# Supplementary material for: MALDI-TOF MS typing enables the classification of brewing yeasts of the genus Saccharomyces to major beer styles
Source: PLoS One. 2017 Aug 9;12(8):e0181694. doi: 10.1371/journal.pone.0181694 (PMC5549903; doi:10.1371/journal.pone.0181694)
Supplement: S15 File — The directory includes 90 raw files and was zipped to “.zip”; the folder has three strains with 30 spectra per strain; S1 Text explains the raw files with an example and Table 1 represents the yeast strains used within the experiment. (ZIP) [file pone.0181694.s018.zip › 43-45/30668-513-OG-Ale-Alt-YPG-18h-E-E_2015-11-11__0_A8_1.dat]

1999.94 1511
2000.36 1619
2000.78 1527
2001.20 1476
2001.62 1619
2002.04 1632
2002.47 1748
2002.89 1845
2003.31 1593
2003.73 1531
2004.15 1491
2004.58 1370
2005.00 1433
2005.42 1418
2005.84 1482
2006.26 1458
2006.69 1479
2007.11 1390
2007.53 1503
2007.95 1451
2008.38 1468
2008.80 1540
2009.22 1381
2009.64 1517
2010.07 1507
2010.49 1424
2010.91 1621
2011.33 1626
2011.76 1559
2012.18 1541
2012.60 1447
2013.03 1342
2013.45 1372
2013.87 1382
2014.29 1402
2014.72 1397
2015.14 1327
2015.56 1391
2015.99 1322
2016.41 1341
2016.83 1276
2017.26 1210
2017.68 1268
2018.10 1315
2018.53 1366
2018.95 1300
2019.37 1279
2019.80 1407
2020.22 1302
2020.65 1290
2021.07 1375
2021.49 1276
2021.92 1339
2022.34 1432
2022.76 1310
2023.19 1313
2023.61 1331
2024.04 1445
2024.46 1355
2024.88 1376
2025.31 1439
2025.73 1340
2026.16 1427
2026.58 1383
2027.01 1324
2027.43 1320
2027.85 1156
2028.28 1340
2028.70 1330
2029.13 1206
2029.55 1291
2029.98 1323
2030.40 1338
2030.83 1241
2031.25 1315
2031.68 1257
2032.10 1391
2032.53 1330
2032.95 1408
2033.38 1332
2033.80 1380
2034.23 1491
2034.65 1324
2035.08 1414
2035.50 1584
2035.93 1437
2036.35 1452
2036.78 1329
2037.20 1346
2037.63 1353
2038.06 1427
2038.48 1389
2038.91 1401
2039.33 1467
2039.76 1426
2040.18 1352
2040.61 1456
2041.04 1501
2041.46 1615
2041.89 1557
2042.31 1527
2042.74 1427
2043.17 1496
2043.59 1343
2044.02 1246
2044.44 1385
2044.87 1485
2045.30 1303
2045.72 1365
2046.15 1428
2046.58 1485
2047.00 1450
2047.43 1413
2047.85 1537
2048.28 1418
2048.71 1426
2049.13 1484
2049.56 1512
2049.99 1398
2050.41 1454
2050.84 1454
2051.27 1481
2051.70 1513
2052.12 1422
2052.55 1574
2052.98 1479
2053.40 1419
2053.83 1387
2054.26 1447
2054.69 1540
2055.11 1505
2055.54 1562
2055.97 1544
2056.40 1293
2056.82 1370
2057.25 1580
2057.68 1436
2058.11 1450
2058.53 1493
2058.96 1407
2059.39 1364
2059.82 1479
2060.24 1444
2060.67 1366
2061.10 1389
2061.53 1510
2061.96 1400
2062.38 1347
2062.81 1551
2063.24 1587
2063.67 1612
2064.10 1653
2064.52 1728
2064.95 2006
2065.38 2000
2065.81 1989
2066.24 2145
2066.67 2215
2067.10 2254
2067.52 2414
2067.95 2489
2068.38 2244
2068.81 1953
2069.24 1857
2069.67 1847
2070.10 1770
2070.53 1687
2070.95 1584
2071.38 1456
2071.81 1563
2072.24 1530
2072.67 1669
2073.10 1602
2073.53 1461
2073.96 1420
2074.39 1381
2074.82 1398
2075.25 1463
2075.68 1405
2076.11 1442
2076.53 1507
2076.96 1398
2077.39 1420
2077.82 1381
2078.25 1423
2078.68 1515
2079.11 1481
2079.54 1303
2079.97 1307
2080.40 1448
2080.83 1571
2081.26 1494
2081.69 1453
2082.12 1520
2082.55 1444
2082.98 1360
2083.41 1521
2083.84 1357
2084.27 1371
2084.70 1354
2085.13 1442
2085.57 1480
2086.00 1348
2086.43 1346
2086.86 1526
2087.29 1506
2087.72 1408
2088.15 1358
2088.58 1362
2089.01 1314
2089.44 1257
2089.87 1220
2090.30 1406
2090.73 1427
2091.17 1424
2091.60 1471
2092.03 1317
2092.46 1328
2092.89 1343
2093.32 1348
2093.75 1377
2094.18 1332
2094.62 1227
2095.05 1189
2095.48 1303
2095.91 1272
2096.34 1251
2096.77 1259
2097.20 1207
2097.64 1304
2098.07 1252
2098.50 1318
2098.93 1383
2099.36 1454
2099.80 1405
2100.23 1309
2100.66 1384
2101.09 1349
2101.52 1411
2101.96 1417
2102.39 1503
2102.82 1437
2103.25 1435
2103.69 1294
2104.12 1233
2104.55 1372
2104.98 1323
2105.41 1217
2105.85 1384
2106.28 1323
2106.71 1276
2107.15 1442
2107.58 1418
2108.01 1280
2108.44 1437
2108.88 1445
2109.31 1493
2109.74 1421
2110.18 1242
2110.61 1484
2111.04 1388
2111.47 1272
2111.91 1306
2112.34 1455
2112.77 1436
2113.21 1227
2113.64 1306
2114.07 1348
2114.51 1342
2114.94 1378
2115.37 1369
2115.81 1416
2116.24 1453
2116.68 1323
2117.11 1279
2117.54 1295
2117.98 1274
2118.41 1218
2118.84 1322
2119.28 1382
2119.71 1261
2120.15 1381
2120.58 1366
2121.01 1388
2121.45 1213
2121.88 1350
2122.32 1325
2122.75 1357
2123.19 1330
2123.62 1391
2124.05 1365
2124.49 1311
2124.92 1326
2125.36 1294
2125.79 1151
2126.23 1225
2126.66 1199
2127.10 1233
2127.53 1207
2127.97 1355
2128.40 1419
2128.84 1359
2129.27 1353
2129.71 1233
2130.14 1275
2130.58 1257
2131.01 1406
2131.45 1363
2131.88 1289
2132.32 1340
2132.75 1378
2133.19 1334
2133.62 1360
2134.06 1294
2134.49 1350
2134.93 1288
2135.37 1345
2135.80 1404
2136.24 1310
2136.67 1397
2137.11 1245
2137.54 1203
2137.98 1416
2138.42 1289
2138.85 1302
2139.29 1275
2139.72 1212
2140.16 1282
2140.60 1169
2141.03 1237
2141.47 1140
2141.90 1207
2142.34 1254
2142.78 1106
2143.21 1198
2143.65 1193
2144.09 1257
2144.52 1236
2144.96 1278
2145.40 1268
2145.83 1266
2146.27 1346
2146.71 1359
2147.14 1315
2147.58 1357
2148.02 1240
2148.45 1344
2148.89 1435
2149.33 1322
2149.76 1285
2150.20 1306
2150.64 1344
2151.08 1411
2151.51 1271
2151.95 1255
2152.39 1245
2152.83 1151
2153.26 1236
2153.70 1303
2154.14 1268
2154.58 1216
2155.01 1214
2155.45 1226
2155.89 1270
2156.33 1194
2156.76 1255
2157.20 1411
2157.64 1474
2158.08 1443
2158.52 1459
2158.95 1460
2159.39 1382
2159.83 1373
2160.27 1371
2160.71 1281
2161.14 1334
2161.58 1536
2162.02 1580
2162.46 1290
2162.90 1443
2163.34 1510
2163.77 1378
2164.21 1420
2164.65 1293
2165.09 1296
2165.53 1453
2165.97 1334
2166.41 1291
2166.84 1355
2167.28 1331
2167.72 1344
2168.16 1481
2168.60 1444
2169.04 1400
2169.48 1441
2169.92 1482
2170.36 1691
2170.80 1510
2171.23 1549
2171.67 1762
2172.11 1777
2172.55 1700
2172.99 1779
2173.43 1874
2173.87 1793
2174.31 1875
2174.75 1894
2175.19 2060
2175.63 2005
2176.07 1859
2176.51 1887
2176.95 1898
2177.39 1832
2177.83 1543
2178.27 1582
2178.71 1643
2179.15 1522
2179.59 1531
2180.03 1581
2180.47 1443
2180.91 1432
2181.35 1608
2181.79 1475
2182.23 1407
2182.67 1323
2183.11 1399
2183.55 1427
2183.99 1438
2184.43 1483
2184.87 1392
2185.31 1329
2185.75 1295
2186.20 1317
2186.64 1401
2187.08 1338
2187.52 1387
2187.96 1423
2188.40 1423
2188.84 1353
2189.28 1411
2189.72 1403
2190.16 1440
2190.61 1273
2191.05 1409
2191.49 1465
2191.93 1387
2192.37 1397
2192.81 1409
2193.25 1510
2193.69 1442
2194.14 1440
2194.58 1525
2195.02 1618
2195.46 1712
2195.90 1835
2196.34 1693
2196.79 1627
2197.23 1725
2197.67 1670
2198.11 1571
2198.55 1583
2199.00 1590
2199.44 1573
2199.88 1451
2200.32 1464
2200.76 1387
2201.21 1304
2201.65 1525
2202.09 1377
2202.53 1431
2202.98 1407
2203.42 1429
2203.86 1371
2204.30 1450
2204.75 1447
2205.19 1407
2205.63 1486
2206.07 1394
2206.52 1510
2206.96 1445
2207.40 1440
2207.85 1341
2208.29 1321
2208.73 1373
2209.18 1384
2209.62 1393
2210.06 1291
2210.50 1223
2210.95 1286
2211.39 1409
2211.83 1473
2212.28 1307
2212.72 1286
2213.16 1308
2213.61 1305
2214.05 1311
2214.50 1231
2214.94 1253
2215.38 1316
2215.83 1445
2216.27 1354
2216.71 1312
2217.16 1312
2217.60 1171
2218.05 1259
2218.49 1303
2218.93 1325
2219.38 1277
2219.82 1330
2220.27 1216
2220.71 1186
2221.15 1238
2221.60 1217
2222.04 1302
2222.49 1323
2222.93 1287
2223.38 1323
2223.82 1384
2224.27 1448
2224.71 1497
2225.15 1493
2225.60 1444
2226.04 1539
2226.49 1463
2226.93 1392
2227.38 1505
2227.82 1455
2228.27 1584
2228.71 1493
2229.16 1445
2229.60 1536
2230.05 1542
2230.49 1384
2230.94 1328
2231.38 1355
2231.83 1423
2232.28 1394
2232.72 1432
2233.17 1439
2233.61 1488
2234.06 1390
2234.50 1347
2234.95 1513
2235.39 1305
2235.84 1330
2236.29 1334
2236.73 1319
2237.18 1281
2237.62 1129
2238.07 1241
2238.52 1193
2238.96 1223
2239.41 1330
2239.85 1254
2240.30 1314
2240.75 1217
2241.19 1127
2241.64 1157
2242.08 1215
2242.53 1186
2242.98 1145
2243.42 1268
2243.87 1191
2244.32 1305
2244.76 1157
2245.21 1093
2245.66 1112
2246.10 1248
2246.55 1304
2247.00 1292
2247.44 1234
2247.89 1227
2248.34 1319
2248.79 1206
2249.23 1265
2249.68 1308
2250.13 1176
2250.57 1168
2251.02 1136
2251.47 1266
2251.92 1289
2252.36 1264
2252.81 1187
2253.26 1331
2253.71 1265
2254.15 1338
2254.60 1233
2255.05 1313
2255.50 1122
2255.94 1215
2256.39 1209
2256.84 1201
2257.29 1153
2257.74 1131
2258.18 1243
2258.63 1111
2259.08 1162
2259.53 1177
2259.98 1187
2260.42 1285
2260.87 1316
2261.32 1360
2261.77 1315
2262.22 1218
2262.67 1245
2263.11 1198
2263.56 1229
2264.01 1232
2264.46 1279
2264.91 1262
2265.36 1443
2265.81 1368
2266.25 1399
2266.70 1439
2267.15 1403
2267.60 1430
2268.05 1459
2268.50 1372
2268.95 1313
2269.40 1352
2269.85 1272
2270.29 1283
2270.74 1185
2271.19 1364
2271.64 1299
2272.09 1388
2272.54 1384
2272.99 1424
2273.44 1305
2273.89 1297
2274.34 1348
2274.79 1295
2275.24 1271
2275.69 1248
2276.14 1255
2276.59 1350
2277.04 1329
2277.49 1167
2277.94 1091
2278.39 1293
2278.84 1389
2279.29 1220
2279.74 1328
2280.19 1329
2280.64 1372
2281.09 1177
2281.54 1237
2281.99 1259
2282.44 1344
2282.89 1226
2283.34 1196
2283.79 1179
2284.24 1209
2284.69 1128
2285.14 1212
2285.59 1208
2286.04 1237
2286.49 1208
2286.94 1221
2287.40 1254
2287.85 1274
2288.30 1386
2288.75 1356
2289.20 1461
2289.65 1613
2290.10 1641
2290.55 1678
2291.00 1822
2291.46 1697
2291.91 1797
2292.36 1763
2292.81 1623
2293.26 1660
2293.71 1600
2294.16 1529
2294.62 1577
2295.07 1475
2295.52 1554
2295.97 1445
2296.42 1305
2296.87 1210
2297.33 1248
2297.78 1409
2298.23 1317
2298.68 1298
2299.13 1185
2299.59 1222
2300.04 1231
2300.49 1191
2300.94 1147
2301.39 1224
2301.85 1251
2302.30 1327
2302.75 1238
2303.20 1130
2303.66 1324
2304.11 1264
2304.56 1225
2305.01 1247
2305.47 1226
2305.92 1177
2306.37 1171
2306.82 1075
2307.28 1267
2307.73 1328
2308.18 1201
2308.64 1313
2309.09 1242
2309.54 1148
2309.99 1254
2310.45 1360
2310.90 1332
2311.35 1307
2311.81 1267
2312.26 1280
2312.71 1330
2313.17 1348
2313.62 1359
2314.07 1383
2314.53 1415
2314.98 1341
2315.43 1374
2315.89 1300
2316.34 1278
2316.80 1295
2317.25 1359
2317.70 1356
2318.16 1377
2318.61 1324
2319.07 1446
2319.52 1472
2319.97 1509
2320.43 1419
2320.88 1353
2321.34 1367
2321.79 1319
2322.24 1416
2322.70 1468
2323.15 1537
2323.61 1521
2324.06 1586
2324.52 1643
2324.97 1686
2325.43 1771
2325.88 1822
2326.33 2113
2326.79 2040
2327.24 2011
2327.70 1883
2328.15 2078
2328.61 2090
2329.06 1822
2329.52 1980
2329.97 1852
2330.43 1808
2330.88 1941
2331.34 1971
2331.79 2074
2332.25 1840
2332.70 1721
2333.16 1760
2333.62 1706
2334.07 1664
2334.53 1520
2334.98 1485
2335.44 1352
2335.89 1373
2336.35 1405
2336.80 1331
2337.26 1269
2337.72 1367
2338.17 1392
2338.63 1368
2339.08 1360
2339.54 1357
2340.00 1364
2340.45 1388
2340.91 1550
2341.36 1414
2341.82 1452
2342.28 1396
2342.73 1384
2343.19 1379
2343.65 1275
2344.10 1144
2344.56 1228
2345.01 1290
2345.47 1185
2345.93 1186
2346.38 1262
2346.84 1305
2347.30 1291
2347.75 1323
2348.21 1166
2348.67 1249
2349.13 1276
2349.58 1246
2350.04 1208
2350.50 1118
2350.95 1242
2351.41 1283
2351.87 1189
2352.32 1234
2352.78 1340
2353.24 1344
2353.70 1157
2354.15 1122
2354.61 1202
2355.07 1125
2355.53 1122
2355.98 1257
2356.44 1272
2356.90 1273
2357.36 1343
2357.81 1327
2358.27 1202
2358.73 1258
2359.19 1226
2359.65 1167
2360.10 1300
2360.56 1193
2361.02 1223
2361.48 1337
2361.94 1131
2362.39 1268
2362.85 1203
2363.31 1182
2363.77 1402
2364.23 1418
2364.69 1352
2365.14 1244
2365.60 1302
2366.06 1321
2366.52 1286
2366.98 1278
2367.44 1274
2367.90 1224
2368.35 1309
2368.81 1448
2369.27 1329
2369.73 1290
2370.19 1224
2370.65 1393
2371.11 1310
2371.57 1326
2372.03 1303
2372.49 1357
2372.94 1508
2373.40 1478
2373.86 1353
2374.32 1297
2374.78 1499
2375.24 1442
2375.70 1391
2376.16 1376
2376.62 1550
2377.08 1491
2377.54 1384
2378.00 1509
2378.46 1406
2378.92 1368
2379.38 1342
2379.84 1428
2380.30 1277
2380.76 1274
2381.22 1150
2381.68 1199
2382.14 1237
2382.60 1240
2383.06 1197
2383.52 1198
2383.98 1138
2384.44 1124
2384.90 1206
2385.36 1125
2385.82 1124
2386.28 1219
2386.74 1179
2387.20 1066
2387.66 1266
2388.12 1210
2388.58 1177
2389.05 1208
2389.51 1205
2389.97 1216
2390.43 1145
2390.89 1146
2391.35 1176
2391.81 1238
2392.27 1288
2392.73 1282
2393.19 1203
2393.66 1149
2394.12 1236
2394.58 1223
2395.04 1221
2395.50 1203
2395.96 1161
2396.42 1274
2396.89 1191
2397.35 1239
2397.81 1131
2398.27 1139
2398.73 1125
2399.19 1208
2399.66 1128
2400.12 1118
2400.58 1118
2401.04 1144
2401.50 1161
2401.97 1129
2402.43 1093
2402.89 1102
2403.35 1204
2403.81 1140
2404.28 1089
2404.74 1208
2405.20 1177
2405.66 1210
2406.13 1230
2406.59 1080
2407.05 1147
2407.51 1260
2407.98 1193
2408.44 1098
2408.90 1195
2409.36 1294
2409.83 1233
2410.29 1105
2410.75 1049
2411.21 1157
2411.68 1057
2412.14 1155
2412.60 1155
2413.07 1203
2413.53 1137
2413.99 1187
2414.46 1186
2414.92 1123
2415.38 1189
2415.85 1214
2416.31 1176
2416.77 1302
2417.24 1250
2417.70 1248
2418.16 1258
2418.63 1345
2419.09 1361
2419.55 1262
2420.02 1298
2420.48 1210
2420.95 1253
2421.41 1389
2421.87 1474
2422.34 1302
2422.80 1353
2423.27 1239
2423.73 1211
2424.19 1188
2424.66 1310
2425.12 1370
2425.59 1237
2426.05 1241
2426.52 1253
2426.98 1187
2427.44 1316
2427.91 1322
2428.37 1202
2428.84 1182
2429.30 1321
2429.77 1199
2430.23 1152
2430.70 1203
2431.16 1146
2431.63 1167
2432.09 1206
2432.56 1127
2433.02 1322
2433.49 1173
2433.95 1082
2434.42 1264
2434.88 1328
2435.35 1198
2435.81 1077
2436.28 1304
2436.74 1266
2437.21 1190
2437.67 1193
2438.14 1380
2438.60 1209
2439.07 1178
2439.54 1100
2440.00 1207
2440.47 1272
2440.93 1223
2441.40 1296
2441.86 1223
2442.33 1244
2442.80 1282
2443.26 1392
2443.73 1318
2444.19 1179
2444.66 1275
2445.13 1244
2445.59 1270
2446.06 1239
2446.53 1093
2446.99 1127
2447.46 1098
2447.92 1106
2448.39 1161
2448.86 1144
2449.32 1098
2449.79 1144
2450.26 1099
2450.72 962
2451.19 979
2451.66 1122
2452.12 1201
2452.59 1165
2453.06 1195
2453.53 1154
2453.99 1178
2454.46 1211
2454.93 1131
2455.39 1268
2455.86 1231
2456.33 1159
2456.80 1168
2457.26 1173
2457.73 1330
2458.20 1172
2458.66 1235
2459.13 1236
2459.60 1151
2460.07 1153
2460.54 1159
2461.00 1180
2461.47 1121
2461.94 1165
2462.41 1091
2462.87 1158
2463.34 1100
2463.81 1064
2464.28 1157
2464.75 1243
2465.21 1186
2465.68 1172
2466.15 1111
2466.62 1225
2467.09 1238
2467.55 1199
2468.02 1243
2468.49 1152
2468.96 1310
2469.43 1450
2469.90 1249
2470.37 1226
2470.83 1153
2471.30 1078
2471.77 1224
2472.24 1198
2472.71 1143
2473.18 1279
2473.65 1191
2474.12 1192
2474.58 1171
2475.05 1065
2475.52 1108
2475.99 1214
2476.46 1167
2476.93 1130
2477.40 1183
2477.87 1171
2478.34 1126
2478.81 1191
2479.28 1324
2479.75 1275
2480.22 1196
2480.68 1206
2481.15 1169
2481.62 1255
2482.09 1282
2482.56 1166
2483.03 1123
2483.50 1173
2483.97 1166
2484.44 1020
2484.91 1179
2485.38 1057
2485.85 1027
2486.32 1195
2486.79 1296
2487.26 1186
2487.73 1082
2488.20 1232
2488.67 1191
2489.14 1213
2489.61 1152
2490.08 1309
2490.56 1248
2491.03 1257
2491.50 1305
2491.97 1249
2492.44 1212
2492.91 1265
2493.38 1222
2493.85 1253
2494.32 1230
2494.79 1152
2495.26 1102
2495.73 1181
2496.20 1242
2496.68 1233
2497.15 1134
2497.62 1124
2498.09 1185
2498.56 1205
2499.03 1172
2499.50 1209
2499.97 1224
2500.45 1110
2500.92 1060
2501.39 1109
2501.86 1142
2502.33 1140
2502.80 1149
2503.28 1149
2503.75 1159
2504.22 1141
2504.69 1128
2505.16 1100
2505.63 1101
2506.11 1020
2506.58 1002
2507.05 1214
2507.52 1215
2507.99 1290
2508.47 1244
2508.94 1144
2509.41 1096
2509.88 1195
2510.36 1174
2510.83 1162
2511.30 1244
2511.77 1218
2512.25 1220
2512.72 1115
2513.19 1126
2513.66 1205
2514.14 1193
2514.61 1105
2515.08 1101
2515.55 1232
2516.03 1155
2516.50 1242
2516.97 1231
2517.45 1297
2517.92 1173
2518.39 1152
2518.87 1179
2519.34 1171
2519.81 1105
2520.28 1074
2520.76 1145
2521.23 1179
2521.70 1067
2522.18 1031
2522.65 1220
2523.13 1191
2523.60 1056
2524.07 1102
2524.55 1030
2525.02 1027
2525.49 1065
2525.97 1172
2526.44 1119
2526.92 1271
2527.39 1229
2527.86 1241
2528.34 1126
2528.81 1290
2529.29 1255
2529.76 1132
2530.23 1170
2530.71 1281
2531.18 1331
2531.66 1277
2532.13 1294
2532.61 1305
2533.08 1354
2533.55 1185
2534.03 1310
2534.50 1191
2534.98 1255
2535.45 1270
2535.93 1225
2536.40 1278
2536.88 1331
2537.35 1403
2537.83 1341
2538.30 1310
2538.78 1297
2539.25 1416
2539.73 1443
2540.20 1255
2540.68 1345
2541.15 1422
2541.63 1465
2542.10 1559
2542.58 1584
2543.05 1414
2543.53 1467
2544.01 1496
2544.48 1495
2544.96 1364
2545.43 1385
2545.91 1476
2546.38 1326
2546.86 1395
2547.34 1459
2547.81 1424
2548.29 1434
2548.76 1243
2549.24 1348
2549.71 1251
2550.19 1231
2550.67 1336
2551.14 1331
2551.62 1246
2552.10 1430
2552.57 1279
2553.05 1325
2553.52 1306
2554.00 1272
2554.48 1254
2554.95 1317
2555.43 1301
2555.91 1208
2556.38 1334
2556.86 1136
2557.34 1285
2557.81 1341
2558.29 1415
2558.77 1357
2559.24 1329
2559.72 1247
2560.20 1186
2560.68 1078
2561.15 1169
2561.63 1240
2562.11 1165
2562.58 1124
2563.06 1135
2563.54 1135
2564.02 1097
2564.49 1244
2564.97 1200
2565.45 1126
2565.93 1243
2566.40 1200
2566.88 1120
2567.36 1148
2567.84 1120
2568.31 1255
2568.79 1186
2569.27 1222
2569.75 1158
2570.23 1102
2570.70 1151
2571.18 1212
2571.66 1154
2572.14 1159
2572.62 1122
2573.10 1113
2573.57 1020
2574.05 1003
2574.53 1052
2575.01 1169
2575.49 1170
2575.97 1108
2576.44 1122
2576.92 1182
2577.40 1082
2577.88 1144
2578.36 1150
2578.84 1106
2579.32 1133
2579.79 1035
2580.27 1009
2580.75 1030
2581.23 1117
2581.71 1134
2582.19 1072
2582.67 1019
2583.15 1066
2583.63 1079
2584.11 1084
2584.59 927
2585.07 1062
2585.54 1096
2586.02 1135
2586.50 1159
2586.98 1109
2587.46 1124
2587.94 1041
2588.42 1100
2588.90 1146
2589.38 1239
2589.86 1190
2590.34 1140
2590.82 1090
2591.30 1178
2591.78 1169
2592.26 1079
2592.74 1149
2593.22 1137
2593.70 1151
2594.18 1090
2594.66 1186
2595.14 1165
2595.62 1183
2596.10 1124
2596.58 1181
2597.06 1193
2597.54 1138
2598.02 1138
2598.50 1084
2598.98 1078
2599.47 1134
2599.95 1152
2600.43 1131
2600.91 1028
2601.39 1147
2601.87 1131
2602.35 1049
2602.83 1116
2603.31 1094
2603.79 1177
2604.27 1126
2604.76 1176
2605.24 1103
2605.72 1137
2606.20 1210
2606.68 1271
2607.16 1250
2607.64 1130
2608.13 1090
2608.61 1094
2609.09 1166
2609.57 1154
2610.05 1109
2610.53 1167
2611.01 973
2611.50 1120
2611.98 1248
2612.46 1169
2612.94 1101
2613.42 1113
2613.91 1125
2614.39 1058
2614.87 1148
2615.35 1108
2615.83 1137
2616.32 1174
2616.80 1171
2617.28 1113
2617.76 1141
2618.25 1296
2618.73 1271
2619.21 1116
2619.69 1066
2620.18 1180
2620.66 1128
2621.14 1131
2621.62 1031
2622.11 999
2622.59 1129
2623.07 1143
2623.56 1173
2624.04 1205
2624.52 1071
2625.00 1177
2625.49 1093
2625.97 1088
2626.45 1149
2626.94 1080
2627.42 1040
2627.90 1218
2628.39 1135
2628.87 1127
2629.35 1207
2629.84 1346
2630.32 1367
2630.80 1204
2631.29 1230
2631.77 1157
2632.26 1189
2632.74 1215
2633.22 1249
2633.71 1241
2634.19 1141
2634.67 1298
2635.16 1282
2635.64 1305
2636.13 1234
2636.61 1281
2637.09 1246
2637.58 1204
2638.06 1288
2638.55 1171
2639.03 1174
2639.52 1136
2640.00 1057
2640.48 1039
2640.97 1008
2641.45 1051
2641.94 1045
2642.42 1062
2642.91 1088
2643.39 1068
2643.88 1125
2644.36 1061
2644.85 1000
2645.33 1075
2645.82 1082
2646.30 1060
2646.79 1107
2647.27 1032
2647.76 1139
2648.24 1120
2648.73 1108
2649.21 1186
2649.70 1278
2650.18 1194
2650.67 1144
2651.15 1165
2651.64 1102
2652.12 1039
2652.61 1049
2653.10 1158
2653.58 1030
2654.07 1002
2654.55 1056
2655.04 1077
2655.52 1168
2656.01 1141
2656.50 1096
2656.98 1118
2657.47 1006
2657.95 1104
2658.44 1069
2658.93 1173
2659.41 1069
2659.90 989
2660.39 1024
2660.87 1102
2661.36 1208
2661.84 1180
2662.33 1189
2662.82 1232
2663.30 1213
2663.79 1135
2664.28 1070
2664.76 1152
2665.25 1084
2665.74 1114
2666.22 1256
2666.71 1246
2667.20 1197
2667.68 1200
2668.17 1152
2668.66 1043
2669.15 1148
2669.63 1133
2670.12 1062
2670.61 1048
2671.09 1241
2671.58 1080
2672.07 1099
2672.56 1338
2673.04 1257
2673.53 1208
2674.02 1313
2674.51 1369
2674.99 1376
2675.48 1358
2675.97 1497
2676.46 1537
2676.95 1365
2677.43 1317
2677.92 1352
2678.41 1433
2678.90 1354
2679.38 1264
2679.87 1331
2680.36 1333
2680.85 1194
2681.34 1201
2681.83 1150
2682.31 1174
2682.80 1166
2683.29 1080
2683.78 1094
2684.27 1104
2684.76 1194
2685.24 1094
2685.73 1073
2686.22 1148
2686.71 1224
2687.20 1093
2687.69 1090
2688.18 1138
2688.67 1000
2689.15 1055
2689.64 1039
2690.13 1013
2690.62 1206
2691.11 1183
2691.60 1080
2692.09 1028
2692.58 1134
2693.07 1112
2693.56 1037
2694.05 1067
2694.54 1092
2695.02 1125
2695.51 1073
2696.00 1081
2696.49 1171
2696.98 1137
2697.47 1160
2697.96 1216
2698.45 1145
2698.94 1158
2699.43 1033
2699.92 1092
2700.41 1175
2700.90 1045
2701.39 1018
2701.88 1211
2702.37 1250
2702.86 1195
2703.35 1125
2703.84 1090
2704.33 1219
2704.82 1325
2705.31 1145
2705.80 1176
2706.29 1120
2706.78 1292
2707.27 1212
2707.77 1120
2708.26 1064
2708.75 1016
2709.24 1092
2709.73 1024
2710.22 1008
2710.71 1055
2711.20 1010
2711.69 943
2712.18 1030
2712.67 1027
2713.16 924
2713.66 960
2714.15 1041
2714.64 1078
2715.13 1123
2715.62 1067
2716.11 1059
2716.60 1037
2717.10 1112
2717.59 1198
2718.08 1012
2718.57 1061
2719.06 1010
2719.55 1025
2720.04 1055
2720.54 1184
2721.03 1152
2721.52 1214
2722.01 1149
2722.50 1292
2723.00 1227
2723.49 1195
2723.98 1223
2724.47 1228
2724.96 1223
2725.46 1215
2725.95 1166
2726.44 1136
2726.93 1077
2727.43 1061
2727.92 1167
2728.41 1089
2728.90 1130
2729.40 1217
2729.89 1095
2730.38 1219
2730.87 1240
2731.37 1293
2731.86 1138
2732.35 1151
2732.84 1289
2733.34 1294
2733.83 1095
2734.32 1124
2734.82 1154
2735.31 1126
2735.80 1151
2736.30 1106
2736.79 1207
2737.28 1149
2737.78 1042
2738.27 1167
2738.76 1139
2739.26 1240
2739.75 1373
2740.24 1452
2740.74 1315
2741.23 1174
2741.72 1111
2742.22 1213
2742.71 1126
2743.21 1116
2743.70 1215
2744.19 1139
2744.69 1147
2745.18 1202
2745.67 1232
2746.17 1261
2746.66 1223
2747.16 1276
2747.65 1184
2748.15 1084
2748.64 1221
2749.13 1174
2749.63 1125
2750.12 1196
2750.62 1300
2751.11 1179
2751.61 1153
2752.10 1239
2752.60 1099
2753.09 1118
2753.59 980
2754.08 1105
2754.57 1132
2755.07 1178
2755.56 1109
2756.06 1102
2756.55 1118
2757.05 1230
2757.54 1213
2758.04 1218
2758.53 1191
2759.03 1199
2759.53 1150
2760.02 1080
2760.52 1075
2761.01 1170
2761.51 1096
2762.00 1187
2762.50 1175
2762.99 1201
2763.49 1332
2763.98 1231
2764.48 1120
2764.98 1173
2765.47 1179
2765.97 1164
2766.46 1142
2766.96 1135
2767.46 1134
2767.95 1115
2768.45 1145
2768.94 1171
2769.44 1059
2769.94 1089
2770.43 1137
2770.93 1073
2771.43 1184
2771.92 1100
2772.42 1089
2772.91 1244
2773.41 1185
2773.91 1162
2774.40 1161
2774.90 1255
2775.40 1339
2775.89 1344
2776.39 1293
2776.89 1517
2777.38 1533
2777.88 1582
2778.38 1482
2778.88 1423
2779.37 1476
2779.87 1347
2780.37 1210
2780.86 1231
2781.36 1425
2781.86 1316
2782.36 1076
2782.85 1171
2783.35 1204
2783.85 1189
2784.35 1179
2784.84 1094
2785.34 1080
2785.84 1135
2786.34 1061
2786.83 1127
2787.33 1045
2787.83 1035
2788.33 1051
2788.82 1067
2789.32 1106
2789.82 1092
2790.32 1089
2790.82 1070
2791.31 1173
2791.81 1142
2792.31 1201
2792.81 1080
2793.31 1129
2793.81 1157
2794.30 1014
2794.80 1010
2795.30 985
2795.80 1195
2796.30 1185
2796.80 1214
2797.30 1184
2797.79 1269
2798.29 1224
2798.79 1221
2799.29 1262
2799.79 1218
2800.29 1244
2800.79 1227
2801.29 1210
2801.79 1176
2802.28 1126
2802.78 1242
2803.28 1236
2803.78 1273
2804.28 1286
2804.78 1154
2805.28 1247
2805.78 1255
2806.28 1201
2806.78 1430
2807.28 1470
2807.78 1414
2808.28 1414
2808.78 1398
2809.28 1520
2809.78 1488
2810.28 1412
2810.78 1438
2811.28 1388
2811.78 1158
2812.28 1232
2812.78 1276
2813.28 1216
2813.78 1217
2814.28 1186
2814.78 1173
2815.28 1255
2815.78 1217
2816.28 1137
2816.78 1123
2817.28 1142
2817.78 1202
2818.28 1223
2818.78 1168
2819.28 1113
2819.78 1281
2820.28 1203
2820.78 1209
2821.28 1132
2821.78 1098
2822.29 1218
2822.79 1213
2823.29 1170
2823.79 1149
2824.29 1061
2824.79 1049
2825.29 1114
2825.79 1216
2826.29 1244
2826.79 1160
2827.30 1202
2827.80 1144
2828.30 1114
2828.80 1079
2829.30 1164
2829.80 1072
2830.31 1034
2830.81 1081
2831.31 1101
2831.81 1037
2832.31 1135
2832.81 1161
2833.32 951
2833.82 1116
2834.32 1114
2834.82 1107
2835.32 1176
2835.83 1220
2836.33 1285
2836.83 1244
2837.33 1205
2837.83 1212
2838.34 1181
2838.84 1193
2839.34 1082
2839.84 1088
2840.35 1172
2840.85 1186
2841.35 1137
2841.85 1100
2842.36 1115
2842.86 1148
2843.36 1023
2843.86 948
2844.37 997
2844.87 1114
2845.37 1096
2845.88 1093
2846.38 1071
2846.88 1125
2847.39 1217
2847.89 1203
2848.39 1135
2848.90 1205
2849.40 1222
2849.90 1230
2850.41 1163
2850.91 1258
2851.41 1316
2851.92 1290
2852.42 1205
2852.92 1149
2853.43 1050
2853.93 1088
2854.43 1097
2854.94 1104
2855.44 1108
2855.95 1095
2856.45 971
2856.95 1058
2857.46 1020
2857.96 1084
2858.47 1041
2858.97 1059
2859.47 1071
2859.98 1052
2860.48 1036
2860.99 1051
2861.49 1101
2861.99 1023
2862.50 1086
2863.00 1058
2863.51 1100
2864.01 1049
2864.52 1002
2865.02 975
2865.53 1075
2866.03 1022
2866.54 1053
2867.04 1018
2867.55 1072
2868.05 1104
2868.56 1106
2869.06 1124
2869.57 1159
2870.07 1104
2870.58 1174
2871.08 1111
2871.59 1091
2872.09 1256
2872.60 1253
2873.10 1210
2873.61 1138
2874.11 1126
2874.62 1138
2875.12 1265
2875.63 1315
2876.14 1261
2876.64 1388
2877.15 1224
2877.65 1226
2878.16 1209
2878.66 1165
2879.17 1193
2879.68 1089
2880.18 1157
2880.69 1057
2881.19 1114
2881.70 1131
2882.21 1145
2882.71 1239
2883.22 1287
2883.73 1294
2884.23 1215
2884.74 1138
2885.25 1181
2885.75 1267
2886.26 1283
2886.76 1263
2887.27 1075
2887.78 1219
2888.28 1282
2888.79 1214
2889.30 1203
2889.81 1136
2890.31 1142
2890.82 1271
2891.33 1187
2891.83 1184
2892.34 1254
2892.85 1360
2893.35 1335
2893.86 1258
2894.37 1361
2894.88 1600
2895.38 1664
2895.89 1623
2896.40 1739
2896.91 1862
2897.41 1911
2897.92 2001
2898.43 1799
2898.94 1635
2899.44 1716
2899.95 1514
2900.46 1443
2900.97 1450
2901.47 1388
2901.98 1274
2902.49 1164
2903.00 1251
2903.51 1330
2904.01 1240
2904.52 1206
2905.03 1215
2905.54 1254
2906.05 1269
2906.56 1172
2907.06 1256
2907.57 1237
2908.08 1285
2908.59 1271
2909.10 1293
2909.61 1093
2910.12 1218
2910.62 1276
2911.13 1200
2911.64 1049
2912.15 1095
2912.66 1092
2913.17 1191
2913.68 1130
2914.19 1112
2914.69 1235
2915.20 1177
2915.71 1129
2916.22 1175
2916.73 1152
2917.24 1189
2917.75 1133
2918.26 1186
2918.77 1146
2919.28 1173
2919.79 1046
2920.30 1151
2920.81 1261
2921.32 1257
2921.83 1143
2922.34 1216
2922.85 1237
2923.36 1217
2923.86 1130
2924.37 1180
2924.88 1273
2925.39 1311
2925.90 1258
2926.41 1162
2926.92 1180
2927.43 1250
2927.95 1231
2928.46 1196
2928.97 1248
2929.48 1230
2929.99 1079
2930.50 1096
2931.01 1063
2931.52 1043
2932.03 1037
2932.54 1045
2933.05 1112
2933.56 1031
2934.07 1118
2934.58 1046
2935.09 1026
2935.60 1092
2936.11 1139
2936.62 1125
2937.14 1090
2937.65 1101
2938.16 1068
2938.67 1161
2939.18 1262
2939.69 1063
2940.20 1046
2940.71 1121
2941.23 1142
2941.74 1128
2942.25 1032
2942.76 1083
2943.27 1094
2943.78 1098
2944.29 1136
2944.81 1117
2945.32 1057
2945.83 1010
2946.34 1093
2946.85 1214
2947.36 1215
2947.88 1140
2948.39 1116
2948.90 1191
2949.41 1244
2949.92 1212
2950.44 1103
2950.95 1085
2951.46 1198
2951.97 1136
2952.49 1078
2953.00 1176
2953.51 1101
2954.02 1068
2954.54 1155
2955.05 1054
2955.56 966
2956.07 1046
2956.59 1050
2957.10 1054
2957.61 1042
2958.12 1054
2958.64 1037
2959.15 970
2959.66 1075
2960.18 1052
2960.69 1061
2961.20 1137
2961.72 1045
2962.23 1146
2962.74 1145
2963.26 1119
2963.77 1151
2964.28 1080
2964.80 1076
2965.31 1067
2965.82 1162
2966.34 1135
2966.85 1067
2967.36 1146
2967.88 1209
2968.39 1213
2968.90 1042
2969.42 1079
2969.93 1177
2970.45 1097
2970.96 1085
2971.47 1066
2971.99 1008
2972.50 1028
2973.02 1055
2973.53 1110
2974.04 1123
2974.56 1131
2975.07 1159
2975.59 1072
2976.10 1055
2976.62 1176
2977.13 1188
2977.64 1199
2978.16 1244
2978.67 1196
2979.19 1175
2979.70 1198
2980.22 1169
2980.73 1146
2981.25 1157
2981.76 1289
2982.28 1185
2982.79 1194
2983.31 1189
2983.82 1187
2984.34 1319
2984.85 1226
2985.37 1358
2985.88 1333
2986.40 1342
2986.91 1299
2987.43 1385
2987.94 1458
2988.46 1472
2988.97 1456
2989.49 1469
2990.01 1491
2990.52 1467
2991.04 1410
2991.55 1396
2992.07 1384
2992.58 1348
2993.10 1456
2993.62 1442
2994.13 1350
2994.65 1461
2995.16 1533
2995.68 1489
2996.20 1501
2996.71 1526
2997.23 1622
2997.74 1566
2998.26 1496
2998.78 1618
2999.29 1669
2999.81 1672
3000.33 1601
3000.84 1752
3001.36 1888
3001.88 1931
3002.39 2091
3002.91 2141
3003.43 2563
3003.94 2963
3004.46 3140
3004.98 3608
3005.49 3688
3006.01 3913
3006.53 3940
3007.04 3895
3007.56 4441
3008.08 3910
3008.60 3449
3009.11 3322
3009.63 3006
3010.15 2566
3010.66 2127
3011.18 2011
3011.70 1699
3012.22 1528
3012.73 1487
3013.25 1396
3013.77 1336
3014.29 1322
3014.81 1443
3015.32 1394
3015.84 1334
3016.36 1417
3016.88 1524
3017.39 1399
3017.91 1256
3018.43 1354
3018.95 1408
3019.47 1373
3019.98 1353
3020.50 1315
3021.02 1488
3021.54 1331
3022.06 1431
3022.58 1502
3023.09 1426
3023.61 1460
3024.13 1589
3024.65 1647
3025.17 1656
3025.69 1443
3026.21 1537
3026.72 1406
3027.24 1478
3027.76 1549
3028.28 1405
3028.80 1346
3029.32 1459
3029.84 1342
3030.36 1427
3030.88 1318
3031.40 1267
3031.91 1363
3032.43 1370
3032.95 1409
3033.47 1271
3033.99 1274
3034.51 1258
3035.03 1312
3035.55 1220
3036.07 1200
3036.59 1202
3037.11 1281
3037.63 1156
3038.15 1119
3038.67 1208
3039.19 1168
3039.71 1270
3040.23 1294
3040.75 1419
3041.27 1231
3041.79 1245
3042.31 1410
3042.83 1460
3043.35 1501
3043.87 1310
3044.39 1289
3044.91 1252
3045.43 1248
3045.95 1254
3046.47 1301
3046.99 1223
3047.51 1276
3048.03 1264
3048.55 1241
3049.07 1178
3049.59 1186
3050.11 1175
3050.63 1237
3051.16 1186
3051.68 1154
3052.20 1097
3052.72 1165
3053.24 1087
3053.76 1101
3054.28 1215
3054.80 1236
3055.32 1154
3055.84 1205
3056.37 1233
3056.89 1246
3057.41 1203
3057.93 1252
3058.45 1178
3058.97 1111
3059.49 1239
3060.02 1208
3060.54 1263
3061.06 1118
3061.58 1083
3062.10 1159
3062.62 1198
3063.15 1169
3063.67 1122
3064.19 1148
3064.71 1243
3065.23 1231
3065.76 1234
3066.28 1176
3066.80 1291
3067.32 1300
3067.85 1258
3068.37 1316
3068.89 1278
3069.41 1287
3069.93 1218
3070.46 1234
3070.98 1404
3071.50 1389
3072.02 1327
3072.55 1214
3073.07 1148
3073.59 1179
3074.12 1310
3074.64 1220
3075.16 1271
3075.68 1380
3076.21 1371
3076.73 1338
3077.25 1295
3077.78 1340
3078.30 1285
3078.82 1421
3079.35 1387
3079.87 1360
3080.39 1445
3080.92 1565
3081.44 1508
3081.96 1685
3082.49 1659
3083.01 1697
3083.53 1802
3084.06 1768
3084.58 1706
3085.10 1631
3085.63 1737
3086.15 1523
3086.68 1485
3087.20 1621
3087.72 1599
3088.25 1671
3088.77 1674
3089.30 1473
3089.82 1319
3090.34 1381
3090.87 1527
3091.39 1683
3091.92 1538
3092.44 1476
3092.97 1532
3093.49 1631
3094.01 1680
3094.54 1697
3095.06 1664
3095.59 1678
3096.11 1736
3096.64 1634
3097.16 1743
3097.69 1911
3098.21 1910
3098.74 2063
3099.26 2062
3099.79 2143
3100.31 2614
3100.84 3063
3101.36 3548
3101.89 4417
3102.41 5163
3102.94 6024
3103.46 6679
3103.99 7757
3104.51 8107
3105.04 8383
3105.56 8193
3106.09 7934
3106.62 7139
3107.14 6432
3107.67 5656
3108.19 4873
3108.72 4216
3109.24 3259
3109.77 2933
3110.30 2720
3110.82 2609
3111.35 2553
3111.87 2610
3112.40 2781
3112.93 2789
3113.45 2629
3113.98 2589
3114.50 2680
3115.03 2625
3115.56 2288
3116.08 2165
3116.61 2087
3117.14 1917
3117.66 1955
3118.19 1762
3118.71 1690
3119.24 1766
3119.77 1787
3120.29 1832
3120.82 1876
3121.35 1934
3121.88 1843
3122.40 1767
3122.93 1898
3123.46 1813
3123.98 1776
3124.51 1895
3125.04 1736
3125.56 1702
3126.09 1705
3126.62 1567
3127.15 1437
3127.67 1479
3128.20 1575
3128.73 1521
3129.26 1599
3129.78 1441
3130.31 1474
3130.84 1430
3131.37 1550
3131.89 1574
3132.42 1497
3132.95 1494
3133.48 1458
3134.00 1371
3134.53 1400
3135.06 1385
3135.59 1276
3136.12 1256
3136.64 1397
3137.17 1346
3137.70 1307
3138.23 1436
3138.76 1340
3139.29 1366
3139.81 1186
3140.34 1253
3140.87 1253
3141.40 1303
3141.93 1313
3142.46 1243
3142.99 1326
3143.51 1238
3144.04 1194
3144.57 1262
3145.10 1258
3145.63 1208
3146.16 1318
3146.69 1269
3147.22 1285
3147.74 1240
3148.27 1257
3148.80 1371
3149.33 1245
3149.86 1268
3150.39 1251
3150.92 1318
3151.45 1398
3151.98 1362
3152.51 1295
3153.04 1384
3153.57 1357
3154.10 1332
3154.63 1389
3155.16 1331
3155.69 1392
3156.22 1325
3156.74 1383
3157.27 1459
3157.80 1501
3158.33 1539
3158.86 1421
3159.39 1291
3159.92 1453
3160.45 1496
3160.98 1410
3161.51 1440
3162.04 1491
3162.58 1389
3163.11 1370
3163.64 1297
3164.17 1187
3164.70 1244
3165.23 1244
3165.76 1198
3166.29 1151
3166.82 1377
3167.35 1352
3167.88 1317
3168.41 1215
3168.94 1123
3169.47 1154
3170.00 1170
3170.53 1209
3171.07 1193
3171.60 1199
3172.13 1340
3172.66 1275
3173.19 1432
3173.72 1537
3174.25 1413
3174.78 1455
3175.31 1487
3175.85 1543
3176.38 1480
3176.91 1442
3177.44 1307
3177.97 1377
3178.50 1421
3179.04 1408
3179.57 1344
3180.10 1286
3180.63 1285
3181.16 1276
3181.69 1346
3182.23 1122
3182.76 1182
3183.29 1149
3183.82 1196
3184.35 1220
3184.89 1307
3185.42 1189
3185.95 1229
3186.48 1340
3187.02 1379
3187.55 1288
3188.08 1015
3188.61 1121
3189.15 1154
3189.68 1295
3190.21 1258
3190.74 1153
3191.28 1210
3191.81 1213
3192.34 1243
3192.87 1232
3193.41 1335
3193.94 1310
3194.47 1172
3195.01 1193
3195.54 1141
3196.07 1166
3196.60 1159
3197.14 1247
3197.67 1228
3198.20 1125
3198.74 1146
3199.27 1251
3199.80 1247
3200.34 1151
3200.87 1206
3201.40 1236
3201.94 1318
3202.47 1349
3203.01 1384
3203.54 1345
3204.07 1273
3204.61 1222
3205.14 1315
3205.67 1332
3206.21 1237
3206.74 1247
3207.28 1117
3207.81 1099
3208.34 1115
3208.88 1161
3209.41 1197
3209.95 1328
3210.48 1201
3211.02 1471
3211.55 1413
3212.08 1350
3212.62 1354
3213.15 1334
3213.69 1406
3214.22 1407
3214.76 1334
3215.29 1381
3215.83 1374
3216.36 1228
3216.90 1232
3217.43 1196
3217.97 1283
3218.50 1236
3219.04 1185
3219.57 1220
3220.11 1109
3220.64 1159
3221.18 1202
3221.71 1438
3222.25 1455
3222.78 1382
3223.32 1315
3223.85 1304
3224.39 1362
3224.92 1342
3225.46 1420
3225.99 1444
3226.53 1428
3227.07 1549
3227.60 1577
3228.14 1383
3228.67 1325
3229.21 1361
3229.74 1362
3230.28 1400
3230.82 1448
3231.35 1370
3231.89 1405
3232.42 1410
3232.96 1327
3233.50 1290
3234.03 1343
3234.57 1415
3235.11 1455
3235.64 1221
3236.18 1454
3236.72 1515
3237.25 1543
3237.79 1573
3238.32 1573
3238.86 1610
3239.40 1429
3239.93 1517
3240.47 1586
3241.01 1504
3241.55 1553
3242.08 1635
3242.62 1509
3243.16 1609
3243.69 1579
3244.23 1567
3244.77 1642
3245.30 1581
3245.84 1683
3246.38 1690
3246.92 1490
3247.45 1613
3247.99 1815
3248.53 1779
3249.07 1663
3249.60 1729
3250.14 1728
3250.68 1740
3251.22 1752
3251.75 1759
3252.29 1687
3252.83 1713
3253.37 1749
3253.91 1842
3254.44 1742
3254.98 1649
3255.52 1631
3256.06 1774
3256.60 1822
3257.13 1671
3257.67 1732
3258.21 1893
3258.75 1862
3259.29 2168
3259.82 2387
3260.36 2442
3260.90 2417
3261.44 2936
3261.98 3266
3262.52 3623
3263.06 3700
3263.59 3875
3264.13 4170
3264.67 4451
3265.21 4713
3265.75 5043
3266.29 5339
3266.83 5001
3267.37 5211
3267.91 5248
3268.44 5072
3268.98 4992
3269.52 5237
3270.06 5160
3270.60 4706
3271.14 4018
3271.68 3520
3272.22 3288
3272.76 2708
3273.30 2452
3273.84 2324
3274.38 2219
3274.92 2100
3275.46 1900
3276.00 1939
3276.54 2073
3277.08 1894
3277.62 1899
3278.16 2079
3278.70 2213
3279.24 2155
3279.78 1966
3280.32 2009
3280.86 2161
3281.40 2304
3281.94 2106
3282.48 2360
3283.02 2096
3283.56 2080
3284.10 2061
3284.64 2102
3285.18 2008
3285.72 1989
3286.26 2082
3286.80 2114
3287.34 2037
3287.88 2053
3288.42 2173
3288.96 2234
3289.50 2200
3290.04 2087
3290.59 2073
3291.13 2148
3291.67 2188
3292.21 2165
3292.75 2286
3293.29 2158
3293.83 2120
3294.37 2484
3294.91 2539
3295.46 2808
3296.00 2925
3296.54 3298
3297.08 3179
3297.62 3305
3298.16 3359
3298.70 3287
3299.25 3178
3299.79 2804
3300.33 2718
3300.87 2567
3301.41 2396
3301.96 2322
3302.50 2235
3303.04 2147
3303.58 1780
3304.12 1714
3304.66 1920
3305.21 1864
3305.75 1717
3306.29 1698
3306.83 1735
3307.38 1754
3307.92 1696
3308.46 1645
3309.00 1709
3309.55 1766
3310.09 1905
3310.63 1896
3311.17 1790
3311.72 1779
3312.26 1809
3312.80 1813
3313.34 1762
3313.89 1678
3314.43 1871
3314.97 1858
3315.52 1979
3316.06 2020
3316.60 1962
3317.14 1958
3317.69 1994
3318.23 2007
3318.77 1950
3319.32 2090
3319.86 1929
3320.40 1925
3320.95 1971
3321.49 1824
3322.03 1776
3322.58 1759
3323.12 1927
3323.67 1775
3324.21 1668
3324.75 1729
3325.30 1640
3325.84 1692
3326.38 1758
3326.93 1756
3327.47 1525
3328.02 1563
3328.56 1589
3329.10 1580
3329.65 1598
3330.19 1673
3330.74 1764
3331.28 1713
3331.83 1737
3332.37 1994
3332.91 2314
3333.46 2678
3334.00 3069
3334.55 3601
3335.09 3920
3335.64 4354
3336.18 4986
3336.73 5504
3337.27 5811
3337.82 5770
3338.36 5522
3338.90 5479
3339.45 5206
3339.99 4821
3340.54 4416
3341.08 4002
3341.63 3345
3342.18 3164
3342.72 2596
3343.27 2284
3343.81 2338
3344.36 2166
3344.90 1989
3345.45 1817
3345.99 1704
3346.54 1653
3347.08 1614
3347.63 1691
3348.17 1652
3348.72 1772
3349.27 1863
3349.81 1992
3350.36 1879
3350.90 2016
3351.45 2048
3352.00 1989
3352.54 1999
3353.09 2238
3353.63 2213
3354.18 2155
3354.73 2128
3355.27 1905
3355.82 1894
3356.36 1884
3356.91 1952
3357.46 1816
3358.00 1723
3358.55 1590
3359.10 1526
3359.64 1628
3360.19 1741
3360.74 1579
3361.28 1669
3361.83 1661
3362.38 1582
3362.92 1695
3363.47 1724
3364.02 1817
3364.56 2001
3365.11 1752
3365.66 1732
3366.21 1778
3366.75 1851
3367.30 1645
3367.85 1533
3368.39 1453
3368.94 1527
3369.49 1479
3370.04 1429
3370.58 1404
3371.13 1495
3371.68 1591
3372.23 1521
3372.77 1640
3373.32 1700
3373.87 1680
3374.42 1616
3374.96 1645
3375.51 1575
3376.06 1576
3376.61 1775
3377.16 1695
3377.70 1596
3378.25 1466
3378.80 1458
3379.35 1586
3379.90 1463
3380.45 1463
3380.99 1400
3381.54 1409
3382.09 1511
3382.64 1332
3383.19 1330
3383.74 1191
3384.28 1374
3384.83 1424
3385.38 1306
3385.93 1192
3386.48 1316
3387.03 1382
3387.58 1286
3388.13 1376
3388.67 1310
3389.22 1351
3389.77 1369
3390.32 1285
3390.87 1308
3391.42 1399
3391.97 1299
3392.52 1478
3393.07 1367
3393.62 1216
3394.17 1262
3394.72 1266
3395.27 1313
3395.81 1317
3396.36 1232
3396.91 1259
3397.46 1120
3398.01 1141
3398.56 1210
3399.11 1019
3399.66 1175
3400.21 1210
3400.76 1175
3401.31 1225
3401.86 1357
3402.41 1229
3402.96 1302
3403.51 1230
3404.06 1207
3404.61 1196
3405.16 1187
3405.71 1257
3406.26 1233
3406.81 1158
3407.36 1215
3407.92 1260
3408.47 1323
3409.02 1207
3409.57 1192
3410.12 1123
3410.67 1229
3411.22 1200
3411.77 1194
3412.32 1249
3412.87 1317
3413.42 1341
3413.97 1391
3414.52 1355
3415.08 1247
3415.63 1336
3416.18 1276
3416.73 1172
3417.28 1154
3417.83 1209
3418.38 1251
3418.93 1158
3419.49 1152
3420.04 1176
3420.59 1217
3421.14 1244
3421.69 1250
3422.24 1169
3422.80 1247
3423.35 1316
3423.90 1415
3424.45 1532
3425.00 1499
3425.55 1573
3426.11 1581
3426.66 1615
3427.21 1442
3427.76 1371
3428.31 1485
3428.87 1370
3429.42 1388
3429.97 1340
3430.52 1514
3431.08 1383
3431.63 1386
3432.18 1384
3432.73 1298
3433.29 1367
3433.84 1366
3434.39 1294
3434.94 1320
3435.50 1314
3436.05 1335
3436.60 1253
3437.15 1225
3437.71 1238
3438.26 1298
3438.81 1282
3439.37 1292
3439.92 1283
3440.47 1293
3441.03 1335
3441.58 1360
3442.13 1421
3442.69 1368
3443.24 1331
3443.79 1320
3444.35 1453
3444.90 1458
3445.45 1432
3446.01 1383
3446.56 1324
3447.11 1232
3447.67 1278
3448.22 1407
3448.77 1280
3449.33 1321
3449.88 1270
3450.44 1230
3450.99 1220
3451.54 1283
3452.10 1151
3452.65 1223
3453.21 1254
3453.76 1178
3454.31 1147
3454.87 1229
3455.42 1280
3455.98 1171
3456.53 1190
3457.09 1133
3457.64 1191
3458.20 1199
3458.75 1302
3459.30 1222
3459.86 1303
3460.41 1267
3460.97 1313
3461.52 1182
3462.08 1131
3462.63 1282
3463.19 1331
3463.74 1329
3464.30 1364
3464.85 1269
3465.41 1155
3465.96 1243
3466.52 1346
3467.07 1335
3467.63 1386
3468.19 1335
3468.74 1368
3469.30 1258
3469.85 1325
3470.41 1332
3470.96 1330
3471.52 1376
3472.07 1255
3472.63 1425
3473.19 1361
3473.74 1479
3474.30 1445
3474.85 1435
3475.41 1374
3475.96 1430
3476.52 1559
3477.08 1612
3477.63 1453
3478.19 1366
3478.74 1506
3479.30 1562
3479.86 1568
3480.41 1568
3480.97 1616
3481.53 1723
3482.08 1617
3482.64 1685
3483.20 1535
3483.75 1637
3484.31 1583
3484.87 1652
3485.42 1621
3485.98 1621
3486.54 1796
3487.09 1876
3487.65 1773
3488.21 1949
3488.76 2005
3489.32 2027
3489.88 2496
3490.44 2741
3490.99 3276
3491.55 3908
3492.11 4455
3492.66 4546
3493.22 4723
3493.78 5171
3494.34 5344
3494.89 5049
3495.45 4758
3496.01 4889
3496.57 4501
3497.12 4211
3497.68 4458
3498.24 4399
3498.80 4671
3499.36 4896
3499.91 4877
3500.47 5305
3501.03 5304
3501.59 5294
3502.15 5462
3502.70 5543
3503.26 5263
3503.82 4896
3504.38 4219
3504.94 4056
3505.49 4058
3506.05 4029
3506.61 4019
3507.17 3921
3507.73 3619
3508.29 3784
3508.85 3421
3509.40 3135
3509.96 3227
3510.52 3025
3511.08 2607
3511.64 2340
3512.20 2598
3512.76 2335
3513.32 2204
3513.87 2290
3514.43 2236
3514.99 2163
3515.55 1956
3516.11 2029
3516.67 1976
3517.23 1741
3517.79 1746
3518.35 1835
3518.91 1860
3519.47 1877
3520.03 1648
3520.59 1655
3521.15 1850
3521.71 1828
3522.26 1897
3522.82 1782
3523.38 1608
3523.94 1646
3524.50 1568
3525.06 1652
3525.62 1720
3526.18 1575
3526.74 1541
3527.30 1647
3527.86 1694
3528.42 1534
3528.98 1530
3529.54 1586
3530.10 1594
3530.67 1370
3531.23 1552
3531.79 1567
3532.35 1544
3532.91 1540
3533.47 1526
3534.03 1517
3534.59 1575
3535.15 1517
3535.71 1591
3536.27 1445
3536.83 1367
3537.39 1654
3537.95 1517
3538.51 1520
3539.08 1487
3539.64 1575
3540.20 1574
3540.76 1567
3541.32 1556
3541.88 1619
3542.44 1672
3543.00 1533
3543.56 1680
3544.13 1739
3544.69 1624
3545.25 1544
3545.81 1480
3546.37 1592
3546.93 1473
3547.50 1478
3548.06 1519
3548.62 1428
3549.18 1362
3549.74 1438
3550.30 1560
3550.87 1470
3551.43 1343
3551.99 1247
3552.55 1359
3553.11 1346
3553.68 1194
3554.24 1230
3554.80 1280
3555.36 1270
3555.93 1167
3556.49 1114
3557.05 1255
3557.61 1180
3558.18 1277
3558.74 1364
3559.30 1253
3559.86 1265
3560.43 1234
3560.99 1227
3561.55 1332
3562.11 1289
3562.68 1179
3563.24 1147
3563.80 1266
3564.37 1248
3564.93 1223
3565.49 1222
3566.06 1243
3566.62 1332
3567.18 1257
3567.75 1131
3568.31 1181
3568.87 1352
3569.44 1288
3570.00 1240
3570.56 1249
3571.13 1194
3571.69 1128
3572.25 1059
3572.82 1115
3573.38 1312
3573.94 1250
3574.51 1147
3575.07 1175
3575.64 1345
3576.20 1322
3576.76 1224
3577.33 1374
3577.89 1257
3578.46 1356
3579.02 1268
3579.58 1238
3580.15 1249
3580.71 1218
3581.28 1215
3581.84 1269
3582.41 1204
3582.97 1303
3583.53 1259
3584.10 1173
3584.66 1198
3585.23 1253
3585.79 1182
3586.36 1258
3586.92 1196
3587.49 1329
3588.05 1349
3588.62 1255
3589.18 1277
3589.75 1148
3590.31 1129
3590.88 1209
3591.44 1178
3592.01 1199
3592.57 1324
3593.14 1365
3593.70 1270
3594.27 1107
3594.83 1066
3595.40 1086
3595.97 1062
3596.53 1072
3597.10 1188
3597.66 1140
3598.23 1141
3598.79 1066
3599.36 962
3599.93 1084
3600.49 1184
3601.06 1097
3601.62 1177
3602.19 1155
3602.75 1070
3603.32 1059
3603.89 1071
3604.45 1142
3605.02 1108
3605.59 1134
3606.15 1173
3606.72 1139
3607.28 1198
3607.85 1129
3608.42 1128
3608.98 1090
3609.55 1037
3610.12 1058
3610.68 1106
3611.25 1060
3611.82 1052
3612.38 1030
3612.95 981
3613.52 1140
3614.08 1141
3614.65 1004
3615.22 1220
3615.79 1263
3616.35 1270
3616.92 1309
3617.49 1277
3618.05 1427
3618.62 1485
3619.19 1557
3619.76 1598
3620.32 1667
3620.89 1573
3621.46 1651
3622.03 1504
3622.59 1413
3623.16 1318
3623.73 1283
3624.30 1257
3624.86 1166
3625.43 1067
3626.00 1069
3626.57 1123
3627.14 1146
3627.70 1115
3628.27 1049
3628.84 1213
3629.41 1130
3629.98 1106
3630.55 1102
3631.11 1121
3631.68 1074
3632.25 1064
3632.82 1172
3633.39 1103
3633.96 1206
3634.52 1112
3635.09 1075
3635.66 1111
3636.23 1092
3636.80 1096
3637.37 1119
3637.94 1113
3638.50 1082
3639.07 1099
3639.64 1212
3640.21 1311
3640.78 1386
3641.35 1331
3641.92 1398
3642.49 1457
3643.06 1420
3643.63 1361
3644.20 1546
3644.76 1452
3645.33 1410
3645.90 1444
3646.47 1335
3647.04 1309
3647.61 1217
3648.18 1224
3648.75 1399
3649.32 1350
3649.89 1272
3650.46 1424
3651.03 1408
3651.60 1365
3652.17 1398
3652.74 1466
3653.31 1553
3653.88 1668
3654.45 1672
3655.02 1551
3655.59 1536
3656.16 1596
3656.73 1437
3657.30 1513
3657.87 1502
3658.44 1405
3659.01 1458
3659.58 1652
3660.15 1564
3660.72 1534
3661.29 1471
3661.87 1458
3662.44 1595
3663.01 1652
3663.58 1699
3664.15 1721
3664.72 1662
3665.29 1911
3665.86 1837
3666.43 1960
3667.00 1990
3667.57 1946
3668.15 2177
3668.72 2194
3669.29 2041
3669.86 2098
3670.43 1829
3671.00 1894
3671.57 1705
3672.15 1635
3672.72 1606
3673.29 1588
3673.86 1543
3674.43 1636
3675.00 1496
3675.57 1525
3676.15 1523
3676.72 1593
3677.29 1673
3677.86 1639
3678.43 1506
3679.01 1485
3679.58 1547
3680.15 1510
3680.72 1472
3681.29 1455
3681.87 1413
3682.44 1396
3683.01 1282
3683.58 1313
3684.16 1397
3684.73 1309
3685.30 1262
3685.87 1188
3686.45 1374
3687.02 1361
3687.59 1288
3688.16 1350
3688.74 1308
3689.31 1516
3689.88 1515
3690.46 1559
3691.03 1608
3691.60 1542
3692.17 1613
3692.75 1556
3693.32 1615
3693.89 1617
3694.47 1527
3695.04 1449
3695.61 1594
3696.19 1442
3696.76 1277
3697.33 1136
3697.91 1300
3698.48 1273
3699.05 1318
3699.63 1334
3700.20 1406
3700.78 1369
3701.35 1285
3701.92 1350
3702.50 1401
3703.07 1366
3703.64 1270
3704.22 1341
3704.79 1272
3705.37 1329
3705.94 1416
3706.51 1244
3707.09 1220
3707.66 1440
3708.24 1392
3708.81 1305
3709.39 1406
3709.96 1307
3710.53 1280
3711.11 1256
3711.68 1188
3712.26 1424
3712.83 1441
3713.41 1175
3713.98 1091
3714.56 1134
3715.13 1191
3715.71 1244
3716.28 1216
3716.86 1215
3717.43 1176
3718.01 1106
3718.58 1194
3719.16 1223
3719.73 1121
3720.31 1132
3720.88 1131
3721.46 1061
3722.03 1024
3722.61 1074
3723.18 1080
3723.76 1117
3724.34 1129
3724.91 1030
3725.49 1014
3726.06 1055
3726.64 1034
3727.21 1013
3727.79 1065
3728.36 1194
3728.94 1088
3729.52 1008
3730.09 1053
3730.67 1103
3731.24 1116
3731.82 1099
3732.40 1151
3732.97 1083
3733.55 1154
3734.13 1285
3734.70 1306
3735.28 1107
3735.85 1019
3736.43 1194
3737.01 1244
3737.58 1059
3738.16 1081
3738.74 1053
3739.31 1009
3739.89 1084
3740.47 1038
3741.04 973
3741.62 1040
3742.20 1068
3742.78 965
3743.35 975
3743.93 995
3744.51 1029
3745.08 1119
3745.66 957
3746.24 1004
3746.82 1017
3747.39 939
3747.97 978
3748.55 1015
3749.12 1097
3749.70 1070
3750.28 984
3750.86 1098
3751.43 988
3752.01 904
3752.59 929
3753.17 975
3753.75 1009
3754.32 966
3754.90 923
3755.48 996
3756.06 892
3756.64 982
3757.21 1002
3757.79 1044
3758.37 1015
3758.95 1012
3759.53 1109
3760.10 1106
3760.68 1129
3761.26 1140
3761.84 1090
3762.42 1156
3763.00 1102
3763.58 1114
3764.15 1090
3764.73 1037
3765.31 1023
3765.89 1087
3766.47 1006
3767.05 1064
3767.63 1046
3768.21 1058
3768.78 1100
3769.36 1060
3769.94 1044
3770.52 1082
3771.10 1073
3771.68 1125
3772.26 1066
3772.84 1144
3773.42 1107
3774.00 1137
3774.58 1038
3775.16 1036
3775.73 1167
3776.31 1128
3776.89 1103
3777.47 1128
3778.05 1123
3778.63 1099
3779.21 1104
3779.79 1104
3780.37 1147
3780.95 1147
3781.53 1150
3782.11 1132
3782.69 1265
3783.27 1133
3783.85 1128
3784.43 1203
3785.01 1145
3785.59 1152
3786.17 1167
3786.75 1026
3787.33 1015
3787.91 1150
3788.49 1137
3789.08 1194
3789.66 1172
3790.24 1247
3790.82 1177
3791.40 1103
3791.98 1153
3792.56 1238
3793.14 1193
3793.72 1268
3794.30 1308
3794.88 1278
3795.46 1154
3796.05 1191
3796.63 1230
3797.21 1247
3797.79 1266
3798.37 1269
3798.95 1244
3799.53 1315
3800.11 1409
3800.69 1482
3801.28 1482
3801.86 1526
3802.44 1733
3803.02 1749
3803.60 1597
3804.18 1761
3804.77 1604
3805.35 1668
3805.93 1642
3806.51 1705
3807.09 1571
3807.68 1659
3808.26 1569
3808.84 1443
3809.42 1487
3810.00 1389
3810.59 1560
3811.17 1542
3811.75 1707
3812.33 1851
3812.91 1725
3813.50 1874
3814.08 2041
3814.66 2046
3815.24 2048
3815.83 2216
3816.41 2279
3816.99 2359
3817.58 2267
3818.16 2277
3818.74 2254
3819.32 2086
3819.91 1949
3820.49 1822
3821.07 1691
3821.66 1721
3822.24 1470
3822.82 1341
3823.40 1235
3823.99 1329
3824.57 1373
3825.15 1325
3825.74 1317
3826.32 1302
3826.90 1384
3827.49 1366
3828.07 1297
3828.65 1218
3829.24 1218
3829.82 1152
3830.41 1169
3830.99 1234
3831.57 1190
3832.16 1189
3832.74 1177
3833.32 1173
3833.91 1080
3834.49 1050
3835.08 1144
3835.66 1296
3836.24 1198
3836.83 1131
3837.41 1076
3838.00 1110
3838.58 1047
3839.17 1020
3839.75 980
3840.33 977
3840.92 966
3841.50 1026
3842.09 1024
3842.67 1047
3843.26 938
3843.84 895
3844.43 974
3845.01 969
3845.60 895
3846.18 957
3846.77 950
3847.35 1007
3847.94 930
3848.52 1023
3849.11 993
3849.69 1030
3850.28 1022
3850.86 1030
3851.45 1118
3852.03 1115
3852.62 1000
3853.20 1017
3853.79 1004
3854.37 1064
3854.96 1092
3855.55 1061
3856.13 1042
3856.72 1047
3857.30 1062
3857.89 1079
3858.47 993
3859.06 1181
3859.65 1183
3860.23 1167
3860.82 1138
3861.40 1122
3861.99 1195
3862.58 1221
3863.16 1283
3863.75 1246
3864.33 1223
3864.92 1259
3865.51 1167
3866.09 1170
3866.68 1203
3867.27 1242
3867.85 1169
3868.44 1130
3869.03 1180
3869.61 1161
3870.20 1028
3870.79 986
3871.37 967
3871.96 921
3872.55 992
3873.13 922
3873.72 1057
3874.31 1023
3874.90 1075
3875.48 1113
3876.07 909
3876.66 1018
3877.24 1014
3877.83 1023
3878.42 962
3879.01 1064
3879.59 1036
3880.18 930
3880.77 895
3881.36 820
3881.94 922
3882.53 889
3883.12 834
3883.71 858
3884.29 999
3884.88 930
3885.47 862
3886.06 897
3886.65 914
3887.23 933
3887.82 1104
3888.41 1016
3889.00 923
3889.59 1012
3890.17 964
3890.76 1036
3891.35 943
3891.94 970
3892.53 1017
3893.12 1041
3893.70 960
3894.29 1078
3894.88 1054
3895.47 1060
3896.06 1006
3896.65 1000
3897.24 994
3897.83 921
3898.41 992
3899.00 957
3899.59 964
3900.18 935
3900.77 1088
3901.36 1007
3901.95 977
3902.54 1063
3903.13 1012
3903.72 993
3904.31 1072
3904.89 1028
3905.48 1026
3906.07 1064
3906.66 1067
3907.25 1044
3907.84 947
3908.43 1050
3909.02 1154
3909.61 1023
3910.20 989
3910.79 1088
3911.38 998
3911.97 984
3912.56 919
3913.15 932
3913.74 903
3914.33 926
3914.92 961
3915.51 975
3916.10 926
3916.69 1083
3917.28 1046
3917.87 1183
3918.46 1033
3919.05 982
3919.64 1084
3920.23 938
3920.82 1033
3921.41 1046
3922.00 1081
3922.60 1149
3923.19 1042
3923.78 935
3924.37 1017
3924.96 901
3925.55 879
3926.14 910
3926.73 935
3927.32 918
3927.91 988
3928.50 1096
3929.10 1062
3929.69 1005
3930.28 1076
3930.87 972
3931.46 941
3932.05 848
3932.64 873
3933.23 967
3933.83 1020
3934.42 957
3935.01 916
3935.60 896
3936.19 864
3936.78 1071
3937.38 1042
3937.97 967
3938.56 985
3939.15 952
3939.74 973
3940.34 1046
3940.93 1098
3941.52 1025
3942.11 1048
3942.70 940
3943.30 992
3943.89 1032
3944.48 1064
3945.07 1059
3945.67 1137
3946.26 1117
3946.85 1010
3947.44 1116
3948.04 1221
3948.63 1228
3949.22 995
3949.81 1057
3950.41 1048
3951.00 1141
3951.59 1047
3952.19 997
3952.78 1147
3953.37 1054
3953.96 1053
3954.56 1044
3955.15 1045
3955.74 971
3956.34 1062
3956.93 1060
3957.52 1025
3958.12 1116
3958.71 1111
3959.30 1146
3959.90 1072
3960.49 1121
3961.08 1248
3961.68 1193
3962.27 1096
3962.87 1124
3963.46 1109
3964.05 1104
3964.65 1019
3965.24 1074
3965.83 1059
3966.43 1169
3967.02 1122
3967.62 1214
3968.21 1222
3968.80 1180
3969.40 1232
3969.99 1198
3970.59 1148
3971.18 1044
3971.78 1012
3972.37 1090
3972.97 1188
3973.56 1203
3974.15 1129
3974.75 1218
3975.34 1307
3975.94 1256
3976.53 1380
3977.13 1461
3977.72 1530
3978.32 1708
3978.91 1609
3979.51 1717
3980.10 1819
3980.70 1663
3981.29 1576
3981.89 1412
3982.48 1402
3983.08 1462
3983.67 1495
3984.27 1387
3984.86 1388
3985.46 1401
3986.05 1390
3986.65 1294
3987.25 1313
3987.84 1307
3988.44 1351
3989.03 1361
3989.63 1360
3990.22 1364
3990.82 1223
3991.42 1061
3992.01 1241
3992.61 1179
3993.20 1186
3993.80 1155
3994.40 1277
3994.99 1183
3995.59 1243
3996.18 1234
3996.78 1211
3997.38 1253
3997.97 1143
3998.57 1080
3999.17 1086
3999.76 1182
4000.36 1133
4000.95 1059
4001.55 1038
4002.15 1135
4002.74 1078
4003.34 1069
4003.94 1025
4004.54 1097
4005.13 1168
4005.73 1216
4006.33 1159
4006.92 1175
4007.52 1240
4008.12 1176
4008.71 1102
4009.31 1122
4009.91 1302
4010.51 1235
4011.10 1224
4011.70 1222
4012.30 1224
4012.90 1108
4013.49 1262
4014.09 1246
4014.69 1181
4015.29 1149
4015.88 1127
4016.48 1207
4017.08 1227
4017.68 1157
4018.27 1251
4018.87 1257
4019.47 1268
4020.07 1073
4020.67 1277
4021.26 1271
4021.86 1123
4022.46 1044
4023.06 1172
4023.66 1182
4024.26 1147
4024.85 1139
4025.45 1099
4026.05 1261
4026.65 1274
4027.25 1415
4027.85 1401
4028.44 1533
4029.04 1634
4029.64 1510
4030.24 1688
4030.84 1790
4031.44 1692
4032.04 1771
4032.64 1642
4033.23 1737
4033.83 1604
4034.43 1548
4035.03 1433
4035.63 1330
4036.23 1247
4036.83 1362
4037.43 1246
4038.03 1300
4038.63 1148
4039.23 1015
4039.83 1080
4040.43 1074
4041.03 1098
4041.63 1035
4042.22 1089
4042.82 997
4043.42 1040
4044.02 995
4044.62 959
4045.22 960
4045.82 997
4046.42 1065
4047.02 1004
4047.62 886
4048.22 917
4048.82 924
4049.42 1055
4050.02 996
4050.62 986
4051.22 947
4051.82 975
4052.43 995
4053.03 972
4053.63 994
4054.23 1088
4054.83 1069
4055.43 954
4056.03 1107
4056.63 1002
4057.23 1151
4057.83 979
4058.43 971
4059.03 1019
4059.63 1067
4060.23 1002
4060.84 979
4061.44 961
4062.04 900
4062.64 973
4063.24 940
4063.84 999
4064.44 963
4065.04 936
4065.64 1016
4066.25 1054
4066.85 922
4067.45 971
4068.05 1133
4068.65 1016
4069.25 971
4069.86 912
4070.46 897
4071.06 1047
4071.66 956
4072.26 926
4072.86 933
4073.47 1091
4074.07 941
4074.67 928
4075.27 989
4075.87 985
4076.48 992
4077.08 932
4077.68 968
4078.28 1047
4078.89 1127
4079.49 926
4080.09 948
4080.69 873
4081.30 878
4081.90 924
4082.50 829
4083.10 902
4083.71 1001
4084.31 996
4084.91 1032
4085.52 1005
4086.12 948
4086.72 1041
4087.32 1030
4087.93 1008
4088.53 921
4089.13 855
4089.74 873
4090.34 864
4090.94 943
4091.55 934
4092.15 995
4092.75 978
4093.36 877
4093.96 868
4094.56 903
4095.17 910
4095.77 837
4096.37 876
4096.98 987
4097.58 951
4098.18 844
4098.79 1008
4099.39 949
4100.00 966
4100.60 995
4101.20 896
4101.81 872
4102.41 914
4103.02 821
4103.62 857
4104.23 904
4104.83 962
4105.43 956
4106.04 845
4106.64 902
4107.25 973
4107.85 875
4108.46 863
4109.06 946
4109.67 974
4110.27 1000
4110.87 1035
4111.48 902
4112.08 869
4112.69 877
4113.29 845
4113.90 895
4114.50 855
4115.11 902
4115.71 942
4116.32 883
4116.92 779
4117.53 744
4118.13 832
4118.74 912
4119.35 921
4119.95 899
4120.56 930
4121.16 827
4121.77 920
4122.37 840
4122.98 808
4123.58 875
4124.19 833
4124.80 773
4125.40 749
4126.01 844
4126.61 890
4127.22 907
4127.82 963
4128.43 923
4129.04 804
4129.64 846
4130.25 889
4130.85 982
4131.46 812
4132.07 852
4132.67 829
4133.28 891
4133.89 892
4134.49 906
4135.10 902
4135.71 914
4136.31 972
4136.92 996
4137.53 1011
4138.13 1016
4138.74 1078
4139.35 1066
4139.95 1065
4140.56 1050
4141.17 1079
4141.77 1110
4142.38 1266
4142.99 1200
4143.59 1271
4144.20 1176
4144.81 1152
4145.42 1220
4146.02 1196
4146.63 1136
4147.24 984
4147.85 978
4148.45 1030
4149.06 978
4149.67 924
4150.28 977
4150.88 963
4151.49 916
4152.10 812
4152.71 854
4153.31 786
4153.92 901
4154.53 818
4155.14 780
4155.75 858
4156.35 823
4156.96 802
4157.57 929
4158.18 908
4158.79 861
4159.40 850
4160.00 706
4160.61 711
4161.22 843
4161.83 893
4162.44 907
4163.05 884
4163.65 1041
4164.26 1147
4164.87 1123
4165.48 936
4166.09 1095
4166.70 1155
4167.31 1087
4167.92 1132
4168.52 1122
4169.13 1113
4169.74 1081
4170.35 1079
4170.96 1043
4171.57 902
4172.18 989
4172.79 981
4173.40 966
4174.01 1016
4174.62 1002
4175.23 997
4175.84 946
4176.45 926
4177.05 953
4177.66 991
4178.27 941
4178.88 909
4179.49 907
4180.10 903
4180.71 919
4181.32 963
4181.93 907
4182.54 815
4183.15 814
4183.76 822
4184.37 809
4184.98 871
4185.59 915
4186.20 916
4186.81 859
4187.42 875
4188.03 873
4188.65 842
4189.26 881
4189.87 807
4190.48 846
4191.09 902
4191.70 887
4192.31 919
4192.92 994
4193.53 934
4194.14 1012
4194.75 963
4195.36 950
4195.97 1015
4196.58 1034
4197.20 897
4197.81 922
4198.42 985
4199.03 893
4199.64 936
4200.25 898
4200.86 914
4201.47 867
4202.09 942
4202.70 1045
4203.31 1021
4203.92 971
4204.53 903
4205.14 969
4205.75 947
4206.37 857
4206.98 941
4207.59 933
4208.20 845
4208.81 862
4209.43 897
4210.04 888
4210.65 866
4211.26 923
4211.87 884
4212.49 871
4213.10 939
4213.71 940
4214.32 909
4214.93 901
4215.55 930
4216.16 941
4216.77 894
4217.38 830
4218.00 961
4218.61 986
4219.22 1044
4219.84 934
4220.45 977
4221.06 1006
4221.67 955
4222.29 1101
4222.90 988
4223.51 1095
4224.13 1200
4224.74 1279
4225.35 1221
4225.96 1187
4226.58 1185
4227.19 1118
4227.80 1244
4228.42 1310
4229.03 1192
4229.64 1307
4230.26 1311
4230.87 1405
4231.48 1421
4232.10 1502
4232.71 1472
4233.33 1465
4233.94 1435
4234.55 1461
4235.17 1539
4235.78 1539
4236.39 1586
4237.01 1595
4237.62 1601
4238.24 1607
4238.85 1529
4239.46 1454
4240.08 1404
4240.69 1297
4241.31 1357
4241.92 1180
4242.54 1081
4243.15 1180
4243.76 1285
4244.38 1100
4244.99 1203
4245.61 1117
4246.22 1110
4246.84 1179
4247.45 1205
4248.07 1195
4248.68 1139
4249.30 1205
4249.91 1208
4250.53 1226
4251.14 1201
4251.76 1104
4252.37 1057
4252.99 1106
4253.60 1015
4254.22 980
4254.83 1049
4255.45 1063
4256.06 971
4256.68 979
4257.29 1012
4257.91 1014
4258.52 1017
4259.14 1011
4259.76 951
4260.37 986
4260.99 904
4261.60 977
4262.22 1031
4262.83 932
4263.45 936
4264.07 985
4264.68 1046
4265.30 1077
4265.91 983
4266.53 1026
4267.15 1054
4267.76 1061
4268.38 1039
4268.99 985
4269.61 1036
4270.23 1126
4270.84 1115
4271.46 1051
4272.08 1033
4272.69 1110
4273.31 1171
4273.93 1214
4274.54 1162
4275.16 1133
4275.78 1133
4276.39 1223
4277.01 1256
4277.63 1249
4278.24 1346
4278.86 1451
4279.48 1559
4280.09 1402
4280.71 1309
4281.33 1336
4281.95 1336
4282.56 1235
4283.18 1188
4283.80 1020
4284.42 985
4285.03 939
4285.65 924
4286.27 1023
4286.89 1038
4287.50 1020
4288.12 988
4288.74 971
4289.36 910
4289.97 903
4290.59 977
4291.21 929
4291.83 997
4292.45 1058
4293.06 853
4293.68 962
4294.30 932
4294.92 925
4295.54 953
4296.15 1017
4296.77 967
4297.39 879
4298.01 869
4298.63 949
4299.25 1012
4299.86 1004
4300.48 875
4301.10 991
4301.72 1125
4302.34 1001
4302.96 1043
4303.58 1003
4304.19 935
4304.81 938
4305.43 956
4306.05 920
4306.67 999
4307.29 998
4307.91 948
4308.53 990
4309.15 975
4309.77 996
4310.38 970
4311.00 1043
4311.62 954
4312.24 906
4312.86 885
4313.48 926
4314.10 922
4314.72 902
4315.34 957
4315.96 977
4316.58 1017
4317.20 1009
4317.82 1007
4318.44 1019
4319.06 978
4319.68 899
4320.30 905
4320.92 914
4321.54 876
4322.16 960
4322.78 998
4323.40 916
4324.02 1023
4324.64 936
4325.26 1074
4325.88 1111
4326.50 965
4327.12 987
4327.74 1148
4328.36 1126
4328.98 1087
4329.60 1157
4330.22 1107
4330.84 1132
4331.47 1128
4332.09 1069
4332.71 1108
4333.33 948
4333.95 1050
4334.57 1146
4335.19 1052
4335.81 1101
4336.43 1168
4337.05 1107
4337.68 1176
4338.30 1138
4338.92 1165
4339.54 1179
4340.16 1298
4340.78 1416
4341.40 1297
4342.03 1326
4342.65 1512
4343.27 1598
4343.89 1842
4344.51 1965
4345.13 2263
4345.76 2785
4346.38 2994
4347.00 3456
4347.62 3717
4348.24 3905
4348.86 3967
4349.49 4386
4350.11 4225
4350.73 3706
4351.35 3242
4351.98 2966
4352.60 2609
4353.22 2140
4353.84 1913
4354.46 1685
4355.09 1512
4355.71 1475
4356.33 1432
4356.95 1427
4357.58 1333
4358.20 1370
4358.82 1285
4359.45 1387
4360.07 1496
4360.69 1527
4361.31 1567
4361.94 1483
4362.56 1535
4363.18 1425
4363.81 1433
4364.43 1531
4365.05 1328
4365.68 1153
4366.30 1148
4366.92 1343
4367.55 1326
4368.17 1211
4368.79 1111
4369.42 1143
4370.04 1063
4370.66 1201
4371.29 1187
4371.91 1096
4372.53 1123
4373.16 1072
4373.78 1059
4374.41 1055
4375.03 1045
4375.65 1070
4376.28 984
4376.90 1064
4377.53 1078
4378.15 1167
4378.77 1206
4379.40 1171
4380.02 1244
4380.65 1383
4381.27 1309
4381.89 1263
4382.52 1269
4383.14 1345
4383.77 1208
4384.39 1272
4385.02 1266
4385.64 1076
4386.27 1054
4386.89 1138
4387.52 1179
4388.14 1190
4388.77 1126
4389.39 1118
4390.02 1090
4390.64 1034
4391.27 967
4391.89 924
4392.52 880
4393.14 943
4393.77 984
4394.39 1002
4395.02 1010
4395.64 985
4396.27 1068
4396.89 1026
4397.52 1012
4398.14 993
4398.77 977
4399.39 926
4400.02 1025
4400.65 1016
4401.27 932
4401.90 885
4402.52 889
4403.15 949
4403.78 943
4404.40 900
4405.03 998
4405.65 972
4406.28 928
4406.91 991
4407.53 989
4408.16 1037
4408.78 972
4409.41 915
4410.04 857
4410.66 849
4411.29 959
4411.92 940
4412.54 914
4413.17 998
4413.80 998
4414.42 950
4415.05 997
4415.68 987
4416.30 954
4416.93 937
4417.56 936
4418.18 975
4418.81 1074
4419.44 967
4420.07 959
4420.69 945
4421.32 863
4421.95 804
4422.57 873
4423.20 915
4423.83 951
4424.46 980
4425.08 973
4425.71 917
4426.34 894
4426.97 923
4427.59 968
4428.22 941
4428.85 910
4429.48 945
4430.10 872
4430.73 883
4431.36 875
4431.99 898
4432.62 907
4433.24 836
4433.87 937
4434.50 978
4435.13 940
4435.76 991
4436.38 998
4437.01 974
4437.64 1007
4438.27 1070
4438.90 1105
4439.53 1050
4440.16 949
4440.78 966
4441.41 1012
4442.04 997
4442.67 1051
4443.30 942
4443.93 958
4444.56 992
4445.19 870
4445.81 844
4446.44 844
4447.07 934
4447.70 967
4448.33 1010
4448.96 976
4449.59 964
4450.22 930
4450.85 998
4451.48 979
4452.11 967
4452.73 942
4453.36 1047
4453.99 1060
4454.62 1106
4455.25 1171
4455.88 1139
4456.51 1169
4457.14 1171
4457.77 1143
4458.40 1142
4459.03 1105
4459.66 1041
4460.29 1106
4460.92 1127
4461.55 1050
4462.18 1040
4462.81 1019
4463.44 953
4464.07 985
4464.70 1023
4465.33 940
4465.96 1000
4466.59 892
4467.22 882
4467.85 901
4468.48 834
4469.12 916
4469.75 984
4470.38 961
4471.01 974
4471.64 947
4472.27 1018
4472.90 943
4473.53 974
4474.16 976
4474.79 903
4475.42 874
4476.05 760
4476.69 911
4477.32 949
4477.95 987
4478.58 897
4479.21 952
4479.84 1071
4480.47 947
4481.10 911
4481.74 908
4482.37 916
4483.00 981
4483.63 873
4484.26 924
4484.89 989
4485.53 873
4486.16 860
4486.79 904
4487.42 851
4488.05 897
4488.68 863
4489.32 889
4489.95 903
4490.58 978
4491.21 905
4491.84 1032
4492.48 918
4493.11 1016
4493.74 964
4494.37 982
4495.01 996
4495.64 1004
4496.27 1082
4496.90 982
4497.54 1080
4498.17 1032
4498.80 1046
4499.43 1143
4500.07 1067
4500.70 1189
4501.33 1341
4501.97 1347
4502.60 1383
4503.23 1523
4503.86 1533
4504.50 1525
4505.13 1379
4505.76 1309
4506.40 1362
4507.03 1200
4507.66 1215
4508.30 1135
4508.93 1099
4509.56 1059
4510.20 1156
4510.83 1127
4511.46 1030
4512.10 1130
4512.73 1062
4513.37 1084
4514.00 1162
4514.63 1062
4515.27 1183
4515.90 1045
4516.53 986
4517.17 984
4517.80 960
4518.44 1085
4519.07 994
4519.70 953
4520.34 923
4520.97 889
4521.61 885
4522.24 902
4522.88 976
4523.51 889
4524.14 837
4524.78 908
4525.41 820
4526.05 846
4526.68 880
4527.32 852
4527.95 978
4528.59 1047
4529.22 1090
4529.86 1020
4530.49 1034
4531.13 1022
4531.76 1144
4532.40 1177
4533.03 1190
4533.67 1149
4534.30 1164
4534.94 1249
4535.57 1275
4536.21 1181
4536.84 1054
4537.48 1061
4538.11 930
4538.75 1083
4539.38 937
4540.02 958
4540.66 933
4541.29 975
4541.93 941
4542.56 879
4543.20 815
4543.83 834
4544.47 818
4545.11 947
4545.74 1017
4546.38 973
4547.01 890
4547.65 854
4548.29 837
4548.92 789
4549.56 847
4550.19 913
4550.83 852
4551.47 909
4552.10 912
4552.74 925
4553.38 850
4554.01 910
4554.65 897
4555.29 897
4555.92 861
4556.56 941
4557.20 987
4557.83 927
4558.47 858
4559.11 902
4559.74 862
4560.38 858
4561.02 877
4561.66 873
4562.29 959
4562.93 903
4563.57 882
4564.20 792
4564.84 823
4565.48 866
4566.12 940
4566.75 839
4567.39 882
4568.03 889
4568.67 974
4569.30 1085
4569.94 954
4570.58 915
4571.22 808
4571.85 835
4572.49 882
4573.13 920
4573.77 896
4574.41 903
4575.04 876
4575.68 845
4576.32 856
4576.96 960
4577.60 961
4578.23 1059
4578.87 962
4579.51 929
4580.15 945
4580.79 1031
4581.43 948
4582.06 938
4582.70 959
4583.34 1141
4583.98 1053
4584.62 943
4585.26 972
4585.90 1051
4586.54 1070
4587.17 1010
4587.81 1055
4588.45 1041
4589.09 1236
4589.73 1362
4590.37 1447
4591.01 1575
4591.65 1631
4592.29 1736
4592.93 1706
4593.57 1804
4594.20 1817
4594.84 1991
4595.48 1677
4596.12 1566
4596.76 1454
4597.40 1352
4598.04 1369
4598.68 1241
4599.32 1224
4599.96 1265
4600.60 1174
4601.24 1115
4601.88 1298
4602.52 1232
4603.16 1211
4603.80 1237
4604.44 1311
4605.08 1339
4605.72 1285
4606.36 1303
4607.00 1194
4607.64 1234
4608.28 1256
4608.92 1125
4609.56 1210
4610.20 1081
4610.84 1113
4611.48 1170
4612.12 1170
4612.77 1115
4613.41 1012
4614.05 1147
4614.69 1215
4615.33 1128
4615.97 1160
4616.61 1033
4617.25 992
4617.89 1117
4618.53 1182
4619.17 1066
4619.82 976
4620.46 991
4621.10 1009
4621.74 986
4622.38 1072
4623.02 1055
4623.66 1118
4624.30 1068
4624.95 1008
4625.59 974
4626.23 968
4626.87 941
4627.51 989
4628.15 1020
4628.80 1100
4629.44 981
4630.08 993
4630.72 929
4631.36 1042
4632.00 1060
4632.65 1070
4633.29 1107
4633.93 1070
4634.57 1187
4635.22 1107
4635.86 1043
4636.50 1193
4637.14 1089
4637.78 1006
4638.43 1113
4639.07 1204
4639.71 1070
4640.35 1037
4641.00 1096
4641.64 1153
4642.28 1133
4642.93 1096
4643.57 1061
4644.21 1025
4644.85 1089
4645.50 1086
4646.14 1075
4646.78 1003
4647.43 954
4648.07 1021
4648.71 1020
4649.36 1005
4650.00 1058
4650.64 1127
4651.28 996
4651.93 1065
4652.57 922
4653.22 1013
4653.86 1074
4654.50 1089
4655.15 996
4655.79 1164
4656.43 1066
4657.08 1111
4657.72 1105
4658.36 1106
4659.01 1042
4659.65 899
4660.30 858
4660.94 880
4661.58 1017
4662.23 962
4662.87 961
4663.52 951
4664.16 926
4664.80 967
4665.45 993
4666.09 845
4666.74 884
4667.38 892
4668.03 965
4668.67 922
4669.32 856
4669.96 926
4670.60 931
4671.25 965
4671.89 958
4672.54 968
4673.18 1029
4673.83 993
4674.47 1152
4675.12 1086
4675.76 1056
4676.41 1197
4677.05 1139
4677.70 1055
4678.34 1125
4678.99 1162
4679.63 1065
4680.28 1048
4680.93 1029
4681.57 1053
4682.22 1143
4682.86 1003
4683.51 1039
4684.15 1055
4684.80 1065
4685.44 946
4686.09 963
4686.74 967
4687.38 1037
4688.03 993
4688.67 1063
4689.32 1125
4689.97 1023
4690.61 1073
4691.26 1039
4691.90 1074
4692.55 1039
4693.20 1000
4693.84 1055
4694.49 1080
4695.13 1032
4695.78 1124
4696.43 1109
4697.07 1170
4697.72 1247
4698.37 1281
4699.01 1473
4699.66 1683
4700.31 1628
4700.95 1564
4701.60 1608
4702.25 1709
4702.89 1800
4703.54 1540
4704.19 1481
4704.84 1231
4705.48 1456
4706.13 1376
4706.78 1157
4707.42 1134
4708.07 1241
4708.72 1228
4709.37 1226
4710.01 1285
4710.66 1256
4711.31 1151
4711.96 1164
4712.60 1197
4713.25 1142
4713.90 1076
4714.55 1089
4715.19 1140
4715.84 1227
4716.49 1187
4717.14 1051
4717.78 1104
4718.43 1023
4719.08 1058
4719.73 1017
4720.38 991
4721.02 1046
4721.67 1061
4722.32 1050
4722.97 1013
4723.62 1108
4724.27 1050
4724.91 1043
4725.56 1094
4726.21 1029
4726.86 948
4727.51 996
4728.16 1016
4728.81 1084
4729.45 986
4730.10 1028
4730.75 1076
4731.40 1019
4732.05 1047
4732.70 1020
4733.35 964
4734.00 944
4734.65 939
4735.29 979
4735.94 944
4736.59 947
4737.24 855
4737.89 871
4738.54 913
4739.19 892
4739.84 982
4740.49 962
4741.14 971
4741.79 946
4742.44 915
4743.09 878
4743.74 858
4744.39 926
4745.04 922
4745.69 901
4746.34 1017
4746.99 964
4747.64 817
4748.29 935
4748.94 971
4749.59 916
4750.24 963
4750.89 933
4751.54 966
4752.19 870
4752.84 979
4753.49 1003
4754.14 1032
4754.79 928
4755.44 964
4756.09 963
4756.74 995
4757.39 957
4758.04 854
4758.69 980
4759.34 881
4759.99 895
4760.64 900
4761.30 823
4761.95 769
4762.60 758
4763.25 839
4763.90 821
4764.55 787
4765.20 830
4765.85 865
4766.50 929
4767.16 901
4767.81 887
4768.46 938
4769.11 864
4769.76 828
4770.41 873
4771.06 933
4771.72 853
4772.37 951
4773.02 867
4773.67 837
4774.32 798
4774.97 862
4775.63 848
4776.28 830
4776.93 858
4777.58 836
4778.23 831
4778.89 836
4779.54 842
4780.19 833
4780.84 875
4781.50 865
4782.15 794
4782.80 767
4783.45 773
4784.11 805
4784.76 899
4785.41 889
4786.06 895
4786.72 796
4787.37 808
4788.02 797
4788.67 803
4789.33 848
4789.98 892
4790.63 775
4791.28 819
4791.94 844
4792.59 875
4793.24 905
4793.90 919
4794.55 842
4795.20 887
4795.86 813
4796.51 757
4797.16 768
4797.82 831
4798.47 807
4799.12 767
4799.78 845
4800.43 860
4801.08 850
4801.74 887
4802.39 835
4803.05 866
4803.70 860
4804.35 835
4805.01 825
4805.66 812
4806.31 790
4806.97 840
4807.62 927
4808.28 929
4808.93 862
4809.59 911
4810.24 845
4810.89 838
4811.55 851
4812.20 907
4812.86 896
4813.51 985
4814.17 931
4814.82 777
4815.48 859
4816.13 902
4816.78 903
4817.44 878
4818.09 954
4818.75 943
4819.40 1045
4820.06 997
4820.71 910
4821.37 870
4822.02 910
4822.68 1020
4823.33 1074
4823.99 1122
4824.64 1120
4825.30 1008
4825.95 1110
4826.61 1122
4827.27 1067
4827.92 1062
4828.58 1176
4829.23 1171
4829.89 1193
4830.54 1197
4831.20 1146
4831.85 1023
4832.51 1111
4833.17 990
4833.82 1063
4834.48 1126
4835.13 1057
4835.79 1102
4836.45 1100
4837.10 1091
4837.76 1141
4838.41 1324
4839.07 1292
4839.73 1294
4840.38 1234
4841.04 1245
4841.70 1280
4842.35 1191
4843.01 1229
4843.66 1179
4844.32 1153
4844.98 1206
4845.63 1156
4846.29 1231
4846.95 1191
4847.60 1153
4848.26 1251
4848.92 1313
4849.58 1207
4850.23 1199
4850.89 1361
4851.55 1242
4852.20 1182
4852.86 1323
4853.52 1250
4854.17 1283
4854.83 1203
4855.49 1207
4856.15 1389
4856.80 1338
4857.46 1451
4858.12 1559
4858.78 1639
4859.43 1686
4860.09 1805
4860.75 1772
4861.41 1869
4862.07 1924
4862.72 1733
4863.38 1583
4864.04 1691
4864.70 1633
4865.35 1555
4866.01 1680
4866.67 1654
4867.33 1658
4867.99 1678
4868.65 1581
4869.30 1700
4869.96 1682
4870.62 1631
4871.28 1518
4871.94 1613
4872.60 1646
4873.25 1627
4873.91 1573
4874.57 1558
4875.23 1519
4875.89 1594
4876.55 1503
4877.21 1574
4877.86 1489
4878.52 1518
4879.18 1472
4879.84 1533
4880.50 1510
4881.16 1608
4881.82 1559
4882.48 1520
4883.14 1680
4883.80 1592
4884.46 1406
4885.11 1396
4885.77 1516
4886.43 1394
4887.09 1289
4887.75 1437
4888.41 1297
4889.07 1299
4889.73 1320
4890.39 1331
4891.05 1350
4891.71 1489
4892.37 1558
4893.03 1684
4893.69 1711
4894.35 1617
4895.01 1717
4895.67 1743
4896.33 1752
4896.99 1714
4897.65 1725
4898.31 1708
4898.97 1735
4899.63 1704
4900.29 1850
4900.95 1863
4901.61 1850
4902.27 1925
4902.93 1858
4903.59 1769
4904.25 1655
4904.91 1591
4905.58 1491
4906.24 1402
4906.90 1365
4907.56 1289
4908.22 1351
4908.88 1394
4909.54 1275
4910.20 1303
4910.86 1338
4911.52 1318
4912.18 1271
4912.85 1293
4913.51 1251
4914.17 1344
4914.83 1291
4915.49 1299
4916.15 1235
4916.81 1221
4917.48 1216
4918.14 1222
4918.80 1170
4919.46 1085
4920.12 1075
4920.78 1104
4921.45 1044
4922.11 1000
4922.77 1043
4923.43 1094
4924.09 1064
4924.76 1067
4925.42 1051
4926.08 1066
4926.74 1018
4927.40 1027
4928.07 1072
4928.73 1011
4929.39 1034
4930.05 1006
4930.72 1084
4931.38 1073
4932.04 1120
4932.70 1106
4933.37 1049
4934.03 1124
4934.69 1106
4935.35 1048
4936.02 1031
4936.68 1022
4937.34 959
4938.00 1042
4938.67 1013
4939.33 984
4939.99 1000
4940.66 1059
4941.32 1141
4941.98 1008
4942.65 1028
4943.31 1020
4943.97 963
4944.64 993
4945.30 1002
4945.96 1008
4946.63 986
4947.29 1019
4947.95 935
4948.62 990
4949.28 1062
4949.94 1009
4950.61 1059
4951.27 902
4951.94 898
4952.60 979
4953.26 935
4953.93 977
4954.59 1027
4955.26 946
4955.92 842
4956.58 804
4957.25 906
4957.91 965
4958.58 991
4959.24 1054
4959.90 951
4960.57 1004
4961.23 1097
4961.90 1012
4962.56 1046
4963.23 1168
4963.89 1244
4964.56 1175
4965.22 1290
4965.89 1417
4966.55 1361
4967.22 1302
4967.88 1325
4968.55 1301
4969.21 1258
4969.88 1120
4970.54 1112
4971.21 1011
4971.87 1077
4972.54 1066
4973.20 1068
4973.87 1041
4974.53 1095
4975.20 1103
4975.86 1105
4976.53 1065
4977.19 975
4977.86 1044
4978.52 1048
4979.19 1057
4979.86 1003
4980.52 976
4981.19 1088
4981.85 1029
4982.52 1019
4983.19 1048
4983.85 1019
4984.52 983
4985.18 917
4985.85 857
4986.52 914
4987.18 978
4987.85 951
4988.51 857
4989.18 865
4989.85 940
4990.51 903
4991.18 921
4991.85 850
4992.51 980
4993.18 926
4993.85 931
4994.51 1019
4995.18 897
4995.85 904
4996.51 891
4997.18 908
4997.85 897
4998.51 932
4999.18 869
4999.85 846
5000.51 924
5001.18 910
5001.85 941
5002.52 920
5003.18 901
5003.85 886
5004.52 786
5005.19 827
5005.85 846
5006.52 822
5007.19 881
5007.86 878
5008.52 827
5009.19 791
5009.86 817
5010.53 804
5011.19 838
5011.86 805
5012.53 795
5013.20 813
5013.87 881
5014.53 900
5015.20 785
5015.87 797
5016.54 841
5017.21 847
5017.87 808
5018.54 812
5019.21 747
5019.88 736
5020.55 766
5021.22 842
5021.88 891
5022.55 944
5023.22 888
5023.89 843
5024.56 795
5025.23 897
5025.90 967
5026.57 954
5027.23 922
5027.90 966
5028.57 935
5029.24 955
5029.91 846
5030.58 880
5031.25 1002
5031.92 837
5032.59 918
5033.26 845
5033.93 786
5034.59 798
5035.26 868
5035.93 889
5036.60 798
5037.27 822
5037.94 906
5038.61 792
5039.28 810
5039.95 914
5040.62 859
5041.29 794
5041.96 784
5042.63 792
5043.30 811
5043.97 737
5044.64 831
5045.31 812
5045.98 881
5046.65 869
5047.32 810
5047.99 826
5048.66 748
5049.33 747
5050.00 781
5050.67 810
5051.34 837
5052.01 893
5052.68 900
5053.35 812
5054.03 872
5054.70 813
5055.37 824
5056.04 810
5056.71 731
5057.38 789
5058.05 766
5058.72 777
5059.39 806
5060.06 803
5060.73 812
5061.41 774
5062.08 775
5062.75 842
5063.42 863
5064.09 810
5064.76 786
5065.43 793
5066.10 786
5066.78 832
5067.45 855
5068.12 819
5068.79 835
5069.46 835
5070.13 813
5070.81 810
5071.48 777
5072.15 771
5072.82 823
5073.49 854
5074.17 913
5074.84 922
5075.51 857
5076.18 910
5076.85 982
5077.53 1066
5078.20 1103
5078.87 1024
5079.54 1109
5080.22 1144
5080.89 1082
5081.56 1161
5082.23 1203
5082.91 1299
5083.58 1082
5084.25 1057
5084.92 901
5085.60 954
5086.27 939
5086.94 1027
5087.61 991
5088.29 986
5088.96 1000
5089.63 1024
5090.31 886
5090.98 993
5091.65 983
5092.33 964
5093.00 1001
5093.67 1015
5094.35 1038
5095.02 1069
5095.69 1045
5096.37 931
5097.04 943
5097.71 920
5098.39 926
5099.06 936
5099.73 953
5100.41 917
5101.08 967
5101.76 925
5102.43 866
5103.10 902
5103.78 873
5104.45 969
5105.12 996
5105.80 943
5106.47 838
5107.15 975
5107.82 1071
5108.50 1032
5109.17 960
5109.84 964
5110.52 1038
5111.19 942
5111.87 909
5112.54 881
5113.22 875
5113.89 932
5114.57 866
5115.24 887
5115.92 1025
5116.59 927
5117.27 879
5117.94 955
5118.61 1035
5119.29 1066
5119.96 1185
5120.64 1254
5121.31 1219
5121.99 1102
5122.67 1079
5123.34 1075
5124.02 1026
5124.69 1137
5125.37 1117
5126.04 1016
5126.72 1087
5127.39 1111
5128.07 986
5128.74 1023
5129.42 977
5130.10 991
5130.77 1030
5131.45 1043
5132.12 1043
5132.80 1227
5133.47 996
5134.15 1067
5134.83 1006
5135.50 996
5136.18 1086
5136.85 950
5137.53 927
5138.21 906
5138.88 847
5139.56 890
5140.24 888
5140.91 966
5141.59 956
5142.27 950
5142.94 951
5143.62 884
5144.30 931
5144.97 897
5145.65 830
5146.33 849
5147.00 865
5147.68 907
5148.36 881
5149.03 834
5149.71 848
5150.39 779
5151.06 763
5151.74 767
5152.42 754
5153.10 750
5153.77 785
5154.45 834
5155.13 764
5155.80 760
5156.48 860
5157.16 889
5157.84 859
5158.51 764
5159.19 773
5159.87 748
5160.55 837
5161.23 718
5161.90 744
5162.58 752
5163.26 776
5163.94 783
5164.61 795
5165.29 800
5165.97 828
5166.65 765
5167.33 774
5168.00 819
5168.68 813
5169.36 830
5170.04 778
5170.72 764
5171.40 766
5172.07 753
5172.75 779
5173.43 761
5174.11 797
5174.79 797
5175.47 720
5176.15 653
5176.83 709
5177.50 726
5178.18 711
5178.86 758
5179.54 723
5180.22 749
5180.90 785
5181.58 758
5182.26 814
5182.94 816
5183.62 800
5184.29 812
5184.97 868
5185.65 747
5186.33 757
5187.01 718
5187.69 728
5188.37 783
5189.05 737
5189.73 782
5190.41 771
5191.09 740
5191.77 717
5192.45 734
5193.13 773
5193.81 780
5194.49 814
5195.17 776
5195.85 740
5196.53 753
5197.21 765
5197.89 712
5198.57 700
5199.25 743
5199.93 824
5200.61 843
5201.29 780
5201.97 810
5202.65 765
5203.33 743
5204.01 766
5204.69 811
5205.37 798
5206.05 837
5206.73 786
5207.42 781
5208.10 847
5208.78 894
5209.46 970
5210.14 1017
5210.82 930
5211.50 899
5212.18 1058
5212.86 1045
5213.54 990
5214.23 1068
5214.91 1062
5215.59 1056
5216.27 972
5216.95 924
5217.63 914
5218.31 888
5219.00 989
5219.68 989
5220.36 1094
5221.04 1110
5221.72 1059
5222.40 1044
5223.09 1047
5223.77 1055
5224.45 978
5225.13 1039
5225.81 1063
5226.50 991
5227.18 1030
5227.86 1002
5228.54 945
5229.22 899
5229.91 1037
5230.59 967
5231.27 945
5231.95 885
5232.64 933
5233.32 909
5234.00 855
5234.68 919
5235.37 922
5236.05 951
5236.73 1008
5237.41 1006
5238.10 961
5238.78 1043
5239.46 1025
5240.14 869
5240.83 820
5241.51 876
5242.19 1003
5242.88 1021
5243.56 925
5244.24 913
5244.93 907
5245.61 979
5246.29 933
5246.98 970
5247.66 968
5248.34 884
5249.03 849
5249.71 995
5250.39 1104
5251.08 1045
5251.76 1084
5252.44 1167
5253.13 1099
5253.81 1119
5254.50 1282
5255.18 1252
5255.86 1144
5256.55 1089
5257.23 1079
5257.92 972
5258.60 1023
5259.28 1133
5259.97 1149
5260.65 1037
5261.34 1083
5262.02 1190
5262.71 1211
5263.39 1125
5264.07 1185
5264.76 1135
5265.44 1141
5266.13 1138
5266.81 1027
5267.50 943
5268.18 1016
5268.87 973
5269.55 913
5270.24 948
5270.92 990
5271.61 1038
5272.29 886
5272.98 889
5273.66 941
5274.35 962
5275.03 1047
5275.72 933
5276.40 841
5277.09 876
5277.77 902
5278.46 892
5279.14 853
5279.83 835
5280.52 925
5281.20 942
5281.89 1025
5282.57 1001
5283.26 962
5283.94 1036
5284.63 926
5285.32 956
5286.00 1022
5286.69 962
5287.37 950
5288.06 817
5288.75 809
5289.43 819
5290.12 845
5290.80 765
5291.49 805
5292.18 872
5292.86 863
5293.55 842
5294.24 884
5294.92 928
5295.61 803
5296.30 774
5296.98 934
5297.67 1003
5298.36 940
5299.04 921
5299.73 1031
5300.42 986
5301.10 952
5301.79 1011
5302.48 950
5303.16 991
5303.85 1056
5304.54 1049
5305.22 1072
5305.91 1167
5306.60 996
5307.29 948
5307.97 1019
5308.66 1032
5309.35 1007
5310.04 1017
5310.72 1045
5311.41 1151
5312.10 1132
5312.79 1189
5313.47 1313
5314.16 1288
5314.85 1223
5315.54 1185
5316.23 1089
5316.91 1135
5317.60 1120
5318.29 1016
5318.98 1028
5319.67 1137
5320.35 1168
5321.04 1182
5321.73 1267
5322.42 1300
5323.11 1338
5323.79 1315
5324.48 1255
5325.17 1162
5325.86 1098
5326.55 985
5327.24 978
5327.93 919
5328.61 986
5329.30 988
5329.99 882
5330.68 961
5331.37 907
5332.06 803
5332.75 904
5333.44 924
5334.13 908
5334.81 840
5335.50 896
5336.19 884
5336.88 843
5337.57 850
5338.26 839
5338.95 874
5339.64 871
5340.33 783
5341.02 838
5341.71 881
5342.40 828
5343.09 864
5343.78 859
5344.47 785
5345.16 819
5345.85 800
5346.54 839
5347.22 897
5347.91 846
5348.60 854
5349.29 844
5349.98 945
5350.67 966
5351.37 994
5352.06 997
5352.75 972
5353.44 1047
5354.13 1097
5354.82 1019
5355.51 978
5356.20 1023
5356.89 989
5357.58 884
5358.27 821
5358.96 881
5359.65 894
5360.34 865
5361.03 797
5361.72 785
5362.41 730
5363.10 799
5363.80 854
5364.49 877
5365.18 915
5365.87 820
5366.56 886
5367.25 849
5367.94 860
5368.63 889
5369.32 831
5370.02 757
5370.71 723
5371.40 831
5372.09 843
5372.78 804
5373.47 700
5374.16 664
5374.86 797
5375.55 748
5376.24 792
5376.93 823
5377.62 777
5378.32 700
5379.01 754
5379.70 723
5380.39 787
5381.08 696
5381.78 748
5382.47 693
5383.16 765
5383.85 759
5384.54 744
5385.24 754
5385.93 694
5386.62 738
5387.31 876
5388.01 810
5388.70 782
5389.39 751
5390.08 821
5390.78 794
5391.47 816
5392.16 866
5392.85 802
5393.55 796
5394.24 817
5394.93 868
5395.63 821
5396.32 814
5397.01 798
5397.71 719
5398.40 717
5399.09 704
5399.79 743
5400.48 738
5401.17 766
5401.87 740
5402.56 740
5403.25 810
5403.95 731
5404.64 735
5405.33 704
5406.03 713
5406.72 750
5407.41 660
5408.11 675
5408.80 790
5409.50 743
5410.19 736
5410.88 769
5411.58 722
5412.27 781
5412.97 801
5413.66 786
5414.35 743
5415.05 702
5415.74 679
5416.44 761
5417.13 738
5417.83 784
5418.52 728
5419.21 699
5419.91 793
5420.60 777
5421.30 721
5421.99 684
5422.69 749
5423.38 784
5424.08 751
5424.77 712
5425.47 727
5426.16 752
5426.86 812
5427.55 712
5428.25 708
5428.94 692
5429.64 774
5430.33 830
5431.03 806
5431.72 844
5432.42 827
5433.11 782
5433.81 759
5434.50 865
5435.20 790
5435.90 889
5436.59 865
5437.29 916
5437.98 893
5438.68 841
5439.37 914
5440.07 960
5440.77 943
5441.46 909
5442.16 947
5442.85 1010
5443.55 1000
5444.25 854
5444.94 817
5445.64 916
5446.34 902
5447.03 906
5447.73 943
5448.42 998
5449.12 1035
5449.82 910
5450.51 982
5451.21 1015
5451.91 952
5452.60 1051
5453.30 1008
5454.00 1024
5454.69 975
5455.39 936
5456.09 864
5456.78 856
5457.48 938
5458.18 927
5458.88 841
5459.57 891
5460.27 886
5460.97 965
5461.66 975
5462.36 934
5463.06 903
5463.76 960
5464.45 984
5465.15 1048
5465.85 1056
5466.55 947
5467.24 973
5467.94 1028
5468.64 1064
5469.34 1055
5470.03 1024
5470.73 1037
5471.43 1096
5472.13 1022
5472.83 1056
5473.52 986
5474.22 917
5474.92 1105
5475.62 1100
5476.32 1116
5477.01 1159
5477.71 1121
5478.41 1311
5479.11 1468
5479.81 1498
5480.51 1615
5481.20 1711
5481.90 1931
5482.60 2133
5483.30 2058
5484.00 2070
5484.70 2071
5485.40 1970
5486.09 1884
5486.79 1771
5487.49 1664
5488.19 1560
5488.89 1504
5489.59 1781
5490.29 1526
5490.99 1518
5491.69 1537
5492.39 1530
5493.09 1533
5493.78 1566
5494.48 1615
5495.18 1690
5495.88 1824
5496.58 1795
5497.28 1798
5497.98 1992
5498.68 1972
5499.38 2085
5500.08 2377
5500.78 2614
5501.48 3083
5502.18 3574
5502.88 3856
5503.58 3975
5504.28 4216
5504.98 3770
5505.68 3404
5506.38 3219
5507.08 2899
5507.78 2441
5508.48 2147
5509.18 1995
5509.88 2017
5510.58 1801
5511.28 1765
5511.98 1914
5512.68 1926
5513.38 1851
5514.08 1760
5514.78 1768
5515.48 1801
5516.18 1621
5516.89 1629
5517.59 1624
5518.29 1681
5518.99 1566
5519.69 1465
5520.39 1499
5521.09 1446
5521.79 1303
5522.49 1443
5523.19 1419
5523.90 1361
5524.60 1210
5525.30 1257
5526.00 1262
5526.70 1126
5527.40 1010
5528.10 1114
5528.81 1050
5529.51 1055
5530.21 1087
5530.91 1042
5531.61 1033
5532.31 1041
5533.02 1119
5533.72 1074
5534.42 1112
5535.12 986
5535.82 1014
5536.52 1000
5537.23 851
5537.93 892
5538.63 942
5539.33 983
5540.04 1010
5540.74 902
5541.44 887
5542.14 921
5542.84 859
5543.55 856
5544.25 911
5544.95 971
5545.65 1008
5546.36 967
5547.06 956
5547.76 954
5548.47 981
5549.17 979
5549.87 958
5550.57 899
5551.28 976
5551.98 884
5552.68 862
5553.39 950
5554.09 962
5554.79 923
5555.50 967
5556.20 937
5556.90 1031
5557.61 1021
5558.31 1065
5559.01 1020
5559.72 934
5560.42 941
5561.12 984
5561.83 1066
5562.53 1014
5563.23 1142
5563.94 1081
5564.64 1036
5565.35 953
5566.05 1070
5566.75 1104
5567.46 1147
5568.16 1131
5568.86 1032
5569.57 1047
5570.27 958
5570.98 962
5571.68 1074
5572.39 911
5573.09 918
5573.79 880
5574.50 910
5575.20 946
5575.91 1006
5576.61 1051
5577.32 1076
5578.02 1035
5578.73 891
5579.43 979
5580.14 891
5580.84 891
5581.55 888
5582.25 893
5582.96 934
5583.66 896
5584.37 868
5585.07 888
5585.78 806
5586.48 832
5587.19 885
5587.89 925
5588.60 853
5589.30 842
5590.01 891
5590.71 872
5591.42 923
5592.12 919
5592.83 827
5593.53 717
5594.24 843
5594.95 881
5595.65 855
5596.36 865
5597.06 865
5597.77 783
5598.48 824
5599.18 740
5599.89 756
5600.59 767
5601.30 793
5602.01 754
5602.71 778
5603.42 813
5604.12 800
5604.83 819
5605.54 715
5606.24 707
5606.95 747
5607.66 784
5608.36 786
5609.07 757
5609.78 783
5610.48 681
5611.19 691
5611.90 738
5612.60 734
5613.31 755
5614.02 814
5614.72 800
5615.43 740
5616.14 753
5616.85 779
5617.55 781
5618.26 846
5618.97 790
5619.67 814
5620.38 847
5621.09 922
5621.80 908
5622.50 821
5623.21 813
5623.92 816
5624.63 868
5625.33 831
5626.04 850
5626.75 764
5627.46 799
5628.16 926
5628.87 904
5629.58 843
5630.29 807
5631.00 852
5631.70 901
5632.41 884
5633.12 898
5633.83 875
5634.54 836
5635.24 886
5635.95 888
5636.66 869
5637.37 901
5638.08 977
5638.79 934
5639.50 944
5640.20 868
5640.91 895
5641.62 893
5642.33 894
5643.04 1015
5643.75 1097
5644.46 1044
5645.17 965
5645.87 954
5646.58 967
5647.29 954
5648.00 818
5648.71 822
5649.42 904
5650.13 962
5650.84 883
5651.55 801
5652.26 841
5652.97 854
5653.67 847
5654.38 828
5655.09 832
5655.80 782
5656.51 880
5657.22 883
5657.93 834
5658.64 973
5659.35 945
5660.06 984
5660.77 931
5661.48 893
5662.19 913
5662.90 931
5663.61 923
5664.32 892
5665.03 922
5665.74 970
5666.45 968
5667.16 914
5667.87 882
5668.58 895
5669.29 906
5670.00 926
5670.71 931
5671.42 922
5672.14 1017
5672.85 996
5673.56 1031
5674.27 957
5674.98 839
5675.69 888
5676.40 857
5677.11 731
5677.82 724
5678.53 822
5679.24 751
5679.95 775
5680.67 792
5681.38 776
5682.09 771
5682.80 837
5683.51 773
5684.22 866
5684.93 919
5685.64 817
5686.36 820
5687.07 865
5687.78 817
5688.49 772
5689.20 836
5689.91 809
5690.63 792
5691.34 823
5692.05 845
5692.76 861
5693.47 825
5694.18 814
5694.90 819
5695.61 739
5696.32 712
5697.03 698
5697.75 754
5698.46 753
5699.17 744
5699.88 703
5700.59 701
5701.31 778
5702.02 765
5702.73 724
5703.44 721
5704.16 758
5704.87 779
5705.58 723
5706.29 736
5707.01 746
5707.72 722
5708.43 720
5709.15 678
5709.86 664
5710.57 782
5711.28 738
5712.00 768
5712.71 725
5713.42 651
5714.14 754
5714.85 729
5715.56 701
5716.28 674
5716.99 751
5717.70 702
5718.42 697
5719.13 685
5719.84 683
5720.56 712
5721.27 745
5721.99 763
5722.70 753
5723.41 750
5724.13 698
5724.84 690
5725.55 713
5726.27 731
5726.98 751
5727.70 800
5728.41 798
5729.12 774
5729.84 863
5730.55 873
5731.27 855
5731.98 860
5732.70 775
5733.41 813
5734.13 841
5734.84 807
5735.55 799
5736.27 725
5736.98 737
5737.70 754
5738.41 730
5739.13 723
5739.84 672
5740.56 733
5741.27 623
5741.99 640
5742.70 675
5743.42 698
5744.13 666
5744.85 690
5745.56 666
5746.28 649
5746.99 683
5747.71 670
5748.42 599
5749.14 611
5749.85 672
5750.57 624
5751.29 588
5752.00 632
5752.72 655
5753.43 657
5754.15 738
5754.86 665
5755.58 632
5756.30 724
5757.01 749
5757.73 705
5758.44 772
5759.16 713
5759.87 671
5760.59 692
5761.31 738
5762.02 709
5762.74 739
5763.46 678
5764.17 674
5764.89 595
5765.60 683
5766.32 702
5767.04 668
5767.75 686
5768.47 651
5769.19 655
5769.90 669
5770.62 748
5771.34 737
5772.05 680
5772.77 699
5773.49 653
5774.21 694
5774.92 597
5775.64 627
5776.36 686
5777.07 646
5777.79 706
5778.51 674
5779.23 621
5779.94 661
5780.66 708
5781.38 727
5782.09 680
5782.81 753
5783.53 704
5784.25 714
5784.96 710
5785.68 705
5786.40 665
5787.12 728
5787.84 709
5788.55 645
5789.27 669
5789.99 653
5790.71 618
5791.43 714
5792.14 663
5792.86 690
5793.58 716
5794.30 686
5795.02 712
5795.73 585
5796.45 602
5797.17 763
5797.89 702
5798.61 774
5799.33 784
5800.05 835
5800.76 925
5801.48 1028
5802.20 1052
5802.92 1043
5803.64 1113
5804.36 1090
5805.08 970
5805.80 979
5806.51 878
5807.23 851
5807.95 842
5808.67 886
5809.39 790
5810.11 779
5810.83 770
5811.55 766
5812.27 772
5812.99 837
5813.71 758
5814.43 739
5815.14 842
5815.86 750
5816.58 759
5817.30 787
5818.02 776
5818.74 753
5819.46 769
5820.18 697
5820.90 728
5821.62 806
5822.34 818
5823.06 722
5823.78 850
5824.50 862
5825.22 813
5825.94 833
5826.66 759
5827.38 830
5828.10 763
5828.82 742
5829.54 685
5830.26 731
5830.98 711
5831.71 684
5832.43 684
5833.15 745
5833.87 712
5834.59 689
5835.31 722
5836.03 737
5836.75 646
5837.47 677
5838.19 684
5838.91 704
5839.63 722
5840.36 620
5841.08 756
5841.80 699
5842.52 621
5843.24 650
5843.96 639
5844.68 639
5845.40 734
5846.13 725
5846.85 762
5847.57 738
5848.29 623
5849.01 610
5849.73 604
5850.45 647
5851.18 631
5851.90 653
5852.62 608
5853.34 695
5854.06 726
5854.79 676
5855.51 715
5856.23 689
5856.95 681
5857.67 708
5858.40 728
5859.12 710
5859.84 712
5860.56 702
5861.28 704
5862.01 672
5862.73 695
5863.45 654
5864.17 669
5864.90 683
5865.62 634
5866.34 595
5867.07 657
5867.79 650
5868.51 664
5869.23 702
5869.96 660
5870.68 730
5871.40 690
5872.13 671
5872.85 691
5873.57 692
5874.29 670
5875.02 706
5875.74 717
5876.46 638
5877.19 671
5877.91 694
5878.63 787
5879.36 667
5880.08 702
5880.81 716
5881.53 714
5882.25 702
5882.98 709
5883.70 659
5884.42 715
5885.15 747
5885.87 803
5886.60 807
5887.32 875
5888.04 824
5888.77 746
5889.49 706
5890.22 663
5890.94 694
5891.66 727
5892.39 665
5893.11 638
5893.84 695
5894.56 692
5895.29 675
5896.01 637
5896.73 629
5897.46 640
5898.18 724
5898.91 717
5899.63 736
5900.36 650
5901.08 691
5901.81 782
5902.53 740
5903.26 724
5903.98 652
5904.71 730
5905.43 713
5906.16 700
5906.88 761
5907.61 720
5908.33 716
5909.06 762
5909.78 709
5910.51 718
5911.23 788
5911.96 687
5912.69 732
5913.41 757
5914.14 770
5914.86 800
5915.59 726
5916.31 721
5917.04 770
5917.77 769
5918.49 819
5919.22 804
5919.94 841
5920.67 839
5921.39 827
5922.12 775
5922.85 799
5923.57 819
5924.30 780
5925.03 816
5925.75 823
5926.48 852
5927.20 763
5927.93 838
5928.66 840
5929.38 782
5930.11 764
5930.84 874
5931.56 866
5932.29 868
5933.02 860
5933.74 920
5934.47 895
5935.20 839
5935.93 879
5936.65 942
5937.38 942
5938.11 928
5938.83 1017
5939.56 957
5940.29 984
5941.02 1011
5941.74 1034
5942.47 992
5943.20 948
5943.92 958
5944.65 968
5945.38 1125
5946.11 1055
5946.83 1057
5947.56 1026
5948.29 1096
5949.02 1075
5949.75 1116
5950.47 1255
5951.20 1264
5951.93 1313
5952.66 1491
5953.39 1406
5954.11 1474
5954.84 1534
5955.57 1506
5956.30 1698
5957.03 1579
5957.75 1381
5958.48 1388
5959.21 1427
5959.94 1461
5960.67 1494
5961.40 1515
5962.12 1431
5962.85 1436
5963.58 1524
5964.31 1595
5965.04 1632
5965.77 1820
5966.50 1894
5967.23 2125
5967.95 2395
5968.68 2525
5969.41 2786
5970.14 2845
5970.87 2832
5971.60 2696
5972.33 2503
5973.06 2201
5973.79 2080
5974.52 1959
5975.25 1859
5975.98 1758
5976.71 1693
5977.43 1683
5978.16 1827
5978.89 1801
5979.62 1813
5980.35 1836
5981.08 1710
5981.81 1851
5982.54 1909
5983.27 1974
5984.00 1888
5984.73 1919
5985.46 1911
5986.19 2004
5986.92 1886
5987.65 1882
5988.38 1799
5989.11 1914
5989.84 1840
5990.57 1840
5991.30 1827
5992.03 1782
5992.76 1965
5993.49 1787
5994.22 1751
5994.96 1717
5995.69 1829
5996.42 1809
5997.15 1732
5997.88 1873
5998.61 1854
5999.34 1841
6000.07 1939
6000.80 1826
6001.53 1812
6002.26 1918
6002.99 1968
6003.73 1874
6004.46 1808
6005.19 1792
6005.92 1800
6006.65 1806
6007.38 1804
6008.11 1956
6008.84 2124
6009.58 2199
6010.31 2566
6011.04 2918
6011.77 3383
6012.50 3864
6013.23 4269
6013.97 4523
6014.70 5153
6015.43 5494
6016.16 5505
6016.89 5358
6017.62 5305
6018.36 5011
6019.09 4620
6019.82 4176
6020.55 3681
6021.29 3178
6022.02 2790
6022.75 2455
6023.48 2194
6024.21 2047
6024.95 1900
6025.68 1766
6026.41 1700
6027.14 1644
6027.88 1592
6028.61 1688
6029.34 1709
6030.07 1625
6030.81 1508
6031.54 1643
6032.27 1608
6033.01 1454
6033.74 1369
6034.47 1350
6035.20 1415
6035.94 1399
6036.67 1443
6037.40 1401
6038.14 1351
6038.87 1465
6039.60 1463
6040.34 1393
6041.07 1478
6041.80 1539
6042.54 1610
6043.27 1558
6044.00 1582
6044.74 1552
6045.47 1586
6046.21 1522
6046.94 1571
6047.67 1630
6048.41 1690
6049.14 1654
6049.87 1616
6050.61 1675
6051.34 1660
6052.08 1763
6052.81 1893
6053.54 1996
6054.28 2001
6055.01 2000
6055.75 2024
6056.48 2053
6057.22 1888
6057.95 1947
6058.68 1825
6059.42 1838
6060.15 1719
6060.89 1606
6061.62 1530
6062.36 1532
6063.09 1528
6063.83 1517
6064.56 1477
6065.30 1452
6066.03 1437
6066.77 1526
6067.50 1301
6068.24 1360
6068.97 1354
6069.71 1305
6070.44 1342
6071.18 1289
6071.91 1311
6072.65 1331
6073.38 1348
6074.12 1177
6074.85 1203
6075.59 1250
6076.32 1207
6077.06 1254
6077.80 1207
6078.53 1226
6079.27 1185
6080.00 1145
6080.74 1116
6081.47 1170
6082.21 1172
6082.95 1168
6083.68 1218
6084.42 1289
6085.15 1336
6085.89 1196
6086.63 1273
6087.36 1333
6088.10 1270
6088.83 1244
6089.57 1215
6090.31 1229
6091.04 1191
6091.78 1184
6092.52 1118
6093.25 1156
6093.99 1089
6094.73 1128
6095.46 1162
6096.20 1110
6096.94 1150
6097.67 1109
6098.41 1040
6099.15 1078
6099.88 1142
6100.62 1103
6101.36 1010
6102.10 1010
6102.83 1073
6103.57 1074
6104.31 1017
6105.04 1001
6105.78 1068
6106.52 997
6107.26 959
6107.99 1021
6108.73 1026
6109.47 947
6110.21 1031
6110.94 1042
6111.68 1022
6112.42 1035
6113.16 997
6113.89 1039
6114.63 1110
6115.37 1050
6116.11 1084
6116.85 1074
6117.58 1037
6118.32 1051
6119.06 1045
6119.80 1109
6120.54 1121
6121.27 1080
6122.01 1096
6122.75 1056
6123.49 1006
6124.23 1037
6124.97 1015
6125.70 1025
6126.44 1091
6127.18 1071
6127.92 1076
6128.66 1099
6129.40 1052
6130.14 1066
6130.88 1065
6131.61 1101
6132.35 1055
6133.09 1086
6133.83 1167
6134.57 1091
6135.31 1097
6136.05 1052
6136.79 1086
6137.53 1101
6138.27 1133
6139.01 1142
6139.74 1136
6140.48 1124
6141.22 1176
6141.96 1151
6142.70 1163
6143.44 1206
6144.18 1072
6144.92 1190
6145.66 1121
6146.40 1113
6147.14 1222
6147.88 1204
6148.62 1189
6149.36 1191
6150.10 1184
6150.84 1203
6151.58 1124
6152.32 1080
6153.06 1141
6153.80 1088
6154.54 1118
6155.28 1186
6156.02 1161
6156.76 1246
6157.50 1183
6158.24 1180
6158.98 1247
6159.72 1250
6160.46 1205
6161.21 1235
6161.95 1246
6162.69 1289
6163.43 1320
6164.17 1325
6164.91 1375
6165.65 1474
6166.39 1443
6167.13 1468
6167.87 1641
6168.61 1714
6169.36 1807
6170.10 1832
6170.84 1744
6171.58 1817
6172.32 1750
6173.06 1712
6173.80 1619
6174.54 1633
6175.29 1656
6176.03 1568
6176.77 1566
6177.51 1547
6178.25 1477
6178.99 1514
6179.74 1510
6180.48 1421
6181.22 1536
6181.96 1608
6182.70 1527
6183.45 1525
6184.19 1629
6184.93 1663
6185.67 1668
6186.41 1666
6187.16 1617
6187.90 1602
6188.64 1682
6189.38 1688
6190.12 1764
6190.87 1816
6191.61 1772
6192.35 1915
6193.09 1970
6193.84 1931
6194.58 2022
6195.32 1939
6196.07 2040
6196.81 1996
6197.55 2020
6198.29 2066
6199.04 2018
6199.78 2104
6200.52 2097
6201.27 2061
6202.01 2069
6202.75 2118
6203.50 2289
6204.24 2315
6204.98 2336
6205.73 2735
6206.47 3287
6207.21 4004
6207.96 4825
6208.70 5897
6209.44 7372
6210.19 8944
6210.93 10105
6211.67 11213
6212.42 11712
6213.16 11369
6213.90 11193
6214.65 10257
6215.39 8953
6216.14 7552
6216.88 6568
6217.62 5450
6218.37 4532
6219.11 3859
6219.86 3319
6220.60 2805
6221.35 2600
6222.09 2429
6222.83 2348
6223.58 2310
6224.32 2381
6225.07 2395
6225.81 2599
6226.56 2632
6227.30 2690
6228.05 2754
6228.79 2670
6229.53 2462
6230.28 2306
6231.02 2249
6231.77 1973
6232.51 1789
6233.26 1725
6234.00 1686
6234.75 1622
6235.49 1462
6236.24 1418
6236.98 1510
6237.73 1513
6238.48 1448
6239.22 1445
6239.97 1549
6240.71 1555
6241.46 1594
6242.20 1538
6242.95 1592
6243.69 1562
6244.44 1616
6245.18 1616
6245.93 1703
6246.68 1599
6247.42 1761
6248.17 1925
6248.91 2134
6249.66 2451
6250.41 2485
6251.15 2565
6251.90 2564
6252.64 2513
6253.39 2466
6254.14 2252
6254.88 2105
6255.63 1963
6256.38 1827
6257.12 1660
6257.87 1602
6258.61 1603
6259.36 1557
6260.11 1563
6260.85 1570
6261.60 1553
6262.35 1493
6263.09 1499
6263.84 1499
6264.59 1519
6265.34 1574
6266.08 1593
6266.83 1613
6267.58 1539
6268.32 1453
6269.07 1428
6269.82 1559
6270.56 1513
6271.31 1444
6272.06 1517
6272.81 1495
6273.55 1466
6274.30 1408
6275.05 1311
6275.80 1438
6276.54 1312
6277.29 1282
6278.04 1294
6278.79 1349
6279.53 1372
6280.28 1272
6281.03 1307
6281.78 1333
6282.53 1255
6283.27 1206
6284.02 1184
6284.77 1145
6285.52 1169
6286.27 1186
6287.01 1271
6287.76 1238
6288.51 1250
6289.26 1245
6290.01 1283
6290.76 1308
6291.50 1302
6292.25 1335
6293.00 1270
6293.75 1242
6294.50 1265
6295.25 1209
6296.00 1238
6296.74 1202
6297.49 1130
6298.24 1173
6298.99 1187
6299.74 1113
6300.49 1109
6301.24 1072
6301.99 1066
6302.74 1063
6303.49 1083
6304.23 1052
6304.98 1043
6305.73 1019
6306.48 1084
6307.23 1096
6307.98 1083
6308.73 1100
6309.48 1059
6310.23 1049
6310.98 1101
6311.73 1155
6312.48 1126
6313.23 1165
6313.98 1175
6314.73 1179
6315.48 1182
6316.23 1194
6316.98 1140
6317.73 1094
6318.48 1065
6319.23 1047
6319.98 1058
6320.73 1151
6321.48 1099
6322.23 1104
6322.98 1093
6323.73 1100
6324.48 1067
6325.23 1069
6325.98 1019
6326.73 1072
6327.48 962
6328.23 963
6328.98 934
6329.73 956
6330.49 987
6331.24 997
6331.99 956
6332.74 950
6333.49 987
6334.24 963
6334.99 992
6335.74 967
6336.49 945
6337.24 936
6338.00 964
6338.75 915
6339.50 915
6340.25 916
6341.00 883
6341.75 972
6342.50 886
6343.25 922
6344.01 950
6344.76 971
6345.51 917
6346.26 968
6347.01 976
6347.77 889
6348.52 1019
6349.27 1020
6350.02 1050
6350.77 1050
6351.52 1039
6352.28 976
6353.03 1134
6353.78 1146
6354.53 1148
6355.29 1117
6356.04 1193
6356.79 1287
6357.54 1216
6358.29 1214
6359.05 1162
6359.80 1141
6360.55 1139
6361.30 1048
6362.06 1037
6362.81 1109
6363.56 1037
6364.32 996
6365.07 999
6365.82 1001
6366.57 1045
6367.33 1083
6368.08 1014
6368.83 1098
6369.59 1096
6370.34 1035
6371.09 1141
6371.85 1069
6372.60 1073
6373.35 1176
6374.11 1058
6374.86 1087
6375.61 971
6376.37 986
6377.12 1046
6377.87 1045
6378.63 1116
6379.38 1060
6380.13 1090
6380.89 1099
6381.64 1049
6382.40 1031
6383.15 1080
6383.90 1020
6384.66 1051
6385.41 1128
6386.17 1064
6386.92 968
6387.67 1007
6388.43 1155
6389.18 996
6389.94 978
6390.69 904
6391.45 984
6392.20 937
6392.95 953
6393.71 953
6394.46 854
6395.22 902
6395.97 929
6396.73 957
6397.48 953
6398.24 1037
6398.99 952
6399.75 914
6400.50 936
6401.26 931
6402.01 854
6402.77 976
6403.52 950
6404.28 947
6405.03 977
6405.79 903
6406.54 969
6407.30 935
6408.05 971
6408.81 936
6409.56 975
6410.32 1047
6411.08 1115
6411.83 1153
6412.59 1168
6413.34 993
6414.10 1038
6414.85 969
6415.61 1044
6416.37 922
6417.12 837
6417.88 895
6418.63 899
6419.39 935
6420.15 958
6420.90 964
6421.66 906
6422.41 901
6423.17 802
6423.93 895
6424.68 911
6425.44 860
6426.20 879
6426.95 942
6427.71 880
6428.47 902
6429.22 822
6429.98 877
6430.73 837
6431.49 872
6432.25 896
6433.01 835
6433.76 882
6434.52 831
6435.28 794
6436.03 883
6436.79 910
6437.55 915
6438.30 896
6439.06 835
6439.82 881
6440.58 929
6441.33 937
6442.09 952
6442.85 860
6443.61 849
6444.36 861
6445.12 852
6445.88 875
6446.64 935
6447.39 784
6448.15 899
6448.91 854
6449.67 813
6450.42 836
6451.18 823
6451.94 882
6452.70 951
6453.46 909
6454.21 856
6454.97 864
6455.73 859
6456.49 882
6457.25 816
6458.01 903
6458.76 873
6459.52 898
6460.28 872
6461.04 910
6461.80 799
6462.56 865
6463.32 896
6464.07 850
6464.83 818
6465.59 874
6466.35 926
6467.11 910
6467.87 916
6468.63 883
6469.39 945
6470.15 920
6470.90 937
6471.66 869
6472.42 869
6473.18 985
6473.94 924
6474.70 935
6475.46 983
6476.22 972
6476.98 1014
6477.74 988
6478.50 976
6479.26 996
6480.02 1070
6480.78 1017
6481.54 1007
6482.30 1028
6483.06 895
6483.82 1073
6484.58 1068
6485.34 1064
6486.10 959
6486.86 1023
6487.62 1087
6488.38 1134
6489.14 1133
6489.90 1184
6490.66 1261
6491.42 1249
6492.18 1253
6492.94 1110
6493.70 1218
6494.46 1319
6495.22 1422
6495.98 1403
6496.74 1276
6497.50 1310
6498.26 1410
6499.02 1415
6499.78 1395
6500.54 1344
6501.30 1415
6502.06 1386
6502.83 1390
6503.59 1484
6504.35 1444
6505.11 1375
6505.87 1416
6506.63 1327
6507.39 1424
6508.15 1420
6508.91 1464
6509.68 1643
6510.44 1507
6511.20 1472
6511.96 1531
6512.72 1598
6513.48 1609
6514.25 1640
6515.01 1684
6515.77 1633
6516.53 1700
6517.29 1702
6518.05 1630
6518.82 1690
6519.58 1699
6520.34 1637
6521.10 1677
6521.86 1702
6522.63 1846
6523.39 1940
6524.15 1988
6524.91 2081
6525.67 2347
6526.44 2662
6527.20 2965
6527.96 3077
6528.72 3169
6529.49 3597
6530.25 3810
6531.01 3941
6531.77 3755
6532.54 3755
6533.30 3704
6534.06 3703
6534.83 3819
6535.59 3849
6536.35 4281
6537.11 4642
6537.88 5111
6538.64 5680
6539.40 6075
6540.17 5792
6540.93 5616
6541.69 5329
6542.46 4815
6543.22 4111
6543.98 3470
6544.75 2962
6545.51 2625
6546.27 2311
6547.04 1970
6547.80 1848
6548.56 1673
6549.33 1701
6550.09 1636
6550.86 1535
6551.62 1403
6552.38 1448
6553.15 1391
6553.91 1413
6554.67 1466
6555.44 1413
6556.20 1438
6556.97 1471
6557.73 1464
6558.50 1411
6559.26 1472
6560.02 1579
6560.79 1536
6561.55 1532
6562.32 1542
6563.08 1511
6563.85 1514
6564.61 1656
6565.37 1804
6566.14 1758
6566.90 1829
6567.67 1985
6568.43 2062
6569.20 1931
6569.96 1777
6570.73 1787
6571.49 1799
6572.26 1848
6573.02 1743
6573.79 1690
6574.55 1646
6575.32 1719
6576.08 1671
6576.85 1788
6577.61 1764
6578.38 1903
6579.15 1935
6579.91 1956
6580.68 1946
6581.44 2022
6582.21 1993
6582.97 2080
6583.74 2173
6584.50 2037
6585.27 1978
6586.04 1860
6586.80 1859
6587.57 1772
6588.33 1780
6589.10 1816
6589.87 1767
6590.63 1787
6591.40 1963
6592.16 2003
6592.93 2166
6593.70 2357
6594.46 2572
6595.23 2801
6596.00 3052
6596.76 3211
6597.53 3387
6598.30 3504
6599.06 3361
6599.83 3118
6600.59 2768
6601.36 2640
6602.13 2361
6602.90 2161
6603.66 2012
6604.43 1792
6605.20 1695
6605.96 1658
6606.73 1588
6607.50 1549
6608.26 1547
6609.03 1537
6609.80 1438
6610.57 1439
6611.33 1347
6612.10 1388
6612.87 1402
6613.64 1413
6614.40 1357
6615.17 1387
6615.94 1444
6616.71 1417
6617.47 1361
6618.24 1334
6619.01 1370
6619.78 1318
6620.54 1374
6621.31 1343
6622.08 1366
6622.85 1499
6623.62 1452
6624.38 1431
6625.15 1414
6625.92 1466
6626.69 1410
6627.46 1476
6628.22 1448
6628.99 1321
6629.76 1356
6630.53 1354
6631.30 1486
6632.07 1381
6632.83 1419
6633.60 1474
6634.37 1575
6635.14 1683
6635.91 1718
6636.68 1726
6637.45 1833
6638.22 1796
6638.98 1753
6639.75 1711
6640.52 1657
6641.29 1577
6642.06 1504
6642.83 1571
6643.60 1391
6644.37 1355
6645.14 1351
6645.91 1359
6646.68 1290
6647.45 1239
6648.22 1259
6648.98 1312
6649.75 1291
6650.52 1263
6651.29 1260
6652.06 1201
6652.83 1314
6653.60 1357
6654.37 1254
6655.14 1428
6655.91 1443
6656.68 1354
6657.45 1462
6658.22 1451
6658.99 1490
6659.76 1403
6660.53 1424
6661.30 1446
6662.07 1344
6662.84 1443
6663.61 1450
6664.38 1410
6665.15 1352
6665.92 1317
6666.69 1168
6667.47 1220
6668.24 1277
6669.01 1326
6669.78 1339
6670.55 1328
6671.32 1223
6672.09 1366
6672.86 1341
6673.63 1372
6674.40 1300
6675.17 1419
6675.94 1360
6676.72 1357
6677.49 1300
6678.26 1253
6679.03 1360
6679.80 1299
6680.57 1330
6681.34 1391
6682.11 1407
6682.89 1473
6683.66 1427
6684.43 1485
6685.20 1599
6685.97 1835
6686.74 1878
6687.51 1924
6688.29 1934
6689.06 1845
6689.83 1887
6690.60 1741
6691.37 1610
6692.15 1591
6692.92 1488
6693.69 1461
6694.46 1410
6695.23 1380
6696.01 1302
6696.78 1297
6697.55 1279
6698.32 1250
6699.10 1226
6699.87 1276
6700.64 1367
6701.41 1337
6702.19 1269
6702.96 1202
6703.73 1329
6704.50 1243
6705.28 1308
6706.05 1260
6706.82 1220
6707.59 1258
6708.37 1261
6709.14 1186
6709.91 1230
6710.69 1223
6711.46 1268
6712.23 1329
6713.01 1263
6713.78 1373
6714.55 1256
6715.33 1220
6716.10 1130
6716.87 1179
6717.65 1185
6718.42 1134
6719.19 1133
6719.97 1137
6720.74 1066
6721.51 1196
6722.29 1169
6723.06 1141
6723.84 1208
6724.61 1154
6725.38 1127
6726.16 1163
6726.93 1227
6727.70 1153
6728.48 1114
6729.25 1150
6730.03 1186
6730.80 1147
6731.58 1178
6732.35 1127
6733.12 1194
6733.90 1213
6734.67 1239
6735.45 1282
6736.22 1302
6737.00 1219
6737.77 1269
6738.55 1239
6739.32 1223
6740.10 1244
6740.87 1207
6741.65 1333
6742.42 1384
6743.19 1291
6743.97 1239
6744.74 1187
6745.52 1173
6746.29 1247
6747.07 1242
6747.85 1200
6748.62 1251
6749.40 1384
6750.17 1426
6750.95 1406
6751.72 1478
6752.50 1584
6753.27 1691
6754.05 1681
6754.82 1779
6755.60 1822
6756.38 1795
6757.15 1781
6757.93 1790
6758.70 1757
6759.48 1433
6760.25 1410
6761.03 1388
6761.81 1362
6762.58 1387
6763.36 1364
6764.13 1223
6764.91 1375
6765.69 1265
6766.46 1201
6767.24 1166
6768.02 1244
6768.79 1355
6769.57 1233
6770.35 1237
6771.12 1247
6771.90 1300
6772.67 1239
6773.45 1224
6774.23 1130
6775.00 1134
6775.78 1160
6776.56 1218
6777.34 1182
6778.11 1153
6778.89 1111
6779.67 1232
6780.44 1162
6781.22 1167
6782.00 1181
6782.77 1169
6783.55 1188
6784.33 1148
6785.11 1101
6785.88 1052
6786.66 1098
6787.44 1060
6788.22 1068
6788.99 1017
6789.77 1041
6790.55 1042
6791.33 1099
6792.10 1060
6792.88 1049
6793.66 991
6794.44 1082
6795.22 1015
6795.99 1001
6796.77 1040
6797.55 1100
6798.33 1134
6799.11 1030
6799.88 1029
6800.66 1116
6801.44 1112
6802.22 1075
6803.00 1002
6803.78 1097
6804.55 1140
6805.33 1222
6806.11 1163
6806.89 1138
6807.67 1124
6808.45 1259
6809.23 1271
6810.00 1244
6810.78 1261
6811.56 1139
6812.34 1138
6813.12 1196
6813.90 1141
6814.68 1084
6815.46 1147
6816.24 1261
6817.02 1208
6817.79 1322
6818.57 1177
6819.35 1128
6820.13 1126
6820.91 1147
6821.69 1125
6822.47 1084
6823.25 1176
6824.03 1201
6824.81 1073
6825.59 1036
6826.37 1049
6827.15 1095
6827.93 1126
6828.71 1043
6829.49 1001
6830.27 1157
6831.05 1144
6831.83 1022
6832.61 1035
6833.39 1092
6834.17 1136
6834.95 1137
6835.73 1121
6836.51 1039
6837.29 1044
6838.07 1058
6838.85 969
6839.63 982
6840.41 1052
6841.19 1051
6841.97 993
6842.75 989
6843.53 1056
6844.31 1005
6845.09 938
6845.88 982
6846.66 1005
6847.44 976
6848.22 1042
6849.00 1092
6849.78 1255
6850.56 1283
6851.34 1435
6852.12 1497
6852.91 1608
6853.69 1590
6854.47 1613
6855.25 1734
6856.03 1674
6856.81 1503
6857.59 1431
6858.37 1491
6859.16 1325
6859.94 1230
6860.72 1220
6861.50 1150
6862.28 1118
6863.06 1114
6863.85 1052
6864.63 1137
6865.41 1244
6866.19 1211
6866.97 1169
6867.76 1163
6868.54 1158
6869.32 1190
6870.10 1234
6870.89 1181
6871.67 1232
6872.45 1208
6873.23 1236
6874.01 1173
6874.80 1144
6875.58 1198
6876.36 1177
6877.14 1190
6877.93 1276
6878.71 1206
6879.49 1211
6880.28 1282
6881.06 1350
6881.84 1409
6882.62 1329
6883.41 1396
6884.19 1507
6884.97 1496
6885.76 1575
6886.54 1709
6887.32 1861
6888.11 2237
6888.89 2451
6889.67 2751
6890.46 3157
6891.24 3285
6892.02 3044
6892.81 2880
6893.59 2642
6894.37 2366
6895.16 2095
6895.94 1833
6896.72 1616
6897.51 1563
6898.29 1547
6899.08 1485
6899.86 1470
6900.64 1523
6901.43 1477
6902.21 1531
6903.00 1463
6903.78 1472
6904.56 1524
6905.35 1585
6906.13 1492
6906.92 1467
6907.70 1472
6908.49 1438
6909.27 1387
6910.05 1476
6910.84 1563
6911.62 1511
6912.41 1407
6913.19 1372
6913.98 1319
6914.76 1336
6915.55 1339
6916.33 1298
6917.12 1276
6917.90 1204
6918.69 1234
6919.47 1215
6920.26 1209
6921.04 1310
6921.83 1368
6922.61 1315
6923.40 1329
6924.18 1250
6924.97 1246
6925.75 1300
6926.54 1282
6927.32 1211
6928.11 1202
6928.89 1189
6929.68 1224
6930.47 1260
6931.25 1310
6932.04 1318
6932.82 1424
6933.61 1332
6934.39 1440
6935.18 1513
6935.97 1459
6936.75 1450
6937.54 1556
6938.32 1492
6939.11 1430
6939.90 1361
6940.68 1417
6941.47 1407
6942.26 1441
6943.04 1469
6943.83 1580
6944.61 1517
6945.40 1495
6946.19 1523
6946.97 1523
6947.76 1661
6948.55 1690
6949.33 1622
6950.12 1724
6950.91 1721
6951.69 1816
6952.48 1804
6953.27 1764
6954.06 1681
6954.84 1647
6955.63 1793
6956.42 1701
6957.20 1763
6957.99 1757
6958.78 1723
6959.57 1714
6960.35 1707
6961.14 1699
6961.93 1816
6962.72 1737
6963.50 1754
6964.29 1738
6965.08 1713
6965.87 1815
6966.65 1681
6967.44 1748
6968.23 1677
6969.02 1696
6969.80 1807
6970.59 1808
6971.38 1916
6972.17 1929
6972.96 1925
6973.74 1890
6974.53 1941
6975.32 1970
6976.11 1999
6976.90 1814
6977.69 1879
6978.47 1964
6979.26 2006
6980.05 2060
6980.84 2120
6981.63 2097
6982.42 2316
6983.20 2442
6983.99 2761
6984.78 3239
6985.57 3764
6986.36 4373
6987.15 4915
6987.94 5436
6988.73 5758
6989.52 5956
6990.30 5975
6991.09 5643
6991.88 5158
6992.67 4534
6993.46 3869
6994.25 3364
6995.04 3074
6995.83 2860
6996.62 2818
6997.41 2698
6998.20 2884
6998.99 3283
6999.78 3737
7000.57 4310
7001.36 5003
7002.15 5381
7002.94 5870
7003.72 5908
7004.51 5739
7005.30 5576
7006.09 5041
7006.88 4465
7007.67 3906
7008.46 3404
7009.25 2881
7010.04 2499
7010.83 2442
7011.63 2343
7012.42 2232
7013.21 2314
7014.00 2419
7014.79 2411
7015.58 2413
7016.37 2466
7017.16 2559
7017.95 2459
7018.74 2470
7019.53 2310
7020.32 2144
7021.11 2036
7021.90 1946
7022.69 1965
7023.48 1749
7024.27 1699
7025.07 1655
7025.86 1657
7026.65 1778
7027.44 1798
7028.23 1860
7029.02 1892
7029.81 1875
7030.60 1887
7031.40 1825
7032.19 1859
7032.98 1862
7033.77 1733
7034.56 1505
7035.35 1587
7036.14 1647
7036.94 1583
7037.73 1566
7038.52 1600
7039.31 1651
7040.10 1660
7040.89 1663
7041.69 1783
7042.48 1818
7043.27 1853
7044.06 1839
7044.86 1872
7045.65 1725
7046.44 1747
7047.23 1837
7048.02 1764
7048.82 1731
7049.61 1920
7050.40 2080
7051.19 2203
7051.99 2439
7052.78 2480
7053.57 2454
7054.36 2531
7055.16 2394
7055.95 2282
7056.74 2134
7057.53 1966
7058.33 1859
7059.12 1710
7059.91 1682
7060.71 1560
7061.50 1559
7062.29 1614
7063.09 1649
7063.88 1613
7064.67 1617
7065.47 1541
7066.26 1590
7067.05 1604
7067.85 1682
7068.64 1631
7069.43 1649
7070.23 1641
7071.02 1649
7071.81 1590
7072.61 1631
7073.40 1755
7074.19 1704
7074.99 1547
7075.78 1455
7076.58 1456
7077.37 1435
7078.16 1474
7078.96 1462
7079.75 1387
7080.55 1407
7081.34 1370
7082.13 1350
7082.93 1296
7083.72 1278
7084.52 1386
7085.31 1379
7086.11 1304
7086.90 1416
7087.70 1333
7088.49 1270
7089.28 1388
7090.08 1413
7090.87 1338
7091.67 1225
7092.46 1322
7093.26 1352
7094.05 1218
7094.85 1207
7095.64 1269
7096.44 1209
7097.23 1107
7098.03 1112
7098.82 1066
7099.62 1068
7100.41 1120
7101.21 1098
7102.00 1094
7102.80 1117
7103.59 1091
7104.39 1109
7105.19 1056
7105.98 1048
7106.78 1065
7107.57 1117
7108.37 1064
7109.16 1069
7109.96 1056
7110.76 1044
7111.55 1051
7112.35 1007
7113.14 1019
7113.94 1008
7114.74 996
7115.53 984
7116.33 974
7117.12 960
7117.92 1013
7118.72 1014
7119.51 957
7120.31 995
7121.11 966
7121.90 966
7122.70 938
7123.49 997
7124.29 1059
7125.09 1052
7125.88 972
7126.68 960
7127.48 905
7128.27 899
7129.07 921
7129.87 922
7130.67 955
7131.46 993
7132.26 1035
7133.06 927
7133.85 982
7134.65 990
7135.45 983
7136.24 894
7137.04 882
7137.84 931
7138.64 935
7139.43 905
7140.23 904
7141.03 893
7141.83 950
7142.62 983
7143.42 902
7144.22 867
7145.02 914
7145.82 931
7146.61 999
7147.41 974
7148.21 882
7149.01 926
7149.80 964
7150.60 874
7151.40 811
7152.20 809
7153.00 822
7153.80 865
7154.59 812
7155.39 830
7156.19 892
7156.99 905
7157.79 939
7158.59 864
7159.38 884
7160.18 911
7160.98 876
7161.78 884
7162.58 864
7163.38 836
7164.18 788
7164.98 825
7165.77 786
7166.57 746
7167.37 769
7168.17 781
7168.97 751
7169.77 747
7170.57 833
7171.37 844
7172.17 811
7172.97 823
7173.77 831
7174.56 871
7175.36 807
7176.16 805
7176.96 806
7177.76 796
7178.56 758
7179.36 772
7180.16 778
7180.96 760
7181.76 787
7182.56 829
7183.36 832
7184.16 820
7184.96 918
7185.76 985
7186.56 935
7187.36 931
7188.16 978
7188.96 916
7189.76 892
7190.56 826
7191.36 842
7192.16 817
7192.96 800
7193.76 710
7194.56 768
7195.36 746
7196.17 767
7196.97 780
7197.77 632
7198.57 734
7199.37 776
7200.17 795
7200.97 766
7201.77 716
7202.57 760
7203.37 750
7204.17 732
7204.97 801
7205.78 722
7206.58 699
7207.38 718
7208.18 762
7208.98 766
7209.78 795
7210.58 732
7211.38 710
7212.19 752
7212.99 732
7213.79 726
7214.59 725
7215.39 706
7216.19 773
7217.00 753
7217.80 783
7218.60 807
7219.40 866
7220.20 821
7221.01 854
7221.81 827
7222.61 877
7223.41 871
7224.21 826
7225.02 790
7225.82 822
7226.62 835
7227.42 814
7228.23 783
7229.03 834
7229.83 848
7230.63 747
7231.44 773
7232.24 809
7233.04 835
7233.84 732
7234.65 753
7235.45 691
7236.25 785
7237.05 759
7237.86 743
7238.66 738
7239.46 811
7240.27 763
7241.07 809
7241.87 812
7242.68 781
7243.48 819
7244.28 791
7245.09 778
7245.89 698
7246.69 728
7247.50 733
7248.30 824
7249.10 778
7249.91 756
7250.71 785
7251.51 780
7252.32 806
7253.12 731
7253.92 729
7254.73 771
7255.53 748
7256.34 762
7257.14 752
7257.94 721
7258.75 764
7259.55 749
7260.36 739
7261.16 721
7261.97 814
7262.77 737
7263.57 646
7264.38 710
7265.18 725
7265.99 752
7266.79 744
7267.60 689
7268.40 752
7269.21 737
7270.01 705
7270.82 703
7271.62 699
7272.42 741
7273.23 697
7274.03 684
7274.84 728
7275.64 719
7276.45 710
7277.25 766
7278.06 707
7278.86 697
7279.67 728
7280.48 842
7281.28 799
7282.09 763
7282.89 817
7283.70 907
7284.50 958
7285.31 1047
7286.11 1077
7286.92 1117
7287.72 1059
7288.53 1085
7289.34 1170
7290.14 1082
7290.95 973
7291.75 892
7292.56 911
7293.37 943
7294.17 869
7294.98 823
7295.78 780
7296.59 698
7297.40 723
7298.20 748
7299.01 773
7299.82 774
7300.62 774
7301.43 814
7302.23 786
7303.04 748
7303.85 767
7304.65 823
7305.46 763
7306.27 743
7307.07 817
7307.88 766
7308.69 734
7309.50 747
7310.30 733
7311.11 750
7311.92 721
7312.72 793
7313.53 858
7314.34 844
7315.14 786
7315.95 780
7316.76 829
7317.57 875
7318.37 890
7319.18 904
7319.99 1063
7320.80 1123
7321.60 1169
7322.41 1149
7323.22 1106
7324.03 1100
7324.83 1101
7325.64 1061
7326.45 945
7327.26 939
7328.07 906
7328.87 921
7329.68 857
7330.49 759
7331.30 777
7332.11 811
7332.91 825
7333.72 876
7334.53 874
7335.34 886
7336.15 934
7336.96 879
7337.76 905
7338.57 869
7339.38 877
7340.19 855
7341.00 856
7341.81 787
7342.62 814
7343.42 801
7344.23 796
7345.04 735
7345.85 705
7346.66 751
7347.47 752
7348.28 825
7349.09 739
7349.90 761
7350.71 755
7351.51 760
7352.32 798
7353.13 779
7353.94 806
7354.75 796
7355.56 816
7356.37 893
7357.18 809
7357.99 764
7358.80 763
7359.61 791
7360.42 784
7361.23 656
7362.04 697
7362.85 764
7363.66 818
7364.47 688
7365.28 724
7366.09 782
7366.90 786
7367.71 777
7368.52 856
7369.33 864
7370.14 826
7370.95 799
7371.76 800
7372.57 816
7373.38 833
7374.19 802
7375.00 851
7375.81 803
7376.62 851
7377.43 893
7378.24 930
7379.05 889
7379.87 895
7380.68 943
7381.49 1029
7382.30 1183
7383.11 1224
7383.92 1199
7384.73 1193
7385.54 1242
7386.35 1247
7387.16 1194
7387.98 1093
7388.79 1066
7389.60 1029
7390.41 926
7391.22 878
7392.03 915
7392.84 843
7393.66 841
7394.47 888
7395.28 820
7396.09 812
7396.90 868
7397.71 952
7398.53 939
7399.34 982
7400.15 1076
7400.96 1149
7401.77 1167
7402.58 1210
7403.40 1254
7404.21 1291
7405.02 1196
7405.83 1206
7406.65 1197
7407.46 1155
7408.27 1134
7409.08 1043
7409.89 1026
7410.71 1053
7411.52 966
7412.33 997
7413.15 936
7413.96 874
7414.77 855
7415.58 839
7416.40 818
7417.21 886
7418.02 819
7418.83 805
7419.65 785
7420.46 781
7421.27 756
7422.09 761
7422.90 689
7423.71 704
7424.53 693
7425.34 694
7426.15 726
7426.97 709
7427.78 663
7428.59 682
7429.41 687
7430.22 649
7431.03 658
7431.85 656
7432.66 684
7433.47 708
7434.29 695
7435.10 692
7435.92 718
7436.73 669
7437.54 678
7438.36 705
7439.17 677
7439.99 735
7440.80 731
7441.61 687
7442.43 648
7443.24 703
7444.06 734
7444.87 677
7445.69 696
7446.50 695
7447.31 668
7448.13 659
7448.94 664
7449.76 672
7450.57 693
7451.39 661
7452.20 632
7453.02 598
7453.83 630
7454.65 645
7455.46 665
7456.28 673
7457.09 633
7457.91 615
7458.72 709
7459.54 710
7460.35 699
7461.17 684
7461.98 616
7462.80 659
7463.61 721
7464.43 681
7465.24 728
7466.06 657
7466.88 699
7467.69 754
7468.51 665
7469.32 698
7470.14 676
7470.95 649
7471.77 697
7472.59 722
7473.40 641
7474.22 682
7475.03 727
7475.85 748
7476.67 721
7477.48 654
7478.30 716
7479.11 791
7479.93 741
7480.75 697
7481.56 650
7482.38 621
7483.20 624
7484.01 672
7484.83 644
7485.65 609
7486.46 728
7487.28 720
7488.10 706
7488.91 561
7489.73 612
7490.55 665
7491.36 593
7492.18 610
7493.00 653
7493.81 687
7494.63 659
7495.45 658
7496.26 554
7497.08 518
7497.90 530
7498.72 633
7499.53 569
7500.35 547
7501.17 596
7501.99 608
7502.80 631
7503.62 616
7504.44 568
7505.26 595
7506.07 641
7506.89 578
7507.71 570
7508.53 600
7509.35 629
7510.16 616
7510.98 580
7511.80 601
7512.62 585
7513.44 628
7514.25 613
7515.07 638
7515.89 555
7516.71 572
7517.53 623
7518.35 630
7519.16 574
7519.98 555
7520.80 599
7521.62 678
7522.44 605
7523.26 614
7524.07 649
7524.89 670
7525.71 592
7526.53 545
7527.35 569
7528.17 572
7528.99 524
7529.81 586
7530.63 588
7531.44 544
7532.26 574
7533.08 654
7533.90 587
7534.72 556
7535.54 580
7536.36 561
7537.18 648
7538.00 615
7538.82 567
7539.64 620
7540.46 619
7541.28 629
7542.10 631
7542.92 585
7543.74 556
7544.56 612
7545.38 645
7546.20 677
7547.02 607
7547.84 627
7548.66 648
7549.48 608
7550.30 597
7551.12 622
7551.94 693
7552.76 595
7553.58 611
7554.40 630
7555.22 598
7556.04 575
7556.86 635
7557.68 697
7558.50 684
7559.32 619
7560.14 629
7560.96 664
7561.78 626
7562.60 647
7563.42 620
7564.24 647
7565.07 686
7565.89 711
7566.71 714
7567.53 656
7568.35 673
7569.17 660
7569.99 651
7570.81 701
7571.63 704
7572.46 697
7573.28 669
7574.10 696
7574.92 703
7575.74 716
7576.56 678
7577.38 709
7578.21 710
7579.03 757
7579.85 712
7580.67 733
7581.49 740
7582.31 725
7583.14 701
7583.96 676
7584.78 771
7585.60 760
7586.42 740
7587.25 805
7588.07 776
7588.89 837
7589.71 900
7590.54 856
7591.36 840
7592.18 843
7593.00 862
7593.83 816
7594.65 832
7595.47 851
7596.29 804
7597.12 806
7597.94 854
7598.76 847
7599.58 851
7600.41 885
7601.23 876
7602.05 873
7602.88 890
7603.70 958
7604.52 1035
7605.34 1142
7606.17 1119
7606.99 1182
7607.81 1215
7608.64 1262
7609.46 1230
7610.28 1159
7611.11 1119
7611.93 1066
7612.75 1032
7613.58 1056
7614.40 994
7615.23 951
7616.05 1002
7616.87 1000
7617.70 1077
7618.52 1098
7619.34 1161
7620.17 1214
7620.99 1223
7621.82 1278
7622.64 1218
7623.46 1238
7624.29 1182
7625.11 1162
7625.94 1123
7626.76 1143
7627.59 1043
7628.41 1082
7629.23 1161
7630.06 1191
7630.88 1226
7631.71 1323
7632.53 1540
7633.36 1664
7634.18 1727
7635.01 1799
7635.83 1836
7636.66 1756
7637.48 1682
7638.31 1498
7639.13 1338
7639.95 1215
7640.78 1192
7641.61 993
7642.43 957
7643.26 949
7644.08 892
7644.91 834
7645.73 881
7646.56 862
7647.38 850
7648.21 930
7649.03 855
7649.86 816
7650.68 778
7651.51 861
7652.33 870
7653.16 831
7653.99 725
7654.81 727
7655.64 775
7656.46 728
7657.29 694
7658.12 749
7658.94 778
7659.77 655
7660.59 622
7661.42 698
7662.25 757
7663.07 708
7663.90 797
7664.72 728
7665.55 700
7666.38 621
7667.20 659
7668.03 657
7668.86 609
7669.68 620
7670.51 683
7671.34 751
7672.16 679
7672.99 662
7673.82 668
7674.64 738
7675.47 721
7676.30 658
7677.12 618
7677.95 646
7678.78 634
7679.61 645
7680.43 640
7681.26 593
7682.09 640
7682.92 684
7683.74 647
7684.57 667
7685.40 651
7686.22 699
7687.05 743
7687.88 650
7688.71 674
7689.54 676
7690.36 701
7691.19 761
7692.02 707
7692.85 640
7693.67 689
7694.50 690
7695.33 675
7696.16 624
7696.99 653
7697.81 699
7698.64 760
7699.47 755
7700.30 758
7701.13 802
7701.96 862
7702.78 845
7703.61 847
7704.44 791
7705.27 709
7706.10 743
7706.93 732
7707.75 697
7708.58 677
7709.41 673
7710.24 711
7711.07 731
7711.90 665
7712.73 650
7713.56 582
7714.39 619
7715.21 687
7716.04 608
7716.87 624
7717.70 635
7718.53 674
7719.36 630
7720.19 653
7721.02 553
7721.85 586
7722.68 596
7723.51 575
7724.34 575
7725.17 534
7726.00 508
7726.83 542
7727.66 543
7728.49 576
7729.31 555
7730.14 573
7730.97 566
7731.80 558
7732.63 580
7733.46 576
7734.29 625
7735.12 583
7735.95 603
7736.78 565
7737.62 569
7738.45 569
7739.28 571
7740.11 618
7740.94 562
7741.77 560
7742.60 578
7743.43 576
7744.26 582
7745.09 603
7745.92 510
7746.75 536
7747.58 537
7748.41 520
7749.24 575
7750.07 546
7750.91 507
7751.74 576
7752.57 641
7753.40 576
7754.23 546
7755.06 546
7755.89 521
7756.72 535
7757.55 605
7758.39 603
7759.22 565
7760.05 543
7760.88 665
7761.71 579
7762.54 582
7763.37 579
7764.21 582
7765.04 579
7765.87 555
7766.70 527
7767.53 494
7768.37 544
7769.20 593
7770.03 538
7770.86 545
7771.69 512
7772.53 509
7773.36 508
7774.19 551
7775.02 538
7775.85 569
7776.69 542
7777.52 597
7778.35 587
7779.18 586
7780.02 583
7780.85 568
7781.68 524
7782.51 527
7783.35 563
7784.18 583
7785.01 607
7785.85 559
7786.68 557
7787.51 632
7788.34 599
7789.18 568
7790.01 576
7790.84 608
7791.68 604
7792.51 569
7793.34 572
7794.18 612
7795.01 623
7795.84 511
7796.68 570
7797.51 587
7798.34 620
7799.18 593
7800.01 572
7800.84 529
7801.68 619
7802.51 630
7803.35 647
7804.18 620
7805.01 659
7805.85 658
7806.68 653
7807.51 687
7808.35 606
7809.18 678
7810.02 660
7810.85 614
7811.69 644
7812.52 685
7813.35 696
7814.19 667
7815.02 687
7815.86 826
7816.69 843
7817.53 739
7818.36 813
7819.20 859
7820.03 826
7820.86 807
7821.70 800
7822.53 739
7823.37 712
7824.20 807
7825.04 757
7825.87 826
7826.71 852
7827.54 840
7828.38 923
7829.21 984
7830.05 963
7830.88 959
7831.72 982
7832.56 977
7833.39 919
7834.23 933
7835.06 936
7835.90 939
7836.73 946
7837.57 1021
7838.40 1018
7839.24 993
7840.08 1025
7840.91 961
7841.75 909
7842.58 928
7843.42 838
7844.25 839
7845.09 805
7845.93 861
7846.76 881
7847.60 855
7848.44 842
7849.27 788
7850.11 792
7850.94 811
7851.78 860
7852.62 733
7853.45 794
7854.29 839
7855.13 843
7855.96 885
7856.80 787
7857.64 786
7858.47 904
7859.31 872
7860.15 906
7860.98 945
7861.82 1050
7862.66 1049
7863.49 1053
7864.33 1050
7865.17 956
7866.01 896
7866.84 881
7867.68 876
7868.52 830
7869.35 840
7870.19 899
7871.03 873
7871.87 876
7872.70 893
7873.54 957
7874.38 959
7875.22 948
7876.05 1022
7876.89 1036
7877.73 1047
7878.57 1170
7879.41 1325
7880.24 1349
7881.08 1416
7881.92 1308
7882.76 1231
7883.60 1216
7884.43 1150
7885.27 1105
7886.11 1083
7886.95 979
7887.79 1008
7888.62 1003
7889.46 1031
7890.30 971
7891.14 1056
7891.98 1124
7892.82 1141
7893.66 1240
7894.49 1239
7895.33 1229
7896.17 1155
7897.01 1138
7897.85 1019
7898.69 1033
7899.53 1096
7900.37 1088
7901.20 1019
7902.04 1062
7902.88 997
7903.72 1022
7904.56 1005
7905.40 945
7906.24 926
7907.08 875
7907.92 970
7908.76 897
7909.60 835
7910.44 889
7911.28 882
7912.12 855
7912.96 842
7913.80 794
7914.63 758
7915.47 832
7916.31 787
7917.15 736
7917.99 786
7918.83 829
7919.67 840
7920.51 836
7921.35 814
7922.19 801
7923.03 792
7923.87 848
7924.71 825
7925.56 796
7926.40 711
7927.24 733
7928.08 694
7928.92 658
7929.76 661
7930.60 692
7931.44 686
7932.28 746
7933.12 687
7933.96 712
7934.80 690
7935.64 701
7936.48 724
7937.32 640
7938.16 629
7939.01 671
7939.85 724
7940.69 637
7941.53 633
7942.37 695
7943.21 696
7944.05 680
7944.89 672
7945.74 674
7946.58 685
7947.42 689
7948.26 801
7949.10 744
7949.94 720
7950.78 760
7951.63 756
7952.47 791
7953.31 792
7954.15 737
7954.99 872
7955.84 893
7956.68 941
7957.52 936
7958.36 960
7959.20 974
7960.05 997
7960.89 969
7961.73 912
7962.57 934
7963.41 903
7964.26 957
7965.10 986
7965.94 930
7966.78 920
7967.63 943
7968.47 1019
7969.31 1068
7970.15 1172
7971.00 1208
7971.84 1154
7972.68 1053
7973.53 1012
7974.37 1021
7975.21 915
7976.05 860
7976.90 833
7977.74 810
7978.58 786
7979.43 825
7980.27 850
7981.11 773
7981.96 694
7982.80 748
7983.64 715
7984.49 742
7985.33 734
7986.17 706
7987.02 780
7987.86 757
7988.70 674
7989.55 625
7990.39 664
7991.24 584
7992.08 678
7992.92 665
7993.77 656
7994.61 606
7995.46 652
7996.30 643
7997.14 591
7997.99 612
7998.83 615
7999.68 624
8000.52 594
8001.36 570
8002.21 622
8003.05 627
8003.90 624
8004.74 626
8005.59 573
8006.43 583
8007.28 583
8008.12 557
8008.97 589
8009.81 538
8010.65 586
8011.50 583
8012.34 599
8013.19 582
8014.03 531
8014.88 601
8015.72 599
8016.57 485
8017.41 521
8018.26 595
8019.11 554
8019.95 538
8020.80 539
8021.64 562
8022.49 541
8023.33 560
8024.18 597
8025.02 563
8025.87 549
8026.71 553
8027.56 585
8028.41 581
8029.25 525
8030.10 552
8030.94 567
8031.79 513
8032.64 523
8033.48 559
8034.33 505
8035.17 542
8036.02 543
8036.87 536
8037.71 541
8038.56 586
8039.40 600
8040.25 542
8041.10 560
8041.94 568
8042.79 584
8043.64 550
8044.48 574
8045.33 524
8046.18 573
8047.02 534
8047.87 509
8048.72 562
8049.56 529
8050.41 514
8051.26 484
8052.10 477
8052.95 507
8053.80 449
8054.65 508
8055.49 543
8056.34 498
8057.19 527
8058.04 555
8058.88 533
8059.73 544
8060.58 505
8061.42 467
8062.27 503
8063.12 464
8063.97 514
8064.82 490
8065.66 450
8066.51 445
8067.36 454
8068.21 490
8069.05 488
8069.90 480
8070.75 497
8071.60 500
8072.45 501
8073.29 451
8074.14 492
8074.99 444
8075.84 461
8076.69 472
8077.54 501
8078.38 459
8079.23 440
8080.08 446
8080.93 463
8081.78 482
8082.63 399
8083.48 458
8084.32 459
8085.17 469
8086.02 477
8086.87 478
8087.72 501
8088.57 439
8089.42 484
8090.27 456
8091.11 479
8091.96 455
8092.81 466
8093.66 481
8094.51 506
8095.36 434
8096.21 406
8097.06 421
8097.91 475
8098.76 445
8099.61 423
8100.46 446
8101.31 443
8102.16 467
8103.01 433
8103.86 448
8104.71 462
8105.56 454
8106.41 442
8107.26 433
8108.11 433
8108.96 462
8109.81 493
8110.66 420
8111.51 439
8112.36 443
8113.21 402
8114.06 432
8114.91 419
8115.76 437
8116.61 409
8117.46 400
8118.31 415
8119.16 424
8120.01 417
8120.86 370
8121.71 440
8122.56 438
8123.41 413
8124.26 425
8125.11 437
8125.96 468
8126.82 495
8127.67 422
8128.52 466
8129.37 462
8130.22 516
8131.07 451
8131.92 454
8132.77 494
8133.62 509
8134.48 520
8135.33 454
8136.18 474
8137.03 471
8137.88 526
8138.73 503
8139.58 431
8140.44 479
8141.29 508
8142.14 477
8142.99 505
8143.84 526
8144.69 499
8145.55 482
8146.40 492
8147.25 516
8148.10 524
8148.95 490
8149.81 474
8150.66 493
8151.51 444
8152.36 538
8153.22 546
8154.07 532
8154.92 576
8155.77 515
8156.63 675
8157.48 646
8158.33 651
8159.18 720
8160.04 645
8160.89 642
8161.74 568
8162.59 627
8163.45 533
8164.30 513
8165.15 522
8166.01 550
8166.86 501
8167.71 449
8168.57 536
8169.42 498
8170.27 479
8171.12 493
8171.98 471
8172.83 492
8173.68 502
8174.54 494
8175.39 529
8176.25 503
8177.10 446
8177.95 524
8178.81 502
8179.66 493
8180.51 437
8181.37 407
8182.22 424
8183.07 478
8183.93 470
8184.78 412
8185.64 451
8186.49 429
8187.34 457
8188.20 423
8189.05 443
8189.91 435
8190.76 449
8191.62 429
8192.47 425
8193.32 427
8194.18 428
8195.03 404
8195.89 421
8196.74 413
8197.60 438
8198.45 392
8199.31 414
8200.16 441
8201.02 411
8201.87 412
8202.73 440
8203.58 427
8204.44 383
8205.29 405
8206.15 390
8207.00 420
8207.86 421
8208.71 396
8209.57 385
8210.42 354
8211.28 422
8212.13 431
8212.99 404
8213.84 416
8214.70 421
8215.56 394
8216.41 423
8217.27 475
8218.12 442
8218.98 464
8219.83 437
8220.69 432
8221.55 436
8222.40 397
8223.26 424
8224.11 449
8224.97 412
8225.83 430
8226.68 439
8227.54 388
8228.39 425
8229.25 472
8230.11 473
8230.96 475
8231.82 422
8232.68 453
8233.53 393
8234.39 413
8235.25 417
8236.10 426
8236.96 413
8237.82 390
8238.67 401
8239.53 398
8240.39 366
8241.24 370
8242.10 382
8242.96 381
8243.81 439
8244.67 386
8245.53 403
8246.39 426
8247.24 383
8248.10 398
8248.96 389
8249.81 411
8250.67 431
8251.53 388
8252.39 397
8253.24 412
8254.10 385
8254.96 404
8255.82 378
8256.68 422
8257.53 391
8258.39 351
8259.25 362
8260.11 422
8260.96 406
8261.82 407
8262.68 421
8263.54 432
8264.40 395
8265.25 331
8266.11 342
8266.97 388
8267.83 356
8268.69 400
8269.55 408
8270.40 356
8271.26 391
8272.12 396
8272.98 422
8273.84 403
8274.70 411
8275.56 422
8276.41 468
8277.27 433
8278.13 403
8278.99 412
8279.85 367
8280.71 431
8281.57 371
8282.43 383
8283.29 370
8284.15 390
8285.00 408
8285.86 430
8286.72 430
8287.58 409
8288.44 409
8289.30 500
8290.16 446
8291.02 455
8291.88 468
8292.74 425
8293.60 426
8294.46 453
8295.32 445
8296.18 409
8297.04 452
8297.90 459
8298.76 480
8299.62 428
8300.48 420
8301.34 433
8302.20 396
8303.06 398
8303.92 416
8304.78 413
8305.64 422
8306.50 410
8307.36 365
8308.22 375
8309.08 386
8309.94 391
8310.80 360
8311.66 388
8312.52 411
8313.38 412
8314.24 403
8315.10 445
8315.97 423
8316.83 427
8317.69 414
8318.55 414
8319.41 373
8320.27 374
8321.13 377
8321.99 394
8322.85 399
8323.71 377
8324.58 392
8325.44 397
8326.30 340
8327.16 370
8328.02 406
8328.88 392
8329.74 376
8330.61 378
8331.47 404
8332.33 398
8333.19 443
8334.05 432
8334.91 393
8335.78 368
8336.64 384
8337.50 413
8338.36 437
8339.22 439
8340.09 415
8340.95 428
8341.81 362
8342.67 366
8343.53 372
8344.40 440
8345.26 395
8346.12 390
8346.98 383
8347.85 378
8348.71 357
8349.57 370
8350.43 366
8351.30 388
8352.16 398
8353.02 359
8353.88 361
8354.75 378
8355.61 378
8356.47 388
8357.34 431
8358.20 391
8359.06 380
8359.93 389
8360.79 425
8361.65 355
8362.51 393
8363.38 418
8364.24 403
8365.10 370
8365.97 412
8366.83 384
8367.69 341
8368.56 384
8369.42 413
8370.29 435
8371.15 410
8372.01 465
8372.88 441
8373.74 366
8374.60 394
8375.47 416
8376.33 389
8377.20 400
8378.06 381
8378.92 451
8379.79 467
8380.65 356
8381.52 389
8382.38 404
8383.25 392
8384.11 342
8384.97 400
8385.84 397
8386.70 427
8387.57 448
8388.43 461
8389.30 390
8390.16 450
8391.03 408
8391.89 447
8392.76 434
8393.62 394
8394.48 357
8395.35 399
8396.21 439
8397.08 418
8397.94 438
8398.81 443
8399.67 427
8400.54 408
8401.41 408
8402.27 411
8403.14 430
8404.00 411
8404.87 455
8405.73 477
8406.60 467
8407.46 464
8408.33 440
8409.19 416
8410.06 437
8410.93 403
8411.79 425
8412.66 414
8413.52 442
8414.39 418
8415.25 420
8416.12 440
8416.99 458
8417.85 419
8418.72 409
8419.59 471
8420.45 456
8421.32 502
8422.18 528
8423.05 440
8423.92 483
8424.78 521
8425.65 530
8426.52 481
8427.38 453
8428.25 469
8429.12 474
8429.98 506
8430.85 520
8431.72 494
8432.58 488
8433.45 460
8434.32 489
8435.18 495
8436.05 482
8436.92 554
8437.78 566
8438.65 509
8439.52 558
8440.39 527
8441.25 565
8442.12 641
8442.99 704
8443.86 657
8444.72 718
8445.59 793
8446.46 750
8447.33 785
8448.19 763
8449.06 790
8449.93 772
8450.80 728
8451.66 678
8452.53 680
8453.40 692
8454.27 654
8455.14 620
8456.00 720
8456.87 753
8457.74 769
8458.61 847
8459.48 924
8460.35 963
8461.21 972
8462.08 968
8462.95 976
8463.82 945
8464.69 870
8465.56 776
8466.42 712
8467.29 774
8468.16 734
8469.03 813
8469.90 771
8470.77 876
8471.64 921
8472.51 931
8473.37 1006
8474.24 1037
8475.11 1037
8475.98 1016
8476.85 904
8477.72 855
8478.59 880
8479.46 756
8480.33 676
8481.20 632
8482.07 605
8482.94 637
8483.81 547
8484.67 508
8485.54 548
8486.41 545
8487.28 563
8488.15 581
8489.02 575
8489.89 562
8490.76 572
8491.63 563
8492.50 567
8493.37 571
8494.24 558
8495.11 506
8495.98 548
8496.85 516
8497.72 474
8498.59 492
8499.46 525
8500.33 588
8501.20 526
8502.07 513
8502.94 516
8503.82 513
8504.69 498
8505.56 468
8506.43 526
8507.30 492
8508.17 515
8509.04 564
8509.91 516
8510.78 541
8511.65 531
8512.52 508
8513.39 509
8514.26 452
8515.14 515
8516.01 526
8516.88 481
8517.75 522
8518.62 540
8519.49 520
8520.36 509
8521.23 519
8522.11 558
8522.98 489
8523.85 500
8524.72 519
8525.59 458
8526.46 497
8527.34 466
8528.21 493
8529.08 536
8529.95 458
8530.82 506
8531.69 553
8532.57 557
8533.44 531
8534.31 528
8535.18 501
8536.05 532
8536.93 524
8537.80 535
8538.67 559
8539.54 537
8540.42 544
8541.29 560
8542.16 539
8543.03 519
8543.91 493
8544.78 515
8545.65 510
8546.52 526
8547.40 542
8548.27 496
8549.14 532
8550.02 507
8550.89 523
8551.76 545
8552.63 540
8553.51 624
8554.38 670
8555.25 721
8556.13 820
8557.00 828
8557.87 939
8558.75 951
8559.62 828
8560.49 822
8561.37 757
8562.24 706
8563.11 638
8563.99 618
8564.86 538
8565.73 587
8566.61 551
8567.48 564
8568.36 568
8569.23 556
8570.10 519
8570.98 508
8571.85 502
8572.73 500
8573.60 552
8574.47 494
8575.35 497
8576.22 461
8577.10 440
8577.97 485
8578.84 475
8579.72 433
8580.59 470
8581.47 491
8582.34 494
8583.22 460
8584.09 465
8584.97 421
8585.84 516
8586.72 500
8587.59 477
8588.47 427
8589.34 467
8590.22 507
8591.09 502
8591.96 443
8592.84 423
8593.72 414
8594.59 457
8595.47 438
8596.34 438
8597.22 464
8598.09 472
8598.97 465
8599.84 424
8600.72 423
8601.59 472
8602.47 472
8603.34 445
8604.22 474
8605.10 447
8605.97 439
8606.85 418
8607.72 430
8608.60 461
8609.47 466
8610.35 455
8611.23 440
8612.10 418
8612.98 461
8613.85 484
8614.73 463
8615.61 456
8616.48 412
8617.36 427
8618.24 473
8619.11 456
8619.99 430
8620.87 445
8621.74 492
8622.62 518
8623.49 520
8624.37 475
8625.25 475
8626.13 500
8627.00 518
8627.88 518
8628.76 520
8629.63 482
8630.51 482
8631.39 474
8632.26 499
8633.14 516
8634.02 504
8634.89 522
8635.77 479
8636.65 527
8637.53 488
8638.40 534
8639.28 532
8640.16 528
8641.04 508
8641.91 547
8642.79 588
8643.67 544
8644.55 551
8645.42 560
8646.30 509
8647.18 541
8648.06 551
8648.94 570
8649.81 595
8650.69 652
8651.57 619
8652.45 647
8653.33 645
8654.20 684
8655.08 654
8655.96 620
8656.84 567
8657.72 660
8658.60 663
8659.47 648
8660.35 639
8661.23 642
8662.11 655
8662.99 618
8663.87 665
8664.75 627
8665.62 610
8666.50 648
8667.38 649
8668.26 642
8669.14 596
8670.02 662
8670.90 680
8671.78 723
8672.66 729
8673.54 761
8674.42 755
8675.29 853
8676.17 903
8677.05 907
8677.93 967
8678.81 986
8679.69 999
8680.57 874
8681.45 879
8682.33 956
8683.21 862
8684.09 829
8684.97 844
8685.85 804
8686.73 783
8687.61 779
8688.49 889
8689.37 959
8690.25 999
8691.13 1236
8692.01 1457
8692.89 1748
8693.77 2184
8694.65 2555
8695.53 2989
8696.41 3103
8697.29 3027
8698.17 2900
8699.05 2675
8699.93 2221
8700.81 1887
8701.69 1521
8702.57 1372
8703.45 1178
8704.33 1010
8705.22 960
8706.10 890
8706.98 840
8707.86 842
8708.74 774
8709.62 731
8710.50 694
8711.38 670
8712.26 656
8713.14 652
8714.03 601
8714.91 659
8715.79 693
8716.67 647
8717.55 614
8718.43 639
8719.31 573
8720.20 512
8721.08 581
8721.96 654
8722.84 657
8723.72 669
8724.60 695
8725.49 698
8726.37 634
8727.25 596
8728.13 610
8729.01 615
8729.90 606
8730.78 570
8731.66 597
8732.54 658
8733.42 665
8734.31 635
8735.19 667
8736.07 635
8736.95 610
8737.84 601
8738.72 583
8739.60 620
8740.48 623
8741.37 580
8742.25 552
8743.13 548
8744.01 536
8744.90 574
8745.78 528
8746.66 495
8747.54 470
8748.43 565
8749.31 538
8750.19 551
8751.08 541
8751.96 527
8752.84 550
8753.73 559
8754.61 590
8755.49 569
8756.38 653
8757.26 634
8758.14 634
8759.03 705
8759.91 725
8760.79 674
8761.68 805
8762.56 778
8763.45 793
8764.33 816
8765.21 785
8766.10 745
8766.98 714
8767.86 726
8768.75 691
8769.63 666
8770.52 676
8771.40 643
8772.28 619
8773.17 683
8774.05 687
8774.94 652
8775.82 659
8776.71 652
8777.59 646
8778.48 660
8779.36 565
8780.24 538
8781.13 573
8782.01 497
8782.90 569
8783.78 563
8784.67 525
8785.55 515
8786.44 537
8787.32 490
8788.21 512
8789.09 500
8789.98 500
8790.86 500
8791.75 467
8792.63 503
8793.52 491
8794.40 480
8795.29 494
8796.17 533
8797.06 513
8797.94 473
8798.83 450
8799.72 496
8800.60 540
8801.49 550
8802.37 518
8803.26 459
8804.14 500
8805.03 467
8805.92 462
8806.80 479
8807.69 494
8808.57 445
8809.46 481
8810.35 455
8811.23 455
8812.12 470
8813.00 502
8813.89 442
8814.78 452
8815.66 460
8816.55 465
8817.44 456
8818.32 427
8819.21 423
8820.10 473
8820.98 444
8821.87 415
8822.76 447
8823.64 404
8824.53 455
8825.42 448
8826.30 459
8827.19 445
8828.08 474
8828.96 512
8829.85 501
8830.74 511
8831.63 477
8832.51 476
8833.40 530
8834.29 517
8835.17 471
8836.06 471
8836.95 475
8837.84 460
8838.72 414
8839.61 412
8840.50 499
8841.39 482
8842.28 488
8843.16 494
8844.05 439
8844.94 438
8845.83 468
8846.71 460
8847.60 430
8848.49 448
8849.38 443
8850.27 435
8851.15 432
8852.04 408
8852.93 419
8853.82 404
8854.71 423
8855.60 385
8856.48 395
8857.37 422
8858.26 407
8859.15 506
8860.04 460
8860.93 423
8861.82 416
8862.70 413
8863.59 396
8864.48 385
8865.37 428
8866.26 412
8867.15 437
8868.04 424
8868.93 433
8869.82 409
8870.70 368
8871.59 396
8872.48 454
8873.37 394
8874.26 389
8875.15 355
8876.04 378
8876.93 410
8877.82 410
8878.71 428
8879.60 406
8880.49 397
8881.38 423
8882.27 402
8883.16 366
8884.05 370
8884.94 358
8885.83 352
8886.72 400
8887.61 386
8888.50 440
8889.39 454
8890.28 379
8891.17 380
8892.06 371
8892.95 390
8893.84 417
8894.73 392
8895.62 361
8896.51 373
8897.40 352
8898.29 365
8899.18 361
8900.07 359
8900.96 391
8901.85 391
8902.74 356
8903.63 340
8904.52 364
8905.42 381
8906.31 383
8907.20 366
8908.09 374
8908.98 376
8909.87 348
8910.76 325
8911.65 375
8912.54 377
8913.44 358
8914.33 350
8915.22 337
8916.11 382
8917.00 351
8917.89 358
8918.78 318
8919.68 369
8920.57 358
8921.46 362
8922.35 368
8923.24 346
8924.13 359
8925.03 357
8925.92 320
8926.81 360
8927.70 332
8928.59 385
8929.49 315
8930.38 311
8931.27 282
8932.16 335
8933.05 303
8933.95 334
8934.84 320
8935.73 317
8936.62 352
8937.52 306
8938.41 354
8939.30 279
8940.19 289
8941.09 327
8941.98 322
8942.87 322
8943.77 305
8944.66 317
8945.55 337
8946.44 356
8947.34 345
8948.23 291
8949.12 302
8950.02 325
8950.91 347
8951.80 322
8952.70 341
8953.59 306
8954.48 326
8955.38 313
8956.27 291
8957.16 321
8958.06 358
8958.95 333
8959.84 302
8960.74 292
8961.63 269
8962.52 350
8963.42 353
8964.31 319
8965.21 316
8966.10 331
8966.99 295
8967.89 313
8968.78 348
8969.68 357
8970.57 388
8971.46 328
8972.36 353
8973.25 354
8974.15 315
8975.04 305
8975.94 326
8976.83 340
8977.72 302
8978.62 333
8979.51 313
8980.41 310
8981.30 311
8982.20 336
8983.09 315
8983.99 341
8984.88 328
8985.78 352
8986.67 295
8987.57 291
8988.46 319
8989.36 306
8990.25 309
8991.15 340
8992.04 358
8992.94 339
8993.83 341
8994.73 335
8995.62 336
8996.52 281
8997.41 333
8998.31 286
8999.21 355
9000.10 362
9001.00 321
9001.89 320
9002.79 301
9003.68 299
9004.58 298
9005.48 283
9006.37 330
9007.27 283
9008.16 305
9009.06 293
9009.96 290
9010.85 284
9011.75 294
9012.64 328
9013.54 310
9014.44 308
9015.33 319
9016.23 320
9017.13 326
9018.02 288
9018.92 311
9019.82 323
9020.71 335
9021.61 324
9022.51 351
9023.40 296
9024.30 297
9025.20 316
9026.09 309
9026.99 310
9027.89 282
9028.78 290
9029.68 299
9030.58 289
9031.48 297
9032.37 339
9033.27 287
9034.17 312
9035.06 297
9035.96 299
9036.86 262
9037.76 281
9038.65 265
9039.55 308
9040.45 326
9041.35 299
9042.25 297
9043.14 307
9044.04 262
9044.94 285
9045.84 303
9046.73 308
9047.63 311
9048.53 308
9049.43 320
9050.33 303
9051.22 302
9052.12 337
9053.02 358
9053.92 330
9054.82 311
9055.72 299
9056.61 316
9057.51 337
9058.41 321
9059.31 362
9060.21 310
9061.11 333
9062.01 349
9062.91 390
9063.80 308
9064.70 360
9065.60 361
9066.50 342
9067.40 334
9068.30 328
9069.20 339
9070.10 361
9071.00 372
9071.89 341
9072.79 352
9073.69 336
9074.59 345
9075.49 371
9076.39 371
9077.29 296
9078.19 343
9079.09 365
9079.99 340
9080.89 321
9081.79 348
9082.69 356
9083.59 340
9084.49 345
9085.39 327
9086.29 336
9087.19 319
9088.09 395
9088.99 331
9089.89 397
9090.79 404
9091.69 413
9092.59 397
9093.49 388
9094.39 386
9095.29 362
9096.19 362
9097.09 355
9097.99 387
9098.89 374
9099.79 367
9100.69 338
9101.59 345
9102.49 373
9103.39 377
9104.30 360
9105.20 351
9106.10 336
9107.00 349
9107.90 380
9108.80 351
9109.70 354
9110.60 330
9111.50 322
9112.40 340
9113.31 312
9114.21 335
9115.11 339
9116.01 355
9116.91 384
9117.81 323
9118.71 370
9119.62 324
9120.52 354
9121.42 296
9122.32 299
9123.22 314
9124.12 314
9125.03 291
9125.93 319
9126.83 361
9127.73 335
9128.63 307
9129.54 296
9130.44 318
9131.34 328
9132.24 305
9133.14 283
9134.05 295
9134.95 311
9135.85 319
9136.75 302
9137.66 302
9138.56 323
9139.46 324
9140.36 304
9141.27 265
9142.17 306
9143.07 301
9143.97 331
9144.88 322
9145.78 373
9146.68 303
9147.59 339
9148.49 279
9149.39 303
9150.29 264
9151.20 277
9152.10 302
9153.00 332
9153.91 348
9154.81 303
9155.71 304
9156.62 332
9157.52 373
9158.42 297
9159.33 305
9160.23 275
9161.14 340
9162.04 336
9162.94 329
9163.85 283
9164.75 285
9165.65 297
9166.56 304
9167.46 319
9168.37 289
9169.27 302
9170.17 304
9171.08 330
9171.98 285
9172.89 305
9173.79 301
9174.69 367
9175.60 313
9176.50 300
9177.41 273
9178.31 311
9179.22 327
9180.12 349
9181.03 324
9181.93 328
9182.84 315
9183.74 277
9184.64 327
9185.55 291
9186.45 336
9187.36 346
9188.26 285
9189.17 278
9190.07 304
9190.98 352
9191.88 273
9192.79 286
9193.69 314
9194.60 307
9195.51 306
9196.41 310
9197.32 312
9198.22 301
9199.13 303
9200.03 308
9200.94 323
9201.84 342
9202.75 283
9203.66 302
9204.56 298
9205.47 307
9206.37 321
9207.28 338
9208.18 295
9209.09 319
9210.00 257
9210.90 295
9211.81 299
9212.71 259
9213.62 304
9214.53 314
9215.43 318
9216.34 307
9217.25 299
9218.15 254
9219.06 304
9219.97 305
9220.87 336
9221.78 277
9222.69 321
9223.59 289
9224.50 287
9225.41 321
9226.31 272
9227.22 285
9228.13 298
9229.03 338
9229.94 272
9230.85 318
9231.75 282
9232.66 280
9233.57 287
9234.48 308
9235.38 288
9236.29 297
9237.20 287
9238.11 269
9239.01 301
9239.92 245
9240.83 261
9241.74 311
9242.64 293
9243.55 256
9244.46 261
9245.37 279
9246.27 282
9247.18 239
9248.09 264
9249.00 276
9249.91 284
9250.81 260
9251.72 283
9252.63 264
9253.54 244
9254.45 285
9255.35 265
9256.26 275
9257.17 270
9258.08 301
9258.99 321
9259.90 299
9260.80 321
9261.71 307
9262.62 312
9263.53 320
9264.44 327
9265.35 315
9266.26 306
9267.17 290
9268.07 305
9268.98 293
9269.89 314
9270.80 324
9271.71 318
9272.62 302
9273.53 283
9274.44 294
9275.35 340
9276.26 335
9277.17 294
9278.08 298
9278.98 305
9279.89 293
9280.80 273
9281.71 286
9282.62 305
9283.53 321
9284.44 295
9285.35 306
9286.26 280
9287.17 300
9288.08 330
9288.99 327
9289.90 280
9290.81 286
9291.72 360
9292.63 342
9293.54 312
9294.45 280
9295.36 295
9296.27 301
9297.18 317
9298.09 296
9299.00 302
9299.91 327
9300.82 349
9301.73 351
9302.65 332
9303.56 347
9304.47 307
9305.38 327
9306.29 322
9307.20 362
9308.11 373
9309.02 334
9309.93 336
9310.84 345
9311.75 401
9312.66 406
9313.58 400
9314.49 370
9315.40 348
9316.31 366
9317.22 344
9318.13 362
9319.04 283
9319.95 304
9320.87 312
9321.78 337
9322.69 342
9323.60 325
9324.51 308
9325.42 338
9326.34 339
9327.25 317
9328.16 315
9329.07 292
9329.98 305
9330.90 296
9331.81 301
9332.72 320
9333.63 318
9334.54 291
9335.46 320
9336.37 319
9337.28 295
9338.19 290
9339.11 300
9340.02 339
9340.93 298
9341.84 290
9342.76 304
9343.67 306
9344.58 311
9345.49 293
9346.41 242
9347.32 251
9348.23 280
9349.14 288
9350.06 286
9350.97 270
9351.88 301
9352.80 306
9353.71 282
9354.62 294
9355.54 308
9356.45 266
9357.36 284
9358.28 268
9359.19 268
9360.10 289
9361.02 283
9361.93 330
9362.84 305
9363.76 252
9364.67 293
9365.58 298
9366.50 277
9367.41 242
9368.32 253
9369.24 273
9370.15 262
9371.07 313
9371.98 289
9372.89 279
9373.81 278
9374.72 271
9375.64 268
9376.55 302
9377.47 304
9378.38 282
9379.29 285
9380.21 299
9381.12 285
9382.04 264
9382.95 297
9383.87 293
9384.78 274
9385.70 310
9386.61 293
9387.52 253
9388.44 273
9389.35 308
9390.27 314
9391.18 318
9392.10 351
9393.01 355
9393.93 351
9394.84 331
9395.76 339
9396.67 331
9397.59 302
9398.51 368
9399.42 366
9400.34 336
9401.25 311
9402.17 328
9403.08 348
9404.00 323
9404.91 317
9405.83 305
9406.74 303
9407.66 298
9408.58 292
9409.49 277
9410.41 324
9411.32 307
9412.24 296
9413.16 289
9414.07 294
9414.99 286
9415.90 305
9416.82 249
9417.74 253
9418.65 247
9419.57 269
9420.49 306
9421.40 269
9422.32 251
9423.23 270
9424.15 287
9425.07 323
9425.98 292
9426.90 291
9427.82 300
9428.73 287
9429.65 319
9430.57 305
9431.48 284
9432.40 251
9433.32 267
9434.24 271
9435.15 258
9436.07 262
9436.99 260
9437.90 267
9438.82 303
9439.74 285
9440.66 262
9441.57 305
9442.49 305
9443.41 270
9444.33 257
9445.24 298
9446.16 285
9447.08 263
9448.00 331
9448.91 297
9449.83 228
9450.75 263
9451.67 318
9452.59 275
9453.50 283
9454.42 315
9455.34 337
9456.26 356
9457.18 331
9458.09 323
9459.01 336
9459.93 298
9460.85 303
9461.77 286
9462.69 247
9463.60 276
9464.52 273
9465.44 249
9466.36 267
9467.28 272
9468.20 286
9469.12 260
9470.03 286
9470.95 281
9471.87 269
9472.79 265
9473.71 247
9474.63 256
9475.55 300
9476.47 284
9477.39 281
9478.31 249
9479.22 253
9480.14 243
9481.06 273
9481.98 298
9482.90 271
9483.82 249
9484.74 255
9485.66 292
9486.58 297
9487.50 236
9488.42 268
9489.34 253
9490.26 274
9491.18 291
9492.10 308
9493.02 289
9493.94 265
9494.86 282
9495.78 279
9496.70 241
9497.62 235
9498.54 245
9499.46 309
9500.38 280
9501.30 282
9502.22 261
9503.14 222
9504.06 244
9504.98 283
9505.90 256
9506.82 250
9507.74 266
9508.66 271
9509.58 244
9510.50 267
9511.42 239
9512.35 277
9513.27 288
9514.19 282
9515.11 260
9516.03 245
9516.95 299
9517.87 244
9518.79 274
9519.71 287
9520.63 270
9521.56 240
9522.48 260
9523.40 256
9524.32 262
9525.24 291
9526.16 326
9527.08 275
9528.01 279
9528.93 292
9529.85 270
9530.77 274
9531.69 284
9532.61 285
9533.54 291
9534.46 320
9535.38 310
9536.30 327
9537.22 307
9538.15 344
9539.07 309
9539.99 290
9540.91 322
9541.84 304
9542.76 277
9543.68 300
9544.60 284
9545.52 256
9546.45 298
9547.37 335
9548.29 316
9549.21 314
9550.14 280
9551.06 299
9551.98 291
9552.91 280
9553.83 332
9554.75 311
9555.67 293
9556.60 292
9557.52 301
9558.44 292
9559.37 280
9560.29 300
9561.21 317
9562.14 322
9563.06 322
9563.98 282
9564.91 262
9565.83 355
9566.75 269
9567.68 290
9568.60 291
9569.52 283
9570.45 258
9571.37 295
9572.29 261
9573.22 272
9574.14 291
9575.07 318
9575.99 320
9576.91 288
9577.84 306
9578.76 329
9579.69 340
9580.61 283
9581.53 295
9582.46 342
9583.38 321
9584.31 322
9585.23 304
9586.16 280
9587.08 273
9588.00 287
9588.93 356
9589.85 312
9590.78 273
9591.70 317
9592.63 337
9593.55 332
9594.48 319
9595.40 314
9596.33 293
9597.25 312
9598.18 299
9599.10 333
9600.03 287
9600.95 319
9601.88 363
9602.80 327
9603.73 290
9604.65 320
9605.58 322
9606.50 344
9607.43 339
9608.35 319
9609.28 335
9610.21 330
9611.13 331
9612.06 313
9612.98 317
9613.91 335
9614.83 331
9615.76 339
9616.69 332
9617.61 355
9618.54 354
9619.46 320
9620.39 329
9621.32 338
9622.24 359
9623.17 352
9624.09 374
9625.02 360
9625.95 368
9626.87 387
9627.80 389
9628.73 334
9629.65 345
9630.58 405
9631.51 373
9632.43 368
9633.36 399
9634.29 378
9635.21 393
9636.14 394
9637.07 465
9637.99 447
9638.92 423
9639.85 419
9640.77 419
9641.70 396
9642.63 437
9643.56 455
9644.48 462
9645.41 445
9646.34 432
9647.26 457
9648.19 449
9649.12 463
9650.05 476
9650.97 559
9651.90 564
9652.83 599
9653.76 584
9654.68 561
9655.61 596
9656.54 521
9657.47 491
9658.40 540
9659.32 523
9660.25 512
9661.18 481
9662.11 473
9663.04 463
9663.96 448
9664.89 477
9665.82 490
9666.75 507
9667.68 511
9668.61 498
9669.53 499
9670.46 537
9671.39 573
9672.32 538
9673.25 503
9674.18 526
9675.11 515
9676.03 504
9676.96 530
9677.89 572
9678.82 568
9679.75 552
9680.68 567
9681.61 551
9682.54 588
9683.47 560
9684.40 574
9685.32 571
9686.25 617
9687.18 615
9688.11 545
9689.04 563
9689.97 542
9690.90 548
9691.83 601
9692.76 544
9693.69 563
9694.62 595
9695.55 578
9696.48 563
9697.41 549
9698.34 611
9699.27 597
9700.20 571
9701.13 589
9702.06 598
9702.99 574
9703.92 579
9704.85 637
9705.78 625
9706.71 631
9707.64 635
9708.57 633
9709.50 612
9710.43 602
9711.36 612
9712.29 624
9713.22 613
9714.15 669
9715.08 731
9716.01 752
9716.94 742
9717.87 790
9718.80 786
9719.74 801
9720.67 778
9721.60 812
9722.53 761
9723.46 672
9724.39 706
9725.32 660
9726.25 610
9727.18 650
9728.11 611
9729.05 615
9729.98 569
9730.91 571
9731.84 573
9732.77 609
9733.70 599
9734.63 647
9735.57 620
9736.50 650
9737.43 620
9738.36 589
9739.29 565
9740.22 564
9741.16 577
9742.09 572
9743.02 568
9743.95 564
9744.88 575
9745.82 527
9746.75 548
9747.68 578
9748.61 584
9749.55 543
9750.48 543
9751.41 563
9752.34 598
9753.27 559
9754.21 560
9755.14 535
9756.07 521
9757.01 549
9757.94 535
9758.87 612
9759.80 499
9760.74 566
9761.67 577
9762.60 606
9763.53 579
9764.47 547
9765.40 564
9766.33 601
9767.27 554
9768.20 602
9769.13 627
9770.07 575
9771.00 564
9771.93 579
9772.87 558
9773.80 604
9774.73 603
9775.67 588
9776.60 552
9777.53 594
9778.47 616
9779.40 605
9780.34 602
9781.27 603
9782.20 667
9783.14 657
9784.07 730
9785.00 730
9785.94 776
9786.87 830
9787.81 874
9788.74 860
9789.68 767
9790.61 783
9791.54 744
9792.48 737
9793.41 683
9794.35 610
9795.28 666
9796.22 681
9797.15 713
9798.08 733
9799.02 698
9799.95 792
9800.89 912
9801.82 941
9802.76 932
9803.69 901
9804.63 804
9805.56 804
9806.50 752
9807.43 700
9808.37 638
9809.30 622
9810.24 557
9811.17 579
9812.11 523
9813.04 515
9813.98 550
9814.91 539
9815.85 518
9816.79 507
9817.72 507
9818.66 501
9819.59 517
9820.53 484
9821.46 514
9822.40 483
9823.34 505
9824.27 510
9825.21 521
9826.14 487
9827.08 442
9828.02 464
9828.95 431
9829.89 498
9830.82 506
9831.76 515
9832.70 482
9833.63 470
9834.57 474
9835.50 481
9836.44 448
9837.38 441
9838.31 469
9839.25 473
9840.19 441
9841.12 523
9842.06 470
9843.00 475
9843.93 460
9844.87 498
9845.81 448
9846.74 457
9847.68 462
9848.62 462
9849.56 448
9850.49 452
9851.43 479
9852.37 485
9853.30 466
9854.24 508
9855.18 496
9856.12 449
9857.05 429
9857.99 417
9858.93 434
9859.87 430
9860.80 432
9861.74 438
9862.68 478
9863.62 410
9864.55 452
9865.49 468
9866.43 462
9867.37 458
9868.31 444
9869.24 434
9870.18 459
9871.12 446
9872.06 488
9873.00 483
9873.93 431
9874.87 437
9875.81 443
9876.75 467
9877.69 433
9878.63 448
9879.56 470
9880.50 423
9881.44 450
9882.38 490
9883.32 452
9884.26 455
9885.20 459
9886.14 449
9887.07 395
9888.01 413
9888.95 381
9889.89 427
9890.83 425
9891.77 398
9892.71 436
9893.65 442
9894.59 463
9895.53 423
9896.47 430
9897.40 379
9898.34 416
9899.28 448
9900.22 391
9901.16 394
9902.10 417
9903.04 450
9903.98 458
9904.92 409
9905.86 425
9906.80 420
9907.74 421
9908.68 463
9909.62 458
9910.56 463
9911.50 376
9912.44 431
9913.38 425
9914.32 405
9915.26 451
9916.20 443
9917.14 411
9918.08 402
9919.02 458
9919.96 442
9920.90 437
9921.84 431
9922.78 439
9923.72 486
9924.66 463
9925.61 472
9926.55 464
9927.49 540
9928.43 657
9929.37 735
9930.31 772
9931.25 825
9932.19 834
9933.13 733
9934.07 680
9935.01 652
9935.96 640
9936.90 615
9937.84 534
9938.78 499
9939.72 416
9940.66 422
9941.60 459
9942.54 441
9943.49 440
9944.43 469
9945.37 426
9946.31 436
9947.25 426
9948.19 400
9949.14 432
9950.08 426
9951.02 396
9951.96 437
9952.90 431
9953.85 437
9954.79 449
9955.73 416
9956.67 416
9957.61 416
9958.56 425
9959.50 430
9960.44 450
9961.38 431
9962.33 386
9963.27 394
9964.21 435
9965.15 458
9966.10 469
9967.04 461
9967.98 439
9968.92 444
9969.87 387
9970.81 404
9971.75 460
9972.70 433
9973.64 381
9974.58 415
9975.52 375
9976.47 423
9977.41 378
9978.35 383
9979.30 386
9980.24 367
9981.18 373
9982.13 344
9983.07 340
9984.01 372
9984.96 363
9985.90 389
9986.84 413
9987.79 445
9988.73 341
9989.68 339
9990.62 374
9991.56 374
9992.51 347
9993.45 351
9994.39 402
9995.34 325
9996.28 335
9997.23 345
9998.17 371
9999.11 367
10000.06 344
10001.00 328
10001.95 359
10002.89 348
10003.84 328
10004.78 346
10005.73 349
10006.67 343
10007.61 313
10008.56 331
10009.50 328
10010.45 345
10011.39 375
10012.34 330
10013.28 314
10014.23 302
10015.17 299
10016.12 315
10017.06 300
10018.01 321
10018.95 341
10019.90 331
10020.84 309
10021.79 310
10022.73 301
10023.68 308
10024.62 326
10025.57 323
10026.51 343
10027.46 339
10028.41 327
10029.35 313
10030.30 323
10031.24 342
10032.19 345
10033.13 347
10034.08 354
10035.03 267
10035.97 311
10036.92 326
10037.86 325
10038.81 304
10039.76 271
10040.70 325
10041.65 327
10042.59 296
10043.54 314
10044.49 299
10045.43 293
10046.38 318
10047.33 302
10048.27 313
10049.22 300
10050.17 312
10051.11 310
10052.06 296
10053.01 284
10053.95 286
10054.90 304
10055.85 311
10056.79 289
10057.74 322
10058.69 316
10059.63 321
10060.58 346
10061.53 349
10062.48 316
10063.42 342
10064.37 358
10065.32 298
10066.26 290
10067.21 308
10068.16 361
10069.11 320
10070.05 326
10071.00 308
10071.95 329
10072.90 308
10073.84 308
10074.79 314
10075.74 335
10076.69 339
10077.64 324
10078.58 320
10079.53 316
10080.48 330
10081.43 296
10082.38 298
10083.32 296
10084.27 293
10085.22 308
10086.17 316
10087.12 334
10088.07 281
10089.01 309
10089.96 330
10090.91 278
10091.86 293
10092.81 295
10093.76 287
10094.71 334
10095.65 325
10096.60 302
10097.55 314
10098.50 292
10099.45 331
10100.40 303
10101.35 283
10102.30 255
10103.25 278
10104.19 276
10105.14 288
10106.09 286
10107.04 312
10107.99 317
10108.94 327
10109.89 274
10110.84 327
10111.79 298
10112.74 313
10113.69 264
10114.64 296
10115.59 315
10116.54 305
10117.49 329
10118.44 259
10119.39 281
10120.34 306
10121.29 301
10122.24 306
10123.19 297
10124.14 291
10125.09 285
10126.04 301
10126.99 299
10127.94 287
10128.89 273
10129.84 311
10130.79 296
10131.74 314
10132.69 292
10133.64 317
10134.59 317
10135.54 334
10136.49 301
10137.44 280
10138.39 307
10139.34 310
10140.29 285
10141.24 271
10142.20 316
10143.15 268
10144.10 285
10145.05 296
10146.00 301
10146.95 315
10147.90 277
10148.85 291
10149.80 309
10150.76 286
10151.71 327
10152.66 303
10153.61 284
10154.56 284
10155.51 320
10156.46 332
10157.42 295
10158.37 292
10159.32 352
10160.27 313
10161.22 304
10162.18 314
10163.13 277
10164.08 357
10165.03 377
10165.98 332
10166.93 318
10167.89 343
10168.84 314
10169.79 316
10170.74 370
10171.70 398
10172.65 415
10173.60 389
10174.55 350
10175.51 368
10176.46 377
10177.41 397
10178.36 345
10179.32 382
10180.27 388
10181.22 371
10182.17 395
10183.13 382
10184.08 411
10185.03 428
10185.99 376
10186.94 370
10187.89 395
10188.84 408
10189.80 416
10190.75 417
10191.70 415
10192.66 446
10193.61 429
10194.56 435
10195.52 486
10196.47 433
10197.42 450
10198.38 505
10199.33 420
10200.29 461
10201.24 470
10202.19 470
10203.15 483
10204.10 438
10205.05 438
10206.01 504
10206.96 527
10207.92 549
10208.87 563
10209.82 588
10210.78 616
10211.73 612
10212.69 557
10213.64 578
10214.60 565
10215.55 518
10216.50 539
10217.46 491
10218.41 461
10219.37 461
10220.32 481
10221.28 497
10222.23 457
10223.19 503
10224.14 445
10225.10 424
10226.05 431
10227.01 443
10227.96 425
10228.92 429
10229.87 433
10230.83 452
10231.78 430
10232.74 424
10233.69 452
10234.65 435
10235.60 488
10236.56 494
10237.51 537
10238.47 551
10239.42 595
10240.38 541
10241.33 541
10242.29 559
10243.25 529
10244.20 488
10245.16 459
10246.11 466
10247.07 443
10248.02 399
10248.98 409
10249.94 371
10250.89 374
10251.85 374
10252.80 353
10253.76 390
10254.72 377
10255.67 364
10256.63 377
10257.59 393
10258.54 328
10259.50 340
10260.45 341
10261.41 333
10262.37 377
10263.32 318
10264.28 310
10265.24 342
10266.19 384
10267.15 376
10268.11 351
10269.06 319
10270.02 337
10270.98 353
10271.94 364
10272.89 328
10273.85 358
10274.81 323
10275.76 335
10276.72 335
10277.68 342
10278.64 346
10279.59 319
10280.55 308
10281.51 318
10282.47 318
10283.42 358
10284.38 349
10285.34 321
10286.30 324
10287.25 323
10288.21 322
10289.17 347
10290.13 328
10291.08 328
10292.04 336
10293.00 326
10293.96 337
10294.92 324
10295.87 326
10296.83 359
10297.79 283
10298.75 297
10299.71 287
10300.67 315
10301.62 315
10302.58 335
10303.54 325
10304.50 297
10305.46 354
10306.42 336
10307.38 310
10308.33 277
10309.29 325
10310.25 332
10311.21 342
10312.17 304
10313.13 310
10314.09 318
10315.05 300
10316.01 301
10316.96 292
10317.92 288
10318.88 295
10319.84 324
10320.80 330
10321.76 298
10322.72 294
10323.68 269
10324.64 270
10325.60 289
10326.56 327
10327.52 314
10328.48 294
10329.44 276
10330.40 303
10331.36 320
10332.32 328
10333.28 285
10334.24 264
10335.20 316
10336.16 339
10337.12 288
10338.08 304
10339.04 295
10340.00 261
10340.96 240
10341.92 254
10342.88 258
10343.84 290
10344.80 253
10345.76 275
10346.72 262
10347.68 275
10348.64 277
10349.60 317
10350.56 277
10351.52 262
10352.48 293
10353.44 274
10354.40 285
10355.36 309
10356.33 312
10357.29 260
10358.25 273
10359.21 316
10360.17 324
10361.13 275
10362.09 263
10363.05 298
10364.01 289
10364.98 314
10365.94 237
10366.90 315
10367.86 286
10368.82 273
10369.78 267
10370.75 263
10371.71 262
10372.67 256
10373.63 263
10374.59 285
10375.55 257
10376.52 239
10377.48 252
10378.44 275
10379.40 264
10380.36 263
10381.33 273
10382.29 250
10383.25 234
10384.21 258
10385.17 248
10386.14 282
10387.10 255
10388.06 236
10389.02 253
10389.99 241
10390.95 234
10391.91 244
10392.87 281
10393.84 265
10394.80 252
10395.76 266
10396.73 273
10397.69 274
10398.65 243
10399.61 261
10400.58 269
10401.54 276
10402.50 313
10403.47 289
10404.43 243
10405.39 250
10406.36 246
10407.32 290
10408.28 277
10409.25 285
10410.21 250
10411.17 276
10412.14 256
10413.10 278
10414.06 268
10415.03 283
10415.99 295
10416.95 281
10417.92 298
10418.88 342
10419.85 405
10420.81 382
10421.77 368
10422.74 378
10423.70 395
10424.67 364
10425.63 375
10426.59 365
10427.56 346
10428.52 308
10429.49 308
10430.45 309
10431.42 324
10432.38 312
10433.34 275
10434.31 265
10435.27 300
10436.24 266
10437.20 264
10438.17 266
10439.13 254
10440.10 275
10441.06 249
10442.03 242
10442.99 273
10443.96 247
10444.92 259
10445.89 255
10446.85 243
10447.82 247
10448.78 257
10449.75 276
10450.71 266
10451.68 257
10452.64 262
10453.61 261
10454.58 300
10455.54 241
10456.51 224
10457.47 249
10458.44 237
10459.40 230
10460.37 261
10461.33 293
10462.30 277
10463.27 252
10464.23 252
10465.20 243
10466.16 257
10467.13 241
10468.10 212
10469.06 220
10470.03 226
10471.00 267
10471.96 263
10472.93 268
10473.89 282
10474.86 243
10475.83 226
10476.79 246
10477.76 239
10478.73 258
10479.69 233
10480.66 232
10481.63 232
10482.59 215
10483.56 248
10484.53 231
10485.49 215
10486.46 230
10487.43 246
10488.40 258
10489.36 245
10490.33 219
10491.30 230
10492.26 236
10493.23 240
10494.20 222
10495.17 197
10496.13 258
10497.10 243
10498.07 244
10499.04 235
10500.00 240
10500.97 259
10501.94 254
10502.91 274
10503.87 237
10504.84 241
10505.81 239
10506.78 233
10507.75 206
10508.71 236
10509.68 235
10510.65 241
10511.62 244
10512.59 244
10513.55 238
10514.52 241
10515.49 246
10516.46 247
10517.43 222
10518.40 224
10519.36 230
10520.33 234
10521.30 264
10522.27 250
10523.24 252
10524.21 266
10525.18 252
10526.15 234
10527.11 228
10528.08 223
10529.05 237
10530.02 211
10530.99 190
10531.96 237
10532.93 242
10533.90 244
10534.87 223
10535.84 215
10536.80 227
10537.77 279
10538.74 231
10539.71 224
10540.68 229
10541.65 234
10542.62 255
10543.59 250
10544.56 236
10545.53 240
10546.50 237
10547.47 237
10548.44 225
10549.41 223
10550.38 233
10551.35 274
10552.32 234
10553.29 259
10554.26 276
10555.23 260
10556.20 253
10557.17 252
10558.14 244
10559.11 264
10560.08 272
10561.05 312
10562.02 297
10562.99 304
10563.96 285
10564.93 299
10565.90 272
10566.88 313
10567.85 327
10568.82 321
10569.79 277
10570.76 261
10571.73 268
10572.70 233
10573.67 259
10574.64 263
10575.61 246
10576.58 249
10577.56 217
10578.53 240
10579.50 255
10580.47 245
10581.44 209
10582.41 252
10583.38 275
10584.35 256
10585.33 293
10586.30 317
10587.27 280
10588.24 259
10589.21 266
10590.18 305
10591.16 262
10592.13 274
10593.10 235
10594.07 277
10595.04 260
10596.02 259
10596.99 263
10597.96 270
10598.93 252
10599.90 255
10600.88 282
10601.85 266
10602.82 252
10603.79 222
10604.77 247
10605.74 228
10606.71 271
10607.68 251
10608.66 232
10609.63 238
10610.60 257
10611.57 297
10612.55 266
10613.52 228
10614.49 229
10615.47 238
10616.44 257
10617.41 280
10618.38 256
10619.36 275
10620.33 255
10621.30 218
10622.28 253
10623.25 240
10624.22 260
10625.20 248
10626.17 250
10627.14 279
10628.12 281
10629.09 265
10630.06 237
10631.04 269
10632.01 267
10632.99 244
10633.96 258
10634.93 275
10635.91 226
10636.88 273
10637.86 297
10638.83 323
10639.80 317
10640.78 357
10641.75 363
10642.73 370
10643.70 385
10644.67 343
10645.65 311
10646.62 325
10647.60 337
10648.57 316
10649.55 304
10650.52 261
10651.50 263
10652.47 261
10653.44 214
10654.42 238
10655.39 232
10656.37 254
10657.34 241
10658.32 216
10659.29 273
10660.27 256
10661.24 240
10662.22 242
10663.19 240
10664.17 233
10665.14 252
10666.12 229
10667.09 273
10668.07 252
10669.04 243
10670.02 272
10671.00 266
10671.97 243
10672.95 242
10673.92 244
10674.90 275
10675.87 259
10676.85 247
10677.83 264
10678.80 263
10679.78 248
10680.75 241
10681.73 229
10682.70 241
10683.68 252
10684.66 230
10685.63 229
10686.61 238
10687.59 254
10688.56 284
10689.54 256
10690.51 234
10691.49 235
10692.47 238
10693.44 237
10694.42 247
10695.40 250
10696.37 223
10697.35 224
10698.33 280
10699.30 279
10700.28 260
10701.26 217
10702.23 194
10703.21 228
10704.19 230
10705.17 192
10706.14 213
10707.12 241
10708.10 219
10709.07 230
10710.05 206
10711.03 209
10712.01 223
10712.98 244
10713.96 228
10714.94 183
10715.92 209
10716.89 226
10717.87 250
10718.85 224
10719.83 225
10720.80 239
10721.78 252
10722.76 220
10723.74 215
10724.71 241
10725.69 254
10726.67 220
10727.65 225
10728.63 246
10729.61 223
10730.58 262
10731.56 232
10732.54 236
10733.52 207
10734.50 247
10735.48 252
10736.45 256
10737.43 222
10738.41 205
10739.39 229
10740.37 237
10741.35 216
10742.33 186
10743.30 204
10744.28 232
10745.26 210
10746.24 211
10747.22 218
10748.20 223
10749.18 225
10750.16 192
10751.14 187
10752.11 215
10753.09 227
10754.07 251
10755.05 209
10756.03 224
10757.01 219
10757.99 229
10758.97 222
10759.95 229
10760.93 217
10761.91 192
10762.89 192
10763.87 224
10764.85 223
10765.83 234
10766.81 232
10767.79 231
10768.77 224
10769.75 228
10770.73 243
10771.71 241
10772.69 241
10773.67 221
10774.65 237
10775.63 237
10776.61 241
10777.59 207
10778.57 258
10779.55 264
10780.53 209
10781.51 224
10782.49 223
10783.47 243
10784.45 232
10785.43 227
10786.41 258
10787.39 233
10788.38 213
10789.36 216
10790.34 244
10791.32 232
10792.30 267
10793.28 241
10794.26 210
10795.24 218
10796.22 195
10797.21 218
10798.19 197
10799.17 207
10800.15 226
10801.13 223
10802.11 198
10803.09 184
10804.08 216
10805.06 212
10806.04 219
10807.02 201
10808.00 216
10808.98 239
10809.97 231
10810.95 239
10811.93 216
10812.91 247
10813.89 224
10814.88 209
10815.86 233
10816.84 236
10817.82 208
10818.80 209
10819.79 263
10820.77 229
10821.75 241
10822.73 277
10823.72 274
10824.70 247
10825.68 256
10826.66 263
10827.65 246
10828.63 255
10829.61 276
10830.59 304
10831.58 301
10832.56 259
10833.54 247
10834.53 238
10835.51 232
10836.49 241
10837.47 232
10838.46 247
10839.44 230
10840.42 266
10841.41 261
10842.39 237
10843.37 242
10844.36 224
10845.34 263
10846.32 236
10847.31 243
10848.29 270
10849.27 244
10850.26 240
10851.24 248
10852.23 245
10853.21 260
10854.19 244
10855.18 243
10856.16 231
10857.14 238
10858.13 243
10859.11 272
10860.10 263
10861.08 256
10862.07 254
10863.05 214
10864.03 255
10865.02 251
10866.00 271
10866.99 250
10867.97 258
10868.96 254
10869.94 266
10870.92 264
10871.91 257
10872.89 248
10873.88 252
10874.86 290
10875.85 285
10876.83 282
10877.82 259
10878.80 249
10879.79 252
10880.77 278
10881.76 275
10882.74 272
10883.73 287
10884.71 263
10885.70 256
10886.68 283
10887.67 306
10888.66 290
10889.64 289
10890.63 265
10891.61 267
10892.60 293
10893.58 285
10894.57 284
10895.55 328
10896.54 296
10897.53 300
10898.51 280
10899.50 281
10900.48 327
10901.47 304
10902.46 325
10903.44 296
10904.43 285
10905.41 288
10906.40 288
10907.39 305
10908.37 328
10909.36 281
10910.35 298
10911.33 305
10912.32 319
10913.30 328
10914.29 307
10915.28 309
10916.26 336
10917.25 316
10918.24 357
10919.22 343
10920.21 315
10921.20 327
10922.19 341
10923.17 342
10924.16 363
10925.15 394
10926.13 379
10927.12 367
10928.11 346
10929.09 356
10930.08 381
10931.07 334
10932.06 346
10933.04 390
10934.03 358
10935.02 350
10936.01 365
10936.99 342
10937.98 374
10938.97 377
10939.96 390
10940.94 403
10941.93 395
10942.92 418
10943.91 408
10944.90 415
10945.88 382
10946.87 408
10947.86 401
10948.85 412
10949.84 412
10950.82 419
10951.81 428
10952.80 447
10953.79 460
10954.78 485
10955.77 496
10956.76 546
10957.74 605
10958.73 586
10959.72 642
10960.71 736
10961.70 780
10962.69 792
10963.68 728
10964.66 737
10965.65 701
10966.64 693
10967.63 659
10968.62 616
10969.61 659
10970.60 570
10971.59 597
10972.58 576
10973.57 580
10974.56 499
10975.54 505
10976.53 517
10977.52 581
10978.51 540
10979.50 540
10980.49 560
10981.48 563
10982.47 537
10983.46 541
10984.45 581
10985.44 594
10986.43 636
10987.42 605
10988.41 636
10989.40 619
10990.39 587
10991.38 582
10992.37 609
10993.36 618
10994.35 621
10995.34 655
10996.33 696
10997.32 776
10998.31 797
10999.30 931
11000.29 1047
11001.28 1192
11002.27 1262
11003.26 1339
11004.25 1295
11005.25 1321
11006.24 1331
11007.23 1221
11008.22 1069
11009.21 975
11010.20 889
11011.19 795
11012.18 758
11013.17 732
11014.16 697
11015.15 638
11016.15 644
11017.14 619
11018.13 587
11019.12 605
11020.11 611
11021.10 609
11022.09 631
11023.09 578
11024.08 604
11025.07 626
11026.06 582
11027.05 607
11028.04 553
11029.03 618
11030.03 597
11031.02 569
11032.01 575
11033.00 539
11033.99 550
11034.99 559
11035.98 505
11036.97 474
11037.96 489
11038.95 507
11039.95 562
11040.94 488
11041.93 466
11042.92 478
11043.92 477
11044.91 449
11045.90 452
11046.89 461
11047.89 456
11048.88 427
11049.87 407
11050.86 391
11051.86 419
11052.85 404
11053.84 415
11054.84 394
11055.83 409
11056.82 406
11057.81 388
11058.81 399
11059.80 397
11060.79 375
11061.79 396
11062.78 413
11063.77 411
11064.77 431
11065.76 388
11066.75 389
11067.75 412
11068.74 363
11069.73 361
11070.73 413
11071.72 352
11072.72 374
11073.71 367
11074.70 368
11075.70 419
11076.69 379
11077.69 417
11078.68 410
11079.67 396
11080.67 405
11081.66 380
11082.66 411
11083.65 376
11084.64 395
11085.64 436
11086.63 400
11087.63 355
11088.62 359
11089.62 376
11090.61 379
11091.60 400
11092.60 377
11093.59 389
11094.59 376
11095.58 378
11096.58 393
11097.57 378
11098.57 387
11099.56 373
11100.56 394
11101.55 376
11102.55 376
11103.54 368
11104.54 372
11105.53 364
11106.53 398
11107.52 403
11108.52 400
11109.51 393
11110.51 348
11111.51 360
11112.50 406
11113.50 417
11114.49 352
11115.49 366
11116.48 344
11117.48 339
11118.47 374
11119.47 374
11120.47 379
11121.46 341
11122.46 362
11123.45 393
11124.45 396
11125.45 429
11126.44 462
11127.44 464
11128.44 474
11129.43 492
11130.43 478
11131.42 530
11132.42 519
11133.42 503
11134.41 518
11135.41 444
11136.41 400
11137.40 360
11138.40 369
11139.40 385
11140.39 355
11141.39 365
11142.39 360
11143.38 371
11144.38 335
11145.38 381
11146.37 375
11147.37 385
11148.37 382
11149.37 337
11150.36 358
11151.36 347
11152.36 319
11153.35 355
11154.35 341
11155.35 346
11156.35 362
11157.34 340
11158.34 341
11159.34 335
11160.34 340
11161.34 307
11162.33 322
11163.33 335
11164.33 334
11165.33 310
11166.32 337
11167.32 332
11168.32 319
11169.32 309
11170.32 295
11171.31 289
11172.31 313
11173.31 320
11174.31 341
11175.31 328
11176.31 347
11177.30 345
11178.30 305
11179.30 331
11180.30 305
11181.30 313
11182.30 314
11183.30 299
11184.29 339
11185.29 319
11186.29 292
11187.29 283
11188.29 284
11189.29 295
11190.29 349
11191.29 292
11192.29 336
11193.29 302
11194.28 306
11195.28 309
11196.28 304
11197.28 320
11198.28 337
11199.28 306
11200.28 312
11201.28 329
11202.28 309
11203.28 298
11204.28 303
11205.28 295
11206.28 271
11207.28 279
11208.28 311
11209.28 269
11210.28 285
11211.28 269
11212.28 270
11213.28 308
11214.28 308
11215.28 293
11216.28 288
11217.28 309
11218.28 302
11219.28 324
11220.28 320
11221.28 266
11222.28 298
11223.28 281
11224.28 270
11225.28 256
11226.28 283
11227.28 278
11228.28 309
11229.28 290
11230.28 264
11231.28 264
11232.29 299
11233.29 256
11234.29 258
11235.29 244
11236.29 245
11237.29 283
11238.29 259
11239.29 274
11240.29 270
11241.30 238
11242.30 245
11243.30 243
11244.30 280
11245.30 293
11246.30 250
11247.30 273
11248.31 253
11249.31 269
11250.31 278
11251.31 301
11252.31 302
11253.31 253
11254.32 246
11255.32 267
11256.32 251
11257.32 259
11258.32 272
11259.33 279
11260.33 298
11261.33 308
11262.33 280
11263.33 281
11264.34 281
11265.34 235
11266.34 292
11267.34 318
11268.35 289
11269.35 270
11270.35 262
11271.35 252
11272.36 266
11273.36 297
11274.36 269
11275.37 290
11276.37 278
11277.37 252
11278.37 298
11279.38 294
11280.38 289
11281.38 310
11282.39 293
11283.39 309
11284.39 328
11285.40 324
11286.40 337
11287.40 313
11288.41 310
11289.41 271
11290.41 303
11291.42 277
11292.42 267
11293.42 266
11294.43 267
11295.43 272
11296.43 273
11297.44 253
11298.44 269
11299.45 264
11300.45 240
11301.45 245
11302.46 277
11303.46 267
11304.47 241
11305.47 270
11306.47 270
11307.48 253
11308.48 254
11309.49 228
11310.49 261
11311.50 277
11312.50 285
11313.50 279
11314.51 267
11315.51 281
11316.52 321
11317.52 327
11318.53 309
11319.53 290
11320.54 281
11321.54 322
11322.55 296
11323.55 276
11324.56 294
11325.56 269
11326.57 289
11327.57 236
11328.58 268
11329.58 262
11330.59 251
11331.59 277
11332.60 264
11333.60 222
11334.61 252
11335.61 287
11336.62 248
11337.63 276
11338.63 254
11339.64 261
11340.64 263
11341.65 308
11342.65 302
11343.66 306
11344.67 303
11345.67 292
11346.68 267
11347.68 252
11348.69 290
11349.70 262
11350.70 258
11351.71 241
11352.71 232
11353.72 264
11354.73 275
11355.73 231
11356.74 268
11357.75 269
11358.75 293
11359.76 266
11360.77 237
11361.77 271
11362.78 278
11363.79 269
11364.79 296
11365.80 275
11366.81 230
11367.81 299
11368.82 311
11369.83 287
11370.83 263
11371.84 253
11372.85 247
11373.86 280
11374.86 270
11375.87 237
11376.88 227
11377.89 200
11378.89 242
11379.90 245
11380.91 258
11381.92 248
11382.92 240
11383.93 256
11384.94 241
11385.95 246
11386.95 264
11387.96 248
11388.97 254
11389.98 249
11390.99 250
11391.99 232
11393.00 228
11394.01 221
11395.02 247
11396.03 223
11397.03 250
11398.04 234
11399.05 239
11400.06 246
11401.07 242
11402.08 239
11403.08 209
11404.09 214
11405.10 231
11406.11 238
11407.12 221
11408.13 230
11409.14 212
11410.14 235
11411.15 189
11412.16 197
11413.17 209
11414.18 227
11415.19 227
11416.20 222
11417.21 235
11418.22 243
11419.23 249
11420.23 223
11421.24 230
11422.25 243
11423.26 240
11424.27 217
11425.28 231
11426.29 218
11427.30 207
11428.31 210
11429.32 230
11430.33 230
11431.34 206
11432.35 232
11433.36 216
11434.37 213
11435.38 230
11436.39 247
11437.40 224
11438.41 196
11439.42 239
11440.43 238
11441.44 239
11442.45 232
11443.46 246
11444.47 253
11445.48 232
11446.49 210
11447.50 225
11448.51 220
11449.52 225
11450.53 217
11451.54 212
11452.55 225
11453.56 219
11454.58 217
11455.59 220
11456.60 200
11457.61 213
11458.62 207
11459.63 212
11460.64 190
11461.65 200
11462.66 217
11463.67 215
11464.69 219
11465.70 190
11466.71 241
11467.72 231
11468.73 235
11469.74 212
11470.75 237
11471.77 216
11472.78 239
11473.79 225
11474.80 210
11475.81 207
11476.82 198
11477.84 232
11478.85 226
11479.86 223
11480.87 201
11481.88 214
11482.89 202
11483.91 195
11484.92 222
11485.93 216
11486.94 194
11487.96 214
11488.97 221
11489.98 227
11490.99 209
11492.00 204
11493.02 209
11494.03 196
11495.04 200
11496.06 194
11497.07 203
11498.08 180
11499.09 170
11500.11 210
11501.12 224
11502.13 215
11503.14 209
11504.16 226
11505.17 186
11506.18 210
11507.20 238
11508.21 229
11509.22 205
11510.24 195
11511.25 217
11512.26 251
11513.28 223
11514.29 223
11515.30 184
11516.32 195
11517.33 197
11518.34 225
11519.36 206
11520.37 179
11521.38 198
11522.40 213
11523.41 206
11524.43 204
11525.44 194
11526.45 206
11527.47 194
11528.48 194
11529.50 208
11530.51 210
11531.52 226
11532.54 218
11533.55 199
11534.57 195
11535.58 200
11536.60 217
11537.61 195
11538.62 238
11539.64 197
11540.65 231
11541.67 191
11542.68 214
11543.70 205
11544.71 198
11545.73 205
11546.74 221
11547.76 200
11548.77 186
11549.79 183
11550.80 198
11551.82 207
11552.83 208
11553.85 197
11554.86 211
11555.88 201
11556.89 231
11557.91 228
11558.92 209
11559.94 232
11560.95 220
11561.97 243
11562.98 218
11564.00 228
11565.02 209
11566.03 216
11567.05 223
11568.06 207
11569.08 195
11570.10 217
11571.11 237
11572.13 213
11573.14 219
11574.16 221
11575.18 227
11576.19 198
11577.21 204
11578.22 215
11579.24 235
11580.26 229
11581.27 194
11582.29 219
11583.31 223
11584.32 276
11585.34 234
11586.35 217
11587.37 270
11588.39 228
11589.40 226
11590.42 238
11591.44 229
11592.46 209
11593.47 235
11594.49 259
11595.51 243
11596.52 247
11597.54 293
11598.56 298
11599.57 315
11600.59 333
11601.61 350
11602.63 365
11603.64 336
11604.66 381
11605.68 353
11606.70 364
11607.71 344
11608.73 298
11609.75 277
11610.77 282
11611.78 256
11612.80 228
11613.82 230
11614.84 244
11615.85 226
11616.87 215
11617.89 240
11618.91 236
11619.93 223
11620.95 241
11621.96 208
11622.98 238
11624.00 212
11625.02 224
11626.04 230
11627.05 202
11628.07 216
11629.09 242
11630.11 216
11631.13 222
11632.15 189
11633.17 204
11634.18 221
11635.20 199
11636.22 203
11637.24 196
11638.26 231
11639.28 186
11640.30 208
11641.32 223
11642.34 216
11643.35 202
11644.37 211
11645.39 209
11646.41 189
11647.43 203
11648.45 215
11649.47 216
11650.49 201
11651.51 190
11652.53 201
11653.55 197
11654.57 168
11655.59 224
11656.61 247
11657.63 221
11658.65 213
11659.67 222
11660.69 235
11661.71 216
11662.73 165
11663.75 193
11664.77 219
11665.79 191
11666.81 192
11667.83 203
11668.85 156
11669.87 181
11670.89 202
11671.91 205
11672.93 182
11673.95 176
11674.97 219
11675.99 180
11677.01 192
11678.03 178
11679.05 194
11680.07 215
11681.09 193
11682.11 183
11683.13 198
11684.15 212
11685.18 204
11686.20 205
11687.22 203
11688.24 174
11689.26 202
11690.28 235
11691.30 186
11692.32 192
11693.34 188
11694.37 206
11695.39 177
11696.41 205
11697.43 199
11698.45 194
11699.47 192
11700.49 164
11701.52 186
11702.54 199
11703.56 181
11704.58 193
11705.60 177
11706.62 215
11707.65 178
11708.67 163
11709.69 179
11710.71 169
11711.73 155
11712.76 200
11713.78 187
11714.80 186
11715.82 153
11716.85 179
11717.87 183
11718.89 197
11719.91 187
11720.94 212
11721.96 171
11722.98 193
11724.00 180
11725.03 181
11726.05 170
11727.07 182
11728.09 202
11729.12 176
11730.14 175
11731.16 161
11732.19 230
11733.21 219
11734.23 212
11735.25 199
11736.28 194
11737.30 172
11738.32 197
11739.35 196
11740.37 208
11741.39 188
11742.42 175
11743.44 190
11744.46 195
11745.49 221
11746.51 196
11747.54 210
11748.56 201
11749.58 173
11750.61 170
11751.63 186
11752.65 216
11753.68 208
11754.70 203
11755.73 257
11756.75 215
11757.77 211
11758.80 197
11759.82 208
11760.85 194
11761.87 214
11762.90 207
11763.92 212
11764.94 225
11765.97 214
11766.99 222
11768.02 190
11769.04 182
11770.07 191
11771.09 194
11772.12 186
11773.14 198
11774.17 246
11775.19 214
11776.22 188
11777.24 223
11778.27 197
11779.29 196
11780.32 176
11781.34 200
11782.37 219
11783.39 170
11784.42 181
11785.44 178
11786.47 215
11787.49 192
11788.52 193
11789.54 225
11790.57 196
11791.59 210
11792.62 187
11793.65 191
11794.67 179
11795.70 192
11796.72 165
11797.75 210
11798.77 201
11799.80 202
11800.83 201
11801.85 189
11802.88 190
11803.90 207
11804.93 233
11805.96 191
11806.98 208
11808.01 223
11809.04 224
11810.06 253
11811.09 219
11812.12 210
11813.14 218
11814.17 230
11815.20 229
11816.22 241
11817.25 224
11818.28 216
11819.30 216
11820.33 225
11821.36 214
11822.38 230
11823.41 208
11824.44 238
11825.46 213
11826.49 204
11827.52 207
11828.54 254
11829.57 212
11830.60 204
11831.63 257
11832.65 251
11833.68 209
11834.71 234
11835.74 254
11836.76 239
11837.79 246
11838.82 242
11839.85 220
11840.87 225
11841.90 222
11842.93 224
11843.96 233
11844.99 213
11846.01 222
11847.04 234
11848.07 237
11849.10 209
11850.13 222
11851.15 233
11852.18 229
11853.21 228
11854.24 208
11855.27 216
11856.30 251
11857.32 226
11858.35 253
11859.38 260
11860.41 246
11861.44 265
11862.47 239
11863.50 244
11864.52 258
11865.55 269
11866.58 235
11867.61 259
11868.64 203
11869.67 218
11870.70 242
11871.73 247
11872.76 220
11873.79 263
11874.81 256
11875.84 267
11876.87 256
11877.90 244
11878.93 244
11879.96 232
11880.99 264
11882.02 239
11883.05 250
11884.08 286
11885.11 303
11886.14 267
11887.17 255
11888.20 270
11889.23 278
11890.26 273
11891.29 313
11892.32 330
11893.35 303
11894.38 282
11895.41 302
11896.44 322
11897.47 337
11898.50 315
11899.53 284
11900.56 303
11901.59 359
11902.62 358
11903.65 393
11904.68 384
11905.71 413
11906.74 453
11907.77 422
11908.80 354
11909.83 385
11910.86 407
11911.90 358
11912.93 345
11913.96 337
11914.99 337
11916.02 350
11917.05 368
11918.08 374
11919.11 351
11920.14 348
11921.17 393
11922.21 336
11923.24 359
11924.27 371
11925.30 394
11926.33 367
11927.36 390
11928.39 363
11929.43 430
11930.46 504
11931.49 544
11932.52 586
11933.55 594
11934.58 719
11935.62 726
11936.65 692
11937.68 674
11938.71 653
11939.74 593
11940.78 567
11941.81 550
11942.84 450
11943.87 489
11944.90 485
11945.94 392
11946.97 397
11948.00 370
11949.03 407
11950.07 366
11951.10 332
11952.13 342
11953.16 325
11954.20 321
11955.23 351
11956.26 331
11957.29 324
11958.33 327
11959.36 313
11960.39 293
11961.43 326
11962.46 337
11963.49 316
11964.53 339
11965.56 292
11966.59 355
11967.62 321
11968.66 325
11969.69 316
11970.72 280
11971.76 312
11972.79 281
11973.83 313
11974.86 315
11975.89 323
11976.93 314
11977.96 348
11978.99 318
11980.03 298
11981.06 298
11982.09 318
11983.13 287
11984.16 264
11985.20 302
11986.23 302
11987.26 269
11988.30 305
11989.33 315
11990.37 320
11991.40 342
11992.44 316
11993.47 319
11994.50 318
11995.54 322
11996.57 329
11997.61 305
11998.64 310
11999.68 310
12000.71 315
12001.75 290
12002.78 298
12003.82 294
12004.85 323
12005.89 305
12006.92 355
12007.96 334
12008.99 305
12010.03 316
12011.06 349
12012.10 367
12013.13 310
12014.17 319
12015.20 335
12016.24 354
12017.27 378
12018.31 335
12019.34 416
12020.38 403
12021.41 403
12022.45 414
12023.49 408
12024.52 419
12025.56 372
12026.59 439
12027.63 413
12028.66 417
12029.70 397
12030.74 344
12031.77 338
12032.81 336
12033.84 361
12034.88 331
12035.92 333
12036.95 373
12037.99 378
12039.03 332
12040.06 362
12041.10 321
12042.13 355
12043.17 363
12044.21 346
12045.24 309
12046.28 284
12047.32 344
12048.35 333
12049.39 316
12050.43 319
12051.46 324
12052.50 307
12053.54 330
12054.58 319
12055.61 314
12056.65 289
12057.69 297
12058.72 295
12059.76 269
12060.80 321
12061.84 317
12062.87 317
12063.91 292
12064.95 292
12065.98 301
12067.02 349
12068.06 305
12069.10 333
12070.14 312
12071.17 329
12072.21 313
12073.25 293
12074.29 283
12075.32 338
12076.36 294
12077.40 293
12078.44 308
12079.48 277
12080.51 327
12081.55 333
12082.59 296
12083.63 284
12084.67 280
12085.71 309
12086.74 333
12087.78 311
12088.82 310
12089.86 279
12090.90 286
12091.94 289
12092.97 280
12094.01 286
12095.05 291
12096.09 286
12097.13 300
12098.17 343
12099.21 337
12100.25 323
12101.29 314
12102.32 370
12103.36 388
12104.40 380
12105.44 423
12106.48 421
12107.52 407
12108.56 381
12109.60 382
12110.64 356
12111.68 350
12112.72 354
12113.76 352
12114.80 290
12115.84 338
12116.88 291
12117.92 286
12118.96 256
12120.00 286
12121.04 274
12122.07 268
12123.11 297
12124.15 297
12125.19 276
12126.23 275
12127.28 286
12128.32 273
12129.36 269
12130.40 259
12131.44 304
12132.48 250
12133.52 253
12134.56 232
12135.60 271
12136.64 239
12137.68 223
12138.72 233
12139.76 270
12140.80 242
12141.84 250
12142.88 255
12143.92 222
12144.96 235
12146.00 236
12147.05 270
12148.09 223
12149.13 237
12150.17 265
12151.21 243
12152.25 218
12153.29 235
12154.33 216
12155.38 222
12156.42 229
12157.46 235
12158.50 234
12159.54 210
12160.58 248
12161.62 221
12162.67 238
12163.71 196
12164.75 240
12165.79 229
12166.83 221
12167.87 230
12168.92 226
12169.96 216
12171.00 231
12172.04 230
12173.08 224
12174.13 245
12175.17 242
12176.21 228
12177.25 211
12178.30 228
12179.34 229
12180.38 232
12181.42 217
12182.47 234
12183.51 200
12184.55 243
12185.59 227
12186.64 232
12187.68 219
12188.72 230
12189.76 209
12190.81 248
12191.85 219
12192.89 218
12193.94 201
12194.98 214
12196.02 225
12197.06 206
12198.11 206
12199.15 212
12200.19 207
12201.24 203
12202.28 207
12203.32 217
12204.37 209
12205.41 209
12206.45 260
12207.50 268
12208.54 223
12209.59 231
12210.63 212
12211.67 235
12212.72 195
12213.76 201
12214.80 210
12215.85 227
12216.89 208
12217.94 217
12218.98 212
12220.02 233
12221.07 248
12222.11 256
12223.16 252
12224.20 237
12225.25 265
12226.29 229
12227.33 261
12228.38 233
12229.42 210
12230.47 211
12231.51 232
12232.56 199
12233.60 206
12234.65 207
12235.69 229
12236.74 191
12237.78 224
12238.83 225
12239.87 259
12240.92 241
12241.96 232
12243.01 220
12244.05 201
12245.10 206
12246.14 223
12247.19 213
12248.23 196
12249.28 187
12250.32 195
12251.37 215
12252.41 200
12253.46 198
12254.50 224
12255.55 193
12256.60 186
12257.64 181
12258.69 194
12259.73 174
12260.78 234
12261.82 214
12262.87 206
12263.92 201
12264.96 207
12266.01 226
12267.05 215
12268.10 196
12269.15 185
12270.19 175
12271.24 187
12272.29 201
12273.33 199
12274.38 229
12275.43 210
12276.47 188
12277.52 198
12278.57 207
12279.61 192
12280.66 218
12281.71 184
12282.75 226
12283.80 187
12284.85 223
12285.89 216
12286.94 206
12287.99 214
12289.03 195
12290.08 169
12291.13 172
12292.18 190
12293.22 174
12294.27 189
12295.32 168
12296.36 207
12297.41 198
12298.46 190
12299.51 180
12300.55 181
12301.60 193
12302.65 181
12303.70 185
12304.74 199
12305.79 188
12306.84 203
12307.89 190
12308.94 185
12309.98 194
12311.03 199
12312.08 216
12313.13 194
12314.18 206
12315.22 196
12316.27 222
12317.32 215
12318.37 201
12319.42 175
12320.47 191
12321.51 200
12322.56 205
12323.61 182
12324.66 180
12325.71 204
12326.76 185
12327.81 162
12328.85 194
12329.90 195
12330.95 207
12332.00 200
12333.05 179
12334.10 162
12335.15 185
12336.20 198
12337.25 186
12338.30 185
12339.34 163
12340.39 168
12341.44 186
12342.49 188
12343.54 175
12344.59 186
12345.64 186
12346.69 187
12347.74 184
12348.79 173
12349.84 155
12350.89 172
12351.94 188
12352.99 171
12354.04 181
12355.09 198
12356.14 187
12357.19 203
12358.24 144
12359.29 201
12360.34 198
12361.39 190
12362.44 166
12363.49 175
12364.54 183
12365.59 193
12366.64 205
12367.69 156
12368.74 169
12369.79 168
12370.84 195
12371.89 190
12372.94 194
12373.99 177
12375.04 188
12376.09 177
12377.15 207
12378.20 187
12379.25 186
12380.30 179
12381.35 190
12382.40 155
12383.45 195
12384.50 182
12385.55 193
12386.60 181
12387.66 166
12388.71 201
12389.76 192
12390.81 190
12391.86 168
12392.91 179
12393.96 181
12395.02 189
12396.07 206
12397.12 178
12398.17 193
12399.22 198
12400.27 199
12401.33 195
12402.38 180
12403.43 206
12404.48 194
12405.53 208
12406.59 205
12407.64 198
12408.69 177
12409.74 200
12410.80 217
12411.85 193
12412.90 210
12413.95 220
12415.00 216
12416.06 187
12417.11 200
12418.16 187
12419.21 219
12420.27 192
12421.32 195
12422.37 195
12423.43 194
12424.48 199
12425.53 234
12426.58 190
12427.64 176
12428.69 190
12429.74 201
12430.80 205
12431.85 203
12432.90 171
12433.96 206
12435.01 188
12436.06 183
12437.12 194
12438.17 167
12439.22 174
12440.28 175
12441.33 202
12442.38 198
12443.44 212
12444.49 191
12445.54 198
12446.60 208
12447.65 193
12448.71 182
12449.76 190
12450.81 206
12451.87 233
12452.92 204
12453.98 219
12455.03 217
12456.08 196
12457.14 149
12458.19 194
12459.25 188
12460.30 235
12461.36 206
12462.41 194
12463.46 198
12464.52 204
12465.57 209
12466.63 218
12467.68 195
12468.74 202
12469.79 210
12470.85 198
12471.90 196
12472.96 208
12474.01 214
12475.07 202
12476.12 197
12477.18 206
12478.23 199
12479.29 202
12480.34 214
12481.40 251
12482.45 241
12483.51 237
12484.56 251
12485.62 264
12486.67 218
12487.73 229
12488.79 247
12489.84 278
12490.90 272
12491.95 312
12493.01 355
12494.06 396
12495.12 373
12496.18 399
12497.23 436
12498.29 488
12499.34 475
12500.40 499
12501.46 475
12502.51 523
12503.57 476
12504.62 407
12505.68 366
12506.74 352
12507.79 298
12508.85 270
12509.91 277
12510.96 275
12512.02 240
12513.08 239
12514.13 250
12515.19 232
12516.25 223
12517.30 221
12518.36 254
12519.42 248
12520.47 232
12521.53 245
12522.59 231
12523.64 248
12524.70 220
12525.76 203
12526.82 238
12527.87 233
12528.93 217
12529.99 230
12531.04 225
12532.10 207
12533.16 220
12534.22 214
12535.27 223
12536.33 230
12537.39 208
12538.45 201
12539.50 213
12540.56 209
12541.62 207
12542.68 191
12543.74 194
12544.79 188
12545.85 193
12546.91 199
12547.97 198
12549.03 195
12550.08 211
12551.14 182
12552.20 189
12553.26 212
12554.32 202
12555.38 182
12556.43 183
12557.49 204
12558.55 213
12559.61 197
12560.67 196
12561.73 207
12562.79 179
12563.84 225
12564.90 223
12565.96 201
12567.02 202
12568.08 216
12569.14 188
12570.20 190
12571.26 190
12572.32 190
12573.37 210
12574.43 216
12575.49 224
12576.55 265
12577.61 244
12578.67 271
12579.73 238
12580.79 224
12581.85 239
12582.91 253
12583.97 272
12585.03 243
12586.09 220
12587.15 253
12588.21 215
12589.27 250
12590.33 254
12591.39 231
12592.45 229
12593.51 224
12594.57 246
12595.63 241
12596.69 236
12597.75 264
12598.81 227
12599.87 214
12600.93 243
12601.99 235
12603.05 213
12604.11 208
12605.17 223
12606.23 215
12607.29 212
12608.35 219
12609.41 211
12610.47 209
12611.53 207
12612.59 218
12613.66 211
12614.72 216
12615.78 230
12616.84 212
12617.90 200
12618.96 200
12620.02 215
12621.08 214
12622.14 220
12623.20 183
12624.27 206
12625.33 204
12626.39 198
12627.45 241
12628.51 194
12629.57 184
12630.63 185
12631.70 196
12632.76 235
12633.82 233
12634.88 194
12635.94 193
12637.00 195
12638.07 189
12639.13 182
12640.19 187
12641.25 183
12642.31 197
12643.38 196
12644.44 194
12645.50 184
12646.56 175
12647.63 207
12648.69 212
12649.75 175
12650.81 198
12651.88 182
12652.94 199
12654.00 194
12655.06 175
12656.13 187
12657.19 189
12658.25 187
12659.31 185
12660.38 184
12661.44 190
12662.50 171
12663.57 199
12664.63 181
12665.69 204
12666.75 218
12667.82 207
12668.88 201
12669.94 190
12671.01 205
12672.07 217
12673.13 227
12674.20 213
12675.26 196
12676.32 188
12677.39 182
12678.45 202
12679.51 210
12680.58 189
12681.64 199
12682.71 207
12683.77 229
12684.83 207
12685.90 195
12686.96 189
12688.03 215
12689.09 200
12690.15 204
12691.22 174
12692.28 252
12693.35 231
12694.41 233
12695.47 201
12696.54 201
12697.60 229
12698.67 214
12699.73 221
12700.80 218
12701.86 208
12702.93 245
12703.99 246
12705.05 227
12706.12 202
12707.18 231
12708.25 231
12709.31 196
12710.38 211
12711.44 227
12712.51 223
12713.57 204
12714.64 212
12715.70 211
12716.77 230
12717.83 221
12718.90 231
12719.96 225
12721.03 167
12722.10 197
12723.16 236
12724.23 218
12725.29 194
12726.36 250
12727.42 216
12728.49 213
12729.55 221
12730.62 229
12731.69 232
12732.75 237
12733.82 228
12734.88 222
12735.95 232
12737.02 213
12738.08 244
12739.15 267
12740.21 270
12741.28 249
12742.35 264
12743.41 275
12744.48 235
12745.55 215
12746.61 218
12747.68 219
12748.75 216
12749.81 231
12750.88 213
12751.95 219
12753.01 209
12754.08 221
12755.15 220
12756.21 236
12757.28 210
12758.35 218
12759.41 207
12760.48 193
12761.55 221
12762.61 216
12763.68 234
12764.75 179
12765.82 203
12766.88 192
12767.95 169
12769.02 208
12770.09 215
12771.15 216
12772.22 198
12773.29 210
12774.36 240
12775.42 195
12776.49 206
12777.56 212
12778.63 216
12779.69 192
12780.76 201
12781.83 199
12782.90 196
12783.97 197
12785.03 181
12786.10 203
12787.17 210
12788.24 204
12789.31 224
12790.37 204
12791.44 185
12792.51 214
12793.58 212
12794.65 185
12795.72 187
12796.79 199
12797.85 174
12798.92 192
12799.99 175
12801.06 155
12802.13 189
12803.20 194
12804.27 185
12805.34 174
12806.40 205
12807.47 210
12808.54 226
12809.61 188
12810.68 215
12811.75 187
12812.82 209
12813.89 188
12814.96 225
12816.03 221
12817.10 194
12818.17 235
12819.23 258
12820.30 248
12821.37 240
12822.44 251
12823.51 269
12824.58 248
12825.65 228
12826.72 226
12827.79 199
12828.86 209
12829.93 220
12831.00 205
12832.07 213
12833.14 199
12834.21 197
12835.28 197
12836.35 182
12837.42 188
12838.49 223
12839.56 222
12840.63 220
12841.70 215
12842.77 215
12843.85 204
12844.92 208
12845.99 189
12847.06 232
12848.13 194
12849.20 195
12850.27 203
12851.34 229
12852.41 174
12853.48 163
12854.55 189
12855.62 203
12856.69 202
12857.77 164
12858.84 174
12859.91 174
12860.98 185
12862.05 197
12863.12 195
12864.19 159
12865.26 168
12866.34 205
12867.41 167
12868.48 171
12869.55 170
12870.62 165
12871.69 166
12872.77 175
12873.84 173
12874.91 156
12875.98 144
12877.05 178
12878.12 175
12879.20 174
12880.27 161
12881.34 187
12882.41 175
12883.49 179
12884.56 150
12885.63 165
12886.70 183
12887.77 170
12888.85 160
12889.92 163
12890.99 172
12892.06 174
12893.14 191
12894.21 186
12895.28 173
12896.35 163
12897.43 166
12898.50 167
12899.57 172
12900.65 155
12901.72 164
12902.79 178
12903.86 162
12904.94 164
12906.01 161
12907.08 168
12908.16 199
12909.23 186
12910.30 162
12911.38 160
12912.45 167
12913.52 188
12914.60 168
12915.67 175
12916.74 187
12917.82 169
12918.89 170
12919.97 202
12921.04 179
12922.11 169
12923.19 208
12924.26 171
12925.33 166
12926.41 176
12927.48 167
12928.56 174
12929.63 180
12930.70 177
12931.78 162
12932.85 172
12933.93 187
12935.00 177
12936.08 184
12937.15 177
12938.23 188
12939.30 145
12940.37 157
12941.45 141
12942.52 159
12943.60 148
12944.67 169
12945.75 168
12946.82 172
12947.90 164
12948.97 184
12950.05 187
12951.12 142
12952.20 156
12953.27 178
12954.35 163
12955.42 165
12956.50 143
12957.57 154
12958.65 182
12959.72 172
12960.80 155
12961.87 159
12962.95 169
12964.03 177
12965.10 159
12966.18 147
12967.25 122
12968.33 144
12969.40 154
12970.48 161
12971.56 156
12972.63 155
12973.71 171
12974.78 153
12975.86 151
12976.93 134
12978.01 174
12979.09 165
12980.16 119
12981.24 162
12982.32 156
12983.39 146
12984.47 138
12985.55 131
12986.62 145
12987.70 167
12988.77 157
12989.85 175
12990.93 181
12992.00 154
12993.08 126
12994.16 142
12995.23 145
12996.31 145
12997.39 141
12998.47 150
12999.54 150
13000.62 153
13001.70 146
13002.77 139
13003.85 157
13004.93 136
13006.01 139
13007.08 156
13008.16 168
13009.24 151
13010.31 161
13011.39 166
13012.47 159
13013.55 141
13014.63 139
13015.70 155
13016.78 132
13017.86 157
13018.94 155
13020.01 153
13021.09 130
13022.17 143
13023.25 134
13024.33 154
13025.40 150
13026.48 141
13027.56 129
13028.64 132
13029.72 154
13030.79 149
13031.87 157
13032.95 149
13034.03 158
13035.11 164
13036.19 183
13037.27 164
13038.34 151
13039.42 147
13040.50 158
13041.58 145
13042.66 150
13043.74 163
13044.82 144
13045.90 164
13046.97 157
13048.05 170
13049.13 150
13050.21 167
13051.29 176
13052.37 149
13053.45 160
13054.53 128
13055.61 175
13056.69 144
13057.77 164
13058.85 138
13059.93 166
13061.01 170
13062.09 157
13063.16 154
13064.24 148
13065.32 167
13066.40 170
13067.48 144
13068.56 130
13069.64 143
13070.72 161
13071.80 180
13072.88 130
13073.96 155
13075.04 177
13076.12 171
13077.20 143
13078.28 144
13079.36 138
13080.45 146
13081.53 165
13082.61 173
13083.69 128
13084.77 117
13085.85 131
13086.93 158
13088.01 148
13089.09 137
13090.17 150
13091.25 161
13092.33 149
13093.41 157
13094.49 153
13095.57 127
13096.66 146
13097.74 144
13098.82 161
13099.90 169
13100.98 147
13102.06 157
13103.14 154
13104.22 163
13105.31 127
13106.39 130
13107.47 137
13108.55 138
13109.63 124
13110.71 145
13111.79 138
13112.88 153
13113.96 148
13115.04 148
13116.12 150
13117.20 133
13118.29 145
13119.37 133
13120.45 123
13121.53 131
13122.61 147
13123.70 144
13124.78 152
13125.86 130
13126.94 144
13128.03 151
13129.11 159
13130.19 129
13131.27 148
13132.35 147
13133.44 188
13134.52 141
13135.60 122
13136.69 159
13137.77 140
13138.85 179
13139.93 170
13141.02 130
13142.10 130
13143.18 133
13144.27 134
13145.35 143
13146.43 132
13147.51 134
13148.60 163
13149.68 157
13150.76 141
13151.85 137
13152.93 152
13154.01 154
13155.10 163
13156.18 113
13157.26 123
13158.35 156
13159.43 161
13160.52 129
13161.60 141
13162.68 136
13163.77 168
13164.85 159
13165.93 145
13167.02 116
13168.10 167
13169.19 173
13170.27 139
13171.35 156
13172.44 146
13173.52 143
13174.61 190
13175.69 141
13176.78 124
13177.86 143
13178.94 130
13180.03 150
13181.11 160
13182.20 158
13183.28 142
13184.37 167
13185.45 194
13186.54 142
13187.62 136
13188.71 138
13189.79 163
13190.88 162
13191.96 148
13193.05 143
13194.13 143
13195.22 155
13196.30 171
13197.39 153
13198.47 134
13199.56 122
13200.64 138
13201.73 142
13202.81 157
13203.90 179
13204.98 155
13206.07 145
13207.16 127
13208.24 134
13209.33 117
13210.41 149
13211.50 131
13212.58 141
13213.67 151
13214.76 152
13215.84 145
13216.93 145
13218.01 154
13219.10 150
13220.19 166
13221.27 171
13222.36 163
13223.45 144
13224.53 119
13225.62 135
13226.70 146
13227.79 166
13228.88 148
13229.96 123
13231.05 157
13232.14 154
13233.22 143
13234.31 158
13235.40 178
13236.48 170
13237.57 151
13238.66 162
13239.74 146
13240.83 161
13241.92 164
13243.01 180
13244.09 156
13245.18 148
13246.27 158
13247.35 148
13248.44 163
13249.53 151
13250.62 150
13251.70 170
13252.79 173
13253.88 139
13254.97 161
13256.05 176
13257.14 184
13258.23 173
13259.32 184
13260.40 161
13261.49 164
13262.58 170
13263.67 173
13264.76 155
13265.84 170
13266.93 201
13268.02 195
13269.11 173
13270.20 154
13271.29 162
13272.37 183
13273.46 185
13274.55 214
13275.64 187
13276.73 188
13277.82 196
13278.90 192
13279.99 180
13281.08 169
13282.17 178
13283.26 160
13284.35 180
13285.44 200
13286.53 193
13287.61 190
13288.70 177
13289.79 182
13290.88 183
13291.97 185
13293.06 170
13294.15 196
13295.24 222
13296.33 185
13297.42 184
13298.51 195
13299.60 173
13300.68 179
13301.77 228
13302.86 201
13303.95 217
13305.04 197
13306.13 228
13307.22 214
13308.31 221
13309.40 222
13310.49 232
13311.58 247
13312.67 251
13313.76 221
13314.85 234
13315.94 224
13317.03 233
13318.12 210
13319.21 240
13320.30 201
13321.39 203
13322.48 191
13323.57 213
13324.66 205
13325.75 211
13326.84 234
13327.94 206
13329.03 227
13330.12 205
13331.21 226
13332.30 226
13333.39 234
13334.48 234
13335.57 217
13336.66 223
13337.75 212
13338.84 234
13339.93 227
13341.03 213
13342.12 239
13343.21 254
13344.30 234
13345.39 234
13346.48 234
13347.57 237
13348.66 262
13349.76 262
13350.85 242
13351.94 257
13353.03 241
13354.12 218
13355.21 243
13356.31 237
13357.40 220
13358.49 231
13359.58 239
13360.67 239
13361.76 245
13362.86 271
13363.95 287
13365.04 265
13366.13 246
13367.23 277
13368.32 323
13369.41 298
13370.50 325
13371.59 293
13372.69 290
13373.78 331
13374.87 324
13375.96 314
13377.06 271
13378.15 272
13379.24 271
13380.34 309
13381.43 273
13382.52 253
13383.61 274
13384.71 280
13385.80 231
13386.89 228
13387.99 232
13389.08 235
13390.17 231
13391.26 208
13392.36 236
13393.45 238
13394.54 234
13395.64 226
13396.73 207
13397.82 190
13398.92 225
13400.01 226
13401.11 214
13402.20 204
13403.29 211
13404.39 248
13405.48 195
13406.57 200
13407.67 202
13408.76 204
13409.86 224
13410.95 254
13412.04 216
13413.14 221
13414.23 200
13415.33 233
13416.42 211
13417.51 214
13418.61 203
13419.70 229
13420.80 209
13421.89 196
13422.99 193
13424.08 179
13425.17 205
13426.27 239
13427.36 226
13428.46 224
13429.55 180
13430.65 211
13431.74 206
13432.84 203
13433.93 212
13435.03 221
13436.12 239
13437.22 228
13438.31 218
13439.41 232
13440.50 221
13441.60 219
13442.69 232
13443.79 219
13444.88 220
13445.98 215
13447.08 235
13448.17 246
13449.27 236
13450.36 248
13451.46 213
13452.55 257
13453.65 229
13454.74 230
13455.84 235
13456.94 224
13458.03 224
13459.13 236
13460.22 259
13461.32 222
13462.42 241
13463.51 235
13464.61 255
13465.70 247
13466.80 216
13467.90 225
13468.99 249
13470.09 259
13471.19 248
13472.28 237
13473.38 271
13474.48 292
13475.57 266
13476.67 238
13477.77 221
13478.86 234
13479.96 245
13481.06 243
13482.15 229
13483.25 237
13484.35 254
13485.44 260
13486.54 261
13487.64 235
13488.74 258
13489.83 268
13490.93 279
13492.03 270
13493.12 258
13494.22 267
13495.32 283
13496.42 295
13497.51 286
13498.61 281
13499.71 289
13500.81 303
13501.90 327
13503.00 303
13504.10 330
13505.20 342
13506.30 358
13507.39 347
13508.49 353
13509.59 355
13510.69 348
13511.79 314
13512.88 342
13513.98 313
13515.08 277
13516.18 294
13517.28 272
13518.38 316
13519.47 250
13520.57 251
13521.67 262
13522.77 256
13523.87 276
13524.97 246
13526.07 277
13527.16 254
13528.26 235
13529.36 274
13530.46 236
13531.56 215
13532.66 220
13533.76 215
13534.86 273
13535.96 262
13537.05 254
13538.15 223
13539.25 223
13540.35 252
13541.45 255
13542.55 249
13543.65 220
13544.75 204
13545.85 207
13546.95 225
13548.05 238
13549.15 202
13550.25 200
13551.35 241
13552.45 201
13553.55 206
13554.65 230
13555.75 185
13556.85 178
13557.95 184
13559.05 235
13560.15 223
13561.25 199
13562.35 214
13563.45 198
13564.55 177
13565.65 175
13566.75 219
13567.85 214
13568.95 205
13570.05 186
13571.15 219
13572.25 219
13573.35 189
13574.45 202
13575.55 211
13576.65 215
13577.75 197
13578.85 185
13579.95 200
13581.06 229
13582.16 218
13583.26 211
13584.36 195
13585.46 192
13586.56 216
13587.66 206
13588.76 198
13589.86 202
13590.97 209
13592.07 209
13593.17 214
13594.27 227
13595.37 193
13596.47 236
13597.57 228
13598.68 188
13599.78 195
13600.88 233
13601.98 203
13603.08 226
13604.19 206
13605.29 227
13606.39 212
13607.49 223
13608.59 236
13609.70 233
13610.80 233
13611.90 216
13613.00 253
13614.10 209
13615.21 218
13616.31 208
13617.41 215
13618.51 197
13619.62 236
13620.72 224
13621.82 202
13622.92 237
13624.03 251
13625.13 212
13626.23 238
13627.33 202
13628.44 199
13629.54 213
13630.64 250
13631.75 233
13632.85 245
13633.95 212
13635.06 215
13636.16 234
13637.26 204
13638.36 180
13639.47 219
13640.57 240
13641.67 245
13642.78 233
13643.88 242
13644.99 223
13646.09 239
13647.19 243
13648.30 223
13649.40 199
13650.50 207
13651.61 222
13652.71 232
13653.81 253
13654.92 215
13656.02 210
13657.13 221
13658.23 269
13659.33 211
13660.44 217
13661.54 237
13662.65 218
13663.75 202
13664.86 192
13665.96 199
13667.06 219
13668.17 222
13669.27 218
13670.38 205
13671.48 189
13672.59 204
13673.69 233
13674.80 210
13675.90 177
13677.01 217
13678.11 231
13679.22 227
13680.32 191
13681.43 190
13682.53 199
13683.64 209
13684.74 205
13685.85 172
13686.95 177
13688.06 185
13689.16 223
13690.27 205
13691.37 214
13692.48 197
13693.58 191
13694.69 197
13695.79 245
13696.90 204
13698.01 198
13699.11 209
13700.22 203
13701.32 216
13702.43 216
13703.54 233
13704.64 190
13705.75 207
13706.85 210
13707.96 233
13709.07 231
13710.17 259
13711.28 213
13712.38 232
13713.49 227
13714.60 231
13715.70 212
13716.81 201
13717.92 203
13719.02 215
13720.13 243
13721.24 230
13722.34 216
13723.45 238
13724.56 223
13725.66 240
13726.77 245
13727.88 257
13728.98 235
13730.09 279
13731.20 267
13732.30 235
13733.41 240
13734.52 254
13735.63 283
13736.73 278
13737.84 265
13738.95 262
13740.05 257
13741.16 272
13742.27 248
13743.38 262
13744.48 227
13745.59 262
13746.70 284
13747.81 294
13748.91 301
13750.02 296
13751.13 265
13752.24 278
13753.35 301
13754.45 326
13755.56 308
13756.67 297
13757.78 337
13758.89 342
13759.99 318
13761.10 317
13762.21 343
13763.32 391
13764.43 353
13765.54 354
13766.64 348
13767.75 366
13768.86 388
13769.97 434
13771.08 433
13772.19 467
13773.30 549
13774.40 561
13775.51 559
13776.62 575
13777.73 562
13778.84 562
13779.95 547
13781.06 537
13782.17 515
13783.28 504
13784.39 483
13785.49 461
13786.60 409
13787.71 363
13788.82 348
13789.93 362
13791.04 384
13792.15 334
13793.26 314
13794.37 310
13795.48 343
13796.59 332
13797.70 315
13798.81 309
13799.92 357
13801.03 329
13802.14 331
13803.25 303
13804.36 276
13805.47 309
13806.58 288
13807.69 295
13808.80 292
13809.91 291
13811.02 314
13812.13 330
13813.24 313
13814.35 300
13815.46 279
13816.57 318
13817.68 309
13818.79 304
13819.90 288
13821.01 321
13822.12 295
13823.23 286
13824.34 294
13825.46 287
13826.57 268
13827.68 287
13828.79 252
13829.90 263
13831.01 250
13832.12 265
13833.23 274
13834.34 312
13835.45 244
13836.57 255
13837.68 262
13838.79 241
13839.90 238
13841.01 267
13842.12 274
13843.23 257
13844.35 252
13845.46 237
13846.57 265
13847.68 271
13848.79 267
13849.90 225
13851.02 246
13852.13 266
13853.24 250
13854.35 240
13855.46 268
13856.58 257
13857.69 263
13858.80 283
13859.91 255
13861.02 264
13862.14 277
13863.25 252
13864.36 257
13865.47 289
13866.59 274
13867.70 313
13868.81 288
13869.92 290
13871.04 283
13872.15 307
13873.26 311
13874.38 292
13875.49 245
13876.60 253
13877.71 328
13878.83 300
13879.94 324
13881.05 265
13882.17 259
13883.28 282
13884.39 272
13885.51 251
13886.62 267
13887.73 279
13888.85 243
13889.96 281
13891.07 284
13892.19 296
13893.30 301
13894.41 293
13895.53 293
13896.64 276
13897.75 299
13898.87 309
13899.98 310
13901.10 291
13902.21 293
13903.32 323
13904.44 302
13905.55 280
13906.67 289
13907.78 269
13908.89 273
13910.01 288
13911.12 267
13912.24 276
13913.35 262
13914.47 284
13915.58 300
13916.69 257
13917.81 265
13918.92 283
13920.04 268
13921.15 226
13922.27 229
13923.38 264
13924.50 285
13925.61 255
13926.73 248
13927.84 265
13928.96 263
13930.07 248
13931.19 247
13932.30 263
13933.42 249
13934.53 294
13935.65 275
13936.76 235
13937.88 242
13938.99 255
13940.11 276
13941.22 282
13942.34 250
13943.45 263
13944.57 275
13945.69 274
13946.80 254
13947.92 233
13949.03 254
13950.15 265
13951.27 254
13952.38 234
13953.50 238
13954.61 230
13955.73 291
13956.85 250
13957.96 235
13959.08 228
13960.19 250
13961.31 234
13962.43 264
13963.54 254
13964.66 214
13965.78 236
13966.89 247
13968.01 222
13969.13 228
13970.24 239
13971.36 252
13972.48 253
13973.59 248
13974.71 246
13975.83 259
13976.94 219
13978.06 248
13979.18 282
13980.29 256
13981.41 223
13982.53 251
13983.64 250
13984.76 245
13985.88 257
13987.00 253
13988.11 242
13989.23 268
13990.35 226
13991.47 250
13992.58 237
13993.70 219
13994.82 266
13995.94 216
13997.05 261
13998.17 267
13999.29 279
14000.41 267
14001.53 275
14002.64 243
14003.76 272
14004.88 249
14006.00 256
14007.12 244
14008.23 278
14009.35 291
14010.47 242
14011.59 259
14012.71 264
14013.83 268
14014.94 293
14016.06 298
14017.18 277
14018.30 272
14019.42 269
14020.54 272
14021.66 282
14022.77 300
14023.89 311
14025.01 301
14026.13 327
14027.25 312
14028.37 307
14029.49 332
14030.61 315
14031.73 280
14032.84 275
14033.96 270
14035.08 295
14036.20 264
14037.32 283
14038.44 265
14039.56 264
14040.68 247
14041.80 269
14042.92 260
14044.04 262
14045.16 254
14046.28 257
14047.40 242
14048.52 278
14049.64 255
14050.76 248
14051.88 259
14053.00 270
14054.12 221
14055.24 236
14056.36 264
14057.48 248
14058.60 265
14059.72 242
14060.84 263
14061.96 293
14063.08 257
14064.20 260
14065.32 297
14066.44 274
14067.56 259
14068.68 256
14069.80 258
14070.92 281
14072.04 265
14073.16 270
14074.28 281
14075.40 297
14076.53 266
14077.65 284
14078.77 278
14079.89 267
14081.01 259
14082.13 303
14083.25 356
14084.37 320
14085.49 323
14086.62 345
14087.74 319
14088.86 283
14089.98 318
14091.10 330
14092.22 347
14093.34 334
14094.47 329
14095.59 361
14096.71 395
14097.83 408
14098.95 392
14100.07 398
14101.20 430
14102.32 446
14103.44 406
14104.56 378
14105.68 401
14106.81 420
14107.93 398
14109.05 380
14110.17 345
14111.30 345
14112.42 358
14113.54 324
14114.66 288
14115.78 320
14116.91 307
14118.03 306
14119.15 265
14120.28 245
14121.40 293
14122.52 272
14123.64 284
14124.77 278
14125.89 282
14127.01 275
14128.13 274
14129.26 277
14130.38 246
14131.50 261
14132.63 265
14133.75 263
14134.87 256
14136.00 253
14137.12 298
14138.24 265
14139.37 241
14140.49 226
14141.61 235
14142.74 244
14143.86 260
14144.98 251
14146.11 248
14147.23 239
14148.36 219
14149.48 255
14150.60 267
14151.73 230
14152.85 246
14153.98 230
14155.10 250
14156.22 231
14157.35 220
14158.47 244
14159.60 226
14160.72 238
14161.84 255
14162.97 244
14164.09 247
14165.22 222
14166.34 249
14167.47 227
14168.59 236
14169.72 228
14170.84 251
14171.96 247
14173.09 207
14174.21 242
14175.34 252
14176.46 264
14177.59 240
14178.71 240
14179.84 217
14180.96 255
14182.09 221
14183.21 251
14184.34 249
14185.46 264
14186.59 251
14187.72 223
14188.84 249
14189.97 226
14191.09 235
14192.22 256
14193.34 243
14194.47 223
14195.59 210
14196.72 227
14197.85 211
14198.97 219
14200.10 233
14201.22 237
14202.35 232
14203.47 216
14204.60 207
14205.73 206
14206.85 192
14207.98 213
14209.10 235
14210.23 221
14211.36 224
14212.48 242
14213.61 205
14214.74 186
14215.86 207
14216.99 207
14218.12 220
14219.24 198
14220.37 192
14221.50 196
14222.62 190
14223.75 227
14224.88 219
14226.00 199
14227.13 240
14228.26 226
14229.38 197
14230.51 189
14231.64 170
14232.76 189
14233.89 210
14235.02 189
14236.15 196
14237.27 199
14238.40 194
14239.53 202
14240.66 176
14241.78 196
14242.91 214
14244.04 203
14245.17 218
14246.29 185
14247.42 206
14248.55 206
14249.68 177
14250.80 234
14251.93 211
14253.06 191
14254.19 223
14255.32 209
14256.44 195
14257.57 197
14258.70 191
14259.83 202
14260.96 190
14262.09 189
14263.21 181
14264.34 179
14265.47 179
14266.60 161
14267.73 186
14268.86 177
14269.98 203
14271.11 193
14272.24 200
14273.37 156
14274.50 171
14275.63 190
14276.76 176
14277.89 193
14279.01 208
14280.14 186
14281.27 171
14282.40 174
14283.53 162
14284.66 170
14285.79 197
14286.92 184
14288.05 179
14289.18 186
14290.31 177
14291.44 149
14292.57 189
14293.70 169
14294.82 175
14295.95 166
14297.08 174
14298.21 163
14299.34 170
14300.47 158
14301.60 155
14302.73 165
14303.86 168
14304.99 164
14306.12 145
14307.25 151
14308.38 175
14309.51 167
14310.64 173
14311.77 149
14312.90 167
14314.03 177
14315.16 147
14316.30 150
14317.43 148
14318.56 171
14319.69 156
14320.82 189
14321.95 163
14323.08 185
14324.21 171
14325.34 161
14326.47 155
14327.60 155
14328.73 148
14329.86 173
14330.99 176
14332.13 161
14333.26 143
14334.39 150
14335.52 154
14336.65 153
14337.78 152
14338.91 156
14340.04 152
14341.18 144
14342.31 130
14343.44 141
14344.57 160
14345.70 186
14346.83 166
14347.97 160
14349.10 154
14350.23 153
14351.36 136
14352.49 143
14353.62 160
14354.76 145
14355.89 145
14357.02 176
14358.15 176
14359.28 177
14360.42 155
14361.55 150
14362.68 177
14363.81 177
14364.95 154
14366.08 146
14367.21 149
14368.34 151
14369.48 172
14370.61 179
14371.74 163
14372.87 161
14374.01 152
14375.14 146
14376.27 162
14377.40 147
14378.54 146
14379.67 147
14380.80 174
14381.94 165
14383.07 155
14384.20 169
14385.34 176
14386.47 142
14387.60 148
14388.74 147
14389.87 136
14391.00 162
14392.14 160
14393.27 147
14394.40 174
14395.54 156
14396.67 147
14397.80 185
14398.94 159
14400.07 151
14401.20 152
14402.34 146
14403.47 167
14404.61 147
14405.74 157
14406.87 159
14408.01 186
14409.14 165
14410.28 161
14411.41 158
14412.55 170
14413.68 171
14414.81 139
14415.95 157
14417.08 142
14418.22 196
14419.35 175
14420.49 155
14421.62 151
14422.76 147
14423.89 160
14425.02 162
14426.16 149
14427.29 188
14428.43 175
14429.56 158
14430.70 179
14431.83 183
14432.97 172
14434.10 166
14435.24 173
14436.37 175
14437.51 169
14438.64 171
14439.78 179
14440.92 190
14442.05 188
14443.19 169
14444.32 171
14445.46 166
14446.59 164
14447.73 184
14448.86 202
14450.00 170
14451.14 140
14452.27 172
14453.41 175
14454.54 179
14455.68 147
14456.82 179
14457.95 162
14459.09 192
14460.22 180
14461.36 165
14462.50 145
14463.63 160
14464.77 159
14465.90 164
14467.04 148
14468.18 163
14469.31 157
14470.45 161
14471.59 158
14472.72 162
14473.86 183
14475.00 159
14476.13 166
14477.27 156
14478.41 160
14479.54 181
14480.68 168
14481.82 188
14482.96 163
14484.09 193
14485.23 172
14486.37 181
14487.50 159
14488.64 156
14489.78 188
14490.92 171
14492.05 167
14493.19 138
14494.33 166
14495.47 165
14496.60 159
14497.74 134
14498.88 146
14500.02 170
14501.15 151
14502.29 158
14503.43 143
14504.57 135
14505.70 162
14506.84 154
14507.98 169
14509.12 136
14510.26 146
14511.39 162
14512.53 166
14513.67 150
14514.81 171
14515.95 157
14517.09 154
14518.22 144
14519.36 140
14520.50 143
14521.64 143
14522.78 157
14523.92 181
14525.06 149
14526.19 126
14527.33 149
14528.47 163
14529.61 156
14530.75 132
14531.89 149
14533.03 172
14534.17 169
14535.31 144
14536.45 129
14537.58 151
14538.72 156
14539.86 147
14541.00 173
14542.14 150
14543.28 152
14544.42 141
14545.56 136
14546.70 127
14547.84 158
14548.98 150
14550.12 154
14551.26 145
14552.40 117
14553.54 143
14554.68 157
14555.82 137
14556.96 146
14558.10 153
14559.24 144
14560.38 132
14561.52 162
14562.66 129
14563.80 134
14564.94 131
14566.08 127
14567.22 152
14568.36 120
14569.50 138
14570.64 154
14571.78 144
14572.92 119
14574.06 138
14575.20 166
14576.34 141
14577.48 146
14578.62 157
14579.76 168
14580.91 163
14582.05 135
14583.19 143
14584.33 168
14585.47 161
14586.61 126
14587.75 153
14588.89 149
14590.03 137
14591.18 152
14592.32 179
14593.46 146
14594.60 142
14595.74 156
14596.88 151
14598.02 165
14599.17 150
14600.31 153
14601.45 167
14602.59 154
14603.73 148
14604.87 163
14606.02 162
14607.16 143
14608.30 140
14609.44 169
14610.58 172
14611.73 163
14612.87 140
14614.01 172
14615.15 144
14616.29 159
14617.44 169
14618.58 150
14619.72 138
14620.86 144
14622.01 169
14623.15 164
14624.29 150
14625.43 141
14626.58 163
14627.72 148
14628.86 160
14630.01 156
14631.15 166
14632.29 209
14633.43 195
14634.58 150
14635.72 183
14636.86 196
14638.01 186
14639.15 226
14640.29 205
14641.44 188
14642.58 209
14643.72 195
14644.87 182
14646.01 184
14647.15 165
14648.30 165
14649.44 159
14650.58 157
14651.73 166
14652.87 139
14654.01 151
14655.16 170
14656.30 170
14657.45 167
14658.59 162
14659.73 169
14660.88 160
14662.02 160
14663.17 147
14664.31 143
14665.45 165
14666.60 155
14667.74 140
14668.89 150
14670.03 143
14671.18 151
14672.32 136
14673.46 162
14674.61 143
14675.75 147
14676.90 140
14678.04 139
14679.19 136
14680.33 144
14681.48 147
14682.62 146
14683.77 102
14684.91 123
14686.06 150
14687.20 151
14688.35 141
14689.49 162
14690.64 143
14691.78 132
14692.93 143
14694.07 161
14695.22 146
14696.36 133
14697.51 149
14698.65 142
14699.80 146
14700.95 136
14702.09 126
14703.24 137
14704.38 141
14705.53 137
14706.67 134
14707.82 150
14708.97 122
14710.11 140
14711.26 148
14712.40 144
14713.55 145
14714.70 140
14715.84 123
14716.99 141
14718.13 133
14719.28 136
14720.43 128
14721.57 140
14722.72 146
14723.87 137
14725.01 161
14726.16 149
14727.31 139
14728.45 154
14729.60 139
14730.75 138
14731.89 135
14733.04 136
14734.19 142
14735.33 124
14736.48 163
14737.63 151
14738.77 133
14739.92 142
14741.07 159
14742.22 148
14743.36 149
14744.51 126
14745.66 132
14746.80 134
14747.95 147
14749.10 141
14750.25 117
14751.39 122
14752.54 134
14753.69 133
14754.84 122
14755.99 145
14757.13 135
14758.28 147
14759.43 126
14760.58 121
14761.72 125
14762.87 140
14764.02 152
14765.17 115
14766.32 115
14767.47 157
14768.61 146
14769.76 136
14770.91 142
14772.06 128
14773.21 151
14774.36 155
14775.50 142
14776.65 139
14777.80 148
14778.95 155
14780.10 149
14781.25 140
14782.40 148
14783.54 136
14784.69 164
14785.84 147
14786.99 147
14788.14 158
14789.29 154
14790.44 176
14791.59 169
14792.74 173
14793.89 166
14795.03 175
14796.18 173
14797.33 165
14798.48 151
14799.63 175
14800.78 192
14801.93 174
14803.08 159
14804.23 167
14805.38 167
14806.53 151
14807.68 137
14808.83 139
14809.98 153
14811.13 183
14812.28 133
14813.43 155
14814.58 153
14815.73 162
14816.88 141
14818.03 139
14819.18 173
14820.33 164
14821.48 151
14822.63 145
14823.78 145
14824.93 147
14826.08 141
14827.23 119
14828.38 137
14829.53 168
14830.68 160
14831.83 142
14832.98 145
14834.14 146
14835.29 140
14836.44 137
14837.59 143
14838.74 133
14839.89 118
14841.04 118
14842.19 135
14843.34 130
14844.49 111
14845.65 143
14846.80 140
14847.95 127
14849.10 136
14850.25 123
14851.40 137
14852.55 135
14853.71 137
14854.86 130
14856.01 106
14857.16 110
14858.31 116
14859.46 142
14860.62 111
14861.77 122
14862.92 106
14864.07 100
14865.22 122
14866.38 118
14867.53 98
14868.68 128
14869.83 101
14870.98 112
14872.14 132
14873.29 124
14874.44 135
14875.59 114
14876.75 120
14877.90 147
14879.05 129
14880.20 116
14881.36 133
14882.51 125
14883.66 124
14884.81 110
14885.97 138
14887.12 130
14888.27 102
14889.42 97
14890.58 114
14891.73 106
14892.88 125
14894.04 116
14895.19 151
14896.34 111
14897.50 105
14898.65 123
14899.80 134
14900.96 115
14902.11 122
14903.26 116
14904.42 112
14905.57 136
14906.72 126
14907.88 114
14909.03 111
14910.18 127
14911.34 116
14912.49 109
14913.65 125
14914.80 137
14915.95 108
14917.11 116
14918.26 119
14919.42 136
14920.57 124
14921.72 124
14922.88 136
14924.03 152
14925.19 150
14926.34 149
14927.50 128
14928.65 130
14929.81 132
14930.96 135
14932.11 143
14933.27 150
14934.42 136
14935.58 138
14936.73 149
14937.89 121
14939.04 129
14940.20 144
14941.35 139
14942.51 133
14943.66 110
14944.82 148
14945.97 133
14947.13 139
14948.28 140
14949.44 151
14950.59 174
14951.75 137
14952.90 120
14954.06 131
14955.22 155
14956.37 154
14957.53 135
14958.68 118
14959.84 144
14960.99 145
14962.15 119
14963.30 128
14964.46 118
14965.62 106
14966.77 157
14967.93 139
14969.08 118
14970.24 120
14971.40 152
14972.55 151
14973.71 142
14974.86 152
14976.02 132
14977.18 136
14978.33 101
14979.49 103
14980.65 114
14981.80 129
14982.96 130
14984.12 118
14985.27 119
14986.43 117
14987.59 125
14988.74 120
14989.90 99
14991.06 114
14992.21 110
14993.37 147
14994.53 140
14995.68 118
14996.84 123
14998.00 133
14999.16 127
15000.31 121
15001.47 111
15002.63 94
15003.79 122
15004.94 94
15006.10 98
15007.26 116
15008.42 102
15009.57 117
15010.73 128
15011.89 104
15013.05 93
15014.20 121
15015.36 110
15016.52 123
15017.68 126
15018.83 116
15019.99 101
15021.15 112
15022.31 109
15023.47 116
15024.63 104
15025.78 116
15026.94 118
15028.10 110
15029.26 118
15030.42 116
15031.58 140
15032.73 139
15033.89 125
15035.05 101
15036.21 124
15037.37 127
15038.53 105
15039.69 111
15040.84 117
15042.00 92
15043.16 142
15044.32 141
15045.48 134
15046.64 106
15047.80 106
15048.96 119
15050.12 135
15051.28 102
15052.43 131
15053.59 115
15054.75 108
15055.91 142
15057.07 120
15058.23 105
15059.39 96
15060.55 138
15061.71 127
15062.87 116
15064.03 98
15065.19 94
15066.35 98
15067.51 97
15068.67 111
15069.83 108
15070.99 106
15072.15 115
15073.31 124
15074.47 82
15075.63 108
15076.79 111
15077.95 122
15079.11 109
15080.27 102
15081.43 114
15082.59 105
15083.75 104
15084.91 85
15086.07 101
15087.23 93
15088.39 107
15089.55 100
15090.71 91
15091.88 106
15093.04 117
15094.20 105
15095.36 127
15096.52 99
15097.68 100
15098.84 90
15100.00 99
15101.16 115
15102.32 126
15103.49 96
15104.65 108
15105.81 105
15106.97 93
15108.13 96
15109.29 90
15110.45 102
15111.61 78
15112.78 111
15113.94 100
15115.10 104
15116.26 84
15117.42 115
15118.58 107
15119.75 100
15120.91 95
15122.07 110
15123.23 126
15124.39 121
15125.56 110
15126.72 101
15127.88 124
15129.04 98
15130.21 122
15131.37 108
15132.53 104
15133.69 113
15134.85 108
15136.02 115
15137.18 96
15138.34 90
15139.50 91
15140.67 132
15141.83 112
15142.99 102
15144.16 98
15145.32 114
15146.48 82
15147.64 109
15148.81 108
15149.97 116
15151.13 105
15152.30 106
15153.46 104
15154.62 112
15155.79 133
15156.95 127
15158.11 96
15159.28 93
15160.44 103
15161.60 98
15162.77 104
15163.93 90
15165.09 113
15166.26 122
15167.42 113
15168.58 106
15169.75 121
15170.91 103
15172.08 101
15173.24 94
15174.40 100
15175.57 119
15176.73 119
15177.90 110
15179.06 84
15180.22 96
15181.39 100
15182.55 126
15183.72 108
15184.88 103
15186.05 107
15187.21 127
15188.37 126
15189.54 130
15190.70 114
15191.87 153
15193.03 136
15194.20 108
15195.36 120
15196.53 118
15197.69 117
15198.86 117
15200.02 120
15201.19 107
15202.35 145
15203.52 134
15204.68 154
15205.85 115
15207.01 126
15208.18 149
15209.34 159
15210.51 108
15211.67 119
15212.84 128
15214.00 117
15215.17 122
15216.33 123
15217.50 146
15218.67 133
15219.83 138
15221.00 134
15222.16 134
15223.33 126
15224.50 135
15225.66 137
15226.83 162
15227.99 143
15229.16 151
15230.33 171
15231.49 157
15232.66 144
15233.82 157
15234.99 164
15236.16 153
15237.32 171
15238.49 158
15239.66 172
15240.82 174
15241.99 168
15243.16 157
15244.32 151
15245.49 147
15246.66 161
15247.82 148
15248.99 139
15250.16 149
15251.32 158
15252.49 165
15253.66 145
15254.82 110
15255.99 145
15257.16 136
15258.32 118
15259.49 113
15260.66 139
15261.83 141
15262.99 117
15264.16 137
15265.33 124
15266.50 118
15267.66 118
15268.83 125
15270.00 140
15271.17 144
15272.33 123
15273.50 111
15274.67 137
15275.84 118
15277.01 106
15278.17 115
15279.34 113
15280.51 134
15281.68 119
15282.85 123
15284.01 116
15285.18 123
15286.35 122
15287.52 139
15288.69 93
15289.86 111
15291.02 122
15292.19 125
15293.36 125
15294.53 111
15295.70 107
15296.87 123
15298.03 91
15299.20 129
15300.37 95
15301.54 106
15302.71 116
15303.88 116
15305.05 115
15306.22 107
15307.39 127
15308.56 104
15309.72 118
15310.89 98
15312.06 93
15313.23 110
15314.40 115
15315.57 109
15316.74 103
15317.91 130
15319.08 139
15320.25 107
15321.42 117
15322.59 124
15323.76 125
15324.93 121
15326.10 98
15327.27 106
15328.44 108
15329.61 117
15330.78 105
15331.95 92
15333.12 113
15334.29 127
15335.46 114
15336.63 104
15337.80 95
15338.97 118
15340.14 118
15341.31 116
15342.48 109
15343.65 112
15344.82 132
15345.99 122
15347.16 99
15348.33 124
15349.50 133
15350.67 114
15351.84 137
15353.01 129
15354.18 106
15355.36 116
15356.53 132
15357.70 117
15358.87 106
15360.04 117
15361.21 144
15362.38 131
15363.55 119
15364.72 114
15365.90 100
15367.07 110
15368.24 108
15369.41 136
15370.58 119
15371.75 119
15372.92 147
15374.10 143
15375.27 115
15376.44 126
15377.61 137
15378.78 146
15379.95 120
15381.13 111
15382.30 118
15383.47 110
15384.64 122
15385.81 133
15386.99 146
15388.16 119
15389.33 149
15390.50 154
15391.68 132
15392.85 117
15394.02 140
15395.19 137
15396.36 146
15397.54 133
15398.71 117
15399.88 120
15401.05 137
15402.23 144
15403.40 150
15404.57 121
15405.75 122
15406.92 130
15408.09 132
15409.26 116
15410.44 112
15411.61 118
15412.78 109
15413.96 110
15415.13 96
15416.30 127
15417.48 117
15418.65 106
15419.82 147
15421.00 108
15422.17 101
15423.34 113
15424.52 144
15425.69 91
15426.86 111
15428.04 113
15429.21 119
15430.39 103
15431.56 126
15432.73 117
15433.91 129
15435.08 113
15436.25 119
15437.43 122
15438.60 108
15439.78 112
15440.95 121
15442.13 124
15443.30 124
15444.47 117
15445.65 107
15446.82 109
15448.00 96
15449.17 128
15450.35 129
15451.52 103
15452.70 92
15453.87 104
15455.04 117
15456.22 124
15457.39 102
15458.57 105
15459.74 123
15460.92 105
15462.09 115
15463.27 104
15464.44 116
15465.62 96
15466.79 116
15467.97 103
15469.14 114
15470.32 107
15471.49 100
15472.67 124
15473.85 99
15475.02 87
15476.20 122
15477.37 114
15478.55 107
15479.72 106
15480.90 106
15482.07 123
15483.25 90
15484.43 95
15485.60 101
15486.78 119
15487.95 97
15489.13 104
15490.31 120
15491.48 105
15492.66 108
15493.83 112
15495.01 121
15496.19 89
15497.36 95
15498.54 130
15499.72 112
15500.89 97
15502.07 125
15503.25 136
15504.42 124
15505.60 99
15506.78 124
15507.95 116
15509.13 119
15510.31 114
15511.48 110
15512.66 131
15513.84 108
15515.01 101
15516.19 106
15517.37 103
15518.54 105
15519.72 121
15520.90 108
15522.08 126
15523.25 116
15524.43 114
15525.61 120
15526.79 114
15527.96 110
15529.14 123
15530.32 136
15531.50 101
15532.67 101
15533.85 88
15535.03 107
15536.21 97
15537.38 109
15538.56 98
15539.74 97
15540.92 104
15542.10 110
15543.27 104
15544.45 106
15545.63 108
15546.81 124
15547.99 120
15549.17 108
15550.34 105
15551.52 97
15552.70 115
15553.88 146
15555.06 106
15556.24 114
15557.41 123
15558.59 114
15559.77 130
15560.95 117
15562.13 124
15563.31 103
15564.49 117
15565.67 119
15566.84 115
15568.02 128
15569.20 135
15570.38 143
15571.56 139
15572.74 130
15573.92 134
15575.10 123
15576.28 102
15577.46 107
15578.64 138
15579.82 130
15581.00 111
15582.18 118
15583.35 126
15584.53 129
15585.71 141
15586.89 123
15588.07 119
15589.25 113
15590.43 130
15591.61 113
15592.79 151
15593.97 119
15595.15 122
15596.33 120
15597.51 129
15598.69 116
15599.87 122
15601.05 128
15602.23 158
15603.41 163
15604.59 138
15605.78 136
15606.96 125
15608.14 156
15609.32 145
15610.50 131
15611.68 111
15612.86 153
15614.04 148
15615.22 151
15616.40 144
15617.58 149
15618.76 169
15619.94 164
15621.12 149
15622.31 160
15623.49 158
15624.67 163
15625.85 161
15627.03 148
15628.21 148
15629.39 173
15630.57 177
15631.76 184
15632.94 174
15634.12 148
15635.30 167
15636.48 187
15637.66 172
15638.85 169
15640.03 171
15641.21 175
15642.39 207
15643.57 196
15644.75 176
15645.94 177
15647.12 200
15648.30 158
15649.48 176
15650.66 192
15651.85 191
15653.03 179
15654.21 193
15655.39 161
15656.58 169
15657.76 198
15658.94 212
15660.12 194
15661.31 196
15662.49 200
15663.67 194
15664.85 200
15666.04 173
15667.22 190
15668.40 170
15669.58 209
15670.77 213
15671.95 185
15673.13 182
15674.32 175
15675.50 194
15676.68 205
15677.87 196
15679.05 154
15680.23 182
15681.42 212
15682.60 207
15683.78 197
15684.97 161
15686.15 206
15687.33 201
15688.52 195
15689.70 180
15690.88 200
15692.07 191
15693.25 194
15694.44 203
15695.62 192
15696.80 190
15697.99 216
15699.17 197
15700.35 206
15701.54 181
15702.72 182
15703.91 222
15705.09 204
15706.28 210
15707.46 211
15708.64 205
15709.83 197
15711.01 238
15712.20 207
15713.38 207
15714.57 223
15715.75 238
15716.94 242
15718.12 252
15719.31 215
15720.49 228
15721.67 235
15722.86 237
15724.04 239
15725.23 219
15726.41 237
15727.60 248
15728.78 249
15729.97 254
15731.15 224
15732.34 236
15733.53 226
15734.71 242
15735.90 224
15737.08 288
15738.27 248
15739.45 238
15740.64 258
15741.82 240
15743.01 265
15744.19 222
15745.38 233
15746.57 244
15747.75 258
15748.94 316
15750.12 248
15751.31 258
15752.50 251
15753.68 250
15754.87 301
15756.05 273
15757.24 278
15758.43 270
15759.61 236
15760.80 270
15761.99 264
15763.17 258
15764.36 252
15765.54 254
15766.73 286
15767.92 259
15769.10 253
15770.29 261
15771.48 273
15772.66 249
15773.85 235
15775.04 249
15776.22 257
15777.41 275
15778.60 290
15779.79 260
15780.97 231
15782.16 236
15783.35 249
15784.53 205
15785.72 251
15786.91 267
15788.10 235
15789.28 262
15790.47 228
15791.66 204
15792.85 244
15794.03 204
15795.22 206
15796.41 232
15797.60 213
15798.78 200
15799.97 206
15801.16 201
15802.35 230
15803.54 222
15804.72 191
15805.91 178
15807.10 185
15808.29 171
15809.48 198
15810.66 185
15811.85 163
15813.04 174
15814.23 193
15815.42 199
15816.61 201
15817.79 195
15818.98 156
15820.17 163
15821.36 183
15822.55 166
15823.74 196
15824.93 177
15826.11 171
15827.30 188
15828.49 167
15829.68 176
15830.87 195
15832.06 193
15833.25 188
15834.44 172
15835.63 170
15836.82 170
15838.00 184
15839.19 167
15840.38 176
15841.57 174
15842.76 167
15843.95 189
15845.14 217
15846.33 177
15847.52 159
15848.71 188
15849.90 194
15851.09 167
15852.28 192
15853.47 177
15854.66 195
15855.85 172
15857.04 194
15858.23 161
15859.42 166
15860.61 164
15861.80 197
15862.99 185
15864.18 180
15865.37 157
15866.56 180
15867.75 187
15868.94 169
15870.13 181
15871.32 176
15872.51 176
15873.70 179
15874.89 163
15876.08 161
15877.27 181
15878.46 162
15879.66 176
15880.85 171
15882.04 188
15883.23 186
15884.42 194
15885.61 180
15886.80 141
15887.99 152
15889.18 170
15890.37 167
15891.57 148
15892.76 173
15893.95 172
15895.14 164
15896.33 134
15897.52 194
15898.71 153
15899.91 181
15901.10 207
15902.29 207
15903.48 175
15904.67 191
15905.86 193
15907.06 186
15908.25 186
15909.44 240
15910.63 238
15911.82 190
15913.02 214
15914.21 193
15915.40 208
15916.59 217
15917.78 190
15918.98 188
15920.17 213
15921.36 232
15922.55 209
15923.75 218
15924.94 204
15926.13 181
15927.32 198
15928.52 212
15929.71 195
15930.90 203
15932.09 189
15933.29 211
15934.48 217
15935.67 207
15936.87 219
15938.06 212
15939.25 176
15940.44 185
15941.64 210
15942.83 212
15944.02 191
15945.22 174
15946.41 194
15947.60 176
15948.80 197
15949.99 180
15951.18 195
15952.38 168
15953.57 181
15954.77 195
15955.96 163
15957.15 172
15958.35 154
15959.54 168
15960.73 173
15961.93 135
15963.12 135
15964.32 184
15965.51 160
15966.70 163
15967.90 138
15969.09 159
15970.29 149
15971.48 157
15972.67 165
15973.87 164
15975.06 153
15976.26 139
15977.45 156
15978.65 145
15979.84 110
15981.04 111
15982.23 144
15983.43 126
15984.62 148
15985.81 121
15987.01 160
15988.20 125
15989.40 139
15990.59 159
15991.79 145
15992.98 134
15994.18 125
15995.37 138
15996.57 135
15997.76 98
15998.96 131
16000.16 164
16001.35 134
16002.55 136
16003.74 125
16004.94 149
16006.13 116
16007.33 131
16008.52 119
16009.72 131
16010.92 133
16012.11 125
16013.31 131
16014.50 139
16015.70 120
16016.89 125
16018.09 144
16019.29 125
16020.48 150
16021.68 124
16022.87 137
16024.07 104
16025.27 113
16026.46 113
16027.66 133
16028.86 110
16030.05 112
16031.25 118
16032.45 106
16033.64 126
16034.84 130
16036.04 126
16037.23 126
16038.43 114
16039.63 108
16040.82 116
16042.02 100
16043.22 133
16044.41 132
16045.61 144
16046.81 110
16048.00 118
16049.20 101
16050.40 124
16051.60 118
16052.79 132
16053.99 138
16055.19 128
16056.39 142
16057.58 125
16058.78 112
16059.98 100
16061.18 128
16062.37 123
16063.57 114
16064.77 98
16065.97 156
16067.16 128
16068.36 94
16069.56 108
16070.76 111
16071.96 128
16073.15 119
16074.35 128
16075.55 114
16076.75 104
16077.95 95
16079.14 135
16080.34 99
16081.54 111
16082.74 99
16083.94 113
16085.14 133
16086.34 100
16087.53 111
16088.73 133
16089.93 126
16091.13 103
16092.33 127
16093.53 138
16094.73 123
16095.93 97
16097.12 115
16098.32 126
16099.52 110
16100.72 110
16101.92 115
16103.12 112
16104.32 100
16105.52 105
16106.72 124
16107.92 121
16109.12 97
16110.32 109
16111.52 123
16112.71 96
16113.91 91
16115.11 109
16116.31 113
16117.51 110
16118.71 108
16119.91 131
16121.11 88
16122.31 100
16123.51 110
16124.71 110
16125.91 97
16127.11 92
16128.31 108
16129.51 115
16130.71 106
16131.91 98
16133.11 115
16134.31 90
16135.51 122
16136.71 88
16137.92 109
16139.12 86
16140.32 102
16141.52 109
16142.72 103
16143.92 101
16145.12 107
16146.32 105
16147.52 100
16148.72 109
16149.92 91
16151.12 103
16152.32 99
16153.53 89
16154.73 97
16155.93 129
16157.13 84
16158.33 109
16159.53 113
16160.73 124
16161.93 110
16163.14 92
16164.34 90
16165.54 107
16166.74 114
16167.94 94
16169.14 108
16170.34 106
16171.55 117
16172.75 108
16173.95 114
16175.15 96
16176.35 110
16177.56 108
16178.76 116
16179.96 117
16181.16 89
16182.36 112
16183.57 96
16184.77 106
16185.97 89
16187.17 112
16188.38 113
16189.58 105
16190.78 108
16191.98 121
16193.18 106
16194.39 126
16195.59 92
16196.79 115
16198.00 96
16199.20 94
16200.40 112
16201.60 120
16202.81 82
16204.01 104
16205.21 115
16206.42 123
16207.62 114
16208.82 112
16210.02 116
16211.23 103
16212.43 100
16213.63 97
16214.84 119
16216.04 110
16217.24 118
16218.45 112
16219.65 108
16220.86 108
16222.06 110
16223.26 124
16224.47 112
16225.67 98
16226.87 104
16228.08 120
16229.28 122
16230.49 116
16231.69 107
16232.89 128
16234.10 107
16235.30 110
16236.51 107
16237.71 116
16238.91 106
16240.12 110
16241.32 114
16242.53 102
16243.73 107
16244.94 118
16246.14 113
16247.34 91
16248.55 100
16249.75 112
16250.96 144
16252.16 106
16253.37 101
16254.57 101
16255.78 117
16256.98 126
16258.19 107
16259.39 106
16260.60 111
16261.80 112
16263.01 122
16264.21 109
16265.42 102
16266.62 118
16267.83 134
16269.03 120
16270.24 116
16271.45 114
16272.65 122
16273.86 146
16275.06 137
16276.27 113
16277.47 118
16278.68 119
16279.88 111
16281.09 132
16282.30 90
16283.50 108
16284.71 113
16285.91 115
16287.12 103
16288.33 105
16289.53 111
16290.74 99
16291.94 118
16293.15 119
16294.36 130
16295.56 111
16296.77 147
16297.98 125
16299.18 126
16300.39 150
16301.60 100
16302.80 133
16304.01 97
16305.22 108
16306.42 115
16307.63 136
16308.84 137
16310.04 134
16311.25 116
16312.46 126
16313.66 134
16314.87 126
16316.08 113
16317.29 110
16318.49 121
16319.70 128
16320.91 113
16322.11 112
16323.32 126
16324.53 106
16325.74 118
16326.94 106
16328.15 120
16329.36 115
16330.57 118
16331.77 109
16332.98 130
16334.19 103
16335.40 115
16336.61 104
16337.81 97
16339.02 107
16340.23 97
16341.44 114
16342.65 113
16343.85 117
16345.06 103
16346.27 116
16347.48 90
16348.69 107
16349.90 101
16351.10 103
16352.31 99
16353.52 102
16354.73 110
16355.94 102
16357.15 131
16358.35 95
16359.56 101
16360.77 125
16361.98 108
16363.19 105
16364.40 112
16365.61 94
16366.82 100
16368.03 99
16369.23 104
16370.44 88
16371.65 109
16372.86 101
16374.07 94
16375.28 86
16376.49 101
16377.70 108
16378.91 89
16380.12 100
16381.33 91
16382.54 137
16383.75 110
16384.96 101
16386.17 103
16387.38 121
16388.59 103
16389.80 109
16391.01 110
16392.22 93
16393.43 113
16394.64 113
16395.85 86
16397.06 96
16398.27 102
16399.48 113
16400.69 125
16401.90 93
16403.11 106
16404.32 108
16405.53 102
16406.74 96
16407.95 101
16409.16 100
16410.37 114
16411.58 119
16412.79 107
16414.00 110
16415.21 97
16416.42 98
16417.63 94
16418.85 100
16420.06 78
16421.27 119
16422.48 103
16423.69 102
16424.90 96
16426.11 116
16427.32 103
16428.53 94
16429.75 103
16430.96 104
16432.17 108
16433.38 88
16434.59 91
16435.80 110
16437.01 139
16438.23 92
16439.44 111
16440.65 96
16441.86 108
16443.07 78
16444.28 106
16445.50 88
16446.71 100
16447.92 96
16449.13 102
16450.34 102
16451.56 101
16452.77 116
16453.98 96
16455.19 102
16456.41 87
16457.62 107
16458.83 96
16460.04 127
16461.26 91
16462.47 104
16463.68 94
16464.89 101
16466.11 97
16467.32 87
16468.53 66
16469.74 93
16470.96 92
16472.17 94
16473.38 88
16474.60 100
16475.81 109
16477.02 106
16478.23 90
16479.45 67
16480.66 94
16481.87 115
16483.09 104
16484.30 80
16485.51 95
16486.73 81
16487.94 101
16489.15 96
16490.37 85
16491.58 84
16492.80 103
16494.01 90
16495.22 80
16496.44 96
16497.65 73
16498.86 85
16500.08 101
16501.29 92
16502.51 104
16503.72 107
16504.93 94
16506.15 92
16507.36 84
16508.58 81
16509.79 99
16511.01 87
16512.22 106
16513.43 97
16514.65 101
16515.86 96
16517.08 97
16518.29 91
16519.51 83
16520.72 89
16521.94 98
16523.15 93
16524.37 77
16525.58 73
16526.80 76
16528.01 83
16529.23 77
16530.44 96
16531.66 96
16532.87 77
16534.09 89
16535.30 103
16536.52 85
16537.73 84
16538.95 78
16540.16 91
16541.38 96
16542.59 100
16543.81 91
16545.02 77
16546.24 99
16547.46 75
16548.67 97
16549.89 92
16551.10 90
16552.32 90
16553.54 98
16554.75 94
16555.97 86
16557.18 84
16558.40 109
16559.62 82
16560.83 98
16562.05 83
16563.26 91
16564.48 92
16565.70 102
16566.91 91
16568.13 103
16569.35 90
16570.56 70
16571.78 89
16573.00 86
16574.21 87
16575.43 73
16576.65 102
16577.86 76
16579.08 83
16580.30 92
16581.51 103
16582.73 90
16583.95 88
16585.16 111
16586.38 108
16587.60 92
16588.82 94
16590.03 95
16591.25 104
16592.47 100
16593.68 86
16594.90 91
16596.12 93
16597.34 93
16598.55 83
16599.77 85
16600.99 94
16602.21 103
16603.43 90
16604.64 79
16605.86 88
16607.08 75
16608.30 90
16609.51 74
16610.73 83
16611.95 93
16613.17 107
16614.39 95
16615.60 75
16616.82 83
16618.04 89
16619.26 106
16620.48 80
16621.70 68
16622.91 86
16624.13 103
16625.35 90
16626.57 93
16627.79 84
16629.01 118
16630.23 85
16631.45 97
16632.66 92
16633.88 97
16635.10 91
16636.32 101
16637.54 81
16638.76 73
16639.98 79
16641.20 83
16642.42 80
16643.64 66
16644.85 79
16646.07 84
16647.29 100
16648.51 80
16649.73 80
16650.95 73
16652.17 105
16653.39 78
16654.61 99
16655.83 77
16657.05 76
16658.27 81
16659.49 88
16660.71 77
16661.93 65
16663.15 82
16664.37 88
16665.59 96
16666.81 81
16668.03 69
16669.25 93
16670.47 100
16671.69 80
16672.91 82
16674.13 76
16675.35 88
16676.57 81
16677.79 76
16679.01 54
16680.23 67
16681.45 85
16682.67 97
16683.89 67
16685.11 81
16686.34 88
16687.56 84
16688.78 69
16690.00 86
16691.22 104
16692.44 82
16693.66 76
16694.88 81
16696.10 76
16697.32 78
16698.55 75
16699.77 93
16700.99 84
16702.21 75
16703.43 77
16704.65 97
16705.87 82
16707.10 88
16708.32 81
16709.54 82
16710.76 87
16711.98 76
16713.20 76
16714.43 91
16715.65 80
16716.87 88
16718.09 72
16719.31 107
16720.54 93
16721.76 90
16722.98 92
16724.20 82
16725.42 83
16726.65 73
16727.87 103
16729.09 88
16730.31 91
16731.54 79
16732.76 77
16733.98 92
16735.20 87
16736.43 91
16737.65 83
16738.87 92
16740.09 95
16741.32 104
16742.54 92
16743.76 81
16744.99 83
16746.21 88
16747.43 92
16748.65 72
16749.88 69
16751.10 73
16752.32 95
16753.55 80
16754.77 79
16755.99 90
16757.22 75
16758.44 78
16759.66 84
16760.89 95
16762.11 82
16763.33 75
16764.56 86
16765.78 77
16767.01 85
16768.23 73
16769.45 88
16770.68 93
16771.90 86
16773.12 78
16774.35 101
16775.57 90
16776.80 79
16778.02 99
16779.25 79
16780.47 113
16781.69 83
16782.92 105
16784.14 89
16785.37 83
16786.59 91
16787.82 97
16789.04 104
16790.27 75
16791.49 91
16792.71 94
16793.94 94
16795.16 92
16796.39 85
16797.61 89
16798.84 100
16800.06 85
16801.29 102
16802.51 99
16803.74 81
16804.96 71
16806.19 80
16807.41 73
16808.64 71
16809.86 84
16811.09 105
16812.32 79
16813.54 76
16814.77 95
16815.99 103
16817.22 99
16818.44 83
16819.67 95
16820.89 93
16822.12 85
16823.35 94
16824.57 87
16825.80 93
16827.02 80
16828.25 81
16829.48 104
16830.70 89
16831.93 87
16833.15 93
16834.38 94
16835.61 86
16836.83 73
16838.06 91
16839.29 100
16840.51 100
16841.74 112
16842.96 104
16844.19 96
16845.42 101
16846.64 105
16847.87 102
16849.10 96
16850.32 84
16851.55 116
16852.78 83
16854.01 92
16855.23 104
16856.46 106
16857.69 108
16858.91 123
16860.14 123
16861.37 112
16862.59 113
16863.82 116
16865.05 131
16866.28 117
16867.50 132
16868.73 116
16869.96 131
16871.19 122
16872.41 113
16873.64 111
16874.87 136
16876.10 133
16877.33 120
16878.55 122
16879.78 102
16881.01 122
16882.24 131
16883.46 117
16884.69 145
16885.92 149
16887.15 147
16888.38 170
16889.61 122
16890.83 120
16892.06 148
16893.29 143
16894.52 109
16895.75 146
16896.98 142
16898.20 139
16899.43 104
16900.66 108
16901.89 106
16903.12 116
16904.35 119
16905.58 140
16906.80 126
16908.03 100
16909.26 121
16910.49 119
16911.72 128
16912.95 107
16914.18 107
16915.41 115
16916.64 132
16917.87 102
16919.10 118
16920.33 104
16921.55 104
16922.78 118
16924.01 90
16925.24 104
16926.47 94
16927.70 117
16928.93 128
16930.16 115
16931.39 107
16932.62 106
16933.85 107
16935.08 131
16936.31 92
16937.54 97
16938.77 103
16940.00 119
16941.23 115
16942.46 106
16943.69 124
16944.92 79
16946.15 142
16947.38 112
16948.61 102
16949.84 104
16951.07 87
16952.30 107
16953.53 105
16954.76 85
16956.00 110
16957.23 116
16958.46 103
16959.69 80
16960.92 81
16962.15 108
16963.38 89
16964.61 93
16965.84 93
16967.07 101
16968.30 102
16969.54 104
16970.77 93
16972.00 83
16973.23 98
16974.46 103
16975.69 84
16976.92 81
16978.15 73
16979.39 90
16980.62 99
16981.85 78
16983.08 85
16984.31 89
16985.54 99
16986.78 104
16988.01 98
16989.24 101
16990.47 112
16991.70 108
16992.94 95
16994.17 91
16995.40 95
16996.63 93
16997.86 92
16999.10 93
17000.33 93
17001.56 90
17002.79 96
17004.03 97
17005.26 97
17006.49 91
17007.72 97
17008.96 85
17010.19 76
17011.42 97
17012.65 93
17013.89 92
17015.12 92
17016.35 79
17017.58 84
17018.82 86
17020.05 98
17021.28 86
17022.52 81
17023.75 83
17024.98 86
17026.22 117
17027.45 93
17028.68 73
17029.92 95
17031.15 88
17032.38 90
17033.62 85
17034.85 93
17036.08 109
17037.32 84
17038.55 101
17039.78 85
17041.02 78
17042.25 100
17043.49 112
17044.72 79
17045.95 87
17047.19 83
17048.42 78
17049.66 86
17050.89 93
17052.12 83
17053.36 76
17054.59 98
17055.83 75
17057.06 61
17058.29 82
17059.53 80
17060.76 79
17062.00 79
17063.23 80
17064.47 84
17065.70 77
17066.94 94
17068.17 82
17069.41 80
17070.64 73
17071.88 92
17073.11 99
17074.35 78
17075.58 71
17076.82 77
17078.05 95
17079.29 86
17080.52 78
17081.76 80
17082.99 88
17084.23 93
17085.46 97
17086.70 79
17087.93 67
17089.17 68
17090.40 85
17091.64 89
17092.87 72
17094.11 60
17095.35 103
17096.58 109
17097.82 75
17099.05 66
17100.29 68
17101.53 82
17102.76 88
17104.00 78
17105.23 86
17106.47 90
17107.71 89
17108.94 84
17110.18 86
17111.41 78
17112.65 93
17113.89 77
17115.12 81
17116.36 69
17117.60 71
17118.83 101
17120.07 93
17121.31 96
17122.54 86
17123.78 94
17125.02 78
17126.25 89
17127.49 107
17128.73 100
17129.96 82
17131.20 76
17132.44 95
17133.68 83
17134.91 93
17136.15 86
17137.39 89
17138.62 93
17139.86 89
17141.10 84
17142.34 93
17143.57 86
17144.81 82
17146.05 84
17147.29 90
17148.52 94
17149.76 64
17151.00 85
17152.24 104
17153.48 77
17154.71 89
17155.95 84
17157.19 86
17158.43 99
17159.66 86
17160.90 80
17162.14 81
17163.38 105
17164.62 86
17165.86 67
17167.09 63
17168.33 86
17169.57 91
17170.81 73
17172.05 71
17173.29 98
17174.52 99
17175.76 98
17177.00 89
17178.24 82
17179.48 78
17180.72 80
17181.96 64
17183.20 90
17184.43 64
17185.67 80
17186.91 82
17188.15 66
17189.39 69
17190.63 74
17191.87 72
17193.11 97
17194.35 75
17195.59 66
17196.83 94
17198.07 84
17199.31 78
17200.55 68
17201.78 77
17203.02 83
17204.26 74
17205.50 70
17206.74 80
17207.98 76
17209.22 83
17210.46 79
17211.70 77
17212.94 77
17214.18 70
17215.42 95
17216.66 84
17217.90 64
17219.14 71
17220.38 92
17221.62 81
17222.86 71
17224.10 81
17225.34 86
17226.59 85
17227.83 80
17229.07 68
17230.31 84
17231.55 79
17232.79 93
17234.03 81
17235.27 75
17236.51 53
17237.75 74
17238.99 87
17240.23 73
17241.47 63
17242.72 105
17243.96 86
17245.20 70
17246.44 61
17247.68 78
17248.92 89
17250.16 79
17251.40 71
17252.65 75
17253.89 68
17255.13 62
17256.37 79
17257.61 76
17258.85 78
17260.09 63
17261.34 76
17262.58 85
17263.82 64
17265.06 69
17266.30 82
17267.55 87
17268.79 88
17270.03 61
17271.27 66
17272.51 73
17273.76 87
17275.00 88
17276.24 79
17277.48 75
17278.72 80
17279.97 76
17281.21 65
17282.45 79
17283.69 74
17284.94 82
17286.18 81
17287.42 67
17288.67 82
17289.91 83
17291.15 74
17292.39 59
17293.64 81
17294.88 83
17296.12 75
17297.37 81
17298.61 75
17299.85 75
17301.09 85
17302.34 81
17303.58 82
17304.82 74
17306.07 77
17307.31 91
17308.55 83
17309.80 69
17311.04 66
17312.29 49
17313.53 83
17314.77 83
17316.02 84
17317.26 67
17318.50 72
17319.75 79
17320.99 67
17322.24 76
17323.48 69
17324.72 68
17325.97 84
17327.21 76
17328.46 65
17329.70 74
17330.94 85
17332.19 74
17333.43 81
17334.68 78
17335.92 79
17337.17 77
17338.41 51
17339.65 74
17340.90 80
17342.14 83
17343.39 71
17344.63 73
17345.88 86
17347.12 66
17348.37 78
17349.61 73
17350.86 75
17352.10 59
17353.35 61
17354.59 73
17355.84 64
17357.08 56
17358.33 90
17359.57 77
17360.82 68
17362.06 76
17363.31 76
17364.55 78
17365.80 67
17367.05 59
17368.29 67
17369.54 72
17370.78 72
17372.03 77
17373.27 74
17374.52 52
17375.77 64
17377.01 79
17378.26 65
17379.50 65
17380.75 71
17382.00 81
17383.24 73
17384.49 56
17385.73 62
17386.98 77
17388.23 70
17389.47 66
17390.72 55
17391.97 60
17393.21 93
17394.46 92
17395.71 76
17396.95 77
17398.20 70
17399.45 91
17400.69 94
17401.94 61
17403.19 61
17404.43 74
17405.68 88
17406.93 64
17408.17 72
17409.42 71
17410.67 99
17411.91 82
17413.16 61
17414.41 67
17415.66 75
17416.90 89
17418.15 73
17419.40 64
17420.65 62
17421.89 84
17423.14 95
17424.39 78
17425.64 71
17426.88 81
17428.13 89
17429.38 76
17430.63 70
17431.87 64
17433.12 76
17434.37 72
17435.62 79
17436.87 76
17438.11 85
17439.36 71
17440.61 87
17441.86 78
17443.11 89
17444.36 83
17445.60 86
17446.85 78
17448.10 78
17449.35 70
17450.60 70
17451.85 73
17453.10 90
17454.34 69
17455.59 64
17456.84 67
17458.09 76
17459.34 79
17460.59 54
17461.84 86
17463.09 75
17464.33 78
17465.58 83
17466.83 77
17468.08 61
17469.33 75
17470.58 82
17471.83 59
17473.08 64
17474.33 70
17475.58 65
17476.83 76
17478.08 81
17479.33 78
17480.58 95
17481.83 69
17483.08 59
17484.33 68
17485.58 78
17486.83 78
17488.07 92
17489.32 66
17490.57 61
17491.82 77
17493.07 90
17494.32 111
17495.58 72
17496.83 57
17498.08 86
17499.33 101
17500.58 81
17501.83 75
17503.08 71
17504.33 81
17505.58 81
17506.83 84
17508.08 72
17509.33 62
17510.58 71
17511.83 82
17513.08 81
17514.33 65
17515.58 79
17516.83 83
17518.09 80
17519.34 70
17520.59 70
17521.84 88
17523.09 92
17524.34 76
17525.59 67
17526.84 73
17528.09 75
17529.35 82
17530.60 73
17531.85 82
17533.10 85
17534.35 64
17535.60 91
17536.86 83
17538.11 81
17539.36 76
17540.61 98
17541.86 98
17543.11 76
17544.37 86
17545.62 82
17546.87 77
17548.12 70
17549.37 72
17550.63 81
17551.88 81
17553.13 72
17554.38 74
17555.63 74
17556.89 89
17558.14 71
17559.39 71
17560.64 62
17561.90 82
17563.15 72
17564.40 67
17565.65 61
17566.91 66
17568.16 98
17569.41 78
17570.67 94
17571.92 67
17573.17 62
17574.42 67
17575.68 99
17576.93 94
17578.18 85
17579.44 86
17580.69 63
17581.94 83
17583.20 77
17584.45 85
17585.70 59
17586.96 92
17588.21 92
17589.46 68
17590.72 56
17591.97 83
17593.22 84
17594.48 83
17595.73 90
17596.99 80
17598.24 85
17599.49 69
17600.75 65
17602.00 87
17603.26 77
17604.51 73
17605.76 99
17607.02 76
17608.27 73
17609.53 70
17610.78 85
17612.03 84
17613.29 72
17614.54 66
17615.80 84
17617.05 84
17618.31 71
17619.56 86
17620.82 81
17622.07 70
17623.33 83
17624.58 91
17625.83 86
17627.09 84
17628.34 63
17629.60 95
17630.85 93
17632.11 60
17633.36 66
17634.62 97
17635.88 88
17637.13 81
17638.39 74
17639.64 85
17640.90 91
17642.15 83
17643.41 101
17644.66 79
17645.92 83
17647.17 76
17648.43 89
17649.68 84
17650.94 74
17652.20 79
17653.45 89
17654.71 100
17655.96 86
17657.22 81
17658.48 86
17659.73 107
17660.99 75
17662.24 81
17663.50 79
17664.76 79
17666.01 74
17667.27 93
17668.53 72
17669.78 72
17671.04 91
17672.29 90
17673.55 80
17674.81 52
17676.06 76
17677.32 94
17678.58 92
17679.83 78
17681.09 76
17682.35 72
17683.60 74
17684.86 70
17686.12 83
17687.38 88
17688.63 69
17689.89 58
17691.15 77
17692.40 65
17693.66 72
17694.92 68
17696.18 86
17697.43 86
17698.69 75
17699.95 77
17701.21 78
17702.46 73
17703.72 62
17704.98 70
17706.24 82
17707.49 72
17708.75 80
17710.01 87
17711.27 76
17712.53 58
17713.78 72
17715.04 84
17716.30 65
17717.56 86
17718.82 74
17720.07 76
17721.33 74
17722.59 63
17723.85 80
17725.11 64
17726.36 67
17727.62 58
17728.88 94
17730.14 53
17731.40 65
17732.66 68
17733.92 81
17735.17 81
17736.43 58
17737.69 84
17738.95 73
17740.21 66
17741.47 56
17742.73 78
17743.99 75
17745.25 76
17746.51 78
17747.76 70
17749.02 70
17750.28 69
17751.54 66
17752.80 93
17754.06 78
17755.32 76
17756.58 85
17757.84 86
17759.10 84
17760.36 70
17761.62 78
17762.88 69
17764.14 64
17765.40 69
17766.66 77
17767.92 66
17769.18 75
17770.44 81
17771.70 81
17772.96 56
17774.22 71
17775.48 84
17776.74 74
17778.00 83
17779.26 66
17780.52 84
17781.78 66
17783.04 72
17784.30 63
17785.56 78
17786.82 94
17788.08 70
17789.34 70
17790.60 65
17791.86 72
17793.12 70
17794.38 83
17795.65 82
17796.91 66
17798.17 80
17799.43 67
17800.69 60
17801.95 66
17803.21 80
17804.47 70
17805.73 65
17807.00 89
17808.26 67
17809.52 69
17810.78 83
17812.04 75
17813.30 89
17814.56 74
17815.83 79
17817.09 73
17818.35 70
17819.61 65
17820.87 82
17822.13 79
17823.40 76
17824.66 75
17825.92 63
17827.18 63
17828.44 76
17829.71 56
17830.97 73
17832.23 70
17833.49 87
17834.75 82
17836.02 75
17837.28 78
17838.54 80
17839.80 65
17841.07 61
17842.33 72
17843.59 65
17844.85 77
17846.12 76
17847.38 74
17848.64 58
17849.91 71
17851.17 76
17852.43 65
17853.69 72
17854.96 79
17856.22 52
17857.48 58
17858.75 64
17860.01 87
17861.27 78
17862.54 73
17863.80 82
17865.06 74
17866.33 63
17867.59 64
17868.85 59
17870.12 68
17871.38 63
17872.64 71
17873.91 73
17875.17 71
17876.43 65
17877.70 74
17878.96 69
17880.23 57
17881.49 77
17882.75 59
17884.02 74
17885.28 63
17886.55 64
17887.81 68
17889.07 80
17890.34 66
17891.60 64
17892.87 76
17894.13 69
17895.40 75
17896.66 62
17897.92 77
17899.19 67
17900.45 68
17901.72 75
17902.98 62
17904.25 71
17905.51 80
17906.78 78
17908.04 68
17909.31 68
17910.57 70
17911.84 66
17913.10 62
17914.37 81
17915.63 65
17916.90 66
17918.16 80
17919.43 81
17920.69 83
17921.96 83
17923.22 59
17924.49 78
17925.75 82
17927.02 78
17928.29 71
17929.55 68
17930.82 88
17932.08 60
17933.35 81
17934.61 62
17935.88 64
17937.15 74
17938.41 66
17939.68 64
17940.94 49
17942.21 64
17943.48 73
17944.74 79
17946.01 65
17947.28 54
17948.54 49
17949.81 70
17951.07 66
17952.34 55
17953.61 63
17954.87 57
17956.14 62
17957.41 79
17958.67 59
17959.94 54
17961.21 76
17962.47 85
17963.74 70
17965.01 60
17966.27 61
17967.54 77
17968.81 82
17970.08 55
17971.34 69
17972.61 80
17973.88 79
17975.14 67
17976.41 52
17977.68 64
17978.95 62
17980.21 70
17981.48 83
17982.75 61
17984.02 63
17985.28 64
17986.55 76
17987.82 72
17989.09 72
17990.35 52
17991.62 62
17992.89 79
17994.16 73
17995.43 55
17996.69 63
17997.96 78
17999.23 53
18000.50 64
18001.77 83
18003.03 75
18004.30 55
18005.57 67
18006.84 57
18008.11 70
18009.38 80
18010.64 66
18011.91 61
18013.18 79
18014.45 72
18015.72 66
18016.99 67
18018.26 70
18019.53 69
18020.79 72
18022.06 72
18023.33 69
18024.60 63
18025.87 57
18027.14 52
18028.41 68
18029.68 56
18030.95 65
18032.22 73
18033.48 78
18034.75 72
18036.02 57
18037.29 79
18038.56 69
18039.83 57
18041.10 55
18042.37 65
18043.64 67
18044.91 69
18046.18 57
18047.45 48
18048.72 64
18049.99 55
18051.26 92
18052.53 63
18053.80 54
18055.07 46
18056.34 68
18057.61 76
18058.88 52
18060.15 54
18061.42 64
18062.69 76
18063.96 71
18065.23 51
18066.50 49
18067.77 62
18069.04 53
18070.31 70
18071.58 48
18072.86 65
18074.13 65
18075.40 82
18076.67 40
18077.94 52
18079.21 65
18080.48 64
18081.75 72
18083.02 64
18084.29 70
18085.56 62
18086.84 80
18088.11 72
18089.38 70
18090.65 75
18091.92 75
18093.19 76
18094.46 68
18095.74 63
18097.01 66
18098.28 63
18099.55 88
18100.82 61
18102.09 64
18103.37 65
18104.64 68
18105.91 84
18107.18 76
18108.45 64
18109.72 68
18111.00 74
18112.27 60
18113.54 84
18114.81 61
18116.09 76
18117.36 75
18118.63 70
18119.90 62
18121.17 62
18122.45 63
18123.72 74
18124.99 73
18126.26 69
18127.54 86
18128.81 76
18130.08 68
18131.36 68
18132.63 74
18133.90 61
18135.17 76
18136.45 67
18137.72 71
18138.99 81
18140.27 75
18141.54 71
18142.81 53
18144.09 84
18145.36 75
18146.63 88
18147.91 66
18149.18 62
18150.45 80
18151.73 67
18153.00 56
18154.27 58
18155.55 59
18156.82 62
18158.09 64
18159.37 68
18160.64 76
18161.91 76
18163.19 72
18164.46 68
18165.74 82
18167.01 58
18168.28 62
18169.56 63
18170.83 56
18172.11 42
18173.38 63
18174.66 72
18175.93 74
18177.20 82
18178.48 56
18179.75 68
18181.03 55
18182.30 65
18183.58 78
18184.85 69
18186.13 59
18187.40 66
18188.68 88
18189.95 72
18191.23 51
18192.50 66
18193.78 66
18195.05 60
18196.33 71
18197.60 62
18198.88 64
18200.15 63
18201.43 58
18202.70 61
18203.98 66
18205.25 63
18206.53 83
18207.80 53
18209.08 73
18210.35 63
18211.63 85
18212.90 79
18214.18 54
18215.46 69
18216.73 56
18218.01 60
18219.28 66
18220.56 75
18221.84 62
18223.11 65
18224.39 50
18225.66 61
18226.94 63
18228.22 51
18229.49 58
18230.77 71
18232.04 83
18233.32 68
18234.60 60
18235.87 60
18237.15 71
18238.43 62
18239.70 85
18240.98 71
18242.26 76
18243.53 51
18244.81 62
18246.09 56
18247.36 73
18248.64 58
18249.92 80
18251.19 84
18252.47 59
18253.75 69
18255.03 62
18256.30 76
18257.58 60
18258.86 92
18260.13 64
18261.41 73
18262.69 57
18263.97 56
18265.24 69
18266.52 69
18267.80 74
18269.08 67
18270.35 76
18271.63 62
18272.91 64
18274.19 65
18275.47 76
18276.74 78
18278.02 54
18279.30 74
18280.58 87
18281.85 63
18283.13 57
18284.41 58
18285.69 75
18286.97 71
18288.25 74
18289.52 83
18290.80 68
18292.08 61
18293.36 60
18294.64 56
18295.92 59
18297.19 60
18298.47 57
18299.75 69
18301.03 56
18302.31 57
18303.59 45
18304.87 71
18306.15 57
18307.43 78
18308.70 60
18309.98 61
18311.26 70
18312.54 64
18313.82 72
18315.10 60
18316.38 54
18317.66 63
18318.94 67
18320.22 57
18321.50 69
18322.78 80
18324.06 71
18325.34 58
18326.61 66
18327.89 77
18329.17 70
18330.45 57
18331.73 74
18333.01 61
18334.29 77
18335.57 61
18336.85 73
18338.13 70
18339.41 67
18340.69 75
18341.97 65
18343.25 76
18344.53 58
18345.81 62
18347.09 74
18348.37 65
18349.66 65
18350.94 62
18352.22 61
18353.50 63
18354.78 47
18356.06 57
18357.34 75
18358.62 64
18359.90 65
18361.18 49
18362.46 63
18363.74 62
18365.02 64
18366.30 63
18367.59 70
18368.87 65
18370.15 69
18371.43 67
18372.71 59
18373.99 61
18375.27 58
18376.55 62
18377.84 47
18379.12 66
18380.40 58
18381.68 82
18382.96 61
18384.24 77
18385.53 63
18386.81 60
18388.09 50
18389.37 71
18390.65 67
18391.93 54
18393.22 65
18394.50 68
18395.78 76
18397.06 60
18398.34 50
18399.63 60
18400.91 66
18402.19 84
18403.47 67
18404.76 53
18406.04 78
18407.32 78
18408.60 79
18409.89 64
18411.17 59
18412.45 66
18413.73 66
18415.02 60
18416.30 53
18417.58 61
18418.86 62
18420.15 71
18421.43 70
18422.71 65
18424.00 55
18425.28 67
18426.56 69
18427.85 65
18429.13 44
18430.41 72
18431.70 62
18432.98 42
18434.26 63
18435.55 48
18436.83 60
18438.11 66
18439.40 55
18440.68 59
18441.96 63
18443.25 71
18444.53 82
18445.81 67
18447.10 70
18448.38 60
18449.67 64
18450.95 66
18452.23 60
18453.52 62
18454.80 81
18456.09 68
18457.37 52
18458.66 61
18459.94 63
18461.22 70
18462.51 65
18463.79 58
18465.08 55
18466.36 72
18467.65 53
18468.93 71
18470.22 50
18471.50 78
18472.78 64
18474.07 55
18475.35 66
18476.64 63
18477.92 56
18479.21 67
18480.49 69
18481.78 79
18483.06 77
18484.35 52
18485.63 51
18486.92 48
18488.20 58
18489.49 61
18490.78 73
18492.06 67
18493.35 68
18494.63 56
18495.92 76
18497.20 74
18498.49 57
18499.77 70
18501.06 62
18502.35 74
18503.63 74
18504.92 78
18506.20 72
18507.49 66
18508.78 50
18510.06 78
18511.35 77
18512.63 61
18513.92 58
18515.21 72
18516.49 66
18517.78 58
18519.06 57
18520.35 68
18521.64 70
18522.92 59
18524.21 74
18525.50 83
18526.78 67
18528.07 65
18529.36 72
18530.64 60
18531.93 58
18533.22 60
18534.50 69
18535.79 64
18537.08 63
18538.37 67
18539.65 72
18540.94 64
18542.23 66
18543.51 85
18544.80 65
18546.09 61
18547.38 52
18548.66 80
18549.95 88
18551.24 71
18552.53 67
18553.81 66
18555.10 68
18556.39 51
18557.68 67
18558.96 66
18560.25 57
18561.54 54
18562.83 62
18564.11 70
18565.40 64
18566.69 67
18567.98 52
18569.27 69
18570.56 72
18571.84 87
18573.13 83
18574.42 71
18575.71 62
18577.00 79
18578.28 80
18579.57 69
18580.86 61
18582.15 88
18583.44 81
18584.73 88
18586.02 62
18587.31 89
18588.59 65
18589.88 59
18591.17 70
18592.46 61
18593.75 60
18595.04 70
18596.33 82
18597.62 73
18598.91 66
18600.19 64
18601.48 84
18602.77 69
18604.06 77
18605.35 60
18606.64 80
18607.93 70
18609.22 73
18610.51 71
18611.80 86
18613.09 68
18614.38 72
18615.67 76
18616.96 71
18618.25 79
18619.54 67
18620.83 83
18622.12 88
18623.41 73
18624.70 82
18625.99 69
18627.28 74
18628.57 59
18629.86 70
18631.15 76
18632.44 81
18633.73 65
18635.02 82
18636.31 83
18637.60 78
18638.89 59
18640.18 89
18641.47 85
18642.76 77
18644.05 83
18645.34 78
18646.63 64
18647.93 66
18649.22 71
18650.51 72
18651.80 56
18653.09 75
18654.38 83
18655.67 96
18656.96 74
18658.25 79
18659.55 95
18660.84 72
18662.13 81
18663.42 54
18664.71 66
18666.00 68
18667.29 74
18668.58 74
18669.88 73
18671.17 56
18672.46 84
18673.75 77
18675.04 72
18676.34 54
18677.63 65
18678.92 85
18680.21 68
18681.50 65
18682.79 58
18684.09 66
18685.38 76
18686.67 71
18687.96 73
18689.26 64
18690.55 58
18691.84 80
18693.13 80
18694.43 83
18695.72 51
18697.01 71
18698.30 69
18699.60 70
18700.89 48
18702.18 57
18703.47 80
18704.77 67
18706.06 69
18707.35 66
18708.65 64
18709.94 46
18711.23 71
18712.52 72
18713.82 67
18715.11 70
18716.40 72
18717.70 83
18718.99 88
18720.28 63
18721.58 69
18722.87 61
18724.16 67
18725.46 57
18726.75 66
18728.04 65
18729.34 50
18730.63 77
18731.93 61
18733.22 65
18734.51 63
18735.81 70
18737.10 81
18738.40 68
18739.69 72
18740.98 73
18742.28 74
18743.57 57
18744.87 56
18746.16 70
18747.45 68
18748.75 60
18750.04 73
18751.34 65
18752.63 58
18753.93 73
18755.22 79
18756.52 57
18757.81 56
18759.10 63
18760.40 88
18761.69 63
18762.99 63
18764.28 53
18765.58 76
18766.87 76
18768.17 52
18769.46 59
18770.76 67
18772.05 73
18773.35 65
18774.64 77
18775.94 70
18777.23 56
18778.53 67
18779.83 68
18781.12 60
18782.42 56
18783.71 63
18785.01 72
18786.30 54
18787.60 46
18788.89 58
18790.19 68
18791.49 70
18792.78 65
18794.08 68
18795.37 56
18796.67 59
18797.97 67
18799.26 56
18800.56 50
18801.85 66
18803.15 61
18804.45 92
18805.74 74
18807.04 61
18808.34 52
18809.63 70
18810.93 76
18812.23 53
18813.52 74
18814.82 70
18816.12 64
18817.41 67
18818.71 66
18820.01 64
18821.30 80
18822.60 65
18823.90 62
18825.19 55
18826.49 56
18827.79 68
18829.08 69
18830.38 53
18831.68 60
18832.98 60
18834.27 83
18835.57 69
18836.87 55
18838.17 71
18839.46 58
18840.76 71
18842.06 75
18843.36 80
18844.65 61
18845.95 50
18847.25 61
18848.55 64
18849.84 54
18851.14 52
18852.44 69
18853.74 70
18855.04 54
18856.33 65
18857.63 69
18858.93 54
18860.23 70
18861.53 61
18862.83 68
18864.12 48
18865.42 59
18866.72 71
18868.02 70
18869.32 58
18870.62 63
18871.91 61
18873.21 69
18874.51 56
18875.81 58
18877.11 70
18878.41 77
18879.71 73
18881.01 69
18882.30 53
18883.60 54
18884.90 65
18886.20 61
18887.50 66
18888.80 67
18890.10 71
18891.40 62
18892.70 63
18894.00 65
18895.30 67
18896.60 58
18897.90 49
18899.19 74
18900.49 63
18901.79 70
18903.09 63
18904.39 63
18905.69 64
18906.99 70
18908.29 62
18909.59 54
18910.89 52
18912.19 78
18913.49 75
18914.79 69
18916.09 53
18917.39 48
18918.69 65
18919.99 62
18921.29 78
18922.59 57
18923.89 63
18925.20 64
18926.50 64
18927.80 65
18929.10 69
18930.40 67
18931.70 71
18933.00 55
18934.30 62
18935.60 67
18936.90 66
18938.20 56
18939.50 59
18940.80 62
18942.10 53
18943.41 76
18944.71 67
18946.01 71
18947.31 54
18948.61 55
18949.91 57
18951.21 65
18952.51 62
18953.82 41
18955.12 72
18956.42 60
18957.72 52
18959.02 62
18960.32 65
18961.63 79
18962.93 69
18964.23 55
18965.53 76
18966.83 60
18968.13 60
18969.44 64
18970.74 80
18972.04 75
18973.34 59
18974.64 59
18975.95 51
18977.25 71
18978.55 69
18979.85 46
18981.16 57
18982.46 72
18983.76 45
18985.06 52
18986.37 70
18987.67 72
18988.97 64
18990.27 64
18991.58 65
18992.88 54
18994.18 73
18995.48 66
18996.79 62
18998.09 46
18999.39 56
19000.70 59
19002.00 54
19003.30 55
19004.61 60
19005.91 75
19007.21 64
19008.52 53
19009.82 65
19011.12 75
19012.43 61
19013.73 68
19015.03 79
19016.34 68
19017.64 63
19018.94 55
19020.25 61
19021.55 61
19022.86 40
19024.16 60
19025.46 71
19026.77 63
19028.07 43
19029.37 67
19030.68 84
19031.98 57
19033.29 56
19034.59 54
19035.90 57
19037.20 48
19038.50 60
19039.81 59
19041.11 60
19042.42 44
19043.72 53
19045.03 70
19046.33 65
19047.64 58
19048.94 75
19050.25 62
19051.55 75
19052.85 63
19054.16 72
19055.46 60
19056.77 42
19058.07 78
19059.38 58
19060.68 60
19061.99 63
19063.30 63
19064.60 77
19065.91 57
19067.21 56
19068.52 62
19069.82 71
19071.13 53
19072.43 59
19073.74 47
19075.04 55
19076.35 66
19077.66 59
19078.96 49
19080.27 54
19081.57 61
19082.88 65
19084.18 71
19085.49 57
19086.80 52
19088.10 67
19089.41 75
19090.71 62
19092.02 50
19093.33 59
19094.63 60
19095.94 53
19097.25 68
19098.55 60
19099.86 76
19101.17 84
19102.47 72
19103.78 64
19105.08 66
19106.39 58
19107.70 65
19109.01 54
19110.31 55
19111.62 61
19112.93 57
19114.23 65
19115.54 59
19116.85 62
19118.15 62
19119.46 58
19120.77 62
19122.08 59
19123.38 55
19124.69 85
19126.00 80
19127.30 63
19128.61 52
19129.92 67
19131.23 83
19132.53 54
19133.84 51
19135.15 60
19136.46 74
19137.77 79
19139.07 54
19140.38 56
19141.69 66
19143.00 69
19144.30 65
19145.61 59
19146.92 59
19148.23 56
19149.54 75
19150.84 74
19152.15 58
19153.46 50
19154.77 64
19156.08 87
19157.39 61
19158.70 56
19160.00 74
19161.31 81
19162.62 69
19163.93 58
19165.24 44
19166.55 67
19167.86 77
19169.16 76
19170.47 70
19171.78 70
19173.09 61
19174.40 70
19175.71 56
19177.02 46
19178.33 49
19179.64 65
19180.95 79
19182.26 63
19183.56 61
19184.87 63
19186.18 62
19187.49 42
19188.80 55
19190.11 54
19191.42 63
19192.73 64
19194.04 56
19195.35 54
19196.66 52
19197.97 73
19199.28 72
19200.59 59
19201.90 38
19203.21 56
19204.52 72
19205.83 73
19207.14 48
19208.45 71
19209.76 71
19211.07 72
19212.38 53
19213.69 58
19215.00 69
19216.31 68
19217.62 78
19218.93 51
19220.24 53
19221.55 61
19222.86 82
19224.18 62
19225.49 79
19226.80 68
19228.11 74
19229.42 59
19230.73 44
19232.04 56
19233.35 59
19234.66 58
19235.97 56
19237.28 65
19238.60 64
19239.91 70
19241.22 68
19242.53 65
19243.84 74
19245.15 67
19246.46 69
19247.78 58
19249.09 60
19250.40 62
19251.71 51
19253.02 62
19254.33 74
19255.65 67
19256.96 53
19258.27 48
19259.58 63
19260.89 54
19262.21 71
19263.52 57
19264.83 69
19266.14 58
19267.45 62
19268.77 83
19270.08 59
19271.39 64
19272.70 56
19274.02 64
19275.33 69
19276.64 54
19277.95 64
19279.27 48
19280.58 79
19281.89 67
19283.20 57
19284.52 69
19285.83 60
19287.14 75
19288.45 67
19289.77 51
19291.08 45
19292.39 78
19293.71 68
19295.02 43
19296.33 61
19297.65 63
19298.96 62
19300.27 53
19301.59 69
19302.90 59
19304.21 48
19305.53 65
19306.84 56
19308.15 62
19309.47 65
19310.78 60
19312.09 70
19313.41 61
19314.72 67
19316.04 53
19317.35 62
19318.66 83
19319.98 47
19321.29 66
19322.61 48
19323.92 60
19325.23 64
19326.55 67
19327.86 74
19329.18 59
19330.49 55
19331.81 60
19333.12 60
19334.43 65
19335.75 66
19337.06 59
19338.38 63
19339.69 62
19341.01 56
19342.32 64
19343.64 64
19344.95 53
19346.27 58
19347.58 56
19348.90 50
19350.21 55
19351.53 59
19352.84 67
19354.16 53
19355.47 70
19356.79 57
19358.10 52
19359.42 61
19360.73 67
19362.05 64
19363.36 66
19364.68 60
19366.00 61
19367.31 63
19368.63 68
19369.94 69
19371.26 61
19372.57 70
19373.89 59
19375.21 60
19376.52 47
19377.84 52
19379.15 62
19380.47 71
19381.79 43
19383.10 53
19384.42 67
19385.73 61
19387.05 47
19388.37 58
19389.68 56
19391.00 63
19392.32 55
19393.63 68
19394.95 58
19396.27 46
19397.58 74
19398.90 65
19400.22 59
19401.53 43
19402.85 59
19404.17 67
19405.48 69
19406.80 58
19408.12 63
19409.43 54
19410.75 65
19412.07 54
19413.39 53
19414.70 61
19416.02 48
19417.34 50
19418.65 46
19419.97 56
19421.29 56
19422.61 70
19423.92 64
19425.24 56
19426.56 60
19427.88 64
19429.20 50
19430.51 64
19431.83 48
19433.15 68
19434.47 54
19435.78 63
19437.10 51
19438.42 58
19439.74 61
19441.06 53
19442.37 66
19443.69 55
19445.01 52
19446.33 45
19447.65 59
19448.97 39
19450.28 53
19451.60 64
19452.92 68
19454.24 53
19455.56 46
19456.88 54
19458.20 43
19459.51 50
19460.83 66
19462.15 63
19463.47 55
19464.79 45
19466.11 54
19467.43 62
19468.75 45
19470.07 43
19471.39 53
19472.70 61
19474.02 56
19475.34 45
19476.66 49
19477.98 57
19479.30 55
19480.62 48
19481.94 64
19483.26 55
19484.58 56
19485.90 48
19487.22 70
19488.54 66
19489.86 51
19491.18 58
19492.50 63
19493.82 52
19495.14 50
19496.46 52
19497.78 62
19499.10 59
19500.42 52
19501.74 55
19503.06 51
19504.38 46
19505.70 50
19507.02 55
19508.34 55
19509.66 72
19510.98 60
19512.30 66
19513.62 42
19514.94 57
19516.26 76
19517.58 55
19518.90 56
19520.23 67
19521.55 72
19522.87 53
19524.19 57
19525.51 57
19526.83 57
19528.15 51
19529.47 58
19530.79 46
19532.11 62
19533.44 63
19534.76 56
19536.08 70
19537.40 57
19538.72 77
19540.04 56
19541.36 79
19542.69 68
19544.01 53
19545.33 64
19546.65 47
19547.97 57
19549.29 67
19550.62 51
19551.94 52
19553.26 58
19554.58 39
19555.90 48
19557.23 52
19558.55 49
19559.87 66
19561.19 60
19562.51 46
19563.84 62
19565.16 50
19566.48 64
19567.80 50
19569.13 72
19570.45 42
19571.77 63
19573.09 63
19574.42 59
19575.74 64
19577.06 65
19578.39 60
19579.71 56
19581.03 65
19582.35 46
19583.68 59
19585.00 55
19586.32 47
19587.65 47
19588.97 59
19590.29 61
19591.62 51
19592.94 55
19594.26 61
19595.59 67
19596.91 53
19598.23 60
19599.56 65
19600.88 45
19602.20 52
19603.53 63
19604.85 64
19606.17 61
19607.50 57
19608.82 63
19610.15 66
19611.47 73
19612.79 69
19614.12 53
19615.44 58
19616.77 48
19618.09 60
19619.41 76
19620.74 59
19622.06 36
19623.39 62
19624.71 55
19626.03 53
19627.36 52
19628.68 63
19630.01 53
19631.33 60
19632.66 57
19633.98 62
19635.31 57
19636.63 59
19637.96 53
19639.28 74
19640.61 68
19641.93 65
19643.26 69
19644.58 61
19645.91 61
19647.23 51
19648.56 54
19649.88 64
19651.21 55
19652.53 65
19653.86 61
19655.18 57
19656.51 75
19657.83 72
19659.16 61
19660.48 47
19661.81 54
19663.14 66
19664.46 70
19665.79 61
19667.11 48
19668.44 65
19669.77 76
19671.09 59
19672.42 66
19673.74 73
19675.07 66
19676.40 55
19677.72 71
19679.05 64
19680.37 62
19681.70 48
19683.03 66
19684.35 67
19685.68 55
19687.01 56
19688.33 54
19689.66 60
19690.99 70
19692.31 71
19693.64 78
19694.97 70
19696.29 60
19697.62 54
19698.95 64
19700.27 66
19701.60 57
19702.93 62
19704.25 68
19705.58 55
19706.91 65
19708.23 65
19709.56 64
19710.89 58
19712.22 59
19713.54 68
19714.87 56
19716.20 49
19717.53 67
19718.85 55
19720.18 54
19721.51 73
19722.84 64
19724.16 55
19725.49 59
19726.82 56
19728.15 68
19729.48 66
19730.80 62
19732.13 58
19733.46 56
19734.79 55
19736.12 54
19737.44 74
19738.77 72
19740.10 65
19741.43 46
19742.76 58
19744.09 63
19745.41 64
19746.74 66
19748.07 63
19749.40 51
19750.73 66
19752.06 52
19753.39 55
19754.71 54
19756.04 53
19757.37 59
19758.70 62
19760.03 52
19761.36 64
19762.69 60
19764.02 57
19765.35 71
19766.68 50
19768.00 72
19769.33 65
19770.66 60
19771.99 64
19773.32 49
19774.65 55
19775.98 60
19777.31 60
19778.64 58
19779.97 53
19781.30 59
19782.63 52
19783.96 67
19785.29 38
19786.62 65
19787.95 85
19789.28 70
19790.61 61
19791.94 59
19793.27 64
19794.60 63
19795.93 55
19797.26 67
19798.59 57
19799.92 66
19801.25 68
19802.58 62
19803.91 67
19805.24 61
19806.57 54
19807.90 64
19809.23 63
19810.56 51
19811.89 62
19813.22 64
19814.55 60
19815.89 59
19817.22 55
19818.55 66
19819.88 54
19821.21 58
19822.54 44
19823.87 50
19825.20 43
19826.53 54
19827.86 51
19829.20 53
19830.53 38
19831.86 61
19833.19 45
19834.52 48
19835.85 70
19837.18 57
19838.52 63
19839.85 65
19841.18 61
19842.51 60
19843.84 40
19845.17 46
19846.51 55
19847.84 51
19849.17 56
19850.50 61
19851.83 57
19853.17 66
19854.50 50
19855.83 58
19857.16 71
19858.50 61
19859.83 55
19861.16 63
19862.49 61
19863.82 62
19865.16 48
19866.49 59
19867.82 61
19869.15 65
19870.49 65
19871.82 65
19873.15 48
19874.49 45
19875.82 61
19877.15 63
19878.48 86
19879.82 54
19881.15 56
19882.48 73
19883.82 74
19885.15 49
19886.48 64
19887.82 45
19889.15 59
19890.48 73
19891.82 66
19893.15 49
19894.48 63
19895.82 64
19897.15 68
19898.48 65
19899.82 57
19901.15 53
19902.48 57
19903.82 52
19905.15 59
19906.49 57
19907.82 62
19909.15 63
19910.49 72
19911.82 79
19913.16 60
19914.49 56
19915.82 63
19917.16 57
19918.49 71
19919.83 55
19921.16 54
19922.50 61
19923.83 62
19925.16 68
19926.50 82
19927.83 59
19929.17 66
19930.50 59
19931.84 69
19933.17 55
19934.51 52
19935.84 62
19937.18 66
19938.51 58
19939.85 42
19941.18 53
19942.52 66
19943.85 62
19945.19 48
19946.52 55
19947.86 61
19949.19 68
19950.53 65
19951.86 70
19953.20 42
19954.53 45
19955.87 52
19957.21 55
19958.54 51
19959.88 53
19961.21 76
19962.55 60
19963.88 50
19965.22 54
19966.56 63
19967.89 52
19969.23 63
19970.56 47
19971.90 53
19973.24 53
19974.57 51
19975.91 64
19977.24 58
19978.58 39
19979.92 44
19981.25 52
19982.59 47
19983.93 64
19985.26 53
19986.60 62
19987.94 50
19989.27 66
19990.61 52
19991.95 69
19993.28 62
19994.62 45
19995.96 49
19997.29 45
19998.63 64
19999.97 64
20001.30 62
20002.64 58
20003.98 51
20005.32 52
20006.65 57
20007.99 54
20009.33 49
20010.67 57
20012.00 73
20013.34 61
20014.68 48
20016.02 71
20017.35 58
20018.69 57
20020.03 55
20021.37 68
20022.70 47
20024.04 53
20025.38 61
20026.72 56
20028.06 70
20029.39 51
20030.73 56
20032.07 61
20033.41 62
20034.75 66
20036.08 66
20037.42 57
20038.76 59
20040.10 44
20041.44 58
20042.78 43
20044.11 53
20045.45 65
20046.79 66
20048.13 66
20049.47 56
20050.81 57
20052.15 67
20053.48 53
20054.82 62
20056.16 60
20057.50 64
20058.84 58
20060.18 59
20061.52 71
20062.86 60
20064.20 58
20065.54 49
20066.88 60
20068.21 57
20069.55 51
20070.89 66
20072.23 56
20073.57 66
20074.91 60
20076.25 62
20077.59 62
20078.93 49
20080.27 59
20081.61 46
20082.95 56
20084.29 56
20085.63 67
20086.97 71
20088.31 70
20089.65 92
20090.99 74
20092.33 58
20093.67 58
20095.01 63
20096.35 68
20097.69 65
20099.03 48
20100.37 64
20101.71 66
20103.05 58
20104.39 50
20105.73 55
20107.07 58
20108.41 71
20109.76 62
20111.10 57
20112.44 53
20113.78 47
20115.12 61
20116.46 50
20117.80 52
20119.14 60
20120.48 48
20121.82 53
20123.16 59
20124.51 52
20125.85 58
20127.19 58
20128.53 53
20129.87 72
20131.21 55
20132.55 50
20133.90 53
20135.24 60
