# Supplementary material for: MALDI-TOF MS typing enables the classification of brewing yeasts of the genus Saccharomyces to major beer styles
Source: PLoS One. 2017 Aug 9;12(8):e0181694. doi: 10.1371/journal.pone.0181694 (PMC5549903; doi:10.1371/journal.pone.0181694)
Supplement: S15 File — The directory includes 90 raw files and was zipped to “.zip”; the folder has three strains with 30 spectra per strain; S1 Text explains the raw files with an example and Table 1 represents the yeast strains used within the experiment. (ZIP) [file pone.0181694.s018.zip › 43-45/30668-513-OG-Ale-Alt-YPG-18h-E-E_2015-11-11__0_A9_1.dat]

1999.94 1830
2000.36 1878
2000.78 2033
2001.20 1984
2001.62 2085
2002.04 1862
2002.47 1819
2002.89 1904
2003.31 1853
2003.73 1764
2004.15 1772
2004.58 1732
2005.00 1721
2005.42 1618
2005.84 1601
2006.26 1571
2006.69 1600
2007.11 1647
2007.53 1722
2007.95 1589
2008.38 1519
2008.80 1645
2009.22 1741
2009.64 1784
2010.07 1880
2010.49 1791
2010.91 1786
2011.33 1758
2011.76 1839
2012.18 1747
2012.60 1672
2013.03 1719
2013.45 1497
2013.87 1543
2014.29 1535
2014.72 1565
2015.14 1492
2015.56 1623
2015.99 1553
2016.41 1569
2016.83 1509
2017.26 1449
2017.68 1614
2018.10 1612
2018.53 1723
2018.95 1638
2019.37 1560
2019.80 1604
2020.22 1509
2020.65 1429
2021.07 1498
2021.49 1481
2021.92 1520
2022.34 1440
2022.76 1665
2023.19 1533
2023.61 1565
2024.04 1575
2024.46 1577
2024.88 1495
2025.31 1601
2025.73 1533
2026.16 1557
2026.58 1600
2027.01 1600
2027.43 1525
2027.85 1497
2028.28 1621
2028.70 1542
2029.13 1447
2029.55 1463
2029.98 1499
2030.40 1560
2030.83 1643
2031.25 1498
2031.68 1538
2032.10 1431
2032.53 1645
2032.95 1695
2033.38 1656
2033.80 1703
2034.23 1767
2034.65 1664
2035.08 1797
2035.50 1732
2035.93 1748
2036.35 1572
2036.78 1556
2037.20 1602
2037.63 1550
2038.06 1622
2038.48 1516
2038.91 1552
2039.33 1526
2039.76 1599
2040.18 1644
2040.61 1593
2041.04 1620
2041.46 1623
2041.89 1659
2042.31 1563
2042.74 1556
2043.17 1646
2043.59 1585
2044.02 1524
2044.44 1563
2044.87 1642
2045.30 1488
2045.72 1543
2046.15 1604
2046.58 1685
2047.00 1525
2047.43 1565
2047.85 1434
2048.28 1620
2048.71 1824
2049.13 1755
2049.56 1686
2049.99 1615
2050.41 1541
2050.84 1725
2051.27 1704
2051.70 1699
2052.12 1617
2052.55 1564
2052.98 1667
2053.40 1797
2053.83 1673
2054.26 1791
2054.69 1811
2055.11 1755
2055.54 1732
2055.97 1702
2056.40 1657
2056.82 1685
2057.25 1638
2057.68 1617
2058.11 1594
2058.53 1759
2058.96 1647
2059.39 1586
2059.82 1469
2060.24 1500
2060.67 1585
2061.10 1665
2061.53 1767
2061.96 1671
2062.38 1588
2062.81 1867
2063.24 1722
2063.67 1782
2064.10 1680
2064.52 1954
2064.95 2158
2065.38 2268
2065.81 2528
2066.24 2397
2066.67 2271
2067.10 2887
2067.52 2679
2067.95 2392
2068.38 2337
2068.81 2205
2069.24 2089
2069.67 1969
2070.10 1910
2070.53 1833
2070.95 1766
2071.38 1844
2071.81 1768
2072.24 1633
2072.67 1611
2073.10 1675
2073.53 1587
2073.96 1628
2074.39 1448
2074.82 1487
2075.25 1727
2075.68 1738
2076.11 1647
2076.53 1527
2076.96 1710
2077.39 1809
2077.82 1683
2078.25 1704
2078.68 1678
2079.11 1639
2079.54 1541
2079.97 1602
2080.40 1640
2080.83 1697
2081.26 1859
2081.69 1708
2082.12 1656
2082.55 1689
2082.98 1678
2083.41 1564
2083.84 1644
2084.27 1816
2084.70 1846
2085.13 1705
2085.57 1613
2086.00 1579
2086.43 1613
2086.86 1714
2087.29 1679
2087.72 1600
2088.15 1503
2088.58 1613
2089.01 1512
2089.44 1520
2089.87 1645
2090.30 1561
2090.73 1590
2091.17 1510
2091.60 1529
2092.03 1626
2092.46 1582
2092.89 1499
2093.32 1609
2093.75 1521
2094.18 1575
2094.62 1521
2095.05 1584
2095.48 1522
2095.91 1465
2096.34 1566
2096.77 1606
2097.20 1582
2097.64 1590
2098.07 1510
2098.50 1601
2098.93 1519
2099.36 1550
2099.80 1442
2100.23 1512
2100.66 1491
2101.09 1367
2101.52 1255
2101.96 1385
2102.39 1524
2102.82 1439
2103.25 1513
2103.69 1594
2104.12 1581
2104.55 1523
2104.98 1500
2105.41 1425
2105.85 1327
2106.28 1421
2106.71 1482
2107.15 1627
2107.58 1475
2108.01 1402
2108.44 1505
2108.88 1509
2109.31 1514
2109.74 1542
2110.18 1511
2110.61 1613
2111.04 1582
2111.47 1634
2111.91 1562
2112.34 1545
2112.77 1455
2113.21 1647
2113.64 1532
2114.07 1602
2114.51 1608
2114.94 1438
2115.37 1439
2115.81 1465
2116.24 1556
2116.68 1574
2117.11 1421
2117.54 1440
2117.98 1497
2118.41 1606
2118.84 1548
2119.28 1443
2119.71 1418
2120.15 1521
2120.58 1478
2121.01 1485
2121.45 1504
2121.88 1527
2122.32 1570
2122.75 1677
2123.19 1555
2123.62 1605
2124.05 1676
2124.49 1554
2124.92 1526
2125.36 1585
2125.79 1596
2126.23 1551
2126.66 1468
2127.10 1429
2127.53 1389
2127.97 1504
2128.40 1473
2128.84 1621
2129.27 1595
2129.71 1568
2130.14 1548
2130.58 1496
2131.01 1552
2131.45 1542
2131.88 1466
2132.32 1463
2132.75 1430
2133.19 1386
2133.62 1481
2134.06 1537
2134.49 1513
2134.93 1464
2135.37 1516
2135.80 1512
2136.24 1506
2136.67 1492
2137.11 1541
2137.54 1460
2137.98 1428
2138.42 1586
2138.85 1343
2139.29 1331
2139.72 1490
2140.16 1539
2140.60 1548
2141.03 1494
2141.47 1482
2141.90 1502
2142.34 1476
2142.78 1430
2143.21 1348
2143.65 1515
2144.09 1457
2144.52 1333
2144.96 1392
2145.40 1424
2145.83 1282
2146.27 1283
2146.71 1524
2147.14 1400
2147.58 1459
2148.02 1342
2148.45 1470
2148.89 1402
2149.33 1447
2149.76 1773
2150.20 1630
2150.64 1530
2151.08 1588
2151.51 1731
2151.95 1621
2152.39 1538
2152.83 1649
2153.26 1564
2153.70 1596
2154.14 1521
2154.58 1421
2155.01 1432
2155.45 1419
2155.89 1462
2156.33 1551
2156.76 1501
2157.20 1462
2157.64 1577
2158.08 1614
2158.52 1682
2158.95 1583
2159.39 1527
2159.83 1400
2160.27 1480
2160.71 1511
2161.14 1680
2161.58 1661
2162.02 1612
2162.46 1604
2162.90 1595
2163.34 1629
2163.77 1557
2164.21 1598
2164.65 1472
2165.09 1530
2165.53 1469
2165.97 1530
2166.41 1610
2166.84 1513
2167.28 1631
2167.72 1561
2168.16 1438
2168.60 1447
2169.04 1506
2169.48 1560
2169.92 1623
2170.36 1566
2170.80 1602
2171.23 1616
2171.67 1707
2172.11 1778
2172.55 1958
2172.99 1948
2173.43 1868
2173.87 1992
2174.31 2091
2174.75 2163
2175.19 2138
2175.63 2193
2176.07 2067
2176.51 2052
2176.95 2005
2177.39 2061
2177.83 1918
2178.27 1821
2178.71 1835
2179.15 1793
2179.59 1754
2180.03 1668
2180.47 1594
2180.91 1504
2181.35 1653
2181.79 1617
2182.23 1710
2182.67 1637
2183.11 1596
2183.55 1454
2183.99 1466
2184.43 1688
2184.87 1519
2185.31 1548
2185.75 1559
2186.20 1544
2186.64 1575
2187.08 1635
2187.52 1633
2187.96 1610
2188.40 1715
2188.84 1701
2189.28 1504
2189.72 1571
2190.16 1544
2190.61 1697
2191.05 1659
2191.49 1673
2191.93 1515
2192.37 1554
2192.81 1572
2193.25 1727
2193.69 1577
2194.14 1629
2194.58 1608
2195.02 1680
2195.46 1891
2195.90 1866
2196.34 1711
2196.79 1752
2197.23 1852
2197.67 1736
2198.11 1758
2198.55 1774
2199.00 1571
2199.44 1403
2199.88 1538
2200.32 1496
2200.76 1604
2201.21 1738
2201.65 1582
2202.09 1649
2202.53 1564
2202.98 1633
2203.42 1613
2203.86 1517
2204.30 1573
2204.75 1681
2205.19 1766
2205.63 1815
2206.07 1709
2206.52 1606
2206.96 1600
2207.40 1592
2207.85 1570
2208.29 1504
2208.73 1563
2209.18 1604
2209.62 1600
2210.06 1462
2210.50 1553
2210.95 1557
2211.39 1383
2211.83 1591
2212.28 1605
2212.72 1514
2213.16 1549
2213.61 1513
2214.05 1508
2214.50 1522
2214.94 1551
2215.38 1588
2215.83 1387
2216.27 1427
2216.71 1451
2217.16 1484
2217.60 1451
2218.05 1539
2218.49 1470
2218.93 1522
2219.38 1520
2219.82 1511
2220.27 1524
2220.71 1463
2221.15 1503
2221.60 1532
2222.04 1596
2222.49 1478
2222.93 1593
2223.38 1592
2223.82 1577
2224.27 1660
2224.71 1552
2225.15 1552
2225.60 1592
2226.04 1616
2226.49 1729
2226.93 1627
2227.38 1714
2227.82 1655
2228.27 1792
2228.71 1613
2229.16 1627
2229.60 1719
2230.05 1766
2230.49 1593
2230.94 1524
2231.38 1613
2231.83 1665
2232.28 1655
2232.72 1515
2233.17 1651
2233.61 1585
2234.06 1518
2234.50 1576
2234.95 1597
2235.39 1720
2235.84 1610
2236.29 1586
2236.73 1489
2237.18 1540
2237.62 1571
2238.07 1664
2238.52 1522
2238.96 1515
2239.41 1436
2239.85 1381
2240.30 1457
2240.75 1444
2241.19 1419
2241.64 1344
2242.08 1453
2242.53 1449
2242.98 1406
2243.42 1490
2243.87 1582
2244.32 1421
2244.76 1344
2245.21 1436
2245.66 1489
2246.10 1358
2246.55 1359
2247.00 1516
2247.44 1391
2247.89 1388
2248.34 1368
2248.79 1422
2249.23 1480
2249.68 1435
2250.13 1499
2250.57 1502
2251.02 1514
2251.47 1489
2251.92 1353
2252.36 1431
2252.81 1455
2253.26 1465
2253.71 1469
2254.15 1463
2254.60 1454
2255.05 1451
2255.50 1364
2255.94 1458
2256.39 1487
2256.84 1480
2257.29 1349
2257.74 1417
2258.18 1412
2258.63 1317
2259.08 1445
2259.53 1436
2259.98 1367
2260.42 1289
2260.87 1358
2261.32 1483
2261.77 1470
2262.22 1459
2262.67 1555
2263.11 1435
2263.56 1497
2264.01 1491
2264.46 1626
2264.91 1615
2265.36 1434
2265.81 1597
2266.25 1462
2266.70 1385
2267.15 1391
2267.60 1420
2268.05 1497
2268.50 1437
2268.95 1426
2269.40 1431
2269.85 1449
2270.29 1521
2270.74 1531
2271.19 1468
2271.64 1470
2272.09 1519
2272.54 1475
2272.99 1596
2273.44 1638
2273.89 1500
2274.34 1562
2274.79 1518
2275.24 1506
2275.69 1515
2276.14 1481
2276.59 1454
2277.04 1451
2277.49 1391
2277.94 1470
2278.39 1506
2278.84 1490
2279.29 1504
2279.74 1486
2280.19 1483
2280.64 1474
2281.09 1493
2281.54 1543
2281.99 1469
2282.44 1476
2282.89 1491
2283.34 1537
2283.79 1439
2284.24 1435
2284.69 1341
2285.14 1370
2285.59 1486
2286.04 1512
2286.49 1452
2286.94 1415
2287.40 1475
2287.85 1499
2288.30 1546
2288.75 1528
2289.20 1602
2289.65 1781
2290.10 1776
2290.55 1803
2291.00 1711
2291.46 1938
2291.91 1868
2292.36 1933
2292.81 1956
2293.26 1726
2293.71 1783
2294.16 1872
2294.62 1711
2295.07 1603
2295.52 1672
2295.97 1640
2296.42 1508
2296.87 1458
2297.33 1392
2297.78 1474
2298.23 1583
2298.68 1513
2299.13 1330
2299.59 1368
2300.04 1367
2300.49 1369
2300.94 1262
2301.39 1412
2301.85 1615
2302.30 1493
2302.75 1318
2303.20 1384
2303.66 1377
2304.11 1495
2304.56 1568
2305.01 1504
2305.47 1461
2305.92 1323
2306.37 1303
2306.82 1435
2307.28 1357
2307.73 1384
2308.18 1541
2308.64 1460
2309.09 1458
2309.54 1605
2309.99 1675
2310.45 1617
2310.90 1573
2311.35 1639
2311.81 1541
2312.26 1505
2312.71 1514
2313.17 1634
2313.62 1568
2314.07 1414
2314.53 1463
2314.98 1475
2315.43 1575
2315.89 1526
2316.34 1579
2316.80 1550
2317.25 1596
2317.70 1543
2318.16 1543
2318.61 1432
2319.07 1530
2319.52 1534
2319.97 1619
2320.43 1535
2320.88 1581
2321.34 1538
2321.79 1537
2322.24 1555
2322.70 1569
2323.15 1588
2323.61 1658
2324.06 1774
2324.52 1765
2324.97 1871
2325.43 1876
2325.88 2003
2326.33 1976
2326.79 1987
2327.24 1988
2327.70 2012
2328.15 2075
2328.61 2025
2329.06 2013
2329.52 1808
2329.97 1902
2330.43 1836
2330.88 1908
2331.34 1862
2331.79 2063
2332.25 1952
2332.70 2121
2333.16 1920
2333.62 1725
2334.07 1644
2334.53 1721
2334.98 1686
2335.44 1532
2335.89 1493
2336.35 1712
2336.80 1574
2337.26 1509
2337.72 1610
2338.17 1464
2338.63 1598
2339.08 1559
2339.54 1530
2340.00 1513
2340.45 1533
2340.91 1690
2341.36 1703
2341.82 1588
2342.28 1560
2342.73 1562
2343.19 1586
2343.65 1490
2344.10 1344
2344.56 1349
2345.01 1430
2345.47 1441
2345.93 1566
2346.38 1396
2346.84 1427
2347.30 1438
2347.75 1449
2348.21 1436
2348.67 1570
2349.13 1618
2349.58 1457
2350.04 1516
2350.50 1492
2350.95 1390
2351.41 1456
2351.87 1486
2352.32 1433
2352.78 1405
2353.24 1388
2353.70 1410
2354.15 1533
2354.61 1387
2355.07 1483
2355.53 1427
2355.98 1407
2356.44 1466
2356.90 1439
2357.36 1423
2357.81 1446
2358.27 1385
2358.73 1344
2359.19 1442
2359.65 1399
2360.10 1378
2360.56 1418
2361.02 1405
2361.48 1413
2361.94 1504
2362.39 1367
2362.85 1421
2363.31 1540
2363.77 1371
2364.23 1392
2364.69 1356
2365.14 1430
2365.60 1374
2366.06 1435
2366.52 1447
2366.98 1415
2367.44 1406
2367.90 1480
2368.35 1648
2368.81 1517
2369.27 1534
2369.73 1452
2370.19 1451
2370.65 1631
2371.11 1461
2371.57 1511
2372.03 1542
2372.49 1584
2372.94 1532
2373.40 1641
2373.86 1605
2374.32 1491
2374.78 1602
2375.24 1643
2375.70 1521
2376.16 1495
2376.62 1492
2377.08 1514
2377.54 1484
2378.00 1634
2378.46 1594
2378.92 1676
2379.38 1558
2379.84 1523
2380.30 1531
2380.76 1425
2381.22 1406
2381.68 1579
2382.14 1528
2382.60 1431
2383.06 1434
2383.52 1472
2383.98 1397
2384.44 1290
2384.90 1358
2385.36 1306
2385.82 1312
2386.28 1432
2386.74 1456
2387.20 1233
2387.66 1212
2388.12 1343
2388.58 1311
2389.05 1378
2389.51 1331
2389.97 1458
2390.43 1470
2390.89 1364
2391.35 1249
2391.81 1371
2392.27 1485
2392.73 1453
2393.19 1458
2393.66 1482
2394.12 1477
2394.58 1470
2395.04 1429
2395.50 1428
2395.96 1460
2396.42 1482
2396.89 1507
2397.35 1450
2397.81 1305
2398.27 1286
2398.73 1345
2399.19 1343
2399.66 1333
2400.12 1377
2400.58 1371
2401.04 1273
2401.50 1250
2401.97 1290
2402.43 1186
2402.89 1210
2403.35 1390
2403.81 1364
2404.28 1362
2404.74 1176
2405.20 1311
2405.66 1352
2406.13 1380
2406.59 1219
2407.05 1257
2407.51 1374
2407.98 1282
2408.44 1335
2408.90 1392
2409.36 1382
2409.83 1366
2410.29 1378
2410.75 1317
2411.21 1295
2411.68 1333
2412.14 1430
2412.60 1305
2413.07 1356
2413.53 1266
2413.99 1336
2414.46 1348
2414.92 1281
2415.38 1407
2415.85 1465
2416.31 1450
2416.77 1451
2417.24 1485
2417.70 1411
2418.16 1502
2418.63 1426
2419.09 1516
2419.55 1497
2420.02 1444
2420.48 1504
2420.95 1461
2421.41 1466
2421.87 1323
2422.34 1381
2422.80 1456
2423.27 1392
2423.73 1425
2424.19 1398
2424.66 1332
2425.12 1489
2425.59 1389
2426.05 1410
2426.52 1557
2426.98 1478
2427.44 1459
2427.91 1379
2428.37 1450
2428.84 1484
2429.30 1458
2429.77 1357
2430.23 1352
2430.70 1480
2431.16 1475
2431.63 1399
2432.09 1412
2432.56 1363
2433.02 1471
2433.49 1435
2433.95 1360
2434.42 1469
2434.88 1419
2435.35 1436
2435.81 1438
2436.28 1455
2436.74 1475
2437.21 1351
2437.67 1339
2438.14 1451
2438.60 1432
2439.07 1260
2439.54 1265
2440.00 1399
2440.47 1320
2440.93 1449
2441.40 1519
2441.86 1436
2442.33 1360
2442.80 1385
2443.26 1518
2443.73 1436
2444.19 1481
2444.66 1532
2445.13 1430
2445.59 1434
2446.06 1443
2446.53 1411
2446.99 1423
2447.46 1363
2447.92 1439
2448.39 1440
2448.86 1398
2449.32 1396
2449.79 1302
2450.26 1346
2450.72 1358
2451.19 1430
2451.66 1403
2452.12 1532
2452.59 1386
2453.06 1337
2453.53 1431
2453.99 1481
2454.46 1427
2454.93 1378
2455.39 1479
2455.86 1603
2456.33 1450
2456.80 1282
2457.26 1367
2457.73 1453
2458.20 1463
2458.66 1351
2459.13 1374
2459.60 1469
2460.07 1271
2460.54 1260
2461.00 1266
2461.47 1240
2461.94 1211
2462.41 1303
2462.87 1269
2463.34 1257
2463.81 1532
2464.28 1520
2464.75 1448
2465.21 1451
2465.68 1336
2466.15 1393
2466.62 1398
2467.09 1492
2467.55 1416
2468.02 1288
2468.49 1323
2468.96 1273
2469.43 1412
2469.90 1452
2470.37 1403
2470.83 1382
2471.30 1278
2471.77 1322
2472.24 1338
2472.71 1368
2473.18 1402
2473.65 1281
2474.12 1242
2474.58 1225
2475.05 1215
2475.52 1385
2475.99 1350
2476.46 1305
2476.93 1218
2477.40 1253
2477.87 1247
2478.34 1360
2478.81 1492
2479.28 1372
2479.75 1376
2480.22 1397
2480.68 1260
2481.15 1289
2481.62 1372
2482.09 1281
2482.56 1329
2483.03 1453
2483.50 1317
2483.97 1410
2484.44 1341
2484.91 1318
2485.38 1322
2485.85 1348
2486.32 1284
2486.79 1277
2487.26 1316
2487.73 1236
2488.20 1227
2488.67 1452
2489.14 1428
2489.61 1399
2490.08 1413
2490.56 1323
2491.03 1307
2491.50 1320
2491.97 1305
2492.44 1249
2492.91 1356
2493.38 1284
2493.85 1169
2494.32 1373
2494.79 1510
2495.26 1441
2495.73 1331
2496.20 1408
2496.68 1457
2497.15 1298
2497.62 1296
2498.09 1403
2498.56 1396
2499.03 1433
2499.50 1374
2499.97 1319
2500.45 1231
2500.92 1393
2501.39 1341
2501.86 1338
2502.33 1399
2502.80 1273
2503.28 1263
2503.75 1196
2504.22 1256
2504.69 1375
2505.16 1251
2505.63 1264
2506.11 1204
2506.58 1282
2507.05 1376
2507.52 1284
2507.99 1300
2508.47 1436
2508.94 1414
2509.41 1456
2509.88 1410
2510.36 1325
2510.83 1409
2511.30 1318
2511.77 1443
2512.25 1304
2512.72 1250
2513.19 1442
2513.66 1405
2514.14 1242
2514.61 1267
2515.08 1317
2515.55 1262
2516.03 1359
2516.50 1316
2516.97 1307
2517.45 1182
2517.92 1263
2518.39 1323
2518.87 1406
2519.34 1345
2519.81 1298
2520.28 1344
2520.76 1279
2521.23 1384
2521.70 1311
2522.18 1222
2522.65 1326
2523.13 1423
2523.60 1363
2524.07 1320
2524.55 1372
2525.02 1352
2525.49 1292
2525.97 1296
2526.44 1423
2526.92 1494
2527.39 1410
2527.86 1238
2528.34 1259
2528.81 1350
2529.29 1309
2529.76 1342
2530.23 1447
2530.71 1512
2531.18 1414
2531.66 1426
2532.13 1326
2532.61 1318
2533.08 1480
2533.55 1442
2534.03 1451
2534.50 1385
2534.98 1344
2535.45 1417
2535.93 1352
2536.40 1356
2536.88 1485
2537.35 1466
2537.83 1378
2538.30 1458
2538.78 1436
2539.25 1506
2539.73 1451
2540.20 1560
2540.68 1583
2541.15 1606
2541.63 1563
2542.10 1558
2542.58 1601
2543.05 1643
2543.53 1529
2544.01 1646
2544.48 1739
2544.96 1733
2545.43 1641
2545.91 1583
2546.38 1566
2546.86 1446
2547.34 1407
2547.81 1559
2548.29 1626
2548.76 1640
2549.24 1575
2549.71 1638
2550.19 1613
2550.67 1544
2551.14 1523
2551.62 1485
2552.10 1479
2552.57 1520
2553.05 1503
2553.52 1401
2554.00 1375
2554.48 1355
2554.95 1459
2555.43 1426
2555.91 1362
2556.38 1487
2556.86 1490
2557.34 1466
2557.81 1490
2558.29 1449
2558.77 1465
2559.24 1440
2559.72 1313
2560.20 1222
2560.68 1339
2561.15 1343
2561.63 1364
2562.11 1420
2562.58 1373
2563.06 1312
2563.54 1283
2564.02 1357
2564.49 1360
2564.97 1223
2565.45 1234
2565.93 1182
2566.40 1048
2566.88 1252
2567.36 1265
2567.84 1123
2568.31 1216
2568.79 1248
2569.27 1285
2569.75 1250
2570.23 1237
2570.70 1292
2571.18 1225
2571.66 1248
2572.14 1234
2572.62 1283
2573.10 1300
2573.57 1234
2574.05 1217
2574.53 1170
2575.01 1175
2575.49 1226
2575.97 1159
2576.44 1235
2576.92 1321
2577.40 1234
2577.88 1153
2578.36 1222
2578.84 1282
2579.32 1157
2579.79 1159
2580.27 1233
2580.75 1152
2581.23 1193
2581.71 1250
2582.19 1293
2582.67 1170
2583.15 1196
2583.63 1229
2584.11 1305
2584.59 1312
2585.07 1149
2585.54 1215
2586.02 1251
2586.50 1240
2586.98 1266
2587.46 1285
2587.94 1206
2588.42 1281
2588.90 1380
2589.38 1217
2589.86 1291
2590.34 1390
2590.82 1316
2591.30 1142
2591.78 1184
2592.26 1258
2592.74 1225
2593.22 1212
2593.70 1236
2594.18 1176
2594.66 1299
2595.14 1296
2595.62 1260
2596.10 1244
2596.58 1293
2597.06 1276
2597.54 1266
2598.02 1210
2598.50 1181
2598.98 1227
2599.47 1264
2599.95 1270
2600.43 1243
2600.91 1298
2601.39 1331
2601.87 1332
2602.35 1202
2602.83 1281
2603.31 1231
2603.79 1120
2604.27 1257
2604.76 1224
2605.24 1273
2605.72 1302
2606.20 1325
2606.68 1230
2607.16 1190
2607.64 1199
2608.13 1369
2608.61 1413
2609.09 1311
2609.57 1337
2610.05 1321
2610.53 1194
2611.01 1313
2611.50 1322
2611.98 1354
2612.46 1391
2612.94 1363
2613.42 1347
2613.91 1338
2614.39 1304
2614.87 1305
2615.35 1315
2615.83 1280
2616.32 1222
2616.80 1238
2617.28 1253
2617.76 1289
2618.25 1424
2618.73 1333
2619.21 1386
2619.69 1293
2620.18 1320
2620.66 1158
2621.14 1194
2621.62 1223
2622.11 1249
2622.59 1269
2623.07 1201
2623.56 1161
2624.04 1209
2624.52 1299
2625.00 1151
2625.49 1280
2625.97 1245
2626.45 1200
2626.94 1344
2627.42 1236
2627.90 1135
2628.39 1224
2628.87 1201
2629.35 1246
2629.84 1317
2630.32 1309
2630.80 1278
2631.29 1360
2631.77 1301
2632.26 1256
2632.74 1403
2633.22 1391
2633.71 1332
2634.19 1344
2634.67 1336
2635.16 1361
2635.64 1393
2636.13 1263
2636.61 1340
2637.09 1330
2637.58 1288
2638.06 1346
2638.55 1176
2639.03 1261
2639.52 1331
2640.00 1292
2640.48 1267
2640.97 1203
2641.45 1308
2641.94 1306
2642.42 1226
2642.91 1193
2643.39 1149
2643.88 1111
2644.36 1208
2644.85 1300
2645.33 1244
2645.82 1202
2646.30 1263
2646.79 1151
2647.27 1141
2647.76 1234
2648.24 1283
2648.73 1295
2649.21 1242
2649.70 1197
2650.18 1184
2650.67 1144
2651.15 1183
2651.64 1260
2652.12 1294
2652.61 1238
2653.10 1148
2653.58 1163
2654.07 1207
2654.55 1205
2655.04 1239
2655.52 1284
2656.01 1206
2656.50 1329
2656.98 1283
2657.47 1338
2657.95 1287
2658.44 1287
2658.93 1231
2659.41 1200
2659.90 1267
2660.39 1347
2660.87 1340
2661.36 1310
2661.84 1275
2662.33 1299
2662.82 1399
2663.30 1387
2663.79 1214
2664.28 1291
2664.76 1240
2665.25 1246
2665.74 1336
2666.22 1245
2666.71 1278
2667.20 1191
2667.68 1144
2668.17 1227
2668.66 1178
2669.15 1290
2669.63 1330
2670.12 1335
2670.61 1147
2671.09 1104
2671.58 1190
2672.07 1316
2672.56 1328
2673.04 1329
2673.53 1403
2674.02 1493
2674.51 1531
2674.99 1457
2675.48 1398
2675.97 1562
2676.46 1608
2676.95 1546
2677.43 1481
2677.92 1586
2678.41 1609
2678.90 1473
2679.38 1495
2679.87 1316
2680.36 1271
2680.85 1285
2681.34 1320
2681.83 1158
2682.31 1151
2682.80 1262
2683.29 1281
2683.78 1257
2684.27 1179
2684.76 1213
2685.24 1137
2685.73 1212
2686.22 1169
2686.71 1302
2687.20 1257
2687.69 1381
2688.18 1397
2688.67 1323
2689.15 1355
2689.64 1286
2690.13 1266
2690.62 1253
2691.11 1177
2691.60 1228
2692.09 1263
2692.58 1216
2693.07 1261
2693.56 1168
2694.05 1199
2694.54 1215
2695.02 1258
2695.51 1291
2696.00 1323
2696.49 1373
2696.98 1326
2697.47 1333
2697.96 1282
2698.45 1264
2698.94 1323
2699.43 1241
2699.92 1328
2700.41 1314
2700.90 1254
2701.39 1193
2701.88 1258
2702.37 1259
2702.86 1233
2703.35 1207
2703.84 1255
2704.33 1340
2704.82 1266
2705.31 1215
2705.80 1173
2706.29 1300
2706.78 1320
2707.27 1349
2707.77 1252
2708.26 1231
2708.75 1234
2709.24 1161
2709.73 1297
2710.22 1301
2710.71 1257
2711.20 1245
2711.69 1251
2712.18 1128
2712.67 1217
2713.16 1214
2713.66 1278
2714.15 1207
2714.64 1215
2715.13 1114
2715.62 1119
2716.11 1193
2716.60 1234
2717.10 1333
2717.59 1281
2718.08 1189
2718.57 1284
2719.06 1218
2719.55 1114
2720.04 1177
2720.54 1281
2721.03 1314
2721.52 1308
2722.01 1330
2722.50 1383
2723.00 1405
2723.49 1422
2723.98 1425
2724.47 1385
2724.96 1266
2725.46 1351
2725.95 1403
2726.44 1318
2726.93 1225
2727.43 1272
2727.92 1302
2728.41 1283
2728.90 1257
2729.40 1165
2729.89 1348
2730.38 1387
2730.87 1350
2731.37 1244
2731.86 1189
2732.35 1242
2732.84 1401
2733.34 1331
2733.83 1328
2734.32 1330
2734.82 1376
2735.31 1293
2735.80 1352
2736.30 1400
2736.79 1428
2737.28 1281
2737.78 1265
2738.27 1335
2738.76 1399
2739.26 1371
2739.75 1390
2740.24 1370
2740.74 1440
2741.23 1300
2741.72 1372
2742.22 1379
2742.71 1422
2743.21 1377
2743.70 1301
2744.19 1345
2744.69 1299
2745.18 1396
2745.67 1340
2746.17 1389
2746.66 1369
2747.16 1284
2747.65 1433
2748.15 1482
2748.64 1364
2749.13 1188
2749.63 1220
2750.12 1328
2750.62 1207
2751.11 1298
2751.61 1434
2752.10 1421
2752.60 1373
2753.09 1221
2753.59 1285
2754.08 1237
2754.57 1339
2755.07 1199
2755.56 1182
2756.06 1282
2756.55 1322
2757.05 1341
2757.54 1232
2758.04 1262
2758.53 1181
2759.03 1222
2759.53 1259
2760.02 1331
2760.52 1282
2761.01 1197
2761.51 1240
2762.00 1179
2762.50 1202
2762.99 1167
2763.49 1270
2763.98 1282
2764.48 1280
2764.98 1202
2765.47 1304
2765.97 1192
2766.46 1195
2766.96 1299
2767.46 1154
2767.95 1174
2768.45 1363
2768.94 1251
2769.44 1329
2769.94 1308
2770.43 1218
2770.93 1252
2771.43 1227
2771.92 1254
2772.42 1204
2772.91 1301
2773.41 1324
2773.91 1386
2774.40 1340
2774.90 1341
2775.40 1301
2775.89 1416
2776.39 1487
2776.89 1465
2777.38 1538
2777.88 1646
2778.38 1520
2778.88 1403
2779.37 1628
2779.87 1602
2780.37 1465
2780.86 1508
2781.36 1364
2781.86 1308
2782.36 1346
2782.85 1276
2783.35 1232
2783.85 1331
2784.35 1272
2784.84 1162
2785.34 1217
2785.84 1206
2786.34 1297
2786.83 1252
2787.33 1201
2787.83 1304
2788.33 1165
2788.82 1163
2789.32 1162
2789.82 1187
2790.32 1097
2790.82 1153
2791.31 1212
2791.81 1158
2792.31 1269
2792.81 1067
2793.31 1253
2793.81 1257
2794.30 1119
2794.80 1177
2795.30 1200
2795.80 1243
2796.30 1146
2796.80 1228
2797.30 1303
2797.79 1238
2798.29 1368
2798.79 1470
2799.29 1338
2799.79 1307
2800.29 1306
2800.79 1432
2801.29 1324
2801.79 1307
2802.28 1312
2802.78 1243
2803.28 1255
2803.78 1244
2804.28 1191
2804.78 1225
2805.28 1313
2805.78 1448
2806.28 1327
2806.78 1413
2807.28 1485
2807.78 1532
2808.28 1516
2808.78 1433
2809.28 1546
2809.78 1516
2810.28 1679
2810.78 1605
2811.28 1608
2811.78 1474
2812.28 1486
2812.78 1315
2813.28 1346
2813.78 1404
2814.28 1362
2814.78 1350
2815.28 1256
2815.78 1246
2816.28 1248
2816.78 1306
2817.28 1315
2817.78 1238
2818.28 1437
2818.78 1381
2819.28 1240
2819.78 1236
2820.28 1263
2820.78 1208
2821.28 1268
2821.78 1264
2822.29 1352
2822.79 1232
2823.29 1254
2823.79 1310
2824.29 1173
2824.79 1174
2825.29 1205
2825.79 1134
2826.29 1219
2826.79 1308
2827.30 1263
2827.80 1236
2828.30 1317
2828.80 1286
2829.30 1283
2829.80 1175
2830.31 1214
2830.81 1309
2831.31 1240
2831.81 1148
2832.31 1214
2832.81 1234
2833.32 1245
2833.82 1238
2834.32 1277
2834.82 1245
2835.32 1297
2835.83 1301
2836.33 1396
2836.83 1337
2837.33 1230
2837.83 1249
2838.34 1349
2838.84 1280
2839.34 1300
2839.84 1468
2840.35 1303
2840.85 1249
2841.35 1288
2841.85 1380
2842.36 1242
2842.86 1147
2843.36 1260
2843.86 1259
2844.37 1290
2844.87 1217
2845.37 1183
2845.88 1251
2846.38 1130
2846.88 1200
2847.39 1344
2847.89 1347
2848.39 1294
2848.90 1275
2849.40 1293
2849.90 1239
2850.41 1259
2850.91 1318
2851.41 1382
2851.92 1313
2852.42 1200
2852.92 1183
2853.43 1141
2853.93 1268
2854.43 1228
2854.94 1145
2855.44 1214
2855.95 1146
2856.45 1213
2856.95 1200
2857.46 1184
2857.96 1194
2858.47 1226
2858.97 1312
2859.47 1249
2859.98 1281
2860.48 1232
2860.99 1291
2861.49 1249
2861.99 1192
2862.50 1367
2863.00 1321
2863.51 1126
2864.01 1194
2864.52 1256
2865.02 1136
2865.53 1218
2866.03 1259
2866.54 1147
2867.04 1149
2867.55 1245
2868.05 1330
2868.56 1304
2869.06 1254
2869.57 1324
2870.07 1239
2870.58 1292
2871.08 1470
2871.59 1217
2872.09 1234
2872.60 1126
2873.10 1264
2873.61 1303
2874.11 1176
2874.62 1257
2875.12 1365
2875.63 1270
2876.14 1307
2876.64 1395
2877.15 1409
2877.65 1283
2878.16 1234
2878.66 1297
2879.17 1249
2879.68 1246
2880.18 1218
2880.69 1271
2881.19 1186
2881.70 1131
2882.21 1262
2882.71 1275
2883.22 1254
2883.73 1286
2884.23 1276
2884.74 1289
2885.25 1316
2885.75 1246
2886.26 1306
2886.76 1247
2887.27 1254
2887.78 1352
2888.28 1291
2888.79 1336
2889.30 1312
2889.81 1273
2890.31 1383
2890.82 1293
2891.33 1345
2891.83 1347
2892.34 1364
2892.85 1174
2893.35 1362
2893.86 1419
2894.37 1406
2894.88 1665
2895.38 1759
2895.89 1698
2896.40 1647
2896.91 1723
2897.41 1756
2897.92 1855
2898.43 1749
2898.94 1831
2899.44 1926
2899.95 1712
2900.46 1576
2900.97 1491
2901.47 1561
2901.98 1488
2902.49 1398
2903.00 1469
2903.51 1435
2904.01 1450
2904.52 1336
2905.03 1306
2905.54 1359
2906.05 1302
2906.56 1349
2907.06 1279
2907.57 1413
2908.08 1388
2908.59 1380
2909.10 1392
2909.61 1379
2910.12 1361
2910.62 1365
2911.13 1324
2911.64 1210
2912.15 1220
2912.66 1218
2913.17 1170
2913.68 1201
2914.19 1176
2914.69 1218
2915.20 1197
2915.71 1368
2916.22 1388
2916.73 1248
2917.24 1216
2917.75 1295
2918.26 1303
2918.77 1260
2919.28 1322
2919.79 1233
2920.30 1379
2920.81 1358
2921.32 1310
2921.83 1429
2922.34 1268
2922.85 1283
2923.36 1196
2923.86 1290
2924.37 1379
2924.88 1342
2925.39 1366
2925.90 1381
2926.41 1370
2926.92 1310
2927.43 1284
2927.95 1322
2928.46 1378
2928.97 1394
2929.48 1403
2929.99 1347
2930.50 1195
2931.01 1268
2931.52 1203
2932.03 1112
2932.54 1083
2933.05 1092
2933.56 1180
2934.07 1164
2934.58 1107
2935.09 1191
2935.60 1239
2936.11 1221
2936.62 1186
2937.14 1196
2937.65 1253
2938.16 1186
2938.67 1300
2939.18 1329
2939.69 1338
2940.20 1290
2940.71 1294
2941.23 1191
2941.74 1121
2942.25 1128
2942.76 1286
2943.27 1298
2943.78 1128
2944.29 1165
2944.81 1120
2945.32 1186
2945.83 1243
2946.34 1331
2946.85 1292
2947.36 1346
2947.88 1296
2948.39 1298
2948.90 1238
2949.41 1243
2949.92 1377
2950.44 1295
2950.95 1281
2951.46 1221
2951.97 1161
2952.49 1217
2953.00 1123
2953.51 1302
2954.02 1194
2954.54 1098
2955.05 1155
2955.56 1093
2956.07 1169
2956.59 1181
2957.10 1121
2957.61 1169
2958.12 1300
2958.64 1215
2959.15 1182
2959.66 1231
2960.18 1206
2960.69 1207
2961.20 1268
2961.72 1261
2962.23 1092
2962.74 1170
2963.26 1169
2963.77 1248
2964.28 1281
2964.80 1283
2965.31 1254
2965.82 1207
2966.34 1160
2966.85 1204
2967.36 1309
2967.88 1176
2968.39 1241
2968.90 1159
2969.42 1268
2969.93 1219
2970.45 1146
2970.96 1168
2971.47 1132
2971.99 1272
2972.50 1257
2973.02 1180
2973.53 1235
2974.04 1101
2974.56 1241
2975.07 1279
2975.59 1290
2976.10 1328
2976.62 1291
2977.13 1350
2977.64 1431
2978.16 1255
2978.67 1234
2979.19 1185
2979.70 1292
2980.22 1267
2980.73 1366
2981.25 1365
2981.76 1338
2982.28 1195
2982.79 1330
2983.31 1429
2983.82 1403
2984.34 1371
2984.85 1522
2985.37 1484
2985.88 1384
2986.40 1460
2986.91 1404
2987.43 1414
2987.94 1519
2988.46 1488
2988.97 1517
2989.49 1387
2990.01 1394
2990.52 1600
2991.04 1487
2991.55 1523
2992.07 1467
2992.58 1379
2993.10 1416
2993.62 1451
2994.13 1400
2994.65 1450
2995.16 1458
2995.68 1521
2996.20 1469
2996.71 1521
2997.23 1490
2997.74 1535
2998.26 1548
2998.78 1582
2999.29 1717
2999.81 1719
3000.33 1779
3000.84 1796
3001.36 1809
3001.88 1864
3002.39 2079
3002.91 2105
3003.43 2487
3003.94 3029
3004.46 3473
3004.98 3455
3005.49 3801
3006.01 3963
3006.53 4054
3007.04 4228
3007.56 4070
3008.08 3991
3008.60 3669
3009.11 3460
3009.63 2666
3010.15 2527
3010.66 2293
3011.18 2220
3011.70 1785
3012.22 1746
3012.73 1731
3013.25 1519
3013.77 1705
3014.29 1497
3014.81 1411
3015.32 1727
3015.84 1609
3016.36 1610
3016.88 1490
3017.39 1486
3017.91 1671
3018.43 1588
3018.95 1542
3019.47 1642
3019.98 1512
3020.50 1393
3021.02 1390
3021.54 1507
3022.06 1422
3022.58 1458
3023.09 1507
3023.61 1597
3024.13 1581
3024.65 1580
3025.17 1477
3025.69 1655
3026.21 1723
3026.72 1475
3027.24 1447
3027.76 1484
3028.28 1531
3028.80 1535
3029.32 1648
3029.84 1551
3030.36 1438
3030.88 1315
3031.40 1247
3031.91 1322
3032.43 1417
3032.95 1321
3033.47 1407
3033.99 1432
3034.51 1400
3035.03 1289
3035.55 1360
3036.07 1443
3036.59 1274
3037.11 1324
3037.63 1318
3038.15 1307
3038.67 1369
3039.19 1262
3039.71 1238
3040.23 1390
3040.75 1482
3041.27 1386
3041.79 1376
3042.31 1404
3042.83 1408
3043.35 1376
3043.87 1367
3044.39 1439
3044.91 1343
3045.43 1303
3045.95 1297
3046.47 1251
3046.99 1383
3047.51 1344
3048.03 1290
3048.55 1274
3049.07 1398
3049.59 1422
3050.11 1286
3050.63 1229
3051.16 1295
3051.68 1313
3052.20 1409
3052.72 1456
3053.24 1353
3053.76 1424
3054.28 1282
3054.80 1272
3055.32 1255
3055.84 1310
3056.37 1238
3056.89 1122
3057.41 1224
3057.93 1231
3058.45 1326
3058.97 1222
3059.49 1290
3060.02 1333
3060.54 1373
3061.06 1287
3061.58 1268
3062.10 1309
3062.62 1468
3063.15 1381
3063.67 1420
3064.19 1424
3064.71 1423
3065.23 1309
3065.76 1317
3066.28 1564
3066.80 1422
3067.32 1428
3067.85 1438
3068.37 1370
3068.89 1448
3069.41 1478
3069.93 1383
3070.46 1336
3070.98 1335
3071.50 1491
3072.02 1505
3072.55 1403
3073.07 1293
3073.59 1312
3074.12 1312
3074.64 1295
3075.16 1383
3075.68 1352
3076.21 1457
3076.73 1497
3077.25 1463
3077.78 1456
3078.30 1472
3078.82 1430
3079.35 1556
3079.87 1404
3080.39 1456
3080.92 1554
3081.44 1618
3081.96 1523
3082.49 1591
3083.01 1699
3083.53 1585
3084.06 1696
3084.58 1707
3085.10 1787
3085.63 1770
3086.15 1683
3086.68 1485
3087.20 1614
3087.72 1634
3088.25 1654
3088.77 1592
3089.30 1666
3089.82 1568
3090.34 1506
3090.87 1540
3091.39 1654
3091.92 1599
3092.44 1704
3092.97 1614
3093.49 1568
3094.01 1670
3094.54 1583
3095.06 1677
3095.59 1936
3096.11 1909
3096.64 1967
3097.16 1992
3097.69 1839
3098.21 1882
3098.74 1873
3099.26 2114
3099.79 2286
3100.31 2447
3100.84 2641
3101.36 3219
3101.89 3981
3102.41 4584
3102.94 5628
3103.46 6299
3103.99 6972
3104.51 7929
3105.04 8530
3105.56 8444
3106.09 7925
3106.62 7227
3107.14 6690
3107.67 5909
3108.19 5235
3108.72 4320
3109.24 3571
3109.77 2952
3110.30 2799
3110.82 2732
3111.35 2734
3111.87 2639
3112.40 2682
3112.93 2767
3113.45 2780
3113.98 2616
3114.50 2448
3115.03 2500
3115.56 2388
3116.08 2080
3116.61 2149
3117.14 2011
3117.66 1810
3118.19 1649
3118.71 1760
3119.24 1700
3119.77 1738
3120.29 1807
3120.82 1926
3121.35 1948
3121.88 1987
3122.40 2005
3122.93 1976
3123.46 2093
3123.98 2028
3124.51 2082
3125.04 1840
3125.56 1837
3126.09 2019
3126.62 1814
3127.15 1666
3127.67 1684
3128.20 1614
3128.73 1482
3129.26 1520
3129.78 1564
3130.31 1607
3130.84 1579
3131.37 1537
3131.89 1548
3132.42 1563
3132.95 1551
3133.48 1440
3134.00 1409
3134.53 1613
3135.06 1543
3135.59 1506
3136.12 1550
3136.64 1628
3137.17 1592
3137.70 1548
3138.23 1403
3138.76 1404
3139.29 1436
3139.81 1464
3140.34 1496
3140.87 1452
3141.40 1513
3141.93 1451
3142.46 1396
3142.99 1495
3143.51 1661
3144.04 1574
3144.57 1574
3145.10 1496
3145.63 1433
3146.16 1402
3146.69 1461
3147.22 1514
3147.74 1514
3148.27 1427
3148.80 1559
3149.33 1504
3149.86 1479
3150.39 1503
3150.92 1423
3151.45 1501
3151.98 1537
3152.51 1549
3153.04 1559
3153.57 1461
3154.10 1591
3154.63 1522
3155.16 1557
3155.69 1513
3156.22 1489
3156.74 1492
3157.27 1606
3157.80 1527
3158.33 1522
3158.86 1592
3159.39 1558
3159.92 1535
3160.45 1562
3160.98 1494
3161.51 1657
3162.04 1644
3162.58 1539
3163.11 1556
3163.64 1485
3164.17 1387
3164.70 1375
3165.23 1504
3165.76 1435
3166.29 1382
3166.82 1325
3167.35 1176
3167.88 1263
3168.41 1362
3168.94 1367
3169.47 1386
3170.00 1425
3170.53 1419
3171.07 1333
3171.60 1358
3172.13 1367
3172.66 1411
3173.19 1360
3173.72 1546
3174.25 1537
3174.78 1482
3175.31 1648
3175.85 1664
3176.38 1604
3176.91 1611
3177.44 1624
3177.97 1625
3178.50 1516
3179.04 1508
3179.57 1506
3180.10 1535
3180.63 1373
3181.16 1385
3181.69 1410
3182.23 1329
3182.76 1333
3183.29 1223
3183.82 1331
3184.35 1405
3184.89 1279
3185.42 1378
3185.95 1447
3186.48 1355
3187.02 1370
3187.55 1399
3188.08 1419
3188.61 1416
3189.15 1230
3189.68 1344
3190.21 1332
3190.74 1353
3191.28 1230
3191.81 1308
3192.34 1313
3192.87 1255
3193.41 1363
3193.94 1315
3194.47 1241
3195.01 1319
3195.54 1217
3196.07 1351
3196.60 1414
3197.14 1273
3197.67 1365
3198.20 1382
3198.74 1308
3199.27 1280
3199.80 1245
3200.34 1252
3200.87 1219
3201.40 1385
3201.94 1339
3202.47 1490
3203.01 1430
3203.54 1426
3204.07 1297
3204.61 1228
3205.14 1471
3205.67 1289
3206.21 1207
3206.74 1285
3207.28 1351
3207.81 1428
3208.34 1267
3208.88 1289
3209.41 1285
3209.95 1323
3210.48 1230
3211.02 1270
3211.55 1270
3212.08 1409
3212.62 1343
3213.15 1376
3213.69 1522
3214.22 1575
3214.76 1525
3215.29 1405
3215.83 1388
3216.36 1351
3216.90 1280
3217.43 1310
3217.97 1366
3218.50 1390
3219.04 1287
3219.57 1297
3220.11 1275
3220.64 1272
3221.18 1355
3221.71 1347
3222.25 1295
3222.78 1350
3223.32 1446
3223.85 1347
3224.39 1337
3224.92 1474
3225.46 1475
3225.99 1552
3226.53 1602
3227.07 1500
3227.60 1620
3228.14 1650
3228.67 1559
3229.21 1428
3229.74 1436
3230.28 1444
3230.82 1458
3231.35 1453
3231.89 1411
3232.42 1336
3232.96 1343
3233.50 1365
3234.03 1476
3234.57 1399
3235.11 1424
3235.64 1531
3236.18 1424
3236.72 1455
3237.25 1370
3237.79 1474
3238.32 1500
3238.86 1667
3239.40 1630
3239.93 1586
3240.47 1471
3241.01 1472
3241.55 1597
3242.08 1479
3242.62 1635
3243.16 1524
3243.69 1555
3244.23 1627
3244.77 1641
3245.30 1680
3245.84 1606
3246.38 1585
3246.92 1670
3247.45 1656
3247.99 1502
3248.53 1645
3249.07 1672
3249.60 1672
3250.14 1596
3250.68 1681
3251.22 1812
3251.75 1714
3252.29 1669
3252.83 1877
3253.37 1852
3253.91 1774
3254.44 1738
3254.98 1889
3255.52 1900
3256.06 1799
3256.60 1808
3257.13 1779
3257.67 1874
3258.21 1902
3258.75 2008
3259.29 2169
3259.82 2243
3260.36 2319
3260.90 2477
3261.44 2749
3261.98 3080
3262.52 3442
3263.06 3526
3263.59 3795
3264.13 4137
3264.67 4267
3265.21 4493
3265.75 4880
3266.29 4873
3266.83 5403
3267.37 5217
3267.91 5544
3268.44 5379
3268.98 5515
3269.52 5820
3270.06 5569
3270.60 4918
3271.14 4451
3271.68 4029
3272.22 3743
3272.76 3376
3273.30 2809
3273.84 2541
3274.38 2345
3274.92 2170
3275.46 2099
3276.00 2004
3276.54 2047
3277.08 2069
3277.62 2192
3278.16 2188
3278.70 2228
3279.24 2120
3279.78 1992
3280.32 2071
3280.86 2134
3281.40 2093
3281.94 2237
3282.48 2251
3283.02 2308
3283.56 2218
3284.10 2219
3284.64 2098
3285.18 2265
3285.72 2265
3286.26 2155
3286.80 2206
3287.34 2229
3287.88 2143
3288.42 2275
3288.96 2216
3289.50 2157
3290.04 2389
3290.59 2219
3291.13 2258
3291.67 2256
3292.21 2108
3292.75 2366
3293.29 2300
3293.83 2118
3294.37 2249
3294.91 2402
3295.46 2711
3296.00 2845
3296.54 2874
3297.08 3116
3297.62 3308
3298.16 3340
3298.70 3289
3299.25 3100
3299.79 2925
3300.33 2674
3300.87 2578
3301.41 2371
3301.96 2309
3302.50 2059
3303.04 2076
3303.58 1957
3304.12 1771
3304.66 1907
3305.21 1950
3305.75 1947
3306.29 1899
3306.83 1950
3307.38 1862
3307.92 1874
3308.46 1856
3309.00 1883
3309.55 1911
3310.09 1918
3310.63 1836
3311.17 1831
3311.72 1842
3312.26 1878
3312.80 1809
3313.34 1735
3313.89 1837
3314.43 1848
3314.97 1817
3315.52 1873
3316.06 1910
3316.60 1889
3317.14 2083
3317.69 1994
3318.23 2014
3318.77 2066
3319.32 2258
3319.86 2112
3320.40 2200
3320.95 2081
3321.49 1965
3322.03 1831
3322.58 1815
3323.12 1784
3323.67 1787
3324.21 1806
3324.75 1818
3325.30 1682
3325.84 1654
3326.38 1790
3326.93 1752
3327.47 1740
3328.02 1698
3328.56 1674
3329.10 1750
3329.65 1871
3330.19 1820
3330.74 1735
3331.28 1771
3331.83 1949
3332.37 2114
3332.91 2204
3333.46 2613
3334.00 2978
3334.55 3464
3335.09 3855
3335.64 4570
3336.18 5147
3336.73 5479
3337.27 5736
3337.82 5685
3338.36 6038
3338.90 5944
3339.45 5697
3339.99 5107
3340.54 4668
3341.08 4312
3341.63 3761
3342.18 3209
3342.72 2932
3343.27 2471
3343.81 2404
3344.36 1941
3344.90 2056
3345.45 1864
3345.99 1838
3346.54 1837
3347.08 1819
3347.63 1836
3348.17 1976
3348.72 1909
3349.27 1937
3349.81 2104
3350.36 2086
3350.90 2000
3351.45 2158
3352.00 2127
3352.54 2247
3353.09 2172
3353.63 2328
3354.18 2265
3354.73 2109
3355.27 2147
3355.82 2035
3356.36 1915
3356.91 1861
3357.46 1746
3358.00 1708
3358.55 1715
3359.10 1543
3359.64 1652
3360.19 1655
3360.74 1598
3361.28 1604
3361.83 1556
3362.38 1736
3362.92 1793
3363.47 1779
3364.02 1834
3364.56 1797
3365.11 1857
3365.66 1863
3366.21 1701
3366.75 1765
3367.30 1532
3367.85 1790
3368.39 1758
3368.94 1780
3369.49 1831
3370.04 1590
3370.58 1714
3371.13 1662
3371.68 1656
3372.23 1635
3372.77 1715
3373.32 1613
3373.87 1621
3374.42 1601
3374.96 1731
3375.51 1879
3376.06 1783
3376.61 1950
3377.16 1799
3377.70 1705
3378.25 1741
3378.80 1751
3379.35 1717
3379.90 1663
3380.45 1583
3380.99 1626
3381.54 1515
3382.09 1460
3382.64 1331
3383.19 1424
3383.74 1456
3384.28 1506
3384.83 1362
3385.38 1325
3385.93 1332
3386.48 1413
3387.03 1458
3387.58 1450
3388.13 1318
3388.67 1218
3389.22 1440
3389.77 1384
3390.32 1390
3390.87 1334
3391.42 1403
3391.97 1327
3392.52 1242
3393.07 1253
3393.62 1300
3394.17 1309
3394.72 1353
3395.27 1272
3395.81 1320
3396.36 1351
3396.91 1432
3397.46 1325
3398.01 1353
3398.56 1350
3399.11 1269
3399.66 1322
3400.21 1416
3400.76 1229
3401.31 1337
3401.86 1277
3402.41 1278
3402.96 1287
3403.51 1313
3404.06 1318
3404.61 1352
3405.16 1411
3405.71 1376
3406.26 1237
3406.81 1281
3407.36 1292
3407.92 1247
3408.47 1206
3409.02 1202
3409.57 1271
3410.12 1246
3410.67 1269
3411.22 1309
3411.77 1319
3412.32 1322
3412.87 1288
3413.42 1325
3413.97 1403
3414.52 1343
3415.08 1451
3415.63 1442
3416.18 1361
3416.73 1300
3417.28 1269
3417.83 1277
3418.38 1259
3418.93 1357
3419.49 1335
3420.04 1214
3420.59 1290
3421.14 1358
3421.69 1247
3422.24 1338
3422.80 1400
3423.35 1482
3423.90 1519
3424.45 1663
3425.00 1599
3425.55 1614
3426.11 1706
3426.66 1726
3427.21 1678
3427.76 1687
3428.31 1772
3428.87 1645
3429.42 1490
3429.97 1442
3430.52 1457
3431.08 1440
3431.63 1437
3432.18 1443
3432.73 1321
3433.29 1333
3433.84 1370
3434.39 1368
3434.94 1275
3435.50 1231
3436.05 1232
3436.60 1327
3437.15 1364
3437.71 1354
3438.26 1410
3438.81 1380
3439.37 1317
3439.92 1298
3440.47 1290
3441.03 1189
3441.58 1432
3442.13 1554
3442.69 1604
3443.24 1544
3443.79 1446
3444.35 1546
3444.90 1498
3445.45 1563
3446.01 1586
3446.56 1498
3447.11 1599
3447.67 1473
3448.22 1453
3448.77 1389
3449.33 1463
3449.88 1431
3450.44 1466
3450.99 1408
3451.54 1470
3452.10 1286
3452.65 1322
3453.21 1331
3453.76 1341
3454.31 1300
3454.87 1371
3455.42 1347
3455.98 1253
3456.53 1237
3457.09 1305
3457.64 1432
3458.20 1298
3458.75 1283
3459.30 1168
3459.86 1318
3460.41 1290
3460.97 1207
3461.52 1230
3462.08 1255
3462.63 1289
3463.19 1321
3463.74 1365
3464.30 1407
3464.85 1430
3465.41 1453
3465.96 1291
3466.52 1207
3467.07 1347
3467.63 1331
3468.19 1489
3468.74 1307
3469.30 1364
3469.85 1320
3470.41 1417
3470.96 1445
3471.52 1475
3472.07 1456
3472.63 1348
3473.19 1364
3473.74 1440
3474.30 1626
3474.85 1627
3475.41 1346
3475.96 1263
3476.52 1349
3477.08 1429
3477.63 1422
3478.19 1497
3478.74 1412
3479.30 1495
3479.86 1550
3480.41 1590
3480.97 1546
3481.53 1547
3482.08 1500
3482.64 1601
3483.20 1672
3483.75 1558
3484.31 1509
3484.87 1588
3485.42 1632
3485.98 1859
3486.54 1714
3487.09 1742
3487.65 1764
3488.21 1856
3488.76 1842
3489.32 2013
3489.88 2266
3490.44 2521
3490.99 2921
3491.55 3140
3492.11 3655
3492.66 3893
3493.22 4009
3493.78 4450
3494.34 4563
3494.89 4557
3495.45 4354
3496.01 4459
3496.57 4343
3497.12 3991
3497.68 3810
3498.24 3706
3498.80 3729
3499.36 4200
3499.91 4351
3500.47 4713
3501.03 4726
3501.59 4911
3502.15 5125
3502.70 4880
3503.26 4642
3503.82 4346
3504.38 4185
3504.94 3870
3505.49 3742
3506.05 3565
3506.61 3269
3507.17 3619
3507.73 3427
3508.29 3257
3508.85 3303
3509.40 3018
3509.96 3018
3510.52 2809
3511.08 2669
3511.64 2456
3512.20 2359
3512.76 2354
3513.32 2293
3513.87 2278
3514.43 2199
3514.99 2103
3515.55 2082
3516.11 1741
3516.67 1851
3517.23 1790
3517.79 1706
3518.35 1804
3518.91 1739
3519.47 1773
3520.03 1749
3520.59 1815
3521.15 1797
3521.71 1986
3522.26 1901
3522.82 1861
3523.38 1771
3523.94 1892
3524.50 1775
3525.06 1659
3525.62 1610
3526.18 1600
3526.74 1786
3527.30 1655
3527.86 1629
3528.42 1605
3528.98 1694
3529.54 1703
3530.10 1580
3530.67 1505
3531.23 1592
3531.79 1602
3532.35 1501
3532.91 1413
3533.47 1495
3534.03 1745
3534.59 1678
3535.15 1586
3535.71 1656
3536.27 1535
3536.83 1527
3537.39 1704
3537.95 1542
3538.51 1508
3539.08 1540
3539.64 1505
3540.20 1444
3540.76 1491
3541.32 1590
3541.88 1617
3542.44 1579
3543.00 1479
3543.56 1418
3544.13 1455
3544.69 1597
3545.25 1620
3545.81 1542
3546.37 1503
3546.93 1604
3547.50 1618
3548.06 1720
3548.62 1528
3549.18 1334
3549.74 1426
3550.30 1390
3550.87 1457
3551.43 1426
3551.99 1414
3552.55 1266
3553.11 1374
3553.68 1285
3554.24 1351
3554.80 1291
3555.36 1352
3555.93 1349
3556.49 1361
3557.05 1199
3557.61 1291
3558.18 1407
3558.74 1409
3559.30 1219
3559.86 1348
3560.43 1293
3560.99 1322
3561.55 1391
3562.11 1324
3562.68 1301
3563.24 1302
3563.80 1333
3564.37 1202
3564.93 1188
3565.49 1223
3566.06 1254
3566.62 1263
3567.18 1306
3567.75 1268
3568.31 1313
3568.87 1329
3569.44 1287
3570.00 1205
3570.56 1122
3571.13 1198
3571.69 1195
3572.25 1330
3572.82 1267
3573.38 1319
3573.94 1307
3574.51 1233
3575.07 1252
3575.64 1346
3576.20 1398
3576.76 1307
3577.33 1289
3577.89 1312
3578.46 1305
3579.02 1260
3579.58 1277
3580.15 1265
3580.71 1399
3581.28 1409
3581.84 1377
3582.41 1195
3582.97 1206
3583.53 1345
3584.10 1313
3584.66 1275
3585.23 1293
3585.79 1325
3586.36 1455
3586.92 1354
3587.49 1311
3588.05 1275
3588.62 1156
3589.18 1306
3589.75 1353
3590.31 1168
3590.88 1219
3591.44 1213
3592.01 1211
3592.57 1223
3593.14 1260
3593.70 1142
3594.27 1251
3594.83 1260
3595.40 1252
3595.97 1282
3596.53 1320
3597.10 1218
3597.66 1165
3598.23 1255
3598.79 1306
3599.36 1193
3599.93 1163
3600.49 1150
3601.06 1195
3601.62 1182
3602.19 1115
3602.75 1211
3603.32 1244
3603.89 1061
3604.45 1086
3605.02 1224
3605.59 1177
3606.15 1156
3606.72 1192
3607.28 1156
3607.85 1170
3608.42 1241
3608.98 1100
3609.55 1046
3610.12 1075
3610.68 1037
3611.25 997
3611.82 1082
3612.38 1133
3612.95 1181
3613.52 1199
3614.08 1213
3614.65 1220
3615.22 1193
3615.79 1182
3616.35 1224
3616.92 1327
3617.49 1440
3618.05 1365
3618.62 1531
3619.19 1405
3619.76 1522
3620.32 1593
3620.89 1513
3621.46 1619
3622.03 1649
3622.59 1488
3623.16 1460
3623.73 1441
3624.30 1396
3624.86 1317
3625.43 1265
3626.00 1206
3626.57 1256
3627.14 1252
3627.70 1107
3628.27 1097
3628.84 1226
3629.41 1216
3629.98 1206
3630.55 1280
3631.11 1211
3631.68 1109
3632.25 1071
3632.82 1208
3633.39 1092
3633.96 1059
3634.52 1238
3635.09 1195
3635.66 1313
3636.23 1216
3636.80 1252
3637.37 1193
3637.94 1197
3638.50 1135
3639.07 1238
3639.64 1279
3640.21 1325
3640.78 1323
3641.35 1323
3641.92 1445
3642.49 1307
3643.06 1423
3643.63 1681
3644.20 1537
3644.76 1540
3645.33 1388
3645.90 1492
3646.47 1385
3647.04 1270
3647.61 1274
3648.18 1292
3648.75 1285
3649.32 1193
3649.89 1177
3650.46 1282
3651.03 1360
3651.60 1449
3652.17 1502
3652.74 1384
3653.31 1439
3653.88 1484
3654.45 1554
3655.02 1512
3655.59 1451
3656.16 1403
3656.73 1377
3657.30 1382
3657.87 1427
3658.44 1502
3659.01 1494
3659.58 1456
3660.15 1448
3660.72 1431
3661.29 1551
3661.87 1430
3662.44 1577
3663.01 1483
3663.58 1360
3664.15 1474
3664.72 1446
3665.29 1602
3665.86 1711
3666.43 1723
3667.00 1589
3667.57 1981
3668.15 2120
3668.72 2048
3669.29 1957
3669.86 1858
3670.43 1668
3671.00 1700
3671.57 1864
3672.15 1687
3672.72 1521
3673.29 1488
3673.86 1428
3674.43 1390
3675.00 1397
3675.57 1434
3676.15 1461
3676.72 1486
3677.29 1511
3677.86 1455
3678.43 1493
3679.01 1545
3679.58 1446
3680.15 1333
3680.72 1305
3681.29 1329
3681.87 1430
3682.44 1466
3683.01 1439
3683.58 1341
3684.16 1301
3684.73 1264
3685.30 1253
3685.87 1156
3686.45 1257
3687.02 1292
3687.59 1290
3688.16 1325
3688.74 1455
3689.31 1453
3689.88 1443
3690.46 1512
3691.03 1486
3691.60 1672
3692.17 1708
3692.75 1634
3693.32 1565
3693.89 1428
3694.47 1391
3695.04 1550
3695.61 1531
3696.19 1372
3696.76 1277
3697.33 1248
3697.91 1297
3698.48 1367
3699.05 1320
3699.63 1316
3700.20 1397
3700.78 1492
3701.35 1353
3701.92 1284
3702.50 1299
3703.07 1233
3703.64 1274
3704.22 1402
3704.79 1379
3705.37 1248
3705.94 1463
3706.51 1479
3707.09 1376
3707.66 1411
3708.24 1444
3708.81 1531
3709.39 1327
3709.96 1289
3710.53 1361
3711.11 1363
3711.68 1437
3712.26 1422
3712.83 1518
3713.41 1358
3713.98 1329
3714.56 1316
3715.13 1323
3715.71 1250
3716.28 1214
3716.86 1280
3717.43 1161
3718.01 1175
3718.58 1181
3719.16 1309
3719.73 1264
3720.31 1255
3720.88 1220
3721.46 1239
3722.03 1213
3722.61 1319
3723.18 1256
3723.76 1254
3724.34 1226
3724.91 1152
3725.49 1129
3726.06 1204
3726.64 1245
3727.21 1133
3727.79 1043
3728.36 1088
3728.94 1179
3729.52 1223
3730.09 1129
3730.67 1133
3731.24 1201
3731.82 1260
3732.40 1307
3732.97 1296
3733.55 1202
3734.13 1336
3734.70 1243
3735.28 1114
3735.85 1142
3736.43 1318
3737.01 1182
3737.58 1142
3738.16 1128
3738.74 1172
3739.31 1166
3739.89 1162
3740.47 1092
3741.04 1047
3741.62 1102
3742.20 1152
3742.78 1100
3743.35 1169
3743.93 1053
3744.51 1208
3745.08 1142
3745.66 1208
3746.24 1224
3746.82 1209
3747.39 1266
3747.97 1163
3748.55 1197
3749.12 1135
3749.70 1056
3750.28 1047
3750.86 1105
3751.43 1119
3752.01 1088
3752.59 1011
3753.17 1029
3753.75 1078
3754.32 962
3754.90 1077
3755.48 959
3756.06 999
3756.64 1087
3757.21 1118
3757.79 1008
3758.37 972
3758.95 1176
3759.53 1102
3760.10 1062
3760.68 1171
3761.26 1105
3761.84 1178
3762.42 1101
3763.00 1118
3763.58 1193
3764.15 1261
3764.73 1163
3765.31 1187
3765.89 1173
3766.47 1137
3767.05 1047
3767.63 1193
3768.21 1094
3768.78 1132
3769.36 1125
3769.94 1260
3770.52 1164
3771.10 1021
3771.68 1227
3772.26 1241
3772.84 1267
3773.42 1172
3774.00 1146
3774.58 1120
3775.16 1141
3775.73 1090
3776.31 1124
3776.89 1114
3777.47 1190
3778.05 1185
3778.63 1246
3779.21 1249
3779.79 1092
3780.37 1128
3780.95 1201
3781.53 1178
3782.11 1257
3782.69 1237
3783.27 1196
3783.85 1083
3784.43 1054
3785.01 1058
3785.59 1161
3786.17 1119
3786.75 1151
3787.33 1151
3787.91 1201
3788.49 1218
3789.08 1251
3789.66 1399
3790.24 1233
3790.82 1252
3791.40 1336
3791.98 1268
3792.56 1297
3793.14 1312
3793.72 1350
3794.30 1282
3794.88 1252
3795.46 1383
3796.05 1322
3796.63 1277
3797.21 1326
3797.79 1332
3798.37 1427
3798.95 1511
3799.53 1483
3800.11 1513
3800.69 1545
3801.28 1592
3801.86 1680
3802.44 1735
3803.02 1827
3803.60 1890
3804.18 1873
3804.77 1966
3805.35 1833
3805.93 1874
3806.51 1751
3807.09 1708
3807.68 1794
3808.26 1815
3808.84 1691
3809.42 1627
3810.00 1574
3810.59 1682
3811.17 1692
3811.75 1772
3812.33 1784
3812.91 1883
3813.50 1990
3814.08 1979
3814.66 2172
3815.24 2421
3815.83 2310
3816.41 2552
3816.99 2804
3817.58 2750
3818.16 2734
3818.74 2515
3819.32 2455
3819.91 2345
3820.49 2156
3821.07 2089
3821.66 1841
3822.24 1682
3822.82 1614
3823.40 1553
3823.99 1558
3824.57 1600
3825.15 1618
3825.74 1564
3826.32 1540
3826.90 1456
3827.49 1307
3828.07 1404
3828.65 1399
3829.24 1533
3829.82 1550
3830.41 1450
3830.99 1424
3831.57 1331
3832.16 1295
3832.74 1380
3833.32 1377
3833.91 1254
3834.49 1295
3835.08 1233
3835.66 1346
3836.24 1390
3836.83 1337
3837.41 1353
3838.00 1302
3838.58 1354
3839.17 1267
3839.75 1201
3840.33 1181
3840.92 1126
3841.50 1245
3842.09 1209
3842.67 1199
3843.26 1088
3843.84 1141
3844.43 1069
3845.01 1169
3845.60 1239
3846.18 1109
3846.77 1021
3847.35 1113
3847.94 1157
3848.52 1092
3849.11 1048
3849.69 1189
3850.28 1214
3850.86 1112
3851.45 1063
3852.03 1103
3852.62 1165
3853.20 1098
3853.79 1169
3854.37 1083
3854.96 1077
3855.55 1171
3856.13 1180
3856.72 1112
3857.30 1106
3857.89 1120
3858.47 1183
3859.06 1120
3859.65 1157
3860.23 1110
3860.82 1049
3861.40 1118
3861.99 1186
3862.58 1184
3863.16 1150
3863.75 1161
3864.33 1410
3864.92 1259
3865.51 1261
3866.09 1346
3866.68 1303
3867.27 1247
3867.85 1179
3868.44 1211
3869.03 1248
3869.61 1266
3870.20 1208
3870.79 1279
3871.37 1215
3871.96 1197
3872.55 1181
3873.13 1184
3873.72 1153
3874.31 1218
3874.90 1209
3875.48 1098
3876.07 1088
3876.66 1136
3877.24 1111
3877.83 1117
3878.42 1101
3879.01 1147
3879.59 1179
3880.18 1088
3880.77 1135
3881.36 1084
3881.94 1055
3882.53 1078
3883.12 1003
3883.71 969
3884.29 973
3884.88 985
3885.47 1071
3886.06 1103
3886.65 1093
3887.23 1019
3887.82 1061
3888.41 1110
3889.00 1043
3889.59 1046
3890.17 1082
3890.76 1061
3891.35 1084
3891.94 1052
3892.53 1049
3893.12 1151
3893.70 1086
3894.29 992
3894.88 1181
3895.47 1174
3896.06 1089
3896.65 1070
3897.24 943
3897.83 1133
3898.41 1101
3899.00 1035
3899.59 1050
3900.18 1141
3900.77 1142
3901.36 1107
3901.95 1098
3902.54 1091
3903.13 1028
3903.72 1132
3904.31 1061
3904.89 1035
3905.48 1075
3906.07 1013
3906.66 943
3907.25 1001
3907.84 1210
3908.43 1301
3909.02 1238
3909.61 1118
3910.20 1210
3910.79 1086
3911.38 1062
3911.97 1205
3912.56 1173
3913.15 1003
3913.74 1072
3914.33 1090
3914.92 1124
3915.51 995
3916.10 1120
3916.69 1164
3917.28 1008
3917.87 939
3918.46 1124
3919.05 1121
3919.64 1099
3920.23 1164
3920.82 1146
3921.41 993
3922.00 1008
3922.60 1094
3923.19 1024
3923.78 1003
3924.37 963
3924.96 1111
3925.55 1150
3926.14 1109
3926.73 935
3927.32 1057
3927.91 1117
3928.50 984
3929.10 1093
3929.69 978
3930.28 1047
3930.87 991
3931.46 972
3932.05 949
3932.64 969
3933.23 975
3933.83 1010
3934.42 964
3935.01 1015
3935.60 1047
3936.19 1029
3936.78 1018
3937.38 927
3937.97 931
3938.56 970
3939.15 1001
3939.74 1028
3940.34 1007
3940.93 1073
3941.52 1140
3942.11 1127
3942.70 1031
3943.30 1052
3943.89 1124
3944.48 1138
3945.07 1142
3945.67 1184
3946.26 1147
3946.85 1119
3947.44 1169
3948.04 1243
3948.63 1117
3949.22 1050
3949.81 996
3950.41 1171
3951.00 1180
3951.59 1225
3952.19 1088
3952.78 1137
3953.37 1106
3953.96 1051
3954.56 1028
3955.15 1047
3955.74 1017
3956.34 1084
3956.93 1119
3957.52 1076
3958.12 1139
3958.71 1175
3959.30 1123
3959.90 1170
3960.49 1233
3961.08 1172
3961.68 1158
3962.27 1200
3962.87 1174
3963.46 1096
3964.05 1065
3964.65 1103
3965.24 1185
3965.83 1122
3966.43 1091
3967.02 1173
3967.62 1245
3968.21 1206
3968.80 1256
3969.40 1219
3969.99 1277
3970.59 1165
3971.18 1129
3971.78 1284
3972.37 1152
3972.97 1169
3973.56 1320
3974.15 1308
3974.75 1296
3975.34 1276
3975.94 1308
3976.53 1348
3977.13 1530
3977.72 1555
3978.32 1516
3978.91 1551
3979.51 1553
3980.10 1558
3980.70 1514
3981.29 1674
3981.89 1487
3982.48 1464
3983.08 1467
3983.67 1393
3984.27 1297
3984.86 1256
3985.46 1236
3986.05 1217
3986.65 1342
3987.25 1440
3987.84 1351
3988.44 1230
3989.03 1300
3989.63 1318
3990.22 1221
3990.82 1193
3991.42 1202
3992.01 1204
3992.61 1177
3993.20 1152
3993.80 1276
3994.40 1252
3994.99 1256
3995.59 1245
3996.18 1182
3996.78 1257
3997.38 1255
3997.97 1199
3998.57 1060
3999.17 1189
3999.76 1118
4000.36 1138
4000.95 1122
4001.55 1322
4002.15 1176
4002.74 1177
4003.34 1182
4003.94 1186
4004.54 1169
4005.13 1157
4005.73 1279
4006.33 1175
4006.92 1221
4007.52 1244
4008.12 1184
4008.71 1169
4009.31 1349
4009.91 1378
4010.51 1167
4011.10 1255
4011.70 1234
4012.30 1196
4012.90 1362
4013.49 1183
4014.09 1153
4014.69 1104
4015.29 1183
4015.88 1182
4016.48 1217
4017.08 1204
4017.68 1290
4018.27 1325
4018.87 1165
4019.47 1229
4020.07 1210
4020.67 1229
4021.26 1297
4021.86 1362
4022.46 1196
4023.06 1119
4023.66 1091
4024.26 1245
4024.85 1373
4025.45 1229
4026.05 1200
4026.65 1386
4027.25 1560
4027.85 1431
4028.44 1454
4029.04 1531
4029.64 1573
4030.24 1597
4030.84 1700
4031.44 1645
4032.04 1680
4032.64 1819
4033.23 1658
4033.83 1705
4034.43 1533
4035.03 1474
4035.63 1517
4036.23 1335
4036.83 1369
4037.43 1322
4038.03 1372
4038.63 1267
4039.23 1083
4039.83 1209
4040.43 1164
4041.03 1094
4041.63 1061
4042.22 1140
4042.82 1050
4043.42 1067
4044.02 1072
4044.62 1007
4045.22 1023
4045.82 1042
4046.42 1120
4047.02 1065
4047.62 1004
4048.22 953
4048.82 970
4049.42 990
4050.02 964
4050.62 997
4051.22 1046
4051.82 1042
4052.43 1042
4053.03 998
4053.63 1048
4054.23 974
4054.83 986
4055.43 1003
4056.03 1065
4056.63 1107
4057.23 1128
4057.83 1014
4058.43 1003
4059.03 1064
4059.63 1096
4060.23 979
4060.84 993
4061.44 997
4062.04 954
4062.64 1024
4063.24 1009
4063.84 1019
4064.44 969
4065.04 984
4065.64 1093
4066.25 983
4066.85 1034
4067.45 1040
4068.05 1055
4068.65 1095
4069.25 1201
4069.86 1067
4070.46 991
4071.06 990
4071.66 925
4072.26 991
4072.86 1046
4073.47 936
4074.07 915
4074.67 906
4075.27 951
4075.87 971
4076.48 956
4077.08 1096
4077.68 1206
4078.28 1089
4078.89 1076
4079.49 1007
4080.09 1090
4080.69 1090
4081.30 998
4081.90 1015
4082.50 1002
4083.10 1014
4083.71 993
4084.31 1009
4084.91 1016
4085.52 1024
4086.12 1039
4086.72 1093
4087.32 971
4087.93 946
4088.53 1003
4089.13 956
4089.74 981
4090.34 985
4090.94 1018
4091.55 974
4092.15 944
4092.75 949
4093.36 921
4093.96 981
4094.56 1001
4095.17 912
4095.77 971
4096.37 1091
4096.98 988
4097.58 928
4098.18 982
4098.79 1122
4099.39 1000
4100.00 966
4100.60 950
4101.20 929
4101.81 962
4102.41 813
4103.02 785
4103.62 925
4104.23 937
4104.83 1000
4105.43 1082
4106.04 947
4106.64 952
4107.25 986
4107.85 978
4108.46 976
4109.06 938
4109.67 868
4110.27 906
4110.87 950
4111.48 961
4112.08 958
4112.69 908
4113.29 1008
4113.90 1035
4114.50 936
4115.11 897
4115.71 983
4116.32 956
4116.92 917
4117.53 850
4118.13 950
4118.74 887
4119.35 963
4119.95 972
4120.56 1022
4121.16 1022
4121.77 996
4122.37 982
4122.98 845
4123.58 850
4124.19 914
4124.80 995
4125.40 920
4126.01 965
4126.61 1018
4127.22 1015
4127.82 988
4128.43 923
4129.04 918
4129.64 1068
4130.25 938
4130.85 964
4131.46 952
4132.07 981
4132.67 996
4133.28 978
4133.89 977
4134.49 957
4135.10 941
4135.71 950
4136.31 1030
4136.92 1023
4137.53 1036
4138.13 1072
4138.74 1101
4139.35 1122
4139.95 1093
4140.56 1095
4141.17 1136
4141.77 1151
4142.38 1199
4142.99 1076
4143.59 1080
4144.20 1188
4144.81 1315
4145.42 1275
4146.02 1240
4146.63 1114
4147.24 1111
4147.85 1136
4148.45 1097
4149.06 1122
4149.67 1127
4150.28 1056
4150.88 866
4151.49 925
4152.10 906
4152.71 974
4153.31 952
4153.92 887
4154.53 984
4155.14 879
4155.75 838
4156.35 827
4156.96 899
4157.57 885
4158.18 1025
4158.79 1007
4159.40 901
4160.00 853
4160.61 930
4161.22 949
4161.83 911
4162.44 894
4163.05 901
4163.65 963
4164.26 1086
4164.87 1040
4165.48 1024
4166.09 1088
4166.70 1126
4167.31 1042
4167.92 1012
4168.52 1037
4169.13 1034
4169.74 1118
4170.35 1003
4170.96 1040
4171.57 991
4172.18 959
4172.79 962
4173.40 987
4174.01 936
4174.62 902
4175.23 942
4175.84 940
4176.45 947
4177.05 997
4177.66 1024
4178.27 889
4178.88 1038
4179.49 1055
4180.10 985
4180.71 956
4181.32 986
4181.93 914
4182.54 913
4183.15 848
4183.76 984
4184.37 896
4184.98 938
4185.59 933
4186.20 1073
4186.81 938
4187.42 865
4188.03 924
4188.65 911
4189.26 954
4189.87 1007
4190.48 941
4191.09 962
4191.70 883
4192.31 983
4192.92 1028
4193.53 974
4194.14 1005
4194.75 1019
4195.36 1013
4195.97 1077
4196.58 1152
4197.20 1182
4197.81 1040
4198.42 900
4199.03 959
4199.64 1025
4200.25 964
4200.86 1020
4201.47 1006
4202.09 1002
4202.70 970
4203.31 942
4203.92 1008
4204.53 971
4205.14 954
4205.75 859
4206.37 907
4206.98 1004
4207.59 1038
4208.20 938
4208.81 942
4209.43 1045
4210.04 920
4210.65 900
4211.26 972
4211.87 946
4212.49 926
4213.10 985
4213.71 1025
4214.32 959
4214.93 919
4215.55 962
4216.16 985
4216.77 1060
4217.38 1037
4218.00 978
4218.61 1024
4219.22 924
4219.84 984
4220.45 1121
4221.06 1119
4221.67 1085
4222.29 1047
4222.90 1024
4223.51 1130
4224.13 1112
4224.74 1162
4225.35 1153
4225.96 1093
4226.58 988
4227.19 1166
4227.80 1186
4228.42 1206
4229.03 1228
4229.64 1342
4230.26 1324
4230.87 1368
4231.48 1354
4232.10 1303
4232.71 1369
4233.33 1474
4233.94 1476
4234.55 1406
4235.17 1433
4235.78 1486
4236.39 1575
4237.01 1495
4237.62 1420
4238.24 1501
4238.85 1442
4239.46 1403
4240.08 1390
4240.69 1258
4241.31 1284
4241.92 1221
4242.54 1099
4243.15 1095
4243.76 1139
4244.38 1109
4244.99 1159
4245.61 1259
4246.22 1302
4246.84 1308
4247.45 1273
4248.07 1193
4248.68 1086
4249.30 1076
4249.91 1149
4250.53 1196
4251.14 1186
4251.76 1102
4252.37 1037
4252.99 1050
4253.60 1023
4254.22 1052
4254.83 1156
4255.45 1066
4256.06 1105
4256.68 1058
4257.29 1126
4257.91 1134
4258.52 1079
4259.14 1047
4259.76 1104
4260.37 1144
4260.99 1126
4261.60 1023
4262.22 1085
4262.83 1062
4263.45 1109
4264.07 1108
4264.68 1135
4265.30 1087
4265.91 1022
4266.53 1042
4267.15 992
4267.76 1158
4268.38 1179
4268.99 1162
4269.61 1112
4270.23 1259
4270.84 1181
4271.46 1184
4272.08 1099
4272.69 1169
4273.31 1212
4273.93 1338
4274.54 1289
4275.16 1180
4275.78 1196
4276.39 1248
4277.01 1385
4277.63 1308
4278.24 1379
4278.86 1533
4279.48 1501
4280.09 1542
4280.71 1489
4281.33 1394
4281.95 1384
4282.56 1344
4283.18 1233
4283.80 1210
4284.42 1081
4285.03 1047
4285.65 1000
4286.27 1151
4286.89 1062
4287.50 1074
4288.12 1041
4288.74 1047
4289.36 1054
4289.97 1063
4290.59 1030
4291.21 1059
4291.83 1059
4292.45 995
4293.06 1050
4293.68 1140
4294.30 1087
4294.92 1118
4295.54 1052
4296.15 960
4296.77 1026
4297.39 1108
4298.01 993
4298.63 1104
4299.25 1060
4299.86 1135
4300.48 1037
4301.10 1064
4301.72 1078
4302.34 992
4302.96 925
4303.58 905
4304.19 866
4304.81 928
4305.43 973
4306.05 979
4306.67 1032
4307.29 997
4307.91 1045
4308.53 1012
4309.15 1022
4309.77 1014
4310.38 1017
4311.00 1055
4311.62 904
4312.24 941
4312.86 996
4313.48 869
4314.10 947
4314.72 943
4315.34 1032
4315.96 1099
4316.58 970
4317.20 959
4317.82 986
4318.44 963
4319.06 1044
4319.68 941
4320.30 904
4320.92 955
4321.54 973
4322.16 1060
4322.78 1031
4323.40 1095
4324.02 933
4324.64 1009
4325.26 1086
4325.88 1054
4326.50 1082
4327.12 1137
4327.74 1119
4328.36 1218
4328.98 1169
4329.60 1093
4330.22 1023
4330.84 1104
4331.47 1095
4332.09 1052
4332.71 1130
4333.33 1038
4333.95 1193
4334.57 1197
4335.19 1146
4335.81 1067
4336.43 1107
4337.05 1103
4337.68 1260
4338.30 1257
4338.92 1280
4339.54 1348
4340.16 1328
4340.78 1332
4341.40 1282
4342.03 1343
4342.65 1291
4343.27 1421
4343.89 1533
4344.51 1785
4345.13 2000
4345.76 2292
4346.38 2754
4347.00 2884
4347.62 3428
4348.24 3625
4348.86 3717
4349.49 3768
4350.11 3408
4350.73 3221
4351.35 3077
4351.98 2838
4352.60 2600
4353.22 2173
4353.84 1821
4354.46 1565
4355.09 1456
4355.71 1407
4356.33 1386
4356.95 1272
4357.58 1274
4358.20 1265
4358.82 1369
4359.45 1288
4360.07 1299
4360.69 1314
4361.31 1368
4361.94 1416
4362.56 1522
4363.18 1420
4363.81 1525
4364.43 1442
4365.05 1405
4365.68 1261
4366.30 1317
4366.92 1350
4367.55 1401
4368.17 1401
4368.79 1244
4369.42 1277
4370.04 1160
4370.66 1202
4371.29 1351
4371.91 1144
4372.53 1115
4373.16 1072
4373.78 1083
4374.41 1059
4375.03 1042
4375.65 1026
4376.28 1051
4376.90 1075
4377.53 1199
4378.15 1221
4378.77 1208
4379.40 1297
4380.02 1375
4380.65 1341
4381.27 1414
4381.89 1419
4382.52 1411
4383.14 1396
4383.77 1338
4384.39 1287
4385.02 1321
4385.64 1363
4386.27 1215
4386.89 1232
4387.52 1188
4388.14 1251
4388.77 1254
4389.39 1276
4390.02 1157
4390.64 1070
4391.27 1124
4391.89 1138
4392.52 1047
4393.14 1079
4393.77 1007
4394.39 1013
4395.02 951
4395.64 1029
4396.27 1233
4396.89 992
4397.52 1031
4398.14 1057
4398.77 1177
4399.39 1038
4400.02 937
4400.65 1030
4401.27 1067
4401.90 1118
4402.52 1038
4403.15 1109
4403.78 959
4404.40 986
4405.03 1093
4405.65 1083
4406.28 1006
4406.91 970
4407.53 1009
4408.16 1109
4408.78 987
4409.41 967
4410.04 949
4410.66 995
4411.29 1003
4411.92 1021
4412.54 1016
4413.17 1143
4413.80 1062
4414.42 1066
4415.05 999
4415.68 1020
4416.30 1116
4416.93 1074
4417.56 1012
4418.18 1045
4418.81 1067
4419.44 1040
4420.07 1039
4420.69 1056
4421.32 979
4421.95 1003
4422.57 1011
4423.20 1165
4423.83 980
4424.46 937
4425.08 896
4425.71 960
4426.34 904
4426.97 857
4427.59 947
4428.22 923
4428.85 882
4429.48 927
4430.10 977
4430.73 913
4431.36 947
4431.99 900
4432.62 996
4433.24 1037
4433.87 946
4434.50 993
4435.13 980
4435.76 1029
4436.38 1036
4437.01 1054
4437.64 1121
4438.27 1089
4438.90 960
4439.53 942
4440.16 998
4440.78 998
4441.41 993
4442.04 1111
4442.67 1108
4443.30 1038
4443.93 988
4444.56 975
4445.19 951
4445.81 931
4446.44 990
4447.07 1007
4447.70 1037
4448.33 1064
4448.96 1025
4449.59 1115
4450.22 1114
4450.85 987
4451.48 1076
4452.11 1107
4452.73 997
4453.36 1135
4453.99 1150
4454.62 1076
4455.25 1181
4455.88 1134
4456.51 1217
4457.14 1180
4457.77 1142
4458.40 1239
4459.03 1285
4459.66 1287
4460.29 1233
4460.92 1251
4461.55 1129
4462.18 1222
4462.81 1072
4463.44 1095
4464.07 1050
4464.70 1053
4465.33 1000
4465.96 969
4466.59 983
4467.22 996
4467.85 973
4468.48 1086
4469.12 1004
4469.75 908
4470.38 980
4471.01 958
4471.64 917
4472.27 993
4472.90 952
4473.53 1028
4474.16 979
4474.79 884
4475.42 1013
4476.05 906
4476.69 957
4477.32 950
4477.95 955
4478.58 901
4479.21 946
4479.84 924
4480.47 922
4481.10 905
4481.74 955
4482.37 1009
4483.00 969
4483.63 917
4484.26 952
4484.89 917
4485.53 910
4486.16 1004
4486.79 889
4487.42 999
4488.05 967
4488.68 952
4489.32 999
4489.95 1016
4490.58 1063
4491.21 1087
4491.84 1061
4492.48 1002
4493.11 1000
4493.74 1016
4494.37 1119
4495.01 1084
4495.64 976
4496.27 1060
4496.90 1060
4497.54 1063
4498.17 1052
4498.80 1041
4499.43 1052
4500.07 1148
4500.70 1174
4501.33 1279
4501.97 1399
4502.60 1375
4503.23 1474
4503.86 1480
4504.50 1477
4505.13 1456
4505.76 1402
4506.40 1355
4507.03 1214
4507.66 1225
4508.30 1214
4508.93 1110
4509.56 1127
4510.20 1141
4510.83 1107
4511.46 1125
4512.10 1012
4512.73 1001
4513.37 1065
4514.00 1071
4514.63 1040
4515.27 1101
4515.90 938
4516.53 992
4517.17 946
4517.80 966
4518.44 1027
4519.07 1081
4519.70 1079
4520.34 1064
4520.97 1075
4521.61 1063
4522.24 963
4522.88 945
4523.51 908
4524.14 954
4524.78 937
4525.41 909
4526.05 1068
4526.68 1059
4527.32 952
4527.95 988
4528.59 984
4529.22 967
4529.86 1128
4530.49 1114
4531.13 994
4531.76 1151
4532.40 1183
4533.03 1116
4533.67 1169
4534.30 1200
4534.94 1265
4535.57 1158
4536.21 1165
4536.84 1087
4537.48 1053
4538.11 1065
4538.75 1061
4539.38 1023
4540.02 1011
4540.66 927
4541.29 972
4541.93 995
4542.56 930
4543.20 971
4543.83 1076
4544.47 1049
4545.11 947
4545.74 1006
4546.38 908
4547.01 915
4547.65 992
4548.29 1044
4548.92 982
4549.56 934
4550.19 912
4550.83 928
4551.47 998
4552.10 885
4552.74 931
4553.38 967
4554.01 958
4554.65 959
4555.29 900
4555.92 956
4556.56 988
4557.20 969
4557.83 1011
4558.47 985
4559.11 954
4559.74 899
4560.38 932
4561.02 880
4561.66 881
4562.29 912
4562.93 911
4563.57 844
4564.20 870
4564.84 961
4565.48 918
4566.12 861
4566.75 883
4567.39 996
4568.03 873
4568.67 977
4569.30 988
4569.94 947
4570.58 906
4571.22 963
4571.85 985
4572.49 880
4573.13 907
4573.77 898
4574.41 983
4575.04 829
4575.68 970
4576.32 910
4576.96 871
4577.60 896
4578.23 957
4578.87 998
4579.51 1030
4580.15 950
4580.79 954
4581.43 894
4582.06 911
4582.70 972
4583.34 1015
4583.98 1014
4584.62 1017
4585.26 964
4585.90 879
4586.54 917
4587.17 1015
4587.81 1132
4588.45 1106
4589.09 1115
4589.73 1046
4590.37 1229
4591.01 1375
4591.65 1385
4592.29 1436
4592.93 1655
4593.57 1683
4594.20 1707
4594.84 1811
4595.48 1727
4596.12 1571
4596.76 1495
4597.40 1435
4598.04 1266
4598.68 1157
4599.32 1125
4599.96 1183
4600.60 1234
4601.24 1165
4601.88 1222
4602.52 1179
4603.16 1280
4603.80 1227
4604.44 1216
4605.08 1232
4605.72 1238
4606.36 1204
4607.00 1324
4607.64 1388
4608.28 1224
4608.92 1168
4609.56 1217
4610.20 1156
4610.84 1117
4611.48 1085
4612.12 1055
4612.77 1185
4613.41 1136
4614.05 1129
4614.69 1216
4615.33 1179
4615.97 1228
4616.61 1022
4617.25 1147
4617.89 1123
4618.53 1088
4619.17 1099
4619.82 1132
4620.46 993
4621.10 1051
4621.74 1052
4622.38 971
4623.02 1021
4623.66 1052
4624.30 1066
4624.95 1010
4625.59 970
4626.23 1022
4626.87 968
4627.51 956
4628.15 952
4628.80 929
4629.44 1013
4630.08 1066
4630.72 1054
4631.36 996
4632.00 993
4632.65 1027
4633.29 1096
4633.93 1082
4634.57 1111
4635.22 1092
4635.86 1020
4636.50 1001
4637.14 999
4637.78 1094
4638.43 1046
4639.07 1106
4639.71 1051
4640.35 1053
4641.00 1111
4641.64 980
4642.28 1118
4642.93 1049
4643.57 1044
4644.21 1035
4644.85 1050
4645.50 1110
4646.14 1031
4646.78 1048
4647.43 1008
4648.07 1006
4648.71 1074
4649.36 993
4650.00 1080
4650.64 1114
4651.28 1036
4651.93 1014
4652.57 1028
4653.22 1052
4653.86 1013
4654.50 1071
4655.15 1073
4655.79 1193
4656.43 1170
4657.08 1102
4657.72 999
4658.36 1006
4659.01 948
4659.65 997
4660.30 989
4660.94 965
4661.58 1031
4662.23 1058
4662.87 899
4663.52 959
4664.16 982
4664.80 950
4665.45 879
4666.09 864
4666.74 916
4667.38 1016
4668.03 1012
4668.67 920
4669.32 842
4669.96 930
4670.60 869
4671.25 902
4671.89 1000
4672.54 974
4673.18 1060
4673.83 1129
4674.47 1020
4675.12 1089
4675.76 1099
4676.41 1194
4677.05 1161
4677.70 1055
4678.34 1043
4678.99 1016
4679.63 1043
4680.28 1092
4680.93 1048
4681.57 1040
4682.22 937
4682.86 1019
4683.51 1030
4684.15 1005
4684.80 988
4685.44 1096
4686.09 1048
4686.74 1008
4687.38 928
4688.03 980
4688.67 991
4689.32 1081
4689.97 1135
4690.61 932
4691.26 884
4691.90 965
4692.55 906
4693.20 1060
4693.84 1017
4694.49 1090
4695.13 1127
4695.78 1079
4696.43 1139
4697.07 1109
4697.72 1106
4698.37 1293
4699.01 1417
4699.66 1467
4700.31 1461
4700.95 1708
4701.60 1767
4702.25 1636
4702.89 1503
4703.54 1382
4704.19 1368
4704.84 1338
4705.48 1327
4706.13 1273
4706.78 1242
4707.42 1217
4708.07 1148
4708.72 1155
4709.37 1148
4710.01 1121
4710.66 1129
4711.31 1213
4711.96 1122
4712.60 1143
4713.25 1166
4713.90 1162
4714.55 1262
4715.19 1103
4715.84 1095
4716.49 1166
4717.14 1131
4717.78 1069
4718.43 1023
4719.08 1036
4719.73 1092
4720.38 1160
4721.02 1110
4721.67 1053
4722.32 1044
4722.97 1010
4723.62 1078
4724.27 1112
4724.91 1163
4725.56 1190
4726.21 1195
4726.86 1201
4727.51 1117
4728.16 1029
4728.81 1123
4729.45 1056
4730.10 1051
4730.75 1042
4731.40 964
4732.05 916
4732.70 929
4733.35 997
4734.00 900
4734.65 852
4735.29 879
4735.94 1005
4736.59 1057
4737.24 969
4737.89 903
4738.54 896
4739.19 917
4739.84 886
4740.49 996
4741.14 902
4741.79 921
4742.44 877
4743.09 880
4743.74 884
4744.39 973
4745.04 972
4745.69 900
4746.34 902
4746.99 927
4747.64 992
4748.29 1007
4748.94 1084
4749.59 1052
4750.24 976
4750.89 917
4751.54 987
4752.19 1053
4752.84 1039
4753.49 959
4754.14 1061
4754.79 1076
4755.44 1068
4756.09 1142
4756.74 958
4757.39 968
4758.04 965
4758.69 937
4759.34 962
4759.99 982
4760.64 982
4761.30 904
4761.95 874
4762.60 887
4763.25 930
4763.90 846
4764.55 814
4765.20 975
4765.85 957
4766.50 945
4767.16 919
4767.81 865
4768.46 796
4769.11 798
4769.76 903
4770.41 959
4771.06 913
4771.72 915
4772.37 922
4773.02 850
4773.67 832
4774.32 965
4774.97 889
4775.63 952
4776.28 836
4776.93 872
4777.58 914
4778.23 854
4778.89 827
4779.54 844
4780.19 899
4780.84 892
4781.50 829
4782.15 811
4782.80 761
4783.45 781
4784.11 848
4784.76 806
4785.41 772
4786.06 732
4786.72 777
4787.37 750
4788.02 794
4788.67 851
4789.33 940
4789.98 887
4790.63 824
4791.28 819
4791.94 748
4792.59 902
4793.24 927
4793.90 922
4794.55 900
4795.20 960
4795.86 979
4796.51 871
4797.16 746
4797.82 867
4798.47 898
4799.12 819
4799.78 835
4800.43 872
4801.08 898
4801.74 905
4802.39 871
4803.05 867
4803.70 902
4804.35 862
4805.01 906
4805.66 928
4806.31 864
4806.97 812
4807.62 853
4808.28 904
4808.93 864
4809.59 878
4810.24 891
4810.89 1018
4811.55 922
4812.20 860
4812.86 825
4813.51 911
4814.17 975
4814.82 908
4815.48 1041
4816.13 1062
4816.78 975
4817.44 947
4818.09 935
4818.75 933
4819.40 975
4820.06 1011
4820.71 972
4821.37 945
4822.02 1029
4822.68 1013
4823.33 1090
4823.99 1064
4824.64 1017
4825.30 975
4825.95 1075
4826.61 1072
4827.27 1026
4827.92 1129
4828.58 1076
4829.23 1121
4829.89 1105
4830.54 1149
4831.20 1152
4831.85 1113
4832.51 1071
4833.17 1021
4833.82 1127
4834.48 1101
4835.13 1130
4835.79 1172
4836.45 1140
4837.10 1078
4837.76 1097
4838.41 1239
4839.07 1308
4839.73 1249
4840.38 1236
4841.04 1256
4841.70 1174
4842.35 1266
4843.01 1276
4843.66 1171
4844.32 1145
4844.98 1084
4845.63 1112
4846.29 1172
4846.95 1091
4847.60 1137
4848.26 1234
4848.92 1238
4849.58 1092
4850.23 1087
4850.89 1177
4851.55 1199
4852.20 1229
4852.86 1265
4853.52 1255
4854.17 1250
4854.83 1250
4855.49 1287
4856.15 1349
4856.80 1464
4857.46 1490
4858.12 1590
4858.78 1638
4859.43 1618
4860.09 1738
4860.75 1630
4861.41 1683
4862.07 1712
4862.72 1631
4863.38 1614
4864.04 1518
4864.70 1454
4865.35 1405
4866.01 1440
4866.67 1483
4867.33 1467
4867.99 1454
4868.65 1517
4869.30 1480
4869.96 1460
4870.62 1531
4871.28 1607
4871.94 1493
4872.60 1457
4873.25 1332
4873.91 1284
4874.57 1431
4875.23 1509
4875.89 1332
4876.55 1325
4877.21 1417
4877.86 1462
4878.52 1316
4879.18 1372
4879.84 1447
4880.50 1311
4881.16 1440
4881.82 1465
4882.48 1467
4883.14 1447
4883.80 1438
4884.46 1501
4885.11 1432
4885.77 1383
4886.43 1395
4887.09 1474
4887.75 1393
4888.41 1303
4889.07 1304
4889.73 1266
4890.39 1412
4891.05 1528
4891.71 1498
4892.37 1530
4893.03 1581
4893.69 1642
4894.35 1654
4895.01 1749
4895.67 1693
4896.33 1518
4896.99 1638
4897.65 1561
4898.31 1602
4898.97 1593
4899.63 1744
4900.29 1873
4900.95 1870
4901.61 1790
4902.27 1866
4902.93 1737
4903.59 1748
4904.25 1623
4904.91 1646
4905.58 1562
4906.24 1420
4906.90 1401
4907.56 1259
4908.22 1222
4908.88 1391
4909.54 1428
4910.20 1355
4910.86 1349
4911.52 1350
4912.18 1297
4912.85 1315
4913.51 1282
4914.17 1313
4914.83 1323
4915.49 1322
4916.15 1244
4916.81 1258
4917.48 1228
4918.14 1286
4918.80 1377
4919.46 1196
4920.12 1121
4920.78 1175
4921.45 1101
4922.11 1126
4922.77 1128
4923.43 1173
4924.09 1216
4924.76 1023
4925.42 973
4926.08 1000
4926.74 1059
4927.40 1081
4928.07 1176
4928.73 1150
4929.39 1034
4930.05 1114
4930.72 1188
4931.38 1116
4932.04 1146
4932.70 1023
4933.37 997
4934.03 1042
4934.69 1020
4935.35 1103
4936.02 1053
4936.68 1068
4937.34 973
4938.00 1025
4938.67 1092
4939.33 1125
4939.99 1076
4940.66 1066
4941.32 1041
4941.98 1061
4942.65 1058
4943.31 946
4943.97 1090
4944.64 1017
4945.30 1065
4945.96 977
4946.63 964
4947.29 981
4947.95 915
4948.62 926
4949.28 1007
4949.94 1010
4950.61 992
4951.27 981
4951.94 954
4952.60 937
4953.26 923
4953.93 1094
4954.59 1001
4955.26 980
4955.92 930
4956.58 912
4957.25 1005
4957.91 933
4958.58 947
4959.24 1011
4959.90 987
4960.57 1018
4961.23 1065
4961.90 1031
4962.56 1156
4963.23 1149
4963.89 1123
4964.56 1211
4965.22 1201
4965.89 1142
4966.55 1245
4967.22 1208
4967.88 1223
4968.55 1183
4969.21 1181
4969.88 1158
4970.54 1113
4971.21 1080
4971.87 1007
4972.54 1032
4973.20 1043
4973.87 1096
4974.53 1067
4975.20 1101
4975.86 1103
4976.53 1067
4977.19 1045
4977.86 1033
4978.52 1039
4979.19 1047
4979.86 1083
4980.52 1154
4981.19 1101
4981.85 1070
4982.52 1112
4983.19 1041
4983.85 1010
4984.52 994
4985.18 1015
4985.85 933
4986.52 950
4987.18 998
4987.85 914
4988.51 902
4989.18 901
4989.85 969
4990.51 1023
4991.18 1035
4991.85 983
4992.51 937
4993.18 881
4993.85 876
4994.51 879
4995.18 872
4995.85 920
4996.51 993
4997.18 937
4997.85 1020
4998.51 961
4999.18 933
4999.85 946
5000.51 858
5001.18 938
5001.85 959
5002.52 920
5003.18 888
5003.85 884
5004.52 899
5005.19 980
5005.85 892
5006.52 900
5007.19 864
5007.86 916
5008.52 928
5009.19 889
5009.86 939
5010.53 807
5011.19 804
5011.86 914
5012.53 881
5013.20 794
5013.87 784
5014.53 915
5015.20 884
5015.87 898
5016.54 849
5017.21 924
5017.87 877
5018.54 769
5019.21 790
5019.88 856
5020.55 849
5021.22 849
5021.88 853
5022.55 856
5023.22 895
5023.89 927
5024.56 856
5025.23 847
5025.90 943
5026.57 936
5027.23 998
5027.90 872
5028.57 851
5029.24 864
5029.91 909
5030.58 931
5031.25 971
5031.92 981
5032.59 1009
5033.26 896
5033.93 846
5034.59 859
5035.26 826
5035.93 902
5036.60 866
5037.27 850
5037.94 889
5038.61 850
5039.28 762
5039.95 863
5040.62 860
5041.29 901
5041.96 903
5042.63 819
5043.30 838
5043.97 800
5044.64 758
5045.31 819
5045.98 830
5046.65 834
5047.32 785
5047.99 810
5048.66 855
5049.33 839
5050.00 887
5050.67 835
5051.34 906
5052.01 917
5052.68 867
5053.35 867
5054.03 982
5054.70 884
5055.37 790
5056.04 841
5056.71 906
5057.38 851
5058.05 840
5058.72 863
5059.39 849
5060.06 878
5060.73 846
5061.41 749
5062.08 797
5062.75 833
5063.42 831
5064.09 723
5064.76 819
5065.43 875
5066.10 751
5066.78 818
5067.45 802
5068.12 880
5068.79 874
5069.46 848
5070.13 826
5070.81 753
5071.48 853
5072.15 857
5072.82 886
5073.49 882
5074.17 802
5074.84 889
5075.51 877
5076.18 859
5076.85 802
5077.53 832
5078.20 847
5078.87 759
5079.54 938
5080.22 920
5080.89 892
5081.56 1019
5082.23 1091
5082.91 1011
5083.58 1072
5084.25 1060
5084.92 1072
5085.60 1006
5086.27 898
5086.94 1004
5087.61 984
5088.29 922
5088.96 958
5089.63 934
5090.31 984
5090.98 899
5091.65 996
5092.33 967
5093.00 987
5093.67 1036
5094.35 1051
5095.02 1047
5095.69 985
5096.37 1035
5097.04 964
5097.71 948
5098.39 961
5099.06 1005
5099.73 948
5100.41 930
5101.08 901
5101.76 881
5102.43 916
5103.10 861
5103.78 834
5104.45 945
5105.12 897
5105.80 905
5106.47 871
5107.15 977
5107.82 1033
5108.50 980
5109.17 977
5109.84 851
5110.52 884
5111.19 1006
5111.87 917
5112.54 981
5113.22 937
5113.89 910
5114.57 931
5115.24 869
5115.92 935
5116.59 944
5117.27 923
5117.94 1011
5118.61 1129
5119.29 1059
5119.96 1134
5120.64 1156
5121.31 1210
5121.99 1262
5122.67 1116
5123.34 1015
5124.02 1079
5124.69 1063
5125.37 992
5126.04 1001
5126.72 994
5127.39 936
5128.07 963
5128.74 855
5129.42 877
5130.10 999
5130.77 986
5131.45 1013
5132.12 946
5132.80 1135
5133.47 1177
5134.15 1090
5134.83 1148
5135.50 1062
5136.18 930
5136.85 951
5137.53 978
5138.21 941
5138.88 943
5139.56 922
5140.24 925
5140.91 866
5141.59 981
5142.27 939
5142.94 945
5143.62 915
5144.30 879
5144.97 945
5145.65 918
5146.33 826
5147.00 779
5147.68 939
5148.36 833
5149.03 864
5149.71 874
5150.39 932
5151.06 781
5151.74 851
5152.42 834
5153.10 853
5153.77 817
5154.45 882
5155.13 826
5155.80 772
5156.48 835
5157.16 776
5157.84 860
5158.51 748
5159.19 760
5159.87 804
5160.55 876
5161.23 803
5161.90 827
5162.58 768
5163.26 816
5163.94 854
5164.61 788
5165.29 819
5165.97 912
5166.65 788
5167.33 723
5168.00 806
5168.68 771
5169.36 823
5170.04 982
5170.72 822
5171.40 757
5172.07 751
5172.75 870
5173.43 880
5174.11 887
5174.79 867
5175.47 784
5176.15 836
5176.83 803
5177.50 766
5178.18 818
5178.86 859
5179.54 871
5180.22 857
5180.90 747
5181.58 740
5182.26 834
5182.94 790
5183.62 818
5184.29 776
5184.97 772
5185.65 759
5186.33 739
5187.01 809
5187.69 873
5188.37 786
5189.05 719
5189.73 840
5190.41 833
5191.09 813
5191.77 777
5192.45 782
5193.13 832
5193.81 840
5194.49 775
5195.17 766
5195.85 753
5196.53 704
5197.21 722
5197.89 748
5198.57 780
5199.25 722
5199.93 786
5200.61 783
5201.29 759
5201.97 830
5202.65 830
5203.33 844
5204.01 842
5204.69 872
5205.37 912
5206.05 873
5206.73 854
5207.42 928
5208.10 966
5208.78 939
5209.46 959
5210.14 991
5210.82 1032
5211.50 1036
5212.18 1056
5212.86 979
5213.54 992
5214.23 992
5214.91 942
5215.59 1078
5216.27 967
5216.95 931
5217.63 919
5218.31 912
5219.00 969
5219.68 951
5220.36 1034
5221.04 1052
5221.72 1006
5222.40 1012
5223.09 978
5223.77 982
5224.45 959
5225.13 994
5225.81 1001
5226.50 941
5227.18 991
5227.86 1107
5228.54 1010
5229.22 960
5229.91 959
5230.59 959
5231.27 895
5231.95 946
5232.64 880
5233.32 885
5234.00 871
5234.68 853
5235.37 875
5236.05 867
5236.73 918
5237.41 940
5238.10 972
5238.78 940
5239.46 970
5240.14 992
5240.83 911
5241.51 947
5242.19 930
5242.88 1033
5243.56 986
5244.24 935
5244.93 989
5245.61 974
5246.29 940
5246.98 935
5247.66 943
5248.34 931
5249.03 903
5249.71 924
5250.39 937
5251.08 939
5251.76 1015
5252.44 1022
5253.13 1214
5253.81 1250
5254.50 1088
5255.18 1132
5255.86 1143
5256.55 1050
5257.23 952
5257.92 969
5258.60 929
5259.28 991
5259.97 1008
5260.65 1040
5261.34 1007
5262.02 1049
5262.71 1147
5263.39 1144
5264.07 1101
5264.76 1102
5265.44 1073
5266.13 1033
5266.81 972
5267.50 903
5268.18 917
5268.87 912
5269.55 865
5270.24 897
5270.92 925
5271.61 881
5272.29 913
5272.98 976
5273.66 943
5274.35 914
5275.03 889
5275.72 878
5276.40 856
5277.09 837
5277.77 857
5278.46 975
5279.14 966
5279.83 931
5280.52 902
5281.20 919
5281.89 915
5282.57 940
5283.26 1040
5283.94 965
5284.63 997
5285.32 902
5286.00 877
5286.69 873
5287.37 868
5288.06 932
5288.75 908
5289.43 902
5290.12 808
5290.80 837
5291.49 874
5292.18 845
5292.86 823
5293.55 798
5294.24 774
5294.92 823
5295.61 844
5296.30 912
5296.98 911
5297.67 856
5298.36 970
5299.04 936
5299.73 1021
5300.42 921
5301.10 1017
5301.79 965
5302.48 916
5303.16 954
5303.85 1056
5304.54 1060
5305.22 1074
5305.91 1026
5306.60 966
5307.29 874
5307.97 883
5308.66 950
5309.35 958
5310.04 931
5310.72 1038
5311.41 1082
5312.10 1197
5312.79 1240
5313.47 1176
5314.16 1246
5314.85 1223
5315.54 1094
5316.23 1033
5316.91 1061
5317.60 1076
5318.29 1015
5318.98 1084
5319.67 1045
5320.35 1001
5321.04 1007
5321.73 1131
5322.42 1112
5323.11 1112
5323.79 1138
5324.48 1091
5325.17 1059
5325.86 1051
5326.55 1055
5327.24 1014
5327.93 952
5328.61 1022
5329.30 884
5329.99 863
5330.68 897
5331.37 922
5332.06 948
5332.75 923
5333.44 853
5334.13 835
5334.81 877
5335.50 825
5336.19 829
5336.88 892
5337.57 910
5338.26 906
5338.95 816
5339.64 904
5340.33 930
5341.02 933
5341.71 849
5342.40 833
5343.09 806
5343.78 818
5344.47 878
5345.16 899
5345.85 939
5346.54 854
5347.22 874
5347.91 796
5348.60 772
5349.29 875
5349.98 908
5350.67 912
5351.37 951
5352.06 969
5352.75 930
5353.44 977
5354.13 881
5354.82 998
5355.51 1007
5356.20 881
5356.89 884
5357.58 895
5358.27 791
5358.96 758
5359.65 810
5360.34 812
5361.03 802
5361.72 815
5362.41 894
5363.10 882
5363.80 841
5364.49 808
5365.18 806
5365.87 841
5366.56 843
5367.25 727
5367.94 796
5368.63 784
5369.32 780
5370.02 759
5370.71 686
5371.40 767
5372.09 769
5372.78 722
5373.47 681
5374.16 714
5374.86 790
5375.55 729
5376.24 726
5376.93 755
5377.62 783
5378.32 809
5379.01 773
5379.70 758
5380.39 792
5381.08 779
5381.78 836
5382.47 748
5383.16 672
5383.85 766
5384.54 769
5385.24 802
5385.93 718
5386.62 719
5387.31 702
5388.01 771
5388.70 776
5389.39 784
5390.08 780
5390.78 732
5391.47 854
5392.16 856
5392.85 775
5393.55 752
5394.24 827
5394.93 796
5395.63 745
5396.32 708
5397.01 801
5397.71 687
5398.40 721
5399.09 727
5399.79 696
5400.48 670
5401.17 665
5401.87 623
5402.56 614
5403.25 699
5403.95 734
5404.64 732
5405.33 744
5406.03 689
5406.72 797
5407.41 745
5408.11 725
5408.80 694
5409.50 720
5410.19 778
5410.88 758
5411.58 695
5412.27 723
5412.97 746
5413.66 759
5414.35 807
5415.05 773
5415.74 776
5416.44 844
5417.13 874
5417.83 766
5418.52 788
5419.21 758
5419.91 761
5420.60 727
5421.30 692
5421.99 797
5422.69 754
5423.38 798
5424.08 760
5424.77 748
5425.47 743
5426.16 763
5426.86 789
5427.55 840
5428.25 789
5428.94 740
5429.64 824
5430.33 809
5431.03 766
5431.72 812
5432.42 771
5433.11 815
5433.81 818
5434.50 787
5435.20 738
5435.90 743
5436.59 811
5437.29 855
5437.98 811
5438.68 880
5439.37 760
5440.07 778
5440.77 866
5441.46 814
5442.16 721
5442.85 747
5443.55 777
5444.25 826
5444.94 883
5445.64 912
5446.34 933
5447.03 918
5447.73 937
5448.42 910
5449.12 866
5449.82 916
5450.51 939
5451.21 955
5451.91 1002
5452.60 915
5453.30 944
5454.00 926
5454.69 883
5455.39 970
5456.09 930
5456.78 877
5457.48 879
5458.18 889
5458.88 911
5459.57 934
5460.27 915
5460.97 830
5461.66 782
5462.36 881
5463.06 990
5463.76 951
5464.45 932
5465.15 870
5465.85 858
5466.55 894
5467.24 899
5467.94 943
5468.64 968
5469.34 937
5470.03 934
5470.73 1071
5471.43 978
5472.13 1003
5472.83 885
5473.52 928
5474.22 946
5474.92 881
5475.62 892
5476.32 978
5477.01 1043
5477.71 1004
5478.41 1131
5479.11 1145
5479.81 1185
5480.51 1248
5481.20 1380
5481.90 1579
5482.60 1720
5483.30 1782
5484.00 1811
5484.70 1661
5485.40 1698
5486.09 1577
5486.79 1514
5487.49 1360
5488.19 1251
5488.89 1212
5489.59 1268
5490.29 1211
5490.99 1184
5491.69 1266
5492.39 1185
5493.09 1309
5493.78 1372
5494.48 1428
5495.18 1454
5495.88 1514
5496.58 1517
5497.28 1584
5497.98 1539
5498.68 1630
5499.38 1665
5500.08 1959
5500.78 2241
5501.48 2559
5502.18 2688
5502.88 2930
5503.58 3146
5504.28 3352
5504.98 3350
5505.68 3016
5506.38 2670
5507.08 2286
5507.78 2114
5508.48 1893
5509.18 1821
5509.88 1566
5510.58 1558
5511.28 1622
5511.98 1577
5512.68 1492
5513.38 1473
5514.08 1550
5514.78 1527
5515.48 1565
5516.18 1602
5516.89 1520
5517.59 1543
5518.29 1436
5518.99 1393
5519.69 1375
5520.39 1325
5521.09 1240
5521.79 1269
5522.49 1271
5523.19 1238
5523.90 1278
5524.60 1284
5525.30 1221
5526.00 1233
5526.70 1153
5527.40 1021
5528.10 1075
5528.81 1066
5529.51 977
5530.21 1044
5530.91 1029
5531.61 1077
5532.31 984
5533.02 1033
5533.72 1045
5534.42 979
5535.12 905
5535.82 907
5536.52 1014
5537.23 1025
5537.93 932
5538.63 951
5539.33 934
5540.04 982
5540.74 1016
5541.44 969
5542.14 1061
5542.84 999
5543.55 878
5544.25 935
5544.95 826
5545.65 898
5546.36 948
5547.06 907
5547.76 925
5548.47 822
5549.17 870
5549.87 864
5550.57 831
5551.28 869
5551.98 932
5552.68 922
5553.39 884
5554.09 769
5554.79 824
5555.50 915
5556.20 883
5556.90 894
5557.61 903
5558.31 961
5559.01 855
5559.72 888
5560.42 938
5561.12 929
5561.83 836
5562.53 906
5563.23 942
5563.94 1014
5564.64 1048
5565.35 1049
5566.05 1054
5566.75 1052
5567.46 863
5568.16 932
5568.86 990
5569.57 1075
5570.27 997
5570.98 907
5571.68 854
5572.39 909
5573.09 889
5573.79 886
5574.50 845
5575.20 990
5575.91 991
5576.61 982
5577.32 1030
5578.02 997
5578.73 925
5579.43 870
5580.14 887
5580.84 921
5581.55 941
5582.25 890
5582.96 946
5583.66 908
5584.37 881
5585.07 850
5585.78 844
5586.48 865
5587.19 859
5587.89 815
5588.60 863
5589.30 848
5590.01 809
5590.71 793
5591.42 833
5592.12 808
5592.83 800
5593.53 739
5594.24 694
5594.95 717
5595.65 724
5596.36 820
5597.06 773
5597.77 718
5598.48 859
5599.18 785
5599.89 792
5600.59 787
5601.30 844
5602.01 781
5602.71 756
5603.42 687
5604.12 728
5604.83 716
5605.54 770
5606.24 754
5606.95 753
5607.66 819
5608.36 749
5609.07 786
5609.78 802
5610.48 845
5611.19 816
5611.90 809
5612.60 727
5613.31 782
5614.02 781
5614.72 752
5615.43 758
5616.14 802
5616.85 722
5617.55 772
5618.26 796
5618.97 746
5619.67 678
5620.38 813
5621.09 713
5621.80 670
5622.50 712
5623.21 793
5623.92 790
5624.63 794
5625.33 775
5626.04 753
5626.75 772
5627.46 672
5628.16 809
5628.87 773
5629.58 807
5630.29 875
5631.00 848
5631.70 733
5632.41 725
5633.12 773
5633.83 853
5634.54 837
5635.24 828
5635.95 823
5636.66 804
5637.37 918
5638.08 849
5638.79 858
5639.50 834
5640.20 931
5640.91 885
5641.62 917
5642.33 959
5643.04 928
5643.75 846
5644.46 886
5645.17 773
5645.87 794
5646.58 799
5647.29 838
5648.00 872
5648.71 824
5649.42 797
5650.13 719
5650.84 808
5651.55 769
5652.26 798
5652.97 780
5653.67 833
5654.38 831
5655.09 747
5655.80 846
5656.51 844
5657.22 867
5657.93 812
5658.64 903
5659.35 927
5660.06 941
5660.77 884
5661.48 896
5662.19 984
5662.90 937
5663.61 931
5664.32 895
5665.03 800
5665.74 783
5666.45 880
5667.16 824
5667.87 856
5668.58 803
5669.29 827
5670.00 865
5670.71 859
5671.42 868
5672.14 869
5672.85 934
5673.56 903
5674.27 842
5674.98 914
5675.69 887
5676.40 838
5677.11 811
5677.82 796
5678.53 776
5679.24 745
5679.95 813
5680.67 723
5681.38 717
5682.09 759
5682.80 832
5683.51 811
5684.22 838
5684.93 883
5685.64 787
5686.36 813
5687.07 850
5687.78 857
5688.49 844
5689.20 804
5689.91 814
5690.63 838
5691.34 803
5692.05 899
5692.76 794
5693.47 822
5694.18 798
5694.90 757
5695.61 700
5696.32 776
5697.03 705
5697.75 714
5698.46 759
5699.17 737
5699.88 759
5700.59 709
5701.31 816
5702.02 775
5702.73 743
5703.44 612
5704.16 688
5704.87 702
5705.58 690
5706.29 694
5707.01 722
5707.72 716
5708.43 672
5709.15 697
5709.86 687
5710.57 642
5711.28 731
5712.00 768
5712.71 720
5713.42 729
5714.14 714
5714.85 783
5715.56 733
5716.28 738
5716.99 675
5717.70 689
5718.42 671
5719.13 672
5719.84 664
5720.56 585
5721.27 697
5721.99 724
5722.70 741
5723.41 698
5724.13 656
5724.84 655
5725.55 748
5726.27 646
5726.98 688
5727.70 768
5728.41 795
5729.12 810
5729.84 747
5730.55 699
5731.27 771
5731.98 852
5732.70 838
5733.41 778
5734.13 780
5734.84 720
5735.55 671
5736.27 675
5736.98 697
5737.70 732
5738.41 694
5739.13 733
5739.84 698
5740.56 604
5741.27 675
5741.99 776
5742.70 708
5743.42 709
5744.13 663
5744.85 654
5745.56 685
5746.28 672
5746.99 657
5747.71 628
5748.42 631
5749.14 664
5749.85 659
5750.57 592
5751.29 620
5752.00 661
5752.72 655
5753.43 654
5754.15 657
5754.86 693
5755.58 685
5756.30 736
5757.01 722
5757.73 742
5758.44 719
5759.16 744
5759.87 705
5760.59 664
5761.31 679
5762.02 720
5762.74 736
5763.46 713
5764.17 706
5764.89 703
5765.60 678
5766.32 625
5767.04 617
5767.75 617
5768.47 653
5769.19 684
5769.90 704
5770.62 675
5771.34 707
5772.05 624
5772.77 672
5773.49 695
5774.21 674
5774.92 726
5775.64 659
5776.36 699
5777.07 669
5777.79 598
5778.51 591
5779.23 659
5779.94 639
5780.66 697
5781.38 687
5782.09 709
5782.81 571
5783.53 633
5784.25 650
5784.96 673
5785.68 694
5786.40 639
5787.12 633
5787.84 669
5788.55 650
5789.27 620
5789.99 599
5790.71 610
5791.43 718
5792.14 721
5792.86 654
5793.58 580
5794.30 689
5795.02 668
5795.73 664
5796.45 643
5797.17 718
5797.89 732
5798.61 723
5799.33 763
5800.05 762
5800.76 785
5801.48 866
5802.20 1020
5802.92 894
5803.64 798
5804.36 845
5805.08 829
5805.80 814
5806.51 780
5807.23 731
5807.95 862
5808.67 783
5809.39 722
5810.11 680
5810.83 709
5811.55 711
5812.27 699
5812.99 696
5813.71 748
5814.43 701
5815.14 682
5815.86 840
5816.58 770
5817.30 747
5818.02 751
5818.74 690
5819.46 713
5820.18 686
5820.90 677
5821.62 750
5822.34 757
5823.06 745
5823.78 719
5824.50 696
5825.22 859
5825.94 835
5826.66 718
5827.38 730
5828.10 682
5828.82 670
5829.54 692
5830.26 720
5830.98 767
5831.71 719
5832.43 695
5833.15 741
5833.87 714
5834.59 630
5835.31 582
5836.03 660
5836.75 692
5837.47 747
5838.19 670
5838.91 700
5839.63 706
5840.36 677
5841.08 612
5841.80 663
5842.52 707
5843.24 671
5843.96 692
5844.68 654
5845.40 694
5846.13 700
5846.85 696
5847.57 612
5848.29 674
5849.01 632
5849.73 673
5850.45 665
5851.18 628
5851.90 680
5852.62 788
5853.34 681
5854.06 670
5854.79 698
5855.51 700
5856.23 745
5856.95 703
5857.67 673
5858.40 683
5859.12 605
5859.84 643
5860.56 692
5861.28 627
5862.01 649
5862.73 634
5863.45 640
5864.17 620
5864.90 672
5865.62 682
5866.34 643
5867.07 665
5867.79 689
5868.51 729
5869.23 666
5869.96 675
5870.68 666
5871.40 695
5872.13 676
5872.85 742
5873.57 758
5874.29 720
5875.02 670
5875.74 671
5876.46 698
5877.19 698
5877.91 679
5878.63 675
5879.36 698
5880.08 658
5880.81 671
5881.53 678
5882.25 753
5882.98 769
5883.70 708
5884.42 698
5885.15 746
5885.87 675
5886.60 774
5887.32 699
5888.04 678
5888.77 723
5889.49 758
5890.22 743
5890.94 674
5891.66 664
5892.39 725
5893.11 691
5893.84 679
5894.56 750
5895.29 689
5896.01 693
5896.73 718
5897.46 698
5898.18 650
5898.91 679
5899.63 707
5900.36 679
5901.08 628
5901.81 719
5902.53 759
5903.26 687
5903.98 728
5904.71 794
5905.43 805
5906.16 812
5906.88 701
5907.61 666
5908.33 764
5909.06 674
5909.78 667
5910.51 692
5911.23 777
5911.96 804
5912.69 750
5913.41 701
5914.14 690
5914.86 753
5915.59 723
5916.31 632
5917.04 726
5917.77 750
5918.49 725
5919.22 807
5919.94 704
5920.67 839
5921.39 750
5922.12 782
5922.85 712
5923.57 774
5924.30 858
5925.03 773
5925.75 747
5926.48 787
5927.20 784
5927.93 770
5928.66 812
5929.38 717
5930.11 752
5930.84 806
5931.56 820
5932.29 834
5933.02 814
5933.74 767
5934.47 843
5935.20 875
5935.93 791
5936.65 840
5937.38 831
5938.11 837
5938.83 836
5939.56 838
5940.29 819
5941.02 815
5941.74 866
5942.47 908
5943.20 938
5943.92 877
5944.65 873
5945.38 910
5946.11 954
5946.83 983
5947.56 997
5948.29 952
5949.02 1057
5949.75 1008
5950.47 1117
5951.20 1029
5951.93 1138
5952.66 1174
5953.39 1301
5954.11 1434
5954.84 1457
5955.57 1375
5956.30 1521
5957.03 1444
5957.75 1271
5958.48 1347
5959.21 1299
5959.94 1327
5960.67 1284
5961.40 1211
5962.12 1250
5962.85 1290
5963.58 1249
5964.31 1390
5965.04 1464
5965.77 1571
5966.50 1594
5967.23 1729
5967.95 1888
5968.68 2274
5969.41 2380
5970.14 2459
5970.87 2427
5971.60 2310
5972.33 2179
5973.06 2062
5973.79 1724
5974.52 1583
5975.25 1534
5975.98 1540
5976.71 1475
5977.43 1554
5978.16 1514
5978.89 1607
5979.62 1525
5980.35 1508
5981.08 1653
5981.81 1609
5982.54 1675
5983.27 1690
5984.00 1760
5984.73 1872
5985.46 1735
5986.19 1788
5986.92 1759
5987.65 1755
5988.38 1724
5989.11 1758
5989.84 1708
5990.57 1756
5991.30 1635
5992.03 1714
5992.76 1702
5993.49 1678
5994.22 1693
5994.96 1587
5995.69 1621
5996.42 1558
5997.15 1710
5997.88 1793
5998.61 1801
5999.34 1751
6000.07 1803
6000.80 1815
6001.53 1803
6002.26 1829
6002.99 1747
6003.73 1713
6004.46 1817
6005.19 1698
6005.92 1689
6006.65 1767
6007.38 1826
6008.11 1952
6008.84 1963
6009.58 2130
6010.31 2400
6011.04 2662
6011.77 3040
6012.50 3516
6013.23 3934
6013.97 4456
6014.70 4818
6015.43 4963
6016.16 5039
6016.89 5120
6017.62 5058
6018.36 4704
6019.09 4276
6019.82 3913
6020.55 3511
6021.29 3147
6022.02 2724
6022.75 2386
6023.48 2216
6024.21 2089
6024.95 1960
6025.68 1826
6026.41 1720
6027.14 1595
6027.88 1565
6028.61 1528
6029.34 1489
6030.07 1509
6030.81 1537
6031.54 1473
6032.27 1332
6033.01 1328
6033.74 1364
6034.47 1353
6035.20 1388
6035.94 1465
6036.67 1414
6037.40 1318
6038.14 1281
6038.87 1404
6039.60 1400
6040.34 1408
6041.07 1471
6041.80 1530
6042.54 1505
6043.27 1490
6044.00 1485
6044.74 1555
6045.47 1450
6046.21 1455
6046.94 1451
6047.67 1441
6048.41 1492
6049.14 1461
6049.87 1576
6050.61 1608
6051.34 1641
6052.08 1736
6052.81 1882
6053.54 1854
6054.28 1995
6055.01 1936
6055.75 2001
6056.48 1872
6057.22 1897
6057.95 1802
6058.68 1714
6059.42 1630
6060.15 1579
6060.89 1448
6061.62 1512
6062.36 1523
6063.09 1471
6063.83 1418
6064.56 1437
6065.30 1373
6066.03 1326
6066.77 1438
6067.50 1398
6068.24 1348
6068.97 1380
6069.71 1353
6070.44 1319
6071.18 1293
6071.91 1325
6072.65 1271
6073.38 1215
6074.12 1166
6074.85 1181
6075.59 1254
6076.32 1217
6077.06 1177
6077.80 1270
6078.53 1272
6079.27 1207
6080.00 1139
6080.74 1175
6081.47 1117
6082.21 1103
6082.95 1188
6083.68 1221
6084.42 1162
6085.15 1134
6085.89 1188
6086.63 1211
6087.36 1262
6088.10 1307
6088.83 1143
6089.57 1218
6090.31 1192
6091.04 1156
6091.78 1164
6092.52 1203
6093.25 1265
6093.99 1215
6094.73 1208
6095.46 1147
6096.20 1105
6096.94 1089
6097.67 1031
6098.41 1061
6099.15 1003
6099.88 977
6100.62 1062
6101.36 1007
6102.10 968
6102.83 949
6103.57 1054
6104.31 1042
6105.04 994
6105.78 1024
6106.52 969
6107.26 952
6107.99 1048
6108.73 964
6109.47 933
6110.21 999
6110.94 1014
6111.68 1149
6112.42 991
6113.16 980
6113.89 1052
6114.63 1056
6115.37 980
6116.11 1056
6116.85 1046
6117.58 1093
6118.32 1089
6119.06 1150
6119.80 1020
6120.54 1007
6121.27 1152
6122.01 1098
6122.75 1074
6123.49 1072
6124.23 1066
6124.97 963
6125.70 994
6126.44 1074
6127.18 1048
6127.92 1080
6128.66 1085
6129.40 1115
6130.14 1176
6130.88 1068
6131.61 1046
6132.35 1024
6133.09 1150
6133.83 1036
6134.57 1004
6135.31 1037
6136.05 1052
6136.79 1134
6137.53 1137
6138.27 1150
6139.01 1053
6139.74 1096
6140.48 1075
6141.22 1102
6141.96 1125
6142.70 1050
6143.44 1144
6144.18 1146
6144.92 1089
6145.66 1052
6146.40 1046
6147.14 1148
6147.88 1136
6148.62 1012
6149.36 1051
6150.10 1077
6150.84 1027
6151.58 1115
6152.32 1096
6153.06 1038
6153.80 1117
6154.54 1154
6155.28 1203
6156.02 1182
6156.76 1044
6157.50 1093
6158.24 1144
6158.98 1216
6159.72 1162
6160.46 1156
6161.21 1165
6161.95 1100
6162.69 1118
6163.43 1281
6164.17 1238
6164.91 1296
6165.65 1331
6166.39 1377
6167.13 1456
6167.87 1561
6168.61 1568
6169.36 1658
6170.10 1681
6170.84 1699
6171.58 1681
6172.32 1807
6173.06 1616
6173.80 1621
6174.54 1607
6175.29 1580
6176.03 1486
6176.77 1469
6177.51 1536
6178.25 1519
6178.99 1487
6179.74 1451
6180.48 1485
6181.22 1543
6181.96 1516
6182.70 1448
6183.45 1559
6184.19 1602
6184.93 1536
6185.67 1547
6186.41 1600
6187.16 1632
6187.90 1573
6188.64 1623
6189.38 1584
6190.12 1658
6190.87 1635
6191.61 1653
6192.35 1650
6193.09 1743
6193.84 1774
6194.58 1868
6195.32 1817
6196.07 1964
6196.81 1926
6197.55 2023
6198.29 2104
6199.04 2036
6199.78 1961
6200.52 1975
6201.27 1994
6202.01 2045
6202.75 2061
6203.50 1987
6204.24 2084
6204.98 2295
6205.73 2550
6206.47 2866
6207.21 3362
6207.96 4472
6208.70 5550
6209.44 6750
6210.19 8052
6210.93 9508
6211.67 10623
6212.42 11430
6213.16 11642
6213.90 11229
6214.65 10262
6215.39 9349
6216.14 7959
6216.88 6909
6217.62 5573
6218.37 4770
6219.11 3977
6219.86 3329
6220.60 2802
6221.35 2540
6222.09 2398
6222.83 2217
6223.58 2227
6224.32 2160
6225.07 2317
6225.81 2296
6226.56 2371
6227.30 2416
6228.05 2549
6228.79 2370
6229.53 2400
6230.28 2288
6231.02 2005
6231.77 1922
6232.51 1780
6233.26 1675
6234.00 1526
6234.75 1480
6235.49 1386
6236.24 1451
6236.98 1415
6237.73 1471
6238.48 1502
6239.22 1515
6239.97 1488
6240.71 1487
6241.46 1465
6242.20 1492
6242.95 1599
6243.69 1609
6244.44 1565
6245.18 1478
6245.93 1540
6246.68 1688
6247.42 1721
6248.17 1725
6248.91 1940
6249.66 2059
6250.41 2291
6251.15 2524
6251.90 2576
6252.64 2355
6253.39 2391
6254.14 2306
6254.88 2152
6255.63 1873
6256.38 1667
6257.12 1704
6257.87 1576
6258.61 1513
6259.36 1432
6260.11 1430
6260.85 1482
6261.60 1506
6262.35 1455
6263.09 1488
6263.84 1534
6264.59 1501
6265.34 1387
6266.08 1389
6266.83 1388
6267.58 1471
6268.32 1552
6269.07 1527
6269.82 1491
6270.56 1391
6271.31 1525
6272.06 1529
6272.81 1479
6273.55 1439
6274.30 1392
6275.05 1301
6275.80 1312
6276.54 1364
6277.29 1398
6278.04 1445
6278.79 1495
6279.53 1375
6280.28 1263
6281.03 1280
6281.78 1235
6282.53 1267
6283.27 1216
6284.02 1270
6284.77 1308
6285.52 1276
6286.27 1209
6287.01 1269
6287.76 1225
6288.51 1271
6289.26 1297
6290.01 1261
6290.76 1234
6291.50 1208
6292.25 1254
6293.00 1239
6293.75 1191
6294.50 1132
6295.25 1165
6296.00 1173
6296.74 1131
6297.49 1073
6298.24 1087
6298.99 1159
6299.74 1155
6300.49 1205
6301.24 1097
6301.99 1115
6302.74 1169
6303.49 1052
6304.23 1042
6304.98 1060
6305.73 1090
6306.48 1069
6307.23 1041
6307.98 1015
6308.73 999
6309.48 1037
6310.23 1060
6310.98 1034
6311.73 1078
6312.48 1124
6313.23 1187
6313.98 1114
6314.73 1115
6315.48 1137
6316.23 1131
6316.98 1107
6317.73 1143
6318.48 1169
6319.23 1242
6319.98 1058
6320.73 1173
6321.48 1092
6322.23 1076
6322.98 1045
6323.73 1112
6324.48 990
6325.23 920
6325.98 950
6326.73 1070
6327.48 1012
6328.23 969
6328.98 968
6329.73 977
6330.49 1015
6331.24 943
6331.99 996
6332.74 921
6333.49 1000
6334.24 915
6334.99 937
6335.74 1033
6336.49 988
6337.24 908
6338.00 910
6338.75 873
6339.50 888
6340.25 894
6341.00 982
6341.75 961
6342.50 914
6343.25 889
6344.01 924
6344.76 946
6345.51 918
6346.26 925
6347.01 952
6347.77 955
6348.52 977
6349.27 955
6350.02 1035
6350.77 981
6351.52 1006
6352.28 1047
6353.03 1088
6353.78 1093
6354.53 1142
6355.29 1143
6356.04 1173
6356.79 1163
6357.54 1207
6358.29 1188
6359.05 1153
6359.80 1131
6360.55 1157
6361.30 1047
6362.06 1020
6362.81 983
6363.56 1011
6364.32 1047
6365.07 1032
6365.82 1063
6366.57 975
6367.33 950
6368.08 1044
6368.83 1015
6369.59 1049
6370.34 1130
6371.09 1042
6371.85 1020
6372.60 1061
6373.35 1019
6374.11 1033
6374.86 977
6375.61 983
6376.37 1000
6377.12 950
6377.87 945
6378.63 1021
6379.38 925
6380.13 897
6380.89 958
6381.64 1003
6382.40 1023
6383.15 1046
6383.90 989
6384.66 1029
6385.41 956
6386.17 956
6386.92 990
6387.67 1004
6388.43 1067
6389.18 970
6389.94 927
6390.69 878
6391.45 871
6392.20 873
6392.95 998
6393.71 965
6394.46 985
6395.22 911
6395.97 916
6396.73 894
6397.48 881
6398.24 898
6398.99 915
6399.75 973
6400.50 979
6401.26 917
6402.01 897
6402.77 828
6403.52 853
6404.28 822
6405.03 812
6405.79 856
6406.54 862
6407.30 877
6408.05 853
6408.81 925
6409.56 969
6410.32 947
6411.08 983
6411.83 977
6412.59 1043
6413.34 994
6414.10 1041
6414.85 1112
6415.61 1046
6416.37 928
6417.12 958
6417.88 912
6418.63 951
6419.39 856
6420.15 928
6420.90 846
6421.66 919
6422.41 910
6423.17 946
6423.93 837
6424.68 835
6425.44 839
6426.20 854
6426.95 873
6427.71 873
6428.47 945
6429.22 903
6429.98 797
6430.73 783
6431.49 855
6432.25 802
6433.01 818
6433.76 844
6434.52 780
6435.28 799
6436.03 813
6436.79 825
6437.55 820
6438.30 811
6439.06 898
6439.82 885
6440.58 818
6441.33 840
6442.09 925
6442.85 864
6443.61 836
6444.36 810
6445.12 800
6445.88 813
6446.64 846
6447.39 818
6448.15 807
6448.91 865
6449.67 840
6450.42 699
6451.18 801
6451.94 823
6452.70 823
6453.46 855
6454.21 927
6454.97 966
6455.73 943
6456.49 837
6457.25 826
6458.01 794
6458.76 825
6459.52 859
6460.28 896
6461.04 882
6461.80 854
6462.56 881
6463.32 903
6464.07 832
6464.83 824
6465.59 851
6466.35 880
6467.11 937
6467.87 933
6468.63 880
6469.39 885
6470.15 857
6470.90 887
6471.66 899
6472.42 853
6473.18 906
6473.94 948
6474.70 996
6475.46 909
6476.22 863
6476.98 942
6477.74 961
6478.50 977
6479.26 890
6480.02 906
6480.78 894
6481.54 974
6482.30 973
6483.06 971
6483.82 932
6484.58 946
6485.34 1000
6486.10 984
6486.86 950
6487.62 966
6488.38 971
6489.14 1025
6489.90 1096
6490.66 1069
6491.42 1045
6492.18 1109
6492.94 1116
6493.70 1052
6494.46 1139
6495.22 1165
6495.98 1261
6496.74 1207
6497.50 1315
6498.26 1242
6499.02 1333
6499.78 1269
6500.54 1209
6501.30 1311
6502.06 1353
6502.83 1315
6503.59 1221
6504.35 1294
6505.11 1206
6505.87 1250
6506.63 1338
6507.39 1372
6508.15 1367
6508.91 1364
6509.68 1389
6510.44 1441
6511.20 1384
6511.96 1389
6512.72 1422
6513.48 1505
6514.25 1440
6515.01 1555
6515.77 1534
6516.53 1454
6517.29 1558
6518.05 1511
6518.82 1531
6519.58 1455
6520.34 1442
6521.10 1565
6521.86 1644
6522.63 1687
6523.39 1642
6524.15 1923
6524.91 1964
6525.67 2087
6526.44 2417
6527.20 2533
6527.96 2785
6528.72 3147
6529.49 3199
6530.25 3251
6531.01 3485
6531.77 3525
6532.54 3392
6533.30 3258
6534.06 3287
6534.83 3382
6535.59 3707
6536.35 4167
6537.11 4517
6537.88 5140
6538.64 5688
6539.40 6329
6540.17 6440
6540.93 6356
6541.69 5887
6542.46 5424
6543.22 4733
6543.98 3889
6544.75 3279
6545.51 2799
6546.27 2295
6547.04 2111
6547.80 1870
6548.56 1770
6549.33 1559
6550.09 1590
6550.86 1514
6551.62 1447
6552.38 1376
6553.15 1425
6553.91 1350
6554.67 1394
6555.44 1476
6556.20 1375
6556.97 1369
6557.73 1281
6558.50 1387
6559.26 1278
6560.02 1236
6560.79 1259
6561.55 1295
6562.32 1353
6563.08 1415
6563.85 1552
6564.61 1583
6565.37 1681
6566.14 1727
6566.90 1831
6567.67 1966
6568.43 1962
6569.20 1842
6569.96 1816
6570.73 1783
6571.49 1733
6572.26 1670
6573.02 1698
6573.79 1663
6574.55 1616
6575.32 1588
6576.08 1708
6576.85 1739
6577.61 1757
6578.38 1849
6579.15 1822
6579.91 1791
6580.68 1949
6581.44 2058
6582.21 2094
6582.97 2029
6583.74 1836
6584.50 1827
6585.27 1896
6586.04 1802
6586.80 1669
6587.57 1690
6588.33 1654
6589.10 1571
6589.87 1613
6590.63 1798
6591.40 1776
6592.16 1878
6592.93 1956
6593.70 2220
6594.46 2390
6595.23 2580
6596.00 2756
6596.76 2744
6597.53 3023
6598.30 3012
6599.06 2903
6599.83 2843
6600.59 2664
6601.36 2557
6602.13 2316
6602.90 2137
6603.66 2022
6604.43 1869
6605.20 1712
6605.96 1626
6606.73 1471
6607.50 1507
6608.26 1488
6609.03 1427
6609.80 1464
6610.57 1407
6611.33 1323
6612.10 1388
6612.87 1375
6613.64 1388
6614.40 1357
6615.17 1314
6615.94 1296
6616.71 1274
6617.47 1272
6618.24 1283
6619.01 1327
6619.78 1364
6620.54 1268
6621.31 1283
6622.08 1398
6622.85 1314
6623.62 1353
6624.38 1336
6625.15 1296
6625.92 1302
6626.69 1299
6627.46 1333
6628.22 1301
6628.99 1232
6629.76 1224
6630.53 1272
6631.30 1272
6632.07 1345
6632.83 1283
6633.60 1430
6634.37 1421
6635.14 1536
6635.91 1555
6636.68 1606
6637.45 1628
6638.22 1696
6638.98 1612
6639.75 1654
6640.52 1493
6641.29 1496
6642.06 1458
6642.83 1334
6643.60 1258
6644.37 1260
6645.14 1311
6645.91 1275
6646.68 1300
6647.45 1241
6648.22 1193
6648.98 1130
6649.75 1198
6650.52 1171
6651.29 1159
6652.06 1157
6652.83 1151
6653.60 1296
6654.37 1307
6655.14 1257
6655.91 1342
6656.68 1279
6657.45 1328
6658.22 1364
6658.99 1333
6659.76 1340
6660.53 1370
6661.30 1337
6662.07 1268
6662.84 1241
6663.61 1285
6664.38 1342
6665.15 1297
6665.92 1271
6666.69 1184
6667.47 1234
6668.24 1184
6669.01 1231
6669.78 1187
6670.55 1171
6671.32 1209
6672.09 1181
6672.86 1182
6673.63 1175
6674.40 1207
6675.17 1242
6675.94 1249
6676.72 1184
6677.49 1215
6678.26 1216
6679.03 1203
6679.80 1197
6680.57 1237
6681.34 1283
6682.11 1369
6682.89 1244
6683.66 1313
6684.43 1469
6685.20 1525
6685.97 1575
6686.74 1554
6687.51 1752
6688.29 1720
6689.06 1811
6689.83 1721
6690.60 1562
6691.37 1547
6692.15 1429
6692.92 1513
6693.69 1420
6694.46 1357
6695.23 1371
6696.01 1231
6696.78 1152
6697.55 1223
6698.32 1180
6699.10 1239
6699.87 1273
6700.64 1263
6701.41 1171
6702.19 1221
6702.96 1287
6703.73 1189
6704.50 1186
6705.28 1218
6706.05 1212
6706.82 1292
6707.59 1259
6708.37 1174
6709.14 1208
6709.91 1176
6710.69 1259
6711.46 1206
6712.23 1141
6713.01 1124
6713.78 1170
6714.55 1114
6715.33 1127
6716.10 1156
6716.87 1112
6717.65 1144
6718.42 1031
6719.19 1051
6719.97 993
6720.74 975
6721.51 1077
6722.29 1115
6723.06 1063
6723.84 1067
6724.61 1043
6725.38 1020
6726.16 1054
6726.93 1116
6727.70 1152
6728.48 1145
6729.25 1130
6730.03 1107
6730.80 1113
6731.58 1071
6732.35 1069
6733.12 1017
6733.90 1074
6734.67 1077
6735.45 1129
6736.22 1142
6737.00 1108
6737.77 1108
6738.55 1160
6739.32 1159
6740.10 1156
6740.87 1151
6741.65 1101
6742.42 1120
6743.19 1252
6743.97 1153
6744.74 1231
6745.52 1220
6746.29 1181
6747.07 1123
6747.85 1183
6748.62 1124
6749.40 1179
6750.17 1202
6750.95 1245
6751.72 1350
6752.50 1378
6753.27 1443
6754.05 1531
6754.82 1563
6755.60 1630
6756.38 1677
6757.15 1529
6757.93 1529
6758.70 1350
6759.48 1299
6760.25 1353
6761.03 1305
6761.81 1211
6762.58 1089
6763.36 1128
6764.13 1128
6764.91 1199
6765.69 1126
6766.46 1128
6767.24 1173
6768.02 1218
6768.79 1182
6769.57 1148
6770.35 1164
6771.12 1211
6771.90 1103
6772.67 1057
6773.45 1116
6774.23 999
6775.00 1059
6775.78 1089
6776.56 1023
6777.34 1068
6778.11 1043
6778.89 1105
6779.67 954
6780.44 1035
6781.22 1071
6782.00 1137
6782.77 1107
6783.55 1123
6784.33 1047
6785.11 1019
6785.88 1049
6786.66 1023
6787.44 971
6788.22 978
6788.99 981
6789.77 986
6790.55 1062
6791.33 1038
6792.10 947
6792.88 952
6793.66 982
6794.44 955
6795.22 961
6795.99 1002
6796.77 995
6797.55 978
6798.33 960
6799.11 997
6799.88 973
6800.66 1021
6801.44 1040
6802.22 1083
6803.00 1055
6803.78 1010
6804.55 995
6805.33 1088
6806.11 1116
6806.89 1087
6807.67 1065
6808.45 1065
6809.23 1124
6810.00 1116
6810.78 1048
6811.56 952
6812.34 970
6813.12 918
6813.90 1019
6814.68 1016
6815.46 1021
6816.24 1021
6817.02 971
6817.79 1010
6818.57 1007
6819.35 1007
6820.13 981
6820.91 986
6821.69 1017
6822.47 1022
6823.25 1033
6824.03 945
6824.81 1028
6825.59 1034
6826.37 1015
6827.15 1000
6827.93 971
6828.71 1012
6829.49 1024
6830.27 970
6831.05 1014
6831.83 999
6832.61 1033
6833.39 990
6834.17 961
6834.95 938
6835.73 922
6836.51 928
6837.29 908
6838.07 932
6838.85 951
6839.63 1011
6840.41 978
6841.19 998
6841.97 897
6842.75 827
6843.53 893
6844.31 948
6845.09 916
6845.88 956
6846.66 919
6847.44 955
6848.22 1008
6849.00 1069
6849.78 1151
6850.56 1170
6851.34 1360
6852.12 1431
6852.91 1539
6853.69 1594
6854.47 1688
6855.25 1577
6856.03 1618
6856.81 1513
6857.59 1481
6858.37 1361
6859.16 1354
6859.94 1234
6860.72 1098
6861.50 1107
6862.28 1084
6863.06 1064
6863.85 1003
6864.63 1011
6865.41 1049
6866.19 1084
6866.97 991
6867.76 1060
6868.54 1085
6869.32 1132
6870.10 1105
6870.89 1115
6871.67 1161
6872.45 1124
6873.23 1040
6874.01 1065
6874.80 1115
6875.58 1085
6876.36 947
6877.14 1024
6877.93 989
6878.71 1040
6879.49 1004
6880.28 1088
6881.06 1154
6881.84 1150
6882.62 1133
6883.41 1159
6884.19 1346
6884.97 1302
6885.76 1373
6886.54 1444
6887.32 1567
6888.11 1726
6888.89 1943
6889.67 2307
6890.46 2377
6891.24 2555
6892.02 2602
6892.81 2472
6893.59 2181
6894.37 2024
6895.16 1899
6895.94 1705
6896.72 1514
6897.51 1307
6898.29 1408
6899.08 1373
6899.86 1356
6900.64 1233
6901.43 1272
6902.21 1330
6903.00 1317
6903.78 1399
6904.56 1392
6905.35 1288
6906.13 1334
6906.92 1442
6907.70 1377
6908.49 1322
6909.27 1340
6910.05 1440
6910.84 1414
6911.62 1304
6912.41 1303
6913.19 1291
6913.98 1193
6914.76 1243
6915.55 1197
6916.33 1168
6917.12 1183
6917.90 1182
6918.69 1110
6919.47 1129
6920.26 1139
6921.04 1135
6921.83 1067
6922.61 1088
6923.40 1044
6924.18 1099
6924.97 1196
6925.75 1050
6926.54 1070
6927.32 1037
6928.11 1147
6928.89 1211
6929.68 1144
6930.47 1161
6931.25 1109
6932.04 1164
6932.82 1225
6933.61 1222
6934.39 1234
6935.18 1253
6935.97 1311
6936.75 1311
6937.54 1227
6938.32 1298
6939.11 1422
6939.90 1437
6940.68 1301
6941.47 1220
6942.26 1229
6943.04 1220
6943.83 1312
6944.61 1393
6945.40 1304
6946.19 1289
6946.97 1294
6947.76 1301
6948.55 1453
6949.33 1468
6950.12 1528
6950.91 1615
6951.69 1529
6952.48 1460
6953.27 1505
6954.06 1481
6954.84 1453
6955.63 1424
6956.42 1373
6957.20 1451
6957.99 1379
6958.78 1383
6959.57 1411
6960.35 1482
6961.14 1474
6961.93 1452
6962.72 1440
6963.50 1398
6964.29 1505
6965.08 1543
6965.87 1438
6966.65 1404
6967.44 1453
6968.23 1448
6969.02 1553
6969.80 1426
6970.59 1633
6971.38 1610
6972.17 1648
6972.96 1654
6973.74 1583
6974.53 1590
6975.32 1623
6976.11 1688
6976.90 1626
6977.69 1619
6978.47 1527
6979.26 1668
6980.05 1659
6980.84 1655
6981.63 1750
6982.42 1835
6983.20 1989
6983.99 2278
6984.78 2540
6985.57 3019
6986.36 3548
6987.15 4151
6987.94 4624
6988.73 4953
6989.52 5255
6990.30 5185
6991.09 4873
6991.88 4498
6992.67 4095
6993.46 3585
6994.25 3139
6995.04 2990
6995.83 2581
6996.62 2394
6997.41 2399
6998.20 2568
6998.99 2802
6999.78 3115
7000.57 3465
7001.36 3994
7002.15 4641
7002.94 5056
7003.72 5192
7004.51 5160
7005.30 4924
7006.09 4703
7006.88 3930
7007.67 3514
7008.46 3048
7009.25 2694
7010.04 2466
7010.83 2185
7011.63 2023
7012.42 2158
7013.21 2043
7014.00 2083
7014.79 2104
7015.58 2126
7016.37 2207
7017.16 2174
7017.95 2140
7018.74 2023
7019.53 2002
7020.32 1900
7021.11 1789
7021.90 1802
7022.69 1741
7023.48 1658
7024.27 1570
7025.07 1530
7025.86 1576
7026.65 1632
7027.44 1823
7028.23 1783
7029.02 1783
7029.81 1807
7030.60 1874
7031.40 1794
7032.19 1711
7032.98 1625
7033.77 1639
7034.56 1524
7035.35 1497
7036.14 1502
7036.94 1397
7037.73 1446
7038.52 1434
7039.31 1522
7040.10 1558
7040.89 1614
7041.69 1723
7042.48 1631
7043.27 1633
7044.06 1643
7044.86 1746
7045.65 1602
7046.44 1612
7047.23 1616
7048.02 1663
7048.82 1658
7049.61 1785
7050.40 1819
7051.19 1911
7051.99 2041
7052.78 2332
7053.57 2340
7054.36 2331
7055.16 2255
7055.95 2123
7056.74 1857
7057.53 1701
7058.33 1678
7059.12 1676
7059.91 1561
7060.71 1511
7061.50 1408
7062.29 1502
7063.09 1546
7063.88 1505
7064.67 1500
7065.47 1459
7066.26 1494
7067.05 1543
7067.85 1590
7068.64 1593
7069.43 1407
7070.23 1509
7071.02 1502
7071.81 1464
7072.61 1447
7073.40 1491
7074.19 1434
7074.99 1423
7075.78 1283
7076.58 1320
7077.37 1324
7078.16 1375
7078.96 1249
7079.75 1271
7080.55 1271
7081.34 1344
7082.13 1392
7082.93 1316
7083.72 1340
7084.52 1208
7085.31 1191
7086.11 1206
7086.90 1234
7087.70 1292
7088.49 1241
7089.28 1216
7090.08 1357
7090.87 1432
7091.67 1398
7092.46 1250
7093.26 1191
7094.05 1193
7094.85 1222
7095.64 1115
7096.44 1124
7097.23 1171
7098.03 1084
7098.82 1066
7099.62 1002
7100.41 1011
7101.21 1042
7102.00 1060
7102.80 1041
7103.59 1064
7104.39 1042
7105.19 1028
7105.98 1073
7106.78 1039
7107.57 994
7108.37 920
7109.16 986
7109.96 978
7110.76 858
7111.55 924
7112.35 936
7113.14 951
7113.94 912
7114.74 940
7115.53 924
7116.33 1002
7117.12 980
7117.92 897
7118.72 909
7119.51 976
7120.31 896
7121.11 868
7121.90 923
7122.70 912
7123.49 887
7124.29 970
7125.09 1007
7125.88 956
7126.68 982
7127.48 956
7128.27 952
7129.07 944
7129.87 917
7130.67 895
7131.46 916
7132.26 935
7133.06 952
7133.85 877
7134.65 925
7135.45 947
7136.24 957
7137.04 953
7137.84 908
7138.64 915
7139.43 825
7140.23 863
7141.03 842
7141.83 828
7142.62 898
7143.42 853
7144.22 885
7145.02 796
7145.82 820
7146.61 862
7147.41 855
7148.21 934
7149.01 847
7149.80 843
7150.60 791
7151.40 834
7152.20 805
7153.00 791
7153.80 853
7154.59 850
7155.39 811
7156.19 772
7156.99 786
7157.79 777
7158.59 832
7159.38 867
7160.18 813
7160.98 785
7161.78 798
7162.58 807
7163.38 831
7164.18 756
7164.98 798
7165.77 786
7166.57 725
7167.37 738
7168.17 777
7168.97 726
7169.77 738
7170.57 752
7171.37 853
7172.17 829
7172.97 752
7173.77 762
7174.56 775
7175.36 779
7176.16 755
7176.96 776
7177.76 842
7178.56 796
7179.36 808
7180.16 758
7180.96 805
7181.76 734
7182.56 717
7183.36 768
7184.16 770
7184.96 760
7185.76 862
7186.56 882
7187.36 971
7188.16 883
7188.96 882
7189.76 824
7190.56 781
7191.36 731
7192.16 768
7192.96 741
7193.76 783
7194.56 706
7195.36 656
7196.17 684
7196.97 650
7197.77 703
7198.57 671
7199.37 729
7200.17 754
7200.97 746
7201.77 729
7202.57 736
7203.37 816
7204.17 760
7204.97 752
7205.78 774
7206.58 709
7207.38 657
7208.18 702
7208.98 637
7209.78 640
7210.58 742
7211.38 723
7212.19 679
7212.99 737
7213.79 749
7214.59 705
7215.39 735
7216.19 708
7217.00 811
7217.80 687
7218.60 689
7219.40 750
7220.20 775
7221.01 777
7221.81 759
7222.61 760
7223.41 767
7224.21 757
7225.02 827
7225.82 867
7226.62 759
7227.42 694
7228.23 742
7229.03 744
7229.83 767
7230.63 730
7231.44 759
7232.24 750
7233.04 677
7233.84 724
7234.65 743
7235.45 696
7236.25 764
7237.05 661
7237.86 675
7238.66 716
7239.46 702
7240.27 688
7241.07 727
7241.87 731
7242.68 763
7243.48 714
7244.28 724
7245.09 745
7245.89 770
7246.69 713
7247.50 693
7248.30 656
7249.10 707
7249.91 691
7250.71 681
7251.51 698
7252.32 666
7253.12 682
7253.92 702
7254.73 648
7255.53 655
7256.34 708
7257.14 639
7257.94 671
7258.75 720
7259.55 687
7260.36 707
7261.16 727
7261.97 718
7262.77 747
7263.57 691
7264.38 666
7265.18 708
7265.99 691
7266.79 709
7267.60 650
7268.40 590
7269.21 614
7270.01 680
7270.82 604
7271.62 606
7272.42 608
7273.23 603
7274.03 591
7274.84 628
7275.64 667
7276.45 632
7277.25 642
7278.06 611
7278.86 666
7279.67 657
7280.48 708
7281.28 715
7282.09 763
7282.89 718
7283.70 717
7284.50 789
7285.31 929
7286.11 986
7286.92 1131
7287.72 1083
7288.53 1055
7289.34 1051
7290.14 1073
7290.95 965
7291.75 910
7292.56 854
7293.37 825
7294.17 749
7294.98 788
7295.78 737
7296.59 681
7297.40 761
7298.20 722
7299.01 627
7299.82 714
7300.62 698
7301.43 717
7302.23 677
7303.04 669
7303.85 690
7304.65 790
7305.46 749
7306.27 702
7307.07 701
7307.88 671
7308.69 723
7309.50 742
7310.30 708
7311.11 707
7311.92 751
7312.72 766
7313.53 743
7314.34 763
7315.14 778
7315.95 758
7316.76 769
7317.57 725
7318.37 802
7319.18 754
7319.99 796
7320.80 848
7321.60 952
7322.41 978
7323.22 1018
7324.03 1050
7324.83 948
7325.64 902
7326.45 828
7327.26 866
7328.07 869
7328.87 804
7329.68 732
7330.49 752
7331.30 787
7332.11 821
7332.91 726
7333.72 751
7334.53 788
7335.34 787
7336.15 779
7336.96 794
7337.76 833
7338.57 786
7339.38 737
7340.19 726
7341.00 767
7341.81 742
7342.62 832
7343.42 791
7344.23 748
7345.04 719
7345.85 709
7346.66 760
7347.47 684
7348.28 706
7349.09 687
7349.90 650
7350.71 697
7351.51 701
7352.32 687
7353.13 714
7353.94 761
7354.75 690
7355.56 671
7356.37 661
7357.18 722
7357.99 778
7358.80 796
7359.61 774
7360.42 730
7361.23 723
7362.04 666
7362.85 647
7363.66 676
7364.47 754
7365.28 742
7366.09 688
7366.90 735
7367.71 720
7368.52 769
7369.33 791
7370.14 747
7370.95 716
7371.76 744
7372.57 689
7373.38 733
7374.19 711
7375.00 723
7375.81 684
7376.62 727
7377.43 725
7378.24 766
7379.05 859
7379.87 824
7380.68 797
7381.49 877
7382.30 945
7383.11 1025
7383.92 1061
7384.73 1106
7385.54 1104
7386.35 1103
7387.16 1059
7387.98 1080
7388.79 985
7389.60 939
7390.41 862
7391.22 705
7392.03 714
7392.84 780
7393.66 773
7394.47 721
7395.28 779
7396.09 804
7396.90 760
7397.71 723
7398.53 769
7399.34 779
7400.15 880
7400.96 987
7401.77 937
7402.58 1017
7403.40 1102
7404.21 1059
7405.02 1052
7405.83 1165
7406.65 1070
7407.46 978
7408.27 939
7409.08 871
7409.89 880
7410.71 810
7411.52 812
7412.33 787
7413.15 913
7413.96 820
7414.77 769
7415.58 699
7416.40 705
7417.21 701
7418.02 636
7418.83 644
7419.65 689
7420.46 697
7421.27 691
7422.09 707
7422.90 673
7423.71 721
7424.53 671
7425.34 649
7426.15 626
7426.97 605
7427.78 623
7428.59 631
7429.41 635
7430.22 581
7431.03 538
7431.85 587
7432.66 598
7433.47 591
7434.29 592
7435.10 632
7435.92 546
7436.73 548
7437.54 619
7438.36 580
7439.17 610
7439.99 683
7440.80 640
7441.61 651
7442.43 575
7443.24 616
7444.06 627
7444.87 625
7445.69 659
7446.50 720
7447.31 743
7448.13 632
7448.94 610
7449.76 606
7450.57 615
7451.39 634
7452.20 621
7453.02 578
7453.83 559
7454.65 540
7455.46 619
7456.28 606
7457.09 632
7457.91 583
7458.72 589
7459.54 658
7460.35 681
7461.17 628
7461.98 639
7462.80 602
7463.61 601
7464.43 662
7465.24 609
7466.06 609
7466.88 681
7467.69 632
7468.51 580
7469.32 634
7470.14 694
7470.95 621
7471.77 612
7472.59 648
7473.40 641
7474.22 626
7475.03 622
7475.85 600
7476.67 615
7477.48 643
7478.30 693
7479.11 641
7479.93 619
7480.75 606
7481.56 638
7482.38 583
7483.20 563
7484.01 651
7484.83 607
7485.65 600
7486.46 623
7487.28 624
7488.10 597
7488.91 573
7489.73 568
7490.55 531
7491.36 561
7492.18 607
7493.00 587
7493.81 573
7494.63 587
7495.45 615
7496.26 572
7497.08 577
7497.90 577
7498.72 533
7499.53 585
7500.35 602
7501.17 543
7501.99 582
7502.80 576
7503.62 611
7504.44 592
7505.26 604
7506.07 578
7506.89 527
7507.71 574
7508.53 535
7509.35 532
7510.16 526
7510.98 603
7511.80 582
7512.62 560
7513.44 507
7514.25 537
7515.07 547
7515.89 537
7516.71 596
7517.53 546
7518.35 552
7519.16 535
7519.98 565
7520.80 536
7521.62 559
7522.44 592
7523.26 635
7524.07 596
7524.89 549
7525.71 560
7526.53 549
7527.35 537
7528.17 572
7528.99 531
7529.81 554
7530.63 563
7531.44 615
7532.26 579
7533.08 543
7533.90 577
7534.72 570
7535.54 617
7536.36 637
7537.18 555
7538.00 545
7538.82 568
7539.64 573
7540.46 582
7541.28 572
7542.10 523
7542.92 563
7543.74 629
7544.56 615
7545.38 642
7546.20 601
7547.02 619
7547.84 625
7548.66 639
7549.48 612
7550.30 607
7551.12 655
7551.94 602
7552.76 576
7553.58 548
7554.40 612
7555.22 609
7556.04 606
7556.86 571
7557.68 634
7558.50 661
7559.32 692
7560.14 652
7560.96 622
7561.78 643
7562.60 641
7563.42 670
7564.24 667
7565.07 655
7565.89 666
7566.71 659
7567.53 695
7568.35 622
7569.17 680
7569.99 629
7570.81 626
7571.63 689
7572.46 640
7573.28 621
7574.10 651
7574.92 667
7575.74 696
7576.56 687
7577.38 691
7578.21 732
7579.03 752
7579.85 692
7580.67 718
7581.49 663
7582.31 667
7583.14 745
7583.96 719
7584.78 767
7585.60 776
7586.42 684
7587.25 763
7588.07 791
7588.89 792
7589.71 804
7590.54 767
7591.36 808
7592.18 864
7593.00 880
7593.83 926
7594.65 892
7595.47 822
7596.29 851
7597.12 826
7597.94 863
7598.76 890
7599.58 865
7600.41 862
7601.23 859
7602.05 849
7602.88 896
7603.70 954
7604.52 1074
7605.34 1188
7606.17 1240
7606.99 1361
7607.81 1394
7608.64 1433
7609.46 1470
7610.28 1425
7611.11 1295
7611.93 1188
7612.75 1148
7613.58 1115
7614.40 1070
7615.23 937
7616.05 1031
7616.87 999
7617.70 1013
7618.52 1035
7619.34 1084
7620.17 1148
7620.99 1171
7621.82 1180
7622.64 1220
7623.46 1200
7624.29 1230
7625.11 1183
7625.94 1175
7626.76 1142
7627.59 1058
7628.41 1072
7629.23 1136
7630.06 1126
7630.88 1154
7631.71 1326
7632.53 1594
7633.36 1700
7634.18 1954
7635.01 2035
7635.83 2082
7636.66 2127
7637.48 1910
7638.31 1722
7639.13 1606
7639.95 1392
7640.78 1249
7641.61 1137
7642.43 1107
7643.26 1098
7644.08 980
7644.91 867
7645.73 847
7646.56 887
7647.38 967
7648.21 946
7649.03 846
7649.86 919
7650.68 876
7651.51 918
7652.33 881
7653.16 835
7653.99 852
7654.81 781
7655.64 782
7656.46 747
7657.29 741
7658.12 722
7658.94 763
7659.77 750
7660.59 705
7661.42 697
7662.25 723
7663.07 746
7663.90 737
7664.72 730
7665.55 719
7666.38 658
7667.20 681
7668.03 666
7668.86 727
7669.68 704
7670.51 704
7671.34 695
7672.16 734
7672.99 672
7673.82 689
7674.64 705
7675.47 663
7676.30 657
7677.12 667
7677.95 642
7678.78 697
7679.61 665
7680.43 612
7681.26 580
7682.09 651
7682.92 661
7683.74 661
7684.57 682
7685.40 668
7686.22 671
7687.05 758
7687.88 692
7688.71 717
7689.54 722
7690.36 662
7691.19 628
7692.02 667
7692.85 653
7693.67 687
7694.50 641
7695.33 738
7696.16 657
7696.99 747
7697.81 747
7698.64 760
7699.47 792
7700.30 780
7701.13 777
7701.96 807
7702.78 829
7703.61 820
7704.44 806
7705.27 756
7706.10 753
7706.93 662
7707.75 709
7708.58 716
7709.41 706
7710.24 724
7711.07 725
7711.90 658
7712.73 631
7713.56 688
7714.39 697
7715.21 637
7716.04 655
7716.87 649
7717.70 656
7718.53 676
7719.36 647
7720.19 633
7721.02 622
7721.85 555
7722.68 553
7723.51 611
7724.34 559
7725.17 570
7726.00 577
7726.83 519
7727.66 502
7728.49 568
7729.31 593
7730.14 558
7730.97 589
7731.80 550
7732.63 541
7733.46 576
7734.29 559
7735.12 592
7735.95 523
7736.78 530
7737.62 531
7738.45 611
7739.28 538
7740.11 531
7740.94 494
7741.77 554
7742.60 580
7743.43 531
7744.26 519
7745.09 555
7745.92 588
7746.75 623
7747.58 572
7748.41 555
7749.24 625
7750.07 569
7750.91 536
7751.74 562
7752.57 572
7753.40 534
7754.23 535
7755.06 510
7755.89 534
7756.72 541
7757.55 556
7758.39 554
7759.22 507
7760.05 497
7760.88 529
7761.71 535
7762.54 532
7763.37 571
7764.21 552
7765.04 500
7765.87 545
7766.70 540
7767.53 522
7768.37 568
7769.20 537
7770.03 538
7770.86 572
7771.69 582
7772.53 636
7773.36 588
7774.19 489
7775.02 462
7775.85 575
7776.69 539
7777.52 515
7778.35 499
7779.18 572
7780.02 573
7780.85 530
7781.68 478
7782.51 560
7783.35 555
7784.18 562
7785.01 564
7785.85 646
7786.68 582
7787.51 597
7788.34 570
7789.18 592
7790.01 578
7790.84 631
7791.68 564
7792.51 573
7793.34 589
7794.18 566
7795.01 592
7795.84 560
7796.68 562
7797.51 543
7798.34 518
7799.18 548
7800.01 549
7800.84 553
7801.68 575
7802.51 562
7803.35 585
7804.18 609
7805.01 633
7805.85 570
7806.68 588
7807.51 636
7808.35 651
7809.18 677
7810.02 670
7810.85 627
7811.69 606
7812.52 636
7813.35 638
7814.19 694
7815.02 695
7815.86 744
7816.69 708
7817.53 699
7818.36 751
7819.20 736
7820.03 746
7820.86 756
7821.70 759
7822.53 798
7823.37 761
7824.20 759
7825.04 726
7825.87 749
7826.71 744
7827.54 764
7828.38 794
7829.21 824
7830.05 786
7830.88 761
7831.72 776
7832.56 785
7833.39 785
7834.23 795
7835.06 771
7835.90 861
7836.73 872
7837.57 815
7838.40 851
7839.24 849
7840.08 786
7840.91 800
7841.75 691
7842.58 789
7843.42 766
7844.25 791
7845.09 801
7845.93 685
7846.76 694
7847.60 739
7848.44 745
7849.27 756
7850.11 808
7850.94 773
7851.78 698
7852.62 707
7853.45 722
7854.29 730
7855.13 700
7855.96 745
7856.80 755
7857.64 804
7858.47 766
7859.31 769
7860.15 783
7860.98 907
7861.82 798
7862.66 838
7863.49 830
7864.33 896
7865.17 865
7866.01 845
7866.84 739
7867.68 758
7868.52 742
7869.35 813
7870.19 730
7871.03 778
7871.87 789
7872.70 760
7873.54 815
7874.38 805
7875.22 861
7876.05 924
7876.89 954
7877.73 957
7878.57 913
7879.41 926
7880.24 1017
7881.08 1115
7881.92 1112
7882.76 1027
7883.60 985
7884.43 954
7885.27 937
7886.11 892
7886.95 866
7887.79 835
7888.62 830
7889.46 894
7890.30 873
7891.14 819
7891.98 890
7892.82 948
7893.66 933
7894.49 927
7895.33 968
7896.17 979
7897.01 971
7897.85 940
7898.69 894
7899.53 859
7900.37 852
7901.20 909
7902.04 856
7902.88 879
7903.72 891
7904.56 874
7905.40 838
7906.24 843
7907.08 786
7907.92 765
7908.76 786
7909.60 737
7910.44 710
7911.28 678
7912.12 761
7912.96 691
7913.80 662
7914.63 652
7915.47 656
7916.31 716
7917.15 705
7917.99 687
7918.83 691
7919.67 726
7920.51 677
7921.35 736
7922.19 796
7923.03 814
7923.87 811
7924.71 709
7925.56 693
7926.40 689
7927.24 693
7928.08 668
7928.92 629
7929.76 619
7930.60 644
7931.44 637
7932.28 588
7933.12 533
7933.96 602
7934.80 601
7935.64 630
7936.48 623
7937.32 653
7938.16 630
7939.01 670
7939.85 608
7940.69 523
7941.53 617
7942.37 603
7943.21 595
7944.05 607
7944.89 555
7945.74 562
7946.58 614
7947.42 594
7948.26 666
7949.10 643
7949.94 643
7950.78 616
7951.63 713
7952.47 690
7953.31 688
7954.15 702
7954.99 725
7955.84 719
7956.68 734
7957.52 709
7958.36 727
7959.20 746
7960.05 823
7960.89 782
7961.73 716
7962.57 769
7963.41 728
7964.26 766
7965.10 772
7965.94 851
7966.78 873
7967.63 828
7968.47 838
7969.31 931
7970.15 1000
7971.00 1019
7971.84 1025
7972.68 1008
7973.53 938
7974.37 914
7975.21 854
7976.05 749
7976.90 731
7977.74 681
7978.58 731
7979.43 689
7980.27 683
7981.11 692
7981.96 668
7982.80 711
7983.64 710
7984.49 710
7985.33 683
7986.17 695
7987.02 630
7987.86 669
7988.70 706
7989.55 632
7990.39 664
7991.24 573
7992.08 603
7992.92 593
7993.77 589
7994.61 542
7995.46 520
7996.30 545
7997.14 523
7997.99 522
7998.83 589
7999.68 574
8000.52 553
8001.36 512
8002.21 513
8003.05 589
8003.90 518
8004.74 512
8005.59 503
8006.43 562
8007.28 519
8008.12 511
8008.97 553
8009.81 557
8010.65 513
8011.50 525
8012.34 500
8013.19 521
8014.03 570
8014.88 531
8015.72 502
8016.57 528
8017.41 554
8018.26 533
8019.11 553
8019.95 570
8020.80 530
8021.64 465
8022.49 536
8023.33 516
8024.18 537
8025.02 518
8025.87 531
8026.71 540
8027.56 468
8028.41 500
8029.25 512
8030.10 532
8030.94 546
8031.79 517
8032.64 448
8033.48 439
8034.33 513
8035.17 466
8036.02 469
8036.87 465
8037.71 570
8038.56 550
8039.40 537
8040.25 536
8041.10 519
8041.94 460
8042.79 515
8043.64 498
8044.48 528
8045.33 486
8046.18 476
8047.02 509
8047.87 464
8048.72 517
8049.56 517
8050.41 453
8051.26 481
8052.10 470
8052.95 452
8053.80 516
8054.65 475
8055.49 501
8056.34 485
8057.19 526
8058.04 547
8058.88 447
8059.73 435
8060.58 439
8061.42 498
8062.27 471
8063.12 469
8063.97 458
8064.82 444
8065.66 420
8066.51 407
8067.36 421
8068.21 408
8069.05 436
8069.90 476
8070.75 458
8071.60 459
8072.45 450
8073.29 480
8074.14 455
8074.99 473
8075.84 405
8076.69 395
8077.54 480
8078.38 480
8079.23 468
8080.08 443
8080.93 482
8081.78 476
8082.63 423
8083.48 481
8084.32 424
8085.17 490
8086.02 427
8086.87 432
8087.72 444
8088.57 455
8089.42 442
8090.27 434
8091.11 455
8091.96 423
8092.81 465
8093.66 435
8094.51 468
8095.36 434
8096.21 472
8097.06 425
8097.91 430
8098.76 411
8099.61 412
8100.46 433
8101.31 443
8102.16 403
8103.01 400
8103.86 390
8104.71 439
8105.56 428
8106.41 447
8107.26 454
8108.11 425
8108.96 405
8109.81 447
8110.66 454
8111.51 409
8112.36 398
8113.21 397
8114.06 399
8114.91 410
8115.76 458
8116.61 419
8117.46 413
8118.31 437
8119.16 405
8120.01 410
8120.86 398
8121.71 420
8122.56 444
8123.41 464
8124.26 399
8125.11 397
8125.96 364
8126.82 423
8127.67 437
8128.52 445
8129.37 440
8130.22 399
8131.07 434
8131.92 465
8132.77 414
8133.62 430
8134.48 433
8135.33 429
8136.18 414
8137.03 409
8137.88 428
8138.73 492
8139.58 432
8140.44 385
8141.29 422
8142.14 436
8142.99 423
8143.84 427
8144.69 396
8145.55 415
8146.40 404
8147.25 438
8148.10 400
8148.95 423
8149.81 413
8150.66 481
8151.51 489
8152.36 484
8153.22 452
8154.07 448
8154.92 518
8155.77 526
8156.63 523
8157.48 518
8158.33 547
8159.18 615
8160.04 598
8160.89 517
8161.74 560
8162.59 533
8163.45 528
8164.30 446
8165.15 454
8166.01 432
8166.86 443
8167.71 444
8168.57 481
8169.42 449
8170.27 446
8171.12 430
8171.98 420
8172.83 449
8173.68 459
8174.54 501
8175.39 450
8176.25 437
8177.10 427
8177.95 447
8178.81 457
8179.66 455
8180.51 423
8181.37 475
8182.22 444
8183.07 424
8183.93 445
8184.78 383
8185.64 438
8186.49 421
8187.34 420
8188.20 467
8189.05 389
8189.91 393
8190.76 409
8191.62 358
8192.47 400
8193.32 334
8194.18 398
8195.03 390
8195.89 416
8196.74 395
8197.60 386
8198.45 364
8199.31 363
8200.16 391
8201.02 388
8201.87 396
8202.73 402
8203.58 392
8204.44 378
8205.29 391
8206.15 380
8207.00 401
8207.86 378
8208.71 365
8209.57 408
8210.42 454
8211.28 414
8212.13 346
8212.99 381
8213.84 461
8214.70 391
8215.56 404
8216.41 393
8217.27 402
8218.12 465
8218.98 459
8219.83 409
8220.69 401
8221.55 381
8222.40 380
8223.26 415
8224.11 380
8224.97 394
8225.83 447
8226.68 416
8227.54 392
8228.39 369
8229.25 426
8230.11 428
8230.96 396
8231.82 357
8232.68 363
8233.53 376
8234.39 396
8235.25 400
8236.10 361
8236.96 373
8237.82 414
8238.67 400
8239.53 353
8240.39 359
8241.24 399
8242.10 404
8242.96 397
8243.81 403
8244.67 342
8245.53 388
8246.39 327
8247.24 366
8248.10 384
8248.96 356
8249.81 374
8250.67 363
8251.53 371
8252.39 356
8253.24 360
8254.10 341
8254.96 357
8255.82 381
8256.68 375
8257.53 360
8258.39 363
8259.25 338
8260.11 346
8260.96 345
8261.82 379
8262.68 364
8263.54 375
8264.40 397
8265.25 383
8266.11 371
8266.97 316
8267.83 370
8268.69 341
8269.55 425
8270.40 423
8271.26 378
8272.12 418
8272.98 396
8273.84 356
8274.70 385
8275.56 376
8276.41 355
8277.27 399
8278.13 399
8278.99 378
8279.85 420
8280.71 385
8281.57 314
8282.43 354
8283.29 421
8284.15 395
8285.00 372
8285.86 394
8286.72 402
8287.58 419
8288.44 339
8289.30 391
8290.16 455
8291.02 403
8291.88 415
8292.74 377
8293.60 396
8294.46 389
8295.32 407
8296.18 358
8297.04 333
8297.90 328
8298.76 374
8299.62 418
8300.48 354
8301.34 346
8302.20 391
8303.06 415
8303.92 381
8304.78 380
8305.64 385
8306.50 341
8307.36 416
8308.22 391
8309.08 402
8309.94 406
8310.80 399
8311.66 436
8312.52 399
8313.38 414
8314.24 391
8315.10 419
8315.97 398
8316.83 390
8317.69 355
8318.55 402
8319.41 371
8320.27 342
8321.13 391
8321.99 373
8322.85 397
8323.71 358
8324.58 360
8325.44 399
8326.30 413
8327.16 389
8328.02 394
8328.88 368
8329.74 347
8330.61 340
8331.47 374
8332.33 356
8333.19 368
8334.05 359
8334.91 345
8335.78 367
8336.64 364
8337.50 360
8338.36 354
8339.22 398
8340.09 361
8340.95 384
8341.81 342
8342.67 372
8343.53 353
8344.40 325
8345.26 326
8346.12 355
8346.98 408
8347.85 344
8348.71 396
8349.57 351
8350.43 348
8351.30 373
8352.16 373
8353.02 338
8353.88 298
8354.75 331
8355.61 299
8356.47 313
8357.34 340
8358.20 336
8359.06 329
8359.93 347
8360.79 317
8361.65 345
8362.51 348
8363.38 347
8364.24 332
8365.10 377
8365.97 333
8366.83 341
8367.69 358
8368.56 359
8369.42 316
8370.29 399
8371.15 384
8372.01 405
8372.88 352
8373.74 342
8374.60 325
8375.47 342
8376.33 389
8377.20 334
8378.06 314
8378.92 319
8379.79 327
8380.65 387
8381.52 380
8382.38 336
8383.25 350
8384.11 365
8384.97 368
8385.84 395
8386.70 381
8387.57 384
8388.43 385
8389.30 408
8390.16 390
8391.03 387
8391.89 383
8392.76 390
8393.62 352
8394.48 352
8395.35 374
8396.21 356
8397.08 368
8397.94 384
8398.81 384
8399.67 364
8400.54 395
8401.41 398
8402.27 429
8403.14 438
8404.00 439
8404.87 402
8405.73 425
8406.60 443
8407.46 424
8408.33 351
8409.19 389
8410.06 399
8410.93 364
8411.79 377
8412.66 433
8413.52 387
8414.39 406
8415.25 373
8416.12 382
8416.99 453
8417.85 412
8418.72 408
8419.59 452
8420.45 405
8421.32 403
8422.18 427
8423.05 443
8423.92 421
8424.78 425
8425.65 419
8426.52 440
8427.38 379
8428.25 452
8429.12 437
8429.98 446
8430.85 399
8431.72 443
8432.58 444
8433.45 455
8434.32 503
8435.18 463
8436.05 499
8436.92 490
8437.78 509
8438.65 467
8439.52 473
8440.39 499
8441.25 556
8442.12 521
8442.99 545
8443.86 557
8444.72 628
8445.59 650
8446.46 637
8447.33 696
8448.19 673
8449.06 571
8449.93 562
8450.80 578
8451.66 552
8452.53 556
8453.40 550
8454.27 616
8455.14 585
8456.00 596
8456.87 578
8457.74 637
8458.61 701
8459.48 797
8460.35 811
8461.21 810
8462.08 849
8462.95 851
8463.82 807
8464.69 677
8465.56 714
8466.42 674
8467.29 704
8468.16 672
8469.03 638
8469.90 675
8470.77 680
8471.64 746
8472.51 857
8473.37 902
8474.24 947
8475.11 882
8475.98 862
8476.85 767
8477.72 757
8478.59 621
8479.46 614
8480.33 630
8481.20 539
8482.07 550
8482.94 499
8483.81 515
8484.67 525
8485.54 522
8486.41 532
8487.28 509
8488.15 491
8489.02 579
8489.89 558
8490.76 516
8491.63 571
8492.50 516
8493.37 484
8494.24 469
8495.11 458
8495.98 444
8496.85 489
8497.72 452
8498.59 450
8499.46 508
8500.33 569
8501.20 522
8502.07 440
8502.94 490
8503.82 398
8504.69 390
8505.56 428
8506.43 460
8507.30 474
8508.17 484
8509.04 467
8509.91 488
8510.78 474
8511.65 541
8512.52 486
8513.39 509
8514.26 473
8515.14 500
8516.01 459
8516.88 465
8517.75 461
8518.62 452
8519.49 433
8520.36 460
8521.23 462
8522.11 443
8522.98 467
8523.85 463
8524.72 484
8525.59 495
8526.46 488
8527.34 418
8528.21 482
8529.08 455
8529.95 485
8530.82 482
8531.69 469
8532.57 481
8533.44 467
8534.31 522
8535.18 509
8536.05 495
8536.93 493
8537.80 532
8538.67 478
8539.54 511
8540.42 511
8541.29 509
8542.16 552
8543.03 488
8543.91 512
8544.78 493
8545.65 555
8546.52 499
8547.40 448
8548.27 528
8549.14 529
8550.02 505
8550.89 512
8551.76 507
8552.63 516
8553.51 525
8554.38 636
8555.25 754
8556.13 817
8557.00 881
8557.87 976
8558.75 1038
8559.62 889
8560.49 899
8561.37 811
8562.24 691
8563.11 654
8563.99 656
8564.86 641
8565.73 617
8566.61 554
8567.48 555
8568.36 512
8569.23 498
8570.10 487
8570.98 463
8571.85 482
8572.73 476
8573.60 529
8574.47 505
8575.35 437
8576.22 497
8577.10 502
8577.97 480
8578.84 454
8579.72 450
8580.59 474
8581.47 446
8582.34 450
8583.22 451
8584.09 440
8584.97 433
8585.84 459
8586.72 452
8587.59 435
8588.47 438
8589.34 433
8590.22 431
8591.09 398
8591.96 457
8592.84 509
8593.72 485
8594.59 426
8595.47 474
8596.34 484
8597.22 450
8598.09 467
8598.97 430
8599.84 438
8600.72 480
8601.59 499
8602.47 448
8603.34 484
8604.22 430
8605.10 461
8605.97 480
8606.85 451
8607.72 471
8608.60 441
8609.47 413
8610.35 426
8611.23 472
8612.10 444
8612.98 469
8613.85 440
8614.73 462
8615.61 458
8616.48 508
8617.36 465
8618.24 425
8619.11 418
8619.99 422
8620.87 450
8621.74 409
8622.62 441
8623.49 447
8624.37 453
8625.25 424
8626.13 461
8627.00 444
8627.88 441
8628.76 458
8629.63 460
8630.51 447
8631.39 488
8632.26 523
8633.14 530
8634.02 405
8634.89 428
8635.77 480
8636.65 472
8637.53 487
8638.40 454
8639.28 437
8640.16 434
8641.04 502
8641.91 474
8642.79 510
8643.67 439
8644.55 517
8645.42 481
8646.30 473
8647.18 482
8648.06 529
8648.94 527
8649.81 565
8650.69 568
8651.57 519
8652.45 576
8653.33 598
8654.20 616
8655.08 573
8655.96 559
8656.84 552
8657.72 600
8658.60 620
8659.47 604
8660.35 581
8661.23 571
8662.11 602
8662.99 600
8663.87 547
8664.75 601
8665.62 628
8666.50 609
8667.38 589
8668.26 545
8669.14 592
8670.02 561
8670.90 584
8671.78 556
8672.66 586
8673.54 654
8674.42 697
8675.29 684
8676.17 725
8677.05 847
8677.93 926
8678.81 880
8679.69 910
8680.57 825
8681.45 862
8682.33 910
8683.21 781
8684.09 776
8684.97 773
8685.85 714
8686.73 724
8687.61 717
8688.49 758
8689.37 742
8690.25 832
8691.13 985
8692.01 1138
8692.89 1419
8693.77 1722
8694.65 2169
8695.53 2484
8696.41 2605
8697.29 2502
8698.17 2438
8699.05 2321
8699.93 2024
8700.81 1728
8701.69 1432
8702.57 1261
8703.45 1065
8704.33 975
8705.22 839
8706.10 748
8706.98 774
8707.86 706
8708.74 713
8709.62 624
8710.50 610
8711.38 622
8712.26 602
8713.14 641
8714.03 602
8714.91 601
8715.79 629
8716.67 558
8717.55 563
8718.43 561
8719.31 575
8720.20 607
8721.08 563
8721.96 590
8722.84 590
8723.72 637
8724.60 638
8725.49 594
8726.37 658
8727.25 604
8728.13 603
8729.01 611
8729.90 561
8730.78 571
8731.66 580
8732.54 627
8733.42 670
8734.31 669
8735.19 713
8736.07 655
8736.95 616
8737.84 600
8738.72 633
8739.60 546
8740.48 553
8741.37 506
8742.25 515
8743.13 493
8744.01 504
8744.90 510
8745.78 503
8746.66 520
8747.54 508
8748.43 562
8749.31 521
8750.19 501
8751.08 502
8751.96 531
8752.84 528
8753.73 504
8754.61 498
8755.49 522
8756.38 564
8757.26 633
8758.14 643
8759.03 743
8759.91 775
8760.79 741
8761.68 789
8762.56 820
8763.45 893
8764.33 755
8765.21 810
8766.10 815
8766.98 764
8767.86 701
8768.75 680
8769.63 616
8770.52 708
8771.40 641
8772.28 622
8773.17 642
8774.05 668
8774.94 686
8775.82 705
8776.71 662
8777.59 627
8778.48 643
8779.36 652
8780.24 604
8781.13 545
8782.01 542
8782.90 541
8783.78 580
8784.67 496
8785.55 518
8786.44 517
8787.32 489
8788.21 555
8789.09 556
8789.98 510
8790.86 491
8791.75 473
8792.63 513
8793.52 503
8794.40 481
8795.29 463
8796.17 492
8797.06 519
8797.94 483
8798.83 515
8799.72 485
8800.60 497
8801.49 488
8802.37 477
8803.26 506
8804.14 446
8805.03 480
8805.92 461
8806.80 485
8807.69 462
8808.57 525
8809.46 490
8810.35 472
8811.23 467
8812.12 462
8813.00 442
8813.89 455
8814.78 435
8815.66 409
8816.55 406
8817.44 449
8818.32 457
8819.21 442
8820.10 451
8820.98 402
8821.87 485
8822.76 455
8823.64 445
8824.53 429
8825.42 496
8826.30 443
8827.19 446
8828.08 472
8828.96 463
8829.85 486
8830.74 451
8831.63 479
8832.51 467
8833.40 470
8834.29 422
8835.17 468
8836.06 423
8836.95 429
8837.84 446
8838.72 468
8839.61 484
8840.50 467
8841.39 486
8842.28 454
8843.16 450
8844.05 469
8844.94 443
8845.83 416
8846.71 521
8847.60 423
8848.49 411
8849.38 420
8850.27 410
8851.15 401
8852.04 448
8852.93 391
8853.82 376
8854.71 383
8855.60 403
8856.48 365
8857.37 428
8858.26 382
8859.15 446
8860.04 457
8860.93 390
8861.82 404
8862.70 374
8863.59 379
8864.48 373
8865.37 405
8866.26 387
8867.15 357
8868.04 400
8868.93 443
8869.82 374
8870.70 321
8871.59 371
8872.48 368
8873.37 378
8874.26 382
8875.15 385
8876.04 400
8876.93 360
8877.82 361
8878.71 372
8879.60 370
8880.49 396
8881.38 369
8882.27 366
8883.16 354
8884.05 391
8884.94 376
8885.83 360
8886.72 398
8887.61 401
8888.50 361
8889.39 316
8890.28 393
8891.17 348
8892.06 414
8892.95 382
8893.84 381
8894.73 397
8895.62 376
8896.51 367
8897.40 357
8898.29 317
8899.18 315
8900.07 335
8900.96 343
8901.85 320
8902.74 342
8903.63 353
8904.52 367
8905.42 336
8906.31 307
8907.20 389
8908.09 378
8908.98 381
8909.87 361
8910.76 296
8911.65 370
8912.54 342
8913.44 385
8914.33 372
8915.22 382
8916.11 334
8917.00 366
8917.89 398
8918.78 383
8919.68 359
8920.57 317
8921.46 360
8922.35 335
8923.24 332
8924.13 334
8925.03 306
8925.92 350
8926.81 316
8927.70 323
8928.59 323
8929.49 332
8930.38 322
8931.27 294
8932.16 282
8933.05 312
8933.95 321
8934.84 328
8935.73 319
8936.62 299
8937.52 309
8938.41 315
8939.30 312
8940.19 308
8941.09 324
8941.98 347
8942.87 322
8943.77 318
8944.66 298
8945.55 319
8946.44 305
8947.34 333
8948.23 345
8949.12 291
8950.02 286
8950.91 291
8951.80 306
8952.70 304
8953.59 300
8954.48 296
8955.38 316
8956.27 320
8957.16 293
8958.06 290
8958.95 329
8959.84 325
8960.74 336
8961.63 298
8962.52 324
8963.42 301
8964.31 308
8965.21 308
8966.10 303
8966.99 301
8967.89 307
8968.78 301
8969.68 282
8970.57 333
8971.46 337
8972.36 337
8973.25 339
8974.15 296
8975.04 302
8975.94 286
8976.83 359
8977.72 318
8978.62 306
8979.51 301
8980.41 284
8981.30 297
8982.20 265
8983.09 256
8983.99 324
8984.88 301
8985.78 283
8986.67 292
8987.57 268
8988.46 284
8989.36 265
8990.25 297
8991.15 277
8992.04 255
8992.94 278
8993.83 307
8994.73 258
8995.62 238
8996.52 273
8997.41 309
8998.31 307
8999.21 289
9000.10 298
9001.00 281
9001.89 303
9002.79 328
9003.68 316
9004.58 296
9005.48 245
9006.37 263
9007.27 298
9008.16 273
9009.06 281
9009.96 310
9010.85 275
9011.75 321
9012.64 278
9013.54 312
9014.44 310
9015.33 276
9016.23 280
9017.13 239
9018.02 275
9018.92 279
9019.82 304
9020.71 325
9021.61 336
9022.51 303
9023.40 272
9024.30 284
9025.20 313
9026.09 296
9026.99 295
9027.89 291
9028.78 308
9029.68 268
9030.58 325
9031.48 275
9032.37 288
9033.27 286
9034.17 276
9035.06 288
9035.96 286
9036.86 285
9037.76 291
9038.65 276
9039.55 258
9040.45 270
9041.35 284
9042.25 322
9043.14 309
9044.04 265
9044.94 295
9045.84 325
9046.73 281
9047.63 270
9048.53 314
9049.43 308
9050.33 298
9051.22 249
9052.12 302
9053.02 300
9053.92 326
9054.82 310
9055.72 330
9056.61 304
9057.51 283
9058.41 348
9059.31 326
9060.21 283
9061.11 331
9062.01 335
9062.91 318
9063.80 257
9064.70 297
9065.60 340
9066.50 325
9067.40 311
9068.30 284
9069.20 298
9070.10 265
9071.00 293
9071.89 274
9072.79 263
9073.69 299
9074.59 290
9075.49 321
9076.39 325
9077.29 270
9078.19 277
9079.09 275
9079.99 310
9080.89 301
9081.79 285
9082.69 309
9083.59 279
9084.49 335
9085.39 260
9086.29 233
9087.19 289
9088.09 327
9088.99 328
9089.89 313
9090.79 314
9091.69 319
9092.59 331
9093.49 320
9094.39 341
9095.29 324
9096.19 293
9097.09 278
9097.99 324
9098.89 290
9099.79 318
9100.69 295
9101.59 345
9102.49 288
9103.39 303
9104.30 317
9105.20 282
9106.10 288
9107.00 282
9107.90 325
9108.80 301
9109.70 304
9110.60 295
9111.50 286
9112.40 268
9113.31 285
9114.21 281
9115.11 281
9116.01 264
9116.91 321
9117.81 313
9118.71 310
9119.62 316
9120.52 317
9121.42 282
9122.32 271
9123.22 317
9124.12 271
9125.03 324
9125.93 286
9126.83 304
9127.73 276
9128.63 297
9129.54 286
9130.44 316
9131.34 274
9132.24 263
9133.14 290
9134.05 301
9134.95 282
9135.85 261
9136.75 289
9137.66 237
9138.56 299
9139.46 286
9140.36 288
9141.27 259
9142.17 309
9143.07 267
9143.97 257
9144.88 260
9145.78 284
9146.68 259
9147.59 271
9148.49 261
9149.39 227
9150.29 268
9151.20 283
9152.10 327
9153.00 301
9153.91 266
9154.81 248
9155.71 233
9156.62 294
9157.52 318
9158.42 250
9159.33 266
9160.23 302
9161.14 254
9162.04 244
9162.94 224
9163.85 275
9164.75 287
9165.65 275
9166.56 282
9167.46 303
9168.37 281
9169.27 282
9170.17 256
9171.08 312
9171.98 277
9172.89 262
9173.79 258
9174.69 257
9175.60 261
9176.50 263
9177.41 280
9178.31 301
9179.22 267
9180.12 251
9181.03 272
9181.93 279
9182.84 294
9183.74 260
9184.64 262
9185.55 279
9186.45 329
9187.36 280
9188.26 247
9189.17 238
9190.07 268
9190.98 273
9191.88 234
9192.79 233
9193.69 268
9194.60 267
9195.51 247
9196.41 311
9197.32 264
9198.22 286
9199.13 307
9200.03 298
9200.94 281
9201.84 297
9202.75 287
9203.66 283
9204.56 292
9205.47 316
9206.37 292
9207.28 269
9208.18 273
9209.09 283
9210.00 298
9210.90 261
9211.81 280
9212.71 266
9213.62 311
9214.53 245
9215.43 275
9216.34 287
9217.25 282
9218.15 287
9219.06 269
9219.97 258
9220.87 283
9221.78 297
9222.69 256
9223.59 275
9224.50 262
9225.41 280
9226.31 292
9227.22 304
9228.13 259
9229.03 257
9229.94 264
9230.85 250
9231.75 270
9232.66 255
9233.57 248
9234.48 276
9235.38 300
9236.29 263
9237.20 275
9238.11 282
9239.01 275
9239.92 254
9240.83 272
9241.74 259
9242.64 260
9243.55 288
9244.46 282
9245.37 245
9246.27 270
9247.18 309
9248.09 239
9249.00 249
9249.91 253
9250.81 268
9251.72 245
9252.63 262
9253.54 216
9254.45 286
9255.35 271
9256.26 257
9257.17 250
9258.08 284
9258.99 272
9259.90 260
9260.80 296
9261.71 265
9262.62 257
9263.53 288
9264.44 314
9265.35 277
9266.26 292
9267.17 236
9268.07 226
9268.98 282
9269.89 267
9270.80 258
9271.71 262
9272.62 263
9273.53 266
9274.44 266
9275.35 265
9276.26 238
9277.17 270
9278.08 248
9278.98 233
9279.89 260
9280.80 236
9281.71 247
9282.62 248
9283.53 261
9284.44 228
9285.35 255
9286.26 244
9287.17 288
9288.08 269
9288.99 282
9289.90 274
9290.81 276
9291.72 299
9292.63 259
9293.54 262
9294.45 272
9295.36 262
9296.27 244
9297.18 284
9298.09 241
9299.00 285
9299.91 259
9300.82 264
9301.73 252
9302.65 274
9303.56 299
9304.47 302
9305.38 316
9306.29 265
9307.20 245
9308.11 271
9309.02 284
9309.93 291
9310.84 281
9311.75 330
9312.66 358
9313.58 340
9314.49 334
9315.40 314
9316.31 307
9317.22 292
9318.13 295
9319.04 273
9319.95 313
9320.87 326
9321.78 254
9322.69 300
9323.60 260
9324.51 280
9325.42 273
9326.34 326
9327.25 308
9328.16 286
9329.07 316
9329.98 333
9330.90 268
9331.81 267
9332.72 270
9333.63 286
9334.54 263
9335.46 262
9336.37 262
9337.28 251
9338.19 252
9339.11 278
9340.02 265
9340.93 298
9341.84 305
9342.76 298
9343.67 319
9344.58 300
9345.49 297
9346.41 281
9347.32 275
9348.23 280
9349.14 269
9350.06 280
9350.97 265
9351.88 264
9352.80 251
9353.71 281
9354.62 248
9355.54 245
9356.45 287
9357.36 285
9358.28 241
9359.19 226
9360.10 211
9361.02 267
9361.93 280
9362.84 220
9363.76 264
9364.67 223
9365.58 283
9366.50 241
9367.41 252
9368.32 206
9369.24 238
9370.15 251
9371.07 287
9371.98 253
9372.89 241
9373.81 246
9374.72 260
9375.64 277
9376.55 287
9377.47 264
9378.38 230
9379.29 275
9380.21 261
9381.12 289
9382.04 239
9382.95 289
9383.87 233
9384.78 277
9385.70 254
9386.61 259
9387.52 248
9388.44 263
9389.35 260
9390.27 291
9391.18 267
9392.10 284
9393.01 287
9393.93 278
9394.84 267
9395.76 251
9396.67 292
9397.59 304
9398.51 314
9399.42 295
9400.34 294
9401.25 270
9402.17 255
9403.08 256
9404.00 254
9404.91 229
9405.83 217
9406.74 253
9407.66 243
9408.58 246
9409.49 269
9410.41 273
9411.32 265
9412.24 314
9413.16 272
9414.07 276
9414.99 284
9415.90 273
9416.82 267
9417.74 249
9418.65 220
9419.57 227
9420.49 243
9421.40 260
9422.32 279
9423.23 250
9424.15 252
9425.07 240
9425.98 260
9426.90 243
9427.82 266
9428.73 275
9429.65 250
9430.57 253
9431.48 239
9432.40 259
9433.32 244
9434.24 245
9435.15 272
9436.07 293
9436.99 268
9437.90 261
9438.82 236
9439.74 279
9440.66 274
9441.57 277
9442.49 250
9443.41 292
9444.33 332
9445.24 283
9446.16 261
9447.08 229
9448.00 262
9448.91 288
9449.83 245
9450.75 256
9451.67 284
9452.59 277
9453.50 315
9454.42 269
9455.34 267
9456.26 297
9457.18 307
9458.09 287
9459.01 274
9459.93 244
9460.85 262
9461.77 307
9462.69 272
9463.60 251
9464.52 227
9465.44 241
9466.36 279
9467.28 231
9468.20 220
9469.12 252
9470.03 206
9470.95 220
9471.87 230
9472.79 253
9473.71 246
9474.63 270
9475.55 239
9476.47 238
9477.39 228
9478.31 243
9479.22 272
9480.14 280
9481.06 224
9481.98 222
9482.90 253
9483.82 254
9484.74 220
9485.66 227
9486.58 233
9487.50 272
9488.42 276
9489.34 252
9490.26 224
9491.18 210
9492.10 252
9493.02 248
9493.94 232
9494.86 227
9495.78 262
9496.70 251
9497.62 256
9498.54 212
9499.46 246
9500.38 255
9501.30 253
9502.22 245
9503.14 249
9504.06 275
9504.98 265
9505.90 250
9506.82 232
9507.74 229
9508.66 232
9509.58 261
9510.50 271
9511.42 207
9512.35 215
9513.27 227
9514.19 252
9515.11 252
9516.03 236
9516.95 269
9517.87 290
9518.79 276
9519.71 256
9520.63 248
9521.56 233
9522.48 255
9523.40 252
9524.32 231
9525.24 250
9526.16 286
9527.08 292
9528.01 240
9528.93 224
9529.85 225
9530.77 253
9531.69 270
9532.61 276
9533.54 230
9534.46 244
9535.38 248
9536.30 277
9537.22 277
9538.15 290
9539.07 315
9539.99 274
9540.91 243
9541.84 242
9542.76 246
9543.68 256
9544.60 295
9545.52 271
9546.45 301
9547.37 259
9548.29 328
9549.21 308
9550.14 303
9551.06 304
9551.98 280
9552.91 278
9553.83 259
9554.75 244
9555.67 220
9556.60 240
9557.52 235
9558.44 235
9559.37 207
9560.29 243
9561.21 252
9562.14 252
9563.06 250
9563.98 259
9564.91 258
9565.83 254
9566.75 267
9567.68 249
9568.60 280
9569.52 240
9570.45 276
9571.37 245
9572.29 226
9573.22 228
9574.14 261
9575.07 256
9575.99 247
9576.91 289
9577.84 262
9578.76 282
9579.69 265
9580.61 300
9581.53 256
9582.46 301
9583.38 287
9584.31 269
9585.23 290
9586.16 278
9587.08 313
9588.00 300
9588.93 243
9589.85 294
9590.78 298
9591.70 261
9592.63 275
9593.55 249
9594.48 254
9595.40 259
9596.33 314
9597.25 278
9598.18 258
9599.10 262
9600.03 270
9600.95 264
9601.88 278
9602.80 266
9603.73 290
9604.65 300
9605.58 300
9606.50 275
9607.43 296
9608.35 304
9609.28 297
9610.21 277
9611.13 286
9612.06 314
9612.98 306
9613.91 305
9614.83 308
9615.76 319
9616.69 300
9617.61 348
9618.54 338
9619.46 275
9620.39 285
9621.32 275
9622.24 332
9623.17 286
9624.09 289
9625.02 303
9625.95 308
9626.87 321
9627.80 325
9628.73 316
9629.65 330
9630.58 329
9631.51 354
9632.43 345
9633.36 319
9634.29 321
9635.21 346
9636.14 331
9637.07 344
9637.99 345
9638.92 353
9639.85 401
9640.77 370
9641.70 380
9642.63 396
9643.56 424
9644.48 404
9645.41 417
9646.34 385
9647.26 371
9648.19 394
9649.12 425
9650.05 425
9650.97 410
9651.90 505
9652.83 492
9653.76 537
9654.68 490
9655.61 463
9656.54 457
9657.47 458
9658.40 422
9659.32 422
9660.25 413
9661.18 427
9662.11 410
9663.04 397
9663.96 429
9664.89 391
9665.82 432
9666.75 488
9667.68 457
9668.61 390
9669.53 399
9670.46 452
9671.39 443
9672.32 397
9673.25 441
9674.18 476
9675.11 476
9676.03 488
9676.96 477
9677.89 442
9678.82 433
9679.75 528
9680.68 493
9681.61 506
9682.54 485
9683.47 515
9684.40 514
9685.32 506
9686.25 504
9687.18 528
9688.11 501
9689.04 472
9689.97 440
9690.90 490
9691.83 474
9692.76 518
9693.69 535
9694.62 486
9695.55 537
9696.48 569
9697.41 558
9698.34 487
9699.27 504
9700.20 492
9701.13 558
9702.06 501
9702.99 567
9703.92 500
9704.85 559
9705.78 566
9706.71 519
9707.64 554
9708.57 552
9709.50 528
9710.43 495
9711.36 510
9712.29 518
9713.22 549
9714.15 541
9715.08 598
9716.01 625
9716.94 646
9717.87 641
9718.80 688
9719.74 686
9720.67 684
9721.60 637
9722.53 651
9723.46 618
9724.39 625
9725.32 588
9726.25 533
9727.18 543
9728.11 548
9729.05 517
9729.98 538
9730.91 573
9731.84 558
9732.77 564
9733.70 576
9734.63 621
9735.57 639
9736.50 682
9737.43 617
9738.36 594
9739.29 599
9740.22 553
9741.16 561
9742.09 527
9743.02 564
9743.95 505
9744.88 536
9745.82 573
9746.75 544
9747.68 500
9748.61 526
9749.55 491
9750.48 525
9751.41 540
9752.34 503
9753.27 566
9754.21 521
9755.14 516
9756.07 505
9757.01 529
9757.94 502
9758.87 459
9759.80 463
9760.74 477
9761.67 445
9762.60 509
9763.53 479
9764.47 482
9765.40 526
9766.33 546
9767.27 502
9768.20 504
9769.13 546
9770.07 534
9771.00 552
9771.93 550
9772.87 588
9773.80 548
9774.73 497
9775.67 518
9776.60 565
9777.53 483
9778.47 541
9779.40 522
9780.34 579
9781.27 573
9782.20 525
9783.14 591
9784.07 682
9785.00 690
9785.94 738
9786.87 736
9787.81 752
9788.74 828
9789.68 772
9790.61 759
9791.54 695
9792.48 709
9793.41 696
9794.35 645
9795.28 631
9796.22 636
9797.15 669
9798.08 657
9799.02 717
9799.95 754
9800.89 855
9801.82 863
9802.76 847
9803.69 808
9804.63 831
9805.56 785
9806.50 707
9807.43 607
9808.37 551
9809.30 545
9810.24 494
9811.17 471
9812.11 491
9813.04 533
9813.98 471
9814.91 495
9815.85 516
9816.79 479
9817.72 476
9818.66 513
9819.59 493
9820.53 448
9821.46 443
9822.40 468
9823.34 457
9824.27 465
9825.21 416
9826.14 390
9827.08 456
9828.02 446
9828.95 448
9829.89 438
9830.82 455
9831.76 461
9832.70 455
9833.63 415
9834.57 436
9835.50 391
9836.44 428
9837.38 444
9838.31 416
9839.25 436
9840.19 464
9841.12 439
9842.06 405
9843.00 440
9843.93 424
9844.87 427
9845.81 435
9846.74 400
9847.68 404
9848.62 409
9849.56 381
9850.49 419
9851.43 466
9852.37 407
9853.30 391
9854.24 423
9855.18 403
9856.12 455
9857.05 464
9857.99 406
9858.93 416
9859.87 412
9860.80 424
9861.74 392
9862.68 428
9863.62 415
9864.55 455
9865.49 409
9866.43 413
9867.37 422
9868.31 475
9869.24 437
9870.18 379
9871.12 370
9872.06 382
9873.00 404
9873.93 423
9874.87 398
9875.81 410
9876.75 409
9877.69 377
9878.63 412
9879.56 419
9880.50 433
9881.44 397
9882.38 379
9883.32 437
9884.26 413
9885.20 420
9886.14 429
9887.07 360
9888.01 367
9888.95 342
9889.89 423
9890.83 389
9891.77 392
9892.71 379
9893.65 389
9894.59 390
9895.53 374
9896.47 386
9897.40 345
9898.34 360
9899.28 382
9900.22 382
9901.16 383
9902.10 410
9903.04 393
9903.98 393
9904.92 378
9905.86 389
9906.80 407
9907.74 391
9908.68 378
9909.62 353
9910.56 343
9911.50 341
9912.44 438
9913.38 354
9914.32 344
9915.26 404
9916.20 419
9917.14 391
9918.08 404
9919.02 414
9919.96 394
9920.90 361
9921.84 384
9922.78 368
9923.72 370
9924.66 412
9925.61 420
9926.55 451
9927.49 470
9928.43 548
9929.37 576
9930.31 696
9931.25 677
9932.19 667
9933.13 661
9934.07 606
9935.01 587
9935.96 564
9936.90 523
9937.84 471
9938.78 402
9939.72 420
9940.66 432
9941.60 398
9942.54 394
9943.49 390
9944.43 380
9945.37 410
9946.31 377
9947.25 365
9948.19 378
9949.14 387
9950.08 347
9951.02 350
9951.96 320
9952.90 381
9953.85 403
9954.79 377
9955.73 373
9956.67 388
9957.61 393
9958.56 407
9959.50 414
9960.44 453
9961.38 422
9962.33 388
9963.27 384
9964.21 374
9965.15 384
9966.10 372
9967.04 356
9967.98 351
9968.92 361
9969.87 360
9970.81 403
9971.75 375
9972.70 353
9973.64 401
9974.58 361
9975.52 325
9976.47 338
9977.41 335
9978.35 324
9979.30 356
9980.24 350
9981.18 337
9982.13 328
9983.07 309
9984.01 334
9984.96 309
9985.90 316
9986.84 339
9987.79 365
9988.73 351
9989.68 357
9990.62 370
9991.56 315
9992.51 292
9993.45 331
9994.39 322
9995.34 304
9996.28 279
9997.23 267
9998.17 278
9999.11 306
10000.06 305
10001.00 305
10001.95 288
10002.89 306
10003.84 293
10004.78 289
10005.73 316
10006.67 338
10007.61 336
10008.56 282
10009.50 300
10010.45 285
10011.39 317
10012.34 302
10013.28 297
10014.23 321
10015.17 297
10016.12 285
10017.06 320
10018.01 331
10018.95 294
10019.90 289
10020.84 315
10021.79 302
10022.73 289
10023.68 246
10024.62 282
10025.57 323
10026.51 286
10027.46 255
10028.41 278
10029.35 294
10030.30 291
10031.24 283
10032.19 295
10033.13 314
10034.08 293
10035.03 300
10035.97 288
10036.92 281
10037.86 276
10038.81 285
10039.76 297
10040.70 229
10041.65 256
10042.59 243
10043.54 274
10044.49 263
10045.43 305
10046.38 289
10047.33 284
10048.27 277
10049.22 317
10050.17 296
10051.11 297
10052.06 310
10053.01 275
10053.95 253
10054.90 266
10055.85 289
10056.79 309
10057.74 281
10058.69 267
10059.63 272
10060.58 313
10061.53 264
10062.48 252
10063.42 257
10064.37 300
10065.32 265
10066.26 237
10067.21 240
10068.16 286
10069.11 267
10070.05 276
10071.00 284
10071.95 247
10072.90 279
10073.84 263
10074.79 257
10075.74 240
10076.69 261
10077.64 265
10078.58 267
10079.53 256
10080.48 251
10081.43 245
10082.38 251
10083.32 256
10084.27 243
10085.22 229
10086.17 258
10087.12 263
10088.07 260
10089.01 269
10089.96 281
10090.91 246
10091.86 264
10092.81 271
10093.76 241
10094.71 248
10095.65 272
10096.60 275
10097.55 277
10098.50 252
10099.45 281
10100.40 303
10101.35 264
10102.30 295
10103.25 297
10104.19 272
10105.14 267
10106.09 241
10107.04 245
10107.99 253
10108.94 304
10109.89 257
10110.84 260
10111.79 228
10112.74 263
10113.69 255
10114.64 270
10115.59 252
10116.54 283
10117.49 282
10118.44 274
10119.39 240
10120.34 252
10121.29 249
10122.24 262
10123.19 279
10124.14 260
10125.09 244
10126.04 225
10126.99 256
10127.94 251
10128.89 272
10129.84 228
10130.79 265
10131.74 305
10132.69 288
10133.64 271
10134.59 264
10135.54 261
10136.49 245
10137.44 262
10138.39 261
10139.34 263
10140.29 259
10141.24 309
10142.20 244
10143.15 227
10144.10 259
10145.05 290
10146.00 243
10146.95 247
10147.90 237
10148.85 261
10149.80 265
10150.76 267
10151.71 270
10152.66 279
10153.61 290
10154.56 282
10155.51 271
10156.46 240
10157.42 247
10158.37 227
10159.32 264
10160.27 241
10161.22 270
10162.18 299
10163.13 299
10164.08 313
10165.03 272
10165.98 261
10166.93 278
10167.89 285
10168.84 255
10169.79 258
10170.74 271
10171.70 330
10172.65 290
10173.60 283
10174.55 261
10175.51 257
10176.46 294
10177.41 286
10178.36 285
10179.32 303
10180.27 312
10181.22 333
10182.17 272
10183.13 295
10184.08 356
10185.03 331
10185.99 386
10186.94 367
10187.89 329
10188.84 319
10189.80 321
10190.75 349
10191.70 329
10192.66 325
10193.61 357
10194.56 345
10195.52 316
10196.47 325
10197.42 366
10198.38 358
10199.33 331
10200.29 396
10201.24 384
10202.19 357
10203.15 334
10204.10 365
10205.05 351
10206.01 373
10206.96 400
10207.92 411
10208.87 419
10209.82 449
10210.78 442
10211.73 455
10212.69 456
10213.64 444
10214.60 396
10215.55 394
10216.50 376
10217.46 405
10218.41 373
10219.37 351
10220.32 329
10221.28 390
10222.23 391
10223.19 369
10224.14 399
10225.10 388
10226.05 367
10227.01 379
10227.96 357
10228.92 347
10229.87 338
10230.83 404
10231.78 340
10232.74 326
10233.69 362
10234.65 362
10235.60 340
10236.56 396
10237.51 424
10238.47 460
10239.42 494
10240.38 465
10241.33 472
10242.29 451
10243.25 453
10244.20 433
10245.16 405
10246.11 359
10247.07 373
10248.02 359
10248.98 311
10249.94 330
10250.89 349
10251.85 292
10252.80 309
10253.76 328
10254.72 299
10255.67 344
10256.63 304
10257.59 300
10258.54 302
10259.50 269
10260.45 305
10261.41 351
10262.37 295
10263.32 313
10264.28 310
10265.24 287
10266.19 297
10267.15 294
10268.11 318
10269.06 309
10270.02 312
10270.98 273
10271.94 284
10272.89 318
10273.85 298
10274.81 302
10275.76 294
10276.72 272
10277.68 271
10278.64 265
10279.59 277
10280.55 291
10281.51 283
10282.47 282
10283.42 309
10284.38 276
10285.34 252
10286.30 260
10287.25 285
10288.21 254
10289.17 223
10290.13 246
10291.08 283
10292.04 295
10293.00 277
10293.96 257
10294.92 262
10295.87 282
10296.83 284
10297.79 315
10298.75 264
10299.71 235
10300.67 295
10301.62 265
10302.58 256
10303.54 254
10304.50 296
10305.46 281
10306.42 233
10307.38 272
10308.33 267
10309.29 264
10310.25 248
10311.21 247
10312.17 255
10313.13 278
10314.09 284
10315.05 284
10316.01 276
10316.96 247
10317.92 255
10318.88 270
10319.84 271
10320.80 287
10321.76 261
10322.72 242
10323.68 242
10324.64 216
10325.60 255
10326.56 294
10327.52 277
10328.48 267
10329.44 259
10330.40 306
10331.36 269
10332.32 265
10333.28 233
10334.24 269
10335.20 285
10336.16 270
10337.12 260
10338.08 248
10339.04 237
10340.00 255
10340.96 284
10341.92 254
10342.88 278
10343.84 244
10344.80 253
10345.76 258
10346.72 240
10347.68 229
10348.64 271
10349.60 270
10350.56 263
10351.52 265
10352.48 245
10353.44 254
10354.40 261
10355.36 239
10356.33 244
10357.29 247
10358.25 256
10359.21 244
10360.17 243
10361.13 244
10362.09 229
10363.05 228
10364.01 259
10364.98 253
10365.94 241
10366.90 246
10367.86 241
10368.82 217
10369.78 244
10370.75 206
10371.71 279
10372.67 244
10373.63 238
10374.59 258
10375.55 264
10376.52 249
10377.48 238
10378.44 236
10379.40 240
10380.36 264
10381.33 248
10382.29 209
10383.25 187
10384.21 235
10385.17 242
10386.14 255
10387.10 219
10388.06 232
10389.02 221
10389.99 248
10390.95 216
10391.91 214
10392.87 240
10393.84 241
10394.80 242
10395.76 222
10396.73 266
10397.69 222
10398.65 232
10399.61 233
10400.58 218
10401.54 222
10402.50 232
10403.47 238
10404.43 277
10405.39 225
10406.36 251
10407.32 239
10408.28 227
10409.25 250
10410.21 242
10411.17 261
10412.14 252
10413.10 262
10414.06 226
10415.03 254
10415.99 269
10416.95 251
10417.92 241
10418.88 291
10419.85 286
10420.81 314
10421.77 344
10422.74 359
10423.70 339
10424.67 324
10425.63 330
10426.59 350
10427.56 337
10428.52 266
10429.49 256
10430.45 252
10431.42 233
10432.38 254
10433.34 202
10434.31 232
10435.27 218
10436.24 205
10437.20 235
10438.17 278
10439.13 221
10440.10 222
10441.06 179
10442.03 212
10442.99 206
10443.96 224
10444.92 223
10445.89 254
10446.85 238
10447.82 210
10448.78 210
10449.75 257
10450.71 248
10451.68 250
10452.64 276
10453.61 282
10454.58 241
10455.54 207
10456.51 188
10457.47 211
10458.44 194
10459.40 227
10460.37 247
10461.33 196
10462.30 234
10463.27 181
10464.23 200
10465.20 228
10466.16 208
10467.13 228
10468.10 208
10469.06 213
10470.03 218
10471.00 227
10471.96 243
10472.93 235
10473.89 205
10474.86 233
10475.83 230
10476.79 212
10477.76 191
10478.73 171
10479.69 185
10480.66 206
10481.63 197
10482.59 202
10483.56 225
10484.53 215
10485.49 213
10486.46 224
10487.43 236
10488.40 247
10489.36 211
10490.33 225
10491.30 231
10492.26 218
10493.23 213
10494.20 208
10495.17 219
10496.13 211
10497.10 236
10498.07 231
10499.04 237
10500.00 221
10500.97 198
10501.94 201
10502.91 201
10503.87 197
10504.84 209
10505.81 224
10506.78 203
10507.75 221
10508.71 205
10509.68 197
10510.65 209
10511.62 214
10512.59 203
10513.55 208
10514.52 222
10515.49 230
10516.46 205
10517.43 211
10518.40 191
10519.36 199
10520.33 210
10521.30 203
10522.27 239
10523.24 207
10524.21 218
10525.18 227
10526.15 203
10527.11 226
10528.08 199
10529.05 203
10530.02 209
10530.99 201
10531.96 182
10532.93 169
10533.90 206
10534.87 240
10535.84 216
10536.80 226
10537.77 219
10538.74 197
10539.71 195
10540.68 231
10541.65 226
10542.62 207
10543.59 228
10544.56 256
10545.53 205
10546.50 192
10547.47 204
10548.44 219
10549.41 212
10550.38 200
10551.35 213
10552.32 248
10553.29 214
10554.26 209
10555.23 255
10556.20 244
10557.17 248
10558.14 217
10559.11 247
10560.08 253
10561.05 253
10562.02 258
10562.99 256
10563.96 271
10564.93 264
10565.90 293
10566.88 294
10567.85 287
10568.82 244
10569.79 226
10570.76 254
10571.73 243
10572.70 221
10573.67 214
10574.64 225
10575.61 217
10576.58 199
10577.56 232
10578.53 252
10579.50 223
10580.47 212
10581.44 203
10582.41 240
10583.38 229
10584.35 213
10585.33 217
10586.30 199
10587.27 202
10588.24 195
10589.21 227
10590.18 184
10591.16 191
10592.13 242
10593.10 265
10594.07 239
10595.04 231
10596.02 225
10596.99 253
10597.96 253
10598.93 257
10599.90 212
10600.88 228
10601.85 218
10602.82 237
10603.79 217
10604.77 243
10605.74 239
10606.71 239
10607.68 244
10608.66 225
10609.63 225
10610.60 217
10611.57 261
10612.55 230
10613.52 220
10614.49 214
10615.47 240
10616.44 224
10617.41 237
10618.38 206
10619.36 217
10620.33 234
10621.30 221
10622.28 238
10623.25 211
10624.22 196
10625.20 217
10626.17 217
10627.14 202
10628.12 194
10629.09 206
10630.06 216
10631.04 216
10632.01 212
10632.99 190
10633.96 226
10634.93 224
10635.91 250
10636.88 245
10637.86 255
10638.83 257
10639.80 286
10640.78 321
10641.75 293
10642.73 296
10643.70 304
10644.67 305
10645.65 317
10646.62 318
10647.60 257
10648.57 286
10649.55 284
10650.52 272
10651.50 281
10652.47 257
10653.44 228
10654.42 226
10655.39 245
10656.37 217
10657.34 268
10658.32 236
10659.29 225
10660.27 212
10661.24 230
10662.22 211
10663.19 240
10664.17 207
10665.14 230
10666.12 190
10667.09 193
10668.07 231
10669.04 244
10670.02 239
10671.00 227
10671.97 253
10672.95 215
10673.92 199
10674.90 179
10675.87 208
10676.85 200
10677.83 228
10678.80 184
10679.78 177
10680.75 208
10681.73 232
10682.70 200
10683.68 258
10684.66 220
10685.63 206
10686.61 212
10687.59 232
10688.56 231
10689.54 213
10690.51 259
10691.49 223
10692.47 207
10693.44 188
10694.42 224
10695.40 173
10696.37 220
10697.35 176
10698.33 197
10699.30 188
10700.28 204
10701.26 179
10702.23 189
10703.21 201
10704.19 219
10705.17 244
10706.14 182
10707.12 203
10708.10 180
10709.07 204
10710.05 197
10711.03 236
10712.01 227
10712.98 202
10713.96 245
10714.94 260
10715.92 255
10716.89 247
10717.87 244
10718.85 213
10719.83 209
10720.80 212
10721.78 227
10722.76 195
10723.74 183
10724.71 189
10725.69 212
10726.67 206
10727.65 203
10728.63 199
10729.61 194
10730.58 205
10731.56 197
10732.54 228
10733.52 188
10734.50 223
10735.48 213
10736.45 226
10737.43 216
10738.41 213
10739.39 234
10740.37 207
10741.35 185
10742.33 217
10743.30 191
10744.28 208
10745.26 182
10746.24 205
10747.22 193
10748.20 186
10749.18 194
10750.16 190
10751.14 193
10752.11 207
10753.09 208
10754.07 207
10755.05 190
10756.03 191
10757.01 198
10757.99 199
10758.97 197
10759.95 181
10760.93 210
10761.91 205
10762.89 200
10763.87 207
10764.85 201
10765.83 227
10766.81 195
10767.79 208
10768.77 203
10769.75 186
10770.73 193
10771.71 193
10772.69 206
10773.67 217
10774.65 210
10775.63 211
10776.61 191
10777.59 196
10778.57 203
10779.55 210
10780.53 229
10781.51 223
10782.49 213
10783.47 223
10784.45 260
10785.43 227
10786.41 234
10787.39 210
10788.38 208
10789.36 164
10790.34 189
10791.32 210
10792.30 215
10793.28 218
10794.26 193
10795.24 211
10796.22 194
10797.21 194
10798.19 199
10799.17 196
10800.15 205
10801.13 241
10802.11 206
10803.09 193
10804.08 211
10805.06 247
10806.04 166
10807.02 185
10808.00 194
10808.98 209
10809.97 212
10810.95 194
10811.93 205
10812.91 197
10813.89 221
10814.88 193
10815.86 213
10816.84 218
10817.82 231
10818.80 229
10819.79 241
10820.77 227
10821.75 225
10822.73 202
10823.72 219
10824.70 224
10825.68 215
10826.66 221
10827.65 245
10828.63 246
10829.61 234
10830.59 226
10831.58 241
10832.56 210
10833.54 207
10834.53 248
10835.51 163
10836.49 211
10837.47 221
10838.46 207
10839.44 213
10840.42 245
10841.41 221
10842.39 201
10843.37 216
10844.36 209
10845.34 220
10846.32 212
10847.31 207
10848.29 215
10849.27 244
10850.26 228
10851.24 210
10852.23 210
10853.21 207
10854.19 217
10855.18 216
10856.16 251
10857.14 238
10858.13 217
10859.11 203
10860.10 206
10861.08 175
10862.07 206
10863.05 216
10864.03 203
10865.02 222
10866.00 236
10866.99 224
10867.97 208
10868.96 200
10869.94 248
10870.92 219
10871.91 229
10872.89 238
10873.88 209
10874.86 208
10875.85 208
10876.83 208
10877.82 183
10878.80 222
10879.79 209
10880.77 260
10881.76 235
10882.74 220
10883.73 241
10884.71 212
10885.70 216
10886.68 246
10887.67 234
10888.66 237
10889.64 236
10890.63 242
10891.61 252
10892.60 294
10893.58 269
10894.57 224
10895.55 226
10896.54 261
10897.53 241
10898.51 243
10899.50 252
10900.48 262
10901.47 240
10902.46 220
10903.44 224
10904.43 250
10905.41 283
10906.40 286
10907.39 259
10908.37 273
10909.36 257
10910.35 237
10911.33 243
10912.32 254
10913.30 238
10914.29 248
10915.28 247
10916.26 277
10917.25 310
10918.24 287
10919.22 276
10920.21 272
10921.20 279
10922.19 305
10923.17 271
10924.16 280
10925.15 247
10926.13 289
10927.12 273
10928.11 320
10929.09 317
10930.08 298
10931.07 284
10932.06 294
10933.04 297
10934.03 291
10935.02 288
10936.01 297
10936.99 314
10937.98 331
10938.97 334
10939.96 319
10940.94 291
10941.93 307
10942.92 324
10943.91 322
10944.90 333
10945.88 327
10946.87 349
10947.86 362
10948.85 380
10949.84 349
10950.82 341
10951.81 348
10952.80 360
10953.79 355
10954.78 365
10955.77 387
10956.76 446
10957.74 456
10958.73 474
10959.72 500
10960.71 492
10961.70 542
10962.69 621
10963.68 631
10964.66 581
10965.65 598
10966.64 542
10967.63 478
10968.62 501
10969.61 529
10970.60 472
10971.59 447
10972.58 412
10973.57 444
10974.56 428
10975.54 403
10976.53 436
10977.52 407
10978.51 414
10979.50 410
10980.49 419
10981.48 427
10982.47 424
10983.46 443
10984.45 462
10985.44 474
10986.43 468
10987.42 509
10988.41 485
10989.40 461
10990.39 479
10991.38 505
10992.37 516
10993.36 528
10994.35 485
10995.34 498
10996.33 515
10997.32 560
10998.31 657
10999.30 679
11000.29 818
11001.28 914
11002.27 918
11003.26 991
11004.25 992
11005.25 980
11006.24 949
11007.23 932
11008.22 802
11009.21 714
11010.20 701
11011.19 606
11012.18 560
11013.17 569
11014.16 544
11015.15 543
11016.15 523
11017.14 509
11018.13 505
11019.12 484
11020.11 508
11021.10 536
11022.09 515
11023.09 518
11024.08 512
11025.07 503
11026.06 535
11027.05 452
11028.04 476
11029.03 472
11030.03 519
11031.02 449
11032.01 469
11033.00 477
11033.99 430
11034.99 417
11035.98 418
11036.97 425
11037.96 393
11038.95 405
11039.95 435
11040.94 405
11041.93 379
11042.92 394
11043.92 382
11044.91 361
11045.90 350
11046.89 340
11047.89 325
11048.88 371
11049.87 348
11050.86 360
11051.86 322
11052.85 319
11053.84 347
11054.84 359
11055.83 368
11056.82 328
11057.81 346
11058.81 367
11059.80 316
11060.79 300
11061.79 338
11062.78 292
11063.77 308
11064.77 336
11065.76 326
11066.75 342
11067.75 348
11068.74 337
11069.73 334
11070.73 312
11071.72 315
11072.72 322
11073.71 304
11074.70 272
11075.70 324
11076.69 313
11077.69 296
11078.68 291
11079.67 312
11080.67 331
11081.66 300
11082.66 343
11083.65 319
11084.64 334
11085.64 293
11086.63 315
11087.63 325
11088.62 332
11089.62 326
11090.61 318
11091.60 327
11092.60 286
11093.59 277
11094.59 300
11095.58 306
11096.58 274
11097.57 318
11098.57 306
11099.56 335
11100.56 300
11101.55 250
11102.55 296
11103.54 294
11104.54 358
11105.53 315
11106.53 321
11107.52 269
11108.52 282
11109.51 301
11110.51 323
11111.51 293
11112.50 334
11113.50 288
11114.49 286
11115.49 274
11116.48 294
11117.48 287
11118.47 329
11119.47 316
11120.47 296
11121.46 318
11122.46 353
11123.45 336
11124.45 349
11125.45 358
11126.44 371
11127.44 406
11128.44 378
11129.43 401
11130.43 412
11131.42 420
11132.42 439
11133.42 459
11134.41 371
11135.41 358
11136.41 342
11137.40 326
11138.40 283
11139.40 271
11140.39 313
11141.39 308
11142.39 302
11143.38 287
11144.38 297
11145.38 295
11146.37 298
11147.37 303
11148.37 307
11149.37 291
11150.36 289
11151.36 309
11152.36 257
11153.35 278
11154.35 262
11155.35 296
11156.35 284
11157.34 257
11158.34 257
11159.34 309
11160.34 249
11161.34 283
11162.33 283
11163.33 291
11164.33 295
11165.33 255
11166.32 260
11167.32 277
11168.32 247
11169.32 270
11170.32 302
11171.31 245
11172.31 261
11173.31 237
11174.31 249
11175.31 268
11176.31 261
11177.30 265
11178.30 267
11179.30 232
11180.30 266
11181.30 233
11182.30 250
11183.30 265
11184.29 243
11185.29 255
11186.29 233
11187.29 239
11188.29 242
11189.29 254
11190.29 235
11191.29 261
11192.29 255
11193.29 270
11194.28 229
11195.28 225
11196.28 244
11197.28 231
11198.28 232
11199.28 236
11200.28 259
11201.28 262
11202.28 261
11203.28 241
11204.28 248
11205.28 267
11206.28 227
11207.28 226
11208.28 276
11209.28 250
11210.28 266
11211.28 247
11212.28 282
11213.28 251
11214.28 253
11215.28 237
11216.28 221
11217.28 248
11218.28 230
11219.28 232
11220.28 213
11221.28 233
11222.28 217
11223.28 243
11224.28 247
11225.28 233
11226.28 243
11227.28 252
11228.28 256
11229.28 265
11230.28 224
11231.28 247
11232.29 233
11233.29 223
11234.29 241
11235.29 222
11236.29 238
11237.29 222
11238.29 218
11239.29 227
11240.29 235
11241.30 200
11242.30 185
11243.30 189
11244.30 213
11245.30 235
11246.30 253
11247.30 238
11248.31 201
11249.31 222
11250.31 233
11251.31 235
11252.31 225
11253.31 230
11254.32 207
11255.32 223
11256.32 263
11257.32 225
11258.32 201
11259.33 226
11260.33 242
11261.33 227
11262.33 224
11263.33 228
11264.34 240
11265.34 217
11266.34 232
11267.34 228
11268.35 242
11269.35 211
11270.35 230
11271.35 222
11272.36 220
11273.36 222
11274.36 252
11275.37 279
11276.37 230
11277.37 235
11278.37 255
11279.38 274
11280.38 267
11281.38 300
11282.39 292
11283.39 280
11284.39 268
11285.40 269
11286.40 236
11287.40 269
11288.41 242
11289.41 222
11290.41 265
11291.42 247
11292.42 204
11293.42 241
11294.43 230
11295.43 228
11296.43 240
11297.44 232
11298.44 228
11299.45 213
11300.45 232
11301.45 214
11302.46 236
11303.46 205
11304.47 225
11305.47 202
11306.47 222
11307.48 196
11308.48 251
11309.49 262
11310.49 223
11311.50 246
11312.50 241
11313.50 280
11314.51 258
11315.51 284
11316.52 255
11317.52 285
11318.53 247
11319.53 268
11320.54 253
11321.54 251
11322.55 243
11323.55 238
11324.56 227
11325.56 232
11326.57 224
11327.57 220
11328.58 237
11329.58 223
11330.59 257
11331.59 221
11332.60 189
11333.60 198
11334.61 222
11335.61 237
11336.62 227
11337.63 256
11338.63 288
11339.64 249
11340.64 221
11341.65 226
11342.65 255
11343.66 247
11344.67 264
11345.67 265
11346.68 244
11347.68 238
11348.69 216
11349.70 229
11350.70 170
11351.71 223
11352.71 221
11353.72 241
11354.73 226
11355.73 206
11356.74 208
11357.75 228
11358.75 199
11359.76 222
11360.77 238
11361.77 226
11362.78 229
11363.79 210
11364.79 228
11365.80 212
11366.81 239
11367.81 241
11368.82 208
11369.83 186
11370.83 196
11371.84 218
11372.85 208
11373.86 208
11374.86 204
11375.87 222
11376.88 204
11377.89 227
11378.89 220
11379.90 229
11380.91 227
11381.92 240
11382.92 204
11383.93 229
11384.94 202
11385.95 221
11386.95 215
11387.96 195
11388.97 193
11389.98 204
11390.99 233
11391.99 186
11393.00 180
11394.01 191
11395.02 211
11396.03 171
11397.03 200
11398.04 173
11399.05 215
11400.06 213
11401.07 225
11402.08 206
11403.08 218
11404.09 217
11405.10 210
11406.11 204
11407.12 158
11408.13 208
11409.14 219
11410.14 201
11411.15 201
11412.16 185
11413.17 196
11414.18 209
11415.19 191
11416.20 194
11417.21 199
11418.22 191
11419.23 190
11420.23 184
11421.24 192
11422.25 203
11423.26 199
11424.27 200
11425.28 166
11426.29 171
11427.30 205
11428.31 210
11429.32 229
11430.33 197
11431.34 202
11432.35 176
11433.36 188
11434.37 198
11435.38 164
11436.39 170
11437.40 199
11438.41 181
11439.42 171
11440.43 208
11441.44 172
11442.45 190
11443.46 157
11444.47 189
11445.48 175
11446.49 199
11447.50 196
11448.51 180
11449.52 166
11450.53 196
11451.54 199
11452.55 202
11453.56 218
11454.58 191
11455.59 177
11456.60 194
11457.61 230
11458.62 181
11459.63 199
11460.64 176
11461.65 186
11462.66 202
11463.67 185
11464.69 181
11465.70 186
11466.71 175
11467.72 178
11468.73 162
11469.74 185
11470.75 199
11471.77 192
11472.78 167
11473.79 182
11474.80 215
11475.81 229
11476.82 185
11477.84 199
11478.85 177
11479.86 192
11480.87 172
11481.88 183
11482.89 183
11483.91 192
11484.92 204
11485.93 206
11486.94 159
11487.96 167
11488.97 176
11489.98 191
11490.99 178
11492.00 190
11493.02 182
11494.03 204
11495.04 195
11496.06 178
11497.07 142
11498.08 163
11499.09 155
11500.11 179
11501.12 159
11502.13 148
11503.14 183
11504.16 186
11505.17 210
11506.18 185
11507.20 163
11508.21 171
11509.22 191
11510.24 187
11511.25 155
11512.26 170
11513.28 187
11514.29 173
11515.30 144
11516.32 153
11517.33 174
11518.34 182
11519.36 182
11520.37 167
11521.38 137
11522.40 176
11523.41 190
11524.43 197
11525.44 177
11526.45 206
11527.47 186
11528.48 211
11529.50 172
11530.51 195
11531.52 166
11532.54 168
11533.55 195
11534.57 184
11535.58 191
11536.60 174
11537.61 182
11538.62 165
11539.64 178
11540.65 154
11541.67 186
11542.68 186
11543.70 181
11544.71 188
11545.73 183
11546.74 203
11547.76 173
11548.77 177
11549.79 176
11550.80 155
11551.82 154
11552.83 187
11553.85 188
11554.86 173
11555.88 178
11556.89 196
11557.91 212
11558.92 197
11559.94 190
11560.95 194
11561.97 202
11562.98 171
11564.00 172
11565.02 181
11566.03 182
11567.05 198
11568.06 203
11569.08 164
11570.10 209
11571.11 180
11572.13 197
11573.14 186
11574.16 165
11575.18 186
11576.19 209
11577.21 188
11578.22 167
11579.24 182
11580.26 182
11581.27 182
11582.29 159
11583.31 186
11584.32 192
11585.34 197
11586.35 196
11587.37 216
11588.39 210
11589.40 204
11590.42 197
11591.44 210
11592.46 217
11593.47 217
11594.49 201
11595.51 226
11596.52 210
11597.54 211
11598.56 224
11599.57 245
11600.59 256
11601.61 273
11602.63 266
11603.64 280
11604.66 303
11605.68 298
11606.70 244
11607.71 246
11608.73 244
11609.75 200
11610.77 229
11611.78 193
11612.80 223
11613.82 200
11614.84 202
11615.85 201
11616.87 179
11617.89 177
11618.91 169
11619.93 173
11620.95 158
11621.96 192
11622.98 175
11624.00 181
11625.02 162
11626.04 213
11627.05 191
11628.07 202
11629.09 186
11630.11 164
11631.13 207
11632.15 199
11633.17 194
11634.18 221
11635.20 203
11636.22 215
11637.24 193
11638.26 181
11639.28 191
11640.30 193
11641.32 185
11642.34 158
11643.35 177
11644.37 192
11645.39 207
11646.41 192
11647.43 196
11648.45 172
11649.47 183
11650.49 194
11651.51 197
11652.53 204
11653.55 169
11654.57 190
11655.59 209
11656.61 187
11657.63 160
11658.65 169
11659.67 172
11660.69 171
11661.71 172
11662.73 163
11663.75 137
11664.77 186
11665.79 167
11666.81 163
11667.83 156
11668.85 163
11669.87 166
11670.89 172
11671.91 188
11672.93 171
11673.95 173
11674.97 165
11675.99 175
11677.01 167
11678.03 171
11679.05 146
11680.07 191
11681.09 174
11682.11 172
11683.13 169
11684.15 199
11685.18 188
11686.20 203
11687.22 168
11688.24 167
11689.26 181
11690.28 170
11691.30 162
11692.32 161
11693.34 189
11694.37 173
11695.39 177
11696.41 158
11697.43 156
11698.45 161
11699.47 132
11700.49 156
11701.52 188
11702.54 198
11703.56 161
11704.58 179
11705.60 149
11706.62 178
11707.65 155
11708.67 171
11709.69 160
11710.71 190
11711.73 193
11712.76 180
11713.78 167
11714.80 155
11715.82 162
11716.85 164
11717.87 177
11718.89 162
11719.91 176
11720.94 170
11721.96 161
11722.98 164
11724.00 144
11725.03 145
11726.05 183
11727.07 165
11728.09 167
11729.12 165
11730.14 189
11731.16 166
11732.19 151
11733.21 170
11734.23 160
11735.25 174
11736.28 181
11737.30 183
11738.32 158
11739.35 160
11740.37 138
11741.39 160
11742.42 168
11743.44 167
11744.46 163
11745.49 176
11746.51 146
11747.54 162
11748.56 165
11749.58 164
11750.61 173
11751.63 166
11752.65 192
11753.68 181
11754.70 185
11755.73 195
11756.75 180
11757.77 193
11758.80 177
11759.82 162
11760.85 166
11761.87 192
11762.90 183
11763.92 152
11764.94 165
11765.97 169
11766.99 179
11768.02 191
11769.04 163
11770.07 169
11771.09 163
11772.12 167
11773.14 182
11774.17 158
11775.19 164
11776.22 183
11777.24 195
11778.27 182
11779.29 180
11780.32 173
11781.34 165
11782.37 169
11783.39 145
11784.42 157
11785.44 166
11786.47 187
11787.49 184
11788.52 180
11789.54 189
11790.57 167
11791.59 178
11792.62 165
11793.65 185
11794.67 178
11795.70 168
11796.72 164
11797.75 191
11798.77 178
11799.80 158
11800.83 159
11801.85 189
11802.88 174
11803.90 177
11804.93 175
11805.96 161
11806.98 174
11808.01 163
11809.04 199
11810.06 180
11811.09 164
11812.12 171
11813.14 177
11814.17 181
11815.20 170
11816.22 160
11817.25 174
11818.28 193
11819.30 195
11820.33 190
11821.36 154
11822.38 211
11823.41 212
11824.44 190
11825.46 195
11826.49 174
11827.52 155
11828.54 164
11829.57 195
11830.60 193
11831.63 197
11832.65 195
11833.68 213
11834.71 192
11835.74 201
11836.76 206
11837.79 185
11838.82 166
11839.85 191
11840.87 204
11841.90 188
11842.93 174
11843.96 203
11844.99 192
11846.01 183
11847.04 198
11848.07 199
11849.10 181
11850.13 180
11851.15 166
11852.18 193
11853.21 206
11854.24 188
11855.27 211
11856.30 210
11857.32 198
11858.35 158
11859.38 196
11860.41 184
11861.44 177
11862.47 198
11863.50 196
11864.52 228
11865.55 194
11866.58 187
11867.61 182
11868.64 222
11869.67 207
11870.70 186
11871.73 200
11872.76 183
11873.79 197
11874.81 212
11875.84 187
11876.87 187
11877.90 233
11878.93 238
11879.96 232
11880.99 194
11882.02 233
11883.05 216
11884.08 228
11885.11 225
11886.14 216
11887.17 240
11888.20 234
11889.23 211
11890.26 212
11891.29 226
11892.32 227
11893.35 247
11894.38 247
11895.41 239
11896.44 234
11897.47 247
11898.50 263
11899.53 258
11900.56 260
11901.59 285
11902.62 304
11903.65 335
11904.68 319
11905.71 350
11906.74 329
11907.77 342
11908.80 329
11909.83 330
11910.86 311
11911.90 272
11912.93 269
11913.96 305
11914.99 288
11916.02 297
11917.05 294
11918.08 307
11919.11 286
11920.14 296
11921.17 312
11922.21 304
11923.24 274
11924.27 279
11925.30 295
11926.33 309
11927.36 306
11928.39 324
11929.43 347
11930.46 387
11931.49 398
11932.52 469
11933.55 523
11934.58 549
11935.62 521
11936.65 573
11937.68 574
11938.71 500
11939.74 483
11940.78 482
11941.81 472
11942.84 396
11943.87 369
11944.90 356
11945.94 344
11946.97 304
11948.00 331
11949.03 323
11950.07 301
11951.10 261
11952.13 292
11953.16 296
11954.20 255
11955.23 238
11956.26 270
11957.29 259
11958.33 238
11959.36 229
11960.39 267
11961.43 274
11962.46 270
11963.49 296
11964.53 269
11965.56 236
11966.59 227
11967.62 275
11968.66 259
11969.69 243
11970.72 259
11971.76 265
11972.79 251
11973.83 268
11974.86 273
11975.89 265
11976.93 226
11977.96 262
11978.99 256
11980.03 245
11981.06 275
11982.09 263
11983.13 264
11984.16 274
11985.20 277
11986.23 261
11987.26 284
11988.30 219
11989.33 228
11990.37 268
11991.40 277
11992.44 242
11993.47 230
11994.50 259
11995.54 286
11996.57 244
11997.61 245
11998.64 260
11999.68 249
12000.71 283
12001.75 252
12002.78 257
12003.82 223
12004.85 254
12005.89 258
12006.92 270
12007.96 268
12008.99 248
12010.03 294
12011.06 261
12012.10 263
12013.13 281
12014.17 283
12015.20 280
12016.24 264
12017.27 280
12018.31 312
12019.34 311
12020.38 333
12021.41 340
12022.45 384
12023.49 372
12024.52 355
12025.56 338
12026.59 328
12027.63 299
12028.66 309
12029.70 347
12030.74 296
12031.77 313
12032.81 312
12033.84 309
12034.88 321
12035.92 299
12036.95 303
12037.99 339
12039.03 280
12040.06 277
12041.10 291
12042.13 292
12043.17 304
12044.21 284
12045.24 292
12046.28 277
12047.32 275
12048.35 277
12049.39 283
12050.43 276
12051.46 262
12052.50 257
12053.54 276
12054.58 265
12055.61 255
12056.65 269
12057.69 262
12058.72 241
12059.76 282
12060.80 276
12061.84 257
12062.87 253
12063.91 260
12064.95 272
12065.98 270
12067.02 247
12068.06 239
12069.10 253
12070.14 255
12071.17 233
12072.21 251
12073.25 251
12074.29 231
12075.32 231
12076.36 276
12077.40 257
12078.44 263
12079.48 249
12080.51 239
12081.55 221
12082.59 239
12083.63 232
12084.67 253
12085.71 244
12086.74 237
12087.78 257
12088.82 250
12089.86 245
12090.90 238
12091.94 235
12092.97 250
12094.01 267
12095.05 268
12096.09 264
12097.13 257
12098.17 282
12099.21 300
12100.25 282
12101.29 262
12102.32 288
12103.36 311
12104.40 338
12105.44 307
12106.48 299
12107.52 345
12108.56 337
12109.60 301
12110.64 274
12111.68 313
12112.72 293
12113.76 318
12114.80 288
12115.84 288
12116.88 250
12117.92 261
12118.96 247
12120.00 227
12121.04 210
12122.07 206
12123.11 236
12124.15 220
12125.19 195
12126.23 196
12127.28 220
12128.32 221
12129.36 249
12130.40 228
12131.44 221
12132.48 227
12133.52 233
12134.56 240
12135.60 212
12136.64 228
12137.68 215
12138.72 218
12139.76 213
12140.80 227
12141.84 212
12142.88 219
12143.92 216
12144.96 226
12146.00 197
12147.05 186
12148.09 178
12149.13 218
12150.17 193
12151.21 200
12152.25 200
12153.29 225
12154.33 217
12155.38 187
12156.42 211
12157.46 212
12158.50 213
12159.54 212
12160.58 188
12161.62 195
12162.67 195
12163.71 176
12164.75 220
12165.79 190
12166.83 207
12167.87 212
12168.92 201
12169.96 190
12171.00 195
12172.04 167
12173.08 183
12174.13 177
12175.17 191
12176.21 204
12177.25 203
12178.30 210
12179.34 178
12180.38 200
12181.42 182
12182.47 187
12183.51 188
12184.55 203
12185.59 181
12186.64 207
12187.68 207
12188.72 195
12189.76 193
12190.81 193
12191.85 185
12192.89 202
12193.94 203
12194.98 182
12196.02 190
12197.06 195
12198.11 209
12199.15 196
12200.19 219
12201.24 184
12202.28 223
12203.32 184
12204.37 209
12205.41 212
12206.45 176
12207.50 191
12208.54 203
12209.59 187
12210.63 169
12211.67 208
12212.72 176
12213.76 202
12214.80 196
12215.85 188
12216.89 178
12217.94 214
12218.98 188
12220.02 205
12221.07 199
12222.11 178
12223.16 198
12224.20 191
12225.25 172
12226.29 209
12227.33 215
12228.38 215
12229.42 197
12230.47 224
12231.51 230
12232.56 220
12233.60 237
12234.65 190
12235.69 205
12236.74 207
12237.78 187
12238.83 193
12239.87 194
12240.92 200
12241.96 186
12243.01 208
12244.05 196
12245.10 199
12246.14 205
12247.19 200
12248.23 186
12249.28 183
12250.32 198
12251.37 189
12252.41 192
12253.46 183
12254.50 177
12255.55 199
12256.60 178
12257.64 162
12258.69 177
12259.73 179
12260.78 191
12261.82 176
12262.87 201
12263.92 192
12264.96 204
12266.01 196
12267.05 183
12268.10 169
12269.15 182
12270.19 178
12271.24 215
12272.29 189
12273.33 153
12274.38 148
12275.43 174
12276.47 180
12277.52 169
12278.57 193
12279.61 192
12280.66 185
12281.71 166
12282.75 162
12283.80 156
12284.85 158
12285.89 191
12286.94 190
12287.99 176
12289.03 167
12290.08 205
12291.13 194
12292.18 167
12293.22 162
12294.27 181
12295.32 162
12296.36 164
12297.41 190
12298.46 155
12299.51 150
12300.55 180
12301.60 159
12302.65 163
12303.70 151
12304.74 160
12305.79 193
12306.84 178
12307.89 155
12308.94 145
12309.98 183
12311.03 192
12312.08 177
12313.13 164
12314.18 183
12315.22 160
12316.27 178
12317.32 176
12318.37 175
12319.42 179
12320.47 160
12321.51 174
12322.56 169
12323.61 161
12324.66 143
12325.71 166
12326.76 158
12327.81 158
12328.85 155
12329.90 170
12330.95 172
12332.00 160
12333.05 156
12334.10 185
12335.15 167
12336.20 159
12337.25 156
12338.30 168
12339.34 169
12340.39 185
12341.44 155
12342.49 140
12343.54 162
12344.59 162
12345.64 161
12346.69 162
12347.74 183
12348.79 171
12349.84 201
12350.89 179
12351.94 154
12352.99 160
12354.04 163
12355.09 150
12356.14 148
12357.19 163
12358.24 162
12359.29 197
12360.34 183
12361.39 166
12362.44 144
12363.49 171
12364.54 187
12365.59 201
12366.64 145
12367.69 136
12368.74 138
12369.79 182
12370.84 174
12371.89 156
12372.94 170
12373.99 198
12375.04 176
12376.09 192
12377.15 190
12378.20 165
12379.25 172
12380.30 172
12381.35 180
12382.40 125
12383.45 154
12384.50 166
12385.55 170
12386.60 181
12387.66 170
12388.71 194
12389.76 175
12390.81 193
12391.86 191
12392.91 175
12393.96 171
12395.02 188
12396.07 180
12397.12 172
12398.17 160
12399.22 164
12400.27 183
12401.33 200
12402.38 141
12403.43 171
12404.48 174
12405.53 158
12406.59 177
12407.64 150
12408.69 163
12409.74 206
12410.80 195
12411.85 175
12412.90 183
12413.95 176
12415.00 187
12416.06 198
12417.11 169
12418.16 163
12419.21 172
12420.27 210
12421.32 197
12422.37 141
12423.43 157
12424.48 195
12425.53 197
12426.58 186
12427.64 158
12428.69 168
12429.74 161
12430.80 184
12431.85 187
12432.90 157
12433.96 157
12435.01 180
12436.06 202
12437.12 143
12438.17 139
12439.22 177
12440.28 190
12441.33 186
12442.38 169
12443.44 163
12444.49 237
12445.54 186
12446.60 166
12447.65 162
12448.71 164
12449.76 175
12450.81 185
12451.87 167
12452.92 160
12453.98 159
12455.03 197
12456.08 175
12457.14 187
12458.19 175
12459.25 170
12460.30 185
12461.36 162
12462.41 152
12463.46 165
12464.52 171
12465.57 160
12466.63 183
12467.68 159
12468.74 178
12469.79 169
12470.85 196
12471.90 186
12472.96 192
12474.01 179
12475.07 188
12476.12 199
12477.18 206
12478.23 196
12479.29 204
12480.34 201
12481.40 195
12482.45 215
12483.51 183
12484.56 167
12485.62 221
12486.67 188
12487.73 172
12488.79 206
12489.84 218
12490.90 232
12491.95 258
12493.01 255
12494.06 276
12495.12 357
12496.18 342
12497.23 342
12498.29 425
12499.34 450
12500.40 385
12501.46 408
12502.51 445
12503.57 348
12504.62 332
12505.68 310
12506.74 286
12507.79 265
12508.85 237
12509.91 248
12510.96 257
12512.02 234
12513.08 216
12514.13 202
12515.19 200
12516.25 198
12517.30 182
12518.36 214
12519.42 199
12520.47 199
12521.53 175
12522.59 193
12523.64 194
12524.70 191
12525.76 223
12526.82 199
12527.87 210
12528.93 202
12529.99 218
12531.04 224
12532.10 210
12533.16 190
12534.22 171
12535.27 190
12536.33 189
12537.39 193
12538.45 203
12539.50 204
12540.56 197
12541.62 201
12542.68 179
12543.74 200
12544.79 168
12545.85 199
12546.91 185
12547.97 167
12549.03 163
12550.08 198
12551.14 164
12552.20 153
12553.26 176
12554.32 173
12555.38 147
12556.43 178
12557.49 206
12558.55 201
12559.61 181
12560.67 178
12561.73 186
12562.79 178
12563.84 179
12564.90 188
12565.96 173
12567.02 170
12568.08 165
12569.14 151
12570.20 175
12571.26 174
12572.32 193
12573.37 207
12574.43 169
12575.49 199
12576.55 193
12577.61 232
12578.67 226
12579.73 227
12580.79 222
12581.85 238
12582.91 237
12583.97 216
12585.03 238
12586.09 218
12587.15 194
12588.21 233
12589.27 226
12590.33 214
12591.39 200
12592.45 206
12593.51 191
12594.57 187
12595.63 195
12596.69 200
12597.75 192
12598.81 181
12599.87 215
12600.93 210
12601.99 189
12603.05 209
12604.11 206
12605.17 181
12606.23 149
12607.29 165
12608.35 182
12609.41 196
12610.47 184
12611.53 197
12612.59 164
12613.66 197
12614.72 180
12615.78 144
12616.84 183
12617.90 193
12618.96 181
12620.02 208
12621.08 186
12622.14 186
12623.20 167
12624.27 186
12625.33 202
12626.39 167
12627.45 169
12628.51 184
12629.57 164
12630.63 128
12631.70 153
12632.76 187
12633.82 189
12634.88 180
12635.94 182
12637.00 181
12638.07 169
12639.13 169
12640.19 163
12641.25 161
12642.31 172
12643.38 193
12644.44 196
12645.50 198
12646.56 160
12647.63 153
12648.69 163
12649.75 186
12650.81 158
12651.88 167
12652.94 183
12654.00 189
12655.06 190
12656.13 164
12657.19 180
12658.25 181
12659.31 192
12660.38 173
12661.44 181
12662.50 172
12663.57 149
12664.63 195
12665.69 183
12666.75 150
12667.82 197
12668.88 174
12669.94 185
12671.01 190
12672.07 193
12673.13 165
12674.20 168
12675.26 166
12676.32 167
12677.39 175
12678.45 152
12679.51 164
12680.58 199
12681.64 170
12682.71 163
12683.77 174
12684.83 173
12685.90 166
12686.96 197
12688.03 181
12689.09 151
12690.15 152
12691.22 179
12692.28 182
12693.35 188
12694.41 174
12695.47 172
12696.54 189
12697.60 193
12698.67 177
12699.73 165
12700.80 198
12701.86 175
12702.93 176
12703.99 206
12705.05 195
12706.12 157
12707.18 201
12708.25 184
12709.31 154
12710.38 176
12711.44 179
12712.51 181
12713.57 177
12714.64 181
12715.70 192
12716.77 193
12717.83 175
12718.90 190
12719.96 193
12721.03 187
12722.10 202
12723.16 178
12724.23 170
12725.29 183
12726.36 182
12727.42 193
12728.49 188
12729.55 177
12730.62 187
12731.69 190
12732.75 202
12733.82 187
12734.88 179
12735.95 208
12737.02 201
12738.08 211
12739.15 198
12740.21 207
12741.28 218
12742.35 200
12743.41 219
12744.48 223
12745.55 204
12746.61 193
12747.68 184
12748.75 167
12749.81 182
12750.88 169
12751.95 157
12753.01 170
12754.08 198
12755.15 171
12756.21 183
12757.28 162
12758.35 183
12759.41 157
12760.48 172
12761.55 168
12762.61 183
12763.68 164
12764.75 155
12765.82 178
12766.88 181
12767.95 198
12769.02 168
12770.09 196
12771.15 159
12772.22 187
12773.29 190
12774.36 184
12775.42 169
12776.49 171
12777.56 159
12778.63 160
12779.69 177
12780.76 183
12781.83 187
12782.90 179
12783.97 198
12785.03 197
12786.10 186
12787.17 144
12788.24 184
12789.31 165
12790.37 176
12791.44 179
12792.51 188
12793.58 156
12794.65 137
12795.72 156
12796.79 162
12797.85 167
12798.92 169
12799.99 174
12801.06 181
12802.13 191
12803.20 156
12804.27 163
12805.34 181
12806.40 193
12807.47 159
12808.54 180
12809.61 178
12810.68 188
12811.75 179
12812.82 200
12813.89 192
12814.96 186
12816.03 162
12817.10 194
12818.17 204
12819.23 187
12820.30 193
12821.37 194
12822.44 208
12823.51 211
12824.58 195
12825.65 200
12826.72 220
12827.79 228
12828.86 179
12829.93 167
12831.00 191
12832.07 189
12833.14 155
12834.21 168
12835.28 162
12836.35 173
12837.42 148
12838.49 190
12839.56 158
12840.63 163
12841.70 192
12842.77 191
12843.85 167
12844.92 168
12845.99 192
12847.06 208
12848.13 157
12849.20 175
12850.27 150
12851.34 182
12852.41 187
12853.48 147
12854.55 177
12855.62 133
12856.69 156
12857.77 164
12858.84 176
12859.91 138
12860.98 155
12862.05 171
12863.12 158
12864.19 138
12865.26 159
12866.34 149
12867.41 155
12868.48 148
12869.55 136
12870.62 174
12871.69 161
12872.77 172
12873.84 152
12874.91 167
12875.98 124
12877.05 149
12878.12 159
12879.20 150
12880.27 159
12881.34 160
12882.41 139
12883.49 156
12884.56 127
12885.63 149
12886.70 139
12887.77 172
12888.85 155
12889.92 151
12890.99 149
12892.06 165
12893.14 149
12894.21 159
12895.28 138
12896.35 122
12897.43 157
12898.50 140
12899.57 143
12900.65 138
12901.72 126
12902.79 136
12903.86 150
12904.94 159
12906.01 139
12907.08 152
12908.16 150
12909.23 170
12910.30 151
12911.38 174
12912.45 166
12913.52 154
12914.60 138
12915.67 157
12916.74 135
12917.82 148
12918.89 136
12919.97 164
12921.04 160
12922.11 141
12923.19 182
12924.26 153
12925.33 155
12926.41 147
12927.48 137
12928.56 138
12929.63 141
12930.70 139
12931.78 142
12932.85 140
12933.93 148
12935.00 165
12936.08 151
12937.15 149
12938.23 156
12939.30 146
12940.37 166
12941.45 133
12942.52 130
12943.60 168
12944.67 163
12945.75 156
12946.82 130
12947.90 132
12948.97 149
12950.05 139
12951.12 127
12952.20 125
12953.27 144
12954.35 133
12955.42 151
12956.50 146
12957.57 148
12958.65 148
12959.72 140
12960.80 144
12961.87 155
12962.95 120
12964.03 160
12965.10 156
12966.18 152
12967.25 130
12968.33 160
12969.40 140
12970.48 128
12971.56 159
12972.63 120
12973.71 160
12974.78 136
12975.86 141
12976.93 132
12978.01 165
12979.09 143
12980.16 148
12981.24 145
12982.32 133
12983.39 142
12984.47 159
12985.55 167
12986.62 138
12987.70 163
12988.77 126
12989.85 155
12990.93 142
12992.00 171
12993.08 140
12994.16 149
12995.23 99
12996.31 130
12997.39 157
12998.47 153
12999.54 154
13000.62 152
13001.70 155
13002.77 144
13003.85 137
13004.93 145
13006.01 147
13007.08 131
13008.16 132
13009.24 131
13010.31 124
13011.39 129
13012.47 147
13013.55 125
13014.63 140
13015.70 137
13016.78 159
13017.86 152
13018.94 123
13020.01 132
13021.09 139
13022.17 157
13023.25 132
13024.33 136
13025.40 134
13026.48 144
13027.56 117
13028.64 138
13029.72 132
13030.79 132
13031.87 129
13032.95 124
13034.03 143
13035.11 116
13036.19 145
13037.27 133
13038.34 130
13039.42 109
13040.50 156
13041.58 127
13042.66 121
13043.74 128
13044.82 140
13045.90 144
13046.97 139
13048.05 124
13049.13 123
13050.21 144
13051.29 133
13052.37 130
13053.45 112
13054.53 139
13055.61 139
13056.69 137
13057.77 135
13058.85 124
13059.93 139
13061.01 133
13062.09 126
13063.16 120
13064.24 106
13065.32 135
13066.40 157
13067.48 127
13068.56 114
13069.64 133
13070.72 140
13071.80 126
13072.88 109
13073.96 109
13075.04 127
13076.12 138
13077.20 175
13078.28 116
13079.36 116
13080.45 124
13081.53 136
13082.61 138
13083.69 136
13084.77 121
13085.85 141
13086.93 124
13088.01 112
13089.09 104
13090.17 111
13091.25 123
13092.33 120
13093.41 128
13094.49 98
13095.57 120
13096.66 134
13097.74 137
13098.82 114
13099.90 110
13100.98 110
13102.06 112
13103.14 118
13104.22 112
13105.31 120
13106.39 133
13107.47 144
13108.55 129
13109.63 109
13110.71 114
13111.79 111
13112.88 123
13113.96 101
13115.04 116
13116.12 120
13117.20 156
13118.29 133
13119.37 118
13120.45 121
13121.53 111
13122.61 107
13123.70 125
13124.78 133
13125.86 128
13126.94 141
13128.03 140
13129.11 131
13130.19 128
13131.27 145
13132.35 124
13133.44 139
13134.52 130
13135.60 132
13136.69 147
13137.77 136
13138.85 131
13139.93 141
13141.02 110
13142.10 134
13143.18 101
13144.27 121
13145.35 161
13146.43 124
13147.51 108
13148.60 130
13149.68 146
13150.76 118
13151.85 114
13152.93 112
13154.01 111
13155.10 136
13156.18 127
13157.26 129
13158.35 152
13159.43 99
13160.52 131
13161.60 136
13162.68 133
13163.77 114
13164.85 129
13165.93 122
13167.02 136
13168.10 113
13169.19 135
13170.27 133
13171.35 138
13172.44 128
13173.52 95
13174.61 139
13175.69 112
13176.78 122
13177.86 119
13178.94 144
13180.03 128
13181.11 130
13182.20 124
13183.28 107
13184.37 119
13185.45 138
13186.54 119
13187.62 122
13188.71 127
13189.79 119
13190.88 131
13191.96 118
13193.05 157
13194.13 122
13195.22 125
13196.30 134
13197.39 125
13198.47 146
13199.56 131
13200.64 127
13201.73 135
13202.81 147
13203.90 136
13204.98 167
13206.07 129
13207.16 143
13208.24 138
13209.33 132
13210.41 149
13211.50 130
13212.58 129
13213.67 117
13214.76 125
13215.84 134
13216.93 161
13218.01 146
13219.10 132
13220.19 124
13221.27 129
13222.36 146
13223.45 141
13224.53 90
13225.62 153
13226.70 139
13227.79 127
13228.88 129
13229.96 144
13231.05 128
13232.14 126
13233.22 152
13234.31 141
13235.40 106
13236.48 110
13237.57 150
13238.66 137
13239.74 145
13240.83 124
13241.92 146
13243.01 146
13244.09 156
13245.18 136
13246.27 135
13247.35 147
13248.44 151
13249.53 153
13250.62 147
13251.70 139
13252.79 133
13253.88 147
13254.97 148
13256.05 128
13257.14 128
13258.23 117
13259.32 119
13260.40 144
13261.49 129
13262.58 123
13263.67 148
13264.76 136
13265.84 141
13266.93 136
13268.02 162
13269.11 140
13270.20 156
13271.29 134
13272.37 162
13273.46 153
13274.55 134
13275.64 150
13276.73 148
13277.82 150
13278.90 150
13279.99 146
13281.08 142
13282.17 135
13283.26 170
13284.35 143
13285.44 168
13286.53 182
13287.61 149
13288.70 151
13289.79 151
13290.88 168
13291.97 159
13293.06 151
13294.15 153
13295.24 137
13296.33 162
13297.42 179
13298.51 165
13299.60 151
13300.68 167
13301.77 190
13302.86 169
13303.95 187
13305.04 163
13306.13 194
13307.22 188
13308.31 169
13309.40 170
13310.49 173
13311.58 206
13312.67 203
13313.76 184
13314.85 182
13315.94 189
13317.03 192
13318.12 191
13319.21 197
13320.30 165
13321.39 188
13322.48 199
13323.57 192
13324.66 182
13325.75 214
13326.84 192
13327.94 205
13329.03 183
13330.12 175
13331.21 201
13332.30 182
13333.39 206
13334.48 196
13335.57 194
13336.66 202
13337.75 195
13338.84 189
13339.93 167
13341.03 163
13342.12 188
13343.21 162
13344.30 154
13345.39 167
13346.48 188
13347.57 201
13348.66 194
13349.76 196
13350.85 206
13351.94 198
13353.03 224
13354.12 211
13355.21 216
13356.31 198
13357.40 197
13358.49 230
13359.58 215
13360.67 207
13361.76 207
13362.86 231
13363.95 227
13365.04 227
13366.13 232
13367.23 243
13368.32 255
13369.41 245
13370.50 246
13371.59 255
13372.69 257
13373.78 243
13374.87 241
13375.96 209
13377.06 228
13378.15 255
13379.24 232
13380.34 205
13381.43 199
13382.52 211
13383.61 208
13384.71 163
13385.80 195
13386.89 217
13387.99 190
13389.08 199
13390.17 204
13391.26 193
13392.36 169
13393.45 186
13394.54 197
13395.64 197
13396.73 180
13397.82 185
13398.92 182
13400.01 200
13401.11 165
13402.20 165
13403.29 190
13404.39 200
13405.48 172
13406.57 199
13407.67 197
13408.76 187
13409.86 196
13410.95 198
13412.04 194
13413.14 133
13414.23 187
13415.33 181
13416.42 176
13417.51 175
13418.61 181
13419.70 223
13420.80 198
13421.89 189
13422.99 177
13424.08 184
13425.17 178
13426.27 178
13427.36 189
13428.46 192
13429.55 174
13430.65 205
13431.74 181
13432.84 163
13433.93 210
13435.03 211
13436.12 209
13437.22 191
13438.31 187
13439.41 178
13440.50 191
13441.60 176
13442.69 203
13443.79 172
13444.88 201
13445.98 185
13447.08 171
13448.17 196
13449.27 187
13450.36 194
13451.46 222
13452.55 201
13453.65 206
13454.74 192
13455.84 192
13456.94 198
13458.03 225
13459.13 194
13460.22 187
13461.32 191
13462.42 174
13463.51 191
13464.61 213
13465.70 208
13466.80 213
13467.90 201
13468.99 225
13470.09 210
13471.19 197
13472.28 234
13473.38 224
13474.48 219
13475.57 202
13476.67 191
13477.77 210
13478.86 201
13479.96 216
13481.06 243
13482.15 197
13483.25 200
13484.35 247
13485.44 228
13486.54 208
13487.64 234
13488.74 229
13489.83 230
13490.93 226
13492.03 230
13493.12 226
13494.22 251
13495.32 241
13496.42 227
13497.51 241
13498.61 252
13499.71 278
13500.81 290
13501.90 302
13503.00 279
13504.10 260
13505.20 280
13506.30 282
13507.39 259
13508.49 315
13509.59 311
13510.69 288
13511.79 243
13512.88 260
13513.98 247
13515.08 242
13516.18 255
13517.28 234
13518.38 235
13519.47 236
13520.57 218
13521.67 248
13522.77 197
13523.87 230
13524.97 247
13526.07 204
13527.16 171
13528.26 188
13529.36 221
13530.46 200
13531.56 187
13532.66 184
13533.76 211
13534.86 209
13535.96 213
13537.05 188
13538.15 190
13539.25 198
13540.35 185
13541.45 183
13542.55 173
13543.65 186
13544.75 173
13545.85 188
13546.95 197
13548.05 183
13549.15 187
13550.25 193
13551.35 169
13552.45 163
13553.55 180
13554.65 170
13555.75 185
13556.85 165
13557.95 196
13559.05 212
13560.15 197
13561.25 180
13562.35 160
13563.45 195
13564.55 168
13565.65 166
13566.75 164
13567.85 226
13568.95 205
13570.05 169
13571.15 174
13572.25 203
13573.35 170
13574.45 176
13575.55 170
13576.65 183
13577.75 164
13578.85 142
13579.95 178
13581.06 170
13582.16 164
13583.26 157
13584.36 207
13585.46 176
13586.56 153
13587.66 164
13588.76 163
13589.86 188
13590.97 165
13592.07 172
13593.17 171
13594.27 179
13595.37 157
13596.47 168
13597.57 164
13598.68 173
13599.78 162
13600.88 179
13601.98 191
13603.08 176
13604.19 158
13605.29 181
13606.39 159
13607.49 168
13608.59 180
13609.70 180
13610.80 186
13611.90 183
13613.00 174
13614.10 192
13615.21 197
13616.31 196
13617.41 180
13618.51 202
13619.62 210
13620.72 192
13621.82 179
13622.92 178
13624.03 193
13625.13 178
13626.23 213
13627.33 209
13628.44 175
13629.54 159
13630.64 169
13631.75 206
13632.85 175
13633.95 186
13635.06 175
13636.16 162
13637.26 158
13638.36 165
13639.47 147
13640.57 174
13641.67 185
13642.78 192
13643.88 181
13644.99 177
13646.09 195
13647.19 184
13648.30 193
13649.40 187
13650.50 164
13651.61 176
13652.71 180
13653.81 152
13654.92 180
13656.02 179
13657.13 170
13658.23 195
13659.33 189
13660.44 163
13661.54 170
13662.65 169
13663.75 190
13664.86 180
13665.96 178
13667.06 199
13668.17 171
13669.27 176
13670.38 172
13671.48 181
13672.59 200
13673.69 195
13674.80 174
13675.90 170
13677.01 157
13678.11 159
13679.22 152
13680.32 161
13681.43 174
13682.53 151
13683.64 175
13684.74 181
13685.85 155
13686.95 162
13688.06 192
13689.16 166
13690.27 149
13691.37 161
13692.48 175
13693.58 170
13694.69 184
13695.79 182
13696.90 171
13698.01 171
13699.11 193
13700.22 188
13701.32 193
13702.43 193
13703.54 172
13704.64 202
13705.75 181
13706.85 184
13707.96 180
13709.07 160
13710.17 183
13711.28 166
13712.38 164
13713.49 169
13714.60 166
13715.70 169
13716.81 182
13717.92 179
13719.02 161
13720.13 206
13721.24 184
13722.34 191
13723.45 186
13724.56 176
13725.66 181
13726.77 176
13727.88 184
13728.98 185
13730.09 185
13731.20 205
13732.30 212
13733.41 199
13734.52 211
13735.63 205
13736.73 202
13737.84 208
13738.95 219
13740.05 186
13741.16 231
13742.27 209
13743.38 211
13744.48 196
13745.59 203
13746.70 191
13747.81 209
13748.91 232
13750.02 246
13751.13 238
13752.24 201
13753.35 245
13754.45 268
13755.56 244
13756.67 242
13757.78 253
13758.89 255
13759.99 211
13761.10 233
13762.21 226
13763.32 269
13764.43 303
13765.54 301
13766.64 300
13767.75 291
13768.86 343
13769.97 378
13771.08 376
13772.19 429
13773.30 432
13774.40 441
13775.51 508
13776.62 437
13777.73 472
13778.84 458
13779.95 429
13781.06 426
13782.17 390
13783.28 402
13784.39 360
13785.49 364
13786.60 336
13787.71 352
13788.82 320
13789.93 261
13791.04 273
13792.15 295
13793.26 274
13794.37 281
13795.48 287
13796.59 294
13797.70 278
13798.81 235
13799.92 270
13801.03 221
13802.14 247
13803.25 272
13804.36 243
13805.47 257
13806.58 269
13807.69 225
13808.80 242
13809.91 287
13811.02 275
13812.13 248
13813.24 257
13814.35 285
13815.46 249
13816.57 282
13817.68 272
13818.79 277
13819.90 244
13821.01 241
13822.12 252
13823.23 233
13824.34 264
13825.46 241
13826.57 214
13827.68 225
13828.79 205
13829.90 219
13831.01 204
13832.12 215
13833.23 231
13834.34 189
13835.45 223
13836.57 213
13837.68 229
13838.79 234
13839.90 214
13841.01 183
13842.12 190
13843.23 210
13844.35 196
13845.46 217
13846.57 210
13847.68 232
13848.79 215
13849.90 209
13851.02 185
13852.13 187
13853.24 211
13854.35 241
13855.46 221
13856.58 200
13857.69 208
13858.80 214
13859.91 227
13861.02 203
13862.14 217
13863.25 204
13864.36 214
13865.47 240
13866.59 221
13867.70 208
13868.81 231
13869.92 253
13871.04 253
13872.15 246
13873.26 207
13874.38 234
13875.49 207
13876.60 224
13877.71 214
13878.83 213
13879.94 222
13881.05 243
13882.17 218
13883.28 249
13884.39 229
13885.51 233
13886.62 220
13887.73 243
13888.85 233
13889.96 220
13891.07 208
13892.19 232
13893.30 257
13894.41 267
13895.53 237
13896.64 237
13897.75 247
13898.87 235
13899.98 239
13901.10 205
13902.21 228
13903.32 263
13904.44 234
13905.55 238
13906.67 252
13907.78 232
13908.89 225
13910.01 243
13911.12 248
13912.24 225
13913.35 195
13914.47 246
13915.58 205
13916.69 207
13917.81 208
13918.92 226
13920.04 221
13921.15 233
13922.27 231
13923.38 202
13924.50 208
13925.61 222
13926.73 233
13927.84 225
13928.96 193
13930.07 218
13931.19 218
13932.30 214
13933.42 218
13934.53 204
13935.65 203
13936.76 212
13937.88 197
13938.99 180
13940.11 186
13941.22 203
13942.34 211
13943.45 189
13944.57 211
13945.69 228
13946.80 190
13947.92 213
13949.03 194
13950.15 221
13951.27 212
13952.38 215
13953.50 187
13954.61 198
13955.73 219
13956.85 217
13957.96 212
13959.08 163
13960.19 197
13961.31 218
13962.43 215
13963.54 165
13964.66 190
13965.78 208
13966.89 192
13968.01 187
13969.13 186
13970.24 179
13971.36 174
13972.48 191
13973.59 195
13974.71 210
13975.83 195
13976.94 193
13978.06 203
13979.18 201
13980.29 169
13981.41 204
13982.53 179
13983.64 210
13984.76 201
13985.88 214
13987.00 209
13988.11 183
13989.23 214
13990.35 218
13991.47 181
13992.58 203
13993.70 189
13994.82 195
13995.94 174
13997.05 201
13998.17 219
13999.29 198
14000.41 182
14001.53 177
14002.64 187
14003.76 225
14004.88 225
14006.00 202
14007.12 194
14008.23 216
14009.35 196
14010.47 215
14011.59 206
14012.71 216
14013.83 204
14014.94 226
14016.06 222
14017.18 214
14018.30 231
14019.42 236
14020.54 222
14021.66 264
14022.77 240
14023.89 242
14025.01 245
14026.13 241
14027.25 220
14028.37 254
14029.49 249
14030.61 235
14031.73 245
14032.84 217
14033.96 220
14035.08 270
14036.20 220
14037.32 209
14038.44 210
14039.56 195
14040.68 225
14041.80 242
14042.92 213
14044.04 203
14045.16 229
14046.28 249
14047.40 188
14048.52 187
14049.64 194
14050.76 217
14051.88 233
14053.00 222
14054.12 214
14055.24 216
14056.36 167
14057.48 214
14058.60 192
14059.72 194
14060.84 201
14061.96 215
14063.08 230
14064.20 203
14065.32 207
14066.44 250
14067.56 239
14068.68 236
14069.80 239
14070.92 230
14072.04 243
14073.16 230
14074.28 219
14075.40 221
14076.53 215
14077.65 228
14078.77 252
14079.89 244
14081.01 241
14082.13 271
14083.25 255
14084.37 276
14085.49 244
14086.62 276
14087.74 291
14088.86 267
14089.98 252
14091.10 282
14092.22 286
14093.34 296
14094.47 323
14095.59 318
14096.71 347
14097.83 336
14098.95 335
14100.07 330
14101.20 333
14102.32 351
14103.44 359
14104.56 386
14105.68 339
14106.81 314
14107.93 310
14109.05 317
14110.17 297
14111.30 273
14112.42 292
14113.54 280
14114.66 306
14115.78 266
14116.91 264
14118.03 259
14119.15 234
14120.28 254
14121.40 253
14122.52 249
14123.64 218
14124.77 224
14125.89 229
14127.01 208
14128.13 222
14129.26 238
14130.38 218
14131.50 218
14132.63 243
14133.75 227
14134.87 243
14136.00 232
14137.12 248
14138.24 223
14139.37 216
14140.49 214
14141.61 237
14142.74 239
14143.86 236
14144.98 225
14146.11 206
14147.23 203
14148.36 209
14149.48 236
14150.60 205
14151.73 211
14152.85 225
14153.98 209
14155.10 234
14156.22 213
14157.35 196
14158.47 231
14159.60 227
14160.72 208
14161.84 199
14162.97 213
14164.09 192
14165.22 213
14166.34 195
14167.47 210
14168.59 206
14169.72 229
14170.84 235
14171.96 206
14173.09 197
14174.21 198
14175.34 227
14176.46 215
14177.59 236
14178.71 179
14179.84 176
14180.96 202
14182.09 171
14183.21 203
14184.34 187
14185.46 180
14186.59 186
14187.72 173
14188.84 172
14189.97 205
14191.09 200
14192.22 194
14193.34 175
14194.47 186
14195.59 187
14196.72 197
14197.85 189
14198.97 181
14200.10 183
14201.22 197
14202.35 205
14203.47 188
14204.60 212
14205.73 190
14206.85 208
14207.98 201
14209.10 156
14210.23 182
14211.36 204
14212.48 186
14213.61 183
14214.74 160
14215.86 175
14216.99 208
14218.12 172
14219.24 175
14220.37 161
14221.50 185
14222.62 191
14223.75 186
14224.88 174
14226.00 170
14227.13 170
14228.26 171
14229.38 170
14230.51 173
14231.64 176
14232.76 188
14233.89 187
14235.02 176
14236.15 154
14237.27 171
14238.40 191
14239.53 175
14240.66 165
14241.78 167
14242.91 196
14244.04 177
14245.17 170
14246.29 159
14247.42 165
14248.55 165
14249.68 172
14250.80 166
14251.93 170
14253.06 170
14254.19 148
14255.32 150
14256.44 148
14257.57 155
14258.70 175
14259.83 183
14260.96 180
14262.09 177
14263.21 160
14264.34 176
14265.47 153
14266.60 181
14267.73 169
14268.86 165
14269.98 178
14271.11 173
14272.24 188
14273.37 167
14274.50 171
14275.63 164
14276.76 154
14277.89 144
14279.01 196
14280.14 163
14281.27 158
14282.40 154
14283.53 159
14284.66 161
14285.79 162
14286.92 141
14288.05 166
14289.18 176
14290.31 152
14291.44 150
14292.57 158
14293.70 149
14294.82 166
14295.95 200
14297.08 159
14298.21 138
14299.34 134
14300.47 154
14301.60 154
14302.73 139
14303.86 152
14304.99 133
14306.12 142
14307.25 151
14308.38 153
14309.51 145
14310.64 177
14311.77 166
14312.90 161
14314.03 134
14315.16 137
14316.30 144
14317.43 144
14318.56 154
14319.69 148
14320.82 148
14321.95 158
14323.08 140
14324.21 136
14325.34 138
14326.47 140
14327.60 158
14328.73 144
14329.86 168
14330.99 146
14332.13 150
14333.26 152
14334.39 165
14335.52 127
14336.65 145
14337.78 153
14338.91 157
14340.04 168
14341.18 137
14342.31 136
14343.44 138
14344.57 160
14345.70 135
14346.83 134
14347.97 135
14349.10 136
14350.23 150
14351.36 120
14352.49 131
14353.62 134
14354.76 134
14355.89 150
14357.02 146
14358.15 117
14359.28 112
14360.42 151
14361.55 145
14362.68 135
14363.81 169
14364.95 134
14366.08 147
14367.21 122
14368.34 116
14369.48 130
14370.61 136
14371.74 126
14372.87 146
14374.01 121
14375.14 142
14376.27 151
14377.40 126
14378.54 100
14379.67 117
14380.80 149
14381.94 146
14383.07 151
14384.20 137
14385.34 149
14386.47 121
14387.60 128
14388.74 144
14389.87 154
14391.00 142
14392.14 124
14393.27 139
14394.40 124
14395.54 147
14396.67 149
14397.80 156
14398.94 148
14400.07 143
14401.20 142
14402.34 122
14403.47 121
14404.61 151
14405.74 118
14406.87 138
14408.01 138
14409.14 119
14410.28 113
14411.41 156
14412.55 140
14413.68 131
14414.81 155
14415.95 163
14417.08 153
14418.22 129
14419.35 160
14420.49 143
14421.62 146
14422.76 115
14423.89 154
14425.02 150
14426.16 138
14427.29 183
14428.43 145
14429.56 132
14430.70 137
14431.83 153
14432.97 149
14434.10 164
14435.24 144
14436.37 158
14437.51 143
14438.64 155
14439.78 177
14440.92 165
14442.05 161
14443.19 164
14444.32 182
14445.46 167
14446.59 159
14447.73 166
14448.86 165
14450.00 162
14451.14 119
14452.27 150
14453.41 161
14454.54 140
14455.68 158
14456.82 148
14457.95 146
14459.09 155
14460.22 143
14461.36 147
14462.50 125
14463.63 141
14464.77 154
14465.90 156
14467.04 139
14468.18 148
14469.31 144
14470.45 162
14471.59 143
14472.72 150
14473.86 150
14475.00 157
14476.13 155
14477.27 160
14478.41 133
14479.54 153
14480.68 138
14481.82 153
14482.96 152
14484.09 151
14485.23 152
14486.37 129
14487.50 133
14488.64 124
14489.78 140
14490.92 146
14492.05 167
14493.19 134
14494.33 129
14495.47 146
14496.60 143
14497.74 148
14498.88 129
14500.02 128
14501.15 145
14502.29 122
14503.43 125
14504.57 153
14505.70 131
14506.84 142
14507.98 144
14509.12 145
14510.26 122
14511.39 129
14512.53 128
14513.67 145
14514.81 171
14515.95 147
14517.09 154
14518.22 137
14519.36 143
14520.50 151
14521.64 147
14522.78 120
14523.92 120
14525.06 116
14526.19 121
14527.33 124
14528.47 138
14529.61 155
14530.75 127
14531.89 116
14533.03 154
14534.17 144
14535.31 140
14536.45 121
14537.58 129
14538.72 129
14539.86 134
14541.00 123
14542.14 114
14543.28 128
14544.42 117
14545.56 151
14546.70 147
14547.84 147
14548.98 133
14550.12 132
14551.26 139
14552.40 133
14553.54 128
14554.68 136
14555.82 126
14556.96 127
14558.10 112
14559.24 127
14560.38 97
14561.52 118
14562.66 137
14563.80 127
14564.94 124
14566.08 131
14567.22 125
14568.36 121
14569.50 108
14570.64 135
14571.78 135
14572.92 149
14574.06 134
14575.20 119
14576.34 123
14577.48 136
14578.62 129
14579.76 126
14580.91 121
14582.05 118
14583.19 119
14584.33 140
14585.47 132
14586.61 142
14587.75 130
14588.89 122
14590.03 105
14591.18 129
14592.32 118
14593.46 125
14594.60 144
14595.74 142
14596.88 161
14598.02 147
14599.17 132
14600.31 146
14601.45 143
14602.59 112
14603.73 142
14604.87 135
14606.02 141
14607.16 127
14608.30 133
14609.44 125
14610.58 138
14611.73 128
14612.87 150
14614.01 139
14615.15 127
14616.29 144
14617.44 131
14618.58 144
14619.72 130
14620.86 136
14622.01 136
14623.15 142
14624.29 138
14625.43 126
14626.58 143
14627.72 129
14628.86 167
14630.01 130
14631.15 157
14632.29 172
14633.43 147
14634.58 172
14635.72 157
14636.86 149
14638.01 161
14639.15 152
14640.29 174
14641.44 166
14642.58 142
14643.72 166
14644.87 146
14646.01 169
14647.15 147
14648.30 149
14649.44 166
14650.58 159
14651.73 138
14652.87 154
14654.01 130
14655.16 156
14656.30 137
14657.45 144
14658.59 114
14659.73 137
14660.88 153
14662.02 132
14663.17 115
14664.31 115
14665.45 136
14666.60 148
14667.74 167
14668.89 119
14670.03 126
14671.18 131
14672.32 144
14673.46 127
14674.61 125
14675.75 104
14676.90 138
14678.04 137
14679.19 126
14680.33 121
14681.48 120
14682.62 149
14683.77 120
14684.91 132
14686.06 128
14687.20 139
14688.35 135
14689.49 127
14690.64 104
14691.78 136
14692.93 127
14694.07 128
14695.22 124
14696.36 120
14697.51 119
14698.65 144
14699.80 137
14700.95 122
14702.09 115
14703.24 129
14704.38 136
14705.53 121
14706.67 101
14707.82 110
14708.97 110
14710.11 130
14711.26 119
14712.40 108
14713.55 114
14714.70 122
14715.84 143
14716.99 127
14718.13 108
14719.28 122
14720.43 106
14721.57 127
14722.72 132
14723.87 110
14725.01 127
14726.16 122
14727.31 107
14728.45 106
14729.60 130
14730.75 96
14731.89 129
14733.04 131
14734.19 118
14735.33 123
14736.48 154
14737.63 128
14738.77 112
14739.92 115
14741.07 136
14742.22 143
14743.36 150
14744.51 113
14745.66 129
14746.80 133
14747.95 148
14749.10 132
14750.25 114
14751.39 116
14752.54 111
14753.69 122
14754.84 120
14755.99 144
14757.13 135
14758.28 135
14759.43 121
14760.58 120
14761.72 106
14762.87 120
14764.02 123
14765.17 126
14766.32 123
14767.47 131
14768.61 125
14769.76 141
14770.91 124
14772.06 128
14773.21 125
14774.36 123
14775.50 126
14776.65 130
14777.80 140
14778.95 129
14780.10 132
14781.25 89
14782.40 121
14783.54 128
14784.69 129
14785.84 120
14786.99 117
14788.14 134
14789.29 118
14790.44 151
14791.59 148
14792.74 132
14793.89 137
14795.03 137
14796.18 152
14797.33 155
14798.48 154
14799.63 146
14800.78 159
14801.93 157
14803.08 139
14804.23 145
14805.38 157
14806.53 133
14807.68 122
14808.83 126
14809.98 127
14811.13 146
14812.28 125
14813.43 129
14814.58 145
14815.73 147
14816.88 126
14818.03 91
14819.18 110
14820.33 129
14821.48 116
14822.63 115
14823.78 127
14824.93 150
14826.08 134
14827.23 119
14828.38 112
14829.53 114
14830.68 114
14831.83 123
14832.98 120
14834.14 140
14835.29 118
14836.44 136
14837.59 111
14838.74 135
14839.89 124
14841.04 109
14842.19 106
14843.34 108
14844.49 116
14845.65 105
14846.80 90
14847.95 116
14849.10 110
14850.25 120
14851.40 117
14852.55 111
14853.71 104
14854.86 109
14856.01 116
14857.16 120
14858.31 108
14859.46 100
14860.62 113
14861.77 124
14862.92 108
14864.07 132
14865.22 127
14866.38 126
14867.53 103
14868.68 94
14869.83 104
14870.98 105
14872.14 102
14873.29 110
14874.44 109
14875.59 100
14876.75 118
14877.90 104
14879.05 107
14880.20 118
14881.36 93
14882.51 102
14883.66 137
14884.81 139
14885.97 98
14887.12 115
14888.27 119
14889.42 100
14890.58 96
14891.73 106
14892.88 117
14894.04 108
14895.19 121
14896.34 107
14897.50 121
14898.65 110
14899.80 114
14900.96 116
14902.11 99
14903.26 87
14904.42 99
14905.57 99
14906.72 100
14907.88 102
14909.03 117
14910.18 93
14911.34 85
14912.49 114
14913.65 106
14914.80 114
14915.95 116
14917.11 114
14918.26 136
14919.42 112
14920.57 123
14921.72 126
14922.88 123
14924.03 113
14925.19 113
14926.34 119
14927.50 114
14928.65 117
14929.81 103
14930.96 118
14932.11 128
14933.27 101
14934.42 121
14935.58 153
14936.73 136
14937.89 115
14939.04 105
14940.20 120
14941.35 119
14942.51 105
14943.66 123
14944.82 117
14945.97 103
14947.13 127
14948.28 136
14949.44 109
14950.59 111
14951.75 126
14952.90 90
14954.06 104
14955.22 122
14956.37 126
14957.53 124
14958.68 139
14959.84 114
14960.99 127
14962.15 117
14963.30 118
14964.46 126
14965.62 128
14966.77 127
14967.93 111
14969.08 114
14970.24 104
14971.40 113
14972.55 118
14973.71 117
14974.86 103
14976.02 106
14977.18 122
14978.33 119
14979.49 111
14980.65 113
14981.80 127
14982.96 104
14984.12 119
14985.27 90
14986.43 114
14987.59 104
14988.74 96
14989.90 111
14991.06 109
14992.21 104
14993.37 127
14994.53 126
14995.68 99
14996.84 86
14998.00 102
14999.16 128
15000.31 90
15001.47 96
15002.63 95
15003.79 106
15004.94 87
15006.10 100
15007.26 107
15008.42 109
15009.57 113
15010.73 113
15011.89 100
15013.05 109
15014.20 102
15015.36 107
15016.52 121
15017.68 115
15018.83 119
15019.99 116
15021.15 98
15022.31 97
15023.47 117
15024.63 108
15025.78 90
15026.94 98
15028.10 110
15029.26 113
15030.42 97
15031.58 87
15032.73 99
15033.89 104
15035.05 99
15036.21 90
15037.37 104
15038.53 115
15039.69 102
15040.84 99
15042.00 97
15043.16 121
15044.32 102
15045.48 95
15046.64 95
15047.80 107
15048.96 106
15050.12 120
15051.28 106
15052.43 95
15053.59 98
15054.75 105
15055.91 97
15057.07 84
15058.23 105
15059.39 97
15060.55 97
15061.71 96
15062.87 105
15064.03 107
15065.19 105
15066.35 112
15067.51 107
15068.67 102
15069.83 87
15070.99 102
15072.15 89
15073.31 115
15074.47 101
15075.63 87
15076.79 99
15077.95 112
15079.11 98
15080.27 102
15081.43 82
15082.59 116
15083.75 98
15084.91 103
15086.07 97
15087.23 91
15088.39 104
15089.55 97
15090.71 91
15091.88 95
15093.04 96
15094.20 101
15095.36 101
15096.52 123
15097.68 106
15098.84 94
15100.00 107
15101.16 96
15102.32 106
15103.49 98
15104.65 89
15105.81 100
15106.97 101
15108.13 108
15109.29 88
15110.45 103
15111.61 99
15112.78 94
15113.94 90
15115.10 92
15116.26 95
15117.42 100
15118.58 93
15119.75 96
15120.91 110
15122.07 92
15123.23 84
15124.39 87
15125.56 76
15126.72 88
15127.88 93
15129.04 100
15130.21 69
15131.37 73
15132.53 92
15133.69 110
15134.85 119
15136.02 91
15137.18 99
15138.34 106
15139.50 87
15140.67 105
15141.83 81
15142.99 92
15144.16 104
15145.32 108
15146.48 81
15147.64 88
15148.81 88
15149.97 108
15151.13 92
15152.30 86
15153.46 88
15154.62 104
15155.79 103
15156.95 122
15158.11 90
15159.28 90
15160.44 114
15161.60 104
15162.77 88
15163.93 87
15165.09 84
15166.26 89
15167.42 98
15168.58 79
15169.75 116
15170.91 106
15172.08 102
15173.24 102
15174.40 97
15175.57 114
15176.73 117
15177.90 104
15179.06 97
15180.22 98
15181.39 101
15182.55 94
15183.72 102
15184.88 117
15186.05 101
15187.21 100
15188.37 114
15189.54 123
15190.70 106
15191.87 121
15193.03 116
15194.20 114
15195.36 127
15196.53 103
15197.69 131
15198.86 111
15200.02 106
15201.19 111
15202.35 112
15203.52 86
15204.68 109
15205.85 113
15207.01 122
15208.18 89
15209.34 117
15210.51 101
15211.67 125
15212.84 100
15214.00 110
15215.17 127
15216.33 102
15217.50 128
15218.67 108
15219.83 117
15221.00 103
15222.16 125
15223.33 145
15224.50 120
15225.66 103
15226.83 102
15227.99 132
15229.16 141
15230.33 133
15231.49 107
15232.66 129
15233.82 140
15234.99 133
15236.16 140
15237.32 138
15238.49 120
15239.66 150
15240.82 121
15241.99 115
15243.16 128
15244.32 129
15245.49 136
15246.66 116
15247.82 116
15248.99 123
15250.16 151
15251.32 116
15252.49 98
15253.66 112
15254.82 125
15255.99 109
15257.16 112
15258.32 102
15259.49 102
15260.66 117
15261.83 106
15262.99 99
15264.16 125
15265.33 122
15266.50 110
15267.66 104
15268.83 99
15270.00 94
15271.17 101
15272.33 100
15273.50 94
15274.67 103
15275.84 93
15277.01 108
15278.17 96
15279.34 103
15280.51 105
15281.68 99
15282.85 110
15284.01 92
15285.18 98
15286.35 96
15287.52 108
15288.69 90
15289.86 104
15291.02 84
15292.19 89
15293.36 95
15294.53 84
15295.70 81
15296.87 103
15298.03 113
15299.20 121
15300.37 96
15301.54 115
15302.71 103
15303.88 94
15305.05 95
15306.22 86
15307.39 86
15308.56 114
15309.72 112
15310.89 91
15312.06 109
15313.23 108
15314.40 111
15315.57 87
15316.74 95
15317.91 93
15319.08 128
15320.25 94
15321.42 86
15322.59 99
15323.76 99
15324.93 109
15326.10 126
15327.27 104
15328.44 101
15329.61 111
15330.78 117
15331.95 125
15333.12 99
15334.29 116
15335.46 94
15336.63 130
15337.80 118
15338.97 92
15340.14 107
15341.31 99
15342.48 104
15343.65 92
15344.82 111
15345.99 91
15347.16 109
15348.33 95
15349.50 101
15350.67 90
15351.84 89
15353.01 114
15354.18 106
15355.36 103
15356.53 95
15357.70 114
15358.87 116
15360.04 105
15361.21 97
15362.38 119
15363.55 111
15364.72 125
15365.90 128
15367.07 116
15368.24 92
15369.41 111
15370.58 91
15371.75 122
15372.92 107
15374.10 113
15375.27 132
15376.44 122
15377.61 139
15378.78 117
15379.95 108
15381.13 116
15382.30 123
15383.47 100
15384.64 121
15385.81 106
15386.99 143
15388.16 102
15389.33 119
15390.50 134
15391.68 132
15392.85 138
15394.02 112
15395.19 126
15396.36 121
15397.54 144
15398.71 107
15399.88 132
15401.05 122
15402.23 127
15403.40 120
15404.57 137
15405.75 138
15406.92 132
15408.09 112
15409.26 114
15410.44 118
15411.61 100
15412.78 93
15413.96 122
15415.13 121
15416.30 119
15417.48 109
15418.65 105
15419.82 128
15421.00 108
15422.17 134
15423.34 103
15424.52 124
15425.69 132
15426.86 115
15428.04 114
15429.21 97
15430.39 122
15431.56 106
15432.73 116
15433.91 85
15435.08 121
15436.25 114
15437.43 113
15438.60 99
15439.78 84
15440.95 93
15442.13 123
15443.30 102
15444.47 100
15445.65 94
15446.82 90
15448.00 106
15449.17 95
15450.35 93
15451.52 89
15452.70 104
15453.87 85
15455.04 97
15456.22 84
15457.39 72
15458.57 82
15459.74 95
15460.92 96
15462.09 86
15463.27 106
15464.44 106
15465.62 93
15466.79 106
15467.97 91
15469.14 90
15470.32 122
15471.49 89
15472.67 98
15473.85 92
15475.02 108
15476.20 77
15477.37 124
15478.55 106
15479.72 98
15480.90 88
15482.07 86
15483.25 111
15484.43 91
15485.60 90
15486.78 87
15487.95 127
15489.13 95
15490.31 98
15491.48 90
15492.66 110
15493.83 112
15495.01 94
15496.19 94
15497.36 86
15498.54 93
15499.72 109
15500.89 111
15502.07 90
15503.25 103
15504.42 113
15505.60 118
15506.78 113
15507.95 95
15509.13 104
15510.31 110
15511.48 115
15512.66 94
15513.84 96
15515.01 101
15516.19 119
15517.37 105
15518.54 86
15519.72 103
15520.90 109
15522.08 122
15523.25 106
15524.43 87
15525.61 111
15526.79 110
15527.96 115
15529.14 97
15530.32 85
15531.50 108
15532.67 101
15533.85 92
15535.03 114
15536.21 109
15537.38 99
15538.56 102
15539.74 102
15540.92 90
15542.10 93
15543.27 120
15544.45 104
15545.63 108
15546.81 102
15547.99 119
15549.17 118
15550.34 102
15551.52 82
15552.70 100
15553.88 97
15555.06 100
15556.24 86
15557.41 105
15558.59 127
15559.77 81
15560.95 125
15562.13 108
15563.31 113
15564.49 98
15565.67 100
15566.84 110
15568.02 90
15569.20 97
15570.38 104
15571.56 95
15572.74 98
15573.92 90
15575.10 92
15576.28 103
15577.46 120
15578.64 123
15579.82 107
15581.00 115
15582.18 104
15583.35 105
15584.53 139
15585.71 119
15586.89 117
15588.07 119
15589.25 87
15590.43 117
15591.61 105
15592.79 97
15593.97 115
15595.15 121
15596.33 119
15597.51 104
15598.69 103
15599.87 121
15601.05 100
15602.23 97
15603.41 135
15604.59 115
15605.78 114
15606.96 99
15608.14 97
15609.32 123
15610.50 108
15611.68 121
15612.86 114
15614.04 128
15615.22 149
15616.40 144
15617.58 134
15618.76 129
15619.94 127
15621.12 141
15622.31 147
15623.49 126
15624.67 139
15625.85 136
15627.03 112
15628.21 128
15629.39 135
15630.57 119
15631.76 142
15632.94 147
15634.12 157
15635.30 130
15636.48 139
15637.66 153
15638.85 156
15640.03 147
15641.21 159
15642.39 153
15643.57 147
15644.75 137
15645.94 154
15647.12 148
15648.30 150
15649.48 166
15650.66 167
15651.85 171
15653.03 147
15654.21 155
15655.39 158
15656.58 140
15657.76 150
15658.94 157
15660.12 155
15661.31 165
15662.49 186
15663.67 164
15664.85 170
15666.04 160
15667.22 190
15668.40 170
15669.58 177
15670.77 154
15671.95 150
15673.13 147
15674.32 169
15675.50 192
15676.68 168
15677.87 150
15679.05 172
15680.23 154
15681.42 160
15682.60 150
15683.78 145
15684.97 157
15686.15 158
15687.33 178
15688.52 133
15689.70 131
15690.88 153
15692.07 167
15693.25 141
15694.44 154
15695.62 180
15696.80 167
15697.99 152
15699.17 146
15700.35 154
15701.54 157
15702.72 158
15703.91 179
15705.09 171
15706.28 170
15707.46 166
15708.64 179
15709.83 155
15711.01 177
15712.20 181
15713.38 164
15714.57 173
15715.75 178
15716.94 180
15718.12 170
15719.31 199
15720.49 179
15721.67 192
15722.86 224
15724.04 207
15725.23 227
15726.41 183
15727.60 192
15728.78 185
15729.97 201
15731.15 186
15732.34 223
15733.53 172
15734.71 185
15735.90 207
15737.08 200
15738.27 196
15739.45 170
15740.64 213
15741.82 205
15743.01 176
15744.19 175
15745.38 183
15746.57 187
15747.75 222
15748.94 208
15750.12 208
15751.31 202
15752.50 207
15753.68 218
15754.87 224
15756.05 223
15757.24 196
15758.43 221
15759.61 193
15760.80 196
15761.99 200
15763.17 198
15764.36 209
15765.54 214
15766.73 188
15767.92 195
15769.10 194
15770.29 189
15771.48 214
15772.66 179
15773.85 180
15775.04 181
15776.22 166
15777.41 176
15778.60 200
15779.79 183
15780.97 196
15782.16 198
15783.35 199
15784.53 190
15785.72 182
15786.91 207
15788.10 193
15789.28 168
15790.47 184
15791.66 199
15792.85 179
15794.03 169
15795.22 144
15796.41 172
15797.60 176
15798.78 191
15799.97 175
15801.16 144
15802.35 160
15803.54 170
15804.72 161
15805.91 133
15807.10 168
15808.29 144
15809.48 169
15810.66 148
15811.85 168
15813.04 148
15814.23 155
15815.42 147
15816.61 164
15817.79 154
15818.98 152
15820.17 160
15821.36 155
15822.55 137
15823.74 139
15824.93 157
15826.11 140
15827.30 158
15828.49 128
15829.68 135
15830.87 139
15832.06 146
15833.25 114
15834.44 134
15835.63 135
15836.82 121
15838.00 138
15839.19 141
15840.38 134
15841.57 123
15842.76 129
15843.95 135
15845.14 132
15846.33 124
15847.52 153
15848.71 141
15849.90 135
15851.09 129
15852.28 142
15853.47 138
15854.66 125
15855.85 114
15857.04 143
15858.23 135
15859.42 147
15860.61 141
15861.80 157
15862.99 142
15864.18 126
15865.37 145
15866.56 128
15867.75 146
15868.94 130
15870.13 149
15871.32 127
15872.51 155
15873.70 130
15874.89 152
15876.08 136
15877.27 140
15878.46 123
15879.66 141
15880.85 140
15882.04 125
15883.23 136
15884.42 144
15885.61 152
15886.80 131
15887.99 144
15889.18 134
15890.37 119
15891.57 132
15892.76 129
15893.95 140
15895.14 137
15896.33 158
15897.52 159
15898.71 146
15899.91 147
15901.10 176
15902.29 141
15903.48 151
15904.67 157
15905.86 160
15907.06 135
15908.25 168
15909.44 169
15910.63 158
15911.82 170
15913.02 174
15914.21 142
15915.40 154
15916.59 156
15917.78 170
15918.98 151
15920.17 130
15921.36 170
15922.55 170
15923.75 176
15924.94 150
15926.13 162
15927.32 160
15928.52 172
15929.71 151
15930.90 164
15932.09 174
15933.29 179
15934.48 179
15935.67 178
15936.87 176
15938.06 146
15939.25 175
15940.44 170
15941.64 189
15942.83 147
15944.02 155
15945.22 153
15946.41 161
15947.60 132
15948.80 135
15949.99 127
15951.18 138
15952.38 124
15953.57 137
15954.77 143
15955.96 155
15957.15 148
15958.35 141
15959.54 148
15960.73 141
15961.93 127
15963.12 114
15964.32 128
15965.51 134
15966.70 138
15967.90 135
15969.09 124
15970.29 133
15971.48 134
15972.67 142
15973.87 105
15975.06 118
15976.26 118
15977.45 136
15978.65 93
15979.84 113
15981.04 132
15982.23 126
15983.43 115
15984.62 151
15985.81 124
15987.01 110
15988.20 118
15989.40 125
15990.59 110
15991.79 117
15992.98 143
15994.18 106
15995.37 137
15996.57 113
15997.76 126
15998.96 110
16000.16 116
16001.35 124
16002.55 111
16003.74 111
16004.94 105
16006.13 91
16007.33 115
16008.52 106
16009.72 97
16010.92 119
16012.11 132
16013.31 121
16014.50 108
16015.70 119
16016.89 109
16018.09 112
16019.29 103
16020.48 120
16021.68 130
16022.87 105
16024.07 115
16025.27 115
16026.46 117
16027.66 110
16028.86 115
16030.05 112
16031.25 126
16032.45 97
16033.64 155
16034.84 131
16036.04 130
16037.23 96
16038.43 120
16039.63 127
16040.82 121
16042.02 114
16043.22 126
16044.41 128
16045.61 144
16046.81 131
16048.00 108
16049.20 130
16050.40 101
16051.60 128
16052.79 124
16053.99 128
16055.19 122
16056.39 119
16057.58 113
16058.78 112
16059.98 106
16061.18 113
16062.37 109
16063.57 97
16064.77 103
16065.97 106
16067.16 119
16068.36 116
16069.56 112
16070.76 91
16071.96 112
16073.15 107
16074.35 127
16075.55 106
16076.75 96
16077.95 111
16079.14 110
16080.34 106
16081.54 99
16082.74 114
16083.94 112
16085.14 135
16086.34 113
16087.53 100
16088.73 127
16089.93 111
16091.13 116
16092.33 114
16093.53 106
16094.73 108
16095.93 106
16097.12 109
16098.32 99
16099.52 92
16100.72 116
16101.92 102
16103.12 93
16104.32 94
16105.52 117
16106.72 103
16107.92 95
16109.12 96
16110.32 107
16111.52 108
16112.71 98
16113.91 105
16115.11 105
16116.31 92
16117.51 87
16118.71 107
16119.91 88
16121.11 85
16122.31 101
16123.51 126
16124.71 79
16125.91 104
16127.11 96
16128.31 111
16129.51 101
16130.71 97
16131.91 98
16133.11 102
16134.31 92
16135.51 101
16136.71 114
16137.92 117
16139.12 110
16140.32 86
16141.52 100
16142.72 109
16143.92 101
16145.12 105
16146.32 97
16147.52 85
16148.72 93
16149.92 84
16151.12 120
16152.32 85
16153.53 91
16154.73 100
16155.93 90
16157.13 86
16158.33 99
16159.53 117
16160.73 70
16161.93 87
16163.14 83
16164.34 115
16165.54 107
16166.74 115
16167.94 97
16169.14 101
16170.34 88
16171.55 103
16172.75 104
16173.95 99
16175.15 86
16176.35 86
16177.56 85
16178.76 98
16179.96 106
16181.16 90
16182.36 109
16183.57 81
16184.77 106
16185.97 94
16187.17 100
16188.38 86
16189.58 92
16190.78 95
16191.98 95
16193.18 96
16194.39 87
16195.59 94
16196.79 92
16198.00 97
16199.20 90
16200.40 86
16201.60 88
16202.81 96
16204.01 86
16205.21 85
16206.42 94
16207.62 110
16208.82 95
16210.02 96
16211.23 82
16212.43 102
16213.63 109
16214.84 97
16216.04 96
16217.24 91
16218.45 104
16219.65 101
16220.86 101
16222.06 101
16223.26 100
16224.47 94
16225.67 97
16226.87 95
16228.08 87
16229.28 104
16230.49 102
16231.69 88
16232.89 75
16234.10 93
16235.30 95
16236.51 102
16237.71 83
16238.91 79
16240.12 93
16241.32 113
16242.53 83
16243.73 97
16244.94 104
16246.14 96
16247.34 114
16248.55 90
16249.75 98
16250.96 69
16252.16 109
16253.37 113
16254.57 86
16255.78 87
16256.98 104
16258.19 105
16259.39 93
16260.60 80
16261.80 88
16263.01 103
16264.21 109
16265.42 90
16266.62 91
16267.83 92
16269.03 115
16270.24 112
16271.45 108
16272.65 107
16273.86 92
16275.06 117
16276.27 94
16277.47 98
16278.68 81
16279.88 136
16281.09 124
16282.30 101
16283.50 102
16284.71 115
16285.91 97
16287.12 93
16288.33 112
16289.53 107
16290.74 111
16291.94 108
16293.15 102
16294.36 99
16295.56 109
16296.77 106
16297.98 112
16299.18 103
16300.39 106
16301.60 109
16302.80 117
16304.01 115
16305.22 106
16306.42 97
16307.63 102
16308.84 114
16310.04 108
16311.25 112
16312.46 118
16313.66 112
16314.87 96
16316.08 110
16317.29 94
16318.49 97
16319.70 108
16320.91 130
16322.11 104
16323.32 118
16324.53 115
16325.74 94
16326.94 110
16328.15 101
16329.36 98
16330.57 99
16331.77 98
16332.98 97
16334.19 93
16335.40 100
16336.61 117
16337.81 109
16339.02 99
16340.23 90
16341.44 88
16342.65 90
16343.85 90
16345.06 91
16346.27 93
16347.48 92
16348.69 80
16349.90 116
16351.10 92
16352.31 106
16353.52 115
16354.73 117
16355.94 107
16357.15 106
16358.35 90
16359.56 84
16360.77 100
16361.98 107
16363.19 98
16364.40 101
16365.61 100
16366.82 89
16368.03 96
16369.23 77
16370.44 103
16371.65 83
16372.86 97
16374.07 88
16375.28 108
16376.49 98
16377.70 91
16378.91 110
16380.12 101
16381.33 95
16382.54 96
16383.75 107
16384.96 95
16386.17 90
16387.38 97
16388.59 107
16389.80 116
16391.01 97
16392.22 86
16393.43 101
16394.64 102
16395.85 99
16397.06 96
16398.27 94
16399.48 89
16400.69 108
16401.90 83
16403.11 88
16404.32 93
16405.53 87
16406.74 92
16407.95 89
16409.16 91
16410.37 85
16411.58 89
16412.79 80
16414.00 91
16415.21 96
16416.42 89
16417.63 89
16418.85 82
16420.06 78
16421.27 87
16422.48 83
16423.69 74
16424.90 80
16426.11 94
16427.32 92
16428.53 82
16429.75 75
16430.96 79
16432.17 100
16433.38 89
16434.59 79
16435.80 88
16437.01 90
16438.23 93
16439.44 89
16440.65 87
16441.86 81
16443.07 71
16444.28 106
16445.50 89
16446.71 106
16447.92 94
16449.13 82
16450.34 90
16451.56 89
16452.77 87
16453.98 104
16455.19 87
16456.41 89
16457.62 77
16458.83 75
16460.04 88
16461.26 94
16462.47 101
16463.68 93
16464.89 80
16466.11 76
16467.32 86
16468.53 79
16469.74 89
16470.96 100
16472.17 100
16473.38 80
16474.60 79
16475.81 82
16477.02 92
16478.23 87
16479.45 95
16480.66 73
16481.87 92
16483.09 81
16484.30 85
16485.51 86
16486.73 79
16487.94 84
16489.15 85
16490.37 96
16491.58 62
16492.80 83
16494.01 88
16495.22 83
16496.44 92
16497.65 82
16498.86 91
16500.08 84
16501.29 90
16502.51 89
16503.72 86
16504.93 95
16506.15 90
16507.36 90
16508.58 79
16509.79 56
16511.01 94
16512.22 75
16513.43 89
16514.65 78
16515.86 69
16517.08 80
16518.29 92
16519.51 103
16520.72 80
16521.94 84
16523.15 89
16524.37 100
16525.58 83
16526.80 90
16528.01 67
16529.23 75
16530.44 89
16531.66 101
16532.87 88
16534.09 88
16535.30 98
16536.52 68
16537.73 97
16538.95 90
16540.16 83
16541.38 70
16542.59 81
16543.81 68
16545.02 92
16546.24 64
16547.46 79
16548.67 89
16549.89 93
16551.10 83
16552.32 89
16553.54 76
16554.75 81
16555.97 85
16557.18 83
16558.40 89
16559.62 77
16560.83 98
16562.05 77
16563.26 90
16564.48 87
16565.70 101
16566.91 98
16568.13 87
16569.35 90
16570.56 81
16571.78 79
16573.00 86
16574.21 79
16575.43 74
16576.65 87
16577.86 90
16579.08 100
16580.30 65
16581.51 87
16582.73 101
16583.95 83
16585.16 75
16586.38 87
16587.60 98
16588.82 85
16590.03 89
16591.25 77
16592.47 93
16593.68 74
16594.90 90
16596.12 81
16597.34 97
16598.55 77
16599.77 81
16600.99 99
16602.21 96
16603.43 83
16604.64 93
16605.86 71
16607.08 82
16608.30 68
16609.51 79
16610.73 100
16611.95 75
16613.17 92
16614.39 75
16615.60 91
16616.82 70
16618.04 94
16619.26 79
16620.48 89
16621.70 77
16622.91 91
16624.13 98
16625.35 78
16626.57 66
16627.79 97
16629.01 93
16630.23 83
16631.45 101
16632.66 96
16633.88 93
16635.10 87
16636.32 104
16637.54 74
16638.76 82
16639.98 70
16641.20 106
16642.42 78
16643.64 76
16644.85 71
16646.07 93
16647.29 91
16648.51 75
16649.73 68
16650.95 68
16652.17 75
16653.39 82
16654.61 94
16655.83 73
16657.05 72
16658.27 95
16659.49 86
16660.71 86
16661.93 65
16663.15 70
16664.37 111
16665.59 88
16666.81 77
16668.03 86
16669.25 99
16670.47 84
16671.69 77
16672.91 90
16674.13 71
16675.35 88
16676.57 59
16677.79 79
16679.01 70
16680.23 100
16681.45 76
16682.67 77
16683.89 86
16685.11 68
16686.34 86
16687.56 80
16688.78 82
16690.00 60
16691.22 93
16692.44 79
16693.66 86
16694.88 68
16696.10 73
16697.32 76
16698.55 71
16699.77 87
16700.99 80
16702.21 85
16703.43 87
16704.65 68
16705.87 82
16707.10 69
16708.32 69
16709.54 78
16710.76 79
16711.98 75
16713.20 75
16714.43 77
16715.65 74
16716.87 76
16718.09 74
16719.31 94
16720.54 81
16721.76 74
16722.98 93
16724.20 82
16725.42 87
16726.65 71
16727.87 100
16729.09 76
16730.31 90
16731.54 60
16732.76 70
16733.98 81
16735.20 89
16736.43 80
16737.65 85
16738.87 83
16740.09 78
16741.32 100
16742.54 67
16743.76 80
16744.99 78
16746.21 98
16747.43 70
16748.65 60
16749.88 64
16751.10 83
16752.32 73
16753.55 87
16754.77 61
16755.99 76
16757.22 78
16758.44 65
16759.66 83
16760.89 80
16762.11 87
16763.33 89
16764.56 80
16765.78 55
16767.01 74
16768.23 64
16769.45 77
16770.68 66
16771.90 77
16773.12 57
16774.35 94
16775.57 85
16776.80 67
16778.02 79
16779.25 91
16780.47 75
16781.69 78
16782.92 86
16784.14 73
16785.37 89
16786.59 73
16787.82 87
16789.04 82
16790.27 92
16791.49 64
16792.71 90
16793.94 87
16795.16 87
16796.39 80
16797.61 87
16798.84 68
16800.06 79
16801.29 81
16802.51 71
16803.74 75
16804.96 72
16806.19 83
16807.41 72
16808.64 95
16809.86 79
16811.09 73
16812.32 86
16813.54 77
16814.77 76
16815.99 83
16817.22 66
16818.44 84
16819.67 87
16820.89 88
16822.12 85
16823.35 85
16824.57 87
16825.80 91
16827.02 83
16828.25 74
16829.48 77
16830.70 77
16831.93 81
16833.15 83
16834.38 94
16835.61 83
16836.83 89
16838.06 71
16839.29 79
16840.51 101
16841.74 93
16842.96 86
16844.19 71
16845.42 91
16846.64 81
16847.87 99
16849.10 81
16850.32 73
16851.55 95
16852.78 97
16854.01 83
16855.23 76
16856.46 96
16857.69 108
16858.91 82
16860.14 85
16861.37 82
16862.59 89
16863.82 89
16865.05 79
16866.28 89
16867.50 83
16868.73 94
16869.96 92
16871.19 101
16872.41 79
16873.64 98
16874.87 89
16876.10 94
16877.33 105
16878.55 93
16879.78 125
16881.01 106
16882.24 104
16883.46 90
16884.69 101
16885.92 136
16887.15 123
16888.38 91
16889.61 121
16890.83 114
16892.06 107
16893.29 110
16894.52 95
16895.75 122
16896.98 94
16898.20 112
16899.43 98
16900.66 122
16901.89 106
16903.12 95
16904.35 96
16905.58 97
16906.80 76
16908.03 79
16909.26 94
16910.49 96
16911.72 99
16912.95 99
16914.18 96
16915.41 91
16916.64 88
16917.87 80
16919.10 88
16920.33 88
16921.55 92
16922.78 101
16924.01 77
16925.24 73
16926.47 94
16927.70 85
16928.93 92
16930.16 85
16931.39 86
16932.62 85
16933.85 92
16935.08 98
16936.31 87
16937.54 74
16938.77 89
16940.00 92
16941.23 85
16942.46 83
16943.69 81
16944.92 101
16946.15 69
16947.38 75
16948.61 73
16949.84 77
16951.07 99
16952.30 86
16953.53 77
16954.76 84
16956.00 102
16957.23 95
16958.46 91
16959.69 79
16960.92 79
16962.15 86
16963.38 97
16964.61 70
16965.84 87
16967.07 73
16968.30 104
16969.54 94
16970.77 92
16972.00 93
16973.23 75
16974.46 94
16975.69 82
16976.92 83
16978.15 90
16979.39 107
16980.62 68
16981.85 86
16983.08 65
16984.31 80
16985.54 77
16986.78 80
16988.01 87
16989.24 86
16990.47 111
16991.70 98
16992.94 88
16994.17 89
16995.40 90
16996.63 82
16997.86 83
16999.10 77
17000.33 93
17001.56 73
17002.79 83
17004.03 92
17005.26 96
17006.49 99
17007.72 97
17008.96 101
17010.19 89
17011.42 82
17012.65 81
17013.89 93
17015.12 89
17016.35 74
17017.58 77
17018.82 96
17020.05 92
17021.28 83
17022.52 78
17023.75 62
17024.98 92
17026.22 100
17027.45 77
17028.68 73
17029.92 78
17031.15 91
17032.38 84
17033.62 80
17034.85 67
17036.08 93
17037.32 83
17038.55 75
17039.78 76
17041.02 68
17042.25 78
17043.49 93
17044.72 100
17045.95 91
17047.19 96
17048.42 64
17049.66 94
17050.89 105
17052.12 52
17053.36 71
17054.59 78
17055.83 91
17057.06 76
17058.29 77
17059.53 83
17060.76 72
17062.00 91
17063.23 94
17064.47 73
17065.70 75
17066.94 88
17068.17 91
17069.41 83
17070.64 79
17071.88 93
17073.11 83
17074.35 89
17075.58 78
17076.82 74
17078.05 69
17079.29 86
17080.52 96
17081.76 83
17082.99 82
17084.23 100
17085.46 98
17086.70 81
17087.93 76
17089.17 58
17090.40 87
17091.64 97
17092.87 85
17094.11 68
17095.35 69
17096.58 93
17097.82 85
17099.05 67
17100.29 78
17101.53 85
17102.76 81
17104.00 88
17105.23 77
17106.47 72
17107.71 75
17108.94 104
17110.18 77
17111.41 84
17112.65 88
17113.89 83
17115.12 76
17116.36 76
17117.60 63
17118.83 73
17120.07 82
17121.31 82
17122.54 59
17123.78 91
17125.02 81
17126.25 72
17127.49 90
17128.73 70
17129.96 79
17131.20 100
17132.44 98
17133.68 87
17134.91 66
17136.15 67
17137.39 87
17138.62 75
17139.86 53
17141.10 62
17142.34 87
17143.57 77
17144.81 83
17146.05 80
17147.29 86
17148.52 84
17149.76 82
17151.00 83
17152.24 68
17153.48 76
17154.71 84
17155.95 85
17157.19 81
17158.43 80
17159.66 64
17160.90 82
17162.14 93
17163.38 67
17164.62 92
17165.86 81
17167.09 66
17168.33 103
17169.57 88
17170.81 85
17172.05 74
17173.29 85
17174.52 76
17175.76 70
17177.00 73
17178.24 74
17179.48 87
17180.72 82
17181.96 78
17183.20 76
17184.43 81
17185.67 91
17186.91 67
17188.15 74
17189.39 76
17190.63 67
17191.87 78
17193.11 75
17194.35 77
17195.59 61
17196.83 84
17198.07 88
17199.31 92
17200.55 59
17201.78 78
17203.02 96
17204.26 66
17205.50 76
17206.74 73
17207.98 81
17209.22 69
17210.46 65
17211.70 69
17212.94 76
17214.18 88
17215.42 71
17216.66 61
17217.90 72
17219.14 70
17220.38 77
17221.62 90
17222.86 83
17224.10 69
17225.34 76
17226.59 61
17227.83 75
17229.07 69
17230.31 76
17231.55 83
17232.79 77
17234.03 56
17235.27 59
17236.51 63
17237.75 74
17238.99 87
17240.23 70
17241.47 78
17242.72 72
17243.96 77
17245.20 75
17246.44 70
17247.68 76
17248.92 80
17250.16 83
17251.40 71
17252.65 69
17253.89 61
17255.13 85
17256.37 72
17257.61 58
17258.85 80
17260.09 64
17261.34 75
17262.58 84
17263.82 75
17265.06 78
17266.30 68
17267.55 73
17268.79 79
17270.03 61
17271.27 57
17272.51 66
17273.76 63
17275.00 69
17276.24 82
17277.48 84
17278.72 66
17279.97 81
17281.21 77
17282.45 86
17283.69 68
17284.94 67
17286.18 75
17287.42 83
17288.67 65
17289.91 65
17291.15 70
17292.39 79
17293.64 54
17294.88 76
17296.12 75
17297.37 70
17298.61 70
17299.85 71
17301.09 66
17302.34 54
17303.58 81
17304.82 67
17306.07 79
17307.31 54
17308.55 55
17309.80 70
17311.04 89
17312.29 61
17313.53 67
17314.77 84
17316.02 78
17317.26 58
17318.50 72
17319.75 72
17320.99 69
17322.24 64
17323.48 70
17324.72 76
17325.97 66
17327.21 75
17328.46 63
17329.70 97
17330.94 65
17332.19 71
17333.43 89
17334.68 86
17335.92 63
17337.17 69
17338.41 62
17339.65 73
17340.90 86
17342.14 90
17343.39 84
17344.63 63
17345.88 58
17347.12 78
17348.37 83
17349.61 69
17350.86 84
17352.10 93
17353.35 82
17354.59 49
17355.84 69
17357.08 68
17358.33 72
17359.57 62
17360.82 79
17362.06 65
17363.31 76
17364.55 78
17365.80 73
17367.05 79
17368.29 55
17369.54 82
17370.78 84
17372.03 85
17373.27 62
17374.52 69
17375.77 70
17377.01 82
17378.26 61
17379.50 81
17380.75 80
17382.00 59
17383.24 61
17384.49 67
17385.73 71
17386.98 61
17388.23 75
17389.47 76
17390.72 70
17391.97 64
17393.21 72
17394.46 69
17395.71 63
17396.95 58
17398.20 73
17399.45 57
17400.69 58
17401.94 63
17403.19 59
17404.43 73
17405.68 76
17406.93 68
17408.17 72
17409.42 78
17410.67 64
17411.91 64
17413.16 73
17414.41 71
17415.66 61
17416.90 76
17418.15 73
17419.40 60
17420.65 69
17421.89 80
17423.14 76
17424.39 53
17425.64 74
17426.88 80
17428.13 84
17429.38 70
17430.63 73
17431.87 58
17433.12 78
17434.37 69
17435.62 76
17436.87 70
17438.11 73
17439.36 61
17440.61 55
17441.86 62
17443.11 58
17444.36 77
17445.60 64
17446.85 68
17448.10 67
17449.35 80
17450.60 84
17451.85 61
17453.10 63
17454.34 80
17455.59 81
17456.84 63
17458.09 69
17459.34 64
17460.59 56
17461.84 69
17463.09 61
17464.33 75
17465.58 65
17466.83 77
17468.08 86
17469.33 74
17470.58 88
17471.83 68
17473.08 87
17474.33 90
17475.58 70
17476.83 73
17478.08 80
17479.33 77
17480.58 58
17481.83 79
17483.08 80
17484.33 72
17485.58 66
17486.83 85
17488.07 66
17489.32 71
17490.57 79
17491.82 70
17493.07 76
17494.32 85
17495.58 64
17496.83 69
17498.08 73
17499.33 82
17500.58 75
17501.83 72
17503.08 53
17504.33 65
17505.58 83
17506.83 69
17508.08 71
17509.33 57
17510.58 79
17511.83 73
17513.08 75
17514.33 58
17515.58 66
17516.83 70
17518.09 79
17519.34 60
17520.59 70
17521.84 76
17523.09 78
17524.34 80
17525.59 61
17526.84 55
17528.09 71
17529.35 79
17530.60 69
17531.85 72
17533.10 65
17534.35 74
17535.60 91
17536.86 70
17538.11 63
17539.36 57
17540.61 67
17541.86 72
17543.11 84
17544.37 63
17545.62 73
17546.87 78
17548.12 82
17549.37 66
17550.63 61
17551.88 65
17553.13 85
17554.38 78
17555.63 63
17556.89 71
17558.14 78
17559.39 76
17560.64 84
17561.90 80
17563.15 58
17564.40 58
17565.65 77
17566.91 82
17568.16 69
17569.41 63
17570.67 77
17571.92 74
17573.17 61
17574.42 72
17575.68 71
17576.93 64
17578.18 63
17579.44 70
17580.69 76
17581.94 67
17583.20 76
17584.45 88
17585.70 79
17586.96 87
17588.21 71
17589.46 70
17590.72 73
17591.97 58
17593.22 91
17594.48 71
17595.73 71
17596.99 53
17598.24 70
17599.49 78
17600.75 62
17602.00 69
17603.26 77
17604.51 83
17605.76 65
17607.02 68
17608.27 69
17609.53 70
17610.78 63
17612.03 69
17613.29 62
17614.54 87
17615.80 79
17617.05 71
17618.31 66
17619.56 60
17620.82 75
17622.07 84
17623.33 63
17624.58 60
17625.83 85
17627.09 76
17628.34 63
17629.60 71
17630.85 73
17632.11 78
17633.36 75
17634.62 74
17635.88 74
17637.13 87
17638.39 69
17639.64 78
17640.90 72
17642.15 72
17643.41 84
17644.66 81
17645.92 60
17647.17 76
17648.43 69
17649.68 81
17650.94 75
17652.20 85
17653.45 72
17654.71 67
17655.96 77
17657.22 71
17658.48 66
17659.73 92
17660.99 61
17662.24 75
17663.50 73
17664.76 85
17666.01 70
17667.27 69
17668.53 72
17669.78 77
17671.04 64
17672.29 76
17673.55 89
17674.81 63
17676.06 66
17677.32 66
17678.58 73
17679.83 57
17681.09 69
17682.35 70
17683.60 67
17684.86 72
17686.12 87
17687.38 77
17688.63 58
17689.89 65
17691.15 67
17692.40 63
17693.66 73
17694.92 57
17696.18 82
17697.43 71
17698.69 77
17699.95 70
17701.21 76
17702.46 68
17703.72 83
17704.98 76
17706.24 64
17707.49 67
17708.75 65
17710.01 72
17711.27 69
17712.53 72
17713.78 69
17715.04 65
17716.30 72
17717.56 82
17718.82 86
17720.07 67
17721.33 69
17722.59 73
17723.85 76
17725.11 80
17726.36 59
17727.62 76
17728.88 58
17730.14 68
17731.40 79
17732.66 70
17733.92 80
17735.17 78
17736.43 75
17737.69 77
17738.95 62
17740.21 77
17741.47 60
17742.73 82
17743.99 57
17745.25 68
17746.51 59
17747.76 67
17749.02 78
17750.28 76
17751.54 73
17752.80 48
17754.06 80
17755.32 66
17756.58 92
17757.84 72
17759.10 57
17760.36 77
17761.62 87
17762.88 96
17764.14 70
17765.40 63
17766.66 68
17767.92 68
17769.18 66
17770.44 72
17771.70 58
17772.96 73
17774.22 75
17775.48 72
17776.74 70
17778.00 81
17779.26 75
17780.52 78
17781.78 72
17783.04 97
17784.30 80
17785.56 63
17786.82 63
17788.08 67
17789.34 77
17790.60 73
17791.86 75
17793.12 57
17794.38 74
17795.65 73
17796.91 83
17798.17 78
17799.43 71
17800.69 69
17801.95 67
17803.21 74
17804.47 84
17805.73 58
17807.00 74
17808.26 84
17809.52 90
17810.78 65
17812.04 65
17813.30 67
17814.56 58
17815.83 79
17817.09 62
17818.35 82
17819.61 71
17820.87 53
17822.13 61
17823.40 59
17824.66 82
17825.92 53
17827.18 76
17828.44 75
17829.71 60
17830.97 64
17832.23 80
17833.49 57
17834.75 60
17836.02 80
17837.28 60
17838.54 78
17839.80 64
17841.07 71
17842.33 65
17843.59 76
17844.85 63
17846.12 58
17847.38 68
17848.64 69
17849.91 77
17851.17 84
17852.43 58
17853.69 66
17854.96 67
17856.22 59
17857.48 70
17858.75 79
17860.01 59
17861.27 43
17862.54 69
17863.80 67
17865.06 64
17866.33 51
17867.59 62
17868.85 66
17870.12 69
17871.38 48
17872.64 61
17873.91 47
17875.17 65
17876.43 64
17877.70 81
17878.96 67
17880.23 67
17881.49 75
17882.75 67
17884.02 54
17885.28 55
17886.55 75
17887.81 71
17889.07 67
17890.34 41
17891.60 69
17892.87 84
17894.13 65
17895.40 74
17896.66 72
17897.92 63
17899.19 71
17900.45 70
17901.72 55
17902.98 69
17904.25 61
17905.51 81
17906.78 55
17908.04 56
17909.31 48
17910.57 88
17911.84 59
17913.10 78
17914.37 68
17915.63 75
17916.90 56
17918.16 63
17919.43 72
17920.69 67
17921.96 74
17923.22 64
17924.49 58
17925.75 71
17927.02 71
17928.29 64
17929.55 61
17930.82 59
17932.08 72
17933.35 73
17934.61 75
17935.88 65
17937.15 67
17938.41 66
17939.68 68
17940.94 57
17942.21 49
17943.48 56
17944.74 88
17946.01 62
17947.28 54
17948.54 67
17949.81 64
17951.07 83
17952.34 70
17953.61 81
17954.87 62
17956.14 68
17957.41 64
17958.67 61
17959.94 61
17961.21 57
17962.47 71
17963.74 61
17965.01 71
17966.27 68
17967.54 73
17968.81 50
17970.08 63
17971.34 70
17972.61 67
17973.88 65
17975.14 74
17976.41 58
17977.68 77
17978.95 71
17980.21 67
17981.48 81
17982.75 48
17984.02 78
17985.28 69
17986.55 67
17987.82 76
17989.09 62
17990.35 74
17991.62 71
17992.89 57
17994.16 79
17995.43 52
17996.69 58
17997.96 65
17999.23 60
18000.50 76
18001.77 56
18003.03 60
18004.30 71
18005.57 65
18006.84 47
18008.11 56
18009.38 67
18010.64 63
18011.91 57
18013.18 62
18014.45 64
18015.72 60
18016.99 72
18018.26 74
18019.53 61
18020.79 56
18022.06 78
18023.33 61
18024.60 59
18025.87 59
18027.14 65
18028.41 66
18029.68 59
18030.95 68
18032.22 71
18033.48 52
18034.75 69
18036.02 71
18037.29 76
18038.56 75
18039.83 53
18041.10 67
18042.37 67
18043.64 49
18044.91 59
18046.18 70
18047.45 73
18048.72 72
18049.99 64
18051.26 90
18052.53 62
18053.80 67
18055.07 69
18056.34 84
18057.61 63
18058.88 59
18060.15 74
18061.42 69
18062.69 62
18063.96 52
18065.23 69
18066.50 73
18067.77 56
18069.04 71
18070.31 72
18071.58 62
18072.86 56
18074.13 81
18075.40 76
18076.67 71
18077.94 59
18079.21 70
18080.48 87
18081.75 60
18083.02 65
18084.29 46
18085.56 65
18086.84 62
18088.11 61
18089.38 79
18090.65 74
18091.92 68
18093.19 66
18094.46 61
18095.74 68
18097.01 63
18098.28 68
18099.55 69
18100.82 67
18102.09 47
18103.37 53
18104.64 59
18105.91 61
18107.18 59
18108.45 60
18109.72 67
18111.00 58
18112.27 75
18113.54 67
18114.81 63
18116.09 55
18117.36 55
18118.63 77
18119.90 72
18121.17 57
18122.45 68
18123.72 67
18124.99 70
18126.26 66
18127.54 67
18128.81 70
18130.08 65
18131.36 60
18132.63 50
18133.90 78
18135.17 61
18136.45 53
18137.72 63
18138.99 66
18140.27 63
18141.54 67
18142.81 64
18144.09 70
18145.36 64
18146.63 72
18147.91 76
18149.18 74
18150.45 66
18151.73 85
18153.00 56
18154.27 60
18155.55 60
18156.82 82
18158.09 85
18159.37 61
18160.64 70
18161.91 56
18163.19 74
18164.46 67
18165.74 65
18167.01 58
18168.28 63
18169.56 59
18170.83 54
18172.11 70
18173.38 66
18174.66 82
18175.93 58
18177.20 60
18178.48 57
18179.75 63
18181.03 58
18182.30 69
18183.58 62
18184.85 60
18186.13 64
18187.40 66
18188.68 64
18189.95 65
18191.23 66
18192.50 65
18193.78 72
18195.05 65
18196.33 54
18197.60 66
18198.88 64
18200.15 62
18201.43 66
18202.70 63
18203.98 77
18205.25 72
18206.53 68
18207.80 67
18209.08 60
18210.35 77
18211.63 56
18212.90 75
18214.18 65
18215.46 58
18216.73 53
18218.01 72
18219.28 81
18220.56 60
18221.84 70
18223.11 79
18224.39 72
18225.66 73
18226.94 54
18228.22 61
18229.49 66
18230.77 72
18232.04 77
18233.32 59
18234.60 58
18235.87 64
18237.15 68
18238.43 52
18239.70 50
18240.98 52
18242.26 80
18243.53 74
18244.81 76
18246.09 55
18247.36 73
18248.64 87
18249.92 64
18251.19 63
18252.47 73
18253.75 58
18255.03 56
18256.30 60
18257.58 68
18258.86 67
18260.13 63
18261.41 71
18262.69 56
18263.97 54
18265.24 69
18266.52 80
18267.80 73
18269.08 57
18270.35 69
18271.63 73
18272.91 73
18274.19 78
18275.47 64
18276.74 61
18278.02 58
18279.30 57
18280.58 60
18281.85 55
18283.13 69
18284.41 63
18285.69 53
18286.97 60
18288.25 55
18289.52 64
18290.80 65
18292.08 66
18293.36 58
18294.64 74
18295.92 74
18297.19 83
18298.47 73
18299.75 76
18301.03 56
18302.31 50
18303.59 67
18304.87 79
18306.15 59
18307.43 66
18308.70 76
18309.98 74
18311.26 56
18312.54 76
18313.82 74
18315.10 58
18316.38 76
18317.66 59
18318.94 69
18320.22 55
18321.50 68
18322.78 64
18324.06 73
18325.34 61
18326.61 62
18327.89 66
18329.17 64
18330.45 53
18331.73 63
18333.01 64
18334.29 69
18335.57 58
18336.85 59
18338.13 66
18339.41 49
18340.69 68
18341.97 60
18343.25 80
18344.53 59
18345.81 63
18347.09 71
18348.37 63
18349.66 51
18350.94 56
18352.22 89
18353.50 71
18354.78 71
18356.06 63
18357.34 61
18358.62 68
18359.90 55
18361.18 69
18362.46 51
18363.74 68
18365.02 72
18366.30 68
18367.59 62
18368.87 54
18370.15 51
18371.43 62
18372.71 58
18373.99 62
18375.27 52
18376.55 84
18377.84 67
18379.12 80
18380.40 77
18381.68 79
18382.96 64
18384.24 60
18385.53 73
18386.81 72
18388.09 56
18389.37 50
18390.65 73
18391.93 79
18393.22 55
18394.50 61
18395.78 77
18397.06 67
18398.34 77
18399.63 61
18400.91 72
18402.19 57
18403.47 65
18404.76 86
18406.04 74
18407.32 54
18408.60 56
18409.89 76
18411.17 70
18412.45 57
18413.73 57
18415.02 57
18416.30 64
18417.58 62
18418.86 59
18420.15 59
18421.43 66
18422.71 65
18424.00 59
18425.28 53
18426.56 56
18427.85 80
18429.13 83
18430.41 65
18431.70 48
18432.98 67
18434.26 74
18435.55 68
18436.83 47
18438.11 67
18439.40 66
18440.68 70
18441.96 54
18443.25 65
18444.53 52
18445.81 58
18447.10 43
18448.38 72
18449.67 56
18450.95 49
18452.23 59
18453.52 69
18454.80 43
18456.09 57
18457.37 49
18458.66 72
18459.94 57
18461.22 50
18462.51 66
18463.79 77
18465.08 64
18466.36 66
18467.65 66
18468.93 52
18470.22 52
18471.50 51
18472.78 78
18474.07 47
18475.35 54
18476.64 55
18477.92 69
18479.21 58
18480.49 54
18481.78 61
18483.06 63
18484.35 56
18485.63 68
18486.92 71
18488.20 70
18489.49 60
18490.78 66
18492.06 73
18493.35 62
18494.63 74
18495.92 69
18497.20 65
18498.49 60
18499.77 51
18501.06 64
18502.35 69
18503.63 49
18504.92 53
18506.20 65
18507.49 54
18508.78 60
18510.06 68
18511.35 60
18512.63 50
18513.92 67
18515.21 72
18516.49 63
18517.78 45
18519.06 61
18520.35 69
18521.64 62
18522.92 48
18524.21 66
18525.50 83
18526.78 77
18528.07 51
18529.36 63
18530.64 70
18531.93 72
18533.22 82
18534.50 63
18535.79 56
18537.08 56
18538.37 72
18539.65 74
18540.94 67
18542.23 62
18543.51 72
18544.80 67
18546.09 75
18547.38 43
18548.66 68
18549.95 70
18551.24 63
18552.53 74
18553.81 52
18555.10 71
18556.39 69
18557.68 56
18558.96 55
18560.25 61
18561.54 53
18562.83 56
18564.11 70
18565.40 57
18566.69 72
18567.98 60
18569.27 64
18570.56 65
18571.84 76
18573.13 70
18574.42 71
18575.71 63
18577.00 59
18578.28 81
18579.57 64
18580.86 60
18582.15 56
18583.44 59
18584.73 60
18586.02 68
18587.31 66
18588.59 51
18589.88 66
18591.17 66
18592.46 67
18593.75 51
18595.04 64
18596.33 66
18597.62 61
18598.91 70
18600.19 68
18601.48 53
18602.77 81
18604.06 80
18605.35 58
18606.64 83
18607.93 62
18609.22 88
18610.51 72
18611.80 63
18613.09 61
18614.38 55
18615.67 79
18616.96 72
18618.25 67
18619.54 62
18620.83 80
18622.12 60
18623.41 59
18624.70 64
18625.99 58
18627.28 69
18628.57 74
18629.86 76
18631.15 69
18632.44 62
18633.73 67
18635.02 81
18636.31 64
18637.60 76
18638.89 69
18640.18 84
18641.47 71
18642.76 57
18644.05 69
18645.34 64
18646.63 69
18647.93 64
18649.22 72
18650.51 69
18651.80 52
18653.09 66
18654.38 67
18655.67 74
18656.96 50
18658.25 43
18659.55 74
18660.84 65
18662.13 61
18663.42 64
18664.71 75
18666.00 73
18667.29 70
18668.58 65
18669.88 65
18671.17 58
18672.46 70
18673.75 48
18675.04 62
18676.34 59
18677.63 74
18678.92 74
18680.21 56
18681.50 59
18682.79 58
18684.09 67
18685.38 69
18686.67 66
18687.96 70
18689.26 65
18690.55 53
18691.84 63
18693.13 77
18694.43 71
18695.72 61
18697.01 64
18698.30 72
18699.60 60
18700.89 63
18702.18 76
18703.47 72
18704.77 61
18706.06 60
18707.35 55
18708.65 65
18709.94 54
18711.23 69
18712.52 66
18713.82 63
18715.11 59
18716.40 63
18717.70 73
18718.99 58
18720.28 75
18721.58 69
18722.87 72
18724.16 59
18725.46 62
18726.75 71
18728.04 55
18729.34 53
18730.63 63
18731.93 63
18733.22 64
18734.51 54
18735.81 61
18737.10 63
18738.40 56
18739.69 66
18740.98 41
18742.28 49
18743.57 61
18744.87 63
18746.16 76
18747.45 65
18748.75 61
18750.04 56
18751.34 53
18752.63 66
18753.93 49
18755.22 59
18756.52 69
18757.81 56
18759.10 49
18760.40 66
18761.69 69
18762.99 67
18764.28 60
18765.58 61
18766.87 79
18768.17 58
18769.46 64
18770.76 52
18772.05 82
18773.35 55
18774.64 66
18775.94 65
18777.23 58
18778.53 66
18779.83 52
18781.12 75
18782.42 47
18783.71 67
18785.01 54
18786.30 67
18787.60 72
18788.89 61
18790.19 69
18791.49 57
18792.78 64
18794.08 69
18795.37 53
18796.67 64
18797.97 46
18799.26 61
18800.56 58
18801.85 52
18803.15 57
18804.45 68
18805.74 63
18807.04 56
18808.34 65
18809.63 59
18810.93 60
18812.23 63
18813.52 62
18814.82 60
18816.12 73
18817.41 72
18818.71 57
18820.01 66
18821.30 56
18822.60 74
18823.90 46
18825.19 57
18826.49 67
18827.79 61
18829.08 60
18830.38 68
18831.68 62
18832.98 50
18834.27 66
18835.57 64
18836.87 60
18838.17 60
18839.46 61
18840.76 70
18842.06 81
18843.36 67
18844.65 60
18845.95 63
18847.25 72
18848.55 45
18849.84 50
18851.14 49
18852.44 67
18853.74 73
18855.04 69
18856.33 71
18857.63 59
18858.93 79
18860.23 71
18861.53 64
18862.83 51
18864.12 65
18865.42 73
18866.72 56
18868.02 59
18869.32 51
18870.62 64
18871.91 78
18873.21 61
18874.51 65
18875.81 63
18877.11 59
18878.41 77
18879.71 64
18881.01 65
18882.30 53
18883.60 58
18884.90 59
18886.20 61
18887.50 50
18888.80 67
18890.10 63
18891.40 64
18892.70 48
18894.00 55
18895.30 75
18896.60 67
18897.90 49
18899.19 51
18900.49 55
18901.79 64
18903.09 44
18904.39 59
18905.69 49
18906.99 45
18908.29 81
18909.59 75
18910.89 57
18912.19 35
18913.49 61
18914.79 56
18916.09 60
18917.39 53
18918.69 52
18919.99 59
18921.29 55
18922.59 79
18923.89 63
18925.20 67
18926.50 60
18927.80 56
18929.10 56
18930.40 58
18931.70 58
18933.00 58
18934.30 51
18935.60 61
18936.90 60
18938.20 69
18939.50 55
18940.80 56
18942.10 52
18943.41 48
18944.71 53
18946.01 45
18947.31 60
18948.61 50
18949.91 67
18951.21 68
18952.51 52
18953.82 67
18955.12 60
18956.42 56
18957.72 46
18959.02 62
18960.32 64
18961.63 52
18962.93 62
18964.23 53
18965.53 50
18966.83 74
18968.13 69
18969.44 54
18970.74 49
18972.04 69
18973.34 65
18974.64 61
18975.95 53
18977.25 51
18978.55 63
18979.85 72
18981.16 73
18982.46 51
18983.76 53
18985.06 52
18986.37 61
18987.67 62
18988.97 39
18990.27 52
18991.58 56
18992.88 60
18994.18 63
18995.48 47
18996.79 65
18998.09 74
18999.39 58
19000.70 58
19002.00 55
19003.30 49
19004.61 60
19005.91 59
19007.21 54
19008.52 57
19009.82 52
19011.12 68
19012.43 53
19013.73 64
19015.03 53
19016.34 63
19017.64 56
19018.94 71
19020.25 56
19021.55 52
19022.86 71
19024.16 55
19025.46 58
19026.77 53
19028.07 51
19029.37 47
19030.68 67
19031.98 47
19033.29 52
19034.59 66
19035.90 69
19037.20 55
19038.50 56
19039.81 64
19041.11 62
19042.42 58
19043.72 52
19045.03 37
19046.33 53
19047.64 63
19048.94 65
19050.25 55
19051.55 48
19052.85 55
19054.16 57
19055.46 55
19056.77 54
19058.07 71
19059.38 72
19060.68 63
19061.99 51
19063.30 56
19064.60 50
19065.91 51
19067.21 58
19068.52 57
19069.82 68
19071.13 71
19072.43 58
19073.74 58
19075.04 52
19076.35 57
19077.66 74
19078.96 63
19080.27 56
19081.57 49
19082.88 62
19084.18 84
19085.49 65
19086.80 54
19088.10 42
19089.41 71
19090.71 55
19092.02 53
19093.33 53
19094.63 52
19095.94 51
19097.25 66
19098.55 57
19099.86 50
19101.17 42
19102.47 59
19103.78 77
19105.08 62
19106.39 57
19107.70 47
19109.01 60
19110.31 63
19111.62 63
19112.93 49
19114.23 64
19115.54 65
19116.85 74
19118.15 64
19119.46 64
19120.77 52
19122.08 57
19123.38 69
19124.69 71
19126.00 62
19127.30 59
19128.61 70
19129.92 74
19131.23 62
19132.53 51
19133.84 66
19135.15 55
19136.46 74
19137.77 58
19139.07 62
19140.38 66
19141.69 68
19143.00 71
19144.30 61
19145.61 49
19146.92 70
19148.23 66
19149.54 61
19150.84 73
19152.15 63
19153.46 63
19154.77 70
19156.08 91
19157.39 67
19158.70 48
19160.00 68
19161.31 86
19162.62 51
19163.93 65
19165.24 55
19166.55 62
19167.86 63
19169.16 51
19170.47 61
19171.78 63
19173.09 75
19174.40 58
19175.71 58
19177.02 55
19178.33 53
19179.64 73
19180.95 67
19182.26 56
19183.56 54
19184.87 49
19186.18 58
19187.49 61
19188.80 44
19190.11 78
19191.42 63
19192.73 70
19194.04 47
19195.35 58
19196.66 75
19197.97 53
19199.28 47
19200.59 69
19201.90 56
19203.21 63
19204.52 51
19205.83 53
19207.14 50
19208.45 61
19209.76 65
19211.07 68
19212.38 67
19213.69 58
19215.00 64
19216.31 50
19217.62 64
19218.93 54
19220.24 46
19221.55 56
19222.86 73
19224.18 47
19225.49 48
19226.80 50
19228.11 60
19229.42 64
19230.73 62
19232.04 59
19233.35 45
19234.66 64
19235.97 63
19237.28 62
19238.60 46
19239.91 67
19241.22 55
19242.53 68
19243.84 50
19245.15 56
19246.46 67
19247.78 54
19249.09 63
19250.40 59
19251.71 51
19253.02 56
19254.33 78
19255.65 55
19256.96 43
19258.27 50
19259.58 60
19260.89 69
19262.21 56
19263.52 48
19264.83 56
19266.14 62
19267.45 66
19268.77 60
19270.08 64
19271.39 50
19272.70 62
19274.02 63
19275.33 53
19276.64 58
19277.95 60
19279.27 85
19280.58 50
19281.89 47
19283.20 49
19284.52 65
19285.83 55
19287.14 58
19288.45 48
19289.77 64
19291.08 82
19292.39 64
19293.71 64
19295.02 46
19296.33 44
19297.65 52
19298.96 55
19300.27 45
19301.59 60
19302.90 74
19304.21 57
19305.53 62
19306.84 53
19308.15 66
19309.47 60
19310.78 66
19312.09 54
19313.41 52
19314.72 51
19316.04 63
19317.35 41
19318.66 54
19319.98 50
19321.29 52
19322.61 53
19323.92 55
19325.23 34
19326.55 52
19327.86 75
19329.18 60
19330.49 45
19331.81 48
19333.12 69
19334.43 71
19335.75 74
19337.06 53
19338.38 60
19339.69 57
19341.01 84
19342.32 48
19343.64 64
19344.95 44
19346.27 71
19347.58 63
19348.90 51
19350.21 44
19351.53 52
19352.84 70
19354.16 42
19355.47 57
19356.79 46
19358.10 52
19359.42 43
19360.73 51
19362.05 48
19363.36 63
19364.68 70
19366.00 52
19367.31 68
19368.63 60
19369.94 59
19371.26 63
19372.57 61
19373.89 51
19375.21 49
19376.52 49
19377.84 58
19379.15 51
19380.47 53
19381.79 63
19383.10 51
19384.42 38
19385.73 61
19387.05 64
19388.37 56
19389.68 60
19391.00 50
19392.32 63
19393.63 74
19394.95 66
19396.27 55
19397.58 45
19398.90 45
19400.22 54
19401.53 50
19402.85 47
19404.17 59
19405.48 63
19406.80 58
19408.12 48
19409.43 59
19410.75 51
19412.07 66
19413.39 65
19414.70 60
19416.02 48
19417.34 64
19418.65 49
19419.97 54
19421.29 54
19422.61 59
19423.92 44
19425.24 51
19426.56 48
19427.88 53
19429.20 49
19430.51 48
19431.83 65
19433.15 78
19434.47 70
19435.78 34
19437.10 40
19438.42 46
19439.74 56
19441.06 50
19442.37 55
19443.69 60
19445.01 67
19446.33 57
19447.65 54
19448.97 62
19450.28 53
19451.60 67
19452.92 61
19454.24 62
19455.56 51
19456.88 63
19458.20 48
19459.51 59
19460.83 49
19462.15 58
19463.47 55
19464.79 48
19466.11 64
19467.43 48
19468.75 59
19470.07 50
19471.39 52
19472.70 65
19474.02 62
19475.34 56
19476.66 59
19477.98 66
19479.30 48
19480.62 57
19481.94 59
19483.26 52
19484.58 61
19485.90 55
19487.22 70
19488.54 63
19489.86 61
19491.18 65
19492.50 64
19493.82 57
19495.14 61
19496.46 76
19497.78 50
19499.10 63
19500.42 69
19501.74 64
19503.06 56
19504.38 43
19505.70 56
19507.02 58
19508.34 48
19509.66 59
19510.98 47
19512.30 52
19513.62 72
19514.94 53
19516.26 49
19517.58 48
19518.90 73
19520.23 51
19521.55 61
19522.87 38
19524.19 64
19525.51 71
19526.83 68
19528.15 61
19529.47 58
19530.79 55
19532.11 56
19533.44 78
19534.76 54
19536.08 52
19537.40 60
19538.72 67
19540.04 53
19541.36 64
19542.69 51
19544.01 87
19545.33 71
19546.65 57
19547.97 60
19549.29 60
19550.62 76
19551.94 53
19553.26 77
19554.58 48
19555.90 58
19557.23 55
19558.55 59
19559.87 54
19561.19 50
19562.51 47
19563.84 61
19565.16 55
19566.48 59
19567.80 47
19569.13 57
19570.45 50
19571.77 62
19573.09 53
19574.42 45
19575.74 58
19577.06 53
19578.39 59
19579.71 41
19581.03 52
19582.35 56
19583.68 70
19585.00 64
19586.32 57
19587.65 67
19588.97 68
19590.29 51
19591.62 59
19592.94 58
19594.26 46
19595.59 55
19596.91 56
19598.23 50
19599.56 41
19600.88 53
19602.20 43
19603.53 58
19604.85 42
19606.17 36
19607.50 46
19608.82 55
19610.15 62
19611.47 66
19612.79 67
19614.12 40
19615.44 53
19616.77 49
19618.09 54
19619.41 59
19620.74 53
19622.06 50
19623.39 54
19624.71 64
19626.03 59
19627.36 54
19628.68 55
19630.01 53
19631.33 51
19632.66 55
19633.98 67
19635.31 34
19636.63 57
19637.96 56
19639.28 46
19640.61 46
19641.93 48
19643.26 58
19644.58 51
19645.91 64
19647.23 68
19648.56 66
19649.88 48
19651.21 49
19652.53 54
19653.86 45
19655.18 49
19656.51 55
19657.83 55
19659.16 45
19660.48 54
19661.81 50
19663.14 61
19664.46 50
19665.79 60
19667.11 60
19668.44 69
19669.77 52
19671.09 62
19672.42 71
19673.74 54
19675.07 53
19676.40 64
19677.72 47
19679.05 38
19680.37 60
19681.70 56
19683.03 66
19684.35 58
19685.68 57
19687.01 48
19688.33 72
19689.66 58
19690.99 58
19692.31 53
19693.64 48
19694.97 61
19696.29 66
19697.62 67
19698.95 39
19700.27 53
19701.60 58
19702.93 50
19704.25 48
19705.58 62
19706.91 42
19708.23 57
19709.56 54
19710.89 63
19712.22 60
19713.54 46
19714.87 52
19716.20 60
19717.53 50
19718.85 46
19720.18 50
19721.51 48
19722.84 55
19724.16 51
19725.49 56
19726.82 58
19728.15 70
19729.48 50
19730.80 76
19732.13 73
19733.46 66
19734.79 55
19736.12 75
19737.44 65
19738.77 53
19740.10 64
19741.43 45
19742.76 46
19744.09 55
19745.41 59
19746.74 53
19748.07 58
19749.40 37
19750.73 64
19752.06 66
19753.39 46
19754.71 65
19756.04 64
19757.37 51
19758.70 34
19760.03 54
19761.36 61
19762.69 60
19764.02 45
19765.35 60
19766.68 61
19768.00 59
19769.33 58
19770.66 52
19771.99 50
19773.32 51
19774.65 46
19775.98 65
19777.31 73
19778.64 58
19779.97 47
19781.30 53
19782.63 64
19783.96 55
19785.29 58
19786.62 47
19787.95 51
19789.28 53
19790.61 53
19791.94 55
19793.27 49
19794.60 57
19795.93 58
19797.26 56
19798.59 64
19799.92 64
19801.25 42
19802.58 49
19803.91 73
19805.24 60
19806.57 48
19807.90 66
19809.23 61
19810.56 66
19811.89 45
19813.22 55
19814.55 44
19815.89 71
19817.22 62
19818.55 61
19819.88 61
19821.21 53
19822.54 61
19823.87 62
19825.20 57
19826.53 46
19827.86 55
19829.20 50
19830.53 60
19831.86 55
19833.19 62
19834.52 54
19835.85 66
19837.18 69
19838.52 51
19839.85 46
19841.18 57
19842.51 63
19843.84 67
19845.17 52
19846.51 50
19847.84 63
19849.17 51
19850.50 71
19851.83 58
19853.17 58
19854.50 63
19855.83 66
19857.16 66
19858.50 50
19859.83 57
19861.16 61
19862.49 49
19863.82 58
19865.16 56
19866.49 63
19867.82 62
19869.15 46
19870.49 56
19871.82 58
19873.15 50
19874.49 50
19875.82 56
19877.15 77
19878.48 60
19879.82 48
19881.15 47
19882.48 49
19883.82 59
19885.15 49
19886.48 48
19887.82 68
19889.15 57
19890.48 57
19891.82 57
19893.15 61
19894.48 53
19895.82 48
19897.15 59
19898.48 66
19899.82 50
19901.15 51
19902.48 53
19903.82 67
19905.15 65
19906.49 54
19907.82 56
19909.15 44
19910.49 55
19911.82 72
19913.16 57
19914.49 43
19915.82 37
19917.16 60
19918.49 62
19919.83 57
19921.16 55
19922.50 45
19923.83 64
19925.16 75
19926.50 58
19927.83 52
19929.17 40
19930.50 72
19931.84 63
19933.17 60
19934.51 42
19935.84 48
19937.18 69
19938.51 60
19939.85 46
19941.18 41
19942.52 55
19943.85 54
19945.19 63
19946.52 56
19947.86 59
19949.19 69
19950.53 69
19951.86 60
19953.20 58
19954.53 51
19955.87 50
19957.21 55
19958.54 56
19959.88 36
19961.21 53
19962.55 50
19963.88 55
19965.22 59
19966.56 62
19967.89 53
19969.23 54
19970.56 58
19971.90 54
19973.24 54
19974.57 63
19975.91 46
19977.24 68
19978.58 37
19979.92 47
19981.25 58
19982.59 57
19983.93 63
19985.26 57
19986.60 67
19987.94 69
19989.27 52
19990.61 61
19991.95 55
19993.28 52
19994.62 56
19995.96 53
19997.29 61
19998.63 50
19999.97 47
20001.30 51
20002.64 63
20003.98 38
20005.32 69
20006.65 63
20007.99 60
20009.33 64
20010.67 51
20012.00 72
20013.34 45
20014.68 56
20016.02 50
20017.35 46
20018.69 51
20020.03 49
20021.37 71
20022.70 64
20024.04 50
20025.38 54
20026.72 58
20028.06 65
20029.39 60
20030.73 56
20032.07 80
20033.41 60
20034.75 51
20036.08 57
20037.42 61
20038.76 48
20040.10 40
20041.44 57
20042.78 49
20044.11 45
20045.45 58
20046.79 49
20048.13 62
20049.47 57
20050.81 41
20052.15 69
20053.48 52
20054.82 44
20056.16 53
20057.50 68
20058.84 57
20060.18 50
20061.52 58
20062.86 58
20064.20 47
20065.54 42
20066.88 57
20068.21 53
20069.55 56
20070.89 48
20072.23 61
20073.57 53
20074.91 49
20076.25 56
20077.59 62
20078.93 36
20080.27 56
20081.61 84
20082.95 59
20084.29 49
20085.63 53
20086.97 63
20088.31 53
20089.65 52
20090.99 47
20092.33 64
20093.67 72
20095.01 67
20096.35 47
20097.69 63
20099.03 63
20100.37 60
20101.71 61
20103.05 56
20104.39 57
20105.73 58
20107.07 64
20108.41 45
20109.76 43
20111.10 50
20112.44 62
20113.78 59
20115.12 53
20116.46 55
20117.80 60
20119.14 64
20120.48 59
20121.82 46
20123.16 49
20124.51 62
20125.85 78
20127.19 58
20128.53 50
20129.87 51
20131.21 71
20132.55 63
20133.90 48
20135.24 38
