# Supplementary material for: MALDI-TOF MS typing enables the classification of brewing yeasts of the genus Saccharomyces to major beer styles
Source: PLoS One. 2017 Aug 9;12(8):e0181694. doi: 10.1371/journal.pone.0181694 (PMC5549903; doi:10.1371/journal.pone.0181694)
Supplement: S15 File — The directory includes 90 raw files and was zipped to “.zip”; the folder has three strains with 30 spectra per strain; S1 Text explains the raw files with an example and Table 1 represents the yeast strains used within the experiment. (ZIP) [file pone.0181694.s018.zip › 43-45/30668-513-OG-Ale-Alt-YPG-18h-E-E_2015-11-12__0_A7_1.dat]

1999.94 2218
2000.36 2173
2000.78 2268
2001.20 2295
2001.62 2146
2002.04 2244
2002.47 2422
2002.89 2195
2003.31 2227
2003.73 2171
2004.15 2252
2004.58 2112
2005.00 2019
2005.42 1938
2005.84 1925
2006.26 1969
2006.69 2060
2007.11 1904
2007.53 2031
2007.95 1983
2008.38 1972
2008.80 2131
2009.22 2038
2009.64 2072
2010.07 2050
2010.49 2088
2010.91 2047
2011.33 2144
2011.76 2030
2012.18 1973
2012.60 2004
2013.03 2010
2013.45 1871
2013.87 1760
2014.29 1867
2014.72 1800
2015.14 1796
2015.56 1695
2015.99 1743
2016.41 1772
2016.83 1721
2017.26 1908
2017.68 1837
2018.10 1716
2018.53 1726
2018.95 1932
2019.37 1917
2019.80 1896
2020.22 1944
2020.65 1983
2021.07 1948
2021.49 2066
2021.92 1972
2022.34 1958
2022.76 2027
2023.19 1971
2023.61 2041
2024.04 1924
2024.46 1935
2024.88 1743
2025.31 1948
2025.73 1794
2026.16 1751
2026.58 1720
2027.01 1801
2027.43 1843
2027.85 1869
2028.28 1895
2028.70 1932
2029.13 1719
2029.55 1720
2029.98 1809
2030.40 1652
2030.83 1856
2031.25 1841
2031.68 1919
2032.10 1975
2032.53 1769
2032.95 1903
2033.38 2019
2033.80 2116
2034.23 1966
2034.65 1877
2035.08 1951
2035.50 2000
2035.93 1990
2036.35 1904
2036.78 1935
2037.20 1988
2037.63 1926
2038.06 2016
2038.48 2013
2038.91 2058
2039.33 2117
2039.76 2216
2040.18 2132
2040.61 1969
2041.04 1928
2041.46 2015
2041.89 2109
2042.31 2154
2042.74 2060
2043.17 2096
2043.59 1949
2044.02 2049
2044.44 1871
2044.87 1919
2045.30 1969
2045.72 2054
2046.15 1821
2046.58 1897
2047.00 1936
2047.43 1939
2047.85 1910
2048.28 1804
2048.71 1973
2049.13 2003
2049.56 1893
2049.99 2001
2050.41 1920
2050.84 1774
2051.27 1731
2051.70 1840
2052.12 1876
2052.55 1817
2052.98 1894
2053.40 1853
2053.83 1700
2054.26 1693
2054.69 1754
2055.11 1809
2055.54 1745
2055.97 1818
2056.40 1796
2056.82 1788
2057.25 1770
2057.68 1681
2058.11 1837
2058.53 1798
2058.96 1906
2059.39 1982
2059.82 1931
2060.24 1877
2060.67 1762
2061.10 1766
2061.53 1679
2061.96 1812
2062.38 1790
2062.81 1904
2063.24 1834
2063.67 1892
2064.10 1815
2064.52 1991
2064.95 2192
2065.38 2259
2065.81 2157
2066.24 2165
2066.67 2512
2067.10 2449
2067.52 2453
2067.95 2481
2068.38 2338
2068.81 2274
2069.24 2212
2069.67 2192
2070.10 2011
2070.53 1964
2070.95 1985
2071.38 1843
2071.81 2049
2072.24 2089
2072.67 1946
2073.10 1925
2073.53 1852
2073.96 1881
2074.39 1953
2074.82 1901
2075.25 1880
2075.68 1851
2076.11 1738
2076.53 1888
2076.96 1821
2077.39 1964
2077.82 1953
2078.25 1969
2078.68 2144
2079.11 2093
2079.54 2043
2079.97 2086
2080.40 2271
2080.83 2331
2081.26 2557
2081.69 2542
2082.12 2395
2082.55 2392
2082.98 2333
2083.41 2396
2083.84 2258
2084.27 2196
2084.70 2068
2085.13 2026
2085.57 1791
2086.00 1890
2086.43 1872
2086.86 1852
2087.29 1897
2087.72 1734
2088.15 1846
2088.58 1798
2089.01 2033
2089.44 2013
2089.87 1978
2090.30 1834
2090.73 1796
2091.17 1778
2091.60 2077
2092.03 1843
2092.46 1787
2092.89 1779
2093.32 1828
2093.75 1851
2094.18 1815
2094.62 1923
2095.05 1948
2095.48 1982
2095.91 1861
2096.34 1781
2096.77 1786
2097.20 1929
2097.64 1653
2098.07 1824
2098.50 1715
2098.93 1679
2099.36 1697
2099.80 1802
2100.23 1686
2100.66 1682
2101.09 1797
2101.52 1761
2101.96 1892
2102.39 1799
2102.82 1784
2103.25 1744
2103.69 1904
2104.12 1752
2104.55 1664
2104.98 1728
2105.41 1843
2105.85 1790
2106.28 1878
2106.71 1927
2107.15 1985
2107.58 1983
2108.01 1866
2108.44 1966
2108.88 2049
2109.31 2218
2109.74 1982
2110.18 1928
2110.61 1850
2111.04 1881
2111.47 1955
2111.91 1934
2112.34 1867
2112.77 1897
2113.21 1834
2113.64 1876
2114.07 1796
2114.51 1623
2114.94 1890
2115.37 1882
2115.81 1694
2116.24 1792
2116.68 1621
2117.11 1864
2117.54 1653
2117.98 1616
2118.41 1735
2118.84 1792
2119.28 1677
2119.71 1670
2120.15 1676
2120.58 1752
2121.01 1855
2121.45 1790
2121.88 1885
2122.32 1825
2122.75 1655
2123.19 1728
2123.62 1878
2124.05 1812
2124.49 1689
2124.92 1828
2125.36 1810
2125.79 1738
2126.23 1731
2126.66 1751
2127.10 1628
2127.53 1600
2127.97 1655
2128.40 1747
2128.84 1784
2129.27 1649
2129.71 1648
2130.14 1804
2130.58 1698
2131.01 1610
2131.45 1638
2131.88 1792
2132.32 1854
2132.75 1901
2133.19 1753
2133.62 1687
2134.06 1738
2134.49 1892
2134.93 1937
2135.37 1852
2135.80 2010
2136.24 1967
2136.67 2019
2137.11 1992
2137.54 2218
2137.98 2253
2138.42 2263
2138.85 2168
2139.29 2257
2139.72 2258
2140.16 2020
2140.60 1968
2141.03 1915
2141.47 1948
2141.90 1818
2142.34 1814
2142.78 1912
2143.21 1862
2143.65 1727
2144.09 1695
2144.52 1702
2144.96 1745
2145.40 1681
2145.83 1841
2146.27 1780
2146.71 1794
2147.14 1815
2147.58 1672
2148.02 1692
2148.45 1789
2148.89 1749
2149.33 1824
2149.76 1785
2150.20 1795
2150.64 1884
2151.08 1955
2151.51 2030
2151.95 2008
2152.39 2093
2152.83 2201
2153.26 2108
2153.70 2037
2154.14 2055
2154.58 1929
2155.01 1957
2155.45 1949
2155.89 2035
2156.33 1957
2156.76 1930
2157.20 2001
2157.64 1901
2158.08 1736
2158.52 1828
2158.95 1860
2159.39 1894
2159.83 1832
2160.27 1785
2160.71 1885
2161.14 1908
2161.58 1986
2162.02 1867
2162.46 1921
2162.90 1941
2163.34 1775
2163.77 1723
2164.21 1775
2164.65 1870
2165.09 1773
2165.53 1744
2165.97 1743
2166.41 1798
2166.84 1891
2167.28 1861
2167.72 1975
2168.16 1931
2168.60 1928
2169.04 1920
2169.48 1946
2169.92 1817
2170.36 1855
2170.80 1825
2171.23 1949
2171.67 2067
2172.11 2168
2172.55 1997
2172.99 1913
2173.43 1999
2173.87 2048
2174.31 2150
2174.75 2220
2175.19 2305
2175.63 2361
2176.07 2378
2176.51 2293
2176.95 2375
2177.39 2370
2177.83 2270
2178.27 2261
2178.71 2134
2179.15 2229
2179.59 2256
2180.03 2050
2180.47 2138
2180.91 1998
2181.35 1916
2181.79 1966
2182.23 1981
2182.67 1922
2183.11 2018
2183.55 1942
2183.99 1828
2184.43 1732
2184.87 1786
2185.31 1969
2185.75 1894
2186.20 1796
2186.64 1829
2187.08 1850
2187.52 1805
2187.96 1930
2188.40 1963
2188.84 1711
2189.28 1823
2189.72 1830
2190.16 1958
2190.61 1918
2191.05 1985
2191.49 1770
2191.93 1880
2192.37 1962
2192.81 1975
2193.25 1925
2193.69 1879
2194.14 1967
2194.58 1875
2195.02 1890
2195.46 1873
2195.90 1932
2196.34 2044
2196.79 1943
2197.23 2024
2197.67 2178
2198.11 2104
2198.55 1932
2199.00 1890
2199.44 1944
2199.88 2019
2200.32 1832
2200.76 1865
2201.21 1994
2201.65 1921
2202.09 1874
2202.53 1942
2202.98 2034
2203.42 1919
2203.86 1927
2204.30 1977
2204.75 1973
2205.19 1856
2205.63 1811
2206.07 1655
2206.52 1561
2206.96 1727
2207.40 1634
2207.85 1774
2208.29 1855
2208.73 1837
2209.18 1786
2209.62 2015
2210.06 2099
2210.50 1850
2210.95 1862
2211.39 1950
2211.83 1981
2212.28 1917
2212.72 1999
2213.16 1898
2213.61 1876
2214.05 2000
2214.50 1746
2214.94 1738
2215.38 1871
2215.83 1859
2216.27 1921
2216.71 1782
2217.16 1805
2217.60 1652
2218.05 1752
2218.49 1727
2218.93 1798
2219.38 1794
2219.82 1668
2220.27 1833
2220.71 1940
2221.15 1915
2221.60 1788
2222.04 1843
2222.49 1701
2222.93 1840
2223.38 1968
2223.82 1875
2224.27 1628
2224.71 1650
2225.15 1849
2225.60 1797
2226.04 1801
2226.49 1789
2226.93 1908
2227.38 2029
2227.82 2096
2228.27 1943
2228.71 2018
2229.16 2002
2229.60 1863
2230.05 1968
2230.49 1925
2230.94 2053
2231.38 2012
2231.83 2017
2232.28 2084
2232.72 2036
2233.17 1975
2233.61 2121
2234.06 2105
2234.50 2010
2234.95 2056
2235.39 1999
2235.84 2091
2236.29 2018
2236.73 1905
2237.18 2080
2237.62 2085
2238.07 1810
2238.52 1857
2238.96 1877
2239.41 1968
2239.85 2029
2240.30 2014
2240.75 1937
2241.19 1908
2241.64 1921
2242.08 1771
2242.53 1706
2242.98 1754
2243.42 1743
2243.87 1689
2244.32 1712
2244.76 1619
2245.21 1664
2245.66 1745
2246.10 1654
2246.55 1753
2247.00 1596
2247.44 1580
2247.89 1694
2248.34 1720
2248.79 1769
2249.23 1766
2249.68 1683
2250.13 1732
2250.57 1614
2251.02 1676
2251.47 1590
2251.92 1849
2252.36 1773
2252.81 1676
2253.26 1802
2253.71 1811
2254.15 1817
2254.60 1780
2255.05 1674
2255.50 1777
2255.94 1621
2256.39 1725
2256.84 1760
2257.29 1698
2257.74 1571
2258.18 1646
2258.63 1725
2259.08 1701
2259.53 1571
2259.98 1637
2260.42 1666
2260.87 1681
2261.32 1697
2261.77 1737
2262.22 1831
2262.67 1783
2263.11 1854
2263.56 2009
2264.01 1781
2264.46 1871
2264.91 1904
2265.36 2014
2265.81 2027
2266.25 2023
2266.70 1943
2267.15 2025
2267.60 2152
2268.05 2022
2268.50 2009
2268.95 2077
2269.40 2103
2269.85 2013
2270.29 2019
2270.74 2027
2271.19 2079
2271.64 2142
2272.09 2066
2272.54 2179
2272.99 2068
2273.44 1867
2273.89 1991
2274.34 2053
2274.79 1851
2275.24 1951
2275.69 1980
2276.14 1771
2276.59 1853
2277.04 1826
2277.49 1837
2277.94 1766
2278.39 1795
2278.84 1913
2279.29 2005
2279.74 1979
2280.19 1887
2280.64 1893
2281.09 1934
2281.54 1880
2281.99 2075
2282.44 2130
2282.89 1932
2283.34 2096
2283.79 2074
2284.24 1971
2284.69 1957
2285.14 1989
2285.59 1864
2286.04 1928
2286.49 1876
2286.94 2001
2287.40 1811
2287.85 1910
2288.30 2030
2288.75 2013
2289.20 2054
2289.65 1954
2290.10 2252
2290.55 2445
2291.00 2455
2291.46 2395
2291.91 2720
2292.36 2845
2292.81 2729
2293.26 2641
2293.71 2862
2294.16 2642
2294.62 2746
2295.07 2589
2295.52 2563
2295.97 2528
2296.42 2371
2296.87 2479
2297.33 2309
2297.78 2293
2298.23 2301
2298.68 2189
2299.13 2138
2299.59 2030
2300.04 1849
2300.49 1926
2300.94 1735
2301.39 1792
2301.85 1925
2302.30 1854
2302.75 1926
2303.20 1722
2303.66 1854
2304.11 1759
2304.56 1764
2305.01 1759
2305.47 1788
2305.92 1802
2306.37 1754
2306.82 1821
2307.28 1882
2307.73 1762
2308.18 1935
2308.64 1774
2309.09 2029
2309.54 1932
2309.99 2088
2310.45 2203
2310.90 2208
2311.35 2257
2311.81 2188
2312.26 2330
2312.71 2338
2313.17 2362
2313.62 2288
2314.07 2233
2314.53 1990
2314.98 2025
2315.43 2117
2315.89 1940
2316.34 1904
2316.80 2007
2317.25 1810
2317.70 1892
2318.16 1863
2318.61 1914
2319.07 1796
2319.52 1818
2319.97 1971
2320.43 2028
2320.88 2019
2321.34 2038
2321.79 2129
2322.24 1953
2322.70 1952
2323.15 1910
2323.61 1825
2324.06 1973
2324.52 1895
2324.97 1779
2325.43 1895
2325.88 2195
2326.33 2322
2326.79 2139
2327.24 2034
2327.70 1954
2328.15 2127
2328.61 2135
2329.06 2153
2329.52 2206
2329.97 2138
2330.43 2350
2330.88 2316
2331.34 2330
2331.79 2387
2332.25 2262
2332.70 2376
2333.16 2286
2333.62 2258
2334.07 2155
2334.53 2156
2334.98 2097
2335.44 1944
2335.89 1898
2336.35 1870
2336.80 1863
2337.26 1775
2337.72 1841
2338.17 1778
2338.63 1756
2339.08 1820
2339.54 2078
2340.00 1892
2340.45 1967
2340.91 2038
2341.36 2019
2341.82 1959
2342.28 2058
2342.73 1905
2343.19 1859
2343.65 2089
2344.10 1975
2344.56 2069
2345.01 2094
2345.47 2016
2345.93 1897
2346.38 1898
2346.84 1928
2347.30 2089
2347.75 1972
2348.21 2042
2348.67 1924
2349.13 1985
2349.58 2034
2350.04 2072
2350.50 2071
2350.95 1970
2351.41 1911
2351.87 2022
2352.32 2058
2352.78 1960
2353.24 1844
2353.70 1938
2354.15 1892
2354.61 1816
2355.07 1989
2355.53 2100
2355.98 1936
2356.44 1888
2356.90 1962
2357.36 1817
2357.81 1940
2358.27 1986
2358.73 1930
2359.19 1874
2359.65 1850
2360.10 1891
2360.56 1656
2361.02 1907
2361.48 1981
2361.94 1948
2362.39 1889
2362.85 1901
2363.31 2009
2363.77 1840
2364.23 1951
2364.69 1946
2365.14 2014
2365.60 2067
2366.06 1872
2366.52 1867
2366.98 1859
2367.44 1925
2367.90 2003
2368.35 2120
2368.81 2109
2369.27 1987
2369.73 1871
2370.19 1857
2370.65 1938
2371.11 1859
2371.57 1864
2372.03 1852
2372.49 1878
2372.94 1926
2373.40 1863
2373.86 1862
2374.32 1934
2374.78 1797
2375.24 1853
2375.70 1755
2376.16 1909
2376.62 1869
2377.08 1852
2377.54 2021
2378.00 1951
2378.46 1860
2378.92 1999
2379.38 2032
2379.84 2043
2380.30 2092
2380.76 1807
2381.22 1916
2381.68 1872
2382.14 1905
2382.60 1913
2383.06 1725
2383.52 1714
2383.98 1873
2384.44 1873
2384.90 1747
2385.36 1672
2385.82 1845
2386.28 1767
2386.74 1669
2387.20 1773
2387.66 1727
2388.12 1752
2388.58 1699
2389.05 1688
2389.51 1772
2389.97 1857
2390.43 1844
2390.89 1823
2391.35 1886
2391.81 1962
2392.27 1815
2392.73 1733
2393.19 1661
2393.66 1657
2394.12 1734
2394.58 1837
2395.04 1719
2395.50 1727
2395.96 1920
2396.42 1741
2396.89 1686
2397.35 1711
2397.81 1702
2398.27 1707
2398.73 1777
2399.19 1895
2399.66 1910
2400.12 1824
2400.58 1725
2401.04 1653
2401.50 1628
2401.97 1569
2402.43 1616
2402.89 1581
2403.35 1744
2403.81 1688
2404.28 1626
2404.74 1658
2405.20 1796
2405.66 1860
2406.13 1789
2406.59 1766
2407.05 1749
2407.51 1770
2407.98 1773
2408.44 1690
2408.90 1689
2409.36 1836
2409.83 1759
2410.29 1820
2410.75 1634
2411.21 1734
2411.68 1876
2412.14 1599
2412.60 1755
2413.07 1728
2413.53 1760
2413.99 1651
2414.46 1674
2414.92 1804
2415.38 1736
2415.85 1770
2416.31 1790
2416.77 1806
2417.24 2027
2417.70 2021
2418.16 2022
2418.63 2071
2419.09 2287
2419.55 2295
2420.02 2325
2420.48 2483
2420.95 2238
2421.41 2346
2421.87 2399
2422.34 2403
2422.80 2289
2423.27 2125
2423.73 2369
2424.19 2038
2424.66 2126
2425.12 2206
2425.59 1906
2426.05 1936
2426.52 1906
2426.98 1866
2427.44 1818
2427.91 1728
2428.37 1743
2428.84 1881
2429.30 1755
2429.77 1644
2430.23 1865
2430.70 1984
2431.16 1694
2431.63 1767
2432.09 1696
2432.56 1827
2433.02 2003
2433.49 1952
2433.95 1887
2434.42 2007
2434.88 1994
2435.35 1997
2435.81 2023
2436.28 1918
2436.74 2002
2437.21 1966
2437.67 1985
2438.14 2146
2438.60 2202
2439.07 2200
2439.54 2174
2440.00 2166
2440.47 2363
2440.93 2416
2441.40 2502
2441.86 2442
2442.33 2463
2442.80 2283
2443.26 2311
2443.73 2488
2444.19 2498
2444.66 2253
2445.13 2007
2445.59 2081
2446.06 1928
2446.53 1862
2446.99 1835
2447.46 1757
2447.92 1758
2448.39 1788
2448.86 1642
2449.32 1761
2449.79 1696
2450.26 1736
2450.72 1729
2451.19 1681
2451.66 1778
2452.12 1646
2452.59 1640
2453.06 1744
2453.53 1638
2453.99 1684
2454.46 1810
2454.93 1784
2455.39 1854
2455.86 1689
2456.33 1785
2456.80 1693
2457.26 1813
2457.73 1789
2458.20 1741
2458.66 1825
2459.13 1799
2459.60 1771
2460.07 1608
2460.54 1620
2461.00 1681
2461.47 1678
2461.94 1629
2462.41 1721
2462.87 1709
2463.34 1670
2463.81 1838
2464.28 1812
2464.75 1650
2465.21 1745
2465.68 1966
2466.15 1769
2466.62 1923
2467.09 1724
2467.55 2010
2468.02 1868
2468.49 1940
2468.96 1769
2469.43 1818
2469.90 1820
2470.37 1854
2470.83 1881
2471.30 1630
2471.77 1544
2472.24 1828
2472.71 1719
2473.18 1559
2473.65 1673
2474.12 1701
2474.58 1673
2475.05 1737
2475.52 1770
2475.99 1696
2476.46 1630
2476.93 1700
2477.40 1738
2477.87 1649
2478.34 1818
2478.81 1806
2479.28 1787
2479.75 1919
2480.22 1877
2480.68 1939
2481.15 1994
2481.62 1955
2482.09 1862
2482.56 1966
2483.03 1914
2483.50 1994
2483.97 1934
2484.44 1858
2484.91 1865
2485.38 1811
2485.85 1817
2486.32 1866
2486.79 1658
2487.26 1677
2487.73 1702
2488.20 1735
2488.67 1729
2489.14 1691
2489.61 1613
2490.08 1800
2490.56 1903
2491.03 1827
2491.50 1770
2491.97 1611
2492.44 1760
2492.91 1718
2493.38 1741
2493.85 1745
2494.32 1804
2494.79 1862
2495.26 1823
2495.73 1861
2496.20 1976
2496.68 1972
2497.15 1786
2497.62 1998
2498.09 1963
2498.56 1895
2499.03 1837
2499.50 1819
2499.97 1760
2500.45 1666
2500.92 1564
2501.39 1608
2501.86 1577
2502.33 1631
2502.80 1678
2503.28 1644
2503.75 1581
2504.22 1597
2504.69 1589
2505.16 1619
2505.63 1757
2506.11 1645
2506.58 1623
2507.05 1627
2507.52 1696
2507.99 1652
2508.47 1689
2508.94 1857
2509.41 1990
2509.88 1951
2510.36 2048
2510.83 2275
2511.30 2195
2511.77 1894
2512.25 1926
2512.72 1962
2513.19 2073
2513.66 2035
2514.14 1965
2514.61 2005
2515.08 1938
2515.55 2008
2516.03 1840
2516.50 1729
2516.97 1935
2517.45 1881
2517.92 1799
2518.39 1848
2518.87 1772
2519.34 1827
2519.81 1954
2520.28 1801
2520.76 1824
2521.23 1800
2521.70 1828
2522.18 1981
2522.65 1831
2523.13 1856
2523.60 1749
2524.07 1660
2524.55 1722
2525.02 1666
2525.49 1689
2525.97 1642
2526.44 1553
2526.92 1619
2527.39 1636
2527.86 1564
2528.34 1724
2528.81 1499
2529.29 1692
2529.76 1707
2530.23 1574
2530.71 1674
2531.18 1734
2531.66 1740
2532.13 1663
2532.61 1675
2533.08 1657
2533.55 1658
2534.03 1694
2534.50 1755
2534.98 1673
2535.45 1586
2535.93 1739
2536.40 1794
2536.88 1772
2537.35 1656
2537.83 1813
2538.30 1742
2538.78 1703
2539.25 1695
2539.73 1681
2540.20 1835
2540.68 1913
2541.15 1809
2541.63 1648
2542.10 1713
2542.58 1849
2543.05 1749
2543.53 1611
2544.01 1745
2544.48 1821
2544.96 1878
2545.43 1864
2545.91 1760
2546.38 1708
2546.86 1805
2547.34 1758
2547.81 1902
2548.29 1936
2548.76 1958
2549.24 1887
2549.71 2024
2550.19 2026
2550.67 1933
2551.14 1991
2551.62 2096
2552.10 2260
2552.57 2102
2553.05 1918
2553.52 1892
2554.00 1972
2554.48 1985
2554.95 2111
2555.43 2184
2555.91 2321
2556.38 2220
2556.86 2099
2557.34 1939
2557.81 2077
2558.29 2196
2558.77 2100
2559.24 2000
2559.72 1947
2560.20 1898
2560.68 1748
2561.15 1615
2561.63 1864
2562.11 1755
2562.58 1681
2563.06 1649
2563.54 1557
2564.02 1557
2564.49 1549
2564.97 1478
2565.45 1608
2565.93 1587
2566.40 1594
2566.88 1608
2567.36 1605
2567.84 1637
2568.31 1604
2568.79 1658
2569.27 1585
2569.75 1606
2570.23 1599
2570.70 1520
2571.18 1595
2571.66 1447
2572.14 1685
2572.62 1714
2573.10 1529
2573.57 1494
2574.05 1518
2574.53 1580
2575.01 1658
2575.49 1520
2575.97 1586
2576.44 1601
2576.92 1591
2577.40 1688
2577.88 1550
2578.36 1603
2578.84 1594
2579.32 1657
2579.79 1497
2580.27 1603
2580.75 1568
2581.23 1610
2581.71 1593
2582.19 1548
2582.67 1616
2583.15 1641
2583.63 1626
2584.11 1665
2584.59 1520
2585.07 1489
2585.54 1485
2586.02 1654
2586.50 1569
2586.98 1613
2587.46 1473
2587.94 1393
2588.42 1507
2588.90 1613
2589.38 1696
2589.86 1597
2590.34 1655
2590.82 1610
2591.30 1563
2591.78 1655
2592.26 1831
2592.74 1815
2593.22 1615
2593.70 1618
2594.18 1855
2594.66 1898
2595.14 1882
2595.62 1754
2596.10 1674
2596.58 1580
2597.06 1790
2597.54 1572
2598.02 1563
2598.50 1664
2598.98 1787
2599.47 1620
2599.95 1609
2600.43 1594
2600.91 1536
2601.39 1599
2601.87 1706
2602.35 1814
2602.83 1634
2603.31 1538
2603.79 1730
2604.27 1593
2604.76 1632
2605.24 1698
2605.72 1665
2606.20 1504
2606.68 1550
2607.16 1579
2607.64 1707
2608.13 1698
2608.61 1599
2609.09 1614
2609.57 1680
2610.05 1736
2610.53 1664
2611.01 1717
2611.50 1779
2611.98 1736
2612.46 1671
2612.94 1776
2613.42 1820
2613.91 1727
2614.39 1732
2614.87 1856
2615.35 1721
2615.83 1561
2616.32 1677
2616.80 1735
2617.28 1675
2617.76 1721
2618.25 1699
2618.73 1645
2619.21 1818
2619.69 1760
2620.18 1864
2620.66 1846
2621.14 1832
2621.62 1762
2622.11 1728
2622.59 1803
2623.07 1727
2623.56 1854
2624.04 1744
2624.52 1869
2625.00 1760
2625.49 1711
2625.97 1659
2626.45 1583
2626.94 1584
2627.42 1577
2627.90 1619
2628.39 1474
2628.87 1700
2629.35 1529
2629.84 1687
2630.32 1626
2630.80 1594
2631.29 1520
2631.77 1730
2632.26 1787
2632.74 1696
2633.22 1679
2633.71 1637
2634.19 1688
2634.67 1674
2635.16 1610
2635.64 1600
2636.13 1665
2636.61 1540
2637.09 1503
2637.58 1551
2638.06 1689
2638.55 1559
2639.03 1724
2639.52 1721
2640.00 1706
2640.48 1707
2640.97 1743
2641.45 1623
2641.94 1725
2642.42 1818
2642.91 1700
2643.39 1781
2643.88 1843
2644.36 1862
2644.85 1826
2645.33 1719
2645.82 1500
2646.30 1761
2646.79 1696
2647.27 1760
2647.76 1611
2648.24 1530
2648.73 1522
2649.21 1639
2649.70 1519
2650.18 1551
2650.67 1570
2651.15 1692
2651.64 1521
2652.12 1444
2652.61 1440
2653.10 1503
2653.58 1674
2654.07 1540
2654.55 1511
2655.04 1461
2655.52 1424
2656.01 1603
2656.50 1787
2656.98 1635
2657.47 1717
2657.95 1738
2658.44 1788
2658.93 1693
2659.41 1743
2659.90 1826
2660.39 1859
2660.87 1858
2661.36 1639
2661.84 1656
2662.33 1746
2662.82 1696
2663.30 1692
2663.79 1685
2664.28 1644
2664.76 1598
2665.25 1708
2665.74 1640
2666.22 1647
2666.71 1520
2667.20 1654
2667.68 1599
2668.17 1646
2668.66 1596
2669.15 1660
2669.63 1566
2670.12 1572
2670.61 1611
2671.09 1736
2671.58 1517
2672.07 1611
2672.56 1618
2673.04 1639
2673.53 1637
2674.02 1858
2674.51 1867
2674.99 1774
2675.48 1893
2675.97 1953
2676.46 1819
2676.95 1886
2677.43 1952
2677.92 1883
2678.41 1764
2678.90 1726
2679.38 1865
2679.87 1829
2680.36 1900
2680.85 1872
2681.34 1759
2681.83 1843
2682.31 1857
2682.80 1868
2683.29 1780
2683.78 1758
2684.27 1701
2684.76 1768
2685.24 1794
2685.73 1832
2686.22 1799
2686.71 1805
2687.20 1747
2687.69 1860
2688.18 1924
2688.67 1845
2689.15 1785
2689.64 1651
2690.13 1606
2690.62 1526
2691.11 1528
2691.60 1589
2692.09 1572
2692.58 1514
2693.07 1552
2693.56 1496
2694.05 1605
2694.54 1629
2695.02 1681
2695.51 1771
2696.00 1686
2696.49 1753
2696.98 1784
2697.47 1926
2697.96 1760
2698.45 1840
2698.94 1784
2699.43 1699
2699.92 1723
2700.41 1777
2700.90 1834
2701.39 1844
2701.88 1911
2702.37 1906
2702.86 1891
2703.35 1872
2703.84 1917
2704.33 1897
2704.82 1922
2705.31 2022
2705.80 1838
2706.29 1723
2706.78 1742
2707.27 1704
2707.77 1679
2708.26 1539
2708.75 1600
2709.24 1532
2709.73 1626
2710.22 1712
2710.71 1613
2711.20 1455
2711.69 1443
2712.18 1461
2712.67 1596
2713.16 1592
2713.66 1465
2714.15 1627
2714.64 1480
2715.13 1602
2715.62 1348
2716.11 1375
2716.60 1441
2717.10 1466
2717.59 1457
2718.08 1405
2718.57 1484
2719.06 1450
2719.55 1485
2720.04 1519
2720.54 1515
2721.03 1565
2721.52 1594
2722.01 1620
2722.50 1723
2723.00 1729
2723.49 1722
2723.98 1712
2724.47 1700
2724.96 1745
2725.46 1717
2725.95 1664
2726.44 1670
2726.93 1606
2727.43 1621
2727.92 1587
2728.41 1607
2728.90 1671
2729.40 1613
2729.89 1622
2730.38 1607
2730.87 1594
2731.37 1535
2731.86 1644
2732.35 1574
2732.84 1614
2733.34 1658
2733.83 1599
2734.32 1561
2734.82 1572
2735.31 1576
2735.80 1565
2736.30 1672
2736.79 1612
2737.28 1618
2737.78 1638
2738.27 1576
2738.76 1677
2739.26 1694
2739.75 1609
2740.24 1825
2740.74 1775
2741.23 1541
2741.72 1645
2742.22 1620
2742.71 1531
2743.21 1652
2743.70 1681
2744.19 1641
2744.69 1569
2745.18 1471
2745.67 1384
2746.17 1579
2746.66 1688
2747.16 1527
2747.65 1494
2748.15 1423
2748.64 1500
2749.13 1468
2749.63 1523
2750.12 1520
2750.62 1575
2751.11 1381
2751.61 1482
2752.10 1676
2752.60 1656
2753.09 1524
2753.59 1332
2754.08 1507
2754.57 1564
2755.07 1523
2755.56 1453
2756.06 1533
2756.55 1612
2757.05 1588
2757.54 1525
2758.04 1596
2758.53 1595
2759.03 1692
2759.53 1676
2760.02 1523
2760.52 1616
2761.01 1626
2761.51 1632
2762.00 1648
2762.50 1522
2762.99 1567
2763.49 1579
2763.98 1685
2764.48 1650
2764.98 1643
2765.47 1609
2765.97 1473
2766.46 1626
2766.96 1610
2767.46 1488
2767.95 1567
2768.45 1579
2768.94 1529
2769.44 1584
2769.94 1585
2770.43 1661
2770.93 1710
2771.43 1571
2771.92 1521
2772.42 1514
2772.91 1629
2773.41 1817
2773.91 1620
2774.40 1607
2774.90 1649
2775.40 1822
2775.89 1770
2776.39 1796
2776.89 1698
2777.38 1845
2777.88 1794
2778.38 1880
2778.88 1674
2779.37 1660
2779.87 1805
2780.37 1918
2780.86 1879
2781.36 1641
2781.86 1742
2782.36 1673
2782.85 1784
2783.35 1743
2783.85 1784
2784.35 1732
2784.84 1695
2785.34 1589
2785.84 1559
2786.34 1630
2786.83 1562
2787.33 1562
2787.83 1436
2788.33 1493
2788.82 1463
2789.32 1488
2789.82 1598
2790.32 1641
2790.82 1402
2791.31 1418
2791.81 1479
2792.31 1467
2792.81 1445
2793.31 1508
2793.81 1392
2794.30 1467
2794.80 1443
2795.30 1539
2795.80 1541
2796.30 1565
2796.80 1670
2797.30 2017
2797.79 1946
2798.29 1966
2798.79 1902
2799.29 1868
2799.79 1947
2800.29 1932
2800.79 1938
2801.29 2002
2801.79 1879
2802.28 1808
2802.78 1875
2803.28 1862
2803.78 1785
2804.28 1841
2804.78 1812
2805.28 1893
2805.78 1869
2806.28 1746
2806.78 1904
2807.28 1960
2807.78 2134
2808.28 2200
2808.78 2214
2809.28 2271
2809.78 2342
2810.28 2663
2810.78 2527
2811.28 2422
2811.78 2345
2812.28 2264
2812.78 2097
2813.28 2055
2813.78 2106
2814.28 1981
2814.78 1845
2815.28 1794
2815.78 1707
2816.28 1743
2816.78 1833
2817.28 1748
2817.78 1713
2818.28 1665
2818.78 1686
2819.28 1689
2819.78 1665
2820.28 1720
2820.78 1722
2821.28 1694
2821.78 1630
2822.29 1741
2822.79 1856
2823.29 1700
2823.79 1709
2824.29 1689
2824.79 1757
2825.29 1772
2825.79 1720
2826.29 1678
2826.79 1666
2827.30 1669
2827.80 1639
2828.30 1630
2828.80 1505
2829.30 1560
2829.80 1511
2830.31 1541
2830.81 1503
2831.31 1662
2831.81 1672
2832.31 1528
2832.81 1458
2833.32 1495
2833.82 1465
2834.32 1486
2834.82 1622
2835.32 1575
2835.83 1612
2836.33 1687
2836.83 1609
2837.33 1527
2837.83 1491
2838.34 1602
2838.84 1592
2839.34 1614
2839.84 1655
2840.35 1564
2840.85 1648
2841.35 1675
2841.85 1684
2842.36 1648
2842.86 1646
2843.36 1673
2843.86 1587
2844.37 1510
2844.87 1590
2845.37 1698
2845.88 1605
2846.38 1655
2846.88 1609
2847.39 1525
2847.89 1461
2848.39 1712
2848.90 1810
2849.40 1745
2849.90 1842
2850.41 1763
2850.91 1762
2851.41 1659
2851.92 1591
2852.42 1654
2852.92 1554
2853.43 1573
2853.93 1546
2854.43 1540
2854.94 1528
2855.44 1501
2855.95 1414
2856.45 1550
2856.95 1560
2857.46 1491
2857.96 1608
2858.47 1592
2858.97 1579
2859.47 1605
2859.98 1557
2860.48 1618
2860.99 1466
2861.49 1469
2861.99 1467
2862.50 1548
2863.00 1479
2863.51 1463
2864.01 1529
2864.52 1467
2865.02 1478
2865.53 1456
2866.03 1395
2866.54 1327
2867.04 1353
2867.55 1360
2868.05 1386
2868.56 1413
2869.06 1388
2869.57 1318
2870.07 1621
2870.58 1580
2871.08 1523
2871.59 1468
2872.09 1522
2872.60 1531
2873.10 1480
2873.61 1453
2874.11 1583
2874.62 1492
2875.12 1558
2875.63 1673
2876.14 1758
2876.64 1810
2877.15 1770
2877.65 1713
2878.16 1587
2878.66 1652
2879.17 1654
2879.68 1523
2880.18 1541
2880.69 1685
2881.19 1690
2881.70 1781
2882.21 1799
2882.71 1609
2883.22 1614
2883.73 1782
2884.23 1798
2884.74 1807
2885.25 1701
2885.75 1788
2886.26 1954
2886.76 1954
2887.27 1924
2887.78 1985
2888.28 2204
2888.79 2153
2889.30 2118
2889.81 2331
2890.31 2209
2890.82 2286
2891.33 2250
2891.83 2059
2892.34 1882
2892.85 2010
2893.35 1959
2893.86 1799
2894.37 1616
2894.88 1824
2895.38 1900
2895.89 1940
2896.40 1951
2896.91 1908
2897.41 1861
2897.92 2058
2898.43 1851
2898.94 1885
2899.44 2020
2899.95 1886
2900.46 1916
2900.97 1858
2901.47 2017
2901.98 1944
2902.49 1926
2903.00 1923
2903.51 1903
2904.01 2004
2904.52 1998
2905.03 2193
2905.54 2028
2906.05 1939
2906.56 1973
2907.06 2024
2907.57 1957
2908.08 1907
2908.59 1819
2909.10 1929
2909.61 1829
2910.12 1714
2910.62 1823
2911.13 1819
2911.64 1727
2912.15 1684
2912.66 1567
2913.17 1565
2913.68 1518
2914.19 1544
2914.69 1559
2915.20 1713
2915.71 1683
2916.22 1636
2916.73 1623
2917.24 1575
2917.75 1605
2918.26 1670
2918.77 1695
2919.28 1520
2919.79 1500
2920.30 1530
2920.81 1512
2921.32 1503
2921.83 1508
2922.34 1648
2922.85 1757
2923.36 1717
2923.86 1719
2924.37 1653
2924.88 1787
2925.39 1791
2925.90 1833
2926.41 2014
2926.92 1978
2927.43 2023
2927.95 2184
2928.46 2021
2928.97 2032
2929.48 1987
2929.99 1949
2930.50 1890
2931.01 1774
2931.52 1740
2932.03 1775
2932.54 1700
2933.05 1624
2933.56 1481
2934.07 1468
2934.58 1481
2935.09 1540
2935.60 1645
2936.11 1564
2936.62 1515
2937.14 1539
2937.65 1591
2938.16 1669
2938.67 1545
2939.18 1676
2939.69 1661
2940.20 1695
2940.71 1681
2941.23 1697
2941.74 1664
2942.25 1720
2942.76 1756
2943.27 1778
2943.78 1666
2944.29 1595
2944.81 1544
2945.32 1725
2945.83 1860
2946.34 1872
2946.85 1822
2947.36 1830
2947.88 1922
2948.39 1951
2948.90 1972
2949.41 1823
2949.92 2003
2950.44 2065
2950.95 1796
2951.46 1789
2951.97 1709
2952.49 1761
2953.00 1769
2953.51 1661
2954.02 1522
2954.54 1579
2955.05 1574
2955.56 1498
2956.07 1653
2956.59 1631
2957.10 1568
2957.61 1646
2958.12 1700
2958.64 1670
2959.15 1549
2959.66 1520
2960.18 1540
2960.69 1575
2961.20 1743
2961.72 1688
2962.23 1829
2962.74 1851
2963.26 1680
2963.77 1779
2964.28 1701
2964.80 1789
2965.31 1810
2965.82 1801
2966.34 1680
2966.85 1688
2967.36 1731
2967.88 1721
2968.39 1573
2968.90 1618
2969.42 1565
2969.93 1583
2970.45 1703
2970.96 1472
2971.47 1532
2971.99 1649
2972.50 1576
2973.02 1475
2973.53 1618
2974.04 1710
2974.56 1611
2975.07 1578
2975.59 1654
2976.10 1480
2976.62 1613
2977.13 1557
2977.64 1616
2978.16 1538
2978.67 1461
2979.19 1544
2979.70 1580
2980.22 1649
2980.73 1640
2981.25 1695
2981.76 1690
2982.28 1584
2982.79 1640
2983.31 1636
2983.82 1663
2984.34 1770
2984.85 1647
2985.37 1792
2985.88 1933
2986.40 1783
2986.91 1747
2987.43 1755
2987.94 1943
2988.46 1901
2988.97 1999
2989.49 1996
2990.01 1973
2990.52 1990
2991.04 1963
2991.55 1976
2992.07 1993
2992.58 1947
2993.10 1799
2993.62 1834
2994.13 1887
2994.65 1872
2995.16 1963
2995.68 2100
2996.20 2132
2996.71 2105
2997.23 2106
2997.74 2323
2998.26 2240
2998.78 2199
2999.29 2652
2999.81 2756
3000.33 2509
3000.84 2594
3001.36 2555
3001.88 2655
3002.39 2853
3002.91 2696
3003.43 2840
3003.94 3273
3004.46 3559
3004.98 3725
3005.49 4024
3006.01 4287
3006.53 4443
3007.04 4676
3007.56 4607
3008.08 4401
3008.60 4657
3009.11 4457
3009.63 4109
3010.15 3576
3010.66 3418
3011.18 3126
3011.70 2732
3012.22 2398
3012.73 2205
3013.25 2088
3013.77 2047
3014.29 2077
3014.81 2006
3015.32 1870
3015.84 1868
3016.36 2021
3016.88 2125
3017.39 2218
3017.91 2132
3018.43 2204
3018.95 2205
3019.47 2100
3019.98 2037
3020.50 2087
3021.02 2084
3021.54 2112
3022.06 2070
3022.58 2272
3023.09 2305
3023.61 2168
3024.13 2025
3024.65 2099
3025.17 2079
3025.69 2179
3026.21 2172
3026.72 2296
3027.24 2235
3027.76 1984
3028.28 2061
3028.80 2136
3029.32 1938
3029.84 1778
3030.36 1865
3030.88 1950
3031.40 1977
3031.91 1830
3032.43 1780
3032.95 1745
3033.47 1691
3033.99 1735
3034.51 1771
3035.03 1837
3035.55 1839
3036.07 1695
3036.59 1821
3037.11 1721
3037.63 1731
3038.15 1860
3038.67 1655
3039.19 1648
3039.71 1782
3040.23 1742
3040.75 1682
3041.27 1780
3041.79 1793
3042.31 1682
3042.83 1612
3043.35 1720
3043.87 1744
3044.39 1729
3044.91 1737
3045.43 1740
3045.95 1580
3046.47 1643
3046.99 1681
3047.51 1647
3048.03 1701
3048.55 1645
3049.07 1651
3049.59 1743
3050.11 1612
3050.63 1659
3051.16 1656
3051.68 1757
3052.20 1646
3052.72 1614
3053.24 1571
3053.76 1635
3054.28 1579
3054.80 1550
3055.32 1546
3055.84 1451
3056.37 1521
3056.89 1533
3057.41 1509
3057.93 1473
3058.45 1507
3058.97 1530
3059.49 1487
3060.02 1526
3060.54 1637
3061.06 1415
3061.58 1599
3062.10 1662
3062.62 1689
3063.15 1550
3063.67 1618
3064.19 1573
3064.71 1584
3065.23 1636
3065.76 1549
3066.28 1663
3066.80 1581
3067.32 1562
3067.85 1610
3068.37 1695
3068.89 1633
3069.41 1686
3069.93 1569
3070.46 1677
3070.98 1765
3071.50 1653
3072.02 1658
3072.55 1642
3073.07 1788
3073.59 1746
3074.12 1905
3074.64 1780
3075.16 1808
3075.68 1896
3076.21 1924
3076.73 1798
3077.25 1794
3077.78 1879
3078.30 1741
3078.82 1788
3079.35 1980
3079.87 1964
3080.39 1907
3080.92 2046
3081.44 1915
3081.96 2085
3082.49 2088
3083.01 2161
3083.53 2240
3084.06 2107
3084.58 2113
3085.10 2172
3085.63 2168
3086.15 2068
3086.68 2040
3087.20 2010
3087.72 2028
3088.25 1975
3088.77 1997
3089.30 2003
3089.82 2044
3090.34 1918
3090.87 1990
3091.39 2020
3091.92 1893
3092.44 1974
3092.97 1955
3093.49 1870
3094.01 1793
3094.54 1896
3095.06 1902
3095.59 1764
3096.11 1947
3096.64 2101
3097.16 1981
3097.69 2128
3098.21 2173
3098.74 2346
3099.26 2538
3099.79 2594
3100.31 2722
3100.84 2818
3101.36 3101
3101.89 3724
3102.41 3980
3102.94 4457
3103.46 4918
3103.99 5369
3104.51 6006
3105.04 6384
3105.56 6491
3106.09 6588
3106.62 6166
3107.14 5975
3107.67 5474
3108.19 4710
3108.72 3987
3109.24 3511
3109.77 3188
3110.30 2883
3110.82 2593
3111.35 2498
3111.87 2470
3112.40 2496
3112.93 2313
3113.45 2286
3113.98 2101
3114.50 2102
3115.03 2106
3115.56 2068
3116.08 2146
3116.61 2120
3117.14 2021
3117.66 1997
3118.19 1899
3118.71 1819
3119.24 1958
3119.77 1787
3120.29 1705
3120.82 1760
3121.35 1811
3121.88 1843
3122.40 2036
3122.93 1959
3123.46 1916
3123.98 2119
3124.51 2079
3125.04 2125
3125.56 2029
3126.09 1972
3126.62 1997
3127.15 1959
3127.67 1921
3128.20 1845
3128.73 1969
3129.26 1980
3129.78 1803
3130.31 1698
3130.84 1700
3131.37 1750
3131.89 1831
3132.42 1710
3132.95 1600
3133.48 1739
3134.00 1605
3134.53 1766
3135.06 1868
3135.59 1718
3136.12 1665
3136.64 1761
3137.17 1809
3137.70 1744
3138.23 1766
3138.76 1751
3139.29 1776
3139.81 1965
3140.34 1967
3140.87 1783
3141.40 1785
3141.93 1779
3142.46 1771
3142.99 1726
3143.51 1726
3144.04 1828
3144.57 1724
3145.10 1625
3145.63 1725
3146.16 1758
3146.69 1597
3147.22 1757
3147.74 1958
3148.27 1936
3148.80 1889
3149.33 2042
3149.86 2034
3150.39 1967
3150.92 2077
3151.45 1972
3151.98 2219
3152.51 2147
3153.04 1938
3153.57 1901
3154.10 1944
3154.63 1885
3155.16 1825
3155.69 1775
3156.22 1794
3156.74 1825
3157.27 1778
3157.80 1817
3158.33 1747
3158.86 1885
3159.39 1745
3159.92 1706
3160.45 1731
3160.98 1865
3161.51 1835
3162.04 1714
3162.58 1788
3163.11 1861
3163.64 1796
3164.17 1735
3164.70 1761
3165.23 1679
3165.76 1495
3166.29 1472
3166.82 1546
3167.35 1585
3167.88 1514
3168.41 1599
3168.94 1491
3169.47 1544
3170.00 1506
3170.53 1536
3171.07 1460
3171.60 1497
3172.13 1530
3172.66 1685
3173.19 1741
3173.72 1558
3174.25 1667
3174.78 1606
3175.31 1641
3175.85 1647
3176.38 1768
3176.91 1877
3177.44 1839
3177.97 1726
3178.50 1685
3179.04 1640
3179.57 1760
3180.10 1779
3180.63 1798
3181.16 1640
3181.69 1539
3182.23 1640
3182.76 1669
3183.29 1555
3183.82 1649
3184.35 1732
3184.89 1687
3185.42 1605
3185.95 1612
3186.48 1599
3187.02 1557
3187.55 1576
3188.08 1648
3188.61 1559
3189.15 1519
3189.68 1508
3190.21 1450
3190.74 1514
3191.28 1634
3191.81 1478
3192.34 1663
3192.87 1717
3193.41 1529
3193.94 1602
3194.47 1666
3195.01 1543
3195.54 1611
3196.07 1668
3196.60 1569
3197.14 1622
3197.67 1628
3198.20 1549
3198.74 1579
3199.27 1525
3199.80 1654
3200.34 1627
3200.87 1533
3201.40 1505
3201.94 1506
3202.47 1667
3203.01 1685
3203.54 1751
3204.07 1769
3204.61 1814
3205.14 1953
3205.67 1832
3206.21 1747
3206.74 1785
3207.28 1703
3207.81 1516
3208.34 1745
3208.88 1664
3209.41 1731
3209.95 1889
3210.48 1891
3211.02 1901
3211.55 1920
3212.08 2144
3212.62 2130
3213.15 2125
3213.69 2121
3214.22 2101
3214.76 2076
3215.29 2100
3215.83 1948
3216.36 1971
3216.90 1984
3217.43 1964
3217.97 1877
3218.50 1856
3219.04 1736
3219.57 1701
3220.11 1537
3220.64 1739
3221.18 1684
3221.71 1725
3222.25 1707
3222.78 1665
3223.32 1882
3223.85 1659
3224.39 1659
3224.92 1863
3225.46 1823
3225.99 1929
3226.53 1907
3227.07 1913
3227.60 1755
3228.14 1880
3228.67 1979
3229.21 1833
3229.74 1807
3230.28 1786
3230.82 1850
3231.35 1834
3231.89 1845
3232.42 1597
3232.96 1618
3233.50 1738
3234.03 1650
3234.57 1746
3235.11 1782
3235.64 1863
3236.18 1715
3236.72 1803
3237.25 1760
3237.79 1861
3238.32 1819
3238.86 1767
3239.40 1804
3239.93 1928
3240.47 1888
3241.01 1964
3241.55 1935
3242.08 1972
3242.62 2054
3243.16 2187
3243.69 2136
3244.23 1981
3244.77 2040
3245.30 2050
3245.84 1767
3246.38 1894
3246.92 1821
3247.45 1776
3247.99 1795
3248.53 1822
3249.07 1707
3249.60 1600
3250.14 1786
3250.68 1759
3251.22 1679
3251.75 1874
3252.29 1930
3252.83 2103
3253.37 2037
3253.91 1951
3254.44 1959
3254.98 1996
3255.52 1908
3256.06 1984
3256.60 1925
3257.13 1923
3257.67 1943
3258.21 2146
3258.75 2271
3259.29 2150
3259.82 2137
3260.36 2028
3260.90 2479
3261.44 2393
3261.98 2536
3262.52 2681
3263.06 2941
3263.59 2920
3264.13 3294
3264.67 3342
3265.21 3626
3265.75 3840
3266.29 3988
3266.83 4177
3267.37 4083
3267.91 4371
3268.44 4474
3268.98 4357
3269.52 4425
3270.06 4648
3270.60 4099
3271.14 3897
3271.68 3721
3272.22 3507
3272.76 2913
3273.30 2811
3273.84 2455
3274.38 2436
3274.92 2066
3275.46 2180
3276.00 2184
3276.54 2071
3277.08 2147
3277.62 2021
3278.16 2112
3278.70 2088
3279.24 2170
3279.78 2176
3280.32 2169
3280.86 2104
3281.40 2244
3281.94 2174
3282.48 2051
3283.02 2085
3283.56 1924
3284.10 2062
3284.64 2027
3285.18 2055
3285.72 2075
3286.26 2183
3286.80 2139
3287.34 2016
3287.88 2079
3288.42 1910
3288.96 2220
3289.50 2261
3290.04 2121
3290.59 2100
3291.13 2228
3291.67 2106
3292.21 2326
3292.75 2326
3293.29 2303
3293.83 2349
3294.37 2637
3294.91 2766
3295.46 3016
3296.00 3266
3296.54 3284
3297.08 3433
3297.62 3594
3298.16 3595
3298.70 3530
3299.25 3583
3299.79 3468
3300.33 3170
3300.87 2948
3301.41 2927
3301.96 2871
3302.50 2548
3303.04 2434
3303.58 2329
3304.12 2141
3304.66 1943
3305.21 1981
3305.75 2074
3306.29 2001
3306.83 2065
3307.38 2028
3307.92 1990
3308.46 2076
3309.00 2060
3309.55 2003
3310.09 1922
3310.63 1981
3311.17 1883
3311.72 2004
3312.26 2029
3312.80 1939
3313.34 2036
3313.89 2036
3314.43 2218
3314.97 2063
3315.52 2009
3316.06 2132
3316.60 2245
3317.14 2248
3317.69 2491
3318.23 2448
3318.77 2294
3319.32 2384
3319.86 2471
3320.40 2603
3320.95 2522
3321.49 2642
3322.03 2722
3322.58 2749
3323.12 2797
3323.67 2808
3324.21 2683
3324.75 2638
3325.30 2778
3325.84 2761
3326.38 2566
3326.93 2600
3327.47 2520
3328.02 2487
3328.56 2301
3329.10 2278
3329.65 2260
3330.19 2271
3330.74 2279
3331.28 2350
3331.83 2517
3332.37 2731
3332.91 3241
3333.46 3698
3334.00 4548
3334.55 5565
3335.09 6636
3335.64 7585
3336.18 9202
3336.73 10518
3337.27 12443
3337.82 13556
3338.36 14223
3338.90 14430
3339.45 14396
3339.99 14090
3340.54 13286
3341.08 11898
3341.63 10319
3342.18 9048
3342.72 7529
3343.27 6269
3343.81 5246
3344.36 4434
3344.90 3857
3345.45 3425
3345.99 2999
3346.54 2765
3347.08 2580
3347.63 2568
3348.17 2465
3348.72 2372
3349.27 2460
3349.81 2326
3350.36 2422
3350.90 2365
3351.45 2294
3352.00 2299
3352.54 2354
3353.09 2450
3353.63 2399
3354.18 2406
3354.73 2418
3355.27 2407
3355.82 2210
3356.36 2303
3356.91 2261
3357.46 2295
3358.00 2153
3358.55 2175
3359.10 2047
3359.64 2103
3360.19 1914
3360.74 1959
3361.28 1922
3361.83 1915
3362.38 2010
3362.92 2041
3363.47 1941
3364.02 1922
3364.56 1945
3365.11 2171
3365.66 2095
3366.21 1953
3366.75 2044
3367.30 2114
3367.85 1986
3368.39 2016
3368.94 2018
3369.49 2024
3370.04 1931
3370.58 1963
3371.13 2059
3371.68 2044
3372.23 2070
3372.77 2183
3373.32 2134
3373.87 2043
3374.42 2305
3374.96 2448
3375.51 2416
3376.06 2729
3376.61 2686
3377.16 2580
3377.70 2551
3378.25 2507
3378.80 2476
3379.35 2338
3379.90 2289
3380.45 2135
3380.99 2072
3381.54 1977
3382.09 1869
3382.64 1861
3383.19 1779
3383.74 1676
3384.28 1697
3384.83 1704
3385.38 1775
3385.93 1688
3386.48 1745
3387.03 1700
3387.58 1658
3388.13 1552
3388.67 1611
3389.22 1619
3389.77 1674
3390.32 1617
3390.87 1559
3391.42 1603
3391.97 1708
3392.52 1811
3393.07 1746
3393.62 1645
3394.17 1642
3394.72 1656
3395.27 1767
3395.81 1861
3396.36 1723
3396.91 1626
3397.46 1624
3398.01 1597
3398.56 1558
3399.11 1543
3399.66 1583
3400.21 1616
3400.76 1577
3401.31 1633
3401.86 1596
3402.41 1452
3402.96 1550
3403.51 1448
3404.06 1542
3404.61 1681
3405.16 1463
3405.71 1354
3406.26 1458
3406.81 1528
3407.36 1584
3407.92 1578
3408.47 1431
3409.02 1608
3409.57 1590
3410.12 1583
3410.67 1464
3411.22 1524
3411.77 1481
3412.32 1575
3412.87 1683
3413.42 1674
3413.97 1882
3414.52 1994
3415.08 1752
3415.63 1811
3416.18 1721
3416.73 1710
3417.28 1784
3417.83 1621
3418.38 1659
3418.93 1652
3419.49 1507
3420.04 1511
3420.59 1618
3421.14 1552
3421.69 1641
3422.24 1634
3422.80 1805
3423.35 1750
3423.90 1820
3424.45 1999
3425.00 1968
3425.55 1862
3426.11 1982
3426.66 1844
3427.21 2069
3427.76 2037
3428.31 1908
3428.87 1849
3429.42 1846
3429.97 1709
3430.52 1725
3431.08 1733
3431.63 1692
3432.18 1721
3432.73 1676
3433.29 1658
3433.84 1679
3434.39 1575
3434.94 1575
3435.50 1613
3436.05 1654
3436.60 1561
3437.15 1533
3437.71 1527
3438.26 1651
3438.81 1625
3439.37 1480
3439.92 1557
3440.47 1679
3441.03 1633
3441.58 1481
3442.13 1501
3442.69 1584
3443.24 1531
3443.79 1664
3444.35 1680
3444.90 1659
3445.45 1711
3446.01 1615
3446.56 1638
3447.11 1536
3447.67 1585
3448.22 1581
3448.77 1410
3449.33 1443
3449.88 1584
3450.44 1609
3450.99 1564
3451.54 1517
3452.10 1471
3452.65 1529
3453.21 1547
3453.76 1446
3454.31 1394
3454.87 1384
3455.42 1407
3455.98 1489
3456.53 1393
3457.09 1475
3457.64 1389
3458.20 1496
3458.75 1495
3459.30 1510
3459.86 1428
3460.41 1428
3460.97 1546
3461.52 1491
3462.08 1522
3462.63 1544
3463.19 1508
3463.74 1530
3464.30 1514
3464.85 1554
3465.41 1513
3465.96 1516
3466.52 1607
3467.07 1459
3467.63 1402
3468.19 1485
3468.74 1465
3469.30 1376
3469.85 1559
3470.41 1566
3470.96 1685
3471.52 1733
3472.07 1606
3472.63 1593
3473.19 1646
3473.74 1608
3474.30 1587
3474.85 1655
3475.41 1552
3475.96 1622
3476.52 1714
3477.08 1607
3477.63 1590
3478.19 1525
3478.74 1580
3479.30 1658
3479.86 1724
3480.41 1880
3480.97 1927
3481.53 1973
3482.08 2070
3482.64 2119
3483.20 1878
3483.75 1928
3484.31 1912
3484.87 1970
3485.42 1898
3485.98 1752
3486.54 1819
3487.09 1887
3487.65 1801
3488.21 1892
3488.76 2000
3489.32 2067
3489.88 2284
3490.44 2523
3490.99 2601
3491.55 2950
3492.11 3190
3492.66 3464
3493.22 3586
3493.78 3748
3494.34 3875
3494.89 4116
3495.45 4116
3496.01 4257
3496.57 4085
3497.12 3793
3497.68 3965
3498.24 3953
3498.80 3788
3499.36 4182
3499.91 4239
3500.47 4590
3501.03 4877
3501.59 4903
3502.15 5020
3502.70 5069
3503.26 4615
3503.82 4790
3504.38 4892
3504.94 4837
3505.49 4962
3506.05 4836
3506.61 4646
3507.17 4557
3507.73 4809
3508.29 4837
3508.85 4542
3509.40 4397
3509.96 4058
3510.52 3701
3511.08 3468
3511.64 3323
3512.20 2978
3512.76 2873
3513.32 2748
3513.87 2480
3514.43 2372
3514.99 2209
3515.55 2031
3516.11 1987
3516.67 1949
3517.23 1975
3517.79 1823
3518.35 1769
3518.91 1898
3519.47 1916
3520.03 1999
3520.59 1981
3521.15 1915
3521.71 2015
3522.26 2083
3522.82 2047
3523.38 2086
3523.94 2278
3524.50 2290
3525.06 2211
3525.62 2299
3526.18 2147
3526.74 2177
3527.30 2274
3527.86 2125
3528.42 2049
3528.98 2020
3529.54 1932
3530.10 1879
3530.67 1957
3531.23 1947
3531.79 1835
3532.35 1754
3532.91 1834
3533.47 1719
3534.03 1666
3534.59 1828
3535.15 1810
3535.71 1657
3536.27 1825
3536.83 1873
3537.39 1789
3537.95 1996
3538.51 1890
3539.08 1686
3539.64 1710
3540.20 1807
3540.76 1853
3541.32 1976
3541.88 1825
3542.44 1757
3543.00 1769
3543.56 1846
3544.13 1873
3544.69 1880
3545.25 1913
3545.81 1794
3546.37 1682
3546.93 1696
3547.50 1877
3548.06 1860
3548.62 1690
3549.18 1535
3549.74 1731
3550.30 1716
3550.87 1775
3551.43 1618
3551.99 1585
3552.55 1589
3553.11 1503
3553.68 1591
3554.24 1545
3554.80 1530
3555.36 1498
3555.93 1350
3556.49 1461
3557.05 1596
3557.61 1591
3558.18 1533
3558.74 1519
3559.30 1441
3559.86 1407
3560.43 1419
3560.99 1634
3561.55 1642
3562.11 1569
3562.68 1616
3563.24 1608
3563.80 1555
3564.37 1507
3564.93 1581
3565.49 1492
3566.06 1588
3566.62 1656
3567.18 1578
3567.75 1495
3568.31 1416
3568.87 1384
3569.44 1404
3570.00 1476
3570.56 1502
3571.13 1439
3571.69 1422
3572.25 1480
3572.82 1426
3573.38 1478
3573.94 1371
3574.51 1405
3575.07 1561
3575.64 1576
3576.20 1597
3576.76 1611
3577.33 1465
3577.89 1531
3578.46 1527
3579.02 1459
3579.58 1613
3580.15 1592
3580.71 1523
3581.28 1362
3581.84 1437
3582.41 1502
3582.97 1411
3583.53 1484
3584.10 1496
3584.66 1638
3585.23 1633
3585.79 1569
3586.36 1511
3586.92 1445
3587.49 1486
3588.05 1509
3588.62 1411
3589.18 1474
3589.75 1556
3590.31 1657
3590.88 1512
3591.44 1545
3592.01 1644
3592.57 1711
3593.14 1593
3593.70 1572
3594.27 1622
3594.83 1552
3595.40 1525
3595.97 1460
3596.53 1498
3597.10 1394
3597.66 1455
3598.23 1472
3598.79 1387
3599.36 1522
3599.93 1622
3600.49 1557
3601.06 1473
3601.62 1680
3602.19 1701
3602.75 1619
3603.32 1684
3603.89 1509
3604.45 1432
3605.02 1445
3605.59 1431
3606.15 1537
3606.72 1471
3607.28 1478
3607.85 1521
3608.42 1394
3608.98 1255
3609.55 1231
3610.12 1324
3610.68 1330
3611.25 1331
3611.82 1234
3612.38 1348
3612.95 1245
3613.52 1261
3614.08 1254
3614.65 1253
3615.22 1335
3615.79 1486
3616.35 1591
3616.92 1641
3617.49 1748
3618.05 1813
3618.62 1862
3619.19 1951
3619.76 2146
3620.32 2313
3620.89 2449
3621.46 2370
3622.03 2361
3622.59 2354
3623.16 2268
3623.73 2165
3624.30 1948
3624.86 1655
3625.43 1635
3626.00 1651
3626.57 1499
3627.14 1451
3627.70 1423
3628.27 1502
3628.84 1487
3629.41 1485
3629.98 1498
3630.55 1467
3631.11 1433
3631.68 1456
3632.25 1489
3632.82 1398
3633.39 1385
3633.96 1314
3634.52 1490
3635.09 1518
3635.66 1341
3636.23 1374
3636.80 1428
3637.37 1487
3637.94 1410
3638.50 1325
3639.07 1494
3639.64 1591
3640.21 1610
3640.78 1451
3641.35 1619
3641.92 1690
3642.49 1840
3643.06 1896
3643.63 1998
3644.20 2066
3644.76 2012
3645.33 1886
3645.90 1922
3646.47 1929
3647.04 1769
3647.61 1828
3648.18 1841
3648.75 1923
3649.32 1655
3649.89 1662
3650.46 1778
3651.03 1818
3651.60 1801
3652.17 1748
3652.74 1894
3653.31 1866
3653.88 1934
3654.45 1943
3655.02 2041
3655.59 2002
3656.16 1992
3656.73 2193
3657.30 2234
3657.87 2373
3658.44 2310
3659.01 2497
3659.58 2554
3660.15 2777
3660.72 2712
3661.29 2729
3661.87 2665
3662.44 3061
3663.01 3030
3663.58 2795
3664.15 2756
3664.72 2748
3665.29 2566
3665.86 2457
3666.43 2131
3667.00 2066
3667.57 2193
3668.15 2111
3668.72 2002
3669.29 1839
3669.86 1870
3670.43 1985
3671.00 1959
3671.57 1771
3672.15 1827
3672.72 1968
3673.29 1900
3673.86 1863
3674.43 1983
3675.00 1916
3675.57 1892
3676.15 1863
3676.72 1794
3677.29 1741
3677.86 1967
3678.43 1917
3679.01 1732
3679.58 1824
3680.15 1795
3680.72 1800
3681.29 1680
3681.87 1833
3682.44 1706
3683.01 1691
3683.58 1537
3684.16 1631
3684.73 1713
3685.30 1546
3685.87 1569
3686.45 1653
3687.02 1623
3687.59 1730
3688.16 1723
3688.74 1856
3689.31 1888
3689.88 2160
3690.46 2342
3691.03 2313
3691.60 2462
3692.17 2493
3692.75 2559
3693.32 2696
3693.89 2487
3694.47 2403
3695.04 2232
3695.61 2199
3696.19 2029
3696.76 2009
3697.33 1840
3697.91 1827
3698.48 1846
3699.05 1899
3699.63 1805
3700.20 1781
3700.78 1855
3701.35 1992
3701.92 1945
3702.50 1884
3703.07 1912
3703.64 1950
3704.22 1814
3704.79 1863
3705.37 1821
3705.94 1741
3706.51 1858
3707.09 1880
3707.66 1879
3708.24 1830
3708.81 1760
3709.39 1835
3709.96 1898
3710.53 1876
3711.11 1845
3711.68 1773
3712.26 1822
3712.83 1722
3713.41 1831
3713.98 1806
3714.56 1747
3715.13 1684
3715.71 1655
3716.28 1667
3716.86 1693
3717.43 1614
3718.01 1548
3718.58 1690
3719.16 1547
3719.73 1525
3720.31 1468
3720.88 1445
3721.46 1593
3722.03 1620
3722.61 1456
3723.18 1519
3723.76 1338
3724.34 1296
3724.91 1386
3725.49 1348
3726.06 1412
3726.64 1364
3727.21 1375
3727.79 1358
3728.36 1441
3728.94 1541
3729.52 1499
3730.09 1386
3730.67 1468
3731.24 1476
3731.82 1516
3732.40 1522
3732.97 1646
3733.55 1672
3734.13 1630
3734.70 1612
3735.28 1603
3735.85 1634
3736.43 1665
3737.01 1609
3737.58 1488
3738.16 1678
3738.74 1639
3739.31 1406
3739.89 1395
3740.47 1419
3741.04 1319
3741.62 1399
3742.20 1494
3742.78 1416
3743.35 1299
3743.93 1360
3744.51 1390
3745.08 1267
3745.66 1318
3746.24 1307
3746.82 1299
3747.39 1352
3747.97 1360
3748.55 1349
3749.12 1454
3749.70 1332
3750.28 1373
3750.86 1488
3751.43 1309
3752.01 1316
3752.59 1335
3753.17 1350
3753.75 1317
3754.32 1276
3754.90 1258
3755.48 1259
3756.06 1343
3756.64 1303
3757.21 1287
3757.79 1284
3758.37 1208
3758.95 1246
3759.53 1216
3760.10 1246
3760.68 1213
3761.26 1272
3761.84 1352
3762.42 1276
3763.00 1341
3763.58 1385
3764.15 1380
3764.73 1368
3765.31 1388
3765.89 1440
3766.47 1305
3767.05 1266
3767.63 1311
3768.21 1244
3768.78 1199
3769.36 1212
3769.94 1315
3770.52 1364
3771.10 1191
3771.68 1322
3772.26 1295
3772.84 1448
3773.42 1425
3774.00 1386
3774.58 1267
3775.16 1239
3775.73 1371
3776.31 1294
3776.89 1328
3777.47 1220
3778.05 1245
3778.63 1312
3779.21 1302
3779.79 1288
3780.37 1264
3780.95 1171
3781.53 1143
3782.11 1323
3782.69 1274
3783.27 1345
3783.85 1327
3784.43 1224
3785.01 1133
3785.59 1172
3786.17 1359
3786.75 1363
3787.33 1282
3787.91 1226
3788.49 1417
3789.08 1412
3789.66 1333
3790.24 1280
3790.82 1277
3791.40 1334
3791.98 1250
3792.56 1200
3793.14 1279
3793.72 1286
3794.30 1272
3794.88 1257
3795.46 1228
3796.05 1145
3796.63 1208
3797.21 1147
3797.79 1258
3798.37 1268
3798.95 1194
3799.53 1071
3800.11 1167
3800.69 1299
3801.28 1395
3801.86 1329
3802.44 1414
3803.02 1303
3803.60 1233
3804.18 1448
3804.77 1345
3805.35 1380
3805.93 1493
3806.51 1417
3807.09 1378
3807.68 1333
3808.26 1337
3808.84 1490
3809.42 1422
3810.00 1447
3810.59 1423
3811.17 1570
3811.75 1541
3812.33 1487
3812.91 1508
3813.50 1532
3814.08 1458
3814.66 1482
3815.24 1479
3815.83 1533
3816.41 1597
3816.99 1571
3817.58 1464
3818.16 1509
3818.74 1444
3819.32 1469
3819.91 1656
3820.49 1404
3821.07 1357
3821.66 1173
3822.24 1275
3822.82 1352
3823.40 1247
3823.99 1197
3824.57 1170
3825.15 1163
3825.74 1251
3826.32 1264
3826.90 1208
3827.49 1220
3828.07 1298
3828.65 1294
3829.24 1293
3829.82 1290
3830.41 1317
3830.99 1215
3831.57 1292
3832.16 1317
3832.74 1291
3833.32 1291
3833.91 1266
3834.49 1252
3835.08 1240
3835.66 1247
3836.24 1240
3836.83 1198
3837.41 1276
3838.00 1223
3838.58 1253
3839.17 1175
3839.75 1221
3840.33 1243
3840.92 1276
3841.50 1215
3842.09 1289
3842.67 1155
3843.26 1188
3843.84 1161
3844.43 1162
3845.01 1202
3845.60 1361
3846.18 1228
3846.77 1177
3847.35 1160
3847.94 1136
3848.52 1168
3849.11 1119
3849.69 1085
3850.28 1179
3850.86 1202
3851.45 1209
3852.03 1267
3852.62 1262
3853.20 1154
3853.79 1221
3854.37 1283
3854.96 1279
3855.55 1222
3856.13 1255
3856.72 1429
3857.30 1356
3857.89 1281
3858.47 1285
3859.06 1269
3859.65 1322
3860.23 1360
3860.82 1415
3861.40 1577
3861.99 1710
3862.58 1627
3863.16 1752
3863.75 1765
3864.33 1943
3864.92 2222
3865.51 2186
3866.09 2176
3866.68 2184
3867.27 2263
3867.85 2043
3868.44 1987
3869.03 2003
3869.61 1867
3870.20 1835
3870.79 1815
3871.37 1635
3871.96 1650
3872.55 1564
3873.13 1637
3873.72 1565
3874.31 1445
3874.90 1509
3875.48 1591
3876.07 1524
3876.66 1422
3877.24 1496
3877.83 1564
3878.42 1457
3879.01 1611
3879.59 1568
3880.18 1446
3880.77 1269
3881.36 1398
3881.94 1377
3882.53 1392
3883.12 1210
3883.71 1279
3884.29 1373
3884.88 1275
3885.47 1197
3886.06 1117
3886.65 1110
3887.23 1086
3887.82 1026
3888.41 1212
3889.00 1344
3889.59 1433
3890.17 1376
3890.76 1411
3891.35 1535
3891.94 1424
3892.53 1494
3893.12 1510
3893.70 1608
3894.29 1561
3894.88 1551
3895.47 1477
3896.06 1375
3896.65 1328
3897.24 1483
3897.83 1452
3898.41 1369
3899.00 1409
3899.59 1386
3900.18 1437
3900.77 1386
3901.36 1451
3901.95 1325
3902.54 1462
3903.13 1286
3903.72 1321
3904.31 1436
3904.89 1484
3905.48 1542
3906.07 1481
3906.66 1348
3907.25 1291
3907.84 1466
3908.43 1315
3909.02 1482
3909.61 1354
3910.20 1364
3910.79 1410
3911.38 1462
3911.97 1440
3912.56 1359
3913.15 1395
3913.74 1177
3914.33 1157
3914.92 1217
3915.51 1215
3916.10 1108
3916.69 1202
3917.28 1182
3917.87 1176
3918.46 1144
3919.05 1309
3919.64 1234
3920.23 1205
3920.82 1268
3921.41 1250
3922.00 1279
3922.60 1224
3923.19 1342
3923.78 1254
3924.37 1232
3924.96 1239
3925.55 1288
3926.14 1278
3926.73 1158
3927.32 1157
3927.91 1138
3928.50 1202
3929.10 1024
3929.69 1153
3930.28 1175
3930.87 1298
3931.46 1280
3932.05 1095
3932.64 1195
3933.23 1185
3933.83 1107
3934.42 1089
3935.01 1162
3935.60 1106
3936.19 1138
3936.78 1135
3937.38 1157
3937.97 1122
3938.56 1078
3939.15 1109
3939.74 1182
3940.34 1107
3940.93 1070
3941.52 1088
3942.11 1122
3942.70 1149
3943.30 1120
3943.89 1153
3944.48 1270
3945.07 1228
3945.67 1231
3946.26 1250
3946.85 1229
3947.44 1177
3948.04 1204
3948.63 1187
3949.22 1105
3949.81 1197
3950.41 1151
3951.00 1153
3951.59 1159
3952.19 1127
3952.78 1157
3953.37 1139
3953.96 1193
3954.56 1189
3955.15 1204
3955.74 1340
3956.34 1375
3956.93 1262
3957.52 1268
3958.12 1205
3958.71 1349
3959.30 1394
3959.90 1344
3960.49 1308
3961.08 1261
3961.68 1294
3962.27 1264
3962.87 1223
3963.46 1248
3964.05 1251
3964.65 1244
3965.24 1185
3965.83 1133
3966.43 1211
3967.02 1218
3967.62 1280
3968.21 1212
3968.80 1240
3969.40 1235
3969.99 1305
3970.59 1298
3971.18 1274
3971.78 1191
3972.37 1145
3972.97 1266
3973.56 1222
3974.15 1246
3974.75 1238
3975.34 1187
3975.94 1149
3976.53 1276
3977.13 1080
3977.72 1228
3978.32 1267
3978.91 1251
3979.51 1306
3980.10 1209
3980.70 1229
3981.29 1278
3981.89 1173
3982.48 1163
3983.08 1277
3983.67 1123
3984.27 1012
3984.86 1082
3985.46 1159
3986.05 1218
3986.65 1286
3987.25 1240
3987.84 1291
3988.44 1255
3989.03 1201
3989.63 1108
3990.22 1210
3990.82 1169
3991.42 1160
3992.01 1234
3992.61 1055
3993.20 1183
3993.80 1217
3994.40 1285
3994.99 1322
3995.59 1256
3996.18 1182
3996.78 1265
3997.38 1190
3997.97 1170
3998.57 1326
3999.17 1187
3999.76 1227
4000.36 1276
4000.95 1210
4001.55 1218
4002.15 1245
4002.74 1236
4003.34 1301
4003.94 1172
4004.54 1302
4005.13 1199
4005.73 1221
4006.33 1212
4006.92 1258
4007.52 1251
4008.12 1249
4008.71 1262
4009.31 1271
4009.91 1223
4010.51 1290
4011.10 1270
4011.70 1240
4012.30 1192
4012.90 1152
4013.49 1309
4014.09 1276
4014.69 1363
4015.29 1297
4015.88 1339
4016.48 1386
4017.08 1260
4017.68 1339
4018.27 1323
4018.87 1335
4019.47 1376
4020.07 1441
4020.67 1470
4021.26 1506
4021.86 1317
4022.46 1271
4023.06 1396
4023.66 1363
4024.26 1346
4024.85 1305
4025.45 1274
4026.05 1209
4026.65 1195
4027.25 1226
4027.85 1208
4028.44 1231
4029.04 1239
4029.64 1234
4030.24 1264
4030.84 1169
4031.44 1257
4032.04 1291
4032.64 1225
4033.23 1254
4033.83 1329
4034.43 1354
4035.03 1287
4035.63 1332
4036.23 1270
4036.83 1347
4037.43 1267
4038.03 1280
4038.63 1372
4039.23 1265
4039.83 1316
4040.43 1247
4041.03 1138
4041.63 1143
4042.22 1150
4042.82 1147
4043.42 1183
4044.02 1161
4044.62 1156
4045.22 1145
4045.82 1155
4046.42 1199
4047.02 1269
4047.62 1160
4048.22 1161
4048.82 1121
4049.42 1127
4050.02 1193
4050.62 1230
4051.22 1340
4051.82 1236
4052.43 1380
4053.03 1260
4053.63 1211
4054.23 1264
4054.83 1352
4055.43 1398
4056.03 1301
4056.63 1398
4057.23 1324
4057.83 1193
4058.43 1173
4059.03 1227
4059.63 1175
4060.23 1236
4060.84 1184
4061.44 1182
4062.04 1051
4062.64 1127
4063.24 1225
4063.84 1096
4064.44 995
4065.04 1088
4065.64 981
4066.25 1031
4066.85 1077
4067.45 1063
4068.05 1097
4068.65 1108
4069.25 1097
4069.86 1024
4070.46 1005
4071.06 1026
4071.66 1093
4072.26 987
4072.86 939
4073.47 1071
4074.07 1160
4074.67 1067
4075.27 1005
4075.87 913
4076.48 970
4077.08 1014
4077.68 1034
4078.28 1037
4078.89 1040
4079.49 1076
4080.09 1232
4080.69 1157
4081.30 1144
4081.90 1079
4082.50 1030
4083.10 1088
4083.71 1076
4084.31 1122
4084.91 1265
4085.52 1261
4086.12 1092
4086.72 1242
4087.32 1165
4087.93 1100
4088.53 1170
4089.13 1016
4089.74 1032
4090.34 1119
4090.94 1047
4091.55 1138
4092.15 1063
4092.75 1055
4093.36 1113
4093.96 1032
4094.56 1139
4095.17 1196
4095.77 1108
4096.37 1186
4096.98 1043
4097.58 1063
4098.18 1171
4098.79 1085
4099.39 1047
4100.00 1042
4100.60 1044
4101.20 950
4101.81 1013
4102.41 987
4103.02 1024
4103.62 1002
4104.23 1059
4104.83 1066
4105.43 1106
4106.04 1112
4106.64 1001
4107.25 1088
4107.85 1069
4108.46 1057
4109.06 1086
4109.67 1084
4110.27 1076
4110.87 1098
4111.48 1058
4112.08 1086
4112.69 1027
4113.29 1053
4113.90 1094
4114.50 1021
4115.11 1161
4115.71 1086
4116.32 1148
4116.92 967
4117.53 1115
4118.13 1030
4118.74 1184
4119.35 1159
4119.95 1146
4120.56 1062
4121.16 1125
4121.77 1061
4122.37 970
4122.98 1146
4123.58 1176
4124.19 1208
4124.80 1058
4125.40 1165
4126.01 1060
4126.61 1018
4127.22 1104
4127.82 1077
4128.43 999
4129.04 1043
4129.64 963
4130.25 967
4130.85 1032
4131.46 1058
4132.07 1207
4132.67 1168
4133.28 1057
4133.89 1123
4134.49 1075
4135.10 1138
4135.71 1081
4136.31 1025
4136.92 1049
4137.53 1117
4138.13 1200
4138.74 1152
4139.35 1148
4139.95 1280
4140.56 1366
4141.17 1377
4141.77 1370
4142.38 1315
4142.99 1223
4143.59 1253
4144.20 1466
4144.81 1353
4145.42 1328
4146.02 1419
4146.63 1293
4147.24 1180
4147.85 1190
4148.45 1184
4149.06 1134
4149.67 1185
4150.28 1112
4150.88 1080
4151.49 1207
4152.10 1131
4152.71 1077
4153.31 1148
4153.92 1071
4154.53 983
4155.14 1014
4155.75 1135
4156.35 1100
4156.96 1112
4157.57 1136
4158.18 1038
4158.79 1042
4159.40 1036
4160.00 1015
4160.61 1097
4161.22 1069
4161.83 1043
4162.44 1113
4163.05 1104
4163.65 1003
4164.26 1097
4164.87 1279
4165.48 1289
4166.09 1356
4166.70 1259
4167.31 1276
4167.92 1301
4168.52 1352
4169.13 1176
4169.74 1296
4170.35 1254
4170.96 1258
4171.57 1190
4172.18 1127
4172.79 1252
4173.40 1201
4174.01 1202
4174.62 1304
4175.23 1194
4175.84 1163
4176.45 1323
4177.05 1265
4177.66 1398
4178.27 1441
4178.88 1266
4179.49 1195
4180.10 1190
4180.71 1241
4181.32 1214
4181.93 1141
4182.54 1241
4183.15 1193
4183.76 1138
4184.37 1057
4184.98 1097
4185.59 1081
4186.20 1008
4186.81 1089
4187.42 1120
4188.03 1158
4188.65 1077
4189.26 1119
4189.87 1089
4190.48 1175
4191.09 1206
4191.70 1105
4192.31 1185
4192.92 1164
4193.53 1206
4194.14 1225
4194.75 1229
4195.36 1356
4195.97 1362
4196.58 1445
4197.20 1524
4197.81 1505
4198.42 1393
4199.03 1402
4199.64 1343
4200.25 1370
4200.86 1325
4201.47 1374
4202.09 1260
4202.70 1319
4203.31 1278
4203.92 1237
4204.53 1321
4205.14 1270
4205.75 1165
4206.37 1278
4206.98 1267
4207.59 1135
4208.20 1116
4208.81 1070
4209.43 1138
4210.04 1098
4210.65 1211
4211.26 1216
4211.87 1179
4212.49 1178
4213.10 1197
4213.71 1124
4214.32 1051
4214.93 1145
4215.55 1151
4216.16 1161
4216.77 1206
4217.38 1157
4218.00 1301
4218.61 1292
4219.22 1311
4219.84 1314
4220.45 1423
4221.06 1582
4221.67 1483
4222.29 1561
4222.90 1666
4223.51 1550
4224.13 1659
4224.74 1717
4225.35 1789
4225.96 1991
4226.58 1985
4227.19 2018
4227.80 2036
4228.42 2028
4229.03 2031
4229.64 2093
4230.26 1980
4230.87 2076
4231.48 1962
4232.10 2101
4232.71 2052
4233.33 2163
4233.94 2225
4234.55 2304
4235.17 2446
4235.78 2436
4236.39 2479
4237.01 2489
4237.62 2602
4238.24 2727
4238.85 2509
4239.46 2472
4240.08 2398
4240.69 2336
4241.31 2092
4241.92 2096
4242.54 1858
4243.15 1724
4243.76 1596
4244.38 1663
4244.99 1590
4245.61 1510
4246.22 1530
4246.84 1480
4247.45 1600
4248.07 1475
4248.68 1530
4249.30 1577
4249.91 1582
4250.53 1558
4251.14 1584
4251.76 1593
4252.37 1631
4252.99 1525
4253.60 1591
4254.22 1637
4254.83 1496
4255.45 1329
4256.06 1332
4256.68 1384
4257.29 1400
4257.91 1314
4258.52 1392
4259.14 1501
4259.76 1314
4260.37 1304
4260.99 1413
4261.60 1327
4262.22 1327
4262.83 1280
4263.45 1325
4264.07 1204
4264.68 1179
4265.30 1134
4265.91 1240
4266.53 1205
4267.15 1260
4267.76 1262
4268.38 1254
4268.99 1291
4269.61 1378
4270.23 1373
4270.84 1320
4271.46 1267
4272.08 1201
4272.69 1263
4273.31 1262
4273.93 1297
4274.54 1247
4275.16 1320
4275.78 1307
4276.39 1261
4277.01 1354
4277.63 1498
4278.24 1481
4278.86 1327
4279.48 1314
4280.09 1380
4280.71 1374
4281.33 1300
4281.95 1343
4282.56 1300
4283.18 1134
4283.80 1154
4284.42 1137
4285.03 1077
4285.65 1068
4286.27 1063
4286.89 1167
4287.50 1157
4288.12 1150
4288.74 1050
4289.36 1175
4289.97 1071
4290.59 1035
4291.21 1057
4291.83 1070
4292.45 1066
4293.06 963
4293.68 1088
4294.30 1116
4294.92 1124
4295.54 1153
4296.15 1175
4296.77 1181
4297.39 1190
4298.01 1181
4298.63 1158
4299.25 1072
4299.86 1058
4300.48 1035
4301.10 1099
4301.72 1061
4302.34 1030
4302.96 1085
4303.58 1111
4304.19 1038
4304.81 1043
4305.43 1072
4306.05 1023
4306.67 1118
4307.29 1036
4307.91 1088
4308.53 1078
4309.15 1148
4309.77 1114
4310.38 1132
4311.00 1171
4311.62 1125
4312.24 1155
4312.86 1056
4313.48 1060
4314.10 1024
4314.72 1064
4315.34 1021
4315.96 1188
4316.58 1104
4317.20 1135
4317.82 1105
4318.44 1012
4319.06 1100
4319.68 1150
4320.30 1093
4320.92 1195
4321.54 1229
4322.16 1141
4322.78 1109
4323.40 1206
4324.02 1218
4324.64 1251
4325.26 1370
4325.88 1355
4326.50 1335
4327.12 1386
4327.74 1365
4328.36 1374
4328.98 1432
4329.60 1368
4330.22 1293
4330.84 1314
4331.47 1246
4332.09 1218
4332.71 1201
4333.33 1095
4333.95 1085
4334.57 1072
4335.19 1087
4335.81 1165
4336.43 1228
4337.05 1307
4337.68 1200
4338.30 1297
4338.92 1297
4339.54 1450
4340.16 1462
4340.78 1538
4341.40 1576
4342.03 1601
4342.65 1520
4343.27 1609
4343.89 1511
4344.51 1441
4345.13 1520
4345.76 1586
4346.38 1691
4347.00 1682
4347.62 2000
4348.24 2139
4348.86 2138
4349.49 2262
4350.11 2278
4350.73 2184
4351.35 2176
4351.98 1825
4352.60 1910
4353.22 1694
4353.84 1536
4354.46 1514
4355.09 1371
4355.71 1421
4356.33 1311
4356.95 1259
4357.58 1257
4358.20 1261
4358.82 1137
4359.45 1240
4360.07 1236
4360.69 1201
4361.31 1176
4361.94 1156
4362.56 1160
4363.18 1311
4363.81 1243
4364.43 1292
4365.05 1253
4365.68 1177
4366.30 1171
4366.92 1262
4367.55 1244
4368.17 1276
4368.79 1090
4369.42 1178
4370.04 1159
4370.66 1109
4371.29 1192
4371.91 1091
4372.53 1155
4373.16 1009
4373.78 1090
4374.41 1077
4375.03 1028
4375.65 1126
4376.28 1036
4376.90 1076
4377.53 1001
4378.15 1021
4378.77 929
4379.40 1132
4380.02 1043
4380.65 1154
4381.27 1067
4381.89 1155
4382.52 1152
4383.14 1154
4383.77 1093
4384.39 1189
4385.02 1138
4385.64 1065
4386.27 1177
4386.89 1186
4387.52 1108
4388.14 1207
4388.77 1139
4389.39 1152
4390.02 1015
4390.64 950
4391.27 989
4391.89 1059
4392.52 1012
4393.14 968
4393.77 1072
4394.39 1056
4395.02 994
4395.64 905
4396.27 1057
4396.89 1058
4397.52 1088
4398.14 1070
4398.77 1128
4399.39 1092
4400.02 1123
4400.65 1106
4401.27 1082
4401.90 1041
4402.52 1138
4403.15 1245
4403.78 1057
4404.40 1029
4405.03 1088
4405.65 1096
4406.28 1121
4406.91 1103
4407.53 1139
4408.16 1154
4408.78 1046
4409.41 1060
4410.04 1013
4410.66 1106
4411.29 1112
4411.92 1122
4412.54 1108
4413.17 1036
4413.80 977
4414.42 1054
4415.05 1043
4415.68 1009
4416.30 962
4416.93 985
4417.56 991
4418.18 955
4418.81 898
4419.44 864
4420.07 996
4420.69 996
4421.32 1045
4421.95 1032
4422.57 977
4423.20 974
4423.83 953
4424.46 971
4425.08 903
4425.71 1009
4426.34 940
4426.97 834
4427.59 912
4428.22 959
4428.85 895
4429.48 839
4430.10 893
4430.73 856
4431.36 864
4431.99 903
4432.62 875
4433.24 874
4433.87 910
4434.50 897
4435.13 953
4435.76 907
4436.38 1043
4437.01 1054
4437.64 976
4438.27 897
4438.90 880
4439.53 831
4440.16 918
4440.78 933
4441.41 977
4442.04 897
4442.67 900
4443.30 952
4443.93 943
4444.56 920
4445.19 959
4445.81 931
4446.44 937
4447.07 972
4447.70 1107
4448.33 993
4448.96 959
4449.59 1089
4450.22 1021
4450.85 1053
4451.48 1085
4452.11 1039
4452.73 970
4453.36 1010
4453.99 947
4454.62 1056
4455.25 1025
4455.88 1054
4456.51 1085
4457.14 1052
4457.77 1070
4458.40 1012
4459.03 1024
4459.66 1086
4460.29 946
4460.92 1001
4461.55 941
4462.18 951
4462.81 938
4463.44 922
4464.07 930
4464.70 834
4465.33 995
4465.96 983
4466.59 889
4467.22 866
4467.85 813
4468.48 948
4469.12 986
4469.75 914
4470.38 886
4471.01 926
4471.64 944
4472.27 1016
4472.90 921
4473.53 879
4474.16 893
4474.79 969
4475.42 909
4476.05 908
4476.69 923
4477.32 871
4477.95 804
4478.58 871
4479.21 890
4479.84 914
4480.47 823
4481.10 877
4481.74 966
4482.37 902
4483.00 883
4483.63 956
4484.26 912
4484.89 971
4485.53 885
4486.16 996
4486.79 989
4487.42 1041
4488.05 997
4488.68 950
4489.32 953
4489.95 1008
4490.58 1042
4491.21 857
4491.84 871
4492.48 1047
4493.11 1000
4493.74 1021
4494.37 893
4495.01 942
4495.64 1008
4496.27 1008
4496.90 961
4497.54 1031
4498.17 939
4498.80 976
4499.43 1009
4500.07 888
4500.70 978
4501.33 1035
4501.97 1125
4502.60 1051
4503.23 1111
4503.86 1158
4504.50 1194
4505.13 1231
4505.76 1238
4506.40 1134
4507.03 1022
4507.66 1089
4508.30 1146
4508.93 1052
4509.56 917
4510.20 998
4510.83 979
4511.46 1003
4512.10 936
4512.73 994
4513.37 907
4514.00 992
4514.63 1073
4515.27 1051
4515.90 1113
4516.53 972
4517.17 948
4517.80 1001
4518.44 1035
4519.07 1019
4519.70 971
4520.34 870
4520.97 908
4521.61 896
4522.24 920
4522.88 1007
4523.51 909
4524.14 992
4524.78 1053
4525.41 977
4526.05 896
4526.68 982
4527.32 1059
4527.95 1069
4528.59 1047
4529.22 1002
4529.86 990
4530.49 1103
4531.13 1297
4531.76 1358
4532.40 1361
4533.03 1406
4533.67 1464
4534.30 1693
4534.94 1648
4535.57 1620
4536.21 1671
4536.84 1553
4537.48 1450
4538.11 1432
4538.75 1347
4539.38 1271
4540.02 1286
4540.66 1167
4541.29 1094
4541.93 1184
4542.56 1140
4543.20 1049
4543.83 938
4544.47 941
4545.11 940
4545.74 968
4546.38 874
4547.01 897
4547.65 932
4548.29 913
4548.92 972
4549.56 951
4550.19 937
4550.83 933
4551.47 942
4552.10 1032
4552.74 1019
4553.38 919
4554.01 1007
4554.65 975
4555.29 929
4555.92 983
4556.56 976
4557.20 915
4557.83 874
4558.47 902
4559.11 960
4559.74 899
4560.38 904
4561.02 1063
4561.66 951
4562.29 900
4562.93 940
4563.57 932
4564.20 941
4564.84 891
4565.48 937
4566.12 949
4566.75 874
4567.39 889
4568.03 841
4568.67 873
4569.30 953
4569.94 1000
4570.58 1034
4571.22 1071
4571.85 991
4572.49 971
4573.13 980
4573.77 969
4574.41 1013
4575.04 1012
4575.68 874
4576.32 915
4576.96 947
4577.60 901
4578.23 926
4578.87 878
4579.51 1007
4580.15 943
4580.79 947
4581.43 918
4582.06 924
4582.70 914
4583.34 956
4583.98 1024
4584.62 960
4585.26 988
4585.90 1034
4586.54 1022
4587.17 924
4587.81 893
4588.45 974
4589.09 1027
4589.73 1091
4590.37 1067
4591.01 1070
4591.65 1066
4592.29 1059
4592.93 1189
4593.57 1229
4594.20 1162
4594.84 1261
4595.48 1136
4596.12 1018
4596.76 1023
4597.40 1119
4598.04 1018
4598.68 1004
4599.32 1017
4599.96 1045
4600.60 959
4601.24 1009
4601.88 1058
4602.52 1039
4603.16 988
4603.80 1079
4604.44 1148
4605.08 1103
4605.72 1106
4606.36 1116
4607.00 1251
4607.64 1144
4608.28 1207
4608.92 1289
4609.56 1257
4610.20 1118
4610.84 1141
4611.48 1087
4612.12 1203
4612.77 1128
4613.41 1179
4614.05 1122
4614.69 1085
4615.33 993
4615.97 993
4616.61 1061
4617.25 1000
4617.89 891
4618.53 995
4619.17 946
4619.82 906
4620.46 1034
4621.10 1021
4621.74 927
4622.38 895
4623.02 928
4623.66 856
4624.30 995
4624.95 894
4625.59 917
4626.23 944
4626.87 914
4627.51 889
4628.15 884
4628.80 903
4629.44 862
4630.08 875
4630.72 980
4631.36 960
4632.00 904
4632.65 858
4633.29 920
4633.93 924
4634.57 948
4635.22 1021
4635.86 1045
4636.50 1007
4637.14 970
4637.78 1032
4638.43 1004
4639.07 1028
4639.71 956
4640.35 1103
4641.00 1212
4641.64 1117
4642.28 1138
4642.93 1219
4643.57 1125
4644.21 1105
4644.85 1108
4645.50 950
4646.14 972
4646.78 1025
4647.43 1107
4648.07 1088
4648.71 968
4649.36 1032
4650.00 1037
4650.64 1076
4651.28 1101
4651.93 1032
4652.57 999
4653.22 1034
4653.86 1036
4654.50 1038
4655.15 1163
4655.79 1168
4656.43 1165
4657.08 1253
4657.72 1173
4658.36 1126
4659.01 1164
4659.65 1139
4660.30 1083
4660.94 1021
4661.58 1014
4662.23 1041
4662.87 1093
4663.52 976
4664.16 970
4664.80 1014
4665.45 1066
4666.09 1009
4666.74 1007
4667.38 1022
4668.03 980
4668.67 908
4669.32 900
4669.96 975
4670.60 920
4671.25 909
4671.89 961
4672.54 905
4673.18 810
4673.83 870
4674.47 936
4675.12 938
4675.76 972
4676.41 939
4677.05 1008
4677.70 967
4678.34 1007
4678.99 1002
4679.63 1017
4680.28 953
4680.93 920
4681.57 934
4682.22 925
4682.86 1004
4683.51 989
4684.15 961
4684.80 919
4685.44 953
4686.09 953
4686.74 988
4687.38 1052
4688.03 970
4688.67 1000
4689.32 1067
4689.97 1000
4690.61 917
4691.26 939
4691.90 921
4692.55 928
4693.20 875
4693.84 968
4694.49 985
4695.13 1058
4695.78 978
4696.43 1008
4697.07 1091
4697.72 999
4698.37 1009
4699.01 1110
4699.66 1080
4700.31 1189
4700.95 1195
4701.60 994
4702.25 1091
4702.89 1117
4703.54 1053
4704.19 989
4704.84 941
4705.48 1023
4706.13 992
4706.78 899
4707.42 970
4708.07 967
4708.72 980
4709.37 988
4710.01 1068
4710.66 1037
4711.31 1028
4711.96 1002
4712.60 1057
4713.25 1002
4713.90 1078
4714.55 1021
4715.19 1046
4715.84 1140
4716.49 1061
4717.14 1057
4717.78 1101
4718.43 951
4719.08 868
4719.73 903
4720.38 901
4721.02 939
4721.67 898
4722.32 787
4722.97 898
4723.62 1058
4724.27 1186
4724.91 1131
4725.56 1108
4726.21 1113
4726.86 1072
4727.51 1141
4728.16 1216
4728.81 1236
4729.45 1351
4730.10 1198
4730.75 1261
4731.40 1231
4732.05 1177
4732.70 1248
4733.35 1064
4734.00 1090
4734.65 1046
4735.29 1017
4735.94 1076
4736.59 1072
4737.24 1090
4737.89 1018
4738.54 972
4739.19 981
4739.84 1019
4740.49 962
4741.14 1001
4741.79 1025
4742.44 1127
4743.09 1220
4743.74 1095
4744.39 1099
4745.04 1187
4745.69 1273
4746.34 1142
4746.99 1119
4747.64 1147
4748.29 1129
4748.94 1079
4749.59 1121
4750.24 1046
4750.89 1145
4751.54 1036
4752.19 1071
4752.84 1081
4753.49 1095
4754.14 1130
4754.79 1238
4755.44 1249
4756.09 1260
4756.74 1233
4757.39 1199
4758.04 1162
4758.69 1173
4759.34 1128
4759.99 1085
4760.64 1086
4761.30 982
4761.95 1018
4762.60 1029
4763.25 1048
4763.90 993
4764.55 1029
4765.20 1089
4765.85 1014
4766.50 1107
4767.16 1187
4767.81 1241
4768.46 1316
4769.11 1367
4769.76 1327
4770.41 1430
4771.06 1470
4771.72 1434
4772.37 1393
4773.02 1255
4773.67 1276
4774.32 1135
4774.97 1086
4775.63 1043
4776.28 1168
4776.93 1007
4777.58 996
4778.23 1032
4778.89 1021
4779.54 1043
4780.19 1111
4780.84 1136
4781.50 1198
4782.15 1165
4782.80 1142
4783.45 1069
4784.11 1059
4784.76 1077
4785.41 1091
4786.06 1052
4786.72 1089
4787.37 1177
4788.02 1169
4788.67 998
4789.33 1033
4789.98 1100
4790.63 1003
4791.28 1012
4791.94 987
4792.59 935
4793.24 973
4793.90 1069
4794.55 963
4795.20 971
4795.86 969
4796.51 979
4797.16 989
4797.82 933
4798.47 925
4799.12 1053
4799.78 1090
4800.43 1009
4801.08 955
4801.74 930
4802.39 998
4803.05 983
4803.70 871
4804.35 908
4805.01 975
4805.66 995
4806.31 965
4806.97 949
4807.62 1033
4808.28 967
4808.93 960
4809.59 960
4810.24 903
4810.89 960
4811.55 895
4812.20 919
4812.86 858
4813.51 872
4814.17 950
4814.82 937
4815.48 920
4816.13 860
4816.78 989
4817.44 976
4818.09 970
4818.75 1013
4819.40 923
4820.06 1025
4820.71 994
4821.37 1128
4822.02 1218
4822.68 1250
4823.33 1180
4823.99 1171
4824.64 1179
4825.30 1234
4825.95 1182
4826.61 1211
4827.27 1250
4827.92 1131
4828.58 1150
4829.23 1360
4829.89 1339
4830.54 1254
4831.20 1197
4831.85 1142
4832.51 1270
4833.17 1172
4833.82 1132
4834.48 1195
4835.13 1214
4835.79 1218
4836.45 1293
4837.10 1447
4837.76 1598
4838.41 1601
4839.07 1667
4839.73 1654
4840.38 1819
4841.04 1901
4841.70 1829
4842.35 1671
4843.01 1621
4843.66 1614
4844.32 1609
4844.98 1365
4845.63 1268
4846.29 1439
4846.95 1494
4847.60 1441
4848.26 1344
4848.92 1266
4849.58 1332
4850.23 1437
4850.89 1423
4851.55 1553
4852.20 1430
4852.86 1407
4853.52 1423
4854.17 1516
4854.83 1521
4855.49 1437
4856.15 1483
4856.80 1467
4857.46 1274
4858.12 1363
4858.78 1533
4859.43 1643
4860.09 1513
4860.75 1763
4861.41 1694
4862.07 1791
4862.72 1783
4863.38 1835
4864.04 1780
4864.70 1791
4865.35 1741
4866.01 1747
4866.67 1602
4867.33 1656
4867.99 1724
4868.65 1862
4869.30 1873
4869.96 1690
4870.62 1660
4871.28 1681
4871.94 1486
4872.60 1467
4873.25 1478
4873.91 1552
4874.57 1446
4875.23 1414
4875.89 1296
4876.55 1325
4877.21 1276
4877.86 1300
4878.52 1219
4879.18 1269
4879.84 1249
4880.50 1400
4881.16 1415
4881.82 1204
4882.48 1227
4883.14 1195
4883.80 1230
4884.46 1226
4885.11 1149
4885.77 1196
4886.43 1213
4887.09 1198
4887.75 1099
4888.41 1126
4889.07 1286
4889.73 1166
4890.39 1240
4891.05 1171
4891.71 1294
4892.37 1420
4893.03 1378
4893.69 1372
4894.35 1309
4895.01 1226
4895.67 1343
4896.33 1429
4896.99 1343
4897.65 1217
4898.31 1265
4898.97 1279
4899.63 1191
4900.29 1141
4900.95 1302
4901.61 1263
4902.27 1279
4902.93 1266
4903.59 1224
4904.25 1161
4904.91 1292
4905.58 1262
4906.24 1216
4906.90 1183
4907.56 1046
4908.22 1130
4908.88 1065
4909.54 1165
4910.20 1123
4910.86 1032
4911.52 940
4912.18 1114
4912.85 1120
4913.51 1151
4914.17 1127
4914.83 1102
4915.49 1009
4916.15 996
4916.81 956
4917.48 997
4918.14 982
4918.80 901
4919.46 981
4920.12 960
4920.78 1006
4921.45 960
4922.11 967
4922.77 915
4923.43 935
4924.09 974
4924.76 943
4925.42 957
4926.08 903
4926.74 920
4927.40 921
4928.07 893
4928.73 917
4929.39 1058
4930.05 964
4930.72 924
4931.38 907
4932.04 935
4932.70 1010
4933.37 972
4934.03 944
4934.69 996
4935.35 1095
4936.02 1160
4936.68 1011
4937.34 1033
4938.00 979
4938.67 917
4939.33 858
4939.99 971
4940.66 969
4941.32 900
4941.98 901
4942.65 940
4943.31 938
4943.97 906
4944.64 949
4945.30 990
4945.96 971
4946.63 906
4947.29 886
4947.95 1006
4948.62 950
4949.28 895
4949.94 944
4950.61 1010
4951.27 863
4951.94 891
4952.60 869
4953.26 860
4953.93 889
4954.59 887
4955.26 978
4955.92 883
4956.58 837
4957.25 847
4957.91 915
4958.58 892
4959.24 940
4959.90 962
4960.57 932
4961.23 924
4961.90 900
4962.56 921
4963.23 957
4963.89 1006
4964.56 1086
4965.22 1122
4965.89 1129
4966.55 1203
4967.22 1164
4967.88 1118
4968.55 1094
4969.21 1145
4969.88 1186
4970.54 1218
4971.21 1011
4971.87 888
4972.54 926
4973.20 1071
4973.87 1068
4974.53 1078
4975.20 994
4975.86 987
4976.53 929
4977.19 945
4977.86 933
4978.52 841
4979.19 927
4979.86 1043
4980.52 1027
4981.19 969
4981.85 984
4982.52 960
4983.19 958
4983.85 916
4984.52 1042
4985.18 903
4985.85 953
4986.52 802
4987.18 887
4987.85 887
4988.51 968
4989.18 990
4989.85 815
4990.51 857
4991.18 888
4991.85 908
4992.51 825
4993.18 864
4993.85 815
4994.51 829
4995.18 853
4995.85 847
4996.51 836
4997.18 834
4997.85 798
4998.51 833
4999.18 904
4999.85 824
5000.51 849
5001.18 956
5001.85 933
5002.52 853
5003.18 891
5003.85 887
5004.52 845
5005.19 864
5005.85 856
5006.52 904
5007.19 850
5007.86 868
5008.52 921
5009.19 905
5009.86 935
5010.53 962
5011.19 957
5011.86 888
5012.53 896
5013.20 881
5013.87 855
5014.53 838
5015.20 807
5015.87 898
5016.54 962
5017.21 899
5017.87 898
5018.54 932
5019.21 1011
5019.88 1107
5020.55 1144
5021.22 1008
5021.88 1324
5022.55 1412
5023.22 1545
5023.89 1572
5024.56 1732
5025.23 1801
5025.90 1953
5026.57 1863
5027.23 1961
5027.90 1861
5028.57 1783
5029.24 1707
5029.91 1524
5030.58 1393
5031.25 1388
5031.92 1266
5032.59 1102
5033.26 1078
5033.93 963
5034.59 891
5035.26 881
5035.93 943
5036.60 940
5037.27 882
5037.94 906
5038.61 914
5039.28 861
5039.95 858
5040.62 851
5041.29 830
5041.96 881
5042.63 908
5043.30 868
5043.97 898
5044.64 904
5045.31 797
5045.98 811
5046.65 861
5047.32 950
5047.99 927
5048.66 969
5049.33 920
5050.00 836
5050.67 975
5051.34 967
5052.01 909
5052.68 920
5053.35 915
5054.03 925
5054.70 906
5055.37 869
5056.04 820
5056.71 876
5057.38 870
5058.05 826
5058.72 864
5059.39 871
5060.06 879
5060.73 826
5061.41 885
5062.08 885
5062.75 938
5063.42 864
5064.09 925
5064.76 865
5065.43 827
5066.10 875
5066.78 811
5067.45 842
5068.12 855
5068.79 901
5069.46 959
5070.13 829
5070.81 765
5071.48 808
5072.15 859
5072.82 834
5073.49 797
5074.17 818
5074.84 751
5075.51 814
5076.18 863
5076.85 741
5077.53 746
5078.20 820
5078.87 749
5079.54 718
5080.22 854
5080.89 887
5081.56 900
5082.23 895
5082.91 902
5083.58 874
5084.25 883
5084.92 853
5085.60 896
5086.27 840
5086.94 859
5087.61 862
5088.29 855
5088.96 916
5089.63 789
5090.31 808
5090.98 879
5091.65 899
5092.33 888
5093.00 948
5093.67 878
5094.35 961
5095.02 936
5095.69 976
5096.37 970
5097.04 903
5097.71 905
5098.39 958
5099.06 900
5099.73 976
5100.41 937
5101.08 931
5101.76 960
5102.43 817
5103.10 897
5103.78 867
5104.45 1011
5105.12 1001
5105.80 931
5106.47 965
5107.15 946
5107.82 849
5108.50 851
5109.17 896
5109.84 830
5110.52 885
5111.19 1000
5111.87 938
5112.54 791
5113.22 884
5113.89 822
5114.57 804
5115.24 900
5115.92 929
5116.59 905
5117.27 805
5117.94 788
5118.61 792
5119.29 900
5119.96 918
5120.64 882
5121.31 907
5121.99 901
5122.67 912
5123.34 964
5124.02 853
5124.69 896
5125.37 854
5126.04 822
5126.72 823
5127.39 853
5128.07 829
5128.74 716
5129.42 815
5130.10 810
5130.77 757
5131.45 771
5132.12 882
5132.80 848
5133.47 819
5134.15 795
5134.83 897
5135.50 850
5136.18 809
5136.85 783
5137.53 819
5138.21 909
5138.88 849
5139.56 868
5140.24 862
5140.91 829
5141.59 865
5142.27 860
5142.94 804
5143.62 914
5144.30 898
5144.97 885
5145.65 892
5146.33 883
5147.00 862
5147.68 738
5148.36 726
5149.03 815
5149.71 768
5150.39 758
5151.06 782
5151.74 695
5152.42 737
5153.10 740
5153.77 781
5154.45 792
5155.13 774
5155.80 749
5156.48 722
5157.16 769
5157.84 736
5158.51 718
5159.19 814
5159.87 766
5160.55 773
5161.23 793
5161.90 674
5162.58 830
5163.26 749
5163.94 727
5164.61 774
5165.29 811
5165.97 835
5166.65 847
5167.33 900
5168.00 798
5168.68 835
5169.36 850
5170.04 881
5170.72 815
5171.40 825
5172.07 813
5172.75 872
5173.43 807
5174.11 799
5174.79 848
5175.47 896
5176.15 776
5176.83 701
5177.50 779
5178.18 833
5178.86 747
5179.54 757
5180.22 790
5180.90 842
5181.58 935
5182.26 855
5182.94 786
5183.62 862
5184.29 831
5184.97 885
5185.65 785
5186.33 723
5187.01 633
5187.69 663
5188.37 828
5189.05 802
5189.73 724
5190.41 751
5191.09 770
5191.77 740
5192.45 820
5193.13 759
5193.81 723
5194.49 606
5195.17 720
5195.85 742
5196.53 784
5197.21 773
5197.89 812
5198.57 718
5199.25 709
5199.93 748
5200.61 679
5201.29 791
5201.97 774
5202.65 765
5203.33 768
5204.01 735
5204.69 765
5205.37 891
5206.05 932
5206.73 773
5207.42 753
5208.10 790
5208.78 814
5209.46 858
5210.14 873
5210.82 944
5211.50 947
5212.18 1037
5212.86 1031
5213.54 939
5214.23 903
5214.91 854
5215.59 951
5216.27 877
5216.95 801
5217.63 850
5218.31 906
5219.00 861
5219.68 884
5220.36 853
5221.04 881
5221.72 853
5222.40 777
5223.09 765
5223.77 832
5224.45 831
5225.13 832
5225.81 741
5226.50 868
5227.18 736
5227.86 755
5228.54 701
5229.22 809
5229.91 804
5230.59 817
5231.27 755
5231.95 701
5232.64 715
5233.32 831
5234.00 738
5234.68 780
5235.37 829
5236.05 740
5236.73 733
5237.41 717
5238.10 776
5238.78 815
5239.46 827
5240.14 867
5240.83 828
5241.51 781
5242.19 790
5242.88 830
5243.56 758
5244.24 755
5244.93 798
5245.61 821
5246.29 878
5246.98 809
5247.66 684
5248.34 679
5249.03 787
5249.71 753
5250.39 729
5251.08 722
5251.76 706
5252.44 719
5253.13 715
5253.81 770
5254.50 723
5255.18 725
5255.86 734
5256.55 677
5257.23 708
5257.92 678
5258.60 764
5259.28 687
5259.97 726
5260.65 744
5261.34 764
5262.02 731
5262.71 754
5263.39 794
5264.07 805
5264.76 791
5265.44 791
5266.13 728
5266.81 835
5267.50 851
5268.18 751
5268.87 819
5269.55 766
5270.24 783
5270.92 819
5271.61 806
5272.29 864
5272.98 812
5273.66 723
5274.35 766
5275.03 739
5275.72 772
5276.40 834
5277.09 846
5277.77 812
5278.46 811
5279.14 751
5279.83 779
5280.52 946
5281.20 927
5281.89 896
5282.57 925
5283.26 1005
5283.94 991
5284.63 940
5285.32 1054
5286.00 1010
5286.69 983
5287.37 977
5288.06 945
5288.75 809
5289.43 819
5290.12 879
5290.80 888
5291.49 849
5292.18 907
5292.86 770
5293.55 763
5294.24 812
5294.92 798
5295.61 754
5296.30 762
5296.98 775
5297.67 856
5298.36 881
5299.04 841
5299.73 829
5300.42 749
5301.10 789
5301.79 781
5302.48 925
5303.16 778
5303.85 757
5304.54 754
5305.22 820
5305.91 816
5306.60 807
5307.29 829
5307.97 865
5308.66 780
5309.35 707
5310.04 742
5310.72 746
5311.41 696
5312.10 739
5312.79 679
5313.47 751
5314.16 758
5314.85 820
5315.54 876
5316.23 755
5316.91 781
5317.60 814
5318.29 774
5318.98 825
5319.67 882
5320.35 776
5321.04 854
5321.73 819
5322.42 890
5323.11 929
5323.79 974
5324.48 916
5325.17 886
5325.86 1022
5326.55 892
5327.24 886
5327.93 798
5328.61 795
5329.30 738
5329.99 752
5330.68 742
5331.37 825
5332.06 872
5332.75 783
5333.44 697
5334.13 805
5334.81 833
5335.50 778
5336.19 880
5336.88 943
5337.57 868
5338.26 860
5338.95 967
5339.64 791
5340.33 833
5341.02 826
5341.71 904
5342.40 926
5343.09 908
5343.78 983
5344.47 943
5345.16 1005
5345.85 1011
5346.54 1052
5347.22 1035
5347.91 1053
5348.60 1064
5349.29 1122
5349.98 1093
5350.67 1155
5351.37 1267
5352.06 1287
5352.75 1229
5353.44 1302
5354.13 1283
5354.82 1396
5355.51 1285
5356.20 1339
5356.89 1333
5357.58 1187
5358.27 1156
5358.96 1140
5359.65 1135
5360.34 1081
5361.03 981
5361.72 876
5362.41 895
5363.10 1010
5363.80 931
5364.49 845
5365.18 843
5365.87 821
5366.56 899
5367.25 877
5367.94 909
5368.63 879
5369.32 890
5370.02 798
5370.71 832
5371.40 845
5372.09 760
5372.78 793
5373.47 782
5374.16 731
5374.86 722
5375.55 787
5376.24 782
5376.93 789
5377.62 723
5378.32 749
5379.01 768
5379.70 732
5380.39 747
5381.08 749
5381.78 809
5382.47 860
5383.16 816
5383.85 774
5384.54 783
5385.24 708
5385.93 770
5386.62 732
5387.31 812
5388.01 734
5388.70 774
5389.39 855
5390.08 813
5390.78 737
5391.47 805
5392.16 844
5392.85 918
5393.55 779
5394.24 792
5394.93 814
5395.63 857
5396.32 828
5397.01 853
5397.71 771
5398.40 784
5399.09 837
5399.79 814
5400.48 704
5401.17 739
5401.87 812
5402.56 839
5403.25 708
5403.95 734
5404.64 789
5405.33 681
5406.03 666
5406.72 701
5407.41 728
5408.11 715
5408.80 689
5409.50 767
5410.19 723
5410.88 771
5411.58 764
5412.27 728
5412.97 777
5413.66 785
5414.35 849
5415.05 768
5415.74 798
5416.44 751
5417.13 699
5417.83 720
5418.52 734
5419.21 732
5419.91 820
5420.60 763
5421.30 721
5421.99 758
5422.69 759
5423.38 769
5424.08 776
5424.77 781
5425.47 838
5426.16 792
5426.86 926
5427.55 861
5428.25 839
5428.94 772
5429.64 804
5430.33 862
5431.03 798
5431.72 716
5432.42 764
5433.11 784
5433.81 803
5434.50 793
5435.20 783
5435.90 872
5436.59 860
5437.29 871
5437.98 774
5438.68 810
5439.37 844
5440.07 826
5440.77 894
5441.46 796
5442.16 790
5442.85 840
5443.55 904
5444.25 868
5444.94 799
5445.64 893
5446.34 869
5447.03 887
5447.73 921
5448.42 1031
5449.12 974
5449.82 1085
5450.51 1120
5451.21 1139
5451.91 1077
5452.60 1180
5453.30 1084
5454.00 1084
5454.69 984
5455.39 880
5456.09 925
5456.78 890
5457.48 902
5458.18 801
5458.88 795
5459.57 878
5460.27 818
5460.97 787
5461.66 792
5462.36 835
5463.06 797
5463.76 786
5464.45 865
5465.15 832
5465.85 921
5466.55 972
5467.24 937
5467.94 892
5468.64 894
5469.34 964
5470.03 910
5470.73 895
5471.43 940
5472.13 963
5472.83 931
5473.52 893
5474.22 905
5474.92 1025
5475.62 968
5476.32 1017
5477.01 999
5477.71 931
5478.41 896
5479.11 970
5479.81 1115
5480.51 1095
5481.20 1200
5481.90 1215
5482.60 1194
5483.30 1236
5484.00 1236
5484.70 1264
5485.40 1299
5486.09 1234
5486.79 1218
5487.49 1152
5488.19 1198
5488.89 1058
5489.59 1052
5490.29 1067
5490.99 1071
5491.69 1034
5492.39 1030
5493.09 1064
5493.78 1037
5494.48 1105
5495.18 1015
5495.88 1119
5496.58 1073
5497.28 1066
5497.98 1143
5498.68 1294
5499.38 1243
5500.08 1241
5500.78 1326
5501.48 1407
5502.18 1549
5502.88 1762
5503.58 1789
5504.28 1870
5504.98 2123
5505.68 1789
5506.38 1690
5507.08 1559
5507.78 1514
5508.48 1338
5509.18 1140
5509.88 1155
5510.58 1115
5511.28 1221
5511.98 1140
5512.68 986
5513.38 1058
5514.08 1183
5514.78 1181
5515.48 1097
5516.18 1016
5516.89 1025
5517.59 1023
5518.29 1099
5518.99 1032
5519.69 1025
5520.39 1033
5521.09 979
5521.79 1133
5522.49 1136
5523.19 1080
5523.90 1031
5524.60 1067
5525.30 1052
5526.00 979
5526.70 1073
5527.40 993
5528.10 990
5528.81 961
5529.51 923
5530.21 910
5530.91 882
5531.61 879
5532.31 878
5533.02 814
5533.72 901
5534.42 935
5535.12 838
5535.82 764
5536.52 754
5537.23 821
5537.93 811
5538.63 835
5539.33 932
5540.04 803
5540.74 801
5541.44 849
5542.14 812
5542.84 743
5543.55 756
5544.25 808
5544.95 846
5545.65 779
5546.36 792
5547.06 854
5547.76 802
5548.47 808
5549.17 818
5549.87 918
5550.57 975
5551.28 942
5551.98 868
5552.68 931
5553.39 925
5554.09 873
5554.79 853
5555.50 868
5556.20 814
5556.90 751
5557.61 763
5558.31 791
5559.01 795
5559.72 854
5560.42 798
5561.12 791
5561.83 821
5562.53 787
5563.23 807
5563.94 741
5564.64 770
5565.35 800
5566.05 846
5566.75 776
5567.46 820
5568.16 763
5568.86 726
5569.57 782
5570.27 793
5570.98 742
5571.68 716
5572.39 878
5573.09 843
5573.79 813
5574.50 787
5575.20 765
5575.91 793
5576.61 813
5577.32 760
5578.02 737
5578.73 817
5579.43 760
5580.14 786
5580.84 744
5581.55 723
5582.25 839
5582.96 796
5583.66 764
5584.37 699
5585.07 663
5585.78 719
5586.48 720
5587.19 722
5587.89 698
5588.60 793
5589.30 791
5590.01 687
5590.71 795
5591.42 799
5592.12 695
5592.83 678
5593.53 689
5594.24 755
5594.95 758
5595.65 745
5596.36 729
5597.06 716
5597.77 725
5598.48 640
5599.18 685
5599.89 701
5600.59 704
5601.30 706
5602.01 702
5602.71 678
5603.42 655
5604.12 717
5604.83 706
5605.54 629
5606.24 695
5606.95 698
5607.66 691
5608.36 625
5609.07 655
5609.78 607
5610.48 609
5611.19 655
5611.90 642
5612.60 668
5613.31 690
5614.02 679
5614.72 684
5615.43 716
5616.14 755
5616.85 670
5617.55 718
5618.26 766
5618.97 747
5619.67 751
5620.38 684
5621.09 686
5621.80 722
5622.50 715
5623.21 725
5623.92 731
5624.63 759
5625.33 670
5626.04 662
5626.75 722
5627.46 757
5628.16 674
5628.87 670
5629.58 653
5630.29 630
5631.00 623
5631.70 706
5632.41 708
5633.12 667
5633.83 662
5634.54 707
5635.24 651
5635.95 627
5636.66 652
5637.37 665
5638.08 692
5638.79 608
5639.50 667
5640.20 601
5640.91 646
5641.62 695
5642.33 673
5643.04 696
5643.75 705
5644.46 727
5645.17 740
5645.87 704
5646.58 725
5647.29 695
5648.00 716
5648.71 732
5649.42 732
5650.13 737
5650.84 674
5651.55 657
5652.26 662
5652.97 668
5653.67 650
5654.38 594
5655.09 653
5655.80 689
5656.51 712
5657.22 738
5657.93 730
5658.64 757
5659.35 785
5660.06 804
5660.77 768
5661.48 713
5662.19 751
5662.90 739
5663.61 751
5664.32 848
5665.03 693
5665.74 742
5666.45 693
5667.16 685
5667.87 746
5668.58 810
5669.29 848
5670.00 766
5670.71 745
5671.42 832
5672.14 851
5672.85 1013
5673.56 911
5674.27 868
5674.98 893
5675.69 898
5676.40 962
5677.11 886
5677.82 828
5678.53 766
5679.24 749
5679.95 740
5680.67 706
5681.38 652
5682.09 693
5682.80 773
5683.51 769
5684.22 795
5684.93 752
5685.64 774
5686.36 746
5687.07 859
5687.78 788
5688.49 776
5689.20 705
5689.91 786
5690.63 730
5691.34 710
5692.05 673
5692.76 714
5693.47 701
5694.18 786
5694.90 716
5695.61 608
5696.32 698
5697.03 718
5697.75 675
5698.46 689
5699.17 711
5699.88 648
5700.59 643
5701.31 649
5702.02 642
5702.73 654
5703.44 670
5704.16 702
5704.87 637
5705.58 628
5706.29 601
5707.01 652
5707.72 660
5708.43 684
5709.15 684
5709.86 653
5710.57 657
5711.28 647
5712.00 615
5712.71 699
5713.42 725
5714.14 708
5714.85 705
5715.56 667
5716.28 627
5716.99 628
5717.70 647
5718.42 619
5719.13 701
5719.84 754
5720.56 709
5721.27 681
5721.99 776
5722.70 734
5723.41 793
5724.13 737
5724.84 681
5725.55 734
5726.27 781
5726.98 712
5727.70 758
5728.41 688
5729.12 720
5729.84 715
5730.55 772
5731.27 834
5731.98 767
5732.70 753
5733.41 798
5734.13 773
5734.84 771
5735.55 696
5736.27 776
5736.98 680
5737.70 703
5738.41 808
5739.13 750
5739.84 718
5740.56 687
5741.27 712
5741.99 709
5742.70 737
5743.42 703
5744.13 757
5744.85 726
5745.56 755
5746.28 745
5746.99 719
5747.71 739
5748.42 750
5749.14 741
5749.85 757
5750.57 765
5751.29 733
5752.00 830
5752.72 751
5753.43 697
5754.15 789
5754.86 775
5755.58 759
5756.30 805
5757.01 837
5757.73 856
5758.44 850
5759.16 861
5759.87 961
5760.59 835
5761.31 871
5762.02 850
5762.74 868
5763.46 811
5764.17 753
5764.89 740
5765.60 816
5766.32 730
5767.04 786
5767.75 830
5768.47 801
5769.19 793
5769.90 745
5770.62 751
5771.34 849
5772.05 788
5772.77 717
5773.49 800
5774.21 745
5774.92 799
5775.64 818
5776.36 831
5777.07 772
5777.79 874
5778.51 883
5779.23 861
5779.94 743
5780.66 846
5781.38 959
5782.09 855
5782.81 858
5783.53 887
5784.25 865
5784.96 842
5785.68 861
5786.40 895
5787.12 906
5787.84 897
5788.55 894
5789.27 973
5789.99 903
5790.71 997
5791.43 975
5792.14 1003
5792.86 990
5793.58 1091
5794.30 1159
5795.02 1156
5795.73 1186
5796.45 1208
5797.17 1273
5797.89 1338
5798.61 1457
5799.33 1695
5800.05 1910
5800.76 2293
5801.48 2728
5802.20 3030
5802.92 3419
5803.64 3590
5804.36 3860
5805.08 3653
5805.80 3451
5806.51 3140
5807.23 2504
5807.95 2284
5808.67 2126
5809.39 1758
5810.11 1636
5810.83 1507
5811.55 1430
5812.27 1402
5812.99 1276
5813.71 1312
5814.43 1341
5815.14 1293
5815.86 1384
5816.58 1437
5817.30 1479
5818.02 1420
5818.74 1360
5819.46 1360
5820.18 1456
5820.90 1451
5821.62 1430
5822.34 1428
5823.06 1354
5823.78 1325
5824.50 1268
5825.22 1172
5825.94 1152
5826.66 1158
5827.38 1216
5828.10 1167
5828.82 1129
5829.54 1093
5830.26 1099
5830.98 1110
5831.71 1087
5832.43 971
5833.15 1001
5833.87 1046
5834.59 1008
5835.31 841
5836.03 874
5836.75 917
5837.47 983
5838.19 958
5838.91 978
5839.63 987
5840.36 1055
5841.08 1063
5841.80 974
5842.52 947
5843.24 949
5843.96 900
5844.68 962
5845.40 864
5846.13 928
5846.85 895
5847.57 850
5848.29 797
5849.01 888
5849.73 890
5850.45 813
5851.18 801
5851.90 764
5852.62 808
5853.34 815
5854.06 862
5854.79 865
5855.51 873
5856.23 816
5856.95 820
5857.67 818
5858.40 811
5859.12 844
5859.84 759
5860.56 832
5861.28 818
5862.01 726
5862.73 814
5863.45 903
5864.17 844
5864.90 748
5865.62 800
5866.34 823
5867.07 880
5867.79 746
5868.51 781
5869.23 823
5869.96 834
5870.68 776
5871.40 768
5872.13 815
5872.85 747
5873.57 818
5874.29 863
5875.02 869
5875.74 949
5876.46 846
5877.19 951
5877.91 879
5878.63 825
5879.36 795
5880.08 889
5880.81 885
5881.53 834
5882.25 869
5882.98 900
5883.70 887
5884.42 812
5885.15 853
5885.87 830
5886.60 849
5887.32 846
5888.04 864
5888.77 870
5889.49 834
5890.22 810
5890.94 809
5891.66 779
5892.39 742
5893.11 861
5893.84 911
5894.56 824
5895.29 819
5896.01 765
5896.73 790
5897.46 694
5898.18 705
5898.91 714
5899.63 720
5900.36 742
5901.08 747
5901.81 783
5902.53 776
5903.26 721
5903.98 747
5904.71 833
5905.43 890
5906.16 800
5906.88 757
5907.61 760
5908.33 772
5909.06 741
5909.78 748
5910.51 730
5911.23 761
5911.96 845
5912.69 805
5913.41 737
5914.14 774
5914.86 810
5915.59 752
5916.31 772
5917.04 804
5917.77 832
5918.49 823
5919.22 765
5919.94 768
5920.67 750
5921.39 788
5922.12 798
5922.85 823
5923.57 779
5924.30 758
5925.03 754
5925.75 772
5926.48 861
5927.20 758
5927.93 815
5928.66 795
5929.38 815
5930.11 877
5930.84 785
5931.56 840
5932.29 791
5933.02 755
5933.74 835
5934.47 891
5935.20 853
5935.93 873
5936.65 898
5937.38 905
5938.11 904
5938.83 906
5939.56 958
5940.29 1019
5941.02 1008
5941.74 1010
5942.47 951
5943.20 965
5943.92 922
5944.65 990
5945.38 1041
5946.11 1069
5946.83 1062
5947.56 998
5948.29 916
5949.02 1002
5949.75 1092
5950.47 1098
5951.20 1058
5951.93 1086
5952.66 1111
5953.39 1094
5954.11 1108
5954.84 1126
5955.57 1175
5956.30 1238
5957.03 1235
5957.75 1246
5958.48 1151
5959.21 1156
5959.94 1150
5960.67 1200
5961.40 1192
5962.12 1208
5962.85 1173
5963.58 1211
5964.31 1238
5965.04 1285
5965.77 1243
5966.50 1351
5967.23 1407
5967.95 1465
5968.68 1424
5969.41 1475
5970.14 1688
5970.87 1721
5971.60 1640
5972.33 1670
5973.06 1713
5973.79 1726
5974.52 1673
5975.25 1574
5975.98 1567
5976.71 1686
5977.43 1650
5978.16 1543
5978.89 1458
5979.62 1475
5980.35 1562
5981.08 1683
5981.81 1644
5982.54 1753
5983.27 1803
5984.00 1875
5984.73 1928
5985.46 1886
5986.19 1859
5986.92 1878
5987.65 1895
5988.38 1930
5989.11 1931
5989.84 1892
5990.57 1788
5991.30 1784
5992.03 1813
5992.76 1919
5993.49 1945
5994.22 1929
5994.96 1958
5995.69 2019
5996.42 2024
5997.15 1960
5997.88 2085
5998.61 2052
5999.34 2058
6000.07 2027
6000.80 2174
6001.53 2254
6002.26 2310
6002.99 2180
6003.73 2399
6004.46 2376
6005.19 2308
6005.92 2277
6006.65 2223
6007.38 2178
6008.11 2139
6008.84 2147
6009.58 2314
6010.31 2478
6011.04 2622
6011.77 2772
6012.50 3028
6013.23 3614
6013.97 4181
6014.70 4892
6015.43 5815
6016.16 6603
6016.89 7395
6017.62 7835
6018.36 7915
6019.09 7737
6019.82 7584
6020.55 6830
6021.29 5976
6022.02 5260
6022.75 4726
6023.48 4002
6024.21 3283
6024.95 2802
6025.68 2506
6026.41 2351
6027.14 2167
6027.88 1971
6028.61 1746
6029.34 1676
6030.07 1566
6030.81 1568
6031.54 1661
6032.27 1659
6033.01 1483
6033.74 1482
6034.47 1408
6035.20 1381
6035.94 1493
6036.67 1428
6037.40 1301
6038.14 1284
6038.87 1327
6039.60 1378
6040.34 1419
6041.07 1407
6041.80 1408
6042.54 1423
6043.27 1643
6044.00 1550
6044.74 1506
6045.47 1490
6046.21 1538
6046.94 1668
6047.67 1663
6048.41 1717
6049.14 1630
6049.87 1680
6050.61 1671
6051.34 1574
6052.08 1730
6052.81 1842
6053.54 1739
6054.28 1851
6055.01 2030
6055.75 2183
6056.48 2162
6057.22 2176
6057.95 2193
6058.68 2156
6059.42 2060
6060.15 1965
6060.89 1965
6061.62 1780
6062.36 1755
6063.09 1683
6063.83 1765
6064.56 1715
6065.30 1663
6066.03 1687
6066.77 1611
6067.50 1534
6068.24 1534
6068.97 1591
6069.71 1520
6070.44 1621
6071.18 1573
6071.91 1497
6072.65 1544
6073.38 1410
6074.12 1429
6074.85 1450
6075.59 1395
6076.32 1396
6077.06 1328
6077.80 1405
6078.53 1345
6079.27 1315
6080.00 1331
6080.74 1338
6081.47 1364
6082.21 1273
6082.95 1218
6083.68 1302
6084.42 1308
6085.15 1194
6085.89 1197
6086.63 1189
6087.36 1290
6088.10 1274
6088.83 1185
6089.57 1136
6090.31 1205
6091.04 1257
6091.78 1217
6092.52 1179
6093.25 1196
6093.99 1230
6094.73 1135
6095.46 1190
6096.20 1235
6096.94 1231
6097.67 1194
6098.41 1200
6099.15 1188
6099.88 1243
6100.62 1110
6101.36 1162
6102.10 1088
6102.83 999
6103.57 1053
6104.31 1033
6105.04 1129
6105.78 1034
6106.52 1042
6107.26 1018
6107.99 1028
6108.73 1031
6109.47 955
6110.21 1004
6110.94 1008
6111.68 1097
6112.42 1081
6113.16 1170
6113.89 1111
6114.63 1084
6115.37 1084
6116.11 1094
6116.85 1068
6117.58 1051
6118.32 1115
6119.06 1198
6119.80 1168
6120.54 1109
6121.27 1028
6122.01 1048
6122.75 1087
6123.49 1094
6124.23 1057
6124.97 1009
6125.70 1039
6126.44 1071
6127.18 1140
6127.92 1098
6128.66 1103
6129.40 1077
6130.14 1098
6130.88 1112
6131.61 1118
6132.35 1179
6133.09 1189
6133.83 1164
6134.57 1156
6135.31 1157
6136.05 1208
6136.79 1204
6137.53 1200
6138.27 1222
6139.01 1118
6139.74 1135
6140.48 1140
6141.22 1155
6141.96 1113
6142.70 1178
6143.44 1148
6144.18 1189
6144.92 1115
6145.66 1059
6146.40 1103
6147.14 1135
6147.88 1181
6148.62 1183
6149.36 1202
6150.10 1160
6150.84 1191
6151.58 1118
6152.32 1195
6153.06 1191
6153.80 1117
6154.54 1170
6155.28 1202
6156.02 1258
6156.76 1254
6157.50 1220
6158.24 1262
6158.98 1227
6159.72 1194
6160.46 1289
6161.21 1284
6161.95 1246
6162.69 1202
6163.43 1318
6164.17 1349
6164.91 1395
6165.65 1377
6166.39 1465
6167.13 1561
6167.87 1615
6168.61 1687
6169.36 1735
6170.10 1856
6170.84 1813
6171.58 1890
6172.32 1875
6173.06 1943
6173.80 1767
6174.54 1777
6175.29 1727
6176.03 1689
6176.77 1746
6177.51 1723
6178.25 1658
6178.99 1542
6179.74 1596
6180.48 1592
6181.22 1562
6181.96 1652
6182.70 1637
6183.45 1651
6184.19 1654
6184.93 1739
6185.67 1692
6186.41 1675
6187.16 1719
6187.90 1614
6188.64 1687
6189.38 1711
6190.12 1814
6190.87 1854
6191.61 1846
6192.35 2056
6193.09 2069
6193.84 1948
6194.58 1948
6195.32 2146
6196.07 2200
6196.81 2259
6197.55 2310
6198.29 2234
6199.04 2320
6199.78 2295
6200.52 2299
6201.27 2336
6202.01 2326
6202.75 2299
6203.50 2209
6204.24 2297
6204.98 2389
6205.73 2582
6206.47 2723
6207.21 3138
6207.96 3818
6208.70 4362
6209.44 5496
6210.19 6695
6210.93 8006
6211.67 9668
6212.42 10914
6213.16 12111
6213.90 12084
6214.65 11822
6215.39 11101
6216.14 10053
6216.88 8630
6217.62 7344
6218.37 6139
6219.11 5090
6219.86 4048
6220.60 3486
6221.35 3099
6222.09 2634
6222.83 2334
6223.58 2239
6224.32 2132
6225.07 2071
6225.81 2032
6226.56 2002
6227.30 1967
6228.05 1959
6228.79 1875
6229.53 1754
6230.28 1743
6231.02 1744
6231.77 1610
6232.51 1471
6233.26 1404
6234.00 1324
6234.75 1392
6235.49 1361
6236.24 1318
6236.98 1322
6237.73 1311
6238.48 1318
6239.22 1371
6239.97 1287
6240.71 1468
6241.46 1569
6242.20 1393
6242.95 1487
6243.69 1602
6244.44 1584
6245.18 1578
6245.93 1600
6246.68 1602
6247.42 1827
6248.17 1916
6248.91 2110
6249.66 2146
6250.41 2316
6251.15 2607
6251.90 2710
6252.64 2780
6253.39 2517
6254.14 2683
6254.88 2649
6255.63 2370
6256.38 2203
6257.12 2047
6257.87 1955
6258.61 1760
6259.36 1711
6260.11 1761
6260.85 1692
6261.60 1590
6262.35 1530
6263.09 1624
6263.84 1604
6264.59 1615
6265.34 1555
6266.08 1768
6266.83 1709
6267.58 1653
6268.32 1691
6269.07 1657
6269.82 1548
6270.56 1554
6271.31 1679
6272.06 1697
6272.81 1636
6273.55 1721
6274.30 1674
6275.05 1679
6275.80 1770
6276.54 1763
6277.29 1879
6278.04 1774
6278.79 1847
6279.53 2010
6280.28 2101
6281.03 2126
6281.78 2100
6282.53 2123
6283.27 2152
6284.02 1993
6284.77 1873
6285.52 1759
6286.27 1705
6287.01 1664
6287.76 1627
6288.51 1594
6289.26 1569
6290.01 1618
6290.76 1623
6291.50 1598
6292.25 1686
6293.00 1668
6293.75 1584
6294.50 1574
6295.25 1444
6296.00 1321
6296.74 1287
6297.49 1348
6298.24 1330
6298.99 1308
6299.74 1284
6300.49 1303
6301.24 1324
6301.99 1257
6302.74 1274
6303.49 1208
6304.23 1285
6304.98 1303
6305.73 1244
6306.48 1319
6307.23 1363
6307.98 1367
6308.73 1449
6309.48 1351
6310.23 1340
6310.98 1313
6311.73 1348
6312.48 1276
6313.23 1253
6313.98 1153
6314.73 1282
6315.48 1321
6316.23 1234
6316.98 1225
6317.73 1252
6318.48 1374
6319.23 1396
6319.98 1289
6320.73 1155
6321.48 1261
6322.23 1286
6322.98 1259
6323.73 1231
6324.48 1197
6325.23 1167
6325.98 1205
6326.73 1124
6327.48 1165
6328.23 1069
6328.98 1045
6329.73 1063
6330.49 1231
6331.24 1182
6331.99 1152
6332.74 1179
6333.49 1173
6334.24 1003
6334.99 1162
6335.74 1190
6336.49 1130
6337.24 1139
6338.00 1115
6338.75 1117
6339.50 1132
6340.25 1171
6341.00 1208
6341.75 1144
6342.50 1034
6343.25 1199
6344.01 1101
6344.76 1078
6345.51 1181
6346.26 1112
6347.01 1117
6347.77 1158
6348.52 1142
6349.27 1172
6350.02 1174
6350.77 1224
6351.52 1202
6352.28 1205
6353.03 1227
6353.78 1333
6354.53 1375
6355.29 1452
6356.04 1441
6356.79 1548
6357.54 1567
6358.29 1472
6359.05 1435
6359.80 1438
6360.55 1325
6361.30 1415
6362.06 1403
6362.81 1345
6363.56 1190
6364.32 1228
6365.07 1206
6365.82 1249
6366.57 1219
6367.33 1211
6368.08 1208
6368.83 1143
6369.59 1191
6370.34 1150
6371.09 1155
6371.85 1158
6372.60 1202
6373.35 1085
6374.11 1114
6374.86 1140
6375.61 1170
6376.37 1067
6377.12 1108
6377.87 1041
6378.63 1051
6379.38 1069
6380.13 1058
6380.89 1042
6381.64 1045
6382.40 1055
6383.15 1112
6383.90 1148
6384.66 1120
6385.41 1141
6386.17 1122
6386.92 1019
6387.67 955
6388.43 1060
6389.18 1088
6389.94 1073
6390.69 1030
6391.45 966
6392.20 989
6392.95 960
6393.71 1061
6394.46 1043
6395.22 1022
6395.97 981
6396.73 1040
6397.48 984
6398.24 882
6398.99 890
6399.75 947
6400.50 928
6401.26 935
6402.01 898
6402.77 813
6403.52 854
6404.28 898
6405.03 917
6405.79 856
6406.54 912
6407.30 874
6408.05 895
6408.81 812
6409.56 786
6410.32 810
6411.08 939
6411.83 911
6412.59 846
6413.34 902
6414.10 876
6414.85 833
6415.61 863
6416.37 903
6417.12 865
6417.88 907
6418.63 965
6419.39 948
6420.15 921
6420.90 832
6421.66 818
6422.41 859
6423.17 877
6423.93 836
6424.68 802
6425.44 909
6426.20 882
6426.95 908
6427.71 867
6428.47 849
6429.22 818
6429.98 846
6430.73 800
6431.49 807
6432.25 880
6433.01 800
6433.76 835
6434.52 809
6435.28 938
6436.03 951
6436.79 921
6437.55 886
6438.30 881
6439.06 877
6439.82 847
6440.58 916
6441.33 851
6442.09 838
6442.85 849
6443.61 855
6444.36 913
6445.12 912
6445.88 928
6446.64 991
6447.39 979
6448.15 917
6448.91 869
6449.67 891
6450.42 868
6451.18 892
6451.94 933
6452.70 899
6453.46 853
6454.21 873
6454.97 902
6455.73 888
6456.49 882
6457.25 893
6458.01 856
6458.76 880
6459.52 915
6460.28 843
6461.04 928
6461.80 931
6462.56 979
6463.32 899
6464.07 880
6464.83 907
6465.59 876
6466.35 941
6467.11 911
6467.87 930
6468.63 922
6469.39 950
6470.15 948
6470.90 949
6471.66 1028
6472.42 950
6473.18 923
6473.94 930
6474.70 982
6475.46 983
6476.22 950
6476.98 970
6477.74 973
6478.50 1068
6479.26 1015
6480.02 1032
6480.78 920
6481.54 997
6482.30 1056
6483.06 1000
6483.82 1037
6484.58 1117
6485.34 1059
6486.10 1057
6486.86 1050
6487.62 1188
6488.38 1185
6489.14 1253
6489.90 1233
6490.66 1225
6491.42 1211
6492.18 1191
6492.94 1266
6493.70 1335
6494.46 1254
6495.22 1294
6495.98 1306
6496.74 1405
6497.50 1491
6498.26 1455
6499.02 1488
6499.78 1502
6500.54 1399
6501.30 1357
6502.06 1367
6502.83 1389
6503.59 1510
6504.35 1444
6505.11 1428
6505.87 1425
6506.63 1448
6507.39 1412
6508.15 1479
6508.91 1533
6509.68 1568
6510.44 1691
6511.20 1684
6511.96 1702
6512.72 1746
6513.48 1863
6514.25 1817
6515.01 1709
6515.77 1839
6516.53 1778
6517.29 1761
6518.05 1839
6518.82 1789
6519.58 1725
6520.34 1684
6521.10 1797
6521.86 1830
6522.63 1798
6523.39 1944
6524.15 1988
6524.91 2104
6525.67 2066
6526.44 2173
6527.20 2366
6527.96 2510
6528.72 2875
6529.49 3053
6530.25 3213
6531.01 3485
6531.77 3537
6532.54 3721
6533.30 3614
6534.06 3526
6534.83 3692
6535.59 3791
6536.35 4090
6537.11 4455
6537.88 4826
6538.64 5350
6539.40 6163
6540.17 6632
6540.93 6941
6541.69 6967
6542.46 6889
6543.22 6358
6543.98 5714
6544.75 4705
6545.51 4109
6546.27 3518
6547.04 2950
6547.80 2602
6548.56 2233
6549.33 2016
6550.09 1831
6550.86 1760
6551.62 1638
6552.38 1628
6553.15 1568
6553.91 1567
6554.67 1525
6555.44 1527
6556.20 1564
6556.97 1579
6557.73 1563
6558.50 1567
6559.26 1555
6560.02 1457
6560.79 1481
6561.55 1460
6562.32 1381
6563.08 1478
6563.85 1450
6564.61 1507
6565.37 1491
6566.14 1506
6566.90 1659
6567.67 1694
6568.43 1683
6569.20 1660
6569.96 1725
6570.73 1675
6571.49 1704
6572.26 1736
6573.02 1549
6573.79 1610
6574.55 1733
6575.32 1746
6576.08 1699
6576.85 1757
6577.61 1882
6578.38 1935
6579.15 1942
6579.91 1946
6580.68 2000
6581.44 2035
6582.21 1936
6582.97 1936
6583.74 1971
6584.50 2095
6585.27 2101
6586.04 2009
6586.80 1932
6587.57 1930
6588.33 1951
6589.10 1853
6589.87 1771
6590.63 1707
6591.40 1727
6592.16 1795
6592.93 1952
6593.70 2108
6594.46 2117
6595.23 2365
6596.00 2526
6596.76 2671
6597.53 3018
6598.30 3153
6599.06 3279
6599.83 3519
6600.59 3464
6601.36 3204
6602.13 3132
6602.90 2761
6603.66 2724
6604.43 2406
6605.20 2060
6605.96 1928
6606.73 1828
6607.50 1676
6608.26 1625
6609.03 1705
6609.80 1713
6610.57 1689
6611.33 1598
6612.10 1590
6612.87 1597
6613.64 1436
6614.40 1503
6615.17 1524
6615.94 1503
6616.71 1376
6617.47 1297
6618.24 1256
6619.01 1373
6619.78 1404
6620.54 1381
6621.31 1333
6622.08 1336
6622.85 1347
6623.62 1388
6624.38 1370
6625.15 1269
6625.92 1328
6626.69 1316
6627.46 1330
6628.22 1340
6628.99 1262
6629.76 1394
6630.53 1359
6631.30 1345
6632.07 1356
6632.83 1451
6633.60 1366
6634.37 1389
6635.14 1484
6635.91 1557
6636.68 1701
6637.45 1815
6638.22 1775
6638.98 1775
6639.75 1794
6640.52 1876
6641.29 1789
6642.06 1666
6642.83 1512
6643.60 1405
6644.37 1425
6645.14 1389
6645.91 1336
6646.68 1253
6647.45 1295
6648.22 1259
6648.98 1197
6649.75 1183
6650.52 1145
6651.29 1061
6652.06 1170
6652.83 1272
6653.60 1220
6654.37 1182
6655.14 1163
6655.91 1214
6656.68 1258
6657.45 1172
6658.22 1207
6658.99 1219
6659.76 1269
6660.53 1227
6661.30 1130
6662.07 1073
6662.84 1180
6663.61 1129
6664.38 1213
6665.15 1123
6665.92 1135
6666.69 1187
6667.47 1095
6668.24 999
6669.01 1101
6669.78 1147
6670.55 1131
6671.32 1072
6672.09 1064
6672.86 1113
6673.63 1191
6674.40 1155
6675.17 1160
6675.94 1121
6676.72 1122
6677.49 1109
6678.26 1181
6679.03 1112
6679.80 1117
6680.57 1120
6681.34 1143
6682.11 1153
6682.89 1124
6683.66 1097
6684.43 1132
6685.20 1186
6685.97 1191
6686.74 1266
6687.51 1237
6688.29 1385
6689.06 1356
6689.83 1295
6690.60 1230
6691.37 1259
6692.15 1192
6692.92 1108
6693.69 1142
6694.46 1148
6695.23 1050
6696.01 1023
6696.78 990
6697.55 1027
6698.32 979
6699.10 1034
6699.87 993
6700.64 975
6701.41 984
6702.19 1016
6702.96 997
6703.73 955
6704.50 970
6705.28 1014
6706.05 1049
6706.82 1062
6707.59 997
6708.37 970
6709.14 947
6709.91 984
6710.69 939
6711.46 990
6712.23 983
6713.01 970
6713.78 1006
6714.55 971
6715.33 922
6716.10 921
6716.87 989
6717.65 959
6718.42 907
6719.19 953
6719.97 924
6720.74 900
6721.51 957
6722.29 886
6723.06 923
6723.84 963
6724.61 883
6725.38 932
6726.16 881
6726.93 873
6727.70 834
6728.48 893
6729.25 875
6730.03 937
6730.80 885
6731.58 950
6732.35 928
6733.12 907
6733.90 945
6734.67 920
6735.45 923
6736.22 999
6737.00 897
6737.77 900
6738.55 967
6739.32 964
6740.10 932
6740.87 941
6741.65 954
6742.42 967
6743.19 970
6743.97 932
6744.74 906
6745.52 961
6746.29 1006
6747.07 1078
6747.85 1029
6748.62 977
6749.40 971
6750.17 1004
6750.95 897
6751.72 973
6752.50 1041
6753.27 1117
6754.05 1142
6754.82 1202
6755.60 1234
6756.38 1270
6757.15 1351
6757.93 1247
6758.70 1241
6759.48 1159
6760.25 1085
6761.03 1161
6761.81 1081
6762.58 968
6763.36 942
6764.13 949
6764.91 950
6765.69 968
6766.46 1046
6767.24 1050
6768.02 991
6768.79 972
6769.57 1016
6770.35 1028
6771.12 929
6771.90 926
6772.67 962
6773.45 1021
6774.23 911
6775.00 899
6775.78 962
6776.56 963
6777.34 909
6778.11 889
6778.89 963
6779.67 878
6780.44 1000
6781.22 1014
6782.00 1002
6782.77 1081
6783.55 1089
6784.33 1003
6785.11 1073
6785.88 1000
6786.66 929
6787.44 953
6788.22 988
6788.99 970
6789.77 904
6790.55 901
6791.33 948
6792.10 949
6792.88 851
6793.66 799
6794.44 820
6795.22 854
6795.99 860
6796.77 852
6797.55 828
6798.33 904
6799.11 876
6799.88 825
6800.66 898
6801.44 845
6802.22 824
6803.00 825
6803.78 854
6804.55 817
6805.33 798
6806.11 806
6806.89 900
6807.67 859
6808.45 884
6809.23 860
6810.00 890
6810.78 910
6811.56 868
6812.34 825
6813.12 864
6813.90 855
6814.68 881
6815.46 844
6816.24 792
6817.02 764
6817.79 784
6818.57 826
6819.35 804
6820.13 832
6820.91 827
6821.69 868
6822.47 788
6823.25 823
6824.03 820
6824.81 782
6825.59 814
6826.37 845
6827.15 820
6827.93 873
6828.71 843
6829.49 796
6830.27 900
6831.05 883
6831.83 878
6832.61 819
6833.39 863
6834.17 823
6834.95 949
6835.73 902
6836.51 858
6837.29 827
6838.07 905
6838.85 841
6839.63 797
6840.41 789
6841.19 864
6841.97 840
6842.75 835
6843.53 786
6844.31 853
6845.09 835
6845.88 746
6846.66 867
6847.44 874
6848.22 897
6849.00 884
6849.78 1037
6850.56 1064
6851.34 1271
6852.12 1449
6852.91 1772
6853.69 1909
6854.47 2079
6855.25 2184
6856.03 2340
6856.81 2267
6857.59 2058
6858.37 2021
6859.16 1763
6859.94 1567
6860.72 1444
6861.50 1371
6862.28 1055
6863.06 1064
6863.85 1065
6864.63 998
6865.41 1010
6866.19 877
6866.97 913
6867.76 1009
6868.54 986
6869.32 989
6870.10 948
6870.89 906
6871.67 896
6872.45 1013
6873.23 1053
6874.01 936
6874.80 965
6875.58 922
6876.36 1000
6877.14 869
6877.93 861
6878.71 903
6879.49 941
6880.28 940
6881.06 897
6881.84 941
6882.62 921
6883.41 899
6884.19 968
6884.97 1018
6885.76 984
6886.54 1101
6887.32 1108
6888.11 1167
6888.89 1238
6889.67 1329
6890.46 1475
6891.24 1478
6892.02 1581
6892.81 1639
6893.59 1687
6894.37 1564
6895.16 1462
6895.94 1292
6896.72 1195
6897.51 1145
6898.29 1124
6899.08 1057
6899.86 1166
6900.64 1078
6901.43 1075
6902.21 1072
6903.00 1121
6903.78 1059
6904.56 1079
6905.35 1145
6906.13 1091
6906.92 1068
6907.70 970
6908.49 1036
6909.27 1083
6910.05 1080
6910.84 1118
6911.62 1114
6912.41 961
6913.19 984
6913.98 964
6914.76 930
6915.55 963
6916.33 1034
6917.12 1030
6917.90 1009
6918.69 987
6919.47 917
6920.26 1102
6921.04 973
6921.83 1049
6922.61 1024
6923.40 990
6924.18 1022
6924.97 943
6925.75 978
6926.54 1027
6927.32 1000
6928.11 992
6928.89 976
6929.68 946
6930.47 984
6931.25 986
6932.04 1018
6932.82 1033
6933.61 1061
6934.39 1060
6935.18 1019
6935.97 994
6936.75 1060
6937.54 1093
6938.32 1047
6939.11 996
6939.90 1058
6940.68 1150
6941.47 1051
6942.26 1008
6943.04 1133
6943.83 1156
6944.61 1207
6945.40 1208
6946.19 1121
6946.97 1184
6947.76 1208
6948.55 1253
6949.33 1237
6950.12 1338
6950.91 1228
6951.69 1210
6952.48 1263
6953.27 1338
6954.06 1356
6954.84 1321
6955.63 1233
6956.42 1269
6957.20 1344
6957.99 1254
6958.78 1370
6959.57 1379
6960.35 1482
6961.14 1537
6961.93 1464
6962.72 1470
6963.50 1533
6964.29 1519
6965.08 1454
6965.87 1466
6966.65 1476
6967.44 1482
6968.23 1543
6969.02 1457
6969.80 1473
6970.59 1646
6971.38 1595
6972.17 1562
6972.96 1639
6973.74 1676
6974.53 1651
6975.32 1736
6976.11 1709
6976.90 1675
6977.69 1686
6978.47 1736
6979.26 1802
6980.05 1794
6980.84 1841
6981.63 1862
6982.42 1901
6983.20 1997
6983.99 2303
6984.78 2426
6985.57 2851
6986.36 3434
6987.15 3873
6987.94 4510
6988.73 4943
6989.52 5496
6990.30 5835
6991.09 6125
6991.88 5842
6992.67 5252
6993.46 4750
6994.25 4364
6995.04 3670
6995.83 3249
6996.62 3090
6997.41 2728
6998.20 2769
6998.99 2940
6999.78 3175
7000.57 3409
7001.36 3882
7002.15 4647
7002.94 5089
7003.72 5718
7004.51 6105
7005.30 6140
7006.09 5741
7006.88 5259
7007.67 4749
7008.46 4125
7009.25 3582
7010.04 2985
7010.83 2709
7011.63 2386
7012.42 2087
7013.21 2049
7014.00 1874
7014.79 1810
7015.58 1838
7016.37 1918
7017.16 1838
7017.95 1844
7018.74 1793
7019.53 1784
7020.32 1752
7021.11 1663
7021.90 1517
7022.69 1500
7023.48 1392
7024.27 1401
7025.07 1434
7025.86 1479
7026.65 1541
7027.44 1549
7028.23 1636
7029.02 1708
7029.81 1708
7030.60 1645
7031.40 1704
7032.19 1592
7032.98 1596
7033.77 1502
7034.56 1403
7035.35 1432
7036.14 1336
7036.94 1345
7037.73 1400
7038.52 1398
7039.31 1329
7040.10 1447
7040.89 1453
7041.69 1464
7042.48 1447
7043.27 1577
7044.06 1456
7044.86 1545
7045.65 1425
7046.44 1458
7047.23 1510
7048.02 1383
7048.82 1387
7049.61 1336
7050.40 1364
7051.19 1350
7051.99 1446
7052.78 1580
7053.57 1587
7054.36 1585
7055.16 1662
7055.95 1571
7056.74 1397
7057.53 1377
7058.33 1340
7059.12 1330
7059.91 1272
7060.71 1231
7061.50 1272
7062.29 1269
7063.09 1240
7063.88 1245
7064.67 1318
7065.47 1227
7066.26 1246
7067.05 1241
7067.85 1245
7068.64 1317
7069.43 1233
7070.23 1277
7071.02 1169
7071.81 1259
7072.61 1243
7073.40 1217
7074.19 1230
7074.99 1185
7075.78 1202
7076.58 1227
7077.37 1132
7078.16 1120
7078.96 1156
7079.75 1146
7080.55 1129
7081.34 1121
7082.13 1150
7082.93 1115
7083.72 1196
7084.52 1108
7085.31 1058
7086.11 1112
7086.90 1140
7087.70 1166
7088.49 1146
7089.28 1108
7090.08 1167
7090.87 1386
7091.67 1257
7092.46 1291
7093.26 1338
7094.05 1241
7094.85 1195
7095.64 1197
7096.44 1125
7097.23 1031
7098.03 1013
7098.82 949
7099.62 958
7100.41 875
7101.21 842
7102.00 918
7102.80 875
7103.59 858
7104.39 886
7105.19 879
7105.98 894
7106.78 894
7107.57 838
7108.37 855
7109.16 840
7109.96 802
7110.76 766
7111.55 858
7112.35 819
7113.14 801
7113.94 799
7114.74 826
7115.53 828
7116.33 788
7117.12 846
7117.92 850
7118.72 862
7119.51 873
7120.31 791
7121.11 790
7121.90 767
7122.70 880
7123.49 850
7124.29 849
7125.09 831
7125.88 823
7126.68 790
7127.48 786
7128.27 819
7129.07 765
7129.87 835
7130.67 868
7131.46 887
7132.26 850
7133.06 854
7133.85 850
7134.65 803
7135.45 750
7136.24 847
7137.04 818
7137.84 826
7138.64 789
7139.43 812
7140.23 820
7141.03 809
7141.83 800
7142.62 813
7143.42 780
7144.22 790
7145.02 919
7145.82 843
7146.61 866
7147.41 853
7148.21 820
7149.01 769
7149.80 786
7150.60 827
7151.40 813
7152.20 819
7153.00 830
7153.80 802
7154.59 778
7155.39 764
7156.19 799
7156.99 763
7157.79 733
7158.59 751
7159.38 798
7160.18 778
7160.98 766
7161.78 804
7162.58 763
7163.38 854
7164.18 737
7164.98 744
7165.77 790
7166.57 806
7167.37 745
7168.17 755
7168.97 778
7169.77 797
7170.57 774
7171.37 814
7172.17 769
7172.97 736
7173.77 760
7174.56 710
7175.36 764
7176.16 798
7176.96 790
7177.76 756
7178.56 769
7179.36 793
7180.16 786
7180.96 731
7181.76 702
7182.56 781
7183.36 818
7184.16 825
7184.96 917
7185.76 910
7186.56 921
7187.36 969
7188.16 927
7188.96 846
7189.76 890
7190.56 946
7191.36 961
7192.16 880
7192.96 799
7193.76 761
7194.56 719
7195.36 739
7196.17 651
7196.97 663
7197.77 734
7198.57 672
7199.37 688
7200.17 695
7200.97 745
7201.77 700
7202.57 745
7203.37 733
7204.17 740
7204.97 671
7205.78 700
7206.58 706
7207.38 703
7208.18 663
7208.98 678
7209.78 661
7210.58 670
7211.38 692
7212.19 689
7212.99 621
7213.79 671
7214.59 716
7215.39 690
7216.19 674
7217.00 636
7217.80 630
7218.60 651
7219.40 670
7220.20 651
7221.01 691
7221.81 675
7222.61 739
7223.41 732
7224.21 682
7225.02 672
7225.82 662
7226.62 628
7227.42 630
7228.23 694
7229.03 740
7229.83 760
7230.63 744
7231.44 656
7232.24 675
7233.04 730
7233.84 733
7234.65 730
7235.45 635
7236.25 679
7237.05 705
7237.86 653
7238.66 671
7239.46 659
7240.27 665
7241.07 731
7241.87 772
7242.68 794
7243.48 802
7244.28 804
7245.09 772
7245.89 767
7246.69 781
7247.50 824
7248.30 819
7249.10 714
7249.91 688
7250.71 758
7251.51 699
7252.32 807
7253.12 748
7253.92 793
7254.73 746
7255.53 773
7256.34 723
7257.14 758
7257.94 779
7258.75 773
7259.55 769
7260.36 844
7261.16 821
7261.97 819
7262.77 798
7263.57 744
7264.38 775
7265.18 801
7265.99 854
7266.79 776
7267.60 764
7268.40 848
7269.21 820
7270.01 817
7270.82 899
7271.62 846
7272.42 918
7273.23 970
7274.03 923
7274.84 952
7275.64 903
7276.45 898
7277.25 936
7278.06 1027
7278.86 980
7279.67 964
7280.48 984
7281.28 1041
7282.09 1038
7282.89 1057
7283.70 1133
7284.50 1359
7285.31 1444
7286.11 1574
7286.92 1757
7287.72 1932
7288.53 2008
7289.34 1997
7290.14 2131
7290.95 2006
7291.75 1914
7292.56 1697
7293.37 1647
7294.17 1416
7294.98 1297
7295.78 1272
7296.59 1193
7297.40 1130
7298.20 1168
7299.01 1139
7299.82 1058
7300.62 1107
7301.43 1222
7302.23 1174
7303.04 1115
7303.85 1148
7304.65 1230
7305.46 1312
7306.27 1322
7307.07 1328
7307.88 1405
7308.69 1509
7309.50 1582
7310.30 1585
7311.11 1605
7311.92 1739
7312.72 1707
7313.53 1826
7314.34 1927
7315.14 2154
7315.95 2047
7316.76 1936
7317.57 1918
7318.37 1920
7319.18 1830
7319.99 1911
7320.80 2084
7321.60 2280
7322.41 2489
7323.22 2820
7324.03 3144
7324.83 3308
7325.64 3293
7326.45 3427
7327.26 3348
7328.07 3153
7328.87 2819
7329.68 2583
7330.49 2303
7331.30 2019
7332.11 1664
7332.91 1595
7333.72 1429
7334.53 1308
7335.34 1224
7336.15 1223
7336.96 1308
7337.76 1221
7338.57 1031
7339.38 1036
7340.19 1042
7341.00 1078
7341.81 1122
7342.62 1161
7343.42 1147
7344.23 1184
7345.04 1220
7345.85 1194
7346.66 1134
7347.47 1224
7348.28 1199
7349.09 1327
7349.90 1163
7350.71 1188
7351.51 1228
7352.32 1333
7353.13 1319
7353.94 1223
7354.75 1253
7355.56 1249
7356.37 1286
7357.18 1320
7357.99 1199
7358.80 1121
7359.61 1104
7360.42 1190
7361.23 1202
7362.04 1237
7362.85 1234
7363.66 1312
7364.47 1265
7365.28 1212
7366.09 1280
7366.90 1355
7367.71 1292
7368.52 1398
7369.33 1347
7370.14 1292
7370.95 1365
7371.76 1307
7372.57 1326
7373.38 1224
7374.19 1277
7375.00 1252
7375.81 1259
7376.62 1312
7377.43 1282
7378.24 1314
7379.05 1367
7379.87 1440
7380.68 1502
7381.49 1549
7382.30 1728
7383.11 1876
7383.92 2029
7384.73 2161
7385.54 2247
7386.35 2310
7387.16 2397
7387.98 2304
7388.79 2083
7389.60 2011
7390.41 1754
7391.22 1667
7392.03 1590
7392.84 1525
7393.66 1424
7394.47 1364
7395.28 1347
7396.09 1273
7396.90 1293
7397.71 1304
7398.53 1312
7399.34 1313
7400.15 1356
7400.96 1457
7401.77 1601
7402.58 1732
7403.40 1753
7404.21 1817
7405.02 1867
7405.83 1835
7406.65 1855
7407.46 1909
7408.27 1998
7409.08 1969
7409.89 1838
7410.71 1900
7411.52 1839
7412.33 1859
7413.15 1733
7413.96 1681
7414.77 1601
7415.58 1484
7416.40 1309
7417.21 1248
7418.02 1216
7418.83 1142
7419.65 1109
7420.46 1128
7421.27 1106
7422.09 1075
7422.90 1071
7423.71 1088
7424.53 1036
7425.34 1008
7426.15 1030
7426.97 1026
7427.78 1001
7428.59 1009
7429.41 940
7430.22 911
7431.03 921
7431.85 915
7432.66 890
7433.47 922
7434.29 916
7435.10 912
7435.92 910
7436.73 972
7437.54 879
7438.36 905
7439.17 888
7439.99 940
7440.80 863
7441.61 864
7442.43 919
7443.24 975
7444.06 992
7444.87 964
7445.69 949
7446.50 977
7447.31 913
7448.13 944
7448.94 940
7449.76 902
7450.57 909
7451.39 848
7452.20 931
7453.02 867
7453.83 830
7454.65 842
7455.46 774
7456.28 761
7457.09 770
7457.91 847
7458.72 815
7459.54 860
7460.35 891
7461.17 812
7461.98 801
7462.80 862
7463.61 849
7464.43 795
7465.24 775
7466.06 828
7466.88 805
7467.69 863
7468.51 825
7469.32 838
7470.14 813
7470.95 788
7471.77 798
7472.59 845
7473.40 937
7474.22 815
7475.03 798
7475.85 838
7476.67 784
7477.48 772
7478.30 754
7479.11 768
7479.93 751
7480.75 770
7481.56 738
7482.38 787
7483.20 814
7484.01 729
7484.83 721
7485.65 706
7486.46 733
7487.28 706
7488.10 712
7488.91 769
7489.73 695
7490.55 690
7491.36 668
7492.18 745
7493.00 698
7493.81 732
7494.63 697
7495.45 684
7496.26 759
7497.08 746
7497.90 773
7498.72 707
7499.53 762
7500.35 737
7501.17 665
7501.99 671
7502.80 683
7503.62 677
7504.44 660
7505.26 645
7506.07 599
7506.89 649
7507.71 689
7508.53 618
7509.35 655
7510.16 657
7510.98 684
7511.80 623
7512.62 565
7513.44 605
7514.25 656
7515.07 702
7515.89 648
7516.71 669
7517.53 689
7518.35 626
7519.16 639
7519.98 618
7520.80 651
7521.62 691
7522.44 615
7523.26 618
7524.07 574
7524.89 602
7525.71 652
7526.53 648
7527.35 629
7528.17 617
7528.99 624
7529.81 628
7530.63 601
7531.44 585
7532.26 640
7533.08 634
7533.90 628
7534.72 674
7535.54 602
7536.36 625
7537.18 565
7538.00 636
7538.82 558
7539.64 652
7540.46 583
7541.28 599
7542.10 586
7542.92 592
7543.74 621
7544.56 645
7545.38 611
7546.20 597
7547.02 587
7547.84 642
7548.66 649
7549.48 656
7550.30 605
7551.12 605
7551.94 675
7552.76 682
7553.58 669
7554.40 688
7555.22 717
7556.04 604
7556.86 595
7557.68 611
7558.50 615
7559.32 604
7560.14 621
7560.96 640
7561.78 569
7562.60 613
7563.42 641
7564.24 651
7565.07 668
7565.89 608
7566.71 579
7567.53 588
7568.35 590
7569.17 637
7569.99 594
7570.81 587
7571.63 556
7572.46 613
7573.28 594
7574.10 538
7574.92 571
7575.74 583
7576.56 619
7577.38 591
7578.21 558
7579.03 555
7579.85 574
7580.67 534
7581.49 599
7582.31 526
7583.14 560
7583.96 576
7584.78 589
7585.60 593
7586.42 604
7587.25 582
7588.07 573
7588.89 554
7589.71 565
7590.54 606
7591.36 611
7592.18 668
7593.00 604
7593.83 577
7594.65 616
7595.47 612
7596.29 592
7597.12 582
7597.94 638
7598.76 650
7599.58 633
7600.41 611
7601.23 622
7602.05 607
7602.88 623
7603.70 627
7604.52 655
7605.34 655
7606.17 618
7606.99 633
7607.81 742
7608.64 666
7609.46 722
7610.28 733
7611.11 689
7611.93 674
7612.75 691
7613.58 700
7614.40 645
7615.23 615
7616.05 633
7616.87 680
7617.70 701
7618.52 699
7619.34 667
7620.17 663
7620.99 681
7621.82 684
7622.64 709
7623.46 681
7624.29 714
7625.11 740
7625.94 685
7626.76 662
7627.59 654
7628.41 667
7629.23 666
7630.06 704
7630.88 703
7631.71 769
7632.53 780
7633.36 766
7634.18 787
7635.01 828
7635.83 953
7636.66 876
7637.48 929
7638.31 898
7639.13 802
7639.95 802
7640.78 722
7641.61 742
7642.43 688
7643.26 619
7644.08 665
7644.91 582
7645.73 542
7646.56 583
7647.38 573
7648.21 571
7649.03 580
7649.86 591
7650.68 614
7651.51 579
7652.33 608
7653.16 544
7653.99 576
7654.81 553
7655.64 558
7656.46 530
7657.29 575
7658.12 589
7658.94 592
7659.77 516
7660.59 519
7661.42 578
7662.25 588
7663.07 528
7663.90 585
7664.72 567
7665.55 542
7666.38 533
7667.20 585
7668.03 562
7668.86 533
7669.68 548
7670.51 526
7671.34 581
7672.16 533
7672.99 554
7673.82 594
7674.64 606
7675.47 639
7676.30 517
7677.12 521
7677.95 558
7678.78 605
7679.61 580
7680.43 514
7681.26 509
7682.09 507
7682.92 521
7683.74 497
7684.57 523
7685.40 528
7686.22 483
7687.05 515
7687.88 569
7688.71 488
7689.54 533
7690.36 589
7691.19 574
7692.02 567
7692.85 531
7693.67 514
7694.50 531
7695.33 507
7696.16 518
7696.99 564
7697.81 533
7698.64 504
7699.47 531
7700.30 517
7701.13 530
7701.96 563
7702.78 540
7703.61 489
7704.44 559
7705.27 545
7706.10 577
7706.93 581
7707.75 520
7708.58 580
7709.41 561
7710.24 581
7711.07 567
7711.90 534
7712.73 517
7713.56 521
7714.39 611
7715.21 559
7716.04 488
7716.87 502
7717.70 532
7718.53 519
7719.36 545
7720.19 532
7721.02 531
7721.85 528
7722.68 480
7723.51 465
7724.34 505
7725.17 526
7726.00 521
7726.83 562
7727.66 589
7728.49 546
7729.31 486
7730.14 538
7730.97 573
7731.80 567
7732.63 526
7733.46 569
7734.29 541
7735.12 487
7735.95 508
7736.78 536
7737.62 506
7738.45 499
7739.28 484
7740.11 469
7740.94 532
7741.77 556
7742.60 517
7743.43 553
7744.26 535
7745.09 553
7745.92 548
7746.75 516
7747.58 561
7748.41 555
7749.24 605
7750.07 661
7750.91 680
7751.74 698
7752.57 768
7753.40 766
7754.23 740
7755.06 693
7755.89 697
7756.72 694
7757.55 598
7758.39 587
7759.22 569
7760.05 536
7760.88 593
7761.71 634
7762.54 633
7763.37 567
7764.21 513
7765.04 554
7765.87 595
7766.70 555
7767.53 540
7768.37 586
7769.20 564
7770.03 546
7770.86 505
7771.69 516
7772.53 490
7773.36 502
7774.19 506
7775.02 474
7775.85 466
7776.69 524
7777.52 503
7778.35 554
7779.18 523
7780.02 490
7780.85 511
7781.68 555
7782.51 504
7783.35 585
7784.18 507
7785.01 546
7785.85 522
7786.68 563
7787.51 549
7788.34 481
7789.18 627
7790.01 586
7790.84 609
7791.68 525
7792.51 520
7793.34 572
7794.18 547
7795.01 495
7795.84 541
7796.68 504
7797.51 537
7798.34 572
7799.18 521
7800.01 545
7800.84 549
7801.68 514
7802.51 543
7803.35 524
7804.18 588
7805.01 620
7805.85 534
7806.68 548
7807.51 539
7808.35 550
7809.18 513
7810.02 587
7810.85 538
7811.69 606
7812.52 636
7813.35 538
7814.19 587
7815.02 611
7815.86 614
7816.69 656
7817.53 665
7818.36 695
7819.20 803
7820.03 795
7820.86 807
7821.70 808
7822.53 715
7823.37 780
7824.20 747
7825.04 706
7825.87 710
7826.71 678
7827.54 658
7828.38 710
7829.21 670
7830.05 649
7830.88 635
7831.72 636
7832.56 655
7833.39 626
7834.23 617
7835.06 614
7835.90 635
7836.73 575
7837.57 615
7838.40 659
7839.24 591
7840.08 631
7840.91 614
7841.75 642
7842.58 682
7843.42 611
7844.25 653
7845.09 717
7845.93 693
7846.76 674
7847.60 591
7848.44 580
7849.27 614
7850.11 646
7850.94 586
7851.78 593
7852.62 591
7853.45 599
7854.29 574
7855.13 562
7855.96 550
7856.80 583
7857.64 596
7858.47 576
7859.31 595
7860.15 618
7860.98 590
7861.82 644
7862.66 536
7863.49 551
7864.33 615
7865.17 566
7866.01 533
7866.84 539
7867.68 553
7868.52 573
7869.35 575
7870.19 553
7871.03 576
7871.87 512
7872.70 542
7873.54 589
7874.38 561
7875.22 603
7876.05 612
7876.89 666
7877.73 587
7878.57 534
7879.41 581
7880.24 635
7881.08 617
7881.92 561
7882.76 567
7883.60 578
7884.43 540
7885.27 575
7886.11 583
7886.95 626
7887.79 533
7888.62 582
7889.46 566
7890.30 553
7891.14 617
7891.98 584
7892.82 610
7893.66 575
7894.49 585
7895.33 597
7896.17 639
7897.01 582
7897.85 605
7898.69 608
7899.53 652
7900.37 623
7901.20 600
7902.04 618
7902.88 705
7903.72 710
7904.56 680
7905.40 666
7906.24 618
7907.08 615
7907.92 629
7908.76 526
7909.60 571
7910.44 572
7911.28 559
7912.12 613
7912.96 556
7913.80 553
7914.63 590
7915.47 625
7916.31 640
7917.15 615
7917.99 631
7918.83 754
7919.67 776
7920.51 809
7921.35 842
7922.19 879
7923.03 947
7923.87 929
7924.71 871
7925.56 856
7926.40 891
7927.24 801
7928.08 769
7928.92 732
7929.76 638
7930.60 620
7931.44 623
7932.28 609
7933.12 517
7933.96 519
7934.80 565
7935.64 565
7936.48 583
7937.32 595
7938.16 559
7939.01 544
7939.85 548
7940.69 549
7941.53 548
7942.37 526
7943.21 534
7944.05 486
7944.89 541
7945.74 563
7946.58 594
7947.42 590
7948.26 651
7949.10 676
7949.94 651
7950.78 661
7951.63 727
7952.47 701
7953.31 601
7954.15 569
7954.99 630
7955.84 652
7956.68 620
7957.52 611
7958.36 597
7959.20 582
7960.05 551
7960.89 581
7961.73 566
7962.57 603
7963.41 603
7964.26 534
7965.10 574
7965.94 638
7966.78 538
7967.63 535
7968.47 511
7969.31 537
7970.15 522
7971.00 526
7971.84 563
7972.68 627
7973.53 644
7974.37 552
7975.21 534
7976.05 528
7976.90 600
7977.74 536
7978.58 530
7979.43 571
7980.27 574
7981.11 585
7981.96 540
7982.80 525
7983.64 534
7984.49 588
7985.33 534
7986.17 523
7987.02 555
7987.86 570
7988.70 572
7989.55 579
7990.39 511
7991.24 532
7992.08 560
7992.92 520
7993.77 505
7994.61 509
7995.46 483
7996.30 551
7997.14 553
7997.99 528
7998.83 455
7999.68 460
8000.52 519
8001.36 479
8002.21 517
8003.05 498
8003.90 518
8004.74 489
8005.59 549
8006.43 536
8007.28 532
8008.12 539
8008.97 533
8009.81 541
8010.65 506
8011.50 514
8012.34 487
8013.19 491
8014.03 439
8014.88 490
8015.72 450
8016.57 456
8017.41 454
8018.26 459
8019.11 487
8019.95 485
8020.80 486
8021.64 486
8022.49 468
8023.33 448
8024.18 510
8025.02 447
8025.87 490
8026.71 441
8027.56 445
8028.41 454
8029.25 463
8030.10 426
8030.94 462
8031.79 437
8032.64 454
8033.48 500
8034.33 461
8035.17 458
8036.02 480
8036.87 483
8037.71 449
8038.56 482
8039.40 511
8040.25 483
8041.10 476
8041.94 453
8042.79 443
8043.64 461
8044.48 471
8045.33 499
8046.18 487
8047.02 462
8047.87 451
8048.72 418
8049.56 447
8050.41 499
8051.26 454
8052.10 477
8052.95 453
8053.80 463
8054.65 468
8055.49 429
8056.34 515
8057.19 468
8058.04 479
8058.88 441
8059.73 456
8060.58 467
8061.42 423
8062.27 440
8063.12 414
8063.97 446
8064.82 434
8065.66 427
8066.51 482
8067.36 492
8068.21 497
8069.05 472
8069.90 455
8070.75 456
8071.60 509
8072.45 470
8073.29 426
8074.14 462
8074.99 477
8075.84 496
8076.69 464
8077.54 462
8078.38 434
8079.23 446
8080.08 448
8080.93 399
8081.78 434
8082.63 468
8083.48 490
8084.32 476
8085.17 455
8086.02 465
8086.87 422
8087.72 457
8088.57 438
8089.42 417
8090.27 437
8091.11 470
8091.96 485
8092.81 448
8093.66 431
8094.51 440
8095.36 438
8096.21 477
8097.06 497
8097.91 492
8098.76 440
8099.61 421
8100.46 413
8101.31 452
8102.16 428
8103.01 432
8103.86 448
8104.71 470
8105.56 479
8106.41 445
8107.26 459
8108.11 461
8108.96 467
8109.81 489
8110.66 462
8111.51 383
8112.36 434
8113.21 467
8114.06 511
8114.91 490
8115.76 479
8116.61 454
8117.46 427
8118.31 490
8119.16 486
8120.01 427
8120.86 439
8121.71 491
8122.56 504
8123.41 478
8124.26 508
8125.11 512
8125.96 533
8126.82 518
8127.67 457
8128.52 537
8129.37 467
8130.22 520
8131.07 493
8131.92 428
8132.77 533
8133.62 482
8134.48 457
8135.33 460
8136.18 493
8137.03 504
8137.88 506
8138.73 481
8139.58 492
8140.44 469
8141.29 553
8142.14 540
8142.99 562
8143.84 550
8144.69 577
8145.55 605
8146.40 623
8147.25 583
8148.10 548
8148.95 614
8149.81 615
8150.66 588
8151.51 547
8152.36 567
8153.22 544
8154.07 546
8154.92 595
8155.77 585
8156.63 591
8157.48 639
8158.33 633
8159.18 576
8160.04 597
8160.89 570
8161.74 631
8162.59 577
8163.45 529
8164.30 563
8165.15 564
8166.01 540
8166.86 505
8167.71 552
8168.57 524
8169.42 483
8170.27 482
8171.12 468
8171.98 469
8172.83 518
8173.68 568
8174.54 568
8175.39 535
8176.25 484
8177.10 490
8177.95 497
8178.81 495
8179.66 421
8180.51 474
8181.37 460
8182.22 535
8183.07 477
8183.93 499
8184.78 487
8185.64 434
8186.49 512
8187.34 484
8188.20 473
8189.05 453
8189.91 451
8190.76 442
8191.62 466
8192.47 406
8193.32 464
8194.18 480
8195.03 443
8195.89 433
8196.74 428
8197.60 434
8198.45 466
8199.31 481
8200.16 434
8201.02 429
8201.87 450
8202.73 462
8203.58 466
8204.44 468
8205.29 463
8206.15 399
8207.00 440
8207.86 409
8208.71 428
8209.57 444
8210.42 455
8211.28 447
8212.13 458
8212.99 455
8213.84 433
8214.70 458
8215.56 458
8216.41 446
8217.27 441
8218.12 467
8218.98 450
8219.83 423
8220.69 473
8221.55 452
8222.40 422
8223.26 467
8224.11 466
8224.97 456
8225.83 456
8226.68 454
8227.54 490
8228.39 503
8229.25 498
8230.11 474
8230.96 459
8231.82 468
8232.68 456
8233.53 495
8234.39 494
8235.25 445
8236.10 428
8236.96 479
8237.82 452
8238.67 435
8239.53 438
8240.39 450
8241.24 459
8242.10 422
8242.96 437
8243.81 434
8244.67 438
8245.53 470
8246.39 490
8247.24 420
8248.10 435
8248.96 472
8249.81 386
8250.67 421
8251.53 441
8252.39 457
8253.24 425
8254.10 395
8254.96 400
8255.82 395
8256.68 408
8257.53 433
8258.39 424
8259.25 413
8260.11 457
8260.96 453
8261.82 415
8262.68 445
8263.54 463
8264.40 483
8265.25 443
8266.11 475
8266.97 424
8267.83 437
8268.69 518
8269.55 442
8270.40 386
8271.26 415
8272.12 434
8272.98 400
8273.84 423
8274.70 436
8275.56 442
8276.41 479
8277.27 465
8278.13 421
8278.99 460
8279.85 430
8280.71 408
8281.57 447
8282.43 445
8283.29 417
8284.15 430
8285.00 475
8285.86 477
8286.72 416
8287.58 399
8288.44 458
8289.30 477
8290.16 470
8291.02 468
8291.88 494
8292.74 481
8293.60 488
8294.46 460
8295.32 418
8296.18 449
8297.04 467
8297.90 478
8298.76 455
8299.62 482
8300.48 461
8301.34 431
8302.20 441
8303.06 470
8303.92 479
8304.78 488
8305.64 527
8306.50 521
8307.36 611
8308.22 563
8309.08 547
8309.94 599
8310.80 561
8311.66 543
8312.52 510
8313.38 518
8314.24 509
8315.10 487
8315.97 486
8316.83 488
8317.69 496
8318.55 486
8319.41 499
8320.27 538
8321.13 497
8321.99 558
8322.85 525
8323.71 473
8324.58 427
8325.44 488
8326.30 468
8327.16 452
8328.02 451
8328.88 433
8329.74 472
8330.61 488
8331.47 442
8332.33 448
8333.19 477
8334.05 492
8334.91 510
8335.78 484
8336.64 491
8337.50 471
8338.36 483
8339.22 479
8340.09 470
8340.95 497
8341.81 442
8342.67 414
8343.53 415
8344.40 417
8345.26 477
8346.12 471
8346.98 468
8347.85 410
8348.71 447
8349.57 496
8350.43 466
8351.30 432
8352.16 496
8353.02 465
8353.88 492
8354.75 444
8355.61 459
8356.47 501
8357.34 479
8358.20 447
8359.06 485
8359.93 410
8360.79 463
8361.65 470
8362.51 489
8363.38 420
8364.24 453
8365.10 431
8365.97 448
8366.83 456
8367.69 459
8368.56 431
8369.42 529
8370.29 524
8371.15 504
8372.01 531
8372.88 438
8373.74 460
8374.60 425
8375.47 473
8376.33 467
8377.20 522
8378.06 490
8378.92 491
8379.79 508
8380.65 443
8381.52 473
8382.38 475
8383.25 446
8384.11 484
8384.97 451
8385.84 481
8386.70 479
8387.57 447
8388.43 494
8389.30 496
8390.16 531
8391.03 489
8391.89 468
8392.76 465
8393.62 493
8394.48 485
8395.35 505
8396.21 476
8397.08 472
8397.94 503
8398.81 526
8399.67 518
8400.54 523
8401.41 532
8402.27 493
8403.14 532
8404.00 512
8404.87 553
8405.73 533
8406.60 496
8407.46 518
8408.33 509
8409.19 488
8410.06 492
8410.93 473
8411.79 495
8412.66 539
8413.52 531
8414.39 578
8415.25 577
8416.12 566
8416.99 529
8417.85 546
8418.72 539
8419.59 554
8420.45 604
8421.32 590
8422.18 602
8423.05 624
8423.92 595
8424.78 648
8425.65 652
8426.52 644
8427.38 573
8428.25 576
8429.12 689
8429.98 677
8430.85 638
8431.72 681
8432.58 778
8433.45 713
8434.32 717
8435.18 699
8436.05 752
8436.92 695
8437.78 694
8438.65 741
8439.52 734
8440.39 693
8441.25 662
8442.12 767
8442.99 773
8443.86 763
8444.72 826
8445.59 821
8446.46 882
8447.33 874
8448.19 851
8449.06 863
8449.93 853
8450.80 849
8451.66 935
8452.53 889
8453.40 882
8454.27 890
8455.14 992
8456.00 1113
8456.87 1147
8457.74 1153
8458.61 1357
8459.48 1480
8460.35 1639
8461.21 1742
8462.08 1852
8462.95 1800
8463.82 1676
8464.69 1577
8465.56 1436
8466.42 1401
8467.29 1365
8468.16 1308
8469.03 1208
8469.90 1355
8470.77 1531
8471.64 1695
8472.51 2035
8473.37 2372
8474.24 2566
8475.11 2824
8475.98 2986
8476.85 2850
8477.72 2553
8478.59 2277
8479.46 1982
8480.33 1739
8481.20 1520
8482.07 1230
8482.94 1047
8483.81 977
8484.67 966
8485.54 921
8486.41 908
8487.28 909
8488.15 824
8489.02 765
8489.89 839
8490.76 865
8491.63 838
8492.50 826
8493.37 805
8494.24 777
8495.11 736
8495.98 731
8496.85 755
8497.72 672
8498.59 692
8499.46 785
8500.33 784
8501.20 835
8502.07 782
8502.94 772
8503.82 781
8504.69 744
8505.56 753
8506.43 716
8507.30 724
8508.17 757
8509.04 803
8509.91 792
8510.78 824
8511.65 889
8512.52 888
8513.39 860
8514.26 858
8515.14 916
8516.01 885
8516.88 809
8517.75 780
8518.62 763
8519.49 731
8520.36 710
8521.23 713
8522.11 747
8522.98 675
8523.85 608
8524.72 679
8525.59 711
8526.46 707
8527.34 680
8528.21 644
8529.08 692
8529.95 701
8530.82 699
8531.69 703
8532.57 714
8533.44 718
8534.31 738
8535.18 717
8536.05 773
8536.93 823
8537.80 751
8538.67 732
8539.54 808
8540.42 775
8541.29 771
8542.16 723
8543.03 739
8543.91 728
8544.78 734
8545.65 824
8546.52 761
8547.40 714
8548.27 720
8549.14 762
8550.02 772
8550.89 762
8551.76 809
8552.63 776
8553.51 799
8554.38 843
8555.25 874
8556.13 841
8557.00 843
8557.87 858
8558.75 887
8559.62 924
8560.49 906
8561.37 870
8562.24 851
8563.11 847
8563.99 810
8564.86 752
8565.73 704
8566.61 643
8567.48 625
8568.36 690
8569.23 651
8570.10 633
8570.98 634
8571.85 635
8572.73 605
8573.60 566
8574.47 611
8575.35 629
8576.22 575
8577.10 595
8577.97 571
8578.84 621
8579.72 546
8580.59 558
8581.47 582
8582.34 517
8583.22 509
8584.09 555
8584.97 559
8585.84 540
8586.72 570
8587.59 553
8588.47 578
8589.34 575
8590.22 553
8591.09 533
8591.96 547
8592.84 571
8593.72 524
8594.59 500
8595.47 531
8596.34 545
8597.22 506
8598.09 537
8598.97 537
8599.84 555
8600.72 606
8601.59 532
8602.47 473
8603.34 555
8604.22 517
8605.10 540
8605.97 564
8606.85 564
8607.72 520
8608.60 520
8609.47 490
8610.35 518
8611.23 548
8612.10 574
8612.98 618
8613.85 534
8614.73 527
8615.61 509
8616.48 525
8617.36 554
8618.24 541
8619.11 549
8619.99 556
8620.87 544
8621.74 523
8622.62 531
8623.49 534
8624.37 525
8625.25 532
8626.13 570
8627.00 563
8627.88 579
8628.76 599
8629.63 579
8630.51 547
8631.39 536
8632.26 557
8633.14 624
8634.02 627
8634.89 583
8635.77 557
8636.65 612
8637.53 570
8638.40 515
8639.28 562
8640.16 583
8641.04 578
8641.91 465
8642.79 578
8643.67 613
8644.55 596
8645.42 590
8646.30 655
8647.18 623
8648.06 681
8648.94 677
8649.81 676
8650.69 652
8651.57 608
8652.45 643
8653.33 674
8654.20 600
8655.08 583
8655.96 703
8656.84 639
8657.72 635
8658.60 616
8659.47 616
8660.35 664
8661.23 624
8662.11 596
8662.99 603
8663.87 634
8664.75 632
8665.62 668
8666.50 646
8667.38 692
8668.26 680
8669.14 633
8670.02 598
8670.90 659
8671.78 627
8672.66 646
8673.54 657
8674.42 752
8675.29 767
8676.17 779
8677.05 914
8677.93 1058
8678.81 1093
8679.69 1186
8680.57 1089
8681.45 1123
8682.33 1060
8683.21 967
8684.09 881
8684.97 825
8685.85 817
8686.73 753
8687.61 855
8688.49 790
8689.37 749
8690.25 715
8691.13 774
8692.01 795
8692.89 923
8693.77 1029
8694.65 1143
8695.53 1389
8696.41 1510
8697.29 1587
8698.17 1645
8699.05 1643
8699.93 1634
8700.81 1438
8701.69 1256
8702.57 1084
8703.45 904
8704.33 819
8705.22 807
8706.10 735
8706.98 721
8707.86 672
8708.74 644
8709.62 612
8710.50 583
8711.38 605
8712.26 620
8713.14 612
8714.03 649
8714.91 620
8715.79 605
8716.67 588
8717.55 584
8718.43 565
8719.31 559
8720.20 596
8721.08 548
8721.96 548
8722.84 557
8723.72 522
8724.60 541
8725.49 584
8726.37 555
8727.25 547
8728.13 548
8729.01 515
8729.90 579
8730.78 609
8731.66 606
8732.54 558
8733.42 617
8734.31 580
8735.19 626
8736.07 621
8736.95 624
8737.84 629
8738.72 620
8739.60 593
8740.48 574
8741.37 575
8742.25 550
8743.13 553
8744.01 573
8744.90 497
8745.78 523
8746.66 542
8747.54 592
8748.43 543
8749.31 506
8750.19 493
8751.08 540
8751.96 595
8752.84 526
8753.73 505
8754.61 562
8755.49 560
8756.38 489
8757.26 560
8758.14 555
8759.03 551
8759.91 596
8760.79 637
8761.68 610
8762.56 611
8763.45 603
8764.33 668
8765.21 563
8766.10 598
8766.98 577
8767.86 594
8768.75 631
8769.63 585
8770.52 647
8771.40 598
8772.28 597
8773.17 546
8774.05 596
8774.94 588
8775.82 578
8776.71 563
8777.59 530
8778.48 555
8779.36 544
8780.24 543
8781.13 583
8782.01 524
8782.90 528
8783.78 539
8784.67 542
8785.55 563
8786.44 494
8787.32 480
8788.21 515
8789.09 478
8789.98 496
8790.86 495
8791.75 526
8792.63 493
8793.52 519
8794.40 566
8795.29 593
8796.17 584
8797.06 588
8797.94 558
8798.83 584
8799.72 580
8800.60 580
8801.49 532
8802.37 491
8803.26 501
8804.14 472
8805.03 461
8805.92 437
8806.80 468
8807.69 456
8808.57 484
8809.46 443
8810.35 456
8811.23 506
8812.12 505
8813.00 479
8813.89 465
8814.78 490
8815.66 431
8816.55 457
8817.44 442
8818.32 473
8819.21 454
8820.10 431
8820.98 397
8821.87 403
8822.76 421
8823.64 446
8824.53 431
8825.42 416
8826.30 431
8827.19 396
8828.08 426
8828.96 422
8829.85 410
8830.74 447
8831.63 447
8832.51 459
8833.40 498
8834.29 375
8835.17 423
8836.06 380
8836.95 427
8837.84 390
8838.72 422
8839.61 384
8840.50 394
8841.39 414
8842.28 389
8843.16 412
8844.05 414
8844.94 449
8845.83 414
8846.71 452
8847.60 419
8848.49 385
8849.38 418
8850.27 449
8851.15 400
8852.04 393
8852.93 410
8853.82 443
8854.71 428
8855.60 408
8856.48 409
8857.37 422
8858.26 382
8859.15 410
8860.04 380
8860.93 411
8861.82 440
8862.70 396
8863.59 387
8864.48 383
8865.37 353
8866.26 374
8867.15 409
8868.04 378
8868.93 377
8869.82 392
8870.70 374
8871.59 389
8872.48 346
8873.37 350
8874.26 395
8875.15 418
8876.04 405
8876.93 418
8877.82 367
8878.71 402
8879.60 397
8880.49 409
8881.38 402
8882.27 427
8883.16 423
8884.05 401
8884.94 390
8885.83 374
8886.72 415
8887.61 401
8888.50 399
8889.39 396
8890.28 376
8891.17 364
8892.06 367
8892.95 324
8893.84 334
8894.73 374
8895.62 366
8896.51 411
8897.40 404
8898.29 368
8899.18 384
8900.07 409
8900.96 338
8901.85 360
8902.74 333
8903.63 338
8904.52 371
8905.42 336
8906.31 349
8907.20 344
8908.09 355
8908.98 391
8909.87 406
8910.76 345
8911.65 322
8912.54 357
8913.44 408
8914.33 342
8915.22 376
8916.11 311
8917.00 322
8917.89 351
8918.78 333
8919.68 362
8920.57 360
8921.46 371
8922.35 380
8923.24 356
8924.13 345
8925.03 307
8925.92 323
8926.81 315
8927.70 340
8928.59 356
8929.49 376
8930.38 356
8931.27 336
8932.16 371
8933.05 376
8933.95 362
8934.84 348
8935.73 350
8936.62 412
8937.52 363
8938.41 332
8939.30 336
8940.19 386
8941.09 339
8941.98 334
8942.87 326
8943.77 300
8944.66 313
8945.55 341
8946.44 296
8947.34 339
8948.23 332
8949.12 362
8950.02 352
8950.91 346
8951.80 353
8952.70 369
8953.59 335
8954.48 341
8955.38 376
8956.27 376
8957.16 356
8958.06 351
8958.95 365
8959.84 375
8960.74 331
8961.63 327
8962.52 333
8963.42 331
8964.31 342
8965.21 382
8966.10 371
8966.99 327
8967.89 336
8968.78 319
8969.68 328
8970.57 361
8971.46 321
8972.36 341
8973.25 343
8974.15 337
8975.04 290
8975.94 315
8976.83 320
8977.72 348
8978.62 350
8979.51 331
8980.41 354
8981.30 321
8982.20 306
8983.09 328
8983.99 375
8984.88 326
8985.78 331
8986.67 303
8987.57 338
8988.46 302
8989.36 288
8990.25 291
8991.15 305
8992.04 343
8992.94 347
8993.83 302
8994.73 302
8995.62 324
8996.52 333
8997.41 379
8998.31 363
8999.21 356
9000.10 347
9001.00 352
9001.89 330
9002.79 340
9003.68 298
9004.58 311
9005.48 304
9006.37 298
9007.27 312
9008.16 327
9009.06 314
9009.96 311
9010.85 377
9011.75 279
9012.64 337
9013.54 319
9014.44 324
9015.33 296
9016.23 289
9017.13 258
9018.02 324
9018.92 301
9019.82 316
9020.71 300
9021.61 298
9022.51 317
9023.40 313
9024.30 316
9025.20 320
9026.09 311
9026.99 311
9027.89 350
9028.78 295
9029.68 282
9030.58 290
9031.48 329
9032.37 313
9033.27 309
9034.17 278
9035.06 280
9035.96 331
9036.86 317
9037.76 312
9038.65 261
9039.55 346
9040.45 320
9041.35 304
9042.25 284
9043.14 324
9044.04 296
9044.94 291
9045.84 315
9046.73 323
9047.63 312
9048.53 302
9049.43 278
9050.33 312
9051.22 322
9052.12 307
9053.02 344
9053.92 289
9054.82 303
9055.72 294
9056.61 327
9057.51 314
9058.41 295
9059.31 311
9060.21 300
9061.11 334
9062.01 346
9062.91 331
9063.80 300
9064.70 289
9065.60 340
9066.50 393
9067.40 335
9068.30 314
9069.20 354
9070.10 358
9071.00 316
9071.89 347
9072.79 291
9073.69 288
9074.59 300
9075.49 319
9076.39 377
9077.29 337
9078.19 307
9079.09 285
9079.99 326
9080.89 292
9081.79 315
9082.69 309
9083.59 352
9084.49 296
9085.39 294
9086.29 322
9087.19 301
9088.09 287
9088.99 277
9089.89 326
9090.79 316
9091.69 328
9092.59 360
9093.49 362
9094.39 314
9095.29 349
9096.19 348
9097.09 314
9097.99 300
9098.89 293
9099.79 319
9100.69 311
9101.59 338
9102.49 303
9103.39 336
9104.30 296
9105.20 304
9106.10 334
9107.00 322
9107.90 305
9108.80 354
9109.70 302
9110.60 309
9111.50 286
9112.40 345
9113.31 319
9114.21 306
9115.11 268
9116.01 289
9116.91 302
9117.81 316
9118.71 325
9119.62 274
9120.52 323
9121.42 322
9122.32 280
9123.22 296
9124.12 256
9125.03 277
9125.93 293
9126.83 276
9127.73 283
9128.63 321
9129.54 305
9130.44 274
9131.34 310
9132.24 321
9133.14 315
9134.05 312
9134.95 290
9135.85 255
9136.75 319
9137.66 294
9138.56 280
9139.46 303
9140.36 307
9141.27 345
9142.17 303
9143.07 287
9143.97 297
9144.88 313
9145.78 306
9146.68 307
9147.59 345
9148.49 323
9149.39 313
9150.29 319
9151.20 339
9152.10 302
9153.00 290
9153.91 327
9154.81 309
9155.71 280
9156.62 352
9157.52 320
9158.42 304
9159.33 363
9160.23 329
9161.14 340
9162.04 276
9162.94 303
9163.85 304
9164.75 305
9165.65 301
9166.56 291
9167.46 301
9168.37 272
9169.27 304
9170.17 249
9171.08 271
9171.98 273
9172.89 318
9173.79 300
9174.69 288
9175.60 233
9176.50 280
9177.41 311
9178.31 320
9179.22 284
9180.12 281
9181.03 308
9181.93 275
9182.84 322
9183.74 318
9184.64 307
9185.55 351
9186.45 369
9187.36 316
9188.26 302
9189.17 301
9190.07 312
9190.98 321
9191.88 281
9192.79 293
9193.69 317
9194.60 340
9195.51 315
9196.41 300
9197.32 275
9198.22 286
9199.13 280
9200.03 305
9200.94 317
9201.84 324
9202.75 314
9203.66 349
9204.56 330
9205.47 332
9206.37 321
9207.28 313
9208.18 333
9209.09 322
9210.00 310
9210.90 317
9211.81 331
9212.71 350
9213.62 323
9214.53 278
9215.43 287
9216.34 341
9217.25 341
9218.15 298
9219.06 303
9219.97 294
9220.87 339
9221.78 335
9222.69 323
9223.59 349
9224.50 347
9225.41 352
9226.31 308
9227.22 315
9228.13 282
9229.03 327
9229.94 292
9230.85 298
9231.75 305
9232.66 347
9233.57 303
9234.48 363
9235.38 296
9236.29 264
9237.20 286
9238.11 331
9239.01 345
9239.92 283
9240.83 298
9241.74 300
9242.64 344
9243.55 291
9244.46 301
9245.37 328
9246.27 281
9247.18 278
9248.09 303
9249.00 297
9249.91 301
9250.81 300
9251.72 318
9252.63 265
9253.54 238
9254.45 290
9255.35 290
9256.26 326
9257.17 281
9258.08 348
9258.99 278
9259.90 294
9260.80 275
9261.71 323
9262.62 295
9263.53 294
9264.44 281
9265.35 274
9266.26 275
9267.17 288
9268.07 303
9268.98 297
9269.89 294
9270.80 278
9271.71 313
9272.62 310
9273.53 317
9274.44 286
9275.35 274
9276.26 306
9277.17 308
9278.08 346
9278.98 334
9279.89 323
9280.80 306
9281.71 330
9282.62 303
9283.53 302
9284.44 257
9285.35 329
9286.26 312
9287.17 290
9288.08 322
9288.99 354
9289.90 305
9290.81 265
9291.72 315
9292.63 300
9293.54 298
9294.45 259
9295.36 383
9296.27 301
9297.18 299
9298.09 320
9299.00 323
9299.91 289
9300.82 328
9301.73 272
9302.65 324
9303.56 339
9304.47 319
9305.38 299
9306.29 317
9307.20 304
9308.11 318
9309.02 308
9309.93 311
9310.84 330
9311.75 331
9312.66 329
9313.58 342
9314.49 348
9315.40 335
9316.31 347
9317.22 342
9318.13 306
9319.04 271
9319.95 312
9320.87 324
9321.78 309
9322.69 324
9323.60 339
9324.51 315
9325.42 284
9326.34 307
9327.25 271
9328.16 299
9329.07 295
9329.98 319
9330.90 302
9331.81 295
9332.72 303
9333.63 315
9334.54 244
9335.46 332
9336.37 325
9337.28 256
9338.19 251
9339.11 295
9340.02 317
9340.93 273
9341.84 273
9342.76 289
9343.67 336
9344.58 293
9345.49 286
9346.41 259
9347.32 288
9348.23 264
9349.14 293
9350.06 300
9350.97 260
9351.88 286
9352.80 307
9353.71 308
9354.62 297
9355.54 329
9356.45 282
9357.36 319
9358.28 290
9359.19 269
9360.10 296
9361.02 312
9361.93 322
9362.84 316
9363.76 315
9364.67 317
9365.58 321
9366.50 305
9367.41 298
9368.32 343
9369.24 336
9370.15 337
9371.07 342
9371.98 331
9372.89 317
9373.81 331
9374.72 335
9375.64 306
9376.55 317
9377.47 347
9378.38 358
9379.29 279
9380.21 287
9381.12 329
9382.04 331
9382.95 292
9383.87 299
9384.78 313
9385.70 301
9386.61 310
9387.52 346
9388.44 321
9389.35 299
9390.27 329
9391.18 356
9392.10 335
9393.01 283
9393.93 335
9394.84 388
9395.76 361
9396.67 390
9397.59 399
9398.51 411
9399.42 396
9400.34 385
9401.25 359
9402.17 372
9403.08 382
9404.00 358
9404.91 344
9405.83 383
9406.74 374
9407.66 333
9408.58 360
9409.49 352
9410.41 329
9411.32 341
9412.24 339
9413.16 341
9414.07 344
9414.99 301
9415.90 345
9416.82 357
9417.74 350
9418.65 350
9419.57 386
9420.49 377
9421.40 377
9422.32 329
9423.23 386
9424.15 394
9425.07 379
9425.98 374
9426.90 318
9427.82 365
9428.73 359
9429.65 381
9430.57 342
9431.48 361
9432.40 366
9433.32 396
9434.24 396
9435.15 367
9436.07 363
9436.99 418
9437.90 390
9438.82 371
9439.74 405
9440.66 353
9441.57 407
9442.49 455
9443.41 441
9444.33 370
9445.24 428
9446.16 417
9447.08 398
9448.00 431
9448.91 373
9449.83 354
9450.75 394
9451.67 448
9452.59 391
9453.50 398
9454.42 438
9455.34 543
9456.26 530
9457.18 615
9458.09 615
9459.01 597
9459.93 632
9460.85 569
9461.77 579
9462.69 594
9463.60 557
9464.52 483
9465.44 431
9466.36 479
9467.28 488
9468.20 416
9469.12 403
9470.03 427
9470.95 405
9471.87 409
9472.79 404
9473.71 371
9474.63 400
9475.55 366
9476.47 377
9477.39 390
9478.31 361
9479.22 415
9480.14 411
9481.06 469
9481.98 468
9482.90 477
9483.82 470
9484.74 515
9485.66 515
9486.58 477
9487.50 494
9488.42 492
9489.34 470
9490.26 433
9491.18 405
9492.10 365
9493.02 478
9493.94 436
9494.86 441
9495.78 421
9496.70 438
9497.62 463
9498.54 429
9499.46 402
9500.38 392
9501.30 405
9502.22 425
9503.14 347
9504.06 394
9504.98 434
9505.90 419
9506.82 381
9507.74 434
9508.66 408
9509.58 405
9510.50 402
9511.42 416
9512.35 395
9513.27 398
9514.19 384
9515.11 434
9516.03 480
9516.95 464
9517.87 466
9518.79 453
9519.71 495
9520.63 511
9521.56 459
9522.48 450
9523.40 497
9524.32 483
9525.24 467
9526.16 481
9527.08 453
9528.01 493
9528.93 484
9529.85 473
9530.77 519
9531.69 514
9532.61 559
9533.54 562
9534.46 614
9535.38 691
9536.30 817
9537.22 789
9538.15 869
9539.07 809
9539.99 779
9540.91 762
9541.84 683
9542.76 667
9543.68 648
9544.60 550
9545.52 512
9546.45 514
9547.37 518
9548.29 529
9549.21 535
9550.14 504
9551.06 473
9551.98 457
9552.91 448
9553.83 493
9554.75 441
9555.67 463
9556.60 441
9557.52 452
9558.44 466
9559.37 484
9560.29 478
9561.21 508
9562.14 497
9563.06 518
9563.98 571
9564.91 541
9565.83 528
9566.75 506
9567.68 504
9568.60 504
9569.52 474
9570.45 481
9571.37 447
9572.29 440
9573.22 477
9574.14 460
9575.07 459
9575.99 465
9576.91 422
9577.84 375
9578.76 397
9579.69 433
9580.61 434
9581.53 436
9582.46 369
9583.38 371
9584.31 403
9585.23 434
9586.16 412
9587.08 396
9588.00 466
9588.93 440
9589.85 394
9590.78 427
9591.70 376
9592.63 390
9593.55 437
9594.48 424
9595.40 433
9596.33 426
9597.25 411
9598.18 449
9599.10 420
9600.03 347
9600.95 376
9601.88 442
9602.80 440
9603.73 389
9604.65 415
9605.58 396
9606.50 415
9607.43 452
9608.35 431
9609.28 422
9610.21 475
9611.13 461
9612.06 446
9612.98 413
9613.91 423
9614.83 444
9615.76 423
9616.69 414
9617.61 410
9618.54 457
9619.46 471
9620.39 483
9621.32 476
9622.24 480
9623.17 509
9624.09 558
9625.02 542
9625.95 525
9626.87 483
9627.80 482
9628.73 462
9629.65 497
9630.58 479
9631.51 510
9632.43 471
9633.36 468
9634.29 514
9635.21 510
9636.14 541
9637.07 543
9637.99 543
9638.92 572
9639.85 572
9640.77 577
9641.70 564
9642.63 553
9643.56 574
9644.48 594
9645.41 609
9646.34 558
9647.26 612
9648.19 671
9649.12 619
9650.05 604
9650.97 620
9651.90 749
9652.83 796
9653.76 845
9654.68 803
9655.61 825
9656.54 825
9657.47 770
9658.40 697
9659.32 750
9660.25 642
9661.18 667
9662.11 636
9663.04 637
9663.96 616
9664.89 602
9665.82 598
9666.75 559
9667.68 582
9668.61 631
9669.53 589
9670.46 576
9671.39 594
9672.32 619
9673.25 628
9674.18 602
9675.11 639
9676.03 609
9676.96 701
9677.89 719
9678.82 655
9679.75 720
9680.68 665
9681.61 758
9682.54 720
9683.47 693
9684.40 742
9685.32 728
9686.25 715
9687.18 750
9688.11 698
9689.04 745
9689.97 695
9690.90 734
9691.83 755
9692.76 752
9693.69 765
9694.62 733
9695.55 818
9696.48 826
9697.41 823
9698.34 836
9699.27 822
9700.20 812
9701.13 788
9702.06 862
9702.99 929
9703.92 900
9704.85 864
9705.78 827
9706.71 878
9707.64 868
9708.57 774
9709.50 801
9710.43 804
9711.36 781
9712.29 689
9713.22 720
9714.15 678
9715.08 728
9716.01 767
9716.94 813
9717.87 823
9718.80 856
9719.74 847
9720.67 887
9721.60 930
9722.53 923
9723.46 864
9724.39 766
9725.32 767
9726.25 745
9727.18 774
9728.11 730
9729.05 753
9729.98 661
9730.91 678
9731.84 648
9732.77 696
9733.70 631
9734.63 634
9735.57 696
9736.50 743
9737.43 730
9738.36 700
9739.29 719
9740.22 660
9741.16 659
9742.09 662
9743.02 599
9743.95 561
9744.88 579
9745.82 636
9746.75 612
9747.68 572
9748.61 524
9749.55 532
9750.48 526
9751.41 550
9752.34 539
9753.27 520
9754.21 501
9755.14 560
9756.07 517
9757.01 529
9757.94 523
9758.87 531
9759.80 523
9760.74 559
9761.67 551
9762.60 482
9763.53 574
9764.47 544
9765.40 518
9766.33 509
9767.27 528
9768.20 581
9769.13 588
9770.07 519
9771.00 558
9771.93 539
9772.87 550
9773.80 586
9774.73 578
9775.67 560
9776.60 552
9777.53 566
9778.47 521
9779.40 582
9780.34 603
9781.27 574
9782.20 604
9783.14 648
9784.07 674
9785.00 667
9785.94 677
9786.87 720
9787.81 693
9788.74 674
9789.68 644
9790.61 625
9791.54 589
9792.48 593
9793.41 533
9794.35 492
9795.28 516
9796.22 541
9797.15 536
9798.08 487
9799.02 524
9799.95 539
9800.89 535
9801.82 549
9802.76 541
9803.69 576
9804.63 565
9805.56 517
9806.50 509
9807.43 474
9808.37 537
9809.30 511
9810.24 458
9811.17 424
9812.11 494
9813.04 470
9813.98 445
9814.91 463
9815.85 438
9816.79 447
9817.72 466
9818.66 456
9819.59 474
9820.53 454
9821.46 526
9822.40 497
9823.34 438
9824.27 443
9825.21 468
9826.14 494
9827.08 430
9828.02 403
9828.95 431
9829.89 400
9830.82 402
9831.76 370
9832.70 428
9833.63 455
9834.57 419
9835.50 405
9836.44 378
9837.38 406
9838.31 383
9839.25 398
9840.19 400
9841.12 428
9842.06 453
9843.00 438
9843.93 468
9844.87 409
9845.81 406
9846.74 377
9847.68 402
9848.62 419
9849.56 405
9850.49 416
9851.43 466
9852.37 420
9853.30 440
9854.24 472
9855.18 425
9856.12 457
9857.05 410
9857.99 391
9858.93 433
9859.87 420
9860.80 423
9861.74 398
9862.68 408
9863.62 441
9864.55 420
9865.49 486
9866.43 490
9867.37 422
9868.31 403
9869.24 432
9870.18 406
9871.12 381
9872.06 370
9873.00 468
9873.93 386
9874.87 366
9875.81 388
9876.75 401
9877.69 355
9878.63 374
9879.56 401
9880.50 412
9881.44 434
9882.38 419
9883.32 429
9884.26 411
9885.20 420
9886.14 379
9887.07 394
9888.01 383
9888.95 385
9889.89 358
9890.83 397
9891.77 399
9892.71 401
9893.65 369
9894.59 358
9895.53 389
9896.47 341
9897.40 377
9898.34 383
9899.28 403
9900.22 357
9901.16 395
9902.10 381
9903.04 401
9903.98 362
9904.92 391
9905.86 355
9906.80 375
9907.74 400
9908.68 410
9909.62 383
9910.56 381
9911.50 405
9912.44 400
9913.38 423
9914.32 340
9915.26 410
9916.20 429
9917.14 407
9918.08 377
9919.02 419
9919.96 413
9920.90 377
9921.84 420
9922.78 422
9923.72 415
9924.66 388
9925.61 436
9926.55 480
9927.49 525
9928.43 517
9929.37 645
9930.31 701
9931.25 765
9932.19 769
9933.13 724
9934.07 773
9935.01 748
9935.96 694
9936.90 639
9937.84 568
9938.78 556
9939.72 508
9940.66 455
9941.60 399
9942.54 387
9943.49 402
9944.43 392
9945.37 365
9946.31 347
9947.25 413
9948.19 390
9949.14 314
9950.08 326
9951.02 353
9951.96 374
9952.90 411
9953.85 388
9954.79 367
9955.73 357
9956.67 313
9957.61 356
9958.56 374
9959.50 392
9960.44 346
9961.38 365
9962.33 328
9963.27 373
9964.21 338
9965.15 351
9966.10 324
9967.04 296
9967.98 329
9968.92 350
9969.87 347
9970.81 363
9971.75 372
9972.70 358
9973.64 339
9974.58 356
9975.52 383
9976.47 361
9977.41 370
9978.35 348
9979.30 362
9980.24 311
9981.18 331
9982.13 271
9983.07 294
9984.01 351
9984.96 268
9985.90 339
9986.84 313
9987.79 317
9988.73 294
9989.68 335
9990.62 332
9991.56 331
9992.51 329
9993.45 333
9994.39 348
9995.34 303
9996.28 310
9997.23 334
9998.17 307
9999.11 333
10000.06 370
10001.00 295
10001.95 325
10002.89 296
10003.84 299
10004.78 348
10005.73 341
10006.67 356
10007.61 360
10008.56 387
10009.50 367
10010.45 402
10011.39 367
10012.34 353
10013.28 333
10014.23 337
10015.17 356
10016.12 357
10017.06 345
10018.01 336
10018.95 310
10019.90 295
10020.84 286
10021.79 298
10022.73 337
10023.68 319
10024.62 294
10025.57 275
10026.51 293
10027.46 320
10028.41 334
10029.35 341
10030.30 309
10031.24 294
10032.19 306
10033.13 339
10034.08 339
10035.03 327
10035.97 333
10036.92 339
10037.86 299
10038.81 289
10039.76 280
10040.70 323
10041.65 278
10042.59 238
10043.54 331
10044.49 314
10045.43 305
10046.38 340
10047.33 275
10048.27 289
10049.22 290
10050.17 297
10051.11 308
10052.06 320
10053.01 314
10053.95 291
10054.90 317
10055.85 318
10056.79 299
10057.74 331
10058.69 285
10059.63 308
10060.58 319
10061.53 328
10062.48 348
10063.42 321
10064.37 272
10065.32 277
10066.26 319
10067.21 286
10068.16 293
10069.11 318
10070.05 317
10071.00 281
10071.95 310
10072.90 285
10073.84 292
10074.79 285
10075.74 295
10076.69 294
10077.64 257
10078.58 286
10079.53 299
10080.48 282
10081.43 292
10082.38 275
10083.32 270
10084.27 295
10085.22 304
10086.17 280
10087.12 285
10088.07 326
10089.01 312
10089.96 314
10090.91 269
10091.86 257
10092.81 297
10093.76 331
10094.71 286
10095.65 281
10096.60 275
10097.55 279
10098.50 246
10099.45 264
10100.40 279
10101.35 294
10102.30 290
10103.25 280
10104.19 298
10105.14 316
10106.09 296
10107.04 267
10107.99 270
10108.94 270
10109.89 289
10110.84 295
10111.79 282
10112.74 276
10113.69 249
10114.64 321
10115.59 273
10116.54 292
10117.49 256
10118.44 267
10119.39 305
10120.34 286
10121.29 270
10122.24 326
10123.19 312
10124.14 312
10125.09 271
10126.04 294
10126.99 288
10127.94 288
10128.89 285
10129.84 279
10130.79 271
10131.74 262
10132.69 296
10133.64 280
10134.59 264
10135.54 278
10136.49 271
10137.44 269
10138.39 241
10139.34 266
10140.29 268
10141.24 249
10142.20 223
10143.15 269
10144.10 304
10145.05 283
10146.00 260
10146.95 278
10147.90 259
10148.85 237
10149.80 271
10150.76 289
10151.71 280
10152.66 274
10153.61 278
10154.56 288
10155.51 253
10156.46 277
10157.42 299
10158.37 291
10159.32 246
10160.27 268
10161.22 305
10162.18 236
10163.13 256
10164.08 264
10165.03 276
10165.98 267
10166.93 312
10167.89 322
10168.84 284
10169.79 307
10170.74 292
10171.70 317
10172.65 274
10173.60 280
10174.55 308
10175.51 295
10176.46 278
10177.41 256
10178.36 298
10179.32 296
10180.27 266
10181.22 288
10182.17 288
10183.13 345
10184.08 289
10185.03 261
10185.99 279
10186.94 280
10187.89 289
10188.84 322
10189.80 349
10190.75 313
10191.70 320
10192.66 365
10193.61 322
10194.56 284
10195.52 268
10196.47 328
10197.42 333
10198.38 310
10199.33 310
10200.29 289
10201.24 283
10202.19 297
10203.15 319
10204.10 285
10205.05 311
10206.01 295
10206.96 296
10207.92 324
10208.87 317
10209.82 334
10210.78 323
10211.73 364
10212.69 347
10213.64 292
10214.60 355
10215.55 301
10216.50 324
10217.46 327
10218.41 378
10219.37 343
10220.32 337
10221.28 312
10222.23 284
10223.19 288
10224.14 289
10225.10 332
10226.05 349
10227.01 300
10227.96 318
10228.92 309
10229.87 339
10230.83 296
10231.78 297
10232.74 310
10233.69 293
10234.65 301
10235.60 375
10236.56 356
10237.51 384
10238.47 360
10239.42 354
10240.38 414
10241.33 377
10242.29 413
10243.25 423
10244.20 394
10245.16 368
10246.11 395
10247.07 366
10248.02 315
10248.98 323
10249.94 363
10250.89 318
10251.85 324
10252.80 311
10253.76 312
10254.72 265
10255.67 277
10256.63 271
10257.59 265
10258.54 247
10259.50 287
10260.45 234
10261.41 282
10262.37 270
10263.32 268
10264.28 314
10265.24 301
10266.19 284
10267.15 277
10268.11 282
10269.06 300
10270.02 279
10270.98 290
10271.94 285
10272.89 272
10273.85 261
10274.81 251
10275.76 256
10276.72 257
10277.68 288
10278.64 287
10279.59 257
10280.55 289
10281.51 305
10282.47 276
10283.42 272
10284.38 273
10285.34 271
10286.30 288
10287.25 277
10288.21 275
10289.17 274
10290.13 264
10291.08 240
10292.04 217
10293.00 242
10293.96 277
10294.92 273
10295.87 262
10296.83 259
10297.79 245
10298.75 249
10299.71 289
10300.67 263
10301.62 246
10302.58 262
10303.54 250
10304.50 257
10305.46 225
10306.42 251
10307.38 295
10308.33 285
10309.29 265
10310.25 284
10311.21 279
10312.17 285
10313.13 273
10314.09 304
10315.05 265
10316.01 255
10316.96 262
10317.92 276
10318.88 268
10319.84 246
10320.80 276
10321.76 278
10322.72 257
10323.68 242
10324.64 248
10325.60 279
10326.56 250
10327.52 267
10328.48 273
10329.44 288
10330.40 280
10331.36 302
10332.32 323
10333.28 323
10334.24 304
10335.20 287
10336.16 331
10337.12 327
10338.08 298
10339.04 304
10340.00 300
10340.96 307
10341.92 277
10342.88 255
10343.84 272
10344.80 226
10345.76 233
10346.72 248
10347.68 258
10348.64 244
10349.60 257
10350.56 281
10351.52 246
10352.48 259
10353.44 256
10354.40 270
10355.36 263
10356.33 264
10357.29 269
10358.25 262
10359.21 241
10360.17 231
10361.13 269
10362.09 241
10363.05 235
10364.01 257
10364.98 263
10365.94 259
10366.90 256
10367.86 273
10368.82 276
10369.78 265
10370.75 259
10371.71 244
10372.67 233
10373.63 286
10374.59 233
10375.55 269
10376.52 238
10377.48 261
10378.44 254
10379.40 255
10380.36 246
10381.33 249
10382.29 276
10383.25 281
10384.21 254
10385.17 263
10386.14 243
10387.10 255
10388.06 273
10389.02 281
10389.99 261
10390.95 242
10391.91 226
10392.87 247
10393.84 259
10394.80 234
10395.76 238
10396.73 273
10397.69 295
10398.65 253
10399.61 251
10400.58 258
10401.54 277
10402.50 250
10403.47 237
10404.43 254
10405.39 287
10406.36 279
10407.32 282
10408.28 282
10409.25 280
10410.21 251
10411.17 300
10412.14 313
10413.10 305
10414.06 244
10415.03 274
10415.99 293
10416.95 280
10417.92 268
10418.88 274
10419.85 306
10420.81 335
10421.77 370
10422.74 348
10423.70 375
10424.67 365
10425.63 407
10426.59 399
10427.56 401
10428.52 376
10429.49 354
10430.45 401
10431.42 376
10432.38 329
10433.34 293
10434.31 292
10435.27 306
10436.24 286
10437.20 312
10438.17 247
10439.13 244
10440.10 258
10441.06 241
10442.03 205
10442.99 255
10443.96 287
10444.92 289
10445.89 243
10446.85 225
10447.82 251
10448.78 253
10449.75 262
10450.71 261
10451.68 274
10452.64 262
10453.61 249
10454.58 261
10455.54 252
10456.51 232
10457.47 237
10458.44 216
10459.40 265
10460.37 224
10461.33 231
10462.30 232
10463.27 245
10464.23 216
10465.20 233
10466.16 229
10467.13 253
10468.10 233
10469.06 219
10470.03 201
10471.00 235
10471.96 260
10472.93 260
10473.89 268
10474.86 231
10475.83 227
10476.79 235
10477.76 221
10478.73 208
10479.69 214
10480.66 229
10481.63 225
10482.59 231
10483.56 253
10484.53 256
10485.49 226
10486.46 275
10487.43 246
10488.40 266
10489.36 222
10490.33 256
10491.30 227
10492.26 223
10493.23 272
10494.20 239
10495.17 252
10496.13 243
10497.10 246
10498.07 272
10499.04 234
10500.00 225
10500.97 279
10501.94 230
10502.91 247
10503.87 260
10504.84 236
10505.81 280
10506.78 226
10507.75 250
10508.71 235
10509.68 212
10510.65 260
10511.62 243
10512.59 231
10513.55 216
10514.52 248
10515.49 236
10516.46 267
10517.43 260
10518.40 246
10519.36 198
10520.33 234
10521.30 256
10522.27 276
10523.24 283
10524.21 240
10525.18 231
10526.15 228
10527.11 235
10528.08 274
10529.05 266
10530.02 272
10530.99 226
10531.96 234
10532.93 233
10533.90 258
10534.87 254
10535.84 265
10536.80 260
10537.77 236
10538.74 246
10539.71 229
10540.68 239
10541.65 232
10542.62 216
10543.59 236
10544.56 248
10545.53 238
10546.50 234
10547.47 245
10548.44 240
10549.41 259
10550.38 240
10551.35 235
10552.32 232
10553.29 195
10554.26 241
10555.23 218
10556.20 224
10557.17 253
10558.14 218
10559.11 246
10560.08 256
10561.05 312
10562.02 300
10562.99 282
10563.96 282
10564.93 294
10565.90 281
10566.88 302
10567.85 335
10568.82 299
10569.79 311
10570.76 277
10571.73 265
10572.70 254
10573.67 271
10574.64 265
10575.61 290
10576.58 263
10577.56 250
10578.53 251
10579.50 277
10580.47 250
10581.44 246
10582.41 268
10583.38 232
10584.35 258
10585.33 271
10586.30 262
10587.27 270
10588.24 275
10589.21 277
10590.18 288
10591.16 254
10592.13 293
10593.10 286
10594.07 261
10595.04 264
10596.02 265
10596.99 292
10597.96 285
10598.93 260
10599.90 278
10600.88 272
10601.85 301
10602.82 293
10603.79 307
10604.77 270
10605.74 277
10606.71 257
10607.68 288
10608.66 257
10609.63 246
10610.60 275
10611.57 278
10612.55 264
10613.52 226
10614.49 239
10615.47 243
10616.44 257
10617.41 252
10618.38 233
10619.36 242
10620.33 271
10621.30 272
10622.28 274
10623.25 266
10624.22 243
10625.20 276
10626.17 259
10627.14 290
10628.12 237
10629.09 274
10630.06 307
10631.04 235
10632.01 243
10632.99 270
10633.96 282
10634.93 267
10635.91 239
10636.88 267
10637.86 291
10638.83 266
10639.80 259
10640.78 311
10641.75 324
10642.73 292
10643.70 341
10644.67 392
10645.65 329
10646.62 303
10647.60 377
10648.57 358
10649.55 308
10650.52 278
10651.50 290
10652.47 276
10653.44 226
10654.42 263
10655.39 254
10656.37 261
10657.34 268
10658.32 278
10659.29 249
10660.27 256
10661.24 264
10662.22 275
10663.19 269
10664.17 263
10665.14 254
10666.12 279
10667.09 294
10668.07 264
10669.04 257
10670.02 269
10671.00 275
10671.97 251
10672.95 291
10673.92 304
10674.90 280
10675.87 289
10676.85 299
10677.83 257
10678.80 251
10679.78 237
10680.75 249
10681.73 257
10682.70 274
10683.68 308
10684.66 294
10685.63 301
10686.61 294
10687.59 290
10688.56 309
10689.54 264
10690.51 270
10691.49 287
10692.47 274
10693.44 252
10694.42 252
10695.40 302
10696.37 220
10697.35 227
10698.33 257
10699.30 255
10700.28 229
10701.26 242
10702.23 264
10703.21 260
10704.19 250
10705.17 246
10706.14 255
10707.12 232
10708.10 233
10709.07 244
10710.05 248
10711.03 214
10712.01 262
10712.98 231
10713.96 226
10714.94 229
10715.92 254
10716.89 253
10717.87 234
10718.85 246
10719.83 245
10720.80 261
10721.78 274
10722.76 264
10723.74 263
10724.71 270
10725.69 230
10726.67 221
10727.65 232
10728.63 245
10729.61 238
10730.58 207
10731.56 216
10732.54 244
10733.52 245
10734.50 284
10735.48 237
10736.45 250
10737.43 238
10738.41 222
10739.39 258
10740.37 215
10741.35 251
10742.33 275
10743.30 218
10744.28 221
10745.26 241
10746.24 235
10747.22 238
10748.20 211
10749.18 226
10750.16 289
10751.14 249
10752.11 212
10753.09 251
10754.07 249
10755.05 266
10756.03 266
10757.01 250
10757.99 212
10758.97 221
10759.95 228
10760.93 226
10761.91 252
10762.89 235
10763.87 261
10764.85 257
10765.83 241
10766.81 237
10767.79 227
10768.77 217
10769.75 209
10770.73 241
10771.71 230
10772.69 232
10773.67 219
10774.65 222
10775.63 234
10776.61 201
10777.59 220
10778.57 220
10779.55 228
10780.53 216
10781.51 220
10782.49 223
10783.47 233
10784.45 212
10785.43 239
10786.41 257
10787.39 212
10788.38 226
10789.36 228
10790.34 253
10791.32 232
10792.30 243
10793.28 254
10794.26 250
10795.24 243
10796.22 210
10797.21 236
10798.19 260
10799.17 216
10800.15 251
10801.13 223
10802.11 234
10803.09 238
10804.08 229
10805.06 232
10806.04 223
10807.02 202
10808.00 197
10808.98 256
10809.97 228
10810.95 223
10811.93 241
10812.91 236
10813.89 223
10814.88 206
10815.86 236
10816.84 234
10817.82 223
10818.80 232
10819.79 230
10820.77 236
10821.75 240
10822.73 235
10823.72 216
10824.70 224
10825.68 224
10826.66 233
10827.65 209
10828.63 205
10829.61 240
10830.59 267
10831.58 266
10832.56 207
10833.54 234
10834.53 242
10835.51 276
10836.49 228
10837.47 269
10838.46 215
10839.44 196
10840.42 231
10841.41 228
10842.39 253
10843.37 256
10844.36 249
10845.34 238
10846.32 228
10847.31 194
10848.29 202
10849.27 243
10850.26 228
10851.24 201
10852.23 252
10853.21 261
10854.19 254
10855.18 219
10856.16 237
10857.14 232
10858.13 207
10859.11 256
10860.10 234
10861.08 241
10862.07 256
10863.05 234
10864.03 237
10865.02 211
10866.00 240
10866.99 234
10867.97 249
10868.96 228
10869.94 213
10870.92 231
10871.91 257
10872.89 238
10873.88 263
10874.86 266
10875.85 298
10876.83 249
10877.82 236
10878.80 242
10879.79 256
10880.77 227
10881.76 266
10882.74 259
10883.73 268
10884.71 262
10885.70 293
10886.68 236
10887.67 263
10888.66 288
10889.64 294
10890.63 297
10891.61 274
10892.60 276
10893.58 267
10894.57 289
10895.55 292
10896.54 277
10897.53 270
10898.51 259
10899.50 281
10900.48 292
10901.47 285
10902.46 267
10903.44 284
10904.43 263
10905.41 296
10906.40 242
10907.39 277
10908.37 267
10909.36 264
10910.35 327
10911.33 266
10912.32 297
10913.30 286
10914.29 313
10915.28 353
10916.26 279
10917.25 304
10918.24 274
10919.22 300
10920.21 281
10921.20 282
10922.19 310
10923.17 297
10924.16 296
10925.15 291
10926.13 363
10927.12 353
10928.11 286
10929.09 288
10930.08 309
10931.07 292
10932.06 290
10933.04 323
10934.03 313
10935.02 347
10936.01 354
10936.99 397
10937.98 323
10938.97 344
10939.96 322
10940.94 316
10941.93 356
10942.92 410
10943.91 376
10944.90 348
10945.88 388
10946.87 413
10947.86 405
10948.85 371
10949.84 411
10950.82 479
10951.81 448
10952.80 370
10953.79 359
10954.78 373
10955.77 389
10956.76 379
10957.74 409
10958.73 402
10959.72 458
10960.71 499
10961.70 481
10962.69 476
10963.68 490
10964.66 595
10965.65 571
10966.64 523
10967.63 498
10968.62 517
10969.61 461
10970.60 487
10971.59 451
10972.58 410
10973.57 389
10974.56 369
10975.54 440
10976.53 414
10977.52 366
10978.51 371
10979.50 417
10980.49 410
10981.48 417
10982.47 418
10983.46 436
10984.45 421
10985.44 441
10986.43 423
10987.42 436
10988.41 419
10989.40 423
10990.39 410
10991.38 453
10992.37 438
10993.36 416
10994.35 458
10995.34 465
10996.33 462
10997.32 493
10998.31 500
10999.30 533
11000.29 578
11001.28 580
11002.27 634
11003.26 667
11004.25 792
11005.25 809
11006.24 767
11007.23 712
11008.22 695
11009.21 679
11010.20 638
11011.19 566
11012.18 527
11013.17 516
11014.16 482
11015.15 436
11016.15 422
11017.14 415
11018.13 414
11019.12 381
11020.11 399
11021.10 380
11022.09 320
11023.09 398
11024.08 370
11025.07 374
11026.06 380
11027.05 372
11028.04 416
11029.03 382
11030.03 382
11031.02 357
11032.01 437
11033.00 394
11033.99 353
11034.99 383
11035.98 362
11036.97 341
11037.96 372
11038.95 377
11039.95 345
11040.94 338
11041.93 327
11042.92 349
11043.92 380
11044.91 386
11045.90 349
11046.89 339
11047.89 357
11048.88 335
11049.87 295
11050.86 329
11051.86 309
11052.85 340
11053.84 339
11054.84 277
11055.83 318
11056.82 304
11057.81 319
11058.81 279
11059.80 291
11060.79 282
11061.79 291
11062.78 313
11063.77 301
11064.77 296
11065.76 311
11066.75 279
11067.75 271
11068.74 303
11069.73 285
11070.73 302
11071.72 284
11072.72 320
11073.71 302
11074.70 312
11075.70 279
11076.69 287
11077.69 286
11078.68 274
11079.67 333
11080.67 287
11081.66 280
11082.66 289
11083.65 272
11084.64 291
11085.64 303
11086.63 296
11087.63 269
11088.62 266
11089.62 274
11090.61 285
11091.60 287
11092.60 271
11093.59 284
11094.59 318
11095.58 305
11096.58 251
11097.57 293
11098.57 305
11099.56 261
11100.56 269
11101.55 303
11102.55 285
11103.54 313
11104.54 267
11105.53 295
11106.53 274
11107.52 280
11108.52 262
11109.51 300
11110.51 318
11111.51 303
11112.50 279
11113.50 232
11114.49 233
11115.49 244
11116.48 279
11117.48 275
11118.47 262
11119.47 256
11120.47 270
11121.46 271
11122.46 253
11123.45 266
11124.45 292
11125.45 251
11126.44 267
11127.44 280
11128.44 273
11129.43 243
11130.43 265
11131.42 296
11132.42 260
11133.42 262
11134.41 265
11135.41 298
11136.41 281
11137.40 284
11138.40 267
11139.40 320
11140.39 252
11141.39 240
11142.39 270
11143.38 268
11144.38 286
11145.38 279
11146.37 279
11147.37 278
11148.37 251
11149.37 300
11150.36 288
11151.36 279
11152.36 260
11153.35 239
11154.35 253
11155.35 292
11156.35 258
11157.34 259
11158.34 303
11159.34 309
11160.34 252
11161.34 243
11162.33 247
11163.33 245
11164.33 249
11165.33 253
11166.32 260
11167.32 220
11168.32 261
11169.32 275
11170.32 213
11171.31 254
11172.31 263
11173.31 252
11174.31 235
11175.31 252
11176.31 258
11177.30 286
11178.30 280
11179.30 281
11180.30 252
11181.30 252
11182.30 280
11183.30 239
11184.29 221
11185.29 258
11186.29 247
11187.29 260
11188.29 263
11189.29 235
11190.29 263
11191.29 258
11192.29 256
11193.29 258
11194.28 273
11195.28 245
11196.28 226
11197.28 234
11198.28 239
11199.28 283
11200.28 254
11201.28 234
11202.28 217
11203.28 239
11204.28 214
11205.28 230
11206.28 217
11207.28 237
11208.28 265
11209.28 291
11210.28 265
11211.28 227
11212.28 205
11213.28 235
11214.28 218
11215.28 233
11216.28 212
11217.28 217
11218.28 223
11219.28 241
11220.28 219
11221.28 253
11222.28 211
11223.28 243
11224.28 254
11225.28 222
11226.28 221
11227.28 232
11228.28 202
11229.28 200
11230.28 208
11231.28 213
11232.29 255
11233.29 264
11234.29 245
11235.29 226
11236.29 197
11237.29 233
11238.29 240
11239.29 266
11240.29 241
11241.30 237
11242.30 226
11243.30 234
11244.30 241
11245.30 228
11246.30 249
11247.30 231
11248.31 246
11249.31 233
11250.31 230
11251.31 204
11252.31 211
11253.31 224
11254.32 230
11255.32 236
11256.32 271
11257.32 244
11258.32 242
11259.33 230
11260.33 254
11261.33 261
11262.33 217
11263.33 210
11264.34 211
11265.34 245
11266.34 232
11267.34 232
11268.35 243
11269.35 228
11270.35 255
11271.35 245
11272.36 248
11273.36 246
11274.36 244
11275.37 280
11276.37 259
11277.37 247
11278.37 213
11279.38 268
11280.38 255
11281.38 220
11282.39 241
11283.39 238
11284.39 233
11285.40 271
11286.40 277
11287.40 234
11288.41 246
11289.41 253
11290.41 268
11291.42 226
11292.42 248
11293.42 294
11294.43 268
11295.43 242
11296.43 236
11297.44 236
11298.44 234
11299.45 263
11300.45 259
11301.45 260
11302.46 224
11303.46 253
11304.47 221
11305.47 232
11306.47 243
11307.48 256
11308.48 235
11309.49 257
11310.49 235
11311.50 218
11312.50 281
11313.50 258
11314.51 258
11315.51 273
11316.52 303
11317.52 278
11318.53 299
11319.53 318
11320.54 323
11321.54 314
11322.55 336
11323.55 282
11324.56 256
11325.56 263
11326.57 261
11327.57 267
11328.58 212
11329.58 233
11330.59 261
11331.59 262
11332.60 251
11333.60 240
11334.61 248
11335.61 235
11336.62 246
11337.63 293
11338.63 266
11339.64 286
11340.64 281
11341.65 273
11342.65 306
11343.66 270
11344.67 316
11345.67 289
11346.68 258
11347.68 258
11348.69 295
11349.70 318
11350.70 281
11351.71 297
11352.71 300
11353.72 260
11354.73 239
11355.73 279
11356.74 273
11357.75 248
11358.75 252
11359.76 271
11360.77 244
11361.77 252
11362.78 250
11363.79 267
11364.79 269
11365.80 269
11366.81 259
11367.81 277
11368.82 235
11369.83 222
11370.83 244
11371.84 236
11372.85 274
11373.86 251
11374.86 220
11375.87 239
11376.88 242
11377.89 227
11378.89 240
11379.90 215
11380.91 238
11381.92 237
11382.92 259
11383.93 264
11384.94 263
11385.95 234
11386.95 257
11387.96 242
11388.97 230
11389.98 274
11390.99 235
11391.99 267
11393.00 254
11394.01 237
11395.02 236
11396.03 245
11397.03 231
11398.04 209
11399.05 257
11400.06 242
11401.07 244
11402.08 248
11403.08 198
11404.09 227
11405.10 244
11406.11 263
11407.12 262
11408.13 258
11409.14 245
11410.14 245
11411.15 265
11412.16 245
11413.17 244
11414.18 259
11415.19 246
11416.20 268
11417.21 210
11418.22 219
11419.23 236
11420.23 235
11421.24 260
11422.25 240
11423.26 230
11424.27 247
11425.28 248
11426.29 240
11427.30 242
11428.31 262
11429.32 237
11430.33 250
11431.34 274
11432.35 233
11433.36 229
11434.37 251
11435.38 253
11436.39 240
11437.40 247
11438.41 270
11439.42 217
11440.43 238
11441.44 233
11442.45 244
11443.46 254
11444.47 282
11445.48 249
11446.49 249
11447.50 262
11448.51 246
11449.52 252
11450.53 257
11451.54 269
11452.55 244
11453.56 242
11454.58 244
11455.59 245
11456.60 237
11457.61 265
11458.62 262
11459.63 256
11460.64 236
11461.65 240
11462.66 303
11463.67 283
11464.69 272
11465.70 293
11466.71 289
11467.72 273
11468.73 268
11469.74 260
11470.75 264
11471.77 272
11472.78 281
11473.79 286
11474.80 268
11475.81 251
11476.82 257
11477.84 300
11478.85 277
11479.86 273
11480.87 254
11481.88 244
11482.89 252
11483.91 266
11484.92 283
11485.93 272
11486.94 259
11487.96 276
11488.97 249
11489.98 267
11490.99 285
11492.00 289
11493.02 278
11494.03 305
11495.04 283
11496.06 291
11497.07 290
11498.08 251
11499.09 281
11500.11 241
11501.12 267
11502.13 314
11503.14 285
11504.16 284
11505.17 290
11506.18 266
11507.20 304
11508.21 283
11509.22 242
11510.24 255
11511.25 263
11512.26 255
11513.28 261
11514.29 297
11515.30 263
11516.32 259
11517.33 284
11518.34 283
11519.36 315
11520.37 277
11521.38 272
11522.40 300
11523.41 274
11524.43 286
11525.44 284
11526.45 270
11527.47 282
11528.48 281
11529.50 286
11530.51 300
11531.52 290
11532.54 269
11533.55 310
11534.57 284
11535.58 265
11536.60 279
11537.61 305
11538.62 305
11539.64 291
11540.65 333
11541.67 322
11542.68 324
11543.70 322
11544.71 337
11545.73 326
11546.74 309
11547.76 333
11548.77 355
11549.79 332
11550.80 328
11551.82 313
11552.83 332
11553.85 322
11554.86 315
11555.88 345
11556.89 391
11557.91 376
11558.92 391
11559.94 400
11560.95 383
11561.97 365
11562.98 395
11564.00 396
11565.02 365
11566.03 398
11567.05 410
11568.06 436
11569.08 415
11570.10 419
11571.11 429
11572.13 422
11573.14 432
11574.16 442
11575.18 446
11576.19 493
11577.21 473
11578.22 450
11579.24 471
11580.26 517
11581.27 513
11582.29 535
11583.31 552
11584.32 559
11585.34 624
11586.35 659
11587.37 678
11588.39 676
11589.40 704
11590.42 755
11591.44 727
11592.46 719
11593.47 747
11594.49 780
11595.51 765
11596.52 800
11597.54 814
11598.56 1079
11599.57 1136
11600.59 1278
11601.61 1502
11602.63 1744
11603.64 1806
11604.66 1989
11605.68 2025
11606.70 2006
11607.71 1847
11608.73 1734
11609.75 1513
11610.77 1336
11611.78 1179
11612.80 1036
11613.82 929
11614.84 760
11615.85 735
11616.87 653
11617.89 639
11618.91 534
11619.93 560
11620.95 548
11621.96 552
11622.98 496
11624.00 566
11625.02 504
11626.04 497
11627.05 485
11628.07 494
11629.09 544
11630.11 493
11631.13 468
11632.15 447
11633.17 497
11634.18 460
11635.20 447
11636.22 501
11637.24 494
11638.26 460
11639.28 486
11640.30 488
11641.32 476
11642.34 519
11643.35 488
11644.37 484
11645.39 471
11646.41 487
11647.43 457
11648.45 439
11649.47 418
11650.49 440
11651.51 401
11652.53 358
11653.55 351
11654.57 374
11655.59 389
11656.61 375
11657.63 348
11658.65 310
11659.67 334
11660.69 337
11661.71 324
11662.73 337
11663.75 354
11664.77 334
11665.79 390
11666.81 348
11667.83 370
11668.85 374
11669.87 371
11670.89 365
11671.91 374
11672.93 403
11673.95 367
11674.97 411
11675.99 395
11677.01 391
11678.03 374
11679.05 382
11680.07 391
11681.09 378
11682.11 448
11683.13 433
11684.15 417
11685.18 418
11686.20 433
11687.22 392
11688.24 442
11689.26 437
11690.28 433
11691.30 414
11692.32 426
11693.34 355
11694.37 386
11695.39 381
11696.41 392
11697.43 379
11698.45 380
11699.47 360
11700.49 391
11701.52 358
11702.54 368
11703.56 350
11704.58 340
11705.60 353
11706.62 353
11707.65 378
11708.67 380
11709.69 344
11710.71 341
11711.73 414
11712.76 355
11713.78 355
11714.80 335
11715.82 357
11716.85 340
11717.87 360
11718.89 303
11719.91 327
11720.94 352
11721.96 380
11722.98 328
11724.00 307
11725.03 301
11726.05 299
11727.07 355
11728.09 323
11729.12 301
11730.14 276
11731.16 309
11732.19 313
11733.21 279
11734.23 278
11735.25 309
11736.28 323
11737.30 306
11738.32 317
11739.35 299
11740.37 297
11741.39 276
11742.42 277
11743.44 300
11744.46 291
11745.49 290
11746.51 323
11747.54 303
11748.56 284
11749.58 278
11750.61 314
11751.63 290
11752.65 320
11753.68 274
11754.70 285
11755.73 281
11756.75 286
11757.77 281
11758.80 292
11759.82 303
11760.85 295
11761.87 309
11762.90 285
11763.92 269
11764.94 267
11765.97 284
11766.99 294
11768.02 253
11769.04 265
11770.07 276
11771.09 267
11772.12 266
11773.14 304
11774.17 272
11775.19 265
11776.22 222
11777.24 277
11778.27 272
11779.29 261
11780.32 252
11781.34 246
11782.37 250
11783.39 300
11784.42 254
11785.44 281
11786.47 277
11787.49 263
11788.52 271
11789.54 251
11790.57 271
11791.59 244
11792.62 269
11793.65 270
11794.67 249
11795.70 262
11796.72 263
11797.75 251
11798.77 272
11799.80 289
11800.83 268
11801.85 252
11802.88 222
11803.90 238
11804.93 209
11805.96 232
11806.98 263
11808.01 269
11809.04 238
11810.06 256
11811.09 266
11812.12 275
11813.14 252
11814.17 248
11815.20 233
11816.22 236
11817.25 267
11818.28 251
11819.30 228
11820.33 213
11821.36 259
11822.38 238
11823.41 252
11824.44 223
11825.46 237
11826.49 255
11827.52 252
11828.54 218
11829.57 228
11830.60 231
11831.63 235
11832.65 233
11833.68 218
11834.71 250
11835.74 278
11836.76 243
11837.79 209
11838.82 227
11839.85 246
11840.87 221
11841.90 232
11842.93 229
11843.96 260
11844.99 235
11846.01 234
11847.04 255
11848.07 222
11849.10 217
11850.13 248
11851.15 289
11852.18 254
11853.21 242
11854.24 238
11855.27 197
11856.30 219
11857.32 197
11858.35 227
11859.38 211
11860.41 264
11861.44 227
11862.47 233
11863.50 178
11864.52 214
11865.55 222
11866.58 213
11867.61 206
11868.64 236
11869.67 229
11870.70 211
11871.73 231
11872.76 221
11873.79 228
11874.81 245
11875.84 249
11876.87 199
11877.90 247
11878.93 224
11879.96 237
11880.99 239
11882.02 238
11883.05 216
11884.08 225
11885.11 239
11886.14 218
11887.17 228
11888.20 215
11889.23 276
11890.26 242
11891.29 254
11892.32 249
11893.35 252
11894.38 246
11895.41 254
11896.44 258
11897.47 242
11898.50 249
11899.53 239
11900.56 282
11901.59 259
11902.62 240
11903.65 279
11904.68 256
11905.71 258
11906.74 288
11907.77 297
11908.80 324
11909.83 289
11910.86 303
11911.90 259
11912.93 286
11913.96 284
11914.99 290
11916.02 255
11917.05 241
11918.08 248
11919.11 277
11920.14 287
11921.17 280
11922.21 261
11923.24 243
11924.27 216
11925.30 240
11926.33 273
11927.36 242
11928.39 233
11929.43 263
11930.46 275
11931.49 308
11932.52 261
11933.55 316
11934.58 366
11935.62 335
11936.65 323
11937.68 397
11938.71 382
11939.74 356
11940.78 319
11941.81 314
11942.84 309
11943.87 302
11944.90 305
11945.94 265
11946.97 250
11948.00 218
11949.03 255
11950.07 266
11951.10 248
11952.13 214
11953.16 233
11954.20 230
11955.23 229
11956.26 192
11957.29 232
11958.33 237
11959.36 257
11960.39 234
11961.43 240
11962.46 224
11963.49 216
11964.53 275
11965.56 236
11966.59 245
11967.62 260
11968.66 224
11969.69 219
11970.72 240
11971.76 220
11972.79 230
11973.83 210
11974.86 223
11975.89 235
11976.93 199
11977.96 227
11978.99 241
11980.03 215
11981.06 216
11982.09 216
11983.13 235
11984.16 193
11985.20 196
11986.23 208
11987.26 206
11988.30 242
11989.33 225
11990.37 232
11991.40 221
11992.44 246
11993.47 244
11994.50 241
11995.54 187
11996.57 199
11997.61 224
11998.64 268
11999.68 261
12000.71 266
12001.75 234
12002.78 226
12003.82 222
12004.85 206
12005.89 244
12006.92 250
12007.96 241
12008.99 204
12010.03 220
12011.06 220
12012.10 247
12013.13 247
12014.17 240
12015.20 219
12016.24 228
12017.27 241
12018.31 251
12019.34 264
12020.38 224
12021.41 285
12022.45 310
12023.49 257
12024.52 201
12025.56 245
12026.59 276
12027.63 249
12028.66 239
12029.70 245
12030.74 261
12031.77 247
12032.81 239
12033.84 268
12034.88 230
12035.92 246
12036.95 267
12037.99 287
12039.03 240
12040.06 272
12041.10 274
12042.13 263
12043.17 266
12044.21 269
12045.24 273
12046.28 244
12047.32 265
12048.35 270
12049.39 224
12050.43 246
12051.46 213
12052.50 283
12053.54 269
12054.58 265
12055.61 228
12056.65 272
12057.69 234
12058.72 261
12059.76 216
12060.80 249
12061.84 276
12062.87 256
12063.91 250
12064.95 268
12065.98 232
12067.02 251
12068.06 246
12069.10 274
12070.14 237
12071.17 236
12072.21 254
12073.25 251
12074.29 251
12075.32 256
12076.36 279
12077.40 246
12078.44 289
12079.48 234
12080.51 219
12081.55 241
12082.59 266
12083.63 289
12084.67 276
12085.71 246
12086.74 237
12087.78 275
12088.82 255
12089.86 268
12090.90 291
12091.94 303
12092.97 283
12094.01 282
12095.05 297
12096.09 279
12097.13 288
12098.17 269
12099.21 312
12100.25 333
12101.29 299
12102.32 311
12103.36 314
12104.40 319
12105.44 350
12106.48 344
12107.52 398
12108.56 377
12109.60 377
12110.64 346
12111.68 368
12112.72 363
12113.76 330
12114.80 348
12115.84 333
12116.88 285
12117.92 264
12118.96 303
12120.00 262
12121.04 288
12122.07 242
12123.11 246
12124.15 260
12125.19 279
12126.23 253
12127.28 255
12128.32 241
12129.36 240
12130.40 284
12131.44 252
12132.48 228
12133.52 252
12134.56 254
12135.60 239
12136.64 262
12137.68 236
12138.72 231
12139.76 241
12140.80 213
12141.84 243
12142.88 202
12143.92 213
12144.96 204
12146.00 213
12147.05 256
12148.09 241
12149.13 249
12150.17 248
12151.21 226
12152.25 239
12153.29 228
12154.33 208
12155.38 196
12156.42 213
12157.46 236
12158.50 227
12159.54 236
12160.58 219
12161.62 228
12162.67 204
12163.71 207
12164.75 198
12165.79 224
12166.83 215
12167.87 229
12168.92 219
12169.96 215
12171.00 194
12172.04 192
12173.08 182
12174.13 228
12175.17 196
12176.21 224
12177.25 216
12178.30 197
12179.34 189
12180.38 216
12181.42 226
12182.47 217
12183.51 237
12184.55 194
12185.59 219
12186.64 245
12187.68 214
12188.72 189
12189.76 206
12190.81 201
12191.85 211
12192.89 212
12193.94 227
12194.98 210
12196.02 215
12197.06 225
12198.11 208
12199.15 225
12200.19 209
12201.24 234
12202.28 214
12203.32 222
12204.37 195
12205.41 215
12206.45 211
12207.50 231
12208.54 211
12209.59 216
12210.63 218
12211.67 212
12212.72 237
12213.76 199
12214.80 215
12215.85 193
12216.89 211
12217.94 218
12218.98 212
12220.02 182
12221.07 249
12222.11 206
12223.16 199
12224.20 204
12225.25 243
12226.29 215
12227.33 225
12228.38 216
12229.42 208
12230.47 204
12231.51 231
12232.56 256
12233.60 219
12234.65 212
12235.69 241
12236.74 211
12237.78 204
12238.83 238
12239.87 213
12240.92 207
12241.96 232
12243.01 219
12244.05 232
12245.10 220
12246.14 184
12247.19 202
12248.23 213
12249.28 192
12250.32 241
12251.37 199
12252.41 190
12253.46 200
12254.50 212
12255.55 214
12256.60 200
12257.64 197
12258.69 171
12259.73 181
12260.78 190
12261.82 197
12262.87 187
12263.92 183
12264.96 197
12266.01 223
12267.05 221
12268.10 174
12269.15 166
12270.19 196
12271.24 202
12272.29 214
12273.33 188
12274.38 200
12275.43 195
12276.47 194
12277.52 175
12278.57 192
12279.61 182
12280.66 198
12281.71 233
12282.75 207
12283.80 171
12284.85 173
12285.89 190
12286.94 191
12287.99 207
12289.03 188
12290.08 190
12291.13 142
12292.18 175
12293.22 190
12294.27 186
12295.32 183
12296.36 198
12297.41 193
12298.46 191
12299.51 182
12300.55 169
12301.60 180
12302.65 154
12303.70 203
12304.74 176
12305.79 165
12306.84 157
12307.89 188
12308.94 172
12309.98 183
12311.03 169
12312.08 198
12313.13 211
12314.18 173
12315.22 186
12316.27 166
12317.32 204
12318.37 181
12319.42 187
12320.47 199
12321.51 193
12322.56 186
12323.61 231
12324.66 180
12325.71 169
12326.76 178
12327.81 205
12328.85 189
12329.90 158
12330.95 182
12332.00 149
12333.05 178
12334.10 172
12335.15 194
12336.20 168
12337.25 179
12338.30 184
12339.34 164
12340.39 178
12341.44 183
12342.49 165
12343.54 173
12344.59 154
12345.64 174
12346.69 164
12347.74 203
12348.79 203
12349.84 158
12350.89 197
12351.94 172
12352.99 196
12354.04 166
12355.09 165
12356.14 145
12357.19 164
12358.24 169
12359.29 187
12360.34 175
12361.39 176
12362.44 218
12363.49 147
12364.54 162
12365.59 185
12366.64 190
12367.69 170
12368.74 189
12369.79 176
12370.84 185
12371.89 205
12372.94 204
12373.99 161
12375.04 170
12376.09 175
12377.15 141
12378.20 200
12379.25 171
12380.30 161
12381.35 188
12382.40 208
12383.45 183
12384.50 177
12385.55 163
12386.60 185
12387.66 165
12388.71 191
12389.76 171
12390.81 193
12391.86 175
12392.91 202
12393.96 176
12395.02 180
12396.07 187
12397.12 215
12398.17 201
12399.22 198
12400.27 188
12401.33 189
12402.38 187
12403.43 157
12404.48 169
12405.53 196
12406.59 196
12407.64 188
12408.69 175
12409.74 186
12410.80 172
12411.85 159
12412.90 166
12413.95 203
12415.00 212
12416.06 201
12417.11 188
12418.16 192
12419.21 162
12420.27 185
12421.32 175
12422.37 194
12423.43 172
12424.48 175
12425.53 220
12426.58 197
12427.64 186
12428.69 192
12429.74 189
12430.80 174
12431.85 181
12432.90 172
12433.96 183
12435.01 183
12436.06 163
12437.12 176
12438.17 231
12439.22 205
12440.28 203
12441.33 208
12442.38 204
12443.44 151
12444.49 208
12445.54 211
12446.60 168
12447.65 183
12448.71 212
12449.76 212
12450.81 182
12451.87 200
12452.92 185
12453.98 194
12455.03 196
12456.08 183
12457.14 210
12458.19 210
12459.25 193
12460.30 198
12461.36 198
12462.41 202
12463.46 213
12464.52 214
12465.57 213
12466.63 190
12467.68 208
12468.74 201
12469.79 208
12470.85 187
12471.90 184
12472.96 191
12474.01 182
12475.07 214
12476.12 210
12477.18 229
12478.23 214
12479.29 231
12480.34 243
12481.40 231
12482.45 219
12483.51 247
12484.56 282
12485.62 243
12486.67 222
12487.73 270
12488.79 267
12489.84 248
12490.90 268
12491.95 339
12493.01 361
12494.06 322
12495.12 347
12496.18 431
12497.23 517
12498.29 515
12499.34 507
12500.40 517
12501.46 582
12502.51 579
12503.57 564
12504.62 580
12505.68 473
12506.74 446
12507.79 432
12508.85 388
12509.91 344
12510.96 336
12512.02 301
12513.08 294
12514.13 277
12515.19 272
12516.25 231
12517.30 262
12518.36 248
12519.42 244
12520.47 194
12521.53 229
12522.59 253
12523.64 262
12524.70 232
12525.76 215
12526.82 190
12527.87 222
12528.93 230
12529.99 235
12531.04 234
12532.10 256
12533.16 252
12534.22 268
12535.27 235
12536.33 210
12537.39 213
12538.45 242
12539.50 273
12540.56 242
12541.62 234
12542.68 230
12543.74 218
12544.79 230
12545.85 222
12546.91 212
12547.97 225
12549.03 222
12550.08 219
12551.14 231
12552.20 236
12553.26 206
12554.32 207
12555.38 213
12556.43 242
12557.49 207
12558.55 209
12559.61 229
12560.67 214
12561.73 232
12562.79 261
12563.84 233
12564.90 230
12565.96 233
12567.02 304
12568.08 248
12569.14 271
12570.20 275
12571.26 297
12572.32 287
12573.37 292
12574.43 300
12575.49 335
12576.55 296
12577.61 339
12578.67 372
12579.73 349
12580.79 363
12581.85 382
12582.91 393
12583.97 353
12585.03 320
12586.09 343
12587.15 302
12588.21 291
12589.27 309
12590.33 316
12591.39 292
12592.45 269
12593.51 276
12594.57 291
12595.63 295
12596.69 248
12597.75 253
12598.81 280
12599.87 281
12600.93 286
12601.99 241
12603.05 225
12604.11 253
12605.17 247
12606.23 253
12607.29 255
12608.35 254
12609.41 253
12610.47 254
12611.53 237
12612.59 204
12613.66 227
12614.72 194
12615.78 217
12616.84 249
12617.90 245
12618.96 241
12620.02 221
12621.08 241
12622.14 254
12623.20 244
12624.27 240
12625.33 212
12626.39 229
12627.45 228
12628.51 225
12629.57 232
12630.63 214
12631.70 225
12632.76 235
12633.82 239
12634.88 233
12635.94 195
12637.00 223
12638.07 237
12639.13 236
12640.19 224
12641.25 252
12642.31 229
12643.38 241
12644.44 233
12645.50 234
12646.56 219
12647.63 250
12648.69 248
12649.75 262
12650.81 243
12651.88 215
12652.94 271
12654.00 251
12655.06 273
12656.13 247
12657.19 305
12658.25 257
12659.31 251
12660.38 246
12661.44 262
12662.50 337
12663.57 292
12664.63 309
12665.69 274
12666.75 274
12667.82 265
12668.88 289
12669.94 262
12671.01 261
12672.07 271
12673.13 296
12674.20 303
12675.26 249
12676.32 250
12677.39 261
12678.45 263
12679.51 258
12680.58 249
12681.64 271
12682.71 292
12683.77 279
12684.83 298
12685.90 282
12686.96 275
12688.03 314
12689.09 291
12690.15 278
12691.22 289
12692.28 261
12693.35 312
12694.41 298
12695.47 275
12696.54 328
12697.60 306
12698.67 307
12699.73 279
12700.80 276
12701.86 290
12702.93 349
12703.99 327
12705.05 308
12706.12 337
12707.18 364
12708.25 381
12709.31 372
12710.38 348
12711.44 339
12712.51 372
12713.57 394
12714.64 365
12715.70 364
12716.77 325
12717.83 312
12718.90 297
12719.96 328
12721.03 307
12722.10 268
12723.16 300
12724.23 324
12725.29 320
12726.36 285
12727.42 286
12728.49 286
12729.55 287
12730.62 272
12731.69 268
12732.75 296
12733.82 273
12734.88 286
12735.95 294
12737.02 272
12738.08 305
12739.15 299
12740.21 265
12741.28 265
12742.35 265
12743.41 262
12744.48 281
12745.55 278
12746.61 271
12747.68 254
12748.75 258
12749.81 275
12750.88 249
12751.95 261
12753.01 258
12754.08 241
12755.15 243
12756.21 226
12757.28 230
12758.35 229
12759.41 255
12760.48 243
12761.55 229
12762.61 228
12763.68 236
12764.75 235
12765.82 200
12766.88 205
12767.95 233
12769.02 239
12770.09 189
12771.15 202
12772.22 232
12773.29 204
12774.36 240
12775.42 222
12776.49 238
12777.56 229
12778.63 217
12779.69 198
12780.76 195
12781.83 211
12782.90 195
12783.97 219
12785.03 185
12786.10 213
12787.17 215
12788.24 204
12789.31 194
12790.37 188
12791.44 223
12792.51 222
12793.58 224
12794.65 180
12795.72 194
12796.79 204
12797.85 219
12798.92 212
12799.99 176
12801.06 191
12802.13 202
12803.20 192
12804.27 176
12805.34 185
12806.40 210
12807.47 210
12808.54 184
12809.61 182
12810.68 196
12811.75 240
12812.82 207
12813.89 173
12814.96 172
12816.03 204
12817.10 217
12818.17 192
12819.23 185
12820.30 201
12821.37 218
12822.44 205
12823.51 210
12824.58 163
12825.65 191
12826.72 173
12827.79 214
12828.86 200
12829.93 173
12831.00 181
12832.07 236
12833.14 225
12834.21 209
12835.28 193
12836.35 170
12837.42 186
12838.49 179
12839.56 190
12840.63 173
12841.70 202
12842.77 177
12843.85 175
12844.92 167
12845.99 173
12847.06 176
12848.13 201
12849.20 161
12850.27 188
12851.34 210
12852.41 200
12853.48 199
12854.55 180
12855.62 175
12856.69 195
12857.77 188
12858.84 163
12859.91 201
12860.98 169
12862.05 183
12863.12 193
12864.19 196
12865.26 176
12866.34 195
12867.41 170
12868.48 157
12869.55 177
12870.62 190
12871.69 195
12872.77 168
12873.84 160
12874.91 167
12875.98 175
12877.05 178
12878.12 183
12879.20 178
12880.27 205
12881.34 181
12882.41 162
12883.49 189
12884.56 161
12885.63 168
12886.70 169
12887.77 173
12888.85 157
12889.92 172
12890.99 172
12892.06 194
12893.14 189
12894.21 209
12895.28 172
12896.35 180
12897.43 138
12898.50 161
12899.57 160
12900.65 152
12901.72 188
12902.79 170
12903.86 150
12904.94 138
12906.01 161
12907.08 163
12908.16 159
12909.23 143
12910.30 169
12911.38 198
12912.45 174
12913.52 157
12914.60 140
12915.67 142
12916.74 159
12917.82 164
12918.89 154
12919.97 157
12921.04 168
12922.11 150
12923.19 151
12924.26 173
12925.33 141
12926.41 167
12927.48 141
12928.56 161
12929.63 148
12930.70 148
12931.78 175
12932.85 164
12933.93 159
12935.00 167
12936.08 138
12937.15 173
12938.23 166
12939.30 165
12940.37 176
12941.45 155
12942.52 181
12943.60 192
12944.67 173
12945.75 144
12946.82 189
12947.90 165
12948.97 137
12950.05 136
12951.12 133
12952.20 166
12953.27 160
12954.35 152
12955.42 158
12956.50 147
12957.57 163
12958.65 167
12959.72 145
12960.80 162
12961.87 167
12962.95 164
12964.03 152
12965.10 155
12966.18 149
12967.25 168
12968.33 166
12969.40 136
12970.48 163
12971.56 178
12972.63 161
12973.71 159
12974.78 150
12975.86 169
12976.93 181
12978.01 132
12979.09 168
12980.16 155
12981.24 164
12982.32 179
12983.39 147
12984.47 117
12985.55 168
12986.62 169
12987.70 154
12988.77 174
12989.85 166
12990.93 184
12992.00 179
12993.08 166
12994.16 150
12995.23 150
12996.31 169
12997.39 168
12998.47 173
12999.54 181
13000.62 153
13001.70 199
13002.77 179
13003.85 193
13004.93 153
13006.01 159
13007.08 158
13008.16 136
13009.24 153
13010.31 136
13011.39 155
13012.47 164
13013.55 185
13014.63 166
13015.70 171
13016.78 189
13017.86 166
13018.94 175
13020.01 168
13021.09 151
13022.17 172
13023.25 176
13024.33 158
13025.40 160
13026.48 156
13027.56 164
13028.64 160
13029.72 138
13030.79 164
13031.87 192
13032.95 175
13034.03 180
13035.11 182
13036.19 165
13037.27 172
13038.34 176
13039.42 179
13040.50 129
13041.58 172
13042.66 174
13043.74 200
13044.82 184
13045.90 177
13046.97 206
13048.05 201
13049.13 181
13050.21 196
13051.29 174
13052.37 171
13053.45 158
13054.53 172
13055.61 169
13056.69 181
13057.77 181
13058.85 187
13059.93 163
13061.01 156
13062.09 170
13063.16 153
13064.24 173
13065.32 166
13066.40 179
13067.48 177
13068.56 145
13069.64 161
13070.72 150
13071.80 162
13072.88 186
13073.96 178
13075.04 170
13076.12 200
13077.20 173
13078.28 196
13079.36 179
13080.45 173
13081.53 164
13082.61 162
13083.69 171
13084.77 166
13085.85 153
13086.93 174
13088.01 142
13089.09 136
13090.17 148
13091.25 170
13092.33 162
13093.41 183
13094.49 172
13095.57 157
13096.66 187
13097.74 167
13098.82 167
13099.90 165
13100.98 159
13102.06 149
13103.14 160
13104.22 146
13105.31 152
13106.39 139
13107.47 164
13108.55 160
13109.63 153
13110.71 134
13111.79 145
13112.88 175
13113.96 149
13115.04 162
13116.12 140
13117.20 151
13118.29 123
13119.37 152
13120.45 156
13121.53 157
13122.61 175
13123.70 158
13124.78 150
13125.86 168
13126.94 139
13128.03 166
13129.11 138
13130.19 146
13131.27 147
13132.35 151
13133.44 163
13134.52 138
13135.60 156
13136.69 141
13137.77 169
13138.85 148
13139.93 125
13141.02 129
13142.10 145
13143.18 176
13144.27 167
13145.35 150
13146.43 172
13147.51 174
13148.60 133
13149.68 136
13150.76 128
13151.85 125
13152.93 146
13154.01 138
13155.10 151
13156.18 167
13157.26 166
13158.35 163
13159.43 170
13160.52 133
13161.60 132
13162.68 165
13163.77 182
13164.85 189
13165.93 152
13167.02 160
13168.10 161
13169.19 140
13170.27 153
13171.35 150
13172.44 174
13173.52 139
13174.61 167
13175.69 120
13176.78 135
13177.86 174
13178.94 142
13180.03 144
13181.11 141
13182.20 147
13183.28 142
13184.37 178
13185.45 161
13186.54 162
13187.62 141
13188.71 155
13189.79 134
13190.88 159
13191.96 148
13193.05 136
13194.13 162
13195.22 161
13196.30 156
13197.39 151
13198.47 150
13199.56 155
13200.64 137
13201.73 147
13202.81 156
13203.90 160
13204.98 144
13206.07 134
13207.16 124
13208.24 137
13209.33 150
13210.41 165
13211.50 150
13212.58 144
13213.67 122
13214.76 160
13215.84 153
13216.93 150
13218.01 134
13219.10 154
13220.19 158
13221.27 172
13222.36 142
13223.45 144
13224.53 164
13225.62 179
13226.70 157
13227.79 141
13228.88 150
13229.96 152
13231.05 180
13232.14 146
13233.22 132
13234.31 124
13235.40 146
13236.48 155
13237.57 146
13238.66 146
13239.74 184
13240.83 155
13241.92 155
13243.01 151
13244.09 137
13245.18 143
13246.27 120
13247.35 147
13248.44 136
13249.53 150
13250.62 129
13251.70 144
13252.79 162
13253.88 145
13254.97 114
13256.05 144
13257.14 147
13258.23 153
13259.32 133
13260.40 158
13261.49 167
13262.58 154
13263.67 138
13264.76 127
13265.84 140
13266.93 175
13268.02 145
13269.11 147
13270.20 167
13271.29 134
13272.37 150
13273.46 150
13274.55 149
13275.64 149
13276.73 169
13277.82 160
13278.90 147
13279.99 143
13281.08 152
13282.17 149
13283.26 163
13284.35 171
13285.44 144
13286.53 109
13287.61 144
13288.70 151
13289.79 164
13290.88 141
13291.97 154
13293.06 158
13294.15 154
13295.24 162
13296.33 154
13297.42 164
13298.51 178
13299.60 163
13300.68 164
13301.77 140
13302.86 156
13303.95 166
13305.04 180
13306.13 167
13307.22 166
13308.31 164
13309.40 173
13310.49 173
13311.58 155
13312.67 163
13313.76 155
13314.85 164
13315.94 196
13317.03 149
13318.12 147
13319.21 179
13320.30 194
13321.39 170
13322.48 144
13323.57 174
13324.66 159
13325.75 180
13326.84 182
13327.94 160
13329.03 172
13330.12 158
13331.21 178
13332.30 155
13333.39 163
13334.48 147
13335.57 164
13336.66 169
13337.75 147
13338.84 137
13339.93 165
13341.03 165
13342.12 176
13343.21 152
13344.30 150
13345.39 170
13346.48 169
13347.57 159
13348.66 191
13349.76 172
13350.85 180
13351.94 188
13353.03 153
13354.12 183
13355.21 152
13356.31 188
13357.40 170
13358.49 187
13359.58 162
13360.67 186
13361.76 182
13362.86 188
13363.95 199
13365.04 160
13366.13 170
13367.23 181
13368.32 183
13369.41 186
13370.50 215
13371.59 208
13372.69 231
13373.78 168
13374.87 197
13375.96 189
13377.06 211
13378.15 229
13379.24 186
13380.34 160
13381.43 209
13382.52 167
13383.61 179
13384.71 183
13385.80 170
13386.89 163
13387.99 152
13389.08 186
13390.17 152
13391.26 146
13392.36 190
13393.45 156
13394.54 148
13395.64 150
13396.73 146
13397.82 160
13398.92 163
13400.01 153
13401.11 154
13402.20 153
13403.29 165
13404.39 168
13405.48 162
13406.57 170
13407.67 162
13408.76 152
13409.86 143
13410.95 151
13412.04 164
13413.14 159
13414.23 146
13415.33 142
13416.42 154
13417.51 164
13418.61 159
13419.70 141
13420.80 170
13421.89 167
13422.99 139
13424.08 169
13425.17 154
13426.27 165
13427.36 159
13428.46 193
13429.55 173
13430.65 147
13431.74 144
13432.84 156
13433.93 164
13435.03 139
13436.12 149
13437.22 165
13438.31 160
13439.41 136
13440.50 156
13441.60 178
13442.69 181
13443.79 185
13444.88 177
13445.98 185
13447.08 171
13448.17 156
13449.27 187
13450.36 174
13451.46 149
13452.55 147
13453.65 162
13454.74 166
13455.84 151
13456.94 163
13458.03 160
13459.13 156
13460.22 184
13461.32 191
13462.42 146
13463.51 167
13464.61 181
13465.70 180
13466.80 180
13467.90 199
13468.99 211
13470.09 210
13471.19 200
13472.28 197
13473.38 176
13474.48 176
13475.57 205
13476.67 180
13477.77 198
13478.86 211
13479.96 203
13481.06 193
13482.15 186
13483.25 190
13484.35 178
13485.44 205
13486.54 189
13487.64 175
13488.74 202
13489.83 223
13490.93 210
13492.03 204
13493.12 197
13494.22 218
13495.32 205
13496.42 208
13497.51 190
13498.61 191
13499.71 200
13500.81 236
13501.90 222
13503.00 195
13504.10 211
13505.20 228
13506.30 250
13507.39 203
13508.49 240
13509.59 229
13510.69 246
13511.79 247
13512.88 225
13513.98 232
13515.08 221
13516.18 232
13517.28 221
13518.38 216
13519.47 216
13520.57 204
13521.67 185
13522.77 188
13523.87 168
13524.97 206
13526.07 216
13527.16 194
13528.26 165
13529.36 145
13530.46 182
13531.56 183
13532.66 178
13533.76 162
13534.86 174
13535.96 183
13537.05 194
13538.15 162
13539.25 163
13540.35 159
13541.45 173
13542.55 170
13543.65 149
13544.75 188
13545.85 182
13546.95 178
13548.05 166
13549.15 170
13550.25 127
13551.35 163
13552.45 183
13553.55 197
13554.65 169
13555.75 149
13556.85 134
13557.95 147
13559.05 173
13560.15 132
13561.25 145
13562.35 160
13563.45 153
13564.55 164
13565.65 156
13566.75 142
13567.85 149
13568.95 143
13570.05 154
13571.15 170
13572.25 161
13573.35 173
13574.45 171
13575.55 150
13576.65 171
13577.75 169
13578.85 146
13579.95 175
13581.06 144
13582.16 150
13583.26 147
13584.36 149
13585.46 150
13586.56 182
13587.66 191
13588.76 181
13589.86 153
13590.97 139
13592.07 146
13593.17 128
13594.27 150
13595.37 174
13596.47 155
13597.57 112
13598.68 151
13599.78 159
13600.88 159
13601.98 170
13603.08 155
13604.19 161
13605.29 171
13606.39 175
13607.49 165
13608.59 153
13609.70 176
13610.80 176
13611.90 138
13613.00 154
13614.10 144
13615.21 165
13616.31 168
13617.41 142
13618.51 150
13619.62 148
13620.72 142
13621.82 159
13622.92 148
13624.03 162
13625.13 147
13626.23 156
13627.33 141
13628.44 157
13629.54 188
13630.64 173
13631.75 152
13632.85 143
13633.95 160
13635.06 162
13636.16 161
13637.26 141
13638.36 137
13639.47 140
13640.57 160
13641.67 168
13642.78 120
13643.88 127
13644.99 147
13646.09 154
13647.19 154
13648.30 172
13649.40 154
13650.50 163
13651.61 167
13652.71 153
13653.81 137
13654.92 172
13656.02 188
13657.13 190
13658.23 139
13659.33 136
13660.44 159
13661.54 206
13662.65 148
13663.75 171
13664.86 157
13665.96 160
13667.06 152
13668.17 144
13669.27 155
13670.38 141
13671.48 151
13672.59 156
13673.69 136
13674.80 159
13675.90 169
13677.01 171
13678.11 144
13679.22 144
13680.32 153
13681.43 174
13682.53 152
13683.64 155
13684.74 137
13685.85 155
13686.95 152
13688.06 162
13689.16 140
13690.27 122
13691.37 149
13692.48 158
13693.58 157
13694.69 118
13695.79 146
13696.90 173
13698.01 175
13699.11 141
13700.22 129
13701.32 135
13702.43 155
13703.54 140
13704.64 133
13705.75 132
13706.85 160
13707.96 163
13709.07 151
13710.17 153
13711.28 169
13712.38 154
13713.49 134
13714.60 167
13715.70 149
13716.81 159
13717.92 136
13719.02 165
13720.13 140
13721.24 140
13722.34 173
13723.45 161
13724.56 166
13725.66 169
13726.77 142
13727.88 163
13728.98 150
13730.09 181
13731.20 169
13732.30 135
13733.41 153
13734.52 142
13735.63 157
13736.73 145
13737.84 181
13738.95 181
13740.05 189
13741.16 143
13742.27 171
13743.38 184
13744.48 163
13745.59 176
13746.70 140
13747.81 169
13748.91 169
13750.02 163
13751.13 189
13752.24 201
13753.35 192
13754.45 180
13755.56 200
13756.67 203
13757.78 200
13758.89 231
13759.99 230
13761.10 193
13762.21 191
13763.32 232
13764.43 218
13765.54 188
13766.64 214
13767.75 218
13768.86 235
13769.97 237
13771.08 252
13772.19 227
13773.30 281
13774.40 248
13775.51 292
13776.62 290
13777.73 311
13778.84 294
13779.95 289
13781.06 278
13782.17 258
13783.28 249
13784.39 272
13785.49 260
13786.60 246
13787.71 240
13788.82 223
13789.93 225
13791.04 212
13792.15 185
13793.26 170
13794.37 190
13795.48 188
13796.59 188
13797.70 182
13798.81 163
13799.92 188
13801.03 180
13802.14 195
13803.25 161
13804.36 171
13805.47 180
13806.58 210
13807.69 178
13808.80 205
13809.91 166
13811.02 189
13812.13 189
13813.24 159
13814.35 176
13815.46 185
13816.57 204
13817.68 183
13818.79 183
13819.90 190
13821.01 174
13822.12 176
13823.23 181
13824.34 160
13825.46 164
13826.57 144
13827.68 187
13828.79 154
13829.90 155
13831.01 175
13832.12 156
13833.23 148
13834.34 147
13835.45 164
13836.57 130
13837.68 161
13838.79 154
13839.90 164
13841.01 163
13842.12 169
13843.23 144
13844.35 151
13845.46 137
13846.57 157
13847.68 168
13848.79 155
13849.90 151
13851.02 154
13852.13 180
13853.24 177
13854.35 151
13855.46 151
13856.58 167
13857.69 141
13858.80 179
13859.91 156
13861.02 182
13862.14 177
13863.25 165
13864.36 170
13865.47 168
13866.59 183
13867.70 179
13868.81 155
13869.92 162
13871.04 186
13872.15 177
13873.26 190
13874.38 142
13875.49 180
13876.60 157
13877.71 195
13878.83 175
13879.94 181
13881.05 199
13882.17 181
13883.28 169
13884.39 154
13885.51 173
13886.62 144
13887.73 152
13888.85 157
13889.96 187
13891.07 164
13892.19 195
13893.30 168
13894.41 174
13895.53 149
13896.64 197
13897.75 177
13898.87 177
13899.98 185
13901.10 213
13902.21 199
13903.32 149
13904.44 170
13905.55 168
13906.67 196
13907.78 168
13908.89 166
13910.01 171
13911.12 170
13912.24 165
13913.35 192
13914.47 191
13915.58 179
13916.69 173
13917.81 185
13918.92 158
13920.04 180
13921.15 166
13922.27 163
13923.38 184
13924.50 166
13925.61 144
13926.73 151
13927.84 148
13928.96 129
13930.07 172
13931.19 135
13932.30 158
13933.42 153
13934.53 173
13935.65 154
13936.76 150
13937.88 156
13938.99 147
13940.11 177
13941.22 160
13942.34 161
13943.45 153
13944.57 151
13945.69 149
13946.80 138
13947.92 148
13949.03 152
13950.15 150
13951.27 177
13952.38 135
13953.50 153
13954.61 149
13955.73 146
13956.85 141
13957.96 121
13959.08 163
13960.19 161
13961.31 168
13962.43 136
13963.54 157
13964.66 143
13965.78 146
13966.89 127
13968.01 113
13969.13 134
13970.24 148
13971.36 167
13972.48 158
13973.59 124
13974.71 145
13975.83 172
13976.94 160
13978.06 123
13979.18 128
13980.29 147
13981.41 143
13982.53 133
13983.64 141
13984.76 164
13985.88 139
13987.00 150
13988.11 147
13989.23 143
13990.35 163
13991.47 160
13992.58 181
13993.70 136
13994.82 178
13995.94 147
13997.05 156
13998.17 143
13999.29 151
14000.41 138
14001.53 146
14002.64 121
14003.76 136
14004.88 169
14006.00 174
14007.12 168
14008.23 164
14009.35 168
14010.47 167
14011.59 173
14012.71 139
14013.83 186
14014.94 147
14016.06 149
14017.18 143
14018.30 167
14019.42 171
14020.54 178
14021.66 196
14022.77 165
14023.89 165
14025.01 172
14026.13 185
14027.25 152
14028.37 166
14029.49 160
14030.61 167
14031.73 155
14032.84 160
14033.96 159
14035.08 158
14036.20 162
14037.32 152
14038.44 158
14039.56 158
14040.68 145
14041.80 115
14042.92 159
14044.04 157
14045.16 151
14046.28 149
14047.40 154
14048.52 147
14049.64 149
14050.76 136
14051.88 172
14053.00 160
14054.12 164
14055.24 166
14056.36 185
14057.48 167
14058.60 149
14059.72 175
14060.84 145
14061.96 149
14063.08 142
14064.20 170
14065.32 183
14066.44 188
14067.56 174
14068.68 199
14069.80 164
14070.92 154
14072.04 157
14073.16 165
14074.28 172
14075.40 174
14076.53 159
14077.65 168
14078.77 161
14079.89 165
14081.01 162
14082.13 145
14083.25 146
14084.37 176
14085.49 173
14086.62 141
14087.74 178
14088.86 197
14089.98 197
14091.10 204
14092.22 188
14093.34 214
14094.47 184
14095.59 151
14096.71 192
14097.83 219
14098.95 194
14100.07 214
14101.20 213
14102.32 206
14103.44 193
14104.56 232
14105.68 202
14106.81 191
14107.93 179
14109.05 177
14110.17 218
14111.30 187
14112.42 150
14113.54 175
14114.66 201
14115.78 168
14116.91 151
14118.03 176
14119.15 146
14120.28 178
14121.40 189
14122.52 173
14123.64 161
14124.77 146
14125.89 159
14127.01 171
14128.13 152
14129.26 164
14130.38 157
14131.50 174
14132.63 146
14133.75 146
14134.87 152
14136.00 162
14137.12 135
14138.24 188
14139.37 146
14140.49 155
14141.61 140
14142.74 148
14143.86 150
14144.98 141
14146.11 141
14147.23 180
14148.36 162
14149.48 122
14150.60 136
14151.73 181
14152.85 144
14153.98 142
14155.10 139
14156.22 148
14157.35 147
14158.47 139
14159.60 157
14160.72 133
14161.84 148
14162.97 117
14164.09 149
14165.22 138
14166.34 151
14167.47 139
14168.59 141
14169.72 135
14170.84 136
14171.96 157
14173.09 155
14174.21 155
14175.34 132
14176.46 132
14177.59 156
14178.71 154
14179.84 154
14180.96 169
14182.09 166
14183.21 157
14184.34 146
14185.46 141
14186.59 116
14187.72 151
14188.84 164
14189.97 132
14191.09 113
14192.22 115
14193.34 147
14194.47 152
14195.59 151
14196.72 127
14197.85 142
14198.97 135
14200.10 156
14201.22 149
14202.35 137
14203.47 138
14204.60 133
14205.73 152
14206.85 136
14207.98 131
14209.10 121
14210.23 136
14211.36 154
14212.48 141
14213.61 127
14214.74 133
14215.86 143
14216.99 134
14218.12 123
14219.24 127
14220.37 121
14221.50 144
14222.62 138
14223.75 139
14224.88 139
14226.00 163
14227.13 117
14228.26 130
14229.38 125
14230.51 137
14231.64 161
14232.76 106
14233.89 97
14235.02 123
14236.15 134
14237.27 144
14238.40 128
14239.53 135
14240.66 120
14241.78 127
14242.91 128
14244.04 138
14245.17 108
14246.29 132
14247.42 122
14248.55 137
14249.68 120
14250.80 120
14251.93 129
14253.06 149
14254.19 123
14255.32 140
14256.44 123
14257.57 131
14258.70 137
14259.83 127
14260.96 123
14262.09 155
14263.21 130
14264.34 113
14265.47 131
14266.60 108
14267.73 124
14268.86 123
14269.98 138
14271.11 102
14272.24 120
14273.37 137
14274.50 131
14275.63 88
14276.76 108
14277.89 127
14279.01 127
14280.14 120
14281.27 125
14282.40 132
14283.53 112
14284.66 120
14285.79 100
14286.92 129
14288.05 137
14289.18 135
14290.31 127
14291.44 122
14292.57 132
14293.70 123
14294.82 126
14295.95 151
14297.08 121
14298.21 117
14299.34 129
14300.47 121
14301.60 133
14302.73 92
14303.86 105
14304.99 124
14306.12 140
14307.25 121
14308.38 114
14309.51 94
14310.64 129
14311.77 122
14312.90 127
14314.03 104
14315.16 118
14316.30 122
14317.43 97
14318.56 123
14319.69 122
14320.82 122
14321.95 125
14323.08 116
14324.21 133
14325.34 113
14326.47 103
14327.60 122
14328.73 123
14329.86 129
14330.99 95
14332.13 107
14333.26 120
14334.39 118
14335.52 125
14336.65 118
14337.78 127
14338.91 106
14340.04 141
14341.18 124
14342.31 102
14343.44 96
14344.57 116
14345.70 106
14346.83 100
14347.97 96
14349.10 95
14350.23 110
14351.36 113
14352.49 92
14353.62 111
14354.76 132
14355.89 101
14357.02 105
14358.15 110
14359.28 110
14360.42 99
14361.55 117
14362.68 93
14363.81 123
14364.95 100
14366.08 103
14367.21 104
14368.34 106
14369.48 107
14370.61 106
14371.74 125
14372.87 95
14374.01 103
14375.14 107
14376.27 123
14377.40 105
14378.54 108
14379.67 115
14380.80 119
14381.94 101
14383.07 120
14384.20 141
14385.34 95
14386.47 93
14387.60 122
14388.74 139
14389.87 118
14391.00 111
14392.14 106
14393.27 112
14394.40 116
14395.54 129
14396.67 82
14397.80 104
14398.94 95
14400.07 132
14401.20 130
14402.34 105
14403.47 104
14404.61 127
14405.74 109
14406.87 92
14408.01 109
14409.14 121
14410.28 103
14411.41 99
14412.55 123
14413.68 108
14414.81 118
14415.95 134
14417.08 144
14418.22 91
14419.35 116
14420.49 111
14421.62 117
14422.76 115
14423.89 101
14425.02 113
14426.16 103
14427.29 120
14428.43 130
14429.56 101
14430.70 128
14431.83 134
14432.97 120
14434.10 122
14435.24 129
14436.37 115
14437.51 97
14438.64 128
14439.78 120
14440.92 126
14442.05 141
14443.19 103
14444.32 131
14445.46 115
14446.59 125
14447.73 117
14448.86 110
14450.00 90
14451.14 124
14452.27 113
14453.41 122
14454.54 111
14455.68 122
14456.82 116
14457.95 119
14459.09 138
14460.22 139
14461.36 124
14462.50 111
14463.63 123
14464.77 124
14465.90 129
14467.04 114
14468.18 104
14469.31 123
14470.45 117
14471.59 112
14472.72 146
14473.86 129
14475.00 127
14476.13 108
14477.27 138
14478.41 114
14479.54 116
14480.68 129
14481.82 109
14482.96 145
14484.09 124
14485.23 136
14486.37 127
14487.50 120
14488.64 110
14489.78 117
14490.92 126
14492.05 121
14493.19 105
14494.33 138
14495.47 96
14496.60 122
14497.74 99
14498.88 111
14500.02 135
14501.15 123
14502.29 118
14503.43 123
14504.57 119
14505.70 92
14506.84 127
14507.98 114
14509.12 104
14510.26 135
14511.39 151
14512.53 103
14513.67 101
14514.81 118
14515.95 128
14517.09 122
14518.22 139
14519.36 142
14520.50 115
14521.64 122
14522.78 107
14523.92 121
14525.06 94
14526.19 132
14527.33 106
14528.47 125
14529.61 112
14530.75 125
14531.89 120
14533.03 135
14534.17 144
14535.31 96
14536.45 110
14537.58 109
14538.72 111
14539.86 86
14541.00 123
14542.14 103
14543.28 113
14544.42 98
14545.56 95
14546.70 101
14547.84 109
14548.98 107
14550.12 87
14551.26 99
14552.40 103
14553.54 129
14554.68 126
14555.82 116
14556.96 93
14558.10 128
14559.24 116
14560.38 125
14561.52 112
14562.66 109
14563.80 107
14564.94 110
14566.08 104
14567.22 110
14568.36 100
14569.50 116
14570.64 114
14571.78 96
14572.92 119
14574.06 109
14575.20 130
14576.34 93
14577.48 99
14578.62 97
14579.76 134
14580.91 130
14582.05 105
14583.19 106
14584.33 107
14585.47 125
14586.61 116
14587.75 97
14588.89 123
14590.03 98
14591.18 128
14592.32 110
14593.46 92
14594.60 83
14595.74 119
14596.88 134
14598.02 105
14599.17 117
14600.31 108
14601.45 141
14602.59 123
14603.73 110
14604.87 106
14606.02 103
14607.16 114
14608.30 101
14609.44 115
14610.58 111
14611.73 118
14612.87 118
14614.01 115
14615.15 108
14616.29 117
14617.44 129
14618.58 125
14619.72 104
14620.86 95
14622.01 108
14623.15 135
14624.29 105
14625.43 95
14626.58 141
14627.72 131
14628.86 110
14630.01 107
14631.15 134
14632.29 99
14633.43 123
14634.58 132
14635.72 116
14636.86 116
14638.01 113
14639.15 111
14640.29 123
14641.44 117
14642.58 117
14643.72 140
14644.87 116
14646.01 116
14647.15 124
14648.30 153
14649.44 133
14650.58 126
14651.73 100
14652.87 111
14654.01 93
14655.16 104
14656.30 133
14657.45 109
14658.59 100
14659.73 98
14660.88 131
14662.02 111
14663.17 121
14664.31 105
14665.45 128
14666.60 137
14667.74 123
14668.89 119
14670.03 124
14671.18 100
14672.32 130
14673.46 121
14674.61 124
14675.75 125
14676.90 113
14678.04 125
14679.19 134
14680.33 110
14681.48 99
14682.62 127
14683.77 100
14684.91 106
14686.06 109
14687.20 108
14688.35 110
14689.49 124
14690.64 113
14691.78 102
14692.93 99
14694.07 114
14695.22 121
14696.36 112
14697.51 98
14698.65 112
14699.80 135
14700.95 98
14702.09 109
14703.24 99
14704.38 121
14705.53 104
14706.67 88
14707.82 94
14708.97 87
14710.11 110
14711.26 121
14712.40 119
14713.55 123
14714.70 104
14715.84 105
14716.99 117
14718.13 100
14719.28 107
14720.43 120
14721.57 117
14722.72 88
14723.87 89
14725.01 116
14726.16 123
14727.31 106
14728.45 103
14729.60 103
14730.75 124
14731.89 122
14733.04 108
14734.19 117
14735.33 105
14736.48 108
14737.63 115
14738.77 118
14739.92 95
14741.07 108
14742.22 131
14743.36 118
14744.51 91
14745.66 117
14746.80 111
14747.95 137
14749.10 114
14750.25 102
14751.39 114
14752.54 118
14753.69 105
14754.84 120
14755.99 120
14757.13 117
14758.28 112
14759.43 114
14760.58 131
14761.72 113
14762.87 111
14764.02 132
14765.17 131
14766.32 114
14767.47 136
14768.61 138
14769.76 120
14770.91 123
14772.06 127
14773.21 130
14774.36 123
14775.50 142
14776.65 128
14777.80 127
14778.95 108
14780.10 107
14781.25 124
14782.40 131
14783.54 125
14784.69 157
14785.84 147
14786.99 121
14788.14 126
14789.29 149
14790.44 150
14791.59 138
14792.74 147
14793.89 145
14795.03 160
14796.18 158
14797.33 167
14798.48 166
14799.63 145
14800.78 159
14801.93 171
14803.08 160
14804.23 144
14805.38 152
14806.53 169
14807.68 161
14808.83 127
14809.98 131
14811.13 138
14812.28 139
14813.43 140
14814.58 150
14815.73 143
14816.88 122
14818.03 137
14819.18 154
14820.33 163
14821.48 149
14822.63 161
14823.78 157
14824.93 172
14826.08 134
14827.23 113
14828.38 132
14829.53 117
14830.68 102
14831.83 136
14832.98 131
14834.14 128
14835.29 146
14836.44 118
14837.59 139
14838.74 110
14839.89 105
14841.04 140
14842.19 114
14843.34 103
14844.49 116
14845.65 126
14846.80 122
14847.95 115
14849.10 119
14850.25 115
14851.40 138
14852.55 132
14853.71 123
14854.86 129
14856.01 114
14857.16 113
14858.31 96
14859.46 112
14860.62 98
14861.77 106
14862.92 139
14864.07 109
14865.22 110
14866.38 114
14867.53 126
14868.68 115
14869.83 91
14870.98 126
14872.14 127
14873.29 104
14874.44 100
14875.59 109
14876.75 126
14877.90 106
14879.05 101
14880.20 94
14881.36 118
14882.51 103
14883.66 134
14884.81 126
14885.97 126
14887.12 107
14888.27 116
14889.42 117
14890.58 124
14891.73 91
14892.88 100
14894.04 111
14895.19 115
14896.34 103
14897.50 85
14898.65 99
14899.80 94
14900.96 104
14902.11 117
14903.26 91
14904.42 101
14905.57 109
14906.72 133
14907.88 98
14909.03 113
14910.18 114
14911.34 95
14912.49 97
14913.65 91
14914.80 115
14915.95 107
14917.11 118
14918.26 107
14919.42 104
14920.57 124
14921.72 104
14922.88 128
14924.03 97
14925.19 86
14926.34 113
14927.50 116
14928.65 124
14929.81 105
14930.96 85
14932.11 105
14933.27 104
14934.42 94
14935.58 98
14936.73 111
14937.89 104
14939.04 100
14940.20 112
14941.35 123
14942.51 95
14943.66 97
14944.82 107
14945.97 109
14947.13 87
14948.28 104
14949.44 104
14950.59 120
14951.75 103
14952.90 109
14954.06 116
14955.22 95
14956.37 82
14957.53 99
14958.68 100
14959.84 129
14960.99 97
14962.15 93
14963.30 98
14964.46 109
14965.62 107
14966.77 115
14967.93 118
14969.08 109
14970.24 101
14971.40 117
14972.55 106
14973.71 120
14974.86 119
14976.02 123
14977.18 111
14978.33 87
14979.49 134
14980.65 105
14981.80 100
14982.96 88
14984.12 118
14985.27 84
14986.43 92
14987.59 95
14988.74 101
14989.90 92
14991.06 82
14992.21 112
14993.37 101
14994.53 102
14995.68 97
14996.84 88
14998.00 96
14999.16 89
15000.31 87
15001.47 111
15002.63 87
15003.79 99
15004.94 96
15006.10 110
15007.26 107
15008.42 103
15009.57 105
15010.73 97
15011.89 85
15013.05 88
15014.20 96
15015.36 94
15016.52 78
15017.68 95
15018.83 122
15019.99 98
15021.15 95
15022.31 98
15023.47 89
15024.63 70
15025.78 66
15026.94 100
15028.10 108
15029.26 102
15030.42 105
15031.58 125
15032.73 115
15033.89 113
15035.05 97
15036.21 98
15037.37 100
15038.53 87
15039.69 90
15040.84 88
15042.00 74
15043.16 76
15044.32 113
15045.48 105
15046.64 97
15047.80 100
15048.96 118
15050.12 92
15051.28 78
15052.43 71
15053.59 101
15054.75 76
15055.91 91
15057.07 82
15058.23 78
15059.39 100
15060.55 96
15061.71 92
15062.87 100
15064.03 96
15065.19 94
15066.35 108
15067.51 93
15068.67 86
15069.83 76
15070.99 112
15072.15 85
15073.31 95
15074.47 76
15075.63 81
15076.79 84
15077.95 89
15079.11 96
15080.27 79
15081.43 92
15082.59 96
15083.75 106
15084.91 100
15086.07 86
15087.23 93
15088.39 96
15089.55 97
15090.71 91
15091.88 101
15093.04 89
15094.20 79
15095.36 89
15096.52 108
15097.68 76
15098.84 98
15100.00 90
15101.16 88
15102.32 88
15103.49 91
15104.65 93
15105.81 100
15106.97 90
15108.13 90
15109.29 92
15110.45 100
15111.61 102
15112.78 79
15113.94 83
15115.10 92
15116.26 87
15117.42 105
15118.58 80
15119.75 81
15120.91 86
15122.07 91
15123.23 104
15124.39 90
15125.56 78
15126.72 99
15127.88 92
15129.04 82
15130.21 72
15131.37 93
15132.53 86
15133.69 81
15134.85 75
15136.02 109
15137.18 118
15138.34 92
15139.50 93
15140.67 97
15141.83 76
15142.99 95
15144.16 86
15145.32 86
15146.48 75
15147.64 95
15148.81 105
15149.97 62
15151.13 83
15152.30 86
15153.46 105
15154.62 92
15155.79 84
15156.95 86
15158.11 101
15159.28 75
15160.44 97
15161.60 74
15162.77 90
15163.93 82
15165.09 87
15166.26 106
15167.42 94
15168.58 97
15169.75 74
15170.91 81
15172.08 81
15173.24 103
15174.40 83
15175.57 77
15176.73 79
15177.90 82
15179.06 109
15180.22 88
15181.39 79
15182.55 98
15183.72 87
15184.88 89
15186.05 75
15187.21 107
15188.37 86
15189.54 110
15190.70 83
15191.87 86
15193.03 102
15194.20 79
15195.36 99
15196.53 112
15197.69 83
15198.86 88
15200.02 93
15201.19 106
15202.35 97
15203.52 91
15204.68 88
15205.85 99
15207.01 98
15208.18 93
15209.34 103
15210.51 105
15211.67 85
15212.84 103
15214.00 95
15215.17 90
15216.33 99
15217.50 109
15218.67 118
15219.83 93
15221.00 103
15222.16 97
15223.33 109
15224.50 99
15225.66 97
15226.83 94
15227.99 100
15229.16 97
15230.33 120
15231.49 93
15232.66 103
15233.82 91
15234.99 103
15236.16 114
15237.32 107
15238.49 106
15239.66 91
15240.82 101
15241.99 78
15243.16 85
15244.32 78
15245.49 117
15246.66 83
15247.82 104
15248.99 103
15250.16 80
15251.32 103
15252.49 84
15253.66 80
15254.82 77
15255.99 87
15257.16 83
15258.32 89
15259.49 86
15260.66 79
15261.83 81
15262.99 94
15264.16 92
15265.33 89
15266.50 101
15267.66 101
15268.83 88
15270.00 118
15271.17 79
15272.33 82
15273.50 94
15274.67 97
15275.84 72
15277.01 85
15278.17 100
15279.34 94
15280.51 81
15281.68 81
15282.85 88
15284.01 79
15285.18 81
15286.35 92
15287.52 81
15288.69 85
15289.86 97
15291.02 95
15292.19 104
15293.36 91
15294.53 82
15295.70 91
15296.87 110
15298.03 88
15299.20 80
15300.37 93
15301.54 89
15302.71 99
15303.88 78
15305.05 80
15306.22 71
15307.39 95
15308.56 99
15309.72 78
15310.89 87
15312.06 81
15313.23 102
15314.40 91
15315.57 85
15316.74 90
15317.91 103
15319.08 100
15320.25 95
15321.42 62
15322.59 93
15323.76 83
15324.93 91
15326.10 80
15327.27 74
15328.44 68
15329.61 100
15330.78 105
15331.95 95
15333.12 79
15334.29 91
15335.46 88
15336.63 84
15337.80 86
15338.97 71
15340.14 85
15341.31 99
15342.48 90
15343.65 78
15344.82 70
15345.99 89
15347.16 100
15348.33 87
15349.50 64
15350.67 83
15351.84 90
15353.01 74
15354.18 74
15355.36 95
15356.53 85
15357.70 81
15358.87 90
15360.04 86
15361.21 62
15362.38 64
15363.55 72
15364.72 87
15365.90 71
15367.07 71
15368.24 69
15369.41 91
15370.58 94
15371.75 61
15372.92 78
15374.10 92
15375.27 77
15376.44 80
15377.61 87
15378.78 96
15379.95 100
15381.13 88
15382.30 84
15383.47 68
15384.64 73
15385.81 86
15386.99 83
15388.16 89
15389.33 72
15390.50 84
15391.68 82
15392.85 79
15394.02 72
15395.19 92
15396.36 93
15397.54 86
15398.71 58
15399.88 79
15401.05 76
15402.23 65
15403.40 63
15404.57 80
15405.75 81
15406.92 107
15408.09 107
15409.26 74
15410.44 79
15411.61 77
15412.78 98
15413.96 75
15415.13 82
15416.30 96
15417.48 89
15418.65 87
15419.82 83
15421.00 74
15422.17 65
15423.34 90
15424.52 95
15425.69 95
15426.86 76
15428.04 107
15429.21 84
15430.39 94
15431.56 83
15432.73 96
15433.91 84
15435.08 92
15436.25 81
15437.43 71
15438.60 80
15439.78 71
15440.95 67
15442.13 75
15443.30 82
15444.47 107
15445.65 99
15446.82 69
15448.00 93
15449.17 80
15450.35 91
15451.52 79
15452.70 81
15453.87 71
15455.04 85
15456.22 77
15457.39 61
15458.57 80
15459.74 65
15460.92 111
15462.09 91
15463.27 74
15464.44 73
15465.62 86
15466.79 92
15467.97 91
15469.14 90
15470.32 89
15471.49 61
15472.67 77
15473.85 94
15475.02 64
15476.20 73
15477.37 79
15478.55 96
15479.72 85
15480.90 85
15482.07 96
15483.25 87
15484.43 80
15485.60 81
15486.78 83
15487.95 90
15489.13 70
15490.31 70
15491.48 79
15492.66 96
15493.83 71
15495.01 87
15496.19 81
15497.36 87
15498.54 82
15499.72 66
15500.89 101
15502.07 88
15503.25 75
15504.42 87
15505.60 89
15506.78 69
15507.95 83
15509.13 84
15510.31 92
15511.48 67
15512.66 79
15513.84 75
15515.01 78
15516.19 74
15517.37 76
15518.54 96
15519.72 77
15520.90 79
15522.08 85
15523.25 87
15524.43 74
15525.61 75
15526.79 74
15527.96 71
15529.14 75
15530.32 83
15531.50 73
15532.67 68
15533.85 64
15535.03 88
15536.21 94
15537.38 83
15538.56 80
15539.74 71
15540.92 97
15542.10 69
15543.27 96
15544.45 82
15545.63 74
15546.81 98
15547.99 89
15549.17 78
15550.34 82
15551.52 57
15552.70 78
15553.88 101
15555.06 78
15556.24 93
15557.41 120
15558.59 96
15559.77 73
15560.95 103
15562.13 100
15563.31 99
15564.49 69
15565.67 83
15566.84 94
15568.02 56
15569.20 64
15570.38 89
15571.56 95
15572.74 71
15573.92 87
15575.10 85
15576.28 86
15577.46 69
15578.64 87
15579.82 71
15581.00 73
15582.18 100
15583.35 97
15584.53 75
15585.71 71
15586.89 82
15588.07 79
15589.25 79
15590.43 85
15591.61 94
15592.79 85
15593.97 72
15595.15 79
15596.33 83
15597.51 96
15598.69 89
15599.87 90
15601.05 91
15602.23 101
15603.41 82
15604.59 81
15605.78 100
15606.96 90
15608.14 100
15609.32 97
15610.50 102
15611.68 74
15612.86 86
15614.04 96
15615.22 81
15616.40 81
15617.58 84
15618.76 97
15619.94 97
15621.12 92
15622.31 98
15623.49 79
15624.67 132
15625.85 111
15627.03 110
15628.21 84
15629.39 80
15630.57 76
15631.76 118
15632.94 91
15634.12 84
15635.30 82
15636.48 111
15637.66 120
15638.85 91
15640.03 79
15641.21 83
15642.39 112
15643.57 96
15644.75 98
15645.94 87
15647.12 102
15648.30 99
15649.48 111
15650.66 90
15651.85 107
15653.03 93
15654.21 106
15655.39 85
15656.58 106
15657.76 102
15658.94 89
15660.12 92
15661.31 85
15662.49 125
15663.67 90
15664.85 83
15666.04 109
15667.22 124
15668.40 82
15669.58 85
15670.77 114
15671.95 106
15673.13 104
15674.32 116
15675.50 108
15676.68 79
15677.87 104
15679.05 92
15680.23 87
15681.42 105
15682.60 84
15683.78 94
15684.97 116
15686.15 91
15687.33 108
15688.52 93
15689.70 91
15690.88 84
15692.07 108
15693.25 96
15694.44 94
15695.62 97
15696.80 87
15697.99 126
15699.17 102
15700.35 98
15701.54 85
15702.72 104
15703.91 109
15705.09 84
15706.28 86
15707.46 90
15708.64 108
15709.83 84
15711.01 87
15712.20 90
15713.38 92
15714.57 82
15715.75 94
15716.94 88
15718.12 83
15719.31 98
15720.49 112
15721.67 86
15722.86 107
15724.04 79
15725.23 102
15726.41 87
15727.60 97
15728.78 99
15729.97 98
15731.15 91
15732.34 72
15733.53 107
15734.71 118
15735.90 80
15737.08 88
15738.27 92
15739.45 80
15740.64 109
15741.82 76
15743.01 87
15744.19 90
15745.38 90
15746.57 108
15747.75 75
15748.94 103
15750.12 109
15751.31 115
15752.50 106
15753.68 122
15754.87 111
15756.05 116
15757.24 108
15758.43 109
15759.61 95
15760.80 106
15761.99 99
15763.17 135
15764.36 129
15765.54 107
15766.73 100
15767.92 99
15769.10 121
15770.29 93
15771.48 106
15772.66 104
15773.85 124
15775.04 88
15776.22 81
15777.41 80
15778.60 93
15779.79 110
15780.97 103
15782.16 101
15783.35 91
15784.53 105
15785.72 92
15786.91 113
15788.10 104
15789.28 92
15790.47 107
15791.66 113
15792.85 93
15794.03 87
15795.22 74
15796.41 104
15797.60 107
15798.78 74
15799.97 82
15801.16 88
15802.35 103
15803.54 100
15804.72 78
15805.91 66
15807.10 96
15808.29 103
15809.48 87
15810.66 75
15811.85 92
15813.04 116
15814.23 121
15815.42 93
15816.61 87
15817.79 81
15818.98 105
15820.17 95
15821.36 81
15822.55 76
15823.74 93
15824.93 118
15826.11 106
15827.30 99
15828.49 80
15829.68 107
15830.87 103
15832.06 95
15833.25 91
15834.44 93
15835.63 94
15836.82 88
15838.00 80
15839.19 66
15840.38 91
15841.57 107
15842.76 110
15843.95 92
15845.14 100
15846.33 93
15847.52 104
15848.71 95
15849.90 99
15851.09 86
15852.28 86
15853.47 100
15854.66 91
15855.85 88
15857.04 91
15858.23 91
15859.42 101
15860.61 112
15861.80 93
15862.99 108
15864.18 91
15865.37 100
15866.56 74
15867.75 77
15868.94 108
15870.13 100
15871.32 89
15872.51 66
15873.70 81
15874.89 95
15876.08 84
15877.27 91
15878.46 86
15879.66 79
15880.85 82
15882.04 94
15883.23 89
15884.42 82
15885.61 116
15886.80 94
15887.99 89
15889.18 81
15890.37 78
15891.57 81
15892.76 90
15893.95 85
15895.14 102
15896.33 90
15897.52 91
15898.71 89
15899.91 84
15901.10 106
15902.29 94
15903.48 89
15904.67 85
15905.86 99
15907.06 96
15908.25 83
15909.44 90
15910.63 87
15911.82 84
15913.02 89
15914.21 75
15915.40 67
15916.59 113
15917.78 92
15918.98 102
15920.17 91
15921.36 86
15922.55 81
15923.75 92
15924.94 105
15926.13 88
15927.32 75
15928.52 79
15929.71 105
15930.90 90
15932.09 72
15933.29 89
15934.48 86
15935.67 75
15936.87 76
15938.06 87
15939.25 110
15940.44 83
15941.64 108
15942.83 78
15944.02 75
15945.22 74
15946.41 88
15947.60 72
15948.80 79
15949.99 79
15951.18 72
15952.38 90
15953.57 86
15954.77 82
15955.96 97
15957.15 103
15958.35 98
15959.54 113
15960.73 70
15961.93 95
15963.12 88
15964.32 76
15965.51 68
15966.70 83
15967.90 107
15969.09 99
15970.29 95
15971.48 87
15972.67 87
15973.87 91
15975.06 97
15976.26 83
15977.45 91
15978.65 82
15979.84 80
15981.04 89
15982.23 86
15983.43 98
15984.62 93
15985.81 79
15987.01 92
15988.20 88
15989.40 80
15990.59 92
15991.79 100
15992.98 79
15994.18 61
15995.37 74
15996.57 83
15997.76 70
15998.96 61
16000.16 86
16001.35 79
16002.55 81
16003.74 87
16004.94 97
16006.13 99
16007.33 89
16008.52 64
16009.72 78
16010.92 94
16012.11 88
16013.31 89
16014.50 63
16015.70 82
16016.89 90
16018.09 104
16019.29 67
16020.48 77
16021.68 76
16022.87 83
16024.07 84
16025.27 79
16026.46 70
16027.66 92
16028.86 81
16030.05 69
16031.25 75
16032.45 84
16033.64 98
16034.84 77
16036.04 76
16037.23 74
16038.43 86
16039.63 96
16040.82 83
16042.02 82
16043.22 75
16044.41 63
16045.61 90
16046.81 68
16048.00 63
16049.20 112
16050.40 86
16051.60 83
16052.79 81
16053.99 86
16055.19 79
16056.39 75
16057.58 74
16058.78 70
16059.98 87
16061.18 107
16062.37 83
16063.57 70
16064.77 64
16065.97 72
16067.16 95
16068.36 59
16069.56 79
16070.76 68
16071.96 102
16073.15 93
16074.35 82
16075.55 64
16076.75 71
16077.95 89
16079.14 93
16080.34 73
16081.54 73
16082.74 87
16083.94 97
16085.14 71
16086.34 71
16087.53 68
16088.73 72
16089.93 86
16091.13 68
16092.33 54
16093.53 73
16094.73 74
16095.93 83
16097.12 96
16098.32 63
16099.52 78
16100.72 82
16101.92 80
16103.12 59
16104.32 87
16105.52 87
16106.72 96
16107.92 80
16109.12 75
16110.32 75
16111.52 87
16112.71 98
16113.91 75
16115.11 70
16116.31 72
16117.51 90
16118.71 77
16119.91 54
16121.11 82
16122.31 72
16123.51 64
16124.71 85
16125.91 74
16127.11 68
16128.31 74
16129.51 61
16130.71 84
16131.91 58
16133.11 69
16134.31 87
16135.51 86
16136.71 70
16137.92 84
16139.12 74
16140.32 70
16141.52 70
16142.72 70
16143.92 69
16145.12 50
16146.32 80
16147.52 73
16148.72 65
16149.92 71
16151.12 70
16152.32 72
16153.53 73
16154.73 65
16155.93 60
16157.13 75
16158.33 64
16159.53 65
16160.73 84
16161.93 72
16163.14 77
16164.34 78
16165.54 78
16166.74 66
16167.94 57
16169.14 81
16170.34 70
16171.55 94
16172.75 65
16173.95 66
16175.15 70
16176.35 73
16177.56 96
16178.76 75
16179.96 73
16181.16 63
16182.36 75
16183.57 66
16184.77 67
16185.97 83
16187.17 70
16188.38 70
16189.58 79
16190.78 77
16191.98 67
16193.18 62
16194.39 59
16195.59 82
16196.79 80
16198.00 86
16199.20 89
16200.40 100
16201.60 89
16202.81 82
16204.01 71
16205.21 85
16206.42 81
16207.62 96
16208.82 88
16210.02 104
16211.23 78
16212.43 84
16213.63 82
16214.84 76
16216.04 82
16217.24 90
16218.45 86
16219.65 74
16220.86 88
16222.06 70
16223.26 78
16224.47 78
16225.67 76
16226.87 60
16228.08 86
16229.28 89
16230.49 87
16231.69 60
16232.89 74
16234.10 77
16235.30 87
16236.51 77
16237.71 90
16238.91 74
16240.12 81
16241.32 101
16242.53 70
16243.73 75
16244.94 95
16246.14 95
16247.34 73
16248.55 75
16249.75 113
16250.96 106
16252.16 109
16253.37 76
16254.57 90
16255.78 84
16256.98 102
16258.19 96
16259.39 75
16260.60 76
16261.80 80
16263.01 91
16264.21 85
16265.42 82
16266.62 86
16267.83 79
16269.03 93
16270.24 78
16271.45 87
16272.65 92
16273.86 100
16275.06 101
16276.27 82
16277.47 87
16278.68 78
16279.88 96
16281.09 90
16282.30 87
16283.50 91
16284.71 84
16285.91 76
16287.12 82
16288.33 82
16289.53 82
16290.74 90
16291.94 92
16293.15 85
16294.36 101
16295.56 97
16296.77 91
16297.98 83
16299.18 89
16300.39 105
16301.60 88
16302.80 87
16304.01 98
16305.22 111
16306.42 84
16307.63 88
16308.84 101
16310.04 96
16311.25 103
16312.46 114
16313.66 92
16314.87 82
16316.08 77
16317.29 111
16318.49 113
16319.70 106
16320.91 107
16322.11 105
16323.32 133
16324.53 97
16325.74 106
16326.94 105
16328.15 103
16329.36 83
16330.57 91
16331.77 98
16332.98 103
16334.19 96
16335.40 87
16336.61 70
16337.81 74
16339.02 71
16340.23 90
16341.44 82
16342.65 67
16343.85 73
16345.06 88
16346.27 64
16347.48 76
16348.69 96
16349.90 87
16351.10 78
16352.31 70
16353.52 86
16354.73 75
16355.94 73
16357.15 82
16358.35 78
16359.56 73
16360.77 75
16361.98 90
16363.19 74
16364.40 80
16365.61 79
16366.82 84
16368.03 78
16369.23 84
16370.44 68
16371.65 82
16372.86 79
16374.07 74
16375.28 78
16376.49 68
16377.70 87
16378.91 82
16380.12 91
16381.33 78
16382.54 77
16383.75 88
16384.96 79
16386.17 91
16387.38 68
16388.59 70
16389.80 71
16391.01 76
16392.22 68
16393.43 80
16394.64 72
16395.85 114
16397.06 100
16398.27 82
16399.48 63
16400.69 80
16401.90 70
16403.11 89
16404.32 88
16405.53 85
16406.74 73
16407.95 66
16409.16 86
16410.37 69
16411.58 77
16412.79 80
16414.00 86
16415.21 74
16416.42 63
16417.63 82
16418.85 89
16420.06 86
16421.27 70
16422.48 78
16423.69 80
16424.90 77
16426.11 69
16427.32 72
16428.53 73
16429.75 92
16430.96 77
16432.17 78
16433.38 69
16434.59 67
16435.80 71
16437.01 84
16438.23 69
16439.44 81
16440.65 69
16441.86 71
16443.07 65
16444.28 58
16445.50 77
16446.71 97
16447.92 83
16449.13 60
16450.34 85
16451.56 77
16452.77 85
16453.98 59
16455.19 69
16456.41 61
16457.62 71
16458.83 88
16460.04 76
16461.26 59
16462.47 62
16463.68 59
16464.89 59
16466.11 59
16467.32 65
16468.53 83
16469.74 86
16470.96 75
16472.17 73
16473.38 67
16474.60 68
16475.81 94
16477.02 88
16478.23 86
16479.45 48
16480.66 76
16481.87 68
16483.09 79
16484.30 76
16485.51 78
16486.73 63
16487.94 55
16489.15 93
16490.37 83
16491.58 74
16492.80 68
16494.01 79
16495.22 73
16496.44 83
16497.65 63
16498.86 64
16500.08 51
16501.29 70
16502.51 74
16503.72 80
16504.93 65
16506.15 68
16507.36 77
16508.58 75
16509.79 71
16511.01 61
16512.22 90
16513.43 83
16514.65 82
16515.86 77
16517.08 65
16518.29 74
16519.51 69
16520.72 67
16521.94 70
16523.15 73
16524.37 70
16525.58 75
16526.80 84
16528.01 79
16529.23 81
16530.44 90
16531.66 91
16532.87 88
16534.09 70
16535.30 75
16536.52 76
16537.73 83
16538.95 72
16540.16 86
16541.38 90
16542.59 62
16543.81 67
16545.02 52
16546.24 61
16547.46 49
16548.67 68
16549.89 72
16551.10 71
16552.32 66
16553.54 68
16554.75 64
16555.97 69
16557.18 66
16558.40 79
16559.62 65
16560.83 71
16562.05 54
16563.26 79
16564.48 76
16565.70 67
16566.91 75
16568.13 57
16569.35 72
16570.56 72
16571.78 80
16573.00 57
16574.21 57
16575.43 74
16576.65 76
16577.86 69
16579.08 72
16580.30 65
16581.51 67
16582.73 71
16583.95 67
16585.16 80
16586.38 60
16587.60 77
16588.82 99
16590.03 91
16591.25 64
16592.47 75
16593.68 63
16594.90 75
16596.12 70
16597.34 78
16598.55 60
16599.77 86
16600.99 67
16602.21 57
16603.43 63
16604.64 74
16605.86 80
16607.08 61
16608.30 80
16609.51 83
16610.73 59
16611.95 79
16613.17 76
16614.39 77
16615.60 90
16616.82 74
16618.04 74
16619.26 72
16620.48 82
16621.70 108
16622.91 75
16624.13 77
16625.35 56
16626.57 76
16627.79 62
16629.01 84
16630.23 69
16631.45 87
16632.66 61
16633.88 53
16635.10 47
16636.32 66
16637.54 67
16638.76 54
16639.98 72
16641.20 73
16642.42 59
16643.64 88
16644.85 80
16646.07 64
16647.29 45
16648.51 67
16649.73 83
16650.95 61
16652.17 69
16653.39 56
16654.61 56
16655.83 88
16657.05 70
16658.27 64
16659.49 64
16660.71 69
16661.93 64
16663.15 85
16664.37 67
16665.59 66
16666.81 78
16668.03 76
16669.25 73
16670.47 59
16671.69 59
16672.91 71
16674.13 69
16675.35 67
16676.57 74
16677.79 82
16679.01 65
16680.23 73
16681.45 75
16682.67 74
16683.89 58
16685.11 59
16686.34 62
16687.56 66
16688.78 76
16690.00 71
16691.22 84
16692.44 67
16693.66 47
16694.88 80
16696.10 76
16697.32 59
16698.55 64
16699.77 60
16700.99 77
16702.21 71
16703.43 72
16704.65 62
16705.87 69
16707.10 72
16708.32 69
16709.54 69
16710.76 51
16711.98 66
16713.20 72
16714.43 64
16715.65 53
16716.87 63
16718.09 71
16719.31 69
16720.54 59
16721.76 63
16722.98 66
16724.20 65
16725.42 94
16726.65 63
16727.87 64
16729.09 67
16730.31 72
16731.54 65
16732.76 56
16733.98 72
16735.20 78
16736.43 75
16737.65 66
16738.87 71
16740.09 65
16741.32 79
16742.54 72
16743.76 82
16744.99 66
16746.21 72
16747.43 83
16748.65 60
16749.88 63
16751.10 76
16752.32 75
16753.55 77
16754.77 74
16755.99 55
16757.22 57
16758.44 81
16759.66 85
16760.89 52
16762.11 68
16763.33 74
16764.56 79
16765.78 53
16767.01 71
16768.23 61
16769.45 78
16770.68 78
16771.90 71
16773.12 64
16774.35 50
16775.57 73
16776.80 66
16778.02 65
16779.25 55
16780.47 48
16781.69 76
16782.92 70
16784.14 53
16785.37 62
16786.59 84
16787.82 88
16789.04 78
16790.27 61
16791.49 59
16792.71 71
16793.94 75
16795.16 70
16796.39 68
16797.61 70
16798.84 78
16800.06 82
16801.29 95
16802.51 64
16803.74 84
16804.96 82
16806.19 55
16807.41 72
16808.64 68
16809.86 87
16811.09 58
16812.32 69
16813.54 62
16814.77 63
16815.99 67
16817.22 62
16818.44 64
16819.67 64
16820.89 64
16822.12 76
16823.35 81
16824.57 76
16825.80 70
16827.02 77
16828.25 71
16829.48 79
16830.70 64
16831.93 69
16833.15 66
16834.38 76
16835.61 76
16836.83 86
16838.06 75
16839.29 83
16840.51 81
16841.74 68
16842.96 82
16844.19 78
16845.42 79
16846.64 77
16847.87 85
16849.10 80
16850.32 75
16851.55 67
16852.78 80
16854.01 73
16855.23 75
16856.46 63
16857.69 61
16858.91 76
16860.14 102
16861.37 87
16862.59 72
16863.82 62
16865.05 87
16866.28 65
16867.50 77
16868.73 66
16869.96 69
16871.19 91
16872.41 90
16873.64 78
16874.87 75
16876.10 91
16877.33 84
16878.55 72
16879.78 62
16881.01 56
16882.24 57
16883.46 75
16884.69 86
16885.92 76
16887.15 71
16888.38 62
16889.61 80
16890.83 62
16892.06 70
16893.29 76
16894.52 89
16895.75 85
16896.98 80
16898.20 59
16899.43 78
16900.66 65
16901.89 61
16903.12 62
16904.35 64
16905.58 64
16906.80 57
16908.03 78
16909.26 70
16910.49 56
16911.72 75
16912.95 89
16914.18 81
16915.41 66
16916.64 71
16917.87 67
16919.10 80
16920.33 68
16921.55 60
16922.78 63
16924.01 52
16925.24 62
16926.47 60
16927.70 63
16928.93 75
16930.16 67
16931.39 77
16932.62 63
16933.85 56
16935.08 76
16936.31 82
16937.54 81
16938.77 70
16940.00 58
16941.23 75
16942.46 70
16943.69 67
16944.92 63
16946.15 65
16947.38 61
16948.61 64
16949.84 64
16951.07 81
16952.30 75
16953.53 72
16954.76 87
16956.00 61
16957.23 64
16958.46 65
16959.69 71
16960.92 64
16962.15 62
16963.38 65
16964.61 65
16965.84 57
16967.07 79
16968.30 68
16969.54 53
16970.77 85
16972.00 72
16973.23 64
16974.46 51
16975.69 60
16976.92 74
16978.15 71
16979.39 69
16980.62 69
16981.85 87
16983.08 63
16984.31 75
16985.54 60
16986.78 63
16988.01 67
16989.24 68
16990.47 73
16991.70 64
16992.94 68
16994.17 57
16995.40 76
16996.63 73
16997.86 64
16999.10 59
17000.33 78
17001.56 78
17002.79 83
17004.03 66
17005.26 55
17006.49 80
17007.72 65
17008.96 81
17010.19 84
17011.42 77
17012.65 48
17013.89 65
17015.12 72
17016.35 73
17017.58 51
17018.82 59
17020.05 52
17021.28 54
17022.52 66
17023.75 56
17024.98 59
17026.22 55
17027.45 63
17028.68 63
17029.92 68
17031.15 73
17032.38 70
17033.62 68
17034.85 64
17036.08 59
17037.32 64
17038.55 55
17039.78 69
17041.02 61
17042.25 62
17043.49 66
17044.72 67
17045.95 77
17047.19 51
17048.42 57
17049.66 47
17050.89 59
17052.12 71
17053.36 71
17054.59 61
17055.83 72
17057.06 78
17058.29 75
17059.53 63
17060.76 59
17062.00 59
17063.23 69
17064.47 74
17065.70 64
17066.94 70
17068.17 76
17069.41 62
17070.64 56
17071.88 66
17073.11 66
17074.35 66
17075.58 71
17076.82 70
17078.05 55
17079.29 70
17080.52 66
17081.76 73
17082.99 75
17084.23 68
17085.46 68
17086.70 61
17087.93 59
17089.17 64
17090.40 59
17091.64 56
17092.87 62
17094.11 52
17095.35 72
17096.58 64
17097.82 65
17099.05 52
17100.29 54
17101.53 71
17102.76 64
17104.00 53
17105.23 86
17106.47 63
17107.71 74
17108.94 70
17110.18 51
17111.41 83
17112.65 72
17113.89 78
17115.12 49
17116.36 48
17117.60 57
17118.83 60
17120.07 54
17121.31 66
17122.54 59
17123.78 54
17125.02 94
17126.25 58
17127.49 63
17128.73 43
17129.96 68
17131.20 77
17132.44 73
17133.68 53
17134.91 58
17136.15 62
17137.39 67
17138.62 66
17139.86 51
17141.10 49
17142.34 77
17143.57 78
17144.81 56
17146.05 63
17147.29 66
17148.52 64
17149.76 52
17151.00 70
17152.24 57
17153.48 66
17154.71 73
17155.95 54
17157.19 56
17158.43 59
17159.66 54
17160.90 65
17162.14 46
17163.38 58
17164.62 61
17165.86 68
17167.09 57
17168.33 72
17169.57 59
17170.81 58
17172.05 67
17173.29 54
17174.52 56
17175.76 50
17177.00 71
17178.24 86
17179.48 73
17180.72 52
17181.96 66
17183.20 58
17184.43 59
17185.67 41
17186.91 65
17188.15 67
17189.39 67
17190.63 65
17191.87 62
17193.11 49
17194.35 56
17195.59 71
17196.83 50
17198.07 63
17199.31 68
17200.55 64
17201.78 65
17203.02 53
17204.26 58
17205.50 60
17206.74 76
17207.98 48
17209.22 45
17210.46 59
17211.70 71
17212.94 78
17214.18 55
17215.42 55
17216.66 72
17217.90 53
17219.14 64
17220.38 71
17221.62 58
17222.86 54
17224.10 61
17225.34 64
17226.59 53
17227.83 58
17229.07 69
17230.31 59
17231.55 51
17232.79 68
17234.03 71
17235.27 75
17236.51 66
17237.75 66
17238.99 69
17240.23 65
17241.47 66
17242.72 58
17243.96 56
17245.20 58
17246.44 87
17247.68 63
17248.92 62
17250.16 58
17251.40 67
17252.65 82
17253.89 46
17255.13 61
17256.37 65
17257.61 71
17258.85 58
17260.09 56
17261.34 71
17262.58 62
17263.82 57
17265.06 54
17266.30 62
17267.55 67
17268.79 59
17270.03 93
17271.27 71
17272.51 72
17273.76 54
17275.00 67
17276.24 67
17277.48 54
17278.72 80
17279.97 69
17281.21 68
17282.45 67
17283.69 83
17284.94 67
17286.18 57
17287.42 62
17288.67 70
17289.91 74
17291.15 62
17292.39 67
17293.64 80
17294.88 59
17296.12 56
17297.37 61
17298.61 80
17299.85 61
17301.09 54
17302.34 76
17303.58 47
17304.82 56
17306.07 53
17307.31 73
17308.55 74
17309.80 55
17311.04 70
17312.29 68
17313.53 56
17314.77 49
17316.02 78
17317.26 85
17318.50 64
17319.75 49
17320.99 58
17322.24 52
17323.48 60
17324.72 61
17325.97 74
17327.21 65
17328.46 75
17329.70 66
17330.94 73
17332.19 50
17333.43 53
17334.68 52
17335.92 69
17337.17 62
17338.41 57
17339.65 51
17340.90 77
17342.14 46
17343.39 61
17344.63 66
17345.88 61
17347.12 52
17348.37 54
17349.61 73
17350.86 45
17352.10 56
17353.35 57
17354.59 67
17355.84 50
17357.08 64
17358.33 62
17359.57 45
17360.82 51
17362.06 59
17363.31 60
17364.55 73
17365.80 55
17367.05 50
17368.29 61
17369.54 46
17370.78 69
17372.03 58
17373.27 63
17374.52 61
17375.77 67
17377.01 63
17378.26 42
17379.50 69
17380.75 53
17382.00 65
17383.24 55
17384.49 51
17385.73 54
17386.98 60
17388.23 47
17389.47 59
17390.72 69
17391.97 63
17393.21 55
17394.46 61
17395.71 49
17396.95 47
17398.20 51
17399.45 68
17400.69 58
17401.94 55
17403.19 41
17404.43 58
17405.68 71
17406.93 55
17408.17 49
17409.42 51
17410.67 72
17411.91 64
17413.16 57
17414.41 63
17415.66 51
17416.90 68
17418.15 79
17419.40 74
17420.65 50
17421.89 60
17423.14 66
17424.39 67
17425.64 47
17426.88 48
17428.13 61
17429.38 70
17430.63 71
17431.87 61
17433.12 55
17434.37 66
17435.62 59
17436.87 65
17438.11 57
17439.36 53
17440.61 60
17441.86 58
17443.11 76
17444.36 46
17445.60 54
17446.85 47
17448.10 65
17449.35 57
17450.60 49
17451.85 55
17453.10 70
17454.34 65
17455.59 57
17456.84 68
17458.09 62
17459.34 69
17460.59 76
17461.84 68
17463.09 56
17464.33 73
17465.58 55
17466.83 60
17468.08 59
17469.33 74
17470.58 51
17471.83 58
17473.08 80
17474.33 61
17475.58 63
17476.83 68
17478.08 71
17479.33 51
17480.58 61
17481.83 55
17483.08 63
17484.33 50
17485.58 53
17486.83 58
17488.07 68
17489.32 57
17490.57 52
17491.82 69
17493.07 71
17494.32 69
17495.58 68
17496.83 69
17498.08 48
17499.33 73
17500.58 64
17501.83 67
17503.08 57
17504.33 65
17505.58 61
17506.83 79
17508.08 78
17509.33 67
17510.58 56
17511.83 68
17513.08 55
17514.33 67
17515.58 65
17516.83 57
17518.09 57
17519.34 62
17520.59 66
17521.84 69
17523.09 67
17524.34 71
17525.59 71
17526.84 55
17528.09 55
17529.35 47
17530.60 71
17531.85 66
17533.10 70
17534.35 59
17535.60 59
17536.86 58
17538.11 58
17539.36 68
17540.61 63
17541.86 74
17543.11 56
17544.37 77
17545.62 56
17546.87 39
17548.12 56
17549.37 73
17550.63 56
17551.88 57
17553.13 57
17554.38 75
17555.63 64
17556.89 75
17558.14 64
17559.39 66
17560.64 72
17561.90 72
17563.15 72
17564.40 60
17565.65 65
17566.91 62
17568.16 59
17569.41 65
17570.67 76
17571.92 60
17573.17 63
17574.42 59
17575.68 53
17576.93 82
17578.18 73
17579.44 61
17580.69 53
17581.94 84
17583.20 61
17584.45 59
17585.70 59
17586.96 67
17588.21 63
17589.46 63
17590.72 67
17591.97 53
17593.22 50
17594.48 54
17595.73 71
17596.99 42
17598.24 54
17599.49 62
17600.75 71
17602.00 64
17603.26 59
17604.51 50
17605.76 60
17607.02 75
17608.27 78
17609.53 49
17610.78 56
17612.03 58
17613.29 53
17614.54 53
17615.80 45
17617.05 67
17618.31 51
17619.56 65
17620.82 55
17622.07 68
17623.33 74
17624.58 66
17625.83 100
17627.09 56
17628.34 55
17629.60 62
17630.85 76
17632.11 64
17633.36 57
17634.62 55
17635.88 78
17637.13 59
17638.39 68
17639.64 60
17640.90 77
17642.15 65
17643.41 59
17644.66 55
17645.92 62
17647.17 83
17648.43 65
17649.68 75
17650.94 43
17652.20 77
17653.45 61
17654.71 72
17655.96 58
17657.22 69
17658.48 64
17659.73 74
17660.99 58
17662.24 56
17663.50 56
17664.76 57
17666.01 67
17667.27 59
17668.53 52
17669.78 43
17671.04 72
17672.29 79
17673.55 72
17674.81 55
17676.06 49
17677.32 57
17678.58 58
17679.83 75
17681.09 61
17682.35 61
17683.60 78
17684.86 70
17686.12 56
17687.38 56
17688.63 57
17689.89 60
17691.15 62
17692.40 62
17693.66 66
17694.92 69
17696.18 77
17697.43 57
17698.69 60
17699.95 80
17701.21 70
17702.46 72
17703.72 57
17704.98 56
17706.24 65
17707.49 56
17708.75 62
17710.01 54
17711.27 65
17712.53 70
17713.78 85
17715.04 67
17716.30 46
17717.56 55
17718.82 67
17720.07 62
17721.33 63
17722.59 57
17723.85 60
17725.11 61
17726.36 53
17727.62 58
17728.88 43
17730.14 60
17731.40 64
17732.66 68
17733.92 56
17735.17 53
17736.43 66
17737.69 76
17738.95 51
17740.21 68
17741.47 76
17742.73 59
17743.99 70
17745.25 70
17746.51 55
17747.76 64
17749.02 89
17750.28 61
17751.54 69
17752.80 56
17754.06 53
17755.32 59
17756.58 63
17757.84 64
17759.10 59
17760.36 70
17761.62 57
17762.88 61
17764.14 48
17765.40 62
17766.66 74
17767.92 63
17769.18 52
17770.44 60
17771.70 64
17772.96 61
17774.22 55
17775.48 64
17776.74 73
17778.00 63
17779.26 82
17780.52 65
17781.78 58
17783.04 48
17784.30 56
17785.56 55
17786.82 54
17788.08 63
17789.34 65
17790.60 69
17791.86 61
17793.12 51
17794.38 66
17795.65 55
17796.91 60
17798.17 61
17799.43 61
17800.69 50
17801.95 47
17803.21 48
17804.47 56
17805.73 51
17807.00 53
17808.26 69
17809.52 65
17810.78 50
17812.04 51
17813.30 74
17814.56 60
17815.83 45
17817.09 65
17818.35 55
17819.61 62
17820.87 51
17822.13 61
17823.40 41
17824.66 46
17825.92 47
17827.18 56
17828.44 52
17829.71 47
17830.97 62
17832.23 76
17833.49 64
17834.75 43
17836.02 58
17837.28 63
17838.54 63
17839.80 54
17841.07 65
17842.33 60
17843.59 66
17844.85 62
17846.12 78
17847.38 59
17848.64 54
17849.91 47
17851.17 44
17852.43 47
17853.69 40
17854.96 62
17856.22 68
17857.48 68
17858.75 53
17860.01 67
17861.27 52
17862.54 63
17863.80 73
17865.06 84
17866.33 56
17867.59 56
17868.85 47
17870.12 59
17871.38 52
17872.64 35
17873.91 66
17875.17 64
17876.43 60
17877.70 55
17878.96 47
17880.23 56
17881.49 77
17882.75 59
17884.02 63
17885.28 61
17886.55 75
17887.81 74
17889.07 52
17890.34 44
17891.60 60
17892.87 69
17894.13 59
17895.40 55
17896.66 49
17897.92 64
17899.19 55
17900.45 58
17901.72 54
17902.98 65
17904.25 69
17905.51 66
17906.78 64
17908.04 68
17909.31 53
17910.57 70
17911.84 63
17913.10 58
17914.37 69
17915.63 60
17916.90 80
17918.16 65
17919.43 61
17920.69 58
17921.96 68
17923.22 60
17924.49 64
17925.75 68
17927.02 52
17928.29 60
17929.55 58
17930.82 83
17932.08 71
17933.35 75
17934.61 59
17935.88 52
17937.15 53
17938.41 59
17939.68 56
17940.94 60
17942.21 62
17943.48 65
17944.74 59
17946.01 47
17947.28 63
17948.54 59
17949.81 61
17951.07 57
17952.34 52
17953.61 46
17954.87 61
17956.14 50
17957.41 48
17958.67 55
17959.94 73
17961.21 65
17962.47 73
17963.74 70
17965.01 55
17966.27 78
17967.54 63
17968.81 53
17970.08 43
17971.34 63
17972.61 55
17973.88 71
17975.14 53
17976.41 49
17977.68 58
17978.95 78
17980.21 68
17981.48 67
17982.75 62
17984.02 73
17985.28 58
17986.55 49
17987.82 48
17989.09 48
17990.35 84
17991.62 54
17992.89 53
17994.16 58
17995.43 65
17996.69 67
17997.96 58
17999.23 58
18000.50 65
18001.77 60
18003.03 46
18004.30 40
18005.57 49
18006.84 64
18008.11 66
18009.38 64
18010.64 56
18011.91 53
18013.18 66
18014.45 61
18015.72 54
18016.99 58
18018.26 49
18019.53 66
18020.79 55
18022.06 44
18023.33 62
18024.60 71
18025.87 63
18027.14 56
18028.41 53
18029.68 57
18030.95 66
18032.22 52
18033.48 64
18034.75 37
18036.02 62
18037.29 72
18038.56 77
18039.83 47
18041.10 59
18042.37 61
18043.64 81
18044.91 55
18046.18 51
18047.45 61
18048.72 63
18049.99 65
18051.26 39
18052.53 47
18053.80 53
18055.07 80
18056.34 73
18057.61 49
18058.88 53
18060.15 64
18061.42 61
18062.69 59
18063.96 57
18065.23 71
18066.50 68
18067.77 65
18069.04 47
18070.31 38
18071.58 56
18072.86 57
18074.13 72
18075.40 49
18076.67 54
18077.94 37
18079.21 70
18080.48 61
18081.75 53
18083.02 59
18084.29 62
18085.56 67
18086.84 62
18088.11 49
18089.38 34
18090.65 72
18091.92 57
18093.19 71
18094.46 69
18095.74 56
18097.01 62
18098.28 50
18099.55 58
18100.82 62
18102.09 55
18103.37 52
18104.64 54
18105.91 61
18107.18 44
18108.45 59
18109.72 66
18111.00 75
18112.27 68
18113.54 73
18114.81 74
18116.09 61
18117.36 52
18118.63 49
18119.90 63
18121.17 67
18122.45 72
18123.72 59
18124.99 47
18126.26 45
18127.54 50
18128.81 61
18130.08 55
18131.36 67
18132.63 58
18133.90 64
18135.17 53
18136.45 52
18137.72 64
18138.99 82
18140.27 49
18141.54 58
18142.81 51
18144.09 54
18145.36 72
18146.63 52
18147.91 56
18149.18 58
18150.45 74
18151.73 62
18153.00 62
18154.27 43
18155.55 53
18156.82 74
18158.09 46
18159.37 57
18160.64 63
18161.91 62
18163.19 60
18164.46 52
18165.74 47
18167.01 85
18168.28 57
18169.56 72
18170.83 67
18172.11 58
18173.38 56
18174.66 73
18175.93 56
18177.20 56
18178.48 48
18179.75 50
18181.03 57
18182.30 55
18183.58 50
18184.85 57
18186.13 56
18187.40 53
18188.68 61
18189.95 48
18191.23 55
18192.50 44
18193.78 50
18195.05 45
18196.33 53
18197.60 62
18198.88 60
18200.15 60
18201.43 55
18202.70 57
18203.98 42
18205.25 54
18206.53 57
18207.80 62
18209.08 47
18210.35 58
18211.63 58
18212.90 64
18214.18 70
18215.46 52
18216.73 58
18218.01 70
18219.28 71
18220.56 39
18221.84 57
18223.11 59
18224.39 61
18225.66 53
18226.94 60
18228.22 52
18229.49 61
18230.77 64
18232.04 42
18233.32 59
18234.60 58
18235.87 55
18237.15 57
18238.43 58
18239.70 52
18240.98 69
18242.26 68
18243.53 62
18244.81 78
18246.09 72
18247.36 68
18248.64 64
18249.92 53
18251.19 54
18252.47 59
18253.75 58
18255.03 61
18256.30 66
18257.58 58
18258.86 66
18260.13 65
18261.41 63
18262.69 55
18263.97 56
18265.24 87
18266.52 58
18267.80 58
18269.08 59
18270.35 60
18271.63 62
18272.91 66
18274.19 64
18275.47 55
18276.74 48
18278.02 68
18279.30 49
18280.58 59
18281.85 56
18283.13 63
18284.41 66
18285.69 42
18286.97 57
18288.25 53
18289.52 46
18290.80 57
18292.08 56
18293.36 60
18294.64 61
18295.92 46
18297.19 50
18298.47 63
18299.75 67
18301.03 57
18302.31 54
18303.59 52
18304.87 62
18306.15 63
18307.43 66
18308.70 50
18309.98 59
18311.26 54
18312.54 51
18313.82 75
18315.10 83
18316.38 58
18317.66 66
18318.94 58
18320.22 57
18321.50 34
18322.78 52
18324.06 75
18325.34 71
18326.61 69
18327.89 60
18329.17 69
18330.45 72
18331.73 61
18333.01 44
18334.29 67
18335.57 57
18336.85 58
18338.13 60
18339.41 46
18340.69 67
18341.97 58
18343.25 63
18344.53 56
18345.81 65
18347.09 56
18348.37 57
18349.66 61
18350.94 65
18352.22 46
18353.50 59
18354.78 53
18356.06 64
18357.34 51
18358.62 59
18359.90 59
18361.18 53
18362.46 66
18363.74 61
18365.02 59
18366.30 45
18367.59 67
18368.87 68
18370.15 52
18371.43 50
18372.71 56
18373.99 66
18375.27 58
18376.55 47
18377.84 53
18379.12 65
18380.40 61
18381.68 50
18382.96 47
18384.24 53
18385.53 61
18386.81 69
18388.09 70
18389.37 51
18390.65 69
18391.93 66
18393.22 64
18394.50 50
18395.78 64
18397.06 59
18398.34 59
18399.63 52
18400.91 51
18402.19 79
18403.47 65
18404.76 56
18406.04 43
18407.32 62
18408.60 58
18409.89 58
18411.17 50
18412.45 44
18413.73 58
18415.02 77
18416.30 62
18417.58 58
18418.86 46
18420.15 65
18421.43 64
18422.71 63
18424.00 57
18425.28 70
18426.56 72
18427.85 68
18429.13 56
18430.41 51
18431.70 45
18432.98 61
18434.26 56
18435.55 55
18436.83 51
18438.11 59
18439.40 76
18440.68 70
18441.96 54
18443.25 53
18444.53 49
18445.81 62
18447.10 63
18448.38 49
18449.67 58
18450.95 53
18452.23 64
18453.52 58
18454.80 50
18456.09 69
18457.37 63
18458.66 75
18459.94 63
18461.22 54
18462.51 56
18463.79 58
18465.08 74
18466.36 36
18467.65 64
18468.93 58
18470.22 71
18471.50 67
18472.78 53
18474.07 67
18475.35 59
18476.64 65
18477.92 56
18479.21 55
18480.49 51
18481.78 72
18483.06 58
18484.35 49
18485.63 43
18486.92 63
18488.20 53
18489.49 52
18490.78 42
18492.06 64
18493.35 67
18494.63 65
18495.92 65
18497.20 70
18498.49 65
18499.77 46
18501.06 60
18502.35 42
18503.63 50
18504.92 47
18506.20 69
18507.49 62
18508.78 58
18510.06 57
18511.35 65
18512.63 62
18513.92 79
18515.21 43
18516.49 66
18517.78 65
18519.06 57
18520.35 50
18521.64 53
18522.92 63
18524.21 58
18525.50 53
18526.78 64
18528.07 57
18529.36 49
18530.64 69
18531.93 51
18533.22 63
18534.50 65
18535.79 56
18537.08 57
18538.37 64
18539.65 70
18540.94 58
18542.23 71
18543.51 72
18544.80 75
18546.09 63
18547.38 62
18548.66 58
18549.95 56
18551.24 69
18552.53 68
18553.81 69
18555.10 61
18556.39 61
18557.68 61
18558.96 58
18560.25 52
18561.54 68
18562.83 78
18564.11 81
18565.40 60
18566.69 58
18567.98 53
18569.27 61
18570.56 58
18571.84 66
18573.13 56
18574.42 71
18575.71 69
18577.00 63
18578.28 71
18579.57 53
18580.86 59
18582.15 63
18583.44 75
18584.73 75
18586.02 71
18587.31 59
18588.59 69
18589.88 74
18591.17 68
18592.46 58
18593.75 67
18595.04 82
18596.33 48
18597.62 62
18598.91 67
18600.19 77
18601.48 61
18602.77 67
18604.06 57
18605.35 68
18606.64 73
18607.93 68
18609.22 62
18610.51 51
18611.80 54
18613.09 79
18614.38 61
18615.67 54
18616.96 65
18618.25 45
18619.54 63
18620.83 65
18622.12 54
18623.41 67
18624.70 60
18625.99 55
18627.28 72
18628.57 61
18629.86 62
18631.15 52
18632.44 55
18633.73 52
18635.02 64
18636.31 61
18637.60 57
18638.89 54
18640.18 42
18641.47 50
18642.76 61
18644.05 74
18645.34 82
18646.63 72
18647.93 47
18649.22 66
18650.51 65
18651.80 58
18653.09 66
18654.38 53
18655.67 53
18656.96 51
18658.25 48
18659.55 49
18660.84 64
18662.13 52
18663.42 52
18664.71 53
18666.00 63
18667.29 74
18668.58 68
18669.88 48
18671.17 43
18672.46 49
18673.75 73
18675.04 67
18676.34 55
18677.63 70
18678.92 54
18680.21 63
18681.50 52
18682.79 59
18684.09 50
18685.38 59
18686.67 55
18687.96 67
18689.26 57
18690.55 50
18691.84 58
18693.13 70
18694.43 71
18695.72 39
18697.01 53
18698.30 55
18699.60 61
18700.89 43
18702.18 52
18703.47 44
18704.77 58
18706.06 60
18707.35 70
18708.65 44
18709.94 52
18711.23 62
18712.52 60
18713.82 59
18715.11 46
18716.40 45
18717.70 55
18718.99 57
18720.28 48
18721.58 55
18722.87 64
18724.16 69
18725.46 58
18726.75 66
18728.04 52
18729.34 45
18730.63 69
18731.93 71
18733.22 59
18734.51 50
18735.81 58
18737.10 50
18738.40 52
18739.69 40
18740.98 52
18742.28 39
18743.57 55
18744.87 51
18746.16 38
18747.45 65
18748.75 64
18750.04 64
18751.34 48
18752.63 49
18753.93 56
18755.22 54
18756.52 51
18757.81 61
18759.10 57
18760.40 57
18761.69 50
18762.99 63
18764.28 48
18765.58 51
18766.87 57
18768.17 72
18769.46 52
18770.76 47
18772.05 54
18773.35 44
18774.64 62
18775.94 63
18777.23 62
18778.53 68
18779.83 62
18781.12 48
18782.42 59
18783.71 43
18785.01 41
18786.30 47
18787.60 47
18788.89 58
18790.19 50
18791.49 64
18792.78 61
18794.08 56
18795.37 41
18796.67 51
18797.97 51
18799.26 66
18800.56 57
18801.85 56
18803.15 58
18804.45 73
18805.74 45
18807.04 50
18808.34 48
18809.63 57
18810.93 60
18812.23 59
18813.52 52
18814.82 44
18816.12 50
18817.41 51
18818.71 57
18820.01 54
18821.30 58
18822.60 48
18823.90 61
18825.19 60
18826.49 43
18827.79 54
18829.08 70
18830.38 65
18831.68 47
18832.98 55
18834.27 77
18835.57 55
18836.87 42
18838.17 54
18839.46 63
18840.76 80
18842.06 62
18843.36 47
18844.65 55
18845.95 60
18847.25 49
18848.55 60
18849.84 62
18851.14 53
18852.44 59
18853.74 69
18855.04 61
18856.33 33
18857.63 50
18858.93 59
18860.23 74
18861.53 56
18862.83 46
18864.12 42
18865.42 70
18866.72 53
18868.02 47
18869.32 49
18870.62 58
18871.91 56
18873.21 68
18874.51 59
18875.81 62
18877.11 57
18878.41 50
18879.71 49
18881.01 43
18882.30 71
18883.60 62
18884.90 57
18886.20 53
18887.50 42
18888.80 58
18890.10 62
18891.40 62
18892.70 53
18894.00 57
18895.30 37
18896.60 51
18897.90 63
18899.19 54
18900.49 60
18901.79 38
18903.09 56
18904.39 62
18905.69 46
18906.99 47
18908.29 59
18909.59 50
18910.89 48
18912.19 55
18913.49 51
18914.79 47
18916.09 65
18917.39 50
18918.69 50
18919.99 56
18921.29 62
18922.59 62
18923.89 61
18925.20 52
18926.50 52
18927.80 58
18929.10 47
18930.40 60
18931.70 46
18933.00 57
18934.30 49
18935.60 56
18936.90 56
18938.20 59
18939.50 50
18940.80 55
18942.10 60
18943.41 52
18944.71 44
18946.01 49
18947.31 48
18948.61 48
18949.91 47
18951.21 48
18952.51 50
18953.82 37
18955.12 54
18956.42 45
18957.72 48
18959.02 53
18960.32 47
18961.63 53
18962.93 46
18964.23 47
18965.53 63
18966.83 57
18968.13 57
18969.44 45
18970.74 54
18972.04 54
18973.34 67
18974.64 53
18975.95 54
18977.25 72
18978.55 62
18979.85 63
18981.16 52
18982.46 49
18983.76 65
18985.06 57
18986.37 68
18987.67 43
18988.97 52
18990.27 74
18991.58 64
18992.88 61
18994.18 50
18995.48 51
18996.79 50
18998.09 45
18999.39 65
19000.70 48
19002.00 53
19003.30 51
19004.61 48
19005.91 55
19007.21 44
19008.52 59
19009.82 54
19011.12 71
19012.43 47
19013.73 54
19015.03 56
19016.34 50
19017.64 65
19018.94 55
19020.25 57
19021.55 63
19022.86 42
19024.16 63
19025.46 55
19026.77 49
19028.07 54
19029.37 53
19030.68 56
19031.98 53
19033.29 60
19034.59 63
19035.90 52
19037.20 55
19038.50 55
19039.81 58
19041.11 54
19042.42 52
19043.72 45
19045.03 43
19046.33 43
19047.64 50
19048.94 44
19050.25 44
19051.55 47
19052.85 61
19054.16 54
19055.46 52
19056.77 50
19058.07 58
19059.38 34
19060.68 51
19061.99 53
19063.30 57
19064.60 51
19065.91 44
19067.21 48
19068.52 57
19069.82 56
19071.13 56
19072.43 64
19073.74 58
19075.04 44
19076.35 56
19077.66 57
19078.96 47
19080.27 46
19081.57 45
19082.88 47
19084.18 54
19085.49 63
19086.80 53
19088.10 54
19089.41 48
19090.71 50
19092.02 57
19093.33 59
19094.63 52
19095.94 41
19097.25 59
19098.55 38
19099.86 48
19101.17 41
19102.47 55
19103.78 54
19105.08 42
19106.39 44
19107.70 49
19109.01 55
19110.31 41
19111.62 57
19112.93 56
19114.23 37
19115.54 49
19116.85 56
19118.15 53
19119.46 36
19120.77 42
19122.08 59
19123.38 43
19124.69 35
19126.00 64
19127.30 47
19128.61 56
19129.92 42
19131.23 50
19132.53 53
19133.84 43
19135.15 49
19136.46 45
19137.77 48
19139.07 61
19140.38 53
19141.69 64
19143.00 55
19144.30 46
19145.61 65
19146.92 69
19148.23 42
19149.54 49
19150.84 51
19152.15 59
19153.46 64
19154.77 58
19156.08 52
19157.39 61
19158.70 64
19160.00 51
19161.31 56
19162.62 46
19163.93 55
19165.24 73
19166.55 68
19167.86 53
19169.16 38
19170.47 57
19171.78 47
19173.09 41
19174.40 52
19175.71 61
19177.02 64
19178.33 64
19179.64 52
19180.95 58
19182.26 63
19183.56 75
19184.87 65
19186.18 46
19187.49 35
19188.80 45
19190.11 72
19191.42 59
19192.73 43
19194.04 47
19195.35 65
19196.66 65
19197.97 62
19199.28 37
19200.59 44
19201.90 63
19203.21 66
19204.52 54
19205.83 40
19207.14 64
19208.45 82
19209.76 59
19211.07 60
19212.38 43
19213.69 52
19215.00 73
19216.31 57
19217.62 51
19218.93 40
19220.24 60
19221.55 53
19222.86 51
19224.18 52
19225.49 48
19226.80 84
19228.11 62
19229.42 50
19230.73 54
19232.04 54
19233.35 54
19234.66 68
19235.97 56
19237.28 49
19238.60 69
19239.91 60
19241.22 57
19242.53 52
19243.84 61
19245.15 67
19246.46 56
19247.78 51
19249.09 42
19250.40 46
19251.71 69
19253.02 66
19254.33 50
19255.65 42
19256.96 55
19258.27 65
19259.58 67
19260.89 52
19262.21 61
19263.52 61
19264.83 49
19266.14 48
19267.45 53
19268.77 57
19270.08 61
19271.39 55
19272.70 59
19274.02 49
19275.33 53
19276.64 57
19277.95 49
19279.27 55
19280.58 54
19281.89 60
19283.20 66
19284.52 56
19285.83 53
19287.14 38
19288.45 64
19289.77 67
19291.08 51
19292.39 47
19293.71 62
19295.02 57
19296.33 68
19297.65 61
19298.96 55
19300.27 60
19301.59 54
19302.90 63
19304.21 43
19305.53 40
19306.84 52
19308.15 55
19309.47 52
19310.78 51
19312.09 46
19313.41 57
19314.72 58
19316.04 44
19317.35 47
19318.66 58
19319.98 75
19321.29 62
19322.61 48
19323.92 36
19325.23 46
19326.55 63
19327.86 61
19329.18 45
19330.49 51
19331.81 68
19333.12 53
19334.43 57
19335.75 57
19337.06 42
19338.38 69
19339.69 48
19341.01 54
19342.32 34
19343.64 60
19344.95 49
19346.27 52
19347.58 64
19348.90 60
19350.21 62
19351.53 56
19352.84 43
19354.16 39
19355.47 61
19356.79 48
19358.10 42
19359.42 49
19360.73 47
19362.05 55
19363.36 55
19364.68 56
19366.00 47
19367.31 55
19368.63 46
19369.94 42
19371.26 60
19372.57 57
19373.89 51
19375.21 47
19376.52 62
19377.84 52
19379.15 61
19380.47 49
19381.79 44
19383.10 59
19384.42 53
19385.73 47
19387.05 51
19388.37 51
19389.68 54
19391.00 57
19392.32 49
19393.63 46
19394.95 59
19396.27 50
19397.58 61
19398.90 52
19400.22 40
19401.53 62
19402.85 54
19404.17 49
19405.48 58
19406.80 60
19408.12 58
19409.43 52
19410.75 65
19412.07 52
19413.39 48
19414.70 52
19416.02 53
19417.34 51
19418.65 39
19419.97 46
19421.29 50
19422.61 64
19423.92 55
19425.24 44
19426.56 62
19427.88 53
19429.20 49
19430.51 51
19431.83 47
19433.15 58
19434.47 55
19435.78 53
19437.10 65
19438.42 60
19439.74 61
19441.06 47
19442.37 66
19443.69 52
19445.01 56
19446.33 56
19447.65 41
19448.97 55
19450.28 51
19451.60 49
19452.92 49
19454.24 54
19455.56 52
19456.88 63
19458.20 50
19459.51 50
19460.83 69
19462.15 64
19463.47 42
19464.79 45
19466.11 65
19467.43 49
19468.75 71
19470.07 54
19471.39 53
19472.70 49
19474.02 66
19475.34 65
19476.66 54
19477.98 55
19479.30 64
19480.62 46
19481.94 48
19483.26 44
19484.58 67
19485.90 69
19487.22 42
19488.54 50
19489.86 53
19491.18 46
19492.50 63
19493.82 55
19495.14 44
19496.46 47
19497.78 68
19499.10 47
19500.42 43
19501.74 43
19503.06 46
19504.38 68
19505.70 62
19507.02 51
19508.34 45
19509.66 72
19510.98 62
19512.30 46
19513.62 54
19514.94 54
19516.26 68
19517.58 39
19518.90 40
19520.23 49
19521.55 61
19522.87 66
19524.19 62
19525.51 47
19526.83 31
19528.15 56
19529.47 52
19530.79 45
19532.11 48
19533.44 69
19534.76 44
19536.08 56
19537.40 58
19538.72 49
19540.04 53
19541.36 51
19542.69 56
19544.01 40
19545.33 48
19546.65 52
19547.97 45
19549.29 56
19550.62 67
19551.94 47
19553.26 59
19554.58 49
19555.90 58
19557.23 64
19558.55 60
19559.87 48
19561.19 47
19562.51 42
19563.84 56
19565.16 51
19566.48 53
19567.80 62
19569.13 57
19570.45 57
19571.77 53
19573.09 48
19574.42 41
19575.74 50
19577.06 58
19578.39 53
19579.71 51
19581.03 65
19582.35 57
19583.68 49
19585.00 57
19586.32 40
19587.65 65
19588.97 65
19590.29 67
19591.62 39
19592.94 51
19594.26 48
19595.59 65
19596.91 46
19598.23 48
19599.56 52
19600.88 74
19602.20 45
19603.53 47
19604.85 55
19606.17 63
19607.50 58
19608.82 29
19610.15 47
19611.47 52
19612.79 56
19614.12 44
19615.44 40
19616.77 49
19618.09 51
19619.41 52
19620.74 54
19622.06 54
19623.39 36
19624.71 48
19626.03 44
19627.36 56
19628.68 40
19630.01 65
19631.33 47
19632.66 55
19633.98 53
19635.31 53
19636.63 61
19637.96 49
19639.28 50
19640.61 56
19641.93 58
19643.26 66
19644.58 50
19645.91 72
19647.23 41
19648.56 56
19649.88 61
19651.21 43
19652.53 58
19653.86 42
19655.18 66
19656.51 48
19657.83 57
19659.16 44
19660.48 50
19661.81 63
19663.14 44
19664.46 67
19665.79 59
19667.11 58
19668.44 58
19669.77 59
19671.09 46
19672.42 45
19673.74 44
19675.07 42
19676.40 58
19677.72 47
19679.05 39
19680.37 50
19681.70 50
19683.03 66
19684.35 52
19685.68 43
19687.01 52
19688.33 63
19689.66 61
19690.99 37
19692.31 64
19693.64 44
19694.97 56
19696.29 44
19697.62 62
19698.95 39
19700.27 56
19701.60 61
19702.93 57
19704.25 54
19705.58 62
19706.91 50
19708.23 49
19709.56 50
19710.89 37
19712.22 60
19713.54 49
19714.87 51
19716.20 46
19717.53 55
19718.85 48
19720.18 56
19721.51 62
19722.84 60
19724.16 51
19725.49 73
19726.82 51
19728.15 41
19729.48 59
19730.80 51
19732.13 62
19733.46 50
19734.79 38
19736.12 46
19737.44 48
19738.77 54
19740.10 47
19741.43 45
19742.76 47
19744.09 58
19745.41 55
19746.74 47
19748.07 49
19749.40 59
19750.73 56
19752.06 48
19753.39 31
19754.71 58
19756.04 61
19757.37 54
19758.70 40
19760.03 54
19761.36 42
19762.69 51
19764.02 48
19765.35 57
19766.68 48
19768.00 51
19769.33 56
19770.66 44
19771.99 55
19773.32 48
19774.65 48
19775.98 57
19777.31 47
19778.64 36
19779.97 54
19781.30 55
19782.63 52
19783.96 50
19785.29 48
19786.62 36
19787.95 59
19789.28 69
19790.61 51
19791.94 41
19793.27 54
19794.60 50
19795.93 47
19797.26 43
19798.59 55
19799.92 64
19801.25 58
19802.58 44
19803.91 41
19805.24 60
19806.57 64
19807.90 58
19809.23 55
19810.56 59
19811.89 59
19813.22 60
19814.55 48
19815.89 52
19817.22 59
19818.55 44
19819.88 64
19821.21 44
19822.54 47
19823.87 54
19825.20 60
19826.53 60
19827.86 53
19829.20 50
19830.53 49
19831.86 54
19833.19 62
19834.52 43
19835.85 41
19837.18 50
19838.52 34
19839.85 55
19841.18 37
19842.51 46
19843.84 51
19845.17 51
19846.51 44
19847.84 45
19849.17 53
19850.50 46
19851.83 54
19853.17 59
19854.50 46
19855.83 43
19857.16 58
19858.50 49
19859.83 63
19861.16 47
19862.49 47
19863.82 65
19865.16 57
19866.49 38
19867.82 40
19869.15 56
19870.49 48
19871.82 48
19873.15 44
19874.49 50
19875.82 41
19877.15 56
19878.48 45
19879.82 44
19881.15 43
19882.48 60
19883.82 31
19885.15 58
19886.48 56
19887.82 50
19889.15 45
19890.48 38
19891.82 45
19893.15 42
19894.48 54
19895.82 37
19897.15 55
19898.48 56
19899.82 71
19901.15 52
19902.48 49
19903.82 46
19905.15 48
19906.49 59
19907.82 54
19909.15 43
19910.49 61
19911.82 56
19913.16 52
19914.49 46
19915.82 47
19917.16 70
19918.49 61
19919.83 65
19921.16 39
19922.50 54
19923.83 58
19925.16 48
19926.50 38
19927.83 39
19929.17 68
19930.50 53
19931.84 53
19933.17 41
19934.51 40
19935.84 54
19937.18 69
19938.51 45
19939.85 39
19941.18 49
19942.52 66
19943.85 53
19945.19 35
19946.52 45
19947.86 50
19949.19 68
19950.53 53
19951.86 36
19953.20 45
19954.53 38
19955.87 69
19957.21 64
19958.54 49
19959.88 42
19961.21 49
19962.55 56
19963.88 71
19965.22 38
19966.56 34
19967.89 50
19969.23 60
19970.56 42
19971.90 50
19973.24 53
19974.57 59
19975.91 48
19977.24 57
19978.58 58
19979.92 58
19981.25 48
19982.59 56
19983.93 39
19985.26 47
19986.60 47
19987.94 50
19989.27 66
19990.61 39
19991.95 45
19993.28 56
19994.62 54
19995.96 40
19997.29 37
19998.63 44
19999.97 61
20001.30 26
20002.64 48
20003.98 54
20005.32 53
20006.65 39
20007.99 44
20009.33 50
20010.67 47
20012.00 50
20013.34 57
20014.68 59
20016.02 45
20017.35 47
20018.69 57
20020.03 46
20021.37 42
20022.70 41
20024.04 57
20025.38 49
20026.72 54
20028.06 64
20029.39 56
20030.73 59
20032.07 53
20033.41 52
20034.75 56
20036.08 37
20037.42 49
20038.76 52
20040.10 41
20041.44 38
20042.78 56
20044.11 58
20045.45 47
20046.79 45
20048.13 41
20049.47 54
20050.81 49
20052.15 42
20053.48 54
20054.82 58
20056.16 35
20057.50 46
20058.84 43
20060.18 45
20061.52 44
20062.86 63
20064.20 54
20065.54 35
20066.88 50
20068.21 48
20069.55 47
20070.89 49
20072.23 45
20073.57 37
20074.91 49
20076.25 43
20077.59 45
20078.93 50
20080.27 50
20081.61 59
20082.95 64
20084.29 44
20085.63 41
20086.97 52
20088.31 58
20089.65 53
20090.99 51
20092.33 63
20093.67 54
20095.01 44
20096.35 39
20097.69 45
20099.03 37
20100.37 64
20101.71 63
20103.05 49
20104.39 55
20105.73 54
20107.07 58
20108.41 52
20109.76 46
20111.10 45
20112.44 43
20113.78 49
20115.12 58
20116.46 51
20117.80 49
20119.14 37
20120.48 44
20121.82 43
20123.16 59
20124.51 44
20125.85 50
20127.19 50
20128.53 42
20129.87 43
20131.21 52
20132.55 57
20133.90 54
20135.24 52
