# Supplementary material for: MALDI-TOF MS typing enables the classification of brewing yeasts of the genus Saccharomyces to major beer styles
Source: PLoS One. 2017 Aug 9;12(8):e0181694. doi: 10.1371/journal.pone.0181694 (PMC5549903; doi:10.1371/journal.pone.0181694)
Supplement: S15 File — The directory includes 90 raw files and was zipped to “.zip”; the folder has three strains with 30 spectra per strain; S1 Text explains the raw files with an example and Table 1 represents the yeast strains used within the experiment. (ZIP) [file pone.0181694.s018.zip › 43-45/30668-513-OG-Ale-Alt-YPG-18h-E-E_2015-11-12__0_A8_1.dat]

1999.94 2804
2000.36 2796
2000.78 2722
2001.20 2940
2001.62 2739
2002.04 2798
2002.47 2549
2002.89 2570
2003.31 2710
2003.73 2579
2004.15 2416
2004.58 2577
2005.00 2499
2005.42 2526
2005.84 2358
2006.26 2411
2006.69 2436
2007.11 2507
2007.53 2577
2007.95 2641
2008.38 2692
2008.80 2630
2009.22 2721
2009.64 2540
2010.07 2529
2010.49 2496
2010.91 2551
2011.33 2558
2011.76 2359
2012.18 2425
2012.60 2378
2013.03 2243
2013.45 2177
2013.87 2346
2014.29 2334
2014.72 2396
2015.14 2425
2015.56 2464
2015.99 2260
2016.41 2358
2016.83 2366
2017.26 2274
2017.68 2292
2018.10 2324
2018.53 2264
2018.95 2322
2019.37 2310
2019.80 2474
2020.22 2497
2020.65 2363
2021.07 2292
2021.49 2255
2021.92 2393
2022.34 2531
2022.76 2603
2023.19 2427
2023.61 2483
2024.04 2480
2024.46 2460
2024.88 2258
2025.31 2125
2025.73 2344
2026.16 2368
2026.58 2451
2027.01 2299
2027.43 2248
2027.85 2249
2028.28 2411
2028.70 2180
2029.13 2140
2029.55 2233
2029.98 2327
2030.40 2145
2030.83 2241
2031.25 2364
2031.68 2371
2032.10 2284
2032.53 2502
2032.95 2500
2033.38 2500
2033.80 2370
2034.23 2455
2034.65 2587
2035.08 2443
2035.50 2452
2035.93 2455
2036.35 2589
2036.78 2656
2037.20 2553
2037.63 2451
2038.06 2503
2038.48 2587
2038.91 2716
2039.33 2807
2039.76 2668
2040.18 2639
2040.61 2640
2041.04 2798
2041.46 2661
2041.89 2616
2042.31 2554
2042.74 2633
2043.17 2563
2043.59 2561
2044.02 2458
2044.44 2248
2044.87 2360
2045.30 2392
2045.72 2565
2046.15 2368
2046.58 2288
2047.00 2596
2047.43 2526
2047.85 2292
2048.28 2441
2048.71 2499
2049.13 2304
2049.56 2352
2049.99 2358
2050.41 2365
2050.84 2320
2051.27 2076
2051.70 2327
2052.12 2293
2052.55 2279
2052.98 2291
2053.40 2119
2053.83 2084
2054.26 2174
2054.69 2216
2055.11 2100
2055.54 2431
2055.97 2299
2056.40 2152
2056.82 2127
2057.25 2328
2057.68 2309
2058.11 2394
2058.53 2171
2058.96 2271
2059.39 2259
2059.82 2256
2060.24 2321
2060.67 2431
2061.10 2249
2061.53 2201
2061.96 2381
2062.38 2473
2062.81 2504
2063.24 2316
2063.67 2463
2064.10 2453
2064.52 2498
2064.95 2599
2065.38 2720
2065.81 2916
2066.24 3118
2066.67 2999
2067.10 3114
2067.52 2953
2067.95 2912
2068.38 2771
2068.81 2807
2069.24 2770
2069.67 2441
2070.10 2427
2070.53 2276
2070.95 2323
2071.38 2349
2071.81 2426
2072.24 2379
2072.67 2309
2073.10 2388
2073.53 2450
2073.96 2404
2074.39 2397
2074.82 2461
2075.25 2395
2075.68 2479
2076.11 2550
2076.53 2388
2076.96 2494
2077.39 2752
2077.82 2480
2078.25 2476
2078.68 2436
2079.11 2781
2079.54 2904
2079.97 2999
2080.40 3064
2080.83 3083
2081.26 2949
2081.69 2970
2082.12 2850
2082.55 2982
2082.98 2810
2083.41 2642
2083.84 2613
2084.27 2473
2084.70 2547
2085.13 2433
2085.57 2478
2086.00 2427
2086.43 2497
2086.86 2394
2087.29 2304
2087.72 2321
2088.15 2270
2088.58 2373
2089.01 2513
2089.44 2355
2089.87 2461
2090.30 2439
2090.73 2238
2091.17 2209
2091.60 2170
2092.03 2314
2092.46 2384
2092.89 2413
2093.32 2306
2093.75 2228
2094.18 2228
2094.62 2275
2095.05 2366
2095.48 2349
2095.91 2432
2096.34 2380
2096.77 2366
2097.20 2223
2097.64 2237
2098.07 2155
2098.50 2196
2098.93 2028
2099.36 2133
2099.80 2182
2100.23 2088
2100.66 2138
2101.09 2088
2101.52 2279
2101.96 2165
2102.39 2135
2102.82 2155
2103.25 2044
2103.69 2118
2104.12 2262
2104.55 2385
2104.98 2357
2105.41 2319
2105.85 2323
2106.28 2281
2106.71 2405
2107.15 2545
2107.58 2606
2108.01 2461
2108.44 2395
2108.88 2399
2109.31 2526
2109.74 2485
2110.18 2406
2110.61 2413
2111.04 2385
2111.47 2213
2111.91 2350
2112.34 2336
2112.77 2335
2113.21 2398
2113.64 2116
2114.07 2162
2114.51 2226
2114.94 2137
2115.37 2201
2115.81 2066
2116.24 2165
2116.68 2224
2117.11 2134
2117.54 2218
2117.98 2228
2118.41 2253
2118.84 2197
2119.28 2341
2119.71 2177
2120.15 2275
2120.58 2247
2121.01 2442
2121.45 2386
2121.88 2215
2122.32 2285
2122.75 2244
2123.19 2250
2123.62 2278
2124.05 2398
2124.49 2385
2124.92 2339
2125.36 2195
2125.79 2149
2126.23 2196
2126.66 2088
2127.10 2273
2127.53 2218
2127.97 2143
2128.40 1960
2128.84 1999
2129.27 2035
2129.71 2264
2130.14 2376
2130.58 2372
2131.01 2447
2131.45 2335
2131.88 2273
2132.32 2290
2132.75 2297
2133.19 2409
2133.62 2374
2134.06 2464
2134.49 2705
2134.93 2693
2135.37 2699
2135.80 2768
2136.24 2946
2136.67 3001
2137.11 3009
2137.54 3127
2137.98 3213
2138.42 3144
2138.85 2749
2139.29 2592
2139.72 2722
2140.16 2517
2140.60 2380
2141.03 2369
2141.47 2431
2141.90 2384
2142.34 2382
2142.78 2364
2143.21 2309
2143.65 2201
2144.09 2159
2144.52 2210
2144.96 2175
2145.40 2071
2145.83 2148
2146.27 2156
2146.71 2282
2147.14 2258
2147.58 2325
2148.02 2209
2148.45 2280
2148.89 2551
2149.33 2540
2149.76 2399
2150.20 2673
2150.64 2749
2151.08 2608
2151.51 2641
2151.95 2713
2152.39 2607
2152.83 2721
2153.26 2618
2153.70 2643
2154.14 2664
2154.58 2388
2155.01 2526
2155.45 2477
2155.89 2464
2156.33 2696
2156.76 2500
2157.20 2763
2157.64 2594
2158.08 2456
2158.52 2336
2158.95 2416
2159.39 2452
2159.83 2633
2160.27 2618
2160.71 2697
2161.14 2481
2161.58 2373
2162.02 2476
2162.46 2529
2162.90 2571
2163.34 2452
2163.77 2534
2164.21 2403
2164.65 2515
2165.09 2468
2165.53 2523
2165.97 2414
2166.41 2465
2166.84 2345
2167.28 2229
2167.72 2305
2168.16 2413
2168.60 2331
2169.04 2515
2169.48 2434
2169.92 2411
2170.36 2399
2170.80 2635
2171.23 2530
2171.67 2468
2172.11 2604
2172.55 2685
2172.99 2706
2173.43 2911
2173.87 2858
2174.31 2881
2174.75 2863
2175.19 3113
2175.63 3066
2176.07 3104
2176.51 3165
2176.95 3069
2177.39 3005
2177.83 2877
2178.27 2844
2178.71 2734
2179.15 2891
2179.59 2793
2180.03 2836
2180.47 2819
2180.91 2656
2181.35 2526
2181.79 2562
2182.23 2515
2182.67 2572
2183.11 2544
2183.55 2577
2183.99 2498
2184.43 2413
2184.87 2453
2185.31 2292
2185.75 2261
2186.20 2255
2186.64 2489
2187.08 2318
2187.52 2397
2187.96 2526
2188.40 2491
2188.84 2407
2189.28 2420
2189.72 2478
2190.16 2359
2190.61 2314
2191.05 2372
2191.49 2381
2191.93 2520
2192.37 2531
2192.81 2527
2193.25 2540
2193.69 2347
2194.14 2529
2194.58 2409
2195.02 2519
2195.46 2584
2195.90 2660
2196.34 2595
2196.79 2529
2197.23 2673
2197.67 2631
2198.11 2646
2198.55 2605
2199.00 2528
2199.44 2462
2199.88 2513
2200.32 2566
2200.76 2649
2201.21 2605
2201.65 2552
2202.09 2398
2202.53 2417
2202.98 2406
2203.42 2487
2203.86 2326
2204.30 2388
2204.75 2539
2205.19 2325
2205.63 2268
2206.07 2440
2206.52 2539
2206.96 2547
2207.40 2245
2207.85 2366
2208.29 2433
2208.73 2441
2209.18 2637
2209.62 2687
2210.06 2748
2210.50 2562
2210.95 2535
2211.39 2534
2211.83 2652
2212.28 2727
2212.72 2499
2213.16 2555
2213.61 2478
2214.05 2499
2214.50 2419
2214.94 2312
2215.38 2471
2215.83 2524
2216.27 2446
2216.71 2541
2217.16 2407
2217.60 2472
2218.05 2254
2218.49 2282
2218.93 2319
2219.38 2222
2219.82 2379
2220.27 2448
2220.71 2373
2221.15 2259
2221.60 2264
2222.04 2346
2222.49 2347
2222.93 2299
2223.38 2335
2223.82 2520
2224.27 2453
2224.71 2585
2225.15 2656
2225.60 2680
2226.04 2707
2226.49 2485
2226.93 2589
2227.38 2648
2227.82 2513
2228.27 2535
2228.71 2735
2229.16 2866
2229.60 2567
2230.05 2564
2230.49 2659
2230.94 2432
2231.38 2522
2231.83 2731
2232.28 2799
2232.72 2787
2233.17 2747
2233.61 2812
2234.06 2742
2234.50 2747
2234.95 2741
2235.39 2696
2235.84 2760
2236.29 2701
2236.73 2713
2237.18 2608
2237.62 2575
2238.07 2569
2238.52 2612
2238.96 2726
2239.41 2569
2239.85 2653
2240.30 2725
2240.75 2552
2241.19 2465
2241.64 2407
2242.08 2362
2242.53 2294
2242.98 2339
2243.42 2378
2243.87 2314
2244.32 2117
2244.76 2175
2245.21 2169
2245.66 2233
2246.10 2343
2246.55 2244
2247.00 2122
2247.44 2265
2247.89 2115
2248.34 2165
2248.79 2110
2249.23 2308
2249.68 2272
2250.13 2282
2250.57 2378
2251.02 2344
2251.47 2290
2251.92 2316
2252.36 2262
2252.81 2349
2253.26 2315
2253.71 2277
2254.15 2248
2254.60 2227
2255.05 2259
2255.50 2214
2255.94 2260
2256.39 2103
2256.84 2062
2257.29 2128
2257.74 2088
2258.18 2026
2258.63 2210
2259.08 2278
2259.53 2312
2259.98 2211
2260.42 2359
2260.87 2304
2261.32 2270
2261.77 2354
2262.22 2567
2262.67 2414
2263.11 2562
2263.56 2452
2264.01 2697
2264.46 2748
2264.91 2405
2265.36 2663
2265.81 2518
2266.25 2722
2266.70 2756
2267.15 2629
2267.60 2834
2268.05 2719
2268.50 2593
2268.95 2693
2269.40 2647
2269.85 2645
2270.29 2659
2270.74 2627
2271.19 2638
2271.64 2821
2272.09 2783
2272.54 2577
2272.99 2468
2273.44 2357
2273.89 2567
2274.34 2569
2274.79 2626
2275.24 2486
2275.69 2521
2276.14 2519
2276.59 2237
2277.04 2231
2277.49 2307
2277.94 2294
2278.39 2302
2278.84 2370
2279.29 2324
2279.74 2423
2280.19 2507
2280.64 2452
2281.09 2424
2281.54 2629
2281.99 2650
2282.44 2601
2282.89 2598
2283.34 2392
2283.79 2392
2284.24 2639
2284.69 2828
2285.14 2571
2285.59 2685
2286.04 2666
2286.49 2578
2286.94 2681
2287.40 2708
2287.85 2624
2288.30 2783
2288.75 2786
2289.20 2872
2289.65 2936
2290.10 3300
2290.55 3445
2291.00 3462
2291.46 3801
2291.91 3883
2292.36 4182
2292.81 4097
2293.26 4029
2293.71 3977
2294.16 3688
2294.62 3763
2295.07 3698
2295.52 3668
2295.97 3518
2296.42 3376
2296.87 3287
2297.33 3163
2297.78 3071
2298.23 2961
2298.68 2811
2299.13 2868
2299.59 2648
2300.04 2705
2300.49 2455
2300.94 2483
2301.39 2449
2301.85 2527
2302.30 2552
2302.75 2401
2303.20 2202
2303.66 2322
2304.11 2465
2304.56 2358
2305.01 2498
2305.47 2393
2305.92 2455
2306.37 2596
2306.82 2539
2307.28 2480
2307.73 2482
2308.18 2638
2308.64 2683
2309.09 2628
2309.54 2607
2309.99 2830
2310.45 3087
2310.90 3059
2311.35 2893
2311.81 3004
2312.26 3037
2312.71 2909
2313.17 2875
2313.62 2748
2314.07 2591
2314.53 2616
2314.98 2596
2315.43 2632
2315.89 2702
2316.34 2522
2316.80 2527
2317.25 2672
2317.70 2574
2318.16 2591
2318.61 2555
2319.07 2588
2319.52 2619
2319.97 2820
2320.43 2615
2320.88 2700
2321.34 2648
2321.79 2740
2322.24 2694
2322.70 2595
2323.15 2614
2323.61 2522
2324.06 2574
2324.52 2761
2324.97 2619
2325.43 2753
2325.88 2961
2326.33 2768
2326.79 2730
2327.24 2899
2327.70 2841
2328.15 2847
2328.61 2919
2329.06 2793
2329.52 2909
2329.97 3236
2330.43 3338
2330.88 3206
2331.34 3081
2331.79 3006
2332.25 2936
2332.70 3148
2333.16 3126
2333.62 2921
2334.07 2793
2334.53 2792
2334.98 2721
2335.44 2685
2335.89 2489
2336.35 2474
2336.80 2520
2337.26 2679
2337.72 2762
2338.17 2367
2338.63 2591
2339.08 2689
2339.54 2545
2340.00 2678
2340.45 2649
2340.91 2651
2341.36 2734
2341.82 2777
2342.28 2692
2342.73 2675
2343.19 2723
2343.65 2653
2344.10 2879
2344.56 2747
2345.01 2774
2345.47 2550
2345.93 2482
2346.38 2714
2346.84 2527
2347.30 2639
2347.75 2784
2348.21 2748
2348.67 2828
2349.13 2846
2349.58 2762
2350.04 2793
2350.50 2578
2350.95 2741
2351.41 2517
2351.87 2564
2352.32 2542
2352.78 2498
2353.24 2457
2353.70 2616
2354.15 2537
2354.61 2459
2355.07 2679
2355.53 2496
2355.98 2561
2356.44 2329
2356.90 2415
2357.36 2541
2357.81 2574
2358.27 2475
2358.73 2444
2359.19 2576
2359.65 2479
2360.10 2389
2360.56 2471
2361.02 2433
2361.48 2538
2361.94 2677
2362.39 2590
2362.85 2491
2363.31 2358
2363.77 2592
2364.23 2552
2364.69 2622
2365.14 2483
2365.60 2522
2366.06 2588
2366.52 2644
2366.98 2608
2367.44 2688
2367.90 2461
2368.35 2626
2368.81 2639
2369.27 2626
2369.73 2690
2370.19 2694
2370.65 2633
2371.11 2528
2371.57 2629
2372.03 2513
2372.49 2554
2372.94 2469
2373.40 2406
2373.86 2595
2374.32 2604
2374.78 2619
2375.24 2637
2375.70 2577
2376.16 2556
2376.62 2518
2377.08 2648
2377.54 2800
2378.00 2769
2378.46 2652
2378.92 2621
2379.38 2539
2379.84 2488
2380.30 2633
2380.76 2715
2381.22 2681
2381.68 2534
2382.14 2518
2382.60 2533
2383.06 2413
2383.52 2480
2383.98 2548
2384.44 2420
2384.90 2346
2385.36 2384
2385.82 2443
2386.28 2481
2386.74 2436
2387.20 2342
2387.66 2495
2388.12 2325
2388.58 2300
2389.05 2410
2389.51 2437
2389.97 2322
2390.43 2309
2390.89 2372
2391.35 2591
2391.81 2729
2392.27 2585
2392.73 2600
2393.19 2539
2393.66 2435
2394.12 2440
2394.58 2565
2395.04 2445
2395.50 2405
2395.96 2452
2396.42 2498
2396.89 2362
2397.35 2330
2397.81 2162
2398.27 2338
2398.73 2385
2399.19 2570
2399.66 2480
2400.12 2303
2400.58 2365
2401.04 2606
2401.50 2243
2401.97 2320
2402.43 2260
2402.89 2219
2403.35 2228
2403.81 2248
2404.28 2328
2404.74 2178
2405.20 2378
2405.66 2428
2406.13 2339
2406.59 2350
2407.05 2258
2407.51 2451
2407.98 2469
2408.44 2524
2408.90 2469
2409.36 2405
2409.83 2251
2410.29 2355
2410.75 2282
2411.21 2306
2411.68 2300
2412.14 2442
2412.60 2372
2413.07 2331
2413.53 2376
2413.99 2329
2414.46 2336
2414.92 2372
2415.38 2398
2415.85 2527
2416.31 2581
2416.77 2462
2417.24 2616
2417.70 2923
2418.16 2899
2418.63 3004
2419.09 3025
2419.55 3009
2420.02 3126
2420.48 3135
2420.95 2960
2421.41 3049
2421.87 3123
2422.34 3051
2422.80 2884
2423.27 2931
2423.73 2763
2424.19 2644
2424.66 2665
2425.12 2729
2425.59 2698
2426.05 2531
2426.52 2422
2426.98 2420
2427.44 2528
2427.91 2583
2428.37 2475
2428.84 2470
2429.30 2504
2429.77 2555
2430.23 2500
2430.70 2250
2431.16 2339
2431.63 2417
2432.09 2411
2432.56 2564
2433.02 2607
2433.49 2617
2433.95 2756
2434.42 2631
2434.88 2695
2435.35 2881
2435.81 2753
2436.28 2685
2436.74 2710
2437.21 2674
2437.67 2736
2438.14 2806
2438.60 2935
2439.07 2997
2439.54 3141
2440.00 3063
2440.47 3004
2440.93 3116
2441.40 3103
2441.86 3069
2442.33 3232
2442.80 3230
2443.26 2873
2443.73 2901
2444.19 2927
2444.66 2912
2445.13 2538
2445.59 2475
2446.06 2584
2446.53 2486
2446.99 2421
2447.46 2387
2447.92 2231
2448.39 2292
2448.86 2402
2449.32 2298
2449.79 2196
2450.26 2155
2450.72 2414
2451.19 2198
2451.66 2213
2452.12 2194
2452.59 2196
2453.06 2344
2453.53 2283
2453.99 2259
2454.46 2381
2454.93 2293
2455.39 2311
2455.86 2233
2456.33 2503
2456.80 2577
2457.26 2538
2457.73 2437
2458.20 2416
2458.66 2483
2459.13 2525
2459.60 2554
2460.07 2386
2460.54 2321
2461.00 2390
2461.47 2339
2461.94 2492
2462.41 2258
2462.87 2263
2463.34 2516
2463.81 2621
2464.28 2477
2464.75 2574
2465.21 2440
2465.68 2504
2466.15 2404
2466.62 2458
2467.09 2418
2467.55 2771
2468.02 2539
2468.49 2390
2468.96 2506
2469.43 2427
2469.90 2448
2470.37 2409
2470.83 2422
2471.30 2466
2471.77 2339
2472.24 2363
2472.71 2302
2473.18 2195
2473.65 2152
2474.12 2250
2474.58 2332
2475.05 2288
2475.52 2202
2475.99 2127
2476.46 2331
2476.93 2395
2477.40 2180
2477.87 2266
2478.34 2260
2478.81 2383
2479.28 2541
2479.75 2567
2480.22 2531
2480.68 2529
2481.15 2704
2481.62 2754
2482.09 2590
2482.56 2492
2483.03 2474
2483.50 2475
2483.97 2422
2484.44 2371
2484.91 2410
2485.38 2429
2485.85 2352
2486.32 2222
2486.79 2334
2487.26 2465
2487.73 2456
2488.20 2257
2488.67 2286
2489.14 2466
2489.61 2492
2490.08 2469
2490.56 2389
2491.03 2527
2491.50 2494
2491.97 2532
2492.44 2576
2492.91 2573
2493.38 2619
2493.85 2681
2494.32 2662
2494.79 2790
2495.26 2863
2495.73 2832
2496.20 2835
2496.68 2842
2497.15 2758
2497.62 2465
2498.09 2540
2498.56 2479
2499.03 2522
2499.50 2506
2499.97 2376
2500.45 2253
2500.92 2312
2501.39 2262
2501.86 2151
2502.33 2175
2502.80 2300
2503.28 2243
2503.75 2176
2504.22 2250
2504.69 2217
2505.16 2304
2505.63 2203
2506.11 2332
2506.58 2499
2507.05 2516
2507.52 2276
2507.99 2566
2508.47 2631
2508.94 2746
2509.41 2859
2509.88 2786
2510.36 2872
2510.83 2927
2511.30 2903
2511.77 3025
2512.25 2889
2512.72 2992
2513.19 2949
2513.66 2728
2514.14 2796
2514.61 2707
2515.08 2726
2515.55 2650
2516.03 2640
2516.50 2522
2516.97 2620
2517.45 2711
2517.92 2402
2518.39 2372
2518.87 2423
2519.34 2634
2519.81 2533
2520.28 2516
2520.76 2725
2521.23 2603
2521.70 2683
2522.18 2628
2522.65 2491
2523.13 2296
2523.60 2363
2524.07 2235
2524.55 2349
2525.02 2393
2525.49 2302
2525.97 2359
2526.44 2313
2526.92 2266
2527.39 2323
2527.86 2267
2528.34 2313
2528.81 2380
2529.29 2490
2529.76 2561
2530.23 2430
2530.71 2387
2531.18 2285
2531.66 2403
2532.13 2450
2532.61 2298
2533.08 2373
2533.55 2478
2534.03 2442
2534.50 2639
2534.98 2344
2535.45 2432
2535.93 2572
2536.40 2511
2536.88 2400
2537.35 2677
2537.83 2748
2538.30 2504
2538.78 2526
2539.25 2558
2539.73 2614
2540.20 2443
2540.68 2361
2541.15 2651
2541.63 2557
2542.10 2488
2542.58 2468
2543.05 2486
2543.53 2518
2544.01 2457
2544.48 2515
2544.96 2377
2545.43 2443
2545.91 2543
2546.38 2548
2546.86 2693
2547.34 2646
2547.81 2729
2548.29 2651
2548.76 2695
2549.24 2762
2549.71 2719
2550.19 2748
2550.67 2689
2551.14 2836
2551.62 2881
2552.10 2853
2552.57 2776
2553.05 2871
2553.52 2825
2554.00 2891
2554.48 3056
2554.95 3141
2555.43 3182
2555.91 2886
2556.38 2953
2556.86 3055
2557.34 2934
2557.81 2881
2558.29 2829
2558.77 2879
2559.24 2645
2559.72 2554
2560.20 2386
2560.68 2402
2561.15 2461
2561.63 2442
2562.11 2426
2562.58 2355
2563.06 2280
2563.54 2334
2564.02 2435
2564.49 2289
2564.97 2279
2565.45 2281
2565.93 2361
2566.40 2317
2566.88 2184
2567.36 2384
2567.84 2254
2568.31 2318
2568.79 2450
2569.27 2272
2569.75 2221
2570.23 2253
2570.70 2180
2571.18 2359
2571.66 2402
2572.14 2235
2572.62 2365
2573.10 2395
2573.57 2441
2574.05 2320
2574.53 2394
2575.01 2408
2575.49 2494
2575.97 2417
2576.44 2416
2576.92 2275
2577.40 2183
2577.88 2074
2578.36 2290
2578.84 2207
2579.32 2281
2579.79 2277
2580.27 2220
2580.75 2374
2581.23 2281
2581.71 2325
2582.19 2244
2582.67 2251
2583.15 2238
2583.63 2289
2584.11 2367
2584.59 2224
2585.07 2179
2585.54 2237
2586.02 2279
2586.50 2181
2586.98 2367
2587.46 2278
2587.94 2270
2588.42 2400
2588.90 2391
2589.38 2277
2589.86 2473
2590.34 2594
2590.82 2320
2591.30 2410
2591.78 2555
2592.26 2437
2592.74 2476
2593.22 2443
2593.70 2508
2594.18 2484
2594.66 2520
2595.14 2413
2595.62 2370
2596.10 2429
2596.58 2317
2597.06 2379
2597.54 2304
2598.02 2301
2598.50 2324
2598.98 2382
2599.47 2252
2599.95 2213
2600.43 2360
2600.91 2247
2601.39 2183
2601.87 2184
2602.35 2226
2602.83 2300
2603.31 2277
2603.79 2295
2604.27 2279
2604.76 2220
2605.24 2191
2605.72 2293
2606.20 2160
2606.68 2415
2607.16 2401
2607.64 2327
2608.13 2444
2608.61 2370
2609.09 2516
2609.57 2503
2610.05 2454
2610.53 2677
2611.01 2541
2611.50 2631
2611.98 2658
2612.46 2504
2612.94 2396
2613.42 2272
2613.91 2394
2614.39 2446
2614.87 2376
2615.35 2405
2615.83 2602
2616.32 2405
2616.80 2363
2617.28 2265
2617.76 2415
2618.25 2544
2618.73 2600
2619.21 2594
2619.69 2565
2620.18 2529
2620.66 2475
2621.14 2585
2621.62 2403
2622.11 2228
2622.59 2314
2623.07 2410
2623.56 2340
2624.04 2214
2624.52 2345
2625.00 2358
2625.49 2225
2625.97 2261
2626.45 2261
2626.94 2329
2627.42 2234
2627.90 2395
2628.39 2346
2628.87 2245
2629.35 2194
2629.84 2322
2630.32 2235
2630.80 2253
2631.29 2380
2631.77 2329
2632.26 2335
2632.74 2265
2633.22 2465
2633.71 2263
2634.19 2417
2634.67 2374
2635.16 2252
2635.64 2286
2636.13 2369
2636.61 2325
2637.09 2402
2637.58 2418
2638.06 2331
2638.55 2404
2639.03 2329
2639.52 2280
2640.00 2336
2640.48 2557
2640.97 2463
2641.45 2455
2641.94 2538
2642.42 2548
2642.91 2418
2643.39 2626
2643.88 2685
2644.36 2580
2644.85 2500
2645.33 2488
2645.82 2440
2646.30 2317
2646.79 2347
2647.27 2186
2647.76 2206
2648.24 2267
2648.73 2329
2649.21 2291
2649.70 2353
2650.18 2461
2650.67 2485
2651.15 2405
2651.64 2642
2652.12 2575
2652.61 2215
2653.10 2363
2653.58 2364
2654.07 2370
2654.55 2278
2655.04 2343
2655.52 2354
2656.01 2461
2656.50 2452
2656.98 2379
2657.47 2456
2657.95 2496
2658.44 2588
2658.93 2568
2659.41 2517
2659.90 2526
2660.39 2508
2660.87 2477
2661.36 2317
2661.84 2271
2662.33 2398
2662.82 2287
2663.30 2438
2663.79 2337
2664.28 2397
2664.76 2402
2665.25 2371
2665.74 2267
2666.22 2322
2666.71 2248
2667.20 2250
2667.68 2264
2668.17 2404
2668.66 2352
2669.15 2321
2669.63 2327
2670.12 2347
2670.61 2355
2671.09 2458
2671.58 2598
2672.07 2563
2672.56 2426
2673.04 2649
2673.53 2630
2674.02 2656
2674.51 2661
2674.99 2655
2675.48 2687
2675.97 2850
2676.46 2934
2676.95 2846
2677.43 2753
2677.92 2859
2678.41 2763
2678.90 2707
2679.38 2890
2679.87 3069
2680.36 2787
2680.85 2590
2681.34 2594
2681.83 2572
2682.31 2641
2682.80 2670
2683.29 2656
2683.78 2703
2684.27 2660
2684.76 2810
2685.24 2655
2685.73 2561
2686.22 2621
2686.71 2419
2687.20 2598
2687.69 2615
2688.18 2695
2688.67 2390
2689.15 2445
2689.64 2174
2690.13 2246
2690.62 2246
2691.11 2381
2691.60 2476
2692.09 2439
2692.58 2482
2693.07 2373
2693.56 2293
2694.05 2505
2694.54 2422
2695.02 2425
2695.51 2485
2696.00 2490
2696.49 2489
2696.98 2346
2697.47 2379
2697.96 2354
2698.45 2302
2698.94 2474
2699.43 2520
2699.92 2725
2700.41 2586
2700.90 2453
2701.39 2735
2701.88 2962
2702.37 2876
2702.86 2916
2703.35 2824
2703.84 3018
2704.33 2761
2704.82 2868
2705.31 2767
2705.80 2694
2706.29 2642
2706.78 2684
2707.27 2387
2707.77 2493
2708.26 2423
2708.75 2299
2709.24 2286
2709.73 2311
2710.22 2254
2710.71 2238
2711.20 2288
2711.69 2217
2712.18 2226
2712.67 2074
2713.16 2156
2713.66 2168
2714.15 2108
2714.64 2247
2715.13 2344
2715.62 2313
2716.11 2243
2716.60 2258
2717.10 2222
2717.59 2244
2718.08 2206
2718.57 2170
2719.06 2211
2719.55 2327
2720.04 2306
2720.54 2307
2721.03 2381
2721.52 2499
2722.01 2439
2722.50 2313
2723.00 2465
2723.49 2730
2723.98 2529
2724.47 2618
2724.96 2454
2725.46 2296
2725.95 2527
2726.44 2501
2726.93 2362
2727.43 2260
2727.92 2316
2728.41 2332
2728.90 2222
2729.40 2241
2729.89 2298
2730.38 2112
2730.87 2277
2731.37 2182
2731.86 2171
2732.35 2334
2732.84 2334
2733.34 2358
2733.83 2501
2734.32 2369
2734.82 2462
2735.31 2392
2735.80 2433
2736.30 2470
2736.79 2383
2737.28 2339
2737.78 2434
2738.27 2513
2738.76 2401
2739.26 2357
2739.75 2279
2740.24 2276
2740.74 2338
2741.23 2492
2741.72 2505
2742.22 2423
2742.71 2411
2743.21 2254
2743.70 2098
2744.19 1995
2744.69 2021
2745.18 2206
2745.67 2179
2746.17 2215
2746.66 2149
2747.16 2204
2747.65 2146
2748.15 2138
2748.64 2281
2749.13 2125
2749.63 2124
2750.12 2104
2750.62 2447
2751.11 2265
2751.61 2307
2752.10 2360
2752.60 2120
2753.09 2223
2753.59 2081
2754.08 2140
2754.57 2148
2755.07 2225
2755.56 2180
2756.06 2199
2756.55 2087
2757.05 2187
2757.54 2196
2758.04 2208
2758.53 2306
2759.03 2253
2759.53 2248
2760.02 2318
2760.52 2267
2761.01 2208
2761.51 2461
2762.00 2437
2762.50 2399
2762.99 2401
2763.49 2492
2763.98 2260
2764.48 2480
2764.98 2435
2765.47 2294
2765.97 2163
2766.46 2210
2766.96 2393
2767.46 2396
2767.95 2206
2768.45 2363
2768.94 2416
2769.44 2255
2769.94 2369
2770.43 2498
2770.93 2400
2771.43 2528
2771.92 2567
2772.42 2476
2772.91 2510
2773.41 2457
2773.91 2574
2774.40 2550
2774.90 2518
2775.40 2701
2775.89 2790
2776.39 2673
2776.89 2555
2777.38 2493
2777.88 2694
2778.38 2798
2778.88 2611
2779.37 2839
2779.87 2875
2780.37 2687
2780.86 2487
2781.36 2629
2781.86 2501
2782.36 2410
2782.85 2430
2783.35 2305
2783.85 2460
2784.35 2563
2784.84 2383
2785.34 2335
2785.84 2439
2786.34 2321
2786.83 2512
2787.33 2277
2787.83 2201
2788.33 2281
2788.82 2240
2789.32 2314
2789.82 2352
2790.32 2283
2790.82 2240
2791.31 2324
2791.81 2105
2792.31 2232
2792.81 2100
2793.31 2307
2793.81 2357
2794.30 2249
2794.80 2114
2795.30 2280
2795.80 2389
2796.30 2515
2796.80 2513
2797.30 2702
2797.79 2572
2798.29 2582
2798.79 2746
2799.29 2752
2799.79 2816
2800.29 2887
2800.79 2544
2801.29 2692
2801.79 2687
2802.28 2699
2802.78 2651
2803.28 2490
2803.78 2462
2804.28 2396
2804.78 2481
2805.28 2630
2805.78 2610
2806.28 2726
2806.78 2945
2807.28 3052
2807.78 3055
2808.28 2998
2808.78 2969
2809.28 3138
2809.78 3374
2810.28 3515
2810.78 3414
2811.28 3365
2811.78 3086
2812.28 2943
2812.78 2958
2813.28 2779
2813.78 2609
2814.28 2669
2814.78 2634
2815.28 2659
2815.78 2469
2816.28 2498
2816.78 2605
2817.28 2533
2817.78 2625
2818.28 2428
2818.78 2435
2819.28 2668
2819.78 2586
2820.28 2493
2820.78 2552
2821.28 2588
2821.78 2585
2822.29 2546
2822.79 2357
2823.29 2538
2823.79 2563
2824.29 2590
2824.79 2592
2825.29 2494
2825.79 2318
2826.29 2436
2826.79 2430
2827.30 2281
2827.80 2225
2828.30 2356
2828.80 2472
2829.30 2396
2829.80 2210
2830.31 2414
2830.81 2347
2831.31 2450
2831.81 2292
2832.31 2380
2832.81 2225
2833.32 2171
2833.82 2194
2834.32 2279
2834.82 2332
2835.32 2378
2835.83 2327
2836.33 2355
2836.83 2345
2837.33 2513
2837.83 2387
2838.34 2361
2838.84 2516
2839.34 2490
2839.84 2465
2840.35 2460
2840.85 2435
2841.35 2255
2841.85 2374
2842.36 2331
2842.86 2352
2843.36 2460
2843.86 2289
2844.37 2343
2844.87 2390
2845.37 2350
2845.88 2517
2846.38 2423
2846.88 2631
2847.39 2519
2847.89 2556
2848.39 2383
2848.90 2358
2849.40 2458
2849.90 2400
2850.41 2542
2850.91 2600
2851.41 2612
2851.92 2548
2852.42 2394
2852.92 2430
2853.43 2572
2853.93 2354
2854.43 2368
2854.94 2387
2855.44 2203
2855.95 2293
2856.45 2179
2856.95 2117
2857.46 2205
2857.96 2245
2858.47 2133
2858.97 2196
2859.47 2122
2859.98 2314
2860.48 2383
2860.99 2232
2861.49 2264
2861.99 2363
2862.50 2278
2863.00 2327
2863.51 2266
2864.01 2399
2864.52 2126
2865.02 2011
2865.53 2194
2866.03 2102
2866.54 2251
2867.04 2177
2867.55 2108
2868.05 2166
2868.56 1990
2869.06 2122
2869.57 2193
2870.07 2113
2870.58 2166
2871.08 2197
2871.59 2254
2872.09 2241
2872.60 2231
2873.10 2376
2873.61 2360
2874.11 2344
2874.62 2449
2875.12 2482
2875.63 2520
2876.14 2528
2876.64 2392
2877.15 2547
2877.65 2570
2878.16 2544
2878.66 2472
2879.17 2436
2879.68 2323
2880.18 2461
2880.69 2509
2881.19 2432
2881.70 2391
2882.21 2469
2882.71 2598
2883.22 2571
2883.73 2631
2884.23 2726
2884.74 2738
2885.25 2750
2885.75 2873
2886.26 2994
2886.76 3041
2887.27 3078
2887.78 3158
2888.28 3069
2888.79 3142
2889.30 3302
2889.81 3286
2890.31 3168
2890.82 3163
2891.33 3144
2891.83 3151
2892.34 2981
2892.85 2758
2893.35 2692
2893.86 2667
2894.37 2637
2894.88 2698
2895.38 2585
2895.89 2737
2896.40 2760
2896.91 2807
2897.41 3023
2897.92 3053
2898.43 3124
2898.94 3245
2899.44 2962
2899.95 3050
2900.46 3052
2900.97 2949
2901.47 2846
2901.98 2915
2902.49 3072
2903.00 3041
2903.51 2938
2904.01 3150
2904.52 3156
2905.03 2926
2905.54 2963
2906.05 2984
2906.56 2833
2907.06 2932
2907.57 2669
2908.08 2782
2908.59 2940
2909.10 2783
2909.61 2848
2910.12 2544
2910.62 2581
2911.13 2561
2911.64 2543
2912.15 2416
2912.66 2258
2913.17 2236
2913.68 2409
2914.19 2572
2914.69 2441
2915.20 2262
2915.71 2511
2916.22 2430
2916.73 2436
2917.24 2425
2917.75 2395
2918.26 2509
2918.77 2372
2919.28 2301
2919.79 2304
2920.30 2088
2920.81 2203
2921.32 2265
2921.83 2347
2922.34 2475
2922.85 2544
2923.36 2656
2923.86 2588
2924.37 2607
2924.88 2753
2925.39 2640
2925.90 2908
2926.41 2978
2926.92 2952
2927.43 2833
2927.95 2841
2928.46 2880
2928.97 3064
2929.48 2840
2929.99 2576
2930.50 2588
2931.01 2647
2931.52 2283
2932.03 2396
2932.54 2213
2933.05 2455
2933.56 2374
2934.07 2277
2934.58 2366
2935.09 2376
2935.60 2550
2936.11 2498
2936.62 2415
2937.14 2498
2937.65 2499
2938.16 2525
2938.67 2424
2939.18 2444
2939.69 2524
2940.20 2630
2940.71 2562
2941.23 2680
2941.74 2778
2942.25 2633
2942.76 2674
2943.27 2572
2943.78 2474
2944.29 2758
2944.81 2777
2945.32 2679
2945.83 2771
2946.34 2752
2946.85 2953
2947.36 2982
2947.88 3078
2948.39 2947
2948.90 3056
2949.41 3105
2949.92 2941
2950.44 2920
2950.95 2862
2951.46 2642
2951.97 2738
2952.49 2646
2953.00 2545
2953.51 2518
2954.02 2505
2954.54 2363
2955.05 2370
2955.56 2359
2956.07 2232
2956.59 2289
2957.10 2348
2957.61 2387
2958.12 2345
2958.64 2448
2959.15 2500
2959.66 2351
2960.18 2331
2960.69 2374
2961.20 2439
2961.72 2532
2962.23 2598
2962.74 2981
2963.26 2922
2963.77 2885
2964.28 2850
2964.80 2778
2965.31 2785
2965.82 2730
2966.34 2528
2966.85 2512
2967.36 2435
2967.88 2479
2968.39 2654
2968.90 2549
2969.42 2375
2969.93 2357
2970.45 2349
2970.96 2360
2971.47 2324
2971.99 2380
2972.50 2583
2973.02 2430
2973.53 2360
2974.04 2541
2974.56 2405
2975.07 2336
2975.59 2350
2976.10 2389
2976.62 2391
2977.13 2426
2977.64 2465
2978.16 2322
2978.67 2299
2979.19 2360
2979.70 2612
2980.22 2475
2980.73 2384
2981.25 2370
2981.76 2462
2982.28 2572
2982.79 2446
2983.31 2472
2983.82 2449
2984.34 2575
2984.85 2541
2985.37 2504
2985.88 2520
2986.40 2747
2986.91 2855
2987.43 2949
2987.94 2912
2988.46 2816
2988.97 2761
2989.49 2938
2990.01 2972
2990.52 2806
2991.04 2815
2991.55 2872
2992.07 2957
2992.58 2822
2993.10 2913
2993.62 2835
2994.13 2970
2994.65 3008
2995.16 2998
2995.68 2949
2996.20 3078
2996.71 3307
2997.23 3362
2997.74 3681
2998.26 3654
2998.78 3809
2999.29 3884
2999.81 3909
3000.33 4129
3000.84 3985
3001.36 3783
3001.88 3777
3002.39 4141
3002.91 4305
3003.43 4612
3003.94 5172
3004.46 5096
3004.98 5847
3005.49 6280
3006.01 6630
3006.53 6942
3007.04 6999
3007.56 6860
3008.08 6584
3008.60 6299
3009.11 5789
3009.63 5338
3010.15 4696
3010.66 3957
3011.18 3577
3011.70 3357
3012.22 3160
3012.73 3279
3013.25 2951
3013.77 3010
3014.29 2824
3014.81 2891
3015.32 2787
3015.84 2872
3016.36 3007
3016.88 2972
3017.39 2997
3017.91 3024
3018.43 2990
3018.95 3067
3019.47 3210
3019.98 3128
3020.50 3345
3021.02 3028
3021.54 2983
3022.06 3158
3022.58 3282
3023.09 3441
3023.61 3119
3024.13 3162
3024.65 3228
3025.17 3192
3025.69 3168
3026.21 3105
3026.72 3176
3027.24 3057
3027.76 3060
3028.28 2966
3028.80 2963
3029.32 2829
3029.84 2952
3030.36 2889
3030.88 2797
3031.40 2709
3031.91 2556
3032.43 2477
3032.95 2608
3033.47 2875
3033.99 2871
3034.51 2795
3035.03 2662
3035.55 2761
3036.07 2717
3036.59 2772
3037.11 2626
3037.63 2758
3038.15 2869
3038.67 2759
3039.19 2552
3039.71 2410
3040.23 2528
3040.75 2837
3041.27 2731
3041.79 2520
3042.31 2702
3042.83 2637
3043.35 2595
3043.87 2708
3044.39 2728
3044.91 2717
3045.43 2491
3045.95 2445
3046.47 2513
3046.99 2827
3047.51 2640
3048.03 2569
3048.55 2493
3049.07 2566
3049.59 2510
3050.11 2428
3050.63 2447
3051.16 2389
3051.68 2426
3052.20 2501
3052.72 2291
3053.24 2386
3053.76 2401
3054.28 2333
3054.80 2308
3055.32 2481
3055.84 2494
3056.37 2420
3056.89 2409
3057.41 2533
3057.93 2594
3058.45 2434
3058.97 2389
3059.49 2333
3060.02 2368
3060.54 2289
3061.06 2433
3061.58 2526
3062.10 2593
3062.62 2365
3063.15 2248
3063.67 2428
3064.19 2508
3064.71 2662
3065.23 2611
3065.76 2542
3066.28 2381
3066.80 2353
3067.32 2389
3067.85 2476
3068.37 2571
3068.89 2733
3069.41 2705
3069.93 2700
3070.46 2635
3070.98 2632
3071.50 2492
3072.02 2608
3072.55 2506
3073.07 2625
3073.59 2656
3074.12 2717
3074.64 2803
3075.16 2834
3075.68 2704
3076.21 2730
3076.73 2786
3077.25 2917
3077.78 2890
3078.30 2924
3078.82 2910
3079.35 2763
3079.87 2972
3080.39 3180
3080.92 3075
3081.44 3375
3081.96 3443
3082.49 3416
3083.01 3414
3083.53 3235
3084.06 3391
3084.58 3595
3085.10 3422
3085.63 3385
3086.15 3334
3086.68 3362
3087.20 3219
3087.72 3182
3088.25 3178
3088.77 3084
3089.30 3071
3089.82 3063
3090.34 3015
3090.87 3023
3091.39 2877
3091.92 3095
3092.44 3064
3092.97 3160
3093.49 3149
3094.01 3062
3094.54 3069
3095.06 3201
3095.59 3311
3096.11 3054
3096.64 3363
3097.16 3767
3097.69 3467
3098.21 3668
3098.74 3737
3099.26 3485
3099.79 3812
3100.31 4214
3100.84 4644
3101.36 5327
3101.89 5859
3102.41 6919
3102.94 8044
3103.46 8993
3103.99 9700
3104.51 10391
3105.04 10909
3105.56 10721
3106.09 10311
3106.62 9201
3107.14 8045
3107.67 7431
3108.19 6525
3108.72 5688
3109.24 4568
3109.77 4471
3110.30 3961
3110.82 3794
3111.35 3639
3111.87 3638
3112.40 3562
3112.93 3419
3113.45 3493
3113.98 3353
3114.50 3245
3115.03 3154
3115.56 3103
3116.08 2973
3116.61 2944
3117.14 2825
3117.66 2893
3118.19 2781
3118.71 2717
3119.24 2752
3119.77 2883
3120.29 2873
3120.82 2805
3121.35 3103
3121.88 3082
3122.40 3305
3122.93 3135
3123.46 3061
3123.98 3219
3124.51 3361
3125.04 3292
3125.56 3434
3126.09 3367
3126.62 3217
3127.15 2987
3127.67 2880
3128.20 2778
3128.73 2784
3129.26 2670
3129.78 2818
3130.31 2726
3130.84 2821
3131.37 2785
3131.89 2586
3132.42 2489
3132.95 2555
3133.48 2528
3134.00 2638
3134.53 2594
3135.06 2675
3135.59 2645
3136.12 2611
3136.64 2870
3137.17 2950
3137.70 2894
3138.23 2732
3138.76 2756
3139.29 2889
3139.81 2945
3140.34 2831
3140.87 2791
3141.40 3042
3141.93 2985
3142.46 2797
3142.99 2678
3143.51 2544
3144.04 2626
3144.57 2483
3145.10 2689
3145.63 2693
3146.16 2656
3146.69 2744
3147.22 2722
3147.74 2806
3148.27 2922
3148.80 3050
3149.33 3172
3149.86 3115
3150.39 3105
3150.92 3251
3151.45 3254
3151.98 3214
3152.51 3083
3153.04 3056
3153.57 2998
3154.10 2841
3154.63 2746
3155.16 2849
3155.69 2698
3156.22 2819
3156.74 2890
3157.27 2940
3157.80 2893
3158.33 2801
3158.86 2895
3159.39 2830
3159.92 2912
3160.45 2665
3160.98 2805
3161.51 2915
3162.04 2740
3162.58 2599
3163.11 2734
3163.64 2561
3164.17 2659
3164.70 2519
3165.23 2589
3165.76 2532
3166.29 2604
3166.82 2577
3167.35 2377
3167.88 2482
3168.41 2550
3168.94 2461
3169.47 2529
3170.00 2486
3170.53 2410
3171.07 2366
3171.60 2408
3172.13 2640
3172.66 2517
3173.19 2414
3173.72 2653
3174.25 2682
3174.78 2659
3175.31 2600
3175.85 2788
3176.38 2725
3176.91 2796
3177.44 2926
3177.97 2783
3178.50 2903
3179.04 2823
3179.57 2844
3180.10 2849
3180.63 2633
3181.16 2676
3181.69 2713
3182.23 2692
3182.76 2519
3183.29 2330
3183.82 2448
3184.35 2261
3184.89 2375
3185.42 2618
3185.95 2562
3186.48 2577
3187.02 2441
3187.55 2415
3188.08 2466
3188.61 2428
3189.15 2369
3189.68 2417
3190.21 2500
3190.74 2477
3191.28 2398
3191.81 2293
3192.34 2442
3192.87 2462
3193.41 2300
3193.94 2416
3194.47 2391
3195.01 2483
3195.54 2522
3196.07 2554
3196.60 2564
3197.14 2468
3197.67 2330
3198.20 2394
3198.74 2342
3199.27 2463
3199.80 2588
3200.34 2546
3200.87 2439
3201.40 2654
3201.94 2780
3202.47 2760
3203.01 2848
3203.54 2669
3204.07 2676
3204.61 2629
3205.14 2876
3205.67 2733
3206.21 2548
3206.74 2701
3207.28 2776
3207.81 2715
3208.34 2751
3208.88 2683
3209.41 2799
3209.95 2855
3210.48 2736
3211.02 2961
3211.55 3075
3212.08 3274
3212.62 3335
3213.15 3220
3213.69 3263
3214.22 3254
3214.76 3141
3215.29 3227
3215.83 3093
3216.36 2912
3216.90 2858
3217.43 2869
3217.97 2821
3218.50 2922
3219.04 2815
3219.57 2734
3220.11 2746
3220.64 2724
3221.18 2693
3221.71 2767
3222.25 2719
3222.78 2689
3223.32 2825
3223.85 2969
3224.39 2902
3224.92 3108
3225.46 2925
3225.99 2898
3226.53 2886
3227.07 3012
3227.60 2915
3228.14 3066
3228.67 3023
3229.21 2914
3229.74 2965
3230.28 2764
3230.82 2721
3231.35 2729
3231.89 2807
3232.42 2623
3232.96 2628
3233.50 2632
3234.03 2714
3234.57 2652
3235.11 2715
3235.64 2747
3236.18 2733
3236.72 2781
3237.25 2838
3237.79 3025
3238.32 3197
3238.86 3161
3239.40 3141
3239.93 3383
3240.47 3370
3241.01 3198
3241.55 3121
3242.08 3022
3242.62 3231
3243.16 3098
3243.69 3052
3244.23 2973
3244.77 2845
3245.30 2836
3245.84 2689
3246.38 2792
3246.92 2681
3247.45 2683
3247.99 2808
3248.53 2850
3249.07 2830
3249.60 2702
3250.14 2928
3250.68 2837
3251.22 2965
3251.75 2862
3252.29 2878
3252.83 2870
3253.37 3116
3253.91 3079
3254.44 3095
3254.98 3061
3255.52 3139
3256.06 3178
3256.60 3213
3257.13 3185
3257.67 3277
3258.21 3305
3258.75 3522
3259.29 3306
3259.82 3518
3260.36 3707
3260.90 3838
3261.44 3993
3261.98 4405
3262.52 4489
3263.06 4696
3263.59 5442
3264.13 5457
3264.67 5539
3265.21 5949
3265.75 6176
3266.29 6113
3266.83 6744
3267.37 6749
3267.91 6935
3268.44 7342
3268.98 6945
3269.52 7067
3270.06 6757
3270.60 6243
3271.14 5461
3271.68 4832
3272.22 4550
3272.76 4163
3273.30 3713
3273.84 3566
3274.38 3692
3274.92 3458
3275.46 3252
3276.00 3231
3276.54 3211
3277.08 3273
3277.62 3410
3278.16 3299
3278.70 3249
3279.24 3353
3279.78 3326
3280.32 3306
3280.86 3269
3281.40 3246
3281.94 3182
3282.48 3199
3283.02 3372
3283.56 3392
3284.10 3223
3284.64 3256
3285.18 3361
3285.72 3304
3286.26 3269
3286.80 3240
3287.34 3300
3287.88 3203
3288.42 3331
3288.96 3436
3289.50 3355
3290.04 3645
3290.59 3466
3291.13 3504
3291.67 3721
3292.21 3944
3292.75 3720
3293.29 3697
3293.83 4006
3294.37 4219
3294.91 4503
3295.46 5096
3296.00 5167
3296.54 5548
3297.08 5439
3297.62 5956
3298.16 5886
3298.70 5301
3299.25 5335
3299.79 5112
3300.33 4646
3300.87 4260
3301.41 4125
3301.96 3938
3302.50 3703
3303.04 3598
3303.58 3636
3304.12 3528
3304.66 3336
3305.21 3492
3305.75 3349
3306.29 3285
3306.83 3104
3307.38 3049
3307.92 3193
3308.46 3281
3309.00 3324
3309.55 3220
3310.09 3135
3310.63 3105
3311.17 3123
3311.72 3173
3312.26 2905
3312.80 3093
3313.34 3140
3313.89 3106
3314.43 3301
3314.97 3439
3315.52 3573
3316.06 3446
3316.60 3522
3317.14 3691
3317.69 3681
3318.23 3762
3318.77 3723
3319.32 3991
3319.86 3868
3320.40 3835
3320.95 4176
3321.49 4336
3322.03 4155
3322.58 4107
3323.12 4132
3323.67 4127
3324.21 4325
3324.75 4221
3325.30 4081
3325.84 4043
3326.38 3935
3326.93 3533
3327.47 3784
3328.02 3874
3328.56 3663
3329.10 3629
3329.65 3761
3330.19 3480
3330.74 3556
3331.28 3794
3331.83 4337
3332.37 4945
3332.91 6052
3333.46 7474
3334.00 9108
3334.55 10914
3335.09 12710
3335.64 14492
3336.18 16758
3336.73 18923
3337.27 19875
3337.82 20932
3338.36 21481
3338.90 20960
3339.45 19632
3339.99 17358
3340.54 15484
3341.08 13423
3341.63 11317
3342.18 9391
3342.72 8309
3343.27 6827
3343.81 5848
3344.36 5096
3344.90 4553
3345.45 4171
3345.99 4173
3346.54 3878
3347.08 3821
3347.63 3481
3348.17 3520
3348.72 3529
3349.27 3392
3349.81 3552
3350.36 3562
3350.90 3531
3351.45 3562
3352.00 3509
3352.54 3476
3353.09 3612
3353.63 3564
3354.18 3424
3354.73 3560
3355.27 3467
3355.82 3489
3356.36 3348
3356.91 3343
3357.46 3202
3358.00 3218
3358.55 3267
3359.10 3297
3359.64 3113
3360.19 2993
3360.74 3244
3361.28 3360
3361.83 3185
3362.38 3056
3362.92 3246
3363.47 3165
3364.02 3257
3364.56 3094
3365.11 3179
3365.66 3162
3366.21 3104
3366.75 3288
3367.30 3148
3367.85 3220
3368.39 2978
3368.94 3104
3369.49 3113
3370.04 3141
3370.58 3267
3371.13 3293
3371.68 3344
3372.23 3503
3372.77 3598
3373.32 3629
3373.87 3721
3374.42 4023
3374.96 4113
3375.51 4127
3376.06 4152
3376.61 4152
3377.16 4053
3377.70 4049
3378.25 3917
3378.80 3893
3379.35 3722
3379.90 3454
3380.45 3183
3380.99 3178
3381.54 3152
3382.09 2949
3382.64 2678
3383.19 2642
3383.74 2894
3384.28 2784
3384.83 2648
3385.38 2517
3385.93 2579
3386.48 2475
3387.03 2575
3387.58 2618
3388.13 2655
3388.67 2568
3389.22 2598
3389.77 2594
3390.32 2587
3390.87 2590
3391.42 2490
3391.97 2598
3392.52 2527
3393.07 2655
3393.62 2495
3394.17 2730
3394.72 2883
3395.27 2594
3395.81 2639
3396.36 2588
3396.91 2597
3397.46 2495
3398.01 2559
3398.56 2623
3399.11 2541
3399.66 2547
3400.21 2719
3400.76 2682
3401.31 2601
3401.86 2567
3402.41 2597
3402.96 2474
3403.51 2496
3404.06 2421
3404.61 2528
3405.16 2475
3405.71 2427
3406.26 2487
3406.81 2560
3407.36 2602
3407.92 2633
3408.47 2625
3409.02 2535
3409.57 2576
3410.12 2518
3410.67 2666
3411.22 2767
3411.77 2905
3412.32 2954
3412.87 2883
3413.42 2884
3413.97 2952
3414.52 2960
3415.08 2891
3415.63 2981
3416.18 2863
3416.73 2735
3417.28 2697
3417.83 2591
3418.38 2668
3418.93 2437
3419.49 2475
3420.04 2495
3420.59 2539
3421.14 2546
3421.69 2383
3422.24 2504
3422.80 2818
3423.35 2734
3423.90 2824
3424.45 3093
3425.00 3111
3425.55 3380
3426.11 3230
3426.66 3112
3427.21 3139
3427.76 3141
3428.31 3015
3428.87 2845
3429.42 2687
3429.97 2694
3430.52 2578
3431.08 2458
3431.63 2451
3432.18 2543
3432.73 2624
3433.29 2676
3433.84 2661
3434.39 2709
3434.94 2590
3435.50 2514
3436.05 2533
3436.60 2533
3437.15 2664
3437.71 2603
3438.26 2465
3438.81 2373
3439.37 2505
3439.92 2589
3440.47 2500
3441.03 2455
3441.58 2661
3442.13 2769
3442.69 2557
3443.24 2555
3443.79 2386
3444.35 2448
3444.90 2642
3445.45 2620
3446.01 2511
3446.56 2528
3447.11 2447
3447.67 2478
3448.22 2616
3448.77 2541
3449.33 2441
3449.88 2395
3450.44 2377
3450.99 2373
3451.54 2379
3452.10 2444
3452.65 2328
3453.21 2514
3453.76 2214
3454.31 2249
3454.87 2255
3455.42 2299
3455.98 2322
3456.53 2319
3457.09 2207
3457.64 2253
3458.20 2303
3458.75 2335
3459.30 2202
3459.86 2244
3460.41 2421
3460.97 2349
3461.52 2329
3462.08 2445
3462.63 2505
3463.19 2470
3463.74 2518
3464.30 2390
3464.85 2341
3465.41 2401
3465.96 2453
3466.52 2499
3467.07 2506
3467.63 2653
3468.19 2447
3468.74 2654
3469.30 2527
3469.85 2601
3470.41 2655
3470.96 2711
3471.52 2709
3472.07 2699
3472.63 2796
3473.19 2695
3473.74 2701
3474.30 2580
3474.85 2489
3475.41 2593
3475.96 2630
3476.52 2706
3477.08 2900
3477.63 2774
3478.19 2780
3478.74 2830
3479.30 2806
3479.86 2855
3480.41 3184
3480.97 3163
3481.53 2960
3482.08 3084
3482.64 3223
3483.20 3138
3483.75 3241
3484.31 3095
3484.87 3066
3485.42 3048
3485.98 2925
3486.54 3154
3487.09 3253
3487.65 3199
3488.21 3241
3488.76 3508
3489.32 3655
3489.88 3889
3490.44 4059
3490.99 4614
3491.55 5205
3492.11 5697
3492.66 6244
3493.22 6624
3493.78 6583
3494.34 6434
3494.89 6584
3495.45 6853
3496.01 6460
3496.57 6127
3497.12 5995
3497.68 6246
3498.24 6139
3498.80 6209
3499.36 6333
3499.91 6761
3500.47 7443
3501.03 7842
3501.59 8114
3502.15 8229
3502.70 7796
3503.26 7960
3503.82 7507
3504.38 7768
3504.94 8064
3505.49 8038
3506.05 8289
3506.61 8108
3507.17 7898
3507.73 7977
3508.29 7894
3508.85 7572
3509.40 6828
3509.96 6409
3510.52 6062
3511.08 5465
3511.64 4864
3512.20 4394
3512.76 4379
3513.32 4112
3513.87 3784
3514.43 3503
3514.99 3321
3515.55 3320
3516.11 3228
3516.67 3115
3517.23 3037
3517.79 3016
3518.35 3003
3518.91 2979
3519.47 3151
3520.03 3351
3520.59 3334
3521.15 3325
3521.71 3176
3522.26 3354
3522.82 3275
3523.38 3189
3523.94 3251
3524.50 3353
3525.06 3472
3525.62 3445
3526.18 3624
3526.74 3572
3527.30 3521
3527.86 3378
3528.42 3393
3528.98 3237
3529.54 3099
3530.10 2802
3530.67 2671
3531.23 2774
3531.79 2805
3532.35 2770
3532.91 2618
3533.47 2794
3534.03 2941
3534.59 3022
3535.15 2934
3535.71 2966
3536.27 2760
3536.83 2905
3537.39 2849
3537.95 2992
3538.51 2805
3539.08 2961
3539.64 2992
3540.20 2918
3540.76 2905
3541.32 3013
3541.88 2875
3542.44 2828
3543.00 2980
3543.56 2970
3544.13 3023
3544.69 2836
3545.25 2897
3545.81 2915
3546.37 3045
3546.93 2867
3547.50 2888
3548.06 2917
3548.62 2730
3549.18 2633
3549.74 2587
3550.30 2653
3550.87 2616
3551.43 2503
3551.99 2325
3552.55 2423
3553.11 2492
3553.68 2494
3554.24 2491
3554.80 2288
3555.36 2399
3555.93 2370
3556.49 2414
3557.05 2426
3557.61 2511
3558.18 2310
3558.74 2402
3559.30 2416
3559.86 2383
3560.43 2449
3560.99 2504
3561.55 2477
3562.11 2409
3562.68 2473
3563.24 2505
3563.80 2550
3564.37 2488
3564.93 2571
3565.49 2473
3566.06 2499
3566.62 2481
3567.18 2383
3567.75 2289
3568.31 2364
3568.87 2306
3569.44 2418
3570.00 2242
3570.56 2254
3571.13 2246
3571.69 2295
3572.25 2184
3572.82 2349
3573.38 2376
3573.94 2514
3574.51 2432
3575.07 2302
3575.64 2319
3576.20 2262
3576.76 2400
3577.33 2563
3577.89 2674
3578.46 2660
3579.02 2635
3579.58 2526
3580.15 2584
3580.71 2472
3581.28 2581
3581.84 2688
3582.41 2491
3582.97 2496
3583.53 2457
3584.10 2327
3584.66 2381
3585.23 2494
3585.79 2458
3586.36 2402
3586.92 2389
3587.49 2315
3588.05 2348
3588.62 2342
3589.18 2359
3589.75 2356
3590.31 2372
3590.88 2431
3591.44 2515
3592.01 2478
3592.57 2560
3593.14 2415
3593.70 2401
3594.27 2407
3594.83 2440
3595.40 2341
3595.97 2379
3596.53 2531
3597.10 2372
3597.66 2297
3598.23 2266
3598.79 2283
3599.36 2378
3599.93 2415
3600.49 2487
3601.06 2578
3601.62 2503
3602.19 2449
3602.75 2342
3603.32 2427
3603.89 2421
3604.45 2331
3605.02 2481
3605.59 2346
3606.15 2312
3606.72 2359
3607.28 2218
3607.85 2247
3608.42 2182
3608.98 2131
3609.55 2125
3610.12 1993
3610.68 1955
3611.25 1930
3611.82 2162
3612.38 2052
3612.95 2064
3613.52 2075
3614.08 2113
3614.65 2333
3615.22 2406
3615.79 2607
3616.35 2800
3616.92 2949
3617.49 3032
3618.05 3038
3618.62 3316
3619.19 3763
3619.76 3844
3620.32 3647
3620.89 3705
3621.46 3763
3622.03 3655
3622.59 3560
3623.16 3240
3623.73 3005
3624.30 2878
3624.86 2766
3625.43 2630
3626.00 2516
3626.57 2275
3627.14 2217
3627.70 2237
3628.27 2320
3628.84 2208
3629.41 2229
3629.98 2377
3630.55 2336
3631.11 2299
3631.68 2186
3632.25 2279
3632.82 2325
3633.39 2277
3633.96 2187
3634.52 2345
3635.09 2347
3635.66 2297
3636.23 2273
3636.80 2244
3637.37 2350
3637.94 2480
3638.50 2495
3639.07 2403
3639.64 2559
3640.21 2947
3640.78 2877
3641.35 2926
3641.92 3244
3642.49 3172
3643.06 3242
3643.63 3377
3644.20 3280
3644.76 3392
3645.33 3042
3645.90 3124
3646.47 3072
3647.04 2893
3647.61 2833
3648.18 3076
3648.75 2865
3649.32 2813
3649.89 2638
3650.46 2847
3651.03 2903
3651.60 3005
3652.17 3160
3652.74 3043
3653.31 3132
3653.88 3237
3654.45 3167
3655.02 3432
3655.59 3500
3656.16 3420
3656.73 3536
3657.30 3721
3657.87 4104
3658.44 4085
3659.01 4303
3659.58 4274
3660.15 4532
3660.72 4758
3661.29 4933
3661.87 4798
3662.44 4772
3663.01 4544
3663.58 4317
3664.15 3980
3664.72 3945
3665.29 3579
3665.86 3317
3666.43 3305
3667.00 3359
3667.57 3332
3668.15 3302
3668.72 3180
3669.29 3164
3669.86 3030
3670.43 2953
3671.00 3004
3671.57 3150
3672.15 3072
3672.72 2881
3673.29 3027
3673.86 2934
3674.43 3098
3675.00 3099
3675.57 2969
3676.15 2951
3676.72 2953
3677.29 3007
3677.86 3181
3678.43 3210
3679.01 3294
3679.58 3061
3680.15 2948
3680.72 2899
3681.29 2954
3681.87 2810
3682.44 2740
3683.01 2850
3683.58 2831
3684.16 2907
3684.73 2722
3685.30 2660
3685.87 2699
3686.45 2844
3687.02 2904
3687.59 3134
3688.16 3351
3688.74 3514
3689.31 3871
3689.88 3929
3690.46 4015
3691.03 4016
3691.60 4058
3692.17 4191
3692.75 3837
3693.32 3938
3693.89 3785
3694.47 3568
3695.04 3249
3695.61 3321
3696.19 2939
3696.76 2776
3697.33 2764
3697.91 2801
3698.48 2882
3699.05 2926
3699.63 3030
3700.20 3243
3700.78 3245
3701.35 3239
3701.92 3093
3702.50 3137
3703.07 3310
3703.64 3086
3704.22 3128
3704.79 3135
3705.37 3054
3705.94 3167
3706.51 3175
3707.09 3112
3707.66 2910
3708.24 2770
3708.81 2838
3709.39 2872
3709.96 2727
3710.53 2735
3711.11 2858
3711.68 3108
3712.26 2881
3712.83 2820
3713.41 2756
3713.98 2794
3714.56 2797
3715.13 2683
3715.71 2623
3716.28 2682
3716.86 2567
3717.43 2492
3718.01 2530
3718.58 2422
3719.16 2321
3719.73 2452
3720.31 2608
3720.88 2653
3721.46 2356
3722.03 2461
3722.61 2363
3723.18 2301
3723.76 2322
3724.34 2348
3724.91 2219
3725.49 2254
3726.06 2347
3726.64 2220
3727.21 2253
3727.79 2277
3728.36 2455
3728.94 2573
3729.52 2344
3730.09 2459
3730.67 2629
3731.24 2575
3731.82 2615
3732.40 2740
3732.97 2611
3733.55 2678
3734.13 2740
3734.70 2547
3735.28 2587
3735.85 2640
3736.43 2675
3737.01 2611
3737.58 2663
3738.16 2397
3738.74 2473
3739.31 2408
3739.89 2417
3740.47 2263
3741.04 2365
3741.62 2375
3742.20 2217
3742.78 2171
3743.35 2254
3743.93 2276
3744.51 2158
3745.08 2281
3745.66 2252
3746.24 2231
3746.82 2261
3747.39 2226
3747.97 2177
3748.55 2117
3749.12 2250
3749.70 2268
3750.28 2302
3750.86 2229
3751.43 2331
3752.01 2224
3752.59 2155
3753.17 2186
3753.75 2142
3754.32 2197
3754.90 1997
3755.48 2115
3756.06 2141
3756.64 2095
3757.21 1996
3757.79 1898
3758.37 1915
3758.95 2168
3759.53 2165
3760.10 2135
3760.68 2304
3761.26 2176
3761.84 2105
3762.42 2200
3763.00 2273
3763.58 2142
3764.15 2216
3764.73 2366
3765.31 2349
3765.89 2279
3766.47 2265
3767.05 2055
3767.63 2047
3768.21 2059
3768.78 2152
3769.36 1892
3769.94 2047
3770.52 2325
3771.10 2307
3771.68 2149
3772.26 2107
3772.84 2314
3773.42 2193
3774.00 2182
3774.58 2164
3775.16 2146
3775.73 2143
3776.31 2267
3776.89 2163
3777.47 2109
3778.05 2144
3778.63 2205
3779.21 2144
3779.79 2050
3780.37 2061
3780.95 2122
3781.53 2070
3782.11 2062
3782.69 2116
3783.27 2071
3783.85 1989
3784.43 1999
3785.01 2062
3785.59 1980
3786.17 2178
3786.75 2125
3787.33 2070
3787.91 2149
3788.49 2086
3789.08 1985
3789.66 2049
3790.24 2226
3790.82 2070
3791.40 2014
3791.98 2041
3792.56 2144
3793.14 2081
3793.72 1975
3794.30 2061
3794.88 2041
3795.46 2140
3796.05 2080
3796.63 2142
3797.21 2226
3797.79 2108
3798.37 2107
3798.95 2246
3799.53 2161
3800.11 1954
3800.69 1965
3801.28 2184
3801.86 2145
3802.44 2146
3803.02 2092
3803.60 2169
3804.18 2186
3804.77 2181
3805.35 2095
3805.93 2059
3806.51 2212
3807.09 2280
3807.68 2253
3808.26 2293
3808.84 2365
3809.42 2473
3810.00 2558
3810.59 2583
3811.17 2473
3811.75 2613
3812.33 2750
3812.91 2600
3813.50 2581
3814.08 2618
3814.66 2407
3815.24 2438
3815.83 2385
3816.41 2535
3816.99 2545
3817.58 2389
3818.16 2381
3818.74 2379
3819.32 2298
3819.91 2228
3820.49 2121
3821.07 2192
3821.66 2072
3822.24 2051
3822.82 1899
3823.40 1983
3823.99 2001
3824.57 2015
3825.15 2204
3825.74 1997
3826.32 2051
3826.90 2061
3827.49 2107
3828.07 2075
3828.65 2056
3829.24 2087
3829.82 2054
3830.41 2096
3830.99 2053
3831.57 1981
3832.16 2076
3832.74 2026
3833.32 2000
3833.91 2102
3834.49 2136
3835.08 2121
3835.66 2156
3836.24 2077
3836.83 2047
3837.41 2008
3838.00 2114
3838.58 1979
3839.17 2016
3839.75 2040
3840.33 1958
3840.92 1907
3841.50 1762
3842.09 1887
3842.67 1886
3843.26 1853
3843.84 1873
3844.43 2031
3845.01 1956
3845.60 1944
3846.18 1962
3846.77 1866
3847.35 1844
3847.94 1809
3848.52 1966
3849.11 1947
3849.69 1976
3850.28 1972
3850.86 2048
3851.45 2002
3852.03 1934
3852.62 1977
3853.20 1952
3853.79 1930
3854.37 1936
3854.96 2031
3855.55 1977
3856.13 2032
3856.72 2012
3857.30 1967
3857.89 2137
3858.47 2208
3859.06 2090
3859.65 2132
3860.23 2108
3860.82 2332
3861.40 2468
3861.99 2539
3862.58 2616
3863.16 2704
3863.75 2663
3864.33 3067
3864.92 3283
3865.51 3268
3866.09 3037
3866.68 3161
3867.27 3133
3867.85 3124
3868.44 2924
3869.03 3116
3869.61 2848
3870.20 2585
3870.79 2515
3871.37 2424
3871.96 2264
3872.55 2274
3873.13 2375
3873.72 2427
3874.31 2506
3874.90 2417
3875.48 2477
3876.07 2290
3876.66 2318
3877.24 2482
3877.83 2584
3878.42 2290
3879.01 2355
3879.59 2304
3880.18 2205
3880.77 2338
3881.36 2186
3881.94 2171
3882.53 2076
3883.12 2073
3883.71 2028
3884.29 1978
3884.88 2041
3885.47 1987
3886.06 1963
3886.65 1874
3887.23 1885
3887.82 2027
3888.41 2113
3889.00 2103
3889.59 2113
3890.17 2233
3890.76 2326
3891.35 2384
3891.94 2329
3892.53 2496
3893.12 2449
3893.70 2316
3894.29 2343
3894.88 2480
3895.47 2465
3896.06 2233
3896.65 2217
3897.24 2233
3897.83 2167
3898.41 2258
3899.00 2260
3899.59 2222
3900.18 2259
3900.77 2251
3901.36 2193
3901.95 2115
3902.54 2092
3903.13 2031
3903.72 2102
3904.31 2112
3904.89 2082
3905.48 2168
3906.07 2061
3906.66 2087
3907.25 2120
3907.84 2184
3908.43 2332
3909.02 2199
3909.61 2172
3910.20 2345
3910.79 2270
3911.38 2213
3911.97 2116
3912.56 1967
3913.15 2076
3913.74 2016
3914.33 1980
3914.92 2116
3915.51 1963
3916.10 1890
3916.69 1849
3917.28 1919
3917.87 1978
3918.46 2006
3919.05 1997
3919.64 1974
3920.23 1966
3920.82 1985
3921.41 1967
3922.00 1991
3922.60 1931
3923.19 1941
3923.78 1956
3924.37 1977
3924.96 2010
3925.55 1917
3926.14 1858
3926.73 1804
3927.32 1814
3927.91 1901
3928.50 1888
3929.10 1824
3929.69 1895
3930.28 1878
3930.87 1810
3931.46 1824
3932.05 1827
3932.64 1738
3933.23 1843
3933.83 1786
3934.42 1892
3935.01 1919
3935.60 1842
3936.19 1910
3936.78 1991
3937.38 1980
3937.97 1940
3938.56 1732
3939.15 1760
3939.74 1822
3940.34 1816
3940.93 1906
3941.52 2038
3942.11 2005
3942.70 1892
3943.30 1936
3943.89 1758
3944.48 1818
3945.07 1814
3945.67 1949
3946.26 2018
3946.85 2056
3947.44 2079
3948.04 2006
3948.63 2012
3949.22 2049
3949.81 2045
3950.41 1866
3951.00 1890
3951.59 1849
3952.19 1803
3952.78 1799
3953.37 1913
3953.96 1884
3954.56 2068
3955.15 1974
3955.74 2007
3956.34 1978
3956.93 2126
3957.52 2095
3958.12 2154
3958.71 2172
3959.30 2102
3959.90 2295
3960.49 2254
3961.08 2174
3961.68 2181
3962.27 2055
3962.87 2046
3963.46 1990
3964.05 1934
3964.65 1975
3965.24 1864
3965.83 1814
3966.43 1850
3967.02 1925
3967.62 1984
3968.21 1900
3968.80 1971
3969.40 2026
3969.99 1951
3970.59 2047
3971.18 2066
3971.78 1987
3972.37 1931
3972.97 1924
3973.56 1907
3974.15 1995
3974.75 1834
3975.34 1905
3975.94 1928
3976.53 2045
3977.13 2088
3977.72 2066
3978.32 2022
3978.91 2013
3979.51 2026
3980.10 1905
3980.70 1886
3981.29 1919
3981.89 1914
3982.48 1900
3983.08 1916
3983.67 1876
3984.27 1821
3984.86 1779
3985.46 1885
3986.05 1932
3986.65 1964
3987.25 2002
3987.84 2012
3988.44 2140
3989.03 1987
3989.63 2085
3990.22 2088
3990.82 1915
3991.42 1842
3992.01 2059
3992.61 2155
3993.20 2135
3993.80 2108
3994.40 2171
3994.99 2124
3995.59 1983
3996.18 2154
3996.78 2089
3997.38 2079
3997.97 2140
3998.57 2218
3999.17 2018
3999.76 1973
4000.36 1976
4000.95 2026
4001.55 2047
4002.15 2039
4002.74 1981
4003.34 2001
4003.94 2036
4004.54 1936
4005.13 1976
4005.73 2064
4006.33 2103
4006.92 1884
4007.52 2156
4008.12 2110
4008.71 2040
4009.31 2150
4009.91 2207
4010.51 2123
4011.10 2080
4011.70 2027
4012.30 2119
4012.90 2001
4013.49 1993
4014.09 2109
4014.69 2035
4015.29 2072
4015.88 2203
4016.48 2153
4017.08 2046
4017.68 2270
4018.27 2184
4018.87 2057
4019.47 2229
4020.07 2230
4020.67 2195
4021.26 2269
4021.86 2117
4022.46 2126
4023.06 2054
4023.66 2061
4024.26 2059
4024.85 1951
4025.45 1999
4026.05 2050
4026.65 2064
4027.25 2187
4027.85 2076
4028.44 2110
4029.04 2054
4029.64 2043
4030.24 2021
4030.84 2034
4031.44 2000
4032.04 2037
4032.64 2083
4033.23 2205
4033.83 2223
4034.43 2248
4035.03 2103
4035.63 2049
4036.23 2292
4036.83 2218
4037.43 2171
4038.03 2083
4038.63 2032
4039.23 1950
4039.83 1912
4040.43 1922
4041.03 1901
4041.63 1905
4042.22 1930
4042.82 1816
4043.42 1849
4044.02 1892
4044.62 1790
4045.22 1812
4045.82 1882
4046.42 1787
4047.02 1797
4047.62 1804
4048.22 1876
4048.82 1903
4049.42 2039
4050.02 2100
4050.62 2006
4051.22 2102
4051.82 2041
4052.43 2151
4053.03 2264
4053.63 2168
4054.23 2297
4054.83 2190
4055.43 2206
4056.03 2243
4056.63 2047
4057.23 1948
4057.83 2149
4058.43 1994
4059.03 1973
4059.63 1896
4060.23 1865
4060.84 1805
4061.44 1828
4062.04 1845
4062.64 1857
4063.24 1788
4063.84 1658
4064.44 1580
4065.04 1729
4065.64 1839
4066.25 1685
4066.85 1682
4067.45 1865
4068.05 1814
4068.65 1733
4069.25 1745
4069.86 1692
4070.46 1719
4071.06 1716
4071.66 1806
4072.26 1843
4072.86 1803
4073.47 1789
4074.07 1689
4074.67 1649
4075.27 1618
4075.87 1822
4076.48 1827
4077.08 1614
4077.68 1608
4078.28 1656
4078.89 1639
4079.49 1725
4080.09 1774
4080.69 1709
4081.30 1830
4081.90 1915
4082.50 1817
4083.10 1855
4083.71 1718
4084.31 1787
4084.91 1901
4085.52 1871
4086.12 1776
4086.72 1668
4087.32 1707
4087.93 1767
4088.53 1763
4089.13 1823
4089.74 1778
4090.34 1799
4090.94 1814
4091.55 1795
4092.15 1729
4092.75 1696
4093.36 1692
4093.96 1819
4094.56 1648
4095.17 1574
4095.77 1640
4096.37 1770
4096.98 1706
4097.58 1802
4098.18 1665
4098.79 1637
4099.39 1657
4100.00 1783
4100.60 1737
4101.20 1661
4101.81 1609
4102.41 1667
4103.02 1659
4103.62 1595
4104.23 1772
4104.83 1768
4105.43 1834
4106.04 1878
4106.64 1697
4107.25 1779
4107.85 1739
4108.46 1819
4109.06 1711
4109.67 1750
4110.27 1779
4110.87 1773
4111.48 1671
4112.08 1651
4112.69 1620
4113.29 1591
4113.90 1630
4114.50 1737
4115.11 1682
4115.71 1813
4116.32 1773
4116.92 1647
4117.53 1705
4118.13 1827
4118.74 1872
4119.35 1795
4119.95 1706
4120.56 1792
4121.16 1759
4121.77 1798
4122.37 1818
4122.98 1909
4123.58 1850
4124.19 1881
4124.80 1865
4125.40 1916
4126.01 1735
4126.61 1847
4127.22 1789
4127.82 1745
4128.43 1871
4129.04 1663
4129.64 1808
4130.25 1739
4130.85 1721
4131.46 1800
4132.07 1702
4132.67 1676
4133.28 1746
4133.89 1767
4134.49 1788
4135.10 1818
4135.71 1858
4136.31 1779
4136.92 1889
4137.53 2117
4138.13 2014
4138.74 1856
4139.35 2002
4139.95 2232
4140.56 2226
4141.17 2205
4141.77 2319
4142.38 2388
4142.99 2316
4143.59 2260
4144.20 2323
4144.81 2361
4145.42 2244
4146.02 2220
4146.63 2146
4147.24 2130
4147.85 2158
4148.45 1988
4149.06 2049
4149.67 1959
4150.28 1843
4150.88 1858
4151.49 1713
4152.10 1777
4152.71 1717
4153.31 1746
4153.92 1752
4154.53 1799
4155.14 1749
4155.75 1685
4156.35 1715
4156.96 1750
4157.57 1693
4158.18 1703
4158.79 1674
4159.40 1690
4160.00 1675
4160.61 1704
4161.22 1778
4161.83 1837
4162.44 1823
4163.05 1838
4163.65 1816
4164.26 1964
4164.87 2056
4165.48 1990
4166.09 2195
4166.70 2138
4167.31 2215
4167.92 2266
4168.52 2294
4169.13 2177
4169.74 1971
4170.35 1948
4170.96 2019
4171.57 2035
4172.18 2066
4172.79 1982
4173.40 1855
4174.01 1949
4174.62 1971
4175.23 1995
4175.84 2030
4176.45 2102
4177.05 2020
4177.66 2241
4178.27 2286
4178.88 2269
4179.49 2212
4180.10 2138
4180.71 1998
4181.32 2007
4181.93 2057
4182.54 2028
4183.15 1997
4183.76 1875
4184.37 1895
4184.98 1935
4185.59 1873
4186.20 1810
4186.81 1871
4187.42 1718
4188.03 1774
4188.65 1917
4189.26 1909
4189.87 1851
4190.48 1798
4191.09 1891
4191.70 1996
4192.31 1936
4192.92 1922
4193.53 2223
4194.14 2187
4194.75 2157
4195.36 2380
4195.97 2563
4196.58 2591
4197.20 2462
4197.81 2456
4198.42 2632
4199.03 2614
4199.64 2462
4200.25 2339
4200.86 2358
4201.47 2125
4202.09 2044
4202.70 2194
4203.31 2063
4203.92 1992
4204.53 2060
4205.14 2023
4205.75 1999
4206.37 1986
4206.98 1867
4207.59 1856
4208.20 2034
4208.81 1943
4209.43 2002
4210.04 1930
4210.65 1945
4211.26 2030
4211.87 1860
4212.49 1946
4213.10 2000
4213.71 1873
4214.32 1895
4214.93 1910
4215.55 2007
4216.16 1915
4216.77 1982
4217.38 2231
4218.00 2379
4218.61 2149
4219.22 2242
4219.84 2259
4220.45 2386
4221.06 2547
4221.67 2667
4222.29 2747
4222.90 2799
4223.51 2960
4224.13 3188
4224.74 3084
4225.35 3085
4225.96 3145
4226.58 3164
4227.19 3206
4227.80 3152
4228.42 3254
4229.03 3305
4229.64 3233
4230.26 3520
4230.87 3273
4231.48 3491
4232.10 3485
4232.71 3344
4233.33 3493
4233.94 3665
4234.55 4112
4235.17 4377
4235.78 4198
4236.39 4510
4237.01 4663
4237.62 4652
4238.24 4238
4238.85 4207
4239.46 3980
4240.08 3520
4240.69 3268
4241.31 3040
4241.92 2809
4242.54 2706
4243.15 2592
4243.76 2595
4244.38 2605
4244.99 2484
4245.61 2410
4246.22 2554
4246.84 2696
4247.45 2662
4248.07 2727
4248.68 2557
4249.30 2500
4249.91 2518
4250.53 2592
4251.14 2653
4251.76 2568
4252.37 2452
4252.99 2378
4253.60 2467
4254.22 2455
4254.83 2300
4255.45 2323
4256.06 2466
4256.68 2406
4257.29 2240
4257.91 2206
4258.52 2262
4259.14 2196
4259.76 2094
4260.37 2322
4260.99 2305
4261.60 2062
4262.22 2062
4262.83 2064
4263.45 2114
4264.07 2015
4264.68 2134
4265.30 2066
4265.91 1999
4266.53 2051
4267.15 2007
4267.76 2179
4268.38 2132
4268.99 2071
4269.61 2129
4270.23 2181
4270.84 2199
4271.46 2187
4272.08 2171
4272.69 2073
4273.31 2076
4273.93 2156
4274.54 2099
4275.16 2061
4275.78 2046
4276.39 2184
4277.01 2320
4277.63 2281
4278.24 2177
4278.86 2161
4279.48 2184
4280.09 2126
4280.71 2197
4281.33 2054
4281.95 1875
4282.56 1876
4283.18 1951
4283.80 1835
4284.42 1806
4285.03 1836
4285.65 1760
4286.27 1847
4286.89 1780
4287.50 1747
4288.12 1916
4288.74 1903
4289.36 2055
4289.97 2008
4290.59 1897
4291.21 1842
4291.83 1787
4292.45 1818
4293.06 1855
4293.68 1772
4294.30 1823
4294.92 1822
4295.54 1846
4296.15 1864
4296.77 1763
4297.39 1771
4298.01 1767
4298.63 1987
4299.25 1937
4299.86 1854
4300.48 1817
4301.10 1830
4301.72 1853
4302.34 1873
4302.96 1747
4303.58 1911
4304.19 1917
4304.81 1851
4305.43 1883
4306.05 1752
4306.67 1746
4307.29 1624
4307.91 1704
4308.53 1737
4309.15 1814
4309.77 1908
4310.38 1943
4311.00 1872
4311.62 1833
4312.24 1875
4312.86 1738
4313.48 1742
4314.10 1766
4314.72 1805
4315.34 1917
4315.96 1833
4316.58 1790
4317.20 1784
4317.82 1869
4318.44 1750
4319.06 1805
4319.68 1943
4320.30 2028
4320.92 1928
4321.54 1888
4322.16 1890
4322.78 1798
4323.40 1870
4324.02 2080
4324.64 2115
4325.26 2185
4325.88 2332
4326.50 2244
4327.12 2350
4327.74 2321
4328.36 2299
4328.98 2159
4329.60 2239
4330.22 2259
4330.84 2075
4331.47 2089
4332.09 2061
4332.71 1932
4333.33 1891
4333.95 1827
4334.57 1958
4335.19 2025
4335.81 1866
4336.43 2022
4337.05 2185
4337.68 2195
4338.30 2238
4338.92 2535
4339.54 2444
4340.16 2437
4340.78 2448
4341.40 2328
4342.03 2438
4342.65 2496
4343.27 2414
4343.89 2532
4344.51 2502
4345.13 2658
4345.76 2992
4346.38 3152
4347.00 3282
4347.62 3507
4348.24 3527
4348.86 3767
4349.49 3883
4350.11 3659
4350.73 3483
4351.35 3463
4351.98 3059
4352.60 2540
4353.22 2566
4353.84 2304
4354.46 2232
4355.09 2128
4355.71 2100
4356.33 2033
4356.95 1978
4357.58 1989
4358.20 2025
4358.82 2097
4359.45 2085
4360.07 2102
4360.69 2061
4361.31 1953
4361.94 2113
4362.56 2135
4363.18 2019
4363.81 2053
4364.43 2089
4365.05 2030
4365.68 2049
4366.30 1933
4366.92 1998
4367.55 1983
4368.17 2164
4368.79 2176
4369.42 2018
4370.04 1882
4370.66 1843
4371.29 1776
4371.91 1774
4372.53 1789
4373.16 1832
4373.78 1790
4374.41 1789
4375.03 1757
4375.65 1660
4376.28 1704
4376.90 1720
4377.53 1728
4378.15 1834
4378.77 1738
4379.40 1754
4380.02 1760
4380.65 1728
4381.27 1850
4381.89 1870
4382.52 1908
4383.14 1842
4383.77 1877
4384.39 1890
4385.02 1903
4385.64 1913
4386.27 1725
4386.89 1705
4387.52 1753
4388.14 1770
4388.77 1709
4389.39 1799
4390.02 1766
4390.64 1771
4391.27 1698
4391.89 1657
4392.52 1761
4393.14 1720
4393.77 1736
4394.39 1860
4395.02 1780
4395.64 1800
4396.27 1798
4396.89 1727
4397.52 1848
4398.14 1887
4398.77 1917
4399.39 1925
4400.02 1846
4400.65 1825
4401.27 1762
4401.90 1738
4402.52 1935
4403.15 1845
4403.78 1864
4404.40 1788
4405.03 1788
4405.65 1716
4406.28 1811
4406.91 1815
4407.53 1737
4408.16 1884
4408.78 1954
4409.41 1875
4410.04 1815
4410.66 1825
4411.29 1773
4411.92 1849
4412.54 1881
4413.17 1809
4413.80 1937
4414.42 1900
4415.05 1750
4415.68 1800
4416.30 1664
4416.93 1692
4417.56 1751
4418.18 1730
4418.81 1808
4419.44 1760
4420.07 1775
4420.69 1632
4421.32 1576
4421.95 1540
4422.57 1586
4423.20 1554
4423.83 1670
4424.46 1540
4425.08 1526
4425.71 1570
4426.34 1481
4426.97 1565
4427.59 1482
4428.22 1445
4428.85 1580
4429.48 1584
4430.10 1419
4430.73 1562
4431.36 1585
4431.99 1607
4432.62 1539
4433.24 1569
4433.87 1588
4434.50 1631
4435.13 1754
4435.76 1645
4436.38 1715
4437.01 1568
4437.64 1656
4438.27 1717
4438.90 1637
4439.53 1535
4440.16 1572
4440.78 1638
4441.41 1627
4442.04 1659
4442.67 1620
4443.30 1643
4443.93 1640
4444.56 1674
4445.19 1545
4445.81 1525
4446.44 1688
4447.07 1687
4447.70 1692
4448.33 1846
4448.96 1872
4449.59 1800
4450.22 1769
4450.85 1744
4451.48 1717
4452.11 1885
4452.73 1924
4453.36 1798
4453.99 1681
4454.62 1672
4455.25 1793
4455.88 1632
4456.51 1657
4457.14 1721
4457.77 1675
4458.40 1645
4459.03 1622
4459.66 1725
4460.29 1668
4460.92 1462
4461.55 1564
4462.18 1586
4462.81 1639
4463.44 1364
4464.07 1472
4464.70 1477
4465.33 1560
4465.96 1560
4466.59 1500
4467.22 1524
4467.85 1504
4468.48 1520
4469.12 1440
4469.75 1548
4470.38 1540
4471.01 1602
4471.64 1490
4472.27 1526
4472.90 1650
4473.53 1641
4474.16 1510
4474.79 1569
4475.42 1570
4476.05 1586
4476.69 1548
4477.32 1526
4477.95 1641
4478.58 1536
4479.21 1525
4479.84 1587
4480.47 1574
4481.10 1596
4481.74 1574
4482.37 1652
4483.00 1669
4483.63 1732
4484.26 1791
4484.89 1627
4485.53 1584
4486.16 1584
4486.79 1540
4487.42 1667
4488.05 1713
4488.68 1709
4489.32 1569
4489.95 1638
4490.58 1596
4491.21 1749
4491.84 1796
4492.48 1678
4493.11 1564
4493.74 1569
4494.37 1536
4495.01 1589
4495.64 1679
4496.27 1651
4496.90 1662
4497.54 1754
4498.17 1802
4498.80 1688
4499.43 1735
4500.07 1664
4500.70 1740
4501.33 1935
4501.97 1969
4502.60 1936
4503.23 1992
4503.86 2024
4504.50 1939
4505.13 2078
4505.76 2000
4506.40 2064
4507.03 1842
4507.66 1811
4508.30 1708
4508.93 1862
4509.56 1753
4510.20 1807
4510.83 1681
4511.46 1910
4512.10 1888
4512.73 1593
4513.37 1770
4514.00 1782
4514.63 1741
4515.27 1765
4515.90 1679
4516.53 1593
4517.17 1687
4517.80 1620
4518.44 1595
4519.07 1554
4519.70 1542
4520.34 1510
4520.97 1584
4521.61 1557
4522.24 1571
4522.88 1511
4523.51 1501
4524.14 1549
4524.78 1618
4525.41 1621
4526.05 1544
4526.68 1683
4527.32 1704
4527.95 1751
4528.59 1838
4529.22 1916
4529.86 2059
4530.49 2217
4531.13 2248
4531.76 2252
4532.40 2436
4533.03 2582
4533.67 2717
4534.30 2668
4534.94 2738
4535.57 2712
4536.21 2464
4536.84 2356
4537.48 2261
4538.11 2066
4538.75 2095
4539.38 1891
4540.02 1862
4540.66 1952
4541.29 1792
4541.93 1684
4542.56 1654
4543.20 1681
4543.83 1628
4544.47 1605
4545.11 1456
4545.74 1475
4546.38 1438
4547.01 1420
4547.65 1465
4548.29 1575
4548.92 1498
4549.56 1501
4550.19 1543
4550.83 1667
4551.47 1695
4552.10 1634
4552.74 1698
4553.38 1709
4554.01 1587
4554.65 1664
4555.29 1712
4555.92 1627
4556.56 1635
4557.20 1656
4557.83 1549
4558.47 1532
4559.11 1646
4559.74 1641
4560.38 1489
4561.02 1555
4561.66 1537
4562.29 1607
4562.93 1638
4563.57 1545
4564.20 1498
4564.84 1545
4565.48 1507
4566.12 1549
4566.75 1548
4567.39 1564
4568.03 1494
4568.67 1617
4569.30 1615
4569.94 1635
4570.58 1554
4571.22 1604
4571.85 1715
4572.49 1608
4573.13 1628
4573.77 1622
4574.41 1595
4575.04 1560
4575.68 1648
4576.32 1624
4576.96 1614
4577.60 1664
4578.23 1566
4578.87 1573
4579.51 1521
4580.15 1611
4580.79 1699
4581.43 1607
4582.06 1625
4582.70 1737
4583.34 1686
4583.98 1665
4584.62 1646
4585.26 1745
4585.90 1724
4586.54 1731
4587.17 1665
4587.81 1796
4588.45 1769
4589.09 1677
4589.73 1858
4590.37 1790
4591.01 1996
4591.65 2040
4592.29 2099
4592.93 2026
4593.57 2045
4594.20 2164
4594.84 2223
4595.48 2006
4596.12 1841
4596.76 1861
4597.40 1806
4598.04 1749
4598.68 1868
4599.32 1714
4599.96 1663
4600.60 1844
4601.24 1694
4601.88 1749
4602.52 1780
4603.16 1792
4603.80 1817
4604.44 1925
4605.08 1990
4605.72 1965
4606.36 1950
4607.00 1977
4607.64 2007
4608.28 1973
4608.92 2021
4609.56 1870
4610.20 1808
4610.84 1868
4611.48 1784
4612.12 1838
4612.77 1901
4613.41 1767
4614.05 1787
4614.69 1730
4615.33 1729
4615.97 1603
4616.61 1719
4617.25 1695
4617.89 1708
4618.53 1729
4619.17 1655
4619.82 1762
4620.46 1674
4621.10 1488
4621.74 1531
4622.38 1623
4623.02 1736
4623.66 1652
4624.30 1631
4624.95 1580
4625.59 1581
4626.23 1556
4626.87 1662
4627.51 1629
4628.15 1544
4628.80 1563
4629.44 1486
4630.08 1566
4630.72 1524
4631.36 1492
4632.00 1541
4632.65 1535
4633.29 1518
4633.93 1531
4634.57 1615
4635.22 1629
4635.86 1742
4636.50 1654
4637.14 1723
4637.78 1653
4638.43 1757
4639.07 1849
4639.71 1759
4640.35 1782
4641.00 1865
4641.64 1899
4642.28 1782
4642.93 1783
4643.57 1792
4644.21 1808
4644.85 1769
4645.50 1822
4646.14 1710
4646.78 1643
4647.43 1636
4648.07 1731
4648.71 1632
4649.36 1656
4650.00 1535
4650.64 1659
4651.28 1686
4651.93 1878
4652.57 1792
4653.22 1785
4653.86 1945
4654.50 2000
4655.15 1996
4655.79 1950
4656.43 1825
4657.08 1893
4657.72 1953
4658.36 1824
4659.01 1777
4659.65 1837
4660.30 1712
4660.94 1816
4661.58 1695
4662.23 1606
4662.87 1768
4663.52 1708
4664.16 1693
4664.80 1772
4665.45 1764
4666.09 1712
4666.74 1739
4667.38 1676
4668.03 1655
4668.67 1503
4669.32 1575
4669.96 1648
4670.60 1509
4671.25 1572
4671.89 1675
4672.54 1628
4673.18 1579
4673.83 1560
4674.47 1637
4675.12 1710
4675.76 1754
4676.41 1779
4677.05 1788
4677.70 1750
4678.34 1674
4678.99 1547
4679.63 1527
4680.28 1671
4680.93 1695
4681.57 1603
4682.22 1690
4682.86 1626
4683.51 1790
4684.15 1774
4684.80 1808
4685.44 1785
4686.09 1590
4686.74 1661
4687.38 1734
4688.03 1632
4688.67 1631
4689.32 1679
4689.97 1697
4690.61 1569
4691.26 1609
4691.90 1572
4692.55 1510
4693.20 1574
4693.84 1622
4694.49 1650
4695.13 1570
4695.78 1671
4696.43 1640
4697.07 1714
4697.72 1675
4698.37 1752
4699.01 1954
4699.66 1989
4700.31 1905
4700.95 2003
4701.60 1995
4702.25 1929
4702.89 1852
4703.54 1979
4704.19 1825
4704.84 1691
4705.48 1670
4706.13 1582
4706.78 1717
4707.42 1808
4708.07 1772
4708.72 1566
4709.37 1514
4710.01 1767
4710.66 1817
4711.31 1758
4711.96 1712
4712.60 1810
4713.25 1784
4713.90 1621
4714.55 1756
4715.19 1775
4715.84 1690
4716.49 1659
4717.14 1514
4717.78 1627
4718.43 1596
4719.08 1622
4719.73 1775
4720.38 1750
4721.02 1750
4721.67 1705
4722.32 1763
4722.97 1799
4723.62 1771
4724.27 1864
4724.91 1880
4725.56 2026
4726.21 2064
4726.86 1992
4727.51 1918
4728.16 1925
4728.81 2006
4729.45 2044
4730.10 2122
4730.75 2012
4731.40 1946
4732.05 2050
4732.70 1934
4733.35 1743
4734.00 1671
4734.65 1636
4735.29 1701
4735.94 1728
4736.59 1668
4737.24 1692
4737.89 1644
4738.54 1684
4739.19 1654
4739.84 1675
4740.49 1755
4741.14 1841
4741.79 1765
4742.44 1966
4743.09 1800
4743.74 1792
4744.39 1836
4745.04 1682
4745.69 1834
4746.34 1860
4746.99 1784
4747.64 1858
4748.29 1853
4748.94 1886
4749.59 1821
4750.24 1840
4750.89 1925
4751.54 1831
4752.19 1980
4752.84 2045
4753.49 2024
4754.14 2130
4754.79 2118
4755.44 2048
4756.09 2035
4756.74 1934
4757.39 1833
4758.04 1844
4758.69 1939
4759.34 1808
4759.99 1756
4760.64 1605
4761.30 1653
4761.95 1743
4762.60 1683
4763.25 1653
4763.90 1690
4764.55 1747
4765.20 1791
4765.85 1922
4766.50 1994
4767.16 2119
4767.81 2183
4768.46 2281
4769.11 2351
4769.76 2177
4770.41 2096
4771.06 2153
4771.72 2092
4772.37 2066
4773.02 1862
4773.67 1813
4774.32 1670
4774.97 1688
4775.63 1827
4776.28 1878
4776.93 1696
4777.58 1653
4778.23 1754
4778.89 1838
4779.54 1834
4780.19 2013
4780.84 2190
4781.50 1893
4782.15 1973
4782.80 1963
4783.45 1745
4784.11 1833
4784.76 1758
4785.41 1734
4786.06 1872
4786.72 1828
4787.37 1838
4788.02 1734
4788.67 1771
4789.33 1773
4789.98 1642
4790.63 1687
4791.28 1621
4791.94 1627
4792.59 1693
4793.24 1640
4793.90 1648
4794.55 1729
4795.20 1720
4795.86 1684
4796.51 1637
4797.16 1673
4797.82 1617
4798.47 1628
4799.12 1629
4799.78 1593
4800.43 1614
4801.08 1549
4801.74 1531
4802.39 1542
4803.05 1631
4803.70 1582
4804.35 1535
4805.01 1550
4805.66 1636
4806.31 1695
4806.97 1700
4807.62 1833
4808.28 1698
4808.93 1629
4809.59 1632
4810.24 1552
4810.89 1604
4811.55 1636
4812.20 1621
4812.86 1724
4813.51 1557
4814.17 1534
4814.82 1557
4815.48 1605
4816.13 1556
4816.78 1654
4817.44 1720
4818.09 1655
4818.75 1712
4819.40 1832
4820.06 1775
4820.71 1766
4821.37 1731
4822.02 1782
4822.68 1852
4823.33 1944
4823.99 2041
4824.64 2137
4825.30 2110
4825.95 2212
4826.61 2193
4827.27 2201
4827.92 2223
4828.58 2153
4829.23 2156
4829.89 2176
4830.54 2040
4831.20 2006
4831.85 2068
4832.51 2085
4833.17 2088
4833.82 2138
4834.48 2273
4835.13 2311
4835.79 2384
4836.45 2470
4837.10 2606
4837.76 2568
4838.41 2822
4839.07 2830
4839.73 2851
4840.38 2936
4841.04 2908
4841.70 2895
4842.35 2795
4843.01 2792
4843.66 2613
4844.32 2592
4844.98 2472
4845.63 2375
4846.29 2368
4846.95 2331
4847.60 2270
4848.26 2280
4848.92 2361
4849.58 2327
4850.23 2475
4850.89 2476
4851.55 2653
4852.20 2587
4852.86 2638
4853.52 2503
4854.17 2280
4854.83 2387
4855.49 2350
4856.15 2372
4856.80 2619
4857.46 2586
4858.12 2725
4858.78 2829
4859.43 2781
4860.09 2921
4860.75 2991
4861.41 3087
4862.07 2984
4862.72 2840
4863.38 2950
4864.04 2787
4864.70 2850
4865.35 2815
4866.01 2869
4866.67 2863
4867.33 2958
4867.99 2913
4868.65 2827
4869.30 2707
4869.96 2776
4870.62 2786
4871.28 2652
4871.94 2448
4872.60 2332
4873.25 2578
4873.91 2403
4874.57 2407
4875.23 2412
4875.89 2400
4876.55 2400
4877.21 2288
4877.86 2269
4878.52 2336
4879.18 2286
4879.84 2312
4880.50 2400
4881.16 2171
4881.82 2215
4882.48 2125
4883.14 1873
4883.80 2094
4884.46 1910
4885.11 1890
4885.77 2003
4886.43 1973
4887.09 2014
4887.75 1973
4888.41 2139
4889.07 2104
4889.73 2201
4890.39 2119
4891.05 2143
4891.71 2378
4892.37 2460
4893.03 2481
4893.69 2510
4894.35 2269
4895.01 2431
4895.67 2078
4896.33 2090
4896.99 2181
4897.65 2135
4898.31 2024
4898.97 1906
4899.63 2081
4900.29 2112
4900.95 2025
4901.61 2043
4902.27 1995
4902.93 2200
4903.59 2072
4904.25 2021
4904.91 1979
4905.58 2051
4906.24 2094
4906.90 1938
4907.56 1699
4908.22 1747
4908.88 1797
4909.54 1871
4910.20 1778
4910.86 1655
4911.52 1757
4912.18 1737
4912.85 1714
4913.51 1775
4914.17 1723
4914.83 1749
4915.49 1636
4916.15 1645
4916.81 1712
4917.48 1736
4918.14 1742
4918.80 1692
4919.46 1651
4920.12 1575
4920.78 1630
4921.45 1562
4922.11 1524
4922.77 1596
4923.43 1519
4924.09 1564
4924.76 1526
4925.42 1549
4926.08 1596
4926.74 1596
4927.40 1554
4928.07 1622
4928.73 1527
4929.39 1576
4930.05 1648
4930.72 1618
4931.38 1793
4932.04 1685
4932.70 1697
4933.37 1781
4934.03 1878
4934.69 1750
4935.35 1615
4936.02 1738
4936.68 1668
4937.34 1735
4938.00 1736
4938.67 1609
4939.33 1624
4939.99 1602
4940.66 1597
4941.32 1691
4941.98 1626
4942.65 1566
4943.31 1696
4943.97 1588
4944.64 1581
4945.30 1648
4945.96 1560
4946.63 1608
4947.29 1627
4947.95 1528
4948.62 1557
4949.28 1635
4949.94 1636
4950.61 1475
4951.27 1485
4951.94 1522
4952.60 1423
4953.26 1429
4953.93 1538
4954.59 1517
4955.26 1430
4955.92 1441
4956.58 1532
4957.25 1509
4957.91 1514
4958.58 1538
4959.24 1565
4959.90 1475
4960.57 1534
4961.23 1629
4961.90 1665
4962.56 1629
4963.23 1669
4963.89 1787
4964.56 1759
4965.22 1874
4965.89 1953
4966.55 2069
4967.22 2070
4967.88 1995
4968.55 1835
4969.21 1768
4969.88 1709
4970.54 1737
4971.21 1578
4971.87 1609
4972.54 1579
4973.20 1660
4973.87 1566
4974.53 1603
4975.20 1712
4975.86 1631
4976.53 1709
4977.19 1704
4977.86 1688
4978.52 1591
4979.19 1647
4979.86 1595
4980.52 1566
4981.19 1590
4981.85 1583
4982.52 1498
4983.19 1482
4983.85 1608
4984.52 1427
4985.18 1465
4985.85 1590
4986.52 1512
4987.18 1660
4987.85 1726
4988.51 1638
4989.18 1662
4989.85 1563
4990.51 1473
4991.18 1437
4991.85 1518
4992.51 1447
4993.18 1429
4993.85 1448
4994.51 1493
4995.18 1454
4995.85 1438
4996.51 1465
4997.18 1501
4997.85 1476
4998.51 1590
4999.18 1602
4999.85 1479
5000.51 1487
5001.18 1408
5001.85 1475
5002.52 1443
5003.18 1423
5003.85 1388
5004.52 1522
5005.19 1498
5005.85 1420
5006.52 1502
5007.19 1477
5007.86 1482
5008.52 1538
5009.19 1588
5009.86 1515
5010.53 1675
5011.19 1596
5011.86 1538
5012.53 1585
5013.20 1580
5013.87 1588
5014.53 1737
5015.20 1657
5015.87 1581
5016.54 1629
5017.21 1606
5017.87 1758
5018.54 1655
5019.21 1721
5019.88 1823
5020.55 1987
5021.22 2085
5021.88 2352
5022.55 2540
5023.22 2868
5023.89 2999
5024.56 3135
5025.23 3378
5025.90 3397
5026.57 3395
5027.23 3147
5027.90 2943
5028.57 2855
5029.24 2449
5029.91 2264
5030.58 2159
5031.25 1863
5031.92 1715
5032.59 1595
5033.26 1610
5033.93 1510
5034.59 1519
5035.26 1542
5035.93 1515
5036.60 1528
5037.27 1532
5037.94 1426
5038.61 1414
5039.28 1426
5039.95 1461
5040.62 1440
5041.29 1490
5041.96 1531
5042.63 1518
5043.30 1398
5043.97 1478
5044.64 1400
5045.31 1396
5045.98 1418
5046.65 1421
5047.32 1476
5047.99 1586
5048.66 1689
5049.33 1596
5050.00 1581
5050.67 1631
5051.34 1617
5052.01 1627
5052.68 1628
5053.35 1556
5054.03 1493
5054.70 1420
5055.37 1523
5056.04 1475
5056.71 1421
5057.38 1491
5058.05 1407
5058.72 1371
5059.39 1414
5060.06 1368
5060.73 1496
5061.41 1682
5062.08 1700
5062.75 1649
5063.42 1512
5064.09 1568
5064.76 1595
5065.43 1481
5066.10 1512
5066.78 1513
5067.45 1462
5068.12 1397
5068.79 1427
5069.46 1543
5070.13 1425
5070.81 1300
5071.48 1409
5072.15 1486
5072.82 1324
5073.49 1398
5074.17 1415
5074.84 1354
5075.51 1398
5076.18 1356
5076.85 1384
5077.53 1372
5078.20 1469
5078.87 1424
5079.54 1430
5080.22 1437
5080.89 1498
5081.56 1519
5082.23 1549
5082.91 1512
5083.58 1580
5084.25 1514
5084.92 1517
5085.60 1559
5086.27 1453
5086.94 1528
5087.61 1553
5088.29 1468
5088.96 1533
5089.63 1473
5090.31 1445
5090.98 1557
5091.65 1643
5092.33 1696
5093.00 1548
5093.67 1664
5094.35 1607
5095.02 1711
5095.69 1753
5096.37 1559
5097.04 1460
5097.71 1603
5098.39 1545
5099.06 1538
5099.73 1616
5100.41 1487
5101.08 1459
5101.76 1543
5102.43 1562
5103.10 1558
5103.78 1523
5104.45 1530
5105.12 1615
5105.80 1685
5106.47 1623
5107.15 1639
5107.82 1646
5108.50 1573
5109.17 1565
5109.84 1586
5110.52 1572
5111.19 1523
5111.87 1587
5112.54 1394
5113.22 1410
5113.89 1456
5114.57 1441
5115.24 1411
5115.92 1381
5116.59 1462
5117.27 1589
5117.94 1473
5118.61 1523
5119.29 1616
5119.96 1650
5120.64 1607
5121.31 1603
5121.99 1626
5122.67 1700
5123.34 1628
5124.02 1551
5124.69 1499
5125.37 1368
5126.04 1417
5126.72 1537
5127.39 1538
5128.07 1499
5128.74 1512
5129.42 1542
5130.10 1363
5130.77 1409
5131.45 1262
5132.12 1442
5132.80 1496
5133.47 1505
5134.15 1494
5134.83 1421
5135.50 1414
5136.18 1546
5136.85 1517
5137.53 1490
5138.21 1463
5138.88 1529
5139.56 1541
5140.24 1474
5140.91 1547
5141.59 1558
5142.27 1485
5142.94 1508
5143.62 1473
5144.30 1462
5144.97 1419
5145.65 1384
5146.33 1437
5147.00 1383
5147.68 1298
5148.36 1357
5149.03 1383
5149.71 1325
5150.39 1301
5151.06 1327
5151.74 1440
5152.42 1395
5153.10 1370
5153.77 1283
5154.45 1381
5155.13 1427
5155.80 1388
5156.48 1312
5157.16 1400
5157.84 1352
5158.51 1232
5159.19 1230
5159.87 1372
5160.55 1311
5161.23 1305
5161.90 1413
5162.58 1383
5163.26 1468
5163.94 1271
5164.61 1386
5165.29 1410
5165.97 1424
5166.65 1385
5167.33 1341
5168.00 1474
5168.68 1486
5169.36 1448
5170.04 1446
5170.72 1485
5171.40 1352
5172.07 1401
5172.75 1446
5173.43 1418
5174.11 1413
5174.79 1446
5175.47 1282
5176.15 1339
5176.83 1317
5177.50 1403
5178.18 1422
5178.86 1376
5179.54 1425
5180.22 1511
5180.90 1470
5181.58 1502
5182.26 1495
5182.94 1427
5183.62 1468
5184.29 1436
5184.97 1485
5185.65 1460
5186.33 1450
5187.01 1467
5187.69 1370
5188.37 1352
5189.05 1390
5189.73 1224
5190.41 1277
5191.09 1282
5191.77 1302
5192.45 1341
5193.13 1217
5193.81 1273
5194.49 1239
5195.17 1234
5195.85 1201
5196.53 1381
5197.21 1365
5197.89 1205
5198.57 1345
5199.25 1308
5199.93 1292
5200.61 1380
5201.29 1399
5201.97 1331
5202.65 1335
5203.33 1351
5204.01 1394
5204.69 1392
5205.37 1408
5206.05 1355
5206.73 1486
5207.42 1432
5208.10 1457
5208.78 1569
5209.46 1527
5210.14 1705
5210.82 1624
5211.50 1655
5212.18 1577
5212.86 1661
5213.54 1536
5214.23 1542
5214.91 1602
5215.59 1604
5216.27 1593
5216.95 1508
5217.63 1482
5218.31 1421
5219.00 1469
5219.68 1507
5220.36 1567
5221.04 1481
5221.72 1461
5222.40 1470
5223.09 1424
5223.77 1418
5224.45 1532
5225.13 1666
5225.81 1617
5226.50 1579
5227.18 1390
5227.86 1379
5228.54 1382
5229.22 1380
5229.91 1413
5230.59 1421
5231.27 1287
5231.95 1384
5232.64 1281
5233.32 1221
5234.00 1362
5234.68 1401
5235.37 1399
5236.05 1373
5236.73 1353
5237.41 1329
5238.10 1344
5238.78 1372
5239.46 1361
5240.14 1406
5240.83 1436
5241.51 1440
5242.19 1479
5242.88 1467
5243.56 1378
5244.24 1364
5244.93 1399
5245.61 1401
5246.29 1314
5246.98 1295
5247.66 1333
5248.34 1288
5249.03 1333
5249.71 1381
5250.39 1411
5251.08 1413
5251.76 1560
5252.44 1424
5253.13 1361
5253.81 1347
5254.50 1324
5255.18 1364
5255.86 1392
5256.55 1491
5257.23 1376
5257.92 1366
5258.60 1383
5259.28 1277
5259.97 1226
5260.65 1383
5261.34 1277
5262.02 1256
5262.71 1318
5263.39 1428
5264.07 1501
5264.76 1472
5265.44 1487
5266.13 1421
5266.81 1416
5267.50 1528
5268.18 1505
5268.87 1402
5269.55 1513
5270.24 1457
5270.92 1407
5271.61 1437
5272.29 1370
5272.98 1490
5273.66 1573
5274.35 1489
5275.03 1417
5275.72 1346
5276.40 1401
5277.09 1462
5277.77 1511
5278.46 1435
5279.14 1376
5279.83 1514
5280.52 1601
5281.20 1586
5281.89 1628
5282.57 1686
5283.26 1823
5283.94 1799
5284.63 1874
5285.32 1764
5286.00 1792
5286.69 1719
5287.37 1626
5288.06 1589
5288.75 1590
5289.43 1487
5290.12 1401
5290.80 1541
5291.49 1417
5292.18 1393
5292.86 1468
5293.55 1459
5294.24 1331
5294.92 1375
5295.61 1489
5296.30 1335
5296.98 1346
5297.67 1431
5298.36 1458
5299.04 1505
5299.73 1593
5300.42 1595
5301.10 1562
5301.79 1534
5302.48 1527
5303.16 1476
5303.85 1552
5304.54 1552
5305.22 1498
5305.91 1502
5306.60 1573
5307.29 1499
5307.97 1457
5308.66 1316
5309.35 1363
5310.04 1405
5310.72 1455
5311.41 1380
5312.10 1284
5312.79 1380
5313.47 1352
5314.16 1487
5314.85 1423
5315.54 1354
5316.23 1418
5316.91 1505
5317.60 1309
5318.29 1460
5318.98 1353
5319.67 1473
5320.35 1476
5321.04 1581
5321.73 1677
5322.42 1558
5323.11 1660
5323.79 1756
5324.48 1603
5325.17 1568
5325.86 1612
5326.55 1516
5327.24 1326
5327.93 1397
5328.61 1420
5329.30 1347
5329.99 1429
5330.68 1422
5331.37 1414
5332.06 1380
5332.75 1467
5333.44 1444
5334.13 1419
5334.81 1393
5335.50 1541
5336.19 1503
5336.88 1499
5337.57 1462
5338.26 1451
5338.95 1556
5339.64 1528
5340.33 1597
5341.02 1553
5341.71 1606
5342.40 1707
5343.09 1644
5343.78 1646
5344.47 1766
5345.16 1796
5345.85 1765
5346.54 1839
5347.22 1829
5347.91 1850
5348.60 1737
5349.29 1928
5349.98 1882
5350.67 1960
5351.37 2115
5352.06 2376
5352.75 2379
5353.44 2407
5354.13 2588
5354.82 2375
5355.51 2205
5356.20 2046
5356.89 2041
5357.58 1960
5358.27 1814
5358.96 1750
5359.65 1658
5360.34 1474
5361.03 1475
5361.72 1445
5362.41 1450
5363.10 1341
5363.80 1402
5364.49 1426
5365.18 1476
5365.87 1431
5366.56 1405
5367.25 1284
5367.94 1286
5368.63 1335
5369.32 1277
5370.02 1386
5370.71 1301
5371.40 1353
5372.09 1244
5372.78 1282
5373.47 1214
5374.16 1362
5374.86 1308
5375.55 1359
5376.24 1360
5376.93 1349
5377.62 1392
5378.32 1334
5379.01 1195
5379.70 1287
5380.39 1302
5381.08 1332
5381.78 1291
5382.47 1359
5383.16 1366
5383.85 1382
5384.54 1293
5385.24 1343
5385.93 1424
5386.62 1390
5387.31 1378
5388.01 1393
5388.70 1456
5389.39 1427
5390.08 1470
5390.78 1385
5391.47 1498
5392.16 1440
5392.85 1418
5393.55 1551
5394.24 1448
5394.93 1441
5395.63 1486
5396.32 1445
5397.01 1337
5397.71 1294
5398.40 1328
5399.09 1314
5399.79 1251
5400.48 1244
5401.17 1258
5401.87 1280
5402.56 1307
5403.25 1261
5403.95 1379
5404.64 1289
5405.33 1267
5406.03 1295
5406.72 1302
5407.41 1337
5408.11 1382
5408.80 1375
5409.50 1377
5410.19 1305
5410.88 1356
5411.58 1412
5412.27 1425
5412.97 1382
5413.66 1256
5414.35 1350
5415.05 1300
5415.74 1318
5416.44 1441
5417.13 1414
5417.83 1374
5418.52 1417
5419.21 1470
5419.91 1393
5420.60 1283
5421.30 1440
5421.99 1595
5422.69 1551
5423.38 1420
5424.08 1526
5424.77 1553
5425.47 1526
5426.16 1631
5426.86 1551
5427.55 1455
5428.25 1343
5428.94 1429
5429.64 1414
5430.33 1421
5431.03 1367
5431.72 1352
5432.42 1376
5433.11 1323
5433.81 1296
5434.50 1306
5435.20 1387
5435.90 1439
5436.59 1427
5437.29 1498
5437.98 1535
5438.68 1559
5439.37 1638
5440.07 1624
5440.77 1497
5441.46 1504
5442.16 1476
5442.85 1559
5443.55 1517
5444.25 1455
5444.94 1580
5445.64 1611
5446.34 1608
5447.03 1776
5447.73 1998
5448.42 1921
5449.12 2016
5449.82 2031
5450.51 2104
5451.21 2033
5451.91 1913
5452.60 1898
5453.30 1916
5454.00 1870
5454.69 1785
5455.39 1694
5456.09 1636
5456.78 1538
5457.48 1509
5458.18 1535
5458.88 1596
5459.57 1514
5460.27 1495
5460.97 1635
5461.66 1640
5462.36 1642
5463.06 1580
5463.76 1757
5464.45 1727
5465.15 1588
5465.85 1649
5466.55 1754
5467.24 1647
5467.94 1613
5468.64 1673
5469.34 1724
5470.03 1607
5470.73 1661
5471.43 1702
5472.13 1686
5472.83 1670
5473.52 1824
5474.22 1807
5474.92 1782
5475.62 1866
5476.32 1761
5477.01 1808
5477.71 1874
5478.41 1981
5479.11 1938
5479.81 2131
5480.51 2176
5481.20 2231
5481.90 2225
5482.60 2480
5483.30 2494
5484.00 2532
5484.70 2312
5485.40 2166
5486.09 2190
5486.79 2046
5487.49 2092
5488.19 2013
5488.89 1913
5489.59 1890
5490.29 1957
5490.99 1961
5491.69 1970
5492.39 1957
5493.09 2049
5493.78 2013
5494.48 2069
5495.18 2014
5495.88 2102
5496.58 2091
5497.28 2220
5497.98 2232
5498.68 2213
5499.38 2503
5500.08 2631
5500.78 2926
5501.48 3192
5502.18 3502
5502.88 3619
5503.58 3745
5504.28 3612
5504.98 3694
5505.68 3466
5506.38 3169
5507.08 2959
5507.78 2668
5508.48 2403
5509.18 2135
5509.88 2166
5510.58 1962
5511.28 1971
5511.98 1986
5512.68 1975
5513.38 1918
5514.08 1973
5514.78 2130
5515.48 2203
5516.18 2196
5516.89 2156
5517.59 2246
5518.29 2081
5518.99 2084
5519.69 2040
5520.39 1993
5521.09 1966
5521.79 2109
5522.49 2190
5523.19 2058
5523.90 2051
5524.60 2129
5525.30 1860
5526.00 1879
5526.70 1856
5527.40 1724
5528.10 1642
5528.81 1677
5529.51 1737
5530.21 1705
5530.91 1595
5531.61 1568
5532.31 1619
5533.02 1548
5533.72 1484
5534.42 1557
5535.12 1530
5535.82 1426
5536.52 1525
5537.23 1462
5537.93 1450
5538.63 1505
5539.33 1517
5540.04 1479
5540.74 1474
5541.44 1444
5542.14 1484
5542.84 1571
5543.55 1464
5544.25 1498
5544.95 1385
5545.65 1536
5546.36 1542
5547.06 1524
5547.76 1531
5548.47 1583
5549.17 1675
5549.87 1727
5550.57 1698
5551.28 1556
5551.98 1621
5552.68 1604
5553.39 1506
5554.09 1456
5554.79 1499
5555.50 1530
5556.20 1449
5556.90 1441
5557.61 1289
5558.31 1335
5559.01 1299
5559.72 1406
5560.42 1421
5561.12 1364
5561.83 1448
5562.53 1478
5563.23 1483
5563.94 1428
5564.64 1393
5565.35 1519
5566.05 1555
5566.75 1487
5567.46 1371
5568.16 1442
5568.86 1450
5569.57 1462
5570.27 1446
5570.98 1289
5571.68 1355
5572.39 1406
5573.09 1452
5573.79 1333
5574.50 1424
5575.20 1410
5575.91 1509
5576.61 1501
5577.32 1462
5578.02 1416
5578.73 1417
5579.43 1472
5580.14 1462
5580.84 1521
5581.55 1427
5582.25 1366
5582.96 1302
5583.66 1339
5584.37 1282
5585.07 1457
5585.78 1333
5586.48 1320
5587.19 1401
5587.89 1345
5588.60 1322
5589.30 1328
5590.01 1236
5590.71 1390
5591.42 1314
5592.12 1353
5592.83 1376
5593.53 1362
5594.24 1420
5594.95 1319
5595.65 1277
5596.36 1177
5597.06 1334
5597.77 1329
5598.48 1226
5599.18 1145
5599.89 1178
5600.59 1282
5601.30 1306
5602.01 1224
5602.71 1322
5603.42 1218
5604.12 1218
5604.83 1179
5605.54 1090
5606.24 1144
5606.95 1257
5607.66 1236
5608.36 1189
5609.07 1225
5609.78 1167
5610.48 1319
5611.19 1352
5611.90 1256
5612.60 1257
5613.31 1229
5614.02 1170
5614.72 1270
5615.43 1202
5616.14 1226
5616.85 1350
5617.55 1336
5618.26 1322
5618.97 1230
5619.67 1247
5620.38 1278
5621.09 1280
5621.80 1215
5622.50 1217
5623.21 1252
5623.92 1217
5624.63 1351
5625.33 1297
5626.04 1202
5626.75 1314
5627.46 1376
5628.16 1307
5628.87 1270
5629.58 1301
5630.29 1238
5631.00 1290
5631.70 1188
5632.41 1153
5633.12 1293
5633.83 1335
5634.54 1326
5635.24 1256
5635.95 1300
5636.66 1205
5637.37 1122
5638.08 1257
5638.79 1227
5639.50 1236
5640.20 1306
5640.91 1355
5641.62 1245
5642.33 1215
5643.04 1286
5643.75 1337
5644.46 1250
5645.17 1320
5645.87 1368
5646.58 1234
5647.29 1285
5648.00 1255
5648.71 1283
5649.42 1277
5650.13 1409
5650.84 1391
5651.55 1291
5652.26 1285
5652.97 1300
5653.67 1187
5654.38 1286
5655.09 1329
5655.80 1309
5656.51 1472
5657.22 1495
5657.93 1462
5658.64 1434
5659.35 1425
5660.06 1459
5660.77 1483
5661.48 1460
5662.19 1501
5662.90 1463
5663.61 1458
5664.32 1484
5665.03 1457
5665.74 1387
5666.45 1298
5667.16 1331
5667.87 1419
5668.58 1321
5669.29 1408
5670.00 1394
5670.71 1302
5671.42 1417
5672.14 1551
5672.85 1539
5673.56 1585
5674.27 1612
5674.98 1593
5675.69 1579
5676.40 1483
5677.11 1428
5677.82 1426
5678.53 1402
5679.24 1313
5679.95 1354
5680.67 1305
5681.38 1265
5682.09 1365
5682.80 1385
5683.51 1309
5684.22 1290
5684.93 1451
5685.64 1501
5686.36 1423
5687.07 1442
5687.78 1368
5688.49 1367
5689.20 1339
5689.91 1461
5690.63 1433
5691.34 1414
5692.05 1336
5692.76 1313
5693.47 1266
5694.18 1331
5694.90 1239
5695.61 1254
5696.32 1164
5697.03 1275
5697.75 1237
5698.46 1241
5699.17 1243
5699.88 1177
5700.59 1217
5701.31 1268
5702.02 1296
5702.73 1209
5703.44 1249
5704.16 1340
5704.87 1307
5705.58 1182
5706.29 1219
5707.01 1227
5707.72 1227
5708.43 1252
5709.15 1279
5709.86 1240
5710.57 1232
5711.28 1236
5712.00 1310
5712.71 1232
5713.42 1339
5714.14 1379
5714.85 1259
5715.56 1194
5716.28 1331
5716.99 1262
5717.70 1250
5718.42 1202
5719.13 1208
5719.84 1172
5720.56 1234
5721.27 1332
5721.99 1276
5722.70 1310
5723.41 1382
5724.13 1313
5724.84 1336
5725.55 1435
5726.27 1386
5726.98 1401
5727.70 1369
5728.41 1353
5729.12 1466
5729.84 1533
5730.55 1569
5731.27 1539
5731.98 1507
5732.70 1553
5733.41 1480
5734.13 1390
5734.84 1427
5735.55 1449
5736.27 1313
5736.98 1263
5737.70 1230
5738.41 1305
5739.13 1339
5739.84 1422
5740.56 1350
5741.27 1447
5741.99 1445
5742.70 1292
5743.42 1229
5744.13 1390
5744.85 1429
5745.56 1400
5746.28 1412
5746.99 1376
5747.71 1356
5748.42 1289
5749.14 1277
5749.85 1332
5750.57 1299
5751.29 1390
5752.00 1421
5752.72 1421
5753.43 1361
5754.15 1429
5754.86 1524
5755.58 1533
5756.30 1601
5757.01 1508
5757.73 1610
5758.44 1594
5759.16 1640
5759.87 1586
5760.59 1431
5761.31 1413
5762.02 1479
5762.74 1436
5763.46 1397
5764.17 1447
5764.89 1447
5765.60 1367
5766.32 1367
5767.04 1348
5767.75 1436
5768.47 1382
5769.19 1294
5769.90 1391
5770.62 1366
5771.34 1400
5772.05 1393
5772.77 1413
5773.49 1538
5774.21 1478
5774.92 1415
5775.64 1357
5776.36 1312
5777.07 1361
5777.79 1397
5778.51 1457
5779.23 1553
5779.94 1553
5780.66 1586
5781.38 1605
5782.09 1587
5782.81 1591
5783.53 1557
5784.25 1568
5784.96 1681
5785.68 1708
5786.40 1642
5787.12 1643
5787.84 1560
5788.55 1669
5789.27 1687
5789.99 1703
5790.71 1663
5791.43 1942
5792.14 1903
5792.86 1879
5793.58 1980
5794.30 2043
5795.02 1996
5795.73 2054
5796.45 2067
5797.17 2181
5797.89 2366
5798.61 2677
5799.33 3177
5800.05 3768
5800.76 4357
5801.48 5064
5802.20 5554
5802.92 6087
5803.64 6252
5804.36 6084
5805.08 5466
5805.80 4802
5806.51 4233
5807.23 3474
5807.95 3135
5808.67 2771
5809.39 2517
5810.11 2468
5810.83 2311
5811.55 2194
5812.27 2232
5812.99 2283
5813.71 2425
5814.43 2236
5815.14 2389
5815.86 2508
5816.58 2462
5817.30 2453
5818.02 2379
5818.74 2467
5819.46 2384
5820.18 2341
5820.90 2366
5821.62 2453
5822.34 2346
5823.06 2378
5823.78 2293
5824.50 2234
5825.22 1963
5825.94 1814
5826.66 1917
5827.38 1832
5828.10 1811
5828.82 1721
5829.54 1748
5830.26 1731
5830.98 1613
5831.71 1643
5832.43 1775
5833.15 1793
5833.87 1636
5834.59 1717
5835.31 1770
5836.03 1777
5836.75 1796
5837.47 1723
5838.19 1601
5838.91 1669
5839.63 1777
5840.36 1762
5841.08 1835
5841.80 1701
5842.52 1691
5843.24 1680
5843.96 1687
5844.68 1649
5845.40 1521
5846.13 1562
5846.85 1599
5847.57 1536
5848.29 1538
5849.01 1486
5849.73 1467
5850.45 1492
5851.18 1515
5851.90 1467
5852.62 1463
5853.34 1503
5854.06 1565
5854.79 1551
5855.51 1579
5856.23 1523
5856.95 1503
5857.67 1542
5858.40 1539
5859.12 1554
5859.84 1518
5860.56 1545
5861.28 1524
5862.01 1475
5862.73 1569
5863.45 1521
5864.17 1446
5864.90 1570
5865.62 1425
5866.34 1516
5867.07 1507
5867.79 1406
5868.51 1519
5869.23 1542
5869.96 1504
5870.68 1382
5871.40 1455
5872.13 1507
5872.85 1542
5873.57 1508
5874.29 1430
5875.02 1487
5875.74 1563
5876.46 1458
5877.19 1533
5877.91 1573
5878.63 1583
5879.36 1511
5880.08 1516
5880.81 1507
5881.53 1429
5882.25 1408
5882.98 1475
5883.70 1522
5884.42 1566
5885.15 1530
5885.87 1465
5886.60 1456
5887.32 1515
5888.04 1502
5888.77 1485
5889.49 1552
5890.22 1554
5890.94 1485
5891.66 1463
5892.39 1438
5893.11 1438
5893.84 1366
5894.56 1326
5895.29 1339
5896.01 1374
5896.73 1346
5897.46 1361
5898.18 1348
5898.91 1386
5899.63 1379
5900.36 1282
5901.08 1270
5901.81 1411
5902.53 1368
5903.26 1300
5903.98 1356
5904.71 1467
5905.43 1420
5906.16 1422
5906.88 1449
5907.61 1470
5908.33 1452
5909.06 1454
5909.78 1437
5910.51 1404
5911.23 1533
5911.96 1538
5912.69 1506
5913.41 1531
5914.14 1458
5914.86 1444
5915.59 1342
5916.31 1433
5917.04 1486
5917.77 1364
5918.49 1471
5919.22 1429
5919.94 1429
5920.67 1433
5921.39 1440
5922.12 1437
5922.85 1449
5923.57 1516
5924.30 1530
5925.03 1494
5925.75 1489
5926.48 1444
5927.20 1400
5927.93 1439
5928.66 1420
5929.38 1429
5930.11 1482
5930.84 1563
5931.56 1593
5932.29 1630
5933.02 1660
5933.74 1534
5934.47 1560
5935.20 1677
5935.93 1666
5936.65 1602
5937.38 1574
5938.11 1685
5938.83 1760
5939.56 1767
5940.29 1869
5941.02 1967
5941.74 1913
5942.47 1984
5943.20 2007
5943.92 2005
5944.65 1927
5945.38 1908
5946.11 1906
5946.83 1837
5947.56 1907
5948.29 2107
5949.02 2054
5949.75 2028
5950.47 1952
5951.20 1964
5951.93 2039
5952.66 2130
5953.39 2235
5954.11 2200
5954.84 2330
5955.57 2537
5956.30 2383
5957.03 2283
5957.75 2404
5958.48 2260
5959.21 2269
5959.94 2332
5960.67 2326
5961.40 2396
5962.12 2343
5962.85 2352
5963.58 2425
5964.31 2345
5965.04 2434
5965.77 2686
5966.50 2682
5967.23 2889
5967.95 3089
5968.68 3100
5969.41 3098
5970.14 3207
5970.87 3277
5971.60 3336
5972.33 3194
5973.06 3290
5973.79 3267
5974.52 3006
5975.25 2940
5975.98 3074
5976.71 3145
5977.43 2897
5978.16 2898
5978.89 3035
5979.62 3019
5980.35 3021
5981.08 3147
5981.81 3241
5982.54 3314
5983.27 3301
5984.00 3491
5984.73 3575
5985.46 3638
5986.19 3649
5986.92 3724
5987.65 3720
5988.38 3748
5989.11 3809
5989.84 3859
5990.57 3689
5991.30 3649
5992.03 3557
5992.76 3483
5993.49 3673
5994.22 3696
5994.96 3807
5995.69 3778
5996.42 3908
5997.15 3912
5997.88 4021
5998.61 4056
5999.34 4140
6000.07 4325
6000.80 4316
6001.53 4391
6002.26 4369
6002.99 4439
6003.73 4484
6004.46 4316
6005.19 4002
6005.92 4122
6006.65 4122
6007.38 4012
6008.11 4080
6008.84 3940
6009.58 4281
6010.31 4501
6011.04 5052
6011.77 5784
6012.50 6696
6013.23 7923
6013.97 9567
6014.70 11085
6015.43 12261
6016.16 13073
6016.89 13689
6017.62 14231
6018.36 13210
6019.09 12544
6019.82 11093
6020.55 9702
6021.29 8399
6022.02 7229
6022.75 6173
6023.48 5527
6024.21 4668
6024.95 4081
6025.68 3766
6026.41 3358
6027.14 3419
6027.88 3239
6028.61 3166
6029.34 3061
6030.07 3075
6030.81 3105
6031.54 3058
6032.27 2941
6033.01 2886
6033.74 2691
6034.47 2670
6035.20 2607
6035.94 2577
6036.67 2536
6037.40 2655
6038.14 2626
6038.87 2561
6039.60 2469
6040.34 2624
6041.07 2810
6041.80 2848
6042.54 2846
6043.27 2772
6044.00 2941
6044.74 2872
6045.47 2865
6046.21 2994
6046.94 3021
6047.67 3132
6048.41 3184
6049.14 2977
6049.87 3208
6050.61 3253
6051.34 3292
6052.08 3320
6052.81 3570
6053.54 3842
6054.28 4046
6055.01 4161
6055.75 4170
6056.48 4150
6057.22 4015
6057.95 3937
6058.68 3811
6059.42 3547
6060.15 3378
6060.89 3303
6061.62 3395
6062.36 3263
6063.09 3211
6063.83 3096
6064.56 3147
6065.30 3085
6066.03 3133
6066.77 2906
6067.50 2847
6068.24 2882
6068.97 2892
6069.71 2997
6070.44 2941
6071.18 2737
6071.91 2778
6072.65 2746
6073.38 2612
6074.12 2653
6074.85 2641
6075.59 2634
6076.32 2513
6077.06 2414
6077.80 2491
6078.53 2472
6079.27 2526
6080.00 2453
6080.74 2585
6081.47 2577
6082.21 2543
6082.95 2536
6083.68 2414
6084.42 2293
6085.15 2423
6085.89 2390
6086.63 2399
6087.36 2330
6088.10 2143
6088.83 2221
6089.57 2259
6090.31 2363
6091.04 2351
6091.78 2234
6092.52 2319
6093.25 2352
6093.99 2311
6094.73 2334
6095.46 2443
6096.20 2188
6096.94 2223
6097.67 2166
6098.41 2153
6099.15 2151
6099.88 2132
6100.62 2219
6101.36 2169
6102.10 2072
6102.83 2089
6103.57 2097
6104.31 1955
6105.04 2038
6105.78 1923
6106.52 2015
6107.26 2000
6107.99 2051
6108.73 1978
6109.47 1956
6110.21 2110
6110.94 2120
6111.68 1951
6112.42 2036
6113.16 2036
6113.89 2085
6114.63 2071
6115.37 2133
6116.11 2141
6116.85 2086
6117.58 2141
6118.32 2205
6119.06 2114
6119.80 2124
6120.54 2129
6121.27 2103
6122.01 2084
6122.75 2049
6123.49 2195
6124.23 2099
6124.97 2108
6125.70 2194
6126.44 2127
6127.18 2160
6127.92 2035
6128.66 2156
6129.40 2199
6130.14 2125
6130.88 2184
6131.61 2190
6132.35 2289
6133.09 2223
6133.83 2098
6134.57 2198
6135.31 2202
6136.05 2200
6136.79 2176
6137.53 2212
6138.27 2161
6139.01 2146
6139.74 2185
6140.48 2391
6141.22 2454
6141.96 2326
6142.70 2193
6143.44 2319
6144.18 2383
6144.92 2203
6145.66 2269
6146.40 2291
6147.14 2203
6147.88 2282
6148.62 2236
6149.36 2305
6150.10 2262
6150.84 2269
6151.58 2261
6152.32 2364
6153.06 2322
6153.80 2359
6154.54 2515
6155.28 2507
6156.02 2536
6156.76 2554
6157.50 2392
6158.24 2424
6158.98 2451
6159.72 2527
6160.46 2621
6161.21 2614
6161.95 2513
6162.69 2635
6163.43 2698
6164.17 2684
6164.91 2923
6165.65 3190
6166.39 3274
6167.13 3388
6167.87 3482
6168.61 3541
6169.36 3755
6170.10 3943
6170.84 4067
6171.58 3778
6172.32 3928
6173.06 3815
6173.80 3708
6174.54 3586
6175.29 3422
6176.03 3593
6176.77 3438
6177.51 3427
6178.25 3506
6178.99 3351
6179.74 3368
6180.48 3239
6181.22 3244
6181.96 3464
6182.70 3404
6183.45 3503
6184.19 3681
6184.93 3695
6185.67 3549
6186.41 3733
6187.16 3677
6187.90 3803
6188.64 3666
6189.38 3765
6190.12 3710
6190.87 3850
6191.61 3944
6192.35 3954
6193.09 4177
6193.84 4264
6194.58 4462
6195.32 4591
6196.07 4749
6196.81 4891
6197.55 4905
6198.29 5021
6199.04 4941
6199.78 4755
6200.52 4609
6201.27 4657
6202.01 4620
6202.75 4592
6203.50 4565
6204.24 4741
6204.98 4913
6205.73 5573
6206.47 6451
6207.21 7543
6207.96 9308
6208.70 11271
6209.44 13842
6210.19 17080
6210.93 20033
6211.67 22255
6212.42 23319
6213.16 23530
6213.90 22738
6214.65 21355
6215.39 18537
6216.14 15605
6216.88 13243
6217.62 10905
6218.37 8701
6219.11 7314
6219.86 6227
6220.60 5361
6221.35 4817
6222.09 4483
6222.83 4223
6223.58 4054
6224.32 4010
6225.07 3800
6225.81 3855
6226.56 3891
6227.30 3911
6228.05 3946
6228.79 3663
6229.53 3672
6230.28 3409
6231.02 3250
6231.77 3162
6232.51 2899
6233.26 2905
6234.00 2806
6234.75 2694
6235.49 2699
6236.24 2603
6236.98 2751
6237.73 2859
6238.48 2851
6239.22 2935
6239.97 3036
6240.71 2915
6241.46 2859
6242.20 3001
6242.95 3083
6243.69 3194
6244.44 3164
6245.18 3226
6245.93 3268
6246.68 3432
6247.42 3728
6248.17 3961
6248.91 4317
6249.66 4715
6250.41 5057
6251.15 5213
6251.90 5291
6252.64 5501
6253.39 5342
6254.14 4968
6254.88 4514
6255.63 4227
6256.38 3937
6257.12 3686
6257.87 3558
6258.61 3466
6259.36 3336
6260.11 3172
6260.85 3185
6261.60 3233
6262.35 3296
6263.09 3202
6263.84 3275
6264.59 3302
6265.34 3277
6266.08 3244
6266.83 3089
6267.58 3279
6268.32 3434
6269.07 3377
6269.82 3265
6270.56 3329
6271.31 3255
6272.06 3262
6272.81 3358
6273.55 3372
6274.30 3345
6275.05 3431
6275.80 3549
6276.54 3465
6277.29 3476
6278.04 3600
6278.79 3873
6279.53 3989
6280.28 4061
6281.03 3953
6281.78 3755
6282.53 3620
6283.27 3391
6284.02 3378
6284.77 3211
6285.52 3164
6286.27 3012
6287.01 2944
6287.76 3000
6288.51 2940
6289.26 3249
6290.01 3061
6290.76 3038
6291.50 3237
6292.25 3267
6293.00 3108
6293.75 3036
6294.50 2911
6295.25 2718
6296.00 2663
6296.74 2589
6297.49 2602
6298.24 2558
6298.99 2526
6299.74 2571
6300.49 2553
6301.24 2481
6301.99 2483
6302.74 2530
6303.49 2697
6304.23 2743
6304.98 2703
6305.73 2685
6306.48 2641
6307.23 2618
6307.98 2676
6308.73 2542
6309.48 2464
6310.23 2415
6310.98 2575
6311.73 2656
6312.48 2496
6313.23 2407
6313.98 2375
6314.73 2523
6315.48 2453
6316.23 2365
6316.98 2284
6317.73 2394
6318.48 2415
6319.23 2495
6319.98 2522
6320.73 2571
6321.48 2347
6322.23 2354
6322.98 2370
6323.73 2362
6324.48 2325
6325.23 2258
6325.98 2222
6326.73 2149
6327.48 2141
6328.23 2212
6328.98 2235
6329.73 2317
6330.49 2279
6331.24 2231
6331.99 2299
6332.74 2271
6333.49 2314
6334.24 2212
6334.99 2236
6335.74 2140
6336.49 2192
6337.24 2168
6338.00 2174
6338.75 2225
6339.50 2187
6340.25 2183
6341.00 2451
6341.75 2305
6342.50 2184
6343.25 2282
6344.01 2292
6344.76 2235
6345.51 2228
6346.26 2330
6347.01 2277
6347.77 2397
6348.52 2458
6349.27 2407
6350.02 2301
6350.77 2405
6351.52 2579
6352.28 2606
6353.03 2553
6353.78 2804
6354.53 2935
6355.29 3005
6356.04 2967
6356.79 3039
6357.54 3219
6358.29 2997
6359.05 2944
6359.80 2689
6360.55 2569
6361.30 2418
6362.06 2467
6362.81 2510
6363.56 2375
6364.32 2396
6365.07 2382
6365.82 2390
6366.57 2357
6367.33 2358
6368.08 2319
6368.83 2361
6369.59 2362
6370.34 2320
6371.09 2248
6371.85 2304
6372.60 2144
6373.35 2254
6374.11 2210
6374.86 2133
6375.61 2244
6376.37 2314
6377.12 2289
6377.87 2158
6378.63 2238
6379.38 2169
6380.13 2132
6380.89 2060
6381.64 2061
6382.40 2047
6383.15 2212
6383.90 2162
6384.66 2190
6385.41 2284
6386.17 2206
6386.92 2121
6387.67 2066
6388.43 2075
6389.18 1984
6389.94 1996
6390.69 1909
6391.45 1873
6392.20 2029
6392.95 1944
6393.71 1948
6394.46 1924
6395.22 1749
6395.97 1825
6396.73 1805
6397.48 1829
6398.24 1847
6398.99 1809
6399.75 1755
6400.50 1748
6401.26 1756
6402.01 1795
6402.77 1619
6403.52 1698
6404.28 1764
6405.03 1691
6405.79 1626
6406.54 1674
6407.30 1843
6408.05 1869
6408.81 1838
6409.56 1718
6410.32 1775
6411.08 1830
6411.83 1834
6412.59 1651
6413.34 1755
6414.10 1841
6414.85 1752
6415.61 1838
6416.37 1699
6417.12 1685
6417.88 1783
6418.63 1805
6419.39 1686
6420.15 1632
6420.90 1684
6421.66 1609
6422.41 1668
6423.17 1627
6423.93 1733
6424.68 1798
6425.44 1760
6426.20 1682
6426.95 1770
6427.71 1772
6428.47 1664
6429.22 1659
6429.98 1735
6430.73 1811
6431.49 1756
6432.25 1757
6433.01 1687
6433.76 1673
6434.52 1659
6435.28 1723
6436.03 1689
6436.79 1661
6437.55 1775
6438.30 1700
6439.06 1706
6439.82 1845
6440.58 1878
6441.33 1789
6442.09 1737
6442.85 1785
6443.61 1722
6444.36 1889
6445.12 1739
6445.88 1719
6446.64 1705
6447.39 1776
6448.15 1713
6448.91 1701
6449.67 1774
6450.42 1738
6451.18 1762
6451.94 1800
6452.70 1653
6453.46 1622
6454.21 1827
6454.97 1734
6455.73 1703
6456.49 1711
6457.25 1794
6458.01 1816
6458.76 1824
6459.52 1735
6460.28 1816
6461.04 1797
6461.80 1797
6462.56 1731
6463.32 1695
6464.07 1738
6464.83 1740
6465.59 1849
6466.35 1772
6467.11 1778
6467.87 1761
6468.63 1833
6469.39 1855
6470.15 1887
6470.90 1828
6471.66 1824
6472.42 1885
6473.18 1954
6473.94 1899
6474.70 1897
6475.46 1953
6476.22 2015
6476.98 2057
6477.74 1968
6478.50 2040
6479.26 1988
6480.02 1990
6480.78 2061
6481.54 2039
6482.30 2111
6483.06 2098
6483.82 2155
6484.58 2167
6485.34 2159
6486.10 2180
6486.86 2284
6487.62 2228
6488.38 2232
6489.14 2414
6489.90 2226
6490.66 2391
6491.42 2411
6492.18 2357
6492.94 2489
6493.70 2575
6494.46 2619
6495.22 2685
6495.98 2626
6496.74 2778
6497.50 2972
6498.26 2966
6499.02 2953
6499.78 3068
6500.54 2959
6501.30 2907
6502.06 2917
6502.83 2956
6503.59 2813
6504.35 2905
6505.11 2945
6505.87 2945
6506.63 2968
6507.39 2911
6508.15 2982
6508.91 3024
6509.68 3377
6510.44 3690
6511.20 3634
6511.96 3634
6512.72 3824
6513.48 3701
6514.25 3637
6515.01 3588
6515.77 3502
6516.53 3534
6517.29 3601
6518.05 3533
6518.82 3524
6519.58 3424
6520.34 3532
6521.10 3601
6521.86 3601
6522.63 3857
6523.39 3960
6524.15 3933
6524.91 3937
6525.67 4432
6526.44 4585
6527.20 4826
6527.96 5316
6528.72 5808
6529.49 6149
6530.25 6627
6531.01 6928
6531.77 6734
6532.54 6868
6533.30 6795
6534.06 6921
6534.83 6993
6535.59 7187
6536.35 8264
6537.11 9349
6537.88 10714
6538.64 11910
6539.40 13087
6540.17 13695
6540.93 13530
6541.69 12390
6542.46 11112
6543.22 9385
6543.98 7980
6544.75 6988
6545.51 5924
6546.27 5053
6547.04 4502
6547.80 3997
6548.56 3683
6549.33 3274
6550.09 3091
6550.86 3267
6551.62 3237
6552.38 3061
6553.15 2956
6553.91 3035
6554.67 3080
6555.44 3012
6556.20 3019
6556.97 2923
6557.73 2895
6558.50 2915
6559.26 2852
6560.02 2817
6560.79 2802
6561.55 2970
6562.32 2777
6563.08 2921
6563.85 3036
6564.61 3042
6565.37 3130
6566.14 3180
6566.90 3393
6567.67 3461
6568.43 3321
6569.20 3299
6569.96 3416
6570.73 3409
6571.49 3289
6572.26 3173
6573.02 3205
6573.79 3164
6574.55 3420
6575.32 3606
6576.08 3686
6576.85 3654
6577.61 3814
6578.38 4050
6579.15 4033
6579.91 3992
6580.68 3915
6581.44 3910
6582.21 4071
6582.97 4089
6583.74 3940
6584.50 3929
6585.27 4026
6586.04 3919
6586.80 3701
6587.57 3613
6588.33 3496
6589.10 3496
6589.87 3571
6590.63 3616
6591.40 3432
6592.16 3645
6592.93 3832
6593.70 3943
6594.46 4497
6595.23 4805
6596.00 5247
6596.76 5887
6597.53 6197
6598.30 6356
6599.06 6309
6599.83 6256
6600.59 6194
6601.36 5763
6602.13 5266
6602.90 4706
6603.66 4169
6604.43 3719
6605.20 3674
6605.96 3401
6606.73 3135
6607.50 3129
6608.26 3250
6609.03 3145
6609.80 2993
6610.57 3110
6611.33 2964
6612.10 2960
6612.87 2884
6613.64 2908
6614.40 2825
6615.17 2680
6615.94 2628
6616.71 2742
6617.47 2744
6618.24 2626
6619.01 2440
6619.78 2520
6620.54 2688
6621.31 2444
6622.08 2451
6622.85 2455
6623.62 2608
6624.38 2513
6625.15 2540
6625.92 2547
6626.69 2562
6627.46 2633
6628.22 2625
6628.99 2505
6629.76 2500
6630.53 2509
6631.30 2510
6632.07 2552
6632.83 2672
6633.60 2757
6634.37 2899
6635.14 3119
6635.91 3278
6636.68 3389
6637.45 3579
6638.22 3549
6638.98 3513
6639.75 3302
6640.52 3129
6641.29 2981
6642.06 2914
6642.83 2751
6643.60 2559
6644.37 2507
6645.14 2520
6645.91 2427
6646.68 2282
6647.45 2293
6648.22 2382
6648.98 2369
6649.75 2330
6650.52 2408
6651.29 2427
6652.06 2323
6652.83 2255
6653.60 2386
6654.37 2409
6655.14 2270
6655.91 2191
6656.68 2217
6657.45 2343
6658.22 2212
6658.99 2222
6659.76 2197
6660.53 2158
6661.30 2252
6662.07 2179
6662.84 2130
6663.61 2133
6664.38 2176
6665.15 2126
6665.92 2131
6666.69 2175
6667.47 2135
6668.24 2169
6669.01 2056
6669.78 2177
6670.55 2239
6671.32 2295
6672.09 2190
6672.86 2323
6673.63 2273
6674.40 2178
6675.17 2082
6675.94 2169
6676.72 2307
6677.49 2239
6678.26 2195
6679.03 2231
6679.80 2209
6680.57 2173
6681.34 2305
6682.11 2242
6682.89 2328
6683.66 2326
6684.43 2350
6685.20 2441
6685.97 2445
6686.74 2502
6687.51 2689
6688.29 2545
6689.06 2680
6689.83 2710
6690.60 2583
6691.37 2527
6692.15 2425
6692.92 2320
6693.69 2177
6694.46 2204
6695.23 2044
6696.01 2073
6696.78 2038
6697.55 2036
6698.32 2161
6699.10 2115
6699.87 1996
6700.64 2004
6701.41 1869
6702.19 1858
6702.96 1853
6703.73 2001
6704.50 2026
6705.28 1958
6706.05 1884
6706.82 1982
6707.59 2028
6708.37 2000
6709.14 1965
6709.91 1977
6710.69 1880
6711.46 1906
6712.23 1907
6713.01 1906
6713.78 1874
6714.55 1973
6715.33 1872
6716.10 1874
6716.87 1836
6717.65 1712
6718.42 1846
6719.19 1761
6719.97 1816
6720.74 1905
6721.51 1712
6722.29 1781
6723.06 1778
6723.84 1818
6724.61 1860
6725.38 1706
6726.16 1817
6726.93 1847
6727.70 1739
6728.48 1703
6729.25 1728
6730.03 1845
6730.80 1813
6731.58 1837
6732.35 1700
6733.12 1820
6733.90 1871
6734.67 1921
6735.45 1887
6736.22 1918
6737.00 1886
6737.77 1843
6738.55 1935
6739.32 1954
6740.10 1899
6740.87 1940
6741.65 1923
6742.42 1974
6743.19 1920
6743.97 1903
6744.74 1817
6745.52 1825
6746.29 1832
6747.07 1875
6747.85 1966
6748.62 2002
6749.40 2057
6750.17 2085
6750.95 2232
6751.72 2176
6752.50 2195
6753.27 2315
6754.05 2398
6754.82 2533
6755.60 2658
6756.38 2576
6757.15 2560
6757.93 2540
6758.70 2344
6759.48 2310
6760.25 2113
6761.03 2056
6761.81 2040
6762.58 1895
6763.36 1909
6764.13 1907
6764.91 1881
6765.69 1892
6766.46 1896
6767.24 1885
6768.02 1786
6768.79 1861
6769.57 1962
6770.35 1938
6771.12 1967
6771.90 1938
6772.67 1883
6773.45 1865
6774.23 1886
6775.00 1785
6775.78 1865
6776.56 1891
6777.34 1790
6778.11 1756
6778.89 1796
6779.67 1688
6780.44 1855
6781.22 1937
6782.00 1959
6782.77 1927
6783.55 1951
6784.33 1887
6785.11 1929
6785.88 1976
6786.66 1964
6787.44 1846
6788.22 1911
6788.99 1877
6789.77 1815
6790.55 1659
6791.33 1558
6792.10 1684
6792.88 1673
6793.66 1648
6794.44 1654
6795.22 1693
6795.99 1781
6796.77 1610
6797.55 1625
6798.33 1665
6799.11 1652
6799.88 1678
6800.66 1728
6801.44 1689
6802.22 1691
6803.00 1635
6803.78 1644
6804.55 1759
6805.33 1690
6806.11 1733
6806.89 1758
6807.67 1626
6808.45 1676
6809.23 1749
6810.00 1655
6810.78 1733
6811.56 1640
6812.34 1673
6813.12 1731
6813.90 1714
6814.68 1601
6815.46 1721
6816.24 1663
6817.02 1712
6817.79 1858
6818.57 1717
6819.35 1701
6820.13 1751
6820.91 1699
6821.69 1690
6822.47 1721
6823.25 1683
6824.03 1737
6824.81 1767
6825.59 1719
6826.37 1698
6827.15 1778
6827.93 1823
6828.71 1633
6829.49 1703
6830.27 1689
6831.05 1758
6831.83 1656
6832.61 1629
6833.39 1717
6834.17 1674
6834.95 1711
6835.73 1745
6836.51 1652
6837.29 1630
6838.07 1652
6838.85 1717
6839.63 1637
6840.41 1627
6841.19 1574
6841.97 1745
6842.75 1640
6843.53 1710
6844.31 1693
6845.09 1648
6845.88 1706
6846.66 1669
6847.44 1787
6848.22 1832
6849.00 2017
6849.78 2307
6850.56 2577
6851.34 2915
6852.12 3368
6852.91 3652
6853.69 4267
6854.47 4598
6855.25 4444
6856.03 4282
6856.81 3958
6857.59 3559
6858.37 3090
6859.16 2812
6859.94 2540
6860.72 2304
6861.50 2179
6862.28 2005
6863.06 1908
6863.85 1857
6864.63 1812
6865.41 1844
6866.19 1896
6866.97 1881
6867.76 1930
6868.54 1866
6869.32 1914
6870.10 2011
6870.89 2048
6871.67 2003
6872.45 1948
6873.23 1884
6874.01 1821
6874.80 1642
6875.58 1790
6876.36 1900
6877.14 1840
6877.93 1820
6878.71 1878
6879.49 1950
6880.28 1900
6881.06 1955
6881.84 2050
6882.62 2133
6883.41 2302
6884.19 2158
6884.97 2033
6885.76 2354
6886.54 2261
6887.32 2416
6888.11 2734
6888.89 3010
6889.67 3144
6890.46 3437
6891.24 3749
6892.02 3521
6892.81 3410
6893.59 3143
6894.37 2985
6895.16 2688
6895.94 2453
6896.72 2331
6897.51 2218
6898.29 2256
6899.08 2184
6899.86 2230
6900.64 2202
6901.43 2264
6902.21 2251
6903.00 2314
6903.78 2337
6904.56 2354
6905.35 2349
6906.13 2409
6906.92 2221
6907.70 2200
6908.49 2170
6909.27 2106
6910.05 2213
6910.84 2201
6911.62 2127
6912.41 2095
6913.19 1979
6913.98 1975
6914.76 1978
6915.55 1975
6916.33 1987
6917.12 1913
6917.90 2016
6918.69 1984
6919.47 1968
6920.26 1983
6921.04 2078
6921.83 1941
6922.61 1939
6923.40 2046
6924.18 1998
6924.97 2005
6925.75 1983
6926.54 1983
6927.32 2148
6928.11 2218
6928.89 2168
6929.68 2341
6930.47 2231
6931.25 2156
6932.04 2119
6932.82 2151
6933.61 2233
6934.39 2218
6935.18 2135
6935.97 2283
6936.75 2151
6937.54 2317
6938.32 2227
6939.11 2056
6939.90 2193
6940.68 2207
6941.47 2235
6942.26 2197
6943.04 2349
6943.83 2364
6944.61 2363
6945.40 2516
6946.19 2566
6946.97 2670
6947.76 2639
6948.55 2613
6949.33 2588
6950.12 2782
6950.91 2653
6951.69 2724
6952.48 2671
6953.27 2614
6954.06 2689
6954.84 2698
6955.63 2614
6956.42 2633
6957.20 2624
6957.99 2831
6958.78 2859
6959.57 2914
6960.35 3075
6961.14 3134
6961.93 3088
6962.72 3058
6963.50 3060
6964.29 2959
6965.08 2984
6965.87 2982
6966.65 3001
6967.44 3009
6968.23 3006
6969.02 3116
6969.80 3135
6970.59 3246
6971.38 3271
6972.17 3466
6972.96 3443
6973.74 3553
6974.53 3719
6975.32 3652
6976.11 3450
6976.90 3450
6977.69 3506
6978.47 3554
6979.26 3651
6980.05 3731
6980.84 3896
6981.63 3926
6982.42 4194
6983.20 4386
6983.99 4758
6984.78 5650
6985.57 6700
6986.36 7734
6987.15 8919
6987.94 10299
6988.73 11016
6989.52 11358
6990.30 11228
6991.09 10815
6991.88 9762
6992.67 8735
6993.46 7678
6994.25 6621
6995.04 5924
6995.83 5285
6996.62 4953
6997.41 5052
6998.20 5179
6998.99 5673
6999.78 6741
7000.57 7873
7001.36 9057
7002.15 10135
7002.94 11167
7003.72 11700
7004.51 11254
7005.30 10404
7006.09 9445
7006.88 8157
7007.67 7016
7008.46 5928
7009.25 5128
7010.04 4669
7010.83 3821
7011.63 3652
7012.42 3540
7013.21 3434
7014.00 3418
7014.79 3517
7015.58 3436
7016.37 3465
7017.16 3527
7017.95 3381
7018.74 3144
7019.53 3120
7020.32 3085
7021.11 2840
7021.90 2837
7022.69 2822
7023.48 2830
7024.27 2733
7025.07 2779
7025.86 2880
7026.65 2947
7027.44 3013
7028.23 3211
7029.02 3092
7029.81 3118
7030.60 3087
7031.40 2998
7032.19 3008
7032.98 2925
7033.77 2810
7034.56 2684
7035.35 2512
7036.14 2445
7036.94 2524
7037.73 2613
7038.52 2654
7039.31 2739
7040.10 2803
7040.89 2886
7041.69 3048
7042.48 3085
7043.27 2882
7044.06 2731
7044.86 2628
7045.65 2832
7046.44 2872
7047.23 2714
7048.02 2686
7048.82 2696
7049.61 2769
7050.40 2680
7051.19 2769
7051.99 2919
7052.78 3040
7053.57 3118
7054.36 3074
7055.16 3000
7055.95 2946
7056.74 2737
7057.53 2650
7058.33 2460
7059.12 2405
7059.91 2415
7060.71 2433
7061.50 2565
7062.29 2596
7063.09 2460
7063.88 2398
7064.67 2423
7065.47 2463
7066.26 2437
7067.05 2440
7067.85 2451
7068.64 2358
7069.43 2386
7070.23 2286
7071.02 2273
7071.81 2320
7072.61 2257
7073.40 2231
7074.19 2288
7074.99 2183
7075.78 2153
7076.58 2176
7077.37 2156
7078.16 2246
7078.96 2160
7079.75 2118
7080.55 2246
7081.34 2187
7082.13 2092
7082.93 2169
7083.72 2272
7084.52 2118
7085.31 2119
7086.11 2091
7086.90 2050
7087.70 2056
7088.49 2232
7089.28 2385
7090.08 2484
7090.87 2416
7091.67 2477
7092.46 2485
7093.26 2374
7094.05 2338
7094.85 2103
7095.64 1988
7096.44 1930
7097.23 1861
7098.03 1805
7098.82 1858
7099.62 1809
7100.41 1718
7101.21 1630
7102.00 1768
7102.80 1733
7103.59 1652
7104.39 1631
7105.19 1669
7105.98 1614
7106.78 1658
7107.57 1667
7108.37 1706
7109.16 1582
7109.96 1550
7110.76 1510
7111.55 1527
7112.35 1578
7113.14 1462
7113.94 1500
7114.74 1544
7115.53 1526
7116.33 1506
7117.12 1631
7117.92 1562
7118.72 1659
7119.51 1616
7120.31 1574
7121.11 1593
7121.90 1583
7122.70 1604
7123.49 1567
7124.29 1585
7125.09 1493
7125.88 1567
7126.68 1504
7127.48 1479
7128.27 1490
7129.07 1549
7129.87 1575
7130.67 1642
7131.46 1562
7132.26 1594
7133.06 1655
7133.85 1669
7134.65 1531
7135.45 1477
7136.24 1593
7137.04 1612
7137.84 1588
7138.64 1520
7139.43 1587
7140.23 1536
7141.03 1587
7141.83 1588
7142.62 1456
7143.42 1509
7144.22 1638
7145.02 1576
7145.82 1504
7146.61 1587
7147.41 1643
7148.21 1687
7149.01 1639
7149.80 1576
7150.60 1560
7151.40 1601
7152.20 1609
7153.00 1527
7153.80 1389
7154.59 1527
7155.39 1509
7156.19 1410
7156.99 1405
7157.79 1424
7158.59 1513
7159.38 1547
7160.18 1507
7160.98 1468
7161.78 1553
7162.58 1525
7163.38 1537
7164.18 1441
7164.98 1324
7165.77 1367
7166.57 1436
7167.37 1384
7168.17 1389
7168.97 1372
7169.77 1459
7170.57 1444
7171.37 1364
7172.17 1481
7172.97 1417
7173.77 1465
7174.56 1457
7175.36 1353
7176.16 1379
7176.96 1441
7177.76 1469
7178.56 1375
7179.36 1393
7180.16 1437
7180.96 1460
7181.76 1531
7182.56 1597
7183.36 1648
7184.16 1685
7184.96 1672
7185.76 1745
7186.56 1902
7187.36 1900
7188.16 1802
7188.96 1783
7189.76 1628
7190.56 1639
7191.36 1569
7192.16 1464
7192.96 1470
7193.76 1395
7194.56 1293
7195.36 1315
7196.17 1269
7196.97 1275
7197.77 1310
7198.57 1333
7199.37 1280
7200.17 1291
7200.97 1328
7201.77 1342
7202.57 1464
7203.37 1400
7204.17 1376
7204.97 1390
7205.78 1395
7206.58 1311
7207.38 1346
7208.18 1350
7208.98 1264
7209.78 1317
7210.58 1300
7211.38 1285
7212.19 1314
7212.99 1332
7213.79 1336
7214.59 1338
7215.39 1259
7216.19 1296
7217.00 1302
7217.80 1277
7218.60 1377
7219.40 1341
7220.20 1379
7221.01 1334
7221.81 1358
7222.61 1300
7223.41 1377
7224.21 1414
7225.02 1409
7225.82 1417
7226.62 1389
7227.42 1416
7228.23 1427
7229.03 1371
7229.83 1386
7230.63 1413
7231.44 1370
7232.24 1373
7233.04 1327
7233.84 1406
7234.65 1250
7235.45 1294
7236.25 1406
7237.05 1368
7237.86 1346
7238.66 1359
7239.46 1430
7240.27 1495
7241.07 1433
7241.87 1531
7242.68 1413
7243.48 1460
7244.28 1532
7245.09 1557
7245.89 1514
7246.69 1505
7247.50 1487
7248.30 1500
7249.10 1543
7249.91 1450
7250.71 1469
7251.51 1482
7252.32 1564
7253.12 1513
7253.92 1518
7254.73 1508
7255.53 1541
7256.34 1527
7257.14 1494
7257.94 1566
7258.75 1585
7259.55 1562
7260.36 1668
7261.16 1620
7261.97 1484
7262.77 1539
7263.57 1649
7264.38 1589
7265.18 1550
7265.99 1597
7266.79 1638
7267.60 1618
7268.40 1628
7269.21 1758
7270.01 1727
7270.82 1857
7271.62 1908
7272.42 1926
7273.23 1990
7274.03 1880
7274.84 1786
7275.64 1889
7276.45 1949
7277.25 1915
7278.06 2137
7278.86 2020
7279.67 1962
7280.48 2028
7281.28 2130
7282.09 2286
7282.89 2436
7283.70 2469
7284.50 2778
7285.31 3372
7286.11 3700
7286.92 4079
7287.72 4507
7288.53 4504
7289.34 4424
7290.14 4347
7290.95 3982
7291.75 3651
7292.56 3229
7293.37 2999
7294.17 2672
7294.98 2615
7295.78 2420
7296.59 2405
7297.40 2412
7298.20 2358
7299.01 2366
7299.82 2420
7300.62 2465
7301.43 2473
7302.23 2443
7303.04 2625
7303.85 2621
7304.65 2675
7305.46 2646
7306.27 2847
7307.07 2860
7307.88 2827
7308.69 2908
7309.50 3116
7310.30 3148
7311.11 3430
7311.92 3578
7312.72 3922
7313.53 3908
7314.34 4081
7315.14 4293
7315.95 4126
7316.76 3988
7317.57 3875
7318.37 3665
7319.18 3887
7319.99 3981
7320.80 4356
7321.60 4862
7322.41 5183
7323.22 6041
7324.03 6478
7324.83 6678
7325.64 6706
7326.45 6526
7327.26 5896
7328.07 4999
7328.87 4592
7329.68 4003
7330.49 3603
7331.30 3120
7332.11 2881
7332.91 2781
7333.72 2609
7334.53 2406
7335.34 2362
7336.15 2342
7336.96 2342
7337.76 2377
7338.57 2443
7339.38 2462
7340.19 2397
7341.00 2387
7341.81 2391
7342.62 2477
7343.42 2415
7344.23 2290
7345.04 2379
7345.85 2446
7346.66 2475
7347.47 2446
7348.28 2464
7349.09 2520
7349.90 2668
7350.71 2653
7351.51 2645
7352.32 2723
7353.13 2622
7353.94 2583
7354.75 2505
7355.56 2494
7356.37 2413
7357.18 2366
7357.99 2348
7358.80 2313
7359.61 2291
7360.42 2539
7361.23 2541
7362.04 2591
7362.85 2626
7363.66 2678
7364.47 2758
7365.28 2763
7366.09 2676
7366.90 2737
7367.71 2770
7368.52 2692
7369.33 2764
7370.14 2802
7370.95 2688
7371.76 2614
7372.57 2633
7373.38 2649
7374.19 2639
7375.00 2673
7375.81 2793
7376.62 2737
7377.43 2686
7378.24 2773
7379.05 2854
7379.87 3016
7380.68 3312
7381.49 3387
7382.30 4004
7383.11 4175
7383.92 4665
7384.73 4749
7385.54 4723
7386.35 4734
7387.16 4370
7387.98 4206
7388.79 3714
7389.60 3522
7390.41 3238
7391.22 3063
7392.03 2892
7392.84 2704
7393.66 2680
7394.47 2661
7395.28 2622
7396.09 2584
7396.90 2601
7397.71 2561
7398.53 2783
7399.34 2798
7400.15 2927
7400.96 3182
7401.77 3329
7402.58 3632
7403.40 3866
7404.21 4054
7405.02 3903
7405.83 3954
7406.65 3841
7407.46 3654
7408.27 3630
7409.08 3635
7409.89 3692
7410.71 3732
7411.52 3423
7412.33 3349
7413.15 3228
7413.96 3028
7414.77 2836
7415.58 2569
7416.40 2466
7417.21 2395
7418.02 2295
7418.83 2174
7419.65 2069
7420.46 2105
7421.27 2175
7422.09 2121
7422.90 2212
7423.71 2134
7424.53 2054
7425.34 2031
7426.15 1898
7426.97 2004
7427.78 2028
7428.59 1866
7429.41 1934
7430.22 1922
7431.03 1869
7431.85 1917
7432.66 1850
7433.47 1896
7434.29 1895
7435.10 1817
7435.92 1850
7436.73 1780
7437.54 1749
7438.36 1832
7439.17 1842
7439.99 1858
7440.80 1909
7441.61 1771
7442.43 1829
7443.24 1909
7444.06 1845
7444.87 1895
7445.69 1984
7446.50 1879
7447.31 1838
7448.13 1798
7448.94 1879
7449.76 1816
7450.57 1663
7451.39 1767
7452.20 1667
7453.02 1603
7453.83 1650
7454.65 1709
7455.46 1679
7456.28 1666
7457.09 1675
7457.91 1618
7458.72 1584
7459.54 1541
7460.35 1658
7461.17 1724
7461.98 1729
7462.80 1704
7463.61 1659
7464.43 1641
7465.24 1665
7466.06 1764
7466.88 1669
7467.69 1648
7468.51 1667
7469.32 1709
7470.14 1668
7470.95 1664
7471.77 1628
7472.59 1699
7473.40 1706
7474.22 1631
7475.03 1584
7475.85 1580
7476.67 1575
7477.48 1550
7478.30 1466
7479.11 1543
7479.93 1496
7480.75 1414
7481.56 1472
7482.38 1436
7483.20 1466
7484.01 1588
7484.83 1561
7485.65 1438
7486.46 1475
7487.28 1446
7488.10 1355
7488.91 1318
7489.73 1411
7490.55 1482
7491.36 1416
7492.18 1382
7493.00 1415
7493.81 1409
7494.63 1410
7495.45 1340
7496.26 1340
7497.08 1350
7497.90 1286
7498.72 1335
7499.53 1347
7500.35 1348
7501.17 1310
7501.99 1259
7502.80 1348
7503.62 1343
7504.44 1252
7505.26 1210
7506.07 1288
7506.89 1164
7507.71 1218
7508.53 1180
7509.35 1216
7510.16 1230
7510.98 1238
7511.80 1286
7512.62 1271
7513.44 1168
7514.25 1278
7515.07 1306
7515.89 1265
7516.71 1296
7517.53 1208
7518.35 1200
7519.16 1275
7519.98 1240
7520.80 1182
7521.62 1214
7522.44 1188
7523.26 1159
7524.07 1218
7524.89 1188
7525.71 1218
7526.53 1132
7527.35 1178
7528.17 1175
7528.99 1188
7529.81 1214
7530.63 1199
7531.44 1162
7532.26 1118
7533.08 1148
7533.90 1213
7534.72 1284
7535.54 1241
7536.36 1213
7537.18 1196
7538.00 1160
7538.82 1209
7539.64 1248
7540.46 1178
7541.28 1129
7542.10 1171
7542.92 1182
7543.74 1190
7544.56 1213
7545.38 1214
7546.20 1227
7547.02 1210
7547.84 1238
7548.66 1288
7549.48 1255
7550.30 1189
7551.12 1208
7551.94 1136
7552.76 1146
7553.58 1226
7554.40 1143
7555.22 1115
7556.04 1211
7556.86 1311
7557.68 1221
7558.50 1187
7559.32 1144
7560.14 1157
7560.96 1164
7561.78 1233
7562.60 1206
7563.42 1184
7564.24 1236
7565.07 1230
7565.89 1168
7566.71 1127
7567.53 1151
7568.35 1165
7569.17 1172
7569.99 1155
7570.81 1188
7571.63 1185
7572.46 1217
7573.28 1185
7574.10 1232
7574.92 1212
7575.74 1226
7576.56 1093
7577.38 1108
7578.21 1148
7579.03 1183
7579.85 1181
7580.67 1178
7581.49 1156
7582.31 1218
7583.14 1177
7583.96 1143
7584.78 1102
7585.60 1091
7586.42 1137
7587.25 1162
7588.07 1195
7588.89 1153
7589.71 1139
7590.54 1226
7591.36 1280
7592.18 1236
7593.00 1162
7593.83 1189
7594.65 1139
7595.47 1079
7596.29 1096
7597.12 1197
7597.94 1243
7598.76 1211
7599.58 1149
7600.41 1110
7601.23 1130
7602.05 1227
7602.88 1148
7603.70 1171
7604.52 1221
7605.34 1261
7606.17 1314
7606.99 1293
7607.81 1410
7608.64 1367
7609.46 1387
7610.28 1384
7611.11 1285
7611.93 1342
7612.75 1269
7613.58 1309
7614.40 1238
7615.23 1195
7616.05 1198
7616.87 1187
7617.70 1268
7618.52 1232
7619.34 1207
7620.17 1333
7620.99 1379
7621.82 1258
7622.64 1291
7623.46 1286
7624.29 1224
7625.11 1244
7625.94 1311
7626.76 1251
7627.59 1273
7628.41 1241
7629.23 1243
7630.06 1263
7630.88 1371
7631.71 1422
7632.53 1482
7633.36 1458
7634.18 1591
7635.01 1661
7635.83 1695
7636.66 1574
7637.48 1586
7638.31 1578
7639.13 1581
7639.95 1438
7640.78 1312
7641.61 1272
7642.43 1174
7643.26 1165
7644.08 1143
7644.91 1103
7645.73 1057
7646.56 1080
7647.38 1096
7648.21 1145
7649.03 1060
7649.86 1024
7650.68 1064
7651.51 1121
7652.33 1064
7653.16 1119
7653.99 1100
7654.81 1082
7655.64 1105
7656.46 1029
7657.29 1098
7658.12 1010
7658.94 1114
7659.77 1135
7660.59 1066
7661.42 1088
7662.25 1134
7663.07 1034
7663.90 991
7664.72 1026
7665.55 1032
7666.38 1051
7667.20 1036
7668.03 1056
7668.86 1011
7669.68 1103
7670.51 1077
7671.34 1066
7672.16 1092
7672.99 1067
7673.82 1104
7674.64 1119
7675.47 1119
7676.30 1073
7677.12 1074
7677.95 1034
7678.78 1062
7679.61 1017
7680.43 1087
7681.26 1017
7682.09 1047
7682.92 991
7683.74 1018
7684.57 1097
7685.40 1006
7686.22 986
7687.05 983
7687.88 1049
7688.71 1008
7689.54 1083
7690.36 1117
7691.19 1063
7692.02 1068
7692.85 1083
7693.67 1098
7694.50 1075
7695.33 980
7696.16 1016
7696.99 1016
7697.81 1029
7698.64 1045
7699.47 1070
7700.30 1067
7701.13 1019
7701.96 1033
7702.78 1017
7703.61 1116
7704.44 1070
7705.27 1034
7706.10 1048
7706.93 1043
7707.75 1048
7708.58 1077
7709.41 1106
7710.24 985
7711.07 1039
7711.90 1079
7712.73 1073
7713.56 1036
7714.39 1016
7715.21 982
7716.04 1038
7716.87 985
7717.70 918
7718.53 984
7719.36 987
7720.19 1005
7721.02 963
7721.85 949
7722.68 1006
7723.51 1084
7724.34 1007
7725.17 1019
7726.00 991
7726.83 1011
7727.66 1042
7728.49 1092
7729.31 998
7730.14 932
7730.97 1025
7731.80 1004
7732.63 1009
7733.46 1010
7734.29 1012
7735.12 980
7735.95 1000
7736.78 947
7737.62 1027
7738.45 995
7739.28 1065
7740.11 1026
7740.94 1032
7741.77 977
7742.60 1029
7743.43 1028
7744.26 1047
7745.09 996
7745.92 1064
7746.75 1132
7747.58 1228
7748.41 1285
7749.24 1239
7750.07 1396
7750.91 1488
7751.74 1520
7752.57 1334
7753.40 1399
7754.23 1274
7755.06 1208
7755.89 1235
7756.72 1164
7757.55 1108
7758.39 1172
7759.22 1158
7760.05 1089
7760.88 1055
7761.71 1089
7762.54 1206
7763.37 1210
7764.21 1140
7765.04 1110
7765.87 1062
7766.70 1125
7767.53 1121
7768.37 1046
7769.20 980
7770.03 974
7770.86 1013
7771.69 1026
7772.53 996
7773.36 1005
7774.19 988
7775.02 968
7775.85 977
7776.69 980
7777.52 952
7778.35 958
7779.18 977
7780.02 1046
7780.85 1023
7781.68 955
7782.51 1076
7783.35 1043
7784.18 1004
7785.01 1023
7785.85 1036
7786.68 1046
7787.51 1014
7788.34 1052
7789.18 970
7790.01 1039
7790.84 1080
7791.68 999
7792.51 1036
7793.34 1030
7794.18 1015
7795.01 1061
7795.84 1044
7796.68 1033
7797.51 1064
7798.34 1079
7799.18 1111
7800.01 1047
7800.84 1088
7801.68 1115
7802.51 1154
7803.35 1100
7804.18 1099
7805.01 1215
7805.85 1112
7806.68 1130
7807.51 1112
7808.35 1095
7809.18 1107
7810.02 1110
7810.85 1156
7811.69 1199
7812.52 1173
7813.35 1147
7814.19 1225
7815.02 1280
7815.86 1403
7816.69 1213
7817.53 1307
7818.36 1462
7819.20 1534
7820.03 1474
7820.86 1558
7821.70 1555
7822.53 1506
7823.37 1390
7824.20 1348
7825.04 1292
7825.87 1238
7826.71 1217
7827.54 1255
7828.38 1234
7829.21 1218
7830.05 1390
7830.88 1336
7831.72 1256
7832.56 1272
7833.39 1246
7834.23 1225
7835.06 1315
7835.90 1250
7836.73 1259
7837.57 1348
7838.40 1249
7839.24 1323
7840.08 1216
7840.91 1185
7841.75 1270
7842.58 1264
7843.42 1254
7844.25 1235
7845.09 1284
7845.93 1291
7846.76 1259
7847.60 1267
7848.44 1157
7849.27 1232
7850.11 1257
7850.94 1211
7851.78 1179
7852.62 1128
7853.45 1200
7854.29 1013
7855.13 1054
7855.96 1041
7856.80 1081
7857.64 1115
7858.47 1150
7859.31 1224
7860.15 1203
7860.98 1127
7861.82 1180
7862.66 1118
7863.49 1161
7864.33 1150
7865.17 1233
7866.01 1204
7866.84 1155
7867.68 1123
7868.52 1164
7869.35 1174
7870.19 1154
7871.03 1146
7871.87 1122
7872.70 1197
7873.54 1153
7874.38 1070
7875.22 1095
7876.05 1129
7876.89 1150
7877.73 1140
7878.57 1157
7879.41 1218
7880.24 1198
7881.08 1202
7881.92 1409
7882.76 1292
7883.60 1219
7884.43 1149
7885.27 1117
7886.11 1103
7886.95 1109
7887.79 1124
7888.62 1097
7889.46 1160
7890.30 1148
7891.14 1201
7891.98 1254
7892.82 1231
7893.66 1267
7894.49 1236
7895.33 1279
7896.17 1263
7897.01 1210
7897.85 1287
7898.69 1311
7899.53 1321
7900.37 1206
7901.20 1244
7902.04 1303
7902.88 1400
7903.72 1368
7904.56 1350
7905.40 1308
7906.24 1247
7907.08 1235
7907.92 1250
7908.76 1271
7909.60 1229
7910.44 1200
7911.28 1223
7912.12 1252
7912.96 1216
7913.80 1211
7914.63 1190
7915.47 1202
7916.31 1276
7917.15 1339
7917.99 1416
7918.83 1473
7919.67 1519
7920.51 1646
7921.35 1875
7922.19 1827
7923.03 1773
7923.87 1607
7924.71 1609
7925.56 1563
7926.40 1466
7927.24 1366
7928.08 1342
7928.92 1229
7929.76 1178
7930.60 1158
7931.44 1125
7932.28 1134
7933.12 1114
7933.96 1102
7934.80 1145
7935.64 1098
7936.48 1078
7937.32 1106
7938.16 1091
7939.01 1051
7939.85 1055
7940.69 1044
7941.53 1102
7942.37 1109
7943.21 1138
7944.05 1206
7944.89 1271
7945.74 1214
7946.58 1222
7947.42 1264
7948.26 1330
7949.10 1384
7949.94 1266
7950.78 1202
7951.63 1243
7952.47 1146
7953.31 1160
7954.15 1153
7954.99 1140
7955.84 1206
7956.68 1125
7957.52 1138
7958.36 1206
7959.20 1192
7960.05 1247
7960.89 1189
7961.73 1159
7962.57 1091
7963.41 1065
7964.26 1082
7965.10 1135
7965.94 1094
7966.78 1154
7967.63 1200
7968.47 1124
7969.31 1090
7970.15 1203
7971.00 1139
7971.84 1105
7972.68 1109
7973.53 1079
7974.37 1132
7975.21 1085
7976.05 1036
7976.90 1019
7977.74 1043
7978.58 1044
7979.43 998
7980.27 981
7981.11 988
7981.96 1037
7982.80 1010
7983.64 1023
7984.49 1096
7985.33 1083
7986.17 1038
7987.02 1024
7987.86 1049
7988.70 1061
7989.55 1101
7990.39 1062
7991.24 1047
7992.08 1048
7992.92 1055
7993.77 1039
7994.61 989
7995.46 972
7996.30 944
7997.14 977
7997.99 1014
7998.83 953
7999.68 964
8000.52 966
8001.36 961
8002.21 993
8003.05 1005
8003.90 982
8004.74 997
8005.59 1004
8006.43 945
8007.28 955
8008.12 932
8008.97 919
8009.81 954
8010.65 953
8011.50 930
8012.34 944
8013.19 951
8014.03 880
8014.88 950
8015.72 928
8016.57 943
8017.41 946
8018.26 957
8019.11 935
8019.95 908
8020.80 879
8021.64 975
8022.49 959
8023.33 931
8024.18 935
8025.02 889
8025.87 912
8026.71 916
8027.56 886
8028.41 845
8029.25 880
8030.10 879
8030.94 911
8031.79 941
8032.64 876
8033.48 907
8034.33 885
8035.17 900
8036.02 876
8036.87 949
8037.71 934
8038.56 962
8039.40 1003
8040.25 940
8041.10 838
8041.94 945
8042.79 919
8043.64 880
8044.48 876
8045.33 962
8046.18 962
8047.02 931
8047.87 938
8048.72 950
8049.56 879
8050.41 931
8051.26 948
8052.10 908
8052.95 900
8053.80 918
8054.65 898
8055.49 949
8056.34 988
8057.19 938
8058.04 981
8058.88 908
8059.73 910
8060.58 871
8061.42 874
8062.27 871
8063.12 909
8063.97 904
8064.82 868
8065.66 826
8066.51 884
8067.36 956
8068.21 941
8069.05 901
8069.90 880
8070.75 991
8071.60 956
8072.45 914
8073.29 865
8074.14 905
8074.99 935
8075.84 945
8076.69 932
8077.54 899
8078.38 954
8079.23 887
8080.08 951
8080.93 868
8081.78 854
8082.63 863
8083.48 937
8084.32 902
8085.17 897
8086.02 878
8086.87 849
8087.72 875
8088.57 855
8089.42 806
8090.27 899
8091.11 830
8091.96 749
8092.81 848
8093.66 849
8094.51 853
8095.36 875
8096.21 870
8097.06 893
8097.91 864
8098.76 892
8099.61 944
8100.46 846
8101.31 884
8102.16 816
8103.01 873
8103.86 880
8104.71 888
8105.56 919
8106.41 890
8107.26 905
8108.11 904
8108.96 911
8109.81 862
8110.66 903
8111.51 920
8112.36 834
8113.21 882
8114.06 784
8114.91 887
8115.76 849
8116.61 853
8117.46 942
8118.31 877
8119.16 882
8120.01 863
8120.86 893
8121.71 893
8122.56 937
8123.41 1022
8124.26 1010
8125.11 921
8125.96 924
8126.82 982
8127.67 966
8128.52 946
8129.37 873
8130.22 956
8131.07 933
8131.92 901
8132.77 958
8133.62 947
8134.48 914
8135.33 944
8136.18 992
8137.03 949
8137.88 1022
8138.73 1017
8139.58 1007
8140.44 1011
8141.29 1074
8142.14 1006
8142.99 1060
8143.84 1111
8144.69 1109
8145.55 1193
8146.40 1076
8147.25 1120
8148.10 1104
8148.95 1146
8149.81 1122
8150.66 1085
8151.51 1089
8152.36 1137
8153.22 1099
8154.07 1118
8154.92 1110
8155.77 1151
8156.63 1164
8157.48 1330
8158.33 1379
8159.18 1322
8160.04 1241
8160.89 1160
8161.74 1117
8162.59 1077
8163.45 1063
8164.30 978
8165.15 1033
8166.01 1018
8166.86 969
8167.71 941
8168.57 988
8169.42 1033
8170.27 1035
8171.12 1030
8171.98 984
8172.83 1009
8173.68 1049
8174.54 1042
8175.39 1030
8176.25 989
8177.10 909
8177.95 944
8178.81 926
8179.66 900
8180.51 930
8181.37 899
8182.22 900
8183.07 841
8183.93 879
8184.78 864
8185.64 870
8186.49 892
8187.34 854
8188.20 931
8189.05 987
8189.91 952
8190.76 865
8191.62 821
8192.47 850
8193.32 884
8194.18 917
8195.03 838
8195.89 827
8196.74 830
8197.60 930
8198.45 857
8199.31 849
8200.16 898
8201.02 919
8201.87 933
8202.73 909
8203.58 899
8204.44 927
8205.29 918
8206.15 890
8207.00 888
8207.86 845
8208.71 823
8209.57 832
8210.42 808
8211.28 872
8212.13 852
8212.99 862
8213.84 830
8214.70 866
8215.56 847
8216.41 939
8217.27 843
8218.12 899
8218.98 881
8219.83 879
8220.69 886
8221.55 872
8222.40 859
8223.26 880
8224.11 890
8224.97 854
8225.83 860
8226.68 900
8227.54 942
8228.39 909
8229.25 885
8230.11 901
8230.96 893
8231.82 954
8232.68 897
8233.53 897
8234.39 903
8235.25 885
8236.10 893
8236.96 902
8237.82 906
8238.67 874
8239.53 817
8240.39 881
8241.24 823
8242.10 814
8242.96 851
8243.81 876
8244.67 893
8245.53 927
8246.39 878
8247.24 844
8248.10 900
8248.96 841
8249.81 821
8250.67 771
8251.53 832
8252.39 814
8253.24 814
8254.10 803
8254.96 860
8255.82 877
8256.68 820
8257.53 887
8258.39 903
8259.25 852
8260.11 889
8260.96 845
8261.82 819
8262.68 852
8263.54 828
8264.40 893
8265.25 833
8266.11 806
8266.97 801
8267.83 799
8268.69 789
8269.55 817
8270.40 786
8271.26 816
8272.12 803
8272.98 808
8273.84 796
8274.70 811
8275.56 824
8276.41 816
8277.27 849
8278.13 856
8278.99 846
8279.85 811
8280.71 851
8281.57 861
8282.43 841
8283.29 849
8284.15 863
8285.00 873
8285.86 856
8286.72 847
8287.58 810
8288.44 871
8289.30 886
8290.16 867
8291.02 917
8291.88 926
8292.74 843
8293.60 873
8294.46 847
8295.32 876
8296.18 874
8297.04 919
8297.90 858
8298.76 819
8299.62 883
8300.48 861
8301.34 874
8302.20 891
8303.06 935
8303.92 901
8304.78 939
8305.64 1014
8306.50 995
8307.36 871
8308.22 943
8309.08 999
8309.94 986
8310.80 972
8311.66 960
8312.52 914
8313.38 865
8314.24 892
8315.10 931
8315.97 873
8316.83 946
8317.69 954
8318.55 955
8319.41 891
8320.27 1039
8321.13 1001
8321.99 930
8322.85 973
8323.71 897
8324.58 866
8325.44 877
8326.30 895
8327.16 880
8328.02 909
8328.88 893
8329.74 862
8330.61 918
8331.47 920
8332.33 918
8333.19 920
8334.05 963
8334.91 964
8335.78 927
8336.64 909
8337.50 921
8338.36 930
8339.22 920
8340.09 831
8340.95 962
8341.81 926
8342.67 881
8343.53 809
8344.40 901
8345.26 984
8346.12 995
8346.98 894
8347.85 881
8348.71 982
8349.57 890
8350.43 938
8351.30 988
8352.16 892
8353.02 849
8353.88 875
8354.75 909
8355.61 892
8356.47 870
8357.34 873
8358.20 953
8359.06 911
8359.93 913
8360.79 913
8361.65 938
8362.51 961
8363.38 954
8364.24 938
8365.10 913
8365.97 899
8366.83 892
8367.69 909
8368.56 947
8369.42 914
8370.29 931
8371.15 871
8372.01 883
8372.88 953
8373.74 988
8374.60 931
8375.47 958
8376.33 959
8377.20 966
8378.06 957
8378.92 965
8379.79 918
8380.65 963
8381.52 971
8382.38 981
8383.25 1021
8384.11 978
8384.97 977
8385.84 966
8386.70 938
8387.57 1013
8388.43 950
8389.30 901
8390.16 1029
8391.03 1030
8391.89 979
8392.76 934
8393.62 942
8394.48 978
8395.35 1001
8396.21 1000
8397.08 1039
8397.94 1070
8398.81 1059
8399.67 1040
8400.54 1083
8401.41 1088
8402.27 1026
8403.14 1107
8404.00 1106
8404.87 1033
8405.73 1156
8406.60 1103
8407.46 1117
8408.33 1172
8409.19 1052
8410.06 1037
8410.93 1130
8411.79 1107
8412.66 1095
8413.52 1107
8414.39 1127
8415.25 1101
8416.12 1203
8416.99 1193
8417.85 1158
8418.72 1203
8419.59 1216
8420.45 1227
8421.32 1190
8422.18 1201
8423.05 1204
8423.92 1210
8424.78 1265
8425.65 1280
8426.52 1310
8427.38 1336
8428.25 1340
8429.12 1346
8429.98 1339
8430.85 1418
8431.72 1488
8432.58 1428
8433.45 1403
8434.32 1424
8435.18 1442
8436.05 1492
8436.92 1433
8437.78 1479
8438.65 1562
8439.52 1548
8440.39 1507
8441.25 1536
8442.12 1550
8442.99 1616
8443.86 1756
8444.72 1732
8445.59 1786
8446.46 1756
8447.33 1834
8448.19 1802
8449.06 1858
8449.93 1825
8450.80 1850
8451.66 1867
8452.53 1754
8453.40 1907
8454.27 1995
8455.14 2120
8456.00 2344
8456.87 2530
8457.74 2911
8458.61 3096
8459.48 3345
8460.35 3530
8461.21 3757
8462.08 3718
8462.95 3466
8463.82 3156
8464.69 2951
8465.56 2730
8466.42 2606
8467.29 2499
8468.16 2502
8469.03 2484
8469.90 2808
8470.77 3348
8471.64 4029
8472.51 4817
8473.37 5398
8474.24 5657
8475.11 5791
8475.98 5424
8476.85 4922
8477.72 4269
8478.59 3816
8479.46 3147
8480.33 2720
8481.20 2355
8482.07 2183
8482.94 2046
8483.81 1803
8484.67 1765
8485.54 1740
8486.41 1724
8487.28 1678
8488.15 1651
8489.02 1659
8489.89 1607
8490.76 1607
8491.63 1501
8492.50 1509
8493.37 1446
8494.24 1479
8495.11 1427
8495.98 1441
8496.85 1443
8497.72 1510
8498.59 1676
8499.46 1673
8500.33 1713
8501.20 1722
8502.07 1622
8502.94 1595
8503.82 1482
8504.69 1495
8505.56 1491
8506.43 1438
8507.30 1488
8508.17 1572
8509.04 1657
8509.91 1672
8510.78 1771
8511.65 1769
8512.52 1795
8513.39 1746
8514.26 1689
8515.14 1597
8516.01 1575
8516.88 1617
8517.75 1481
8518.62 1400
8519.49 1382
8520.36 1365
8521.23 1360
8522.11 1335
8522.98 1368
8523.85 1416
8524.72 1402
8525.59 1379
8526.46 1381
8527.34 1404
8528.21 1406
8529.08 1513
8529.95 1460
8530.82 1445
8531.69 1476
8532.57 1515
8533.44 1528
8534.31 1532
8535.18 1597
8536.05 1568
8536.93 1593
8537.80 1515
8538.67 1523
8539.54 1592
8540.42 1579
8541.29 1478
8542.16 1502
8543.03 1503
8543.91 1525
8544.78 1398
8545.65 1503
8546.52 1479
8547.40 1544
8548.27 1548
8549.14 1492
8550.02 1471
8550.89 1478
8551.76 1597
8552.63 1562
8553.51 1564
8554.38 1503
8555.25 1583
8556.13 1599
8557.00 1759
8557.87 1731
8558.75 1669
8559.62 1742
8560.49 1657
8561.37 1490
8562.24 1472
8563.11 1491
8563.99 1354
8564.86 1242
8565.73 1220
8566.61 1253
8567.48 1302
8568.36 1254
8569.23 1290
8570.10 1238
8570.98 1150
8571.85 1190
8572.73 1163
8573.60 1162
8574.47 1180
8575.35 1267
8576.22 1165
8577.10 1216
8577.97 1123
8578.84 1097
8579.72 1137
8580.59 1015
8581.47 1070
8582.34 1093
8583.22 1181
8584.09 1116
8584.97 1155
8585.84 1122
8586.72 1122
8587.59 1067
8588.47 1107
8589.34 1164
8590.22 1129
8591.09 1077
8591.96 1083
8592.84 1079
8593.72 1027
8594.59 1069
8595.47 1093
8596.34 1090
8597.22 1100
8598.09 1020
8598.97 1066
8599.84 1100
8600.72 1031
8601.59 1017
8602.47 972
8603.34 1065
8604.22 1046
8605.10 1072
8605.97 1082
8606.85 1010
8607.72 1061
8608.60 1033
8609.47 1084
8610.35 1050
8611.23 1034
8612.10 1000
8612.98 1054
8613.85 1058
8614.73 1038
8615.61 1085
8616.48 1047
8617.36 1131
8618.24 1114
8619.11 1090
8619.99 1036
8620.87 1138
8621.74 1070
8622.62 1048
8623.49 1106
8624.37 1084
8625.25 1097
8626.13 1090
8627.00 1114
8627.88 1097
8628.76 1127
8629.63 1119
8630.51 1113
8631.39 1191
8632.26 1140
8633.14 1194
8634.02 1222
8634.89 1235
8635.77 1154
8636.65 1114
8637.53 1231
8638.40 1194
8639.28 1176
8640.16 1217
8641.04 1228
8641.91 1158
8642.79 1110
8643.67 1151
8644.55 1270
8645.42 1302
8646.30 1299
8647.18 1245
8648.06 1222
8648.94 1246
8649.81 1243
8650.69 1216
8651.57 1245
8652.45 1318
8653.33 1314
8654.20 1261
8655.08 1189
8655.96 1247
8656.84 1315
8657.72 1267
8658.60 1226
8659.47 1251
8660.35 1268
8661.23 1329
8662.11 1339
8662.99 1302
8663.87 1381
8664.75 1419
8665.62 1371
8666.50 1292
8667.38 1319
8668.26 1313
8669.14 1349
8670.02 1350
8670.90 1267
8671.78 1315
8672.66 1330
8673.54 1372
8674.42 1393
8675.29 1622
8676.17 1820
8677.05 1873
8677.93 2067
8678.81 2145
8679.69 2144
8680.57 2073
8681.45 1958
8682.33 1856
8683.21 1739
8684.09 1617
8684.97 1538
8685.85 1450
8686.73 1419
8687.61 1444
8688.49 1472
8689.37 1445
8690.25 1565
8691.13 1685
8692.01 1832
8692.89 1993
8693.77 2327
8694.65 2751
8695.53 3234
8696.41 3450
8697.29 3283
8698.17 3225
8699.05 3091
8699.93 2836
8700.81 2437
8701.69 2120
8702.57 1777
8703.45 1717
8704.33 1609
8705.22 1451
8706.10 1339
8706.98 1323
8707.86 1278
8708.74 1252
8709.62 1203
8710.50 1174
8711.38 1111
8712.26 1082
8713.14 1154
8714.03 1154
8714.91 1162
8715.79 1115
8716.67 1051
8717.55 1090
8718.43 1114
8719.31 1113
8720.20 1139
8721.08 1101
8721.96 1067
8722.84 1120
8723.72 1067
8724.60 1116
8725.49 1062
8726.37 1066
8727.25 1061
8728.13 1053
8729.01 1126
8729.90 1179
8730.78 1145
8731.66 1231
8732.54 1259
8733.42 1292
8734.31 1218
8735.19 1253
8736.07 1274
8736.95 1157
8737.84 1185
8738.72 1142
8739.60 1138
8740.48 1126
8741.37 1080
8742.25 1015
8743.13 1024
8744.01 1037
8744.90 995
8745.78 979
8746.66 1016
8747.54 1081
8748.43 1063
8749.31 1058
8750.19 1054
8751.08 1042
8751.96 1067
8752.84 1124
8753.73 1113
8754.61 1038
8755.49 1060
8756.38 1099
8757.26 1095
8758.14 1081
8759.03 1164
8759.91 1242
8760.79 1275
8761.68 1265
8762.56 1233
8763.45 1210
8764.33 1266
8765.21 1122
8766.10 1166
8766.98 1239
8767.86 1093
8768.75 1116
8769.63 1201
8770.52 1234
8771.40 1205
8772.28 1180
8773.17 1194
8774.05 1215
8774.94 1150
8775.82 1165
8776.71 1092
8777.59 1083
8778.48 1070
8779.36 1142
8780.24 1052
8781.13 980
8782.01 996
8782.90 998
8783.78 971
8784.67 996
8785.55 981
8786.44 942
8787.32 965
8788.21 1030
8789.09 961
8789.98 855
8790.86 962
8791.75 1018
8792.63 1109
8793.52 1143
8794.40 1097
8795.29 1157
8796.17 1251
8797.06 1125
8797.94 1119
8798.83 1059
8799.72 1106
8800.60 1071
8801.49 984
8802.37 1042
8803.26 1015
8804.14 1017
8805.03 908
8805.92 861
8806.80 897
8807.69 958
8808.57 960
8809.46 927
8810.35 927
8811.23 950
8812.12 914
8813.00 858
8813.89 903
8814.78 929
8815.66 890
8816.55 805
8817.44 857
8818.32 832
8819.21 847
8820.10 851
8820.98 808
8821.87 833
8822.76 897
8823.64 822
8824.53 862
8825.42 900
8826.30 907
8827.19 871
8828.08 921
8828.96 931
8829.85 869
8830.74 868
8831.63 857
8832.51 919
8833.40 901
8834.29 873
8835.17 855
8836.06 913
8836.95 887
8837.84 858
8838.72 824
8839.61 845
8840.50 858
8841.39 871
8842.28 823
8843.16 847
8844.05 848
8844.94 747
8845.83 786
8846.71 789
8847.60 798
8848.49 764
8849.38 793
8850.27 788
8851.15 755
8852.04 780
8852.93 875
8853.82 812
8854.71 838
8855.60 798
8856.48 814
8857.37 843
8858.26 762
8859.15 824
8860.04 774
8860.93 790
8861.82 743
8862.70 792
8863.59 748
8864.48 794
8865.37 750
8866.26 803
8867.15 825
8868.04 817
8868.93 743
8869.82 740
8870.70 838
8871.59 750
8872.48 771
8873.37 753
8874.26 760
8875.15 770
8876.04 770
8876.93 771
8877.82 713
8878.71 768
8879.60 750
8880.49 729
8881.38 720
8882.27 683
8883.16 705
8884.05 719
8884.94 697
8885.83 724
8886.72 746
8887.61 821
8888.50 778
8889.39 742
8890.28 759
8891.17 786
8892.06 720
8892.95 780
8893.84 698
8894.73 669
8895.62 717
8896.51 747
8897.40 736
8898.29 712
8899.18 803
8900.07 743
8900.96 674
8901.85 663
8902.74 729
8903.63 718
8904.52 726
8905.42 704
8906.31 716
8907.20 793
8908.09 737
8908.98 769
8909.87 771
8910.76 755
8911.65 717
8912.54 719
8913.44 705
8914.33 719
8915.22 715
8916.11 806
8917.00 725
8917.89 728
8918.78 699
8919.68 705
8920.57 738
8921.46 725
8922.35 743
8923.24 693
8924.13 713
8925.03 709
8925.92 681
8926.81 693
8927.70 703
8928.59 693
8929.49 705
8930.38 658
8931.27 644
8932.16 744
8933.05 680
8933.95 676
8934.84 713
8935.73 711
8936.62 703
8937.52 622
8938.41 605
8939.30 658
8940.19 708
8941.09 738
8941.98 709
8942.87 666
8943.77 610
8944.66 677
8945.55 662
8946.44 685
8947.34 645
8948.23 625
8949.12 677
8950.02 684
8950.91 615
8951.80 637
8952.70 725
8953.59 699
8954.48 681
8955.38 681
8956.27 703
8957.16 602
8958.06 689
8958.95 723
8959.84 702
8960.74 623
8961.63 676
8962.52 659
8963.42 684
8964.31 693
8965.21 661
8966.10 642
8966.99 733
8967.89 690
8968.78 680
8969.68 715
8970.57 674
8971.46 724
8972.36 638
8973.25 639
8974.15 686
8975.04 654
8975.94 669
8976.83 636
8977.72 651
8978.62 713
8979.51 673
8980.41 634
8981.30 627
8982.20 607
8983.09 621
8983.99 661
8984.88 679
8985.78 689
8986.67 679
8987.57 648
8988.46 676
8989.36 680
8990.25 625
8991.15 615
8992.04 638
8992.94 620
8993.83 648
8994.73 652
8995.62 682
8996.52 690
8997.41 643
8998.31 618
8999.21 595
9000.10 650
9001.00 716
9001.89 660
9002.79 599
9003.68 664
9004.58 660
9005.48 652
9006.37 583
9007.27 563
9008.16 556
9009.06 581
9009.96 609
9010.85 628
9011.75 627
9012.64 593
9013.54 709
9014.44 595
9015.33 594
9016.23 600
9017.13 628
9018.02 607
9018.92 640
9019.82 615
9020.71 619
9021.61 600
9022.51 619
9023.40 619
9024.30 629
9025.20 608
9026.09 596
9026.99 622
9027.89 627
9028.78 659
9029.68 603
9030.58 657
9031.48 650
9032.37 647
9033.27 584
9034.17 597
9035.06 618
9035.96 587
9036.86 590
9037.76 583
9038.65 639
9039.55 633
9040.45 690
9041.35 613
9042.25 625
9043.14 566
9044.04 659
9044.94 624
9045.84 632
9046.73 632
9047.63 605
9048.53 633
9049.43 584
9050.33 611
9051.22 583
9052.12 575
9053.02 656
9053.92 672
9054.82 654
9055.72 601
9056.61 673
9057.51 659
9058.41 541
9059.31 704
9060.21 665
9061.11 640
9062.01 601
9062.91 637
9063.80 644
9064.70 616
9065.60 653
9066.50 619
9067.40 612
9068.30 579
9069.20 622
9070.10 601
9071.00 656
9071.89 610
9072.79 650
9073.69 637
9074.59 627
9075.49 631
9076.39 640
9077.29 614
9078.19 644
9079.09 626
9079.99 613
9080.89 624
9081.79 575
9082.69 625
9083.59 601
9084.49 617
9085.39 615
9086.29 640
9087.19 623
9088.09 692
9088.99 592
9089.89 629
9090.79 641
9091.69 602
9092.59 627
9093.49 616
9094.39 615
9095.29 611
9096.19 619
9097.09 633
9097.99 673
9098.89 589
9099.79 618
9100.69 630
9101.59 622
9102.49 606
9103.39 609
9104.30 616
9105.20 624
9106.10 589
9107.00 655
9107.90 641
9108.80 606
9109.70 646
9110.60 616
9111.50 613
9112.40 615
9113.31 632
9114.21 707
9115.11 671
9116.01 639
9116.91 623
9117.81 601
9118.71 609
9119.62 642
9120.52 630
9121.42 625
9122.32 581
9123.22 606
9124.12 566
9125.03 616
9125.93 671
9126.83 653
9127.73 577
9128.63 609
9129.54 579
9130.44 657
9131.34 697
9132.24 656
9133.14 576
9134.05 629
9134.95 627
9135.85 579
9136.75 623
9137.66 588
9138.56 636
9139.46 638
9140.36 673
9141.27 609
9142.17 619
9143.07 582
9143.97 663
9144.88 581
9145.78 620
9146.68 601
9147.59 633
9148.49 649
9149.39 625
9150.29 623
9151.20 640
9152.10 648
9153.00 613
9153.91 653
9154.81 643
9155.71 658
9156.62 602
9157.52 601
9158.42 654
9159.33 714
9160.23 621
9161.14 620
9162.04 582
9162.94 628
9163.85 643
9164.75 634
9165.65 621
9166.56 606
9167.46 597
9168.37 604
9169.27 635
9170.17 599
9171.08 597
9171.98 663
9172.89 609
9173.79 575
9174.69 632
9175.60 642
9176.50 611
9177.41 610
9178.31 602
9179.22 653
9180.12 689
9181.03 642
9181.93 585
9182.84 600
9183.74 653
9184.64 669
9185.55 641
9186.45 580
9187.36 627
9188.26 649
9189.17 640
9190.07 655
9190.98 587
9191.88 595
9192.79 634
9193.69 590
9194.60 634
9195.51 646
9196.41 632
9197.32 551
9198.22 666
9199.13 652
9200.03 650
9200.94 655
9201.84 686
9202.75 689
9203.66 689
9204.56 741
9205.47 716
9206.37 747
9207.28 677
9208.18 639
9209.09 687
9210.00 641
9210.90 660
9211.81 658
9212.71 565
9213.62 589
9214.53 595
9215.43 646
9216.34 657
9217.25 625
9218.15 623
9219.06 694
9219.97 762
9220.87 670
9221.78 717
9222.69 737
9223.59 727
9224.50 746
9225.41 747
9226.31 632
9227.22 587
9228.13 607
9229.03 648
9229.94 633
9230.85 674
9231.75 662
9232.66 623
9233.57 650
9234.48 609
9235.38 582
9236.29 609
9237.20 604
9238.11 607
9239.01 653
9239.92 593
9240.83 624
9241.74 599
9242.64 680
9243.55 655
9244.46 587
9245.37 657
9246.27 672
9247.18 600
9248.09 639
9249.00 631
9249.91 592
9250.81 556
9251.72 599
9252.63 607
9253.54 603
9254.45 512
9255.35 547
9256.26 639
9257.17 609
9258.08 611
9258.99 639
9259.90 637
9260.80 595
9261.71 620
9262.62 643
9263.53 597
9264.44 620
9265.35 584
9266.26 601
9267.17 592
9268.07 570
9268.98 614
9269.89 655
9270.80 606
9271.71 598
9272.62 608
9273.53 593
9274.44 622
9275.35 675
9276.26 580
9277.17 650
9278.08 639
9278.98 647
9279.89 639
9280.80 659
9281.71 664
9282.62 684
9283.53 626
9284.44 633
9285.35 663
9286.26 678
9287.17 680
9288.08 605
9288.99 637
9289.90 628
9290.81 663
9291.72 585
9292.63 595
9293.54 625
9294.45 666
9295.36 654
9296.27 658
9297.18 659
9298.09 664
9299.00 721
9299.91 625
9300.82 671
9301.73 589
9302.65 637
9303.56 703
9304.47 676
9305.38 605
9306.29 651
9307.20 713
9308.11 702
9309.02 682
9309.93 636
9310.84 727
9311.75 733
9312.66 743
9313.58 807
9314.49 728
9315.40 710
9316.31 725
9317.22 746
9318.13 685
9319.04 630
9319.95 663
9320.87 676
9321.78 685
9322.69 636
9323.60 672
9324.51 707
9325.42 677
9326.34 696
9327.25 684
9328.16 666
9329.07 602
9329.98 665
9330.90 655
9331.81 681
9332.72 614
9333.63 674
9334.54 742
9335.46 695
9336.37 622
9337.28 616
9338.19 655
9339.11 643
9340.02 658
9340.93 665
9341.84 708
9342.76 637
9343.67 674
9344.58 628
9345.49 651
9346.41 633
9347.32 649
9348.23 675
9349.14 669
9350.06 646
9350.97 714
9351.88 647
9352.80 679
9353.71 669
9354.62 639
9355.54 710
9356.45 723
9357.36 792
9358.28 715
9359.19 637
9360.10 643
9361.02 662
9361.93 651
9362.84 707
9363.76 682
9364.67 657
9365.58 671
9366.50 683
9367.41 661
9368.32 622
9369.24 656
9370.15 665
9371.07 663
9371.98 614
9372.89 623
9373.81 648
9374.72 662
9375.64 696
9376.55 688
9377.47 689
9378.38 671
9379.29 670
9380.21 686
9381.12 693
9382.04 643
9382.95 704
9383.87 700
9384.78 764
9385.70 680
9386.61 700
9387.52 746
9388.44 803
9389.35 713
9390.27 731
9391.18 704
9392.10 725
9393.01 725
9393.93 748
9394.84 796
9395.76 811
9396.67 835
9397.59 857
9398.51 913
9399.42 836
9400.34 842
9401.25 884
9402.17 849
9403.08 797
9404.00 777
9404.91 777
9405.83 792
9406.74 766
9407.66 709
9408.58 739
9409.49 699
9410.41 705
9411.32 729
9412.24 701
9413.16 773
9414.07 797
9414.99 822
9415.90 833
9416.82 727
9417.74 741
9418.65 757
9419.57 777
9420.49 720
9421.40 713
9422.32 710
9423.23 752
9424.15 725
9425.07 800
9425.98 730
9426.90 786
9427.82 763
9428.73 701
9429.65 784
9430.57 761
9431.48 844
9432.40 803
9433.32 798
9434.24 791
9435.15 827
9436.07 868
9436.99 820
9437.90 792
9438.82 888
9439.74 926
9440.66 850
9441.57 810
9442.49 825
9443.41 872
9444.33 849
9445.24 827
9446.16 825
9447.08 828
9448.00 830
9448.91 902
9449.83 863
9450.75 840
9451.67 812
9452.59 929
9453.50 1026
9454.42 1051
9455.34 1184
9456.26 1229
9457.18 1336
9458.09 1292
9459.01 1276
9459.93 1186
9460.85 1152
9461.77 1032
9462.69 1022
9463.60 962
9464.52 912
9465.44 868
9466.36 908
9467.28 881
9468.20 842
9469.12 830
9470.03 813
9470.95 901
9471.87 854
9472.79 800
9473.71 865
9474.63 874
9475.55 759
9476.47 813
9477.39 790
9478.31 823
9479.22 881
9480.14 871
9481.06 912
9481.98 893
9482.90 907
9483.82 993
9484.74 1014
9485.66 973
9486.58 958
9487.50 950
9488.42 976
9489.34 935
9490.26 858
9491.18 812
9492.10 839
9493.02 824
9493.94 891
9494.86 877
9495.78 845
9496.70 895
9497.62 861
9498.54 837
9499.46 907
9500.38 873
9501.30 882
9502.22 854
9503.14 821
9504.06 868
9504.98 858
9505.90 839
9506.82 793
9507.74 815
9508.66 836
9509.58 846
9510.50 821
9511.42 912
9512.35 865
9513.27 827
9514.19 804
9515.11 852
9516.03 869
9516.95 885
9517.87 934
9518.79 958
9519.71 1012
9520.63 929
9521.56 952
9522.48 957
9523.40 982
9524.32 971
9525.24 947
9526.16 934
9527.08 992
9528.01 967
9528.93 974
9529.85 963
9530.77 1003
9531.69 1042
9532.61 1175
9533.54 1265
9534.46 1319
9535.38 1431
9536.30 1494
9537.22 1552
9538.15 1578
9539.07 1539
9539.99 1508
9540.91 1444
9541.84 1286
9542.76 1187
9543.68 1118
9544.60 1115
9545.52 1085
9546.45 1022
9547.37 1063
9548.29 959
9549.21 955
9550.14 999
9551.06 983
9551.98 946
9552.91 981
9553.83 890
9554.75 911
9555.67 970
9556.60 1019
9557.52 1009
9558.44 968
9559.37 981
9560.29 990
9561.21 1086
9562.14 1099
9563.06 1118
9563.98 1086
9564.91 1119
9565.83 1041
9566.75 1033
9567.68 955
9568.60 1011
9569.52 945
9570.45 948
9571.37 874
9572.29 858
9573.22 889
9574.14 870
9575.07 919
9575.99 948
9576.91 911
9577.84 887
9578.76 867
9579.69 783
9580.61 835
9581.53 858
9582.46 797
9583.38 822
9584.31 825
9585.23 805
9586.16 806
9587.08 830
9588.00 913
9588.93 827
9589.85 813
9590.78 795
9591.70 758
9592.63 805
9593.55 828
9594.48 937
9595.40 890
9596.33 850
9597.25 849
9598.18 851
9599.10 918
9600.03 880
9600.95 903
9601.88 950
9602.80 846
9603.73 888
9604.65 913
9605.58 961
9606.50 940
9607.43 906
9608.35 947
9609.28 923
9610.21 947
9611.13 914
9612.06 949
9612.98 908
9613.91 970
9614.83 1020
9615.76 942
9616.69 890
9617.61 1008
9618.54 991
9619.46 976
9620.39 1009
9621.32 1003
9622.24 1040
9623.17 1044
9624.09 987
9625.02 975
9625.95 1035
9626.87 1113
9627.80 1128
9628.73 1076
9629.65 1012
9630.58 976
9631.51 1043
9632.43 1082
9633.36 1149
9634.29 1049
9635.21 1067
9636.14 1167
9637.07 1102
9637.99 1199
9638.92 1220
9639.85 1241
9640.77 1238
9641.70 1224
9642.63 1229
9643.56 1256
9644.48 1237
9645.41 1240
9646.34 1223
9647.26 1274
9648.19 1346
9649.12 1289
9650.05 1467
9650.97 1635
9651.90 1609
9652.83 1614
9653.76 1757
9654.68 1743
9655.61 1739
9656.54 1636
9657.47 1561
9658.40 1556
9659.32 1498
9660.25 1459
9661.18 1413
9662.11 1359
9663.04 1313
9663.96 1318
9664.89 1277
9665.82 1254
9666.75 1155
9667.68 1287
9668.61 1298
9669.53 1312
9670.46 1272
9671.39 1281
9672.32 1277
9673.25 1352
9674.18 1378
9675.11 1371
9676.03 1344
9676.96 1397
9677.89 1505
9678.82 1518
9679.75 1480
9680.68 1482
9681.61 1531
9682.54 1527
9683.47 1445
9684.40 1502
9685.32 1526
9686.25 1499
9687.18 1383
9688.11 1408
9689.04 1504
9689.97 1478
9690.90 1493
9691.83 1467
9692.76 1477
9693.69 1604
9694.62 1678
9695.55 1653
9696.48 1660
9697.41 1653
9698.34 1695
9699.27 1694
9700.20 1657
9701.13 1791
9702.06 1744
9702.99 1723
9703.92 1738
9704.85 1772
9705.78 1638
9706.71 1588
9707.64 1533
9708.57 1494
9709.50 1495
9710.43 1388
9711.36 1437
9712.29 1446
9713.22 1484
9714.15 1475
9715.08 1526
9716.01 1600
9716.94 1689
9717.87 1680
9718.80 1690
9719.74 1735
9720.67 1728
9721.60 1636
9722.53 1708
9723.46 1602
9724.39 1524
9725.32 1393
9726.25 1378
9727.18 1297
9728.11 1252
9729.05 1250
9729.98 1270
9730.91 1355
9731.84 1310
9732.77 1459
9733.70 1438
9734.63 1464
9735.57 1421
9736.50 1410
9737.43 1442
9738.36 1447
9739.29 1384
9740.22 1377
9741.16 1351
9742.09 1295
9743.02 1280
9743.95 1275
9744.88 1218
9745.82 1139
9746.75 1193
9747.68 1134
9748.61 1188
9749.55 1123
9750.48 1132
9751.41 1086
9752.34 1141
9753.27 1189
9754.21 1155
9755.14 1177
9756.07 1179
9757.01 1117
9757.94 1148
9758.87 1067
9759.80 1013
9760.74 1074
9761.67 1167
9762.60 1121
9763.53 1083
9764.47 1127
9765.40 1088
9766.33 1117
9767.27 1097
9768.20 1102
9769.13 1132
9770.07 1108
9771.00 1211
9771.93 1109
9772.87 1128
9773.80 1058
9774.73 1045
9775.67 1122
9776.60 1138
9777.53 1151
9778.47 1113
9779.40 1216
9780.34 1223
9781.27 1254
9782.20 1278
9783.14 1333
9784.07 1380
9785.00 1355
9785.94 1296
9786.87 1382
9787.81 1316
9788.74 1308
9789.68 1264
9790.61 1216
9791.54 1163
9792.48 1145
9793.41 1099
9794.35 1043
9795.28 1138
9796.22 994
9797.15 1025
9798.08 1040
9799.02 1052
9799.95 1068
9800.89 1134
9801.82 1061
9802.76 1088
9803.69 1137
9804.63 1161
9805.56 1046
9806.50 1029
9807.43 1014
9808.37 1031
9809.30 1006
9810.24 988
9811.17 952
9812.11 930
9813.04 891
9813.98 927
9814.91 952
9815.85 864
9816.79 968
9817.72 945
9818.66 936
9819.59 926
9820.53 963
9821.46 929
9822.40 898
9823.34 908
9824.27 895
9825.21 867
9826.14 853
9827.08 886
9828.02 854
9828.95 832
9829.89 850
9830.82 906
9831.76 886
9832.70 924
9833.63 857
9834.57 880
9835.50 862
9836.44 851
9837.38 909
9838.31 880
9839.25 916
9840.19 947
9841.12 882
9842.06 840
9843.00 866
9843.93 841
9844.87 845
9845.81 836
9846.74 888
9847.68 887
9848.62 931
9849.56 906
9850.49 878
9851.43 945
9852.37 844
9853.30 857
9854.24 878
9855.18 859
9856.12 856
9857.05 869
9857.99 853
9858.93 891
9859.87 865
9860.80 916
9861.74 958
9862.68 923
9863.62 927
9864.55 903
9865.49 903
9866.43 914
9867.37 837
9868.31 835
9869.24 832
9870.18 853
9871.12 838
9872.06 861
9873.00 810
9873.93 834
9874.87 931
9875.81 886
9876.75 892
9877.69 835
9878.63 868
9879.56 907
9880.50 915
9881.44 856
9882.38 871
9883.32 875
9884.26 886
9885.20 832
9886.14 827
9887.07 842
9888.01 876
9888.95 895
9889.89 840
9890.83 843
9891.77 821
9892.71 837
9893.65 813
9894.59 780
9895.53 778
9896.47 819
9897.40 796
9898.34 766
9899.28 818
9900.22 809
9901.16 812
9902.10 782
9903.04 811
9903.98 808
9904.92 856
9905.86 765
9906.80 771
9907.74 772
9908.68 830
9909.62 863
9910.56 869
9911.50 868
9912.44 834
9913.38 789
9914.32 808
9915.26 842
9916.20 829
9917.14 833
9918.08 828
9919.02 834
9919.96 800
9920.90 836
9921.84 874
9922.78 888
9923.72 815
9924.66 877
9925.61 890
9926.55 943
9927.49 1050
9928.43 1211
9929.37 1409
9930.31 1506
9931.25 1582
9932.19 1634
9933.13 1647
9934.07 1491
9935.01 1433
9935.96 1326
9936.90 1176
9937.84 1066
9938.78 1016
9939.72 924
9940.66 829
9941.60 868
9942.54 893
9943.49 835
9944.43 819
9945.37 801
9946.31 786
9947.25 793
9948.19 734
9949.14 805
9950.08 773
9951.02 793
9951.96 703
9952.90 738
9953.85 686
9954.79 710
9955.73 714
9956.67 812
9957.61 738
9958.56 746
9959.50 703
9960.44 746
9961.38 705
9962.33 732
9963.27 739
9964.21 725
9965.15 721
9966.10 787
9967.04 762
9967.98 746
9968.92 705
9969.87 753
9970.81 798
9971.75 730
9972.70 723
9973.64 768
9974.58 686
9975.52 738
9976.47 711
9977.41 676
9978.35 708
9979.30 695
9980.24 619
9981.18 672
9982.13 670
9983.07 643
9984.01 647
9984.96 683
9985.90 615
9986.84 657
9987.79 686
9988.73 683
9989.68 636
9990.62 638
9991.56 729
9992.51 737
9993.45 711
9994.39 674
9995.34 704
9996.28 731
9997.23 734
9998.17 660
9999.11 736
10000.06 681
10001.00 665
10001.95 692
10002.89 684
10003.84 672
10004.78 684
10005.73 736
10006.67 779
10007.61 706
10008.56 700
10009.50 716
10010.45 720
10011.39 637
10012.34 605
10013.28 659
10014.23 653
10015.17 694
10016.12 693
10017.06 669
10018.01 629
10018.95 651
10019.90 658
10020.84 648
10021.79 675
10022.73 623
10023.68 709
10024.62 744
10025.57 663
10026.51 620
10027.46 684
10028.41 662
10029.35 712
10030.30 593
10031.24 637
10032.19 659
10033.13 621
10034.08 658
10035.03 654
10035.97 612
10036.92 595
10037.86 662
10038.81 668
10039.76 659
10040.70 644
10041.65 637
10042.59 647
10043.54 649
10044.49 640
10045.43 609
10046.38 633
10047.33 660
10048.27 610
10049.22 631
10050.17 664
10051.11 672
10052.06 680
10053.01 613
10053.95 624
10054.90 628
10055.85 579
10056.79 589
10057.74 635
10058.69 640
10059.63 624
10060.58 610
10061.53 647
10062.48 618
10063.42 656
10064.37 667
10065.32 627
10066.26 645
10067.21 654
10068.16 622
10069.11 621
10070.05 664
10071.00 633
10071.95 659
10072.90 645
10073.84 655
10074.79 597
10075.74 609
10076.69 635
10077.64 623
10078.58 642
10079.53 633
10080.48 615
10081.43 630
10082.38 604
10083.32 582
10084.27 601
10085.22 593
10086.17 611
10087.12 671
10088.07 637
10089.01 615
10089.96 594
10090.91 556
10091.86 571
10092.81 571
10093.76 654
10094.71 578
10095.65 627
10096.60 640
10097.55 599
10098.50 567
10099.45 557
10100.40 622
10101.35 610
10102.30 645
10103.25 627
10104.19 545
10105.14 540
10106.09 574
10107.04 602
10107.99 553
10108.94 599
10109.89 576
10110.84 598
10111.79 542
10112.74 534
10113.69 567
10114.64 612
10115.59 627
10116.54 557
10117.49 542
10118.44 583
10119.39 555
10120.34 527
10121.29 526
10122.24 589
10123.19 598
10124.14 549
10125.09 523
10126.04 519
10126.99 562
10127.94 569
10128.89 563
10129.84 569
10130.79 571
10131.74 598
10132.69 519
10133.64 543
10134.59 586
10135.54 548
10136.49 562
10137.44 574
10138.39 600
10139.34 613
10140.29 585
10141.24 549
10142.20 546
10143.15 599
10144.10 574
10145.05 647
10146.00 613
10146.95 593
10147.90 607
10148.85 564
10149.80 566
10150.76 591
10151.71 577
10152.66 579
10153.61 574
10154.56 660
10155.51 588
10156.46 576
10157.42 544
10158.37 626
10159.32 621
10160.27 604
10161.22 612
10162.18 618
10163.13 587
10164.08 600
10165.03 637
10165.98 586
10166.93 595
10167.89 638
10168.84 622
10169.79 571
10170.74 657
10171.70 599
10172.65 609
10173.60 603
10174.55 625
10175.51 599
10176.46 625
10177.41 672
10178.36 693
10179.32 643
10180.27 665
10181.22 654
10182.17 667
10183.13 618
10184.08 645
10185.03 664
10185.99 651
10186.94 611
10187.89 658
10188.84 683
10189.80 671
10190.75 690
10191.70 725
10192.66 722
10193.61 643
10194.56 648
10195.52 736
10196.47 704
10197.42 671
10198.38 649
10199.33 724
10200.29 763
10201.24 777
10202.19 718
10203.15 683
10204.10 691
10205.05 728
10206.01 745
10206.96 723
10207.92 718
10208.87 799
10209.82 840
10210.78 773
10211.73 763
10212.69 839
10213.64 877
10214.60 782
10215.55 831
10216.50 754
10217.46 685
10218.41 701
10219.37 727
10220.32 773
10221.28 699
10222.23 714
10223.19 690
10224.14 720
10225.10 706
10226.05 727
10227.01 731
10227.96 740
10228.92 722
10229.87 742
10230.83 655
10231.78 707
10232.74 696
10233.69 624
10234.65 693
10235.60 753
10236.56 813
10237.51 847
10238.47 841
10239.42 899
10240.38 979
10241.33 987
10242.29 939
10243.25 906
10244.20 874
10245.16 845
10246.11 820
10247.07 740
10248.02 738
10248.98 701
10249.94 710
10250.89 643
10251.85 667
10252.80 640
10253.76 599
10254.72 664
10255.67 624
10256.63 643
10257.59 636
10258.54 625
10259.50 616
10260.45 622
10261.41 572
10262.37 597
10263.32 624
10264.28 633
10265.24 571
10266.19 589
10267.15 575
10268.11 601
10269.06 613
10270.02 606
10270.98 532
10271.94 542
10272.89 624
10273.85 593
10274.81 530
10275.76 587
10276.72 637
10277.68 600
10278.64 575
10279.59 585
10280.55 588
10281.51 555
10282.47 567
10283.42 529
10284.38 533
10285.34 576
10286.30 558
10287.25 580
10288.21 563
10289.17 589
10290.13 560
10291.08 627
10292.04 638
10293.00 631
10293.96 583
10294.92 600
10295.87 597
10296.83 587
10297.79 598
10298.75 614
10299.71 603
10300.67 595
10301.62 569
10302.58 584
10303.54 616
10304.50 565
10305.46 586
10306.42 594
10307.38 604
10308.33 576
10309.29 599
10310.25 595
10311.21 604
10312.17 601
10313.13 577
10314.09 602
10315.05 611
10316.01 586
10316.96 540
10317.92 603
10318.88 581
10319.84 633
10320.80 583
10321.76 574
10322.72 587
10323.68 607
10324.64 600
10325.60 579
10326.56 567
10327.52 571
10328.48 608
10329.44 633
10330.40 654
10331.36 632
10332.32 609
10333.28 589
10334.24 662
10335.20 613
10336.16 635
10337.12 666
10338.08 636
10339.04 611
10340.00 583
10340.96 588
10341.92 564
10342.88 562
10343.84 586
10344.80 547
10345.76 495
10346.72 542
10347.68 557
10348.64 581
10349.60 563
10350.56 572
10351.52 534
10352.48 538
10353.44 560
10354.40 552
10355.36 540
10356.33 547
10357.29 554
10358.25 548
10359.21 619
10360.17 552
10361.13 608
10362.09 582
10363.05 499
10364.01 546
10364.98 522
10365.94 512
10366.90 534
10367.86 521
10368.82 538
10369.78 591
10370.75 576
10371.71 562
10372.67 549
10373.63 637
10374.59 581
10375.55 537
10376.52 543
10377.48 458
10378.44 542
10379.40 561
10380.36 549
10381.33 555
10382.29 519
10383.25 565
10384.21 512
10385.17 523
10386.14 517
10387.10 528
10388.06 519
10389.02 595
10389.99 562
10390.95 526
10391.91 539
10392.87 524
10393.84 537
10394.80 496
10395.76 493
10396.73 532
10397.69 541
10398.65 510
10399.61 517
10400.58 571
10401.54 591
10402.50 617
10403.47 552
10404.43 555
10405.39 560
10406.36 575
10407.32 592
10408.28 570
10409.25 550
10410.21 551
10411.17 533
10412.14 601
10413.10 524
10414.06 641
10415.03 625
10415.99 583
10416.95 608
10417.92 662
10418.88 693
10419.85 693
10420.81 712
10421.77 740
10422.74 775
10423.70 838
10424.67 853
10425.63 846
10426.59 820
10427.56 736
10428.52 754
10429.49 700
10430.45 652
10431.42 639
10432.38 644
10433.34 615
10434.31 569
10435.27 557
10436.24 550
10437.20 536
10438.17 541
10439.13 526
10440.10 552
10441.06 551
10442.03 503
10442.99 524
10443.96 556
10444.92 576
10445.89 568
10446.85 598
10447.82 626
10448.78 519
10449.75 495
10450.71 512
10451.68 536
10452.64 558
10453.61 491
10454.58 501
10455.54 552
10456.51 502
10457.47 515
10458.44 563
10459.40 657
10460.37 576
10461.33 533
10462.30 573
10463.27 572
10464.23 530
10465.20 534
10466.16 501
10467.13 551
10468.10 536
10469.06 525
10470.03 521
10471.00 531
10471.96 584
10472.93 531
10473.89 545
10474.86 484
10475.83 481
10476.79 544
10477.76 516
10478.73 503
10479.69 506
10480.66 538
10481.63 543
10482.59 512
10483.56 502
10484.53 504
10485.49 536
10486.46 580
10487.43 575
10488.40 515
10489.36 547
10490.33 553
10491.30 531
10492.26 536
10493.23 507
10494.20 579
10495.17 544
10496.13 516
10497.10 548
10498.07 556
10499.04 585
10500.00 518
10500.97 529
10501.94 580
10502.91 587
10503.87 594
10504.84 545
10505.81 537
10506.78 554
10507.75 563
10508.71 557
10509.68 552
10510.65 476
10511.62 472
10512.59 594
10513.55 618
10514.52 564
10515.49 530
10516.46 559
10517.43 590
10518.40 529
10519.36 520
10520.33 495
10521.30 552
10522.27 546
10523.24 579
10524.21 553
10525.18 543
10526.15 526
10527.11 575
10528.08 527
10529.05 512
10530.02 539
10530.99 574
10531.96 527
10532.93 497
10533.90 541
10534.87 522
10535.84 523
10536.80 518
10537.77 485
10538.74 508
10539.71 544
10540.68 530
10541.65 555
10542.62 529
10543.59 516
10544.56 554
10545.53 516
10546.50 545
10547.47 549
10548.44 506
10549.41 572
10550.38 575
10551.35 515
10552.32 549
10553.29 531
10554.26 548
10555.23 543
10556.20 518
10557.17 501
10558.14 587
10559.11 579
10560.08 595
10561.05 563
10562.02 594
10562.99 683
10563.96 691
10564.93 692
10565.90 707
10566.88 734
10567.85 714
10568.82 657
10569.79 660
10570.76 645
10571.73 628
10572.70 607
10573.67 582
10574.64 581
10575.61 553
10576.58 571
10577.56 543
10578.53 540
10579.50 556
10580.47 556
10581.44 570
10582.41 547
10583.38 527
10584.35 527
10585.33 571
10586.30 585
10587.27 589
10588.24 621
10589.21 569
10590.18 616
10591.16 641
10592.13 596
10593.10 573
10594.07 580
10595.04 619
10596.02 641
10596.99 615
10597.96 580
10598.93 584
10599.90 608
10600.88 619
10601.85 634
10602.82 637
10603.79 618
10604.77 538
10605.74 593
10606.71 615
10607.68 554
10608.66 543
10609.63 551
10610.60 568
10611.57 534
10612.55 541
10613.52 567
10614.49 525
10615.47 522
10616.44 541
10617.41 518
10618.38 528
10619.36 536
10620.33 475
10621.30 562
10622.28 549
10623.25 587
10624.22 591
10625.20 594
10626.17 557
10627.14 570
10628.12 576
10629.09 558
10630.06 577
10631.04 542
10632.01 580
10632.99 601
10633.96 553
10634.93 566
10635.91 564
10636.88 580
10637.86 553
10638.83 586
10639.80 637
10640.78 701
10641.75 685
10642.73 704
10643.70 664
10644.67 709
10645.65 718
10646.62 711
10647.60 641
10648.57 622
10649.55 675
10650.52 664
10651.50 623
10652.47 558
10653.44 554
10654.42 561
10655.39 542
10656.37 590
10657.34 581
10658.32 590
10659.29 545
10660.27 559
10661.24 573
10662.22 513
10663.19 552
10664.17 542
10665.14 549
10666.12 544
10667.09 550
10668.07 547
10669.04 570
10670.02 591
10671.00 551
10671.97 614
10672.95 606
10673.92 585
10674.90 572
10675.87 611
10676.85 568
10677.83 521
10678.80 526
10679.78 534
10680.75 559
10681.73 582
10682.70 587
10683.68 621
10684.66 615
10685.63 611
10686.61 572
10687.59 618
10688.56 582
10689.54 569
10690.51 601
10691.49 555
10692.47 490
10693.44 541
10694.42 506
10695.40 506
10696.37 567
10697.35 564
10698.33 525
10699.30 515
10700.28 509
10701.26 521
10702.23 498
10703.21 491
10704.19 539
10705.17 493
10706.14 463
10707.12 528
10708.10 562
10709.07 493
10710.05 505
10711.03 528
10712.01 484
10712.98 524
10713.96 478
10714.94 483
10715.92 522
10716.89 505
10717.87 494
10718.85 484
10719.83 479
10720.80 463
10721.78 477
10722.76 480
10723.74 481
10724.71 484
10725.69 511
10726.67 499
10727.65 497
10728.63 496
10729.61 457
10730.58 480
10731.56 474
10732.54 439
10733.52 495
10734.50 528
10735.48 459
10736.45 510
10737.43 513
10738.41 514
10739.39 466
10740.37 506
10741.35 569
10742.33 505
10743.30 488
10744.28 540
10745.26 507
10746.24 508
10747.22 500
10748.20 522
10749.18 501
10750.16 501
10751.14 445
10752.11 494
10753.09 461
10754.07 485
10755.05 501
10756.03 465
10757.01 498
10757.99 530
10758.97 495
10759.95 471
10760.93 501
10761.91 507
10762.89 509
10763.87 519
10764.85 491
10765.83 503
10766.81 491
10767.79 481
10768.77 499
10769.75 454
10770.73 484
10771.71 528
10772.69 463
10773.67 548
10774.65 512
10775.63 502
10776.61 482
10777.59 490
10778.57 491
10779.55 438
10780.53 425
10781.51 472
10782.49 497
10783.47 509
10784.45 514
10785.43 471
10786.41 485
10787.39 511
10788.38 555
10789.36 519
10790.34 486
10791.32 482
10792.30 511
10793.28 513
10794.26 494
10795.24 495
10796.22 462
10797.21 490
10798.19 447
10799.17 469
10800.15 470
10801.13 508
10802.11 490
10803.09 473
10804.08 456
10805.06 491
10806.04 496
10807.02 462
10808.00 489
10808.98 497
10809.97 483
10810.95 502
10811.93 481
10812.91 482
10813.89 486
10814.88 502
10815.86 479
10816.84 466
10817.82 479
10818.80 512
10819.79 539
10820.77 496
10821.75 484
10822.73 480
10823.72 502
10824.70 540
10825.68 583
10826.66 551
10827.65 524
10828.63 500
10829.61 483
10830.59 476
10831.58 482
10832.56 483
10833.54 533
10834.53 513
10835.51 476
10836.49 497
10837.47 486
10838.46 478
10839.44 501
10840.42 461
10841.41 457
10842.39 505
10843.37 562
10844.36 524
10845.34 514
10846.32 521
10847.31 519
10848.29 515
10849.27 551
10850.26 497
10851.24 501
10852.23 547
10853.21 556
10854.19 570
10855.18 578
10856.16 554
10857.14 534
10858.13 579
10859.11 537
10860.10 545
10861.08 567
10862.07 576
10863.05 552
10864.03 527
10865.02 557
10866.00 556
10866.99 530
10867.97 582
10868.96 561
10869.94 548
10870.92 548
10871.91 562
10872.89 564
10873.88 529
10874.86 593
10875.85 588
10876.83 605
10877.82 584
10878.80 554
10879.79 564
10880.77 588
10881.76 614
10882.74 579
10883.73 566
10884.71 617
10885.70 573
10886.68 590
10887.67 639
10888.66 633
10889.64 618
10890.63 650
10891.61 634
10892.60 665
10893.58 661
10894.57 609
10895.55 646
10896.54 621
10897.53 615
10898.51 654
10899.50 654
10900.48 596
10901.47 656
10902.46 646
10903.44 681
10904.43 710
10905.41 701
10906.40 642
10907.39 687
10908.37 686
10909.36 684
10910.35 639
10911.33 629
10912.32 656
10913.30 678
10914.29 685
10915.28 677
10916.26 665
10917.25 717
10918.24 747
10919.22 714
10920.21 738
10921.20 708
10922.19 715
10923.17 780
10924.16 773
10925.15 734
10926.13 740
10927.12 732
10928.11 740
10929.09 761
10930.08 743
10931.07 750
10932.06 749
10933.04 814
10934.03 826
10935.02 760
10936.01 760
10936.99 798
10937.98 760
10938.97 765
10939.96 779
10940.94 903
10941.93 856
10942.92 867
10943.91 892
10944.90 938
10945.88 944
10946.87 987
10947.86 960
10948.85 919
10949.84 978
10950.82 916
10951.81 933
10952.80 898
10953.79 938
10954.78 937
10955.77 944
10956.76 1016
10957.74 998
10958.73 1071
10959.72 1125
10960.71 1175
10961.70 1158
10962.69 1131
10963.68 1152
10964.66 1144
10965.65 1152
10966.64 1123
10967.63 1138
10968.62 1111
10969.61 1066
10970.60 1047
10971.59 967
10972.58 987
10973.57 994
10974.56 971
10975.54 890
10976.53 881
10977.52 894
10978.51 865
10979.50 936
10980.49 891
10981.48 919
10982.47 987
10983.46 939
10984.45 919
10985.44 961
10986.43 1014
10987.42 998
10988.41 971
10989.40 1020
10990.39 1001
10991.38 1015
10992.37 1015
10993.36 996
10994.35 989
10995.34 1064
10996.33 1089
10997.32 1143
10998.31 1182
10999.30 1242
11000.29 1315
11001.28 1400
11002.27 1518
11003.26 1667
11004.25 1774
11005.25 1888
11006.24 1853
11007.23 1747
11008.22 1546
11009.21 1430
11010.20 1281
11011.19 1204
11012.18 1168
11013.17 1075
11014.16 978
11015.15 896
11016.15 879
11017.14 931
11018.13 902
11019.12 839
11020.11 855
11021.10 883
11022.09 853
11023.09 824
11024.08 877
11025.07 849
11026.06 889
11027.05 913
11028.04 899
11029.03 860
11030.03 843
11031.02 850
11032.01 885
11033.00 865
11033.99 812
11034.99 879
11035.98 848
11036.97 812
11037.96 835
11038.95 751
11039.95 770
11040.94 868
11041.93 826
11042.92 835
11043.92 792
11044.91 794
11045.90 772
11046.89 757
11047.89 750
11048.88 714
11049.87 753
11050.86 701
11051.86 758
11052.85 727
11053.84 709
11054.84 671
11055.83 721
11056.82 704
11057.81 766
11058.81 716
11059.80 681
11060.79 723
11061.79 662
11062.78 692
11063.77 678
11064.77 659
11065.76 693
11066.75 724
11067.75 717
11068.74 667
11069.73 654
11070.73 701
11071.72 679
11072.72 679
11073.71 674
11074.70 693
11075.70 702
11076.69 699
11077.69 686
11078.68 673
11079.67 715
11080.67 685
11081.66 710
11082.66 705
11083.65 681
11084.64 626
11085.64 660
11086.63 649
11087.63 616
11088.62 624
11089.62 628
11090.61 657
11091.60 655
11092.60 644
11093.59 642
11094.59 658
11095.58 651
11096.58 633
11097.57 646
11098.57 634
11099.56 643
11100.56 609
11101.55 599
11102.55 643
11103.54 580
11104.54 570
11105.53 605
11106.53 667
11107.52 599
11108.52 656
11109.51 643
11110.51 620
11111.51 588
11112.50 618
11113.50 625
11114.49 617
11115.49 610
11116.48 594
11117.48 567
11118.47 591
11119.47 609
11120.47 566
11121.46 605
11122.46 581
11123.45 569
11124.45 619
11125.45 615
11126.44 578
11127.44 585
11128.44 586
11129.43 628
11130.43 658
11131.42 619
11132.42 559
11133.42 584
11134.41 638
11135.41 579
11136.41 586
11137.40 564
11138.40 574
11139.40 550
11140.39 608
11141.39 561
11142.39 567
11143.38 554
11144.38 574
11145.38 588
11146.37 577
11147.37 586
11148.37 647
11149.37 660
11150.36 604
11151.36 552
11152.36 594
11153.35 627
11154.35 649
11155.35 606
11156.35 603
11157.34 582
11158.34 593
11159.34 607
11160.34 597
11161.34 577
11162.33 588
11163.33 549
11164.33 554
11165.33 563
11166.32 562
11167.32 536
11168.32 579
11169.32 541
11170.32 576
11171.31 524
11172.31 538
11173.31 557
11174.31 536
11175.31 511
11176.31 526
11177.30 519
11178.30 558
11179.30 541
11180.30 520
11181.30 546
11182.30 474
11183.30 531
11184.29 556
11185.29 519
11186.29 553
11187.29 548
11188.29 543
11189.29 536
11190.29 508
11191.29 500
11192.29 490
11193.29 490
11194.28 518
11195.28 505
11196.28 533
11197.28 559
11198.28 537
11199.28 537
11200.28 559
11201.28 463
11202.28 488
11203.28 500
11204.28 502
11205.28 476
11206.28 517
11207.28 498
11208.28 485
11209.28 497
11210.28 503
11211.28 551
11212.28 555
11213.28 578
11214.28 542
11215.28 488
11216.28 510
11217.28 503
11218.28 505
11219.28 540
11220.28 504
11221.28 537
11222.28 496
11223.28 485
11224.28 506
11225.28 489
11226.28 503
11227.28 534
11228.28 529
11229.28 464
11230.28 506
11231.28 472
11232.29 536
11233.29 511
11234.29 511
11235.29 484
11236.29 544
11237.29 518
11238.29 510
11239.29 499
11240.29 544
11241.30 525
11242.30 494
11243.30 506
11244.30 499
11245.30 521
11246.30 486
11247.30 510
11248.31 531
11249.31 554
11250.31 537
11251.31 495
11252.31 536
11253.31 586
11254.32 530
11255.32 520
11256.32 548
11257.32 495
11258.32 528
11259.33 549
11260.33 606
11261.33 494
11262.33 498
11263.33 523
11264.34 532
11265.34 510
11266.34 533
11267.34 536
11268.35 503
11269.35 549
11270.35 562
11271.35 555
11272.36 563
11273.36 542
11274.36 544
11275.37 547
11276.37 544
11277.37 562
11278.37 532
11279.38 570
11280.38 546
11281.38 586
11282.39 594
11283.39 610
11284.39 570
11285.40 551
11286.40 555
11287.40 597
11288.41 559
11289.41 576
11290.41 547
11291.42 564
11292.42 529
11293.42 544
11294.43 524
11295.43 513
11296.43 538
11297.44 526
11298.44 526
11299.45 547
11300.45 548
11301.45 513
11302.46 547
11303.46 492
11304.47 509
11305.47 526
11306.47 527
11307.48 598
11308.48 500
11309.49 537
11310.49 557
11311.50 544
11312.50 556
11313.50 612
11314.51 595
11315.51 617
11316.52 618
11317.52 654
11318.53 611
11319.53 633
11320.54 655
11321.54 616
11322.55 601
11323.55 624
11324.56 519
11325.56 571
11326.57 630
11327.57 581
11328.58 578
11329.58 589
11330.59 566
11331.59 525
11332.60 545
11333.60 503
11334.61 562
11335.61 553
11336.62 545
11337.63 585
11338.63 569
11339.64 576
11340.64 581
11341.65 580
11342.65 581
11343.66 595
11344.67 577
11345.67 589
11346.68 597
11347.68 644
11348.69 610
11349.70 650
11350.70 597
11351.71 588
11352.71 573
11353.72 569
11354.73 601
11355.73 535
11356.74 536
11357.75 549
11358.75 555
11359.76 509
11360.77 544
11361.77 522
11362.78 536
11363.79 538
11364.79 570
11365.80 522
11366.81 540
11367.81 524
11368.82 511
11369.83 524
11370.83 487
11371.84 511
11372.85 490
11373.86 536
11374.86 540
11375.87 532
11376.88 539
11377.89 547
11378.89 546
11379.90 551
11380.91 500
11381.92 518
11382.92 557
11383.93 519
11384.94 517
11385.95 508
11386.95 550
11387.96 524
11388.97 492
11389.98 519
11390.99 512
11391.99 487
11393.00 505
11394.01 504
11395.02 540
11396.03 514
11397.03 488
11398.04 519
11399.05 527
11400.06 524
11401.07 518
11402.08 535
11403.08 497
11404.09 515
11405.10 518
11406.11 525
11407.12 495
11408.13 517
11409.14 535
11410.14 512
11411.15 537
11412.16 497
11413.17 559
11414.18 529
11415.19 540
11416.20 534
11417.21 515
11418.22 505
11419.23 525
11420.23 510
11421.24 591
11422.25 514
11423.26 518
11424.27 508
11425.28 545
11426.29 544
11427.30 564
11428.31 511
11429.32 535
11430.33 518
11431.34 495
11432.35 518
11433.36 538
11434.37 540
11435.38 506
11436.39 553
11437.40 521
11438.41 530
11439.42 524
11440.43 554
11441.44 555
11442.45 570
11443.46 549
11444.47 500
11445.48 507
11446.49 521
11447.50 551
11448.51 565
11449.52 582
11450.53 548
11451.54 582
11452.55 511
11453.56 531
11454.58 540
11455.59 537
11456.60 559
11457.61 549
11458.62 549
11459.63 552
11460.64 610
11461.65 580
11462.66 567
11463.67 587
11464.69 537
11465.70 520
11466.71 586
11467.72 599
11468.73 551
11469.74 524
11470.75 568
11471.77 554
11472.78 581
11473.79 575
11474.80 587
11475.81 575
11476.82 528
11477.84 558
11478.85 546
11479.86 587
11480.87 560
11481.88 605
11482.89 571
11483.91 585
11484.92 570
11485.93 604
11486.94 631
11487.96 630
11488.97 544
11489.98 596
11490.99 566
11492.00 586
11493.02 617
11494.03 578
11495.04 582
11496.06 602
11497.07 585
11498.08 637
11499.09 613
11500.11 630
11501.12 583
11502.13 555
11503.14 565
11504.16 577
11505.17 565
11506.18 584
11507.20 579
11508.21 670
11509.22 644
11510.24 611
11511.25 556
11512.26 576
11513.28 620
11514.29 666
11515.30 656
11516.32 632
11517.33 649
11518.34 630
11519.36 579
11520.37 589
11521.38 632
11522.40 643
11523.41 628
11524.43 608
11525.44 613
11526.45 627
11527.47 604
11528.48 581
11529.50 694
11530.51 664
11531.52 653
11532.54 652
11533.55 633
11534.57 615
11535.58 682
11536.60 650
11537.61 690
11538.62 663
11539.64 675
11540.65 726
11541.67 675
11542.68 719
11543.70 698
11544.71 721
11545.73 754
11546.74 693
11547.76 689
11548.77 708
11549.79 731
11550.80 725
11551.82 730
11552.83 826
11553.85 780
11554.86 721
11555.88 762
11556.89 820
11557.91 808
11558.92 816
11559.94 769
11560.95 802
11561.97 824
11562.98 807
11564.00 815
11565.02 909
11566.03 841
11567.05 873
11568.06 814
11569.08 853
11570.10 910
11571.11 907
11572.13 931
11573.14 956
11574.16 889
11575.18 919
11576.19 961
11577.21 913
11578.22 970
11579.24 1006
11580.26 1037
11581.27 1070
11582.29 1146
11583.31 1202
11584.32 1193
11585.34 1260
11586.35 1240
11587.37 1274
11588.39 1352
11589.40 1379
11590.42 1370
11591.44 1472
11592.46 1494
11593.47 1435
11594.49 1484
11595.51 1594
11596.52 1692
11597.54 1864
11598.56 2023
11599.57 2310
11600.59 2676
11601.61 3034
11602.63 3269
11603.64 3451
11604.66 3654
11605.68 3501
11606.70 3453
11607.71 3140
11608.73 2822
11609.75 2412
11610.77 2168
11611.78 1898
11612.80 1640
11613.82 1478
11614.84 1405
11615.85 1395
11616.87 1243
11617.89 1122
11618.91 1141
11619.93 1144
11620.95 1103
11621.96 1097
11622.98 1061
11624.00 1110
11625.02 1006
11626.04 958
11627.05 921
11628.07 962
11629.09 945
11630.11 959
11631.13 925
11632.15 942
11633.17 901
11634.18 869
11635.20 904
11636.22 955
11637.24 934
11638.26 928
11639.28 904
11640.30 980
11641.32 987
11642.34 965
11643.35 963
11644.37 933
11645.39 885
11646.41 913
11647.43 872
11648.45 807
11649.47 775
11650.49 745
11651.51 744
11652.53 726
11653.55 707
11654.57 787
11655.59 749
11656.61 718
11657.63 723
11658.65 765
11659.67 726
11660.69 688
11661.71 726
11662.73 770
11663.75 777
11664.77 756
11665.79 785
11666.81 723
11667.83 772
11668.85 755
11669.87 775
11670.89 725
11671.91 788
11672.93 789
11673.95 811
11674.97 806
11675.99 837
11677.01 783
11678.03 782
11679.05 766
11680.07 839
11681.09 852
11682.11 853
11683.13 854
11684.15 866
11685.18 876
11686.20 841
11687.22 838
11688.24 808
11689.26 851
11690.28 797
11691.30 836
11692.32 770
11693.34 816
11694.37 808
11695.39 799
11696.41 765
11697.43 779
11698.45 787
11699.47 786
11700.49 770
11701.52 732
11702.54 736
11703.56 743
11704.58 746
11705.60 689
11706.62 728
11707.65 715
11708.67 681
11709.69 671
11710.71 771
11711.73 723
11712.76 722
11713.78 724
11714.80 780
11715.82 791
11716.85 681
11717.87 647
11718.89 674
11719.91 702
11720.94 691
11721.96 677
11722.98 692
11724.00 640
11725.03 617
11726.05 696
11727.07 680
11728.09 637
11729.12 647
11730.14 624
11731.16 640
11732.19 607
11733.21 570
11734.23 574
11735.25 636
11736.28 657
11737.30 655
11738.32 634
11739.35 584
11740.37 601
11741.39 587
11742.42 628
11743.44 634
11744.46 632
11745.49 653
11746.51 620
11747.54 638
11748.56 598
11749.58 609
11750.61 630
11751.63 628
11752.65 651
11753.68 635
11754.70 604
11755.73 580
11756.75 652
11757.77 627
11758.80 583
11759.82 584
11760.85 659
11761.87 593
11762.90 564
11763.92 544
11764.94 627
11765.97 587
11766.99 649
11768.02 565
11769.04 532
11770.07 525
11771.09 566
11772.12 587
11773.14 601
11774.17 577
11775.19 577
11776.22 605
11777.24 556
11778.27 524
11779.29 515
11780.32 540
11781.34 523
11782.37 560
11783.39 523
11784.42 470
11785.44 519
11786.47 495
11787.49 537
11788.52 508
11789.54 532
11790.57 546
11791.59 584
11792.62 504
11793.65 490
11794.67 530
11795.70 516
11796.72 512
11797.75 519
11798.77 522
11799.80 522
11800.83 465
11801.85 529
11802.88 524
11803.90 483
11804.93 540
11805.96 501
11806.98 559
11808.01 538
11809.04 525
11810.06 509
11811.09 540
11812.12 504
11813.14 520
11814.17 537
11815.20 479
11816.22 536
11817.25 491
11818.28 492
11819.30 504
11820.33 525
11821.36 489
11822.38 527
11823.41 430
11824.44 482
11825.46 482
11826.49 511
11827.52 494
11828.54 524
11829.57 546
11830.60 555
11831.63 519
11832.65 518
11833.68 513
11834.71 498
11835.74 569
11836.76 555
11837.79 539
11838.82 475
11839.85 511
11840.87 523
11841.90 533
11842.93 473
11843.96 513
11844.99 455
11846.01 539
11847.04 513
11848.07 462
11849.10 505
11850.13 523
11851.15 543
11852.18 523
11853.21 517
11854.24 489
11855.27 534
11856.30 490
11857.32 505
11858.35 492
11859.38 467
11860.41 509
11861.44 489
11862.47 472
11863.50 519
11864.52 576
11865.55 538
11866.58 547
11867.61 534
11868.64 554
11869.67 504
11870.70 474
11871.73 445
11872.76 524
11873.79 520
11874.81 469
11875.84 487
11876.87 545
11877.90 522
11878.93 502
11879.96 538
11880.99 499
11882.02 548
11883.05 526
11884.08 497
11885.11 458
11886.14 549
11887.17 541
11888.20 507
11889.23 512
11890.26 516
11891.29 556
11892.32 546
11893.35 619
11894.38 555
11895.41 552
11896.44 569
11897.47 561
11898.50 535
11899.53 548
11900.56 517
11901.59 572
11902.62 570
11903.65 642
11904.68 629
11905.71 624
11906.74 647
11907.77 649
11908.80 683
11909.83 629
11910.86 617
11911.90 608
11912.93 548
11913.96 577
11914.99 568
11916.02 550
11917.05 569
11918.08 589
11919.11 579
11920.14 528
11921.17 575
11922.21 577
11923.24 554
11924.27 581
11925.30 553
11926.33 599
11927.36 609
11928.39 693
11929.43 648
11930.46 637
11931.49 653
11932.52 743
11933.55 699
11934.58 802
11935.62 792
11936.65 781
11937.68 805
11938.71 807
11939.74 743
11940.78 743
11941.81 689
11942.84 632
11943.87 620
11944.90 592
11945.94 577
11946.97 548
11948.00 528
11949.03 574
11950.07 551
11951.10 522
11952.13 546
11953.16 526
11954.20 513
11955.23 481
11956.26 507
11957.29 558
11958.33 524
11959.36 526
11960.39 505
11961.43 544
11962.46 559
11963.49 543
11964.53 508
11965.56 551
11966.59 549
11967.62 565
11968.66 533
11969.69 553
11970.72 523
11971.76 538
11972.79 494
11973.83 541
11974.86 528
11975.89 516
11976.93 552
11977.96 500
11978.99 491
11980.03 475
11981.06 504
11982.09 521
11983.13 593
11984.16 524
11985.20 486
11986.23 474
11987.26 550
11988.30 556
11989.33 562
11990.37 504
11991.40 506
11992.44 501
11993.47 473
11994.50 487
11995.54 514
11996.57 533
11997.61 511
11998.64 517
11999.68 542
12000.71 515
12001.75 527
12002.78 547
12003.82 534
12004.85 514
12005.89 509
12006.92 530
12007.96 535
12008.99 578
12010.03 570
12011.06 543
12012.10 545
12013.13 522
12014.17 552
12015.20 569
12016.24 580
12017.27 552
12018.31 582
12019.34 571
12020.38 550
12021.41 624
12022.45 598
12023.49 587
12024.52 516
12025.56 578
12026.59 584
12027.63 600
12028.66 605
12029.70 555
12030.74 551
12031.77 569
12032.81 596
12033.84 575
12034.88 535
12035.92 549
12036.95 563
12037.99 580
12039.03 561
12040.06 547
12041.10 564
12042.13 560
12043.17 552
12044.21 542
12045.24 522
12046.28 563
12047.32 594
12048.35 564
12049.39 559
12050.43 526
12051.46 541
12052.50 569
12053.54 526
12054.58 557
12055.61 561
12056.65 581
12057.69 570
12058.72 553
12059.76 579
12060.80 614
12061.84 623
12062.87 606
12063.91 589
12064.95 566
12065.98 530
12067.02 573
12068.06 586
12069.10 571
12070.14 517
12071.17 564
12072.21 586
12073.25 571
12074.29 586
12075.32 575
12076.36 641
12077.40 600
12078.44 599
12079.48 550
12080.51 573
12081.55 539
12082.59 632
12083.63 622
12084.67 643
12085.71 594
12086.74 571
12087.78 577
12088.82 592
12089.86 622
12090.90 633
12091.94 634
12092.97 664
12094.01 650
12095.05 617
12096.09 644
12097.13 673
12098.17 613
12099.21 669
12100.25 619
12101.29 656
12102.32 723
12103.36 707
12104.40 690
12105.44 756
12106.48 808
12107.52 781
12108.56 770
12109.60 784
12110.64 769
12111.68 774
12112.72 701
12113.76 727
12114.80 633
12115.84 628
12116.88 628
12117.92 606
12118.96 618
12120.00 599
12121.04 558
12122.07 545
12123.11 576
12124.15 540
12125.19 600
12126.23 563
12127.28 552
12128.32 562
12129.36 518
12130.40 509
12131.44 549
12132.48 552
12133.52 572
12134.56 522
12135.60 524
12136.64 542
12137.68 559
12138.72 580
12139.76 535
12140.80 502
12141.84 516
12142.88 535
12143.92 536
12144.96 523
12146.00 544
12147.05 518
12148.09 528
12149.13 517
12150.17 467
12151.21 502
12152.25 509
12153.29 517
12154.33 556
12155.38 507
12156.42 502
12157.46 470
12158.50 476
12159.54 488
12160.58 457
12161.62 530
12162.67 496
12163.71 501
12164.75 479
12165.79 499
12166.83 503
12167.87 504
12168.92 500
12169.96 496
12171.00 534
12172.04 523
12173.08 499
12174.13 466
12175.17 449
12176.21 498
12177.25 480
12178.30 491
12179.34 467
12180.38 484
12181.42 499
12182.47 507
12183.51 489
12184.55 489
12185.59 468
12186.64 522
12187.68 539
12188.72 460
12189.76 496
12190.81 500
12191.85 513
12192.89 497
12193.94 475
12194.98 484
12196.02 498
12197.06 475
12198.11 487
12199.15 528
12200.19 502
12201.24 507
12202.28 452
12203.32 454
12204.37 483
12205.41 495
12206.45 522
12207.50 468
12208.54 436
12209.59 420
12210.63 464
12211.67 462
12212.72 445
12213.76 442
12214.80 504
12215.85 512
12216.89 495
12217.94 488
12218.98 484
12220.02 476
12221.07 475
12222.11 504
12223.16 525
12224.20 483
12225.25 501
12226.29 512
12227.33 489
12228.38 489
12229.42 505
12230.47 500
12231.51 470
12232.56 488
12233.60 475
12234.65 492
12235.69 440
12236.74 466
12237.78 517
12238.83 507
12239.87 524
12240.92 486
12241.96 485
12243.01 470
12244.05 445
12245.10 472
12246.14 502
12247.19 443
12248.23 443
12249.28 463
12250.32 493
12251.37 476
12252.41 514
12253.46 478
12254.50 507
12255.55 532
12256.60 485
12257.64 459
12258.69 462
12259.73 498
12260.78 453
12261.82 439
12262.87 452
12263.92 507
12264.96 447
12266.01 485
12267.05 455
12268.10 416
12269.15 410
12270.19 438
12271.24 499
12272.29 464
12273.33 435
12274.38 423
12275.43 473
12276.47 439
12277.52 424
12278.57 398
12279.61 448
12280.66 443
12281.71 453
12282.75 433
12283.80 475
12284.85 436
12285.89 421
12286.94 420
12287.99 410
12289.03 390
12290.08 445
12291.13 456
12292.18 422
12293.22 391
12294.27 392
12295.32 441
12296.36 452
12297.41 418
12298.46 403
12299.51 436
12300.55 424
12301.60 434
12302.65 476
12303.70 441
12304.74 456
12305.79 405
12306.84 449
12307.89 431
12308.94 429
12309.98 432
12311.03 469
12312.08 421
12313.13 444
12314.18 431
12315.22 439
12316.27 445
12317.32 380
12318.37 391
12319.42 378
12320.47 404
12321.51 399
12322.56 396
12323.61 427
12324.66 419
12325.71 393
12326.76 424
12327.81 436
12328.85 432
12329.90 375
12330.95 444
12332.00 390
12333.05 448
12334.10 430
12335.15 404
12336.20 399
12337.25 432
12338.30 463
12339.34 447
12340.39 432
12341.44 454
12342.49 461
12343.54 418
12344.59 435
12345.64 405
12346.69 388
12347.74 373
12348.79 406
12349.84 441
12350.89 441
12351.94 396
12352.99 426
12354.04 431
12355.09 413
12356.14 417
12357.19 412
12358.24 395
12359.29 426
12360.34 429
12361.39 418
12362.44 440
12363.49 418
12364.54 410
12365.59 382
12366.64 416
12367.69 405
12368.74 374
12369.79 422
12370.84 457
12371.89 424
12372.94 396
12373.99 450
12375.04 397
12376.09 399
12377.15 401
12378.20 451
12379.25 434
12380.30 396
12381.35 432
12382.40 428
12383.45 425
12384.50 434
12385.55 455
12386.60 414
12387.66 406
12388.71 430
12389.76 437
12390.81 410
12391.86 456
12392.91 484
12393.96 451
12395.02 430
12396.07 420
12397.12 462
12398.17 404
12399.22 389
12400.27 422
12401.33 426
12402.38 441
12403.43 446
12404.48 435
12405.53 444
12406.59 421
12407.64 443
12408.69 454
12409.74 486
12410.80 450
12411.85 480
12412.90 507
12413.95 424
12415.00 405
12416.06 434
12417.11 442
12418.16 469
12419.21 457
12420.27 400
12421.32 450
12422.37 471
12423.43 488
12424.48 470
12425.53 457
12426.58 426
12427.64 480
12428.69 455
12429.74 455
12430.80 451
12431.85 445
12432.90 446
12433.96 439
12435.01 469
12436.06 442
12437.12 476
12438.17 480
12439.22 493
12440.28 469
12441.33 450
12442.38 462
12443.44 462
12444.49 475
12445.54 459
12446.60 452
12447.65 474
12448.71 477
12449.76 471
12450.81 471
12451.87 455
12452.92 485
12453.98 494
12455.03 482
12456.08 477
12457.14 509
12458.19 490
12459.25 501
12460.30 499
12461.36 501
12462.41 488
12463.46 513
12464.52 478
12465.57 480
12466.63 484
12467.68 507
12468.74 537
12469.79 472
12470.85 487
12471.90 543
12472.96 535
12474.01 531
12475.07 564
12476.12 584
12477.18 609
12478.23 570
12479.29 580
12480.34 613
12481.40 634
12482.45 597
12483.51 613
12484.56 633
12485.62 638
12486.67 659
12487.73 699
12488.79 678
12489.84 702
12490.90 716
12491.95 768
12493.01 910
12494.06 983
12495.12 960
12496.18 1109
12497.23 1213
12498.29 1294
12499.34 1362
12500.40 1451
12501.46 1446
12502.51 1353
12503.57 1313
12504.62 1238
12505.68 1111
12506.74 1039
12507.79 932
12508.85 872
12509.91 827
12510.96 774
12512.02 768
12513.08 760
12514.13 677
12515.19 696
12516.25 673
12517.30 614
12518.36 608
12519.42 623
12520.47 569
12521.53 570
12522.59 619
12523.64 589
12524.70 570
12525.76 558
12526.82 615
12527.87 598
12528.93 589
12529.99 573
12531.04 570
12532.10 645
12533.16 602
12534.22 614
12535.27 581
12536.33 621
12537.39 605
12538.45 624
12539.50 574
12540.56 575
12541.62 543
12542.68 566
12543.74 623
12544.79 556
12545.85 569
12546.91 544
12547.97 558
12549.03 550
12550.08 575
12551.14 559
12552.20 560
12553.26 555
12554.32 573
12555.38 549
12556.43 569
12557.49 591
12558.55 572
12559.61 608
12560.67 577
12561.73 571
12562.79 608
12563.84 638
12564.90 605
12565.96 627
12567.02 639
12568.08 603
12569.14 633
12570.20 715
12571.26 716
12572.32 737
12573.37 719
12574.43 755
12575.49 754
12576.55 804
12577.61 837
12578.67 856
12579.73 871
12580.79 941
12581.85 953
12582.91 873
12583.97 865
12585.03 796
12586.09 795
12587.15 796
12588.21 779
12589.27 720
12590.33 710
12591.39 697
12592.45 680
12593.51 686
12594.57 698
12595.63 719
12596.69 687
12597.75 702
12598.81 693
12599.87 703
12600.93 667
12601.99 657
12603.05 664
12604.11 689
12605.17 666
12606.23 652
12607.29 616
12608.35 672
12609.41 668
12610.47 681
12611.53 600
12612.59 615
12613.66 629
12614.72 657
12615.78 590
12616.84 608
12617.90 581
12618.96 599
12620.02 647
12621.08 591
12622.14 624
12623.20 636
12624.27 632
12625.33 620
12626.39 566
12627.45 572
12628.51 584
12629.57 569
12630.63 577
12631.70 554
12632.76 537
12633.82 567
12634.88 577
12635.94 556
12637.00 587
12638.07 531
12639.13 605
12640.19 566
12641.25 588
12642.31 584
12643.38 561
12644.44 550
12645.50 614
12646.56 617
12647.63 575
12648.69 631
12649.75 657
12650.81 642
12651.88 577
12652.94 644
12654.00 692
12655.06 638
12656.13 671
12657.19 691
12658.25 679
12659.31 712
12660.38 659
12661.44 667
12662.50 745
12663.57 726
12664.63 722
12665.69 705
12666.75 700
12667.82 727
12668.88 721
12669.94 667
12671.01 638
12672.07 652
12673.13 682
12674.20 681
12675.26 613
12676.32 603
12677.39 669
12678.45 644
12679.51 686
12680.58 694
12681.64 645
12682.71 672
12683.77 686
12684.83 718
12685.90 677
12686.96 646
12688.03 718
12689.09 745
12690.15 740
12691.22 720
12692.28 735
12693.35 759
12694.41 723
12695.47 688
12696.54 704
12697.60 749
12698.67 750
12699.73 805
12700.80 776
12701.86 754
12702.93 782
12703.99 829
12705.05 794
12706.12 857
12707.18 846
12708.25 896
12709.31 915
12710.38 903
12711.44 864
12712.51 864
12713.57 819
12714.64 830
12715.70 803
12716.77 792
12717.83 738
12718.90 786
12719.96 779
12721.03 741
12722.10 757
12723.16 671
12724.23 740
12725.29 705
12726.36 711
12727.42 779
12728.49 736
12729.55 699
12730.62 696
12731.69 732
12732.75 727
12733.82 719
12734.88 680
12735.95 660
12737.02 661
12738.08 642
12739.15 676
12740.21 685
12741.28 689
12742.35 683
12743.41 646
12744.48 649
12745.55 708
12746.61 705
12747.68 699
12748.75 642
12749.81 662
12750.88 684
12751.95 629
12753.01 636
12754.08 654
12755.15 601
12756.21 572
12757.28 604
12758.35 584
12759.41 580
12760.48 569
12761.55 579
12762.61 596
12763.68 600
12764.75 620
12765.82 531
12766.88 533
12767.95 541
12769.02 592
12770.09 510
12771.15 550
12772.22 574
12773.29 527
12774.36 509
12775.42 541
12776.49 507
12777.56 536
12778.63 542
12779.69 531
12780.76 488
12781.83 502
12782.90 539
12783.97 571
12785.03 539
12786.10 524
12787.17 499
12788.24 526
12789.31 501
12790.37 473
12791.44 478
12792.51 503
12793.58 511
12794.65 487
12795.72 550
12796.79 563
12797.85 514
12798.92 535
12799.99 471
12801.06 501
12802.13 532
12803.20 528
12804.27 560
12805.34 481
12806.40 487
12807.47 487
12808.54 475
12809.61 502
12810.68 505
12811.75 495
12812.82 466
12813.89 481
12814.96 500
12816.03 485
12817.10 526
12818.17 469
12819.23 541
12820.30 531
12821.37 506
12822.44 514
12823.51 495
12824.58 460
12825.65 464
12826.72 456
12827.79 432
12828.86 482
12829.93 457
12831.00 469
12832.07 462
12833.14 493
12834.21 494
12835.28 464
12836.35 497
12837.42 485
12838.49 457
12839.56 485
12840.63 449
12841.70 467
12842.77 459
12843.85 507
12844.92 465
12845.99 436
12847.06 510
12848.13 455
12849.20 469
12850.27 465
12851.34 466
12852.41 448
12853.48 459
12854.55 480
12855.62 450
12856.69 435
12857.77 453
12858.84 468
12859.91 449
12860.98 438
12862.05 402
12863.12 425
12864.19 460
12865.26 431
12866.34 451
12867.41 454
12868.48 446
12869.55 432
12870.62 410
12871.69 405
12872.77 423
12873.84 410
12874.91 468
12875.98 492
12877.05 406
12878.12 420
12879.20 420
12880.27 411
12881.34 385
12882.41 411
12883.49 419
12884.56 400
12885.63 389
12886.70 424
12887.77 432
12888.85 408
12889.92 380
12890.99 400
12892.06 399
12893.14 399
12894.21 414
12895.28 451
12896.35 441
12897.43 412
12898.50 386
12899.57 416
12900.65 407
12901.72 398
12902.79 381
12903.86 382
12904.94 415
12906.01 394
12907.08 368
12908.16 393
12909.23 420
12910.30 383
12911.38 373
12912.45 386
12913.52 358
12914.60 357
12915.67 404
12916.74 419
12917.82 379
12918.89 364
12919.97 390
12921.04 349
12922.11 400
12923.19 430
12924.26 385
12925.33 403
12926.41 378
12927.48 367
12928.56 406
12929.63 399
12930.70 390
12931.78 390
12932.85 340
12933.93 369
12935.00 386
12936.08 401
12937.15 406
12938.23 413
12939.30 436
12940.37 422
12941.45 363
12942.52 368
12943.60 415
12944.67 396
12945.75 394
12946.82 395
12947.90 411
12948.97 393
12950.05 409
12951.12 426
12952.20 405
12953.27 380
12954.35 374
12955.42 377
12956.50 407
12957.57 369
12958.65 389
12959.72 395
12960.80 389
12961.87 404
12962.95 391
12964.03 402
12965.10 401
12966.18 375
12967.25 385
12968.33 385
12969.40 361
12970.48 383
12971.56 368
12972.63 394
12973.71 347
12974.78 370
12975.86 370
12976.93 391
12978.01 355
12979.09 378
12980.16 365
12981.24 437
12982.32 420
12983.39 417
12984.47 402
12985.55 383
12986.62 395
12987.70 385
12988.77 391
12989.85 362
12990.93 372
12992.00 402
12993.08 402
12994.16 381
12995.23 418
12996.31 386
12997.39 398
12998.47 385
12999.54 368
13000.62 373
13001.70 366
13002.77 409
13003.85 379
13004.93 412
13006.01 411
13007.08 386
13008.16 375
13009.24 435
13010.31 401
13011.39 410
13012.47 361
13013.55 430
13014.63 406
13015.70 403
13016.78 405
13017.86 422
13018.94 405
13020.01 416
13021.09 404
13022.17 396
13023.25 393
13024.33 397
13025.40 412
13026.48 372
13027.56 413
13028.64 421
13029.72 417
13030.79 430
13031.87 430
13032.95 423
13034.03 429
13035.11 456
13036.19 411
13037.27 428
13038.34 408
13039.42 413
13040.50 443
13041.58 452
13042.66 408
13043.74 465
13044.82 443
13045.90 409
13046.97 405
13048.05 421
13049.13 447
13050.21 429
13051.29 438
13052.37 421
13053.45 461
13054.53 430
13055.61 413
13056.69 414
13057.77 380
13058.85 405
13059.93 438
13061.01 458
13062.09 443
13063.16 411
13064.24 457
13065.32 445
13066.40 415
13067.48 448
13068.56 407
13069.64 453
13070.72 447
13071.80 435
13072.88 391
13073.96 390
13075.04 406
13076.12 419
13077.20 434
13078.28 436
13079.36 399
13080.45 426
13081.53 410
13082.61 351
13083.69 373
13084.77 431
13085.85 414
13086.93 411
13088.01 404
13089.09 391
13090.17 444
13091.25 390
13092.33 413
13093.41 408
13094.49 389
13095.57 400
13096.66 422
13097.74 382
13098.82 365
13099.90 409
13100.98 407
13102.06 422
13103.14 382
13104.22 343
13105.31 382
13106.39 425
13107.47 377
13108.55 390
13109.63 384
13110.71 424
13111.79 390
13112.88 385
13113.96 408
13115.04 405
13116.12 413
13117.20 394
13118.29 411
13119.37 405
13120.45 432
13121.53 399
13122.61 406
13123.70 366
13124.78 356
13125.86 386
13126.94 378
13128.03 375
13129.11 372
13130.19 378
13131.27 389
13132.35 383
13133.44 362
13134.52 393
13135.60 339
13136.69 398
13137.77 371
13138.85 412
13139.93 352
13141.02 411
13142.10 449
13143.18 419
13144.27 371
13145.35 358
13146.43 375
13147.51 364
13148.60 367
13149.68 335
13150.76 392
13151.85 372
13152.93 372
13154.01 384
13155.10 392
13156.18 348
13157.26 371
13158.35 364
13159.43 401
13160.52 339
13161.60 395
13162.68 365
13163.77 377
13164.85 392
13165.93 408
13167.02 401
13168.10 391
13169.19 354
13170.27 340
13171.35 347
13172.44 353
13173.52 356
13174.61 336
13175.69 384
13176.78 322
13177.86 376
13178.94 378
13180.03 332
13181.11 376
13182.20 409
13183.28 367
13184.37 340
13185.45 378
13186.54 400
13187.62 374
13188.71 319
13189.79 370
13190.88 397
13191.96 375
13193.05 383
13194.13 376
13195.22 364
13196.30 388
13197.39 390
13198.47 388
13199.56 390
13200.64 354
13201.73 350
13202.81 367
13203.90 356
13204.98 362
13206.07 370
13207.16 375
13208.24 378
13209.33 388
13210.41 374
13211.50 400
13212.58 381
13213.67 383
13214.76 346
13215.84 343
13216.93 352
13218.01 372
13219.10 371
13220.19 394
13221.27 369
13222.36 356
13223.45 366
13224.53 378
13225.62 356
13226.70 354
13227.79 367
13228.88 389
13229.96 366
13231.05 381
13232.14 371
13233.22 339
13234.31 342
13235.40 375
13236.48 347
13237.57 360
13238.66 397
13239.74 375
13240.83 386
13241.92 367
13243.01 383
13244.09 374
13245.18 360
13246.27 388
13247.35 402
13248.44 432
13249.53 372
13250.62 390
13251.70 403
13252.79 388
13253.88 355
13254.97 398
13256.05 396
13257.14 386
13258.23 373
13259.32 361
13260.40 358
13261.49 328
13262.58 361
13263.67 402
13264.76 354
13265.84 365
13266.93 368
13268.02 378
13269.11 383
13270.20 374
13271.29 380
13272.37 375
13273.46 362
13274.55 404
13275.64 387
13276.73 402
13277.82 342
13278.90 363
13279.99 387
13281.08 383
13282.17 352
13283.26 416
13284.35 396
13285.44 335
13286.53 365
13287.61 355
13288.70 391
13289.79 410
13290.88 398
13291.97 402
13293.06 409
13294.15 424
13295.24 407
13296.33 410
13297.42 395
13298.51 385
13299.60 367
13300.68 390
13301.77 409
13302.86 423
13303.95 408
13305.04 380
13306.13 423
13307.22 369
13308.31 408
13309.40 424
13310.49 436
13311.58 404
13312.67 424
13313.76 421
13314.85 421
13315.94 432
13317.03 393
13318.12 428
13319.21 420
13320.30 463
13321.39 460
13322.48 429
13323.57 392
13324.66 405
13325.75 436
13326.84 451
13327.94 390
13329.03 421
13330.12 427
13331.21 437
13332.30 435
13333.39 421
13334.48 393
13335.57 420
13336.66 451
13337.75 452
13338.84 429
13339.93 441
13341.03 462
13342.12 437
13343.21 427
13344.30 418
13345.39 410
13346.48 438
13347.57 426
13348.66 459
13349.76 458
13350.85 453
13351.94 450
13353.03 447
13354.12 440
13355.21 436
13356.31 412
13357.40 440
13358.49 427
13359.58 432
13360.67 443
13361.76 485
13362.86 500
13363.95 463
13365.04 446
13366.13 429
13367.23 490
13368.32 502
13369.41 516
13370.50 500
13371.59 456
13372.69 480
13373.78 472
13374.87 480
13375.96 549
13377.06 491
13378.15 547
13379.24 511
13380.34 489
13381.43 465
13382.52 511
13383.61 462
13384.71 428
13385.80 440
13386.89 456
13387.99 412
13389.08 407
13390.17 392
13391.26 414
13392.36 438
13393.45 404
13394.54 418
13395.64 383
13396.73 382
13397.82 423
13398.92 418
13400.01 418
13401.11 412
13402.20 375
13403.29 418
13404.39 418
13405.48 409
13406.57 424
13407.67 418
13408.76 418
13409.86 416
13410.95 425
13412.04 383
13413.14 399
13414.23 363
13415.33 435
13416.42 371
13417.51 386
13418.61 377
13419.70 400
13420.80 407
13421.89 412
13422.99 431
13424.08 427
13425.17 375
13426.27 353
13427.36 411
13428.46 398
13429.55 396
13430.65 437
13431.74 409
13432.84 389
13433.93 390
13435.03 435
13436.12 415
13437.22 424
13438.31 394
13439.41 396
13440.50 417
13441.60 425
13442.69 395
13443.79 447
13444.88 429
13445.98 418
13447.08 399
13448.17 423
13449.27 423
13450.36 452
13451.46 467
13452.55 471
13453.65 428
13454.74 431
13455.84 454
13456.94 441
13458.03 442
13459.13 465
13460.22 439
13461.32 449
13462.42 442
13463.51 475
13464.61 483
13465.70 414
13466.80 489
13467.90 462
13468.99 478
13470.09 442
13471.19 454
13472.28 506
13473.38 494
13474.48 488
13475.57 447
13476.67 510
13477.77 462
13478.86 442
13479.96 445
13481.06 476
13482.15 461
13483.25 458
13484.35 492
13485.44 482
13486.54 464
13487.64 456
13488.74 533
13489.83 511
13490.93 523
13492.03 479
13493.12 479
13494.22 492
13495.32 491
13496.42 518
13497.51 569
13498.61 498
13499.71 511
13500.81 510
13501.90 546
13503.00 584
13504.10 550
13505.20 598
13506.30 559
13507.39 584
13508.49 610
13509.59 611
13510.69 574
13511.79 538
13512.88 558
13513.98 585
13515.08 575
13516.18 526
13517.28 509
13518.38 508
13519.47 537
13520.57 526
13521.67 500
13522.77 441
13523.87 479
13524.97 474
13526.07 449
13527.16 459
13528.26 424
13529.36 461
13530.46 440
13531.56 436
13532.66 424
13533.76 410
13534.86 427
13535.96 476
13537.05 442
13538.15 421
13539.25 412
13540.35 467
13541.45 428
13542.55 432
13543.65 448
13544.75 439
13545.85 473
13546.95 438
13548.05 376
13549.15 398
13550.25 411
13551.35 416
13552.45 412
13553.55 379
13554.65 380
13555.75 399
13556.85 405
13557.95 420
13559.05 427
13560.15 424
13561.25 425
13562.35 369
13563.45 371
13564.55 403
13565.65 407
13566.75 373
13567.85 379
13568.95 392
13570.05 384
13571.15 409
13572.25 357
13573.35 352
13574.45 387
13575.55 373
13576.65 378
13577.75 352
13578.85 390
13579.95 387
13581.06 352
13582.16 370
13583.26 355
13584.36 422
13585.46 404
13586.56 358
13587.66 388
13588.76 375
13589.86 374
13590.97 415
13592.07 433
13593.17 398
13594.27 429
13595.37 394
13596.47 404
13597.57 392
13598.68 385
13599.78 391
13600.88 415
13601.98 390
13603.08 375
13604.19 407
13605.29 368
13606.39 375
13607.49 383
13608.59 386
13609.70 399
13610.80 394
13611.90 389
13613.00 404
13614.10 423
13615.21 365
13616.31 369
13617.41 382
13618.51 390
13619.62 360
13620.72 391
13621.82 368
13622.92 347
13624.03 361
13625.13 413
13626.23 374
13627.33 362
13628.44 396
13629.54 397
13630.64 348
13631.75 351
13632.85 379
13633.95 402
13635.06 393
13636.16 422
13637.26 397
13638.36 393
13639.47 369
13640.57 355
13641.67 389
13642.78 356
13643.88 387
13644.99 386
13646.09 377
13647.19 389
13648.30 418
13649.40 391
13650.50 372
13651.61 373
13652.71 370
13653.81 376
13654.92 383
13656.02 384
13657.13 376
13658.23 353
13659.33 391
13660.44 356
13661.54 360
13662.65 332
13663.75 342
13664.86 336
13665.96 352
13667.06 359
13668.17 346
13669.27 368
13670.38 374
13671.48 352
13672.59 361
13673.69 382
13674.80 392
13675.90 344
13677.01 375
13678.11 388
13679.22 388
13680.32 392
13681.43 408
13682.53 391
13683.64 399
13684.74 391
13685.85 393
13686.95 384
13688.06 355
13689.16 360
13690.27 415
13691.37 380
13692.48 401
13693.58 385
13694.69 406
13695.79 404
13696.90 367
13698.01 407
13699.11 399
13700.22 384
13701.32 391
13702.43 389
13703.54 393
13704.64 363
13705.75 382
13706.85 384
13707.96 414
13709.07 395
13710.17 412
13711.28 396
13712.38 398
13713.49 381
13714.60 397
13715.70 394
13716.81 394
13717.92 403
13719.02 445
13720.13 428
13721.24 402
13722.34 392
13723.45 405
13724.56 401
13725.66 409
13726.77 419
13727.88 405
13728.98 400
13730.09 466
13731.20 472
13732.30 466
13733.41 455
13734.52 450
13735.63 469
13736.73 470
13737.84 467
13738.95 482
13740.05 463
13741.16 500
13742.27 524
13743.38 475
13744.48 466
13745.59 488
13746.70 427
13747.81 467
13748.91 449
13750.02 430
13751.13 502
13752.24 515
13753.35 480
13754.45 485
13755.56 509
13756.67 513
13757.78 564
13758.89 516
13759.99 562
13761.10 553
13762.21 569
13763.32 573
13764.43 556
13765.54 614
13766.64 591
13767.75 611
13768.86 634
13769.97 635
13771.08 677
13772.19 679
13773.30 717
13774.40 716
13775.51 734
13776.62 692
13777.73 773
13778.84 754
13779.95 779
13781.06 781
13782.17 756
13783.28 689
13784.39 640
13785.49 633
13786.60 641
13787.71 632
13788.82 578
13789.93 583
13791.04 528
13792.15 468
13793.26 545
13794.37 503
13795.48 503
13796.59 499
13797.70 526
13798.81 511
13799.92 532
13801.03 511
13802.14 531
13803.25 542
13804.36 470
13805.47 504
13806.58 539
13807.69 509
13808.80 473
13809.91 510
13811.02 530
13812.13 455
13813.24 437
13814.35 453
13815.46 479
13816.57 457
13817.68 442
13818.79 457
13819.90 469
13821.01 460
13822.12 433
13823.23 461
13824.34 460
13825.46 464
13826.57 418
13827.68 426
13828.79 441
13829.90 398
13831.01 438
13832.12 394
13833.23 407
13834.34 421
13835.45 448
13836.57 434
13837.68 412
13838.79 402
13839.90 402
13841.01 425
13842.12 397
13843.23 408
13844.35 425
13845.46 410
13846.57 480
13847.68 445
13848.79 443
13849.90 417
13851.02 389
13852.13 438
13853.24 434
13854.35 447
13855.46 417
13856.58 433
13857.69 452
13858.80 427
13859.91 406
13861.02 448
13862.14 493
13863.25 406
13864.36 430
13865.47 424
13866.59 445
13867.70 466
13868.81 444
13869.92 465
13871.04 445
13872.15 439
13873.26 446
13874.38 490
13875.49 461
13876.60 470
13877.71 473
13878.83 466
13879.94 432
13881.05 480
13882.17 433
13883.28 444
13884.39 437
13885.51 422
13886.62 451
13887.73 422
13888.85 383
13889.96 433
13891.07 453
13892.19 424
13893.30 436
13894.41 423
13895.53 418
13896.64 438
13897.75 483
13898.87 462
13899.98 450
13901.10 433
13902.21 443
13903.32 465
13904.44 419
13905.55 419
13906.67 482
13907.78 448
13908.89 412
13910.01 460
13911.12 421
13912.24 474
13913.35 398
13914.47 383
13915.58 395
13916.69 401
13917.81 400
13918.92 386
13920.04 401
13921.15 405
13922.27 395
13923.38 449
13924.50 396
13925.61 349
13926.73 411
13927.84 406
13928.96 422
13930.07 369
13931.19 391
13932.30 385
13933.42 383
13934.53 401
13935.65 418
13936.76 404
13937.88 374
13938.99 352
13940.11 390
13941.22 408
13942.34 385
13943.45 433
13944.57 402
13945.69 369
13946.80 418
13947.92 445
13949.03 389
13950.15 367
13951.27 368
13952.38 385
13953.50 417
13954.61 368
13955.73 382
13956.85 316
13957.96 334
13959.08 355
13960.19 404
13961.31 392
13962.43 365
13963.54 406
13964.66 356
13965.78 404
13966.89 356
13968.01 388
13969.13 400
13970.24 397
13971.36 369
13972.48 382
13973.59 395
13974.71 381
13975.83 335
13976.94 369
13978.06 363
13979.18 373
13980.29 367
13981.41 378
13982.53 379
13983.64 385
13984.76 392
13985.88 393
13987.00 390
13988.11 355
13989.23 392
13990.35 424
13991.47 388
13992.58 358
13993.70 384
13994.82 418
13995.94 374
13997.05 397
13998.17 382
13999.29 401
14000.41 376
14001.53 372
14002.64 406
14003.76 375
14004.88 363
14006.00 393
14007.12 435
14008.23 397
14009.35 404
14010.47 437
14011.59 415
14012.71 405
14013.83 375
14014.94 379
14016.06 408
14017.18 417
14018.30 416
14019.42 421
14020.54 449
14021.66 431
14022.77 421
14023.89 420
14025.01 441
14026.13 406
14027.25 411
14028.37 451
14029.49 417
14030.61 425
14031.73 459
14032.84 425
14033.96 451
14035.08 440
14036.20 446
14037.32 426
14038.44 447
14039.56 379
14040.68 371
14041.80 359
14042.92 378
14044.04 393
14045.16 382
14046.28 370
14047.40 347
14048.52 370
14049.64 387
14050.76 383
14051.88 400
14053.00 372
14054.12 373
14055.24 384
14056.36 375
14057.48 376
14058.60 343
14059.72 393
14060.84 371
14061.96 341
14063.08 351
14064.20 394
14065.32 385
14066.44 374
14067.56 406
14068.68 376
14069.80 369
14070.92 389
14072.04 389
14073.16 409
14074.28 412
14075.40 399
14076.53 387
14077.65 387
14078.77 383
14079.89 350
14081.01 381
14082.13 413
14083.25 384
14084.37 418
14085.49 431
14086.62 426
14087.74 443
14088.86 423
14089.98 388
14091.10 406
14092.22 428
14093.34 433
14094.47 446
14095.59 459
14096.71 477
14097.83 489
14098.95 500
14100.07 497
14101.20 492
14102.32 493
14103.44 502
14104.56 486
14105.68 485
14106.81 466
14107.93 457
14109.05 489
14110.17 448
14111.30 421
14112.42 429
14113.54 425
14114.66 439
14115.78 397
14116.91 375
14118.03 379
14119.15 401
14120.28 423
14121.40 379
14122.52 368
14123.64 384
14124.77 367
14125.89 397
14127.01 345
14128.13 350
14129.26 349
14130.38 376
14131.50 390
14132.63 339
14133.75 346
14134.87 365
14136.00 383
14137.12 373
14138.24 344
14139.37 373
14140.49 399
14141.61 353
14142.74 347
14143.86 353
14144.98 308
14146.11 333
14147.23 351
14148.36 337
14149.48 333
14150.60 331
14151.73 322
14152.85 343
14153.98 351
14155.10 345
14156.22 304
14157.35 365
14158.47 325
14159.60 330
14160.72 337
14161.84 345
14162.97 323
14164.09 302
14165.22 292
14166.34 318
14167.47 319
14168.59 332
14169.72 357
14170.84 331
14171.96 363
14173.09 315
14174.21 340
14175.34 356
14176.46 317
14177.59 339
14178.71 354
14179.84 332
14180.96 355
14182.09 335
14183.21 297
14184.34 327
14185.46 323
14186.59 334
14187.72 328
14188.84 311
14189.97 307
14191.09 314
14192.22 307
14193.34 310
14194.47 334
14195.59 327
14196.72 344
14197.85 307
14198.97 338
14200.10 333
14201.22 293
14202.35 296
14203.47 299
14204.60 306
14205.73 347
14206.85 341
14207.98 322
14209.10 293
14210.23 308
14211.36 309
14212.48 337
14213.61 313
14214.74 304
14215.86 322
14216.99 309
14218.12 274
14219.24 269
14220.37 336
14221.50 331
14222.62 299
14223.75 306
14224.88 301
14226.00 278
14227.13 299
14228.26 310
14229.38 314
14230.51 311
14231.64 320
14232.76 305
14233.89 275
14235.02 278
14236.15 304
14237.27 273
14238.40 281
14239.53 305
14240.66 291
14241.78 311
14242.91 341
14244.04 307
14245.17 302
14246.29 284
14247.42 280
14248.55 305
14249.68 291
14250.80 281
14251.93 304
14253.06 317
14254.19 311
14255.32 277
14256.44 276
14257.57 312
14258.70 303
14259.83 295
14260.96 288
14262.09 270
14263.21 303
14264.34 310
14265.47 276
14266.60 286
14267.73 302
14268.86 282
14269.98 251
14271.11 298
14272.24 289
14273.37 291
14274.50 284
14275.63 280
14276.76 292
14277.89 295
14279.01 285
14280.14 311
14281.27 340
14282.40 332
14283.53 293
14284.66 239
14285.79 245
14286.92 273
14288.05 283
14289.18 258
14290.31 266
14291.44 265
14292.57 284
14293.70 288
14294.82 308
14295.95 300
14297.08 307
14298.21 279
14299.34 301
14300.47 274
14301.60 288
14302.73 287
14303.86 286
14304.99 268
14306.12 251
14307.25 267
14308.38 287
14309.51 278
14310.64 259
14311.77 286
14312.90 293
14314.03 275
14315.16 267
14316.30 269
14317.43 284
14318.56 282
14319.69 273
14320.82 296
14321.95 279
14323.08 281
14324.21 335
14325.34 311
14326.47 296
14327.60 241
14328.73 309
14329.86 275
14330.99 298
14332.13 244
14333.26 257
14334.39 288
14335.52 304
14336.65 281
14337.78 285
14338.91 268
14340.04 271
14341.18 272
14342.31 267
14343.44 265
14344.57 273
14345.70 266
14346.83 265
14347.97 263
14349.10 266
14350.23 265
14351.36 280
14352.49 263
14353.62 273
14354.76 233
14355.89 264
14357.02 291
14358.15 284
14359.28 249
14360.42 263
14361.55 236
14362.68 270
14363.81 240
14364.95 251
14366.08 254
14367.21 257
14368.34 245
14369.48 230
14370.61 241
14371.74 249
14372.87 296
14374.01 312
14375.14 277
14376.27 244
14377.40 240
14378.54 256
14379.67 267
14380.80 252
14381.94 282
14383.07 253
14384.20 273
14385.34 207
14386.47 250
14387.60 288
14388.74 293
14389.87 267
14391.00 260
14392.14 279
14393.27 294
14394.40 267
14395.54 227
14396.67 250
14397.80 249
14398.94 235
14400.07 254
14401.20 277
14402.34 219
14403.47 252
14404.61 279
14405.74 259
14406.87 244
14408.01 270
14409.14 276
14410.28 277
14411.41 273
14412.55 230
14413.68 267
14414.81 293
14415.95 294
14417.08 271
14418.22 293
14419.35 277
14420.49 268
14421.62 272
14422.76 271
14423.89 281
14425.02 292
14426.16 263
14427.29 270
14428.43 265
14429.56 281
14430.70 273
14431.83 268
14432.97 274
14434.10 270
14435.24 245
14436.37 235
14437.51 288
14438.64 296
14439.78 252
14440.92 263
14442.05 266
14443.19 251
14444.32 226
14445.46 242
14446.59 241
14447.73 261
14448.86 280
14450.00 280
14451.14 254
14452.27 264
14453.41 250
14454.54 251
14455.68 280
14456.82 289
14457.95 277
14459.09 302
14460.22 285
14461.36 288
14462.50 253
14463.63 249
14464.77 295
14465.90 303
14467.04 281
14468.18 291
14469.31 279
14470.45 309
14471.59 283
14472.72 276
14473.86 281
14475.00 282
14476.13 337
14477.27 279
14478.41 243
14479.54 274
14480.68 274
14481.82 319
14482.96 341
14484.09 313
14485.23 307
14486.37 282
14487.50 279
14488.64 278
14489.78 272
14490.92 280
14492.05 284
14493.19 311
14494.33 279
14495.47 275
14496.60 305
14497.74 326
14498.88 280
14500.02 277
14501.15 271
14502.29 293
14503.43 271
14504.57 277
14505.70 274
14506.84 262
14507.98 278
14509.12 266
14510.26 289
14511.39 275
14512.53 286
14513.67 278
14514.81 297
14515.95 313
14517.09 279
14518.22 264
14519.36 266
14520.50 307
14521.64 296
14522.78 247
14523.92 287
14525.06 268
14526.19 246
14527.33 220
14528.47 235
14529.61 279
14530.75 264
14531.89 307
14533.03 254
14534.17 261
14535.31 274
14536.45 271
14537.58 262
14538.72 249
14539.86 254
14541.00 295
14542.14 297
14543.28 277
14544.42 234
14545.56 230
14546.70 237
14547.84 250
14548.98 256
14550.12 237
14551.26 253
14552.40 256
14553.54 245
14554.68 273
14555.82 246
14556.96 200
14558.10 235
14559.24 264
14560.38 211
14561.52 238
14562.66 244
14563.80 282
14564.94 280
14566.08 247
14567.22 286
14568.36 281
14569.50 308
14570.64 275
14571.78 274
14572.92 231
14574.06 281
14575.20 305
14576.34 278
14577.48 266
14578.62 249
14579.76 263
14580.91 248
14582.05 275
14583.19 243
14584.33 268
14585.47 296
14586.61 246
14587.75 277
14588.89 254
14590.03 289
14591.18 300
14592.32 268
14593.46 244
14594.60 249
14595.74 293
14596.88 261
14598.02 281
14599.17 281
14600.31 269
14601.45 283
14602.59 301
14603.73 309
14604.87 243
14606.02 271
14607.16 281
14608.30 255
14609.44 267
14610.58 238
14611.73 262
14612.87 249
14614.01 278
14615.15 273
14616.29 256
14617.44 319
14618.58 308
14619.72 284
14620.86 275
14622.01 273
14623.15 320
14624.29 296
14625.43 279
14626.58 296
14627.72 308
14628.86 308
14630.01 313
14631.15 293
14632.29 325
14633.43 336
14634.58 336
14635.72 299
14636.86 306
14638.01 365
14639.15 352
14640.29 315
14641.44 325
14642.58 310
14643.72 324
14644.87 331
14646.01 328
14647.15 307
14648.30 274
14649.44 300
14650.58 297
14651.73 298
14652.87 281
14654.01 284
14655.16 296
14656.30 284
14657.45 248
14658.59 267
14659.73 282
14660.88 316
14662.02 282
14663.17 277
14664.31 286
14665.45 258
14666.60 247
14667.74 288
14668.89 268
14670.03 298
14671.18 282
14672.32 283
14673.46 298
14674.61 279
14675.75 259
14676.90 264
14678.04 266
14679.19 270
14680.33 255
14681.48 242
14682.62 257
14683.77 245
14684.91 239
14686.06 240
14687.20 271
14688.35 297
14689.49 337
14690.64 278
14691.78 251
14692.93 274
14694.07 281
14695.22 260
14696.36 270
14697.51 253
14698.65 250
14699.80 286
14700.95 281
14702.09 244
14703.24 239
14704.38 260
14705.53 261
14706.67 259
14707.82 256
14708.97 267
14710.11 282
14711.26 267
14712.40 224
14713.55 250
14714.70 292
14715.84 292
14716.99 263
14718.13 253
14719.28 239
14720.43 253
14721.57 267
14722.72 245
14723.87 258
14725.01 248
14726.16 252
14727.31 261
14728.45 276
14729.60 286
14730.75 253
14731.89 260
14733.04 273
14734.19 266
14735.33 272
14736.48 246
14737.63 242
14738.77 251
14739.92 281
14741.07 267
14742.22 259
14743.36 263
14744.51 295
14745.66 260
14746.80 300
14747.95 279
14749.10 276
14750.25 315
14751.39 303
14752.54 286
14753.69 296
14754.84 272
14755.99 326
14757.13 263
14758.28 266
14759.43 275
14760.58 257
14761.72 283
14762.87 271
14764.02 258
14765.17 271
14766.32 298
14767.47 294
14768.61 307
14769.76 303
14770.91 303
14772.06 299
14773.21 301
14774.36 299
14775.50 319
14776.65 335
14777.80 334
14778.95 295
14780.10 268
14781.25 287
14782.40 309
14783.54 317
14784.69 323
14785.84 304
14786.99 319
14788.14 311
14789.29 313
14790.44 343
14791.59 347
14792.74 356
14793.89 357
14795.03 355
14796.18 343
14797.33 342
14798.48 338
14799.63 331
14800.78 336
14801.93 329
14803.08 341
14804.23 388
14805.38 392
14806.53 377
14807.68 344
14808.83 359
14809.98 359
14811.13 341
14812.28 367
14813.43 343
14814.58 345
14815.73 335
14816.88 338
14818.03 321
14819.18 337
14820.33 369
14821.48 354
14822.63 344
14823.78 369
14824.93 336
14826.08 332
14827.23 339
14828.38 316
14829.53 354
14830.68 333
14831.83 311
14832.98 288
14834.14 302
14835.29 305
14836.44 271
14837.59 280
14838.74 279
14839.89 286
14841.04 299
14842.19 294
14843.34 308
14844.49 282
14845.65 282
14846.80 313
14847.95 275
14849.10 266
14850.25 264
14851.40 269
14852.55 276
14853.71 295
14854.86 288
14856.01 266
14857.16 260
14858.31 263
14859.46 242
14860.62 268
14861.77 251
14862.92 257
14864.07 248
14865.22 282
14866.38 259
14867.53 229
14868.68 269
14869.83 284
14870.98 259
14872.14 239
14873.29 248
14874.44 278
14875.59 243
14876.75 225
14877.90 256
14879.05 269
14880.20 241
14881.36 239
14882.51 256
14883.66 252
14884.81 224
14885.97 244
14887.12 238
14888.27 217
14889.42 226
14890.58 250
14891.73 246
14892.88 268
14894.04 238
14895.19 251
14896.34 242
14897.50 237
14898.65 228
14899.80 249
14900.96 228
14902.11 245
14903.26 231
14904.42 234
14905.57 239
14906.72 229
14907.88 223
14909.03 236
14910.18 216
14911.34 232
14912.49 256
14913.65 236
14914.80 225
14915.95 259
14917.11 245
14918.26 237
14919.42 227
14920.57 226
14921.72 238
14922.88 253
14924.03 255
14925.19 246
14926.34 238
14927.50 236
14928.65 211
14929.81 236
14930.96 238
14932.11 239
14933.27 221
14934.42 210
14935.58 218
14936.73 226
14937.89 240
14939.04 220
14940.20 240
14941.35 221
14942.51 212
14943.66 245
14944.82 253
14945.97 233
14947.13 242
14948.28 224
14949.44 227
14950.59 233
14951.75 214
14952.90 238
14954.06 220
14955.22 215
14956.37 210
14957.53 214
14958.68 234
14959.84 236
14960.99 237
14962.15 235
14963.30 242
14964.46 225
14965.62 208
14966.77 227
14967.93 201
14969.08 217
14970.24 225
14971.40 232
14972.55 217
14973.71 228
14974.86 265
14976.02 232
14977.18 208
14978.33 216
14979.49 236
14980.65 262
14981.80 271
14982.96 211
14984.12 231
14985.27 244
14986.43 210
14987.59 215
14988.74 188
14989.90 214
14991.06 228
14992.21 214
14993.37 209
14994.53 227
14995.68 227
14996.84 204
14998.00 172
14999.16 211
15000.31 238
15001.47 214
15002.63 225
15003.79 217
15004.94 181
15006.10 207
15007.26 201
15008.42 229
15009.57 204
15010.73 187
15011.89 212
15013.05 219
15014.20 212
15015.36 200
15016.52 217
15017.68 207
15018.83 206
15019.99 194
15021.15 221
15022.31 227
15023.47 237
15024.63 218
15025.78 250
15026.94 180
15028.10 224
15029.26 235
15030.42 235
15031.58 211
15032.73 204
15033.89 236
15035.05 200
15036.21 197
15037.37 195
15038.53 224
15039.69 196
15040.84 213
15042.00 207
15043.16 218
15044.32 202
15045.48 228
15046.64 227
15047.80 233
15048.96 205
15050.12 193
15051.28 203
15052.43 216
15053.59 199
15054.75 190
15055.91 208
15057.07 187
15058.23 195
15059.39 222
15060.55 199
15061.71 180
15062.87 212
15064.03 232
15065.19 208
15066.35 216
15067.51 208
15068.67 245
15069.83 202
15070.99 192
15072.15 199
15073.31 227
15074.47 183
15075.63 184
15076.79 199
15077.95 176
15079.11 202
15080.27 203
15081.43 191
15082.59 192
15083.75 172
15084.91 225
15086.07 238
15087.23 195
15088.39 197
15089.55 217
15090.71 238
15091.88 227
15093.04 192
15094.20 186
15095.36 185
15096.52 184
15097.68 200
15098.84 199
15100.00 188
15101.16 197
15102.32 191
15103.49 185
15104.65 160
15105.81 188
15106.97 217
15108.13 194
15109.29 182
15110.45 163
15111.61 178
15112.78 226
15113.94 195
15115.10 200
15116.26 181
15117.42 220
15118.58 211
15119.75 178
15120.91 184
15122.07 174
15123.23 217
15124.39 183
15125.56 202
15126.72 173
15127.88 210
15129.04 186
15130.21 200
15131.37 197
15132.53 177
15133.69 179
15134.85 181
15136.02 180
15137.18 202
15138.34 197
15139.50 158
15140.67 209
15141.83 210
15142.99 228
15144.16 201
15145.32 209
15146.48 212
15147.64 200
15148.81 176
15149.97 176
15151.13 191
15152.30 180
15153.46 191
15154.62 192
15155.79 192
15156.95 191
15158.11 201
15159.28 182
15160.44 161
15161.60 206
15162.77 201
15163.93 216
15165.09 201
15166.26 179
15167.42 202
15168.58 193
15169.75 214
15170.91 176
15172.08 191
15173.24 203
15174.40 205
15175.57 213
15176.73 190
15177.90 194
15179.06 203
15180.22 239
15181.39 205
15182.55 178
15183.72 195
15184.88 221
15186.05 213
15187.21 193
15188.37 195
15189.54 200
15190.70 244
15191.87 187
15193.03 201
15194.20 189
15195.36 181
15196.53 202
15197.69 180
15198.86 178
15200.02 165
15201.19 199
15202.35 212
15203.52 193
15204.68 236
15205.85 213
15207.01 254
15208.18 232
15209.34 213
15210.51 228
15211.67 214
15212.84 218
15214.00 202
15215.17 200
15216.33 203
15217.50 185
15218.67 222
15219.83 197
15221.00 211
15222.16 218
15223.33 228
15224.50 213
15225.66 213
15226.83 216
15227.99 216
15229.16 202
15230.33 211
15231.49 218
15232.66 198
15233.82 196
15234.99 214
15236.16 220
15237.32 212
15238.49 200
15239.66 201
15240.82 247
15241.99 253
15243.16 250
15244.32 239
15245.49 198
15246.66 207
15247.82 235
15248.99 231
15250.16 211
15251.32 217
15252.49 227
15253.66 226
15254.82 201
15255.99 218
15257.16 215
15258.32 215
15259.49 207
15260.66 201
15261.83 205
15262.99 203
15264.16 214
15265.33 223
15266.50 211
15267.66 190
15268.83 165
15270.00 213
15271.17 232
15272.33 170
15273.50 211
15274.67 231
15275.84 207
15277.01 207
15278.17 214
15279.34 239
15280.51 213
15281.68 185
15282.85 199
15284.01 214
15285.18 193
15286.35 192
15287.52 183
15288.69 174
15289.86 189
15291.02 208
15292.19 198
15293.36 200
15294.53 201
15295.70 196
15296.87 215
15298.03 207
15299.20 165
15300.37 217
15301.54 215
15302.71 196
15303.88 183
15305.05 211
15306.22 227
15307.39 184
15308.56 204
15309.72 238
15310.89 208
15312.06 191
15313.23 237
15314.40 197
15315.57 215
15316.74 180
15317.91 202
15319.08 209
15320.25 222
15321.42 171
15322.59 203
15323.76 192
15324.93 192
15326.10 193
15327.27 205
15328.44 190
15329.61 187
15330.78 209
15331.95 169
15333.12 231
15334.29 183
15335.46 184
15336.63 206
15337.80 212
15338.97 192
15340.14 190
15341.31 210
15342.48 196
15343.65 183
15344.82 182
15345.99 171
15347.16 198
15348.33 209
15349.50 191
15350.67 195
15351.84 179
15353.01 199
15354.18 217
15355.36 180
15356.53 191
15357.70 206
15358.87 199
15360.04 200
15361.21 192
15362.38 189
15363.55 174
15364.72 200
15365.90 215
15367.07 208
15368.24 193
15369.41 179
15370.58 227
15371.75 192
15372.92 189
15374.10 183
15375.27 177
15376.44 178
15377.61 186
15378.78 184
15379.95 189
15381.13 200
15382.30 205
15383.47 220
15384.64 207
15385.81 201
15386.99 218
15388.16 198
15389.33 202
15390.50 188
15391.68 198
15392.85 207
15394.02 199
15395.19 210
15396.36 237
15397.54 231
15398.71 218
15399.88 195
15401.05 213
15402.23 197
15403.40 218
15404.57 230
15405.75 208
15406.92 214
15408.09 182
15409.26 176
15410.44 230
15411.61 198
15412.78 179
15413.96 219
15415.13 213
15416.30 172
15417.48 176
15418.65 235
15419.82 177
15421.00 190
15422.17 203
15423.34 174
15424.52 200
15425.69 182
15426.86 179
15428.04 190
15429.21 199
15430.39 215
15431.56 203
15432.73 180
15433.91 209
15435.08 192
15436.25 190
15437.43 191
15438.60 190
15439.78 170
15440.95 174
15442.13 204
15443.30 213
15444.47 184
15445.65 171
15446.82 222
15448.00 226
15449.17 176
15450.35 194
15451.52 193
15452.70 202
15453.87 201
15455.04 173
15456.22 191
15457.39 215
15458.57 211
15459.74 212
15460.92 199
15462.09 199
15463.27 175
15464.44 212
15465.62 226
15466.79 228
15467.97 215
15469.14 197
15470.32 209
15471.49 192
15472.67 162
15473.85 194
15475.02 173
15476.20 190
15477.37 170
15478.55 182
15479.72 178
15480.90 188
15482.07 169
15483.25 189
15484.43 183
15485.60 197
15486.78 208
15487.95 182
15489.13 190
15490.31 190
15491.48 192
15492.66 168
15493.83 192
15495.01 187
15496.19 199
15497.36 180
15498.54 175
15499.72 163
15500.89 188
15502.07 196
15503.25 185
15504.42 196
15505.60 178
15506.78 214
15507.95 193
15509.13 206
15510.31 204
15511.48 205
15512.66 212
15513.84 169
15515.01 173
15516.19 193
15517.37 194
15518.54 170
15519.72 196
15520.90 181
15522.08 168
15523.25 196
15524.43 192
15525.61 193
15526.79 210
15527.96 182
15529.14 188
15530.32 183
15531.50 197
15532.67 179
15533.85 173
15535.03 167
15536.21 194
15537.38 190
15538.56 215
15539.74 198
15540.92 187
15542.10 169
15543.27 184
15544.45 208
15545.63 226
15546.81 195
15547.99 194
15549.17 223
15550.34 202
15551.52 200
15552.70 205
15553.88 224
15555.06 192
15556.24 188
15557.41 199
15558.59 224
15559.77 168
15560.95 190
15562.13 181
15563.31 182
15564.49 173
15565.67 174
15566.84 207
15568.02 186
15569.20 186
15570.38 185
15571.56 188
15572.74 182
15573.92 196
15575.10 191
15576.28 197
15577.46 174
15578.64 184
15579.82 185
15581.00 207
15582.18 201
15583.35 206
15584.53 210
15585.71 208
15586.89 180
15588.07 164
15589.25 198
15590.43 232
15591.61 208
15592.79 192
15593.97 208
15595.15 215
15596.33 241
15597.51 236
15598.69 220
15599.87 207
15601.05 232
15602.23 213
15603.41 195
15604.59 237
15605.78 193
15606.96 222
15608.14 217
15609.32 211
15610.50 244
15611.68 258
15612.86 240
15614.04 233
15615.22 221
15616.40 219
15617.58 215
15618.76 258
15619.94 246
15621.12 200
15622.31 223
15623.49 249
15624.67 215
15625.85 236
15627.03 221
15628.21 245
15629.39 206
15630.57 222
15631.76 238
15632.94 223
15634.12 201
15635.30 218
15636.48 268
15637.66 262
15638.85 219
15640.03 253
15641.21 252
15642.39 231
15643.57 235
15644.75 237
15645.94 242
15647.12 261
15648.30 224
15649.48 215
15650.66 258
15651.85 277
15653.03 258
15654.21 248
15655.39 269
15656.58 260
15657.76 296
15658.94 240
15660.12 239
15661.31 257
15662.49 259
15663.67 289
15664.85 255
15666.04 268
15667.22 273
15668.40 247
15669.58 236
15670.77 225
15671.95 236
15673.13 251
15674.32 251
15675.50 244
15676.68 237
15677.87 262
15679.05 259
15680.23 259
15681.42 231
15682.60 236
15683.78 219
15684.97 256
15686.15 219
15687.33 198
15688.52 242
15689.70 225
15690.88 229
15692.07 216
15693.25 248
15694.44 242
15695.62 231
15696.80 225
15697.99 223
15699.17 221
15700.35 235
15701.54 228
15702.72 233
15703.91 203
15705.09 208
15706.28 229
15707.46 239
15708.64 201
15709.83 256
15711.01 255
15712.20 211
15713.38 210
15714.57 206
15715.75 251
15716.94 247
15718.12 220
15719.31 248
15720.49 249
15721.67 218
15722.86 235
15724.04 222
15725.23 240
15726.41 254
15727.60 231
15728.78 234
15729.97 238
15731.15 212
15732.34 219
15733.53 232
15734.71 247
15735.90 218
15737.08 201
15738.27 234
15739.45 233
15740.64 229
15741.82 266
15743.01 256
15744.19 228
15745.38 246
15746.57 229
15747.75 257
15748.94 222
15750.12 230
15751.31 252
15752.50 273
15753.68 246
15754.87 249
15756.05 254
15757.24 236
15758.43 251
15759.61 259
15760.80 272
15761.99 291
15763.17 272
15764.36 248
15765.54 273
15766.73 220
15767.92 242
15769.10 231
15770.29 223
15771.48 257
15772.66 262
15773.85 251
15775.04 233
15776.22 228
15777.41 226
15778.60 266
15779.79 253
15780.97 269
15782.16 238
15783.35 234
15784.53 235
15785.72 256
15786.91 239
15788.10 264
15789.28 224
15790.47 256
15791.66 254
15792.85 268
15794.03 222
15795.22 230
15796.41 220
15797.60 210
15798.78 250
15799.97 208
15801.16 227
15802.35 217
15803.54 219
15804.72 239
15805.91 253
15807.10 229
15808.29 198
15809.48 201
15810.66 209
15811.85 195
15813.04 204
15814.23 209
15815.42 202
15816.61 212
15817.79 242
15818.98 235
15820.17 204
15821.36 233
15822.55 229
15823.74 222
15824.93 220
15826.11 208
15827.30 234
15828.49 199
15829.68 228
15830.87 200
15832.06 226
15833.25 218
15834.44 225
15835.63 207
15836.82 221
15838.00 248
15839.19 224
15840.38 205
15841.57 196
15842.76 200
15843.95 222
15845.14 233
15846.33 187
15847.52 232
15848.71 232
15849.90 240
15851.09 219
15852.28 191
15853.47 209
15854.66 226
15855.85 205
15857.04 198
15858.23 178
15859.42 212
15860.61 244
15861.80 230
15862.99 220
15864.18 234
15865.37 243
15866.56 220
15867.75 225
15868.94 184
15870.13 208
15871.32 212
15872.51 238
15873.70 191
15874.89 222
15876.08 222
15877.27 249
15878.46 185
15879.66 193
15880.85 217
15882.04 206
15883.23 225
15884.42 205
15885.61 236
15886.80 220
15887.99 230
15889.18 206
15890.37 207
15891.57 204
15892.76 219
15893.95 231
15895.14 225
15896.33 207
15897.52 220
15898.71 229
15899.91 239
15901.10 210
15902.29 203
15903.48 218
15904.67 219
15905.86 231
15907.06 218
15908.25 236
15909.44 219
15910.63 263
15911.82 230
15913.02 225
15914.21 241
15915.40 223
15916.59 218
15917.78 229
15918.98 242
15920.17 238
15921.36 224
15922.55 195
15923.75 215
15924.94 220
15926.13 223
15927.32 204
15928.52 222
15929.71 226
15930.90 196
15932.09 204
15933.29 222
15934.48 245
15935.67 245
15936.87 241
15938.06 223
15939.25 222
15940.44 222
15941.64 241
15942.83 180
15944.02 204
15945.22 206
15946.41 220
15947.60 221
15948.80 228
15949.99 237
15951.18 224
15952.38 246
15953.57 224
15954.77 215
15955.96 203
15957.15 231
15958.35 181
15959.54 191
15960.73 200
15961.93 219
15963.12 185
15964.32 201
15965.51 210
15966.70 194
15967.90 209
15969.09 180
15970.29 203
15971.48 178
15972.67 185
15973.87 170
15975.06 215
15976.26 197
15977.45 176
15978.65 165
15979.84 186
15981.04 199
15982.23 229
15983.43 199
15984.62 183
15985.81 184
15987.01 209
15988.20 200
15989.40 202
15990.59 171
15991.79 186
15992.98 206
15994.18 198
15995.37 206
15996.57 187
15997.76 198
15998.96 168
16000.16 197
16001.35 210
16002.55 173
16003.74 169
16004.94 209
16006.13 231
16007.33 172
16008.52 184
16009.72 199
16010.92 183
16012.11 172
16013.31 185
16014.50 183
16015.70 219
16016.89 186
16018.09 207
16019.29 200
16020.48 198
16021.68 172
16022.87 194
16024.07 189
16025.27 165
16026.46 163
16027.66 188
16028.86 176
16030.05 186
16031.25 222
16032.45 194
16033.64 208
16034.84 178
16036.04 187
16037.23 169
16038.43 179
16039.63 190
16040.82 186
16042.02 201
16043.22 200
16044.41 200
16045.61 181
16046.81 197
16048.00 185
16049.20 184
16050.40 199
16051.60 182
16052.79 176
16053.99 199
16055.19 160
16056.39 165
16057.58 189
16058.78 187
16059.98 169
16061.18 145
16062.37 169
16063.57 196
16064.77 196
16065.97 161
16067.16 189
16068.36 206
16069.56 203
16070.76 177
16071.96 183
16073.15 193
16074.35 212
16075.55 180
16076.75 201
16077.95 191
16079.14 187
16080.34 195
16081.54 199
16082.74 212
16083.94 171
16085.14 198
16086.34 196
16087.53 156
16088.73 147
16089.93 178
16091.13 186
16092.33 195
16093.53 171
16094.73 167
16095.93 178
16097.12 189
16098.32 204
16099.52 185
16100.72 181
16101.92 173
16103.12 208
16104.32 178
16105.52 190
16106.72 158
16107.92 202
16109.12 176
16110.32 169
16111.52 165
16112.71 163
16113.91 161
16115.11 150
16116.31 145
16117.51 180
16118.71 156
16119.91 158
16121.11 171
16122.31 170
16123.51 166
16124.71 171
16125.91 188
16127.11 184
16128.31 174
16129.51 153
16130.71 168
16131.91 190
16133.11 165
16134.31 174
16135.51 176
16136.71 198
16137.92 196
16139.12 162
16140.32 177
16141.52 174
16142.72 178
16143.92 161
16145.12 167
16146.32 163
16147.52 174
16148.72 181
16149.92 192
16151.12 174
16152.32 192
16153.53 220
16154.73 182
16155.93 169
16157.13 194
16158.33 196
16159.53 207
16160.73 145
16161.93 170
16163.14 173
16164.34 178
16165.54 202
16166.74 193
16167.94 169
16169.14 179
16170.34 191
16171.55 194
16172.75 167
16173.95 182
16175.15 199
16176.35 187
16177.56 182
16178.76 168
16179.96 187
16181.16 163
16182.36 180
16183.57 180
16184.77 178
16185.97 204
16187.17 192
16188.38 165
16189.58 172
16190.78 193
16191.98 203
16193.18 187
16194.39 180
16195.59 215
16196.79 188
16198.00 197
16199.20 181
16200.40 193
16201.60 205
16202.81 210
16204.01 194
16205.21 178
16206.42 179
16207.62 182
16208.82 184
16210.02 176
16211.23 201
16212.43 214
16213.63 179
16214.84 165
16216.04 185
16217.24 209
16218.45 195
16219.65 190
16220.86 190
16222.06 188
16223.26 191
16224.47 184
16225.67 189
16226.87 172
16228.08 199
16229.28 199
16230.49 202
16231.69 188
16232.89 168
16234.10 202
16235.30 200
16236.51 204
16237.71 185
16238.91 188
16240.12 184
16241.32 178
16242.53 184
16243.73 176
16244.94 194
16246.14 221
16247.34 201
16248.55 186
16249.75 212
16250.96 208
16252.16 203
16253.37 203
16254.57 205
16255.78 203
16256.98 223
16258.19 217
16259.39 209
16260.60 177
16261.80 173
16263.01 192
16264.21 191
16265.42 200
16266.62 221
16267.83 177
16269.03 193
16270.24 212
16271.45 206
16272.65 203
16273.86 197
16275.06 201
16276.27 180
16277.47 196
16278.68 213
16279.88 194
16281.09 213
16282.30 224
16283.50 220
16284.71 220
16285.91 200
16287.12 239
16288.33 245
16289.53 227
16290.74 199
16291.94 206
16293.15 237
16294.36 220
16295.56 176
16296.77 215
16297.98 215
16299.18 227
16300.39 225
16301.60 226
16302.80 222
16304.01 219
16305.22 220
16306.42 212
16307.63 233
16308.84 240
16310.04 239
16311.25 246
16312.46 240
16313.66 267
16314.87 271
16316.08 275
16317.29 239
16318.49 230
16319.70 249
16320.91 263
16322.11 255
16323.32 228
16324.53 228
16325.74 221
16326.94 222
16328.15 214
16329.36 206
16330.57 178
16331.77 224
16332.98 191
16334.19 214
16335.40 223
16336.61 222
16337.81 205
16339.02 206
16340.23 217
16341.44 183
16342.65 189
16343.85 214
16345.06 182
16346.27 222
16347.48 202
16348.69 217
16349.90 223
16351.10 214
16352.31 192
16353.52 180
16354.73 185
16355.94 214
16357.15 178
16358.35 207
16359.56 199
16360.77 191
16361.98 189
16363.19 183
16364.40 207
16365.61 204
16366.82 225
16368.03 191
16369.23 183
16370.44 191
16371.65 190
16372.86 201
16374.07 196
16375.28 180
16376.49 184
16377.70 202
16378.91 217
16380.12 178
16381.33 158
16382.54 156
16383.75 186
16384.96 182
16386.17 177
16387.38 177
16388.59 180
16389.80 188
16391.01 188
16392.22 180
16393.43 190
16394.64 167
16395.85 169
16397.06 192
16398.27 176
16399.48 184
16400.69 162
16401.90 186
16403.11 179
16404.32 173
16405.53 191
16406.74 170
16407.95 177
16409.16 177
16410.37 149
16411.58 167
16412.79 159
16414.00 168
16415.21 180
16416.42 166
16417.63 182
16418.85 169
16420.06 163
16421.27 165
16422.48 184
16423.69 181
16424.90 196
16426.11 193
16427.32 192
16428.53 178
16429.75 169
16430.96 186
16432.17 174
16433.38 191
16434.59 210
16435.80 170
16437.01 189
16438.23 181
16439.44 173
16440.65 174
16441.86 199
16443.07 174
16444.28 137
16445.50 163
16446.71 199
16447.92 182
16449.13 170
16450.34 167
16451.56 169
16452.77 185
16453.98 155
16455.19 200
16456.41 191
16457.62 187
16458.83 182
16460.04 191
16461.26 175
16462.47 147
16463.68 168
16464.89 173
16466.11 173
16467.32 167
16468.53 171
16469.74 173
16470.96 169
16472.17 180
16473.38 163
16474.60 168
16475.81 168
16477.02 168
16478.23 172
16479.45 157
16480.66 178
16481.87 176
16483.09 174
16484.30 164
16485.51 164
16486.73 174
16487.94 158
16489.15 187
16490.37 175
16491.58 193
16492.80 159
16494.01 162
16495.22 172
16496.44 176
16497.65 159
16498.86 160
16500.08 166
16501.29 166
16502.51 180
16503.72 167
16504.93 181
16506.15 171
16507.36 191
16508.58 169
16509.79 168
16511.01 163
16512.22 168
16513.43 195
16514.65 161
16515.86 158
16517.08 172
16518.29 175
16519.51 169
16520.72 166
16521.94 171
16523.15 183
16524.37 166
16525.58 148
16526.80 150
16528.01 175
16529.23 190
16530.44 184
16531.66 170
16532.87 143
16534.09 146
16535.30 157
16536.52 193
16537.73 179
16538.95 145
16540.16 127
16541.38 162
16542.59 150
16543.81 157
16545.02 144
16546.24 162
16547.46 159
16548.67 163
16549.89 165
16551.10 171
16552.32 172
16553.54 157
16554.75 144
16555.97 169
16557.18 158
16558.40 142
16559.62 148
16560.83 176
16562.05 165
16563.26 166
16564.48 167
16565.70 150
16566.91 148
16568.13 151
16569.35 145
16570.56 146
16571.78 153
16573.00 137
16574.21 154
16575.43 154
16576.65 164
16577.86 147
16579.08 171
16580.30 160
16581.51 148
16582.73 183
16583.95 146
16585.16 168
16586.38 179
16587.60 161
16588.82 158
16590.03 139
16591.25 151
16592.47 161
16593.68 165
16594.90 134
16596.12 152
16597.34 158
16598.55 164
16599.77 165
16600.99 167
16602.21 172
16603.43 167
16604.64 178
16605.86 184
16607.08 177
16608.30 165
16609.51 141
16610.73 177
16611.95 184
16613.17 175
16614.39 148
16615.60 175
16616.82 174
16618.04 154
16619.26 163
16620.48 168
16621.70 156
16622.91 156
16624.13 149
16625.35 160
16626.57 178
16627.79 154
16629.01 193
16630.23 161
16631.45 162
16632.66 166
16633.88 170
16635.10 146
16636.32 152
16637.54 144
16638.76 150
16639.98 166
16641.20 136
16642.42 168
16643.64 180
16644.85 168
16646.07 144
16647.29 187
16648.51 161
16649.73 146
16650.95 154
16652.17 155
16653.39 144
16654.61 145
16655.83 172
16657.05 178
16658.27 156
16659.49 154
16660.71 151
16661.93 165
16663.15 175
16664.37 170
16665.59 190
16666.81 146
16668.03 155
16669.25 173
16670.47 178
16671.69 174
16672.91 159
16674.13 141
16675.35 168
16676.57 152
16677.79 174
16679.01 169
16680.23 163
16681.45 140
16682.67 135
16683.89 157
16685.11 155
16686.34 147
16687.56 145
16688.78 145
16690.00 150
16691.22 159
16692.44 142
16693.66 156
16694.88 168
16696.10 143
16697.32 129
16698.55 130
16699.77 163
16700.99 163
16702.21 160
16703.43 133
16704.65 154
16705.87 138
16707.10 153
16708.32 151
16709.54 136
16710.76 138
16711.98 170
16713.20 140
16714.43 160
16715.65 149
16716.87 147
16718.09 160
16719.31 121
16720.54 167
16721.76 156
16722.98 131
16724.20 165
16725.42 160
16726.65 175
16727.87 186
16729.09 142
16730.31 166
16731.54 151
16732.76 146
16733.98 163
16735.20 158
16736.43 147
16737.65 159
16738.87 168
16740.09 143
16741.32 135
16742.54 159
16743.76 181
16744.99 175
16746.21 133
16747.43 135
16748.65 139
16749.88 143
16751.10 141
16752.32 149
16753.55 142
16754.77 142
16755.99 141
16757.22 150
16758.44 144
16759.66 157
16760.89 145
16762.11 146
16763.33 137
16764.56 153
16765.78 134
16767.01 141
16768.23 142
16769.45 151
16770.68 153
16771.90 162
16773.12 151
16774.35 141
16775.57 139
16776.80 133
16778.02 149
16779.25 139
16780.47 149
16781.69 137
16782.92 170
16784.14 144
16785.37 147
16786.59 156
16787.82 157
16789.04 169
16790.27 145
16791.49 173
16792.71 156
16793.94 153
16795.16 137
16796.39 146
16797.61 134
16798.84 161
16800.06 163
16801.29 178
16802.51 136
16803.74 137
16804.96 166
16806.19 160
16807.41 174
16808.64 170
16809.86 165
16811.09 186
16812.32 144
16813.54 145
16814.77 150
16815.99 157
16817.22 163
16818.44 163
16819.67 173
16820.89 157
16822.12 157
16823.35 131
16824.57 166
16825.80 155
16827.02 143
16828.25 143
16829.48 162
16830.70 185
16831.93 172
16833.15 155
16834.38 162
16835.61 175
16836.83 185
16838.06 174
16839.29 165
16840.51 144
16841.74 134
16842.96 150
16844.19 159
16845.42 145
16846.64 152
16847.87 168
16849.10 186
16850.32 173
16851.55 166
16852.78 156
16854.01 204
16855.23 170
16856.46 169
16857.69 166
16858.91 167
16860.14 149
16861.37 194
16862.59 168
16863.82 147
16865.05 157
16866.28 193
16867.50 178
16868.73 143
16869.96 162
16871.19 200
16872.41 200
16873.64 198
16874.87 179
16876.10 192
16877.33 204
16878.55 180
16879.78 171
16881.01 178
16882.24 197
16883.46 194
16884.69 182
16885.92 144
16887.15 173
16888.38 190
16889.61 184
16890.83 176
16892.06 166
16893.29 178
16894.52 158
16895.75 190
16896.98 144
16898.20 193
16899.43 176
16900.66 193
16901.89 172
16903.12 202
16904.35 169
16905.58 154
16906.80 180
16908.03 156
16909.26 165
16910.49 162
16911.72 158
16912.95 164
16914.18 154
16915.41 150
16916.64 173
16917.87 184
16919.10 166
16920.33 171
16921.55 175
16922.78 168
16924.01 153
16925.24 159
16926.47 170
16927.70 168
16928.93 163
16930.16 180
16931.39 154
16932.62 158
16933.85 160
16935.08 178
16936.31 138
16937.54 150
16938.77 148
16940.00 177
16941.23 166
16942.46 153
16943.69 189
16944.92 152
16946.15 165
16947.38 165
16948.61 189
16949.84 137
16951.07 158
16952.30 153
16953.53 153
16954.76 148
16956.00 161
16957.23 160
16958.46 161
16959.69 161
16960.92 154
16962.15 165
16963.38 138
16964.61 148
16965.84 155
16967.07 160
16968.30 166
16969.54 145
16970.77 135
16972.00 144
16973.23 141
16974.46 140
16975.69 144
16976.92 165
16978.15 147
16979.39 149
16980.62 137
16981.85 175
16983.08 161
16984.31 154
16985.54 144
16986.78 160
16988.01 149
16989.24 173
16990.47 160
16991.70 125
16992.94 137
16994.17 158
16995.40 137
16996.63 133
16997.86 144
16999.10 148
17000.33 150
17001.56 153
17002.79 143
17004.03 170
17005.26 149
17006.49 177
17007.72 162
17008.96 183
17010.19 137
17011.42 159
17012.65 139
17013.89 163
17015.12 146
17016.35 168
17017.58 156
17018.82 158
17020.05 151
17021.28 151
17022.52 154
17023.75 149
17024.98 167
17026.22 149
17027.45 171
17028.68 157
17029.92 157
17031.15 177
17032.38 143
17033.62 135
17034.85 168
17036.08 166
17037.32 155
17038.55 140
17039.78 178
17041.02 177
17042.25 167
17043.49 168
17044.72 159
17045.95 147
17047.19 144
17048.42 159
17049.66 136
17050.89 138
17052.12 137
17053.36 148
17054.59 136
17055.83 154
17057.06 163
17058.29 155
17059.53 166
17060.76 139
17062.00 152
17063.23 135
17064.47 139
17065.70 147
17066.94 172
17068.17 156
17069.41 170
17070.64 144
17071.88 147
17073.11 117
17074.35 127
17075.58 132
17076.82 151
17078.05 184
17079.29 127
17080.52 146
17081.76 159
17082.99 136
17084.23 121
17085.46 150
17086.70 136
17087.93 123
17089.17 129
17090.40 139
17091.64 134
17092.87 167
17094.11 136
17095.35 159
17096.58 122
17097.82 108
17099.05 163
17100.29 153
17101.53 164
17102.76 145
17104.00 148
17105.23 137
17106.47 138
17107.71 153
17108.94 155
17110.18 137
17111.41 140
17112.65 130
17113.89 145
17115.12 163
17116.36 141
17117.60 143
17118.83 150
17120.07 135
17121.31 158
17122.54 136
17123.78 134
17125.02 141
17126.25 131
17127.49 171
17128.73 130
17129.96 139
17131.20 130
17132.44 150
17133.68 134
17134.91 126
17136.15 146
17137.39 173
17138.62 154
17139.86 153
17141.10 164
17142.34 115
17143.57 126
17144.81 138
17146.05 146
17147.29 128
17148.52 141
17149.76 146
17151.00 155
17152.24 138
17153.48 139
17154.71 149
17155.95 137
17157.19 114
17158.43 122
17159.66 140
17160.90 145
17162.14 145
17163.38 135
17164.62 147
17165.86 139
17167.09 132
17168.33 148
17169.57 149
17170.81 144
17172.05 153
17173.29 130
17174.52 149
17175.76 147
17177.00 146
17178.24 155
17179.48 136
17180.72 157
17181.96 141
17183.20 124
17184.43 130
17185.67 136
17186.91 136
17188.15 157
17189.39 128
17190.63 139
17191.87 154
17193.11 148
17194.35 148
17195.59 162
17196.83 150
17198.07 157
17199.31 140
17200.55 159
17201.78 148
17203.02 110
17204.26 132
17205.50 146
17206.74 163
17207.98 124
17209.22 122
17210.46 133
17211.70 131
17212.94 131
17214.18 177
17215.42 149
17216.66 107
17217.90 142
17219.14 144
17220.38 148
17221.62 127
17222.86 152
17224.10 151
17225.34 132
17226.59 120
17227.83 114
17229.07 139
17230.31 140
17231.55 157
17232.79 132
17234.03 148
17235.27 122
17236.51 138
17237.75 142
17238.99 163
17240.23 137
17241.47 119
17242.72 134
17243.96 141
17245.20 131
17246.44 123
17247.68 137
17248.92 141
17250.16 136
17251.40 141
17252.65 130
17253.89 124
17255.13 156
17256.37 155
17257.61 144
17258.85 134
17260.09 134
17261.34 149
17262.58 140
17263.82 95
17265.06 128
17266.30 137
17267.55 119
17268.79 148
17270.03 164
17271.27 132
17272.51 119
17273.76 130
17275.00 139
17276.24 148
17277.48 133
17278.72 146
17279.97 132
17281.21 121
17282.45 124
17283.69 138
17284.94 152
17286.18 123
17287.42 143
17288.67 148
17289.91 148
17291.15 145
17292.39 149
17293.64 158
17294.88 142
17296.12 148
17297.37 148
17298.61 137
17299.85 152
17301.09 126
17302.34 134
17303.58 139
17304.82 143
17306.07 149
17307.31 159
17308.55 147
17309.80 117
17311.04 151
17312.29 168
17313.53 161
17314.77 138
17316.02 124
17317.26 150
17318.50 142
17319.75 116
17320.99 114
17322.24 113
17323.48 123
17324.72 140
17325.97 129
17327.21 133
17328.46 155
17329.70 158
17330.94 147
17332.19 133
17333.43 138
17334.68 164
17335.92 156
17337.17 127
17338.41 109
17339.65 149
17340.90 136
17342.14 126
17343.39 150
17344.63 150
17345.88 134
17347.12 145
17348.37 142
17349.61 136
17350.86 117
17352.10 162
17353.35 159
17354.59 146
17355.84 144
17357.08 152
17358.33 150
17359.57 133
17360.82 112
17362.06 146
17363.31 134
17364.55 123
17365.80 116
17367.05 153
17368.29 141
17369.54 120
17370.78 150
17372.03 160
17373.27 137
17374.52 129
17375.77 126
17377.01 127
17378.26 117
17379.50 132
17380.75 120
17382.00 153
17383.24 114
17384.49 137
17385.73 158
17386.98 149
17388.23 129
17389.47 130
17390.72 178
17391.97 137
17393.21 158
17394.46 142
17395.71 144
17396.95 117
17398.20 138
17399.45 144
17400.69 145
17401.94 121
17403.19 133
17404.43 157
17405.68 164
17406.93 129
17408.17 112
17409.42 143
17410.67 121
17411.91 137
17413.16 125
17414.41 145
17415.66 133
17416.90 124
17418.15 150
17419.40 129
17420.65 130
17421.89 120
17423.14 131
17424.39 130
17425.64 133
17426.88 129
17428.13 133
17429.38 141
17430.63 146
17431.87 144
17433.12 144
17434.37 117
17435.62 139
17436.87 136
17438.11 146
17439.36 108
17440.61 121
17441.86 152
17443.11 137
17444.36 131
17445.60 130
17446.85 157
17448.10 158
17449.35 132
17450.60 143
17451.85 146
17453.10 122
17454.34 118
17455.59 156
17456.84 147
17458.09 121
17459.34 137
17460.59 138
17461.84 138
17463.09 126
17464.33 128
17465.58 127
17466.83 120
17468.08 136
17469.33 123
17470.58 123
17471.83 119
17473.08 135
17474.33 129
17475.58 137
17476.83 142
17478.08 166
17479.33 159
17480.58 142
17481.83 134
17483.08 134
17484.33 139
17485.58 123
17486.83 157
17488.07 145
17489.32 119
17490.57 138
17491.82 146
17493.07 134
17494.32 126
17495.58 129
17496.83 172
17498.08 148
17499.33 125
17500.58 145
17501.83 142
17503.08 165
17504.33 124
17505.58 111
17506.83 146
17508.08 136
17509.33 136
17510.58 140
17511.83 140
17513.08 135
17514.33 164
17515.58 148
17516.83 155
17518.09 127
17519.34 157
17520.59 149
17521.84 151
17523.09 115
17524.34 125
17525.59 149
17526.84 144
17528.09 168
17529.35 149
17530.60 146
17531.85 124
17533.10 156
17534.35 148
17535.60 129
17536.86 130
17538.11 173
17539.36 145
17540.61 132
17541.86 129
17543.11 129
17544.37 152
17545.62 127
17546.87 133
17548.12 134
17549.37 127
17550.63 151
17551.88 139
17553.13 128
17554.38 139
17555.63 156
17556.89 151
17558.14 132
17559.39 156
17560.64 124
17561.90 134
17563.15 119
17564.40 126
17565.65 140
17566.91 139
17568.16 148
17569.41 124
17570.67 176
17571.92 162
17573.17 149
17574.42 135
17575.68 157
17576.93 136
17578.18 141
17579.44 114
17580.69 124
17581.94 127
17583.20 129
17584.45 141
17585.70 123
17586.96 143
17588.21 134
17589.46 139
17590.72 167
17591.97 147
17593.22 138
17594.48 150
17595.73 136
17596.99 138
17598.24 138
17599.49 162
17600.75 151
17602.00 138
17603.26 138
17604.51 125
17605.76 133
17607.02 125
17608.27 140
17609.53 146
17610.78 141
17612.03 130
17613.29 142
17614.54 126
17615.80 153
17617.05 143
17618.31 144
17619.56 158
17620.82 151
17622.07 133
17623.33 142
17624.58 154
17625.83 120
17627.09 161
17628.34 144
17629.60 134
17630.85 144
17632.11 151
17633.36 173
17634.62 152
17635.88 116
17637.13 131
17638.39 144
17639.64 138
17640.90 141
17642.15 119
17643.41 127
17644.66 129
17645.92 153
17647.17 161
17648.43 144
17649.68 135
17650.94 149
17652.20 143
17653.45 148
17654.71 116
17655.96 151
17657.22 149
17658.48 149
17659.73 129
17660.99 123
17662.24 152
17663.50 129
17664.76 119
17666.01 116
17667.27 131
17668.53 148
17669.78 149
17671.04 137
17672.29 131
17673.55 131
17674.81 134
17676.06 129
17677.32 133
17678.58 121
17679.83 146
17681.09 117
17682.35 137
17683.60 153
17684.86 151
17686.12 151
17687.38 124
17688.63 152
17689.89 128
17691.15 147
17692.40 141
17693.66 139
17694.92 123
17696.18 127
17697.43 126
17698.69 133
17699.95 127
17701.21 145
17702.46 145
17703.72 139
17704.98 128
17706.24 116
17707.49 134
17708.75 153
17710.01 143
17711.27 156
17712.53 136
17713.78 146
17715.04 113
17716.30 107
17717.56 138
17718.82 152
17720.07 130
17721.33 139
17722.59 111
17723.85 153
17725.11 157
17726.36 126
17727.62 108
17728.88 109
17730.14 144
17731.40 166
17732.66 145
17733.92 146
17735.17 135
17736.43 136
17737.69 130
17738.95 122
17740.21 136
17741.47 138
17742.73 163
17743.99 158
17745.25 140
17746.51 115
17747.76 142
17749.02 142
17750.28 122
17751.54 136
17752.80 122
17754.06 135
17755.32 136
17756.58 122
17757.84 142
17759.10 137
17760.36 130
17761.62 137
17762.88 153
17764.14 134
17765.40 137
17766.66 141
17767.92 122
17769.18 146
17770.44 115
17771.70 126
17772.96 126
17774.22 136
17775.48 136
17776.74 153
17778.00 139
17779.26 132
17780.52 117
17781.78 109
17783.04 155
17784.30 115
17785.56 121
17786.82 121
17788.08 136
17789.34 152
17790.60 137
17791.86 117
17793.12 120
17794.38 155
17795.65 111
17796.91 125
17798.17 130
17799.43 151
17800.69 147
17801.95 132
17803.21 139
17804.47 138
17805.73 155
17807.00 137
17808.26 118
17809.52 121
17810.78 104
17812.04 136
17813.30 162
17814.56 127
17815.83 142
17817.09 120
17818.35 134
17819.61 127
17820.87 131
17822.13 119
17823.40 135
17824.66 128
17825.92 122
17827.18 134
17828.44 119
17829.71 112
17830.97 120
17832.23 134
17833.49 113
17834.75 105
17836.02 136
17837.28 135
17838.54 127
17839.80 114
17841.07 141
17842.33 141
17843.59 134
17844.85 135
17846.12 110
17847.38 118
17848.64 114
17849.91 135
17851.17 145
17852.43 141
17853.69 101
17854.96 99
17856.22 145
17857.48 143
17858.75 129
17860.01 162
17861.27 135
17862.54 126
17863.80 145
17865.06 108
17866.33 130
17867.59 131
17868.85 123
17870.12 145
17871.38 128
17872.64 125
17873.91 137
17875.17 133
17876.43 125
17877.70 133
17878.96 127
17880.23 105
17881.49 123
17882.75 118
17884.02 137
17885.28 143
17886.55 137
17887.81 127
17889.07 138
17890.34 133
17891.60 134
17892.87 121
17894.13 122
17895.40 125
17896.66 125
17897.92 123
17899.19 123
17900.45 126
17901.72 110
17902.98 126
17904.25 118
17905.51 109
17906.78 143
17908.04 149
17909.31 162
17910.57 138
17911.84 123
17913.10 130
17914.37 132
17915.63 141
17916.90 130
17918.16 118
17919.43 132
17920.69 144
17921.96 152
17923.22 133
17924.49 111
17925.75 153
17927.02 131
17928.29 115
17929.55 120
17930.82 136
17932.08 137
17933.35 119
17934.61 121
17935.88 140
17937.15 127
17938.41 131
17939.68 129
17940.94 120
17942.21 141
17943.48 116
17944.74 132
17946.01 131
17947.28 141
17948.54 132
17949.81 134
17951.07 132
17952.34 152
17953.61 124
17954.87 128
17956.14 136
17957.41 119
17958.67 126
17959.94 122
17961.21 116
17962.47 126
17963.74 137
17965.01 124
17966.27 132
17967.54 120
17968.81 143
17970.08 129
17971.34 149
17972.61 119
17973.88 125
17975.14 132
17976.41 124
17977.68 141
17978.95 137
17980.21 135
17981.48 131
17982.75 131
17984.02 129
17985.28 119
17986.55 146
17987.82 163
17989.09 144
17990.35 123
17991.62 130
17992.89 138
17994.16 129
17995.43 142
17996.69 116
17997.96 116
17999.23 128
18000.50 136
18001.77 124
18003.03 113
18004.30 137
18005.57 138
18006.84 127
18008.11 131
18009.38 103
18010.64 124
18011.91 136
18013.18 104
18014.45 111
18015.72 124
18016.99 136
18018.26 168
18019.53 132
18020.79 137
18022.06 108
18023.33 113
18024.60 124
18025.87 144
18027.14 129
18028.41 137
18029.68 129
18030.95 143
18032.22 147
18033.48 117
18034.75 137
18036.02 141
18037.29 146
18038.56 143
18039.83 139
18041.10 126
18042.37 135
18043.64 141
18044.91 122
18046.18 119
18047.45 136
18048.72 152
18049.99 148
18051.26 119
18052.53 119
18053.80 128
18055.07 138
18056.34 138
18057.61 144
18058.88 130
18060.15 114
18061.42 116
18062.69 137
18063.96 134
18065.23 135
18066.50 140
18067.77 124
18069.04 129
18070.31 136
18071.58 150
18072.86 131
18074.13 135
18075.40 125
18076.67 102
18077.94 126
18079.21 121
18080.48 102
18081.75 129
18083.02 122
18084.29 147
18085.56 162
18086.84 154
18088.11 123
18089.38 147
18090.65 124
18091.92 138
18093.19 129
18094.46 150
18095.74 117
18097.01 122
18098.28 122
18099.55 112
18100.82 134
18102.09 142
18103.37 121
18104.64 129
18105.91 141
18107.18 136
18108.45 141
18109.72 148
18111.00 139
18112.27 139
18113.54 134
18114.81 122
18116.09 144
18117.36 129
18118.63 135
18119.90 143
18121.17 126
18122.45 121
18123.72 124
18124.99 139
18126.26 130
18127.54 124
18128.81 141
18130.08 158
18131.36 149
18132.63 150
18133.90 121
18135.17 117
18136.45 135
18137.72 118
18138.99 109
18140.27 125
18141.54 123
18142.81 137
18144.09 124
18145.36 140
18146.63 122
18147.91 137
18149.18 141
18150.45 135
18151.73 140
18153.00 132
18154.27 131
18155.55 126
18156.82 140
18158.09 160
18159.37 157
18160.64 126
18161.91 120
18163.19 134
18164.46 114
18165.74 138
18167.01 152
18168.28 147
18169.56 130
18170.83 140
18172.11 114
18173.38 154
18174.66 137
18175.93 140
18177.20 141
18178.48 135
18179.75 133
18181.03 133
18182.30 139
18183.58 136
18184.85 116
18186.13 116
18187.40 140
18188.68 129
18189.95 112
18191.23 155
18192.50 153
18193.78 142
18195.05 125
18196.33 118
18197.60 108
18198.88 128
18200.15 157
18201.43 137
18202.70 146
18203.98 131
18205.25 122
18206.53 145
18207.80 119
18209.08 122
18210.35 133
18211.63 159
18212.90 144
18214.18 124
18215.46 117
18216.73 132
18218.01 162
18219.28 141
18220.56 129
18221.84 94
18223.11 127
18224.39 172
18225.66 119
18226.94 108
18228.22 109
18229.49 120
18230.77 139
18232.04 138
18233.32 118
18234.60 120
18235.87 141
18237.15 108
18238.43 134
18239.70 129
18240.98 124
18242.26 144
18243.53 131
18244.81 138
18246.09 137
18247.36 120
18248.64 128
18249.92 127
18251.19 141
18252.47 97
18253.75 124
18255.03 137
18256.30 113
18257.58 112
18258.86 125
18260.13 133
18261.41 107
18262.69 122
18263.97 116
18265.24 109
18266.52 111
18267.80 140
18269.08 138
18270.35 121
18271.63 135
18272.91 117
18274.19 148
18275.47 127
18276.74 146
18278.02 147
18279.30 116
18280.58 129
18281.85 127
18283.13 121
18284.41 124
18285.69 126
18286.97 139
18288.25 136
18289.52 117
18290.80 127
18292.08 122
18293.36 123
18294.64 111
18295.92 146
18297.19 133
18298.47 111
18299.75 137
18301.03 117
18302.31 147
18303.59 106
18304.87 115
18306.15 131
18307.43 129
18308.70 121
18309.98 112
18311.26 125
18312.54 121
18313.82 129
18315.10 118
18316.38 137
18317.66 127
18318.94 122
18320.22 117
18321.50 109
18322.78 124
18324.06 137
18325.34 133
18326.61 114
18327.89 123
18329.17 110
18330.45 124
18331.73 108
18333.01 109
18334.29 121
18335.57 141
18336.85 137
18338.13 137
18339.41 133
18340.69 120
18341.97 111
18343.25 127
18344.53 130
18345.81 140
18347.09 143
18348.37 158
18349.66 142
18350.94 123
18352.22 121
18353.50 129
18354.78 132
18356.06 134
18357.34 115
18358.62 141
18359.90 133
18361.18 135
18362.46 118
18363.74 126
18365.02 136
18366.30 126
18367.59 125
18368.87 123
18370.15 116
18371.43 112
18372.71 120
18373.99 129
18375.27 108
18376.55 128
18377.84 122
18379.12 130
18380.40 111
18381.68 110
18382.96 106
18384.24 122
18385.53 123
18386.81 113
18388.09 111
18389.37 126
18390.65 147
18391.93 151
18393.22 128
18394.50 110
18395.78 127
18397.06 129
18398.34 116
18399.63 121
18400.91 123
18402.19 130
18403.47 138
18404.76 109
18406.04 106
18407.32 111
18408.60 126
18409.89 159
18411.17 132
18412.45 104
18413.73 112
18415.02 121
18416.30 139
18417.58 108
18418.86 99
18420.15 134
18421.43 160
18422.71 125
18424.00 101
18425.28 111
18426.56 122
18427.85 139
18429.13 124
18430.41 101
18431.70 110
18432.98 139
18434.26 149
18435.55 139
18436.83 136
18438.11 119
18439.40 141
18440.68 112
18441.96 102
18443.25 104
18444.53 124
18445.81 147
18447.10 126
18448.38 113
18449.67 114
18450.95 142
18452.23 119
18453.52 117
18454.80 125
18456.09 114
18457.37 140
18458.66 130
18459.94 105
18461.22 118
18462.51 119
18463.79 139
18465.08 141
18466.36 120
18467.65 118
18468.93 92
18470.22 120
18471.50 119
18472.78 118
18474.07 124
18475.35 120
18476.64 100
18477.92 108
18479.21 138
18480.49 135
18481.78 114
18483.06 124
18484.35 113
18485.63 117
18486.92 131
18488.20 133
18489.49 123
18490.78 132
18492.06 141
18493.35 131
18494.63 110
18495.92 108
18497.20 125
18498.49 134
18499.77 118
18501.06 101
18502.35 122
18503.63 144
18504.92 138
18506.20 124
18507.49 146
18508.78 141
18510.06 137
18511.35 117
18512.63 131
18513.92 106
18515.21 134
18516.49 134
18517.78 140
18519.06 131
18520.35 100
18521.64 112
18522.92 137
18524.21 118
18525.50 126
18526.78 116
18528.07 131
18529.36 114
18530.64 131
18531.93 131
18533.22 144
18534.50 129
18535.79 130
18537.08 135
18538.37 130
18539.65 134
18540.94 124
18542.23 133
18543.51 133
18544.80 140
18546.09 143
18547.38 119
18548.66 125
18549.95 124
18551.24 119
18552.53 110
18553.81 137
18555.10 136
18556.39 132
18557.68 120
18558.96 145
18560.25 121
18561.54 107
18562.83 97
18564.11 114
18565.40 128
18566.69 138
18567.98 130
18569.27 111
18570.56 135
18571.84 143
18573.13 122
18574.42 137
18575.71 136
18577.00 128
18578.28 131
18579.57 118
18580.86 126
18582.15 135
18583.44 131
18584.73 137
18586.02 130
18587.31 122
18588.59 129
18589.88 138
18591.17 117
18592.46 118
18593.75 139
18595.04 142
18596.33 141
18597.62 127
18598.91 150
18600.19 144
18601.48 152
18602.77 134
18604.06 160
18605.35 136
18606.64 152
18607.93 144
18609.22 123
18610.51 145
18611.80 143
18613.09 154
18614.38 128
18615.67 136
18616.96 151
18618.25 156
18619.54 161
18620.83 130
18622.12 115
18623.41 166
18624.70 156
18625.99 164
18627.28 170
18628.57 144
18629.86 127
18631.15 160
18632.44 137
18633.73 129
18635.02 139
18636.31 141
18637.60 136
18638.89 134
18640.18 122
18641.47 120
18642.76 139
18644.05 162
18645.34 134
18646.63 138
18647.93 136
18649.22 118
18650.51 126
18651.80 130
18653.09 134
18654.38 133
18655.67 138
18656.96 134
18658.25 149
18659.55 130
18660.84 135
18662.13 139
18663.42 139
18664.71 133
18666.00 126
18667.29 150
18668.58 122
18669.88 120
18671.17 133
18672.46 143
18673.75 125
18675.04 131
18676.34 123
18677.63 140
18678.92 119
18680.21 137
18681.50 153
18682.79 125
18684.09 110
18685.38 133
18686.67 121
18687.96 126
18689.26 150
18690.55 122
18691.84 131
18693.13 137
18694.43 161
18695.72 125
18697.01 118
18698.30 136
18699.60 143
18700.89 120
18702.18 112
18703.47 120
18704.77 136
18706.06 143
18707.35 127
18708.65 104
18709.94 122
18711.23 144
18712.52 121
18713.82 121
18715.11 119
18716.40 129
18717.70 131
18718.99 112
18720.28 113
18721.58 110
18722.87 136
18724.16 113
18725.46 131
18726.75 112
18728.04 112
18729.34 144
18730.63 126
18731.93 118
18733.22 96
18734.51 139
18735.81 128
18737.10 127
18738.40 120
18739.69 105
18740.98 129
18742.28 139
18743.57 127
18744.87 122
18746.16 112
18747.45 148
18748.75 128
18750.04 128
18751.34 113
18752.63 126
18753.93 125
18755.22 120
18756.52 113
18757.81 126
18759.10 116
18760.40 116
18761.69 137
18762.99 122
18764.28 117
18765.58 124
18766.87 148
18768.17 109
18769.46 128
18770.76 127
18772.05 136
18773.35 124
18774.64 107
18775.94 134
18777.23 122
18778.53 135
18779.83 135
18781.12 122
18782.42 126
18783.71 105
18785.01 116
18786.30 117
18787.60 121
18788.89 112
18790.19 133
18791.49 150
18792.78 119
18794.08 105
18795.37 111
18796.67 141
18797.97 117
18799.26 112
18800.56 127
18801.85 127
18803.15 120
18804.45 117
18805.74 118
18807.04 114
18808.34 115
18809.63 128
18810.93 140
18812.23 112
18813.52 103
18814.82 129
18816.12 118
18817.41 143
18818.71 112
18820.01 140
18821.30 137
18822.60 123
18823.90 126
18825.19 100
18826.49 122
18827.79 113
18829.08 123
18830.38 132
18831.68 109
18832.98 137
18834.27 148
18835.57 131
18836.87 140
18838.17 131
18839.46 133
18840.76 129
18842.06 143
18843.36 126
18844.65 110
18845.95 112
18847.25 130
18848.55 123
18849.84 127
18851.14 104
18852.44 127
18853.74 138
18855.04 117
18856.33 113
18857.63 126
18858.93 134
18860.23 123
18861.53 100
18862.83 121
18864.12 141
18865.42 130
18866.72 116
18868.02 115
18869.32 107
18870.62 128
18871.91 112
18873.21 108
18874.51 127
18875.81 116
18877.11 109
18878.41 130
18879.71 140
18881.01 107
18882.30 114
18883.60 138
18884.90 129
18886.20 125
18887.50 128
18888.80 120
18890.10 133
18891.40 142
18892.70 142
18894.00 109
18895.30 98
18896.60 119
18897.90 115
18899.19 112
18900.49 110
18901.79 122
18903.09 112
18904.39 120
18905.69 116
18906.99 138
18908.29 122
18909.59 107
18910.89 136
18912.19 139
18913.49 117
18914.79 107
18916.09 137
18917.39 143
18918.69 131
18919.99 116
18921.29 125
18922.59 131
18923.89 124
18925.20 118
18926.50 95
18927.80 131
18929.10 141
18930.40 128
18931.70 147
18933.00 106
18934.30 115
18935.60 120
18936.90 118
18938.20 114
18939.50 118
18940.80 138
18942.10 112
18943.41 117
18944.71 130
18946.01 123
18947.31 114
18948.61 124
18949.91 128
18951.21 112
18952.51 95
18953.82 120
18955.12 122
18956.42 88
18957.72 131
18959.02 116
18960.32 128
18961.63 126
18962.93 108
18964.23 108
18965.53 115
18966.83 127
18968.13 135
18969.44 103
18970.74 124
18972.04 115
18973.34 136
18974.64 120
18975.95 128
18977.25 140
18978.55 134
18979.85 118
18981.16 116
18982.46 106
18983.76 124
18985.06 104
18986.37 118
18987.67 124
18988.97 94
18990.27 113
18991.58 129
18992.88 124
18994.18 115
18995.48 127
18996.79 121
18998.09 105
18999.39 112
19000.70 107
19002.00 117
19003.30 113
19004.61 133
19005.91 117
19007.21 150
19008.52 136
19009.82 123
19011.12 115
19012.43 116
19013.73 118
19015.03 129
19016.34 126
19017.64 119
19018.94 94
19020.25 128
19021.55 113
19022.86 95
19024.16 104
19025.46 119
19026.77 136
19028.07 114
19029.37 112
19030.68 121
19031.98 135
19033.29 109
19034.59 111
19035.90 111
19037.20 122
19038.50 119
19039.81 129
19041.11 123
19042.42 133
19043.72 136
19045.03 112
19046.33 121
19047.64 115
19048.94 107
19050.25 137
19051.55 129
19052.85 112
19054.16 105
19055.46 111
19056.77 136
19058.07 116
19059.38 108
19060.68 117
19061.99 122
19063.30 115
19064.60 122
19065.91 141
19067.21 142
19068.52 143
19069.82 128
19071.13 132
19072.43 116
19073.74 108
19075.04 126
19076.35 146
19077.66 102
19078.96 111
19080.27 113
19081.57 136
19082.88 128
19084.18 100
19085.49 117
19086.80 115
19088.10 154
19089.41 121
19090.71 109
19092.02 107
19093.33 135
19094.63 115
19095.94 129
19097.25 89
19098.55 92
19099.86 111
19101.17 116
19102.47 115
19103.78 97
19105.08 116
19106.39 135
19107.70 109
19109.01 106
19110.31 139
19111.62 138
19112.93 115
19114.23 135
19115.54 96
19116.85 101
19118.15 115
19119.46 114
19120.77 109
19122.08 102
19123.38 123
19124.69 89
19126.00 85
19127.30 110
19128.61 107
19129.92 122
19131.23 100
19132.53 109
19133.84 101
19135.15 103
19136.46 100
19137.77 113
19139.07 101
19140.38 99
19141.69 140
19143.00 111
19144.30 119
19145.61 106
19146.92 128
19148.23 125
19149.54 115
19150.84 111
19152.15 128
19153.46 120
19154.77 120
19156.08 117
19157.39 120
19158.70 102
19160.00 100
19161.31 94
19162.62 120
19163.93 133
19165.24 114
19166.55 117
19167.86 92
19169.16 108
19170.47 91
19171.78 134
19173.09 124
19174.40 121
19175.71 124
19177.02 135
19178.33 132
19179.64 105
19180.95 124
19182.26 132
19183.56 145
19184.87 116
19186.18 121
19187.49 110
19188.80 131
19190.11 107
19191.42 131
19192.73 122
19194.04 130
19195.35 112
19196.66 118
19197.97 105
19199.28 98
19200.59 113
19201.90 134
19203.21 103
19204.52 101
19205.83 89
19207.14 132
19208.45 111
19209.76 111
19211.07 137
19212.38 110
19213.69 100
19215.00 109
19216.31 127
19217.62 111
19218.93 123
19220.24 117
19221.55 118
19222.86 113
19224.18 112
19225.49 106
19226.80 134
19228.11 116
19229.42 98
19230.73 122
19232.04 112
19233.35 116
19234.66 114
19235.97 127
19237.28 118
19238.60 112
19239.91 114
19241.22 111
19242.53 115
19243.84 113
19245.15 117
19246.46 107
19247.78 124
19249.09 119
19250.40 128
19251.71 102
19253.02 98
19254.33 107
19255.65 124
19256.96 121
19258.27 122
19259.58 119
19260.89 120
19262.21 113
19263.52 111
19264.83 91
19266.14 115
19267.45 137
19268.77 117
19270.08 120
19271.39 117
19272.70 114
19274.02 119
19275.33 134
19276.64 121
19277.95 96
19279.27 124
19280.58 126
19281.89 101
19283.20 105
19284.52 111
19285.83 128
19287.14 152
19288.45 109
19289.77 129
19291.08 111
19292.39 115
19293.71 118
19295.02 134
19296.33 114
19297.65 124
19298.96 139
19300.27 121
19301.59 115
19302.90 115
19304.21 116
19305.53 111
19306.84 107
19308.15 109
19309.47 124
19310.78 103
19312.09 118
19313.41 106
19314.72 103
19316.04 87
19317.35 106
19318.66 106
19319.98 127
19321.29 114
19322.61 117
19323.92 117
19325.23 129
19326.55 121
19327.86 110
19329.18 122
19330.49 106
19331.81 136
19333.12 105
19334.43 120
19335.75 111
19337.06 113
19338.38 107
19339.69 106
19341.01 110
19342.32 123
19343.64 115
19344.95 112
19346.27 109
19347.58 95
19348.90 116
19350.21 105
19351.53 121
19352.84 107
19354.16 134
19355.47 87
19356.79 91
19358.10 111
19359.42 98
19360.73 111
19362.05 109
19363.36 112
19364.68 115
19366.00 116
19367.31 103
19368.63 119
19369.94 117
19371.26 104
19372.57 118
19373.89 104
19375.21 114
19376.52 90
19377.84 94
19379.15 100
19380.47 99
19381.79 120
19383.10 113
19384.42 95
19385.73 103
19387.05 123
19388.37 112
19389.68 129
19391.00 121
19392.32 101
19393.63 129
19394.95 122
19396.27 108
19397.58 105
19398.90 96
19400.22 99
19401.53 110
19402.85 104
19404.17 115
19405.48 86
19406.80 120
19408.12 132
19409.43 105
19410.75 119
19412.07 103
19413.39 115
19414.70 107
19416.02 113
19417.34 96
19418.65 106
19419.97 110
19421.29 132
19422.61 105
19423.92 108
19425.24 137
19426.56 111
19427.88 118
19429.20 117
19430.51 150
19431.83 118
19433.15 117
19434.47 104
19435.78 119
19437.10 115
19438.42 131
19439.74 114
19441.06 108
19442.37 119
19443.69 104
19445.01 132
19446.33 109
19447.65 114
19448.97 126
19450.28 114
19451.60 94
19452.92 103
19454.24 98
19455.56 108
19456.88 96
19458.20 101
19459.51 105
19460.83 109
19462.15 98
19463.47 131
19464.79 118
19466.11 111
19467.43 134
19468.75 143
19470.07 111
19471.39 129
19472.70 111
19474.02 125
19475.34 116
19476.66 110
19477.98 104
19479.30 104
19480.62 114
19481.94 115
19483.26 102
19484.58 124
19485.90 110
19487.22 101
19488.54 107
19489.86 118
19491.18 132
19492.50 116
19493.82 109
19495.14 105
19496.46 101
19497.78 114
19499.10 112
19500.42 99
19501.74 131
19503.06 113
19504.38 103
19505.70 113
19507.02 102
19508.34 108
19509.66 111
19510.98 95
19512.30 87
19513.62 100
19514.94 118
19516.26 114
19517.58 109
19518.90 127
19520.23 133
19521.55 98
19522.87 123
19524.19 124
19525.51 105
19526.83 123
19528.15 117
19529.47 93
19530.79 111
19532.11 118
19533.44 118
19534.76 125
19536.08 92
19537.40 113
19538.72 113
19540.04 114
19541.36 111
19542.69 97
19544.01 92
19545.33 125
19546.65 100
19547.97 113
19549.29 105
19550.62 115
19551.94 109
19553.26 135
19554.58 117
19555.90 110
19557.23 113
19558.55 123
19559.87 111
19561.19 96
19562.51 130
19563.84 116
19565.16 116
19566.48 122
19567.80 102
19569.13 103
19570.45 89
19571.77 113
19573.09 123
19574.42 113
19575.74 111
19577.06 107
19578.39 114
19579.71 107
19581.03 110
19582.35 100
19583.68 100
19585.00 133
19586.32 93
19587.65 125
19588.97 115
19590.29 110
19591.62 119
19592.94 105
19594.26 110
19595.59 102
19596.91 133
19598.23 93
19599.56 95
19600.88 99
19602.20 123
19603.53 104
19604.85 112
19606.17 98
19607.50 108
19608.82 120
19610.15 106
19611.47 101
19612.79 126
19614.12 100
19615.44 105
19616.77 109
19618.09 84
19619.41 81
19620.74 107
19622.06 105
19623.39 108
19624.71 110
19626.03 110
19627.36 96
19628.68 103
19630.01 114
19631.33 108
19632.66 125
19633.98 123
19635.31 108
19636.63 106
19637.96 89
19639.28 115
19640.61 99
19641.93 125
19643.26 111
19644.58 105
19645.91 102
19647.23 128
19648.56 115
19649.88 103
19651.21 118
19652.53 109
19653.86 138
19655.18 103
19656.51 119
19657.83 102
19659.16 107
19660.48 118
19661.81 106
19663.14 115
19664.46 100
19665.79 102
19667.11 139
19668.44 113
19669.77 117
19671.09 130
19672.42 103
19673.74 113
19675.07 103
19676.40 124
19677.72 118
19679.05 115
19680.37 114
19681.70 114
19683.03 114
19684.35 105
19685.68 119
19687.01 123
19688.33 117
19689.66 112
19690.99 107
19692.31 91
19693.64 123
19694.97 111
19696.29 104
19697.62 75
19698.95 109
19700.27 106
19701.60 137
19702.93 104
19704.25 89
19705.58 111
19706.91 111
19708.23 104
19709.56 106
19710.89 97
19712.22 108
19713.54 126
19714.87 148
19716.20 115
19717.53 143
19718.85 117
19720.18 133
19721.51 108
19722.84 114
19724.16 105
19725.49 109
19726.82 115
19728.15 122
19729.48 106
19730.80 107
19732.13 122
19733.46 122
19734.79 108
19736.12 92
19737.44 107
19738.77 120
19740.10 132
19741.43 107
19742.76 101
19744.09 104
19745.41 119
19746.74 113
19748.07 127
19749.40 121
19750.73 124
19752.06 107
19753.39 132
19754.71 103
19756.04 104
19757.37 99
19758.70 133
19760.03 115
19761.36 106
19762.69 118
19764.02 108
19765.35 109
19766.68 87
19768.00 102
19769.33 117
19770.66 128
19771.99 95
19773.32 101
19774.65 103
19775.98 112
19777.31 108
19778.64 109
19779.97 112
19781.30 106
19782.63 111
19783.96 112
19785.29 122
19786.62 96
19787.95 114
19789.28 126
19790.61 108
19791.94 99
19793.27 110
19794.60 112
19795.93 133
19797.26 109
19798.59 104
19799.92 119
19801.25 117
19802.58 104
19803.91 123
19805.24 102
19806.57 120
19807.90 107
19809.23 106
19810.56 104
19811.89 102
19813.22 110
19814.55 95
19815.89 113
19817.22 115
19818.55 96
19819.88 108
19821.21 115
19822.54 95
19823.87 102
19825.20 88
19826.53 107
19827.86 110
19829.20 106
19830.53 110
19831.86 110
19833.19 137
19834.52 116
19835.85 96
19837.18 124
19838.52 106
19839.85 101
19841.18 123
19842.51 103
19843.84 127
19845.17 107
19846.51 106
19847.84 103
19849.17 120
19850.50 113
19851.83 95
19853.17 120
19854.50 105
19855.83 110
19857.16 109
19858.50 118
19859.83 118
19861.16 95
19862.49 110
19863.82 112
19865.16 102
19866.49 109
19867.82 136
19869.15 125
19870.49 119
19871.82 115
19873.15 96
19874.49 129
19875.82 103
19877.15 111
19878.48 94
19879.82 106
19881.15 104
19882.48 89
19883.82 96
19885.15 92
19886.48 114
19887.82 126
19889.15 113
19890.48 107
19891.82 110
19893.15 118
19894.48 122
19895.82 117
19897.15 116
19898.48 127
19899.82 127
19901.15 108
19902.48 104
19903.82 84
19905.15 88
19906.49 122
19907.82 77
19909.15 83
19910.49 86
19911.82 116
19913.16 129
19914.49 106
19915.82 112
19917.16 117
19918.49 116
19919.83 117
19921.16 114
19922.50 110
19923.83 104
19925.16 128
19926.50 124
19927.83 90
19929.17 98
19930.50 111
19931.84 113
19933.17 124
19934.51 86
19935.84 115
19937.18 101
19938.51 108
19939.85 87
19941.18 116
19942.52 114
19943.85 130
19945.19 112
19946.52 85
19947.86 78
19949.19 115
19950.53 128
19951.86 97
19953.20 87
19954.53 107
19955.87 97
19957.21 113
19958.54 113
19959.88 105
19961.21 123
19962.55 113
19963.88 119
19965.22 112
19966.56 140
19967.89 123
19969.23 133
19970.56 129
19971.90 108
19973.24 117
19974.57 99
19975.91 121
19977.24 112
19978.58 110
19979.92 123
19981.25 110
19982.59 116
19983.93 98
19985.26 112
19986.60 123
19987.94 110
19989.27 111
19990.61 116
19991.95 130
19993.28 94
19994.62 111
19995.96 117
19997.29 92
19998.63 98
19999.97 104
20001.30 106
20002.64 101
20003.98 101
20005.32 105
20006.65 109
20007.99 115
20009.33 117
20010.67 121
20012.00 114
20013.34 95
20014.68 101
20016.02 92
20017.35 121
20018.69 117
20020.03 115
20021.37 129
20022.70 104
20024.04 99
20025.38 97
20026.72 106
20028.06 118
20029.39 111
20030.73 125
20032.07 109
20033.41 100
20034.75 97
20036.08 90
20037.42 107
20038.76 111
20040.10 120
20041.44 134
20042.78 111
20044.11 102
20045.45 126
20046.79 98
20048.13 87
20049.47 121
20050.81 124
20052.15 102
20053.48 93
20054.82 101
20056.16 111
20057.50 99
20058.84 131
20060.18 105
20061.52 110
20062.86 117
20064.20 98
20065.54 106
20066.88 92
20068.21 107
20069.55 115
20070.89 113
20072.23 98
20073.57 98
20074.91 129
20076.25 86
20077.59 108
20078.93 93
20080.27 99
20081.61 135
20082.95 94
20084.29 94
20085.63 117
20086.97 101
20088.31 96
20089.65 92
20090.99 119
20092.33 101
20093.67 100
20095.01 110
20096.35 87
20097.69 118
20099.03 105
20100.37 140
20101.71 110
20103.05 100
20104.39 83
20105.73 102
20107.07 83
20108.41 81
20109.76 131
20111.10 112
20112.44 104
20113.78 94
20115.12 115
20116.46 104
20117.80 78
20119.14 111
20120.48 106
20121.82 108
20123.16 124
20124.51 99
20125.85 100
20127.19 94
20128.53 90
20129.87 89
20131.21 120
20132.55 107
20133.90 99
20135.24 104
