# Supplementary material for: MALDI-TOF MS typing enables the classification of brewing yeasts of the genus Saccharomyces to major beer styles
Source: PLoS One. 2017 Aug 9;12(8):e0181694. doi: 10.1371/journal.pone.0181694 (PMC5549903; doi:10.1371/journal.pone.0181694)
Supplement: S15 File — The directory includes 90 raw files and was zipped to “.zip”; the folder has three strains with 30 spectra per strain; S1 Text explains the raw files with an example and Table 1 represents the yeast strains used within the experiment. (ZIP) [file pone.0181694.s018.zip › 43-45/30668-513-OG-Ale-Alt-YPG-18h-E-E_2015-11-12__0_A9_1.dat]

1999.94 2123
2000.36 2041
2000.78 2007
2001.20 2072
2001.62 1985
2002.04 1984
2002.47 1873
2002.89 1917
2003.31 1890
2003.73 1814
2004.15 1770
2004.58 1880
2005.00 1788
2005.42 1691
2005.84 1793
2006.26 1976
2006.69 1821
2007.11 1729
2007.53 1714
2007.95 1655
2008.38 1807
2008.80 1858
2009.22 1994
2009.64 1936
2010.07 1993
2010.49 1957
2010.91 1771
2011.33 1693
2011.76 1631
2012.18 1614
2012.60 1495
2013.03 1400
2013.45 1462
2013.87 1646
2014.29 1629
2014.72 1436
2015.14 1502
2015.56 1644
2015.99 1732
2016.41 1613
2016.83 1503
2017.26 1545
2017.68 1714
2018.10 1688
2018.53 1678
2018.95 1708
2019.37 1728
2019.80 1744
2020.22 1821
2020.65 1783
2021.07 1643
2021.49 1825
2021.92 1973
2022.34 1834
2022.76 1776
2023.19 1639
2023.61 1698
2024.04 1594
2024.46 1622
2024.88 1675
2025.31 1618
2025.73 1662
2026.16 1448
2026.58 1394
2027.01 1456
2027.43 1540
2027.85 1690
2028.28 1700
2028.70 1600
2029.13 1594
2029.55 1659
2029.98 1515
2030.40 1594
2030.83 1718
2031.25 1635
2031.68 1613
2032.10 1677
2032.53 1555
2032.95 1664
2033.38 1578
2033.80 1738
2034.23 1736
2034.65 1668
2035.08 1679
2035.50 1804
2035.93 1807
2036.35 1710
2036.78 1810
2037.20 1872
2037.63 1750
2038.06 1917
2038.48 1893
2038.91 1803
2039.33 1929
2039.76 1952
2040.18 1867
2040.61 1834
2041.04 2026
2041.46 1939
2041.89 1846
2042.31 1925
2042.74 1887
2043.17 1830
2043.59 1724
2044.02 1723
2044.44 1594
2044.87 1671
2045.30 1851
2045.72 1764
2046.15 1652
2046.58 1690
2047.00 1659
2047.43 1736
2047.85 1769
2048.28 1825
2048.71 1788
2049.13 1937
2049.56 1717
2049.99 1663
2050.41 1632
2050.84 1882
2051.27 1668
2051.70 1533
2052.12 1598
2052.55 1604
2052.98 1720
2053.40 1575
2053.83 1507
2054.26 1620
2054.69 1540
2055.11 1474
2055.54 1644
2055.97 1644
2056.40 1623
2056.82 1572
2057.25 1654
2057.68 1595
2058.11 1679
2058.53 1814
2058.96 1598
2059.39 1575
2059.82 1656
2060.24 1752
2060.67 1673
2061.10 1561
2061.53 1685
2061.96 1725
2062.38 1599
2062.81 1568
2063.24 1753
2063.67 1658
2064.10 1730
2064.52 1846
2064.95 1862
2065.38 1931
2065.81 2187
2066.24 2296
2066.67 2102
2067.10 2216
2067.52 2173
2067.95 2151
2068.38 2209
2068.81 1972
2069.24 1903
2069.67 1871
2070.10 1737
2070.53 1766
2070.95 1697
2071.38 1769
2071.81 1712
2072.24 1692
2072.67 1861
2073.10 1755
2073.53 1786
2073.96 1781
2074.39 1654
2074.82 1753
2075.25 1721
2075.68 1695
2076.11 1676
2076.53 1908
2076.96 1788
2077.39 1773
2077.82 1860
2078.25 1756
2078.68 1789
2079.11 2145
2079.54 2053
2079.97 1982
2080.40 2090
2080.83 2072
2081.26 2051
2081.69 2328
2082.12 2075
2082.55 2022
2082.98 2155
2083.41 2037
2083.84 2089
2084.27 1815
2084.70 1699
2085.13 1744
2085.57 1539
2086.00 1682
2086.43 1658
2086.86 1689
2087.29 1671
2087.72 1669
2088.15 1894
2088.58 1683
2089.01 1736
2089.44 1609
2089.87 1541
2090.30 1645
2090.73 1634
2091.17 1696
2091.60 1850
2092.03 1806
2092.46 1751
2092.89 1788
2093.32 1716
2093.75 1776
2094.18 1727
2094.62 1625
2095.05 1664
2095.48 1540
2095.91 1609
2096.34 1587
2096.77 1498
2097.20 1632
2097.64 1586
2098.07 1629
2098.50 1621
2098.93 1482
2099.36 1460
2099.80 1466
2100.23 1574
2100.66 1643
2101.09 1616
2101.52 1627
2101.96 1693
2102.39 1649
2102.82 1529
2103.25 1621
2103.69 1475
2104.12 1482
2104.55 1490
2104.98 1543
2105.41 1629
2105.85 1822
2106.28 1790
2106.71 1666
2107.15 1622
2107.58 1669
2108.01 1711
2108.44 1735
2108.88 1756
2109.31 1751
2109.74 1710
2110.18 1682
2110.61 1742
2111.04 1751
2111.47 1544
2111.91 1586
2112.34 1623
2112.77 1642
2113.21 1540
2113.64 1596
2114.07 1551
2114.51 1619
2114.94 1676
2115.37 1725
2115.81 1639
2116.24 1697
2116.68 1669
2117.11 1682
2117.54 1557
2117.98 1384
2118.41 1350
2118.84 1385
2119.28 1494
2119.71 1528
2120.15 1682
2120.58 1477
2121.01 1521
2121.45 1542
2121.88 1572
2122.32 1561
2122.75 1602
2123.19 1556
2123.62 1586
2124.05 1524
2124.49 1435
2124.92 1548
2125.36 1607
2125.79 1740
2126.23 1676
2126.66 1574
2127.10 1528
2127.53 1679
2127.97 1622
2128.40 1582
2128.84 1540
2129.27 1585
2129.71 1527
2130.14 1765
2130.58 1753
2131.01 1527
2131.45 1594
2131.88 1690
2132.32 1617
2132.75 1494
2133.19 1706
2133.62 1812
2134.06 1817
2134.49 1802
2134.93 1888
2135.37 1921
2135.80 1881
2136.24 1919
2136.67 2017
2137.11 2054
2137.54 1994
2137.98 2124
2138.42 2047
2138.85 1980
2139.29 1861
2139.72 1813
2140.16 1910
2140.60 1825
2141.03 1870
2141.47 1717
2141.90 1592
2142.34 1597
2142.78 1599
2143.21 1608
2143.65 1493
2144.09 1626
2144.52 1623
2144.96 1568
2145.40 1572
2145.83 1368
2146.27 1419
2146.71 1522
2147.14 1610
2147.58 1615
2148.02 1676
2148.45 1577
2148.89 1607
2149.33 1654
2149.76 1854
2150.20 1866
2150.64 1994
2151.08 1940
2151.51 1973
2151.95 1889
2152.39 1873
2152.83 1981
2153.26 1848
2153.70 1826
2154.14 1826
2154.58 1760
2155.01 1653
2155.45 1739
2155.89 1652
2156.33 1687
2156.76 1595
2157.20 1557
2157.64 1731
2158.08 1622
2158.52 1654
2158.95 1762
2159.39 1676
2159.83 1674
2160.27 1711
2160.71 1615
2161.14 1623
2161.58 1667
2162.02 1570
2162.46 1550
2162.90 1592
2163.34 1593
2163.77 1727
2164.21 1771
2164.65 1676
2165.09 1655
2165.53 1660
2165.97 1621
2166.41 1741
2166.84 1773
2167.28 1607
2167.72 1606
2168.16 1652
2168.60 1679
2169.04 1685
2169.48 1686
2169.92 1640
2170.36 1861
2170.80 1830
2171.23 1850
2171.67 1781
2172.11 1739
2172.55 2044
2172.99 2003
2173.43 1938
2173.87 1899
2174.31 1990
2174.75 1918
2175.19 2193
2175.63 2170
2176.07 2208
2176.51 2096
2176.95 2095
2177.39 2126
2177.83 2043
2178.27 2188
2178.71 1990
2179.15 1988
2179.59 1997
2180.03 1967
2180.47 1901
2180.91 1869
2181.35 1700
2181.79 1862
2182.23 1854
2182.67 1766
2183.11 1731
2183.55 1639
2183.99 1553
2184.43 1595
2184.87 1768
2185.31 1675
2185.75 1706
2186.20 1741
2186.64 1708
2187.08 1525
2187.52 1653
2187.96 1841
2188.40 1657
2188.84 1826
2189.28 1781
2189.72 1915
2190.16 1984
2190.61 1747
2191.05 1751
2191.49 1773
2191.93 1636
2192.37 1778
2192.81 1676
2193.25 1712
2193.69 1771
2194.14 1692
2194.58 1725
2195.02 1763
2195.46 1912
2195.90 1944
2196.34 1823
2196.79 1855
2197.23 1925
2197.67 1895
2198.11 1923
2198.55 1935
2199.00 1804
2199.44 1753
2199.88 1678
2200.32 1776
2200.76 1837
2201.21 1715
2201.65 1635
2202.09 1686
2202.53 1781
2202.98 1742
2203.42 1709
2203.86 1633
2204.30 1708
2204.75 1748
2205.19 1693
2205.63 1591
2206.07 1650
2206.52 1719
2206.96 1697
2207.40 1738
2207.85 1656
2208.29 1625
2208.73 1619
2209.18 1665
2209.62 1634
2210.06 1731
2210.50 1837
2210.95 1724
2211.39 1773
2211.83 1797
2212.28 1763
2212.72 1848
2213.16 1809
2213.61 1747
2214.05 1809
2214.50 1676
2214.94 1672
2215.38 1631
2215.83 1585
2216.27 1605
2216.71 1558
2217.16 1572
2217.60 1464
2218.05 1574
2218.49 1473
2218.93 1462
2219.38 1565
2219.82 1573
2220.27 1459
2220.71 1540
2221.15 1516
2221.60 1462
2222.04 1515
2222.49 1631
2222.93 1594
2223.38 1660
2223.82 1716
2224.27 1711
2224.71 1678
2225.15 1757
2225.60 1872
2226.04 1825
2226.49 1889
2226.93 1760
2227.38 1805
2227.82 1911
2228.27 1861
2228.71 1910
2229.16 1803
2229.60 1714
2230.05 1780
2230.49 1745
2230.94 1732
2231.38 1949
2231.83 1985
2232.28 1937
2232.72 1900
2233.17 1919
2233.61 1931
2234.06 1861
2234.50 1830
2234.95 1866
2235.39 1902
2235.84 1853
2236.29 1788
2236.73 1713
2237.18 1759
2237.62 1814
2238.07 1832
2238.52 1794
2238.96 1833
2239.41 1809
2239.85 1753
2240.30 1696
2240.75 1811
2241.19 1722
2241.64 1679
2242.08 1778
2242.53 1747
2242.98 1651
2243.42 1593
2243.87 1556
2244.32 1412
2244.76 1465
2245.21 1426
2245.66 1555
2246.10 1508
2246.55 1423
2247.00 1519
2247.44 1504
2247.89 1484
2248.34 1606
2248.79 1524
2249.23 1607
2249.68 1583
2250.13 1525
2250.57 1599
2251.02 1495
2251.47 1392
2251.92 1562
2252.36 1512
2252.81 1492
2253.26 1720
2253.71 1567
2254.15 1469
2254.60 1515
2255.05 1626
2255.50 1549
2255.94 1527
2256.39 1480
2256.84 1633
2257.29 1605
2257.74 1632
2258.18 1567
2258.63 1388
2259.08 1484
2259.53 1563
2259.98 1480
2260.42 1556
2260.87 1562
2261.32 1603
2261.77 1579
2262.22 1701
2262.67 1871
2263.11 1766
2263.56 1859
2264.01 1924
2264.46 1867
2264.91 1792
2265.36 2056
2265.81 1959
2266.25 1950
2266.70 1868
2267.15 1865
2267.60 1800
2268.05 1872
2268.50 1860
2268.95 1976
2269.40 1904
2269.85 1781
2270.29 1839
2270.74 1825
2271.19 1849
2271.64 1813
2272.09 1822
2272.54 1668
2272.99 1807
2273.44 1752
2273.89 1645
2274.34 1646
2274.79 1775
2275.24 1712
2275.69 1628
2276.14 1587
2276.59 1637
2277.04 1691
2277.49 1686
2277.94 1672
2278.39 1634
2278.84 1761
2279.29 1733
2279.74 1770
2280.19 1673
2280.64 1777
2281.09 1783
2281.54 1762
2281.99 1784
2282.44 1907
2282.89 1732
2283.34 1752
2283.79 1734
2284.24 1747
2284.69 1716
2285.14 1721
2285.59 1824
2286.04 1797
2286.49 1662
2286.94 1683
2287.40 1852
2287.85 1926
2288.30 1977
2288.75 1854
2289.20 1872
2289.65 2143
2290.10 2135
2290.55 2322
2291.00 2312
2291.46 2569
2291.91 2785
2292.36 2627
2292.81 2844
2293.26 2714
2293.71 2625
2294.16 2546
2294.62 2536
2295.07 2646
2295.52 2536
2295.97 2365
2296.42 2289
2296.87 2102
2297.33 2001
2297.78 1955
2298.23 2065
2298.68 1991
2299.13 1750
2299.59 1756
2300.04 1724
2300.49 1658
2300.94 1697
2301.39 1644
2301.85 1699
2302.30 1641
2302.75 1572
2303.20 1446
2303.66 1406
2304.11 1621
2304.56 1640
2305.01 1566
2305.47 1569
2305.92 1617
2306.37 1564
2306.82 1591
2307.28 1826
2307.73 1771
2308.18 1813
2308.64 1904
2309.09 1991
2309.54 1827
2309.99 1971
2310.45 2010
2310.90 2250
2311.35 2155
2311.81 2065
2312.26 1930
2312.71 1975
2313.17 1969
2313.62 1867
2314.07 1737
2314.53 1725
2314.98 1647
2315.43 1733
2315.89 1829
2316.34 1717
2316.80 1630
2317.25 1691
2317.70 1745
2318.16 1809
2318.61 1780
2319.07 1649
2319.52 1822
2319.97 1810
2320.43 1743
2320.88 1679
2321.34 1747
2321.79 1753
2322.24 1631
2322.70 1704
2323.15 1865
2323.61 1998
2324.06 2026
2324.52 2148
2324.97 1952
2325.43 1910
2325.88 1916
2326.33 1720
2326.79 1922
2327.24 2066
2327.70 2052
2328.15 2039
2328.61 2028
2329.06 2004
2329.52 2180
2329.97 2132
2330.43 2114
2330.88 2210
2331.34 2077
2331.79 2098
2332.25 2168
2332.70 2128
2333.16 1850
2333.62 2104
2334.07 1907
2334.53 1906
2334.98 1927
2335.44 1860
2335.89 1828
2336.35 1592
2336.80 1761
2337.26 1840
2337.72 1866
2338.17 1779
2338.63 1811
2339.08 1913
2339.54 2029
2340.00 1909
2340.45 1943
2340.91 2034
2341.36 1899
2341.82 1941
2342.28 1890
2342.73 1880
2343.19 1888
2343.65 1748
2344.10 1757
2344.56 1889
2345.01 1702
2345.47 1831
2345.93 1849
2346.38 1801
2346.84 1816
2347.30 1748
2347.75 1892
2348.21 1892
2348.67 2100
2349.13 2025
2349.58 1859
2350.04 1814
2350.50 1828
2350.95 1709
2351.41 1793
2351.87 1757
2352.32 1696
2352.78 1713
2353.24 1586
2353.70 1673
2354.15 1724
2354.61 1782
2355.07 1792
2355.53 1694
2355.98 1619
2356.44 1594
2356.90 1831
2357.36 1637
2357.81 1663
2358.27 1633
2358.73 1805
2359.19 1726
2359.65 1744
2360.10 1684
2360.56 1797
2361.02 1750
2361.48 1732
2361.94 1881
2362.39 1856
2362.85 1845
2363.31 1821
2363.77 1933
2364.23 1840
2364.69 1709
2365.14 1759
2365.60 1713
2366.06 1866
2366.52 1703
2366.98 1882
2367.44 1786
2367.90 1780
2368.35 1859
2368.81 1851
2369.27 1863
2369.73 1769
2370.19 1790
2370.65 1703
2371.11 1629
2371.57 1660
2372.03 1767
2372.49 1684
2372.94 1619
2373.40 1624
2373.86 1745
2374.32 1692
2374.78 1670
2375.24 1758
2375.70 1782
2376.16 1787
2376.62 1747
2377.08 1755
2377.54 1705
2378.00 1889
2378.46 1832
2378.92 1738
2379.38 1819
2379.84 1631
2380.30 1735
2380.76 1809
2381.22 1757
2381.68 1719
2382.14 1642
2382.60 1799
2383.06 1764
2383.52 1775
2383.98 1864
2384.44 1786
2384.90 1740
2385.36 1624
2385.82 1544
2386.28 1442
2386.74 1553
2387.20 1682
2387.66 1594
2388.12 1554
2388.58 1588
2389.05 1707
2389.51 1685
2389.97 1623
2390.43 1688
2390.89 1688
2391.35 1672
2391.81 1680
2392.27 1774
2392.73 1715
2393.19 1634
2393.66 1736
2394.12 1849
2394.58 1782
2395.04 1646
2395.50 1718
2395.96 1510
2396.42 1606
2396.89 1693
2397.35 1541
2397.81 1574
2398.27 1684
2398.73 1646
2399.19 1556
2399.66 1619
2400.12 1693
2400.58 1645
2401.04 1621
2401.50 1608
2401.97 1549
2402.43 1684
2402.89 1642
2403.35 1613
2403.81 1579
2404.28 1559
2404.74 1481
2405.20 1493
2405.66 1562
2406.13 1616
2406.59 1550
2407.05 1719
2407.51 1795
2407.98 1736
2408.44 1493
2408.90 1532
2409.36 1626
2409.83 1649
2410.29 1526
2410.75 1418
2411.21 1581
2411.68 1544
2412.14 1446
2412.60 1466
2413.07 1451
2413.53 1509
2413.99 1562
2414.46 1589
2414.92 1609
2415.38 1742
2415.85 1740
2416.31 1873
2416.77 1878
2417.24 1859
2417.70 2051
2418.16 2085
2418.63 2127
2419.09 1955
2419.55 1955
2420.02 2018
2420.48 2249
2420.95 2150
2421.41 2004
2421.87 2048
2422.34 1916
2422.80 1889
2423.27 1898
2423.73 1925
2424.19 1985
2424.66 1974
2425.12 1795
2425.59 1790
2426.05 1777
2426.52 1806
2426.98 1792
2427.44 1796
2427.91 1687
2428.37 1682
2428.84 1511
2429.30 1537
2429.77 1681
2430.23 1815
2430.70 1733
2431.16 1793
2431.63 1712
2432.09 1776
2432.56 1735
2433.02 1839
2433.49 1831
2433.95 1800
2434.42 1877
2434.88 1848
2435.35 2086
2435.81 2022
2436.28 1953
2436.74 2059
2437.21 2066
2437.67 2049
2438.14 2085
2438.60 2101
2439.07 2182
2439.54 2171
2440.00 2115
2440.47 2286
2440.93 2225
2441.40 2184
2441.86 2329
2442.33 2414
2442.80 2247
2443.26 2090
2443.73 2051
2444.19 2078
2444.66 2002
2445.13 1827
2445.59 1823
2446.06 1937
2446.53 1893
2446.99 1708
2447.46 1536
2447.92 1533
2448.39 1608
2448.86 1762
2449.32 1683
2449.79 1524
2450.26 1478
2450.72 1553
2451.19 1551
2451.66 1498
2452.12 1543
2452.59 1536
2453.06 1493
2453.53 1564
2453.99 1586
2454.46 1648
2454.93 1695
2455.39 1687
2455.86 1767
2456.33 1658
2456.80 1804
2457.26 1655
2457.73 1747
2458.20 1670
2458.66 1471
2459.13 1623
2459.60 1795
2460.07 1707
2460.54 1569
2461.00 1580
2461.47 1605
2461.94 1569
2462.41 1466
2462.87 1557
2463.34 1620
2463.81 1629
2464.28 1730
2464.75 1682
2465.21 1652
2465.68 1682
2466.15 1754
2466.62 1845
2467.09 1889
2467.55 1768
2468.02 1897
2468.49 1702
2468.96 1721
2469.43 1784
2469.90 1790
2470.37 1766
2470.83 1784
2471.30 1679
2471.77 1671
2472.24 1776
2472.71 1568
2473.18 1676
2473.65 1697
2474.12 1669
2474.58 1478
2475.05 1518
2475.52 1501
2475.99 1528
2476.46 1550
2476.93 1610
2477.40 1699
2477.87 1839
2478.34 1725
2478.81 1720
2479.28 1846
2479.75 1787
2480.22 1740
2480.68 1752
2481.15 1927
2481.62 1970
2482.09 2036
2482.56 1923
2483.03 1684
2483.50 1754
2483.97 1723
2484.44 1610
2484.91 1574
2485.38 1576
2485.85 1650
2486.32 1743
2486.79 1701
2487.26 1664
2487.73 1515
2488.20 1476
2488.67 1657
2489.14 1594
2489.61 1615
2490.08 1515
2490.56 1469
2491.03 1625
2491.50 1574
2491.97 1654
2492.44 1811
2492.91 1787
2493.38 1710
2493.85 1767
2494.32 1625
2494.79 1726
2495.26 1932
2495.73 1880
2496.20 1825
2496.68 1729
2497.15 1764
2497.62 1820
2498.09 1656
2498.56 1634
2499.03 1591
2499.50 1612
2499.97 1656
2500.45 1521
2500.92 1638
2501.39 1582
2501.86 1603
2502.33 1603
2502.80 1647
2503.28 1535
2503.75 1442
2504.22 1462
2504.69 1480
2505.16 1686
2505.63 1528
2506.11 1525
2506.58 1532
2507.05 1734
2507.52 1824
2507.99 1832
2508.47 1889
2508.94 1824
2509.41 1843
2509.88 1988
2510.36 2039
2510.83 2012
2511.30 2046
2511.77 1950
2512.25 2012
2512.72 2001
2513.19 1992
2513.66 2045
2514.14 1921
2514.61 1736
2515.08 1747
2515.55 1828
2516.03 1838
2516.50 1754
2516.97 1715
2517.45 1701
2517.92 1604
2518.39 1614
2518.87 1682
2519.34 1812
2519.81 1878
2520.28 1631
2520.76 1696
2521.23 1671
2521.70 1644
2522.18 1580
2522.65 1691
2523.13 1781
2523.60 1611
2524.07 1559
2524.55 1454
2525.02 1460
2525.49 1570
2525.97 1476
2526.44 1495
2526.92 1646
2527.39 1607
2527.86 1596
2528.34 1472
2528.81 1585
2529.29 1650
2529.76 1431
2530.23 1504
2530.71 1508
2531.18 1595
2531.66 1556
2532.13 1559
2532.61 1667
2533.08 1591
2533.55 1625
2534.03 1713
2534.50 1749
2534.98 1699
2535.45 1699
2535.93 1629
2536.40 1583
2536.88 1711
2537.35 1771
2537.83 1655
2538.30 1671
2538.78 1764
2539.25 1698
2539.73 1647
2540.20 1650
2540.68 1609
2541.15 1684
2541.63 1652
2542.10 1749
2542.58 1743
2543.05 1756
2543.53 1726
2544.01 1698
2544.48 1663
2544.96 1652
2545.43 1497
2545.91 1732
2546.38 1775
2546.86 1770
2547.34 1692
2547.81 1558
2548.29 1650
2548.76 1781
2549.24 1943
2549.71 1906
2550.19 1691
2550.67 1919
2551.14 1859
2551.62 1882
2552.10 1633
2552.57 1755
2553.05 2077
2553.52 2056
2554.00 2116
2554.48 1958
2554.95 2009
2555.43 2000
2555.91 1952
2556.38 2049
2556.86 2020
2557.34 1876
2557.81 1926
2558.29 1887
2558.77 1813
2559.24 1782
2559.72 1737
2560.20 1683
2560.68 1556
2561.15 1572
2561.63 1640
2562.11 1616
2562.58 1503
2563.06 1471
2563.54 1478
2564.02 1431
2564.49 1517
2564.97 1462
2565.45 1564
2565.93 1512
2566.40 1571
2566.88 1281
2567.36 1480
2567.84 1486
2568.31 1467
2568.79 1387
2569.27 1472
2569.75 1426
2570.23 1405
2570.70 1495
2571.18 1453
2571.66 1403
2572.14 1515
2572.62 1484
2573.10 1470
2573.57 1504
2574.05 1556
2574.53 1654
2575.01 1637
2575.49 1699
2575.97 1626
2576.44 1485
2576.92 1394
2577.40 1524
2577.88 1514
2578.36 1410
2578.84 1448
2579.32 1484
2579.79 1411
2580.27 1510
2580.75 1459
2581.23 1519
2581.71 1560
2582.19 1523
2582.67 1493
2583.15 1511
2583.63 1658
2584.11 1608
2584.59 1567
2585.07 1539
2585.54 1519
2586.02 1611
2586.50 1527
2586.98 1383
2587.46 1495
2587.94 1573
2588.42 1476
2588.90 1483
2589.38 1587
2589.86 1625
2590.34 1565
2590.82 1713
2591.30 1645
2591.78 1639
2592.26 1666
2592.74 1723
2593.22 1672
2593.70 1636
2594.18 1730
2594.66 1801
2595.14 1672
2595.62 1639
2596.10 1751
2596.58 1579
2597.06 1544
2597.54 1724
2598.02 1652
2598.50 1686
2598.98 1633
2599.47 1617
2599.95 1548
2600.43 1537
2600.91 1531
2601.39 1398
2601.87 1416
2602.35 1486
2602.83 1564
2603.31 1520
2603.79 1568
2604.27 1693
2604.76 1601
2605.24 1497
2605.72 1500
2606.20 1651
2606.68 1642
2607.16 1729
2607.64 1605
2608.13 1645
2608.61 1596
2609.09 1705
2609.57 1717
2610.05 1857
2610.53 1771
2611.01 1596
2611.50 1714
2611.98 1778
2612.46 1669
2612.94 1504
2613.42 1647
2613.91 1707
2614.39 1691
2614.87 1675
2615.35 1643
2615.83 1602
2616.32 1709
2616.80 1668
2617.28 1706
2617.76 1734
2618.25 1643
2618.73 1692
2619.21 1702
2619.69 1691
2620.18 1609
2620.66 1699
2621.14 1779
2621.62 1649
2622.11 1592
2622.59 1624
2623.07 1613
2623.56 1611
2624.04 1624
2624.52 1752
2625.00 1525
2625.49 1526
2625.97 1565
2626.45 1574
2626.94 1608
2627.42 1597
2627.90 1662
2628.39 1517
2628.87 1514
2629.35 1511
2629.84 1592
2630.32 1657
2630.80 1553
2631.29 1568
2631.77 1562
2632.26 1626
2632.74 1626
2633.22 1591
2633.71 1503
2634.19 1585
2634.67 1653
2635.16 1656
2635.64 1717
2636.13 1591
2636.61 1564
2637.09 1548
2637.58 1438
2638.06 1664
2638.55 1562
2639.03 1511
2639.52 1493
2640.00 1510
2640.48 1683
2640.97 1738
2641.45 1692
2641.94 1723
2642.42 1559
2642.91 1651
2643.39 1701
2643.88 1702
2644.36 1763
2644.85 1678
2645.33 1679
2645.82 1678
2646.30 1589
2646.79 1550
2647.27 1514
2647.76 1648
2648.24 1506
2648.73 1527
2649.21 1440
2649.70 1557
2650.18 1748
2650.67 1659
2651.15 1509
2651.64 1541
2652.12 1602
2652.61 1642
2653.10 1600
2653.58 1687
2654.07 1637
2654.55 1704
2655.04 1513
2655.52 1553
2656.01 1629
2656.50 1649
2656.98 1595
2657.47 1540
2657.95 1763
2658.44 1801
2658.93 1606
2659.41 1556
2659.90 1599
2660.39 1621
2660.87 1532
2661.36 1544
2661.84 1567
2662.33 1480
2662.82 1620
2663.30 1689
2663.79 1618
2664.28 1512
2664.76 1495
2665.25 1570
2665.74 1503
2666.22 1470
2666.71 1450
2667.20 1406
2667.68 1449
2668.17 1504
2668.66 1599
2669.15 1591
2669.63 1639
2670.12 1528
2670.61 1629
2671.09 1617
2671.58 1663
2672.07 1637
2672.56 1759
2673.04 1813
2673.53 1699
2674.02 1668
2674.51 1767
2674.99 1822
2675.48 1942
2675.97 1832
2676.46 1974
2676.95 1932
2677.43 1809
2677.92 1736
2678.41 1868
2678.90 1592
2679.38 1620
2679.87 1839
2680.36 1737
2680.85 1586
2681.34 1718
2681.83 1727
2682.31 1728
2682.80 1647
2683.29 1837
2683.78 1844
2684.27 1733
2684.76 1765
2685.24 1842
2685.73 1726
2686.22 1654
2686.71 1649
2687.20 1687
2687.69 1653
2688.18 1597
2688.67 1703
2689.15 1619
2689.64 1530
2690.13 1435
2690.62 1563
2691.11 1511
2691.60 1510
2692.09 1522
2692.58 1459
2693.07 1568
2693.56 1491
2694.05 1519
2694.54 1538
2695.02 1565
2695.51 1506
2696.00 1636
2696.49 1586
2696.98 1740
2697.47 1805
2697.96 1679
2698.45 1641
2698.94 1672
2699.43 1833
2699.92 1807
2700.41 1797
2700.90 1815
2701.39 1819
2701.88 1757
2702.37 1898
2702.86 1962
2703.35 1826
2703.84 1817
2704.33 1825
2704.82 1880
2705.31 1788
2705.80 1875
2706.29 1793
2706.78 1714
2707.27 1680
2707.77 1632
2708.26 1533
2708.75 1535
2709.24 1537
2709.73 1437
2710.22 1441
2710.71 1483
2711.20 1562
2711.69 1512
2712.18 1519
2712.67 1441
2713.16 1509
2713.66 1457
2714.15 1393
2714.64 1472
2715.13 1426
2715.62 1396
2716.11 1314
2716.60 1239
2717.10 1358
2717.59 1528
2718.08 1470
2718.57 1383
2719.06 1366
2719.55 1454
2720.04 1667
2720.54 1556
2721.03 1572
2721.52 1620
2722.01 1563
2722.50 1665
2723.00 1560
2723.49 1576
2723.98 1696
2724.47 1722
2724.96 1671
2725.46 1585
2725.95 1506
2726.44 1573
2726.93 1484
2727.43 1440
2727.92 1584
2728.41 1575
2728.90 1441
2729.40 1539
2729.89 1555
2730.38 1531
2730.87 1446
2731.37 1344
2731.86 1503
2732.35 1518
2732.84 1466
2733.34 1414
2733.83 1520
2734.32 1545
2734.82 1557
2735.31 1502
2735.80 1527
2736.30 1635
2736.79 1587
2737.28 1691
2737.78 1635
2738.27 1723
2738.76 1667
2739.26 1639
2739.75 1637
2740.24 1683
2740.74 1553
2741.23 1591
2741.72 1638
2742.22 1546
2742.71 1508
2743.21 1515
2743.70 1647
2744.19 1620
2744.69 1393
2745.18 1412
2745.67 1463
2746.17 1447
2746.66 1423
2747.16 1447
2747.65 1471
2748.15 1384
2748.64 1385
2749.13 1546
2749.63 1554
2750.12 1349
2750.62 1427
2751.11 1543
2751.61 1486
2752.10 1469
2752.60 1407
2753.09 1604
2753.59 1521
2754.08 1332
2754.57 1393
2755.07 1395
2755.56 1385
2756.06 1497
2756.55 1498
2757.05 1585
2757.54 1385
2758.04 1629
2758.53 1499
2759.03 1495
2759.53 1713
2760.02 1643
2760.52 1654
2761.01 1511
2761.51 1467
2762.00 1520
2762.50 1599
2762.99 1734
2763.49 1662
2763.98 1632
2764.48 1460
2764.98 1359
2765.47 1405
2765.97 1450
2766.46 1436
2766.96 1439
2767.46 1566
2767.95 1548
2768.45 1418
2768.94 1471
2769.44 1410
2769.94 1556
2770.43 1536
2770.93 1507
2771.43 1683
2771.92 1588
2772.42 1689
2772.91 1629
2773.41 1604
2773.91 1737
2774.40 1694
2774.90 1763
2775.40 1622
2775.89 1615
2776.39 1784
2776.89 1770
2777.38 1672
2777.88 1751
2778.38 1741
2778.88 1682
2779.37 1709
2779.87 1751
2780.37 1798
2780.86 1730
2781.36 1782
2781.86 1665
2782.36 1544
2782.85 1492
2783.35 1426
2783.85 1580
2784.35 1603
2784.84 1433
2785.34 1641
2785.84 1576
2786.34 1572
2786.83 1516
2787.33 1465
2787.83 1421
2788.33 1421
2788.82 1554
2789.32 1589
2789.82 1583
2790.32 1382
2790.82 1496
2791.31 1434
2791.81 1341
2792.31 1402
2792.81 1396
2793.31 1530
2793.81 1448
2794.30 1460
2794.80 1439
2795.30 1435
2795.80 1413
2796.30 1593
2796.80 1709
2797.30 1646
2797.79 1662
2798.29 1825
2798.79 1857
2799.29 1827
2799.79 1753
2800.29 1815
2800.79 1807
2801.29 1809
2801.79 1790
2802.28 1672
2802.78 1643
2803.28 1602
2803.78 1636
2804.28 1612
2804.78 1721
2805.28 1565
2805.78 1798
2806.28 1894
2806.78 1947
2807.28 1938
2807.78 2061
2808.28 2035
2808.78 2126
2809.28 2154
2809.78 2327
2810.28 2229
2810.78 2201
2811.28 2154
2811.78 2016
2812.28 1800
2812.78 1855
2813.28 1836
2813.78 1721
2814.28 1646
2814.78 1658
2815.28 1656
2815.78 1781
2816.28 1701
2816.78 1828
2817.28 1719
2817.78 1689
2818.28 1568
2818.78 1594
2819.28 1696
2819.78 1856
2820.28 1755
2820.78 1749
2821.28 1806
2821.78 1809
2822.29 1739
2822.79 1822
2823.29 1822
2823.79 1717
2824.29 1739
2824.79 1749
2825.29 1641
2825.79 1485
2826.29 1599
2826.79 1743
2827.30 1699
2827.80 1634
2828.30 1621
2828.80 1541
2829.30 1481
2829.80 1469
2830.31 1519
2830.81 1540
2831.31 1434
2831.81 1416
2832.31 1420
2832.81 1497
2833.32 1537
2833.82 1515
2834.32 1435
2834.82 1594
2835.32 1605
2835.83 1608
2836.33 1661
2836.83 1678
2837.33 1592
2837.83 1696
2838.34 1757
2838.84 1743
2839.34 1722
2839.84 1623
2840.35 1571
2840.85 1607
2841.35 1477
2841.85 1571
2842.36 1596
2842.86 1626
2843.36 1638
2843.86 1678
2844.37 1644
2844.87 1456
2845.37 1518
2845.88 1470
2846.38 1643
2846.88 1561
2847.39 1691
2847.89 1567
2848.39 1749
2848.90 1608
2849.40 1572
2849.90 1870
2850.41 1804
2850.91 1663
2851.41 1487
2851.92 1569
2852.42 1522
2852.92 1533
2853.43 1514
2853.93 1573
2854.43 1522
2854.94 1548
2855.44 1521
2855.95 1458
2856.45 1474
2856.95 1460
2857.46 1517
2857.96 1420
2858.47 1463
2858.97 1468
2859.47 1455
2859.98 1477
2860.48 1536
2860.99 1553
2861.49 1482
2861.99 1440
2862.50 1395
2863.00 1424
2863.51 1399
2864.01 1525
2864.52 1363
2865.02 1424
2865.53 1375
2866.03 1362
2866.54 1363
2867.04 1428
2867.55 1374
2868.05 1422
2868.56 1556
2869.06 1477
2869.57 1505
2870.07 1367
2870.58 1535
2871.08 1576
2871.59 1627
2872.09 1557
2872.60 1670
2873.10 1628
2873.61 1556
2874.11 1520
2874.62 1533
2875.12 1600
2875.63 1699
2876.14 1741
2876.64 1686
2877.15 1763
2877.65 1734
2878.16 1636
2878.66 1709
2879.17 1618
2879.68 1633
2880.18 1629
2880.69 1570
2881.19 1508
2881.70 1642
2882.21 1778
2882.71 1587
2883.22 1476
2883.73 1690
2884.23 1678
2884.74 1683
2885.25 1733
2885.75 1724
2886.26 2011
2886.76 2022
2887.27 1910
2887.78 2203
2888.28 2175
2888.79 2203
2889.30 2325
2889.81 2333
2890.31 2127
2890.82 2095
2891.33 1996
2891.83 1941
2892.34 1898
2892.85 1802
2893.35 1828
2893.86 1720
2894.37 1762
2894.88 2044
2895.38 1960
2895.89 1984
2896.40 2005
2896.91 1940
2897.41 2029
2897.92 2028
2898.43 1888
2898.94 1931
2899.44 1894
2899.95 1856
2900.46 1926
2900.97 2007
2901.47 1887
2901.98 1856
2902.49 1879
2903.00 1941
2903.51 1985
2904.01 1793
2904.52 1936
2905.03 2107
2905.54 2037
2906.05 1966
2906.56 1833
2907.06 1904
2907.57 1860
2908.08 1858
2908.59 1882
2909.10 1745
2909.61 1658
2910.12 1655
2910.62 1722
2911.13 1413
2911.64 1450
2912.15 1567
2912.66 1652
2913.17 1602
2913.68 1544
2914.19 1570
2914.69 1583
2915.20 1553
2915.71 1547
2916.22 1595
2916.73 1658
2917.24 1552
2917.75 1675
2918.26 1638
2918.77 1510
2919.28 1595
2919.79 1640
2920.30 1469
2920.81 1452
2921.32 1404
2921.83 1440
2922.34 1577
2922.85 1594
2923.36 1480
2923.86 1683
2924.37 1676
2924.88 1721
2925.39 1740
2925.90 1921
2926.41 2015
2926.92 1974
2927.43 1941
2927.95 1875
2928.46 1961
2928.97 1779
2929.48 1722
2929.99 1799
2930.50 1708
2931.01 1525
2931.52 1487
2932.03 1409
2932.54 1441
2933.05 1488
2933.56 1462
2934.07 1446
2934.58 1563
2935.09 1605
2935.60 1525
2936.11 1529
2936.62 1607
2937.14 1554
2937.65 1525
2938.16 1583
2938.67 1616
2939.18 1691
2939.69 1630
2940.20 1583
2940.71 1630
2941.23 1707
2941.74 1747
2942.25 1623
2942.76 1612
2943.27 1689
2943.78 1690
2944.29 1538
2944.81 1637
2945.32 1749
2945.83 1768
2946.34 1867
2946.85 1995
2947.36 2032
2947.88 1986
2948.39 2087
2948.90 1920
2949.41 1910
2949.92 1868
2950.44 1832
2950.95 1902
2951.46 1810
2951.97 1656
2952.49 1660
2953.00 1605
2953.51 1682
2954.02 1531
2954.54 1373
2955.05 1528
2955.56 1525
2956.07 1440
2956.59 1469
2957.10 1536
2957.61 1563
2958.12 1455
2958.64 1521
2959.15 1482
2959.66 1497
2960.18 1597
2960.69 1700
2961.20 1646
2961.72 1724
2962.23 1609
2962.74 1736
2963.26 1695
2963.77 1716
2964.28 1817
2964.80 1998
2965.31 1953
2965.82 1768
2966.34 1821
2966.85 1604
2967.36 1579
2967.88 1533
2968.39 1601
2968.90 1540
2969.42 1409
2969.93 1598
2970.45 1603
2970.96 1590
2971.47 1658
2971.99 1552
2972.50 1568
2973.02 1563
2973.53 1659
2974.04 1704
2974.56 1590
2975.07 1598
2975.59 1511
2976.10 1392
2976.62 1433
2977.13 1643
2977.64 1453
2978.16 1692
2978.67 1615
2979.19 1677
2979.70 1690
2980.22 1690
2980.73 1585
2981.25 1677
2981.76 1532
2982.28 1572
2982.79 1472
2983.31 1596
2983.82 1666
2984.34 1575
2984.85 1682
2985.37 1710
2985.88 1809
2986.40 1803
2986.91 1823
2987.43 1857
2987.94 1777
2988.46 1805
2988.97 1816
2989.49 1818
2990.01 1843
2990.52 1954
2991.04 1733
2991.55 1874
2992.07 1981
2992.58 1792
2993.10 1852
2993.62 1709
2994.13 1894
2994.65 1983
2995.16 2029
2995.68 2174
2996.20 2183
2996.71 2105
2997.23 2323
2997.74 2598
2998.26 2632
2998.78 2763
2999.29 2694
2999.81 2617
3000.33 2651
3000.84 2635
3001.36 2571
3001.88 2603
3002.39 2762
3002.91 2896
3003.43 3144
3003.94 3536
3004.46 3953
3004.98 4242
3005.49 4573
3006.01 4887
3006.53 5081
3007.04 5151
3007.56 5149
3008.08 4893
3008.60 4714
3009.11 4095
3009.63 3535
3010.15 3235
3010.66 2748
3011.18 2408
3011.70 2355
3012.22 2243
3012.73 2223
3013.25 2133
3013.77 2031
3014.29 2154
3014.81 2024
3015.32 1899
3015.84 2025
3016.36 1993
3016.88 2084
3017.39 2157
3017.91 2027
3018.43 2215
3018.95 2182
3019.47 2031
3019.98 2114
3020.50 2142
3021.02 2010
3021.54 2038
3022.06 2107
3022.58 2102
3023.09 2022
3023.61 2078
3024.13 2163
3024.65 2225
3025.17 2143
3025.69 2038
3026.21 2123
3026.72 2166
3027.24 2120
3027.76 2019
3028.28 1996
3028.80 2086
3029.32 2093
3029.84 1836
3030.36 1847
3030.88 1716
3031.40 1736
3031.91 1596
3032.43 1688
3032.95 1730
3033.47 1735
3033.99 1697
3034.51 1786
3035.03 1820
3035.55 1667
3036.07 1671
3036.59 1819
3037.11 1818
3037.63 1724
3038.15 1652
3038.67 1826
3039.19 1807
3039.71 1668
3040.23 1626
3040.75 1667
3041.27 1657
3041.79 1663
3042.31 1615
3042.83 1602
3043.35 1736
3043.87 1561
3044.39 1715
3044.91 1826
3045.43 1692
3045.95 1676
3046.47 1826
3046.99 1680
3047.51 1719
3048.03 1594
3048.55 1525
3049.07 1529
3049.59 1642
3050.11 1523
3050.63 1578
3051.16 1702
3051.68 1594
3052.20 1574
3052.72 1548
3053.24 1565
3053.76 1408
3054.28 1480
3054.80 1570
3055.32 1577
3055.84 1595
3056.37 1533
3056.89 1679
3057.41 1747
3057.93 1606
3058.45 1471
3058.97 1514
3059.49 1708
3060.02 1663
3060.54 1603
3061.06 1575
3061.58 1539
3062.10 1552
3062.62 1474
3063.15 1475
3063.67 1691
3064.19 1656
3064.71 1533
3065.23 1559
3065.76 1561
3066.28 1640
3066.80 1651
3067.32 1704
3067.85 1674
3068.37 1697
3068.89 1727
3069.41 1711
3069.93 1670
3070.46 1752
3070.98 1696
3071.50 1682
3072.02 1663
3072.55 1709
3073.07 1753
3073.59 1638
3074.12 1646
3074.64 1711
3075.16 1616
3075.68 1777
3076.21 1893
3076.73 1829
3077.25 1802
3077.78 1708
3078.30 1941
3078.82 1881
3079.35 1962
3079.87 2051
3080.39 1980
3080.92 2139
3081.44 2110
3081.96 1994
3082.49 2283
3083.01 2270
3083.53 2217
3084.06 2230
3084.58 2127
3085.10 2238
3085.63 2167
3086.15 2122
3086.68 2070
3087.20 2163
3087.72 2220
3088.25 2030
3088.77 1878
3089.30 1882
3089.82 2020
3090.34 2053
3090.87 1822
3091.39 1796
3091.92 1923
3092.44 1991
3092.97 1961
3093.49 2013
3094.01 2071
3094.54 2135
3095.06 2055
3095.59 2214
3096.11 2289
3096.64 2260
3097.16 2308
3097.69 2325
3098.21 2464
3098.74 2433
3099.26 2302
3099.79 2529
3100.31 2822
3100.84 3071
3101.36 3592
3101.89 4133
3102.41 5057
3102.94 5748
3103.46 6347
3103.99 6989
3104.51 7370
3105.04 7793
3105.56 7607
3106.09 7257
3106.62 6658
3107.14 6003
3107.67 5050
3108.19 4138
3108.72 3513
3109.24 3208
3109.77 2755
3110.30 2542
3110.82 2424
3111.35 2198
3111.87 2270
3112.40 2152
3112.93 2205
3113.45 2134
3113.98 2373
3114.50 2265
3115.03 2285
3115.56 2089
3116.08 1967
3116.61 1891
3117.14 1850
3117.66 1888
3118.19 1846
3118.71 1766
3119.24 1620
3119.77 1742
3120.29 2054
3120.82 2027
3121.35 1829
3121.88 1829
3122.40 2168
3122.93 2195
3123.46 2069
3123.98 2113
3124.51 2116
3125.04 2322
3125.56 2076
3126.09 1991
3126.62 1949
3127.15 2002
3127.67 1825
3128.20 1865
3128.73 1778
3129.26 1755
3129.78 1720
3130.31 1718
3130.84 1811
3131.37 1819
3131.89 1936
3132.42 1826
3132.95 1625
3133.48 1663
3134.00 1675
3134.53 1811
3135.06 1843
3135.59 1899
3136.12 1817
3136.64 1596
3137.17 1863
3137.70 1852
3138.23 1841
3138.76 1799
3139.29 1827
3139.81 1789
3140.34 1936
3140.87 1946
3141.40 1752
3141.93 1765
3142.46 1791
3142.99 1623
3143.51 1840
3144.04 1686
3144.57 1634
3145.10 1688
3145.63 1726
3146.16 1793
3146.69 1835
3147.22 1811
3147.74 1874
3148.27 1889
3148.80 2012
3149.33 2012
3149.86 2042
3150.39 2126
3150.92 2186
3151.45 2223
3151.98 1978
3152.51 2118
3153.04 2052
3153.57 1913
3154.10 1747
3154.63 1664
3155.16 1892
3155.69 1795
3156.22 1810
3156.74 1782
3157.27 1824
3157.80 1863
3158.33 1800
3158.86 1854
3159.39 1830
3159.92 1874
3160.45 1801
3160.98 1895
3161.51 1748
3162.04 1709
3162.58 1706
3163.11 1775
3163.64 1839
3164.17 1600
3164.70 1695
3165.23 1640
3165.76 1702
3166.29 1506
3166.82 1536
3167.35 1438
3167.88 1549
3168.41 1581
3168.94 1608
3169.47 1664
3170.00 1561
3170.53 1523
3171.07 1475
3171.60 1475
3172.13 1534
3172.66 1426
3173.19 1455
3173.72 1682
3174.25 1633
3174.78 1746
3175.31 1729
3175.85 1728
3176.38 1742
3176.91 1859
3177.44 1781
3177.97 1771
3178.50 1891
3179.04 1789
3179.57 1649
3180.10 1682
3180.63 1635
3181.16 1770
3181.69 1832
3182.23 1679
3182.76 1653
3183.29 1641
3183.82 1573
3184.35 1592
3184.89 1600
3185.42 1522
3185.95 1515
3186.48 1626
3187.02 1742
3187.55 1618
3188.08 1575
3188.61 1584
3189.15 1728
3189.68 1618
3190.21 1588
3190.74 1751
3191.28 1646
3191.81 1543
3192.34 1453
3192.87 1568
3193.41 1551
3193.94 1596
3194.47 1496
3195.01 1596
3195.54 1608
3196.07 1543
3196.60 1591
3197.14 1470
3197.67 1584
3198.20 1559
3198.74 1545
3199.27 1512
3199.80 1524
3200.34 1698
3200.87 1723
3201.40 1610
3201.94 1719
3202.47 1678
3203.01 1627
3203.54 1809
3204.07 1714
3204.61 1815
3205.14 1717
3205.67 1795
3206.21 1679
3206.74 1601
3207.28 1645
3207.81 1629
3208.34 1656
3208.88 1755
3209.41 1797
3209.95 1891
3210.48 1942
3211.02 1930
3211.55 2059
3212.08 2097
3212.62 2173
3213.15 2208
3213.69 2181
3214.22 1978
3214.76 2082
3215.29 2092
3215.83 1911
3216.36 1778
3216.90 1802
3217.43 1795
3217.97 1788
3218.50 1732
3219.04 1644
3219.57 1664
3220.11 1722
3220.64 1729
3221.18 1807
3221.71 1851
3222.25 1693
3222.78 1672
3223.32 1767
3223.85 1894
3224.39 1773
3224.92 1912
3225.46 1839
3225.99 1856
3226.53 1961
3227.07 1821
3227.60 1909
3228.14 1977
3228.67 1810
3229.21 1807
3229.74 1883
3230.28 1705
3230.82 1775
3231.35 1685
3231.89 1713
3232.42 1786
3232.96 1827
3233.50 1851
3234.03 1555
3234.57 1672
3235.11 1734
3235.64 1563
3236.18 1682
3236.72 1802
3237.25 1794
3237.79 2030
3238.32 2084
3238.86 2084
3239.40 2085
3239.93 2047
3240.47 2077
3241.01 2217
3241.55 2185
3242.08 2031
3242.62 1988
3243.16 2017
3243.69 2007
3244.23 1941
3244.77 1976
3245.30 1758
3245.84 1778
3246.38 1820
3246.92 1851
3247.45 1787
3247.99 1899
3248.53 2071
3249.07 1919
3249.60 1919
3250.14 1797
3250.68 1892
3251.22 1829
3251.75 2017
3252.29 1952
3252.83 1775
3253.37 1765
3253.91 2015
3254.44 2034
3254.98 2045
3255.52 2072
3256.06 2175
3256.60 2273
3257.13 2171
3257.67 2050
3258.21 2079
3258.75 2194
3259.29 2225
3259.82 2419
3260.36 2410
3260.90 2631
3261.44 2824
3261.98 3030
3262.52 3241
3263.06 3221
3263.59 3406
3264.13 3620
3264.67 3694
3265.21 4134
3265.75 4502
3266.29 4688
3266.83 4982
3267.37 5153
3267.91 5277
3268.44 5209
3268.98 5085
3269.52 5008
3270.06 4538
3270.60 4256
3271.14 3872
3271.68 3433
3272.22 3006
3272.76 2697
3273.30 2554
3273.84 2468
3274.38 2219
3274.92 2046
3275.46 2044
3276.00 1976
3276.54 1951
3277.08 2086
3277.62 2205
3278.16 2192
3278.70 2215
3279.24 2091
3279.78 2202
3280.32 2154
3280.86 2170
3281.40 1953
3281.94 1952
3282.48 2134
3283.02 2050
3283.56 1967
3284.10 2037
3284.64 2079
3285.18 2142
3285.72 2036
3286.26 1991
3286.80 1898
3287.34 2022
3287.88 2222
3288.42 2198
3288.96 2246
3289.50 2240
3290.04 2323
3290.59 2409
3291.13 2395
3291.67 2309
3292.21 2393
3292.75 2370
3293.29 2470
3293.83 2561
3294.37 2917
3294.91 3028
3295.46 3210
3296.00 3388
3296.54 3787
3297.08 3936
3297.62 4068
3298.16 3811
3298.70 3777
3299.25 3676
3299.79 3528
3300.33 3157
3300.87 3101
3301.41 2724
3301.96 2650
3302.50 2539
3303.04 2311
3303.58 2190
3304.12 2095
3304.66 2316
3305.21 2166
3305.75 2183
3306.29 2164
3306.83 2150
3307.38 2078
3307.92 2130
3308.46 2086
3309.00 2091
3309.55 2147
3310.09 2168
3310.63 1968
3311.17 1793
3311.72 1897
3312.26 1988
3312.80 2113
3313.34 2037
3313.89 1971
3314.43 2142
3314.97 2130
3315.52 2101
3316.06 2297
3316.60 2381
3317.14 2387
3317.69 2392
3318.23 2493
3318.77 2539
3319.32 2630
3319.86 2634
3320.40 2500
3320.95 2741
3321.49 2754
3322.03 2684
3322.58 2671
3323.12 2631
3323.67 2755
3324.21 2719
3324.75 2750
3325.30 2691
3325.84 2601
3326.38 2580
3326.93 2572
3327.47 2318
3328.02 2227
3328.56 2315
3329.10 2306
3329.65 2298
3330.19 2215
3330.74 2286
3331.28 2518
3331.83 2847
3332.37 3462
3332.91 3985
3333.46 4746
3334.00 6459
3334.55 7912
3335.09 9235
3335.64 10879
3336.18 12692
3336.73 13848
3337.27 14594
3337.82 14842
3338.36 15023
3338.90 14437
3339.45 13218
3339.99 12057
3340.54 10363
3341.08 8658
3341.63 7229
3342.18 5928
3342.72 4948
3343.27 4135
3343.81 3643
3344.36 3337
3344.90 2928
3345.45 2811
3345.99 2568
3346.54 2565
3347.08 2544
3347.63 2586
3348.17 2515
3348.72 2261
3349.27 2514
3349.81 2390
3350.36 2407
3350.90 2427
3351.45 2094
3352.00 2162
3352.54 2180
3353.09 2432
3353.63 2334
3354.18 2391
3354.73 2453
3355.27 2212
3355.82 2263
3356.36 2269
3356.91 2256
3357.46 2081
3358.00 1979
3358.55 1983
3359.10 1995
3359.64 2048
3360.19 1941
3360.74 1985
3361.28 1884
3361.83 1825
3362.38 2039
3362.92 2015
3363.47 2005
3364.02 1752
3364.56 1756
3365.11 1984
3365.66 2132
3366.21 2103
3366.75 2171
3367.30 2122
3367.85 2018
3368.39 1999
3368.94 1951
3369.49 2052
3370.04 2000
3370.58 1984
3371.13 1986
3371.68 2061
3372.23 2125
3372.77 2262
3373.32 2245
3373.87 2412
3374.42 2519
3374.96 2732
3375.51 2791
3376.06 2651
3376.61 2548
3377.16 2557
3377.70 2520
3378.25 2308
3378.80 2340
3379.35 2412
3379.90 2166
3380.45 1935
3380.99 1841
3381.54 1787
3382.09 1753
3382.64 1714
3383.19 1908
3383.74 1918
3384.28 1818
3384.83 1861
3385.38 1653
3385.93 1643
3386.48 1614
3387.03 1598
3387.58 1667
3388.13 1754
3388.67 1758
3389.22 1672
3389.77 1674
3390.32 1605
3390.87 1621
3391.42 1685
3391.97 1604
3392.52 1679
3393.07 1585
3393.62 1577
3394.17 1586
3394.72 1544
3395.27 1593
3395.81 1623
3396.36 1489
3396.91 1620
3397.46 1608
3398.01 1634
3398.56 1696
3399.11 1777
3399.66 1659
3400.21 1614
3400.76 1535
3401.31 1485
3401.86 1502
3402.41 1714
3402.96 1662
3403.51 1536
3404.06 1483
3404.61 1452
3405.16 1507
3405.71 1605
3406.26 1556
3406.81 1600
3407.36 1616
3407.92 1625
3408.47 1646
3409.02 1573
3409.57 1630
3410.12 1669
3410.67 1635
3411.22 1759
3411.77 1716
3412.32 1702
3412.87 1801
3413.42 1937
3413.97 1875
3414.52 1782
3415.08 1879
3415.63 1763
3416.18 1723
3416.73 1689
3417.28 1629
3417.83 1697
3418.38 1685
3418.93 1596
3419.49 1730
3420.04 1689
3420.59 1625
3421.14 1591
3421.69 1691
3422.24 1714
3422.80 1893
3423.35 1922
3423.90 2005
3424.45 1913
3425.00 2005
3425.55 2125
3426.11 2131
3426.66 2135
3427.21 2099
3427.76 1941
3428.31 1928
3428.87 1879
3429.42 1767
3429.97 1740
3430.52 1676
3431.08 1602
3431.63 1564
3432.18 1697
3432.73 1724
3433.29 1703
3433.84 1760
3434.39 1603
3434.94 1599
3435.50 1571
3436.05 1530
3436.60 1608
3437.15 1596
3437.71 1629
3438.26 1704
3438.81 1642
3439.37 1666
3439.92 1616
3440.47 1702
3441.03 1619
3441.58 1656
3442.13 1757
3442.69 1715
3443.24 1735
3443.79 1713
3444.35 1704
3444.90 1701
3445.45 1604
3446.01 1480
3446.56 1580
3447.11 1526
3447.67 1615
3448.22 1664
3448.77 1718
3449.33 1595
3449.88 1507
3450.44 1509
3450.99 1593
3451.54 1531
3452.10 1459
3452.65 1456
3453.21 1441
3453.76 1558
3454.31 1512
3454.87 1449
3455.42 1401
3455.98 1488
3456.53 1347
3457.09 1454
3457.64 1410
3458.20 1502
3458.75 1457
3459.30 1434
3459.86 1425
3460.41 1537
3460.97 1662
3461.52 1662
3462.08 1469
3462.63 1450
3463.19 1390
3463.74 1450
3464.30 1614
3464.85 1588
3465.41 1488
3465.96 1539
3466.52 1579
3467.07 1627
3467.63 1725
3468.19 1680
3468.74 1511
3469.30 1577
3469.85 1642
3470.41 1771
3470.96 1782
3471.52 1631
3472.07 1619
3472.63 1694
3473.19 1749
3473.74 1740
3474.30 1772
3474.85 1672
3475.41 1738
3475.96 1640
3476.52 1600
3477.08 1628
3477.63 1754
3478.19 1831
3478.74 1822
3479.30 1828
3479.86 1951
3480.41 1871
3480.97 1990
3481.53 1878
3482.08 1971
3482.64 2180
3483.20 2043
3483.75 1930
3484.31 1921
3484.87 1956
3485.42 2024
3485.98 1932
3486.54 1867
3487.09 1981
3487.65 2012
3488.21 2072
3488.76 2250
3489.32 2441
3489.88 2578
3490.44 2639
3490.99 3060
3491.55 3432
3492.11 3776
3492.66 4150
3493.22 4588
3493.78 4397
3494.34 4454
3494.89 4633
3495.45 4211
3496.01 4008
3496.57 4077
3497.12 3802
3497.68 3849
3498.24 4115
3498.80 4066
3499.36 4184
3499.91 4611
3500.47 5020
3501.03 5314
3501.59 5516
3502.15 5551
3502.70 5501
3503.26 5379
3503.82 5324
3504.38 5195
3504.94 5080
3505.49 5106
3506.05 5293
3506.61 5157
3507.17 4903
3507.73 5055
3508.29 5119
3508.85 4709
3509.40 4450
3509.96 4145
3510.52 3579
3511.08 3183
3511.64 3089
3512.20 3013
3512.76 2727
3513.32 2373
3513.87 2241
3514.43 2290
3514.99 2315
3515.55 2252
3516.11 2106
3516.67 1982
3517.23 1991
3517.79 1906
3518.35 2030
3518.91 1957
3519.47 1815
3520.03 1931
3520.59 1960
3521.15 2122
3521.71 2039
3522.26 2010
3522.82 2099
3523.38 2257
3523.94 2246
3524.50 2439
3525.06 2504
3525.62 2302
3526.18 2245
3526.74 2151
3527.30 2197
3527.86 2033
3528.42 2018
3528.98 1929
3529.54 1823
3530.10 1730
3530.67 1697
3531.23 1779
3531.79 1747
3532.35 1771
3532.91 1799
3533.47 1855
3534.03 1844
3534.59 1691
3535.15 1724
3535.71 1944
3536.27 1873
3536.83 1925
3537.39 1654
3537.95 1831
3538.51 1939
3539.08 1911
3539.64 1680
3540.20 1783
3540.76 1991
3541.32 1873
3541.88 1909
3542.44 1954
3543.00 1971
3543.56 1975
3544.13 1872
3544.69 1938
3545.25 2008
3545.81 1947
3546.37 1984
3546.93 1979
3547.50 1887
3548.06 1922
3548.62 1880
3549.18 1764
3549.74 1686
3550.30 1628
3550.87 1620
3551.43 1690
3551.99 1647
3552.55 1723
3553.11 1604
3553.68 1581
3554.24 1615
3554.80 1487
3555.36 1414
3555.93 1602
3556.49 1638
3557.05 1511
3557.61 1623
3558.18 1592
3558.74 1489
3559.30 1428
3559.86 1508
3560.43 1615
3560.99 1640
3561.55 1782
3562.11 1792
3562.68 1727
3563.24 1660
3563.80 1610
3564.37 1692
3564.93 1687
3565.49 1712
3566.06 1587
3566.62 1604
3567.18 1709
3567.75 1642
3568.31 1663
3568.87 1627
3569.44 1415
3570.00 1427
3570.56 1597
3571.13 1468
3571.69 1459
3572.25 1576
3572.82 1439
3573.38 1478
3573.94 1454
3574.51 1472
3575.07 1507
3575.64 1643
3576.20 1653
3576.76 1520
3577.33 1544
3577.89 1623
3578.46 1656
3579.02 1639
3579.58 1459
3580.15 1549
3580.71 1607
3581.28 1486
3581.84 1515
3582.41 1564
3582.97 1598
3583.53 1460
3584.10 1476
3584.66 1586
3585.23 1568
3585.79 1540
3586.36 1585
3586.92 1595
3587.49 1537
3588.05 1567
3588.62 1534
3589.18 1435
3589.75 1388
3590.31 1364
3590.88 1370
3591.44 1443
3592.01 1576
3592.57 1713
3593.14 1586
3593.70 1587
3594.27 1576
3594.83 1504
3595.40 1481
3595.97 1525
3596.53 1490
3597.10 1639
3597.66 1628
3598.23 1561
3598.79 1586
3599.36 1449
3599.93 1522
3600.49 1457
3601.06 1522
3601.62 1549
3602.19 1535
3602.75 1535
3603.32 1559
3603.89 1537
3604.45 1455
3605.02 1497
3605.59 1510
3606.15 1441
3606.72 1523
3607.28 1371
3607.85 1432
3608.42 1373
3608.98 1269
3609.55 1362
3610.12 1445
3610.68 1303
3611.25 1280
3611.82 1233
3612.38 1231
3612.95 1364
3613.52 1229
3614.08 1384
3614.65 1435
3615.22 1600
3615.79 1647
3616.35 1796
3616.92 1955
3617.49 2056
3618.05 2243
3618.62 2332
3619.19 2332
3619.76 2487
3620.32 2549
3620.89 2586
3621.46 2418
3622.03 2151
3622.59 2182
3623.16 1999
3623.73 1854
3624.30 1827
3624.86 1634
3625.43 1556
3626.00 1532
3626.57 1388
3627.14 1436
3627.70 1435
3628.27 1415
3628.84 1410
3629.41 1495
3629.98 1594
3630.55 1427
3631.11 1447
3631.68 1412
3632.25 1464
3632.82 1431
3633.39 1535
3633.96 1473
3634.52 1483
3635.09 1632
3635.66 1597
3636.23 1409
3636.80 1346
3637.37 1484
3637.94 1703
3638.50 1651
3639.07 1588
3639.64 1770
3640.21 1651
3640.78 1721
3641.35 1961
3641.92 2019
3642.49 2133
3643.06 2208
3643.63 2175
3644.20 2117
3644.76 2122
3645.33 2033
3645.90 2092
3646.47 1980
3647.04 2100
3647.61 1972
3648.18 1874
3648.75 1772
3649.32 1829
3649.89 1853
3650.46 1898
3651.03 1993
3651.60 2022
3652.17 1952
3652.74 1940
3653.31 1846
3653.88 1940
3654.45 2088
3655.02 2142
3655.59 2312
3656.16 2374
3656.73 2335
3657.30 2420
3657.87 2522
3658.44 2540
3659.01 2653
3659.58 2771
3660.15 2840
3660.72 3178
3661.29 3423
3661.87 3087
3662.44 3130
3663.01 2938
3663.58 2628
3664.15 2668
3664.72 2776
3665.29 2485
3665.86 2371
3666.43 2228
3667.00 2206
3667.57 2399
3668.15 2134
3668.72 2063
3669.29 2055
3669.86 2104
3670.43 2072
3671.00 2052
3671.57 1996
3672.15 2013
3672.72 1872
3673.29 1926
3673.86 2118
3674.43 2029
3675.00 1920
3675.57 2061
3676.15 2059
3676.72 2028
3677.29 1845
3677.86 2026
3678.43 2038
3679.01 1969
3679.58 1997
3680.15 1887
3680.72 1762
3681.29 1820
3681.87 1805
3682.44 1739
3683.01 1826
3683.58 1888
3684.16 1813
3684.73 1730
3685.30 1765
3685.87 1806
3686.45 1888
3687.02 1892
3687.59 2010
3688.16 2265
3688.74 2429
3689.31 2474
3689.88 2647
3690.46 2815
3691.03 2876
3691.60 2750
3692.17 2654
3692.75 2776
3693.32 2650
3693.89 2441
3694.47 2281
3695.04 2203
3695.61 2033
3696.19 1985
3696.76 2056
3697.33 1788
3697.91 1685
3698.48 1800
3699.05 2006
3699.63 1812
3700.20 1852
3700.78 2000
3701.35 2118
3701.92 2233
3702.50 2271
3703.07 2229
3703.64 2182
3704.22 2252
3704.79 2345
3705.37 2167
3705.94 1896
3706.51 1964
3707.09 1976
3707.66 2003
3708.24 1923
3708.81 1899
3709.39 1822
3709.96 1744
3710.53 1912
3711.11 1911
3711.68 1913
3712.26 1801
3712.83 1862
3713.41 1896
3713.98 1740
3714.56 1683
3715.13 1840
3715.71 1738
3716.28 1704
3716.86 1595
3717.43 1671
3718.01 1653
3718.58 1512
3719.16 1533
3719.73 1572
3720.31 1642
3720.88 1770
3721.46 1557
3722.03 1478
3722.61 1623
3723.18 1506
3723.76 1426
3724.34 1445
3724.91 1565
3725.49 1444
3726.06 1481
3726.64 1548
3727.21 1436
3727.79 1324
3728.36 1322
3728.94 1423
3729.52 1425
3730.09 1481
3730.67 1606
3731.24 1577
3731.82 1506
3732.40 1707
3732.97 1833
3733.55 1910
3734.13 1671
3734.70 1653
3735.28 1726
3735.85 1914
3736.43 1650
3737.01 1516
3737.58 1460
3738.16 1574
3738.74 1586
3739.31 1469
3739.89 1435
3740.47 1443
3741.04 1456
3741.62 1441
3742.20 1504
3742.78 1429
3743.35 1313
3743.93 1291
3744.51 1370
3745.08 1416
3745.66 1429
3746.24 1418
3746.82 1309
3747.39 1515
3747.97 1432
3748.55 1327
3749.12 1329
3749.70 1424
3750.28 1445
3750.86 1413
3751.43 1366
3752.01 1388
3752.59 1466
3753.17 1407
3753.75 1437
3754.32 1476
3754.90 1397
3755.48 1295
3756.06 1304
3756.64 1162
3757.21 1217
3757.79 1276
3758.37 1343
3758.95 1237
3759.53 1312
3760.10 1373
3760.68 1436
3761.26 1391
3761.84 1339
3762.42 1343
3763.00 1455
3763.58 1447
3764.15 1368
3764.73 1291
3765.31 1383
3765.89 1484
3766.47 1469
3767.05 1316
3767.63 1270
3768.21 1336
3768.78 1471
3769.36 1403
3769.94 1251
3770.52 1278
3771.10 1324
3771.68 1245
3772.26 1303
3772.84 1478
3773.42 1494
3774.00 1377
3774.58 1417
3775.16 1363
3775.73 1332
3776.31 1326
3776.89 1349
3777.47 1291
3778.05 1351
3778.63 1347
3779.21 1265
3779.79 1269
3780.37 1295
3780.95 1291
3781.53 1280
3782.11 1374
3782.69 1356
3783.27 1366
3783.85 1253
3784.43 1345
3785.01 1255
3785.59 1151
3786.17 1184
3786.75 1424
3787.33 1349
3787.91 1350
3788.49 1251
3789.08 1240
3789.66 1344
3790.24 1193
3790.82 1227
3791.40 1300
3791.98 1230
3792.56 1308
3793.14 1340
3793.72 1266
3794.30 1294
3794.88 1307
3795.46 1500
3796.05 1384
3796.63 1342
3797.21 1246
3797.79 1247
3798.37 1325
3798.95 1375
3799.53 1408
3800.11 1261
3800.69 1240
3801.28 1364
3801.86 1378
3802.44 1377
3803.02 1502
3803.60 1501
3804.18 1505
3804.77 1351
3805.35 1466
3805.93 1500
3806.51 1466
3807.09 1377
3807.68 1433
3808.26 1563
3808.84 1616
3809.42 1505
3810.00 1603
3810.59 1703
3811.17 1611
3811.75 1739
3812.33 1765
3812.91 1770
3813.50 1449
3814.08 1556
3814.66 1622
3815.24 1609
3815.83 1662
3816.41 1632
3816.99 1575
3817.58 1533
3818.16 1510
3818.74 1553
3819.32 1508
3819.91 1462
3820.49 1433
3821.07 1373
3821.66 1282
3822.24 1234
3822.82 1223
3823.40 1230
3823.99 1334
3824.57 1271
3825.15 1193
3825.74 1327
3826.32 1271
3826.90 1281
3827.49 1233
3828.07 1329
3828.65 1306
3829.24 1311
3829.82 1333
3830.41 1287
3830.99 1256
3831.57 1279
3832.16 1272
3832.74 1292
3833.32 1263
3833.91 1246
3834.49 1384
3835.08 1352
3835.66 1377
3836.24 1381
3836.83 1341
3837.41 1293
3838.00 1395
3838.58 1225
3839.17 1169
3839.75 1247
3840.33 1215
3840.92 1184
3841.50 1259
3842.09 1170
3842.67 1270
3843.26 1187
3843.84 1128
3844.43 1165
3845.01 1149
3845.60 1148
3846.18 1162
3846.77 1218
3847.35 1231
3847.94 1151
3848.52 1276
3849.11 1171
3849.69 1370
3850.28 1296
3850.86 1186
3851.45 1284
3852.03 1314
3852.62 1329
3853.20 1287
3853.79 1282
3854.37 1322
3854.96 1269
3855.55 1362
3856.13 1276
3856.72 1300
3857.30 1262
3857.89 1393
3858.47 1498
3859.06 1467
3859.65 1547
3860.23 1558
3860.82 1562
3861.40 1612
3861.99 1654
3862.58 1814
3863.16 1950
3863.75 1761
3864.33 1874
3864.92 2049
3865.51 2097
3866.09 2394
3866.68 2164
3867.27 2144
3867.85 2356
3868.44 2146
3869.03 1967
3869.61 1996
3870.20 1798
3870.79 1540
3871.37 1618
3871.96 1521
3872.55 1543
3873.13 1582
3873.72 1623
3874.31 1551
3874.90 1597
3875.48 1612
3876.07 1647
3876.66 1593
3877.24 1600
3877.83 1509
3878.42 1595
3879.01 1509
3879.59 1502
3880.18 1467
3880.77 1375
3881.36 1480
3881.94 1421
3882.53 1328
3883.12 1292
3883.71 1292
3884.29 1380
3884.88 1298
3885.47 1266
3886.06 1310
3886.65 1273
3887.23 1224
3887.82 1295
3888.41 1417
3889.00 1566
3889.59 1551
3890.17 1501
3890.76 1543
3891.35 1557
3891.94 1615
3892.53 1528
3893.12 1476
3893.70 1520
3894.29 1533
3894.88 1491
3895.47 1438
3896.06 1519
3896.65 1497
3897.24 1370
3897.83 1273
3898.41 1372
3899.00 1445
3899.59 1499
3900.18 1367
3900.77 1199
3901.36 1489
3901.95 1341
3902.54 1384
3903.13 1517
3903.72 1370
3904.31 1312
3904.89 1332
3905.48 1365
3906.07 1363
3906.66 1289
3907.25 1281
3907.84 1427
3908.43 1553
3909.02 1554
3909.61 1370
3910.20 1396
3910.79 1369
3911.38 1265
3911.97 1260
3912.56 1383
3913.15 1380
3913.74 1214
3914.33 1164
3914.92 1142
3915.51 1165
3916.10 1055
3916.69 1134
3917.28 1198
3917.87 1213
3918.46 1331
3919.05 1373
3919.64 1389
3920.23 1310
3920.82 1314
3921.41 1407
3922.00 1304
3922.60 1247
3923.19 1241
3923.78 1361
3924.37 1234
3924.96 1202
3925.55 1245
3926.14 1374
3926.73 1337
3927.32 1108
3927.91 1079
3928.50 1196
3929.10 1283
3929.69 1195
3930.28 1084
3930.87 1196
3931.46 1221
3932.05 1113
3932.64 1147
3933.23 1155
3933.83 1293
3934.42 1110
3935.01 1133
3935.60 1168
3936.19 1165
3936.78 1262
3937.38 1249
3937.97 1275
3938.56 1178
3939.15 1105
3939.74 1233
3940.34 1219
3940.93 1257
3941.52 1162
3942.11 1140
3942.70 1185
3943.30 1277
3943.89 1276
3944.48 1336
3945.07 1286
3945.67 1274
3946.26 1099
3946.85 1274
3947.44 1223
3948.04 1239
3948.63 1246
3949.22 1354
3949.81 1225
3950.41 1190
3951.00 1218
3951.59 1186
3952.19 1267
3952.78 1288
3953.37 1346
3953.96 1305
3954.56 1299
3955.15 1346
3955.74 1262
3956.34 1220
3956.93 1322
3957.52 1440
3958.12 1524
3958.71 1515
3959.30 1471
3959.90 1444
3960.49 1518
3961.08 1407
3961.68 1525
3962.27 1404
3962.87 1327
3963.46 1265
3964.05 1369
3964.65 1326
3965.24 1225
3965.83 1274
3966.43 1345
3967.02 1341
3967.62 1276
3968.21 1218
3968.80 1354
3969.40 1402
3969.99 1447
3970.59 1226
3971.18 1185
3971.78 1241
3972.37 1298
3972.97 1314
3973.56 1131
3974.15 1286
3974.75 1204
3975.34 1227
3975.94 1208
3976.53 1156
3977.13 1341
3977.72 1400
3978.32 1411
3978.91 1448
3979.51 1386
3980.10 1325
3980.70 1393
3981.29 1285
3981.89 1238
3982.48 1221
3983.08 1229
3983.67 1279
3984.27 1287
3984.86 1290
3985.46 1197
3986.05 1233
3986.65 1305
3987.25 1214
3987.84 1275
3988.44 1380
3989.03 1263
3989.63 1289
3990.22 1173
3990.82 1212
3991.42 1270
3992.01 1206
3992.61 1293
3993.20 1262
3993.80 1209
3994.40 1230
3994.99 1391
3995.59 1235
3996.18 1179
3996.78 1332
3997.38 1428
3997.97 1300
3998.57 1378
3999.17 1203
3999.76 1255
4000.36 1369
4000.95 1361
4001.55 1305
4002.15 1196
4002.74 1127
4003.34 1187
4003.94 1225
4004.54 1328
4005.13 1266
4005.73 1138
4006.33 1317
4006.92 1322
4007.52 1351
4008.12 1259
4008.71 1272
4009.31 1220
4009.91 1272
4010.51 1349
4011.10 1348
4011.70 1290
4012.30 1326
4012.90 1325
4013.49 1274
4014.09 1330
4014.69 1302
4015.29 1447
4015.88 1382
4016.48 1297
4017.08 1380
4017.68 1453
4018.27 1375
4018.87 1388
4019.47 1416
4020.07 1464
4020.67 1452
4021.26 1325
4021.86 1313
4022.46 1273
4023.06 1405
4023.66 1332
4024.26 1242
4024.85 1315
4025.45 1256
4026.05 1347
4026.65 1269
4027.25 1202
4027.85 1305
4028.44 1353
4029.04 1397
4029.64 1272
4030.24 1275
4030.84 1213
4031.44 1294
4032.04 1366
4032.64 1340
4033.23 1281
4033.83 1355
4034.43 1388
4035.03 1479
4035.63 1539
4036.23 1479
4036.83 1431
4037.43 1348
4038.03 1147
4038.63 1304
4039.23 1232
4039.83 1231
4040.43 1219
4041.03 1155
4041.63 1125
4042.22 1229
4042.82 1161
4043.42 1190
4044.02 1149
4044.62 1141
4045.22 1207
4045.82 1162
4046.42 1278
4047.02 1225
4047.62 1319
4048.22 1303
4048.82 1245
4049.42 1228
4050.02 1178
4050.62 1211
4051.22 1365
4051.82 1318
4052.43 1296
4053.03 1378
4053.63 1351
4054.23 1412
4054.83 1297
4055.43 1275
4056.03 1236
4056.63 1241
4057.23 1259
4057.83 1254
4058.43 1224
4059.03 1234
4059.63 1157
4060.23 1069
4060.84 1112
4061.44 1131
4062.04 1175
4062.64 1081
4063.24 1039
4063.84 1067
4064.44 1167
4065.04 1255
4065.64 1195
4066.25 1118
4066.85 1154
4067.45 1180
4068.05 1139
4068.65 1086
4069.25 1037
4069.86 1090
4070.46 1115
4071.06 1097
4071.66 893
4072.26 1110
4072.86 1189
4073.47 1030
4074.07 1162
4074.67 1217
4075.27 1122
4075.87 1220
4076.48 1168
4077.08 1052
4077.68 1183
4078.28 1220
4078.89 1227
4079.49 1121
4080.09 1139
4080.69 1199
4081.30 1141
4081.90 1203
4082.50 1137
4083.10 1227
4083.71 1197
4084.31 1286
4084.91 1132
4085.52 1174
4086.12 1189
4086.72 1271
4087.32 1216
4087.93 1169
4088.53 1182
4089.13 1072
4089.74 1120
4090.34 1177
4090.94 1141
4091.55 1096
4092.15 1085
4092.75 1046
4093.36 1086
4093.96 1130
4094.56 1039
4095.17 1087
4095.77 1085
4096.37 1025
4096.98 978
4097.58 995
4098.18 1050
4098.79 1042
4099.39 1125
4100.00 1172
4100.60 1171
4101.20 1184
4101.81 1155
4102.41 1089
4103.02 1108
4103.62 1110
4104.23 1044
4104.83 1091
4105.43 990
4106.04 1059
4106.64 963
4107.25 1054
4107.85 1168
4108.46 999
4109.06 1102
4109.67 1112
4110.27 1095
4110.87 1020
4111.48 1033
4112.08 1030
4112.69 1038
4113.29 1053
4113.90 1133
4114.50 1159
4115.11 1075
4115.71 1080
4116.32 1134
4116.92 1140
4117.53 1057
4118.13 1061
4118.74 1066
4119.35 1143
4119.95 1077
4120.56 1093
4121.16 1161
4121.77 1085
4122.37 1185
4122.98 1199
4123.58 1227
4124.19 1162
4124.80 1185
4125.40 1139
4126.01 1098
4126.61 1093
4127.22 1135
4127.82 1112
4128.43 1188
4129.04 1226
4129.64 1175
4130.25 1195
4130.85 1058
4131.46 1179
4132.07 1165
4132.67 1081
4133.28 1155
4133.89 1175
4134.49 1140
4135.10 1088
4135.71 1069
4136.31 1143
4136.92 1233
4137.53 1303
4138.13 1286
4138.74 1337
4139.35 1327
4139.95 1299
4140.56 1276
4141.17 1398
4141.77 1415
4142.38 1425
4142.99 1405
4143.59 1483
4144.20 1415
4144.81 1423
4145.42 1388
4146.02 1301
4146.63 1236
4147.24 1236
4147.85 1220
4148.45 1175
4149.06 1253
4149.67 1225
4150.28 1118
4150.88 1067
4151.49 1141
4152.10 1097
4152.71 1121
4153.31 1140
4153.92 1176
4154.53 1122
4155.14 1190
4155.75 1214
4156.35 1183
4156.96 1092
4157.57 1060
4158.18 1235
4158.79 1006
4159.40 1075
4160.00 1081
4160.61 1270
4161.22 1184
4161.83 1275
4162.44 1170
4163.05 1142
4163.65 1281
4164.26 1306
4164.87 1484
4165.48 1316
4166.09 1508
4166.70 1547
4167.31 1496
4167.92 1351
4168.52 1338
4169.13 1335
4169.74 1391
4170.35 1273
4170.96 1360
4171.57 1389
4172.18 1239
4172.79 1234
4173.40 1313
4174.01 1278
4174.62 1254
4175.23 1319
4175.84 1347
4176.45 1348
4177.05 1300
4177.66 1360
4178.27 1259
4178.88 1233
4179.49 1295
4180.10 1304
4180.71 1116
4181.32 1074
4181.93 1160
4182.54 1385
4183.15 1241
4183.76 1152
4184.37 1218
4184.98 1128
4185.59 1247
4186.20 1247
4186.81 1234
4187.42 1182
4188.03 1090
4188.65 1125
4189.26 1280
4189.87 1171
4190.48 1213
4191.09 1177
4191.70 1239
4192.31 1295
4192.92 1436
4193.53 1443
4194.14 1477
4194.75 1474
4195.36 1595
4195.97 1641
4196.58 1647
4197.20 1681
4197.81 1722
4198.42 1643
4199.03 1589
4199.64 1486
4200.25 1537
4200.86 1351
4201.47 1365
4202.09 1338
4202.70 1216
4203.31 1358
4203.92 1337
4204.53 1101
4205.14 1123
4205.75 1220
4206.37 1154
4206.98 1191
4207.59 1178
4208.20 1206
4208.81 1141
4209.43 1129
4210.04 1172
4210.65 1222
4211.26 1277
4211.87 1208
4212.49 1368
4213.10 1187
4213.71 1363
4214.32 1279
4214.93 1248
4215.55 1372
4216.16 1283
4216.77 1424
4217.38 1314
4218.00 1350
4218.61 1471
4219.22 1503
4219.84 1465
4220.45 1508
4221.06 1723
4221.67 1856
4222.29 1809
4222.90 1890
4223.51 1943
4224.13 1961
4224.74 1812
4225.35 1798
4225.96 1986
4226.58 1996
4227.19 1983
4227.80 2110
4228.42 2207
4229.03 2292
4229.64 2193
4230.26 2024
4230.87 2003
4231.48 2197
4232.10 2303
4232.71 2377
4233.33 2404
4233.94 2397
4234.55 2488
4235.17 2639
4235.78 2721
4236.39 3052
4237.01 3330
4237.62 3123
4238.24 2819
4238.85 2845
4239.46 2714
4240.08 2454
4240.69 2194
4241.31 1937
4241.92 1939
4242.54 1798
4243.15 1667
4243.76 1664
4244.38 1712
4244.99 1697
4245.61 1761
4246.22 1589
4246.84 1574
4247.45 1639
4248.07 1543
4248.68 1772
4249.30 1808
4249.91 1820
4250.53 1755
4251.14 1701
4251.76 1648
4252.37 1645
4252.99 1707
4253.60 1562
4254.22 1611
4254.83 1470
4255.45 1438
4256.06 1507
4256.68 1524
4257.29 1530
4257.91 1591
4258.52 1471
4259.14 1410
4259.76 1400
4260.37 1376
4260.99 1312
4261.60 1395
4262.22 1362
4262.83 1283
4263.45 1230
4264.07 1286
4264.68 1327
4265.30 1318
4265.91 1368
4266.53 1350
4267.15 1264
4267.76 1288
4268.38 1421
4268.99 1325
4269.61 1291
4270.23 1265
4270.84 1381
4271.46 1342
4272.08 1290
4272.69 1330
4273.31 1241
4273.93 1417
4274.54 1361
4275.16 1330
4275.78 1351
4276.39 1428
4277.01 1457
4277.63 1440
4278.24 1387
4278.86 1361
4279.48 1391
4280.09 1366
4280.71 1477
4281.33 1389
4281.95 1297
4282.56 1211
4283.18 1172
4283.80 1196
4284.42 1208
4285.03 1292
4285.65 1208
4286.27 1242
4286.89 1264
4287.50 1198
4288.12 1218
4288.74 1176
4289.36 1158
4289.97 1159
4290.59 1220
4291.21 1134
4291.83 1121
4292.45 1128
4293.06 1157
4293.68 1189
4294.30 1102
4294.92 1122
4295.54 1123
4296.15 1164
4296.77 1069
4297.39 1140
4298.01 1133
4298.63 1158
4299.25 1098
4299.86 1109
4300.48 1215
4301.10 1148
4301.72 1097
4302.34 1145
4302.96 1138
4303.58 1088
4304.19 1129
4304.81 1233
4305.43 1163
4306.05 1257
4306.67 1158
4307.29 1175
4307.91 1284
4308.53 1159
4309.15 1174
4309.77 1228
4310.38 1194
4311.00 1153
4311.62 1094
4312.24 1094
4312.86 1168
4313.48 1112
4314.10 1204
4314.72 1187
4315.34 1104
4315.96 1112
4316.58 1150
4317.20 1062
4317.82 1215
4318.44 1292
4319.06 1150
4319.68 1212
4320.30 1191
4320.92 1199
4321.54 1193
4322.16 1312
4322.78 1303
4323.40 1294
4324.02 1386
4324.64 1336
4325.26 1480
4325.88 1416
4326.50 1572
4327.12 1531
4327.74 1450
4328.36 1461
4328.98 1455
4329.60 1430
4330.22 1404
4330.84 1439
4331.47 1353
4332.09 1298
4332.71 1203
4333.33 1196
4333.95 1226
4334.57 1211
4335.19 1235
4335.81 1265
4336.43 1335
4337.05 1534
4337.68 1513
4338.30 1566
4338.92 1628
4339.54 1643
4340.16 1641
4340.78 1589
4341.40 1565
4342.03 1651
4342.65 1663
4343.27 1482
4343.89 1667
4344.51 1529
4345.13 1798
4345.76 1950
4346.38 2213
4347.00 2293
4347.62 2367
4348.24 2641
4348.86 2734
4349.49 2674
4350.11 2532
4350.73 2248
4351.35 2163
4351.98 1916
4352.60 1742
4353.22 1677
4353.84 1655
4354.46 1478
4355.09 1367
4355.71 1322
4356.33 1285
4356.95 1365
4357.58 1250
4358.20 1245
4358.82 1464
4359.45 1391
4360.07 1325
4360.69 1377
4361.31 1402
4361.94 1317
4362.56 1325
4363.18 1296
4363.81 1364
4364.43 1303
4365.05 1322
4365.68 1255
4366.30 1309
4366.92 1460
4367.55 1413
4368.17 1295
4368.79 1245
4369.42 1259
4370.04 1164
4370.66 1203
4371.29 1178
4371.91 1165
4372.53 1104
4373.16 1135
4373.78 1151
4374.41 1086
4375.03 1147
4375.65 1047
4376.28 1109
4376.90 1130
4377.53 1093
4378.15 1149
4378.77 1198
4379.40 1166
4380.02 1216
4380.65 1163
4381.27 1115
4381.89 1143
4382.52 1255
4383.14 1220
4383.77 1274
4384.39 1220
4385.02 1251
4385.64 1160
4386.27 1141
4386.89 1054
4387.52 1056
4388.14 1066
4388.77 1152
4389.39 1094
4390.02 1127
4390.64 1038
4391.27 1031
4391.89 1113
4392.52 1138
4393.14 1107
4393.77 1042
4394.39 1111
4395.02 1100
4395.64 1135
4396.27 1059
4396.89 1119
4397.52 1101
4398.14 1149
4398.77 1076
4399.39 1119
4400.02 1130
4400.65 1218
4401.27 1235
4401.90 1275
4402.52 1161
4403.15 1132
4403.78 1105
4404.40 1150
4405.03 1122
4405.65 1079
4406.28 1081
4406.91 1090
4407.53 1097
4408.16 1175
4408.78 1094
4409.41 1108
4410.04 1174
4410.66 1126
4411.29 1089
4411.92 1071
4412.54 1117
4413.17 1160
4413.80 1038
4414.42 1133
4415.05 1185
4415.68 1136
4416.30 1077
4416.93 1054
4417.56 1062
4418.18 1085
4418.81 1119
4419.44 1117
4420.07 1022
4420.69 922
4421.32 970
4421.95 1087
4422.57 1141
4423.20 1091
4423.83 1071
4424.46 1000
4425.08 972
4425.71 906
4426.34 986
4426.97 988
4427.59 1037
4428.22 948
4428.85 891
4429.48 975
4430.10 903
4430.73 974
4431.36 959
4431.99 1012
4432.62 961
4433.24 1014
4433.87 1081
4434.50 1029
4435.13 1012
4435.76 1010
4436.38 1079
4437.01 1073
4437.64 1118
4438.27 1035
4438.90 983
4439.53 996
4440.16 1139
4440.78 1025
4441.41 979
4442.04 1062
4442.67 982
4443.30 1027
4443.93 997
4444.56 1034
4445.19 913
4445.81 943
4446.44 959
4447.07 1132
4447.70 1072
4448.33 1101
4448.96 1106
4449.59 1103
4450.22 1137
4450.85 1175
4451.48 1204
4452.11 1187
4452.73 1117
4453.36 1100
4453.99 1079
4454.62 1055
4455.25 1111
4455.88 1115
4456.51 1196
4457.14 1158
4457.77 1064
4458.40 1165
4459.03 1136
4459.66 1004
4460.29 1018
4460.92 1026
4461.55 968
4462.18 1040
4462.81 991
4463.44 942
4464.07 957
4464.70 936
4465.33 969
4465.96 916
4466.59 982
4467.22 982
4467.85 941
4468.48 921
4469.12 925
4469.75 914
4470.38 957
4471.01 956
4471.64 892
4472.27 871
4472.90 927
4473.53 986
4474.16 1002
4474.79 1034
4475.42 1092
4476.05 1030
4476.69 998
4477.32 898
4477.95 898
4478.58 880
4479.21 869
4479.84 894
4480.47 926
4481.10 968
4481.74 981
4482.37 1007
4483.00 1045
4483.63 1034
4484.26 1100
4484.89 1103
4485.53 1121
4486.16 1067
4486.79 1078
4487.42 1111
4488.05 1006
4488.68 1028
4489.32 1072
4489.95 1114
4490.58 1057
4491.21 1061
4491.84 1056
4492.48 1142
4493.11 1122
4493.74 1093
4494.37 1039
4495.01 1053
4495.64 1086
4496.27 1032
4496.90 1080
4497.54 1028
4498.17 1041
4498.80 1059
4499.43 1086
4500.07 1034
4500.70 1166
4501.33 1151
4501.97 1163
4502.60 1271
4503.23 1316
4503.86 1298
4504.50 1244
4505.13 1243
4505.76 1310
4506.40 1270
4507.03 1049
4507.66 1081
4508.30 1125
4508.93 1153
4509.56 1031
4510.20 1040
4510.83 1115
4511.46 1052
4512.10 1078
4512.73 1081
4513.37 1132
4514.00 1055
4514.63 1085
4515.27 1183
4515.90 1058
4516.53 1049
4517.17 1025
4517.80 1041
4518.44 1068
4519.07 948
4519.70 960
4520.34 958
4520.97 1020
4521.61 993
4522.24 1082
4522.88 927
4523.51 945
4524.14 968
4524.78 993
4525.41 1039
4526.05 1040
4526.68 985
4527.32 993
4527.95 1060
4528.59 1138
4529.22 1201
4529.86 1274
4530.49 1314
4531.13 1385
4531.76 1431
4532.40 1574
4533.03 1723
4533.67 1813
4534.30 1626
4534.94 1597
4535.57 1602
4536.21 1595
4536.84 1548
4537.48 1460
4538.11 1257
4538.75 1153
4539.38 1180
4540.02 1088
4540.66 1133
4541.29 963
4541.93 1017
4542.56 933
4543.20 969
4543.83 930
4544.47 991
4545.11 1028
4545.74 1086
4546.38 1038
4547.01 1059
4547.65 1061
4548.29 1016
4548.92 887
4549.56 955
4550.19 864
4550.83 985
4551.47 1027
4552.10 971
4552.74 1006
4553.38 986
4554.01 965
4554.65 956
4555.29 983
4555.92 961
4556.56 978
4557.20 926
4557.83 1005
4558.47 1005
4559.11 1054
4559.74 1007
4560.38 1053
4561.02 1054
4561.66 990
4562.29 957
4562.93 987
4563.57 976
4564.20 950
4564.84 934
4565.48 1067
4566.12 1032
4566.75 985
4567.39 1031
4568.03 888
4568.67 890
4569.30 983
4569.94 987
4570.58 1003
4571.22 994
4571.85 1062
4572.49 1012
4573.13 931
4573.77 995
4574.41 1017
4575.04 939
4575.68 975
4576.32 952
4576.96 958
4577.60 970
4578.23 980
4578.87 984
4579.51 1001
4580.15 1016
4580.79 992
4581.43 976
4582.06 1017
4582.70 978
4583.34 1002
4583.98 948
4584.62 971
4585.26 1072
4585.90 1027
4586.54 927
4587.17 954
4587.81 1176
4588.45 1007
4589.09 1003
4589.73 1105
4590.37 1179
4591.01 1264
4591.65 1211
4592.29 1383
4592.93 1367
4593.57 1240
4594.20 1374
4594.84 1373
4595.48 1347
4596.12 1189
4596.76 1066
4597.40 1135
4598.04 1143
4598.68 1104
4599.32 1026
4599.96 1145
4600.60 1106
4601.24 1174
4601.88 1200
4602.52 1170
4603.16 1181
4603.80 1167
4604.44 1257
4605.08 1291
4605.72 1193
4606.36 1203
4607.00 1211
4607.64 1225
4608.28 1251
4608.92 1286
4609.56 1300
4610.20 1261
4610.84 1165
4611.48 1213
4612.12 1242
4612.77 1258
4613.41 1027
4614.05 1047
4614.69 1113
4615.33 1054
4615.97 1098
4616.61 1031
4617.25 974
4617.89 1100
4618.53 1081
4619.17 1079
4619.82 1032
4620.46 1116
4621.10 1089
4621.74 979
4622.38 933
4623.02 959
4623.66 953
4624.30 986
4624.95 983
4625.59 1028
4626.23 1018
4626.87 917
4627.51 916
4628.15 863
4628.80 907
4629.44 941
4630.08 1026
4630.72 979
4631.36 985
4632.00 1017
4632.65 981
4633.29 986
4633.93 1037
4634.57 964
4635.22 973
4635.86 1067
4636.50 999
4637.14 1124
4637.78 1058
4638.43 1093
4639.07 1181
4639.71 1221
4640.35 1245
4641.00 1235
4641.64 1120
4642.28 1157
4642.93 1128
4643.57 1065
4644.21 1150
4644.85 1126
4645.50 1213
4646.14 1152
4646.78 989
4647.43 1010
4648.07 1049
4648.71 1128
4649.36 1004
4650.00 1057
4650.64 1039
4651.28 1103
4651.93 1131
4652.57 1178
4653.22 1128
4653.86 1206
4654.50 1258
4655.15 1191
4655.79 1173
4656.43 1184
4657.08 1122
4657.72 1131
4658.36 1202
4659.01 1208
4659.65 1188
4660.30 1115
4660.94 1044
4661.58 1179
4662.23 1226
4662.87 1110
4663.52 1073
4664.16 1051
4664.80 1059
4665.45 1114
4666.09 1132
4666.74 1020
4667.38 983
4668.03 984
4668.67 1113
4669.32 1046
4669.96 1064
4670.60 1025
4671.25 916
4671.89 926
4672.54 996
4673.18 954
4673.83 1048
4674.47 1060
4675.12 1013
4675.76 1046
4676.41 1098
4677.05 1020
4677.70 1009
4678.34 955
4678.99 1042
4679.63 1019
4680.28 982
4680.93 979
4681.57 1016
4682.22 1060
4682.86 974
4683.51 947
4684.15 1042
4684.80 1053
4685.44 1021
4686.09 1089
4686.74 1085
4687.38 1082
4688.03 1027
4688.67 1039
4689.32 1004
4689.97 1012
4690.61 1098
4691.26 1019
4691.90 1021
4692.55 968
4693.20 942
4693.84 1009
4694.49 1005
4695.13 1023
4695.78 1020
4696.43 1057
4697.07 1094
4697.72 1109
4698.37 1173
4699.01 1132
4699.66 1279
4700.31 1209
4700.95 1278
4701.60 1270
4702.25 1354
4702.89 1413
4703.54 1293
4704.19 1132
4704.84 1206
4705.48 1255
4706.13 1171
4706.78 1043
4707.42 1044
4708.07 1048
4708.72 1067
4709.37 1044
4710.01 1031
4710.66 1052
4711.31 1135
4711.96 1072
4712.60 1093
4713.25 1019
4713.90 1015
4714.55 1163
4715.19 1091
4715.84 1089
4716.49 981
4717.14 1011
4717.78 1052
4718.43 1147
4719.08 1098
4719.73 1133
4720.38 1076
4721.02 1019
4721.67 1084
4722.32 1091
4722.97 1135
4723.62 1154
4724.27 1179
4724.91 1178
4725.56 1226
4726.21 1362
4726.86 1264
4727.51 1245
4728.16 1282
4728.81 1377
4729.45 1319
4730.10 1375
4730.75 1346
4731.40 1315
4732.05 1238
4732.70 1093
4733.35 1178
4734.00 1163
4734.65 1184
4735.29 1172
4735.94 1044
4736.59 946
4737.24 1029
4737.89 1061
4738.54 1139
4739.19 1108
4739.84 1085
4740.49 1078
4741.14 1117
4741.79 1113
4742.44 1028
4743.09 1015
4743.74 1086
4744.39 1263
4745.04 1203
4745.69 1202
4746.34 1184
4746.99 1140
4747.64 1198
4748.29 1075
4748.94 1111
4749.59 1159
4750.24 1158
4750.89 1175
4751.54 1180
4752.19 1238
4752.84 1330
4753.49 1252
4754.14 1378
4754.79 1370
4755.44 1291
4756.09 1351
4756.74 1255
4757.39 1175
4758.04 1142
4758.69 1174
4759.34 1178
4759.99 1120
4760.64 1133
4761.30 1195
4761.95 1154
4762.60 1141
4763.25 1067
4763.90 1092
4764.55 1059
4765.20 1120
4765.85 1339
4766.50 1340
4767.16 1413
4767.81 1464
4768.46 1483
4769.11 1468
4769.76 1471
4770.41 1412
4771.06 1386
4771.72 1330
4772.37 1327
4773.02 1130
4773.67 1146
4774.32 1193
4774.97 1149
4775.63 1053
4776.28 1042
4776.93 1045
4777.58 1024
4778.23 1088
4778.89 1144
4779.54 1111
4780.19 1170
4780.84 1223
4781.50 1222
4782.15 1222
4782.80 1225
4783.45 1210
4784.11 1241
4784.76 1339
4785.41 1236
4786.06 1274
4786.72 1207
4787.37 1160
4788.02 1062
4788.67 1038
4789.33 1031
4789.98 976
4790.63 982
4791.28 1008
4791.94 1087
4792.59 1063
4793.24 1056
4793.90 1069
4794.55 1044
4795.20 1080
4795.86 1040
4796.51 1008
4797.16 1051
4797.82 1044
4798.47 1024
4799.12 1037
4799.78 1034
4800.43 997
4801.08 953
4801.74 1011
4802.39 930
4803.05 953
4803.70 1005
4804.35 1053
4805.01 1040
4805.66 936
4806.31 1012
4806.97 1084
4807.62 1075
4808.28 1103
4808.93 1037
4809.59 1007
4810.24 1073
4810.89 1071
4811.55 1010
4812.20 990
4812.86 967
4813.51 991
4814.17 993
4814.82 961
4815.48 1127
4816.13 1104
4816.78 975
4817.44 1004
4818.09 1090
4818.75 1085
4819.40 1284
4820.06 1237
4820.71 1183
4821.37 1167
4822.02 1110
4822.68 1255
4823.33 1257
4823.99 1244
4824.64 1288
4825.30 1275
4825.95 1360
4826.61 1351
4827.27 1232
4827.92 1381
4828.58 1453
4829.23 1295
4829.89 1373
4830.54 1378
4831.20 1344
4831.85 1334
4832.51 1356
4833.17 1271
4833.82 1208
4834.48 1277
4835.13 1470
4835.79 1431
4836.45 1466
4837.10 1554
4837.76 1573
4838.41 1852
4839.07 1957
4839.73 1925
4840.38 1805
4841.04 1820
4841.70 1840
4842.35 1782
4843.01 1759
4843.66 1685
4844.32 1572
4844.98 1550
4845.63 1624
4846.29 1544
4846.95 1476
4847.60 1532
4848.26 1500
4848.92 1564
4849.58 1534
4850.23 1580
4850.89 1776
4851.55 1711
4852.20 1704
4852.86 1571
4853.52 1704
4854.17 1621
4854.83 1594
4855.49 1597
4856.15 1726
4856.80 1640
4857.46 1616
4858.12 1714
4858.78 1804
4859.43 1789
4860.09 1873
4860.75 1952
4861.41 2048
4862.07 1978
4862.72 1877
4863.38 1760
4864.04 1746
4864.70 1651
4865.35 1696
4866.01 1854
4866.67 1845
4867.33 1783
4867.99 1739
4868.65 1680
4869.30 1792
4869.96 1733
4870.62 1733
4871.28 1616
4871.94 1563
4872.60 1517
4873.25 1518
4873.91 1439
4874.57 1470
4875.23 1559
4875.89 1563
4876.55 1395
4877.21 1449
4877.86 1441
4878.52 1488
4879.18 1509
4879.84 1580
4880.50 1577
4881.16 1436
4881.82 1442
4882.48 1402
4883.14 1362
4883.80 1320
4884.46 1362
4885.11 1416
4885.77 1345
4886.43 1269
4887.09 1276
4887.75 1319
4888.41 1425
4889.07 1388
4889.73 1450
4890.39 1463
4891.05 1454
4891.71 1544
4892.37 1485
4893.03 1569
4893.69 1553
4894.35 1532
4895.01 1449
4895.67 1330
4896.33 1408
4896.99 1384
4897.65 1322
4898.31 1346
4898.97 1346
4899.63 1313
4900.29 1300
4900.95 1347
4901.61 1282
4902.27 1260
4902.93 1360
4903.59 1283
4904.25 1366
4904.91 1393
4905.58 1309
4906.24 1235
4906.90 1213
4907.56 1153
4908.22 1128
4908.88 1076
4909.54 1026
4910.20 1088
4910.86 993
4911.52 1032
4912.18 1060
4912.85 1072
4913.51 1035
4914.17 1123
4914.83 1051
4915.49 1053
4916.15 918
4916.81 1031
4917.48 1138
4918.14 1023
4918.80 1001
4919.46 1050
4920.12 1032
4920.78 996
4921.45 1093
4922.11 970
4922.77 976
4923.43 987
4924.09 992
4924.76 979
4925.42 1002
4926.08 1063
4926.74 1101
4927.40 1072
4928.07 1125
4928.73 1039
4929.39 1090
4930.05 1083
4930.72 1021
4931.38 1060
4932.04 1232
4932.70 1186
4933.37 1160
4934.03 1224
4934.69 1130
4935.35 1032
4936.02 1141
4936.68 1068
4937.34 1037
4938.00 989
4938.67 1061
4939.33 1049
4939.99 1048
4940.66 978
4941.32 1074
4941.98 1144
4942.65 1102
4943.31 1001
4943.97 1033
4944.64 1070
4945.30 994
4945.96 965
4946.63 997
4947.29 1037
4947.95 1012
4948.62 1088
4949.28 881
4949.94 875
4950.61 1013
4951.27 1075
4951.94 1018
4952.60 920
4953.26 954
4953.93 1022
4954.59 1047
4955.26 1010
4955.92 948
4956.58 998
4957.25 923
4957.91 950
4958.58 964
4959.24 950
4959.90 990
4960.57 948
4961.23 925
4961.90 938
4962.56 1022
4963.23 1078
4963.89 1184
4964.56 1205
4965.22 1173
4965.89 1331
4966.55 1421
4967.22 1335
4967.88 1230
4968.55 1227
4969.21 1242
4969.88 1129
4970.54 1183
4971.21 1157
4971.87 1071
4972.54 1063
4973.20 1003
4973.87 1065
4974.53 1043
4975.20 1099
4975.86 1040
4976.53 1006
4977.19 1041
4977.86 1068
4978.52 1025
4979.19 1042
4979.86 1032
4980.52 963
4981.19 899
4981.85 973
4982.52 996
4983.19 903
4983.85 948
4984.52 1056
4985.18 1053
4985.85 906
4986.52 963
4987.18 977
4987.85 924
4988.51 944
4989.18 941
4989.85 1031
4990.51 1012
4991.18 885
4991.85 954
4992.51 1010
4993.18 964
4993.85 921
4994.51 939
4995.18 927
4995.85 910
4996.51 898
4997.18 953
4997.85 966
4998.51 925
4999.18 930
4999.85 943
5000.51 903
5001.18 1004
5001.85 905
5002.52 916
5003.18 958
5003.85 916
5004.52 839
5005.19 938
5005.85 947
5006.52 955
5007.19 899
5007.86 975
5008.52 910
5009.19 898
5009.86 889
5010.53 897
5011.19 916
5011.86 998
5012.53 952
5013.20 916
5013.87 931
5014.53 962
5015.20 943
5015.87 963
5016.54 925
5017.21 909
5017.87 928
5018.54 942
5019.21 1094
5019.88 1143
5020.55 1301
5021.22 1461
5021.88 1466
5022.55 1597
5023.22 1764
5023.89 1856
5024.56 1819
5025.23 1929
5025.90 2061
5026.57 2107
5027.23 1927
5027.90 1731
5028.57 1549
5029.24 1471
5029.91 1294
5030.58 1189
5031.25 1098
5031.92 946
5032.59 963
5033.26 1048
5033.93 1062
5034.59 979
5035.26 956
5035.93 918
5036.60 928
5037.27 933
5037.94 947
5038.61 832
5039.28 769
5039.95 821
5040.62 946
5041.29 956
5041.96 927
5042.63 895
5043.30 831
5043.97 777
5044.64 871
5045.31 882
5045.98 929
5046.65 946
5047.32 933
5047.99 1034
5048.66 867
5049.33 950
5050.00 980
5050.67 972
5051.34 987
5052.01 961
5052.68 892
5053.35 949
5054.03 970
5054.70 908
5055.37 903
5056.04 849
5056.71 886
5057.38 856
5058.05 960
5058.72 937
5059.39 967
5060.06 944
5060.73 950
5061.41 936
5062.08 911
5062.75 891
5063.42 929
5064.09 924
5064.76 872
5065.43 856
5066.10 808
5066.78 894
5067.45 897
5068.12 917
5068.79 881
5069.46 905
5070.13 865
5070.81 914
5071.48 905
5072.15 825
5072.82 795
5073.49 818
5074.17 816
5074.84 830
5075.51 906
5076.18 900
5076.85 913
5077.53 885
5078.20 911
5078.87 868
5079.54 893
5080.22 903
5080.89 907
5081.56 1003
5082.23 949
5082.91 906
5083.58 867
5084.25 947
5084.92 946
5085.60 855
5086.27 898
5086.94 832
5087.61 939
5088.29 975
5088.96 1020
5089.63 916
5090.31 852
5090.98 1027
5091.65 918
5092.33 948
5093.00 1000
5093.67 1047
5094.35 981
5095.02 976
5095.69 941
5096.37 943
5097.04 995
5097.71 976
5098.39 979
5099.06 1010
5099.73 950
5100.41 928
5101.08 993
5101.76 952
5102.43 1078
5103.10 937
5103.78 946
5104.45 1013
5105.12 1065
5105.80 1036
5106.47 1058
5107.15 1029
5107.82 956
5108.50 925
5109.17 900
5109.84 997
5110.52 931
5111.19 865
5111.87 950
5112.54 974
5113.22 879
5113.89 799
5114.57 860
5115.24 934
5115.92 827
5116.59 921
5117.27 955
5117.94 902
5118.61 968
5119.29 1010
5119.96 1039
5120.64 1185
5121.31 1092
5121.99 1021
5122.67 1057
5123.34 1061
5124.02 984
5124.69 893
5125.37 934
5126.04 970
5126.72 857
5127.39 827
5128.07 798
5128.74 938
5129.42 960
5130.10 978
5130.77 919
5131.45 815
5132.12 860
5132.80 931
5133.47 931
5134.15 979
5134.83 963
5135.50 911
5136.18 905
5136.85 953
5137.53 821
5138.21 880
5138.88 907
5139.56 945
5140.24 962
5140.91 943
5141.59 956
5142.27 992
5142.94 949
5143.62 999
5144.30 1030
5144.97 844
5145.65 892
5146.33 842
5147.00 787
5147.68 766
5148.36 801
5149.03 863
5149.71 819
5150.39 853
5151.06 835
5151.74 790
5152.42 839
5153.10 830
5153.77 817
5154.45 843
5155.13 782
5155.80 824
5156.48 775
5157.16 828
5157.84 870
5158.51 779
5159.19 759
5159.87 747
5160.55 862
5161.23 876
5161.90 811
5162.58 830
5163.26 854
5163.94 886
5164.61 940
5165.29 825
5165.97 873
5166.65 972
5167.33 872
5168.00 878
5168.68 921
5169.36 894
5170.04 861
5170.72 855
5171.40 870
5172.07 808
5172.75 823
5173.43 776
5174.11 737
5174.79 814
5175.47 755
5176.15 746
5176.83 821
5177.50 904
5178.18 807
5178.86 777
5179.54 845
5180.22 854
5180.90 869
5181.58 826
5182.26 837
5182.94 772
5183.62 841
5184.29 812
5184.97 893
5185.65 882
5186.33 864
5187.01 772
5187.69 883
5188.37 778
5189.05 764
5189.73 821
5190.41 791
5191.09 845
5191.77 781
5192.45 809
5193.13 830
5193.81 871
5194.49 781
5195.17 813
5195.85 879
5196.53 857
5197.21 760
5197.89 776
5198.57 826
5199.25 881
5199.93 848
5200.61 789
5201.29 853
5201.97 958
5202.65 802
5203.33 847
5204.01 827
5204.69 763
5205.37 916
5206.05 979
5206.73 889
5207.42 821
5208.10 939
5208.78 972
5209.46 955
5210.14 1050
5210.82 1045
5211.50 990
5212.18 980
5212.86 1126
5213.54 1127
5214.23 1107
5214.91 1014
5215.59 970
5216.27 993
5216.95 935
5217.63 907
5218.31 970
5219.00 1046
5219.68 954
5220.36 969
5221.04 961
5221.72 954
5222.40 927
5223.09 899
5223.77 945
5224.45 935
5225.13 961
5225.81 954
5226.50 976
5227.18 901
5227.86 846
5228.54 836
5229.22 847
5229.91 899
5230.59 917
5231.27 886
5231.95 871
5232.64 879
5233.32 820
5234.00 893
5234.68 893
5235.37 850
5236.05 878
5236.73 873
5237.41 881
5238.10 830
5238.78 813
5239.46 812
5240.14 882
5240.83 886
5241.51 788
5242.19 827
5242.88 911
5243.56 948
5244.24 942
5244.93 856
5245.61 797
5246.29 834
5246.98 811
5247.66 845
5248.34 810
5249.03 785
5249.71 895
5250.39 840
5251.08 789
5251.76 880
5252.44 845
5253.13 865
5253.81 886
5254.50 965
5255.18 854
5255.86 781
5256.55 872
5257.23 787
5257.92 798
5258.60 764
5259.28 874
5259.97 794
5260.65 793
5261.34 815
5262.02 895
5262.71 868
5263.39 922
5264.07 947
5264.76 980
5265.44 878
5266.13 854
5266.81 864
5267.50 927
5268.18 920
5268.87 859
5269.55 880
5270.24 957
5270.92 862
5271.61 861
5272.29 887
5272.98 813
5273.66 865
5274.35 925
5275.03 846
5275.72 841
5276.40 807
5277.09 813
5277.77 777
5278.46 804
5279.14 903
5279.83 972
5280.52 1031
5281.20 1022
5281.89 1087
5282.57 1186
5283.26 1133
5283.94 1262
5284.63 1210
5285.32 1124
5286.00 1075
5286.69 991
5287.37 1044
5288.06 1032
5288.75 940
5289.43 907
5290.12 940
5290.80 932
5291.49 904
5292.18 911
5292.86 966
5293.55 865
5294.24 867
5294.92 882
5295.61 940
5296.30 876
5296.98 914
5297.67 922
5298.36 996
5299.04 939
5299.73 864
5300.42 848
5301.10 837
5301.79 884
5302.48 828
5303.16 842
5303.85 902
5304.54 891
5305.22 990
5305.91 862
5306.60 844
5307.29 866
5307.97 879
5308.66 908
5309.35 797
5310.04 800
5310.72 842
5311.41 825
5312.10 859
5312.79 888
5313.47 882
5314.16 853
5314.85 897
5315.54 852
5316.23 880
5316.91 832
5317.60 928
5318.29 851
5318.98 932
5319.67 918
5320.35 1082
5321.04 1055
5321.73 983
5322.42 1087
5323.11 967
5323.79 1016
5324.48 1033
5325.17 1007
5325.86 955
5326.55 965
5327.24 983
5327.93 889
5328.61 862
5329.30 855
5329.99 941
5330.68 864
5331.37 849
5332.06 998
5332.75 889
5333.44 913
5334.13 832
5334.81 882
5335.50 854
5336.19 976
5336.88 983
5337.57 915
5338.26 888
5338.95 1040
5339.64 906
5340.33 914
5341.02 905
5341.71 1019
5342.40 1062
5343.09 1000
5343.78 1043
5344.47 1115
5345.16 1039
5345.85 1128
5346.54 1060
5347.22 1162
5347.91 1065
5348.60 1095
5349.29 1142
5349.98 1220
5350.67 1251
5351.37 1302
5352.06 1402
5352.75 1553
5353.44 1476
5354.13 1425
5354.82 1499
5355.51 1379
5356.20 1280
5356.89 1206
5357.58 1205
5358.27 1082
5358.96 1034
5359.65 921
5360.34 913
5361.03 886
5361.72 796
5362.41 790
5363.10 863
5363.80 915
5364.49 910
5365.18 892
5365.87 918
5366.56 804
5367.25 798
5367.94 815
5368.63 827
5369.32 795
5370.02 775
5370.71 756
5371.40 764
5372.09 824
5372.78 868
5373.47 827
5374.16 791
5374.86 762
5375.55 794
5376.24 757
5376.93 784
5377.62 705
5378.32 853
5379.01 947
5379.70 842
5380.39 825
5381.08 925
5381.78 963
5382.47 879
5383.16 844
5383.85 845
5384.54 781
5385.24 787
5385.93 750
5386.62 814
5387.31 859
5388.01 811
5388.70 862
5389.39 927
5390.08 996
5390.78 911
5391.47 853
5392.16 830
5392.85 869
5393.55 888
5394.24 918
5394.93 854
5395.63 901
5396.32 847
5397.01 833
5397.71 811
5398.40 795
5399.09 798
5399.79 812
5400.48 825
5401.17 767
5401.87 787
5402.56 772
5403.25 794
5403.95 801
5404.64 818
5405.33 849
5406.03 804
5406.72 812
5407.41 776
5408.11 717
5408.80 835
5409.50 847
5410.19 871
5410.88 862
5411.58 832
5412.27 864
5412.97 797
5413.66 817
5414.35 749
5415.05 799
5415.74 760
5416.44 878
5417.13 836
5417.83 739
5418.52 778
5419.21 860
5419.91 860
5420.60 873
5421.30 932
5421.99 883
5422.69 877
5423.38 820
5424.08 812
5424.77 821
5425.47 889
5426.16 915
5426.86 860
5427.55 778
5428.25 786
5428.94 758
5429.64 746
5430.33 747
5431.03 805
5431.72 819
5432.42 799
5433.11 836
5433.81 796
5434.50 843
5435.20 793
5435.90 869
5436.59 869
5437.29 991
5437.98 912
5438.68 883
5439.37 939
5440.07 1115
5440.77 1084
5441.46 940
5442.16 907
5442.85 898
5443.55 1039
5444.25 988
5444.94 1005
5445.64 933
5446.34 1043
5447.03 1136
5447.73 1143
5448.42 1189
5449.12 1231
5449.82 1235
5450.51 1292
5451.21 1360
5451.91 1295
5452.60 1241
5453.30 1223
5454.00 1085
5454.69 1034
5455.39 1090
5456.09 1019
5456.78 927
5457.48 899
5458.18 973
5458.88 935
5459.57 947
5460.27 979
5460.97 997
5461.66 1037
5462.36 979
5463.06 965
5463.76 998
5464.45 991
5465.15 974
5465.85 1007
5466.55 1011
5467.24 1050
5467.94 1003
5468.64 1101
5469.34 1115
5470.03 1136
5470.73 1074
5471.43 1051
5472.13 1202
5472.83 1200
5473.52 1074
5474.22 1122
5474.92 1255
5475.62 1214
5476.32 1154
5477.01 1132
5477.71 1194
5478.41 1146
5479.11 1229
5479.81 1299
5480.51 1320
5481.20 1338
5481.90 1543
5482.60 1578
5483.30 1615
5484.00 1506
5484.70 1547
5485.40 1593
5486.09 1428
5486.79 1380
5487.49 1298
5488.19 1199
5488.89 1330
5489.59 1224
5490.29 1092
5490.99 1054
5491.69 1232
5492.39 1257
5493.09 1330
5493.78 1287
5494.48 1291
5495.18 1365
5495.88 1345
5496.58 1409
5497.28 1493
5497.98 1426
5498.68 1511
5499.38 1618
5500.08 1665
5500.78 1906
5501.48 2199
5502.18 2382
5502.88 2485
5503.58 2568
5504.28 2671
5504.98 2482
5505.68 2294
5506.38 2063
5507.08 1806
5507.78 1471
5508.48 1419
5509.18 1332
5509.88 1275
5510.58 1253
5511.28 1132
5511.98 1265
5512.68 1299
5513.38 1353
5514.08 1238
5514.78 1245
5515.48 1313
5516.18 1302
5516.89 1184
5517.59 1250
5518.29 1329
5518.99 1266
5519.69 1234
5520.39 1286
5521.09 1358
5521.79 1342
5522.49 1368
5523.19 1303
5523.90 1315
5524.60 1345
5525.30 1189
5526.00 1100
5526.70 1232
5527.40 1110
5528.10 951
5528.81 1058
5529.51 1048
5530.21 941
5530.91 936
5531.61 952
5532.31 908
5533.02 943
5533.72 947
5534.42 939
5535.12 974
5535.82 944
5536.52 929
5537.23 927
5537.93 1008
5538.63 972
5539.33 926
5540.04 908
5540.74 910
5541.44 950
5542.14 937
5542.84 861
5543.55 920
5544.25 964
5544.95 896
5545.65 875
5546.36 916
5547.06 901
5547.76 996
5548.47 961
5549.17 969
5549.87 1125
5550.57 1098
5551.28 980
5551.98 1041
5552.68 986
5553.39 1009
5554.09 874
5554.79 875
5555.50 895
5556.20 885
5556.90 927
5557.61 800
5558.31 847
5559.01 907
5559.72 874
5560.42 878
5561.12 857
5561.83 825
5562.53 788
5563.23 806
5563.94 877
5564.64 797
5565.35 862
5566.05 943
5566.75 831
5567.46 916
5568.16 965
5568.86 876
5569.57 911
5570.27 876
5570.98 856
5571.68 883
5572.39 918
5573.09 816
5573.79 827
5574.50 933
5575.20 921
5575.91 868
5576.61 939
5577.32 829
5578.02 876
5578.73 940
5579.43 859
5580.14 906
5580.84 842
5581.55 928
5582.25 918
5582.96 948
5583.66 837
5584.37 878
5585.07 821
5585.78 799
5586.48 822
5587.19 908
5587.89 818
5588.60 761
5589.30 835
5590.01 824
5590.71 862
5591.42 759
5592.12 715
5592.83 771
5593.53 840
5594.24 802
5594.95 724
5595.65 683
5596.36 695
5597.06 697
5597.77 757
5598.48 774
5599.18 803
5599.89 911
5600.59 865
5601.30 789
5602.01 853
5602.71 782
5603.42 736
5604.12 782
5604.83 727
5605.54 728
5606.24 715
5606.95 780
5607.66 826
5608.36 754
5609.07 678
5609.78 748
5610.48 733
5611.19 704
5611.90 720
5612.60 727
5613.31 650
5614.02 626
5614.72 766
5615.43 771
5616.14 820
5616.85 839
5617.55 791
5618.26 738
5618.97 734
5619.67 754
5620.38 699
5621.09 669
5621.80 698
5622.50 729
5623.21 746
5623.92 785
5624.63 763
5625.33 736
5626.04 733
5626.75 748
5627.46 745
5628.16 773
5628.87 772
5629.58 859
5630.29 746
5631.00 777
5631.70 748
5632.41 742
5633.12 717
5633.83 690
5634.54 754
5635.24 779
5635.95 810
5636.66 774
5637.37 802
5638.08 718
5638.79 820
5639.50 864
5640.20 868
5640.91 778
5641.62 834
5642.33 831
5643.04 842
5643.75 818
5644.46 794
5645.17 854
5645.87 794
5646.58 896
5647.29 795
5648.00 739
5648.71 672
5649.42 714
5650.13 793
5650.84 871
5651.55 819
5652.26 769
5652.97 792
5653.67 860
5654.38 777
5655.09 774
5655.80 779
5656.51 824
5657.22 865
5657.93 859
5658.64 933
5659.35 888
5660.06 904
5660.77 834
5661.48 837
5662.19 975
5662.90 911
5663.61 787
5664.32 835
5665.03 797
5665.74 889
5666.45 828
5667.16 790
5667.87 802
5668.58 826
5669.29 833
5670.00 820
5670.71 851
5671.42 868
5672.14 918
5672.85 987
5673.56 1006
5674.27 1013
5674.98 951
5675.69 880
5676.40 915
5677.11 879
5677.82 876
5678.53 876
5679.24 802
5679.95 852
5680.67 824
5681.38 761
5682.09 780
5682.80 733
5683.51 777
5684.22 791
5684.93 824
5685.64 832
5686.36 777
5687.07 861
5687.78 844
5688.49 775
5689.20 862
5689.91 785
5690.63 793
5691.34 735
5692.05 784
5692.76 844
5693.47 758
5694.18 738
5694.90 860
5695.61 797
5696.32 768
5697.03 758
5697.75 738
5698.46 750
5699.17 675
5699.88 744
5700.59 792
5701.31 760
5702.02 724
5702.73 723
5703.44 721
5704.16 722
5704.87 739
5705.58 748
5706.29 727
5707.01 722
5707.72 719
5708.43 739
5709.15 784
5709.86 795
5710.57 812
5711.28 711
5712.00 789
5712.71 790
5713.42 771
5714.14 805
5714.85 780
5715.56 731
5716.28 698
5716.99 712
5717.70 713
5718.42 739
5719.13 780
5719.84 770
5720.56 716
5721.27 755
5721.99 761
5722.70 733
5723.41 760
5724.13 797
5724.84 781
5725.55 789
5726.27 870
5726.98 838
5727.70 854
5728.41 833
5729.12 931
5729.84 1003
5730.55 972
5731.27 817
5731.98 880
5732.70 962
5733.41 940
5734.13 784
5734.84 857
5735.55 851
5736.27 882
5736.98 744
5737.70 804
5738.41 819
5739.13 813
5739.84 765
5740.56 772
5741.27 724
5741.99 782
5742.70 739
5743.42 724
5744.13 798
5744.85 792
5745.56 791
5746.28 741
5746.99 750
5747.71 745
5748.42 720
5749.14 777
5749.85 812
5750.57 824
5751.29 801
5752.00 787
5752.72 812
5753.43 885
5754.15 922
5754.86 960
5755.58 810
5756.30 892
5757.01 909
5757.73 1013
5758.44 1017
5759.16 997
5759.87 950
5760.59 885
5761.31 899
5762.02 830
5762.74 835
5763.46 889
5764.17 911
5764.89 877
5765.60 857
5766.32 778
5767.04 823
5767.75 813
5768.47 833
5769.19 831
5769.90 883
5770.62 843
5771.34 861
5772.05 808
5772.77 870
5773.49 906
5774.21 947
5774.92 876
5775.64 852
5776.36 931
5777.07 803
5777.79 897
5778.51 900
5779.23 956
5779.94 914
5780.66 969
5781.38 953
5782.09 1047
5782.81 998
5783.53 1031
5784.25 900
5784.96 930
5785.68 894
5786.40 945
5787.12 966
5787.84 1054
5788.55 1052
5789.27 1004
5789.99 1058
5790.71 1012
5791.43 1115
5792.14 1236
5792.86 1180
5793.58 1199
5794.30 1274
5795.02 1326
5795.73 1334
5796.45 1535
5797.17 1489
5797.89 1511
5798.61 1826
5799.33 2144
5800.05 2468
5800.76 2950
5801.48 3486
5802.20 3718
5802.92 4044
5803.64 4261
5804.36 4213
5805.08 3832
5805.80 3305
5806.51 2785
5807.23 2420
5807.95 1940
5808.67 1748
5809.39 1551
5810.11 1608
5810.83 1372
5811.55 1422
5812.27 1494
5812.99 1474
5813.71 1489
5814.43 1463
5815.14 1550
5815.86 1531
5816.58 1396
5817.30 1504
5818.02 1570
5818.74 1641
5819.46 1664
5820.18 1598
5820.90 1569
5821.62 1504
5822.34 1514
5823.06 1497
5823.78 1469
5824.50 1344
5825.22 1290
5825.94 1240
5826.66 1218
5827.38 1227
5828.10 1139
5828.82 1098
5829.54 1114
5830.26 1045
5830.98 1054
5831.71 1056
5832.43 1036
5833.15 1117
5833.87 1119
5834.59 1047
5835.31 1020
5836.03 1118
5836.75 1067
5837.47 1039
5838.19 1080
5838.91 1111
5839.63 1089
5840.36 1083
5841.08 1138
5841.80 1145
5842.52 1123
5843.24 1053
5843.96 955
5844.68 960
5845.40 874
5846.13 897
5846.85 873
5847.57 891
5848.29 890
5849.01 924
5849.73 928
5850.45 915
5851.18 826
5851.90 864
5852.62 894
5853.34 904
5854.06 831
5854.79 914
5855.51 972
5856.23 938
5856.95 896
5857.67 829
5858.40 912
5859.12 935
5859.84 869
5860.56 846
5861.28 879
5862.01 945
5862.73 928
5863.45 795
5864.17 863
5864.90 801
5865.62 864
5866.34 897
5867.07 914
5867.79 889
5868.51 915
5869.23 938
5869.96 898
5870.68 816
5871.40 796
5872.13 809
5872.85 929
5873.57 931
5874.29 836
5875.02 833
5875.74 917
5876.46 963
5877.19 944
5877.91 980
5878.63 913
5879.36 902
5880.08 929
5880.81 900
5881.53 946
5882.25 915
5882.98 860
5883.70 817
5884.42 867
5885.15 885
5885.87 925
5886.60 886
5887.32 857
5888.04 828
5888.77 830
5889.49 882
5890.22 915
5890.94 899
5891.66 865
5892.39 901
5893.11 862
5893.84 841
5894.56 793
5895.29 752
5896.01 849
5896.73 761
5897.46 776
5898.18 903
5898.91 864
5899.63 864
5900.36 850
5901.08 809
5901.81 786
5902.53 838
5903.26 925
5903.98 902
5904.71 814
5905.43 830
5906.16 884
5906.88 865
5907.61 912
5908.33 860
5909.06 901
5909.78 844
5910.51 829
5911.23 788
5911.96 849
5912.69 881
5913.41 894
5914.14 869
5914.86 804
5915.59 791
5916.31 799
5917.04 847
5917.77 927
5918.49 884
5919.22 794
5919.94 825
5920.67 848
5921.39 788
5922.12 873
5922.85 895
5923.57 813
5924.30 788
5925.03 878
5925.75 965
5926.48 871
5927.20 887
5927.93 950
5928.66 954
5929.38 853
5930.11 895
5930.84 908
5931.56 918
5932.29 931
5933.02 986
5933.74 935
5934.47 909
5935.20 907
5935.93 923
5936.65 987
5937.38 1035
5938.11 994
5938.83 1057
5939.56 1016
5940.29 1015
5941.02 1088
5941.74 1132
5942.47 1078
5943.20 1141
5943.92 1078
5944.65 1089
5945.38 1179
5946.11 1168
5946.83 1087
5947.56 1098
5948.29 1169
5949.02 1145
5949.75 1182
5950.47 1262
5951.20 1167
5951.93 1186
5952.66 1307
5953.39 1340
5954.11 1305
5954.84 1353
5955.57 1447
5956.30 1392
5957.03 1320
5957.75 1379
5958.48 1360
5959.21 1335
5959.94 1440
5960.67 1492
5961.40 1354
5962.12 1322
5962.85 1342
5963.58 1327
5964.31 1402
5965.04 1516
5965.77 1604
5966.50 1613
5967.23 1695
5967.95 1802
5968.68 1905
5969.41 1941
5970.14 1942
5970.87 1960
5971.60 1956
5972.33 1980
5973.06 1953
5973.79 1802
5974.52 1736
5975.25 1773
5975.98 1793
5976.71 1704
5977.43 1782
5978.16 1712
5978.89 1703
5979.62 1753
5980.35 1723
5981.08 1770
5981.81 1879
5982.54 1985
5983.27 1941
5984.00 2154
5984.73 2146
5985.46 2041
5986.19 1971
5986.92 2162
5987.65 2155
5988.38 2082
5989.11 2075
5989.84 1989
5990.57 2033
5991.30 1972
5992.03 2071
5992.76 2050
5993.49 1946
5994.22 1939
5994.96 1992
5995.69 2101
5996.42 2180
5997.15 2268
5997.88 2340
5998.61 2270
5999.34 2277
6000.07 2365
6000.80 2313
6001.53 2276
6002.26 2392
6002.99 2370
6003.73 2329
6004.46 2458
6005.19 2235
6005.92 2281
6006.65 2354
6007.38 2216
6008.11 2234
6008.84 2345
6009.58 2373
6010.31 2649
6011.04 3133
6011.77 3476
6012.50 4034
6013.23 5129
6013.97 6010
6014.70 6660
6015.43 7406
6016.16 8235
6016.89 8353
6017.62 8387
6018.36 7992
6019.09 7225
6019.82 6393
6020.55 5542
6021.29 4716
6022.02 4067
6022.75 3403
6023.48 2962
6024.21 2581
6024.95 2354
6025.68 2076
6026.41 2065
6027.14 1998
6027.88 1891
6028.61 1711
6029.34 1658
6030.07 1682
6030.81 1789
6031.54 1739
6032.27 1717
6033.01 1661
6033.74 1645
6034.47 1575
6035.20 1478
6035.94 1470
6036.67 1540
6037.40 1509
6038.14 1463
6038.87 1511
6039.60 1484
6040.34 1613
6041.07 1629
6041.80 1672
6042.54 1607
6043.27 1603
6044.00 1706
6044.74 1872
6045.47 1787
6046.21 1795
6046.94 1790
6047.67 1777
6048.41 1708
6049.14 1757
6049.87 1809
6050.61 1794
6051.34 1946
6052.08 1993
6052.81 2124
6053.54 2263
6054.28 2339
6055.01 2480
6055.75 2449
6056.48 2466
6057.22 2263
6057.95 2170
6058.68 2151
6059.42 2109
6060.15 2036
6060.89 1933
6061.62 1772
6062.36 1750
6063.09 1796
6063.83 1756
6064.56 1691
6065.30 1724
6066.03 1642
6066.77 1676
6067.50 1585
6068.24 1673
6068.97 1686
6069.71 1557
6070.44 1648
6071.18 1579
6071.91 1559
6072.65 1481
6073.38 1549
6074.12 1506
6074.85 1552
6075.59 1598
6076.32 1491
6077.06 1534
6077.80 1483
6078.53 1367
6079.27 1322
6080.00 1345
6080.74 1372
6081.47 1384
6082.21 1442
6082.95 1419
6083.68 1326
6084.42 1336
6085.15 1335
6085.89 1317
6086.63 1291
6087.36 1292
6088.10 1316
6088.83 1325
6089.57 1297
6090.31 1347
6091.04 1295
6091.78 1293
6092.52 1305
6093.25 1345
6093.99 1291
6094.73 1215
6095.46 1238
6096.20 1243
6096.94 1294
6097.67 1231
6098.41 1246
6099.15 1177
6099.88 1187
6100.62 1298
6101.36 1245
6102.10 1203
6102.83 1149
6103.57 1170
6104.31 1156
6105.04 1242
6105.78 1127
6106.52 1091
6107.26 1134
6107.99 1147
6108.73 1095
6109.47 1162
6110.21 1174
6110.94 1122
6111.68 1046
6112.42 1072
6113.16 1134
6113.89 1184
6114.63 1190
6115.37 1297
6116.11 1160
6116.85 1217
6117.58 1253
6118.32 1304
6119.06 1220
6119.80 1136
6120.54 1164
6121.27 1289
6122.01 1320
6122.75 1219
6123.49 1159
6124.23 1187
6124.97 1173
6125.70 1224
6126.44 1236
6127.18 1228
6127.92 1329
6128.66 1359
6129.40 1296
6130.14 1353
6130.88 1251
6131.61 1293
6132.35 1217
6133.09 1272
6133.83 1268
6134.57 1278
6135.31 1323
6136.05 1220
6136.79 1205
6137.53 1189
6138.27 1274
6139.01 1329
6139.74 1240
6140.48 1215
6141.22 1245
6141.96 1327
6142.70 1345
6143.44 1326
6144.18 1358
6144.92 1293
6145.66 1245
6146.40 1288
6147.14 1275
6147.88 1232
6148.62 1243
6149.36 1302
6150.10 1207
6150.84 1312
6151.58 1246
6152.32 1287
6153.06 1295
6153.80 1436
6154.54 1364
6155.28 1371
6156.02 1374
6156.76 1390
6157.50 1374
6158.24 1369
6158.98 1378
6159.72 1406
6160.46 1415
6161.21 1486
6161.95 1551
6162.69 1478
6163.43 1621
6164.17 1520
6164.91 1637
6165.65 1552
6166.39 1741
6167.13 1922
6167.87 1941
6168.61 1956
6169.36 2037
6170.10 2048
6170.84 2137
6171.58 2186
6172.32 2195
6173.06 2217
6173.80 2091
6174.54 1998
6175.29 1869
6176.03 1862
6176.77 1816
6177.51 1734
6178.25 1724
6178.99 1767
6179.74 1817
6180.48 1766
6181.22 1751
6181.96 1807
6182.70 2003
6183.45 1891
6184.19 1869
6184.93 1827
6185.67 1819
6186.41 1921
6187.16 1892
6187.90 1959
6188.64 1903
6189.38 2011
6190.12 2141
6190.87 2060
6191.61 2076
6192.35 2117
6193.09 2148
6193.84 2260
6194.58 2389
6195.32 2428
6196.07 2494
6196.81 2514
6197.55 2490
6198.29 2529
6199.04 2599
6199.78 2594
6200.52 2580
6201.27 2464
6202.01 2460
6202.75 2405
6203.50 2507
6204.24 2532
6204.98 2821
6205.73 3045
6206.47 3611
6207.21 4237
6207.96 5297
6208.70 6732
6209.44 8373
6210.19 10172
6210.93 11692
6211.67 12847
6212.42 13322
6213.16 13201
6213.90 12765
6214.65 11466
6215.39 10072
6216.14 8424
6216.88 6931
6217.62 5716
6218.37 4599
6219.11 3761
6219.86 3222
6220.60 2793
6221.35 2556
6222.09 2442
6222.83 2367
6223.58 2261
6224.32 2231
6225.07 2197
6225.81 2080
6226.56 2101
6227.30 2041
6228.05 2001
6228.79 2075
6229.53 2030
6230.28 1846
6231.02 1726
6231.77 1576
6232.51 1523
6233.26 1463
6234.00 1536
6234.75 1552
6235.49 1625
6236.24 1680
6236.98 1560
6237.73 1687
6238.48 1683
6239.22 1676
6239.97 1687
6240.71 1610
6241.46 1631
6242.20 1643
6242.95 1652
6243.69 1743
6244.44 1700
6245.18 1748
6245.93 1823
6246.68 1967
6247.42 2197
6248.17 2401
6248.91 2507
6249.66 2786
6250.41 3059
6251.15 3167
6251.90 3109
6252.64 3124
6253.39 2757
6254.14 2703
6254.88 2406
6255.63 2237
6256.38 2213
6257.12 2009
6257.87 1956
6258.61 1828
6259.36 1810
6260.11 1845
6260.85 1869
6261.60 1874
6262.35 1811
6263.09 1784
6263.84 1854
6264.59 1909
6265.34 1894
6266.08 1840
6266.83 1847
6267.58 1808
6268.32 1774
6269.07 1748
6269.82 1833
6270.56 1802
6271.31 1934
6272.06 1952
6272.81 1824
6273.55 1787
6274.30 1849
6275.05 1830
6275.80 1885
6276.54 2014
6277.29 2051
6278.04 2086
6278.79 2137
6279.53 2246
6280.28 2123
6281.03 2181
6281.78 2113
6282.53 2071
6283.27 1896
6284.02 1782
6284.77 1727
6285.52 1683
6286.27 1709
6287.01 1646
6287.76 1603
6288.51 1787
6289.26 1691
6290.01 1878
6290.76 1969
6291.50 1933
6292.25 1740
6293.00 1792
6293.75 1784
6294.50 1634
6295.25 1481
6296.00 1362
6296.74 1481
6297.49 1417
6298.24 1407
6298.99 1363
6299.74 1555
6300.49 1476
6301.24 1502
6301.99 1417
6302.74 1438
6303.49 1476
6304.23 1516
6304.98 1604
6305.73 1552
6306.48 1502
6307.23 1634
6307.98 1597
6308.73 1470
6309.48 1483
6310.23 1469
6310.98 1439
6311.73 1369
6312.48 1335
6313.23 1341
6313.98 1423
6314.73 1467
6315.48 1426
6316.23 1478
6316.98 1439
6317.73 1411
6318.48 1387
6319.23 1483
6319.98 1448
6320.73 1482
6321.48 1420
6322.23 1429
6322.98 1316
6323.73 1342
6324.48 1327
6325.23 1354
6325.98 1447
6326.73 1258
6327.48 1232
6328.23 1185
6328.98 1297
6329.73 1409
6330.49 1286
6331.24 1286
6331.99 1348
6332.74 1244
6333.49 1348
6334.24 1291
6334.99 1228
6335.74 1247
6336.49 1211
6337.24 1224
6338.00 1231
6338.75 1228
6339.50 1374
6340.25 1347
6341.00 1248
6341.75 1293
6342.50 1312
6343.25 1345
6344.01 1341
6344.76 1110
6345.51 1183
6346.26 1290
6347.01 1294
6347.77 1286
6348.52 1353
6349.27 1335
6350.02 1356
6350.77 1467
6351.52 1485
6352.28 1461
6353.03 1485
6353.78 1631
6354.53 1728
6355.29 1784
6356.04 1841
6356.79 1880
6357.54 1815
6358.29 1730
6359.05 1706
6359.80 1713
6360.55 1534
6361.30 1501
6362.06 1475
6362.81 1435
6363.56 1405
6364.32 1376
6365.07 1422
6365.82 1401
6366.57 1319
6367.33 1301
6368.08 1352
6368.83 1350
6369.59 1321
6370.34 1269
6371.09 1294
6371.85 1354
6372.60 1359
6373.35 1278
6374.11 1206
6374.86 1255
6375.61 1313
6376.37 1441
6377.12 1423
6377.87 1336
6378.63 1275
6379.38 1244
6380.13 1256
6380.89 1252
6381.64 1185
6382.40 1236
6383.15 1377
6383.90 1296
6384.66 1244
6385.41 1259
6386.17 1226
6386.92 1254
6387.67 1198
6388.43 1142
6389.18 1186
6389.94 1154
6390.69 1135
6391.45 1157
6392.20 1136
6392.95 1191
6393.71 1126
6394.46 1174
6395.22 1121
6395.97 1124
6396.73 1089
6397.48 1106
6398.24 1165
6398.99 1177
6399.75 1090
6400.50 973
6401.26 974
6402.01 1001
6402.77 932
6403.52 1031
6404.28 1070
6405.03 1008
6405.79 1032
6406.54 970
6407.30 1027
6408.05 992
6408.81 970
6409.56 1009
6410.32 1064
6411.08 1015
6411.83 1033
6412.59 1039
6413.34 1083
6414.10 1078
6414.85 995
6415.61 1078
6416.37 1046
6417.12 1054
6417.88 961
6418.63 1001
6419.39 1021
6420.15 978
6420.90 979
6421.66 1008
6422.41 993
6423.17 937
6423.93 961
6424.68 982
6425.44 947
6426.20 991
6426.95 988
6427.71 882
6428.47 936
6429.22 1071
6429.98 1019
6430.73 1064
6431.49 1047
6432.25 990
6433.01 897
6433.76 948
6434.52 945
6435.28 986
6436.03 944
6436.79 955
6437.55 997
6438.30 1014
6439.06 971
6439.82 1036
6440.58 978
6441.33 963
6442.09 1026
6442.85 964
6443.61 970
6444.36 984
6445.12 904
6445.88 950
6446.64 1023
6447.39 966
6448.15 946
6448.91 948
6449.67 942
6450.42 965
6451.18 896
6451.94 977
6452.70 1059
6453.46 1044
6454.21 987
6454.97 1023
6455.73 976
6456.49 986
6457.25 1061
6458.01 1036
6458.76 988
6459.52 950
6460.28 1029
6461.04 1007
6461.80 1000
6462.56 1004
6463.32 1019
6464.07 1043
6464.83 1014
6465.59 1008
6466.35 1005
6467.11 996
6467.87 1101
6468.63 1056
6469.39 1036
6470.15 1076
6470.90 1166
6471.66 1035
6472.42 1102
6473.18 1075
6473.94 1065
6474.70 1079
6475.46 1153
6476.22 1174
6476.98 1171
6477.74 1089
6478.50 1141
6479.26 1164
6480.02 1168
6480.78 1111
6481.54 1062
6482.30 1106
6483.06 1192
6483.82 1215
6484.58 1205
6485.34 1289
6486.10 1257
6486.86 1319
6487.62 1330
6488.38 1421
6489.14 1352
6489.90 1426
6490.66 1323
6491.42 1301
6492.18 1354
6492.94 1363
6493.70 1487
6494.46 1507
6495.22 1523
6495.98 1593
6496.74 1517
6497.50 1568
6498.26 1552
6499.02 1576
6499.78 1623
6500.54 1593
6501.30 1685
6502.06 1635
6502.83 1626
6503.59 1574
6504.35 1635
6505.11 1635
6505.87 1618
6506.63 1685
6507.39 1690
6508.15 1745
6508.91 1770
6509.68 1859
6510.44 1867
6511.20 1935
6511.96 1928
6512.72 2040
6513.48 2057
6514.25 2038
6515.01 1993
6515.77 1965
6516.53 2065
6517.29 2009
6518.05 1925
6518.82 1921
6519.58 1942
6520.34 2037
6521.10 2077
6521.86 2146
6522.63 2118
6523.39 2305
6524.15 2358
6524.91 2337
6525.67 2533
6526.44 2585
6527.20 2958
6527.96 3146
6528.72 3376
6529.49 3602
6530.25 3937
6531.01 4100
6531.77 4005
6532.54 3946
6533.30 4093
6534.06 4111
6534.83 4168
6535.59 4463
6536.35 4873
6537.11 5453
6537.88 6499
6538.64 7172
6539.40 7369
6540.17 7891
6540.93 7505
6541.69 6745
6542.46 5946
6543.22 5156
6543.98 4324
6544.75 3547
6545.51 3006
6546.27 2707
6547.04 2491
6547.80 2123
6548.56 1959
6549.33 1892
6550.09 1803
6550.86 1701
6551.62 1703
6552.38 1815
6553.15 1657
6553.91 1744
6554.67 1692
6555.44 1661
6556.20 1688
6556.97 1591
6557.73 1522
6558.50 1651
6559.26 1605
6560.02 1504
6560.79 1476
6561.55 1650
6562.32 1592
6563.08 1592
6563.85 1684
6564.61 1727
6565.37 1658
6566.14 1662
6566.90 1762
6567.67 1806
6568.43 1944
6569.20 1884
6569.96 1891
6570.73 2059
6571.49 1931
6572.26 1795
6573.02 1905
6573.79 1804
6574.55 1886
6575.32 1973
6576.08 2045
6576.85 2111
6577.61 2225
6578.38 2219
6579.15 2147
6579.91 2121
6580.68 2151
6581.44 2229
6582.21 2237
6582.97 2245
6583.74 2308
6584.50 2166
6585.27 2167
6586.04 2327
6586.80 2068
6587.57 1974
6588.33 2010
6589.10 1879
6589.87 1903
6590.63 1912
6591.40 2049
6592.16 2120
6592.93 2115
6593.70 2181
6594.46 2453
6595.23 2838
6596.00 3092
6596.76 3418
6597.53 3704
6598.30 3751
6599.06 3770
6599.83 3572
6600.59 3345
6601.36 3034
6602.13 3015
6602.90 2692
6603.66 2169
6604.43 2070
6605.20 2043
6605.96 2049
6606.73 1858
6607.50 1837
6608.26 1848
6609.03 1774
6609.80 1811
6610.57 1770
6611.33 1643
6612.10 1708
6612.87 1790
6613.64 1699
6614.40 1625
6615.17 1551
6615.94 1493
6616.71 1509
6617.47 1575
6618.24 1482
6619.01 1426
6619.78 1476
6620.54 1468
6621.31 1410
6622.08 1410
6622.85 1423
6623.62 1426
6624.38 1466
6625.15 1556
6625.92 1536
6626.69 1519
6627.46 1472
6628.22 1390
6628.99 1393
6629.76 1350
6630.53 1431
6631.30 1402
6632.07 1476
6632.83 1486
6633.60 1578
6634.37 1638
6635.14 1832
6635.91 1942
6636.68 1993
6637.45 2068
6638.22 1971
6638.98 2047
6639.75 1973
6640.52 1816
6641.29 1731
6642.06 1595
6642.83 1548
6643.60 1491
6644.37 1323
6645.14 1288
6645.91 1356
6646.68 1341
6647.45 1287
6648.22 1324
6648.98 1396
6649.75 1396
6650.52 1395
6651.29 1310
6652.06 1222
6652.83 1262
6653.60 1315
6654.37 1281
6655.14 1339
6655.91 1406
6656.68 1305
6657.45 1379
6658.22 1371
6658.99 1342
6659.76 1343
6660.53 1317
6661.30 1291
6662.07 1265
6662.84 1187
6663.61 1211
6664.38 1257
6665.15 1222
6665.92 1260
6666.69 1309
6667.47 1217
6668.24 1317
6669.01 1259
6669.78 1269
6670.55 1322
6671.32 1298
6672.09 1203
6672.86 1221
6673.63 1318
6674.40 1321
6675.17 1344
6675.94 1287
6676.72 1275
6677.49 1293
6678.26 1234
6679.03 1237
6679.80 1214
6680.57 1288
6681.34 1323
6682.11 1277
6682.89 1245
6683.66 1239
6684.43 1368
6685.20 1289
6685.97 1440
6686.74 1444
6687.51 1634
6688.29 1605
6689.06 1570
6689.83 1564
6690.60 1525
6691.37 1476
6692.15 1442
6692.92 1389
6693.69 1362
6694.46 1223
6695.23 1155
6696.01 1118
6696.78 1128
6697.55 1092
6698.32 1151
6699.10 1129
6699.87 1094
6700.64 1198
6701.41 1204
6702.19 1161
6702.96 1206
6703.73 1136
6704.50 1193
6705.28 1138
6706.05 1158
6706.82 1200
6707.59 1101
6708.37 1086
6709.14 1080
6709.91 1076
6710.69 1127
6711.46 1181
6712.23 1129
6713.01 1209
6713.78 1112
6714.55 1113
6715.33 1106
6716.10 1037
6716.87 1064
6717.65 1056
6718.42 1050
6719.19 1011
6719.97 1034
6720.74 990
6721.51 1007
6722.29 1089
6723.06 1085
6723.84 983
6724.61 1048
6725.38 1076
6726.16 958
6726.93 1032
6727.70 1077
6728.48 1079
6729.25 1122
6730.03 1029
6730.80 1032
6731.58 1130
6732.35 1043
6733.12 1054
6733.90 1073
6734.67 1116
6735.45 1032
6736.22 1041
6737.00 1031
6737.77 1142
6738.55 1114
6739.32 1132
6740.10 1123
6740.87 1099
6741.65 1131
6742.42 1174
6743.19 1185
6743.97 1135
6744.74 1113
6745.52 1103
6746.29 1157
6747.07 1143
6747.85 1127
6748.62 1138
6749.40 1238
6750.17 1213
6750.95 1271
6751.72 1289
6752.50 1412
6753.27 1372
6754.05 1432
6754.82 1520
6755.60 1514
6756.38 1531
6757.15 1341
6757.93 1435
6758.70 1385
6759.48 1268
6760.25 1245
6761.03 1173
6761.81 1175
6762.58 1154
6763.36 1077
6764.13 1054
6764.91 1047
6765.69 1028
6766.46 1090
6767.24 1085
6768.02 1098
6768.79 1085
6769.57 1154
6770.35 1040
6771.12 1016
6771.90 1102
6772.67 1154
6773.45 1070
6774.23 1023
6775.00 1089
6775.78 1074
6776.56 1083
6777.34 995
6778.11 1080
6778.89 1123
6779.67 1110
6780.44 1130
6781.22 1165
6782.00 1123
6782.77 1201
6783.55 1103
6784.33 1135
6785.11 1110
6785.88 1101
6786.66 1159
6787.44 1038
6788.22 1047
6788.99 1031
6789.77 1008
6790.55 1028
6791.33 966
6792.10 1114
6792.88 1068
6793.66 980
6794.44 920
6795.22 932
6795.99 968
6796.77 905
6797.55 924
6798.33 912
6799.11 922
6799.88 1047
6800.66 959
6801.44 993
6802.22 972
6803.00 891
6803.78 940
6804.55 967
6805.33 1059
6806.11 1003
6806.89 1018
6807.67 942
6808.45 1007
6809.23 1063
6810.00 1080
6810.78 1017
6811.56 905
6812.34 1013
6813.12 949
6813.90 970
6814.68 988
6815.46 1003
6816.24 1020
6817.02 944
6817.79 1016
6818.57 987
6819.35 980
6820.13 950
6820.91 951
6821.69 958
6822.47 933
6823.25 957
6824.03 945
6824.81 968
6825.59 941
6826.37 1025
6827.15 1037
6827.93 965
6828.71 935
6829.49 1009
6830.27 1014
6831.05 984
6831.83 954
6832.61 994
6833.39 1023
6834.17 1005
6834.95 949
6835.73 941
6836.51 965
6837.29 1006
6838.07 1018
6838.85 1054
6839.63 1031
6840.41 919
6841.19 966
6841.97 920
6842.75 914
6843.53 959
6844.31 891
6845.09 821
6845.88 957
6846.66 1078
6847.44 1045
6848.22 1080
6849.00 1131
6849.78 1312
6850.56 1543
6851.34 1714
6852.12 1889
6852.91 2128
6853.69 2358
6854.47 2468
6855.25 2481
6856.03 2364
6856.81 2093
6857.59 1867
6858.37 1723
6859.16 1596
6859.94 1510
6860.72 1276
6861.50 1185
6862.28 1153
6863.06 1150
6863.85 1037
6864.63 1074
6865.41 1058
6866.19 1082
6866.97 1044
6867.76 1020
6868.54 1056
6869.32 1058
6870.10 1037
6870.89 1115
6871.67 1160
6872.45 1123
6873.23 1011
6874.01 1086
6874.80 1022
6875.58 1048
6876.36 1104
6877.14 1097
6877.93 1152
6878.71 1115
6879.49 1112
6880.28 1141
6881.06 1126
6881.84 1259
6882.62 1241
6883.41 1166
6884.19 1163
6884.97 1299
6885.76 1352
6886.54 1354
6887.32 1421
6888.11 1579
6888.89 1855
6889.67 2028
6890.46 2123
6891.24 2218
6892.02 2159
6892.81 2222
6893.59 1941
6894.37 1640
6895.16 1478
6895.94 1442
6896.72 1457
6897.51 1386
6898.29 1301
6899.08 1246
6899.86 1316
6900.64 1302
6901.43 1302
6902.21 1280
6903.00 1251
6903.78 1404
6904.56 1349
6905.35 1358
6906.13 1361
6906.92 1363
6907.70 1332
6908.49 1379
6909.27 1341
6910.05 1334
6910.84 1307
6911.62 1263
6912.41 1221
6913.19 1172
6913.98 1141
6914.76 1133
6915.55 1243
6916.33 1272
6917.12 1236
6917.90 1216
6918.69 1210
6919.47 1178
6920.26 1169
6921.04 1154
6921.83 1188
6922.61 1105
6923.40 1109
6924.18 1122
6924.97 1226
6925.75 1268
6926.54 1210
6927.32 1267
6928.11 1204
6928.89 1271
6929.68 1183
6930.47 1243
6931.25 1270
6932.04 1184
6932.82 1149
6933.61 1269
6934.39 1238
6935.18 1235
6935.97 1234
6936.75 1371
6937.54 1332
6938.32 1328
6939.11 1348
6939.90 1305
6940.68 1228
6941.47 1234
6942.26 1326
6943.04 1360
6943.83 1335
6944.61 1421
6945.40 1544
6946.19 1408
6946.97 1492
6947.76 1554
6948.55 1484
6949.33 1422
6950.12 1532
6950.91 1495
6951.69 1580
6952.48 1485
6953.27 1510
6954.06 1486
6954.84 1443
6955.63 1485
6956.42 1643
6957.20 1569
6957.99 1511
6958.78 1603
6959.57 1640
6960.35 1730
6961.14 1645
6961.93 1668
6962.72 1692
6963.50 1689
6964.29 1630
6965.08 1584
6965.87 1611
6966.65 1639
6967.44 1635
6968.23 1694
6969.02 1666
6969.80 1696
6970.59 1767
6971.38 1808
6972.17 1802
6972.96 1818
6973.74 1862
6974.53 2005
6975.32 1964
6976.11 1980
6976.90 1903
6977.69 1907
6978.47 1881
6979.26 2005
6980.05 2003
6980.84 2140
6981.63 2207
6982.42 2432
6983.20 2540
6983.99 2791
6984.78 3184
6985.57 3780
6986.36 4482
6987.15 5168
6987.94 5596
6988.73 6045
6989.52 6247
6990.30 6263
6991.09 6015
6991.88 5423
6992.67 4642
6993.46 4088
6994.25 3482
6995.04 3124
6995.83 2895
6996.62 2732
6997.41 2760
6998.20 3048
6998.99 3323
6999.78 3938
7000.57 4691
7001.36 5362
7002.15 5832
7002.94 6451
7003.72 6512
7004.51 6246
7005.30 5689
7006.09 5237
7006.88 4539
7007.67 3859
7008.46 3217
7009.25 2771
7010.04 2408
7010.83 2187
7011.63 1974
7012.42 1888
7013.21 1894
7014.00 1924
7014.79 1955
7015.58 1995
7016.37 1876
7017.16 1865
7017.95 1871
7018.74 1768
7019.53 1746
7020.32 1603
7021.11 1597
7021.90 1591
7022.69 1543
7023.48 1493
7024.27 1548
7025.07 1629
7025.86 1642
7026.65 1667
7027.44 1746
7028.23 1755
7029.02 1838
7029.81 1830
7030.60 1701
7031.40 1661
7032.19 1601
7032.98 1572
7033.77 1569
7034.56 1464
7035.35 1453
7036.14 1443
7036.94 1456
7037.73 1378
7038.52 1519
7039.31 1614
7040.10 1601
7040.89 1568
7041.69 1611
7042.48 1587
7043.27 1572
7044.06 1610
7044.86 1675
7045.65 1646
7046.44 1681
7047.23 1546
7048.02 1404
7048.82 1433
7049.61 1485
7050.40 1554
7051.19 1680
7051.99 1681
7052.78 1664
7053.57 1753
7054.36 1810
7055.16 1876
7055.95 1703
7056.74 1586
7057.53 1565
7058.33 1437
7059.12 1527
7059.91 1418
7060.71 1396
7061.50 1436
7062.29 1321
7063.09 1330
7063.88 1439
7064.67 1405
7065.47 1423
7066.26 1443
7067.05 1416
7067.85 1263
7068.64 1270
7069.43 1387
7070.23 1379
7071.02 1342
7071.81 1420
7072.61 1284
7073.40 1282
7074.19 1376
7074.99 1273
7075.78 1327
7076.58 1315
7077.37 1257
7078.16 1316
7078.96 1358
7079.75 1267
7080.55 1173
7081.34 1233
7082.13 1193
7082.93 1230
7083.72 1153
7084.52 1160
7085.31 1261
7086.11 1227
7086.90 1252
7087.70 1274
7088.49 1327
7089.28 1344
7090.08 1345
7090.87 1445
7091.67 1495
7092.46 1434
7093.26 1479
7094.05 1362
7094.85 1274
7095.64 1164
7096.44 1140
7097.23 1069
7098.03 1024
7098.82 1104
7099.62 1010
7100.41 1075
7101.21 1013
7102.00 953
7102.80 1019
7103.59 972
7104.39 1082
7105.19 992
7105.98 910
7106.78 894
7107.57 866
7108.37 955
7109.16 912
7109.96 878
7110.76 926
7111.55 920
7112.35 994
7113.14 907
7113.94 927
7114.74 917
7115.53 912
7116.33 918
7117.12 970
7117.92 912
7118.72 890
7119.51 920
7120.31 880
7121.11 896
7121.90 935
7122.70 1008
7123.49 962
7124.29 918
7125.09 881
7125.88 844
7126.68 917
7127.48 879
7128.27 866
7129.07 855
7129.87 932
7130.67 940
7131.46 923
7132.26 863
7133.06 852
7133.85 928
7134.65 821
7135.45 857
7136.24 915
7137.04 900
7137.84 831
7138.64 807
7139.43 857
7140.23 871
7141.03 895
7141.83 934
7142.62 855
7143.42 864
7144.22 897
7145.02 928
7145.82 866
7146.61 873
7147.41 973
7148.21 982
7149.01 899
7149.80 889
7150.60 903
7151.40 822
7152.20 801
7153.00 813
7153.80 811
7154.59 796
7155.39 895
7156.19 831
7156.99 831
7157.79 813
7158.59 823
7159.38 856
7160.18 876
7160.98 857
7161.78 891
7162.58 834
7163.38 773
7164.18 787
7164.98 789
7165.77 816
7166.57 762
7167.37 744
7168.17 813
7168.97 807
7169.77 883
7170.57 862
7171.37 829
7172.17 841
7172.97 791
7173.77 859
7174.56 827
7175.36 824
7176.16 789
7176.96 825
7177.76 791
7178.56 832
7179.36 837
7180.16 880
7180.96 762
7181.76 878
7182.56 960
7183.36 1011
7184.16 954
7184.96 1054
7185.76 1059
7186.56 1042
7187.36 1066
7188.16 1000
7188.96 1006
7189.76 955
7190.56 845
7191.36 807
7192.16 882
7192.96 827
7193.76 783
7194.56 789
7195.36 781
7196.17 723
7196.97 705
7197.77 729
7198.57 728
7199.37 738
7200.17 753
7200.97 813
7201.77 796
7202.57 845
7203.37 790
7204.17 799
7204.97 740
7205.78 772
7206.58 720
7207.38 726
7208.18 715
7208.98 708
7209.78 728
7210.58 727
7211.38 749
7212.19 756
7212.99 824
7213.79 727
7214.59 675
7215.39 693
7216.19 683
7217.00 682
7217.80 807
7218.60 743
7219.40 743
7220.20 675
7221.01 711
7221.81 754
7222.61 797
7223.41 745
7224.21 739
7225.02 789
7225.82 812
7226.62 782
7227.42 755
7228.23 766
7229.03 769
7229.83 760
7230.63 787
7231.44 797
7232.24 784
7233.04 764
7233.84 802
7234.65 737
7235.45 747
7236.25 780
7237.05 801
7237.86 802
7238.66 780
7239.46 719
7240.27 794
7241.07 843
7241.87 878
7242.68 844
7243.48 877
7244.28 820
7245.09 808
7245.89 874
7246.69 818
7247.50 876
7248.30 986
7249.10 903
7249.91 857
7250.71 868
7251.51 823
7252.32 872
7253.12 851
7253.92 764
7254.73 785
7255.53 865
7256.34 936
7257.14 912
7257.94 911
7258.75 864
7259.55 828
7260.36 836
7261.16 867
7261.97 853
7262.77 866
7263.57 880
7264.38 919
7265.18 907
7265.99 967
7266.79 953
7267.60 1000
7268.40 929
7269.21 988
7270.01 1073
7270.82 1058
7271.62 1095
7272.42 1051
7273.23 1014
7274.03 963
7274.84 1011
7275.64 1071
7276.45 1067
7277.25 1048
7278.06 1073
7278.86 1119
7279.67 1113
7280.48 1150
7281.28 1172
7282.09 1273
7282.89 1368
7283.70 1439
7284.50 1529
7285.31 1814
7286.11 2049
7286.92 2310
7287.72 2514
7288.53 2518
7289.34 2363
7290.14 2233
7290.95 2120
7291.75 1899
7292.56 1668
7293.37 1524
7294.17 1463
7294.98 1420
7295.78 1429
7296.59 1329
7297.40 1282
7298.20 1304
7299.01 1299
7299.82 1234
7300.62 1320
7301.43 1275
7302.23 1360
7303.04 1382
7303.85 1363
7304.65 1353
7305.46 1470
7306.27 1526
7307.07 1555
7307.88 1584
7308.69 1644
7309.50 1736
7310.30 1786
7311.11 1890
7311.92 2089
7312.72 2181
7313.53 2219
7314.34 2414
7315.14 2364
7315.95 2347
7316.76 2195
7317.57 2112
7318.37 1979
7319.18 2110
7319.99 2210
7320.80 2441
7321.60 2828
7322.41 3137
7323.22 3466
7324.03 3582
7324.83 3818
7325.64 3891
7326.45 3699
7327.26 3378
7328.07 2986
7328.87 2560
7329.68 2402
7330.49 1923
7331.30 1812
7332.11 1623
7332.91 1486
7333.72 1447
7334.53 1413
7335.34 1382
7336.15 1224
7336.96 1312
7337.76 1264
7338.57 1250
7339.38 1317
7340.19 1388
7341.00 1337
7341.81 1364
7342.62 1364
7343.42 1330
7344.23 1247
7345.04 1277
7345.85 1297
7346.66 1311
7347.47 1296
7348.28 1365
7349.09 1430
7349.90 1425
7350.71 1538
7351.51 1444
7352.32 1468
7353.13 1395
7353.94 1408
7354.75 1444
7355.56 1333
7356.37 1350
7357.18 1269
7357.99 1244
7358.80 1331
7359.61 1341
7360.42 1323
7361.23 1402
7362.04 1453
7362.85 1409
7363.66 1344
7364.47 1404
7365.28 1516
7366.09 1477
7366.90 1489
7367.71 1467
7368.52 1425
7369.33 1450
7370.14 1436
7370.95 1405
7371.76 1459
7372.57 1473
7373.38 1485
7374.19 1470
7375.00 1465
7375.81 1525
7376.62 1508
7377.43 1551
7378.24 1580
7379.05 1559
7379.87 1730
7380.68 1865
7381.49 2139
7382.30 2273
7383.11 2403
7383.92 2505
7384.73 2686
7385.54 2654
7386.35 2633
7387.16 2511
7387.98 2299
7388.79 2118
7389.60 1971
7390.41 1843
7391.22 1568
7392.03 1622
7392.84 1598
7393.66 1457
7394.47 1379
7395.28 1456
7396.09 1321
7396.90 1451
7397.71 1391
7398.53 1457
7399.34 1579
7400.15 1640
7400.96 1772
7401.77 1970
7402.58 2159
7403.40 2117
7404.21 2198
7405.02 2218
7405.83 2313
7406.65 2215
7407.46 2148
7408.27 2070
7409.08 2053
7409.89 2008
7410.71 2064
7411.52 1989
7412.33 1969
7413.15 1802
7413.96 1634
7414.77 1657
7415.58 1538
7416.40 1355
7417.21 1225
7418.02 1285
7418.83 1281
7419.65 1253
7420.46 1203
7421.27 1185
7422.09 1170
7422.90 1187
7423.71 1192
7424.53 1120
7425.34 1099
7426.15 1100
7426.97 1120
7427.78 1094
7428.59 1100
7429.41 1026
7430.22 1075
7431.03 1084
7431.85 1068
7432.66 986
7433.47 981
7434.29 1010
7435.10 1005
7435.92 1000
7436.73 989
7437.54 1059
7438.36 982
7439.17 1012
7439.99 982
7440.80 954
7441.61 1081
7442.43 1082
7443.24 1067
7444.06 985
7444.87 1046
7445.69 1064
7446.50 1074
7447.31 1026
7448.13 998
7448.94 1068
7449.76 1001
7450.57 999
7451.39 946
7452.20 915
7453.02 936
7453.83 858
7454.65 932
7455.46 909
7456.28 847
7457.09 917
7457.91 934
7458.72 945
7459.54 966
7460.35 923
7461.17 921
7461.98 998
7462.80 922
7463.61 977
7464.43 968
7465.24 897
7466.06 862
7466.88 954
7467.69 884
7468.51 881
7469.32 961
7470.14 965
7470.95 943
7471.77 928
7472.59 953
7473.40 1011
7474.22 1021
7475.03 909
7475.85 1014
7476.67 958
7477.48 936
7478.30 848
7479.11 891
7479.93 982
7480.75 890
7481.56 856
7482.38 903
7483.20 867
7484.01 842
7484.83 811
7485.65 838
7486.46 842
7487.28 767
7488.10 800
7488.91 751
7489.73 778
7490.55 719
7491.36 807
7492.18 834
7493.00 804
7493.81 848
7494.63 802
7495.45 752
7496.26 805
7497.08 812
7497.90 806
7498.72 827
7499.53 823
7500.35 735
7501.17 725
7501.99 801
7502.80 755
7503.62 757
7504.44 734
7505.26 720
7506.07 690
7506.89 718
7507.71 725
7508.53 663
7509.35 642
7510.16 661
7510.98 682
7511.80 710
7512.62 741
7513.44 685
7514.25 770
7515.07 762
7515.89 706
7516.71 757
7517.53 718
7518.35 702
7519.16 641
7519.98 640
7520.80 677
7521.62 722
7522.44 674
7523.26 648
7524.07 732
7524.89 699
7525.71 671
7526.53 667
7527.35 686
7528.17 662
7528.99 702
7529.81 692
7530.63 727
7531.44 690
7532.26 699
7533.08 708
7533.90 704
7534.72 688
7535.54 722
7536.36 746
7537.18 711
7538.00 688
7538.82 708
7539.64 677
7540.46 688
7541.28 701
7542.10 694
7542.92 674
7543.74 649
7544.56 692
7545.38 714
7546.20 652
7547.02 639
7547.84 684
7548.66 701
7549.48 673
7550.30 742
7551.12 715
7551.94 708
7552.76 690
7553.58 665
7554.40 671
7555.22 716
7556.04 696
7556.86 614
7557.68 657
7558.50 691
7559.32 682
7560.14 675
7560.96 691
7561.78 658
7562.60 682
7563.42 634
7564.24 651
7565.07 633
7565.89 641
7566.71 671
7567.53 705
7568.35 698
7569.17 742
7569.99 669
7570.81 591
7571.63 631
7572.46 699
7573.28 693
7574.10 675
7574.92 659
7575.74 651
7576.56 589
7577.38 629
7578.21 660
7579.03 644
7579.85 617
7580.67 650
7581.49 664
7582.31 664
7583.14 650
7583.96 660
7584.78 649
7585.60 683
7586.42 665
7587.25 631
7588.07 677
7588.89 633
7589.71 669
7590.54 752
7591.36 758
7592.18 761
7593.00 710
7593.83 777
7594.65 714
7595.47 749
7596.29 767
7597.12 731
7597.94 697
7598.76 683
7599.58 681
7600.41 670
7601.23 679
7602.05 739
7602.88 725
7603.70 640
7604.52 662
7605.34 777
7606.17 775
7606.99 850
7607.81 874
7608.64 803
7609.46 818
7610.28 882
7611.11 855
7611.93 830
7612.75 793
7613.58 740
7614.40 780
7615.23 723
7616.05 782
7616.87 759
7617.70 744
7618.52 704
7619.34 805
7620.17 804
7620.99 773
7621.82 723
7622.64 676
7623.46 744
7624.29 778
7625.11 707
7625.94 695
7626.76 703
7627.59 724
7628.41 713
7629.23 770
7630.06 863
7630.88 818
7631.71 833
7632.53 918
7633.36 1013
7634.18 1003
7635.01 1027
7635.83 1069
7636.66 1037
7637.48 999
7638.31 938
7639.13 897
7639.95 803
7640.78 787
7641.61 776
7642.43 778
7643.26 675
7644.08 614
7644.91 686
7645.73 709
7646.56 714
7647.38 652
7648.21 631
7649.03 621
7649.86 567
7650.68 614
7651.51 624
7652.33 588
7653.16 555
7653.99 638
7654.81 633
7655.64 618
7656.46 581
7657.29 643
7658.12 637
7658.94 543
7659.77 599
7660.59 645
7661.42 578
7662.25 594
7663.07 603
7663.90 614
7664.72 577
7665.55 588
7666.38 614
7667.20 600
7668.03 595
7668.86 627
7669.68 645
7670.51 649
7671.34 668
7672.16 631
7672.99 613
7673.82 606
7674.64 569
7675.47 604
7676.30 600
7677.12 594
7677.95 613
7678.78 606
7679.61 569
7680.43 627
7681.26 595
7682.09 619
7682.92 536
7683.74 559
7684.57 558
7685.40 532
7686.22 551
7687.05 582
7687.88 567
7688.71 612
7689.54 590
7690.36 596
7691.19 594
7692.02 627
7692.85 613
7693.67 568
7694.50 608
7695.33 564
7696.16 600
7696.99 621
7697.81 535
7698.64 594
7699.47 583
7700.30 580
7701.13 589
7701.96 647
7702.78 696
7703.61 614
7704.44 655
7705.27 572
7706.10 593
7706.93 652
7707.75 609
7708.58 538
7709.41 560
7710.24 624
7711.07 669
7711.90 659
7712.73 596
7713.56 592
7714.39 588
7715.21 615
7716.04 565
7716.87 541
7717.70 591
7718.53 589
7719.36 618
7720.19 605
7721.02 573
7721.85 638
7722.68 609
7723.51 635
7724.34 550
7725.17 578
7726.00 603
7726.83 572
7727.66 592
7728.49 612
7729.31 596
7730.14 646
7730.97 587
7731.80 621
7732.63 622
7733.46 595
7734.29 587
7735.12 588
7735.95 586
7736.78 618
7737.62 610
7738.45 608
7739.28 634
7740.11 571
7740.94 532
7741.77 598
7742.60 605
7743.43 596
7744.26 571
7745.09 582
7745.92 583
7746.75 620
7747.58 643
7748.41 729
7749.24 761
7750.07 697
7750.91 829
7751.74 840
7752.57 814
7753.40 738
7754.23 778
7755.06 766
7755.89 702
7756.72 719
7757.55 644
7758.39 676
7759.22 624
7760.05 706
7760.88 657
7761.71 626
7762.54 640
7763.37 624
7764.21 645
7765.04 597
7765.87 622
7766.70 585
7767.53 563
7768.37 557
7769.20 607
7770.03 520
7770.86 560
7771.69 539
7772.53 616
7773.36 598
7774.19 574
7775.02 551
7775.85 542
7776.69 587
7777.52 600
7778.35 619
7779.18 605
7780.02 598
7780.85 604
7781.68 595
7782.51 593
7783.35 609
7784.18 566
7785.01 571
7785.85 553
7786.68 545
7787.51 594
7788.34 623
7789.18 609
7790.01 592
7790.84 635
7791.68 623
7792.51 571
7793.34 538
7794.18 586
7795.01 616
7795.84 568
7796.68 636
7797.51 584
7798.34 621
7799.18 626
7800.01 601
7800.84 639
7801.68 644
7802.51 616
7803.35 659
7804.18 664
7805.01 604
7805.85 642
7806.68 603
7807.51 626
7808.35 675
7809.18 595
7810.02 690
7810.85 671
7811.69 653
7812.52 692
7813.35 656
7814.19 651
7815.02 662
7815.86 756
7816.69 805
7817.53 819
7818.36 784
7819.20 802
7820.03 871
7820.86 891
7821.70 810
7822.53 850
7823.37 773
7824.20 758
7825.04 818
7825.87 772
7826.71 705
7827.54 736
7828.38 730
7829.21 749
7830.05 725
7830.88 758
7831.72 715
7832.56 713
7833.39 743
7834.23 780
7835.06 811
7835.90 705
7836.73 707
7837.57 756
7838.40 819
7839.24 778
7840.08 757
7840.91 772
7841.75 748
7842.58 731
7843.42 717
7844.25 728
7845.09 733
7845.93 654
7846.76 717
7847.60 625
7848.44 698
7849.27 689
7850.11 703
7850.94 663
7851.78 656
7852.62 652
7853.45 639
7854.29 623
7855.13 674
7855.96 683
7856.80 696
7857.64 712
7858.47 682
7859.31 662
7860.15 690
7860.98 665
7861.82 694
7862.66 674
7863.49 649
7864.33 655
7865.17 625
7866.01 637
7866.84 668
7867.68 758
7868.52 675
7869.35 690
7870.19 624
7871.03 591
7871.87 650
7872.70 661
7873.54 692
7874.38 687
7875.22 661
7876.05 686
7876.89 713
7877.73 671
7878.57 712
7879.41 772
7880.24 690
7881.08 750
7881.92 697
7882.76 688
7883.60 676
7884.43 629
7885.27 718
7886.11 683
7886.95 631
7887.79 651
7888.62 710
7889.46 628
7890.30 699
7891.14 698
7891.98 706
7892.82 684
7893.66 726
7894.49 790
7895.33 706
7896.17 726
7897.01 772
7897.85 790
7898.69 726
7899.53 811
7900.37 666
7901.20 679
7902.04 745
7902.88 749
7903.72 740
7904.56 664
7905.40 747
7906.24 772
7907.08 731
7907.92 659
7908.76 669
7909.60 672
7910.44 713
7911.28 694
7912.12 690
7912.96 673
7913.80 654
7914.63 643
7915.47 625
7916.31 752
7917.15 797
7917.99 801
7918.83 837
7919.67 926
7920.51 979
7921.35 953
7922.19 998
7923.03 1112
7923.87 1002
7924.71 1008
7925.56 999
7926.40 895
7927.24 764
7928.08 753
7928.92 780
7929.76 707
7930.60 682
7931.44 646
7932.28 604
7933.12 645
7933.96 702
7934.80 647
7935.64 605
7936.48 604
7937.32 654
7938.16 621
7939.01 626
7939.85 568
7940.69 572
7941.53 609
7942.37 638
7943.21 625
7944.05 584
7944.89 678
7945.74 697
7946.58 738
7947.42 790
7948.26 762
7949.10 741
7949.94 765
7950.78 728
7951.63 679
7952.47 671
7953.31 716
7954.15 679
7954.99 714
7955.84 700
7956.68 669
7957.52 653
7958.36 763
7959.20 705
7960.05 719
7960.89 648
7961.73 629
7962.57 622
7963.41 630
7964.26 667
7965.10 583
7965.94 629
7966.78 668
7967.63 597
7968.47 607
7969.31 672
7970.15 696
7971.00 627
7971.84 625
7972.68 562
7973.53 630
7974.37 643
7975.21 653
7976.05 558
7976.90 602
7977.74 646
7978.58 648
7979.43 606
7980.27 595
7981.11 562
7981.96 635
7982.80 610
7983.64 578
7984.49 563
7985.33 632
7986.17 642
7987.02 610
7987.86 629
7988.70 572
7989.55 545
7990.39 633
7991.24 635
7992.08 573
7992.92 626
7993.77 634
7994.61 574
7995.46 534
7996.30 512
7997.14 596
7997.99 579
7998.83 582
7999.68 566
8000.52 583
8001.36 533
8002.21 563
8003.05 529
8003.90 561
8004.74 559
8005.59 562
8006.43 538
8007.28 539
8008.12 565
8008.97 574
8009.81 568
8010.65 593
8011.50 555
8012.34 539
8013.19 495
8014.03 487
8014.88 547
8015.72 525
8016.57 563
8017.41 578
8018.26 548
8019.11 489
8019.95 501
8020.80 470
8021.64 494
8022.49 479
8023.33 458
8024.18 521
8025.02 479
8025.87 531
8026.71 527
8027.56 471
8028.41 497
8029.25 515
8030.10 539
8030.94 533
8031.79 519
8032.64 547
8033.48 529
8034.33 514
8035.17 557
8036.02 530
8036.87 522
8037.71 520
8038.56 530
8039.40 530
8040.25 516
8041.10 507
8041.94 487
8042.79 543
8043.64 528
8044.48 539
8045.33 540
8046.18 517
8047.02 519
8047.87 532
8048.72 479
8049.56 489
8050.41 469
8051.26 511
8052.10 561
8052.95 545
8053.80 524
8054.65 536
8055.49 486
8056.34 538
8057.19 569
8058.04 546
8058.88 528
8059.73 495
8060.58 521
8061.42 466
8062.27 514
8063.12 505
8063.97 540
8064.82 509
8065.66 477
8066.51 495
8067.36 505
8068.21 504
8069.05 496
8069.90 481
8070.75 469
8071.60 490
8072.45 515
8073.29 506
8074.14 484
8074.99 500
8075.84 482
8076.69 534
8077.54 561
8078.38 509
8079.23 489
8080.08 506
8080.93 464
8081.78 547
8082.63 523
8083.48 477
8084.32 452
8085.17 476
8086.02 476
8086.87 501
8087.72 479
8088.57 487
8089.42 457
8090.27 482
8091.11 519
8091.96 499
8092.81 454
8093.66 464
8094.51 488
8095.36 492
8096.21 499
8097.06 518
8097.91 516
8098.76 513
8099.61 510
8100.46 521
8101.31 503
8102.16 542
8103.01 506
8103.86 483
8104.71 437
8105.56 441
8106.41 434
8107.26 479
8108.11 475
8108.96 570
8109.81 570
8110.66 487
8111.51 503
8112.36 494
8113.21 451
8114.06 431
8114.91 476
8115.76 507
8116.61 521
8117.46 476
8118.31 527
8119.16 543
8120.01 480
8120.86 469
8121.71 532
8122.56 545
8123.41 519
8124.26 522
8125.11 596
8125.96 562
8126.82 523
8127.67 500
8128.52 581
8129.37 561
8130.22 540
8131.07 531
8131.92 577
8132.77 538
8133.62 505
8134.48 486
8135.33 531
8136.18 564
8137.03 576
8137.88 545
8138.73 536
8139.58 578
8140.44 560
8141.29 652
8142.14 609
8142.99 627
8143.84 617
8144.69 655
8145.55 657
8146.40 667
8147.25 697
8148.10 609
8148.95 684
8149.81 671
8150.66 654
8151.51 631
8152.36 546
8153.22 576
8154.07 651
8154.92 660
8155.77 636
8156.63 715
8157.48 801
8158.33 753
8159.18 749
8160.04 760
8160.89 789
8161.74 709
8162.59 668
8163.45 644
8164.30 577
8165.15 591
8166.01 564
8166.86 619
8167.71 500
8168.57 563
8169.42 531
8170.27 587
8171.12 587
8171.98 559
8172.83 554
8173.68 586
8174.54 536
8175.39 513
8176.25 504
8177.10 508
8177.95 579
8178.81 493
8179.66 532
8180.51 457
8181.37 519
8182.22 529
8183.07 538
8183.93 484
8184.78 512
8185.64 464
8186.49 550
8187.34 560
8188.20 528
8189.05 529
8189.91 499
8190.76 468
8191.62 440
8192.47 490
8193.32 477
8194.18 454
8195.03 442
8195.89 450
8196.74 487
8197.60 468
8198.45 554
8199.31 540
8200.16 479
8201.02 510
8201.87 561
8202.73 492
8203.58 461
8204.44 463
8205.29 511
8206.15 460
8207.00 501
8207.86 429
8208.71 484
8209.57 452
8210.42 523
8211.28 516
8212.13 516
8212.99 547
8213.84 484
8214.70 474
8215.56 477
8216.41 506
8217.27 466
8218.12 490
8218.98 480
8219.83 494
8220.69 492
8221.55 509
8222.40 479
8223.26 495
8224.11 508
8224.97 574
8225.83 523
8226.68 539
8227.54 520
8228.39 482
8229.25 503
8230.11 482
8230.96 540
8231.82 473
8232.68 524
8233.53 488
8234.39 462
8235.25 457
8236.10 512
8236.96 515
8237.82 455
8238.67 453
8239.53 438
8240.39 488
8241.24 502
8242.10 473
8242.96 490
8243.81 494
8244.67 547
8245.53 519
8246.39 505
8247.24 474
8248.10 415
8248.96 472
8249.81 471
8250.67 521
8251.53 498
8252.39 528
8253.24 470
8254.10 454
8254.96 499
8255.82 478
8256.68 505
8257.53 560
8258.39 494
8259.25 469
8260.11 545
8260.96 489
8261.82 522
8262.68 486
8263.54 493
8264.40 472
8265.25 481
8266.11 547
8266.97 475
8267.83 546
8268.69 472
8269.55 505
8270.40 460
8271.26 442
8272.12 467
8272.98 462
8273.84 494
8274.70 502
8275.56 471
8276.41 487
8277.27 517
8278.13 506
8278.99 465
8279.85 473
8280.71 491
8281.57 499
8282.43 539
8283.29 491
8284.15 505
8285.00 530
8285.86 514
8286.72 500
8287.58 537
8288.44 485
8289.30 521
8290.16 529
8291.02 507
8291.88 514
8292.74 531
8293.60 466
8294.46 519
8295.32 512
8296.18 515
8297.04 538
8297.90 486
8298.76 489
8299.62 510
8300.48 504
8301.34 515
8302.20 521
8303.06 498
8303.92 547
8304.78 531
8305.64 584
8306.50 572
8307.36 536
8308.22 624
8309.08 626
8309.94 598
8310.80 544
8311.66 554
8312.52 516
8313.38 565
8314.24 507
8315.10 488
8315.97 515
8316.83 518
8317.69 519
8318.55 615
8319.41 590
8320.27 552
8321.13 544
8321.99 535
8322.85 574
8323.71 523
8324.58 538
8325.44 469
8326.30 544
8327.16 522
8328.02 501
8328.88 516
8329.74 538
8330.61 563
8331.47 504
8332.33 496
8333.19 495
8334.05 536
8334.91 474
8335.78 543
8336.64 557
8337.50 527
8338.36 509
8339.22 545
8340.09 516
8340.95 536
8341.81 517
8342.67 517
8343.53 513
8344.40 541
8345.26 509
8346.12 517
8346.98 574
8347.85 534
8348.71 532
8349.57 508
8350.43 572
8351.30 547
8352.16 610
8353.02 464
8353.88 506
8354.75 511
8355.61 541
8356.47 512
8357.34 532
8358.20 529
8359.06 550
8359.93 503
8360.79 558
8361.65 563
8362.51 567
8363.38 540
8364.24 514
8365.10 515
8365.97 517
8366.83 529
8367.69 508
8368.56 526
8369.42 502
8370.29 535
8371.15 502
8372.01 520
8372.88 532
8373.74 577
8374.60 547
8375.47 539
8376.33 529
8377.20 543
8378.06 555
8378.92 539
8379.79 539
8380.65 482
8381.52 534
8382.38 576
8383.25 592
8384.11 570
8384.97 547
8385.84 596
8386.70 561
8387.57 588
8388.43 551
8389.30 496
8390.16 513
8391.03 526
8391.89 544
8392.76 589
8393.62 580
8394.48 541
8395.35 536
8396.21 535
8397.08 556
8397.94 561
8398.81 559
8399.67 593
8400.54 570
8401.41 541
8402.27 580
8403.14 598
8404.00 602
8404.87 589
8405.73 647
8406.60 616
8407.46 593
8408.33 601
8409.19 609
8410.06 598
8410.93 597
8411.79 573
8412.66 582
8413.52 621
8414.39 562
8415.25 592
8416.12 598
8416.99 706
8417.85 652
8418.72 699
8419.59 667
8420.45 610
8421.32 674
8422.18 629
8423.05 632
8423.92 666
8424.78 642
8425.65 654
8426.52 721
8427.38 770
8428.25 763
8429.12 815
8429.98 793
8430.85 712
8431.72 747
8432.58 762
8433.45 737
8434.32 728
8435.18 822
8436.05 801
8436.92 759
8437.78 795
8438.65 821
8439.52 814
8440.39 840
8441.25 914
8442.12 847
8442.99 839
8443.86 863
8444.72 962
8445.59 987
8446.46 966
8447.33 1036
8448.19 1054
8449.06 1051
8449.93 973
8450.80 957
8451.66 996
8452.53 954
8453.40 1041
8454.27 1027
8455.14 1184
8456.00 1319
8456.87 1387
8457.74 1610
8458.61 1794
8459.48 1891
8460.35 2134
8461.21 2141
8462.08 2033
8462.95 1917
8463.82 1772
8464.69 1633
8465.56 1565
8466.42 1532
8467.29 1478
8468.16 1429
8469.03 1444
8469.90 1617
8470.77 1924
8471.64 2340
8472.51 2784
8473.37 3224
8474.24 3451
8475.11 3411
8475.98 3142
8476.85 2796
8477.72 2429
8478.59 2022
8479.46 1856
8480.33 1604
8481.20 1288
8482.07 1256
8482.94 1100
8483.81 953
8484.67 938
8485.54 936
8486.41 884
8487.28 880
8488.15 842
8489.02 852
8489.89 814
8490.76 904
8491.63 871
8492.50 875
8493.37 812
8494.24 756
8495.11 798
8495.98 849
8496.85 783
8497.72 888
8498.59 874
8499.46 857
8500.33 884
8501.20 895
8502.07 843
8502.94 807
8503.82 805
8504.69 776
8505.56 845
8506.43 881
8507.30 776
8508.17 769
8509.04 842
8509.91 870
8510.78 888
8511.65 964
8512.52 1011
8513.39 973
8514.26 953
8515.14 963
8516.01 902
8516.88 927
8517.75 935
8518.62 857
8519.49 799
8520.36 772
8521.23 768
8522.11 823
8522.98 756
8523.85 740
8524.72 757
8525.59 732
8526.46 742
8527.34 782
8528.21 797
8529.08 784
8529.95 764
8530.82 790
8531.69 858
8532.57 812
8533.44 814
8534.31 842
8535.18 850
8536.05 788
8536.93 855
8537.80 834
8538.67 837
8539.54 859
8540.42 856
8541.29 878
8542.16 853
8543.03 817
8543.91 767
8544.78 888
8545.65 903
8546.52 849
8547.40 843
8548.27 823
8549.14 779
8550.02 861
8550.89 853
8551.76 825
8552.63 870
8553.51 876
8554.38 933
8555.25 932
8556.13 987
8557.00 1043
8557.87 1069
8558.75 970
8559.62 997
8560.49 977
8561.37 864
8562.24 826
8563.11 827
8563.99 773
8564.86 707
8565.73 732
8566.61 749
8567.48 696
8568.36 717
8569.23 705
8570.10 713
8570.98 724
8571.85 660
8572.73 633
8573.60 663
8574.47 639
8575.35 718
8576.22 695
8577.10 649
8577.97 693
8578.84 661
8579.72 660
8580.59 675
8581.47 619
8582.34 647
8583.22 653
8584.09 665
8584.97 613
8585.84 652
8586.72 630
8587.59 654
8588.47 684
8589.34 629
8590.22 603
8591.09 622
8591.96 652
8592.84 617
8593.72 634
8594.59 619
8595.47 608
8596.34 650
8597.22 633
8598.09 634
8598.97 591
8599.84 643
8600.72 635
8601.59 642
8602.47 666
8603.34 605
8604.22 657
8605.10 654
8605.97 634
8606.85 603
8607.72 552
8608.60 574
8609.47 593
8610.35 619
8611.23 607
8612.10 604
8612.98 616
8613.85 658
8614.73 585
8615.61 578
8616.48 567
8617.36 637
8618.24 592
8619.11 589
8619.99 655
8620.87 621
8621.74 572
8622.62 624
8623.49 631
8624.37 648
8625.25 634
8626.13 631
8627.00 641
8627.88 611
8628.76 626
8629.63 659
8630.51 618
8631.39 637
8632.26 663
8633.14 627
8634.02 667
8634.89 689
8635.77 689
8636.65 664
8637.53 660
8638.40 660
8639.28 649
8640.16 674
8641.04 688
8641.91 630
8642.79 668
8643.67 628
8644.55 664
8645.42 746
8646.30 713
8647.18 726
8648.06 720
8648.94 721
8649.81 797
8650.69 691
8651.57 716
8652.45 741
8653.33 673
8654.20 685
8655.08 668
8655.96 682
8656.84 701
8657.72 711
8658.60 727
8659.47 733
8660.35 692
8661.23 743
8662.11 744
8662.99 719
8663.87 727
8664.75 681
8665.62 784
8666.50 786
8667.38 679
8668.26 757
8669.14 781
8670.02 738
8670.90 756
8671.78 719
8672.66 754
8673.54 773
8674.42 914
8675.29 974
8676.17 1000
8677.05 1108
8677.93 1153
8678.81 1215
8679.69 1247
8680.57 1155
8681.45 1159
8682.33 1191
8683.21 1038
8684.09 1006
8684.97 970
8685.85 914
8686.73 844
8687.61 833
8688.49 895
8689.37 887
8690.25 900
8691.13 988
8692.01 1099
8692.89 1275
8693.77 1428
8694.65 1694
8695.53 1865
8696.41 2008
8697.29 2035
8698.17 2028
8699.05 1897
8699.93 1658
8700.81 1386
8701.69 1235
8702.57 1118
8703.45 967
8704.33 832
8705.22 801
8706.10 767
8706.98 770
8707.86 712
8708.74 689
8709.62 636
8710.50 723
8711.38 685
8712.26 582
8713.14 601
8714.03 674
8714.91 625
8715.79 641
8716.67 612
8717.55 613
8718.43 639
8719.31 611
8720.20 586
8721.08 540
8721.96 595
8722.84 515
8723.72 621
8724.60 646
8725.49 632
8726.37 631
8727.25 667
8728.13 608
8729.01 652
8729.90 607
8730.78 649
8731.66 698
8732.54 682
8733.42 744
8734.31 722
8735.19 700
8736.07 712
8736.95 648
8737.84 670
8738.72 622
8739.60 614
8740.48 597
8741.37 572
8742.25 581
8743.13 574
8744.01 576
8744.90 618
8745.78 597
8746.66 624
8747.54 629
8748.43 632
8749.31 587
8750.19 556
8751.08 595
8751.96 653
8752.84 632
8753.73 637
8754.61 633
8755.49 540
8756.38 570
8757.26 542
8758.14 603
8759.03 707
8759.91 669
8760.79 680
8761.68 687
8762.56 705
8763.45 695
8764.33 678
8765.21 655
8766.10 638
8766.98 618
8767.86 611
8768.75 627
8769.63 618
8770.52 650
8771.40 664
8772.28 670
8773.17 647
8774.05 665
8774.94 654
8775.82 625
8776.71 606
8777.59 585
8778.48 602
8779.36 554
8780.24 599
8781.13 598
8782.01 573
8782.90 577
8783.78 592
8784.67 580
8785.55 545
8786.44 589
8787.32 535
8788.21 553
8789.09 539
8789.98 544
8790.86 548
8791.75 582
8792.63 550
8793.52 612
8794.40 659
8795.29 685
8796.17 672
8797.06 716
8797.94 666
8798.83 607
8799.72 610
8800.60 598
8801.49 572
8802.37 592
8803.26 523
8804.14 554
8805.03 528
8805.92 530
8806.80 516
8807.69 519
8808.57 581
8809.46 522
8810.35 563
8811.23 533
8812.12 550
8813.00 499
8813.89 504
8814.78 533
8815.66 499
8816.55 513
8817.44 509
8818.32 550
8819.21 535
8820.10 527
8820.98 471
8821.87 516
8822.76 497
8823.64 480
8824.53 494
8825.42 500
8826.30 450
8827.19 470
8828.08 459
8828.96 473
8829.85 483
8830.74 519
8831.63 495
8832.51 510
8833.40 494
8834.29 453
8835.17 498
8836.06 471
8836.95 466
8837.84 503
8838.72 513
8839.61 451
8840.50 439
8841.39 460
8842.28 497
8843.16 459
8844.05 410
8844.94 420
8845.83 444
8846.71 429
8847.60 484
8848.49 511
8849.38 467
8850.27 451
8851.15 445
8852.04 484
8852.93 398
8853.82 418
8854.71 397
8855.60 418
8856.48 422
8857.37 427
8858.26 442
8859.15 426
8860.04 469
8860.93 464
8861.82 463
8862.70 441
8863.59 434
8864.48 416
8865.37 424
8866.26 451
8867.15 470
8868.04 446
8868.93 458
8869.82 455
8870.70 467
8871.59 427
8872.48 395
8873.37 466
8874.26 490
8875.15 425
8876.04 412
8876.93 427
8877.82 419
8878.71 445
8879.60 397
8880.49 420
8881.38 384
8882.27 382
8883.16 373
8884.05 424
8884.94 426
8885.83 401
8886.72 401
8887.61 404
8888.50 467
8889.39 426
8890.28 407
8891.17 469
8892.06 415
8892.95 383
8893.84 386
8894.73 404
8895.62 388
8896.51 396
8897.40 399
8898.29 420
8899.18 427
8900.07 408
8900.96 363
8901.85 396
8902.74 412
8903.63 398
8904.52 389
8905.42 361
8906.31 351
8907.20 399
8908.09 419
8908.98 404
8909.87 378
8910.76 403
8911.65 419
8912.54 386
8913.44 388
8914.33 421
8915.22 434
8916.11 441
8917.00 384
8917.89 420
8918.78 389
8919.68 387
8920.57 399
8921.46 345
8922.35 355
8923.24 334
8924.13 443
8925.03 464
8925.92 407
8926.81 373
8927.70 381
8928.59 418
8929.49 389
8930.38 383
8931.27 376
8932.16 450
8933.05 465
8933.95 397
8934.84 362
8935.73 401
8936.62 397
8937.52 388
8938.41 349
8939.30 386
8940.19 388
8941.09 435
8941.98 404
8942.87 391
8943.77 382
8944.66 414
8945.55 415
8946.44 384
8947.34 365
8948.23 387
8949.12 412
8950.02 404
8950.91 379
8951.80 368
8952.70 333
8953.59 357
8954.48 387
8955.38 369
8956.27 426
8957.16 366
8958.06 361
8958.95 336
8959.84 337
8960.74 423
8961.63 362
8962.52 367
8963.42 363
8964.31 361
8965.21 406
8966.10 408
8966.99 384
8967.89 409
8968.78 395
8969.68 416
8970.57 407
8971.46 447
8972.36 376
8973.25 385
8974.15 376
8975.04 389
8975.94 383
8976.83 352
8977.72 377
8978.62 368
8979.51 366
8980.41 331
8981.30 364
8982.20 375
8983.09 351
8983.99 397
8984.88 377
8985.78 369
8986.67 367
8987.57 361
8988.46 357
8989.36 390
8990.25 403
8991.15 376
8992.04 360
8992.94 342
8993.83 392
8994.73 383
8995.62 341
8996.52 345
8997.41 364
8998.31 353
8999.21 355
9000.10 328
9001.00 332
9001.89 331
9002.79 344
9003.68 365
9004.58 377
9005.48 344
9006.37 393
9007.27 376
9008.16 422
9009.06 356
9009.96 349
9010.85 329
9011.75 383
9012.64 375
9013.54 380
9014.44 369
9015.33 379
9016.23 399
9017.13 360
9018.02 407
9018.92 376
9019.82 401
9020.71 366
9021.61 386
9022.51 336
9023.40 341
9024.30 357
9025.20 333
9026.09 326
9026.99 321
9027.89 334
9028.78 354
9029.68 365
9030.58 317
9031.48 351
9032.37 343
9033.27 342
9034.17 341
9035.06 389
9035.96 355
9036.86 382
9037.76 322
9038.65 381
9039.55 357
9040.45 337
9041.35 357
9042.25 354
9043.14 339
9044.04 325
9044.94 357
9045.84 383
9046.73 347
9047.63 316
9048.53 355
9049.43 358
9050.33 409
9051.22 355
9052.12 364
9053.02 335
9053.92 379
9054.82 324
9055.72 382
9056.61 375
9057.51 351
9058.41 353
9059.31 317
9060.21 380
9061.11 386
9062.01 400
9062.91 350
9063.80 329
9064.70 368
9065.60 369
9066.50 420
9067.40 367
9068.30 405
9069.20 369
9070.10 326
9071.00 327
9071.89 332
9072.79 372
9073.69 400
9074.59 356
9075.49 344
9076.39 338
9077.29 339
9078.19 362
9079.09 333
9079.99 352
9080.89 363
9081.79 384
9082.69 354
9083.59 355
9084.49 340
9085.39 347
9086.29 364
9087.19 401
9088.09 378
9088.99 367
9089.89 362
9090.79 330
9091.69 347
9092.59 386
9093.49 349
9094.39 367
9095.29 359
9096.19 395
9097.09 381
9097.99 383
9098.89 399
9099.79 364
9100.69 372
9101.59 350
9102.49 384
9103.39 355
9104.30 362
9105.20 307
9106.10 381
9107.00 333
9107.90 346
9108.80 337
9109.70 334
9110.60 356
9111.50 341
9112.40 403
9113.31 366
9114.21 347
9115.11 352
9116.01 408
9116.91 390
9117.81 359
9118.71 347
9119.62 352
9120.52 374
9121.42 333
9122.32 333
9123.22 302
9124.12 337
9125.03 353
9125.93 396
9126.83 333
9127.73 326
9128.63 314
9129.54 359
9130.44 343
9131.34 320
9132.24 317
9133.14 393
9134.05 371
9134.95 307
9135.85 338
9136.75 354
9137.66 323
9138.56 356
9139.46 326
9140.36 319
9141.27 369
9142.17 380
9143.07 351
9143.97 370
9144.88 360
9145.78 329
9146.68 375
9147.59 319
9148.49 321
9149.39 352
9150.29 337
9151.20 336
9152.10 331
9153.00 336
9153.91 316
9154.81 344
9155.71 350
9156.62 369
9157.52 408
9158.42 305
9159.33 348
9160.23 337
9161.14 295
9162.04 333
9162.94 388
9163.85 393
9164.75 356
9165.65 345
9166.56 316
9167.46 373
9168.37 292
9169.27 336
9170.17 350
9171.08 325
9171.98 353
9172.89 360
9173.79 349
9174.69 360
9175.60 356
9176.50 393
9177.41 374
9178.31 303
9179.22 279
9180.12 334
9181.03 381
9181.93 348
9182.84 347
9183.74 360
9184.64 362
9185.55 352
9186.45 299
9187.36 334
9188.26 323
9189.17 357
9190.07 367
9190.98 354
9191.88 289
9192.79 314
9193.69 332
9194.60 391
9195.51 348
9196.41 332
9197.32 378
9198.22 352
9199.13 370
9200.03 392
9200.94 332
9201.84 346
9202.75 376
9203.66 430
9204.56 374
9205.47 353
9206.37 343
9207.28 369
9208.18 373
9209.09 335
9210.00 294
9210.90 334
9211.81 375
9212.71 362
9213.62 323
9214.53 358
9215.43 354
9216.34 383
9217.25 351
9218.15 357
9219.06 374
9219.97 393
9220.87 416
9221.78 396
9222.69 407
9223.59 410
9224.50 386
9225.41 385
9226.31 337
9227.22 356
9228.13 348
9229.03 350
9229.94 361
9230.85 355
9231.75 324
9232.66 349
9233.57 369
9234.48 372
9235.38 350
9236.29 329
9237.20 356
9238.11 367
9239.01 340
9239.92 315
9240.83 295
9241.74 321
9242.64 322
9243.55 348
9244.46 302
9245.37 361
9246.27 328
9247.18 318
9248.09 301
9249.00 321
9249.91 348
9250.81 361
9251.72 344
9252.63 364
9253.54 292
9254.45 333
9255.35 349
9256.26 307
9257.17 347
9258.08 323
9258.99 302
9259.90 352
9260.80 390
9261.71 354
9262.62 342
9263.53 342
9264.44 365
9265.35 327
9266.26 320
9267.17 325
9268.07 343
9268.98 312
9269.89 312
9270.80 352
9271.71 327
9272.62 371
9273.53 353
9274.44 400
9275.35 333
9276.26 344
9277.17 364
9278.08 389
9278.98 406
9279.89 309
9280.80 325
9281.71 363
9282.62 376
9283.53 301
9284.44 284
9285.35 314
9286.26 324
9287.17 310
9288.08 361
9288.99 365
9289.90 318
9290.81 344
9291.72 379
9292.63 366
9293.54 364
9294.45 345
9295.36 361
9296.27 362
9297.18 355
9298.09 348
9299.00 341
9299.91 379
9300.82 329
9301.73 411
9302.65 375
9303.56 383
9304.47 336
9305.38 381
9306.29 388
9307.20 385
9308.11 369
9309.02 394
9309.93 324
9310.84 359
9311.75 423
9312.66 449
9313.58 423
9314.49 393
9315.40 383
9316.31 405
9317.22 391
9318.13 376
9319.04 373
9319.95 370
9320.87 393
9321.78 387
9322.69 383
9323.60 330
9324.51 383
9325.42 433
9326.34 423
9327.25 375
9328.16 332
9329.07 361
9329.98 341
9330.90 369
9331.81 347
9332.72 359
9333.63 346
9334.54 383
9335.46 388
9336.37 330
9337.28 347
9338.19 329
9339.11 374
9340.02 351
9340.93 413
9341.84 359
9342.76 380
9343.67 374
9344.58 387
9345.49 411
9346.41 391
9347.32 367
9348.23 413
9349.14 361
9350.06 349
9350.97 370
9351.88 403
9352.80 409
9353.71 389
9354.62 373
9355.54 357
9356.45 387
9357.36 350
9358.28 345
9359.19 343
9360.10 363
9361.02 359
9361.93 333
9362.84 379
9363.76 348
9364.67 370
9365.58 369
9366.50 334
9367.41 369
9368.32 347
9369.24 361
9370.15 355
9371.07 364
9371.98 351
9372.89 320
9373.81 369
9374.72 346
9375.64 371
9376.55 347
9377.47 342
9378.38 360
9379.29 316
9380.21 354
9381.12 351
9382.04 403
9382.95 379
9383.87 376
9384.78 371
9385.70 340
9386.61 353
9387.52 381
9388.44 400
9389.35 415
9390.27 419
9391.18 392
9392.10 384
9393.01 391
9393.93 446
9394.84 448
9395.76 489
9396.67 469
9397.59 416
9398.51 476
9399.42 461
9400.34 482
9401.25 488
9402.17 431
9403.08 444
9404.00 416
9404.91 370
9405.83 407
9406.74 406
9407.66 401
9408.58 395
9409.49 448
9410.41 381
9411.32 393
9412.24 391
9413.16 377
9414.07 357
9414.99 402
9415.90 435
9416.82 409
9417.74 386
9418.65 420
9419.57 423
9420.49 420
9421.40 381
9422.32 441
9423.23 453
9424.15 417
9425.07 411
9425.98 406
9426.90 403
9427.82 399
9428.73 410
9429.65 402
9430.57 397
9431.48 409
9432.40 396
9433.32 402
9434.24 364
9435.15 401
9436.07 441
9436.99 448
9437.90 465
9438.82 484
9439.74 543
9440.66 498
9441.57 459
9442.49 469
9443.41 485
9444.33 467
9445.24 466
9446.16 428
9447.08 482
9448.00 403
9448.91 456
9449.83 496
9450.75 441
9451.67 426
9452.59 481
9453.50 495
9454.42 566
9455.34 596
9456.26 672
9457.18 660
9458.09 678
9459.01 676
9459.93 573
9460.85 561
9461.77 599
9462.69 598
9463.60 521
9464.52 450
9465.44 462
9466.36 516
9467.28 462
9468.20 462
9469.12 431
9470.03 488
9470.95 494
9471.87 429
9472.79 447
9473.71 455
9474.63 466
9475.55 470
9476.47 483
9477.39 481
9478.31 491
9479.22 430
9480.14 487
9481.06 510
9481.98 533
9482.90 529
9483.82 548
9484.74 498
9485.66 552
9486.58 511
9487.50 535
9488.42 502
9489.34 481
9490.26 461
9491.18 478
9492.10 489
9493.02 443
9493.94 476
9494.86 441
9495.78 471
9496.70 454
9497.62 471
9498.54 436
9499.46 406
9500.38 420
9501.30 480
9502.22 475
9503.14 457
9504.06 460
9504.98 450
9505.90 467
9506.82 443
9507.74 420
9508.66 435
9509.58 463
9510.50 485
9511.42 472
9512.35 479
9513.27 455
9514.19 406
9515.11 451
9516.03 474
9516.95 438
9517.87 485
9518.79 525
9519.71 539
9520.63 551
9521.56 501
9522.48 499
9523.40 561
9524.32 513
9525.24 497
9526.16 484
9527.08 485
9528.01 497
9528.93 544
9529.85 493
9530.77 558
9531.69 577
9532.61 611
9533.54 656
9534.46 716
9535.38 771
9536.30 870
9537.22 905
9538.15 890
9539.07 838
9539.99 767
9540.91 697
9541.84 682
9542.76 634
9543.68 599
9544.60 622
9545.52 573
9546.45 548
9547.37 568
9548.29 519
9549.21 588
9550.14 534
9551.06 531
9551.98 518
9552.91 528
9553.83 479
9554.75 546
9555.67 509
9556.60 478
9557.52 482
9558.44 506
9559.37 495
9560.29 558
9561.21 513
9562.14 538
9563.06 597
9563.98 588
9564.91 600
9565.83 585
9566.75 582
9567.68 559
9568.60 496
9569.52 496
9570.45 478
9571.37 498
9572.29 512
9573.22 498
9574.14 490
9575.07 498
9575.99 549
9576.91 475
9577.84 483
9578.76 477
9579.69 462
9580.61 442
9581.53 441
9582.46 421
9583.38 428
9584.31 502
9585.23 531
9586.16 538
9587.08 489
9588.00 481
9588.93 457
9589.85 471
9590.78 481
9591.70 452
9592.63 499
9593.55 552
9594.48 538
9595.40 516
9596.33 538
9597.25 444
9598.18 475
9599.10 490
9600.03 485
9600.95 463
9601.88 451
9602.80 481
9603.73 468
9604.65 485
9605.58 485
9606.50 521
9607.43 493
9608.35 514
9609.28 544
9610.21 483
9611.13 522
9612.06 508
9612.98 546
9613.91 491
9614.83 557
9615.76 554
9616.69 539
9617.61 552
9618.54 555
9619.46 520
9620.39 501
9621.32 481
9622.24 556
9623.17 562
9624.09 541
9625.02 508
9625.95 523
9626.87 525
9627.80 549
9628.73 530
9629.65 534
9630.58 553
9631.51 606
9632.43 547
9633.36 541
9634.29 588
9635.21 593
9636.14 657
9637.07 621
9637.99 584
9638.92 631
9639.85 692
9640.77 661
9641.70 646
9642.63 635
9643.56 598
9644.48 665
9645.41 681
9646.34 694
9647.26 642
9648.19 661
9649.12 719
9650.05 780
9650.97 845
9651.90 898
9652.83 858
9653.76 927
9654.68 927
9655.61 937
9656.54 889
9657.47 834
9658.40 813
9659.32 728
9660.25 713
9661.18 692
9662.11 642
9663.04 684
9663.96 625
9664.89 664
9665.82 672
9666.75 626
9667.68 669
9668.61 648
9669.53 648
9670.46 665
9671.39 693
9672.32 695
9673.25 695
9674.18 715
9675.11 746
9676.03 738
9676.96 756
9677.89 708
9678.82 693
9679.75 747
9680.68 762
9681.61 756
9682.54 749
9683.47 756
9684.40 771
9685.32 801
9686.25 703
9687.18 734
9688.11 752
9689.04 748
9689.97 740
9690.90 779
9691.83 811
9692.76 771
9693.69 820
9694.62 852
9695.55 828
9696.48 836
9697.41 910
9698.34 923
9699.27 923
9700.20 959
9701.13 891
9702.06 899
9702.99 903
9703.92 889
9704.85 937
9705.78 927
9706.71 846
9707.64 849
9708.57 851
9709.50 745
9710.43 773
9711.36 758
9712.29 806
9713.22 798
9714.15 733
9715.08 731
9716.01 775
9716.94 839
9717.87 929
9718.80 965
9719.74 957
9720.67 909
9721.60 900
9722.53 869
9723.46 906
9724.39 911
9725.32 893
9726.25 762
9727.18 728
9728.11 724
9729.05 755
9729.98 746
9730.91 716
9731.84 746
9732.77 730
9733.70 746
9734.63 757
9735.57 828
9736.50 768
9737.43 793
9738.36 806
9739.29 779
9740.22 819
9741.16 759
9742.09 661
9743.02 623
9743.95 674
9744.88 661
9745.82 644
9746.75 661
9747.68 683
9748.61 609
9749.55 614
9750.48 592
9751.41 606
9752.34 637
9753.27 595
9754.21 618
9755.14 596
9756.07 612
9757.01 563
9757.94 628
9758.87 538
9759.80 539
9760.74 631
9761.67 624
9762.60 640
9763.53 622
9764.47 596
9765.40 659
9766.33 650
9767.27 567
9768.20 604
9769.13 569
9770.07 609
9771.00 613
9771.93 610
9772.87 590
9773.80 575
9774.73 588
9775.67 616
9776.60 590
9777.53 603
9778.47 641
9779.40 656
9780.34 679
9781.27 667
9782.20 697
9783.14 758
9784.07 778
9785.00 766
9785.94 684
9786.87 667
9787.81 720
9788.74 743
9789.68 626
9790.61 609
9791.54 583
9792.48 583
9793.41 611
9794.35 587
9795.28 542
9796.22 561
9797.15 579
9798.08 593
9799.02 571
9799.95 583
9800.89 600
9801.82 622
9802.76 612
9803.69 644
9804.63 575
9805.56 568
9806.50 578
9807.43 590
9808.37 543
9809.30 533
9810.24 549
9811.17 565
9812.11 490
9813.04 470
9813.98 512
9814.91 548
9815.85 542
9816.79 495
9817.72 478
9818.66 476
9819.59 497
9820.53 443
9821.46 466
9822.40 481
9823.34 488
9824.27 458
9825.21 491
9826.14 484
9827.08 481
9828.02 479
9828.95 481
9829.89 529
9830.82 452
9831.76 470
9832.70 459
9833.63 502
9834.57 455
9835.50 443
9836.44 492
9837.38 468
9838.31 438
9839.25 497
9840.19 503
9841.12 498
9842.06 480
9843.00 460
9843.93 471
9844.87 458
9845.81 490
9846.74 437
9847.68 439
9848.62 448
9849.56 467
9850.49 516
9851.43 488
9852.37 470
9853.30 479
9854.24 486
9855.18 483
9856.12 463
9857.05 463
9857.99 498
9858.93 513
9859.87 489
9860.80 519
9861.74 567
9862.68 558
9863.62 504
9864.55 494
9865.49 481
9866.43 522
9867.37 470
9868.31 473
9869.24 488
9870.18 509
9871.12 482
9872.06 518
9873.00 474
9873.93 452
9874.87 427
9875.81 465
9876.75 425
9877.69 463
9878.63 445
9879.56 454
9880.50 452
9881.44 438
9882.38 479
9883.32 473
9884.26 459
9885.20 452
9886.14 452
9887.07 458
9888.01 474
9888.95 469
9889.89 460
9890.83 462
9891.77 474
9892.71 438
9893.65 444
9894.59 461
9895.53 472
9896.47 434
9897.40 448
9898.34 452
9899.28 425
9900.22 421
9901.16 400
9902.10 383
9903.04 425
9903.98 442
9904.92 404
9905.86 426
9906.80 481
9907.74 456
9908.68 394
9909.62 433
9910.56 425
9911.50 444
9912.44 483
9913.38 476
9914.32 485
9915.26 461
9916.20 448
9917.14 452
9918.08 490
9919.02 456
9919.96 509
9920.90 489
9921.84 418
9922.78 460
9923.72 455
9924.66 428
9925.61 463
9926.55 566
9927.49 628
9928.43 720
9929.37 764
9930.31 855
9931.25 894
9932.19 958
9933.13 934
9934.07 865
9935.01 801
9935.96 776
9936.90 621
9937.84 583
9938.78 555
9939.72 503
9940.66 467
9941.60 438
9942.54 498
9943.49 459
9944.43 460
9945.37 436
9946.31 427
9947.25 412
9948.19 418
9949.14 410
9950.08 383
9951.02 395
9951.96 430
9952.90 399
9953.85 432
9954.79 406
9955.73 414
9956.67 424
9957.61 402
9958.56 424
9959.50 420
9960.44 409
9961.38 423
9962.33 395
9963.27 397
9964.21 387
9965.15 367
9966.10 413
9967.04 422
9967.98 427
9968.92 413
9969.87 411
9970.81 428
9971.75 407
9972.70 407
9973.64 407
9974.58 394
9975.52 404
9976.47 410
9977.41 382
9978.35 389
9979.30 325
9980.24 334
9981.18 346
9982.13 405
9983.07 368
9984.01 378
9984.96 362
9985.90 359
9986.84 376
9987.79 384
9988.73 381
9989.68 353
9990.62 354
9991.56 356
9992.51 377
9993.45 353
9994.39 369
9995.34 393
9996.28 350
9997.23 424
9998.17 401
9999.11 331
10000.06 363
10001.00 388
10001.95 401
10002.89 390
10003.84 351
10004.78 371
10005.73 343
10006.67 365
10007.61 369
10008.56 359
10009.50 354
10010.45 391
10011.39 348
10012.34 333
10013.28 364
10014.23 399
10015.17 372
10016.12 366
10017.06 361
10018.01 385
10018.95 388
10019.90 389
10020.84 373
10021.79 339
10022.73 325
10023.68 377
10024.62 360
10025.57 370
10026.51 363
10027.46 361
10028.41 331
10029.35 362
10030.30 359
10031.24 347
10032.19 432
10033.13 353
10034.08 334
10035.03 359
10035.97 341
10036.92 385
10037.86 337
10038.81 335
10039.76 341
10040.70 402
10041.65 357
10042.59 331
10043.54 322
10044.49 352
10045.43 331
10046.38 330
10047.33 377
10048.27 364
10049.22 313
10050.17 358
10051.11 337
10052.06 344
10053.01 352
10053.95 361
10054.90 338
10055.85 315
10056.79 343
10057.74 330
10058.69 326
10059.63 342
10060.58 380
10061.53 395
10062.48 379
10063.42 364
10064.37 337
10065.32 313
10066.26 315
10067.21 350
10068.16 347
10069.11 312
10070.05 315
10071.00 333
10071.95 328
10072.90 345
10073.84 310
10074.79 345
10075.74 327
10076.69 318
10077.64 342
10078.58 314
10079.53 343
10080.48 324
10081.43 307
10082.38 341
10083.32 331
10084.27 318
10085.22 338
10086.17 338
10087.12 318
10088.07 345
10089.01 334
10089.96 308
10090.91 307
10091.86 365
10092.81 313
10093.76 340
10094.71 272
10095.65 281
10096.60 321
10097.55 340
10098.50 325
10099.45 324
10100.40 343
10101.35 310
10102.30 322
10103.25 327
10104.19 346
10105.14 338
10106.09 350
10107.04 337
10107.99 305
10108.94 295
10109.89 339
10110.84 336
10111.79 344
10112.74 311
10113.69 330
10114.64 347
10115.59 319
10116.54 302
10117.49 280
10118.44 274
10119.39 329
10120.34 312
10121.29 270
10122.24 301
10123.19 315
10124.14 319
10125.09 287
10126.04 300
10126.99 320
10127.94 332
10128.89 329
10129.84 304
10130.79 274
10131.74 289
10132.69 337
10133.64 300
10134.59 300
10135.54 342
10136.49 346
10137.44 355
10138.39 296
10139.34 270
10140.29 294
10141.24 313
10142.20 345
10143.15 303
10144.10 330
10145.05 292
10146.00 302
10146.95 312
10147.90 311
10148.85 313
10149.80 297
10150.76 339
10151.71 313
10152.66 314
10153.61 322
10154.56 332
10155.51 348
10156.46 289
10157.42 369
10158.37 323
10159.32 313
10160.27 328
10161.22 352
10162.18 336
10163.13 340
10164.08 338
10165.03 341
10165.98 341
10166.93 337
10167.89 312
10168.84 340
10169.79 347
10170.74 351
10171.70 322
10172.65 321
10173.60 338
10174.55 330
10175.51 344
10176.46 317
10177.41 335
10178.36 391
10179.32 336
10180.27 341
10181.22 367
10182.17 372
10183.13 333
10184.08 364
10185.03 336
10185.99 322
10186.94 368
10187.89 393
10188.84 387
10189.80 335
10190.75 371
10191.70 400
10192.66 389
10193.61 370
10194.56 349
10195.52 418
10196.47 410
10197.42 414
10198.38 362
10199.33 381
10200.29 402
10201.24 421
10202.19 409
10203.15 357
10204.10 395
10205.05 400
10206.01 401
10206.96 391
10207.92 395
10208.87 424
10209.82 480
10210.78 483
10211.73 448
10212.69 418
10213.64 472
10214.60 401
10215.55 437
10216.50 421
10217.46 431
10218.41 433
10219.37 401
10220.32 362
10221.28 406
10222.23 426
10223.19 416
10224.14 353
10225.10 397
10226.05 394
10227.01 343
10227.96 373
10228.92 342
10229.87 371
10230.83 363
10231.78 379
10232.74 390
10233.69 350
10234.65 343
10235.60 372
10236.56 443
10237.51 461
10238.47 504
10239.42 578
10240.38 543
10241.33 502
10242.29 507
10243.25 499
10244.20 487
10245.16 446
10246.11 416
10247.07 376
10248.02 431
10248.98 409
10249.94 380
10250.89 358
10251.85 344
10252.80 340
10253.76 337
10254.72 358
10255.67 338
10256.63 346
10257.59 337
10258.54 371
10259.50 323
10260.45 283
10261.41 343
10262.37 316
10263.32 301
10264.28 306
10265.24 316
10266.19 308
10267.15 332
10268.11 336
10269.06 317
10270.02 326
10270.98 341
10271.94 339
10272.89 342
10273.85 339
10274.81 311
10275.76 357
10276.72 336
10277.68 301
10278.64 286
10279.59 287
10280.55 292
10281.51 339
10282.47 327
10283.42 335
10284.38 324
10285.34 326
10286.30 307
10287.25 287
10288.21 274
10289.17 293
10290.13 295
10291.08 291
10292.04 307
10293.00 329
10293.96 311
10294.92 327
10295.87 297
10296.83 293
10297.79 289
10298.75 308
10299.71 323
10300.67 310
10301.62 336
10302.58 307
10303.54 311
10304.50 284
10305.46 282
10306.42 319
10307.38 284
10308.33 307
10309.29 263
10310.25 312
10311.21 347
10312.17 325
10313.13 339
10314.09 305
10315.05 315
10316.01 355
10316.96 317
10317.92 303
10318.88 320
10319.84 286
10320.80 279
10321.76 307
10322.72 274
10323.68 330
10324.64 287
10325.60 342
10326.56 321
10327.52 322
10328.48 271
10329.44 326
10330.40 309
10331.36 305
10332.32 325
10333.28 378
10334.24 363
10335.20 356
10336.16 364
10337.12 320
10338.08 333
10339.04 310
10340.00 328
10340.96 313
10341.92 290
10342.88 329
10343.84 331
10344.80 300
10345.76 276
10346.72 320
10347.68 310
10348.64 295
10349.60 319
10350.56 303
10351.52 329
10352.48 288
10353.44 319
10354.40 332
10355.36 349
10356.33 300
10357.29 311
10358.25 289
10359.21 294
10360.17 317
10361.13 298
10362.09 301
10363.05 297
10364.01 262
10364.98 288
10365.94 299
10366.90 279
10367.86 346
10368.82 342
10369.78 293
10370.75 299
10371.71 286
10372.67 296
10373.63 279
10374.59 316
10375.55 293
10376.52 302
10377.48 263
10378.44 274
10379.40 290
10380.36 280
10381.33 273
10382.29 275
10383.25 313
10384.21 335
10385.17 290
10386.14 315
10387.10 311
10388.06 293
10389.02 292
10389.99 329
10390.95 288
10391.91 290
10392.87 274
10393.84 284
10394.80 295
10395.76 283
10396.73 313
10397.69 282
10398.65 299
10399.61 308
10400.58 322
10401.54 298
10402.50 331
10403.47 296
10404.43 307
10405.39 321
10406.36 315
10407.32 331
10408.28 285
10409.25 299
10410.21 339
10411.17 328
10412.14 312
10413.10 335
10414.06 325
10415.03 341
10415.99 367
10416.95 315
10417.92 363
10418.88 386
10419.85 441
10420.81 425
10421.77 485
10422.74 403
10423.70 445
10424.67 470
10425.63 468
10426.59 457
10427.56 394
10428.52 424
10429.49 432
10430.45 368
10431.42 341
10432.38 338
10433.34 346
10434.31 343
10435.27 295
10436.24 281
10437.20 298
10438.17 308
10439.13 263
10440.10 326
10441.06 319
10442.03 277
10442.99 290
10443.96 285
10444.92 265
10445.89 284
10446.85 299
10447.82 316
10448.78 309
10449.75 301
10450.71 296
10451.68 318
10452.64 294
10453.61 283
10454.58 254
10455.54 281
10456.51 310
10457.47 292
10458.44 307
10459.40 270
10460.37 269
10461.33 277
10462.30 287
10463.27 259
10464.23 252
10465.20 259
10466.16 294
10467.13 229
10468.10 267
10469.06 291
10470.03 275
10471.00 269
10471.96 264
10472.93 244
10473.89 260
10474.86 264
10475.83 294
10476.79 253
10477.76 268
10478.73 296
10479.69 290
10480.66 311
10481.63 298
10482.59 300
10483.56 252
10484.53 243
10485.49 272
10486.46 267
10487.43 236
10488.40 237
10489.36 295
10490.33 276
10491.30 285
10492.26 297
10493.23 274
10494.20 291
10495.17 289
10496.13 275
10497.10 282
10498.07 298
10499.04 263
10500.00 283
10500.97 250
10501.94 269
10502.91 291
10503.87 275
10504.84 257
10505.81 290
10506.78 255
10507.75 308
10508.71 307
10509.68 279
10510.65 259
10511.62 322
10512.59 290
10513.55 285
10514.52 281
10515.49 254
10516.46 262
10517.43 272
10518.40 258
10519.36 246
10520.33 236
10521.30 275
10522.27 283
10523.24 289
10524.21 279
10525.18 282
10526.15 275
10527.11 314
10528.08 266
10529.05 268
10530.02 290
10530.99 300
10531.96 267
10532.93 275
10533.90 287
10534.87 285
10535.84 284
10536.80 295
10537.77 290
10538.74 262
10539.71 282
10540.68 281
10541.65 293
10542.62 238
10543.59 300
10544.56 323
10545.53 277
10546.50 286
10547.47 281
10548.44 338
10549.41 320
10550.38 296
10551.35 292
10552.32 274
10553.29 284
10554.26 256
10555.23 269
10556.20 263
10557.17 282
10558.14 278
10559.11 295
10560.08 284
10561.05 330
10562.02 342
10562.99 361
10563.96 350
10564.93 375
10565.90 375
10566.88 453
10567.85 444
10568.82 385
10569.79 355
10570.76 349
10571.73 310
10572.70 331
10573.67 325
10574.64 319
10575.61 280
10576.58 286
10577.56 305
10578.53 276
10579.50 261
10580.47 270
10581.44 324
10582.41 316
10583.38 331
10584.35 304
10585.33 280
10586.30 294
10587.27 314
10588.24 296
10589.21 316
10590.18 368
10591.16 341
10592.13 339
10593.10 284
10594.07 308
10595.04 348
10596.02 315
10596.99 311
10597.96 372
10598.93 317
10599.90 316
10600.88 319
10601.85 288
10602.82 312
10603.79 328
10604.77 311
10605.74 296
10606.71 303
10607.68 255
10608.66 268
10609.63 296
10610.60 300
10611.57 274
10612.55 275
10613.52 274
10614.49 309
10615.47 261
10616.44 271
10617.41 283
10618.38 259
10619.36 298
10620.33 285
10621.30 296
10622.28 306
10623.25 309
10624.22 294
10625.20 269
10626.17 311
10627.14 313
10628.12 316
10629.09 320
10630.06 259
10631.04 328
10632.01 315
10632.99 328
10633.96 296
10634.93 265
10635.91 295
10636.88 331
10637.86 303
10638.83 300
10639.80 314
10640.78 340
10641.75 357
10642.73 375
10643.70 374
10644.67 409
10645.65 414
10646.62 332
10647.60 351
10648.57 335
10649.55 325
10650.52 312
10651.50 323
10652.47 316
10653.44 297
10654.42 303
10655.39 296
10656.37 306
10657.34 283
10658.32 275
10659.29 315
10660.27 309
10661.24 321
10662.22 316
10663.19 307
10664.17 300
10665.14 280
10666.12 328
10667.09 314
10668.07 290
10669.04 343
10670.02 321
10671.00 310
10671.97 299
10672.95 312
10673.92 290
10674.90 316
10675.87 321
10676.85 307
10677.83 269
10678.80 253
10679.78 286
10680.75 311
10681.73 292
10682.70 315
10683.68 337
10684.66 300
10685.63 324
10686.61 293
10687.59 305
10688.56 344
10689.54 328
10690.51 293
10691.49 297
10692.47 299
10693.44 268
10694.42 288
10695.40 312
10696.37 290
10697.35 272
10698.33 299
10699.30 271
10700.28 280
10701.26 282
10702.23 244
10703.21 241
10704.19 266
10705.17 297
10706.14 283
10707.12 294
10708.10 225
10709.07 229
10710.05 256
10711.03 272
10712.01 255
10712.98 281
10713.96 312
10714.94 292
10715.92 219
10716.89 252
10717.87 286
10718.85 258
10719.83 304
10720.80 282
10721.78 248
10722.76 259
10723.74 269
10724.71 289
10725.69 280
10726.67 279
10727.65 289
10728.63 264
10729.61 255
10730.58 237
10731.56 247
10732.54 261
10733.52 289
10734.50 297
10735.48 254
10736.45 232
10737.43 268
10738.41 286
10739.39 273
10740.37 242
10741.35 270
10742.33 305
10743.30 295
10744.28 276
10745.26 252
10746.24 267
10747.22 247
10748.20 263
10749.18 266
10750.16 263
10751.14 272
10752.11 252
10753.09 250
10754.07 260
10755.05 254
10756.03 241
10757.01 256
10757.99 255
10758.97 291
10759.95 312
10760.93 278
10761.91 252
10762.89 281
10763.87 257
10764.85 269
10765.83 265
10766.81 248
10767.79 232
10768.77 254
10769.75 250
10770.73 243
10771.71 254
10772.69 271
10773.67 274
10774.65 279
10775.63 243
10776.61 225
10777.59 254
10778.57 236
10779.55 255
10780.53 216
10781.51 243
10782.49 275
10783.47 258
10784.45 255
10785.43 228
10786.41 262
10787.39 242
10788.38 285
10789.36 240
10790.34 252
10791.32 210
10792.30 248
10793.28 277
10794.26 271
10795.24 226
10796.22 219
10797.21 265
10798.19 275
10799.17 236
10800.15 247
10801.13 260
10802.11 243
10803.09 262
10804.08 237
10805.06 241
10806.04 268
10807.02 261
10808.00 251
10808.98 256
10809.97 257
10810.95 283
10811.93 271
10812.91 267
10813.89 259
10814.88 259
10815.86 244
10816.84 295
10817.82 249
10818.80 255
10819.79 274
10820.77 294
10821.75 283
10822.73 254
10823.72 294
10824.70 238
10825.68 268
10826.66 268
10827.65 247
10828.63 256
10829.61 279
10830.59 320
10831.58 302
10832.56 261
10833.54 274
10834.53 277
10835.51 288
10836.49 252
10837.47 255
10838.46 298
10839.44 248
10840.42 265
10841.41 250
10842.39 266
10843.37 269
10844.36 308
10845.34 279
10846.32 260
10847.31 267
10848.29 239
10849.27 289
10850.26 311
10851.24 305
10852.23 284
10853.21 314
10854.19 273
10855.18 271
10856.16 276
10857.14 297
10858.13 286
10859.11 281
10860.10 299
10861.08 258
10862.07 269
10863.05 276
10864.03 303
10865.02 265
10866.00 255
10866.99 267
10867.97 299
10868.96 299
10869.94 282
10870.92 283
10871.91 310
10872.89 329
10873.88 314
10874.86 313
10875.85 293
10876.83 312
10877.82 261
10878.80 287
10879.79 278
10880.77 296
10881.76 304
10882.74 318
10883.73 268
10884.71 263
10885.70 288
10886.68 302
10887.67 310
10888.66 337
10889.64 331
10890.63 317
10891.61 365
10892.60 352
10893.58 321
10894.57 382
10895.55 364
10896.54 326
10897.53 355
10898.51 335
10899.50 333
10900.48 345
10901.47 319
10902.46 334
10903.44 343
10904.43 356
10905.41 380
10906.40 358
10907.39 343
10908.37 317
10909.36 326
10910.35 355
10911.33 333
10912.32 319
10913.30 306
10914.29 337
10915.28 373
10916.26 404
10917.25 345
10918.24 392
10919.22 380
10920.21 394
10921.20 403
10922.19 390
10923.17 385
10924.16 380
10925.15 360
10926.13 386
10927.12 350
10928.11 403
10929.09 379
10930.08 342
10931.07 384
10932.06 330
10933.04 370
10934.03 395
10935.02 455
10936.01 392
10936.99 413
10937.98 391
10938.97 394
10939.96 406
10940.94 437
10941.93 456
10942.92 441
10943.91 454
10944.90 452
10945.88 494
10946.87 520
10947.86 514
10948.85 487
10949.84 509
10950.82 495
10951.81 479
10952.80 522
10953.79 481
10954.78 480
10955.77 475
10956.76 507
10957.74 492
10958.73 566
10959.72 589
10960.71 577
10961.70 600
10962.69 669
10963.68 682
10964.66 689
10965.65 589
10966.64 558
10967.63 594
10968.62 589
10969.61 562
10970.60 530
10971.59 483
10972.58 472
10973.57 492
10974.56 475
10975.54 476
10976.53 506
10977.52 494
10978.51 492
10979.50 510
10980.49 495
10981.48 511
10982.47 505
10983.46 492
10984.45 481
10985.44 539
10986.43 571
10987.42 535
10988.41 561
10989.40 524
10990.39 482
10991.38 540
10992.37 506
10993.36 471
10994.35 494
10995.34 536
10996.33 556
10997.32 590
10998.31 594
10999.30 685
11000.29 739
11001.28 810
11002.27 882
11003.26 913
11004.25 987
11005.25 1042
11006.24 1015
11007.23 942
11008.22 784
11009.21 817
11010.20 714
11011.19 645
11012.18 628
11013.17 564
11014.16 532
11015.15 513
11016.15 504
11017.14 470
11018.13 434
11019.12 447
11020.11 450
11021.10 463
11022.09 459
11023.09 464
11024.08 449
11025.07 419
11026.06 487
11027.05 455
11028.04 454
11029.03 452
11030.03 445
11031.02 477
11032.01 465
11033.00 453
11033.99 424
11034.99 399
11035.98 400
11036.97 396
11037.96 402
11038.95 409
11039.95 414
11040.94 426
11041.93 388
11042.92 432
11043.92 419
11044.91 389
11045.90 394
11046.89 427
11047.89 378
11048.88 393
11049.87 418
11050.86 390
11051.86 368
11052.85 398
11053.84 402
11054.84 339
11055.83 354
11056.82 373
11057.81 355
11058.81 362
11059.80 356
11060.79 343
11061.79 354
11062.78 349
11063.77 373
11064.77 359
11065.76 366
11066.75 326
11067.75 343
11068.74 387
11069.73 376
11070.73 368
11071.72 373
11072.72 380
11073.71 383
11074.70 398
11075.70 361
11076.69 394
11077.69 373
11078.68 386
11079.67 354
11080.67 352
11081.66 378
11082.66 398
11083.65 362
11084.64 359
11085.64 351
11086.63 353
11087.63 341
11088.62 330
11089.62 334
11090.61 318
11091.60 326
11092.60 316
11093.59 343
11094.59 321
11095.58 329
11096.58 342
11097.57 356
11098.57 312
11099.56 308
11100.56 358
11101.55 345
11102.55 354
11103.54 362
11104.54 346
11105.53 334
11106.53 315
11107.52 334
11108.52 337
11109.51 321
11110.51 297
11111.51 318
11112.50 293
11113.50 300
11114.49 361
11115.49 386
11116.48 331
11117.48 289
11118.47 296
11119.47 304
11120.47 276
11121.46 333
11122.46 345
11123.45 343
11124.45 328
11125.45 360
11126.44 373
11127.44 333
11128.44 321
11129.43 329
11130.43 300
11131.42 361
11132.42 326
11133.42 315
11134.41 307
11135.41 326
11136.41 326
11137.40 325
11138.40 337
11139.40 303
11140.39 342
11141.39 292
11142.39 319
11143.38 322
11144.38 322
11145.38 333
11146.37 336
11147.37 315
11148.37 284
11149.37 323
11150.36 340
11151.36 320
11152.36 320
11153.35 300
11154.35 302
11155.35 322
11156.35 301
11157.34 271
11158.34 285
11159.34 295
11160.34 308
11161.34 340
11162.33 329
11163.33 310
11164.33 288
11165.33 269
11166.32 283
11167.32 314
11168.32 275
11169.32 290
11170.32 285
11171.31 268
11172.31 301
11173.31 247
11174.31 293
11175.31 309
11176.31 324
11177.30 322
11178.30 300
11179.30 322
11180.30 298
11181.30 252
11182.30 267
11183.30 299
11184.29 283
11185.29 282
11186.29 279
11187.29 260
11188.29 269
11189.29 293
11190.29 300
11191.29 267
11192.29 268
11193.29 326
11194.28 325
11195.28 324
11196.28 307
11197.28 261
11198.28 262
11199.28 245
11200.28 273
11201.28 282
11202.28 247
11203.28 264
11204.28 296
11205.28 266
11206.28 301
11207.28 274
11208.28 312
11209.28 277
11210.28 276
11211.28 253
11212.28 269
11213.28 293
11214.28 264
11215.28 301
11216.28 267
11217.28 281
11218.28 287
11219.28 268
11220.28 257
11221.28 282
11222.28 259
11223.28 264
11224.28 295
11225.28 249
11226.28 225
11227.28 226
11228.28 213
11229.28 264
11230.28 265
11231.28 249
11232.29 264
11233.29 248
11234.29 289
11235.29 233
11236.29 263
11237.29 283
11238.29 278
11239.29 269
11240.29 234
11241.30 244
11242.30 269
11243.30 264
11244.30 280
11245.30 228
11246.30 290
11247.30 277
11248.31 291
11249.31 276
11250.31 284
11251.31 264
11252.31 251
11253.31 278
11254.32 292
11255.32 282
11256.32 223
11257.32 281
11258.32 276
11259.33 250
11260.33 277
11261.33 287
11262.33 279
11263.33 270
11264.34 281
11265.34 284
11266.34 309
11267.34 235
11268.35 260
11269.35 277
11270.35 306
11271.35 296
11272.36 281
11273.36 275
11274.36 271
11275.37 294
11276.37 299
11277.37 300
11278.37 269
11279.38 306
11280.38 269
11281.38 301
11282.39 291
11283.39 287
11284.39 302
11285.40 309
11286.40 314
11287.40 314
11288.41 345
11289.41 279
11290.41 278
11291.42 274
11292.42 271
11293.42 297
11294.43 329
11295.43 268
11296.43 271
11297.44 236
11298.44 297
11299.45 271
11300.45 322
11301.45 309
11302.46 325
11303.46 310
11304.47 301
11305.47 269
11306.47 273
11307.48 254
11308.48 289
11309.49 319
11310.49 263
11311.50 276
11312.50 295
11313.50 331
11314.51 296
11315.51 332
11316.52 342
11317.52 365
11318.53 282
11319.53 301
11320.54 288
11321.54 290
11322.55 315
11323.55 305
11324.56 339
11325.56 288
11326.57 274
11327.57 291
11328.58 332
11329.58 264
11330.59 319
11331.59 291
11332.60 317
11333.60 255
11334.61 282
11335.61 276
11336.62 297
11337.63 305
11338.63 270
11339.64 271
11340.64 315
11341.65 331
11342.65 337
11343.66 325
11344.67 333
11345.67 365
11346.68 333
11347.68 385
11348.69 348
11349.70 309
11350.70 294
11351.71 328
11352.71 317
11353.72 275
11354.73 293
11355.73 270
11356.74 257
11357.75 279
11358.75 311
11359.76 266
11360.77 302
11361.77 304
11362.78 284
11363.79 272
11364.79 272
11365.80 252
11366.81 295
11367.81 256
11368.82 283
11369.83 293
11370.83 280
11371.84 280
11372.85 239
11373.86 272
11374.86 259
11375.87 314
11376.88 270
11377.89 296
11378.89 264
11379.90 286
11380.91 255
11381.92 290
11382.92 258
11383.93 289
11384.94 283
11385.95 297
11386.95 281
11387.96 245
11388.97 336
11389.98 262
11390.99 274
11391.99 253
11393.00 299
11394.01 288
11395.02 286
11396.03 300
11397.03 307
11398.04 284
11399.05 283
11400.06 259
11401.07 280
11402.08 257
11403.08 297
11404.09 252
11405.10 237
11406.11 280
11407.12 230
11408.13 258
11409.14 286
11410.14 260
11411.15 242
11412.16 284
11413.17 291
11414.18 287
11415.19 276
11416.20 260
11417.21 259
11418.22 254
11419.23 271
11420.23 250
11421.24 278
11422.25 286
11423.26 277
11424.27 231
11425.28 271
11426.29 265
11427.30 273
11428.31 292
11429.32 313
11430.33 272
11431.34 269
11432.35 293
11433.36 256
11434.37 283
11435.38 257
11436.39 308
11437.40 257
11438.41 298
11439.42 285
11440.43 300
11441.44 273
11442.45 299
11443.46 245
11444.47 274
11445.48 319
11446.49 289
11447.50 252
11448.51 244
11449.52 254
11450.53 256
11451.54 283
11452.55 274
11453.56 297
11454.58 283
11455.59 301
11456.60 323
11457.61 345
11458.62 317
11459.63 332
11460.64 291
11461.65 307
11462.66 286
11463.67 260
11464.69 276
11465.70 257
11466.71 301
11467.72 276
11468.73 292
11469.74 307
11470.75 317
11471.77 316
11472.78 335
11473.79 308
11474.80 336
11475.81 304
11476.82 327
11477.84 322
11478.85 314
11479.86 300
11480.87 275
11481.88 315
11482.89 282
11483.91 289
11484.92 294
11485.93 341
11486.94 283
11487.96 270
11488.97 280
11489.98 326
11490.99 327
11492.00 301
11493.02 271
11494.03 326
11495.04 306
11496.06 305
11497.07 278
11498.08 294
11499.09 317
11500.11 342
11501.12 314
11502.13 308
11503.14 341
11504.16 310
11505.17 311
11506.18 284
11507.20 304
11508.21 343
11509.22 303
11510.24 334
11511.25 312
11512.26 319
11513.28 322
11514.29 335
11515.30 307
11516.32 298
11517.33 277
11518.34 331
11519.36 330
11520.37 306
11521.38 302
11522.40 303
11523.41 324
11524.43 297
11525.44 304
11526.45 315
11527.47 317
11528.48 287
11529.50 347
11530.51 322
11531.52 311
11532.54 341
11533.55 341
11534.57 311
11535.58 345
11536.60 327
11537.61 313
11538.62 342
11539.64 358
11540.65 285
11541.67 318
11542.68 350
11543.70 338
11544.71 350
11545.73 390
11546.74 385
11547.76 355
11548.77 403
11549.79 416
11550.80 422
11551.82 377
11552.83 427
11553.85 390
11554.86 419
11555.88 389
11556.89 409
11557.91 438
11558.92 408
11559.94 411
11560.95 391
11561.97 406
11562.98 427
11564.00 441
11565.02 398
11566.03 411
11567.05 436
11568.06 488
11569.08 491
11570.10 445
11571.11 429
11572.13 452
11573.14 473
11574.16 453
11575.18 477
11576.19 501
11577.21 543
11578.22 507
11579.24 491
11580.26 535
11581.27 566
11582.29 597
11583.31 639
11584.32 635
11585.34 693
11586.35 667
11587.37 701
11588.39 686
11589.40 737
11590.42 664
11591.44 654
11592.46 714
11593.47 750
11594.49 782
11595.51 784
11596.52 925
11597.54 1011
11598.56 1146
11599.57 1318
11600.59 1513
11601.61 1757
11602.63 1905
11603.64 2016
11604.66 2032
11605.68 2088
11606.70 1940
11607.71 1790
11608.73 1507
11609.75 1336
11610.77 1133
11611.78 1017
11612.80 824
11613.82 769
11614.84 710
11615.85 655
11616.87 638
11617.89 668
11618.91 624
11619.93 599
11620.95 583
11621.96 567
11622.98 493
11624.00 527
11625.02 546
11626.04 507
11627.05 476
11628.07 465
11629.09 531
11630.11 507
11631.13 542
11632.15 555
11633.17 492
11634.18 501
11635.20 508
11636.22 489
11637.24 486
11638.26 463
11639.28 500
11640.30 513
11641.32 524
11642.34 480
11643.35 509
11644.37 485
11645.39 460
11646.41 491
11647.43 487
11648.45 459
11649.47 409
11650.49 390
11651.51 390
11652.53 408
11653.55 401
11654.57 362
11655.59 405
11656.61 389
11657.63 373
11658.65 367
11659.67 382
11660.69 392
11661.71 379
11662.73 381
11663.75 394
11664.77 385
11665.79 398
11666.81 388
11667.83 402
11668.85 402
11669.87 369
11670.89 437
11671.91 399
11672.93 424
11673.95 409
11674.97 421
11675.99 417
11677.01 438
11678.03 492
11679.05 455
11680.07 426
11681.09 438
11682.11 472
11683.13 477
11684.15 451
11685.18 426
11686.20 461
11687.22 453
11688.24 461
11689.26 400
11690.28 442
11691.30 415
11692.32 432
11693.34 417
11694.37 424
11695.39 400
11696.41 430
11697.43 401
11698.45 410
11699.47 388
11700.49 383
11701.52 420
11702.54 411
11703.56 409
11704.58 397
11705.60 394
11706.62 346
11707.65 367
11708.67 336
11709.69 394
11710.71 388
11711.73 392
11712.76 313
11713.78 387
11714.80 363
11715.82 371
11716.85 352
11717.87 335
11718.89 338
11719.91 364
11720.94 377
11721.96 359
11722.98 346
11724.00 323
11725.03 329
11726.05 347
11727.07 344
11728.09 320
11729.12 349
11730.14 338
11731.16 357
11732.19 351
11733.21 327
11734.23 332
11735.25 334
11736.28 309
11737.30 337
11738.32 328
11739.35 302
11740.37 329
11741.39 327
11742.42 314
11743.44 277
11744.46 329
11745.49 303
11746.51 350
11747.54 371
11748.56 337
11749.58 334
11750.61 299
11751.63 330
11752.65 313
11753.68 324
11754.70 356
11755.73 389
11756.75 330
11757.77 308
11758.80 349
11759.82 335
11760.85 305
11761.87 318
11762.90 321
11763.92 333
11764.94 297
11765.97 303
11766.99 258
11768.02 277
11769.04 335
11770.07 299
11771.09 265
11772.12 289
11773.14 310
11774.17 303
11775.19 303
11776.22 323
11777.24 313
11778.27 272
11779.29 291
11780.32 277
11781.34 306
11782.37 292
11783.39 302
11784.42 325
11785.44 277
11786.47 271
11787.49 308
11788.52 312
11789.54 268
11790.57 298
11791.59 277
11792.62 290
11793.65 282
11794.67 290
11795.70 300
11796.72 294
11797.75 303
11798.77 323
11799.80 268
11800.83 273
11801.85 288
11802.88 260
11803.90 279
11804.93 266
11805.96 287
11806.98 268
11808.01 303
11809.04 296
11810.06 283
11811.09 279
11812.12 303
11813.14 256
11814.17 238
11815.20 289
11816.22 225
11817.25 283
11818.28 285
11819.30 250
11820.33 244
11821.36 291
11822.38 253
11823.41 241
11824.44 260
11825.46 260
11826.49 314
11827.52 266
11828.54 267
11829.57 265
11830.60 267
11831.63 219
11832.65 273
11833.68 286
11834.71 257
11835.74 274
11836.76 250
11837.79 265
11838.82 259
11839.85 266
11840.87 277
11841.90 274
11842.93 265
11843.96 241
11844.99 249
11846.01 267
11847.04 259
11848.07 228
11849.10 228
11850.13 268
11851.15 233
11852.18 242
11853.21 259
11854.24 261
11855.27 263
11856.30 252
11857.32 299
11858.35 255
11859.38 269
11860.41 299
11861.44 269
11862.47 268
11863.50 272
11864.52 301
11865.55 244
11866.58 233
11867.61 255
11868.64 270
11869.67 277
11870.70 249
11871.73 265
11872.76 278
11873.79 254
11874.81 289
11875.84 274
11876.87 257
11877.90 252
11878.93 243
11879.96 239
11880.99 276
11882.02 265
11883.05 260
11884.08 244
11885.11 246
11886.14 276
11887.17 304
11888.20 258
11889.23 275
11890.26 262
11891.29 269
11892.32 291
11893.35 273
11894.38 303
11895.41 270
11896.44 258
11897.47 268
11898.50 285
11899.53 310
11900.56 298
11901.59 272
11902.62 294
11903.65 308
11904.68 292
11905.71 291
11906.74 358
11907.77 385
11908.80 366
11909.83 317
11910.86 301
11911.90 291
11912.93 308
11913.96 323
11914.99 286
11916.02 290
11917.05 320
11918.08 316
11919.11 296
11920.14 275
11921.17 294
11922.21 338
11923.24 348
11924.27 305
11925.30 296
11926.33 302
11927.36 284
11928.39 333
11929.43 366
11930.46 327
11931.49 343
11932.52 340
11933.55 415
11934.58 367
11935.62 398
11936.65 378
11937.68 444
11938.71 427
11939.74 389
11940.78 371
11941.81 392
11942.84 333
11943.87 309
11944.90 351
11945.94 333
11946.97 337
11948.00 310
11949.03 310
11950.07 279
11951.10 316
11952.13 320
11953.16 302
11954.20 255
11955.23 265
11956.26 293
11957.29 285
11958.33 292
11959.36 280
11960.39 300
11961.43 279
11962.46 286
11963.49 307
11964.53 261
11965.56 223
11966.59 270
11967.62 285
11968.66 280
11969.69 247
11970.72 295
11971.76 264
11972.79 291
11973.83 259
11974.86 260
11975.89 265
11976.93 269
11977.96 271
11978.99 247
11980.03 269
11981.06 273
11982.09 285
11983.13 295
11984.16 288
11985.20 247
11986.23 261
11987.26 274
11988.30 279
11989.33 293
11990.37 261
11991.40 236
11992.44 259
11993.47 259
11994.50 254
11995.54 236
11996.57 244
11997.61 291
11998.64 281
11999.68 260
12000.71 258
12001.75 269
12002.78 301
12003.82 248
12004.85 276
12005.89 304
12006.92 329
12007.96 274
12008.99 239
12010.03 237
12011.06 279
12012.10 261
12013.13 316
12014.17 291
12015.20 312
12016.24 293
12017.27 305
12018.31 303
12019.34 297
12020.38 301
12021.41 301
12022.45 343
12023.49 344
12024.52 290
12025.56 300
12026.59 307
12027.63 289
12028.66 320
12029.70 297
12030.74 275
12031.77 280
12032.81 275
12033.84 249
12034.88 286
12035.92 279
12036.95 322
12037.99 316
12039.03 292
12040.06 315
12041.10 275
12042.13 298
12043.17 305
12044.21 288
12045.24 283
12046.28 305
12047.32 263
12048.35 278
12049.39 271
12050.43 269
12051.46 296
12052.50 278
12053.54 304
12054.58 290
12055.61 293
12056.65 262
12057.69 293
12058.72 269
12059.76 301
12060.80 326
12061.84 319
12062.87 286
12063.91 311
12064.95 320
12065.98 262
12067.02 306
12068.06 322
12069.10 290
12070.14 293
12071.17 289
12072.21 315
12073.25 296
12074.29 279
12075.32 278
12076.36 302
12077.40 318
12078.44 301
12079.48 310
12080.51 269
12081.55 311
12082.59 316
12083.63 299
12084.67 307
12085.71 340
12086.74 331
12087.78 292
12088.82 285
12089.86 278
12090.90 322
12091.94 355
12092.97 354
12094.01 324
12095.05 371
12096.09 333
12097.13 335
12098.17 349
12099.21 328
12100.25 282
12101.29 313
12102.32 379
12103.36 367
12104.40 330
12105.44 382
12106.48 411
12107.52 392
12108.56 409
12109.60 365
12110.64 347
12111.68 359
12112.72 351
12113.76 369
12114.80 370
12115.84 360
12116.88 315
12117.92 303
12118.96 289
12120.00 253
12121.04 276
12122.07 302
12123.11 280
12124.15 286
12125.19 271
12126.23 286
12127.28 263
12128.32 263
12129.36 265
12130.40 268
12131.44 236
12132.48 270
12133.52 256
12134.56 264
12135.60 246
12136.64 270
12137.68 288
12138.72 256
12139.76 281
12140.80 253
12141.84 255
12142.88 233
12143.92 250
12144.96 249
12146.00 254
12147.05 260
12148.09 255
12149.13 272
12150.17 242
12151.21 215
12152.25 254
12153.29 290
12154.33 261
12155.38 283
12156.42 264
12157.46 258
12158.50 212
12159.54 246
12160.58 250
12161.62 234
12162.67 250
12163.71 252
12164.75 254
12165.79 245
12166.83 253
12167.87 236
12168.92 244
12169.96 242
12171.00 237
12172.04 242
12173.08 259
12174.13 220
12175.17 222
12176.21 259
12177.25 257
12178.30 238
12179.34 253
12180.38 268
12181.42 263
12182.47 246
12183.51 250
12184.55 243
12185.59 247
12186.64 265
12187.68 265
12188.72 246
12189.76 241
12190.81 259
12191.85 260
12192.89 266
12193.94 246
12194.98 230
12196.02 271
12197.06 279
12198.11 266
12199.15 252
12200.19 278
12201.24 258
12202.28 271
12203.32 275
12204.37 256
12205.41 255
12206.45 244
12207.50 237
12208.54 240
12209.59 241
12210.63 266
12211.67 242
12212.72 228
12213.76 263
12214.80 227
12215.85 195
12216.89 205
12217.94 246
12218.98 260
12220.02 224
12221.07 222
12222.11 263
12223.16 234
12224.20 209
12225.25 244
12226.29 226
12227.33 259
12228.38 257
12229.42 265
12230.47 230
12231.51 250
12232.56 251
12233.60 268
12234.65 256
12235.69 259
12236.74 232
12237.78 283
12238.83 267
12239.87 230
12240.92 244
12241.96 249
12243.01 265
12244.05 251
12245.10 266
12246.14 219
12247.19 245
12248.23 254
12249.28 213
12250.32 210
12251.37 256
12252.41 259
12253.46 244
12254.50 226
12255.55 256
12256.60 219
12257.64 223
12258.69 223
12259.73 220
12260.78 233
12261.82 265
12262.87 249
12263.92 224
12264.96 238
12266.01 248
12267.05 241
12268.10 248
12269.15 231
12270.19 192
12271.24 226
12272.29 218
12273.33 241
12274.38 171
12275.43 225
12276.47 225
12277.52 194
12278.57 209
12279.61 255
12280.66 230
12281.71 234
12282.75 217
12283.80 221
12284.85 191
12285.89 216
12286.94 216
12287.99 212
12289.03 221
12290.08 203
12291.13 213
12292.18 199
12293.22 215
12294.27 227
12295.32 235
12296.36 207
12297.41 235
12298.46 211
12299.51 207
12300.55 186
12301.60 219
12302.65 215
12303.70 229
12304.74 247
12305.79 233
12306.84 210
12307.89 228
12308.94 240
12309.98 250
12311.03 227
12312.08 223
12313.13 202
12314.18 208
12315.22 206
12316.27 202
12317.32 234
12318.37 183
12319.42 187
12320.47 216
12321.51 194
12322.56 203
12323.61 218
12324.66 217
12325.71 216
12326.76 203
12327.81 192
12328.85 195
12329.90 196
12330.95 178
12332.00 207
12333.05 200
12334.10 185
12335.15 187
12336.20 205
12337.25 217
12338.30 213
12339.34 217
12340.39 218
12341.44 216
12342.49 215
12343.54 209
12344.59 171
12345.64 198
12346.69 204
12347.74 219
12348.79 200
12349.84 205
12350.89 229
12351.94 245
12352.99 240
12354.04 211
12355.09 197
12356.14 195
12357.19 224
12358.24 204
12359.29 209
12360.34 166
12361.39 197
12362.44 233
12363.49 196
12364.54 197
12365.59 204
12366.64 224
12367.69 221
12368.74 185
12369.79 184
12370.84 213
12371.89 231
12372.94 252
12373.99 214
12375.04 206
12376.09 217
12377.15 217
12378.20 228
12379.25 192
12380.30 189
12381.35 219
12382.40 238
12383.45 245
12384.50 175
12385.55 167
12386.60 219
12387.66 224
12388.71 232
12389.76 201
12390.81 203
12391.86 220
12392.91 240
12393.96 203
12395.02 216
12396.07 216
12397.12 234
12398.17 236
12399.22 215
12400.27 216
12401.33 214
12402.38 237
12403.43 232
12404.48 236
12405.53 223
12406.59 245
12407.64 235
12408.69 213
12409.74 199
12410.80 214
12411.85 236
12412.90 234
12413.95 217
12415.00 193
12416.06 217
12417.11 227
12418.16 249
12419.21 240
12420.27 187
12421.32 219
12422.37 242
12423.43 266
12424.48 191
12425.53 221
12426.58 229
12427.64 240
12428.69 216
12429.74 196
12430.80 226
12431.85 266
12432.90 251
12433.96 231
12435.01 207
12436.06 233
12437.12 263
12438.17 246
12439.22 235
12440.28 230
12441.33 229
12442.38 265
12443.44 218
12444.49 213
12445.54 204
12446.60 241
12447.65 245
12448.71 243
12449.76 242
12450.81 249
12451.87 246
12452.92 234
12453.98 236
12455.03 227
12456.08 232
12457.14 254
12458.19 261
12459.25 254
12460.30 223
12461.36 218
12462.41 220
12463.46 215
12464.52 244
12465.57 239
12466.63 241
12467.68 256
12468.74 251
12469.79 262
12470.85 246
12471.90 259
12472.96 267
12474.01 262
12475.07 291
12476.12 284
12477.18 299
12478.23 334
12479.29 306
12480.34 309
12481.40 288
12482.45 307
12483.51 347
12484.56 302
12485.62 307
12486.67 350
12487.73 336
12488.79 350
12489.84 347
12490.90 349
12491.95 354
12493.01 347
12494.06 425
12495.12 437
12496.18 562
12497.23 644
12498.29 680
12499.34 753
12500.40 813
12501.46 707
12502.51 680
12503.57 697
12504.62 582
12505.68 537
12506.74 515
12507.79 464
12508.85 436
12509.91 399
12510.96 357
12512.02 374
12513.08 353
12514.13 312
12515.19 345
12516.25 319
12517.30 264
12518.36 267
12519.42 265
12520.47 301
12521.53 325
12522.59 308
12523.64 313
12524.70 291
12525.76 321
12526.82 311
12527.87 279
12528.93 308
12529.99 330
12531.04 290
12532.10 270
12533.16 279
12534.22 283
12535.27 317
12536.33 302
12537.39 321
12538.45 279
12539.50 287
12540.56 277
12541.62 283
12542.68 274
12543.74 263
12544.79 270
12545.85 290
12546.91 279
12547.97 316
12549.03 280
12550.08 289
12551.14 309
12552.20 276
12553.26 277
12554.32 263
12555.38 282
12556.43 293
12557.49 286
12558.55 269
12559.61 276
12560.67 304
12561.73 332
12562.79 292
12563.84 313
12564.90 299
12565.96 265
12567.02 283
12568.08 296
12569.14 307
12570.20 284
12571.26 361
12572.32 351
12573.37 400
12574.43 407
12575.49 405
12576.55 416
12577.61 453
12578.67 481
12579.73 511
12580.79 492
12581.85 472
12582.91 457
12583.97 415
12585.03 412
12586.09 343
12587.15 356
12588.21 368
12589.27 377
12590.33 388
12591.39 369
12592.45 354
12593.51 355
12594.57 400
12595.63 401
12596.69 364
12597.75 317
12598.81 317
12599.87 317
12600.93 349
12601.99 291
12603.05 344
12604.11 335
12605.17 310
12606.23 318
12607.29 308
12608.35 293
12609.41 291
12610.47 320
12611.53 309
12612.59 283
12613.66 282
12614.72 302
12615.78 327
12616.84 326
12617.90 294
12618.96 311
12620.02 289
12621.08 330
12622.14 296
12623.20 299
12624.27 290
12625.33 296
12626.39 284
12627.45 280
12628.51 264
12629.57 302
12630.63 320
12631.70 318
12632.76 296
12633.82 284
12634.88 323
12635.94 285
12637.00 288
12638.07 307
12639.13 281
12640.19 288
12641.25 312
12642.31 274
12643.38 346
12644.44 296
12645.50 311
12646.56 319
12647.63 344
12648.69 331
12649.75 335
12650.81 349
12651.88 343
12652.94 319
12654.00 317
12655.06 300
12656.13 343
12657.19 334
12658.25 334
12659.31 353
12660.38 364
12661.44 364
12662.50 318
12663.57 376
12664.63 395
12665.69 366
12666.75 415
12667.82 351
12668.88 347
12669.94 326
12671.01 336
12672.07 330
12673.13 348
12674.20 323
12675.26 356
12676.32 325
12677.39 355
12678.45 351
12679.51 329
12680.58 351
12681.64 338
12682.71 356
12683.77 344
12684.83 346
12685.90 361
12686.96 378
12688.03 379
12689.09 415
12690.15 360
12691.22 379
12692.28 392
12693.35 349
12694.41 322
12695.47 335
12696.54 376
12697.60 381
12698.67 404
12699.73 405
12700.80 378
12701.86 444
12702.93 402
12703.99 432
12705.05 426
12706.12 451
12707.18 497
12708.25 437
12709.31 454
12710.38 466
12711.44 434
12712.51 408
12713.57 441
12714.64 412
12715.70 438
12716.77 408
12717.83 411
12718.90 405
12719.96 383
12721.03 381
12722.10 410
12723.16 396
12724.23 375
12725.29 413
12726.36 427
12727.42 404
12728.49 403
12729.55 335
12730.62 379
12731.69 390
12732.75 356
12733.82 346
12734.88 353
12735.95 337
12737.02 319
12738.08 357
12739.15 331
12740.21 340
12741.28 325
12742.35 306
12743.41 355
12744.48 339
12745.55 331
12746.61 340
12747.68 355
12748.75 331
12749.81 331
12750.88 333
12751.95 358
12753.01 346
12754.08 356
12755.15 326
12756.21 305
12757.28 322
12758.35 345
12759.41 342
12760.48 291
12761.55 284
12762.61 348
12763.68 301
12764.75 271
12765.82 292
12766.88 300
12767.95 313
12769.02 312
12770.09 297
12771.15 261
12772.22 288
12773.29 289
12774.36 254
12775.42 248
12776.49 254
12777.56 301
12778.63 287
12779.69 302
12780.76 255
12781.83 237
12782.90 272
12783.97 297
12785.03 268
12786.10 293
12787.17 314
12788.24 308
12789.31 277
12790.37 254
12791.44 250
12792.51 265
12793.58 285
12794.65 271
12795.72 262
12796.79 272
12797.85 295
12798.92 271
12799.99 267
12801.06 257
12802.13 271
12803.20 249
12804.27 226
12805.34 260
12806.40 265
12807.47 263
12808.54 247
12809.61 261
12810.68 290
12811.75 273
12812.82 252
12813.89 263
12814.96 257
12816.03 237
12817.10 246
12818.17 266
12819.23 266
12820.30 274
12821.37 248
12822.44 262
12823.51 288
12824.58 274
12825.65 244
12826.72 266
12827.79 245
12828.86 215
12829.93 249
12831.00 241
12832.07 259
12833.14 236
12834.21 265
12835.28 247
12836.35 244
12837.42 232
12838.49 222
12839.56 228
12840.63 230
12841.70 252
12842.77 250
12843.85 256
12844.92 212
12845.99 252
12847.06 247
12848.13 248
12849.20 244
12850.27 211
12851.34 250
12852.41 219
12853.48 236
12854.55 234
12855.62 227
12856.69 209
12857.77 221
12858.84 243
12859.91 247
12860.98 227
12862.05 243
12863.12 205
12864.19 219
12865.26 216
12866.34 200
12867.41 210
12868.48 206
12869.55 220
12870.62 233
12871.69 228
12872.77 223
12873.84 214
12874.91 208
12875.98 228
12877.05 214
12878.12 231
12879.20 233
12880.27 214
12881.34 214
12882.41 241
12883.49 215
12884.56 196
12885.63 225
12886.70 243
12887.77 230
12888.85 210
12889.92 218
12890.99 218
12892.06 229
12893.14 198
12894.21 171
12895.28 206
12896.35 203
12897.43 207
12898.50 214
12899.57 218
12900.65 210
12901.72 191
12902.79 206
12903.86 156
12904.94 200
12906.01 202
12907.08 216
12908.16 174
12909.23 186
12910.30 196
12911.38 206
12912.45 214
12913.52 193
12914.60 181
12915.67 195
12916.74 208
12917.82 183
12918.89 199
12919.97 196
12921.04 236
12922.11 221
12923.19 207
12924.26 188
12925.33 181
12926.41 177
12927.48 202
12928.56 210
12929.63 180
12930.70 212
12931.78 222
12932.85 205
12933.93 212
12935.00 199
12936.08 191
12937.15 208
12938.23 195
12939.30 218
12940.37 190
12941.45 186
12942.52 213
12943.60 203
12944.67 191
12945.75 210
12946.82 213
12947.90 195
12948.97 243
12950.05 190
12951.12 198
12952.20 213
12953.27 157
12954.35 157
12955.42 202
12956.50 212
12957.57 203
12958.65 214
12959.72 217
12960.80 220
12961.87 192
12962.95 207
12964.03 194
12965.10 217
12966.18 206
12967.25 197
12968.33 192
12969.40 160
12970.48 203
12971.56 237
12972.63 213
12973.71 195
12974.78 209
12975.86 212
12976.93 205
12978.01 217
12979.09 209
12980.16 207
12981.24 211
12982.32 190
12983.39 228
12984.47 216
12985.55 215
12986.62 170
12987.70 201
12988.77 239
12989.85 187
12990.93 218
12992.00 212
12993.08 227
12994.16 200
12995.23 199
12996.31 158
12997.39 199
12998.47 217
12999.54 188
13000.62 197
13001.70 182
13002.77 182
13003.85 197
13004.93 172
13006.01 178
13007.08 213
13008.16 234
13009.24 224
13010.31 208
13011.39 228
13012.47 184
13013.55 204
13014.63 203
13015.70 219
13016.78 194
13017.86 205
13018.94 224
13020.01 230
13021.09 216
13022.17 220
13023.25 206
13024.33 226
13025.40 216
13026.48 235
13027.56 243
13028.64 218
13029.72 214
13030.79 179
13031.87 219
13032.95 230
13034.03 225
13035.11 211
13036.19 216
13037.27 205
13038.34 223
13039.42 218
13040.50 235
13041.58 247
13042.66 221
13043.74 220
13044.82 215
13045.90 227
13046.97 211
13048.05 212
13049.13 228
13050.21 211
13051.29 226
13052.37 211
13053.45 217
13054.53 230
13055.61 224
13056.69 200
13057.77 207
13058.85 213
13059.93 240
13061.01 213
13062.09 222
13063.16 207
13064.24 208
13065.32 203
13066.40 220
13067.48 212
13068.56 219
13069.64 217
13070.72 231
13071.80 222
13072.88 195
13073.96 212
13075.04 210
13076.12 191
13077.20 179
13078.28 194
13079.36 186
13080.45 189
13081.53 224
13082.61 209
13083.69 213
13084.77 215
13085.85 167
13086.93 207
13088.01 192
13089.09 222
13090.17 191
13091.25 193
13092.33 205
13093.41 227
13094.49 161
13095.57 193
13096.66 202
13097.74 188
13098.82 208
13099.90 188
13100.98 201
13102.06 223
13103.14 217
13104.22 210
13105.31 201
13106.39 227
13107.47 183
13108.55 188
13109.63 189
13110.71 192
13111.79 195
13112.88 204
13113.96 179
13115.04 201
13116.12 205
13117.20 220
13118.29 167
13119.37 192
13120.45 171
13121.53 187
13122.61 218
13123.70 217
13124.78 209
13125.86 199
13126.94 181
13128.03 206
13129.11 183
13130.19 176
13131.27 216
13132.35 193
13133.44 218
13134.52 214
13135.60 193
13136.69 165
13137.77 176
13138.85 189
13139.93 178
13141.02 165
13142.10 183
13143.18 221
13144.27 191
13145.35 180
13146.43 176
13147.51 199
13148.60 201
13149.68 176
13150.76 170
13151.85 194
13152.93 200
13154.01 197
13155.10 169
13156.18 174
13157.26 187
13158.35 198
13159.43 182
13160.52 192
13161.60 176
13162.68 198
13163.77 178
13164.85 161
13165.93 157
13167.02 160
13168.10 189
13169.19 156
13170.27 197
13171.35 196
13172.44 200
13173.52 200
13174.61 183
13175.69 174
13176.78 183
13177.86 195
13178.94 171
13180.03 170
13181.11 173
13182.20 165
13183.28 173
13184.37 199
13185.45 163
13186.54 172
13187.62 193
13188.71 220
13189.79 188
13190.88 184
13191.96 193
13193.05 191
13194.13 183
13195.22 194
13196.30 212
13197.39 191
13198.47 187
13199.56 191
13200.64 197
13201.73 179
13202.81 197
13203.90 204
13204.98 198
13206.07 210
13207.16 192
13208.24 187
13209.33 197
13210.41 185
13211.50 180
13212.58 181
13213.67 195
13214.76 204
13215.84 193
13216.93 187
13218.01 175
13219.10 191
13220.19 189
13221.27 193
13222.36 186
13223.45 187
13224.53 189
13225.62 193
13226.70 180
13227.79 172
13228.88 183
13229.96 192
13231.05 177
13232.14 198
13233.22 189
13234.31 170
13235.40 184
13236.48 185
13237.57 170
13238.66 170
13239.74 200
13240.83 188
13241.92 188
13243.01 207
13244.09 217
13245.18 218
13246.27 180
13247.35 173
13248.44 174
13249.53 189
13250.62 180
13251.70 185
13252.79 204
13253.88 181
13254.97 174
13256.05 173
13257.14 157
13258.23 163
13259.32 164
13260.40 163
13261.49 163
13262.58 153
13263.67 152
13264.76 155
13265.84 196
13266.93 175
13268.02 185
13269.11 215
13270.20 214
13271.29 160
13272.37 170
13273.46 162
13274.55 183
13275.64 177
13276.73 196
13277.82 196
13278.90 193
13279.99 202
13281.08 181
13282.17 201
13283.26 179
13284.35 179
13285.44 234
13286.53 190
13287.61 178
13288.70 233
13289.79 222
13290.88 210
13291.97 198
13293.06 189
13294.15 204
13295.24 188
13296.33 181
13297.42 185
13298.51 190
13299.60 172
13300.68 180
13301.77 203
13302.86 181
13303.95 187
13305.04 207
13306.13 207
13307.22 181
13308.31 185
13309.40 215
13310.49 193
13311.58 233
13312.67 217
13313.76 214
13314.85 180
13315.94 209
13317.03 197
13318.12 199
13319.21 222
13320.30 205
13321.39 211
13322.48 190
13323.57 191
13324.66 181
13325.75 232
13326.84 200
13327.94 209
13329.03 211
13330.12 219
13331.21 201
13332.30 221
13333.39 201
13334.48 218
13335.57 220
13336.66 210
13337.75 245
13338.84 197
13339.93 195
13341.03 167
13342.12 187
13343.21 198
13344.30 175
13345.39 222
13346.48 206
13347.57 203
13348.66 188
13349.76 217
13350.85 199
13351.94 233
13353.03 230
13354.12 214
13355.21 209
13356.31 184
13357.40 221
13358.49 234
13359.58 215
13360.67 217
13361.76 258
13362.86 234
13363.95 241
13365.04 207
13366.13 225
13367.23 220
13368.32 231
13369.41 228
13370.50 290
13371.59 230
13372.69 253
13373.78 268
13374.87 221
13375.96 262
13377.06 263
13378.15 272
13379.24 240
13380.34 234
13381.43 236
13382.52 212
13383.61 234
13384.71 251
13385.80 210
13386.89 206
13387.99 196
13389.08 198
13390.17 209
13391.26 210
13392.36 166
13393.45 185
13394.54 200
13395.64 180
13396.73 220
13397.82 253
13398.92 213
13400.01 200
13401.11 200
13402.20 203
13403.29 193
13404.39 210
13405.48 200
13406.57 190
13407.67 193
13408.76 200
13409.86 198
13410.95 197
13412.04 203
13413.14 213
13414.23 222
13415.33 207
13416.42 191
13417.51 189
13418.61 214
13419.70 205
13420.80 198
13421.89 176
13422.99 214
13424.08 213
13425.17 207
13426.27 186
13427.36 188
13428.46 204
13429.55 199
13430.65 208
13431.74 227
13432.84 198
13433.93 225
13435.03 185
13436.12 206
13437.22 220
13438.31 242
13439.41 230
13440.50 219
13441.60 181
13442.69 213
13443.79 232
13444.88 240
13445.98 221
13447.08 230
13448.17 199
13449.27 192
13450.36 207
13451.46 209
13452.55 192
13453.65 185
13454.74 234
13455.84 221
13456.94 206
13458.03 244
13459.13 208
13460.22 230
13461.32 214
13462.42 184
13463.51 214
13464.61 208
13465.70 222
13466.80 237
13467.90 226
13468.99 218
13470.09 262
13471.19 221
13472.28 238
13473.38 229
13474.48 234
13475.57 246
13476.67 245
13477.77 215
13478.86 219
13479.96 222
13481.06 213
13482.15 231
13483.25 245
13484.35 221
13485.44 223
13486.54 217
13487.64 225
13488.74 233
13489.83 211
13490.93 250
13492.03 237
13493.12 248
13494.22 234
13495.32 230
13496.42 266
13497.51 240
13498.61 245
13499.71 284
13500.81 257
13501.90 251
13503.00 278
13504.10 262
13505.20 271
13506.30 278
13507.39 287
13508.49 293
13509.59 283
13510.69 274
13511.79 261
13512.88 307
13513.98 272
13515.08 245
13516.18 232
13517.28 243
13518.38 254
13519.47 238
13520.57 219
13521.67 207
13522.77 229
13523.87 251
13524.97 229
13526.07 236
13527.16 225
13528.26 211
13529.36 252
13530.46 238
13531.56 240
13532.66 220
13533.76 212
13534.86 204
13535.96 210
13537.05 196
13538.15 221
13539.25 210
13540.35 220
13541.45 219
13542.55 203
13543.65 205
13544.75 229
13545.85 230
13546.95 211
13548.05 225
13549.15 222
13550.25 198
13551.35 201
13552.45 198
13553.55 220
13554.65 197
13555.75 189
13556.85 202
13557.95 211
13559.05 179
13560.15 167
13561.25 193
13562.35 206
13563.45 185
13564.55 198
13565.65 206
13566.75 204
13567.85 188
13568.95 162
13570.05 172
13571.15 193
13572.25 185
13573.35 198
13574.45 186
13575.55 182
13576.65 184
13577.75 201
13578.85 189
13579.95 167
13581.06 200
13582.16 197
13583.26 172
13584.36 169
13585.46 179
13586.56 189
13587.66 185
13588.76 177
13589.86 176
13590.97 216
13592.07 201
13593.17 153
13594.27 173
13595.37 173
13596.47 202
13597.57 187
13598.68 218
13599.78 194
13600.88 178
13601.98 197
13603.08 205
13604.19 222
13605.29 199
13606.39 211
13607.49 220
13608.59 200
13609.70 237
13610.80 197
13611.90 214
13613.00 228
13614.10 219
13615.21 208
13616.31 187
13617.41 197
13618.51 194
13619.62 180
13620.72 172
13621.82 190
13622.92 204
13624.03 214
13625.13 198
13626.23 168
13627.33 150
13628.44 173
13629.54 179
13630.64 210
13631.75 171
13632.85 162
13633.95 176
13635.06 194
13636.16 180
13637.26 188
13638.36 180
13639.47 207
13640.57 204
13641.67 158
13642.78 183
13643.88 208
13644.99 217
13646.09 215
13647.19 189
13648.30 169
13649.40 187
13650.50 176
13651.61 226
13652.71 204
13653.81 211
13654.92 191
13656.02 187
13657.13 211
13658.23 202
13659.33 182
13660.44 183
13661.54 205
13662.65 185
13663.75 191
13664.86 175
13665.96 183
13667.06 145
13668.17 185
13669.27 177
13670.38 198
13671.48 225
13672.59 196
13673.69 177
13674.80 165
13675.90 174
13677.01 195
13678.11 177
13679.22 187
13680.32 174
13681.43 177
13682.53 199
13683.64 166
13684.74 172
13685.85 189
13686.95 201
13688.06 194
13689.16 188
13690.27 201
13691.37 184
13692.48 208
13693.58 163
13694.69 166
13695.79 181
13696.90 230
13698.01 193
13699.11 213
13700.22 195
13701.32 185
13702.43 177
13703.54 182
13704.64 188
13705.75 185
13706.85 206
13707.96 225
13709.07 190
13710.17 173
13711.28 225
13712.38 189
13713.49 225
13714.60 196
13715.70 188
13716.81 206
13717.92 207
13719.02 197
13720.13 203
13721.24 222
13722.34 224
13723.45 232
13724.56 216
13725.66 212
13726.77 215
13727.88 264
13728.98 247
13730.09 247
13731.20 255
13732.30 230
13733.41 241
13734.52 248
13735.63 210
13736.73 277
13737.84 270
13738.95 251
13740.05 220
13741.16 226
13742.27 236
13743.38 247
13744.48 206
13745.59 206
13746.70 227
13747.81 234
13748.91 252
13750.02 221
13751.13 234
13752.24 241
13753.35 280
13754.45 273
13755.56 269
13756.67 267
13757.78 264
13758.89 263
13759.99 257
13761.10 269
13762.21 307
13763.32 292
13764.43 294
13765.54 287
13766.64 283
13767.75 291
13768.86 271
13769.97 365
13771.08 358
13772.19 368
13773.30 353
13774.40 371
13775.51 370
13776.62 405
13777.73 477
13778.84 455
13779.95 413
13781.06 412
13782.17 417
13783.28 391
13784.39 352
13785.49 331
13786.60 314
13787.71 295
13788.82 290
13789.93 299
13791.04 308
13792.15 268
13793.26 247
13794.37 272
13795.48 242
13796.59 239
13797.70 252
13798.81 252
13799.92 224
13801.03 216
13802.14 230
13803.25 250
13804.36 252
13805.47 242
13806.58 281
13807.69 258
13808.80 234
13809.91 250
13811.02 255
13812.13 252
13813.24 241
13814.35 258
13815.46 239
13816.57 198
13817.68 241
13818.79 264
13819.90 281
13821.01 227
13822.12 215
13823.23 228
13824.34 232
13825.46 217
13826.57 196
13827.68 210
13828.79 209
13829.90 223
13831.01 201
13832.12 223
13833.23 221
13834.34 217
13835.45 215
13836.57 224
13837.68 198
13838.79 218
13839.90 237
13841.01 231
13842.12 201
13843.23 203
13844.35 200
13845.46 234
13846.57 221
13847.68 220
13848.79 213
13849.90 221
13851.02 210
13852.13 223
13853.24 213
13854.35 182
13855.46 222
13856.58 247
13857.69 215
13858.80 188
13859.91 230
13861.02 236
13862.14 234
13863.25 218
13864.36 211
13865.47 230
13866.59 252
13867.70 248
13868.81 237
13869.92 268
13871.04 238
13872.15 232
13873.26 254
13874.38 246
13875.49 245
13876.60 254
13877.71 247
13878.83 230
13879.94 198
13881.05 201
13882.17 203
13883.28 232
13884.39 239
13885.51 230
13886.62 242
13887.73 236
13888.85 205
13889.96 209
13891.07 188
13892.19 211
13893.30 255
13894.41 256
13895.53 215
13896.64 231
13897.75 239
13898.87 240
13899.98 221
13901.10 233
13902.21 253
13903.32 247
13904.44 231
13905.55 224
13906.67 218
13907.78 203
13908.89 227
13910.01 230
13911.12 195
13912.24 228
13913.35 207
13914.47 239
13915.58 210
13916.69 209
13917.81 199
13918.92 229
13920.04 240
13921.15 209
13922.27 198
13923.38 183
13924.50 219
13925.61 217
13926.73 204
13927.84 201
13928.96 237
13930.07 205
13931.19 216
13932.30 185
13933.42 190
13934.53 199
13935.65 215
13936.76 233
13937.88 211
13938.99 216
13940.11 203
13941.22 230
13942.34 180
13943.45 197
13944.57 194
13945.69 236
13946.80 183
13947.92 183
13949.03 200
13950.15 180
13951.27 202
13952.38 206
13953.50 201
13954.61 231
13955.73 214
13956.85 203
13957.96 213
13959.08 171
13960.19 214
13961.31 197
13962.43 195
13963.54 187
13964.66 199
13965.78 176
13966.89 221
13968.01 198
13969.13 194
13970.24 186
13971.36 194
13972.48 187
13973.59 174
13974.71 206
13975.83 185
13976.94 187
13978.06 164
13979.18 190
13980.29 182
13981.41 186
13982.53 195
13983.64 175
13984.76 181
13985.88 186
13987.00 174
13988.11 173
13989.23 190
13990.35 205
13991.47 217
13992.58 216
13993.70 213
13994.82 214
13995.94 190
13997.05 165
13998.17 195
13999.29 221
14000.41 211
14001.53 197
14002.64 202
14003.76 175
14004.88 183
14006.00 198
14007.12 189
14008.23 192
14009.35 183
14010.47 194
14011.59 190
14012.71 191
14013.83 199
14014.94 203
14016.06 191
14017.18 215
14018.30 218
14019.42 221
14020.54 213
14021.66 220
14022.77 221
14023.89 224
14025.01 233
14026.13 214
14027.25 215
14028.37 195
14029.49 220
14030.61 215
14031.73 208
14032.84 232
14033.96 195
14035.08 196
14036.20 235
14037.32 169
14038.44 201
14039.56 201
14040.68 230
14041.80 189
14042.92 196
14044.04 215
14045.16 220
14046.28 238
14047.40 215
14048.52 218
14049.64 223
14050.76 228
14051.88 207
14053.00 217
14054.12 197
14055.24 214
14056.36 183
14057.48 189
14058.60 214
14059.72 192
14060.84 208
14061.96 192
14063.08 188
14064.20 175
14065.32 198
14066.44 221
14067.56 234
14068.68 188
14069.80 190
14070.92 181
14072.04 198
14073.16 197
14074.28 196
14075.40 180
14076.53 207
14077.65 202
14078.77 204
14079.89 209
14081.01 217
14082.13 244
14083.25 212
14084.37 219
14085.49 209
14086.62 209
14087.74 219
14088.86 216
14089.98 224
14091.10 238
14092.22 233
14093.34 232
14094.47 214
14095.59 245
14096.71 256
14097.83 264
14098.95 256
14100.07 261
14101.20 256
14102.32 244
14103.44 260
14104.56 230
14105.68 240
14106.81 235
14107.93 250
14109.05 214
14110.17 249
14111.30 237
14112.42 224
14113.54 195
14114.66 194
14115.78 185
14116.91 206
14118.03 198
14119.15 182
14120.28 196
14121.40 194
14122.52 184
14123.64 155
14124.77 166
14125.89 195
14127.01 172
14128.13 199
14129.26 181
14130.38 192
14131.50 176
14132.63 191
14133.75 184
14134.87 173
14136.00 168
14137.12 181
14138.24 194
14139.37 183
14140.49 196
14141.61 178
14142.74 154
14143.86 202
14144.98 167
14146.11 176
14147.23 170
14148.36 178
14149.48 176
14150.60 181
14151.73 176
14152.85 164
14153.98 172
14155.10 162
14156.22 158
14157.35 167
14158.47 189
14159.60 174
14160.72 197
14161.84 201
14162.97 182
14164.09 176
14165.22 183
14166.34 174
14167.47 154
14168.59 142
14169.72 172
14170.84 201
14171.96 168
14173.09 160
14174.21 181
14175.34 186
14176.46 169
14177.59 150
14178.71 170
14179.84 170
14180.96 181
14182.09 198
14183.21 171
14184.34 156
14185.46 181
14186.59 174
14187.72 173
14188.84 174
14189.97 173
14191.09 162
14192.22 173
14193.34 160
14194.47 193
14195.59 180
14196.72 167
14197.85 148
14198.97 164
14200.10 180
14201.22 164
14202.35 143
14203.47 168
14204.60 178
14205.73 181
14206.85 168
14207.98 155
14209.10 161
14210.23 168
14211.36 167
14212.48 147
14213.61 171
14214.74 173
14215.86 166
14216.99 154
14218.12 160
14219.24 168
14220.37 173
14221.50 156
14222.62 139
14223.75 153
14224.88 170
14226.00 176
14227.13 146
14228.26 147
14229.38 144
14230.51 164
14231.64 163
14232.76 135
14233.89 148
14235.02 176
14236.15 179
14237.27 171
14238.40 188
14239.53 144
14240.66 158
14241.78 156
14242.91 159
14244.04 174
14245.17 157
14246.29 157
14247.42 138
14248.55 128
14249.68 144
14250.80 150
14251.93 161
14253.06 172
14254.19 154
14255.32 167
14256.44 169
14257.57 155
14258.70 154
14259.83 172
14260.96 173
14262.09 164
14263.21 156
14264.34 137
14265.47 146
14266.60 173
14267.73 161
14268.86 162
14269.98 144
14271.11 174
14272.24 136
14273.37 153
14274.50 167
14275.63 153
14276.76 155
14277.89 138
14279.01 139
14280.14 138
14281.27 162
14282.40 152
14283.53 183
14284.66 149
14285.79 139
14286.92 169
14288.05 148
14289.18 153
14290.31 152
14291.44 144
14292.57 155
14293.70 158
14294.82 146
14295.95 134
14297.08 163
14298.21 182
14299.34 160
14300.47 146
14301.60 120
14302.73 142
14303.86 148
14304.99 148
14306.12 116
14307.25 130
14308.38 140
14309.51 138
14310.64 142
14311.77 144
14312.90 144
14314.03 139
14315.16 138
14316.30 157
14317.43 154
14318.56 134
14319.69 157
14320.82 142
14321.95 143
14323.08 152
14324.21 130
14325.34 137
14326.47 139
14327.60 137
14328.73 154
14329.86 173
14330.99 165
14332.13 165
14333.26 135
14334.39 131
14335.52 153
14336.65 136
14337.78 107
14338.91 152
14340.04 123
14341.18 132
14342.31 141
14343.44 139
14344.57 133
14345.70 155
14346.83 161
14347.97 144
14349.10 135
14350.23 139
14351.36 155
14352.49 143
14353.62 162
14354.76 129
14355.89 134
14357.02 149
14358.15 142
14359.28 118
14360.42 122
14361.55 140
14362.68 145
14363.81 141
14364.95 142
14366.08 132
14367.21 135
14368.34 144
14369.48 130
14370.61 132
14371.74 127
14372.87 169
14374.01 130
14375.14 149
14376.27 124
14377.40 119
14378.54 110
14379.67 125
14380.80 119
14381.94 123
14383.07 132
14384.20 142
14385.34 139
14386.47 122
14387.60 111
14388.74 149
14389.87 132
14391.00 115
14392.14 135
14393.27 126
14394.40 132
14395.54 111
14396.67 122
14397.80 132
14398.94 141
14400.07 149
14401.20 131
14402.34 153
14403.47 142
14404.61 133
14405.74 151
14406.87 127
14408.01 122
14409.14 133
14410.28 126
14411.41 119
14412.55 105
14413.68 128
14414.81 154
14415.95 134
14417.08 124
14418.22 137
14419.35 139
14420.49 159
14421.62 149
14422.76 143
14423.89 135
14425.02 148
14426.16 159
14427.29 118
14428.43 135
14429.56 133
14430.70 130
14431.83 129
14432.97 132
14434.10 143
14435.24 154
14436.37 178
14437.51 147
14438.64 144
14439.78 138
14440.92 167
14442.05 161
14443.19 141
14444.32 127
14445.46 122
14446.59 169
14447.73 156
14448.86 134
14450.00 127
14451.14 153
14452.27 166
14453.41 135
14454.54 149
14455.68 143
14456.82 145
14457.95 137
14459.09 161
14460.22 152
14461.36 147
14462.50 162
14463.63 134
14464.77 148
14465.90 133
14467.04 132
14468.18 136
14469.31 136
14470.45 112
14471.59 136
14472.72 156
14473.86 148
14475.00 120
14476.13 151
14477.27 155
14478.41 162
14479.54 163
14480.68 142
14481.82 169
14482.96 157
14484.09 157
14485.23 159
14486.37 157
14487.50 157
14488.64 166
14489.78 175
14490.92 125
14492.05 142
14493.19 132
14494.33 147
14495.47 134
14496.60 149
14497.74 166
14498.88 148
14500.02 139
14501.15 150
14502.29 139
14503.43 148
14504.57 149
14505.70 155
14506.84 155
14507.98 134
14509.12 163
14510.26 140
14511.39 130
14512.53 120
14513.67 144
14514.81 169
14515.95 154
14517.09 122
14518.22 135
14519.36 123
14520.50 130
14521.64 147
14522.78 147
14523.92 135
14525.06 158
14526.19 162
14527.33 131
14528.47 152
14529.61 113
14530.75 132
14531.89 163
14533.03 157
14534.17 137
14535.31 129
14536.45 136
14537.58 139
14538.72 151
14539.86 141
14541.00 131
14542.14 128
14543.28 147
14544.42 132
14545.56 122
14546.70 134
14547.84 143
14548.98 123
14550.12 135
14551.26 133
14552.40 128
14553.54 105
14554.68 135
14555.82 134
14556.96 150
14558.10 156
14559.24 144
14560.38 145
14561.52 129
14562.66 149
14563.80 125
14564.94 140
14566.08 119
14567.22 140
14568.36 147
14569.50 159
14570.64 123
14571.78 126
14572.92 130
14574.06 143
14575.20 144
14576.34 126
14577.48 135
14578.62 166
14579.76 144
14580.91 136
14582.05 136
14583.19 129
14584.33 132
14585.47 138
14586.61 137
14587.75 116
14588.89 128
14590.03 141
14591.18 165
14592.32 131
14593.46 119
14594.60 134
14595.74 146
14596.88 147
14598.02 140
14599.17 147
14600.31 137
14601.45 152
14602.59 137
14603.73 148
14604.87 132
14606.02 150
14607.16 132
14608.30 130
14609.44 135
14610.58 155
14611.73 151
14612.87 159
14614.01 150
14615.15 126
14616.29 131
14617.44 150
14618.58 148
14619.72 167
14620.86 162
14622.01 173
14623.15 176
14624.29 154
14625.43 159
14626.58 154
14627.72 140
14628.86 148
14630.01 158
14631.15 163
14632.29 169
14633.43 165
14634.58 155
14635.72 167
14636.86 160
14638.01 168
14639.15 169
14640.29 160
14641.44 176
14642.58 160
14643.72 173
14644.87 155
14646.01 159
14647.15 143
14648.30 149
14649.44 140
14650.58 148
14651.73 158
14652.87 159
14654.01 165
14655.16 160
14656.30 151
14657.45 143
14658.59 146
14659.73 141
14660.88 155
14662.02 148
14663.17 148
14664.31 141
14665.45 122
14666.60 134
14667.74 140
14668.89 161
14670.03 156
14671.18 174
14672.32 130
14673.46 133
14674.61 144
14675.75 130
14676.90 144
14678.04 150
14679.19 136
14680.33 166
14681.48 137
14682.62 120
14683.77 113
14684.91 150
14686.06 142
14687.20 123
14688.35 123
14689.49 144
14690.64 140
14691.78 135
14692.93 130
14694.07 133
14695.22 147
14696.36 143
14697.51 142
14698.65 131
14699.80 127
14700.95 152
14702.09 130
14703.24 116
14704.38 136
14705.53 119
14706.67 154
14707.82 135
14708.97 109
14710.11 126
14711.26 149
14712.40 137
14713.55 143
14714.70 113
14715.84 116
14716.99 118
14718.13 117
14719.28 143
14720.43 138
14721.57 125
14722.72 138
14723.87 131
14725.01 139
14726.16 138
14727.31 131
14728.45 145
14729.60 134
14730.75 142
14731.89 121
14733.04 134
14734.19 132
14735.33 140
14736.48 115
14737.63 135
14738.77 167
14739.92 169
14741.07 133
14742.22 144
14743.36 153
14744.51 156
14745.66 141
14746.80 135
14747.95 140
14749.10 115
14750.25 167
14751.39 165
14752.54 160
14753.69 141
14754.84 134
14755.99 141
14757.13 125
14758.28 142
14759.43 152
14760.58 144
14761.72 163
14762.87 141
14764.02 143
14765.17 124
14766.32 147
14767.47 149
14768.61 133
14769.76 149
14770.91 138
14772.06 141
14773.21 144
14774.36 178
14775.50 160
14776.65 174
14777.80 176
14778.95 140
14780.10 146
14781.25 173
14782.40 146
14783.54 140
14784.69 144
14785.84 161
14786.99 145
14788.14 136
14789.29 166
14790.44 159
14791.59 167
14792.74 152
14793.89 175
14795.03 163
14796.18 164
14797.33 184
14798.48 170
14799.63 178
14800.78 176
14801.93 176
14803.08 171
14804.23 185
14805.38 175
14806.53 174
14807.68 186
14808.83 190
14809.98 201
14811.13 183
14812.28 180
14813.43 188
14814.58 164
14815.73 170
14816.88 151
14818.03 185
14819.18 192
14820.33 173
14821.48 148
14822.63 150
14823.78 166
14824.93 174
14826.08 161
14827.23 150
14828.38 176
14829.53 170
14830.68 148
14831.83 155
14832.98 147
14834.14 142
14835.29 146
14836.44 158
14837.59 159
14838.74 136
14839.89 135
14841.04 145
14842.19 163
14843.34 138
14844.49 158
14845.65 148
14846.80 132
14847.95 131
14849.10 154
14850.25 171
14851.40 134
14852.55 141
14853.71 137
14854.86 145
14856.01 126
14857.16 123
14858.31 132
14859.46 139
14860.62 127
14861.77 117
14862.92 117
14864.07 124
14865.22 111
14866.38 121
14867.53 128
14868.68 119
14869.83 138
14870.98 137
14872.14 121
14873.29 136
14874.44 134
14875.59 124
14876.75 117
14877.90 142
14879.05 136
14880.20 139
14881.36 119
14882.51 108
14883.66 113
14884.81 111
14885.97 124
14887.12 125
14888.27 109
14889.42 117
14890.58 146
14891.73 138
14892.88 133
14894.04 118
14895.19 125
14896.34 141
14897.50 121
14898.65 118
14899.80 124
14900.96 142
14902.11 123
14903.26 135
14904.42 118
14905.57 121
14906.72 117
14907.88 143
14909.03 134
14910.18 163
14911.34 127
14912.49 120
14913.65 132
14914.80 132
14915.95 108
14917.11 138
14918.26 148
14919.42 116
14920.57 113
14921.72 117
14922.88 139
14924.03 159
14925.19 123
14926.34 155
14927.50 139
14928.65 133
14929.81 124
14930.96 157
14932.11 119
14933.27 116
14934.42 128
14935.58 169
14936.73 151
14937.89 116
14939.04 117
14940.20 126
14941.35 127
14942.51 153
14943.66 125
14944.82 123
14945.97 114
14947.13 119
14948.28 138
14949.44 121
14950.59 117
14951.75 143
14952.90 154
14954.06 132
14955.22 125
14956.37 109
14957.53 118
14958.68 142
14959.84 118
14960.99 133
14962.15 107
14963.30 103
14964.46 128
14965.62 128
14966.77 117
14967.93 119
14969.08 124
14970.24 145
14971.40 121
14972.55 101
14973.71 111
14974.86 130
14976.02 109
14977.18 110
14978.33 119
14979.49 130
14980.65 116
14981.80 124
14982.96 145
14984.12 130
14985.27 126
14986.43 141
14987.59 127
14988.74 109
14989.90 115
14991.06 120
14992.21 134
14993.37 114
14994.53 104
14995.68 143
14996.84 145
14998.00 117
14999.16 97
15000.31 126
15001.47 116
15002.63 124
15003.79 129
15004.94 139
15006.10 114
15007.26 98
15008.42 125
15009.57 108
15010.73 121
15011.89 104
15013.05 114
15014.20 123
15015.36 110
15016.52 78
15017.68 128
15018.83 104
15019.99 97
15021.15 111
15022.31 105
15023.47 135
15024.63 122
15025.78 115
15026.94 108
15028.10 109
15029.26 124
15030.42 120
15031.58 101
15032.73 124
15033.89 124
15035.05 130
15036.21 115
15037.37 118
15038.53 100
15039.69 104
15040.84 100
15042.00 120
15043.16 119
15044.32 102
15045.48 97
15046.64 122
15047.80 104
15048.96 102
15050.12 98
15051.28 84
15052.43 128
15053.59 104
15054.75 104
15055.91 100
15057.07 104
15058.23 109
15059.39 107
15060.55 110
15061.71 83
15062.87 103
15064.03 117
15065.19 110
15066.35 98
15067.51 104
15068.67 125
15069.83 103
15070.99 94
15072.15 99
15073.31 107
15074.47 89
15075.63 103
15076.79 127
15077.95 106
15079.11 112
15080.27 98
15081.43 119
15082.59 132
15083.75 111
15084.91 120
15086.07 132
15087.23 107
15088.39 95
15089.55 106
15090.71 101
15091.88 95
15093.04 80
15094.20 114
15095.36 124
15096.52 96
15097.68 90
15098.84 95
15100.00 113
15101.16 86
15102.32 115
15103.49 126
15104.65 123
15105.81 102
15106.97 108
15108.13 91
15109.29 108
15110.45 98
15111.61 111
15112.78 111
15113.94 94
15115.10 103
15116.26 86
15117.42 114
15118.58 83
15119.75 147
15120.91 129
15122.07 114
15123.23 106
15124.39 115
15125.56 114
15126.72 113
15127.88 106
15129.04 110
15130.21 113
15131.37 95
15132.53 92
15133.69 91
15134.85 91
15136.02 93
15137.18 102
15138.34 106
15139.50 86
15140.67 92
15141.83 104
15142.99 116
15144.16 101
15145.32 123
15146.48 121
15147.64 109
15148.81 111
15149.97 96
15151.13 81
15152.30 101
15153.46 103
15154.62 111
15155.79 101
15156.95 101
15158.11 84
15159.28 108
15160.44 87
15161.60 102
15162.77 107
15163.93 91
15165.09 77
15166.26 108
15167.42 89
15168.58 124
15169.75 116
15170.91 101
15172.08 95
15173.24 104
15174.40 116
15175.57 115
15176.73 99
15177.90 123
15179.06 101
15180.22 103
15181.39 101
15182.55 100
15183.72 98
15184.88 97
15186.05 119
15187.21 121
15188.37 116
15189.54 133
15190.70 123
15191.87 107
15193.03 109
15194.20 111
15195.36 109
15196.53 111
15197.69 115
15198.86 119
15200.02 116
15201.19 110
15202.35 109
15203.52 119
15204.68 138
15205.85 104
15207.01 113
15208.18 80
15209.34 90
15210.51 112
15211.67 109
15212.84 112
15214.00 104
15215.17 124
15216.33 105
15217.50 91
15218.67 104
15219.83 111
15221.00 118
15222.16 100
15223.33 111
15224.50 114
15225.66 99
15226.83 121
15227.99 119
15229.16 110
15230.33 119
15231.49 134
15232.66 136
15233.82 109
15234.99 106
15236.16 97
15237.32 115
15238.49 100
15239.66 124
15240.82 127
15241.99 109
15243.16 96
15244.32 121
15245.49 122
15246.66 108
15247.82 133
15248.99 120
15250.16 125
15251.32 107
15252.49 119
15253.66 111
15254.82 97
15255.99 93
15257.16 110
15258.32 122
15259.49 103
15260.66 97
15261.83 91
15262.99 115
15264.16 105
15265.33 110
15266.50 101
15267.66 126
15268.83 129
15270.00 111
15271.17 96
15272.33 100
15273.50 109
15274.67 120
15275.84 133
15277.01 102
15278.17 86
15279.34 111
15280.51 110
15281.68 115
15282.85 84
15284.01 95
15285.18 122
15286.35 129
15287.52 122
15288.69 102
15289.86 104
15291.02 106
15292.19 105
15293.36 106
15294.53 108
15295.70 105
15296.87 123
15298.03 106
15299.20 102
15300.37 101
15301.54 117
15302.71 89
15303.88 105
15305.05 111
15306.22 93
15307.39 97
15308.56 97
15309.72 104
15310.89 88
15312.06 108
15313.23 102
15314.40 95
15315.57 77
15316.74 105
15317.91 121
15319.08 120
15320.25 107
15321.42 102
15322.59 103
15323.76 114
15324.93 123
15326.10 112
15327.27 118
15328.44 102
15329.61 100
15330.78 102
15331.95 109
15333.12 98
15334.29 117
15335.46 123
15336.63 129
15337.80 79
15338.97 112
15340.14 124
15341.31 116
15342.48 105
15343.65 103
15344.82 141
15345.99 114
15347.16 112
15348.33 104
15349.50 125
15350.67 118
15351.84 87
15353.01 98
15354.18 104
15355.36 104
15356.53 100
15357.70 117
15358.87 111
15360.04 117
15361.21 110
15362.38 121
15363.55 123
15364.72 105
15365.90 101
15367.07 92
15368.24 95
15369.41 102
15370.58 124
15371.75 106
15372.92 81
15374.10 115
15375.27 114
15376.44 120
15377.61 114
15378.78 97
15379.95 125
15381.13 102
15382.30 93
15383.47 106
15384.64 120
15385.81 105
15386.99 97
15388.16 92
15389.33 93
15390.50 95
15391.68 120
15392.85 122
15394.02 82
15395.19 87
15396.36 91
15397.54 96
15398.71 94
15399.88 86
15401.05 105
15402.23 125
15403.40 123
15404.57 106
15405.75 109
15406.92 111
15408.09 102
15409.26 95
15410.44 113
15411.61 122
15412.78 107
15413.96 99
15415.13 77
15416.30 77
15417.48 88
15418.65 107
15419.82 98
15421.00 103
15422.17 90
15423.34 121
15424.52 122
15425.69 91
15426.86 115
15428.04 113
15429.21 107
15430.39 100
15431.56 97
15432.73 108
15433.91 98
15435.08 110
15436.25 107
15437.43 100
15438.60 108
15439.78 117
15440.95 100
15442.13 91
15443.30 83
15444.47 99
15445.65 103
15446.82 84
15448.00 93
15449.17 105
15450.35 86
15451.52 94
15452.70 90
15453.87 85
15455.04 97
15456.22 98
15457.39 91
15458.57 108
15459.74 115
15460.92 107
15462.09 108
15463.27 89
15464.44 99
15465.62 115
15466.79 96
15467.97 109
15469.14 110
15470.32 109
15471.49 100
15472.67 89
15473.85 85
15475.02 106
15476.20 100
15477.37 112
15478.55 91
15479.72 110
15480.90 113
15482.07 115
15483.25 102
15484.43 101
15485.60 83
15486.78 106
15487.95 118
15489.13 103
15490.31 103
15491.48 107
15492.66 113
15493.83 91
15495.01 103
15496.19 97
15497.36 104
15498.54 89
15499.72 97
15500.89 107
15502.07 90
15503.25 95
15504.42 87
15505.60 93
15506.78 115
15507.95 92
15509.13 104
15510.31 101
15511.48 91
15512.66 123
15513.84 115
15515.01 116
15516.19 103
15517.37 101
15518.54 94
15519.72 86
15520.90 93
15522.08 108
15523.25 111
15524.43 87
15525.61 110
15526.79 93
15527.96 89
15529.14 84
15530.32 90
15531.50 86
15532.67 109
15533.85 96
15535.03 99
15536.21 96
15537.38 93
15538.56 94
15539.74 109
15540.92 104
15542.10 99
15543.27 108
15544.45 102
15545.63 99
15546.81 102
15547.99 96
15549.17 85
15550.34 109
15551.52 87
15552.70 94
15553.88 88
15555.06 88
15556.24 107
15557.41 93
15558.59 103
15559.77 88
15560.95 94
15562.13 99
15563.31 90
15564.49 98
15565.67 102
15566.84 111
15568.02 115
15569.20 85
15570.38 112
15571.56 112
15572.74 104
15573.92 101
15575.10 101
15576.28 111
15577.46 121
15578.64 120
15579.82 122
15581.00 103
15582.18 88
15583.35 100
15584.53 116
15585.71 112
15586.89 91
15588.07 92
15589.25 112
15590.43 144
15591.61 92
15592.79 113
15593.97 106
15595.15 118
15596.33 108
15597.51 97
15598.69 117
15599.87 115
15601.05 115
15602.23 96
15603.41 119
15604.59 131
15605.78 114
15606.96 110
15608.14 103
15609.32 118
15610.50 119
15611.68 115
15612.86 103
15614.04 116
15615.22 132
15616.40 130
15617.58 109
15618.76 126
15619.94 116
15621.12 164
15622.31 128
15623.49 110
15624.67 112
15625.85 133
15627.03 127
15628.21 136
15629.39 140
15630.57 125
15631.76 120
15632.94 129
15634.12 114
15635.30 96
15636.48 117
15637.66 111
15638.85 130
15640.03 117
15641.21 150
15642.39 126
15643.57 129
15644.75 138
15645.94 142
15647.12 117
15648.30 127
15649.48 136
15650.66 119
15651.85 150
15653.03 148
15654.21 147
15655.39 128
15656.58 138
15657.76 135
15658.94 139
15660.12 124
15661.31 138
15662.49 143
15663.67 134
15664.85 118
15666.04 135
15667.22 131
15668.40 112
15669.58 120
15670.77 126
15671.95 155
15673.13 119
15674.32 126
15675.50 112
15676.68 143
15677.87 130
15679.05 118
15680.23 109
15681.42 103
15682.60 123
15683.78 92
15684.97 124
15686.15 123
15687.33 128
15688.52 161
15689.70 126
15690.88 131
15692.07 128
15693.25 127
15694.44 127
15695.62 109
15696.80 120
15697.99 117
15699.17 122
15700.35 122
15701.54 115
15702.72 122
15703.91 135
15705.09 129
15706.28 96
15707.46 114
15708.64 120
15709.83 141
15711.01 141
15712.20 115
15713.38 105
15714.57 120
15715.75 150
15716.94 135
15718.12 131
15719.31 123
15720.49 117
15721.67 126
15722.86 127
15724.04 117
15725.23 91
15726.41 123
15727.60 129
15728.78 122
15729.97 124
15731.15 105
15732.34 118
15733.53 119
15734.71 120
15735.90 139
15737.08 116
15738.27 122
15739.45 123
15740.64 119
15741.82 133
15743.01 143
15744.19 138
15745.38 130
15746.57 140
15747.75 119
15748.94 143
15750.12 145
15751.31 133
15752.50 136
15753.68 153
15754.87 147
15756.05 141
15757.24 141
15758.43 137
15759.61 135
15760.80 147
15761.99 119
15763.17 155
15764.36 145
15765.54 143
15766.73 130
15767.92 152
15769.10 132
15770.29 148
15771.48 129
15772.66 142
15773.85 140
15775.04 125
15776.22 98
15777.41 131
15778.60 110
15779.79 116
15780.97 144
15782.16 118
15783.35 131
15784.53 144
15785.72 154
15786.91 137
15788.10 140
15789.28 115
15790.47 131
15791.66 141
15792.85 109
15794.03 119
15795.22 137
15796.41 120
15797.60 133
15798.78 131
15799.97 138
15801.16 105
15802.35 138
15803.54 136
15804.72 111
15805.91 120
15807.10 109
15808.29 129
15809.48 96
15810.66 99
15811.85 106
15813.04 127
15814.23 130
15815.42 107
15816.61 130
15817.79 124
15818.98 112
15820.17 122
15821.36 125
15822.55 118
15823.74 107
15824.93 116
15826.11 118
15827.30 117
15828.49 113
15829.68 115
15830.87 112
15832.06 97
15833.25 100
15834.44 112
15835.63 111
15836.82 132
15838.00 115
15839.19 119
15840.38 96
15841.57 122
15842.76 129
15843.95 134
15845.14 111
15846.33 105
15847.52 123
15848.71 107
15849.90 108
15851.09 96
15852.28 120
15853.47 104
15854.66 118
15855.85 112
15857.04 113
15858.23 103
15859.42 127
15860.61 138
15861.80 108
15862.99 100
15864.18 111
15865.37 125
15866.56 122
15867.75 94
15868.94 141
15870.13 146
15871.32 131
15872.51 120
15873.70 98
15874.89 123
15876.08 109
15877.27 125
15878.46 117
15879.66 120
15880.85 120
15882.04 122
15883.23 125
15884.42 113
15885.61 94
15886.80 118
15887.99 131
15889.18 107
15890.37 110
15891.57 109
15892.76 106
15893.95 114
15895.14 115
15896.33 102
15897.52 111
15898.71 104
15899.91 111
15901.10 121
15902.29 95
15903.48 117
15904.67 140
15905.86 126
15907.06 112
15908.25 128
15909.44 122
15910.63 110
15911.82 128
15913.02 110
15914.21 105
15915.40 136
15916.59 129
15917.78 119
15918.98 127
15920.17 116
15921.36 110
15922.55 127
15923.75 146
15924.94 143
15926.13 113
15927.32 134
15928.52 124
15929.71 121
15930.90 127
15932.09 136
15933.29 117
15934.48 116
15935.67 105
15936.87 103
15938.06 122
15939.25 118
15940.44 132
15941.64 122
15942.83 111
15944.02 115
15945.22 124
15946.41 118
15947.60 111
15948.80 116
15949.99 130
15951.18 133
15952.38 90
15953.57 114
15954.77 116
15955.96 92
15957.15 114
15958.35 121
15959.54 133
15960.73 112
15961.93 92
15963.12 117
15964.32 119
15965.51 101
15966.70 110
15967.90 99
15969.09 125
15970.29 90
15971.48 95
15972.67 116
15973.87 101
15975.06 97
15976.26 86
15977.45 95
15978.65 94
15979.84 96
15981.04 113
15982.23 113
15983.43 133
15984.62 117
15985.81 89
15987.01 94
15988.20 100
15989.40 111
15990.59 106
15991.79 111
15992.98 114
15994.18 101
15995.37 101
15996.57 81
15997.76 105
15998.96 98
16000.16 96
16001.35 90
16002.55 96
16003.74 109
16004.94 94
16006.13 94
16007.33 107
16008.52 80
16009.72 88
16010.92 99
16012.11 91
16013.31 93
16014.50 103
16015.70 124
16016.89 97
16018.09 76
16019.29 102
16020.48 114
16021.68 107
16022.87 96
16024.07 115
16025.27 80
16026.46 107
16027.66 98
16028.86 106
16030.05 108
16031.25 104
16032.45 113
16033.64 99
16034.84 74
16036.04 98
16037.23 88
16038.43 114
16039.63 88
16040.82 100
16042.02 87
16043.22 112
16044.41 100
16045.61 96
16046.81 98
16048.00 106
16049.20 109
16050.40 98
16051.60 103
16052.79 95
16053.99 111
16055.19 110
16056.39 86
16057.58 106
16058.78 99
16059.98 90
16061.18 112
16062.37 104
16063.57 101
16064.77 92
16065.97 117
16067.16 115
16068.36 107
16069.56 115
16070.76 103
16071.96 99
16073.15 112
16074.35 108
16075.55 101
16076.75 89
16077.95 95
16079.14 94
16080.34 98
16081.54 113
16082.74 98
16083.94 105
16085.14 104
16086.34 85
16087.53 78
16088.73 103
16089.93 95
16091.13 98
16092.33 101
16093.53 105
16094.73 102
16095.93 88
16097.12 107
16098.32 74
16099.52 91
16100.72 77
16101.92 90
16103.12 97
16104.32 79
16105.52 91
16106.72 85
16107.92 85
16109.12 98
16110.32 94
16111.52 103
16112.71 96
16113.91 85
16115.11 103
16116.31 89
16117.51 99
16118.71 119
16119.91 97
16121.11 90
16122.31 89
16123.51 85
16124.71 100
16125.91 102
16127.11 87
16128.31 97
16129.51 113
16130.71 105
16131.91 105
16133.11 105
16134.31 78
16135.51 102
16136.71 104
16137.92 109
16139.12 105
16140.32 105
16141.52 97
16142.72 112
16143.92 101
16145.12 84
16146.32 101
16147.52 107
16148.72 105
16149.92 86
16151.12 91
16152.32 107
16153.53 93
16154.73 81
16155.93 88
16157.13 97
16158.33 91
16159.53 82
16160.73 101
16161.93 101
16163.14 99
16164.34 88
16165.54 84
16166.74 92
16167.94 102
16169.14 110
16170.34 93
16171.55 85
16172.75 77
16173.95 91
16175.15 105
16176.35 118
16177.56 116
16178.76 82
16179.96 93
16181.16 108
16182.36 115
16183.57 101
16184.77 93
16185.97 99
16187.17 81
16188.38 84
16189.58 91
16190.78 109
16191.98 111
16193.18 87
16194.39 83
16195.59 103
16196.79 80
16198.00 88
16199.20 95
16200.40 101
16201.60 100
16202.81 74
16204.01 87
16205.21 106
16206.42 81
16207.62 95
16208.82 84
16210.02 83
16211.23 88
16212.43 89
16213.63 89
16214.84 93
16216.04 76
16217.24 95
16218.45 103
16219.65 89
16220.86 84
16222.06 96
16223.26 90
16224.47 111
16225.67 99
16226.87 94
16228.08 108
16229.28 101
16230.49 107
16231.69 93
16232.89 100
16234.10 108
16235.30 101
16236.51 114
16237.71 103
16238.91 98
16240.12 123
16241.32 107
16242.53 100
16243.73 115
16244.94 94
16246.14 123
16247.34 104
16248.55 111
16249.75 125
16250.96 116
16252.16 93
16253.37 89
16254.57 87
16255.78 118
16256.98 138
16258.19 107
16259.39 109
16260.60 100
16261.80 101
16263.01 93
16264.21 130
16265.42 122
16266.62 96
16267.83 123
16269.03 113
16270.24 113
16271.45 111
16272.65 129
16273.86 108
16275.06 104
16276.27 120
16277.47 119
16278.68 115
16279.88 96
16281.09 101
16282.30 112
16283.50 124
16284.71 98
16285.91 83
16287.12 113
16288.33 117
16289.53 119
16290.74 119
16291.94 109
16293.15 112
16294.36 131
16295.56 136
16296.77 117
16297.98 117
16299.18 114
16300.39 125
16301.60 130
16302.80 127
16304.01 119
16305.22 123
16306.42 140
16307.63 114
16308.84 105
16310.04 144
16311.25 139
16312.46 140
16313.66 127
16314.87 141
16316.08 128
16317.29 96
16318.49 107
16319.70 124
16320.91 127
16322.11 137
16323.32 129
16324.53 129
16325.74 122
16326.94 118
16328.15 96
16329.36 121
16330.57 93
16331.77 103
16332.98 99
16334.19 103
16335.40 91
16336.61 113
16337.81 116
16339.02 105
16340.23 102
16341.44 106
16342.65 93
16343.85 119
16345.06 92
16346.27 96
16347.48 115
16348.69 107
16349.90 111
16351.10 92
16352.31 112
16353.52 103
16354.73 104
16355.94 101
16357.15 103
16358.35 85
16359.56 111
16360.77 105
16361.98 79
16363.19 114
16364.40 114
16365.61 91
16366.82 93
16368.03 90
16369.23 82
16370.44 95
16371.65 96
16372.86 99
16374.07 74
16375.28 103
16376.49 60
16377.70 85
16378.91 84
16380.12 86
16381.33 99
16382.54 100
16383.75 104
16384.96 106
16386.17 93
16387.38 98
16388.59 84
16389.80 104
16391.01 100
16392.22 93
16393.43 111
16394.64 115
16395.85 95
16397.06 78
16398.27 91
16399.48 94
16400.69 95
16401.90 94
16403.11 107
16404.32 97
16405.53 87
16406.74 96
16407.95 83
16409.16 86
16410.37 83
16411.58 127
16412.79 78
16414.00 97
16415.21 71
16416.42 86
16417.63 92
16418.85 89
16420.06 99
16421.27 105
16422.48 116
16423.69 86
16424.90 102
16426.11 93
16427.32 103
16428.53 101
16429.75 112
16430.96 94
16432.17 96
16433.38 81
16434.59 68
16435.80 99
16437.01 104
16438.23 93
16439.44 83
16440.65 92
16441.86 93
16443.07 111
16444.28 87
16445.50 91
16446.71 92
16447.92 92
16449.13 92
16450.34 100
16451.56 85
16452.77 90
16453.98 78
16455.19 92
16456.41 94
16457.62 95
16458.83 104
16460.04 107
16461.26 93
16462.47 83
16463.68 103
16464.89 81
16466.11 119
16467.32 89
16468.53 87
16469.74 79
16470.96 88
16472.17 107
16473.38 87
16474.60 78
16475.81 87
16477.02 90
16478.23 104
16479.45 88
16480.66 95
16481.87 93
16483.09 75
16484.30 103
16485.51 96
16486.73 90
16487.94 76
16489.15 109
16490.37 97
16491.58 82
16492.80 74
16494.01 92
16495.22 103
16496.44 97
16497.65 103
16498.86 90
16500.08 105
16501.29 100
16502.51 94
16503.72 106
16504.93 82
16506.15 88
16507.36 93
16508.58 99
16509.79 83
16511.01 68
16512.22 79
16513.43 96
16514.65 77
16515.86 96
16517.08 77
16518.29 87
16519.51 88
16520.72 98
16521.94 77
16523.15 103
16524.37 101
16525.58 83
16526.80 67
16528.01 91
16529.23 93
16530.44 78
16531.66 97
16532.87 75
16534.09 90
16535.30 108
16536.52 103
16537.73 93
16538.95 96
16540.16 95
16541.38 90
16542.59 92
16543.81 89
16545.02 70
16546.24 104
16547.46 89
16548.67 83
16549.89 87
16551.10 85
16552.32 96
16553.54 99
16554.75 75
16555.97 91
16557.18 91
16558.40 73
16559.62 102
16560.83 98
16562.05 87
16563.26 91
16564.48 98
16565.70 89
16566.91 76
16568.13 91
16569.35 99
16570.56 83
16571.78 89
16573.00 95
16574.21 84
16575.43 101
16576.65 86
16577.86 98
16579.08 91
16580.30 83
16581.51 82
16582.73 70
16583.95 91
16585.16 93
16586.38 106
16587.60 94
16588.82 96
16590.03 89
16591.25 97
16592.47 97
16593.68 101
16594.90 87
16596.12 89
16597.34 92
16598.55 97
16599.77 84
16600.99 89
16602.21 76
16603.43 94
16604.64 82
16605.86 95
16607.08 96
16608.30 91
16609.51 77
16610.73 94
16611.95 103
16613.17 90
16614.39 78
16615.60 93
16616.82 88
16618.04 91
16619.26 104
16620.48 89
16621.70 101
16622.91 91
16624.13 97
16625.35 92
16626.57 86
16627.79 79
16629.01 101
16630.23 102
16631.45 105
16632.66 102
16633.88 84
16635.10 71
16636.32 80
16637.54 88
16638.76 93
16639.98 100
16641.20 99
16642.42 74
16643.64 80
16644.85 73
16646.07 92
16647.29 82
16648.51 98
16649.73 78
16650.95 79
16652.17 79
16653.39 77
16654.61 78
16655.83 88
16657.05 75
16658.27 82
16659.49 91
16660.71 79
16661.93 87
16663.15 68
16664.37 87
16665.59 78
16666.81 89
16668.03 73
16669.25 67
16670.47 72
16671.69 80
16672.91 72
16674.13 73
16675.35 64
16676.57 96
16677.79 101
16679.01 88
16680.23 62
16681.45 66
16682.67 84
16683.89 92
16685.11 69
16686.34 74
16687.56 82
16688.78 83
16690.00 74
16691.22 76
16692.44 81
16693.66 66
16694.88 92
16696.10 70
16697.32 86
16698.55 81
16699.77 80
16700.99 82
16702.21 89
16703.43 80
16704.65 80
16705.87 82
16707.10 80
16708.32 84
16709.54 75
16710.76 83
16711.98 87
16713.20 72
16714.43 72
16715.65 72
16716.87 78
16718.09 77
16719.31 85
16720.54 84
16721.76 79
16722.98 86
16724.20 78
16725.42 78
16726.65 83
16727.87 76
16729.09 95
16730.31 55
16731.54 81
16732.76 97
16733.98 77
16735.20 83
16736.43 66
16737.65 66
16738.87 75
16740.09 84
16741.32 80
16742.54 72
16743.76 86
16744.99 88
16746.21 90
16747.43 76
16748.65 78
16749.88 84
16751.10 69
16752.32 75
16753.55 59
16754.77 76
16755.99 90
16757.22 87
16758.44 63
16759.66 76
16760.89 84
16762.11 71
16763.33 74
16764.56 66
16765.78 82
16767.01 78
16768.23 86
16769.45 95
16770.68 84
16771.90 80
16773.12 92
16774.35 97
16775.57 75
16776.80 76
16778.02 81
16779.25 91
16780.47 82
16781.69 78
16782.92 95
16784.14 98
16785.37 70
16786.59 71
16787.82 84
16789.04 82
16790.27 78
16791.49 65
16792.71 78
16793.94 87
16795.16 83
16796.39 78
16797.61 72
16798.84 80
16800.06 84
16801.29 90
16802.51 77
16803.74 89
16804.96 68
16806.19 92
16807.41 82
16808.64 83
16809.86 80
16811.09 67
16812.32 72
16813.54 86
16814.77 79
16815.99 77
16817.22 87
16818.44 81
16819.67 83
16820.89 76
16822.12 64
16823.35 70
16824.57 71
16825.80 76
16827.02 79
16828.25 76
16829.48 94
16830.70 79
16831.93 96
16833.15 78
16834.38 85
16835.61 74
16836.83 74
16838.06 69
16839.29 67
16840.51 86
16841.74 97
16842.96 80
16844.19 80
16845.42 69
16846.64 93
16847.87 80
16849.10 81
16850.32 98
16851.55 84
16852.78 93
16854.01 79
16855.23 71
16856.46 81
16857.69 78
16858.91 75
16860.14 93
16861.37 94
16862.59 82
16863.82 94
16865.05 99
16866.28 88
16867.50 84
16868.73 78
16869.96 92
16871.19 79
16872.41 83
16873.64 79
16874.87 84
16876.10 95
16877.33 99
16878.55 97
16879.78 95
16881.01 79
16882.24 85
16883.46 121
16884.69 94
16885.92 83
16887.15 111
16888.38 90
16889.61 89
16890.83 72
16892.06 85
16893.29 108
16894.52 100
16895.75 102
16896.98 80
16898.20 81
16899.43 81
16900.66 84
16901.89 82
16903.12 69
16904.35 97
16905.58 105
16906.80 85
16908.03 89
16909.26 74
16910.49 107
16911.72 110
16912.95 95
16914.18 88
16915.41 76
16916.64 72
16917.87 82
16919.10 85
16920.33 79
16921.55 68
16922.78 82
16924.01 93
16925.24 93
16926.47 76
16927.70 75
16928.93 82
16930.16 91
16931.39 102
16932.62 82
16933.85 82
16935.08 98
16936.31 75
16937.54 90
16938.77 80
16940.00 69
16941.23 77
16942.46 91
16943.69 84
16944.92 81
16946.15 85
16947.38 97
16948.61 86
16949.84 74
16951.07 101
16952.30 111
16953.53 78
16954.76 86
16956.00 102
16957.23 84
16958.46 84
16959.69 84
16960.92 116
16962.15 85
16963.38 102
16964.61 84
16965.84 88
16967.07 90
16968.30 73
16969.54 84
16970.77 88
16972.00 102
16973.23 92
16974.46 144
16975.69 91
16976.92 65
16978.15 79
16979.39 87
16980.62 77
16981.85 83
16983.08 75
16984.31 84
16985.54 88
16986.78 71
16988.01 84
16989.24 99
16990.47 81
16991.70 84
16992.94 92
16994.17 86
16995.40 86
16996.63 89
16997.86 71
16999.10 77
17000.33 82
17001.56 81
17002.79 93
17004.03 66
17005.26 85
17006.49 74
17007.72 83
17008.96 84
17010.19 89
17011.42 81
17012.65 83
17013.89 100
17015.12 63
17016.35 69
17017.58 92
17018.82 92
17020.05 99
17021.28 95
17022.52 71
17023.75 78
17024.98 77
17026.22 94
17027.45 79
17028.68 70
17029.92 87
17031.15 69
17032.38 84
17033.62 76
17034.85 93
17036.08 74
17037.32 85
17038.55 72
17039.78 90
17041.02 73
17042.25 92
17043.49 89
17044.72 93
17045.95 76
17047.19 75
17048.42 81
17049.66 86
17050.89 80
17052.12 56
17053.36 76
17054.59 70
17055.83 81
17057.06 71
17058.29 73
17059.53 58
17060.76 90
17062.00 76
17063.23 89
17064.47 87
17065.70 76
17066.94 77
17068.17 75
17069.41 79
17070.64 71
17071.88 65
17073.11 74
17074.35 79
17075.58 88
17076.82 94
17078.05 97
17079.29 79
17080.52 90
17081.76 75
17082.99 69
17084.23 96
17085.46 77
17086.70 74
17087.93 70
17089.17 87
17090.40 73
17091.64 80
17092.87 87
17094.11 73
17095.35 81
17096.58 77
17097.82 86
17099.05 81
17100.29 78
17101.53 60
17102.76 71
17104.00 90
17105.23 80
17106.47 84
17107.71 77
17108.94 80
17110.18 95
17111.41 85
17112.65 75
17113.89 74
17115.12 94
17116.36 72
17117.60 83
17118.83 61
17120.07 69
17121.31 73
17122.54 74
17123.78 68
17125.02 63
17126.25 80
17127.49 93
17128.73 90
17129.96 102
17131.20 85
17132.44 86
17133.68 67
17134.91 77
17136.15 74
17137.39 90
17138.62 78
17139.86 81
17141.10 78
17142.34 75
17143.57 65
17144.81 86
17146.05 78
17147.29 74
17148.52 71
17149.76 54
17151.00 69
17152.24 64
17153.48 82
17154.71 74
17155.95 82
17157.19 82
17158.43 82
17159.66 94
17160.90 92
17162.14 62
17163.38 63
17164.62 87
17165.86 92
17167.09 74
17168.33 74
17169.57 76
17170.81 77
17172.05 70
17173.29 86
17174.52 89
17175.76 56
17177.00 90
17178.24 82
17179.48 74
17180.72 72
17181.96 85
17183.20 100
17184.43 82
17185.67 81
17186.91 84
17188.15 69
17189.39 72
17190.63 63
17191.87 60
17193.11 71
17194.35 73
17195.59 84
17196.83 86
17198.07 86
17199.31 77
17200.55 74
17201.78 77
17203.02 72
17204.26 74
17205.50 78
17206.74 86
17207.98 85
17209.22 75
17210.46 55
17211.70 76
17212.94 73
17214.18 73
17215.42 68
17216.66 80
17217.90 68
17219.14 85
17220.38 94
17221.62 78
17222.86 76
17224.10 90
17225.34 73
17226.59 92
17227.83 95
17229.07 66
17230.31 72
17231.55 70
17232.79 77
17234.03 78
17235.27 72
17236.51 76
17237.75 91
17238.99 110
17240.23 78
17241.47 79
17242.72 82
17243.96 60
17245.20 78
17246.44 64
17247.68 70
17248.92 78
17250.16 96
17251.40 88
17252.65 75
17253.89 80
17255.13 69
17256.37 87
17257.61 79
17258.85 84
17260.09 83
17261.34 79
17262.58 76
17263.82 68
17265.06 72
17266.30 75
17267.55 83
17268.79 69
17270.03 77
17271.27 58
17272.51 78
17273.76 73
17275.00 91
17276.24 69
17277.48 65
17278.72 73
17279.97 82
17281.21 78
17282.45 65
17283.69 97
17284.94 85
17286.18 87
17287.42 70
17288.67 93
17289.91 84
17291.15 73
17292.39 61
17293.64 66
17294.88 75
17296.12 80
17297.37 80
17298.61 94
17299.85 71
17301.09 63
17302.34 73
17303.58 75
17304.82 79
17306.07 66
17307.31 75
17308.55 73
17309.80 70
17311.04 67
17312.29 71
17313.53 84
17314.77 96
17316.02 67
17317.26 102
17318.50 61
17319.75 81
17320.99 68
17322.24 80
17323.48 82
17324.72 51
17325.97 71
17327.21 65
17328.46 82
17329.70 74
17330.94 78
17332.19 78
17333.43 65
17334.68 62
17335.92 95
17337.17 61
17338.41 60
17339.65 66
17340.90 76
17342.14 77
17343.39 58
17344.63 65
17345.88 69
17347.12 87
17348.37 63
17349.61 62
17350.86 55
17352.10 52
17353.35 70
17354.59 65
17355.84 64
17357.08 63
17358.33 65
17359.57 80
17360.82 72
17362.06 78
17363.31 66
17364.55 67
17365.80 80
17367.05 59
17368.29 79
17369.54 84
17370.78 88
17372.03 78
17373.27 72
17374.52 73
17375.77 73
17377.01 72
17378.26 61
17379.50 86
17380.75 82
17382.00 73
17383.24 80
17384.49 81
17385.73 78
17386.98 84
17388.23 72
17389.47 78
17390.72 92
17391.97 84
17393.21 70
17394.46 74
17395.71 82
17396.95 83
17398.20 72
17399.45 61
17400.69 68
17401.94 79
17403.19 64
17404.43 64
17405.68 87
17406.93 80
17408.17 90
17409.42 87
17410.67 66
17411.91 46
17413.16 71
17414.41 56
17415.66 75
17416.90 67
17418.15 75
17419.40 80
17420.65 86
17421.89 86
17423.14 60
17424.39 79
17425.64 67
17426.88 86
17428.13 73
17429.38 63
17430.63 75
17431.87 84
17433.12 59
17434.37 64
17435.62 62
17436.87 96
17438.11 89
17439.36 73
17440.61 56
17441.86 81
17443.11 94
17444.36 66
17445.60 83
17446.85 60
17448.10 91
17449.35 73
17450.60 62
17451.85 54
17453.10 70
17454.34 76
17455.59 62
17456.84 79
17458.09 64
17459.34 76
17460.59 71
17461.84 89
17463.09 72
17464.33 81
17465.58 94
17466.83 74
17468.08 62
17469.33 73
17470.58 86
17471.83 87
17473.08 71
17474.33 62
17475.58 81
17476.83 83
17478.08 60
17479.33 61
17480.58 80
17481.83 71
17483.08 79
17484.33 81
17485.58 72
17486.83 61
17488.07 68
17489.32 77
17490.57 55
17491.82 65
17493.07 61
17494.32 73
17495.58 79
17496.83 74
17498.08 72
17499.33 80
17500.58 74
17501.83 98
17503.08 64
17504.33 79
17505.58 73
17506.83 84
17508.08 67
17509.33 62
17510.58 53
17511.83 60
17513.08 68
17514.33 61
17515.58 69
17516.83 72
17518.09 79
17519.34 65
17520.59 70
17521.84 99
17523.09 79
17524.34 80
17525.59 89
17526.84 81
17528.09 80
17529.35 75
17530.60 100
17531.85 90
17533.10 87
17534.35 69
17535.60 81
17536.86 74
17538.11 81
17539.36 68
17540.61 73
17541.86 90
17543.11 83
17544.37 96
17545.62 65
17546.87 73
17548.12 83
17549.37 85
17550.63 85
17551.88 75
17553.13 66
17554.38 74
17555.63 91
17556.89 65
17558.14 62
17559.39 73
17560.64 77
17561.90 59
17563.15 89
17564.40 85
17565.65 85
17566.91 77
17568.16 88
17569.41 72
17570.67 101
17571.92 87
17573.17 60
17574.42 69
17575.68 72
17576.93 73
17578.18 66
17579.44 59
17580.69 75
17581.94 81
17583.20 52
17584.45 70
17585.70 66
17586.96 79
17588.21 58
17589.46 78
17590.72 61
17591.97 75
17593.22 64
17594.48 79
17595.73 76
17596.99 73
17598.24 76
17599.49 70
17600.75 69
17602.00 67
17603.26 64
17604.51 74
17605.76 61
17607.02 78
17608.27 69
17609.53 61
17610.78 78
17612.03 81
17613.29 77
17614.54 81
17615.80 84
17617.05 79
17618.31 84
17619.56 88
17620.82 70
17622.07 93
17623.33 85
17624.58 84
17625.83 73
17627.09 71
17628.34 94
17629.60 69
17630.85 60
17632.11 68
17633.36 76
17634.62 68
17635.88 80
17637.13 53
17638.39 67
17639.64 63
17640.90 84
17642.15 71
17643.41 59
17644.66 77
17645.92 60
17647.17 71
17648.43 73
17649.68 77
17650.94 57
17652.20 65
17653.45 71
17654.71 86
17655.96 66
17657.22 83
17658.48 77
17659.73 71
17660.99 60
17662.24 69
17663.50 56
17664.76 80
17666.01 63
17667.27 59
17668.53 62
17669.78 62
17671.04 96
17672.29 90
17673.55 89
17674.81 71
17676.06 74
17677.32 64
17678.58 71
17679.83 72
17681.09 61
17682.35 84
17683.60 87
17684.86 77
17686.12 64
17687.38 74
17688.63 81
17689.89 83
17691.15 71
17692.40 83
17693.66 84
17694.92 77
17696.18 69
17697.43 81
17698.69 80
17699.95 65
17701.21 55
17702.46 79
17703.72 89
17704.98 104
17706.24 79
17707.49 73
17708.75 64
17710.01 84
17711.27 68
17712.53 54
17713.78 81
17715.04 71
17716.30 103
17717.56 50
17718.82 79
17720.07 88
17721.33 79
17722.59 79
17723.85 63
17725.11 83
17726.36 68
17727.62 79
17728.88 87
17730.14 73
17731.40 72
17732.66 65
17733.92 87
17735.17 72
17736.43 71
17737.69 80
17738.95 76
17740.21 99
17741.47 76
17742.73 73
17743.99 103
17745.25 95
17746.51 75
17747.76 70
17749.02 76
17750.28 67
17751.54 73
17752.80 69
17754.06 71
17755.32 63
17756.58 80
17757.84 69
17759.10 79
17760.36 90
17761.62 69
17762.88 74
17764.14 69
17765.40 64
17766.66 71
17767.92 84
17769.18 67
17770.44 74
17771.70 70
17772.96 78
17774.22 58
17775.48 66
17776.74 64
17778.00 68
17779.26 64
17780.52 67
17781.78 71
17783.04 67
17784.30 69
17785.56 67
17786.82 72
17788.08 74
17789.34 65
17790.60 81
17791.86 67
17793.12 65
17794.38 72
17795.65 80
17796.91 93
17798.17 75
17799.43 68
17800.69 62
17801.95 74
17803.21 80
17804.47 87
17805.73 85
17807.00 63
17808.26 64
17809.52 76
17810.78 71
17812.04 67
17813.30 72
17814.56 74
17815.83 84
17817.09 74
17818.35 78
17819.61 62
17820.87 62
17822.13 75
17823.40 86
17824.66 75
17825.92 61
17827.18 61
17828.44 68
17829.71 79
17830.97 63
17832.23 93
17833.49 71
17834.75 73
17836.02 81
17837.28 86
17838.54 64
17839.80 65
17841.07 73
17842.33 82
17843.59 71
17844.85 70
17846.12 75
17847.38 78
17848.64 79
17849.91 69
17851.17 74
17852.43 71
17853.69 73
17854.96 65
17856.22 61
17857.48 69
17858.75 64
17860.01 76
17861.27 80
17862.54 86
17863.80 57
17865.06 83
17866.33 85
17867.59 73
17868.85 55
17870.12 82
17871.38 77
17872.64 73
17873.91 72
17875.17 66
17876.43 63
17877.70 98
17878.96 85
17880.23 79
17881.49 75
17882.75 70
17884.02 71
17885.28 81
17886.55 71
17887.81 63
17889.07 96
17890.34 79
17891.60 64
17892.87 69
17894.13 78
17895.40 68
17896.66 79
17897.92 73
17899.19 74
17900.45 68
17901.72 65
17902.98 60
17904.25 45
17905.51 67
17906.78 67
17908.04 73
17909.31 67
17910.57 65
17911.84 80
17913.10 69
17914.37 78
17915.63 74
17916.90 53
17918.16 70
17919.43 95
17920.69 62
17921.96 64
17923.22 70
17924.49 80
17925.75 60
17927.02 84
17928.29 67
17929.55 82
17930.82 82
17932.08 85
17933.35 77
17934.61 49
17935.88 79
17937.15 85
17938.41 75
17939.68 60
17940.94 73
17942.21 70
17943.48 69
17944.74 46
17946.01 69
17947.28 70
17948.54 90
17949.81 64
17951.07 74
17952.34 64
17953.61 84
17954.87 78
17956.14 66
17957.41 72
17958.67 63
17959.94 78
17961.21 65
17962.47 70
17963.74 63
17965.01 104
17966.27 78
17967.54 76
17968.81 79
17970.08 75
17971.34 75
17972.61 70
17973.88 68
17975.14 73
17976.41 70
17977.68 96
17978.95 67
17980.21 72
17981.48 79
17982.75 81
17984.02 80
17985.28 65
17986.55 60
17987.82 45
17989.09 57
17990.35 71
17991.62 70
17992.89 66
17994.16 82
17995.43 88
17996.69 64
17997.96 78
17999.23 86
18000.50 69
18001.77 57
18003.03 76
18004.30 71
18005.57 78
18006.84 72
18008.11 66
18009.38 77
18010.64 69
18011.91 66
18013.18 94
18014.45 73
18015.72 69
18016.99 81
18018.26 81
18019.53 80
18020.79 58
18022.06 62
18023.33 68
18024.60 59
18025.87 70
18027.14 66
18028.41 71
18029.68 80
18030.95 75
18032.22 61
18033.48 81
18034.75 73
18036.02 66
18037.29 67
18038.56 71
18039.83 61
18041.10 75
18042.37 72
18043.64 56
18044.91 53
18046.18 65
18047.45 74
18048.72 73
18049.99 67
18051.26 73
18052.53 81
18053.80 74
18055.07 75
18056.34 66
18057.61 72
18058.88 69
18060.15 69
18061.42 70
18062.69 63
18063.96 60
18065.23 72
18066.50 69
18067.77 69
18069.04 62
18070.31 72
18071.58 72
18072.86 85
18074.13 80
18075.40 65
18076.67 71
18077.94 61
18079.21 63
18080.48 66
18081.75 63
18083.02 81
18084.29 85
18085.56 72
18086.84 79
18088.11 54
18089.38 80
18090.65 65
18091.92 71
18093.19 72
18094.46 66
18095.74 92
18097.01 55
18098.28 71
18099.55 64
18100.82 66
18102.09 69
18103.37 77
18104.64 60
18105.91 76
18107.18 71
18108.45 66
18109.72 68
18111.00 66
18112.27 66
18113.54 65
18114.81 66
18116.09 63
18117.36 77
18118.63 79
18119.90 58
18121.17 75
18122.45 69
18123.72 63
18124.99 54
18126.26 68
18127.54 81
18128.81 74
18130.08 58
18131.36 58
18132.63 67
18133.90 66
18135.17 72
18136.45 72
18137.72 86
18138.99 73
18140.27 71
18141.54 83
18142.81 67
18144.09 75
18145.36 75
18146.63 89
18147.91 80
18149.18 77
18150.45 75
18151.73 77
18153.00 53
18154.27 73
18155.55 75
18156.82 77
18158.09 59
18159.37 54
18160.64 72
18161.91 71
18163.19 55
18164.46 52
18165.74 71
18167.01 73
18168.28 72
18169.56 56
18170.83 53
18172.11 65
18173.38 67
18174.66 75
18175.93 76
18177.20 68
18178.48 57
18179.75 78
18181.03 71
18182.30 68
18183.58 72
18184.85 64
18186.13 62
18187.40 53
18188.68 74
18189.95 65
18191.23 66
18192.50 89
18193.78 72
18195.05 63
18196.33 59
18197.60 69
18198.88 86
18200.15 70
18201.43 66
18202.70 75
18203.98 64
18205.25 71
18206.53 54
18207.80 60
18209.08 54
18210.35 65
18211.63 89
18212.90 82
18214.18 70
18215.46 57
18216.73 93
18218.01 77
18219.28 59
18220.56 81
18221.84 69
18223.11 87
18224.39 74
18225.66 66
18226.94 65
18228.22 65
18229.49 97
18230.77 65
18232.04 63
18233.32 51
18234.60 57
18235.87 86
18237.15 67
18238.43 65
18239.70 63
18240.98 70
18242.26 78
18243.53 63
18244.81 56
18246.09 64
18247.36 61
18248.64 73
18249.92 68
18251.19 69
18252.47 61
18253.75 69
18255.03 77
18256.30 70
18257.58 60
18258.86 67
18260.13 87
18261.41 77
18262.69 67
18263.97 69
18265.24 83
18266.52 78
18267.80 65
18269.08 68
18270.35 70
18271.63 71
18272.91 74
18274.19 51
18275.47 63
18276.74 76
18278.02 81
18279.30 69
18280.58 63
18281.85 76
18283.13 63
18284.41 62
18285.69 60
18286.97 73
18288.25 66
18289.52 73
18290.80 66
18292.08 67
18293.36 55
18294.64 62
18295.92 70
18297.19 80
18298.47 88
18299.75 60
18301.03 60
18302.31 56
18303.59 74
18304.87 72
18306.15 71
18307.43 77
18308.70 76
18309.98 72
18311.26 65
18312.54 69
18313.82 69
18315.10 77
18316.38 80
18317.66 58
18318.94 75
18320.22 74
18321.50 68
18322.78 75
18324.06 82
18325.34 69
18326.61 70
18327.89 85
18329.17 73
18330.45 66
18331.73 67
18333.01 74
18334.29 71
18335.57 81
18336.85 82
18338.13 97
18339.41 80
18340.69 68
18341.97 77
18343.25 72
18344.53 75
18345.81 67
18347.09 59
18348.37 72
18349.66 82
18350.94 108
18352.22 71
18353.50 71
18354.78 84
18356.06 77
18357.34 60
18358.62 74
18359.90 75
18361.18 54
18362.46 67
18363.74 75
18365.02 60
18366.30 61
18367.59 66
18368.87 66
18370.15 57
18371.43 64
18372.71 60
18373.99 83
18375.27 62
18376.55 56
18377.84 65
18379.12 52
18380.40 70
18381.68 59
18382.96 50
18384.24 74
18385.53 69
18386.81 62
18388.09 65
18389.37 60
18390.65 70
18391.93 72
18393.22 67
18394.50 72
18395.78 55
18397.06 69
18398.34 73
18399.63 75
18400.91 63
18402.19 81
18403.47 72
18404.76 73
18406.04 69
18407.32 63
18408.60 61
18409.89 70
18411.17 62
18412.45 65
18413.73 67
18415.02 55
18416.30 59
18417.58 69
18418.86 56
18420.15 63
18421.43 71
18422.71 49
18424.00 60
18425.28 65
18426.56 65
18427.85 81
18429.13 63
18430.41 62
18431.70 58
18432.98 73
18434.26 66
18435.55 67
18436.83 54
18438.11 66
18439.40 72
18440.68 62
18441.96 72
18443.25 55
18444.53 65
18445.81 87
18447.10 92
18448.38 74
18449.67 69
18450.95 81
18452.23 65
18453.52 62
18454.80 77
18456.09 52
18457.37 87
18458.66 68
18459.94 54
18461.22 60
18462.51 70
18463.79 61
18465.08 70
18466.36 65
18467.65 68
18468.93 84
18470.22 80
18471.50 64
18472.78 53
18474.07 55
18475.35 72
18476.64 94
18477.92 52
18479.21 73
18480.49 78
18481.78 71
18483.06 63
18484.35 65
18485.63 56
18486.92 62
18488.20 74
18489.49 71
18490.78 77
18492.06 60
18493.35 78
18494.63 74
18495.92 82
18497.20 73
18498.49 69
18499.77 75
18501.06 89
18502.35 69
18503.63 75
18504.92 76
18506.20 79
18507.49 68
18508.78 80
18510.06 73
18511.35 65
18512.63 72
18513.92 71
18515.21 68
18516.49 70
18517.78 81
18519.06 69
18520.35 72
18521.64 58
18522.92 66
18524.21 68
18525.50 75
18526.78 58
18528.07 74
18529.36 72
18530.64 68
18531.93 74
18533.22 59
18534.50 68
18535.79 67
18537.08 89
18538.37 79
18539.65 78
18540.94 71
18542.23 66
18543.51 73
18544.80 72
18546.09 66
18547.38 65
18548.66 79
18549.95 73
18551.24 66
18552.53 77
18553.81 74
18555.10 84
18556.39 74
18557.68 62
18558.96 82
18560.25 74
18561.54 68
18562.83 72
18564.11 66
18565.40 61
18566.69 89
18567.98 82
18569.27 78
18570.56 79
18571.84 57
18573.13 73
18574.42 71
18575.71 65
18577.00 65
18578.28 69
18579.57 62
18580.86 73
18582.15 65
18583.44 70
18584.73 56
18586.02 87
18587.31 88
18588.59 63
18589.88 71
18591.17 69
18592.46 93
18593.75 92
18595.04 76
18596.33 58
18597.62 74
18598.91 86
18600.19 89
18601.48 66
18602.77 65
18604.06 83
18605.35 90
18606.64 83
18607.93 61
18609.22 61
18610.51 74
18611.80 99
18613.09 79
18614.38 78
18615.67 65
18616.96 103
18618.25 74
18619.54 91
18620.83 60
18622.12 68
18623.41 84
18624.70 79
18625.99 79
18627.28 71
18628.57 83
18629.86 73
18631.15 81
18632.44 65
18633.73 78
18635.02 73
18636.31 68
18637.60 84
18638.89 69
18640.18 75
18641.47 64
18642.76 59
18644.05 99
18645.34 79
18646.63 74
18647.93 86
18649.22 88
18650.51 76
18651.80 66
18653.09 79
18654.38 80
18655.67 72
18656.96 70
18658.25 86
18659.55 69
18660.84 61
18662.13 66
18663.42 85
18664.71 56
18666.00 68
18667.29 62
18668.58 63
18669.88 75
18671.17 74
18672.46 70
18673.75 64
18675.04 77
18676.34 67
18677.63 69
18678.92 85
18680.21 67
18681.50 59
18682.79 76
18684.09 59
18685.38 67
18686.67 83
18687.96 81
18689.26 81
18690.55 74
18691.84 70
18693.13 69
18694.43 77
18695.72 68
18697.01 59
18698.30 66
18699.60 58
18700.89 72
18702.18 72
18703.47 65
18704.77 73
18706.06 66
18707.35 76
18708.65 65
18709.94 55
18711.23 70
18712.52 63
18713.82 83
18715.11 79
18716.40 81
18717.70 66
18718.99 73
18720.28 67
18721.58 67
18722.87 51
18724.16 73
18725.46 80
18726.75 79
18728.04 60
18729.34 60
18730.63 77
18731.93 56
18733.22 72
18734.51 58
18735.81 87
18737.10 87
18738.40 66
18739.69 63
18740.98 78
18742.28 68
18743.57 65
18744.87 66
18746.16 80
18747.45 65
18748.75 77
18750.04 51
18751.34 50
18752.63 57
18753.93 72
18755.22 64
18756.52 62
18757.81 71
18759.10 67
18760.40 92
18761.69 77
18762.99 68
18764.28 68
18765.58 72
18766.87 63
18768.17 77
18769.46 64
18770.76 80
18772.05 67
18773.35 72
18774.64 73
18775.94 65
18777.23 55
18778.53 59
18779.83 85
18781.12 65
18782.42 67
18783.71 63
18785.01 86
18786.30 70
18787.60 64
18788.89 80
18790.19 57
18791.49 69
18792.78 76
18794.08 74
18795.37 64
18796.67 58
18797.97 56
18799.26 64
18800.56 60
18801.85 66
18803.15 56
18804.45 64
18805.74 80
18807.04 72
18808.34 56
18809.63 57
18810.93 59
18812.23 58
18813.52 68
18814.82 59
18816.12 63
18817.41 67
18818.71 61
18820.01 66
18821.30 62
18822.60 58
18823.90 67
18825.19 67
18826.49 67
18827.79 74
18829.08 64
18830.38 83
18831.68 86
18832.98 65
18834.27 62
18835.57 74
18836.87 66
18838.17 76
18839.46 65
18840.76 76
18842.06 76
18843.36 70
18844.65 66
18845.95 79
18847.25 76
18848.55 55
18849.84 73
18851.14 70
18852.44 62
18853.74 57
18855.04 50
18856.33 48
18857.63 65
18858.93 71
18860.23 72
18861.53 68
18862.83 60
18864.12 85
18865.42 60
18866.72 59
18868.02 66
18869.32 66
18870.62 60
18871.91 80
18873.21 76
18874.51 71
18875.81 51
18877.11 58
18878.41 65
18879.71 66
18881.01 64
18882.30 59
18883.60 73
18884.90 65
18886.20 62
18887.50 57
18888.80 61
18890.10 87
18891.40 71
18892.70 58
18894.00 58
18895.30 54
18896.60 59
18897.90 60
18899.19 69
18900.49 56
18901.79 63
18903.09 76
18904.39 65
18905.69 58
18906.99 72
18908.29 56
18909.59 71
18910.89 71
18912.19 60
18913.49 63
18914.79 63
18916.09 57
18917.39 85
18918.69 81
18919.99 89
18921.29 64
18922.59 72
18923.89 72
18925.20 59
18926.50 53
18927.80 74
18929.10 82
18930.40 75
18931.70 56
18933.00 62
18934.30 68
18935.60 61
18936.90 63
18938.20 70
18939.50 70
18940.80 62
18942.10 71
18943.41 75
18944.71 76
18946.01 54
18947.31 54
18948.61 56
18949.91 58
18951.21 59
18952.51 70
18953.82 78
18955.12 63
18956.42 51
18957.72 67
18959.02 84
18960.32 83
18961.63 80
18962.93 69
18964.23 63
18965.53 58
18966.83 75
18968.13 78
18969.44 63
18970.74 72
18972.04 73
18973.34 66
18974.64 56
18975.95 58
18977.25 55
18978.55 65
18979.85 80
18981.16 78
18982.46 69
18983.76 80
18985.06 66
18986.37 60
18987.67 67
18988.97 42
18990.27 74
18991.58 64
18992.88 69
18994.18 59
18995.48 69
18996.79 69
18998.09 67
18999.39 49
19000.70 54
19002.00 70
19003.30 75
19004.61 59
19005.91 59
19007.21 76
19008.52 60
19009.82 64
19011.12 66
19012.43 62
19013.73 58
19015.03 73
19016.34 64
19017.64 71
19018.94 58
19020.25 80
19021.55 64
19022.86 65
19024.16 55
19025.46 58
19026.77 75
19028.07 74
19029.37 56
19030.68 51
19031.98 56
19033.29 57
19034.59 70
19035.90 58
19037.20 50
19038.50 65
19039.81 83
19041.11 77
19042.42 60
19043.72 55
19045.03 80
19046.33 68
19047.64 85
19048.94 65
19050.25 60
19051.55 54
19052.85 80
19054.16 68
19055.46 47
19056.77 63
19058.07 76
19059.38 62
19060.68 78
19061.99 62
19063.30 60
19064.60 67
19065.91 67
19067.21 52
19068.52 60
19069.82 73
19071.13 71
19072.43 69
19073.74 55
19075.04 58
19076.35 58
19077.66 70
19078.96 76
19080.27 54
19081.57 69
19082.88 64
19084.18 95
19085.49 58
19086.80 63
19088.10 70
19089.41 68
19090.71 74
19092.02 57
19093.33 68
19094.63 76
19095.94 62
19097.25 66
19098.55 57
19099.86 63
19101.17 85
19102.47 71
19103.78 70
19105.08 60
19106.39 80
19107.70 59
19109.01 70
19110.31 42
19111.62 63
19112.93 70
19114.23 72
19115.54 75
19116.85 63
19118.15 65
19119.46 48
19120.77 63
19122.08 54
19123.38 69
19124.69 67
19126.00 69
19127.30 73
19128.61 54
19129.92 62
19131.23 60
19132.53 81
19133.84 64
19135.15 68
19136.46 66
19137.77 94
19139.07 58
19140.38 66
19141.69 66
19143.00 79
19144.30 56
19145.61 83
19146.92 70
19148.23 60
19149.54 83
19150.84 69
19152.15 69
19153.46 67
19154.77 77
19156.08 59
19157.39 66
19158.70 64
19160.00 63
19161.31 54
19162.62 60
19163.93 62
19165.24 65
19166.55 56
19167.86 78
19169.16 79
19170.47 75
19171.78 74
19173.09 49
19174.40 55
19175.71 53
19177.02 55
19178.33 69
19179.64 63
19180.95 65
19182.26 68
19183.56 61
19184.87 84
19186.18 72
19187.49 52
19188.80 66
19190.11 78
19191.42 61
19192.73 69
19194.04 79
19195.35 74
19196.66 58
19197.97 59
19199.28 79
19200.59 53
19201.90 66
19203.21 62
19204.52 68
19205.83 67
19207.14 77
19208.45 74
19209.76 68
19211.07 53
19212.38 72
19213.69 72
19215.00 68
19216.31 57
19217.62 69
19218.93 57
19220.24 55
19221.55 70
19222.86 66
19224.18 73
19225.49 66
19226.80 64
19228.11 49
19229.42 75
19230.73 88
19232.04 68
19233.35 49
19234.66 58
19235.97 68
19237.28 56
19238.60 68
19239.91 55
19241.22 68
19242.53 57
19243.84 65
19245.15 52
19246.46 58
19247.78 64
19249.09 70
19250.40 43
19251.71 67
19253.02 61
19254.33 55
19255.65 63
19256.96 56
19258.27 61
19259.58 71
19260.89 63
19262.21 65
19263.52 67
19264.83 55
19266.14 71
19267.45 68
19268.77 80
19270.08 59
19271.39 83
19272.70 75
19274.02 68
19275.33 47
19276.64 65
19277.95 80
19279.27 70
19280.58 70
19281.89 56
19283.20 76
19284.52 62
19285.83 59
19287.14 56
19288.45 58
19289.77 75
19291.08 71
19292.39 76
19293.71 58
19295.02 46
19296.33 81
19297.65 73
19298.96 48
19300.27 53
19301.59 55
19302.90 62
19304.21 72
19305.53 71
19306.84 55
19308.15 68
19309.47 75
19310.78 92
19312.09 64
19313.41 65
19314.72 47
19316.04 79
19317.35 66
19318.66 50
19319.98 56
19321.29 67
19322.61 69
19323.92 66
19325.23 67
19326.55 55
19327.86 83
19329.18 68
19330.49 65
19331.81 53
19333.12 63
19334.43 78
19335.75 78
19337.06 56
19338.38 37
19339.69 62
19341.01 62
19342.32 60
19343.64 51
19344.95 55
19346.27 63
19347.58 82
19348.90 59
19350.21 67
19351.53 52
19352.84 61
19354.16 63
19355.47 68
19356.79 72
19358.10 65
19359.42 61
19360.73 76
19362.05 54
19363.36 46
19364.68 56
19366.00 75
19367.31 66
19368.63 59
19369.94 82
19371.26 68
19372.57 66
19373.89 45
19375.21 62
19376.52 53
19377.84 61
19379.15 69
19380.47 61
19381.79 66
19383.10 54
19384.42 74
19385.73 67
19387.05 62
19388.37 58
19389.68 75
19391.00 78
19392.32 64
19393.63 64
19394.95 82
19396.27 58
19397.58 73
19398.90 73
19400.22 58
19401.53 67
19402.85 63
19404.17 77
19405.48 69
19406.80 56
19408.12 56
19409.43 69
19410.75 66
19412.07 54
19413.39 60
19414.70 77
19416.02 75
19417.34 58
19418.65 55
19419.97 67
19421.29 77
19422.61 66
19423.92 76
19425.24 64
19426.56 64
19427.88 71
19429.20 68
19430.51 55
19431.83 63
19433.15 62
19434.47 77
19435.78 58
19437.10 61
19438.42 48
19439.74 46
19441.06 48
19442.37 64
19443.69 67
19445.01 64
19446.33 90
19447.65 62
19448.97 75
19450.28 73
19451.60 71
19452.92 62
19454.24 59
19455.56 53
19456.88 58
19458.20 63
19459.51 66
19460.83 66
19462.15 57
19463.47 48
19464.79 75
19466.11 60
19467.43 81
19468.75 70
19470.07 57
19471.39 76
19472.70 58
19474.02 79
19475.34 55
19476.66 55
19477.98 71
19479.30 71
19480.62 52
19481.94 47
19483.26 61
19484.58 56
19485.90 74
19487.22 64
19488.54 63
19489.86 70
19491.18 77
19492.50 70
19493.82 59
19495.14 70
19496.46 73
19497.78 71
19499.10 73
19500.42 61
19501.74 51
19503.06 59
19504.38 65
19505.70 68
19507.02 65
19508.34 59
19509.66 58
19510.98 79
19512.30 60
19513.62 70
19514.94 63
19516.26 72
19517.58 87
19518.90 73
19520.23 66
19521.55 75
19522.87 76
19524.19 68
19525.51 61
19526.83 65
19528.15 67
19529.47 63
19530.79 57
19532.11 53
19533.44 56
19534.76 79
19536.08 66
19537.40 69
19538.72 65
19540.04 67
19541.36 73
19542.69 56
19544.01 79
19545.33 68
19546.65 65
19547.97 72
19549.29 48
19550.62 57
19551.94 56
19553.26 68
19554.58 59
19555.90 65
19557.23 52
19558.55 57
19559.87 64
19561.19 83
19562.51 65
19563.84 46
19565.16 75
19566.48 62
19567.80 59
19569.13 62
19570.45 68
19571.77 74
19573.09 78
19574.42 54
19575.74 57
19577.06 62
19578.39 64
19579.71 64
19581.03 60
19582.35 50
19583.68 55
19585.00 65
19586.32 83
19587.65 72
19588.97 60
19590.29 52
19591.62 46
19592.94 76
19594.26 68
19595.59 53
19596.91 56
19598.23 54
19599.56 78
19600.88 65
19602.20 68
19603.53 59
19604.85 76
19606.17 64
19607.50 57
19608.82 35
19610.15 53
19611.47 58
19612.79 70
19614.12 59
19615.44 59
19616.77 52
19618.09 60
19619.41 71
19620.74 63
19622.06 55
19623.39 63
19624.71 71
19626.03 72
19627.36 50
19628.68 56
19630.01 52
19631.33 64
19632.66 46
19633.98 43
19635.31 61
19636.63 69
19637.96 55
19639.28 56
19640.61 64
19641.93 52
19643.26 65
19644.58 71
19645.91 68
19647.23 59
19648.56 68
19649.88 83
19651.21 49
19652.53 59
19653.86 69
19655.18 58
19656.51 68
19657.83 58
19659.16 69
19660.48 76
19661.81 58
19663.14 62
19664.46 87
19665.79 63
19667.11 52
19668.44 64
19669.77 68
19671.09 53
19672.42 65
19673.74 72
19675.07 67
19676.40 56
19677.72 60
19679.05 55
19680.37 63
19681.70 64
19683.03 65
19684.35 75
19685.68 51
19687.01 49
19688.33 68
19689.66 67
19690.99 65
19692.31 57
19693.64 99
19694.97 76
19696.29 59
19697.62 55
19698.95 76
19700.27 77
19701.60 59
19702.93 75
19704.25 69
19705.58 67
19706.91 75
19708.23 80
19709.56 66
19710.89 52
19712.22 66
19713.54 66
19714.87 58
19716.20 53
19717.53 61
19718.85 89
19720.18 67
19721.51 63
19722.84 69
19724.16 70
19725.49 78
19726.82 70
19728.15 64
19729.48 57
19730.80 56
19732.13 63
19733.46 70
19734.79 59
19736.12 63
19737.44 77
19738.77 72
19740.10 67
19741.43 81
19742.76 71
19744.09 68
19745.41 69
19746.74 58
19748.07 78
19749.40 57
19750.73 74
19752.06 76
19753.39 75
19754.71 70
19756.04 61
19757.37 53
19758.70 58
19760.03 61
19761.36 64
19762.69 61
19764.02 69
19765.35 44
19766.68 65
19768.00 71
19769.33 54
19770.66 62
19771.99 56
19773.32 72
19774.65 71
19775.98 68
19777.31 56
19778.64 71
19779.97 59
19781.30 64
19782.63 54
19783.96 63
19785.29 82
19786.62 75
19787.95 64
19789.28 51
19790.61 63
19791.94 70
19793.27 67
19794.60 45
19795.93 58
19797.26 73
19798.59 81
19799.92 55
19801.25 62
19802.58 46
19803.91 64
19805.24 67
19806.57 63
19807.90 59
19809.23 56
19810.56 65
19811.89 72
19813.22 72
19814.55 43
19815.89 67
19817.22 65
19818.55 59
19819.88 49
19821.21 50
19822.54 65
19823.87 75
19825.20 71
19826.53 58
19827.86 79
19829.20 71
19830.53 68
19831.86 51
19833.19 87
19834.52 64
19835.85 74
19837.18 72
19838.52 56
19839.85 54
19841.18 54
19842.51 72
19843.84 61
19845.17 50
19846.51 57
19847.84 62
19849.17 76
19850.50 65
19851.83 54
19853.17 64
19854.50 87
19855.83 77
19857.16 69
19858.50 61
19859.83 56
19861.16 66
19862.49 65
19863.82 54
19865.16 59
19866.49 46
19867.82 61
19869.15 74
19870.49 65
19871.82 48
19873.15 60
19874.49 78
19875.82 60
19877.15 60
19878.48 54
19879.82 56
19881.15 56
19882.48 56
19883.82 72
19885.15 64
19886.48 80
19887.82 80
19889.15 58
19890.48 45
19891.82 52
19893.15 66
19894.48 62
19895.82 54
19897.15 57
19898.48 53
19899.82 72
19901.15 59
19902.48 54
19903.82 54
19905.15 60
19906.49 75
19907.82 70
19909.15 58
19910.49 45
19911.82 66
19913.16 75
19914.49 57
19915.82 62
19917.16 54
19918.49 61
19919.83 46
19921.16 56
19922.50 48
19923.83 52
19925.16 63
19926.50 53
19927.83 61
19929.17 68
19930.50 62
19931.84 61
19933.17 68
19934.51 71
19935.84 61
19937.18 43
19938.51 56
19939.85 44
19941.18 63
19942.52 50
19943.85 58
19945.19 52
19946.52 44
19947.86 72
19949.19 60
19950.53 57
19951.86 51
19953.20 62
19954.53 77
19955.87 60
19957.21 58
19958.54 60
19959.88 67
19961.21 49
19962.55 49
19963.88 63
19965.22 63
19966.56 59
19967.89 57
19969.23 67
19970.56 63
19971.90 58
19973.24 70
19974.57 66
19975.91 69
19977.24 61
19978.58 62
19979.92 58
19981.25 63
19982.59 52
19983.93 76
19985.26 69
19986.60 68
19987.94 58
19989.27 65
19990.61 62
19991.95 55
19993.28 68
19994.62 50
19995.96 56
19997.29 61
19998.63 70
19999.97 64
20001.30 54
20002.64 58
20003.98 77
20005.32 68
20006.65 61
20007.99 61
20009.33 78
20010.67 61
20012.00 63
20013.34 57
20014.68 69
20016.02 68
20017.35 53
20018.69 77
20020.03 68
20021.37 70
20022.70 67
20024.04 52
20025.38 73
20026.72 48
20028.06 69
20029.39 80
20030.73 67
20032.07 64
20033.41 50
20034.75 58
20036.08 57
20037.42 58
20038.76 55
20040.10 62
20041.44 64
20042.78 50
20044.11 70
20045.45 64
20046.79 54
20048.13 54
20049.47 54
20050.81 56
20052.15 62
20053.48 58
20054.82 60
20056.16 64
20057.50 56
20058.84 57
20060.18 61
20061.52 54
20062.86 67
20064.20 73
20065.54 62
20066.88 68
20068.21 62
20069.55 59
20070.89 71
20072.23 57
20073.57 68
20074.91 79
20076.25 69
20077.59 62
20078.93 72
20080.27 70
20081.61 52
20082.95 62
20084.29 59
20085.63 52
20086.97 52
20088.31 67
20089.65 80
20090.99 73
20092.33 52
20093.67 63
20095.01 57
20096.35 64
20097.69 77
20099.03 69
20100.37 64
20101.71 59
20103.05 66
20104.39 86
20105.73 67
20107.07 55
20108.41 68
20109.76 75
20111.10 68
20112.44 63
20113.78 58
20115.12 74
20116.46 72
20117.80 66
20119.14 64
20120.48 67
20121.82 67
20123.16 78
20124.51 59
20125.85 51
20127.19 65
20128.53 76
20129.87 81
20131.21 63
20132.55 67
20133.90 70
20135.24 91
