# Supplementary material for: MALDI-TOF MS typing enables the classification of brewing yeasts of the genus Saccharomyces to major beer styles
Source: PLoS One. 2017 Aug 9;12(8):e0181694. doi: 10.1371/journal.pone.0181694 (PMC5549903; doi:10.1371/journal.pone.0181694)
Supplement: S15 File — The directory includes 90 raw files and was zipped to “.zip”; the folder has three strains with 30 spectra per strain; S1 Text explains the raw files with an example and Table 1 represents the yeast strains used within the experiment. (ZIP) [file pone.0181694.s018.zip › 43-45/30668-513-OG-Ale-Alt-YPG-18h-E-E_2015-11-13__0_E7_1.dat]

1999.94 1648
2000.36 1710
2000.78 1698
2001.20 1853
2001.62 1766
2002.04 1535
2002.47 1709
2002.89 1651
2003.31 1455
2003.73 1686
2004.15 1510
2004.58 1451
2005.00 1284
2005.42 1404
2005.84 1455
2006.26 1558
2006.69 1587
2007.11 1544
2007.53 1488
2007.95 1436
2008.38 1453
2008.80 1526
2009.22 1497
2009.64 1543
2010.07 1553
2010.49 1398
2010.91 1397
2011.33 1524
2011.76 1514
2012.18 1657
2012.60 1512
2013.03 1366
2013.45 1380
2013.87 1374
2014.29 1337
2014.72 1330
2015.14 1278
2015.56 1337
2015.99 1386
2016.41 1332
2016.83 1474
2017.26 1421
2017.68 1396
2018.10 1324
2018.53 1474
2018.95 1486
2019.37 1418
2019.80 1487
2020.22 1462
2020.65 1452
2021.07 1388
2021.49 1486
2021.92 1495
2022.34 1326
2022.76 1398
2023.19 1550
2023.61 1419
2024.04 1331
2024.46 1349
2024.88 1375
2025.31 1435
2025.73 1376
2026.16 1352
2026.58 1298
2027.01 1285
2027.43 1285
2027.85 1324
2028.28 1421
2028.70 1353
2029.13 1402
2029.55 1322
2029.98 1221
2030.40 1297
2030.83 1350
2031.25 1371
2031.68 1334
2032.10 1389
2032.53 1412
2032.95 1438
2033.38 1469
2033.80 1538
2034.23 1363
2034.65 1439
2035.08 1551
2035.50 1389
2035.93 1454
2036.35 1458
2036.78 1516
2037.20 1468
2037.63 1419
2038.06 1477
2038.48 1527
2038.91 1460
2039.33 1536
2039.76 1457
2040.18 1414
2040.61 1490
2041.04 1500
2041.46 1607
2041.89 1469
2042.31 1467
2042.74 1471
2043.17 1479
2043.59 1539
2044.02 1403
2044.44 1367
2044.87 1362
2045.30 1471
2045.72 1307
2046.15 1417
2046.58 1490
2047.00 1537
2047.43 1547
2047.85 1456
2048.28 1530
2048.71 1500
2049.13 1462
2049.56 1527
2049.99 1500
2050.41 1345
2050.84 1396
2051.27 1445
2051.70 1479
2052.12 1440
2052.55 1400
2052.98 1424
2053.40 1351
2053.83 1434
2054.26 1450
2054.69 1368
2055.11 1231
2055.54 1461
2055.97 1457
2056.40 1436
2056.82 1555
2057.25 1445
2057.68 1347
2058.11 1385
2058.53 1402
2058.96 1525
2059.39 1426
2059.82 1459
2060.24 1491
2060.67 1502
2061.10 1582
2061.53 1624
2061.96 1385
2062.38 1665
2062.81 1574
2063.24 1612
2063.67 1496
2064.10 1426
2064.52 1581
2064.95 1574
2065.38 1763
2065.81 1885
2066.24 1824
2066.67 1960
2067.10 1940
2067.52 1911
2067.95 2036
2068.38 1817
2068.81 1705
2069.24 1625
2069.67 1470
2070.10 1496
2070.53 1459
2070.95 1457
2071.38 1495
2071.81 1476
2072.24 1406
2072.67 1433
2073.10 1348
2073.53 1432
2073.96 1432
2074.39 1378
2074.82 1289
2075.25 1323
2075.68 1377
2076.11 1325
2076.53 1370
2076.96 1495
2077.39 1684
2077.82 1666
2078.25 1524
2078.68 1508
2079.11 1532
2079.54 1525
2079.97 1631
2080.40 1661
2080.83 1556
2081.26 1608
2081.69 1510
2082.12 1529
2082.55 1568
2082.98 1500
2083.41 1353
2083.84 1399
2084.27 1542
2084.70 1369
2085.13 1325
2085.57 1364
2086.00 1381
2086.43 1354
2086.86 1425
2087.29 1427
2087.72 1426
2088.15 1459
2088.58 1416
2089.01 1359
2089.44 1422
2089.87 1367
2090.30 1473
2090.73 1481
2091.17 1564
2091.60 1453
2092.03 1395
2092.46 1459
2092.89 1500
2093.32 1548
2093.75 1537
2094.18 1448
2094.62 1371
2095.05 1351
2095.48 1403
2095.91 1389
2096.34 1358
2096.77 1445
2097.20 1425
2097.64 1367
2098.07 1231
2098.50 1169
2098.93 1243
2099.36 1281
2099.80 1285
2100.23 1311
2100.66 1344
2101.09 1304
2101.52 1336
2101.96 1587
2102.39 1357
2102.82 1237
2103.25 1266
2103.69 1404
2104.12 1451
2104.55 1349
2104.98 1464
2105.41 1470
2105.85 1377
2106.28 1514
2106.71 1268
2107.15 1303
2107.58 1483
2108.01 1430
2108.44 1500
2108.88 1552
2109.31 1518
2109.74 1386
2110.18 1418
2110.61 1458
2111.04 1326
2111.47 1391
2111.91 1414
2112.34 1431
2112.77 1391
2113.21 1396
2113.64 1418
2114.07 1486
2114.51 1469
2114.94 1324
2115.37 1308
2115.81 1373
2116.24 1278
2116.68 1209
2117.11 1286
2117.54 1282
2117.98 1247
2118.41 1324
2118.84 1381
2119.28 1297
2119.71 1310
2120.15 1329
2120.58 1369
2121.01 1450
2121.45 1419
2121.88 1410
2122.32 1238
2122.75 1259
2123.19 1168
2123.62 1277
2124.05 1247
2124.49 1290
2124.92 1311
2125.36 1255
2125.79 1331
2126.23 1402
2126.66 1456
2127.10 1398
2127.53 1529
2127.97 1326
2128.40 1285
2128.84 1365
2129.27 1348
2129.71 1350
2130.14 1358
2130.58 1503
2131.01 1370
2131.45 1407
2131.88 1439
2132.32 1431
2132.75 1419
2133.19 1481
2133.62 1436
2134.06 1314
2134.49 1477
2134.93 1568
2135.37 1662
2135.80 1549
2136.24 1674
2136.67 1717
2137.11 1728
2137.54 1624
2137.98 1679
2138.42 1621
2138.85 1542
2139.29 1491
2139.72 1538
2140.16 1413
2140.60 1361
2141.03 1506
2141.47 1457
2141.90 1320
2142.34 1391
2142.78 1300
2143.21 1237
2143.65 1366
2144.09 1403
2144.52 1364
2144.96 1396
2145.40 1276
2145.83 1466
2146.27 1307
2146.71 1296
2147.14 1437
2147.58 1353
2148.02 1401
2148.45 1518
2148.89 1455
2149.33 1437
2149.76 1523
2150.20 1511
2150.64 1514
2151.08 1556
2151.51 1544
2151.95 1622
2152.39 1529
2152.83 1530
2153.26 1483
2153.70 1417
2154.14 1389
2154.58 1385
2155.01 1484
2155.45 1573
2155.89 1550
2156.33 1462
2156.76 1449
2157.20 1474
2157.64 1399
2158.08 1311
2158.52 1302
2158.95 1220
2159.39 1329
2159.83 1396
2160.27 1453
2160.71 1406
2161.14 1385
2161.58 1697
2162.02 1531
2162.46 1303
2162.90 1439
2163.34 1465
2163.77 1505
2164.21 1499
2164.65 1454
2165.09 1483
2165.53 1338
2165.97 1449
2166.41 1410
2166.84 1338
2167.28 1499
2167.72 1477
2168.16 1453
2168.60 1420
2169.04 1548
2169.48 1622
2169.92 1607
2170.36 1595
2170.80 1666
2171.23 1713
2171.67 1739
2172.11 1684
2172.55 1787
2172.99 1783
2173.43 1810
2173.87 2032
2174.31 2010
2174.75 2165
2175.19 2040
2175.63 1925
2176.07 1989
2176.51 2136
2176.95 2034
2177.39 1854
2177.83 1837
2178.27 1799
2178.71 1782
2179.15 1639
2179.59 1689
2180.03 1813
2180.47 1574
2180.91 1611
2181.35 1613
2181.79 1556
2182.23 1602
2182.67 1517
2183.11 1457
2183.55 1476
2183.99 1497
2184.43 1485
2184.87 1568
2185.31 1462
2185.75 1353
2186.20 1452
2186.64 1503
2187.08 1365
2187.52 1498
2187.96 1553
2188.40 1479
2188.84 1436
2189.28 1402
2189.72 1431
2190.16 1527
2190.61 1655
2191.05 1590
2191.49 1713
2191.93 1590
2192.37 1517
2192.81 1625
2193.25 1570
2193.69 1632
2194.14 1499
2194.58 1482
2195.02 1598
2195.46 1729
2195.90 1642
2196.34 1589
2196.79 1667
2197.23 1721
2197.67 1600
2198.11 1506
2198.55 1585
2199.00 1563
2199.44 1472
2199.88 1508
2200.32 1498
2200.76 1620
2201.21 1562
2201.65 1472
2202.09 1408
2202.53 1475
2202.98 1420
2203.42 1426
2203.86 1538
2204.30 1385
2204.75 1438
2205.19 1561
2205.63 1532
2206.07 1656
2206.52 1520
2206.96 1473
2207.40 1567
2207.85 1509
2208.29 1592
2208.73 1544
2209.18 1603
2209.62 1567
2210.06 1636
2210.50 1638
2210.95 1598
2211.39 1524
2211.83 1583
2212.28 1448
2212.72 1529
2213.16 1561
2213.61 1529
2214.05 1504
2214.50 1572
2214.94 1404
2215.38 1521
2215.83 1464
2216.27 1491
2216.71 1468
2217.16 1460
2217.60 1384
2218.05 1368
2218.49 1540
2218.93 1396
2219.38 1417
2219.82 1362
2220.27 1452
2220.71 1496
2221.15 1511
2221.60 1542
2222.04 1474
2222.49 1468
2222.93 1419
2223.38 1432
2223.82 1541
2224.27 1452
2224.71 1513
2225.15 1526
2225.60 1519
2226.04 1520
2226.49 1664
2226.93 1705
2227.38 1586
2227.82 1577
2228.27 1605
2228.71 1531
2229.16 1589
2229.60 1646
2230.05 1553
2230.49 1569
2230.94 1611
2231.38 1751
2231.83 1737
2232.28 1740
2232.72 1708
2233.17 1792
2233.61 1723
2234.06 1673
2234.50 1655
2234.95 1795
2235.39 1713
2235.84 1665
2236.29 1638
2236.73 1529
2237.18 1489
2237.62 1457
2238.07 1529
2238.52 1572
2238.96 1491
2239.41 1387
2239.85 1364
2240.30 1465
2240.75 1523
2241.19 1345
2241.64 1176
2242.08 1400
2242.53 1409
2242.98 1264
2243.42 1303
2243.87 1325
2244.32 1339
2244.76 1349
2245.21 1371
2245.66 1274
2246.10 1317
2246.55 1284
2247.00 1289
2247.44 1299
2247.89 1260
2248.34 1224
2248.79 1312
2249.23 1437
2249.68 1471
2250.13 1394
2250.57 1312
2251.02 1380
2251.47 1455
2251.92 1393
2252.36 1333
2252.81 1477
2253.26 1459
2253.71 1484
2254.15 1404
2254.60 1289
2255.05 1259
2255.50 1319
2255.94 1368
2256.39 1296
2256.84 1468
2257.29 1290
2257.74 1291
2258.18 1438
2258.63 1244
2259.08 1309
2259.53 1338
2259.98 1375
2260.42 1415
2260.87 1399
2261.32 1488
2261.77 1396
2262.22 1436
2262.67 1421
2263.11 1434
2263.56 1612
2264.01 1578
2264.46 1473
2264.91 1431
2265.36 1424
2265.81 1466
2266.25 1527
2266.70 1617
2267.15 1536
2267.60 1509
2268.05 1586
2268.50 1549
2268.95 1407
2269.40 1396
2269.85 1577
2270.29 1535
2270.74 1528
2271.19 1470
2271.64 1723
2272.09 1579
2272.54 1795
2272.99 1861
2273.44 1683
2273.89 1729
2274.34 1548
2274.79 1523
2275.24 1540
2275.69 1452
2276.14 1468
2276.59 1473
2277.04 1424
2277.49 1458
2277.94 1434
2278.39 1287
2278.84 1334
2279.29 1465
2279.74 1374
2280.19 1420
2280.64 1489
2281.09 1357
2281.54 1451
2281.99 1447
2282.44 1521
2282.89 1442
2283.34 1411
2283.79 1445
2284.24 1453
2284.69 1459
2285.14 1458
2285.59 1557
2286.04 1430
2286.49 1384
2286.94 1475
2287.40 1523
2287.85 1618
2288.30 1754
2288.75 1728
2289.20 1770
2289.65 1889
2290.10 2118
2290.55 2079
2291.00 2438
2291.46 2512
2291.91 2433
2292.36 2518
2292.81 2774
2293.26 2646
2293.71 2528
2294.16 2398
2294.62 2256
2295.07 2237
2295.52 1996
2295.97 1989
2296.42 1963
2296.87 1803
2297.33 1789
2297.78 1682
2298.23 1550
2298.68 1648
2299.13 1519
2299.59 1578
2300.04 1394
2300.49 1393
2300.94 1504
2301.39 1462
2301.85 1350
2302.30 1383
2302.75 1399
2303.20 1388
2303.66 1382
2304.11 1368
2304.56 1398
2305.01 1362
2305.47 1390
2305.92 1408
2306.37 1438
2306.82 1461
2307.28 1401
2307.73 1618
2308.18 1605
2308.64 1604
2309.09 1760
2309.54 1764
2309.99 1842
2310.45 1696
2310.90 1683
2311.35 1877
2311.81 1758
2312.26 1709
2312.71 1762
2313.17 1737
2313.62 1780
2314.07 1544
2314.53 1590
2314.98 1500
2315.43 1517
2315.89 1529
2316.34 1417
2316.80 1584
2317.25 1592
2317.70 1606
2318.16 1588
2318.61 1606
2319.07 1579
2319.52 1640
2319.97 1632
2320.43 1617
2320.88 1563
2321.34 1551
2321.79 1592
2322.24 1542
2322.70 1474
2323.15 1674
2323.61 1602
2324.06 1442
2324.52 1637
2324.97 1514
2325.43 1715
2325.88 1725
2326.33 1657
2326.79 1757
2327.24 1592
2327.70 1743
2328.15 1767
2328.61 1865
2329.06 1887
2329.52 1794
2329.97 1841
2330.43 1854
2330.88 1832
2331.34 1881
2331.79 2003
2332.25 1958
2332.70 1848
2333.16 1727
2333.62 1719
2334.07 1537
2334.53 1701
2334.98 1600
2335.44 1500
2335.89 1524
2336.35 1559
2336.80 1615
2337.26 1571
2337.72 1509
2338.17 1475
2338.63 1443
2339.08 1474
2339.54 1440
2340.00 1505
2340.45 1670
2340.91 1494
2341.36 1449
2341.82 1580
2342.28 1389
2342.73 1520
2343.19 1415
2343.65 1384
2344.10 1469
2344.56 1476
2345.01 1667
2345.47 1582
2345.93 1535
2346.38 1597
2346.84 1653
2347.30 1557
2347.75 1735
2348.21 1658
2348.67 1599
2349.13 1528
2349.58 1421
2350.04 1475
2350.50 1464
2350.95 1383
2351.41 1534
2351.87 1538
2352.32 1514
2352.78 1427
2353.24 1496
2353.70 1482
2354.15 1440
2354.61 1416
2355.07 1466
2355.53 1484
2355.98 1514
2356.44 1419
2356.90 1556
2357.36 1447
2357.81 1454
2358.27 1502
2358.73 1465
2359.19 1641
2359.65 1482
2360.10 1428
2360.56 1563
2361.02 1699
2361.48 1645
2361.94 1537
2362.39 1581
2362.85 1630
2363.31 1560
2363.77 1550
2364.23 1375
2364.69 1383
2365.14 1379
2365.60 1307
2366.06 1445
2366.52 1435
2366.98 1402
2367.44 1323
2367.90 1499
2368.35 1542
2368.81 1525
2369.27 1598
2369.73 1629
2370.19 1546
2370.65 1331
2371.11 1394
2371.57 1450
2372.03 1469
2372.49 1371
2372.94 1492
2373.40 1518
2373.86 1519
2374.32 1560
2374.78 1678
2375.24 1508
2375.70 1541
2376.16 1497
2376.62 1565
2377.08 1589
2377.54 1651
2378.00 1545
2378.46 1611
2378.92 1697
2379.38 1612
2379.84 1572
2380.30 1569
2380.76 1672
2381.22 1641
2381.68 1544
2382.14 1547
2382.60 1639
2383.06 1580
2383.52 1484
2383.98 1425
2384.44 1458
2384.90 1523
2385.36 1449
2385.82 1533
2386.28 1394
2386.74 1482
2387.20 1524
2387.66 1594
2388.12 1492
2388.58 1507
2389.05 1531
2389.51 1500
2389.97 1631
2390.43 1655
2390.89 1567
2391.35 1582
2391.81 1568
2392.27 1593
2392.73 1678
2393.19 1610
2393.66 1543
2394.12 1566
2394.58 1397
2395.04 1419
2395.50 1575
2395.96 1551
2396.42 1475
2396.89 1584
2397.35 1477
2397.81 1419
2398.27 1355
2398.73 1356
2399.19 1461
2399.66 1397
2400.12 1419
2400.58 1453
2401.04 1380
2401.50 1412
2401.97 1332
2402.43 1258
2402.89 1302
2403.35 1287
2403.81 1300
2404.28 1630
2404.74 1604
2405.20 1638
2405.66 1478
2406.13 1474
2406.59 1581
2407.05 1510
2407.51 1420
2407.98 1387
2408.44 1489
2408.90 1443
2409.36 1425
2409.83 1362
2410.29 1328
2410.75 1274
2411.21 1322
2411.68 1320
2412.14 1396
2412.60 1335
2413.07 1402
2413.53 1363
2413.99 1381
2414.46 1568
2414.92 1511
2415.38 1569
2415.85 1615
2416.31 1674
2416.77 1643
2417.24 1659
2417.70 1657
2418.16 1652
2418.63 1767
2419.09 1807
2419.55 1788
2420.02 1749
2420.48 1800
2420.95 1822
2421.41 1773
2421.87 1766
2422.34 1569
2422.80 1446
2423.27 1566
2423.73 1627
2424.19 1479
2424.66 1467
2425.12 1368
2425.59 1429
2426.05 1491
2426.52 1519
2426.98 1394
2427.44 1438
2427.91 1448
2428.37 1392
2428.84 1410
2429.30 1408
2429.77 1548
2430.23 1476
2430.70 1392
2431.16 1409
2431.63 1429
2432.09 1358
2432.56 1472
2433.02 1536
2433.49 1442
2433.95 1499
2434.42 1521
2434.88 1410
2435.35 1377
2435.81 1538
2436.28 1516
2436.74 1625
2437.21 1559
2437.67 1553
2438.14 1601
2438.60 1415
2439.07 1342
2439.54 1461
2440.00 1491
2440.47 1603
2440.93 1714
2441.40 1671
2441.86 1528
2442.33 1573
2442.80 1739
2443.26 1671
2443.73 1622
2444.19 1588
2444.66 1532
2445.13 1555
2445.59 1540
2446.06 1464
2446.53 1427
2446.99 1429
2447.46 1413
2447.92 1392
2448.39 1440
2448.86 1305
2449.32 1254
2449.79 1318
2450.26 1329
2450.72 1423
2451.19 1501
2451.66 1314
2452.12 1392
2452.59 1358
2453.06 1531
2453.53 1519
2453.99 1374
2454.46 1392
2454.93 1306
2455.39 1296
2455.86 1301
2456.33 1338
2456.80 1359
2457.26 1407
2457.73 1341
2458.20 1430
2458.66 1289
2459.13 1393
2459.60 1390
2460.07 1452
2460.54 1345
2461.00 1308
2461.47 1228
2461.94 1266
2462.41 1425
2462.87 1441
2463.34 1515
2463.81 1430
2464.28 1409
2464.75 1352
2465.21 1410
2465.68 1387
2466.15 1497
2466.62 1589
2467.09 1502
2467.55 1383
2468.02 1634
2468.49 1462
2468.96 1409
2469.43 1464
2469.90 1388
2470.37 1483
2470.83 1489
2471.30 1379
2471.77 1442
2472.24 1346
2472.71 1258
2473.18 1277
2473.65 1425
2474.12 1337
2474.58 1326
2475.05 1295
2475.52 1385
2475.99 1441
2476.46 1332
2476.93 1386
2477.40 1370
2477.87 1356
2478.34 1325
2478.81 1330
2479.28 1391
2479.75 1420
2480.22 1459
2480.68 1288
2481.15 1271
2481.62 1348
2482.09 1346
2482.56 1290
2483.03 1359
2483.50 1325
2483.97 1281
2484.44 1314
2484.91 1398
2485.38 1386
2485.85 1309
2486.32 1354
2486.79 1391
2487.26 1429
2487.73 1597
2488.20 1513
2488.67 1444
2489.14 1614
2489.61 1580
2490.08 1508
2490.56 1427
2491.03 1424
2491.50 1605
2491.97 1620
2492.44 1541
2492.91 1465
2493.38 1600
2493.85 1653
2494.32 1653
2494.79 1685
2495.26 1615
2495.73 1459
2496.20 1522
2496.68 1531
2497.15 1529
2497.62 1567
2498.09 1568
2498.56 1530
2499.03 1554
2499.50 1637
2499.97 1422
2500.45 1333
2500.92 1408
2501.39 1452
2501.86 1431
2502.33 1404
2502.80 1442
2503.28 1445
2503.75 1439
2504.22 1385
2504.69 1318
2505.16 1330
2505.63 1378
2506.11 1352
2506.58 1414
2507.05 1456
2507.52 1547
2507.99 1556
2508.47 1455
2508.94 1605
2509.41 1571
2509.88 1662
2510.36 1614
2510.83 1569
2511.30 1638
2511.77 1707
2512.25 1862
2512.72 1785
2513.19 1718
2513.66 1773
2514.14 1793
2514.61 1828
2515.08 1688
2515.55 1608
2516.03 1632
2516.50 1517
2516.97 1497
2517.45 1419
2517.92 1553
2518.39 1560
2518.87 1688
2519.34 1519
2519.81 1535
2520.28 1586
2520.76 1456
2521.23 1476
2521.70 1449
2522.18 1356
2522.65 1334
2523.13 1493
2523.60 1432
2524.07 1325
2524.55 1319
2525.02 1337
2525.49 1360
2525.97 1542
2526.44 1329
2526.92 1412
2527.39 1453
2527.86 1461
2528.34 1365
2528.81 1521
2529.29 1411
2529.76 1559
2530.23 1662
2530.71 1475
2531.18 1415
2531.66 1496
2532.13 1431
2532.61 1449
2533.08 1464
2533.55 1370
2534.03 1378
2534.50 1465
2534.98 1293
2535.45 1284
2535.93 1354
2536.40 1372
2536.88 1584
2537.35 1374
2537.83 1382
2538.30 1477
2538.78 1417
2539.25 1342
2539.73 1528
2540.20 1566
2540.68 1505
2541.15 1659
2541.63 1558
2542.10 1549
2542.58 1588
2543.05 1504
2543.53 1528
2544.01 1611
2544.48 1548
2544.96 1471
2545.43 1550
2545.91 1550
2546.38 1601
2546.86 1597
2547.34 1550
2547.81 1726
2548.29 1658
2548.76 1761
2549.24 1821
2549.71 1696
2550.19 1697
2550.67 1639
2551.14 1769
2551.62 1825
2552.10 1794
2552.57 1733
2553.05 1785
2553.52 1724
2554.00 1603
2554.48 1634
2554.95 1733
2555.43 1746
2555.91 1647
2556.38 1584
2556.86 1588
2557.34 1670
2557.81 1660
2558.29 1617
2558.77 1576
2559.24 1480
2559.72 1434
2560.20 1470
2560.68 1516
2561.15 1434
2561.63 1382
2562.11 1311
2562.58 1410
2563.06 1409
2563.54 1353
2564.02 1386
2564.49 1225
2564.97 1265
2565.45 1361
2565.93 1379
2566.40 1423
2566.88 1314
2567.36 1332
2567.84 1282
2568.31 1241
2568.79 1384
2569.27 1391
2569.75 1279
2570.23 1461
2570.70 1324
2571.18 1272
2571.66 1328
2572.14 1337
2572.62 1348
2573.10 1232
2573.57 1289
2574.05 1309
2574.53 1330
2575.01 1290
2575.49 1320
2575.97 1276
2576.44 1332
2576.92 1437
2577.40 1230
2577.88 1379
2578.36 1372
2578.84 1455
2579.32 1422
2579.79 1431
2580.27 1385
2580.75 1389
2581.23 1349
2581.71 1390
2582.19 1431
2582.67 1347
2583.15 1476
2583.63 1356
2584.11 1289
2584.59 1345
2585.07 1391
2585.54 1422
2586.02 1311
2586.50 1383
2586.98 1511
2587.46 1560
2587.94 1480
2588.42 1407
2588.90 1373
2589.38 1392
2589.86 1346
2590.34 1444
2590.82 1559
2591.30 1525
2591.78 1441
2592.26 1368
2592.74 1398
2593.22 1416
2593.70 1500
2594.18 1436
2594.66 1532
2595.14 1470
2595.62 1370
2596.10 1397
2596.58 1260
2597.06 1462
2597.54 1332
2598.02 1381
2598.50 1337
2598.98 1299
2599.47 1288
2599.95 1160
2600.43 1294
2600.91 1271
2601.39 1283
2601.87 1350
2602.35 1331
2602.83 1396
2603.31 1401
2603.79 1380
2604.27 1410
2604.76 1314
2605.24 1412
2605.72 1392
2606.20 1421
2606.68 1395
2607.16 1293
2607.64 1294
2608.13 1240
2608.61 1289
2609.09 1452
2609.57 1389
2610.05 1433
2610.53 1442
2611.01 1448
2611.50 1410
2611.98 1336
2612.46 1289
2612.94 1413
2613.42 1552
2613.91 1332
2614.39 1464
2614.87 1355
2615.35 1422
2615.83 1519
2616.32 1421
2616.80 1515
2617.28 1547
2617.76 1684
2618.25 1505
2618.73 1597
2619.21 1531
2619.69 1494
2620.18 1535
2620.66 1461
2621.14 1456
2621.62 1529
2622.11 1474
2622.59 1637
2623.07 1525
2623.56 1493
2624.04 1417
2624.52 1313
2625.00 1393
2625.49 1350
2625.97 1357
2626.45 1298
2626.94 1281
2627.42 1445
2627.90 1449
2628.39 1424
2628.87 1363
2629.35 1497
2629.84 1476
2630.32 1475
2630.80 1380
2631.29 1512
2631.77 1543
2632.26 1574
2632.74 1549
2633.22 1378
2633.71 1451
2634.19 1479
2634.67 1606
2635.16 1433
2635.64 1475
2636.13 1377
2636.61 1448
2637.09 1394
2637.58 1341
2638.06 1385
2638.55 1338
2639.03 1340
2639.52 1567
2640.00 1476
2640.48 1366
2640.97 1371
2641.45 1441
2641.94 1541
2642.42 1569
2642.91 1554
2643.39 1438
2643.88 1438
2644.36 1487
2644.85 1497
2645.33 1316
2645.82 1373
2646.30 1388
2646.79 1419
2647.27 1410
2647.76 1363
2648.24 1355
2648.73 1485
2649.21 1580
2649.70 1513
2650.18 1479
2650.67 1465
2651.15 1488
2651.64 1366
2652.12 1465
2652.61 1466
2653.10 1446
2653.58 1438
2654.07 1385
2654.55 1392
2655.04 1463
2655.52 1450
2656.01 1538
2656.50 1579
2656.98 1646
2657.47 1513
2657.95 1570
2658.44 1548
2658.93 1484
2659.41 1591
2659.90 1576
2660.39 1481
2660.87 1403
2661.36 1374
2661.84 1292
2662.33 1349
2662.82 1373
2663.30 1517
2663.79 1438
2664.28 1390
2664.76 1373
2665.25 1412
2665.74 1301
2666.22 1412
2666.71 1367
2667.20 1395
2667.68 1536
2668.17 1433
2668.66 1389
2669.15 1415
2669.63 1353
2670.12 1387
2670.61 1381
2671.09 1443
2671.58 1524
2672.07 1491
2672.56 1719
2673.04 1622
2673.53 1591
2674.02 1824
2674.51 1675
2674.99 2009
2675.48 2052
2675.97 2052
2676.46 1989
2676.95 2021
2677.43 1886
2677.92 1916
2678.41 1900
2678.90 1781
2679.38 1692
2679.87 1729
2680.36 1566
2680.85 1447
2681.34 1421
2681.83 1505
2682.31 1463
2682.80 1440
2683.29 1511
2683.78 1338
2684.27 1537
2684.76 1569
2685.24 1516
2685.73 1458
2686.22 1515
2686.71 1523
2687.20 1391
2687.69 1436
2688.18 1291
2688.67 1334
2689.15 1274
2689.64 1339
2690.13 1401
2690.62 1348
2691.11 1384
2691.60 1420
2692.09 1286
2692.58 1326
2693.07 1276
2693.56 1383
2694.05 1331
2694.54 1350
2695.02 1424
2695.51 1433
2696.00 1477
2696.49 1386
2696.98 1307
2697.47 1277
2697.96 1349
2698.45 1382
2698.94 1333
2699.43 1387
2699.92 1446
2700.41 1445
2700.90 1477
2701.39 1437
2701.88 1504
2702.37 1534
2702.86 1378
2703.35 1566
2703.84 1567
2704.33 1564
2704.82 1516
2705.31 1531
2705.80 1594
2706.29 1544
2706.78 1465
2707.27 1420
2707.77 1473
2708.26 1512
2708.75 1289
2709.24 1459
2709.73 1465
2710.22 1446
2710.71 1342
2711.20 1310
2711.69 1321
2712.18 1432
2712.67 1315
2713.16 1327
2713.66 1249
2714.15 1468
2714.64 1481
2715.13 1307
2715.62 1393
2716.11 1362
2716.60 1363
2717.10 1344
2717.59 1344
2718.08 1389
2718.57 1380
2719.06 1322
2719.55 1458
2720.04 1592
2720.54 1461
2721.03 1438
2721.52 1484
2722.01 1533
2722.50 1447
2723.00 1523
2723.49 1486
2723.98 1612
2724.47 1714
2724.96 1629
2725.46 1501
2725.95 1682
2726.44 1547
2726.93 1574
2727.43 1437
2727.92 1398
2728.41 1399
2728.90 1361
2729.40 1364
2729.89 1332
2730.38 1292
2730.87 1372
2731.37 1363
2731.86 1448
2732.35 1346
2732.84 1396
2733.34 1455
2733.83 1400
2734.32 1385
2734.82 1409
2735.31 1373
2735.80 1345
2736.30 1539
2736.79 1653
2737.28 1589
2737.78 1489
2738.27 1495
2738.76 1615
2739.26 1478
2739.75 1485
2740.24 1487
2740.74 1412
2741.23 1453
2741.72 1489
2742.22 1409
2742.71 1358
2743.21 1442
2743.70 1385
2744.19 1476
2744.69 1359
2745.18 1330
2745.67 1370
2746.17 1299
2746.66 1241
2747.16 1424
2747.65 1372
2748.15 1476
2748.64 1402
2749.13 1392
2749.63 1353
2750.12 1368
2750.62 1290
2751.11 1255
2751.61 1369
2752.10 1406
2752.60 1388
2753.09 1425
2753.59 1473
2754.08 1517
2754.57 1506
2755.07 1392
2755.56 1361
2756.06 1464
2756.55 1288
2757.05 1275
2757.54 1296
2758.04 1382
2758.53 1316
2759.03 1398
2759.53 1393
2760.02 1314
2760.52 1266
2761.01 1337
2761.51 1519
2762.00 1580
2762.50 1508
2762.99 1449
2763.49 1394
2763.98 1252
2764.48 1440
2764.98 1359
2765.47 1393
2765.97 1533
2766.46 1421
2766.96 1398
2767.46 1360
2767.95 1360
2768.45 1455
2768.94 1395
2769.44 1353
2769.94 1447
2770.43 1548
2770.93 1573
2771.43 1571
2771.92 1432
2772.42 1530
2772.91 1558
2773.41 1572
2773.91 1650
2774.40 1451
2774.90 1627
2775.40 1617
2775.89 1647
2776.39 1652
2776.89 1767
2777.38 1797
2777.88 1985
2778.38 1968
2778.88 1913
2779.37 1866
2779.87 1738
2780.37 1753
2780.86 1649
2781.36 1590
2781.86 1520
2782.36 1510
2782.85 1468
2783.35 1550
2783.85 1398
2784.35 1370
2784.84 1328
2785.34 1384
2785.84 1324
2786.34 1351
2786.83 1320
2787.33 1256
2787.83 1395
2788.33 1397
2788.82 1252
2789.32 1233
2789.82 1280
2790.32 1317
2790.82 1333
2791.31 1430
2791.81 1421
2792.31 1321
2792.81 1311
2793.31 1396
2793.81 1437
2794.30 1301
2794.80 1488
2795.30 1415
2795.80 1459
2796.30 1522
2796.80 1459
2797.30 1444
2797.79 1464
2798.29 1494
2798.79 1507
2799.29 1484
2799.79 1445
2800.29 1338
2800.79 1275
2801.29 1411
2801.79 1557
2802.28 1473
2802.78 1428
2803.28 1526
2803.78 1418
2804.28 1317
2804.78 1462
2805.28 1577
2805.78 1527
2806.28 1441
2806.78 1619
2807.28 1804
2807.78 1748
2808.28 1797
2808.78 1845
2809.28 1846
2809.78 1774
2810.28 1850
2810.78 1924
2811.28 1857
2811.78 1779
2812.28 1712
2812.78 1500
2813.28 1596
2813.78 1554
2814.28 1561
2814.78 1589
2815.28 1568
2815.78 1403
2816.28 1456
2816.78 1377
2817.28 1344
2817.78 1479
2818.28 1461
2818.78 1329
2819.28 1469
2819.78 1425
2820.28 1478
2820.78 1553
2821.28 1591
2821.78 1565
2822.29 1423
2822.79 1377
2823.29 1465
2823.79 1458
2824.29 1365
2824.79 1379
2825.29 1533
2825.79 1548
2826.29 1438
2826.79 1394
2827.30 1294
2827.80 1286
2828.30 1353
2828.80 1318
2829.30 1347
2829.80 1375
2830.31 1392
2830.81 1303
2831.31 1361
2831.81 1418
2832.31 1332
2832.81 1290
2833.32 1325
2833.82 1373
2834.32 1359
2834.82 1471
2835.32 1477
2835.83 1462
2836.33 1566
2836.83 1571
2837.33 1632
2837.83 1630
2838.34 1611
2838.84 1542
2839.34 1698
2839.84 1612
2840.35 1700
2840.85 1536
2841.35 1534
2841.85 1485
2842.36 1494
2842.86 1476
2843.36 1387
2843.86 1440
2844.37 1420
2844.87 1581
2845.37 1457
2845.88 1376
2846.38 1353
2846.88 1495
2847.39 1522
2847.89 1531
2848.39 1581
2848.90 1646
2849.40 1663
2849.90 1676
2850.41 1622
2850.91 1641
2851.41 1466
2851.92 1510
2852.42 1596
2852.92 1489
2853.43 1476
2853.93 1459
2854.43 1474
2854.94 1367
2855.44 1324
2855.95 1326
2856.45 1341
2856.95 1366
2857.46 1456
2857.96 1428
2858.47 1410
2858.97 1477
2859.47 1508
2859.98 1525
2860.48 1387
2860.99 1415
2861.49 1533
2861.99 1513
2862.50 1479
2863.00 1469
2863.51 1370
2864.01 1320
2864.52 1291
2865.02 1355
2865.53 1322
2866.03 1248
2866.54 1261
2867.04 1294
2867.55 1198
2868.05 1280
2868.56 1406
2869.06 1363
2869.57 1375
2870.07 1526
2870.58 1532
2871.08 1413
2871.59 1493
2872.09 1420
2872.60 1632
2873.10 1541
2873.61 1589
2874.11 1746
2874.62 1698
2875.12 1782
2875.63 1625
2876.14 1754
2876.64 1808
2877.15 1599
2877.65 1475
2878.16 1575
2878.66 1558
2879.17 1493
2879.68 1500
2880.18 1365
2880.69 1308
2881.19 1355
2881.70 1476
2882.21 1525
2882.71 1453
2883.22 1410
2883.73 1503
2884.23 1511
2884.74 1459
2885.25 1426
2885.75 1624
2886.26 1547
2886.76 1496
2887.27 1498
2887.78 1704
2888.28 1692
2888.79 1612
2889.30 1597
2889.81 1571
2890.31 1674
2890.82 1695
2891.33 1546
2891.83 1516
2892.34 1556
2892.85 1603
2893.35 1663
2893.86 1643
2894.37 1673
2894.88 1708
2895.38 1703
2895.89 1915
2896.40 1760
2896.91 1758
2897.41 1979
2897.92 2126
2898.43 1908
2898.94 1941
2899.44 1810
2899.95 1731
2900.46 1870
2900.97 1844
2901.47 1702
2901.98 1861
2902.49 1758
2903.00 1736
2903.51 1783
2904.01 1732
2904.52 1713
2905.03 1565
2905.54 1703
2906.05 1861
2906.56 1742
2907.06 1658
2907.57 1742
2908.08 1735
2908.59 1819
2909.10 1664
2909.61 1714
2910.12 1541
2910.62 1421
2911.13 1577
2911.64 1482
2912.15 1474
2912.66 1456
2913.17 1559
2913.68 1542
2914.19 1666
2914.69 1699
2915.20 1506
2915.71 1526
2916.22 1550
2916.73 1570
2917.24 1447
2917.75 1515
2918.26 1435
2918.77 1485
2919.28 1332
2919.79 1381
2920.30 1395
2920.81 1310
2921.32 1434
2921.83 1343
2922.34 1437
2922.85 1495
2923.36 1406
2923.86 1439
2924.37 1485
2924.88 1553
2925.39 1465
2925.90 1409
2926.41 1543
2926.92 1471
2927.43 1368
2927.95 1521
2928.46 1503
2928.97 1399
2929.48 1535
2929.99 1417
2930.50 1548
2931.01 1466
2931.52 1436
2932.03 1324
2932.54 1274
2933.05 1300
2933.56 1433
2934.07 1341
2934.58 1344
2935.09 1351
2935.60 1439
2936.11 1489
2936.62 1460
2937.14 1495
2937.65 1635
2938.16 1621
2938.67 1462
2939.18 1546
2939.69 1514
2940.20 1791
2940.71 1700
2941.23 1594
2941.74 1505
2942.25 1534
2942.76 1492
2943.27 1543
2943.78 1494
2944.29 1505
2944.81 1478
2945.32 1499
2945.83 1618
2946.34 1753
2946.85 1771
2947.36 1723
2947.88 1850
2948.39 1723
2948.90 1565
2949.41 1573
2949.92 1622
2950.44 1641
2950.95 1587
2951.46 1508
2951.97 1587
2952.49 1498
2953.00 1349
2953.51 1473
2954.02 1391
2954.54 1306
2955.05 1282
2955.56 1345
2956.07 1469
2956.59 1579
2957.10 1461
2957.61 1504
2958.12 1366
2958.64 1356
2959.15 1387
2959.66 1465
2960.18 1480
2960.69 1512
2961.20 1606
2961.72 1526
2962.23 1606
2962.74 1744
2963.26 1606
2963.77 1576
2964.28 1705
2964.80 1592
2965.31 1570
2965.82 1640
2966.34 1537
2966.85 1534
2967.36 1632
2967.88 1610
2968.39 1430
2968.90 1394
2969.42 1347
2969.93 1528
2970.45 1499
2970.96 1473
2971.47 1454
2971.99 1486
2972.50 1507
2973.02 1373
2973.53 1312
2974.04 1557
2974.56 1543
2975.07 1477
2975.59 1450
2976.10 1444
2976.62 1471
2977.13 1629
2977.64 1602
2978.16 1581
2978.67 1455
2979.19 1413
2979.70 1500
2980.22 1514
2980.73 1481
2981.25 1489
2981.76 1640
2982.28 1653
2982.79 1616
2983.31 1478
2983.82 1747
2984.34 1906
2984.85 1790
2985.37 1673
2985.88 1656
2986.40 1694
2986.91 1908
2987.43 1758
2987.94 1657
2988.46 1765
2988.97 1899
2989.49 1964
2990.01 1872
2990.52 1899
2991.04 1742
2991.55 1746
2992.07 1833
2992.58 1952
2993.10 1793
2993.62 1800
2994.13 1780
2994.65 1923
2995.16 2006
2995.68 1907
2996.20 1942
2996.71 2009
2997.23 1973
2997.74 2116
2998.26 2315
2998.78 2426
2999.29 2429
2999.81 2564
3000.33 2545
3000.84 2493
3001.36 2573
3001.88 2537
3002.39 2756
3002.91 2992
3003.43 3584
3003.94 4009
3004.46 4626
3004.98 5345
3005.49 5901
3006.01 6345
3006.53 6499
3007.04 6801
3007.56 6638
3008.08 5960
3008.60 5498
3009.11 4847
3009.63 4347
3010.15 3650
3010.66 3320
3011.18 2919
3011.70 2728
3012.22 2272
3012.73 2104
3013.25 2144
3013.77 2191
3014.29 2076
3014.81 2084
3015.32 2009
3015.84 2032
3016.36 1977
3016.88 1891
3017.39 2062
3017.91 2112
3018.43 2060
3018.95 2079
3019.47 1968
3019.98 1925
3020.50 2130
3021.02 1928
3021.54 1925
3022.06 1945
3022.58 2016
3023.09 1958
3023.61 1931
3024.13 2075
3024.65 2017
3025.17 2077
3025.69 1968
3026.21 1987
3026.72 1931
3027.24 1742
3027.76 1947
3028.28 1818
3028.80 1823
3029.32 1773
3029.84 1620
3030.36 1566
3030.88 1656
3031.40 1660
3031.91 1659
3032.43 1655
3032.95 1555
3033.47 1685
3033.99 1493
3034.51 1657
3035.03 1635
3035.55 1637
3036.07 1599
3036.59 1705
3037.11 1664
3037.63 1682
3038.15 1660
3038.67 1701
3039.19 1639
3039.71 1559
3040.23 1512
3040.75 1579
3041.27 1705
3041.79 1638
3042.31 1595
3042.83 1538
3043.35 1686
3043.87 1672
3044.39 1692
3044.91 1579
3045.43 1512
3045.95 1514
3046.47 1530
3046.99 1505
3047.51 1545
3048.03 1490
3048.55 1584
3049.07 1567
3049.59 1535
3050.11 1468
3050.63 1481
3051.16 1564
3051.68 1440
3052.20 1398
3052.72 1539
3053.24 1541
3053.76 1483
3054.28 1510
3054.80 1460
3055.32 1381
3055.84 1457
3056.37 1528
3056.89 1401
3057.41 1343
3057.93 1394
3058.45 1462
3058.97 1495
3059.49 1568
3060.02 1620
3060.54 1500
3061.06 1445
3061.58 1552
3062.10 1525
3062.62 1616
3063.15 1601
3063.67 1632
3064.19 1590
3064.71 1673
3065.23 1763
3065.76 1685
3066.28 1496
3066.80 1619
3067.32 1634
3067.85 1614
3068.37 1746
3068.89 1641
3069.41 1555
3069.93 1611
3070.46 1545
3070.98 1511
3071.50 1568
3072.02 1641
3072.55 1560
3073.07 1608
3073.59 1620
3074.12 1605
3074.64 1748
3075.16 1729
3075.68 1708
3076.21 1711
3076.73 1744
3077.25 1826
3077.78 1793
3078.30 1724
3078.82 1839
3079.35 1899
3079.87 1952
3080.39 1976
3080.92 2301
3081.44 2287
3081.96 2150
3082.49 2211
3083.01 2250
3083.53 2129
3084.06 2290
3084.58 2281
3085.10 2267
3085.63 2352
3086.15 2225
3086.68 2267
3087.20 2082
3087.72 2071
3088.25 2126
3088.77 1924
3089.30 2047
3089.82 2062
3090.34 2003
3090.87 1872
3091.39 1856
3091.92 1892
3092.44 1937
3092.97 1951
3093.49 1991
3094.01 1972
3094.54 2044
3095.06 2077
3095.59 2157
3096.11 2159
3096.64 2169
3097.16 2386
3097.69 2376
3098.21 2215
3098.74 2201
3099.26 2452
3099.79 2595
3100.31 2931
3100.84 3533
3101.36 4189
3101.89 4881
3102.41 6004
3102.94 7441
3103.46 8088
3103.99 8598
3104.51 9084
3105.04 8990
3105.56 9444
3106.09 8985
3106.62 8201
3107.14 7249
3107.67 6237
3108.19 5312
3108.72 4367
3109.24 3572
3109.77 2946
3110.30 2819
3110.82 2559
3111.35 2580
3111.87 2420
3112.40 2357
3112.93 2396
3113.45 2264
3113.98 2220
3114.50 2183
3115.03 2206
3115.56 2063
3116.08 2192
3116.61 2150
3117.14 2054
3117.66 1990
3118.19 1875
3118.71 1745
3119.24 1747
3119.77 1808
3120.29 1913
3120.82 1855
3121.35 1934
3121.88 1912
3122.40 2106
3122.93 2084
3123.46 2037
3123.98 2000
3124.51 1909
3125.04 1935
3125.56 2041
3126.09 1937
3126.62 1849
3127.15 1807
3127.67 1703
3128.20 1749
3128.73 1675
3129.26 1585
3129.78 1582
3130.31 1718
3130.84 1678
3131.37 1420
3131.89 1694
3132.42 1677
3132.95 1578
3133.48 1493
3134.00 1713
3134.53 1653
3135.06 1566
3135.59 1581
3136.12 1588
3136.64 1681
3137.17 1639
3137.70 1599
3138.23 1634
3138.76 1657
3139.29 1532
3139.81 1601
3140.34 1666
3140.87 1671
3141.40 1648
3141.93 1648
3142.46 1691
3142.99 1636
3143.51 1605
3144.04 1670
3144.57 1682
3145.10 1687
3145.63 1668
3146.16 1730
3146.69 1933
3147.22 1839
3147.74 1877
3148.27 1827
3148.80 1976
3149.33 2005
3149.86 2127
3150.39 2246
3150.92 2007
3151.45 2003
3151.98 1990
3152.51 1860
3153.04 1937
3153.57 1876
3154.10 1948
3154.63 1823
3155.16 1898
3155.69 1850
3156.22 1849
3156.74 1830
3157.27 1861
3157.80 1611
3158.33 1716
3158.86 1783
3159.39 1762
3159.92 1707
3160.45 1725
3160.98 1745
3161.51 1697
3162.04 1693
3162.58 1672
3163.11 1640
3163.64 1559
3164.17 1636
3164.70 1648
3165.23 1546
3165.76 1576
3166.29 1623
3166.82 1428
3167.35 1491
3167.88 1384
3168.41 1353
3168.94 1414
3169.47 1453
3170.00 1495
3170.53 1563
3171.07 1513
3171.60 1467
3172.13 1494
3172.66 1515
3173.19 1524
3173.72 1663
3174.25 1722
3174.78 1784
3175.31 1625
3175.85 1750
3176.38 1861
3176.91 1898
3177.44 1931
3177.97 1860
3178.50 1730
3179.04 1702
3179.57 1826
3180.10 1775
3180.63 1727
3181.16 1726
3181.69 1629
3182.23 1648
3182.76 1565
3183.29 1490
3183.82 1538
3184.35 1404
3184.89 1495
3185.42 1583
3185.95 1484
3186.48 1469
3187.02 1536
3187.55 1627
3188.08 1529
3188.61 1490
3189.15 1480
3189.68 1578
3190.21 1529
3190.74 1597
3191.28 1497
3191.81 1504
3192.34 1468
3192.87 1469
3193.41 1489
3193.94 1545
3194.47 1479
3195.01 1481
3195.54 1547
3196.07 1396
3196.60 1413
3197.14 1419
3197.67 1387
3198.20 1442
3198.74 1454
3199.27 1452
3199.80 1509
3200.34 1540
3200.87 1618
3201.40 1555
3201.94 1549
3202.47 1688
3203.01 1680
3203.54 1684
3204.07 1772
3204.61 1785
3205.14 1709
3205.67 1629
3206.21 1615
3206.74 1604
3207.28 1460
3207.81 1689
3208.34 1639
3208.88 1715
3209.41 1715
3209.95 1724
3210.48 1685
3211.02 1736
3211.55 1714
3212.08 1743
3212.62 1718
3213.15 1857
3213.69 1728
3214.22 1753
3214.76 1751
3215.29 1742
3215.83 1848
3216.36 1774
3216.90 1578
3217.43 1635
3217.97 1667
3218.50 1633
3219.04 1568
3219.57 1611
3220.11 1545
3220.64 1600
3221.18 1679
3221.71 1828
3222.25 1884
3222.78 1779
3223.32 1823
3223.85 1930
3224.39 1806
3224.92 1884
3225.46 1803
3225.99 1859
3226.53 1709
3227.07 1874
3227.60 1856
3228.14 1834
3228.67 1879
3229.21 1797
3229.74 1811
3230.28 1739
3230.82 1700
3231.35 1746
3231.89 1658
3232.42 1679
3232.96 1789
3233.50 1686
3234.03 1701
3234.57 1679
3235.11 1782
3235.64 1735
3236.18 1879
3236.72 1896
3237.25 1981
3237.79 1883
3238.32 1942
3238.86 1997
3239.40 1987
3239.93 1913
3240.47 2022
3241.01 2121
3241.55 1936
3242.08 1999
3242.62 2004
3243.16 1984
3243.69 1985
3244.23 2035
3244.77 1961
3245.30 1989
3245.84 1999
3246.38 1967
3246.92 1883
3247.45 1940
3247.99 1916
3248.53 1796
3249.07 1976
3249.60 2072
3250.14 2196
3250.68 2117
3251.22 1856
3251.75 1884
3252.29 1959
3252.83 2234
3253.37 2306
3253.91 2123
3254.44 2077
3254.98 2158
3255.52 2196
3256.06 2203
3256.60 2237
3257.13 2368
3257.67 2609
3258.21 2471
3258.75 2431
3259.29 2580
3259.82 2791
3260.36 2860
3260.90 2948
3261.44 3206
3261.98 3339
3262.52 3712
3263.06 3941
3263.59 4297
3264.13 4646
3264.67 4902
3265.21 4934
3265.75 5333
3266.29 5887
3266.83 6244
3267.37 6679
3267.91 6644
3268.44 6694
3268.98 6581
3269.52 6329
3270.06 6463
3270.60 5940
3271.14 4884
3271.68 4346
3272.22 3895
3272.76 3279
3273.30 3018
3273.84 2739
3274.38 2562
3274.92 2531
3275.46 2549
3276.00 2625
3276.54 2380
3277.08 2393
3277.62 2530
3278.16 2329
3278.70 2459
3279.24 2436
3279.78 2411
3280.32 2424
3280.86 2522
3281.40 2561
3281.94 2382
3282.48 2283
3283.02 2434
3283.56 2407
3284.10 2432
3284.64 2419
3285.18 2329
3285.72 2442
3286.26 2466
3286.80 2440
3287.34 2563
3287.88 2276
3288.42 2432
3288.96 2571
3289.50 2459
3290.04 2488
3290.59 2503
3291.13 2616
3291.67 2558
3292.21 2710
3292.75 2795
3293.29 2794
3293.83 3148
3294.37 3238
3294.91 3483
3295.46 3801
3296.00 3905
3296.54 4248
3297.08 4577
3297.62 4646
3298.16 4376
3298.70 4085
3299.25 4008
3299.79 3816
3300.33 3423
3300.87 3236
3301.41 3014
3301.96 2856
3302.50 2731
3303.04 2679
3303.58 2744
3304.12 2469
3304.66 2453
3305.21 2479
3305.75 2367
3306.29 2373
3306.83 2434
3307.38 2367
3307.92 2206
3308.46 2125
3309.00 2229
3309.55 2374
3310.09 2187
3310.63 2236
3311.17 2386
3311.72 2197
3312.26 2108
3312.80 2280
3313.34 2296
3313.89 2213
3314.43 2382
3314.97 2464
3315.52 2475
3316.06 2574
3316.60 2823
3317.14 2841
3317.69 2762
3318.23 2862
3318.77 3000
3319.32 3224
3319.86 3168
3320.40 3122
3320.95 3263
3321.49 3103
3322.03 3639
3322.58 3558
3323.12 3212
3323.67 3330
3324.21 3345
3324.75 3357
3325.30 3050
3325.84 3068
3326.38 3219
3326.93 2958
3327.47 2886
3328.02 2966
3328.56 2898
3329.10 2923
3329.65 2827
3330.19 2973
3330.74 3070
3331.28 3355
3331.83 3906
3332.37 5224
3332.91 6562
3333.46 8159
3334.00 10473
3334.55 12932
3335.09 15855
3335.64 18687
3336.18 20771
3336.73 23121
3337.27 24539
3337.82 25158
3338.36 25260
3338.90 23919
3339.45 22490
3339.99 20204
3340.54 17357
3341.08 14814
3341.63 11899
3342.18 9687
3342.72 7942
3343.27 6513
3343.81 5605
3344.36 4756
3344.90 3953
3345.45 3667
3345.99 3514
3346.54 3271
3347.08 3159
3347.63 2963
3348.17 3103
3348.72 3011
3349.27 3003
3349.81 2767
3350.36 2539
3350.90 2636
3351.45 2562
3352.00 2549
3352.54 2497
3353.09 2402
3353.63 2437
3354.18 2521
3354.73 2551
3355.27 2572
3355.82 2333
3356.36 2466
3356.91 2613
3357.46 2382
3358.00 2399
3358.55 2515
3359.10 2515
3359.64 2300
3360.19 2406
3360.74 2338
3361.28 2494
3361.83 2484
3362.38 2531
3362.92 2376
3363.47 2375
3364.02 2492
3364.56 2447
3365.11 2388
3365.66 2460
3366.21 2574
3366.75 2594
3367.30 2446
3367.85 2493
3368.39 2325
3368.94 2457
3369.49 2396
3370.04 2371
3370.58 2418
3371.13 2441
3371.68 2515
3372.23 2673
3372.77 2774
3373.32 2967
3373.87 3087
3374.42 3148
3374.96 3150
3375.51 3375
3376.06 3553
3376.61 3696
3377.16 3462
3377.70 3182
3378.25 2887
3378.80 2706
3379.35 2642
3379.90 2529
3380.45 2357
3380.99 2218
3381.54 2086
3382.09 2139
3382.64 2231
3383.19 2151
3383.74 2086
3384.28 1991
3384.83 1888
3385.38 1911
3385.93 1771
3386.48 1887
3387.03 1828
3387.58 1830
3388.13 1847
3388.67 1812
3389.22 1809
3389.77 1803
3390.32 1799
3390.87 1870
3391.42 1777
3391.97 1743
3392.52 1770
3393.07 1839
3393.62 1790
3394.17 1720
3394.72 1800
3395.27 1797
3395.81 1719
3396.36 1763
3396.91 1905
3397.46 1940
3398.01 1804
3398.56 1928
3399.11 1916
3399.66 1960
3400.21 1848
3400.76 1732
3401.31 1715
3401.86 1963
3402.41 1855
3402.96 1739
3403.51 1662
3404.06 1674
3404.61 1672
3405.16 1661
3405.71 1732
3406.26 1592
3406.81 1603
3407.36 1839
3407.92 1705
3408.47 1759
3409.02 1582
3409.57 1566
3410.12 1643
3410.67 1842
3411.22 1886
3411.77 2004
3412.32 1894
3412.87 1937
3413.42 1873
3413.97 2015
3414.52 1925
3415.08 1929
3415.63 2082
3416.18 2105
3416.73 1938
3417.28 1804
3417.83 1666
3418.38 1692
3418.93 1876
3419.49 1749
3420.04 1768
3420.59 1677
3421.14 1739
3421.69 1803
3422.24 1907
3422.80 1847
3423.35 1914
3423.90 2001
3424.45 1881
3425.00 2014
3425.55 2005
3426.11 2087
3426.66 2139
3427.21 1994
3427.76 1846
3428.31 1995
3428.87 1979
3429.42 1852
3429.97 1728
3430.52 1817
3431.08 1795
3431.63 1717
3432.18 1747
3432.73 1666
3433.29 1538
3433.84 1590
3434.39 1744
3434.94 1680
3435.50 1601
3436.05 1703
3436.60 1629
3437.15 1647
3437.71 1623
3438.26 1742
3438.81 1734
3439.37 1692
3439.92 1737
3440.47 1741
3441.03 1897
3441.58 1784
3442.13 1914
3442.69 1856
3443.24 1622
3443.79 1678
3444.35 1703
3444.90 1652
3445.45 1662
3446.01 1514
3446.56 1570
3447.11 1651
3447.67 1644
3448.22 1552
3448.77 1490
3449.33 1413
3449.88 1516
3450.44 1520
3450.99 1381
3451.54 1465
3452.10 1491
3452.65 1544
3453.21 1569
3453.76 1492
3454.31 1482
3454.87 1461
3455.42 1515
3455.98 1515
3456.53 1462
3457.09 1476
3457.64 1534
3458.20 1529
3458.75 1420
3459.30 1514
3459.86 1590
3460.41 1595
3460.97 1603
3461.52 1621
3462.08 1636
3462.63 1651
3463.19 1604
3463.74 1605
3464.30 1733
3464.85 1821
3465.41 1707
3465.96 1659
3466.52 1747
3467.07 1763
3467.63 1659
3468.19 1854
3468.74 1953
3469.30 1819
3469.85 1811
3470.41 1816
3470.96 1972
3471.52 1826
3472.07 1899
3472.63 1966
3473.19 1639
3473.74 1705
3474.30 1712
3474.85 1704
3475.41 1784
3475.96 1871
3476.52 1811
3477.08 1846
3477.63 1829
3478.19 1925
3478.74 1996
3479.30 2045
3479.86 2177
3480.41 2195
3480.97 2099
3481.53 2236
3482.08 2180
3482.64 2187
3483.20 2131
3483.75 2252
3484.31 2292
3484.87 2237
3485.42 2373
3485.98 2260
3486.54 2269
3487.09 2232
3487.65 2155
3488.21 2280
3488.76 2393
3489.32 2783
3489.88 2884
3490.44 3190
3490.99 3769
3491.55 4027
3492.11 4492
3492.66 4915
3493.22 5373
3493.78 5367
3494.34 5424
3494.89 5536
3495.45 5335
3496.01 5066
3496.57 4938
3497.12 4636
3497.68 4560
3498.24 4839
3498.80 5234
3499.36 5601
3499.91 6109
3500.47 6301
3501.03 6666
3501.59 6454
3502.15 6505
3502.70 6315
3503.26 6184
3503.82 5686
3504.38 5360
3504.94 5199
3505.49 5355
3506.05 5162
3506.61 5174
3507.17 5286
3507.73 4855
3508.29 4845
3508.85 4633
3509.40 4327
3509.96 4150
3510.52 3845
3511.08 3518
3511.64 3288
3512.20 2977
3512.76 2871
3513.32 2596
3513.87 2404
3514.43 2454
3514.99 2315
3515.55 2201
3516.11 2069
3516.67 1979
3517.23 1879
3517.79 1929
3518.35 1941
3518.91 2045
3519.47 1965
3520.03 1986
3520.59 1962
3521.15 1933
3521.71 1844
3522.26 1792
3522.82 1865
3523.38 1802
3523.94 1874
3524.50 1858
3525.06 1972
3525.62 1966
3526.18 1897
3526.74 2002
3527.30 1878
3527.86 1737
3528.42 1752
3528.98 1770
3529.54 1694
3530.10 1670
3530.67 1663
3531.23 1576
3531.79 1677
3532.35 1713
3532.91 1686
3533.47 1657
3534.03 1690
3534.59 1630
3535.15 1727
3535.71 1857
3536.27 1947
3536.83 1832
3537.39 1741
3537.95 1683
3538.51 1820
3539.08 1799
3539.64 1755
3540.20 1771
3540.76 1769
3541.32 1780
3541.88 1730
3542.44 1723
3543.00 1815
3543.56 1690
3544.13 1746
3544.69 1802
3545.25 1748
3545.81 1862
3546.37 1781
3546.93 1761
3547.50 1741
3548.06 1646
3548.62 1674
3549.18 1701
3549.74 1592
3550.30 1670
3550.87 1575
3551.43 1536
3551.99 1591
3552.55 1607
3553.11 1482
3553.68 1427
3554.24 1508
3554.80 1426
3555.36 1552
3555.93 1533
3556.49 1474
3557.05 1328
3557.61 1508
3558.18 1570
3558.74 1404
3559.30 1362
3559.86 1437
3560.43 1633
3560.99 1608
3561.55 1495
3562.11 1650
3562.68 1522
3563.24 1626
3563.80 1710
3564.37 1637
3564.93 1512
3565.49 1488
3566.06 1562
3566.62 1558
3567.18 1528
3567.75 1370
3568.31 1523
3568.87 1475
3569.44 1355
3570.00 1387
3570.56 1453
3571.13 1506
3571.69 1478
3572.25 1362
3572.82 1466
3573.38 1479
3573.94 1438
3574.51 1432
3575.07 1456
3575.64 1590
3576.20 1628
3576.76 1582
3577.33 1565
3577.89 1601
3578.46 1520
3579.02 1553
3579.58 1664
3580.15 1696
3580.71 1571
3581.28 1707
3581.84 1739
3582.41 1545
3582.97 1652
3583.53 1514
3584.10 1591
3584.66 1520
3585.23 1479
3585.79 1518
3586.36 1451
3586.92 1468
3587.49 1393
3588.05 1584
3588.62 1498
3589.18 1500
3589.75 1635
3590.31 1593
3590.88 1536
3591.44 1601
3592.01 1585
3592.57 1573
3593.14 1639
3593.70 1592
3594.27 1651
3594.83 1721
3595.40 1574
3595.97 1530
3596.53 1747
3597.10 1511
3597.66 1441
3598.23 1467
3598.79 1458
3599.36 1413
3599.93 1409
3600.49 1460
3601.06 1459
3601.62 1379
3602.19 1399
3602.75 1479
3603.32 1438
3603.89 1456
3604.45 1462
3605.02 1402
3605.59 1520
3606.15 1465
3606.72 1466
3607.28 1414
3607.85 1395
3608.42 1392
3608.98 1358
3609.55 1276
3610.12 1276
3610.68 1273
3611.25 1203
3611.82 1275
3612.38 1271
3612.95 1276
3613.52 1309
3614.08 1323
3614.65 1462
3615.22 1464
3615.79 1494
3616.35 1571
3616.92 1614
3617.49 1804
3618.05 1827
3618.62 2015
3619.19 1908
3619.76 1921
3620.32 1921
3620.89 1840
3621.46 2022
3622.03 1993
3622.59 1862
3623.16 1813
3623.73 1817
3624.30 1655
3624.86 1530
3625.43 1475
3626.00 1381
3626.57 1393
3627.14 1380
3627.70 1376
3628.27 1389
3628.84 1395
3629.41 1433
3629.98 1395
3630.55 1465
3631.11 1476
3631.68 1505
3632.25 1594
3632.82 1498
3633.39 1509
3633.96 1601
3634.52 1615
3635.09 1528
3635.66 1488
3636.23 1461
3636.80 1687
3637.37 1525
3637.94 1495
3638.50 1555
3639.07 1551
3639.64 1471
3640.21 1536
3640.78 1520
3641.35 1510
3641.92 1701
3642.49 1714
3643.06 1842
3643.63 1867
3644.20 1792
3644.76 1815
3645.33 1581
3645.90 1567
3646.47 1648
3647.04 1688
3647.61 1648
3648.18 1555
3648.75 1514
3649.32 1594
3649.89 1515
3650.46 1642
3651.03 1690
3651.60 1679
3652.17 1838
3652.74 1764
3653.31 1828
3653.88 1755
3654.45 1718
3655.02 1866
3655.59 1862
3656.16 1800
3656.73 1976
3657.30 1883
3657.87 1855
3658.44 1963
3659.01 1913
3659.58 2039
3660.15 1932
3660.72 1969
3661.29 2043
3661.87 2010
3662.44 1774
3663.01 1807
3663.58 1809
3664.15 1707
3664.72 1675
3665.29 1775
3665.86 1863
3666.43 1755
3667.00 1825
3667.57 1800
3668.15 1721
3668.72 1813
3669.29 1853
3669.86 1800
3670.43 1728
3671.00 1539
3671.57 1584
3672.15 1631
3672.72 1674
3673.29 1747
3673.86 1688
3674.43 1645
3675.00 1742
3675.57 1621
3676.15 1776
3676.72 1832
3677.29 1822
3677.86 1784
3678.43 1759
3679.01 1779
3679.58 1727
3680.15 1748
3680.72 1604
3681.29 1471
3681.87 1620
3682.44 1572
3683.01 1571
3683.58 1549
3684.16 1553
3684.73 1399
3685.30 1449
3685.87 1463
3686.45 1445
3687.02 1454
3687.59 1569
3688.16 1785
3688.74 1724
3689.31 1810
3689.88 1893
3690.46 2105
3691.03 2062
3691.60 2009
3692.17 2042
3692.75 2043
3693.32 2030
3693.89 2055
3694.47 1877
3695.04 1791
3695.61 1769
3696.19 1677
3696.76 1630
3697.33 1624
3697.91 1786
3698.48 1596
3699.05 1664
3699.63 1620
3700.20 1649
3700.78 1586
3701.35 1740
3701.92 1929
3702.50 1820
3703.07 1747
3703.64 1937
3704.22 1817
3704.79 1812
3705.37 1751
3705.94 1748
3706.51 1675
3707.09 1750
3707.66 1687
3708.24 1724
3708.81 1647
3709.39 1501
3709.96 1696
3710.53 1671
3711.11 1717
3711.68 1740
3712.26 1700
3712.83 1730
3713.41 1688
3713.98 1649
3714.56 1647
3715.13 1582
3715.71 1604
3716.28 1554
3716.86 1564
3717.43 1502
3718.01 1481
3718.58 1481
3719.16 1427
3719.73 1484
3720.31 1446
3720.88 1330
3721.46 1412
3722.03 1414
3722.61 1312
3723.18 1330
3723.76 1270
3724.34 1412
3724.91 1305
3725.49 1131
3726.06 1214
3726.64 1317
3727.21 1304
3727.79 1387
3728.36 1220
3728.94 1356
3729.52 1381
3730.09 1389
3730.67 1428
3731.24 1462
3731.82 1549
3732.40 1672
3732.97 1612
3733.55 1605
3734.13 1630
3734.70 1705
3735.28 1606
3735.85 1707
3736.43 1620
3737.01 1708
3737.58 1600
3738.16 1505
3738.74 1429
3739.31 1397
3739.89 1437
3740.47 1374
3741.04 1329
3741.62 1347
3742.20 1315
3742.78 1265
3743.35 1296
3743.93 1348
3744.51 1418
3745.08 1292
3745.66 1407
3746.24 1452
3746.82 1288
3747.39 1272
3747.97 1374
3748.55 1471
3749.12 1370
3749.70 1320
3750.28 1312
3750.86 1367
3751.43 1398
3752.01 1274
3752.59 1284
3753.17 1388
3753.75 1347
3754.32 1287
3754.90 1200
3755.48 1188
3756.06 1246
3756.64 1236
3757.21 1221
3757.79 1197
3758.37 1225
3758.95 1254
3759.53 1363
3760.10 1272
3760.68 1327
3761.26 1232
3761.84 1262
3762.42 1389
3763.00 1429
3763.58 1324
3764.15 1409
3764.73 1451
3765.31 1365
3765.89 1291
3766.47 1367
3767.05 1288
3767.63 1288
3768.21 1304
3768.78 1211
3769.36 1227
3769.94 1190
3770.52 1259
3771.10 1246
3771.68 1423
3772.26 1373
3772.84 1410
3773.42 1355
3774.00 1503
3774.58 1373
3775.16 1358
3775.73 1255
3776.31 1261
3776.89 1242
3777.47 1273
3778.05 1323
3778.63 1392
3779.21 1338
3779.79 1288
3780.37 1261
3780.95 1377
3781.53 1228
3782.11 1182
3782.69 1221
3783.27 1394
3783.85 1340
3784.43 1316
3785.01 1259
3785.59 1285
3786.17 1215
3786.75 1336
3787.33 1417
3787.91 1455
3788.49 1390
3789.08 1404
3789.66 1391
3790.24 1359
3790.82 1406
3791.40 1430
3791.98 1293
3792.56 1253
3793.14 1309
3793.72 1332
3794.30 1432
3794.88 1421
3795.46 1377
3796.05 1362
3796.63 1323
3797.21 1273
3797.79 1297
3798.37 1391
3798.95 1327
3799.53 1301
3800.11 1362
3800.69 1388
3801.28 1510
3801.86 1503
3802.44 1532
3803.02 1423
3803.60 1602
3804.18 1719
3804.77 1641
3805.35 1571
3805.93 1494
3806.51 1544
3807.09 1597
3807.68 1665
3808.26 1651
3808.84 1692
3809.42 1757
3810.00 1756
3810.59 1815
3811.17 1896
3811.75 1803
3812.33 1809
3812.91 1786
3813.50 1727
3814.08 1749
3814.66 1748
3815.24 1837
3815.83 1708
3816.41 1685
3816.99 1690
3817.58 1509
3818.16 1592
3818.74 1631
3819.32 1576
3819.91 1543
3820.49 1503
3821.07 1476
3821.66 1339
3822.24 1250
3822.82 1293
3823.40 1316
3823.99 1399
3824.57 1393
3825.15 1339
3825.74 1356
3826.32 1270
3826.90 1217
3827.49 1203
3828.07 1291
3828.65 1266
3829.24 1377
3829.82 1454
3830.41 1320
3830.99 1355
3831.57 1232
3832.16 1374
3832.74 1376
3833.32 1219
3833.91 1219
3834.49 1286
3835.08 1389
3835.66 1283
3836.24 1258
3836.83 1267
3837.41 1178
3838.00 1313
3838.58 1296
3839.17 1230
3839.75 1149
3840.33 1218
3840.92 1208
3841.50 1303
3842.09 1301
3842.67 1290
3843.26 1236
3843.84 1195
3844.43 1278
3845.01 1182
3845.60 1252
3846.18 1229
3846.77 1286
3847.35 1250
3847.94 1260
3848.52 1311
3849.11 1324
3849.69 1391
3850.28 1241
3850.86 1282
3851.45 1375
3852.03 1275
3852.62 1407
3853.20 1310
3853.79 1292
3854.37 1345
3854.96 1357
3855.55 1299
3856.13 1262
3856.72 1347
3857.30 1247
3857.89 1198
3858.47 1328
3859.06 1372
3859.65 1414
3860.23 1376
3860.82 1518
3861.40 1495
3861.99 1654
3862.58 1504
3863.16 1482
3863.75 1501
3864.33 1543
3864.92 1533
3865.51 1544
3866.09 1648
3866.68 1629
3867.27 1546
3867.85 1632
3868.44 1544
3869.03 1605
3869.61 1537
3870.20 1191
3870.79 1273
3871.37 1234
3871.96 1202
3872.55 1332
3873.13 1359
3873.72 1267
3874.31 1314
3874.90 1294
3875.48 1293
3876.07 1353
3876.66 1314
3877.24 1372
3877.83 1435
3878.42 1345
3879.01 1350
3879.59 1393
3880.18 1333
3880.77 1380
3881.36 1245
3881.94 1203
3882.53 1189
3883.12 1218
3883.71 1196
3884.29 1238
3884.88 1159
3885.47 1168
3886.06 1261
3886.65 1320
3887.23 1209
3887.82 1276
3888.41 1336
3889.00 1373
3889.59 1458
3890.17 1408
3890.76 1499
3891.35 1597
3891.94 1649
3892.53 1505
3893.12 1492
3893.70 1501
3894.29 1460
3894.88 1476
3895.47 1521
3896.06 1454
3896.65 1420
3897.24 1388
3897.83 1298
3898.41 1353
3899.00 1315
3899.59 1323
3900.18 1322
3900.77 1432
3901.36 1359
3901.95 1293
3902.54 1248
3903.13 1209
3903.72 1375
3904.31 1381
3904.89 1322
3905.48 1390
3906.07 1409
3906.66 1339
3907.25 1410
3907.84 1471
3908.43 1422
3909.02 1507
3909.61 1380
3910.20 1309
3910.79 1362
3911.38 1326
3911.97 1358
3912.56 1152
3913.15 1255
3913.74 1268
3914.33 1166
3914.92 1210
3915.51 1217
3916.10 1206
3916.69 1186
3917.28 1289
3917.87 1273
3918.46 1273
3919.05 1320
3919.64 1357
3920.23 1172
3920.82 1266
3921.41 1238
3922.00 1209
3922.60 1300
3923.19 1407
3923.78 1328
3924.37 1249
3924.96 1186
3925.55 1111
3926.14 1116
3926.73 1183
3927.32 1245
3927.91 1199
3928.50 1317
3929.10 1255
3929.69 1237
3930.28 1226
3930.87 1223
3931.46 1051
3932.05 1165
3932.64 1061
3933.23 1207
3933.83 1161
3934.42 1214
3935.01 1239
3935.60 1016
3936.19 1014
3936.78 1211
3937.38 1185
3937.97 1186
3938.56 1131
3939.15 1093
3939.74 1195
3940.34 1231
3940.93 1102
3941.52 1162
3942.11 1260
3942.70 1299
3943.30 1314
3943.89 1279
3944.48 1260
3945.07 1339
3945.67 1296
3946.26 1247
3946.85 1280
3947.44 1238
3948.04 1340
3948.63 1264
3949.22 1222
3949.81 1122
3950.41 1265
3951.00 1317
3951.59 1226
3952.19 1225
3952.78 1207
3953.37 1203
3953.96 1230
3954.56 1333
3955.15 1161
3955.74 1206
3956.34 1196
3956.93 1278
3957.52 1400
3958.12 1274
3958.71 1370
3959.30 1443
3959.90 1425
3960.49 1428
3961.08 1461
3961.68 1453
3962.27 1345
3962.87 1350
3963.46 1251
3964.05 1247
3964.65 1231
3965.24 1311
3965.83 1394
3966.43 1464
3967.02 1456
3967.62 1475
3968.21 1389
3968.80 1333
3969.40 1356
3969.99 1308
3970.59 1388
3971.18 1352
3971.78 1286
3972.37 1261
3972.97 1131
3973.56 1133
3974.15 1217
3974.75 1183
3975.34 1387
3975.94 1319
3976.53 1421
3977.13 1459
3977.72 1398
3978.32 1528
3978.91 1601
3979.51 1450
3980.10 1410
3980.70 1404
3981.29 1217
3981.89 1343
3982.48 1222
3983.08 1244
3983.67 1294
3984.27 1235
3984.86 1320
3985.46 1411
3986.05 1407
3986.65 1350
3987.25 1459
3987.84 1410
3988.44 1420
3989.03 1347
3989.63 1248
3990.22 1320
3990.82 1384
3991.42 1277
3992.01 1369
3992.61 1380
3993.20 1396
3993.80 1335
3994.40 1423
3994.99 1533
3995.59 1428
3996.18 1322
3996.78 1488
3997.38 1426
3997.97 1445
3998.57 1502
3999.17 1354
3999.76 1407
4000.36 1481
4000.95 1387
4001.55 1379
4002.15 1242
4002.74 1167
4003.34 1301
4003.94 1258
4004.54 1277
4005.13 1343
4005.73 1256
4006.33 1242
4006.92 1195
4007.52 1343
4008.12 1311
4008.71 1350
4009.31 1168
4009.91 1375
4010.51 1332
4011.10 1300
4011.70 1317
4012.30 1369
4012.90 1191
4013.49 1288
4014.09 1336
4014.69 1364
4015.29 1241
4015.88 1277
4016.48 1236
4017.08 1333
4017.68 1366
4018.27 1316
4018.87 1344
4019.47 1427
4020.07 1403
4020.67 1323
4021.26 1262
4021.86 1300
4022.46 1345
4023.06 1356
4023.66 1304
4024.26 1273
4024.85 1330
4025.45 1366
4026.05 1314
4026.65 1324
4027.25 1337
4027.85 1326
4028.44 1304
4029.04 1436
4029.64 1383
4030.24 1372
4030.84 1456
4031.44 1474
4032.04 1493
4032.64 1357
4033.23 1532
4033.83 1571
4034.43 1539
4035.03 1525
4035.63 1559
4036.23 1649
4036.83 1610
4037.43 1453
4038.03 1455
4038.63 1439
4039.23 1350
4039.83 1379
4040.43 1292
4041.03 1254
4041.63 1206
4042.22 1116
4042.82 1088
4043.42 1154
4044.02 1150
4044.62 1183
4045.22 1133
4045.82 1181
4046.42 1134
4047.02 1143
4047.62 1195
4048.22 1224
4048.82 1084
4049.42 1184
4050.02 1203
4050.62 1208
4051.22 1228
4051.82 1231
4052.43 1298
4053.03 1277
4053.63 1204
4054.23 1269
4054.83 1361
4055.43 1352
4056.03 1362
4056.63 1331
4057.23 1234
4057.83 1212
4058.43 1255
4059.03 1130
4059.63 1158
4060.23 1073
4060.84 1126
4061.44 1178
4062.04 1159
4062.64 1075
4063.24 1060
4063.84 989
4064.44 1017
4065.04 1177
4065.64 1070
4066.25 1113
4066.85 1027
4067.45 1070
4068.05 1105
4068.65 1140
4069.25 1122
4069.86 1164
4070.46 1092
4071.06 1031
4071.66 1098
4072.26 1075
4072.86 1113
4073.47 1044
4074.07 1097
4074.67 1113
4075.27 1111
4075.87 1110
4076.48 1124
4077.08 1098
4077.68 1125
4078.28 1120
4078.89 1196
4079.49 1164
4080.09 1193
4080.69 1080
4081.30 1166
4081.90 1135
4082.50 1148
4083.10 1132
4083.71 1216
4084.31 1169
4084.91 1115
4085.52 1002
4086.12 1032
4086.72 1161
4087.32 1060
4087.93 1116
4088.53 1060
4089.13 1061
4089.74 1052
4090.34 1040
4090.94 1085
4091.55 989
4092.15 1056
4092.75 1137
4093.36 1093
4093.96 1133
4094.56 1082
4095.17 1063
4095.77 1034
4096.37 1069
4096.98 1018
4097.58 1001
4098.18 1036
4098.79 1041
4099.39 1038
4100.00 1071
4100.60 1053
4101.20 1014
4101.81 1075
4102.41 1003
4103.02 1088
4103.62 1158
4104.23 1140
4104.83 1098
4105.43 1041
4106.04 1069
4106.64 1071
4107.25 1020
4107.85 1000
4108.46 1011
4109.06 994
4109.67 1031
4110.27 1080
4110.87 1068
4111.48 1150
4112.08 1154
4112.69 1055
4113.29 1018
4113.90 1153
4114.50 1049
4115.11 1085
4115.71 1095
4116.32 1139
4116.92 1120
4117.53 1072
4118.13 989
4118.74 1090
4119.35 1134
4119.95 1144
4120.56 1056
4121.16 1028
4121.77 1063
4122.37 1115
4122.98 1050
4123.58 1126
4124.19 1176
4124.80 1094
4125.40 1104
4126.01 1136
4126.61 1043
4127.22 1116
4127.82 1149
4128.43 1126
4129.04 1083
4129.64 989
4130.25 1082
4130.85 1016
4131.46 1144
4132.07 1167
4132.67 1070
4133.28 1081
4133.89 1096
4134.49 1041
4135.10 1157
4135.71 1140
4136.31 1165
4136.92 1145
4137.53 1294
4138.13 1130
4138.74 1170
4139.35 1150
4139.95 1205
4140.56 1288
4141.17 1304
4141.77 1260
4142.38 1363
4142.99 1343
4143.59 1316
4144.20 1260
4144.81 1271
4145.42 1224
4146.02 1355
4146.63 1266
4147.24 1243
4147.85 1246
4148.45 1131
4149.06 1084
4149.67 1052
4150.28 1107
4150.88 1141
4151.49 1049
4152.10 1147
4152.71 1060
4153.31 1043
4153.92 1121
4154.53 1209
4155.14 1091
4155.75 1038
4156.35 1041
4156.96 1106
4157.57 1018
4158.18 1014
4158.79 960
4159.40 1050
4160.00 1029
4160.61 990
4161.22 1092
4161.83 1078
4162.44 1171
4163.05 1144
4163.65 1218
4164.26 1161
4164.87 1284
4165.48 1281
4166.09 1211
4166.70 1242
4167.31 1357
4167.92 1399
4168.52 1308
4169.13 1309
4169.74 1306
4170.35 1280
4170.96 1224
4171.57 1232
4172.18 1134
4172.79 1178
4173.40 1142
4174.01 1189
4174.62 1230
4175.23 1149
4175.84 1172
4176.45 1209
4177.05 1203
4177.66 1140
4178.27 1137
4178.88 1229
4179.49 1210
4180.10 1292
4180.71 1178
4181.32 1160
4181.93 1207
4182.54 1225
4183.15 1228
4183.76 1218
4184.37 1113
4184.98 1110
4185.59 1114
4186.20 1040
4186.81 1050
4187.42 1070
4188.03 1118
4188.65 1099
4189.26 1003
4189.87 1085
4190.48 1208
4191.09 1237
4191.70 1115
4192.31 1233
4192.92 1300
4193.53 1432
4194.14 1458
4194.75 1497
4195.36 1586
4195.97 1613
4196.58 1644
4197.20 1595
4197.81 1611
4198.42 1625
4199.03 1622
4199.64 1531
4200.25 1449
4200.86 1425
4201.47 1406
4202.09 1319
4202.70 1267
4203.31 1315
4203.92 1248
4204.53 1273
4205.14 1327
4205.75 1235
4206.37 1280
4206.98 1287
4207.59 1190
4208.20 1159
4208.81 1125
4209.43 1180
4210.04 1112
4210.65 1204
4211.26 1285
4211.87 1112
4212.49 1043
4213.10 1194
4213.71 1180
4214.32 1236
4214.93 1252
4215.55 1180
4216.16 1287
4216.77 1327
4217.38 1297
4218.00 1345
4218.61 1378
4219.22 1455
4219.84 1541
4220.45 1508
4221.06 1608
4221.67 1612
4222.29 1472
4222.90 1500
4223.51 1569
4224.13 1597
4224.74 1679
4225.35 1724
4225.96 1503
4226.58 1662
4227.19 1683
4227.80 1796
4228.42 1709
4229.03 1751
4229.64 1941
4230.26 1880
4230.87 1896
4231.48 1764
4232.10 1868
4232.71 1839
4233.33 1990
4233.94 2237
4234.55 2165
4235.17 2344
4235.78 2486
4236.39 2317
4237.01 2459
4237.62 2467
4238.24 2386
4238.85 2321
4239.46 2132
4240.08 2070
4240.69 1897
4241.31 1761
4241.92 1663
4242.54 1607
4243.15 1504
4243.76 1527
4244.38 1497
4244.99 1467
4245.61 1494
4246.22 1492
4246.84 1467
4247.45 1541
4248.07 1600
4248.68 1654
4249.30 1615
4249.91 1644
4250.53 1687
4251.14 1546
4251.76 1537
4252.37 1466
4252.99 1406
4253.60 1404
4254.22 1384
4254.83 1358
4255.45 1388
4256.06 1435
4256.68 1388
4257.29 1313
4257.91 1269
4258.52 1336
4259.14 1267
4259.76 1270
4260.37 1273
4260.99 1202
4261.60 1295
4262.22 1130
4262.83 1137
4263.45 1062
4264.07 1050
4264.68 1242
4265.30 1281
4265.91 1222
4266.53 1277
4267.15 1189
4267.76 1235
4268.38 1235
4268.99 1219
4269.61 1224
4270.23 1163
4270.84 1213
4271.46 1194
4272.08 1295
4272.69 1259
4273.31 1206
4273.93 1299
4274.54 1147
4275.16 1292
4275.78 1288
4276.39 1311
4277.01 1366
4277.63 1346
4278.24 1376
4278.86 1290
4279.48 1336
4280.09 1247
4280.71 1313
4281.33 1249
4281.95 1184
4282.56 1172
4283.18 1214
4283.80 1139
4284.42 1206
4285.03 1160
4285.65 1206
4286.27 1129
4286.89 1014
4287.50 1069
4288.12 1140
4288.74 1221
4289.36 1156
4289.97 1087
4290.59 1073
4291.21 1124
4291.83 1140
4292.45 1152
4293.06 1098
4293.68 982
4294.30 1071
4294.92 1153
4295.54 1170
4296.15 1202
4296.77 1148
4297.39 1120
4298.01 1183
4298.63 1207
4299.25 1243
4299.86 1205
4300.48 1141
4301.10 1194
4301.72 1204
4302.34 1209
4302.96 1216
4303.58 1179
4304.19 1239
4304.81 1216
4305.43 1167
4306.05 1191
4306.67 1155
4307.29 1062
4307.91 1120
4308.53 1117
4309.15 1058
4309.77 1148
4310.38 1152
4311.00 1194
4311.62 1113
4312.24 1118
4312.86 996
4313.48 1109
4314.10 1195
4314.72 1207
4315.34 1142
4315.96 1111
4316.58 1183
4317.20 1058
4317.82 1133
4318.44 1148
4319.06 1146
4319.68 1180
4320.30 1312
4320.92 1280
4321.54 1130
4322.16 1159
4322.78 1178
4323.40 1333
4324.02 1243
4324.64 1291
4325.26 1240
4325.88 1283
4326.50 1380
4327.12 1440
4327.74 1504
4328.36 1450
4328.98 1384
4329.60 1305
4330.22 1282
4330.84 1259
4331.47 1370
4332.09 1371
4332.71 1394
4333.33 1474
4333.95 1345
4334.57 1330
4335.19 1453
4335.81 1533
4336.43 1606
4337.05 1944
4337.68 2215
4338.30 2270
4338.92 2332
4339.54 2356
4340.16 2485
4340.78 2570
4341.40 2340
4342.03 2284
4342.65 2124
4343.27 1958
4343.89 2260
4344.51 2427
4345.13 2562
4345.76 2790
4346.38 2981
4347.00 3248
4347.62 3454
4348.24 3814
4348.86 3662
4349.49 3844
4350.11 3711
4350.73 3397
4351.35 2761
4351.98 2645
4352.60 2362
4353.22 2154
4353.84 1977
4354.46 1760
4355.09 1630
4355.71 1659
4356.33 1504
4356.95 1466
4357.58 1501
4358.20 1520
4358.82 1496
4359.45 1576
4360.07 1604
4360.69 1620
4361.31 1593
4361.94 1496
4362.56 1423
4363.18 1482
4363.81 1474
4364.43 1414
4365.05 1383
4365.68 1467
4366.30 1434
4366.92 1255
4367.55 1290
4368.17 1324
4368.79 1390
4369.42 1366
4370.04 1314
4370.66 1237
4371.29 1240
4371.91 1253
4372.53 1122
4373.16 1109
4373.78 1204
4374.41 1167
4375.03 1092
4375.65 1075
4376.28 1117
4376.90 1082
4377.53 1109
4378.15 1152
4378.77 1248
4379.40 1212
4380.02 1311
4380.65 1324
4381.27 1208
4381.89 1154
4382.52 1183
4383.14 1261
4383.77 1337
4384.39 1217
4385.02 1205
4385.64 1196
4386.27 1071
4386.89 1210
4387.52 1233
4388.14 1229
4388.77 1221
4389.39 1048
4390.02 1095
4390.64 1139
4391.27 1093
4391.89 1056
4392.52 1110
4393.14 1090
4393.77 1161
4394.39 1139
4395.02 1117
4395.64 1154
4396.27 1131
4396.89 1149
4397.52 1062
4398.14 1031
4398.77 1091
4399.39 1088
4400.02 1094
4400.65 1041
4401.27 1079
4401.90 1173
4402.52 1027
4403.15 1050
4403.78 1141
4404.40 1226
4405.03 1171
4405.65 1149
4406.28 1103
4406.91 1085
4407.53 1138
4408.16 1114
4408.78 1075
4409.41 1210
4410.04 1086
4410.66 1168
4411.29 1125
4411.92 1166
4412.54 1149
4413.17 1114
4413.80 1051
4414.42 1090
4415.05 1185
4415.68 1130
4416.30 1178
4416.93 1195
4417.56 1182
4418.18 1169
4418.81 1208
4419.44 1193
4420.07 1154
4420.69 1042
4421.32 1213
4421.95 1186
4422.57 1115
4423.20 1096
4423.83 1047
4424.46 1033
4425.08 1061
4425.71 1090
4426.34 987
4426.97 1037
4427.59 1008
4428.22 976
4428.85 1012
4429.48 1002
4430.10 1043
4430.73 1063
4431.36 1076
4431.99 1081
4432.62 1070
4433.24 1048
4433.87 1072
4434.50 986
4435.13 1047
4435.76 1069
4436.38 1052
4437.01 1066
4437.64 1048
4438.27 1188
4438.90 1184
4439.53 1145
4440.16 1116
4440.78 1152
4441.41 1120
4442.04 1144
4442.67 1134
4443.30 1136
4443.93 1105
4444.56 1112
4445.19 1099
4445.81 1153
4446.44 1147
4447.07 1290
4447.70 1297
4448.33 1290
4448.96 1162
4449.59 1193
4450.22 1170
4450.85 1207
4451.48 1324
4452.11 1277
4452.73 1207
4453.36 1182
4453.99 1235
4454.62 1198
4455.25 1176
4455.88 1231
4456.51 1336
4457.14 1292
4457.77 1171
4458.40 1288
4459.03 1284
4459.66 1147
4460.29 1140
4460.92 1217
4461.55 1052
4462.18 1112
4462.81 1119
4463.44 1155
4464.07 1013
4464.70 1036
4465.33 1092
4465.96 1058
4466.59 976
4467.22 1048
4467.85 1034
4468.48 1118
4469.12 1088
4469.75 1044
4470.38 1071
4471.01 1003
4471.64 1012
4472.27 1134
4472.90 1056
4473.53 1025
4474.16 1023
4474.79 1013
4475.42 955
4476.05 931
4476.69 983
4477.32 993
4477.95 1023
4478.58 1085
4479.21 1034
4479.84 1086
4480.47 1022
4481.10 1104
4481.74 1091
4482.37 1070
4483.00 1113
4483.63 1041
4484.26 1074
4484.89 1074
4485.53 1103
4486.16 1102
4486.79 1160
4487.42 1233
4488.05 1170
4488.68 1228
4489.32 1125
4489.95 1039
4490.58 1147
4491.21 1166
4491.84 1115
4492.48 1071
4493.11 1046
4493.74 1043
4494.37 1161
4495.01 1062
4495.64 1040
4496.27 1125
4496.90 1190
4497.54 1107
4498.17 1134
4498.80 1121
4499.43 1224
4500.07 1322
4500.70 1365
4501.33 1409
4501.97 1410
4502.60 1463
4503.23 1665
4503.86 1564
4504.50 1650
4505.13 1577
4505.76 1448
4506.40 1500
4507.03 1365
4507.66 1269
4508.30 1277
4508.93 1258
4509.56 1174
4510.20 1140
4510.83 1134
4511.46 1150
4512.10 1251
4512.73 1155
4513.37 1267
4514.00 1269
4514.63 1174
4515.27 1168
4515.90 1149
4516.53 1062
4517.17 1108
4517.80 1117
4518.44 1073
4519.07 1010
4519.70 963
4520.34 1092
4520.97 1125
4521.61 1059
4522.24 1186
4522.88 1124
4523.51 1066
4524.14 1080
4524.78 1048
4525.41 1044
4526.05 1223
4526.68 1147
4527.32 1150
4527.95 1135
4528.59 1220
4529.22 1177
4529.86 1168
4530.49 1249
4531.13 1337
4531.76 1430
4532.40 1477
4533.03 1419
4533.67 1420
4534.30 1443
4534.94 1487
4535.57 1423
4536.21 1406
4536.84 1359
4537.48 1190
4538.11 1223
4538.75 1151
4539.38 1070
4540.02 1151
4540.66 1146
4541.29 1077
4541.93 961
4542.56 1111
4543.20 1071
4543.83 1009
4544.47 1102
4545.11 1058
4545.74 1099
4546.38 1007
4547.01 956
4547.65 1066
4548.29 1025
4548.92 981
4549.56 967
4550.19 1073
4550.83 1014
4551.47 967
4552.10 992
4552.74 1033
4553.38 1103
4554.01 1074
4554.65 988
4555.29 964
4555.92 1004
4556.56 963
4557.20 1026
4557.83 1078
4558.47 1073
4559.11 1087
4559.74 1076
4560.38 1165
4561.02 1077
4561.66 1029
4562.29 1036
4562.93 977
4563.57 993
4564.20 959
4564.84 896
4565.48 935
4566.12 975
4566.75 946
4567.39 992
4568.03 987
4568.67 1033
4569.30 1029
4569.94 1034
4570.58 1068
4571.22 1003
4571.85 939
4572.49 982
4573.13 958
4573.77 1031
4574.41 1034
4575.04 1032
4575.68 1119
4576.32 1020
4576.96 1064
4577.60 1020
4578.23 1096
4578.87 959
4579.51 1005
4580.15 1084
4580.79 1017
4581.43 1084
4582.06 1194
4582.70 1029
4583.34 1102
4583.98 1148
4584.62 1148
4585.26 1091
4585.90 1022
4586.54 1130
4587.17 1105
4587.81 1107
4588.45 1097
4589.09 1124
4589.73 1319
4590.37 1441
4591.01 1651
4591.65 1527
4592.29 1522
4592.93 1690
4593.57 1918
4594.20 1806
4594.84 1709
4595.48 1582
4596.12 1476
4596.76 1469
4597.40 1294
4598.04 1245
4598.68 1199
4599.32 1230
4599.96 1220
4600.60 1365
4601.24 1275
4601.88 1286
4602.52 1227
4603.16 1295
4603.80 1440
4604.44 1435
4605.08 1317
4605.72 1312
4606.36 1278
4607.00 1335
4607.64 1251
4608.28 1339
4608.92 1214
4609.56 1314
4610.20 1207
4610.84 1251
4611.48 1242
4612.12 1264
4612.77 1138
4613.41 1172
4614.05 1156
4614.69 1138
4615.33 1189
4615.97 1140
4616.61 1139
4617.25 1108
4617.89 1113
4618.53 1100
4619.17 1084
4619.82 1121
4620.46 1127
4621.10 1072
4621.74 961
4622.38 947
4623.02 1076
4623.66 1099
4624.30 1194
4624.95 1070
4625.59 1057
4626.23 1051
4626.87 1106
4627.51 1031
4628.15 1002
4628.80 1046
4629.44 1024
4630.08 956
4630.72 1099
4631.36 1140
4632.00 1038
4632.65 1158
4633.29 1125
4633.93 1129
4634.57 1087
4635.22 1117
4635.86 1120
4636.50 1139
4637.14 1186
4637.78 1186
4638.43 1138
4639.07 1255
4639.71 1291
4640.35 1327
4641.00 1351
4641.64 1227
4642.28 1409
4642.93 1341
4643.57 1265
4644.21 1256
4644.85 1221
4645.50 1217
4646.14 1322
4646.78 1232
4647.43 1141
4648.07 1202
4648.71 1169
4649.36 1063
4650.00 1069
4650.64 1081
4651.28 1122
4651.93 1174
4652.57 1060
4653.22 1096
4653.86 1078
4654.50 1064
4655.15 1122
4655.79 1148
4656.43 1198
4657.08 1075
4657.72 1168
4658.36 1121
4659.01 1155
4659.65 1042
4660.30 1080
4660.94 1149
4661.58 1132
4662.23 1142
4662.87 1133
4663.52 1168
4664.16 1116
4664.80 1061
4665.45 1137
4666.09 1189
4666.74 1107
4667.38 1023
4668.03 1167
4668.67 1069
4669.32 1082
4669.96 1121
4670.60 1030
4671.25 1000
4671.89 1032
4672.54 914
4673.18 1036
4673.83 1125
4674.47 1120
4675.12 1104
4675.76 1027
4676.41 1066
4677.05 1139
4677.70 1118
4678.34 1087
4678.99 1165
4679.63 1054
4680.28 985
4680.93 1160
4681.57 1153
4682.22 1165
4682.86 1134
4683.51 1149
4684.15 1163
4684.80 1064
4685.44 1169
4686.09 1120
4686.74 1158
4687.38 1073
4688.03 1205
4688.67 1120
4689.32 1079
4689.97 1051
4690.61 1039
4691.26 1009
4691.90 1083
4692.55 1054
4693.20 945
4693.84 988
4694.49 971
4695.13 1024
4695.78 1069
4696.43 1236
4697.07 1219
4697.72 1162
4698.37 1265
4699.01 1322
4699.66 1364
4700.31 1390
4700.95 1414
4701.60 1387
4702.25 1463
4702.89 1372
4703.54 1366
4704.19 1227
4704.84 1228
4705.48 1185
4706.13 1198
4706.78 1095
4707.42 1083
4708.07 1103
4708.72 1154
4709.37 1083
4710.01 1139
4710.66 1075
4711.31 1125
4711.96 1159
4712.60 1159
4713.25 1180
4713.90 1211
4714.55 1159
4715.19 1127
4715.84 1090
4716.49 1103
4717.14 1123
4717.78 1168
4718.43 1136
4719.08 1045
4719.73 1068
4720.38 1132
4721.02 1163
4721.67 1030
4722.32 1064
4722.97 1056
4723.62 1166
4724.27 1197
4724.91 1164
4725.56 1123
4726.21 1134
4726.86 1194
4727.51 1253
4728.16 1230
4728.81 1291
4729.45 1326
4730.10 1257
4730.75 1286
4731.40 1306
4732.05 1199
4732.70 1129
4733.35 1123
4734.00 1112
4734.65 1067
4735.29 1127
4735.94 1060
4736.59 1121
4737.24 1181
4737.89 1145
4738.54 1159
4739.19 1216
4739.84 1117
4740.49 1195
4741.14 1177
4741.79 1122
4742.44 1122
4743.09 1130
4743.74 1078
4744.39 1075
4745.04 1062
4745.69 1079
4746.34 1033
4746.99 1109
4747.64 1206
4748.29 1214
4748.94 1144
4749.59 1147
4750.24 1229
4750.89 1364
4751.54 1359
4752.19 1355
4752.84 1247
4753.49 1281
4754.14 1268
4754.79 1306
4755.44 1265
4756.09 1304
4756.74 1321
4757.39 1315
4758.04 1149
4758.69 1190
4759.34 1147
4759.99 1022
4760.64 1037
4761.30 1127
4761.95 1119
4762.60 1016
4763.25 979
4763.90 1059
4764.55 1052
4765.20 1136
4765.85 1095
4766.50 1017
4767.16 1072
4767.81 1001
4768.46 1071
4769.11 1096
4769.76 1143
4770.41 1115
4771.06 1118
4771.72 1043
4772.37 1100
4773.02 1093
4773.67 1163
4774.32 1019
4774.97 1082
4775.63 1017
4776.28 1093
4776.93 1024
4777.58 1067
4778.23 984
4778.89 1005
4779.54 1094
4780.19 1034
4780.84 1099
4781.50 1004
4782.15 1117
4782.80 1150
4783.45 1037
4784.11 1102
4784.76 1066
4785.41 989
4786.06 1031
4786.72 1053
4787.37 1009
4788.02 1084
4788.67 1069
4789.33 1117
4789.98 1017
4790.63 979
4791.28 1019
4791.94 952
4792.59 1043
4793.24 1055
4793.90 955
4794.55 977
4795.20 983
4795.86 1067
4796.51 1032
4797.16 929
4797.82 986
4798.47 1041
4799.12 955
4799.78 1041
4800.43 1020
4801.08 1079
4801.74 1028
4802.39 1038
4803.05 954
4803.70 1066
4804.35 1066
4805.01 1081
4805.66 1110
4806.31 1111
4806.97 938
4807.62 1036
4808.28 964
4808.93 992
4809.59 1110
4810.24 1160
4810.89 1038
4811.55 1074
4812.20 1068
4812.86 1048
4813.51 1040
4814.17 1067
4814.82 1055
4815.48 1018
4816.13 1041
4816.78 1054
4817.44 1244
4818.09 1316
4818.75 1185
4819.40 1135
4820.06 1090
4820.71 1231
4821.37 1103
4822.02 1106
4822.68 1288
4823.33 1227
4823.99 1290
4824.64 1291
4825.30 1266
4825.95 1286
4826.61 1380
4827.27 1433
4827.92 1437
4828.58 1505
4829.23 1478
4829.89 1390
4830.54 1343
4831.20 1397
4831.85 1357
4832.51 1405
4833.17 1349
4833.82 1406
4834.48 1385
4835.13 1409
4835.79 1367
4836.45 1386
4837.10 1472
4837.76 1635
4838.41 1578
4839.07 1727
4839.73 1662
4840.38 1589
4841.04 1617
4841.70 1708
4842.35 1626
4843.01 1584
4843.66 1579
4844.32 1522
4844.98 1582
4845.63 1577
4846.29 1571
4846.95 1673
4847.60 1699
4848.26 1708
4848.92 1802
4849.58 1783
4850.23 1785
4850.89 1785
4851.55 1775
4852.20 1897
4852.86 2007
4853.52 1980
4854.17 2052
4854.83 2105
4855.49 2156
4856.15 1961
4856.80 1897
4857.46 2280
4858.12 2208
4858.78 2498
4859.43 2638
4860.09 2772
4860.75 2903
4861.41 2825
4862.07 2882
4862.72 2683
4863.38 2412
4864.04 2296
4864.70 2373
4865.35 2214
4866.01 2211
4866.67 2229
4867.33 2274
4867.99 2560
4868.65 2414
4869.30 2390
4869.96 2488
4870.62 2408
4871.28 2184
4871.94 2110
4872.60 1928
4873.25 1784
4873.91 1863
4874.57 1859
4875.23 1854
4875.89 1675
4876.55 1731
4877.21 1791
4877.86 1735
4878.52 1759
4879.18 1702
4879.84 1767
4880.50 1757
4881.16 1810
4881.82 1831
4882.48 1799
4883.14 1570
4883.80 1491
4884.46 1580
4885.11 1613
4885.77 1417
4886.43 1336
4887.09 1408
4887.75 1340
4888.41 1525
4889.07 1448
4889.73 1536
4890.39 1559
4891.05 1586
4891.71 1644
4892.37 1753
4893.03 1688
4893.69 1742
4894.35 1575
4895.01 1629
4895.67 1680
4896.33 1424
4896.99 1396
4897.65 1451
4898.31 1407
4898.97 1367
4899.63 1492
4900.29 1494
4900.95 1441
4901.61 1563
4902.27 1521
4902.93 1478
4903.59 1323
4904.25 1438
4904.91 1466
4905.58 1318
4906.24 1346
4906.90 1314
4907.56 1294
4908.22 1251
4908.88 1159
4909.54 1184
4910.20 1243
4910.86 1181
4911.52 1128
4912.18 1157
4912.85 1201
4913.51 1277
4914.17 1278
4914.83 1241
4915.49 1157
4916.15 1104
4916.81 1092
4917.48 1037
4918.14 1039
4918.80 1031
4919.46 1119
4920.12 1049
4920.78 1045
4921.45 1106
4922.11 1138
4922.77 1021
4923.43 1101
4924.09 1154
4924.76 1054
4925.42 1096
4926.08 1119
4926.74 1090
4927.40 1053
4928.07 1059
4928.73 1089
4929.39 1019
4930.05 1099
4930.72 1167
4931.38 1085
4932.04 1047
4932.70 1058
4933.37 1104
4934.03 1113
4934.69 1127
4935.35 994
4936.02 1050
4936.68 1076
4937.34 1088
4938.00 1033
4938.67 984
4939.33 1085
4939.99 1034
4940.66 963
4941.32 977
4941.98 1121
4942.65 1092
4943.31 1035
4943.97 1033
4944.64 1077
4945.30 1143
4945.96 1052
4946.63 933
4947.29 964
4947.95 974
4948.62 976
4949.28 1022
4949.94 960
4950.61 1010
4951.27 1047
4951.94 1062
4952.60 1002
4953.26 950
4953.93 1004
4954.59 954
4955.26 960
4955.92 894
4956.58 940
4957.25 957
4957.91 923
4958.58 933
4959.24 1029
4959.90 1077
4960.57 996
4961.23 909
4961.90 997
4962.56 1080
4963.23 1161
4963.89 1223
4964.56 1231
4965.22 1183
4965.89 1248
4966.55 1268
4967.22 1260
4967.88 1211
4968.55 1148
4969.21 1106
4969.88 1157
4970.54 1092
4971.21 1140
4971.87 1046
4972.54 1083
4973.20 1073
4973.87 1064
4974.53 1086
4975.20 1084
4975.86 1001
4976.53 1060
4977.19 1177
4977.86 1115
4978.52 967
4979.19 1025
4979.86 1155
4980.52 1032
4981.19 1005
4981.85 1031
4982.52 1063
4983.19 1036
4983.85 927
4984.52 954
4985.18 978
4985.85 1039
4986.52 1039
4987.18 999
4987.85 1032
4988.51 1049
4989.18 969
4989.85 1006
4990.51 1000
4991.18 1014
4991.85 959
4992.51 966
4993.18 913
4993.85 900
4994.51 925
4995.18 886
4995.85 959
4996.51 970
4997.18 981
4997.85 1019
4998.51 988
4999.18 918
4999.85 843
5000.51 824
5001.18 876
5001.85 970
5002.52 930
5003.18 912
5003.85 884
5004.52 879
5005.19 912
5005.85 883
5006.52 851
5007.19 847
5007.86 890
5008.52 972
5009.19 1015
5009.86 868
5010.53 895
5011.19 994
5011.86 991
5012.53 902
5013.20 924
5013.87 992
5014.53 1028
5015.20 1022
5015.87 962
5016.54 973
5017.21 851
5017.87 1026
5018.54 967
5019.21 990
5019.88 921
5020.55 952
5021.22 1015
5021.88 1047
5022.55 1116
5023.22 1206
5023.89 1211
5024.56 1185
5025.23 1200
5025.90 1236
5026.57 1207
5027.23 1219
5027.90 1217
5028.57 1131
5029.24 1049
5029.91 1052
5030.58 1060
5031.25 984
5031.92 949
5032.59 964
5033.26 946
5033.93 982
5034.59 960
5035.26 1006
5035.93 1001
5036.60 989
5037.27 937
5037.94 923
5038.61 1024
5039.28 989
5039.95 967
5040.62 968
5041.29 864
5041.96 883
5042.63 857
5043.30 883
5043.97 881
5044.64 908
5045.31 908
5045.98 891
5046.65 993
5047.32 987
5047.99 852
5048.66 866
5049.33 886
5050.00 927
5050.67 939
5051.34 999
5052.01 981
5052.68 945
5053.35 953
5054.03 898
5054.70 986
5055.37 973
5056.04 876
5056.71 898
5057.38 967
5058.05 858
5058.72 891
5059.39 957
5060.06 918
5060.73 902
5061.41 898
5062.08 928
5062.75 867
5063.42 829
5064.09 928
5064.76 911
5065.43 931
5066.10 949
5066.78 935
5067.45 926
5068.12 902
5068.79 924
5069.46 905
5070.13 849
5070.81 834
5071.48 890
5072.15 874
5072.82 901
5073.49 907
5074.17 919
5074.84 901
5075.51 915
5076.18 1002
5076.85 920
5077.53 962
5078.20 1034
5078.87 1034
5079.54 1002
5080.22 946
5080.89 985
5081.56 1066
5082.23 1055
5082.91 1030
5083.58 1059
5084.25 999
5084.92 1069
5085.60 989
5086.27 918
5086.94 956
5087.61 942
5088.29 971
5088.96 1121
5089.63 1099
5090.31 1039
5090.98 1099
5091.65 1166
5092.33 1209
5093.00 1119
5093.67 1159
5094.35 1201
5095.02 1177
5095.69 950
5096.37 998
5097.04 1060
5097.71 1038
5098.39 1019
5099.06 1036
5099.73 1000
5100.41 962
5101.08 884
5101.76 912
5102.43 947
5103.10 928
5103.78 1075
5104.45 1161
5105.12 1036
5105.80 1047
5106.47 1050
5107.15 1116
5107.82 1033
5108.50 1045
5109.17 1039
5109.84 1008
5110.52 1041
5111.19 1000
5111.87 957
5112.54 995
5113.22 1034
5113.89 1053
5114.57 861
5115.24 942
5115.92 954
5116.59 933
5117.27 884
5117.94 961
5118.61 1039
5119.29 1038
5119.96 1114
5120.64 1112
5121.31 1180
5121.99 1198
5122.67 1053
5123.34 1153
5124.02 1190
5124.69 948
5125.37 979
5126.04 1033
5126.72 1017
5127.39 996
5128.07 1014
5128.74 1017
5129.42 960
5130.10 977
5130.77 934
5131.45 1032
5132.12 1058
5132.80 1135
5133.47 1041
5134.15 1037
5134.83 1021
5135.50 1036
5136.18 1031
5136.85 989
5137.53 1002
5138.21 1026
5138.88 1036
5139.56 1010
5140.24 1034
5140.91 1023
5141.59 1091
5142.27 995
5142.94 1035
5143.62 1046
5144.30 1019
5144.97 986
5145.65 927
5146.33 989
5147.00 969
5147.68 956
5148.36 984
5149.03 962
5149.71 945
5150.39 1001
5151.06 893
5151.74 968
5152.42 865
5153.10 836
5153.77 841
5154.45 914
5155.13 945
5155.80 935
5156.48 951
5157.16 945
5157.84 891
5158.51 826
5159.19 914
5159.87 934
5160.55 829
5161.23 843
5161.90 858
5162.58 871
5163.26 811
5163.94 869
5164.61 981
5165.29 945
5165.97 948
5166.65 892
5167.33 1036
5168.00 1068
5168.68 925
5169.36 1015
5170.04 995
5170.72 931
5171.40 974
5172.07 947
5172.75 912
5173.43 926
5174.11 971
5174.79 950
5175.47 909
5176.15 875
5176.83 871
5177.50 918
5178.18 1015
5178.86 1014
5179.54 1006
5180.22 994
5180.90 961
5181.58 855
5182.26 952
5182.94 915
5183.62 935
5184.29 906
5184.97 845
5185.65 859
5186.33 906
5187.01 879
5187.69 989
5188.37 926
5189.05 854
5189.73 898
5190.41 829
5191.09 808
5191.77 764
5192.45 850
5193.13 802
5193.81 815
5194.49 921
5195.17 908
5195.85 834
5196.53 778
5197.21 914
5197.89 845
5198.57 891
5199.25 908
5199.93 831
5200.61 854
5201.29 956
5201.97 1033
5202.65 971
5203.33 852
5204.01 927
5204.69 904
5205.37 962
5206.05 896
5206.73 963
5207.42 985
5208.10 1040
5208.78 1067
5209.46 1084
5210.14 980
5210.82 1095
5211.50 1080
5212.18 997
5212.86 1038
5213.54 1060
5214.23 1056
5214.91 1037
5215.59 979
5216.27 972
5216.95 982
5217.63 1014
5218.31 1052
5219.00 1018
5219.68 990
5220.36 1044
5221.04 1041
5221.72 996
5222.40 1017
5223.09 1033
5223.77 983
5224.45 1038
5225.13 1016
5225.81 1075
5226.50 1041
5227.18 993
5227.86 946
5228.54 959
5229.22 935
5229.91 981
5230.59 960
5231.27 956
5231.95 1022
5232.64 994
5233.32 1009
5234.00 967
5234.68 880
5235.37 920
5236.05 987
5236.73 932
5237.41 888
5238.10 931
5238.78 1013
5239.46 1033
5240.14 1068
5240.83 984
5241.51 1001
5242.19 969
5242.88 1047
5243.56 969
5244.24 995
5244.93 921
5245.61 932
5246.29 945
5246.98 867
5247.66 876
5248.34 890
5249.03 939
5249.71 874
5250.39 938
5251.08 900
5251.76 937
5252.44 1099
5253.13 997
5253.81 1061
5254.50 994
5255.18 1049
5255.86 962
5256.55 947
5257.23 861
5257.92 894
5258.60 976
5259.28 841
5259.97 878
5260.65 960
5261.34 997
5262.02 942
5262.71 938
5263.39 940
5264.07 997
5264.76 1061
5265.44 1052
5266.13 1040
5266.81 979
5267.50 1004
5268.18 1018
5268.87 1012
5269.55 905
5270.24 879
5270.92 950
5271.61 912
5272.29 971
5272.98 945
5273.66 1020
5274.35 998
5275.03 918
5275.72 900
5276.40 892
5277.09 995
5277.77 963
5278.46 1032
5279.14 1033
5279.83 1024
5280.52 946
5281.20 1003
5281.89 1061
5282.57 1075
5283.26 1172
5283.94 1199
5284.63 1270
5285.32 1340
5286.00 1117
5286.69 1078
5287.37 1171
5288.06 1036
5288.75 980
5289.43 872
5290.12 923
5290.80 909
5291.49 913
5292.18 857
5292.86 1004
5293.55 925
5294.24 922
5294.92 1040
5295.61 991
5296.30 1006
5296.98 1052
5297.67 1090
5298.36 1090
5299.04 1057
5299.73 976
5300.42 1008
5301.10 944
5301.79 1045
5302.48 983
5303.16 1072
5303.85 1001
5304.54 1011
5305.22 1020
5305.91 974
5306.60 928
5307.29 941
5307.97 996
5308.66 964
5309.35 1031
5310.04 1031
5310.72 983
5311.41 1060
5312.10 1044
5312.79 1052
5313.47 1005
5314.16 1126
5314.85 1160
5315.54 1068
5316.23 1020
5316.91 954
5317.60 981
5318.29 1029
5318.98 1123
5319.67 1104
5320.35 1129
5321.04 1108
5321.73 1175
5322.42 1014
5323.11 1052
5323.79 1089
5324.48 1075
5325.17 1117
5325.86 1095
5326.55 1060
5327.24 886
5327.93 940
5328.61 945
5329.30 932
5329.99 968
5330.68 890
5331.37 958
5332.06 987
5332.75 953
5333.44 1017
5334.13 1048
5334.81 924
5335.50 1008
5336.19 984
5336.88 1011
5337.57 992
5338.26 1055
5338.95 936
5339.64 1036
5340.33 1065
5341.02 866
5341.71 910
5342.40 1036
5343.09 1065
5343.78 1077
5344.47 1043
5345.16 967
5345.85 1099
5346.54 978
5347.22 1023
5347.91 1011
5348.60 1031
5349.29 1097
5349.98 1081
5350.67 1119
5351.37 1103
5352.06 1298
5352.75 1201
5353.44 1324
5354.13 1253
5354.82 1242
5355.51 1154
5356.20 1137
5356.89 1086
5357.58 994
5358.27 915
5358.96 930
5359.65 935
5360.34 974
5361.03 902
5361.72 872
5362.41 959
5363.10 905
5363.80 883
5364.49 896
5365.18 975
5365.87 1018
5366.56 896
5367.25 931
5367.94 973
5368.63 928
5369.32 910
5370.02 851
5370.71 908
5371.40 913
5372.09 800
5372.78 790
5373.47 803
5374.16 934
5374.86 878
5375.55 919
5376.24 859
5376.93 870
5377.62 881
5378.32 851
5379.01 791
5379.70 779
5380.39 738
5381.08 906
5381.78 892
5382.47 815
5383.16 893
5383.85 833
5384.54 814
5385.24 848
5385.93 886
5386.62 814
5387.31 849
5388.01 901
5388.70 924
5389.39 893
5390.08 900
5390.78 929
5391.47 935
5392.16 893
5392.85 895
5393.55 944
5394.24 1034
5394.93 957
5395.63 978
5396.32 905
5397.01 840
5397.71 897
5398.40 906
5399.09 858
5399.79 816
5400.48 837
5401.17 914
5401.87 802
5402.56 832
5403.25 868
5403.95 938
5404.64 914
5405.33 890
5406.03 856
5406.72 957
5407.41 984
5408.11 913
5408.80 930
5409.50 932
5410.19 930
5410.88 925
5411.58 944
5412.27 899
5412.97 901
5413.66 982
5414.35 983
5415.05 871
5415.74 907
5416.44 889
5417.13 863
5417.83 989
5418.52 968
5419.21 900
5419.91 937
5420.60 907
5421.30 906
5421.99 974
5422.69 954
5423.38 949
5424.08 934
5424.77 989
5425.47 969
5426.16 992
5426.86 982
5427.55 972
5428.25 897
5428.94 892
5429.64 874
5430.33 982
5431.03 892
5431.72 879
5432.42 920
5433.11 882
5433.81 936
5434.50 901
5435.20 1014
5435.90 927
5436.59 899
5437.29 1026
5437.98 1011
5438.68 980
5439.37 1065
5440.07 1063
5440.77 1064
5441.46 947
5442.16 1073
5442.85 978
5443.55 994
5444.25 1011
5444.94 1098
5445.64 1165
5446.34 1255
5447.03 1302
5447.73 1270
5448.42 1357
5449.12 1423
5449.82 1602
5450.51 1424
5451.21 1472
5451.91 1415
5452.60 1418
5453.30 1297
5454.00 1296
5454.69 1098
5455.39 1169
5456.09 1176
5456.78 1148
5457.48 1033
5458.18 984
5458.88 1086
5459.57 1136
5460.27 1131
5460.97 1071
5461.66 1081
5462.36 1163
5463.06 1187
5463.76 1182
5464.45 1091
5465.15 1105
5465.85 1123
5466.55 1199
5467.24 1225
5467.94 1141
5468.64 1225
5469.34 1211
5470.03 1193
5470.73 1258
5471.43 1208
5472.13 1140
5472.83 1150
5473.52 1208
5474.22 1300
5474.92 1312
5475.62 1162
5476.32 1308
5477.01 1338
5477.71 1386
5478.41 1511
5479.11 1557
5479.81 1664
5480.51 1811
5481.20 1966
5481.90 1924
5482.60 2031
5483.30 1997
5484.00 1974
5484.70 1845
5485.40 1965
5486.09 1867
5486.79 1646
5487.49 1596
5488.19 1645
5488.89 1548
5489.59 1668
5490.29 1636
5490.99 1457
5491.69 1520
5492.39 1466
5493.09 1596
5493.78 1676
5494.48 1684
5495.18 1789
5495.88 1812
5496.58 1640
5497.28 1726
5497.98 1893
5498.68 1975
5499.38 2067
5500.08 2311
5500.78 2594
5501.48 2992
5502.18 3189
5502.88 3561
5503.58 3533
5504.28 3603
5504.98 3367
5505.68 3066
5506.38 2618
5507.08 2308
5507.78 2117
5508.48 1839
5509.18 1669
5509.88 1560
5510.58 1417
5511.28 1425
5511.98 1397
5512.68 1416
5513.38 1513
5514.08 1572
5514.78 1613
5515.48 1559
5516.18 1650
5516.89 1703
5517.59 1721
5518.29 1508
5518.99 1513
5519.69 1481
5520.39 1404
5521.09 1340
5521.79 1375
5522.49 1366
5523.19 1219
5523.90 1277
5524.60 1373
5525.30 1241
5526.00 1189
5526.70 1197
5527.40 1287
5528.10 1300
5528.81 1183
5529.51 1161
5530.21 1075
5530.91 1028
5531.61 1030
5532.31 1143
5533.02 1137
5533.72 1066
5534.42 1112
5535.12 1105
5535.82 1118
5536.52 1104
5537.23 1116
5537.93 1119
5538.63 1023
5539.33 1071
5540.04 1095
5540.74 1095
5541.44 958
5542.14 989
5542.84 1016
5543.55 1008
5544.25 978
5544.95 994
5545.65 1076
5546.36 945
5547.06 963
5547.76 1020
5548.47 1110
5549.17 1106
5549.87 997
5550.57 993
5551.28 1079
5551.98 965
5552.68 934
5553.39 998
5554.09 933
5554.79 956
5555.50 1029
5556.20 1034
5556.90 952
5557.61 946
5558.31 902
5559.01 926
5559.72 929
5560.42 1005
5561.12 999
5561.83 925
5562.53 914
5563.23 932
5563.94 970
5564.64 920
5565.35 942
5566.05 1051
5566.75 1038
5567.46 1033
5568.16 954
5568.86 907
5569.57 968
5570.27 1024
5570.98 985
5571.68 942
5572.39 919
5573.09 859
5573.79 1004
5574.50 1059
5575.20 1044
5575.91 1010
5576.61 1011
5577.32 992
5578.02 936
5578.73 1016
5579.43 965
5580.14 960
5580.84 963
5581.55 1012
5582.25 978
5582.96 982
5583.66 934
5584.37 926
5585.07 975
5585.78 923
5586.48 951
5587.19 949
5587.89 991
5588.60 941
5589.30 904
5590.01 906
5590.71 940
5591.42 960
5592.12 907
5592.83 818
5593.53 865
5594.24 829
5594.95 861
5595.65 817
5596.36 837
5597.06 874
5597.77 872
5598.48 899
5599.18 849
5599.89 836
5600.59 905
5601.30 845
5602.01 769
5602.71 816
5603.42 802
5604.12 827
5604.83 820
5605.54 838
5606.24 761
5606.95 793
5607.66 821
5608.36 826
5609.07 830
5609.78 791
5610.48 725
5611.19 861
5611.90 834
5612.60 795
5613.31 895
5614.02 883
5614.72 875
5615.43 868
5616.14 901
5616.85 871
5617.55 833
5618.26 853
5618.97 892
5619.67 887
5620.38 853
5621.09 866
5621.80 805
5622.50 765
5623.21 841
5623.92 890
5624.63 867
5625.33 852
5626.04 846
5626.75 969
5627.46 953
5628.16 887
5628.87 926
5629.58 919
5630.29 906
5631.00 860
5631.70 933
5632.41 944
5633.12 936
5633.83 963
5634.54 873
5635.24 942
5635.95 922
5636.66 932
5637.37 895
5638.08 865
5638.79 883
5639.50 934
5640.20 942
5640.91 976
5641.62 1034
5642.33 975
5643.04 968
5643.75 1014
5644.46 1065
5645.17 1023
5645.87 1008
5646.58 957
5647.29 980
5648.00 1018
5648.71 965
5649.42 859
5650.13 922
5650.84 887
5651.55 965
5652.26 925
5652.97 791
5653.67 845
5654.38 900
5655.09 956
5655.80 927
5656.51 969
5657.22 944
5657.93 896
5658.64 891
5659.35 948
5660.06 1090
5660.77 1012
5661.48 1045
5662.19 1026
5662.90 962
5663.61 959
5664.32 993
5665.03 950
5665.74 920
5666.45 891
5667.16 961
5667.87 977
5668.58 982
5669.29 1006
5670.00 984
5670.71 969
5671.42 1059
5672.14 1048
5672.85 1066
5673.56 1072
5674.27 1115
5674.98 1038
5675.69 1038
5676.40 1002
5677.11 1036
5677.82 1007
5678.53 994
5679.24 931
5679.95 939
5680.67 1044
5681.38 1004
5682.09 908
5682.80 951
5683.51 1001
5684.22 1017
5684.93 1020
5685.64 953
5686.36 1040
5687.07 1062
5687.78 1006
5688.49 933
5689.20 903
5689.91 976
5690.63 988
5691.34 853
5692.05 926
5692.76 1020
5693.47 945
5694.18 896
5694.90 901
5695.61 927
5696.32 946
5697.03 890
5697.75 902
5698.46 911
5699.17 906
5699.88 876
5700.59 796
5701.31 872
5702.02 838
5702.73 850
5703.44 911
5704.16 849
5704.87 946
5705.58 855
5706.29 882
5707.01 892
5707.72 870
5708.43 795
5709.15 865
5709.86 829
5710.57 805
5711.28 862
5712.00 828
5712.71 818
5713.42 765
5714.14 811
5714.85 754
5715.56 803
5716.28 820
5716.99 838
5717.70 796
5718.42 809
5719.13 748
5719.84 735
5720.56 724
5721.27 773
5721.99 883
5722.70 982
5723.41 843
5724.13 810
5724.84 861
5725.55 848
5726.27 902
5726.98 921
5727.70 1020
5728.41 1020
5729.12 953
5729.84 954
5730.55 949
5731.27 938
5731.98 994
5732.70 892
5733.41 878
5734.13 955
5734.84 927
5735.55 875
5736.27 840
5736.98 866
5737.70 906
5738.41 879
5739.13 830
5739.84 781
5740.56 848
5741.27 811
5741.99 830
5742.70 881
5743.42 840
5744.13 887
5744.85 852
5745.56 810
5746.28 847
5746.99 830
5747.71 853
5748.42 881
5749.14 806
5749.85 866
5750.57 846
5751.29 854
5752.00 880
5752.72 917
5753.43 944
5754.15 966
5754.86 976
5755.58 966
5756.30 981
5757.01 951
5757.73 894
5758.44 949
5759.16 994
5759.87 962
5760.59 930
5761.31 955
5762.02 841
5762.74 905
5763.46 814
5764.17 806
5764.89 908
5765.60 900
5766.32 825
5767.04 827
5767.75 857
5768.47 851
5769.19 783
5769.90 795
5770.62 797
5771.34 778
5772.05 860
5772.77 834
5773.49 872
5774.21 867
5774.92 838
5775.64 834
5776.36 749
5777.07 767
5777.79 810
5778.51 836
5779.23 909
5779.94 938
5780.66 820
5781.38 764
5782.09 905
5782.81 927
5783.53 857
5784.25 868
5784.96 852
5785.68 848
5786.40 884
5787.12 841
5787.84 807
5788.55 814
5789.27 846
5789.99 875
5790.71 827
5791.43 848
5792.14 824
5792.86 881
5793.58 932
5794.30 963
5795.02 1038
5795.73 893
5796.45 921
5797.17 924
5797.89 944
5798.61 1057
5799.33 1146
5800.05 1311
5800.76 1309
5801.48 1547
5802.20 1648
5802.92 1650
5803.64 1596
5804.36 1572
5805.08 1480
5805.80 1397
5806.51 1304
5807.23 1159
5807.95 1178
5808.67 1010
5809.39 959
5810.11 993
5810.83 913
5811.55 901
5812.27 964
5812.99 1022
5813.71 958
5814.43 998
5815.14 987
5815.86 1014
5816.58 1061
5817.30 1032
5818.02 1018
5818.74 976
5819.46 1006
5820.18 1032
5820.90 1024
5821.62 943
5822.34 962
5823.06 994
5823.78 906
5824.50 968
5825.22 1009
5825.94 950
5826.66 906
5827.38 915
5828.10 941
5828.82 956
5829.54 895
5830.26 930
5830.98 928
5831.71 905
5832.43 967
5833.15 922
5833.87 872
5834.59 873
5835.31 904
5836.03 955
5836.75 973
5837.47 915
5838.19 921
5838.91 944
5839.63 955
5840.36 931
5841.08 934
5841.80 937
5842.52 900
5843.24 943
5843.96 967
5844.68 916
5845.40 855
5846.13 835
5846.85 867
5847.57 834
5848.29 851
5849.01 909
5849.73 867
5850.45 860
5851.18 892
5851.90 876
5852.62 839
5853.34 906
5854.06 857
5854.79 927
5855.51 950
5856.23 958
5856.95 899
5857.67 918
5858.40 918
5859.12 873
5859.84 845
5860.56 860
5861.28 901
5862.01 894
5862.73 876
5863.45 886
5864.17 893
5864.90 842
5865.62 814
5866.34 848
5867.07 938
5867.79 930
5868.51 899
5869.23 901
5869.96 887
5870.68 953
5871.40 928
5872.13 916
5872.85 979
5873.57 942
5874.29 904
5875.02 934
5875.74 885
5876.46 962
5877.19 884
5877.91 844
5878.63 864
5879.36 853
5880.08 938
5880.81 887
5881.53 893
5882.25 922
5882.98 903
5883.70 892
5884.42 1005
5885.15 995
5885.87 941
5886.60 929
5887.32 995
5888.04 932
5888.77 991
5889.49 973
5890.22 1014
5890.94 1029
5891.66 994
5892.39 961
5893.11 960
5893.84 983
5894.56 880
5895.29 940
5896.01 1016
5896.73 947
5897.46 988
5898.18 981
5898.91 969
5899.63 963
5900.36 879
5901.08 958
5901.81 997
5902.53 970
5903.26 1015
5903.98 986
5904.71 937
5905.43 1080
5906.16 1026
5906.88 980
5907.61 1069
5908.33 1074
5909.06 935
5909.78 1035
5910.51 1015
5911.23 1014
5911.96 963
5912.69 959
5913.41 977
5914.14 1011
5914.86 1072
5915.59 1037
5916.31 1018
5917.04 1060
5917.77 1077
5918.49 1109
5919.22 1135
5919.94 1125
5920.67 1034
5921.39 1077
5922.12 1103
5922.85 1153
5923.57 1080
5924.30 1107
5925.03 1132
5925.75 1086
5926.48 1102
5927.20 1274
5927.93 1301
5928.66 1241
5929.38 1202
5930.11 1217
5930.84 1155
5931.56 1259
5932.29 1267
5933.02 1312
5933.74 1299
5934.47 1300
5935.20 1298
5935.93 1210
5936.65 1298
5937.38 1467
5938.11 1338
5938.83 1304
5939.56 1368
5940.29 1462
5941.02 1437
5941.74 1398
5942.47 1562
5943.20 1600
5943.92 1477
5944.65 1597
5945.38 1612
5946.11 1625
5946.83 1656
5947.56 1538
5948.29 1728
5949.02 1809
5949.75 1657
5950.47 1817
5951.20 1852
5951.93 1918
5952.66 2007
5953.39 2187
5954.11 2154
5954.84 2245
5955.57 2330
5956.30 2246
5957.03 2354
5957.75 2419
5958.48 2386
5959.21 2326
5959.94 2184
5960.67 2305
5961.40 2279
5962.12 2342
5962.85 2369
5963.58 2303
5964.31 2410
5965.04 2574
5965.77 2659
5966.50 2869
5967.23 2977
5967.95 3305
5968.68 3499
5969.41 3717
5970.14 3702
5970.87 3836
5971.60 3736
5972.33 3461
5973.06 3350
5973.79 3279
5974.52 3058
5975.25 3017
5975.98 3014
5976.71 3044
5977.43 2992
5978.16 2932
5978.89 2969
5979.62 2951
5980.35 3179
5981.08 3203
5981.81 3414
5982.54 3442
5983.27 3554
5984.00 3540
5984.73 3533
5985.46 3788
5986.19 3757
5986.92 3522
5987.65 3593
5988.38 3644
5989.11 3655
5989.84 3608
5990.57 3467
5991.30 3576
5992.03 3493
5992.76 3579
5993.49 3685
5994.22 3658
5994.96 3619
5995.69 3850
5996.42 3846
5997.15 4013
5997.88 4085
5998.61 4013
5999.34 4364
6000.07 4285
6000.80 4448
6001.53 4413
6002.26 4308
6002.99 4427
6003.73 4381
6004.46 4292
6005.19 4241
6005.92 4103
6006.65 3962
6007.38 3993
6008.11 4053
6008.84 4070
6009.58 4304
6010.31 4571
6011.04 5326
6011.77 6144
6012.50 7122
6013.23 8921
6013.97 10818
6014.70 12636
6015.43 14027
6016.16 15474
6016.89 15781
6017.62 15699
6018.36 15179
6019.09 14138
6019.82 12636
6020.55 10685
6021.29 8778
6022.02 7288
6022.75 6005
6023.48 5283
6024.21 4628
6024.95 3914
6025.68 3533
6026.41 3307
6027.14 3092
6027.88 2945
6028.61 2900
6029.34 2843
6030.07 2708
6030.81 2761
6031.54 2678
6032.27 2751
6033.01 2735
6033.74 2660
6034.47 2500
6035.20 2482
6035.94 2529
6036.67 2436
6037.40 2284
6038.14 2297
6038.87 2354
6039.60 2573
6040.34 2579
6041.07 2621
6041.80 2637
6042.54 2728
6043.27 2776
6044.00 2832
6044.74 2966
6045.47 2955
6046.21 2929
6046.94 2830
6047.67 2847
6048.41 2886
6049.14 2875
6049.87 2954
6050.61 2844
6051.34 3056
6052.08 3310
6052.81 3426
6053.54 3879
6054.28 4151
6055.01 4346
6055.75 4632
6056.48 4513
6057.22 4427
6057.95 4076
6058.68 3785
6059.42 3570
6060.15 3398
6060.89 3019
6061.62 2964
6062.36 2921
6063.09 2868
6063.83 2783
6064.56 2755
6065.30 2711
6066.03 2768
6066.77 2680
6067.50 2615
6068.24 2635
6068.97 2672
6069.71 2601
6070.44 2489
6071.18 2416
6071.91 2463
6072.65 2360
6073.38 2241
6074.12 2404
6074.85 2418
6075.59 2263
6076.32 2292
6077.06 2210
6077.80 2125
6078.53 2130
6079.27 2220
6080.00 2209
6080.74 2079
6081.47 2150
6082.21 2145
6082.95 1964
6083.68 2150
6084.42 2142
6085.15 2060
6085.89 1945
6086.63 1858
6087.36 1915
6088.10 1857
6088.83 1908
6089.57 1819
6090.31 1934
6091.04 1864
6091.78 1898
6092.52 1957
6093.25 1871
6093.99 1878
6094.73 1866
6095.46 1946
6096.20 1822
6096.94 1827
6097.67 1813
6098.41 1876
6099.15 1800
6099.88 1767
6100.62 1778
6101.36 1750
6102.10 1744
6102.83 1687
6103.57 1635
6104.31 1580
6105.04 1669
6105.78 1759
6106.52 1810
6107.26 1648
6107.99 1591
6108.73 1576
6109.47 1647
6110.21 1690
6110.94 1629
6111.68 1708
6112.42 1715
6113.16 1670
6113.89 1615
6114.63 1681
6115.37 1674
6116.11 1596
6116.85 1702
6117.58 1739
6118.32 1723
6119.06 1755
6119.80 1735
6120.54 1747
6121.27 1718
6122.01 1693
6122.75 1604
6123.49 1573
6124.23 1561
6124.97 1617
6125.70 1660
6126.44 1768
6127.18 1767
6127.92 1803
6128.66 1737
6129.40 1894
6130.14 1827
6130.88 1992
6131.61 2038
6132.35 1790
6133.09 1707
6133.83 1776
6134.57 1899
6135.31 1863
6136.05 1880
6136.79 1770
6137.53 1788
6138.27 1832
6139.01 1880
6139.74 1867
6140.48 1874
6141.22 1922
6141.96 1956
6142.70 1918
6143.44 1960
6144.18 1878
6144.92 1905
6145.66 1776
6146.40 1841
6147.14 1958
6147.88 1864
6148.62 1945
6149.36 1999
6150.10 1845
6150.84 1894
6151.58 1912
6152.32 2146
6153.06 1992
6153.80 2115
6154.54 2170
6155.28 2013
6156.02 2104
6156.76 2077
6157.50 2098
6158.24 2200
6158.98 2115
6159.72 2173
6160.46 2275
6161.21 2135
6161.95 2156
6162.69 2260
6163.43 2411
6164.17 2404
6164.91 2465
6165.65 2641
6166.39 2868
6167.13 2987
6167.87 3154
6168.61 3497
6169.36 3441
6170.10 3563
6170.84 3492
6171.58 3548
6172.32 3530
6173.06 3433
6173.80 3329
6174.54 3354
6175.29 3202
6176.03 3046
6176.77 3014
6177.51 2874
6178.25 2862
6178.99 2825
6179.74 2899
6180.48 2872
6181.22 2828
6181.96 2934
6182.70 2973
6183.45 3109
6184.19 3183
6184.93 3187
6185.67 3161
6186.41 3192
6187.16 3180
6187.90 3236
6188.64 3418
6189.38 3240
6190.12 3318
6190.87 3444
6191.61 3511
6192.35 3718
6193.09 3768
6193.84 3810
6194.58 3922
6195.32 3976
6196.07 4173
6196.81 4263
6197.55 4343
6198.29 4411
6199.04 4315
6199.78 4395
6200.52 4189
6201.27 4124
6202.01 4033
6202.75 4097
6203.50 4057
6204.24 4235
6204.98 4523
6205.73 5023
6206.47 5853
6207.21 7237
6207.96 9202
6208.70 11478
6209.44 14632
6210.19 17861
6210.93 20476
6211.67 22402
6212.42 23591
6213.16 23537
6213.90 22834
6214.65 20593
6215.39 18231
6216.14 15324
6216.88 12258
6217.62 10053
6218.37 7968
6219.11 6638
6219.86 5386
6220.60 4592
6221.35 3971
6222.09 3608
6222.83 3532
6223.58 3254
6224.32 3157
6225.07 3119
6225.81 3017
6226.56 2962
6227.30 2972
6228.05 2861
6228.79 2824
6229.53 2751
6230.28 2577
6231.02 2456
6231.77 2160
6232.51 2099
6233.26 2016
6234.00 2022
6234.75 2067
6235.49 2045
6236.24 2184
6236.98 2166
6237.73 2078
6238.48 2197
6239.22 2092
6239.97 2322
6240.71 2331
6241.46 2223
6242.20 2247
6242.95 2278
6243.69 2321
6244.44 2376
6245.18 2309
6245.93 2453
6246.68 2599
6247.42 2755
6248.17 2940
6248.91 3282
6249.66 3316
6250.41 3535
6251.15 3711
6251.90 3878
6252.64 3677
6253.39 3470
6254.14 3374
6254.88 3082
6255.63 2877
6256.38 2679
6257.12 2641
6257.87 2371
6258.61 2318
6259.36 2397
6260.11 2322
6260.85 2363
6261.60 2329
6262.35 2394
6263.09 2304
6263.84 2281
6264.59 2333
6265.34 2255
6266.08 2323
6266.83 2221
6267.58 2216
6268.32 2212
6269.07 2373
6269.82 2276
6270.56 2297
6271.31 2319
6272.06 2207
6272.81 2264
6273.55 2263
6274.30 2124
6275.05 2207
6275.80 2295
6276.54 2224
6277.29 2172
6278.04 2177
6278.79 2197
6279.53 2139
6280.28 2026
6281.03 1932
6281.78 2096
6282.53 2040
6283.27 1848
6284.02 1912
6284.77 1956
6285.52 1846
6286.27 1838
6287.01 1842
6287.76 1912
6288.51 2001
6289.26 1931
6290.01 1977
6290.76 2048
6291.50 2065
6292.25 2000
6293.00 2004
6293.75 1957
6294.50 1797
6295.25 1717
6296.00 1696
6296.74 1700
6297.49 1764
6298.24 1655
6298.99 1649
6299.74 1721
6300.49 1744
6301.24 1663
6301.99 1631
6302.74 1607
6303.49 1533
6304.23 1539
6304.98 1596
6305.73 1568
6306.48 1621
6307.23 1569
6307.98 1588
6308.73 1514
6309.48 1549
6310.23 1618
6310.98 1607
6311.73 1561
6312.48 1588
6313.23 1576
6313.98 1605
6314.73 1538
6315.48 1477
6316.23 1531
6316.98 1410
6317.73 1498
6318.48 1568
6319.23 1449
6319.98 1433
6320.73 1511
6321.48 1495
6322.23 1396
6322.98 1433
6323.73 1495
6324.48 1457
6325.23 1314
6325.98 1366
6326.73 1431
6327.48 1530
6328.23 1343
6328.98 1501
6329.73 1462
6330.49 1328
6331.24 1369
6331.99 1335
6332.74 1429
6333.49 1449
6334.24 1487
6334.99 1502
6335.74 1487
6336.49 1511
6337.24 1370
6338.00 1531
6338.75 1596
6339.50 1404
6340.25 1430
6341.00 1419
6341.75 1501
6342.50 1463
6343.25 1527
6344.01 1466
6344.76 1470
6345.51 1518
6346.26 1578
6347.01 1619
6347.77 1599
6348.52 1559
6349.27 1612
6350.02 1570
6350.77 1630
6351.52 1628
6352.28 1832
6353.03 1871
6353.78 2020
6354.53 2170
6355.29 2322
6356.04 2466
6356.79 2439
6357.54 2307
6358.29 2227
6359.05 2103
6359.80 1933
6360.55 1794
6361.30 1797
6362.06 1789
6362.81 1720
6363.56 1692
6364.32 1650
6365.07 1597
6365.82 1619
6366.57 1652
6367.33 1524
6368.08 1655
6368.83 1549
6369.59 1552
6370.34 1607
6371.09 1543
6371.85 1568
6372.60 1588
6373.35 1517
6374.11 1538
6374.86 1521
6375.61 1559
6376.37 1457
6377.12 1430
6377.87 1507
6378.63 1469
6379.38 1364
6380.13 1466
6380.89 1454
6381.64 1477
6382.40 1524
6383.15 1492
6383.90 1543
6384.66 1515
6385.41 1574
6386.17 1448
6386.92 1406
6387.67 1421
6388.43 1454
6389.18 1462
6389.94 1298
6390.69 1209
6391.45 1291
6392.20 1351
6392.95 1331
6393.71 1392
6394.46 1343
6395.22 1341
6395.97 1269
6396.73 1296
6397.48 1267
6398.24 1232
6398.99 1269
6399.75 1351
6400.50 1264
6401.26 1213
6402.01 1150
6402.77 1191
6403.52 1194
6404.28 1198
6405.03 1332
6405.79 1179
6406.54 1234
6407.30 1210
6408.05 1267
6408.81 1259
6409.56 1301
6410.32 1308
6411.08 1348
6411.83 1316
6412.59 1364
6413.34 1320
6414.10 1443
6414.85 1379
6415.61 1371
6416.37 1354
6417.12 1222
6417.88 1269
6418.63 1305
6419.39 1259
6420.15 1269
6420.90 1303
6421.66 1332
6422.41 1296
6423.17 1259
6423.93 1300
6424.68 1304
6425.44 1326
6426.20 1289
6426.95 1287
6427.71 1251
6428.47 1263
6429.22 1176
6429.98 1249
6430.73 1277
6431.49 1204
6432.25 1237
6433.01 1256
6433.76 1253
6434.52 1200
6435.28 1216
6436.03 1155
6436.79 1280
6437.55 1296
6438.30 1242
6439.06 1267
6439.82 1223
6440.58 1231
6441.33 1276
6442.09 1325
6442.85 1235
6443.61 1230
6444.36 1324
6445.12 1295
6445.88 1221
6446.64 1226
6447.39 1313
6448.15 1337
6448.91 1334
6449.67 1262
6450.42 1264
6451.18 1344
6451.94 1272
6452.70 1300
6453.46 1338
6454.21 1302
6454.97 1312
6455.73 1302
6456.49 1235
6457.25 1341
6458.01 1328
6458.76 1297
6459.52 1308
6460.28 1306
6461.04 1401
6461.80 1302
6462.56 1294
6463.32 1432
6464.07 1438
6464.83 1434
6465.59 1352
6466.35 1305
6467.11 1365
6467.87 1371
6468.63 1416
6469.39 1514
6470.15 1560
6470.90 1524
6471.66 1516
6472.42 1607
6473.18 1671
6473.94 1611
6474.70 1624
6475.46 1631
6476.22 1631
6476.98 1570
6477.74 1630
6478.50 1748
6479.26 1812
6480.02 1866
6480.78 1694
6481.54 1758
6482.30 1818
6483.06 1630
6483.82 1770
6484.58 1975
6485.34 1770
6486.10 1863
6486.86 1900
6487.62 1981
6488.38 1948
6489.14 1979
6489.90 2039
6490.66 2083
6491.42 2200
6492.18 2228
6492.94 2302
6493.70 2363
6494.46 2354
6495.22 2458
6495.98 2616
6496.74 2722
6497.50 2784
6498.26 2752
6499.02 2700
6499.78 2723
6500.54 2737
6501.30 2689
6502.06 2630
6502.83 2704
6503.59 2683
6504.35 2649
6505.11 2604
6505.87 2656
6506.63 2773
6507.39 2707
6508.15 2828
6508.91 2903
6509.68 2989
6510.44 3093
6511.20 3268
6511.96 3207
6512.72 3265
6513.48 3285
6514.25 3419
6515.01 3383
6515.77 3221
6516.53 3277
6517.29 3336
6518.05 3361
6518.82 3356
6519.58 3333
6520.34 3425
6521.10 3469
6521.86 3706
6522.63 3624
6523.39 3889
6524.15 4041
6524.91 3995
6525.67 4180
6526.44 4557
6527.20 4832
6527.96 5346
6528.72 5975
6529.49 6435
6530.25 6992
6531.01 7245
6531.77 7389
6532.54 7218
6533.30 6997
6534.06 7015
6534.83 7555
6535.59 8159
6536.35 9062
6537.11 11136
6537.88 12802
6538.64 14860
6539.40 15877
6540.17 16268
6540.93 15822
6541.69 14459
6542.46 12425
6543.22 10656
6543.98 8692
6544.75 6981
6545.51 5867
6546.27 4934
6547.04 4196
6547.80 3657
6548.56 3190
6549.33 3024
6550.09 2835
6550.86 2730
6551.62 2677
6552.38 2734
6553.15 2640
6553.91 2739
6554.67 2578
6555.44 2629
6556.20 2577
6556.97 2560
6557.73 2640
6558.50 2395
6559.26 2356
6560.02 2406
6560.79 2410
6561.55 2504
6562.32 2478
6563.08 2550
6563.85 2557
6564.61 2629
6565.37 2848
6566.14 3035
6566.90 2948
6567.67 2957
6568.43 3100
6569.20 3085
6569.96 3006
6570.73 2998
6571.49 2961
6572.26 2827
6573.02 2787
6573.79 2864
6574.55 2921
6575.32 3007
6576.08 3206
6576.85 3503
6577.61 3392
6578.38 3553
6579.15 3651
6579.91 3546
6580.68 3578
6581.44 3766
6582.21 3728
6582.97 3748
6583.74 3576
6584.50 3563
6585.27 3506
6586.04 3327
6586.80 3338
6587.57 3191
6588.33 3269
6589.10 3184
6589.87 3150
6590.63 3246
6591.40 3313
6592.16 3351
6592.93 3542
6593.70 3701
6594.46 4239
6595.23 4653
6596.00 5327
6596.76 5667
6597.53 6103
6598.30 6327
6599.06 6205
6599.83 6067
6600.59 5335
6601.36 5148
6602.13 4628
6602.90 4038
6603.66 3669
6604.43 3221
6605.20 3015
6605.96 2775
6606.73 2816
6607.50 2801
6608.26 2848
6609.03 2785
6609.80 2780
6610.57 2700
6611.33 2568
6612.10 2618
6612.87 2562
6613.64 2407
6614.40 2458
6615.17 2324
6615.94 2186
6616.71 2216
6617.47 2255
6618.24 2228
6619.01 2050
6619.78 1967
6620.54 2084
6621.31 2118
6622.08 2171
6622.85 2130
6623.62 2017
6624.38 2059
6625.15 2054
6625.92 2076
6626.69 2105
6627.46 2107
6628.22 2120
6628.99 1980
6629.76 1928
6630.53 1979
6631.30 1965
6632.07 1968
6632.83 2074
6633.60 2172
6634.37 2418
6635.14 2612
6635.91 2710
6636.68 2761
6637.45 2736
6638.22 2816
6638.98 2747
6639.75 2607
6640.52 2542
6641.29 2494
6642.06 2333
6642.83 2210
6643.60 2137
6644.37 1993
6645.14 1912
6645.91 1942
6646.68 1832
6647.45 1891
6648.22 1924
6648.98 1838
6649.75 1882
6650.52 1847
6651.29 1863
6652.06 1874
6652.83 1904
6653.60 1935
6654.37 1889
6655.14 1992
6655.91 2014
6656.68 1945
6657.45 1982
6658.22 1917
6658.99 2029
6659.76 2000
6660.53 1857
6661.30 1923
6662.07 1823
6662.84 1745
6663.61 1809
6664.38 1818
6665.15 1688
6665.92 1663
6666.69 1752
6667.47 1878
6668.24 1797
6669.01 1720
6669.78 1783
6670.55 1862
6671.32 1815
6672.09 1809
6672.86 1802
6673.63 1911
6674.40 1843
6675.17 1846
6675.94 1803
6676.72 1847
6677.49 1775
6678.26 1896
6679.03 1818
6679.80 1901
6680.57 1822
6681.34 1732
6682.11 1861
6682.89 1972
6683.66 1963
6684.43 2025
6685.20 2137
6685.97 2227
6686.74 2550
6687.51 2659
6688.29 2677
6689.06 2716
6689.83 2678
6690.60 2449
6691.37 2234
6692.15 2154
6692.92 2002
6693.69 1902
6694.46 1818
6695.23 1747
6696.01 1822
6696.78 1700
6697.55 1751
6698.32 1718
6699.10 1574
6699.87 1674
6700.64 1691
6701.41 1786
6702.19 1735
6702.96 1651
6703.73 1705
6704.50 1688
6705.28 1654
6706.05 1667
6706.82 1668
6707.59 1656
6708.37 1673
6709.14 1564
6709.91 1568
6710.69 1674
6711.46 1624
6712.23 1551
6713.01 1639
6713.78 1657
6714.55 1638
6715.33 1576
6716.10 1588
6716.87 1553
6717.65 1531
6718.42 1551
6719.19 1578
6719.97 1620
6720.74 1563
6721.51 1546
6722.29 1556
6723.06 1681
6723.84 1469
6724.61 1504
6725.38 1548
6726.16 1607
6726.93 1513
6727.70 1531
6728.48 1552
6729.25 1437
6730.03 1492
6730.80 1509
6731.58 1524
6732.35 1557
6733.12 1708
6733.90 1673
6734.67 1674
6735.45 1691
6736.22 1634
6737.00 1752
6737.77 1684
6738.55 1750
6739.32 1746
6740.10 1728
6740.87 1642
6741.65 1779
6742.42 1812
6743.19 1720
6743.97 1749
6744.74 1875
6745.52 1804
6746.29 1789
6747.07 1802
6747.85 1867
6748.62 1873
6749.40 1822
6750.17 1789
6750.95 1896
6751.72 2002
6752.50 2058
6753.27 2183
6754.05 2518
6754.82 2703
6755.60 2865
6756.38 2877
6757.15 2708
6757.93 2485
6758.70 2533
6759.48 2290
6760.25 2155
6761.03 2011
6761.81 1708
6762.58 1683
6763.36 1691
6764.13 1625
6764.91 1663
6765.69 1671
6766.46 1690
6767.24 1607
6768.02 1535
6768.79 1470
6769.57 1588
6770.35 1602
6771.12 1564
6771.90 1696
6772.67 1675
6773.45 1641
6774.23 1554
6775.00 1491
6775.78 1541
6776.56 1562
6777.34 1527
6778.11 1510
6778.89 1548
6779.67 1520
6780.44 1597
6781.22 1533
6782.00 1517
6782.77 1603
6783.55 1529
6784.33 1419
6785.11 1526
6785.88 1471
6786.66 1432
6787.44 1473
6788.22 1481
6788.99 1420
6789.77 1364
6790.55 1292
6791.33 1294
6792.10 1282
6792.88 1305
6793.66 1376
6794.44 1286
6795.22 1277
6795.99 1283
6796.77 1341
6797.55 1323
6798.33 1273
6799.11 1341
6799.88 1323
6800.66 1287
6801.44 1291
6802.22 1307
6803.00 1356
6803.78 1393
6804.55 1331
6805.33 1438
6806.11 1354
6806.89 1468
6807.67 1428
6808.45 1444
6809.23 1406
6810.00 1401
6810.78 1319
6811.56 1421
6812.34 1288
6813.12 1280
6813.90 1334
6814.68 1320
6815.46 1316
6816.24 1407
6817.02 1363
6817.79 1378
6818.57 1386
6819.35 1347
6820.13 1333
6820.91 1318
6821.69 1399
6822.47 1412
6823.25 1356
6824.03 1325
6824.81 1329
6825.59 1375
6826.37 1403
6827.15 1418
6827.93 1269
6828.71 1342
6829.49 1312
6830.27 1387
6831.05 1363
6831.83 1376
6832.61 1379
6833.39 1338
6834.17 1287
6834.95 1342
6835.73 1333
6836.51 1316
6837.29 1249
6838.07 1222
6838.85 1324
6839.63 1416
6840.41 1357
6841.19 1404
6841.97 1286
6842.75 1194
6843.53 1250
6844.31 1186
6845.09 1229
6845.88 1300
6846.66 1243
6847.44 1321
6848.22 1449
6849.00 1536
6849.78 1754
6850.56 2001
6851.34 2499
6852.12 2849
6852.91 3273
6853.69 3619
6854.47 3667
6855.25 3634
6856.03 3483
6856.81 3181
6857.59 2734
6858.37 2385
6859.16 2217
6859.94 2002
6860.72 1803
6861.50 1663
6862.28 1625
6863.06 1518
6863.85 1544
6864.63 1479
6865.41 1534
6866.19 1511
6866.97 1537
6867.76 1535
6868.54 1555
6869.32 1606
6870.10 1618
6870.89 1567
6871.67 1609
6872.45 1572
6873.23 1514
6874.01 1609
6874.80 1595
6875.58 1540
6876.36 1521
6877.14 1503
6877.93 1498
6878.71 1431
6879.49 1538
6880.28 1678
6881.06 1768
6881.84 1766
6882.62 1746
6883.41 1835
6884.19 1878
6884.97 1937
6885.76 1984
6886.54 2024
6887.32 2144
6888.11 2493
6888.89 3072
6889.67 3552
6890.46 3929
6891.24 3912
6892.02 3959
6892.81 3746
6893.59 3275
6894.37 2930
6895.16 2594
6895.94 2313
6896.72 2162
6897.51 1970
6898.29 2004
6899.08 1862
6899.86 1872
6900.64 1951
6901.43 2013
6902.21 2062
6903.00 2045
6903.78 1984
6904.56 1952
6905.35 2074
6906.13 2033
6906.92 2022
6907.70 1994
6908.49 1978
6909.27 1953
6910.05 1950
6910.84 1943
6911.62 1821
6912.41 1859
6913.19 1739
6913.98 1694
6914.76 1828
6915.55 1769
6916.33 1703
6917.12 1668
6917.90 1775
6918.69 1752
6919.47 1675
6920.26 1672
6921.04 1631
6921.83 1637
6922.61 1697
6923.40 1686
6924.18 1637
6924.97 1635
6925.75 1655
6926.54 1651
6927.32 1658
6928.11 1691
6928.89 1725
6929.68 1933
6930.47 1814
6931.25 1792
6932.04 1768
6932.82 1858
6933.61 1749
6934.39 1876
6935.18 1963
6935.97 2103
6936.75 2003
6937.54 1956
6938.32 1875
6939.11 2042
6939.90 1878
6940.68 1887
6941.47 1977
6942.26 2038
6943.04 2066
6943.83 2273
6944.61 2157
6945.40 2185
6946.19 2383
6946.97 2391
6947.76 2451
6948.55 2333
6949.33 2376
6950.12 2586
6950.91 2400
6951.69 2509
6952.48 2496
6953.27 2520
6954.06 2495
6954.84 2481
6955.63 2445
6956.42 2522
6957.20 2624
6957.99 2656
6958.78 2644
6959.57 2788
6960.35 2818
6961.14 2706
6961.93 2768
6962.72 2804
6963.50 2739
6964.29 2863
6965.08 2767
6965.87 2761
6966.65 2586
6967.44 2683
6968.23 2867
6969.02 2880
6969.80 2844
6970.59 3062
6971.38 3073
6972.17 3105
6972.96 3146
6973.74 3131
6974.53 3289
6975.32 3300
6976.11 3216
6976.90 3227
6977.69 3156
6978.47 3076
6979.26 3131
6980.05 3197
6980.84 3291
6981.63 3560
6982.42 3668
6983.20 4053
6983.99 4587
6984.78 5538
6985.57 6296
6986.36 7649
6987.15 8764
6987.94 10210
6988.73 10940
6989.52 11440
6990.30 11216
6991.09 10504
6991.88 9587
6992.67 8197
6993.46 7165
6994.25 6189
6995.04 5482
6995.83 4888
6996.62 4680
6997.41 4641
6998.20 4794
6998.99 5641
6999.78 6702
7000.57 7872
7001.36 9273
7002.15 10247
7002.94 11163
7003.72 11520
7004.51 11226
7005.30 10284
7006.09 9262
7006.88 7961
7007.67 6693
7008.46 5634
7009.25 4658
7010.04 3942
7010.83 3686
7011.63 3363
7012.42 3203
7013.21 3130
7014.00 3088
7014.79 3219
7015.58 3284
7016.37 3404
7017.16 3189
7017.95 3054
7018.74 2895
7019.53 2738
7020.32 2530
7021.11 2484
7021.90 2455
7022.69 2282
7023.48 2309
7024.27 2261
7025.07 2389
7025.86 2398
7026.65 2369
7027.44 2529
7028.23 2682
7029.02 2691
7029.81 2635
7030.60 2643
7031.40 2694
7032.19 2577
7032.98 2353
7033.77 2412
7034.56 2223
7035.35 2178
7036.14 2224
7036.94 2271
7037.73 2203
7038.52 2158
7039.31 2249
7040.10 2295
7040.89 2322
7041.69 2359
7042.48 2397
7043.27 2433
7044.06 2362
7044.86 2328
7045.65 2407
7046.44 2224
7047.23 2198
7048.02 2240
7048.82 2202
7049.61 2272
7050.40 2470
7051.19 2567
7051.99 2613
7052.78 2844
7053.57 2937
7054.36 2630
7055.16 2618
7055.95 2524
7056.74 2394
7057.53 2348
7058.33 2237
7059.12 2173
7059.91 2007
7060.71 1911
7061.50 1984
7062.29 2022
7063.09 1949
7063.88 1992
7064.67 2090
7065.47 2037
7066.26 2087
7067.05 1970
7067.85 1982
7068.64 1952
7069.43 1926
7070.23 1971
7071.02 1923
7071.81 1894
7072.61 1832
7073.40 1880
7074.19 1743
7074.99 1843
7075.78 1803
7076.58 1813
7077.37 1764
7078.16 1738
7078.96 1750
7079.75 1751
7080.55 1679
7081.34 1615
7082.13 1690
7082.93 1748
7083.72 1553
7084.52 1520
7085.31 1640
7086.11 1568
7086.90 1556
7087.70 1477
7088.49 1540
7089.28 1542
7090.08 1563
7090.87 1617
7091.67 1613
7092.46 1551
7093.26 1599
7094.05 1614
7094.85 1541
7095.64 1502
7096.44 1520
7097.23 1439
7098.03 1348
7098.82 1424
7099.62 1332
7100.41 1314
7101.21 1335
7102.00 1394
7102.80 1307
7103.59 1266
7104.39 1309
7105.19 1343
7105.98 1336
7106.78 1302
7107.57 1269
7108.37 1187
7109.16 1227
7109.96 1118
7110.76 1172
7111.55 1168
7112.35 1159
7113.14 1193
7113.94 1171
7114.74 1179
7115.53 1119
7116.33 1199
7117.12 1224
7117.92 1197
7118.72 1257
7119.51 1302
7120.31 1234
7121.11 1163
7121.90 1170
7122.70 1175
7123.49 1188
7124.29 1218
7125.09 1125
7125.88 1151
7126.68 1077
7127.48 1161
7128.27 1146
7129.07 1172
7129.87 1164
7130.67 1131
7131.46 1166
7132.26 1168
7133.06 1168
7133.85 1193
7134.65 1147
7135.45 1237
7136.24 1167
7137.04 1169
7137.84 1148
7138.64 1183
7139.43 1167
7140.23 1173
7141.03 1066
7141.83 1093
7142.62 1139
7143.42 1098
7144.22 1117
7145.02 1117
7145.82 1188
7146.61 1139
7147.41 1190
7148.21 1125
7149.01 1138
7149.80 1120
7150.60 1138
7151.40 1210
7152.20 1136
7153.00 1062
7153.80 1078
7154.59 1047
7155.39 1082
7156.19 1123
7156.99 1104
7157.79 1158
7158.59 1089
7159.38 999
7160.18 1059
7160.98 1147
7161.78 1076
7162.58 1114
7163.38 1105
7164.18 1034
7164.98 1033
7165.77 967
7166.57 992
7167.37 1074
7168.17 974
7168.97 1000
7169.77 1067
7170.57 1032
7171.37 1033
7172.17 1049
7172.97 1053
7173.77 1036
7174.56 1044
7175.36 1093
7176.16 1028
7176.96 1036
7177.76 1005
7178.56 1048
7179.36 1028
7180.16 1077
7180.96 1053
7181.76 1048
7182.56 1125
7183.36 1191
7184.16 1220
7184.96 1271
7185.76 1322
7186.56 1396
7187.36 1392
7188.16 1384
7188.96 1317
7189.76 1199
7190.56 1169
7191.36 1169
7192.16 1101
7192.96 1061
7193.76 982
7194.56 980
7195.36 961
7196.17 920
7196.97 938
7197.77 977
7198.57 951
7199.37 924
7200.17 956
7200.97 962
7201.77 1018
7202.57 988
7203.37 998
7204.17 880
7204.97 893
7205.78 958
7206.58 916
7207.38 1032
7208.18 946
7208.98 876
7209.78 965
7210.58 955
7211.38 927
7212.19 916
7212.99 890
7213.79 948
7214.59 945
7215.39 902
7216.19 921
7217.00 945
7217.80 896
7218.60 915
7219.40 933
7220.20 1060
7221.01 951
7221.81 1032
7222.61 936
7223.41 951
7224.21 928
7225.02 901
7225.82 948
7226.62 964
7227.42 934
7228.23 890
7229.03 904
7229.83 910
7230.63 950
7231.44 975
7232.24 925
7233.04 933
7233.84 906
7234.65 928
7235.45 911
7236.25 1023
7237.05 998
7237.86 908
7238.66 987
7239.46 938
7240.27 929
7241.07 905
7241.87 940
7242.68 960
7243.48 973
7244.28 977
7245.09 972
7245.89 992
7246.69 1056
7247.50 962
7248.30 983
7249.10 957
7249.91 1031
7250.71 998
7251.51 978
7252.32 1033
7253.12 974
7253.92 1010
7254.73 979
7255.53 1011
7256.34 969
7257.14 983
7257.94 963
7258.75 1034
7259.55 1003
7260.36 980
7261.16 994
7261.97 955
7262.77 932
7263.57 998
7264.38 1018
7265.18 930
7265.99 1053
7266.79 1006
7267.60 957
7268.40 978
7269.21 1050
7270.01 1101
7270.82 1108
7271.62 1059
7272.42 1082
7273.23 1142
7274.03 1051
7274.84 1134
7275.64 1140
7276.45 1090
7277.25 1170
7278.06 1105
7278.86 1096
7279.67 1146
7280.48 1179
7281.28 1167
7282.09 1214
7282.89 1262
7283.70 1310
7284.50 1509
7285.31 1613
7286.11 1744
7286.92 1954
7287.72 2117
7288.53 2183
7289.34 2037
7290.14 1952
7290.95 1899
7291.75 1710
7292.56 1657
7293.37 1461
7294.17 1376
7294.98 1286
7295.78 1300
7296.59 1325
7297.40 1258
7298.20 1332
7299.01 1331
7299.82 1312
7300.62 1261
7301.43 1272
7302.23 1231
7303.04 1321
7303.85 1269
7304.65 1256
7305.46 1319
7306.27 1325
7307.07 1435
7307.88 1432
7308.69 1455
7309.50 1557
7310.30 1624
7311.11 1776
7311.92 1942
7312.72 2051
7313.53 2171
7314.34 2214
7315.14 2240
7315.95 2143
7316.76 2073
7317.57 1935
7318.37 1937
7319.18 1945
7319.99 2014
7320.80 2180
7321.60 2269
7322.41 2392
7323.22 2521
7324.03 2607
7324.83 2591
7325.64 2347
7326.45 2123
7327.26 2024
7328.07 1910
7328.87 1853
7329.68 1599
7330.49 1533
7331.30 1401
7332.11 1322
7332.91 1402
7333.72 1337
7334.53 1410
7335.34 1456
7336.15 1423
7336.96 1347
7337.76 1287
7338.57 1303
7339.38 1396
7340.19 1348
7341.00 1340
7341.81 1373
7342.62 1333
7343.42 1377
7344.23 1336
7345.04 1308
7345.85 1266
7346.66 1237
7347.47 1328
7348.28 1344
7349.09 1323
7349.90 1397
7350.71 1408
7351.51 1458
7352.32 1465
7353.13 1396
7353.94 1375
7354.75 1389
7355.56 1318
7356.37 1344
7357.18 1294
7357.99 1267
7358.80 1296
7359.61 1314
7360.42 1246
7361.23 1286
7362.04 1338
7362.85 1412
7363.66 1400
7364.47 1471
7365.28 1439
7366.09 1480
7366.90 1468
7367.71 1490
7368.52 1629
7369.33 1543
7370.14 1492
7370.95 1472
7371.76 1493
7372.57 1565
7373.38 1552
7374.19 1544
7375.00 1427
7375.81 1466
7376.62 1492
7377.43 1511
7378.24 1614
7379.05 1623
7379.87 1623
7380.68 1774
7381.49 1950
7382.30 2209
7383.11 2381
7383.92 2523
7384.73 2702
7385.54 2707
7386.35 2588
7387.16 2354
7387.98 2187
7388.79 1976
7389.60 1847
7390.41 1765
7391.22 1661
7392.03 1548
7392.84 1564
7393.66 1525
7394.47 1403
7395.28 1415
7396.09 1451
7396.90 1465
7397.71 1438
7398.53 1441
7399.34 1466
7400.15 1506
7400.96 1648
7401.77 1796
7402.58 1977
7403.40 2041
7404.21 2170
7405.02 2335
7405.83 2279
7406.65 2275
7407.46 2121
7408.27 2210
7409.08 2374
7409.89 2254
7410.71 2220
7411.52 2148
7412.33 2160
7413.15 1989
7413.96 1851
7414.77 1737
7415.58 1648
7416.40 1448
7417.21 1349
7418.02 1267
7418.83 1242
7419.65 1230
7420.46 1178
7421.27 1203
7422.09 1223
7422.90 1224
7423.71 1184
7424.53 1255
7425.34 1226
7426.15 1214
7426.97 1213
7427.78 1143
7428.59 1049
7429.41 1059
7430.22 1103
7431.03 1157
7431.85 1160
7432.66 1095
7433.47 1124
7434.29 981
7435.10 1015
7435.92 995
7436.73 1033
7437.54 1069
7438.36 1062
7439.17 1096
7439.99 1153
7440.80 1150
7441.61 1158
7442.43 1108
7443.24 1085
7444.06 1047
7444.87 1069
7445.69 1029
7446.50 986
7447.31 1005
7448.13 1123
7448.94 1197
7449.76 1123
7450.57 1082
7451.39 1073
7452.20 1113
7453.02 1073
7453.83 1037
7454.65 972
7455.46 1010
7456.28 1005
7457.09 1043
7457.91 1027
7458.72 1011
7459.54 981
7460.35 1056
7461.17 1008
7461.98 1002
7462.80 1040
7463.61 1005
7464.43 1043
7465.24 1002
7466.06 1050
7466.88 1031
7467.69 1084
7468.51 1022
7469.32 1041
7470.14 1028
7470.95 1035
7471.77 982
7472.59 1020
7473.40 990
7474.22 936
7475.03 1024
7475.85 1016
7476.67 1006
7477.48 995
7478.30 961
7479.11 1004
7479.93 1052
7480.75 953
7481.56 945
7482.38 906
7483.20 980
7484.01 933
7484.83 894
7485.65 911
7486.46 907
7487.28 960
7488.10 903
7488.91 890
7489.73 850
7490.55 827
7491.36 870
7492.18 845
7493.00 842
7493.81 867
7494.63 889
7495.45 876
7496.26 766
7497.08 888
7497.90 880
7498.72 865
7499.53 838
7500.35 832
7501.17 775
7501.99 775
7502.80 776
7503.62 778
7504.44 832
7505.26 841
7506.07 858
7506.89 825
7507.71 809
7508.53 886
7509.35 796
7510.16 799
7510.98 773
7511.80 820
7512.62 867
7513.44 883
7514.25 740
7515.07 800
7515.89 836
7516.71 867
7517.53 799
7518.35 734
7519.16 819
7519.98 823
7520.80 884
7521.62 865
7522.44 813
7523.26 837
7524.07 842
7524.89 838
7525.71 815
7526.53 784
7527.35 820
7528.17 812
7528.99 780
7529.81 776
7530.63 784
7531.44 830
7532.26 874
7533.08 840
7533.90 844
7534.72 848
7535.54 848
7536.36 808
7537.18 848
7538.00 847
7538.82 776
7539.64 825
7540.46 836
7541.28 870
7542.10 788
7542.92 773
7543.74 812
7544.56 844
7545.38 759
7546.20 861
7547.02 845
7547.84 914
7548.66 867
7549.48 807
7550.30 868
7551.12 842
7551.94 895
7552.76 868
7553.58 839
7554.40 831
7555.22 862
7556.04 875
7556.86 852
7557.68 848
7558.50 852
7559.32 917
7560.14 895
7560.96 869
7561.78 897
7562.60 910
7563.42 836
7564.24 847
7565.07 854
7565.89 885
7566.71 842
7567.53 849
7568.35 877
7569.17 884
7569.99 845
7570.81 882
7571.63 889
7572.46 918
7573.28 819
7574.10 933
7574.92 845
7575.74 861
7576.56 864
7577.38 842
7578.21 903
7579.03 938
7579.85 905
7580.67 904
7581.49 858
7582.31 794
7583.14 851
7583.96 857
7584.78 785
7585.60 817
7586.42 880
7587.25 911
7588.07 905
7588.89 882
7589.71 946
7590.54 998
7591.36 992
7592.18 980
7593.00 885
7593.83 921
7594.65 953
7595.47 919
7596.29 974
7597.12 997
7597.94 941
7598.76 981
7599.58 934
7600.41 903
7601.23 932
7602.05 969
7602.88 980
7603.70 947
7604.52 1074
7605.34 1075
7606.17 1103
7606.99 1207
7607.81 1239
7608.64 1230
7609.46 1207
7610.28 1196
7611.11 1150
7611.93 1025
7612.75 1012
7613.58 1067
7614.40 1126
7615.23 1044
7616.05 999
7616.87 1058
7617.70 1071
7618.52 1146
7619.34 1212
7620.17 1214
7620.99 1262
7621.82 1259
7622.64 1232
7623.46 1246
7624.29 1297
7625.11 1106
7625.94 1095
7626.76 1098
7627.59 1059
7628.41 1133
7629.23 1125
7630.06 1244
7630.88 1204
7631.71 1212
7632.53 1319
7633.36 1406
7634.18 1508
7635.01 1567
7635.83 1492
7636.66 1482
7637.48 1366
7638.31 1359
7639.13 1248
7639.95 1137
7640.78 1017
7641.61 1044
7642.43 973
7643.26 884
7644.08 863
7644.91 960
7645.73 882
7646.56 857
7647.38 831
7648.21 829
7649.03 894
7649.86 808
7650.68 894
7651.51 794
7652.33 797
7653.16 842
7653.99 811
7654.81 779
7655.64 814
7656.46 742
7657.29 821
7658.12 790
7658.94 778
7659.77 792
7660.59 792
7661.42 789
7662.25 846
7663.07 860
7663.90 836
7664.72 874
7665.55 827
7666.38 859
7667.20 778
7668.03 762
7668.86 790
7669.68 816
7670.51 863
7671.34 779
7672.16 822
7672.99 828
7673.82 793
7674.64 814
7675.47 859
7676.30 824
7677.12 776
7677.95 780
7678.78 795
7679.61 779
7680.43 810
7681.26 801
7682.09 770
7682.92 831
7683.74 709
7684.57 664
7685.40 833
7686.22 753
7687.05 777
7687.88 761
7688.71 771
7689.54 842
7690.36 847
7691.19 827
7692.02 830
7692.85 762
7693.67 777
7694.50 837
7695.33 829
7696.16 768
7696.99 789
7697.81 742
7698.64 776
7699.47 825
7700.30 892
7701.13 917
7701.96 919
7702.78 899
7703.61 896
7704.44 856
7705.27 830
7706.10 845
7706.93 868
7707.75 863
7708.58 839
7709.41 800
7710.24 798
7711.07 729
7711.90 734
7712.73 764
7713.56 743
7714.39 703
7715.21 759
7716.04 736
7716.87 744
7717.70 695
7718.53 777
7719.36 817
7720.19 754
7721.02 752
7721.85 747
7722.68 656
7723.51 715
7724.34 763
7725.17 760
7726.00 750
7726.83 680
7727.66 690
7728.49 802
7729.31 795
7730.14 695
7730.97 678
7731.80 724
7732.63 741
7733.46 724
7734.29 745
7735.12 710
7735.95 713
7736.78 743
7737.62 679
7738.45 664
7739.28 736
7740.11 703
7740.94 699
7741.77 647
7742.60 688
7743.43 703
7744.26 792
7745.09 720
7745.92 715
7746.75 733
7747.58 741
7748.41 794
7749.24 842
7750.07 890
7750.91 852
7751.74 919
7752.57 872
7753.40 791
7754.23 826
7755.06 829
7755.89 868
7756.72 759
7757.55 712
7758.39 707
7759.22 773
7760.05 702
7760.88 715
7761.71 742
7762.54 726
7763.37 817
7764.21 789
7765.04 722
7765.87 686
7766.70 703
7767.53 714
7768.37 735
7769.20 759
7770.03 732
7770.86 709
7771.69 757
7772.53 758
7773.36 725
7774.19 786
7775.02 716
7775.85 783
7776.69 708
7777.52 729
7778.35 747
7779.18 747
7780.02 724
7780.85 713
7781.68 685
7782.51 784
7783.35 761
7784.18 730
7785.01 776
7785.85 803
7786.68 751
7787.51 790
7788.34 720
7789.18 771
7790.01 780
7790.84 775
7791.68 714
7792.51 745
7793.34 762
7794.18 750
7795.01 801
7795.84 772
7796.68 793
7797.51 755
7798.34 777
7799.18 760
7800.01 759
7800.84 825
7801.68 787
7802.51 885
7803.35 861
7804.18 904
7805.01 892
7805.85 896
7806.68 859
7807.51 912
7808.35 883
7809.18 831
7810.02 859
7810.85 858
7811.69 865
7812.52 834
7813.35 886
7814.19 959
7815.02 1051
7815.86 1041
7816.69 1010
7817.53 1161
7818.36 1234
7819.20 1321
7820.03 1241
7820.86 1216
7821.70 1200
7822.53 1160
7823.37 1105
7824.20 1104
7825.04 1067
7825.87 1126
7826.71 1064
7827.54 1038
7828.38 1169
7829.21 1266
7830.05 1259
7830.88 1242
7831.72 1199
7832.56 1212
7833.39 1122
7834.23 1094
7835.06 1152
7835.90 1152
7836.73 1118
7837.57 1141
7838.40 1168
7839.24 1086
7840.08 1115
7840.91 1037
7841.75 1097
7842.58 1147
7843.42 1058
7844.25 1146
7845.09 1135
7845.93 1124
7846.76 1038
7847.60 1051
7848.44 961
7849.27 969
7850.11 987
7850.94 943
7851.78 859
7852.62 926
7853.45 913
7854.29 955
7855.13 884
7855.96 894
7856.80 839
7857.64 884
7858.47 913
7859.31 871
7860.15 862
7860.98 978
7861.82 965
7862.66 991
7863.49 965
7864.33 882
7865.17 913
7866.01 939
7866.84 908
7867.68 882
7868.52 876
7869.35 969
7870.19 977
7871.03 918
7871.87 925
7872.70 961
7873.54 970
7874.38 943
7875.22 968
7876.05 991
7876.89 986
7877.73 1002
7878.57 1095
7879.41 1173
7880.24 1225
7881.08 1252
7881.92 1253
7882.76 1243
7883.60 1223
7884.43 1064
7885.27 1007
7886.11 949
7886.95 981
7887.79 998
7888.62 942
7889.46 947
7890.30 963
7891.14 1025
7891.98 1055
7892.82 1083
7893.66 1122
7894.49 1103
7895.33 1214
7896.17 1165
7897.01 1135
7897.85 1026
7898.69 1016
7899.53 1037
7900.37 1012
7901.20 1096
7902.04 1088
7902.88 1112
7903.72 1063
7904.56 947
7905.40 992
7906.24 986
7907.08 979
7907.92 992
7908.76 928
7909.60 1027
7910.44 1016
7911.28 982
7912.12 866
7912.96 824
7913.80 874
7914.63 848
7915.47 848
7916.31 914
7917.15 948
7917.99 1041
7918.83 1138
7919.67 1197
7920.51 1253
7921.35 1279
7922.19 1427
7923.03 1403
7923.87 1259
7924.71 1218
7925.56 1165
7926.40 1132
7927.24 1031
7928.08 957
7928.92 927
7929.76 879
7930.60 871
7931.44 933
7932.28 855
7933.12 838
7933.96 788
7934.80 808
7935.64 829
7936.48 847
7937.32 729
7938.16 840
7939.01 816
7939.85 823
7940.69 820
7941.53 776
7942.37 795
7943.21 844
7944.05 832
7944.89 875
7945.74 924
7946.58 968
7947.42 969
7948.26 990
7949.10 997
7949.94 1010
7950.78 966
7951.63 916
7952.47 972
7953.31 901
7954.15 909
7954.99 962
7955.84 990
7956.68 965
7957.52 1001
7958.36 1103
7959.20 922
7960.05 953
7960.89 957
7961.73 950
7962.57 931
7963.41 928
7964.26 850
7965.10 902
7965.94 864
7966.78 915
7967.63 946
7968.47 1069
7969.31 1002
7970.15 1078
7971.00 1077
7971.84 1037
7972.68 1042
7973.53 936
7974.37 932
7975.21 949
7976.05 866
7976.90 913
7977.74 870
7978.58 857
7979.43 849
7980.27 845
7981.11 826
7981.96 807
7982.80 864
7983.64 878
7984.49 808
7985.33 800
7986.17 778
7987.02 758
7987.86 724
7988.70 780
7989.55 771
7990.39 715
7991.24 799
7992.08 789
7992.92 810
7993.77 848
7994.61 742
7995.46 740
7996.30 759
7997.14 712
7997.99 670
7998.83 724
7999.68 702
8000.52 711
8001.36 688
8002.21 666
8003.05 711
8003.90 674
8004.74 725
8005.59 732
8006.43 689
8007.28 667
8008.12 726
8008.97 649
8009.81 637
8010.65 586
8011.50 700
8012.34 689
8013.19 701
8014.03 671
8014.88 643
8015.72 663
8016.57 659
8017.41 639
8018.26 661
8019.11 664
8019.95 684
8020.80 594
8021.64 601
8022.49 659
8023.33 678
8024.18 683
8025.02 652
8025.87 630
8026.71 665
8027.56 655
8028.41 648
8029.25 653
8030.10 605
8030.94 602
8031.79 669
8032.64 677
8033.48 681
8034.33 665
8035.17 578
8036.02 589
8036.87 626
8037.71 597
8038.56 610
8039.40 679
8040.25 635
8041.10 649
8041.94 659
8042.79 672
8043.64 645
8044.48 633
8045.33 658
8046.18 704
8047.02 653
8047.87 607
8048.72 652
8049.56 689
8050.41 654
8051.26 632
8052.10 647
8052.95 619
8053.80 628
8054.65 627
8055.49 624
8056.34 654
8057.19 627
8058.04 719
8058.88 681
8059.73 632
8060.58 613
8061.42 647
8062.27 658
8063.12 638
8063.97 627
8064.82 629
8065.66 665
8066.51 622
8067.36 637
8068.21 640
8069.05 587
8069.90 611
8070.75 592
8071.60 635
8072.45 667
8073.29 676
8074.14 656
8074.99 576
8075.84 608
8076.69 560
8077.54 631
8078.38 624
8079.23 623
8080.08 654
8080.93 651
8081.78 604
8082.63 602
8083.48 663
8084.32 592
8085.17 629
8086.02 571
8086.87 605
8087.72 558
8088.57 535
8089.42 558
8090.27 563
8091.11 593
8091.96 577
8092.81 583
8093.66 599
8094.51 585
8095.36 602
8096.21 585
8097.06 573
8097.91 620
8098.76 616
8099.61 612
8100.46 601
8101.31 570
8102.16 581
8103.01 591
8103.86 578
8104.71 573
8105.56 586
8106.41 569
8107.26 598
8108.11 619
8108.96 624
8109.81 577
8110.66 580
8111.51 642
8112.36 580
8113.21 573
8114.06 597
8114.91 608
8115.76 630
8116.61 534
8117.46 585
8118.31 585
8119.16 592
8120.01 666
8120.86 669
8121.71 645
8122.56 636
8123.41 617
8124.26 623
8125.11 631
8125.96 586
8126.82 627
8127.67 628
8128.52 659
8129.37 670
8130.22 610
8131.07 622
8131.92 612
8132.77 574
8133.62 595
8134.48 706
8135.33 722
8136.18 661
8137.03 644
8137.88 641
8138.73 621
8139.58 637
8140.44 626
8141.29 686
8142.14 679
8142.99 666
8143.84 665
8144.69 643
8145.55 620
8146.40 713
8147.25 737
8148.10 673
8148.95 703
8149.81 743
8150.66 715
8151.51 746
8152.36 676
8153.22 706
8154.07 732
8154.92 723
8155.77 746
8156.63 834
8157.48 901
8158.33 946
8159.18 974
8160.04 916
8160.89 858
8161.74 783
8162.59 721
8163.45 714
8164.30 724
8165.15 660
8166.01 641
8166.86 655
8167.71 668
8168.57 678
8169.42 662
8170.27 633
8171.12 631
8171.98 582
8172.83 685
8173.68 642
8174.54 643
8175.39 634
8176.25 635
8177.10 586
8177.95 582
8178.81 621
8179.66 627
8180.51 546
8181.37 524
8182.22 538
8183.07 587
8183.93 583
8184.78 605
8185.64 572
8186.49 530
8187.34 551
8188.20 623
8189.05 639
8189.91 611
8190.76 591
8191.62 580
8192.47 613
8193.32 559
8194.18 503
8195.03 569
8195.89 592
8196.74 519
8197.60 527
8198.45 581
8199.31 575
8200.16 569
8201.02 619
8201.87 587
8202.73 624
8203.58 562
8204.44 590
8205.29 562
8206.15 549
8207.00 531
8207.86 567
8208.71 595
8209.57 551
8210.42 549
8211.28 621
8212.13 546
8212.99 511
8213.84 539
8214.70 571
8215.56 570
8216.41 534
8217.27 581
8218.12 575
8218.98 593
8219.83 540
8220.69 594
8221.55 547
8222.40 574
8223.26 549
8224.11 590
8224.97 611
8225.83 624
8226.68 572
8227.54 599
8228.39 606
8229.25 600
8230.11 626
8230.96 612
8231.82 631
8232.68 577
8233.53 597
8234.39 587
8235.25 564
8236.10 566
8236.96 583
8237.82 622
8238.67 583
8239.53 555
8240.39 537
8241.24 567
8242.10 551
8242.96 557
8243.81 532
8244.67 542
8245.53 555
8246.39 530
8247.24 529
8248.10 565
8248.96 565
8249.81 574
8250.67 525
8251.53 495
8252.39 561
8253.24 559
8254.10 549
8254.96 539
8255.82 560
8256.68 543
8257.53 559
8258.39 564
8259.25 580
8260.11 550
8260.96 577
8261.82 540
8262.68 544
8263.54 518
8264.40 554
8265.25 562
8266.11 562
8266.97 529
8267.83 530
8268.69 534
8269.55 563
8270.40 536
8271.26 540
8272.12 559
8272.98 592
8273.84 541
8274.70 541
8275.56 564
8276.41 513
8277.27 594
8278.13 575
8278.99 602
8279.85 597
8280.71 589
8281.57 572
8282.43 575
8283.29 579
8284.15 581
8285.00 559
8285.86 577
8286.72 641
8287.58 598
8288.44 614
8289.30 575
8290.16 578
8291.02 613
8291.88 642
8292.74 606
8293.60 700
8294.46 700
8295.32 620
8296.18 672
8297.04 643
8297.90 679
8298.76 714
8299.62 695
8300.48 641
8301.34 597
8302.20 619
8303.06 564
8303.92 586
8304.78 616
8305.64 597
8306.50 623
8307.36 678
8308.22 727
8309.08 624
8309.94 618
8310.80 621
8311.66 638
8312.52 622
8313.38 625
8314.24 553
8315.10 615
8315.97 582
8316.83 608
8317.69 605
8318.55 641
8319.41 616
8320.27 646
8321.13 624
8321.99 567
8322.85 654
8323.71 686
8324.58 632
8325.44 654
8326.30 599
8327.16 611
8328.02 643
8328.88 622
8329.74 571
8330.61 542
8331.47 575
8332.33 588
8333.19 586
8334.05 664
8334.91 582
8335.78 623
8336.64 593
8337.50 584
8338.36 595
8339.22 626
8340.09 626
8340.95 570
8341.81 609
8342.67 588
8343.53 619
8344.40 587
8345.26 654
8346.12 582
8346.98 646
8347.85 641
8348.71 605
8349.57 643
8350.43 580
8351.30 610
8352.16 676
8353.02 642
8353.88 630
8354.75 560
8355.61 587
8356.47 629
8357.34 563
8358.20 570
8359.06 599
8359.93 657
8360.79 660
8361.65 629
8362.51 586
8363.38 600
8364.24 588
8365.10 573
8365.97 613
8366.83 585
8367.69 580
8368.56 576
8369.42 666
8370.29 642
8371.15 574
8372.01 566
8372.88 600
8373.74 571
8374.60 650
8375.47 588
8376.33 588
8377.20 627
8378.06 610
8378.92 659
8379.79 648
8380.65 621
8381.52 666
8382.38 704
8383.25 635
8384.11 597
8384.97 597
8385.84 573
8386.70 614
8387.57 590
8388.43 587
8389.30 665
8390.16 658
8391.03 630
8391.89 617
8392.76 627
8393.62 627
8394.48 621
8395.35 631
8396.21 602
8397.08 655
8397.94 584
8398.81 612
8399.67 671
8400.54 696
8401.41 687
8402.27 634
8403.14 709
8404.00 712
8404.87 765
8405.73 731
8406.60 650
8407.46 705
8408.33 692
8409.19 688
8410.06 691
8410.93 716
8411.79 742
8412.66 689
8413.52 659
8414.39 695
8415.25 791
8416.12 774
8416.99 742
8417.85 773
8418.72 773
8419.59 721
8420.45 739
8421.32 769
8422.18 730
8423.05 706
8423.92 797
8424.78 798
8425.65 757
8426.52 846
8427.38 817
8428.25 815
8429.12 870
8429.98 849
8430.85 814
8431.72 826
8432.58 929
8433.45 856
8434.32 892
8435.18 865
8436.05 902
8436.92 885
8437.78 878
8438.65 924
8439.52 967
8440.39 1013
8441.25 1038
8442.12 1075
8442.99 1092
8443.86 1154
8444.72 1146
8445.59 1152
8446.46 1227
8447.33 1227
8448.19 1286
8449.06 1305
8449.93 1256
8450.80 1111
8451.66 1105
8452.53 1179
8453.40 1267
8454.27 1209
8455.14 1217
8456.00 1298
8456.87 1441
8457.74 1714
8458.61 1816
8459.48 2069
8460.35 2190
8461.21 2187
8462.08 2275
8462.95 2116
8463.82 1930
8464.69 1675
8465.56 1630
8466.42 1549
8467.29 1466
8468.16 1423
8469.03 1525
8469.90 1697
8470.77 1839
8471.64 2336
8472.51 2799
8473.37 3231
8474.24 3311
8475.11 3360
8475.98 3166
8476.85 2789
8477.72 2528
8478.59 2273
8479.46 1844
8480.33 1643
8481.20 1458
8482.07 1359
8482.94 1275
8483.81 1190
8484.67 1101
8485.54 1085
8486.41 1048
8487.28 1028
8488.15 1074
8489.02 1019
8489.89 1048
8490.76 982
8491.63 977
8492.50 950
8493.37 943
8494.24 955
8495.11 950
8495.98 898
8496.85 887
8497.72 949
8498.59 954
8499.46 978
8500.33 1004
8501.20 960
8502.07 983
8502.94 1064
8503.82 965
8504.69 906
8505.56 891
8506.43 961
8507.30 947
8508.17 1015
8509.04 943
8509.91 1009
8510.78 1041
8511.65 1067
8512.52 1028
8513.39 1043
8514.26 1042
8515.14 939
8516.01 961
8516.88 920
8517.75 899
8518.62 828
8519.49 936
8520.36 947
8521.23 919
8522.11 889
8522.98 910
8523.85 877
8524.72 866
8525.59 897
8526.46 917
8527.34 837
8528.21 834
8529.08 881
8529.95 900
8530.82 985
8531.69 929
8532.57 956
8533.44 914
8534.31 965
8535.18 1023
8536.05 1046
8536.93 994
8537.80 1035
8538.67 1043
8539.54 1036
8540.42 986
8541.29 1028
8542.16 984
8543.03 961
8543.91 933
8544.78 927
8545.65 914
8546.52 921
8547.40 936
8548.27 878
8549.14 944
8550.02 895
8550.89 977
8551.76 960
8552.63 928
8553.51 918
8554.38 1049
8555.25 1108
8556.13 1093
8557.00 1103
8557.87 1229
8558.75 1209
8559.62 1222
8560.49 1202
8561.37 1143
8562.24 1125
8563.11 968
8563.99 929
8564.86 819
8565.73 812
8566.61 840
8567.48 849
8568.36 852
8569.23 845
8570.10 846
8570.98 830
8571.85 846
8572.73 842
8573.60 883
8574.47 848
8575.35 828
8576.22 810
8577.10 753
8577.97 763
8578.84 786
8579.72 808
8580.59 835
8581.47 750
8582.34 737
8583.22 752
8584.09 821
8584.97 765
8585.84 693
8586.72 737
8587.59 768
8588.47 791
8589.34 838
8590.22 832
8591.09 765
8591.96 779
8592.84 818
8593.72 823
8594.59 793
8595.47 812
8596.34 825
8597.22 760
8598.09 728
8598.97 762
8599.84 803
8600.72 748
8601.59 776
8602.47 807
8603.34 877
8604.22 862
8605.10 852
8605.97 864
8606.85 846
8607.72 837
8608.60 820
8609.47 867
8610.35 845
8611.23 819
8612.10 758
8612.98 799
8613.85 862
8614.73 864
8615.61 855
8616.48 881
8617.36 920
8618.24 918
8619.11 848
8619.99 772
8620.87 851
8621.74 883
8622.62 893
8623.49 882
8624.37 914
8625.25 948
8626.13 921
8627.00 912
8627.88 942
8628.76 951
8629.63 945
8630.51 883
8631.39 962
8632.26 1037
8633.14 1026
8634.02 1006
8634.89 1036
8635.77 1054
8636.65 1004
8637.53 993
8638.40 1109
8639.28 1033
8640.16 1017
8641.04 1043
8641.91 1077
8642.79 1128
8643.67 1120
8644.55 1176
8645.42 1193
8646.30 1212
8647.18 1247
8648.06 1185
8648.94 1249
8649.81 1232
8650.69 1193
8651.57 1222
8652.45 1259
8653.33 1299
8654.20 1356
8655.08 1241
8655.96 1282
8656.84 1246
8657.72 1256
8658.60 1310
8659.47 1361
8660.35 1338
8661.23 1355
8662.11 1390
8662.99 1329
8663.87 1284
8664.75 1263
8665.62 1319
8666.50 1364
8667.38 1381
8668.26 1328
8669.14 1349
8670.02 1337
8670.90 1355
8671.78 1479
8672.66 1571
8673.54 1544
8674.42 1845
8675.29 2123
8676.17 2385
8677.05 2687
8677.93 2981
8678.81 3199
8679.69 3241
8680.57 3121
8681.45 2810
8682.33 2522
8683.21 2377
8684.09 2172
8684.97 2057
8685.85 1886
8686.73 1701
8687.61 1675
8688.49 1570
8689.37 1589
8690.25 1704
8691.13 1812
8692.01 2082
8692.89 2494
8693.77 2969
8694.65 3422
8695.53 3972
8696.41 4294
8697.29 4616
8698.17 4383
8699.05 3862
8699.93 3526
8700.81 3022
8701.69 2495
8702.57 2052
8703.45 1825
8704.33 1639
8705.22 1499
8706.10 1408
8706.98 1350
8707.86 1282
8708.74 1234
8709.62 1117
8710.50 1053
8711.38 1016
8712.26 1046
8713.14 1059
8714.03 1048
8714.91 1013
8715.79 1051
8716.67 956
8717.55 959
8718.43 958
8719.31 927
8720.20 967
8721.08 984
8721.96 941
8722.84 963
8723.72 932
8724.60 977
8725.49 983
8726.37 938
8727.25 961
8728.13 951
8729.01 1008
8729.90 943
8730.78 953
8731.66 1000
8732.54 1016
8733.42 1053
8734.31 1091
8735.19 1076
8736.07 1039
8736.95 1091
8737.84 1067
8738.72 1006
8739.60 1003
8740.48 963
8741.37 962
8742.25 950
8743.13 950
8744.01 933
8744.90 833
8745.78 908
8746.66 953
8747.54 863
8748.43 856
8749.31 914
8750.19 978
8751.08 941
8751.96 883
8752.84 876
8753.73 918
8754.61 920
8755.49 882
8756.38 935
8757.26 969
8758.14 912
8759.03 983
8759.91 905
8760.79 954
8761.68 1045
8762.56 1034
8763.45 1044
8764.33 973
8765.21 970
8766.10 934
8766.98 984
8767.86 946
8768.75 910
8769.63 975
8770.52 996
8771.40 992
8772.28 1064
8773.17 1035
8774.05 916
8774.94 978
8775.82 921
8776.71 861
8777.59 889
8778.48 917
8779.36 833
8780.24 819
8781.13 781
8782.01 784
8782.90 788
8783.78 758
8784.67 746
8785.55 783
8786.44 783
8787.32 800
8788.21 777
8789.09 779
8789.98 755
8790.86 746
8791.75 758
8792.63 727
8793.52 762
8794.40 774
8795.29 752
8796.17 801
8797.06 785
8797.94 679
8798.83 719
8799.72 730
8800.60 755
8801.49 726
8802.37 775
8803.26 727
8804.14 832
8805.03 750
8805.92 745
8806.80 797
8807.69 805
8808.57 782
8809.46 782
8810.35 742
8811.23 747
8812.12 732
8813.00 738
8813.89 692
8814.78 643
8815.66 598
8816.55 674
8817.44 680
8818.32 700
8819.21 701
8820.10 684
8820.98 717
8821.87 651
8822.76 693
8823.64 717
8824.53 723
8825.42 723
8826.30 727
8827.19 707
8828.08 682
8828.96 683
8829.85 723
8830.74 751
8831.63 698
8832.51 686
8833.40 688
8834.29 651
8835.17 689
8836.06 682
8836.95 661
8837.84 676
8838.72 671
8839.61 646
8840.50 642
8841.39 585
8842.28 626
8843.16 649
8844.05 661
8844.94 634
8845.83 633
8846.71 641
8847.60 682
8848.49 696
8849.38 687
8850.27 630
8851.15 586
8852.04 591
8852.93 631
8853.82 615
8854.71 579
8855.60 590
8856.48 608
8857.37 602
8858.26 554
8859.15 635
8860.04 554
8860.93 553
8861.82 598
8862.70 585
8863.59 516
8864.48 536
8865.37 564
8866.26 645
8867.15 541
8868.04 579
8868.93 630
8869.82 589
8870.70 571
8871.59 549
8872.48 542
8873.37 567
8874.26 580
8875.15 546
8876.04 544
8876.93 526
8877.82 553
8878.71 529
8879.60 545
8880.49 549
8881.38 493
8882.27 564
8883.16 531
8884.05 537
8884.94 567
8885.83 610
8886.72 570
8887.61 557
8888.50 637
8889.39 612
8890.28 590
8891.17 523
8892.06 556
8892.95 579
8893.84 535
8894.73 515
8895.62 503
8896.51 506
8897.40 556
8898.29 507
8899.18 518
8900.07 513
8900.96 488
8901.85 509
8902.74 521
8903.63 518
8904.52 492
8905.42 488
8906.31 553
8907.20 579
8908.09 533
8908.98 483
8909.87 496
8910.76 545
8911.65 527
8912.54 529
8913.44 546
8914.33 545
8915.22 492
8916.11 530
8917.00 478
8917.89 531
8918.78 540
8919.68 479
8920.57 489
8921.46 510
8922.35 532
8923.24 490
8924.13 520
8925.03 522
8925.92 473
8926.81 489
8927.70 515
8928.59 495
8929.49 502
8930.38 496
8931.27 535
8932.16 479
8933.05 489
8933.95 490
8934.84 493
8935.73 508
8936.62 449
8937.52 417
8938.41 520
8939.30 496
8940.19 429
8941.09 474
8941.98 445
8942.87 471
8943.77 495
8944.66 452
8945.55 482
8946.44 471
8947.34 464
8948.23 495
8949.12 466
8950.02 428
8950.91 392
8951.80 480
8952.70 479
8953.59 483
8954.48 475
8955.38 544
8956.27 499
8957.16 497
8958.06 473
8958.95 456
8959.84 472
8960.74 485
8961.63 484
8962.52 486
8963.42 446
8964.31 458
8965.21 455
8966.10 471
8966.99 484
8967.89 526
8968.78 486
8969.68 532
8970.57 495
8971.46 480
8972.36 443
8973.25 497
8974.15 510
8975.04 496
8975.94 469
8976.83 487
8977.72 508
8978.62 474
8979.51 488
8980.41 476
8981.30 483
8982.20 487
8983.09 504
8983.99 495
8984.88 495
8985.78 486
8986.67 460
8987.57 439
8988.46 468
8989.36 493
8990.25 487
8991.15 497
8992.04 480
8992.94 442
8993.83 478
8994.73 464
8995.62 447
8996.52 499
8997.41 457
8998.31 438
8999.21 453
9000.10 488
9001.00 508
9001.89 492
9002.79 465
9003.68 433
9004.58 511
9005.48 505
9006.37 473
9007.27 474
9008.16 440
9009.06 440
9009.96 445
9010.85 478
9011.75 500
9012.64 458
9013.54 449
9014.44 425
9015.33 486
9016.23 493
9017.13 469
9018.02 471
9018.92 513
9019.82 427
9020.71 400
9021.61 504
9022.51 440
9023.40 431
9024.30 471
9025.20 483
9026.09 441
9026.99 422
9027.89 437
9028.78 427
9029.68 436
9030.58 498
9031.48 498
9032.37 437
9033.27 476
9034.17 472
9035.06 475
9035.96 476
9036.86 411
9037.76 469
9038.65 463
9039.55 450
9040.45 427
9041.35 409
9042.25 487
9043.14 500
9044.04 425
9044.94 452
9045.84 442
9046.73 469
9047.63 445
9048.53 465
9049.43 455
9050.33 499
9051.22 479
9052.12 502
9053.02 458
9053.92 454
9054.82 440
9055.72 495
9056.61 503
9057.51 500
9058.41 402
9059.31 438
9060.21 444
9061.11 492
9062.01 508
9062.91 471
9063.80 489
9064.70 479
9065.60 474
9066.50 472
9067.40 503
9068.30 489
9069.20 526
9070.10 485
9071.00 484
9071.89 502
9072.79 520
9073.69 468
9074.59 440
9075.49 469
9076.39 482
9077.29 475
9078.19 459
9079.09 499
9079.99 512
9080.89 491
9081.79 460
9082.69 544
9083.59 501
9084.49 517
9085.39 491
9086.29 484
9087.19 460
9088.09 459
9088.99 474
9089.89 491
9090.79 483
9091.69 441
9092.59 466
9093.49 513
9094.39 585
9095.29 492
9096.19 518
9097.09 508
9097.99 518
9098.89 522
9099.79 446
9100.69 513
9101.59 493
9102.49 466
9103.39 504
9104.30 525
9105.20 544
9106.10 501
9107.00 490
9107.90 480
9108.80 519
9109.70 483
9110.60 469
9111.50 441
9112.40 433
9113.31 478
9114.21 514
9115.11 536
9116.01 484
9116.91 443
9117.81 453
9118.71 500
9119.62 492
9120.52 473
9121.42 478
9122.32 462
9123.22 450
9124.12 413
9125.03 476
9125.93 452
9126.83 420
9127.73 428
9128.63 448
9129.54 461
9130.44 490
9131.34 481
9132.24 448
9133.14 426
9134.05 414
9134.95 465
9135.85 430
9136.75 470
9137.66 485
9138.56 505
9139.46 443
9140.36 465
9141.27 434
9142.17 462
9143.07 463
9143.97 475
9144.88 444
9145.78 424
9146.68 458
9147.59 472
9148.49 483
9149.39 463
9150.29 479
9151.20 474
9152.10 444
9153.00 451
9153.91 470
9154.81 452
9155.71 406
9156.62 493
9157.52 449
9158.42 441
9159.33 479
9160.23 474
9161.14 463
9162.04 456
9162.94 417
9163.85 477
9164.75 424
9165.65 439
9166.56 401
9167.46 476
9168.37 488
9169.27 424
9170.17 441
9171.08 442
9171.98 433
9172.89 436
9173.79 461
9174.69 480
9175.60 475
9176.50 470
9177.41 498
9178.31 451
9179.22 474
9180.12 468
9181.03 472
9181.93 443
9182.84 448
9183.74 508
9184.64 441
9185.55 463
9186.45 458
9187.36 471
9188.26 454
9189.17 473
9190.07 482
9190.98 481
9191.88 511
9192.79 537
9193.69 491
9194.60 463
9195.51 453
9196.41 481
9197.32 460
9198.22 439
9199.13 470
9200.03 454
9200.94 475
9201.84 485
9202.75 558
9203.66 523
9204.56 562
9205.47 590
9206.37 581
9207.28 501
9208.18 462
9209.09 449
9210.00 482
9210.90 495
9211.81 462
9212.71 461
9213.62 447
9214.53 482
9215.43 490
9216.34 445
9217.25 456
9218.15 448
9219.06 457
9219.97 495
9220.87 531
9221.78 515
9222.69 515
9223.59 552
9224.50 501
9225.41 514
9226.31 454
9227.22 501
9228.13 485
9229.03 453
9229.94 440
9230.85 410
9231.75 457
9232.66 475
9233.57 448
9234.48 450
9235.38 446
9236.29 480
9237.20 462
9238.11 429
9239.01 498
9239.92 490
9240.83 424
9241.74 442
9242.64 420
9243.55 469
9244.46 486
9245.37 476
9246.27 440
9247.18 457
9248.09 452
9249.00 493
9249.91 486
9250.81 413
9251.72 404
9252.63 471
9253.54 457
9254.45 431
9255.35 392
9256.26 436
9257.17 482
9258.08 406
9258.99 467
9259.90 430
9260.80 404
9261.71 447
9262.62 452
9263.53 444
9264.44 433
9265.35 459
9266.26 457
9267.17 506
9268.07 422
9268.98 394
9269.89 458
9270.80 467
9271.71 477
9272.62 421
9273.53 427
9274.44 369
9275.35 396
9276.26 467
9277.17 418
9278.08 452
9278.98 431
9279.89 408
9280.80 450
9281.71 413
9282.62 445
9283.53 444
9284.44 460
9285.35 480
9286.26 472
9287.17 453
9288.08 487
9288.99 462
9289.90 455
9290.81 406
9291.72 434
9292.63 422
9293.54 459
9294.45 445
9295.36 488
9296.27 498
9297.18 485
9298.09 454
9299.00 473
9299.91 465
9300.82 464
9301.73 461
9302.65 454
9303.56 515
9304.47 456
9305.38 454
9306.29 482
9307.20 475
9308.11 515
9309.02 542
9309.93 501
9310.84 506
9311.75 527
9312.66 528
9313.58 538
9314.49 548
9315.40 540
9316.31 559
9317.22 577
9318.13 532
9319.04 550
9319.95 476
9320.87 490
9321.78 455
9322.69 506
9323.60 452
9324.51 469
9325.42 493
9326.34 495
9327.25 521
9328.16 489
9329.07 512
9329.98 557
9330.90 517
9331.81 445
9332.72 504
9333.63 503
9334.54 432
9335.46 480
9336.37 459
9337.28 431
9338.19 518
9339.11 481
9340.02 442
9340.93 466
9341.84 484
9342.76 455
9343.67 499
9344.58 481
9345.49 455
9346.41 496
9347.32 510
9348.23 516
9349.14 481
9350.06 499
9350.97 522
9351.88 490
9352.80 474
9353.71 495
9354.62 517
9355.54 509
9356.45 500
9357.36 472
9358.28 487
9359.19 496
9360.10 517
9361.02 503
9361.93 476
9362.84 465
9363.76 506
9364.67 471
9365.58 469
9366.50 489
9367.41 484
9368.32 467
9369.24 427
9370.15 465
9371.07 473
9371.98 478
9372.89 464
9373.81 459
9374.72 435
9375.64 480
9376.55 415
9377.47 435
9378.38 497
9379.29 510
9380.21 471
9381.12 486
9382.04 477
9382.95 444
9383.87 465
9384.78 485
9385.70 503
9386.61 489
9387.52 521
9388.44 500
9389.35 503
9390.27 511
9391.18 558
9392.10 539
9393.01 561
9393.93 566
9394.84 620
9395.76 619
9396.67 623
9397.59 594
9398.51 588
9399.42 626
9400.34 596
9401.25 569
9402.17 576
9403.08 541
9404.00 487
9404.91 558
9405.83 562
9406.74 555
9407.66 503
9408.58 505
9409.49 453
9410.41 492
9411.32 472
9412.24 510
9413.16 554
9414.07 537
9414.99 449
9415.90 509
9416.82 503
9417.74 522
9418.65 543
9419.57 513
9420.49 530
9421.40 541
9422.32 547
9423.23 561
9424.15 505
9425.07 553
9425.98 562
9426.90 510
9427.82 492
9428.73 499
9429.65 551
9430.57 537
9431.48 532
9432.40 524
9433.32 558
9434.24 580
9435.15 578
9436.07 525
9436.99 555
9437.90 569
9438.82 576
9439.74 646
9440.66 639
9441.57 601
9442.49 562
9443.41 592
9444.33 542
9445.24 569
9446.16 594
9447.08 576
9448.00 483
9448.91 521
9449.83 569
9450.75 626
9451.67 611
9452.59 594
9453.50 692
9454.42 744
9455.34 794
9456.26 869
9457.18 869
9458.09 895
9459.01 909
9459.93 881
9460.85 774
9461.77 737
9462.69 664
9463.60 718
9464.52 719
9465.44 609
9466.36 622
9467.28 610
9468.20 584
9469.12 553
9470.03 551
9470.95 538
9471.87 537
9472.79 564
9473.71 545
9474.63 543
9475.55 553
9476.47 553
9477.39 607
9478.31 541
9479.22 512
9480.14 508
9481.06 601
9481.98 649
9482.90 587
9483.82 642
9484.74 661
9485.66 608
9486.58 577
9487.50 587
9488.42 545
9489.34 569
9490.26 570
9491.18 536
9492.10 544
9493.02 525
9493.94 511
9494.86 560
9495.78 557
9496.70 550
9497.62 591
9498.54 566
9499.46 537
9500.38 500
9501.30 544
9502.22 515
9503.14 562
9504.06 566
9504.98 570
9505.90 580
9506.82 520
9507.74 523
9508.66 520
9509.58 540
9510.50 526
9511.42 504
9512.35 535
9513.27 563
9514.19 551
9515.11 543
9516.03 518
9516.95 524
9517.87 506
9518.79 518
9519.71 591
9520.63 583
9521.56 581
9522.48 594
9523.40 573
9524.32 534
9525.24 545
9526.16 575
9527.08 567
9528.01 571
9528.93 555
9529.85 572
9530.77 536
9531.69 565
9532.61 628
9533.54 595
9534.46 611
9535.38 639
9536.30 637
9537.22 687
9538.15 693
9539.07 679
9539.99 684
9540.91 663
9541.84 619
9542.76 617
9543.68 598
9544.60 598
9545.52 574
9546.45 641
9547.37 612
9548.29 580
9549.21 618
9550.14 585
9551.06 577
9551.98 553
9552.91 603
9553.83 558
9554.75 585
9555.67 557
9556.60 579
9557.52 659
9558.44 599
9559.37 599
9560.29 599
9561.21 572
9562.14 609
9563.06 589
9563.98 545
9564.91 616
9565.83 615
9566.75 617
9567.68 584
9568.60 577
9569.52 606
9570.45 599
9571.37 542
9572.29 603
9573.22 608
9574.14 609
9575.07 588
9575.99 602
9576.91 569
9577.84 586
9578.76 602
9579.69 565
9580.61 540
9581.53 646
9582.46 593
9583.38 613
9584.31 617
9585.23 577
9586.16 567
9587.08 600
9588.00 602
9588.93 610
9589.85 561
9590.78 561
9591.70 596
9592.63 550
9593.55 592
9594.48 603
9595.40 688
9596.33 653
9597.25 626
9598.18 594
9599.10 641
9600.03 600
9600.95 609
9601.88 618
9602.80 634
9603.73 648
9604.65 650
9605.58 672
9606.50 665
9607.43 659
9608.35 681
9609.28 690
9610.21 756
9611.13 703
9612.06 676
9612.98 657
9613.91 691
9614.83 709
9615.76 698
9616.69 703
9617.61 710
9618.54 718
9619.46 733
9620.39 729
9621.32 745
9622.24 706
9623.17 746
9624.09 764
9625.02 800
9625.95 777
9626.87 795
9627.80 766
9628.73 746
9629.65 867
9630.58 804
9631.51 770
9632.43 800
9633.36 825
9634.29 863
9635.21 823
9636.14 824
9637.07 910
9637.99 851
9638.92 873
9639.85 903
9640.77 965
9641.70 877
9642.63 924
9643.56 929
9644.48 1054
9645.41 991
9646.34 1021
9647.26 943
9648.19 961
9649.12 988
9650.05 1004
9650.97 1172
9651.90 1215
9652.83 1283
9653.76 1202
9654.68 1254
9655.61 1220
9656.54 1263
9657.47 1246
9658.40 1218
9659.32 1157
9660.25 1093
9661.18 1088
9662.11 1087
9663.04 1082
9663.96 1009
9664.89 1082
9665.82 1019
9666.75 1065
9667.68 1030
9668.61 1062
9669.53 1088
9670.46 1167
9671.39 1185
9672.32 1148
9673.25 1144
9674.18 1171
9675.11 1172
9676.03 1204
9676.96 1226
9677.89 1258
9678.82 1237
9679.75 1284
9680.68 1308
9681.61 1215
9682.54 1236
9683.47 1245
9684.40 1267
9685.32 1290
9686.25 1322
9687.18 1314
9688.11 1281
9689.04 1185
9689.97 1328
9690.90 1289
9691.83 1287
9692.76 1384
9693.69 1344
9694.62 1334
9695.55 1355
9696.48 1324
9697.41 1406
9698.34 1435
9699.27 1449
9700.20 1403
9701.13 1569
9702.06 1590
9702.99 1593
9703.92 1622
9704.85 1577
9705.78 1521
9706.71 1580
9707.64 1527
9708.57 1459
9709.50 1367
9710.43 1399
9711.36 1384
9712.29 1424
9713.22 1360
9714.15 1420
9715.08 1524
9716.01 1558
9716.94 1698
9717.87 1849
9718.80 1858
9719.74 1882
9720.67 1892
9721.60 1871
9722.53 1803
9723.46 1658
9724.39 1682
9725.32 1540
9726.25 1454
9727.18 1353
9728.11 1265
9729.05 1218
9729.98 1224
9730.91 1259
9731.84 1275
9732.77 1242
9733.70 1284
9734.63 1331
9735.57 1338
9736.50 1395
9737.43 1447
9738.36 1418
9739.29 1372
9740.22 1337
9741.16 1282
9742.09 1339
9743.02 1221
9743.95 1141
9744.88 1104
9745.82 1108
9746.75 1103
9747.68 1043
9748.61 1062
9749.55 1031
9750.48 982
9751.41 994
9752.34 989
9753.27 1024
9754.21 1046
9755.14 987
9756.07 993
9757.01 941
9757.94 883
9758.87 919
9759.80 1035
9760.74 937
9761.67 932
9762.60 957
9763.53 975
9764.47 943
9765.40 959
9766.33 918
9767.27 959
9768.20 896
9769.13 864
9770.07 930
9771.00 936
9771.93 966
9772.87 887
9773.80 910
9774.73 935
9775.67 896
9776.60 893
9777.53 884
9778.47 959
9779.40 921
9780.34 1064
9781.27 965
9782.20 1026
9783.14 1001
9784.07 1048
9785.00 1058
9785.94 1075
9786.87 1057
9787.81 1043
9788.74 1059
9789.68 1061
9790.61 1063
9791.54 991
9792.48 979
9793.41 990
9794.35 949
9795.28 915
9796.22 880
9797.15 913
9798.08 926
9799.02 910
9799.95 936
9800.89 943
9801.82 968
9802.76 976
9803.69 945
9804.63 952
9805.56 966
9806.50 947
9807.43 944
9808.37 887
9809.30 832
9810.24 802
9811.17 761
9812.11 811
9813.04 753
9813.98 757
9814.91 740
9815.85 745
9816.79 772
9817.72 747
9818.66 773
9819.59 717
9820.53 727
9821.46 719
9822.40 713
9823.34 704
9824.27 710
9825.21 670
9826.14 701
9827.08 692
9828.02 754
9828.95 741
9829.89 723
9830.82 740
9831.76 728
9832.70 709
9833.63 672
9834.57 722
9835.50 703
9836.44 701
9837.38 669
9838.31 680
9839.25 684
9840.19 697
9841.12 701
9842.06 718
9843.00 692
9843.93 650
9844.87 701
9845.81 640
9846.74 671
9847.68 683
9848.62 689
9849.56 696
9850.49 691
9851.43 692
9852.37 714
9853.30 709
9854.24 736
9855.18 655
9856.12 731
9857.05 721
9857.99 640
9858.93 664
9859.87 676
9860.80 670
9861.74 672
9862.68 642
9863.62 686
9864.55 722
9865.49 698
9866.43 686
9867.37 742
9868.31 677
9869.24 669
9870.18 671
9871.12 669
9872.06 634
9873.00 676
9873.93 684
9874.87 681
9875.81 640
9876.75 660
9877.69 647
9878.63 708
9879.56 691
9880.50 714
9881.44 709
9882.38 720
9883.32 621
9884.26 641
9885.20 608
9886.14 628
9887.07 685
9888.01 641
9888.95 641
9889.89 672
9890.83 632
9891.77 612
9892.71 623
9893.65 606
9894.59 619
9895.53 627
9896.47 650
9897.40 565
9898.34 582
9899.28 588
9900.22 585
9901.16 617
9902.10 634
9903.04 611
9903.98 620
9904.92 664
9905.86 648
9906.80 643
9907.74 622
9908.68 654
9909.62 668
9910.56 663
9911.50 636
9912.44 604
9913.38 661
9914.32 668
9915.26 641
9916.20 654
9917.14 611
9918.08 658
9919.02 620
9919.96 635
9920.90 662
9921.84 628
9922.78 613
9923.72 670
9924.66 628
9925.61 633
9926.55 655
9927.49 819
9928.43 905
9929.37 1046
9930.31 1193
9931.25 1295
9932.19 1281
9933.13 1297
9934.07 1233
9935.01 1101
9935.96 1013
9936.90 1024
9937.84 889
9938.78 805
9939.72 763
9940.66 714
9941.60 637
9942.54 626
9943.49 557
9944.43 623
9945.37 621
9946.31 611
9947.25 566
9948.19 604
9949.14 609
9950.08 598
9951.02 664
9951.96 656
9952.90 590
9953.85 575
9954.79 593
9955.73 610
9956.67 587
9957.61 598
9958.56 581
9959.50 587
9960.44 610
9961.38 646
9962.33 562
9963.27 598
9964.21 597
9965.15 546
9966.10 534
9967.04 572
9967.98 591
9968.92 620
9969.87 661
9970.81 580
9971.75 560
9972.70 538
9973.64 580
9974.58 543
9975.52 543
9976.47 515
9977.41 507
9978.35 482
9979.30 448
9980.24 474
9981.18 511
9982.13 521
9983.07 473
9984.01 484
9984.96 514
9985.90 486
9986.84 496
9987.79 532
9988.73 518
9989.68 470
9990.62 492
9991.56 553
9992.51 511
9993.45 473
9994.39 458
9995.34 522
9996.28 503
9997.23 526
9998.17 501
9999.11 515
10000.06 557
10001.00 544
10001.95 485
10002.89 486
10003.84 529
10004.78 570
10005.73 537
10006.67 538
10007.61 500
10008.56 527
10009.50 570
10010.45 521
10011.39 544
10012.34 563
10013.28 525
10014.23 542
10015.17 535
10016.12 513
10017.06 505
10018.01 520
10018.95 492
10019.90 497
10020.84 522
10021.79 507
10022.73 479
10023.68 481
10024.62 450
10025.57 452
10026.51 499
10027.46 505
10028.41 489
10029.35 522
10030.30 466
10031.24 487
10032.19 481
10033.13 485
10034.08 513
10035.03 521
10035.97 490
10036.92 477
10037.86 450
10038.81 474
10039.76 531
10040.70 511
10041.65 469
10042.59 485
10043.54 525
10044.49 526
10045.43 489
10046.38 469
10047.33 481
10048.27 476
10049.22 468
10050.17 458
10051.11 409
10052.06 456
10053.01 460
10053.95 490
10054.90 478
10055.85 492
10056.79 452
10057.74 485
10058.69 483
10059.63 529
10060.58 482
10061.53 491
10062.48 488
10063.42 495
10064.37 490
10065.32 489
10066.26 477
10067.21 474
10068.16 449
10069.11 511
10070.05 489
10071.00 478
10071.95 481
10072.90 468
10073.84 473
10074.79 453
10075.74 508
10076.69 478
10077.64 439
10078.58 435
10079.53 494
10080.48 477
10081.43 428
10082.38 437
10083.32 443
10084.27 436
10085.22 446
10086.17 476
10087.12 431
10088.07 466
10089.01 444
10089.96 444
10090.91 416
10091.86 443
10092.81 455
10093.76 450
10094.71 501
10095.65 406
10096.60 432
10097.55 471
10098.50 490
10099.45 433
10100.40 413
10101.35 470
10102.30 485
10103.25 478
10104.19 472
10105.14 478
10106.09 449
10107.04 458
10107.99 466
10108.94 469
10109.89 436
10110.84 452
10111.79 477
10112.74 473
10113.69 451
10114.64 449
10115.59 476
10116.54 462
10117.49 411
10118.44 433
10119.39 468
10120.34 500
10121.29 459
10122.24 418
10123.19 433
10124.14 417
10125.09 483
10126.04 437
10126.99 408
10127.94 472
10128.89 514
10129.84 511
10130.79 446
10131.74 437
10132.69 437
10133.64 455
10134.59 448
10135.54 466
10136.49 460
10137.44 464
10138.39 483
10139.34 479
10140.29 429
10141.24 451
10142.20 496
10143.15 484
10144.10 495
10145.05 493
10146.00 429
10146.95 446
10147.90 435
10148.85 466
10149.80 469
10150.76 498
10151.71 472
10152.66 493
10153.61 485
10154.56 471
10155.51 458
10156.46 480
10157.42 505
10158.37 486
10159.32 516
10160.27 487
10161.22 466
10162.18 521
10163.13 546
10164.08 492
10165.03 496
10165.98 461
10166.93 465
10167.89 531
10168.84 541
10169.79 503
10170.74 478
10171.70 509
10172.65 526
10173.60 570
10174.55 540
10175.51 513
10176.46 488
10177.41 530
10178.36 513
10179.32 542
10180.27 560
10181.22 536
10182.17 594
10183.13 589
10184.08 547
10185.03 533
10185.99 582
10186.94 639
10187.89 571
10188.84 594
10189.80 629
10190.75 651
10191.70 639
10192.66 618
10193.61 602
10194.56 671
10195.52 637
10196.47 654
10197.42 641
10198.38 647
10199.33 610
10200.29 567
10201.24 636
10202.19 565
10203.15 638
10204.10 669
10205.05 693
10206.01 670
10206.96 684
10207.92 747
10208.87 768
10209.82 755
10210.78 828
10211.73 890
10212.69 853
10213.64 807
10214.60 770
10215.55 742
10216.50 658
10217.46 677
10218.41 643
10219.37 601
10220.32 624
10221.28 685
10222.23 632
10223.19 608
10224.14 593
10225.10 620
10226.05 620
10227.01 629
10227.96 650
10228.92 615
10229.87 607
10230.83 619
10231.78 586
10232.74 552
10233.69 540
10234.65 551
10235.60 582
10236.56 623
10237.51 662
10238.47 705
10239.42 744
10240.38 764
10241.33 833
10242.29 809
10243.25 755
10244.20 740
10245.16 701
10246.11 615
10247.07 661
10248.02 558
10248.98 563
10249.94 576
10250.89 532
10251.85 491
10252.80 537
10253.76 536
10254.72 515
10255.67 481
10256.63 510
10257.59 502
10258.54 531
10259.50 528
10260.45 503
10261.41 531
10262.37 493
10263.32 495
10264.28 439
10265.24 479
10266.19 512
10267.15 516
10268.11 463
10269.06 487
10270.02 489
10270.98 470
10271.94 484
10272.89 498
10273.85 485
10274.81 463
10275.76 495
10276.72 485
10277.68 493
10278.64 493
10279.59 491
10280.55 516
10281.51 486
10282.47 463
10283.42 435
10284.38 441
10285.34 477
10286.30 424
10287.25 438
10288.21 518
10289.17 435
10290.13 452
10291.08 454
10292.04 432
10293.00 471
10293.96 483
10294.92 444
10295.87 452
10296.83 493
10297.79 498
10298.75 532
10299.71 501
10300.67 446
10301.62 498
10302.58 508
10303.54 445
10304.50 474
10305.46 454
10306.42 443
10307.38 435
10308.33 462
10309.29 456
10310.25 458
10311.21 446
10312.17 486
10313.13 487
10314.09 471
10315.05 472
10316.01 473
10316.96 485
10317.92 476
10318.88 466
10319.84 475
10320.80 492
10321.76 469
10322.72 488
10323.68 487
10324.64 485
10325.60 491
10326.56 448
10327.52 474
10328.48 522
10329.44 500
10330.40 465
10331.36 477
10332.32 457
10333.28 467
10334.24 530
10335.20 504
10336.16 520
10337.12 529
10338.08 526
10339.04 430
10340.00 438
10340.96 443
10341.92 458
10342.88 426
10343.84 386
10344.80 385
10345.76 395
10346.72 449
10347.68 490
10348.64 459
10349.60 443
10350.56 459
10351.52 440
10352.48 421
10353.44 429
10354.40 424
10355.36 378
10356.33 424
10357.29 427
10358.25 413
10359.21 452
10360.17 462
10361.13 431
10362.09 450
10363.05 444
10364.01 468
10364.98 472
10365.94 427
10366.90 427
10367.86 386
10368.82 426
10369.78 417
10370.75 420
10371.71 427
10372.67 393
10373.63 398
10374.59 392
10375.55 436
10376.52 411
10377.48 391
10378.44 381
10379.40 407
10380.36 410
10381.33 404
10382.29 403
10383.25 429
10384.21 408
10385.17 399
10386.14 404
10387.10 440
10388.06 374
10389.02 396
10389.99 394
10390.95 388
10391.91 458
10392.87 446
10393.84 434
10394.80 439
10395.76 433
10396.73 408
10397.69 435
10398.65 445
10399.61 415
10400.58 425
10401.54 438
10402.50 409
10403.47 398
10404.43 345
10405.39 391
10406.36 431
10407.32 405
10408.28 448
10409.25 420
10410.21 432
10411.17 424
10412.14 434
10413.10 409
10414.06 421
10415.03 454
10415.99 463
10416.95 456
10417.92 428
10418.88 529
10419.85 550
10420.81 587
10421.77 596
10422.74 585
10423.70 641
10424.67 661
10425.63 631
10426.59 598
10427.56 532
10428.52 514
10429.49 456
10430.45 461
10431.42 445
10432.38 426
10433.34 436
10434.31 408
10435.27 418
10436.24 392
10437.20 398
10438.17 404
10439.13 426
10440.10 430
10441.06 398
10442.03 369
10442.99 382
10443.96 383
10444.92 404
10445.89 401
10446.85 420
10447.82 391
10448.78 423
10449.75 430
10450.71 414
10451.68 444
10452.64 377
10453.61 424
10454.58 416
10455.54 425
10456.51 377
10457.47 386
10458.44 398
10459.40 414
10460.37 414
10461.33 402
10462.30 431
10463.27 416
10464.23 402
10465.20 420
10466.16 438
10467.13 393
10468.10 404
10469.06 380
10470.03 395
10471.00 407
10471.96 403
10472.93 377
10473.89 410
10474.86 370
10475.83 350
10476.79 350
10477.76 405
10478.73 397
10479.69 400
10480.66 377
10481.63 343
10482.59 374
10483.56 392
10484.53 386
10485.49 333
10486.46 398
10487.43 391
10488.40 406
10489.36 392
10490.33 368
10491.30 386
10492.26 368
10493.23 397
10494.20 417
10495.17 410
10496.13 370
10497.10 385
10498.07 417
10499.04 375
10500.00 360
10500.97 359
10501.94 401
10502.91 408
10503.87 374
10504.84 370
10505.81 367
10506.78 375
10507.75 433
10508.71 377
10509.68 396
10510.65 390
10511.62 384
10512.59 357
10513.55 406
10514.52 361
10515.49 389
10516.46 435
10517.43 397
10518.40 380
10519.36 405
10520.33 406
10521.30 405
10522.27 392
10523.24 380
10524.21 416
10525.18 398
10526.15 384
10527.11 376
10528.08 399
10529.05 401
10530.02 414
10530.99 409
10531.96 374
10532.93 394
10533.90 413
10534.87 427
10535.84 441
10536.80 399
10537.77 392
10538.74 370
10539.71 414
10540.68 389
10541.65 371
10542.62 437
10543.59 436
10544.56 465
10545.53 417
10546.50 414
10547.47 406
10548.44 379
10549.41 398
10550.38 398
10551.35 385
10552.32 386
10553.29 408
10554.26 374
10555.23 413
10556.20 388
10557.17 399
10558.14 406
10559.11 405
10560.08 396
10561.05 423
10562.02 477
10562.99 487
10563.96 500
10564.93 495
10565.90 523
10566.88 546
10567.85 548
10568.82 498
10569.79 478
10570.76 483
10571.73 451
10572.70 449
10573.67 470
10574.64 407
10575.61 398
10576.58 441
10577.56 437
10578.53 422
10579.50 407
10580.47 401
10581.44 412
10582.41 416
10583.38 430
10584.35 425
10585.33 403
10586.30 442
10587.27 476
10588.24 480
10589.21 448
10590.18 463
10591.16 462
10592.13 469
10593.10 493
10594.07 491
10595.04 497
10596.02 507
10596.99 488
10597.96 474
10598.93 487
10599.90 471
10600.88 495
10601.85 454
10602.82 468
10603.79 425
10604.77 468
10605.74 426
10606.71 406
10607.68 418
10608.66 480
10609.63 428
10610.60 398
10611.57 353
10612.55 412
10613.52 413
10614.49 387
10615.47 412
10616.44 391
10617.41 420
10618.38 391
10619.36 398
10620.33 443
10621.30 476
10622.28 479
10623.25 468
10624.22 422
10625.20 415
10626.17 432
10627.14 468
10628.12 451
10629.09 441
10630.06 447
10631.04 480
10632.01 482
10632.99 405
10633.96 381
10634.93 431
10635.91 438
10636.88 437
10637.86 449
10638.83 450
10639.80 495
10640.78 570
10641.75 557
10642.73 616
10643.70 609
10644.67 654
10645.65 577
10646.62 565
10647.60 537
10648.57 568
10649.55 545
10650.52 478
10651.50 457
10652.47 439
10653.44 381
10654.42 455
10655.39 409
10656.37 428
10657.34 444
10658.32 376
10659.29 418
10660.27 438
10661.24 420
10662.22 408
10663.19 375
10664.17 381
10665.14 417
10666.12 436
10667.09 436
10668.07 428
10669.04 449
10670.02 444
10671.00 452
10671.97 443
10672.95 486
10673.92 445
10674.90 396
10675.87 427
10676.85 432
10677.83 437
10678.80 416
10679.78 394
10680.75 399
10681.73 422
10682.70 413
10683.68 462
10684.66 450
10685.63 453
10686.61 469
10687.59 447
10688.56 414
10689.54 392
10690.51 410
10691.49 361
10692.47 387
10693.44 366
10694.42 391
10695.40 389
10696.37 361
10697.35 410
10698.33 388
10699.30 365
10700.28 346
10701.26 412
10702.23 367
10703.21 385
10704.19 424
10705.17 416
10706.14 403
10707.12 451
10708.10 457
10709.07 416
10710.05 429
10711.03 418
10712.01 422
10712.98 421
10713.96 400
10714.94 380
10715.92 396
10716.89 391
10717.87 392
10718.85 363
10719.83 402
10720.80 358
10721.78 412
10722.76 363
10723.74 405
10724.71 361
10725.69 416
10726.67 371
10727.65 424
10728.63 412
10729.61 355
10730.58 408
10731.56 381
10732.54 365
10733.52 363
10734.50 355
10735.48 395
10736.45 386
10737.43 382
10738.41 374
10739.39 348
10740.37 343
10741.35 365
10742.33 363
10743.30 369
10744.28 404
10745.26 421
10746.24 377
10747.22 382
10748.20 342
10749.18 348
10750.16 375
10751.14 372
10752.11 346
10753.09 331
10754.07 360
10755.05 374
10756.03 379
10757.01 396
10757.99 366
10758.97 413
10759.95 352
10760.93 353
10761.91 345
10762.89 306
10763.87 347
10764.85 375
10765.83 430
10766.81 347
10767.79 392
10768.77 376
10769.75 358
10770.73 354
10771.71 371
10772.69 343
10773.67 363
10774.65 360
10775.63 400
10776.61 404
10777.59 351
10778.57 356
10779.55 366
10780.53 376
10781.51 364
10782.49 369
10783.47 410
10784.45 390
10785.43 410
10786.41 418
10787.39 360
10788.38 411
10789.36 435
10790.34 410
10791.32 415
10792.30 397
10793.28 420
10794.26 367
10795.24 378
10796.22 396
10797.21 433
10798.19 416
10799.17 389
10800.15 405
10801.13 354
10802.11 348
10803.09 369
10804.08 379
10805.06 407
10806.04 388
10807.02 392
10808.00 405
10808.98 442
10809.97 349
10810.95 384
10811.93 399
10812.91 401
10813.89 403
10814.88 355
10815.86 380
10816.84 403
10817.82 367
10818.80 390
10819.79 414
10820.77 381
10821.75 415
10822.73 413
10823.72 423
10824.70 409
10825.68 430
10826.66 428
10827.65 378
10828.63 397
10829.61 365
10830.59 380
10831.58 389
10832.56 410
10833.54 407
10834.53 369
10835.51 366
10836.49 393
10837.47 404
10838.46 381
10839.44 351
10840.42 386
10841.41 419
10842.39 409
10843.37 396
10844.36 388
10845.34 419
10846.32 470
10847.31 408
10848.29 383
10849.27 385
10850.26 417
10851.24 419
10852.23 440
10853.21 449
10854.19 417
10855.18 428
10856.16 445
10857.14 438
10858.13 485
10859.11 430
10860.10 420
10861.08 473
10862.07 468
10863.05 442
10864.03 433
10865.02 427
10866.00 477
10866.99 469
10867.97 433
10868.96 431
10869.94 450
10870.92 466
10871.91 435
10872.89 439
10873.88 447
10874.86 489
10875.85 506
10876.83 501
10877.82 464
10878.80 492
10879.79 469
10880.77 435
10881.76 472
10882.74 499
10883.73 530
10884.71 550
10885.70 521
10886.68 495
10887.67 502
10888.66 518
10889.64 513
10890.63 536
10891.61 533
10892.60 553
10893.58 577
10894.57 500
10895.55 544
10896.54 540
10897.53 508
10898.51 531
10899.50 524
10900.48 534
10901.47 567
10902.46 556
10903.44 575
10904.43 587
10905.41 543
10906.40 560
10907.39 576
10908.37 540
10909.36 519
10910.35 528
10911.33 566
10912.32 606
10913.30 569
10914.29 566
10915.28 590
10916.26 578
10917.25 591
10918.24 591
10919.22 588
10920.21 595
10921.20 578
10922.19 610
10923.17 644
10924.16 580
10925.15 635
10926.13 649
10927.12 640
10928.11 626
10929.09 631
10930.08 644
10931.07 656
10932.06 689
10933.04 637
10934.03 639
10935.02 692
10936.01 650
10936.99 665
10937.98 678
10938.97 678
10939.96 688
10940.94 713
10941.93 671
10942.92 719
10943.91 737
10944.90 757
10945.88 782
10946.87 740
10947.86 734
10948.85 790
10949.84 762
10950.82 792
10951.81 783
10952.80 801
10953.79 836
10954.78 841
10955.77 848
10956.76 848
10957.74 875
10958.73 946
10959.72 1061
10960.71 1104
10961.70 1101
10962.69 1159
10963.68 1190
10964.66 1221
10965.65 1220
10966.64 1141
10967.63 1111
10968.62 1085
10969.61 1018
10970.60 974
10971.59 913
10972.58 910
10973.57 928
10974.56 900
10975.54 832
10976.53 776
10977.52 902
10978.51 886
10979.50 850
10980.49 827
10981.48 912
10982.47 823
10983.46 831
10984.45 902
10985.44 928
10986.43 965
10987.42 990
10988.41 961
10989.40 1014
10990.39 1041
10991.38 1037
10992.37 1024
10993.36 1000
10994.35 997
10995.34 926
10996.33 995
10997.32 1003
10998.31 1134
10999.30 1171
11000.29 1393
11001.28 1484
11002.27 1702
11003.26 1841
11004.25 1867
11005.25 1912
11006.24 1912
11007.23 1807
11008.22 1657
11009.21 1543
11010.20 1412
11011.19 1292
11012.18 1121
11013.17 1069
11014.16 995
11015.15 945
11016.15 835
11017.14 850
11018.13 815
11019.12 777
11020.11 822
11021.10 775
11022.09 752
11023.09 807
11024.08 748
11025.07 788
11026.06 749
11027.05 741
11028.04 798
11029.03 819
11030.03 812
11031.02 823
11032.01 798
11033.00 826
11033.99 804
11034.99 768
11035.98 756
11036.97 737
11037.96 697
11038.95 747
11039.95 707
11040.94 695
11041.93 739
11042.92 685
11043.92 650
11044.91 659
11045.90 620
11046.89 679
11047.89 646
11048.88 599
11049.87 582
11050.86 572
11051.86 575
11052.85 571
11053.84 606
11054.84 581
11055.83 574
11056.82 608
11057.81 606
11058.81 567
11059.80 608
11060.79 542
11061.79 563
11062.78 578
11063.77 584
11064.77 616
11065.76 602
11066.75 557
11067.75 600
11068.74 583
11069.73 557
11070.73 581
11071.72 585
11072.72 610
11073.71 633
11074.70 603
11075.70 540
11076.69 533
11077.69 593
11078.68 598
11079.67 580
11080.67 533
11081.66 562
11082.66 593
11083.65 608
11084.64 593
11085.64 584
11086.63 555
11087.63 600
11088.62 536
11089.62 588
11090.61 589
11091.60 569
11092.60 550
11093.59 553
11094.59 536
11095.58 536
11096.58 544
11097.57 544
11098.57 554
11099.56 553
11100.56 558
11101.55 561
11102.55 564
11103.54 526
11104.54 545
11105.53 550
11106.53 549
11107.52 528
11108.52 521
11109.51 559
11110.51 524
11111.51 498
11112.50 522
11113.50 500
11114.49 549
11115.49 514
11116.48 522
11117.48 508
11118.47 511
11119.47 532
11120.47 491
11121.46 496
11122.46 465
11123.45 503
11124.45 530
11125.45 503
11126.44 475
11127.44 483
11128.44 513
11129.43 515
11130.43 501
11131.42 490
11132.42 563
11133.42 509
11134.41 508
11135.41 490
11136.41 528
11137.40 495
11138.40 485
11139.40 473
11140.39 483
11141.39 499
11142.39 475
11143.38 451
11144.38 460
11145.38 491
11146.37 450
11147.37 477
11148.37 478
11149.37 460
11150.36 484
11151.36 476
11152.36 495
11153.35 496
11154.35 478
11155.35 468
11156.35 481
11157.34 461
11158.34 482
11159.34 479
11160.34 473
11161.34 441
11162.33 438
11163.33 432
11164.33 444
11165.33 463
11166.32 465
11167.32 429
11168.32 471
11169.32 448
11170.32 466
11171.31 448
11172.31 432
11173.31 480
11174.31 421
11175.31 453
11176.31 415
11177.30 421
11178.30 482
11179.30 463
11180.30 440
11181.30 462
11182.30 458
11183.30 491
11184.29 466
11185.29 457
11186.29 430
11187.29 448
11188.29 433
11189.29 445
11190.29 468
11191.29 399
11192.29 475
11193.29 462
11194.28 446
11195.28 493
11196.28 526
11197.28 489
11198.28 492
11199.28 450
11200.28 436
11201.28 458
11202.28 500
11203.28 465
11204.28 437
11205.28 451
11206.28 396
11207.28 410
11208.28 440
11209.28 450
11210.28 382
11211.28 469
11212.28 421
11213.28 447
11214.28 415
11215.28 450
11216.28 454
11217.28 425
11218.28 441
11219.28 445
11220.28 432
11221.28 403
11222.28 414
11223.28 367
11224.28 427
11225.28 419
11226.28 415
11227.28 400
11228.28 421
11229.28 418
11230.28 421
11231.28 399
11232.29 418
11233.29 408
11234.29 410
11235.29 373
11236.29 413
11237.29 398
11238.29 419
11239.29 392
11240.29 381
11241.30 436
11242.30 399
11243.30 402
11244.30 381
11245.30 380
11246.30 449
11247.30 406
11248.31 417
11249.31 419
11250.31 431
11251.31 442
11252.31 429
11253.31 424
11254.32 400
11255.32 385
11256.32 385
11257.32 406
11258.32 442
11259.33 403
11260.33 375
11261.33 413
11262.33 409
11263.33 432
11264.34 416
11265.34 416
11266.34 402
11267.34 382
11268.35 435
11269.35 403
11270.35 419
11271.35 413
11272.36 389
11273.36 411
11274.36 382
11275.37 424
11276.37 416
11277.37 394
11278.37 385
11279.38 429
11280.38 450
11281.38 402
11282.39 451
11283.39 498
11284.39 467
11285.40 474
11286.40 472
11287.40 473
11288.41 445
11289.41 469
11290.41 477
11291.42 425
11292.42 438
11293.42 435
11294.43 415
11295.43 450
11296.43 378
11297.44 424
11298.44 405
11299.45 375
11300.45 390
11301.45 428
11302.46 412
11303.46 416
11304.47 439
11305.47 466
11306.47 403
11307.48 408
11308.48 426
11309.49 407
11310.49 375
11311.50 356
11312.50 393
11313.50 390
11314.51 417
11315.51 414
11316.52 496
11317.52 492
11318.53 517
11319.53 481
11320.54 492
11321.54 462
11322.55 481
11323.55 502
11324.56 465
11325.56 474
11326.57 474
11327.57 434
11328.58 458
11329.58 423
11330.59 386
11331.59 433
11332.60 424
11333.60 381
11334.61 377
11335.61 445
11336.62 435
11337.63 410
11338.63 424
11339.64 413
11340.64 461
11341.65 459
11342.65 463
11343.66 487
11344.67 504
11345.67 491
11346.68 454
11347.68 445
11348.69 466
11349.70 457
11350.70 446
11351.71 410
11352.71 435
11353.72 392
11354.73 392
11355.73 372
11356.74 393
11357.75 415
11358.75 426
11359.76 428
11360.77 428
11361.77 406
11362.78 401
11363.79 363
11364.79 386
11365.80 404
11366.81 386
11367.81 395
11368.82 392
11369.83 412
11370.83 410
11371.84 405
11372.85 390
11373.86 360
11374.86 365
11375.87 407
11376.88 408
11377.89 427
11378.89 414
11379.90 393
11380.91 377
11381.92 335
11382.92 384
11383.93 386
11384.94 377
11385.95 414
11386.95 412
11387.96 395
11388.97 361
11389.98 372
11390.99 421
11391.99 383
11393.00 355
11394.01 386
11395.02 350
11396.03 350
11397.03 336
11398.04 378
11399.05 383
11400.06 389
11401.07 403
11402.08 350
11403.08 393
11404.09 354
11405.10 347
11406.11 356
11407.12 381
11408.13 347
11409.14 408
11410.14 403
11411.15 367
11412.16 327
11413.17 365
11414.18 373
11415.19 366
11416.20 391
11417.21 362
11418.22 338
11419.23 353
11420.23 376
11421.24 341
11422.25 392
11423.26 375
11424.27 346
11425.28 368
11426.29 395
11427.30 354
11428.31 357
11429.32 394
11430.33 354
11431.34 380
11432.35 424
11433.36 354
11434.37 337
11435.38 350
11436.39 366
11437.40 394
11438.41 378
11439.42 402
11440.43 374
11441.44 316
11442.45 385
11443.46 389
11444.47 369
11445.48 407
11446.49 382
11447.50 386
11448.51 395
11449.52 349
11450.53 359
11451.54 410
11452.55 416
11453.56 388
11454.58 399
11455.59 383
11456.60 396
11457.61 380
11458.62 359
11459.63 407
11460.64 367
11461.65 395
11462.66 401
11463.67 377
11464.69 358
11465.70 400
11466.71 387
11467.72 372
11468.73 366
11469.74 400
11470.75 384
11471.77 364
11472.78 392
11473.79 370
11474.80 441
11475.81 395
11476.82 398
11477.84 348
11478.85 365
11479.86 340
11480.87 385
11481.88 392
11482.89 358
11483.91 404
11484.92 372
11485.93 378
11486.94 366
11487.96 368
11488.97 374
11489.98 359
11490.99 362
11492.00 368
11493.02 337
11494.03 321
11495.04 329
11496.06 345
11497.07 335
11498.08 358
11499.09 398
11500.11 397
11501.12 357
11502.13 325
11503.14 326
11504.16 337
11505.17 376
11506.18 346
11507.20 388
11508.21 375
11509.22 360
11510.24 318
11511.25 339
11512.26 333
11513.28 354
11514.29 330
11515.30 337
11516.32 360
11517.33 331
11518.34 375
11519.36 342
11520.37 357
11521.38 356
11522.40 357
11523.41 334
11524.43 352
11525.44 333
11526.45 354
11527.47 325
11528.48 370
11529.50 378
11530.51 381
11531.52 351
11532.54 359
11533.55 358
11534.57 362
11535.58 364
11536.60 316
11537.61 317
11538.62 349
11539.64 369
11540.65 339
11541.67 330
11542.68 334
11543.70 379
11544.71 359
11545.73 380
11546.74 375
11547.76 394
11548.77 372
11549.79 357
11550.80 369
11551.82 406
11552.83 372
11553.85 374
11554.86 333
11555.88 373
11556.89 403
11557.91 362
11558.92 352
11559.94 369
11560.95 375
11561.97 387
11562.98 418
11564.00 439
11565.02 396
11566.03 422
11567.05 358
11568.06 376
11569.08 357
11570.10 375
11571.11 396
11572.13 400
11573.14 342
11574.16 399
11575.18 367
11576.19 398
11577.21 380
11578.22 404
11579.24 435
11580.26 412
11581.27 409
11582.29 439
11583.31 449
11584.32 413
11585.34 436
11586.35 469
11587.37 435
11588.39 415
11589.40 507
11590.42 461
11591.44 475
11592.46 423
11593.47 479
11594.49 478
11595.51 586
11596.52 554
11597.54 551
11598.56 578
11599.57 563
11600.59 653
11601.61 719
11602.63 763
11603.64 802
11604.66 895
11605.68 900
11606.70 895
11607.71 752
11608.73 763
11609.75 632
11610.77 571
11611.78 556
11612.80 521
11613.82 463
11614.84 420
11615.85 417
11616.87 389
11617.89 405
11618.91 389
11619.93 419
11620.95 420
11621.96 418
11622.98 396
11624.00 439
11625.02 412
11626.04 365
11627.05 380
11628.07 417
11629.09 435
11630.11 370
11631.13 388
11632.15 363
11633.17 366
11634.18 397
11635.20 418
11636.22 377
11637.24 327
11638.26 348
11639.28 396
11640.30 360
11641.32 310
11642.34 376
11643.35 445
11644.37 386
11645.39 350
11646.41 354
11647.43 405
11648.45 362
11649.47 318
11650.49 356
11651.51 340
11652.53 373
11653.55 379
11654.57 347
11655.59 316
11656.61 293
11657.63 341
11658.65 366
11659.67 343
11660.69 318
11661.71 366
11662.73 389
11663.75 362
11664.77 351
11665.79 377
11666.81 403
11667.83 383
11668.85 332
11669.87 372
11670.89 331
11671.91 394
11672.93 415
11673.95 384
11674.97 357
11675.99 380
11677.01 368
11678.03 375
11679.05 393
11680.07 349
11681.09 366
11682.11 364
11683.13 361
11684.15 323
11685.18 358
11686.20 375
11687.22 386
11688.24 355
11689.26 370
11690.28 361
11691.30 350
11692.32 367
11693.34 386
11694.37 361
11695.39 322
11696.41 365
11697.43 381
11698.45 337
11699.47 372
11700.49 375
11701.52 310
11702.54 335
11703.56 337
11704.58 369
11705.60 327
11706.62 320
11707.65 357
11708.67 357
11709.69 333
11710.71 314
11711.73 380
11712.76 312
11713.78 328
11714.80 319
11715.82 352
11716.85 377
11717.87 330
11718.89 330
11719.91 343
11720.94 332
11721.96 325
11722.98 377
11724.00 347
11725.03 342
11726.05 337
11727.07 356
11728.09 348
11729.12 368
11730.14 331
11731.16 360
11732.19 317
11733.21 358
11734.23 363
11735.25 331
11736.28 355
11737.30 349
11738.32 382
11739.35 354
11740.37 314
11741.39 347
11742.42 364
11743.44 325
11744.46 344
11745.49 318
11746.51 336
11747.54 337
11748.56 373
11749.58 360
11750.61 347
11751.63 328
11752.65 341
11753.68 352
11754.70 343
11755.73 347
11756.75 346
11757.77 391
11758.80 384
11759.82 362
11760.85 345
11761.87 348
11762.90 360
11763.92 364
11764.94 346
11765.97 369
11766.99 335
11768.02 364
11769.04 393
11770.07 370
11771.09 362
11772.12 379
11773.14 376
11774.17 358
11775.19 364
11776.22 369
11777.24 355
11778.27 314
11779.29 320
11780.32 345
11781.34 316
11782.37 325
11783.39 322
11784.42 348
11785.44 355
11786.47 338
11787.49 350
11788.52 390
11789.54 334
11790.57 342
11791.59 367
11792.62 329
11793.65 329
11794.67 359
11795.70 400
11796.72 353
11797.75 334
11798.77 349
11799.80 339
11800.83 367
11801.85 380
11802.88 346
11803.90 339
11804.93 335
11805.96 339
11806.98 364
11808.01 356
11809.04 355
11810.06 380
11811.09 355
11812.12 357
11813.14 349
11814.17 368
11815.20 371
11816.22 356
11817.25 360
11818.28 382
11819.30 376
11820.33 351
11821.36 355
11822.38 388
11823.41 381
11824.44 354
11825.46 382
11826.49 377
11827.52 328
11828.54 349
11829.57 402
11830.60 391
11831.63 377
11832.65 408
11833.68 381
11834.71 387
11835.74 376
11836.76 380
11837.79 413
11838.82 370
11839.85 397
11840.87 431
11841.90 371
11842.93 385
11843.96 364
11844.99 361
11846.01 390
11847.04 355
11848.07 413
11849.10 382
11850.13 422
11851.15 349
11852.18 397
11853.21 452
11854.24 380
11855.27 404
11856.30 405
11857.32 406
11858.35 410
11859.38 413
11860.41 431
11861.44 435
11862.47 412
11863.50 424
11864.52 412
11865.55 438
11866.58 393
11867.61 445
11868.64 439
11869.67 425
11870.70 410
11871.73 435
11872.76 430
11873.79 425
11874.81 445
11875.84 432
11876.87 423
11877.90 416
11878.93 470
11879.96 469
11880.99 497
11882.02 450
11883.05 481
11884.08 466
11885.11 431
11886.14 449
11887.17 467
11888.20 500
11889.23 473
11890.26 471
11891.29 471
11892.32 486
11893.35 465
11894.38 456
11895.41 478
11896.44 494
11897.47 523
11898.50 514
11899.53 492
11900.56 535
11901.59 525
11902.62 569
11903.65 581
11904.68 640
11905.71 619
11906.74 658
11907.77 657
11908.80 636
11909.83 631
11910.86 611
11911.90 626
11912.93 589
11913.96 581
11914.99 577
11916.02 567
11917.05 566
11918.08 577
11919.11 547
11920.14 591
11921.17 567
11922.21 560
11923.24 548
11924.27 583
11925.30 614
11926.33 591
11927.36 630
11928.39 601
11929.43 610
11930.46 660
11931.49 707
11932.52 746
11933.55 823
11934.58 850
11935.62 990
11936.65 1028
11937.68 1028
11938.71 1043
11939.74 969
11940.78 947
11941.81 905
11942.84 811
11943.87 717
11944.90 723
11945.94 628
11946.97 630
11948.00 592
11949.03 560
11950.07 548
11951.10 501
11952.13 519
11953.16 530
11954.20 517
11955.23 479
11956.26 520
11957.29 491
11958.33 472
11959.36 532
11960.39 530
11961.43 497
11962.46 449
11963.49 459
11964.53 518
11965.56 523
11966.59 506
11967.62 474
11968.66 465
11969.69 499
11970.72 481
11971.76 511
11972.79 498
11973.83 507
11974.86 466
11975.89 493
11976.93 481
11977.96 464
11978.99 432
11980.03 465
11981.06 475
11982.09 438
11983.13 461
11984.16 468
11985.20 494
11986.23 492
11987.26 504
11988.30 448
11989.33 481
11990.37 486
11991.40 525
11992.44 501
11993.47 537
11994.50 457
11995.54 528
11996.57 519
11997.61 495
11998.64 471
11999.68 501
12000.71 472
12001.75 492
12002.78 508
12003.82 499
12004.85 513
12005.89 527
12006.92 519
12007.96 487
12008.99 561
12010.03 521
12011.06 543
12012.10 501
12013.13 526
12014.17 581
12015.20 555
12016.24 547
12017.27 570
12018.31 563
12019.34 571
12020.38 585
12021.41 609
12022.45 594
12023.49 524
12024.52 606
12025.56 578
12026.59 595
12027.63 542
12028.66 581
12029.70 607
12030.74 631
12031.77 600
12032.81 556
12033.84 588
12034.88 581
12035.92 607
12036.95 519
12037.99 535
12039.03 546
12040.06 583
12041.10 552
12042.13 599
12043.17 483
12044.21 531
12045.24 532
12046.28 535
12047.32 544
12048.35 542
12049.39 519
12050.43 514
12051.46 540
12052.50 553
12053.54 550
12054.58 579
12055.61 597
12056.65 532
12057.69 548
12058.72 531
12059.76 559
12060.80 579
12061.84 548
12062.87 540
12063.91 568
12064.95 615
12065.98 606
12067.02 657
12068.06 575
12069.10 615
12070.14 645
12071.17 608
12072.21 590
12073.25 583
12074.29 605
12075.32 599
12076.36 568
12077.40 600
12078.44 638
12079.48 618
12080.51 610
12081.55 576
12082.59 565
12083.63 567
12084.67 619
12085.71 597
12086.74 572
12087.78 582
12088.82 622
12089.86 620
12090.90 638
12091.94 619
12092.97 675
12094.01 633
12095.05 673
12096.09 609
12097.13 651
12098.17 700
12099.21 676
12100.25 683
12101.29 718
12102.32 724
12103.36 785
12104.40 845
12105.44 905
12106.48 949
12107.52 913
12108.56 1012
12109.60 1015
12110.64 1001
12111.68 924
12112.72 880
12113.76 875
12114.80 863
12115.84 798
12116.88 722
12117.92 663
12118.96 606
12120.00 626
12121.04 563
12122.07 529
12123.11 511
12124.15 554
12125.19 560
12126.23 557
12127.28 524
12128.32 524
12129.36 539
12130.40 480
12131.44 495
12132.48 475
12133.52 520
12134.56 496
12135.60 479
12136.64 448
12137.68 479
12138.72 433
12139.76 470
12140.80 443
12141.84 468
12142.88 480
12143.92 470
12144.96 446
12146.00 431
12147.05 471
12148.09 468
12149.13 447
12150.17 454
12151.21 456
12152.25 400
12153.29 449
12154.33 419
12155.38 416
12156.42 410
12157.46 451
12158.50 430
12159.54 410
12160.58 421
12161.62 389
12162.67 400
12163.71 401
12164.75 449
12165.79 388
12166.83 424
12167.87 414
12168.92 466
12169.96 438
12171.00 428
12172.04 408
12173.08 376
12174.13 403
12175.17 464
12176.21 403
12177.25 343
12178.30 411
12179.34 417
12180.38 398
12181.42 392
12182.47 425
12183.51 450
12184.55 435
12185.59 410
12186.64 433
12187.68 399
12188.72 449
12189.76 395
12190.81 434
12191.85 434
12192.89 457
12193.94 442
12194.98 432
12196.02 415
12197.06 441
12198.11 420
12199.15 415
12200.19 425
12201.24 447
12202.28 424
12203.32 409
12204.37 387
12205.41 424
12206.45 452
12207.50 406
12208.54 439
12209.59 422
12210.63 425
12211.67 378
12212.72 431
12213.76 466
12214.80 437
12215.85 405
12216.89 425
12217.94 441
12218.98 436
12220.02 428
12221.07 456
12222.11 447
12223.16 421
12224.20 429
12225.25 399
12226.29 466
12227.33 409
12228.38 394
12229.42 423
12230.47 443
12231.51 409
12232.56 454
12233.60 483
12234.65 447
12235.69 449
12236.74 420
12237.78 425
12238.83 395
12239.87 432
12240.92 449
12241.96 421
12243.01 353
12244.05 402
12245.10 404
12246.14 410
12247.19 391
12248.23 398
12249.28 414
12250.32 384
12251.37 383
12252.41 409
12253.46 397
12254.50 394
12255.55 409
12256.60 397
12257.64 396
12258.69 359
12259.73 379
12260.78 402
12261.82 399
12262.87 347
12263.92 363
12264.96 424
12266.01 411
12267.05 380
12268.10 327
12269.15 332
12270.19 368
12271.24 357
12272.29 423
12273.33 372
12274.38 375
12275.43 384
12276.47 355
12277.52 334
12278.57 353
12279.61 409
12280.66 365
12281.71 336
12282.75 352
12283.80 390
12284.85 328
12285.89 340
12286.94 368
12287.99 371
12289.03 390
12290.08 342
12291.13 347
12292.18 351
12293.22 328
12294.27 332
12295.32 357
12296.36 362
12297.41 314
12298.46 323
12299.51 349
12300.55 349
12301.60 334
12302.65 380
12303.70 343
12304.74 355
12305.79 340
12306.84 375
12307.89 335
12308.94 341
12309.98 355
12311.03 378
12312.08 377
12313.13 390
12314.18 365
12315.22 347
12316.27 325
12317.32 338
12318.37 382
12319.42 354
12320.47 387
12321.51 325
12322.56 348
12323.61 383
12324.66 347
12325.71 330
12326.76 363
12327.81 398
12328.85 325
12329.90 348
12330.95 325
12332.00 332
12333.05 316
12334.10 363
12335.15 364
12336.20 373
12337.25 321
12338.30 355
12339.34 374
12340.39 355
12341.44 358
12342.49 343
12343.54 345
12344.59 359
12345.64 373
12346.69 315
12347.74 316
12348.79 346
12349.84 334
12350.89 307
12351.94 343
12352.99 354
12354.04 379
12355.09 357
12356.14 304
12357.19 318
12358.24 350
12359.29 344
12360.34 345
12361.39 316
12362.44 323
12363.49 321
12364.54 315
12365.59 308
12366.64 334
12367.69 353
12368.74 333
12369.79 374
12370.84 326
12371.89 359
12372.94 361
12373.99 359
12375.04 358
12376.09 321
12377.15 290
12378.20 311
12379.25 335
12380.30 343
12381.35 306
12382.40 344
12383.45 354
12384.50 344
12385.55 354
12386.60 331
12387.66 319
12388.71 332
12389.76 382
12390.81 342
12391.86 345
12392.91 332
12393.96 384
12395.02 366
12396.07 315
12397.12 370
12398.17 367
12399.22 359
12400.27 359
12401.33 357
12402.38 351
12403.43 373
12404.48 333
12405.53 382
12406.59 334
12407.64 333
12408.69 373
12409.74 369
12410.80 375
12411.85 394
12412.90 369
12413.95 401
12415.00 419
12416.06 358
12417.11 358
12418.16 364
12419.21 364
12420.27 352
12421.32 374
12422.37 360
12423.43 363
12424.48 337
12425.53 333
12426.58 321
12427.64 351
12428.69 353
12429.74 360
12430.80 381
12431.85 382
12432.90 394
12433.96 379
12435.01 421
12436.06 357
12437.12 407
12438.17 354
12439.22 330
12440.28 362
12441.33 356
12442.38 364
12443.44 376
12444.49 318
12445.54 354
12446.60 355
12447.65 352
12448.71 339
12449.76 324
12450.81 381
12451.87 364
12452.92 347
12453.98 371
12455.03 415
12456.08 405
12457.14 364
12458.19 368
12459.25 399
12460.30 348
12461.36 356
12462.41 377
12463.46 404
12464.52 380
12465.57 367
12466.63 382
12467.68 405
12468.74 380
12469.79 401
12470.85 430
12471.90 413
12472.96 412
12474.01 413
12475.07 376
12476.12 414
12477.18 407
12478.23 445
12479.29 423
12480.34 484
12481.40 471
12482.45 447
12483.51 448
12484.56 467
12485.62 492
12486.67 465
12487.73 447
12488.79 452
12489.84 486
12490.90 562
12491.95 568
12493.01 573
12494.06 545
12495.12 623
12496.18 697
12497.23 768
12498.29 862
12499.34 887
12500.40 922
12501.46 914
12502.51 965
12503.57 916
12504.62 873
12505.68 766
12506.74 731
12507.79 699
12508.85 633
12509.91 569
12510.96 569
12512.02 517
12513.08 426
12514.13 476
12515.19 433
12516.25 433
12517.30 428
12518.36 440
12519.42 436
12520.47 453
12521.53 395
12522.59 457
12523.64 429
12524.70 452
12525.76 413
12526.82 444
12527.87 429
12528.93 437
12529.99 429
12531.04 409
12532.10 441
12533.16 411
12534.22 426
12535.27 442
12536.33 428
12537.39 426
12538.45 423
12539.50 404
12540.56 398
12541.62 414
12542.68 474
12543.74 421
12544.79 416
12545.85 402
12546.91 395
12547.97 402
12549.03 393
12550.08 390
12551.14 396
12552.20 410
12553.26 386
12554.32 445
12555.38 385
12556.43 395
12557.49 447
12558.55 455
12559.61 432
12560.67 427
12561.73 409
12562.79 415
12563.84 448
12564.90 461
12565.96 403
12567.02 459
12568.08 486
12569.14 470
12570.20 455
12571.26 443
12572.32 446
12573.37 484
12574.43 497
12575.49 560
12576.55 557
12577.61 581
12578.67 597
12579.73 577
12580.79 554
12581.85 592
12582.91 583
12583.97 589
12585.03 558
12586.09 553
12587.15 539
12588.21 515
12589.27 493
12590.33 507
12591.39 478
12592.45 525
12593.51 535
12594.57 517
12595.63 510
12596.69 533
12597.75 529
12598.81 524
12599.87 530
12600.93 517
12601.99 565
12603.05 491
12604.11 499
12605.17 494
12606.23 450
12607.29 464
12608.35 445
12609.41 473
12610.47 433
12611.53 452
12612.59 459
12613.66 490
12614.72 438
12615.78 447
12616.84 441
12617.90 447
12618.96 410
12620.02 434
12621.08 449
12622.14 459
12623.20 467
12624.27 423
12625.33 459
12626.39 455
12627.45 458
12628.51 444
12629.57 405
12630.63 409
12631.70 393
12632.76 401
12633.82 409
12634.88 399
12635.94 392
12637.00 410
12638.07 429
12639.13 389
12640.19 431
12641.25 429
12642.31 440
12643.38 440
12644.44 442
12645.50 425
12646.56 407
12647.63 403
12648.69 453
12649.75 445
12650.81 472
12651.88 485
12652.94 509
12654.00 513
12655.06 505
12656.13 496
12657.19 487
12658.25 532
12659.31 507
12660.38 472
12661.44 440
12662.50 490
12663.57 494
12664.63 516
12665.69 461
12666.75 493
12667.82 471
12668.88 483
12669.94 518
12671.01 487
12672.07 478
12673.13 479
12674.20 501
12675.26 482
12676.32 467
12677.39 494
12678.45 507
12679.51 516
12680.58 507
12681.64 504
12682.71 534
12683.77 549
12684.83 542
12685.90 520
12686.96 538
12688.03 543
12689.09 536
12690.15 543
12691.22 547
12692.28 564
12693.35 554
12694.41 548
12695.47 584
12696.54 616
12697.60 542
12698.67 586
12699.73 604
12700.80 571
12701.86 576
12702.93 649
12703.99 668
12705.05 659
12706.12 707
12707.18 759
12708.25 746
12709.31 702
12710.38 792
12711.44 723
12712.51 705
12713.57 706
12714.64 694
12715.70 636
12716.77 640
12717.83 613
12718.90 598
12719.96 568
12721.03 583
12722.10 571
12723.16 568
12724.23 521
12725.29 554
12726.36 540
12727.42 586
12728.49 554
12729.55 541
12730.62 565
12731.69 587
12732.75 555
12733.82 523
12734.88 507
12735.95 533
12737.02 559
12738.08 521
12739.15 526
12740.21 510
12741.28 499
12742.35 535
12743.41 544
12744.48 532
12745.55 479
12746.61 530
12747.68 521
12748.75 488
12749.81 462
12750.88 490
12751.95 492
12753.01 522
12754.08 505
12755.15 489
12756.21 512
12757.28 508
12758.35 449
12759.41 437
12760.48 439
12761.55 501
12762.61 421
12763.68 427
12764.75 429
12765.82 403
12766.88 444
12767.95 439
12769.02 406
12770.09 464
12771.15 419
12772.22 416
12773.29 424
12774.36 408
12775.42 412
12776.49 419
12777.56 425
12778.63 413
12779.69 368
12780.76 410
12781.83 430
12782.90 408
12783.97 393
12785.03 398
12786.10 427
12787.17 412
12788.24 440
12789.31 409
12790.37 404
12791.44 418
12792.51 414
12793.58 415
12794.65 412
12795.72 405
12796.79 391
12797.85 383
12798.92 399
12799.99 399
12801.06 420
12802.13 386
12803.20 384
12804.27 414
12805.34 389
12806.40 387
12807.47 393
12808.54 367
12809.61 400
12810.68 364
12811.75 401
12812.82 400
12813.89 346
12814.96 392
12816.03 391
12817.10 375
12818.17 402
12819.23 428
12820.30 392
12821.37 426
12822.44 422
12823.51 451
12824.58 441
12825.65 434
12826.72 395
12827.79 403
12828.86 442
12829.93 397
12831.00 389
12832.07 379
12833.14 350
12834.21 381
12835.28 409
12836.35 399
12837.42 401
12838.49 367
12839.56 425
12840.63 391
12841.70 352
12842.77 365
12843.85 374
12844.92 374
12845.99 368
12847.06 356
12848.13 347
12849.20 369
12850.27 358
12851.34 359
12852.41 374
12853.48 363
12854.55 362
12855.62 349
12856.69 346
12857.77 367
12858.84 374
12859.91 374
12860.98 364
12862.05 333
12863.12 335
12864.19 333
12865.26 320
12866.34 338
12867.41 335
12868.48 356
12869.55 353
12870.62 333
12871.69 345
12872.77 357
12873.84 316
12874.91 352
12875.98 311
12877.05 329
12878.12 324
12879.20 297
12880.27 334
12881.34 322
12882.41 332
12883.49 324
12884.56 320
12885.63 340
12886.70 324
12887.77 327
12888.85 291
12889.92 343
12890.99 377
12892.06 335
12893.14 329
12894.21 323
12895.28 319
12896.35 320
12897.43 342
12898.50 323
12899.57 318
12900.65 335
12901.72 282
12902.79 313
12903.86 311
12904.94 324
12906.01 345
12907.08 341
12908.16 315
12909.23 320
12910.30 330
12911.38 310
12912.45 291
12913.52 288
12914.60 350
12915.67 310
12916.74 303
12917.82 325
12918.89 329
12919.97 360
12921.04 319
12922.11 301
12923.19 324
12924.26 327
12925.33 293
12926.41 351
12927.48 286
12928.56 316
12929.63 290
12930.70 292
12931.78 287
12932.85 290
12933.93 266
12935.00 292
12936.08 300
12937.15 289
12938.23 335
12939.30 305
12940.37 281
12941.45 283
12942.52 268
12943.60 288
12944.67 296
12945.75 293
12946.82 331
12947.90 283
12948.97 310
12950.05 297
12951.12 325
12952.20 295
12953.27 308
12954.35 326
12955.42 305
12956.50 299
12957.57 281
12958.65 280
12959.72 266
12960.80 313
12961.87 309
12962.95 306
12964.03 296
12965.10 294
12966.18 300
12967.25 297
12968.33 270
12969.40 291
12970.48 313
12971.56 307
12972.63 280
12973.71 282
12974.78 283
12975.86 279
12976.93 260
12978.01 307
12979.09 290
12980.16 257
12981.24 299
12982.32 309
12983.39 311
12984.47 322
12985.55 302
12986.62 295
12987.70 314
12988.77 284
12989.85 277
12990.93 307
12992.00 292
12993.08 275
12994.16 325
12995.23 312
12996.31 277
12997.39 305
12998.47 303
12999.54 300
13000.62 282
13001.70 267
13002.77 304
13003.85 307
13004.93 304
13006.01 305
13007.08 318
13008.16 306
13009.24 285
13010.31 289
13011.39 292
13012.47 279
13013.55 277
13014.63 308
13015.70 283
13016.78 312
13017.86 302
13018.94 298
13020.01 289
13021.09 296
13022.17 290
13023.25 275
13024.33 264
13025.40 270
13026.48 291
13027.56 283
13028.64 286
13029.72 277
13030.79 297
13031.87 299
13032.95 302
13034.03 337
13035.11 307
13036.19 287
13037.27 304
13038.34 315
13039.42 329
13040.50 293
13041.58 265
13042.66 295
13043.74 336
13044.82 283
13045.90 283
13046.97 268
13048.05 291
13049.13 290
13050.21 275
13051.29 325
13052.37 309
13053.45 284
13054.53 286
13055.61 281
13056.69 315
13057.77 300
13058.85 275
13059.93 282
13061.01 295
13062.09 291
13063.16 300
13064.24 311
13065.32 298
13066.40 299
13067.48 306
13068.56 310
13069.64 302
13070.72 334
13071.80 292
13072.88 275
13073.96 307
13075.04 290
13076.12 273
13077.20 310
13078.28 307
13079.36 298
13080.45 290
13081.53 282
13082.61 277
13083.69 297
13084.77 300
13085.85 301
13086.93 322
13088.01 309
13089.09 293
13090.17 294
13091.25 253
13092.33 292
13093.41 280
13094.49 285
13095.57 311
13096.66 280
13097.74 266
13098.82 285
13099.90 281
13100.98 307
13102.06 283
13103.14 302
13104.22 296
13105.31 277
13106.39 262
13107.47 274
13108.55 309
13109.63 267
13110.71 271
13111.79 273
13112.88 241
13113.96 244
13115.04 270
13116.12 286
13117.20 279
13118.29 282
13119.37 274
13120.45 267
13121.53 265
13122.61 293
13123.70 290
13124.78 306
13125.86 296
13126.94 306
13128.03 263
13129.11 270
13130.19 284
13131.27 265
13132.35 263
13133.44 275
13134.52 316
13135.60 292
13136.69 281
13137.77 278
13138.85 294
13139.93 302
13141.02 309
13142.10 293
13143.18 274
13144.27 271
13145.35 305
13146.43 281
13147.51 318
13148.60 300
13149.68 297
13150.76 304
13151.85 317
13152.93 309
13154.01 285
13155.10 261
13156.18 280
13157.26 279
13158.35 267
13159.43 272
13160.52 277
13161.60 304
13162.68 281
13163.77 275
13164.85 278
13165.93 297
13167.02 292
13168.10 293
13169.19 269
13170.27 310
13171.35 288
13172.44 293
13173.52 271
13174.61 273
13175.69 293
13176.78 256
13177.86 297
13178.94 306
13180.03 313
13181.11 272
13182.20 262
13183.28 314
13184.37 303
13185.45 308
13186.54 318
13187.62 307
13188.71 314
13189.79 296
13190.88 294
13191.96 316
13193.05 349
13194.13 317
13195.22 284
13196.30 301
13197.39 280
13198.47 332
13199.56 285
13200.64 275
13201.73 289
13202.81 293
13203.90 290
13204.98 305
13206.07 296
13207.16 292
13208.24 308
13209.33 316
13210.41 314
13211.50 318
13212.58 299
13213.67 292
13214.76 300
13215.84 329
13216.93 292
13218.01 324
13219.10 317
13220.19 286
13221.27 267
13222.36 275
13223.45 277
13224.53 312
13225.62 314
13226.70 301
13227.79 312
13228.88 305
13229.96 320
13231.05 298
13232.14 285
13233.22 310
13234.31 317
13235.40 305
13236.48 303
13237.57 295
13238.66 292
13239.74 306
13240.83 295
13241.92 297
13243.01 309
13244.09 338
13245.18 316
13246.27 296
13247.35 286
13248.44 315
13249.53 329
13250.62 333
13251.70 330
13252.79 341
13253.88 321
13254.97 317
13256.05 328
13257.14 324
13258.23 355
13259.32 324
13260.40 352
13261.49 319
13262.58 328
13263.67 352
13264.76 342
13265.84 384
13266.93 334
13268.02 336
13269.11 327
13270.20 330
13271.29 363
13272.37 329
13273.46 325
13274.55 345
13275.64 373
13276.73 330
13277.82 335
13278.90 354
13279.99 400
13281.08 359
13282.17 325
13283.26 325
13284.35 361
13285.44 368
13286.53 397
13287.61 376
13288.70 327
13289.79 396
13290.88 392
13291.97 355
13293.06 350
13294.15 341
13295.24 361
13296.33 358
13297.42 386
13298.51 369
13299.60 406
13300.68 394
13301.77 427
13302.86 403
13303.95 418
13305.04 411
13306.13 424
13307.22 451
13308.31 436
13309.40 403
13310.49 344
13311.58 418
13312.67 419
13313.76 431
13314.85 451
13315.94 439
13317.03 410
13318.12 452
13319.21 492
13320.30 449
13321.39 462
13322.48 412
13323.57 389
13324.66 433
13325.75 407
13326.84 418
13327.94 445
13329.03 445
13330.12 443
13331.21 433
13332.30 429
13333.39 407
13334.48 421
13335.57 461
13336.66 419
13337.75 393
13338.84 444
13339.93 418
13341.03 419
13342.12 434
13343.21 447
13344.30 488
13345.39 466
13346.48 459
13347.57 442
13348.66 459
13349.76 470
13350.85 444
13351.94 473
13353.03 492
13354.12 472
13355.21 484
13356.31 474
13357.40 406
13358.49 437
13359.58 468
13360.67 484
13361.76 472
13362.86 497
13363.95 475
13365.04 490
13366.13 498
13367.23 546
13368.32 517
13369.41 541
13370.50 564
13371.59 547
13372.69 528
13373.78 544
13374.87 552
13375.96 596
13377.06 584
13378.15 572
13379.24 554
13380.34 547
13381.43 522
13382.52 494
13383.61 515
13384.71 460
13385.80 479
13386.89 431
13387.99 442
13389.08 438
13390.17 448
13391.26 427
13392.36 385
13393.45 399
13394.54 400
13395.64 404
13396.73 392
13397.82 410
13398.92 387
13400.01 409
13401.11 442
13402.20 397
13403.29 406
13404.39 423
13405.48 396
13406.57 458
13407.67 454
13408.76 469
13409.86 413
13410.95 429
13412.04 412
13413.14 425
13414.23 442
13415.33 441
13416.42 455
13417.51 424
13418.61 398
13419.70 442
13420.80 415
13421.89 415
13422.99 403
13424.08 428
13425.17 410
13426.27 387
13427.36 392
13428.46 395
13429.55 400
13430.65 400
13431.74 395
13432.84 456
13433.93 430
13435.03 420
13436.12 415
13437.22 432
13438.31 460
13439.41 439
13440.50 445
13441.60 438
13442.69 439
13443.79 421
13444.88 418
13445.98 478
13447.08 478
13448.17 415
13449.27 464
13450.36 445
13451.46 465
13452.55 477
13453.65 441
13454.74 438
13455.84 450
13456.94 466
13458.03 439
13459.13 476
13460.22 506
13461.32 497
13462.42 508
13463.51 493
13464.61 467
13465.70 503
13466.80 498
13467.90 551
13468.99 505
13470.09 528
13471.19 523
13472.28 536
13473.38 484
13474.48 541
13475.57 568
13476.67 568
13477.77 519
13478.86 508
13479.96 546
13481.06 524
13482.15 541
13483.25 515
13484.35 516
13485.44 501
13486.54 549
13487.64 555
13488.74 571
13489.83 529
13490.93 581
13492.03 559
13493.12 582
13494.22 565
13495.32 557
13496.42 635
13497.51 594
13498.61 599
13499.71 620
13500.81 651
13501.90 622
13503.00 670
13504.10 692
13505.20 691
13506.30 677
13507.39 711
13508.49 734
13509.59 762
13510.69 731
13511.79 753
13512.88 737
13513.98 725
13515.08 705
13516.18 641
13517.28 584
13518.38 572
13519.47 563
13520.57 489
13521.67 526
13522.77 502
13523.87 470
13524.97 487
13526.07 487
13527.16 479
13528.26 461
13529.36 467
13530.46 465
13531.56 469
13532.66 448
13533.76 481
13534.86 403
13535.96 437
13537.05 437
13538.15 410
13539.25 451
13540.35 448
13541.45 444
13542.55 440
13543.65 454
13544.75 383
13545.85 383
13546.95 438
13548.05 401
13549.15 440
13550.25 424
13551.35 437
13552.45 469
13553.55 405
13554.65 447
13555.75 410
13556.85 397
13557.95 420
13559.05 377
13560.15 384
13561.25 382
13562.35 388
13563.45 413
13564.55 423
13565.65 419
13566.75 397
13567.85 400
13568.95 405
13570.05 401
13571.15 397
13572.25 398
13573.35 402
13574.45 430
13575.55 394
13576.65 376
13577.75 400
13578.85 403
13579.95 388
13581.06 385
13582.16 394
13583.26 415
13584.36 388
13585.46 385
13586.56 372
13587.66 389
13588.76 370
13589.86 398
13590.97 380
13592.07 398
13593.17 404
13594.27 392
13595.37 441
13596.47 440
13597.57 410
13598.68 381
13599.78 372
13600.88 363
13601.98 401
13603.08 390
13604.19 366
13605.29 398
13606.39 395
13607.49 370
13608.59 369
13609.70 398
13610.80 410
13611.90 397
13613.00 423
13614.10 423
13615.21 381
13616.31 388
13617.41 419
13618.51 394
13619.62 394
13620.72 402
13621.82 431
13622.92 438
13624.03 395
13625.13 389
13626.23 408
13627.33 381
13628.44 387
13629.54 373
13630.64 372
13631.75 408
13632.85 383
13633.95 363
13635.06 394
13636.16 440
13637.26 411
13638.36 393
13639.47 397
13640.57 404
13641.67 404
13642.78 402
13643.88 377
13644.99 368
13646.09 366
13647.19 415
13648.30 368
13649.40 392
13650.50 376
13651.61 384
13652.71 396
13653.81 377
13654.92 386
13656.02 421
13657.13 412
13658.23 367
13659.33 343
13660.44 349
13661.54 351
13662.65 391
13663.75 386
13664.86 388
13665.96 347
13667.06 346
13668.17 354
13669.27 380
13670.38 370
13671.48 368
13672.59 366
13673.69 373
13674.80 381
13675.90 382
13677.01 358
13678.11 380
13679.22 416
13680.32 398
13681.43 392
13682.53 391
13683.64 385
13684.74 408
13685.85 403
13686.95 373
13688.06 381
13689.16 367
13690.27 404
13691.37 411
13692.48 396
13693.58 397
13694.69 415
13695.79 404
13696.90 372
13698.01 427
13699.11 409
13700.22 429
13701.32 381
13702.43 403
13703.54 372
13704.64 381
13705.75 446
13706.85 444
13707.96 408
13709.07 421
13710.17 417
13711.28 380
13712.38 404
13713.49 381
13714.60 408
13715.70 381
13716.81 446
13717.92 442
13719.02 442
13720.13 457
13721.24 430
13722.34 444
13723.45 445
13724.56 437
13725.66 430
13726.77 469
13727.88 506
13728.98 493
13730.09 461
13731.20 448
13732.30 487
13733.41 494
13734.52 490
13735.63 499
13736.73 484
13737.84 513
13738.95 487
13740.05 536
13741.16 540
13742.27 498
13743.38 511
13744.48 514
13745.59 484
13746.70 552
13747.81 493
13748.91 487
13750.02 503
13751.13 515
13752.24 505
13753.35 526
13754.45 531
13755.56 541
13756.67 536
13757.78 594
13758.89 602
13759.99 591
13761.10 609
13762.21 631
13763.32 626
13764.43 648
13765.54 674
13766.64 671
13767.75 686
13768.86 711
13769.97 742
13771.08 810
13772.19 820
13773.30 832
13774.40 953
13775.51 992
13776.62 1031
13777.73 1012
13778.84 1081
13779.95 1075
13781.06 1054
13782.17 1003
13783.28 982
13784.39 967
13785.49 877
13786.60 834
13787.71 774
13788.82 746
13789.93 698
13791.04 682
13792.15 679
13793.26 582
13794.37 542
13795.48 545
13796.59 566
13797.70 572
13798.81 541
13799.92 528
13801.03 521
13802.14 501
13803.25 547
13804.36 547
13805.47 539
13806.58 487
13807.69 531
13808.80 498
13809.91 516
13811.02 509
13812.13 531
13813.24 534
13814.35 514
13815.46 485
13816.57 477
13817.68 505
13818.79 486
13819.90 474
13821.01 483
13822.12 483
13823.23 478
13824.34 460
13825.46 484
13826.57 463
13827.68 515
13828.79 473
13829.90 443
13831.01 428
13832.12 435
13833.23 453
13834.34 430
13835.45 487
13836.57 420
13837.68 446
13838.79 437
13839.90 460
13841.01 440
13842.12 420
13843.23 480
13844.35 436
13845.46 447
13846.57 473
13847.68 491
13848.79 452
13849.90 456
13851.02 467
13852.13 481
13853.24 457
13854.35 497
13855.46 474
13856.58 456
13857.69 486
13858.80 488
13859.91 466
13861.02 495
13862.14 478
13863.25 543
13864.36 482
13865.47 504
13866.59 468
13867.70 522
13868.81 527
13869.92 546
13871.04 526
13872.15 543
13873.26 535
13874.38 527
13875.49 518
13876.60 517
13877.71 487
13878.83 502
13879.94 546
13881.05 489
13882.17 460
13883.28 439
13884.39 433
13885.51 479
13886.62 471
13887.73 433
13888.85 419
13889.96 447
13891.07 472
13892.19 500
13893.30 502
13894.41 521
13895.53 502
13896.64 503
13897.75 503
13898.87 476
13899.98 496
13901.10 532
13902.21 533
13903.32 471
13904.44 455
13905.55 524
13906.67 498
13907.78 499
13908.89 456
13910.01 468
13911.12 480
13912.24 478
13913.35 461
13914.47 450
13915.58 487
13916.69 493
13917.81 450
13918.92 428
13920.04 438
13921.15 435
13922.27 419
13923.38 427
13924.50 400
13925.61 407
13926.73 445
13927.84 443
13928.96 422
13930.07 450
13931.19 416
13932.30 400
13933.42 428
13934.53 406
13935.65 412
13936.76 430
13937.88 441
13938.99 461
13940.11 445
13941.22 411
13942.34 420
13943.45 394
13944.57 439
13945.69 416
13946.80 447
13947.92 421
13949.03 418
13950.15 415
13951.27 400
13952.38 403
13953.50 423
13954.61 406
13955.73 456
13956.85 414
13957.96 432
13959.08 399
13960.19 416
13961.31 379
13962.43 414
13963.54 433
13964.66 434
13965.78 404
13966.89 432
13968.01 426
13969.13 417
13970.24 424
13971.36 345
13972.48 396
13973.59 415
13974.71 407
13975.83 391
13976.94 392
13978.06 393
13979.18 439
13980.29 458
13981.41 411
13982.53 415
13983.64 441
13984.76 423
13985.88 410
13987.00 388
13988.11 382
13989.23 409
13990.35 395
13991.47 403
13992.58 424
13993.70 410
13994.82 434
13995.94 418
13997.05 404
13998.17 389
13999.29 448
14000.41 421
14001.53 420
14002.64 419
14003.76 430
14004.88 396
14006.00 411
14007.12 445
14008.23 450
14009.35 453
14010.47 464
14011.59 412
14012.71 445
14013.83 492
14014.94 463
14016.06 470
14017.18 436
14018.30 459
14019.42 385
14020.54 492
14021.66 470
14022.77 459
14023.89 449
14025.01 459
14026.13 455
14027.25 468
14028.37 455
14029.49 446
14030.61 469
14031.73 452
14032.84 507
14033.96 478
14035.08 415
14036.20 406
14037.32 446
14038.44 438
14039.56 424
14040.68 415
14041.80 396
14042.92 393
14044.04 408
14045.16 393
14046.28 419
14047.40 410
14048.52 412
14049.64 389
14050.76 376
14051.88 404
14053.00 388
14054.12 387
14055.24 382
14056.36 360
14057.48 389
14058.60 438
14059.72 411
14060.84 402
14061.96 410
14063.08 405
14064.20 400
14065.32 407
14066.44 411
14067.56 458
14068.68 453
14069.80 388
14070.92 389
14072.04 410
14073.16 414
14074.28 420
14075.40 433
14076.53 409
14077.65 405
14078.77 432
14079.89 406
14081.01 428
14082.13 447
14083.25 446
14084.37 423
14085.49 436
14086.62 481
14087.74 459
14088.86 425
14089.98 490
14091.10 486
14092.22 477
14093.34 483
14094.47 476
14095.59 497
14096.71 514
14097.83 525
14098.95 496
14100.07 548
14101.20 539
14102.32 576
14103.44 562
14104.56 581
14105.68 571
14106.81 596
14107.93 565
14109.05 548
14110.17 493
14111.30 484
14112.42 506
14113.54 468
14114.66 458
14115.78 442
14116.91 437
14118.03 418
14119.15 376
14120.28 424
14121.40 428
14122.52 416
14123.64 411
14124.77 377
14125.89 408
14127.01 398
14128.13 432
14129.26 385
14130.38 399
14131.50 373
14132.63 398
14133.75 407
14134.87 413
14136.00 413
14137.12 359
14138.24 400
14139.37 351
14140.49 334
14141.61 355
14142.74 345
14143.86 357
14144.98 369
14146.11 349
14147.23 392
14148.36 350
14149.48 358
14150.60 377
14151.73 359
14152.85 354
14153.98 335
14155.10 347
14156.22 343
14157.35 350
14158.47 359
14159.60 349
14160.72 354
14161.84 379
14162.97 368
14164.09 344
14165.22 342
14166.34 340
14167.47 331
14168.59 343
14169.72 362
14170.84 377
14171.96 368
14173.09 360
14174.21 346
14175.34 355
14176.46 319
14177.59 316
14178.71 382
14179.84 369
14180.96 337
14182.09 323
14183.21 332
14184.34 346
14185.46 321
14186.59 348
14187.72 333
14188.84 365
14189.97 394
14191.09 344
14192.22 359
14193.34 316
14194.47 299
14195.59 349
14196.72 356
14197.85 343
14198.97 299
14200.10 317
14201.22 318
14202.35 334
14203.47 327
14204.60 324
14205.73 339
14206.85 310
14207.98 327
14209.10 318
14210.23 337
14211.36 332
14212.48 320
14213.61 333
14214.74 336
14215.86 334
14216.99 322
14218.12 314
14219.24 332
14220.37 306
14221.50 329
14222.62 294
14223.75 279
14224.88 290
14226.00 296
14227.13 290
14228.26 286
14229.38 290
14230.51 303
14231.64 325
14232.76 322
14233.89 327
14235.02 301
14236.15 335
14237.27 324
14238.40 333
14239.53 309
14240.66 291
14241.78 315
14242.91 304
14244.04 315
14245.17 266
14246.29 312
14247.42 289
14248.55 282
14249.68 296
14250.80 307
14251.93 319
14253.06 306
14254.19 279
14255.32 270
14256.44 282
14257.57 275
14258.70 264
14259.83 293
14260.96 285
14262.09 314
14263.21 334
14264.34 320
14265.47 267
14266.60 271
14267.73 306
14268.86 297
14269.98 282
14271.11 299
14272.24 318
14273.37 304
14274.50 302
14275.63 276
14276.76 276
14277.89 264
14279.01 274
14280.14 315
14281.27 317
14282.40 303
14283.53 273
14284.66 284
14285.79 287
14286.92 285
14288.05 284
14289.18 278
14290.31 278
14291.44 300
14292.57 315
14293.70 304
14294.82 285
14295.95 253
14297.08 286
14298.21 261
14299.34 271
14300.47 289
14301.60 282
14302.73 277
14303.86 289
14304.99 278
14306.12 281
14307.25 275
14308.38 278
14309.51 238
14310.64 292
14311.77 293
14312.90 269
14314.03 258
14315.16 247
14316.30 298
14317.43 270
14318.56 293
14319.69 294
14320.82 269
14321.95 269
14323.08 233
14324.21 275
14325.34 251
14326.47 285
14327.60 271
14328.73 262
14329.86 254
14330.99 272
14332.13 264
14333.26 283
14334.39 232
14335.52 225
14336.65 254
14337.78 260
14338.91 235
14340.04 275
14341.18 246
14342.31 243
14343.44 259
14344.57 251
14345.70 244
14346.83 234
14347.97 258
14349.10 263
14350.23 225
14351.36 240
14352.49 277
14353.62 245
14354.76 241
14355.89 261
14357.02 265
14358.15 260
14359.28 257
14360.42 277
14361.55 254
14362.68 231
14363.81 259
14364.95 270
14366.08 253
14367.21 237
14368.34 237
14369.48 273
14370.61 237
14371.74 254
14372.87 227
14374.01 263
14375.14 247
14376.27 272
14377.40 238
14378.54 223
14379.67 210
14380.80 272
14381.94 279
14383.07 273
14384.20 275
14385.34 259
14386.47 251
14387.60 243
14388.74 242
14389.87 269
14391.00 267
14392.14 251
14393.27 249
14394.40 255
14395.54 257
14396.67 248
14397.80 246
14398.94 238
14400.07 230
14401.20 240
14402.34 239
14403.47 255
14404.61 260
14405.74 251
14406.87 289
14408.01 260
14409.14 244
14410.28 227
14411.41 248
14412.55 285
14413.68 284
14414.81 254
14415.95 263
14417.08 271
14418.22 268
14419.35 272
14420.49 261
14421.62 289
14422.76 254
14423.89 242
14425.02 264
14426.16 274
14427.29 242
14428.43 257
14429.56 270
14430.70 249
14431.83 237
14432.97 262
14434.10 270
14435.24 267
14436.37 273
14437.51 227
14438.64 265
14439.78 276
14440.92 263
14442.05 249
14443.19 268
14444.32 239
14445.46 278
14446.59 279
14447.73 283
14448.86 263
14450.00 264
14451.14 251
14452.27 276
14453.41 265
14454.54 230
14455.68 250
14456.82 252
14457.95 258
14459.09 255
14460.22 230
14461.36 234
14462.50 265
14463.63 248
14464.77 253
14465.90 265
14467.04 257
14468.18 241
14469.31 249
14470.45 245
14471.59 245
14472.72 266
14473.86 271
14475.00 285
14476.13 259
14477.27 245
14478.41 238
14479.54 271
14480.68 252
14481.82 274
14482.96 257
14484.09 242
14485.23 258
14486.37 258
14487.50 241
14488.64 248
14489.78 274
14490.92 274
14492.05 273
14493.19 278
14494.33 274
14495.47 273
14496.60 274
14497.74 275
14498.88 258
14500.02 248
14501.15 285
14502.29 300
14503.43 271
14504.57 246
14505.70 272
14506.84 287
14507.98 291
14509.12 257
14510.26 267
14511.39 294
14512.53 267
14513.67 255
14514.81 251
14515.95 251
14517.09 243
14518.22 246
14519.36 232
14520.50 205
14521.64 225
14522.78 246
14523.92 266
14525.06 244
14526.19 247
14527.33 248
14528.47 262
14529.61 254
14530.75 230
14531.89 256
14533.03 258
14534.17 271
14535.31 238
14536.45 263
14537.58 234
14538.72 263
14539.86 229
14541.00 240
14542.14 243
14543.28 235
14544.42 249
14545.56 242
14546.70 228
14547.84 252
14548.98 272
14550.12 258
14551.26 243
14552.40 244
14553.54 243
14554.68 273
14555.82 223
14556.96 210
14558.10 232
14559.24 274
14560.38 286
14561.52 246
14562.66 246
14563.80 253
14564.94 249
14566.08 276
14567.22 268
14568.36 235
14569.50 244
14570.64 267
14571.78 276
14572.92 273
14574.06 248
14575.20 239
14576.34 245
14577.48 253
14578.62 224
14579.76 234
14580.91 237
14582.05 280
14583.19 284
14584.33 272
14585.47 287
14586.61 280
14587.75 287
14588.89 274
14590.03 274
14591.18 285
14592.32 283
14593.46 289
14594.60 293
14595.74 261
14596.88 295
14598.02 262
14599.17 270
14600.31 291
14601.45 259
14602.59 265
14603.73 292
14604.87 272
14606.02 277
14607.16 266
14608.30 269
14609.44 322
14610.58 279
14611.73 286
14612.87 321
14614.01 310
14615.15 297
14616.29 309
14617.44 286
14618.58 314
14619.72 325
14620.86 305
14622.01 319
14623.15 309
14624.29 313
14625.43 290
14626.58 297
14627.72 304
14628.86 316
14630.01 304
14631.15 370
14632.29 321
14633.43 296
14634.58 361
14635.72 387
14636.86 355
14638.01 351
14639.15 397
14640.29 384
14641.44 384
14642.58 396
14643.72 420
14644.87 351
14646.01 372
14647.15 371
14648.30 335
14649.44 322
14650.58 322
14651.73 362
14652.87 346
14654.01 314
14655.16 300
14656.30 295
14657.45 281
14658.59 283
14659.73 289
14660.88 318
14662.02 332
14663.17 274
14664.31 267
14665.45 272
14666.60 275
14667.74 287
14668.89 248
14670.03 262
14671.18 266
14672.32 269
14673.46 281
14674.61 247
14675.75 262
14676.90 250
14678.04 265
14679.19 227
14680.33 262
14681.48 233
14682.62 257
14683.77 247
14684.91 257
14686.06 289
14687.20 260
14688.35 231
14689.49 255
14690.64 253
14691.78 217
14692.93 223
14694.07 221
14695.22 249
14696.36 244
14697.51 235
14698.65 232
14699.80 245
14700.95 252
14702.09 236
14703.24 258
14704.38 243
14705.53 234
14706.67 249
14707.82 240
14708.97 226
14710.11 249
14711.26 255
14712.40 256
14713.55 280
14714.70 223
14715.84 230
14716.99 255
14718.13 236
14719.28 231
14720.43 229
14721.57 238
14722.72 257
14723.87 254
14725.01 234
14726.16 221
14727.31 260
14728.45 279
14729.60 270
14730.75 233
14731.89 253
14733.04 260
14734.19 248
14735.33 239
14736.48 228
14737.63 233
14738.77 238
14739.92 220
14741.07 256
14742.22 241
14743.36 238
14744.51 247
14745.66 235
14746.80 190
14747.95 244
14749.10 260
14750.25 255
14751.39 232
14752.54 222
14753.69 235
14754.84 246
14755.99 259
14757.13 246
14758.28 263
14759.43 259
14760.58 229
14761.72 219
14762.87 249
14764.02 218
14765.17 244
14766.32 277
14767.47 251
14768.61 230
14769.76 244
14770.91 249
14772.06 269
14773.21 251
14774.36 270
14775.50 256
14776.65 238
14777.80 248
14778.95 246
14780.10 282
14781.25 272
14782.40 246
14783.54 240
14784.69 284
14785.84 292
14786.99 277
14788.14 276
14789.29 267
14790.44 270
14791.59 291
14792.74 276
14793.89 278
14795.03 275
14796.18 301
14797.33 303
14798.48 286
14799.63 275
14800.78 307
14801.93 288
14803.08 294
14804.23 293
14805.38 300
14806.53 306
14807.68 321
14808.83 298
14809.98 283
14811.13 292
14812.28 307
14813.43 299
14814.58 271
14815.73 284
14816.88 281
14818.03 315
14819.18 321
14820.33 282
14821.48 279
14822.63 283
14823.78 257
14824.93 299
14826.08 320
14827.23 304
14828.38 266
14829.53 263
14830.68 278
14831.83 273
14832.98 274
14834.14 251
14835.29 267
14836.44 268
14837.59 231
14838.74 246
14839.89 243
14841.04 243
14842.19 248
14843.34 240
14844.49 249
14845.65 250
14846.80 237
14847.95 241
14849.10 246
14850.25 219
14851.40 220
14852.55 225
14853.71 226
14854.86 210
14856.01 230
14857.16 239
14858.31 237
14859.46 225
14860.62 203
14861.77 225
14862.92 198
14864.07 197
14865.22 212
14866.38 226
14867.53 178
14868.68 204
14869.83 224
14870.98 218
14872.14 229
14873.29 197
14874.44 193
14875.59 213
14876.75 208
14877.90 199
14879.05 244
14880.20 236
14881.36 217
14882.51 250
14883.66 236
14884.81 203
14885.97 223
14887.12 218
14888.27 224
14889.42 191
14890.58 193
14891.73 225
14892.88 217
14894.04 219
14895.19 218
14896.34 201
14897.50 200
14898.65 209
14899.80 236
14900.96 243
14902.11 221
14903.26 210
14904.42 196
14905.57 216
14906.72 201
14907.88 197
14909.03 217
14910.18 228
14911.34 219
14912.49 202
14913.65 207
14914.80 205
14915.95 214
14917.11 239
14918.26 209
14919.42 200
14920.57 235
14921.72 229
14922.88 220
14924.03 195
14925.19 206
14926.34 216
14927.50 196
14928.65 198
14929.81 173
14930.96 224
14932.11 211
14933.27 226
14934.42 192
14935.58 212
14936.73 198
14937.89 219
14939.04 213
14940.20 223
14941.35 209
14942.51 200
14943.66 220
14944.82 200
14945.97 215
14947.13 232
14948.28 244
14949.44 200
14950.59 245
14951.75 213
14952.90 217
14954.06 217
14955.22 244
14956.37 208
14957.53 210
14958.68 197
14959.84 225
14960.99 225
14962.15 235
14963.30 218
14964.46 222
14965.62 223
14966.77 241
14967.93 221
14969.08 214
14970.24 197
14971.40 158
14972.55 187
14973.71 190
14974.86 229
14976.02 199
14977.18 175
14978.33 226
14979.49 189
14980.65 191
14981.80 193
14982.96 210
14984.12 220
14985.27 195
14986.43 194
14987.59 206
14988.74 197
14989.90 216
14991.06 188
14992.21 181
14993.37 178
14994.53 199
14995.68 171
14996.84 188
14998.00 194
14999.16 177
15000.31 212
15001.47 175
15002.63 186
15003.79 190
15004.94 209
15006.10 201
15007.26 205
15008.42 173
15009.57 202
15010.73 198
15011.89 185
15013.05 201
15014.20 177
15015.36 193
15016.52 177
15017.68 181
15018.83 167
15019.99 189
15021.15 188
15022.31 212
15023.47 187
15024.63 170
15025.78 183
15026.94 194
15028.10 193
15029.26 211
15030.42 207
15031.58 179
15032.73 187
15033.89 197
15035.05 183
15036.21 198
15037.37 187
15038.53 187
15039.69 206
15040.84 176
15042.00 192
15043.16 177
15044.32 196
15045.48 192
15046.64 186
15047.80 207
15048.96 195
15050.12 219
15051.28 208
15052.43 179
15053.59 215
15054.75 189
15055.91 201
15057.07 217
15058.23 173
15059.39 191
15060.55 195
15061.71 193
15062.87 194
15064.03 199
15065.19 213
15066.35 193
15067.51 179
15068.67 199
15069.83 153
15070.99 189
15072.15 186
15073.31 182
15074.47 186
15075.63 159
15076.79 199
15077.95 206
15079.11 194
15080.27 163
15081.43 202
15082.59 192
15083.75 193
15084.91 179
15086.07 200
15087.23 182
15088.39 182
15089.55 184
15090.71 175
15091.88 190
15093.04 162
15094.20 185
15095.36 187
15096.52 184
15097.68 152
15098.84 168
15100.00 182
15101.16 184
15102.32 172
15103.49 178
15104.65 160
15105.81 202
15106.97 185
15108.13 185
15109.29 194
15110.45 167
15111.61 207
15112.78 177
15113.94 160
15115.10 172
15116.26 168
15117.42 173
15118.58 167
15119.75 194
15120.91 211
15122.07 164
15123.23 196
15124.39 195
15125.56 208
15126.72 201
15127.88 180
15129.04 171
15130.21 192
15131.37 192
15132.53 190
15133.69 207
15134.85 188
15136.02 160
15137.18 198
15138.34 192
15139.50 169
15140.67 203
15141.83 178
15142.99 163
15144.16 181
15145.32 197
15146.48 168
15147.64 180
15148.81 200
15149.97 201
15151.13 194
15152.30 201
15153.46 212
15154.62 175
15155.79 196
15156.95 198
15158.11 202
15159.28 203
15160.44 195
15161.60 189
15162.77 183
15163.93 187
15165.09 192
15166.26 204
15167.42 203
15168.58 220
15169.75 193
15170.91 218
15172.08 190
15173.24 195
15174.40 187
15175.57 171
15176.73 189
15177.90 212
15179.06 180
15180.22 192
15181.39 178
15182.55 204
15183.72 224
15184.88 185
15186.05 200
15187.21 196
15188.37 210
15189.54 213
15190.70 216
15191.87 194
15193.03 183
15194.20 221
15195.36 219
15196.53 207
15197.69 166
15198.86 199
15200.02 237
15201.19 205
15202.35 196
15203.52 210
15204.68 214
15205.85 205
15207.01 220
15208.18 193
15209.34 231
15210.51 236
15211.67 218
15212.84 216
15214.00 213
15215.17 213
15216.33 203
15217.50 222
15218.67 214
15219.83 201
15221.00 227
15222.16 212
15223.33 207
15224.50 198
15225.66 187
15226.83 217
15227.99 249
15229.16 216
15230.33 228
15231.49 251
15232.66 227
15233.82 223
15234.99 251
15236.16 231
15237.32 246
15238.49 261
15239.66 276
15240.82 232
15241.99 259
15243.16 260
15244.32 244
15245.49 236
15246.66 233
15247.82 226
15248.99 247
15250.16 220
15251.32 224
15252.49 222
15253.66 215
15254.82 223
15255.99 242
15257.16 207
15258.32 215
15259.49 230
15260.66 241
15261.83 211
15262.99 191
15264.16 185
15265.33 213
15266.50 217
15267.66 230
15268.83 182
15270.00 198
15271.17 205
15272.33 208
15273.50 213
15274.67 205
15275.84 199
15277.01 196
15278.17 190
15279.34 194
15280.51 169
15281.68 194
15282.85 209
15284.01 193
15285.18 163
15286.35 193
15287.52 235
15288.69 227
15289.86 201
15291.02 195
15292.19 217
15293.36 194
15294.53 194
15295.70 194
15296.87 176
15298.03 192
15299.20 217
15300.37 242
15301.54 200
15302.71 202
15303.88 203
15305.05 214
15306.22 209
15307.39 205
15308.56 209
15309.72 228
15310.89 192
15312.06 195
15313.23 189
15314.40 170
15315.57 182
15316.74 211
15317.91 219
15319.08 206
15320.25 210
15321.42 187
15322.59 178
15323.76 185
15324.93 195
15326.10 200
15327.27 199
15328.44 188
15329.61 206
15330.78 188
15331.95 166
15333.12 165
15334.29 182
15335.46 194
15336.63 185
15337.80 195
15338.97 208
15340.14 215
15341.31 217
15342.48 187
15343.65 207
15344.82 229
15345.99 204
15347.16 187
15348.33 182
15349.50 191
15350.67 184
15351.84 206
15353.01 197
15354.18 171
15355.36 160
15356.53 193
15357.70 215
15358.87 214
15360.04 196
15361.21 197
15362.38 215
15363.55 203
15364.72 184
15365.90 216
15367.07 202
15368.24 191
15369.41 203
15370.58 193
15371.75 199
15372.92 177
15374.10 201
15375.27 192
15376.44 189
15377.61 230
15378.78 225
15379.95 239
15381.13 212
15382.30 212
15383.47 178
15384.64 208
15385.81 183
15386.99 184
15388.16 216
15389.33 231
15390.50 218
15391.68 205
15392.85 210
15394.02 193
15395.19 206
15396.36 196
15397.54 206
15398.71 177
15399.88 215
15401.05 211
15402.23 212
15403.40 170
15404.57 218
15405.75 224
15406.92 220
15408.09 204
15409.26 205
15410.44 221
15411.61 196
15412.78 185
15413.96 184
15415.13 185
15416.30 177
15417.48 199
15418.65 190
15419.82 199
15421.00 158
15422.17 214
15423.34 219
15424.52 234
15425.69 192
15426.86 196
15428.04 192
15429.21 215
15430.39 217
15431.56 203
15432.73 234
15433.91 202
15435.08 191
15436.25 218
15437.43 203
15438.60 161
15439.78 208
15440.95 191
15442.13 200
15443.30 176
15444.47 222
15445.65 196
15446.82 185
15448.00 181
15449.17 211
15450.35 204
15451.52 164
15452.70 209
15453.87 189
15455.04 181
15456.22 196
15457.39 201
15458.57 202
15459.74 200
15460.92 172
15462.09 190
15463.27 176
15464.44 182
15465.62 160
15466.79 181
15467.97 198
15469.14 183
15470.32 180
15471.49 187
15472.67 172
15473.85 197
15475.02 219
15476.20 196
15477.37 203
15478.55 198
15479.72 201
15480.90 174
15482.07 198
15483.25 194
15484.43 178
15485.60 197
15486.78 155
15487.95 197
15489.13 181
15490.31 193
15491.48 198
15492.66 191
15493.83 166
15495.01 182
15496.19 179
15497.36 207
15498.54 170
15499.72 186
15500.89 172
15502.07 176
15503.25 183
15504.42 162
15505.60 192
15506.78 207
15507.95 185
15509.13 153
15510.31 178
15511.48 199
15512.66 202
15513.84 163
15515.01 193
15516.19 174
15517.37 186
15518.54 173
15519.72 155
15520.90 162
15522.08 192
15523.25 181
15524.43 197
15525.61 191
15526.79 198
15527.96 188
15529.14 206
15530.32 200
15531.50 186
15532.67 224
15533.85 192
15535.03 203
15536.21 187
15537.38 195
15538.56 221
15539.74 216
15540.92 191
15542.10 201
15543.27 193
15544.45 202
15545.63 240
15546.81 235
15547.99 219
15549.17 195
15550.34 217
15551.52 211
15552.70 198
15553.88 201
15555.06 242
15556.24 205
15557.41 204
15558.59 212
15559.77 207
15560.95 208
15562.13 211
15563.31 245
15564.49 204
15565.67 228
15566.84 200
15568.02 213
15569.20 204
15570.38 221
15571.56 228
15572.74 215
15573.92 233
15575.10 193
15576.28 211
15577.46 221
15578.64 231
15579.82 229
15581.00 213
15582.18 196
15583.35 209
15584.53 202
15585.71 243
15586.89 208
15588.07 239
15589.25 212
15590.43 239
15591.61 212
15592.79 249
15593.97 211
15595.15 212
15596.33 208
15597.51 228
15598.69 250
15599.87 241
15601.05 233
15602.23 207
15603.41 248
15604.59 228
15605.78 215
15606.96 203
15608.14 231
15609.32 255
15610.50 216
15611.68 225
15612.86 265
15614.04 229
15615.22 224
15616.40 241
15617.58 216
15618.76 272
15619.94 246
15621.12 272
15622.31 270
15623.49 247
15624.67 268
15625.85 276
15627.03 219
15628.21 252
15629.39 256
15630.57 245
15631.76 235
15632.94 273
15634.12 272
15635.30 292
15636.48 289
15637.66 275
15638.85 258
15640.03 290
15641.21 319
15642.39 274
15643.57 287
15644.75 281
15645.94 294
15647.12 273
15648.30 286
15649.48 282
15650.66 263
15651.85 276
15653.03 278
15654.21 319
15655.39 298
15656.58 292
15657.76 329
15658.94 325
15660.12 307
15661.31 322
15662.49 309
15663.67 308
15664.85 321
15666.04 297
15667.22 311
15668.40 322
15669.58 302
15670.77 309
15671.95 318
15673.13 335
15674.32 314
15675.50 358
15676.68 322
15677.87 353
15679.05 332
15680.23 299
15681.42 338
15682.60 331
15683.78 306
15684.97 272
15686.15 272
15687.33 273
15688.52 255
15689.70 258
15690.88 243
15692.07 258
15693.25 291
15694.44 262
15695.62 268
15696.80 271
15697.99 253
15699.17 296
15700.35 264
15701.54 253
15702.72 226
15703.91 301
15705.09 278
15706.28 275
15707.46 280
15708.64 278
15709.83 275
15711.01 261
15712.20 296
15713.38 303
15714.57 315
15715.75 272
15716.94 296
15718.12 286
15719.31 294
15720.49 301
15721.67 299
15722.86 266
15724.04 328
15725.23 297
15726.41 278
15727.60 314
15728.78 304
15729.97 336
15731.15 318
15732.34 291
15733.53 258
15734.71 285
15735.90 317
15737.08 285
15738.27 277
15739.45 273
15740.64 290
15741.82 295
15743.01 313
15744.19 294
15745.38 294
15746.57 297
15747.75 325
15748.94 320
15750.12 302
15751.31 306
15752.50 346
15753.68 328
15754.87 276
15756.05 318
15757.24 341
15758.43 330
15759.61 311
15760.80 343
15761.99 325
15763.17 342
15764.36 355
15765.54 308
15766.73 314
15767.92 309
15769.10 320
15770.29 352
15771.48 300
15772.66 326
15773.85 336
15775.04 309
15776.22 280
15777.41 296
15778.60 315
15779.79 316
15780.97 301
15782.16 323
15783.35 302
15784.53 339
15785.72 297
15786.91 292
15788.10 320
15789.28 314
15790.47 271
15791.66 298
15792.85 300
15794.03 273
15795.22 275
15796.41 288
15797.60 299
15798.78 293
15799.97 287
15801.16 269
15802.35 302
15803.54 299
15804.72 298
15805.91 300
15807.10 237
15808.29 254
15809.48 266
15810.66 240
15811.85 237
15813.04 242
15814.23 258
15815.42 256
15816.61 235
15817.79 233
15818.98 227
15820.17 242
15821.36 267
15822.55 243
15823.74 219
15824.93 249
15826.11 270
15827.30 276
15828.49 227
15829.68 201
15830.87 262
15832.06 249
15833.25 238
15834.44 230
15835.63 222
15836.82 226
15838.00 263
15839.19 265
15840.38 229
15841.57 263
15842.76 220
15843.95 256
15845.14 263
15846.33 226
15847.52 232
15848.71 270
15849.90 269
15851.09 259
15852.28 226
15853.47 263
15854.66 274
15855.85 240
15857.04 232
15858.23 250
15859.42 253
15860.61 234
15861.80 218
15862.99 262
15864.18 236
15865.37 253
15866.56 286
15867.75 252
15868.94 281
15870.13 254
15871.32 263
15872.51 264
15873.70 245
15874.89 230
15876.08 264
15877.27 258
15878.46 235
15879.66 209
15880.85 237
15882.04 221
15883.23 228
15884.42 219
15885.61 247
15886.80 265
15887.99 280
15889.18 254
15890.37 251
15891.57 239
15892.76 234
15893.95 282
15895.14 260
15896.33 257
15897.52 247
15898.71 307
15899.91 243
15901.10 234
15902.29 240
15903.48 253
15904.67 250
15905.86 283
15907.06 270
15908.25 263
15909.44 274
15910.63 272
15911.82 290
15913.02 276
15914.21 258
15915.40 257
15916.59 249
15917.78 250
15918.98 272
15920.17 286
15921.36 289
15922.55 286
15923.75 284
15924.94 268
15926.13 252
15927.32 264
15928.52 233
15929.71 258
15930.90 267
15932.09 252
15933.29 264
15934.48 295
15935.67 264
15936.87 247
15938.06 255
15939.25 255
15940.44 265
15941.64 264
15942.83 265
15944.02 270
15945.22 251
15946.41 262
15947.60 294
15948.80 259
15949.99 261
15951.18 250
15952.38 226
15953.57 234
15954.77 227
15955.96 211
15957.15 227
15958.35 238
15959.54 212
15960.73 211
15961.93 238
15963.12 204
15964.32 229
15965.51 229
15966.70 235
15967.90 212
15969.09 202
15970.29 188
15971.48 184
15972.67 217
15973.87 230
15975.06 219
15976.26 196
15977.45 204
15978.65 202
15979.84 199
15981.04 197
15982.23 187
15983.43 193
15984.62 194
15985.81 208
15987.01 196
15988.20 198
15989.40 200
15990.59 192
15991.79 186
15992.98 198
15994.18 181
15995.37 176
15996.57 182
15997.76 204
15998.96 232
16000.16 186
16001.35 187
16002.55 202
16003.74 184
16004.94 163
16006.13 157
16007.33 152
16008.52 183
16009.72 189
16010.92 206
16012.11 170
16013.31 182
16014.50 183
16015.70 189
16016.89 200
16018.09 181
16019.29 174
16020.48 179
16021.68 181
16022.87 196
16024.07 196
16025.27 196
16026.46 215
16027.66 189
16028.86 197
16030.05 189
16031.25 218
16032.45 207
16033.64 191
16034.84 195
16036.04 183
16037.23 206
16038.43 194
16039.63 187
16040.82 193
16042.02 170
16043.22 185
16044.41 195
16045.61 184
16046.81 183
16048.00 206
16049.20 168
16050.40 204
16051.60 197
16052.79 175
16053.99 189
16055.19 178
16056.39 161
16057.58 175
16058.78 163
16059.98 174
16061.18 173
16062.37 197
16063.57 160
16064.77 167
16065.97 176
16067.16 177
16068.36 170
16069.56 167
16070.76 182
16071.96 195
16073.15 196
16074.35 200
16075.55 220
16076.75 181
16077.95 166
16079.14 157
16080.34 166
16081.54 169
16082.74 158
16083.94 177
16085.14 198
16086.34 187
16087.53 160
16088.73 169
16089.93 197
16091.13 186
16092.33 178
16093.53 166
16094.73 177
16095.93 189
16097.12 152
16098.32 158
16099.52 158
16100.72 181
16101.92 182
16103.12 153
16104.32 182
16105.52 174
16106.72 182
16107.92 167
16109.12 174
16110.32 160
16111.52 171
16112.71 203
16113.91 173
16115.11 190
16116.31 195
16117.51 174
16118.71 182
16119.91 160
16121.11 182
16122.31 164
16123.51 147
16124.71 188
16125.91 183
16127.11 205
16128.31 162
16129.51 169
16130.71 190
16131.91 148
16133.11 150
16134.31 155
16135.51 175
16136.71 168
16137.92 154
16139.12 181
16140.32 174
16141.52 175
16142.72 185
16143.92 194
16145.12 185
16146.32 165
16147.52 181
16148.72 174
16149.92 178
16151.12 176
16152.32 184
16153.53 160
16154.73 142
16155.93 168
16157.13 180
16158.33 167
16159.53 147
16160.73 180
16161.93 177
16163.14 179
16164.34 148
16165.54 170
16166.74 179
16167.94 159
16169.14 152
16170.34 183
16171.55 165
16172.75 167
16173.95 165
16175.15 174
16176.35 140
16177.56 140
16178.76 174
16179.96 164
16181.16 171
16182.36 181
16183.57 160
16184.77 157
16185.97 159
16187.17 145
16188.38 159
16189.58 147
16190.78 138
16191.98 159
16193.18 153
16194.39 151
16195.59 185
16196.79 161
16198.00 166
16199.20 167
16200.40 183
16201.60 174
16202.81 172
16204.01 170
16205.21 157
16206.42 178
16207.62 186
16208.82 169
16210.02 188
16211.23 176
16212.43 181
16213.63 157
16214.84 157
16216.04 178
16217.24 169
16218.45 177
16219.65 175
16220.86 183
16222.06 170
16223.26 174
16224.47 172
16225.67 170
16226.87 160
16228.08 174
16229.28 169
16230.49 214
16231.69 187
16232.89 181
16234.10 205
16235.30 183
16236.51 167
16237.71 183
16238.91 201
16240.12 186
16241.32 208
16242.53 213
16243.73 203
16244.94 182
16246.14 193
16247.34 180
16248.55 197
16249.75 185
16250.96 180
16252.16 174
16253.37 187
16254.57 196
16255.78 217
16256.98 218
16258.19 209
16259.39 165
16260.60 234
16261.80 208
16263.01 174
16264.21 201
16265.42 207
16266.62 192
16267.83 192
16269.03 183
16270.24 187
16271.45 199
16272.65 184
16273.86 179
16275.06 230
16276.27 198
16277.47 196
16278.68 172
16279.88 176
16281.09 194
16282.30 204
16283.50 205
16284.71 183
16285.91 207
16287.12 205
16288.33 200
16289.53 191
16290.74 186
16291.94 184
16293.15 195
16294.36 206
16295.56 238
16296.77 217
16297.98 223
16299.18 200
16300.39 188
16301.60 182
16302.80 195
16304.01 204
16305.22 215
16306.42 223
16307.63 210
16308.84 204
16310.04 232
16311.25 207
16312.46 224
16313.66 207
16314.87 212
16316.08 230
16317.29 205
16318.49 220
16319.70 226
16320.91 210
16322.11 201
16323.32 206
16324.53 213
16325.74 213
16326.94 194
16328.15 197
16329.36 185
16330.57 199
16331.77 212
16332.98 206
16334.19 210
16335.40 200
16336.61 203
16337.81 155
16339.02 173
16340.23 157
16341.44 205
16342.65 223
16343.85 167
16345.06 196
16346.27 206
16347.48 197
16348.69 211
16349.90 160
16351.10 184
16352.31 196
16353.52 185
16354.73 175
16355.94 163
16357.15 168
16358.35 173
16359.56 182
16360.77 159
16361.98 172
16363.19 174
16364.40 179
16365.61 187
16366.82 188
16368.03 175
16369.23 162
16370.44 164
16371.65 172
16372.86 160
16374.07 164
16375.28 185
16376.49 154
16377.70 165
16378.91 157
16380.12 179
16381.33 178
16382.54 183
16383.75 159
16384.96 135
16386.17 158
16387.38 172
16388.59 149
16389.80 179
16391.01 186
16392.22 169
16393.43 180
16394.64 167
16395.85 173
16397.06 187
16398.27 174
16399.48 167
16400.69 168
16401.90 172
16403.11 174
16404.32 142
16405.53 163
16406.74 169
16407.95 159
16409.16 161
16410.37 155
16411.58 170
16412.79 158
16414.00 161
16415.21 171
16416.42 170
16417.63 162
16418.85 180
16420.06 170
16421.27 197
16422.48 199
16423.69 151
16424.90 163
16426.11 156
16427.32 195
16428.53 147
16429.75 179
16430.96 169
16432.17 156
16433.38 172
16434.59 186
16435.80 177
16437.01 167
16438.23 145
16439.44 167
16440.65 172
16441.86 166
16443.07 151
16444.28 177
16445.50 178
16446.71 154
16447.92 147
16449.13 165
16450.34 153
16451.56 156
16452.77 141
16453.98 155
16455.19 159
16456.41 153
16457.62 162
16458.83 141
16460.04 164
16461.26 145
16462.47 173
16463.68 148
16464.89 146
16466.11 161
16467.32 163
16468.53 151
16469.74 141
16470.96 141
16472.17 129
16473.38 164
16474.60 161
16475.81 165
16477.02 158
16478.23 164
16479.45 141
16480.66 182
16481.87 186
16483.09 141
16484.30 165
16485.51 163
16486.73 153
16487.94 154
16489.15 150
16490.37 169
16491.58 177
16492.80 166
16494.01 179
16495.22 153
16496.44 146
16497.65 161
16498.86 162
16500.08 135
16501.29 152
16502.51 168
16503.72 171
16504.93 155
16506.15 161
16507.36 154
16508.58 148
16509.79 149
16511.01 140
16512.22 153
16513.43 155
16514.65 162
16515.86 146
16517.08 191
16518.29 144
16519.51 178
16520.72 145
16521.94 156
16523.15 153
16524.37 165
16525.58 150
16526.80 150
16528.01 142
16529.23 156
16530.44 157
16531.66 152
16532.87 164
16534.09 157
16535.30 140
16536.52 138
16537.73 145
16538.95 143
16540.16 152
16541.38 145
16542.59 175
16543.81 144
16545.02 155
16546.24 161
16547.46 156
16548.67 160
16549.89 164
16551.10 153
16552.32 131
16553.54 177
16554.75 168
16555.97 161
16557.18 134
16558.40 152
16559.62 166
16560.83 151
16562.05 127
16563.26 136
16564.48 140
16565.70 152
16566.91 163
16568.13 157
16569.35 161
16570.56 165
16571.78 174
16573.00 177
16574.21 160
16575.43 150
16576.65 184
16577.86 159
16579.08 164
16580.30 156
16581.51 147
16582.73 158
16583.95 172
16585.16 172
16586.38 166
16587.60 162
16588.82 163
16590.03 158
16591.25 142
16592.47 162
16593.68 170
16594.90 167
16596.12 152
16597.34 166
16598.55 174
16599.77 156
16600.99 166
16602.21 184
16603.43 140
16604.64 151
16605.86 157
16607.08 151
16608.30 149
16609.51 130
16610.73 166
16611.95 165
16613.17 144
16614.39 120
16615.60 148
16616.82 155
16618.04 147
16619.26 135
16620.48 175
16621.70 154
16622.91 159
16624.13 131
16625.35 149
16626.57 145
16627.79 144
16629.01 159
16630.23 146
16631.45 138
16632.66 126
16633.88 167
16635.10 143
16636.32 128
16637.54 151
16638.76 173
16639.98 154
16641.20 173
16642.42 162
16643.64 158
16644.85 182
16646.07 187
16647.29 165
16648.51 129
16649.73 166
16650.95 157
16652.17 152
16653.39 137
16654.61 143
16655.83 127
16657.05 165
16658.27 147
16659.49 136
16660.71 157
16661.93 145
16663.15 165
16664.37 141
16665.59 133
16666.81 145
16668.03 152
16669.25 144
16670.47 177
16671.69 141
16672.91 143
16674.13 128
16675.35 179
16676.57 157
16677.79 153
16679.01 152
16680.23 150
16681.45 143
16682.67 156
16683.89 137
16685.11 163
16686.34 164
16687.56 143
16688.78 153
16690.00 136
16691.22 162
16692.44 165
16693.66 140
16694.88 115
16696.10 154
16697.32 156
16698.55 139
16699.77 149
16700.99 147
16702.21 148
16703.43 139
16704.65 140
16705.87 144
16707.10 184
16708.32 141
16709.54 135
16710.76 127
16711.98 138
16713.20 155
16714.43 167
16715.65 121
16716.87 138
16718.09 140
16719.31 161
16720.54 130
16721.76 161
16722.98 136
16724.20 139
16725.42 165
16726.65 159
16727.87 131
16729.09 141
16730.31 146
16731.54 148
16732.76 155
16733.98 166
16735.20 137
16736.43 150
16737.65 169
16738.87 147
16740.09 152
16741.32 133
16742.54 118
16743.76 141
16744.99 114
16746.21 129
16747.43 154
16748.65 172
16749.88 153
16751.10 137
16752.32 112
16753.55 171
16754.77 151
16755.99 147
16757.22 151
16758.44 144
16759.66 160
16760.89 152
16762.11 160
16763.33 149
16764.56 141
16765.78 131
16767.01 145
16768.23 129
16769.45 132
16770.68 132
16771.90 144
16773.12 128
16774.35 140
16775.57 120
16776.80 138
16778.02 168
16779.25 170
16780.47 140
16781.69 135
16782.92 160
16784.14 152
16785.37 174
16786.59 122
16787.82 148
16789.04 119
16790.27 147
16791.49 129
16792.71 151
16793.94 147
16795.16 156
16796.39 144
16797.61 134
16798.84 162
16800.06 149
16801.29 153
16802.51 136
16803.74 161
16804.96 136
16806.19 147
16807.41 151
16808.64 166
16809.86 148
16811.09 166
16812.32 167
16813.54 133
16814.77 145
16815.99 157
16817.22 168
16818.44 138
16819.67 142
16820.89 162
16822.12 156
16823.35 120
16824.57 153
16825.80 125
16827.02 150
16828.25 146
16829.48 156
16830.70 152
16831.93 148
16833.15 154
16834.38 165
16835.61 172
16836.83 170
16838.06 161
16839.29 159
16840.51 150
16841.74 132
16842.96 162
16844.19 160
16845.42 162
16846.64 138
16847.87 147
16849.10 150
16850.32 150
16851.55 143
16852.78 162
16854.01 156
16855.23 179
16856.46 165
16857.69 143
16858.91 155
16860.14 158
16861.37 183
16862.59 162
16863.82 161
16865.05 176
16866.28 179
16867.50 193
16868.73 178
16869.96 178
16871.19 196
16872.41 171
16873.64 197
16874.87 196
16876.10 164
16877.33 175
16878.55 177
16879.78 198
16881.01 182
16882.24 196
16883.46 174
16884.69 191
16885.92 194
16887.15 173
16888.38 192
16889.61 195
16890.83 201
16892.06 210
16893.29 203
16894.52 204
16895.75 215
16896.98 223
16898.20 235
16899.43 186
16900.66 178
16901.89 177
16903.12 211
16904.35 179
16905.58 175
16906.80 171
16908.03 184
16909.26 160
16910.49 163
16911.72 148
16912.95 159
16914.18 167
16915.41 152
16916.64 130
16917.87 148
16919.10 170
16920.33 173
16921.55 161
16922.78 145
16924.01 155
16925.24 155
16926.47 153
16927.70 158
16928.93 185
16930.16 175
16931.39 172
16932.62 159
16933.85 165
16935.08 143
16936.31 155
16937.54 199
16938.77 171
16940.00 185
16941.23 156
16942.46 179
16943.69 152
16944.92 159
16946.15 174
16947.38 177
16948.61 146
16949.84 143
16951.07 143
16952.30 141
16953.53 152
16954.76 171
16956.00 159
16957.23 128
16958.46 158
16959.69 147
16960.92 141
16962.15 150
16963.38 166
16964.61 146
16965.84 156
16967.07 156
16968.30 159
16969.54 149
16970.77 154
16972.00 150
16973.23 143
16974.46 172
16975.69 157
16976.92 162
16978.15 157
16979.39 144
16980.62 157
16981.85 177
16983.08 139
16984.31 170
16985.54 137
16986.78 159
16988.01 153
16989.24 129
16990.47 155
16991.70 147
16992.94 158
16994.17 141
16995.40 144
16996.63 129
16997.86 158
16999.10 159
17000.33 163
17001.56 161
17002.79 148
17004.03 171
17005.26 169
17006.49 160
17007.72 143
17008.96 143
17010.19 145
17011.42 162
17012.65 168
17013.89 158
17015.12 182
17016.35 160
17017.58 146
17018.82 134
17020.05 134
17021.28 164
17022.52 168
17023.75 165
17024.98 135
17026.22 149
17027.45 154
17028.68 165
17029.92 151
17031.15 123
17032.38 123
17033.62 160
17034.85 154
17036.08 143
17037.32 133
17038.55 133
17039.78 165
17041.02 155
17042.25 143
17043.49 120
17044.72 137
17045.95 156
17047.19 153
17048.42 136
17049.66 121
17050.89 142
17052.12 154
17053.36 152
17054.59 131
17055.83 113
17057.06 146
17058.29 134
17059.53 133
17060.76 119
17062.00 133
17063.23 185
17064.47 151
17065.70 136
17066.94 126
17068.17 141
17069.41 137
17070.64 155
17071.88 156
17073.11 130
17074.35 119
17075.58 143
17076.82 156
17078.05 133
17079.29 135
17080.52 145
17081.76 151
17082.99 143
17084.23 125
17085.46 142
17086.70 142
17087.93 148
17089.17 132
17090.40 120
17091.64 122
17092.87 136
17094.11 148
17095.35 144
17096.58 122
17097.82 132
17099.05 161
17100.29 176
17101.53 136
17102.76 138
17104.00 149
17105.23 152
17106.47 160
17107.71 147
17108.94 132
17110.18 125
17111.41 134
17112.65 126
17113.89 138
17115.12 127
17116.36 128
17117.60 141
17118.83 136
17120.07 145
17121.31 138
17122.54 132
17123.78 135
17125.02 130
17126.25 131
17127.49 140
17128.73 139
17129.96 127
17131.20 133
17132.44 125
17133.68 131
17134.91 139
17136.15 140
17137.39 133
17138.62 137
17139.86 137
17141.10 149
17142.34 152
17143.57 152
17144.81 145
17146.05 127
17147.29 140
17148.52 146
17149.76 122
17151.00 149
17152.24 133
17153.48 117
17154.71 134
17155.95 131
17157.19 137
17158.43 140
17159.66 168
17160.90 146
17162.14 141
17163.38 116
17164.62 146
17165.86 147
17167.09 127
17168.33 112
17169.57 144
17170.81 123
17172.05 134
17173.29 128
17174.52 134
17175.76 123
17177.00 147
17178.24 119
17179.48 122
17180.72 116
17181.96 142
17183.20 146
17184.43 146
17185.67 114
17186.91 135
17188.15 135
17189.39 129
17190.63 121
17191.87 132
17193.11 122
17194.35 139
17195.59 145
17196.83 151
17198.07 151
17199.31 120
17200.55 146
17201.78 138
17203.02 134
17204.26 135
17205.50 142
17206.74 137
17207.98 122
17209.22 147
17210.46 156
17211.70 127
17212.94 132
17214.18 136
17215.42 144
17216.66 141
17217.90 117
17219.14 117
17220.38 132
17221.62 129
17222.86 132
17224.10 134
17225.34 132
17226.59 125
17227.83 124
17229.07 150
17230.31 125
17231.55 118
17232.79 136
17234.03 139
17235.27 163
17236.51 134
17237.75 124
17238.99 139
17240.23 118
17241.47 128
17242.72 136
17243.96 158
17245.20 138
17246.44 128
17247.68 129
17248.92 130
17250.16 137
17251.40 108
17252.65 136
17253.89 141
17255.13 144
17256.37 133
17257.61 129
17258.85 155
17260.09 135
17261.34 158
17262.58 131
17263.82 142
17265.06 139
17266.30 135
17267.55 120
17268.79 128
17270.03 126
17271.27 122
17272.51 132
17273.76 117
17275.00 127
17276.24 111
17277.48 131
17278.72 126
17279.97 136
17281.21 105
17282.45 131
17283.69 106
17284.94 139
17286.18 117
17287.42 119
17288.67 121
17289.91 129
17291.15 147
17292.39 132
17293.64 118
17294.88 121
17296.12 104
17297.37 121
17298.61 129
17299.85 123
17301.09 119
17302.34 145
17303.58 118
17304.82 127
17306.07 131
17307.31 142
17308.55 159
17309.80 140
17311.04 125
17312.29 111
17313.53 119
17314.77 141
17316.02 136
17317.26 124
17318.50 121
17319.75 133
17320.99 149
17322.24 105
17323.48 108
17324.72 100
17325.97 127
17327.21 141
17328.46 123
17329.70 121
17330.94 125
17332.19 142
17333.43 127
17334.68 116
17335.92 133
17337.17 135
17338.41 126
17339.65 144
17340.90 129
17342.14 108
17343.39 133
17344.63 137
17345.88 101
17347.12 120
17348.37 126
17349.61 122
17350.86 135
17352.10 117
17353.35 122
17354.59 126
17355.84 121
17357.08 119
17358.33 122
17359.57 129
17360.82 109
17362.06 123
17363.31 129
17364.55 142
17365.80 121
17367.05 116
17368.29 139
17369.54 119
17370.78 111
17372.03 112
17373.27 123
17374.52 123
17375.77 118
17377.01 120
17378.26 116
17379.50 108
17380.75 122
17382.00 126
17383.24 131
17384.49 139
17385.73 140
17386.98 132
17388.23 125
17389.47 117
17390.72 116
17391.97 128
17393.21 137
17394.46 118
17395.71 136
17396.95 135
17398.20 117
17399.45 136
17400.69 117
17401.94 110
17403.19 123
17404.43 138
17405.68 134
17406.93 131
17408.17 130
17409.42 139
17410.67 130
17411.91 119
17413.16 131
17414.41 122
17415.66 126
17416.90 100
17418.15 121
17419.40 116
17420.65 114
17421.89 131
17423.14 146
17424.39 136
17425.64 132
17426.88 118
17428.13 118
17429.38 116
17430.63 137
17431.87 131
17433.12 122
17434.37 118
17435.62 138
17436.87 148
17438.11 122
17439.36 135
17440.61 141
17441.86 134
17443.11 138
17444.36 135
17445.60 132
17446.85 146
17448.10 113
17449.35 125
17450.60 113
17451.85 125
17453.10 123
17454.34 122
17455.59 136
17456.84 126
17458.09 128
17459.34 117
17460.59 122
17461.84 93
17463.09 113
17464.33 124
17465.58 124
17466.83 125
17468.08 128
17469.33 133
17470.58 140
17471.83 126
17473.08 128
17474.33 117
17475.58 127
17476.83 118
17478.08 147
17479.33 136
17480.58 109
17481.83 114
17483.08 107
17484.33 125
17485.58 149
17486.83 117
17488.07 108
17489.32 114
17490.57 110
17491.82 134
17493.07 132
17494.32 146
17495.58 126
17496.83 131
17498.08 129
17499.33 120
17500.58 125
17501.83 118
17503.08 146
17504.33 137
17505.58 137
17506.83 110
17508.08 134
17509.33 132
17510.58 130
17511.83 130
17513.08 122
17514.33 135
17515.58 128
17516.83 130
17518.09 122
17519.34 144
17520.59 156
17521.84 129
17523.09 124
17524.34 125
17525.59 155
17526.84 145
17528.09 140
17529.35 117
17530.60 136
17531.85 137
17533.10 140
17534.35 127
17535.60 134
17536.86 144
17538.11 139
17539.36 115
17540.61 116
17541.86 127
17543.11 133
17544.37 143
17545.62 138
17546.87 127
17548.12 142
17549.37 103
17550.63 110
17551.88 148
17553.13 148
17554.38 146
17555.63 127
17556.89 130
17558.14 145
17559.39 136
17560.64 159
17561.90 131
17563.15 138
17564.40 150
17565.65 128
17566.91 160
17568.16 143
17569.41 158
17570.67 141
17571.92 157
17573.17 118
17574.42 131
17575.68 134
17576.93 120
17578.18 144
17579.44 114
17580.69 159
17581.94 118
17583.20 132
17584.45 125
17585.70 118
17586.96 125
17588.21 98
17589.46 127
17590.72 121
17591.97 114
17593.22 140
17594.48 145
17595.73 145
17596.99 154
17598.24 174
17599.49 161
17600.75 122
17602.00 120
17603.26 175
17604.51 142
17605.76 151
17607.02 128
17608.27 140
17609.53 134
17610.78 106
17612.03 132
17613.29 141
17614.54 168
17615.80 162
17617.05 148
17618.31 132
17619.56 140
17620.82 142
17622.07 153
17623.33 125
17624.58 131
17625.83 160
17627.09 142
17628.34 146
17629.60 120
17630.85 132
17632.11 129
17633.36 122
17634.62 113
17635.88 131
17637.13 151
17638.39 127
17639.64 128
17640.90 139
17642.15 129
17643.41 136
17644.66 139
17645.92 119
17647.17 130
17648.43 133
17649.68 131
17650.94 126
17652.20 115
17653.45 124
17654.71 146
17655.96 139
17657.22 120
17658.48 127
17659.73 138
17660.99 139
17662.24 120
17663.50 138
17664.76 136
17666.01 121
17667.27 113
17668.53 139
17669.78 150
17671.04 122
17672.29 113
17673.55 127
17674.81 130
17676.06 116
17677.32 133
17678.58 129
17679.83 143
17681.09 138
17682.35 128
17683.60 127
17684.86 110
17686.12 133
17687.38 135
17688.63 102
17689.89 126
17691.15 108
17692.40 128
17693.66 115
17694.92 124
17696.18 126
17697.43 159
17698.69 109
17699.95 144
17701.21 161
17702.46 126
17703.72 115
17704.98 103
17706.24 150
17707.49 115
17708.75 148
17710.01 117
17711.27 124
17712.53 101
17713.78 116
17715.04 125
17716.30 149
17717.56 119
17718.82 119
17720.07 115
17721.33 138
17722.59 115
17723.85 122
17725.11 133
17726.36 106
17727.62 120
17728.88 113
17730.14 120
17731.40 116
17732.66 116
17733.92 109
17735.17 118
17736.43 123
17737.69 104
17738.95 134
17740.21 133
17741.47 105
17742.73 125
17743.99 118
17745.25 129
17746.51 153
17747.76 114
17749.02 119
17750.28 119
17751.54 111
17752.80 128
17754.06 152
17755.32 116
17756.58 100
17757.84 129
17759.10 102
17760.36 115
17761.62 124
17762.88 134
17764.14 111
17765.40 114
17766.66 134
17767.92 112
17769.18 99
17770.44 122
17771.70 111
17772.96 103
17774.22 123
17775.48 130
17776.74 123
17778.00 151
17779.26 113
17780.52 132
17781.78 115
17783.04 96
17784.30 116
17785.56 102
17786.82 122
17788.08 109
17789.34 115
17790.60 97
17791.86 96
17793.12 118
17794.38 112
17795.65 125
17796.91 114
17798.17 119
17799.43 122
17800.69 154
17801.95 122
17803.21 117
17804.47 134
17805.73 114
17807.00 117
17808.26 124
17809.52 133
17810.78 121
17812.04 97
17813.30 90
17814.56 112
17815.83 122
17817.09 112
17818.35 118
17819.61 106
17820.87 125
17822.13 105
17823.40 119
17824.66 101
17825.92 122
17827.18 122
17828.44 99
17829.71 98
17830.97 122
17832.23 119
17833.49 118
17834.75 117
17836.02 105
17837.28 102
17838.54 113
17839.80 123
17841.07 119
17842.33 133
17843.59 100
17844.85 96
17846.12 122
17847.38 134
17848.64 113
17849.91 109
17851.17 112
17852.43 116
17853.69 131
17854.96 132
17856.22 114
17857.48 110
17858.75 106
17860.01 119
17861.27 122
17862.54 104
17863.80 117
17865.06 129
17866.33 117
17867.59 108
17868.85 103
17870.12 111
17871.38 119
17872.64 121
17873.91 106
17875.17 130
17876.43 112
17877.70 131
17878.96 94
17880.23 112
17881.49 111
17882.75 129
17884.02 136
17885.28 134
17886.55 106
17887.81 90
17889.07 124
17890.34 110
17891.60 133
17892.87 116
17894.13 124
17895.40 126
17896.66 122
17897.92 117
17899.19 134
17900.45 119
17901.72 136
17902.98 101
17904.25 117
17905.51 103
17906.78 122
17908.04 120
17909.31 117
17910.57 128
17911.84 127
17913.10 129
17914.37 107
17915.63 118
17916.90 100
17918.16 119
17919.43 117
17920.69 124
17921.96 118
17923.22 103
17924.49 120
17925.75 118
17927.02 125
17928.29 110
17929.55 101
17930.82 108
17932.08 132
17933.35 114
17934.61 103
17935.88 116
17937.15 102
17938.41 131
17939.68 113
17940.94 118
17942.21 108
17943.48 121
17944.74 128
17946.01 117
17947.28 125
17948.54 115
17949.81 115
17951.07 117
17952.34 115
17953.61 118
17954.87 115
17956.14 103
17957.41 125
17958.67 143
17959.94 137
17961.21 143
17962.47 92
17963.74 124
17965.01 117
17966.27 105
17967.54 113
17968.81 106
17970.08 134
17971.34 123
17972.61 125
17973.88 101
17975.14 130
17976.41 96
17977.68 107
17978.95 110
17980.21 115
17981.48 110
17982.75 106
17984.02 130
17985.28 135
17986.55 131
17987.82 130
17989.09 113
17990.35 109
17991.62 117
17992.89 122
17994.16 101
17995.43 114
17996.69 122
17997.96 128
17999.23 113
18000.50 119
18001.77 125
18003.03 114
18004.30 138
18005.57 102
18006.84 112
18008.11 113
18009.38 118
18010.64 112
18011.91 117
18013.18 109
18014.45 107
18015.72 110
18016.99 120
18018.26 125
18019.53 96
18020.79 112
18022.06 118
18023.33 108
18024.60 106
18025.87 127
18027.14 132
18028.41 118
18029.68 115
18030.95 107
18032.22 118
18033.48 127
18034.75 139
18036.02 101
18037.29 126
18038.56 117
18039.83 128
18041.10 109
18042.37 101
18043.64 117
18044.91 134
18046.18 128
18047.45 97
18048.72 126
18049.99 123
18051.26 122
18052.53 96
18053.80 107
18055.07 122
18056.34 128
18057.61 94
18058.88 96
18060.15 98
18061.42 90
18062.69 111
18063.96 126
18065.23 110
18066.50 111
18067.77 136
18069.04 138
18070.31 110
18071.58 94
18072.86 91
18074.13 122
18075.40 123
18076.67 99
18077.94 102
18079.21 120
18080.48 106
18081.75 98
18083.02 124
18084.29 107
18085.56 101
18086.84 135
18088.11 124
18089.38 98
18090.65 117
18091.92 120
18093.19 137
18094.46 130
18095.74 110
18097.01 126
18098.28 106
18099.55 114
18100.82 113
18102.09 137
18103.37 125
18104.64 119
18105.91 104
18107.18 123
18108.45 108
18109.72 105
18111.00 123
18112.27 127
18113.54 114
18114.81 125
18116.09 161
18117.36 150
18118.63 113
18119.90 118
18121.17 116
18122.45 139
18123.72 130
18124.99 94
18126.26 111
18127.54 130
18128.81 115
18130.08 140
18131.36 116
18132.63 124
18133.90 133
18135.17 127
18136.45 114
18137.72 112
18138.99 117
18140.27 111
18141.54 130
18142.81 119
18144.09 88
18145.36 112
18146.63 120
18147.91 88
18149.18 112
18150.45 127
18151.73 132
18153.00 115
18154.27 126
18155.55 92
18156.82 105
18158.09 100
18159.37 114
18160.64 103
18161.91 115
18163.19 125
18164.46 107
18165.74 107
18167.01 122
18168.28 110
18169.56 133
18170.83 120
18172.11 122
18173.38 111
18174.66 96
18175.93 103
18177.20 108
18178.48 113
18179.75 100
18181.03 111
18182.30 122
18183.58 121
18184.85 129
18186.13 108
18187.40 123
18188.68 129
18189.95 120
18191.23 124
18192.50 130
18193.78 121
18195.05 102
18196.33 109
18197.60 112
18198.88 90
18200.15 106
18201.43 125
18202.70 104
18203.98 93
18205.25 110
18206.53 126
18207.80 115
18209.08 138
18210.35 130
18211.63 134
18212.90 102
18214.18 100
18215.46 115
18216.73 124
18218.01 121
18219.28 126
18220.56 116
18221.84 107
18223.11 116
18224.39 112
18225.66 104
18226.94 119
18228.22 130
18229.49 113
18230.77 114
18232.04 95
18233.32 103
18234.60 114
18235.87 118
18237.15 92
18238.43 105
18239.70 114
18240.98 118
18242.26 99
18243.53 102
18244.81 100
18246.09 103
18247.36 104
18248.64 124
18249.92 124
18251.19 110
18252.47 119
18253.75 123
18255.03 138
18256.30 103
18257.58 126
18258.86 113
18260.13 116
18261.41 91
18262.69 112
18263.97 91
18265.24 134
18266.52 118
18267.80 127
18269.08 117
18270.35 119
18271.63 152
18272.91 124
18274.19 130
18275.47 128
18276.74 117
18278.02 109
18279.30 114
18280.58 113
18281.85 115
18283.13 107
18284.41 103
18285.69 118
18286.97 123
18288.25 124
18289.52 113
18290.80 122
18292.08 117
18293.36 133
18294.64 106
18295.92 118
18297.19 120
18298.47 101
18299.75 101
18301.03 101
18302.31 96
18303.59 119
18304.87 93
18306.15 126
18307.43 108
18308.70 122
18309.98 107
18311.26 112
18312.54 121
18313.82 116
18315.10 140
18316.38 119
18317.66 129
18318.94 126
18320.22 121
18321.50 128
18322.78 153
18324.06 144
18325.34 120
18326.61 124
18327.89 109
18329.17 115
18330.45 135
18331.73 137
18333.01 123
18334.29 93
18335.57 111
18336.85 109
18338.13 125
18339.41 110
18340.69 102
18341.97 122
18343.25 119
18344.53 142
18345.81 104
18347.09 124
18348.37 116
18349.66 109
18350.94 125
18352.22 137
18353.50 134
18354.78 123
18356.06 132
18357.34 106
18358.62 113
18359.90 116
18361.18 122
18362.46 126
18363.74 136
18365.02 108
18366.30 129
18367.59 109
18368.87 114
18370.15 119
18371.43 129
18372.71 106
18373.99 126
18375.27 132
18376.55 113
18377.84 118
18379.12 120
18380.40 119
18381.68 109
18382.96 118
18384.24 95
18385.53 126
18386.81 123
18388.09 128
18389.37 120
18390.65 113
18391.93 108
18393.22 102
18394.50 127
18395.78 111
18397.06 120
18398.34 124
18399.63 117
18400.91 125
18402.19 105
18403.47 116
18404.76 128
18406.04 134
18407.32 141
18408.60 131
18409.89 136
18411.17 110
18412.45 104
18413.73 112
18415.02 107
18416.30 139
18417.58 104
18418.86 110
18420.15 132
18421.43 125
18422.71 103
18424.00 109
18425.28 119
18426.56 117
18427.85 115
18429.13 141
18430.41 117
18431.70 112
18432.98 112
18434.26 98
18435.55 115
18436.83 103
18438.11 127
18439.40 107
18440.68 95
18441.96 104
18443.25 136
18444.53 94
18445.81 123
18447.10 117
18448.38 123
18449.67 107
18450.95 99
18452.23 124
18453.52 136
18454.80 117
18456.09 128
18457.37 120
18458.66 107
18459.94 124
18461.22 122
18462.51 125
18463.79 93
18465.08 101
18466.36 117
18467.65 119
18468.93 111
18470.22 114
18471.50 98
18472.78 109
18474.07 128
18475.35 101
18476.64 138
18477.92 131
18479.21 117
18480.49 113
18481.78 113
18483.06 100
18484.35 105
18485.63 119
18486.92 119
18488.20 112
18489.49 121
18490.78 94
18492.06 128
18493.35 96
18494.63 95
18495.92 114
18497.20 126
18498.49 109
18499.77 101
18501.06 117
18502.35 99
18503.63 120
18504.92 113
18506.20 97
18507.49 105
18508.78 107
18510.06 133
18511.35 115
18512.63 97
18513.92 112
18515.21 138
18516.49 118
18517.78 107
18519.06 125
18520.35 130
18521.64 112
18522.92 98
18524.21 109
18525.50 124
18526.78 115
18528.07 118
18529.36 112
18530.64 109
18531.93 105
18533.22 109
18534.50 117
18535.79 125
18537.08 132
18538.37 124
18539.65 121
18540.94 129
18542.23 120
18543.51 120
18544.80 118
18546.09 128
18547.38 150
18548.66 117
18549.95 101
18551.24 102
18552.53 145
18553.81 129
18555.10 105
18556.39 116
18557.68 135
18558.96 137
18560.25 118
18561.54 116
18562.83 120
18564.11 136
18565.40 112
18566.69 127
18567.98 123
18569.27 119
18570.56 115
18571.84 128
18573.13 126
18574.42 103
18575.71 125
18577.00 133
18578.28 123
18579.57 110
18580.86 117
18582.15 139
18583.44 145
18584.73 111
18586.02 106
18587.31 118
18588.59 115
18589.88 131
18591.17 130
18592.46 129
18593.75 123
18595.04 130
18596.33 139
18597.62 126
18598.91 121
18600.19 134
18601.48 131
18602.77 128
18604.06 129
18605.35 129
18606.64 130
18607.93 138
18609.22 131
18610.51 97
18611.80 139
18613.09 164
18614.38 169
18615.67 124
18616.96 118
18618.25 161
18619.54 137
18620.83 121
18622.12 131
18623.41 129
18624.70 140
18625.99 119
18627.28 102
18628.57 109
18629.86 105
18631.15 140
18632.44 153
18633.73 132
18635.02 117
18636.31 138
18637.60 150
18638.89 122
18640.18 137
18641.47 131
18642.76 109
18644.05 140
18645.34 126
18646.63 109
18647.93 109
18649.22 158
18650.51 145
18651.80 134
18653.09 107
18654.38 111
18655.67 124
18656.96 134
18658.25 125
18659.55 100
18660.84 110
18662.13 142
18663.42 135
18664.71 116
18666.00 115
18667.29 111
18668.58 113
18669.88 97
18671.17 135
18672.46 100
18673.75 106
18675.04 114
18676.34 129
18677.63 118
18678.92 110
18680.21 110
18681.50 136
18682.79 115
18684.09 108
18685.38 115
18686.67 115
18687.96 100
18689.26 91
18690.55 114
18691.84 148
18693.13 130
18694.43 151
18695.72 144
18697.01 111
18698.30 109
18699.60 117
18700.89 118
18702.18 115
18703.47 114
18704.77 109
18706.06 98
18707.35 87
18708.65 90
18709.94 111
18711.23 109
18712.52 117
18713.82 106
18715.11 112
18716.40 80
18717.70 111
18718.99 113
18720.28 116
18721.58 136
18722.87 116
18724.16 114
18725.46 128
18726.75 126
18728.04 110
18729.34 106
18730.63 104
18731.93 123
18733.22 116
18734.51 112
18735.81 109
18737.10 126
18738.40 123
18739.69 136
18740.98 110
18742.28 103
18743.57 126
18744.87 116
18746.16 100
18747.45 131
18748.75 111
18750.04 119
18751.34 138
18752.63 108
18753.93 111
18755.22 106
18756.52 147
18757.81 126
18759.10 139
18760.40 117
18761.69 125
18762.99 132
18764.28 121
18765.58 106
18766.87 91
18768.17 113
18769.46 127
18770.76 124
18772.05 97
18773.35 98
18774.64 106
18775.94 122
18777.23 126
18778.53 121
18779.83 108
18781.12 105
18782.42 109
18783.71 118
18785.01 107
18786.30 106
18787.60 141
18788.89 134
18790.19 112
18791.49 97
18792.78 117
18794.08 121
18795.37 112
18796.67 110
18797.97 117
18799.26 133
18800.56 128
18801.85 105
18803.15 126
18804.45 119
18805.74 104
18807.04 129
18808.34 96
18809.63 101
18810.93 118
18812.23 113
18813.52 134
18814.82 118
18816.12 111
18817.41 130
18818.71 116
18820.01 109
18821.30 108
18822.60 116
18823.90 117
18825.19 115
18826.49 119
18827.79 111
18829.08 115
18830.38 111
18831.68 96
18832.98 124
18834.27 104
18835.57 108
18836.87 111
18838.17 104
18839.46 101
18840.76 109
18842.06 99
18843.36 100
18844.65 124
18845.95 106
18847.25 110
18848.55 131
18849.84 122
18851.14 120
18852.44 91
18853.74 103
18855.04 104
18856.33 120
18857.63 113
18858.93 122
18860.23 113
18861.53 117
18862.83 103
18864.12 103
18865.42 124
18866.72 123
18868.02 95
18869.32 101
18870.62 103
18871.91 110
18873.21 111
18874.51 111
18875.81 110
18877.11 111
18878.41 127
18879.71 106
18881.01 99
18882.30 91
18883.60 100
18884.90 95
18886.20 102
18887.50 109
18888.80 105
18890.10 112
18891.40 110
18892.70 109
18894.00 118
18895.30 116
18896.60 128
18897.90 109
18899.19 102
18900.49 101
18901.79 125
18903.09 136
18904.39 120
18905.69 115
18906.99 111
18908.29 101
18909.59 99
18910.89 82
18912.19 111
18913.49 121
18914.79 127
18916.09 125
18917.39 126
18918.69 122
18919.99 107
18921.29 123
18922.59 103
18923.89 115
18925.20 118
18926.50 124
18927.80 115
18929.10 99
18930.40 123
18931.70 122
18933.00 125
18934.30 124
18935.60 114
18936.90 111
18938.20 115
18939.50 124
18940.80 111
18942.10 110
18943.41 105
18944.71 105
18946.01 115
18947.31 138
18948.61 132
18949.91 108
18951.21 100
18952.51 114
18953.82 103
18955.12 123
18956.42 130
18957.72 91
18959.02 107
18960.32 105
18961.63 119
18962.93 110
18964.23 114
18965.53 114
18966.83 125
18968.13 117
18969.44 110
18970.74 104
18972.04 113
18973.34 117
18974.64 120
18975.95 130
18977.25 108
18978.55 114
18979.85 118
18981.16 128
18982.46 119
18983.76 104
18985.06 125
18986.37 120
18987.67 106
18988.97 113
18990.27 93
18991.58 119
18992.88 129
18994.18 130
18995.48 119
18996.79 88
18998.09 113
18999.39 125
19000.70 123
19002.00 101
19003.30 103
19004.61 115
19005.91 124
19007.21 128
19008.52 111
19009.82 107
19011.12 123
19012.43 128
19013.73 112
19015.03 96
19016.34 82
19017.64 91
19018.94 110
19020.25 120
19021.55 100
19022.86 97
19024.16 115
19025.46 127
19026.77 95
19028.07 112
19029.37 95
19030.68 102
19031.98 126
19033.29 101
19034.59 110
19035.90 88
19037.20 112
19038.50 106
19039.81 107
19041.11 106
19042.42 95
19043.72 134
19045.03 118
19046.33 96
19047.64 91
19048.94 102
19050.25 110
19051.55 101
19052.85 100
19054.16 99
19055.46 116
19056.77 109
19058.07 80
19059.38 86
19060.68 95
19061.99 117
19063.30 102
19064.60 117
19065.91 90
19067.21 92
19068.52 108
19069.82 123
19071.13 117
19072.43 101
19073.74 92
19075.04 110
19076.35 110
19077.66 90
19078.96 87
19080.27 135
19081.57 111
19082.88 97
19084.18 108
19085.49 112
19086.80 124
19088.10 100
19089.41 112
19090.71 105
19092.02 113
19093.33 115
19094.63 93
19095.94 91
19097.25 104
19098.55 121
19099.86 117
19101.17 106
19102.47 79
19103.78 101
19105.08 113
19106.39 118
19107.70 91
19109.01 90
19110.31 107
19111.62 108
19112.93 85
19114.23 105
19115.54 97
19116.85 109
19118.15 92
19119.46 105
19120.77 103
19122.08 110
19123.38 123
19124.69 113
19126.00 104
19127.30 105
19128.61 113
19129.92 124
19131.23 96
19132.53 85
19133.84 101
19135.15 118
19136.46 103
19137.77 83
19139.07 118
19140.38 95
19141.69 110
19143.00 104
19144.30 111
19145.61 141
19146.92 90
19148.23 110
19149.54 118
19150.84 104
19152.15 113
19153.46 90
19154.77 103
19156.08 113
19157.39 110
19158.70 121
19160.00 113
19161.31 125
19162.62 110
19163.93 119
19165.24 107
19166.55 112
19167.86 129
19169.16 120
19170.47 122
19171.78 93
19173.09 106
19174.40 117
19175.71 137
19177.02 117
19178.33 108
19179.64 112
19180.95 102
19182.26 106
19183.56 107
19184.87 113
19186.18 132
19187.49 118
19188.80 121
19190.11 84
19191.42 92
19192.73 117
19194.04 105
19195.35 131
19196.66 79
19197.97 108
19199.28 108
19200.59 123
19201.90 105
19203.21 92
19204.52 111
19205.83 123
19207.14 96
19208.45 112
19209.76 93
19211.07 91
19212.38 108
19213.69 106
19215.00 103
19216.31 114
19217.62 133
19218.93 127
19220.24 137
19221.55 107
19222.86 94
19224.18 112
19225.49 124
19226.80 112
19228.11 105
19229.42 108
19230.73 106
19232.04 107
19233.35 80
19234.66 81
19235.97 99
19237.28 98
19238.60 105
19239.91 104
19241.22 104
19242.53 120
19243.84 98
19245.15 110
19246.46 110
19247.78 120
19249.09 101
19250.40 115
19251.71 108
19253.02 77
19254.33 128
19255.65 122
19256.96 112
19258.27 92
19259.58 127
19260.89 126
19262.21 110
19263.52 111
19264.83 120
19266.14 128
19267.45 121
19268.77 107
19270.08 97
19271.39 91
19272.70 102
19274.02 122
19275.33 111
19276.64 102
19277.95 96
19279.27 106
19280.58 106
19281.89 107
19283.20 111
19284.52 122
19285.83 106
19287.14 125
19288.45 127
19289.77 102
19291.08 113
19292.39 100
19293.71 97
19295.02 105
19296.33 114
19297.65 115
19298.96 125
19300.27 106
19301.59 106
19302.90 110
19304.21 134
19305.53 105
19306.84 127
19308.15 106
19309.47 128
19310.78 118
19312.09 108
19313.41 100
19314.72 87
19316.04 107
19317.35 93
19318.66 111
19319.98 112
19321.29 111
19322.61 115
19323.92 107
19325.23 102
19326.55 97
19327.86 96
19329.18 117
19330.49 96
19331.81 91
19333.12 99
19334.43 93
19335.75 107
19337.06 104
19338.38 105
19339.69 114
19341.01 112
19342.32 82
19343.64 104
19344.95 106
19346.27 99
19347.58 100
19348.90 106
19350.21 74
19351.53 89
19352.84 95
19354.16 115
19355.47 105
19356.79 112
19358.10 96
19359.42 118
19360.73 106
19362.05 102
19363.36 122
19364.68 105
19366.00 110
19367.31 90
19368.63 116
19369.94 105
19371.26 113
19372.57 116
19373.89 91
19375.21 104
19376.52 107
19377.84 99
19379.15 106
19380.47 101
19381.79 98
19383.10 112
19384.42 85
19385.73 97
19387.05 100
19388.37 122
19389.68 110
19391.00 99
19392.32 86
19393.63 101
19394.95 130
19396.27 107
19397.58 104
19398.90 105
19400.22 123
19401.53 117
19402.85 107
19404.17 99
19405.48 112
19406.80 105
19408.12 120
19409.43 109
19410.75 101
19412.07 100
19413.39 119
19414.70 112
19416.02 101
19417.34 101
19418.65 107
19419.97 123
19421.29 113
19422.61 111
19423.92 96
19425.24 106
19426.56 87
19427.88 93
19429.20 102
19430.51 128
19431.83 126
19433.15 89
19434.47 106
19435.78 101
19437.10 115
19438.42 97
19439.74 123
19441.06 103
19442.37 102
19443.69 134
19445.01 111
19446.33 117
19447.65 115
19448.97 124
19450.28 135
19451.60 114
19452.92 124
19454.24 99
19455.56 108
19456.88 111
19458.20 118
19459.51 101
19460.83 91
19462.15 94
19463.47 104
19464.79 105
19466.11 93
19467.43 102
19468.75 108
19470.07 87
19471.39 101
19472.70 118
19474.02 105
19475.34 99
19476.66 105
19477.98 123
19479.30 91
19480.62 82
19481.94 86
19483.26 99
19484.58 101
19485.90 90
19487.22 110
19488.54 116
19489.86 90
19491.18 111
19492.50 120
19493.82 100
19495.14 108
19496.46 100
19497.78 116
19499.10 109
19500.42 112
19501.74 96
19503.06 112
19504.38 105
19505.70 95
19507.02 99
19508.34 87
19509.66 98
19510.98 110
19512.30 105
19513.62 117
19514.94 110
19516.26 106
19517.58 115
19518.90 130
19520.23 111
19521.55 103
19522.87 108
19524.19 94
19525.51 79
19526.83 118
19528.15 105
19529.47 85
19530.79 103
19532.11 106
19533.44 84
19534.76 91
19536.08 88
19537.40 106
19538.72 104
19540.04 90
19541.36 90
19542.69 123
19544.01 110
19545.33 104
19546.65 105
19547.97 98
19549.29 111
19550.62 101
19551.94 92
19553.26 103
19554.58 95
19555.90 112
19557.23 110
19558.55 92
19559.87 90
19561.19 121
19562.51 114
19563.84 115
19565.16 123
19566.48 104
19567.80 124
19569.13 108
19570.45 88
19571.77 103
19573.09 118
19574.42 111
19575.74 101
19577.06 116
19578.39 105
19579.71 118
19581.03 112
19582.35 102
19583.68 95
19585.00 98
19586.32 107
19587.65 111
19588.97 103
19590.29 86
19591.62 88
19592.94 105
19594.26 95
19595.59 81
19596.91 109
19598.23 100
19599.56 106
19600.88 117
19602.20 106
19603.53 103
19604.85 106
19606.17 118
19607.50 104
19608.82 107
19610.15 103
19611.47 109
19612.79 118
19614.12 111
19615.44 97
19616.77 91
19618.09 98
19619.41 107
19620.74 128
19622.06 118
19623.39 101
19624.71 124
19626.03 110
19627.36 116
19628.68 99
19630.01 120
19631.33 110
19632.66 119
19633.98 95
19635.31 104
19636.63 114
19637.96 93
19639.28 117
19640.61 111
19641.93 112
19643.26 99
19644.58 120
19645.91 95
19647.23 105
19648.56 85
19649.88 91
19651.21 113
19652.53 116
19653.86 99
19655.18 99
19656.51 109
19657.83 95
19659.16 112
19660.48 108
19661.81 111
19663.14 102
19664.46 110
19665.79 119
19667.11 144
19668.44 94
19669.77 109
19671.09 105
19672.42 111
19673.74 108
19675.07 116
19676.40 115
19677.72 103
19679.05 95
19680.37 103
19681.70 101
19683.03 78
19684.35 121
19685.68 93
19687.01 104
19688.33 97
19689.66 118
19690.99 123
19692.31 125
19693.64 86
19694.97 119
19696.29 110
19697.62 133
19698.95 116
19700.27 127
19701.60 102
19702.93 79
19704.25 137
19705.58 115
19706.91 105
19708.23 86
19709.56 120
19710.89 105
19712.22 113
19713.54 104
19714.87 97
19716.20 120
19717.53 119
19718.85 112
19720.18 103
19721.51 93
19722.84 100
19724.16 133
19725.49 102
19726.82 92
19728.15 100
19729.48 120
19730.80 129
19732.13 77
19733.46 95
19734.79 94
19736.12 107
19737.44 106
19738.77 118
19740.10 106
19741.43 104
19742.76 100
19744.09 118
19745.41 130
19746.74 109
19748.07 111
19749.40 124
19750.73 106
19752.06 97
19753.39 103
19754.71 112
19756.04 112
19757.37 83
19758.70 93
19760.03 113
19761.36 93
19762.69 90
19764.02 93
19765.35 95
19766.68 95
19768.00 103
19769.33 125
19770.66 110
19771.99 88
19773.32 93
19774.65 99
19775.98 89
19777.31 92
19778.64 116
19779.97 108
19781.30 97
19782.63 104
19783.96 91
19785.29 99
19786.62 111
19787.95 93
19789.28 112
19790.61 93
19791.94 101
19793.27 83
19794.60 94
19795.93 99
19797.26 80
19798.59 115
19799.92 105
19801.25 84
19802.58 92
19803.91 104
19805.24 93
19806.57 108
19807.90 94
19809.23 103
19810.56 87
19811.89 98
19813.22 101
19814.55 102
19815.89 95
19817.22 98
19818.55 95
19819.88 120
19821.21 112
19822.54 87
19823.87 103
19825.20 93
19826.53 99
19827.86 100
19829.20 102
19830.53 106
19831.86 106
19833.19 108
19834.52 95
19835.85 100
19837.18 122
19838.52 112
19839.85 107
19841.18 94
19842.51 99
19843.84 91
19845.17 103
19846.51 101
19847.84 98
19849.17 102
19850.50 106
19851.83 114
19853.17 103
19854.50 102
19855.83 101
19857.16 95
19858.50 106
19859.83 92
19861.16 95
19862.49 121
19863.82 109
19865.16 105
19866.49 111
19867.82 123
19869.15 132
19870.49 122
19871.82 84
19873.15 76
19874.49 89
19875.82 117
19877.15 94
19878.48 93
19879.82 116
19881.15 111
19882.48 100
19883.82 80
19885.15 96
19886.48 104
19887.82 105
19889.15 131
19890.48 105
19891.82 108
19893.15 94
19894.48 103
19895.82 97
19897.15 84
19898.48 94
19899.82 102
19901.15 115
19902.48 111
19903.82 114
19905.15 106
19906.49 96
19907.82 109
19909.15 100
19910.49 110
19911.82 97
19913.16 100
19914.49 102
19915.82 108
19917.16 109
19918.49 101
19919.83 103
19921.16 91
19922.50 117
19923.83 80
19925.16 102
19926.50 106
19927.83 103
19929.17 99
19930.50 98
19931.84 93
19933.17 106
19934.51 108
19935.84 98
19937.18 84
19938.51 91
19939.85 138
19941.18 98
19942.52 96
19943.85 99
19945.19 95
19946.52 112
19947.86 102
19949.19 85
19950.53 79
19951.86 104
19953.20 116
19954.53 112
19955.87 99
19957.21 95
19958.54 78
19959.88 118
19961.21 108
19962.55 110
19963.88 104
19965.22 96
19966.56 98
19967.89 88
19969.23 92
19970.56 102
19971.90 108
19973.24 101
19974.57 102
19975.91 84
19977.24 98
19978.58 122
19979.92 105
19981.25 102
19982.59 117
19983.93 109
19985.26 86
19986.60 104
19987.94 110
19989.27 114
19990.61 114
19991.95 124
19993.28 109
19994.62 105
19995.96 124
19997.29 118
19998.63 124
19999.97 111
20001.30 96
20002.64 97
20003.98 91
20005.32 99
20006.65 89
20007.99 99
20009.33 90
20010.67 115
20012.00 112
20013.34 93
20014.68 107
20016.02 113
20017.35 131
20018.69 98
20020.03 99
20021.37 105
20022.70 115
20024.04 106
20025.38 99
20026.72 97
20028.06 102
20029.39 104
20030.73 104
20032.07 122
20033.41 136
20034.75 94
20036.08 105
20037.42 91
20038.76 106
20040.10 119
20041.44 108
20042.78 111
20044.11 97
20045.45 96
20046.79 88
20048.13 113
20049.47 103
20050.81 87
20052.15 114
20053.48 97
20054.82 97
20056.16 95
20057.50 97
20058.84 102
20060.18 106
20061.52 118
20062.86 109
20064.20 100
20065.54 109
20066.88 100
20068.21 95
20069.55 89
20070.89 98
20072.23 104
20073.57 93
20074.91 93
20076.25 78
20077.59 114
20078.93 103
20080.27 107
20081.61 87
20082.95 108
20084.29 106
20085.63 104
20086.97 102
20088.31 99
20089.65 120
20090.99 106
20092.33 92
20093.67 90
20095.01 132
20096.35 112
20097.69 103
20099.03 105
20100.37 90
20101.71 93
20103.05 120
20104.39 111
20105.73 104
20107.07 89
20108.41 124
20109.76 133
20111.10 102
20112.44 124
20113.78 106
20115.12 109
20116.46 95
20117.80 112
20119.14 106
20120.48 122
20121.82 116
20123.16 115
20124.51 122
20125.85 140
20127.19 109
20128.53 91
20129.87 119
20131.21 118
20132.55 83
20133.90 94
20135.24 111
