# Supplementary material for: MALDI-TOF MS typing enables the classification of brewing yeasts of the genus Saccharomyces to major beer styles
Source: PLoS One. 2017 Aug 9;12(8):e0181694. doi: 10.1371/journal.pone.0181694 (PMC5549903; doi:10.1371/journal.pone.0181694)
Supplement: S15 File — The directory includes 90 raw files and was zipped to “.zip”; the folder has three strains with 30 spectra per strain; S1 Text explains the raw files with an example and Table 1 represents the yeast strains used within the experiment. (ZIP) [file pone.0181694.s018.zip › 43-45/30668-513-OG-Ale-Alt-YPG-18h-E-E_2015-11-13__0_E8_1.dat]

1999.94 1182
2000.36 1216
2000.78 1078
2001.20 1117
2001.62 1172
2002.04 1097
2002.47 1121
2002.89 1120
2003.31 1173
2003.73 1031
2004.15 1020
2004.58 1029
2005.00 953
2005.42 875
2005.84 873
2006.26 955
2006.69 977
2007.11 904
2007.53 913
2007.95 973
2008.38 908
2008.80 867
2009.22 934
2009.64 1132
2010.07 1045
2010.49 961
2010.91 825
2011.33 907
2011.76 905
2012.18 806
2012.60 821
2013.03 940
2013.45 949
2013.87 908
2014.29 810
2014.72 773
2015.14 866
2015.56 813
2015.99 933
2016.41 979
2016.83 944
2017.26 924
2017.68 861
2018.10 981
2018.53 999
2018.95 827
2019.37 942
2019.80 946
2020.22 904
2020.65 925
2021.07 959
2021.49 923
2021.92 902
2022.34 876
2022.76 829
2023.19 848
2023.61 961
2024.04 1092
2024.46 993
2024.88 910
2025.31 809
2025.73 893
2026.16 953
2026.58 924
2027.01 954
2027.43 987
2027.85 894
2028.28 889
2028.70 925
2029.13 856
2029.55 822
2029.98 888
2030.40 1035
2030.83 927
2031.25 847
2031.68 853
2032.10 931
2032.53 855
2032.95 909
2033.38 834
2033.80 1007
2034.23 935
2034.65 945
2035.08 1002
2035.50 929
2035.93 832
2036.35 920
2036.78 823
2037.20 944
2037.63 1141
2038.06 956
2038.48 1026
2038.91 954
2039.33 962
2039.76 916
2040.18 1052
2040.61 967
2041.04 1053
2041.46 1057
2041.89 1129
2042.31 975
2042.74 893
2043.17 964
2043.59 865
2044.02 931
2044.44 964
2044.87 883
2045.30 820
2045.72 937
2046.15 967
2046.58 925
2047.00 884
2047.43 829
2047.85 902
2048.28 906
2048.71 892
2049.13 877
2049.56 1016
2049.99 1045
2050.41 900
2050.84 917
2051.27 947
2051.70 900
2052.12 825
2052.55 879
2052.98 868
2053.40 927
2053.83 943
2054.26 955
2054.69 860
2055.11 861
2055.54 799
2055.97 888
2056.40 975
2056.82 1008
2057.25 921
2057.68 841
2058.11 838
2058.53 903
2058.96 987
2059.39 939
2059.82 900
2060.24 953
2060.67 1019
2061.10 890
2061.53 973
2061.96 907
2062.38 850
2062.81 801
2063.24 892
2063.67 1009
2064.10 1076
2064.52 1031
2064.95 968
2065.38 1044
2065.81 1165
2066.24 1246
2066.67 1168
2067.10 1312
2067.52 1247
2067.95 1192
2068.38 1320
2068.81 1230
2069.24 1075
2069.67 1003
2070.10 983
2070.53 939
2070.95 1015
2071.38 924
2071.81 840
2072.24 826
2072.67 863
2073.10 743
2073.53 886
2073.96 897
2074.39 925
2074.82 941
2075.25 982
2075.68 942
2076.11 998
2076.53 952
2076.96 979
2077.39 1073
2077.82 1004
2078.25 964
2078.68 978
2079.11 1057
2079.54 1046
2079.97 964
2080.40 1049
2080.83 938
2081.26 897
2081.69 965
2082.12 990
2082.55 1052
2082.98 1031
2083.41 1055
2083.84 969
2084.27 915
2084.70 924
2085.13 903
2085.57 879
2086.00 895
2086.43 880
2086.86 869
2087.29 793
2087.72 760
2088.15 906
2088.58 846
2089.01 841
2089.44 955
2089.87 949
2090.30 868
2090.73 952
2091.17 934
2091.60 923
2092.03 889
2092.46 974
2092.89 869
2093.32 871
2093.75 864
2094.18 864
2094.62 811
2095.05 929
2095.48 1010
2095.91 931
2096.34 951
2096.77 942
2097.20 809
2097.64 856
2098.07 990
2098.50 900
2098.93 830
2099.36 885
2099.80 834
2100.23 892
2100.66 909
2101.09 890
2101.52 926
2101.96 969
2102.39 944
2102.82 894
2103.25 832
2103.69 788
2104.12 893
2104.55 943
2104.98 914
2105.41 964
2105.85 874
2106.28 847
2106.71 1019
2107.15 895
2107.58 861
2108.01 814
2108.44 849
2108.88 905
2109.31 891
2109.74 921
2110.18 848
2110.61 916
2111.04 873
2111.47 853
2111.91 830
2112.34 885
2112.77 942
2113.21 1016
2113.64 962
2114.07 1008
2114.51 942
2114.94 845
2115.37 881
2115.81 979
2116.24 956
2116.68 848
2117.11 875
2117.54 844
2117.98 775
2118.41 796
2118.84 954
2119.28 847
2119.71 846
2120.15 802
2120.58 790
2121.01 797
2121.45 800
2121.88 822
2122.32 801
2122.75 815
2123.19 824
2123.62 748
2124.05 756
2124.49 799
2124.92 779
2125.36 808
2125.79 843
2126.23 763
2126.66 855
2127.10 927
2127.53 832
2127.97 819
2128.40 856
2128.84 846
2129.27 943
2129.71 843
2130.14 877
2130.58 873
2131.01 813
2131.45 976
2131.88 1037
2132.32 814
2132.75 881
2133.19 846
2133.62 911
2134.06 970
2134.49 1017
2134.93 1005
2135.37 1013
2135.80 1099
2136.24 1048
2136.67 1143
2137.11 1040
2137.54 1019
2137.98 1151
2138.42 1034
2138.85 993
2139.29 928
2139.72 984
2140.16 982
2140.60 925
2141.03 1031
2141.47 981
2141.90 910
2142.34 826
2142.78 810
2143.21 781
2143.65 862
2144.09 957
2144.52 943
2144.96 814
2145.40 895
2145.83 832
2146.27 821
2146.71 884
2147.14 836
2147.58 901
2148.02 928
2148.45 933
2148.89 875
2149.33 985
2149.76 1069
2150.20 1086
2150.64 922
2151.08 958
2151.51 957
2151.95 942
2152.39 1043
2152.83 1010
2153.26 994
2153.70 1019
2154.14 933
2154.58 916
2155.01 851
2155.45 916
2155.89 871
2156.33 845
2156.76 829
2157.20 884
2157.64 886
2158.08 886
2158.52 834
2158.95 839
2159.39 917
2159.83 922
2160.27 836
2160.71 929
2161.14 884
2161.58 900
2162.02 889
2162.46 891
2162.90 887
2163.34 890
2163.77 1018
2164.21 970
2164.65 869
2165.09 795
2165.53 844
2165.97 850
2166.41 904
2166.84 821
2167.28 889
2167.72 962
2168.16 943
2168.60 957
2169.04 908
2169.48 906
2169.92 944
2170.36 984
2170.80 1015
2171.23 1125
2171.67 1047
2172.11 1053
2172.55 1065
2172.99 1115
2173.43 1227
2173.87 1323
2174.31 1164
2174.75 1221
2175.19 1214
2175.63 1129
2176.07 1213
2176.51 1221
2176.95 1277
2177.39 1260
2177.83 1206
2178.27 1271
2178.71 1215
2179.15 1029
2179.59 1108
2180.03 1108
2180.47 1116
2180.91 999
2181.35 1009
2181.79 1073
2182.23 1088
2182.67 1016
2183.11 851
2183.55 866
2183.99 1066
2184.43 953
2184.87 949
2185.31 957
2185.75 1023
2186.20 988
2186.64 835
2187.08 876
2187.52 927
2187.96 872
2188.40 859
2188.84 969
2189.28 918
2189.72 975
2190.16 1041
2190.61 918
2191.05 934
2191.49 898
2191.93 1055
2192.37 984
2192.81 929
2193.25 1049
2193.69 1091
2194.14 1043
2194.58 1016
2195.02 1008
2195.46 1153
2195.90 1031
2196.34 1048
2196.79 1050
2197.23 1033
2197.67 1073
2198.11 1000
2198.55 939
2199.00 1002
2199.44 968
2199.88 995
2200.32 901
2200.76 950
2201.21 980
2201.65 972
2202.09 965
2202.53 957
2202.98 1017
2203.42 964
2203.86 1065
2204.30 983
2204.75 952
2205.19 823
2205.63 830
2206.07 996
2206.52 1055
2206.96 1143
2207.40 1071
2207.85 945
2208.29 941
2208.73 923
2209.18 928
2209.62 958
2210.06 1158
2210.50 1008
2210.95 1004
2211.39 996
2211.83 978
2212.28 1082
2212.72 1141
2213.16 1047
2213.61 1055
2214.05 970
2214.50 942
2214.94 940
2215.38 893
2215.83 883
2216.27 913
2216.71 869
2217.16 925
2217.60 959
2218.05 896
2218.49 846
2218.93 894
2219.38 897
2219.82 839
2220.27 854
2220.71 935
2221.15 922
2221.60 965
2222.04 979
2222.49 1015
2222.93 1001
2223.38 872
2223.82 827
2224.27 901
2224.71 902
2225.15 955
2225.60 899
2226.04 999
2226.49 1163
2226.93 1148
2227.38 972
2227.82 963
2228.27 926
2228.71 958
2229.16 973
2229.60 1031
2230.05 1030
2230.49 1058
2230.94 1114
2231.38 1109
2231.83 1091
2232.28 1004
2232.72 1042
2233.17 1062
2233.61 957
2234.06 1128
2234.50 966
2234.95 959
2235.39 931
2235.84 877
2236.29 965
2236.73 951
2237.18 883
2237.62 1009
2238.07 993
2238.52 1083
2238.96 1049
2239.41 923
2239.85 891
2240.30 898
2240.75 889
2241.19 902
2241.64 876
2242.08 872
2242.53 868
2242.98 776
2243.42 826
2243.87 859
2244.32 874
2244.76 891
2245.21 927
2245.66 900
2246.10 928
2246.55 792
2247.00 796
2247.44 808
2247.89 743
2248.34 788
2248.79 735
2249.23 855
2249.68 955
2250.13 817
2250.57 920
2251.02 895
2251.47 802
2251.92 748
2252.36 798
2252.81 1001
2253.26 799
2253.71 815
2254.15 893
2254.60 959
2255.05 953
2255.50 921
2255.94 917
2256.39 766
2256.84 743
2257.29 833
2257.74 788
2258.18 818
2258.63 805
2259.08 892
2259.53 891
2259.98 791
2260.42 849
2260.87 994
2261.32 993
2261.77 1002
2262.22 929
2262.67 937
2263.11 1009
2263.56 1019
2264.01 1026
2264.46 977
2264.91 1110
2265.36 1174
2265.81 920
2266.25 971
2266.70 965
2267.15 1066
2267.60 999
2268.05 912
2268.50 1015
2268.95 899
2269.40 954
2269.85 914
2270.29 1000
2270.74 1051
2271.19 1023
2271.64 1046
2272.09 1003
2272.54 1037
2272.99 1044
2273.44 928
2273.89 1060
2274.34 1091
2274.79 1055
2275.24 935
2275.69 917
2276.14 859
2276.59 843
2277.04 926
2277.49 858
2277.94 857
2278.39 926
2278.84 1009
2279.29 979
2279.74 944
2280.19 988
2280.64 914
2281.09 871
2281.54 966
2281.99 842
2282.44 816
2282.89 848
2283.34 972
2283.79 912
2284.24 817
2284.69 855
2285.14 876
2285.59 788
2286.04 853
2286.49 853
2286.94 970
2287.40 1051
2287.85 1021
2288.30 1121
2288.75 1089
2289.20 1096
2289.65 1289
2290.10 1426
2290.55 1407
2291.00 1587
2291.46 1714
2291.91 1755
2292.36 1675
2292.81 1688
2293.26 1686
2293.71 1428
2294.16 1394
2294.62 1367
2295.07 1514
2295.52 1382
2295.97 1297
2296.42 1232
2296.87 1142
2297.33 1228
2297.78 1103
2298.23 1003
2298.68 986
2299.13 1079
2299.59 975
2300.04 846
2300.49 974
2300.94 928
2301.39 880
2301.85 961
2302.30 944
2302.75 898
2303.20 877
2303.66 968
2304.11 869
2304.56 842
2305.01 871
2305.47 897
2305.92 875
2306.37 879
2306.82 898
2307.28 1002
2307.73 1117
2308.18 1048
2308.64 1014
2309.09 1023
2309.54 1060
2309.99 1051
2310.45 1120
2310.90 1118
2311.35 1047
2311.81 1074
2312.26 1264
2312.71 1204
2313.17 985
2313.62 1089
2314.07 1009
2314.53 906
2314.98 990
2315.43 888
2315.89 911
2316.34 1025
2316.80 1028
2317.25 972
2317.70 961
2318.16 956
2318.61 954
2319.07 1037
2319.52 1004
2319.97 1050
2320.43 1115
2320.88 1056
2321.34 1038
2321.79 1066
2322.24 1118
2322.70 1114
2323.15 1048
2323.61 1028
2324.06 1093
2324.52 1071
2324.97 1162
2325.43 1032
2325.88 1082
2326.33 1105
2326.79 1136
2327.24 1201
2327.70 1127
2328.15 1190
2328.61 1174
2329.06 1204
2329.52 1280
2329.97 1391
2330.43 1282
2330.88 1210
2331.34 1176
2331.79 1193
2332.25 1147
2332.70 1229
2333.16 1227
2333.62 1061
2334.07 1059
2334.53 1086
2334.98 1150
2335.44 1058
2335.89 931
2336.35 901
2336.80 1019
2337.26 1048
2337.72 1015
2338.17 962
2338.63 960
2339.08 954
2339.54 896
2340.00 916
2340.45 906
2340.91 883
2341.36 971
2341.82 965
2342.28 923
2342.73 815
2343.19 928
2343.65 1003
2344.10 903
2344.56 952
2345.01 943
2345.47 1039
2345.93 1092
2346.38 1061
2346.84 974
2347.30 1058
2347.75 1089
2348.21 1054
2348.67 999
2349.13 958
2349.58 1018
2350.04 1066
2350.50 1088
2350.95 1013
2351.41 1015
2351.87 941
2352.32 994
2352.78 1009
2353.24 945
2353.70 888
2354.15 961
2354.61 884
2355.07 896
2355.53 962
2355.98 946
2356.44 1044
2356.90 1034
2357.36 944
2357.81 879
2358.27 960
2358.73 981
2359.19 949
2359.65 913
2360.10 966
2360.56 1020
2361.02 998
2361.48 1006
2361.94 1034
2362.39 955
2362.85 945
2363.31 952
2363.77 1049
2364.23 1008
2364.69 884
2365.14 995
2365.60 878
2366.06 967
2366.52 995
2366.98 928
2367.44 1006
2367.90 1139
2368.35 1188
2368.81 1043
2369.27 986
2369.73 979
2370.19 912
2370.65 897
2371.11 1048
2371.57 1009
2372.03 983
2372.49 889
2372.94 944
2373.40 828
2373.86 828
2374.32 1011
2374.78 1089
2375.24 925
2375.70 1009
2376.16 1098
2376.62 1049
2377.08 1084
2377.54 1103
2378.00 977
2378.46 971
2378.92 1061
2379.38 1029
2379.84 1044
2380.30 913
2380.76 972
2381.22 976
2381.68 870
2382.14 899
2382.60 907
2383.06 888
2383.52 963
2383.98 975
2384.44 866
2384.90 931
2385.36 892
2385.82 863
2386.28 950
2386.74 855
2387.20 964
2387.66 889
2388.12 939
2388.58 986
2389.05 908
2389.51 956
2389.97 853
2390.43 949
2390.89 893
2391.35 998
2391.81 1103
2392.27 994
2392.73 983
2393.19 988
2393.66 1104
2394.12 943
2394.58 1045
2395.04 998
2395.50 1000
2395.96 981
2396.42 910
2396.89 856
2397.35 894
2397.81 936
2398.27 972
2398.73 956
2399.19 934
2399.66 835
2400.12 897
2400.58 1056
2401.04 862
2401.50 911
2401.97 829
2402.43 935
2402.89 945
2403.35 920
2403.81 870
2404.28 797
2404.74 836
2405.20 949
2405.66 962
2406.13 879
2406.59 1003
2407.05 947
2407.51 954
2407.98 952
2408.44 930
2408.90 910
2409.36 858
2409.83 993
2410.29 974
2410.75 885
2411.21 866
2411.68 962
2412.14 1010
2412.60 967
2413.07 878
2413.53 952
2413.99 871
2414.46 958
2414.92 1054
2415.38 1088
2415.85 1021
2416.31 1049
2416.77 977
2417.24 1080
2417.70 1067
2418.16 1088
2418.63 1105
2419.09 1162
2419.55 1065
2420.02 1028
2420.48 1085
2420.95 1119
2421.41 1051
2421.87 1047
2422.34 934
2422.80 914
2423.27 1050
2423.73 973
2424.19 914
2424.66 1024
2425.12 961
2425.59 980
2426.05 1054
2426.52 990
2426.98 930
2427.44 948
2427.91 948
2428.37 908
2428.84 949
2429.30 1011
2429.77 944
2430.23 901
2430.70 946
2431.16 998
2431.63 1005
2432.09 865
2432.56 932
2433.02 923
2433.49 914
2433.95 1082
2434.42 1024
2434.88 973
2435.35 1009
2435.81 894
2436.28 906
2436.74 878
2437.21 1036
2437.67 1046
2438.14 936
2438.60 868
2439.07 901
2439.54 1016
2440.00 1092
2440.47 1113
2440.93 1013
2441.40 1094
2441.86 1282
2442.33 1162
2442.80 1054
2443.26 1098
2443.73 1072
2444.19 1047
2444.66 865
2445.13 898
2445.59 1021
2446.06 1002
2446.53 949
2446.99 909
2447.46 949
2447.92 842
2448.39 910
2448.86 947
2449.32 834
2449.79 936
2450.26 866
2450.72 828
2451.19 989
2451.66 935
2452.12 869
2452.59 881
2453.06 983
2453.53 971
2453.99 952
2454.46 1007
2454.93 934
2455.39 1055
2455.86 929
2456.33 752
2456.80 841
2457.26 833
2457.73 856
2458.20 927
2458.66 1048
2459.13 964
2459.60 1026
2460.07 980
2460.54 946
2461.00 922
2461.47 862
2461.94 838
2462.41 882
2462.87 846
2463.34 888
2463.81 856
2464.28 876
2464.75 915
2465.21 957
2465.68 860
2466.15 903
2466.62 953
2467.09 873
2467.55 880
2468.02 962
2468.49 960
2468.96 985
2469.43 968
2469.90 1013
2470.37 960
2470.83 925
2471.30 991
2471.77 867
2472.24 880
2472.71 925
2473.18 801
2473.65 883
2474.12 876
2474.58 941
2475.05 893
2475.52 926
2475.99 883
2476.46 881
2476.93 837
2477.40 923
2477.87 898
2478.34 923
2478.81 877
2479.28 912
2479.75 862
2480.22 763
2480.68 815
2481.15 831
2481.62 774
2482.09 881
2482.56 910
2483.03 1000
2483.50 989
2483.97 927
2484.44 875
2484.91 923
2485.38 908
2485.85 857
2486.32 923
2486.79 951
2487.26 921
2487.73 916
2488.20 925
2488.67 1012
2489.14 987
2489.61 1016
2490.08 930
2490.56 1023
2491.03 1032
2491.50 958
2491.97 959
2492.44 964
2492.91 983
2493.38 976
2493.85 1042
2494.32 982
2494.79 1057
2495.26 1052
2495.73 1051
2496.20 1018
2496.68 1124
2497.15 1121
2497.62 985
2498.09 824
2498.56 885
2499.03 869
2499.50 974
2499.97 800
2500.45 837
2500.92 762
2501.39 783
2501.86 914
2502.33 851
2502.80 871
2503.28 900
2503.75 842
2504.22 888
2504.69 841
2505.16 772
2505.63 832
2506.11 927
2506.58 898
2507.05 873
2507.52 868
2507.99 1001
2508.47 1032
2508.94 951
2509.41 917
2509.88 877
2510.36 915
2510.83 1037
2511.30 968
2511.77 1060
2512.25 1141
2512.72 1117
2513.19 1100
2513.66 1089
2514.14 1175
2514.61 1193
2515.08 1135
2515.55 1042
2516.03 1051
2516.50 1108
2516.97 1078
2517.45 1052
2517.92 1047
2518.39 1004
2518.87 1144
2519.34 1144
2519.81 1094
2520.28 931
2520.76 956
2521.23 1034
2521.70 1038
2522.18 983
2522.65 984
2523.13 864
2523.60 918
2524.07 940
2524.55 898
2525.02 871
2525.49 978
2525.97 1006
2526.44 804
2526.92 834
2527.39 857
2527.86 886
2528.34 942
2528.81 975
2529.29 963
2529.76 960
2530.23 951
2530.71 737
2531.18 869
2531.66 981
2532.13 959
2532.61 896
2533.08 916
2533.55 947
2534.03 958
2534.50 941
2534.98 941
2535.45 917
2535.93 972
2536.40 922
2536.88 964
2537.35 924
2537.83 929
2538.30 902
2538.78 854
2539.25 866
2539.73 920
2540.20 999
2540.68 969
2541.15 895
2541.63 1055
2542.10 1084
2542.58 1011
2543.05 1005
2543.53 976
2544.01 1041
2544.48 1116
2544.96 1105
2545.43 954
2545.91 912
2546.38 952
2546.86 937
2547.34 1040
2547.81 1073
2548.29 1157
2548.76 1048
2549.24 1074
2549.71 1138
2550.19 1101
2550.67 1113
2551.14 1192
2551.62 1178
2552.10 1151
2552.57 1118
2553.05 993
2553.52 1063
2554.00 906
2554.48 1021
2554.95 1070
2555.43 1061
2555.91 1095
2556.38 1044
2556.86 947
2557.34 964
2557.81 996
2558.29 1004
2558.77 1000
2559.24 1094
2559.72 1009
2560.20 939
2560.68 913
2561.15 970
2561.63 910
2562.11 1001
2562.58 913
2563.06 862
2563.54 822
2564.02 933
2564.49 970
2564.97 956
2565.45 977
2565.93 914
2566.40 929
2566.88 815
2567.36 950
2567.84 889
2568.31 869
2568.79 891
2569.27 942
2569.75 879
2570.23 822
2570.70 869
2571.18 945
2571.66 899
2572.14 816
2572.62 886
2573.10 856
2573.57 835
2574.05 898
2574.53 909
2575.01 861
2575.49 934
2575.97 949
2576.44 842
2576.92 835
2577.40 764
2577.88 759
2578.36 867
2578.84 816
2579.32 844
2579.79 890
2580.27 880
2580.75 871
2581.23 844
2581.71 943
2582.19 1001
2582.67 875
2583.15 843
2583.63 908
2584.11 876
2584.59 936
2585.07 944
2585.54 933
2586.02 880
2586.50 948
2586.98 975
2587.46 911
2587.94 909
2588.42 932
2588.90 960
2589.38 972
2589.86 930
2590.34 965
2590.82 919
2591.30 961
2591.78 830
2592.26 866
2592.74 907
2593.22 975
2593.70 962
2594.18 939
2594.66 850
2595.14 820
2595.62 901
2596.10 928
2596.58 923
2597.06 966
2597.54 885
2598.02 862
2598.50 884
2598.98 811
2599.47 884
2599.95 900
2600.43 862
2600.91 858
2601.39 874
2601.87 810
2602.35 880
2602.83 929
2603.31 937
2603.79 898
2604.27 944
2604.76 1002
2605.24 983
2605.72 978
2606.20 857
2606.68 955
2607.16 971
2607.64 897
2608.13 901
2608.61 840
2609.09 897
2609.57 1019
2610.05 928
2610.53 881
2611.01 846
2611.50 915
2611.98 953
2612.46 898
2612.94 867
2613.42 963
2613.91 899
2614.39 843
2614.87 857
2615.35 922
2615.83 1024
2616.32 913
2616.80 861
2617.28 902
2617.76 971
2618.25 950
2618.73 917
2619.21 919
2619.69 1049
2620.18 1071
2620.66 1051
2621.14 1007
2621.62 881
2622.11 922
2622.59 910
2623.07 925
2623.56 971
2624.04 881
2624.52 906
2625.00 913
2625.49 913
2625.97 920
2626.45 957
2626.94 985
2627.42 969
2627.90 1014
2628.39 1140
2628.87 1101
2629.35 1169
2629.84 936
2630.32 1015
2630.80 1099
2631.29 1035
2631.77 1054
2632.26 1004
2632.74 974
2633.22 1002
2633.71 960
2634.19 940
2634.67 953
2635.16 904
2635.64 951
2636.13 926
2636.61 1027
2637.09 970
2637.58 918
2638.06 878
2638.55 872
2639.03 863
2639.52 808
2640.00 948
2640.48 945
2640.97 954
2641.45 964
2641.94 941
2642.42 903
2642.91 1011
2643.39 1022
2643.88 1052
2644.36 966
2644.85 944
2645.33 906
2645.82 977
2646.30 1006
2646.79 885
2647.27 818
2647.76 850
2648.24 926
2648.73 867
2649.21 875
2649.70 950
2650.18 883
2650.67 926
2651.15 934
2651.64 995
2652.12 845
2652.61 868
2653.10 898
2653.58 890
2654.07 926
2654.55 992
2655.04 1122
2655.52 994
2656.01 1071
2656.50 1028
2656.98 1063
2657.47 1105
2657.95 1004
2658.44 1060
2658.93 914
2659.41 1092
2659.90 1096
2660.39 1000
2660.87 964
2661.36 914
2661.84 825
2662.33 854
2662.82 907
2663.30 943
2663.79 996
2664.28 935
2664.76 884
2665.25 840
2665.74 864
2666.22 984
2666.71 932
2667.20 855
2667.68 897
2668.17 829
2668.66 846
2669.15 880
2669.63 835
2670.12 862
2670.61 837
2671.09 846
2671.58 884
2672.07 934
2672.56 1004
2673.04 1083
2673.53 1074
2674.02 1239
2674.51 1326
2674.99 1373
2675.48 1387
2675.97 1462
2676.46 1545
2676.95 1392
2677.43 1476
2677.92 1303
2678.41 1213
2678.90 1201
2679.38 1184
2679.87 985
2680.36 963
2680.85 1053
2681.34 1077
2681.83 1060
2682.31 1022
2682.80 906
2683.29 919
2683.78 912
2684.27 910
2684.76 991
2685.24 976
2685.73 994
2686.22 965
2686.71 892
2687.20 919
2687.69 952
2688.18 957
2688.67 832
2689.15 855
2689.64 897
2690.13 982
2690.62 913
2691.11 823
2691.60 806
2692.09 812
2692.58 836
2693.07 853
2693.56 852
2694.05 850
2694.54 807
2695.02 928
2695.51 891
2696.00 889
2696.49 925
2696.98 832
2697.47 777
2697.96 727
2698.45 826
2698.94 851
2699.43 889
2699.92 879
2700.41 887
2700.90 942
2701.39 959
2701.88 971
2702.37 946
2702.86 1012
2703.35 891
2703.84 1029
2704.33 1061
2704.82 1048
2705.31 984
2705.80 1000
2706.29 1045
2706.78 1070
2707.27 935
2707.77 893
2708.26 902
2708.75 874
2709.24 925
2709.73 955
2710.22 898
2710.71 884
2711.20 859
2711.69 881
2712.18 902
2712.67 892
2713.16 904
2713.66 866
2714.15 934
2714.64 926
2715.13 877
2715.62 876
2716.11 788
2716.60 812
2717.10 988
2717.59 840
2718.08 914
2718.57 865
2719.06 835
2719.55 808
2720.04 856
2720.54 945
2721.03 967
2721.52 1060
2722.01 1002
2722.50 1003
2723.00 972
2723.49 1005
2723.98 1024
2724.47 1065
2724.96 1044
2725.46 977
2725.95 998
2726.44 846
2726.93 920
2727.43 910
2727.92 801
2728.41 888
2728.90 927
2729.40 961
2729.89 835
2730.38 807
2730.87 831
2731.37 926
2731.86 969
2732.35 860
2732.84 865
2733.34 907
2733.83 911
2734.32 832
2734.82 953
2735.31 946
2735.80 907
2736.30 839
2736.79 975
2737.28 989
2737.78 1029
2738.27 839
2738.76 873
2739.26 1004
2739.75 995
2740.24 876
2740.74 806
2741.23 872
2741.72 1013
2742.22 922
2742.71 920
2743.21 890
2743.70 965
2744.19 817
2744.69 876
2745.18 928
2745.67 905
2746.17 936
2746.66 918
2747.16 856
2747.65 909
2748.15 986
2748.64 909
2749.13 878
2749.63 945
2750.12 985
2750.62 856
2751.11 938
2751.61 832
2752.10 973
2752.60 942
2753.09 827
2753.59 866
2754.08 944
2754.57 953
2755.07 846
2755.56 948
2756.06 942
2756.55 842
2757.05 920
2757.54 948
2758.04 908
2758.53 881
2759.03 893
2759.53 870
2760.02 901
2760.52 905
2761.01 879
2761.51 910
2762.00 805
2762.50 948
2762.99 912
2763.49 1006
2763.98 904
2764.48 891
2764.98 983
2765.47 929
2765.97 914
2766.46 870
2766.96 844
2767.46 813
2767.95 891
2768.45 878
2768.94 939
2769.44 944
2769.94 918
2770.43 872
2770.93 1041
2771.43 1023
2771.92 1009
2772.42 962
2772.91 1033
2773.41 1083
2773.91 1034
2774.40 1036
2774.90 1037
2775.40 1113
2775.89 1133
2776.39 1103
2776.89 1335
2777.38 1254
2777.88 1303
2778.38 1333
2778.88 1252
2779.37 1308
2779.87 1209
2780.37 1224
2780.86 1032
2781.36 1051
2781.86 1032
2782.36 988
2782.85 923
2783.35 932
2783.85 873
2784.35 855
2784.84 902
2785.34 876
2785.84 892
2786.34 851
2786.83 850
2787.33 862
2787.83 929
2788.33 1008
2788.82 968
2789.32 824
2789.82 904
2790.32 915
2790.82 911
2791.31 923
2791.81 835
2792.31 943
2792.81 869
2793.31 950
2793.81 911
2794.30 863
2794.80 861
2795.30 839
2795.80 814
2796.30 1020
2796.80 972
2797.30 991
2797.79 1032
2798.29 1024
2798.79 1059
2799.29 1096
2799.79 993
2800.29 935
2800.79 928
2801.29 861
2801.79 889
2802.28 924
2802.78 886
2803.28 886
2803.78 862
2804.28 873
2804.78 973
2805.28 1038
2805.78 984
2806.28 978
2806.78 1049
2807.28 1062
2807.78 1278
2808.28 1205
2808.78 1161
2809.28 1236
2809.78 1164
2810.28 1177
2810.78 1204
2811.28 1074
2811.78 1083
2812.28 1080
2812.78 1032
2813.28 1093
2813.78 1137
2814.28 1012
2814.78 986
2815.28 1057
2815.78 1005
2816.28 947
2816.78 922
2817.28 1035
2817.78 1061
2818.28 1095
2818.78 1012
2819.28 908
2819.78 914
2820.28 924
2820.78 998
2821.28 992
2821.78 955
2822.29 957
2822.79 927
2823.29 953
2823.79 915
2824.29 890
2824.79 862
2825.29 1049
2825.79 1027
2826.29 902
2826.79 857
2827.30 930
2827.80 893
2828.30 898
2828.80 828
2829.30 871
2829.80 959
2830.31 868
2830.81 892
2831.31 916
2831.81 914
2832.31 853
2832.81 920
2833.32 883
2833.82 916
2834.32 905
2834.82 909
2835.32 910
2835.83 969
2836.33 965
2836.83 973
2837.33 1003
2837.83 917
2838.34 1089
2838.84 1108
2839.34 1066
2839.84 1010
2840.35 1002
2840.85 923
2841.35 927
2841.85 1001
2842.36 932
2842.86 911
2843.36 984
2843.86 987
2844.37 955
2844.87 862
2845.37 935
2845.88 902
2846.38 927
2846.88 936
2847.39 1005
2847.89 917
2848.39 992
2848.90 1088
2849.40 1058
2849.90 1033
2850.41 998
2850.91 1054
2851.41 989
2851.92 991
2852.42 948
2852.92 938
2853.43 952
2853.93 914
2854.43 958
2854.94 872
2855.44 983
2855.95 901
2856.45 904
2856.95 956
2857.46 918
2857.96 983
2858.47 966
2858.97 1018
2859.47 962
2859.98 936
2860.48 983
2860.99 1047
2861.49 892
2861.99 902
2862.50 864
2863.00 933
2863.51 894
2864.01 919
2864.52 930
2865.02 925
2865.53 915
2866.03 929
2866.54 868
2867.04 833
2867.55 884
2868.05 986
2868.56 868
2869.06 817
2869.57 903
2870.07 944
2870.58 945
2871.08 927
2871.59 977
2872.09 1022
2872.60 1042
2873.10 1080
2873.61 1239
2874.11 1091
2874.62 1079
2875.12 922
2875.63 1042
2876.14 1061
2876.64 1043
2877.15 1089
2877.65 1172
2878.16 1019
2878.66 1032
2879.17 1111
2879.68 1021
2880.18 1088
2880.69 919
2881.19 896
2881.70 966
2882.21 981
2882.71 933
2883.22 922
2883.73 993
2884.23 1070
2884.74 1008
2885.25 954
2885.75 936
2886.26 983
2886.76 980
2887.27 1015
2887.78 1146
2888.28 1023
2888.79 1014
2889.30 1135
2889.81 1126
2890.31 994
2890.82 993
2891.33 1019
2891.83 977
2892.34 1092
2892.85 1036
2893.35 1046
2893.86 1056
2894.37 1114
2894.88 1209
2895.38 1201
2895.89 1196
2896.40 1324
2896.91 1368
2897.41 1366
2897.92 1323
2898.43 1310
2898.94 1240
2899.44 1224
2899.95 1217
2900.46 1274
2900.97 1115
2901.47 1255
2901.98 1235
2902.49 1189
2903.00 1154
2903.51 1141
2904.01 1201
2904.52 1241
2905.03 1126
2905.54 1160
2906.05 1161
2906.56 1216
2907.06 1196
2907.57 1142
2908.08 1060
2908.59 1106
2909.10 1043
2909.61 1070
2910.12 1069
2910.62 978
2911.13 875
2911.64 962
2912.15 1019
2912.66 944
2913.17 876
2913.68 961
2914.19 1050
2914.69 889
2915.20 983
2915.71 1043
2916.22 959
2916.73 842
2917.24 919
2917.75 978
2918.26 1006
2918.77 892
2919.28 892
2919.79 939
2920.30 855
2920.81 862
2921.32 958
2921.83 929
2922.34 884
2922.85 989
2923.36 978
2923.86 961
2924.37 936
2924.88 952
2925.39 1079
2925.90 1101
2926.41 1008
2926.92 981
2927.43 1073
2927.95 1020
2928.46 1050
2928.97 890
2929.48 854
2929.99 881
2930.50 879
2931.01 825
2931.52 833
2932.03 861
2932.54 941
2933.05 821
2933.56 908
2934.07 882
2934.58 887
2935.09 1015
2935.60 954
2936.11 880
2936.62 926
2937.14 1081
2937.65 991
2938.16 1021
2938.67 1013
2939.18 1044
2939.69 991
2940.20 983
2940.71 895
2941.23 884
2941.74 916
2942.25 954
2942.76 892
2943.27 927
2943.78 1024
2944.29 884
2944.81 949
2945.32 981
2945.83 1005
2946.34 1114
2946.85 1251
2947.36 1146
2947.88 1167
2948.39 1099
2948.90 1189
2949.41 1180
2949.92 1185
2950.44 1046
2950.95 1049
2951.46 1050
2951.97 1066
2952.49 1096
2953.00 965
2953.51 968
2954.02 957
2954.54 916
2955.05 971
2955.56 945
2956.07 865
2956.59 1036
2957.10 908
2957.61 858
2958.12 887
2958.64 949
2959.15 1031
2959.66 1038
2960.18 961
2960.69 1028
2961.20 1089
2961.72 1061
2962.23 1035
2962.74 979
2963.26 1086
2963.77 1002
2964.28 1032
2964.80 988
2965.31 925
2965.82 951
2966.34 934
2966.85 947
2967.36 879
2967.88 898
2968.39 984
2968.90 1010
2969.42 865
2969.93 836
2970.45 913
2970.96 869
2971.47 935
2971.99 874
2972.50 940
2973.02 934
2973.53 968
2974.04 862
2974.56 900
2975.07 825
2975.59 875
2976.10 822
2976.62 837
2977.13 944
2977.64 951
2978.16 991
2978.67 1090
2979.19 983
2979.70 910
2980.22 1012
2980.73 1058
2981.25 1128
2981.76 1016
2982.28 1182
2982.79 1131
2983.31 1091
2983.82 1001
2984.34 1008
2984.85 1180
2985.37 1072
2985.88 1128
2986.40 1059
2986.91 1135
2987.43 1172
2987.94 1163
2988.46 1291
2988.97 1277
2989.49 1160
2990.01 1083
2990.52 1066
2991.04 1215
2991.55 1242
2992.07 1267
2992.58 1183
2993.10 1115
2993.62 1139
2994.13 1196
2994.65 1217
2995.16 1259
2995.68 1205
2996.20 1354
2996.71 1401
2997.23 1333
2997.74 1332
2998.26 1426
2998.78 1467
2999.29 1438
2999.81 1423
3000.33 1445
3000.84 1561
3001.36 1533
3001.88 1491
3002.39 1682
3002.91 1948
3003.43 2116
3003.94 2440
3004.46 2887
3004.98 3009
3005.49 3525
3006.01 3963
3006.53 3971
3007.04 3852
3007.56 3995
3008.08 3837
3008.60 3465
3009.11 3171
3009.63 2988
3010.15 2451
3010.66 2062
3011.18 1830
3011.70 1614
3012.22 1322
3012.73 1235
3013.25 1227
3013.77 1267
3014.29 1332
3014.81 1298
3015.32 1321
3015.84 1164
3016.36 1236
3016.88 1205
3017.39 1322
3017.91 1387
3018.43 1349
3018.95 1356
3019.47 1312
3019.98 1257
3020.50 1272
3021.02 1301
3021.54 1281
3022.06 1209
3022.58 1190
3023.09 1324
3023.61 1258
3024.13 1268
3024.65 1293
3025.17 1196
3025.69 1193
3026.21 1303
3026.72 1287
3027.24 1278
3027.76 1300
3028.28 1274
3028.80 1055
3029.32 1117
3029.84 1094
3030.36 1080
3030.88 1105
3031.40 1173
3031.91 1125
3032.43 1051
3032.95 1077
3033.47 1115
3033.99 1068
3034.51 1084
3035.03 1083
3035.55 1138
3036.07 1075
3036.59 1046
3037.11 1039
3037.63 1028
3038.15 1050
3038.67 990
3039.19 947
3039.71 983
3040.23 994
3040.75 988
3041.27 1137
3041.79 1117
3042.31 1081
3042.83 1066
3043.35 974
3043.87 1018
3044.39 1082
3044.91 1037
3045.43 983
3045.95 1060
3046.47 1094
3046.99 1177
3047.51 1107
3048.03 1047
3048.55 919
3049.07 908
3049.59 929
3050.11 967
3050.63 1024
3051.16 1010
3051.68 991
3052.20 1071
3052.72 1051
3053.24 995
3053.76 880
3054.28 920
3054.80 907
3055.32 903
3055.84 878
3056.37 949
3056.89 921
3057.41 1033
3057.93 1015
3058.45 1037
3058.97 1008
3059.49 969
3060.02 1023
3060.54 1067
3061.06 1017
3061.58 1098
3062.10 1112
3062.62 1057
3063.15 934
3063.67 1040
3064.19 956
3064.71 952
3065.23 943
3065.76 976
3066.28 1077
3066.80 1027
3067.32 975
3067.85 1070
3068.37 1128
3068.89 983
3069.41 1051
3069.93 1045
3070.46 1017
3070.98 1046
3071.50 1145
3072.02 1053
3072.55 980
3073.07 1012
3073.59 918
3074.12 922
3074.64 919
3075.16 976
3075.68 1018
3076.21 1099
3076.73 1119
3077.25 1172
3077.78 1076
3078.30 1098
3078.82 1232
3079.35 1303
3079.87 1381
3080.39 1492
3080.92 1414
3081.44 1342
3081.96 1433
3082.49 1366
3083.01 1403
3083.53 1393
3084.06 1330
3084.58 1403
3085.10 1363
3085.63 1449
3086.15 1356
3086.68 1393
3087.20 1379
3087.72 1368
3088.25 1220
3088.77 1223
3089.30 1190
3089.82 1150
3090.34 1170
3090.87 1134
3091.39 1303
3091.92 1439
3092.44 1245
3092.97 1281
3093.49 1462
3094.01 1333
3094.54 1384
3095.06 1421
3095.59 1368
3096.11 1347
3096.64 1494
3097.16 1466
3097.69 1522
3098.21 1579
3098.74 1543
3099.26 1520
3099.79 1586
3100.31 1954
3100.84 2307
3101.36 2799
3101.89 3438
3102.41 4042
3102.94 4684
3103.46 5357
3103.99 5555
3104.51 5995
3105.04 6314
3105.56 6165
3106.09 5933
3106.62 5286
3107.14 4843
3107.67 4118
3108.19 3482
3108.72 2814
3109.24 2426
3109.77 2086
3110.30 1779
3110.82 1714
3111.35 1560
3111.87 1479
3112.40 1415
3112.93 1321
3113.45 1387
3113.98 1441
3114.50 1569
3115.03 1445
3115.56 1397
3116.08 1305
3116.61 1306
3117.14 1292
3117.66 1247
3118.19 1266
3118.71 1109
3119.24 1112
3119.77 1089
3120.29 1159
3120.82 1193
3121.35 1215
3121.88 1417
3122.40 1350
3122.93 1338
3123.46 1311
3123.98 1242
3124.51 1376
3125.04 1338
3125.56 1414
3126.09 1284
3126.62 1267
3127.15 1203
3127.67 1126
3128.20 1110
3128.73 1130
3129.26 1013
3129.78 1114
3130.31 1047
3130.84 1183
3131.37 1053
3131.89 1003
3132.42 1032
3132.95 1066
3133.48 1062
3134.00 1047
3134.53 1133
3135.06 1120
3135.59 989
3136.12 978
3136.64 1072
3137.17 1044
3137.70 1114
3138.23 1085
3138.76 950
3139.29 946
3139.81 1012
3140.34 1031
3140.87 967
3141.40 934
3141.93 1053
3142.46 1090
3142.99 1052
3143.51 1119
3144.04 1078
3144.57 991
3145.10 982
3145.63 1096
3146.16 1128
3146.69 1129
3147.22 1063
3147.74 1134
3148.27 1158
3148.80 1242
3149.33 1268
3149.86 1315
3150.39 1208
3150.92 1376
3151.45 1372
3151.98 1346
3152.51 1308
3153.04 1311
3153.57 1107
3154.10 1211
3154.63 1204
3155.16 1092
3155.69 1100
3156.22 1099
3156.74 1155
3157.27 1149
3157.80 1105
3158.33 1230
3158.86 1296
3159.39 1223
3159.92 1113
3160.45 1182
3160.98 1072
3161.51 1067
3162.04 987
3162.58 1069
3163.11 1150
3163.64 1009
3164.17 973
3164.70 1109
3165.23 1047
3165.76 1078
3166.29 1024
3166.82 995
3167.35 936
3167.88 966
3168.41 1011
3168.94 928
3169.47 865
3170.00 911
3170.53 1110
3171.07 979
3171.60 1002
3172.13 1042
3172.66 1064
3173.19 1030
3173.72 1078
3174.25 1068
3174.78 1104
3175.31 1041
3175.85 1118
3176.38 1264
3176.91 1183
3177.44 1124
3177.97 1089
3178.50 1174
3179.04 1135
3179.57 1124
3180.10 963
3180.63 1034
3181.16 1091
3181.69 1036
3182.23 1066
3182.76 1085
3183.29 1028
3183.82 1079
3184.35 1029
3184.89 1048
3185.42 964
3185.95 1054
3186.48 1025
3187.02 1043
3187.55 1051
3188.08 976
3188.61 1031
3189.15 941
3189.68 999
3190.21 1068
3190.74 1203
3191.28 1144
3191.81 1102
3192.34 1020
3192.87 983
3193.41 1008
3193.94 945
3194.47 1049
3195.01 883
3195.54 896
3196.07 951
3196.60 938
3197.14 980
3197.67 958
3198.20 850
3198.74 938
3199.27 1007
3199.80 962
3200.34 1013
3200.87 1056
3201.40 1030
3201.94 1110
3202.47 1111
3203.01 1103
3203.54 1055
3204.07 1085
3204.61 1018
3205.14 1034
3205.67 1156
3206.21 1168
3206.74 1139
3207.28 1002
3207.81 1003
3208.34 1048
3208.88 1063
3209.41 1115
3209.95 1124
3210.48 1060
3211.02 1188
3211.55 1151
3212.08 1062
3212.62 1159
3213.15 1149
3213.69 1042
3214.22 1062
3214.76 1092
3215.29 1166
3215.83 1150
3216.36 1076
3216.90 1043
3217.43 1143
3217.97 1024
3218.50 1080
3219.04 1019
3219.57 1078
3220.11 1080
3220.64 1064
3221.18 1101
3221.71 1072
3222.25 1060
3222.78 1261
3223.32 1111
3223.85 1130
3224.39 1171
3224.92 1365
3225.46 1353
3225.99 1341
3226.53 1221
3227.07 1448
3227.60 1402
3228.14 1312
3228.67 1260
3229.21 1052
3229.74 1141
3230.28 1216
3230.82 1091
3231.35 1108
3231.89 1096
3232.42 1108
3232.96 1068
3233.50 1060
3234.03 1090
3234.57 1172
3235.11 1208
3235.64 1219
3236.18 1251
3236.72 1329
3237.25 1260
3237.79 1284
3238.32 1223
3238.86 1366
3239.40 1382
3239.93 1496
3240.47 1489
3241.01 1419
3241.55 1272
3242.08 1291
3242.62 1405
3243.16 1377
3243.69 1170
3244.23 1243
3244.77 1240
3245.30 1277
3245.84 1228
3246.38 1330
3246.92 1339
3247.45 1279
3247.99 1223
3248.53 1320
3249.07 1175
3249.60 1258
3250.14 1358
3250.68 1409
3251.22 1322
3251.75 1249
3252.29 1392
3252.83 1373
3253.37 1346
3253.91 1380
3254.44 1507
3254.98 1565
3255.52 1530
3256.06 1408
3256.60 1391
3257.13 1439
3257.67 1439
3258.21 1697
3258.75 1726
3259.29 1663
3259.82 1743
3260.36 1795
3260.90 2054
3261.44 2238
3261.98 2440
3262.52 2528
3263.06 2669
3263.59 2945
3264.13 3170
3264.67 3448
3265.21 3560
3265.75 3722
3266.29 3936
3266.83 3928
3267.37 4072
3267.91 4142
3268.44 4189
3268.98 3866
3269.52 3669
3270.06 3425
3270.60 3328
3271.14 2890
3271.68 2723
3272.22 2314
3272.76 1949
3273.30 1769
3273.84 1612
3274.38 1619
3274.92 1540
3275.46 1534
3276.00 1515
3276.54 1505
3277.08 1427
3277.62 1444
3278.16 1362
3278.70 1392
3279.24 1583
3279.78 1489
3280.32 1514
3280.86 1521
3281.40 1390
3281.94 1425
3282.48 1552
3283.02 1307
3283.56 1465
3284.10 1531
3284.64 1576
3285.18 1401
3285.72 1446
3286.26 1601
3286.80 1632
3287.34 1527
3287.88 1488
3288.42 1483
3288.96 1541
3289.50 1679
3290.04 1587
3290.59 1592
3291.13 1594
3291.67 1666
3292.21 1651
3292.75 1607
3293.29 1860
3293.83 1944
3294.37 2070
3294.91 2138
3295.46 2423
3296.00 2436
3296.54 2623
3297.08 2667
3297.62 2703
3298.16 2808
3298.70 2884
3299.25 2783
3299.79 2549
3300.33 2362
3300.87 2110
3301.41 1971
3301.96 1937
3302.50 1788
3303.04 1539
3303.58 1377
3304.12 1506
3304.66 1470
3305.21 1466
3305.75 1478
3306.29 1530
3306.83 1525
3307.38 1350
3307.92 1425
3308.46 1428
3309.00 1349
3309.55 1426
3310.09 1413
3310.63 1374
3311.17 1377
3311.72 1339
3312.26 1349
3312.80 1403
3313.34 1480
3313.89 1291
3314.43 1396
3314.97 1387
3315.52 1383
3316.06 1662
3316.60 1730
3317.14 1678
3317.69 1682
3318.23 1555
3318.77 1560
3319.32 1658
3319.86 1740
3320.40 1675
3320.95 1721
3321.49 1725
3322.03 1750
3322.58 1763
3323.12 1716
3323.67 1781
3324.21 1740
3324.75 1640
3325.30 1600
3325.84 1647
3326.38 1628
3326.93 1603
3327.47 1519
3328.02 1572
3328.56 1522
3329.10 1685
3329.65 1493
3330.19 1593
3330.74 1661
3331.28 1880
3331.83 2248
3332.37 2665
3332.91 3117
3333.46 4053
3334.00 4628
3334.55 5823
3335.09 7200
3335.64 8216
3336.18 9698
3336.73 10287
3337.27 11484
3337.82 12071
3338.36 11932
3338.90 11399
3339.45 11089
3339.99 9338
3340.54 8275
3341.08 6907
3341.63 5640
3342.18 4912
3342.72 3884
3343.27 3321
3343.81 2740
3344.36 2427
3344.90 2221
3345.45 1972
3345.99 1938
3346.54 1825
3347.08 1757
3347.63 1788
3348.17 1742
3348.72 1692
3349.27 1649
3349.81 1780
3350.36 1778
3350.90 1708
3351.45 1527
3352.00 1559
3352.54 1640
3353.09 1681
3353.63 1636
3354.18 1658
3354.73 1626
3355.27 1583
3355.82 1508
3356.36 1554
3356.91 1528
3357.46 1413
3358.00 1394
3358.55 1360
3359.10 1399
3359.64 1420
3360.19 1454
3360.74 1498
3361.28 1302
3361.83 1378
3362.38 1430
3362.92 1403
3363.47 1333
3364.02 1376
3364.56 1364
3365.11 1484
3365.66 1526
3366.21 1380
3366.75 1394
3367.30 1400
3367.85 1477
3368.39 1434
3368.94 1388
3369.49 1446
3370.04 1473
3370.58 1335
3371.13 1402
3371.68 1470
3372.23 1514
3372.77 1450
3373.32 1640
3373.87 1773
3374.42 1888
3374.96 1886
3375.51 1873
3376.06 2050
3376.61 1912
3377.16 2003
3377.70 1929
3378.25 1699
3378.80 1643
3379.35 1527
3379.90 1457
3380.45 1399
3380.99 1275
3381.54 1293
3382.09 1173
3382.64 1140
3383.19 1186
3383.74 1119
3384.28 1131
3384.83 1146
3385.38 1042
3385.93 1038
3386.48 1088
3387.03 1146
3387.58 1141
3388.13 1107
3388.67 1099
3389.22 1134
3389.77 1125
3390.32 1092
3390.87 1098
3391.42 1187
3391.97 1166
3392.52 1151
3393.07 1204
3393.62 1214
3394.17 1162
3394.72 1093
3395.27 1235
3395.81 1184
3396.36 1174
3396.91 1194
3397.46 1132
3398.01 1150
3398.56 1086
3399.11 1130
3399.66 1110
3400.21 1051
3400.76 1150
3401.31 1191
3401.86 1153
3402.41 1196
3402.96 1086
3403.51 1086
3404.06 1146
3404.61 1008
3405.16 1084
3405.71 1108
3406.26 1110
3406.81 1113
3407.36 1077
3407.92 1148
3408.47 1070
3409.02 1050
3409.57 1177
3410.12 1277
3410.67 1173
3411.22 1132
3411.77 1224
3412.32 1222
3412.87 1259
3413.42 1282
3413.97 1319
3414.52 1347
3415.08 1244
3415.63 1146
3416.18 1257
3416.73 1257
3417.28 1168
3417.83 1171
3418.38 1226
3418.93 1159
3419.49 1174
3420.04 1028
3420.59 1074
3421.14 1067
3421.69 1067
3422.24 1152
3422.80 1127
3423.35 1175
3423.90 1351
3424.45 1446
3425.00 1436
3425.55 1420
3426.11 1271
3426.66 1257
3427.21 1373
3427.76 1408
3428.31 1201
3428.87 1222
3429.42 1275
3429.97 1244
3430.52 1152
3431.08 1160
3431.63 1117
3432.18 1051
3432.73 1119
3433.29 1161
3433.84 1161
3434.39 1087
3434.94 1086
3435.50 1058
3436.05 1098
3436.60 1122
3437.15 1084
3437.71 1102
3438.26 1189
3438.81 1141
3439.37 1137
3439.92 1145
3440.47 1235
3441.03 1151
3441.58 1114
3442.13 1156
3442.69 1103
3443.24 990
3443.79 1033
3444.35 1017
3444.90 1045
3445.45 1085
3446.01 1114
3446.56 1036
3447.11 1093
3447.67 1164
3448.22 1033
3448.77 939
3449.33 921
3449.88 921
3450.44 897
3450.99 996
3451.54 1002
3452.10 890
3452.65 939
3453.21 983
3453.76 885
3454.31 928
3454.87 1020
3455.42 895
3455.98 936
3456.53 1018
3457.09 941
3457.64 1033
3458.20 944
3458.75 983
3459.30 950
3459.86 1074
3460.41 1157
3460.97 1011
3461.52 1078
3462.08 1119
3462.63 1119
3463.19 1107
3463.74 1113
3464.30 1118
3464.85 1076
3465.41 1048
3465.96 1117
3466.52 1095
3467.07 1055
3467.63 1117
3468.19 1175
3468.74 1196
3469.30 1092
3469.85 1187
3470.41 1113
3470.96 1171
3471.52 1101
3472.07 1197
3472.63 1135
3473.19 1161
3473.74 1059
3474.30 1143
3474.85 1180
3475.41 1262
3475.96 1206
3476.52 1262
3477.08 1210
3477.63 1176
3478.19 1371
3478.74 1260
3479.30 1401
3479.86 1469
3480.41 1378
3480.97 1174
3481.53 1314
3482.08 1474
3482.64 1410
3483.20 1284
3483.75 1504
3484.31 1481
3484.87 1282
3485.42 1284
3485.98 1327
3486.54 1357
3487.09 1358
3487.65 1387
3488.21 1521
3488.76 1617
3489.32 1808
3489.88 1885
3490.44 2222
3490.99 2421
3491.55 2600
3492.11 3099
3492.66 3325
3493.22 3226
3493.78 3358
3494.34 3501
3494.89 3409
3495.45 3238
3496.01 3062
3496.57 3137
3497.12 3065
3497.68 3079
3498.24 3178
3498.80 3194
3499.36 3403
3499.91 3703
3500.47 3811
3501.03 4247
3501.59 4278
3502.15 4139
3502.70 4096
3503.26 3797
3503.82 3915
3504.38 3892
3504.94 3688
3505.49 3741
3506.05 3783
3506.61 3990
3507.17 3799
3507.73 3579
3508.29 3483
3508.85 3340
3509.40 3168
3509.96 3097
3510.52 2740
3511.08 2346
3511.64 2181
3512.20 2014
3512.76 1973
3513.32 1761
3513.87 1726
3514.43 1532
3514.99 1452
3515.55 1474
3516.11 1518
3516.67 1374
3517.23 1273
3517.79 1244
3518.35 1196
3518.91 1230
3519.47 1143
3520.03 1231
3520.59 1281
3521.15 1382
3521.71 1188
3522.26 1215
3522.82 1251
3523.38 1309
3523.94 1334
3524.50 1263
3525.06 1397
3525.62 1312
3526.18 1199
3526.74 1203
3527.30 1260
3527.86 1246
3528.42 1199
3528.98 1261
3529.54 1200
3530.10 1090
3530.67 1092
3531.23 1184
3531.79 1175
3532.35 1075
3532.91 1124
3533.47 1082
3534.03 1133
3534.59 1215
3535.15 1285
3535.71 1265
3536.27 1204
3536.83 1168
3537.39 1201
3537.95 1131
3538.51 1180
3539.08 1306
3539.64 1217
3540.20 1156
3540.76 1065
3541.32 1153
3541.88 1245
3542.44 1097
3543.00 1100
3543.56 1234
3544.13 1132
3544.69 1119
3545.25 1149
3545.81 1184
3546.37 1178
3546.93 1135
3547.50 968
3548.06 1112
3548.62 1113
3549.18 1104
3549.74 1053
3550.30 1123
3550.87 1018
3551.43 934
3551.99 939
3552.55 1017
3553.11 1011
3553.68 1083
3554.24 943
3554.80 991
3555.36 976
3555.93 1022
3556.49 1010
3557.05 1035
3557.61 1003
3558.18 1107
3558.74 1023
3559.30 1009
3559.86 942
3560.43 959
3560.99 1085
3561.55 999
3562.11 1085
3562.68 979
3563.24 1044
3563.80 1051
3564.37 1093
3564.93 1080
3565.49 997
3566.06 1041
3566.62 1080
3567.18 1040
3567.75 1074
3568.31 1000
3568.87 908
3569.44 969
3570.00 927
3570.56 1031
3571.13 1006
3571.69 934
3572.25 980
3572.82 914
3573.38 917
3573.94 993
3574.51 1062
3575.07 1057
3575.64 1044
3576.20 953
3576.76 1041
3577.33 1227
3577.89 1102
3578.46 1036
3579.02 1153
3579.58 1177
3580.15 1179
3580.71 1068
3581.28 1059
3581.84 1079
3582.41 1082
3582.97 1110
3583.53 1156
3584.10 1055
3584.66 975
3585.23 1141
3585.79 1088
3586.36 944
3586.92 988
3587.49 1027
3588.05 1027
3588.62 979
3589.18 1035
3589.75 1046
3590.31 1093
3590.88 990
3591.44 1013
3592.01 1050
3592.57 1224
3593.14 1155
3593.70 1011
3594.27 1062
3594.83 980
3595.40 1097
3595.97 979
3596.53 979
3597.10 976
3597.66 1007
3598.23 1115
3598.79 994
3599.36 925
3599.93 1000
3600.49 1064
3601.06 984
3601.62 983
3602.19 1011
3602.75 1051
3603.32 979
3603.89 946
3604.45 967
3605.02 917
3605.59 951
3606.15 959
3606.72 913
3607.28 885
3607.85 934
3608.42 867
3608.98 889
3609.55 829
3610.12 879
3610.68 847
3611.25 863
3611.82 796
3612.38 800
3612.95 772
3613.52 901
3614.08 902
3614.65 903
3615.22 941
3615.79 1041
3616.35 1109
3616.92 1154
3617.49 1132
3618.05 1308
3618.62 1261
3619.19 1310
3619.76 1433
3620.32 1397
3620.89 1388
3621.46 1462
3622.03 1321
3622.59 1325
3623.16 1172
3623.73 1194
3624.30 1099
3624.86 1080
3625.43 1056
3626.00 1009
3626.57 956
3627.14 870
3627.70 941
3628.27 919
3628.84 984
3629.41 1044
3629.98 967
3630.55 1032
3631.11 1056
3631.68 1072
3632.25 1048
3632.82 1003
3633.39 990
3633.96 1086
3634.52 1128
3635.09 982
3635.66 1017
3636.23 1074
3636.80 1150
3637.37 1129
3637.94 1123
3638.50 1099
3639.07 1080
3639.64 1118
3640.21 1095
3640.78 1174
3641.35 1152
3641.92 1097
3642.49 1303
3643.06 1258
3643.63 1133
3644.20 1173
3644.76 1052
3645.33 1073
3645.90 1203
3646.47 1136
3647.04 1076
3647.61 1101
3648.18 1159
3648.75 1080
3649.32 1056
3649.89 1057
3650.46 1091
3651.03 1125
3651.60 1153
3652.17 1209
3652.74 1253
3653.31 1333
3653.88 1265
3654.45 1257
3655.02 1410
3655.59 1340
3656.16 1341
3656.73 1417
3657.30 1302
3657.87 1320
3658.44 1334
3659.01 1308
3659.58 1251
3660.15 1392
3660.72 1502
3661.29 1436
3661.87 1287
3662.44 1219
3663.01 1225
3663.58 1272
3664.15 1203
3664.72 1343
3665.29 1282
3665.86 1228
3666.43 1327
3667.00 1544
3667.57 1525
3668.15 1509
3668.72 1407
3669.29 1498
3669.86 1452
3670.43 1231
3671.00 1217
3671.57 1179
3672.15 1123
3672.72 1064
3673.29 1107
3673.86 1110
3674.43 1136
3675.00 1199
3675.57 1204
3676.15 1149
3676.72 1224
3677.29 1334
3677.86 1289
3678.43 1205
3679.01 1203
3679.58 1216
3680.15 1189
3680.72 1087
3681.29 1158
3681.87 1056
3682.44 978
3683.01 1110
3683.58 1010
3684.16 975
3684.73 1010
3685.30 1021
3685.87 1014
3686.45 1046
3687.02 1101
3687.59 1091
3688.16 1110
3688.74 1221
3689.31 1333
3689.88 1396
3690.46 1403
3691.03 1410
3691.60 1343
3692.17 1561
3692.75 1553
3693.32 1427
3693.89 1370
3694.47 1327
3695.04 1320
3695.61 1264
3696.19 1122
3696.76 1152
3697.33 1149
3697.91 1159
3698.48 1205
3699.05 1068
3699.63 1078
3700.20 1082
3700.78 1279
3701.35 1324
3701.92 1391
3702.50 1305
3703.07 1361
3703.64 1391
3704.22 1423
3704.79 1282
3705.37 1303
3705.94 1393
3706.51 1304
3707.09 1120
3707.66 1146
3708.24 1257
3708.81 1279
3709.39 1036
3709.96 1104
3710.53 1122
3711.11 1188
3711.68 1200
3712.26 1087
3712.83 1158
3713.41 1208
3713.98 1203
3714.56 1084
3715.13 1081
3715.71 1048
3716.28 1059
3716.86 1069
3717.43 1002
3718.01 1024
3718.58 1065
3719.16 1103
3719.73 1033
3720.31 902
3720.88 934
3721.46 995
3722.03 962
3722.61 864
3723.18 890
3723.76 1001
3724.34 1005
3724.91 941
3725.49 855
3726.06 898
3726.64 967
3727.21 862
3727.79 958
3728.36 1008
3728.94 1015
3729.52 1036
3730.09 1114
3730.67 1030
3731.24 1067
3731.82 1204
3732.40 1134
3732.97 1062
3733.55 996
3734.13 1017
3734.70 1164
3735.28 1031
3735.85 997
3736.43 971
3737.01 938
3737.58 927
3738.16 948
3738.74 975
3739.31 930
3739.89 939
3740.47 955
3741.04 867
3741.62 905
3742.20 957
3742.78 958
3743.35 939
3743.93 790
3744.51 856
3745.08 883
3745.66 887
3746.24 958
3746.82 877
3747.39 858
3747.97 893
3748.55 870
3749.12 891
3749.70 768
3750.28 914
3750.86 978
3751.43 874
3752.01 859
3752.59 810
3753.17 892
3753.75 861
3754.32 872
3754.90 812
3755.48 826
3756.06 814
3756.64 868
3757.21 925
3757.79 904
3758.37 851
3758.95 930
3759.53 914
3760.10 801
3760.68 844
3761.26 944
3761.84 927
3762.42 844
3763.00 809
3763.58 878
3764.15 846
3764.73 766
3765.31 857
3765.89 928
3766.47 968
3767.05 962
3767.63 908
3768.21 807
3768.78 848
3769.36 830
3769.94 825
3770.52 901
3771.10 904
3771.68 861
3772.26 1004
3772.84 1024
3773.42 924
3774.00 983
3774.58 961
3775.16 856
3775.73 871
3776.31 854
3776.89 747
3777.47 885
3778.05 890
3778.63 916
3779.21 857
3779.79 888
3780.37 900
3780.95 1019
3781.53 918
3782.11 849
3782.69 818
3783.27 878
3783.85 979
3784.43 951
3785.01 960
3785.59 907
3786.17 897
3786.75 881
3787.33 870
3787.91 881
3788.49 959
3789.08 938
3789.66 992
3790.24 875
3790.82 848
3791.40 924
3791.98 985
3792.56 1026
3793.14 951
3793.72 955
3794.30 841
3794.88 825
3795.46 971
3796.05 882
3796.63 817
3797.21 897
3797.79 825
3798.37 865
3798.95 819
3799.53 909
3800.11 942
3800.69 915
3801.28 979
3801.86 934
3802.44 1087
3803.02 1107
3803.60 1084
3804.18 1065
3804.77 1101
3805.35 1245
3805.93 1330
3806.51 1213
3807.09 1153
3807.68 1106
3808.26 1122
3808.84 1134
3809.42 1225
3810.00 1196
3810.59 1328
3811.17 1384
3811.75 1441
3812.33 1274
3812.91 1302
3813.50 1338
3814.08 1324
3814.66 1264
3815.24 1196
3815.83 1463
3816.41 1421
3816.99 1320
3817.58 1316
3818.16 1348
3818.74 1327
3819.32 1256
3819.91 1158
3820.49 1035
3821.07 1061
3821.66 1139
3822.24 1063
3822.82 1027
3823.40 953
3823.99 877
3824.57 867
3825.15 883
3825.74 823
3826.32 836
3826.90 925
3827.49 831
3828.07 822
3828.65 906
3829.24 828
3829.82 841
3830.41 892
3830.99 954
3831.57 807
3832.16 831
3832.74 867
3833.32 944
3833.91 868
3834.49 834
3835.08 829
3835.66 908
3836.24 888
3836.83 960
3837.41 975
3838.00 937
3838.58 826
3839.17 808
3839.75 794
3840.33 727
3840.92 898
3841.50 810
3842.09 964
3842.67 868
3843.26 895
3843.84 827
3844.43 782
3845.01 758
3845.60 865
3846.18 858
3846.77 913
3847.35 790
3847.94 781
3848.52 774
3849.11 843
3849.69 887
3850.28 768
3850.86 864
3851.45 840
3852.03 820
3852.62 872
3853.20 918
3853.79 876
3854.37 937
3854.96 850
3855.55 882
3856.13 899
3856.72 800
3857.30 714
3857.89 814
3858.47 838
3859.06 771
3859.65 757
3860.23 758
3860.82 844
3861.40 973
3861.99 1004
3862.58 929
3863.16 975
3863.75 1051
3864.33 998
3864.92 1038
3865.51 1017
3866.09 955
3866.68 958
3867.27 1011
3867.85 1003
3868.44 1002
3869.03 939
3869.61 942
3870.20 967
3870.79 957
3871.37 881
3871.96 952
3872.55 984
3873.13 877
3873.72 918
3874.31 975
3874.90 932
3875.48 883
3876.07 910
3876.66 939
3877.24 947
3877.83 932
3878.42 889
3879.01 836
3879.59 851
3880.18 939
3880.77 1026
3881.36 920
3881.94 835
3882.53 770
3883.12 861
3883.71 756
3884.29 770
3884.88 770
3885.47 806
3886.06 795
3886.65 836
3887.23 867
3887.82 873
3888.41 859
3889.00 858
3889.59 1004
3890.17 967
3890.76 914
3891.35 964
3891.94 1118
3892.53 903
3893.12 975
3893.70 1024
3894.29 1037
3894.88 1052
3895.47 929
3896.06 1021
3896.65 834
3897.24 914
3897.83 875
3898.41 931
3899.00 828
3899.59 793
3900.18 772
3900.77 896
3901.36 841
3901.95 926
3902.54 841
3903.13 804
3903.72 824
3904.31 878
3904.89 842
3905.48 822
3906.07 867
3906.66 928
3907.25 861
3907.84 876
3908.43 958
3909.02 976
3909.61 925
3910.20 825
3910.79 822
3911.38 857
3911.97 956
3912.56 971
3913.15 904
3913.74 843
3914.33 826
3914.92 781
3915.51 926
3916.10 777
3916.69 776
3917.28 882
3917.87 889
3918.46 773
3919.05 836
3919.64 888
3920.23 819
3920.82 846
3921.41 884
3922.00 873
3922.60 849
3923.19 915
3923.78 839
3924.37 889
3924.96 793
3925.55 738
3926.14 755
3926.73 751
3927.32 747
3927.91 736
3928.50 844
3929.10 781
3929.69 731
3930.28 727
3930.87 738
3931.46 785
3932.05 701
3932.64 706
3933.23 682
3933.83 746
3934.42 747
3935.01 756
3935.60 748
3936.19 774
3936.78 841
3937.38 852
3937.97 725
3938.56 735
3939.15 770
3939.74 763
3940.34 791
3940.93 772
3941.52 709
3942.11 750
3942.70 883
3943.30 808
3943.89 847
3944.48 848
3945.07 816
3945.67 747
3946.26 812
3946.85 824
3947.44 826
3948.04 892
3948.63 755
3949.22 866
3949.81 840
3950.41 797
3951.00 837
3951.59 882
3952.19 786
3952.78 739
3953.37 724
3953.96 837
3954.56 901
3955.15 919
3955.74 884
3956.34 862
3956.93 783
3957.52 898
3958.12 833
3958.71 909
3959.30 885
3959.90 807
3960.49 840
3961.08 841
3961.68 925
3962.27 917
3962.87 887
3963.46 861
3964.05 900
3964.65 899
3965.24 914
3965.83 906
3966.43 860
3967.02 904
3967.62 897
3968.21 1010
3968.80 1062
3969.40 957
3969.99 893
3970.59 894
3971.18 804
3971.78 841
3972.37 838
3972.97 894
3973.56 838
3974.15 807
3974.75 906
3975.34 903
3975.94 976
3976.53 972
3977.13 1043
3977.72 1084
3978.32 941
3978.91 1012
3979.51 1076
3980.10 1113
3980.70 965
3981.29 985
3981.89 996
3982.48 1014
3983.08 941
3983.67 889
3984.27 875
3984.86 862
3985.46 915
3986.05 828
3986.65 889
3987.25 926
3987.84 845
3988.44 920
3989.03 982
3989.63 891
3990.22 961
3990.82 886
3991.42 838
3992.01 896
3992.61 976
3993.20 986
3993.80 922
3994.40 880
3994.99 939
3995.59 902
3996.18 884
3996.78 909
3997.38 969
3997.97 891
3998.57 856
3999.17 788
3999.76 827
4000.36 884
4000.95 853
4001.55 917
4002.15 877
4002.74 823
4003.34 842
4003.94 807
4004.54 885
4005.13 867
4005.73 943
4006.33 855
4006.92 915
4007.52 1068
4008.12 948
4008.71 833
4009.31 872
4009.91 920
4010.51 928
4011.10 915
4011.70 928
4012.30 877
4012.90 865
4013.49 820
4014.09 792
4014.69 812
4015.29 798
4015.88 828
4016.48 838
4017.08 862
4017.68 890
4018.27 912
4018.87 903
4019.47 892
4020.07 944
4020.67 936
4021.26 991
4021.86 867
4022.46 828
4023.06 907
4023.66 854
4024.26 862
4024.85 802
4025.45 876
4026.05 911
4026.65 878
4027.25 861
4027.85 886
4028.44 849
4029.04 925
4029.64 897
4030.24 910
4030.84 965
4031.44 984
4032.04 922
4032.64 902
4033.23 980
4033.83 982
4034.43 1050
4035.03 1109
4035.63 967
4036.23 942
4036.83 947
4037.43 1021
4038.03 971
4038.63 870
4039.23 876
4039.83 878
4040.43 933
4041.03 886
4041.63 750
4042.22 747
4042.82 725
4043.42 722
4044.02 842
4044.62 817
4045.22 892
4045.82 802
4046.42 699
4047.02 695
4047.62 715
4048.22 694
4048.82 704
4049.42 794
4050.02 701
4050.62 758
4051.22 856
4051.82 877
4052.43 839
4053.03 785
4053.63 1006
4054.23 941
4054.83 841
4055.43 835
4056.03 849
4056.63 797
4057.23 784
4057.83 787
4058.43 729
4059.03 647
4059.63 699
4060.23 720
4060.84 731
4061.44 653
4062.04 724
4062.64 702
4063.24 710
4063.84 757
4064.44 735
4065.04 697
4065.64 780
4066.25 816
4066.85 688
4067.45 717
4068.05 735
4068.65 664
4069.25 679
4069.86 729
4070.46 618
4071.06 633
4071.66 730
4072.26 749
4072.86 670
4073.47 744
4074.07 630
4074.67 674
4075.27 702
4075.87 645
4076.48 657
4077.08 769
4077.68 727
4078.28 730
4078.89 790
4079.49 802
4080.09 813
4080.69 693
4081.30 736
4081.90 767
4082.50 723
4083.10 676
4083.71 726
4084.31 719
4084.91 702
4085.52 719
4086.12 669
4086.72 736
4087.32 725
4087.93 692
4088.53 672
4089.13 673
4089.74 725
4090.34 704
4090.94 716
4091.55 757
4092.15 741
4092.75 691
4093.36 696
4093.96 721
4094.56 722
4095.17 645
4095.77 742
4096.37 756
4096.98 690
4097.58 668
4098.18 683
4098.79 646
4099.39 658
4100.00 754
4100.60 719
4101.20 687
4101.81 684
4102.41 661
4103.02 699
4103.62 652
4104.23 654
4104.83 756
4105.43 788
4106.04 745
4106.64 653
4107.25 735
4107.85 740
4108.46 665
4109.06 728
4109.67 821
4110.27 829
4110.87 756
4111.48 741
4112.08 721
4112.69 696
4113.29 680
4113.90 721
4114.50 710
4115.11 720
4115.71 741
4116.32 709
4116.92 733
4117.53 757
4118.13 768
4118.74 747
4119.35 718
4119.95 784
4120.56 755
4121.16 754
4121.77 789
4122.37 794
4122.98 796
4123.58 812
4124.19 786
4124.80 789
4125.40 787
4126.01 746
4126.61 790
4127.22 796
4127.82 706
4128.43 760
4129.04 814
4129.64 708
4130.25 676
4130.85 701
4131.46 655
4132.07 729
4132.67 789
4133.28 719
4133.89 752
4134.49 756
4135.10 804
4135.71 833
4136.31 869
4136.92 789
4137.53 730
4138.13 803
4138.74 945
4139.35 955
4139.95 907
4140.56 854
4141.17 767
4141.77 830
4142.38 847
4142.99 978
4143.59 901
4144.20 864
4144.81 891
4145.42 937
4146.02 986
4146.63 859
4147.24 887
4147.85 850
4148.45 798
4149.06 808
4149.67 792
4150.28 831
4150.88 766
4151.49 711
4152.10 677
4152.71 740
4153.31 780
4153.92 666
4154.53 700
4155.14 802
4155.75 710
4156.35 756
4156.96 683
4157.57 724
4158.18 706
4158.79 712
4159.40 717
4160.00 687
4160.61 705
4161.22 681
4161.83 756
4162.44 834
4163.05 712
4163.65 698
4164.26 799
4164.87 875
4165.48 852
4166.09 964
4166.70 893
4167.31 811
4167.92 816
4168.52 809
4169.13 836
4169.74 832
4170.35 819
4170.96 845
4171.57 763
4172.18 836
4172.79 809
4173.40 834
4174.01 783
4174.62 779
4175.23 861
4175.84 817
4176.45 795
4177.05 798
4177.66 840
4178.27 840
4178.88 858
4179.49 849
4180.10 871
4180.71 818
4181.32 766
4181.93 844
4182.54 811
4183.15 742
4183.76 845
4184.37 885
4184.98 876
4185.59 828
4186.20 766
4186.81 766
4187.42 722
4188.03 686
4188.65 749
4189.26 811
4189.87 743
4190.48 877
4191.09 1000
4191.70 923
4192.31 816
4192.92 944
4193.53 1067
4194.14 1050
4194.75 977
4195.36 1120
4195.97 996
4196.58 1096
4197.20 1079
4197.81 1175
4198.42 1175
4199.03 1106
4199.64 1058
4200.25 961
4200.86 933
4201.47 969
4202.09 990
4202.70 918
4203.31 840
4203.92 894
4204.53 916
4205.14 843
4205.75 823
4206.37 813
4206.98 869
4207.59 713
4208.20 715
4208.81 769
4209.43 811
4210.04 823
4210.65 705
4211.26 798
4211.87 847
4212.49 888
4213.10 765
4213.71 795
4214.32 829
4214.93 840
4215.55 958
4216.16 861
4216.77 872
4217.38 898
4218.00 951
4218.61 983
4219.22 906
4219.84 998
4220.45 1000
4221.06 967
4221.67 1087
4222.29 1149
4222.90 1232
4223.51 1169
4224.13 1134
4224.74 1128
4225.35 1040
4225.96 1145
4226.58 1202
4227.19 1322
4227.80 1305
4228.42 1385
4229.03 1332
4229.64 1318
4230.26 1309
4230.87 1360
4231.48 1420
4232.10 1420
4232.71 1484
4233.33 1666
4233.94 1660
4234.55 1677
4235.17 1709
4235.78 1818
4236.39 1932
4237.01 2031
4237.62 1914
4238.24 1912
4238.85 1776
4239.46 1552
4240.08 1418
4240.69 1246
4241.31 1281
4241.92 1188
4242.54 1131
4243.15 1053
4243.76 1082
4244.38 1046
4244.99 988
4245.61 1133
4246.22 1140
4246.84 1087
4247.45 1135
4248.07 1172
4248.68 1267
4249.30 1248
4249.91 1188
4250.53 1216
4251.14 1135
4251.76 1018
4252.37 1069
4252.99 1031
4253.60 981
4254.22 977
4254.83 1028
4255.45 1063
4256.06 935
4256.68 899
4257.29 934
4257.91 883
4258.52 907
4259.14 951
4259.76 947
4260.37 804
4260.99 821
4261.60 906
4262.22 806
4262.83 786
4263.45 815
4264.07 788
4264.68 827
4265.30 825
4265.91 823
4266.53 878
4267.15 862
4267.76 925
4268.38 946
4268.99 902
4269.61 869
4270.23 898
4270.84 965
4271.46 859
4272.08 966
4272.69 996
4273.31 915
4273.93 792
4274.54 853
4275.16 963
4275.78 957
4276.39 924
4277.01 977
4277.63 970
4278.24 956
4278.86 915
4279.48 924
4280.09 776
4280.71 912
4281.33 965
4281.95 913
4282.56 760
4283.18 831
4283.80 912
4284.42 776
4285.03 769
4285.65 707
4286.27 686
4286.89 720
4287.50 859
4288.12 747
4288.74 772
4289.36 769
4289.97 822
4290.59 793
4291.21 787
4291.83 763
4292.45 713
4293.06 719
4293.68 693
4294.30 809
4294.92 863
4295.54 843
4296.15 720
4296.77 863
4297.39 822
4298.01 730
4298.63 789
4299.25 825
4299.86 809
4300.48 771
4301.10 799
4301.72 807
4302.34 793
4302.96 758
4303.58 767
4304.19 767
4304.81 788
4305.43 745
4306.05 751
4306.67 872
4307.29 809
4307.91 816
4308.53 842
4309.15 821
4309.77 740
4310.38 770
4311.00 734
4311.62 800
4312.24 787
4312.86 771
4313.48 818
4314.10 867
4314.72 739
4315.34 800
4315.96 787
4316.58 733
4317.20 789
4317.82 877
4318.44 931
4319.06 742
4319.68 724
4320.30 855
4320.92 869
4321.54 851
4322.16 947
4322.78 882
4323.40 833
4324.02 893
4324.64 1023
4325.26 1071
4325.88 884
4326.50 924
4327.12 895
4327.74 952
4328.36 892
4328.98 978
4329.60 920
4330.22 962
4330.84 907
4331.47 990
4332.09 804
4332.71 977
4333.33 984
4333.95 960
4334.57 973
4335.19 969
4335.81 1148
4336.43 1170
4337.05 1171
4337.68 1243
4338.30 1443
4338.92 1701
4339.54 1689
4340.16 1609
4340.78 1555
4341.40 1612
4342.03 1479
4342.65 1424
4343.27 1424
4343.89 1466
4344.51 1630
4345.13 1701
4345.76 1931
4346.38 2213
4347.00 2521
4347.62 2753
4348.24 2841
4348.86 2730
4349.49 2892
4350.11 2886
4350.73 2585
4351.35 2288
4351.98 1929
4352.60 1638
4353.22 1663
4353.84 1419
4354.46 1293
4355.09 1052
4355.71 939
4356.33 1003
4356.95 1113
4357.58 1021
4358.20 1074
4358.82 992
4359.45 1057
4360.07 1056
4360.69 1072
4361.31 1110
4361.94 1028
4362.56 966
4363.18 979
4363.81 957
4364.43 1012
4365.05 1030
4365.68 988
4366.30 1069
4366.92 969
4367.55 877
4368.17 954
4368.79 962
4369.42 895
4370.04 909
4370.66 912
4371.29 886
4371.91 872
4372.53 866
4373.16 901
4373.78 788
4374.41 775
4375.03 716
4375.65 832
4376.28 785
4376.90 759
4377.53 781
4378.15 778
4378.77 835
4379.40 868
4380.02 852
4380.65 879
4381.27 897
4381.89 825
4382.52 879
4383.14 761
4383.77 754
4384.39 707
4385.02 796
4385.64 864
4386.27 804
4386.89 782
4387.52 878
4388.14 813
4388.77 832
4389.39 782
4390.02 768
4390.64 806
4391.27 800
4391.89 791
4392.52 785
4393.14 676
4393.77 752
4394.39 760
4395.02 672
4395.64 699
4396.27 789
4396.89 710
4397.52 717
4398.14 735
4398.77 823
4399.39 785
4400.02 790
4400.65 795
4401.27 837
4401.90 769
4402.52 739
4403.15 793
4403.78 752
4404.40 768
4405.03 811
4405.65 785
4406.28 765
4406.91 686
4407.53 673
4408.16 674
4408.78 802
4409.41 714
4410.04 747
4410.66 648
4411.29 762
4411.92 739
4412.54 732
4413.17 767
4413.80 764
4414.42 758
4415.05 729
4415.68 724
4416.30 707
4416.93 750
4417.56 746
4418.18 742
4418.81 738
4419.44 752
4420.07 699
4420.69 710
4421.32 692
4421.95 745
4422.57 709
4423.20 710
4423.83 763
4424.46 709
4425.08 762
4425.71 678
4426.34 692
4426.97 737
4427.59 674
4428.22 605
4428.85 655
4429.48 669
4430.10 792
4430.73 733
4431.36 694
4431.99 636
4432.62 694
4433.24 719
4433.87 680
4434.50 800
4435.13 761
4435.76 685
4436.38 656
4437.01 729
4437.64 755
4438.27 783
4438.90 767
4439.53 728
4440.16 796
4440.78 775
4441.41 817
4442.04 756
4442.67 778
4443.30 813
4443.93 754
4444.56 699
4445.19 735
4445.81 752
4446.44 734
4447.07 727
4447.70 776
4448.33 851
4448.96 856
4449.59 808
4450.22 829
4450.85 856
4451.48 923
4452.11 825
4452.73 887
4453.36 876
4453.99 850
4454.62 780
4455.25 809
4455.88 929
4456.51 928
4457.14 969
4457.77 964
4458.40 940
4459.03 942
4459.66 943
4460.29 788
4460.92 830
4461.55 818
4462.18 740
4462.81 706
4463.44 706
4464.07 616
4464.70 688
4465.33 699
4465.96 712
4466.59 755
4467.22 739
4467.85 705
4468.48 766
4469.12 759
4469.75 762
4470.38 743
4471.01 677
4471.64 783
4472.27 690
4472.90 655
4473.53 684
4474.16 643
4474.79 690
4475.42 688
4476.05 637
4476.69 654
4477.32 644
4477.95 667
4478.58 652
4479.21 608
4479.84 666
4480.47 749
4481.10 693
4481.74 682
4482.37 763
4483.00 751
4483.63 749
4484.26 757
4484.89 795
4485.53 752
4486.16 785
4486.79 822
4487.42 764
4488.05 772
4488.68 793
4489.32 787
4489.95 759
4490.58 752
4491.21 824
4491.84 727
4492.48 711
4493.11 906
4493.74 917
4494.37 826
4495.01 766
4495.64 751
4496.27 785
4496.90 733
4497.54 811
4498.17 914
4498.80 803
4499.43 822
4500.07 959
4500.70 972
4501.33 1013
4501.97 1072
4502.60 1173
4503.23 1277
4503.86 1135
4504.50 1182
4505.13 1137
4505.76 1056
4506.40 1032
4507.03 952
4507.66 898
4508.30 897
4508.93 925
4509.56 975
4510.20 930
4510.83 877
4511.46 726
4512.10 725
4512.73 831
4513.37 848
4514.00 821
4514.63 745
4515.27 651
4515.90 841
4516.53 767
4517.17 675
4517.80 695
4518.44 752
4519.07 723
4519.70 771
4520.34 709
4520.97 637
4521.61 673
4522.24 717
4522.88 810
4523.51 730
4524.14 650
4524.78 776
4525.41 704
4526.05 737
4526.68 728
4527.32 643
4527.95 742
4528.59 783
4529.22 804
4529.86 854
4530.49 869
4531.13 811
4531.76 865
4532.40 957
4533.03 964
4533.67 1007
4534.30 1022
4534.94 901
4535.57 952
4536.21 866
4536.84 847
4537.48 882
4538.11 858
4538.75 799
4539.38 800
4540.02 848
4540.66 740
4541.29 644
4541.93 646
4542.56 689
4543.20 682
4543.83 682
4544.47 659
4545.11 652
4545.74 744
4546.38 711
4547.01 712
4547.65 717
4548.29 687
4548.92 681
4549.56 647
4550.19 686
4550.83 664
4551.47 719
4552.10 764
4552.74 689
4553.38 662
4554.01 673
4554.65 738
4555.29 678
4555.92 685
4556.56 715
4557.20 765
4557.83 718
4558.47 637
4559.11 714
4559.74 755
4560.38 719
4561.02 706
4561.66 650
4562.29 716
4562.93 708
4563.57 706
4564.20 719
4564.84 724
4565.48 601
4566.12 620
4566.75 650
4567.39 693
4568.03 712
4568.67 663
4569.30 691
4569.94 812
4570.58 717
4571.22 712
4571.85 717
4572.49 772
4573.13 766
4573.77 766
4574.41 739
4575.04 650
4575.68 674
4576.32 711
4576.96 635
4577.60 678
4578.23 657
4578.87 594
4579.51 706
4580.15 736
4580.79 768
4581.43 744
4582.06 774
4582.70 736
4583.34 697
4583.98 643
4584.62 683
4585.26 840
4585.90 745
4586.54 710
4587.17 720
4587.81 800
4588.45 800
4589.09 779
4589.73 915
4590.37 1147
4591.01 1112
4591.65 1188
4592.29 1251
4592.93 1288
4593.57 1312
4594.20 1294
4594.84 1298
4595.48 1179
4596.12 1048
4596.76 1005
4597.40 991
4598.04 886
4598.68 829
4599.32 772
4599.96 803
4600.60 813
4601.24 855
4601.88 958
4602.52 972
4603.16 977
4603.80 899
4604.44 865
4605.08 990
4605.72 995
4606.36 899
4607.00 905
4607.64 863
4608.28 925
4608.92 939
4609.56 841
4610.20 881
4610.84 883
4611.48 808
4612.12 750
4612.77 789
4613.41 876
4614.05 823
4614.69 770
4615.33 759
4615.97 741
4616.61 762
4617.25 756
4617.89 728
4618.53 775
4619.17 801
4619.82 786
4620.46 656
4621.10 716
4621.74 743
4622.38 723
4623.02 755
4623.66 699
4624.30 760
4624.95 708
4625.59 685
4626.23 691
4626.87 687
4627.51 710
4628.15 683
4628.80 715
4629.44 745
4630.08 713
4630.72 700
4631.36 753
4632.00 734
4632.65 807
4633.29 754
4633.93 789
4634.57 793
4635.22 752
4635.86 810
4636.50 837
4637.14 780
4637.78 808
4638.43 911
4639.07 888
4639.71 891
4640.35 925
4641.00 916
4641.64 877
4642.28 897
4642.93 877
4643.57 886
4644.21 816
4644.85 803
4645.50 737
4646.14 796
4646.78 858
4647.43 854
4648.07 775
4648.71 925
4649.36 833
4650.00 777
4650.64 818
4651.28 823
4651.93 788
4652.57 748
4653.22 691
4653.86 837
4654.50 721
4655.15 743
4655.79 736
4656.43 809
4657.08 737
4657.72 728
4658.36 794
4659.01 752
4659.65 735
4660.30 746
4660.94 820
4661.58 749
4662.23 793
4662.87 805
4663.52 724
4664.16 769
4664.80 704
4665.45 805
4666.09 838
4666.74 797
4667.38 746
4668.03 786
4668.67 708
4669.32 664
4669.96 612
4670.60 778
4671.25 835
4671.89 720
4672.54 711
4673.18 753
4673.83 674
4674.47 732
4675.12 768
4675.76 753
4676.41 781
4677.05 736
4677.70 780
4678.34 775
4678.99 791
4679.63 774
4680.28 758
4680.93 825
4681.57 714
4682.22 691
4682.86 778
4683.51 804
4684.15 770
4684.80 713
4685.44 716
4686.09 698
4686.74 704
4687.38 644
4688.03 787
4688.67 795
4689.32 710
4689.97 759
4690.61 631
4691.26 773
4691.90 639
4692.55 683
4693.20 716
4693.84 641
4694.49 714
4695.13 743
4695.78 799
4696.43 825
4697.07 792
4697.72 750
4698.37 882
4699.01 927
4699.66 957
4700.31 1008
4700.95 1025
4701.60 1167
4702.25 1096
4702.89 882
4703.54 817
4704.19 821
4704.84 899
4705.48 932
4706.13 1002
4706.78 822
4707.42 866
4708.07 800
4708.72 793
4709.37 806
4710.01 714
4710.66 742
4711.31 840
4711.96 809
4712.60 788
4713.25 722
4713.90 731
4714.55 753
4715.19 681
4715.84 769
4716.49 803
4717.14 867
4717.78 802
4718.43 740
4719.08 748
4719.73 718
4720.38 743
4721.02 693
4721.67 747
4722.32 754
4722.97 728
4723.62 670
4724.27 752
4724.91 805
4725.56 802
4726.21 915
4726.86 856
4727.51 789
4728.16 905
4728.81 905
4729.45 928
4730.10 879
4730.75 862
4731.40 858
4732.05 872
4732.70 752
4733.35 864
4734.00 753
4734.65 676
4735.29 729
4735.94 722
4736.59 694
4737.24 739
4737.89 795
4738.54 724
4739.19 786
4739.84 748
4740.49 768
4741.14 766
4741.79 730
4742.44 807
4743.09 749
4743.74 747
4744.39 818
4745.04 803
4745.69 798
4746.34 796
4746.99 701
4747.64 783
4748.29 798
4748.94 765
4749.59 828
4750.24 908
4750.89 941
4751.54 873
4752.19 819
4752.84 895
4753.49 951
4754.14 921
4754.79 928
4755.44 866
4756.09 878
4756.74 887
4757.39 840
4758.04 816
4758.69 751
4759.34 705
4759.99 653
4760.64 689
4761.30 745
4761.95 767
4762.60 624
4763.25 663
4763.90 714
4764.55 722
4765.20 645
4765.85 704
4766.50 731
4767.16 766
4767.81 750
4768.46 770
4769.11 757
4769.76 715
4770.41 734
4771.06 697
4771.72 616
4772.37 713
4773.02 687
4773.67 709
4774.32 673
4774.97 669
4775.63 718
4776.28 683
4776.93 657
4777.58 658
4778.23 654
4778.89 709
4779.54 755
4780.19 677
4780.84 659
4781.50 617
4782.15 709
4782.80 696
4783.45 647
4784.11 675
4784.76 649
4785.41 675
4786.06 612
4786.72 619
4787.37 622
4788.02 710
4788.67 708
4789.33 692
4789.98 653
4790.63 697
4791.28 645
4791.94 705
4792.59 643
4793.24 720
4793.90 618
4794.55 659
4795.20 708
4795.86 674
4796.51 649
4797.16 623
4797.82 611
4798.47 648
4799.12 697
4799.78 632
4800.43 635
4801.08 705
4801.74 673
4802.39 663
4803.05 721
4803.70 726
4804.35 675
4805.01 603
4805.66 649
4806.31 723
4806.97 724
4807.62 699
4808.28 766
4808.93 719
4809.59 715
4810.24 688
4810.89 616
4811.55 622
4812.20 677
4812.86 745
4813.51 724
4814.17 696
4814.82 700
4815.48 700
4816.13 761
4816.78 794
4817.44 688
4818.09 750
4818.75 773
4819.40 821
4820.06 752
4820.71 706
4821.37 797
4822.02 849
4822.68 798
4823.33 869
4823.99 891
4824.64 880
4825.30 892
4825.95 914
4826.61 997
4827.27 1033
4827.92 1060
4828.58 1105
4829.23 1092
4829.89 928
4830.54 899
4831.20 932
4831.85 830
4832.51 880
4833.17 922
4833.82 876
4834.48 890
4835.13 912
4835.79 949
4836.45 983
4837.10 1017
4837.76 1101
4838.41 1135
4839.07 1154
4839.73 1071
4840.38 1059
4841.04 1145
4841.70 1069
4842.35 1022
4843.01 1041
4843.66 1048
4844.32 1015
4844.98 936
4845.63 1010
4846.29 1117
4846.95 1142
4847.60 1122
4848.26 1229
4848.92 1205
4849.58 1223
4850.23 1221
4850.89 1148
4851.55 1202
4852.20 1268
4852.86 1382
4853.52 1281
4854.17 1197
4854.83 1257
4855.49 1289
4856.15 1247
4856.80 1348
4857.46 1377
4858.12 1503
4858.78 1509
4859.43 1807
4860.09 1780
4860.75 1861
4861.41 1774
4862.07 1675
4862.72 1618
4863.38 1637
4864.04 1529
4864.70 1473
4865.35 1423
4866.01 1453
4866.67 1516
4867.33 1464
4867.99 1459
4868.65 1463
4869.30 1490
4869.96 1484
4870.62 1456
4871.28 1398
4871.94 1470
4872.60 1335
4873.25 1204
4873.91 1265
4874.57 1201
4875.23 1190
4875.89 1135
4876.55 1098
4877.21 1299
4877.86 1314
4878.52 1186
4879.18 1237
4879.84 1226
4880.50 1217
4881.16 1164
4881.82 1197
4882.48 1047
4883.14 1050
4883.80 1021
4884.46 1126
4885.11 981
4885.77 1025
4886.43 1020
4887.09 990
4887.75 911
4888.41 1010
4889.07 1054
4889.73 1041
4890.39 1090
4891.05 1173
4891.71 1129
4892.37 1267
4893.03 1208
4893.69 1184
4894.35 1173
4895.01 1179
4895.67 1129
4896.33 1083
4896.99 1109
4897.65 1027
4898.31 1041
4898.97 1086
4899.63 1030
4900.29 1027
4900.95 1085
4901.61 1112
4902.27 1088
4902.93 893
4903.59 1051
4904.25 1089
4904.91 946
4905.58 876
4906.24 989
4906.90 996
4907.56 1008
4908.22 874
4908.88 865
4909.54 845
4910.20 919
4910.86 878
4911.52 848
4912.18 876
4912.85 915
4913.51 865
4914.17 905
4914.83 799
4915.49 781
4916.15 773
4916.81 729
4917.48 710
4918.14 763
4918.80 723
4919.46 710
4920.12 763
4920.78 727
4921.45 699
4922.11 797
4922.77 768
4923.43 778
4924.09 809
4924.76 797
4925.42 729
4926.08 727
4926.74 688
4927.40 722
4928.07 790
4928.73 797
4929.39 724
4930.05 697
4930.72 735
4931.38 755
4932.04 739
4932.70 766
4933.37 838
4934.03 825
4934.69 721
4935.35 773
4936.02 700
4936.68 707
4937.34 809
4938.00 840
4938.67 750
4939.33 753
4939.99 779
4940.66 745
4941.32 706
4941.98 739
4942.65 743
4943.31 751
4943.97 721
4944.64 705
4945.30 685
4945.96 749
4946.63 706
4947.29 642
4947.95 631
4948.62 664
4949.28 670
4949.94 678
4950.61 633
4951.27 679
4951.94 718
4952.60 751
4953.26 737
4953.93 735
4954.59 744
4955.26 693
4955.92 606
4956.58 650
4957.25 638
4957.91 685
4958.58 686
4959.24 668
4959.90 708
4960.57 761
4961.23 682
4961.90 688
4962.56 703
4963.23 728
4963.89 847
4964.56 979
4965.22 869
4965.89 911
4966.55 987
4967.22 980
4967.88 960
4968.55 852
4969.21 857
4969.88 805
4970.54 731
4971.21 830
4971.87 718
4972.54 728
4973.20 703
4973.87 637
4974.53 594
4975.20 767
4975.86 773
4976.53 730
4977.19 687
4977.86 672
4978.52 703
4979.19 674
4979.86 707
4980.52 770
4981.19 787
4981.85 770
4982.52 715
4983.19 722
4983.85 675
4984.52 699
4985.18 711
4985.85 642
4986.52 622
4987.18 696
4987.85 719
4988.51 698
4989.18 659
4989.85 619
4990.51 610
4991.18 630
4991.85 626
4992.51 590
4993.18 672
4993.85 626
4994.51 705
4995.18 646
4995.85 636
4996.51 587
4997.18 624
4997.85 659
4998.51 579
4999.18 623
4999.85 618
5000.51 649
5001.18 657
5001.85 581
5002.52 603
5003.18 607
5003.85 652
5004.52 680
5005.19 625
5005.85 596
5006.52 631
5007.19 654
5007.86 598
5008.52 565
5009.19 605
5009.86 609
5010.53 584
5011.19 580
5011.86 551
5012.53 638
5013.20 615
5013.87 601
5014.53 592
5015.20 543
5015.87 615
5016.54 601
5017.21 586
5017.87 653
5018.54 674
5019.21 601
5019.88 639
5020.55 637
5021.22 669
5021.88 718
5022.55 740
5023.22 778
5023.89 760
5024.56 713
5025.23 802
5025.90 713
5026.57 769
5027.23 754
5027.90 713
5028.57 689
5029.24 703
5029.91 653
5030.58 666
5031.25 708
5031.92 629
5032.59 631
5033.26 645
5033.93 623
5034.59 601
5035.26 594
5035.93 612
5036.60 637
5037.27 657
5037.94 615
5038.61 596
5039.28 579
5039.95 567
5040.62 532
5041.29 592
5041.96 568
5042.63 615
5043.30 633
5043.97 583
5044.64 615
5045.31 565
5045.98 572
5046.65 601
5047.32 609
5047.99 671
5048.66 649
5049.33 616
5050.00 620
5050.67 749
5051.34 681
5052.01 688
5052.68 555
5053.35 576
5054.03 576
5054.70 685
5055.37 631
5056.04 547
5056.71 583
5057.38 596
5058.05 611
5058.72 464
5059.39 510
5060.06 557
5060.73 637
5061.41 675
5062.08 620
5062.75 632
5063.42 564
5064.09 577
5064.76 539
5065.43 603
5066.10 633
5066.78 591
5067.45 534
5068.12 517
5068.79 597
5069.46 538
5070.13 509
5070.81 567
5071.48 638
5072.15 690
5072.82 670
5073.49 640
5074.17 615
5074.84 579
5075.51 681
5076.18 646
5076.85 603
5077.53 633
5078.20 609
5078.87 658
5079.54 696
5080.22 716
5080.89 738
5081.56 686
5082.23 787
5082.91 733
5083.58 704
5084.25 654
5084.92 626
5085.60 749
5086.27 664
5086.94 688
5087.61 714
5088.29 746
5088.96 759
5089.63 694
5090.31 664
5090.98 688
5091.65 741
5092.33 773
5093.00 732
5093.67 730
5094.35 738
5095.02 772
5095.69 671
5096.37 664
5097.04 717
5097.71 714
5098.39 725
5099.06 677
5099.73 632
5100.41 659
5101.08 688
5101.76 717
5102.43 689
5103.10 678
5103.78 675
5104.45 724
5105.12 725
5105.80 688
5106.47 744
5107.15 712
5107.82 714
5108.50 695
5109.17 732
5109.84 766
5110.52 658
5111.19 651
5111.87 645
5112.54 741
5113.22 686
5113.89 658
5114.57 670
5115.24 634
5115.92 660
5116.59 739
5117.27 628
5117.94 675
5118.61 731
5119.29 705
5119.96 828
5120.64 761
5121.31 807
5121.99 914
5122.67 847
5123.34 822
5124.02 807
5124.69 723
5125.37 717
5126.04 697
5126.72 693
5127.39 640
5128.07 659
5128.74 707
5129.42 673
5130.10 694
5130.77 654
5131.45 713
5132.12 645
5132.80 672
5133.47 625
5134.15 644
5134.83 687
5135.50 736
5136.18 761
5136.85 648
5137.53 657
5138.21 744
5138.88 703
5139.56 750
5140.24 648
5140.91 682
5141.59 695
5142.27 670
5142.94 711
5143.62 654
5144.30 670
5144.97 682
5145.65 658
5146.33 669
5147.00 604
5147.68 590
5148.36 581
5149.03 544
5149.71 570
5150.39 600
5151.06 654
5151.74 673
5152.42 606
5153.10 589
5153.77 654
5154.45 608
5155.13 589
5155.80 617
5156.48 594
5157.16 539
5157.84 568
5158.51 559
5159.19 627
5159.87 559
5160.55 529
5161.23 585
5161.90 582
5162.58 561
5163.26 585
5163.94 640
5164.61 585
5165.29 618
5165.97 645
5166.65 619
5167.33 674
5168.00 687
5168.68 639
5169.36 600
5170.04 513
5170.72 650
5171.40 714
5172.07 630
5172.75 583
5173.43 559
5174.11 557
5174.79 558
5175.47 635
5176.15 596
5176.83 700
5177.50 587
5178.18 583
5178.86 595
5179.54 623
5180.22 583
5180.90 608
5181.58 621
5182.26 694
5182.94 652
5183.62 619
5184.29 634
5184.97 612
5185.65 629
5186.33 677
5187.01 599
5187.69 564
5188.37 587
5189.05 590
5189.73 605
5190.41 608
5191.09 600
5191.77 554
5192.45 591
5193.13 706
5193.81 605
5194.49 620
5195.17 583
5195.85 516
5196.53 542
5197.21 559
5197.89 583
5198.57 603
5199.25 557
5199.93 583
5200.61 589
5201.29 546
5201.97 564
5202.65 593
5203.33 639
5204.01 654
5204.69 563
5205.37 518
5206.05 559
5206.73 653
5207.42 666
5208.10 607
5208.78 674
5209.46 743
5210.14 751
5210.82 675
5211.50 751
5212.18 813
5212.86 738
5213.54 618
5214.23 668
5214.91 652
5215.59 685
5216.27 696
5216.95 675
5217.63 708
5218.31 723
5219.00 738
5219.68 762
5220.36 759
5221.04 835
5221.72 714
5222.40 751
5223.09 826
5223.77 797
5224.45 748
5225.13 788
5225.81 782
5226.50 794
5227.18 789
5227.86 879
5228.54 723
5229.22 643
5229.91 591
5230.59 604
5231.27 743
5231.95 739
5232.64 645
5233.32 657
5234.00 622
5234.68 627
5235.37 682
5236.05 677
5236.73 632
5237.41 646
5238.10 666
5238.78 713
5239.46 672
5240.14 737
5240.83 643
5241.51 676
5242.19 727
5242.88 709
5243.56 658
5244.24 646
5244.93 678
5245.61 707
5246.29 643
5246.98 610
5247.66 640
5248.34 624
5249.03 687
5249.71 578
5250.39 560
5251.08 704
5251.76 624
5252.44 768
5253.13 718
5253.81 744
5254.50 673
5255.18 660
5255.86 710
5256.55 634
5257.23 686
5257.92 670
5258.60 622
5259.28 673
5259.97 683
5260.65 699
5261.34 745
5262.02 747
5262.71 770
5263.39 736
5264.07 631
5264.76 729
5265.44 701
5266.13 749
5266.81 719
5267.50 679
5268.18 664
5268.87 714
5269.55 785
5270.24 654
5270.92 691
5271.61 742
5272.29 725
5272.98 595
5273.66 618
5274.35 654
5275.03 639
5275.72 594
5276.40 623
5277.09 616
5277.77 633
5278.46 674
5279.14 710
5279.83 743
5280.52 701
5281.20 724
5281.89 793
5282.57 830
5283.26 826
5283.94 814
5284.63 891
5285.32 823
5286.00 729
5286.69 768
5287.37 767
5288.06 776
5288.75 701
5289.43 658
5290.12 585
5290.80 618
5291.49 632
5292.18 647
5292.86 658
5293.55 697
5294.24 614
5294.92 687
5295.61 679
5296.30 660
5296.98 651
5297.67 721
5298.36 647
5299.04 682
5299.73 643
5300.42 650
5301.10 649
5301.79 681
5302.48 734
5303.16 703
5303.85 722
5304.54 717
5305.22 723
5305.91 741
5306.60 729
5307.29 796
5307.97 744
5308.66 703
5309.35 680
5310.04 669
5310.72 724
5311.41 720
5312.10 741
5312.79 728
5313.47 839
5314.16 810
5314.85 773
5315.54 797
5316.23 806
5316.91 764
5317.60 730
5318.29 729
5318.98 696
5319.67 756
5320.35 809
5321.04 745
5321.73 801
5322.42 878
5323.11 863
5323.79 801
5324.48 768
5325.17 790
5325.86 801
5326.55 698
5327.24 678
5327.93 639
5328.61 705
5329.30 696
5329.99 756
5330.68 609
5331.37 665
5332.06 686
5332.75 703
5333.44 682
5334.13 679
5334.81 603
5335.50 709
5336.19 653
5336.88 633
5337.57 654
5338.26 679
5338.95 602
5339.64 623
5340.33 708
5341.02 739
5341.71 703
5342.40 716
5343.09 715
5343.78 666
5344.47 620
5345.16 720
5345.85 780
5346.54 760
5347.22 712
5347.91 683
5348.60 818
5349.29 787
5349.98 747
5350.67 806
5351.37 865
5352.06 893
5352.75 811
5353.44 841
5354.13 720
5354.82 752
5355.51 694
5356.20 752
5356.89 662
5357.58 658
5358.27 736
5358.96 655
5359.65 608
5360.34 691
5361.03 678
5361.72 658
5362.41 589
5363.10 527
5363.80 590
5364.49 536
5365.18 566
5365.87 524
5366.56 586
5367.25 589
5367.94 590
5368.63 638
5369.32 542
5370.02 570
5370.71 623
5371.40 609
5372.09 552
5372.78 509
5373.47 590
5374.16 605
5374.86 611
5375.55 552
5376.24 541
5376.93 579
5377.62 630
5378.32 572
5379.01 549
5379.70 532
5380.39 562
5381.08 545
5381.78 529
5382.47 502
5383.16 526
5383.85 541
5384.54 644
5385.24 621
5385.93 520
5386.62 554
5387.31 549
5388.01 530
5388.70 615
5389.39 551
5390.08 592
5390.78 639
5391.47 576
5392.16 640
5392.85 661
5393.55 696
5394.24 610
5394.93 613
5395.63 595
5396.32 570
5397.01 561
5397.71 576
5398.40 509
5399.09 519
5399.79 578
5400.48 587
5401.17 525
5401.87 495
5402.56 531
5403.25 576
5403.95 561
5404.64 504
5405.33 606
5406.03 593
5406.72 583
5407.41 536
5408.11 594
5408.80 578
5409.50 612
5410.19 681
5410.88 607
5411.58 567
5412.27 673
5412.97 640
5413.66 631
5414.35 550
5415.05 540
5415.74 582
5416.44 608
5417.13 556
5417.83 595
5418.52 603
5419.21 597
5419.91 624
5420.60 604
5421.30 577
5421.99 571
5422.69 607
5423.38 631
5424.08 647
5424.77 629
5425.47 600
5426.16 612
5426.86 648
5427.55 593
5428.25 645
5428.94 701
5429.64 699
5430.33 619
5431.03 573
5431.72 566
5432.42 534
5433.11 631
5433.81 707
5434.50 594
5435.20 616
5435.90 741
5436.59 780
5437.29 695
5437.98 722
5438.68 722
5439.37 755
5440.07 768
5440.77 781
5441.46 705
5442.16 610
5442.85 620
5443.55 660
5444.25 722
5444.94 754
5445.64 769
5446.34 734
5447.03 774
5447.73 812
5448.42 962
5449.12 908
5449.82 920
5450.51 877
5451.21 969
5451.91 822
5452.60 860
5453.30 780
5454.00 804
5454.69 774
5455.39 668
5456.09 728
5456.78 733
5457.48 712
5458.18 731
5458.88 733
5459.57 734
5460.27 714
5460.97 743
5461.66 835
5462.36 775
5463.06 809
5463.76 737
5464.45 831
5465.15 779
5465.85 725
5466.55 779
5467.24 791
5467.94 849
5468.64 817
5469.34 823
5470.03 754
5470.73 767
5471.43 690
5472.13 744
5472.83 750
5473.52 928
5474.22 965
5474.92 881
5475.62 890
5476.32 900
5477.01 824
5477.71 898
5478.41 946
5479.11 1016
5479.81 1270
5480.51 1253
5481.20 1246
5481.90 1375
5482.60 1600
5483.30 1505
5484.00 1624
5484.70 1403
5485.40 1358
5486.09 1244
5486.79 1115
5487.49 1222
5488.19 1068
5488.89 1063
5489.59 1092
5490.29 1065
5490.99 970
5491.69 1022
5492.39 1006
5493.09 1108
5493.78 1179
5494.48 1099
5495.18 1182
5495.88 1216
5496.58 1218
5497.28 1288
5497.98 1388
5498.68 1319
5499.38 1500
5500.08 1829
5500.78 1875
5501.48 2191
5502.18 2531
5502.88 2647
5503.58 2902
5504.28 2849
5504.98 2604
5505.68 2329
5506.38 2068
5507.08 1712
5507.78 1638
5508.48 1399
5509.18 1208
5509.88 1155
5510.58 1103
5511.28 1077
5511.98 1080
5512.68 1134
5513.38 1125
5514.08 1132
5514.78 1118
5515.48 1103
5516.18 1195
5516.89 1209
5517.59 1158
5518.29 1189
5518.99 1153
5519.69 967
5520.39 930
5521.09 910
5521.79 972
5522.49 922
5523.19 896
5523.90 857
5524.60 935
5525.30 834
5526.00 867
5526.70 837
5527.40 814
5528.10 752
5528.81 779
5529.51 763
5530.21 703
5530.91 812
5531.61 766
5532.31 842
5533.02 786
5533.72 835
5534.42 780
5535.12 770
5535.82 765
5536.52 730
5537.23 778
5537.93 747
5538.63 733
5539.33 708
5540.04 745
5540.74 667
5541.44 625
5542.14 583
5542.84 696
5543.55 623
5544.25 591
5544.95 707
5545.65 687
5546.36 586
5547.06 611
5547.76 679
5548.47 639
5549.17 666
5549.87 691
5550.57 768
5551.28 675
5551.98 629
5552.68 689
5553.39 672
5554.09 759
5554.79 666
5555.50 658
5556.20 673
5556.90 596
5557.61 695
5558.31 654
5559.01 669
5559.72 701
5560.42 636
5561.12 627
5561.83 644
5562.53 667
5563.23 697
5563.94 719
5564.64 721
5565.35 660
5566.05 658
5566.75 622
5567.46 629
5568.16 739
5568.86 610
5569.57 678
5570.27 647
5570.98 622
5571.68 588
5572.39 621
5573.09 586
5573.79 716
5574.50 734
5575.20 622
5575.91 624
5576.61 630
5577.32 706
5578.02 608
5578.73 635
5579.43 632
5580.14 640
5580.84 601
5581.55 625
5582.25 614
5582.96 697
5583.66 620
5584.37 626
5585.07 624
5585.78 584
5586.48 571
5587.19 624
5587.89 595
5588.60 568
5589.30 600
5590.01 591
5590.71 622
5591.42 572
5592.12 550
5592.83 582
5593.53 557
5594.24 586
5594.95 615
5595.65 629
5596.36 557
5597.06 638
5597.77 679
5598.48 687
5599.18 573
5599.89 538
5600.59 603
5601.30 591
5602.01 558
5602.71 621
5603.42 577
5604.12 539
5604.83 639
5605.54 583
5606.24 549
5606.95 523
5607.66 476
5608.36 517
5609.07 547
5609.78 622
5610.48 626
5611.19 573
5611.90 520
5612.60 574
5613.31 590
5614.02 573
5614.72 539
5615.43 550
5616.14 554
5616.85 552
5617.55 580
5618.26 602
5618.97 610
5619.67 625
5620.38 585
5621.09 563
5621.80 608
5622.50 630
5623.21 674
5623.92 605
5624.63 573
5625.33 563
5626.04 573
5626.75 552
5627.46 573
5628.16 595
5628.87 583
5629.58 617
5630.29 588
5631.00 604
5631.70 604
5632.41 601
5633.12 551
5633.83 621
5634.54 718
5635.24 583
5635.95 667
5636.66 646
5637.37 591
5638.08 650
5638.79 679
5639.50 624
5640.20 645
5640.91 622
5641.62 631
5642.33 613
5643.04 630
5643.75 575
5644.46 678
5645.17 686
5645.87 693
5646.58 607
5647.29 642
5648.00 700
5648.71 627
5649.42 561
5650.13 586
5650.84 577
5651.55 607
5652.26 550
5652.97 569
5653.67 592
5654.38 612
5655.09 584
5655.80 591
5656.51 648
5657.22 638
5657.93 631
5658.64 749
5659.35 740
5660.06 741
5660.77 718
5661.48 733
5662.19 705
5662.90 688
5663.61 697
5664.32 705
5665.03 720
5665.74 665
5666.45 639
5667.16 686
5667.87 679
5668.58 698
5669.29 739
5670.00 691
5670.71 661
5671.42 696
5672.14 726
5672.85 670
5673.56 722
5674.27 706
5674.98 760
5675.69 692
5676.40 821
5677.11 751
5677.82 657
5678.53 649
5679.24 626
5679.95 625
5680.67 620
5681.38 581
5682.09 718
5682.80 736
5683.51 654
5684.22 588
5684.93 646
5685.64 676
5686.36 614
5687.07 672
5687.78 677
5688.49 723
5689.20 585
5689.91 620
5690.63 608
5691.34 631
5692.05 615
5692.76 610
5693.47 624
5694.18 574
5694.90 572
5695.61 598
5696.32 637
5697.03 584
5697.75 556
5698.46 588
5699.17 530
5699.88 498
5700.59 577
5701.31 563
5702.02 587
5702.73 670
5703.44 629
5704.16 604
5704.87 599
5705.58 590
5706.29 603
5707.01 605
5707.72 618
5708.43 553
5709.15 550
5709.86 499
5710.57 537
5711.28 542
5712.00 613
5712.71 570
5713.42 505
5714.14 541
5714.85 541
5715.56 554
5716.28 553
5716.99 597
5717.70 625
5718.42 550
5719.13 553
5719.84 587
5720.56 560
5721.27 578
5721.99 552
5722.70 579
5723.41 557
5724.13 564
5724.84 608
5725.55 606
5726.27 658
5726.98 576
5727.70 647
5728.41 645
5729.12 671
5729.84 636
5730.55 684
5731.27 727
5731.98 722
5732.70 656
5733.41 597
5734.13 625
5734.84 575
5735.55 570
5736.27 592
5736.98 587
5737.70 588
5738.41 544
5739.13 526
5739.84 573
5740.56 613
5741.27 579
5741.99 514
5742.70 580
5743.42 545
5744.13 575
5744.85 512
5745.56 551
5746.28 578
5746.99 595
5747.71 539
5748.42 496
5749.14 593
5749.85 521
5750.57 542
5751.29 554
5752.00 585
5752.72 599
5753.43 606
5754.15 701
5754.86 607
5755.58 581
5756.30 677
5757.01 653
5757.73 663
5758.44 659
5759.16 660
5759.87 685
5760.59 611
5761.31 658
5762.02 633
5762.74 598
5763.46 559
5764.17 531
5764.89 575
5765.60 568
5766.32 543
5767.04 531
5767.75 528
5768.47 547
5769.19 600
5769.90 549
5770.62 572
5771.34 569
5772.05 527
5772.77 608
5773.49 617
5774.21 599
5774.92 579
5775.64 581
5776.36 558
5777.07 552
5777.79 562
5778.51 547
5779.23 558
5779.94 560
5780.66 589
5781.38 580
5782.09 562
5782.81 633
5783.53 529
5784.25 529
5784.96 569
5785.68 583
5786.40 513
5787.12 594
5787.84 547
5788.55 562
5789.27 565
5789.99 537
5790.71 585
5791.43 536
5792.14 525
5792.86 554
5793.58 510
5794.30 568
5795.02 630
5795.73 602
5796.45 636
5797.17 654
5797.89 562
5798.61 710
5799.33 771
5800.05 838
5800.76 856
5801.48 972
5802.20 1054
5802.92 1110
5803.64 996
5804.36 1098
5805.08 986
5805.80 860
5806.51 886
5807.23 762
5807.95 715
5808.67 664
5809.39 710
5810.11 613
5810.83 548
5811.55 551
5812.27 592
5812.99 621
5813.71 603
5814.43 601
5815.14 596
5815.86 666
5816.58 613
5817.30 574
5818.02 618
5818.74 667
5819.46 671
5820.18 666
5820.90 573
5821.62 633
5822.34 654
5823.06 708
5823.78 657
5824.50 584
5825.22 598
5825.94 698
5826.66 657
5827.38 638
5828.10 571
5828.82 558
5829.54 586
5830.26 601
5830.98 615
5831.71 616
5832.43 601
5833.15 645
5833.87 628
5834.59 611
5835.31 605
5836.03 587
5836.75 579
5837.47 615
5838.19 576
5838.91 627
5839.63 589
5840.36 571
5841.08 520
5841.80 580
5842.52 626
5843.24 638
5843.96 626
5844.68 524
5845.40 501
5846.13 536
5846.85 506
5847.57 535
5848.29 500
5849.01 534
5849.73 617
5850.45 578
5851.18 581
5851.90 589
5852.62 606
5853.34 634
5854.06 555
5854.79 564
5855.51 559
5856.23 575
5856.95 585
5857.67 604
5858.40 646
5859.12 608
5859.84 608
5860.56 589
5861.28 615
5862.01 619
5862.73 612
5863.45 605
5864.17 578
5864.90 546
5865.62 527
5866.34 580
5867.07 559
5867.79 543
5868.51 564
5869.23 591
5869.96 590
5870.68 606
5871.40 556
5872.13 533
5872.85 535
5873.57 586
5874.29 547
5875.02 525
5875.74 563
5876.46 555
5877.19 539
5877.91 507
5878.63 508
5879.36 575
5880.08 505
5880.81 536
5881.53 630
5882.25 632
5882.98 642
5883.70 587
5884.42 629
5885.15 625
5885.87 600
5886.60 661
5887.32 557
5888.04 573
5888.77 632
5889.49 579
5890.22 549
5890.94 543
5891.66 646
5892.39 623
5893.11 575
5893.84 554
5894.56 562
5895.29 606
5896.01 567
5896.73 559
5897.46 600
5898.18 580
5898.91 582
5899.63 598
5900.36 579
5901.08 559
5901.81 580
5902.53 518
5903.26 592
5903.98 606
5904.71 608
5905.43 566
5906.16 598
5906.88 611
5907.61 604
5908.33 555
5909.06 579
5909.78 624
5910.51 614
5911.23 625
5911.96 672
5912.69 681
5913.41 639
5914.14 648
5914.86 609
5915.59 576
5916.31 586
5917.04 665
5917.77 578
5918.49 593
5919.22 616
5919.94 587
5920.67 631
5921.39 648
5922.12 694
5922.85 632
5923.57 714
5924.30 667
5925.03 694
5925.75 683
5926.48 710
5927.20 703
5927.93 676
5928.66 699
5929.38 730
5930.11 779
5930.84 742
5931.56 683
5932.29 737
5933.02 716
5933.74 755
5934.47 829
5935.20 787
5935.93 758
5936.65 759
5937.38 782
5938.11 881
5938.83 749
5939.56 778
5940.29 800
5941.02 852
5941.74 929
5942.47 952
5943.20 912
5943.92 932
5944.65 923
5945.38 1024
5946.11 1018
5946.83 980
5947.56 1005
5948.29 1074
5949.02 1045
5949.75 1087
5950.47 1126
5951.20 1193
5951.93 1177
5952.66 1252
5953.39 1319
5954.11 1488
5954.84 1455
5955.57 1405
5956.30 1358
5957.03 1358
5957.75 1408
5958.48 1309
5959.21 1380
5959.94 1352
5960.67 1321
5961.40 1357
5962.12 1358
5962.85 1378
5963.58 1346
5964.31 1376
5965.04 1431
5965.77 1519
5966.50 1791
5967.23 1958
5967.95 2040
5968.68 2142
5969.41 2307
5970.14 2489
5970.87 2353
5971.60 2270
5972.33 2183
5973.06 1984
5973.79 1898
5974.52 1790
5975.25 1774
5975.98 1771
5976.71 1766
5977.43 1657
5978.16 1729
5978.89 1838
5979.62 1747
5980.35 1737
5981.08 1782
5981.81 1809
5982.54 2053
5983.27 2078
5984.00 2124
5984.73 2120
5985.46 1998
5986.19 2024
5986.92 2111
5987.65 2009
5988.38 2050
5989.11 1991
5989.84 2084
5990.57 2093
5991.30 2052
5992.03 2030
5992.76 2003
5993.49 1893
5994.22 1971
5994.96 2122
5995.69 2178
5996.42 2241
5997.15 2233
5997.88 2218
5998.61 2298
5999.34 2323
6000.07 2420
6000.80 2295
6001.53 2283
6002.26 2469
6002.99 2351
6003.73 2306
6004.46 2260
6005.19 2246
6005.92 2276
6006.65 2276
6007.38 2188
6008.11 2192
6008.84 2300
6009.58 2539
6010.31 2901
6011.04 3179
6011.77 3770
6012.50 4354
6013.23 5170
6013.97 6178
6014.70 7180
6015.43 8074
6016.16 9017
6016.89 9002
6017.62 8951
6018.36 8617
6019.09 8016
6019.82 6950
6020.55 5853
6021.29 5070
6022.02 4164
6022.75 3520
6023.48 3016
6024.21 2626
6024.95 2287
6025.68 1989
6026.41 1941
6027.14 1885
6027.88 1703
6028.61 1666
6029.34 1618
6030.07 1704
6030.81 1577
6031.54 1558
6032.27 1527
6033.01 1540
6033.74 1620
6034.47 1447
6035.20 1449
6035.94 1388
6036.67 1433
6037.40 1399
6038.14 1363
6038.87 1350
6039.60 1487
6040.34 1521
6041.07 1597
6041.80 1556
6042.54 1549
6043.27 1703
6044.00 1707
6044.74 1720
6045.47 1605
6046.21 1799
6046.94 1701
6047.67 1731
6048.41 1776
6049.14 1795
6049.87 1635
6050.61 1753
6051.34 1965
6052.08 2048
6052.81 2141
6053.54 2325
6054.28 2578
6055.01 2598
6055.75 2730
6056.48 2739
6057.22 2556
6057.95 2523
6058.68 2384
6059.42 2069
6060.15 1998
6060.89 1867
6061.62 1783
6062.36 1721
6063.09 1765
6063.83 1734
6064.56 1660
6065.30 1632
6066.03 1560
6066.77 1688
6067.50 1574
6068.24 1623
6068.97 1593
6069.71 1520
6070.44 1567
6071.18 1458
6071.91 1470
6072.65 1376
6073.38 1445
6074.12 1404
6074.85 1409
6075.59 1416
6076.32 1436
6077.06 1363
6077.80 1308
6078.53 1237
6079.27 1389
6080.00 1263
6080.74 1204
6081.47 1231
6082.21 1276
6082.95 1232
6083.68 1179
6084.42 1065
6085.15 1116
6085.89 1220
6086.63 1325
6087.36 1173
6088.10 1169
6088.83 1209
6089.57 1244
6090.31 1179
6091.04 1090
6091.78 1179
6092.52 1156
6093.25 1130
6093.99 1046
6094.73 1057
6095.46 1161
6096.20 1091
6096.94 1039
6097.67 1060
6098.41 1080
6099.15 1074
6099.88 1037
6100.62 986
6101.36 1013
6102.10 962
6102.83 957
6103.57 979
6104.31 1058
6105.04 927
6105.78 941
6106.52 975
6107.26 976
6107.99 978
6108.73 1044
6109.47 1015
6110.21 1015
6110.94 1005
6111.68 1037
6112.42 1035
6113.16 1089
6113.89 1115
6114.63 1031
6115.37 939
6116.11 1053
6116.85 1144
6117.58 1103
6118.32 1150
6119.06 1158
6119.80 1056
6120.54 1088
6121.27 1075
6122.01 1056
6122.75 961
6123.49 933
6124.23 1068
6124.97 1059
6125.70 993
6126.44 1017
6127.18 1001
6127.92 977
6128.66 1057
6129.40 1079
6130.14 1107
6130.88 1054
6131.61 1092
6132.35 974
6133.09 1006
6133.83 1082
6134.57 1135
6135.31 1085
6136.05 1077
6136.79 980
6137.53 1089
6138.27 1035
6139.01 1101
6139.74 1042
6140.48 1069
6141.22 1158
6141.96 1132
6142.70 1102
6143.44 1069
6144.18 1063
6144.92 1047
6145.66 1072
6146.40 977
6147.14 991
6147.88 1104
6148.62 1115
6149.36 1022
6150.10 1030
6150.84 1081
6151.58 1152
6152.32 1160
6153.06 1077
6153.80 1128
6154.54 1079
6155.28 1169
6156.02 1146
6156.76 1190
6157.50 1211
6158.24 1262
6158.98 1166
6159.72 1155
6160.46 1280
6161.21 1188
6161.95 1294
6162.69 1318
6163.43 1285
6164.17 1311
6164.91 1417
6165.65 1532
6166.39 1572
6167.13 1556
6167.87 1825
6168.61 1813
6169.36 1897
6170.10 1988
6170.84 1948
6171.58 2007
6172.32 2011
6173.06 1948
6173.80 2002
6174.54 1836
6175.29 1732
6176.03 1700
6176.77 1611
6177.51 1558
6178.25 1563
6178.99 1665
6179.74 1719
6180.48 1548
6181.22 1566
6181.96 1761
6182.70 1676
6183.45 1693
6184.19 1701
6184.93 1698
6185.67 1729
6186.41 1681
6187.16 1776
6187.90 1840
6188.64 1865
6189.38 1843
6190.12 1801
6190.87 1856
6191.61 2006
6192.35 2073
6193.09 2012
6193.84 2136
6194.58 2325
6195.32 2458
6196.07 2405
6196.81 2310
6197.55 2362
6198.29 2350
6199.04 2503
6199.78 2356
6200.52 2406
6201.27 2486
6202.01 2278
6202.75 2331
6203.50 2498
6204.24 2567
6204.98 2839
6205.73 3225
6206.47 3739
6207.21 4572
6207.96 5596
6208.70 7078
6209.44 8722
6210.19 10641
6210.93 12395
6211.67 13683
6212.42 14474
6213.16 14629
6213.90 13837
6214.65 12365
6215.39 10937
6216.14 9239
6216.88 7652
6217.62 6111
6218.37 4915
6219.11 3997
6219.86 3284
6220.60 2770
6221.35 2458
6222.09 2327
6222.83 2185
6223.58 1966
6224.32 1940
6225.07 1974
6225.81 2025
6226.56 2018
6227.30 1829
6228.05 1791
6228.79 1723
6229.53 1783
6230.28 1672
6231.02 1535
6231.77 1410
6232.51 1325
6233.26 1261
6234.00 1307
6234.75 1203
6235.49 1203
6236.24 1368
6236.98 1375
6237.73 1306
6238.48 1368
6239.22 1341
6239.97 1332
6240.71 1393
6241.46 1370
6242.20 1328
6242.95 1448
6243.69 1563
6244.44 1542
6245.18 1528
6245.93 1499
6246.68 1663
6247.42 1788
6248.17 1877
6248.91 1959
6249.66 2191
6250.41 2455
6251.15 2541
6251.90 2479
6252.64 2475
6253.39 2189
6254.14 2179
6254.88 2054
6255.63 1817
6256.38 1725
6257.12 1677
6257.87 1549
6258.61 1529
6259.36 1455
6260.11 1434
6260.85 1498
6261.60 1422
6262.35 1450
6263.09 1324
6263.84 1384
6264.59 1425
6265.34 1349
6266.08 1384
6266.83 1428
6267.58 1364
6268.32 1446
6269.07 1384
6269.82 1404
6270.56 1312
6271.31 1424
6272.06 1374
6272.81 1385
6273.55 1398
6274.30 1317
6275.05 1339
6275.80 1334
6276.54 1353
6277.29 1328
6278.04 1364
6278.79 1378
6279.53 1323
6280.28 1223
6281.03 1214
6281.78 1241
6282.53 1228
6283.27 1258
6284.02 1263
6284.77 1218
6285.52 1230
6286.27 1201
6287.01 1257
6287.76 1291
6288.51 1351
6289.26 1317
6290.01 1299
6290.76 1281
6291.50 1312
6292.25 1414
6293.00 1299
6293.75 1251
6294.50 1228
6295.25 1127
6296.00 1122
6296.74 1057
6297.49 1154
6298.24 1149
6298.99 1039
6299.74 1056
6300.49 1022
6301.24 955
6301.99 1016
6302.74 1060
6303.49 1012
6304.23 966
6304.98 904
6305.73 937
6306.48 1023
6307.23 1024
6307.98 978
6308.73 947
6309.48 996
6310.23 1038
6310.98 1034
6311.73 1024
6312.48 986
6313.23 1058
6313.98 1073
6314.73 979
6315.48 896
6316.23 902
6316.98 971
6317.73 1040
6318.48 1041
6319.23 945
6319.98 898
6320.73 915
6321.48 944
6322.23 856
6322.98 891
6323.73 948
6324.48 973
6325.23 871
6325.98 827
6326.73 829
6327.48 988
6328.23 893
6328.98 1003
6329.73 954
6330.49 924
6331.24 945
6331.99 943
6332.74 927
6333.49 925
6334.24 924
6334.99 1004
6335.74 1072
6336.49 1010
6337.24 1014
6338.00 1040
6338.75 1023
6339.50 952
6340.25 927
6341.00 965
6341.75 1009
6342.50 998
6343.25 1031
6344.01 1039
6344.76 1006
6345.51 954
6346.26 1069
6347.01 1165
6347.77 1069
6348.52 1088
6349.27 1149
6350.02 1192
6350.77 1140
6351.52 1152
6352.28 1183
6353.03 1261
6353.78 1446
6354.53 1592
6355.29 1604
6356.04 1678
6356.79 1717
6357.54 1685
6358.29 1541
6359.05 1437
6359.80 1284
6360.55 1191
6361.30 1081
6362.06 1036
6362.81 1096
6363.56 1111
6364.32 1124
6365.07 1087
6365.82 1094
6366.57 1118
6367.33 1030
6368.08 1051
6368.83 1119
6369.59 1170
6370.34 1120
6371.09 1189
6371.85 1069
6372.60 1105
6373.35 1109
6374.11 1006
6374.86 1068
6375.61 1128
6376.37 1038
6377.12 946
6377.87 1031
6378.63 1017
6379.38 1038
6380.13 987
6380.89 1011
6381.64 934
6382.40 938
6383.15 939
6383.90 936
6384.66 962
6385.41 1010
6386.17 957
6386.92 905
6387.67 925
6388.43 877
6389.18 895
6389.94 937
6390.69 828
6391.45 819
6392.20 867
6392.95 841
6393.71 795
6394.46 853
6395.22 834
6395.97 827
6396.73 774
6397.48 765
6398.24 825
6398.99 842
6399.75 808
6400.50 816
6401.26 784
6402.01 765
6402.77 806
6403.52 824
6404.28 752
6405.03 771
6405.79 836
6406.54 891
6407.30 785
6408.05 815
6408.81 822
6409.56 827
6410.32 884
6411.08 911
6411.83 891
6412.59 963
6413.34 844
6414.10 872
6414.85 796
6415.61 791
6416.37 811
6417.12 835
6417.88 788
6418.63 798
6419.39 809
6420.15 869
6420.90 801
6421.66 806
6422.41 825
6423.17 782
6423.93 843
6424.68 851
6425.44 797
6426.20 782
6426.95 769
6427.71 860
6428.47 812
6429.22 844
6429.98 864
6430.73 815
6431.49 702
6432.25 727
6433.01 738
6433.76 789
6434.52 752
6435.28 807
6436.03 831
6436.79 855
6437.55 775
6438.30 850
6439.06 792
6439.82 851
6440.58 915
6441.33 852
6442.09 863
6442.85 806
6443.61 857
6444.36 890
6445.12 764
6445.88 829
6446.64 858
6447.39 807
6448.15 786
6448.91 854
6449.67 817
6450.42 755
6451.18 774
6451.94 774
6452.70 761
6453.46 779
6454.21 768
6454.97 808
6455.73 783
6456.49 777
6457.25 761
6458.01 858
6458.76 829
6459.52 802
6460.28 810
6461.04 853
6461.80 851
6462.56 847
6463.32 826
6464.07 881
6464.83 923
6465.59 879
6466.35 876
6467.11 837
6467.87 832
6468.63 812
6469.39 842
6470.15 847
6470.90 926
6471.66 915
6472.42 929
6473.18 939
6473.94 956
6474.70 978
6475.46 911
6476.22 953
6476.98 938
6477.74 932
6478.50 995
6479.26 975
6480.02 973
6480.78 1040
6481.54 1022
6482.30 993
6483.06 984
6483.82 1002
6484.58 1043
6485.34 1051
6486.10 1075
6486.86 1073
6487.62 1012
6488.38 1086
6489.14 1144
6489.90 1206
6490.66 1218
6491.42 1363
6492.18 1317
6492.94 1281
6493.70 1260
6494.46 1311
6495.22 1376
6495.98 1499
6496.74 1488
6497.50 1479
6498.26 1545
6499.02 1433
6499.78 1496
6500.54 1442
6501.30 1383
6502.06 1467
6502.83 1542
6503.59 1539
6504.35 1485
6505.11 1495
6505.87 1534
6506.63 1402
6507.39 1546
6508.15 1620
6508.91 1602
6509.68 1660
6510.44 1698
6511.20 1585
6511.96 1652
6512.72 1823
6513.48 1884
6514.25 2011
6515.01 1880
6515.77 1900
6516.53 1943
6517.29 1803
6518.05 1917
6518.82 1936
6519.58 1835
6520.34 1842
6521.10 1979
6521.86 2103
6522.63 1946
6523.39 2023
6524.15 2168
6524.91 2304
6525.67 2478
6526.44 2740
6527.20 2921
6527.96 3216
6528.72 3641
6529.49 3906
6530.25 4297
6531.01 4651
6531.77 4661
6532.54 4497
6533.30 4504
6534.06 4442
6534.83 4469
6535.59 4714
6536.35 5300
6537.11 5918
6537.88 6498
6538.64 7278
6539.40 7787
6540.17 8170
6540.93 7699
6541.69 7042
6542.46 6389
6543.22 5462
6543.98 4451
6544.75 3698
6545.51 3148
6546.27 2638
6547.04 2185
6547.80 1901
6548.56 1825
6549.33 1715
6550.09 1567
6550.86 1558
6551.62 1482
6552.38 1484
6553.15 1411
6553.91 1590
6554.67 1562
6555.44 1592
6556.20 1435
6556.97 1356
6557.73 1400
6558.50 1391
6559.26 1374
6560.02 1488
6560.79 1447
6561.55 1446
6562.32 1510
6563.08 1623
6563.85 1542
6564.61 1631
6565.37 1738
6566.14 1829
6566.90 1732
6567.67 1712
6568.43 1816
6569.20 1936
6569.96 1796
6570.73 1859
6571.49 1774
6572.26 1772
6573.02 1795
6573.79 1788
6574.55 1798
6575.32 1751
6576.08 1851
6576.85 1923
6577.61 2006
6578.38 2157
6579.15 2058
6579.91 2020
6580.68 2206
6581.44 2276
6582.21 2132
6582.97 2175
6583.74 2169
6584.50 2133
6585.27 2107
6586.04 2079
6586.80 2004
6587.57 1948
6588.33 1877
6589.10 1751
6589.87 1708
6590.63 1774
6591.40 1952
6592.16 2071
6592.93 2251
6593.70 2444
6594.46 2750
6595.23 2969
6596.00 3434
6596.76 3693
6597.53 3793
6598.30 4048
6599.06 4101
6599.83 3746
6600.59 3457
6601.36 3118
6602.13 2927
6602.90 2683
6603.66 2296
6604.43 2115
6605.20 1921
6605.96 1859
6606.73 1821
6607.50 1781
6608.26 1819
6609.03 1752
6609.80 1714
6610.57 1686
6611.33 1653
6612.10 1530
6612.87 1520
6613.64 1521
6614.40 1430
6615.17 1415
6615.94 1345
6616.71 1287
6617.47 1319
6618.24 1338
6619.01 1311
6619.78 1359
6620.54 1314
6621.31 1239
6622.08 1336
6622.85 1377
6623.62 1350
6624.38 1337
6625.15 1262
6625.92 1254
6626.69 1286
6627.46 1304
6628.22 1261
6628.99 1263
6629.76 1247
6630.53 1251
6631.30 1257
6632.07 1334
6632.83 1308
6633.60 1350
6634.37 1566
6635.14 1695
6635.91 1703
6636.68 1799
6637.45 1857
6638.22 1947
6638.98 1749
6639.75 1771
6640.52 1642
6641.29 1535
6642.06 1413
6642.83 1436
6643.60 1435
6644.37 1307
6645.14 1198
6645.91 1247
6646.68 1245
6647.45 1213
6648.22 1171
6648.98 1147
6649.75 1276
6650.52 1279
6651.29 1270
6652.06 1202
6652.83 1190
6653.60 1173
6654.37 1178
6655.14 1218
6655.91 1250
6656.68 1269
6657.45 1201
6658.22 1288
6658.99 1267
6659.76 1284
6660.53 1240
6661.30 1240
6662.07 1290
6662.84 1236
6663.61 1169
6664.38 1209
6665.15 1146
6665.92 1083
6666.69 1115
6667.47 1141
6668.24 1121
6669.01 1157
6669.78 1236
6670.55 1220
6671.32 1254
6672.09 1211
6672.86 1240
6673.63 1276
6674.40 1288
6675.17 1163
6675.94 1252
6676.72 1266
6677.49 1177
6678.26 1288
6679.03 1285
6679.80 1277
6680.57 1238
6681.34 1135
6682.11 1216
6682.89 1290
6683.66 1363
6684.43 1391
6685.20 1381
6685.97 1450
6686.74 1639
6687.51 1838
6688.29 1849
6689.06 1755
6689.83 1720
6690.60 1837
6691.37 1708
6692.15 1525
6692.92 1379
6693.69 1329
6694.46 1184
6695.23 1091
6696.01 1082
6696.78 1071
6697.55 1130
6698.32 1161
6699.10 1104
6699.87 1116
6700.64 1130
6701.41 1199
6702.19 1097
6702.96 1115
6703.73 1149
6704.50 1187
6705.28 1217
6706.05 1112
6706.82 1087
6707.59 1116
6708.37 1055
6709.14 1026
6709.91 1090
6710.69 1118
6711.46 1089
6712.23 1165
6713.01 1040
6713.78 1023
6714.55 1097
6715.33 1064
6716.10 1095
6716.87 1103
6717.65 1032
6718.42 1013
6719.19 1072
6719.97 1073
6720.74 977
6721.51 974
6722.29 1012
6723.06 1018
6723.84 1062
6724.61 1041
6725.38 1052
6726.16 1013
6726.93 1019
6727.70 1060
6728.48 1019
6729.25 990
6730.03 986
6730.80 1073
6731.58 1057
6732.35 1089
6733.12 1056
6733.90 1047
6734.67 1069
6735.45 1141
6736.22 1148
6737.00 1135
6737.77 1177
6738.55 1132
6739.32 1156
6740.10 1209
6740.87 1127
6741.65 1169
6742.42 1073
6743.19 1104
6743.97 1179
6744.74 1102
6745.52 1202
6746.29 1312
6747.07 1259
6747.85 1264
6748.62 1258
6749.40 1238
6750.17 1343
6750.95 1336
6751.72 1519
6752.50 1541
6753.27 1604
6754.05 1870
6754.82 1963
6755.60 1993
6756.38 2021
6757.15 1947
6757.93 1987
6758.70 1700
6759.48 1498
6760.25 1451
6761.03 1323
6761.81 1232
6762.58 1228
6763.36 1142
6764.13 1155
6764.91 1154
6765.69 1149
6766.46 1082
6767.24 1104
6768.02 1171
6768.79 1139
6769.57 1151
6770.35 1112
6771.12 1123
6771.90 1146
6772.67 1128
6773.45 1092
6774.23 1122
6775.00 1048
6775.78 1111
6776.56 1115
6777.34 1099
6778.11 1117
6778.89 1121
6779.67 1183
6780.44 1160
6781.22 1151
6782.00 1015
6782.77 1042
6783.55 1091
6784.33 965
6785.11 973
6785.88 1002
6786.66 959
6787.44 1029
6788.22 987
6788.99 882
6789.77 937
6790.55 929
6791.33 912
6792.10 894
6792.88 969
6793.66 888
6794.44 893
6795.22 874
6795.99 860
6796.77 926
6797.55 966
6798.33 883
6799.11 904
6799.88 927
6800.66 944
6801.44 932
6802.22 1052
6803.00 1102
6803.78 952
6804.55 949
6805.33 951
6806.11 1073
6806.89 999
6807.67 1077
6808.45 1073
6809.23 978
6810.00 980
6810.78 961
6811.56 954
6812.34 1051
6813.12 988
6813.90 819
6814.68 860
6815.46 956
6816.24 924
6817.02 927
6817.79 881
6818.57 876
6819.35 1056
6820.13 1005
6820.91 892
6821.69 939
6822.47 910
6823.25 902
6824.03 868
6824.81 959
6825.59 968
6826.37 928
6827.15 909
6827.93 953
6828.71 899
6829.49 966
6830.27 998
6831.05 935
6831.83 854
6832.61 912
6833.39 886
6834.17 882
6834.95 922
6835.73 917
6836.51 871
6837.29 881
6838.07 898
6838.85 815
6839.63 876
6840.41 867
6841.19 909
6841.97 881
6842.75 815
6843.53 794
6844.31 853
6845.09 930
6845.88 932
6846.66 936
6847.44 854
6848.22 893
6849.00 939
6849.78 1096
6850.56 1246
6851.34 1526
6852.12 1648
6852.91 1914
6853.69 2082
6854.47 2082
6855.25 2067
6856.03 1934
6856.81 1972
6857.59 1749
6858.37 1544
6859.16 1356
6859.94 1305
6860.72 1163
6861.50 1021
6862.28 969
6863.06 1036
6863.85 1067
6864.63 1060
6865.41 1010
6866.19 1016
6866.97 1026
6867.76 936
6868.54 1050
6869.32 1064
6870.10 1158
6870.89 1102
6871.67 1128
6872.45 1033
6873.23 1006
6874.01 921
6874.80 999
6875.58 1070
6876.36 1083
6877.14 1082
6877.93 1063
6878.71 1124
6879.49 1079
6880.28 1129
6881.06 1200
6881.84 1207
6882.62 1252
6883.41 1197
6884.19 1320
6884.97 1387
6885.76 1407
6886.54 1529
6887.32 1686
6888.11 1847
6888.89 2067
6889.67 2353
6890.46 2623
6891.24 2900
6892.02 2991
6892.81 2788
6893.59 2277
6894.37 1886
6895.16 1741
6895.94 1556
6896.72 1407
6897.51 1346
6898.29 1311
6899.08 1236
6899.86 1292
6900.64 1255
6901.43 1256
6902.21 1268
6903.00 1319
6903.78 1260
6904.56 1302
6905.35 1208
6906.13 1251
6906.92 1352
6907.70 1397
6908.49 1305
6909.27 1223
6910.05 1243
6910.84 1256
6911.62 1247
6912.41 1144
6913.19 1157
6913.98 1098
6914.76 1115
6915.55 1105
6916.33 1100
6917.12 1114
6917.90 1097
6918.69 1072
6919.47 1134
6920.26 1086
6921.04 1161
6921.83 1142
6922.61 1103
6923.40 1066
6924.18 1051
6924.97 1010
6925.75 1046
6926.54 1091
6927.32 1059
6928.11 1032
6928.89 1045
6929.68 1071
6930.47 1047
6931.25 1044
6932.04 1157
6932.82 1119
6933.61 1241
6934.39 1262
6935.18 1269
6935.97 1132
6936.75 1249
6937.54 1305
6938.32 1265
6939.11 1216
6939.90 1252
6940.68 1252
6941.47 1280
6942.26 1289
6943.04 1223
6943.83 1298
6944.61 1329
6945.40 1342
6946.19 1344
6946.97 1445
6947.76 1508
6948.55 1621
6949.33 1536
6950.12 1542
6950.91 1507
6951.69 1473
6952.48 1514
6953.27 1565
6954.06 1569
6954.84 1586
6955.63 1642
6956.42 1536
6957.20 1501
6957.99 1536
6958.78 1600
6959.57 1600
6960.35 1702
6961.14 1632
6961.93 1672
6962.72 1641
6963.50 1648
6964.29 1645
6965.08 1629
6965.87 1648
6966.65 1632
6967.44 1566
6968.23 1576
6969.02 1639
6969.80 1641
6970.59 1738
6971.38 1777
6972.17 1752
6972.96 1775
6973.74 1897
6974.53 1800
6975.32 1805
6976.11 1796
6976.90 1897
6977.69 1717
6978.47 1817
6979.26 1952
6980.05 1869
6980.84 1990
6981.63 2017
6982.42 2227
6983.20 2483
6983.99 2717
6984.78 3069
6985.57 3706
6986.36 4352
6987.15 4967
6987.94 5696
6988.73 6208
6989.52 6309
6990.30 6324
6991.09 6061
6991.88 5417
6992.67 4762
6993.46 3974
6994.25 3482
6995.04 2994
6995.83 2934
6996.62 2722
6997.41 2774
6998.20 2932
6998.99 3253
6999.78 3803
7000.57 4594
7001.36 5207
7002.15 5886
7002.94 6501
7003.72 6698
7004.51 6785
7005.30 6034
7006.09 5502
7006.88 4861
7007.67 4138
7008.46 3435
7009.25 2798
7010.04 2386
7010.83 2221
7011.63 1953
7012.42 1796
7013.21 1909
7014.00 2051
7014.79 2076
7015.58 2168
7016.37 2064
7017.16 1961
7017.95 1862
7018.74 1793
7019.53 1754
7020.32 1665
7021.11 1544
7021.90 1442
7022.69 1328
7023.48 1387
7024.27 1426
7025.07 1446
7025.86 1515
7026.65 1554
7027.44 1572
7028.23 1573
7029.02 1648
7029.81 1759
7030.60 1674
7031.40 1587
7032.19 1748
7032.98 1586
7033.77 1506
7034.56 1474
7035.35 1349
7036.14 1339
7036.94 1334
7037.73 1393
7038.52 1384
7039.31 1371
7040.10 1429
7040.89 1513
7041.69 1535
7042.48 1434
7043.27 1520
7044.06 1525
7044.86 1544
7045.65 1455
7046.44 1449
7047.23 1432
7048.02 1496
7048.82 1456
7049.61 1457
7050.40 1500
7051.19 1648
7051.99 1889
7052.78 2051
7053.57 2094
7054.36 2040
7055.16 2003
7055.95 1813
7056.74 1688
7057.53 1434
7058.33 1399
7059.12 1339
7059.91 1371
7060.71 1316
7061.50 1279
7062.29 1220
7063.09 1274
7063.88 1365
7064.67 1361
7065.47 1358
7066.26 1280
7067.05 1368
7067.85 1357
7068.64 1306
7069.43 1245
7070.23 1312
7071.02 1276
7071.81 1273
7072.61 1179
7073.40 1141
7074.19 1158
7074.99 1130
7075.78 1114
7076.58 1109
7077.37 1117
7078.16 1183
7078.96 1188
7079.75 1177
7080.55 1112
7081.34 1149
7082.13 1066
7082.93 1069
7083.72 1069
7084.52 1008
7085.31 1091
7086.11 1048
7086.90 1057
7087.70 981
7088.49 1040
7089.28 1067
7090.08 1099
7090.87 1092
7091.67 1068
7092.46 1115
7093.26 1077
7094.05 1058
7094.85 967
7095.64 943
7096.44 980
7097.23 940
7098.03 935
7098.82 856
7099.62 926
7100.41 870
7101.21 859
7102.00 837
7102.80 856
7103.59 842
7104.39 796
7105.19 867
7105.98 873
7106.78 793
7107.57 871
7108.37 779
7109.16 801
7109.96 793
7110.76 784
7111.55 836
7112.35 848
7113.14 745
7113.94 827
7114.74 851
7115.53 800
7116.33 793
7117.12 790
7117.92 816
7118.72 808
7119.51 772
7120.31 755
7121.11 813
7121.90 751
7122.70 724
7123.49 760
7124.29 783
7125.09 821
7125.88 812
7126.68 837
7127.48 737
7128.27 732
7129.07 815
7129.87 739
7130.67 813
7131.46 820
7132.26 757
7133.06 850
7133.85 795
7134.65 839
7135.45 815
7136.24 799
7137.04 805
7137.84 774
7138.64 707
7139.43 680
7140.23 692
7141.03 718
7141.83 853
7142.62 689
7143.42 732
7144.22 762
7145.02 836
7145.82 787
7146.61 804
7147.41 767
7148.21 759
7149.01 836
7149.80 781
7150.60 772
7151.40 727
7152.20 694
7153.00 722
7153.80 673
7154.59 664
7155.39 802
7156.19 711
7156.99 734
7157.79 693
7158.59 741
7159.38 765
7160.18 791
7160.98 721
7161.78 681
7162.58 646
7163.38 698
7164.18 742
7164.98 696
7165.77 735
7166.57 690
7167.37 744
7168.17 666
7168.97 652
7169.77 652
7170.57 646
7171.37 722
7172.17 644
7172.97 670
7173.77 713
7174.56 673
7175.36 649
7176.16 624
7176.96 665
7177.76 619
7178.56 639
7179.36 746
7180.16 687
7180.96 701
7181.76 685
7182.56 765
7183.36 784
7184.16 784
7184.96 819
7185.76 886
7186.56 857
7187.36 869
7188.16 875
7188.96 857
7189.76 794
7190.56 820
7191.36 780
7192.16 759
7192.96 719
7193.76 628
7194.56 686
7195.36 644
7196.17 723
7196.97 649
7197.77 613
7198.57 612
7199.37 648
7200.17 694
7200.97 635
7201.77 660
7202.57 599
7203.37 606
7204.17 607
7204.97 622
7205.78 664
7206.58 663
7207.38 634
7208.18 586
7208.98 607
7209.78 604
7210.58 607
7211.38 641
7212.19 597
7212.99 605
7213.79 639
7214.59 669
7215.39 681
7216.19 635
7217.00 645
7217.80 635
7218.60 591
7219.40 537
7220.20 578
7221.01 638
7221.81 678
7222.61 752
7223.41 716
7224.21 667
7225.02 575
7225.82 645
7226.62 707
7227.42 717
7228.23 665
7229.03 624
7229.83 588
7230.63 638
7231.44 625
7232.24 600
7233.04 650
7233.84 639
7234.65 626
7235.45 585
7236.25 587
7237.05 596
7237.86 590
7238.66 617
7239.46 686
7240.27 648
7241.07 695
7241.87 692
7242.68 696
7243.48 670
7244.28 756
7245.09 663
7245.89 644
7246.69 681
7247.50 609
7248.30 628
7249.10 625
7249.91 651
7250.71 678
7251.51 679
7252.32 613
7253.12 689
7253.92 687
7254.73 711
7255.53 724
7256.34 701
7257.14 717
7257.94 698
7258.75 687
7259.55 683
7260.36 725
7261.16 667
7261.97 650
7262.77 665
7263.57 684
7264.38 665
7265.18 700
7265.99 669
7266.79 645
7267.60 637
7268.40 792
7269.21 683
7270.01 628
7270.82 708
7271.62 697
7272.42 655
7273.23 732
7274.03 708
7274.84 760
7275.64 736
7276.45 706
7277.25 713
7278.06 735
7278.86 757
7279.67 708
7280.48 713
7281.28 709
7282.09 799
7282.89 820
7283.70 898
7284.50 1071
7285.31 1189
7286.11 1241
7286.92 1427
7287.72 1544
7288.53 1582
7289.34 1448
7290.14 1323
7290.95 1281
7291.75 1153
7292.56 1020
7293.37 1074
7294.17 960
7294.98 878
7295.78 896
7296.59 836
7297.40 877
7298.20 896
7299.01 899
7299.82 891
7300.62 917
7301.43 883
7302.23 893
7303.04 917
7303.85 807
7304.65 855
7305.46 885
7306.27 913
7307.07 948
7307.88 949
7308.69 1052
7309.50 947
7310.30 1110
7311.11 1211
7311.92 1331
7312.72 1484
7313.53 1567
7314.34 1506
7315.14 1503
7315.95 1542
7316.76 1429
7317.57 1402
7318.37 1394
7319.18 1318
7319.99 1455
7320.80 1538
7321.60 1557
7322.41 1744
7323.22 1643
7324.03 1631
7324.83 1539
7325.64 1526
7326.45 1384
7327.26 1294
7328.07 1296
7328.87 1233
7329.68 1091
7330.49 1043
7331.30 975
7332.11 909
7332.91 865
7333.72 881
7334.53 983
7335.34 901
7336.15 872
7336.96 946
7337.76 917
7338.57 875
7339.38 863
7340.19 881
7341.00 943
7341.81 910
7342.62 909
7343.42 940
7344.23 889
7345.04 864
7345.85 886
7346.66 866
7347.47 894
7348.28 902
7349.09 890
7349.90 890
7350.71 875
7351.51 922
7352.32 945
7353.13 919
7353.94 910
7354.75 927
7355.56 872
7356.37 854
7357.18 810
7357.99 921
7358.80 975
7359.61 879
7360.42 842
7361.23 899
7362.04 930
7362.85 876
7363.66 884
7364.47 951
7365.28 977
7366.09 980
7366.90 1005
7367.71 973
7368.52 900
7369.33 986
7370.14 1009
7370.95 1079
7371.76 1043
7372.57 1049
7373.38 1007
7374.19 1005
7375.00 985
7375.81 977
7376.62 1009
7377.43 1000
7378.24 987
7379.05 1061
7379.87 1166
7380.68 1317
7381.49 1376
7382.30 1469
7383.11 1641
7383.92 1714
7384.73 1833
7385.54 1832
7386.35 1805
7387.16 1545
7387.98 1578
7388.79 1387
7389.60 1290
7390.41 1203
7391.22 1068
7392.03 1049
7392.84 1080
7393.66 1140
7394.47 1097
7395.28 1058
7396.09 984
7396.90 913
7397.71 1000
7398.53 1096
7399.34 1107
7400.15 1132
7400.96 1268
7401.77 1393
7402.58 1472
7403.40 1632
7404.21 1788
7405.02 1722
7405.83 1738
7406.65 1556
7407.46 1604
7408.27 1511
7409.08 1530
7409.89 1523
7410.71 1559
7411.52 1593
7412.33 1511
7413.15 1420
7413.96 1282
7414.77 1208
7415.58 1135
7416.40 990
7417.21 972
7418.02 981
7418.83 894
7419.65 834
7420.46 844
7421.27 930
7422.09 838
7422.90 777
7423.71 794
7424.53 838
7425.34 821
7426.15 764
7426.97 730
7427.78 812
7428.59 783
7429.41 831
7430.22 769
7431.03 746
7431.85 779
7432.66 743
7433.47 728
7434.29 743
7435.10 661
7435.92 698
7436.73 736
7437.54 780
7438.36 780
7439.17 766
7439.99 750
7440.80 770
7441.61 771
7442.43 796
7443.24 835
7444.06 809
7444.87 764
7445.69 808
7446.50 722
7447.31 700
7448.13 746
7448.94 809
7449.76 698
7450.57 738
7451.39 685
7452.20 738
7453.02 746
7453.83 780
7454.65 725
7455.46 641
7456.28 650
7457.09 694
7457.91 702
7458.72 697
7459.54 719
7460.35 738
7461.17 752
7461.98 685
7462.80 705
7463.61 652
7464.43 708
7465.24 721
7466.06 745
7466.88 698
7467.69 784
7468.51 784
7469.32 660
7470.14 634
7470.95 636
7471.77 731
7472.59 745
7473.40 759
7474.22 710
7475.03 747
7475.85 737
7476.67 738
7477.48 703
7478.30 751
7479.11 656
7479.93 680
7480.75 687
7481.56 693
7482.38 667
7483.20 653
7484.01 673
7484.83 604
7485.65 643
7486.46 597
7487.28 670
7488.10 597
7488.91 643
7489.73 675
7490.55 637
7491.36 674
7492.18 599
7493.00 581
7493.81 643
7494.63 606
7495.45 581
7496.26 597
7497.08 623
7497.90 596
7498.72 649
7499.53 635
7500.35 594
7501.17 586
7501.99 575
7502.80 577
7503.62 559
7504.44 620
7505.26 594
7506.07 559
7506.89 551
7507.71 545
7508.53 573
7509.35 602
7510.16 616
7510.98 632
7511.80 623
7512.62 552
7513.44 519
7514.25 599
7515.07 606
7515.89 598
7516.71 605
7517.53 592
7518.35 600
7519.16 631
7519.98 575
7520.80 549
7521.62 545
7522.44 554
7523.26 476
7524.07 546
7524.89 563
7525.71 651
7526.53 577
7527.35 581
7528.17 546
7528.99 561
7529.81 566
7530.63 537
7531.44 499
7532.26 539
7533.08 575
7533.90 566
7534.72 604
7535.54 548
7536.36 612
7537.18 555
7538.00 546
7538.82 573
7539.64 581
7540.46 529
7541.28 563
7542.10 547
7542.92 529
7543.74 594
7544.56 590
7545.38 610
7546.20 635
7547.02 601
7547.84 608
7548.66 615
7549.48 605
7550.30 645
7551.12 585
7551.94 540
7552.76 594
7553.58 578
7554.40 584
7555.22 605
7556.04 583
7556.86 530
7557.68 598
7558.50 610
7559.32 608
7560.14 636
7560.96 705
7561.78 672
7562.60 641
7563.42 615
7564.24 638
7565.07 615
7565.89 594
7566.71 608
7567.53 612
7568.35 578
7569.17 598
7569.99 650
7570.81 622
7571.63 610
7572.46 623
7573.28 639
7574.10 614
7574.92 594
7575.74 531
7576.56 630
7577.38 612
7578.21 572
7579.03 638
7579.85 592
7580.67 584
7581.49 582
7582.31 567
7583.14 554
7583.96 606
7584.78 648
7585.60 615
7586.42 614
7587.25 659
7588.07 569
7588.89 667
7589.71 672
7590.54 716
7591.36 690
7592.18 706
7593.00 674
7593.83 651
7594.65 673
7595.47 659
7596.29 670
7597.12 659
7597.94 685
7598.76 637
7599.58 706
7600.41 758
7601.23 771
7602.05 654
7602.88 728
7603.70 740
7604.52 798
7605.34 888
7606.17 896
7606.99 867
7607.81 935
7608.64 929
7609.46 936
7610.28 892
7611.11 890
7611.93 855
7612.75 833
7613.58 825
7614.40 793
7615.23 786
7616.05 741
7616.87 816
7617.70 812
7618.52 871
7619.34 916
7620.17 933
7620.99 959
7621.82 1002
7622.64 987
7623.46 953
7624.29 895
7625.11 798
7625.94 761
7626.76 734
7627.59 824
7628.41 763
7629.23 844
7630.06 888
7630.88 930
7631.71 1033
7632.53 1020
7633.36 1081
7634.18 1160
7635.01 1265
7635.83 1302
7636.66 1315
7637.48 1225
7638.31 1129
7639.13 972
7639.95 913
7640.78 848
7641.61 767
7642.43 720
7643.26 698
7644.08 681
7644.91 692
7645.73 600
7646.56 637
7647.38 664
7648.21 664
7649.03 671
7649.86 664
7650.68 578
7651.51 601
7652.33 577
7653.16 613
7653.99 554
7654.81 524
7655.64 518
7656.46 523
7657.29 518
7658.12 561
7658.94 508
7659.77 533
7660.59 532
7661.42 560
7662.25 533
7663.07 578
7663.90 536
7664.72 517
7665.55 537
7666.38 568
7667.20 540
7668.03 549
7668.86 574
7669.68 545
7670.51 524
7671.34 592
7672.16 598
7672.99 543
7673.82 606
7674.64 551
7675.47 558
7676.30 567
7677.12 589
7677.95 578
7678.78 578
7679.61 573
7680.43 609
7681.26 535
7682.09 485
7682.92 546
7683.74 563
7684.57 563
7685.40 522
7686.22 552
7687.05 524
7687.88 591
7688.71 475
7689.54 537
7690.36 621
7691.19 555
7692.02 544
7692.85 546
7693.67 565
7694.50 545
7695.33 583
7696.16 597
7696.99 542
7697.81 548
7698.64 590
7699.47 566
7700.30 561
7701.13 552
7701.96 617
7702.78 648
7703.61 644
7704.44 643
7705.27 617
7706.10 575
7706.93 591
7707.75 587
7708.58 511
7709.41 518
7710.24 529
7711.07 594
7711.90 563
7712.73 566
7713.56 532
7714.39 579
7715.21 616
7716.04 566
7716.87 536
7717.70 491
7718.53 518
7719.36 500
7720.19 455
7721.02 515
7721.85 535
7722.68 523
7723.51 530
7724.34 517
7725.17 447
7726.00 465
7726.83 539
7727.66 466
7728.49 510
7729.31 504
7730.14 473
7730.97 441
7731.80 498
7732.63 490
7733.46 473
7734.29 502
7735.12 493
7735.95 497
7736.78 484
7737.62 508
7738.45 485
7739.28 506
7740.11 501
7740.94 480
7741.77 442
7742.60 432
7743.43 453
7744.26 462
7745.09 459
7745.92 410
7746.75 517
7747.58 533
7748.41 607
7749.24 519
7750.07 562
7750.91 560
7751.74 575
7752.57 528
7753.40 577
7754.23 605
7755.06 564
7755.89 543
7756.72 480
7757.55 480
7758.39 510
7759.22 517
7760.05 535
7760.88 545
7761.71 512
7762.54 524
7763.37 492
7764.21 515
7765.04 511
7765.87 497
7766.70 492
7767.53 546
7768.37 480
7769.20 492
7770.03 545
7770.86 524
7771.69 506
7772.53 501
7773.36 523
7774.19 489
7775.02 524
7775.85 527
7776.69 450
7777.52 485
7778.35 495
7779.18 485
7780.02 485
7780.85 558
7781.68 545
7782.51 461
7783.35 440
7784.18 501
7785.01 534
7785.85 507
7786.68 509
7787.51 536
7788.34 529
7789.18 514
7790.01 489
7790.84 515
7791.68 495
7792.51 498
7793.34 520
7794.18 470
7795.01 533
7795.84 479
7796.68 494
7797.51 465
7798.34 464
7799.18 486
7800.01 507
7800.84 557
7801.68 528
7802.51 560
7803.35 546
7804.18 552
7805.01 537
7805.85 514
7806.68 553
7807.51 593
7808.35 613
7809.18 591
7810.02 634
7810.85 626
7811.69 625
7812.52 636
7813.35 581
7814.19 589
7815.02 652
7815.86 687
7816.69 790
7817.53 774
7818.36 789
7819.20 806
7820.03 804
7820.86 862
7821.70 827
7822.53 786
7823.37 840
7824.20 785
7825.04 821
7825.87 775
7826.71 769
7827.54 832
7828.38 854
7829.21 900
7830.05 914
7830.88 912
7831.72 901
7832.56 860
7833.39 889
7834.23 804
7835.06 787
7835.90 880
7836.73 867
7837.57 920
7838.40 811
7839.24 792
7840.08 900
7840.91 806
7841.75 691
7842.58 786
7843.42 751
7844.25 756
7845.09 760
7845.93 806
7846.76 811
7847.60 769
7848.44 751
7849.27 722
7850.11 685
7850.94 656
7851.78 695
7852.62 646
7853.45 594
7854.29 576
7855.13 661
7855.96 696
7856.80 648
7857.64 622
7858.47 584
7859.31 684
7860.15 579
7860.98 648
7861.82 672
7862.66 687
7863.49 701
7864.33 688
7865.17 718
7866.01 659
7866.84 629
7867.68 620
7868.52 528
7869.35 634
7870.19 646
7871.03 704
7871.87 653
7872.70 628
7873.54 669
7874.38 700
7875.22 697
7876.05 691
7876.89 753
7877.73 737
7878.57 836
7879.41 857
7880.24 951
7881.08 940
7881.92 828
7882.76 933
7883.60 928
7884.43 832
7885.27 784
7886.11 828
7886.95 702
7887.79 662
7888.62 711
7889.46 732
7890.30 669
7891.14 721
7891.98 795
7892.82 887
7893.66 845
7894.49 813
7895.33 846
7896.17 864
7897.01 848
7897.85 712
7898.69 741
7899.53 782
7900.37 720
7901.20 704
7902.04 731
7902.88 676
7903.72 674
7904.56 718
7905.40 735
7906.24 731
7907.08 676
7907.92 627
7908.76 673
7909.60 687
7910.44 646
7911.28 626
7912.12 667
7912.96 609
7913.80 654
7914.63 673
7915.47 705
7916.31 687
7917.15 651
7917.99 624
7918.83 737
7919.67 752
7920.51 809
7921.35 831
7922.19 919
7923.03 923
7923.87 880
7924.71 875
7925.56 832
7926.40 792
7927.24 735
7928.08 703
7928.92 641
7929.76 674
7930.60 598
7931.44 609
7932.28 591
7933.12 582
7933.96 597
7934.80 618
7935.64 541
7936.48 604
7937.32 602
7938.16 579
7939.01 555
7939.85 540
7940.69 548
7941.53 556
7942.37 585
7943.21 620
7944.05 593
7944.89 578
7945.74 600
7946.58 644
7947.42 694
7948.26 738
7949.10 692
7949.94 693
7950.78 676
7951.63 683
7952.47 699
7953.31 706
7954.15 746
7954.99 686
7955.84 725
7956.68 728
7957.52 752
7958.36 789
7959.20 744
7960.05 727
7960.89 724
7961.73 734
7962.57 659
7963.41 626
7964.26 661
7965.10 644
7965.94 600
7966.78 640
7967.63 721
7968.47 676
7969.31 758
7970.15 780
7971.00 796
7971.84 906
7972.68 919
7973.53 849
7974.37 721
7975.21 676
7976.05 620
7976.90 623
7977.74 621
7978.58 586
7979.43 614
7980.27 619
7981.11 615
7981.96 627
7982.80 622
7983.64 560
7984.49 558
7985.33 568
7986.17 531
7987.02 548
7987.86 521
7988.70 526
7989.55 562
7990.39 586
7991.24 532
7992.08 557
7992.92 525
7993.77 512
7994.61 523
7995.46 569
7996.30 511
7997.14 531
7997.99 511
7998.83 458
7999.68 483
8000.52 466
8001.36 466
8002.21 472
8003.05 504
8003.90 494
8004.74 502
8005.59 510
8006.43 506
8007.28 468
8008.12 458
8008.97 496
8009.81 487
8010.65 465
8011.50 428
8012.34 449
8013.19 505
8014.03 519
8014.88 423
8015.72 468
8016.57 414
8017.41 434
8018.26 412
8019.11 455
8019.95 433
8020.80 453
8021.64 483
8022.49 466
8023.33 475
8024.18 426
8025.02 422
8025.87 405
8026.71 429
8027.56 409
8028.41 446
8029.25 404
8030.10 407
8030.94 385
8031.79 438
8032.64 444
8033.48 490
8034.33 469
8035.17 411
8036.02 396
8036.87 429
8037.71 463
8038.56 424
8039.40 476
8040.25 438
8041.10 404
8041.94 433
8042.79 469
8043.64 460
8044.48 457
8045.33 436
8046.18 492
8047.02 463
8047.87 455
8048.72 454
8049.56 459
8050.41 483
8051.26 453
8052.10 470
8052.95 450
8053.80 439
8054.65 505
8055.49 454
8056.34 407
8057.19 403
8058.04 438
8058.88 438
8059.73 450
8060.58 433
8061.42 420
8062.27 424
8063.12 432
8063.97 403
8064.82 434
8065.66 412
8066.51 397
8067.36 449
8068.21 446
8069.05 404
8069.90 430
8070.75 448
8071.60 432
8072.45 478
8073.29 425
8074.14 438
8074.99 393
8075.84 435
8076.69 390
8077.54 471
8078.38 451
8079.23 420
8080.08 429
8080.93 482
8081.78 450
8082.63 444
8083.48 404
8084.32 399
8085.17 440
8086.02 410
8086.87 395
8087.72 362
8088.57 381
8089.42 413
8090.27 370
8091.11 441
8091.96 421
8092.81 424
8093.66 329
8094.51 372
8095.36 408
8096.21 393
8097.06 403
8097.91 386
8098.76 433
8099.61 474
8100.46 407
8101.31 389
8102.16 401
8103.01 409
8103.86 403
8104.71 422
8105.56 337
8106.41 433
8107.26 468
8108.11 371
8108.96 385
8109.81 397
8110.66 425
8111.51 430
8112.36 420
8113.21 386
8114.06 389
8114.91 403
8115.76 426
8116.61 393
8117.46 409
8118.31 436
8119.16 409
8120.01 384
8120.86 396
8121.71 437
8122.56 418
8123.41 429
8124.26 399
8125.11 444
8125.96 433
8126.82 432
8127.67 417
8128.52 393
8129.37 396
8130.22 411
8131.07 426
8131.92 446
8132.77 473
8133.62 487
8134.48 454
8135.33 468
8136.18 463
8137.03 447
8137.88 444
8138.73 464
8139.58 417
8140.44 436
8141.29 453
8142.14 415
8142.99 438
8143.84 422
8144.69 434
8145.55 484
8146.40 515
8147.25 465
8148.10 453
8148.95 474
8149.81 464
8150.66 518
8151.51 503
8152.36 521
8153.22 462
8154.07 546
8154.92 570
8155.77 512
8156.63 557
8157.48 660
8158.33 656
8159.18 662
8160.04 643
8160.89 587
8161.74 594
8162.59 544
8163.45 503
8164.30 494
8165.15 512
8166.01 515
8166.86 469
8167.71 475
8168.57 494
8169.42 439
8170.27 434
8171.12 440
8171.98 434
8172.83 476
8173.68 495
8174.54 488
8175.39 430
8176.25 461
8177.10 486
8177.95 399
8178.81 425
8179.66 474
8180.51 421
8181.37 388
8182.22 410
8183.07 395
8183.93 438
8184.78 480
8185.64 385
8186.49 380
8187.34 410
8188.20 411
8189.05 436
8189.91 419
8190.76 401
8191.62 395
8192.47 398
8193.32 331
8194.18 381
8195.03 413
8195.89 431
8196.74 395
8197.60 442
8198.45 397
8199.31 370
8200.16 360
8201.02 387
8201.87 420
8202.73 362
8203.58 393
8204.44 372
8205.29 407
8206.15 374
8207.00 354
8207.86 378
8208.71 373
8209.57 401
8210.42 357
8211.28 331
8212.13 370
8212.99 417
8213.84 405
8214.70 402
8215.56 340
8216.41 404
8217.27 459
8218.12 431
8218.98 391
8219.83 393
8220.69 417
8221.55 375
8222.40 403
8223.26 370
8224.11 424
8224.97 410
8225.83 433
8226.68 400
8227.54 414
8228.39 397
8229.25 397
8230.11 411
8230.96 415
8231.82 393
8232.68 439
8233.53 374
8234.39 394
8235.25 376
8236.10 342
8236.96 410
8237.82 377
8238.67 385
8239.53 418
8240.39 442
8241.24 383
8242.10 407
8242.96 426
8243.81 408
8244.67 385
8245.53 406
8246.39 404
8247.24 382
8248.10 385
8248.96 366
8249.81 353
8250.67 350
8251.53 409
8252.39 355
8253.24 368
8254.10 366
8254.96 368
8255.82 343
8256.68 415
8257.53 411
8258.39 397
8259.25 362
8260.11 379
8260.96 365
8261.82 379
8262.68 396
8263.54 334
8264.40 358
8265.25 419
8266.11 409
8266.97 348
8267.83 352
8268.69 364
8269.55 391
8270.40 374
8271.26 364
8272.12 378
8272.98 387
8273.84 359
8274.70 402
8275.56 438
8276.41 382
8277.27 397
8278.13 452
8278.99 410
8279.85 381
8280.71 386
8281.57 413
8282.43 406
8283.29 350
8284.15 368
8285.00 375
8285.86 417
8286.72 437
8287.58 410
8288.44 435
8289.30 461
8290.16 486
8291.02 455
8291.88 381
8292.74 408
8293.60 442
8294.46 440
8295.32 432
8296.18 388
8297.04 449
8297.90 424
8298.76 428
8299.62 431
8300.48 407
8301.34 431
8302.20 444
8303.06 417
8303.92 397
8304.78 414
8305.64 374
8306.50 394
8307.36 419
8308.22 413
8309.08 438
8309.94 417
8310.80 457
8311.66 447
8312.52 389
8313.38 394
8314.24 413
8315.10 428
8315.97 433
8316.83 389
8317.69 390
8318.55 381
8319.41 451
8320.27 441
8321.13 421
8321.99 440
8322.85 443
8323.71 423
8324.58 436
8325.44 405
8326.30 372
8327.16 427
8328.02 484
8328.88 400
8329.74 356
8330.61 382
8331.47 404
8332.33 378
8333.19 360
8334.05 404
8334.91 448
8335.78 494
8336.64 420
8337.50 393
8338.36 347
8339.22 371
8340.09 417
8340.95 440
8341.81 389
8342.67 368
8343.53 391
8344.40 436
8345.26 404
8346.12 397
8346.98 451
8347.85 449
8348.71 408
8349.57 421
8350.43 394
8351.30 389
8352.16 406
8353.02 432
8353.88 404
8354.75 393
8355.61 430
8356.47 424
8357.34 382
8358.20 399
8359.06 369
8359.93 372
8360.79 420
8361.65 420
8362.51 383
8363.38 435
8364.24 425
8365.10 385
8365.97 371
8366.83 398
8367.69 409
8368.56 431
8369.42 422
8370.29 361
8371.15 410
8372.01 392
8372.88 408
8373.74 438
8374.60 434
8375.47 438
8376.33 452
8377.20 386
8378.06 394
8378.92 421
8379.79 425
8380.65 418
8381.52 407
8382.38 380
8383.25 420
8384.11 406
8384.97 388
8385.84 417
8386.70 439
8387.57 414
8388.43 438
8389.30 379
8390.16 375
8391.03 415
8391.89 449
8392.76 454
8393.62 417
8394.48 408
8395.35 397
8396.21 435
8397.08 438
8397.94 384
8398.81 420
8399.67 419
8400.54 422
8401.41 435
8402.27 457
8403.14 465
8404.00 466
8404.87 438
8405.73 454
8406.60 490
8407.46 508
8408.33 495
8409.19 478
8410.06 440
8410.93 423
8411.79 497
8412.66 505
8413.52 470
8414.39 460
8415.25 517
8416.12 513
8416.99 505
8417.85 443
8418.72 451
8419.59 508
8420.45 498
8421.32 487
8422.18 523
8423.05 490
8423.92 519
8424.78 576
8425.65 535
8426.52 558
8427.38 598
8428.25 597
8429.12 647
8429.98 625
8430.85 583
8431.72 577
8432.58 571
8433.45 611
8434.32 635
8435.18 649
8436.05 598
8436.92 617
8437.78 618
8438.65 608
8439.52 619
8440.39 691
8441.25 664
8442.12 688
8442.99 740
8443.86 811
8444.72 745
8445.59 771
8446.46 857
8447.33 953
8448.19 949
8449.06 904
8449.93 929
8450.80 817
8451.66 907
8452.53 904
8453.40 791
8454.27 866
8455.14 884
8456.00 1007
8456.87 997
8457.74 1182
8458.61 1307
8459.48 1461
8460.35 1605
8461.21 1554
8462.08 1469
8462.95 1423
8463.82 1368
8464.69 1290
8465.56 1231
8466.42 1151
8467.29 1010
8468.16 1016
8469.03 1107
8469.90 1214
8470.77 1409
8471.64 1716
8472.51 2008
8473.37 2347
8474.24 2425
8475.11 2332
8475.98 2245
8476.85 2044
8477.72 1798
8478.59 1498
8479.46 1339
8480.33 1179
8481.20 946
8482.07 895
8482.94 798
8483.81 776
8484.67 768
8485.54 746
8486.41 713
8487.28 753
8488.15 735
8489.02 687
8489.89 639
8490.76 683
8491.63 671
8492.50 650
8493.37 654
8494.24 609
8495.11 612
8495.98 614
8496.85 660
8497.72 616
8498.59 632
8499.46 668
8500.33 697
8501.20 749
8502.07 669
8502.94 667
8503.82 716
8504.69 680
8505.56 699
8506.43 663
8507.30 636
8508.17 666
8509.04 704
8509.91 678
8510.78 769
8511.65 729
8512.52 705
8513.39 757
8514.26 700
8515.14 673
8516.01 640
8516.88 682
8517.75 623
8518.62 617
8519.49 563
8520.36 619
8521.23 598
8522.11 600
8522.98 588
8523.85 580
8524.72 585
8525.59 590
8526.46 606
8527.34 594
8528.21 569
8529.08 602
8529.95 655
8530.82 685
8531.69 650
8532.57 637
8533.44 638
8534.31 676
8535.18 625
8536.05 588
8536.93 690
8537.80 745
8538.67 655
8539.54 662
8540.42 643
8541.29 686
8542.16 685
8543.03 667
8543.91 634
8544.78 626
8545.65 672
8546.52 645
8547.40 639
8548.27 602
8549.14 622
8550.02 623
8550.89 660
8551.76 582
8552.63 687
8553.51 655
8554.38 689
8555.25 716
8556.13 757
8557.00 717
8557.87 860
8558.75 952
8559.62 888
8560.49 758
8561.37 768
8562.24 744
8563.11 661
8563.99 639
8564.86 593
8565.73 629
8566.61 582
8567.48 599
8568.36 529
8569.23 585
8570.10 546
8570.98 570
8571.85 514
8572.73 490
8573.60 503
8574.47 528
8575.35 554
8576.22 563
8577.10 555
8577.97 526
8578.84 550
8579.72 442
8580.59 468
8581.47 501
8582.34 532
8583.22 521
8584.09 530
8584.97 518
8585.84 525
8586.72 529
8587.59 473
8588.47 502
8589.34 509
8590.22 489
8591.09 498
8591.96 515
8592.84 541
8593.72 466
8594.59 506
8595.47 566
8596.34 509
8597.22 472
8598.09 542
8598.97 530
8599.84 533
8600.72 560
8601.59 533
8602.47 547
8603.34 569
8604.22 551
8605.10 541
8605.97 573
8606.85 576
8607.72 512
8608.60 552
8609.47 544
8610.35 517
8611.23 570
8612.10 564
8612.98 567
8613.85 545
8614.73 528
8615.61 545
8616.48 545
8617.36 500
8618.24 543
8619.11 558
8619.99 604
8620.87 513
8621.74 518
8622.62 558
8623.49 643
8624.37 606
8625.25 548
8626.13 558
8627.00 616
8627.88 638
8628.76 642
8629.63 633
8630.51 626
8631.39 618
8632.26 617
8633.14 611
8634.02 664
8634.89 706
8635.77 621
8636.65 634
8637.53 615
8638.40 657
8639.28 699
8640.16 685
8641.04 643
8641.91 661
8642.79 718
8643.67 757
8644.55 780
8645.42 707
8646.30 792
8647.18 759
8648.06 722
8648.94 780
8649.81 745
8650.69 730
8651.57 762
8652.45 781
8653.33 840
8654.20 813
8655.08 829
8655.96 801
8656.84 871
8657.72 846
8658.60 824
8659.47 828
8660.35 790
8661.23 816
8662.11 732
8662.99 814
8663.87 901
8664.75 871
8665.62 809
8666.50 829
8667.38 868
8668.26 899
8669.14 904
8670.02 846
8670.90 872
8671.78 873
8672.66 968
8673.54 997
8674.42 1229
8675.29 1346
8676.17 1506
8677.05 1652
8677.93 1770
8678.81 1825
8679.69 1907
8680.57 1835
8681.45 1761
8682.33 1613
8683.21 1427
8684.09 1337
8684.97 1250
8685.85 1162
8686.73 1117
8687.61 1059
8688.49 1024
8689.37 1112
8690.25 1106
8691.13 1263
8692.01 1431
8692.89 1650
8693.77 2036
8694.65 2465
8695.53 2759
8696.41 3070
8697.29 3278
8698.17 3118
8699.05 2885
8699.93 2460
8700.81 2181
8701.69 1878
8702.57 1502
8703.45 1246
8704.33 1102
8705.22 1029
8706.10 913
8706.98 860
8707.86 716
8708.74 738
8709.62 802
8710.50 735
8711.38 720
8712.26 714
8713.14 673
8714.03 682
8714.91 684
8715.79 719
8716.67 677
8717.55 652
8718.43 662
8719.31 671
8720.20 568
8721.08 588
8721.96 597
8722.84 623
8723.72 672
8724.60 636
8725.49 672
8726.37 626
8727.25 666
8728.13 635
8729.01 635
8729.90 593
8730.78 626
8731.66 703
8732.54 785
8733.42 686
8734.31 669
8735.19 726
8736.07 728
8736.95 708
8737.84 639
8738.72 668
8739.60 622
8740.48 610
8741.37 610
8742.25 610
8743.13 601
8744.01 614
8744.90 578
8745.78 629
8746.66 590
8747.54 566
8748.43 576
8749.31 601
8750.19 600
8751.08 570
8751.96 595
8752.84 656
8753.73 587
8754.61 598
8755.49 601
8756.38 639
8757.26 611
8758.14 664
8759.03 658
8759.91 653
8760.79 643
8761.68 672
8762.56 690
8763.45 654
8764.33 659
8765.21 652
8766.10 633
8766.98 665
8767.86 689
8768.75 644
8769.63 568
8770.52 627
8771.40 612
8772.28 691
8773.17 690
8774.05 702
8774.94 699
8775.82 603
8776.71 612
8777.59 603
8778.48 604
8779.36 559
8780.24 570
8781.13 576
8782.01 546
8782.90 503
8783.78 491
8784.67 524
8785.55 490
8786.44 511
8787.32 551
8788.21 495
8789.09 471
8789.98 481
8790.86 546
8791.75 514
8792.63 515
8793.52 504
8794.40 504
8795.29 497
8796.17 459
8797.06 496
8797.94 482
8798.83 488
8799.72 532
8800.60 528
8801.49 493
8802.37 520
8803.26 499
8804.14 519
8805.03 484
8805.92 521
8806.80 442
8807.69 447
8808.57 470
8809.46 446
8810.35 482
8811.23 501
8812.12 484
8813.00 460
8813.89 492
8814.78 457
8815.66 461
8816.55 431
8817.44 483
8818.32 491
8819.21 436
8820.10 430
8820.98 437
8821.87 445
8822.76 475
8823.64 449
8824.53 479
8825.42 490
8826.30 463
8827.19 479
8828.08 539
8828.96 484
8829.85 436
8830.74 509
8831.63 489
8832.51 454
8833.40 466
8834.29 463
8835.17 443
8836.06 399
8836.95 434
8837.84 456
8838.72 443
8839.61 459
8840.50 430
8841.39 457
8842.28 469
8843.16 508
8844.05 466
8844.94 431
8845.83 375
8846.71 461
8847.60 451
8848.49 426
8849.38 446
8850.27 380
8851.15 408
8852.04 386
8852.93 406
8853.82 425
8854.71 390
8855.60 411
8856.48 420
8857.37 395
8858.26 346
8859.15 383
8860.04 392
8860.93 415
8861.82 417
8862.70 419
8863.59 422
8864.48 417
8865.37 399
8866.26 379
8867.15 372
8868.04 382
8868.93 374
8869.82 409
8870.70 387
8871.59 425
8872.48 404
8873.37 364
8874.26 399
8875.15 352
8876.04 376
8876.93 388
8877.82 403
8878.71 414
8879.60 383
8880.49 351
8881.38 383
8882.27 364
8883.16 400
8884.05 364
8884.94 397
8885.83 353
8886.72 323
8887.61 393
8888.50 354
8889.39 413
8890.28 351
8891.17 375
8892.06 373
8892.95 368
8893.84 327
8894.73 340
8895.62 339
8896.51 372
8897.40 331
8898.29 347
8899.18 367
8900.07 332
8900.96 349
8901.85 361
8902.74 340
8903.63 325
8904.52 369
8905.42 367
8906.31 326
8907.20 321
8908.09 343
8908.98 334
8909.87 328
8910.76 348
8911.65 313
8912.54 359
8913.44 337
8914.33 356
8915.22 335
8916.11 360
8917.00 359
8917.89 366
8918.78 370
8919.68 383
8920.57 379
8921.46 323
8922.35 343
8923.24 319
8924.13 333
8925.03 316
8925.92 308
8926.81 331
8927.70 336
8928.59 331
8929.49 334
8930.38 275
8931.27 295
8932.16 305
8933.05 306
8933.95 331
8934.84 343
8935.73 344
8936.62 334
8937.52 328
8938.41 319
8939.30 301
8940.19 319
8941.09 341
8941.98 306
8942.87 296
8943.77 288
8944.66 284
8945.55 277
8946.44 305
8947.34 308
8948.23 321
8949.12 325
8950.02 317
8950.91 319
8951.80 365
8952.70 317
8953.59 291
8954.48 308
8955.38 347
8956.27 335
8957.16 314
8958.06 366
8958.95 327
8959.84 335
8960.74 363
8961.63 322
8962.52 309
8963.42 301
8964.31 296
8965.21 322
8966.10 303
8966.99 343
8967.89 382
8968.78 370
8969.68 358
8970.57 361
8971.46 311
8972.36 339
8973.25 333
8974.15 345
8975.04 341
8975.94 353
8976.83 348
8977.72 312
8978.62 306
8979.51 305
8980.41 323
8981.30 292
8982.20 272
8983.09 286
8983.99 348
8984.88 293
8985.78 312
8986.67 315
8987.57 324
8988.46 266
8989.36 316
8990.25 299
8991.15 312
8992.04 291
8992.94 296
8993.83 344
8994.73 351
8995.62 354
8996.52 318
8997.41 335
8998.31 340
8999.21 304
9000.10 311
9001.00 296
9001.89 314
9002.79 319
9003.68 299
9004.58 321
9005.48 311
9006.37 327
9007.27 276
9008.16 286
9009.06 310
9009.96 271
9010.85 303
9011.75 285
9012.64 307
9013.54 292
9014.44 283
9015.33 307
9016.23 272
9017.13 314
9018.02 293
9018.92 309
9019.82 309
9020.71 315
9021.61 265
9022.51 289
9023.40 317
9024.30 321
9025.20 302
9026.09 322
9026.99 315
9027.89 272
9028.78 274
9029.68 300
9030.58 306
9031.48 308
9032.37 289
9033.27 326
9034.17 283
9035.06 267
9035.96 292
9036.86 298
9037.76 334
9038.65 288
9039.55 289
9040.45 303
9041.35 323
9042.25 299
9043.14 294
9044.04 291
9044.94 326
9045.84 341
9046.73 344
9047.63 326
9048.53 311
9049.43 314
9050.33 338
9051.22 342
9052.12 359
9053.02 310
9053.92 341
9054.82 319
9055.72 345
9056.61 351
9057.51 341
9058.41 334
9059.31 304
9060.21 362
9061.11 371
9062.01 378
9062.91 314
9063.80 375
9064.70 363
9065.60 395
9066.50 354
9067.40 333
9068.30 348
9069.20 309
9070.10 332
9071.00 322
9071.89 325
9072.79 334
9073.69 317
9074.59 317
9075.49 337
9076.39 320
9077.29 330
9078.19 323
9079.09 350
9079.99 318
9080.89 367
9081.79 364
9082.69 290
9083.59 374
9084.49 299
9085.39 302
9086.29 294
9087.19 370
9088.09 347
9088.99 366
9089.89 377
9090.79 354
9091.69 346
9092.59 388
9093.49 394
9094.39 397
9095.29 348
9096.19 350
9097.09 364
9097.99 360
9098.89 352
9099.79 362
9100.69 353
9101.59 322
9102.49 336
9103.39 297
9104.30 339
9105.20 310
9106.10 363
9107.00 315
9107.90 348
9108.80 325
9109.70 325
9110.60 297
9111.50 321
9112.40 313
9113.31 291
9114.21 317
9115.11 341
9116.01 346
9116.91 289
9117.81 337
9118.71 330
9119.62 318
9120.52 280
9121.42 293
9122.32 371
9123.22 328
9124.12 295
9125.03 323
9125.93 324
9126.83 310
9127.73 310
9128.63 318
9129.54 293
9130.44 278
9131.34 302
9132.24 345
9133.14 332
9134.05 288
9134.95 343
9135.85 294
9136.75 269
9137.66 293
9138.56 317
9139.46 316
9140.36 291
9141.27 293
9142.17 328
9143.07 268
9143.97 294
9144.88 314
9145.78 328
9146.68 342
9147.59 307
9148.49 270
9149.39 273
9150.29 276
9151.20 258
9152.10 289
9153.00 326
9153.91 302
9154.81 279
9155.71 320
9156.62 329
9157.52 303
9158.42 351
9159.33 299
9160.23 302
9161.14 308
9162.04 317
9162.94 325
9163.85 323
9164.75 298
9165.65 325
9166.56 336
9167.46 298
9168.37 272
9169.27 291
9170.17 321
9171.08 335
9171.98 343
9172.89 336
9173.79 308
9174.69 294
9175.60 341
9176.50 306
9177.41 281
9178.31 304
9179.22 342
9180.12 313
9181.03 311
9181.93 305
9182.84 296
9183.74 317
9184.64 310
9185.55 275
9186.45 321
9187.36 257
9188.26 324
9189.17 325
9190.07 323
9190.98 344
9191.88 330
9192.79 316
9193.69 322
9194.60 323
9195.51 341
9196.41 295
9197.32 352
9198.22 323
9199.13 322
9200.03 296
9200.94 353
9201.84 324
9202.75 399
9203.66 365
9204.56 328
9205.47 347
9206.37 373
9207.28 373
9208.18 344
9209.09 307
9210.00 334
9210.90 316
9211.81 347
9212.71 306
9213.62 318
9214.53 299
9215.43 280
9216.34 292
9217.25 268
9218.15 301
9219.06 333
9219.97 360
9220.87 310
9221.78 322
9222.69 314
9223.59 383
9224.50 361
9225.41 284
9226.31 327
9227.22 370
9228.13 340
9229.03 338
9229.94 310
9230.85 283
9231.75 336
9232.66 321
9233.57 346
9234.48 320
9235.38 269
9236.29 283
9237.20 311
9238.11 296
9239.01 270
9239.92 318
9240.83 298
9241.74 282
9242.64 287
9243.55 313
9244.46 322
9245.37 331
9246.27 298
9247.18 274
9248.09 306
9249.00 327
9249.91 311
9250.81 307
9251.72 275
9252.63 325
9253.54 313
9254.45 276
9255.35 229
9256.26 275
9257.17 305
9258.08 286
9258.99 277
9259.90 276
9260.80 283
9261.71 332
9262.62 288
9263.53 366
9264.44 375
9265.35 317
9266.26 309
9267.17 304
9268.07 265
9268.98 273
9269.89 297
9270.80 309
9271.71 276
9272.62 302
9273.53 303
9274.44 317
9275.35 264
9276.26 288
9277.17 287
9278.08 313
9278.98 316
9279.89 291
9280.80 329
9281.71 296
9282.62 276
9283.53 273
9284.44 280
9285.35 283
9286.26 324
9287.17 281
9288.08 301
9288.99 295
9289.90 282
9290.81 315
9291.72 294
9292.63 322
9293.54 311
9294.45 329
9295.36 366
9296.27 302
9297.18 301
9298.09 347
9299.00 326
9299.91 300
9300.82 304
9301.73 318
9302.65 274
9303.56 285
9304.47 331
9305.38 391
9306.29 391
9307.20 340
9308.11 312
9309.02 357
9309.93 362
9310.84 351
9311.75 437
9312.66 446
9313.58 412
9314.49 356
9315.40 313
9316.31 340
9317.22 385
9318.13 313
9319.04 320
9319.95 354
9320.87 384
9321.78 340
9322.69 352
9323.60 306
9324.51 300
9325.42 335
9326.34 309
9327.25 345
9328.16 361
9329.07 335
9329.98 317
9330.90 339
9331.81 289
9332.72 299
9333.63 324
9334.54 326
9335.46 293
9336.37 330
9337.28 345
9338.19 331
9339.11 311
9340.02 312
9340.93 333
9341.84 345
9342.76 389
9343.67 342
9344.58 324
9345.49 302
9346.41 325
9347.32 330
9348.23 311
9349.14 299
9350.06 324
9350.97 307
9351.88 298
9352.80 322
9353.71 309
9354.62 312
9355.54 309
9356.45 340
9357.36 279
9358.28 287
9359.19 365
9360.10 356
9361.02 381
9361.93 336
9362.84 343
9363.76 355
9364.67 317
9365.58 309
9366.50 331
9367.41 285
9368.32 330
9369.24 315
9370.15 284
9371.07 298
9371.98 337
9372.89 285
9373.81 305
9374.72 318
9375.64 321
9376.55 306
9377.47 326
9378.38 323
9379.29 344
9380.21 334
9381.12 275
9382.04 296
9382.95 318
9383.87 312
9384.78 357
9385.70 351
9386.61 315
9387.52 349
9388.44 350
9389.35 368
9390.27 346
9391.18 347
9392.10 347
9393.01 369
9393.93 353
9394.84 347
9395.76 332
9396.67 382
9397.59 358
9398.51 413
9399.42 437
9400.34 367
9401.25 435
9402.17 424
9403.08 400
9404.00 378
9404.91 365
9405.83 367
9406.74 332
9407.66 306
9408.58 324
9409.49 353
9410.41 354
9411.32 339
9412.24 319
9413.16 337
9414.07 352
9414.99 404
9415.90 370
9416.82 344
9417.74 325
9418.65 367
9419.57 364
9420.49 332
9421.40 380
9422.32 384
9423.23 400
9424.15 341
9425.07 361
9425.98 322
9426.90 380
9427.82 383
9428.73 343
9429.65 343
9430.57 335
9431.48 352
9432.40 349
9433.32 327
9434.24 322
9435.15 316
9436.07 317
9436.99 346
9437.90 376
9438.82 379
9439.74 368
9440.66 402
9441.57 398
9442.49 379
9443.41 334
9444.33 378
9445.24 442
9446.16 364
9447.08 361
9448.00 385
9448.91 356
9449.83 353
9450.75 380
9451.67 400
9452.59 405
9453.50 440
9454.42 462
9455.34 533
9456.26 580
9457.18 651
9458.09 605
9459.01 558
9459.93 526
9460.85 492
9461.77 495
9462.69 478
9463.60 428
9464.52 399
9465.44 366
9466.36 370
9467.28 408
9468.20 366
9469.12 358
9470.03 349
9470.95 359
9471.87 395
9472.79 396
9473.71 337
9474.63 356
9475.55 365
9476.47 324
9477.39 319
9478.31 326
9479.22 385
9480.14 404
9481.06 363
9481.98 379
9482.90 418
9483.82 428
9484.74 427
9485.66 416
9486.58 361
9487.50 369
9488.42 378
9489.34 371
9490.26 370
9491.18 328
9492.10 339
9493.02 353
9493.94 348
9494.86 294
9495.78 312
9496.70 339
9497.62 343
9498.54 341
9499.46 364
9500.38 348
9501.30 342
9502.22 318
9503.14 340
9504.06 348
9504.98 332
9505.90 352
9506.82 317
9507.74 304
9508.66 317
9509.58 324
9510.50 344
9511.42 345
9512.35 322
9513.27 373
9514.19 326
9515.11 310
9516.03 342
9516.95 338
9517.87 335
9518.79 346
9519.71 359
9520.63 355
9521.56 404
9522.48 388
9523.40 383
9524.32 330
9525.24 383
9526.16 349
9527.08 333
9528.01 358
9528.93 360
9529.85 369
9530.77 390
9531.69 386
9532.61 344
9533.54 344
9534.46 398
9535.38 439
9536.30 443
9537.22 476
9538.15 422
9539.07 478
9539.99 438
9540.91 420
9541.84 435
9542.76 372
9543.68 384
9544.60 390
9545.52 412
9546.45 412
9547.37 373
9548.29 419
9549.21 409
9550.14 384
9551.06 391
9551.98 364
9552.91 416
9553.83 424
9554.75 394
9555.67 359
9556.60 362
9557.52 357
9558.44 342
9559.37 345
9560.29 349
9561.21 387
9562.14 326
9563.06 371
9563.98 367
9564.91 328
9565.83 373
9566.75 377
9567.68 349
9568.60 324
9569.52 381
9570.45 343
9571.37 350
9572.29 338
9573.22 363
9574.14 362
9575.07 394
9575.99 380
9576.91 331
9577.84 341
9578.76 366
9579.69 374
9580.61 360
9581.53 345
9582.46 381
9583.38 365
9584.31 403
9585.23 351
9586.16 352
9587.08 387
9588.00 377
9588.93 379
9589.85 340
9590.78 368
9591.70 368
9592.63 391
9593.55 404
9594.48 369
9595.40 377
9596.33 362
9597.25 371
9598.18 414
9599.10 387
9600.03 379
9600.95 429
9601.88 375
9602.80 366
9603.73 452
9604.65 429
9605.58 429
9606.50 430
9607.43 368
9608.35 386
9609.28 420
9610.21 428
9611.13 386
9612.06 418
9612.98 454
9613.91 499
9614.83 473
9615.76 418
9616.69 405
9617.61 440
9618.54 464
9619.46 481
9620.39 433
9621.32 446
9622.24 462
9623.17 433
9624.09 435
9625.02 473
9625.95 446
9626.87 471
9627.80 513
9628.73 515
9629.65 480
9630.58 489
9631.51 485
9632.43 515
9633.36 511
9634.29 537
9635.21 500
9636.14 554
9637.07 537
9637.99 538
9638.92 558
9639.85 640
9640.77 599
9641.70 610
9642.63 606
9643.56 604
9644.48 560
9645.41 595
9646.34 584
9647.26 584
9648.19 642
9649.12 682
9650.05 688
9650.97 736
9651.90 812
9652.83 784
9653.76 898
9654.68 871
9655.61 881
9656.54 840
9657.47 831
9658.40 759
9659.32 720
9660.25 680
9661.18 655
9662.11 665
9663.04 665
9663.96 624
9664.89 646
9665.82 608
9666.75 622
9667.68 671
9668.61 666
9669.53 641
9670.46 659
9671.39 692
9672.32 639
9673.25 710
9674.18 638
9675.11 682
9676.03 721
9676.96 761
9677.89 806
9678.82 798
9679.75 811
9680.68 818
9681.61 787
9682.54 748
9683.47 776
9684.40 742
9685.32 714
9686.25 744
9687.18 809
9688.11 776
9689.04 743
9689.97 755
9690.90 781
9691.83 801
9692.76 828
9693.69 873
9694.62 806
9695.55 848
9696.48 830
9697.41 957
9698.34 877
9699.27 910
9700.20 919
9701.13 955
9702.06 946
9702.99 981
9703.92 995
9704.85 1004
9705.78 982
9706.71 953
9707.64 891
9708.57 920
9709.50 877
9710.43 837
9711.36 834
9712.29 771
9713.22 878
9714.15 956
9715.08 897
9716.01 964
9716.94 1002
9717.87 1019
9718.80 1046
9719.74 1135
9720.67 1178
9721.60 1086
9722.53 1128
9723.46 1035
9724.39 907
9725.32 888
9726.25 810
9727.18 797
9728.11 784
9729.05 710
9729.98 749
9730.91 782
9731.84 763
9732.77 727
9733.70 775
9734.63 826
9735.57 866
9736.50 854
9737.43 890
9738.36 843
9739.29 884
9740.22 798
9741.16 816
9742.09 811
9743.02 762
9743.95 740
9744.88 705
9745.82 671
9746.75 639
9747.68 633
9748.61 639
9749.55 615
9750.48 606
9751.41 698
9752.34 690
9753.27 685
9754.21 641
9755.14 626
9756.07 642
9757.01 651
9757.94 616
9758.87 548
9759.80 577
9760.74 566
9761.67 604
9762.60 606
9763.53 606
9764.47 616
9765.40 623
9766.33 652
9767.27 655
9768.20 581
9769.13 564
9770.07 559
9771.00 608
9771.93 587
9772.87 622
9773.80 600
9774.73 580
9775.67 640
9776.60 619
9777.53 547
9778.47 551
9779.40 573
9780.34 628
9781.27 690
9782.20 663
9783.14 668
9784.07 728
9785.00 757
9785.94 736
9786.87 785
9787.81 751
9788.74 724
9789.68 713
9790.61 706
9791.54 678
9792.48 620
9793.41 656
9794.35 659
9795.28 691
9796.22 595
9797.15 662
9798.08 642
9799.02 654
9799.95 668
9800.89 687
9801.82 663
9802.76 669
9803.69 663
9804.63 621
9805.56 588
9806.50 658
9807.43 568
9808.37 565
9809.30 594
9810.24 531
9811.17 530
9812.11 468
9813.04 476
9813.98 445
9814.91 449
9815.85 507
9816.79 504
9817.72 491
9818.66 508
9819.59 504
9820.53 503
9821.46 496
9822.40 451
9823.34 454
9824.27 455
9825.21 506
9826.14 451
9827.08 472
9828.02 458
9828.95 432
9829.89 452
9830.82 428
9831.76 454
9832.70 456
9833.63 468
9834.57 395
9835.50 456
9836.44 443
9837.38 500
9838.31 451
9839.25 426
9840.19 439
9841.12 537
9842.06 475
9843.00 491
9843.93 424
9844.87 426
9845.81 431
9846.74 465
9847.68 446
9848.62 454
9849.56 491
9850.49 438
9851.43 447
9852.37 437
9853.30 467
9854.24 463
9855.18 499
9856.12 485
9857.05 475
9857.99 479
9858.93 474
9859.87 466
9860.80 455
9861.74 466
9862.68 473
9863.62 482
9864.55 493
9865.49 490
9866.43 400
9867.37 405
9868.31 461
9869.24 473
9870.18 415
9871.12 470
9872.06 449
9873.00 502
9873.93 475
9874.87 438
9875.81 423
9876.75 426
9877.69 457
9878.63 455
9879.56 429
9880.50 429
9881.44 454
9882.38 476
9883.32 449
9884.26 395
9885.20 402
9886.14 416
9887.07 426
9888.01 426
9888.95 446
9889.89 404
9890.83 426
9891.77 426
9892.71 412
9893.65 413
9894.59 416
9895.53 432
9896.47 420
9897.40 395
9898.34 403
9899.28 408
9900.22 423
9901.16 395
9902.10 380
9903.04 430
9903.98 428
9904.92 405
9905.86 418
9906.80 410
9907.74 409
9908.68 428
9909.62 425
9910.56 419
9911.50 424
9912.44 465
9913.38 464
9914.32 439
9915.26 424
9916.20 412
9917.14 446
9918.08 428
9919.02 411
9919.96 433
9920.90 441
9921.84 447
9922.78 474
9923.72 461
9924.66 428
9925.61 495
9926.55 515
9927.49 548
9928.43 649
9929.37 733
9930.31 876
9931.25 940
9932.19 932
9933.13 877
9934.07 871
9935.01 862
9935.96 762
9936.90 678
9937.84 556
9938.78 536
9939.72 539
9940.66 538
9941.60 505
9942.54 441
9943.49 419
9944.43 437
9945.37 421
9946.31 411
9947.25 407
9948.19 378
9949.14 388
9950.08 387
9951.02 390
9951.96 423
9952.90 350
9953.85 408
9954.79 392
9955.73 413
9956.67 401
9957.61 378
9958.56 387
9959.50 431
9960.44 375
9961.38 411
9962.33 433
9963.27 407
9964.21 408
9965.15 406
9966.10 381
9967.04 409
9967.98 413
9968.92 433
9969.87 449
9970.81 390
9971.75 413
9972.70 422
9973.64 403
9974.58 408
9975.52 396
9976.47 372
9977.41 376
9978.35 381
9979.30 366
9980.24 326
9981.18 385
9982.13 361
9983.07 393
9984.01 399
9984.96 396
9985.90 357
9986.84 331
9987.79 342
9988.73 325
9989.68 347
9990.62 326
9991.56 338
9992.51 341
9993.45 350
9994.39 369
9995.34 325
9996.28 335
9997.23 374
9998.17 382
9999.11 388
10000.06 337
10001.00 381
10001.95 364
10002.89 392
10003.84 400
10004.78 363
10005.73 347
10006.67 346
10007.61 359
10008.56 325
10009.50 360
10010.45 376
10011.39 377
10012.34 360
10013.28 342
10014.23 344
10015.17 362
10016.12 356
10017.06 324
10018.01 332
10018.95 333
10019.90 339
10020.84 343
10021.79 337
10022.73 321
10023.68 357
10024.62 340
10025.57 287
10026.51 326
10027.46 330
10028.41 312
10029.35 333
10030.30 371
10031.24 374
10032.19 350
10033.13 336
10034.08 339
10035.03 346
10035.97 335
10036.92 319
10037.86 314
10038.81 329
10039.76 358
10040.70 309
10041.65 352
10042.59 333
10043.54 364
10044.49 318
10045.43 308
10046.38 324
10047.33 346
10048.27 313
10049.22 345
10050.17 325
10051.11 311
10052.06 338
10053.01 318
10053.95 372
10054.90 300
10055.85 298
10056.79 297
10057.74 327
10058.69 298
10059.63 338
10060.58 301
10061.53 293
10062.48 333
10063.42 316
10064.37 348
10065.32 323
10066.26 343
10067.21 318
10068.16 329
10069.11 275
10070.05 294
10071.00 316
10071.95 338
10072.90 341
10073.84 324
10074.79 295
10075.74 310
10076.69 310
10077.64 335
10078.58 334
10079.53 314
10080.48 320
10081.43 310
10082.38 334
10083.32 298
10084.27 306
10085.22 282
10086.17 306
10087.12 312
10088.07 271
10089.01 301
10089.96 287
10090.91 262
10091.86 307
10092.81 281
10093.76 285
10094.71 338
10095.65 318
10096.60 318
10097.55 267
10098.50 320
10099.45 371
10100.40 328
10101.35 289
10102.30 287
10103.25 302
10104.19 277
10105.14 317
10106.09 302
10107.04 287
10107.99 327
10108.94 331
10109.89 284
10110.84 318
10111.79 311
10112.74 351
10113.69 348
10114.64 268
10115.59 260
10116.54 270
10117.49 343
10118.44 333
10119.39 342
10120.34 279
10121.29 295
10122.24 311
10123.19 282
10124.14 286
10125.09 310
10126.04 291
10126.99 297
10127.94 292
10128.89 312
10129.84 274
10130.79 334
10131.74 342
10132.69 318
10133.64 310
10134.59 285
10135.54 312
10136.49 333
10137.44 296
10138.39 297
10139.34 288
10140.29 282
10141.24 323
10142.20 346
10143.15 313
10144.10 300
10145.05 324
10146.00 294
10146.95 324
10147.90 299
10148.85 310
10149.80 316
10150.76 296
10151.71 322
10152.66 310
10153.61 321
10154.56 320
10155.51 356
10156.46 340
10157.42 314
10158.37 333
10159.32 372
10160.27 326
10161.22 351
10162.18 358
10163.13 371
10164.08 311
10165.03 345
10165.98 311
10166.93 324
10167.89 331
10168.84 343
10169.79 348
10170.74 331
10171.70 358
10172.65 355
10173.60 366
10174.55 350
10175.51 335
10176.46 353
10177.41 368
10178.36 366
10179.32 353
10180.27 386
10181.22 405
10182.17 424
10183.13 402
10184.08 384
10185.03 409
10185.99 402
10186.94 424
10187.89 448
10188.84 426
10189.80 454
10190.75 423
10191.70 401
10192.66 394
10193.61 426
10194.56 419
10195.52 434
10196.47 466
10197.42 444
10198.38 450
10199.33 503
10200.29 475
10201.24 484
10202.19 432
10203.15 437
10204.10 532
10205.05 473
10206.01 489
10206.96 508
10207.92 530
10208.87 553
10209.82 634
10210.78 625
10211.73 606
10212.69 580
10213.64 575
10214.60 575
10215.55 544
10216.50 522
10217.46 485
10218.41 463
10219.37 454
10220.32 458
10221.28 455
10222.23 467
10223.19 448
10224.14 433
10225.10 462
10226.05 443
10227.01 466
10227.96 407
10228.92 434
10229.87 376
10230.83 397
10231.78 378
10232.74 376
10233.69 429
10234.65 456
10235.60 460
10236.56 489
10237.51 500
10238.47 528
10239.42 583
10240.38 604
10241.33 634
10242.29 592
10243.25 610
10244.20 612
10245.16 525
10246.11 485
10247.07 469
10248.02 442
10248.98 402
10249.94 397
10250.89 368
10251.85 350
10252.80 374
10253.76 354
10254.72 362
10255.67 347
10256.63 351
10257.59 361
10258.54 355
10259.50 347
10260.45 335
10261.41 348
10262.37 314
10263.32 303
10264.28 280
10265.24 329
10266.19 343
10267.15 303
10268.11 351
10269.06 330
10270.02 290
10270.98 314
10271.94 337
10272.89 315
10273.85 327
10274.81 335
10275.76 352
10276.72 346
10277.68 363
10278.64 334
10279.59 360
10280.55 314
10281.51 342
10282.47 336
10283.42 338
10284.38 321
10285.34 325
10286.30 364
10287.25 314
10288.21 288
10289.17 309
10290.13 302
10291.08 276
10292.04 312
10293.00 311
10293.96 301
10294.92 306
10295.87 290
10296.83 300
10297.79 308
10298.75 314
10299.71 388
10300.67 336
10301.62 348
10302.58 312
10303.54 310
10304.50 317
10305.46 309
10306.42 324
10307.38 340
10308.33 299
10309.29 303
10310.25 301
10311.21 327
10312.17 335
10313.13 329
10314.09 337
10315.05 317
10316.01 339
10316.96 295
10317.92 323
10318.88 298
10319.84 293
10320.80 329
10321.76 305
10322.72 303
10323.68 309
10324.64 338
10325.60 310
10326.56 298
10327.52 299
10328.48 308
10329.44 331
10330.40 315
10331.36 332
10332.32 347
10333.28 352
10334.24 374
10335.20 358
10336.16 366
10337.12 368
10338.08 316
10339.04 313
10340.00 302
10340.96 280
10341.92 269
10342.88 295
10343.84 271
10344.80 294
10345.76 279
10346.72 305
10347.68 298
10348.64 281
10349.60 293
10350.56 298
10351.52 281
10352.48 266
10353.44 297
10354.40 314
10355.36 328
10356.33 316
10357.29 357
10358.25 282
10359.21 272
10360.17 320
10361.13 296
10362.09 293
10363.05 315
10364.01 292
10364.98 284
10365.94 281
10366.90 294
10367.86 261
10368.82 300
10369.78 282
10370.75 292
10371.71 284
10372.67 296
10373.63 269
10374.59 278
10375.55 297
10376.52 275
10377.48 294
10378.44 287
10379.40 319
10380.36 257
10381.33 276
10382.29 251
10383.25 267
10384.21 287
10385.17 309
10386.14 289
10387.10 249
10388.06 259
10389.02 290
10389.99 311
10390.95 314
10391.91 271
10392.87 287
10393.84 305
10394.80 317
10395.76 260
10396.73 298
10397.69 310
10398.65 301
10399.61 290
10400.58 252
10401.54 273
10402.50 278
10403.47 280
10404.43 260
10405.39 304
10406.36 305
10407.32 286
10408.28 303
10409.25 283
10410.21 279
10411.17 294
10412.14 322
10413.10 312
10414.06 282
10415.03 321
10415.99 284
10416.95 313
10417.92 316
10418.88 321
10419.85 325
10420.81 395
10421.77 390
10422.74 417
10423.70 490
10424.67 445
10425.63 421
10426.59 392
10427.56 360
10428.52 367
10429.49 349
10430.45 329
10431.42 296
10432.38 288
10433.34 270
10434.31 303
10435.27 357
10436.24 288
10437.20 293
10438.17 260
10439.13 282
10440.10 274
10441.06 304
10442.03 263
10442.99 285
10443.96 253
10444.92 227
10445.89 288
10446.85 277
10447.82 250
10448.78 265
10449.75 296
10450.71 305
10451.68 269
10452.64 254
10453.61 275
10454.58 284
10455.54 294
10456.51 263
10457.47 239
10458.44 238
10459.40 228
10460.37 272
10461.33 246
10462.30 241
10463.27 245
10464.23 252
10465.20 255
10466.16 226
10467.13 241
10468.10 250
10469.06 277
10470.03 251
10471.00 237
10471.96 264
10472.93 274
10473.89 248
10474.86 246
10475.83 230
10476.79 252
10477.76 285
10478.73 254
10479.69 228
10480.66 260
10481.63 272
10482.59 253
10483.56 254
10484.53 239
10485.49 263
10486.46 284
10487.43 256
10488.40 265
10489.36 237
10490.33 260
10491.30 278
10492.26 284
10493.23 291
10494.20 245
10495.17 249
10496.13 257
10497.10 252
10498.07 250
10499.04 276
10500.00 253
10500.97 253
10501.94 255
10502.91 261
10503.87 263
10504.84 254
10505.81 269
10506.78 276
10507.75 283
10508.71 299
10509.68 284
10510.65 243
10511.62 264
10512.59 284
10513.55 263
10514.52 228
10515.49 245
10516.46 237
10517.43 234
10518.40 257
10519.36 280
10520.33 300
10521.30 266
10522.27 252
10523.24 263
10524.21 262
10525.18 280
10526.15 271
10527.11 298
10528.08 292
10529.05 309
10530.02 260
10530.99 258
10531.96 259
10532.93 256
10533.90 261
10534.87 250
10535.84 265
10536.80 280
10537.77 279
10538.74 292
10539.71 247
10540.68 262
10541.65 217
10542.62 272
10543.59 297
10544.56 280
10545.53 263
10546.50 230
10547.47 265
10548.44 268
10549.41 265
10550.38 270
10551.35 306
10552.32 287
10553.29 293
10554.26 285
10555.23 282
10556.20 306
10557.17 284
10558.14 291
10559.11 310
10560.08 273
10561.05 313
10562.02 331
10562.99 336
10563.96 340
10564.93 309
10565.90 318
10566.88 396
10567.85 410
10568.82 380
10569.79 330
10570.76 338
10571.73 318
10572.70 313
10573.67 289
10574.64 289
10575.61 321
10576.58 309
10577.56 308
10578.53 260
10579.50 300
10580.47 267
10581.44 264
10582.41 255
10583.38 290
10584.35 280
10585.33 282
10586.30 315
10587.27 295
10588.24 308
10589.21 325
10590.18 347
10591.16 343
10592.13 326
10593.10 341
10594.07 329
10595.04 330
10596.02 321
10596.99 331
10597.96 294
10598.93 336
10599.90 324
10600.88 281
10601.85 278
10602.82 300
10603.79 334
10604.77 314
10605.74 258
10606.71 267
10607.68 303
10608.66 303
10609.63 282
10610.60 316
10611.57 247
10612.55 267
10613.52 268
10614.49 276
10615.47 247
10616.44 242
10617.41 292
10618.38 280
10619.36 261
10620.33 261
10621.30 281
10622.28 256
10623.25 265
10624.22 261
10625.20 277
10626.17 291
10627.14 290
10628.12 292
10629.09 295
10630.06 245
10631.04 274
10632.01 283
10632.99 299
10633.96 308
10634.93 268
10635.91 274
10636.88 272
10637.86 293
10638.83 311
10639.80 309
10640.78 336
10641.75 377
10642.73 390
10643.70 388
10644.67 405
10645.65 406
10646.62 363
10647.60 357
10648.57 362
10649.55 322
10650.52 319
10651.50 279
10652.47 320
10653.44 283
10654.42 277
10655.39 266
10656.37 253
10657.34 306
10658.32 273
10659.29 268
10660.27 291
10661.24 273
10662.22 278
10663.19 280
10664.17 320
10665.14 315
10666.12 269
10667.09 247
10668.07 270
10669.04 272
10670.02 273
10671.00 274
10671.97 302
10672.95 327
10673.92 258
10674.90 263
10675.87 265
10676.85 278
10677.83 273
10678.80 246
10679.78 295
10680.75 307
10681.73 308
10682.70 308
10683.68 328
10684.66 311
10685.63 307
10686.61 271
10687.59 320
10688.56 300
10689.54 278
10690.51 309
10691.49 248
10692.47 249
10693.44 251
10694.42 263
10695.40 244
10696.37 270
10697.35 262
10698.33 263
10699.30 245
10700.28 258
10701.26 243
10702.23 273
10703.21 286
10704.19 276
10705.17 250
10706.14 263
10707.12 274
10708.10 251
10709.07 285
10710.05 259
10711.03 290
10712.01 266
10712.98 279
10713.96 266
10714.94 254
10715.92 223
10716.89 263
10717.87 267
10718.85 271
10719.83 263
10720.80 271
10721.78 276
10722.76 272
10723.74 274
10724.71 230
10725.69 248
10726.67 274
10727.65 254
10728.63 251
10729.61 252
10730.58 271
10731.56 257
10732.54 240
10733.52 246
10734.50 228
10735.48 226
10736.45 240
10737.43 261
10738.41 240
10739.39 216
10740.37 270
10741.35 232
10742.33 239
10743.30 223
10744.28 229
10745.26 243
10746.24 236
10747.22 250
10748.20 291
10749.18 276
10750.16 290
10751.14 266
10752.11 219
10753.09 234
10754.07 236
10755.05 244
10756.03 264
10757.01 253
10757.99 267
10758.97 212
10759.95 237
10760.93 236
10761.91 261
10762.89 279
10763.87 277
10764.85 252
10765.83 229
10766.81 239
10767.79 239
10768.77 224
10769.75 247
10770.73 257
10771.71 271
10772.69 248
10773.67 229
10774.65 226
10775.63 229
10776.61 237
10777.59 291
10778.57 231
10779.55 232
10780.53 242
10781.51 276
10782.49 250
10783.47 274
10784.45 255
10785.43 265
10786.41 270
10787.39 247
10788.38 255
10789.36 256
10790.34 248
10791.32 282
10792.30 294
10793.28 285
10794.26 244
10795.24 250
10796.22 268
10797.21 265
10798.19 254
10799.17 259
10800.15 232
10801.13 231
10802.11 269
10803.09 193
10804.08 220
10805.06 225
10806.04 253
10807.02 281
10808.00 234
10808.98 251
10809.97 299
10810.95 258
10811.93 246
10812.91 246
10813.89 258
10814.88 294
10815.86 267
10816.84 233
10817.82 251
10818.80 234
10819.79 242
10820.77 235
10821.75 247
10822.73 259
10823.72 252
10824.70 267
10825.68 242
10826.66 270
10827.65 266
10828.63 264
10829.61 242
10830.59 233
10831.58 259
10832.56 258
10833.54 241
10834.53 266
10835.51 248
10836.49 259
10837.47 260
10838.46 261
10839.44 250
10840.42 277
10841.41 295
10842.39 314
10843.37 297
10844.36 261
10845.34 240
10846.32 266
10847.31 243
10848.29 247
10849.27 278
10850.26 267
10851.24 280
10852.23 268
10853.21 273
10854.19 236
10855.18 259
10856.16 290
10857.14 305
10858.13 298
10859.11 261
10860.10 303
10861.08 333
10862.07 292
10863.05 260
10864.03 257
10865.02 306
10866.00 273
10866.99 258
10867.97 289
10868.96 310
10869.94 281
10870.92 277
10871.91 302
10872.89 328
10873.88 304
10874.86 340
10875.85 353
10876.83 315
10877.82 297
10878.80 328
10879.79 297
10880.77 281
10881.76 262
10882.74 285
10883.73 285
10884.71 286
10885.70 329
10886.68 305
10887.67 319
10888.66 321
10889.64 313
10890.63 311
10891.61 354
10892.60 334
10893.58 369
10894.57 325
10895.55 353
10896.54 346
10897.53 359
10898.51 347
10899.50 336
10900.48 345
10901.47 342
10902.46 320
10903.44 333
10904.43 341
10905.41 346
10906.40 353
10907.39 334
10908.37 361
10909.36 338
10910.35 359
10911.33 357
10912.32 354
10913.30 404
10914.29 386
10915.28 404
10916.26 401
10917.25 403
10918.24 396
10919.22 413
10920.21 433
10921.20 412
10922.19 398
10923.17 383
10924.16 366
10925.15 405
10926.13 375
10927.12 390
10928.11 410
10929.09 406
10930.08 383
10931.07 405
10932.06 402
10933.04 451
10934.03 430
10935.02 420
10936.01 412
10936.99 463
10937.98 405
10938.97 414
10939.96 419
10940.94 454
10941.93 453
10942.92 447
10943.91 461
10944.90 478
10945.88 466
10946.87 497
10947.86 471
10948.85 562
10949.84 554
10950.82 522
10951.81 493
10952.80 493
10953.79 505
10954.78 496
10955.77 515
10956.76 598
10957.74 638
10958.73 685
10959.72 717
10960.71 804
10961.70 763
10962.69 777
10963.68 845
10964.66 829
10965.65 837
10966.64 795
10967.63 791
10968.62 730
10969.61 659
10970.60 582
10971.59 581
10972.58 635
10973.57 631
10974.56 572
10975.54 600
10976.53 528
10977.52 566
10978.51 578
10979.50 577
10980.49 577
10981.48 587
10982.47 576
10983.46 617
10984.45 610
10985.44 597
10986.43 712
10987.42 709
10988.41 648
10989.40 632
10990.39 690
10991.38 739
10992.37 646
10993.36 695
10994.35 678
10995.34 636
10996.33 688
10997.32 750
10998.31 802
10999.30 850
11000.29 982
11001.28 1036
11002.27 1166
11003.26 1304
11004.25 1397
11005.25 1469
11006.24 1431
11007.23 1323
11008.22 1222
11009.21 1080
11010.20 967
11011.19 869
11012.18 763
11013.17 678
11014.16 666
11015.15 606
11016.15 633
11017.14 578
11018.13 569
11019.12 551
11020.11 503
11021.10 541
11022.09 533
11023.09 510
11024.08 557
11025.07 533
11026.06 514
11027.05 522
11028.04 572
11029.03 571
11030.03 532
11031.02 519
11032.01 558
11033.00 551
11033.99 567
11034.99 541
11035.98 466
11036.97 467
11037.96 488
11038.95 513
11039.95 497
11040.94 451
11041.93 469
11042.92 448
11043.92 472
11044.91 468
11045.90 467
11046.89 440
11047.89 412
11048.88 431
11049.87 433
11050.86 425
11051.86 395
11052.85 414
11053.84 416
11054.84 435
11055.83 399
11056.82 395
11057.81 390
11058.81 381
11059.80 370
11060.79 416
11061.79 378
11062.78 430
11063.77 436
11064.77 402
11065.76 402
11066.75 389
11067.75 387
11068.74 354
11069.73 396
11070.73 395
11071.72 404
11072.72 397
11073.71 422
11074.70 375
11075.70 389
11076.69 393
11077.69 406
11078.68 414
11079.67 419
11080.67 372
11081.66 376
11082.66 395
11083.65 422
11084.64 398
11085.64 387
11086.63 413
11087.63 405
11088.62 382
11089.62 363
11090.61 363
11091.60 380
11092.60 413
11093.59 375
11094.59 414
11095.58 351
11096.58 400
11097.57 377
11098.57 314
11099.56 347
11100.56 362
11101.55 382
11102.55 378
11103.54 383
11104.54 330
11105.53 374
11106.53 346
11107.52 382
11108.52 375
11109.51 381
11110.51 336
11111.51 306
11112.50 354
11113.50 353
11114.49 369
11115.49 342
11116.48 369
11117.48 330
11118.47 332
11119.47 340
11120.47 358
11121.46 352
11122.46 368
11123.45 341
11124.45 324
11125.45 306
11126.44 363
11127.44 347
11128.44 341
11129.43 368
11130.43 390
11131.42 359
11132.42 366
11133.42 401
11134.41 398
11135.41 353
11136.41 346
11137.40 366
11138.40 336
11139.40 359
11140.39 339
11141.39 305
11142.39 315
11143.38 338
11144.38 319
11145.38 336
11146.37 321
11147.37 345
11148.37 346
11149.37 345
11150.36 347
11151.36 356
11152.36 374
11153.35 339
11154.35 342
11155.35 344
11156.35 359
11157.34 353
11158.34 315
11159.34 326
11160.34 331
11161.34 324
11162.33 337
11163.33 330
11164.33 309
11165.33 324
11166.32 325
11167.32 337
11168.32 337
11169.32 333
11170.32 322
11171.31 321
11172.31 332
11173.31 329
11174.31 331
11175.31 326
11176.31 286
11177.30 330
11178.30 328
11179.30 298
11180.30 306
11181.30 313
11182.30 306
11183.30 350
11184.29 330
11185.29 267
11186.29 332
11187.29 319
11188.29 314
11189.29 300
11190.29 286
11191.29 317
11192.29 298
11193.29 317
11194.28 321
11195.28 303
11196.28 322
11197.28 337
11198.28 309
11199.28 331
11200.28 316
11201.28 317
11202.28 345
11203.28 321
11204.28 285
11205.28 310
11206.28 328
11207.28 321
11208.28 297
11209.28 314
11210.28 260
11211.28 287
11212.28 303
11213.28 314
11214.28 282
11215.28 297
11216.28 308
11217.28 310
11218.28 301
11219.28 280
11220.28 293
11221.28 266
11222.28 277
11223.28 276
11224.28 259
11225.28 315
11226.28 294
11227.28 304
11228.28 306
11229.28 296
11230.28 297
11231.28 292
11232.29 293
11233.29 303
11234.29 293
11235.29 268
11236.29 259
11237.29 299
11238.29 308
11239.29 269
11240.29 303
11241.30 266
11242.30 288
11243.30 281
11244.30 292
11245.30 290
11246.30 278
11247.30 293
11248.31 282
11249.31 308
11250.31 285
11251.31 270
11252.31 292
11253.31 280
11254.32 269
11255.32 265
11256.32 305
11257.32 303
11258.32 284
11259.33 287
11260.33 274
11261.33 314
11262.33 289
11263.33 264
11264.34 284
11265.34 324
11266.34 261
11267.34 293
11268.35 257
11269.35 301
11270.35 344
11271.35 266
11272.36 280
11273.36 277
11274.36 286
11275.37 285
11276.37 294
11277.37 270
11278.37 312
11279.38 319
11280.38 303
11281.38 349
11282.39 357
11283.39 342
11284.39 339
11285.40 328
11286.40 347
11287.40 333
11288.41 300
11289.41 290
11290.41 295
11291.42 280
11292.42 290
11293.42 280
11294.43 290
11295.43 297
11296.43 310
11297.44 321
11298.44 264
11299.45 274
11300.45 310
11301.45 287
11302.46 286
11303.46 288
11304.47 295
11305.47 293
11306.47 269
11307.48 241
11308.48 283
11309.49 261
11310.49 269
11311.50 296
11312.50 301
11313.50 307
11314.51 316
11315.51 309
11316.52 351
11317.52 334
11318.53 325
11319.53 329
11320.54 330
11321.54 347
11322.55 305
11323.55 287
11324.56 321
11325.56 323
11326.57 288
11327.57 274
11328.58 269
11329.58 280
11330.59 283
11331.59 327
11332.60 273
11333.60 283
11334.61 286
11335.61 324
11336.62 321
11337.63 270
11338.63 289
11339.64 297
11340.64 295
11341.65 255
11342.65 273
11343.66 304
11344.67 282
11345.67 310
11346.68 315
11347.68 306
11348.69 316
11349.70 304
11350.70 286
11351.71 271
11352.71 277
11353.72 281
11354.73 275
11355.73 259
11356.74 262
11357.75 249
11358.75 283
11359.76 272
11360.77 295
11361.77 283
11362.78 298
11363.79 290
11364.79 292
11365.80 264
11366.81 255
11367.81 250
11368.82 294
11369.83 268
11370.83 272
11371.84 272
11372.85 291
11373.86 281
11374.86 271
11375.87 297
11376.88 269
11377.89 262
11378.89 279
11379.90 272
11380.91 260
11381.92 309
11382.92 253
11383.93 253
11384.94 262
11385.95 249
11386.95 236
11387.96 249
11388.97 244
11389.98 216
11390.99 222
11391.99 265
11393.00 252
11394.01 251
11395.02 262
11396.03 271
11397.03 246
11398.04 233
11399.05 260
11400.06 251
11401.07 263
11402.08 244
11403.08 265
11404.09 255
11405.10 278
11406.11 254
11407.12 270
11408.13 263
11409.14 235
11410.14 266
11411.15 268
11412.16 269
11413.17 244
11414.18 276
11415.19 235
11416.20 262
11417.21 246
11418.22 274
11419.23 240
11420.23 243
11421.24 277
11422.25 233
11423.26 227
11424.27 260
11425.28 270
11426.29 248
11427.30 209
11428.31 232
11429.32 247
11430.33 248
11431.34 224
11432.35 250
11433.36 237
11434.37 248
11435.38 200
11436.39 235
11437.40 250
11438.41 220
11439.42 246
11440.43 238
11441.44 258
11442.45 227
11443.46 258
11444.47 239
11445.48 261
11446.49 277
11447.50 250
11448.51 246
11449.52 233
11450.53 270
11451.54 262
11452.55 259
11453.56 250
11454.58 262
11455.59 252
11456.60 241
11457.61 212
11458.62 255
11459.63 250
11460.64 254
11461.65 263
11462.66 268
11463.67 259
11464.69 229
11465.70 254
11466.71 255
11467.72 234
11468.73 226
11469.74 246
11470.75 267
11471.77 256
11472.78 248
11473.79 260
11474.80 296
11475.81 277
11476.82 258
11477.84 266
11478.85 256
11479.86 243
11480.87 267
11481.88 254
11482.89 205
11483.91 215
11484.92 241
11485.93 249
11486.94 233
11487.96 239
11488.97 240
11489.98 266
11490.99 231
11492.00 244
11493.02 284
11494.03 264
11495.04 269
11496.06 232
11497.07 245
11498.08 231
11499.09 265
11500.11 248
11501.12 223
11502.13 224
11503.14 243
11504.16 232
11505.17 245
11506.18 246
11507.20 237
11508.21 256
11509.22 222
11510.24 232
11511.25 218
11512.26 224
11513.28 207
11514.29 218
11515.30 215
11516.32 227
11517.33 219
11518.34 247
11519.36 234
11520.37 248
11521.38 215
11522.40 221
11523.41 226
11524.43 205
11525.44 216
11526.45 209
11527.47 219
11528.48 264
11529.50 259
11530.51 229
11531.52 239
11532.54 245
11533.55 247
11534.57 240
11535.58 234
11536.60 238
11537.61 232
11538.62 255
11539.64 245
11540.65 192
11541.67 186
11542.68 225
11543.70 254
11544.71 243
11545.73 235
11546.74 232
11547.76 255
11548.77 277
11549.79 209
11550.80 248
11551.82 264
11552.83 230
11553.85 231
11554.86 240
11555.88 234
11556.89 257
11557.91 217
11558.92 243
11559.94 246
11560.95 222
11561.97 233
11562.98 267
11564.00 256
11565.02 223
11566.03 233
11567.05 234
11568.06 243
11569.08 234
11570.10 202
11571.11 238
11572.13 240
11573.14 263
11574.16 262
11575.18 254
11576.19 284
11577.21 262
11578.22 282
11579.24 296
11580.26 285
11581.27 247
11582.29 253
11583.31 280
11584.32 280
11585.34 248
11586.35 264
11587.37 305
11588.39 302
11589.40 288
11590.42 291
11591.44 295
11592.46 321
11593.47 331
11594.49 309
11595.51 369
11596.52 354
11597.54 382
11598.56 393
11599.57 424
11600.59 423
11601.61 497
11602.63 504
11603.64 549
11604.66 524
11605.68 532
11606.70 508
11607.71 488
11608.73 450
11609.75 435
11610.77 435
11611.78 352
11612.80 325
11613.82 297
11614.84 287
11615.85 288
11616.87 254
11617.89 264
11618.91 257
11619.93 275
11620.95 286
11621.96 274
11622.98 284
11624.00 246
11625.02 228
11626.04 277
11627.05 291
11628.07 284
11629.09 252
11630.11 271
11631.13 297
11632.15 262
11633.17 258
11634.18 235
11635.20 235
11636.22 288
11637.24 272
11638.26 253
11639.28 256
11640.30 271
11641.32 273
11642.34 260
11643.35 279
11644.37 265
11645.39 289
11646.41 261
11647.43 246
11648.45 235
11649.47 235
11650.49 230
11651.51 261
11652.53 235
11653.55 232
11654.57 223
11655.59 233
11656.61 225
11657.63 228
11658.65 238
11659.67 245
11660.69 227
11661.71 218
11662.73 231
11663.75 235
11664.77 253
11665.79 233
11666.81 249
11667.83 230
11668.85 238
11669.87 248
11670.89 226
11671.91 215
11672.93 228
11673.95 267
11674.97 254
11675.99 276
11677.01 245
11678.03 227
11679.05 227
11680.07 251
11681.09 240
11682.11 229
11683.13 222
11684.15 241
11685.18 238
11686.20 251
11687.22 242
11688.24 247
11689.26 242
11690.28 254
11691.30 248
11692.32 273
11693.34 240
11694.37 253
11695.39 272
11696.41 227
11697.43 225
11698.45 240
11699.47 255
11700.49 232
11701.52 225
11702.54 235
11703.56 220
11704.58 215
11705.60 207
11706.62 205
11707.65 214
11708.67 212
11709.69 232
11710.71 249
11711.73 226
11712.76 225
11713.78 230
11714.80 205
11715.82 224
11716.85 211
11717.87 228
11718.89 204
11719.91 252
11720.94 237
11721.96 258
11722.98 233
11724.00 230
11725.03 212
11726.05 218
11727.07 234
11728.09 227
11729.12 248
11730.14 243
11731.16 211
11732.19 227
11733.21 242
11734.23 234
11735.25 244
11736.28 209
11737.30 229
11738.32 237
11739.35 272
11740.37 229
11741.39 231
11742.42 247
11743.44 224
11744.46 238
11745.49 226
11746.51 201
11747.54 251
11748.56 253
11749.58 243
11750.61 222
11751.63 208
11752.65 197
11753.68 201
11754.70 239
11755.73 199
11756.75 227
11757.77 234
11758.80 265
11759.82 252
11760.85 212
11761.87 228
11762.90 251
11763.92 220
11764.94 204
11765.97 230
11766.99 215
11768.02 238
11769.04 212
11770.07 223
11771.09 217
11772.12 246
11773.14 192
11774.17 208
11775.19 213
11776.22 222
11777.24 231
11778.27 238
11779.29 236
11780.32 193
11781.34 222
11782.37 199
11783.39 197
11784.42 217
11785.44 222
11786.47 219
11787.49 220
11788.52 216
11789.54 237
11790.57 228
11791.59 221
11792.62 218
11793.65 231
11794.67 273
11795.70 257
11796.72 260
11797.75 238
11798.77 217
11799.80 204
11800.83 237
11801.85 208
11802.88 200
11803.90 208
11804.93 233
11805.96 269
11806.98 240
11808.01 259
11809.04 265
11810.06 266
11811.09 246
11812.12 263
11813.14 229
11814.17 299
11815.20 245
11816.22 269
11817.25 245
11818.28 262
11819.30 246
11820.33 269
11821.36 236
11822.38 233
11823.41 251
11824.44 254
11825.46 275
11826.49 240
11827.52 235
11828.54 259
11829.57 306
11830.60 213
11831.63 248
11832.65 249
11833.68 264
11834.71 275
11835.74 263
11836.76 248
11837.79 265
11838.82 269
11839.85 301
11840.87 277
11841.90 221
11842.93 264
11843.96 247
11844.99 242
11846.01 230
11847.04 262
11848.07 243
11849.10 285
11850.13 237
11851.15 252
11852.18 258
11853.21 275
11854.24 271
11855.27 272
11856.30 307
11857.32 262
11858.35 237
11859.38 258
11860.41 256
11861.44 242
11862.47 255
11863.50 261
11864.52 259
11865.55 262
11866.58 261
11867.61 296
11868.64 285
11869.67 262
11870.70 271
11871.73 255
11872.76 274
11873.79 316
11874.81 295
11875.84 311
11876.87 280
11877.90 296
11878.93 297
11879.96 316
11880.99 288
11882.02 295
11883.05 268
11884.08 292
11885.11 258
11886.14 282
11887.17 328
11888.20 305
11889.23 352
11890.26 339
11891.29 379
11892.32 326
11893.35 373
11894.38 360
11895.41 355
11896.44 341
11897.47 344
11898.50 335
11899.53 373
11900.56 346
11901.59 370
11902.62 398
11903.65 396
11904.68 435
11905.71 433
11906.74 423
11907.77 456
11908.80 463
11909.83 419
11910.86 412
11911.90 416
11912.93 376
11913.96 367
11914.99 407
11916.02 405
11917.05 389
11918.08 360
11919.11 362
11920.14 367
11921.17 372
11922.21 393
11923.24 364
11924.27 373
11925.30 339
11926.33 403
11927.36 388
11928.39 393
11929.43 407
11930.46 443
11931.49 518
11932.52 542
11933.55 560
11934.58 617
11935.62 750
11936.65 757
11937.68 763
11938.71 696
11939.74 642
11940.78 610
11941.81 602
11942.84 498
11943.87 502
11944.90 443
11945.94 430
11946.97 413
11948.00 385
11949.03 346
11950.07 330
11951.10 345
11952.13 354
11953.16 367
11954.20 326
11955.23 329
11956.26 310
11957.29 295
11958.33 283
11959.36 358
11960.39 325
11961.43 354
11962.46 332
11963.49 333
11964.53 326
11965.56 337
11966.59 323
11967.62 353
11968.66 342
11969.69 322
11970.72 318
11971.76 327
11972.79 350
11973.83 298
11974.86 326
11975.89 341
11976.93 354
11977.96 305
11978.99 321
11980.03 291
11981.06 354
11982.09 313
11983.13 299
11984.16 293
11985.20 297
11986.23 336
11987.26 319
11988.30 317
11989.33 288
11990.37 331
11991.40 315
11992.44 342
11993.47 315
11994.50 331
11995.54 340
11996.57 338
11997.61 340
11998.64 323
11999.68 366
12000.71 346
12001.75 327
12002.78 305
12003.82 328
12004.85 307
12005.89 342
12006.92 328
12007.96 318
12008.99 332
12010.03 392
12011.06 328
12012.10 351
12013.13 362
12014.17 371
12015.20 382
12016.24 391
12017.27 370
12018.31 344
12019.34 428
12020.38 392
12021.41 448
12022.45 422
12023.49 391
12024.52 417
12025.56 418
12026.59 380
12027.63 403
12028.66 402
12029.70 421
12030.74 430
12031.77 404
12032.81 392
12033.84 340
12034.88 364
12035.92 381
12036.95 393
12037.99 386
12039.03 421
12040.06 359
12041.10 386
12042.13 370
12043.17 358
12044.21 384
12045.24 405
12046.28 367
12047.32 330
12048.35 369
12049.39 331
12050.43 345
12051.46 341
12052.50 376
12053.54 356
12054.58 328
12055.61 351
12056.65 336
12057.69 350
12058.72 379
12059.76 340
12060.80 365
12061.84 359
12062.87 403
12063.91 349
12064.95 366
12065.98 368
12067.02 369
12068.06 364
12069.10 358
12070.14 358
12071.17 370
12072.21 383
12073.25 365
12074.29 354
12075.32 353
12076.36 376
12077.40 372
12078.44 357
12079.48 352
12080.51 402
12081.55 383
12082.59 357
12083.63 349
12084.67 329
12085.71 384
12086.74 387
12087.78 367
12088.82 334
12089.86 420
12090.90 363
12091.94 383
12092.97 365
12094.01 396
12095.05 436
12096.09 401
12097.13 418
12098.17 410
12099.21 362
12100.25 456
12101.29 491
12102.32 437
12103.36 511
12104.40 530
12105.44 572
12106.48 592
12107.52 620
12108.56 609
12109.60 626
12110.64 615
12111.68 644
12112.72 586
12113.76 539
12114.80 516
12115.84 483
12116.88 418
12117.92 407
12118.96 401
12120.00 337
12121.04 375
12122.07 325
12123.11 359
12124.15 306
12125.19 327
12126.23 334
12127.28 331
12128.32 309
12129.36 306
12130.40 331
12131.44 300
12132.48 291
12133.52 307
12134.56 350
12135.60 297
12136.64 303
12137.68 271
12138.72 267
12139.76 275
12140.80 293
12141.84 311
12142.88 313
12143.92 277
12144.96 273
12146.00 327
12147.05 289
12148.09 278
12149.13 268
12150.17 300
12151.21 290
12152.25 273
12153.29 240
12154.33 298
12155.38 245
12156.42 252
12157.46 266
12158.50 270
12159.54 288
12160.58 293
12161.62 284
12162.67 308
12163.71 267
12164.75 258
12165.79 273
12166.83 274
12167.87 282
12168.92 273
12169.96 274
12171.00 227
12172.04 269
12173.08 240
12174.13 263
12175.17 269
12176.21 260
12177.25 250
12178.30 261
12179.34 254
12180.38 275
12181.42 287
12182.47 286
12183.51 262
12184.55 267
12185.59 306
12186.64 252
12187.68 283
12188.72 266
12189.76 269
12190.81 279
12191.85 303
12192.89 287
12193.94 272
12194.98 279
12196.02 275
12197.06 282
12198.11 265
12199.15 238
12200.19 305
12201.24 300
12202.28 271
12203.32 275
12204.37 263
12205.41 265
12206.45 276
12207.50 256
12208.54 277
12209.59 263
12210.63 274
12211.67 270
12212.72 276
12213.76 252
12214.80 249
12215.85 237
12216.89 266
12217.94 246
12218.98 283
12220.02 302
12221.07 280
12222.11 268
12223.16 272
12224.20 266
12225.25 267
12226.29 289
12227.33 335
12228.38 317
12229.42 275
12230.47 295
12231.51 293
12232.56 279
12233.60 260
12234.65 266
12235.69 308
12236.74 303
12237.78 313
12238.83 321
12239.87 257
12240.92 259
12241.96 257
12243.01 265
12244.05 280
12245.10 258
12246.14 240
12247.19 250
12248.23 256
12249.28 262
12250.32 262
12251.37 232
12252.41 267
12253.46 247
12254.50 254
12255.55 279
12256.60 266
12257.64 264
12258.69 267
12259.73 272
12260.78 250
12261.82 245
12262.87 229
12263.92 259
12264.96 293
12266.01 244
12267.05 248
12268.10 230
12269.15 239
12270.19 241
12271.24 234
12272.29 264
12273.33 251
12274.38 253
12275.43 245
12276.47 239
12277.52 219
12278.57 227
12279.61 249
12280.66 229
12281.71 236
12282.75 241
12283.80 240
12284.85 246
12285.89 225
12286.94 252
12287.99 258
12289.03 219
12290.08 229
12291.13 211
12292.18 246
12293.22 297
12294.27 245
12295.32 259
12296.36 226
12297.41 254
12298.46 273
12299.51 271
12300.55 235
12301.60 211
12302.65 221
12303.70 240
12304.74 216
12305.79 242
12306.84 266
12307.89 227
12308.94 237
12309.98 231
12311.03 224
12312.08 262
12313.13 296
12314.18 236
12315.22 230
12316.27 223
12317.32 251
12318.37 227
12319.42 224
12320.47 225
12321.51 219
12322.56 247
12323.61 252
12324.66 250
12325.71 223
12326.76 218
12327.81 220
12328.85 214
12329.90 243
12330.95 222
12332.00 230
12333.05 228
12334.10 243
12335.15 222
12336.20 221
12337.25 211
12338.30 207
12339.34 215
12340.39 229
12341.44 214
12342.49 201
12343.54 211
12344.59 200
12345.64 219
12346.69 216
12347.74 209
12348.79 218
12349.84 225
12350.89 215
12351.94 248
12352.99 232
12354.04 200
12355.09 246
12356.14 214
12357.19 205
12358.24 195
12359.29 230
12360.34 235
12361.39 216
12362.44 197
12363.49 214
12364.54 234
12365.59 232
12366.64 207
12367.69 216
12368.74 224
12369.79 218
12370.84 233
12371.89 195
12372.94 204
12373.99 213
12375.04 272
12376.09 215
12377.15 226
12378.20 217
12379.25 265
12380.30 252
12381.35 201
12382.40 205
12383.45 196
12384.50 211
12385.55 203
12386.60 205
12387.66 237
12388.71 207
12389.76 221
12390.81 230
12391.86 232
12392.91 242
12393.96 223
12395.02 214
12396.07 239
12397.12 232
12398.17 244
12399.22 203
12400.27 216
12401.33 216
12402.38 246
12403.43 256
12404.48 235
12405.53 214
12406.59 229
12407.64 253
12408.69 246
12409.74 221
12410.80 258
12411.85 237
12412.90 259
12413.95 278
12415.00 276
12416.06 279
12417.11 267
12418.16 247
12419.21 232
12420.27 215
12421.32 210
12422.37 218
12423.43 228
12424.48 240
12425.53 223
12426.58 228
12427.64 213
12428.69 237
12429.74 240
12430.80 202
12431.85 225
12432.90 269
12433.96 246
12435.01 256
12436.06 272
12437.12 251
12438.17 255
12439.22 241
12440.28 251
12441.33 234
12442.38 246
12443.44 227
12444.49 240
12445.54 259
12446.60 221
12447.65 232
12448.71 246
12449.76 223
12450.81 215
12451.87 270
12452.92 219
12453.98 243
12455.03 227
12456.08 222
12457.14 237
12458.19 267
12459.25 239
12460.30 212
12461.36 243
12462.41 250
12463.46 260
12464.52 255
12465.57 258
12466.63 234
12467.68 245
12468.74 237
12469.79 265
12470.85 240
12471.90 250
12472.96 274
12474.01 229
12475.07 232
12476.12 281
12477.18 293
12478.23 287
12479.29 296
12480.34 293
12481.40 288
12482.45 267
12483.51 301
12484.56 314
12485.62 341
12486.67 331
12487.73 287
12488.79 283
12489.84 310
12490.90 326
12491.95 375
12493.01 322
12494.06 402
12495.12 426
12496.18 518
12497.23 574
12498.29 602
12499.34 691
12500.40 729
12501.46 681
12502.51 667
12503.57 666
12504.62 628
12505.68 557
12506.74 487
12507.79 475
12508.85 415
12509.91 357
12510.96 348
12512.02 356
12513.08 295
12514.13 296
12515.19 334
12516.25 344
12517.30 285
12518.36 254
12519.42 294
12520.47 332
12521.53 294
12522.59 257
12523.64 277
12524.70 279
12525.76 299
12526.82 284
12527.87 294
12528.93 301
12529.99 289
12531.04 258
12532.10 270
12533.16 243
12534.22 257
12535.27 319
12536.33 301
12537.39 304
12538.45 292
12539.50 279
12540.56 298
12541.62 273
12542.68 274
12543.74 307
12544.79 259
12545.85 265
12546.91 268
12547.97 264
12549.03 273
12550.08 286
12551.14 271
12552.20 275
12553.26 266
12554.32 286
12555.38 289
12556.43 265
12557.49 288
12558.55 277
12559.61 335
12560.67 277
12561.73 289
12562.79 269
12563.84 289
12564.90 302
12565.96 288
12567.02 303
12568.08 281
12569.14 315
12570.20 313
12571.26 317
12572.32 308
12573.37 316
12574.43 352
12575.49 382
12576.55 357
12577.61 364
12578.67 397
12579.73 374
12580.79 408
12581.85 436
12582.91 383
12583.97 395
12585.03 345
12586.09 357
12587.15 333
12588.21 371
12589.27 355
12590.33 396
12591.39 341
12592.45 319
12593.51 346
12594.57 338
12595.63 405
12596.69 336
12597.75 350
12598.81 377
12599.87 389
12600.93 341
12601.99 337
12603.05 329
12604.11 318
12605.17 300
12606.23 304
12607.29 330
12608.35 288
12609.41 300
12610.47 305
12611.53 311
12612.59 300
12613.66 295
12614.72 275
12615.78 283
12616.84 277
12617.90 302
12618.96 295
12620.02 298
12621.08 283
12622.14 291
12623.20 332
12624.27 334
12625.33 317
12626.39 270
12627.45 321
12628.51 314
12629.57 299
12630.63 286
12631.70 306
12632.76 297
12633.82 276
12634.88 305
12635.94 296
12637.00 304
12638.07 273
12639.13 288
12640.19 284
12641.25 277
12642.31 270
12643.38 311
12644.44 284
12645.50 312
12646.56 307
12647.63 298
12648.69 294
12649.75 290
12650.81 322
12651.88 310
12652.94 314
12654.00 307
12655.06 303
12656.13 295
12657.19 307
12658.25 300
12659.31 342
12660.38 322
12661.44 358
12662.50 316
12663.57 344
12664.63 322
12665.69 351
12666.75 363
12667.82 359
12668.88 360
12669.94 343
12671.01 360
12672.07 338
12673.13 362
12674.20 342
12675.26 330
12676.32 331
12677.39 368
12678.45 331
12679.51 334
12680.58 325
12681.64 364
12682.71 343
12683.77 353
12684.83 372
12685.90 384
12686.96 404
12688.03 377
12689.09 432
12690.15 400
12691.22 405
12692.28 404
12693.35 459
12694.41 425
12695.47 426
12696.54 428
12697.60 415
12698.67 421
12699.73 414
12700.80 425
12701.86 424
12702.93 450
12703.99 440
12705.05 453
12706.12 537
12707.18 568
12708.25 596
12709.31 559
12710.38 544
12711.44 591
12712.51 566
12713.57 509
12714.64 462
12715.70 514
12716.77 475
12717.83 448
12718.90 450
12719.96 389
12721.03 407
12722.10 417
12723.16 419
12724.23 356
12725.29 382
12726.36 371
12727.42 392
12728.49 383
12729.55 353
12730.62 376
12731.69 406
12732.75 386
12733.82 370
12734.88 358
12735.95 353
12737.02 410
12738.08 393
12739.15 357
12740.21 344
12741.28 404
12742.35 332
12743.41 354
12744.48 356
12745.55 383
12746.61 346
12747.68 328
12748.75 339
12749.81 330
12750.88 344
12751.95 359
12753.01 336
12754.08 319
12755.15 316
12756.21 284
12757.28 294
12758.35 290
12759.41 339
12760.48 295
12761.55 282
12762.61 287
12763.68 298
12764.75 275
12765.82 287
12766.88 298
12767.95 279
12769.02 256
12770.09 247
12771.15 307
12772.22 304
12773.29 305
12774.36 271
12775.42 290
12776.49 279
12777.56 304
12778.63 278
12779.69 270
12780.76 294
12781.83 266
12782.90 251
12783.97 253
12785.03 278
12786.10 301
12787.17 305
12788.24 292
12789.31 261
12790.37 283
12791.44 308
12792.51 260
12793.58 284
12794.65 277
12795.72 298
12796.79 262
12797.85 281
12798.92 311
12799.99 282
12801.06 314
12802.13 289
12803.20 302
12804.27 269
12805.34 274
12806.40 250
12807.47 312
12808.54 284
12809.61 295
12810.68 263
12811.75 246
12812.82 272
12813.89 317
12814.96 344
12816.03 303
12817.10 271
12818.17 270
12819.23 295
12820.30 285
12821.37 335
12822.44 336
12823.51 316
12824.58 305
12825.65 292
12826.72 240
12827.79 301
12828.86 295
12829.93 329
12831.00 331
12832.07 302
12833.14 261
12834.21 264
12835.28 255
12836.35 247
12837.42 262
12838.49 268
12839.56 318
12840.63 267
12841.70 248
12842.77 260
12843.85 264
12844.92 263
12845.99 267
12847.06 239
12848.13 237
12849.20 227
12850.27 252
12851.34 244
12852.41 251
12853.48 290
12854.55 263
12855.62 271
12856.69 219
12857.77 237
12858.84 275
12859.91 267
12860.98 224
12862.05 250
12863.12 252
12864.19 243
12865.26 243
12866.34 239
12867.41 214
12868.48 249
12869.55 223
12870.62 217
12871.69 226
12872.77 235
12873.84 258
12874.91 240
12875.98 241
12877.05 197
12878.12 235
12879.20 237
12880.27 228
12881.34 225
12882.41 227
12883.49 236
12884.56 221
12885.63 247
12886.70 215
12887.77 235
12888.85 196
12889.92 215
12890.99 213
12892.06 238
12893.14 208
12894.21 240
12895.28 231
12896.35 222
12897.43 198
12898.50 205
12899.57 219
12900.65 197
12901.72 210
12902.79 224
12903.86 201
12904.94 186
12906.01 204
12907.08 231
12908.16 207
12909.23 208
12910.30 217
12911.38 223
12912.45 214
12913.52 221
12914.60 240
12915.67 237
12916.74 207
12917.82 186
12918.89 215
12919.97 214
12921.04 209
12922.11 218
12923.19 212
12924.26 210
12925.33 205
12926.41 249
12927.48 210
12928.56 195
12929.63 187
12930.70 219
12931.78 185
12932.85 193
12933.93 217
12935.00 236
12936.08 210
12937.15 184
12938.23 200
12939.30 214
12940.37 225
12941.45 202
12942.52 222
12943.60 199
12944.67 199
12945.75 223
12946.82 235
12947.90 231
12948.97 203
12950.05 220
12951.12 205
12952.20 171
12953.27 191
12954.35 201
12955.42 192
12956.50 225
12957.57 199
12958.65 191
12959.72 219
12960.80 188
12961.87 184
12962.95 210
12964.03 218
12965.10 222
12966.18 197
12967.25 185
12968.33 198
12969.40 199
12970.48 184
12971.56 189
12972.63 196
12973.71 196
12974.78 219
12975.86 214
12976.93 193
12978.01 191
12979.09 220
12980.16 241
12981.24 200
12982.32 195
12983.39 192
12984.47 194
12985.55 192
12986.62 194
12987.70 190
12988.77 229
12989.85 243
12990.93 204
12992.00 199
12993.08 164
12994.16 211
12995.23 181
12996.31 177
12997.39 196
12998.47 208
12999.54 215
13000.62 212
13001.70 211
13002.77 260
13003.85 222
13004.93 196
13006.01 212
13007.08 214
13008.16 206
13009.24 189
13010.31 222
13011.39 215
13012.47 207
13013.55 189
13014.63 201
13015.70 207
13016.78 174
13017.86 180
13018.94 225
13020.01 222
13021.09 202
13022.17 202
13023.25 213
13024.33 197
13025.40 209
13026.48 200
13027.56 230
13028.64 195
13029.72 181
13030.79 183
13031.87 219
13032.95 225
13034.03 217
13035.11 240
13036.19 194
13037.27 193
13038.34 204
13039.42 195
13040.50 198
13041.58 182
13042.66 202
13043.74 208
13044.82 197
13045.90 252
13046.97 236
13048.05 204
13049.13 230
13050.21 219
13051.29 239
13052.37 210
13053.45 187
13054.53 201
13055.61 222
13056.69 204
13057.77 209
13058.85 223
13059.93 231
13061.01 206
13062.09 195
13063.16 219
13064.24 196
13065.32 218
13066.40 187
13067.48 191
13068.56 204
13069.64 216
13070.72 199
13071.80 188
13072.88 207
13073.96 199
13075.04 222
13076.12 207
13077.20 206
13078.28 185
13079.36 198
13080.45 236
13081.53 188
13082.61 198
13083.69 189
13084.77 183
13085.85 178
13086.93 202
13088.01 220
13089.09 166
13090.17 176
13091.25 193
13092.33 199
13093.41 177
13094.49 195
13095.57 201
13096.66 199
13097.74 183
13098.82 200
13099.90 218
13100.98 192
13102.06 195
13103.14 214
13104.22 187
13105.31 193
13106.39 188
13107.47 192
13108.55 198
13109.63 173
13110.71 194
13111.79 220
13112.88 190
13113.96 196
13115.04 208
13116.12 202
13117.20 181
13118.29 196
13119.37 207
13120.45 216
13121.53 181
13122.61 180
13123.70 215
13124.78 220
13125.86 179
13126.94 209
13128.03 186
13129.11 211
13130.19 209
13131.27 183
13132.35 202
13133.44 212
13134.52 211
13135.60 205
13136.69 227
13137.77 184
13138.85 206
13139.93 198
13141.02 174
13142.10 172
13143.18 202
13144.27 188
13145.35 186
13146.43 220
13147.51 197
13148.60 184
13149.68 201
13150.76 207
13151.85 171
13152.93 175
13154.01 183
13155.10 209
13156.18 179
13157.26 210
13158.35 187
13159.43 197
13160.52 176
13161.60 196
13162.68 188
13163.77 197
13164.85 216
13165.93 182
13167.02 200
13168.10 191
13169.19 191
13170.27 203
13171.35 196
13172.44 197
13173.52 200
13174.61 167
13175.69 186
13176.78 196
13177.86 199
13178.94 213
13180.03 211
13181.11 207
13182.20 198
13183.28 208
13184.37 208
13185.45 205
13186.54 197
13187.62 219
13188.71 215
13189.79 203
13190.88 197
13191.96 215
13193.05 190
13194.13 173
13195.22 183
13196.30 207
13197.39 210
13198.47 211
13199.56 212
13200.64 174
13201.73 200
13202.81 203
13203.90 197
13204.98 169
13206.07 196
13207.16 203
13208.24 217
13209.33 195
13210.41 177
13211.50 219
13212.58 216
13213.67 209
13214.76 189
13215.84 197
13216.93 200
13218.01 208
13219.10 192
13220.19 209
13221.27 190
13222.36 207
13223.45 208
13224.53 201
13225.62 207
13226.70 209
13227.79 230
13228.88 209
13229.96 209
13231.05 179
13232.14 189
13233.22 211
13234.31 215
13235.40 224
13236.48 230
13237.57 202
13238.66 210
13239.74 198
13240.83 223
13241.92 194
13243.01 211
13244.09 219
13245.18 208
13246.27 195
13247.35 172
13248.44 210
13249.53 196
13250.62 231
13251.70 228
13252.79 244
13253.88 176
13254.97 230
13256.05 191
13257.14 192
13258.23 170
13259.32 218
13260.40 204
13261.49 223
13262.58 203
13263.67 205
13264.76 211
13265.84 231
13266.93 213
13268.02 212
13269.11 215
13270.20 215
13271.29 243
13272.37 214
13273.46 242
13274.55 204
13275.64 231
13276.73 252
13277.82 249
13278.90 239
13279.99 247
13281.08 242
13282.17 223
13283.26 226
13284.35 234
13285.44 257
13286.53 249
13287.61 227
13288.70 231
13289.79 212
13290.88 207
13291.97 234
13293.06 279
13294.15 253
13295.24 222
13296.33 226
13297.42 224
13298.51 245
13299.60 238
13300.68 247
13301.77 273
13302.86 256
13303.95 255
13305.04 226
13306.13 272
13307.22 261
13308.31 277
13309.40 299
13310.49 295
13311.58 271
13312.67 297
13313.76 303
13314.85 292
13315.94 295
13317.03 290
13318.12 324
13319.21 296
13320.30 249
13321.39 245
13322.48 265
13323.57 297
13324.66 329
13325.75 305
13326.84 271
13327.94 274
13329.03 290
13330.12 272
13331.21 266
13332.30 275
13333.39 292
13334.48 302
13335.57 269
13336.66 311
13337.75 279
13338.84 313
13339.93 292
13341.03 287
13342.12 272
13343.21 319
13344.30 301
13345.39 301
13346.48 263
13347.57 270
13348.66 307
13349.76 288
13350.85 256
13351.94 310
13353.03 309
13354.12 300
13355.21 305
13356.31 314
13357.40 349
13358.49 329
13359.58 326
13360.67 337
13361.76 320
13362.86 314
13363.95 293
13365.04 326
13366.13 345
13367.23 345
13368.32 378
13369.41 379
13370.50 422
13371.59 399
13372.69 375
13373.78 397
13374.87 418
13375.96 423
13377.06 362
13378.15 388
13379.24 388
13380.34 390
13381.43 343
13382.52 294
13383.61 308
13384.71 331
13385.80 315
13386.89 294
13387.99 317
13389.08 304
13390.17 243
13391.26 279
13392.36 306
13393.45 310
13394.54 311
13395.64 293
13396.73 295
13397.82 266
13398.92 246
13400.01 250
13401.11 294
13402.20 248
13403.29 275
13404.39 272
13405.48 279
13406.57 295
13407.67 280
13408.76 311
13409.86 313
13410.95 301
13412.04 287
13413.14 266
13414.23 301
13415.33 281
13416.42 286
13417.51 259
13418.61 263
13419.70 277
13420.80 268
13421.89 266
13422.99 264
13424.08 245
13425.17 241
13426.27 299
13427.36 282
13428.46 242
13429.55 247
13430.65 287
13431.74 266
13432.84 280
13433.93 296
13435.03 284
13436.12 278
13437.22 286
13438.31 257
13439.41 253
13440.50 279
13441.60 276
13442.69 320
13443.79 273
13444.88 287
13445.98 289
13447.08 325
13448.17 296
13449.27 294
13450.36 316
13451.46 316
13452.55 323
13453.65 311
13454.74 310
13455.84 344
13456.94 326
13458.03 306
13459.13 321
13460.22 323
13461.32 341
13462.42 341
13463.51 355
13464.61 357
13465.70 347
13466.80 314
13467.90 327
13468.99 313
13470.09 306
13471.19 361
13472.28 351
13473.38 374
13474.48 348
13475.57 350
13476.67 328
13477.77 354
13478.86 361
13479.96 325
13481.06 350
13482.15 350
13483.25 328
13484.35 380
13485.44 346
13486.54 354
13487.64 432
13488.74 410
13489.83 380
13490.93 353
13492.03 379
13493.12 384
13494.22 405
13495.32 392
13496.42 428
13497.51 373
13498.61 379
13499.71 419
13500.81 436
13501.90 391
13503.00 420
13504.10 542
13505.20 500
13506.30 474
13507.39 452
13508.49 470
13509.59 518
13510.69 518
13511.79 533
13512.88 490
13513.98 467
13515.08 482
13516.18 470
13517.28 402
13518.38 410
13519.47 435
13520.57 384
13521.67 370
13522.77 340
13523.87 347
13524.97 307
13526.07 314
13527.16 320
13528.26 286
13529.36 325
13530.46 302
13531.56 332
13532.66 318
13533.76 293
13534.86 310
13535.96 298
13537.05 296
13538.15 291
13539.25 320
13540.35 322
13541.45 316
13542.55 298
13543.65 294
13544.75 282
13545.85 327
13546.95 277
13548.05 309
13549.15 308
13550.25 297
13551.35 272
13552.45 251
13553.55 293
13554.65 295
13555.75 275
13556.85 256
13557.95 277
13559.05 280
13560.15 279
13561.25 271
13562.35 277
13563.45 246
13564.55 289
13565.65 275
13566.75 288
13567.85 232
13568.95 262
13570.05 224
13571.15 259
13572.25 280
13573.35 236
13574.45 262
13575.55 260
13576.65 281
13577.75 276
13578.85 303
13579.95 266
13581.06 299
13582.16 273
13583.26 260
13584.36 283
13585.46 278
13586.56 277
13587.66 240
13588.76 275
13589.86 249
13590.97 237
13592.07 256
13593.17 266
13594.27 272
13595.37 272
13596.47 251
13597.57 301
13598.68 261
13599.78 266
13600.88 286
13601.98 293
13603.08 265
13604.19 260
13605.29 303
13606.39 292
13607.49 280
13608.59 251
13609.70 271
13610.80 257
13611.90 278
13613.00 263
13614.10 303
13615.21 287
13616.31 284
13617.41 288
13618.51 310
13619.62 271
13620.72 285
13621.82 270
13622.92 255
13624.03 278
13625.13 242
13626.23 283
13627.33 275
13628.44 292
13629.54 265
13630.64 255
13631.75 283
13632.85 286
13633.95 298
13635.06 290
13636.16 291
13637.26 264
13638.36 299
13639.47 268
13640.57 274
13641.67 273
13642.78 317
13643.88 257
13644.99 265
13646.09 249
13647.19 284
13648.30 258
13649.40 260
13650.50 249
13651.61 228
13652.71 277
13653.81 241
13654.92 243
13656.02 247
13657.13 248
13658.23 249
13659.33 247
13660.44 203
13661.54 202
13662.65 222
13663.75 230
13664.86 272
13665.96 248
13667.06 242
13668.17 260
13669.27 258
13670.38 251
13671.48 260
13672.59 251
13673.69 220
13674.80 256
13675.90 258
13677.01 231
13678.11 238
13679.22 229
13680.32 258
13681.43 224
13682.53 257
13683.64 257
13684.74 268
13685.85 249
13686.95 249
13688.06 247
13689.16 249
13690.27 272
13691.37 230
13692.48 262
13693.58 260
13694.69 275
13695.79 261
13696.90 252
13698.01 241
13699.11 268
13700.22 295
13701.32 264
13702.43 275
13703.54 262
13704.64 262
13705.75 277
13706.85 292
13707.96 274
13709.07 273
13710.17 241
13711.28 284
13712.38 266
13713.49 261
13714.60 265
13715.70 276
13716.81 257
13717.92 263
13719.02 242
13720.13 292
13721.24 262
13722.34 268
13723.45 294
13724.56 273
13725.66 283
13726.77 298
13727.88 301
13728.98 306
13730.09 319
13731.20 289
13732.30 310
13733.41 314
13734.52 336
13735.63 329
13736.73 340
13737.84 342
13738.95 358
13740.05 373
13741.16 362
13742.27 345
13743.38 356
13744.48 380
13745.59 352
13746.70 311
13747.81 337
13748.91 355
13750.02 362
13751.13 377
13752.24 368
13753.35 378
13754.45 394
13755.56 374
13756.67 402
13757.78 415
13758.89 462
13759.99 417
13761.10 438
13762.21 407
13763.32 432
13764.43 450
13765.54 450
13766.64 454
13767.75 460
13768.86 498
13769.97 568
13771.08 555
13772.19 562
13773.30 613
13774.40 652
13775.51 678
13776.62 691
13777.73 750
13778.84 721
13779.95 799
13781.06 775
13782.17 667
13783.28 644
13784.39 593
13785.49 577
13786.60 595
13787.71 538
13788.82 509
13789.93 446
13791.04 441
13792.15 451
13793.26 363
13794.37 382
13795.48 382
13796.59 374
13797.70 366
13798.81 356
13799.92 360
13801.03 359
13802.14 340
13803.25 352
13804.36 354
13805.47 360
13806.58 363
13807.69 393
13808.80 393
13809.91 352
13811.02 355
13812.13 373
13813.24 394
13814.35 342
13815.46 335
13816.57 339
13817.68 348
13818.79 342
13819.90 352
13821.01 312
13822.12 337
13823.23 322
13824.34 378
13825.46 325
13826.57 316
13827.68 329
13828.79 304
13829.90 297
13831.01 302
13832.12 320
13833.23 301
13834.34 297
13835.45 303
13836.57 290
13837.68 275
13838.79 341
13839.90 296
13841.01 288
13842.12 307
13843.23 346
13844.35 332
13845.46 277
13846.57 266
13847.68 294
13848.79 301
13849.90 274
13851.02 295
13852.13 323
13853.24 304
13854.35 270
13855.46 265
13856.58 278
13857.69 312
13858.80 324
13859.91 313
13861.02 326
13862.14 303
13863.25 317
13864.36 323
13865.47 344
13866.59 319
13867.70 358
13868.81 360
13869.92 375
13871.04 302
13872.15 324
13873.26 324
13874.38 354
13875.49 364
13876.60 351
13877.71 355
13878.83 335
13879.94 339
13881.05 343
13882.17 322
13883.28 340
13884.39 316
13885.51 316
13886.62 306
13887.73 296
13888.85 327
13889.96 280
13891.07 307
13892.19 341
13893.30 306
13894.41 325
13895.53 330
13896.64 332
13897.75 324
13898.87 359
13899.98 320
13901.10 336
13902.21 341
13903.32 362
13904.44 356
13905.55 356
13906.67 373
13907.78 342
13908.89 351
13910.01 323
13911.12 322
13912.24 309
13913.35 315
13914.47 314
13915.58 317
13916.69 311
13917.81 295
13918.92 292
13920.04 280
13921.15 306
13922.27 298
13923.38 256
13924.50 269
13925.61 260
13926.73 290
13927.84 295
13928.96 303
13930.07 329
13931.19 323
13932.30 308
13933.42 316
13934.53 300
13935.65 287
13936.76 280
13937.88 313
13938.99 293
13940.11 291
13941.22 300
13942.34 291
13943.45 307
13944.57 288
13945.69 260
13946.80 312
13947.92 280
13949.03 297
13950.15 294
13951.27 291
13952.38 299
13953.50 275
13954.61 261
13955.73 282
13956.85 304
13957.96 270
13959.08 273
13960.19 309
13961.31 271
13962.43 276
13963.54 283
13964.66 296
13965.78 306
13966.89 276
13968.01 296
13969.13 301
13970.24 297
13971.36 269
13972.48 313
13973.59 286
13974.71 270
13975.83 257
13976.94 247
13978.06 295
13979.18 273
13980.29 263
13981.41 270
13982.53 274
13983.64 285
13984.76 300
13985.88 306
13987.00 313
13988.11 281
13989.23 261
13990.35 285
13991.47 275
13992.58 255
13993.70 262
13994.82 261
13995.94 298
13997.05 303
13998.17 265
13999.29 299
14000.41 316
14001.53 291
14002.64 286
14003.76 275
14004.88 296
14006.00 308
14007.12 290
14008.23 278
14009.35 295
14010.47 268
14011.59 278
14012.71 292
14013.83 304
14014.94 267
14016.06 330
14017.18 281
14018.30 291
14019.42 270
14020.54 343
14021.66 342
14022.77 343
14023.89 307
14025.01 320
14026.13 360
14027.25 335
14028.37 329
14029.49 297
14030.61 329
14031.73 330
14032.84 331
14033.96 308
14035.08 299
14036.20 289
14037.32 305
14038.44 321
14039.56 275
14040.68 299
14041.80 285
14042.92 284
14044.04 286
14045.16 263
14046.28 279
14047.40 275
14048.52 262
14049.64 289
14050.76 280
14051.88 274
14053.00 288
14054.12 292
14055.24 291
14056.36 284
14057.48 306
14058.60 305
14059.72 280
14060.84 286
14061.96 275
14063.08 254
14064.20 272
14065.32 306
14066.44 293
14067.56 263
14068.68 306
14069.80 263
14070.92 307
14072.04 300
14073.16 303
14074.28 288
14075.40 318
14076.53 306
14077.65 273
14078.77 313
14079.89 299
14081.01 300
14082.13 314
14083.25 344
14084.37 311
14085.49 314
14086.62 326
14087.74 306
14088.86 351
14089.98 358
14091.10 328
14092.22 353
14093.34 339
14094.47 335
14095.59 385
14096.71 319
14097.83 371
14098.95 371
14100.07 398
14101.20 429
14102.32 406
14103.44 407
14104.56 390
14105.68 425
14106.81 398
14107.93 388
14109.05 373
14110.17 359
14111.30 373
14112.42 326
14113.54 341
14114.66 356
14115.78 319
14116.91 334
14118.03 286
14119.15 314
14120.28 302
14121.40 320
14122.52 281
14123.64 277
14124.77 282
14125.89 293
14127.01 275
14128.13 305
14129.26 270
14130.38 266
14131.50 277
14132.63 286
14133.75 269
14134.87 229
14136.00 261
14137.12 269
14138.24 256
14139.37 223
14140.49 262
14141.61 240
14142.74 274
14143.86 268
14144.98 277
14146.11 254
14147.23 249
14148.36 240
14149.48 254
14150.60 258
14151.73 245
14152.85 267
14153.98 298
14155.10 274
14156.22 230
14157.35 222
14158.47 247
14159.60 216
14160.72 234
14161.84 273
14162.97 265
14164.09 261
14165.22 246
14166.34 231
14167.47 252
14168.59 222
14169.72 253
14170.84 251
14171.96 240
14173.09 221
14174.21 258
14175.34 238
14176.46 236
14177.59 253
14178.71 274
14179.84 236
14180.96 253
14182.09 286
14183.21 247
14184.34 229
14185.46 249
14186.59 245
14187.72 231
14188.84 223
14189.97 218
14191.09 234
14192.22 233
14193.34 265
14194.47 212
14195.59 228
14196.72 235
14197.85 238
14198.97 243
14200.10 236
14201.22 210
14202.35 231
14203.47 247
14204.60 236
14205.73 221
14206.85 209
14207.98 264
14209.10 223
14210.23 247
14211.36 220
14212.48 252
14213.61 216
14214.74 230
14215.86 216
14216.99 239
14218.12 235
14219.24 226
14220.37 199
14221.50 220
14222.62 229
14223.75 231
14224.88 237
14226.00 213
14227.13 225
14228.26 220
14229.38 233
14230.51 223
14231.64 222
14232.76 220
14233.89 221
14235.02 202
14236.15 225
14237.27 188
14238.40 224
14239.53 226
14240.66 208
14241.78 213
14242.91 189
14244.04 218
14245.17 216
14246.29 221
14247.42 191
14248.55 206
14249.68 216
14250.80 202
14251.93 208
14253.06 187
14254.19 190
14255.32 177
14256.44 217
14257.57 217
14258.70 215
14259.83 187
14260.96 227
14262.09 215
14263.21 197
14264.34 202
14265.47 215
14266.60 167
14267.73 179
14268.86 198
14269.98 206
14271.11 180
14272.24 189
14273.37 219
14274.50 193
14275.63 197
14276.76 181
14277.89 205
14279.01 193
14280.14 223
14281.27 218
14282.40 212
14283.53 196
14284.66 228
14285.79 216
14286.92 191
14288.05 156
14289.18 156
14290.31 188
14291.44 177
14292.57 182
14293.70 175
14294.82 196
14295.95 177
14297.08 166
14298.21 175
14299.34 201
14300.47 193
14301.60 183
14302.73 196
14303.86 192
14304.99 163
14306.12 181
14307.25 215
14308.38 173
14309.51 182
14310.64 179
14311.77 194
14312.90 187
14314.03 168
14315.16 178
14316.30 205
14317.43 186
14318.56 181
14319.69 171
14320.82 182
14321.95 177
14323.08 183
14324.21 190
14325.34 177
14326.47 195
14327.60 174
14328.73 173
14329.86 188
14330.99 179
14332.13 170
14333.26 186
14334.39 169
14335.52 197
14336.65 179
14337.78 182
14338.91 179
14340.04 166
14341.18 203
14342.31 183
14343.44 181
14344.57 178
14345.70 187
14346.83 185
14347.97 210
14349.10 195
14350.23 179
14351.36 193
14352.49 184
14353.62 174
14354.76 175
14355.89 168
14357.02 186
14358.15 173
14359.28 141
14360.42 193
14361.55 230
14362.68 185
14363.81 185
14364.95 183
14366.08 163
14367.21 157
14368.34 185
14369.48 182
14370.61 163
14371.74 172
14372.87 156
14374.01 150
14375.14 184
14376.27 175
14377.40 187
14378.54 211
14379.67 195
14380.80 159
14381.94 160
14383.07 168
14384.20 186
14385.34 174
14386.47 165
14387.60 159
14388.74 169
14389.87 178
14391.00 190
14392.14 191
14393.27 187
14394.40 197
14395.54 203
14396.67 197
14397.80 174
14398.94 216
14400.07 194
14401.20 170
14402.34 192
14403.47 193
14404.61 164
14405.74 166
14406.87 200
14408.01 171
14409.14 196
14410.28 204
14411.41 203
14412.55 189
14413.68 168
14414.81 198
14415.95 174
14417.08 193
14418.22 191
14419.35 175
14420.49 205
14421.62 198
14422.76 163
14423.89 174
14425.02 197
14426.16 183
14427.29 186
14428.43 161
14429.56 190
14430.70 194
14431.83 182
14432.97 189
14434.10 197
14435.24 187
14436.37 184
14437.51 199
14438.64 184
14439.78 177
14440.92 205
14442.05 198
14443.19 173
14444.32 180
14445.46 193
14446.59 174
14447.73 159
14448.86 183
14450.00 205
14451.14 204
14452.27 176
14453.41 174
14454.54 176
14455.68 200
14456.82 199
14457.95 184
14459.09 195
14460.22 192
14461.36 172
14462.50 169
14463.63 179
14464.77 170
14465.90 203
14467.04 191
14468.18 166
14469.31 175
14470.45 186
14471.59 230
14472.72 186
14473.86 168
14475.00 179
14476.13 206
14477.27 200
14478.41 155
14479.54 178
14480.68 168
14481.82 200
14482.96 194
14484.09 190
14485.23 203
14486.37 188
14487.50 202
14488.64 172
14489.78 206
14490.92 183
14492.05 173
14493.19 185
14494.33 153
14495.47 158
14496.60 176
14497.74 188
14498.88 167
14500.02 165
14501.15 187
14502.29 158
14503.43 195
14504.57 153
14505.70 177
14506.84 187
14507.98 169
14509.12 184
14510.26 175
14511.39 166
14512.53 188
14513.67 190
14514.81 157
14515.95 153
14517.09 176
14518.22 175
14519.36 192
14520.50 171
14521.64 163
14522.78 193
14523.92 200
14525.06 175
14526.19 186
14527.33 177
14528.47 201
14529.61 206
14530.75 182
14531.89 155
14533.03 149
14534.17 181
14535.31 187
14536.45 161
14537.58 140
14538.72 199
14539.86 172
14541.00 173
14542.14 165
14543.28 157
14544.42 157
14545.56 176
14546.70 182
14547.84 189
14548.98 177
14550.12 175
14551.26 187
14552.40 176
14553.54 170
14554.68 161
14555.82 183
14556.96 190
14558.10 187
14559.24 155
14560.38 169
14561.52 207
14562.66 196
14563.80 168
14564.94 183
14566.08 188
14567.22 198
14568.36 206
14569.50 179
14570.64 199
14571.78 178
14572.92 203
14574.06 171
14575.20 172
14576.34 153
14577.48 168
14578.62 172
14579.76 174
14580.91 212
14582.05 197
14583.19 185
14584.33 216
14585.47 208
14586.61 160
14587.75 185
14588.89 200
14590.03 214
14591.18 183
14592.32 199
14593.46 170
14594.60 211
14595.74 174
14596.88 190
14598.02 197
14599.17 198
14600.31 196
14601.45 199
14602.59 183
14603.73 175
14604.87 219
14606.02 199
14607.16 212
14608.30 185
14609.44 222
14610.58 200
14611.73 206
14612.87 186
14614.01 202
14615.15 198
14616.29 199
14617.44 192
14618.58 217
14619.72 213
14620.86 199
14622.01 210
14623.15 209
14624.29 239
14625.43 215
14626.58 222
14627.72 236
14628.86 238
14630.01 223
14631.15 242
14632.29 226
14633.43 220
14634.58 276
14635.72 283
14636.86 259
14638.01 281
14639.15 286
14640.29 255
14641.44 276
14642.58 294
14643.72 253
14644.87 247
14646.01 274
14647.15 265
14648.30 244
14649.44 234
14650.58 241
14651.73 210
14652.87 212
14654.01 195
14655.16 228
14656.30 211
14657.45 214
14658.59 214
14659.73 190
14660.88 204
14662.02 181
14663.17 168
14664.31 199
14665.45 194
14666.60 170
14667.74 207
14668.89 171
14670.03 173
14671.18 177
14672.32 185
14673.46 181
14674.61 224
14675.75 174
14676.90 174
14678.04 171
14679.19 164
14680.33 199
14681.48 189
14682.62 183
14683.77 163
14684.91 187
14686.06 195
14687.20 182
14688.35 169
14689.49 202
14690.64 203
14691.78 157
14692.93 166
14694.07 165
14695.22 194
14696.36 161
14697.51 181
14698.65 170
14699.80 199
14700.95 204
14702.09 159
14703.24 176
14704.38 170
14705.53 167
14706.67 167
14707.82 178
14708.97 161
14710.11 155
14711.26 171
14712.40 165
14713.55 171
14714.70 178
14715.84 178
14716.99 184
14718.13 160
14719.28 180
14720.43 151
14721.57 145
14722.72 182
14723.87 180
14725.01 164
14726.16 178
14727.31 145
14728.45 156
14729.60 172
14730.75 159
14731.89 195
14733.04 180
14734.19 187
14735.33 134
14736.48 184
14737.63 178
14738.77 190
14739.92 163
14741.07 179
14742.22 157
14743.36 167
14744.51 184
14745.66 176
14746.80 172
14747.95 176
14749.10 202
14750.25 185
14751.39 173
14752.54 193
14753.69 183
14754.84 168
14755.99 162
14757.13 164
14758.28 157
14759.43 174
14760.58 133
14761.72 157
14762.87 159
14764.02 174
14765.17 176
14766.32 198
14767.47 166
14768.61 162
14769.76 174
14770.91 166
14772.06 155
14773.21 159
14774.36 184
14775.50 190
14776.65 173
14777.80 163
14778.95 160
14780.10 189
14781.25 203
14782.40 181
14783.54 190
14784.69 190
14785.84 185
14786.99 187
14788.14 180
14789.29 180
14790.44 210
14791.59 175
14792.74 188
14793.89 182
14795.03 173
14796.18 173
14797.33 192
14798.48 207
14799.63 213
14800.78 203
14801.93 205
14803.08 212
14804.23 201
14805.38 212
14806.53 207
14807.68 211
14808.83 184
14809.98 197
14811.13 201
14812.28 211
14813.43 206
14814.58 207
14815.73 233
14816.88 209
14818.03 196
14819.18 188
14820.33 192
14821.48 187
14822.63 200
14823.78 192
14824.93 208
14826.08 214
14827.23 196
14828.38 208
14829.53 199
14830.68 215
14831.83 193
14832.98 186
14834.14 178
14835.29 172
14836.44 173
14837.59 179
14838.74 184
14839.89 203
14841.04 167
14842.19 179
14843.34 182
14844.49 177
14845.65 177
14846.80 160
14847.95 177
14849.10 159
14850.25 174
14851.40 163
14852.55 167
14853.71 187
14854.86 157
14856.01 144
14857.16 161
14858.31 175
14859.46 174
14860.62 157
14861.77 168
14862.92 156
14864.07 156
14865.22 144
14866.38 155
14867.53 167
14868.68 149
14869.83 161
14870.98 152
14872.14 148
14873.29 143
14874.44 158
14875.59 147
14876.75 131
14877.90 142
14879.05 154
14880.20 135
14881.36 123
14882.51 159
14883.66 140
14884.81 136
14885.97 141
14887.12 155
14888.27 151
14889.42 135
14890.58 141
14891.73 141
14892.88 149
14894.04 139
14895.19 154
14896.34 149
14897.50 144
14898.65 150
14899.80 171
14900.96 151
14902.11 129
14903.26 145
14904.42 168
14905.57 163
14906.72 150
14907.88 143
14909.03 180
14910.18 167
14911.34 145
14912.49 144
14913.65 168
14914.80 170
14915.95 166
14917.11 175
14918.26 134
14919.42 129
14920.57 172
14921.72 153
14922.88 147
14924.03 140
14925.19 158
14926.34 167
14927.50 164
14928.65 149
14929.81 154
14930.96 174
14932.11 154
14933.27 168
14934.42 161
14935.58 163
14936.73 146
14937.89 163
14939.04 126
14940.20 143
14941.35 128
14942.51 146
14943.66 147
14944.82 131
14945.97 127
14947.13 128
14948.28 154
14949.44 136
14950.59 165
14951.75 139
14952.90 140
14954.06 150
14955.22 156
14956.37 150
14957.53 140
14958.68 111
14959.84 130
14960.99 135
14962.15 181
14963.30 158
14964.46 128
14965.62 146
14966.77 162
14967.93 148
14969.08 138
14970.24 129
14971.40 136
14972.55 152
14973.71 183
14974.86 144
14976.02 121
14977.18 138
14978.33 158
14979.49 155
14980.65 137
14981.80 159
14982.96 146
14984.12 153
14985.27 144
14986.43 129
14987.59 137
14988.74 165
14989.90 145
14991.06 128
14992.21 142
14993.37 136
14994.53 160
14995.68 155
14996.84 126
14998.00 126
14999.16 159
15000.31 141
15001.47 115
15002.63 116
15003.79 141
15004.94 143
15006.10 142
15007.26 135
15008.42 105
15009.57 118
15010.73 129
15011.89 139
15013.05 156
15014.20 135
15015.36 121
15016.52 154
15017.68 122
15018.83 114
15019.99 130
15021.15 122
15022.31 122
15023.47 151
15024.63 140
15025.78 124
15026.94 147
15028.10 129
15029.26 127
15030.42 157
15031.58 138
15032.73 124
15033.89 120
15035.05 132
15036.21 137
15037.37 115
15038.53 115
15039.69 120
15040.84 138
15042.00 125
15043.16 143
15044.32 132
15045.48 138
15046.64 134
15047.80 115
15048.96 116
15050.12 133
15051.28 141
15052.43 121
15053.59 128
15054.75 126
15055.91 109
15057.07 133
15058.23 161
15059.39 144
15060.55 114
15061.71 117
15062.87 134
15064.03 114
15065.19 126
15066.35 131
15067.51 129
15068.67 144
15069.83 139
15070.99 166
15072.15 119
15073.31 121
15074.47 114
15075.63 146
15076.79 141
15077.95 133
15079.11 149
15080.27 135
15081.43 108
15082.59 109
15083.75 122
15084.91 131
15086.07 147
15087.23 118
15088.39 125
15089.55 109
15090.71 118
15091.88 132
15093.04 168
15094.20 134
15095.36 134
15096.52 130
15097.68 130
15098.84 127
15100.00 146
15101.16 127
15102.32 143
15103.49 121
15104.65 114
15105.81 134
15106.97 150
15108.13 129
15109.29 119
15110.45 137
15111.61 125
15112.78 159
15113.94 137
15115.10 131
15116.26 114
15117.42 120
15118.58 144
15119.75 134
15120.91 134
15122.07 125
15123.23 126
15124.39 111
15125.56 132
15126.72 108
15127.88 124
15129.04 144
15130.21 148
15131.37 120
15132.53 128
15133.69 134
15134.85 133
15136.02 131
15137.18 127
15138.34 123
15139.50 126
15140.67 164
15141.83 171
15142.99 129
15144.16 131
15145.32 161
15146.48 133
15147.64 137
15148.81 125
15149.97 143
15151.13 126
15152.30 121
15153.46 118
15154.62 139
15155.79 132
15156.95 131
15158.11 144
15159.28 121
15160.44 140
15161.60 143
15162.77 149
15163.93 145
15165.09 165
15166.26 142
15167.42 137
15168.58 119
15169.75 137
15170.91 131
15172.08 158
15173.24 145
15174.40 144
15175.57 146
15176.73 136
15177.90 148
15179.06 139
15180.22 150
15181.39 150
15182.55 164
15183.72 138
15184.88 170
15186.05 132
15187.21 153
15188.37 144
15189.54 145
15190.70 143
15191.87 142
15193.03 155
15194.20 165
15195.36 165
15196.53 152
15197.69 159
15198.86 161
15200.02 162
15201.19 153
15202.35 191
15203.52 165
15204.68 177
15205.85 150
15207.01 161
15208.18 137
15209.34 151
15210.51 173
15211.67 158
15212.84 150
15214.00 144
15215.17 167
15216.33 122
15217.50 192
15218.67 142
15219.83 157
15221.00 148
15222.16 158
15223.33 140
15224.50 164
15225.66 159
15226.83 165
15227.99 180
15229.16 143
15230.33 164
15231.49 170
15232.66 165
15233.82 142
15234.99 165
15236.16 165
15237.32 186
15238.49 170
15239.66 197
15240.82 193
15241.99 201
15243.16 209
15244.32 177
15245.49 180
15246.66 156
15247.82 185
15248.99 172
15250.16 183
15251.32 157
15252.49 162
15253.66 171
15254.82 174
15255.99 149
15257.16 132
15258.32 154
15259.49 176
15260.66 135
15261.83 134
15262.99 142
15264.16 160
15265.33 123
15266.50 148
15267.66 142
15268.83 129
15270.00 143
15271.17 132
15272.33 151
15273.50 148
15274.67 161
15275.84 129
15277.01 131
15278.17 125
15279.34 144
15280.51 120
15281.68 127
15282.85 141
15284.01 130
15285.18 157
15286.35 110
15287.52 150
15288.69 140
15289.86 135
15291.02 126
15292.19 167
15293.36 118
15294.53 136
15295.70 132
15296.87 147
15298.03 123
15299.20 143
15300.37 127
15301.54 144
15302.71 108
15303.88 120
15305.05 125
15306.22 136
15307.39 113
15308.56 97
15309.72 131
15310.89 146
15312.06 142
15313.23 114
15314.40 120
15315.57 146
15316.74 140
15317.91 165
15319.08 157
15320.25 147
15321.42 154
15322.59 134
15323.76 123
15324.93 145
15326.10 113
15327.27 125
15328.44 124
15329.61 126
15330.78 126
15331.95 153
15333.12 146
15334.29 147
15335.46 158
15336.63 152
15337.80 141
15338.97 118
15340.14 143
15341.31 148
15342.48 168
15343.65 136
15344.82 159
15345.99 142
15347.16 132
15348.33 121
15349.50 143
15350.67 147
15351.84 140
15353.01 149
15354.18 134
15355.36 121
15356.53 138
15357.70 143
15358.87 161
15360.04 161
15361.21 159
15362.38 152
15363.55 140
15364.72 147
15365.90 125
15367.07 159
15368.24 166
15369.41 144
15370.58 134
15371.75 161
15372.92 170
15374.10 150
15375.27 120
15376.44 140
15377.61 149
15378.78 145
15379.95 154
15381.13 133
15382.30 157
15383.47 147
15384.64 166
15385.81 144
15386.99 166
15388.16 142
15389.33 148
15390.50 187
15391.68 153
15392.85 159
15394.02 164
15395.19 181
15396.36 147
15397.54 153
15398.71 161
15399.88 161
15401.05 161
15402.23 151
15403.40 139
15404.57 120
15405.75 149
15406.92 163
15408.09 161
15409.26 151
15410.44 153
15411.61 131
15412.78 119
15413.96 120
15415.13 151
15416.30 120
15417.48 139
15418.65 130
15419.82 163
15421.00 133
15422.17 134
15423.34 141
15424.52 151
15425.69 132
15426.86 141
15428.04 158
15429.21 146
15430.39 164
15431.56 119
15432.73 138
15433.91 154
15435.08 145
15436.25 142
15437.43 156
15438.60 132
15439.78 120
15440.95 108
15442.13 143
15443.30 112
15444.47 140
15445.65 142
15446.82 139
15448.00 133
15449.17 140
15450.35 140
15451.52 161
15452.70 133
15453.87 138
15455.04 132
15456.22 108
15457.39 127
15458.57 112
15459.74 130
15460.92 143
15462.09 146
15463.27 133
15464.44 141
15465.62 128
15466.79 105
15467.97 136
15469.14 129
15470.32 129
15471.49 129
15472.67 140
15473.85 136
15475.02 111
15476.20 115
15477.37 137
15478.55 146
15479.72 151
15480.90 129
15482.07 121
15483.25 135
15484.43 116
15485.60 150
15486.78 134
15487.95 137
15489.13 137
15490.31 168
15491.48 120
15492.66 160
15493.83 121
15495.01 166
15496.19 134
15497.36 151
15498.54 146
15499.72 159
15500.89 135
15502.07 114
15503.25 151
15504.42 136
15505.60 141
15506.78 144
15507.95 161
15509.13 115
15510.31 111
15511.48 142
15512.66 142
15513.84 130
15515.01 154
15516.19 137
15517.37 121
15518.54 142
15519.72 135
15520.90 130
15522.08 125
15523.25 137
15524.43 150
15525.61 170
15526.79 130
15527.96 128
15529.14 127
15530.32 153
15531.50 119
15532.67 157
15533.85 162
15535.03 135
15536.21 156
15537.38 132
15538.56 150
15539.74 138
15540.92 156
15542.10 148
15543.27 143
15544.45 163
15545.63 129
15546.81 120
15547.99 162
15549.17 134
15550.34 129
15551.52 132
15552.70 124
15553.88 139
15555.06 142
15556.24 115
15557.41 127
15558.59 153
15559.77 141
15560.95 134
15562.13 115
15563.31 142
15564.49 152
15565.67 173
15566.84 137
15568.02 137
15569.20 149
15570.38 164
15571.56 131
15572.74 132
15573.92 162
15575.10 171
15576.28 151
15577.46 133
15578.64 145
15579.82 151
15581.00 169
15582.18 148
15583.35 165
15584.53 141
15585.71 153
15586.89 157
15588.07 147
15589.25 136
15590.43 161
15591.61 160
15592.79 150
15593.97 157
15595.15 144
15596.33 170
15597.51 183
15598.69 161
15599.87 150
15601.05 171
15602.23 166
15603.41 175
15604.59 162
15605.78 167
15606.96 172
15608.14 173
15609.32 159
15610.50 178
15611.68 157
15612.86 166
15614.04 198
15615.22 218
15616.40 190
15617.58 168
15618.76 225
15619.94 205
15621.12 178
15622.31 193
15623.49 171
15624.67 226
15625.85 191
15627.03 200
15628.21 197
15629.39 181
15630.57 173
15631.76 192
15632.94 184
15634.12 219
15635.30 200
15636.48 192
15637.66 203
15638.85 211
15640.03 214
15641.21 194
15642.39 206
15643.57 240
15644.75 223
15645.94 191
15647.12 200
15648.30 201
15649.48 223
15650.66 232
15651.85 235
15653.03 209
15654.21 221
15655.39 229
15656.58 259
15657.76 233
15658.94 225
15660.12 233
15661.31 212
15662.49 245
15663.67 231
15664.85 250
15666.04 250
15667.22 230
15668.40 209
15669.58 234
15670.77 208
15671.95 224
15673.13 214
15674.32 227
15675.50 241
15676.68 213
15677.87 213
15679.05 228
15680.23 225
15681.42 249
15682.60 186
15683.78 187
15684.97 216
15686.15 172
15687.33 187
15688.52 203
15689.70 227
15690.88 192
15692.07 209
15693.25 210
15694.44 181
15695.62 186
15696.80 204
15697.99 199
15699.17 191
15700.35 179
15701.54 206
15702.72 207
15703.91 194
15705.09 207
15706.28 183
15707.46 228
15708.64 210
15709.83 201
15711.01 190
15712.20 195
15713.38 200
15714.57 216
15715.75 215
15716.94 197
15718.12 243
15719.31 253
15720.49 229
15721.67 224
15722.86 218
15724.04 226
15725.23 229
15726.41 225
15727.60 198
15728.78 207
15729.97 213
15731.15 241
15732.34 219
15733.53 225
15734.71 238
15735.90 237
15737.08 223
15738.27 245
15739.45 221
15740.64 227
15741.82 225
15743.01 229
15744.19 198
15745.38 218
15746.57 249
15747.75 209
15748.94 207
15750.12 217
15751.31 225
15752.50 229
15753.68 245
15754.87 243
15756.05 257
15757.24 258
15758.43 259
15759.61 263
15760.80 248
15761.99 237
15763.17 245
15764.36 270
15765.54 279
15766.73 260
15767.92 251
15769.10 219
15770.29 215
15771.48 244
15772.66 218
15773.85 261
15775.04 267
15776.22 230
15777.41 224
15778.60 218
15779.79 228
15780.97 226
15782.16 234
15783.35 222
15784.53 263
15785.72 243
15786.91 197
15788.10 202
15789.28 204
15790.47 228
15791.66 228
15792.85 226
15794.03 217
15795.22 209
15796.41 196
15797.60 220
15798.78 190
15799.97 190
15801.16 207
15802.35 218
15803.54 198
15804.72 185
15805.91 179
15807.10 195
15808.29 167
15809.48 165
15810.66 199
15811.85 185
15813.04 175
15814.23 194
15815.42 190
15816.61 164
15817.79 187
15818.98 198
15820.17 206
15821.36 170
15822.55 178
15823.74 171
15824.93 158
15826.11 159
15827.30 184
15828.49 180
15829.68 186
15830.87 188
15832.06 189
15833.25 176
15834.44 150
15835.63 178
15836.82 180
15838.00 157
15839.19 152
15840.38 191
15841.57 192
15842.76 178
15843.95 173
15845.14 164
15846.33 196
15847.52 218
15848.71 190
15849.90 152
15851.09 163
15852.28 164
15853.47 179
15854.66 175
15855.85 171
15857.04 165
15858.23 199
15859.42 195
15860.61 162
15861.80 173
15862.99 182
15864.18 177
15865.37 152
15866.56 182
15867.75 195
15868.94 180
15870.13 184
15871.32 179
15872.51 177
15873.70 166
15874.89 197
15876.08 215
15877.27 164
15878.46 167
15879.66 183
15880.85 219
15882.04 171
15883.23 189
15884.42 180
15885.61 201
15886.80 208
15887.99 178
15889.18 198
15890.37 163
15891.57 208
15892.76 160
15893.95 176
15895.14 187
15896.33 188
15897.52 197
15898.71 211
15899.91 185
15901.10 191
15902.29 177
15903.48 207
15904.67 178
15905.86 195
15907.06 207
15908.25 193
15909.44 208
15910.63 227
15911.82 240
15913.02 176
15914.21 214
15915.40 180
15916.59 224
15917.78 208
15918.98 196
15920.17 195
15921.36 187
15922.55 199
15923.75 180
15924.94 203
15926.13 195
15927.32 188
15928.52 183
15929.71 209
15930.90 206
15932.09 219
15933.29 202
15934.48 241
15935.67 192
15936.87 221
15938.06 226
15939.25 234
15940.44 182
15941.64 214
15942.83 207
15944.02 194
15945.22 213
15946.41 182
15947.60 208
15948.80 181
15949.99 193
15951.18 181
15952.38 166
15953.57 207
15954.77 173
15955.96 180
15957.15 176
15958.35 145
15959.54 157
15960.73 162
15961.93 155
15963.12 152
15964.32 150
15965.51 157
15966.70 151
15967.90 162
15969.09 149
15970.29 176
15971.48 157
15972.67 174
15973.87 161
15975.06 147
15976.26 164
15977.45 171
15978.65 165
15979.84 162
15981.04 152
15982.23 146
15983.43 165
15984.62 155
15985.81 143
15987.01 125
15988.20 163
15989.40 126
15990.59 143
15991.79 152
15992.98 136
15994.18 135
15995.37 162
15996.57 128
15997.76 136
15998.96 115
16000.16 132
16001.35 135
16002.55 120
16003.74 130
16004.94 136
16006.13 142
16007.33 129
16008.52 132
16009.72 145
16010.92 146
16012.11 135
16013.31 152
16014.50 153
16015.70 136
16016.89 130
16018.09 145
16019.29 154
16020.48 129
16021.68 126
16022.87 125
16024.07 143
16025.27 122
16026.46 149
16027.66 126
16028.86 146
16030.05 151
16031.25 158
16032.45 156
16033.64 139
16034.84 134
16036.04 145
16037.23 128
16038.43 131
16039.63 143
16040.82 146
16042.02 164
16043.22 128
16044.41 162
16045.61 128
16046.81 138
16048.00 128
16049.20 151
16050.40 142
16051.60 135
16052.79 128
16053.99 134
16055.19 150
16056.39 145
16057.58 148
16058.78 134
16059.98 133
16061.18 136
16062.37 151
16063.57 132
16064.77 125
16065.97 106
16067.16 167
16068.36 141
16069.56 157
16070.76 119
16071.96 128
16073.15 130
16074.35 110
16075.55 128
16076.75 111
16077.95 119
16079.14 149
16080.34 150
16081.54 122
16082.74 105
16083.94 125
16085.14 139
16086.34 123
16087.53 118
16088.73 113
16089.93 141
16091.13 137
16092.33 117
16093.53 116
16094.73 117
16095.93 137
16097.12 146
16098.32 156
16099.52 127
16100.72 140
16101.92 109
16103.12 158
16104.32 123
16105.52 97
16106.72 119
16107.92 128
16109.12 133
16110.32 107
16111.52 127
16112.71 118
16113.91 126
16115.11 89
16116.31 156
16117.51 122
16118.71 121
16119.91 110
16121.11 123
16122.31 119
16123.51 109
16124.71 116
16125.91 105
16127.11 108
16128.31 123
16129.51 135
16130.71 126
16131.91 108
16133.11 104
16134.31 125
16135.51 107
16136.71 112
16137.92 120
16139.12 116
16140.32 109
16141.52 137
16142.72 106
16143.92 122
16145.12 105
16146.32 120
16147.52 110
16148.72 91
16149.92 100
16151.12 117
16152.32 128
16153.53 102
16154.73 120
16155.93 123
16157.13 127
16158.33 120
16159.53 139
16160.73 117
16161.93 116
16163.14 114
16164.34 133
16165.54 131
16166.74 101
16167.94 122
16169.14 139
16170.34 118
16171.55 118
16172.75 105
16173.95 105
16175.15 129
16176.35 120
16177.56 128
16178.76 112
16179.96 132
16181.16 102
16182.36 132
16183.57 119
16184.77 105
16185.97 113
16187.17 126
16188.38 137
16189.58 127
16190.78 155
16191.98 111
16193.18 123
16194.39 107
16195.59 123
16196.79 117
16198.00 122
16199.20 122
16200.40 106
16201.60 131
16202.81 110
16204.01 119
16205.21 135
16206.42 144
16207.62 106
16208.82 133
16210.02 130
16211.23 142
16212.43 110
16213.63 127
16214.84 123
16216.04 116
16217.24 138
16218.45 139
16219.65 132
16220.86 118
16222.06 137
16223.26 122
16224.47 130
16225.67 110
16226.87 141
16228.08 115
16229.28 148
16230.49 128
16231.69 125
16232.89 125
16234.10 151
16235.30 131
16236.51 122
16237.71 138
16238.91 117
16240.12 147
16241.32 114
16242.53 137
16243.73 96
16244.94 155
16246.14 122
16247.34 141
16248.55 134
16249.75 127
16250.96 127
16252.16 139
16253.37 144
16254.57 129
16255.78 110
16256.98 116
16258.19 144
16259.39 150
16260.60 137
16261.80 134
16263.01 145
16264.21 111
16265.42 146
16266.62 131
16267.83 136
16269.03 142
16270.24 155
16271.45 133
16272.65 130
16273.86 131
16275.06 131
16276.27 145
16277.47 149
16278.68 151
16279.88 159
16281.09 167
16282.30 114
16283.50 139
16284.71 121
16285.91 171
16287.12 142
16288.33 147
16289.53 159
16290.74 163
16291.94 138
16293.15 134
16294.36 164
16295.56 160
16296.77 159
16297.98 138
16299.18 159
16300.39 156
16301.60 165
16302.80 157
16304.01 169
16305.22 169
16306.42 171
16307.63 160
16308.84 161
16310.04 137
16311.25 142
16312.46 150
16313.66 152
16314.87 165
16316.08 159
16317.29 175
16318.49 157
16319.70 166
16320.91 177
16322.11 153
16323.32 148
16324.53 137
16325.74 159
16326.94 145
16328.15 141
16329.36 158
16330.57 134
16331.77 110
16332.98 119
16334.19 128
16335.40 129
16336.61 121
16337.81 121
16339.02 110
16340.23 169
16341.44 99
16342.65 129
16343.85 123
16345.06 139
16346.27 129
16347.48 147
16348.69 121
16349.90 125
16351.10 113
16352.31 116
16353.52 130
16354.73 124
16355.94 130
16357.15 129
16358.35 154
16359.56 100
16360.77 103
16361.98 111
16363.19 148
16364.40 130
16365.61 127
16366.82 142
16368.03 128
16369.23 134
16370.44 106
16371.65 122
16372.86 97
16374.07 115
16375.28 110
16376.49 123
16377.70 103
16378.91 118
16380.12 136
16381.33 133
16382.54 94
16383.75 113
16384.96 107
16386.17 123
16387.38 111
16388.59 97
16389.80 120
16391.01 123
16392.22 135
16393.43 120
16394.64 121
16395.85 92
16397.06 137
16398.27 142
16399.48 129
16400.69 121
16401.90 132
16403.11 135
16404.32 111
16405.53 112
16406.74 133
16407.95 149
16409.16 103
16410.37 123
16411.58 123
16412.79 128
16414.00 121
16415.21 125
16416.42 131
16417.63 104
16418.85 102
16420.06 113
16421.27 129
16422.48 130
16423.69 112
16424.90 125
16426.11 109
16427.32 120
16428.53 110
16429.75 118
16430.96 114
16432.17 104
16433.38 124
16434.59 108
16435.80 116
16437.01 115
16438.23 121
16439.44 107
16440.65 117
16441.86 120
16443.07 106
16444.28 141
16445.50 99
16446.71 110
16447.92 100
16449.13 130
16450.34 133
16451.56 117
16452.77 96
16453.98 112
16455.19 118
16456.41 125
16457.62 131
16458.83 119
16460.04 112
16461.26 109
16462.47 125
16463.68 112
16464.89 124
16466.11 133
16467.32 127
16468.53 113
16469.74 128
16470.96 114
16472.17 114
16473.38 145
16474.60 134
16475.81 104
16477.02 109
16478.23 97
16479.45 104
16480.66 121
16481.87 104
16483.09 97
16484.30 86
16485.51 117
16486.73 102
16487.94 113
16489.15 118
16490.37 116
16491.58 92
16492.80 118
16494.01 113
16495.22 102
16496.44 118
16497.65 117
16498.86 115
16500.08 111
16501.29 82
16502.51 88
16503.72 114
16504.93 103
16506.15 93
16507.36 106
16508.58 107
16509.79 96
16511.01 107
16512.22 86
16513.43 101
16514.65 98
16515.86 112
16517.08 98
16518.29 97
16519.51 127
16520.72 115
16521.94 120
16523.15 88
16524.37 94
16525.58 114
16526.80 118
16528.01 107
16529.23 99
16530.44 73
16531.66 105
16532.87 131
16534.09 112
16535.30 114
16536.52 101
16537.73 104
16538.95 118
16540.16 91
16541.38 97
16542.59 116
16543.81 131
16545.02 122
16546.24 89
16547.46 99
16548.67 109
16549.89 98
16551.10 96
16552.32 131
16553.54 118
16554.75 111
16555.97 126
16557.18 84
16558.40 81
16559.62 100
16560.83 137
16562.05 103
16563.26 102
16564.48 79
16565.70 113
16566.91 108
16568.13 115
16569.35 109
16570.56 119
16571.78 129
16573.00 117
16574.21 114
16575.43 110
16576.65 115
16577.86 125
16579.08 117
16580.30 97
16581.51 101
16582.73 118
16583.95 127
16585.16 107
16586.38 118
16587.60 108
16588.82 140
16590.03 121
16591.25 102
16592.47 104
16593.68 104
16594.90 123
16596.12 118
16597.34 104
16598.55 105
16599.77 129
16600.99 120
16602.21 100
16603.43 90
16604.64 124
16605.86 99
16607.08 102
16608.30 105
16609.51 102
16610.73 118
16611.95 91
16613.17 113
16614.39 103
16615.60 96
16616.82 101
16618.04 107
16619.26 96
16620.48 105
16621.70 113
16622.91 124
16624.13 112
16625.35 127
16626.57 116
16627.79 96
16629.01 102
16630.23 108
16631.45 110
16632.66 111
16633.88 102
16635.10 124
16636.32 110
16637.54 102
16638.76 108
16639.98 98
16641.20 112
16642.42 90
16643.64 108
16644.85 94
16646.07 98
16647.29 103
16648.51 118
16649.73 116
16650.95 84
16652.17 113
16653.39 103
16654.61 104
16655.83 101
16657.05 96
16658.27 104
16659.49 106
16660.71 108
16661.93 140
16663.15 106
16664.37 91
16665.59 113
16666.81 109
16668.03 102
16669.25 109
16670.47 96
16671.69 120
16672.91 105
16674.13 73
16675.35 95
16676.57 85
16677.79 106
16679.01 94
16680.23 115
16681.45 96
16682.67 98
16683.89 97
16685.11 104
16686.34 102
16687.56 99
16688.78 90
16690.00 119
16691.22 132
16692.44 102
16693.66 93
16694.88 106
16696.10 115
16697.32 103
16698.55 88
16699.77 86
16700.99 121
16702.21 108
16703.43 130
16704.65 92
16705.87 99
16707.10 121
16708.32 119
16709.54 92
16710.76 105
16711.98 120
16713.20 120
16714.43 129
16715.65 117
16716.87 98
16718.09 76
16719.31 113
16720.54 120
16721.76 85
16722.98 99
16724.20 103
16725.42 138
16726.65 89
16727.87 105
16729.09 116
16730.31 121
16731.54 103
16732.76 112
16733.98 96
16735.20 90
16736.43 96
16737.65 108
16738.87 105
16740.09 90
16741.32 91
16742.54 116
16743.76 124
16744.99 105
16746.21 97
16747.43 107
16748.65 114
16749.88 107
16751.10 98
16752.32 99
16753.55 106
16754.77 110
16755.99 103
16757.22 118
16758.44 116
16759.66 128
16760.89 103
16762.11 96
16763.33 85
16764.56 100
16765.78 110
16767.01 112
16768.23 122
16769.45 103
16770.68 105
16771.90 108
16773.12 82
16774.35 87
16775.57 96
16776.80 104
16778.02 99
16779.25 101
16780.47 107
16781.69 118
16782.92 112
16784.14 114
16785.37 108
16786.59 103
16787.82 121
16789.04 86
16790.27 83
16791.49 78
16792.71 101
16793.94 105
16795.16 86
16796.39 112
16797.61 98
16798.84 121
16800.06 112
16801.29 117
16802.51 88
16803.74 90
16804.96 107
16806.19 109
16807.41 96
16808.64 114
16809.86 123
16811.09 101
16812.32 115
16813.54 99
16814.77 112
16815.99 103
16817.22 124
16818.44 90
16819.67 121
16820.89 108
16822.12 85
16823.35 105
16824.57 114
16825.80 123
16827.02 105
16828.25 113
16829.48 107
16830.70 101
16831.93 105
16833.15 119
16834.38 139
16835.61 103
16836.83 127
16838.06 141
16839.29 110
16840.51 110
16841.74 117
16842.96 120
16844.19 108
16845.42 101
16846.64 135
16847.87 132
16849.10 130
16850.32 131
16851.55 123
16852.78 118
16854.01 118
16855.23 103
16856.46 130
16857.69 124
16858.91 109
16860.14 113
16861.37 121
16862.59 120
16863.82 128
16865.05 148
16866.28 128
16867.50 128
16868.73 117
16869.96 143
16871.19 139
16872.41 138
16873.64 124
16874.87 159
16876.10 142
16877.33 123
16878.55 129
16879.78 134
16881.01 146
16882.24 163
16883.46 162
16884.69 171
16885.92 150
16887.15 168
16888.38 171
16889.61 159
16890.83 114
16892.06 130
16893.29 165
16894.52 156
16895.75 158
16896.98 140
16898.20 143
16899.43 106
16900.66 139
16901.89 141
16903.12 142
16904.35 139
16905.58 116
16906.80 133
16908.03 119
16909.26 130
16910.49 106
16911.72 110
16912.95 107
16914.18 96
16915.41 91
16916.64 121
16917.87 113
16919.10 120
16920.33 147
16921.55 101
16922.78 127
16924.01 131
16925.24 126
16926.47 106
16927.70 112
16928.93 104
16930.16 123
16931.39 87
16932.62 87
16933.85 109
16935.08 130
16936.31 100
16937.54 117
16938.77 110
16940.00 115
16941.23 126
16942.46 103
16943.69 105
16944.92 87
16946.15 102
16947.38 116
16948.61 112
16949.84 99
16951.07 108
16952.30 116
16953.53 100
16954.76 89
16956.00 102
16957.23 118
16958.46 122
16959.69 97
16960.92 109
16962.15 97
16963.38 97
16964.61 106
16965.84 90
16967.07 115
16968.30 107
16969.54 112
16970.77 110
16972.00 110
16973.23 106
16974.46 124
16975.69 115
16976.92 121
16978.15 116
16979.39 112
16980.62 127
16981.85 131
16983.08 115
16984.31 90
16985.54 112
16986.78 101
16988.01 99
16989.24 94
16990.47 94
16991.70 108
16992.94 113
16994.17 112
16995.40 99
16996.63 123
16997.86 126
16999.10 117
17000.33 108
17001.56 112
17002.79 110
17004.03 115
17005.26 96
17006.49 101
17007.72 107
17008.96 122
17010.19 108
17011.42 110
17012.65 98
17013.89 112
17015.12 116
17016.35 102
17017.58 84
17018.82 118
17020.05 111
17021.28 102
17022.52 111
17023.75 111
17024.98 116
17026.22 113
17027.45 131
17028.68 101
17029.92 103
17031.15 106
17032.38 93
17033.62 103
17034.85 101
17036.08 101
17037.32 101
17038.55 89
17039.78 109
17041.02 98
17042.25 117
17043.49 111
17044.72 125
17045.95 126
17047.19 111
17048.42 115
17049.66 93
17050.89 98
17052.12 108
17053.36 131
17054.59 97
17055.83 94
17057.06 119
17058.29 116
17059.53 111
17060.76 99
17062.00 105
17063.23 98
17064.47 91
17065.70 81
17066.94 118
17068.17 96
17069.41 82
17070.64 80
17071.88 113
17073.11 93
17074.35 88
17075.58 100
17076.82 118
17078.05 101
17079.29 83
17080.52 103
17081.76 92
17082.99 114
17084.23 96
17085.46 119
17086.70 111
17087.93 99
17089.17 97
17090.40 112
17091.64 110
17092.87 93
17094.11 124
17095.35 114
17096.58 107
17097.82 94
17099.05 121
17100.29 94
17101.53 94
17102.76 111
17104.00 141
17105.23 85
17106.47 87
17107.71 74
17108.94 121
17110.18 105
17111.41 111
17112.65 102
17113.89 116
17115.12 121
17116.36 110
17117.60 85
17118.83 85
17120.07 111
17121.31 125
17122.54 110
17123.78 90
17125.02 107
17126.25 104
17127.49 115
17128.73 87
17129.96 96
17131.20 113
17132.44 107
17133.68 113
17134.91 85
17136.15 92
17137.39 77
17138.62 109
17139.86 92
17141.10 112
17142.34 86
17143.57 122
17144.81 87
17146.05 89
17147.29 65
17148.52 84
17149.76 104
17151.00 97
17152.24 100
17153.48 102
17154.71 95
17155.95 113
17157.19 102
17158.43 93
17159.66 111
17160.90 99
17162.14 108
17163.38 86
17164.62 89
17165.86 106
17167.09 106
17168.33 105
17169.57 95
17170.81 85
17172.05 109
17173.29 117
17174.52 91
17175.76 104
17177.00 90
17178.24 129
17179.48 95
17180.72 83
17181.96 84
17183.20 97
17184.43 94
17185.67 111
17186.91 107
17188.15 98
17189.39 98
17190.63 105
17191.87 109
17193.11 96
17194.35 87
17195.59 100
17196.83 117
17198.07 100
17199.31 98
17200.55 103
17201.78 90
17203.02 87
17204.26 96
17205.50 79
17206.74 109
17207.98 92
17209.22 106
17210.46 102
17211.70 98
17212.94 81
17214.18 104
17215.42 97
17216.66 89
17217.90 98
17219.14 92
17220.38 94
17221.62 82
17222.86 110
17224.10 76
17225.34 105
17226.59 86
17227.83 102
17229.07 93
17230.31 93
17231.55 84
17232.79 110
17234.03 120
17235.27 98
17236.51 88
17237.75 95
17238.99 95
17240.23 105
17241.47 102
17242.72 101
17243.96 98
17245.20 81
17246.44 93
17247.68 95
17248.92 82
17250.16 86
17251.40 105
17252.65 101
17253.89 94
17255.13 87
17256.37 100
17257.61 90
17258.85 84
17260.09 97
17261.34 83
17262.58 98
17263.82 91
17265.06 101
17266.30 99
17267.55 82
17268.79 90
17270.03 91
17271.27 83
17272.51 90
17273.76 106
17275.00 76
17276.24 83
17277.48 84
17278.72 106
17279.97 107
17281.21 88
17282.45 100
17283.69 90
17284.94 77
17286.18 96
17287.42 87
17288.67 94
17289.91 91
17291.15 96
17292.39 97
17293.64 91
17294.88 99
17296.12 69
17297.37 79
17298.61 99
17299.85 98
17301.09 83
17302.34 101
17303.58 82
17304.82 108
17306.07 88
17307.31 107
17308.55 116
17309.80 110
17311.04 101
17312.29 89
17313.53 87
17314.77 74
17316.02 107
17317.26 76
17318.50 108
17319.75 89
17320.99 96
17322.24 85
17323.48 75
17324.72 108
17325.97 119
17327.21 90
17328.46 116
17329.70 90
17330.94 88
17332.19 99
17333.43 112
17334.68 112
17335.92 88
17337.17 87
17338.41 91
17339.65 125
17340.90 82
17342.14 88
17343.39 87
17344.63 110
17345.88 102
17347.12 94
17348.37 96
17349.61 88
17350.86 90
17352.10 92
17353.35 88
17354.59 92
17355.84 103
17357.08 101
17358.33 101
17359.57 64
17360.82 98
17362.06 101
17363.31 104
17364.55 78
17365.80 90
17367.05 103
17368.29 119
17369.54 99
17370.78 93
17372.03 100
17373.27 93
17374.52 106
17375.77 84
17377.01 83
17378.26 86
17379.50 94
17380.75 87
17382.00 92
17383.24 84
17384.49 96
17385.73 95
17386.98 110
17388.23 88
17389.47 87
17390.72 90
17391.97 93
17393.21 93
17394.46 94
17395.71 86
17396.95 89
17398.20 98
17399.45 84
17400.69 92
17401.94 94
17403.19 82
17404.43 97
17405.68 81
17406.93 78
17408.17 103
17409.42 100
17410.67 77
17411.91 104
17413.16 94
17414.41 85
17415.66 62
17416.90 93
17418.15 102
17419.40 105
17420.65 78
17421.89 95
17423.14 94
17424.39 101
17425.64 77
17426.88 79
17428.13 98
17429.38 73
17430.63 84
17431.87 83
17433.12 82
17434.37 77
17435.62 104
17436.87 97
17438.11 100
17439.36 91
17440.61 111
17441.86 98
17443.11 105
17444.36 88
17445.60 93
17446.85 98
17448.10 102
17449.35 83
17450.60 87
17451.85 76
17453.10 76
17454.34 100
17455.59 83
17456.84 78
17458.09 80
17459.34 90
17460.59 73
17461.84 94
17463.09 94
17464.33 87
17465.58 80
17466.83 106
17468.08 71
17469.33 96
17470.58 93
17471.83 84
17473.08 83
17474.33 110
17475.58 105
17476.83 74
17478.08 90
17479.33 95
17480.58 96
17481.83 80
17483.08 84
17484.33 82
17485.58 82
17486.83 93
17488.07 107
17489.32 95
17490.57 73
17491.82 95
17493.07 103
17494.32 109
17495.58 73
17496.83 113
17498.08 99
17499.33 98
17500.58 99
17501.83 96
17503.08 90
17504.33 92
17505.58 90
17506.83 105
17508.08 112
17509.33 89
17510.58 104
17511.83 84
17513.08 74
17514.33 95
17515.58 97
17516.83 95
17518.09 92
17519.34 105
17520.59 104
17521.84 94
17523.09 90
17524.34 87
17525.59 92
17526.84 99
17528.09 94
17529.35 114
17530.60 94
17531.85 97
17533.10 92
17534.35 88
17535.60 110
17536.86 94
17538.11 97
17539.36 98
17540.61 87
17541.86 97
17543.11 88
17544.37 106
17545.62 99
17546.87 85
17548.12 108
17549.37 83
17550.63 86
17551.88 107
17553.13 87
17554.38 96
17555.63 101
17556.89 94
17558.14 101
17559.39 96
17560.64 103
17561.90 79
17563.15 103
17564.40 90
17565.65 90
17566.91 100
17568.16 80
17569.41 83
17570.67 102
17571.92 101
17573.17 101
17574.42 94
17575.68 92
17576.93 106
17578.18 85
17579.44 89
17580.69 80
17581.94 85
17583.20 90
17584.45 92
17585.70 88
17586.96 90
17588.21 103
17589.46 85
17590.72 75
17591.97 91
17593.22 91
17594.48 107
17595.73 88
17596.99 101
17598.24 94
17599.49 88
17600.75 86
17602.00 94
17603.26 80
17604.51 97
17605.76 94
17607.02 77
17608.27 78
17609.53 81
17610.78 104
17612.03 98
17613.29 73
17614.54 112
17615.80 107
17617.05 84
17618.31 71
17619.56 104
17620.82 104
17622.07 106
17623.33 98
17624.58 91
17625.83 89
17627.09 102
17628.34 91
17629.60 92
17630.85 83
17632.11 84
17633.36 90
17634.62 104
17635.88 88
17637.13 98
17638.39 112
17639.64 119
17640.90 100
17642.15 90
17643.41 116
17644.66 94
17645.92 115
17647.17 83
17648.43 75
17649.68 117
17650.94 101
17652.20 81
17653.45 82
17654.71 111
17655.96 90
17657.22 109
17658.48 142
17659.73 109
17660.99 83
17662.24 84
17663.50 99
17664.76 99
17666.01 97
17667.27 99
17668.53 98
17669.78 118
17671.04 111
17672.29 102
17673.55 86
17674.81 98
17676.06 95
17677.32 82
17678.58 93
17679.83 90
17681.09 102
17682.35 86
17683.60 97
17684.86 79
17686.12 94
17687.38 95
17688.63 93
17689.89 89
17691.15 93
17692.40 98
17693.66 94
17694.92 86
17696.18 97
17697.43 73
17698.69 97
17699.95 104
17701.21 91
17702.46 82
17703.72 88
17704.98 113
17706.24 103
17707.49 108
17708.75 104
17710.01 100
17711.27 100
17712.53 91
17713.78 92
17715.04 80
17716.30 83
17717.56 88
17718.82 82
17720.07 92
17721.33 90
17722.59 95
17723.85 119
17725.11 119
17726.36 106
17727.62 105
17728.88 99
17730.14 83
17731.40 97
17732.66 106
17733.92 97
17735.17 100
17736.43 92
17737.69 102
17738.95 89
17740.21 102
17741.47 94
17742.73 84
17743.99 95
17745.25 106
17746.51 104
17747.76 99
17749.02 89
17750.28 79
17751.54 95
17752.80 128
17754.06 88
17755.32 77
17756.58 72
17757.84 103
17759.10 93
17760.36 80
17761.62 100
17762.88 97
17764.14 92
17765.40 97
17766.66 103
17767.92 85
17769.18 86
17770.44 87
17771.70 88
17772.96 98
17774.22 96
17775.48 90
17776.74 73
17778.00 85
17779.26 84
17780.52 93
17781.78 87
17783.04 94
17784.30 98
17785.56 99
17786.82 96
17788.08 90
17789.34 86
17790.60 99
17791.86 71
17793.12 80
17794.38 77
17795.65 91
17796.91 101
17798.17 100
17799.43 94
17800.69 90
17801.95 89
17803.21 107
17804.47 92
17805.73 87
17807.00 80
17808.26 80
17809.52 92
17810.78 105
17812.04 83
17813.30 57
17814.56 67
17815.83 93
17817.09 99
17818.35 79
17819.61 81
17820.87 72
17822.13 102
17823.40 104
17824.66 70
17825.92 98
17827.18 90
17828.44 87
17829.71 89
17830.97 83
17832.23 87
17833.49 88
17834.75 87
17836.02 98
17837.28 76
17838.54 62
17839.80 90
17841.07 104
17842.33 92
17843.59 75
17844.85 82
17846.12 90
17847.38 79
17848.64 72
17849.91 89
17851.17 93
17852.43 92
17853.69 79
17854.96 77
17856.22 86
17857.48 80
17858.75 65
17860.01 107
17861.27 88
17862.54 70
17863.80 77
17865.06 95
17866.33 77
17867.59 69
17868.85 78
17870.12 91
17871.38 88
17872.64 75
17873.91 74
17875.17 75
17876.43 79
17877.70 71
17878.96 74
17880.23 86
17881.49 72
17882.75 80
17884.02 80
17885.28 83
17886.55 87
17887.81 86
17889.07 91
17890.34 90
17891.60 77
17892.87 80
17894.13 82
17895.40 79
17896.66 83
17897.92 87
17899.19 91
17900.45 86
17901.72 91
17902.98 83
17904.25 86
17905.51 90
17906.78 101
17908.04 85
17909.31 77
17910.57 87
17911.84 92
17913.10 82
17914.37 78
17915.63 74
17916.90 102
17918.16 103
17919.43 90
17920.69 70
17921.96 89
17923.22 94
17924.49 83
17925.75 77
17927.02 73
17928.29 79
17929.55 78
17930.82 71
17932.08 63
17933.35 84
17934.61 80
17935.88 111
17937.15 76
17938.41 77
17939.68 81
17940.94 80
17942.21 79
17943.48 68
17944.74 91
17946.01 97
17947.28 101
17948.54 82
17949.81 88
17951.07 78
17952.34 70
17953.61 87
17954.87 80
17956.14 87
17957.41 96
17958.67 85
17959.94 88
17961.21 69
17962.47 69
17963.74 85
17965.01 84
17966.27 78
17967.54 78
17968.81 85
17970.08 81
17971.34 88
17972.61 76
17973.88 97
17975.14 77
17976.41 83
17977.68 75
17978.95 88
17980.21 78
17981.48 97
17982.75 85
17984.02 73
17985.28 65
17986.55 86
17987.82 105
17989.09 61
17990.35 80
17991.62 86
17992.89 140
17994.16 93
17995.43 86
17996.69 80
17997.96 102
17999.23 96
18000.50 104
18001.77 79
18003.03 73
18004.30 91
18005.57 99
18006.84 77
18008.11 67
18009.38 83
18010.64 81
18011.91 80
18013.18 84
18014.45 83
18015.72 91
18016.99 96
18018.26 83
18019.53 79
18020.79 81
18022.06 79
18023.33 119
18024.60 86
18025.87 79
18027.14 62
18028.41 95
18029.68 96
18030.95 95
18032.22 66
18033.48 83
18034.75 99
18036.02 85
18037.29 64
18038.56 70
18039.83 81
18041.10 93
18042.37 77
18043.64 71
18044.91 77
18046.18 73
18047.45 94
18048.72 70
18049.99 92
18051.26 73
18052.53 91
18053.80 79
18055.07 89
18056.34 68
18057.61 63
18058.88 91
18060.15 93
18061.42 78
18062.69 69
18063.96 99
18065.23 74
18066.50 82
18067.77 86
18069.04 90
18070.31 93
18071.58 82
18072.86 69
18074.13 77
18075.40 84
18076.67 105
18077.94 99
18079.21 78
18080.48 86
18081.75 84
18083.02 105
18084.29 84
18085.56 87
18086.84 80
18088.11 90
18089.38 106
18090.65 95
18091.92 66
18093.19 80
18094.46 81
18095.74 85
18097.01 84
18098.28 86
18099.55 82
18100.82 91
18102.09 75
18103.37 69
18104.64 89
18105.91 73
18107.18 110
18108.45 97
18109.72 112
18111.00 84
18112.27 87
18113.54 105
18114.81 88
18116.09 85
18117.36 81
18118.63 78
18119.90 107
18121.17 95
18122.45 94
18123.72 90
18124.99 103
18126.26 84
18127.54 78
18128.81 80
18130.08 89
18131.36 103
18132.63 78
18133.90 85
18135.17 87
18136.45 104
18137.72 98
18138.99 74
18140.27 83
18141.54 90
18142.81 80
18144.09 82
18145.36 76
18146.63 81
18147.91 81
18149.18 81
18150.45 92
18151.73 72
18153.00 76
18154.27 85
18155.55 94
18156.82 83
18158.09 84
18159.37 75
18160.64 92
18161.91 79
18163.19 76
18164.46 90
18165.74 80
18167.01 93
18168.28 72
18169.56 69
18170.83 72
18172.11 98
18173.38 81
18174.66 81
18175.93 80
18177.20 95
18178.48 88
18179.75 85
18181.03 73
18182.30 83
18183.58 97
18184.85 98
18186.13 83
18187.40 87
18188.68 97
18189.95 98
18191.23 82
18192.50 73
18193.78 86
18195.05 79
18196.33 85
18197.60 88
18198.88 72
18200.15 89
18201.43 94
18202.70 83
18203.98 82
18205.25 89
18206.53 99
18207.80 96
18209.08 83
18210.35 73
18211.63 61
18212.90 90
18214.18 85
18215.46 86
18216.73 73
18218.01 78
18219.28 89
18220.56 91
18221.84 83
18223.11 75
18224.39 77
18225.66 82
18226.94 88
18228.22 62
18229.49 72
18230.77 79
18232.04 91
18233.32 75
18234.60 86
18235.87 73
18237.15 85
18238.43 77
18239.70 84
18240.98 82
18242.26 79
18243.53 89
18244.81 92
18246.09 86
18247.36 73
18248.64 89
18249.92 106
18251.19 79
18252.47 78
18253.75 72
18255.03 72
18256.30 81
18257.58 84
18258.86 71
18260.13 85
18261.41 85
18262.69 69
18263.97 65
18265.24 64
18266.52 79
18267.80 89
18269.08 80
18270.35 91
18271.63 84
18272.91 70
18274.19 89
18275.47 64
18276.74 74
18278.02 80
18279.30 86
18280.58 91
18281.85 69
18283.13 67
18284.41 72
18285.69 96
18286.97 108
18288.25 90
18289.52 104
18290.80 90
18292.08 98
18293.36 73
18294.64 88
18295.92 84
18297.19 100
18298.47 101
18299.75 89
18301.03 75
18302.31 80
18303.59 89
18304.87 70
18306.15 84
18307.43 80
18308.70 101
18309.98 108
18311.26 81
18312.54 78
18313.82 86
18315.10 86
18316.38 89
18317.66 71
18318.94 92
18320.22 99
18321.50 89
18322.78 78
18324.06 67
18325.34 81
18326.61 75
18327.89 86
18329.17 81
18330.45 80
18331.73 75
18333.01 90
18334.29 68
18335.57 67
18336.85 96
18338.13 88
18339.41 73
18340.69 86
18341.97 65
18343.25 76
18344.53 78
18345.81 81
18347.09 73
18348.37 68
18349.66 104
18350.94 90
18352.22 90
18353.50 76
18354.78 55
18356.06 79
18357.34 91
18358.62 92
18359.90 81
18361.18 78
18362.46 69
18363.74 94
18365.02 83
18366.30 88
18367.59 86
18368.87 80
18370.15 75
18371.43 74
18372.71 72
18373.99 84
18375.27 97
18376.55 87
18377.84 78
18379.12 80
18380.40 77
18381.68 81
18382.96 86
18384.24 82
18385.53 94
18386.81 71
18388.09 80
18389.37 71
18390.65 92
18391.93 97
18393.22 88
18394.50 83
18395.78 91
18397.06 78
18398.34 75
18399.63 79
18400.91 85
18402.19 90
18403.47 90
18404.76 75
18406.04 83
18407.32 91
18408.60 73
18409.89 86
18411.17 78
18412.45 78
18413.73 71
18415.02 79
18416.30 79
18417.58 70
18418.86 69
18420.15 86
18421.43 87
18422.71 77
18424.00 84
18425.28 69
18426.56 84
18427.85 69
18429.13 74
18430.41 94
18431.70 83
18432.98 93
18434.26 106
18435.55 78
18436.83 71
18438.11 71
18439.40 83
18440.68 73
18441.96 78
18443.25 79
18444.53 68
18445.81 79
18447.10 83
18448.38 75
18449.67 70
18450.95 79
18452.23 90
18453.52 79
18454.80 81
18456.09 83
18457.37 80
18458.66 85
18459.94 81
18461.22 62
18462.51 80
18463.79 80
18465.08 91
18466.36 83
18467.65 85
18468.93 78
18470.22 93
18471.50 59
18472.78 75
18474.07 82
18475.35 77
18476.64 78
18477.92 80
18479.21 89
18480.49 63
18481.78 85
18483.06 80
18484.35 80
18485.63 72
18486.92 91
18488.20 95
18489.49 86
18490.78 80
18492.06 80
18493.35 77
18494.63 77
18495.92 79
18497.20 91
18498.49 84
18499.77 95
18501.06 75
18502.35 77
18503.63 75
18504.92 91
18506.20 77
18507.49 73
18508.78 83
18510.06 77
18511.35 104
18512.63 88
18513.92 73
18515.21 79
18516.49 82
18517.78 83
18519.06 87
18520.35 77
18521.64 82
18522.92 70
18524.21 65
18525.50 58
18526.78 64
18528.07 79
18529.36 75
18530.64 75
18531.93 79
18533.22 70
18534.50 63
18535.79 76
18537.08 86
18538.37 74
18539.65 113
18540.94 89
18542.23 92
18543.51 83
18544.80 77
18546.09 77
18547.38 76
18548.66 95
18549.95 84
18551.24 98
18552.53 84
18553.81 76
18555.10 107
18556.39 74
18557.68 88
18558.96 96
18560.25 70
18561.54 94
18562.83 78
18564.11 88
18565.40 66
18566.69 82
18567.98 85
18569.27 82
18570.56 72
18571.84 96
18573.13 69
18574.42 86
18575.71 88
18577.00 80
18578.28 107
18579.57 95
18580.86 87
18582.15 89
18583.44 94
18584.73 92
18586.02 87
18587.31 93
18588.59 88
18589.88 86
18591.17 93
18592.46 85
18593.75 82
18595.04 75
18596.33 87
18597.62 82
18598.91 82
18600.19 89
18601.48 62
18602.77 65
18604.06 94
18605.35 108
18606.64 104
18607.93 112
18609.22 94
18610.51 109
18611.80 100
18613.09 94
18614.38 91
18615.67 91
18616.96 91
18618.25 80
18619.54 95
18620.83 102
18622.12 82
18623.41 78
18624.70 61
18625.99 105
18627.28 87
18628.57 108
18629.86 83
18631.15 81
18632.44 76
18633.73 87
18635.02 90
18636.31 88
18637.60 93
18638.89 81
18640.18 95
18641.47 71
18642.76 100
18644.05 89
18645.34 87
18646.63 80
18647.93 82
18649.22 83
18650.51 73
18651.80 80
18653.09 71
18654.38 98
18655.67 84
18656.96 94
18658.25 84
18659.55 73
18660.84 94
18662.13 82
18663.42 92
18664.71 96
18666.00 82
18667.29 80
18668.58 93
18669.88 79
18671.17 85
18672.46 64
18673.75 68
18675.04 88
18676.34 70
18677.63 84
18678.92 93
18680.21 85
18681.50 70
18682.79 66
18684.09 82
18685.38 90
18686.67 93
18687.96 69
18689.26 54
18690.55 97
18691.84 88
18693.13 80
18694.43 93
18695.72 79
18697.01 70
18698.30 84
18699.60 66
18700.89 75
18702.18 76
18703.47 66
18704.77 91
18706.06 96
18707.35 65
18708.65 65
18709.94 73
18711.23 83
18712.52 66
18713.82 83
18715.11 82
18716.40 71
18717.70 83
18718.99 84
18720.28 70
18721.58 72
18722.87 82
18724.16 87
18725.46 85
18726.75 79
18728.04 84
18729.34 79
18730.63 86
18731.93 80
18733.22 89
18734.51 102
18735.81 84
18737.10 77
18738.40 67
18739.69 73
18740.98 91
18742.28 83
18743.57 82
18744.87 87
18746.16 78
18747.45 84
18748.75 95
18750.04 90
18751.34 83
18752.63 105
18753.93 88
18755.22 100
18756.52 90
18757.81 79
18759.10 85
18760.40 79
18761.69 79
18762.99 67
18764.28 97
18765.58 92
18766.87 78
18768.17 74
18769.46 104
18770.76 105
18772.05 73
18773.35 75
18774.64 58
18775.94 85
18777.23 81
18778.53 81
18779.83 74
18781.12 74
18782.42 78
18783.71 80
18785.01 74
18786.30 66
18787.60 77
18788.89 91
18790.19 91
18791.49 82
18792.78 79
18794.08 92
18795.37 94
18796.67 55
18797.97 67
18799.26 69
18800.56 81
18801.85 95
18803.15 85
18804.45 79
18805.74 85
18807.04 64
18808.34 105
18809.63 93
18810.93 55
18812.23 52
18813.52 66
18814.82 93
18816.12 78
18817.41 84
18818.71 77
18820.01 87
18821.30 92
18822.60 97
18823.90 89
18825.19 76
18826.49 80
18827.79 87
18829.08 76
18830.38 90
18831.68 76
18832.98 92
18834.27 97
18835.57 81
18836.87 75
18838.17 83
18839.46 80
18840.76 84
18842.06 86
18843.36 76
18844.65 78
18845.95 91
18847.25 73
18848.55 74
18849.84 69
18851.14 76
18852.44 82
18853.74 75
18855.04 54
18856.33 87
18857.63 86
18858.93 88
18860.23 78
18861.53 81
18862.83 85
18864.12 68
18865.42 77
18866.72 90
18868.02 74
18869.32 83
18870.62 77
18871.91 84
18873.21 75
18874.51 70
18875.81 69
18877.11 72
18878.41 76
18879.71 74
18881.01 116
18882.30 95
18883.60 82
18884.90 82
18886.20 76
18887.50 71
18888.80 87
18890.10 75
18891.40 69
18892.70 66
18894.00 63
18895.30 67
18896.60 85
18897.90 76
18899.19 74
18900.49 100
18901.79 93
18903.09 79
18904.39 71
18905.69 77
18906.99 71
18908.29 76
18909.59 87
18910.89 71
18912.19 73
18913.49 79
18914.79 94
18916.09 68
18917.39 79
18918.69 68
18919.99 82
18921.29 73
18922.59 81
18923.89 71
18925.20 71
18926.50 63
18927.80 93
18929.10 67
18930.40 75
18931.70 83
18933.00 69
18934.30 71
18935.60 70
18936.90 87
18938.20 92
18939.50 94
18940.80 76
18942.10 78
18943.41 65
18944.71 86
18946.01 83
18947.31 77
18948.61 62
18949.91 87
18951.21 101
18952.51 64
18953.82 63
18955.12 72
18956.42 99
18957.72 86
18959.02 83
18960.32 61
18961.63 67
18962.93 80
18964.23 99
18965.53 59
18966.83 70
18968.13 88
18969.44 91
18970.74 75
18972.04 82
18973.34 81
18974.64 62
18975.95 100
18977.25 82
18978.55 72
18979.85 67
18981.16 86
18982.46 82
18983.76 65
18985.06 56
18986.37 82
18987.67 90
18988.97 77
18990.27 80
18991.58 91
18992.88 76
18994.18 81
18995.48 91
18996.79 82
18998.09 85
18999.39 72
19000.70 78
19002.00 73
19003.30 77
19004.61 84
19005.91 71
19007.21 72
19008.52 70
19009.82 75
19011.12 86
19012.43 81
19013.73 76
19015.03 70
19016.34 76
19017.64 94
19018.94 75
19020.25 90
19021.55 81
19022.86 77
19024.16 71
19025.46 71
19026.77 79
19028.07 78
19029.37 62
19030.68 89
19031.98 72
19033.29 80
19034.59 82
19035.90 78
19037.20 69
19038.50 66
19039.81 67
19041.11 82
19042.42 68
19043.72 80
19045.03 86
19046.33 83
19047.64 79
19048.94 74
19050.25 79
19051.55 61
19052.85 76
19054.16 80
19055.46 89
19056.77 90
19058.07 83
19059.38 80
19060.68 64
19061.99 76
19063.30 66
19064.60 74
19065.91 71
19067.21 61
19068.52 74
19069.82 84
19071.13 72
19072.43 64
19073.74 73
19075.04 82
19076.35 87
19077.66 84
19078.96 90
19080.27 74
19081.57 71
19082.88 59
19084.18 81
19085.49 77
19086.80 69
19088.10 86
19089.41 65
19090.71 75
19092.02 69
19093.33 93
19094.63 81
19095.94 86
19097.25 67
19098.55 89
19099.86 83
19101.17 79
19102.47 79
19103.78 94
19105.08 87
19106.39 93
19107.70 85
19109.01 97
19110.31 70
19111.62 84
19112.93 83
19114.23 73
19115.54 70
19116.85 74
19118.15 83
19119.46 84
19120.77 88
19122.08 100
19123.38 84
19124.69 87
19126.00 72
19127.30 72
19128.61 96
19129.92 58
19131.23 92
19132.53 74
19133.84 84
19135.15 95
19136.46 102
19137.77 87
19139.07 72
19140.38 80
19141.69 59
19143.00 98
19144.30 70
19145.61 83
19146.92 95
19148.23 90
19149.54 71
19150.84 83
19152.15 98
19153.46 89
19154.77 72
19156.08 73
19157.39 78
19158.70 62
19160.00 73
19161.31 66
19162.62 75
19163.93 66
19165.24 67
19166.55 66
19167.86 92
19169.16 75
19170.47 60
19171.78 84
19173.09 67
19174.40 78
19175.71 84
19177.02 80
19178.33 74
19179.64 71
19180.95 65
19182.26 79
19183.56 58
19184.87 73
19186.18 89
19187.49 82
19188.80 62
19190.11 76
19191.42 68
19192.73 75
19194.04 69
19195.35 80
19196.66 58
19197.97 62
19199.28 70
19200.59 72
19201.90 92
19203.21 62
19204.52 74
19205.83 66
19207.14 83
19208.45 69
19209.76 73
19211.07 81
19212.38 76
19213.69 75
19215.00 87
19216.31 88
19217.62 64
19218.93 63
19220.24 65
19221.55 75
19222.86 69
19224.18 70
19225.49 84
19226.80 85
19228.11 81
19229.42 80
19230.73 77
19232.04 78
19233.35 79
19234.66 79
19235.97 76
19237.28 66
19238.60 60
19239.91 73
19241.22 89
19242.53 70
19243.84 89
19245.15 76
19246.46 95
19247.78 64
19249.09 75
19250.40 91
19251.71 73
19253.02 81
19254.33 75
19255.65 67
19256.96 60
19258.27 88
19259.58 83
19260.89 56
19262.21 50
19263.52 69
19264.83 88
19266.14 82
19267.45 67
19268.77 65
19270.08 75
19271.39 71
19272.70 74
19274.02 64
19275.33 69
19276.64 64
19277.95 63
19279.27 80
19280.58 72
19281.89 64
19283.20 61
19284.52 71
19285.83 86
19287.14 61
19288.45 85
19289.77 84
19291.08 74
19292.39 57
19293.71 70
19295.02 64
19296.33 82
19297.65 71
19298.96 78
19300.27 80
19301.59 73
19302.90 57
19304.21 62
19305.53 68
19306.84 63
19308.15 80
19309.47 74
19310.78 57
19312.09 71
19313.41 86
19314.72 63
19316.04 72
19317.35 65
19318.66 64
19319.98 77
19321.29 65
19322.61 71
19323.92 84
19325.23 82
19326.55 67
19327.86 75
19329.18 74
19330.49 57
19331.81 61
19333.12 69
19334.43 71
19335.75 74
19337.06 73
19338.38 71
19339.69 78
19341.01 67
19342.32 79
19343.64 70
19344.95 65
19346.27 60
19347.58 92
19348.90 76
19350.21 73
19351.53 56
19352.84 73
19354.16 77
19355.47 66
19356.79 66
19358.10 80
19359.42 80
19360.73 74
19362.05 81
19363.36 84
19364.68 76
19366.00 81
19367.31 81
19368.63 76
19369.94 80
19371.26 66
19372.57 88
19373.89 81
19375.21 68
19376.52 63
19377.84 69
19379.15 83
19380.47 68
19381.79 73
19383.10 84
19384.42 90
19385.73 71
19387.05 79
19388.37 63
19389.68 84
19391.00 85
19392.32 88
19393.63 58
19394.95 70
19396.27 74
19397.58 79
19398.90 63
19400.22 67
19401.53 59
19402.85 87
19404.17 80
19405.48 83
19406.80 80
19408.12 65
19409.43 84
19410.75 63
19412.07 82
19413.39 69
19414.70 73
19416.02 73
19417.34 95
19418.65 82
19419.97 75
19421.29 70
19422.61 87
19423.92 80
19425.24 81
19426.56 63
19427.88 78
19429.20 86
19430.51 71
19431.83 62
19433.15 60
19434.47 72
19435.78 81
19437.10 86
19438.42 57
19439.74 58
19441.06 75
19442.37 87
19443.69 79
19445.01 68
19446.33 83
19447.65 83
19448.97 77
19450.28 69
19451.60 82
19452.92 68
19454.24 78
19455.56 83
19456.88 82
19458.20 78
19459.51 76
19460.83 63
19462.15 84
19463.47 63
19464.79 82
19466.11 81
19467.43 82
19468.75 77
19470.07 59
19471.39 82
19472.70 73
19474.02 64
19475.34 57
19476.66 83
19477.98 75
19479.30 75
19480.62 65
19481.94 70
19483.26 67
19484.58 81
19485.90 87
19487.22 76
19488.54 74
19489.86 84
19491.18 75
19492.50 64
19493.82 60
19495.14 76
19496.46 96
19497.78 67
19499.10 70
19500.42 72
19501.74 79
19503.06 90
19504.38 71
19505.70 75
19507.02 76
19508.34 75
19509.66 61
19510.98 76
19512.30 89
19513.62 73
19514.94 78
19516.26 75
19517.58 79
19518.90 74
19520.23 72
19521.55 82
19522.87 82
19524.19 75
19525.51 76
19526.83 89
19528.15 97
19529.47 83
19530.79 66
19532.11 64
19533.44 73
19534.76 87
19536.08 84
19537.40 67
19538.72 73
19540.04 91
19541.36 82
19542.69 66
19544.01 70
19545.33 86
19546.65 86
19547.97 82
19549.29 66
19550.62 58
19551.94 72
19553.26 73
19554.58 64
19555.90 69
19557.23 59
19558.55 71
19559.87 63
19561.19 77
19562.51 74
19563.84 64
19565.16 55
19566.48 57
19567.80 68
19569.13 78
19570.45 81
19571.77 71
19573.09 61
19574.42 78
19575.74 60
19577.06 66
19578.39 91
19579.71 81
19581.03 86
19582.35 69
19583.68 85
19585.00 82
19586.32 67
19587.65 80
19588.97 61
19590.29 67
19591.62 69
19592.94 71
19594.26 75
19595.59 76
19596.91 70
19598.23 84
19599.56 72
19600.88 93
19602.20 62
19603.53 85
19604.85 66
19606.17 89
19607.50 84
19608.82 88
19610.15 71
19611.47 66
19612.79 73
19614.12 79
19615.44 78
19616.77 58
19618.09 64
19619.41 73
19620.74 74
19622.06 69
19623.39 67
19624.71 72
19626.03 75
19627.36 73
19628.68 72
19630.01 66
19631.33 73
19632.66 76
19633.98 70
19635.31 83
19636.63 64
19637.96 69
19639.28 88
19640.61 71
19641.93 64
19643.26 78
19644.58 86
19645.91 87
19647.23 87
19648.56 77
19649.88 65
19651.21 76
19652.53 67
19653.86 74
19655.18 74
19656.51 61
19657.83 90
19659.16 87
19660.48 92
19661.81 98
19663.14 85
19664.46 75
19665.79 87
19667.11 83
19668.44 74
19669.77 62
19671.09 85
19672.42 65
19673.74 74
19675.07 88
19676.40 76
19677.72 100
19679.05 70
19680.37 86
19681.70 92
19683.03 84
19684.35 79
19685.68 74
19687.01 74
19688.33 70
19689.66 83
19690.99 79
19692.31 71
19693.64 71
19694.97 71
19696.29 71
19697.62 92
19698.95 89
19700.27 82
19701.60 84
19702.93 83
19704.25 75
19705.58 87
19706.91 75
19708.23 85
19709.56 83
19710.89 63
19712.22 74
19713.54 83
19714.87 76
19716.20 68
19717.53 91
19718.85 88
19720.18 72
19721.51 79
19722.84 76
19724.16 81
19725.49 76
19726.82 84
19728.15 75
19729.48 90
19730.80 73
19732.13 70
19733.46 68
19734.79 73
19736.12 69
19737.44 74
19738.77 94
19740.10 66
19741.43 82
19742.76 77
19744.09 63
19745.41 74
19746.74 74
19748.07 76
19749.40 71
19750.73 84
19752.06 71
19753.39 58
19754.71 64
19756.04 62
19757.37 81
19758.70 80
19760.03 78
19761.36 97
19762.69 79
19764.02 82
19765.35 81
19766.68 79
19768.00 68
19769.33 86
19770.66 86
19771.99 71
19773.32 74
19774.65 89
19775.98 75
19777.31 74
19778.64 62
19779.97 79
19781.30 67
19782.63 91
19783.96 89
19785.29 93
19786.62 82
19787.95 71
19789.28 72
19790.61 84
19791.94 79
19793.27 80
19794.60 63
19795.93 62
19797.26 73
19798.59 68
19799.92 75
19801.25 73
19802.58 72
19803.91 72
19805.24 83
19806.57 68
19807.90 74
19809.23 87
19810.56 76
19811.89 70
19813.22 69
19814.55 84
19815.89 77
19817.22 77
19818.55 79
19819.88 73
19821.21 80
19822.54 61
19823.87 63
19825.20 71
19826.53 68
19827.86 68
19829.20 67
19830.53 88
19831.86 72
19833.19 80
19834.52 89
19835.85 58
19837.18 71
19838.52 60
19839.85 72
19841.18 69
19842.51 83
19843.84 62
19845.17 70
19846.51 79
19847.84 88
19849.17 78
19850.50 68
19851.83 80
19853.17 70
19854.50 62
19855.83 60
19857.16 85
19858.50 65
19859.83 74
19861.16 71
19862.49 80
19863.82 81
19865.16 85
19866.49 72
19867.82 79
19869.15 73
19870.49 81
19871.82 82
19873.15 61
19874.49 67
19875.82 76
19877.15 88
19878.48 91
19879.82 67
19881.15 74
19882.48 77
19883.82 86
19885.15 70
19886.48 76
19887.82 78
19889.15 74
19890.48 78
19891.82 67
19893.15 69
19894.48 71
19895.82 62
19897.15 83
19898.48 66
19899.82 59
19901.15 67
19902.48 89
19903.82 72
19905.15 68
19906.49 70
19907.82 82
19909.15 89
19910.49 63
19911.82 63
19913.16 67
19914.49 81
19915.82 80
19917.16 70
19918.49 65
19919.83 77
19921.16 86
19922.50 86
19923.83 70
19925.16 62
19926.50 65
19927.83 95
19929.17 79
19930.50 56
19931.84 45
19933.17 78
19934.51 78
19935.84 74
19937.18 72
19938.51 80
19939.85 72
19941.18 83
19942.52 67
19943.85 59
19945.19 61
19946.52 79
19947.86 86
19949.19 80
19950.53 67
19951.86 78
19953.20 91
19954.53 62
19955.87 61
19957.21 63
19958.54 78
19959.88 88
19961.21 59
19962.55 48
19963.88 70
19965.22 76
19966.56 80
19967.89 79
19969.23 53
19970.56 93
19971.90 72
19973.24 67
19974.57 63
19975.91 66
19977.24 79
19978.58 67
19979.92 69
19981.25 59
19982.59 74
19983.93 72
19985.26 78
19986.60 66
19987.94 80
19989.27 76
19990.61 89
19991.95 69
19993.28 55
19994.62 58
19995.96 87
19997.29 93
19998.63 73
19999.97 62
20001.30 62
20002.64 80
20003.98 82
20005.32 66
20006.65 67
20007.99 93
20009.33 78
20010.67 78
20012.00 67
20013.34 72
20014.68 73
20016.02 77
20017.35 82
20018.69 57
20020.03 80
20021.37 82
20022.70 77
20024.04 65
20025.38 74
20026.72 67
20028.06 84
20029.39 55
20030.73 67
20032.07 62
20033.41 77
20034.75 65
20036.08 66
20037.42 68
20038.76 70
20040.10 86
20041.44 69
20042.78 82
20044.11 76
20045.45 73
20046.79 84
20048.13 73
20049.47 64
20050.81 50
20052.15 65
20053.48 66
20054.82 67
20056.16 61
20057.50 59
20058.84 82
20060.18 72
20061.52 56
20062.86 77
20064.20 65
20065.54 83
20066.88 78
20068.21 77
20069.55 68
20070.89 75
20072.23 59
20073.57 72
20074.91 71
20076.25 66
20077.59 69
20078.93 75
20080.27 78
20081.61 71
20082.95 63
20084.29 76
20085.63 87
20086.97 61
20088.31 62
20089.65 92
20090.99 70
20092.33 71
20093.67 71
20095.01 69
20096.35 74
20097.69 81
20099.03 82
20100.37 77
20101.71 82
20103.05 93
20104.39 83
20105.73 86
20107.07 75
20108.41 56
20109.76 80
20111.10 88
20112.44 78
20113.78 69
20115.12 65
20116.46 76
20117.80 87
20119.14 77
20120.48 76
20121.82 66
20123.16 82
20124.51 68
20125.85 67
20127.19 59
20128.53 61
20129.87 83
20131.21 74
20132.55 70
20133.90 61
20135.24 75
