# Supplementary material for: MALDI-TOF MS typing enables the classification of brewing yeasts of the genus Saccharomyces to major beer styles
Source: PLoS One. 2017 Aug 9;12(8):e0181694. doi: 10.1371/journal.pone.0181694 (PMC5549903; doi:10.1371/journal.pone.0181694)
Supplement: S15 File — The directory includes 90 raw files and was zipped to “.zip”; the folder has three strains with 30 spectra per strain; S1 Text explains the raw files with an example and Table 1 represents the yeast strains used within the experiment. (ZIP) [file pone.0181694.s018.zip › 43-45/30668-513-OG-Ale-Alt-YPG-18h-E-E_2015-11-13__0_E9_1.dat]

1999.94 994
2000.36 1141
2000.78 1298
2001.20 1247
2001.62 1120
2002.04 1003
2002.47 927
2002.89 1025
2003.31 1065
2003.73 998
2004.15 996
2004.58 923
2005.00 971
2005.42 846
2005.84 836
2006.26 910
2006.69 792
2007.11 840
2007.53 833
2007.95 852
2008.38 863
2008.80 985
2009.22 929
2009.64 995
2010.07 1064
2010.49 1076
2010.91 914
2011.33 895
2011.76 933
2012.18 998
2012.60 983
2013.03 1022
2013.45 813
2013.87 803
2014.29 753
2014.72 876
2015.14 747
2015.56 795
2015.99 855
2016.41 840
2016.83 805
2017.26 876
2017.68 895
2018.10 914
2018.53 846
2018.95 912
2019.37 962
2019.80 990
2020.22 916
2020.65 944
2021.07 938
2021.49 926
2021.92 938
2022.34 883
2022.76 865
2023.19 928
2023.61 834
2024.04 829
2024.46 926
2024.88 821
2025.31 753
2025.73 823
2026.16 890
2026.58 839
2027.01 816
2027.43 732
2027.85 714
2028.28 823
2028.70 722
2029.13 815
2029.55 954
2029.98 884
2030.40 894
2030.83 885
2031.25 833
2031.68 840
2032.10 819
2032.53 792
2032.95 884
2033.38 791
2033.80 782
2034.23 734
2034.65 894
2035.08 934
2035.50 904
2035.93 931
2036.35 953
2036.78 929
2037.20 937
2037.63 903
2038.06 929
2038.48 978
2038.91 907
2039.33 957
2039.76 840
2040.18 906
2040.61 954
2041.04 951
2041.46 906
2041.89 991
2042.31 948
2042.74 859
2043.17 939
2043.59 895
2044.02 967
2044.44 858
2044.87 874
2045.30 853
2045.72 908
2046.15 830
2046.58 890
2047.00 892
2047.43 863
2047.85 930
2048.28 960
2048.71 896
2049.13 884
2049.56 956
2049.99 909
2050.41 933
2050.84 939
2051.27 881
2051.70 957
2052.12 954
2052.55 862
2052.98 836
2053.40 869
2053.83 899
2054.26 897
2054.69 898
2055.11 860
2055.54 842
2055.97 888
2056.40 1016
2056.82 893
2057.25 927
2057.68 861
2058.11 867
2058.53 871
2058.96 1002
2059.39 969
2059.82 900
2060.24 934
2060.67 871
2061.10 834
2061.53 957
2061.96 1064
2062.38 1028
2062.81 955
2063.24 946
2063.67 1062
2064.10 960
2064.52 958
2064.95 1102
2065.38 1105
2065.81 1348
2066.24 1365
2066.67 1427
2067.10 1398
2067.52 1165
2067.95 1418
2068.38 1261
2068.81 1072
2069.24 1090
2069.67 945
2070.10 984
2070.53 912
2070.95 834
2071.38 802
2071.81 858
2072.24 839
2072.67 902
2073.10 836
2073.53 947
2073.96 934
2074.39 881
2074.82 827
2075.25 827
2075.68 861
2076.11 920
2076.53 916
2076.96 929
2077.39 904
2077.82 890
2078.25 911
2078.68 911
2079.11 929
2079.54 1000
2079.97 1037
2080.40 1056
2080.83 955
2081.26 987
2081.69 1068
2082.12 978
2082.55 906
2082.98 825
2083.41 812
2083.84 752
2084.27 864
2084.70 827
2085.13 836
2085.57 881
2086.00 882
2086.43 732
2086.86 782
2087.29 903
2087.72 856
2088.15 947
2088.58 968
2089.01 978
2089.44 899
2089.87 911
2090.30 903
2090.73 1022
2091.17 1002
2091.60 829
2092.03 899
2092.46 858
2092.89 900
2093.32 965
2093.75 937
2094.18 964
2094.62 981
2095.05 967
2095.48 866
2095.91 796
2096.34 827
2096.77 934
2097.20 945
2097.64 782
2098.07 795
2098.50 788
2098.93 814
2099.36 911
2099.80 899
2100.23 904
2100.66 958
2101.09 770
2101.52 726
2101.96 770
2102.39 809
2102.82 903
2103.25 903
2103.69 972
2104.12 765
2104.55 840
2104.98 903
2105.41 936
2105.85 907
2106.28 842
2106.71 999
2107.15 854
2107.58 822
2108.01 933
2108.44 880
2108.88 961
2109.31 952
2109.74 889
2110.18 966
2110.61 929
2111.04 930
2111.47 933
2111.91 885
2112.34 898
2112.77 878
2113.21 853
2113.64 810
2114.07 852
2114.51 923
2114.94 835
2115.37 879
2115.81 842
2116.24 822
2116.68 798
2117.11 749
2117.54 849
2117.98 816
2118.41 836
2118.84 766
2119.28 867
2119.71 893
2120.15 814
2120.58 800
2121.01 756
2121.45 852
2121.88 945
2122.32 902
2122.75 869
2123.19 934
2123.62 814
2124.05 741
2124.49 846
2124.92 795
2125.36 814
2125.79 944
2126.23 897
2126.66 868
2127.10 838
2127.53 737
2127.97 762
2128.40 781
2128.84 829
2129.27 900
2129.71 967
2130.14 922
2130.58 899
2131.01 1039
2131.45 1002
2131.88 1004
2132.32 922
2132.75 881
2133.19 983
2133.62 955
2134.06 883
2134.49 961
2134.93 985
2135.37 883
2135.80 820
2136.24 945
2136.67 1125
2137.11 1061
2137.54 1021
2137.98 1008
2138.42 1059
2138.85 1004
2139.29 920
2139.72 970
2140.16 954
2140.60 1033
2141.03 978
2141.47 879
2141.90 877
2142.34 815
2142.78 924
2143.21 849
2143.65 752
2144.09 805
2144.52 833
2144.96 825
2145.40 832
2145.83 853
2146.27 904
2146.71 831
2147.14 750
2147.58 786
2148.02 823
2148.45 881
2148.89 915
2149.33 912
2149.76 954
2150.20 1106
2150.64 957
2151.08 965
2151.51 936
2151.95 948
2152.39 999
2152.83 995
2153.26 969
2153.70 931
2154.14 873
2154.58 814
2155.01 906
2155.45 918
2155.89 848
2156.33 820
2156.76 796
2157.20 963
2157.64 867
2158.08 948
2158.52 898
2158.95 880
2159.39 967
2159.83 852
2160.27 987
2160.71 871
2161.14 931
2161.58 900
2162.02 897
2162.46 909
2162.90 889
2163.34 879
2163.77 905
2164.21 929
2164.65 837
2165.09 873
2165.53 918
2165.97 873
2166.41 864
2166.84 834
2167.28 746
2167.72 821
2168.16 879
2168.60 853
2169.04 820
2169.48 877
2169.92 901
2170.36 800
2170.80 963
2171.23 1130
2171.67 1063
2172.11 1127
2172.55 1174
2172.99 1028
2173.43 1003
2173.87 1130
2174.31 1160
2174.75 1231
2175.19 1128
2175.63 1163
2176.07 1214
2176.51 1183
2176.95 1182
2177.39 1136
2177.83 1146
2178.27 1089
2178.71 1182
2179.15 1205
2179.59 1135
2180.03 984
2180.47 1023
2180.91 1063
2181.35 886
2181.79 965
2182.23 915
2182.67 953
2183.11 887
2183.55 842
2183.99 928
2184.43 950
2184.87 950
2185.31 878
2185.75 889
2186.20 892
2186.64 973
2187.08 825
2187.52 757
2187.96 897
2188.40 936
2188.84 977
2189.28 966
2189.72 997
2190.16 1029
2190.61 1103
2191.05 944
2191.49 871
2191.93 916
2192.37 1006
2192.81 1071
2193.25 854
2193.69 912
2194.14 994
2194.58 1031
2195.02 1006
2195.46 1062
2195.90 1115
2196.34 1156
2196.79 1115
2197.23 991
2197.67 945
2198.11 1010
2198.55 1111
2199.00 1174
2199.44 1081
2199.88 937
2200.32 876
2200.76 928
2201.21 913
2201.65 953
2202.09 892
2202.53 839
2202.98 911
2203.42 1031
2203.86 956
2204.30 861
2204.75 913
2205.19 836
2205.63 913
2206.07 973
2206.52 965
2206.96 881
2207.40 972
2207.85 990
2208.29 965
2208.73 886
2209.18 1014
2209.62 1025
2210.06 941
2210.50 906
2210.95 901
2211.39 976
2211.83 1115
2212.28 1013
2212.72 971
2213.16 991
2213.61 914
2214.05 841
2214.50 905
2214.94 847
2215.38 1098
2215.83 946
2216.27 908
2216.71 1005
2217.16 975
2217.60 940
2218.05 881
2218.49 931
2218.93 802
2219.38 857
2219.82 809
2220.27 800
2220.71 901
2221.15 868
2221.60 922
2222.04 888
2222.49 989
2222.93 894
2223.38 865
2223.82 805
2224.27 971
2224.71 1044
2225.15 997
2225.60 977
2226.04 998
2226.49 1119
2226.93 1014
2227.38 982
2227.82 958
2228.27 983
2228.71 988
2229.16 992
2229.60 1091
2230.05 1106
2230.49 956
2230.94 1041
2231.38 1120
2231.83 1158
2232.28 1055
2232.72 991
2233.17 1103
2233.61 1151
2234.06 1088
2234.50 1115
2234.95 995
2235.39 1024
2235.84 1078
2236.29 1010
2236.73 980
2237.18 985
2237.62 925
2238.07 996
2238.52 913
2238.96 996
2239.41 937
2239.85 937
2240.30 922
2240.75 937
2241.19 826
2241.64 817
2242.08 894
2242.53 868
2242.98 776
2243.42 739
2243.87 767
2244.32 820
2244.76 805
2245.21 882
2245.66 794
2246.10 879
2246.55 828
2247.00 806
2247.44 863
2247.89 911
2248.34 849
2248.79 893
2249.23 908
2249.68 966
2250.13 1007
2250.57 840
2251.02 768
2251.47 798
2251.92 840
2252.36 730
2252.81 827
2253.26 935
2253.71 930
2254.15 866
2254.60 890
2255.05 908
2255.50 935
2255.94 965
2256.39 906
2256.84 861
2257.29 864
2257.74 834
2258.18 901
2258.63 931
2259.08 850
2259.53 747
2259.98 852
2260.42 788
2260.87 806
2261.32 982
2261.77 918
2262.22 837
2262.67 946
2263.11 954
2263.56 1037
2264.01 1004
2264.46 957
2264.91 970
2265.36 951
2265.81 954
2266.25 909
2266.70 922
2267.15 918
2267.60 967
2268.05 931
2268.50 902
2268.95 903
2269.40 972
2269.85 956
2270.29 1007
2270.74 1127
2271.19 1038
2271.64 910
2272.09 954
2272.54 1034
2272.99 1038
2273.44 1033
2273.89 1075
2274.34 975
2274.79 940
2275.24 925
2275.69 844
2276.14 891
2276.59 938
2277.04 996
2277.49 968
2277.94 750
2278.39 809
2278.84 910
2279.29 977
2279.74 828
2280.19 833
2280.64 782
2281.09 857
2281.54 845
2281.99 853
2282.44 940
2282.89 914
2283.34 923
2283.79 911
2284.24 922
2284.69 810
2285.14 982
2285.59 898
2286.04 860
2286.49 895
2286.94 987
2287.40 1012
2287.85 1040
2288.30 933
2288.75 1108
2289.20 1226
2289.65 1528
2290.10 1348
2290.55 1352
2291.00 1445
2291.46 1593
2291.91 1764
2292.36 1731
2292.81 1743
2293.26 1669
2293.71 1703
2294.16 1642
2294.62 1484
2295.07 1313
2295.52 1407
2295.97 1370
2296.42 1286
2296.87 1066
2297.33 998
2297.78 998
2298.23 1021
2298.68 1060
2299.13 893
2299.59 903
2300.04 976
2300.49 963
2300.94 848
2301.39 822
2301.85 868
2302.30 922
2302.75 896
2303.20 916
2303.66 930
2304.11 824
2304.56 782
2305.01 912
2305.47 846
2305.92 826
2306.37 817
2306.82 992
2307.28 947
2307.73 838
2308.18 900
2308.64 990
2309.09 1074
2309.54 938
2309.99 1054
2310.45 1044
2310.90 1072
2311.35 1019
2311.81 963
2312.26 1135
2312.71 1107
2313.17 1077
2313.62 1110
2314.07 1156
2314.53 1077
2314.98 1146
2315.43 899
2315.89 948
2316.34 997
2316.80 892
2317.25 946
2317.70 948
2318.16 953
2318.61 1014
2319.07 1091
2319.52 1079
2319.97 1091
2320.43 1104
2320.88 1154
2321.34 988
2321.79 1031
2322.24 1094
2322.70 1222
2323.15 981
2323.61 1016
2324.06 1035
2324.52 1026
2324.97 1066
2325.43 1014
2325.88 1026
2326.33 996
2326.79 1047
2327.24 1070
2327.70 1193
2328.15 1235
2328.61 1225
2329.06 1066
2329.52 1167
2329.97 1269
2330.43 1293
2330.88 1166
2331.34 1241
2331.79 1201
2332.25 1048
2332.70 1142
2333.16 1193
2333.62 925
2334.07 993
2334.53 1111
2334.98 1038
2335.44 1029
2335.89 1031
2336.35 1033
2336.80 1022
2337.26 961
2337.72 891
2338.17 971
2338.63 840
2339.08 1036
2339.54 1052
2340.00 1005
2340.45 961
2340.91 1035
2341.36 952
2341.82 905
2342.28 900
2342.73 808
2343.19 915
2343.65 917
2344.10 989
2344.56 1016
2345.01 891
2345.47 897
2345.93 955
2346.38 938
2346.84 893
2347.30 928
2347.75 941
2348.21 897
2348.67 967
2349.13 985
2349.58 964
2350.04 995
2350.50 969
2350.95 1014
2351.41 965
2351.87 955
2352.32 891
2352.78 938
2353.24 993
2353.70 904
2354.15 977
2354.61 979
2355.07 901
2355.53 911
2355.98 971
2356.44 925
2356.90 991
2357.36 977
2357.81 898
2358.27 906
2358.73 950
2359.19 957
2359.65 1020
2360.10 1013
2360.56 1022
2361.02 921
2361.48 950
2361.94 1024
2362.39 866
2362.85 950
2363.31 1002
2363.77 961
2364.23 928
2364.69 916
2365.14 999
2365.60 955
2366.06 915
2366.52 945
2366.98 969
2367.44 1084
2367.90 1150
2368.35 997
2368.81 925
2369.27 949
2369.73 973
2370.19 930
2370.65 951
2371.11 850
2371.57 977
2372.03 901
2372.49 933
2372.94 1082
2373.40 943
2373.86 954
2374.32 971
2374.78 927
2375.24 828
2375.70 896
2376.16 975
2376.62 1161
2377.08 1036
2377.54 1071
2378.00 1087
2378.46 1082
2378.92 1005
2379.38 930
2379.84 1040
2380.30 1052
2380.76 988
2381.22 1118
2381.68 1032
2382.14 1020
2382.60 1060
2383.06 931
2383.52 923
2383.98 926
2384.44 954
2384.90 908
2385.36 935
2385.82 935
2386.28 908
2386.74 932
2387.20 999
2387.66 940
2388.12 890
2388.58 971
2389.05 894
2389.51 911
2389.97 960
2390.43 956
2390.89 999
2391.35 1044
2391.81 1056
2392.27 1027
2392.73 986
2393.19 954
2393.66 1029
2394.12 1006
2394.58 957
2395.04 961
2395.50 973
2395.96 888
2396.42 961
2396.89 962
2397.35 900
2397.81 996
2398.27 968
2398.73 1062
2399.19 955
2399.66 923
2400.12 993
2400.58 990
2401.04 873
2401.50 795
2401.97 882
2402.43 997
2402.89 998
2403.35 1017
2403.81 937
2404.28 866
2404.74 861
2405.20 962
2405.66 897
2406.13 887
2406.59 883
2407.05 942
2407.51 839
2407.98 802
2408.44 916
2408.90 1088
2409.36 843
2409.83 840
2410.29 890
2410.75 918
2411.21 826
2411.68 847
2412.14 816
2412.60 928
2413.07 855
2413.53 806
2413.99 863
2414.46 977
2414.92 917
2415.38 877
2415.85 999
2416.31 988
2416.77 994
2417.24 1061
2417.70 1008
2418.16 933
2418.63 1115
2419.09 1165
2419.55 1075
2420.02 1086
2420.48 1107
2420.95 1052
2421.41 1100
2421.87 1069
2422.34 964
2422.80 910
2423.27 992
2423.73 953
2424.19 1022
2424.66 1034
2425.12 960
2425.59 1019
2426.05 933
2426.52 865
2426.98 845
2427.44 975
2427.91 906
2428.37 789
2428.84 885
2429.30 910
2429.77 1054
2430.23 914
2430.70 886
2431.16 934
2431.63 980
2432.09 927
2432.56 934
2433.02 861
2433.49 1006
2433.95 1016
2434.42 1038
2434.88 936
2435.35 902
2435.81 1010
2436.28 965
2436.74 947
2437.21 1025
2437.67 1038
2438.14 916
2438.60 975
2439.07 971
2439.54 863
2440.00 971
2440.47 1033
2440.93 969
2441.40 984
2441.86 1117
2442.33 1115
2442.80 1020
2443.26 1103
2443.73 1063
2444.19 946
2444.66 1016
2445.13 1027
2445.59 930
2446.06 915
2446.53 923
2446.99 943
2447.46 850
2447.92 844
2448.39 887
2448.86 850
2449.32 1006
2449.79 929
2450.26 835
2450.72 901
2451.19 898
2451.66 842
2452.12 857
2452.59 884
2453.06 865
2453.53 887
2453.99 986
2454.46 999
2454.93 956
2455.39 928
2455.86 884
2456.33 927
2456.80 1045
2457.26 935
2457.73 859
2458.20 951
2458.66 973
2459.13 904
2459.60 854
2460.07 808
2460.54 926
2461.00 893
2461.47 789
2461.94 985
2462.41 984
2462.87 848
2463.34 843
2463.81 841
2464.28 940
2464.75 891
2465.21 982
2465.68 954
2466.15 971
2466.62 954
2467.09 1010
2467.55 969
2468.02 925
2468.49 1009
2468.96 931
2469.43 816
2469.90 858
2470.37 942
2470.83 921
2471.30 879
2471.77 818
2472.24 771
2472.71 828
2473.18 756
2473.65 850
2474.12 888
2474.58 907
2475.05 848
2475.52 867
2475.99 908
2476.46 892
2476.93 847
2477.40 789
2477.87 884
2478.34 925
2478.81 917
2479.28 938
2479.75 810
2480.22 794
2480.68 863
2481.15 952
2481.62 839
2482.09 908
2482.56 891
2483.03 838
2483.50 878
2483.97 872
2484.44 935
2484.91 877
2485.38 863
2485.85 975
2486.32 869
2486.79 852
2487.26 847
2487.73 974
2488.20 962
2488.67 1036
2489.14 1059
2489.61 1041
2490.08 896
2490.56 952
2491.03 988
2491.50 1060
2491.97 866
2492.44 867
2492.91 965
2493.38 1009
2493.85 1113
2494.32 1015
2494.79 1090
2495.26 1036
2495.73 911
2496.20 982
2496.68 977
2497.15 1021
2497.62 1002
2498.09 1004
2498.56 1002
2499.03 958
2499.50 971
2499.97 976
2500.45 894
2500.92 815
2501.39 872
2501.86 837
2502.33 987
2502.80 929
2503.28 888
2503.75 853
2504.22 869
2504.69 837
2505.16 954
2505.63 847
2506.11 868
2506.58 939
2507.05 942
2507.52 958
2507.99 929
2508.47 1029
2508.94 1039
2509.41 978
2509.88 1004
2510.36 1091
2510.83 1079
2511.30 924
2511.77 1132
2512.25 1137
2512.72 1222
2513.19 1084
2513.66 1013
2514.14 1094
2514.61 1101
2515.08 1020
2515.55 977
2516.03 972
2516.50 927
2516.97 992
2517.45 967
2517.92 974
2518.39 1011
2518.87 1007
2519.34 997
2519.81 1040
2520.28 1118
2520.76 961
2521.23 953
2521.70 988
2522.18 943
2522.65 884
2523.13 932
2523.60 832
2524.07 976
2524.55 969
2525.02 920
2525.49 968
2525.97 825
2526.44 764
2526.92 831
2527.39 875
2527.86 919
2528.34 934
2528.81 954
2529.29 881
2529.76 798
2530.23 896
2530.71 963
2531.18 1035
2531.66 1083
2532.13 959
2532.61 1016
2533.08 887
2533.55 895
2534.03 857
2534.50 950
2534.98 933
2535.45 968
2535.93 1023
2536.40 899
2536.88 862
2537.35 944
2537.83 947
2538.30 996
2538.78 956
2539.25 1020
2539.73 932
2540.20 938
2540.68 930
2541.15 960
2541.63 1076
2542.10 1010
2542.58 966
2543.05 1122
2543.53 1134
2544.01 1039
2544.48 1040
2544.96 976
2545.43 936
2545.91 982
2546.38 957
2546.86 1117
2547.34 1055
2547.81 1020
2548.29 1074
2548.76 1112
2549.24 1097
2549.71 950
2550.19 1007
2550.67 1060
2551.14 1146
2551.62 1072
2552.10 1039
2552.57 1001
2553.05 1105
2553.52 1059
2554.00 1060
2554.48 1152
2554.95 1123
2555.43 995
2555.91 946
2556.38 1107
2556.86 1093
2557.34 1053
2557.81 1119
2558.29 944
2558.77 880
2559.24 912
2559.72 967
2560.20 963
2560.68 958
2561.15 916
2561.63 837
2562.11 914
2562.58 931
2563.06 890
2563.54 908
2564.02 905
2564.49 947
2564.97 871
2565.45 814
2565.93 830
2566.40 862
2566.88 864
2567.36 844
2567.84 981
2568.31 1030
2568.79 852
2569.27 840
2569.75 876
2570.23 753
2570.70 848
2571.18 858
2571.66 838
2572.14 940
2572.62 916
2573.10 931
2573.57 855
2574.05 887
2574.53 780
2575.01 941
2575.49 964
2575.97 931
2576.44 892
2576.92 859
2577.40 926
2577.88 876
2578.36 765
2578.84 830
2579.32 867
2579.79 831
2580.27 828
2580.75 804
2581.23 840
2581.71 818
2582.19 781
2582.67 875
2583.15 907
2583.63 1002
2584.11 963
2584.59 880
2585.07 894
2585.54 903
2586.02 932
2586.50 895
2586.98 920
2587.46 894
2587.94 832
2588.42 878
2588.90 933
2589.38 928
2589.86 983
2590.34 1021
2590.82 941
2591.30 989
2591.78 940
2592.26 874
2592.74 950
2593.22 1001
2593.70 942
2594.18 984
2594.66 900
2595.14 888
2595.62 866
2596.10 912
2596.58 824
2597.06 918
2597.54 871
2598.02 875
2598.50 911
2598.98 941
2599.47 861
2599.95 917
2600.43 875
2600.91 866
2601.39 925
2601.87 858
2602.35 862
2602.83 908
2603.31 878
2603.79 985
2604.27 948
2604.76 904
2605.24 897
2605.72 895
2606.20 932
2606.68 923
2607.16 900
2607.64 886
2608.13 841
2608.61 949
2609.09 972
2609.57 858
2610.05 952
2610.53 857
2611.01 894
2611.50 917
2611.98 945
2612.46 965
2612.94 1014
2613.42 1033
2613.91 872
2614.39 860
2614.87 860
2615.35 854
2615.83 890
2616.32 996
2616.80 964
2617.28 1080
2617.76 1117
2618.25 932
2618.73 947
2619.21 1008
2619.69 1136
2620.18 1001
2620.66 939
2621.14 987
2621.62 935
2622.11 917
2622.59 907
2623.07 907
2623.56 885
2624.04 834
2624.52 867
2625.00 857
2625.49 789
2625.97 898
2626.45 959
2626.94 948
2627.42 1003
2627.90 955
2628.39 957
2628.87 965
2629.35 949
2629.84 954
2630.32 969
2630.80 1038
2631.29 1084
2631.77 950
2632.26 1014
2632.74 1041
2633.22 961
2633.71 1066
2634.19 997
2634.67 872
2635.16 977
2635.64 898
2636.13 947
2636.61 917
2637.09 927
2637.58 917
2638.06 994
2638.55 990
2639.03 1012
2639.52 946
2640.00 889
2640.48 866
2640.97 928
2641.45 902
2641.94 957
2642.42 952
2642.91 1037
2643.39 971
2643.88 818
2644.36 937
2644.85 887
2645.33 996
2645.82 1047
2646.30 939
2646.79 886
2647.27 948
2647.76 925
2648.24 940
2648.73 870
2649.21 928
2649.70 931
2650.18 984
2650.67 940
2651.15 974
2651.64 945
2652.12 986
2652.61 1027
2653.10 1009
2653.58 1043
2654.07 1051
2654.55 1046
2655.04 1002
2655.52 867
2656.01 908
2656.50 1041
2656.98 986
2657.47 885
2657.95 943
2658.44 996
2658.93 1035
2659.41 1007
2659.90 1007
2660.39 996
2660.87 797
2661.36 857
2661.84 932
2662.33 1054
2662.82 959
2663.30 937
2663.79 977
2664.28 915
2664.76 1002
2665.25 908
2665.74 918
2666.22 926
2666.71 960
2667.20 965
2667.68 873
2668.17 847
2668.66 829
2669.15 876
2669.63 944
2670.12 985
2670.61 902
2671.09 962
2671.58 971
2672.07 1029
2672.56 1099
2673.04 1203
2673.53 1150
2674.02 1284
2674.51 1264
2674.99 1287
2675.48 1346
2675.97 1298
2676.46 1415
2676.95 1539
2677.43 1425
2677.92 1431
2678.41 1192
2678.90 1178
2679.38 1110
2679.87 1106
2680.36 1173
2680.85 1135
2681.34 988
2681.83 990
2682.31 943
2682.80 989
2683.29 1097
2683.78 1057
2684.27 1012
2684.76 981
2685.24 947
2685.73 967
2686.22 1119
2686.71 956
2687.20 948
2687.69 931
2688.18 887
2688.67 777
2689.15 892
2689.64 956
2690.13 1005
2690.62 835
2691.11 799
2691.60 880
2692.09 938
2692.58 865
2693.07 929
2693.56 944
2694.05 925
2694.54 866
2695.02 908
2695.51 900
2696.00 822
2696.49 920
2696.98 964
2697.47 942
2697.96 842
2698.45 969
2698.94 919
2699.43 884
2699.92 906
2700.41 873
2700.90 860
2701.39 949
2701.88 1040
2702.37 994
2702.86 970
2703.35 1002
2703.84 1075
2704.33 1000
2704.82 988
2705.31 930
2705.80 1010
2706.29 1012
2706.78 975
2707.27 901
2707.77 971
2708.26 936
2708.75 895
2709.24 1025
2709.73 996
2710.22 942
2710.71 889
2711.20 913
2711.69 868
2712.18 864
2712.67 921
2713.16 874
2713.66 909
2714.15 956
2714.64 981
2715.13 913
2715.62 881
2716.11 901
2716.60 839
2717.10 812
2717.59 893
2718.08 842
2718.57 837
2719.06 953
2719.55 935
2720.04 980
2720.54 1025
2721.03 940
2721.52 872
2722.01 1027
2722.50 964
2723.00 957
2723.49 933
2723.98 1063
2724.47 990
2724.96 1064
2725.46 1025
2725.95 997
2726.44 1017
2726.93 1003
2727.43 919
2727.92 927
2728.41 931
2728.90 966
2729.40 951
2729.89 927
2730.38 925
2730.87 914
2731.37 911
2731.86 799
2732.35 787
2732.84 864
2733.34 877
2733.83 865
2734.32 856
2734.82 904
2735.31 929
2735.80 893
2736.30 871
2736.79 866
2737.28 901
2737.78 971
2738.27 978
2738.76 1041
2739.26 982
2739.75 963
2740.24 827
2740.74 956
2741.23 912
2741.72 927
2742.22 990
2742.71 1050
2743.21 974
2743.70 926
2744.19 871
2744.69 807
2745.18 848
2745.67 899
2746.17 869
2746.66 841
2747.16 959
2747.65 1009
2748.15 900
2748.64 898
2749.13 875
2749.63 1016
2750.12 1082
2750.62 1146
2751.11 1000
2751.61 872
2752.10 900
2752.60 910
2753.09 904
2753.59 970
2754.08 910
2754.57 914
2755.07 949
2755.56 863
2756.06 876
2756.55 951
2757.05 915
2757.54 890
2758.04 971
2758.53 920
2759.03 919
2759.53 1027
2760.02 988
2760.52 997
2761.01 844
2761.51 900
2762.00 866
2762.50 961
2762.99 983
2763.49 919
2763.98 910
2764.48 893
2764.98 827
2765.47 911
2765.97 921
2766.46 852
2766.96 972
2767.46 911
2767.95 950
2768.45 961
2768.94 911
2769.44 810
2769.94 971
2770.43 967
2770.93 921
2771.43 953
2771.92 963
2772.42 958
2772.91 1065
2773.41 873
2773.91 995
2774.40 1060
2774.90 1174
2775.40 1269
2775.89 1152
2776.39 1150
2776.89 1230
2777.38 1307
2777.88 1260
2778.38 1213
2778.88 1184
2779.37 1222
2779.87 1168
2780.37 1190
2780.86 1113
2781.36 1027
2781.86 1017
2782.36 1011
2782.85 1000
2783.35 962
2783.85 926
2784.35 947
2784.84 979
2785.34 915
2785.84 897
2786.34 848
2786.83 889
2787.33 944
2787.83 912
2788.33 1002
2788.82 1019
2789.32 820
2789.82 876
2790.32 852
2790.82 924
2791.31 939
2791.81 910
2792.31 882
2792.81 865
2793.31 898
2793.81 846
2794.30 811
2794.80 935
2795.30 982
2795.80 970
2796.30 982
2796.80 937
2797.30 932
2797.79 1100
2798.29 987
2798.79 934
2799.29 956
2799.79 1006
2800.29 1024
2800.79 1007
2801.29 974
2801.79 1043
2802.28 1008
2802.78 998
2803.28 922
2803.78 981
2804.28 948
2804.78 978
2805.28 887
2805.78 968
2806.28 951
2806.78 978
2807.28 1198
2807.78 1159
2808.28 1072
2808.78 1148
2809.28 1160
2809.78 1249
2810.28 1250
2810.78 1253
2811.28 1123
2811.78 1039
2812.28 1004
2812.78 986
2813.28 907
2813.78 924
2814.28 909
2814.78 808
2815.28 830
2815.78 988
2816.28 970
2816.78 999
2817.28 963
2817.78 983
2818.28 840
2818.78 1013
2819.28 1052
2819.78 966
2820.28 931
2820.78 931
2821.28 971
2821.78 1015
2822.29 981
2822.79 1003
2823.29 962
2823.79 957
2824.29 1047
2824.79 922
2825.29 978
2825.79 984
2826.29 944
2826.79 930
2827.30 790
2827.80 916
2828.30 894
2828.80 801
2829.30 820
2829.80 818
2830.31 775
2830.81 816
2831.31 831
2831.81 843
2832.31 917
2832.81 844
2833.32 892
2833.82 904
2834.32 876
2834.82 981
2835.32 1017
2835.83 939
2836.33 930
2836.83 941
2837.33 1012
2837.83 967
2838.34 1100
2838.84 1095
2839.34 1153
2839.84 1054
2840.35 1052
2840.85 961
2841.35 909
2841.85 870
2842.36 757
2842.86 888
2843.36 966
2843.86 988
2844.37 1018
2844.87 918
2845.37 892
2845.88 973
2846.38 983
2846.88 943
2847.39 990
2847.89 1007
2848.39 971
2848.90 1065
2849.40 1035
2849.90 987
2850.41 978
2850.91 1045
2851.41 1113
2851.92 1053
2852.42 981
2852.92 964
2853.43 1046
2853.93 944
2854.43 875
2854.94 914
2855.44 1056
2855.95 961
2856.45 995
2856.95 896
2857.46 913
2857.96 1019
2858.47 1039
2858.97 1016
2859.47 955
2859.98 929
2860.48 911
2860.99 939
2861.49 923
2861.99 927
2862.50 858
2863.00 921
2863.51 817
2864.01 858
2864.52 803
2865.02 869
2865.53 922
2866.03 959
2866.54 880
2867.04 804
2867.55 788
2868.05 784
2868.56 889
2869.06 827
2869.57 821
2870.07 848
2870.58 946
2871.08 983
2871.59 962
2872.09 982
2872.60 951
2873.10 972
2873.61 932
2874.11 1092
2874.62 1011
2875.12 1079
2875.63 1079
2876.14 1156
2876.64 1105
2877.15 1127
2877.65 1093
2878.16 1135
2878.66 1057
2879.17 968
2879.68 1045
2880.18 1011
2880.69 1048
2881.19 1065
2881.70 964
2882.21 948
2882.71 1015
2883.22 1056
2883.73 1018
2884.23 1018
2884.74 997
2885.25 1013
2885.75 940
2886.26 941
2886.76 989
2887.27 988
2887.78 1047
2888.28 1127
2888.79 1050
2889.30 1004
2889.81 1057
2890.31 1036
2890.82 1029
2891.33 1082
2891.83 1086
2892.34 978
2892.85 1027
2893.35 1020
2893.86 1067
2894.37 1146
2894.88 1126
2895.38 1220
2895.89 1217
2896.40 1240
2896.91 1417
2897.41 1434
2897.92 1384
2898.43 1343
2898.94 1271
2899.44 1249
2899.95 1342
2900.46 1316
2900.97 1281
2901.47 1167
2901.98 1099
2902.49 1246
2903.00 1164
2903.51 1161
2904.01 1393
2904.52 1158
2905.03 1049
2905.54 1137
2906.05 1089
2906.56 1133
2907.06 1147
2907.57 1030
2908.08 1148
2908.59 1125
2909.10 1101
2909.61 1010
2910.12 1063
2910.62 994
2911.13 938
2911.64 971
2912.15 960
2912.66 1004
2913.17 888
2913.68 923
2914.19 921
2914.69 967
2915.20 1148
2915.71 1007
2916.22 997
2916.73 924
2917.24 938
2917.75 1022
2918.26 1063
2918.77 1020
2919.28 908
2919.79 924
2920.30 1024
2920.81 945
2921.32 853
2921.83 994
2922.34 854
2922.85 828
2923.36 884
2923.86 971
2924.37 1000
2924.88 939
2925.39 994
2925.90 907
2926.41 994
2926.92 1130
2927.43 1083
2927.95 921
2928.46 961
2928.97 1017
2929.48 1013
2929.99 909
2930.50 949
2931.01 1000
2931.52 931
2932.03 936
2932.54 855
2933.05 883
2933.56 840
2934.07 874
2934.58 859
2935.09 926
2935.60 951
2936.11 1044
2936.62 1014
2937.14 1024
2937.65 1021
2938.16 1005
2938.67 1026
2939.18 949
2939.69 1045
2940.20 1079
2940.71 960
2941.23 898
2941.74 872
2942.25 888
2942.76 914
2943.27 1030
2943.78 942
2944.29 986
2944.81 974
2945.32 1096
2945.83 1105
2946.34 998
2946.85 1201
2947.36 1245
2947.88 1132
2948.39 1240
2948.90 1257
2949.41 1017
2949.92 1091
2950.44 1043
2950.95 1011
2951.46 1001
2951.97 1052
2952.49 934
2953.00 829
2953.51 867
2954.02 923
2954.54 988
2955.05 1001
2955.56 915
2956.07 957
2956.59 935
2957.10 934
2957.61 1006
2958.12 1016
2958.64 997
2959.15 954
2959.66 1027
2960.18 890
2960.69 969
2961.20 1112
2961.72 988
2962.23 1001
2962.74 1036
2963.26 1076
2963.77 1089
2964.28 1059
2964.80 1088
2965.31 932
2965.82 975
2966.34 1078
2966.85 1086
2967.36 1038
2967.88 1074
2968.39 1129
2968.90 1041
2969.42 1062
2969.93 1020
2970.45 1074
2970.96 1051
2971.47 1025
2971.99 983
2972.50 1052
2973.02 882
2973.53 931
2974.04 973
2974.56 949
2975.07 998
2975.59 889
2976.10 907
2976.62 1021
2977.13 1051
2977.64 980
2978.16 894
2978.67 962
2979.19 919
2979.70 981
2980.22 1072
2980.73 1026
2981.25 981
2981.76 942
2982.28 898
2982.79 912
2983.31 1071
2983.82 1055
2984.34 1029
2984.85 1041
2985.37 1163
2985.88 1092
2986.40 1093
2986.91 1124
2987.43 1130
2987.94 1103
2988.46 1193
2988.97 1329
2989.49 1279
2990.01 1276
2990.52 1253
2991.04 1249
2991.55 1359
2992.07 1321
2992.58 1254
2993.10 1240
2993.62 1159
2994.13 1078
2994.65 1058
2995.16 1138
2995.68 1264
2996.20 1351
2996.71 1350
2997.23 1378
2997.74 1361
2998.26 1451
2998.78 1385
2999.29 1437
2999.81 1522
3000.33 1467
3000.84 1594
3001.36 1524
3001.88 1615
3002.39 1797
3002.91 2040
3003.43 2253
3003.94 2618
3004.46 2967
3004.98 3272
3005.49 3775
3006.01 3844
3006.53 3985
3007.04 4016
3007.56 3769
3008.08 3676
3008.60 3378
3009.11 3376
3009.63 2962
3010.15 2547
3010.66 2149
3011.18 1954
3011.70 1797
3012.22 1577
3012.73 1435
3013.25 1355
3013.77 1305
3014.29 1219
3014.81 1402
3015.32 1468
3015.84 1435
3016.36 1426
3016.88 1403
3017.39 1428
3017.91 1383
3018.43 1232
3018.95 1243
3019.47 1369
3019.98 1413
3020.50 1349
3021.02 1377
3021.54 1379
3022.06 1433
3022.58 1321
3023.09 1314
3023.61 1291
3024.13 1274
3024.65 1348
3025.17 1457
3025.69 1368
3026.21 1423
3026.72 1347
3027.24 1218
3027.76 1272
3028.28 1232
3028.80 1231
3029.32 1123
3029.84 1023
3030.36 1150
3030.88 1109
3031.40 1107
3031.91 1132
3032.43 1078
3032.95 1018
3033.47 999
3033.99 1047
3034.51 1165
3035.03 1201
3035.55 1112
3036.07 1058
3036.59 1057
3037.11 1040
3037.63 1092
3038.15 1019
3038.67 1126
3039.19 1070
3039.71 1126
3040.23 1114
3040.75 1076
3041.27 1018
3041.79 1062
3042.31 1114
3042.83 1033
3043.35 967
3043.87 1059
3044.39 986
3044.91 984
3045.43 968
3045.95 983
3046.47 988
3046.99 1037
3047.51 1045
3048.03 1015
3048.55 1049
3049.07 977
3049.59 1139
3050.11 1027
3050.63 962
3051.16 955
3051.68 931
3052.20 964
3052.72 1054
3053.24 1052
3053.76 972
3054.28 901
3054.80 954
3055.32 1057
3055.84 877
3056.37 930
3056.89 1035
3057.41 1064
3057.93 952
3058.45 1019
3058.97 1024
3059.49 963
3060.02 1037
3060.54 885
3061.06 977
3061.58 995
3062.10 920
3062.62 993
3063.15 1025
3063.67 933
3064.19 932
3064.71 1031
3065.23 1055
3065.76 1151
3066.28 1026
3066.80 993
3067.32 1115
3067.85 1214
3068.37 1078
3068.89 1176
3069.41 1084
3069.93 1035
3070.46 1135
3070.98 1094
3071.50 1113
3072.02 968
3072.55 953
3073.07 1044
3073.59 975
3074.12 1020
3074.64 1099
3075.16 1064
3075.68 1057
3076.21 1044
3076.73 1096
3077.25 1146
3077.78 1100
3078.30 1037
3078.82 1291
3079.35 1342
3079.87 1442
3080.39 1326
3080.92 1527
3081.44 1480
3081.96 1475
3082.49 1436
3083.01 1465
3083.53 1566
3084.06 1564
3084.58 1475
3085.10 1470
3085.63 1407
3086.15 1400
3086.68 1436
3087.20 1395
3087.72 1418
3088.25 1282
3088.77 1264
3089.30 1221
3089.82 1207
3090.34 1270
3090.87 1268
3091.39 1228
3091.92 1266
3092.44 1309
3092.97 1246
3093.49 1418
3094.01 1355
3094.54 1340
3095.06 1413
3095.59 1406
3096.11 1504
3096.64 1617
3097.16 1755
3097.69 1676
3098.21 1535
3098.74 1417
3099.26 1518
3099.79 1762
3100.31 2154
3100.84 2254
3101.36 2718
3101.89 3332
3102.41 4006
3102.94 4742
3103.46 5200
3103.99 5618
3104.51 6349
3105.04 6205
3105.56 6319
3106.09 6190
3106.62 5317
3107.14 4590
3107.67 4125
3108.19 3671
3108.72 2997
3109.24 2543
3109.77 2341
3110.30 1989
3110.82 1767
3111.35 1760
3111.87 1577
3112.40 1621
3112.93 1604
3113.45 1652
3113.98 1600
3114.50 1556
3115.03 1384
3115.56 1405
3116.08 1416
3116.61 1530
3117.14 1546
3117.66 1437
3118.19 1422
3118.71 1419
3119.24 1352
3119.77 1447
3120.29 1379
3120.82 1256
3121.35 1356
3121.88 1469
3122.40 1358
3122.93 1395
3123.46 1457
3123.98 1396
3124.51 1466
3125.04 1458
3125.56 1278
3126.09 1167
3126.62 1181
3127.15 1214
3127.67 1156
3128.20 1161
3128.73 1110
3129.26 1124
3129.78 1140
3130.31 1124
3130.84 1047
3131.37 1160
3131.89 1130
3132.42 1061
3132.95 1144
3133.48 1157
3134.00 1103
3134.53 1056
3135.06 948
3135.59 998
3136.12 1047
3136.64 987
3137.17 1063
3137.70 997
3138.23 991
3138.76 1058
3139.29 1108
3139.81 1097
3140.34 1127
3140.87 1096
3141.40 997
3141.93 1034
3142.46 1085
3142.99 1068
3143.51 1103
3144.04 1027
3144.57 1092
3145.10 997
3145.63 1003
3146.16 1081
3146.69 1053
3147.22 1151
3147.74 1139
3148.27 1267
3148.80 1329
3149.33 1297
3149.86 1272
3150.39 1298
3150.92 1297
3151.45 1514
3151.98 1338
3152.51 1270
3153.04 1361
3153.57 1336
3154.10 1340
3154.63 1306
3155.16 1327
3155.69 1162
3156.22 1011
3156.74 986
3157.27 1107
3157.80 1303
3158.33 1281
3158.86 1234
3159.39 1195
3159.92 1114
3160.45 1097
3160.98 1215
3161.51 1107
3162.04 1155
3162.58 1212
3163.11 1111
3163.64 1113
3164.17 1107
3164.70 1048
3165.23 1036
3165.76 1048
3166.29 1047
3166.82 1132
3167.35 1069
3167.88 1026
3168.41 962
3168.94 884
3169.47 938
3170.00 1037
3170.53 1033
3171.07 1097
3171.60 1080
3172.13 1087
3172.66 1102
3173.19 995
3173.72 1036
3174.25 1028
3174.78 1112
3175.31 1124
3175.85 1162
3176.38 1202
3176.91 1275
3177.44 1289
3177.97 1168
3178.50 1196
3179.04 1195
3179.57 1118
3180.10 1162
3180.63 1117
3181.16 1024
3181.69 1094
3182.23 1041
3182.76 1148
3183.29 1082
3183.82 984
3184.35 900
3184.89 968
3185.42 1022
3185.95 1047
3186.48 1057
3187.02 1007
3187.55 1084
3188.08 972
3188.61 1001
3189.15 1102
3189.68 1115
3190.21 989
3190.74 1053
3191.28 1011
3191.81 1039
3192.34 964
3192.87 909
3193.41 960
3193.94 1023
3194.47 951
3195.01 933
3195.54 867
3196.07 944
3196.60 953
3197.14 949
3197.67 972
3198.20 933
3198.74 878
3199.27 967
3199.80 1034
3200.34 1033
3200.87 1080
3201.40 942
3201.94 1044
3202.47 1142
3203.01 1278
3203.54 1147
3204.07 1116
3204.61 1214
3205.14 1183
3205.67 1085
3206.21 1042
3206.74 1091
3207.28 1029
3207.81 976
3208.34 1069
3208.88 1071
3209.41 1060
3209.95 1108
3210.48 1266
3211.02 1223
3211.55 1207
3212.08 1252
3212.62 1231
3213.15 1243
3213.69 1154
3214.22 1181
3214.76 1049
3215.29 1126
3215.83 1139
3216.36 1081
3216.90 1137
3217.43 1061
3217.97 1028
3218.50 1036
3219.04 989
3219.57 1105
3220.11 1141
3220.64 1173
3221.18 1181
3221.71 1173
3222.25 1089
3222.78 1161
3223.32 1353
3223.85 1315
3224.39 1277
3224.92 1164
3225.46 1217
3225.99 1445
3226.53 1383
3227.07 1184
3227.60 1232
3228.14 1289
3228.67 1330
3229.21 1229
3229.74 1059
3230.28 1084
3230.82 1154
3231.35 1313
3231.89 1263
3232.42 1212
3232.96 1191
3233.50 1169
3234.03 1178
3234.57 1173
3235.11 1241
3235.64 1222
3236.18 1241
3236.72 1286
3237.25 1214
3237.79 1311
3238.32 1438
3238.86 1417
3239.40 1341
3239.93 1434
3240.47 1431
3241.01 1449
3241.55 1333
3242.08 1426
3242.62 1465
3243.16 1320
3243.69 1294
3244.23 1300
3244.77 1246
3245.30 1326
3245.84 1344
3246.38 1383
3246.92 1348
3247.45 1256
3247.99 1468
3248.53 1356
3249.07 1278
3249.60 1304
3250.14 1381
3250.68 1362
3251.22 1427
3251.75 1359
3252.29 1447
3252.83 1410
3253.37 1405
3253.91 1335
3254.44 1411
3254.98 1449
3255.52 1360
3256.06 1501
3256.60 1535
3257.13 1519
3257.67 1517
3258.21 1585
3258.75 1788
3259.29 1887
3259.82 1956
3260.36 2046
3260.90 2272
3261.44 2446
3261.98 2460
3262.52 2707
3263.06 2840
3263.59 3108
3264.13 3319
3264.67 3540
3265.21 3835
3265.75 4134
3266.29 4002
3266.83 4190
3267.37 4140
3267.91 4415
3268.44 4227
3268.98 3929
3269.52 3907
3270.06 3748
3270.60 3424
3271.14 3188
3271.68 2887
3272.22 2452
3272.76 2151
3273.30 1972
3273.84 1663
3274.38 1590
3274.92 1684
3275.46 1741
3276.00 1628
3276.54 1576
3277.08 1544
3277.62 1529
3278.16 1470
3278.70 1460
3279.24 1559
3279.78 1590
3280.32 1579
3280.86 1548
3281.40 1553
3281.94 1584
3282.48 1623
3283.02 1555
3283.56 1567
3284.10 1444
3284.64 1464
3285.18 1688
3285.72 1583
3286.26 1746
3286.80 1609
3287.34 1539
3287.88 1623
3288.42 1523
3288.96 1570
3289.50 1603
3290.04 1543
3290.59 1759
3291.13 1917
3291.67 1704
3292.21 1849
3292.75 1774
3293.29 1786
3293.83 1981
3294.37 2069
3294.91 2260
3295.46 2354
3296.00 2692
3296.54 2908
3297.08 3013
3297.62 2937
3298.16 2939
3298.70 3033
3299.25 2770
3299.79 2503
3300.33 2521
3300.87 2350
3301.41 2144
3301.96 1781
3302.50 1764
3303.04 1749
3303.58 1778
3304.12 1672
3304.66 1658
3305.21 1585
3305.75 1650
3306.29 1701
3306.83 1628
3307.38 1634
3307.92 1642
3308.46 1571
3309.00 1582
3309.55 1539
3310.09 1575
3310.63 1374
3311.17 1335
3311.72 1476
3312.26 1416
3312.80 1423
3313.34 1484
3313.89 1465
3314.43 1479
3314.97 1552
3315.52 1622
3316.06 1683
3316.60 1796
3317.14 1697
3317.69 1628
3318.23 1772
3318.77 1772
3319.32 1851
3319.86 1753
3320.40 1864
3320.95 1720
3321.49 1920
3322.03 1898
3322.58 1783
3323.12 1824
3323.67 1887
3324.21 1902
3324.75 1755
3325.30 1826
3325.84 1877
3326.38 1724
3326.93 1740
3327.47 1844
3328.02 1744
3328.56 1633
3329.10 1668
3329.65 1741
3330.19 1732
3330.74 1680
3331.28 1900
3331.83 2410
3332.37 2870
3332.91 3397
3333.46 4189
3334.00 4894
3334.55 6128
3335.09 7429
3335.64 8879
3336.18 10335
3336.73 11397
3337.27 12550
3337.82 12878
3338.36 12785
3338.90 12430
3339.45 11460
3339.99 10412
3340.54 9279
3341.08 7966
3341.63 6652
3342.18 5349
3342.72 4627
3343.27 3693
3343.81 2968
3344.36 2548
3344.90 2347
3345.45 2141
3345.99 1976
3346.54 1913
3347.08 1785
3347.63 1734
3348.17 1652
3348.72 1689
3349.27 1729
3349.81 1664
3350.36 1625
3350.90 1654
3351.45 1644
3352.00 1742
3352.54 1686
3353.09 1718
3353.63 1749
3354.18 1583
3354.73 1578
3355.27 1652
3355.82 1596
3356.36 1440
3356.91 1478
3357.46 1417
3358.00 1531
3358.55 1581
3359.10 1287
3359.64 1295
3360.19 1377
3360.74 1389
3361.28 1464
3361.83 1450
3362.38 1398
3362.92 1562
3363.47 1570
3364.02 1439
3364.56 1623
3365.11 1598
3365.66 1549
3366.21 1374
3366.75 1444
3367.30 1543
3367.85 1520
3368.39 1536
3368.94 1688
3369.49 1691
3370.04 1503
3370.58 1561
3371.13 1566
3371.68 1570
3372.23 1643
3372.77 1644
3373.32 1863
3373.87 1897
3374.42 1892
3374.96 2052
3375.51 2105
3376.06 2042
3376.61 1968
3377.16 1988
3377.70 1820
3378.25 1836
3378.80 1707
3379.35 1591
3379.90 1619
3380.45 1458
3380.99 1470
3381.54 1335
3382.09 1273
3382.64 1305
3383.19 1326
3383.74 1193
3384.28 1132
3384.83 1200
3385.38 1137
3385.93 1141
3386.48 1216
3387.03 1154
3387.58 1130
3388.13 1266
3388.67 1235
3389.22 1244
3389.77 1091
3390.32 1155
3390.87 1137
3391.42 1130
3391.97 1221
3392.52 1122
3393.07 1167
3393.62 1115
3394.17 1167
3394.72 1136
3395.27 1131
3395.81 1285
3396.36 1220
3396.91 1187
3397.46 1245
3398.01 1268
3398.56 1303
3399.11 1248
3399.66 1331
3400.21 1241
3400.76 1237
3401.31 1227
3401.86 1170
3402.41 1140
3402.96 1049
3403.51 1013
3404.06 1112
3404.61 1154
3405.16 1080
3405.71 1055
3406.26 1057
3406.81 1147
3407.36 1159
3407.92 1106
3408.47 1077
3409.02 1138
3409.57 1075
3410.12 1081
3410.67 1148
3411.22 1221
3411.77 1286
3412.32 1271
3412.87 1323
3413.42 1261
3413.97 1296
3414.52 1319
3415.08 1233
3415.63 1253
3416.18 1242
3416.73 1104
3417.28 1265
3417.83 1217
3418.38 1146
3418.93 1082
3419.49 1140
3420.04 1112
3420.59 1114
3421.14 1150
3421.69 1076
3422.24 1055
3422.80 1136
3423.35 1179
3423.90 1216
3424.45 1296
3425.00 1419
3425.55 1448
3426.11 1494
3426.66 1428
3427.21 1366
3427.76 1336
3428.31 1355
3428.87 1236
3429.42 1208
3429.97 1089
3430.52 1085
3431.08 1021
3431.63 1143
3432.18 1132
3432.73 1088
3433.29 1056
3433.84 1215
3434.39 1142
3434.94 1214
3435.50 1140
3436.05 1058
3436.60 1073
3437.15 1105
3437.71 1161
3438.26 1079
3438.81 1006
3439.37 1001
3439.92 1125
3440.47 1104
3441.03 1052
3441.58 1210
3442.13 1156
3442.69 1163
3443.24 1289
3443.79 1180
3444.35 1072
3444.90 1026
3445.45 1143
3446.01 1067
3446.56 1129
3447.11 1094
3447.67 1043
3448.22 1074
3448.77 998
3449.33 964
3449.88 1010
3450.44 972
3450.99 953
3451.54 1058
3452.10 1044
3452.65 1010
3453.21 1038
3453.76 1062
3454.31 1022
3454.87 955
3455.42 963
3455.98 975
3456.53 928
3457.09 960
3457.64 976
3458.20 1010
3458.75 994
3459.30 1001
3459.86 1043
3460.41 1079
3460.97 1092
3461.52 1048
3462.08 1028
3462.63 1151
3463.19 1040
3463.74 1046
3464.30 1115
3464.85 1118
3465.41 1118
3465.96 1181
3466.52 1276
3467.07 1154
3467.63 1197
3468.19 1267
3468.74 1245
3469.30 1199
3469.85 1088
3470.41 1061
3470.96 1168
3471.52 1092
3472.07 1153
3472.63 1158
3473.19 1290
3473.74 1266
3474.30 1245
3474.85 1179
3475.41 1186
3475.96 1161
3476.52 1265
3477.08 1237
3477.63 1192
3478.19 1228
3478.74 1228
3479.30 1255
3479.86 1324
3480.41 1481
3480.97 1569
3481.53 1539
3482.08 1465
3482.64 1589
3483.20 1446
3483.75 1447
3484.31 1344
3484.87 1447
3485.42 1475
3485.98 1448
3486.54 1415
3487.09 1412
3487.65 1484
3488.21 1401
3488.76 1601
3489.32 1850
3489.88 1965
3490.44 2208
3490.99 2348
3491.55 2698
3492.11 3051
3492.66 3236
3493.22 3481
3493.78 3441
3494.34 3480
3494.89 3542
3495.45 3497
3496.01 3627
3496.57 3193
3497.12 3214
3497.68 3336
3498.24 3242
3498.80 3546
3499.36 3598
3499.91 3864
3500.47 4053
3501.03 4257
3501.59 4250
3502.15 4344
3502.70 4135
3503.26 4045
3503.82 3869
3504.38 4093
3504.94 3892
3505.49 3971
3506.05 3812
3506.61 3792
3507.17 3655
3507.73 3722
3508.29 3761
3508.85 3541
3509.40 3245
3509.96 2994
3510.52 2673
3511.08 2571
3511.64 2213
3512.20 2052
3512.76 2083
3513.32 1826
3513.87 1705
3514.43 1625
3514.99 1664
3515.55 1504
3516.11 1477
3516.67 1396
3517.23 1454
3517.79 1374
3518.35 1365
3518.91 1266
3519.47 1281
3520.03 1290
3520.59 1326
3521.15 1351
3521.71 1305
3522.26 1363
3522.82 1440
3523.38 1384
3523.94 1199
3524.50 1226
3525.06 1323
3525.62 1307
3526.18 1409
3526.74 1352
3527.30 1288
3527.86 1262
3528.42 1226
3528.98 1134
3529.54 1145
3530.10 1144
3530.67 1134
3531.23 1133
3531.79 1086
3532.35 1246
3532.91 1200
3533.47 1178
3534.03 1025
3534.59 1123
3535.15 1192
3535.71 1208
3536.27 1180
3536.83 1262
3537.39 1190
3537.95 1143
3538.51 1258
3539.08 1241
3539.64 1372
3540.20 1273
3540.76 1217
3541.32 1280
3541.88 1281
3542.44 1228
3543.00 1196
3543.56 1385
3544.13 1176
3544.69 1115
3545.25 1165
3545.81 1275
3546.37 1130
3546.93 1122
3547.50 1030
3548.06 1170
3548.62 1146
3549.18 1002
3549.74 1084
3550.30 1172
3550.87 1152
3551.43 989
3551.99 974
3552.55 1099
3553.11 981
3553.68 1057
3554.24 979
3554.80 1000
3555.36 965
3555.93 922
3556.49 938
3557.05 1059
3557.61 1002
3558.18 1062
3558.74 1079
3559.30 993
3559.86 1023
3560.43 1020
3560.99 1165
3561.55 1188
3562.11 1033
3562.68 1072
3563.24 1185
3563.80 1118
3564.37 1181
3564.93 1155
3565.49 1097
3566.06 908
3566.62 1057
3567.18 1008
3567.75 979
3568.31 1074
3568.87 1121
3569.44 1011
3570.00 987
3570.56 1038
3571.13 942
3571.69 965
3572.25 941
3572.82 1032
3573.38 991
3573.94 1028
3574.51 915
3575.07 1086
3575.64 1095
3576.20 1109
3576.76 1052
3577.33 1167
3577.89 1128
3578.46 1219
3579.02 1163
3579.58 996
3580.15 1097
3580.71 1160
3581.28 1109
3581.84 1044
3582.41 1129
3582.97 1076
3583.53 1049
3584.10 970
3584.66 1001
3585.23 1027
3585.79 1025
3586.36 1075
3586.92 997
3587.49 1054
3588.05 1093
3588.62 1084
3589.18 1025
3589.75 1022
3590.31 1152
3590.88 1108
3591.44 1128
3592.01 1225
3592.57 1058
3593.14 1092
3593.70 1140
3594.27 1059
3594.83 1103
3595.40 1104
3595.97 1013
3596.53 924
3597.10 985
3597.66 1003
3598.23 1018
3598.79 985
3599.36 967
3599.93 966
3600.49 979
3601.06 983
3601.62 1052
3602.19 1027
3602.75 909
3603.32 933
3603.89 908
3604.45 974
3605.02 985
3605.59 896
3606.15 876
3606.72 846
3607.28 906
3607.85 910
3608.42 883
3608.98 935
3609.55 954
3610.12 874
3610.68 820
3611.25 936
3611.82 897
3612.38 812
3612.95 810
3613.52 873
3614.08 899
3614.65 897
3615.22 1006
3615.79 1086
3616.35 1062
3616.92 1098
3617.49 1130
3618.05 1292
3618.62 1279
3619.19 1252
3619.76 1342
3620.32 1444
3620.89 1331
3621.46 1316
3622.03 1223
3622.59 1214
3623.16 1032
3623.73 1114
3624.30 1148
3624.86 1080
3625.43 1008
3626.00 938
3626.57 915
3627.14 966
3627.70 992
3628.27 1033
3628.84 1056
3629.41 1005
3629.98 1084
3630.55 968
3631.11 987
3631.68 992
3632.25 1036
3632.82 1071
3633.39 1085
3633.96 1012
3634.52 1022
3635.09 1139
3635.66 1107
3636.23 1007
3636.80 987
3637.37 998
3637.94 1064
3638.50 1042
3639.07 1027
3639.64 1015
3640.21 1063
3640.78 1120
3641.35 1115
3641.92 1163
3642.49 1245
3643.06 1231
3643.63 1216
3644.20 1236
3644.76 1184
3645.33 1299
3645.90 1296
3646.47 1128
3647.04 1075
3647.61 1144
3648.18 1066
3648.75 1043
3649.32 1111
3649.89 1135
3650.46 1065
3651.03 1098
3651.60 1206
3652.17 1213
3652.74 1153
3653.31 1325
3653.88 1311
3654.45 1330
3655.02 1327
3655.59 1330
3656.16 1377
3656.73 1488
3657.30 1374
3657.87 1492
3658.44 1434
3659.01 1332
3659.58 1332
3660.15 1372
3660.72 1422
3661.29 1361
3661.87 1335
3662.44 1472
3663.01 1437
3663.58 1413
3664.15 1332
3664.72 1323
3665.29 1419
3665.86 1362
3666.43 1348
3667.00 1553
3667.57 1586
3668.15 1373
3668.72 1384
3669.29 1321
3669.86 1207
3670.43 1132
3671.00 1226
3671.57 1165
3672.15 1156
3672.72 1146
3673.29 1192
3673.86 1305
3674.43 1176
3675.00 1244
3675.57 1317
3676.15 1215
3676.72 1336
3677.29 1389
3677.86 1301
3678.43 1152
3679.01 1287
3679.58 1334
3680.15 1216
3680.72 1018
3681.29 1093
3681.87 1130
3682.44 1055
3683.01 1112
3683.58 988
3684.16 1074
3684.73 1056
3685.30 969
3685.87 1087
3686.45 1064
3687.02 1140
3687.59 996
3688.16 1099
3688.74 1280
3689.31 1401
3689.88 1436
3690.46 1539
3691.03 1686
3691.60 1511
3692.17 1556
3692.75 1421
3693.32 1361
3693.89 1410
3694.47 1311
3695.04 1451
3695.61 1304
3696.19 1124
3696.76 1229
3697.33 1023
3697.91 1067
3698.48 1128
3699.05 1152
3699.63 1121
3700.20 1180
3700.78 1235
3701.35 1265
3701.92 1374
3702.50 1355
3703.07 1360
3703.64 1425
3704.22 1459
3704.79 1412
3705.37 1382
3705.94 1432
3706.51 1287
3707.09 1332
3707.66 1295
3708.24 1310
3708.81 1282
3709.39 1150
3709.96 1142
3710.53 1164
3711.11 1202
3711.68 1228
3712.26 1161
3712.83 1232
3713.41 1245
3713.98 1102
3714.56 1142
3715.13 1113
3715.71 1076
3716.28 1233
3716.86 1195
3717.43 1049
3718.01 923
3718.58 1065
3719.16 1002
3719.73 982
3720.31 1057
3720.88 1094
3721.46 1074
3722.03 938
3722.61 890
3723.18 886
3723.76 905
3724.34 898
3724.91 843
3725.49 864
3726.06 879
3726.64 976
3727.21 965
3727.79 945
3728.36 853
3728.94 903
3729.52 984
3730.09 1131
3730.67 1062
3731.24 1084
3731.82 1084
3732.40 1076
3732.97 1017
3733.55 1005
3734.13 994
3734.70 1046
3735.28 1098
3735.85 1141
3736.43 1117
3737.01 1054
3737.58 1077
3738.16 1157
3738.74 1073
3739.31 1050
3739.89 998
3740.47 958
3741.04 933
3741.62 1040
3742.20 943
3742.78 898
3743.35 954
3743.93 960
3744.51 978
3745.08 1033
3745.66 994
3746.24 1007
3746.82 939
3747.39 883
3747.97 878
3748.55 961
3749.12 914
3749.70 978
3750.28 989
3750.86 968
3751.43 928
3752.01 894
3752.59 863
3753.17 975
3753.75 1010
3754.32 946
3754.90 902
3755.48 816
3756.06 916
3756.64 913
3757.21 799
3757.79 876
3758.37 935
3758.95 1079
3759.53 1018
3760.10 973
3760.68 836
3761.26 907
3761.84 931
3762.42 945
3763.00 969
3763.58 1041
3764.15 975
3764.73 1047
3765.31 995
3765.89 972
3766.47 891
3767.05 862
3767.63 887
3768.21 873
3768.78 830
3769.36 845
3769.94 870
3770.52 914
3771.10 918
3771.68 918
3772.26 854
3772.84 838
3773.42 895
3774.00 893
3774.58 904
3775.16 904
3775.73 925
3776.31 969
3776.89 839
3777.47 921
3778.05 763
3778.63 832
3779.21 980
3779.79 973
3780.37 956
3780.95 937
3781.53 956
3782.11 951
3782.69 898
3783.27 953
3783.85 900
3784.43 990
3785.01 985
3785.59 943
3786.17 937
3786.75 1022
3787.33 1043
3787.91 1016
3788.49 906
3789.08 959
3789.66 988
3790.24 964
3790.82 898
3791.40 897
3791.98 883
3792.56 907
3793.14 1016
3793.72 1007
3794.30 926
3794.88 1056
3795.46 1022
3796.05 952
3796.63 895
3797.21 959
3797.79 1000
3798.37 1002
3798.95 964
3799.53 950
3800.11 1101
3800.69 999
3801.28 1071
3801.86 1082
3802.44 1143
3803.02 1203
3803.60 1229
3804.18 1098
3804.77 1111
3805.35 1164
3805.93 1125
3806.51 1262
3807.09 1190
3807.68 1224
3808.26 1288
3808.84 1185
3809.42 1216
3810.00 1311
3810.59 1280
3811.17 1319
3811.75 1377
3812.33 1453
3812.91 1340
3813.50 1262
3814.08 1341
3814.66 1418
3815.24 1384
3815.83 1517
3816.41 1509
3816.99 1555
3817.58 1473
3818.16 1432
3818.74 1476
3819.32 1357
3819.91 1236
3820.49 1285
3821.07 1094
3821.66 1062
3822.24 1090
3822.82 1107
3823.40 990
3823.99 1003
3824.57 957
3825.15 943
3825.74 966
3826.32 1000
3826.90 965
3827.49 961
3828.07 920
3828.65 958
3829.24 960
3829.82 912
3830.41 810
3830.99 816
3831.57 893
3832.16 849
3832.74 842
3833.32 878
3833.91 1039
3834.49 1039
3835.08 916
3835.66 1032
3836.24 975
3836.83 1012
3837.41 990
3838.00 1000
3838.58 924
3839.17 938
3839.75 852
3840.33 853
3840.92 841
3841.50 829
3842.09 792
3842.67 910
3843.26 816
3843.84 878
3844.43 829
3845.01 831
3845.60 781
3846.18 923
3846.77 888
3847.35 847
3847.94 864
3848.52 785
3849.11 940
3849.69 824
3850.28 919
3850.86 892
3851.45 889
3852.03 929
3852.62 853
3853.20 982
3853.79 883
3854.37 899
3854.96 855
3855.55 954
3856.13 923
3856.72 936
3857.30 887
3857.89 919
3858.47 949
3859.06 912
3859.65 797
3860.23 858
3860.82 939
3861.40 907
3861.99 929
3862.58 978
3863.16 979
3863.75 1028
3864.33 1039
3864.92 1049
3865.51 1012
3866.09 1047
3866.68 1059
3867.27 1044
3867.85 1080
3868.44 1011
3869.03 976
3869.61 864
3870.20 890
3870.79 1017
3871.37 943
3871.96 986
3872.55 1001
3873.13 930
3873.72 937
3874.31 897
3874.90 890
3875.48 856
3876.07 881
3876.66 921
3877.24 914
3877.83 881
3878.42 984
3879.01 1012
3879.59 904
3880.18 957
3880.77 885
3881.36 878
3881.94 907
3882.53 828
3883.12 885
3883.71 821
3884.29 849
3884.88 789
3885.47 758
3886.06 818
3886.65 858
3887.23 886
3887.82 928
3888.41 976
3889.00 1022
3889.59 988
3890.17 976
3890.76 1000
3891.35 991
3891.94 1045
3892.53 959
3893.12 1018
3893.70 1032
3894.29 986
3894.88 1036
3895.47 952
3896.06 945
3896.65 1001
3897.24 946
3897.83 874
3898.41 919
3899.00 891
3899.59 833
3900.18 841
3900.77 887
3901.36 930
3901.95 919
3902.54 925
3903.13 921
3903.72 924
3904.31 856
3904.89 905
3905.48 916
3906.07 989
3906.66 884
3907.25 950
3907.84 973
3908.43 997
3909.02 902
3909.61 940
3910.20 984
3910.79 829
3911.38 873
3911.97 875
3912.56 765
3913.15 830
3913.74 855
3914.33 829
3914.92 819
3915.51 785
3916.10 818
3916.69 826
3917.28 860
3917.87 792
3918.46 761
3919.05 899
3919.64 937
3920.23 909
3920.82 926
3921.41 883
3922.00 921
3922.60 955
3923.19 953
3923.78 917
3924.37 819
3924.96 882
3925.55 901
3926.14 829
3926.73 839
3927.32 910
3927.91 851
3928.50 792
3929.10 845
3929.69 840
3930.28 765
3930.87 732
3931.46 837
3932.05 856
3932.64 837
3933.23 745
3933.83 756
3934.42 758
3935.01 752
3935.60 727
3936.19 761
3936.78 826
3937.38 762
3937.97 809
3938.56 857
3939.15 853
3939.74 772
3940.34 832
3940.93 739
3941.52 754
3942.11 845
3942.70 788
3943.30 790
3943.89 700
3944.48 813
3945.07 855
3945.67 893
3946.26 950
3946.85 788
3947.44 890
3948.04 854
3948.63 888
3949.22 864
3949.81 850
3950.41 914
3951.00 910
3951.59 890
3952.19 952
3952.78 840
3953.37 851
3953.96 774
3954.56 734
3955.15 731
3955.74 729
3956.34 811
3956.93 812
3957.52 937
3958.12 984
3958.71 903
3959.30 962
3959.90 1120
3960.49 1055
3961.08 888
3961.68 999
3962.27 927
3962.87 886
3963.46 895
3964.05 810
3964.65 799
3965.24 866
3965.83 898
3966.43 932
3967.02 1005
3967.62 902
3968.21 888
3968.80 938
3969.40 934
3969.99 957
3970.59 983
3971.18 982
3971.78 970
3972.37 845
3972.97 890
3973.56 938
3974.15 873
3974.75 912
3975.34 909
3975.94 961
3976.53 1031
3977.13 1067
3977.72 1084
3978.32 1191
3978.91 1047
3979.51 961
3980.10 966
3980.70 988
3981.29 934
3981.89 931
3982.48 1002
3983.08 921
3983.67 970
3984.27 884
3984.86 1025
3985.46 1011
3986.05 908
3986.65 891
3987.25 1005
3987.84 1035
3988.44 1038
3989.03 937
3989.63 880
3990.22 944
3990.82 1007
3991.42 965
3992.01 998
3992.61 938
3993.20 940
3993.80 941
3994.40 916
3994.99 1018
3995.59 948
3996.18 923
3996.78 927
3997.38 943
3997.97 1050
3998.57 985
3999.17 976
3999.76 990
4000.36 974
4000.95 929
4001.55 898
4002.15 834
4002.74 863
4003.34 882
4003.94 911
4004.54 953
4005.13 865
4005.73 873
4006.33 827
4006.92 887
4007.52 973
4008.12 954
4008.71 881
4009.31 834
4009.91 973
4010.51 976
4011.10 1005
4011.70 897
4012.30 1007
4012.90 953
4013.49 891
4014.09 954
4014.69 940
4015.29 968
4015.88 912
4016.48 849
4017.08 837
4017.68 896
4018.27 850
4018.87 878
4019.47 874
4020.07 890
4020.67 955
4021.26 920
4021.86 886
4022.46 889
4023.06 903
4023.66 834
4024.26 873
4024.85 913
4025.45 983
4026.05 983
4026.65 920
4027.25 923
4027.85 939
4028.44 991
4029.04 940
4029.64 1063
4030.24 904
4030.84 933
4031.44 880
4032.04 888
4032.64 1014
4033.23 1008
4033.83 998
4034.43 1096
4035.03 1077
4035.63 1170
4036.23 1220
4036.83 1112
4037.43 1040
4038.03 1093
4038.63 1030
4039.23 931
4039.83 900
4040.43 838
4041.03 870
4041.63 875
4042.22 814
4042.82 819
4043.42 761
4044.02 762
4044.62 803
4045.22 815
4045.82 829
4046.42 804
4047.02 745
4047.62 799
4048.22 825
4048.82 888
4049.42 869
4050.02 866
4050.62 879
4051.22 854
4051.82 940
4052.43 938
4053.03 879
4053.63 908
4054.23 944
4054.83 918
4055.43 944
4056.03 935
4056.63 906
4057.23 912
4057.83 890
4058.43 861
4059.03 855
4059.63 707
4060.23 787
4060.84 813
4061.44 804
4062.04 803
4062.64 802
4063.24 750
4063.84 756
4064.44 773
4065.04 721
4065.64 773
4066.25 882
4066.85 796
4067.45 684
4068.05 800
4068.65 830
4069.25 788
4069.86 755
4070.46 792
4071.06 786
4071.66 808
4072.26 719
4072.86 799
4073.47 816
4074.07 770
4074.67 787
4075.27 736
4075.87 780
4076.48 749
4077.08 677
4077.68 733
4078.28 751
4078.89 725
4079.49 721
4080.09 810
4080.69 784
4081.30 765
4081.90 771
4082.50 737
4083.10 758
4083.71 824
4084.31 713
4084.91 765
4085.52 814
4086.12 788
4086.72 830
4087.32 798
4087.93 740
4088.53 762
4089.13 760
4089.74 832
4090.34 818
4090.94 751
4091.55 742
4092.15 805
4092.75 758
4093.36 800
4093.96 794
4094.56 736
4095.17 695
4095.77 692
4096.37 773
4096.98 816
4097.58 711
4098.18 750
4098.79 699
4099.39 754
4100.00 728
4100.60 739
4101.20 709
4101.81 684
4102.41 754
4103.02 777
4103.62 769
4104.23 788
4104.83 781
4105.43 785
4106.04 742
4106.64 774
4107.25 721
4107.85 747
4108.46 707
4109.06 732
4109.67 733
4110.27 680
4110.87 744
4111.48 672
4112.08 700
4112.69 714
4113.29 747
4113.90 734
4114.50 753
4115.11 805
4115.71 721
4116.32 759
4116.92 768
4117.53 687
4118.13 716
4118.74 709
4119.35 793
4119.95 846
4120.56 784
4121.16 750
4121.77 796
4122.37 766
4122.98 840
4123.58 801
4124.19 730
4124.80 832
4125.40 800
4126.01 764
4126.61 804
4127.22 770
4127.82 746
4128.43 777
4129.04 780
4129.64 853
4130.25 761
4130.85 787
4131.46 751
4132.07 738
4132.67 675
4133.28 705
4133.89 820
4134.49 803
4135.10 794
4135.71 810
4136.31 825
4136.92 801
4137.53 838
4138.13 815
4138.74 881
4139.35 934
4139.95 866
4140.56 880
4141.17 875
4141.77 867
4142.38 930
4142.99 965
4143.59 959
4144.20 991
4144.81 979
4145.42 982
4146.02 927
4146.63 905
4147.24 830
4147.85 851
4148.45 879
4149.06 892
4149.67 803
4150.28 819
4150.88 776
4151.49 772
4152.10 749
4152.71 754
4153.31 831
4153.92 801
4154.53 805
4155.14 721
4155.75 829
4156.35 813
4156.96 785
4157.57 740
4158.18 709
4158.79 743
4159.40 689
4160.00 750
4160.61 799
4161.22 774
4161.83 735
4162.44 795
4163.05 833
4163.65 763
4164.26 808
4164.87 921
4165.48 971
4166.09 858
4166.70 829
4167.31 944
4167.92 997
4168.52 977
4169.13 883
4169.74 876
4170.35 910
4170.96 818
4171.57 846
4172.18 805
4172.79 864
4173.40 957
4174.01 890
4174.62 815
4175.23 878
4175.84 892
4176.45 964
4177.05 850
4177.66 901
4178.27 936
4178.88 908
4179.49 904
4180.10 897
4180.71 795
4181.32 956
4181.93 1005
4182.54 869
4183.15 793
4183.76 868
4184.37 795
4184.98 808
4185.59 825
4186.20 873
4186.81 773
4187.42 848
4188.03 894
4188.65 773
4189.26 771
4189.87 790
4190.48 906
4191.09 783
4191.70 838
4192.31 941
4192.92 1031
4193.53 1041
4194.14 1074
4194.75 1055
4195.36 1208
4195.97 1120
4196.58 1228
4197.20 1212
4197.81 1110
4198.42 1173
4199.03 1145
4199.64 1113
4200.25 996
4200.86 1039
4201.47 920
4202.09 973
4202.70 882
4203.31 902
4203.92 813
4204.53 788
4205.14 905
4205.75 856
4206.37 782
4206.98 852
4207.59 912
4208.20 875
4208.81 849
4209.43 767
4210.04 786
4210.65 828
4211.26 821
4211.87 810
4212.49 886
4213.10 896
4213.71 835
4214.32 856
4214.93 803
4215.55 926
4216.16 920
4216.77 926
4217.38 888
4218.00 933
4218.61 1070
4219.22 1081
4219.84 1099
4220.45 1075
4221.06 1106
4221.67 1137
4222.29 1237
4222.90 1251
4223.51 1170
4224.13 1112
4224.74 1165
4225.35 1264
4225.96 1153
4226.58 1035
4227.19 1219
4227.80 1200
4228.42 1174
4229.03 1320
4229.64 1255
4230.26 1268
4230.87 1410
4231.48 1464
4232.10 1458
4232.71 1394
4233.33 1566
4233.94 1691
4234.55 1680
4235.17 1841
4235.78 1862
4236.39 1995
4237.01 2021
4237.62 1861
4238.24 2039
4238.85 1864
4239.46 1656
4240.08 1526
4240.69 1373
4241.31 1192
4241.92 1171
4242.54 1218
4243.15 1099
4243.76 1160
4244.38 1225
4244.99 1155
4245.61 1170
4246.22 1129
4246.84 1184
4247.45 1093
4248.07 1239
4248.68 1223
4249.30 1287
4249.91 1123
4250.53 1028
4251.14 1119
4251.76 1181
4252.37 1120
4252.99 1128
4253.60 1135
4254.22 956
4254.83 972
4255.45 927
4256.06 944
4256.68 943
4257.29 915
4257.91 1026
4258.52 837
4259.14 878
4259.76 909
4260.37 897
4260.99 876
4261.60 951
4262.22 888
4262.83 840
4263.45 905
4264.07 924
4264.68 837
4265.30 849
4265.91 881
4266.53 875
4267.15 827
4267.76 824
4268.38 838
4268.99 821
4269.61 875
4270.23 861
4270.84 914
4271.46 846
4272.08 875
4272.69 874
4273.31 901
4273.93 905
4274.54 862
4275.16 841
4275.78 1007
4276.39 1135
4277.01 1025
4277.63 973
4278.24 969
4278.86 997
4279.48 914
4280.09 1061
4280.71 995
4281.33 948
4281.95 938
4282.56 931
4283.18 900
4283.80 963
4284.42 925
4285.03 977
4285.65 851
4286.27 809
4286.89 796
4287.50 882
4288.12 890
4288.74 839
4289.36 816
4289.97 890
4290.59 844
4291.21 920
4291.83 842
4292.45 858
4293.06 838
4293.68 671
4294.30 756
4294.92 812
4295.54 820
4296.15 904
4296.77 793
4297.39 781
4298.01 696
4298.63 797
4299.25 883
4299.86 807
4300.48 807
4301.10 870
4301.72 827
4302.34 863
4302.96 918
4303.58 891
4304.19 862
4304.81 881
4305.43 822
4306.05 834
4306.67 857
4307.29 828
4307.91 884
4308.53 888
4309.15 838
4309.77 763
4310.38 778
4311.00 772
4311.62 752
4312.24 854
4312.86 841
4313.48 833
4314.10 771
4314.72 750
4315.34 717
4315.96 799
4316.58 852
4317.20 812
4317.82 749
4318.44 878
4319.06 809
4319.68 757
4320.30 728
4320.92 837
4321.54 824
4322.16 911
4322.78 982
4323.40 997
4324.02 916
4324.64 1041
4325.26 997
4325.88 874
4326.50 941
4327.12 938
4327.74 910
4328.36 920
4328.98 941
4329.60 929
4330.22 989
4330.84 930
4331.47 933
4332.09 966
4332.71 931
4333.33 1013
4333.95 961
4334.57 1033
4335.19 1004
4335.81 1101
4336.43 1351
4337.05 1488
4337.68 1528
4338.30 1414
4338.92 1568
4339.54 1719
4340.16 1574
4340.78 1721
4341.40 1505
4342.03 1517
4342.65 1586
4343.27 1589
4343.89 1544
4344.51 1756
4345.13 1955
4345.76 2146
4346.38 2442
4347.00 2614
4347.62 2946
4348.24 3099
4348.86 3093
4349.49 3158
4350.11 2848
4350.73 2735
4351.35 2474
4351.98 2211
4352.60 1916
4353.22 1565
4353.84 1549
4354.46 1433
4355.09 1272
4355.71 1296
4356.33 1216
4356.95 1118
4357.58 1097
4358.20 1197
4358.82 1227
4359.45 1058
4360.07 1197
4360.69 1236
4361.31 1197
4361.94 1198
4362.56 1090
4363.18 1165
4363.81 1109
4364.43 1083
4365.05 1038
4365.68 991
4366.30 1075
4366.92 1032
4367.55 991
4368.17 1007
4368.79 1041
4369.42 979
4370.04 919
4370.66 914
4371.29 921
4371.91 928
4372.53 806
4373.16 835
4373.78 824
4374.41 860
4375.03 899
4375.65 817
4376.28 930
4376.90 930
4377.53 798
4378.15 841
4378.77 830
4379.40 893
4380.02 891
4380.65 963
4381.27 881
4381.89 907
4382.52 906
4383.14 950
4383.77 940
4384.39 981
4385.02 896
4385.64 857
4386.27 837
4386.89 859
4387.52 802
4388.14 796
4388.77 860
4389.39 831
4390.02 801
4390.64 750
4391.27 865
4391.89 848
4392.52 841
4393.14 804
4393.77 745
4394.39 866
4395.02 851
4395.64 745
4396.27 779
4396.89 868
4397.52 811
4398.14 813
4398.77 795
4399.39 771
4400.02 820
4400.65 935
4401.27 841
4401.90 838
4402.52 919
4403.15 887
4403.78 901
4404.40 924
4405.03 759
4405.65 762
4406.28 773
4406.91 838
4407.53 851
4408.16 738
4408.78 891
4409.41 803
4410.04 809
4410.66 930
4411.29 840
4411.92 806
4412.54 902
4413.17 849
4413.80 790
4414.42 818
4415.05 799
4415.68 803
4416.30 770
4416.93 816
4417.56 800
4418.18 720
4418.81 742
4419.44 790
4420.07 756
4420.69 755
4421.32 747
4421.95 721
4422.57 734
4423.20 763
4423.83 823
4424.46 808
4425.08 912
4425.71 841
4426.34 768
4426.97 716
4427.59 693
4428.22 740
4428.85 767
4429.48 728
4430.10 726
4430.73 759
4431.36 786
4431.99 760
4432.62 796
4433.24 831
4433.87 790
4434.50 834
4435.13 850
4435.76 738
4436.38 800
4437.01 888
4437.64 764
4438.27 785
4438.90 776
4439.53 790
4440.16 790
4440.78 842
4441.41 811
4442.04 769
4442.67 788
4443.30 738
4443.93 675
4444.56 751
4445.19 758
4445.81 698
4446.44 879
4447.07 763
4447.70 853
4448.33 851
4448.96 878
4449.59 870
4450.22 902
4450.85 896
4451.48 904
4452.11 881
4452.73 857
4453.36 826
4453.99 802
4454.62 852
4455.25 887
4455.88 874
4456.51 915
4457.14 994
4457.77 948
4458.40 1000
4459.03 1049
4459.66 1014
4460.29 894
4460.92 868
4461.55 858
4462.18 798
4462.81 847
4463.44 796
4464.07 792
4464.70 812
4465.33 762
4465.96 827
4466.59 729
4467.22 655
4467.85 692
4468.48 700
4469.12 759
4469.75 714
4470.38 705
4471.01 678
4471.64 694
4472.27 690
4472.90 670
4473.53 726
4474.16 671
4474.79 699
4475.42 663
4476.05 686
4476.69 776
4477.32 717
4477.95 709
4478.58 699
4479.21 755
4479.84 675
4480.47 670
4481.10 800
4481.74 745
4482.37 714
4483.00 711
4483.63 744
4484.26 760
4484.89 761
4485.53 833
4486.16 907
4486.79 799
4487.42 797
4488.05 760
4488.68 776
4489.32 813
4489.95 906
4490.58 879
4491.21 862
4491.84 843
4492.48 848
4493.11 850
4493.74 949
4494.37 819
4495.01 844
4495.64 836
4496.27 934
4496.90 938
4497.54 857
4498.17 839
4498.80 830
4499.43 944
4500.07 902
4500.70 978
4501.33 1006
4501.97 1044
4502.60 1048
4503.23 1144
4503.86 1227
4504.50 1187
4505.13 1256
4505.76 1236
4506.40 1133
4507.03 1028
4507.66 936
4508.30 794
4508.93 945
4509.56 1014
4510.20 880
4510.83 816
4511.46 833
4512.10 884
4512.73 846
4513.37 761
4514.00 781
4514.63 864
4515.27 853
4515.90 857
4516.53 851
4517.17 890
4517.80 798
4518.44 795
4519.07 786
4519.70 712
4520.34 705
4520.97 754
4521.61 715
4522.24 820
4522.88 762
4523.51 749
4524.14 708
4524.78 799
4525.41 740
4526.05 800
4526.68 839
4527.32 837
4527.95 759
4528.59 865
4529.22 858
4529.86 834
4530.49 967
4531.13 864
4531.76 869
4532.40 918
4533.03 937
4533.67 979
4534.30 943
4534.94 957
4535.57 958
4536.21 1011
4536.84 885
4537.48 1017
4538.11 825
4538.75 861
4539.38 860
4540.02 833
4540.66 699
4541.29 672
4541.93 780
4542.56 686
4543.20 744
4543.83 776
4544.47 758
4545.11 759
4545.74 691
4546.38 739
4547.01 767
4547.65 661
4548.29 740
4548.92 757
4549.56 714
4550.19 707
4550.83 738
4551.47 707
4552.10 750
4552.74 729
4553.38 735
4554.01 718
4554.65 661
4555.29 764
4555.92 769
4556.56 802
4557.20 694
4557.83 715
4558.47 705
4559.11 702
4559.74 759
4560.38 712
4561.02 719
4561.66 747
4562.29 768
4562.93 757
4563.57 758
4564.20 777
4564.84 714
4565.48 712
4566.12 747
4566.75 746
4567.39 735
4568.03 681
4568.67 687
4569.30 758
4569.94 780
4570.58 708
4571.22 719
4571.85 604
4572.49 673
4573.13 682
4573.77 672
4574.41 723
4575.04 713
4575.68 747
4576.32 682
4576.96 749
4577.60 659
4578.23 667
4578.87 671
4579.51 654
4580.15 785
4580.79 775
4581.43 711
4582.06 669
4582.70 677
4583.34 798
4583.98 841
4584.62 783
4585.26 862
4585.90 757
4586.54 751
4587.17 706
4587.81 808
4588.45 810
4589.09 830
4589.73 890
4590.37 1026
4591.01 1149
4591.65 1277
4592.29 1228
4592.93 1426
4593.57 1388
4594.20 1363
4594.84 1295
4595.48 1179
4596.12 1071
4596.76 1011
4597.40 1096
4598.04 927
4598.68 950
4599.32 873
4599.96 811
4600.60 865
4601.24 900
4601.88 811
4602.52 887
4603.16 953
4603.80 984
4604.44 873
4605.08 909
4605.72 995
4606.36 1072
4607.00 1115
4607.64 1035
4608.28 963
4608.92 925
4609.56 905
4610.20 972
4610.84 901
4611.48 926
4612.12 921
4612.77 866
4613.41 825
4614.05 870
4614.69 844
4615.33 818
4615.97 804
4616.61 857
4617.25 819
4617.89 759
4618.53 724
4619.17 785
4619.82 772
4620.46 842
4621.10 755
4621.74 774
4622.38 761
4623.02 721
4623.66 736
4624.30 694
4624.95 778
4625.59 709
4626.23 821
4626.87 728
4627.51 706
4628.15 774
4628.80 757
4629.44 730
4630.08 718
4630.72 682
4631.36 766
4632.00 733
4632.65 813
4633.29 835
4633.93 794
4634.57 788
4635.22 786
4635.86 875
4636.50 875
4637.14 938
4637.78 957
4638.43 973
4639.07 965
4639.71 956
4640.35 901
4641.00 850
4641.64 872
4642.28 908
4642.93 880
4643.57 896
4644.21 966
4644.85 904
4645.50 863
4646.14 883
4646.78 861
4647.43 751
4648.07 822
4648.71 822
4649.36 795
4650.00 780
4650.64 794
4651.28 766
4651.93 732
4652.57 719
4653.22 764
4653.86 682
4654.50 781
4655.15 807
4655.79 737
4656.43 796
4657.08 770
4657.72 763
4658.36 812
4659.01 815
4659.65 828
4660.30 806
4660.94 748
4661.58 860
4662.23 864
4662.87 772
4663.52 855
4664.16 803
4664.80 836
4665.45 786
4666.09 797
4666.74 855
4667.38 788
4668.03 715
4668.67 792
4669.32 775
4669.96 778
4670.60 799
4671.25 709
4671.89 671
4672.54 741
4673.18 780
4673.83 750
4674.47 820
4675.12 814
4675.76 919
4676.41 880
4677.05 832
4677.70 758
4678.34 767
4678.99 832
4679.63 843
4680.28 795
4680.93 860
4681.57 768
4682.22 762
4682.86 800
4683.51 805
4684.15 861
4684.80 814
4685.44 849
4686.09 786
4686.74 788
4687.38 796
4688.03 803
4688.67 840
4689.32 738
4689.97 722
4690.61 807
4691.26 749
4691.90 756
4692.55 770
4693.20 748
4693.84 743
4694.49 695
4695.13 729
4695.78 779
4696.43 882
4697.07 862
4697.72 905
4698.37 1012
4699.01 1132
4699.66 1120
4700.31 1178
4700.95 1130
4701.60 1075
4702.25 1105
4702.89 1145
4703.54 1068
4704.19 966
4704.84 979
4705.48 828
4706.13 862
4706.78 843
4707.42 830
4708.07 794
4708.72 878
4709.37 847
4710.01 837
4710.66 903
4711.31 893
4711.96 863
4712.60 791
4713.25 815
4713.90 821
4714.55 832
4715.19 875
4715.84 873
4716.49 780
4717.14 773
4717.78 760
4718.43 826
4719.08 865
4719.73 849
4720.38 805
4721.02 807
4721.67 886
4722.32 785
4722.97 822
4723.62 818
4724.27 855
4724.91 794
4725.56 842
4726.21 845
4726.86 833
4727.51 863
4728.16 904
4728.81 865
4729.45 938
4730.10 773
4730.75 829
4731.40 890
4732.05 854
4732.70 861
4733.35 784
4734.00 834
4734.65 734
4735.29 809
4735.94 766
4736.59 831
4737.24 679
4737.89 728
4738.54 814
4739.19 771
4739.84 849
4740.49 838
4741.14 819
4741.79 786
4742.44 795
4743.09 829
4743.74 759
4744.39 710
4745.04 761
4745.69 785
4746.34 812
4746.99 741
4747.64 798
4748.29 777
4748.94 813
4749.59 922
4750.24 914
4750.89 942
4751.54 859
4752.19 775
4752.84 819
4753.49 984
4754.14 901
4754.79 964
4755.44 920
4756.09 1010
4756.74 908
4757.39 951
4758.04 847
4758.69 817
4759.34 820
4759.99 776
4760.64 682
4761.30 665
4761.95 678
4762.60 709
4763.25 725
4763.90 749
4764.55 759
4765.20 702
4765.85 714
4766.50 758
4767.16 733
4767.81 684
4768.46 711
4769.11 698
4769.76 730
4770.41 731
4771.06 739
4771.72 769
4772.37 810
4773.02 722
4773.67 663
4774.32 637
4774.97 619
4775.63 681
4776.28 710
4776.93 711
4777.58 747
4778.23 678
4778.89 762
4779.54 728
4780.19 659
4780.84 688
4781.50 719
4782.15 767
4782.80 734
4783.45 744
4784.11 778
4784.76 715
4785.41 800
4786.06 749
4786.72 715
4787.37 776
4788.02 681
4788.67 773
4789.33 744
4789.98 663
4790.63 705
4791.28 704
4791.94 706
4792.59 700
4793.24 697
4793.90 738
4794.55 690
4795.20 752
4795.86 747
4796.51 713
4797.16 651
4797.82 795
4798.47 715
4799.12 614
4799.78 711
4800.43 732
4801.08 725
4801.74 674
4802.39 665
4803.05 694
4803.70 770
4804.35 850
4805.01 878
4805.66 800
4806.31 766
4806.97 740
4807.62 739
4808.28 712
4808.93 696
4809.59 707
4810.24 725
4810.89 779
4811.55 739
4812.20 672
4812.86 696
4813.51 702
4814.17 796
4814.82 788
4815.48 916
4816.13 820
4816.78 782
4817.44 847
4818.09 818
4818.75 863
4819.40 809
4820.06 774
4820.71 799
4821.37 765
4822.02 882
4822.68 870
4823.33 853
4823.99 898
4824.64 935
4825.30 978
4825.95 1081
4826.61 972
4827.27 1050
4827.92 1051
4828.58 1073
4829.23 985
4829.89 1058
4830.54 1002
4831.20 1036
4831.85 932
4832.51 885
4833.17 968
4833.82 891
4834.48 901
4835.13 1035
4835.79 1102
4836.45 1037
4837.10 1131
4837.76 1132
4838.41 1082
4839.07 1193
4839.73 1188
4840.38 1147
4841.04 1121
4841.70 1133
4842.35 1191
4843.01 1126
4843.66 1056
4844.32 1162
4844.98 979
4845.63 1003
4846.29 1077
4846.95 1134
4847.60 1229
4848.26 1251
4848.92 1355
4849.58 1227
4850.23 1318
4850.89 1325
4851.55 1274
4852.20 1302
4852.86 1396
4853.52 1361
4854.17 1290
4854.83 1349
4855.49 1333
4856.15 1383
4856.80 1364
4857.46 1329
4858.12 1447
4858.78 1585
4859.43 1758
4860.09 1682
4860.75 1610
4861.41 1819
4862.07 1801
4862.72 1670
4863.38 1582
4864.04 1518
4864.70 1589
4865.35 1601
4866.01 1577
4866.67 1543
4867.33 1596
4867.99 1637
4868.65 1678
4869.30 1720
4869.96 1682
4870.62 1480
4871.28 1612
4871.94 1597
4872.60 1456
4873.25 1311
4873.91 1368
4874.57 1340
4875.23 1269
4875.89 1157
4876.55 1150
4877.21 1238
4877.86 1262
4878.52 1228
4879.18 1218
4879.84 1275
4880.50 1170
4881.16 1219
4881.82 1354
4882.48 1218
4883.14 1061
4883.80 1036
4884.46 1044
4885.11 1053
4885.77 1126
4886.43 1028
4887.09 947
4887.75 1080
4888.41 1102
4889.07 1128
4889.73 1078
4890.39 1065
4891.05 1260
4891.71 1163
4892.37 1165
4893.03 1232
4893.69 1292
4894.35 1170
4895.01 1259
4895.67 1301
4896.33 1131
4896.99 1043
4897.65 1162
4898.31 1179
4898.97 1179
4899.63 1039
4900.29 1093
4900.95 1130
4901.61 1049
4902.27 961
4902.93 1123
4903.59 1177
4904.25 1098
4904.91 1018
4905.58 916
4906.24 910
4906.90 941
4907.56 1043
4908.22 1044
4908.88 874
4909.54 830
4910.20 864
4910.86 914
4911.52 968
4912.18 901
4912.85 752
4913.51 777
4914.17 845
4914.83 913
4915.49 809
4916.15 930
4916.81 888
4917.48 812
4918.14 763
4918.80 748
4919.46 737
4920.12 816
4920.78 837
4921.45 721
4922.11 714
4922.77 737
4923.43 755
4924.09 679
4924.76 694
4925.42 689
4926.08 708
4926.74 766
4927.40 736
4928.07 803
4928.73 774
4929.39 713
4930.05 787
4930.72 753
4931.38 758
4932.04 819
4932.70 774
4933.37 746
4934.03 784
4934.69 840
4935.35 724
4936.02 760
4936.68 743
4937.34 858
4938.00 770
4938.67 753
4939.33 757
4939.99 718
4940.66 699
4941.32 769
4941.98 803
4942.65 911
4943.31 800
4943.97 743
4944.64 736
4945.30 733
4945.96 804
4946.63 711
4947.29 658
4947.95 733
4948.62 741
4949.28 683
4949.94 675
4950.61 677
4951.27 707
4951.94 670
4952.60 650
4953.26 743
4953.93 693
4954.59 704
4955.26 688
4955.92 655
4956.58 628
4957.25 660
4957.91 696
4958.58 750
4959.24 740
4959.90 702
4960.57 790
4961.23 828
4961.90 779
4962.56 750
4963.23 852
4963.89 870
4964.56 886
4965.22 933
4965.89 899
4966.55 953
4967.22 987
4967.88 918
4968.55 871
4969.21 852
4969.88 847
4970.54 823
4971.21 864
4971.87 737
4972.54 757
4973.20 784
4973.87 767
4974.53 767
4975.20 731
4975.86 724
4976.53 716
4977.19 723
4977.86 818
4978.52 774
4979.19 736
4979.86 785
4980.52 671
4981.19 748
4981.85 792
4982.52 729
4983.19 743
4983.85 697
4984.52 673
4985.18 610
4985.85 743
4986.52 720
4987.18 679
4987.85 714
4988.51 671
4989.18 741
4989.85 714
4990.51 678
4991.18 697
4991.85 811
4992.51 751
4993.18 659
4993.85 638
4994.51 719
4995.18 727
4995.85 601
4996.51 649
4997.18 686
4997.85 672
4998.51 661
4999.18 637
4999.85 611
5000.51 668
5001.18 690
5001.85 651
5002.52 622
5003.18 597
5003.85 642
5004.52 691
5005.19 622
5005.85 684
5006.52 649
5007.19 658
5007.86 708
5008.52 689
5009.19 641
5009.86 670
5010.53 706
5011.19 693
5011.86 616
5012.53 591
5013.20 660
5013.87 634
5014.53 699
5015.20 652
5015.87 588
5016.54 631
5017.21 711
5017.87 725
5018.54 700
5019.21 694
5019.88 603
5020.55 658
5021.22 718
5021.88 756
5022.55 808
5023.22 842
5023.89 807
5024.56 770
5025.23 733
5025.90 837
5026.57 856
5027.23 850
5027.90 717
5028.57 769
5029.24 811
5029.91 723
5030.58 662
5031.25 642
5031.92 681
5032.59 686
5033.26 711
5033.93 622
5034.59 601
5035.26 613
5035.93 602
5036.60 661
5037.27 674
5037.94 637
5038.61 607
5039.28 661
5039.95 666
5040.62 613
5041.29 585
5041.96 712
5042.63 749
5043.30 638
5043.97 630
5044.64 656
5045.31 596
5045.98 691
5046.65 689
5047.32 720
5047.99 637
5048.66 694
5049.33 680
5050.00 741
5050.67 657
5051.34 693
5052.01 702
5052.68 681
5053.35 632
5054.03 618
5054.70 627
5055.37 659
5056.04 604
5056.71 579
5057.38 567
5058.05 617
5058.72 623
5059.39 661
5060.06 629
5060.73 620
5061.41 647
5062.08 598
5062.75 606
5063.42 645
5064.09 678
5064.76 736
5065.43 681
5066.10 543
5066.78 589
5067.45 627
5068.12 599
5068.79 603
5069.46 583
5070.13 652
5070.81 642
5071.48 646
5072.15 660
5072.82 653
5073.49 642
5074.17 709
5074.84 646
5075.51 644
5076.18 680
5076.85 726
5077.53 665
5078.20 709
5078.87 754
5079.54 785
5080.22 802
5080.89 714
5081.56 771
5082.23 757
5082.91 707
5083.58 769
5084.25 762
5084.92 732
5085.60 749
5086.27 786
5086.94 755
5087.61 681
5088.29 626
5088.96 699
5089.63 732
5090.31 737
5090.98 726
5091.65 798
5092.33 746
5093.00 830
5093.67 819
5094.35 777
5095.02 822
5095.69 797
5096.37 722
5097.04 745
5097.71 829
5098.39 740
5099.06 745
5099.73 739
5100.41 674
5101.08 681
5101.76 666
5102.43 628
5103.10 684
5103.78 691
5104.45 682
5105.12 701
5105.80 727
5106.47 757
5107.15 761
5107.82 749
5108.50 708
5109.17 727
5109.84 831
5110.52 773
5111.19 680
5111.87 690
5112.54 669
5113.22 660
5113.89 632
5114.57 608
5115.24 590
5115.92 633
5116.59 732
5117.27 726
5117.94 824
5118.61 761
5119.29 881
5119.96 839
5120.64 935
5121.31 851
5121.99 797
5122.67 887
5123.34 858
5124.02 804
5124.69 783
5125.37 733
5126.04 730
5126.72 649
5127.39 708
5128.07 763
5128.74 677
5129.42 697
5130.10 730
5130.77 801
5131.45 765
5132.12 735
5132.80 680
5133.47 653
5134.15 733
5134.83 725
5135.50 717
5136.18 777
5136.85 797
5137.53 785
5138.21 716
5138.88 723
5139.56 743
5140.24 752
5140.91 794
5141.59 780
5142.27 773
5142.94 751
5143.62 663
5144.30 687
5144.97 660
5145.65 736
5146.33 737
5147.00 608
5147.68 694
5148.36 666
5149.03 660
5149.71 694
5150.39 638
5151.06 686
5151.74 673
5152.42 621
5153.10 671
5153.77 730
5154.45 594
5155.13 650
5155.80 646
5156.48 731
5157.16 645
5157.84 592
5158.51 690
5159.19 642
5159.87 593
5160.55 555
5161.23 566
5161.90 613
5162.58 630
5163.26 680
5163.94 627
5164.61 603
5165.29 649
5165.97 730
5166.65 773
5167.33 740
5168.00 708
5168.68 676
5169.36 689
5170.04 657
5170.72 669
5171.40 685
5172.07 680
5172.75 721
5173.43 707
5174.11 659
5174.79 613
5175.47 536
5176.15 548
5176.83 674
5177.50 634
5178.18 646
5178.86 619
5179.54 618
5180.22 618
5180.90 586
5181.58 621
5182.26 669
5182.94 717
5183.62 658
5184.29 598
5184.97 651
5185.65 646
5186.33 607
5187.01 591
5187.69 652
5188.37 660
5189.05 635
5189.73 609
5190.41 617
5191.09 578
5191.77 632
5192.45 561
5193.13 564
5193.81 578
5194.49 580
5195.17 695
5195.85 654
5196.53 588
5197.21 579
5197.89 668
5198.57 639
5199.25 538
5199.93 579
5200.61 613
5201.29 599
5201.97 632
5202.65 625
5203.33 595
5204.01 596
5204.69 615
5205.37 637
5206.05 649
5206.73 627
5207.42 738
5208.10 674
5208.78 693
5209.46 678
5210.14 740
5210.82 777
5211.50 844
5212.18 771
5212.86 761
5213.54 757
5214.23 817
5214.91 784
5215.59 746
5216.27 683
5216.95 720
5217.63 774
5218.31 747
5219.00 709
5219.68 735
5220.36 809
5221.04 773
5221.72 811
5222.40 763
5223.09 747
5223.77 848
5224.45 833
5225.13 830
5225.81 781
5226.50 778
5227.18 741
5227.86 756
5228.54 672
5229.22 626
5229.91 664
5230.59 622
5231.27 635
5231.95 673
5232.64 650
5233.32 679
5234.00 664
5234.68 610
5235.37 655
5236.05 638
5236.73 646
5237.41 686
5238.10 717
5238.78 698
5239.46 627
5240.14 698
5240.83 761
5241.51 732
5242.19 697
5242.88 732
5243.56 732
5244.24 701
5244.93 685
5245.61 619
5246.29 583
5246.98 689
5247.66 673
5248.34 631
5249.03 616
5249.71 627
5250.39 698
5251.08 725
5251.76 676
5252.44 671
5253.13 730
5253.81 709
5254.50 755
5255.18 635
5255.86 719
5256.55 741
5257.23 634
5257.92 683
5258.60 711
5259.28 651
5259.97 739
5260.65 721
5261.34 722
5262.02 662
5262.71 668
5263.39 731
5264.07 699
5264.76 715
5265.44 729
5266.13 728
5266.81 680
5267.50 706
5268.18 693
5268.87 700
5269.55 705
5270.24 653
5270.92 638
5271.61 639
5272.29 654
5272.98 690
5273.66 732
5274.35 784
5275.03 688
5275.72 706
5276.40 686
5277.09 598
5277.77 643
5278.46 696
5279.14 694
5279.83 645
5280.52 685
5281.20 752
5281.89 863
5282.57 898
5283.26 893
5283.94 879
5284.63 931
5285.32 867
5286.00 858
5286.69 845
5287.37 795
5288.06 770
5288.75 701
5289.43 675
5290.12 663
5290.80 683
5291.49 696
5292.18 651
5292.86 652
5293.55 728
5294.24 718
5294.92 675
5295.61 741
5296.30 752
5296.98 749
5297.67 759
5298.36 675
5299.04 737
5299.73 730
5300.42 704
5301.10 701
5301.79 733
5302.48 696
5303.16 686
5303.85 705
5304.54 709
5305.22 667
5305.91 708
5306.60 770
5307.29 806
5307.97 707
5308.66 682
5309.35 742
5310.04 724
5310.72 692
5311.41 763
5312.10 801
5312.79 787
5313.47 744
5314.16 899
5314.85 842
5315.54 753
5316.23 801
5316.91 768
5317.60 711
5318.29 738
5318.98 735
5319.67 823
5320.35 817
5321.04 782
5321.73 794
5322.42 812
5323.11 828
5323.79 918
5324.48 969
5325.17 858
5325.86 773
5326.55 765
5327.24 731
5327.93 687
5328.61 665
5329.30 647
5329.99 637
5330.68 585
5331.37 724
5332.06 665
5332.75 721
5333.44 671
5334.13 672
5334.81 700
5335.50 694
5336.19 730
5336.88 715
5337.57 704
5338.26 668
5338.95 680
5339.64 748
5340.33 740
5341.02 745
5341.71 727
5342.40 717
5343.09 673
5343.78 698
5344.47 741
5345.16 792
5345.85 700
5346.54 682
5347.22 659
5347.91 756
5348.60 730
5349.29 696
5349.98 730
5350.67 842
5351.37 825
5352.06 863
5352.75 957
5353.44 930
5354.13 870
5354.82 870
5355.51 854
5356.20 769
5356.89 764
5357.58 777
5358.27 739
5358.96 653
5359.65 664
5360.34 673
5361.03 667
5361.72 600
5362.41 591
5363.10 747
5363.80 611
5364.49 619
5365.18 567
5365.87 568
5366.56 628
5367.25 598
5367.94 624
5368.63 663
5369.32 684
5370.02 616
5370.71 612
5371.40 581
5372.09 661
5372.78 639
5373.47 607
5374.16 612
5374.86 591
5375.55 570
5376.24 610
5376.93 628
5377.62 627
5378.32 611
5379.01 646
5379.70 639
5380.39 724
5381.08 718
5381.78 614
5382.47 588
5383.16 599
5383.85 620
5384.54 652
5385.24 573
5385.93 623
5386.62 638
5387.31 577
5388.01 572
5388.70 591
5389.39 627
5390.08 624
5390.78 651
5391.47 602
5392.16 628
5392.85 671
5393.55 681
5394.24 653
5394.93 703
5395.63 638
5396.32 658
5397.01 651
5397.71 604
5398.40 571
5399.09 586
5399.79 614
5400.48 584
5401.17 569
5401.87 586
5402.56 603
5403.25 614
5403.95 621
5404.64 647
5405.33 628
5406.03 659
5406.72 719
5407.41 559
5408.11 585
5408.80 563
5409.50 568
5410.19 679
5410.88 677
5411.58 622
5412.27 625
5412.97 614
5413.66 658
5414.35 631
5415.05 623
5415.74 606
5416.44 592
5417.13 650
5417.83 626
5418.52 588
5419.21 600
5419.91 638
5420.60 687
5421.30 659
5421.99 646
5422.69 713
5423.38 700
5424.08 598
5424.77 633
5425.47 724
5426.16 766
5426.86 697
5427.55 617
5428.25 593
5428.94 639
5429.64 652
5430.33 713
5431.03 673
5431.72 696
5432.42 615
5433.11 622
5433.81 711
5434.50 669
5435.20 655
5435.90 682
5436.59 733
5437.29 776
5437.98 797
5438.68 744
5439.37 717
5440.07 822
5440.77 777
5441.46 803
5442.16 646
5442.85 651
5443.55 714
5444.25 714
5444.94 694
5445.64 740
5446.34 804
5447.03 853
5447.73 857
5448.42 894
5449.12 969
5449.82 922
5450.51 1045
5451.21 990
5451.91 1069
5452.60 977
5453.30 939
5454.00 952
5454.69 825
5455.39 852
5456.09 856
5456.78 842
5457.48 753
5458.18 780
5458.88 657
5459.57 801
5460.27 721
5460.97 793
5461.66 838
5462.36 821
5463.06 817
5463.76 817
5464.45 810
5465.15 845
5465.85 823
5466.55 814
5467.24 818
5467.94 769
5468.64 749
5469.34 824
5470.03 795
5470.73 864
5471.43 824
5472.13 789
5472.83 808
5473.52 854
5474.22 894
5474.92 894
5475.62 896
5476.32 896
5477.01 991
5477.71 902
5478.41 1076
5479.11 1085
5479.81 1251
5480.51 1258
5481.20 1423
5481.90 1508
5482.60 1617
5483.30 1751
5484.00 1622
5484.70 1535
5485.40 1360
5486.09 1266
5486.79 1267
5487.49 1240
5488.19 1250
5488.89 1082
5489.59 1089
5490.29 1077
5490.99 1131
5491.69 1110
5492.39 1166
5493.09 1218
5493.78 1195
5494.48 1234
5495.18 1236
5495.88 1276
5496.58 1274
5497.28 1228
5497.98 1400
5498.68 1465
5499.38 1634
5500.08 1882
5500.78 2017
5501.48 2219
5502.18 2486
5502.88 2733
5503.58 2969
5504.28 2802
5504.98 2815
5505.68 2630
5506.38 2174
5507.08 1947
5507.78 1742
5508.48 1471
5509.18 1363
5509.88 1294
5510.58 1223
5511.28 1218
5511.98 1101
5512.68 1152
5513.38 1284
5514.08 1256
5514.78 1175
5515.48 1185
5516.18 1227
5516.89 1339
5517.59 1167
5518.29 1084
5518.99 1168
5519.69 1139
5520.39 1113
5521.09 1067
5521.79 1026
5522.49 939
5523.19 863
5523.90 990
5524.60 963
5525.30 914
5526.00 839
5526.70 830
5527.40 846
5528.10 799
5528.81 814
5529.51 865
5530.21 878
5530.91 956
5531.61 844
5532.31 796
5533.02 802
5533.72 761
5534.42 691
5535.12 759
5535.82 725
5536.52 752
5537.23 720
5537.93 830
5538.63 739
5539.33 699
5540.04 725
5540.74 780
5541.44 765
5542.14 706
5542.84 783
5543.55 719
5544.25 632
5544.95 672
5545.65 705
5546.36 720
5547.06 622
5547.76 617
5548.47 639
5549.17 673
5549.87 690
5550.57 700
5551.28 726
5551.98 677
5552.68 655
5553.39 677
5554.09 690
5554.79 676
5555.50 719
5556.20 692
5556.90 677
5557.61 681
5558.31 698
5559.01 778
5559.72 658
5560.42 700
5561.12 757
5561.83 687
5562.53 751
5563.23 661
5563.94 704
5564.64 768
5565.35 751
5566.05 667
5566.75 651
5567.46 673
5568.16 720
5568.86 702
5569.57 730
5570.27 705
5570.98 750
5571.68 743
5572.39 643
5573.09 661
5573.79 718
5574.50 663
5575.20 678
5575.91 712
5576.61 669
5577.32 722
5578.02 699
5578.73 669
5579.43 690
5580.14 669
5580.84 673
5581.55 669
5582.25 714
5582.96 719
5583.66 655
5584.37 628
5585.07 649
5585.78 685
5586.48 742
5587.19 681
5587.89 613
5588.60 607
5589.30 644
5590.01 637
5590.71 641
5591.42 640
5592.12 681
5592.83 693
5593.53 640
5594.24 574
5594.95 644
5595.65 679
5596.36 641
5597.06 616
5597.77 586
5598.48 593
5599.18 687
5599.89 549
5600.59 678
5601.30 680
5602.01 740
5602.71 612
5603.42 540
5604.12 581
5604.83 503
5605.54 618
5606.24 637
5606.95 656
5607.66 609
5608.36 644
5609.07 662
5609.78 599
5610.48 576
5611.19 582
5611.90 574
5612.60 608
5613.31 629
5614.02 631
5614.72 629
5615.43 601
5616.14 561
5616.85 564
5617.55 610
5618.26 659
5618.97 633
5619.67 648
5620.38 606
5621.09 690
5621.80 566
5622.50 654
5623.21 579
5623.92 550
5624.63 546
5625.33 578
5626.04 547
5626.75 577
5627.46 571
5628.16 621
5628.87 642
5629.58 665
5630.29 679
5631.00 630
5631.70 677
5632.41 675
5633.12 662
5633.83 661
5634.54 663
5635.24 665
5635.95 681
5636.66 653
5637.37 648
5638.08 581
5638.79 568
5639.50 622
5640.20 648
5640.91 675
5641.62 646
5642.33 650
5643.04 690
5643.75 729
5644.46 711
5645.17 745
5645.87 660
5646.58 712
5647.29 692
5648.00 629
5648.71 622
5649.42 642
5650.13 647
5650.84 660
5651.55 716
5652.26 628
5652.97 613
5653.67 573
5654.38 622
5655.09 650
5655.80 662
5656.51 705
5657.22 690
5657.93 728
5658.64 716
5659.35 765
5660.06 783
5660.77 777
5661.48 835
5662.19 729
5662.90 699
5663.61 778
5664.32 715
5665.03 702
5665.74 744
5666.45 683
5667.16 625
5667.87 676
5668.58 674
5669.29 671
5670.00 641
5670.71 731
5671.42 779
5672.14 808
5672.85 838
5673.56 789
5674.27 775
5674.98 817
5675.69 812
5676.40 722
5677.11 676
5677.82 707
5678.53 694
5679.24 683
5679.95 661
5680.67 652
5681.38 673
5682.09 584
5682.80 581
5683.51 639
5684.22 604
5684.93 606
5685.64 723
5686.36 679
5687.07 715
5687.78 618
5688.49 672
5689.20 645
5689.91 614
5690.63 587
5691.34 605
5692.05 654
5692.76 604
5693.47 537
5694.18 488
5694.90 593
5695.61 571
5696.32 564
5697.03 583
5697.75 634
5698.46 672
5699.17 661
5699.88 611
5700.59 616
5701.31 634
5702.02 559
5702.73 590
5703.44 597
5704.16 588
5704.87 641
5705.58 614
5706.29 559
5707.01 568
5707.72 551
5708.43 577
5709.15 608
5709.86 561
5710.57 532
5711.28 576
5712.00 629
5712.71 594
5713.42 526
5714.14 546
5714.85 601
5715.56 592
5716.28 589
5716.99 597
5717.70 619
5718.42 556
5719.13 599
5719.84 605
5720.56 639
5721.27 584
5721.99 599
5722.70 574
5723.41 641
5724.13 541
5724.84 626
5725.55 608
5726.27 616
5726.98 610
5727.70 631
5728.41 695
5729.12 714
5729.84 688
5730.55 607
5731.27 686
5731.98 652
5732.70 643
5733.41 655
5734.13 623
5734.84 647
5735.55 653
5736.27 641
5736.98 598
5737.70 617
5738.41 569
5739.13 579
5739.84 601
5740.56 586
5741.27 516
5741.99 558
5742.70 557
5743.42 582
5744.13 575
5744.85 569
5745.56 550
5746.28 567
5746.99 552
5747.71 633
5748.42 578
5749.14 572
5749.85 595
5750.57 666
5751.29 589
5752.00 603
5752.72 669
5753.43 670
5754.15 692
5754.86 673
5755.58 693
5756.30 697
5757.01 701
5757.73 691
5758.44 681
5759.16 676
5759.87 655
5760.59 656
5761.31 657
5762.02 638
5762.74 611
5763.46 605
5764.17 594
5764.89 625
5765.60 616
5766.32 593
5767.04 577
5767.75 567
5768.47 624
5769.19 652
5769.90 658
5770.62 576
5771.34 611
5772.05 593
5772.77 612
5773.49 579
5774.21 561
5774.92 626
5775.64 547
5776.36 573
5777.07 581
5777.79 556
5778.51 580
5779.23 569
5779.94 614
5780.66 622
5781.38 564
5782.09 634
5782.81 683
5783.53 597
5784.25 625
5784.96 630
5785.68 577
5786.40 602
5787.12 601
5787.84 553
5788.55 554
5789.27 599
5789.99 576
5790.71 604
5791.43 608
5792.14 633
5792.86 660
5793.58 614
5794.30 546
5795.02 612
5795.73 649
5796.45 673
5797.17 636
5797.89 677
5798.61 725
5799.33 776
5800.05 811
5800.76 860
5801.48 1007
5802.20 1051
5802.92 1014
5803.64 1162
5804.36 1093
5805.08 1045
5805.80 959
5806.51 861
5807.23 763
5807.95 730
5808.67 715
5809.39 700
5810.11 668
5810.83 687
5811.55 569
5812.27 614
5812.99 585
5813.71 602
5814.43 656
5815.14 692
5815.86 729
5816.58 667
5817.30 694
5818.02 713
5818.74 656
5819.46 681
5820.18 721
5820.90 681
5821.62 628
5822.34 643
5823.06 663
5823.78 693
5824.50 681
5825.22 655
5825.94 616
5826.66 630
5827.38 687
5828.10 709
5828.82 684
5829.54 627
5830.26 594
5830.98 586
5831.71 617
5832.43 650
5833.15 639
5833.87 602
5834.59 617
5835.31 664
5836.03 641
5836.75 654
5837.47 628
5838.19 627
5838.91 595
5839.63 603
5840.36 593
5841.08 586
5841.80 606
5842.52 617
5843.24 606
5843.96 618
5844.68 604
5845.40 592
5846.13 605
5846.85 584
5847.57 629
5848.29 562
5849.01 641
5849.73 643
5850.45 614
5851.18 573
5851.90 582
5852.62 645
5853.34 635
5854.06 570
5854.79 584
5855.51 597
5856.23 599
5856.95 585
5857.67 612
5858.40 600
5859.12 609
5859.84 585
5860.56 624
5861.28 620
5862.01 652
5862.73 600
5863.45 549
5864.17 567
5864.90 609
5865.62 612
5866.34 601
5867.07 532
5867.79 632
5868.51 568
5869.23 553
5869.96 571
5870.68 611
5871.40 602
5872.13 647
5872.85 666
5873.57 683
5874.29 707
5875.02 638
5875.74 613
5876.46 630
5877.19 675
5877.91 638
5878.63 600
5879.36 580
5880.08 645
5880.81 650
5881.53 649
5882.25 637
5882.98 602
5883.70 663
5884.42 644
5885.15 738
5885.87 619
5886.60 695
5887.32 676
5888.04 670
5888.77 694
5889.49 695
5890.22 649
5890.94 645
5891.66 591
5892.39 638
5893.11 714
5893.84 637
5894.56 624
5895.29 624
5896.01 718
5896.73 586
5897.46 604
5898.18 631
5898.91 686
5899.63 608
5900.36 672
5901.08 632
5901.81 589
5902.53 572
5903.26 625
5903.98 644
5904.71 666
5905.43 636
5906.16 613
5906.88 671
5907.61 684
5908.33 704
5909.06 651
5909.78 706
5910.51 673
5911.23 689
5911.96 684
5912.69 723
5913.41 671
5914.14 690
5914.86 684
5915.59 707
5916.31 664
5917.04 606
5917.77 670
5918.49 726
5919.22 702
5919.94 735
5920.67 716
5921.39 731
5922.12 764
5922.85 803
5923.57 796
5924.30 693
5925.03 726
5925.75 819
5926.48 708
5927.20 684
5927.93 834
5928.66 843
5929.38 775
5930.11 833
5930.84 861
5931.56 796
5932.29 781
5933.02 754
5933.74 765
5934.47 802
5935.20 843
5935.93 865
5936.65 850
5937.38 905
5938.11 908
5938.83 886
5939.56 892
5940.29 890
5941.02 983
5941.74 1041
5942.47 949
5943.20 980
5943.92 1017
5944.65 965
5945.38 1053
5946.11 1028
5946.83 1036
5947.56 1072
5948.29 1097
5949.02 1166
5949.75 1052
5950.47 1122
5951.20 1235
5951.93 1336
5952.66 1374
5953.39 1445
5954.11 1467
5954.84 1495
5955.57 1536
5956.30 1561
5957.03 1621
5957.75 1610
5958.48 1508
5959.21 1473
5959.94 1505
5960.67 1429
5961.40 1397
5962.12 1421
5962.85 1545
5963.58 1543
5964.31 1568
5965.04 1635
5965.77 1760
5966.50 1833
5967.23 2020
5967.95 2190
5968.68 2421
5969.41 2615
5970.14 2681
5970.87 2701
5971.60 2582
5972.33 2530
5973.06 2276
5973.79 2180
5974.52 1933
5975.25 2003
5975.98 1887
5976.71 1818
5977.43 1815
5978.16 1811
5978.89 1913
5979.62 1896
5980.35 1867
5981.08 1919
5981.81 2010
5982.54 2185
5983.27 2150
5984.00 2274
5984.73 2264
5985.46 2263
5986.19 2364
5986.92 2319
5987.65 2195
5988.38 2210
5989.11 2142
5989.84 2194
5990.57 2255
5991.30 2204
5992.03 2132
5992.76 2336
5993.49 2348
5994.22 2267
5994.96 2131
5995.69 2271
5996.42 2294
5997.15 2233
5997.88 2320
5998.61 2442
5999.34 2457
6000.07 2654
6000.80 2657
6001.53 2675
6002.26 2858
6002.99 2771
6003.73 2520
6004.46 2398
6005.19 2468
6005.92 2462
6006.65 2418
6007.38 2499
6008.11 2467
6008.84 2522
6009.58 2591
6010.31 2802
6011.04 3227
6011.77 3660
6012.50 4391
6013.23 5528
6013.97 6614
6014.70 7463
6015.43 8448
6016.16 9118
6016.89 9789
6017.62 9805
6018.36 9233
6019.09 8776
6019.82 7679
6020.55 6749
6021.29 5648
6022.02 4681
6022.75 3974
6023.48 3241
6024.21 2877
6024.95 2560
6025.68 2266
6026.41 2047
6027.14 1932
6027.88 1939
6028.61 1861
6029.34 1833
6030.07 1781
6030.81 1770
6031.54 1771
6032.27 1813
6033.01 1719
6033.74 1549
6034.47 1655
6035.20 1643
6035.94 1516
6036.67 1387
6037.40 1578
6038.14 1560
6038.87 1544
6039.60 1594
6040.34 1634
6041.07 1705
6041.80 1752
6042.54 1914
6043.27 1826
6044.00 1792
6044.74 1797
6045.47 1798
6046.21 1929
6046.94 1953
6047.67 1862
6048.41 1900
6049.14 1963
6049.87 1823
6050.61 1919
6051.34 1987
6052.08 2168
6052.81 2223
6053.54 2460
6054.28 2701
6055.01 2992
6055.75 2859
6056.48 2831
6057.22 2835
6057.95 2538
6058.68 2508
6059.42 2445
6060.15 2271
6060.89 1993
6061.62 1919
6062.36 1814
6063.09 1951
6063.83 1928
6064.56 1783
6065.30 1694
6066.03 1721
6066.77 1732
6067.50 1715
6068.24 1715
6068.97 1637
6069.71 1706
6070.44 1630
6071.18 1640
6071.91 1502
6072.65 1500
6073.38 1500
6074.12 1439
6074.85 1465
6075.59 1549
6076.32 1518
6077.06 1532
6077.80 1446
6078.53 1480
6079.27 1464
6080.00 1422
6080.74 1372
6081.47 1357
6082.21 1320
6082.95 1326
6083.68 1273
6084.42 1342
6085.15 1381
6085.89 1319
6086.63 1266
6087.36 1338
6088.10 1281
6088.83 1275
6089.57 1261
6090.31 1230
6091.04 1329
6091.78 1294
6092.52 1267
6093.25 1210
6093.99 1208
6094.73 1235
6095.46 1188
6096.20 1144
6096.94 1166
6097.67 1131
6098.41 1120
6099.15 1194
6099.88 1159
6100.62 1016
6101.36 1015
6102.10 1032
6102.83 1030
6103.57 1083
6104.31 1040
6105.04 1137
6105.78 1043
6106.52 1095
6107.26 1112
6107.99 1065
6108.73 1000
6109.47 1079
6110.21 1042
6110.94 1080
6111.68 1099
6112.42 1165
6113.16 1057
6113.89 1086
6114.63 1049
6115.37 1083
6116.11 1191
6116.85 1185
6117.58 1167
6118.32 1107
6119.06 1211
6119.80 1253
6120.54 1248
6121.27 1146
6122.01 1106
6122.75 1061
6123.49 1083
6124.23 1113
6124.97 1056
6125.70 1094
6126.44 1106
6127.18 1189
6127.92 1148
6128.66 1222
6129.40 1256
6130.14 1300
6130.88 1215
6131.61 1246
6132.35 1171
6133.09 1123
6133.83 1099
6134.57 1226
6135.31 1183
6136.05 1096
6136.79 1159
6137.53 1226
6138.27 1166
6139.01 1213
6139.74 1203
6140.48 1149
6141.22 1127
6141.96 1264
6142.70 1273
6143.44 1264
6144.18 1122
6144.92 1188
6145.66 1206
6146.40 1158
6147.14 1176
6147.88 1249
6148.62 1299
6149.36 1278
6150.10 1267
6150.84 1255
6151.58 1316
6152.32 1267
6153.06 1306
6153.80 1328
6154.54 1341
6155.28 1231
6156.02 1286
6156.76 1378
6157.50 1339
6158.24 1313
6158.98 1321
6159.72 1444
6160.46 1425
6161.21 1416
6161.95 1465
6162.69 1598
6163.43 1592
6164.17 1554
6164.91 1453
6165.65 1640
6166.39 1685
6167.13 1915
6167.87 2043
6168.61 2248
6169.36 2168
6170.10 2236
6170.84 2179
6171.58 2014
6172.32 2105
6173.06 2171
6173.80 2212
6174.54 2102
6175.29 2019
6176.03 1976
6176.77 2013
6177.51 1839
6178.25 1774
6178.99 1909
6179.74 1790
6180.48 1885
6181.22 1873
6181.96 1857
6182.70 1877
6183.45 1921
6184.19 1926
6184.93 1936
6185.67 2088
6186.41 2096
6187.16 1981
6187.90 2077
6188.64 2059
6189.38 2032
6190.12 2151
6190.87 2150
6191.61 2136
6192.35 2205
6193.09 2405
6193.84 2442
6194.58 2558
6195.32 2625
6196.07 2640
6196.81 2616
6197.55 2608
6198.29 2765
6199.04 2922
6199.78 2926
6200.52 2747
6201.27 2559
6202.01 2646
6202.75 2767
6203.50 2782
6204.24 2940
6204.98 2998
6205.73 3413
6206.47 3928
6207.21 4869
6207.96 6109
6208.70 7601
6209.44 9449
6210.19 11612
6210.93 13315
6211.67 14982
6212.42 15978
6213.16 16185
6213.90 15189
6214.65 13895
6215.39 12040
6216.14 10280
6216.88 8472
6217.62 6750
6218.37 5514
6219.11 4385
6219.86 3588
6220.60 3194
6221.35 2802
6222.09 2626
6222.83 2315
6223.58 2164
6224.32 2113
6225.07 2111
6225.81 2084
6226.56 2130
6227.30 2062
6228.05 2025
6228.79 1895
6229.53 1761
6230.28 1658
6231.02 1510
6231.77 1408
6232.51 1349
6233.26 1357
6234.00 1324
6234.75 1323
6235.49 1401
6236.24 1318
6236.98 1330
6237.73 1479
6238.48 1438
6239.22 1506
6239.97 1452
6240.71 1524
6241.46 1540
6242.20 1579
6242.95 1633
6243.69 1564
6244.44 1491
6245.18 1574
6245.93 1706
6246.68 1768
6247.42 1889
6248.17 2046
6248.91 2276
6249.66 2378
6250.41 2555
6251.15 2686
6251.90 2642
6252.64 2625
6253.39 2436
6254.14 2375
6254.88 2209
6255.63 1953
6256.38 1854
6257.12 1728
6257.87 1714
6258.61 1583
6259.36 1618
6260.11 1628
6260.85 1632
6261.60 1671
6262.35 1595
6263.09 1494
6263.84 1559
6264.59 1658
6265.34 1609
6266.08 1517
6266.83 1569
6267.58 1531
6268.32 1507
6269.07 1517
6269.82 1520
6270.56 1498
6271.31 1567
6272.06 1617
6272.81 1579
6273.55 1558
6274.30 1479
6275.05 1390
6275.80 1457
6276.54 1416
6277.29 1443
6278.04 1552
6278.79 1488
6279.53 1500
6280.28 1517
6281.03 1462
6281.78 1397
6282.53 1297
6283.27 1311
6284.02 1373
6284.77 1375
6285.52 1277
6286.27 1296
6287.01 1268
6287.76 1379
6288.51 1303
6289.26 1281
6290.01 1406
6290.76 1379
6291.50 1436
6292.25 1308
6293.00 1284
6293.75 1294
6294.50 1290
6295.25 1212
6296.00 1152
6296.74 1167
6297.49 1111
6298.24 1303
6298.99 1190
6299.74 1104
6300.49 1072
6301.24 1109
6301.99 1024
6302.74 1075
6303.49 1137
6304.23 1119
6304.98 1130
6305.73 995
6306.48 984
6307.23 997
6307.98 1017
6308.73 992
6309.48 1030
6310.23 1077
6310.98 1040
6311.73 1077
6312.48 1126
6313.23 1105
6313.98 1056
6314.73 1052
6315.48 1126
6316.23 1127
6316.98 1117
6317.73 1007
6318.48 1000
6319.23 1055
6319.98 1006
6320.73 1000
6321.48 964
6322.23 949
6322.98 970
6323.73 999
6324.48 913
6325.23 975
6325.98 1019
6326.73 1028
6327.48 1005
6328.23 988
6328.98 941
6329.73 963
6330.49 1003
6331.24 1040
6331.99 976
6332.74 906
6333.49 1004
6334.24 1039
6334.99 1077
6335.74 1009
6336.49 1021
6337.24 990
6338.00 976
6338.75 1007
6339.50 1015
6340.25 1023
6341.00 1087
6341.75 1018
6342.50 1019
6343.25 1064
6344.01 1146
6344.76 1021
6345.51 991
6346.26 1029
6347.01 1054
6347.77 1196
6348.52 1192
6349.27 1154
6350.02 1143
6350.77 1278
6351.52 1186
6352.28 1249
6353.03 1339
6353.78 1556
6354.53 1593
6355.29 1607
6356.04 1703
6356.79 1676
6357.54 1701
6358.29 1564
6359.05 1593
6359.80 1393
6360.55 1291
6361.30 1205
6362.06 1171
6362.81 1122
6363.56 1067
6364.32 1099
6365.07 1166
6365.82 1095
6366.57 1073
6367.33 1225
6368.08 1264
6368.83 1098
6369.59 1107
6370.34 1114
6371.09 1162
6371.85 1131
6372.60 1193
6373.35 1109
6374.11 1083
6374.86 1044
6375.61 1129
6376.37 1129
6377.12 1031
6377.87 1073
6378.63 967
6379.38 1003
6380.13 979
6380.89 1076
6381.64 1059
6382.40 1055
6383.15 1056
6383.90 1123
6384.66 1089
6385.41 1043
6386.17 975
6386.92 976
6387.67 970
6388.43 916
6389.18 929
6389.94 1020
6390.69 931
6391.45 961
6392.20 896
6392.95 936
6393.71 902
6394.46 931
6395.22 933
6395.97 944
6396.73 958
6397.48 884
6398.24 917
6398.99 862
6399.75 838
6400.50 860
6401.26 853
6402.01 825
6402.77 883
6403.52 827
6404.28 876
6405.03 876
6405.79 817
6406.54 848
6407.30 876
6408.05 874
6408.81 894
6409.56 847
6410.32 912
6411.08 984
6411.83 946
6412.59 1019
6413.34 1034
6414.10 913
6414.85 940
6415.61 908
6416.37 855
6417.12 866
6417.88 856
6418.63 909
6419.39 965
6420.15 934
6420.90 967
6421.66 959
6422.41 856
6423.17 924
6423.93 934
6424.68 875
6425.44 872
6426.20 895
6426.95 897
6427.71 849
6428.47 803
6429.22 829
6429.98 843
6430.73 892
6431.49 932
6432.25 920
6433.01 830
6433.76 853
6434.52 860
6435.28 802
6436.03 861
6436.79 833
6437.55 844
6438.30 803
6439.06 892
6439.82 854
6440.58 807
6441.33 937
6442.09 906
6442.85 906
6443.61 864
6444.36 875
6445.12 881
6445.88 848
6446.64 834
6447.39 855
6448.15 906
6448.91 837
6449.67 974
6450.42 933
6451.18 915
6451.94 922
6452.70 966
6453.46 916
6454.21 915
6454.97 893
6455.73 924
6456.49 929
6457.25 882
6458.01 915
6458.76 1015
6459.52 986
6460.28 901
6461.04 868
6461.80 906
6462.56 945
6463.32 925
6464.07 1020
6464.83 965
6465.59 1036
6466.35 943
6467.11 1021
6467.87 940
6468.63 1003
6469.39 985
6470.15 1031
6470.90 931
6471.66 900
6472.42 953
6473.18 1021
6473.94 1062
6474.70 1034
6475.46 1016
6476.22 1045
6476.98 1004
6477.74 1064
6478.50 1118
6479.26 1051
6480.02 1127
6480.78 1145
6481.54 1153
6482.30 1099
6483.06 1144
6483.82 1219
6484.58 1194
6485.34 1115
6486.10 1194
6486.86 1232
6487.62 1329
6488.38 1347
6489.14 1293
6489.90 1421
6490.66 1336
6491.42 1396
6492.18 1467
6492.94 1527
6493.70 1480
6494.46 1524
6495.22 1642
6495.98 1620
6496.74 1691
6497.50 1615
6498.26 1608
6499.02 1508
6499.78 1610
6500.54 1669
6501.30 1737
6502.06 1655
6502.83 1753
6503.59 1854
6504.35 1801
6505.11 1671
6505.87 1739
6506.63 1789
6507.39 1798
6508.15 1821
6508.91 1943
6509.68 2012
6510.44 1943
6511.20 2052
6511.96 2053
6512.72 2096
6513.48 2076
6514.25 2028
6515.01 2092
6515.77 1999
6516.53 2052
6517.29 2041
6518.05 2184
6518.82 2189
6519.58 2328
6520.34 2380
6521.10 2271
6521.86 2222
6522.63 2226
6523.39 2336
6524.15 2422
6524.91 2528
6525.67 2796
6526.44 3070
6527.20 3420
6527.96 3730
6528.72 4246
6529.49 4742
6530.25 5049
6531.01 5254
6531.77 5319
6532.54 5162
6533.30 5072
6534.06 5245
6534.83 5065
6535.59 5185
6536.35 5703
6537.11 6463
6537.88 7499
6538.64 8401
6539.40 8813
6540.17 8784
6540.93 8727
6541.69 8139
6542.46 6990
6543.22 6342
6543.98 5243
6544.75 4320
6545.51 3514
6546.27 2952
6547.04 2612
6547.80 2223
6548.56 2109
6549.33 1952
6550.09 1826
6550.86 1808
6551.62 1799
6552.38 1795
6553.15 1771
6553.91 1877
6554.67 1807
6555.44 1740
6556.20 1789
6556.97 1741
6557.73 1754
6558.50 1761
6559.26 1674
6560.02 1734
6560.79 1780
6561.55 1713
6562.32 1614
6563.08 1660
6563.85 1660
6564.61 1787
6565.37 1877
6566.14 2061
6566.90 2049
6567.67 2106
6568.43 2002
6569.20 2035
6569.96 2052
6570.73 2075
6571.49 1977
6572.26 2004
6573.02 2011
6573.79 2039
6574.55 2193
6575.32 2181
6576.08 2101
6576.85 2243
6577.61 2324
6578.38 2293
6579.15 2278
6579.91 2436
6580.68 2447
6581.44 2393
6582.21 2357
6582.97 2427
6583.74 2412
6584.50 2373
6585.27 2421
6586.04 2263
6586.80 2231
6587.57 2267
6588.33 2294
6589.10 2182
6589.87 2255
6590.63 2271
6591.40 2285
6592.16 2408
6592.93 2507
6593.70 2676
6594.46 2993
6595.23 3284
6596.00 3849
6596.76 4243
6597.53 4450
6598.30 4475
6599.06 4317
6599.83 4142
6600.59 3968
6601.36 3461
6602.13 3246
6602.90 2916
6603.66 2614
6604.43 2421
6605.20 2214
6605.96 2190
6606.73 2081
6607.50 1893
6608.26 1997
6609.03 1912
6609.80 1843
6610.57 1946
6611.33 1967
6612.10 1815
6612.87 1777
6613.64 1690
6614.40 1700
6615.17 1711
6615.94 1711
6616.71 1602
6617.47 1535
6618.24 1472
6619.01 1526
6619.78 1479
6620.54 1488
6621.31 1489
6622.08 1564
6622.85 1459
6623.62 1487
6624.38 1521
6625.15 1505
6625.92 1458
6626.69 1517
6627.46 1534
6628.22 1499
6628.99 1521
6629.76 1505
6630.53 1434
6631.30 1337
6632.07 1441
6632.83 1496
6633.60 1576
6634.37 1772
6635.14 1754
6635.91 1856
6636.68 1927
6637.45 2003
6638.22 2116
6638.98 2122
6639.75 1944
6640.52 1807
6641.29 1680
6642.06 1636
6642.83 1626
6643.60 1540
6644.37 1390
6645.14 1365
6645.91 1379
6646.68 1315
6647.45 1293
6648.22 1289
6648.98 1372
6649.75 1340
6650.52 1292
6651.29 1322
6652.06 1392
6652.83 1405
6653.60 1423
6654.37 1371
6655.14 1296
6655.91 1416
6656.68 1380
6657.45 1395
6658.22 1403
6658.99 1375
6659.76 1446
6660.53 1554
6661.30 1395
6662.07 1403
6662.84 1320
6663.61 1272
6664.38 1377
6665.15 1279
6665.92 1263
6666.69 1286
6667.47 1288
6668.24 1266
6669.01 1277
6669.78 1302
6670.55 1335
6671.32 1305
6672.09 1311
6672.86 1310
6673.63 1358
6674.40 1413
6675.17 1484
6675.94 1447
6676.72 1441
6677.49 1507
6678.26 1386
6679.03 1276
6679.80 1285
6680.57 1363
6681.34 1343
6682.11 1366
6682.89 1361
6683.66 1369
6684.43 1460
6685.20 1540
6685.97 1766
6686.74 1846
6687.51 1882
6688.29 2029
6689.06 1953
6689.83 1944
6690.60 1812
6691.37 1692
6692.15 1595
6692.92 1628
6693.69 1467
6694.46 1302
6695.23 1307
6696.01 1327
6696.78 1486
6697.55 1318
6698.32 1245
6699.10 1273
6699.87 1193
6700.64 1201
6701.41 1249
6702.19 1283
6702.96 1266
6703.73 1256
6704.50 1216
6705.28 1237
6706.05 1259
6706.82 1184
6707.59 1241
6708.37 1223
6709.14 1140
6709.91 1168
6710.69 1270
6711.46 1242
6712.23 1214
6713.01 1194
6713.78 1255
6714.55 1161
6715.33 1134
6716.10 1145
6716.87 1161
6717.65 1138
6718.42 1126
6719.19 1149
6719.97 1087
6720.74 1017
6721.51 1069
6722.29 1079
6723.06 1087
6723.84 1067
6724.61 1151
6725.38 1086
6726.16 1048
6726.93 1139
6727.70 1072
6728.48 1082
6729.25 1156
6730.03 1195
6730.80 1147
6731.58 1128
6732.35 1102
6733.12 1121
6733.90 1220
6734.67 1198
6735.45 1151
6736.22 1285
6737.00 1183
6737.77 1074
6738.55 1118
6739.32 1188
6740.10 1294
6740.87 1278
6741.65 1247
6742.42 1234
6743.19 1358
6743.97 1260
6744.74 1212
6745.52 1226
6746.29 1301
6747.07 1338
6747.85 1352
6748.62 1278
6749.40 1341
6750.17 1470
6750.95 1536
6751.72 1562
6752.50 1710
6753.27 1894
6754.05 2002
6754.82 2103
6755.60 2203
6756.38 2098
6757.15 2185
6757.93 1999
6758.70 1850
6759.48 1745
6760.25 1537
6761.03 1375
6761.81 1313
6762.58 1289
6763.36 1223
6764.13 1280
6764.91 1248
6765.69 1174
6766.46 1205
6767.24 1179
6768.02 1182
6768.79 1201
6769.57 1168
6770.35 1172
6771.12 1191
6771.90 1135
6772.67 1225
6773.45 1162
6774.23 1108
6775.00 1085
6775.78 1141
6776.56 1145
6777.34 1062
6778.11 1025
6778.89 1036
6779.67 1099
6780.44 1217
6781.22 1228
6782.00 1247
6782.77 1131
6783.55 1081
6784.33 1076
6785.11 1092
6785.88 1046
6786.66 1042
6787.44 1093
6788.22 1094
6788.99 1049
6789.77 973
6790.55 985
6791.33 1020
6792.10 973
6792.88 949
6793.66 988
6794.44 978
6795.22 1009
6795.99 952
6796.77 1043
6797.55 1068
6798.33 994
6799.11 962
6799.88 1041
6800.66 999
6801.44 961
6802.22 945
6803.00 919
6803.78 1043
6804.55 1019
6805.33 1008
6806.11 1115
6806.89 1177
6807.67 1183
6808.45 1151
6809.23 1062
6810.00 1219
6810.78 1133
6811.56 1061
6812.34 953
6813.12 984
6813.90 1006
6814.68 1004
6815.46 1046
6816.24 1036
6817.02 964
6817.79 921
6818.57 972
6819.35 1010
6820.13 1020
6820.91 960
6821.69 944
6822.47 1031
6823.25 999
6824.03 990
6824.81 944
6825.59 972
6826.37 1080
6827.15 1043
6827.93 992
6828.71 918
6829.49 988
6830.27 954
6831.05 1005
6831.83 965
6832.61 956
6833.39 964
6834.17 920
6834.95 965
6835.73 942
6836.51 949
6837.29 1020
6838.07 868
6838.85 874
6839.63 922
6840.41 962
6841.19 1027
6841.97 948
6842.75 933
6843.53 843
6844.31 952
6845.09 888
6845.88 912
6846.66 778
6847.44 894
6848.22 985
6849.00 1171
6849.78 1221
6850.56 1363
6851.34 1553
6852.12 1901
6852.91 2057
6853.69 2117
6854.47 2249
6855.25 2283
6856.03 2132
6856.81 1950
6857.59 1715
6858.37 1617
6859.16 1700
6859.94 1455
6860.72 1256
6861.50 1250
6862.28 1183
6863.06 1124
6863.85 975
6864.63 1070
6865.41 1046
6866.19 1032
6866.97 1071
6867.76 1129
6868.54 1167
6869.32 1207
6870.10 1205
6870.89 1169
6871.67 1168
6872.45 1133
6873.23 1048
6874.01 1098
6874.80 1113
6875.58 1062
6876.36 1086
6877.14 1112
6877.93 1150
6878.71 1146
6879.49 1110
6880.28 1242
6881.06 1253
6881.84 1269
6882.62 1310
6883.41 1295
6884.19 1318
6884.97 1377
6885.76 1478
6886.54 1585
6887.32 1833
6888.11 1959
6888.89 2178
6889.67 2628
6890.46 2729
6891.24 2955
6892.02 2796
6892.81 2781
6893.59 2523
6894.37 2301
6895.16 1865
6895.94 1682
6896.72 1554
6897.51 1493
6898.29 1403
6899.08 1370
6899.86 1318
6900.64 1371
6901.43 1325
6902.21 1386
6903.00 1532
6903.78 1436
6904.56 1402
6905.35 1457
6906.13 1391
6906.92 1299
6907.70 1418
6908.49 1353
6909.27 1323
6910.05 1330
6910.84 1347
6911.62 1350
6912.41 1299
6913.19 1205
6913.98 1192
6914.76 1162
6915.55 1201
6916.33 1203
6917.12 1103
6917.90 1134
6918.69 1170
6919.47 1150
6920.26 1164
6921.04 1126
6921.83 1080
6922.61 1156
6923.40 1233
6924.18 1289
6924.97 1089
6925.75 1146
6926.54 1148
6927.32 1175
6928.11 1153
6928.89 1154
6929.68 1176
6930.47 1197
6931.25 1285
6932.04 1251
6932.82 1132
6933.61 1146
6934.39 1294
6935.18 1367
6935.97 1333
6936.75 1309
6937.54 1344
6938.32 1335
6939.11 1333
6939.90 1364
6940.68 1313
6941.47 1309
6942.26 1441
6943.04 1421
6943.83 1453
6944.61 1476
6945.40 1468
6946.19 1476
6946.97 1616
6947.76 1562
6948.55 1479
6949.33 1576
6950.12 1601
6950.91 1711
6951.69 1533
6952.48 1586
6953.27 1601
6954.06 1591
6954.84 1573
6955.63 1572
6956.42 1561
6957.20 1637
6957.99 1658
6958.78 1730
6959.57 1822
6960.35 1708
6961.14 1767
6961.93 1867
6962.72 1740
6963.50 1815
6964.29 1670
6965.08 1726
6965.87 1768
6966.65 1734
6967.44 1813
6968.23 1903
6969.02 1818
6969.80 1920
6970.59 1908
6971.38 1871
6972.17 1778
6972.96 2069
6973.74 2163
6974.53 2174
6975.32 2070
6976.11 2035
6976.90 2033
6977.69 2068
6978.47 2083
6979.26 2062
6980.05 2138
6980.84 2179
6981.63 2218
6982.42 2410
6983.20 2624
6983.99 3009
6984.78 3492
6985.57 3927
6986.36 4587
6987.15 5564
6987.94 6325
6988.73 6769
6989.52 6993
6990.30 6867
6991.09 6491
6991.88 5919
6992.67 5169
6993.46 4527
6994.25 4095
6995.04 3432
6995.83 3119
6996.62 2997
6997.41 3051
6998.20 3184
6998.99 3632
6999.78 4171
7000.57 4909
7001.36 5771
7002.15 6562
7002.94 7066
7003.72 7296
7004.51 7261
7005.30 6781
7006.09 5919
7006.88 5261
7007.67 4344
7008.46 3740
7009.25 3131
7010.04 2602
7010.83 2375
7011.63 2076
7012.42 1944
7013.21 2112
7014.00 2136
7014.79 2149
7015.58 2150
7016.37 2108
7017.16 2254
7017.95 2050
7018.74 1958
7019.53 1821
7020.32 1829
7021.11 1699
7021.90 1674
7022.69 1650
7023.48 1627
7024.27 1593
7025.07 1576
7025.86 1699
7026.65 1724
7027.44 1792
7028.23 1800
7029.02 1917
7029.81 1990
7030.60 1935
7031.40 1755
7032.19 1797
7032.98 1675
7033.77 1532
7034.56 1515
7035.35 1456
7036.14 1482
7036.94 1519
7037.73 1538
7038.52 1568
7039.31 1510
7040.10 1625
7040.89 1672
7041.69 1672
7042.48 1658
7043.27 1649
7044.06 1742
7044.86 1702
7045.65 1635
7046.44 1562
7047.23 1651
7048.02 1562
7048.82 1555
7049.61 1645
7050.40 1805
7051.19 2000
7051.99 2026
7052.78 2086
7053.57 2233
7054.36 2239
7055.16 2018
7055.95 1820
7056.74 1750
7057.53 1632
7058.33 1427
7059.12 1518
7059.91 1531
7060.71 1420
7061.50 1417
7062.29 1416
7063.09 1386
7063.88 1345
7064.67 1457
7065.47 1475
7066.26 1414
7067.05 1401
7067.85 1352
7068.64 1404
7069.43 1344
7070.23 1340
7071.02 1418
7071.81 1352
7072.61 1326
7073.40 1347
7074.19 1299
7074.99 1324
7075.78 1308
7076.58 1240
7077.37 1230
7078.16 1338
7078.96 1283
7079.75 1259
7080.55 1200
7081.34 1147
7082.13 1109
7082.93 1147
7083.72 1120
7084.52 1157
7085.31 1144
7086.11 1188
7086.90 1148
7087.70 1140
7088.49 1113
7089.28 1113
7090.08 1086
7090.87 1092
7091.67 1141
7092.46 1137
7093.26 1187
7094.05 1058
7094.85 1010
7095.64 1032
7096.44 1053
7097.23 1057
7098.03 969
7098.82 950
7099.62 950
7100.41 996
7101.21 956
7102.00 944
7102.80 871
7103.59 847
7104.39 901
7105.19 932
7105.98 934
7106.78 922
7107.57 919
7108.37 916
7109.16 872
7109.96 816
7110.76 831
7111.55 833
7112.35 828
7113.14 766
7113.94 848
7114.74 807
7115.53 818
7116.33 805
7117.12 808
7117.92 842
7118.72 915
7119.51 840
7120.31 884
7121.11 946
7121.90 881
7122.70 816
7123.49 889
7124.29 798
7125.09 851
7125.88 873
7126.68 817
7127.48 831
7128.27 828
7129.07 907
7129.87 879
7130.67 848
7131.46 869
7132.26 924
7133.06 853
7133.85 865
7134.65 892
7135.45 920
7136.24 833
7137.04 841
7137.84 835
7138.64 847
7139.43 771
7140.23 767
7141.03 824
7141.83 789
7142.62 819
7143.42 810
7144.22 840
7145.02 862
7145.82 851
7146.61 888
7147.41 780
7148.21 741
7149.01 813
7149.80 769
7150.60 764
7151.40 765
7152.20 772
7153.00 717
7153.80 741
7154.59 730
7155.39 722
7156.19 744
7156.99 800
7157.79 748
7158.59 705
7159.38 745
7160.18 703
7160.98 720
7161.78 780
7162.58 753
7163.38 823
7164.18 701
7164.98 648
7165.77 681
7166.57 680
7167.37 690
7168.17 733
7168.97 709
7169.77 714
7170.57 700
7171.37 731
7172.17 725
7172.97 779
7173.77 684
7174.56 697
7175.36 776
7176.16 746
7176.96 712
7177.76 678
7178.56 701
7179.36 709
7180.16 747
7180.96 761
7181.76 700
7182.56 733
7183.36 807
7184.16 879
7184.96 863
7185.76 822
7186.56 959
7187.36 928
7188.16 891
7188.96 845
7189.76 866
7190.56 845
7191.36 754
7192.16 766
7192.96 697
7193.76 745
7194.56 727
7195.36 682
7196.17 678
7196.97 644
7197.77 580
7198.57 615
7199.37 648
7200.17 685
7200.97 737
7201.77 703
7202.57 681
7203.37 627
7204.17 667
7204.97 665
7205.78 636
7206.58 638
7207.38 684
7208.18 662
7208.98 702
7209.78 714
7210.58 632
7211.38 684
7212.19 653
7212.99 676
7213.79 617
7214.59 688
7215.39 746
7216.19 659
7217.00 596
7217.80 631
7218.60 650
7219.40 655
7220.20 634
7221.01 693
7221.81 669
7222.61 659
7223.41 694
7224.21 637
7225.02 666
7225.82 626
7226.62 659
7227.42 706
7228.23 750
7229.03 683
7229.83 683
7230.63 660
7231.44 651
7232.24 588
7233.04 678
7233.84 634
7234.65 609
7235.45 576
7236.25 626
7237.05 636
7237.86 701
7238.66 651
7239.46 685
7240.27 691
7241.07 653
7241.87 698
7242.68 779
7243.48 731
7244.28 693
7245.09 695
7245.89 657
7246.69 688
7247.50 736
7248.30 700
7249.10 709
7249.91 667
7250.71 701
7251.51 695
7252.32 666
7253.12 742
7253.92 777
7254.73 753
7255.53 665
7256.34 705
7257.14 794
7257.94 707
7258.75 724
7259.55 704
7260.36 682
7261.16 684
7261.97 654
7262.77 682
7263.57 739
7264.38 699
7265.18 709
7265.99 725
7266.79 750
7267.60 748
7268.40 667
7269.21 711
7270.01 760
7270.82 730
7271.62 754
7272.42 776
7273.23 782
7274.03 835
7274.84 829
7275.64 755
7276.45 836
7277.25 827
7278.06 748
7278.86 781
7279.67 805
7280.48 802
7281.28 822
7282.09 846
7282.89 907
7283.70 1007
7284.50 1079
7285.31 1177
7286.11 1428
7286.92 1496
7287.72 1507
7288.53 1619
7289.34 1590
7290.14 1535
7290.95 1376
7291.75 1215
7292.56 1139
7293.37 1112
7294.17 994
7294.98 920
7295.78 934
7296.59 926
7297.40 968
7298.20 895
7299.01 904
7299.82 874
7300.62 845
7301.43 915
7302.23 909
7303.04 896
7303.85 899
7304.65 970
7305.46 925
7306.27 908
7307.07 890
7307.88 964
7308.69 990
7309.50 1031
7310.30 1161
7311.11 1193
7311.92 1245
7312.72 1453
7313.53 1645
7314.34 1587
7315.14 1717
7315.95 1599
7316.76 1577
7317.57 1489
7318.37 1462
7319.18 1481
7319.99 1543
7320.80 1591
7321.60 1747
7322.41 1735
7323.22 1739
7324.03 1839
7324.83 1711
7325.64 1602
7326.45 1578
7327.26 1446
7328.07 1292
7328.87 1169
7329.68 1003
7330.49 1044
7331.30 1110
7332.11 1019
7332.91 999
7333.72 962
7334.53 982
7335.34 942
7336.15 970
7336.96 945
7337.76 1042
7338.57 958
7339.38 918
7340.19 962
7341.00 993
7341.81 1027
7342.62 968
7343.42 935
7344.23 935
7345.04 874
7345.85 971
7346.66 945
7347.47 913
7348.28 995
7349.09 1014
7349.90 919
7350.71 994
7351.51 929
7352.32 960
7353.13 1016
7353.94 933
7354.75 977
7355.56 963
7356.37 962
7357.18 865
7357.99 882
7358.80 924
7359.61 998
7360.42 1075
7361.23 1008
7362.04 959
7362.85 963
7363.66 998
7364.47 987
7365.28 1000
7366.09 950
7366.90 1045
7367.71 1092
7368.52 1132
7369.33 1060
7370.14 1036
7370.95 1038
7371.76 1013
7372.57 1028
7373.38 1027
7374.19 981
7375.00 1104
7375.81 1075
7376.62 1057
7377.43 1061
7378.24 1082
7379.05 1066
7379.87 1203
7380.68 1277
7381.49 1427
7382.30 1574
7383.11 1780
7383.92 1843
7384.73 1843
7385.54 1893
7386.35 1839
7387.16 1723
7387.98 1707
7388.79 1546
7389.60 1317
7390.41 1200
7391.22 1183
7392.03 1166
7392.84 1165
7393.66 1135
7394.47 1093
7395.28 1053
7396.09 995
7396.90 967
7397.71 1052
7398.53 1043
7399.34 1160
7400.15 1175
7400.96 1259
7401.77 1439
7402.58 1600
7403.40 1635
7404.21 1658
7405.02 1748
7405.83 1735
7406.65 1766
7407.46 1671
7408.27 1614
7409.08 1673
7409.89 1543
7410.71 1641
7411.52 1506
7412.33 1427
7413.15 1444
7413.96 1314
7414.77 1228
7415.58 1130
7416.40 1093
7417.21 1118
7418.02 1036
7418.83 943
7419.65 869
7420.46 911
7421.27 947
7422.09 922
7422.90 817
7423.71 805
7424.53 786
7425.34 834
7426.15 926
7426.97 882
7427.78 844
7428.59 834
7429.41 771
7430.22 786
7431.03 850
7431.85 823
7432.66 801
7433.47 766
7434.29 719
7435.10 771
7435.92 774
7436.73 759
7437.54 770
7438.36 796
7439.17 780
7439.99 747
7440.80 737
7441.61 811
7442.43 886
7443.24 815
7444.06 832
7444.87 849
7445.69 741
7446.50 746
7447.31 784
7448.13 771
7448.94 769
7449.76 847
7450.57 804
7451.39 756
7452.20 764
7453.02 790
7453.83 749
7454.65 773
7455.46 678
7456.28 717
7457.09 731
7457.91 698
7458.72 746
7459.54 696
7460.35 703
7461.17 724
7461.98 777
7462.80 746
7463.61 695
7464.43 665
7465.24 668
7466.06 706
7466.88 725
7467.69 813
7468.51 866
7469.32 774
7470.14 774
7470.95 761
7471.77 763
7472.59 828
7473.40 786
7474.22 743
7475.03 769
7475.85 771
7476.67 719
7477.48 722
7478.30 747
7479.11 727
7479.93 768
7480.75 733
7481.56 714
7482.38 735
7483.20 765
7484.01 621
7484.83 660
7485.65 686
7486.46 692
7487.28 615
7488.10 696
7488.91 658
7489.73 638
7490.55 637
7491.36 717
7492.18 643
7493.00 594
7493.81 571
7494.63 616
7495.45 729
7496.26 664
7497.08 678
7497.90 617
7498.72 659
7499.53 607
7500.35 582
7501.17 571
7501.99 601
7502.80 569
7503.62 586
7504.44 546
7505.26 617
7506.07 599
7506.89 656
7507.71 620
7508.53 593
7509.35 554
7510.16 563
7510.98 606
7511.80 605
7512.62 575
7513.44 632
7514.25 584
7515.07 549
7515.89 609
7516.71 584
7517.53 602
7518.35 622
7519.16 557
7519.98 601
7520.80 648
7521.62 558
7522.44 606
7523.26 644
7524.07 607
7524.89 613
7525.71 643
7526.53 657
7527.35 592
7528.17 570
7528.99 607
7529.81 582
7530.63 576
7531.44 527
7532.26 587
7533.08 611
7533.90 604
7534.72 553
7535.54 582
7536.36 601
7537.18 594
7538.00 617
7538.82 606
7539.64 584
7540.46 605
7541.28 653
7542.10 642
7542.92 628
7543.74 662
7544.56 621
7545.38 611
7546.20 611
7547.02 618
7547.84 630
7548.66 631
7549.48 663
7550.30 619
7551.12 653
7551.94 656
7552.76 608
7553.58 609
7554.40 587
7555.22 642
7556.04 613
7556.86 626
7557.68 669
7558.50 645
7559.32 610
7560.14 636
7560.96 704
7561.78 729
7562.60 683
7563.42 700
7564.24 625
7565.07 684
7565.89 675
7566.71 695
7567.53 619
7568.35 694
7569.17 635
7569.99 674
7570.81 691
7571.63 637
7572.46 701
7573.28 704
7574.10 647
7574.92 632
7575.74 672
7576.56 645
7577.38 659
7578.21 751
7579.03 672
7579.85 630
7580.67 651
7581.49 660
7582.31 638
7583.14 608
7583.96 613
7584.78 658
7585.60 706
7586.42 702
7587.25 751
7588.07 743
7588.89 674
7589.71 643
7590.54 728
7591.36 767
7592.18 728
7593.00 754
7593.83 763
7594.65 762
7595.47 795
7596.29 804
7597.12 729
7597.94 752
7598.76 728
7599.58 763
7600.41 862
7601.23 789
7602.05 813
7602.88 867
7603.70 821
7604.52 801
7605.34 903
7606.17 934
7606.99 979
7607.81 1062
7608.64 1136
7609.46 1119
7610.28 973
7611.11 973
7611.93 994
7612.75 876
7613.58 931
7614.40 833
7615.23 817
7616.05 873
7616.87 953
7617.70 876
7618.52 990
7619.34 985
7620.17 1067
7620.99 1085
7621.82 1026
7622.64 1001
7623.46 954
7624.29 1009
7625.11 937
7625.94 914
7626.76 923
7627.59 922
7628.41 927
7629.23 957
7630.06 931
7630.88 1033
7631.71 1148
7632.53 1194
7633.36 1311
7634.18 1452
7635.01 1501
7635.83 1379
7636.66 1444
7637.48 1281
7638.31 1218
7639.13 1196
7639.95 1066
7640.78 926
7641.61 839
7642.43 793
7643.26 753
7644.08 741
7644.91 709
7645.73 728
7646.56 666
7647.38 696
7648.21 653
7649.03 687
7649.86 647
7650.68 574
7651.51 685
7652.33 621
7653.16 588
7653.99 580
7654.81 661
7655.64 612
7656.46 576
7657.29 588
7658.12 633
7658.94 605
7659.77 584
7660.59 574
7661.42 621
7662.25 589
7663.07 621
7663.90 677
7664.72 656
7665.55 630
7666.38 609
7667.20 672
7668.03 617
7668.86 596
7669.68 591
7670.51 627
7671.34 613
7672.16 652
7672.99 675
7673.82 627
7674.64 592
7675.47 632
7676.30 655
7677.12 628
7677.95 626
7678.78 555
7679.61 603
7680.43 615
7681.26 574
7682.09 619
7682.92 592
7683.74 600
7684.57 606
7685.40 643
7686.22 687
7687.05 656
7687.88 638
7688.71 636
7689.54 609
7690.36 581
7691.19 586
7692.02 619
7692.85 601
7693.67 585
7694.50 587
7695.33 622
7696.16 543
7696.99 543
7697.81 605
7698.64 653
7699.47 650
7700.30 588
7701.13 649
7701.96 702
7702.78 676
7703.61 686
7704.44 654
7705.27 590
7706.10 584
7706.93 614
7707.75 617
7708.58 648
7709.41 588
7710.24 530
7711.07 595
7711.90 558
7712.73 562
7713.56 610
7714.39 599
7715.21 540
7716.04 547
7716.87 556
7717.70 504
7718.53 544
7719.36 560
7720.19 568
7721.02 540
7721.85 529
7722.68 580
7723.51 567
7724.34 561
7725.17 589
7726.00 548
7726.83 527
7727.66 548
7728.49 549
7729.31 514
7730.14 506
7730.97 504
7731.80 509
7732.63 516
7733.46 505
7734.29 457
7735.12 472
7735.95 493
7736.78 608
7737.62 544
7738.45 538
7739.28 552
7740.11 495
7740.94 533
7741.77 554
7742.60 452
7743.43 531
7744.26 527
7745.09 530
7745.92 527
7746.75 553
7747.58 541
7748.41 554
7749.24 570
7750.07 537
7750.91 654
7751.74 622
7752.57 620
7753.40 594
7754.23 502
7755.06 553
7755.89 579
7756.72 576
7757.55 544
7758.39 468
7759.22 530
7760.05 590
7760.88 577
7761.71 531
7762.54 534
7763.37 540
7764.21 518
7765.04 467
7765.87 504
7766.70 537
7767.53 484
7768.37 526
7769.20 551
7770.03 468
7770.86 512
7771.69 520
7772.53 451
7773.36 541
7774.19 519
7775.02 544
7775.85 562
7776.69 528
7777.52 521
7778.35 520
7779.18 486
7780.02 502
7780.85 514
7781.68 516
7782.51 562
7783.35 501
7784.18 532
7785.01 559
7785.85 586
7786.68 555
7787.51 499
7788.34 529
7789.18 536
7790.01 541
7790.84 518
7791.68 563
7792.51 507
7793.34 513
7794.18 547
7795.01 554
7795.84 552
7796.68 529
7797.51 509
7798.34 565
7799.18 556
7800.01 566
7800.84 543
7801.68 593
7802.51 572
7803.35 603
7804.18 571
7805.01 530
7805.85 642
7806.68 648
7807.51 656
7808.35 578
7809.18 549
7810.02 614
7810.85 659
7811.69 677
7812.52 618
7813.35 638
7814.19 648
7815.02 694
7815.86 709
7816.69 718
7817.53 735
7818.36 846
7819.20 802
7820.03 836
7820.86 915
7821.70 934
7822.53 799
7823.37 804
7824.20 785
7825.04 726
7825.87 731
7826.71 671
7827.54 720
7828.38 855
7829.21 891
7830.05 929
7830.88 859
7831.72 905
7832.56 904
7833.39 863
7834.23 872
7835.06 841
7835.90 866
7836.73 842
7837.57 842
7838.40 803
7839.24 895
7840.08 859
7840.91 773
7841.75 840
7842.58 775
7843.42 797
7844.25 798
7845.09 758
7845.93 762
7846.76 782
7847.60 756
7848.44 784
7849.27 749
7850.11 734
7850.94 730
7851.78 688
7852.62 656
7853.45 643
7854.29 611
7855.13 674
7855.96 726
7856.80 697
7857.64 654
7858.47 640
7859.31 620
7860.15 588
7860.98 654
7861.82 641
7862.66 675
7863.49 647
7864.33 665
7865.17 702
7866.01 649
7866.84 638
7867.68 633
7868.52 685
7869.35 685
7870.19 646
7871.03 648
7871.87 700
7872.70 638
7873.54 633
7874.38 652
7875.22 689
7876.05 737
7876.89 760
7877.73 760
7878.57 810
7879.41 778
7880.24 863
7881.08 956
7881.92 882
7882.76 859
7883.60 800
7884.43 832
7885.27 769
7886.11 689
7886.95 610
7887.79 666
7888.62 672
7889.46 724
7890.30 652
7891.14 742
7891.98 785
7892.82 779
7893.66 783
7894.49 879
7895.33 880
7896.17 812
7897.01 805
7897.85 729
7898.69 769
7899.53 738
7900.37 696
7901.20 679
7902.04 723
7902.88 687
7903.72 646
7904.56 714
7905.40 709
7906.24 735
7907.08 675
7907.92 675
7908.76 697
7909.60 714
7910.44 676
7911.28 663
7912.12 668
7912.96 683
7913.80 619
7914.63 639
7915.47 700
7916.31 671
7917.15 659
7917.99 682
7918.83 803
7919.67 795
7920.51 813
7921.35 836
7922.19 911
7923.03 854
7923.87 921
7924.71 893
7925.56 835
7926.40 741
7927.24 747
7928.08 730
7928.92 671
7929.76 630
7930.60 599
7931.44 643
7932.28 629
7933.12 642
7933.96 566
7934.80 580
7935.64 597
7936.48 619
7937.32 599
7938.16 579
7939.01 569
7939.85 597
7940.69 613
7941.53 581
7942.37 564
7943.21 597
7944.05 658
7944.89 618
7945.74 700
7946.58 665
7947.42 699
7948.26 700
7949.10 790
7949.94 726
7950.78 708
7951.63 655
7952.47 728
7953.31 732
7954.15 720
7954.99 683
7955.84 702
7956.68 738
7957.52 673
7958.36 802
7959.20 735
7960.05 717
7960.89 794
7961.73 722
7962.57 652
7963.41 692
7964.26 748
7965.10 667
7965.94 628
7966.78 666
7967.63 703
7968.47 708
7969.31 775
7970.15 817
7971.00 889
7971.84 845
7972.68 848
7973.53 758
7974.37 692
7975.21 626
7976.05 672
7976.90 667
7977.74 590
7978.58 575
7979.43 567
7980.27 577
7981.11 580
7981.96 645
7982.80 599
7983.64 673
7984.49 578
7985.33 557
7986.17 565
7987.02 559
7987.86 573
7988.70 549
7989.55 525
7990.39 593
7991.24 544
7992.08 543
7992.92 535
7993.77 520
7994.61 550
7995.46 498
7996.30 563
7997.14 489
7997.99 487
7998.83 498
7999.68 529
8000.52 565
8001.36 541
8002.21 551
8003.05 562
8003.90 440
8004.74 501
8005.59 512
8006.43 437
8007.28 461
8008.12 457
8008.97 527
8009.81 527
8010.65 515
8011.50 456
8012.34 491
8013.19 493
8014.03 489
8014.88 483
8015.72 525
8016.57 498
8017.41 469
8018.26 470
8019.11 461
8019.95 455
8020.80 464
8021.64 488
8022.49 487
8023.33 482
8024.18 530
8025.02 476
8025.87 501
8026.71 507
8027.56 507
8028.41 502
8029.25 451
8030.10 480
8030.94 468
8031.79 443
8032.64 425
8033.48 441
8034.33 445
8035.17 497
8036.02 489
8036.87 460
8037.71 434
8038.56 416
8039.40 467
8040.25 501
8041.10 474
8041.94 425
8042.79 510
8043.64 474
8044.48 474
8045.33 460
8046.18 467
8047.02 494
8047.87 476
8048.72 553
8049.56 524
8050.41 449
8051.26 502
8052.10 497
8052.95 460
8053.80 504
8054.65 516
8055.49 463
8056.34 467
8057.19 452
8058.04 462
8058.88 450
8059.73 457
8060.58 432
8061.42 446
8062.27 447
8063.12 449
8063.97 462
8064.82 384
8065.66 476
8066.51 486
8067.36 442
8068.21 487
8069.05 429
8069.90 379
8070.75 414
8071.60 436
8072.45 426
8073.29 417
8074.14 425
8074.99 451
8075.84 453
8076.69 381
8077.54 457
8078.38 442
8079.23 460
8080.08 461
8080.93 430
8081.78 453
8082.63 444
8083.48 469
8084.32 511
8085.17 470
8086.02 488
8086.87 457
8087.72 430
8088.57 414
8089.42 467
8090.27 496
8091.11 462
8091.96 456
8092.81 458
8093.66 432
8094.51 425
8095.36 419
8096.21 443
8097.06 432
8097.91 417
8098.76 428
8099.61 442
8100.46 377
8101.31 384
8102.16 406
8103.01 525
8103.86 410
8104.71 410
8105.56 428
8106.41 407
8107.26 431
8108.11 441
8108.96 416
8109.81 477
8110.66 446
8111.51 417
8112.36 453
8113.21 483
8114.06 438
8114.91 429
8115.76 482
8116.61 420
8117.46 432
8118.31 494
8119.16 446
8120.01 423
8120.86 430
8121.71 440
8122.56 505
8123.41 455
8124.26 435
8125.11 477
8125.96 434
8126.82 508
8127.67 511
8128.52 528
8129.37 522
8130.22 448
8131.07 446
8131.92 419
8132.77 422
8133.62 490
8134.48 476
8135.33 478
8136.18 419
8137.03 469
8137.88 487
8138.73 437
8139.58 470
8140.44 500
8141.29 499
8142.14 472
8142.99 510
8143.84 490
8144.69 505
8145.55 451
8146.40 458
8147.25 525
8148.10 517
8148.95 511
8149.81 559
8150.66 536
8151.51 528
8152.36 491
8153.22 499
8154.07 543
8154.92 555
8155.77 583
8156.63 615
8157.48 689
8158.33 627
8159.18 596
8160.04 606
8160.89 640
8161.74 666
8162.59 553
8163.45 495
8164.30 446
8165.15 479
8166.01 530
8166.86 509
8167.71 494
8168.57 479
8169.42 522
8170.27 564
8171.12 510
8171.98 490
8172.83 496
8173.68 496
8174.54 491
8175.39 490
8176.25 441
8177.10 448
8177.95 437
8178.81 477
8179.66 465
8180.51 441
8181.37 470
8182.22 425
8183.07 433
8183.93 430
8184.78 431
8185.64 411
8186.49 400
8187.34 419
8188.20 408
8189.05 409
8189.91 420
8190.76 437
8191.62 428
8192.47 413
8193.32 449
8194.18 449
8195.03 458
8195.89 470
8196.74 424
8197.60 448
8198.45 405
8199.31 412
8200.16 430
8201.02 434
8201.87 391
8202.73 433
8203.58 439
8204.44 466
8205.29 404
8206.15 380
8207.00 421
8207.86 426
8208.71 505
8209.57 440
8210.42 414
8211.28 387
8212.13 438
8212.99 450
8213.84 431
8214.70 410
8215.56 433
8216.41 407
8217.27 422
8218.12 357
8218.98 347
8219.83 374
8220.69 454
8221.55 485
8222.40 392
8223.26 408
8224.11 404
8224.97 390
8225.83 376
8226.68 430
8227.54 423
8228.39 392
8229.25 448
8230.11 433
8230.96 446
8231.82 407
8232.68 430
8233.53 415
8234.39 409
8235.25 403
8236.10 464
8236.96 445
8237.82 375
8238.67 402
8239.53 423
8240.39 417
8241.24 414
8242.10 454
8242.96 397
8243.81 357
8244.67 403
8245.53 405
8246.39 407
8247.24 414
8248.10 421
8248.96 405
8249.81 397
8250.67 389
8251.53 383
8252.39 400
8253.24 394
8254.10 377
8254.96 383
8255.82 378
8256.68 367
8257.53 407
8258.39 404
8259.25 435
8260.11 421
8260.96 426
8261.82 435
8262.68 422
8263.54 416
8264.40 402
8265.25 388
8266.11 400
8266.97 365
8267.83 387
8268.69 366
8269.55 370
8270.40 404
8271.26 409
8272.12 422
8272.98 448
8273.84 447
8274.70 430
8275.56 375
8276.41 403
8277.27 412
8278.13 405
8278.99 421
8279.85 422
8280.71 455
8281.57 417
8282.43 401
8283.29 351
8284.15 421
8285.00 433
8285.86 409
8286.72 434
8287.58 423
8288.44 423
8289.30 428
8290.16 407
8291.02 405
8291.88 486
8292.74 449
8293.60 395
8294.46 435
8295.32 458
8296.18 512
8297.04 451
8297.90 426
8298.76 448
8299.62 470
8300.48 409
8301.34 410
8302.20 393
8303.06 452
8303.92 442
8304.78 418
8305.64 430
8306.50 454
8307.36 411
8308.22 425
8309.08 449
8309.94 462
8310.80 388
8311.66 442
8312.52 409
8313.38 467
8314.24 438
8315.10 437
8315.97 462
8316.83 430
8317.69 449
8318.55 469
8319.41 471
8320.27 465
8321.13 440
8321.99 475
8322.85 434
8323.71 426
8324.58 464
8325.44 459
8326.30 433
8327.16 425
8328.02 398
8328.88 408
8329.74 403
8330.61 435
8331.47 418
8332.33 432
8333.19 426
8334.05 428
8334.91 431
8335.78 442
8336.64 425
8337.50 445
8338.36 452
8339.22 372
8340.09 396
8340.95 399
8341.81 369
8342.67 375
8343.53 457
8344.40 466
8345.26 432
8346.12 372
8346.98 440
8347.85 543
8348.71 464
8349.57 486
8350.43 465
8351.30 330
8352.16 397
8353.02 416
8353.88 413
8354.75 479
8355.61 488
8356.47 421
8357.34 452
8358.20 460
8359.06 424
8359.93 404
8360.79 375
8361.65 459
8362.51 448
8363.38 447
8364.24 451
8365.10 427
8365.97 443
8366.83 385
8367.69 413
8368.56 425
8369.42 421
8370.29 436
8371.15 433
8372.01 436
8372.88 424
8373.74 441
8374.60 453
8375.47 409
8376.33 443
8377.20 485
8378.06 450
8378.92 463
8379.79 484
8380.65 430
8381.52 463
8382.38 478
8383.25 478
8384.11 497
8384.97 447
8385.84 509
8386.70 484
8387.57 448
8388.43 465
8389.30 525
8390.16 445
8391.03 476
8391.89 477
8392.76 448
8393.62 467
8394.48 491
8395.35 470
8396.21 487
8397.08 507
8397.94 464
8398.81 482
8399.67 526
8400.54 486
8401.41 482
8402.27 494
8403.14 487
8404.00 497
8404.87 489
8405.73 561
8406.60 521
8407.46 506
8408.33 531
8409.19 527
8410.06 498
8410.93 520
8411.79 519
8412.66 522
8413.52 522
8414.39 532
8415.25 500
8416.12 500
8416.99 490
8417.85 491
8418.72 561
8419.59 607
8420.45 580
8421.32 572
8422.18 530
8423.05 547
8423.92 543
8424.78 570
8425.65 537
8426.52 581
8427.38 608
8428.25 564
8429.12 576
8429.98 535
8430.85 643
8431.72 622
8432.58 618
8433.45 585
8434.32 625
8435.18 657
8436.05 689
8436.92 625
8437.78 657
8438.65 681
8439.52 671
8440.39 690
8441.25 776
8442.12 758
8442.99 851
8443.86 872
8444.72 888
8445.59 870
8446.46 911
8447.33 1015
8448.19 1010
8449.06 916
8449.93 944
8450.80 891
8451.66 893
8452.53 918
8453.40 930
8454.27 913
8455.14 936
8456.00 972
8456.87 1164
8457.74 1260
8458.61 1413
8459.48 1515
8460.35 1543
8461.21 1550
8462.08 1699
8462.95 1663
8463.82 1605
8464.69 1444
8465.56 1344
8466.42 1198
8467.29 1110
8468.16 1105
8469.03 1110
8469.90 1252
8470.77 1454
8471.64 1861
8472.51 2125
8473.37 2504
8474.24 2719
8475.11 2754
8475.98 2466
8476.85 2221
8477.72 1924
8478.59 1727
8479.46 1358
8480.33 1153
8481.20 984
8482.07 865
8482.94 830
8483.81 827
8484.67 851
8485.54 764
8486.41 759
8487.28 748
8488.15 796
8489.02 694
8489.89 765
8490.76 743
8491.63 705
8492.50 732
8493.37 690
8494.24 618
8495.11 670
8495.98 638
8496.85 636
8497.72 629
8498.59 683
8499.46 677
8500.33 714
8501.20 724
8502.07 684
8502.94 697
8503.82 704
8504.69 669
8505.56 703
8506.43 686
8507.30 661
8508.17 668
8509.04 714
8509.91 748
8510.78 732
8511.65 729
8512.52 778
8513.39 856
8514.26 770
8515.14 669
8516.01 692
8516.88 665
8517.75 732
8518.62 641
8519.49 660
8520.36 667
8521.23 603
8522.11 675
8522.98 689
8523.85 663
8524.72 612
8525.59 641
8526.46 641
8527.34 648
8528.21 635
8529.08 622
8529.95 688
8530.82 688
8531.69 610
8532.57 679
8533.44 671
8534.31 716
8535.18 772
8536.05 745
8536.93 738
8537.80 728
8538.67 749
8539.54 750
8540.42 742
8541.29 725
8542.16 712
8543.03 760
8543.91 726
8544.78 692
8545.65 711
8546.52 659
8547.40 686
8548.27 678
8549.14 664
8550.02 643
8550.89 721
8551.76 735
8552.63 723
8553.51 750
8554.38 784
8555.25 788
8556.13 846
8557.00 917
8557.87 964
8558.75 1041
8559.62 1005
8560.49 851
8561.37 818
8562.24 760
8563.11 683
8563.99 679
8564.86 706
8565.73 582
8566.61 609
8567.48 625
8568.36 617
8569.23 584
8570.10 601
8570.98 561
8571.85 610
8572.73 563
8573.60 566
8574.47 566
8575.35 597
8576.22 583
8577.10 549
8577.97 544
8578.84 546
8579.72 565
8580.59 569
8581.47 550
8582.34 567
8583.22 527
8584.09 505
8584.97 568
8585.84 577
8586.72 589
8587.59 543
8588.47 583
8589.34 611
8590.22 552
8591.09 569
8591.96 605
8592.84 587
8593.72 552
8594.59 556
8595.47 584
8596.34 596
8597.22 531
8598.09 552
8598.97 594
8599.84 565
8600.72 552
8601.59 561
8602.47 541
8603.34 603
8604.22 587
8605.10 595
8605.97 625
8606.85 613
8607.72 605
8608.60 633
8609.47 637
8610.35 611
8611.23 574
8612.10 546
8612.98 592
8613.85 595
8614.73 655
8615.61 565
8616.48 611
8617.36 562
8618.24 633
8619.11 600
8619.99 587
8620.87 602
8621.74 634
8622.62 673
8623.49 601
8624.37 628
8625.25 686
8626.13 646
8627.00 620
8627.88 604
8628.76 585
8629.63 639
8630.51 663
8631.39 747
8632.26 710
8633.14 738
8634.02 702
8634.89 708
8635.77 724
8636.65 695
8637.53 701
8638.40 713
8639.28 731
8640.16 722
8641.04 753
8641.91 731
8642.79 799
8643.67 810
8644.55 792
8645.42 789
8646.30 805
8647.18 846
8648.06 804
8648.94 809
8649.81 830
8650.69 918
8651.57 912
8652.45 879
8653.33 852
8654.20 889
8655.08 892
8655.96 891
8656.84 925
8657.72 920
8658.60 935
8659.47 885
8660.35 967
8661.23 968
8662.11 890
8662.99 935
8663.87 954
8664.75 1049
8665.62 1011
8666.50 958
8667.38 949
8668.26 972
8669.14 1002
8670.02 1014
8670.90 1085
8671.78 1112
8672.66 1078
8673.54 1158
8674.42 1306
8675.29 1471
8676.17 1772
8677.05 1915
8677.93 1975
8678.81 2094
8679.69 2150
8680.57 2055
8681.45 1880
8682.33 1715
8683.21 1631
8684.09 1481
8684.97 1355
8685.85 1245
8686.73 1216
8687.61 1255
8688.49 1208
8689.37 1216
8690.25 1273
8691.13 1387
8692.01 1607
8692.89 1910
8693.77 2279
8694.65 2840
8695.53 3322
8696.41 3651
8697.29 3696
8698.17 3574
8699.05 3265
8699.93 2884
8700.81 2472
8701.69 1972
8702.57 1638
8703.45 1345
8704.33 1243
8705.22 1066
8706.10 1035
8706.98 1034
8707.86 974
8708.74 902
8709.62 822
8710.50 812
8711.38 836
8712.26 806
8713.14 794
8714.03 756
8714.91 716
8715.79 726
8716.67 758
8717.55 773
8718.43 745
8719.31 690
8720.20 723
8721.08 692
8721.96 712
8722.84 761
8723.72 686
8724.60 771
8725.49 800
8726.37 699
8727.25 668
8728.13 713
8729.01 749
8729.90 707
8730.78 698
8731.66 799
8732.54 844
8733.42 814
8734.31 814
8735.19 820
8736.07 803
8736.95 784
8737.84 781
8738.72 724
8739.60 718
8740.48 725
8741.37 647
8742.25 651
8743.13 625
8744.01 634
8744.90 614
8745.78 690
8746.66 646
8747.54 648
8748.43 637
8749.31 651
8750.19 686
8751.08 713
8751.96 688
8752.84 651
8753.73 674
8754.61 707
8755.49 710
8756.38 645
8757.26 715
8758.14 723
8759.03 674
8759.91 691
8760.79 692
8761.68 724
8762.56 683
8763.45 713
8764.33 758
8765.21 721
8766.10 703
8766.98 674
8767.86 651
8768.75 664
8769.63 647
8770.52 696
8771.40 702
8772.28 722
8773.17 751
8774.05 705
8774.94 810
8775.82 718
8776.71 656
8777.59 650
8778.48 661
8779.36 651
8780.24 629
8781.13 560
8782.01 570
8782.90 579
8783.78 628
8784.67 582
8785.55 552
8786.44 521
8787.32 562
8788.21 563
8789.09 574
8789.98 633
8790.86 586
8791.75 576
8792.63 573
8793.52 558
8794.40 561
8795.29 521
8796.17 543
8797.06 535
8797.94 585
8798.83 547
8799.72 550
8800.60 571
8801.49 576
8802.37 554
8803.26 521
8804.14 569
8805.03 561
8805.92 609
8806.80 601
8807.69 555
8808.57 543
8809.46 543
8810.35 548
8811.23 588
8812.12 498
8813.00 492
8813.89 521
8814.78 527
8815.66 496
8816.55 474
8817.44 452
8818.32 445
8819.21 425
8820.10 479
8820.98 499
8821.87 496
8822.76 492
8823.64 511
8824.53 531
8825.42 474
8826.30 533
8827.19 544
8828.08 487
8828.96 508
8829.85 511
8830.74 488
8831.63 518
8832.51 524
8833.40 550
8834.29 552
8835.17 469
8836.06 434
8836.95 467
8837.84 491
8838.72 440
8839.61 444
8840.50 487
8841.39 483
8842.28 462
8843.16 486
8844.05 485
8844.94 511
8845.83 475
8846.71 518
8847.60 490
8848.49 482
8849.38 467
8850.27 427
8851.15 444
8852.04 472
8852.93 445
8853.82 454
8854.71 462
8855.60 452
8856.48 388
8857.37 446
8858.26 423
8859.15 411
8860.04 428
8860.93 449
8861.82 480
8862.70 451
8863.59 455
8864.48 433
8865.37 437
8866.26 429
8867.15 423
8868.04 445
8868.93 443
8869.82 432
8870.70 464
8871.59 443
8872.48 451
8873.37 430
8874.26 413
8875.15 445
8876.04 444
8876.93 399
8877.82 387
8878.71 412
8879.60 407
8880.49 443
8881.38 400
8882.27 443
8883.16 394
8884.05 413
8884.94 410
8885.83 423
8886.72 425
8887.61 405
8888.50 412
8889.39 418
8890.28 415
8891.17 455
8892.06 436
8892.95 422
8893.84 398
8894.73 386
8895.62 362
8896.51 373
8897.40 381
8898.29 401
8899.18 361
8900.07 395
8900.96 386
8901.85 388
8902.74 381
8903.63 390
8904.52 383
8905.42 370
8906.31 373
8907.20 367
8908.09 374
8908.98 411
8909.87 433
8910.76 411
8911.65 405
8912.54 384
8913.44 376
8914.33 384
8915.22 392
8916.11 397
8917.00 412
8917.89 409
8918.78 359
8919.68 394
8920.57 412
8921.46 399
8922.35 367
8923.24 352
8924.13 351
8925.03 355
8925.92 352
8926.81 357
8927.70 347
8928.59 368
8929.49 390
8930.38 382
8931.27 400
8932.16 406
8933.05 372
8933.95 386
8934.84 337
8935.73 353
8936.62 357
8937.52 354
8938.41 335
8939.30 372
8940.19 364
8941.09 326
8941.98 375
8942.87 370
8943.77 309
8944.66 352
8945.55 360
8946.44 329
8947.34 355
8948.23 360
8949.12 356
8950.02 354
8950.91 354
8951.80 356
8952.70 331
8953.59 314
8954.48 387
8955.38 330
8956.27 381
8957.16 300
8958.06 355
8958.95 340
8959.84 366
8960.74 379
8961.63 358
8962.52 338
8963.42 357
8964.31 397
8965.21 328
8966.10 346
8966.99 325
8967.89 393
8968.78 395
8969.68 330
8970.57 380
8971.46 395
8972.36 383
8973.25 354
8974.15 359
8975.04 363
8975.94 378
8976.83 357
8977.72 372
8978.62 376
8979.51 347
8980.41 351
8981.30 349
8982.20 339
8983.09 380
8983.99 362
8984.88 392
8985.78 359
8986.67 379
8987.57 362
8988.46 342
8989.36 339
8990.25 347
8991.15 339
8992.04 313
8992.94 333
8993.83 328
8994.73 395
8995.62 353
8996.52 367
8997.41 329
8998.31 313
8999.21 353
9000.10 320
9001.00 362
9001.89 331
9002.79 348
9003.68 329
9004.58 329
9005.48 359
9006.37 348
9007.27 344
9008.16 358
9009.06 329
9009.96 311
9010.85 341
9011.75 353
9012.64 320
9013.54 334
9014.44 312
9015.33 365
9016.23 331
9017.13 369
9018.02 357
9018.92 322
9019.82 337
9020.71 371
9021.61 389
9022.51 331
9023.40 321
9024.30 291
9025.20 325
9026.09 290
9026.99 316
9027.89 330
9028.78 293
9029.68 312
9030.58 302
9031.48 342
9032.37 317
9033.27 316
9034.17 297
9035.06 327
9035.96 314
9036.86 300
9037.76 341
9038.65 350
9039.55 339
9040.45 294
9041.35 321
9042.25 326
9043.14 362
9044.04 332
9044.94 335
9045.84 354
9046.73 395
9047.63 333
9048.53 325
9049.43 364
9050.33 358
9051.22 359
9052.12 327
9053.02 327
9053.92 356
9054.82 314
9055.72 357
9056.61 359
9057.51 361
9058.41 336
9059.31 345
9060.21 371
9061.11 345
9062.01 348
9062.91 351
9063.80 373
9064.70 378
9065.60 382
9066.50 330
9067.40 351
9068.30 349
9069.20 320
9070.10 346
9071.00 328
9071.89 342
9072.79 348
9073.69 367
9074.59 370
9075.49 357
9076.39 322
9077.29 308
9078.19 359
9079.09 357
9079.99 343
9080.89 358
9081.79 369
9082.69 368
9083.59 359
9084.49 346
9085.39 358
9086.29 380
9087.19 344
9088.09 355
9088.99 374
9089.89 371
9090.79 353
9091.69 335
9092.59 409
9093.49 368
9094.39 345
9095.29 343
9096.19 397
9097.09 388
9097.99 347
9098.89 340
9099.79 323
9100.69 370
9101.59 351
9102.49 355
9103.39 352
9104.30 325
9105.20 308
9106.10 343
9107.00 354
9107.90 376
9108.80 345
9109.70 328
9110.60 389
9111.50 379
9112.40 332
9113.31 312
9114.21 293
9115.11 314
9116.01 348
9116.91 339
9117.81 331
9118.71 342
9119.62 369
9120.52 375
9121.42 365
9122.32 325
9123.22 341
9124.12 349
9125.03 353
9125.93 333
9126.83 352
9127.73 359
9128.63 336
9129.54 304
9130.44 344
9131.34 333
9132.24 399
9133.14 348
9134.05 291
9134.95 313
9135.85 305
9136.75 341
9137.66 323
9138.56 340
9139.46 347
9140.36 317
9141.27 325
9142.17 330
9143.07 316
9143.97 311
9144.88 324
9145.78 329
9146.68 309
9147.59 353
9148.49 338
9149.39 323
9150.29 316
9151.20 339
9152.10 325
9153.00 340
9153.91 355
9154.81 320
9155.71 301
9156.62 297
9157.52 332
9158.42 337
9159.33 302
9160.23 367
9161.14 310
9162.04 291
9162.94 273
9163.85 324
9164.75 332
9165.65 349
9166.56 341
9167.46 301
9168.37 303
9169.27 281
9170.17 336
9171.08 371
9171.98 304
9172.89 329
9173.79 332
9174.69 356
9175.60 315
9176.50 332
9177.41 381
9178.31 332
9179.22 311
9180.12 396
9181.03 363
9181.93 332
9182.84 327
9183.74 361
9184.64 313
9185.55 321
9186.45 336
9187.36 355
9188.26 331
9189.17 334
9190.07 318
9190.98 337
9191.88 388
9192.79 323
9193.69 305
9194.60 301
9195.51 315
9196.41 373
9197.32 378
9198.22 343
9199.13 350
9200.03 333
9200.94 374
9201.84 358
9202.75 379
9203.66 365
9204.56 397
9205.47 424
9206.37 393
9207.28 400
9208.18 361
9209.09 375
9210.00 380
9210.90 371
9211.81 339
9212.71 350
9213.62 335
9214.53 367
9215.43 361
9216.34 312
9217.25 356
9218.15 389
9219.06 418
9219.97 375
9220.87 378
9221.78 328
9222.69 358
9223.59 363
9224.50 377
9225.41 349
9226.31 332
9227.22 338
9228.13 355
9229.03 375
9229.94 317
9230.85 329
9231.75 358
9232.66 366
9233.57 356
9234.48 335
9235.38 341
9236.29 323
9237.20 363
9238.11 341
9239.01 333
9239.92 339
9240.83 314
9241.74 303
9242.64 326
9243.55 357
9244.46 328
9245.37 319
9246.27 349
9247.18 369
9248.09 349
9249.00 331
9249.91 340
9250.81 340
9251.72 331
9252.63 346
9253.54 336
9254.45 318
9255.35 318
9256.26 308
9257.17 297
9258.08 304
9258.99 310
9259.90 321
9260.80 307
9261.71 305
9262.62 323
9263.53 335
9264.44 289
9265.35 358
9266.26 351
9267.17 319
9268.07 328
9268.98 278
9269.89 316
9270.80 285
9271.71 322
9272.62 328
9273.53 299
9274.44 265
9275.35 331
9276.26 334
9277.17 318
9278.08 278
9278.98 281
9279.89 307
9280.80 310
9281.71 346
9282.62 352
9283.53 321
9284.44 298
9285.35 324
9286.26 295
9287.17 306
9288.08 351
9288.99 353
9289.90 319
9290.81 341
9291.72 343
9292.63 340
9293.54 332
9294.45 330
9295.36 326
9296.27 283
9297.18 350
9298.09 350
9299.00 339
9299.91 334
9300.82 357
9301.73 352
9302.65 346
9303.56 335
9304.47 327
9305.38 361
9306.29 332
9307.20 288
9308.11 312
9309.02 340
9309.93 367
9310.84 364
9311.75 392
9312.66 405
9313.58 383
9314.49 407
9315.40 374
9316.31 368
9317.22 397
9318.13 380
9319.04 389
9319.95 376
9320.87 343
9321.78 326
9322.69 375
9323.60 328
9324.51 340
9325.42 354
9326.34 392
9327.25 379
9328.16 357
9329.07 359
9329.98 378
9330.90 358
9331.81 392
9332.72 382
9333.63 390
9334.54 364
9335.46 354
9336.37 323
9337.28 309
9338.19 320
9339.11 365
9340.02 390
9340.93 384
9341.84 383
9342.76 337
9343.67 353
9344.58 350
9345.49 337
9346.41 331
9347.32 332
9348.23 325
9349.14 349
9350.06 317
9350.97 333
9351.88 343
9352.80 374
9353.71 364
9354.62 332
9355.54 354
9356.45 341
9357.36 373
9358.28 361
9359.19 351
9360.10 340
9361.02 329
9361.93 319
9362.84 336
9363.76 296
9364.67 334
9365.58 342
9366.50 329
9367.41 321
9368.32 339
9369.24 290
9370.15 307
9371.07 364
9371.98 330
9372.89 326
9373.81 344
9374.72 307
9375.64 320
9376.55 335
9377.47 317
9378.38 372
9379.29 362
9380.21 383
9381.12 342
9382.04 343
9382.95 330
9383.87 352
9384.78 337
9385.70 344
9386.61 379
9387.52 365
9388.44 381
9389.35 361
9390.27 391
9391.18 367
9392.10 375
9393.01 364
9393.93 416
9394.84 379
9395.76 405
9396.67 439
9397.59 410
9398.51 388
9399.42 352
9400.34 422
9401.25 420
9402.17 400
9403.08 359
9404.00 403
9404.91 337
9405.83 389
9406.74 387
9407.66 367
9408.58 363
9409.49 334
9410.41 393
9411.32 368
9412.24 385
9413.16 318
9414.07 345
9414.99 348
9415.90 380
9416.82 372
9417.74 351
9418.65 363
9419.57 382
9420.49 345
9421.40 377
9422.32 347
9423.23 322
9424.15 367
9425.07 380
9425.98 379
9426.90 346
9427.82 384
9428.73 324
9429.65 344
9430.57 335
9431.48 376
9432.40 402
9433.32 387
9434.24 374
9435.15 431
9436.07 320
9436.99 388
9437.90 362
9438.82 363
9439.74 374
9440.66 389
9441.57 373
9442.49 372
9443.41 377
9444.33 399
9445.24 371
9446.16 365
9447.08 349
9448.00 358
9448.91 352
9449.83 391
9450.75 411
9451.67 405
9452.59 444
9453.50 439
9454.42 558
9455.34 581
9456.26 636
9457.18 723
9458.09 670
9459.01 635
9459.93 599
9460.85 538
9461.77 512
9462.69 505
9463.60 430
9464.52 407
9465.44 426
9466.36 419
9467.28 397
9468.20 354
9469.12 404
9470.03 351
9470.95 362
9471.87 413
9472.79 377
9473.71 355
9474.63 383
9475.55 372
9476.47 423
9477.39 377
9478.31 419
9479.22 376
9480.14 357
9481.06 385
9481.98 430
9482.90 456
9483.82 434
9484.74 408
9485.66 426
9486.58 405
9487.50 431
9488.42 369
9489.34 360
9490.26 395
9491.18 390
9492.10 407
9493.02 418
9493.94 409
9494.86 421
9495.78 364
9496.70 346
9497.62 379
9498.54 356
9499.46 335
9500.38 357
9501.30 371
9502.22 367
9503.14 358
9504.06 346
9504.98 345
9505.90 390
9506.82 340
9507.74 335
9508.66 408
9509.58 423
9510.50 375
9511.42 379
9512.35 370
9513.27 351
9514.19 324
9515.11 400
9516.03 418
9516.95 375
9517.87 372
9518.79 379
9519.71 394
9520.63 350
9521.56 378
9522.48 397
9523.40 401
9524.32 370
9525.24 370
9526.16 331
9527.08 345
9528.01 412
9528.93 409
9529.85 363
9530.77 349
9531.69 364
9532.61 429
9533.54 478
9534.46 460
9535.38 411
9536.30 468
9537.22 526
9538.15 493
9539.07 533
9539.99 492
9540.91 444
9541.84 420
9542.76 426
9543.68 424
9544.60 436
9545.52 408
9546.45 412
9547.37 420
9548.29 408
9549.21 440
9550.14 412
9551.06 417
9551.98 409
9552.91 413
9553.83 411
9554.75 412
9555.67 435
9556.60 415
9557.52 400
9558.44 464
9559.37 415
9560.29 391
9561.21 439
9562.14 394
9563.06 410
9563.98 421
9564.91 407
9565.83 419
9566.75 435
9567.68 398
9568.60 386
9569.52 393
9570.45 424
9571.37 447
9572.29 370
9573.22 408
9574.14 387
9575.07 420
9575.99 406
9576.91 405
9577.84 378
9578.76 369
9579.69 346
9580.61 393
9581.53 397
9582.46 343
9583.38 388
9584.31 379
9585.23 402
9586.16 397
9587.08 383
9588.00 372
9588.93 420
9589.85 403
9590.78 387
9591.70 424
9592.63 419
9593.55 388
9594.48 415
9595.40 413
9596.33 438
9597.25 412
9598.18 412
9599.10 442
9600.03 437
9600.95 404
9601.88 446
9602.80 436
9603.73 478
9604.65 440
9605.58 405
9606.50 449
9607.43 462
9608.35 451
9609.28 468
9610.21 459
9611.13 454
9612.06 489
9612.98 511
9613.91 443
9614.83 456
9615.76 460
9616.69 521
9617.61 492
9618.54 514
9619.46 541
9620.39 536
9621.32 495
9622.24 456
9623.17 473
9624.09 454
9625.02 459
9625.95 515
9626.87 546
9627.80 492
9628.73 544
9629.65 536
9630.58 537
9631.51 531
9632.43 565
9633.36 554
9634.29 595
9635.21 567
9636.14 571
9637.07 603
9637.99 610
9638.92 612
9639.85 604
9640.77 652
9641.70 700
9642.63 709
9643.56 688
9644.48 655
9645.41 616
9646.34 659
9647.26 701
9648.19 705
9649.12 671
9650.05 766
9650.97 810
9651.90 850
9652.83 875
9653.76 905
9654.68 957
9655.61 892
9656.54 902
9657.47 848
9658.40 821
9659.32 799
9660.25 883
9661.18 741
9662.11 711
9663.04 690
9663.96 676
9664.89 688
9665.82 717
9666.75 676
9667.68 704
9668.61 665
9669.53 694
9670.46 723
9671.39 722
9672.32 777
9673.25 752
9674.18 812
9675.11 787
9676.03 804
9676.96 853
9677.89 830
9678.82 900
9679.75 878
9680.68 847
9681.61 850
9682.54 865
9683.47 782
9684.40 832
9685.32 875
9686.25 936
9687.18 852
9688.11 875
9689.04 901
9689.97 816
9690.90 882
9691.83 858
9692.76 895
9693.69 917
9694.62 958
9695.55 944
9696.48 999
9697.41 925
9698.34 991
9699.27 991
9700.20 1036
9701.13 999
9702.06 1034
9702.99 1068
9703.92 1127
9704.85 1088
9705.78 1042
9706.71 1025
9707.64 1034
9708.57 973
9709.50 939
9710.43 962
9711.36 903
9712.29 937
9713.22 992
9714.15 919
9715.08 944
9716.01 1034
9716.94 1040
9717.87 1157
9718.80 1225
9719.74 1245
9720.67 1204
9721.60 1217
9722.53 1157
9723.46 1095
9724.39 997
9725.32 941
9726.25 901
9727.18 884
9728.11 856
9729.05 852
9729.98 806
9730.91 791
9731.84 829
9732.77 810
9733.70 793
9734.63 855
9735.57 879
9736.50 929
9737.43 884
9738.36 982
9739.29 921
9740.22 964
9741.16 833
9742.09 867
9743.02 802
9743.95 839
9744.88 737
9745.82 735
9746.75 690
9747.68 729
9748.61 728
9749.55 721
9750.48 712
9751.41 709
9752.34 772
9753.27 697
9754.21 643
9755.14 650
9756.07 667
9757.01 655
9757.94 679
9758.87 631
9759.80 653
9760.74 653
9761.67 634
9762.60 649
9763.53 651
9764.47 668
9765.40 648
9766.33 657
9767.27 597
9768.20 642
9769.13 697
9770.07 644
9771.00 639
9771.93 651
9772.87 650
9773.80 698
9774.73 626
9775.67 617
9776.60 682
9777.53 696
9778.47 695
9779.40 716
9780.34 612
9781.27 656
9782.20 686
9783.14 666
9784.07 728
9785.00 720
9785.94 731
9786.87 810
9787.81 830
9788.74 787
9789.68 780
9790.61 749
9791.54 701
9792.48 731
9793.41 709
9794.35 681
9795.28 673
9796.22 645
9797.15 612
9798.08 648
9799.02 685
9799.95 735
9800.89 768
9801.82 750
9802.76 769
9803.69 788
9804.63 804
9805.56 743
9806.50 672
9807.43 688
9808.37 664
9809.30 594
9810.24 604
9811.17 598
9812.11 580
9813.04 581
9813.98 572
9814.91 542
9815.85 580
9816.79 535
9817.72 552
9818.66 493
9819.59 484
9820.53 460
9821.46 483
9822.40 531
9823.34 485
9824.27 444
9825.21 466
9826.14 513
9827.08 473
9828.02 504
9828.95 532
9829.89 472
9830.82 521
9831.76 480
9832.70 488
9833.63 487
9834.57 504
9835.50 508
9836.44 493
9837.38 500
9838.31 533
9839.25 525
9840.19 510
9841.12 433
9842.06 477
9843.00 549
9843.93 537
9844.87 526
9845.81 522
9846.74 472
9847.68 481
9848.62 508
9849.56 500
9850.49 495
9851.43 509
9852.37 527
9853.30 464
9854.24 482
9855.18 456
9856.12 481
9857.05 490
9857.99 516
9858.93 484
9859.87 455
9860.80 468
9861.74 539
9862.68 487
9863.62 492
9864.55 535
9865.49 506
9866.43 492
9867.37 475
9868.31 516
9869.24 445
9870.18 466
9871.12 455
9872.06 477
9873.00 440
9873.93 440
9874.87 450
9875.81 465
9876.75 470
9877.69 496
9878.63 520
9879.56 504
9880.50 543
9881.44 519
9882.38 523
9883.32 522
9884.26 529
9885.20 490
9886.14 536
9887.07 446
9888.01 496
9888.95 527
9889.89 463
9890.83 470
9891.77 477
9892.71 466
9893.65 463
9894.59 451
9895.53 452
9896.47 452
9897.40 412
9898.34 431
9899.28 425
9900.22 474
9901.16 406
9902.10 450
9903.04 419
9903.98 465
9904.92 440
9905.86 482
9906.80 542
9907.74 472
9908.68 440
9909.62 484
9910.56 423
9911.50 411
9912.44 468
9913.38 478
9914.32 512
9915.26 455
9916.20 463
9917.14 461
9918.08 500
9919.02 452
9919.96 468
9920.90 468
9921.84 469
9922.78 456
9923.72 449
9924.66 491
9925.61 535
9926.55 580
9927.49 629
9928.43 704
9929.37 773
9930.31 911
9931.25 979
9932.19 956
9933.13 882
9934.07 895
9935.01 829
9935.96 788
9936.90 704
9937.84 613
9938.78 521
9939.72 513
9940.66 464
9941.60 450
9942.54 459
9943.49 452
9944.43 435
9945.37 445
9946.31 477
9947.25 425
9948.19 407
9949.14 447
9950.08 438
9951.02 418
9951.96 412
9952.90 396
9953.85 419
9954.79 426
9955.73 411
9956.67 423
9957.61 408
9958.56 450
9959.50 495
9960.44 467
9961.38 407
9962.33 446
9963.27 472
9964.21 422
9965.15 439
9966.10 435
9967.04 464
9967.98 426
9968.92 408
9969.87 411
9970.81 426
9971.75 476
9972.70 453
9973.64 389
9974.58 433
9975.52 415
9976.47 389
9977.41 372
9978.35 377
9979.30 360
9980.24 394
9981.18 406
9982.13 388
9983.07 395
9984.01 387
9984.96 380
9985.90 394
9986.84 424
9987.79 435
9988.73 394
9989.68 393
9990.62 361
9991.56 320
9992.51 340
9993.45 374
9994.39 379
9995.34 381
9996.28 368
9997.23 359
9998.17 386
9999.11 374
10000.06 385
10001.00 396
10001.95 358
10002.89 420
10003.84 397
10004.78 383
10005.73 391
10006.67 408
10007.61 412
10008.56 400
10009.50 397
10010.45 365
10011.39 391
10012.34 395
10013.28 388
10014.23 390
10015.17 360
10016.12 374
10017.06 354
10018.01 391
10018.95 366
10019.90 384
10020.84 377
10021.79 363
10022.73 366
10023.68 313
10024.62 353
10025.57 328
10026.51 343
10027.46 376
10028.41 365
10029.35 337
10030.30 342
10031.24 330
10032.19 349
10033.13 358
10034.08 372
10035.03 382
10035.97 352
10036.92 336
10037.86 296
10038.81 305
10039.76 338
10040.70 353
10041.65 342
10042.59 345
10043.54 370
10044.49 350
10045.43 318
10046.38 314
10047.33 327
10048.27 315
10049.22 328
10050.17 357
10051.11 333
10052.06 345
10053.01 350
10053.95 364
10054.90 322
10055.85 331
10056.79 348
10057.74 327
10058.69 331
10059.63 326
10060.58 335
10061.53 315
10062.48 355
10063.42 370
10064.37 333
10065.32 320
10066.26 329
10067.21 309
10068.16 286
10069.11 322
10070.05 305
10071.00 272
10071.95 312
10072.90 321
10073.84 308
10074.79 319
10075.74 343
10076.69 342
10077.64 357
10078.58 389
10079.53 343
10080.48 330
10081.43 343
10082.38 319
10083.32 306
10084.27 324
10085.22 331
10086.17 311
10087.12 301
10088.07 278
10089.01 296
10089.96 307
10090.91 344
10091.86 313
10092.81 307
10093.76 285
10094.71 329
10095.65 322
10096.60 307
10097.55 331
10098.50 326
10099.45 334
10100.40 303
10101.35 303
10102.30 307
10103.25 312
10104.19 320
10105.14 320
10106.09 307
10107.04 354
10107.99 367
10108.94 321
10109.89 323
10110.84 314
10111.79 327
10112.74 313
10113.69 369
10114.64 289
10115.59 317
10116.54 322
10117.49 326
10118.44 304
10119.39 344
10120.34 287
10121.29 321
10122.24 346
10123.19 341
10124.14 319
10125.09 325
10126.04 329
10126.99 333
10127.94 359
10128.89 337
10129.84 342
10130.79 337
10131.74 310
10132.69 320
10133.64 343
10134.59 356
10135.54 371
10136.49 337
10137.44 327
10138.39 326
10139.34 332
10140.29 362
10141.24 322
10142.20 313
10143.15 330
10144.10 329
10145.05 293
10146.00 300
10146.95 349
10147.90 304
10148.85 320
10149.80 352
10150.76 376
10151.71 385
10152.66 356
10153.61 349
10154.56 329
10155.51 367
10156.46 365
10157.42 380
10158.37 387
10159.32 361
10160.27 352
10161.22 335
10162.18 343
10163.13 358
10164.08 361
10165.03 370
10165.98 399
10166.93 351
10167.89 361
10168.84 369
10169.79 378
10170.74 352
10171.70 371
10172.65 386
10173.60 403
10174.55 431
10175.51 374
10176.46 368
10177.41 403
10178.36 404
10179.32 405
10180.27 382
10181.22 390
10182.17 413
10183.13 422
10184.08 406
10185.03 379
10185.99 383
10186.94 416
10187.89 461
10188.84 501
10189.80 448
10190.75 474
10191.70 416
10192.66 450
10193.61 480
10194.56 472
10195.52 464
10196.47 534
10197.42 468
10198.38 423
10199.33 494
10200.29 524
10201.24 514
10202.19 468
10203.15 464
10204.10 469
10205.05 453
10206.01 454
10206.96 474
10207.92 481
10208.87 566
10209.82 610
10210.78 589
10211.73 649
10212.69 575
10213.64 554
10214.60 521
10215.55 478
10216.50 445
10217.46 437
10218.41 449
10219.37 478
10220.32 501
10221.28 433
10222.23 417
10223.19 454
10224.14 445
10225.10 488
10226.05 467
10227.01 459
10227.96 419
10228.92 405
10229.87 449
10230.83 420
10231.78 414
10232.74 429
10233.69 487
10234.65 466
10235.60 560
10236.56 544
10237.51 561
10238.47 589
10239.42 630
10240.38 601
10241.33 626
10242.29 617
10243.25 589
10244.20 586
10245.16 544
10246.11 514
10247.07 500
10248.02 425
10248.98 401
10249.94 419
10250.89 414
10251.85 384
10252.80 371
10253.76 385
10254.72 392
10255.67 380
10256.63 364
10257.59 395
10258.54 395
10259.50 382
10260.45 383
10261.41 374
10262.37 368
10263.32 381
10264.28 335
10265.24 391
10266.19 398
10267.15 357
10268.11 372
10269.06 355
10270.02 336
10270.98 312
10271.94 387
10272.89 337
10273.85 336
10274.81 366
10275.76 375
10276.72 358
10277.68 333
10278.64 396
10279.59 368
10280.55 349
10281.51 374
10282.47 357
10283.42 334
10284.38 366
10285.34 344
10286.30 359
10287.25 348
10288.21 320
10289.17 335
10290.13 335
10291.08 333
10292.04 341
10293.00 335
10293.96 351
10294.92 353
10295.87 343
10296.83 375
10297.79 377
10298.75 349
10299.71 335
10300.67 382
10301.62 375
10302.58 341
10303.54 312
10304.50 321
10305.46 318
10306.42 305
10307.38 311
10308.33 330
10309.29 297
10310.25 316
10311.21 342
10312.17 323
10313.13 334
10314.09 316
10315.05 366
10316.01 352
10316.96 404
10317.92 338
10318.88 328
10319.84 358
10320.80 350
10321.76 332
10322.72 335
10323.68 349
10324.64 341
10325.60 327
10326.56 338
10327.52 362
10328.48 323
10329.44 317
10330.40 342
10331.36 331
10332.32 333
10333.28 361
10334.24 367
10335.20 376
10336.16 379
10337.12 328
10338.08 366
10339.04 342
10340.00 336
10340.96 365
10341.92 352
10342.88 334
10343.84 327
10344.80 318
10345.76 320
10346.72 321
10347.68 316
10348.64 321
10349.60 379
10350.56 312
10351.52 317
10352.48 304
10353.44 307
10354.40 343
10355.36 339
10356.33 328
10357.29 293
10358.25 331
10359.21 331
10360.17 337
10361.13 308
10362.09 331
10363.05 295
10364.01 318
10364.98 323
10365.94 316
10366.90 315
10367.86 318
10368.82 305
10369.78 313
10370.75 295
10371.71 296
10372.67 305
10373.63 288
10374.59 316
10375.55 308
10376.52 286
10377.48 293
10378.44 307
10379.40 339
10380.36 321
10381.33 314
10382.29 329
10383.25 306
10384.21 292
10385.17 314
10386.14 320
10387.10 306
10388.06 308
10389.02 273
10389.99 290
10390.95 330
10391.91 288
10392.87 308
10393.84 290
10394.80 299
10395.76 318
10396.73 318
10397.69 326
10398.65 302
10399.61 321
10400.58 307
10401.54 301
10402.50 315
10403.47 322
10404.43 330
10405.39 334
10406.36 315
10407.32 328
10408.28 310
10409.25 325
10410.21 327
10411.17 353
10412.14 332
10413.10 319
10414.06 312
10415.03 336
10415.99 330
10416.95 316
10417.92 337
10418.88 330
10419.85 396
10420.81 400
10421.77 393
10422.74 409
10423.70 457
10424.67 494
10425.63 439
10426.59 407
10427.56 351
10428.52 378
10429.49 364
10430.45 309
10431.42 291
10432.38 304
10433.34 278
10434.31 309
10435.27 271
10436.24 264
10437.20 304
10438.17 306
10439.13 306
10440.10 338
10441.06 302
10442.03 305
10442.99 311
10443.96 290
10444.92 333
10445.89 310
10446.85 265
10447.82 280
10448.78 309
10449.75 281
10450.71 321
10451.68 300
10452.64 325
10453.61 285
10454.58 319
10455.54 279
10456.51 269
10457.47 287
10458.44 298
10459.40 315
10460.37 293
10461.33 330
10462.30 336
10463.27 273
10464.23 232
10465.20 262
10466.16 288
10467.13 304
10468.10 282
10469.06 268
10470.03 245
10471.00 283
10471.96 231
10472.93 278
10473.89 261
10474.86 294
10475.83 244
10476.79 261
10477.76 264
10478.73 245
10479.69 264
10480.66 254
10481.63 253
10482.59 232
10483.56 279
10484.53 274
10485.49 287
10486.46 287
10487.43 245
10488.40 249
10489.36 280
10490.33 274
10491.30 267
10492.26 259
10493.23 255
10494.20 268
10495.17 281
10496.13 263
10497.10 310
10498.07 267
10499.04 274
10500.00 331
10500.97 274
10501.94 266
10502.91 313
10503.87 288
10504.84 282
10505.81 275
10506.78 305
10507.75 274
10508.71 273
10509.68 315
10510.65 304
10511.62 275
10512.59 283
10513.55 266
10514.52 319
10515.49 279
10516.46 351
10517.43 304
10518.40 258
10519.36 265
10520.33 255
10521.30 304
10522.27 289
10523.24 290
10524.21 288
10525.18 316
10526.15 275
10527.11 331
10528.08 294
10529.05 306
10530.02 284
10530.99 269
10531.96 270
10532.93 318
10533.90 291
10534.87 308
10535.84 283
10536.80 271
10537.77 276
10538.74 270
10539.71 263
10540.68 266
10541.65 254
10542.62 275
10543.59 294
10544.56 262
10545.53 314
10546.50 300
10547.47 309
10548.44 285
10549.41 307
10550.38 300
10551.35 269
10552.32 277
10553.29 275
10554.26 330
10555.23 311
10556.20 306
10557.17 301
10558.14 291
10559.11 293
10560.08 288
10561.05 285
10562.02 314
10562.99 341
10563.96 388
10564.93 386
10565.90 408
10566.88 377
10567.85 366
10568.82 344
10569.79 368
10570.76 360
10571.73 383
10572.70 350
10573.67 283
10574.64 317
10575.61 299
10576.58 302
10577.56 282
10578.53 315
10579.50 329
10580.47 311
10581.44 310
10582.41 332
10583.38 318
10584.35 289
10585.33 327
10586.30 349
10587.27 310
10588.24 300
10589.21 311
10590.18 350
10591.16 352
10592.13 315
10593.10 370
10594.07 413
10595.04 350
10596.02 355
10596.99 383
10597.96 373
10598.93 345
10599.90 326
10600.88 353
10601.85 342
10602.82 300
10603.79 325
10604.77 324
10605.74 332
10606.71 312
10607.68 304
10608.66 299
10609.63 312
10610.60 333
10611.57 296
10612.55 308
10613.52 310
10614.49 289
10615.47 286
10616.44 316
10617.41 257
10618.38 320
10619.36 275
10620.33 324
10621.30 301
10622.28 281
10623.25 282
10624.22 319
10625.20 329
10626.17 325
10627.14 292
10628.12 303
10629.09 305
10630.06 324
10631.04 325
10632.01 310
10632.99 338
10633.96 318
10634.93 314
10635.91 303
10636.88 310
10637.86 329
10638.83 356
10639.80 349
10640.78 368
10641.75 418
10642.73 406
10643.70 428
10644.67 411
10645.65 397
10646.62 409
10647.60 397
10648.57 371
10649.55 343
10650.52 345
10651.50 345
10652.47 332
10653.44 323
10654.42 311
10655.39 285
10656.37 303
10657.34 289
10658.32 280
10659.29 274
10660.27 280
10661.24 266
10662.22 271
10663.19 317
10664.17 309
10665.14 301
10666.12 277
10667.09 264
10668.07 310
10669.04 333
10670.02 308
10671.00 318
10671.97 329
10672.95 312
10673.92 329
10674.90 308
10675.87 299
10676.85 307
10677.83 259
10678.80 273
10679.78 285
10680.75 275
10681.73 293
10682.70 282
10683.68 304
10684.66 325
10685.63 338
10686.61 327
10687.59 360
10688.56 314
10689.54 285
10690.51 318
10691.49 317
10692.47 282
10693.44 290
10694.42 302
10695.40 292
10696.37 284
10697.35 257
10698.33 293
10699.30 243
10700.28 269
10701.26 278
10702.23 281
10703.21 289
10704.19 261
10705.17 295
10706.14 309
10707.12 295
10708.10 318
10709.07 277
10710.05 294
10711.03 292
10712.01 286
10712.98 290
10713.96 271
10714.94 270
10715.92 320
10716.89 278
10717.87 275
10718.85 303
10719.83 290
10720.80 290
10721.78 254
10722.76 273
10723.74 297
10724.71 294
10725.69 256
10726.67 288
10727.65 281
10728.63 269
10729.61 230
10730.58 280
10731.56 269
10732.54 274
10733.52 282
10734.50 283
10735.48 310
10736.45 302
10737.43 270
10738.41 291
10739.39 281
10740.37 282
10741.35 294
10742.33 278
10743.30 273
10744.28 284
10745.26 271
10746.24 286
10747.22 276
10748.20 271
10749.18 269
10750.16 270
10751.14 299
10752.11 267
10753.09 270
10754.07 269
10755.05 284
10756.03 250
10757.01 270
10757.99 253
10758.97 277
10759.95 262
10760.93 247
10761.91 253
10762.89 286
10763.87 303
10764.85 301
10765.83 278
10766.81 306
10767.79 274
10768.77 226
10769.75 237
10770.73 247
10771.71 295
10772.69 298
10773.67 269
10774.65 263
10775.63 283
10776.61 304
10777.59 267
10778.57 255
10779.55 249
10780.53 257
10781.51 245
10782.49 301
10783.47 278
10784.45 284
10785.43 237
10786.41 276
10787.39 294
10788.38 259
10789.36 295
10790.34 278
10791.32 294
10792.30 259
10793.28 287
10794.26 254
10795.24 307
10796.22 275
10797.21 283
10798.19 292
10799.17 272
10800.15 241
10801.13 267
10802.11 275
10803.09 266
10804.08 279
10805.06 262
10806.04 266
10807.02 250
10808.00 248
10808.98 272
10809.97 257
10810.95 234
10811.93 237
10812.91 278
10813.89 284
10814.88 278
10815.86 246
10816.84 251
10817.82 260
10818.80 290
10819.79 286
10820.77 295
10821.75 295
10822.73 290
10823.72 276
10824.70 277
10825.68 269
10826.66 269
10827.65 256
10828.63 264
10829.61 243
10830.59 238
10831.58 256
10832.56 284
10833.54 277
10834.53 244
10835.51 282
10836.49 275
10837.47 262
10838.46 280
10839.44 295
10840.42 314
10841.41 330
10842.39 293
10843.37 277
10844.36 260
10845.34 249
10846.32 295
10847.31 291
10848.29 290
10849.27 254
10850.26 318
10851.24 306
10852.23 300
10853.21 323
10854.19 320
10855.18 336
10856.16 315
10857.14 290
10858.13 289
10859.11 304
10860.10 323
10861.08 308
10862.07 294
10863.05 321
10864.03 313
10865.02 335
10866.00 313
10866.99 315
10867.97 334
10868.96 306
10869.94 344
10870.92 351
10871.91 303
10872.89 332
10873.88 331
10874.86 327
10875.85 329
10876.83 341
10877.82 334
10878.80 318
10879.79 327
10880.77 305
10881.76 330
10882.74 310
10883.73 315
10884.71 345
10885.70 351
10886.68 357
10887.67 343
10888.66 366
10889.64 359
10890.63 359
10891.61 368
10892.60 380
10893.58 378
10894.57 365
10895.55 413
10896.54 395
10897.53 387
10898.51 391
10899.50 396
10900.48 396
10901.47 371
10902.46 430
10903.44 404
10904.43 405
10905.41 377
10906.40 421
10907.39 378
10908.37 368
10909.36 381
10910.35 382
10911.33 394
10912.32 412
10913.30 419
10914.29 430
10915.28 414
10916.26 432
10917.25 448
10918.24 408
10919.22 382
10920.21 436
10921.20 464
10922.19 439
10923.17 436
10924.16 424
10925.15 462
10926.13 426
10927.12 497
10928.11 498
10929.09 455
10930.08 470
10931.07 472
10932.06 479
10933.04 499
10934.03 498
10935.02 471
10936.01 508
10936.99 470
10937.98 483
10938.97 472
10939.96 443
10940.94 481
10941.93 502
10942.92 521
10943.91 536
10944.90 525
10945.88 621
10946.87 592
10947.86 582
10948.85 582
10949.84 602
10950.82 568
10951.81 538
10952.80 629
10953.79 647
10954.78 587
10955.77 622
10956.76 659
10957.74 693
10958.73 782
10959.72 768
10960.71 817
10961.70 909
10962.69 893
10963.68 983
10964.66 927
10965.65 887
10966.64 834
10967.63 821
10968.62 820
10969.61 758
10970.60 721
10971.59 665
10972.58 644
10973.57 652
10974.56 686
10975.54 655
10976.53 651
10977.52 615
10978.51 571
10979.50 637
10980.49 673
10981.48 655
10982.47 635
10983.46 627
10984.45 654
10985.44 644
10986.43 746
10987.42 710
10988.41 725
10989.40 705
10990.39 715
10991.38 726
10992.37 762
10993.36 783
10994.35 751
10995.34 711
10996.33 714
10997.32 807
10998.31 879
10999.30 907
11000.29 1041
11001.28 1136
11002.27 1269
11003.26 1438
11004.25 1539
11005.25 1569
11006.24 1461
11007.23 1374
11008.22 1274
11009.21 1150
11010.20 1030
11011.19 891
11012.18 834
11013.17 756
11014.16 688
11015.15 675
11016.15 677
11017.14 608
11018.13 596
11019.12 579
11020.11 609
11021.10 581
11022.09 551
11023.09 550
11024.08 622
11025.07 643
11026.06 598
11027.05 665
11028.04 596
11029.03 571
11030.03 617
11031.02 603
11032.01 596
11033.00 586
11033.99 563
11034.99 570
11035.98 586
11036.97 590
11037.96 520
11038.95 557
11039.95 581
11040.94 508
11041.93 532
11042.92 511
11043.92 474
11044.91 513
11045.90 541
11046.89 478
11047.89 499
11048.88 455
11049.87 501
11050.86 452
11051.86 410
11052.85 427
11053.84 476
11054.84 458
11055.83 415
11056.82 399
11057.81 441
11058.81 434
11059.80 427
11060.79 463
11061.79 405
11062.78 416
11063.77 459
11064.77 422
11065.76 418
11066.75 430
11067.75 430
11068.74 457
11069.73 441
11070.73 417
11071.72 388
11072.72 389
11073.71 409
11074.70 440
11075.70 434
11076.69 386
11077.69 429
11078.68 440
11079.67 427
11080.67 394
11081.66 430
11082.66 421
11083.65 448
11084.64 439
11085.64 445
11086.63 430
11087.63 428
11088.62 387
11089.62 366
11090.61 411
11091.60 385
11092.60 412
11093.59 406
11094.59 422
11095.58 397
11096.58 414
11097.57 393
11098.57 372
11099.56 400
11100.56 408
11101.55 398
11102.55 407
11103.54 392
11104.54 383
11105.53 394
11106.53 406
11107.52 374
11108.52 383
11109.51 387
11110.51 377
11111.51 379
11112.50 354
11113.50 361
11114.49 373
11115.49 394
11116.48 387
11117.48 332
11118.47 332
11119.47 324
11120.47 389
11121.46 357
11122.46 346
11123.45 350
11124.45 366
11125.45 366
11126.44 409
11127.44 383
11128.44 371
11129.43 361
11130.43 379
11131.42 336
11132.42 361
11133.42 334
11134.41 328
11135.41 343
11136.41 333
11137.40 330
11138.40 380
11139.40 379
11140.39 331
11141.39 329
11142.39 328
11143.38 348
11144.38 323
11145.38 309
11146.37 317
11147.37 362
11148.37 333
11149.37 343
11150.36 367
11151.36 367
11152.36 352
11153.35 366
11154.35 357
11155.35 346
11156.35 331
11157.34 296
11158.34 341
11159.34 309
11160.34 316
11161.34 320
11162.33 348
11163.33 299
11164.33 303
11165.33 307
11166.32 313
11167.32 330
11168.32 335
11169.32 325
11170.32 333
11171.31 365
11172.31 330
11173.31 324
11174.31 338
11175.31 329
11176.31 400
11177.30 378
11178.30 310
11179.30 351
11180.30 356
11181.30 337
11182.30 327
11183.30 302
11184.29 315
11185.29 291
11186.29 280
11187.29 296
11188.29 287
11189.29 305
11190.29 322
11191.29 311
11192.29 376
11193.29 305
11194.28 344
11195.28 314
11196.28 301
11197.28 305
11198.28 311
11199.28 341
11200.28 328
11201.28 299
11202.28 315
11203.28 339
11204.28 335
11205.28 309
11206.28 351
11207.28 346
11208.28 286
11209.28 285
11210.28 345
11211.28 338
11212.28 272
11213.28 296
11214.28 320
11215.28 297
11216.28 291
11217.28 262
11218.28 286
11219.28 294
11220.28 313
11221.28 279
11222.28 295
11223.28 308
11224.28 316
11225.28 270
11226.28 271
11227.28 328
11228.28 330
11229.28 285
11230.28 280
11231.28 265
11232.29 288
11233.29 295
11234.29 275
11235.29 297
11236.29 289
11237.29 285
11238.29 295
11239.29 295
11240.29 286
11241.30 279
11242.30 314
11243.30 298
11244.30 289
11245.30 275
11246.30 293
11247.30 310
11248.31 294
11249.31 302
11250.31 318
11251.31 295
11252.31 328
11253.31 328
11254.32 351
11255.32 306
11256.32 300
11257.32 293
11258.32 302
11259.33 286
11260.33 275
11261.33 278
11262.33 276
11263.33 295
11264.34 289
11265.34 259
11266.34 307
11267.34 311
11268.35 299
11269.35 289
11270.35 308
11271.35 287
11272.36 314
11273.36 338
11274.36 316
11275.37 324
11276.37 308
11277.37 336
11278.37 347
11279.38 314
11280.38 354
11281.38 355
11282.39 335
11283.39 349
11284.39 347
11285.40 361
11286.40 339
11287.40 304
11288.41 334
11289.41 326
11290.41 286
11291.42 307
11292.42 324
11293.42 339
11294.43 284
11295.43 300
11296.43 292
11297.44 292
11298.44 313
11299.45 282
11300.45 276
11301.45 315
11302.46 312
11303.46 299
11304.47 294
11305.47 316
11306.47 306
11307.48 315
11308.48 299
11309.49 274
11310.49 311
11311.50 313
11312.50 316
11313.50 275
11314.51 325
11315.51 358
11316.52 344
11317.52 359
11318.53 364
11319.53 336
11320.54 330
11321.54 338
11322.55 361
11323.55 345
11324.56 335
11325.56 351
11326.57 372
11327.57 332
11328.58 284
11329.58 297
11330.59 310
11331.59 329
11332.60 294
11333.60 291
11334.61 279
11335.61 312
11336.62 297
11337.63 292
11338.63 319
11339.64 298
11340.64 361
11341.65 334
11342.65 345
11343.66 295
11344.67 311
11345.67 387
11346.68 359
11347.68 339
11348.69 372
11349.70 353
11350.70 309
11351.71 312
11352.71 316
11353.72 331
11354.73 331
11355.73 295
11356.74 295
11357.75 271
11358.75 313
11359.76 282
11360.77 292
11361.77 276
11362.78 288
11363.79 262
11364.79 290
11365.80 280
11366.81 275
11367.81 307
11368.82 283
11369.83 288
11370.83 287
11371.84 280
11372.85 290
11373.86 275
11374.86 296
11375.87 276
11376.88 291
11377.89 277
11378.89 324
11379.90 285
11380.91 266
11381.92 247
11382.92 256
11383.93 262
11384.94 283
11385.95 294
11386.95 262
11387.96 289
11388.97 263
11389.98 259
11390.99 264
11391.99 247
11393.00 251
11394.01 274
11395.02 278
11396.03 266
11397.03 254
11398.04 278
11399.05 276
11400.06 259
11401.07 303
11402.08 286
11403.08 266
11404.09 258
11405.10 281
11406.11 259
11407.12 286
11408.13 265
11409.14 257
11410.14 272
11411.15 253
11412.16 271
11413.17 280
11414.18 268
11415.19 271
11416.20 305
11417.21 264
11418.22 260
11419.23 274
11420.23 278
11421.24 282
11422.25 272
11423.26 273
11424.27 275
11425.28 254
11426.29 272
11427.30 272
11428.31 278
11429.32 244
11430.33 277
11431.34 264
11432.35 254
11433.36 229
11434.37 253
11435.38 296
11436.39 268
11437.40 272
11438.41 291
11439.42 285
11440.43 298
11441.44 285
11442.45 285
11443.46 295
11444.47 309
11445.48 277
11446.49 278
11447.50 249
11448.51 251
11449.52 296
11450.53 315
11451.54 303
11452.55 265
11453.56 242
11454.58 289
11455.59 277
11456.60 268
11457.61 271
11458.62 271
11459.63 280
11460.64 253
11461.65 281
11462.66 288
11463.67 255
11464.69 216
11465.70 250
11466.71 248
11467.72 283
11468.73 253
11469.74 226
11470.75 251
11471.77 246
11472.78 268
11473.79 287
11474.80 276
11475.81 285
11476.82 270
11477.84 269
11478.85 254
11479.86 311
11480.87 286
11481.88 247
11482.89 245
11483.91 238
11484.92 251
11485.93 266
11486.94 245
11487.96 285
11488.97 267
11489.98 281
11490.99 256
11492.00 267
11493.02 292
11494.03 270
11495.04 273
11496.06 268
11497.07 229
11498.08 244
11499.09 215
11500.11 252
11501.12 240
11502.13 253
11503.14 278
11504.16 281
11505.17 250
11506.18 253
11507.20 267
11508.21 253
11509.22 241
11510.24 247
11511.25 265
11512.26 260
11513.28 257
11514.29 234
11515.30 243
11516.32 262
11517.33 259
11518.34 241
11519.36 233
11520.37 276
11521.38 271
11522.40 249
11523.41 259
11524.43 231
11525.44 230
11526.45 263
11527.47 248
11528.48 248
11529.50 261
11530.51 295
11531.52 258
11532.54 251
11533.55 259
11534.57 238
11535.58 267
11536.60 277
11537.61 274
11538.62 228
11539.64 255
11540.65 242
11541.67 267
11542.68 265
11543.70 269
11544.71 228
11545.73 278
11546.74 249
11547.76 257
11548.77 249
11549.79 249
11550.80 261
11551.82 251
11552.83 241
11553.85 238
11554.86 285
11555.88 263
11556.89 261
11557.91 220
11558.92 255
11559.94 242
11560.95 270
11561.97 230
11562.98 219
11564.00 255
11565.02 260
11566.03 252
11567.05 253
11568.06 248
11569.08 261
11570.10 283
11571.11 285
11572.13 264
11573.14 260
11574.16 289
11575.18 300
11576.19 301
11577.21 271
11578.22 278
11579.24 280
11580.26 286
11581.27 269
11582.29 301
11583.31 319
11584.32 326
11585.34 326
11586.35 303
11587.37 334
11588.39 288
11589.40 315
11590.42 323
11591.44 347
11592.46 313
11593.47 313
11594.49 340
11595.51 334
11596.52 336
11597.54 355
11598.56 397
11599.57 455
11600.59 445
11601.61 502
11602.63 555
11603.64 563
11604.66 588
11605.68 546
11606.70 560
11607.71 489
11608.73 460
11609.75 437
11610.77 427
11611.78 383
11612.80 325
11613.82 332
11614.84 291
11615.85 296
11616.87 241
11617.89 254
11618.91 282
11619.93 270
11620.95 266
11621.96 257
11622.98 259
11624.00 284
11625.02 262
11626.04 267
11627.05 265
11628.07 286
11629.09 245
11630.11 275
11631.13 236
11632.15 212
11633.17 267
11634.18 285
11635.20 298
11636.22 268
11637.24 280
11638.26 276
11639.28 245
11640.30 261
11641.32 266
11642.34 256
11643.35 273
11644.37 317
11645.39 264
11646.41 249
11647.43 254
11648.45 248
11649.47 256
11650.49 242
11651.51 252
11652.53 279
11653.55 277
11654.57 269
11655.59 206
11656.61 241
11657.63 248
11658.65 270
11659.67 274
11660.69 298
11661.71 264
11662.73 278
11663.75 272
11664.77 242
11665.79 238
11666.81 241
11667.83 278
11668.85 248
11669.87 262
11670.89 274
11671.91 228
11672.93 254
11673.95 271
11674.97 259
11675.99 228
11677.01 250
11678.03 273
11679.05 274
11680.07 218
11681.09 260
11682.11 274
11683.13 289
11684.15 264
11685.18 247
11686.20 251
11687.22 226
11688.24 228
11689.26 246
11690.28 247
11691.30 280
11692.32 258
11693.34 251
11694.37 252
11695.39 239
11696.41 254
11697.43 246
11698.45 272
11699.47 240
11700.49 280
11701.52 267
11702.54 260
11703.56 209
11704.58 265
11705.60 268
11706.62 242
11707.65 246
11708.67 271
11709.69 251
11710.71 221
11711.73 255
11712.76 234
11713.78 262
11714.80 273
11715.82 273
11716.85 252
11717.87 248
11718.89 256
11719.91 245
11720.94 251
11721.96 257
11722.98 236
11724.00 249
11725.03 259
11726.05 250
11727.07 226
11728.09 235
11729.12 246
11730.14 267
11731.16 249
11732.19 236
11733.21 213
11734.23 255
11735.25 248
11736.28 212
11737.30 204
11738.32 226
11739.35 241
11740.37 208
11741.39 227
11742.42 231
11743.44 247
11744.46 267
11745.49 232
11746.51 249
11747.54 249
11748.56 262
11749.58 243
11750.61 255
11751.63 234
11752.65 231
11753.68 236
11754.70 252
11755.73 275
11756.75 232
11757.77 212
11758.80 262
11759.82 270
11760.85 240
11761.87 262
11762.90 255
11763.92 236
11764.94 260
11765.97 254
11766.99 259
11768.02 224
11769.04 241
11770.07 218
11771.09 259
11772.12 224
11773.14 260
11774.17 265
11775.19 230
11776.22 277
11777.24 287
11778.27 269
11779.29 224
11780.32 241
11781.34 234
11782.37 243
11783.39 261
11784.42 237
11785.44 269
11786.47 271
11787.49 253
11788.52 262
11789.54 242
11790.57 263
11791.59 255
11792.62 288
11793.65 254
11794.67 218
11795.70 237
11796.72 281
11797.75 247
11798.77 248
11799.80 300
11800.83 264
11801.85 230
11802.88 242
11803.90 276
11804.93 297
11805.96 268
11806.98 277
11808.01 290
11809.04 254
11810.06 294
11811.09 294
11812.12 285
11813.14 233
11814.17 277
11815.20 262
11816.22 293
11817.25 265
11818.28 256
11819.30 242
11820.33 276
11821.36 268
11822.38 242
11823.41 276
11824.44 250
11825.46 260
11826.49 243
11827.52 261
11828.54 259
11829.57 288
11830.60 259
11831.63 245
11832.65 274
11833.68 270
11834.71 309
11835.74 276
11836.76 281
11837.79 326
11838.82 322
11839.85 282
11840.87 269
11841.90 304
11842.93 305
11843.96 282
11844.99 273
11846.01 262
11847.04 273
11848.07 289
11849.10 289
11850.13 282
11851.15 270
11852.18 323
11853.21 323
11854.24 309
11855.27 310
11856.30 306
11857.32 351
11858.35 329
11859.38 289
11860.41 306
11861.44 324
11862.47 282
11863.50 284
11864.52 288
11865.55 282
11866.58 320
11867.61 283
11868.64 305
11869.67 297
11870.70 315
11871.73 292
11872.76 286
11873.79 337
11874.81 344
11875.84 366
11876.87 334
11877.90 323
11878.93 299
11879.96 338
11880.99 349
11882.02 345
11883.05 345
11884.08 321
11885.11 369
11886.14 388
11887.17 362
11888.20 340
11889.23 343
11890.26 369
11891.29 342
11892.32 346
11893.35 372
11894.38 352
11895.41 354
11896.44 366
11897.47 368
11898.50 397
11899.53 379
11900.56 408
11901.59 398
11902.62 427
11903.65 394
11904.68 449
11905.71 465
11906.74 519
11907.77 520
11908.80 535
11909.83 473
11910.86 479
11911.90 429
11912.93 398
11913.96 423
11914.99 448
11916.02 432
11917.05 430
11918.08 394
11919.11 434
11920.14 451
11921.17 463
11922.21 428
11923.24 427
11924.27 450
11925.30 459
11926.33 450
11927.36 426
11928.39 414
11929.43 457
11930.46 513
11931.49 564
11932.52 586
11933.55 634
11934.58 755
11935.62 793
11936.65 786
11937.68 808
11938.71 723
11939.74 719
11940.78 740
11941.81 652
11942.84 567
11943.87 514
11944.90 469
11945.94 482
11946.97 399
11948.00 348
11949.03 393
11950.07 410
11951.10 409
11952.13 367
11953.16 358
11954.20 379
11955.23 365
11956.26 372
11957.29 385
11958.33 380
11959.36 397
11960.39 389
11961.43 392
11962.46 330
11963.49 404
11964.53 371
11965.56 393
11966.59 388
11967.62 279
11968.66 326
11969.69 337
11970.72 345
11971.76 359
11972.79 357
11973.83 370
11974.86 348
11975.89 337
11976.93 356
11977.96 381
11978.99 367
11980.03 368
11981.06 359
11982.09 327
11983.13 321
11984.16 344
11985.20 337
11986.23 306
11987.26 356
11988.30 376
11989.33 368
11990.37 347
11991.40 330
11992.44 358
11993.47 376
11994.50 341
11995.54 337
11996.57 365
11997.61 362
11998.64 411
11999.68 400
12000.71 368
12001.75 361
12002.78 367
12003.82 351
12004.85 383
12005.89 410
12006.92 395
12007.96 398
12008.99 402
12010.03 383
12011.06 402
12012.10 410
12013.13 398
12014.17 381
12015.20 396
12016.24 411
12017.27 427
12018.31 423
12019.34 444
12020.38 453
12021.41 471
12022.45 452
12023.49 450
12024.52 469
12025.56 440
12026.59 415
12027.63 425
12028.66 440
12029.70 421
12030.74 433
12031.77 494
12032.81 407
12033.84 438
12034.88 417
12035.92 414
12036.95 417
12037.99 409
12039.03 400
12040.06 408
12041.10 358
12042.13 375
12043.17 400
12044.21 360
12045.24 360
12046.28 368
12047.32 358
12048.35 340
12049.39 380
12050.43 413
12051.46 377
12052.50 378
12053.54 386
12054.58 398
12055.61 385
12056.65 350
12057.69 389
12058.72 380
12059.76 397
12060.80 374
12061.84 374
12062.87 402
12063.91 436
12064.95 406
12065.98 405
12067.02 394
12068.06 387
12069.10 439
12070.14 391
12071.17 415
12072.21 401
12073.25 385
12074.29 406
12075.32 458
12076.36 433
12077.40 389
12078.44 388
12079.48 384
12080.51 415
12081.55 449
12082.59 397
12083.63 416
12084.67 409
12085.71 430
12086.74 400
12087.78 410
12088.82 408
12089.86 408
12090.90 437
12091.94 406
12092.97 466
12094.01 429
12095.05 426
12096.09 441
12097.13 440
12098.17 454
12099.21 435
12100.25 466
12101.29 464
12102.32 490
12103.36 554
12104.40 571
12105.44 599
12106.48 656
12107.52 681
12108.56 721
12109.60 703
12110.64 674
12111.68 659
12112.72 638
12113.76 627
12114.80 531
12115.84 507
12116.88 480
12117.92 426
12118.96 367
12120.00 381
12121.04 380
12122.07 391
12123.11 376
12124.15 396
12125.19 365
12126.23 362
12127.28 362
12128.32 337
12129.36 335
12130.40 346
12131.44 336
12132.48 307
12133.52 354
12134.56 378
12135.60 361
12136.64 337
12137.68 313
12138.72 315
12139.76 323
12140.80 355
12141.84 363
12142.88 365
12143.92 332
12144.96 302
12146.00 322
12147.05 330
12148.09 332
12149.13 342
12150.17 311
12151.21 329
12152.25 340
12153.29 299
12154.33 290
12155.38 279
12156.42 323
12157.46 288
12158.50 308
12159.54 316
12160.58 293
12161.62 287
12162.67 297
12163.71 281
12164.75 305
12165.79 275
12166.83 263
12167.87 332
12168.92 311
12169.96 282
12171.00 282
12172.04 296
12173.08 298
12174.13 279
12175.17 253
12176.21 250
12177.25 253
12178.30 314
12179.34 311
12180.38 324
12181.42 265
12182.47 336
12183.51 312
12184.55 296
12185.59 284
12186.64 293
12187.68 308
12188.72 346
12189.76 307
12190.81 326
12191.85 305
12192.89 299
12193.94 317
12194.98 299
12196.02 305
12197.06 294
12198.11 326
12199.15 316
12200.19 312
12201.24 311
12202.28 304
12203.32 309
12204.37 321
12205.41 309
12206.45 314
12207.50 296
12208.54 275
12209.59 287
12210.63 277
12211.67 280
12212.72 257
12213.76 302
12214.80 296
12215.85 292
12216.89 301
12217.94 327
12218.98 306
12220.02 295
12221.07 313
12222.11 312
12223.16 294
12224.20 309
12225.25 307
12226.29 297
12227.33 304
12228.38 309
12229.42 297
12230.47 295
12231.51 279
12232.56 294
12233.60 302
12234.65 292
12235.69 286
12236.74 310
12237.78 306
12238.83 287
12239.87 301
12240.92 280
12241.96 286
12243.01 264
12244.05 278
12245.10 292
12246.14 273
12247.19 284
12248.23 296
12249.28 277
12250.32 255
12251.37 293
12252.41 302
12253.46 323
12254.50 310
12255.55 293
12256.60 297
12257.64 327
12258.69 302
12259.73 253
12260.78 265
12261.82 238
12262.87 269
12263.92 259
12264.96 283
12266.01 260
12267.05 269
12268.10 259
12269.15 259
12270.19 297
12271.24 258
12272.29 268
12273.33 252
12274.38 257
12275.43 257
12276.47 238
12277.52 228
12278.57 277
12279.61 293
12280.66 268
12281.71 258
12282.75 255
12283.80 242
12284.85 261
12285.89 258
12286.94 291
12287.99 271
12289.03 268
12290.08 238
12291.13 244
12292.18 252
12293.22 235
12294.27 269
12295.32 272
12296.36 278
12297.41 251
12298.46 253
12299.51 232
12300.55 257
12301.60 284
12302.65 261
12303.70 278
12304.74 248
12305.79 241
12306.84 229
12307.89 259
12308.94 260
12309.98 263
12311.03 268
12312.08 272
12313.13 263
12314.18 239
12315.22 277
12316.27 270
12317.32 241
12318.37 270
12319.42 228
12320.47 269
12321.51 237
12322.56 232
12323.61 245
12324.66 213
12325.71 243
12326.76 243
12327.81 244
12328.85 229
12329.90 244
12330.95 263
12332.00 240
12333.05 249
12334.10 254
12335.15 267
12336.20 225
12337.25 250
12338.30 255
12339.34 235
12340.39 261
12341.44 260
12342.49 260
12343.54 231
12344.59 230
12345.64 244
12346.69 257
12347.74 217
12348.79 226
12349.84 254
12350.89 234
12351.94 235
12352.99 249
12354.04 254
12355.09 252
12356.14 216
12357.19 248
12358.24 241
12359.29 268
12360.34 231
12361.39 233
12362.44 225
12363.49 235
12364.54 243
12365.59 263
12366.64 241
12367.69 264
12368.74 285
12369.79 254
12370.84 252
12371.89 221
12372.94 249
12373.99 250
12375.04 270
12376.09 223
12377.15 224
12378.20 240
12379.25 288
12380.30 250
12381.35 251
12382.40 259
12383.45 255
12384.50 252
12385.55 272
12386.60 253
12387.66 244
12388.71 247
12389.76 286
12390.81 274
12391.86 240
12392.91 243
12393.96 272
12395.02 253
12396.07 202
12397.12 260
12398.17 227
12399.22 253
12400.27 279
12401.33 225
12402.38 245
12403.43 249
12404.48 247
12405.53 284
12406.59 281
12407.64 239
12408.69 262
12409.74 230
12410.80 283
12411.85 261
12412.90 235
12413.95 241
12415.00 228
12416.06 256
12417.11 269
12418.16 280
12419.21 257
12420.27 284
12421.32 278
12422.37 258
12423.43 248
12424.48 280
12425.53 251
12426.58 265
12427.64 235
12428.69 271
12429.74 259
12430.80 257
12431.85 284
12432.90 243
12433.96 265
12435.01 271
12436.06 303
12437.12 275
12438.17 285
12439.22 304
12440.28 254
12441.33 276
12442.38 291
12443.44 272
12444.49 248
12445.54 233
12446.60 260
12447.65 276
12448.71 259
12449.76 274
12450.81 273
12451.87 284
12452.92 277
12453.98 280
12455.03 258
12456.08 306
12457.14 295
12458.19 316
12459.25 255
12460.30 256
12461.36 235
12462.41 268
12463.46 287
12464.52 266
12465.57 294
12466.63 288
12467.68 305
12468.74 264
12469.79 272
12470.85 288
12471.90 291
12472.96 277
12474.01 275
12475.07 279
12476.12 292
12477.18 289
12478.23 305
12479.29 310
12480.34 314
12481.40 304
12482.45 368
12483.51 314
12484.56 311
12485.62 338
12486.67 353
12487.73 353
12488.79 346
12489.84 370
12490.90 362
12491.95 367
12493.01 407
12494.06 470
12495.12 482
12496.18 530
12497.23 627
12498.29 661
12499.34 674
12500.40 672
12501.46 728
12502.51 682
12503.57 675
12504.62 648
12505.68 569
12506.74 515
12507.79 510
12508.85 436
12509.91 383
12510.96 365
12512.02 399
12513.08 334
12514.13 322
12515.19 349
12516.25 319
12517.30 352
12518.36 354
12519.42 318
12520.47 310
12521.53 274
12522.59 271
12523.64 310
12524.70 274
12525.76 330
12526.82 325
12527.87 326
12528.93 311
12529.99 309
12531.04 291
12532.10 316
12533.16 330
12534.22 335
12535.27 327
12536.33 317
12537.39 319
12538.45 293
12539.50 309
12540.56 291
12541.62 291
12542.68 312
12543.74 318
12544.79 295
12545.85 289
12546.91 318
12547.97 265
12549.03 296
12550.08 269
12551.14 280
12552.20 267
12553.26 291
12554.32 281
12555.38 306
12556.43 271
12557.49 271
12558.55 272
12559.61 270
12560.67 305
12561.73 340
12562.79 319
12563.84 304
12564.90 287
12565.96 301
12567.02 311
12568.08 290
12569.14 313
12570.20 281
12571.26 339
12572.32 336
12573.37 343
12574.43 354
12575.49 361
12576.55 347
12577.61 385
12578.67 415
12579.73 393
12580.79 424
12581.85 423
12582.91 420
12583.97 418
12585.03 405
12586.09 373
12587.15 369
12588.21 371
12589.27 349
12590.33 367
12591.39 387
12592.45 358
12593.51 377
12594.57 394
12595.63 373
12596.69 364
12597.75 382
12598.81 379
12599.87 396
12600.93 379
12601.99 342
12603.05 337
12604.11 335
12605.17 339
12606.23 327
12607.29 322
12608.35 344
12609.41 337
12610.47 308
12611.53 357
12612.59 299
12613.66 327
12614.72 346
12615.78 323
12616.84 326
12617.90 321
12618.96 330
12620.02 332
12621.08 329
12622.14 277
12623.20 336
12624.27 333
12625.33 333
12626.39 323
12627.45 318
12628.51 312
12629.57 320
12630.63 299
12631.70 308
12632.76 307
12633.82 304
12634.88 278
12635.94 325
12637.00 298
12638.07 296
12639.13 310
12640.19 327
12641.25 300
12642.31 335
12643.38 328
12644.44 279
12645.50 311
12646.56 314
12647.63 328
12648.69 360
12649.75 335
12650.81 345
12651.88 333
12652.94 309
12654.00 306
12655.06 353
12656.13 345
12657.19 317
12658.25 323
12659.31 374
12660.38 366
12661.44 385
12662.50 377
12663.57 397
12664.63 435
12665.69 377
12666.75 342
12667.82 352
12668.88 368
12669.94 362
12671.01 371
12672.07 352
12673.13 375
12674.20 366
12675.26 371
12676.32 392
12677.39 402
12678.45 384
12679.51 398
12680.58 352
12681.64 361
12682.71 406
12683.77 372
12684.83 413
12685.90 363
12686.96 398
12688.03 398
12689.09 438
12690.15 419
12691.22 412
12692.28 418
12693.35 388
12694.41 434
12695.47 481
12696.54 460
12697.60 472
12698.67 433
12699.73 461
12700.80 463
12701.86 461
12702.93 476
12703.99 491
12705.05 521
12706.12 549
12707.18 517
12708.25 556
12709.31 566
12710.38 629
12711.44 583
12712.51 574
12713.57 551
12714.64 505
12715.70 511
12716.77 483
12717.83 488
12718.90 426
12719.96 369
12721.03 423
12722.10 405
12723.16 419
12724.23 411
12725.29 416
12726.36 423
12727.42 433
12728.49 432
12729.55 374
12730.62 381
12731.69 406
12732.75 374
12733.82 418
12734.88 402
12735.95 404
12737.02 418
12738.08 392
12739.15 373
12740.21 363
12741.28 401
12742.35 384
12743.41 337
12744.48 393
12745.55 379
12746.61 347
12747.68 367
12748.75 383
12749.81 354
12750.88 378
12751.95 375
12753.01 406
12754.08 342
12755.15 326
12756.21 323
12757.28 324
12758.35 355
12759.41 314
12760.48 321
12761.55 339
12762.61 300
12763.68 336
12764.75 312
12765.82 301
12766.88 278
12767.95 305
12769.02 360
12770.09 349
12771.15 306
12772.22 307
12773.29 331
12774.36 287
12775.42 289
12776.49 290
12777.56 317
12778.63 303
12779.69 295
12780.76 284
12781.83 293
12782.90 301
12783.97 323
12785.03 325
12786.10 312
12787.17 318
12788.24 282
12789.31 285
12790.37 306
12791.44 306
12792.51 311
12793.58 347
12794.65 333
12795.72 283
12796.79 297
12797.85 292
12798.92 282
12799.99 289
12801.06 279
12802.13 283
12803.20 302
12804.27 290
12805.34 314
12806.40 282
12807.47 254
12808.54 277
12809.61 295
12810.68 293
12811.75 285
12812.82 325
12813.89 319
12814.96 303
12816.03 301
12817.10 298
12818.17 317
12819.23 327
12820.30 357
12821.37 332
12822.44 281
12823.51 326
12824.58 358
12825.65 311
12826.72 295
12827.79 269
12828.86 293
12829.93 298
12831.00 254
12832.07 258
12833.14 290
12834.21 275
12835.28 302
12836.35 279
12837.42 301
12838.49 328
12839.56 309
12840.63 281
12841.70 276
12842.77 283
12843.85 294
12844.92 285
12845.99 263
12847.06 274
12848.13 288
12849.20 263
12850.27 264
12851.34 284
12852.41 251
12853.48 274
12854.55 234
12855.62 283
12856.69 275
12857.77 275
12858.84 272
12859.91 303
12860.98 272
12862.05 266
12863.12 279
12864.19 261
12865.26 287
12866.34 235
12867.41 269
12868.48 277
12869.55 244
12870.62 242
12871.69 253
12872.77 269
12873.84 232
12874.91 247
12875.98 258
12877.05 220
12878.12 241
12879.20 247
12880.27 259
12881.34 250
12882.41 225
12883.49 249
12884.56 244
12885.63 216
12886.70 237
12887.77 241
12888.85 269
12889.92 229
12890.99 226
12892.06 244
12893.14 259
12894.21 238
12895.28 251
12896.35 253
12897.43 236
12898.50 272
12899.57 306
12900.65 252
12901.72 252
12902.79 223
12903.86 252
12904.94 267
12906.01 227
12907.08 218
12908.16 243
12909.23 241
12910.30 208
12911.38 226
12912.45 217
12913.52 219
12914.60 220
12915.67 207
12916.74 207
12917.82 224
12918.89 213
12919.97 216
12921.04 235
12922.11 222
12923.19 227
12924.26 226
12925.33 263
12926.41 221
12927.48 231
12928.56 233
12929.63 218
12930.70 220
12931.78 220
12932.85 207
12933.93 203
12935.00 212
12936.08 201
12937.15 213
12938.23 211
12939.30 200
12940.37 235
12941.45 217
12942.52 202
12943.60 226
12944.67 242
12945.75 213
12946.82 213
12947.90 217
12948.97 248
12950.05 245
12951.12 206
12952.20 233
12953.27 233
12954.35 202
12955.42 213
12956.50 233
12957.57 208
12958.65 215
12959.72 235
12960.80 207
12961.87 232
12962.95 213
12964.03 245
12965.10 247
12966.18 207
12967.25 203
12968.33 224
12969.40 209
12970.48 197
12971.56 207
12972.63 208
12973.71 254
12974.78 235
12975.86 221
12976.93 224
12978.01 216
12979.09 219
12980.16 209
12981.24 212
12982.32 217
12983.39 234
12984.47 216
12985.55 212
12986.62 213
12987.70 232
12988.77 241
12989.85 209
12990.93 212
12992.00 220
12993.08 226
12994.16 242
12995.23 258
12996.31 234
12997.39 237
12998.47 211
12999.54 217
13000.62 215
13001.70 247
13002.77 237
13003.85 203
13004.93 218
13006.01 202
13007.08 201
13008.16 206
13009.24 210
13010.31 240
13011.39 228
13012.47 216
13013.55 225
13014.63 218
13015.70 195
13016.78 200
13017.86 235
13018.94 241
13020.01 257
13021.09 246
13022.17 227
13023.25 242
13024.33 207
13025.40 222
13026.48 208
13027.56 240
13028.64 233
13029.72 212
13030.79 219
13031.87 215
13032.95 246
13034.03 254
13035.11 239
13036.19 228
13037.27 222
13038.34 206
13039.42 201
13040.50 193
13041.58 233
13042.66 205
13043.74 227
13044.82 259
13045.90 221
13046.97 214
13048.05 238
13049.13 218
13050.21 213
13051.29 216
13052.37 225
13053.45 215
13054.53 217
13055.61 208
13056.69 220
13057.77 219
13058.85 199
13059.93 227
13061.01 272
13062.09 247
13063.16 233
13064.24 212
13065.32 241
13066.40 250
13067.48 238
13068.56 235
13069.64 220
13070.72 197
13071.80 215
13072.88 215
13073.96 214
13075.04 221
13076.12 267
13077.20 244
13078.28 215
13079.36 227
13080.45 221
13081.53 214
13082.61 210
13083.69 192
13084.77 223
13085.85 205
13086.93 201
13088.01 233
13089.09 199
13090.17 221
13091.25 210
13092.33 251
13093.41 227
13094.49 186
13095.57 178
13096.66 232
13097.74 222
13098.82 224
13099.90 219
13100.98 230
13102.06 252
13103.14 194
13104.22 189
13105.31 228
13106.39 242
13107.47 220
13108.55 230
13109.63 201
13110.71 204
13111.79 215
13112.88 219
13113.96 183
13115.04 191
13116.12 185
13117.20 235
13118.29 204
13119.37 193
13120.45 208
13121.53 222
13122.61 240
13123.70 243
13124.78 215
13125.86 207
13126.94 215
13128.03 195
13129.11 218
13130.19 189
13131.27 224
13132.35 197
13133.44 188
13134.52 226
13135.60 207
13136.69 252
13137.77 222
13138.85 206
13139.93 199
13141.02 227
13142.10 240
13143.18 203
13144.27 184
13145.35 203
13146.43 181
13147.51 209
13148.60 205
13149.68 211
13150.76 191
13151.85 246
13152.93 215
13154.01 212
13155.10 224
13156.18 234
13157.26 239
13158.35 210
13159.43 226
13160.52 223
13161.60 250
13162.68 251
13163.77 209
13164.85 202
13165.93 208
13167.02 221
13168.10 211
13169.19 220
13170.27 226
13171.35 208
13172.44 214
13173.52 202
13174.61 198
13175.69 214
13176.78 226
13177.86 257
13178.94 237
13180.03 231
13181.11 216
13182.20 249
13183.28 240
13184.37 227
13185.45 227
13186.54 228
13187.62 222
13188.71 242
13189.79 223
13190.88 215
13191.96 205
13193.05 180
13194.13 242
13195.22 222
13196.30 266
13197.39 208
13198.47 216
13199.56 245
13200.64 261
13201.73 223
13202.81 232
13203.90 241
13204.98 223
13206.07 246
13207.16 238
13208.24 216
13209.33 215
13210.41 210
13211.50 229
13212.58 237
13213.67 224
13214.76 243
13215.84 210
13216.93 206
13218.01 215
13219.10 194
13220.19 206
13221.27 222
13222.36 239
13223.45 197
13224.53 215
13225.62 240
13226.70 243
13227.79 235
13228.88 226
13229.96 226
13231.05 271
13232.14 206
13233.22 222
13234.31 234
13235.40 212
13236.48 241
13237.57 246
13238.66 233
13239.74 237
13240.83 248
13241.92 257
13243.01 233
13244.09 213
13245.18 240
13246.27 241
13247.35 240
13248.44 225
13249.53 217
13250.62 232
13251.70 219
13252.79 235
13253.88 235
13254.97 228
13256.05 285
13257.14 223
13258.23 251
13259.32 255
13260.40 255
13261.49 243
13262.58 224
13263.67 268
13264.76 238
13265.84 244
13266.93 246
13268.02 240
13269.11 230
13270.20 243
13271.29 238
13272.37 265
13273.46 246
13274.55 240
13275.64 219
13276.73 244
13277.82 258
13278.90 233
13279.99 264
13281.08 258
13282.17 257
13283.26 282
13284.35 254
13285.44 252
13286.53 243
13287.61 259
13288.70 287
13289.79 291
13290.88 256
13291.97 287
13293.06 286
13294.15 279
13295.24 259
13296.33 246
13297.42 298
13298.51 278
13299.60 315
13300.68 256
13301.77 255
13302.86 314
13303.95 306
13305.04 274
13306.13 294
13307.22 324
13308.31 294
13309.40 286
13310.49 293
13311.58 296
13312.67 311
13313.76 300
13314.85 285
13315.94 334
13317.03 375
13318.12 353
13319.21 323
13320.30 347
13321.39 296
13322.48 312
13323.57 305
13324.66 287
13325.75 290
13326.84 319
13327.94 286
13329.03 321
13330.12 302
13331.21 307
13332.30 320
13333.39 329
13334.48 325
13335.57 308
13336.66 316
13337.75 352
13338.84 336
13339.93 314
13341.03 331
13342.12 345
13343.21 336
13344.30 300
13345.39 305
13346.48 317
13347.57 357
13348.66 359
13349.76 347
13350.85 384
13351.94 352
13353.03 354
13354.12 352
13355.21 321
13356.31 330
13357.40 329
13358.49 360
13359.58 354
13360.67 334
13361.76 345
13362.86 369
13363.95 377
13365.04 369
13366.13 373
13367.23 357
13368.32 400
13369.41 432
13370.50 434
13371.59 488
13372.69 447
13373.78 452
13374.87 479
13375.96 420
13377.06 431
13378.15 437
13379.24 465
13380.34 442
13381.43 409
13382.52 396
13383.61 357
13384.71 356
13385.80 355
13386.89 300
13387.99 303
13389.08 328
13390.17 320
13391.26 316
13392.36 276
13393.45 319
13394.54 332
13395.64 319
13396.73 299
13397.82 299
13398.92 286
13400.01 288
13401.11 295
13402.20 289
13403.29 295
13404.39 320
13405.48 317
13406.57 335
13407.67 290
13408.76 293
13409.86 314
13410.95 317
13412.04 297
13413.14 297
13414.23 316
13415.33 315
13416.42 310
13417.51 288
13418.61 265
13419.70 276
13420.80 310
13421.89 306
13422.99 283
13424.08 294
13425.17 324
13426.27 304
13427.36 320
13428.46 305
13429.55 322
13430.65 313
13431.74 323
13432.84 312
13433.93 283
13435.03 309
13436.12 329
13437.22 340
13438.31 328
13439.41 342
13440.50 336
13441.60 372
13442.69 325
13443.79 326
13444.88 346
13445.98 357
13447.08 340
13448.17 332
13449.27 322
13450.36 331
13451.46 343
13452.55 335
13453.65 330
13454.74 353
13455.84 376
13456.94 378
13458.03 332
13459.13 364
13460.22 386
13461.32 399
13462.42 392
13463.51 396
13464.61 375
13465.70 408
13466.80 392
13467.90 367
13468.99 375
13470.09 396
13471.19 392
13472.28 406
13473.38 418
13474.48 409
13475.57 376
13476.67 390
13477.77 384
13478.86 359
13479.96 405
13481.06 414
13482.15 426
13483.25 396
13484.35 404
13485.44 413
13486.54 442
13487.64 449
13488.74 440
13489.83 372
13490.93 393
13492.03 443
13493.12 467
13494.22 407
13495.32 423
13496.42 424
13497.51 480
13498.61 472
13499.71 466
13500.81 571
13501.90 510
13503.00 531
13504.10 567
13505.20 531
13506.30 537
13507.39 558
13508.49 548
13509.59 512
13510.69 496
13511.79 548
13512.88 536
13513.98 485
13515.08 470
13516.18 455
13517.28 418
13518.38 415
13519.47 421
13520.57 395
13521.67 357
13522.77 340
13523.87 345
13524.97 370
13526.07 347
13527.16 359
13528.26 340
13529.36 333
13530.46 288
13531.56 324
13532.66 354
13533.76 346
13534.86 304
13535.96 331
13537.05 337
13538.15 333
13539.25 338
13540.35 365
13541.45 348
13542.55 317
13543.65 339
13544.75 315
13545.85 282
13546.95 323
13548.05 302
13549.15 293
13550.25 340
13551.35 295
13552.45 293
13553.55 301
13554.65 309
13555.75 291
13556.85 319
13557.95 335
13559.05 321
13560.15 313
13561.25 305
13562.35 285
13563.45 281
13564.55 304
13565.65 294
13566.75 310
13567.85 325
13568.95 292
13570.05 255
13571.15 334
13572.25 289
13573.35 276
13574.45 285
13575.55 347
13576.65 311
13577.75 338
13578.85 303
13579.95 261
13581.06 276
13582.16 277
13583.26 302
13584.36 298
13585.46 278
13586.56 266
13587.66 293
13588.76 260
13589.86 303
13590.97 277
13592.07 293
13593.17 297
13594.27 320
13595.37 294
13596.47 288
13597.57 286
13598.68 270
13599.78 342
13600.88 263
13601.98 259
13603.08 271
13604.19 291
13605.29 302
13606.39 274
13607.49 285
13608.59 302
13609.70 283
13610.80 307
13611.90 304
13613.00 309
13614.10 320
13615.21 295
13616.31 324
13617.41 304
13618.51 303
13619.62 293
13620.72 285
13621.82 257
13622.92 281
13624.03 271
13625.13 293
13626.23 292
13627.33 286
13628.44 318
13629.54 344
13630.64 297
13631.75 255
13632.85 268
13633.95 270
13635.06 314
13636.16 289
13637.26 278
13638.36 267
13639.47 282
13640.57 289
13641.67 314
13642.78 307
13643.88 283
13644.99 279
13646.09 276
13647.19 303
13648.30 275
13649.40 279
13650.50 310
13651.61 284
13652.71 284
13653.81 266
13654.92 253
13656.02 290
13657.13 241
13658.23 274
13659.33 287
13660.44 278
13661.54 280
13662.65 276
13663.75 258
13664.86 253
13665.96 283
13667.06 258
13668.17 289
13669.27 271
13670.38 265
13671.48 280
13672.59 285
13673.69 279
13674.80 255
13675.90 254
13677.01 275
13678.11 240
13679.22 291
13680.32 301
13681.43 290
13682.53 282
13683.64 286
13684.74 274
13685.85 279
13686.95 272
13688.06 261
13689.16 285
13690.27 262
13691.37 283
13692.48 282
13693.58 303
13694.69 306
13695.79 322
13696.90 296
13698.01 264
13699.11 265
13700.22 277
13701.32 270
13702.43 245
13703.54 267
13704.64 291
13705.75 341
13706.85 312
13707.96 297
13709.07 297
13710.17 328
13711.28 306
13712.38 307
13713.49 327
13714.60 253
13715.70 298
13716.81 281
13717.92 310
13719.02 307
13720.13 297
13721.24 323
13722.34 333
13723.45 306
13724.56 319
13725.66 301
13726.77 307
13727.88 354
13728.98 333
13730.09 343
13731.20 368
13732.30 318
13733.41 365
13734.52 357
13735.63 331
13736.73 357
13737.84 399
13738.95 358
13740.05 336
13741.16 385
13742.27 405
13743.38 388
13744.48 324
13745.59 377
13746.70 376
13747.81 366
13748.91 358
13750.02 379
13751.13 386
13752.24 354
13753.35 375
13754.45 410
13755.56 405
13756.67 422
13757.78 424
13758.89 455
13759.99 434
13761.10 433
13762.21 444
13763.32 490
13764.43 516
13765.54 514
13766.64 497
13767.75 512
13768.86 514
13769.97 544
13771.08 567
13772.19 650
13773.30 690
13774.40 733
13775.51 746
13776.62 724
13777.73 807
13778.84 846
13779.95 814
13781.06 822
13782.17 767
13783.28 719
13784.39 655
13785.49 605
13786.60 584
13787.71 527
13788.82 523
13789.93 507
13791.04 474
13792.15 455
13793.26 421
13794.37 409
13795.48 403
13796.59 421
13797.70 409
13798.81 406
13799.92 400
13801.03 418
13802.14 357
13803.25 359
13804.36 384
13805.47 398
13806.58 346
13807.69 419
13808.80 383
13809.91 357
13811.02 358
13812.13 377
13813.24 375
13814.35 394
13815.46 345
13816.57 349
13817.68 341
13818.79 343
13819.90 361
13821.01 338
13822.12 329
13823.23 335
13824.34 318
13825.46 339
13826.57 339
13827.68 348
13828.79 333
13829.90 329
13831.01 332
13832.12 325
13833.23 318
13834.34 310
13835.45 309
13836.57 328
13837.68 312
13838.79 334
13839.90 315
13841.01 347
13842.12 318
13843.23 327
13844.35 351
13845.46 322
13846.57 325
13847.68 329
13848.79 363
13849.90 360
13851.02 354
13852.13 338
13853.24 310
13854.35 342
13855.46 340
13856.58 332
13857.69 353
13858.80 370
13859.91 383
13861.02 344
13862.14 311
13863.25 317
13864.36 328
13865.47 369
13866.59 368
13867.70 343
13868.81 371
13869.92 405
13871.04 398
13872.15 372
13873.26 353
13874.38 358
13875.49 364
13876.60 358
13877.71 353
13878.83 374
13879.94 328
13881.05 337
13882.17 317
13883.28 357
13884.39 337
13885.51 342
13886.62 355
13887.73 351
13888.85 368
13889.96 305
13891.07 309
13892.19 351
13893.30 347
13894.41 340
13895.53 346
13896.64 341
13897.75 349
13898.87 341
13899.98 341
13901.10 345
13902.21 358
13903.32 358
13904.44 332
13905.55 368
13906.67 341
13907.78 332
13908.89 328
13910.01 354
13911.12 355
13912.24 356
13913.35 315
13914.47 346
13915.58 392
13916.69 364
13917.81 329
13918.92 297
13920.04 345
13921.15 308
13922.27 311
13923.38 323
13924.50 290
13925.61 283
13926.73 342
13927.84 318
13928.96 312
13930.07 327
13931.19 324
13932.30 309
13933.42 329
13934.53 332
13935.65 289
13936.76 303
13937.88 307
13938.99 315
13940.11 316
13941.22 335
13942.34 355
13943.45 358
13944.57 278
13945.69 290
13946.80 308
13947.92 295
13949.03 291
13950.15 307
13951.27 286
13952.38 312
13953.50 331
13954.61 313
13955.73 290
13956.85 316
13957.96 337
13959.08 320
13960.19 307
13961.31 310
13962.43 338
13963.54 316
13964.66 293
13965.78 290
13966.89 284
13968.01 292
13969.13 296
13970.24 287
13971.36 301
13972.48 299
13973.59 287
13974.71 299
13975.83 292
13976.94 284
13978.06 290
13979.18 312
13980.29 310
13981.41 276
13982.53 285
13983.64 323
13984.76 292
13985.88 260
13987.00 301
13988.11 285
13989.23 313
13990.35 282
13991.47 266
13992.58 274
13993.70 292
13994.82 299
13995.94 294
13997.05 274
13998.17 298
13999.29 321
14000.41 295
14001.53 291
14002.64 319
14003.76 363
14004.88 350
14006.00 354
14007.12 371
14008.23 350
14009.35 370
14010.47 352
14011.59 338
14012.71 334
14013.83 314
14014.94 325
14016.06 332
14017.18 341
14018.30 356
14019.42 345
14020.54 342
14021.66 352
14022.77 314
14023.89 348
14025.01 344
14026.13 336
14027.25 359
14028.37 340
14029.49 382
14030.61 376
14031.73 387
14032.84 369
14033.96 348
14035.08 324
14036.20 325
14037.32 342
14038.44 310
14039.56 299
14040.68 337
14041.80 332
14042.92 295
14044.04 287
14045.16 309
14046.28 353
14047.40 299
14048.52 257
14049.64 264
14050.76 298
14051.88 311
14053.00 300
14054.12 307
14055.24 298
14056.36 322
14057.48 317
14058.60 334
14059.72 331
14060.84 318
14061.96 313
14063.08 301
14064.20 293
14065.32 270
14066.44 301
14067.56 323
14068.68 338
14069.80 305
14070.92 303
14072.04 307
14073.16 330
14074.28 332
14075.40 342
14076.53 337
14077.65 310
14078.77 317
14079.89 334
14081.01 308
14082.13 346
14083.25 354
14084.37 372
14085.49 347
14086.62 387
14087.74 402
14088.86 370
14089.98 365
14091.10 353
14092.22 380
14093.34 342
14094.47 367
14095.59 378
14096.71 442
14097.83 422
14098.95 440
14100.07 410
14101.20 446
14102.32 465
14103.44 480
14104.56 477
14105.68 434
14106.81 420
14107.93 459
14109.05 438
14110.17 407
14111.30 452
14112.42 420
14113.54 408
14114.66 362
14115.78 339
14116.91 327
14118.03 344
14119.15 332
14120.28 301
14121.40 311
14122.52 326
14123.64 324
14124.77 317
14125.89 302
14127.01 294
14128.13 334
14129.26 301
14130.38 291
14131.50 295
14132.63 321
14133.75 325
14134.87 327
14136.00 311
14137.12 294
14138.24 278
14139.37 311
14140.49 292
14141.61 290
14142.74 258
14143.86 257
14144.98 329
14146.11 302
14147.23 314
14148.36 263
14149.48 323
14150.60 289
14151.73 273
14152.85 282
14153.98 267
14155.10 291
14156.22 279
14157.35 282
14158.47 275
14159.60 262
14160.72 259
14161.84 304
14162.97 265
14164.09 241
14165.22 272
14166.34 285
14167.47 279
14168.59 276
14169.72 252
14170.84 280
14171.96 290
14173.09 271
14174.21 260
14175.34 253
14176.46 253
14177.59 258
14178.71 296
14179.84 251
14180.96 255
14182.09 262
14183.21 276
14184.34 248
14185.46 258
14186.59 245
14187.72 298
14188.84 268
14189.97 275
14191.09 269
14192.22 264
14193.34 280
14194.47 266
14195.59 277
14196.72 238
14197.85 263
14198.97 275
14200.10 270
14201.22 276
14202.35 294
14203.47 288
14204.60 278
14205.73 275
14206.85 244
14207.98 253
14209.10 247
14210.23 251
14211.36 246
14212.48 270
14213.61 267
14214.74 248
14215.86 257
14216.99 229
14218.12 185
14219.24 228
14220.37 235
14221.50 215
14222.62 231
14223.75 230
14224.88 273
14226.00 232
14227.13 228
14228.26 241
14229.38 262
14230.51 224
14231.64 232
14232.76 235
14233.89 212
14235.02 207
14236.15 231
14237.27 221
14238.40 237
14239.53 227
14240.66 245
14241.78 253
14242.91 244
14244.04 250
14245.17 230
14246.29 257
14247.42 259
14248.55 240
14249.68 213
14250.80 227
14251.93 217
14253.06 246
14254.19 202
14255.32 258
14256.44 275
14257.57 250
14258.70 209
14259.83 236
14260.96 250
14262.09 230
14263.21 237
14264.34 228
14265.47 228
14266.60 204
14267.73 225
14268.86 231
14269.98 224
14271.11 208
14272.24 224
14273.37 220
14274.50 209
14275.63 238
14276.76 207
14277.89 209
14279.01 220
14280.14 235
14281.27 227
14282.40 231
14283.53 230
14284.66 227
14285.79 198
14286.92 191
14288.05 193
14289.18 200
14290.31 216
14291.44 216
14292.57 224
14293.70 196
14294.82 216
14295.95 218
14297.08 210
14298.21 203
14299.34 211
14300.47 213
14301.60 235
14302.73 187
14303.86 225
14304.99 214
14306.12 203
14307.25 209
14308.38 178
14309.51 198
14310.64 188
14311.77 196
14312.90 184
14314.03 193
14315.16 156
14316.30 209
14317.43 211
14318.56 195
14319.69 173
14320.82 187
14321.95 210
14323.08 210
14324.21 232
14325.34 208
14326.47 188
14327.60 192
14328.73 212
14329.86 194
14330.99 197
14332.13 172
14333.26 181
14334.39 196
14335.52 184
14336.65 203
14337.78 221
14338.91 192
14340.04 188
14341.18 194
14342.31 161
14343.44 186
14344.57 209
14345.70 179
14346.83 158
14347.97 167
14349.10 193
14350.23 206
14351.36 190
14352.49 163
14353.62 182
14354.76 195
14355.89 159
14357.02 179
14358.15 157
14359.28 193
14360.42 175
14361.55 177
14362.68 170
14363.81 170
14364.95 196
14366.08 208
14367.21 202
14368.34 191
14369.48 189
14370.61 183
14371.74 200
14372.87 167
14374.01 185
14375.14 191
14376.27 203
14377.40 207
14378.54 186
14379.67 199
14380.80 194
14381.94 196
14383.07 216
14384.20 190
14385.34 178
14386.47 194
14387.60 198
14388.74 201
14389.87 168
14391.00 190
14392.14 212
14393.27 217
14394.40 182
14395.54 178
14396.67 188
14397.80 197
14398.94 197
14400.07 166
14401.20 163
14402.34 191
14403.47 198
14404.61 165
14405.74 175
14406.87 151
14408.01 209
14409.14 209
14410.28 202
14411.41 180
14412.55 183
14413.68 198
14414.81 171
14415.95 170
14417.08 182
14418.22 192
14419.35 169
14420.49 191
14421.62 201
14422.76 207
14423.89 196
14425.02 186
14426.16 185
14427.29 196
14428.43 208
14429.56 192
14430.70 204
14431.83 195
14432.97 205
14434.10 207
14435.24 203
14436.37 179
14437.51 205
14438.64 211
14439.78 230
14440.92 170
14442.05 212
14443.19 198
14444.32 208
14445.46 183
14446.59 175
14447.73 187
14448.86 177
14450.00 187
14451.14 176
14452.27 198
14453.41 182
14454.54 178
14455.68 183
14456.82 182
14457.95 164
14459.09 197
14460.22 210
14461.36 205
14462.50 193
14463.63 198
14464.77 212
14465.90 201
14467.04 172
14468.18 186
14469.31 171
14470.45 206
14471.59 222
14472.72 193
14473.86 206
14475.00 179
14476.13 185
14477.27 187
14478.41 229
14479.54 187
14480.68 178
14481.82 193
14482.96 191
14484.09 187
14485.23 181
14486.37 215
14487.50 191
14488.64 169
14489.78 186
14490.92 212
14492.05 207
14493.19 188
14494.33 189
14495.47 196
14496.60 208
14497.74 213
14498.88 207
14500.02 178
14501.15 175
14502.29 205
14503.43 176
14504.57 177
14505.70 202
14506.84 231
14507.98 233
14509.12 206
14510.26 216
14511.39 217
14512.53 202
14513.67 178
14514.81 185
14515.95 193
14517.09 185
14518.22 179
14519.36 212
14520.50 185
14521.64 170
14522.78 211
14523.92 214
14525.06 207
14526.19 177
14527.33 178
14528.47 189
14529.61 206
14530.75 180
14531.89 202
14533.03 206
14534.17 188
14535.31 186
14536.45 178
14537.58 179
14538.72 187
14539.86 181
14541.00 172
14542.14 179
14543.28 189
14544.42 199
14545.56 206
14546.70 179
14547.84 202
14548.98 213
14550.12 229
14551.26 198
14552.40 189
14553.54 174
14554.68 207
14555.82 182
14556.96 211
14558.10 189
14559.24 189
14560.38 206
14561.52 194
14562.66 199
14563.80 197
14564.94 201
14566.08 205
14567.22 211
14568.36 180
14569.50 177
14570.64 217
14571.78 223
14572.92 209
14574.06 196
14575.20 195
14576.34 187
14577.48 204
14578.62 195
14579.76 227
14580.91 213
14582.05 226
14583.19 227
14584.33 191
14585.47 206
14586.61 182
14587.75 188
14588.89 195
14590.03 202
14591.18 219
14592.32 213
14593.46 211
14594.60 195
14595.74 202
14596.88 197
14598.02 217
14599.17 231
14600.31 224
14601.45 191
14602.59 207
14603.73 216
14604.87 241
14606.02 213
14607.16 231
14608.30 227
14609.44 231
14610.58 251
14611.73 211
14612.87 239
14614.01 247
14615.15 240
14616.29 250
14617.44 245
14618.58 259
14619.72 227
14620.86 210
14622.01 217
14623.15 211
14624.29 243
14625.43 247
14626.58 230
14627.72 235
14628.86 260
14630.01 251
14631.15 228
14632.29 267
14633.43 238
14634.58 261
14635.72 278
14636.86 261
14638.01 234
14639.15 286
14640.29 323
14641.44 327
14642.58 317
14643.72 297
14644.87 288
14646.01 268
14647.15 283
14648.30 246
14649.44 246
14650.58 244
14651.73 260
14652.87 243
14654.01 236
14655.16 232
14656.30 254
14657.45 216
14658.59 215
14659.73 221
14660.88 187
14662.02 210
14663.17 209
14664.31 206
14665.45 212
14666.60 218
14667.74 208
14668.89 247
14670.03 214
14671.18 201
14672.32 220
14673.46 211
14674.61 187
14675.75 189
14676.90 184
14678.04 180
14679.19 221
14680.33 181
14681.48 191
14682.62 204
14683.77 192
14684.91 197
14686.06 216
14687.20 205
14688.35 216
14689.49 201
14690.64 181
14691.78 199
14692.93 158
14694.07 189
14695.22 187
14696.36 182
14697.51 169
14698.65 175
14699.80 166
14700.95 191
14702.09 178
14703.24 183
14704.38 187
14705.53 186
14706.67 181
14707.82 188
14708.97 209
14710.11 200
14711.26 170
14712.40 178
14713.55 189
14714.70 204
14715.84 182
14716.99 170
14718.13 181
14719.28 163
14720.43 192
14721.57 198
14722.72 183
14723.87 164
14725.01 179
14726.16 213
14727.31 198
14728.45 197
14729.60 169
14730.75 202
14731.89 173
14733.04 173
14734.19 174
14735.33 197
14736.48 148
14737.63 175
14738.77 183
14739.92 183
14741.07 171
14742.22 170
14743.36 179
14744.51 172
14745.66 172
14746.80 172
14747.95 194
14749.10 194
14750.25 197
14751.39 170
14752.54 192
14753.69 195
14754.84 220
14755.99 161
14757.13 163
14758.28 177
14759.43 211
14760.58 186
14761.72 176
14762.87 172
14764.02 182
14765.17 192
14766.32 195
14767.47 227
14768.61 168
14769.76 201
14770.91 174
14772.06 170
14773.21 169
14774.36 196
14775.50 191
14776.65 185
14777.80 196
14778.95 183
14780.10 220
14781.25 184
14782.40 174
14783.54 176
14784.69 194
14785.84 198
14786.99 199
14788.14 195
14789.29 204
14790.44 228
14791.59 218
14792.74 184
14793.89 193
14795.03 207
14796.18 189
14797.33 195
14798.48 219
14799.63 189
14800.78 209
14801.93 239
14803.08 208
14804.23 214
14805.38 200
14806.53 238
14807.68 212
14808.83 213
14809.98 217
14811.13 228
14812.28 198
14813.43 188
14814.58 207
14815.73 228
14816.88 218
14818.03 225
14819.18 217
14820.33 213
14821.48 212
14822.63 209
14823.78 201
14824.93 190
14826.08 206
14827.23 207
14828.38 186
14829.53 166
14830.68 193
14831.83 219
14832.98 203
14834.14 178
14835.29 174
14836.44 180
14837.59 198
14838.74 181
14839.89 179
14841.04 157
14842.19 183
14843.34 165
14844.49 186
14845.65 191
14846.80 195
14847.95 174
14849.10 184
14850.25 178
14851.40 197
14852.55 165
14853.71 192
14854.86 177
14856.01 162
14857.16 157
14858.31 188
14859.46 164
14860.62 190
14861.77 157
14862.92 152
14864.07 160
14865.22 167
14866.38 125
14867.53 139
14868.68 165
14869.83 153
14870.98 183
14872.14 206
14873.29 152
14874.44 132
14875.59 156
14876.75 159
14877.90 159
14879.05 157
14880.20 132
14881.36 156
14882.51 171
14883.66 161
14884.81 146
14885.97 160
14887.12 149
14888.27 142
14889.42 156
14890.58 139
14891.73 127
14892.88 156
14894.04 154
14895.19 164
14896.34 146
14897.50 154
14898.65 174
14899.80 162
14900.96 164
14902.11 139
14903.26 139
14904.42 153
14905.57 137
14906.72 131
14907.88 157
14909.03 148
14910.18 169
14911.34 144
14912.49 150
14913.65 142
14914.80 141
14915.95 157
14917.11 151
14918.26 139
14919.42 158
14920.57 147
14921.72 149
14922.88 138
14924.03 118
14925.19 161
14926.34 166
14927.50 149
14928.65 171
14929.81 179
14930.96 158
14932.11 162
14933.27 144
14934.42 170
14935.58 160
14936.73 159
14937.89 159
14939.04 155
14940.20 148
14941.35 164
14942.51 165
14943.66 163
14944.82 152
14945.97 136
14947.13 137
14948.28 148
14949.44 160
14950.59 146
14951.75 166
14952.90 145
14954.06 165
14955.22 158
14956.37 151
14957.53 171
14958.68 157
14959.84 137
14960.99 161
14962.15 172
14963.30 141
14964.46 138
14965.62 158
14966.77 148
14967.93 149
14969.08 142
14970.24 178
14971.40 159
14972.55 156
14973.71 168
14974.86 155
14976.02 136
14977.18 172
14978.33 151
14979.49 135
14980.65 136
14981.80 153
14982.96 154
14984.12 161
14985.27 140
14986.43 135
14987.59 130
14988.74 158
14989.90 157
14991.06 150
14992.21 117
14993.37 141
14994.53 153
14995.68 136
14996.84 137
14998.00 144
14999.16 132
15000.31 154
15001.47 144
15002.63 164
15003.79 138
15004.94 164
15006.10 169
15007.26 147
15008.42 141
15009.57 146
15010.73 158
15011.89 162
15013.05 118
15014.20 143
15015.36 166
15016.52 159
15017.68 133
15018.83 156
15019.99 159
15021.15 162
15022.31 159
15023.47 173
15024.63 145
15025.78 154
15026.94 142
15028.10 152
15029.26 123
15030.42 140
15031.58 161
15032.73 138
15033.89 126
15035.05 118
15036.21 146
15037.37 138
15038.53 128
15039.69 153
15040.84 178
15042.00 162
15043.16 136
15044.32 135
15045.48 140
15046.64 150
15047.80 140
15048.96 168
15050.12 150
15051.28 128
15052.43 126
15053.59 136
15054.75 120
15055.91 123
15057.07 142
15058.23 148
15059.39 154
15060.55 122
15061.71 120
15062.87 125
15064.03 139
15065.19 124
15066.35 141
15067.51 129
15068.67 124
15069.83 133
15070.99 124
15072.15 152
15073.31 130
15074.47 129
15075.63 148
15076.79 134
15077.95 134
15079.11 131
15080.27 131
15081.43 131
15082.59 129
15083.75 135
15084.91 126
15086.07 108
15087.23 132
15088.39 135
15089.55 117
15090.71 114
15091.88 125
15093.04 154
15094.20 125
15095.36 131
15096.52 127
15097.68 138
15098.84 143
15100.00 135
15101.16 152
15102.32 148
15103.49 131
15104.65 138
15105.81 158
15106.97 135
15108.13 113
15109.29 150
15110.45 166
15111.61 148
15112.78 129
15113.94 157
15115.10 135
15116.26 125
15117.42 135
15118.58 150
15119.75 162
15120.91 116
15122.07 137
15123.23 138
15124.39 129
15125.56 142
15126.72 141
15127.88 164
15129.04 151
15130.21 151
15131.37 132
15132.53 146
15133.69 117
15134.85 149
15136.02 147
15137.18 144
15138.34 122
15139.50 131
15140.67 127
15141.83 133
15142.99 148
15144.16 138
15145.32 158
15146.48 136
15147.64 127
15148.81 153
15149.97 147
15151.13 118
15152.30 117
15153.46 141
15154.62 145
15155.79 134
15156.95 142
15158.11 154
15159.28 118
15160.44 131
15161.60 125
15162.77 135
15163.93 139
15165.09 139
15166.26 167
15167.42 153
15168.58 161
15169.75 147
15170.91 157
15172.08 129
15173.24 119
15174.40 174
15175.57 141
15176.73 125
15177.90 160
15179.06 170
15180.22 172
15181.39 154
15182.55 138
15183.72 153
15184.88 186
15186.05 128
15187.21 137
15188.37 189
15189.54 146
15190.70 161
15191.87 147
15193.03 164
15194.20 149
15195.36 197
15196.53 184
15197.69 160
15198.86 141
15200.02 139
15201.19 186
15202.35 162
15203.52 159
15204.68 160
15205.85 146
15207.01 146
15208.18 145
15209.34 184
15210.51 176
15211.67 151
15212.84 157
15214.00 152
15215.17 156
15216.33 158
15217.50 152
15218.67 153
15219.83 154
15221.00 128
15222.16 162
15223.33 172
15224.50 176
15225.66 152
15226.83 180
15227.99 190
15229.16 175
15230.33 173
15231.49 190
15232.66 169
15233.82 180
15234.99 182
15236.16 187
15237.32 178
15238.49 180
15239.66 207
15240.82 208
15241.99 180
15243.16 169
15244.32 191
15245.49 193
15246.66 154
15247.82 179
15248.99 154
15250.16 184
15251.32 172
15252.49 175
15253.66 162
15254.82 131
15255.99 166
15257.16 181
15258.32 165
15259.49 160
15260.66 175
15261.83 174
15262.99 158
15264.16 163
15265.33 151
15266.50 167
15267.66 134
15268.83 138
15270.00 182
15271.17 174
15272.33 158
15273.50 167
15274.67 150
15275.84 163
15277.01 148
15278.17 179
15279.34 166
15280.51 158
15281.68 137
15282.85 167
15284.01 148
15285.18 142
15286.35 131
15287.52 131
15288.69 143
15289.86 140
15291.02 138
15292.19 152
15293.36 126
15294.53 121
15295.70 140
15296.87 134
15298.03 131
15299.20 147
15300.37 165
15301.54 164
15302.71 131
15303.88 158
15305.05 180
15306.22 156
15307.39 123
15308.56 167
15309.72 173
15310.89 141
15312.06 129
15313.23 143
15314.40 143
15315.57 133
15316.74 135
15317.91 137
15319.08 127
15320.25 157
15321.42 137
15322.59 155
15323.76 131
15324.93 149
15326.10 124
15327.27 162
15328.44 162
15329.61 122
15330.78 145
15331.95 145
15333.12 163
15334.29 132
15335.46 145
15336.63 151
15337.80 144
15338.97 141
15340.14 167
15341.31 125
15342.48 124
15343.65 150
15344.82 142
15345.99 119
15347.16 128
15348.33 136
15349.50 152
15350.67 136
15351.84 139
15353.01 160
15354.18 147
15355.36 121
15356.53 122
15357.70 162
15358.87 131
15360.04 145
15361.21 164
15362.38 164
15363.55 136
15364.72 158
15365.90 185
15367.07 166
15368.24 166
15369.41 165
15370.58 166
15371.75 143
15372.92 138
15374.10 165
15375.27 161
15376.44 163
15377.61 184
15378.78 162
15379.95 153
15381.13 167
15382.30 156
15383.47 168
15384.64 142
15385.81 132
15386.99 140
15388.16 170
15389.33 151
15390.50 156
15391.68 140
15392.85 168
15394.02 160
15395.19 160
15396.36 199
15397.54 176
15398.71 162
15399.88 168
15401.05 179
15402.23 162
15403.40 166
15404.57 169
15405.75 176
15406.92 155
15408.09 161
15409.26 146
15410.44 154
15411.61 130
15412.78 162
15413.96 154
15415.13 162
15416.30 129
15417.48 132
15418.65 141
15419.82 142
15421.00 140
15422.17 142
15423.34 160
15424.52 137
15425.69 164
15426.86 149
15428.04 150
15429.21 133
15430.39 143
15431.56 163
15432.73 158
15433.91 150
15435.08 121
15436.25 160
15437.43 126
15438.60 135
15439.78 149
15440.95 135
15442.13 145
15443.30 149
15444.47 137
15445.65 135
15446.82 120
15448.00 144
15449.17 146
15450.35 139
15451.52 126
15452.70 128
15453.87 146
15455.04 146
15456.22 134
15457.39 139
15458.57 134
15459.74 144
15460.92 158
15462.09 145
15463.27 134
15464.44 150
15465.62 128
15466.79 130
15467.97 136
15469.14 128
15470.32 155
15471.49 144
15472.67 136
15473.85 159
15475.02 154
15476.20 142
15477.37 142
15478.55 149
15479.72 163
15480.90 118
15482.07 130
15483.25 153
15484.43 149
15485.60 163
15486.78 135
15487.95 120
15489.13 148
15490.31 122
15491.48 155
15492.66 141
15493.83 160
15495.01 123
15496.19 142
15497.36 149
15498.54 122
15499.72 130
15500.89 161
15502.07 139
15503.25 147
15504.42 141
15505.60 149
15506.78 168
15507.95 136
15509.13 145
15510.31 162
15511.48 131
15512.66 133
15513.84 164
15515.01 152
15516.19 137
15517.37 129
15518.54 174
15519.72 153
15520.90 169
15522.08 139
15523.25 155
15524.43 146
15525.61 147
15526.79 156
15527.96 117
15529.14 139
15530.32 161
15531.50 166
15532.67 151
15533.85 175
15535.03 157
15536.21 147
15537.38 150
15538.56 152
15539.74 133
15540.92 171
15542.10 178
15543.27 177
15544.45 134
15545.63 159
15546.81 162
15547.99 150
15549.17 172
15550.34 137
15551.52 163
15552.70 136
15553.88 142
15555.06 137
15556.24 143
15557.41 162
15558.59 172
15559.77 174
15560.95 146
15562.13 153
15563.31 181
15564.49 149
15565.67 146
15566.84 142
15568.02 134
15569.20 151
15570.38 163
15571.56 170
15572.74 150
15573.92 164
15575.10 157
15576.28 140
15577.46 157
15578.64 149
15579.82 161
15581.00 148
15582.18 149
15583.35 153
15584.53 181
15585.71 155
15586.89 164
15588.07 150
15589.25 142
15590.43 154
15591.61 163
15592.79 154
15593.97 183
15595.15 142
15596.33 150
15597.51 155
15598.69 166
15599.87 186
15601.05 177
15602.23 175
15603.41 153
15604.59 198
15605.78 184
15606.96 177
15608.14 173
15609.32 171
15610.50 175
15611.68 195
15612.86 205
15614.04 187
15615.22 187
15616.40 177
15617.58 183
15618.76 192
15619.94 169
15621.12 178
15622.31 189
15623.49 193
15624.67 190
15625.85 186
15627.03 177
15628.21 213
15629.39 186
15630.57 198
15631.76 219
15632.94 186
15634.12 212
15635.30 203
15636.48 182
15637.66 170
15638.85 190
15640.03 217
15641.21 189
15642.39 205
15643.57 203
15644.75 212
15645.94 192
15647.12 220
15648.30 196
15649.48 193
15650.66 222
15651.85 229
15653.03 204
15654.21 222
15655.39 207
15656.58 227
15657.76 211
15658.94 220
15660.12 219
15661.31 226
15662.49 230
15663.67 269
15664.85 245
15666.04 223
15667.22 234
15668.40 229
15669.58 250
15670.77 222
15671.95 202
15673.13 237
15674.32 219
15675.50 239
15676.68 272
15677.87 247
15679.05 214
15680.23 228
15681.42 221
15682.60 184
15683.78 224
15684.97 221
15686.15 210
15687.33 214
15688.52 178
15689.70 206
15690.88 228
15692.07 207
15693.25 200
15694.44 189
15695.62 184
15696.80 232
15697.99 207
15699.17 195
15700.35 198
15701.54 199
15702.72 208
15703.91 191
15705.09 208
15706.28 190
15707.46 191
15708.64 183
15709.83 209
15711.01 222
15712.20 193
15713.38 196
15714.57 211
15715.75 227
15716.94 254
15718.12 199
15719.31 209
15720.49 216
15721.67 227
15722.86 221
15724.04 213
15725.23 222
15726.41 210
15727.60 234
15728.78 207
15729.97 208
15731.15 194
15732.34 190
15733.53 179
15734.71 225
15735.90 204
15737.08 222
15738.27 225
15739.45 250
15740.64 235
15741.82 219
15743.01 215
15744.19 231
15745.38 225
15746.57 232
15747.75 220
15748.94 223
15750.12 233
15751.31 240
15752.50 253
15753.68 221
15754.87 241
15756.05 260
15757.24 259
15758.43 228
15759.61 218
15760.80 250
15761.99 210
15763.17 204
15764.36 232
15765.54 235
15766.73 259
15767.92 238
15769.10 205
15770.29 232
15771.48 240
15772.66 243
15773.85 227
15775.04 230
15776.22 205
15777.41 208
15778.60 200
15779.79 210
15780.97 224
15782.16 213
15783.35 242
15784.53 200
15785.72 226
15786.91 203
15788.10 237
15789.28 230
15790.47 221
15791.66 214
15792.85 187
15794.03 219
15795.22 224
15796.41 193
15797.60 202
15798.78 207
15799.97 196
15801.16 188
15802.35 187
15803.54 217
15804.72 201
15805.91 180
15807.10 178
15808.29 190
15809.48 189
15810.66 215
15811.85 202
15813.04 167
15814.23 176
15815.42 186
15816.61 186
15817.79 179
15818.98 207
15820.17 162
15821.36 165
15822.55 186
15823.74 190
15824.93 173
15826.11 185
15827.30 201
15828.49 193
15829.68 187
15830.87 168
15832.06 156
15833.25 180
15834.44 167
15835.63 162
15836.82 173
15838.00 186
15839.19 174
15840.38 181
15841.57 205
15842.76 191
15843.95 180
15845.14 201
15846.33 189
15847.52 160
15848.71 186
15849.90 182
15851.09 177
15852.28 169
15853.47 165
15854.66 195
15855.85 179
15857.04 183
15858.23 225
15859.42 189
15860.61 209
15861.80 209
15862.99 193
15864.18 211
15865.37 185
15866.56 186
15867.75 183
15868.94 204
15870.13 174
15871.32 188
15872.51 175
15873.70 170
15874.89 206
15876.08 184
15877.27 200
15878.46 190
15879.66 187
15880.85 181
15882.04 193
15883.23 195
15884.42 183
15885.61 204
15886.80 183
15887.99 195
15889.18 174
15890.37 191
15891.57 194
15892.76 203
15893.95 194
15895.14 199
15896.33 170
15897.52 190
15898.71 189
15899.91 182
15901.10 164
15902.29 185
15903.48 184
15904.67 218
15905.86 193
15907.06 207
15908.25 213
15909.44 202
15910.63 199
15911.82 204
15913.02 212
15914.21 191
15915.40 218
15916.59 220
15917.78 223
15918.98 207
15920.17 180
15921.36 187
15922.55 216
15923.75 222
15924.94 200
15926.13 223
15927.32 206
15928.52 201
15929.71 199
15930.90 183
15932.09 186
15933.29 220
15934.48 234
15935.67 220
15936.87 200
15938.06 197
15939.25 219
15940.44 229
15941.64 194
15942.83 225
15944.02 232
15945.22 209
15946.41 194
15947.60 174
15948.80 170
15949.99 189
15951.18 187
15952.38 162
15953.57 177
15954.77 175
15955.96 179
15957.15 175
15958.35 176
15959.54 140
15960.73 191
15961.93 155
15963.12 149
15964.32 156
15965.51 192
15966.70 181
15967.90 177
15969.09 159
15970.29 160
15971.48 155
15972.67 177
15973.87 172
15975.06 135
15976.26 151
15977.45 160
15978.65 187
15979.84 168
15981.04 148
15982.23 170
15983.43 151
15984.62 151
15985.81 156
15987.01 154
15988.20 159
15989.40 147
15990.59 174
15991.79 161
15992.98 136
15994.18 151
15995.37 153
15996.57 175
15997.76 151
15998.96 141
16000.16 145
16001.35 141
16002.55 143
16003.74 140
16004.94 144
16006.13 186
16007.33 163
16008.52 154
16009.72 132
16010.92 138
16012.11 158
16013.31 141
16014.50 166
16015.70 137
16016.89 141
16018.09 136
16019.29 164
16020.48 175
16021.68 140
16022.87 129
16024.07 141
16025.27 143
16026.46 142
16027.66 153
16028.86 142
16030.05 140
16031.25 132
16032.45 159
16033.64 166
16034.84 140
16036.04 153
16037.23 144
16038.43 160
16039.63 165
16040.82 149
16042.02 153
16043.22 167
16044.41 151
16045.61 149
16046.81 162
16048.00 137
16049.20 143
16050.40 130
16051.60 131
16052.79 155
16053.99 128
16055.19 154
16056.39 132
16057.58 155
16058.78 139
16059.98 150
16061.18 149
16062.37 133
16063.57 154
16064.77 137
16065.97 125
16067.16 126
16068.36 139
16069.56 152
16070.76 138
16071.96 116
16073.15 131
16074.35 131
16075.55 162
16076.75 157
16077.95 153
16079.14 140
16080.34 133
16081.54 132
16082.74 130
16083.94 127
16085.14 162
16086.34 142
16087.53 133
16088.73 141
16089.93 134
16091.13 142
16092.33 117
16093.53 139
16094.73 170
16095.93 149
16097.12 137
16098.32 128
16099.52 120
16100.72 129
16101.92 150
16103.12 131
16104.32 140
16105.52 145
16106.72 151
16107.92 158
16109.12 140
16110.32 110
16111.52 130
16112.71 147
16113.91 141
16115.11 147
16116.31 123
16117.51 144
16118.71 142
16119.91 145
16121.11 123
16122.31 129
16123.51 152
16124.71 140
16125.91 129
16127.11 120
16128.31 116
16129.51 138
16130.71 138
16131.91 131
16133.11 129
16134.31 152
16135.51 155
16136.71 129
16137.92 134
16139.12 130
16140.32 128
16141.52 127
16142.72 137
16143.92 111
16145.12 116
16146.32 109
16147.52 131
16148.72 125
16149.92 145
16151.12 113
16152.32 121
16153.53 122
16154.73 131
16155.93 129
16157.13 123
16158.33 112
16159.53 140
16160.73 136
16161.93 137
16163.14 124
16164.34 136
16165.54 159
16166.74 114
16167.94 140
16169.14 132
16170.34 147
16171.55 132
16172.75 118
16173.95 113
16175.15 139
16176.35 130
16177.56 146
16178.76 149
16179.96 133
16181.16 125
16182.36 128
16183.57 139
16184.77 120
16185.97 131
16187.17 142
16188.38 139
16189.58 123
16190.78 112
16191.98 138
16193.18 152
16194.39 126
16195.59 133
16196.79 136
16198.00 163
16199.20 132
16200.40 118
16201.60 147
16202.81 129
16204.01 142
16205.21 125
16206.42 162
16207.62 135
16208.82 127
16210.02 131
16211.23 138
16212.43 147
16213.63 148
16214.84 154
16216.04 135
16217.24 129
16218.45 114
16219.65 142
16220.86 130
16222.06 154
16223.26 144
16224.47 119
16225.67 136
16226.87 150
16228.08 148
16229.28 134
16230.49 136
16231.69 146
16232.89 155
16234.10 110
16235.30 137
16236.51 125
16237.71 128
16238.91 142
16240.12 136
16241.32 160
16242.53 135
16243.73 127
16244.94 146
16246.14 127
16247.34 141
16248.55 129
16249.75 156
16250.96 143
16252.16 138
16253.37 146
16254.57 149
16255.78 149
16256.98 138
16258.19 181
16259.39 158
16260.60 148
16261.80 125
16263.01 156
16264.21 176
16265.42 159
16266.62 175
16267.83 142
16269.03 156
16270.24 164
16271.45 181
16272.65 172
16273.86 159
16275.06 159
16276.27 151
16277.47 158
16278.68 148
16279.88 156
16281.09 143
16282.30 140
16283.50 170
16284.71 161
16285.91 174
16287.12 132
16288.33 156
16289.53 174
16290.74 161
16291.94 170
16293.15 145
16294.36 136
16295.56 165
16296.77 184
16297.98 197
16299.18 166
16300.39 157
16301.60 154
16302.80 170
16304.01 177
16305.22 180
16306.42 168
16307.63 176
16308.84 187
16310.04 174
16311.25 167
16312.46 177
16313.66 204
16314.87 179
16316.08 182
16317.29 151
16318.49 170
16319.70 182
16320.91 147
16322.11 170
16323.32 172
16324.53 154
16325.74 160
16326.94 142
16328.15 142
16329.36 129
16330.57 155
16331.77 157
16332.98 133
16334.19 127
16335.40 152
16336.61 158
16337.81 154
16339.02 135
16340.23 133
16341.44 145
16342.65 156
16343.85 150
16345.06 139
16346.27 151
16347.48 154
16348.69 154
16349.90 130
16351.10 136
16352.31 126
16353.52 147
16354.73 144
16355.94 143
16357.15 119
16358.35 126
16359.56 126
16360.77 147
16361.98 144
16363.19 148
16364.40 136
16365.61 134
16366.82 147
16368.03 123
16369.23 138
16370.44 160
16371.65 146
16372.86 126
16374.07 127
16375.28 116
16376.49 118
16377.70 147
16378.91 161
16380.12 138
16381.33 126
16382.54 130
16383.75 124
16384.96 124
16386.17 146
16387.38 126
16388.59 152
16389.80 131
16391.01 121
16392.22 129
16393.43 114
16394.64 129
16395.85 138
16397.06 139
16398.27 132
16399.48 135
16400.69 113
16401.90 139
16403.11 127
16404.32 119
16405.53 124
16406.74 125
16407.95 121
16409.16 123
16410.37 137
16411.58 127
16412.79 138
16414.00 123
16415.21 136
16416.42 133
16417.63 120
16418.85 104
16420.06 130
16421.27 116
16422.48 119
16423.69 134
16424.90 131
16426.11 122
16427.32 118
16428.53 121
16429.75 120
16430.96 112
16432.17 131
16433.38 138
16434.59 137
16435.80 127
16437.01 117
16438.23 123
16439.44 133
16440.65 141
16441.86 116
16443.07 122
16444.28 114
16445.50 121
16446.71 115
16447.92 116
16449.13 129
16450.34 124
16451.56 124
16452.77 122
16453.98 99
16455.19 116
16456.41 127
16457.62 120
16458.83 119
16460.04 126
16461.26 112
16462.47 106
16463.68 127
16464.89 110
16466.11 113
16467.32 107
16468.53 119
16469.74 135
16470.96 142
16472.17 121
16473.38 104
16474.60 119
16475.81 103
16477.02 117
16478.23 116
16479.45 127
16480.66 94
16481.87 110
16483.09 109
16484.30 139
16485.51 138
16486.73 101
16487.94 140
16489.15 124
16490.37 105
16491.58 118
16492.80 129
16494.01 124
16495.22 116
16496.44 119
16497.65 115
16498.86 114
16500.08 114
16501.29 121
16502.51 98
16503.72 121
16504.93 119
16506.15 129
16507.36 100
16508.58 106
16509.79 104
16511.01 124
16512.22 107
16513.43 97
16514.65 109
16515.86 120
16517.08 105
16518.29 131
16519.51 96
16520.72 101
16521.94 116
16523.15 121
16524.37 141
16525.58 122
16526.80 109
16528.01 104
16529.23 121
16530.44 112
16531.66 128
16532.87 116
16534.09 115
16535.30 112
16536.52 100
16537.73 118
16538.95 106
16540.16 120
16541.38 121
16542.59 109
16543.81 127
16545.02 114
16546.24 132
16547.46 119
16548.67 106
16549.89 119
16551.10 124
16552.32 123
16553.54 106
16554.75 120
16555.97 113
16557.18 120
16558.40 121
16559.62 124
16560.83 132
16562.05 121
16563.26 108
16564.48 122
16565.70 122
16566.91 105
16568.13 124
16569.35 124
16570.56 109
16571.78 118
16573.00 122
16574.21 138
16575.43 125
16576.65 134
16577.86 105
16579.08 121
16580.30 149
16581.51 140
16582.73 127
16583.95 150
16585.16 131
16586.38 133
16587.60 128
16588.82 112
16590.03 125
16591.25 116
16592.47 121
16593.68 139
16594.90 139
16596.12 125
16597.34 131
16598.55 132
16599.77 132
16600.99 134
16602.21 125
16603.43 137
16604.64 139
16605.86 111
16607.08 112
16608.30 136
16609.51 157
16610.73 135
16611.95 107
16613.17 117
16614.39 113
16615.60 129
16616.82 129
16618.04 125
16619.26 119
16620.48 131
16621.70 121
16622.91 125
16624.13 130
16625.35 139
16626.57 107
16627.79 132
16629.01 134
16630.23 120
16631.45 126
16632.66 123
16633.88 136
16635.10 129
16636.32 108
16637.54 148
16638.76 132
16639.98 106
16641.20 103
16642.42 119
16643.64 125
16644.85 132
16646.07 108
16647.29 116
16648.51 127
16649.73 126
16650.95 97
16652.17 120
16653.39 83
16654.61 121
16655.83 124
16657.05 113
16658.27 104
16659.49 117
16660.71 128
16661.93 115
16663.15 105
16664.37 113
16665.59 111
16666.81 102
16668.03 117
16669.25 107
16670.47 126
16671.69 111
16672.91 111
16674.13 121
16675.35 126
16676.57 112
16677.79 106
16679.01 121
16680.23 122
16681.45 98
16682.67 108
16683.89 110
16685.11 98
16686.34 128
16687.56 102
16688.78 108
16690.00 112
16691.22 97
16692.44 93
16693.66 105
16694.88 101
16696.10 107
16697.32 113
16698.55 100
16699.77 99
16700.99 110
16702.21 131
16703.43 101
16704.65 120
16705.87 119
16707.10 109
16708.32 107
16709.54 111
16710.76 99
16711.98 105
16713.20 103
16714.43 95
16715.65 115
16716.87 113
16718.09 94
16719.31 117
16720.54 119
16721.76 87
16722.98 105
16724.20 133
16725.42 132
16726.65 104
16727.87 99
16729.09 104
16730.31 95
16731.54 115
16732.76 108
16733.98 103
16735.20 95
16736.43 124
16737.65 111
16738.87 118
16740.09 104
16741.32 101
16742.54 121
16743.76 132
16744.99 120
16746.21 136
16747.43 97
16748.65 97
16749.88 122
16751.10 102
16752.32 127
16753.55 101
16754.77 113
16755.99 109
16757.22 126
16758.44 109
16759.66 119
16760.89 109
16762.11 127
16763.33 132
16764.56 99
16765.78 89
16767.01 97
16768.23 82
16769.45 118
16770.68 113
16771.90 99
16773.12 114
16774.35 135
16775.57 133
16776.80 99
16778.02 99
16779.25 117
16780.47 131
16781.69 141
16782.92 118
16784.14 124
16785.37 121
16786.59 108
16787.82 126
16789.04 125
16790.27 101
16791.49 136
16792.71 98
16793.94 112
16795.16 117
16796.39 105
16797.61 131
16798.84 125
16800.06 111
16801.29 128
16802.51 118
16803.74 115
16804.96 108
16806.19 98
16807.41 113
16808.64 106
16809.86 112
16811.09 106
16812.32 88
16813.54 119
16814.77 106
16815.99 97
16817.22 115
16818.44 106
16819.67 100
16820.89 142
16822.12 117
16823.35 101
16824.57 112
16825.80 113
16827.02 99
16828.25 87
16829.48 110
16830.70 123
16831.93 109
16833.15 129
16834.38 113
16835.61 111
16836.83 114
16838.06 127
16839.29 109
16840.51 106
16841.74 107
16842.96 112
16844.19 104
16845.42 116
16846.64 114
16847.87 113
16849.10 136
16850.32 138
16851.55 134
16852.78 120
16854.01 119
16855.23 111
16856.46 94
16857.69 118
16858.91 120
16860.14 125
16861.37 127
16862.59 120
16863.82 130
16865.05 144
16866.28 125
16867.50 147
16868.73 118
16869.96 125
16871.19 126
16872.41 122
16873.64 129
16874.87 114
16876.10 129
16877.33 149
16878.55 164
16879.78 144
16881.01 142
16882.24 136
16883.46 133
16884.69 146
16885.92 149
16887.15 136
16888.38 149
16889.61 136
16890.83 133
16892.06 153
16893.29 138
16894.52 141
16895.75 156
16896.98 134
16898.20 123
16899.43 138
16900.66 147
16901.89 137
16903.12 143
16904.35 140
16905.58 116
16906.80 127
16908.03 134
16909.26 115
16910.49 101
16911.72 134
16912.95 115
16914.18 129
16915.41 128
16916.64 149
16917.87 133
16919.10 129
16920.33 113
16921.55 112
16922.78 127
16924.01 115
16925.24 109
16926.47 142
16927.70 132
16928.93 125
16930.16 115
16931.39 115
16932.62 123
16933.85 123
16935.08 117
16936.31 123
16937.54 106
16938.77 93
16940.00 105
16941.23 132
16942.46 110
16943.69 105
16944.92 118
16946.15 114
16947.38 128
16948.61 117
16949.84 106
16951.07 122
16952.30 117
16953.53 99
16954.76 115
16956.00 130
16957.23 116
16958.46 118
16959.69 97
16960.92 120
16962.15 105
16963.38 105
16964.61 129
16965.84 127
16967.07 108
16968.30 125
16969.54 110
16970.77 115
16972.00 113
16973.23 98
16974.46 113
16975.69 108
16976.92 124
16978.15 118
16979.39 117
16980.62 118
16981.85 113
16983.08 111
16984.31 113
16985.54 126
16986.78 112
16988.01 141
16989.24 129
16990.47 125
16991.70 121
16992.94 97
16994.17 115
16995.40 108
16996.63 112
16997.86 110
16999.10 117
17000.33 111
17001.56 113
17002.79 129
17004.03 130
17005.26 96
17006.49 98
17007.72 117
17008.96 112
17010.19 110
17011.42 97
17012.65 118
17013.89 108
17015.12 123
17016.35 125
17017.58 121
17018.82 107
17020.05 88
17021.28 110
17022.52 105
17023.75 104
17024.98 108
17026.22 127
17027.45 127
17028.68 105
17029.92 106
17031.15 109
17032.38 129
17033.62 109
17034.85 118
17036.08 94
17037.32 113
17038.55 104
17039.78 109
17041.02 117
17042.25 123
17043.49 98
17044.72 113
17045.95 112
17047.19 117
17048.42 109
17049.66 104
17050.89 118
17052.12 121
17053.36 105
17054.59 105
17055.83 123
17057.06 93
17058.29 102
17059.53 93
17060.76 102
17062.00 102
17063.23 116
17064.47 133
17065.70 109
17066.94 117
17068.17 109
17069.41 97
17070.64 104
17071.88 99
17073.11 105
17074.35 127
17075.58 99
17076.82 111
17078.05 102
17079.29 114
17080.52 104
17081.76 103
17082.99 92
17084.23 95
17085.46 124
17086.70 107
17087.93 97
17089.17 120
17090.40 98
17091.64 97
17092.87 106
17094.11 102
17095.35 109
17096.58 117
17097.82 101
17099.05 96
17100.29 91
17101.53 91
17102.76 83
17104.00 134
17105.23 128
17106.47 110
17107.71 87
17108.94 94
17110.18 104
17111.41 106
17112.65 111
17113.89 118
17115.12 106
17116.36 93
17117.60 110
17118.83 129
17120.07 95
17121.31 100
17122.54 112
17123.78 113
17125.02 104
17126.25 107
17127.49 100
17128.73 95
17129.96 108
17131.20 93
17132.44 110
17133.68 120
17134.91 103
17136.15 98
17137.39 104
17138.62 100
17139.86 112
17141.10 122
17142.34 124
17143.57 94
17144.81 108
17146.05 109
17147.29 120
17148.52 119
17149.76 99
17151.00 104
17152.24 122
17153.48 127
17154.71 96
17155.95 113
17157.19 101
17158.43 118
17159.66 93
17160.90 96
17162.14 108
17163.38 98
17164.62 134
17165.86 105
17167.09 96
17168.33 89
17169.57 109
17170.81 105
17172.05 113
17173.29 103
17174.52 106
17175.76 111
17177.00 125
17178.24 99
17179.48 114
17180.72 105
17181.96 105
17183.20 115
17184.43 100
17185.67 101
17186.91 104
17188.15 125
17189.39 112
17190.63 98
17191.87 105
17193.11 104
17194.35 109
17195.59 114
17196.83 89
17198.07 91
17199.31 87
17200.55 102
17201.78 74
17203.02 96
17204.26 102
17205.50 91
17206.74 104
17207.98 87
17209.22 96
17210.46 125
17211.70 109
17212.94 85
17214.18 91
17215.42 112
17216.66 116
17217.90 113
17219.14 115
17220.38 84
17221.62 108
17222.86 100
17224.10 77
17225.34 109
17226.59 93
17227.83 102
17229.07 81
17230.31 107
17231.55 95
17232.79 83
17234.03 105
17235.27 104
17236.51 84
17237.75 103
17238.99 97
17240.23 107
17241.47 109
17242.72 98
17243.96 98
17245.20 121
17246.44 111
17247.68 96
17248.92 109
17250.16 102
17251.40 85
17252.65 94
17253.89 101
17255.13 96
17256.37 102
17257.61 86
17258.85 92
17260.09 88
17261.34 91
17262.58 108
17263.82 105
17265.06 105
17266.30 102
17267.55 99
17268.79 103
17270.03 103
17271.27 104
17272.51 107
17273.76 90
17275.00 104
17276.24 90
17277.48 103
17278.72 90
17279.97 72
17281.21 90
17282.45 101
17283.69 88
17284.94 100
17286.18 100
17287.42 77
17288.67 90
17289.91 106
17291.15 98
17292.39 107
17293.64 90
17294.88 92
17296.12 100
17297.37 93
17298.61 93
17299.85 89
17301.09 89
17302.34 97
17303.58 88
17304.82 98
17306.07 77
17307.31 90
17308.55 98
17309.80 108
17311.04 102
17312.29 81
17313.53 76
17314.77 110
17316.02 111
17317.26 106
17318.50 92
17319.75 107
17320.99 95
17322.24 90
17323.48 99
17324.72 103
17325.97 97
17327.21 107
17328.46 90
17329.70 96
17330.94 94
17332.19 79
17333.43 99
17334.68 96
17335.92 69
17337.17 90
17338.41 106
17339.65 98
17340.90 109
17342.14 94
17343.39 85
17344.63 90
17345.88 98
17347.12 93
17348.37 98
17349.61 104
17350.86 94
17352.10 109
17353.35 116
17354.59 88
17355.84 94
17357.08 106
17358.33 116
17359.57 115
17360.82 108
17362.06 107
17363.31 99
17364.55 87
17365.80 97
17367.05 95
17368.29 103
17369.54 102
17370.78 110
17372.03 103
17373.27 74
17374.52 91
17375.77 104
17377.01 91
17378.26 93
17379.50 94
17380.75 94
17382.00 87
17383.24 86
17384.49 101
17385.73 89
17386.98 108
17388.23 98
17389.47 93
17390.72 86
17391.97 82
17393.21 87
17394.46 114
17395.71 86
17396.95 106
17398.20 113
17399.45 105
17400.69 88
17401.94 88
17403.19 104
17404.43 120
17405.68 94
17406.93 92
17408.17 89
17409.42 77
17410.67 86
17411.91 110
17413.16 106
17414.41 95
17415.66 106
17416.90 111
17418.15 92
17419.40 84
17420.65 89
17421.89 115
17423.14 104
17424.39 86
17425.64 117
17426.88 93
17428.13 105
17429.38 83
17430.63 86
17431.87 91
17433.12 69
17434.37 89
17435.62 119
17436.87 89
17438.11 84
17439.36 101
17440.61 104
17441.86 79
17443.11 98
17444.36 92
17445.60 112
17446.85 98
17448.10 100
17449.35 94
17450.60 104
17451.85 123
17453.10 94
17454.34 98
17455.59 90
17456.84 99
17458.09 100
17459.34 103
17460.59 98
17461.84 88
17463.09 85
17464.33 100
17465.58 88
17466.83 94
17468.08 87
17469.33 98
17470.58 104
17471.83 97
17473.08 108
17474.33 102
17475.58 95
17476.83 84
17478.08 95
17479.33 110
17480.58 75
17481.83 108
17483.08 97
17484.33 75
17485.58 94
17486.83 99
17488.07 114
17489.32 92
17490.57 96
17491.82 93
17493.07 105
17494.32 112
17495.58 95
17496.83 107
17498.08 106
17499.33 93
17500.58 106
17501.83 93
17503.08 89
17504.33 97
17505.58 130
17506.83 97
17508.08 98
17509.33 124
17510.58 126
17511.83 113
17513.08 77
17514.33 93
17515.58 97
17516.83 114
17518.09 116
17519.34 93
17520.59 85
17521.84 77
17523.09 106
17524.34 103
17525.59 94
17526.84 82
17528.09 124
17529.35 124
17530.60 93
17531.85 95
17533.10 103
17534.35 123
17535.60 114
17536.86 130
17538.11 115
17539.36 106
17540.61 95
17541.86 114
17543.11 123
17544.37 97
17545.62 90
17546.87 121
17548.12 113
17549.37 98
17550.63 90
17551.88 87
17553.13 110
17554.38 106
17555.63 108
17556.89 117
17558.14 102
17559.39 95
17560.64 98
17561.90 96
17563.15 101
17564.40 112
17565.65 127
17566.91 121
17568.16 106
17569.41 108
17570.67 100
17571.92 116
17573.17 109
17574.42 107
17575.68 116
17576.93 100
17578.18 85
17579.44 81
17580.69 97
17581.94 88
17583.20 96
17584.45 110
17585.70 109
17586.96 104
17588.21 97
17589.46 114
17590.72 104
17591.97 96
17593.22 119
17594.48 103
17595.73 107
17596.99 128
17598.24 113
17599.49 93
17600.75 109
17602.00 99
17603.26 93
17604.51 112
17605.76 95
17607.02 106
17608.27 101
17609.53 96
17610.78 114
17612.03 88
17613.29 97
17614.54 115
17615.80 92
17617.05 109
17618.31 109
17619.56 100
17620.82 109
17622.07 129
17623.33 90
17624.58 92
17625.83 99
17627.09 106
17628.34 79
17629.60 119
17630.85 105
17632.11 117
17633.36 97
17634.62 110
17635.88 119
17637.13 99
17638.39 72
17639.64 109
17640.90 94
17642.15 95
17643.41 92
17644.66 104
17645.92 98
17647.17 89
17648.43 116
17649.68 97
17650.94 105
17652.20 90
17653.45 94
17654.71 106
17655.96 100
17657.22 94
17658.48 102
17659.73 105
17660.99 113
17662.24 101
17663.50 100
17664.76 105
17666.01 102
17667.27 93
17668.53 97
17669.78 113
17671.04 96
17672.29 98
17673.55 84
17674.81 110
17676.06 91
17677.32 108
17678.58 109
17679.83 100
17681.09 105
17682.35 90
17683.60 92
17684.86 94
17686.12 99
17687.38 92
17688.63 97
17689.89 82
17691.15 94
17692.40 80
17693.66 86
17694.92 98
17696.18 94
17697.43 99
17698.69 106
17699.95 105
17701.21 87
17702.46 94
17703.72 84
17704.98 105
17706.24 100
17707.49 100
17708.75 85
17710.01 96
17711.27 84
17712.53 103
17713.78 103
17715.04 93
17716.30 104
17717.56 109
17718.82 86
17720.07 92
17721.33 86
17722.59 94
17723.85 101
17725.11 87
17726.36 89
17727.62 81
17728.88 111
17730.14 93
17731.40 103
17732.66 85
17733.92 105
17735.17 76
17736.43 92
17737.69 112
17738.95 84
17740.21 92
17741.47 83
17742.73 110
17743.99 97
17745.25 82
17746.51 95
17747.76 111
17749.02 102
17750.28 92
17751.54 108
17752.80 119
17754.06 87
17755.32 98
17756.58 98
17757.84 113
17759.10 116
17760.36 88
17761.62 83
17762.88 89
17764.14 94
17765.40 80
17766.66 86
17767.92 71
17769.18 98
17770.44 115
17771.70 111
17772.96 90
17774.22 103
17775.48 109
17776.74 106
17778.00 95
17779.26 88
17780.52 110
17781.78 96
17783.04 93
17784.30 93
17785.56 90
17786.82 86
17788.08 114
17789.34 107
17790.60 78
17791.86 100
17793.12 99
17794.38 101
17795.65 101
17796.91 75
17798.17 80
17799.43 103
17800.69 100
17801.95 101
17803.21 74
17804.47 94
17805.73 102
17807.00 122
17808.26 100
17809.52 105
17810.78 100
17812.04 98
17813.30 80
17814.56 86
17815.83 80
17817.09 102
17818.35 127
17819.61 105
17820.87 90
17822.13 77
17823.40 96
17824.66 81
17825.92 88
17827.18 82
17828.44 95
17829.71 120
17830.97 106
17832.23 84
17833.49 92
17834.75 88
17836.02 108
17837.28 96
17838.54 88
17839.80 70
17841.07 89
17842.33 84
17843.59 71
17844.85 90
17846.12 92
17847.38 113
17848.64 112
17849.91 104
17851.17 88
17852.43 114
17853.69 99
17854.96 103
17856.22 100
17857.48 80
17858.75 118
17860.01 101
17861.27 98
17862.54 80
17863.80 95
17865.06 109
17866.33 125
17867.59 101
17868.85 109
17870.12 85
17871.38 86
17872.64 74
17873.91 94
17875.17 86
17876.43 91
17877.70 91
17878.96 88
17880.23 88
17881.49 97
17882.75 101
17884.02 103
17885.28 92
17886.55 84
17887.81 96
17889.07 77
17890.34 109
17891.60 78
17892.87 84
17894.13 98
17895.40 106
17896.66 76
17897.92 74
17899.19 77
17900.45 100
17901.72 90
17902.98 69
17904.25 83
17905.51 107
17906.78 105
17908.04 79
17909.31 93
17910.57 84
17911.84 105
17913.10 80
17914.37 82
17915.63 87
17916.90 101
17918.16 101
17919.43 75
17920.69 90
17921.96 91
17923.22 104
17924.49 88
17925.75 93
17927.02 81
17928.29 91
17929.55 88
17930.82 97
17932.08 102
17933.35 92
17934.61 91
17935.88 82
17937.15 85
17938.41 80
17939.68 84
17940.94 95
17942.21 83
17943.48 71
17944.74 93
17946.01 92
17947.28 101
17948.54 86
17949.81 87
17951.07 89
17952.34 108
17953.61 107
17954.87 92
17956.14 90
17957.41 101
17958.67 104
17959.94 79
17961.21 93
17962.47 74
17963.74 87
17965.01 89
17966.27 117
17967.54 93
17968.81 85
17970.08 78
17971.34 96
17972.61 94
17973.88 103
17975.14 87
17976.41 84
17977.68 97
17978.95 96
17980.21 95
17981.48 85
17982.75 94
17984.02 103
17985.28 98
17986.55 78
17987.82 92
17989.09 100
17990.35 104
17991.62 109
17992.89 96
17994.16 100
17995.43 90
17996.69 92
17997.96 103
17999.23 93
18000.50 92
18001.77 93
18003.03 92
18004.30 91
18005.57 88
18006.84 98
18008.11 78
18009.38 115
18010.64 98
18011.91 88
18013.18 97
18014.45 103
18015.72 118
18016.99 83
18018.26 77
18019.53 90
18020.79 122
18022.06 120
18023.33 113
18024.60 76
18025.87 93
18027.14 94
18028.41 122
18029.68 95
18030.95 95
18032.22 106
18033.48 111
18034.75 96
18036.02 86
18037.29 75
18038.56 107
18039.83 104
18041.10 96
18042.37 95
18043.64 77
18044.91 96
18046.18 105
18047.45 101
18048.72 78
18049.99 78
18051.26 91
18052.53 104
18053.80 86
18055.07 86
18056.34 104
18057.61 84
18058.88 101
18060.15 74
18061.42 80
18062.69 78
18063.96 92
18065.23 97
18066.50 90
18067.77 80
18069.04 103
18070.31 103
18071.58 84
18072.86 65
18074.13 84
18075.40 91
18076.67 90
18077.94 89
18079.21 101
18080.48 88
18081.75 101
18083.02 91
18084.29 57
18085.56 59
18086.84 88
18088.11 86
18089.38 73
18090.65 91
18091.92 91
18093.19 112
18094.46 89
18095.74 80
18097.01 63
18098.28 86
18099.55 87
18100.82 99
18102.09 118
18103.37 88
18104.64 102
18105.91 81
18107.18 85
18108.45 71
18109.72 94
18111.00 97
18112.27 90
18113.54 92
18114.81 94
18116.09 95
18117.36 98
18118.63 86
18119.90 94
18121.17 94
18122.45 87
18123.72 92
18124.99 78
18126.26 82
18127.54 93
18128.81 87
18130.08 99
18131.36 83
18132.63 96
18133.90 101
18135.17 110
18136.45 87
18137.72 100
18138.99 85
18140.27 86
18141.54 77
18142.81 89
18144.09 85
18145.36 109
18146.63 84
18147.91 92
18149.18 79
18150.45 99
18151.73 88
18153.00 90
18154.27 97
18155.55 100
18156.82 99
18158.09 94
18159.37 96
18160.64 78
18161.91 100
18163.19 81
18164.46 84
18165.74 75
18167.01 62
18168.28 90
18169.56 94
18170.83 92
18172.11 90
18173.38 83
18174.66 81
18175.93 85
18177.20 87
18178.48 75
18179.75 76
18181.03 96
18182.30 84
18183.58 95
18184.85 89
18186.13 100
18187.40 89
18188.68 110
18189.95 84
18191.23 75
18192.50 76
18193.78 80
18195.05 96
18196.33 93
18197.60 84
18198.88 100
18200.15 92
18201.43 94
18202.70 96
18203.98 90
18205.25 91
18206.53 86
18207.80 69
18209.08 104
18210.35 99
18211.63 92
18212.90 80
18214.18 86
18215.46 81
18216.73 76
18218.01 84
18219.28 100
18220.56 107
18221.84 94
18223.11 75
18224.39 73
18225.66 86
18226.94 83
18228.22 89
18229.49 91
18230.77 87
18232.04 116
18233.32 92
18234.60 102
18235.87 86
18237.15 107
18238.43 94
18239.70 86
18240.98 67
18242.26 83
18243.53 80
18244.81 81
18246.09 76
18247.36 79
18248.64 88
18249.92 127
18251.19 103
18252.47 80
18253.75 87
18255.03 69
18256.30 103
18257.58 109
18258.86 93
18260.13 92
18261.41 85
18262.69 85
18263.97 86
18265.24 87
18266.52 97
18267.80 101
18269.08 88
18270.35 80
18271.63 105
18272.91 80
18274.19 97
18275.47 108
18276.74 82
18278.02 75
18279.30 90
18280.58 104
18281.85 84
18283.13 70
18284.41 105
18285.69 87
18286.97 98
18288.25 107
18289.52 94
18290.80 104
18292.08 123
18293.36 97
18294.64 83
18295.92 90
18297.19 82
18298.47 92
18299.75 90
18301.03 91
18302.31 72
18303.59 87
18304.87 84
18306.15 83
18307.43 87
18308.70 104
18309.98 94
18311.26 90
18312.54 93
18313.82 89
18315.10 75
18316.38 91
18317.66 113
18318.94 94
18320.22 93
18321.50 82
18322.78 80
18324.06 112
18325.34 90
18326.61 93
18327.89 101
18329.17 97
18330.45 86
18331.73 90
18333.01 89
18334.29 88
18335.57 74
18336.85 95
18338.13 115
18339.41 90
18340.69 85
18341.97 105
18343.25 95
18344.53 80
18345.81 82
18347.09 93
18348.37 83
18349.66 79
18350.94 102
18352.22 88
18353.50 84
18354.78 76
18356.06 99
18357.34 95
18358.62 87
18359.90 72
18361.18 99
18362.46 95
18363.74 87
18365.02 74
18366.30 97
18367.59 86
18368.87 96
18370.15 101
18371.43 81
18372.71 88
18373.99 79
18375.27 86
18376.55 83
18377.84 94
18379.12 88
18380.40 95
18381.68 122
18382.96 109
18384.24 102
18385.53 101
18386.81 102
18388.09 86
18389.37 85
18390.65 75
18391.93 83
18393.22 99
18394.50 97
18395.78 101
18397.06 70
18398.34 89
18399.63 96
18400.91 90
18402.19 91
18403.47 87
18404.76 80
18406.04 89
18407.32 93
18408.60 90
18409.89 83
18411.17 92
18412.45 84
18413.73 102
18415.02 110
18416.30 78
18417.58 81
18418.86 95
18420.15 80
18421.43 78
18422.71 92
18424.00 94
18425.28 100
18426.56 82
18427.85 84
18429.13 68
18430.41 101
18431.70 86
18432.98 86
18434.26 77
18435.55 73
18436.83 82
18438.11 78
18439.40 82
18440.68 68
18441.96 76
18443.25 91
18444.53 79
18445.81 61
18447.10 96
18448.38 115
18449.67 85
18450.95 75
18452.23 91
18453.52 126
18454.80 104
18456.09 75
18457.37 100
18458.66 87
18459.94 74
18461.22 65
18462.51 93
18463.79 88
18465.08 107
18466.36 85
18467.65 79
18468.93 91
18470.22 81
18471.50 93
18472.78 97
18474.07 81
18475.35 83
18476.64 59
18477.92 96
18479.21 99
18480.49 84
18481.78 95
18483.06 118
18484.35 93
18485.63 82
18486.92 90
18488.20 101
18489.49 87
18490.78 108
18492.06 79
18493.35 63
18494.63 90
18495.92 102
18497.20 108
18498.49 91
18499.77 81
18501.06 104
18502.35 86
18503.63 75
18504.92 85
18506.20 107
18507.49 84
18508.78 89
18510.06 85
18511.35 106
18512.63 82
18513.92 95
18515.21 79
18516.49 107
18517.78 90
18519.06 100
18520.35 98
18521.64 118
18522.92 68
18524.21 80
18525.50 92
18526.78 101
18528.07 91
18529.36 88
18530.64 96
18531.93 97
18533.22 70
18534.50 100
18535.79 79
18537.08 78
18538.37 105
18539.65 87
18540.94 106
18542.23 80
18543.51 93
18544.80 95
18546.09 80
18547.38 85
18548.66 77
18549.95 95
18551.24 77
18552.53 95
18553.81 77
18555.10 99
18556.39 93
18557.68 88
18558.96 93
18560.25 108
18561.54 101
18562.83 98
18564.11 90
18565.40 85
18566.69 92
18567.98 106
18569.27 102
18570.56 90
18571.84 80
18573.13 88
18574.42 86
18575.71 111
18577.00 97
18578.28 103
18579.57 94
18580.86 85
18582.15 94
18583.44 92
18584.73 96
18586.02 89
18587.31 91
18588.59 79
18589.88 71
18591.17 95
18592.46 105
18593.75 98
18595.04 99
18596.33 96
18597.62 114
18598.91 99
18600.19 87
18601.48 108
18602.77 83
18604.06 108
18605.35 82
18606.64 105
18607.93 98
18609.22 85
18610.51 80
18611.80 95
18613.09 117
18614.38 90
18615.67 86
18616.96 89
18618.25 121
18619.54 103
18620.83 108
18622.12 111
18623.41 97
18624.70 88
18625.99 109
18627.28 99
18628.57 75
18629.86 63
18631.15 86
18632.44 85
18633.73 82
18635.02 89
18636.31 96
18637.60 96
18638.89 84
18640.18 89
18641.47 99
18642.76 106
18644.05 100
18645.34 106
18646.63 87
18647.93 88
18649.22 90
18650.51 99
18651.80 104
18653.09 85
18654.38 79
18655.67 90
18656.96 100
18658.25 75
18659.55 102
18660.84 84
18662.13 107
18663.42 75
18664.71 89
18666.00 103
18667.29 102
18668.58 86
18669.88 98
18671.17 87
18672.46 72
18673.75 102
18675.04 103
18676.34 81
18677.63 70
18678.92 94
18680.21 91
18681.50 117
18682.79 95
18684.09 86
18685.38 101
18686.67 78
18687.96 85
18689.26 109
18690.55 86
18691.84 82
18693.13 105
18694.43 78
18695.72 75
18697.01 93
18698.30 85
18699.60 85
18700.89 97
18702.18 68
18703.47 87
18704.77 74
18706.06 76
18707.35 69
18708.65 80
18709.94 88
18711.23 81
18712.52 101
18713.82 95
18715.11 89
18716.40 62
18717.70 76
18718.99 104
18720.28 106
18721.58 77
18722.87 87
18724.16 92
18725.46 81
18726.75 98
18728.04 90
18729.34 81
18730.63 81
18731.93 106
18733.22 89
18734.51 94
18735.81 67
18737.10 83
18738.40 75
18739.69 87
18740.98 68
18742.28 81
18743.57 81
18744.87 91
18746.16 111
18747.45 98
18748.75 68
18750.04 86
18751.34 103
18752.63 82
18753.93 84
18755.22 79
18756.52 89
18757.81 76
18759.10 84
18760.40 89
18761.69 91
18762.99 92
18764.28 101
18765.58 84
18766.87 107
18768.17 72
18769.46 72
18770.76 94
18772.05 79
18773.35 85
18774.64 86
18775.94 109
18777.23 84
18778.53 96
18779.83 74
18781.12 80
18782.42 111
18783.71 94
18785.01 76
18786.30 92
18787.60 71
18788.89 89
18790.19 94
18791.49 87
18792.78 98
18794.08 76
18795.37 78
18796.67 68
18797.97 83
18799.26 56
18800.56 65
18801.85 70
18803.15 97
18804.45 90
18805.74 85
18807.04 87
18808.34 85
18809.63 104
18810.93 95
18812.23 76
18813.52 88
18814.82 103
18816.12 87
18817.41 88
18818.71 70
18820.01 80
18821.30 86
18822.60 73
18823.90 83
18825.19 96
18826.49 71
18827.79 77
18829.08 90
18830.38 84
18831.68 86
18832.98 89
18834.27 89
18835.57 76
18836.87 92
18838.17 72
18839.46 100
18840.76 85
18842.06 102
18843.36 83
18844.65 86
18845.95 62
18847.25 92
18848.55 94
18849.84 88
18851.14 93
18852.44 101
18853.74 111
18855.04 90
18856.33 96
18857.63 95
18858.93 92
18860.23 64
18861.53 88
18862.83 92
18864.12 106
18865.42 77
18866.72 62
18868.02 78
18869.32 79
18870.62 82
18871.91 84
18873.21 98
18874.51 88
18875.81 95
18877.11 85
18878.41 75
18879.71 99
18881.01 95
18882.30 93
18883.60 86
18884.90 68
18886.20 75
18887.50 106
18888.80 87
18890.10 86
18891.40 79
18892.70 90
18894.00 90
18895.30 93
18896.60 77
18897.90 72
18899.19 74
18900.49 100
18901.79 83
18903.09 96
18904.39 96
18905.69 95
18906.99 99
18908.29 81
18909.59 78
18910.89 95
18912.19 108
18913.49 100
18914.79 71
18916.09 84
18917.39 93
18918.69 78
18919.99 87
18921.29 75
18922.59 93
18923.89 76
18925.20 95
18926.50 84
18927.80 76
18929.10 89
18930.40 87
18931.70 87
18933.00 90
18934.30 82
18935.60 68
18936.90 84
18938.20 69
18939.50 80
18940.80 84
18942.10 86
18943.41 98
18944.71 84
18946.01 65
18947.31 79
18948.61 90
18949.91 104
18951.21 91
18952.51 70
18953.82 82
18955.12 74
18956.42 82
18957.72 70
18959.02 103
18960.32 93
18961.63 77
18962.93 73
18964.23 84
18965.53 66
18966.83 70
18968.13 78
18969.44 89
18970.74 81
18972.04 62
18973.34 82
18974.64 87
18975.95 89
18977.25 80
18978.55 75
18979.85 97
18981.16 97
18982.46 82
18983.76 60
18985.06 49
18986.37 82
18987.67 77
18988.97 89
18990.27 75
18991.58 76
18992.88 89
18994.18 69
18995.48 77
18996.79 75
18998.09 85
18999.39 100
19000.70 91
19002.00 69
19003.30 76
19004.61 71
19005.91 83
19007.21 85
19008.52 82
19009.82 81
19011.12 85
19012.43 96
19013.73 66
19015.03 63
19016.34 79
19017.64 89
19018.94 85
19020.25 88
19021.55 85
19022.86 96
19024.16 96
19025.46 83
19026.77 73
19028.07 71
19029.37 81
19030.68 82
19031.98 77
19033.29 85
19034.59 75
19035.90 81
19037.20 99
19038.50 70
19039.81 64
19041.11 72
19042.42 92
19043.72 80
19045.03 85
19046.33 66
19047.64 78
19048.94 85
19050.25 79
19051.55 73
19052.85 79
19054.16 84
19055.46 76
19056.77 92
19058.07 68
19059.38 93
19060.68 90
19061.99 82
19063.30 66
19064.60 86
19065.91 75
19067.21 86
19068.52 80
19069.82 92
19071.13 72
19072.43 78
19073.74 106
19075.04 82
19076.35 81
19077.66 76
19078.96 88
19080.27 96
19081.57 81
19082.88 76
19084.18 69
19085.49 82
19086.80 83
19088.10 100
19089.41 73
19090.71 75
19092.02 71
19093.33 73
19094.63 67
19095.94 58
19097.25 88
19098.55 88
19099.86 61
19101.17 90
19102.47 73
19103.78 99
19105.08 97
19106.39 84
19107.70 86
19109.01 82
19110.31 83
19111.62 84
19112.93 78
19114.23 77
19115.54 73
19116.85 76
19118.15 76
19119.46 92
19120.77 86
19122.08 73
19123.38 79
19124.69 79
19126.00 89
19127.30 101
19128.61 98
19129.92 72
19131.23 82
19132.53 72
19133.84 70
19135.15 74
19136.46 63
19137.77 86
19139.07 75
19140.38 63
19141.69 68
19143.00 84
19144.30 73
19145.61 91
19146.92 89
19148.23 98
19149.54 69
19150.84 88
19152.15 79
19153.46 84
19154.77 73
19156.08 97
19157.39 83
19158.70 67
19160.00 66
19161.31 76
19162.62 99
19163.93 73
19165.24 77
19166.55 74
19167.86 101
19169.16 86
19170.47 73
19171.78 70
19173.09 67
19174.40 92
19175.71 71
19177.02 70
19178.33 71
19179.64 72
19180.95 79
19182.26 79
19183.56 98
19184.87 92
19186.18 82
19187.49 100
19188.80 76
19190.11 108
19191.42 110
19192.73 98
19194.04 100
19195.35 82
19196.66 79
19197.97 70
19199.28 88
19200.59 100
19201.90 95
19203.21 82
19204.52 82
19205.83 80
19207.14 83
19208.45 86
19209.76 79
19211.07 85
19212.38 79
19213.69 71
19215.00 73
19216.31 79
19217.62 90
19218.93 75
19220.24 76
19221.55 69
19222.86 89
19224.18 84
19225.49 85
19226.80 91
19228.11 67
19229.42 71
19230.73 81
19232.04 82
19233.35 87
19234.66 69
19235.97 76
19237.28 81
19238.60 91
19239.91 76
19241.22 72
19242.53 68
19243.84 83
19245.15 74
19246.46 69
19247.78 76
19249.09 70
19250.40 78
19251.71 60
19253.02 93
19254.33 75
19255.65 76
19256.96 83
19258.27 72
19259.58 89
19260.89 96
19262.21 93
19263.52 74
19264.83 83
19266.14 79
19267.45 79
19268.77 97
19270.08 95
19271.39 76
19272.70 64
19274.02 75
19275.33 81
19276.64 72
19277.95 74
19279.27 73
19280.58 64
19281.89 84
19283.20 78
19284.52 69
19285.83 75
19287.14 79
19288.45 88
19289.77 70
19291.08 87
19292.39 79
19293.71 93
19295.02 84
19296.33 93
19297.65 88
19298.96 91
19300.27 89
19301.59 81
19302.90 67
19304.21 68
19305.53 67
19306.84 105
19308.15 83
19309.47 78
19310.78 78
19312.09 81
19313.41 87
19314.72 90
19316.04 96
19317.35 79
19318.66 71
19319.98 73
19321.29 75
19322.61 94
19323.92 112
19325.23 83
19326.55 74
19327.86 84
19329.18 92
19330.49 77
19331.81 72
19333.12 74
19334.43 78
19335.75 80
19337.06 69
19338.38 62
19339.69 68
19341.01 75
19342.32 77
19343.64 73
19344.95 66
19346.27 88
19347.58 87
19348.90 80
19350.21 64
19351.53 64
19352.84 71
19354.16 87
19355.47 105
19356.79 86
19358.10 93
19359.42 81
19360.73 66
19362.05 71
19363.36 72
19364.68 71
19366.00 90
19367.31 72
19368.63 80
19369.94 83
19371.26 77
19372.57 92
19373.89 79
19375.21 67
19376.52 76
19377.84 81
19379.15 86
19380.47 89
19381.79 86
19383.10 84
19384.42 83
19385.73 98
19387.05 77
19388.37 82
19389.68 59
19391.00 86
19392.32 92
19393.63 88
19394.95 88
19396.27 64
19397.58 84
19398.90 88
19400.22 70
19401.53 78
19402.85 84
19404.17 87
19405.48 89
19406.80 87
19408.12 93
19409.43 70
19410.75 82
19412.07 93
19413.39 70
19414.70 53
19416.02 72
19417.34 86
19418.65 93
19419.97 80
19421.29 70
19422.61 94
19423.92 90
19425.24 98
19426.56 79
19427.88 84
19429.20 75
19430.51 67
19431.83 86
19433.15 75
19434.47 95
19435.78 81
19437.10 74
19438.42 83
19439.74 78
19441.06 81
19442.37 79
19443.69 89
19445.01 79
19446.33 75
19447.65 88
19448.97 82
19450.28 65
19451.60 87
19452.92 70
19454.24 99
19455.56 86
19456.88 89
19458.20 70
19459.51 71
19460.83 90
19462.15 100
19463.47 69
19464.79 94
19466.11 91
19467.43 80
19468.75 69
19470.07 60
19471.39 73
19472.70 78
19474.02 64
19475.34 74
19476.66 95
19477.98 74
19479.30 71
19480.62 77
19481.94 99
19483.26 82
19484.58 88
19485.90 74
19487.22 82
19488.54 79
19489.86 84
19491.18 87
19492.50 78
19493.82 84
19495.14 72
19496.46 72
19497.78 68
19499.10 68
19500.42 74
19501.74 82
19503.06 70
19504.38 83
19505.70 82
19507.02 88
19508.34 79
19509.66 76
19510.98 87
19512.30 74
19513.62 86
19514.94 83
19516.26 89
19517.58 78
19518.90 86
19520.23 98
19521.55 78
19522.87 71
19524.19 75
19525.51 100
19526.83 91
19528.15 59
19529.47 72
19530.79 82
19532.11 84
19533.44 69
19534.76 67
19536.08 87
19537.40 92
19538.72 75
19540.04 78
19541.36 85
19542.69 70
19544.01 111
19545.33 89
19546.65 66
19547.97 69
19549.29 91
19550.62 90
19551.94 81
19553.26 70
19554.58 82
19555.90 90
19557.23 104
19558.55 86
19559.87 95
19561.19 92
19562.51 63
19563.84 83
19565.16 82
19566.48 71
19567.80 86
19569.13 93
19570.45 87
19571.77 80
19573.09 79
19574.42 77
19575.74 83
19577.06 74
19578.39 83
19579.71 77
19581.03 82
19582.35 84
19583.68 83
19585.00 82
19586.32 79
19587.65 94
19588.97 83
19590.29 81
19591.62 72
19592.94 79
19594.26 88
19595.59 87
19596.91 107
19598.23 95
19599.56 74
19600.88 82
19602.20 75
19603.53 94
19604.85 92
19606.17 94
19607.50 85
19608.82 112
19610.15 82
19611.47 76
19612.79 84
19614.12 80
19615.44 80
19616.77 76
19618.09 83
19619.41 87
19620.74 89
19622.06 79
19623.39 82
19624.71 100
19626.03 83
19627.36 75
19628.68 85
19630.01 78
19631.33 69
19632.66 68
19633.98 92
19635.31 74
19636.63 78
19637.96 83
19639.28 101
19640.61 94
19641.93 77
19643.26 83
19644.58 101
19645.91 84
19647.23 93
19648.56 86
19649.88 96
19651.21 85
19652.53 79
19653.86 92
19655.18 78
19656.51 94
19657.83 84
19659.16 93
19660.48 94
19661.81 61
19663.14 101
19664.46 90
19665.79 92
19667.11 82
19668.44 97
19669.77 106
19671.09 93
19672.42 84
19673.74 82
19675.07 86
19676.40 84
19677.72 89
19679.05 78
19680.37 86
19681.70 79
19683.03 81
19684.35 99
19685.68 71
19687.01 73
19688.33 91
19689.66 104
19690.99 75
19692.31 89
19693.64 77
19694.97 75
19696.29 74
19697.62 76
19698.95 91
19700.27 91
19701.60 78
19702.93 92
19704.25 106
19705.58 84
19706.91 66
19708.23 64
19709.56 87
19710.89 80
19712.22 91
19713.54 116
19714.87 91
19716.20 81
19717.53 83
19718.85 70
19720.18 71
19721.51 63
19722.84 85
19724.16 81
19725.49 80
19726.82 79
19728.15 106
19729.48 91
19730.80 76
19732.13 85
19733.46 96
19734.79 99
19736.12 81
19737.44 77
19738.77 100
19740.10 87
19741.43 93
19742.76 88
19744.09 76
19745.41 71
19746.74 91
19748.07 77
19749.40 91
19750.73 78
19752.06 92
19753.39 87
19754.71 78
19756.04 71
19757.37 61
19758.70 100
19760.03 89
19761.36 89
19762.69 82
19764.02 101
19765.35 86
19766.68 94
19768.00 78
19769.33 87
19770.66 78
19771.99 79
19773.32 78
19774.65 103
19775.98 90
19777.31 81
19778.64 86
19779.97 96
19781.30 71
19782.63 84
19783.96 87
19785.29 99
19786.62 94
19787.95 88
19789.28 95
19790.61 76
19791.94 81
19793.27 74
19794.60 99
19795.93 68
19797.26 83
19798.59 114
19799.92 97
19801.25 86
19802.58 82
19803.91 98
19805.24 87
19806.57 70
19807.90 80
19809.23 86
19810.56 76
19811.89 83
19813.22 81
19814.55 74
19815.89 85
19817.22 95
19818.55 84
19819.88 85
19821.21 87
19822.54 69
19823.87 105
19825.20 77
19826.53 80
19827.86 79
19829.20 93
19830.53 88
19831.86 82
19833.19 71
19834.52 67
19835.85 82
19837.18 86
19838.52 65
19839.85 94
19841.18 93
19842.51 68
19843.84 72
19845.17 80
19846.51 82
19847.84 72
19849.17 88
19850.50 77
19851.83 74
19853.17 70
19854.50 75
19855.83 87
19857.16 72
19858.50 69
19859.83 87
19861.16 71
19862.49 85
19863.82 99
19865.16 69
19866.49 79
19867.82 70
19869.15 99
19870.49 65
19871.82 90
19873.15 76
19874.49 73
19875.82 76
19877.15 81
19878.48 67
19879.82 91
19881.15 95
19882.48 59
19883.82 92
19885.15 83
19886.48 69
19887.82 80
19889.15 90
19890.48 77
19891.82 76
19893.15 84
19894.48 80
19895.82 71
19897.15 94
19898.48 77
19899.82 83
19901.15 64
19902.48 68
19903.82 72
19905.15 90
19906.49 99
19907.82 85
19909.15 89
19910.49 72
19911.82 84
19913.16 74
19914.49 100
19915.82 75
19917.16 72
19918.49 86
19919.83 62
19921.16 72
19922.50 84
19923.83 87
19925.16 72
19926.50 94
19927.83 79
19929.17 89
19930.50 78
19931.84 73
19933.17 67
19934.51 61
19935.84 64
19937.18 77
19938.51 70
19939.85 78
19941.18 76
19942.52 59
19943.85 72
19945.19 69
19946.52 70
19947.86 62
19949.19 83
19950.53 71
19951.86 88
19953.20 65
19954.53 73
19955.87 59
19957.21 84
19958.54 75
19959.88 64
19961.21 78
19962.55 87
19963.88 90
19965.22 64
19966.56 79
19967.89 74
19969.23 100
19970.56 68
19971.90 91
19973.24 79
19974.57 81
19975.91 71
19977.24 64
19978.58 78
19979.92 74
19981.25 80
19982.59 79
19983.93 89
19985.26 78
19986.60 88
19987.94 86
19989.27 82
19990.61 86
19991.95 80
19993.28 66
19994.62 81
19995.96 66
19997.29 74
19998.63 74
19999.97 72
20001.30 83
20002.64 88
20003.98 85
20005.32 65
20006.65 80
20007.99 70
20009.33 79
20010.67 66
20012.00 79
20013.34 73
20014.68 80
20016.02 58
20017.35 83
20018.69 77
20020.03 69
20021.37 76
20022.70 64
20024.04 80
20025.38 100
20026.72 87
20028.06 69
20029.39 78
20030.73 73
20032.07 99
20033.41 76
20034.75 91
20036.08 61
20037.42 94
20038.76 78
20040.10 86
20041.44 89
20042.78 83
20044.11 89
20045.45 78
20046.79 95
20048.13 95
20049.47 96
20050.81 76
20052.15 90
20053.48 88
20054.82 77
20056.16 66
20057.50 78
20058.84 78
20060.18 72
20061.52 76
20062.86 82
20064.20 91
20065.54 89
20066.88 78
20068.21 84
20069.55 74
20070.89 71
20072.23 94
20073.57 84
20074.91 71
20076.25 90
20077.59 89
20078.93 84
20080.27 93
20081.61 83
20082.95 81
20084.29 83
20085.63 82
20086.97 80
20088.31 78
20089.65 73
20090.99 73
20092.33 94
20093.67 83
20095.01 84
20096.35 86
20097.69 90
20099.03 75
20100.37 80
20101.71 80
20103.05 93
20104.39 104
20105.73 75
20107.07 72
20108.41 87
20109.76 93
20111.10 79
20112.44 85
20113.78 86
20115.12 89
20116.46 79
20117.80 103
20119.14 72
20120.48 105
20121.82 75
20123.16 84
20124.51 80
20125.85 82
20127.19 89
20128.53 62
20129.87 81
20131.21 91
20132.55 89
20133.90 77
20135.24 74
