# Supplementary material for: MALDI-TOF MS typing enables the classification of brewing yeasts of the genus Saccharomyces to major beer styles
Source: PLoS One. 2017 Aug 9;12(8):e0181694. doi: 10.1371/journal.pone.0181694 (PMC5549903; doi:10.1371/journal.pone.0181694)
Supplement: S15 File — The directory includes 90 raw files and was zipped to “.zip”; the folder has three strains with 30 spectra per strain; S1 Text explains the raw files with an example and Table 1 represents the yeast strains used within the experiment. (ZIP) [file pone.0181694.s018.zip › 43-45/30668-513-OG-Ale-Alt-YPG-18h-E-E_2015-11-18__0_G4_1.dat]

1999.18 1744
1999.60 1731
2000.02 1800
2000.44 1738
2000.87 1831
2001.29 1717
2001.71 1862
2002.13 1723
2002.55 1603
2002.97 1652
2003.40 1679
2003.82 1544
2004.24 1710
2004.66 1657
2005.08 1405
2005.51 1522
2005.93 1545
2006.35 1603
2006.77 1483
2007.20 1558
2007.62 1696
2008.04 1738
2008.46 1751
2008.88 1804
2009.31 1678
2009.73 1700
2010.15 1647
2010.57 1591
2011.00 1538
2011.42 1560
2011.84 1564
2012.27 1581
2012.69 1480
2013.11 1596
2013.53 1529
2013.96 1571
2014.38 1522
2014.80 1438
2015.23 1472
2015.65 1522
2016.07 1548
2016.50 1542
2016.92 1725
2017.34 1723
2017.77 1582
2018.19 1723
2018.61 1606
2019.04 1554
2019.46 1498
2019.88 1514
2020.31 1644
2020.73 1579
2021.15 1596
2021.58 1771
2022.00 1647
2022.43 1607
2022.85 1576
2023.27 1563
2023.70 1579
2024.12 1560
2024.55 1534
2024.97 1552
2025.39 1490
2025.82 1514
2026.24 1590
2026.67 1614
2027.09 1718
2027.52 1541
2027.94 1494
2028.36 1428
2028.79 1431
2029.21 1422
2029.64 1407
2030.06 1393
2030.49 1604
2030.91 1566
2031.34 1659
2031.76 1716
2032.19 1562
2032.61 1572
2033.04 1601
2033.46 1670
2033.89 1659
2034.31 1840
2034.74 1681
2035.16 1569
2035.59 1525
2036.01 1658
2036.44 1646
2036.86 1509
2037.29 1585
2037.71 1677
2038.14 1613
2038.56 1596
2038.99 1688
2039.42 1590
2039.84 1557
2040.27 1614
2040.69 1770
2041.12 1624
2041.54 1623
2041.97 1591
2042.40 1582
2042.82 1511
2043.25 1684
2043.67 1573
2044.10 1665
2044.53 1669
2044.95 1662
2045.38 1609
2045.81 1556
2046.23 1784
2046.66 1706
2047.08 1678
2047.51 1532
2047.94 1528
2048.36 1568
2048.79 1500
2049.22 1730
2049.64 1712
2050.07 1549
2050.50 1612
2050.92 1614
2051.35 1628
2051.78 1562
2052.21 1449
2052.63 1534
2053.06 1515
2053.49 1654
2053.91 1539
2054.34 1595
2054.77 1585
2055.20 1668
2055.62 1663
2056.05 1634
2056.48 1625
2056.90 1620
2057.33 1522
2057.76 1536
2058.19 1550
2058.62 1517
2059.04 1487
2059.47 1608
2059.90 1709
2060.33 1694
2060.75 1693
2061.18 1632
2061.61 1623
2062.04 1525
2062.47 1549
2062.89 1775
2063.32 1870
2063.75 1810
2064.18 2003
2064.61 2036
2065.03 2047
2065.46 2116
2065.89 1965
2066.32 1866
2066.75 2042
2067.18 1884
2067.61 1873
2068.03 1633
2068.46 1666
2068.89 1851
2069.32 1691
2069.75 1552
2070.18 1489
2070.61 1525
2071.04 1539
2071.46 1688
2071.89 1660
2072.32 1683
2072.75 1609
2073.18 1632
2073.61 1673
2074.04 1581
2074.47 1598
2074.90 1594
2075.33 1618
2075.76 1623
2076.19 1715
2076.62 1530
2077.05 1781
2077.47 1792
2077.90 1839
2078.33 1767
2078.76 1769
2079.19 1868
2079.62 1859
2080.05 1775
2080.48 1823
2080.91 1810
2081.34 1759
2081.77 1861
2082.20 1763
2082.63 1769
2083.06 1682
2083.49 1743
2083.92 1651
2084.35 1698
2084.78 1661
2085.21 1675
2085.65 1621
2086.08 1556
2086.51 1647
2086.94 1735
2087.37 1674
2087.80 1621
2088.23 1606
2088.66 1639
2089.09 1766
2089.52 1594
2089.95 1658
2090.38 1522
2090.81 1622
2091.24 1653
2091.68 1625
2092.11 1539
2092.54 1535
2092.97 1659
2093.40 1690
2093.83 1616
2094.26 1618
2094.69 1560
2095.13 1626
2095.56 1564
2095.99 1537
2096.42 1571
2096.85 1539
2097.28 1736
2097.72 1567
2098.15 1589
2098.58 1503
2099.01 1428
2099.44 1547
2099.87 1631
2100.31 1518
2100.74 1526
2101.17 1498
2101.60 1611
2102.03 1473
2102.47 1543
2102.90 1542
2103.33 1585
2103.76 1664
2104.20 1590
2104.63 1740
2105.06 1685
2105.49 1519
2105.93 1675
2106.36 1716
2106.79 1538
2107.22 1590
2107.66 1602
2108.09 1497
2108.52 1646
2108.95 1716
2109.39 1793
2109.82 1612
2110.25 1591
2110.69 1654
2111.12 1570
2111.55 1554
2111.99 1487
2112.42 1457
2112.85 1446
2113.29 1487
2113.72 1542
2114.15 1626
2114.59 1720
2115.02 1696
2115.45 1554
2115.89 1595
2116.32 1513
2116.75 1605
2117.19 1564
2117.62 1502
2118.05 1549
2118.49 1498
2118.92 1479
2119.36 1504
2119.79 1571
2120.22 1524
2120.66 1574
2121.09 1565
2121.53 1596
2121.96 1538
2122.39 1629
2122.83 1542
2123.26 1636
2123.70 1682
2124.13 1645
2124.57 1570
2125.00 1575
2125.43 1576
2125.87 1509
2126.30 1422
2126.74 1487
2127.17 1521
2127.61 1324
2128.04 1314
2128.48 1472
2128.91 1565
2129.35 1579
2129.78 1537
2130.22 1469
2130.65 1783
2131.09 1593
2131.52 1545
2131.96 1596
2132.39 1615
2132.83 1615
2133.26 1621
2133.70 1654
2134.13 1645
2134.57 1534
2135.01 1575
2135.44 1674
2135.88 1694
2136.31 1707
2136.75 1646
2137.18 1569
2137.62 1578
2138.06 1648
2138.49 1647
2138.93 1625
2139.36 1545
2139.80 1539
2140.24 1586
2140.67 1795
2141.11 1609
2141.54 1666
2141.98 1553
2142.42 1530
2142.85 1616
2143.29 1491
2143.73 1548
2144.16 1550
2144.60 1568
2145.03 1596
2145.47 1666
2145.91 1658
2146.34 1702
2146.78 1778
2147.22 1681
2147.65 1549
2148.09 1630
2148.53 1676
2148.97 1632
2149.40 1602
2149.84 1571
2150.28 1709
2150.71 1703
2151.15 1738
2151.59 1755
2152.02 1811
2152.46 1660
2152.90 1648
2153.34 1732
2153.77 1748
2154.21 1667
2154.65 1691
2155.09 1531
2155.52 1613
2155.96 1627
2156.40 1593
2156.84 1661
2157.28 1674
2157.71 1674
2158.15 1708
2158.59 1657
2159.03 1509
2159.46 1633
2159.90 1796
2160.34 1709
2160.78 1568
2161.22 1729
2161.66 1713
2162.09 1636
2162.53 1583
2162.97 1633
2163.41 1674
2163.85 1691
2164.29 1677
2164.72 1674
2165.16 1631
2165.60 1446
2166.04 1596
2166.48 1639
2166.92 1616
2167.36 1594
2167.79 1668
2168.23 1719
2168.67 1766
2169.11 1797
2169.55 1746
2169.99 1683
2170.43 1619
2170.87 1703
2171.31 1947
2171.75 1873
2172.19 1940
2172.63 1964
2173.06 1999
2173.50 1887
2173.94 1921
2174.38 1897
2174.82 1851
2175.26 1991
2175.70 1913
2176.14 1954
2176.58 2005
2177.02 2019
2177.46 1818
2177.90 1948
2178.34 1809
2178.78 1753
2179.22 1643
2179.66 1598
2180.10 1532
2180.54 1607
2180.98 1662
2181.42 1641
2181.86 1514
2182.30 1697
2182.74 1575
2183.18 1645
2183.62 1617
2184.06 1771
2184.50 1825
2184.94 1534
2185.38 1599
2185.83 1705
2186.27 1705
2186.71 1602
2187.15 1762
2187.59 1681
2188.03 1526
2188.47 1568
2188.91 1489
2189.35 1652
2189.79 1677
2190.23 1622
2190.68 1622
2191.12 1602
2191.56 1640
2192.00 1644
2192.44 1694
2192.88 1723
2193.32 1685
2193.76 1666
2194.21 1819
2194.65 1741
2195.09 1697
2195.53 1719
2195.97 1778
2196.41 1837
2196.86 1738
2197.30 1769
2197.74 1728
2198.18 1833
2198.62 1854
2199.07 1800
2199.51 1721
2199.95 1684
2200.39 1564
2200.83 1727
2201.28 1546
2201.72 1592
2202.16 1676
2202.60 1676
2203.05 1595
2203.49 1753
2203.93 1784
2204.37 1620
2204.82 1591
2205.26 1704
2205.70 1777
2206.14 1682
2206.59 1639
2207.03 1640
2207.47 1795
2207.92 1738
2208.36 1682
2208.80 1769
2209.24 1803
2209.69 1668
2210.13 1779
2210.57 1678
2211.02 1656
2211.46 1692
2211.90 1627
2212.35 1767
2212.79 1715
2213.23 1613
2213.68 1565
2214.12 1709
2214.56 1658
2215.01 1567
2215.45 1623
2215.89 1609
2216.34 1506
2216.78 1586
2217.23 1696
2217.67 1682
2218.11 1593
2218.56 1481
2219.00 1605
2219.45 1651
2219.89 1654
2220.33 1556
2220.78 1644
2221.22 1596
2221.67 1641
2222.11 1616
2222.56 1592
2223.00 1632
2223.44 1702
2223.89 1688
2224.33 1620
2224.78 1569
2225.22 1749
2225.67 1813
2226.11 1793
2226.56 1744
2227.00 1617
2227.45 1775
2227.89 1865
2228.34 1826
2228.78 1670
2229.23 1675
2229.67 1607
2230.12 1593
2230.56 1764
2231.01 1673
2231.45 1786
2231.90 1771
2232.34 1888
2232.79 1892
2233.23 1830
2233.68 1757
2234.12 1698
2234.57 1685
2235.02 1684
2235.46 1654
2235.91 1633
2236.35 1570
2236.80 1639
2237.24 1610
2237.69 1676
2238.14 1664
2238.58 1573
2239.03 1438
2239.47 1344
2239.92 1555
2240.37 1579
2240.81 1479
2241.26 1614
2241.70 1565
2242.15 1528
2242.60 1474
2243.04 1427
2243.49 1397
2243.94 1449
2244.38 1556
2244.83 1497
2245.28 1528
2245.72 1434
2246.17 1536
2246.62 1537
2247.06 1547
2247.51 1425
2247.96 1619
2248.40 1592
2248.85 1408
2249.30 1471
2249.74 1453
2250.19 1569
2250.64 1496
2251.09 1604
2251.53 1568
2251.98 1556
2252.43 1426
2252.88 1579
2253.32 1533
2253.77 1392
2254.22 1468
2254.67 1402
2255.11 1263
2255.56 1320
2256.01 1471
2256.46 1540
2256.90 1509
2257.35 1417
2257.80 1358
2258.25 1473
2258.70 1587
2259.14 1585
2259.59 1508
2260.04 1631
2260.49 1594
2260.94 1599
2261.38 1699
2261.83 1730
2262.28 1695
2262.73 1725
2263.18 1752
2263.63 1687
2264.07 1857
2264.52 1723
2264.97 1749
2265.42 1726
2265.87 1709
2266.32 1665
2266.77 1762
2267.22 1822
2267.66 1839
2268.11 1752
2268.56 1722
2269.01 1673
2269.46 1608
2269.91 1719
2270.36 1663
2270.81 1713
2271.26 1762
2271.71 1744
2272.15 1686
2272.60 1743
2273.05 1658
2273.50 1690
2273.95 1608
2274.40 1681
2274.85 1732
2275.30 1548
2275.75 1547
2276.20 1658
2276.65 1582
2277.10 1585
2277.55 1631
2278.00 1495
2278.45 1437
2278.90 1503
2279.35 1544
2279.80 1533
2280.25 1576
2280.70 1644
2281.15 1575
2281.60 1610
2282.05 1719
2282.50 1554
2282.95 1622
2283.40 1682
2283.85 1475
2284.30 1568
2284.75 1570
2285.20 1544
2285.65 1661
2286.10 1625
2286.56 1531
2287.01 1694
2287.46 1993
2287.91 2071
2288.36 2054
2288.81 2116
2289.26 2071
2289.71 2317
2290.16 2407
2290.61 2338
2291.07 2559
2291.52 2623
2291.97 2450
2292.42 2372
2292.87 2286
2293.32 2171
2293.77 2211
2294.22 2151
2294.68 2050
2295.13 1928
2295.58 1922
2296.03 1886
2296.48 1801
2296.93 1798
2297.39 1720
2297.84 1778
2298.29 1721
2298.74 1752
2299.19 1557
2299.65 1510
2300.10 1629
2300.55 1611
2301.00 1558
2301.45 1473
2301.91 1540
2302.36 1543
2302.81 1624
2303.26 1400
2303.72 1694
2304.17 1550
2304.62 1475
2305.07 1492
2305.53 1630
2305.98 1613
2306.43 1746
2306.88 1748
2307.34 1643
2307.79 1577
2308.24 1599
2308.69 1836
2309.15 1872
2309.60 1810
2310.05 1803
2310.51 1754
2310.96 1897
2311.41 1927
2311.87 1808
2312.32 1709
2312.77 1744
2313.23 1796
2313.68 1778
2314.13 1640
2314.59 1549
2315.04 1609
2315.49 1666
2315.95 1635
2316.40 1683
2316.85 1612
2317.31 1591
2317.76 1489
2318.22 1642
2318.67 1748
2319.12 1866
2319.58 1814
2320.03 1706
2320.49 1659
2320.94 1559
2321.39 1520
2321.85 1471
2322.30 1721
2322.76 1750
2323.21 1677
2323.67 1786
2324.12 1772
2324.57 1784
2325.03 1738
2325.48 1694
2325.94 2050
2326.39 1955
2326.85 1772
2327.30 1597
2327.76 1733
2328.21 1830
2328.67 1702
2329.12 1952
2329.58 2015
2330.03 1996
2330.49 1946
2330.94 1935
2331.40 1857
2331.85 1825
2332.31 1830
2332.76 1842
2333.22 1799
2333.67 1607
2334.13 1632
2334.58 1668
2335.04 1591
2335.49 1674
2335.95 1724
2336.41 1651
2336.86 1491
2337.32 1632
2337.77 1714
2338.23 1643
2338.68 1621
2339.14 1705
2339.60 1719
2340.05 1712
2340.51 1619
2340.96 1616
2341.42 1661
2341.88 1659
2342.33 1599
2342.79 1646
2343.24 1647
2343.70 1699
2344.16 1670
2344.61 1640
2345.07 1665
2345.53 1854
2345.98 1723
2346.44 1594
2346.90 1602
2347.35 1728
2347.81 1739
2348.27 1632
2348.72 1639
2349.18 1778
2349.64 1707
2350.09 1706
2350.55 1658
2351.01 1600
2351.47 1544
2351.92 1657
2352.38 1628
2352.84 1544
2353.29 1653
2353.75 1708
2354.21 1650
2354.67 1610
2355.12 1658
2355.58 1673
2356.04 1744
2356.50 1708
2356.95 1651
2357.41 1696
2357.87 1721
2358.33 1638
2358.78 1671
2359.24 1661
2359.70 1621
2360.16 1657
2360.62 1558
2361.07 1516
2361.53 1525
2361.99 1532
2362.45 1639
2362.91 1677
2363.37 1652
2363.82 1662
2364.28 1633
2364.74 1736
2365.20 1672
2365.66 1644
2366.12 1720
2366.57 1742
2367.03 1695
2367.49 1775
2367.95 1566
2368.41 1648
2368.87 1722
2369.33 1754
2369.78 1689
2370.24 1826
2370.70 1693
2371.16 1517
2371.62 1628
2372.08 1633
2372.54 1512
2373.00 1559
2373.46 1750
2373.92 1663
2374.38 1694
2374.84 1713
2375.29 1838
2375.75 1557
2376.21 1827
2376.67 1841
2377.13 1789
2377.59 1742
2378.05 1819
2378.51 1779
2378.97 1883
2379.43 1803
2379.89 1613
2380.35 1763
2380.81 1867
2381.27 1688
2381.73 1694
2382.19 1741
2382.65 1709
2383.11 1626
2383.57 1684
2384.03 1606
2384.49 1796
2384.95 1695
2385.41 1719
2385.87 1729
2386.33 1573
2386.79 1605
2387.25 1604
2387.71 1594
2388.18 1737
2388.64 1633
2389.10 1796
2389.56 1570
2390.02 1628
2390.48 1706
2390.94 1668
2391.40 1655
2391.86 1649
2392.32 1846
2392.78 1839
2393.25 1641
2393.71 1588
2394.17 1497
2394.63 1497
2395.09 1556
2395.55 1622
2396.01 1736
2396.47 1521
2396.94 1509
2397.40 1493
2397.86 1608
2398.32 1728
2398.78 1604
2399.24 1604
2399.71 1651
2400.17 1642
2400.63 1652
2401.09 1574
2401.55 1509
2402.02 1481
2402.48 1470
2402.94 1350
2403.40 1466
2403.86 1459
2404.33 1396
2404.79 1469
2405.25 1521
2405.71 1478
2406.18 1478
2406.64 1437
2407.10 1541
2407.56 1551
2408.02 1650
2408.49 1522
2408.95 1567
2409.41 1574
2409.88 1681
2410.34 1552
2410.80 1497
2411.26 1409
2411.73 1478
2412.19 1469
2412.65 1507
2413.12 1463
2413.58 1578
2414.04 1641
2414.51 1566
2414.97 1577
2415.43 1669
2415.90 1649
2416.36 1895
2416.82 1881
2417.29 1966
2417.75 1889
2418.21 2004
2418.68 1842
2419.14 2022
2419.60 1998
2420.07 1984
2420.53 1879
2420.99 1758
2421.46 1684
2421.92 1694
2422.39 1794
2422.85 1757
2423.31 1710
2423.78 1738
2424.24 1722
2424.71 1542
2425.17 1571
2425.63 1647
2426.10 1686
2426.56 1625
2427.03 1582
2427.49 1504
2427.96 1555
2428.42 1573
2428.89 1624
2429.35 1674
2429.81 1597
2430.28 1625
2430.74 1590
2431.21 1608
2431.67 1600
2432.14 1709
2432.60 1828
2433.07 1661
2433.53 1628
2434.00 1778
2434.46 1639
2434.93 1549
2435.39 1579
2435.86 1675
2436.32 1605
2436.79 1481
2437.26 1598
2437.72 1744
2438.19 1721
2438.65 1768
2439.12 1715
2439.58 1888
2440.05 1847
2440.51 1947
2440.98 1768
2441.45 1630
2441.91 1521
2442.38 1526
2442.84 1699
2443.31 1843
2443.77 1676
2444.24 1655
2444.71 1593
2445.17 1496
2445.64 1487
2446.11 1528
2446.57 1530
2447.04 1501
2447.50 1561
2447.97 1474
2448.44 1509
2448.90 1701
2449.37 1516
2449.84 1436
2450.30 1421
2450.77 1413
2451.24 1349
2451.70 1396
2452.17 1616
2452.64 1448
2453.10 1627
2453.57 1483
2454.04 1501
2454.50 1549
2454.97 1644
2455.44 1527
2455.91 1551
2456.37 1586
2456.84 1668
2457.31 1619
2457.77 1600
2458.24 1546
2458.71 1504
2459.18 1508
2459.64 1483
2460.11 1475
2460.58 1495
2461.05 1418
2461.51 1456
2461.98 1515
2462.45 1469
2462.92 1477
2463.39 1486
2463.85 1511
2464.32 1580
2464.79 1616
2465.26 1602
2465.73 1710
2466.19 1892
2466.66 1580
2467.13 1601
2467.60 1540
2468.07 1470
2468.53 1561
2469.00 1595
2469.47 1576
2469.94 1493
2470.41 1457
2470.88 1400
2471.35 1443
2471.81 1443
2472.28 1470
2472.75 1499
2473.22 1473
2473.69 1329
2474.16 1408
2474.63 1496
2475.10 1496
2475.57 1434
2476.03 1437
2476.50 1300
2476.97 1391
2477.44 1571
2477.91 1544
2478.38 1308
2478.85 1409
2479.32 1446
2479.79 1434
2480.26 1350
2480.73 1399
2481.20 1646
2481.67 1620
2482.14 1464
2482.61 1297
2483.08 1506
2483.54 1452
2484.01 1567
2484.48 1445
2484.95 1446
2485.42 1479
2485.89 1589
2486.36 1566
2486.83 1605
2487.30 1585
2487.77 1559
2488.24 1634
2488.72 1600
2489.19 1649
2489.66 1665
2490.13 1730
2490.60 1747
2491.07 1784
2491.54 1733
2492.01 1658
2492.48 1721
2492.95 1733
2493.42 1753
2493.89 1650
2494.36 1739
2494.83 1596
2495.30 1626
2495.77 1560
2496.25 1584
2496.72 1696
2497.19 1567
2497.66 1474
2498.13 1491
2498.60 1485
2499.07 1521
2499.54 1461
2500.01 1412
2500.49 1409
2500.96 1523
2501.43 1464
2501.90 1471
2502.37 1573
2502.84 1569
2503.31 1535
2503.79 1496
2504.26 1454
2504.73 1522
2505.20 1521
2505.67 1593
2506.15 1623
2506.62 1536
2507.09 1577
2507.56 1717
2508.03 1715
2508.51 1704
2508.98 1646
2509.45 1787
2509.92 1707
2510.39 1673
2510.87 1817
2511.34 1824
2511.81 1756
2512.28 1827
2512.76 1812
2513.23 1744
2513.70 1761
2514.17 1559
2514.65 1610
2515.12 1592
2515.59 1573
2516.07 1689
2516.54 1630
2517.01 1706
2517.48 1561
2517.96 1410
2518.43 1490
2518.90 1503
2519.38 1526
2519.85 1564
2520.32 1537
2520.80 1413
2521.27 1573
2521.74 1463
2522.22 1617
2522.69 1565
2523.16 1613
2523.64 1579
2524.11 1577
2524.58 1488
2525.06 1521
2525.53 1461
2526.00 1464
2526.48 1551
2526.95 1511
2527.43 1486
2527.90 1620
2528.37 1626
2528.85 1677
2529.32 1571
2529.80 1538
2530.27 1635
2530.74 1536
2531.22 1454
2531.69 1565
2532.17 1558
2532.64 1499
2533.12 1559
2533.59 1608
2534.07 1675
2534.54 1665
2535.01 1436
2535.49 1418
2535.96 1507
2536.44 1687
2536.91 1672
2537.39 1680
2537.86 1521
2538.34 1497
2538.81 1514
2539.29 1598
2539.76 1672
2540.24 1725
2540.71 1674
2541.19 1576
2541.66 1626
2542.14 1701
2542.61 1672
2543.09 1614
2543.57 1711
2544.04 1620
2544.52 1547
2544.99 1626
2545.47 1735
2545.94 1604
2546.42 1534
2546.89 1658
2547.37 1580
2547.85 1790
2548.32 1890
2548.80 1724
2549.27 1846
2549.75 1725
2550.23 1762
2550.70 1699
2551.18 1795
2551.65 1790
2552.13 1790
2552.61 1802
2553.08 1782
2553.56 1743
2554.04 1775
2554.51 1669
2554.99 1653
2555.46 1758
2555.94 1723
2556.42 1814
2556.89 1813
2557.37 1690
2557.85 1474
2558.32 1570
2558.80 1746
2559.28 1669
2559.76 1538
2560.23 1594
2560.71 1539
2561.19 1376
2561.66 1442
2562.14 1360
2562.62 1256
2563.10 1380
2563.57 1482
2564.05 1492
2564.53 1475
2565.00 1470
2565.48 1411
2565.96 1399
2566.44 1547
2566.91 1544
2567.39 1347
2567.87 1334
2568.35 1411
2568.83 1493
2569.30 1445
2569.78 1395
2570.26 1548
2570.74 1392
2571.21 1335
2571.69 1343
2572.17 1330
2572.65 1317
2573.13 1427
2573.61 1351
2574.08 1425
2574.56 1369
2575.04 1409
2575.52 1546
2576.00 1338
2576.48 1446
2576.95 1289
2577.43 1448
2577.91 1536
2578.39 1568
2578.87 1487
2579.35 1445
2579.83 1522
2580.31 1579
2580.78 1485
2581.26 1475
2581.74 1559
2582.22 1615
2582.70 1640
2583.18 1630
2583.66 1425
2584.14 1382
2584.62 1413
2585.10 1550
2585.58 1561
2586.05 1532
2586.53 1495
2587.01 1438
2587.49 1466
2587.97 1520
2588.45 1521
2588.93 1529
2589.41 1524
2589.89 1416
2590.37 1589
2590.85 1521
2591.33 1504
2591.81 1552
2592.29 1379
2592.77 1525
2593.25 1583
2593.73 1572
2594.21 1606
2594.69 1470
2595.17 1460
2595.65 1542
2596.13 1315
2596.61 1402
2597.09 1447
2597.57 1501
2598.05 1539
2598.53 1456
2599.01 1559
2599.49 1396
2599.98 1450
2600.46 1418
2600.94 1482
2601.42 1463
2601.90 1537
2602.38 1509
2602.86 1346
2603.34 1476
2603.82 1436
2604.30 1381
2604.78 1417
2605.27 1397
2605.75 1371
2606.23 1499
2606.71 1566
2607.19 1715
2607.67 1420
2608.15 1418
2608.63 1434
2609.12 1510
2609.60 1608
2610.08 1601
2610.56 1571
2611.04 1679
2611.52 1473
2612.01 1475
2612.49 1477
2612.97 1537
2613.45 1603
2613.93 1604
2614.42 1568
2614.90 1580
2615.38 1681
2615.86 1672
2616.34 1669
2616.83 1578
2617.31 1875
2617.79 1803
2618.27 1768
2618.76 1536
2619.24 1580
2619.72 1626
2620.20 1624
2620.69 1633
2621.17 1540
2621.65 1572
2622.13 1535
2622.62 1547
2623.10 1449
2623.58 1441
2624.07 1551
2624.55 1644
2625.03 1542
2625.51 1533
2626.00 1387
2626.48 1367
2626.96 1475
2627.45 1608
2627.93 1557
2628.41 1526
2628.90 1451
2629.38 1615
2629.86 1471
2630.35 1463
2630.83 1597
2631.31 1571
2631.80 1568
2632.28 1594
2632.76 1702
2633.25 1566
2633.73 1729
2634.22 1572
2634.70 1597
2635.18 1518
2635.67 1541
2636.15 1483
2636.64 1233
2637.12 1386
2637.60 1410
2638.09 1419
2638.57 1474
2639.06 1486
2639.54 1516
2640.03 1537
2640.51 1566
2640.99 1587
2641.48 1534
2641.96 1566
2642.45 1652
2642.93 1667
2643.42 1571
2643.90 1587
2644.39 1665
2644.87 1574
2645.36 1632
2645.84 1471
2646.33 1426
2646.81 1434
2647.30 1348
2647.78 1364
2648.27 1741
2648.75 1596
2649.24 1436
2649.72 1394
2650.21 1449
2650.69 1469
2651.18 1515
2651.66 1417
2652.15 1398
2652.63 1434
2653.12 1491
2653.60 1467
2654.09 1605
2654.58 1559
2655.06 1509
2655.55 1538
2656.03 1447
2656.52 1503
2657.01 1463
2657.49 1605
2657.98 1589
2658.46 1530
2658.95 1518
2659.44 1432
2659.92 1569
2660.41 1467
2660.89 1378
2661.38 1449
2661.87 1585
2662.35 1469
2662.84 1525
2663.33 1487
2663.81 1492
2664.30 1455
2664.79 1421
2665.27 1498
2665.76 1517
2666.25 1475
2666.73 1464
2667.22 1522
2667.71 1467
2668.19 1458
2668.68 1386
2669.17 1406
2669.65 1429
2670.14 1593
2670.63 1685
2671.12 1609
2671.60 1696
2672.09 1738
2672.58 1839
2673.07 1802
2673.55 1770
2674.04 1835
2674.53 1875
2675.02 1890
2675.50 1801
2675.99 1968
2676.48 1869
2676.97 1895
2677.45 1796
2677.94 1655
2678.43 1729
2678.92 1631
2679.41 1669
2679.89 1522
2680.38 1415
2680.87 1429
2681.36 1453
2681.85 1520
2682.33 1443
2682.82 1621
2683.31 1630
2683.80 1598
2684.29 1436
2684.78 1592
2685.26 1465
2685.75 1534
2686.24 1455
2686.73 1613
2687.22 1477
2687.71 1422
2688.20 1432
2688.68 1453
2689.17 1581
2689.66 1444
2690.15 1422
2690.64 1573
2691.13 1474
2691.62 1421
2692.11 1422
2692.60 1407
2693.09 1497
2693.58 1365
2694.06 1371
2694.55 1477
2695.04 1422
2695.53 1513
2696.02 1560
2696.51 1551
2697.00 1536
2697.49 1532
2697.98 1466
2698.47 1407
2698.96 1496
2699.45 1563
2699.94 1670
2700.43 1578
2700.92 1488
2701.41 1490
2701.90 1565
2702.39 1564
2702.88 1506
2703.37 1482
2703.86 1521
2704.35 1582
2704.84 1582
2705.33 1699
2705.82 1579
2706.31 1558
2706.80 1550
2707.29 1526
2707.78 1515
2708.27 1423
2708.76 1442
2709.25 1506
2709.75 1408
2710.24 1383
2710.73 1509
2711.22 1319
2711.71 1443
2712.20 1502
2712.69 1410
2713.18 1452
2713.67 1340
2714.16 1358
2714.65 1362
2715.15 1364
2715.64 1622
2716.13 1437
2716.62 1426
2717.11 1321
2717.60 1358
2718.09 1282
2718.59 1371
2719.08 1313
2719.57 1314
2720.06 1324
2720.55 1364
2721.04 1488
2721.54 1572
2722.03 1471
2722.52 1446
2723.01 1491
2723.50 1524
2724.00 1519
2724.49 1533
2724.98 1557
2725.47 1558
2725.96 1457
2726.46 1497
2726.95 1367
2727.44 1498
2727.93 1332
2728.43 1224
2728.92 1340
2729.41 1388
2729.90 1423
2730.40 1385
2730.89 1479
2731.38 1429
2731.87 1367
2732.37 1433
2732.86 1353
2733.35 1402
2733.84 1349
2734.34 1346
2734.83 1495
2735.32 1525
2735.82 1460
2736.31 1581
2736.80 1651
2737.30 1637
2737.79 1549
2738.28 1571
2738.78 1669
2739.27 1714
2739.76 1639
2740.26 1660
2740.75 1673
2741.24 1533
2741.74 1533
2742.23 1484
2742.72 1479
2743.22 1398
2743.71 1426
2744.21 1393
2744.70 1420
2745.19 1543
2745.69 1482
2746.18 1340
2746.68 1445
2747.17 1497
2747.66 1482
2748.16 1450
2748.65 1540
2749.15 1531
2749.64 1459
2750.13 1378
2750.63 1535
2751.12 1522
2751.62 1426
2752.11 1605
2752.61 1468
2753.10 1354
2753.60 1409
2754.09 1511
2754.59 1482
2755.08 1376
2755.58 1299
2756.07 1456
2756.57 1583
2757.06 1550
2757.56 1451
2758.05 1364
2758.55 1417
2759.04 1407
2759.54 1528
2760.03 1587
2760.53 1490
2761.02 1451
2761.52 1519
2762.01 1521
2762.51 1549
2763.00 1500
2763.50 1366
2764.00 1432
2764.49 1447
2764.99 1473
2765.48 1539
2765.98 1359
2766.47 1497
2766.97 1562
2767.47 1372
2767.96 1479
2768.46 1411
2768.95 1406
2769.45 1447
2769.95 1520
2770.44 1482
2770.94 1530
2771.43 1463
2771.93 1557
2772.43 1455
2772.92 1559
2773.42 1728
2773.92 1651
2774.41 1738
2774.91 1755
2775.41 1705
2775.90 1625
2776.40 1642
2776.90 1700
2777.39 1737
2777.89 1623
2778.39 1681
2778.88 1672
2779.38 1576
2779.88 1575
2780.38 1555
2780.87 1529
2781.37 1683
2781.87 1596
2782.36 1600
2782.86 1611
2783.36 1422
2783.86 1463
2784.35 1499
2784.85 1375
2785.35 1435
2785.85 1461
2786.34 1454
2786.84 1490
2787.34 1408
2787.84 1469
2788.33 1464
2788.83 1444
2789.33 1418
2789.83 1442
2790.33 1314
2790.82 1370
2791.32 1475
2791.82 1302
2792.32 1490
2792.82 1491
2793.31 1443
2793.81 1388
2794.31 1495
2794.81 1517
2795.31 1531
2795.81 1509
2796.31 1676
2796.80 1667
2797.30 1688
2797.80 1734
2798.30 1586
2798.80 1742
2799.30 1806
2799.80 1740
2800.29 1469
2800.79 1551
2801.29 1530
2801.79 1411
2802.29 1499
2802.79 1507
2803.29 1625
2803.79 1590
2804.29 1666
2804.79 1585
2805.29 1671
2805.79 1679
2806.28 1792
2806.78 1849
2807.28 1786
2807.78 1899
2808.28 1889
2808.78 1919
2809.28 1853
2809.78 1769
2810.28 1830
2810.78 1756
2811.28 1664
2811.78 1677
2812.28 1642
2812.78 1618
2813.28 1557
2813.78 1586
2814.28 1454
2814.78 1416
2815.28 1429
2815.78 1430
2816.28 1481
2816.78 1365
2817.28 1547
2817.78 1433
2818.28 1480
2818.78 1578
2819.28 1512
2819.78 1492
2820.29 1581
2820.79 1500
2821.29 1621
2821.79 1638
2822.29 1595
2822.79 1423
2823.29 1421
2823.79 1383
2824.29 1356
2824.79 1438
2825.29 1506
2825.80 1572
2826.30 1485
2826.80 1518
2827.30 1339
2827.80 1318
2828.30 1444
2828.80 1460
2829.30 1416
2829.81 1512
2830.31 1342
2830.81 1379
2831.31 1339
2831.81 1412
2832.31 1345
2832.82 1446
2833.32 1452
2833.82 1489
2834.32 1398
2834.82 1485
2835.33 1472
2835.83 1478
2836.33 1496
2836.83 1599
2837.33 1718
2837.84 1720
2838.34 1599
2838.84 1537
2839.34 1369
2839.85 1577
2840.35 1500
2840.85 1446
2841.35 1301
2841.85 1383
2842.36 1431
2842.86 1563
2843.36 1478
2843.87 1554
2844.37 1548
2844.87 1571
2845.37 1637
2845.88 1683
2846.38 1602
2846.88 1588
2847.39 1522
2847.89 1623
2848.39 1723
2848.90 1650
2849.40 1795
2849.90 1532
2850.41 1678
2850.91 1649
2851.41 1519
2851.92 1366
2852.42 1388
2852.92 1477
2853.43 1444
2853.93 1422
2854.43 1397
2854.94 1351
2855.44 1431
2855.94 1545
2856.45 1420
2856.95 1463
2857.46 1498
2857.96 1358
2858.46 1474
2858.97 1508
2859.47 1636
2859.98 1638
2860.48 1568
2860.98 1533
2861.49 1462
2861.99 1571
2862.50 1567
2863.00 1452
2863.51 1452
2864.01 1360
2864.52 1290
2865.02 1301
2865.53 1228
2866.03 1274
2866.53 1362
2867.04 1381
2867.54 1315
2868.05 1315
2868.55 1264
2869.06 1420
2869.56 1375
2870.07 1411
2870.57 1484
2871.08 1590
2871.58 1571
2872.09 1490
2872.59 1436
2873.10 1507
2873.61 1511
2874.11 1517
2874.62 1506
2875.12 1495
2875.63 1577
2876.13 1549
2876.64 1645
2877.14 1649
2877.65 1492
2878.16 1397
2878.66 1374
2879.17 1593
2879.67 1531
2880.18 1515
2880.69 1596
2881.19 1511
2881.70 1441
2882.20 1546
2882.71 1443
2883.22 1488
2883.72 1603
2884.23 1586
2884.73 1475
2885.24 1512
2885.75 1611
2886.25 1681
2886.76 1711
2887.27 1764
2887.77 1654
2888.28 1643
2888.79 1757
2889.29 1591
2889.80 1703
2890.31 1739
2890.81 1726
2891.32 1557
2891.83 1647
2892.33 1752
2892.84 1823
2893.35 1748
2893.86 1682
2894.36 1885
2894.87 1877
2895.38 1875
2895.89 2000
2896.39 1890
2896.90 1935
2897.41 2022
2897.91 1950
2898.42 1832
2898.93 1781
2899.44 1756
2899.95 1674
2900.45 1747
2900.96 1761
2901.47 1843
2901.98 1746
2902.48 1848
2902.99 1765
2903.50 1716
2904.01 1726
2904.52 1569
2905.02 1577
2905.53 1669
2906.04 1701
2906.55 1698
2907.06 1802
2907.57 1695
2908.07 1608
2908.58 1575
2909.09 1557
2909.60 1629
2910.11 1452
2910.62 1458
2911.13 1456
2911.63 1518
2912.14 1562
2912.65 1476
2913.16 1434
2913.67 1625
2914.18 1474
2914.69 1441
2915.20 1440
2915.70 1549
2916.21 1396
2916.72 1362
2917.23 1457
2917.74 1478
2918.25 1536
2918.76 1383
2919.27 1361
2919.78 1377
2920.29 1410
2920.80 1521
2921.31 1577
2921.82 1510
2922.33 1584
2922.84 1659
2923.35 1716
2923.86 1870
2924.37 1627
2924.88 1838
2925.39 1697
2925.90 1734
2926.41 1733
2926.92 1775
2927.43 1844
2927.94 1721
2928.45 1704
2928.96 1645
2929.47 1559
2929.98 1517
2930.49 1533
2931.00 1501
2931.51 1557
2932.02 1462
2932.53 1373
2933.04 1543
2933.55 1460
2934.06 1485
2934.57 1537
2935.08 1588
2935.59 1664
2936.10 1502
2936.61 1599
2937.13 1528
2937.64 1493
2938.15 1544
2938.66 1670
2939.17 1563
2939.68 1580
2940.19 1684
2940.70 1610
2941.21 1650
2941.73 1619
2942.24 1681
2942.75 1655
2943.26 1783
2943.77 1703
2944.28 1645
2944.79 1712
2945.31 1767
2945.82 1754
2946.33 1856
2946.84 1853
2947.35 1677
2947.86 1735
2948.38 1861
2948.89 1752
2949.40 1565
2949.91 1684
2950.42 1523
2950.94 1561
2951.45 1608
2951.96 1559
2952.47 1672
2952.99 1690
2953.50 1483
2954.01 1460
2954.52 1292
2955.04 1451
2955.55 1508
2956.06 1514
2956.57 1462
2957.09 1552
2957.60 1484
2958.11 1430
2958.62 1528
2959.14 1626
2959.65 1633
2960.16 1692
2960.68 1721
2961.19 1531
2961.70 1543
2962.21 1529
2962.73 1706
2963.24 1748
2963.75 1777
2964.27 1898
2964.78 1709
2965.29 1628
2965.81 1515
2966.32 1571
2966.83 1611
2967.35 1568
2967.86 1537
2968.38 1393
2968.89 1421
2969.40 1461
2969.92 1492
2970.43 1455
2970.94 1446
2971.46 1410
2971.97 1499
2972.49 1527
2973.00 1427
2973.51 1467
2974.03 1340
2974.54 1372
2975.06 1493
2975.57 1547
2976.09 1384
2976.60 1455
2977.11 1584
2977.63 1478
2978.14 1523
2978.66 1487
2979.17 1445
2979.69 1509
2980.20 1598
2980.72 1505
2981.23 1585
2981.75 1722
2982.26 1628
2982.78 1578
2983.29 1579
2983.81 1556
2984.32 1750
2984.84 1715
2985.35 1623
2985.87 1709
2986.38 1653
2986.90 1591
2987.41 1715
2987.93 1766
2988.44 1668
2988.96 1668
2989.47 1547
2989.99 1623
2990.50 1637
2991.02 1750
2991.53 1789
2992.05 1709
2992.57 1636
2993.08 1580
2993.60 1771
2994.11 1901
2994.63 1891
2995.15 1757
2995.66 1974
2996.18 1912
2996.69 1810
2997.21 1946
2997.73 1978
2998.24 2000
2998.76 2022
2999.27 2053
2999.79 2174
3000.31 2271
3000.82 2292
3001.34 2293
3001.86 2409
3002.37 2605
3002.89 2764
3003.41 2704
3003.92 2965
3004.44 3167
3004.96 3098
3005.47 3057
3005.99 3014
3006.51 2988
3007.02 2827
3007.54 2604
3008.06 2536
3008.58 2212
3009.09 1879
3009.61 1759
3010.13 1845
3010.64 1857
3011.16 1780
3011.68 1823
3012.20 1670
3012.71 1715
3013.23 1680
3013.75 1841
3014.27 1732
3014.78 1640
3015.30 1891
3015.82 1856
3016.34 1849
3016.86 1997
3017.37 1899
3017.89 1798
3018.41 1849
3018.93 1814
3019.45 1850
3019.96 1907
3020.48 1861
3021.00 1718
3021.52 1805
3022.04 1824
3022.55 1893
3023.07 1896
3023.59 1776
3024.11 1629
3024.63 1682
3025.15 1683
3025.67 1567
3026.18 1624
3026.70 1651
3027.22 1678
3027.74 1674
3028.26 1622
3028.78 1622
3029.30 1643
3029.82 1620
3030.33 1594
3030.85 1731
3031.37 1633
3031.89 1589
3032.41 1612
3032.93 1533
3033.45 1547
3033.97 1513
3034.49 1575
3035.01 1670
3035.53 1569
3036.05 1626
3036.57 1618
3037.09 1659
3037.60 1709
3038.12 1614
3038.64 1630
3039.16 1673
3039.68 1520
3040.20 1575
3040.72 1585
3041.24 1549
3041.76 1605
3042.28 1554
3042.80 1610
3043.32 1641
3043.84 1656
3044.36 1470
3044.88 1590
3045.40 1668
3045.92 1721
3046.44 1473
3046.97 1400
3047.49 1451
3048.01 1416
3048.53 1577
3049.05 1550
3049.57 1480
3050.09 1493
3050.61 1427
3051.13 1370
3051.65 1522
3052.17 1530
3052.69 1364
3053.21 1462
3053.73 1575
3054.26 1526
3054.78 1552
3055.30 1482
3055.82 1566
3056.34 1591
3056.86 1536
3057.38 1487
3057.90 1457
3058.43 1452
3058.95 1408
3059.47 1553
3059.99 1486
3060.51 1629
3061.03 1646
3061.55 1545
3062.08 1706
3062.60 1693
3063.12 1647
3063.64 1680
3064.16 1650
3064.69 1574
3065.21 1563
3065.73 1684
3066.25 1598
3066.77 1605
3067.30 1707
3067.82 1651
3068.34 1537
3068.86 1678
3069.38 1794
3069.91 1652
3070.43 1638
3070.95 1606
3071.47 1530
3072.00 1568
3072.52 1657
3073.04 1694
3073.56 1649
3074.09 1725
3074.61 1676
3075.13 1793
3075.66 1789
3076.18 1807
3076.70 1704
3077.22 1909
3077.75 2009
3078.27 1848
3078.79 1795
3079.32 2040
3079.84 2087
3080.36 2008
3080.89 1916
3081.41 1919
3081.93 1989
3082.46 2072
3082.98 2185
3083.50 2057
3084.03 2075
3084.55 1878
3085.07 2070
3085.60 2062
3086.12 1894
3086.65 2042
3087.17 2061
3087.69 1934
3088.22 1872
3088.74 1780
3089.27 1975
3089.79 1968
3090.31 1971
3090.84 1983
3091.36 1805
3091.89 1883
3092.41 1829
3092.93 1921
3093.46 1861
3093.98 1887
3094.51 1961
3095.03 2014
3095.56 2041
3096.08 2189
3096.61 2259
3097.13 2249
3097.66 2388
3098.18 2561
3098.71 2748
3099.23 3020
3099.75 3623
3100.28 3871
3100.80 4210
3101.33 4794
3101.85 5443
3102.38 6137
3102.91 6151
3103.43 6670
3103.96 6615
3104.48 6396
3105.01 5821
3105.53 5210
3106.06 4450
3106.58 3805
3107.11 3361
3107.63 3130
3108.16 2758
3108.68 2495
3109.21 2583
3109.74 2708
3110.26 2593
3110.79 2654
3111.31 2653
3111.84 2514
3112.37 2423
3112.89 2356
3113.42 2267
3113.94 2284
3114.47 2302
3115.00 1947
3115.52 1960
3116.05 2051
3116.57 1881
3117.10 1860
3117.63 1867
3118.15 1741
3118.68 2051
3119.21 2039
3119.73 2055
3120.26 2112
3120.79 2128
3121.31 2102
3121.84 2093
3122.37 2023
3122.89 2081
3123.42 2113
3123.95 2078
3124.48 1964
3125.00 1802
3125.53 1763
3126.06 1830
3126.58 1800
3127.11 1936
3127.64 1735
3128.17 1805
3128.69 1821
3129.22 1701
3129.75 1842
3130.27 1742
3130.80 1755
3131.33 1793
3131.86 1721
3132.39 1639
3132.91 1655
3133.44 1660
3133.97 1614
3134.50 1712
3135.02 1560
3135.55 1642
3136.08 1706
3136.61 1909
3137.14 1830
3137.66 1764
3138.19 1638
3138.72 1720
3139.25 1683
3139.78 1859
3140.31 1799
3140.83 1739
3141.36 1685
3141.89 1697
3142.42 1697
3142.95 1590
3143.48 1593
3144.00 1626
3144.53 1748
3145.06 1811
3145.59 1825
3146.12 1626
3146.65 1905
3147.18 1914
3147.71 2003
3148.24 1985
3148.76 2013
3149.29 2049
3149.82 1980
3150.35 1972
3150.88 1923
3151.41 1836
3151.94 1839
3152.47 2016
3153.00 2059
3153.53 1964
3154.06 1857
3154.59 1728
3155.12 1936
3155.65 1852
3156.18 1678
3156.71 1809
3157.24 1888
3157.77 1854
3158.29 1878
3158.82 1855
3159.35 1940
3159.88 1830
3160.41 1819
3160.94 1780
3161.47 1648
3162.01 1664
3162.54 1628
3163.07 1663
3163.60 1620
3164.13 1528
3164.66 1653
3165.19 1658
3165.72 1608
3166.25 1572
3166.78 1608
3167.31 1629
3167.84 1556
3168.37 1618
3168.90 1746
3169.43 1626
3169.96 1572
3170.49 1511
3171.02 1577
3171.56 1631
3172.09 1819
3172.62 1906
3173.15 1824
3173.68 1799
3174.21 1807
3174.74 1946
3175.27 1830
3175.80 1601
3176.34 1758
3176.87 1690
3177.40 1725
3177.93 1565
3178.46 1765
3178.99 1668
3179.52 1589
3180.06 1631
3180.59 1643
3181.12 1745
3181.65 1707
3182.18 1535
3182.72 1608
3183.25 1572
3183.78 1571
3184.31 1549
3184.84 1652
3185.38 1567
3185.91 1421
3186.44 1473
3186.97 1528
3187.50 1594
3188.04 1702
3188.57 1553
3189.10 1569
3189.63 1564
3190.17 1500
3190.70 1511
3191.23 1549
3191.76 1603
3192.30 1578
3192.83 1584
3193.36 1570
3193.90 1536
3194.43 1569
3194.96 1525
3195.49 1453
3196.03 1396
3196.56 1589
3197.09 1567
3197.63 1549
3198.16 1680
3198.69 1634
3199.23 1640
3199.76 1578
3200.29 1610
3200.83 1662
3201.36 1779
3201.89 1853
3202.43 1864
3202.96 1819
3203.49 1814
3204.03 1735
3204.56 1668
3205.09 1619
3205.63 1647
3206.16 1694
3206.70 1743
3207.23 1682
3207.76 1656
3208.30 1508
3208.83 1749
3209.37 1811
3209.90 1779
3210.43 1821
3210.97 1767
3211.50 1801
3212.04 1667
3212.57 1858
3213.11 1681
3213.64 1698
3214.18 1639
3214.71 1597
3215.24 1592
3215.78 1648
3216.31 1663
3216.85 1698
3217.38 1827
3217.92 1759
3218.45 1704
3218.99 1754
3219.52 1676
3220.06 1619
3220.59 1684
3221.13 1783
3221.66 1761
3222.20 1729
3222.73 1803
3223.27 1833
3223.80 1701
3224.34 1729
3224.88 1874
3225.41 1733
3225.95 2019
3226.48 2007
3227.02 1685
3227.55 1719
3228.09 1811
3228.62 1780
3229.16 1758
3229.70 1823
3230.23 1803
3230.77 1764
3231.30 1681
3231.84 1779
3232.38 1896
3232.91 1715
3233.45 1750
3233.98 1786
3234.52 1891
3235.06 1885
3235.59 1865
3236.13 1847
3236.67 1783
3237.20 1834
3237.74 1781
3238.27 1789
3238.81 1773
3239.35 1954
3239.88 2001
3240.42 1851
3240.96 1755
3241.49 1922
3242.03 1910
3242.57 1868
3243.11 1998
3243.64 1854
3244.18 1746
3244.72 1787
3245.25 1879
3245.79 1795
3246.33 1890
3246.86 1989
3247.40 1875
3247.94 1975
3248.48 2039
3249.01 1900
3249.55 1829
3250.09 1985
3250.63 1975
3251.16 2061
3251.70 2002
3252.24 2020
3252.78 2077
3253.32 1971
3253.85 2180
3254.39 2187
3254.93 2200
3255.47 2277
3256.00 2230
3256.54 2363
3257.08 2193
3257.62 2318
3258.16 2371
3258.70 2800
3259.23 2749
3259.77 2877
3260.31 2957
3260.85 3127
3261.39 3291
3261.93 3598
3262.46 3949
3263.00 4272
3263.54 4260
3264.08 4268
3264.62 4716
3265.16 4807
3265.70 4965
3266.23 5123
3266.77 5387
3267.31 5245
3267.85 5044
3268.39 4665
3268.93 4238
3269.47 3853
3270.01 3539
3270.55 3108
3271.09 2841
3271.63 2602
3272.16 2521
3272.70 2408
3273.24 2134
3273.78 2124
3274.32 2212
3274.86 2162
3275.40 2126
3275.94 2289
3276.48 2162
3277.02 2344
3277.56 2271
3278.10 2329
3278.64 2212
3279.18 2183
3279.72 2351
3280.26 2160
3280.80 2262
3281.34 2221
3281.88 2220
3282.42 2137
3282.96 2117
3283.50 2224
3284.04 2243
3284.58 2262
3285.12 2347
3285.66 2383
3286.20 2285
3286.74 2496
3287.28 2386
3287.82 2640
3288.36 2389
3288.91 2392
3289.45 2428
3289.99 2488
3290.53 2514
3291.07 2599
3291.61 2678
3292.15 2874
3292.69 2931
3293.23 3064
3293.77 3358
3294.32 3523
3294.86 3453
3295.40 3677
3295.94 3635
3296.48 3575
3297.02 3552
3297.56 3376
3298.10 3136
3298.65 3012
3299.19 2910
3299.73 2747
3300.27 2681
3300.81 2480
3301.35 2281
3301.90 2324
3302.44 2353
3302.98 2334
3303.52 2261
3304.06 2254
3304.61 2360
3305.15 2343
3305.69 2346
3306.23 2409
3306.77 2431
3307.32 2257
3307.86 2240
3308.40 2185
3308.94 2180
3309.49 2316
3310.03 2309
3310.57 2298
3311.11 2245
3311.66 2126
3312.20 2103
3312.74 2446
3313.28 2266
3313.83 2373
3314.37 2466
3314.91 2403
3315.45 2621
3316.00 2757
3316.54 2455
3317.08 2603
3317.63 2918
3318.17 2896
3318.71 2852
3319.26 2757
3319.80 2759
3320.34 2847
3320.89 2867
3321.43 2994
3321.97 3050
3322.52 3017
3323.06 2954
3323.60 2872
3324.15 2675
3324.69 2812
3325.23 2749
3325.78 2824
3326.32 2650
3326.87 2636
3327.41 2466
3327.95 2607
3328.50 2725
3329.04 2729
3329.58 3080
3330.13 3901
3330.67 4611
3331.22 5611
3331.76 6608
3332.31 8060
3332.85 9254
3333.39 10844
3333.94 12857
3334.48 14691
3335.03 16466
3335.57 17791
3336.12 17822
3336.66 18135
3337.21 17547
3337.75 16080
3338.30 14752
3338.84 12720
3339.39 10762
3339.93 9167
3340.48 7278
3341.02 6268
3341.57 5153
3342.11 4134
3342.66 3904
3343.20 3488
3343.75 3366
3344.29 3058
3344.84 2758
3345.38 2731
3345.93 2737
3346.47 2631
3347.02 2890
3347.56 2677
3348.11 2853
3348.65 2989
3349.20 3118
3349.75 3160
3350.29 3275
3350.84 3253
3351.38 3254
3351.93 3342
3352.47 3235
3353.02 3057
3353.57 2941
3354.11 2898
3354.66 2912
3355.21 2761
3355.75 2575
3356.30 2502
3356.84 2547
3357.39 2433
3357.94 2403
3358.48 2294
3359.03 2316
3359.58 2414
3360.12 2358
3360.67 2325
3361.22 2241
3361.76 2419
3362.31 2436
3362.86 2491
3363.40 2404
3363.95 2399
3364.50 2282
3365.04 2409
3365.59 2267
3366.14 2192
3366.68 2307
3367.23 2225
3367.78 2198
3368.33 2265
3368.87 2258
3369.42 2446
3369.97 2446
3370.51 2541
3371.06 2733
3371.61 2792
3372.16 2867
3372.70 3073
3373.25 3183
3373.80 3157
3374.35 3132
3374.90 3167
3375.44 2889
3375.99 2883
3376.54 2846
3377.09 2773
3377.63 2487
3378.18 2300
3378.73 2364
3379.28 2356
3379.83 2202
3380.38 2245
3380.92 2143
3381.47 2105
3382.02 2032
3382.57 1997
3383.12 2146
3383.67 1971
3384.21 1961
3384.76 1967
3385.31 2030
3385.86 1899
3386.41 1936
3386.96 1820
3387.51 1813
3388.05 1851
3388.60 1938
3389.15 1881
3389.70 1790
3390.25 1801
3390.80 1803
3391.35 1821
3391.90 1890
3392.45 1766
3393.00 1748
3393.54 1762
3394.09 1782
3394.64 1782
3395.19 1890
3395.74 1906
3396.29 1865
3396.84 1833
3397.39 1847
3397.94 1880
3398.49 1769
3399.04 1749
3399.59 1762
3400.14 1772
3400.69 1704
3401.24 1605
3401.79 1716
3402.34 1721
3402.89 1667
3403.44 1729
3403.99 1660
3404.54 1643
3405.09 1764
3405.64 1847
3406.19 1730
3406.74 1766
3407.29 1717
3407.84 1810
3408.39 1742
3408.94 1870
3409.49 1897
3410.04 1948
3410.59 1883
3411.14 1827
3411.69 1968
3412.25 1955
3412.80 2092
3413.35 1826
3413.90 1996
3414.45 2046
3415.00 1874
3415.55 1912
3416.10 1786
3416.65 1715
3417.20 1899
3417.76 1799
3418.31 1701
3418.86 1712
3419.41 1755
3419.96 1735
3420.51 1769
3421.06 1691
3421.62 1975
3422.17 1828
3422.72 2020
3423.27 2015
3423.82 1910
3424.37 2167
3424.93 2057
3425.48 1947
3426.03 1936
3426.58 1964
3427.13 1818
3427.69 1688
3428.24 1890
3428.79 1829
3429.34 1795
3429.89 1800
3430.45 1847
3431.00 1570
3431.55 1626
3432.10 1767
3432.66 1772
3433.21 1718
3433.76 1677
3434.31 1700
3434.87 1793
3435.42 1648
3435.97 1699
3436.52 1739
3437.08 1728
3437.63 1665
3438.18 1648
3438.73 1753
3439.29 1770
3439.84 1768
3440.39 1715
3440.95 1870
3441.50 1888
3442.05 1711
3442.61 1777
3443.16 1838
3443.71 1817
3444.27 1834
3444.82 1820
3445.37 1711
3445.93 1692
3446.48 1611
3447.03 1631
3447.59 1539
3448.14 1510
3448.69 1557
3449.25 1661
3449.80 1655
3450.36 1670
3450.91 1646
3451.46 1656
3452.02 1584
3452.57 1599
3453.13 1554
3453.68 1482
3454.23 1407
3454.79 1473
3455.34 1680
3455.90 1572
3456.45 1572
3457.01 1559
3457.56 1510
3458.11 1580
3458.67 1610
3459.22 1629
3459.78 1598
3460.33 1610
3460.89 1565
3461.44 1613
3462.00 1678
3462.55 1813
3463.11 1685
3463.66 1724
3464.22 1636
3464.77 1729
3465.33 1685
3465.88 1746
3466.44 1789
3466.99 1848
3467.55 1989
3468.10 2048
3468.66 1884
3469.21 1783
3469.77 1718
3470.32 1749
3470.88 1723
3471.43 1869
3471.99 1761
3472.55 1841
3473.10 1761
3473.66 1736
3474.21 1752
3474.77 1701
3475.32 1792
3475.88 1762
3476.44 1796
3476.99 1793
3477.55 1831
3478.10 2155
3478.66 2171
3479.22 2097
3479.77 2001
3480.33 1982
3480.89 2024
3481.44 2084
3482.00 1980
3482.55 1986
3483.11 2091
3483.67 2072
3484.22 2025
3484.78 2052
3485.34 2092
3485.89 2072
3486.45 2278
3487.01 2527
3487.56 2504
3488.12 2638
3488.68 2888
3489.23 3260
3489.79 3507
3490.35 3775
3490.91 3955
3491.46 4097
3492.02 4592
3492.58 4382
3493.13 4145
3493.69 4074
3494.25 3976
3494.81 3932
3495.36 4031
3495.92 3951
3496.48 4041
3497.04 4127
3497.59 4527
3498.15 4711
3498.71 4985
3499.27 5252
3499.83 5026
3500.38 5076
3500.94 5102
3501.50 4915
3502.06 4866
3502.62 4673
3503.17 4804
3503.73 4589
3504.29 4332
3504.85 4715
3505.41 4773
3505.96 4577
3506.52 4426
3507.08 4223
3507.64 3997
3508.20 3777
3508.76 3404
3509.31 3323
3509.87 3181
3510.43 3076
3510.99 2728
3511.55 2603
3512.11 2349
3512.67 2268
3513.23 2242
3513.78 2114
3514.34 2026
3514.90 2014
3515.46 2165
3516.02 2002
3516.58 2081
3517.14 1995
3517.70 1973
3518.26 2118
3518.82 2048
3519.38 2077
3519.94 2080
3520.50 2288
3521.05 2323
3521.61 2338
3522.17 2320
3522.73 2246
3523.29 2090
3523.85 2143
3524.41 2123
3524.97 2251
3525.53 2023
3526.09 2030
3526.65 2070
3527.21 1992
3527.77 1845
3528.33 1820
3528.89 1840
3529.45 1805
3530.01 1818
3530.57 1865
3531.13 1779
3531.69 1812
3532.25 1844
3532.81 1869
3533.37 1892
3533.94 1890
3534.50 1769
3535.06 1912
3535.62 1853
3536.18 1802
3536.74 1934
3537.30 1904
3537.86 1835
3538.42 1806
3538.98 1883
3539.54 1717
3540.10 1715
3540.66 1818
3541.23 1735
3541.79 1730
3542.35 1843
3542.91 1833
3543.47 1841
3544.03 1783
3544.59 1798
3545.15 1813
3545.72 1892
3546.28 1736
3546.84 1685
3547.40 1786
3547.96 1598
3548.52 1781
3549.09 1627
3549.65 1580
3550.21 1505
3550.77 1434
3551.33 1528
3551.90 1662
3552.46 1545
3553.02 1460
3553.58 1458
3554.14 1401
3554.71 1568
3555.27 1605
3555.83 1578
3556.39 1483
3556.95 1603
3557.52 1584
3558.08 1641
3558.64 1754
3559.20 1678
3559.77 1607
3560.33 1619
3560.89 1575
3561.45 1748
3562.02 1662
3562.58 1619
3563.14 1728
3563.71 1662
3564.27 1613
3564.83 1632
3565.39 1607
3565.96 1615
3566.52 1453
3567.08 1312
3567.65 1409
3568.21 1435
3568.77 1413
3569.34 1415
3569.90 1398
3570.46 1389
3571.03 1438
3571.59 1365
3572.15 1505
3572.72 1627
3573.28 1510
3573.85 1428
3574.41 1527
3574.97 1725
3575.54 1697
3576.10 1660
3576.66 1707
3577.23 1683
3577.79 1762
3578.36 1757
3578.92 1646
3579.48 1593
3580.05 1538
3580.61 1381
3581.18 1557
3581.74 1564
3582.31 1538
3582.87 1654
3583.43 1641
3584.00 1529
3584.56 1559
3585.13 1523
3585.69 1468
3586.26 1476
3586.82 1415
3587.39 1485
3587.95 1588
3588.52 1590
3589.08 1524
3589.65 1528
3590.21 1570
3590.78 1542
3591.34 1565
3591.91 1710
3592.47 1534
3593.04 1570
3593.60 1532
3594.17 1575
3594.73 1491
3595.30 1511
3595.86 1513
3596.43 1415
3596.99 1469
3597.56 1465
3598.13 1555
3598.69 1692
3599.26 1476
3599.82 1575
3600.39 1520
3600.95 1541
3601.52 1547
3602.09 1574
3602.65 1464
3603.22 1519
3603.78 1472
3604.35 1449
3604.92 1307
3605.48 1334
3606.05 1380
3606.61 1330
3607.18 1259
3607.75 1279
3608.31 1357
3608.88 1480
3609.45 1304
3610.01 1477
3610.58 1381
3611.15 1331
3611.71 1459
3612.28 1493
3612.85 1463
3613.41 1505
3613.98 1716
3614.55 1822
3615.11 1793
3615.68 1918
3616.25 2043
3616.82 2065
3617.38 2149
3617.95 2272
3618.52 2323
3619.08 2124
3619.65 2264
3620.22 2186
3620.79 2037
3621.35 2097
3621.92 1986
3622.49 1703
3623.06 1743
3623.62 1589
3624.19 1529
3624.76 1479
3625.33 1554
3625.89 1449
3626.46 1486
3627.03 1324
3627.60 1391
3628.17 1459
3628.73 1406
3629.30 1377
3629.87 1526
3630.44 1570
3631.01 1665
3631.57 1696
3632.14 1764
3632.71 1731
3633.28 1550
3633.85 1693
3634.42 1568
3634.98 1625
3635.55 1565
3636.12 1609
3636.69 1642
3637.26 1565
3637.83 1485
3638.40 1675
3638.97 1673
3639.53 1710
3640.10 1746
3640.67 1786
3641.24 1723
3641.81 1845
3642.38 1807
3642.95 1822
3643.52 1765
3644.09 1610
3644.66 1803
3645.22 1762
3645.79 1848
3646.36 1743
3646.93 1802
3647.50 1698
3648.07 1843
3648.64 1780
3649.21 1701
3649.78 1694
3650.35 1776
3650.92 1722
3651.49 1898
3652.06 1969
3652.63 1838
3653.20 1986
3653.77 1920
3654.34 2114
3654.91 2089
3655.48 2021
3656.05 2153
3656.62 2057
3657.19 2034
3657.76 2031
3658.33 2213
3658.90 2030
3659.47 2223
3660.04 2138
3660.61 2108
3661.18 2110
3661.75 1914
3662.32 1858
3662.89 2079
3663.47 2060
3664.04 1956
3664.61 1949
3665.18 1935
3665.75 2024
3666.32 2069
3666.89 2064
3667.46 2077
3668.03 1839
3668.60 1790
3669.17 1746
3669.75 1887
3670.32 1916
3670.89 1867
3671.46 1957
3672.03 1908
3672.60 1829
3673.17 1822
3673.75 1761
3674.32 1784
3674.89 1799
3675.46 1909
3676.03 1826
3676.60 1779
3677.18 1832
3677.75 1789
3678.32 1775
3678.89 1791
3679.46 1666
3680.04 1656
3680.61 1585
3681.18 1656
3681.75 1626
3682.32 1631
3682.90 1602
3683.47 1531
3684.04 1730
3684.61 1663
3685.19 1805
3685.76 1929
3686.33 1837
3686.90 1973
3687.48 2202
3688.05 2201
3688.62 2281
3689.19 2332
3689.77 2390
3690.34 2363
3690.91 2358
3691.48 2270
3692.06 2155
3692.63 2005
3693.20 2080
3693.78 1923
3694.35 1786
3694.92 1729
3695.50 1684
3696.07 1866
3696.64 1827
3697.22 1928
3697.79 1930
3698.36 1911
3698.94 1980
3699.51 2021
3700.08 1872
3700.66 1939
3701.23 2140
3701.80 2175
3702.38 2000
3702.95 2029
3703.53 2177
3704.10 2067
3704.67 2009
3705.25 1916
3705.82 1956
3706.40 1812
3706.97 1854
3707.54 1861
3708.12 1859
3708.69 1683
3709.27 1709
3709.84 1892
3710.42 1923
3710.99 1930
3711.56 1876
3712.14 1814
3712.71 1617
3713.29 1675
3713.86 1630
3714.44 1754
3715.01 1618
3715.59 1665
3716.16 1625
3716.74 1605
3717.31 1632
3717.89 1553
3718.46 1425
3719.04 1440
3719.61 1487
3720.19 1586
3720.76 1560
3721.34 1574
3721.91 1502
3722.49 1430
3723.06 1492
3723.64 1474
3724.21 1394
3724.79 1454
3725.36 1442
3725.94 1463
3726.52 1454
3727.09 1476
3727.67 1516
3728.24 1719
3728.82 1631
3729.39 1729
3729.97 1669
3730.55 1672
3731.12 1798
3731.70 1777
3732.27 1736
3732.85 1697
3733.43 1728
3734.00 1745
3734.58 1605
3735.15 1551
3735.73 1453
3736.31 1558
3736.88 1516
3737.46 1502
3738.04 1452
3738.61 1487
3739.19 1527
3739.77 1439
3740.34 1417
3740.92 1500
3741.50 1380
3742.07 1493
3742.65 1370
3743.23 1431
3743.80 1515
3744.38 1599
3744.96 1515
3745.54 1542
3746.11 1540
3746.69 1590
3747.27 1588
3747.84 1492
3748.42 1514
3749.00 1472
3749.58 1486
3750.15 1571
3750.73 1444
3751.31 1483
3751.89 1410
3752.46 1425
3753.04 1461
3753.62 1439
3754.20 1354
3754.77 1300
3755.35 1373
3755.93 1548
3756.51 1507
3757.09 1408
3757.66 1477
3758.24 1372
3758.82 1427
3759.40 1397
3759.98 1394
3760.56 1443
3761.13 1463
3761.71 1530
3762.29 1484
3762.87 1483
3763.45 1411
3764.03 1338
3764.60 1422
3765.18 1545
3765.76 1358
3766.34 1413
3766.92 1439
3767.50 1435
3768.08 1494
3768.66 1475
3769.23 1409
3769.81 1427
3770.39 1476
3770.97 1409
3771.55 1516
3772.13 1528
3772.71 1489
3773.29 1500
3773.87 1446
3774.45 1343
3775.03 1412
3775.61 1395
3776.18 1428
3776.76 1400
3777.34 1371
3777.92 1404
3778.50 1354
3779.08 1330
3779.66 1485
3780.24 1367
3780.82 1424
3781.40 1269
3781.98 1320
3782.56 1522
3783.14 1368
3783.72 1356
3784.30 1398
3784.88 1471
3785.46 1497
3786.04 1326
3786.62 1400
3787.20 1409
3787.78 1441
3788.36 1419
3788.94 1457
3789.52 1354
3790.10 1365
3790.69 1363
3791.27 1349
3791.85 1270
3792.43 1284
3793.01 1382
3793.59 1385
3794.17 1566
3794.75 1558
3795.33 1403
3795.91 1521
3796.49 1625
3797.07 1576
3797.66 1490
3798.24 1566
3798.82 1568
3799.40 1599
3799.98 1755
3800.56 1588
3801.14 1717
3801.72 1690
3802.31 1653
3802.89 1673
3803.47 1815
3804.05 1775
3804.63 1717
3805.21 1629
3805.80 1751
3806.38 1722
3806.96 1700
3807.54 1746
3808.12 1697
3808.70 1693
3809.29 1762
3809.87 1898
3810.45 1734
3811.03 1827
3811.61 1843
3812.20 1950
3812.78 1899
3813.36 1830
3813.94 1916
3814.53 1929
3815.11 1883
3815.69 2037
3816.27 1898
3816.86 1889
3817.44 1835
3818.02 1715
3818.60 1720
3819.19 1712
3819.77 1608
3820.35 1491
3820.94 1529
3821.52 1476
3822.10 1444
3822.68 1476
3823.27 1521
3823.85 1549
3824.43 1436
3825.02 1360
3825.60 1425
3826.18 1444
3826.77 1399
3827.35 1492
3827.93 1575
3828.52 1313
3829.10 1455
3829.68 1517
3830.27 1388
3830.85 1461
3831.43 1345
3832.02 1312
3832.60 1386
3833.19 1397
3833.77 1290
3834.35 1285
3834.94 1405
3835.52 1330
3836.11 1424
3836.69 1391
3837.27 1311
3837.86 1313
3838.44 1257
3839.03 1275
3839.61 1370
3840.19 1403
3840.78 1301
3841.36 1176
3841.95 1217
3842.53 1275
3843.12 1346
3843.70 1319
3844.29 1241
3844.87 1292
3845.46 1277
3846.04 1347
3846.63 1467
3847.21 1381
3847.80 1272
3848.38 1339
3848.97 1347
3849.55 1274
3850.14 1280
3850.72 1254
3851.31 1318
3851.89 1296
3852.48 1419
3853.06 1612
3853.65 1346
3854.23 1325
3854.82 1500
3855.40 1507
3855.99 1468
3856.57 1398
3857.16 1344
3857.75 1374
3858.33 1495
3858.92 1492
3859.50 1556
3860.09 1582
3860.67 1672
3861.26 1673
3861.85 1811
3862.43 1839
3863.02 1883
3863.60 1919
3864.19 1835
3864.78 1874
3865.36 1859
3865.95 1764
3866.54 1737
3867.12 1673
3867.71 1541
3868.30 1474
3868.88 1478
3869.47 1494
3870.06 1414
3870.64 1397
3871.23 1462
3871.82 1456
3872.40 1477
3872.99 1533
3873.58 1562
3874.16 1482
3874.75 1403
3875.34 1536
3875.92 1410
3876.51 1342
3877.10 1500
3877.69 1606
3878.27 1453
3878.86 1472
3879.45 1390
3880.03 1414
3880.62 1445
3881.21 1437
3881.80 1302
3882.38 1284
3882.97 1329
3883.56 1245
3884.15 1315
3884.73 1458
3885.32 1438
3885.91 1300
3886.50 1242
3887.09 1399
3887.67 1514
3888.26 1559
3888.85 1492
3889.44 1491
3890.03 1466
3890.61 1497
3891.20 1558
3891.79 1508
3892.38 1473
3892.97 1583
3893.56 1514
3894.14 1505
3894.73 1429
3895.32 1453
3895.91 1413
3896.50 1419
3897.09 1460
3897.68 1440
3898.26 1362
3898.85 1473
3899.44 1526
3900.03 1446
3900.62 1303
3901.21 1358
3901.80 1449
3902.39 1383
3902.98 1293
3903.57 1365
3904.15 1465
3904.74 1503
3905.33 1419
3905.92 1372
3906.51 1416
3907.10 1394
3907.69 1312
3908.28 1374
3908.87 1430
3909.46 1385
3910.05 1306
3910.64 1378
3911.23 1293
3911.82 1234
3912.41 1321
3913.00 1243
3913.59 1258
3914.18 1298
3914.77 1251
3915.36 1358
3915.95 1368
3916.54 1398
3917.13 1489
3917.72 1355
3918.31 1316
3918.90 1349
3919.49 1394
3920.08 1252
3920.67 1348
3921.26 1450
3921.85 1348
3922.44 1286
3923.03 1321
3923.62 1273
3924.21 1287
3924.80 1284
3925.40 1330
3925.99 1238
3926.58 1236
3927.17 1247
3927.76 1305
3928.35 1289
3928.94 1317
3929.53 1296
3930.12 1352
3930.71 1301
3931.31 1277
3931.90 1103
3932.49 1258
3933.08 1224
3933.67 1233
3934.26 1167
3934.85 1114
3935.45 1144
3936.04 1235
3936.63 1264
3937.22 1279
3937.81 1204
3938.40 1223
3939.00 1316
3939.59 1225
3940.18 1229
3940.77 1231
3941.36 1123
3941.96 1359
3942.55 1437
3943.14 1376
3943.73 1234
3944.32 1273
3944.92 1396
3945.51 1280
3946.10 1243
3946.69 1237
3947.29 1162
3947.88 1306
3948.47 1258
3949.06 1290
3949.66 1190
3950.25 1274
3950.84 1228
3951.43 1281
3952.03 1341
3952.62 1214
3953.21 1269
3953.81 1306
3954.40 1358
3954.99 1258
3955.59 1188
3956.18 1204
3956.77 1291
3957.36 1380
3957.96 1351
3958.55 1328
3959.14 1331
3959.74 1429
3960.33 1360
3960.92 1330
3961.52 1357
3962.11 1346
3962.71 1242
3963.30 1261
3963.89 1202
3964.49 1276
3965.08 1242
3965.67 1300
3966.27 1295
3966.86 1299
3967.46 1311
3968.05 1378
3968.64 1313
3969.24 1279
3969.83 1319
3970.43 1295
3971.02 1317
3971.61 1281
3972.21 1513
3972.80 1477
3973.40 1429
3973.99 1364
3974.59 1426
3975.18 1429
3975.78 1466
3976.37 1514
3976.97 1386
3977.56 1547
3978.15 1618
3978.75 1537
3979.34 1418
3979.94 1455
3980.53 1372
3981.13 1456
3981.72 1291
3982.32 1385
3982.91 1309
3983.51 1408
3984.10 1464
3984.70 1389
3985.30 1395
3985.89 1353
3986.49 1433
3987.08 1437
3987.68 1355
3988.27 1350
3988.87 1319
3989.46 1299
3990.06 1210
3990.66 1238
3991.25 1218
3991.85 1240
3992.44 1308
3993.04 1257
3993.63 1367
3994.23 1341
3994.83 1440
3995.42 1385
3996.02 1304
3996.61 1352
3997.21 1263
3997.81 1333
3998.40 1281
3999.00 1346
3999.60 1275
4000.19 1286
4000.79 1167
4001.39 1314
4001.98 1355
4002.58 1296
4003.18 1239
4003.77 1376
4004.37 1453
4004.97 1395
4005.56 1430
4006.16 1327
4006.76 1421
4007.35 1470
4007.95 1445
4008.55 1434
4009.14 1352
4009.74 1431
4010.34 1398
4010.94 1331
4011.53 1432
4012.13 1324
4012.73 1378
4013.32 1382
4013.92 1414
4014.52 1223
4015.12 1312
4015.71 1368
4016.31 1345
4016.91 1298
4017.51 1246
4018.11 1252
4018.70 1274
4019.30 1295
4019.90 1375
4020.50 1376
4021.09 1347
4021.69 1333
4022.29 1266
4022.89 1377
4023.49 1391
4024.09 1341
4024.68 1417
4025.28 1430
4025.88 1418
4026.48 1505
4027.08 1380
4027.68 1500
4028.27 1535
4028.87 1547
4029.47 1528
4030.07 1595
4030.67 1540
4031.27 1492
4031.87 1465
4032.46 1527
4033.06 1491
4033.66 1397
4034.26 1445
4034.86 1417
4035.46 1194
4036.06 1309
4036.66 1402
4037.26 1322
4037.86 1178
4038.46 1332
4039.05 1412
4039.65 1224
4040.25 1243
4040.85 1182
4041.45 1191
4042.05 1247
4042.65 1200
4043.25 1208
4043.85 1286
4044.45 1283
4045.05 1288
4045.65 1294
4046.25 1239
4046.85 1185
4047.45 1275
4048.05 1270
4048.65 1244
4049.25 1214
4049.85 1348
4050.45 1273
4051.05 1304
4051.65 1380
4052.25 1287
4052.85 1390
4053.45 1337
4054.05 1364
4054.65 1346
4055.25 1283
4055.85 1251
4056.45 1275
4057.05 1147
4057.66 1150
4058.26 1195
4058.86 1210
4059.46 1148
4060.06 1094
4060.66 1164
4061.26 1173
4061.86 1146
4062.46 1037
4063.06 1086
4063.66 1126
4064.27 1092
4064.87 1125
4065.47 1189
4066.07 1130
4066.67 1170
4067.27 1168
4067.87 1181
4068.48 1137
4069.08 1044
4069.68 1140
4070.28 1173
4070.88 1230
4071.48 1092
4072.08 1175
4072.69 1296
4073.29 1236
4073.89 1238
4074.49 1248
4075.09 1124
4075.70 1120
4076.30 1215
4076.90 1330
4077.50 1095
4078.10 1207
4078.71 1195
4079.31 1160
4079.91 1171
4080.51 1215
4081.12 1262
4081.72 1162
4082.32 1200
4082.92 1268
4083.53 1294
4084.13 1245
4084.73 1198
4085.33 1197
4085.94 1190
4086.54 1255
4087.14 1246
4087.75 1025
4088.35 1118
4088.95 1181
4089.56 1169
4090.16 1178
4090.76 1187
4091.36 1201
4091.97 1095
4092.57 1133
4093.17 1250
4093.78 1270
4094.38 1133
4094.98 1166
4095.59 1165
4096.19 1287
4096.80 1144
4097.40 1167
4098.00 1120
4098.61 1106
4099.21 1066
4099.81 1125
4100.42 1134
4101.02 1265
4101.63 1199
4102.23 1226
4102.83 1229
4103.44 1186
4104.04 1167
4104.65 1129
4105.25 1102
4105.85 1054
4106.46 1147
4107.06 1222
4107.67 1132
4108.27 1099
4108.88 1164
4109.48 1169
4110.09 1096
4110.69 1042
4111.29 1056
4111.90 1166
4112.50 1161
4113.11 1091
4113.71 1112
4114.32 1066
4114.92 1044
4115.53 1142
4116.13 1315
4116.74 1203
4117.34 1182
4117.95 1150
4118.55 1256
4119.16 1307
4119.76 1216
4120.37 1224
4120.98 1214
4121.58 1228
4122.19 1195
4122.79 1282
4123.40 1312
4124.00 1235
4124.61 1133
4125.21 1096
4125.82 1072
4126.43 1148
4127.03 1120
4127.64 1057
4128.24 1084
4128.85 1210
4129.45 1064
4130.06 1059
4130.67 1089
4131.27 1241
4131.88 1156
4132.49 1147
4133.09 1146
4133.70 1274
4134.30 1194
4134.91 1213
4135.52 1298
4136.12 1404
4136.73 1403
4137.34 1404
4137.94 1282
4138.55 1280
4139.16 1317
4139.76 1275
4140.37 1372
4140.98 1254
4141.58 1308
4142.19 1341
4142.80 1345
4143.40 1428
4144.01 1417
4144.62 1312
4145.23 1283
4145.83 1225
4146.44 1228
4147.05 1219
4147.66 1200
4148.26 1160
4148.87 1156
4149.48 1139
4150.08 1184
4150.69 1143
4151.30 1123
4151.91 1121
4152.52 1161
4153.12 1210
4153.73 1191
4154.34 1138
4154.95 1185
4155.55 1141
4156.16 1188
4156.77 1120
4157.38 1167
4157.99 1139
4158.59 1112
4159.20 1177
4159.81 1175
4160.42 1217
4161.03 1264
4161.64 1336
4162.24 1442
4162.85 1520
4163.46 1347
4164.07 1326
4164.68 1307
4165.29 1398
4165.90 1385
4166.50 1379
4167.11 1302
4167.72 1201
4168.33 1233
4168.94 1222
4169.55 1175
4170.16 1233
4170.77 1309
4171.38 1302
4171.98 1257
4172.59 1196
4173.20 1391
4173.81 1318
4174.42 1283
4175.03 1389
4175.64 1370
4176.25 1418
4176.86 1420
4177.47 1296
4178.08 1279
4178.69 1334
4179.30 1285
4179.91 1295
4180.52 1299
4181.13 1153
4181.74 1218
4182.35 1239
4182.96 1240
4183.57 1206
4184.18 1174
4184.79 1207
4185.40 1234
4186.01 1150
4186.62 1206
4187.23 1176
4187.84 1174
4188.45 1253
4189.06 1287
4189.67 1350
4190.28 1267
4190.89 1311
4191.50 1443
4192.11 1535
4192.72 1576
4193.33 1579
4193.94 1561
4194.55 1648
4195.16 1618
4195.77 1618
4196.39 1573
4197.00 1579
4197.61 1515
4198.22 1448
4198.83 1444
4199.44 1359
4200.05 1269
4200.66 1360
4201.27 1295
4201.89 1347
4202.50 1369
4203.11 1163
4203.72 1279
4204.33 1216
4204.94 1267
4205.55 1102
4206.17 1208
4206.78 1239
4207.39 1201
4208.00 1171
4208.61 1108
4209.22 1139
4209.84 1242
4210.45 1250
4211.06 1221
4211.67 1234
4212.28 1273
4212.90 1247
4213.51 1238
4214.12 1385
4214.73 1283
4215.35 1265
4215.96 1308
4216.57 1486
4217.18 1524
4217.79 1658
4218.41 1597
4219.02 1660
4219.63 1687
4220.24 1797
4220.86 1728
4221.47 1708
4222.08 1830
4222.70 1807
4223.31 1748
4223.92 1808
4224.53 1998
4225.15 2086
4225.76 2044
4226.37 2099
4226.99 1970
4227.60 2062
4228.21 2161
4228.83 2113
4229.44 2108
4230.05 2117
4230.67 2101
4231.28 2302
4231.89 2418
4232.51 2275
4233.12 2513
4233.73 2550
4234.35 2644
4234.96 2750
4235.57 2804
4236.19 2588
4236.80 2525
4237.42 2248
4238.03 2051
4238.64 2091
4239.26 1862
4239.87 1573
4240.49 1645
4241.10 1663
4241.71 1604
4242.33 1590
4242.94 1563
4243.56 1515
4244.17 1735
4244.79 1729
4245.40 1591
4246.02 1582
4246.63 1781
4247.24 1870
4247.86 1819
4248.47 1648
4249.09 1711
4249.70 1672
4250.32 1631
4250.93 1526
4251.55 1594
4252.16 1589
4252.78 1586
4253.39 1459
4254.01 1373
4254.62 1379
4255.24 1427
4255.85 1444
4256.47 1392
4257.08 1469
4257.70 1445
4258.31 1426
4258.93 1275
4259.55 1301
4260.16 1576
4260.78 1435
4261.39 1345
4262.01 1348
4262.62 1413
4263.24 1423
4263.86 1381
4264.47 1347
4265.09 1323
4265.70 1279
4266.32 1308
4266.93 1394
4267.55 1440
4268.17 1400
4268.78 1366
4269.40 1507
4270.02 1336
4270.63 1295
4271.25 1441
4271.86 1413
4272.48 1359
4273.10 1455
4273.71 1459
4274.33 1505
4274.95 1657
4275.56 1536
4276.18 1510
4276.80 1648
4277.41 1626
4278.03 1522
4278.65 1519
4279.26 1514
4279.88 1459
4280.50 1381
4281.12 1231
4281.73 1240
4282.35 1296
4282.97 1327
4283.58 1365
4284.20 1218
4284.82 1210
4285.44 1255
4286.05 1387
4286.67 1323
4287.29 1282
4287.91 1243
4288.52 1372
4289.14 1308
4289.76 1261
4290.38 1245
4290.99 1223
4291.61 1255
4292.23 1144
4292.85 1197
4293.47 1278
4294.08 1347
4294.70 1216
4295.32 1188
4295.94 1294
4296.56 1308
4297.17 1251
4297.79 1219
4298.41 1309
4299.03 1313
4299.65 1384
4300.27 1282
4300.88 1179
4301.50 1115
4302.12 1292
4302.74 1215
4303.36 1133
4303.98 1239
4304.60 1248
4305.21 1285
4305.83 1368
4306.45 1273
4307.07 1347
4307.69 1366
4308.31 1318
4308.93 1233
4309.55 1307
4310.17 1396
4310.79 1433
4311.40 1292
4312.02 1299
4312.64 1305
4313.26 1278
4313.88 1320
4314.50 1214
4315.12 1256
4315.74 1184
4316.36 1247
4316.98 1246
4317.60 1229
4318.22 1328
4318.84 1357
4319.46 1346
4320.08 1366
4320.70 1347
4321.32 1330
4321.94 1443
4322.56 1421
4323.18 1445
4323.80 1417
4324.42 1530
4325.04 1468
4325.66 1485
4326.28 1491
4326.90 1525
4327.52 1556
4328.14 1414
4328.76 1335
4329.38 1411
4330.00 1586
4330.62 1472
4331.24 1501
4331.86 1408
4332.48 1449
4333.11 1527
4333.73 1739
4334.35 1798
4334.97 1884
4335.59 1891
4336.21 2079
4336.83 1911
4337.45 1938
4338.07 2123
4338.69 1940
4339.32 2011
4339.94 1987
4340.56 1974
4341.18 1979
4341.80 2169
4342.42 2445
4343.04 2817
4343.67 2956
4344.29 3129
4344.91 3346
4345.53 3688
4346.15 3613
4346.77 3776
4347.40 3576
4348.02 3331
4348.64 3115
4349.26 2930
4349.88 2462
4350.51 2270
4351.13 2044
4351.75 1896
4352.37 1715
4352.99 1753
4353.62 1711
4354.24 1649
4354.86 1621
4355.48 1627
4356.11 1526
4356.73 1698
4357.35 1658
4357.97 1516
4358.60 1633
4359.22 1657
4359.84 1525
4360.46 1591
4361.09 1567
4361.71 1561
4362.33 1640
4362.95 1625
4363.58 1534
4364.20 1491
4364.82 1547
4365.45 1544
4366.07 1406
4366.69 1348
4367.32 1349
4367.94 1369
4368.56 1337
4369.19 1296
4369.81 1216
4370.43 1241
4371.06 1284
4371.68 1176
4372.30 1143
4372.93 1205
4373.55 1306
4374.18 1401
4374.80 1285
4375.42 1257
4376.05 1318
4376.67 1254
4377.29 1247
4377.92 1359
4378.54 1458
4379.17 1278
4379.79 1366
4380.41 1292
4381.04 1363
4381.66 1332
4382.29 1283
4382.91 1345
4383.54 1313
4384.16 1204
4384.79 1248
4385.41 1174
4386.03 1306
4386.66 1262
4387.28 1279
4387.91 1218
4388.53 1181
4389.16 1194
4389.78 1151
4390.41 1228
4391.03 1175
4391.66 1254
4392.28 1209
4392.91 1160
4393.53 1166
4394.16 1127
4394.78 1241
4395.41 1225
4396.03 1139
4396.66 1310
4397.28 1332
4397.91 1281
4398.53 1243
4399.16 1269
4399.79 1247
4400.41 1245
4401.04 1261
4401.66 1211
4402.29 1296
4402.91 1346
4403.54 1277
4404.17 1248
4404.79 1256
4405.42 1304
4406.04 1221
4406.67 1238
4407.30 1254
4407.92 1180
4408.55 1167
4409.17 1198
4409.80 1311
4410.43 1294
4411.05 1367
4411.68 1378
4412.31 1266
4412.93 1299
4413.56 1286
4414.19 1270
4414.81 1256
4415.44 1286
4416.07 1186
4416.69 1221
4417.32 1230
4417.95 1199
4418.57 1098
4419.20 1183
4419.83 1241
4420.45 1235
4421.08 1215
4421.71 1139
4422.34 1206
4422.96 1240
4423.59 1218
4424.22 1181
4424.84 1161
4425.47 1103
4426.10 1181
4426.73 1116
4427.35 1183
4427.98 1096
4428.61 1200
4429.24 1109
4429.86 1048
4430.49 1115
4431.12 1171
4431.75 1197
4432.38 1158
4433.00 1222
4433.63 1158
4434.26 1135
4434.89 1274
4435.52 1203
4436.14 1123
4436.77 1222
4437.40 1206
4438.03 1198
4438.66 1211
4439.29 1118
4439.91 1132
4440.54 994
4441.17 1048
4441.80 1153
4442.43 1112
4443.06 1076
4443.68 1109
4444.31 1277
4444.94 1227
4445.57 1157
4446.20 1271
4446.83 1315
4447.46 1345
4448.09 1215
4448.72 1329
4449.34 1362
4449.97 1213
4450.60 1247
4451.23 1218
4451.86 1247
4452.49 1385
4453.12 1330
4453.75 1195
4454.38 1106
4455.01 1217
4455.64 1272
4456.27 1289
4456.90 1162
4457.53 1236
4458.16 1250
4458.79 1151
4459.42 1095
4460.05 1185
4460.68 1168
4461.31 1064
4461.94 1067
4462.57 1135
4463.20 1164
4463.83 1113
4464.46 1148
4465.09 1182
4465.72 1063
4466.35 1023
4466.98 1073
4467.61 1154
4468.24 1170
4468.87 1147
4469.50 1186
4470.13 1040
4470.76 893
4471.39 1079
4472.02 1119
4472.65 1138
4473.28 1071
4473.91 1016
4474.54 1035
4475.17 1040
4475.81 1086
4476.44 1103
4477.07 1127
4477.70 1202
4478.33 1204
4478.96 1172
4479.59 1156
4480.22 1073
4480.85 1077
4481.49 1101
4482.12 1100
4482.75 1161
4483.38 1173
4484.01 1139
4484.64 1032
4485.28 1150
4485.91 1159
4486.54 1144
4487.17 1227
4487.80 1184
4488.43 1191
4489.07 1218
4489.70 1202
4490.33 1254
4490.96 1148
4491.59 1199
4492.23 1211
4492.86 1213
4493.49 1152
4494.12 1185
4494.75 1211
4495.39 1244
4496.02 1227
4496.65 1218
4497.28 1283
4497.92 1329
4498.55 1289
4499.18 1252
4499.81 1285
4500.45 1430
4501.08 1501
4501.71 1459
4502.35 1368
4502.98 1324
4503.61 1260
4504.24 1389
4504.88 1309
4505.51 1258
4506.14 1245
4506.78 1323
4507.41 1057
4508.04 1088
4508.68 1172
4509.31 1178
4509.94 1318
4510.58 1234
4511.21 1255
4511.84 1237
4512.48 1188
4513.11 1146
4513.74 1131
4514.38 1185
4515.01 1180
4515.64 1082
4516.28 1112
4516.91 1114
4517.55 1139
4518.18 1132
4518.81 1131
4519.45 1035
4520.08 1176
4520.72 1242
4521.35 1142
4521.98 1228
4522.62 1056
4523.25 1093
4523.89 1189
4524.52 1370
4525.16 1213
4525.79 1161
4526.43 1194
4527.06 1314
4527.69 1355
4528.33 1409
4528.96 1545
4529.60 1486
4530.23 1615
4530.87 1816
4531.50 1850
4532.14 1763
4532.77 1645
4533.41 1543
4534.04 1612
4534.68 1520
4535.31 1407
4535.95 1363
4536.58 1359
4537.22 1276
4537.85 1224
4538.49 1249
4539.12 1175
4539.76 1130
4540.40 1107
4541.03 1119
4541.67 1058
4542.30 1127
4542.94 1050
4543.57 1054
4544.21 1056
4544.85 1046
4545.48 1037
4546.12 1149
4546.75 1150
4547.39 1142
4548.02 1082
4548.66 1125
4549.30 1150
4549.93 1221
4550.57 1143
4551.21 1096
4551.84 1158
4552.48 1110
4553.11 1167
4553.75 1238
4554.39 1319
4555.02 1168
4555.66 1129
4556.30 1129
4556.93 1180
4557.57 1153
4558.21 1031
4558.84 1146
4559.48 1113
4560.12 1156
4560.75 1125
4561.39 1115
4562.03 1094
4562.67 1159
4563.30 1124
4563.94 1107
4564.58 1145
4565.21 1086
4565.85 1126
4566.49 1157
4567.13 1136
4567.76 1134
4568.40 1151
4569.04 1179
4569.68 1097
4570.31 1174
4570.95 1213
4571.59 1105
4572.23 1143
4572.86 1097
4573.50 1128
4574.14 1098
4574.78 1088
4575.42 1178
4576.05 1114
4576.69 1142
4577.33 1175
4577.97 1223
4578.61 1125
4579.24 1148
4579.88 1198
4580.52 1214
4581.16 1065
4581.80 1132
4582.44 1168
4583.07 1127
4583.71 1188
4584.35 1072
4584.99 1099
4585.63 1185
4586.27 1233
4586.91 1298
4587.54 1305
4588.18 1457
4588.82 1484
4589.46 1509
4590.10 1581
4590.74 1709
4591.38 1622
4592.02 1601
4592.66 1558
4593.30 1478
4593.94 1459
4594.57 1288
4595.21 1397
4595.85 1367
4596.49 1211
4597.13 1308
4597.77 1337
4598.41 1237
4599.05 1311
4599.69 1369
4600.33 1423
4600.97 1387
4601.61 1274
4602.25 1375
4602.89 1426
4603.53 1396
4604.17 1345
4604.81 1313
4605.45 1375
4606.09 1374
4606.73 1392
4607.37 1400
4608.01 1318
4608.65 1323
4609.29 1475
4609.93 1312
4610.57 1306
4611.21 1344
4611.85 1233
4612.49 1138
4613.13 1213
4613.77 1242
4614.41 1198
4615.05 1121
4615.70 1071
4616.34 1109
4616.98 1087
4617.62 1130
4618.26 1121
4618.90 1249
4619.54 1304
4620.18 1260
4620.82 1112
4621.46 1153
4622.11 1164
4622.75 1279
4623.39 1149
4624.03 1176
4624.67 1212
4625.31 1160
4625.95 1099
4626.59 1061
4627.24 1004
4627.88 1062
4628.52 1141
4629.16 1054
4629.80 1099
4630.44 1147
4631.09 1183
4631.73 1208
4632.37 1255
4633.01 1202
4633.65 1154
4634.30 1197
4634.94 1308
4635.58 1183
4636.22 1284
4636.86 1215
4637.51 1246
4638.15 1373
4638.79 1262
4639.43 1224
4640.08 1251
4640.72 1120
4641.36 1220
4642.00 1360
4642.65 1363
4643.29 1167
4643.93 1152
4644.57 1295
4645.22 1175
4645.86 1248
4646.50 1274
4647.15 1230
4647.79 1239
4648.43 1172
4649.08 1242
4649.72 1250
4650.36 1191
4651.00 1193
4651.65 1213
4652.29 1191
4652.93 1235
4653.58 1244
4654.22 1233
4654.86 1225
4655.51 1186
4656.15 1180
4656.80 1133
4657.44 1158
4658.08 1029
4658.73 1048
4659.37 1078
4660.01 1016
4660.66 1020
4661.30 1123
4661.95 1166
4662.59 1119
4663.23 1086
4663.88 1155
4664.52 1109
4665.17 1075
4665.81 1069
4666.45 963
4667.10 1022
4667.74 1122
4668.39 1123
4669.03 1184
4669.68 1160
4670.32 1169
4670.97 1236
4671.61 1173
4672.25 1179
4672.90 1176
4673.54 1215
4674.19 1214
4674.83 1342
4675.48 1172
4676.12 1147
4676.77 1083
4677.41 1114
4678.06 1115
4678.70 1170
4679.35 1130
4679.99 1152
4680.64 1110
4681.28 1111
4681.93 1138
4682.58 1140
4683.22 1111
4683.87 1225
4684.51 1210
4685.16 1089
4685.80 1046
4686.45 1102
4687.09 1061
4687.74 1113
4688.39 1104
4689.03 1126
4689.68 1129
4690.32 1109
4690.97 1086
4691.62 1183
4692.26 1184
4692.91 1188
4693.55 1187
4694.20 1335
4694.85 1315
4695.49 1398
4696.14 1556
4696.79 1388
4697.43 1560
4698.08 1523
4698.72 1539
4699.37 1565
4700.02 1579
4700.66 1493
4701.31 1538
4701.96 1437
4702.60 1319
4703.25 1250
4703.90 1305
4704.54 1297
4705.19 1197
4705.84 1274
4706.49 1251
4707.13 1150
4707.78 1259
4708.43 1314
4709.07 1277
4709.72 1278
4710.37 1147
4711.02 1240
4711.66 1222
4712.31 1112
4712.96 1202
4713.61 1223
4714.25 1230
4714.90 1185
4715.55 1183
4716.20 1111
4716.84 1250
4717.49 1175
4718.14 1164
4718.79 1089
4719.44 1113
4720.08 1198
4720.73 1167
4721.38 1222
4722.03 1192
4722.68 1175
4723.32 1255
4723.97 1347
4724.62 1374
4725.27 1235
4725.92 1248
4726.57 1396
4727.21 1426
4727.86 1295
4728.51 1396
4729.16 1340
4729.81 1233
4730.46 1198
4731.11 1205
4731.75 1153
4732.40 1155
4733.05 1058
4733.70 1106
4734.35 1129
4735.00 1092
4735.65 1071
4736.30 1086
4736.95 1120
4737.60 1099
4738.24 1158
4738.89 1138
4739.54 1184
4740.19 1242
4740.84 1191
4741.49 1255
4742.14 1152
4742.79 1180
4743.44 1206
4744.09 1151
4744.74 1132
4745.39 1120
4746.04 1102
4746.69 1218
4747.34 1233
4747.99 1234
4748.64 1248
4749.29 1233
4749.94 1246
4750.59 1224
4751.24 1281
4751.89 1399
4752.54 1309
4753.19 1219
4753.84 1349
4754.49 1382
4755.14 1352
4755.79 1265
4756.44 1244
4757.09 1213
4757.74 1197
4758.39 1254
4759.04 1195
4759.69 1145
4760.34 1127
4760.99 1160
4761.65 1202
4762.30 1185
4762.95 1247
4763.60 1310
4764.25 1325
4764.90 1269
4765.55 1301
4766.20 1341
4766.85 1374
4767.50 1385
4768.16 1201
4768.81 1128
4769.46 1111
4770.11 1173
4770.76 1171
4771.41 1125
4772.06 1220
4772.72 1324
4773.37 1223
4774.02 1162
4774.67 1237
4775.32 1188
4775.97 1264
4776.63 1062
4777.28 1103
4777.93 1170
4778.58 1240
4779.23 1180
4779.89 1189
4780.54 1181
4781.19 1229
4781.84 1287
4782.50 1193
4783.15 1234
4783.80 1225
4784.45 1155
4785.10 1164
4785.76 1123
4786.41 1136
4787.06 1112
4787.71 1060
4788.37 1067
4789.02 1088
4789.67 1126
4790.33 1183
4790.98 1188
4791.63 1185
4792.28 1127
4792.94 1039
4793.59 1090
4794.24 1061
4794.90 1070
4795.55 1114
4796.20 1129
4796.86 1098
4797.51 1003
4798.16 994
4798.82 1122
4799.47 1161
4800.12 1065
4800.78 1116
4801.43 1096
4802.08 1058
4802.74 1088
4803.39 1119
4804.04 1079
4804.70 1088
4805.35 965
4806.01 1123
4806.66 1118
4807.31 1049
4807.97 1119
4808.62 1192
4809.28 1122
4809.93 1090
4810.58 1008
4811.24 1097
4811.89 1200
4812.55 1198
4813.20 1091
4813.85 1049
4814.51 1207
4815.16 1100
4815.82 1157
4816.47 1218
4817.13 1127
4817.78 1201
4818.44 1235
4819.09 1222
4819.75 1223
4820.40 1288
4821.06 1251
4821.71 1284
4822.37 1304
4823.02 1386
4823.68 1387
4824.33 1348
4824.99 1474
4825.64 1485
4826.30 1469
4826.95 1525
4827.61 1457
4828.26 1311
4828.92 1267
4829.57 1267
4830.23 1236
4830.88 1275
4831.54 1400
4832.20 1499
4832.85 1574
4833.51 1570
4834.16 1622
4834.82 1609
4835.47 1696
4836.13 1677
4836.79 1700
4837.44 1691
4838.10 1626
4838.75 1559
4839.41 1647
4840.07 1760
4840.72 1611
4841.38 1636
4842.04 1515
4842.69 1531
4843.35 1543
4844.00 1486
4844.66 1611
4845.32 1558
4845.97 1574
4846.63 1608
4847.29 1622
4847.94 1635
4848.60 1722
4849.26 1663
4849.91 1641
4850.57 1541
4851.23 1579
4851.89 1673
4852.54 1766
4853.20 1691
4853.86 1745
4854.51 1786
4855.17 1832
4855.83 1840
4856.49 1964
4857.14 2078
4857.80 2007
4858.46 1874
4859.11 1908
4859.77 1904
4860.43 1865
4861.09 1921
4861.74 1803
4862.40 1796
4863.06 1690
4863.72 1889
4864.38 1919
4865.03 1864
4865.69 1784
4866.35 1774
4867.01 1959
4867.67 1836
4868.32 1745
4868.98 1761
4869.64 1744
4870.30 1703
4870.96 1762
4871.61 1627
4872.27 1575
4872.93 1517
4873.59 1578
4874.25 1669
4874.91 1681
4875.57 1784
4876.22 1784
4876.88 1804
4877.54 1879
4878.20 1797
4878.86 1674
4879.52 1714
4880.18 1766
4880.84 1625
4881.49 1575
4882.15 1548
4882.81 1649
4883.47 1503
4884.13 1582
4884.79 1642
4885.45 1502
4886.11 1540
4886.77 1601
4887.43 1669
4888.09 1774
4888.75 1780
4889.41 1797
4890.07 1842
4890.72 1855
4891.38 1872
4892.04 1805
4892.70 1594
4893.36 1599
4894.02 1746
4894.68 1675
4895.34 1661
4896.00 1577
4896.66 1475
4897.32 1622
4897.98 1589
4898.64 1569
4899.30 1554
4899.96 1481
4900.62 1536
4901.28 1597
4901.94 1530
4902.60 1451
4903.27 1450
4903.93 1377
4904.59 1425
4905.25 1427
4905.91 1431
4906.57 1418
4907.23 1463
4907.89 1435
4908.55 1446
4909.21 1420
4909.87 1419
4910.53 1358
4911.19 1324
4911.86 1367
4912.52 1334
4913.18 1301
4913.84 1172
4914.50 1243
4915.16 1129
4915.82 1195
4916.48 1243
4917.14 1280
4917.81 1205
4918.47 1278
4919.13 1357
4919.79 1286
4920.45 1157
4921.11 1211
4921.78 1275
4922.44 1234
4923.10 1253
4923.76 1304
4924.42 1213
4925.08 1247
4925.75 1214
4926.41 1183
4927.07 1116
4927.73 1100
4928.40 1234
4929.06 1240
4929.72 1118
4930.38 1232
4931.04 1299
4931.71 1315
4932.37 1266
4933.03 1277
4933.69 1159
4934.36 1334
4935.02 1234
4935.68 1235
4936.34 1185
4937.01 1205
4937.67 1309
4938.33 1259
4939.00 1240
4939.66 1239
4940.32 1278
4940.98 1371
4941.65 1233
4942.31 1271
4942.97 1348
4943.64 1277
4944.30 1169
4944.96 1156
4945.63 1231
4946.29 1162
4946.95 1103
4947.62 1176
4948.28 1242
4948.94 1138
4949.61 1071
4950.27 1089
4950.93 1075
4951.60 1125
4952.26 1129
4952.93 1086
4953.59 1190
4954.25 1171
4954.92 1207
4955.58 1231
4956.24 1128
4956.91 1176
4957.57 1119
4958.24 1223
4958.90 1191
4959.57 1193
4960.23 1244
4960.89 1306
4961.56 1397
4962.22 1395
4962.89 1497
4963.55 1455
4964.22 1346
4964.88 1480
4965.55 1440
4966.21 1426
4966.87 1350
4967.54 1269
4968.20 1322
4968.87 1267
4969.53 1211
4970.20 1252
4970.86 1309
4971.53 1180
4972.19 1157
4972.86 1203
4973.52 1113
4974.19 1124
4974.86 1230
4975.52 1396
4976.19 1296
4976.85 1206
4977.52 1188
4978.18 1150
4978.85 1156
4979.51 1193
4980.18 1142
4980.84 1161
4981.51 1145
4982.18 1181
4982.84 1155
4983.51 1201
4984.17 1150
4984.84 1174
4985.51 1193
4986.17 1271
4986.84 1213
4987.50 1120
4988.17 1208
4988.84 1066
4989.50 1033
4990.17 1064
4990.83 1101
4991.50 1111
4992.17 1116
4992.83 1021
4993.50 1024
4994.17 1130
4994.83 1095
4995.50 1068
4996.17 1058
4996.83 1100
4997.50 1174
4998.17 1032
4998.83 1086
4999.50 1052
5000.17 1026
5000.83 950
5001.50 1092
5002.17 1001
5002.84 1018
5003.50 1020
5004.17 1097
5004.84 996
5005.50 949
5006.17 1015
5006.84 1179
5007.51 1095
5008.17 1077
5008.84 1128
5009.51 1083
5010.18 1071
5010.84 1006
5011.51 987
5012.18 1106
5012.85 939
5013.52 1036
5014.18 1056
5014.85 1044
5015.52 1065
5016.19 1070
5016.86 1104
5017.52 1188
5018.19 1108
5018.86 1348
5019.53 1536
5020.20 1406
5020.87 1375
5021.53 1507
5022.20 1475
5022.87 1621
5023.54 1526
5024.21 1478
5024.88 1448
5025.54 1389
5026.21 1202
5026.88 1159
5027.55 1251
5028.22 1229
5028.89 1106
5029.56 1049
5030.23 1024
5030.90 1025
5031.56 1102
5032.23 1052
5032.90 1113
5033.57 1057
5034.24 1107
5034.91 995
5035.58 979
5036.25 1001
5036.92 1005
5037.59 1030
5038.26 1110
5038.93 1017
5039.60 1088
5040.27 1103
5040.94 1018
5041.61 1099
5042.28 1045
5042.94 1020
5043.61 1067
5044.28 1027
5044.95 1003
5045.62 1060
5046.29 1011
5046.96 1026
5047.63 1094
5048.30 1196
5048.98 1066
5049.65 997
5050.32 1038
5050.99 1101
5051.66 1035
5052.33 1133
5053.00 1023
5053.67 999
5054.34 1135
5055.01 1086
5055.68 1089
5056.35 1123
5057.02 1136
5057.69 1068
5058.36 1023
5059.03 976
5059.70 1023
5060.38 1099
5061.05 1002
5061.72 1026
5062.39 1067
5063.06 1021
5063.73 1043
5064.40 1084
5065.07 999
5065.74 1014
5066.42 958
5067.09 992
5067.76 969
5068.43 1077
5069.10 994
5069.77 967
5070.45 1073
5071.12 1002
5071.79 984
5072.46 1052
5073.13 1047
5073.80 1005
5074.48 939
5075.15 1081
5075.82 1101
5076.49 1200
5077.16 1179
5077.84 1158
5078.51 1257
5079.18 1168
5079.85 1168
5080.52 1250
5081.20 1110
5081.87 1041
5082.54 1153
5083.21 1147
5083.89 1064
5084.56 1137
5085.23 1195
5085.90 1124
5086.58 1025
5087.25 1092
5087.92 1182
5088.60 1190
5089.27 1196
5089.94 1213
5090.61 1251
5091.29 1220
5091.96 1150
5092.63 1183
5093.31 1149
5093.98 1204
5094.65 1165
5095.33 971
5096.00 1062
5096.67 1033
5097.35 1048
5098.02 1018
5098.69 1000
5099.37 1150
5100.04 1193
5100.71 1227
5101.39 1177
5102.06 1068
5102.74 1209
5103.41 1211
5104.08 1187
5104.76 1187
5105.43 1205
5106.10 1106
5106.78 1179
5107.45 1091
5108.13 1174
5108.80 1088
5109.48 1059
5110.15 1010
5110.82 1089
5111.50 1065
5112.17 1076
5112.85 1149
5113.52 1100
5114.20 971
5114.87 1073
5115.55 1175
5116.22 1309
5116.89 1329
5117.57 1170
5118.24 1305
5118.92 1317
5119.59 1296
5120.27 1254
5120.94 1254
5121.62 1153
5122.29 1143
5122.97 1126
5123.64 1068
5124.32 1089
5124.99 1088
5125.67 1107
5126.35 1130
5127.02 1154
5127.70 1086
5128.37 1174
5129.05 1158
5129.72 1180
5130.40 1157
5131.07 1127
5131.75 1241
5132.43 1218
5133.10 1077
5133.78 1151
5134.45 1152
5135.13 1143
5135.80 1152
5136.48 1149
5137.16 1108
5137.83 1026
5138.51 1009
5139.19 1052
5139.86 1064
5140.54 1072
5141.21 1091
5141.89 935
5142.57 1023
5143.24 956
5143.92 927
5144.60 969
5145.27 960
5145.95 1061
5146.63 1025
5147.30 970
5147.98 929
5148.66 1033
5149.33 1015
5150.01 891
5150.69 954
5151.36 1022
5152.04 988
5152.72 929
5153.39 952
5154.07 1031
5154.75 955
5155.43 878
5156.10 951
5156.78 999
5157.46 1088
5158.14 986
5158.81 940
5159.49 980
5160.17 1020
5160.85 1001
5161.52 1002
5162.20 965
5162.88 961
5163.56 1014
5164.23 1180
5164.91 1028
5165.59 1146
5166.27 1224
5166.95 1153
5167.62 977
5168.30 1023
5168.98 1035
5169.66 952
5170.34 985
5171.02 1027
5171.69 955
5172.37 946
5173.05 969
5173.73 934
5174.41 963
5175.09 1023
5175.76 1073
5176.44 1087
5177.12 1075
5177.80 1043
5178.48 1005
5179.16 1032
5179.84 1074
5180.52 1030
5181.19 959
5181.87 996
5182.55 1019
5183.23 1065
5183.91 1006
5184.59 1010
5185.27 965
5185.95 904
5186.63 976
5187.31 956
5187.99 797
5188.67 966
5189.35 889
5190.03 986
5190.70 960
5191.38 924
5192.06 1018
5192.74 1005
5193.42 983
5194.10 919
5194.78 924
5195.46 921
5196.14 1090
5196.82 1026
5197.50 930
5198.18 905
5198.86 962
5199.54 1029
5200.22 927
5200.90 956
5201.58 927
5202.26 964
5202.94 1043
5203.62 1044
5204.31 1024
5204.99 1011
5205.67 1107
5206.35 1105
5207.03 1092
5207.71 1129
5208.39 1128
5209.07 1126
5209.75 1196
5210.43 1132
5211.11 1061
5211.79 1091
5212.47 1175
5213.16 1097
5213.84 1124
5214.52 1013
5215.20 1058
5215.88 1048
5216.56 1133
5217.24 1082
5217.92 1098
5218.60 1106
5219.29 1139
5219.97 1140
5220.65 1093
5221.33 1110
5222.01 1162
5222.69 1141
5223.38 1006
5224.06 1120
5224.74 1066
5225.42 1067
5226.10 978
5226.79 1025
5227.47 969
5228.15 1017
5228.83 952
5229.51 1102
5230.20 1076
5230.88 1085
5231.56 1026
5232.24 1017
5232.92 1064
5233.61 1029
5234.29 1132
5234.97 1126
5235.65 1119
5236.34 1134
5237.02 1102
5237.70 1077
5238.38 1042
5239.07 1092
5239.75 1153
5240.43 1092
5241.12 1120
5241.80 1057
5242.48 1041
5243.16 1086
5243.85 959
5244.53 925
5245.21 910
5245.90 981
5246.58 963
5247.26 1040
5247.95 1087
5248.63 1109
5249.31 1137
5250.00 1014
5250.68 1145
5251.36 1096
5252.05 1053
5252.73 1007
5253.41 991
5254.10 1041
5254.78 1088
5255.47 1117
5256.15 971
5256.83 952
5257.52 934
5258.20 989
5258.89 1031
5259.57 1109
5260.25 1078
5260.94 1169
5261.62 1074
5262.31 1105
5262.99 1038
5263.68 1044
5264.36 1081
5265.04 1116
5265.73 1015
5266.41 1052
5267.10 951
5267.78 1124
5268.47 974
5269.15 929
5269.84 1033
5270.52 979
5271.21 952
5271.89 1037
5272.58 1107
5273.26 1012
5273.95 1026
5274.63 1218
5275.32 1050
5276.00 1049
5276.69 1110
5277.37 1075
5278.06 1126
5278.74 1104
5279.43 1112
5280.11 1137
5280.80 1264
5281.48 1282
5282.17 1179
5282.85 1146
5283.54 1089
5284.23 1100
5284.91 1089
5285.60 1157
5286.28 1097
5286.97 1087
5287.65 1103
5288.34 1127
5289.03 1149
5289.71 1018
5290.40 928
5291.08 996
5291.77 1051
5292.46 1036
5293.14 1073
5293.83 1157
5294.52 1101
5295.20 1075
5295.89 1118
5296.58 1085
5297.26 1014
5297.95 1047
5298.64 1062
5299.32 1091
5300.01 1040
5300.70 1036
5301.38 1076
5302.07 1158
5302.76 1108
5303.44 1118
5304.13 1080
5304.82 1008
5305.50 1079
5306.19 1126
5306.88 1183
5307.56 1246
5308.25 1208
5308.94 1202
5309.63 1216
5310.31 1283
5311.00 1251
5311.69 1110
5312.38 1135
5313.06 1174
5313.75 1101
5314.44 1121
5315.13 1147
5315.81 1168
5316.50 1215
5317.19 1208
5317.88 1185
5318.57 1178
5319.25 1308
5319.94 1272
5320.63 1350
5321.32 1233
5322.01 1234
5322.69 1125
5323.38 1152
5324.07 1151
5324.76 980
5325.45 966
5326.14 1001
5326.82 1037
5327.51 1055
5328.20 967
5328.89 1055
5329.58 1031
5330.27 1109
5330.96 1131
5331.64 1124
5332.33 1088
5333.02 1166
5333.71 1183
5334.40 1206
5335.09 1120
5335.78 1186
5336.47 1131
5337.16 1081
5337.85 1050
5338.53 982
5339.22 1120
5339.91 1194
5340.60 1210
5341.29 1250
5341.98 1071
5342.67 1106
5343.36 1159
5344.05 1202
5344.74 1156
5345.43 1347
5346.12 1281
5346.81 1294
5347.50 1290
5348.19 1291
5348.88 1276
5349.57 1334
5350.26 1440
5350.95 1311
5351.64 1408
5352.33 1448
5353.02 1472
5353.71 1196
5354.40 1188
5355.09 1156
5355.78 1123
5356.47 1079
5357.16 1008
5357.85 1071
5358.54 975
5359.23 1053
5359.92 905
5360.61 976
5361.30 1085
5361.99 1022
5362.68 980
5363.37 986
5364.07 924
5364.76 952
5365.45 1004
5366.14 1141
5366.83 1000
5367.52 981
5368.21 915
5368.90 978
5369.59 904
5370.29 930
5370.98 1050
5371.67 1014
5372.36 902
5373.05 1008
5373.74 1000
5374.43 954
5375.13 993
5375.82 998
5376.51 1053
5377.20 997
5377.89 943
5378.58 920
5379.28 900
5379.97 954
5380.66 1049
5381.35 947
5382.04 880
5382.74 953
5383.43 973
5384.12 959
5384.81 807
5385.50 959
5386.20 973
5386.89 929
5387.58 1006
5388.27 1112
5388.97 1077
5389.66 1043
5390.35 1068
5391.04 978
5391.74 1013
5392.43 1069
5393.12 1033
5393.81 1021
5394.51 965
5395.20 988
5395.89 1007
5396.59 924
5397.28 969
5397.97 929
5398.66 810
5399.36 865
5400.05 1020
5400.74 916
5401.44 830
5402.13 904
5402.82 907
5403.52 908
5404.21 875
5404.90 846
5405.60 948
5406.29 953
5406.98 852
5407.68 896
5408.37 926
5409.07 988
5409.76 1108
5410.45 1015
5411.15 913
5411.84 881
5412.54 946
5413.23 973
5413.92 985
5414.62 987
5415.31 933
5416.01 908
5416.70 967
5417.39 983
5418.09 975
5418.78 1029
5419.48 989
5420.17 983
5420.87 1033
5421.56 992
5422.26 954
5422.95 977
5423.64 1066
5424.34 1059
5425.03 1016
5425.73 1007
5426.42 1086
5427.12 1093
5427.81 977
5428.51 967
5429.20 1036
5429.90 976
5430.59 1046
5431.29 1068
5431.98 1075
5432.68 1108
5433.37 1129
5434.07 1133
5434.77 1074
5435.46 1060
5436.16 1119
5436.85 1138
5437.55 1086
5438.24 1183
5438.94 1183
5439.63 1136
5440.33 1117
5441.03 1152
5441.72 1157
5442.42 1153
5443.11 1090
5443.81 1250
5444.51 1246
5445.20 1206
5445.90 1300
5446.59 1395
5447.29 1378
5447.99 1340
5448.68 1250
5449.38 1203
5450.08 1256
5450.77 1171
5451.47 1181
5452.16 1198
5452.86 1165
5453.56 1091
5454.25 1091
5454.95 1054
5455.65 1197
5456.34 1191
5457.04 1086
5457.74 1208
5458.44 1178
5459.13 1080
5459.83 1122
5460.53 1137
5461.22 1117
5461.92 1095
5462.62 1132
5463.31 1202
5464.01 1259
5464.71 1190
5465.41 1116
5466.10 1123
5466.80 1214
5467.50 1228
5468.20 1139
5468.89 1133
5469.59 1251
5470.29 1281
5470.99 1234
5471.68 1381
5472.38 1454
5473.08 1388
5473.78 1292
5474.48 1378
5475.17 1340
5475.87 1459
5476.57 1529
5477.27 1676
5477.97 1629
5478.66 1653
5479.36 1712
5480.06 1782
5480.76 1827
5481.46 1677
5482.16 1731
5482.85 1779
5483.55 1623
5484.25 1489
5484.95 1492
5485.65 1433
5486.35 1400
5487.05 1476
5487.75 1579
5488.44 1619
5489.14 1640
5489.84 1652
5490.54 1604
5491.24 1737
5491.94 1817
5492.64 1749
5493.34 1890
5494.04 1936
5494.74 1829
5495.43 1856
5496.13 2167
5496.83 2213
5497.53 2203
5498.23 2660
5498.93 2817
5499.63 3125
5500.33 3169
5501.03 3163
5501.73 3020
5502.43 2783
5503.13 2471
5503.83 2195
5504.53 2061
5505.23 1832
5505.93 1837
5506.63 1797
5507.33 1682
5508.03 1653
5508.73 1849
5509.43 1764
5510.13 1716
5510.83 1711
5511.53 1778
5512.23 1756
5512.93 1789
5513.63 1727
5514.33 1718
5515.03 1643
5515.73 1657
5516.43 1620
5517.13 1549
5517.83 1583
5518.54 1540
5519.24 1505
5519.94 1376
5520.64 1290
5521.34 1351
5522.04 1327
5522.74 1424
5523.44 1274
5524.14 1313
5524.84 1319
5525.55 1253
5526.25 1202
5526.95 1160
5527.65 1125
5528.35 1214
5529.05 1141
5529.75 1150
5530.45 1209
5531.16 1248
5531.86 1227
5532.56 1123
5533.26 1117
5533.96 1120
5534.66 1144
5535.37 1081
5536.07 1065
5536.77 1017
5537.47 981
5538.17 1053
5538.88 1057
5539.58 1099
5540.28 1057
5540.98 1132
5541.68 1100
5542.39 1065
5543.09 1022
5543.79 1063
5544.49 1082
5545.20 1067
5545.90 1048
5546.60 1026
5547.30 1044
5548.01 1133
5548.71 1131
5549.41 1139
5550.11 1151
5550.82 1125
5551.52 953
5552.22 968
5552.93 1107
5553.63 1057
5554.33 950
5555.04 1038
5555.74 1008
5556.44 948
5557.14 995
5557.85 984
5558.55 968
5559.25 1030
5559.96 1109
5560.66 1073
5561.36 1068
5562.07 993
5562.77 1022
5563.48 1041
5564.18 1049
5564.88 999
5565.59 993
5566.29 1061
5566.99 1008
5567.70 1019
5568.40 985
5569.11 976
5569.81 1001
5570.51 1006
5571.22 1059
5571.92 978
5572.63 1056
5573.33 1016
5574.03 1021
5574.74 1053
5575.44 1059
5576.15 994
5576.85 1055
5577.56 1026
5578.26 916
5578.97 1004
5579.67 1011
5580.38 1019
5581.08 993
5581.78 1044
5582.49 1033
5583.19 1059
5583.90 973
5584.60 931
5585.31 908
5586.01 1025
5586.72 1016
5587.42 1020
5588.13 948
5588.83 935
5589.54 871
5590.24 901
5590.95 959
5591.66 898
5592.36 908
5593.07 956
5593.77 1038
5594.48 940
5595.18 941
5595.89 936
5596.59 1014
5597.30 985
5598.01 964
5598.71 1021
5599.42 952
5600.12 955
5600.83 950
5601.54 1010
5602.24 847
5602.95 817
5603.65 895
5604.36 939
5605.07 907
5605.77 876
5606.48 890
5607.19 930
5607.89 993
5608.60 958
5609.30 882
5610.01 892
5610.72 926
5611.42 927
5612.13 869
5612.84 972
5613.54 960
5614.25 919
5614.96 996
5615.66 995
5616.37 921
5617.08 895
5617.79 925
5618.49 870
5619.20 849
5619.91 816
5620.61 890
5621.32 882
5622.03 867
5622.74 891
5623.44 853
5624.15 940
5624.86 969
5625.57 956
5626.27 972
5626.98 1011
5627.69 987
5628.40 996
5629.10 957
5629.81 929
5630.52 983
5631.23 984
5631.94 957
5632.64 1038
5633.35 989
5634.06 908
5634.77 948
5635.48 1029
5636.18 995
5636.89 1033
5637.60 1010
5638.31 927
5639.02 1012
5639.73 1081
5640.43 1064
5641.14 1111
5641.85 1023
5642.56 981
5643.27 981
5643.98 1104
5644.69 1033
5645.39 867
5646.10 997
5646.81 959
5647.52 959
5648.23 1010
5648.94 954
5649.65 992
5650.36 971
5651.07 939
5651.78 1010
5652.48 1006
5653.19 970
5653.90 970
5654.61 965
5655.32 1005
5656.03 1032
5656.74 1073
5657.45 1097
5658.16 1058
5658.87 1010
5659.58 972
5660.29 1026
5661.00 1008
5661.71 1004
5662.42 1034
5663.13 1018
5663.84 945
5664.55 983
5665.26 957
5665.97 941
5666.68 1038
5667.39 1124
5668.10 1122
5668.81 1082
5669.52 1118
5670.23 1082
5670.94 1087
5671.65 1150
5672.36 1144
5673.07 1055
5673.78 1055
5674.49 1063
5675.20 1119
5675.91 1038
5676.62 956
5677.34 953
5678.05 996
5678.76 991
5679.47 946
5680.18 1001
5680.89 1102
5681.60 1048
5682.31 1100
5683.02 1038
5683.73 1062
5684.45 1140
5685.16 1050
5685.87 952
5686.58 1030
5687.29 1073
5688.00 957
5688.71 937
5689.42 1017
5690.14 994
5690.85 934
5691.56 1037
5692.27 934
5692.98 926
5693.70 870
5694.41 975
5695.12 979
5695.83 913
5696.54 899
5697.25 849
5697.97 892
5698.68 861
5699.39 836
5700.10 847
5700.82 891
5701.53 953
5702.24 919
5702.95 914
5703.66 858
5704.38 887
5705.09 871
5705.80 901
5706.51 943
5707.23 944
5707.94 911
5708.65 879
5709.37 839
5710.08 894
5710.79 904
5711.50 890
5712.22 892
5712.93 892
5713.64 907
5714.36 890
5715.07 835
5715.78 841
5716.50 845
5717.21 863
5717.92 985
5718.64 901
5719.35 892
5720.06 900
5720.78 761
5721.49 928
5722.20 987
5722.92 825
5723.63 838
5724.34 859
5725.06 949
5725.77 984
5726.49 1022
5727.20 1025
5727.91 969
5728.63 907
5729.34 951
5730.06 935
5730.77 853
5731.48 903
5732.20 939
5732.91 913
5733.63 930
5734.34 865
5735.06 920
5735.77 902
5736.48 940
5737.20 952
5737.91 893
5738.63 858
5739.34 810
5740.06 890
5740.77 856
5741.49 875
5742.20 871
5742.92 862
5743.63 905
5744.35 880
5745.06 852
5745.78 1001
5746.49 979
5747.21 912
5747.92 847
5748.64 967
5749.35 968
5750.07 898
5750.78 966
5751.50 1102
5752.21 1043
5752.93 1067
5753.64 1018
5754.36 1097
5755.08 1067
5755.79 989
5756.51 946
5757.22 923
5757.94 888
5758.66 925
5759.37 945
5760.09 934
5760.80 890
5761.52 920
5762.23 896
5762.95 926
5763.67 950
5764.38 932
5765.10 928
5765.82 924
5766.53 924
5767.25 866
5767.97 883
5768.68 890
5769.40 915
5770.11 974
5770.83 901
5771.55 944
5772.26 1046
5772.98 981
5773.70 851
5774.42 922
5775.13 939
5775.85 948
5776.57 955
5777.28 957
5778.00 925
5778.72 930
5779.43 927
5780.15 1010
5780.87 1000
5781.59 946
5782.30 945
5783.02 1038
5783.74 956
5784.46 983
5785.17 990
5785.89 1063
5786.61 999
5787.33 993
5788.04 1031
5788.76 1177
5789.48 1071
5790.20 1039
5790.91 1055
5791.63 1121
5792.35 1143
5793.07 1199
5793.79 1329
5794.50 1238
5795.22 1490
5795.94 1434
5796.66 1693
5797.38 1902
5798.10 2248
5798.81 2587
5799.53 2546
5800.25 2643
5800.97 2564
5801.69 2311
5802.41 2083
5803.12 1813
5803.84 1683
5804.56 1573
5805.28 1484
5806.00 1532
5806.72 1466
5807.44 1361
5808.16 1246
5808.88 1316
5809.59 1275
5810.31 1373
5811.03 1379
5811.75 1406
5812.47 1252
5813.19 1268
5813.91 1314
5814.63 1296
5815.35 1340
5816.07 1266
5816.79 1391
5817.51 1233
5818.23 1249
5818.95 1203
5819.67 1204
5820.39 1236
5821.10 1082
5821.82 1193
5822.54 1210
5823.26 1248
5823.98 1105
5824.70 1126
5825.42 1106
5826.14 1109
5826.86 1052
5827.58 1104
5828.30 1168
5829.02 1050
5829.75 1010
5830.47 1012
5831.19 1018
5831.91 1046
5832.63 970
5833.35 969
5834.07 987
5834.79 1050
5835.51 1000
5836.23 1099
5836.95 1179
5837.67 1081
5838.39 1076
5839.11 1039
5839.83 1026
5840.55 1009
5841.28 994
5842.00 928
5842.72 928
5843.44 923
5844.16 918
5844.88 969
5845.60 926
5846.32 901
5847.04 915
5847.77 917
5848.49 909
5849.21 1101
5849.93 1008
5850.65 948
5851.37 973
5852.10 947
5852.82 942
5853.54 980
5854.26 995
5854.98 983
5855.70 1022
5856.43 1002
5857.15 1007
5857.87 1077
5858.59 985
5859.31 964
5860.04 963
5860.76 1047
5861.48 943
5862.20 912
5862.93 946
5863.65 935
5864.37 971
5865.09 944
5865.82 947
5866.54 1043
5867.26 1057
5867.98 902
5868.71 939
5869.43 1042
5870.15 966
5870.87 1046
5871.60 1011
5872.32 1007
5873.04 1060
5873.77 1040
5874.49 948
5875.21 946
5875.94 1033
5876.66 1027
5877.38 1081
5878.10 1155
5878.83 1069
5879.55 1045
5880.27 1040
5881.00 1046
5881.72 1012
5882.45 1102
5883.17 1171
5883.89 1033
5884.62 1034
5885.34 1031
5886.06 1092
5886.79 1082
5887.51 1134
5888.23 973
5888.96 991
5889.68 1056
5890.41 1008
5891.13 1045
5891.85 941
5892.58 914
5893.30 977
5894.03 923
5894.75 924
5895.48 965
5896.20 896
5896.92 973
5897.65 971
5898.37 913
5899.10 956
5899.82 967
5900.55 959
5901.27 1018
5902.00 951
5902.72 1002
5903.45 1020
5904.17 1013
5904.90 965
5905.62 893
5906.35 962
5907.07 971
5907.80 909
5908.52 937
5909.25 905
5909.97 956
5910.70 1019
5911.42 1018
5912.15 971
5912.87 967
5913.60 963
5914.32 1070
5915.05 1083
5915.78 1021
5916.50 940
5917.23 992
5917.95 955
5918.68 1010
5919.40 984
5920.13 1030
5920.86 1120
5921.58 1081
5922.31 1065
5923.03 1057
5923.76 1024
5924.49 1101
5925.21 981
5925.94 1034
5926.66 1050
5927.39 1032
5928.12 1103
5928.84 1098
5929.57 1073
5930.30 1059
5931.02 1114
5931.75 1203
5932.48 1164
5933.20 1162
5933.93 1124
5934.66 1187
5935.38 1161
5936.11 1166
5936.84 1207
5937.56 1241
5938.29 1301
5939.02 1227
5939.74 1201
5940.47 1263
5941.20 1255
5941.93 1360
5942.65 1383
5943.38 1333
5944.11 1244
5944.83 1240
5945.56 1268
5946.29 1421
5947.02 1403
5947.74 1471
5948.47 1544
5949.20 1513
5949.93 1607
5950.66 1754
5951.38 1719
5952.11 1678
5952.84 1635
5953.57 1685
5954.29 1601
5955.02 1618
5955.75 1673
5956.48 1622
5957.21 1676
5957.93 1734
5958.66 1661
5959.39 1789
5960.12 1743
5960.85 1781
5961.58 1755
5962.30 1891
5963.03 1958
5963.76 2197
5964.49 2496
5965.22 2637
5965.95 2643
5966.68 2669
5967.41 2539
5968.13 2443
5968.86 2376
5969.59 2095
5970.32 2053
5971.05 2011
5971.78 1996
5972.51 1990
5973.24 2021
5973.97 1951
5974.69 2072
5975.42 1915
5976.15 1915
5976.88 2093
5977.61 2161
5978.34 2127
5979.07 2041
5979.80 2026
5980.53 2222
5981.26 2243
5981.99 2041
5982.72 2083
5983.45 2168
5984.18 2083
5984.91 2142
5985.64 2253
5986.37 2243
5987.10 2183
5987.83 2186
5988.56 2143
5989.29 2209
5990.02 2120
5990.75 2228
5991.48 2129
5992.21 2338
5992.94 2188
5993.67 2269
5994.40 2211
5995.13 2161
5995.86 2310
5996.59 2247
5997.32 2319
5998.05 2332
5998.78 2207
5999.51 2140
6000.24 2214
6000.98 2196
6001.71 2246
6002.44 2309
6003.17 2296
6003.90 2423
6004.63 2437
6005.36 2615
6006.09 2796
6006.82 2901
6007.55 3284
6008.29 3743
6009.02 4423
6009.75 4643
6010.48 4845
6011.21 5184
6011.94 5110
6012.67 5303
6013.41 5210
6014.14 5170
6014.87 4715
6015.60 4406
6016.33 3958
6017.06 3565
6017.80 3207
6018.53 2796
6019.26 2599
6019.99 2311
6020.72 2146
6021.46 2021
6022.19 1951
6022.92 1996
6023.65 1914
6024.38 1960
6025.12 1881
6025.85 1871
6026.58 1894
6027.31 1885
6028.05 1835
6028.78 1925
6029.51 1822
6030.24 1750
6030.98 1821
6031.71 1823
6032.44 1745
6033.17 1803
6033.91 1722
6034.64 1825
6035.37 1873
6036.11 1820
6036.84 1812
6037.57 1961
6038.30 1827
6039.04 1851
6039.77 1760
6040.50 1821
6041.24 1893
6041.97 2052
6042.70 2055
6043.44 1998
6044.17 2096
6044.90 2145
6045.64 2068
6046.37 1951
6047.11 2150
6047.84 2235
6048.57 2308
6049.31 2384
6050.04 2457
6050.77 2557
6051.51 2511
6052.24 2609
6052.98 2486
6053.71 2426
6054.44 2117
6055.18 2145
6055.91 2165
6056.65 1981
6057.38 1905
6058.11 2043
6058.85 1916
6059.58 1884
6060.32 1936
6061.05 1835
6061.79 1831
6062.52 1830
6063.26 1855
6063.99 1779
6064.72 1863
6065.46 1923
6066.19 1853
6066.93 1858
6067.66 1835
6068.40 1642
6069.13 1642
6069.87 1640
6070.60 1688
6071.34 1634
6072.07 1667
6072.81 1557
6073.54 1542
6074.28 1603
6075.02 1617
6075.75 1524
6076.49 1450
6077.22 1530
6077.96 1513
6078.69 1532
6079.43 1578
6080.16 1632
6080.90 1598
6081.63 1555
6082.37 1472
6083.11 1392
6083.84 1490
6084.58 1543
6085.31 1639
6086.05 1525
6086.79 1512
6087.52 1422
6088.26 1433
6088.99 1528
6089.73 1587
6090.47 1459
6091.20 1573
6091.94 1554
6092.68 1495
6093.41 1492
6094.15 1463
6094.88 1421
6095.62 1400
6096.36 1481
6097.09 1452
6097.83 1420
6098.57 1343
6099.30 1468
6100.04 1373
6100.78 1361
6101.52 1446
6102.25 1405
6102.99 1388
6103.73 1421
6104.46 1487
6105.20 1551
6105.94 1477
6106.68 1496
6107.41 1630
6108.15 1418
6108.89 1386
6109.62 1411
6110.36 1500
6111.10 1443
6111.84 1531
6112.57 1525
6113.31 1629
6114.05 1496
6114.79 1536
6115.53 1455
6116.26 1523
6117.00 1609
6117.74 1564
6118.48 1483
6119.21 1439
6119.95 1468
6120.69 1528
6121.43 1512
6122.17 1583
6122.91 1516
6123.64 1531
6124.38 1539
6125.12 1579
6125.86 1555
6126.60 1605
6127.34 1509
6128.07 1571
6128.81 1634
6129.55 1631
6130.29 1616
6131.03 1525
6131.77 1584
6132.51 1642
6133.24 1524
6133.98 1582
6134.72 1584
6135.46 1661
6136.20 1647
6136.94 1573
6137.68 1567
6138.42 1599
6139.16 1545
6139.90 1569
6140.64 1616
6141.37 1650
6142.11 1723
6142.85 1675
6143.59 1656
6144.33 1672
6145.07 1672
6145.81 1690
6146.55 1630
6147.29 1727
6148.03 1733
6148.77 1722
6149.51 1783
6150.25 1731
6150.99 1838
6151.73 1710
6152.47 1799
6153.21 1811
6153.95 1873
6154.69 1711
6155.43 1692
6156.17 1751
6156.91 1735
6157.65 1729
6158.39 1823
6159.13 1870
6159.87 1773
6160.61 1844
6161.35 1881
6162.09 2035
6162.83 2201
6163.57 2308
6164.32 2367
6165.06 2493
6165.80 2564
6166.54 2576
6167.28 2639
6168.02 2555
6168.76 2585
6169.50 2503
6170.24 2511
6170.98 2317
6171.72 2380
6172.47 2262
6173.21 2322
6173.95 2327
6174.69 2189
6175.43 2259
6176.17 2172
6176.91 2196
6177.66 2203
6178.40 2273
6179.14 2293
6179.88 2318
6180.62 2292
6181.36 2370
6182.11 2375
6182.85 2482
6183.59 2440
6184.33 2454
6185.07 2500
6185.81 2405
6186.56 2350
6187.30 2469
6188.04 2520
6188.78 2559
6189.53 2675
6190.27 2797
6191.01 2854
6191.75 3017
6192.49 3132
6193.24 3113
6193.98 3195
6194.72 3187
6195.46 3153
6196.21 3056
6196.95 3102
6197.69 3025
6198.44 2903
6199.18 2879
6199.92 3179
6200.66 3276
6201.41 3587
6202.15 3836
6202.89 4361
6203.64 5342
6204.38 6249
6205.12 7615
6205.87 8978
6206.61 10963
6207.35 12444
6208.09 13403
6208.84 14380
6209.58 14260
6210.33 13575
6211.07 12299
6211.81 10788
6212.56 9200
6213.30 7634
6214.04 6383
6214.79 5180
6215.53 4559
6216.27 4048
6217.02 3494
6217.76 3239
6218.51 3035
6219.25 2838
6219.99 2934
6220.74 3013
6221.48 3160
6222.23 3241
6222.97 3204
6223.72 3369
6224.46 3379
6225.20 3249
6225.95 3182
6226.69 2958
6227.44 2745
6228.18 2695
6228.93 2538
6229.67 2307
6230.42 2115
6231.16 2011
6231.90 1976
6232.65 1960
6233.39 2113
6234.14 2004
6234.88 2018
6235.63 2155
6236.37 2004
6237.12 1931
6237.86 2114
6238.61 2176
6239.35 2113
6240.10 2249
6240.85 2182
6241.59 2219
6242.34 2242
6243.08 2547
6243.83 2611
6244.57 2746
6245.32 2976
6246.06 3126
6246.81 3279
6247.56 3454
6248.30 3397
6249.05 3209
6249.79 2974
6250.54 2923
6251.28 2861
6252.03 2695
6252.78 2458
6253.52 2538
6254.27 2289
6255.01 2227
6255.76 2320
6256.51 2136
6257.25 2152
6258.00 2251
6258.75 2222
6259.49 2322
6260.24 2289
6260.99 2194
6261.73 2224
6262.48 2177
6263.22 2092
6263.97 2169
6264.72 2120
6265.46 2222
6266.21 2019
6266.96 2219
6267.71 2217
6268.45 2143
6269.20 2214
6269.95 2160
6270.69 2025
6271.44 2096
6272.19 2127
6272.93 2033
6273.68 2042
6274.43 2084
6275.18 2106
6275.92 2140
6276.67 2065
6277.42 2166
6278.17 2012
6278.91 2116
6279.66 2049
6280.41 1999
6281.16 1918
6281.90 2012
6282.65 2027
6283.40 2102
6284.15 1975
6284.90 1994
6285.64 2105
6286.39 2158
6287.14 2252
6287.89 2228
6288.64 2169
6289.38 2188
6290.13 2058
6290.88 1927
6291.63 1859
6292.38 1861
6293.13 1874
6293.87 1711
6294.62 1775
6295.37 1752
6296.12 1752
6296.87 1854
6297.62 1809
6298.37 1792
6299.12 1805
6299.86 1686
6300.61 1700
6301.36 1628
6302.11 1752
6302.86 1651
6303.61 1653
6304.36 1671
6305.11 1599
6305.86 1767
6306.61 1802
6307.35 1698
6308.10 1766
6308.85 1768
6309.60 1710
6310.35 1674
6311.10 1693
6311.85 1798
6312.60 1737
6313.35 1756
6314.10 1788
6314.85 1867
6315.60 1862
6316.35 1837
6317.10 1795
6317.85 1885
6318.60 1816
6319.35 1777
6320.10 1746
6320.85 1684
6321.60 1658
6322.35 1690
6323.10 1708
6323.85 1539
6324.60 1646
6325.35 1666
6326.10 1713
6326.85 1688
6327.60 1762
6328.35 1772
6329.10 1794
6329.85 1837
6330.60 1765
6331.35 1729
6332.11 1723
6332.86 1762
6333.61 1771
6334.36 1680
6335.11 1596
6335.86 1530
6336.61 1513
6337.36 1611
6338.11 1664
6338.86 1658
6339.61 1605
6340.37 1632
6341.12 1602
6341.87 1634
6342.62 1581
6343.37 1608
6344.12 1667
6344.87 1659
6345.63 1621
6346.38 1633
6347.13 1631
6347.88 1684
6348.63 1723
6349.38 1695
6350.14 1791
6350.89 1706
6351.64 1721
6352.39 1729
6353.14 1739
6353.90 1762
6354.65 1650
6355.40 1670
6356.15 1602
6356.90 1606
6357.66 1550
6358.41 1605
6359.16 1585
6359.91 1451
6360.67 1535
6361.42 1545
6362.17 1541
6362.92 1603
6363.68 1581
6364.43 1493
6365.18 1639
6365.93 1564
6366.69 1483
6367.44 1519
6368.19 1514
6368.95 1501
6369.70 1471
6370.45 1406
6371.20 1432
6371.96 1384
6372.71 1305
6373.46 1279
6374.22 1286
6374.97 1313
6375.72 1308
6376.48 1469
6377.23 1482
6377.98 1422
6378.74 1306
6379.49 1414
6380.24 1425
6381.00 1409
6381.75 1393
6382.51 1348
6383.26 1418
6384.01 1365
6384.77 1241
6385.52 1252
6386.27 1217
6387.03 1279
6387.78 1294
6388.54 1249
6389.29 1243
6390.05 1312
6390.80 1405
6391.55 1293
6392.31 1326
6393.06 1383
6393.82 1316
6394.57 1233
6395.33 1275
6396.08 1316
6396.83 1352
6397.59 1264
6398.34 1290
6399.10 1304
6399.85 1235
6400.61 1301
6401.36 1318
6402.12 1306
6402.87 1333
6403.63 1333
6404.38 1399
6405.14 1382
6405.89 1324
6406.65 1313
6407.40 1371
6408.16 1344
6408.91 1482
6409.67 1497
6410.42 1517
6411.18 1336
6411.94 1331
6412.69 1431
6413.45 1430
6414.20 1417
6414.96 1322
6415.71 1253
6416.47 1342
6417.22 1380
6417.98 1270
6418.74 1324
6419.49 1278
6420.25 1414
6421.00 1317
6421.76 1281
6422.52 1284
6423.27 1306
6424.03 1302
6424.78 1306
6425.54 1266
6426.30 1207
6427.05 1168
6427.81 1199
6428.57 1289
6429.32 1220
6430.08 1191
6430.84 1290
6431.59 1220
6432.35 1269
6433.11 1252
6433.86 1295
6434.62 1315
6435.38 1258
6436.13 1226
6436.89 1303
6437.65 1436
6438.40 1327
6439.16 1341
6439.92 1222
6440.68 1225
6441.43 1241
6442.19 1227
6442.95 1228
6443.70 1270
6444.46 1249
6445.22 1256
6445.98 1189
6446.73 1224
6447.49 1285
6448.25 1166
6449.01 1259
6449.77 1356
6450.52 1270
6451.28 1232
6452.04 1243
6452.80 1249
6453.55 1330
6454.31 1306
6455.07 1311
6455.83 1253
6456.59 1236
6457.34 1276
6458.10 1343
6458.86 1333
6459.62 1292
6460.38 1292
6461.14 1318
6461.89 1261
6462.65 1368
6463.41 1390
6464.17 1268
6464.93 1306
6465.69 1392
6466.45 1305
6467.20 1339
6467.96 1449
6468.72 1489
6469.48 1359
6470.24 1393
6471.00 1455
6471.76 1455
6472.52 1568
6473.28 1506
6474.03 1546
6474.79 1502
6475.55 1462
6476.31 1398
6477.07 1504
6477.83 1517
6478.59 1482
6479.35 1542
6480.11 1568
6480.87 1533
6481.63 1584
6482.39 1660
6483.15 1697
6483.91 1733
6484.67 1688
6485.43 1657
6486.19 1740
6486.95 1694
6487.71 1740
6488.47 1729
6489.23 1843
6489.99 1884
6490.75 1997
6491.51 2088
6492.27 1978
6493.03 1950
6493.79 2115
6494.55 2092
6495.31 2164
6496.07 2172
6496.83 2244
6497.59 2083
6498.35 2023
6499.11 1976
6499.87 2019
6500.63 2022
6501.39 1972
6502.15 2053
6502.91 2042
6503.68 2222
6504.44 2232
6505.20 2313
6505.96 2445
6506.72 2468
6507.48 2488
6508.24 2575
6509.00 2396
6509.76 2349
6510.52 2383
6511.29 2512
6512.05 2294
6512.81 2366
6513.57 2384
6514.33 2356
6515.09 2500
6515.85 2478
6516.62 2454
6517.38 2603
6518.14 2650
6518.90 2734
6519.66 2922
6520.43 3010
6521.19 3040
6521.95 3365
6522.71 3494
6523.47 3881
6524.23 4174
6525.00 4425
6525.76 4475
6526.52 4532
6527.28 4585
6528.05 4614
6528.81 4592
6529.57 4671
6530.33 4665
6531.10 5123
6531.86 5621
6532.62 6214
6533.38 7257
6534.15 8462
6534.91 9353
6535.67 9831
6536.43 9668
6537.20 9835
6537.96 9138
6538.72 7983
6539.49 7096
6540.25 5782
6541.01 4738
6541.77 3974
6542.54 3516
6543.30 2964
6544.06 2594
6544.83 2462
6545.59 2422
6546.35 2312
6547.12 2253
6547.88 2192
6548.64 2236
6549.41 2162
6550.17 2129
6550.94 2130
6551.70 2173
6552.46 2167
6553.23 2200
6553.99 2043
6554.75 2058
6555.52 2010
6556.28 2084
6557.05 1954
6557.81 1916
6558.57 1869
6559.34 1981
6560.10 2094
6560.87 2161
6561.63 2342
6562.39 2319
6563.16 2366
6563.92 2309
6564.69 2345
6565.45 2379
6566.22 2298
6566.98 2245
6567.75 2219
6568.51 2350
6569.28 2203
6570.04 2306
6570.80 2448
6571.57 2528
6572.33 2560
6573.10 2636
6573.86 2792
6574.63 2964
6575.39 2904
6576.16 2794
6576.92 2807
6577.69 2707
6578.46 2821
6579.22 2863
6579.99 2862
6580.75 2744
6581.52 2741
6582.28 2556
6583.05 2599
6583.81 2572
6584.58 2481
6585.34 2475
6586.11 2461
6586.88 2524
6587.64 2625
6588.41 2774
6589.17 2905
6589.94 3142
6590.70 3129
6591.47 3365
6592.24 3599
6593.00 3938
6593.77 3821
6594.54 3782
6595.30 3842
6596.07 3713
6596.83 3330
6597.60 3046
6598.37 2837
6599.13 2726
6599.90 2533
6600.67 2523
6601.43 2457
6602.20 2375
6602.97 2224
6603.73 2238
6604.50 2311
6605.27 2355
6606.03 2315
6606.80 2269
6607.57 2315
6608.33 2271
6609.10 2151
6609.87 2079
6610.64 2054
6611.40 1989
6612.17 1952
6612.94 1804
6613.70 1851
6614.47 2029
6615.24 1892
6616.01 1841
6616.77 2017
6617.54 1986
6618.31 1957
6619.08 2072
6619.84 1958
6620.61 1999
6621.38 1930
6622.15 1880
6622.91 1924
6623.68 1931
6624.45 1901
6625.22 1854
6625.99 1751
6626.75 1818
6627.52 1920
6628.29 1979
6629.06 2107
6629.83 2044
6630.60 2186
6631.36 2296
6632.13 2348
6632.90 2427
6633.67 2370
6634.44 2294
6635.21 2342
6635.97 2409
6636.74 2146
6637.51 2053
6638.28 1996
6639.05 1906
6639.82 1919
6640.59 1957
6641.36 1873
6642.12 1908
6642.89 1823
6643.66 1773
6644.43 1799
6645.20 1863
6645.97 1902
6646.74 1774
6647.51 1833
6648.28 1784
6649.05 1871
6649.82 1770
6650.59 1866
6651.36 1715
6652.12 1774
6652.89 1808
6653.66 1903
6654.43 1928
6655.20 2007
6655.97 1876
6656.74 1790
6657.51 1799
6658.28 1828
6659.05 1755
6659.82 1763
6660.59 1708
6661.36 1667
6662.13 1713
6662.90 1731
6663.67 1617
6664.44 1628
6665.21 1729
6665.98 1653
6666.75 1639
6667.52 1689
6668.29 1812
6669.07 1722
6669.84 1747
6670.61 1657
6671.38 1753
6672.15 1709
6672.92 1694
6673.69 1761
6674.46 1739
6675.23 1750
6676.00 1726
6676.77 1818
6677.54 1816
6678.31 1864
6679.09 1811
6679.86 1844
6680.63 1938
6681.40 1983
6682.17 2098
6682.94 2227
6683.71 2157
6684.48 2244
6685.26 2228
6686.03 2061
6686.80 2003
6687.57 1959
6688.34 1924
6689.11 1788
6689.89 1794
6690.66 1714
6691.43 1653
6692.20 1642
6692.97 1628
6693.74 1646
6694.52 1653
6695.29 1539
6696.06 1601
6696.83 1631
6697.60 1695
6698.38 1630
6699.15 1569
6699.92 1637
6700.69 1562
6701.47 1601
6702.24 1647
6703.01 1585
6703.78 1470
6704.56 1526
6705.33 1640
6706.10 1592
6706.87 1496
6707.65 1613
6708.42 1649
6709.19 1573
6709.97 1593
6710.74 1568
6711.51 1515
6712.28 1480
6713.06 1475
6713.83 1473
6714.60 1513
6715.38 1450
6716.15 1419
6716.92 1430
6717.70 1499
6718.47 1480
6719.24 1423
6720.02 1514
6720.79 1476
6721.56 1488
6722.34 1424
6723.11 1437
6723.88 1444
6724.66 1442
6725.43 1445
6726.21 1478
6726.98 1481
6727.75 1507
6728.53 1543
6729.30 1436
6730.08 1516
6730.85 1582
6731.62 1550
6732.40 1444
6733.17 1475
6733.95 1519
6734.72 1523
6735.49 1594
6736.27 1620
6737.04 1486
6737.82 1594
6738.59 1587
6739.37 1588
6740.14 1598
6740.92 1607
6741.69 1514
6742.47 1497
6743.24 1505
6744.01 1556
6744.79 1720
6745.56 1755
6746.34 1777
6747.11 1966
6747.89 1962
6748.66 1981
6749.44 2195
6750.22 2186
6750.99 2199
6751.77 2104
6752.54 1997
6753.32 2003
6754.09 1894
6754.87 1780
6755.64 1716
6756.42 1608
6757.19 1607
6757.97 1647
6758.74 1571
6759.52 1654
6760.30 1638
6761.07 1565
6761.85 1493
6762.62 1521
6763.40 1598
6764.18 1518
6764.95 1593
6765.73 1591
6766.50 1521
6767.28 1514
6768.06 1486
6768.83 1467
6769.61 1437
6770.39 1441
6771.16 1524
6771.94 1536
6772.71 1480
6773.49 1480
6774.27 1521
6775.04 1497
6775.82 1579
6776.60 1545
6777.37 1537
6778.15 1560
6778.93 1608
6779.70 1567
6780.48 1594
6781.26 1481
6782.04 1480
6782.81 1467
6783.59 1409
6784.37 1519
6785.14 1482
6785.92 1425
6786.70 1321
6787.48 1373
6788.25 1285
6789.03 1344
6789.81 1422
6790.59 1374
6791.36 1456
6792.14 1494
6792.92 1445
6793.70 1423
6794.47 1426
6795.25 1409
6796.03 1451
6796.81 1415
6797.59 1372
6798.36 1308
6799.14 1391
6799.92 1421
6800.70 1539
6801.48 1425
6802.25 1563
6803.03 1551
6803.81 1559
6804.59 1637
6805.37 1503
6806.15 1358
6806.92 1429
6807.70 1480
6808.48 1430
6809.26 1390
6810.04 1445
6810.82 1532
6811.59 1434
6812.37 1394
6813.15 1334
6813.93 1455
6814.71 1473
6815.49 1474
6816.27 1459
6817.05 1495
6817.83 1453
6818.61 1550
6819.38 1508
6820.16 1381
6820.94 1301
6821.72 1389
6822.50 1498
6823.28 1429
6824.06 1401
6824.84 1430
6825.62 1400
6826.40 1384
6827.18 1380
6827.96 1361
6828.74 1413
6829.52 1446
6830.30 1389
6831.08 1424
6831.86 1362
6832.64 1349
6833.42 1434
6834.20 1327
6834.98 1324
6835.76 1463
6836.54 1299
6837.32 1362
6838.10 1377
6838.88 1244
6839.66 1317
6840.44 1392
6841.22 1346
6842.00 1365
6842.78 1427
6843.56 1396
6844.34 1538
6845.12 1615
6845.90 1725
6846.68 1869
6847.46 2050
6848.24 2343
6849.03 2546
6849.81 2726
6850.59 2782
6851.37 2755
6852.15 2547
6852.93 2377
6853.71 2200
6854.49 2009
6855.27 1794
6856.05 1833
6856.84 1650
6857.62 1523
6858.40 1659
6859.18 1587
6859.96 1574
6860.74 1454
6861.52 1524
6862.31 1554
6863.09 1595
6863.87 1703
6864.65 1741
6865.43 1748
6866.21 1710
6867.00 1673
6867.78 1648
6868.56 1605
6869.34 1594
6870.12 1489
6870.91 1584
6871.69 1500
6872.47 1518
6873.25 1465
6874.04 1477
6874.82 1441
6875.60 1601
6876.38 1633
6877.17 1629
6877.95 1593
6878.73 1701
6879.51 1647
6880.30 1873
6881.08 1886
6881.86 1837
6882.64 2030
6883.43 2207
6884.21 2415
6884.99 2639
6885.78 2830
6886.56 3051
6887.34 3037
6888.12 3066
6888.91 2834
6889.69 2508
6890.47 2395
6891.26 2155
6892.04 1922
6892.82 1847
6893.61 1871
6894.39 1821
6895.17 1867
6895.96 1850
6896.74 1850
6897.52 1949
6898.31 1985
6899.09 1965
6899.88 2022
6900.66 1902
6901.44 1922
6902.23 1998
6903.01 1887
6903.79 1896
6904.58 1905
6905.36 1815
6906.15 1819
6906.93 1723
6907.72 1656
6908.50 1690
6909.28 1678
6910.07 1567
6910.85 1634
6911.64 1517
6912.42 1619
6913.21 1589
6913.99 1538
6914.78 1536
6915.56 1559
6916.34 1647
6917.13 1591
6917.91 1694
6918.70 1566
6919.48 1543
6920.27 1600
6921.05 1659
6921.84 1607
6922.62 1575
6923.41 1690
6924.19 1662
6924.98 1675
6925.76 1704
6926.55 1673
6927.33 1675
6928.12 1694
6928.91 1624
6929.69 1617
6930.48 1760
6931.26 1949
6932.05 1782
6932.83 1773
6933.62 1814
6934.40 1772
6935.19 1729
6935.98 1672
6936.76 1746
6937.55 1780
6938.33 1716
6939.12 1763
6939.91 1934
6940.69 2084
6941.48 1972
6942.26 1896
6943.05 1922
6943.84 2041
6944.62 2047
6945.41 2155
6946.20 2354
6946.98 2285
6947.77 2141
6948.55 2072
6949.34 2149
6950.13 2118
6950.91 2166
6951.70 2180
6952.49 2220
6953.27 2228
6954.06 2103
6954.85 2134
6955.64 2167
6956.42 2139
6957.21 2257
6958.00 2174
6958.78 2220
6959.57 2211
6960.36 2170
6961.14 2308
6961.93 2174
6962.72 2137
6963.51 2247
6964.29 2364
6965.08 2351
6965.87 2366
6966.66 2472
6967.44 2484
6968.23 2448
6969.02 2463
6969.81 2591
6970.60 2414
6971.38 2536
6972.17 2678
6972.96 2490
6973.75 2516
6974.53 2522
6975.32 2613
6976.11 2676
6976.90 2804
6977.69 2953
6978.48 3076
6979.26 3277
6980.05 3640
6980.84 4000
6981.63 4756
6982.42 5522
6983.21 6346
6983.99 6973
6984.78 7312
6985.57 7140
6986.36 6997
6987.15 6691
6987.94 6032
6988.73 5217
6989.51 4551
6990.30 4298
6991.09 3954
6991.88 3565
6992.67 3394
6993.46 3539
6994.25 3825
6995.04 4283
6995.83 4946
6996.62 5866
6997.41 6552
6998.19 7289
6998.98 7795
6999.77 7809
7000.56 7384
7001.35 6747
7002.14 6045
7002.93 5548
7003.72 4807
7004.51 3984
7005.30 3500
7006.09 3213
7006.88 2908
7007.67 2867
7008.46 2741
7009.25 2815
7010.04 2954
7010.83 3028
7011.62 2919
7012.41 2802
7013.20 2950
7013.99 2910
7014.78 2731
7015.57 2770
7016.36 2476
7017.15 2463
7017.94 2316
7018.73 2324
7019.52 2391
7020.31 2163
7021.10 2220
7021.90 2281
7022.69 2374
7023.48 2493
7024.27 2556
7025.06 2601
7025.85 2605
7026.64 2420
7027.43 2331
7028.22 2248
7029.01 2236
7029.80 2135
7030.60 2019
7031.39 1972
7032.18 2006
7032.97 1964
7033.76 2135
7034.55 2158
7035.34 2084
7036.13 2151
7036.93 2136
7037.72 2302
7038.51 2328
7039.30 2288
7040.09 2272
7040.88 2265
7041.68 2288
7042.47 2242
7043.26 2187
7044.05 2250
7044.84 2219
7045.64 2388
7046.43 2616
7047.22 2635
7048.01 2695
7048.80 2811
7049.60 2721
7050.39 2632
7051.18 2491
7051.97 2389
7052.77 2245
7053.56 2143
7054.35 1989
7055.14 1968
7055.94 1867
7056.73 1927
7057.52 1972
7058.31 2060
7059.11 2062
7059.90 1952
7060.69 1866
7061.48 2007
7062.28 1947
7063.07 1877
7063.86 1968
7064.66 1986
7065.45 1889
7066.24 1926
7067.04 1823
7067.83 1822
7068.62 1844
7069.42 1888
7070.21 1798
7071.00 1755
7071.80 1781
7072.59 1819
7073.38 1827
7074.18 1772
7074.97 1725
7075.76 1667
7076.56 1737
7077.35 1772
7078.15 1766
7078.94 1750
7079.73 1653
7080.53 1648
7081.32 1656
7082.12 1709
7082.91 1704
7083.70 1830
7084.50 1701
7085.29 1658
7086.09 1665
7086.88 1750
7087.68 1753
7088.47 1682
7089.26 1680
7090.06 1531
7090.85 1540
7091.65 1601
7092.44 1576
7093.24 1468
7094.03 1521
7094.83 1489
7095.62 1448
7096.42 1464
7097.21 1409
7098.01 1349
7098.80 1414
7099.60 1428
7100.39 1455
7101.19 1344
7101.98 1374
7102.78 1359
7103.57 1284
7104.37 1258
7105.16 1267
7105.96 1248
7106.75 1326
7107.55 1303
7108.34 1337
7109.14 1185
7109.94 1235
7110.73 1266
7111.53 1238
7112.32 1311
7113.12 1284
7113.91 1345
7114.71 1338
7115.51 1283
7116.30 1251
7117.10 1229
7117.89 1262
7118.69 1322
7119.49 1223
7120.28 1215
7121.08 1236
7121.88 1301
7122.67 1303
7123.47 1226
7124.26 1297
7125.06 1275
7125.86 1244
7126.65 1267
7127.45 1241
7128.25 1252
7129.04 1260
7129.84 1266
7130.64 1241
7131.43 1306
7132.23 1234
7133.03 1216
7133.82 1178
7134.62 1284
7135.42 1179
7136.22 1236
7137.01 1272
7137.81 1184
7138.61 1230
7139.40 1244
7140.20 1229
7141.00 1234
7141.80 1202
7142.59 1200
7143.39 1200
7144.19 1217
7144.99 1204
7145.78 1168
7146.58 1143
7147.38 1150
7148.18 1228
7148.98 1190
7149.77 1129
7150.57 1074
7151.37 1178
7152.17 1158
7152.96 1223
7153.76 1183
7154.56 1232
7155.36 1192
7156.16 1200
7156.96 1230
7157.75 1114
7158.55 1083
7159.35 1107
7160.15 1104
7160.95 1119
7161.75 1108
7162.54 1026
7163.34 1043
7164.14 1079
7164.94 1068
7165.74 1081
7166.54 978
7167.34 1047
7168.14 1132
7168.93 1164
7169.73 1082
7170.53 1116
7171.33 1074
7172.13 1073
7172.93 1055
7173.73 1065
7174.53 973
7175.33 1087
7176.13 1034
7176.93 1063
7177.73 1112
7178.53 1098
7179.32 1075
7180.12 1156
7180.92 1202
7181.72 1204
7182.52 1167
7183.32 1194
7184.12 1226
7184.92 1137
7185.72 1171
7186.52 1110
7187.32 1051
7188.12 1041
7188.92 1074
7189.72 996
7190.52 1006
7191.32 1049
7192.12 1044
7192.92 1031
7193.72 983
7194.52 971
7195.32 1057
7196.12 1079
7196.92 995
7197.73 976
7198.53 1007
7199.33 1070
7200.13 977
7200.93 998
7201.73 970
7202.53 941
7203.33 911
7204.13 990
7204.93 960
7205.73 1008
7206.53 1012
7207.34 958
7208.14 1005
7208.94 999
7209.74 990
7210.54 1006
7211.34 1006
7212.14 1018
7212.94 961
7213.75 989
7214.55 1024
7215.35 1105
7216.15 1080
7216.95 1043
7217.75 1066
7218.55 1121
7219.36 1032
7220.16 1055
7220.96 998
7221.76 1067
7222.56 1038
7223.37 1096
7224.17 1053
7224.97 1052
7225.77 1096
7226.57 1101
7227.38 988
7228.18 1017
7228.98 1061
7229.78 1039
7230.59 1005
7231.39 1114
7232.19 1022
7232.99 1010
7233.80 992
7234.60 1015
7235.40 1036
7236.20 1085
7237.01 1208
7237.81 1188
7238.61 1039
7239.41 1006
7240.22 1101
7241.02 1103
7241.82 1111
7242.63 1083
7243.43 1187
7244.23 1158
7245.04 1108
7245.84 1138
7246.64 1034
7247.44 1004
7248.25 978
7249.05 1120
7249.85 1171
7250.66 1200
7251.46 1076
7252.27 1051
7253.07 1141
7253.87 1161
7254.68 1168
7255.48 1162
7256.28 1149
7257.09 1162
7257.89 1153
7258.70 1143
7259.50 1202
7260.30 1030
7261.11 1215
7261.91 1142
7262.72 1117
7263.52 1122
7264.32 1153
7265.13 1148
7265.93 1219
7266.74 1181
7267.54 1177
7268.35 1210
7269.15 1221
7269.95 1081
7270.76 1121
7271.56 1149
7272.37 1156
7273.17 1213
7273.98 1181
7274.78 1179
7275.59 1217
7276.39 1254
7277.20 1295
7278.00 1356
7278.81 1448
7279.61 1464
7280.42 1523
7281.22 1810
7282.03 2004
7282.83 2198
7283.64 2177
7284.44 2060
7285.25 2166
7286.06 2000
7286.86 1817
7287.67 1698
7288.47 1723
7289.28 1466
7290.08 1495
7290.89 1455
7291.69 1458
7292.50 1419
7293.31 1425
7294.11 1372
7294.92 1382
7295.72 1344
7296.53 1392
7297.34 1481
7298.14 1456
7298.95 1495
7299.75 1465
7300.56 1536
7301.37 1528
7302.17 1528
7302.98 1471
7303.79 1498
7304.59 1641
7305.40 1666
7306.21 1780
7307.01 1975
7307.82 2227
7308.63 2285
7309.43 2372
7310.24 2427
7311.05 2369
7311.85 2291
7312.66 2141
7313.47 2233
7314.27 2289
7315.08 2278
7315.89 2473
7316.69 2624
7317.50 2684
7318.31 3037
7319.12 2922
7319.92 2828
7320.73 2674
7321.54 2539
7322.35 2426
7323.15 2355
7323.96 2146
7324.77 1930
7325.58 1775
7326.38 1712
7327.19 1500
7328.00 1611
7328.81 1580
7329.61 1447
7330.42 1582
7331.23 1574
7332.04 1466
7332.85 1506
7333.65 1630
7334.46 1677
7335.27 1595
7336.08 1597
7336.89 1477
7337.70 1522
7338.50 1527
7339.31 1501
7340.12 1436
7340.93 1413
7341.74 1470
7342.55 1471
7343.35 1500
7344.16 1518
7344.97 1500
7345.78 1539
7346.59 1577
7347.40 1618
7348.21 1537
7349.02 1690
7349.83 1601
7350.63 1507
7351.44 1419
7352.25 1484
7353.06 1378
7353.87 1408
7354.68 1384
7355.49 1438
7356.30 1543
7357.11 1506
7357.92 1540
7358.73 1417
7359.54 1510
7360.35 1584
7361.16 1568
7361.96 1481
7362.77 1491
7363.58 1547
7364.39 1528
7365.20 1565
7366.01 1547
7366.82 1527
7367.63 1508
7368.44 1553
7369.25 1577
7370.06 1559
7370.87 1606
7371.68 1465
7372.49 1528
7373.30 1662
7374.11 1675
7374.92 1736
7375.74 1943
7376.55 2040
7377.36 2057
7378.17 2366
7378.98 2499
7379.79 2702
7380.60 2745
7381.41 2498
7382.22 2435
7383.03 2263
7383.84 2237
7384.65 2110
7385.46 1918
7386.27 1685
7387.09 1712
7387.90 1703
7388.71 1685
7389.52 1617
7390.33 1613
7391.14 1581
7391.95 1661
7392.76 1708
7393.57 1802
7394.39 1825
7395.20 1849
7396.01 1963
7396.82 2060
7397.63 2178
7398.44 2215
7399.26 2361
7400.07 2356
7400.88 2304
7401.69 2349
7402.50 2315
7403.31 2353
7404.13 2362
7404.94 2373
7405.75 2463
7406.56 2428
7407.37 2357
7408.19 2283
7409.00 2136
7409.81 2057
7410.62 1977
7411.44 1865
7412.25 1682
7413.06 1572
7413.87 1460
7414.69 1555
7415.50 1507
7416.31 1383
7417.12 1309
7417.94 1368
7418.75 1333
7419.56 1389
7420.38 1363
7421.19 1413
7422.00 1455
7422.81 1415
7423.63 1394
7424.44 1250
7425.25 1335
7426.07 1267
7426.88 1363
7427.69 1361
7428.51 1288
7429.32 1234
7430.13 1211
7430.95 1194
7431.76 1295
7432.57 1274
7433.39 1179
7434.20 1205
7435.01 1201
7435.83 1155
7436.64 1194
7437.45 1265
7438.27 1207
7439.08 1259
7439.90 1254
7440.71 1208
7441.52 1201
7442.34 1186
7443.15 1214
7443.97 1288
7444.78 1197
7445.60 1092
7446.41 1199
7447.22 1191
7448.04 1200
7448.85 1148
7449.67 1092
7450.48 1113
7451.30 1239
7452.11 1115
7452.93 1154
7453.74 1142
7454.55 1076
7455.37 1168
7456.18 1188
7457.00 1149
7457.81 1181
7458.63 1207
7459.44 1212
7460.26 1225
7461.07 1145
7461.89 1247
7462.70 1176
7463.52 1163
7464.33 1055
7465.15 1109
7465.97 1199
7466.78 1231
7467.60 1138
7468.41 1156
7469.23 1157
7470.04 1198
7470.86 1273
7471.67 1215
7472.49 1189
7473.31 1184
7474.12 1114
7474.94 1084
7475.75 1100
7476.57 1059
7477.38 1106
7478.20 1052
7479.02 1127
7479.83 1085
7480.65 1122
7481.47 1137
7482.28 1111
7483.10 1081
7483.91 1083
7484.73 1072
7485.55 1040
7486.36 1113
7487.18 1015
7488.00 1048
7488.81 1182
7489.63 1099
7490.45 1001
7491.26 927
7492.08 981
7492.90 948
7493.71 1002
7494.53 987
7495.35 949
7496.16 877
7496.98 958
7497.80 1010
7498.62 900
7499.43 902
7500.25 936
7501.07 947
7501.88 976
7502.70 942
7503.52 910
7504.34 916
7505.15 952
7505.97 1009
7506.79 969
7507.61 1006
7508.42 978
7509.24 907
7510.06 943
7510.88 981
7511.70 919
7512.51 889
7513.33 963
7514.15 879
7514.97 879
7515.79 943
7516.60 940
7517.42 839
7518.24 907
7519.06 926
7519.88 889
7520.69 929
7521.51 932
7522.33 894
7523.15 945
7523.97 937
7524.79 932
7525.61 933
7526.42 866
7527.24 894
7528.06 921
7528.88 950
7529.70 974
7530.52 893
7531.34 962
7532.16 935
7532.97 895
7533.79 903
7534.61 910
7535.43 907
7536.25 928
7537.07 918
7537.89 985
7538.71 993
7539.53 935
7540.35 984
7541.17 1003
7541.99 954
7542.81 909
7543.63 911
7544.45 1032
7545.27 979
7546.08 984
7546.90 938
7547.72 890
7548.54 948
7549.36 963
7550.18 907
7551.00 898
7551.82 1019
7552.64 887
7553.46 941
7554.28 981
7555.10 943
7555.92 937
7556.75 1001
7557.57 1063
7558.39 1007
7559.21 992
7560.03 1033
7560.85 1018
7561.67 987
7562.49 961
7563.31 939
7564.13 1019
7564.95 1010
7565.77 1044
7566.59 958
7567.41 981
7568.23 1038
7569.05 1063
7569.88 1021
7570.70 994
7571.52 935
7572.34 903
7573.16 949
7573.98 948
7574.80 978
7575.62 995
7576.45 912
7577.27 913
7578.09 964
7578.91 966
7579.73 990
7580.55 966
7581.37 925
7582.20 1004
7583.02 999
7583.84 1143
7584.66 1023
7585.48 1116
7586.31 1089
7587.13 1097
7587.95 1132
7588.77 1060
7589.59 1020
7590.42 1112
7591.24 1098
7592.06 1091
7592.88 1147
7593.70 1093
7594.53 1018
7595.35 1080
7596.17 1078
7596.99 1142
7597.82 1127
7598.64 1155
7599.46 1166
7600.28 1233
7601.11 1291
7601.93 1283
7602.75 1418
7603.58 1405
7604.40 1360
7605.22 1339
7606.04 1290
7606.87 1279
7607.69 1211
7608.51 1285
7609.34 1258
7610.16 1110
7610.98 1164
7611.81 1163
7612.63 1189
7613.45 1251
7614.28 1377
7615.10 1500
7615.92 1461
7616.75 1404
7617.57 1545
7618.39 1510
7619.22 1397
7620.04 1387
7620.87 1363
7621.69 1307
7622.51 1238
7623.34 1266
7624.16 1261
7624.98 1409
7625.81 1416
7626.63 1433
7627.46 1644
7628.28 1666
7629.11 1818
7629.93 1816
7630.75 1905
7631.58 1810
7632.40 1717
7633.23 1703
7634.05 1641
7634.88 1446
7635.70 1334
7636.53 1284
7637.35 1181
7638.17 1185
7639.00 1117
7639.82 1067
7640.65 1099
7641.47 1069
7642.30 1025
7643.12 1104
7643.95 1103
7644.77 1130
7645.60 1075
7646.42 1039
7647.25 1088
7648.07 997
7648.90 995
7649.73 1006
7650.55 1042
7651.38 999
7652.20 987
7653.03 924
7653.85 900
7654.68 978
7655.50 973
7656.33 1011
7657.16 1010
7657.98 990
7658.81 930
7659.63 866
7660.46 911
7661.29 974
7662.11 901
7662.94 926
7663.76 869
7664.59 906
7665.42 944
7666.24 971
7667.07 1002
7667.89 929
7668.72 901
7669.55 916
7670.37 985
7671.20 994
7672.03 935
7672.85 899
7673.68 893
7674.51 913
7675.33 992
7676.16 931
7676.99 936
7677.81 896
7678.64 881
7679.47 884
7680.29 939
7681.12 893
7681.95 884
7682.78 876
7683.60 894
7684.43 954
7685.26 955
7686.08 943
7686.91 946
7687.74 988
7688.57 895
7689.39 945
7690.22 891
7691.05 887
7691.88 974
7692.70 997
7693.53 945
7694.36 1048
7695.19 1112
7696.02 1006
7696.84 996
7697.67 1052
7698.50 1038
7699.33 1093
7700.16 1031
7700.98 1063
7701.81 987
7702.64 926
7703.47 953
7704.30 918
7705.12 906
7705.95 910
7706.78 854
7707.61 918
7708.44 954
7709.27 932
7710.10 957
7710.92 949
7711.75 1028
7712.58 909
7713.41 910
7714.24 843
7715.07 884
7715.90 886
7716.73 819
7717.56 825
7718.38 857
7719.21 901
7720.04 820
7720.87 879
7721.70 858
7722.53 807
7723.36 766
7724.19 804
7725.02 782
7725.85 804
7726.68 744
7727.51 791
7728.34 826
7729.17 833
7730.00 886
7730.83 833
7731.65 854
7732.48 815
7733.31 804
7734.14 828
7734.97 851
7735.80 888
7736.63 807
7737.46 831
7738.29 854
7739.12 778
7739.95 810
7740.79 818
7741.62 741
7742.45 794
7743.28 842
7744.11 929
7744.94 977
7745.77 927
7746.60 976
7747.43 884
7748.26 877
7749.09 880
7749.92 878
7750.75 901
7751.58 878
7752.41 825
7753.24 892
7754.08 888
7754.91 814
7755.74 880
7756.57 782
7757.40 815
7758.23 869
7759.06 921
7759.89 945
7760.72 837
7761.56 856
7762.39 812
7763.22 866
7764.05 851
7764.88 881
7765.71 838
7766.54 807
7767.38 795
7768.21 837
7769.04 826
7769.87 808
7770.70 828
7771.54 805
7772.37 809
7773.20 871
7774.03 881
7774.86 808
7775.70 863
7776.53 891
7777.36 845
7778.19 766
7779.02 825
7779.86 802
7780.69 836
7781.52 837
7782.35 821
7783.19 861
7784.02 835
7784.85 845
7785.68 827
7786.52 838
7787.35 823
7788.18 856
7789.02 786
7789.85 827
7790.68 879
7791.51 876
7792.35 893
7793.18 920
7794.01 851
7794.85 833
7795.68 889
7796.51 882
7797.35 867
7798.18 853
7799.01 912
7799.85 849
7800.68 897
7801.51 894
7802.35 921
7803.18 868
7804.01 934
7804.85 928
7805.68 930
7806.52 914
7807.35 939
7808.18 972
7809.02 972
7809.85 1002
7810.69 978
7811.52 999
7812.35 1113
7813.19 1161
7814.02 1178
7814.86 1154
7815.69 1109
7816.52 1175
7817.36 1135
7818.19 1181
7819.03 1044
7819.86 1007
7820.70 1038
7821.53 1006
7822.37 1067
7823.20 1163
7824.04 1144
7824.87 1168
7825.70 1223
7826.54 1256
7827.37 1182
7828.21 1099
7829.04 1112
7829.88 1060
7830.71 1140
7831.55 1177
7832.38 1109
7833.22 1157
7834.06 1093
7834.89 1148
7835.73 1150
7836.56 1130
7837.40 1044
7838.23 1099
7839.07 1094
7839.90 1141
7840.74 1140
7841.57 1069
7842.41 1009
7843.25 1148
7844.08 1134
7844.92 1032
7845.75 1108
7846.59 1039
7847.43 1057
7848.26 1042
7849.10 1018
7849.93 976
7850.77 1000
7851.61 1034
7852.44 1038
7853.28 989
7854.11 1084
7854.95 1090
7855.79 1152
7856.62 1053
7857.46 1158
7858.30 1165
7859.13 1090
7859.97 1018
7860.81 1103
7861.64 1043
7862.48 1011
7863.32 996
7864.15 1056
7864.99 1060
7865.83 1004
7866.66 977
7867.50 1001
7868.34 1044
7869.18 1041
7870.01 1011
7870.85 1095
7871.69 1062
7872.52 1144
7873.36 1179
7874.20 1176
7875.04 1229
7875.87 1338
7876.71 1337
7877.55 1229
7878.39 1179
7879.22 1190
7880.06 1122
7880.90 1124
7881.74 1032
7882.58 1075
7883.41 1006
7884.25 1008
7885.09 983
7885.93 1104
7886.77 1095
7887.60 1078
7888.44 1192
7889.28 1211
7890.12 1231
7890.96 1202
7891.79 1242
7892.63 1158
7893.47 1183
7894.31 1112
7895.15 1204
7895.99 1164
7896.83 1060
7897.66 1098
7898.50 1108
7899.34 1031
7900.18 1073
7901.02 919
7901.86 952
7902.70 1044
7903.54 1046
7904.38 1008
7905.21 1036
7906.05 902
7906.89 891
7907.73 1000
7908.57 968
7909.41 970
7910.25 953
7911.09 961
7911.93 982
7912.77 967
7913.61 1012
7914.45 1030
7915.29 1041
7916.13 1068
7916.97 1090
7917.81 1018
7918.64 1038
7919.48 948
7920.32 932
7921.16 944
7922.00 940
7922.84 941
7923.68 937
7924.52 866
7925.36 883
7926.20 910
7927.04 959
7927.89 882
7928.73 830
7929.57 877
7930.41 893
7931.25 923
7932.09 912
7932.93 900
7933.77 888
7934.61 892
7935.45 907
7936.29 878
7937.13 846
7937.97 892
7938.81 930
7939.65 852
7940.49 877
7941.34 951
7942.18 925
7943.02 942
7943.86 982
7944.70 978
7945.54 996
7946.38 926
7947.22 921
7948.06 922
7948.91 977
7949.75 1058
7950.59 1025
7951.43 1010
7952.27 1050
7953.11 1123
7953.95 1025
7954.80 1035
7955.64 1053
7956.48 966
7957.32 1053
7958.16 1002
7959.01 1040
7959.85 1007
7960.69 1032
7961.53 1074
7962.37 1090
7963.22 1137
7964.06 1200
7964.90 1193
7965.74 1132
7966.58 1217
7967.43 1198
7968.27 1126
7969.11 1058
7969.95 1018
7970.80 969
7971.64 929
7972.48 965
7973.32 969
7974.17 976
7975.01 956
7975.85 951
7976.70 924
7977.54 925
7978.38 1005
7979.22 967
7980.07 948
7980.91 902
7981.75 918
7982.60 967
7983.44 901
7984.28 981
7985.13 857
7985.97 873
7986.81 898
7987.66 846
7988.50 850
7989.34 786
7990.19 835
7991.03 863
7991.87 940
7992.72 916
7993.56 902
7994.41 882
7995.25 883
7996.09 812
7996.94 855
7997.78 759
7998.63 806
7999.47 853
8000.31 767
8001.16 769
8002.00 800
8002.85 822
8003.69 778
8004.53 742
8005.38 739
8006.22 787
8007.07 805
8007.91 782
8008.76 832
8009.60 779
8010.45 764
8011.29 732
8012.13 745
8012.98 773
8013.82 771
8014.67 786
8015.51 790
8016.36 749
8017.20 769
8018.05 756
8018.89 750
8019.74 788
8020.58 776
8021.43 761
8022.27 791
8023.12 707
8023.97 715
8024.81 709
8025.66 757
8026.50 765
8027.35 728
8028.19 741
8029.04 687
8029.88 749
8030.73 673
8031.58 691
8032.42 768
8033.27 790
8034.11 736
8034.96 746
8035.80 751
8036.65 770
8037.50 738
8038.34 702
8039.19 762
8040.04 740
8040.88 732
8041.73 718
8042.57 735
8043.42 712
8044.27 692
8045.11 734
8045.96 743
8046.81 741
8047.65 741
8048.50 767
8049.35 684
8050.19 745
8051.04 715
8051.89 767
8052.73 709
8053.58 710
8054.43 751
8055.27 687
8056.12 638
8056.97 727
8057.82 773
8058.66 724
8059.51 687
8060.36 684
8061.20 723
8062.05 703
8062.90 704
8063.75 665
8064.59 724
8065.44 700
8066.29 717
8067.14 740
8067.98 739
8068.83 724
8069.68 697
8070.53 730
8071.38 651
8072.22 668
8073.07 719
8073.92 735
8074.77 757
8075.62 627
8076.46 608
8077.31 653
8078.16 703
8079.01 724
8079.86 702
8080.70 705
8081.55 725
8082.40 724
8083.25 705
8084.10 726
8084.95 705
8085.80 705
8086.64 689
8087.49 685
8088.34 673
8089.19 703
8090.04 689
8090.89 655
8091.74 704
8092.59 674
8093.43 680
8094.28 661
8095.13 648
8095.98 659
8096.83 731
8097.68 649
8098.53 667
8099.38 698
8100.23 693
8101.08 704
8101.93 720
8102.78 669
8103.63 652
8104.48 648
8105.33 727
8106.18 769
8107.02 666
8107.87 710
8108.72 679
8109.57 722
8110.42 710
8111.27 712
8112.12 682
8112.97 714
8113.82 648
8114.67 633
8115.52 691
8116.37 704
8117.22 707
8118.08 678
8118.93 685
8119.78 733
8120.63 747
8121.48 688
8122.33 668
8123.18 695
8124.03 725
8124.88 713
8125.73 685
8126.58 725
8127.43 714
8128.28 697
8129.13 754
8129.98 684
8130.83 744
8131.69 774
8132.54 748
8133.39 826
8134.24 834
8135.09 783
8135.94 768
8136.79 788
8137.64 804
8138.50 771
8139.35 733
8140.20 796
8141.05 778
8141.90 824
8142.75 809
8143.60 801
8144.46 793
8145.31 926
8146.16 901
8147.01 848
8147.86 855
8148.72 866
8149.57 900
8150.42 932
8151.27 959
8152.12 1018
8152.98 1140
8153.83 1104
8154.68 1064
8155.53 1031
8156.38 946
8157.24 970
8158.09 873
8158.94 843
8159.79 832
8160.65 848
8161.50 802
8162.35 845
8163.20 905
8164.06 794
8164.91 791
8165.76 826
8166.62 810
8167.47 850
8168.32 830
8169.17 822
8170.03 744
8170.88 746
8171.73 796
8172.59 791
8173.44 725
8174.29 749
8175.15 736
8176.00 648
8176.85 687
8177.71 717
8178.56 659
8179.41 717
8180.27 685
8181.12 739
8181.97 753
8182.83 653
8183.68 686
8184.54 682
8185.39 658
8186.24 648
8187.10 673
8187.95 660
8188.80 672
8189.66 704
8190.51 690
8191.37 720
8192.22 703
8193.08 700
8193.93 655
8194.78 655
8195.64 664
8196.49 661
8197.35 654
8198.20 704
8199.06 652
8199.91 672
8200.77 617
8201.62 674
8202.47 673
8203.33 690
8204.18 645
8205.04 676
8205.89 747
8206.75 695
8207.60 713
8208.46 679
8209.31 667
8210.17 681
8211.02 747
8211.88 735
8212.73 732
8213.59 666
8214.45 659
8215.30 609
8216.16 690
8217.01 672
8217.87 665
8218.72 755
8219.58 754
8220.43 735
8221.29 717
8222.15 725
8223.00 727
8223.86 699
8224.71 686
8225.57 669
8226.42 715
8227.28 656
8228.14 666
8228.99 646
8229.85 657
8230.71 618
8231.56 714
8232.42 705
8233.27 714
8234.13 645
8234.99 647
8235.84 605
8236.70 638
8237.56 681
8238.41 675
8239.27 681
8240.13 685
8240.98 634
8241.84 642
8242.70 683
8243.55 646
8244.41 633
8245.27 683
8246.12 668
8246.98 666
8247.84 697
8248.70 725
8249.55 753
8250.41 722
8251.27 719
8252.12 703
8252.98 690
8253.84 658
8254.70 660
8255.55 646
8256.41 617
8257.27 617
8258.13 586
8258.98 641
8259.84 661
8260.70 636
8261.56 632
8262.42 653
8263.27 654
8264.13 624
8264.99 572
8265.85 626
8266.71 682
8267.56 617
8268.42 625
8269.28 650
8270.14 635
8271.00 658
8271.85 674
8272.71 642
8273.57 625
8274.43 626
8275.29 641
8276.15 657
8277.01 678
8277.86 626
8278.72 647
8279.58 664
8280.44 715
8281.30 696
8282.16 698
8283.02 686
8283.88 707
8284.74 727
8285.59 742
8286.45 723
8287.31 684
8288.17 846
8289.03 741
8289.89 711
8290.75 723
8291.61 781
8292.47 834
8293.33 824
8294.19 709
8295.05 708
8295.91 743
8296.77 768
8297.63 716
8298.49 660
8299.34 674
8300.20 727
8301.06 786
8301.92 765
8302.78 750
8303.64 742
8304.50 757
8305.36 740
8306.22 684
8307.08 725
8307.94 672
8308.81 620
8309.67 713
8310.53 677
8311.39 717
8312.25 722
8313.11 717
8313.97 713
8314.83 730
8315.69 676
8316.55 701
8317.41 712
8318.27 753
8319.13 692
8319.99 672
8320.85 713
8321.71 740
8322.58 702
8323.44 625
8324.30 630
8325.16 614
8326.02 670
8326.88 671
8327.74 638
8328.60 675
8329.46 728
8330.33 756
8331.19 699
8332.05 701
8332.91 701
8333.77 640
8334.63 659
8335.49 683
8336.36 633
8337.22 642
8338.08 674
8338.94 614
8339.80 700
8340.67 717
8341.53 730
8342.39 753
8343.25 699
8344.11 703
8344.98 663
8345.84 677
8346.70 661
8347.56 661
8348.42 661
8349.29 648
8350.15 659
8351.01 675
8351.87 690
8352.74 676
8353.60 675
8354.46 715
8355.32 666
8356.19 713
8357.05 692
8357.91 699
8358.78 704
8359.64 635
8360.50 697
8361.36 692
8362.23 686
8363.09 714
8363.95 692
8364.82 701
8365.68 746
8366.54 758
8367.41 747
8368.27 707
8369.13 752
8370.00 772
8370.86 725
8371.72 774
8372.59 710
8373.45 674
8374.31 738
8375.18 732
8376.04 768
8376.91 748
8377.77 672
8378.63 686
8379.50 737
8380.36 737
8381.23 691
8382.09 797
8382.95 833
8383.82 747
8384.68 713
8385.55 813
8386.41 767
8387.27 830
8388.14 761
8389.00 797
8389.87 748
8390.73 691
8391.60 767
8392.46 791
8393.33 825
8394.19 819
8395.06 779
8395.92 825
8396.78 771
8397.65 769
8398.51 793
8399.38 803
8400.24 841
8401.11 789
8401.97 777
8402.84 791
8403.70 842
8404.57 809
8405.44 822
8406.30 759
8407.17 745
8408.03 799
8408.90 812
8409.76 840
8410.63 820
8411.49 846
8412.36 839
8413.22 827
8414.09 808
8414.96 805
8415.82 860
8416.69 844
8417.55 816
8418.42 817
8419.29 839
8420.15 961
8421.02 928
8421.88 890
8422.75 888
8423.62 938
8424.48 984
8425.35 985
8426.21 1005
8427.08 935
8427.95 970
8428.81 973
8429.68 970
8430.55 946
8431.41 987
8432.28 1016
8433.15 981
8434.01 1035
8434.88 1099
8435.75 1116
8436.61 1167
8437.48 1175
8438.35 1197
8439.21 1300
8440.08 1388
8440.95 1457
8441.82 1365
8442.68 1294
8443.55 1283
8444.42 1300
8445.28 1275
8446.15 1278
8447.02 1352
8447.89 1377
8448.75 1286
8449.62 1365
8450.49 1511
8451.36 1665
8452.22 1834
8453.09 1953
8453.96 2126
8454.83 2314
8455.70 2325
8456.56 2224
8457.43 2139
8458.30 2099
8459.17 1954
8460.04 1813
8460.90 1711
8461.77 1570
8462.64 1564
8463.51 1621
8464.38 1757
8465.25 2048
8466.11 2500
8466.98 2971
8467.85 3303
8468.72 3583
8469.59 3669
8470.46 3382
8471.32 3167
8472.19 2646
8473.06 2377
8473.93 2136
8474.80 1822
8475.67 1604
8476.54 1441
8477.41 1394
8478.28 1327
8479.14 1294
8480.01 1168
8480.88 1113
8481.75 1140
8482.62 1108
8483.49 1139
8484.36 1149
8485.23 1112
8486.10 1083
8486.97 1043
8487.84 1043
8488.71 1078
8489.58 1035
8490.45 1069
8491.32 1066
8492.19 1051
8493.06 1116
8493.93 1155
8494.79 1189
8495.66 1180
8496.53 1119
8497.40 1088
8498.27 1107
8499.14 1055
8500.01 1085
8500.89 1008
8501.76 986
8502.63 1100
8503.50 1058
8504.37 1168
8505.24 1202
8506.11 1223
8506.98 1152
8507.85 1106
8508.72 1094
8509.59 1131
8510.46 1156
8511.33 1107
8512.20 1022
8513.07 1046
8513.94 1035
8514.81 1016
8515.68 966
8516.56 933
8517.43 971
8518.30 1061
8519.17 1068
8520.04 1001
8520.91 983
8521.78 967
8522.65 987
8523.52 1116
8524.40 1088
8525.27 1043
8526.14 1036
8527.01 1022
8527.88 1043
8528.75 1054
8529.63 1042
8530.50 1127
8531.37 1119
8532.24 1146
8533.11 1153
8533.98 1138
8534.86 1075
8535.73 1073
8536.60 1067
8537.47 1067
8538.34 1096
8539.22 1139
8540.09 1096
8540.96 1058
8541.83 1052
8542.71 1076
8543.58 1132
8544.45 1157
8545.32 1154
8546.19 1105
8547.07 1109
8547.94 1125
8548.81 1200
8549.69 1271
8550.56 1252
8551.43 1414
8552.30 1430
8553.18 1426
8554.05 1420
8554.92 1393
8555.80 1313
8556.67 1146
8557.54 1141
8558.41 1047
8559.29 980
8560.16 995
8561.03 993
8561.91 998
8562.78 903
8563.65 921
8564.53 930
8565.40 926
8566.27 887
8567.15 947
8568.02 929
8568.90 943
8569.77 934
8570.64 931
8571.52 905
8572.39 914
8573.26 847
8574.14 876
8575.01 907
8575.89 842
8576.76 866
8577.63 862
8578.51 890
8579.38 841
8580.26 898
8581.13 924
8582.01 881
8582.88 866
8583.75 868
8584.63 935
8585.50 893
8586.38 862
8587.25 867
8588.13 877
8589.00 906
8589.88 887
8590.75 938
8591.63 893
8592.50 858
8593.38 817
8594.25 859
8595.13 872
8596.00 857
8596.88 865
8597.75 907
8598.63 911
8599.50 866
8600.38 922
8601.25 869
8602.13 857
8603.00 843
8603.88 866
8604.75 854
8605.63 901
8606.50 936
8607.38 976
8608.26 904
8609.13 862
8610.01 909
8610.88 950
8611.76 958
8612.63 912
8613.51 956
8614.39 986
8615.26 981
8616.14 981
8617.01 928
8617.89 897
8618.77 910
8619.64 990
8620.52 981
8621.40 1002
8622.27 1020
8623.15 1039
8624.02 1137
8624.90 1031
8625.78 997
8626.65 1023
8627.53 1043
8628.41 1067
8629.28 1020
8630.16 995
8631.04 1026
8631.91 1037
8632.79 1059
8633.67 1078
8634.55 993
8635.42 978
8636.30 1093
8637.18 1094
8638.05 1103
8638.93 1063
8639.81 1109
8640.69 1164
8641.56 1099
8642.44 1189
8643.32 1242
8644.20 1160
8645.07 1198
8645.95 1156
8646.83 1163
8647.71 1217
8648.58 1215
8649.46 1230
8650.34 1229
8651.22 1185
8652.09 1223
8652.97 1207
8653.85 1158
8654.73 1173
8655.61 1194
8656.48 1274
8657.36 1220
8658.24 1245
8659.12 1258
8660.00 1283
8660.88 1313
8661.75 1247
8662.63 1217
8663.51 1265
8664.39 1320
8665.27 1322
8666.15 1361
8667.03 1471
8667.90 1540
8668.78 1586
8669.66 1807
8670.54 2025
8671.42 2013
8672.30 2178
8673.18 2184
8674.06 2062
8674.94 2037
8675.81 1983
8676.69 1906
8677.57 1801
8678.45 1688
8679.33 1612
8680.21 1523
8681.09 1492
8681.97 1463
8682.85 1362
8683.73 1457
8684.61 1608
8685.49 1743
8686.37 1971
8687.25 2336
8688.13 2685
8689.01 3262
8689.89 3768
8690.77 3901
8691.65 3924
8692.53 3694
8693.41 3484
8694.29 3046
8695.17 2638
8696.05 2279
8696.93 1978
8697.81 1730
8698.69 1568
8699.57 1434
8700.45 1315
8701.33 1238
8702.21 1251
8703.09 1114
8703.97 1128
8704.85 1149
8705.73 1099
8706.61 1185
8707.49 1188
8708.37 1066
8709.25 1109
8710.13 1091
8711.01 1041
8711.90 1093
8712.78 1005
8713.66 1019
8714.54 1055
8715.42 1040
8716.30 1070
8717.18 1061
8718.06 1017
8718.94 1000
8719.83 1008
8720.71 995
8721.59 1059
8722.47 1071
8723.35 1045
8724.23 1017
8725.11 1024
8726.00 1106
8726.88 1062
8727.76 1108
8728.64 1196
8729.52 1166
8730.41 1181
8731.29 1077
8732.17 1043
8733.05 1064
8733.93 976
8734.82 951
8735.70 945
8736.58 871
8737.46 842
8738.34 919
8739.23 910
8740.11 869
8740.99 903
8741.87 999
8742.76 969
8743.64 1007
8744.52 1030
8745.40 975
8746.29 966
8747.17 980
8748.05 975
8748.93 959
8749.82 957
8750.70 977
8751.58 1006
8752.47 1016
8753.35 969
8754.23 1051
8755.12 979
8756.00 1097
8756.88 1150
8757.77 1069
8758.65 1091
8759.53 1029
8760.42 1073
8761.30 1007
8762.18 1017
8763.07 949
8763.95 1022
8764.83 1068
8765.72 1009
8766.60 1026
8767.48 1051
8768.37 1046
8769.25 1053
8770.14 1014
8771.02 1066
8771.90 1061
8772.79 1016
8773.67 969
8774.56 968
8775.44 925
8776.32 922
8777.21 933
8778.09 910
8778.98 906
8779.86 860
8780.75 877
8781.63 873
8782.51 845
8783.40 910
8784.28 908
8785.17 938
8786.05 929
8786.94 944
8787.82 883
8788.71 898
8789.59 904
8790.48 1001
8791.36 909
8792.25 889
8793.13 850
8794.02 794
8794.90 864
8795.79 954
8796.67 826
8797.56 820
8798.44 862
8799.33 856
8800.21 951
8801.10 931
8801.98 907
8802.87 947
8803.76 907
8804.64 915
8805.53 865
8806.41 800
8807.30 819
8808.18 881
8809.07 821
8809.96 802
8810.84 799
8811.73 818
8812.61 814
8813.50 810
8814.39 829
8815.27 835
8816.16 870
8817.04 814
8817.93 837
8818.82 819
8819.70 834
8820.59 837
8821.48 831
8822.36 802
8823.25 841
8824.14 842
8825.02 863
8825.91 818
8826.80 832
8827.68 895
8828.57 863
8829.46 807
8830.34 783
8831.23 718
8832.12 763
8833.00 820
8833.89 830
8834.78 829
8835.67 798
8836.55 794
8837.44 737
8838.33 795
8839.21 769
8840.10 773
8840.99 780
8841.88 755
8842.76 762
8843.65 806
8844.54 794
8845.43 777
8846.32 743
8847.20 804
8848.09 766
8848.98 740
8849.87 730
8850.75 756
8851.64 780
8852.53 700
8853.42 685
8854.31 724
8855.19 697
8856.08 654
8856.97 719
8857.86 703
8858.75 736
8859.64 709
8860.52 792
8861.41 755
8862.30 728
8863.19 759
8864.08 735
8864.97 694
8865.86 710
8866.74 683
8867.63 676
8868.52 702
8869.41 719
8870.30 635
8871.19 647
8872.08 680
8872.97 696
8873.86 687
8874.75 701
8875.63 655
8876.52 642
8877.41 689
8878.30 743
8879.19 691
8880.08 689
8880.97 629
8881.86 652
8882.75 662
8883.64 590
8884.53 618
8885.42 663
8886.31 657
8887.20 681
8888.09 664
8888.98 614
8889.87 595
8890.76 663
8891.65 613
8892.54 616
8893.43 592
8894.32 653
8895.21 627
8896.10 569
8896.99 655
8897.88 610
8898.77 566
8899.66 603
8900.55 629
8901.44 619
8902.33 647
8903.22 603
8904.11 643
8905.00 645
8905.89 603
8906.78 619
8907.67 596
8908.57 583
8909.46 598
8910.35 560
8911.24 577
8912.13 628
8913.02 715
8913.91 628
8914.80 591
8915.69 636
8916.59 567
8917.48 588
8918.37 603
8919.26 606
8920.15 610
8921.04 568
8921.93 566
8922.83 595
8923.72 629
8924.61 626
8925.50 635
8926.39 548
8927.28 551
8928.18 537
8929.07 578
8929.96 584
8930.85 550
8931.74 569
8932.64 534
8933.53 535
8934.42 531
8935.31 573
8936.20 594
8937.10 645
8937.99 602
8938.88 586
8939.77 598
8940.67 634
8941.56 577
8942.45 579
8943.34 540
8944.24 584
8945.13 624
8946.02 594
8946.91 590
8947.81 637
8948.70 622
8949.59 608
8950.49 637
8951.38 529
8952.27 550
8953.16 633
8954.06 611
8954.95 522
8955.84 586
8956.74 529
8957.63 595
8958.52 609
8959.42 582
8960.31 571
8961.20 550
8962.10 617
8962.99 618
8963.88 653
8964.78 599
8965.67 620
8966.57 564
8967.46 613
8968.35 612
8969.25 588
8970.14 550
8971.04 538
8971.93 547
8972.82 569
8973.72 595
8974.61 597
8975.51 577
8976.40 624
8977.29 588
8978.19 594
8979.08 557
8979.98 588
8980.87 626
8981.77 559
8982.66 587
8983.56 553
8984.45 578
8985.34 553
8986.24 560
8987.13 518
8988.03 561
8988.92 598
8989.82 509
8990.71 544
8991.61 554
8992.50 548
8993.40 565
8994.29 584
8995.19 529
8996.08 535
8996.98 587
8997.88 571
8998.77 537
8999.67 518
9000.56 567
9001.46 549
9002.35 524
9003.25 511
9004.14 534
9005.04 505
9005.93 542
9006.83 528
9007.73 524
9008.62 501
9009.52 536
9010.41 524
9011.31 562
9012.21 545
9013.10 489
9014.00 548
9014.89 574
9015.79 570
9016.69 510
9017.58 575
9018.48 566
9019.38 553
9020.27 543
9021.17 567
9022.07 524
9022.96 498
9023.86 461
9024.75 516
9025.65 528
9026.55 573
9027.45 533
9028.34 528
9029.24 518
9030.14 491
9031.03 544
9031.93 535
9032.83 503
9033.72 557
9034.62 549
9035.52 486
9036.42 509
9037.31 539
9038.21 546
9039.11 545
9040.00 557
9040.90 559
9041.80 529
9042.70 538
9043.59 545
9044.49 574
9045.39 588
9046.29 557
9047.19 563
9048.08 578
9048.98 544
9049.88 545
9050.78 546
9051.67 534
9052.57 558
9053.47 574
9054.37 550
9055.27 598
9056.17 539
9057.06 572
9057.96 568
9058.86 591
9059.76 583
9060.66 560
9061.56 562
9062.45 610
9063.35 574
9064.25 556
9065.15 536
9066.05 565
9066.95 564
9067.85 558
9068.75 548
9069.64 515
9070.54 494
9071.44 562
9072.34 580
9073.24 563
9074.14 515
9075.04 561
9075.94 554
9076.84 599
9077.74 536
9078.64 534
9079.53 579
9080.43 585
9081.33 572
9082.23 559
9083.13 600
9084.03 579
9084.93 563
9085.83 609
9086.73 645
9087.63 611
9088.53 635
9089.43 630
9090.33 610
9091.23 604
9092.13 604
9093.03 545
9093.93 589
9094.83 598
9095.73 589
9096.63 539
9097.53 547
9098.43 573
9099.33 586
9100.23 602
9101.13 585
9102.03 566
9102.93 536
9103.83 566
9104.73 580
9105.64 600
9106.54 556
9107.44 534
9108.34 528
9109.24 532
9110.14 528
9111.04 528
9111.94 519
9112.84 481
9113.74 540
9114.64 552
9115.55 540
9116.45 512
9117.35 539
9118.25 503
9119.15 484
9120.05 547
9120.95 538
9121.86 496
9122.76 535
9123.66 510
9124.56 509
9125.46 530
9126.36 572
9127.26 537
9128.17 527
9129.07 525
9129.97 522
9130.87 539
9131.77 521
9132.68 585
9133.58 536
9134.48 575
9135.38 537
9136.28 513
9137.19 493
9138.09 559
9138.99 539
9139.89 541
9140.80 555
9141.70 572
9142.60 560
9143.50 544
9144.41 518
9145.31 485
9146.21 522
9147.11 562
9148.02 532
9148.92 506
9149.82 529
9150.73 582
9151.63 551
9152.53 545
9153.43 527
9154.34 513
9155.24 510
9156.14 509
9157.05 552
9157.95 570
9158.85 481
9159.76 551
9160.66 534
9161.56 532
9162.47 491
9163.37 492
9164.27 508
9165.18 488
9166.08 464
9166.99 467
9167.89 487
9168.79 523
9169.70 560
9170.60 542
9171.50 468
9172.41 467
9173.31 548
9174.22 530
9175.12 463
9176.02 502
9176.93 493
9177.83 497
9178.74 514
9179.64 492
9180.55 506
9181.45 503
9182.36 512
9183.26 537
9184.16 485
9185.07 499
9185.97 520
9186.88 500
9187.78 501
9188.69 515
9189.59 498
9190.50 548
9191.40 545
9192.31 538
9193.21 570
9194.12 566
9195.02 518
9195.93 549
9196.83 560
9197.74 553
9198.64 564
9199.55 550
9200.45 566
9201.36 552
9202.26 514
9203.17 490
9204.08 492
9204.98 549
9205.89 528
9206.79 494
9207.70 499
9208.60 521
9209.51 551
9210.42 532
9211.32 487
9212.23 498
9213.13 498
9214.04 504
9214.95 474
9215.85 537
9216.76 569
9217.66 596
9218.57 539
9219.48 498
9220.38 520
9221.29 559
9222.20 540
9223.10 510
9224.01 522
9224.92 507
9225.82 530
9226.73 492
9227.64 506
9228.54 521
9229.45 540
9230.36 530
9231.26 519
9232.17 498
9233.08 472
9233.98 481
9234.89 521
9235.80 552
9236.70 509
9237.61 487
9238.52 524
9239.43 587
9240.33 531
9241.24 510
9242.15 454
9243.06 503
9243.96 530
9244.87 501
9245.78 523
9246.69 544
9247.59 522
9248.50 531
9249.41 493
9250.32 492
9251.22 547
9252.13 544
9253.04 537
9253.95 526
9254.86 519
9255.76 467
9256.67 498
9257.58 526
9258.49 506
9259.40 525
9260.31 492
9261.21 515
9262.12 507
9263.03 511
9263.94 502
9264.85 519
9265.76 450
9266.67 482
9267.57 510
9268.48 569
9269.39 503
9270.30 471
9271.21 517
9272.12 539
9273.03 546
9273.94 530
9274.84 502
9275.75 560
9276.66 459
9277.57 500
9278.48 537
9279.39 514
9280.30 530
9281.21 493
9282.12 497
9283.03 549
9283.94 507
9284.85 495
9285.76 550
9286.67 500
9287.58 497
9288.49 509
9289.39 536
9290.30 552
9291.21 520
9292.12 489
9293.03 502
9293.94 554
9294.85 526
9295.76 555
9296.67 563
9297.58 564
9298.49 551
9299.40 561
9300.32 549
9301.23 548
9302.14 507
9303.05 586
9303.96 613
9304.87 576
9305.78 621
9306.69 620
9307.60 613
9308.51 643
9309.42 612
9310.33 565
9311.24 629
9312.15 585
9313.06 564
9313.97 567
9314.89 552
9315.80 575
9316.71 554
9317.62 541
9318.53 549
9319.44 573
9320.35 543
9321.26 586
9322.18 550
9323.09 572
9324.00 521
9324.91 537
9325.82 471
9326.73 503
9327.64 521
9328.56 522
9329.47 541
9330.38 487
9331.29 487
9332.20 515
9333.11 488
9334.03 530
9334.94 509
9335.85 484
9336.76 515
9337.67 507
9338.59 568
9339.50 498
9340.41 535
9341.32 509
9342.24 499
9343.15 515
9344.06 574
9344.97 516
9345.89 497
9346.80 494
9347.71 525
9348.62 509
9349.54 481
9350.45 526
9351.36 552
9352.27 501
9353.19 547
9354.10 515
9355.01 519
9355.93 541
9356.84 603
9357.75 624
9358.67 533
9359.58 492
9360.49 500
9361.40 561
9362.32 470
9363.23 499
9364.14 553
9365.06 518
9365.97 525
9366.89 504
9367.80 526
9368.71 502
9369.63 562
9370.54 614
9371.45 542
9372.37 528
9373.28 593
9374.20 517
9375.11 454
9376.02 511
9376.94 525
9377.85 532
9378.77 558
9379.68 519
9380.59 519
9381.51 513
9382.42 534
9383.34 526
9384.25 520
9385.17 555
9386.08 576
9386.99 592
9387.91 588
9388.82 603
9389.74 611
9390.65 590
9391.57 604
9392.48 627
9393.40 607
9394.31 633
9395.23 649
9396.14 603
9397.06 593
9397.97 601
9398.89 594
9399.80 539
9400.72 533
9401.63 582
9402.55 522
9403.46 564
9404.38 568
9405.29 592
9406.21 585
9407.12 589
9408.04 581
9408.96 535
9409.87 560
9410.79 569
9411.70 576
9412.62 588
9413.53 535
9414.45 561
9415.37 590
9416.28 532
9417.20 525
9418.11 526
9419.03 548
9419.95 588
9420.86 539
9421.78 547
9422.69 548
9423.61 560
9424.53 547
9425.44 534
9426.36 529
9427.28 528
9428.19 558
9429.11 539
9430.03 562
9430.94 635
9431.86 609
9432.78 606
9433.69 622
9434.61 626
9435.53 607
9436.44 576
9437.36 605
9438.28 573
9439.20 616
9440.11 581
9441.03 613
9441.95 598
9442.86 588
9443.78 626
9444.70 601
9445.62 587
9446.53 625
9447.45 687
9448.37 707
9449.29 750
9450.20 805
9451.12 775
9452.04 754
9452.96 758
9453.87 743
9454.79 767
9455.71 658
9456.63 659
9457.55 609
9458.46 613
9459.38 595
9460.30 582
9461.22 594
9462.14 562
9463.05 544
9463.97 577
9464.89 549
9465.81 540
9466.73 551
9467.65 549
9468.56 560
9469.48 596
9470.40 646
9471.32 641
9472.24 584
9473.16 614
9474.08 658
9475.00 628
9475.91 612
9476.83 633
9477.75 618
9478.67 670
9479.59 665
9480.51 692
9481.43 575
9482.35 605
9483.27 587
9484.19 621
9485.10 628
9486.02 615
9486.94 585
9487.86 607
9488.78 654
9489.70 590
9490.62 600
9491.54 592
9492.46 632
9493.38 610
9494.30 515
9495.22 546
9496.14 558
9497.06 620
9497.98 588
9498.90 584
9499.82 567
9500.74 589
9501.66 544
9502.58 567
9503.50 535
9504.42 557
9505.34 561
9506.26 603
9507.18 613
9508.10 567
9509.02 560
9509.94 627
9510.86 636
9511.78 624
9512.70 617
9513.63 665
9514.55 670
9515.47 610
9516.39 634
9517.31 594
9518.23 645
9519.15 605
9520.07 570
9520.99 599
9521.91 587
9522.83 720
9523.76 705
9524.68 703
9525.60 737
9526.52 706
9527.44 736
9528.36 744
9529.28 855
9530.20 914
9531.13 907
9532.05 932
9532.97 849
9533.89 765
9534.81 763
9535.73 785
9536.66 711
9537.58 654
9538.50 667
9539.42 763
9540.34 745
9541.27 668
9542.19 658
9543.11 645
9544.03 661
9544.95 638
9545.88 648
9546.80 676
9547.72 658
9548.64 662
9549.57 605
9550.49 580
9551.41 668
9552.33 667
9553.26 668
9554.18 627
9555.10 663
9556.02 740
9556.95 733
9557.87 700
9558.79 747
9559.72 685
9560.64 678
9561.56 672
9562.48 638
9563.41 654
9564.33 656
9565.25 619
9566.18 636
9567.10 642
9568.02 638
9568.95 646
9569.87 632
9570.79 612
9571.72 638
9572.64 611
9573.56 652
9574.49 638
9575.41 629
9576.34 647
9577.26 658
9578.18 597
9579.11 636
9580.03 621
9580.95 608
9581.88 627
9582.80 594
9583.73 570
9584.65 558
9585.58 634
9586.50 594
9587.42 611
9588.35 591
9589.27 630
9590.20 589
9591.12 594
9592.05 613
9592.97 614
9593.89 622
9594.82 629
9595.74 641
9596.67 663
9597.59 636
9598.52 702
9599.44 677
9600.37 619
9601.29 667
9602.22 688
9603.14 648
9604.07 709
9604.99 694
9605.92 695
9606.84 732
9607.77 648
9608.69 663
9609.62 648
9610.54 665
9611.47 684
9612.40 707
9613.32 706
9614.25 703
9615.17 683
9616.10 689
9617.02 685
9617.95 711
9618.87 683
9619.80 737
9620.73 724
9621.65 715
9622.58 757
9623.50 801
9624.43 751
9625.36 729
9626.28 728
9627.21 748
9628.13 829
9629.06 822
9629.99 775
9630.91 798
9631.84 813
9632.77 841
9633.69 808
9634.62 820
9635.55 851
9636.47 850
9637.40 768
9638.33 821
9639.25 826
9640.18 800
9641.11 804
9642.03 853
9642.96 955
9643.89 1027
9644.81 1031
9645.74 1125
9646.67 1164
9647.60 1119
9648.52 1102
9649.45 1072
9650.38 1054
9651.30 1028
9652.23 951
9653.16 900
9654.09 940
9655.01 884
9655.94 875
9656.87 935
9657.80 896
9658.73 857
9659.65 881
9660.58 1004
9661.51 987
9662.44 959
9663.36 993
9664.29 969
9665.22 933
9666.15 1006
9667.08 947
9668.00 1011
9668.93 1012
9669.86 1023
9670.79 1059
9671.72 1076
9672.65 1002
9673.57 1121
9674.50 1077
9675.43 1077
9676.36 1070
9677.29 1037
9678.22 1089
9679.15 1082
9680.07 989
9681.00 1047
9681.93 1019
9682.86 978
9683.79 1011
9684.72 1065
9685.65 1043
9686.58 1067
9687.51 1060
9688.43 1142
9689.36 1166
9690.29 1133
9691.22 1112
9692.15 1155
9693.08 1192
9694.01 1141
9694.94 1105
9695.87 1121
9696.80 1124
9697.73 1243
9698.66 1166
9699.59 1210
9700.52 1155
9701.45 1111
9702.38 1056
9703.31 1095
9704.24 1015
9705.17 1054
9706.10 1079
9707.03 1075
9707.96 1073
9708.89 1060
9709.82 1101
9710.75 1126
9711.68 1185
9712.61 1277
9713.54 1216
9714.47 1210
9715.40 1164
9716.33 1148
9717.26 1032
9718.19 1046
9719.12 1005
9720.05 1024
9720.98 983
9721.91 1029
9722.84 998
9723.77 1021
9724.71 1011
9725.64 1083
9726.57 1089
9727.50 1021
9728.43 974
9729.36 1038
9730.29 1075
9731.22 1026
9732.15 998
9733.09 1005
9734.02 944
9734.95 933
9735.88 1013
9736.81 929
9737.74 943
9738.67 939
9739.61 917
9740.54 891
9741.47 916
9742.40 896
9743.33 924
9744.26 964
9745.20 914
9746.13 864
9747.06 835
9747.99 887
9748.92 914
9749.86 924
9750.79 875
9751.72 897
9752.65 886
9753.58 875
9754.52 882
9755.45 879
9756.38 877
9757.31 915
9758.25 916
9759.18 935
9760.11 909
9761.04 973
9761.98 1001
9762.91 950
9763.84 942
9764.77 975
9765.71 923
9766.64 856
9767.57 914
9768.51 852
9769.44 832
9770.37 899
9771.31 981
9772.24 1001
9773.17 999
9774.10 994
9775.04 1055
9775.97 1100
9776.90 1088
9777.84 1102
9778.77 1052
9779.71 1107
9780.64 1165
9781.57 1122
9782.51 1070
9783.44 1097
9784.37 1065
9785.31 1078
9786.24 1013
9787.17 948
9788.11 944
9789.04 939
9789.98 865
9790.91 864
9791.84 883
9792.78 970
9793.71 952
9794.65 941
9795.58 996
9796.52 1044
9797.45 1011
9798.38 970
9799.32 1013
9800.25 962
9801.19 978
9802.12 983
9803.06 888
9803.99 888
9804.93 840
9805.86 807
9806.80 812
9807.73 812
9808.67 794
9809.60 795
9810.54 752
9811.47 841
9812.41 849
9813.34 899
9814.28 821
9815.21 790
9816.15 768
9817.08 778
9818.02 802
9818.95 820
9819.89 794
9820.82 797
9821.76 825
9822.69 809
9823.63 758
9824.57 750
9825.50 769
9826.44 777
9827.37 730
9828.31 654
9829.24 728
9830.18 722
9831.12 772
9832.05 792
9832.99 802
9833.92 777
9834.86 757
9835.80 730
9836.73 717
9837.67 757
9838.61 811
9839.54 772
9840.48 796
9841.41 736
9842.35 760
9843.29 748
9844.22 742
9845.16 750
9846.10 776
9847.03 780
9847.97 684
9848.91 704
9849.84 727
9850.78 759
9851.72 811
9852.66 757
9853.59 783
9854.53 829
9855.47 812
9856.40 773
9857.34 752
9858.28 751
9859.22 763
9860.15 799
9861.09 812
9862.03 746
9862.97 734
9863.90 755
9864.84 722
9865.78 767
9866.72 749
9867.65 757
9868.59 696
9869.53 721
9870.47 711
9871.40 705
9872.34 771
9873.28 702
9874.22 719
9875.16 784
9876.09 783
9877.03 765
9877.97 691
9878.91 733
9879.85 652
9880.79 699
9881.72 725
9882.66 748
9883.60 750
9884.54 687
9885.48 766
9886.42 654
9887.36 637
9888.29 700
9889.23 668
9890.17 667
9891.11 688
9892.05 697
9892.99 728
9893.93 736
9894.87 701
9895.81 707
9896.74 671
9897.68 674
9898.62 692
9899.56 648
9900.50 670
9901.44 652
9902.38 696
9903.32 702
9904.26 697
9905.20 689
9906.14 705
9907.08 708
9908.02 703
9908.96 732
9909.90 785
9910.84 715
9911.78 704
9912.72 709
9913.66 774
9914.60 698
9915.54 738
9916.48 748
9917.42 744
9918.36 800
9919.30 815
9920.24 895
9921.18 978
9922.12 1038
9923.06 1203
9924.00 1265
9924.94 1295
9925.88 1310
9926.82 1238
9927.76 1152
9928.70 1189
9929.64 995
9930.58 888
9931.52 900
9932.46 814
9933.40 732
9934.34 746
9935.28 764
9936.23 729
9937.17 731
9938.11 752
9939.05 769
9939.99 747
9940.93 787
9941.87 742
9942.81 698
9943.76 682
9944.70 681
9945.64 727
9946.58 675
9947.52 671
9948.46 659
9949.40 642
9950.35 700
9951.29 708
9952.23 700
9953.17 628
9954.11 704
9955.05 724
9956.00 700
9956.94 706
9957.88 769
9958.82 668
9959.76 676
9960.71 730
9961.65 753
9962.59 768
9963.53 716
9964.48 678
9965.42 709
9966.36 690
9967.30 653
9968.25 650
9969.19 705
9970.13 686
9971.07 668
9972.02 653
9972.96 636
9973.90 631
9974.84 615
9975.79 606
9976.73 632
9977.67 651
9978.62 645
9979.56 632
9980.50 619
9981.44 604
9982.39 595
9983.33 660
9984.27 625
9985.22 610
9986.16 640
9987.10 598
9988.05 602
9988.99 619
9989.93 666
9990.88 643
9991.82 619
9992.77 621
9993.71 626
9994.65 592
9995.60 562
9996.54 590
9997.48 642
9998.43 599
9999.37 604
10000.32 615
10001.26 646
10002.20 647
10003.15 559
10004.09 616
10005.04 631
10005.98 592
10006.93 614
10007.87 609
10008.81 608
10009.76 613
10010.70 637
10011.65 649
10012.59 616
10013.54 565
10014.48 567
10015.43 645
10016.37 563
10017.32 612
10018.26 588
10019.21 648
10020.15 585
10021.10 593
10022.04 580
10022.99 544
10023.93 557
10024.88 569
10025.82 606
10026.77 540
10027.71 543
10028.66 533
10029.60 577
10030.55 551
10031.49 572
10032.44 574
10033.38 535
10034.33 497
10035.28 566
10036.22 611
10037.17 609
10038.11 589
10039.06 573
10040.00 595
10040.95 561
10041.90 572
10042.84 569
10043.79 595
10044.73 522
10045.68 560
10046.63 620
10047.57 570
10048.52 547
10049.47 576
10050.41 566
10051.36 541
10052.30 575
10053.25 549
10054.20 560
10055.14 553
10056.09 529
10057.04 557
10057.98 589
10058.93 507
10059.88 556
10060.82 526
10061.77 512
10062.72 548
10063.67 567
10064.61 530
10065.56 508
10066.51 537
10067.45 588
10068.40 574
10069.35 523
10070.30 508
10071.24 551
10072.19 542
10073.14 485
10074.09 512
10075.03 546
10075.98 559
10076.93 544
10077.88 528
10078.82 533
10079.77 575
10080.72 545
10081.67 543
10082.61 605
10083.56 584
10084.51 534
10085.46 561
10086.41 528
10087.35 517
10088.30 527
10089.25 536
10090.20 526
10091.15 477
10092.10 579
10093.04 527
10093.99 554
10094.94 538
10095.89 499
10096.84 531
10097.79 539
10098.74 529
10099.68 527
10100.63 555
10101.58 530
10102.53 517
10103.48 533
10104.43 521
10105.38 479
10106.33 524
10107.28 547
10108.22 476
10109.17 503
10110.12 537
10111.07 564
10112.02 558
10112.97 564
10113.92 557
10114.87 547
10115.82 528
10116.77 545
10117.72 515
10118.67 539
10119.62 519
10120.57 529
10121.52 514
10122.47 528
10123.42 552
10124.37 555
10125.32 532
10126.27 550
10127.22 505
10128.17 535
10129.12 537
10130.07 462
10131.02 521
10131.97 541
10132.92 520
10133.87 489
10134.82 534
10135.77 514
10136.72 490
10137.67 494
10138.62 537
10139.57 524
10140.52 589
10141.47 534
10142.42 505
10143.37 506
10144.32 482
10145.27 544
10146.22 518
10147.18 481
10148.13 526
10149.08 556
10150.03 517
10150.98 516
10151.93 517
10152.88 486
10153.83 515
10154.78 552
10155.74 556
10156.69 548
10157.64 509
10158.59 528
10159.54 560
10160.49 521
10161.45 495
10162.40 517
10163.35 536
10164.30 529
10165.25 607
10166.20 536
10167.16 552
10168.11 597
10169.06 587
10170.01 595
10170.96 628
10171.92 682
10172.87 581
10173.82 580
10174.77 599
10175.72 602
10176.68 600
10177.63 627
10178.58 640
10179.53 706
10180.49 698
10181.44 675
10182.39 689
10183.34 620
10184.30 675
10185.25 672
10186.20 654
10187.15 682
10188.11 691
10189.06 693
10190.01 728
10190.97 633
10191.92 721
10192.87 721
10193.83 700
10194.78 684
10195.73 698
10196.69 697
10197.64 675
10198.59 742
10199.55 787
10200.50 781
10201.45 784
10202.41 861
10203.36 851
10204.31 937
10205.27 898
10206.22 844
10207.17 806
10208.13 771
10209.08 707
10210.04 697
10210.99 716
10211.94 752
10212.90 707
10213.85 719
10214.81 670
10215.76 683
10216.71 700
10217.67 671
10218.62 723
10219.58 739
10220.53 677
10221.49 680
10222.44 699
10223.39 667
10224.35 651
10225.30 621
10226.26 698
10227.21 727
10228.17 725
10229.12 744
10230.08 735
10231.03 763
10231.99 838
10232.94 876
10233.90 854
10234.85 853
10235.81 834
10236.76 788
10237.72 740
10238.67 704
10239.63 697
10240.58 682
10241.54 632
10242.49 620
10243.45 624
10244.40 563
10245.36 622
10246.32 636
10247.27 642
10248.23 671
10249.18 689
10250.14 663
10251.09 578
10252.05 580
10253.01 596
10253.96 602
10254.92 538
10255.87 540
10256.83 512
10257.79 532
10258.74 590
10259.70 600
10260.65 528
10261.61 528
10262.57 545
10263.52 583
10264.48 531
10265.44 505
10266.39 527
10267.35 594
10268.31 558
10269.26 561
10270.22 539
10271.18 559
10272.13 578
10273.09 566
10274.05 584
10275.00 547
10275.96 533
10276.92 539
10277.87 574
10278.83 558
10279.79 505
10280.75 500
10281.70 522
10282.66 519
10283.62 524
10284.58 493
10285.53 516
10286.49 516
10287.45 493
10288.41 589
10289.36 596
10290.32 538
10291.28 526
10292.24 524
10293.19 498
10294.15 487
10295.11 493
10296.07 510
10297.03 474
10297.98 471
10298.94 558
10299.90 562
10300.86 530
10301.82 480
10302.77 489
10303.73 512
10304.69 528
10305.65 505
10306.61 476
10307.57 543
10308.52 553
10309.48 554
10310.44 560
10311.40 564
10312.36 569
10313.32 510
10314.28 541
10315.23 482
10316.19 482
10317.15 521
10318.11 525
10319.07 521
10320.03 526
10320.99 509
10321.95 488
10322.91 541
10323.87 535
10324.82 556
10325.78 547
10326.74 527
10327.70 522
10328.66 592
10329.62 569
10330.58 538
10331.54 532
10332.50 514
10333.46 514
10334.42 465
10335.38 509
10336.34 498
10337.30 445
10338.26 438
10339.22 497
10340.18 476
10341.14 484
10342.10 469
10343.06 517
10344.02 519
10344.98 496
10345.94 522
10346.90 500
10347.86 524
10348.82 439
10349.78 465
10350.74 493
10351.70 534
10352.66 494
10353.62 508
10354.58 419
10355.54 449
10356.50 449
10357.47 469
10358.43 448
10359.39 445
10360.35 469
10361.31 483
10362.27 528
10363.23 488
10364.19 469
10365.15 412
10366.11 471
10367.08 456
10368.04 478
10369.00 467
10369.96 524
10370.92 436
10371.88 436
10372.84 454
10373.81 472
10374.77 510
10375.73 484
10376.69 483
10377.65 438
10378.61 468
10379.58 516
10380.54 527
10381.50 457
10382.46 459
10383.42 484
10384.38 455
10385.35 430
10386.31 447
10387.27 432
10388.23 471
10389.20 491
10390.16 466
10391.12 447
10392.08 430
10393.04 468
10394.01 440
10394.97 454
10395.93 450
10396.89 497
10397.86 485
10398.82 488
10399.78 495
10400.75 500
10401.71 480
10402.67 518
10403.63 520
10404.60 509
10405.56 538
10406.52 521
10407.49 524
10408.45 495
10409.41 525
10410.38 494
10411.34 599
10412.30 581
10413.27 566
10414.23 647
10415.19 683
10416.16 661
10417.12 690
10418.08 687
10419.05 632
10420.01 634
10420.97 561
10421.94 609
10422.90 532
10423.87 527
10424.83 496
10425.79 470
10426.76 477
10427.72 454
10428.69 480
10429.65 491
10430.61 448
10431.58 453
10432.54 432
10433.51 402
10434.47 478
10435.44 493
10436.40 486
10437.36 429
10438.33 456
10439.29 419
10440.26 481
10441.22 455
10442.19 513
10443.15 454
10444.12 473
10445.08 461
10446.05 404
10447.01 455
10447.98 445
10448.94 478
10449.91 455
10450.87 427
10451.84 434
10452.80 430
10453.77 452
10454.73 422
10455.70 379
10456.66 443
10457.63 425
10458.59 439
10459.56 419
10460.52 434
10461.49 441
10462.46 427
10463.42 445
10464.39 465
10465.35 436
10466.32 419
10467.28 459
10468.25 453
10469.22 452
10470.18 415
10471.15 419
10472.11 427
10473.08 417
10474.05 446
10475.01 435
10475.98 451
10476.95 435
10477.91 439
10478.88 452
10479.84 450
10480.81 424
10481.78 432
10482.74 415
10483.71 435
10484.68 382
10485.64 428
10486.61 399
10487.58 434
10488.54 433
10489.51 448
10490.48 460
10491.45 467
10492.41 416
10493.38 459
10494.35 474
10495.31 427
10496.28 457
10497.25 436
10498.22 448
10499.18 439
10500.15 467
10501.12 418
10502.08 388
10503.05 395
10504.02 443
10504.99 452
10505.96 452
10506.92 441
10507.89 460
10508.86 496
10509.83 439
10510.79 412
10511.76 399
10512.73 442
10513.70 430
10514.67 434
10515.63 438
10516.60 427
10517.57 443
10518.54 449
10519.51 455
10520.48 387
10521.44 401
10522.41 456
10523.38 486
10524.35 456
10525.32 414
10526.29 415
10527.25 405
10528.22 386
10529.19 409
10530.16 402
10531.13 451
10532.10 414
10533.07 381
10534.04 407
10535.01 446
10535.97 436
10536.94 444
10537.91 415
10538.88 408
10539.85 450
10540.82 448
10541.79 472
10542.76 467
10543.73 486
10544.70 474
10545.67 493
10546.64 419
10547.61 451
10548.58 453
10549.55 433
10550.51 411
10551.48 435
10552.45 480
10553.42 466
10554.39 490
10555.36 486
10556.33 533
10557.30 510
10558.27 542
10559.24 570
10560.21 577
10561.18 553
10562.15 478
10563.12 502
10564.10 514
10565.07 441
10566.04 465
10567.01 507
10567.98 438
10568.95 445
10569.92 420
10570.89 454
10571.86 439
10572.83 484
10573.80 440
10574.77 491
10575.74 454
10576.71 466
10577.68 482
10578.66 466
10579.63 457
10580.60 451
10581.57 481
10582.54 479
10583.51 513
10584.48 548
10585.45 539
10586.42 474
10587.40 486
10588.37 514
10589.34 564
10590.31 477
10591.28 454
10592.25 451
10593.23 451
10594.20 467
10595.17 504
10596.14 481
10597.11 437
10598.08 453
10599.06 468
10600.03 453
10601.00 432
10601.97 493
10602.94 439
10603.92 444
10604.89 466
10605.86 442
10606.83 445
10607.81 434
10608.78 441
10609.75 401
10610.72 405
10611.70 440
10612.67 425
10613.64 469
10614.61 510
10615.59 464
10616.56 489
10617.53 462
10618.50 478
10619.48 455
10620.45 487
10621.42 495
10622.40 489
10623.37 489
10624.34 486
10625.32 461
10626.29 491
10627.26 486
10628.24 479
10629.21 491
10630.18 448
10631.16 469
10632.13 501
10633.10 578
10634.08 483
10635.05 559
10636.02 581
10637.00 567
10637.97 561
10638.94 611
10639.92 538
10640.89 517
10641.87 541
10642.84 518
10643.81 513
10644.79 481
10645.76 466
10646.74 423
10647.71 453
10648.68 435
10649.66 433
10650.63 439
10651.61 453
10652.58 476
10653.56 493
10654.53 483
10655.50 472
10656.48 486
10657.45 477
10658.43 445
10659.40 408
10660.38 456
10661.35 463
10662.33 490
10663.30 488
10664.28 478
10665.25 470
10666.23 498
10667.20 482
10668.18 465
10669.15 433
10670.13 503
10671.10 456
10672.08 454
10673.05 477
10674.03 448
10675.00 473
10675.98 499
10676.96 457
10677.93 453
10678.91 482
10679.88 512
10680.86 504
10681.83 498
10682.81 538
10683.79 447
10684.76 441
10685.74 463
10686.71 412
10687.69 391
10688.67 403
10689.64 432
10690.62 414
10691.59 384
10692.57 406
10693.55 424
10694.52 404
10695.50 404
10696.48 393
10697.45 427
10698.43 398
10699.40 465
10700.38 424
10701.36 463
10702.33 419
10703.31 443
10704.29 430
10705.26 434
10706.24 409
10707.22 414
10708.20 463
10709.17 398
10710.15 457
10711.13 406
10712.10 439
10713.08 416
10714.06 432
10715.04 397
10716.01 418
10716.99 421
10717.97 420
10718.94 432
10719.92 431
10720.90 456
10721.88 448
10722.85 451
10723.83 417
10724.81 445
10725.79 444
10726.77 442
10727.74 447
10728.72 426
10729.70 391
10730.68 429
10731.66 423
10732.63 454
10733.61 417
10734.59 408
10735.57 433
10736.55 408
10737.52 398
10738.50 405
10739.48 409
10740.46 375
10741.44 423
10742.42 403
10743.39 407
10744.37 385
10745.35 412
10746.33 394
10747.31 437
10748.29 414
10749.27 422
10750.25 419
10751.22 419
10752.20 434
10753.18 434
10754.16 429
10755.14 470
10756.12 421
10757.10 406
10758.08 429
10759.06 391
10760.04 392
10761.02 408
10762.00 388
10762.97 437
10763.95 449
10764.93 442
10765.91 408
10766.89 471
10767.87 459
10768.85 466
10769.83 395
10770.81 409
10771.79 416
10772.77 456
10773.75 413
10774.73 404
10775.71 395
10776.69 404
10777.67 483
10778.65 453
10779.63 401
10780.61 415
10781.59 420
10782.57 452
10783.55 396
10784.53 427
10785.51 450
10786.49 457
10787.48 455
10788.46 416
10789.44 446
10790.42 425
10791.40 449
10792.38 405
10793.36 423
10794.34 403
10795.32 382
10796.30 439
10797.28 426
10798.26 392
10799.25 413
10800.23 427
10801.21 406
10802.19 408
10803.17 404
10804.15 393
10805.13 425
10806.11 427
10807.10 385
10808.08 415
10809.06 449
10810.04 486
10811.02 459
10812.00 436
10812.99 416
10813.97 421
10814.95 397
10815.93 456
10816.91 439
10817.89 427
10818.88 458
10819.86 458
10820.84 451
10821.82 435
10822.81 425
10823.79 476
10824.77 424
10825.75 458
10826.73 400
10827.72 394
10828.70 459
10829.68 468
10830.66 433
10831.65 424
10832.63 443
10833.61 455
10834.59 441
10835.58 446
10836.56 436
10837.54 452
10838.53 476
10839.51 475
10840.49 427
10841.47 436
10842.46 478
10843.44 434
10844.42 431
10845.41 427
10846.39 394
10847.37 408
10848.36 460
10849.34 422
10850.32 419
10851.31 422
10852.29 476
10853.27 487
10854.26 457
10855.24 443
10856.23 454
10857.21 425
10858.19 443
10859.18 421
10860.16 492
10861.14 452
10862.13 441
10863.11 416
10864.10 439
10865.08 495
10866.06 461
10867.05 475
10868.03 480
10869.02 493
10870.00 477
10870.99 507
10871.97 504
10872.95 449
10873.94 490
10874.92 496
10875.91 475
10876.89 484
10877.88 496
10878.86 526
10879.85 519
10880.83 449
10881.82 488
10882.80 522
10883.79 527
10884.77 511
10885.76 546
10886.74 534
10887.73 489
10888.71 495
10889.70 502
10890.68 565
10891.67 489
10892.65 538
10893.64 594
10894.62 575
10895.61 537
10896.59 549
10897.58 480
10898.57 498
10899.55 524
10900.54 505
10901.52 516
10902.51 547
10903.49 479
10904.48 527
10905.47 569
10906.45 535
10907.44 542
10908.42 616
10909.41 631
10910.40 556
10911.38 576
10912.37 571
10913.36 626
10914.34 600
10915.33 582
10916.31 584
10917.30 629
10918.29 627
10919.27 667
10920.26 631
10921.25 621
10922.23 577
10923.22 610
10924.21 619
10925.19 575
10926.18 604
10927.17 671
10928.15 689
10929.14 627
10930.13 646
10931.12 632
10932.10 634
10933.09 705
10934.08 695
10935.06 671
10936.05 661
10937.04 667
10938.03 729
10939.01 702
10940.00 680
10940.99 725
10941.98 778
10942.96 749
10943.95 708
10944.94 721
10945.93 736
10946.92 763
10947.90 724
10948.89 742
10949.88 752
10950.87 792
10951.86 939
10952.84 937
10953.83 977
10954.82 990
10955.81 1033
10956.80 1045
10957.78 1012
10958.77 1013
10959.76 1000
10960.75 855
10961.74 831
10962.73 845
10963.71 770
10964.70 841
10965.69 849
10966.68 743
10967.67 747
10968.66 797
10969.65 785
10970.64 844
10971.62 798
10972.61 751
10973.60 809
10974.59 798
10975.58 848
10976.57 822
10977.56 779
10978.55 908
10979.54 887
10980.53 833
10981.52 885
10982.51 900
10983.50 819
10984.48 924
10985.47 918
10986.46 909
10987.45 913
10988.44 927
10989.43 991
10990.42 1037
10991.41 1081
10992.40 1209
10993.39 1287
10994.38 1310
10995.37 1556
10996.36 1568
10997.35 1634
10998.34 1595
10999.33 1478
11000.32 1351
11001.31 1253
11002.30 1128
11003.29 1006
11004.28 1025
11005.27 926
11006.27 906
11007.26 846
11008.25 874
11009.24 882
11010.23 813
11011.22 785
11012.21 803
11013.20 791
11014.19 778
11015.18 776
11016.17 795
11017.16 806
11018.15 746
11019.15 790
11020.14 826
11021.13 842
11022.12 849
11023.11 838
11024.10 875
11025.09 772
11026.08 802
11027.08 785
11028.07 704
11029.06 740
11030.05 812
11031.04 766
11032.03 762
11033.02 823
11034.02 801
11035.01 671
11036.00 714
11036.99 768
11037.98 721
11038.98 712
11039.97 672
11040.96 716
11041.95 665
11042.94 661
11043.94 682
11044.93 610
11045.92 645
11046.91 638
11047.91 655
11048.90 638
11049.89 596
11050.88 672
11051.88 668
11052.87 635
11053.86 667
11054.85 615
11055.85 656
11056.84 627
11057.83 567
11058.82 576
11059.82 616
11060.81 629
11061.80 605
11062.80 622
11063.79 604
11064.78 603
11065.78 605
11066.77 626
11067.76 634
11068.76 574
11069.75 560
11070.74 640
11071.74 619
11072.73 571
11073.72 553
11074.72 598
11075.71 604
11076.70 587
11077.70 612
11078.69 607
11079.68 600
11080.68 618
11081.67 616
11082.67 576
11083.66 559
11084.65 568
11085.65 577
11086.64 605
11087.64 607
11088.63 536
11089.62 570
11090.62 603
11091.61 545
11092.61 533
11093.60 548
11094.60 593
11095.59 574
11096.59 554
11097.58 555
11098.57 578
11099.57 571
11100.56 605
11101.56 562
11102.55 526
11103.55 573
11104.54 576
11105.54 574
11106.53 576
11107.53 537
11108.52 538
11109.52 580
11110.51 583
11111.51 549
11112.50 555
11113.50 567
11114.50 540
11115.49 562
11116.49 513
11117.48 503
11118.48 513
11119.47 524
11120.47 535
11121.46 535
11122.46 550
11123.46 584
11124.45 568
11125.45 533
11126.44 497
11127.44 445
11128.43 483
11129.43 527
11130.43 526
11131.42 477
11132.42 524
11133.42 557
11134.41 512
11135.41 432
11136.40 559
11137.40 528
11138.40 555
11139.39 506
11140.39 559
11141.39 520
11142.38 512
11143.38 492
11144.38 513
11145.37 493
11146.37 521
11147.37 482
11148.36 485
11149.36 502
11150.36 505
11151.35 508
11152.35 535
11153.35 525
11154.35 506
11155.34 469
11156.34 514
11157.34 496
11158.33 463
11159.33 488
11160.33 473
11161.33 486
11162.32 474
11163.32 470
11164.32 493
11165.32 508
11166.32 501
11167.31 519
11168.31 489
11169.31 491
11170.31 529
11171.30 528
11172.30 490
11173.30 459
11174.30 455
11175.30 527
11176.29 543
11177.29 530
11178.29 472
11179.29 509
11180.29 530
11181.29 549
11182.28 547
11183.28 505
11184.28 501
11185.28 509
11186.28 560
11187.28 499
11188.28 524
11189.27 523
11190.27 529
11191.27 519
11192.27 555
11193.27 505
11194.27 531
11195.27 487
11196.27 485
11197.27 486
11198.26 541
11199.26 522
11200.26 470
11201.26 479
11202.26 474
11203.26 512
11204.26 554
11205.26 531
11206.26 497
11207.26 535
11208.26 497
11209.26 517
11210.26 500
11211.26 507
11212.26 479
11213.26 498
11214.26 465
11215.26 472
11216.26 479
11217.26 476
11218.26 497
11219.26 480
11220.26 486
11221.26 498
11222.26 478
11223.26 441
11224.26 436
11225.26 428
11226.26 505
11227.26 449
11228.26 429
11229.26 419
11230.26 441
11231.26 475
11232.26 511
11233.26 446
11234.26 417
11235.26 434
11236.26 448
11237.26 477
11238.27 470
11239.27 476
11240.27 462
11241.27 454
11242.27 438
11243.27 478
11244.27 452
11245.27 476
11246.27 472
11247.28 494
11248.28 415
11249.28 479
11250.28 485
11251.28 445
11252.28 418
11253.28 463
11254.29 474
11255.29 466
11256.29 427
11257.29 429
11258.29 442
11259.29 454
11260.30 446
11261.30 448
11262.30 469
11263.30 419
11264.30 452
11265.31 463
11266.31 463
11267.31 461
11268.31 481
11269.32 453
11270.32 423
11271.32 452
11272.32 480
11273.32 487
11274.33 537
11275.33 525
11276.33 482
11277.34 555
11278.34 539
11279.34 547
11280.34 488
11281.35 470
11282.35 493
11283.35 511
11284.35 464
11285.36 445
11286.36 453
11287.36 451
11288.37 478
11289.37 433
11290.37 436
11291.38 451
11292.38 500
11293.38 417
11294.39 461
11295.39 481
11296.39 467
11297.40 443
11298.40 479
11299.40 458
11300.41 461
11301.41 476
11302.42 486
11303.42 430
11304.42 423
11305.43 527
11306.43 471
11307.43 464
11308.44 503
11309.44 528
11310.45 491
11311.45 523
11312.46 494
11313.46 515
11314.46 550
11315.47 458
11316.47 497
11317.48 502
11318.48 481
11319.49 439
11320.49 471
11321.50 447
11322.50 475
11323.50 526
11324.51 494
11325.51 487
11326.52 465
11327.52 428
11328.53 483
11329.53 486
11330.54 481
11331.54 531
11332.55 525
11333.55 553
11334.56 500
11335.56 523
11336.57 553
11337.58 607
11338.58 527
11339.59 538
11340.59 507
11341.60 535
11342.60 493
11343.61 502
11344.61 447
11345.62 519
11346.63 469
11347.63 492
11348.64 455
11349.64 442
11350.65 446
11351.65 465
11352.66 461
11353.67 451
11354.67 476
11355.68 435
11356.68 438
11357.69 461
11358.70 447
11359.70 481
11360.71 504
11361.72 438
11362.72 430
11363.73 417
11364.74 429
11365.74 441
11366.75 427
11367.76 466
11368.76 460
11369.77 449
11370.78 421
11371.78 433
11372.79 472
11373.80 451
11374.80 464
11375.81 448
11376.82 434
11377.82 435
11378.83 438
11379.84 434
11380.85 461
11381.85 465
11382.86 452
11383.87 432
11384.88 469
11385.88 429
11386.89 414
11387.90 428
11388.91 440
11389.91 452
11390.92 439
11391.93 439
11392.94 425
11393.94 426
11394.95 372
11395.96 474
11396.97 445
11397.98 429
11398.98 446
11399.99 430
11401.00 417
11402.01 433
11403.02 415
11404.03 396
11405.03 412
11406.04 442
11407.05 441
11408.06 439
11409.07 410
11410.08 438
11411.08 384
11412.09 419
11413.10 451
11414.11 422
11415.12 427
11416.13 414
11417.14 431
11418.15 411
11419.15 444
11420.16 399
11421.17 433
11422.18 413
11423.19 458
11424.20 414
11425.21 414
11426.22 469
11427.23 424
11428.24 437
11429.25 428
11430.26 434
11431.27 403
11432.27 438
11433.28 428
11434.29 401
11435.30 384
11436.31 441
11437.32 412
11438.33 413
11439.34 453
11440.35 444
11441.36 423
11442.37 417
11443.38 456
11444.39 414
11445.40 400
11446.41 420
11447.42 445
11448.43 433
11449.44 442
11450.45 422
11451.46 463
11452.47 411
11453.49 440
11454.50 400
11455.51 463
11456.52 474
11457.53 443
11458.54 426
11459.55 434
11460.56 497
11461.57 461
11462.58 453
11463.59 457
11464.60 493
11465.61 433
11466.63 476
11467.64 445
11468.65 424
11469.66 425
11470.67 433
11471.68 451
11472.69 417
11473.70 451
11474.72 410
11475.73 397
11476.74 410
11477.75 468
11478.76 446
11479.77 455
11480.78 429
11481.80 479
11482.81 429
11483.82 444
11484.83 413
11485.84 441
11486.86 407
11487.87 410
11488.88 395
11489.89 437
11490.90 382
11491.92 416
11492.93 396
11493.94 395
11494.95 395
11495.97 401
11496.98 469
11497.99 437
11499.00 412
11500.01 433
11501.03 443
11502.04 409
11503.05 422
11504.07 425
11505.08 424
11506.09 400
11507.10 422
11508.12 487
11509.13 414
11510.14 408
11511.16 430
11512.17 481
11513.18 402
11514.19 438
11515.21 413
11516.22 463
11517.23 430
11518.25 427
11519.26 413
11520.27 445
11521.29 415
11522.30 448
11523.32 473
11524.33 474
11525.34 452
11526.36 480
11527.37 475
11528.38 468
11529.40 440
11530.41 490
11531.43 490
11532.44 464
11533.45 436
11534.47 469
11535.48 485
11536.50 437
11537.51 465
11538.52 463
11539.54 495
11540.55 497
11541.57 483
11542.58 496
11543.60 422
11544.61 440
11545.62 458
11546.64 495
11547.65 472
11548.67 480
11549.68 521
11550.70 495
11551.71 453
11552.73 485
11553.74 478
11554.76 531
11555.77 498
11556.79 496
11557.80 517
11558.82 509
11559.83 555
11560.85 519
11561.86 520
11562.88 503
11563.89 547
11564.91 520
11565.92 496
11566.94 504
11567.96 496
11568.97 540
11569.99 537
11571.00 519
11572.02 566
11573.03 597
11574.05 648
11575.07 626
11576.08 604
11577.10 635
11578.11 611
11579.13 654
11580.15 716
11581.16 664
11582.18 680
11583.19 738
11584.21 728
11585.23 735
11586.24 731
11587.26 745
11588.28 768
11589.29 833
11590.31 946
11591.32 1080
11592.34 1247
11593.36 1339
11594.37 1517
11595.39 1578
11596.41 1625
11597.42 1607
11598.44 1503
11599.46 1433
11600.48 1242
11601.49 1115
11602.51 1022
11603.53 882
11604.54 878
11605.56 859
11606.58 752
11607.60 735
11608.61 660
11609.63 656
11610.65 644
11611.66 613
11612.68 599
11613.70 637
11614.72 569
11615.74 636
11616.75 595
11617.77 624
11618.79 573
11619.81 549
11620.82 572
11621.84 575
11622.86 584
11623.88 543
11624.90 565
11625.91 569
11626.93 561
11627.95 527
11628.97 539
11629.99 567
11631.00 558
11632.02 540
11633.04 557
11634.06 526
11635.08 580
11636.10 618
11637.12 508
11638.13 507
11639.15 502
11640.17 499
11641.19 535
11642.21 482
11643.23 472
11644.25 506
11645.27 438
11646.28 530
11647.30 473
11648.32 511
11649.34 475
11650.36 410
11651.38 446
11652.40 470
11653.42 448
11654.44 466
11655.46 487
11656.48 455
11657.50 469
11658.52 444
11659.53 492
11660.55 461
11661.57 510
11662.59 470
11663.61 520
11664.63 500
11665.65 491
11666.67 467
11667.69 429
11668.71 506
11669.73 518
11670.75 525
11671.77 538
11672.79 556
11673.81 503
11674.83 518
11675.85 501
11676.87 527
11677.89 458
11678.91 550
11679.94 520
11680.96 507
11681.98 510
11683.00 534
11684.02 528
11685.04 483
11686.06 475
11687.08 483
11688.10 476
11689.12 496
11690.14 469
11691.16 420
11692.18 493
11693.20 476
11694.23 446
11695.25 447
11696.27 462
11697.29 543
11698.31 482
11699.33 495
11700.35 492
11701.37 443
11702.40 440
11703.42 462
11704.44 436
11705.46 484
11706.48 429
11707.50 442
11708.53 453
11709.55 451
11710.57 439
11711.59 466
11712.61 483
11713.63 435
11714.66 410
11715.68 442
11716.70 428
11717.72 407
11718.74 392
11719.77 406
11720.79 473
11721.81 425
11722.83 417
11723.86 458
11724.88 429
11725.90 402
11726.92 422
11727.95 424
11728.97 403
11729.99 411
11731.01 423
11732.04 482
11733.06 456
11734.08 430
11735.10 415
11736.13 415
11737.15 460
11738.17 436
11739.20 410
11740.22 459
11741.24 439
11742.27 431
11743.29 442
11744.31 456
11745.34 423
11746.36 454
11747.38 440
11748.41 452
11749.43 432
11750.45 424
11751.48 443
11752.50 454
11753.52 451
11754.55 413
11755.57 450
11756.60 433
11757.62 418
11758.64 445
11759.67 413
11760.69 367
11761.71 420
11762.74 389
11763.76 414
11764.79 403
11765.81 451
11766.84 420
11767.86 422
11768.88 453
11769.91 441
11770.93 411
11771.96 399
11772.98 424
11774.01 405
11775.03 403
11776.06 410
11777.08 400
11778.10 428
11779.13 409
11780.15 418
11781.18 393
11782.20 398
11783.23 401
11784.25 414
11785.28 413
11786.30 407
11787.33 378
11788.35 409
11789.38 396
11790.41 402
11791.43 399
11792.46 433
11793.48 436
11794.51 442
11795.53 436
11796.56 383
11797.58 421
11798.61 386
11799.63 408
11800.66 430
11801.69 418
11802.71 464
11803.74 438
11804.76 374
11805.79 398
11806.82 383
11807.84 394
11808.87 409
11809.89 399
11810.92 430
11811.95 407
11812.97 405
11814.00 416
11815.02 421
11816.05 398
11817.08 412
11818.10 401
11819.13 441
11820.16 445
11821.18 488
11822.21 431
11823.24 433
11824.26 431
11825.29 432
11826.32 462
11827.34 405
11828.37 433
11829.40 462
11830.43 438
11831.45 424
11832.48 414
11833.51 429
11834.53 485
11835.56 437
11836.59 431
11837.62 426
11838.64 435
11839.67 424
11840.70 425
11841.73 399
11842.75 420
11843.78 447
11844.81 403
11845.84 433
11846.86 408
11847.89 460
11848.92 432
11849.95 472
11850.97 414
11852.00 435
11853.03 418
11854.06 514
11855.09 479
11856.11 489
11857.14 483
11858.17 462
11859.20 457
11860.23 435
11861.26 499
11862.28 448
11863.31 450
11864.34 438
11865.37 444
11866.40 442
11867.43 417
11868.46 443
11869.48 423
11870.51 458
11871.54 570
11872.57 474
11873.60 496
11874.63 487
11875.66 483
11876.69 471
11877.72 465
11878.74 513
11879.77 477
11880.80 495
11881.83 461
11882.86 547
11883.89 537
11884.92 538
11885.95 521
11886.98 535
11888.01 523
11889.04 508
11890.07 549
11891.10 530
11892.13 554
11893.16 558
11894.19 595
11895.22 556
11896.25 606
11897.28 611
11898.31 626
11899.34 634
11900.37 666
11901.40 638
11902.43 605
11903.46 599
11904.49 627
11905.52 576
11906.55 633
11907.58 581
11908.61 571
11909.64 589
11910.67 614
11911.70 664
11912.73 618
11913.76 632
11914.79 597
11915.82 590
11916.85 573
11917.88 563
11918.92 615
11919.95 597
11920.98 594
11922.01 690
11923.04 776
11924.07 736
11925.10 849
11926.13 919
11927.16 926
11928.19 878
11929.23 903
11930.26 946
11931.29 960
11932.32 855
11933.35 849
11934.38 793
11935.41 734
11936.45 651
11937.48 652
11938.51 640
11939.54 600
11940.57 578
11941.61 622
11942.64 590
11943.67 568
11944.70 563
11945.73 559
11946.76 540
11947.80 505
11948.83 541
11949.86 538
11950.89 534
11951.93 573
11952.96 499
11953.99 507
11955.02 511
11956.06 546
11957.09 540
11958.12 547
11959.15 481
11960.19 514
11961.22 512
11962.25 587
11963.28 541
11964.32 536
11965.35 586
11966.38 521
11967.42 538
11968.45 572
11969.48 549
11970.51 574
11971.55 564
11972.58 493
11973.61 523
11974.65 537
11975.68 534
11976.71 515
11977.75 540
11978.78 497
11979.81 506
11980.85 513
11981.88 488
11982.92 495
11983.95 542
11984.98 512
11986.02 527
11987.05 552
11988.08 584
11989.12 483
11990.15 523
11991.19 580
11992.22 543
11993.25 532
11994.29 529
11995.32 521
11996.36 539
11997.39 563
11998.42 576
11999.46 551
12000.49 553
12001.53 577
12002.56 555
12003.60 551
12004.63 545
12005.67 576
12006.70 594
12007.74 598
12008.77 597
12009.81 578
12010.84 569
12011.87 563
12012.91 621
12013.94 649
12014.98 665
12016.01 674
12017.05 637
12018.09 653
12019.12 645
12020.16 601
12021.19 580
12022.23 604
12023.26 570
12024.30 587
12025.33 582
12026.37 567
12027.40 569
12028.44 542
12029.47 550
12030.51 540
12031.55 571
12032.58 588
12033.62 556
12034.65 589
12035.69 525
12036.73 558
12037.76 604
12038.80 624
12039.83 580
12040.87 568
12041.91 607
12042.94 589
12043.98 543
12045.01 558
12046.05 565
12047.09 578
12048.12 548
12049.16 540
12050.20 541
12051.23 589
12052.27 565
12053.31 551
12054.34 565
12055.38 559
12056.42 566
12057.45 569
12058.49 583
12059.53 580
12060.56 542
12061.60 541
12062.64 570
12063.68 546
12064.71 553
12065.75 546
12066.79 549
12067.82 566
12068.86 526
12069.90 505
12070.94 548
12071.97 553
12073.01 556
12074.05 566
12075.09 554
12076.12 568
12077.16 541
12078.20 557
12079.24 580
12080.28 594
12081.31 575
12082.35 549
12083.39 565
12084.43 603
12085.47 584
12086.50 610
12087.54 628
12088.58 566
12089.62 603
12090.66 575
12091.69 596
12092.73 600
12093.77 643
12094.81 633
12095.85 702
12096.89 687
12097.93 700
12098.96 708
12100.00 746
12101.04 705
12102.08 676
12103.12 700
12104.16 644
12105.20 644
12106.24 618
12107.27 645
12108.31 578
12109.35 568
12110.39 574
12111.43 588
12112.47 505
12113.51 532
12114.55 555
12115.59 525
12116.63 521
12117.67 501
12118.71 472
12119.75 503
12120.79 513
12121.83 485
12122.87 501
12123.90 483
12124.94 466
12125.98 482
12127.02 484
12128.06 468
12129.10 462
12130.14 488
12131.18 525
12132.22 529
12133.26 490
12134.30 515
12135.34 511
12136.38 466
12137.43 453
12138.47 481
12139.51 483
12140.55 510
12141.59 489
12142.63 435
12143.67 465
12144.71 445
12145.75 438
12146.79 446
12147.83 436
12148.87 494
12149.91 463
12150.95 458
12151.99 438
12153.03 436
12154.08 439
12155.12 460
12156.16 446
12157.20 435
12158.24 447
12159.28 434
12160.32 435
12161.36 441
12162.41 446
12163.45 472
12164.49 481
12165.53 439
12166.57 422
12167.61 441
12168.65 433
12169.70 430
12170.74 419
12171.78 415
12172.82 385
12173.86 451
12174.91 419
12175.95 463
12176.99 456
12178.03 425
12179.07 450
12180.12 469
12181.16 472
12182.20 432
12183.24 470
12184.28 461
12185.33 468
12186.37 445
12187.41 454
12188.45 443
12189.50 470
12190.54 461
12191.58 462
12192.62 440
12193.67 493
12194.71 468
12195.75 430
12196.80 488
12197.84 460
12198.88 470
12199.92 504
12200.97 473
12202.01 440
12203.05 441
12204.10 451
12205.14 457
12206.18 459
12207.23 458
12208.27 453
12209.31 477
12210.36 476
12211.40 451
12212.44 446
12213.49 412
12214.53 459
12215.57 435
12216.62 439
12217.66 474
12218.71 471
12219.75 453
12220.79 452
12221.84 454
12222.88 440
12223.92 478
12224.97 494
12226.01 493
12227.06 481
12228.10 486
12229.15 507
12230.19 473
12231.23 464
12232.28 440
12233.32 452
12234.37 468
12235.41 397
12236.46 449
12237.50 473
12238.55 485
12239.59 503
12240.64 435
12241.68 436
12242.72 445
12243.77 422
12244.81 440
12245.86 448
12246.90 450
12247.95 433
12248.99 425
12250.04 432
12251.08 397
12252.13 387
12253.18 399
12254.22 433
12255.27 385
12256.31 408
12257.36 408
12258.40 430
12259.45 413
12260.49 419
12261.54 413
12262.58 372
12263.63 374
12264.68 380
12265.72 385
12266.77 412
12267.81 396
12268.86 361
12269.91 366
12270.95 372
12272.00 358
12273.04 356
12274.09 400
12275.14 354
12276.18 364
12277.23 401
12278.27 409
12279.32 393
12280.37 382
12281.41 400
12282.46 423
12283.51 436
12284.55 378
12285.60 416
12286.65 395
12287.69 409
12288.74 380
12289.79 382
12290.83 403
12291.88 395
12292.93 410
12293.97 377
12295.02 387
12296.07 413
12297.12 403
12298.16 413
12299.21 416
12300.26 443
12301.31 459
12302.35 450
12303.40 407
12304.45 389
12305.49 380
12306.54 399
12307.59 437
12308.64 441
12309.69 389
12310.73 359
12311.78 384
12312.83 385
12313.88 377
12314.92 396
12315.97 365
12317.02 407
12318.07 424
12319.12 407
12320.16 420
12321.21 392
12322.26 403
12323.31 381
12324.36 385
12325.41 415
12326.45 437
12327.50 364
12328.55 383
12329.60 398
12330.65 429
12331.70 378
12332.75 392
12333.79 387
12334.84 368
12335.89 393
12336.94 435
12337.99 375
12339.04 380
12340.09 361
12341.14 413
12342.19 397
12343.23 415
12344.28 391
12345.33 379
12346.38 404
12347.43 383
12348.48 404
12349.53 360
12350.58 389
12351.63 405
12352.68 399
12353.73 409
12354.78 377
12355.83 420
12356.88 433
12357.93 370
12358.98 370
12360.03 424
12361.08 413
12362.13 432
12363.18 419
12364.23 377
12365.28 372
12366.33 428
12367.38 400
12368.43 394
12369.48 394
12370.53 391
12371.58 412
12372.63 417
12373.68 384
12374.73 415
12375.78 392
12376.83 394
12377.88 427
12378.93 402
12379.98 379
12381.03 394
12382.08 422
12383.13 394
12384.18 423
12385.23 421
12386.29 408
12387.34 420
12388.39 419
12389.44 436
12390.49 413
12391.54 422
12392.59 403
12393.64 385
12394.69 405
12395.75 431
12396.80 393
12397.85 451
12398.90 491
12399.95 456
12401.00 452
12402.06 461
12403.11 443
12404.16 460
12405.21 456
12406.26 428
12407.31 444
12408.37 404
12409.42 433
12410.47 465
12411.52 426
12412.57 412
12413.63 453
12414.68 392
12415.73 406
12416.78 419
12417.83 423
12418.89 422
12419.94 408
12420.99 418
12422.04 439
12423.10 441
12424.15 426
12425.20 410
12426.25 366
12427.31 441
12428.36 415
12429.41 420
12430.47 438
12431.52 437
12432.57 439
12433.62 439
12434.68 411
12435.73 438
12436.78 407
12437.84 426
12438.89 412
12439.94 405
12441.00 431
12442.05 425
12443.10 439
12444.16 422
12445.21 400
12446.26 440
12447.32 453
12448.37 407
12449.42 410
12450.48 397
12451.53 450
12452.58 407
12453.64 420
12454.69 450
12455.75 417
12456.80 428
12457.85 426
12458.91 451
12459.96 428
12461.02 431
12462.07 458
12463.12 484
12464.18 425
12465.23 494
12466.29 515
12467.34 463
12468.40 471
12469.45 469
12470.51 493
12471.56 509
12472.61 525
12473.67 503
12474.72 464
12475.78 535
12476.83 553
12477.89 498
12478.94 513
12480.00 502
12481.05 551
12482.11 574
12483.16 544
12484.22 618
12485.27 601
12486.33 695
12487.38 799
12488.44 852
12489.49 950
12490.55 950
12491.60 1021
12492.66 993
12493.72 944
12494.77 987
12495.83 854
12496.88 805
12497.94 775
12498.99 648
12500.05 639
12501.11 603
12502.16 608
12503.22 489
12504.27 515
12505.33 509
12506.39 532
12507.44 533
12508.50 473
12509.55 503
12510.61 498
12511.67 526
12512.72 535
12513.78 479
12514.84 451
12515.89 522
12516.95 511
12518.00 521
12519.06 487
12520.12 511
12521.17 510
12522.23 505
12523.29 506
12524.34 508
12525.40 546
12526.46 528
12527.52 525
12528.57 483
12529.63 502
12530.69 484
12531.74 484
12532.80 493
12533.86 469
12534.92 399
12535.97 458
12537.03 468
12538.09 478
12539.14 465
12540.20 409
12541.26 479
12542.32 450
12543.37 467
12544.43 432
12545.49 505
12546.55 520
12547.61 503
12548.66 420
12549.72 510
12550.78 471
12551.84 518
12552.89 488
12553.95 513
12555.01 543
12556.07 496
12557.13 496
12558.19 527
12559.24 500
12560.30 482
12561.36 570
12562.42 550
12563.48 563
12564.54 570
12565.59 591
12566.65 627
12567.71 701
12568.77 734
12569.83 759
12570.89 744
12571.95 781
12573.01 732
12574.06 785
12575.12 704
12576.18 751
12577.24 666
12578.30 637
12579.36 645
12580.42 621
12581.48 626
12582.54 615
12583.60 590
12584.66 630
12585.72 652
12586.77 621
12587.83 581
12588.89 600
12589.95 607
12591.01 593
12592.07 623
12593.13 559
12594.19 612
12595.25 604
12596.31 564
12597.37 579
12598.43 548
12599.49 511
12600.55 518
12601.61 566
12602.67 552
12603.73 567
12604.79 548
12605.85 565
12606.91 485
12607.97 545
12609.03 478
12610.09 490
12611.15 514
12612.21 499
12613.27 490
12614.34 512
12615.40 521
12616.46 500
12617.52 520
12618.58 496
12619.64 497
12620.70 456
12621.76 497
12622.82 495
12623.88 466
12624.94 480
12626.01 461
12627.07 503
12628.13 487
12629.19 474
12630.25 467
12631.31 539
12632.37 532
12633.43 520
12634.50 524
12635.56 500
12636.62 520
12637.68 535
12638.74 494
12639.80 530
12640.86 555
12641.93 541
12642.99 521
12644.05 523
12645.11 550
12646.17 593
12647.24 586
12648.30 602
12649.36 598
12650.42 624
12651.48 616
12652.55 627
12653.61 588
12654.67 627
12655.73 659
12656.80 661
12657.86 681
12658.92 662
12659.98 606
12661.05 621
12662.11 622
12663.17 609
12664.23 596
12665.30 580
12666.36 608
12667.42 624
12668.49 577
12669.55 586
12670.61 543
12671.67 589
12672.74 613
12673.80 558
12674.86 535
12675.93 560
12676.99 594
12678.05 537
12679.12 551
12680.18 552
12681.24 532
12682.31 541
12683.37 530
12684.43 516
12685.50 534
12686.56 580
12687.62 546
12688.69 559
12689.75 576
12690.82 536
12691.88 509
12692.94 530
12694.01 529
12695.07 524
12696.14 551
12697.20 585
12698.26 560
12699.33 534
12700.39 550
12701.46 531
12702.52 526
12703.59 558
12704.65 462
12705.71 472
12706.78 491
12707.84 529
12708.91 565
12709.97 538
12711.04 497
12712.10 481
12713.17 484
12714.23 493
12715.30 474
12716.36 467
12717.43 533
12718.49 535
12719.56 509
12720.62 461
12721.69 442
12722.75 488
12723.82 482
12724.88 471
12725.95 455
12727.01 454
12728.08 458
12729.14 500
12730.21 497
12731.27 485
12732.34 468
12733.41 512
12734.47 516
12735.54 483
12736.60 420
12737.67 441
12738.73 444
12739.80 461
12740.87 436
12741.93 443
12743.00 429
12744.06 422
12745.13 440
12746.20 441
12747.26 446
12748.33 455
12749.39 441
12750.46 391
12751.53 430
12752.59 421
12753.66 435
12754.73 426
12755.79 422
12756.86 432
12757.93 438
12758.99 424
12760.06 445
12761.13 441
12762.19 437
12763.26 417
12764.33 418
12765.39 408
12766.46 403
12767.53 472
12768.60 446
12769.66 437
12770.73 415
12771.80 438
12772.86 442
12773.93 481
12775.00 456
12776.07 451
12777.13 413
12778.20 426
12779.27 417
12780.34 399
12781.40 421
12782.47 429
12783.54 432
12784.61 416
12785.67 370
12786.74 444
12787.81 441
12788.88 411
12789.95 418
12791.01 431
12792.08 426
12793.15 425
12794.22 397
12795.29 421
12796.36 448
12797.42 436
12798.49 433
12799.56 432
12800.63 417
12801.70 441
12802.77 425
12803.83 437
12804.90 437
12805.97 424
12807.04 433
12808.11 470
12809.18 470
12810.25 492
12811.32 479
12812.38 495
12813.45 472
12814.52 457
12815.59 467
12816.66 459
12817.73 487
12818.80 428
12819.87 443
12820.94 434
12822.01 441
12823.08 370
12824.15 432
12825.21 439
12826.28 455
12827.35 467
12828.42 433
12829.49 407
12830.56 368
12831.63 418
12832.70 422
12833.77 380
12834.84 421
12835.91 410
12836.98 417
12838.05 399
12839.12 354
12840.19 384
12841.26 389
12842.33 413
12843.40 398
12844.47 412
12845.54 430
12846.61 370
12847.68 366
12848.75 364
12849.82 391
12850.89 385
12851.97 407
12853.04 409
12854.11 388
12855.18 368
12856.25 408
12857.32 371
12858.39 381
12859.46 377
12860.53 398
12861.60 370
12862.67 366
12863.74 394
12864.82 387
12865.89 408
12866.96 424
12868.03 393
12869.10 392
12870.17 360
12871.24 400
12872.31 416
12873.39 359
12874.46 393
12875.53 349
12876.60 398
12877.67 385
12878.74 365
12879.82 378
12880.89 376
12881.96 362
12883.03 340
12884.10 393
12885.18 388
12886.25 402
12887.32 397
12888.39 391
12889.46 352
12890.54 321
12891.61 343
12892.68 385
12893.75 387
12894.82 353
12895.90 360
12896.97 360
12898.04 317
12899.11 362
12900.19 367
12901.26 391
12902.33 410
12903.41 380
12904.48 371
12905.55 389
12906.62 363
12907.70 360
12908.77 368
12909.84 369
12910.92 427
12911.99 348
12913.06 380
12914.13 349
12915.21 334
12916.28 370
12917.35 397
12918.43 366
12919.50 363
12920.57 405
12921.65 375
12922.72 315
12923.80 355
12924.87 376
12925.94 380
12927.02 380
12928.09 378
12929.16 355
12930.24 370
12931.31 359
12932.39 371
12933.46 373
12934.53 380
12935.61 353
12936.68 334
12937.76 337
12938.83 356
12939.90 397
12940.98 385
12942.05 353
12943.13 377
12944.20 351
12945.28 380
12946.35 353
12947.43 361
12948.50 378
12949.57 339
12950.65 372
12951.72 371
12952.80 352
12953.87 333
12954.95 369
12956.02 403
12957.10 402
12958.17 380
12959.25 388
12960.32 392
12961.40 424
12962.47 342
12963.55 360
12964.62 387
12965.70 359
12966.77 409
12967.85 365
12968.93 376
12970.00 343
12971.08 356
12972.15 375
12973.23 332
12974.30 335
12975.38 368
12976.46 388
12977.53 349
12978.61 342
12979.68 385
12980.76 381
12981.83 375
12982.91 384
12983.99 368
12985.06 347
12986.14 370
12987.22 363
12988.29 392
12989.37 353
12990.44 372
12991.52 365
12992.60 414
12993.67 371
12994.75 395
12995.83 404
12996.90 398
12997.98 374
12999.06 380
13000.13 362
13001.21 336
13002.29 372
13003.36 363
13004.44 396
13005.52 363
13006.59 374
13007.67 415
13008.75 386
13009.83 380
13010.90 350
13011.98 403
13013.06 391
13014.13 369
13015.21 369
13016.29 375
13017.37 366
13018.44 403
13019.52 379
13020.60 367
13021.68 366
13022.75 386
13023.83 405
13024.91 387
13025.99 359
13027.07 398
13028.14 420
13029.22 405
13030.30 366
13031.38 320
13032.46 377
13033.53 373
13034.61 377
13035.69 358
13036.77 334
13037.85 368
13038.93 389
13040.00 393
13041.08 390
13042.16 329
13043.24 361
13044.32 427
13045.40 375
13046.48 353
13047.55 340
13048.63 364
13049.71 363
13050.79 365
13051.87 351
13052.95 356
13054.03 326
13055.11 346
13056.19 360
13057.26 340
13058.34 329
13059.42 348
13060.50 364
13061.58 362
13062.66 359
13063.74 361
13064.82 396
13065.90 374
13066.98 356
13068.06 326
13069.14 404
13070.22 351
13071.30 374
13072.38 349
13073.46 356
13074.54 361
13075.62 316
13076.70 362
13077.78 337
13078.86 331
13079.94 310
13081.02 370
13082.10 315
13083.18 329
13084.26 319
13085.34 331
13086.42 339
13087.50 327
13088.58 341
13089.66 387
13090.74 354
13091.82 342
13092.90 349
13093.98 332
13095.06 334
13096.14 328
13097.22 326
13098.30 310
13099.38 322
13100.47 317
13101.55 365
13102.63 313
13103.71 354
13104.79 359
13105.87 341
13106.95 347
13108.03 349
13109.11 325
13110.20 328
13111.28 317
13112.36 315
13113.44 321
13114.52 311
13115.60 336
13116.68 347
13117.77 341
13118.85 316
13119.93 325
13121.01 329
13122.09 355
13123.18 326
13124.26 328
13125.34 348
13126.42 365
13127.50 353
13128.58 333
13129.67 319
13130.75 297
13131.83 326
13132.91 312
13134.00 333
13135.08 324
13136.16 338
13137.24 335
13138.33 318
13139.41 318
13140.49 322
13141.57 355
13142.66 342
13143.74 318
13144.82 286
13145.90 307
13146.99 296
13148.07 346
13149.15 320
13150.24 346
13151.32 309
13152.40 357
13153.48 338
13154.57 311
13155.65 295
13156.73 357
13157.82 322
13158.90 296
13159.98 316
13161.07 313
13162.15 340
13163.23 322
13164.32 305
13165.40 290
13166.49 333
13167.57 346
13168.65 372
13169.74 314
13170.82 303
13171.90 359
13172.99 361
13174.07 347
13175.16 317
13176.24 322
13177.32 339
13178.41 342
13179.49 306
13180.58 330
13181.66 324
13182.75 344
13183.83 337
13184.91 329
13186.00 365
13187.08 358
13188.17 323
13189.25 353
13190.34 338
13191.42 352
13192.51 351
13193.59 314
13194.68 341
13195.76 296
13196.85 351
13197.93 355
13199.02 321
13200.10 313
13201.19 316
13202.27 284
13203.36 331
13204.44 350
13205.53 344
13206.61 328
13207.70 308
13208.78 298
13209.87 311
13210.95 315
13212.04 310
13213.12 327
13214.21 331
13215.30 365
13216.38 336
13217.47 355
13218.55 297
13219.64 317
13220.72 304
13221.81 323
13222.90 346
13223.98 336
13225.07 334
13226.15 362
13227.24 339
13228.33 337
13229.41 315
13230.50 320
13231.59 340
13232.67 310
13233.76 334
13234.84 312
13235.93 311
13237.02 316
13238.10 330
13239.19 311
13240.28 347
13241.36 365
13242.45 332
13243.54 310
13244.62 329
13245.71 320
13246.80 315
13247.89 348
13248.97 344
13250.06 350
13251.15 337
13252.23 338
13253.32 302
13254.41 337
13255.50 346
13256.58 345
13257.67 349
13258.76 321
13259.85 316
13260.93 342
13262.02 388
13263.11 327
13264.20 364
13265.28 351
13266.37 373
13267.46 354
13268.55 342
13269.63 342
13270.72 363
13271.81 337
13272.90 345
13273.99 344
13275.07 364
13276.16 366
13277.25 379
13278.34 380
13279.43 356
13280.52 395
13281.60 409
13282.69 407
13283.78 382
13284.87 409
13285.96 383
13287.05 398
13288.14 418
13289.22 386
13290.31 378
13291.40 380
13292.49 388
13293.58 358
13294.67 391
13295.76 388
13296.85 410
13297.94 398
13299.02 429
13300.11 361
13301.20 411
13302.29 407
13303.38 422
13304.47 378
13305.56 390
13306.65 430
13307.74 386
13308.83 399
13309.92 444
13311.01 410
13312.10 416
13313.19 399
13314.28 394
13315.37 391
13316.46 375
13317.55 377
13318.64 345
13319.73 420
13320.82 401
13321.91 404
13323.00 382
13324.09 424
13325.18 414
13326.27 386
13327.36 375
13328.45 396
13329.54 439
13330.63 458
13331.72 474
13332.81 410
13333.90 433
13334.99 409
13336.08 432
13337.17 425
13338.26 440
13339.35 447
13340.44 452
13341.53 410
13342.62 398
13343.72 403
13344.81 444
13345.90 446
13346.99 413
13348.08 435
13349.17 391
13350.26 444
13351.35 441
13352.44 421
13353.54 447
13354.63 474
13355.72 415
13356.81 448
13357.90 473
13358.99 490
13360.08 497
13361.18 527
13362.27 525
13363.36 515
13364.45 512
13365.54 503
13366.64 552
13367.73 509
13368.82 508
13369.91 487
13371.00 468
13372.10 487
13373.19 451
13374.28 445
13375.37 466
13376.46 444
13377.56 432
13378.65 459
13379.74 452
13380.83 449
13381.93 446
13383.02 454
13384.11 444
13385.20 421
13386.30 405
13387.39 388
13388.48 417
13389.57 398
13390.67 417
13391.76 417
13392.85 402
13393.95 415
13395.04 399
13396.13 410
13397.23 435
13398.32 378
13399.41 425
13400.51 423
13401.60 424
13402.69 391
13403.79 407
13404.88 416
13405.97 371
13407.07 411
13408.16 430
13409.25 428
13410.35 427
13411.44 392
13412.53 426
13413.63 415
13414.72 399
13415.82 398
13416.91 386
13418.00 387
13419.10 366
13420.19 411
13421.29 389
13422.38 403
13423.47 378
13424.57 437
13425.66 418
13426.76 399
13427.85 437
13428.95 385
13430.04 398
13431.13 379
13432.23 406
13433.32 407
13434.42 397
13435.51 401
13436.61 425
13437.70 426
13438.80 402
13439.89 440
13440.99 446
13442.08 446
13443.18 430
13444.27 467
13445.37 410
13446.46 418
13447.56 411
13448.65 426
13449.75 469
13450.84 461
13451.94 447
13453.03 494
13454.13 467
13455.23 451
13456.32 458
13457.42 451
13458.51 467
13459.61 410
13460.70 460
13461.80 447
13462.89 469
13463.99 454
13465.09 476
13466.18 472
13467.28 456
13468.37 485
13469.47 474
13470.57 485
13471.66 466
13472.76 449
13473.86 499
13474.95 494
13476.05 490
13477.14 458
13478.24 456
13479.34 527
13480.43 510
13481.53 499
13482.63 509
13483.72 483
13484.82 475
13485.92 509
13487.01 506
13488.11 543
13489.21 547
13490.30 525
13491.40 530
13492.50 533
13493.60 579
13494.69 523
13495.79 509
13496.89 551
13497.98 544
13499.08 560
13500.18 516
13501.28 548
13502.37 599
13503.47 518
13504.57 508
13505.67 531
13506.76 490
13507.86 466
13508.96 471
13510.06 465
13511.15 499
13512.25 474
13513.35 450
13514.45 447
13515.55 447
13516.64 459
13517.74 447
13518.84 462
13519.94 427
13521.04 452
13522.13 444
13523.23 451
13524.33 436
13525.43 420
13526.53 435
13527.63 487
13528.72 430
13529.82 402
13530.92 438
13532.02 400
13533.12 389
13534.22 420
13535.32 430
13536.42 394
13537.51 414
13538.61 417
13539.71 389
13540.81 390
13541.91 396
13543.01 438
13544.11 413
13545.21 447
13546.31 393
13547.41 396
13548.51 397
13549.60 384
13550.70 398
13551.80 419
13552.90 412
13554.00 403
13555.10 385
13556.20 407
13557.30 378
13558.40 386
13559.50 406
13560.60 387
13561.70 396
13562.80 375
13563.90 373
13565.00 436
13566.10 391
13567.20 392
13568.30 400
13569.40 417
13570.50 396
13571.60 398
13572.70 368
13573.80 419
13574.90 415
13576.00 417
13577.10 412
13578.20 388
13579.30 349
13580.40 370
13581.51 392
13582.61 399
13583.71 421
13584.81 448
13585.91 443
13587.01 424
13588.11 400
13589.21 386
13590.31 422
13591.41 436
13592.51 418
13593.61 423
13594.72 386
13595.82 412
13596.92 414
13598.02 414
13599.12 405
13600.22 408
13601.32 424
13602.43 448
13603.53 416
13604.63 408
13605.73 379
13606.83 382
13607.93 393
13609.04 417
13610.14 399
13611.24 453
13612.34 467
13613.44 385
13614.54 384
13615.65 418
13616.75 435
13617.85 411
13618.95 425
13620.06 443
13621.16 449
13622.26 441
13623.36 460
13624.46 438
13625.57 453
13626.67 404
13627.77 460
13628.87 442
13629.98 420
13631.08 442
13632.18 440
13633.29 421
13634.39 451
13635.49 446
13636.59 459
13637.70 439
13638.80 432
13639.90 422
13641.01 423
13642.11 420
13643.21 381
13644.32 447
13645.42 433
13646.52 422
13647.63 403
13648.73 419
13649.83 405
13650.94 407
13652.04 349
13653.14 387
13654.25 376
13655.35 411
13656.45 386
13657.56 396
13658.66 453
13659.76 401
13660.87 377
13661.97 377
13663.08 391
13664.18 411
13665.28 424
13666.39 411
13667.49 393
13668.60 334
13669.70 420
13670.81 438
13671.91 379
13673.01 379
13674.12 396
13675.22 377
13676.33 384
13677.43 407
13678.54 402
13679.64 416
13680.75 424
13681.85 408
13682.95 402
13684.06 372
13685.16 389
13686.27 419
13687.37 406
13688.48 386
13689.58 399
13690.69 372
13691.79 422
13692.90 390
13694.00 431
13695.11 420
13696.22 396
13697.32 417
13698.43 406
13699.53 373
13700.64 398
13701.74 443
13702.85 401
13703.95 382
13705.06 411
13706.17 398
13707.27 450
13708.38 402
13709.48 419
13710.59 449
13711.69 397
13712.80 444
13713.91 441
13715.01 438
13716.12 428
13717.22 450
13718.33 456
13719.44 443
13720.54 442
13721.65 417
13722.76 470
13723.86 467
13724.97 477
13726.08 469
13727.18 471
13728.29 483
13729.39 480
13730.50 492
13731.61 518
13732.72 502
13733.82 504
13734.93 461
13736.04 472
13737.14 481
13738.25 464
13739.36 475
13740.46 523
13741.57 503
13742.68 521
13743.79 498
13744.89 515
13746.00 577
13747.11 542
13748.21 547
13749.32 517
13750.43 576
13751.54 563
13752.64 587
13753.75 560
13754.86 587
13755.97 662
13757.08 659
13758.18 581
13759.29 658
13760.40 693
13761.51 715
13762.61 735
13763.72 720
13764.83 790
13765.94 814
13767.05 822
13768.16 810
13769.26 833
13770.37 832
13771.48 772
13772.59 770
13773.70 776
13774.81 732
13775.91 695
13777.02 711
13778.13 663
13779.24 618
13780.35 550
13781.46 625
13782.57 617
13783.67 513
13784.78 522
13785.89 538
13787.00 545
13788.11 521
13789.22 514
13790.33 463
13791.44 423
13792.55 521
13793.66 540
13794.77 520
13795.87 520
13796.98 524
13798.09 573
13799.20 535
13800.31 553
13801.42 529
13802.53 522
13803.64 489
13804.75 551
13805.86 511
13806.97 502
13808.08 515
13809.19 477
13810.30 478
13811.41 514
13812.52 495
13813.63 485
13814.74 471
13815.85 495
13816.96 480
13818.07 461
13819.18 464
13820.29 447
13821.40 472
13822.51 431
13823.62 468
13824.73 465
13825.84 457
13826.95 484
13828.06 452
13829.18 469
13830.29 451
13831.40 450
13832.51 473
13833.62 477
13834.73 458
13835.84 473
13836.95 448
13838.06 469
13839.17 455
13840.28 469
13841.40 419
13842.51 434
13843.62 433
13844.73 481
13845.84 427
13846.95 428
13848.06 456
13849.17 472
13850.29 509
13851.40 469
13852.51 498
13853.62 508
13854.73 493
13855.84 490
13856.96 529
13858.07 556
13859.18 485
13860.29 496
13861.40 536
13862.52 566
13863.63 524
13864.74 510
13865.85 498
13866.96 535
13868.08 485
13869.19 499
13870.30 504
13871.41 489
13872.53 516
13873.64 474
13874.75 459
13875.86 479
13876.98 437
13878.09 488
13879.20 472
13880.31 469
13881.43 516
13882.54 516
13883.65 504
13884.77 496
13885.88 513
13886.99 509
13888.10 524
13889.22 524
13890.33 518
13891.44 499
13892.56 474
13893.67 491
13894.78 481
13895.90 483
13897.01 491
13898.12 522
13899.24 519
13900.35 510
13901.46 492
13902.58 497
13903.69 488
13904.80 485
13905.92 491
13907.03 507
13908.15 474
13909.26 433
13910.37 459
13911.49 477
13912.60 466
13913.72 431
13914.83 470
13915.94 445
13917.06 467
13918.17 428
13919.29 456
13920.40 417
13921.52 463
13922.63 458
13923.74 438
13924.86 482
13925.97 463
13927.09 499
13928.20 430
13929.32 420
13930.43 439
13931.55 441
13932.66 419
13933.78 461
13934.89 425
13936.01 441
13937.12 470
13938.24 447
13939.35 394
13940.47 435
13941.58 462
13942.70 437
13943.81 450
13944.93 477
13946.04 442
13947.16 428
13948.27 444
13949.39 437
13950.51 467
13951.62 440
13952.74 475
13953.85 448
13954.97 442
13956.08 439
13957.20 447
13958.32 470
13959.43 425
13960.55 486
13961.66 459
13962.78 465
13963.90 446
13965.01 444
13966.13 416
13967.24 414
13968.36 442
13969.48 440
13970.59 419
13971.71 461
13972.83 426
13973.94 406
13975.06 446
13976.17 423
13977.29 459
13978.41 480
13979.52 458
13980.64 456
13981.76 449
13982.88 448
13983.99 450
13985.11 460
13986.23 480
13987.34 464
13988.46 436
13989.58 445
13990.69 456
13991.81 452
13992.93 458
13994.05 453
13995.16 432
13996.28 447
13997.40 481
13998.52 474
13999.63 432
14000.75 486
14001.87 456
14002.99 497
14004.10 463
14005.22 441
14006.34 474
14007.46 490
14008.57 511
14009.69 530
14010.81 540
14011.93 539
14013.05 531
14014.16 499
14015.28 504
14016.40 490
14017.52 515
14018.64 545
14019.76 546
14020.87 540
14021.99 513
14023.11 497
14024.23 521
14025.35 472
14026.47 470
14027.59 502
14028.70 482
14029.82 478
14030.94 420
14032.06 450
14033.18 453
14034.30 497
14035.42 449
14036.54 467
14037.66 408
14038.77 434
14039.89 416
14041.01 419
14042.13 420
14043.25 431
14044.37 462
14045.49 428
14046.61 424
14047.73 420
14048.85 474
14049.97 456
14051.09 486
14052.21 462
14053.33 472
14054.45 496
14055.57 434
14056.69 474
14057.81 446
14058.93 417
14060.05 472
14061.17 481
14062.29 486
14063.41 526
14064.53 458
14065.65 481
14066.77 451
14067.89 480
14069.01 464
14070.13 542
14071.25 504
14072.37 535
14073.49 516
14074.61 557
14075.73 520
14076.85 510
14077.97 549
14079.09 526
14080.21 530
14081.33 526
14082.45 595
14083.57 582
14084.69 580
14085.82 549
14086.94 611
14088.06 590
14089.18 584
14090.30 582
14091.42 646
14092.54 606
14093.66 609
14094.78 615
14095.91 634
14097.03 628
14098.15 604
14099.27 600
14100.39 530
14101.51 545
14102.64 541
14103.76 548
14104.88 478
14106.00 496
14107.12 523
14108.24 476
14109.37 420
14110.49 451
14111.61 480
14112.73 462
14113.85 433
14114.98 430
14116.10 454
14117.22 492
14118.34 470
14119.47 424
14120.59 441
14121.71 457
14122.83 455
14123.95 474
14125.08 480
14126.20 491
14127.32 443
14128.45 473
14129.57 490
14130.69 439
14131.81 400
14132.94 455
14134.06 450
14135.18 470
14136.30 400
14137.43 441
14138.55 430
14139.67 418
14140.80 462
14141.92 413
14143.04 385
14144.17 437
14145.29 453
14146.41 459
14147.54 465
14148.66 412
14149.78 402
14150.91 424
14152.03 398
14153.15 410
14154.28 413
14155.40 437
14156.53 439
14157.65 420
14158.77 426
14159.90 418
14161.02 413
14162.15 418
14163.27 443
14164.39 420
14165.52 428
14166.64 443
14167.77 412
14168.89 402
14170.01 390
14171.14 425
14172.26 398
14173.39 407
14174.51 400
14175.64 426
14176.76 398
14177.89 426
14179.01 418
14180.14 410
14181.26 375
14182.39 400
14183.51 391
14184.63 406
14185.76 412
14186.88 401
14188.01 411
14189.13 417
14190.26 408
14191.39 448
14192.51 410
14193.64 383
14194.76 455
14195.89 407
14197.01 413
14198.14 365
14199.26 391
14200.39 400
14201.51 350
14202.64 358
14203.76 351
14204.89 419
14206.02 394
14207.14 381
14208.27 388
14209.39 359
14210.52 368
14211.65 382
14212.77 373
14213.90 373
14215.02 324
14216.15 384
14217.28 410
14218.40 373
14219.53 333
14220.65 342
14221.78 402
14222.91 333
14224.03 363
14225.16 390
14226.29 364
14227.41 336
14228.54 350
14229.67 343
14230.79 340
14231.92 371
14233.05 358
14234.17 384
14235.30 354
14236.43 392
14237.56 378
14238.68 396
14239.81 367
14240.94 432
14242.06 389
14243.19 396
14244.32 357
14245.45 369
14246.57 340
14247.70 351
14248.83 355
14249.96 382
14251.08 360
14252.21 386
14253.34 376
14254.47 391
14255.59 358
14256.72 347
14257.85 368
14258.98 331
14260.10 316
14261.23 378
14262.36 385
14263.49 335
14264.62 327
14265.74 340
14266.87 352
14268.00 323
14269.13 345
14270.26 340
14271.39 322
14272.51 326
14273.64 347
14274.77 344
14275.90 331
14277.03 357
14278.16 336
14279.29 366
14280.41 301
14281.54 310
14282.67 317
14283.80 321
14284.93 362
14286.06 359
14287.19 305
14288.32 347
14289.45 309
14290.57 353
14291.70 358
14292.83 326
14293.96 284
14295.09 316
14296.22 362
14297.35 314
14298.48 340
14299.61 330
14300.74 373
14301.87 349
14303.00 359
14304.13 305
14305.26 314
14306.39 331
14307.52 321
14308.65 332
14309.78 312
14310.91 297
14312.04 305
14313.17 328
14314.30 311
14315.43 309
14316.56 283
14317.69 360
14318.82 346
14319.95 323
14321.08 327
14322.21 365
14323.34 350
14324.47 313
14325.60 256
14326.73 277
14327.86 319
14328.99 316
14330.12 314
14331.25 279
14332.38 311
14333.51 319
14334.64 329
14335.78 331
14336.91 329
14338.04 308
14339.17 312
14340.30 299
14341.43 327
14342.56 295
14343.69 291
14344.82 298
14345.96 299
14347.09 293
14348.22 280
14349.35 297
14350.48 299
14351.61 337
14352.74 317
14353.88 312
14355.01 324
14356.14 318
14357.27 292
14358.40 287
14359.53 294
14360.67 308
14361.80 288
14362.93 273
14364.06 296
14365.19 309
14366.33 300
14367.46 308
14368.59 301
14369.72 275
14370.85 275
14371.99 326
14373.12 320
14374.25 309
14375.38 318
14376.52 285
14377.65 279
14378.78 271
14379.91 279
14381.05 301
14382.18 315
14383.31 294
14384.45 277
14385.58 292
14386.71 288
14387.84 300
14388.98 306
14390.11 309
14391.24 296
14392.38 287
14393.51 309
14394.64 302
14395.78 286
14396.91 291
14398.04 316
14399.18 313
14400.31 275
14401.44 308
14402.58 277
14403.71 268
14404.84 297
14405.98 332
14407.11 328
14408.25 264
14409.38 281
14410.51 310
14411.65 298
14412.78 275
14413.91 278
14415.05 277
14416.18 295
14417.32 289
14418.45 306
14419.59 324
14420.72 335
14421.85 310
14422.99 339
14424.12 339
14425.26 324
14426.39 329
14427.53 317
14428.66 353
14429.79 313
14430.93 330
14432.06 356
14433.20 303
14434.33 318
14435.47 304
14436.60 325
14437.74 309
14438.87 303
14440.01 324
14441.14 326
14442.28 331
14443.41 320
14444.55 319
14445.68 330
14446.82 309
14447.95 313
14449.09 339
14450.23 335
14451.36 319
14452.50 304
14453.63 312
14454.77 342
14455.90 312
14457.04 303
14458.17 319
14459.31 328
14460.45 342
14461.58 312
14462.72 311
14463.85 342
14464.99 299
14466.13 319
14467.26 333
14468.40 326
14469.53 342
14470.67 359
14471.81 344
14472.94 318
14474.08 291
14475.22 331
14476.35 348
14477.49 335
14478.63 301
14479.76 320
14480.90 329
14482.04 321
14483.17 333
14484.31 320
14485.45 313
14486.58 326
14487.72 346
14488.86 324
14489.99 366
14491.13 330
14492.27 333
14493.40 354
14494.54 342
14495.68 329
14496.82 339
14497.95 347
14499.09 326
14500.23 322
14501.37 314
14502.50 338
14503.64 347
14504.78 340
14505.92 316
14507.05 317
14508.19 365
14509.33 340
14510.47 303
14511.60 324
14512.74 324
14513.88 346
14515.02 305
14516.16 322
14517.29 284
14518.43 314
14519.57 331
14520.71 324
14521.85 299
14522.98 286
14524.12 316
14525.26 317
14526.40 310
14527.54 314
14528.68 291
14529.82 286
14530.95 337
14532.09 322
14533.23 250
14534.37 291
14535.51 336
14536.65 343
14537.79 313
14538.93 317
14540.06 282
14541.20 310
14542.34 310
14543.48 338
14544.62 312
14545.76 294
14546.90 355
14548.04 307
14549.18 296
14550.32 295
14551.46 329
14552.60 313
14553.74 315
14554.87 317
14556.01 302
14557.15 306
14558.29 295
14559.43 311
14560.57 271
14561.71 279
14562.85 321
14563.99 350
14565.13 303
14566.27 325
14567.41 312
14568.55 336
14569.69 310
14570.83 326
14571.97 310
14573.11 339
14574.25 329
14575.39 358
14576.53 337
14577.67 329
14578.81 330
14579.96 330
14581.10 384
14582.24 327
14583.38 384
14584.52 359
14585.66 338
14586.80 329
14587.94 360
14589.08 354
14590.22 365
14591.36 368
14592.50 310
14593.65 319
14594.79 366
14595.93 369
14597.07 358
14598.21 395
14599.35 356
14600.49 350
14601.63 350
14602.78 362
14603.92 338
14605.06 371
14606.20 378
14607.34 360
14608.48 379
14609.62 393
14610.77 400
14611.91 385
14613.05 426
14614.19 398
14615.33 420
14616.48 382
14617.62 386
14618.76 392
14619.90 432
14621.04 394
14622.19 433
14623.33 488
14624.47 459
14625.61 459
14626.76 493
14627.90 471
14629.04 485
14630.18 499
14631.32 439
14632.47 454
14633.61 418
14634.75 462
14635.90 454
14637.04 467
14638.18 427
14639.32 426
14640.47 401
14641.61 398
14642.75 383
14643.90 378
14645.04 403
14646.18 384
14647.32 384
14648.47 374
14649.61 367
14650.75 365
14651.90 372
14653.04 329
14654.18 336
14655.33 335
14656.47 346
14657.62 351
14658.76 346
14659.90 343
14661.05 337
14662.19 360
14663.33 363
14664.48 355
14665.62 332
14666.77 310
14667.91 363
14669.05 304
14670.20 342
14671.34 358
14672.49 338
14673.63 339
14674.77 332
14675.92 320
14677.06 352
14678.21 310
14679.35 300
14680.50 276
14681.64 309
14682.78 335
14683.93 315
14685.07 327
14686.22 323
14687.36 311
14688.51 354
14689.65 347
14690.80 333
14691.94 302
14693.09 321
14694.23 291
14695.38 311
14696.52 334
14697.67 348
14698.81 343
14699.96 317
14701.10 325
14702.25 339
14703.39 326
14704.54 290
14705.69 314
14706.83 288
14707.98 318
14709.12 297
14710.27 318
14711.41 336
14712.56 336
14713.70 345
14714.85 323
14716.00 327
14717.14 337
14718.29 319
14719.43 287
14720.58 309
14721.73 320
14722.87 313
14724.02 319
14725.16 340
14726.31 321
14727.46 336
14728.60 299
14729.75 303
14730.90 306
14732.04 310
14733.19 322
14734.34 301
14735.48 326
14736.63 312
14737.78 326
14738.92 278
14740.07 324
14741.22 352
14742.36 331
14743.51 318
14744.66 334
14745.80 339
14746.95 306
14748.10 328
14749.24 310
14750.39 312
14751.54 316
14752.69 311
14753.83 320
14754.98 327
14756.13 285
14757.28 308
14758.42 309
14759.57 341
14760.72 326
14761.87 322
14763.01 288
14764.16 363
14765.31 382
14766.46 381
14767.61 304
14768.75 324
14769.90 349
14771.05 297
14772.20 336
14773.35 319
14774.49 347
14775.64 364
14776.79 378
14777.94 347
14779.09 353
14780.23 362
14781.38 370
14782.53 327
14783.68 322
14784.83 356
14785.98 386
14787.13 351
14788.27 354
14789.42 382
14790.57 371
14791.72 393
14792.87 362
14794.02 392
14795.17 380
14796.32 401
14797.47 398
14798.61 360
14799.76 348
14800.91 385
14802.06 394
14803.21 397
14804.36 385
14805.51 363
14806.66 360
14807.81 353
14808.96 374
14810.11 375
14811.26 389
14812.41 398
14813.56 418
14814.71 370
14815.86 359
14817.01 356
14818.16 372
14819.30 394
14820.45 373
14821.60 345
14822.75 347
14823.90 344
14825.05 337
14826.21 332
14827.36 340
14828.51 361
14829.66 335
14830.81 349
14831.96 306
14833.11 360
14834.26 343
14835.41 311
14836.56 325
14837.71 347
14838.86 314
14840.01 324
14841.16 321
14842.31 296
14843.46 292
14844.61 299
14845.76 314
14846.92 289
14848.07 325
14849.22 288
14850.37 295
14851.52 298
14852.67 272
14853.82 279
14854.97 304
14856.12 280
14857.28 267
14858.43 293
14859.58 275
14860.73 268
14861.88 278
14863.03 283
14864.18 271
14865.34 287
14866.49 263
14867.64 258
14868.79 250
14869.94 271
14871.10 263
14872.25 291
14873.40 241
14874.55 274
14875.70 284
14876.86 283
14878.01 297
14879.16 321
14880.31 297
14881.46 246
14882.62 252
14883.77 251
14884.92 274
14886.07 263
14887.23 273
14888.38 297
14889.53 314
14890.68 301
14891.84 245
14892.99 254
14894.14 260
14895.30 301
14896.45 315
14897.60 285
14898.75 281
14899.91 273
14901.06 268
14902.21 290
14903.37 248
14904.52 259
14905.67 282
14906.83 321
14907.98 309
14909.13 259
14910.29 270
14911.44 293
14912.59 320
14913.75 278
14914.90 277
14916.05 265
14917.21 286
14918.36 277
14919.51 292
14920.67 298
14921.82 350
14922.98 318
14924.13 273
14925.28 269
14926.44 281
14927.59 294
14928.75 293
14929.90 264
14931.05 292
14932.21 302
14933.36 312
14934.52 320
14935.67 330
14936.83 277
14937.98 262
14939.14 288
14940.29 301
14941.44 302
14942.60 307
14943.75 308
14944.91 293
14946.06 308
14947.22 284
14948.37 274
14949.53 249
14950.68 282
14951.84 252
14952.99 245
14954.15 281
14955.30 291
14956.46 253
14957.61 267
14958.77 302
14959.92 287
14961.08 281
14962.24 274
14963.39 280
14964.55 265
14965.70 238
14966.86 263
14968.01 277
14969.17 272
14970.32 278
14971.48 304
14972.64 275
14973.79 248
14974.95 256
14976.10 262
14977.26 264
14978.42 292
14979.57 259
14980.73 266
14981.88 280
14983.04 217
14984.20 285
14985.35 256
14986.51 226
14987.67 223
14988.82 246
14989.98 291
14991.14 257
14992.29 276
14993.45 258
14994.61 232
14995.76 240
14996.92 237
14998.08 230
14999.23 257
15000.39 257
15001.55 247
15002.70 243
15003.86 273
15005.02 235
15006.17 241
15007.33 233
15008.49 262
15009.65 271
15010.80 248
15011.96 230
15013.12 240
15014.28 239
15015.43 232
15016.59 252
15017.75 233
15018.91 236
15020.06 276
15021.22 249
15022.38 225
15023.54 227
15024.69 236
15025.85 257
15027.01 234
15028.17 242
15029.33 242
15030.48 220
15031.64 241
15032.80 240
15033.96 238
15035.12 234
15036.28 268
15037.43 235
15038.59 215
15039.75 246
15040.91 249
15042.07 249
15043.23 231
15044.38 212
15045.54 241
15046.70 246
15047.86 237
15049.02 245
15050.18 247
15051.34 249
15052.50 218
15053.66 246
15054.81 223
15055.97 241
15057.13 243
15058.29 245
15059.45 250
15060.61 190
15061.77 233
15062.93 236
15064.09 269
15065.25 247
15066.41 219
15067.57 265
15068.73 236
15069.89 231
15071.04 222
15072.20 248
15073.36 266
15074.52 274
15075.68 256
15076.84 246
15078.00 244
15079.16 247
15080.32 254
15081.48 212
15082.64 215
15083.80 242
15084.96 224
15086.12 245
15087.28 247
15088.44 254
15089.61 252
15090.77 245
15091.93 224
15093.09 202
15094.25 216
15095.41 224
15096.57 257
15097.73 254
15098.89 245
15100.05 244
15101.21 245
15102.37 242
15103.53 228
15104.69 263
15105.85 223
15107.02 250
15108.18 221
15109.34 236
15110.50 239
15111.66 235
15112.82 217
15113.98 217
15115.14 235
15116.31 224
15117.47 211
15118.63 228
15119.79 241
15120.95 257
15122.11 240
15123.27 252
15124.44 241
15125.60 227
15126.76 232
15127.92 225
15129.08 240
15130.25 201
15131.41 221
15132.57 248
15133.73 225
15134.89 217
15136.06 220
15137.22 254
15138.38 261
15139.54 245
15140.70 248
15141.87 246
15143.03 238
15144.19 251
15145.35 237
15146.52 244
15147.68 244
15148.84 254
15150.00 259
15151.17 223
15152.33 223
15153.49 234
15154.66 257
15155.82 235
15156.98 241
15158.14 262
15159.31 261
15160.47 234
15161.63 224
15162.80 223
15163.96 253
15165.12 225
15166.29 229
15167.45 242
15168.61 225
15169.78 227
15170.94 265
15172.10 254
15173.27 226
15174.43 224
15175.59 256
15176.76 250
15177.92 233
15179.09 255
15180.25 245
15181.41 243
15182.58 243
15183.74 257
15184.91 234
15186.07 245
15187.23 230
15188.40 258
15189.56 299
15190.73 264
15191.89 255
15193.06 250
15194.22 276
15195.38 240
15196.55 233
15197.71 283
15198.88 279
15200.04 243
15201.21 272
15202.37 255
15203.54 259
15204.70 260
15205.87 294
15207.03 283
15208.20 302
15209.36 272
15210.53 269
15211.69 276
15212.86 265
15214.02 276
15215.19 269
15216.35 269
15217.52 262
15218.68 251
15219.85 286
15221.01 304
15222.18 305
15223.34 296
15224.51 332
15225.67 308
15226.84 314
15228.01 318
15229.17 288
15230.34 307
15231.50 320
15232.67 307
15233.83 294
15235.00 263
15236.17 289
15237.33 329
15238.50 289
15239.66 294
15240.83 279
15242.00 266
15243.16 257
15244.33 276
15245.50 265
15246.66 293
15247.83 265
15249.00 252
15250.16 269
15251.33 262
15252.50 273
15253.66 229
15254.83 211
15256.00 223
15257.16 234
15258.33 253
15259.50 257
15260.66 252
15261.83 243
15263.00 261
15264.16 230
15265.33 214
15266.50 230
15267.67 230
15268.83 247
15270.00 266
15271.17 248
15272.33 259
15273.50 240
15274.67 266
15275.84 233
15277.00 270
15278.17 258
15279.34 253
15280.51 277
15281.68 224
15282.84 217
15284.01 254
15285.18 254
15286.35 246
15287.51 255
15288.68 246
15289.85 256
15291.02 262
15292.19 249
15293.35 237
15294.52 216
15295.69 244
15296.86 242
15298.03 271
15299.20 246
15300.36 256
15301.53 280
15302.70 239
15303.87 276
15305.04 213
15306.21 255
15307.38 279
15308.55 241
15309.71 251
15310.88 281
15312.05 258
15313.22 221
15314.39 238
15315.56 266
15316.73 218
15317.90 215
15319.07 222
15320.24 260
15321.40 284
15322.57 245
15323.74 229
15324.91 256
15326.08 255
15327.25 269
15328.42 240
15329.59 224
15330.76 231
15331.93 255
15333.10 252
15334.27 255
15335.44 282
15336.61 260
15337.78 237
15338.95 233
15340.12 220
15341.29 241
15342.46 283
15343.63 271
15344.80 271
15345.97 258
15347.14 236
15348.31 255
15349.48 257
15350.65 246
15351.82 243
15352.99 273
15354.16 294
15355.33 247
15356.50 234
15357.67 249
15358.84 285
15360.02 273
15361.19 235
15362.36 258
15363.53 247
15364.70 235
15365.87 253
15367.04 266
15368.21 269
15369.38 236
15370.55 249
15371.72 268
15372.90 236
15374.07 243
15375.24 274
15376.41 279
15377.58 279
15378.75 251
15379.92 236
15381.10 271
15382.27 259
15383.44 279
15384.61 279
15385.78 275
15386.95 282
15388.13 246
15389.30 291
15390.47 301
15391.64 284
15392.81 264
15393.99 274
15395.16 267
15396.33 275
15397.50 279
15398.67 265
15399.85 277
15401.02 262
15402.19 286
15403.36 277
15404.54 249
15405.71 268
15406.88 283
15408.05 268
15409.23 257
15410.40 258
15411.57 257
15412.74 247
15413.92 262
15415.09 249
15416.26 283
15417.44 250
15418.61 248
15419.78 252
15420.95 259
15422.13 257
15423.30 224
15424.47 243
15425.65 242
15426.82 241
15427.99 240
15429.17 215
15430.34 229
15431.51 231
15432.69 263
15433.86 252
15435.04 240
15436.21 232
15437.38 235
15438.56 255
15439.73 256
15440.90 237
15442.08 228
15443.25 195
15444.43 241
15445.60 250
15446.77 206
15447.95 237
15449.12 225
15450.30 230
15451.47 236
15452.64 213
15453.82 221
15454.99 246
15456.17 263
15457.34 228
15458.52 233
15459.69 241
15460.87 229
15462.04 251
15463.21 232
15464.39 244
15465.56 227
15466.74 263
15467.91 242
15469.09 262
15470.26 238
15471.44 214
15472.61 247
15473.79 225
15474.96 235
15476.14 265
15477.31 240
15478.49 244
15479.66 234
15480.84 217
15482.02 215
15483.19 236
15484.37 227
15485.54 235
15486.72 232
15487.89 198
15489.07 230
15490.24 242
15491.42 214
15492.60 219
15493.77 246
15494.95 241
15496.12 276
15497.30 251
15498.48 222
15499.65 245
15500.83 232
15502.00 218
15503.18 242
15504.36 238
15505.53 245
15506.71 224
15507.89 234
15509.06 238
15510.24 262
15511.41 266
15512.59 254
15513.77 226
15514.94 247
15516.12 279
15517.30 261
15518.47 243
15519.65 235
15520.83 237
15522.01 243
15523.18 238
15524.36 217
15525.54 226
15526.71 251
15527.89 231
15529.07 281
15530.25 230
15531.42 213
15532.60 253
15533.78 248
15534.95 231
15536.13 228
15537.31 274
15538.49 261
15539.66 215
15540.84 228
15542.02 237
15543.20 272
15544.38 249
15545.55 262
15546.73 244
15547.91 255
15549.09 253
15550.26 288
15551.44 236
15552.62 212
15553.80 268
15554.98 244
15556.16 243
15557.33 255
15558.51 241
15559.69 265
15560.87 284
15562.05 224
15563.23 224
15564.40 236
15565.58 280
15566.76 276
15567.94 235
15569.12 243
15570.30 272
15571.48 286
15572.66 241
15573.83 233
15575.01 214
15576.19 257
15577.37 257
15578.55 237
15579.73 237
15580.91 270
15582.09 238
15583.27 242
15584.45 248
15585.63 231
15586.80 247
15587.98 249
15589.16 269
15590.34 233
15591.52 257
15592.70 284
15593.88 267
15595.06 257
15596.24 249
15597.42 238
15598.60 281
15599.78 255
15600.96 268
15602.14 290
15603.32 284
15604.50 280
15605.68 264
15606.86 264
15608.04 331
15609.22 284
15610.40 280
15611.58 274
15612.76 308
15613.94 290
15615.12 287
15616.30 316
15617.48 265
15618.66 285
15619.85 294
15621.03 295
15622.21 322
15623.39 274
15624.57 296
15625.75 317
15626.93 314
15628.11 278
15629.29 297
15630.47 288
15631.65 325
15632.84 304
15634.02 325
15635.20 289
15636.38 307
15637.56 321
15638.74 291
15639.92 325
15641.10 325
15642.29 298
15643.47 316
15644.65 356
15645.83 310
15647.01 305
15648.19 327
15649.38 319
15650.56 317
15651.74 308
15652.92 302
15654.10 314
15655.28 321
15656.47 346
15657.65 313
15658.83 308
15660.01 320
15661.20 311
15662.38 305
15663.56 312
15664.74 325
15665.92 353
15667.11 311
15668.29 299
15669.47 310
15670.65 305
15671.84 359
15673.02 309
15674.20 310
15675.39 273
15676.57 306
15677.75 310
15678.93 294
15680.12 312
15681.30 290
15682.48 354
15683.67 320
15684.85 321
15686.03 320
15687.22 368
15688.40 316
15689.58 324
15690.76 303
15691.95 304
15693.13 268
15694.32 316
15695.50 313
15696.68 319
15697.87 343
15699.05 333
15700.23 340
15701.42 331
15702.60 343
15703.78 309
15704.97 348
15706.15 307
15707.34 338
15708.52 354
15709.70 371
15710.89 371
15712.07 344
15713.26 328
15714.44 346
15715.62 352
15716.81 346
15717.99 350
15719.18 352
15720.36 370
15721.55 354
15722.73 366
15723.92 345
15725.10 371
15726.29 358
15727.47 366
15728.65 359
15729.84 369
15731.02 340
15732.21 327
15733.39 349
15734.58 343
15735.76 391
15736.95 379
15738.13 375
15739.32 392
15740.50 375
15741.69 368
15742.88 372
15744.06 387
15745.25 390
15746.43 395
15747.62 371
15748.80 363
15749.99 383
15751.17 367
15752.36 384
15753.54 409
15754.73 362
15755.92 335
15757.10 393
15758.29 388
15759.47 313
15760.66 359
15761.85 348
15763.03 365
15764.22 346
15765.40 348
15766.59 357
15767.78 358
15768.96 338
15770.15 316
15771.34 330
15772.52 355
15773.71 340
15774.89 305
15776.08 319
15777.27 345
15778.45 324
15779.64 317
15780.83 332
15782.01 342
15783.20 351
15784.39 323
15785.58 318
15786.76 296
15787.95 324
15789.14 341
15790.32 301
15791.51 338
15792.70 295
15793.88 308
15795.07 319
15796.26 290
15797.45 291
15798.63 293
15799.82 314
15801.01 303
15802.20 278
15803.38 274
15804.57 264
15805.76 311
15806.95 332
15808.13 317
15809.32 312
15810.51 277
15811.70 322
15812.89 265
15814.07 287
15815.26 260
15816.45 284
15817.64 299
15818.83 302
15820.01 287
15821.20 283
15822.39 297
15823.58 302
15824.77 274
15825.96 296
15827.14 271
15828.33 302
15829.52 272
15830.71 249
15831.90 270
15833.09 286
15834.28 339
15835.47 293
15836.65 286
15837.84 287
15839.03 302
15840.22 283
15841.41 267
15842.60 318
15843.79 305
15844.98 299
15846.17 269
15847.36 308
15848.54 300
15849.73 311
15850.92 297
15852.11 299
15853.30 294
15854.49 333
15855.68 323
15856.87 341
15858.06 340
15859.25 309
15860.44 301
15861.63 314
15862.82 295
15864.01 315
15865.20 328
15866.39 275
15867.58 307
15868.77 294
15869.96 293
15871.15 322
15872.34 319
15873.53 295
15874.72 306
15875.91 316
15877.10 314
15878.29 278
15879.48 283
15880.67 305
15881.86 320
15883.05 323
15884.24 267
15885.43 312
15886.63 295
15887.82 340
15889.01 325
15890.20 327
15891.39 324
15892.58 361
15893.77 328
15894.96 356
15896.15 316
15897.34 280
15898.53 337
15899.73 327
15900.92 331
15902.11 326
15903.30 352
15904.49 321
15905.68 282
15906.87 316
15908.07 304
15909.26 320
15910.45 332
15911.64 316
15912.83 356
15914.02 330
15915.22 318
15916.41 346
15917.60 323
15918.79 310
15919.98 326
15921.17 305
15922.37 318
15923.56 309
15924.75 333
15925.94 295
15927.14 346
15928.33 305
15929.52 310
15930.71 330
15931.90 335
15933.10 281
15934.29 288
15935.48 271
15936.67 309
15937.87 315
15939.06 286
15940.25 282
15941.45 259
15942.64 280
15943.83 283
15945.02 251
15946.22 279
15947.41 282
15948.60 294
15949.80 274
15950.99 289
15952.18 274
15953.38 270
15954.57 269
15955.76 254
15956.96 286
15958.15 274
15959.34 271
15960.54 266
15961.73 244
15962.92 280
15964.12 243
15965.31 259
15966.50 280
15967.70 233
15968.89 253
15970.09 259
15971.28 253
15972.47 262
15973.67 287
15974.86 288
15976.06 265
15977.25 265
15978.44 242
15979.64 246
15980.83 265
15982.03 285
15983.22 255
15984.42 244
15985.61 250
15986.80 257
15988.00 266
15989.19 247
15990.39 248
15991.58 261
15992.78 249
15993.97 260
15995.17 262
15996.36 233
15997.56 225
15998.75 239
15999.95 214
16001.14 218
16002.34 240
16003.53 215
16004.73 241
16005.92 231
16007.12 235
16008.31 267
16009.51 240
16010.70 215
16011.90 209
16013.09 235
16014.29 240
16015.48 272
16016.68 273
16017.88 242
16019.07 248
16020.27 259
16021.46 224
16022.66 251
16023.85 248
16025.05 249
16026.25 247
16027.44 255
16028.64 234
16029.83 240
16031.03 237
16032.23 251
16033.42 248
16034.62 214
16035.82 231
16037.01 237
16038.21 245
16039.40 260
16040.60 221
16041.80 247
16042.99 279
16044.19 250
16045.39 253
16046.58 215
16047.78 224
16048.98 214
16050.17 234
16051.37 253
16052.57 251
16053.77 254
16054.96 261
16056.16 210
16057.36 192
16058.55 219
16059.75 216
16060.95 234
16062.15 237
16063.34 235
16064.54 223
16065.74 247
16066.94 204
16068.13 205
16069.33 223
16070.53 218
16071.73 216
16072.92 218
16074.12 229
16075.32 242
16076.52 253
16077.71 216
16078.91 225
16080.11 235
16081.31 210
16082.51 216
16083.70 229
16084.90 205
16086.10 259
16087.30 205
16088.50 240
16089.70 227
16090.89 237
16092.09 233
16093.29 240
16094.49 246
16095.69 200
16096.89 232
16098.08 206
16099.28 198
16100.48 196
16101.68 239
16102.88 222
16104.08 234
16105.28 226
16106.48 227
16107.68 230
16108.87 239
16110.07 208
16111.27 217
16112.47 205
16113.67 218
16114.87 227
16116.07 233
16117.27 211
16118.47 250
16119.67 231
16120.87 223
16122.07 222
16123.27 229
16124.47 230
16125.67 223
16126.87 215
16128.07 198
16129.27 211
16130.46 236
16131.66 234
16132.86 243
16134.06 230
16135.26 244
16136.46 219
16137.66 224
16138.87 215
16140.07 228
16141.27 218
16142.47 224
16143.67 238
16144.87 225
16146.07 210
16147.27 202
16148.47 215
16149.67 226
16150.87 227
16152.07 185
16153.27 198
16154.47 191
16155.67 203
16156.87 191
16158.07 211
16159.27 202
16160.48 212
16161.68 223
16162.88 206
16164.08 203
16165.28 211
16166.48 208
16167.68 197
16168.88 242
16170.08 194
16171.29 228
16172.49 215
16173.69 224
16174.89 246
16176.09 272
16177.29 208
16178.50 212
16179.70 186
16180.90 230
16182.10 213
16183.30 232
16184.50 223
16185.71 210
16186.91 262
16188.11 227
16189.31 199
16190.51 191
16191.72 222
16192.92 234
16194.12 249
16195.32 226
16196.53 225
16197.73 225
16198.93 192
16200.13 208
16201.33 227
16202.54 205
16203.74 211
16204.94 255
16206.15 203
16207.35 217
16208.55 240
16209.75 227
16210.96 246
16212.16 232
16213.36 227
16214.57 241
16215.77 221
16216.97 250
16218.17 239
16219.38 221
16220.58 257
16221.78 265
16222.99 230
16224.19 220
16225.39 231
16226.60 240
16227.80 245
16229.00 200
16230.21 223
16231.41 245
16232.62 250
16233.82 234
16235.02 223
16236.23 213
16237.43 231
16238.63 242
16239.84 236
16241.04 242
16242.25 210
16243.45 247
16244.65 246
16245.86 234
16247.06 190
16248.27 269
16249.47 262
16250.68 247
16251.88 234
16253.08 263
16254.29 238
16255.49 246
16256.70 221
16257.90 235
16259.11 261
16260.31 246
16261.52 243
16262.72 252
16263.93 258
16265.13 242
16266.34 258
16267.54 242
16268.75 275
16269.95 266
16271.16 272
16272.36 254
16273.57 230
16274.77 260
16275.98 280
16277.18 273
16278.39 261
16279.59 253
16280.80 271
16282.00 258
16283.21 257
16284.41 297
16285.62 252
16286.83 260
16288.03 241
16289.24 274
16290.44 233
16291.65 278
16292.85 279
16294.06 280
16295.27 247
16296.47 254
16297.68 321
16298.88 293
16300.09 282
16301.30 267
16302.50 276
16303.71 313
16304.92 304
16306.12 272
16307.33 290
16308.54 283
16309.74 294
16310.95 243
16312.15 273
16313.36 264
16314.57 245
16315.77 258
16316.98 267
16318.19 254
16319.40 257
16320.60 266
16321.81 260
16323.02 262
16324.22 243
16325.43 306
16326.64 263
16327.84 252
16329.05 201
16330.26 239
16331.47 257
16332.67 245
16333.88 241
16335.09 197
16336.30 248
16337.50 259
16338.71 251
16339.92 226
16341.13 219
16342.33 241
16343.54 269
16344.75 205
16345.96 239
16347.17 233
16348.37 251
16349.58 213
16350.79 229
16352.00 239
16353.21 225
16354.41 219
16355.62 220
16356.83 238
16358.04 202
16359.25 238
16360.46 230
16361.66 240
16362.87 206
16364.08 218
16365.29 208
16366.50 229
16367.71 203
16368.92 200
16370.12 194
16371.33 205
16372.54 233
16373.75 223
16374.96 255
16376.17 222
16377.38 209
16378.59 207
16379.80 249
16381.01 211
16382.21 216
16383.42 220
16384.63 207
16385.84 189
16387.05 195
16388.26 209
16389.47 185
16390.68 192
16391.89 219
16393.10 206
16394.31 203
16395.52 214
16396.73 211
16397.94 200
16399.15 210
16400.36 212
16401.57 213
16402.78 226
16403.99 179
16405.20 200
16406.41 196
16407.62 217
16408.83 185
16410.04 221
16411.25 202
16412.46 206
16413.67 211
16414.88 193
16416.09 202
16417.30 214
16418.51 226
16419.72 201
16420.93 207
16422.14 199
16423.35 228
16424.56 233
16425.78 219
16426.99 202
16428.20 211
16429.41 198
16430.62 235
16431.83 208
16433.04 209
16434.25 223
16435.46 221
16436.67 231
16437.89 234
16439.10 220
16440.31 205
16441.52 226
16442.73 202
16443.94 200
16445.15 189
16446.37 217
16447.58 186
16448.79 202
16450.00 211
16451.21 209
16452.42 205
16453.64 198
16454.85 231
16456.06 199
16457.27 190
16458.48 187
16459.70 234
16460.91 216
16462.12 211
16463.33 199
16464.55 204
16465.76 222
16466.97 225
16468.18 184
16469.39 218
16470.61 207
16471.82 194
16473.03 168
16474.24 175
16475.46 178
16476.67 197
16477.88 196
16479.10 202
16480.31 189
16481.52 199
16482.73 231
16483.95 222
16485.16 196
16486.37 193
16487.59 203
16488.80 194
16490.01 178
16491.23 189
16492.44 205
16493.65 212
16494.87 184
16496.08 212
16497.29 192
16498.51 207
16499.72 196
16500.93 193
16502.15 190
16503.36 196
16504.57 194
16505.79 215
16507.00 181
16508.22 171
16509.43 205
16510.64 219
16511.86 201
16513.07 232
16514.29 189
16515.50 209
16516.71 198
16517.93 207
16519.14 199
16520.36 175
16521.57 195
16522.79 183
16524.00 196
16525.21 166
16526.43 186
16527.64 183
16528.86 183
16530.07 169
16531.29 199
16532.50 207
16533.72 208
16534.93 202
16536.15 180
16537.36 198
16538.58 217
16539.79 210
16541.01 192
16542.22 226
16543.44 200
16544.65 210
16545.87 199
16547.08 205
16548.30 174
16549.51 202
16550.73 191
16551.94 191
16553.16 191
16554.38 197
16555.59 185
16556.81 214
16558.02 211
16559.24 191
16560.45 211
16561.67 210
16562.89 192
16564.10 203
16565.32 184
16566.53 195
16567.75 206
16568.97 195
16570.18 201
16571.40 218
16572.61 196
16573.83 215
16575.05 202
16576.26 191
16577.48 212
16578.70 212
16579.91 197
16581.13 199
16582.35 186
16583.56 208
16584.78 204
16586.00 189
16587.21 193
16588.43 215
16589.65 212
16590.86 194
16592.08 177
16593.30 198
16594.51 203
16595.73 195
16596.95 213
16598.17 179
16599.38 172
16600.60 165
16601.82 178
16603.03 190
16604.25 170
16605.47 189
16606.69 209
16607.90 211
16609.12 199
16610.34 184
16611.56 189
16612.78 197
16613.99 183
16615.21 188
16616.43 182
16617.65 179
16618.86 193
16620.08 170
16621.30 186
16622.52 190
16623.74 193
16624.95 180
16626.17 181
16627.39 158
16628.61 159
16629.83 163
16631.05 181
16632.26 178
16633.48 187
16634.70 194
16635.92 208
16637.14 173
16638.36 206
16639.58 174
16640.79 169
16642.01 173
16643.23 211
16644.45 176
16645.67 179
16646.89 183
16648.11 211
16649.33 190
16650.55 193
16651.77 189
16652.98 210
16654.20 202
16655.42 176
16656.64 205
16657.86 174
16659.08 180
16660.30 174
16661.52 210
16662.74 195
16663.96 179
16665.18 172
16666.40 187
16667.62 174
16668.84 166
16670.06 188
16671.28 202
16672.50 196
16673.72 201
16674.94 188
16676.16 198
16677.38 191
16678.60 190
16679.82 205
16681.04 193
16682.26 164
16683.48 165
16684.70 212
16685.92 186
16687.14 180
16688.36 193
16689.58 186
16690.80 174
16692.02 172
16693.24 182
16694.46 186
16695.68 195
16696.91 186
16698.13 179
16699.35 175
16700.57 161
16701.79 161
16703.01 197
16704.23 181
16705.45 189
16706.67 208
16707.89 187
16709.12 176
16710.34 167
16711.56 175
16712.78 156
16714.00 179
16715.22 180
16716.44 197
16717.67 168
16718.89 183
16720.11 189
16721.33 195
16722.55 201
16723.77 176
16725.00 194
16726.22 176
16727.44 188
16728.66 168
16729.88 198
16731.11 193
16732.33 206
16733.55 196
16734.77 202
16735.99 169
16737.22 187
16738.44 180
16739.66 178
16740.88 181
16742.11 198
16743.33 201
16744.55 203
16745.77 157
16747.00 160
16748.22 185
16749.44 177
16750.66 156
16751.89 145
16753.11 203
16754.33 182
16755.56 182
16756.78 183
16758.00 169
16759.23 153
16760.45 198
16761.67 213
16762.90 200
16764.12 176
16765.34 190
16766.57 211
16767.79 197
16769.01 175
16770.24 148
16771.46 179
16772.68 197
16773.91 190
16775.13 171
16776.35 202
16777.58 188
16778.80 170
16780.02 167
16781.25 157
16782.47 173
16783.70 189
16784.92 198
16786.14 185
16787.37 192
16788.59 180
16789.82 204
16791.04 207
16792.27 164
16793.49 168
16794.71 180
16795.94 184
16797.16 205
16798.39 168
16799.61 175
16800.84 206
16802.06 215
16803.29 187
16804.51 194
16805.74 186
16806.96 192
16808.19 184
16809.41 168
16810.64 180
16811.86 186
16813.09 213
16814.31 187
16815.54 206
16816.76 207
16817.99 186
16819.21 217
16820.44 215
16821.66 176
16822.89 173
16824.11 188
16825.34 208
16826.56 193
16827.79 178
16829.02 207
16830.24 189
16831.47 206
16832.69 204
16833.92 210
16835.14 197
16836.37 200
16837.60 209
16838.82 192
16840.05 178
16841.27 186
16842.50 201
16843.73 207
16844.95 204
16846.18 194
16847.41 207
16848.63 192
16849.86 224
16851.08 187
16852.31 189
16853.54 196
16854.76 194
16855.99 203
16857.22 223
16858.44 213
16859.67 236
16860.90 224
16862.12 219
16863.35 224
16864.58 209
16865.81 224
16867.03 213
16868.26 239
16869.49 200
16870.71 215
16871.94 227
16873.17 230
16874.40 234
16875.62 250
16876.85 230
16878.08 245
16879.31 246
16880.53 234
16881.76 252
16882.99 216
16884.22 224
16885.44 236
16886.67 228
16887.90 256
16889.13 225
16890.35 220
16891.58 230
16892.81 221
16894.04 219
16895.27 204
16896.49 211
16897.72 209
16898.95 213
16900.18 214
16901.41 202
16902.64 207
16903.86 189
16905.09 205
16906.32 209
16907.55 242
16908.78 192
16910.01 207
16911.24 184
16912.46 200
16913.69 240
16914.92 205
16916.15 214
16917.38 207
16918.61 199
16919.84 201
16921.07 202
16922.30 209
16923.52 212
16924.75 191
16925.98 201
16927.21 191
16928.44 204
16929.67 173
16930.90 207
16932.13 180
16933.36 205
16934.59 193
16935.82 190
16937.05 196
16938.28 189
16939.51 205
16940.74 185
16941.97 214
16943.20 194
16944.43 164
16945.66 186
16946.89 217
16948.12 217
16949.35 182
16950.58 168
16951.81 170
16953.04 183
16954.27 200
16955.50 209
16956.73 203
16957.96 184
16959.19 178
16960.42 199
16961.65 212
16962.88 197
16964.11 174
16965.34 170
16966.57 184
16967.80 206
16969.03 169
16970.26 184
16971.49 185
16972.72 186
16973.96 214
16975.19 180
16976.42 196
16977.65 175
16978.88 185
16980.11 178
16981.34 183
16982.57 164
16983.80 182
16985.04 181
16986.27 193
16987.50 172
16988.73 175
16989.96 168
16991.19 185
16992.42 168
16993.66 192
16994.89 191
16996.12 182
16997.35 171
16998.58 179
16999.82 171
17001.05 163
17002.28 188
17003.51 173
17004.74 194
17005.98 173
17007.21 181
17008.44 175
17009.67 193
17010.90 156
17012.14 192
17013.37 183
17014.60 158
17015.83 151
17017.07 166
17018.30 191
17019.53 177
17020.76 194
17022.00 210
17023.23 198
17024.46 191
17025.70 156
17026.93 189
17028.16 169
17029.39 176
17030.63 202
17031.86 171
17033.09 182
17034.33 163
17035.56 183
17036.79 182
17038.03 180
17039.26 178
17040.49 181
17041.73 180
17042.96 171
17044.19 175
17045.43 171
17046.66 143
17047.89 202
17049.13 210
17050.36 190
17051.59 159
17052.83 163
17054.06 193
17055.30 169
17056.53 179
17057.76 171
17059.00 190
17060.23 174
17061.47 126
17062.70 149
17063.93 170
17065.17 184
17066.40 201
17067.64 173
17068.87 193
17070.11 154
17071.34 157
17072.57 162
17073.81 156
17075.04 172
17076.28 153
17077.51 166
17078.75 155
17079.98 163
17081.22 179
17082.45 161
17083.69 178
17084.92 181
17086.16 198
17087.39 163
17088.63 160
17089.86 179
17091.10 177
17092.33 184
17093.57 166
17094.80 148
17096.04 142
17097.27 163
17098.51 158
17099.75 156
17100.98 161
17102.22 156
17103.45 188
17104.69 207
17105.92 169
17107.16 156
17108.40 168
17109.63 196
17110.87 181
17112.10 175
17113.34 182
17114.57 173
17115.81 168
17117.05 153
17118.28 181
17119.52 169
17120.76 169
17121.99 171
17123.23 172
17124.46 152
17125.70 206
17126.94 181
17128.17 185
17129.41 152
17130.65 158
17131.88 188
17133.12 170
17134.36 190
17135.59 160
17136.83 161
17138.07 154
17139.30 183
17140.54 146
17141.78 179
17143.02 168
17144.25 166
17145.49 181
17146.73 172
17147.96 175
17149.20 211
17150.44 154
17151.68 161
17152.91 136
17154.15 163
17155.39 176
17156.63 187
17157.86 180
17159.10 164
17160.34 196
17161.58 177
17162.82 194
17164.05 155
17165.29 154
17166.53 155
17167.77 185
17169.00 187
17170.24 155
17171.48 166
17172.72 197
17173.96 179
17175.20 165
17176.43 166
17177.67 153
17178.91 164
17180.15 168
17181.39 187
17182.63 164
17183.86 147
17185.10 179
17186.34 178
17187.58 156
17188.82 169
17190.06 189
17191.30 187
17192.54 162
17193.77 167
17195.01 148
17196.25 174
17197.49 167
17198.73 171
17199.97 165
17201.21 167
17202.45 177
17203.69 185
17204.93 163
17206.17 178
17207.41 147
17208.64 171
17209.88 153
17211.12 187
17212.36 149
17213.60 168
17214.84 183
17216.08 182
17217.32 175
17218.56 191
17219.80 179
17221.04 202
17222.28 183
17223.52 172
17224.76 163
17226.00 160
17227.24 172
17228.48 156
17229.72 156
17230.96 165
17232.20 153
17233.44 132
17234.68 172
17235.92 170
17237.16 176
17238.40 158
17239.65 154
17240.89 160
17242.13 146
17243.37 162
17244.61 162
17245.85 190
17247.09 169
17248.33 152
17249.57 147
17250.81 156
17252.05 141
17253.29 185
17254.54 148
17255.78 155
17257.02 133
17258.26 170
17259.50 152
17260.74 135
17261.98 154
17263.22 143
17264.47 175
17265.71 174
17266.95 174
17268.19 159
17269.43 182
17270.67 164
17271.92 177
17273.16 168
17274.40 161
17275.64 155
17276.88 187
17278.12 153
17279.37 163
17280.61 167
17281.85 146
17283.09 153
17284.33 134
17285.58 143
17286.82 146
17288.06 144
17289.30 133
17290.55 154
17291.79 147
17293.03 162
17294.27 146
17295.52 151
17296.76 159
17298.00 168
17299.24 181
17300.49 164
17301.73 162
17302.97 168
17304.22 146
17305.46 136
17306.70 157
17307.94 138
17309.19 170
17310.43 163
17311.67 188
17312.92 172
17314.16 174
17315.40 152
17316.65 190
17317.89 160
17319.13 151
17320.38 162
17321.62 138
17322.86 163
17324.11 152
17325.35 194
17326.60 162
17327.84 169
17329.08 159
17330.33 180
17331.57 167
17332.81 184
17334.06 170
17335.30 167
17336.55 194
17337.79 152
17339.03 179
17340.28 168
17341.52 170
17342.77 143
17344.01 152
17345.26 149
17346.50 185
17347.75 168
17348.99 171
17350.23 161
17351.48 176
17352.72 160
17353.97 150
17355.21 171
17356.46 163
17357.70 160
17358.95 169
17360.19 165
17361.44 180
17362.68 184
17363.93 129
17365.17 169
17366.42 137
17367.66 170
17368.91 148
17370.15 153
17371.40 150
17372.64 136
17373.89 176
17375.13 161
17376.38 160
17377.63 144
17378.87 161
17380.12 148
17381.36 160
17382.61 149
17383.85 174
17385.10 192
17386.35 159
17387.59 160
17388.84 166
17390.08 162
17391.33 160
17392.58 176
17393.82 171
17395.07 151
17396.31 138
17397.56 171
17398.81 150
17400.05 153
17401.30 129
17402.55 153
17403.79 155
17405.04 147
17406.29 113
17407.53 164
17408.78 150
17410.03 179
17411.27 151
17412.52 153
17413.77 181
17415.01 175
17416.26 156
17417.51 149
17418.75 161
17420.00 162
17421.25 165
17422.49 147
17423.74 162
17424.99 152
17426.24 179
17427.48 164
17428.73 140
17429.98 173
17431.23 169
17432.47 162
17433.72 141
17434.97 195
17436.22 178
17437.46 163
17438.71 121
17439.96 156
17441.21 160
17442.45 181
17443.70 155
17444.95 157
17446.20 168
17447.45 164
17448.69 162
17449.94 173
17451.19 151
17452.44 168
17453.69 154
17454.94 149
17456.18 159
17457.43 153
17458.68 167
17459.93 161
17461.18 179
17462.43 152
17463.68 162
17464.92 161
17466.17 145
17467.42 171
17468.67 151
17469.92 150
17471.17 155
17472.42 183
17473.67 179
17474.92 153
17476.16 161
17477.41 144
17478.66 169
17479.91 158
17481.16 144
17482.41 172
17483.66 178
17484.91 183
17486.16 139
17487.41 176
17488.66 146
17489.91 171
17491.16 179
17492.41 175
17493.66 157
17494.91 172
17496.16 187
17497.41 156
17498.66 154
17499.91 162
17501.15 182
17502.40 163
17503.66 166
17504.91 167
17506.16 175
17507.41 166
17508.66 145
17509.91 163
17511.16 152
17512.41 145
17513.66 159
17514.91 202
17516.16 167
17517.41 160
17518.66 163
17519.91 187
17521.16 165
17522.41 181
17523.66 168
17524.91 175
17526.16 169
17527.41 146
17528.67 175
17529.92 188
17531.17 173
17532.42 183
17533.67 174
17534.92 162
17536.17 175
17537.42 180
17538.67 181
17539.93 161
17541.18 193
17542.43 175
17543.68 174
17544.93 141
17546.18 154
17547.44 163
17548.69 168
17549.94 160
17551.19 150
17552.44 175
17553.69 177
17554.95 177
17556.20 164
17557.45 165
17558.70 166
17559.95 198
17561.21 205
17562.46 195
17563.71 180
17564.96 185
17566.22 162
17567.47 171
17568.72 148
17569.97 175
17571.22 175
17572.48 181
17573.73 184
17574.98 164
17576.24 172
17577.49 185
17578.74 203
17579.99 170
17581.25 166
17582.50 145
17583.75 198
17585.00 203
17586.26 175
17587.51 156
17588.76 208
17590.02 173
17591.27 142
17592.52 183
17593.78 173
17595.03 173
17596.28 158
17597.54 187
17598.79 192
17600.04 195
17601.30 168
17602.55 183
17603.80 173
17605.06 173
17606.31 181
17607.57 170
17608.82 176
17610.07 158
17611.33 175
17612.58 170
17613.84 173
17615.09 165
17616.34 168
17617.60 154
17618.85 185
17620.11 163
17621.36 207
17622.61 177
17623.87 154
17625.12 160
17626.38 187
17627.63 194
17628.89 171
17630.14 172
17631.40 173
17632.65 178
17633.91 156
17635.16 176
17636.42 174
17637.67 161
17638.92 134
17640.18 171
17641.43 153
17642.69 175
17643.94 183
17645.20 215
17646.46 196
17647.71 149
17648.97 189
17650.22 175
17651.48 153
17652.73 166
17653.99 178
17655.24 195
17656.50 188
17657.75 155
17659.01 160
17660.27 151
17661.52 146
17662.78 168
17664.03 161
17665.29 151
17666.54 143
17667.80 150
17669.06 167
17670.31 146
17671.57 138
17672.82 193
17674.08 160
17675.34 134
17676.59 147
17677.85 171
17679.11 174
17680.36 189
17681.62 172
17682.87 178
17684.13 138
17685.39 168
17686.64 176
17687.90 192
17689.16 190
17690.41 137
17691.67 156
17692.93 166
17694.18 176
17695.44 155
17696.70 149
17697.96 154
17699.21 139
17700.47 132
17701.73 159
17702.98 182
17704.24 160
17705.50 166
17706.76 145
17708.01 131
17709.27 139
17710.53 160
17711.79 142
17713.04 169
17714.30 126
17715.56 133
17716.82 144
17718.07 153
17719.33 146
17720.59 156
17721.85 155
17723.11 192
17724.36 164
17725.62 154
17726.88 141
17728.14 150
17729.40 165
17730.65 175
17731.91 153
17733.17 139
17734.43 168
17735.69 146
17736.94 136
17738.20 153
17739.46 155
17740.72 137
17741.98 161
17743.24 160
17744.50 149
17745.75 147
17747.01 146
17748.27 207
17749.53 152
17750.79 165
17752.05 153
17753.31 164
17754.57 133
17755.83 137
17757.09 144
17758.34 177
17759.60 147
17760.86 156
17762.12 145
17763.38 155
17764.64 159
17765.90 151
17767.16 148
17768.42 155
17769.68 167
17770.94 165
17772.20 171
17773.46 150
17774.72 154
17775.98 153
17777.24 182
17778.50 138
17779.76 145
17781.02 152
17782.28 163
17783.54 172
17784.80 160
17786.06 174
17787.32 149
17788.58 151
17789.84 155
17791.10 166
17792.36 149
17793.62 142
17794.88 144
17796.14 180
17797.40 161
17798.66 149
17799.92 141
17801.18 140
17802.44 173
17803.70 154
17804.96 146
17806.23 144
17807.49 135
17808.75 168
17810.01 141
17811.27 144
17812.53 145
17813.79 155
17815.05 154
17816.31 142
17817.58 140
17818.84 152
17820.10 151
17821.36 137
17822.62 141
17823.88 145
17825.14 137
17826.41 154
17827.67 146
17828.93 144
17830.19 139
17831.45 144
17832.71 139
17833.98 161
17835.24 138
17836.50 157
17837.76 157
17839.02 154
17840.29 136
17841.55 144
17842.81 146
17844.07 157
17845.33 126
17846.60 124
17847.86 128
17849.12 120
17850.38 139
17851.65 130
17852.91 154
17854.17 138
17855.43 181
17856.70 149
17857.96 143
17859.22 163
17860.48 148
17861.75 140
17863.01 150
17864.27 132
17865.54 137
17866.80 119
17868.06 137
17869.33 149
17870.59 161
17871.85 147
17873.11 139
17874.38 160
17875.64 155
17876.90 129
17878.17 127
17879.43 132
17880.70 155
17881.96 147
17883.22 146
17884.49 139
17885.75 154
17887.01 162
17888.28 167
17889.54 163
17890.80 157
17892.07 149
17893.33 146
17894.60 159
17895.86 165
17897.12 160
17898.39 145
17899.65 155
17900.92 176
17902.18 135
17903.45 138
17904.71 135
17905.97 139
17907.24 160
17908.50 153
17909.77 128
17911.03 154
17912.30 149
17913.56 140
17914.83 153
17916.09 145
17917.36 160
17918.62 174
17919.89 163
17921.15 126
17922.42 169
17923.68 159
17924.95 154
17926.21 149
17927.48 139
17928.74 170
17930.01 138
17931.27 142
17932.54 151
17933.80 118
17935.07 144
17936.33 144
17937.60 161
17938.86 151
17940.13 139
17941.40 150
17942.66 150
17943.93 123
17945.19 127
17946.46 147
17947.72 165
17948.99 134
17950.26 140
17951.52 156
17952.79 154
17954.06 144
17955.32 151
17956.59 141
17957.85 142
17959.12 149
17960.39 145
17961.65 132
17962.92 143
17964.19 168
17965.45 158
17966.72 142
17967.99 157
17969.25 161
17970.52 168
17971.79 177
17973.05 122
17974.32 150
17975.59 135
17976.85 150
17978.12 149
17979.39 151
17980.65 135
17981.92 136
17983.19 127
17984.45 151
17985.72 147
17986.99 173
17988.26 151
17989.52 143
17990.79 157
17992.06 134
17993.33 117
17994.59 133
17995.86 154
17997.13 138
17998.40 147
17999.66 138
18000.93 151
18002.20 142
18003.47 144
18004.74 153
18006.00 148
18007.27 141
18008.54 153
18009.81 139
18011.08 151
18012.34 151
18013.61 159
18014.88 155
18016.15 148
18017.42 136
18018.69 138
18019.95 148
18021.22 147
18022.49 168
18023.76 148
18025.03 157
18026.30 139
18027.57 177
18028.83 145
18030.10 156
18031.37 139
18032.64 143
18033.91 129
18035.18 148
18036.45 124
18037.72 128
18038.99 149
18040.25 160
18041.52 155
18042.79 163
18044.06 162
18045.33 150
18046.60 158
18047.87 117
18049.14 136
18050.41 131
18051.68 145
18052.95 156
18054.22 142
18055.49 128
18056.76 138
18058.03 142
18059.30 119
18060.57 135
18061.84 131
18063.11 151
18064.38 148
18065.65 147
18066.92 157
18068.19 152
18069.46 162
18070.73 151
18072.00 149
18073.27 139
18074.54 175
18075.81 166
18077.08 150
18078.35 145
18079.62 136
18080.89 142
18082.16 145
18083.43 139
18084.70 152
18085.97 136
18087.24 170
18088.52 164
18089.79 173
18091.06 138
18092.33 153
18093.60 185
18094.87 156
18096.14 147
18097.41 145
18098.68 138
18099.96 154
18101.23 159
18102.50 141
18103.77 149
18105.04 141
18106.31 150
18107.58 154
18108.86 133
18110.13 129
18111.40 144
18112.67 144
18113.94 146
18115.21 143
18116.49 135
18117.76 158
18119.03 160
18120.30 155
18121.57 142
18122.85 168
18124.12 145
18125.39 134
18126.66 157
18127.93 161
18129.21 134
18130.48 148
18131.75 157
18133.02 149
18134.30 149
18135.57 147
18136.84 164
18138.11 138
18139.39 156
18140.66 157
18141.93 175
18143.20 154
18144.48 142
18145.75 154
18147.02 153
18148.30 160
18149.57 148
18150.84 135
18152.12 152
18153.39 158
18154.66 135
18155.93 154
18157.21 148
18158.48 145
18159.75 144
18161.03 159
18162.30 136
18163.58 138
18164.85 167
18166.12 157
18167.40 133
18168.67 159
18169.94 167
18171.22 143
18172.49 157
18173.76 134
18175.04 131
18176.31 144
18177.59 145
18178.86 138
18180.13 144
18181.41 130
18182.68 154
18183.96 151
18185.23 159
18186.51 140
18187.78 163
18189.05 162
18190.33 167
18191.60 150
18192.88 142
18194.15 145
18195.43 116
18196.70 148
18197.98 123
18199.25 150
18200.53 113
18201.80 126
18203.08 146
18204.35 138
18205.63 137
18206.90 125
18208.18 145
18209.45 152
18210.73 148
18212.00 158
18213.28 124
18214.55 125
18215.83 148
18217.10 151
18218.38 166
18219.65 126
18220.93 127
18222.20 139
18223.48 145
18224.76 135
18226.03 152
18227.31 142
18228.58 164
18229.86 129
18231.13 132
18232.41 133
18233.69 168
18234.96 157
18236.24 127
18237.51 144
18238.79 139
18240.07 193
18241.34 151
18242.62 143
18243.90 140
18245.17 132
18246.45 146
18247.72 143
18249.00 147
18250.28 164
18251.55 166
18252.83 135
18254.11 128
18255.38 143
18256.66 158
18257.94 135
18259.21 173
18260.49 177
18261.77 149
18263.05 147
18264.32 172
18265.60 154
18266.88 153
18268.15 157
18269.43 142
18270.71 150
18271.99 146
18273.26 140
18274.54 128
18275.82 158
18277.10 169
18278.37 141
18279.65 134
18280.93 143
18282.21 171
18283.48 160
18284.76 149
18286.04 147
18287.32 143
18288.59 172
18289.87 139
18291.15 144
18292.43 136
18293.71 147
18294.99 152
18296.26 135
18297.54 142
18298.82 162
18300.10 153
18301.38 136
18302.65 141
18303.93 129
18305.21 141
18306.49 131
18307.77 144
18309.05 139
18310.33 130
18311.60 145
18312.88 143
18314.16 135
18315.44 127
18316.72 145
18318.00 143
18319.28 160
18320.56 151
18321.84 133
18323.11 147
18324.39 141
18325.67 139
18326.95 140
18328.23 127
18329.51 139
18330.79 148
18332.07 155
18333.35 140
18334.63 107
18335.91 146
18337.19 153
18338.47 163
18339.75 141
18341.03 129
18342.31 142
18343.59 155
18344.87 132
18346.15 149
18347.43 132
18348.71 147
18349.99 149
18351.27 144
18352.55 159
18353.83 127
18355.11 154
18356.39 149
18357.67 152
18358.95 132
18360.23 140
18361.51 159
18362.79 157
18364.07 144
18365.35 160
18366.63 149
18367.91 143
18369.19 149
18370.47 142
18371.75 131
18373.03 130
18374.32 144
18375.60 139
18376.88 140
18378.16 130
18379.44 140
18380.72 144
18382.00 146
18383.28 126
18384.56 140
18385.85 142
18387.13 167
18388.41 146
18389.69 154
18390.97 160
18392.25 145
18393.53 163
18394.82 142
18396.10 164
18397.38 148
18398.66 158
18399.94 142
18401.22 135
18402.51 119
18403.79 164
18405.07 154
18406.35 134
18407.63 152
18408.92 126
18410.20 161
18411.48 153
18412.76 147
18414.05 154
18415.33 157
18416.61 143
18417.89 146
18419.17 152
18420.46 146
18421.74 128
18423.02 146
18424.31 148
18425.59 137
18426.87 121
18428.15 130
18429.44 151
18430.72 133
18432.00 146
18433.28 147
18434.57 154
18435.85 151
18437.13 145
18438.42 138
18439.70 145
18440.98 127
18442.27 143
18443.55 160
18444.83 148
18446.12 145
18447.40 167
18448.68 136
18449.97 138
18451.25 136
18452.53 150
18453.82 155
18455.10 141
18456.39 134
18457.67 139
18458.95 138
18460.24 141
18461.52 137
18462.80 148
18464.09 127
18465.37 164
18466.66 135
18467.94 121
18469.23 130
18470.51 144
18471.79 145
18473.08 132
18474.36 131
18475.65 145
18476.93 138
18478.22 129
18479.50 114
18480.79 128
18482.07 135
18483.35 159
18484.64 141
18485.92 144
18487.21 143
18488.49 135
18489.78 150
18491.06 129
18492.35 132
18493.63 131
18494.92 146
18496.20 148
18497.49 152
18498.77 132
18500.06 142
18501.35 134
18502.63 139
18503.92 141
18505.20 128
18506.49 127
18507.77 144
18509.06 130
18510.34 151
18511.63 139
18512.92 141
18514.20 139
18515.49 151
18516.77 159
18518.06 151
18519.34 145
18520.63 145
18521.92 136
18523.20 149
18524.49 148
18525.77 149
18527.06 162
18528.35 135
18529.63 151
18530.92 161
18532.21 144
18533.49 139
18534.78 156
18536.07 144
18537.35 128
18538.64 136
18539.93 137
18541.21 134
18542.50 136
18543.79 148
18545.07 160
18546.36 146
18547.65 134
18548.93 158
18550.22 172
18551.51 142
18552.80 151
18554.08 148
18555.37 139
18556.66 141
18557.94 130
18559.23 132
18560.52 151
18561.81 162
18563.09 157
18564.38 143
18565.67 147
18566.96 152
18568.24 157
18569.53 158
18570.82 136
18572.11 163
18573.40 169
18574.68 170
18575.97 150
18577.26 168
18578.55 163
18579.83 154
18581.12 174
18582.41 150
18583.70 126
18584.99 146
18586.28 147
18587.56 161
18588.85 164
18590.14 155
18591.43 185
18592.72 177
18594.01 148
18595.30 132
18596.58 159
18597.87 154
18599.16 144
18600.45 167
18601.74 149
18603.03 156
18604.32 162
18605.61 154
18606.89 157
18608.18 174
18609.47 152
18610.76 152
18612.05 166
18613.34 186
18614.63 132
18615.92 157
18617.21 166
18618.50 154
18619.79 158
18621.08 134
18622.37 143
18623.66 156
18624.95 138
18626.23 154
18627.52 156
18628.81 151
18630.10 150
18631.39 144
18632.68 171
18633.97 142
18635.26 130
18636.55 112
18637.84 140
18639.13 127
18640.42 142
18641.71 130
18643.00 135
18644.30 144
18645.59 167
18646.88 148
18648.17 140
18649.46 128
18650.75 157
18652.04 147
18653.33 127
18654.62 138
18655.91 152
18657.20 146
18658.49 112
18659.78 151
18661.07 132
18662.36 148
18663.65 126
18664.95 139
18666.24 139
18667.53 145
18668.82 148
18670.11 139
18671.40 145
18672.69 139
18673.98 139
18675.28 124
18676.57 129
18677.86 143
18679.15 141
18680.44 127
18681.73 135
18683.02 145
18684.32 139
18685.61 120
18686.90 163
18688.19 132
18689.48 136
18690.78 147
18692.07 147
18693.36 174
18694.65 140
18695.94 122
18697.24 120
18698.53 148
18699.82 135
18701.11 147
18702.41 149
18703.70 144
18704.99 146
18706.28 145
18707.57 140
18708.87 142
18710.16 139
18711.45 129
18712.75 126
18714.04 142
18715.33 121
18716.62 143
18717.92 134
18719.21 123
18720.50 136
18721.80 129
18723.09 127
18724.38 152
18725.67 152
18726.97 151
18728.26 141
18729.55 152
18730.85 158
18732.14 138
18733.43 112
18734.73 137
18736.02 135
18737.31 154
18738.61 152
18739.90 148
18741.20 123
18742.49 144
18743.78 138
18745.08 149
18746.37 126
18747.66 144
18748.96 158
18750.25 125
18751.55 146
18752.84 132
18754.13 150
18755.43 164
18756.72 168
18758.02 153
18759.31 149
18760.61 125
18761.90 134
18763.19 150
18764.49 128
18765.78 155
18767.08 157
18768.37 159
18769.67 143
18770.96 132
18772.26 148
18773.55 117
18774.85 121
18776.14 151
18777.44 138
18778.73 140
18780.03 138
18781.32 146
18782.62 160
18783.91 146
18785.21 140
18786.50 117
18787.80 148
18789.09 144
18790.39 150
18791.68 138
18792.98 127
18794.27 129
18795.57 148
18796.87 155
18798.16 160
18799.46 150
18800.75 137
18802.05 140
18803.34 124
18804.64 170
18805.94 132
18807.23 144
18808.53 143
18809.82 145
18811.12 140
18812.42 129
18813.71 136
18815.01 145
18816.30 150
18817.60 127
18818.90 140
18820.19 163
18821.49 180
18822.79 169
18824.08 145
18825.38 158
18826.68 138
18827.97 146
18829.27 142
18830.57 139
18831.86 139
18833.16 138
18834.46 124
18835.75 136
18837.05 151
18838.35 168
18839.64 156
18840.94 158
18842.24 143
18843.54 119
18844.83 133
18846.13 150
18847.43 132
18848.73 147
18850.02 131
18851.32 150
18852.62 138
18853.92 139
18855.21 141
18856.51 114
18857.81 123
18859.11 138
18860.40 146
18861.70 134
18863.00 130
18864.30 143
18865.60 132
18866.89 131
18868.19 134
18869.49 151
18870.79 151
18872.09 136
18873.38 149
18874.68 123
18875.98 138
18877.28 118
18878.58 139
18879.88 150
18881.17 134
18882.47 139
18883.77 151
18885.07 133
18886.37 144
18887.67 137
18888.97 152
18890.27 137
18891.56 123
18892.86 129
18894.16 137
18895.46 119
18896.76 150
18898.06 129
18899.36 110
18900.66 127
18901.96 162
18903.26 145
18904.56 138
18905.85 122
18907.15 119
18908.45 137
18909.75 133
18911.05 130
18912.35 140
18913.65 135
18914.95 141
18916.25 137
18917.55 134
18918.85 135
18920.15 150
18921.45 148
18922.75 120
18924.05 140
18925.35 146
18926.65 149
18927.95 168
18929.25 150
18930.55 140
18931.85 144
18933.15 145
18934.45 120
18935.75 143
18937.05 135
18938.35 155
18939.65 154
18940.95 126
18942.26 133
18943.56 125
18944.86 144
18946.16 130
18947.46 146
18948.76 146
18950.06 137
18951.36 163
18952.66 115
18953.96 126
18955.26 120
18956.56 125
18957.87 151
18959.17 139
18960.47 119
18961.77 106
18963.07 129
18964.37 142
18965.67 137
18966.98 120
18968.28 135
18969.58 136
18970.88 130
18972.18 133
18973.48 116
18974.79 134
18976.09 141
18977.39 149
18978.69 150
18979.99 143
18981.29 121
18982.60 146
18983.90 114
18985.20 109
18986.50 112
18987.80 131
18989.11 130
18990.41 121
18991.71 120
18993.01 135
18994.32 148
18995.62 140
18996.92 104
18998.22 143
18999.53 143
19000.83 136
19002.13 131
19003.43 120
19004.74 130
19006.04 119
19007.34 141
19008.65 134
19009.95 121
19011.25 132
19012.55 143
19013.86 121
19015.16 150
19016.46 121
19017.77 134
19019.07 120
19020.37 143
19021.68 131
19022.98 122
19024.28 123
19025.59 135
19026.89 124
19028.19 113
19029.50 119
19030.80 139
19032.11 122
19033.41 121
19034.71 91
19036.02 119
19037.32 153
19038.62 137
19039.93 137
19041.23 157
19042.54 131
19043.84 129
19045.15 135
19046.45 138
19047.75 143
19049.06 129
19050.36 154
19051.67 134
19052.97 145
19054.28 147
19055.58 140
19056.88 146
19058.19 126
19059.49 129
19060.80 143
19062.10 147
19063.41 130
19064.71 113
19066.02 123
19067.32 117
19068.63 131
19069.93 128
19071.24 117
19072.54 150
19073.85 142
19075.15 155
19076.46 160
19077.76 146
19079.07 129
19080.37 141
19081.68 113
19082.99 110
19084.29 120
19085.60 126
19086.90 134
19088.21 120
19089.51 131
19090.82 119
19092.12 132
19093.43 120
19094.74 137
19096.04 131
19097.35 118
19098.65 148
19099.96 156
19101.27 144
19102.57 127
19103.88 134
19105.18 166
19106.49 134
19107.80 129
19109.10 130
19110.41 143
19111.72 146
19113.02 119
19114.33 128
19115.64 137
19116.94 149
19118.25 134
19119.56 126
19120.86 121
19122.17 119
19123.48 139
19124.78 127
19126.09 125
19127.40 133
19128.70 142
19130.01 134
19131.32 118
19132.63 122
19133.93 147
19135.24 136
19136.55 110
19137.85 128
19139.16 127
19140.47 125
19141.78 121
19143.08 127
19144.39 148
19145.70 132
19147.01 119
19148.31 129
19149.62 120
19150.93 111
19152.24 142
19153.55 111
19154.85 128
19156.16 123
19157.47 123
19158.78 143
19160.09 122
19161.39 120
19162.70 122
19164.01 149
19165.32 135
19166.63 124
19167.94 123
19169.24 151
19170.55 126
19171.86 124
19173.17 134
19174.48 140
19175.79 128
19177.10 136
19178.40 126
19179.71 128
19181.02 152
19182.33 137
19183.64 130
19184.95 129
19186.26 124
19187.57 152
19188.88 135
19190.18 129
19191.49 127
19192.80 131
19194.11 134
19195.42 144
19196.73 132
19198.04 150
19199.35 137
19200.66 155
19201.97 125
19203.28 145
19204.59 128
19205.90 126
19207.21 150
19208.52 133
19209.83 107
19211.14 117
19212.45 144
19213.76 132
19215.07 138
19216.38 123
19217.69 104
19219.00 122
19220.31 153
19221.62 147
19222.93 131
19224.24 119
19225.55 117
19226.86 133
19228.17 121
19229.48 103
19230.79 113
19232.10 129
19233.41 167
19234.72 144
19236.03 130
19237.34 150
19238.65 128
19239.96 145
19241.28 140
19242.59 110
19243.90 130
19245.21 130
19246.52 168
19247.83 116
19249.14 125
19250.45 137
19251.76 154
19253.08 139
19254.39 120
19255.70 135
19257.01 144
19258.32 149
19259.63 149
19260.94 135
19262.26 125
19263.57 137
19264.88 129
19266.19 125
19267.50 119
19268.81 115
19270.13 130
19271.44 139
19272.75 136
19274.06 123
19275.37 133
19276.69 144
19278.00 127
19279.31 121
19280.62 128
19281.94 148
19283.25 147
19284.56 145
19285.87 126
19287.18 132
19288.50 124
19289.81 136
19291.12 129
19292.43 129
19293.75 137
19295.06 130
19296.37 127
19297.69 127
19299.00 121
19300.31 139
19301.62 158
19302.94 144
19304.25 135
19305.56 137
19306.88 145
19308.19 117
19309.50 147
19310.82 130
19312.13 121
19313.44 140
19314.76 139
19316.07 123
19317.38 134
19318.70 130
19320.01 142
19321.32 143
19322.64 135
19323.95 143
19325.27 113
19326.58 138
19327.89 121
19329.21 137
19330.52 124
19331.83 117
19333.15 120
19334.46 127
19335.78 148
19337.09 123
19338.41 112
19339.72 132
19341.03 115
19342.35 110
19343.66 117
19344.98 124
19346.29 143
19347.61 123
19348.92 142
19350.23 124
19351.55 137
19352.86 143
19354.18 115
19355.49 132
19356.81 134
19358.12 128
19359.44 140
19360.75 136
19362.07 124
19363.38 121
19364.70 129
19366.01 133
19367.33 124
19368.64 103
19369.96 135
19371.27 136
19372.59 143
19373.91 132
19375.22 125
19376.54 117
19377.85 129
19379.17 121
19380.48 118
19381.80 136
19383.11 142
19384.43 136
19385.75 143
19387.06 128
19388.38 138
19389.69 122
19391.01 143
19392.33 116
19393.64 132
19394.96 133
19396.27 115
19397.59 102
19398.91 140
19400.22 114
19401.54 125
19402.86 114
19404.17 116
19405.49 113
19406.80 116
19408.12 126
19409.44 114
19410.75 105
19412.07 114
19413.39 137
19414.71 131
19416.02 114
19417.34 107
19418.66 127
19419.97 128
19421.29 112
19422.61 114
19423.92 126
19425.24 125
19426.56 116
19427.88 114
19429.19 110
19430.51 132
19431.83 117
19433.14 128
19434.46 124
19435.78 139
19437.10 124
19438.42 152
19439.73 119
19441.05 115
19442.37 128
19443.69 135
19445.00 136
19446.32 100
19447.64 106
19448.96 116
19450.28 126
19451.59 129
19452.91 130
19454.23 120
19455.55 120
19456.87 146
19458.18 134
19459.50 127
19460.82 136
19462.14 126
19463.46 125
19464.78 121
19466.10 106
19467.41 138
19468.73 152
19470.05 138
19471.37 140
19472.69 127
19474.01 113
19475.33 118
19476.65 144
19477.96 131
19479.28 118
19480.60 127
19481.92 131
19483.24 133
19484.56 124
19485.88 118
19487.20 124
19488.52 127
19489.84 140
19491.16 122
19492.48 139
19493.79 137
19495.11 138
19496.43 134
19497.75 137
19499.07 95
19500.39 118
19501.71 139
19503.03 136
19504.35 130
19505.67 110
19506.99 148
19508.31 138
19509.63 129
19510.95 104
19512.27 126
19513.59 132
19514.91 122
19516.23 130
19517.55 144
19518.87 131
19520.19 129
19521.51 131
19522.83 117
19524.16 106
19525.48 107
19526.80 128
19528.12 126
19529.44 129
19530.76 133
19532.08 150
19533.40 141
19534.72 125
19536.04 112
19537.36 126
19538.68 117
19540.01 122
19541.33 128
19542.65 134
19543.97 130
19545.29 118
19546.61 129
19547.93 116
19549.25 117
19550.58 124
19551.90 117
19553.22 125
19554.54 116
19555.86 121
19557.18 129
19558.50 117
19559.83 131
19561.15 118
19562.47 134
19563.79 125
19565.11 136
19566.44 121
19567.76 105
19569.08 146
19570.40 121
19571.72 143
19573.05 104
19574.37 118
19575.69 106
19577.01 133
19578.34 122
19579.66 146
19580.98 139
19582.30 136
19583.63 128
19584.95 135
19586.27 106
19587.59 118
19588.92 149
19590.24 148
19591.56 159
19592.88 106
19594.21 126
19595.53 137
19596.85 131
19598.18 120
19599.50 121
19600.82 129
19602.15 111
19603.47 132
19604.79 125
19606.11 101
19607.44 129
19608.76 137
19610.09 139
19611.41 120
19612.73 106
19614.06 124
19615.38 129
19616.70 121
19618.03 105
19619.35 125
19620.67 126
19622.00 137
19623.32 141
19624.65 125
19625.97 131
19627.29 123
19628.62 126
19629.94 126
19631.27 121
19632.59 93
19633.91 137
19635.24 154
19636.56 114
19637.89 110
19639.21 139
19640.54 131
19641.86 146
19643.19 139
19644.51 117
19645.83 115
19647.16 109
19648.48 116
19649.81 137
19651.13 137
19652.46 120
19653.78 112
19655.11 136
19656.43 119
19657.76 128
19659.08 124
19660.41 125
19661.73 146
19663.06 130
19664.38 117
19665.71 140
19667.04 123
19668.36 115
19669.69 115
19671.01 132
19672.34 116
19673.66 117
19674.99 128
19676.31 137
19677.64 120
19678.97 126
19680.29 128
19681.62 155
19682.94 109
19684.27 135
19685.59 120
19686.92 118
19688.25 118
19689.57 132
19690.90 120
19692.23 124
19693.55 114
19694.88 120
19696.20 121
19697.53 124
19698.86 130
19700.18 123
19701.51 130
19702.84 117
19704.16 113
19705.49 137
19706.82 119
19708.14 121
19709.47 131
19710.80 131
19712.12 149
19713.45 136
19714.78 110
19716.10 116
19717.43 113
19718.76 121
19720.09 133
19721.41 119
19722.74 117
19724.07 118
19725.40 131
19726.72 107
19728.05 116
19729.38 122
19730.71 145
19732.03 116
19733.36 138
19734.69 130
19736.02 124
19737.34 133
19738.67 157
19740.00 132
19741.33 114
19742.65 113
19743.98 113
19745.31 130
19746.64 116
19747.97 103
19749.29 113
19750.62 129
19751.95 120
19753.28 118
19754.61 122
19755.94 119
19757.26 145
19758.59 135
19759.92 110
19761.25 122
19762.58 112
19763.91 116
19765.24 135
19766.56 113
19767.89 110
19769.22 135
19770.55 129
19771.88 126
19773.21 113
19774.54 118
19775.87 134
19777.20 120
19778.53 109
19779.85 127
19781.18 114
19782.51 118
19783.84 122
19785.17 117
19786.50 100
19787.83 128
19789.16 148
19790.49 117
19791.82 100
19793.15 123
19794.48 139
19795.81 146
19797.14 106
19798.47 127
19799.80 147
19801.13 139
19802.46 114
19803.79 134
19805.12 145
19806.45 125
19807.78 127
19809.11 126
19810.44 122
19811.77 123
19813.10 128
19814.43 144
19815.76 120
19817.09 103
19818.42 139
19819.75 139
19821.08 123
19822.41 123
19823.74 146
19825.07 151
19826.40 107
19827.73 126
19829.07 139
19830.40 132
19831.73 141
19833.06 116
19834.39 115
19835.72 121
19837.05 114
19838.38 135
19839.71 178
19841.04 123
19842.38 110
19843.71 147
19845.04 136
19846.37 100
19847.70 131
19849.03 124
19850.36 125
19851.70 112
19853.03 121
19854.36 116
19855.69 139
19857.02 141
19858.35 133
19859.69 153
19861.02 129
19862.35 110
19863.68 138
19865.01 122
19866.35 99
19867.68 131
19869.01 129
19870.34 123
19871.68 103
19873.01 108
19874.34 114
19875.67 122
19877.00 138
19878.34 123
19879.67 126
19881.00 110
19882.34 128
19883.67 141
19885.00 139
19886.33 132
19887.67 139
19889.00 112
19890.33 129
19891.66 114
19893.00 121
19894.33 126
19895.66 114
19897.00 125
19898.33 134
19899.66 124
19901.00 121
19902.33 130
19903.66 137
19905.00 137
19906.33 106
19907.66 146
19909.00 119
19910.33 130
19911.66 138
19913.00 141
19914.33 120
19915.67 109
19917.00 138
19918.33 129
19919.67 121
19921.00 134
19922.33 119
19923.67 137
19925.00 136
19926.34 113
19927.67 130
19929.01 124
19930.34 122
19931.67 122
19933.01 134
19934.34 122
19935.68 118
19937.01 108
19938.35 144
19939.68 132
19941.02 125
19942.35 130
19943.68 136
19945.02 137
19946.35 127
19947.69 120
19949.02 136
19950.36 128
19951.69 130
19953.03 131
19954.36 128
19955.70 112
19957.03 121
19958.37 145
19959.70 129
19961.04 114
19962.37 139
19963.71 135
19965.05 126
19966.38 120
19967.72 113
19969.05 133
19970.39 135
19971.72 135
19973.06 116
19974.39 125
19975.73 111
19977.07 130
19978.40 141
19979.74 129
19981.07 117
19982.41 145
19983.75 124
19985.08 116
19986.42 110
19987.75 125
19989.09 121
19990.43 105
19991.76 104
19993.10 127
19994.44 123
19995.77 134
19997.11 116
19998.45 121
19999.78 108
20001.12 137
20002.45 158
20003.79 131
20005.13 113
20006.47 121
20007.80 143
20009.14 143
20010.48 121
20011.81 125
20013.15 128
20014.49 130
20015.82 96
20017.16 114
20018.50 105
20019.84 144
20021.17 131
20022.51 112
20023.85 121
20025.18 115
20026.52 120
20027.86 152
20029.20 135
20030.54 138
20031.87 136
20033.21 131
20034.55 122
20035.89 132
20037.22 100
20038.56 142
20039.90 125
20041.24 135
20042.58 149
20043.91 117
20045.25 117
20046.59 147
20047.93 125
20049.27 114
20050.60 102
20051.94 135
20053.28 153
20054.62 141
20055.96 112
20057.30 116
20058.64 128
20059.97 117
20061.31 105
20062.65 121
20063.99 123
20065.33 111
20066.67 138
20068.01 133
20069.34 119
20070.68 130
20072.02 127
20073.36 134
20074.70 132
20076.04 127
20077.38 131
20078.72 146
20080.06 137
20081.40 107
20082.74 104
20084.08 161
20085.42 143
20086.75 131
20088.09 123
20089.43 119
20090.77 127
20092.11 143
20093.45 126
20094.79 105
20096.13 107
20097.47 141
20098.81 128
20100.15 106
20101.49 96
20102.83 121
20104.17 124
20105.51 119
20106.85 131
20108.19 124
20109.53 137
20110.87 141
20112.21 104
20113.55 124
20114.89 120
20116.23 123
20117.58 118
20118.92 125
20120.26 104
20121.60 141
20122.94 132
20124.28 136
20125.62 123
20126.96 138
