# Supplementary material for: MALDI-TOF MS typing enables the classification of brewing yeasts of the genus Saccharomyces to major beer styles
Source: PLoS One. 2017 Aug 9;12(8):e0181694. doi: 10.1371/journal.pone.0181694 (PMC5549903; doi:10.1371/journal.pone.0181694)
Supplement: S15 File — The directory includes 90 raw files and was zipped to “.zip”; the folder has three strains with 30 spectra per strain; S1 Text explains the raw files with an example and Table 1 represents the yeast strains used within the experiment. (ZIP) [file pone.0181694.s018.zip › 43-45/30668-513-OG-Ale-Alt-YPG-18h-E-E_2015-11-18__0_G5_1.dat]

1999.18 2008
1999.60 1844
2000.02 1911
2000.44 1873
2000.87 1898
2001.29 1976
2001.71 1953
2002.13 1888
2002.55 1982
2002.97 1917
2003.40 1797
2003.82 1690
2004.24 1690
2004.66 1747
2005.08 1791
2005.51 1819
2005.93 1752
2006.35 1921
2006.77 1921
2007.20 1861
2007.62 1718
2008.04 1752
2008.46 1795
2008.88 1686
2009.31 1704
2009.73 1669
2010.15 1665
2010.57 1820
2011.00 1797
2011.42 1683
2011.84 1649
2012.27 1653
2012.69 1684
2013.11 1545
2013.53 1648
2013.96 1625
2014.38 1629
2014.80 1590
2015.23 1625
2015.65 1555
2016.07 1652
2016.50 1649
2016.92 1654
2017.34 1666
2017.77 1539
2018.19 1607
2018.61 1894
2019.04 1779
2019.46 1698
2019.88 1780
2020.31 1756
2020.73 1663
2021.15 1699
2021.58 1928
2022.00 1707
2022.43 1712
2022.85 1757
2023.27 1780
2023.70 1690
2024.12 1831
2024.55 1704
2024.97 1647
2025.39 1539
2025.82 1702
2026.24 1801
2026.67 1792
2027.09 1746
2027.52 1602
2027.94 1737
2028.36 1617
2028.79 1616
2029.21 1522
2029.64 1528
2030.06 1609
2030.49 1768
2030.91 1693
2031.34 1720
2031.76 1627
2032.19 1535
2032.61 1530
2033.04 1693
2033.46 1764
2033.89 1771
2034.31 1726
2034.74 1798
2035.16 1648
2035.59 1756
2036.01 1749
2036.44 1676
2036.86 1661
2037.29 1728
2037.71 1752
2038.14 1734
2038.56 1782
2038.99 1995
2039.42 1804
2039.84 1816
2040.27 1923
2040.69 1774
2041.12 1585
2041.54 1684
2041.97 1712
2042.40 1725
2042.82 1692
2043.25 1761
2043.67 1816
2044.10 1712
2044.53 1849
2044.95 1770
2045.38 1731
2045.81 1754
2046.23 1759
2046.66 1841
2047.08 1739
2047.51 1743
2047.94 1691
2048.36 1834
2048.79 1949
2049.22 1823
2049.64 1817
2050.07 1811
2050.50 1726
2050.92 1751
2051.35 1678
2051.78 1719
2052.21 1670
2052.63 1745
2053.06 1729
2053.49 1817
2053.91 1662
2054.34 1757
2054.77 1629
2055.20 1676
2055.62 1790
2056.05 1731
2056.48 1651
2056.90 1592
2057.33 1642
2057.76 1553
2058.19 1771
2058.62 1724
2059.04 1649
2059.47 1669
2059.90 1640
2060.33 1698
2060.75 1672
2061.18 1721
2061.61 1801
2062.04 1722
2062.47 1808
2062.89 1826
2063.32 1780
2063.75 1895
2064.18 1984
2064.61 1999
2065.03 2076
2065.46 2124
2065.89 1983
2066.32 1915
2066.75 1835
2067.18 2037
2067.61 1962
2068.03 1717
2068.46 1785
2068.89 1810
2069.32 1792
2069.75 1734
2070.18 1731
2070.61 1712
2071.04 1788
2071.46 1720
2071.89 1840
2072.32 1643
2072.75 1790
2073.18 1696
2073.61 1721
2074.04 1703
2074.47 1864
2074.90 1734
2075.33 1741
2075.76 1977
2076.19 1854
2076.62 1824
2077.05 1844
2077.47 1799
2077.90 1769
2078.33 1847
2078.76 1828
2079.19 2060
2079.62 1962
2080.05 1892
2080.48 1923
2080.91 1946
2081.34 1708
2081.77 1872
2082.20 1932
2082.63 1795
2083.06 1617
2083.49 1557
2083.92 1627
2084.35 1754
2084.78 1767
2085.21 1615
2085.65 1625
2086.08 1787
2086.51 1759
2086.94 1595
2087.37 1636
2087.80 1705
2088.23 1722
2088.66 1670
2089.09 1635
2089.52 1586
2089.95 1650
2090.38 1736
2090.81 1738
2091.24 1653
2091.68 1757
2092.11 1742
2092.54 1640
2092.97 1688
2093.40 1815
2093.83 1729
2094.26 1617
2094.69 1642
2095.13 1685
2095.56 1765
2095.99 1608
2096.42 1672
2096.85 1682
2097.28 1681
2097.72 1556
2098.15 1564
2098.58 1490
2099.01 1495
2099.44 1459
2099.87 1407
2100.31 1600
2100.74 1572
2101.17 1677
2101.60 1607
2102.03 1478
2102.47 1585
2102.90 1726
2103.33 1625
2103.76 1563
2104.20 1516
2104.63 1554
2105.06 1788
2105.49 1841
2105.93 1859
2106.36 1770
2106.79 1743
2107.22 1773
2107.66 1842
2108.09 1769
2108.52 1799
2108.95 1827
2109.39 1758
2109.82 1806
2110.25 1774
2110.69 1659
2111.12 1694
2111.55 1753
2111.99 1705
2112.42 1644
2112.85 1606
2113.29 1796
2113.72 1868
2114.15 1635
2114.59 1640
2115.02 1749
2115.45 1640
2115.89 1627
2116.32 1540
2116.75 1562
2117.19 1632
2117.62 1571
2118.05 1531
2118.49 1457
2118.92 1510
2119.36 1661
2119.79 1708
2120.22 1544
2120.66 1553
2121.09 1560
2121.53 1605
2121.96 1584
2122.39 1643
2122.83 1712
2123.26 1696
2123.70 1703
2124.13 1564
2124.57 1743
2125.00 1678
2125.43 1665
2125.87 1611
2126.30 1648
2126.74 1660
2127.17 1668
2127.61 1505
2128.04 1610
2128.48 1595
2128.91 1505
2129.35 1716
2129.78 1796
2130.22 1585
2130.65 1669
2131.09 1653
2131.52 1645
2131.96 1774
2132.39 1659
2132.83 1805
2133.26 1679
2133.70 1792
2134.13 1879
2134.57 1853
2135.01 1819
2135.44 1864
2135.88 1774
2136.31 1778
2136.75 1634
2137.18 1693
2137.62 1749
2138.06 1666
2138.49 1519
2138.93 1715
2139.36 1726
2139.80 1617
2140.24 1545
2140.67 1570
2141.11 1674
2141.54 1610
2141.98 1639
2142.42 1573
2142.85 1564
2143.29 1562
2143.73 1572
2144.16 1433
2144.60 1500
2145.03 1625
2145.47 1658
2145.91 1764
2146.34 1583
2146.78 1594
2147.22 1749
2147.65 1818
2148.09 1706
2148.53 1817
2148.97 1733
2149.40 1833
2149.84 1771
2150.28 1813
2150.71 1722
2151.15 1735
2151.59 1826
2152.02 1674
2152.46 1711
2152.90 1817
2153.34 1669
2153.77 1647
2154.21 1657
2154.65 1662
2155.09 1501
2155.52 1615
2155.96 1636
2156.40 1651
2156.84 1752
2157.28 1679
2157.71 1808
2158.15 1712
2158.59 1786
2159.03 1777
2159.46 1702
2159.90 1814
2160.34 1797
2160.78 1812
2161.22 1705
2161.66 1813
2162.09 1872
2162.53 1823
2162.97 1748
2163.41 1802
2163.85 1750
2164.29 1829
2164.72 1760
2165.16 1846
2165.60 1749
2166.04 1721
2166.48 1941
2166.92 1857
2167.36 1764
2167.79 1627
2168.23 1822
2168.67 1992
2169.11 2029
2169.55 1879
2169.99 1899
2170.43 1849
2170.87 2004
2171.31 1861
2171.75 1926
2172.19 1876
2172.63 1790
2173.06 1975
2173.50 1941
2173.94 2031
2174.38 2063
2174.82 2079
2175.26 2169
2175.70 2106
2176.14 2002
2176.58 1992
2177.02 1807
2177.46 1872
2177.90 1794
2178.34 1775
2178.78 1769
2179.22 1785
2179.66 1794
2180.10 1669
2180.54 1696
2180.98 1766
2181.42 1713
2181.86 1671
2182.30 1756
2182.74 1581
2183.18 1711
2183.62 1783
2184.06 1752
2184.50 1683
2184.94 1664
2185.38 1776
2185.83 1669
2186.27 1758
2186.71 1843
2187.15 1701
2187.59 1769
2188.03 1799
2188.47 1762
2188.91 1677
2189.35 1752
2189.79 1900
2190.23 1934
2190.68 1775
2191.12 1715
2191.56 1677
2192.00 1760
2192.44 1866
2192.88 1730
2193.32 1814
2193.76 1895
2194.21 1780
2194.65 1683
2195.09 1720
2195.53 1813
2195.97 1857
2196.41 1869
2196.86 1653
2197.30 1719
2197.74 1867
2198.18 1833
2198.62 1620
2199.07 1881
2199.51 1780
2199.95 1789
2200.39 1805
2200.83 1790
2201.28 1802
2201.72 1719
2202.16 1800
2202.60 1724
2203.05 1749
2203.49 1641
2203.93 1769
2204.37 1770
2204.82 1722
2205.26 1584
2205.70 1694
2206.14 1685
2206.59 1758
2207.03 1703
2207.47 1669
2207.92 1709
2208.36 1745
2208.80 1867
2209.24 2060
2209.69 1874
2210.13 1929
2210.57 1951
2211.02 1991
2211.46 1913
2211.90 1840
2212.35 1697
2212.79 1704
2213.23 1758
2213.68 1774
2214.12 1804
2214.56 1693
2215.01 1774
2215.45 1639
2215.89 1601
2216.34 1643
2216.78 1774
2217.23 1698
2217.67 1597
2218.11 1744
2218.56 1768
2219.00 1739
2219.45 1712
2219.89 1769
2220.33 1717
2220.78 1801
2221.22 1800
2221.67 1879
2222.11 1660
2222.56 1552
2223.00 1786
2223.44 1929
2223.89 1695
2224.33 1643
2224.78 1643
2225.22 1720
2225.67 1725
2226.11 1847
2226.56 1769
2227.00 1771
2227.45 1837
2227.89 1940
2228.34 1937
2228.78 1803
2229.23 1961
2229.67 1913
2230.12 1737
2230.56 1678
2231.01 1714
2231.45 1854
2231.90 1837
2232.34 1980
2232.79 1999
2233.23 1899
2233.68 1821
2234.12 1836
2234.57 1802
2235.02 1794
2235.46 1879
2235.91 1846
2236.35 1760
2236.80 1771
2237.24 1727
2237.69 1731
2238.14 1723
2238.58 1696
2239.03 1635
2239.47 1548
2239.92 1689
2240.37 1753
2240.81 1746
2241.26 1613
2241.70 1509
2242.15 1652
2242.60 1607
2243.04 1735
2243.49 1603
2243.94 1545
2244.38 1558
2244.83 1598
2245.28 1570
2245.72 1499
2246.17 1587
2246.62 1625
2247.06 1491
2247.51 1508
2247.96 1579
2248.40 1647
2248.85 1714
2249.30 1650
2249.74 1486
2250.19 1500
2250.64 1593
2251.09 1687
2251.53 1661
2251.98 1623
2252.43 1778
2252.88 1747
2253.32 1654
2253.77 1562
2254.22 1576
2254.67 1566
2255.11 1630
2255.56 1676
2256.01 1614
2256.46 1622
2256.90 1569
2257.35 1533
2257.80 1623
2258.25 1542
2258.70 1511
2259.14 1622
2259.59 1835
2260.04 1678
2260.49 1750
2260.94 1696
2261.38 1803
2261.83 1736
2262.28 1764
2262.73 1736
2263.18 1758
2263.63 1843
2264.07 1825
2264.52 1717
2264.97 1793
2265.42 1899
2265.87 1862
2266.32 1802
2266.77 1865
2267.22 1812
2267.66 1913
2268.11 1945
2268.56 1907
2269.01 1861
2269.46 1706
2269.91 1878
2270.36 1812
2270.81 1716
2271.26 1823
2271.71 1819
2272.15 1866
2272.60 1858
2273.05 1878
2273.50 1650
2273.95 1672
2274.40 1705
2274.85 1666
2275.30 1587
2275.75 1543
2276.20 1554
2276.65 1724
2277.10 1685
2277.55 1672
2278.00 1769
2278.45 1719
2278.90 1642
2279.35 1684
2279.80 1731
2280.25 1736
2280.70 1819
2281.15 1784
2281.60 1712
2282.05 1623
2282.50 1680
2282.95 1713
2283.40 1626
2283.85 1701
2284.30 1683
2284.75 1633
2285.20 1702
2285.65 1609
2286.10 1777
2286.56 1697
2287.01 1777
2287.46 2041
2287.91 2012
2288.36 2103
2288.81 2183
2289.26 2328
2289.71 2566
2290.16 2657
2290.61 2730
2291.07 2684
2291.52 2817
2291.97 2572
2292.42 2591
2292.87 2618
2293.32 2470
2293.77 2365
2294.22 2060
2294.68 2038
2295.13 1920
2295.58 1851
2296.03 1745
2296.48 1855
2296.93 1926
2297.39 1887
2297.84 1832
2298.29 1810
2298.74 1744
2299.19 1721
2299.65 1578
2300.10 1702
2300.55 1762
2301.00 1515
2301.45 1509
2301.91 1528
2302.36 1571
2302.81 1574
2303.26 1669
2303.72 1780
2304.17 1753
2304.62 1714
2305.07 1706
2305.53 1777
2305.98 1627
2306.43 1615
2306.88 1803
2307.34 1881
2307.79 1736
2308.24 1873
2308.69 1942
2309.15 1887
2309.60 1915
2310.05 1869
2310.51 1890
2310.96 1966
2311.41 1974
2311.87 1846
2312.32 1882
2312.77 1740
2313.23 1800
2313.68 1789
2314.13 1765
2314.59 1768
2315.04 1767
2315.49 1666
2315.95 1712
2316.40 1655
2316.85 1643
2317.31 1650
2317.76 1634
2318.22 1723
2318.67 1731
2319.12 1782
2319.58 1778
2320.03 1816
2320.49 1790
2320.94 1828
2321.39 1956
2321.85 1966
2322.30 1824
2322.76 1707
2323.21 1861
2323.67 1882
2324.12 1797
2324.57 1795
2325.03 1857
2325.48 1877
2325.94 1814
2326.39 1957
2326.85 1992
2327.30 2055
2327.76 1962
2328.21 1779
2328.67 1827
2329.12 1992
2329.58 2142
2330.03 2191
2330.49 2169
2330.94 2121
2331.40 1885
2331.85 1948
2332.31 1942
2332.76 1889
2333.22 1798
2333.67 1714
2334.13 1802
2334.58 1852
2335.04 1745
2335.49 1606
2335.95 1766
2336.41 1641
2336.86 1566
2337.32 1655
2337.77 1651
2338.23 1627
2338.68 1859
2339.14 1931
2339.60 1796
2340.05 1625
2340.51 1906
2340.96 1784
2341.42 1721
2341.88 1826
2342.33 1802
2342.79 1776
2343.24 1903
2343.70 1686
2344.16 1627
2344.61 1614
2345.07 1763
2345.53 1748
2345.98 1648
2346.44 1923
2346.90 1814
2347.35 1731
2347.81 1776
2348.27 1896
2348.72 1952
2349.18 1646
2349.64 1703
2350.09 1700
2350.55 1790
2351.01 1879
2351.47 1857
2351.92 1789
2352.38 1816
2352.84 1681
2353.29 1784
2353.75 1787
2354.21 1639
2354.67 1802
2355.12 1600
2355.58 1772
2356.04 1772
2356.50 1738
2356.95 1696
2357.41 1628
2357.87 1603
2358.33 1643
2358.78 1686
2359.24 1752
2359.70 1826
2360.16 1838
2360.62 1785
2361.07 1766
2361.53 1629
2361.99 1842
2362.45 1675
2362.91 1759
2363.37 1824
2363.82 1769
2364.28 1804
2364.74 1777
2365.20 1661
2365.66 1773
2366.12 1699
2366.57 1707
2367.03 1822
2367.49 1694
2367.95 1698
2368.41 1810
2368.87 1808
2369.33 1824
2369.78 1840
2370.24 1794
2370.70 1829
2371.16 1783
2371.62 1701
2372.08 1722
2372.54 1666
2373.00 1757
2373.46 1789
2373.92 1833
2374.38 1737
2374.84 1827
2375.29 1917
2375.75 1800
2376.21 1715
2376.67 1859
2377.13 2027
2377.59 1889
2378.05 1858
2378.51 1811
2378.97 1826
2379.43 1865
2379.89 1869
2380.35 1862
2380.81 1732
2381.27 1725
2381.73 1676
2382.19 1876
2382.65 1696
2383.11 1697
2383.57 1718
2384.03 1649
2384.49 1612
2384.95 1681
2385.41 1770
2385.87 1684
2386.33 1618
2386.79 1709
2387.25 1618
2387.71 1626
2388.18 1659
2388.64 1720
2389.10 1779
2389.56 1814
2390.02 1738
2390.48 1820
2390.94 1822
2391.40 1800
2391.86 1656
2392.32 1606
2392.78 1737
2393.25 1951
2393.71 1877
2394.17 1710
2394.63 1762
2395.09 1778
2395.55 1834
2396.01 1712
2396.47 1639
2396.94 1665
2397.40 1819
2397.86 1846
2398.32 1680
2398.78 1720
2399.24 1615
2399.71 1688
2400.17 1631
2400.63 1562
2401.09 1577
2401.55 1762
2402.02 1635
2402.48 1731
2402.94 1653
2403.40 1631
2403.86 1675
2404.33 1600
2404.79 1609
2405.25 1627
2405.71 1721
2406.18 1683
2406.64 1872
2407.10 1657
2407.56 1699
2408.02 1564
2408.49 1672
2408.95 1606
2409.41 1538
2409.88 1575
2410.34 1648
2410.80 1603
2411.26 1607
2411.73 1699
2412.19 1676
2412.65 1709
2413.12 1570
2413.58 1564
2414.04 1636
2414.51 1864
2414.97 1835
2415.43 1785
2415.90 1632
2416.36 1743
2416.82 2012
2417.29 1805
2417.75 1833
2418.21 1946
2418.68 1858
2419.14 1804
2419.60 2003
2420.07 2009
2420.53 1936
2420.99 1817
2421.46 1829
2421.92 1938
2422.39 1939
2422.85 1893
2423.31 1853
2423.78 1706
2424.24 1752
2424.71 1709
2425.17 1688
2425.63 1692
2426.10 1748
2426.56 1609
2427.03 1651
2427.49 1698
2427.96 1761
2428.42 1777
2428.89 1674
2429.35 1617
2429.81 1703
2430.28 1715
2430.74 1880
2431.21 1771
2431.67 1656
2432.14 1692
2432.60 1841
2433.07 1944
2433.53 1880
2434.00 1794
2434.46 1693
2434.93 1841
2435.39 1767
2435.86 1613
2436.32 1600
2436.79 1729
2437.26 1843
2437.72 1750
2438.19 1839
2438.65 1751
2439.12 1672
2439.58 1559
2440.05 1750
2440.51 1859
2440.98 1908
2441.45 1799
2441.91 1740
2442.38 1864
2442.84 1816
2443.31 1847
2443.77 1829
2444.24 1736
2444.71 1723
2445.17 1683
2445.64 1670
2446.11 1614
2446.57 1600
2447.04 1557
2447.50 1587
2447.97 1617
2448.44 1672
2448.90 1440
2449.37 1569
2449.84 1598
2450.30 1603
2450.77 1505
2451.24 1587
2451.70 1518
2452.17 1609
2452.64 1460
2453.10 1411
2453.57 1644
2454.04 1563
2454.50 1541
2454.97 1558
2455.44 1738
2455.91 1700
2456.37 1620
2456.84 1515
2457.31 1610
2457.77 1525
2458.24 1580
2458.71 1656
2459.18 1722
2459.64 1547
2460.11 1607
2460.58 1640
2461.05 1570
2461.51 1650
2461.98 1441
2462.45 1561
2462.92 1654
2463.39 1735
2463.85 1781
2464.32 1714
2464.79 1650
2465.26 1652
2465.73 1623
2466.19 1703
2466.66 1673
2467.13 1692
2467.60 1747
2468.07 1543
2468.53 1662
2469.00 1652
2469.47 1606
2469.94 1686
2470.41 1799
2470.88 1666
2471.35 1518
2471.81 1594
2472.28 1623
2472.75 1711
2473.22 1562
2473.69 1627
2474.16 1519
2474.63 1454
2475.10 1478
2475.57 1507
2476.03 1585
2476.50 1462
2476.97 1637
2477.44 1577
2477.91 1465
2478.38 1559
2478.85 1426
2479.32 1526
2479.79 1621
2480.26 1670
2480.73 1630
2481.20 1581
2481.67 1567
2482.14 1658
2482.61 1703
2483.08 1679
2483.54 1544
2484.01 1419
2484.48 1686
2484.95 1619
2485.42 1547
2485.89 1703
2486.36 1637
2486.83 1718
2487.30 1836
2487.77 1751
2488.24 1746
2488.72 1621
2489.19 1684
2489.66 1735
2490.13 1737
2490.60 1638
2491.07 1684
2491.54 1604
2492.01 1806
2492.48 1718
2492.95 1703
2493.42 1845
2493.89 1887
2494.36 2046
2494.83 2093
2495.30 1953
2495.77 1941
2496.25 1803
2496.72 1733
2497.19 1657
2497.66 1828
2498.13 1518
2498.60 1743
2499.07 1687
2499.54 1598
2500.01 1609
2500.49 1691
2500.96 1660
2501.43 1657
2501.90 1524
2502.37 1465
2502.84 1548
2503.31 1556
2503.79 1593
2504.26 1594
2504.73 1626
2505.20 1614
2505.67 1468
2506.15 1473
2506.62 1640
2507.09 1519
2507.56 1698
2508.03 1814
2508.51 1953
2508.98 1754
2509.45 1740
2509.92 1863
2510.39 1858
2510.87 1619
2511.34 1692
2511.81 1823
2512.28 1790
2512.76 1781
2513.23 1769
2513.70 1820
2514.17 1756
2514.65 1609
2515.12 1718
2515.59 1712
2516.07 1750
2516.54 1618
2517.01 1699
2517.48 1734
2517.96 1780
2518.43 1788
2518.90 1655
2519.38 1618
2519.85 1660
2520.32 1561
2520.80 1616
2521.27 1658
2521.74 1650
2522.22 1666
2522.69 1559
2523.16 1509
2523.64 1542
2524.11 1561
2524.58 1738
2525.06 1571
2525.53 1491
2526.00 1463
2526.48 1545
2526.95 1728
2527.43 1769
2527.90 1588
2528.37 1678
2528.85 1802
2529.32 1706
2529.80 1660
2530.27 1590
2530.74 1708
2531.22 1766
2531.69 1505
2532.17 1624
2532.64 1694
2533.12 1569
2533.59 1550
2534.07 1513
2534.54 1592
2535.01 1696
2535.49 1657
2535.96 1615
2536.44 1681
2536.91 1714
2537.39 1604
2537.86 1742
2538.34 1733
2538.81 1640
2539.29 1668
2539.76 1626
2540.24 1689
2540.71 1688
2541.19 1871
2541.66 1707
2542.14 1615
2542.61 1594
2543.09 1552
2543.57 1645
2544.04 1718
2544.52 1604
2544.99 1664
2545.47 1815
2545.94 1782
2546.42 1642
2546.89 1863
2547.37 1831
2547.85 1733
2548.32 1735
2548.80 1770
2549.27 1734
2549.75 1719
2550.23 1859
2550.70 1877
2551.18 1861
2551.65 1814
2552.13 1680
2552.61 1721
2553.08 1840
2553.56 1901
2554.04 1805
2554.51 1938
2554.99 1839
2555.46 1806
2555.94 1812
2556.42 1738
2556.89 1764
2557.37 1876
2557.85 1624
2558.32 1662
2558.80 1749
2559.28 1690
2559.76 1664
2560.23 1587
2560.71 1666
2561.19 1577
2561.66 1519
2562.14 1552
2562.62 1671
2563.10 1634
2563.57 1680
2564.05 1488
2564.53 1410
2565.00 1478
2565.48 1562
2565.96 1529
2566.44 1520
2566.91 1610
2567.39 1590
2567.87 1559
2568.35 1709
2568.83 1616
2569.30 1478
2569.78 1557
2570.26 1660
2570.74 1572
2571.21 1495
2571.69 1415
2572.17 1523
2572.65 1494
2573.13 1470
2573.61 1514
2574.08 1434
2574.56 1511
2575.04 1489
2575.52 1565
2576.00 1642
2576.48 1562
2576.95 1473
2577.43 1530
2577.91 1537
2578.39 1429
2578.87 1457
2579.35 1552
2579.83 1431
2580.31 1541
2580.78 1541
2581.26 1498
2581.74 1376
2582.22 1397
2582.70 1629
2583.18 1645
2583.66 1433
2584.14 1419
2584.62 1480
2585.10 1665
2585.58 1601
2586.05 1555
2586.53 1520
2587.01 1655
2587.49 1627
2587.97 1599
2588.45 1491
2588.93 1602
2589.41 1635
2589.89 1662
2590.37 1661
2590.85 1767
2591.33 1681
2591.81 1504
2592.29 1471
2592.77 1542
2593.25 1579
2593.73 1610
2594.21 1669
2594.69 1779
2595.17 1690
2595.65 1686
2596.13 1634
2596.61 1533
2597.09 1566
2597.57 1506
2598.05 1515
2598.53 1573
2599.01 1572
2599.49 1548
2599.98 1510
2600.46 1564
2600.94 1613
2601.42 1498
2601.90 1668
2602.38 1587
2602.86 1484
2603.34 1433
2603.82 1354
2604.30 1500
2604.78 1611
2605.27 1689
2605.75 1703
2606.23 1540
2606.71 1572
2607.19 1524
2607.67 1505
2608.15 1569
2608.63 1524
2609.12 1592
2609.60 1562
2610.08 1720
2610.56 1670
2611.04 1545
2611.52 1559
2612.01 1621
2612.49 1538
2612.97 1684
2613.45 1480
2613.93 1506
2614.42 1466
2614.90 1495
2615.38 1689
2615.86 1671
2616.34 1723
2616.83 1773
2617.31 1703
2617.79 1657
2618.27 1572
2618.76 1689
2619.24 1503
2619.72 1725
2620.20 1791
2620.69 1718
2621.17 1515
2621.65 1475
2622.13 1544
2622.62 1668
2623.10 1516
2623.58 1517
2624.07 1696
2624.55 1688
2625.03 1615
2625.51 1607
2626.00 1604
2626.48 1659
2626.96 1597
2627.45 1615
2627.93 1558
2628.41 1514
2628.90 1457
2629.38 1546
2629.86 1690
2630.35 1567
2630.83 1497
2631.31 1649
2631.80 1671
2632.28 1513
2632.76 1571
2633.25 1595
2633.73 1591
2634.22 1753
2634.70 1673
2635.18 1608
2635.67 1589
2636.15 1497
2636.64 1507
2637.12 1640
2637.60 1575
2638.09 1566
2638.57 1596
2639.06 1660
2639.54 1569
2640.03 1600
2640.51 1683
2640.99 1643
2641.48 1574
2641.96 1629
2642.45 1643
2642.93 1635
2643.42 1467
2643.90 1556
2644.39 1671
2644.87 1541
2645.36 1523
2645.84 1502
2646.33 1535
2646.81 1462
2647.30 1526
2647.78 1629
2648.27 1509
2648.75 1534
2649.24 1558
2649.72 1461
2650.21 1466
2650.69 1463
2651.18 1461
2651.66 1464
2652.15 1344
2652.63 1566
2653.12 1558
2653.60 1404
2654.09 1490
2654.58 1533
2655.06 1403
2655.55 1456
2656.03 1559
2656.52 1670
2657.01 1710
2657.49 1547
2657.98 1471
2658.46 1488
2658.95 1508
2659.44 1552
2659.92 1459
2660.41 1528
2660.89 1615
2661.38 1537
2661.87 1577
2662.35 1675
2662.84 1763
2663.33 1592
2663.81 1435
2664.30 1552
2664.79 1451
2665.27 1436
2665.76 1543
2666.25 1618
2666.73 1617
2667.22 1627
2667.71 1522
2668.19 1536
2668.68 1472
2669.17 1592
2669.65 1559
2670.14 1476
2670.63 1694
2671.12 1801
2671.60 1651
2672.09 1676
2672.58 1854
2673.07 1867
2673.55 1898
2674.04 1927
2674.53 2123
2675.02 2158
2675.50 2113
2675.99 1916
2676.48 2055
2676.97 1990
2677.45 1942
2677.94 1906
2678.43 1835
2678.92 1911
2679.41 1750
2679.89 1741
2680.38 1573
2680.87 1538
2681.36 1565
2681.85 1733
2682.33 1658
2682.82 1597
2683.31 1683
2683.80 1725
2684.29 1709
2684.78 1672
2685.26 1700
2685.75 1763
2686.24 1634
2686.73 1605
2687.22 1596
2687.71 1497
2688.20 1561
2688.68 1514
2689.17 1495
2689.66 1561
2690.15 1634
2690.64 1597
2691.13 1482
2691.62 1529
2692.11 1622
2692.60 1527
2693.09 1572
2693.58 1645
2694.06 1436
2694.55 1493
2695.04 1722
2695.53 1526
2696.02 1556
2696.51 1557
2697.00 1465
2697.49 1477
2697.98 1481
2698.47 1425
2698.96 1606
2699.45 1678
2699.94 1588
2700.43 1554
2700.92 1596
2701.41 1607
2701.90 1646
2702.39 1702
2702.88 1670
2703.37 1645
2703.86 1699
2704.35 1700
2704.84 1476
2705.33 1597
2705.82 1449
2706.31 1664
2706.80 1596
2707.29 1431
2707.78 1539
2708.27 1381
2708.76 1342
2709.25 1387
2709.75 1374
2710.24 1400
2710.73 1463
2711.22 1424
2711.71 1517
2712.20 1491
2712.69 1412
2713.18 1483
2713.67 1560
2714.16 1496
2714.65 1485
2715.15 1374
2715.64 1510
2716.13 1506
2716.62 1382
2717.11 1308
2717.60 1449
2718.09 1481
2718.59 1507
2719.08 1506
2719.57 1541
2720.06 1461
2720.55 1546
2721.04 1598
2721.54 1610
2722.03 1545
2722.52 1694
2723.01 1600
2723.50 1524
2724.00 1583
2724.49 1503
2724.98 1489
2725.47 1518
2725.96 1454
2726.46 1539
2726.95 1580
2727.44 1529
2727.93 1592
2728.43 1542
2728.92 1588
2729.41 1416
2729.90 1405
2730.40 1607
2730.89 1435
2731.38 1523
2731.87 1482
2732.37 1508
2732.86 1510
2733.35 1644
2733.84 1507
2734.34 1478
2734.83 1531
2735.32 1504
2735.82 1567
2736.31 1570
2736.80 1594
2737.30 1660
2737.79 1608
2738.28 1631
2738.78 1506
2739.27 1530
2739.76 1551
2740.26 1495
2740.75 1707
2741.24 1573
2741.74 1484
2742.23 1408
2742.72 1370
2743.22 1498
2743.71 1462
2744.21 1547
2744.70 1541
2745.19 1426
2745.69 1535
2746.18 1479
2746.68 1592
2747.17 1597
2747.66 1485
2748.16 1352
2748.65 1420
2749.15 1708
2749.64 1557
2750.13 1455
2750.63 1573
2751.12 1372
2751.62 1478
2752.11 1516
2752.61 1494
2753.10 1569
2753.60 1515
2754.09 1546
2754.59 1440
2755.08 1529
2755.58 1574
2756.07 1420
2756.57 1616
2757.06 1563
2757.56 1604
2758.05 1497
2758.55 1540
2759.04 1572
2759.54 1540
2760.03 1510
2760.53 1507
2761.02 1520
2761.52 1587
2762.01 1452
2762.51 1473
2763.00 1446
2763.50 1605
2764.00 1496
2764.49 1542
2764.99 1480
2765.48 1470
2765.98 1566
2766.47 1582
2766.97 1467
2767.47 1424
2767.96 1562
2768.46 1460
2768.95 1558
2769.45 1463
2769.95 1460
2770.44 1489
2770.94 1481
2771.43 1499
2771.93 1533
2772.43 1544
2772.92 1496
2773.42 1596
2773.92 1598
2774.41 1591
2774.91 1619
2775.41 1769
2775.90 1701
2776.40 1735
2776.90 1772
2777.39 1776
2777.89 1731
2778.39 1731
2778.88 1667
2779.38 1710
2779.88 1827
2780.38 1782
2780.87 1760
2781.37 1597
2781.87 1597
2782.36 1547
2782.86 1495
2783.36 1429
2783.86 1606
2784.35 1428
2784.85 1462
2785.35 1522
2785.85 1485
2786.34 1507
2786.84 1500
2787.34 1493
2787.84 1526
2788.33 1573
2788.83 1492
2789.33 1352
2789.83 1361
2790.33 1551
2790.82 1475
2791.32 1506
2791.82 1455
2792.32 1366
2792.82 1552
2793.31 1560
2793.81 1488
2794.31 1593
2794.81 1613
2795.31 1517
2795.81 1616
2796.31 1609
2796.80 1721
2797.30 1837
2797.80 1766
2798.30 1707
2798.80 1742
2799.30 1754
2799.80 1768
2800.29 1698
2800.79 1624
2801.29 1538
2801.79 1513
2802.29 1523
2802.79 1507
2803.29 1464
2803.79 1520
2804.29 1614
2804.79 1671
2805.29 1826
2805.79 1764
2806.28 1771
2806.78 1789
2807.28 1976
2807.78 1908
2808.28 1968
2808.78 1961
2809.28 1967
2809.78 1791
2810.28 1709
2810.78 1848
2811.28 1793
2811.78 1610
2812.28 1570
2812.78 1652
2813.28 1594
2813.78 1478
2814.28 1473
2814.78 1530
2815.28 1655
2815.78 1645
2816.28 1635
2816.78 1554
2817.28 1620
2817.78 1695
2818.28 1588
2818.78 1589
2819.28 1640
2819.78 1636
2820.29 1523
2820.79 1472
2821.29 1587
2821.79 1599
2822.29 1625
2822.79 1422
2823.29 1577
2823.79 1679
2824.29 1610
2824.79 1447
2825.29 1489
2825.80 1567
2826.30 1625
2826.80 1561
2827.30 1447
2827.80 1476
2828.30 1588
2828.80 1609
2829.30 1487
2829.81 1435
2830.31 1407
2830.81 1462
2831.31 1541
2831.81 1374
2832.31 1414
2832.82 1537
2833.32 1573
2833.82 1594
2834.32 1533
2834.82 1500
2835.33 1501
2835.83 1596
2836.33 1591
2836.83 1611
2837.33 1647
2837.84 1540
2838.34 1587
2838.84 1606
2839.34 1482
2839.85 1582
2840.35 1509
2840.85 1358
2841.35 1543
2841.85 1563
2842.36 1467
2842.86 1412
2843.36 1480
2843.87 1406
2844.37 1471
2844.87 1628
2845.37 1593
2845.88 1641
2846.38 1778
2846.88 1706
2847.39 1667
2847.89 1785
2848.39 1684
2848.90 1619
2849.40 1753
2849.90 1810
2850.41 1703
2850.91 1694
2851.41 1703
2851.92 1543
2852.42 1549
2852.92 1541
2853.43 1509
2853.93 1531
2854.43 1587
2854.94 1549
2855.44 1594
2855.94 1499
2856.45 1546
2856.95 1561
2857.46 1588
2857.96 1656
2858.46 1633
2858.97 1632
2859.47 1560
2859.98 1600
2860.48 1633
2860.98 1613
2861.49 1465
2861.99 1360
2862.50 1409
2863.00 1418
2863.51 1473
2864.01 1459
2864.52 1466
2865.02 1524
2865.53 1370
2866.03 1287
2866.53 1504
2867.04 1531
2867.54 1490
2868.05 1429
2868.55 1466
2869.06 1396
2869.56 1434
2870.07 1552
2870.57 1540
2871.08 1422
2871.58 1481
2872.09 1586
2872.59 1462
2873.10 1505
2873.61 1614
2874.11 1630
2874.62 1706
2875.12 1706
2875.63 1624
2876.13 1670
2876.64 1673
2877.14 1686
2877.65 1629
2878.16 1623
2878.66 1636
2879.17 1606
2879.67 1519
2880.18 1695
2880.69 1575
2881.19 1641
2881.70 1544
2882.20 1570
2882.71 1519
2883.22 1539
2883.72 1549
2884.23 1614
2884.73 1669
2885.24 1549
2885.75 1681
2886.25 1817
2886.76 1835
2887.27 1701
2887.77 1775
2888.28 1854
2888.79 1916
2889.29 1942
2889.80 1937
2890.31 1763
2890.81 1598
2891.32 1615
2891.83 1616
2892.33 1603
2892.84 1640
2893.35 1793
2893.86 1849
2894.36 1867
2894.87 1711
2895.38 1795
2895.89 2151
2896.39 2081
2896.90 2018
2897.41 2030
2897.91 1836
2898.42 1806
2898.93 1794
2899.44 1807
2899.95 1878
2900.45 1848
2900.96 1704
2901.47 1693
2901.98 1658
2902.48 1877
2902.99 1869
2903.50 1798
2904.01 1772
2904.52 1794
2905.02 1794
2905.53 1782
2906.04 1678
2906.55 1694
2907.06 1759
2907.57 1685
2908.07 1702
2908.58 1590
2909.09 1644
2909.60 1595
2910.11 1670
2910.62 1514
2911.13 1512
2911.63 1533
2912.14 1379
2912.65 1437
2913.16 1612
2913.67 1639
2914.18 1547
2914.69 1645
2915.20 1598
2915.70 1538
2916.21 1366
2916.72 1470
2917.23 1538
2917.74 1544
2918.25 1526
2918.76 1649
2919.27 1649
2919.78 1642
2920.29 1618
2920.80 1584
2921.31 1566
2921.82 1578
2922.33 1619
2922.84 1693
2923.35 1794
2923.86 1743
2924.37 1659
2924.88 1597
2925.39 1725
2925.90 1995
2926.41 1990
2926.92 1946
2927.43 1939
2927.94 1940
2928.45 1753
2928.96 1748
2929.47 1555
2929.98 1417
2930.49 1601
2931.00 1636
2931.51 1499
2932.02 1596
2932.53 1417
2933.04 1553
2933.55 1700
2934.06 1678
2934.57 1540
2935.08 1527
2935.59 1622
2936.10 1561
2936.61 1609
2937.13 1655
2937.64 1604
2938.15 1724
2938.66 1656
2939.17 1565
2939.68 1683
2940.19 1701
2940.70 1581
2941.21 1545
2941.73 1649
2942.24 1647
2942.75 1623
2943.26 1507
2943.77 1746
2944.28 1677
2944.79 1648
2945.31 1786
2945.82 1706
2946.33 1684
2946.84 1795
2947.35 1917
2947.86 1807
2948.38 1667
2948.89 1687
2949.40 1732
2949.91 1648
2950.42 1675
2950.94 1700
2951.45 1587
2951.96 1561
2952.47 1654
2952.99 1617
2953.50 1709
2954.01 1545
2954.52 1593
2955.04 1527
2955.55 1519
2956.06 1532
2956.57 1562
2957.09 1563
2957.60 1557
2958.11 1670
2958.62 1510
2959.14 1509
2959.65 1650
2960.16 1710
2960.68 1670
2961.19 1882
2961.70 1801
2962.21 1665
2962.73 1852
2963.24 1805
2963.75 1853
2964.27 1829
2964.78 1823
2965.29 1706
2965.81 1680
2966.32 1573
2966.83 1655
2967.35 1569
2967.86 1548
2968.38 1685
2968.89 1524
2969.40 1442
2969.92 1435
2970.43 1554
2970.94 1502
2971.46 1536
2971.97 1637
2972.49 1478
2973.00 1653
2973.51 1590
2974.03 1521
2974.54 1624
2975.06 1511
2975.57 1527
2976.09 1554
2976.60 1538
2977.11 1466
2977.63 1434
2978.14 1448
2978.66 1418
2979.17 1532
2979.69 1504
2980.20 1539
2980.72 1529
2981.23 1484
2981.75 1478
2982.26 1681
2982.78 1711
2983.29 1623
2983.81 1446
2984.32 1592
2984.84 1657
2985.35 1710
2985.87 1648
2986.38 1654
2986.90 1720
2987.41 1685
2987.93 1502
2988.44 1693
2988.96 1759
2989.47 1653
2989.99 1601
2990.50 1658
2991.02 1670
2991.53 1767
2992.05 1808
2992.57 1724
2993.08 1749
2993.60 1650
2994.11 1697
2994.63 1731
2995.15 1741
2995.66 1731
2996.18 1981
2996.69 2110
2997.21 1957
2997.73 1963
2998.24 2033
2998.76 2096
2999.27 2048
2999.79 1992
3000.31 2150
3000.82 2168
3001.34 2271
3001.86 2444
3002.37 2720
3002.89 2672
3003.41 2912
3003.92 3004
3004.44 2858
3004.96 3307
3005.47 3187
3005.99 2829
3006.51 2834
3007.02 2765
3007.54 2886
3008.06 2428
3008.58 2147
3009.09 2017
3009.61 1906
3010.13 1882
3010.64 1688
3011.16 1771
3011.68 1723
3012.20 1706
3012.71 1824
3013.23 1965
3013.75 1770
3014.27 1683
3014.78 1835
3015.30 1914
3015.82 1783
3016.34 1824
3016.86 1896
3017.37 1882
3017.89 2062
3018.41 1996
3018.93 2080
3019.45 2091
3019.96 1955
3020.48 1954
3021.00 1828
3021.52 1794
3022.04 1883
3022.55 1968
3023.07 1916
3023.59 1875
3024.11 1882
3024.63 1883
3025.15 1775
3025.67 1673
3026.18 1707
3026.70 1746
3027.22 1817
3027.74 1670
3028.26 1571
3028.78 1664
3029.30 1738
3029.82 1586
3030.33 1677
3030.85 1686
3031.37 1723
3031.89 1681
3032.41 1586
3032.93 1712
3033.45 1681
3033.97 1562
3034.49 1595
3035.01 1569
3035.53 1679
3036.05 1865
3036.57 1644
3037.09 1663
3037.60 1717
3038.12 1629
3038.64 1570
3039.16 1568
3039.68 1500
3040.20 1582
3040.72 1456
3041.24 1470
3041.76 1582
3042.28 1659
3042.80 1578
3043.32 1593
3043.84 1566
3044.36 1447
3044.88 1509
3045.40 1644
3045.92 1632
3046.44 1757
3046.97 1678
3047.49 1661
3048.01 1549
3048.53 1399
3049.05 1436
3049.57 1538
3050.09 1640
3050.61 1539
3051.13 1507
3051.65 1400
3052.17 1391
3052.69 1467
3053.21 1607
3053.73 1595
3054.26 1578
3054.78 1568
3055.30 1632
3055.82 1689
3056.34 1691
3056.86 1562
3057.38 1559
3057.90 1559
3058.43 1415
3058.95 1482
3059.47 1468
3059.99 1684
3060.51 1670
3061.03 1646
3061.55 1555
3062.08 1557
3062.60 1552
3063.12 1639
3063.64 1550
3064.16 1570
3064.69 1638
3065.21 1658
3065.73 1728
3066.25 1650
3066.77 1633
3067.30 1728
3067.82 1803
3068.34 1693
3068.86 1534
3069.38 1488
3069.91 1569
3070.43 1588
3070.95 1616
3071.47 1580
3072.00 1414
3072.52 1485
3073.04 1722
3073.56 1810
3074.09 1606
3074.61 1672
3075.13 1762
3075.66 1627
3076.18 1525
3076.70 1633
3077.22 1863
3077.75 1729
3078.27 1710
3078.79 1935
3079.32 1893
3079.84 1927
3080.36 1976
3080.89 1940
3081.41 2152
3081.93 2130
3082.46 2051
3082.98 1894
3083.50 2007
3084.03 2117
3084.55 2020
3085.07 1968
3085.60 1992
3086.12 1912
3086.65 1870
3087.17 2008
3087.69 2073
3088.22 1906
3088.74 1907
3089.27 1874
3089.79 1826
3090.31 1729
3090.84 1713
3091.36 1878
3091.89 1855
3092.41 1818
3092.93 1795
3093.46 1843
3093.98 1845
3094.51 1946
3095.03 1899
3095.56 2092
3096.08 1923
3096.61 1961
3097.13 2291
3097.66 2237
3098.18 2301
3098.71 2554
3099.23 2655
3099.75 2867
3100.28 3422
3100.80 3613
3101.33 4317
3101.85 5068
3102.38 5309
3102.91 5866
3103.43 6006
3103.96 6070
3104.48 5901
3105.01 5443
3105.53 4888
3106.06 4176
3106.58 3650
3107.11 3547
3107.63 3081
3108.16 2769
3108.68 2620
3109.21 2564
3109.74 2606
3110.26 2397
3110.79 2402
3111.31 2635
3111.84 2540
3112.37 2533
3112.89 2536
3113.42 2433
3113.94 2282
3114.47 2280
3115.00 2348
3115.52 2106
3116.05 2037
3116.57 2115
3117.10 2060
3117.63 2038
3118.15 1993
3118.68 1954
3119.21 2006
3119.73 1985
3120.26 2191
3120.79 2249
3121.31 2268
3121.84 2278
3122.37 2030
3122.89 2076
3123.42 2007
3123.95 2155
3124.48 2152
3125.00 2072
3125.53 1967
3126.06 1867
3126.58 1863
3127.11 1836
3127.64 1901
3128.17 1905
3128.69 1803
3129.22 1942
3129.75 1735
3130.27 1768
3130.80 1866
3131.33 1708
3131.86 1890
3132.39 1802
3132.91 1850
3133.44 1737
3133.97 1632
3134.50 1735
3135.02 1775
3135.55 1699
3136.08 1654
3136.61 1595
3137.14 1647
3137.66 1625
3138.19 1794
3138.72 1781
3139.25 1687
3139.78 1680
3140.31 1639
3140.83 1724
3141.36 1686
3141.89 1667
3142.42 1749
3142.95 1690
3143.48 1699
3144.00 1742
3144.53 1677
3145.06 1647
3145.59 1679
3146.12 1691
3146.65 1911
3147.18 1967
3147.71 1937
3148.24 1875
3148.76 2029
3149.29 1965
3149.82 1969
3150.35 1988
3150.88 1870
3151.41 1847
3151.94 1886
3152.47 1922
3153.00 1782
3153.53 1869
3154.06 1778
3154.59 1641
3155.12 1744
3155.65 1862
3156.18 1998
3156.71 2041
3157.24 1805
3157.77 1968
3158.29 2038
3158.82 1890
3159.35 1880
3159.88 2031
3160.41 2026
3160.94 1722
3161.47 1689
3162.01 1644
3162.54 1615
3163.07 1586
3163.60 1635
3164.13 1636
3164.66 1753
3165.19 1567
3165.72 1527
3166.25 1491
3166.78 1591
3167.31 1691
3167.84 1786
3168.37 1677
3168.90 1665
3169.43 1638
3169.96 1473
3170.49 1517
3171.02 1670
3171.56 1585
3172.09 1602
3172.62 1635
3173.15 1814
3173.68 2046
3174.21 1919
3174.74 1936
3175.27 1909
3175.80 1777
3176.34 1843
3176.87 1944
3177.40 1939
3177.93 1796
3178.46 1734
3178.99 1817
3179.52 1809
3180.06 1669
3180.59 1732
3181.12 1858
3181.65 1666
3182.18 1610
3182.72 1556
3183.25 1654
3183.78 1703
3184.31 1559
3184.84 1713
3185.38 1578
3185.91 1661
3186.44 1721
3186.97 1566
3187.50 1581
3188.04 1659
3188.57 1636
3189.10 1566
3189.63 1545
3190.17 1502
3190.70 1541
3191.23 1568
3191.76 1602
3192.30 1593
3192.83 1551
3193.36 1593
3193.90 1530
3194.43 1592
3194.96 1586
3195.49 1551
3196.03 1456
3196.56 1560
3197.09 1582
3197.63 1618
3198.16 1497
3198.69 1559
3199.23 1586
3199.76 1619
3200.29 1726
3200.83 1604
3201.36 1744
3201.89 1748
3202.43 1805
3202.96 1745
3203.49 1813
3204.03 1822
3204.56 1797
3205.09 1858
3205.63 1731
3206.16 1641
3206.70 1649
3207.23 1842
3207.76 1679
3208.30 1691
3208.83 1827
3209.37 1887
3209.90 1713
3210.43 1824
3210.97 1778
3211.50 1776
3212.04 1672
3212.57 1810
3213.11 1948
3213.64 1782
3214.18 1817
3214.71 1874
3215.24 1810
3215.78 1687
3216.31 1770
3216.85 1641
3217.38 1550
3217.92 1589
3218.45 1722
3218.99 1713
3219.52 1752
3220.06 1754
3220.59 1789
3221.13 1884
3221.66 1844
3222.20 1689
3222.73 1729
3223.27 1843
3223.80 1919
3224.34 1730
3224.88 1795
3225.41 1890
3225.95 1822
3226.48 1782
3227.02 1675
3227.55 1744
3228.09 1750
3228.62 1738
3229.16 1879
3229.70 1798
3230.23 1764
3230.77 1835
3231.30 1781
3231.84 1712
3232.38 1657
3232.91 1760
3233.45 1808
3233.98 1649
3234.52 1764
3235.06 1708
3235.59 1740
3236.13 1713
3236.67 1826
3237.20 1742
3237.74 1709
3238.27 1795
3238.81 1887
3239.35 1973
3239.88 2011
3240.42 1928
3240.96 1867
3241.49 1807
3242.03 1790
3242.57 1939
3243.11 1809
3243.64 1609
3244.18 1725
3244.72 1769
3245.25 1724
3245.79 1908
3246.33 1883
3246.86 1835
3247.40 1802
3247.94 1754
3248.48 1978
3249.01 1862
3249.55 2013
3250.09 2025
3250.63 1994
3251.16 2038
3251.70 2001
3252.24 2010
3252.78 2101
3253.32 2062
3253.85 2113
3254.39 2051
3254.93 2115
3255.47 2212
3256.00 2207
3256.54 2296
3257.08 2238
3257.62 2287
3258.16 2263
3258.70 2429
3259.23 2651
3259.77 2722
3260.31 2972
3260.85 3290
3261.39 3319
3261.93 3436
3262.46 3552
3263.00 3802
3263.54 4065
3264.08 4043
3264.62 4173
3265.16 4580
3265.70 4742
3266.23 4792
3266.77 5092
3267.31 5105
3267.85 5100
3268.39 4865
3268.93 4688
3269.47 4046
3270.01 3637
3270.55 3272
3271.09 3093
3271.63 2685
3272.16 2380
3272.70 2280
3273.24 2318
3273.78 2394
3274.32 2315
3274.86 2319
3275.40 2291
3275.94 2326
3276.48 2163
3277.02 2084
3277.56 2195
3278.10 2286
3278.64 2313
3279.18 2222
3279.72 2240
3280.26 2223
3280.80 2237
3281.34 2203
3281.88 2414
3282.42 2272
3282.96 2313
3283.50 2319
3284.04 2389
3284.58 2256
3285.12 2287
3285.66 2271
3286.20 2267
3286.74 2450
3287.28 2442
3287.82 2452
3288.36 2505
3288.91 2444
3289.45 2478
3289.99 2449
3290.53 2578
3291.07 2599
3291.61 2855
3292.15 2977
3292.69 3081
3293.23 2899
3293.77 2950
3294.32 3073
3294.86 3373
3295.40 3491
3295.94 3357
3296.48 3448
3297.02 3004
3297.56 2970
3298.10 3095
3298.65 3096
3299.19 2790
3299.73 2513
3300.27 2492
3300.81 2532
3301.35 2375
3301.90 2395
3302.44 2551
3302.98 2489
3303.52 2318
3304.06 2528
3304.61 2307
3305.15 2239
3305.69 2250
3306.23 2350
3306.77 2148
3307.32 2188
3307.86 2269
3308.40 2203
3308.94 2105
3309.49 2189
3310.03 2350
3310.57 2250
3311.11 2263
3311.66 2293
3312.20 2276
3312.74 2186
3313.28 2455
3313.83 2374
3314.37 2366
3314.91 2531
3315.45 2428
3316.00 2560
3316.54 2702
3317.08 2494
3317.63 2678
3318.17 2727
3318.71 2631
3319.26 2673
3319.80 3127
3320.34 3121
3320.89 2909
3321.43 2930
3321.97 3127
3322.52 2919
3323.06 2871
3323.60 2676
3324.15 2867
3324.69 2841
3325.23 2633
3325.78 2685
3326.32 2646
3326.87 2484
3327.41 2591
3327.95 2529
3328.50 2594
3329.04 2689
3329.58 3090
3330.13 3719
3330.67 4421
3331.22 5149
3331.76 6277
3332.31 7432
3332.85 8975
3333.39 11320
3333.94 13423
3334.48 15604
3335.03 17285
3335.57 18011
3336.12 19358
3336.66 19804
3337.21 18992
3337.75 17451
3338.30 15247
3338.84 13802
3339.39 12092
3339.93 10169
3340.48 8304
3341.02 6688
3341.57 5420
3342.11 4658
3342.66 4135
3343.20 3638
3343.75 3118
3344.29 3192
3344.84 3153
3345.38 3015
3345.93 2892
3346.47 2875
3347.02 2758
3347.56 2826
3348.11 3119
3348.65 2949
3349.20 3194
3349.75 3232
3350.29 3305
3350.84 3347
3351.38 3482
3351.93 3457
3352.47 3606
3353.02 3415
3353.57 3422
3354.11 3176
3354.66 3306
3355.21 3042
3355.75 3032
3356.30 2821
3356.84 2738
3357.39 2652
3357.94 2526
3358.48 2471
3359.03 2556
3359.58 2484
3360.12 2426
3360.67 2504
3361.22 2286
3361.76 2150
3362.31 2445
3362.86 2531
3363.40 2510
3363.95 2485
3364.50 2491
3365.04 2325
3365.59 2651
3366.14 2597
3366.68 2538
3367.23 2437
3367.78 2365
3368.33 2239
3368.87 2337
3369.42 2368
3369.97 2451
3370.51 2530
3371.06 2730
3371.61 2911
3372.16 2984
3372.70 3102
3373.25 3214
3373.80 3555
3374.35 3747
3374.90 3825
3375.44 3520
3375.99 3444
3376.54 3193
3377.09 2791
3377.63 2765
3378.18 2695
3378.73 2599
3379.28 2494
3379.83 2408
3380.38 2348
3380.92 2187
3381.47 2181
3382.02 2364
3382.57 2354
3383.12 2169
3383.67 2289
3384.21 2329
3384.76 2228
3385.31 2094
3385.86 1999
3386.41 1986
3386.96 1972
3387.51 2054
3388.05 1996
3388.60 2073
3389.15 2088
3389.70 2049
3390.25 2072
3390.80 1993
3391.35 2033
3391.90 1916
3392.45 1801
3393.00 1789
3393.54 1914
3394.09 2016
3394.64 1932
3395.19 1877
3395.74 1820
3396.29 1921
3396.84 1945
3397.39 1910
3397.94 1870
3398.49 1869
3399.04 1817
3399.59 1767
3400.14 1875
3400.69 1742
3401.24 1744
3401.79 1851
3402.34 1773
3402.89 1922
3403.44 1901
3403.99 1875
3404.54 1758
3405.09 1655
3405.64 1780
3406.19 1656
3406.74 1774
3407.29 1720
3407.84 1695
3408.39 1753
3408.94 1862
3409.49 1780
3410.04 1992
3410.59 2114
3411.14 2023
3411.69 2168
3412.25 2094
3412.80 2015
3413.35 2212
3413.90 2186
3414.45 2031
3415.00 2119
3415.55 2029
3416.10 2071
3416.65 1983
3417.20 1841
3417.76 1861
3418.31 1816
3418.86 1618
3419.41 1740
3419.96 1798
3420.51 1848
3421.06 1811
3421.62 1802
3422.17 1841
3422.72 1804
3423.27 2005
3423.82 2029
3424.37 1882
3424.93 2010
3425.48 1910
3426.03 1953
3426.58 1926
3427.13 1785
3427.69 1704
3428.24 1875
3428.79 1859
3429.34 1828
3429.89 1804
3430.45 1781
3431.00 1787
3431.55 1852
3432.10 1773
3432.66 1864
3433.21 1809
3433.76 1815
3434.31 1688
3434.87 1639
3435.42 1619
3435.97 1678
3436.52 1598
3437.08 1720
3437.63 1764
3438.18 1806
3438.73 1788
3439.29 1788
3439.84 1754
3440.39 1695
3440.95 1737
3441.50 1715
3442.05 1779
3442.61 1637
3443.16 1722
3443.71 1713
3444.27 1709
3444.82 1626
3445.37 1622
3445.93 1592
3446.48 1645
3447.03 1613
3447.59 1555
3448.14 1575
3448.69 1555
3449.25 1694
3449.80 1605
3450.36 1689
3450.91 1615
3451.46 1552
3452.02 1515
3452.57 1447
3453.13 1514
3453.68 1520
3454.23 1627
3454.79 1584
3455.34 1509
3455.90 1561
3456.45 1666
3457.01 1600
3457.56 1704
3458.11 1570
3458.67 1619
3459.22 1593
3459.78 1685
3460.33 1637
3460.89 1806
3461.44 1623
3462.00 1661
3462.55 1572
3463.11 1763
3463.66 1802
3464.22 1641
3464.77 1711
3465.33 1669
3465.88 1720
3466.44 1822
3466.99 1815
3467.55 1671
3468.10 1773
3468.66 1787
3469.21 1719
3469.77 1678
3470.32 1615
3470.88 1799
3471.43 1829
3471.99 1809
3472.55 1824
3473.10 1909
3473.66 1684
3474.21 1766
3474.77 1874
3475.32 1806
3475.88 1776
3476.44 1839
3476.99 1952
3477.55 1900
3478.10 1911
3478.66 1814
3479.22 1861
3479.77 1880
3480.33 2078
3480.89 2047
3481.44 2176
3482.00 2176
3482.55 2286
3483.11 2046
3483.67 1976
3484.22 2058
3484.78 1922
3485.34 1937
3485.89 2024
3486.45 2223
3487.01 2369
3487.56 2419
3488.12 2452
3488.68 2559
3489.23 2920
3489.79 3249
3490.35 3688
3490.91 3975
3491.46 4038
3492.02 3984
3492.58 4133
3493.13 4196
3493.69 3840
3494.25 3843
3494.81 3659
3495.36 3555
3495.92 3810
3496.48 3849
3497.04 3663
3497.59 3985
3498.15 3962
3498.71 4320
3499.27 4602
3499.83 4869
3500.38 4718
3500.94 4858
3501.50 4736
3502.06 4686
3502.62 4833
3503.17 4254
3503.73 4422
3504.29 4462
3504.85 4686
3505.41 4664
3505.96 4578
3506.52 4542
3507.08 4501
3507.64 4175
3508.20 3754
3508.76 3462
3509.31 3359
3509.87 2999
3510.43 2879
3510.99 2690
3511.55 2475
3512.11 2551
3512.67 2275
3513.23 2261
3513.78 2372
3514.34 2048
3514.90 1976
3515.46 2185
3516.02 2063
3516.58 2100
3517.14 2168
3517.70 2135
3518.26 2067
3518.82 2019
3519.38 2047
3519.94 2079
3520.50 2053
3521.05 1997
3521.61 2241
3522.17 2200
3522.73 2176
3523.29 2077
3523.85 2150
3524.41 2293
3524.97 1974
3525.53 1915
3526.09 1811
3526.65 1943
3527.21 1738
3527.77 1934
3528.33 1712
3528.89 1715
3529.45 1795
3530.01 1827
3530.57 1698
3531.13 1756
3531.69 1798
3532.25 1699
3532.81 1822
3533.37 1930
3533.94 1790
3534.50 1682
3535.06 1695
3535.62 1767
3536.18 1826
3536.74 1844
3537.30 1907
3537.86 1779
3538.42 1727
3538.98 1794
3539.54 1735
3540.10 1686
3540.66 1766
3541.23 1820
3541.79 1772
3542.35 1799
3542.91 1869
3543.47 1992
3544.03 1918
3544.59 1859
3545.15 1777
3545.72 1744
3546.28 1738
3546.84 1590
3547.40 1600
3547.96 1657
3548.52 1628
3549.09 1551
3549.65 1724
3550.21 1709
3550.77 1619
3551.33 1460
3551.90 1484
3552.46 1596
3553.02 1591
3553.58 1713
3554.14 1596
3554.71 1508
3555.27 1498
3555.83 1657
3556.39 1613
3556.95 1604
3557.52 1467
3558.08 1573
3558.64 1547
3559.20 1706
3559.77 1687
3560.33 1690
3560.89 1607
3561.45 1653
3562.02 1690
3562.58 1675
3563.14 1587
3563.71 1516
3564.27 1626
3564.83 1699
3565.39 1645
3565.96 1580
3566.52 1601
3567.08 1495
3567.65 1563
3568.21 1539
3568.77 1457
3569.34 1430
3569.90 1620
3570.46 1594
3571.03 1497
3571.59 1509
3572.15 1517
3572.72 1599
3573.28 1603
3573.85 1674
3574.41 1626
3574.97 1658
3575.54 1665
3576.10 1691
3576.66 1692
3577.23 1733
3577.79 1650
3578.36 1599
3578.92 1587
3579.48 1658
3580.05 1674
3580.61 1593
3581.18 1599
3581.74 1525
3582.31 1571
3582.87 1561
3583.43 1546
3584.00 1471
3584.56 1467
3585.13 1571
3585.69 1712
3586.26 1611
3586.82 1516
3587.39 1419
3587.95 1537
3588.52 1583
3589.08 1567
3589.65 1561
3590.21 1497
3590.78 1553
3591.34 1539
3591.91 1552
3592.47 1606
3593.04 1521
3593.60 1482
3594.17 1434
3594.73 1394
3595.30 1422
3595.86 1531
3596.43 1375
3596.99 1487
3597.56 1510
3598.13 1528
3598.69 1460
3599.26 1565
3599.82 1570
3600.39 1511
3600.95 1429
3601.52 1604
3602.09 1573
3602.65 1507
3603.22 1528
3603.78 1469
3604.35 1461
3604.92 1447
3605.48 1456
3606.05 1525
3606.61 1398
3607.18 1464
3607.75 1279
3608.31 1337
3608.88 1382
3609.45 1439
3610.01 1402
3610.58 1336
3611.15 1273
3611.71 1373
3612.28 1438
3612.85 1475
3613.41 1491
3613.98 1585
3614.55 1663
3615.11 1703
3615.68 1901
3616.25 1981
3616.82 2126
3617.38 2215
3617.95 2365
3618.52 2397
3619.08 2320
3619.65 2276
3620.22 2167
3620.79 2300
3621.35 2214
3621.92 1932
3622.49 1731
3623.06 1695
3623.62 1806
3624.19 1636
3624.76 1550
3625.33 1431
3625.89 1457
3626.46 1464
3627.03 1426
3627.60 1325
3628.17 1469
3628.73 1498
3629.30 1535
3629.87 1600
3630.44 1480
3631.01 1533
3631.57 1529
3632.14 1651
3632.71 1646
3633.28 1721
3633.85 1714
3634.42 1710
3634.98 1686
3635.55 1640
3636.12 1520
3636.69 1517
3637.26 1487
3637.83 1617
3638.40 1776
3638.97 1720
3639.53 1675
3640.10 1711
3640.67 1792
3641.24 1864
3641.81 1881
3642.38 1717
3642.95 1803
3643.52 1756
3644.09 1945
3644.66 1756
3645.22 1606
3645.79 1736
3646.36 1615
3646.93 1684
3647.50 1648
3648.07 1622
3648.64 1666
3649.21 1674
3649.78 1835
3650.35 1849
3650.92 1789
3651.49 2011
3652.06 2070
3652.63 2023
3653.20 2138
3653.77 2042
3654.34 2124
3654.91 2009
3655.48 2167
3656.05 2156
3656.62 2103
3657.19 2258
3657.76 2140
3658.33 2156
3658.90 1966
3659.47 2090
3660.04 2296
3660.61 2206
3661.18 2127
3661.75 2070
3662.32 1929
3662.89 1865
3663.47 1827
3664.04 1700
3664.61 2024
3665.18 1941
3665.75 1897
3666.32 1816
3666.89 1727
3667.46 1662
3668.03 1722
3668.60 1755
3669.17 1809
3669.75 1643
3670.32 1629
3670.89 1699
3671.46 1643
3672.03 1723
3672.60 1565
3673.17 1619
3673.75 1840
3674.32 1943
3674.89 1876
3675.46 1871
3676.03 1799
3676.60 1723
3677.18 1816
3677.75 1567
3678.32 1651
3678.89 1687
3679.46 1745
3680.04 1595
3680.61 1660
3681.18 1784
3681.75 1550
3682.32 1585
3682.90 1549
3683.47 1654
3684.04 1629
3684.61 1686
3685.19 1729
3685.76 1829
3686.33 1973
3686.90 2105
3687.48 2072
3688.05 2209
3688.62 2181
3689.19 2324
3689.77 2459
3690.34 2383
3690.91 2199
3691.48 2318
3692.06 2273
3692.63 1973
3693.20 1867
3693.78 1824
3694.35 1893
3694.92 1868
3695.50 1726
3696.07 1773
3696.64 1725
3697.22 1868
3697.79 1976
3698.36 1804
3698.94 1789
3699.51 1958
3700.08 1914
3700.66 2016
3701.23 2050
3701.80 1991
3702.38 1955
3702.95 2124
3703.53 2066
3704.10 2157
3704.67 2018
3705.25 1954
3705.82 1875
3706.40 1926
3706.97 1861
3707.54 1721
3708.12 1888
3708.69 1800
3709.27 1755
3709.84 1797
3710.42 1961
3710.99 1848
3711.56 1811
3712.14 1795
3712.71 1844
3713.29 1736
3713.86 1544
3714.44 1681
3715.01 1757
3715.59 1614
3716.16 1538
3716.74 1581
3717.31 1705
3717.89 1698
3718.46 1666
3719.04 1460
3719.61 1369
3720.19 1435
3720.76 1623
3721.34 1542
3721.91 1476
3722.49 1549
3723.06 1521
3723.64 1501
3724.21 1554
3724.79 1303
3725.36 1348
3725.94 1510
3726.52 1518
3727.09 1531
3727.67 1397
3728.24 1532
3728.82 1611
3729.39 1602
3729.97 1612
3730.55 1603
3731.12 1670
3731.70 1879
3732.27 1863
3732.85 1691
3733.43 1617
3734.00 1711
3734.58 1725
3735.15 1628
3735.73 1626
3736.31 1526
3736.88 1517
3737.46 1417
3738.04 1497
3738.61 1495
3739.19 1484
3739.77 1464
3740.34 1508
3740.92 1442
3741.50 1407
3742.07 1494
3742.65 1423
3743.23 1542
3743.80 1454
3744.38 1374
3744.96 1424
3745.54 1592
3746.11 1524
3746.69 1455
3747.27 1396
3747.84 1488
3748.42 1463
3749.00 1618
3749.58 1557
3750.15 1573
3750.73 1630
3751.31 1443
3751.89 1453
3752.46 1382
3753.04 1411
3753.62 1406
3754.20 1429
3754.77 1497
3755.35 1455
3755.93 1295
3756.51 1378
3757.09 1473
3757.66 1294
3758.24 1401
3758.82 1484
3759.40 1420
3759.98 1633
3760.56 1526
3761.13 1513
3761.71 1393
3762.29 1457
3762.87 1597
3763.45 1525
3764.03 1449
3764.60 1467
3765.18 1450
3765.76 1445
3766.34 1355
3766.92 1409
3767.50 1444
3768.08 1380
3768.66 1362
3769.23 1392
3769.81 1449
3770.39 1410
3770.97 1494
3771.55 1456
3772.13 1526
3772.71 1485
3773.29 1349
3773.87 1409
3774.45 1443
3775.03 1407
3775.61 1343
3776.18 1371
3776.76 1381
3777.34 1406
3777.92 1421
3778.50 1373
3779.08 1338
3779.66 1311
3780.24 1374
3780.82 1369
3781.40 1484
3781.98 1523
3782.56 1502
3783.14 1435
3783.72 1374
3784.30 1379
3784.88 1380
3785.46 1485
3786.04 1408
3786.62 1374
3787.20 1391
3787.78 1389
3788.36 1379
3788.94 1339
3789.52 1384
3790.10 1449
3790.69 1402
3791.27 1320
3791.85 1256
3792.43 1425
3793.01 1527
3793.59 1533
3794.17 1480
3794.75 1400
3795.33 1365
3795.91 1373
3796.49 1421
3797.07 1384
3797.66 1352
3798.24 1442
3798.82 1444
3799.40 1496
3799.98 1555
3800.56 1477
3801.14 1504
3801.72 1638
3802.31 1695
3802.89 1619
3803.47 1639
3804.05 1648
3804.63 1672
3805.21 1553
3805.80 1607
3806.38 1670
3806.96 1553
3807.54 1638
3808.12 1812
3808.70 1687
3809.29 1770
3809.87 1682
3810.45 1754
3811.03 1730
3811.61 1943
3812.20 1864
3812.78 1741
3813.36 1690
3813.94 1703
3814.53 1927
3815.11 2007
3815.69 1907
3816.27 1846
3816.86 1860
3817.44 1694
3818.02 1802
3818.60 1735
3819.19 1710
3819.77 1606
3820.35 1565
3820.94 1545
3821.52 1549
3822.10 1565
3822.68 1598
3823.27 1681
3823.85 1544
3824.43 1546
3825.02 1618
3825.60 1478
3826.18 1477
3826.77 1407
3827.35 1394
3827.93 1442
3828.52 1533
3829.10 1519
3829.68 1494
3830.27 1406
3830.85 1399
3831.43 1344
3832.02 1397
3832.60 1464
3833.19 1434
3833.77 1381
3834.35 1433
3834.94 1568
3835.52 1452
3836.11 1429
3836.69 1504
3837.27 1490
3837.86 1320
3838.44 1284
3839.03 1287
3839.61 1317
3840.19 1281
3840.78 1278
3841.36 1323
3841.95 1278
3842.53 1339
3843.12 1285
3843.70 1293
3844.29 1221
3844.87 1261
3845.46 1285
3846.04 1336
3846.63 1374
3847.21 1213
3847.80 1253
3848.38 1352
3848.97 1258
3849.55 1347
3850.14 1396
3850.72 1453
3851.31 1411
3851.89 1405
3852.48 1336
3853.06 1291
3853.65 1338
3854.23 1337
3854.82 1305
3855.40 1295
3855.99 1312
3856.57 1403
3857.16 1409
3857.75 1501
3858.33 1411
3858.92 1467
3859.50 1649
3860.09 1601
3860.67 1645
3861.26 1683
3861.85 1687
3862.43 1766
3863.02 1774
3863.60 1845
3864.19 1839
3864.78 1767
3865.36 1749
3865.95 1828
3866.54 1759
3867.12 1624
3867.71 1535
3868.30 1609
3868.88 1625
3869.47 1448
3870.06 1484
3870.64 1455
3871.23 1483
3871.82 1563
3872.40 1482
3872.99 1513
3873.58 1553
3874.16 1494
3874.75 1513
3875.34 1485
3875.92 1536
3876.51 1470
3877.10 1424
3877.69 1496
3878.27 1436
3878.86 1402
3879.45 1360
3880.03 1412
3880.62 1310
3881.21 1353
3881.80 1238
3882.38 1259
3882.97 1302
3883.56 1255
3884.15 1285
3884.73 1413
3885.32 1428
3885.91 1422
3886.50 1345
3887.09 1299
3887.67 1425
3888.26 1375
3888.85 1435
3889.44 1411
3890.03 1419
3890.61 1482
3891.20 1491
3891.79 1499
3892.38 1534
3892.97 1587
3893.56 1527
3894.14 1614
3894.73 1497
3895.32 1435
3895.91 1526
3896.50 1539
3897.09 1386
3897.68 1401
3898.26 1356
3898.85 1323
3899.44 1424
3900.03 1417
3900.62 1425
3901.21 1389
3901.80 1373
3902.39 1408
3902.98 1430
3903.57 1293
3904.15 1317
3904.74 1425
3905.33 1501
3905.92 1452
3906.51 1366
3907.10 1404
3907.69 1337
3908.28 1328
3908.87 1440
3909.46 1389
3910.05 1254
3910.64 1284
3911.23 1271
3911.82 1296
3912.41 1316
3913.00 1228
3913.59 1215
3914.18 1296
3914.77 1289
3915.36 1236
3915.95 1336
3916.54 1325
3917.13 1455
3917.72 1346
3918.31 1436
3918.90 1332
3919.49 1429
3920.08 1401
3920.67 1341
3921.26 1304
3921.85 1299
3922.44 1351
3923.03 1431
3923.62 1281
3924.21 1333
3924.80 1305
3925.40 1409
3925.99 1335
3926.58 1184
3927.17 1148
3927.76 1176
3928.35 1254
3928.94 1256
3929.53 1269
3930.12 1284
3930.71 1284
3931.31 1137
3931.90 1164
3932.49 1213
3933.08 1182
3933.67 1168
3934.26 1192
3934.85 1244
3935.45 1317
3936.04 1267
3936.63 1272
3937.22 1099
3937.81 1156
3938.40 1119
3939.00 1228
3939.59 1274
3940.18 1263
3940.77 1350
3941.36 1326
3941.96 1274
3942.55 1194
3943.14 1241
3943.73 1163
3944.32 1223
3944.92 1254
3945.51 1220
3946.10 1245
3946.69 1135
3947.29 1201
3947.88 1166
3948.47 1191
3949.06 1272
3949.66 1193
3950.25 1258
3950.84 1313
3951.43 1268
3952.03 1191
3952.62 1265
3953.21 1265
3953.81 1239
3954.40 1348
3954.99 1392
3955.59 1337
3956.18 1459
3956.77 1331
3957.36 1319
3957.96 1337
3958.55 1347
3959.14 1158
3959.74 1193
3960.33 1262
3960.92 1329
3961.52 1268
3962.11 1271
3962.71 1258
3963.30 1173
3963.89 1146
3964.49 1201
3965.08 1184
3965.67 1295
3966.27 1245
3966.86 1223
3967.46 1276
3968.05 1385
3968.64 1371
3969.24 1220
3969.83 1242
3970.43 1208
3971.02 1150
3971.61 1206
3972.21 1305
3972.80 1299
3973.40 1248
3973.99 1274
3974.59 1261
3975.18 1342
3975.78 1356
3976.37 1525
3976.97 1416
3977.56 1345
3978.15 1407
3978.75 1333
3979.34 1407
3979.94 1279
3980.53 1207
3981.13 1245
3981.72 1268
3982.32 1398
3982.91 1357
3983.51 1336
3984.10 1382
3984.70 1460
3985.30 1414
3985.89 1356
3986.49 1428
3987.08 1334
3987.68 1419
3988.27 1417
3988.87 1311
3989.46 1227
3990.06 1256
3990.66 1215
3991.25 1192
3991.85 1273
3992.44 1366
3993.04 1451
3993.63 1320
3994.23 1390
3994.83 1417
3995.42 1439
3996.02 1335
3996.61 1227
3997.21 1249
3997.81 1183
3998.40 1235
3999.00 1248
3999.60 1223
4000.19 1236
4000.79 1315
4001.39 1350
4001.98 1387
4002.58 1308
4003.18 1268
4003.77 1287
4004.37 1334
4004.97 1279
4005.56 1310
4006.16 1301
4006.76 1344
4007.35 1346
4007.95 1338
4008.55 1405
4009.14 1434
4009.74 1388
4010.34 1327
4010.94 1284
4011.53 1452
4012.13 1422
4012.73 1398
4013.32 1280
4013.92 1226
4014.52 1402
4015.12 1473
4015.71 1518
4016.31 1399
4016.91 1402
4017.51 1314
4018.11 1376
4018.70 1344
4019.30 1320
4019.90 1325
4020.50 1373
4021.09 1465
4021.69 1425
4022.29 1514
4022.89 1434
4023.49 1391
4024.09 1353
4024.68 1328
4025.28 1368
4025.88 1541
4026.48 1504
4027.08 1518
4027.68 1492
4028.27 1527
4028.87 1489
4029.47 1430
4030.07 1426
4030.67 1403
4031.27 1434
4031.87 1516
4032.46 1597
4033.06 1538
4033.66 1455
4034.26 1477
4034.86 1537
4035.46 1358
4036.06 1344
4036.66 1308
4037.26 1196
4037.86 1268
4038.46 1294
4039.05 1286
4039.65 1211
4040.25 1113
4040.85 1243
4041.45 1239
4042.05 1201
4042.65 1233
4043.25 1196
4043.85 1200
4044.45 1292
4045.05 1251
4045.65 1238
4046.25 1190
4046.85 1194
4047.45 1291
4048.05 1253
4048.65 1244
4049.25 1313
4049.85 1368
4050.45 1430
4051.05 1310
4051.65 1321
4052.25 1395
4052.85 1396
4053.45 1328
4054.05 1461
4054.65 1321
4055.25 1206
4055.85 1208
4056.45 1196
4057.05 1191
4057.66 1218
4058.26 1278
4058.86 1284
4059.46 1287
4060.06 1266
4060.66 1232
4061.26 1171
4061.86 1143
4062.46 1157
4063.06 1189
4063.66 1209
4064.27 1111
4064.87 1129
4065.47 1224
4066.07 1309
4066.67 1243
4067.27 1337
4067.87 1275
4068.48 1188
4069.08 1161
4069.68 1183
4070.28 1219
4070.88 1130
4071.48 1122
4072.08 1167
4072.69 1104
4073.29 1165
4073.89 1119
4074.49 1273
4075.09 1197
4075.70 1252
4076.30 1186
4076.90 1131
4077.50 1079
4078.10 1079
4078.71 1059
4079.31 1140
4079.91 1177
4080.51 1169
4081.12 1189
4081.72 1273
4082.32 1173
4082.92 1125
4083.53 1310
4084.13 1103
4084.73 1107
4085.33 1234
4085.94 1256
4086.54 1181
4087.14 1193
4087.75 1214
4088.35 1159
4088.95 1239
4089.56 1130
4090.16 1077
4090.76 1138
4091.36 1209
4091.97 1179
4092.57 1284
4093.17 1225
4093.78 1133
4094.38 993
4094.98 1028
4095.59 1107
4096.19 1107
4096.80 1234
4097.40 1230
4098.00 1132
4098.61 1089
4099.21 1225
4099.81 1256
4100.42 1055
4101.02 1104
4101.63 1133
4102.23 1178
4102.83 1169
4103.44 1108
4104.04 1119
4104.65 1107
4105.25 1143
4105.85 1149
4106.46 1182
4107.06 1167
4107.67 1184
4108.27 1184
4108.88 1202
4109.48 1148
4110.09 1141
4110.69 1093
4111.29 1111
4111.90 1101
4112.50 1201
4113.11 1114
4113.71 1158
4114.32 1238
4114.92 1275
4115.53 1151
4116.13 1150
4116.74 1237
4117.34 1157
4117.95 1173
4118.55 1209
4119.16 1312
4119.76 1365
4120.37 1366
4120.98 1318
4121.58 1311
4122.19 1249
4122.79 1222
4123.40 1198
4124.00 1185
4124.61 1278
4125.21 1140
4125.82 1063
4126.43 1143
4127.03 1120
4127.64 1094
4128.24 1158
4128.85 1226
4129.45 1172
4130.06 1212
4130.67 1168
4131.27 1168
4131.88 1160
4132.49 1151
4133.09 1285
4133.70 1217
4134.30 1320
4134.91 1234
4135.52 1358
4136.12 1350
4136.73 1323
4137.34 1289
4137.94 1375
4138.55 1394
4139.16 1415
4139.76 1429
4140.37 1460
4140.98 1362
4141.58 1372
4142.19 1302
4142.80 1267
4143.40 1365
4144.01 1220
4144.62 1189
4145.23 1167
4145.83 1175
4146.44 1191
4147.05 1277
4147.66 1115
4148.26 1179
4148.87 1162
4149.48 1131
4150.08 1146
4150.69 1212
4151.30 1083
4151.91 1058
4152.52 1134
4153.12 1203
4153.73 1130
4154.34 1167
4154.95 1178
4155.55 1072
4156.16 1091
4156.77 1064
4157.38 1029
4157.99 1164
4158.59 1231
4159.20 1108
4159.81 1222
4160.42 1223
4161.03 1133
4161.64 1307
4162.24 1149
4162.85 1254
4163.46 1328
4164.07 1438
4164.68 1437
4165.29 1252
4165.90 1335
4166.50 1315
4167.11 1228
4167.72 1346
4168.33 1328
4168.94 1274
4169.55 1244
4170.16 1163
4170.77 1115
4171.38 1217
4171.98 1290
4172.59 1240
4173.20 1191
4173.81 1313
4174.42 1256
4175.03 1254
4175.64 1268
4176.25 1306
4176.86 1372
4177.47 1407
4178.08 1329
4178.69 1362
4179.30 1376
4179.91 1399
4180.52 1218
4181.13 1250
4181.74 1258
4182.35 1116
4182.96 1170
4183.57 1157
4184.18 1114
4184.79 1270
4185.40 1173
4186.01 1283
4186.62 1123
4187.23 1166
4187.84 1205
4188.45 1194
4189.06 1243
4189.67 1484
4190.28 1439
4190.89 1495
4191.50 1561
4192.11 1466
4192.72 1504
4193.33 1532
4193.94 1586
4194.55 1638
4195.16 1622
4195.77 1636
4196.39 1590
4197.00 1574
4197.61 1466
4198.22 1456
4198.83 1456
4199.44 1433
4200.05 1371
4200.66 1301
4201.27 1255
4201.89 1389
4202.50 1307
4203.11 1277
4203.72 1232
4204.33 1294
4204.94 1279
4205.55 1167
4206.17 1132
4206.78 1272
4207.39 1197
4208.00 1186
4208.61 1209
4209.22 1187
4209.84 1174
4210.45 1288
4211.06 1223
4211.67 1216
4212.28 1356
4212.90 1295
4213.51 1315
4214.12 1286
4214.73 1318
4215.35 1349
4215.96 1345
4216.57 1432
4217.18 1530
4217.79 1553
4218.41 1493
4219.02 1567
4219.63 1694
4220.24 1752
4220.86 1738
4221.47 1856
4222.08 1829
4222.70 1746
4223.31 1785
4223.92 1786
4224.53 1701
4225.15 1805
4225.76 1847
4226.37 1906
4226.99 2014
4227.60 1928
4228.21 1829
4228.83 1965
4229.44 2014
4230.05 2088
4230.67 2164
4231.28 2130
4231.89 2128
4232.51 2259
4233.12 2520
4233.73 2630
4234.35 2512
4234.96 2602
4235.57 2645
4236.19 2381
4236.80 2591
4237.42 2247
4238.03 2001
4238.64 1922
4239.26 1819
4239.87 1788
4240.49 1713
4241.10 1806
4241.71 1576
4242.33 1697
4242.94 1631
4243.56 1594
4244.17 1593
4244.79 1636
4245.40 1672
4246.02 1626
4246.63 1647
4247.24 1671
4247.86 1486
4248.47 1624
4249.09 1701
4249.70 1729
4250.32 1586
4250.93 1701
4251.55 1586
4252.16 1346
4252.78 1546
4253.39 1558
4254.01 1549
4254.62 1429
4255.24 1480
4255.85 1426
4256.47 1322
4257.08 1328
4257.70 1281
4258.31 1320
4258.93 1329
4259.55 1314
4260.16 1278
4260.78 1294
4261.39 1311
4262.01 1364
4262.62 1437
4263.24 1323
4263.86 1340
4264.47 1415
4265.09 1327
4265.70 1326
4266.32 1315
4266.93 1265
4267.55 1268
4268.17 1287
4268.78 1294
4269.40 1325
4270.02 1154
4270.63 1250
4271.25 1250
4271.86 1337
4272.48 1392
4273.10 1319
4273.71 1422
4274.33 1570
4274.95 1619
4275.56 1531
4276.18 1490
4276.80 1409
4277.41 1374
4278.03 1422
4278.65 1410
4279.26 1314
4279.88 1364
4280.50 1339
4281.12 1266
4281.73 1251
4282.35 1227
4282.97 1188
4283.58 1243
4284.20 1289
4284.82 1196
4285.44 1170
4286.05 1156
4286.67 1353
4287.29 1260
4287.91 1306
4288.52 1151
4289.14 1234
4289.76 1286
4290.38 1177
4290.99 1184
4291.61 1281
4292.23 1305
4292.85 1222
4293.47 1184
4294.08 1177
4294.70 1175
4295.32 1125
4295.94 1285
4296.56 1274
4297.17 1184
4297.79 1211
4298.41 1231
4299.03 1243
4299.65 1200
4300.27 1247
4300.88 1246
4301.50 1280
4302.12 1305
4302.74 1285
4303.36 1228
4303.98 1318
4304.60 1416
4305.21 1266
4305.83 1209
4306.45 1209
4307.07 1205
4307.69 1184
4308.31 1261
4308.93 1214
4309.55 1263
4310.17 1224
4310.79 1143
4311.40 1226
4312.02 1345
4312.64 1224
4313.26 1189
4313.88 1182
4314.50 1239
4315.12 1102
4315.74 1111
4316.36 1330
4316.98 1278
4317.60 1206
4318.22 1173
4318.84 1184
4319.46 1199
4320.08 1323
4320.70 1408
4321.32 1417
4321.94 1354
4322.56 1445
4323.18 1468
4323.80 1442
4324.42 1438
4325.04 1418
4325.66 1350
4326.28 1419
4326.90 1487
4327.52 1545
4328.14 1513
4328.76 1481
4329.38 1492
4330.00 1344
4330.62 1421
4331.24 1489
4331.86 1389
4332.48 1384
4333.11 1550
4333.73 1691
4334.35 1693
4334.97 1842
4335.59 2013
4336.21 1991
4336.83 1872
4337.45 1903
4338.07 2089
4338.69 2017
4339.32 1908
4339.94 2054
4340.56 1937
4341.18 1914
4341.80 2164
4342.42 2108
4343.04 2431
4343.67 2713
4344.29 2772
4344.91 3146
4345.53 3362
4346.15 3234
4346.77 3272
4347.40 3426
4348.02 3461
4348.64 3177
4349.26 2971
4349.88 2806
4350.51 2298
4351.13 2000
4351.75 1880
4352.37 1753
4352.99 1667
4353.62 1612
4354.24 1550
4354.86 1533
4355.48 1501
4356.11 1405
4356.73 1488
4357.35 1573
4357.97 1500
4358.60 1532
4359.22 1602
4359.84 1587
4360.46 1480
4361.09 1462
4361.71 1553
4362.33 1597
4362.95 1452
4363.58 1399
4364.20 1495
4364.82 1464
4365.45 1376
4366.07 1380
4366.69 1510
4367.32 1420
4367.94 1395
4368.56 1422
4369.19 1343
4369.81 1306
4370.43 1222
4371.06 1175
4371.68 1227
4372.30 1224
4372.93 1354
4373.55 1163
4374.18 1256
4374.80 1245
4375.42 1361
4376.05 1367
4376.67 1338
4377.29 1328
4377.92 1264
4378.54 1252
4379.17 1209
4379.79 1294
4380.41 1204
4381.04 1321
4381.66 1241
4382.29 1369
4382.91 1394
4383.54 1463
4384.16 1465
4384.79 1405
4385.41 1433
4386.03 1307
4386.66 1228
4387.28 1246
4387.91 1304
4388.53 1162
4389.16 1178
4389.78 1174
4390.41 1152
4391.03 1153
4391.66 1097
4392.28 1175
4392.91 1239
4393.53 1217
4394.16 1087
4394.78 1137
4395.41 1150
4396.03 1235
4396.66 1211
4397.28 1151
4397.91 1162
4398.53 1095
4399.16 1242
4399.79 1286
4400.41 1325
4401.04 1359
4401.66 1359
4402.29 1234
4402.91 1223
4403.54 1282
4404.17 1230
4404.79 1239
4405.42 1287
4406.04 1224
4406.67 1214
4407.30 1243
4407.92 1161
4408.55 1249
4409.17 1182
4409.80 1218
4410.43 1211
4411.05 1177
4411.68 1154
4412.31 1132
4412.93 1096
4413.56 1188
4414.19 1167
4414.81 1217
4415.44 1261
4416.07 1182
4416.69 1162
4417.32 1170
4417.95 1072
4418.57 1147
4419.20 1135
4419.83 1226
4420.45 1208
4421.08 1100
4421.71 1080
4422.34 1113
4422.96 1102
4423.59 1158
4424.22 1084
4424.84 1067
4425.47 1160
4426.10 1089
4426.73 1012
4427.35 977
4427.98 1048
4428.61 1053
4429.24 1091
4429.86 1057
4430.49 1129
4431.12 1193
4431.75 1156
4432.38 1130
4433.00 1098
4433.63 1155
4434.26 1138
4434.89 1196
4435.52 1176
4436.14 1162
4436.77 1189
4437.40 1176
4438.03 1072
4438.66 983
4439.29 1144
4439.91 1265
4440.54 1090
4441.17 1064
4441.80 1083
4442.43 1199
4443.06 1108
4443.68 1055
4444.31 1097
4444.94 1133
4445.57 1161
4446.20 1147
4446.83 1162
4447.46 1164
4448.09 1215
4448.72 1181
4449.34 1210
4449.97 1211
4450.60 1163
4451.23 1201
4451.86 1238
4452.49 1182
4453.12 1030
4453.75 1225
4454.38 1234
4455.01 1259
4455.64 1148
4456.27 1202
4456.90 1156
4457.53 1207
4458.16 1193
4458.79 1064
4459.42 1029
4460.05 1092
4460.68 1024
4461.31 1128
4461.94 1131
4462.57 1146
4463.20 1145
4463.83 1204
4464.46 1153
4465.09 1214
4465.72 1068
4466.35 1097
4466.98 995
4467.61 1087
4468.24 1129
4468.87 1071
4469.50 1166
4470.13 1096
4470.76 1044
4471.39 1119
4472.02 1082
4472.65 969
4473.28 1044
4473.91 1091
4474.54 1054
4475.17 1108
4475.81 962
4476.44 1005
4477.07 1105
4477.70 1002
4478.33 1040
4478.96 1069
4479.59 1031
4480.22 1044
4480.85 991
4481.49 1041
4482.12 1096
4482.75 1224
4483.38 1164
4484.01 1250
4484.64 1122
4485.28 1181
4485.91 1179
4486.54 1154
4487.17 1157
4487.80 1160
4488.43 1201
4489.07 1235
4489.70 1239
4490.33 1252
4490.96 1201
4491.59 1107
4492.23 1112
4492.86 1152
4493.49 1098
4494.12 1096
4494.75 1026
4495.39 1087
4496.02 1090
4496.65 1103
4497.28 1205
4497.92 1267
4498.55 1178
4499.18 1388
4499.81 1483
4500.45 1466
4501.08 1443
4501.71 1352
4502.35 1319
4502.98 1470
4503.61 1336
4504.24 1164
4504.88 1118
4505.51 1235
4506.14 1168
4506.78 1213
4507.41 1177
4508.04 1123
4508.68 1177
4509.31 1231
4509.94 1176
4510.58 1143
4511.21 1243
4511.84 1209
4512.48 1215
4513.11 1148
4513.74 1080
4514.38 1143
4515.01 1183
4515.64 1192
4516.28 1219
4516.91 1087
4517.55 1096
4518.18 1041
4518.81 1112
4519.45 1148
4520.08 1189
4520.72 1165
4521.35 1114
4521.98 1122
4522.62 1065
4523.25 1016
4523.89 1000
4524.52 1234
4525.16 1213
4525.79 1229
4526.43 1157
4527.06 1179
4527.69 1347
4528.33 1267
4528.96 1370
4529.60 1473
4530.23 1542
4530.87 1756
4531.50 1752
4532.14 1824
4532.77 1699
4533.41 1678
4534.04 1750
4534.68 1483
4535.31 1463
4535.95 1369
4536.58 1374
4537.22 1277
4537.85 1207
4538.49 1152
4539.12 1117
4539.76 994
4540.40 1031
4541.03 1113
4541.67 1074
4542.30 1031
4542.94 1183
4543.57 1155
4544.21 1040
4544.85 1016
4545.48 1019
4546.12 1000
4546.75 1044
4547.39 1106
4548.02 1015
4548.66 978
4549.30 923
4549.93 965
4550.57 986
4551.21 1026
4551.84 1031
4552.48 1127
4553.11 1079
4553.75 1059
4554.39 1148
4555.02 1112
4555.66 1170
4556.30 1106
4556.93 1140
4557.57 1097
4558.21 1105
4558.84 1156
4559.48 1161
4560.12 1196
4560.75 1160
4561.39 1232
4562.03 1196
4562.67 1079
4563.30 1041
4563.94 1124
4564.58 1114
4565.21 1047
4565.85 1106
4566.49 1108
4567.13 1018
4567.76 1043
4568.40 1090
4569.04 1091
4569.68 1174
4570.31 1128
4570.95 1142
4571.59 1043
4572.23 1088
4572.86 994
4573.50 1008
4574.14 1059
4574.78 1066
4575.42 1047
4576.05 1077
4576.69 1130
4577.33 1107
4577.97 1064
4578.61 1198
4579.24 1188
4579.88 1107
4580.52 1106
4581.16 1114
4581.80 1080
4582.44 1113
4583.07 1169
4583.71 1009
4584.35 1027
4584.99 1017
4585.63 1085
4586.27 1118
4586.91 1044
4587.54 1298
4588.18 1322
4588.82 1230
4589.46 1291
4590.10 1385
4590.74 1599
4591.38 1472
4592.02 1532
4592.66 1493
4593.30 1365
4593.94 1217
4594.57 1359
4595.21 1335
4595.85 1262
4596.49 1208
4597.13 1296
4597.77 1316
4598.41 1168
4599.05 1173
4599.69 1196
4600.33 1288
4600.97 1211
4601.61 1397
4602.25 1442
4602.89 1397
4603.53 1319
4604.17 1231
4604.81 1337
4605.45 1375
4606.09 1308
4606.73 1324
4607.37 1342
4608.01 1362
4608.65 1331
4609.29 1341
4609.93 1309
4610.57 1210
4611.21 1235
4611.85 1240
4612.49 1181
4613.13 1194
4613.77 1125
4614.41 1084
4615.05 1121
4615.70 1164
4616.34 1085
4616.98 1062
4617.62 1156
4618.26 1048
4618.90 1045
4619.54 1115
4620.18 1049
4620.82 1131
4621.46 1078
4622.11 1071
4622.75 1121
4623.39 1066
4624.03 1109
4624.67 1057
4625.31 1060
4625.95 1079
4626.59 1121
4627.24 1084
4627.88 1058
4628.52 1173
4629.16 1144
4629.80 1012
4630.44 1080
4631.09 1283
4631.73 1232
4632.37 1154
4633.01 1125
4633.65 1118
4634.30 1034
4634.94 1100
4635.58 1119
4636.22 1115
4636.86 1144
4637.51 1210
4638.15 1272
4638.79 1223
4639.43 1183
4640.08 1201
4640.72 1277
4641.36 1330
4642.00 1109
4642.65 1061
4643.29 1201
4643.93 1145
4644.57 1203
4645.22 1232
4645.86 1226
4646.50 1154
4647.15 1193
4647.79 1208
4648.43 1149
4649.08 1251
4649.72 1311
4650.36 1187
4651.00 1215
4651.65 1178
4652.29 1231
4652.93 1252
4653.58 1281
4654.22 1222
4654.86 1157
4655.51 1154
4656.15 1143
4656.80 1206
4657.44 1199
4658.08 1140
4658.73 1136
4659.37 1125
4660.01 1126
4660.66 1158
4661.30 1020
4661.95 1068
4662.59 1075
4663.23 1165
4663.88 1128
4664.52 1014
4665.17 1057
4665.81 1063
4666.45 1109
4667.10 1094
4667.74 1032
4668.39 1076
4669.03 1078
4669.68 1064
4670.32 1050
4670.97 1105
4671.61 1075
4672.25 1056
4672.90 1095
4673.54 1092
4674.19 1077
4674.83 1158
4675.48 1136
4676.12 1098
4676.77 1119
4677.41 1126
4678.06 1205
4678.70 1170
4679.35 1038
4679.99 1059
4680.64 1088
4681.28 1212
4681.93 1184
4682.58 1077
4683.22 1111
4683.87 1158
4684.51 1300
4685.16 1082
4685.80 1093
4686.45 1073
4687.09 1179
4687.74 1124
4688.39 1165
4689.03 1094
4689.68 1176
4690.32 1140
4690.97 1051
4691.62 1006
4692.26 1078
4692.91 1201
4693.55 1169
4694.20 1195
4694.85 1248
4695.49 1227
4696.14 1222
4696.79 1313
4697.43 1309
4698.08 1462
4698.72 1551
4699.37 1676
4700.02 1535
4700.66 1293
4701.31 1322
4701.96 1276
4702.60 1163
4703.25 1156
4703.90 1252
4704.54 1236
4705.19 1169
4705.84 1135
4706.49 1237
4707.13 1138
4707.78 1182
4708.43 1153
4709.07 1136
4709.72 1176
4710.37 1216
4711.02 1165
4711.66 1155
4712.31 1175
4712.96 1168
4713.61 1226
4714.25 1187
4714.90 1123
4715.55 1123
4716.20 1189
4716.84 1220
4717.49 1180
4718.14 1095
4718.79 1096
4719.44 1098
4720.08 1127
4720.73 1166
4721.38 1134
4722.03 1242
4722.68 1243
4723.32 1184
4723.97 1193
4724.62 1273
4725.27 1145
4725.92 1176
4726.57 1157
4727.21 1225
4727.86 1287
4728.51 1211
4729.16 1144
4729.81 1063
4730.46 1055
4731.11 995
4731.75 1079
4732.40 1088
4733.05 1078
4733.70 972
4734.35 1014
4735.00 1055
4735.65 1180
4736.30 1179
4736.95 1124
4737.60 1063
4738.24 1109
4738.89 1167
4739.54 1044
4740.19 1081
4740.84 1128
4741.49 1113
4742.14 1143
4742.79 1129
4743.44 1121
4744.09 1032
4744.74 1052
4745.39 1137
4746.04 1101
4746.69 1226
4747.34 1225
4747.99 1284
4748.64 1286
4749.29 1277
4749.94 1279
4750.59 1262
4751.24 1371
4751.89 1251
4752.54 1294
4753.19 1292
4753.84 1234
4754.49 1161
4755.14 1203
4755.79 1230
4756.44 1151
4757.09 1118
4757.74 1094
4758.39 1178
4759.04 1022
4759.69 993
4760.34 1179
4760.99 1189
4761.65 996
4762.30 1036
4762.95 1053
4763.60 1175
4764.25 1209
4764.90 1151
4765.55 1319
4766.20 1303
4766.85 1374
4767.50 1290
4768.16 1318
4768.81 1219
4769.46 1278
4770.11 1253
4770.76 1114
4771.41 1152
4772.06 1142
4772.72 1149
4773.37 1052
4774.02 988
4774.67 1138
4775.32 1082
4775.97 1144
4776.63 1165
4777.28 1073
4777.93 1096
4778.58 1106
4779.23 1190
4779.89 1167
4780.54 1214
4781.19 1164
4781.84 1096
4782.50 1117
4783.15 1108
4783.80 1042
4784.45 1114
4785.10 1120
4785.76 1072
4786.41 996
4787.06 1111
4787.71 1152
4788.37 1081
4789.02 1091
4789.67 1121
4790.33 1141
4790.98 1044
4791.63 1021
4792.28 1027
4792.94 1107
4793.59 1104
4794.24 1096
4794.90 1084
4795.55 1071
4796.20 1115
4796.86 1005
4797.51 1103
4798.16 992
4798.82 1026
4799.47 1152
4800.12 1136
4800.78 1027
4801.43 1021
4802.08 1105
4802.74 1138
4803.39 1163
4804.04 1034
4804.70 998
4805.35 1100
4806.01 1055
4806.66 1091
4807.31 1021
4807.97 1033
4808.62 1038
4809.28 1027
4809.93 1078
4810.58 1110
4811.24 1059
4811.89 1059
4812.55 1094
4813.20 1128
4813.85 1109
4814.51 1027
4815.16 1008
4815.82 1149
4816.47 1124
4817.13 1046
4817.78 1047
4818.44 1125
4819.09 1165
4819.75 1192
4820.40 1131
4821.06 1269
4821.71 1324
4822.37 1257
4823.02 1392
4823.68 1275
4824.33 1370
4824.99 1433
4825.64 1475
4826.30 1412
4826.95 1428
4827.61 1258
4828.26 1141
4828.92 1250
4829.57 1252
4830.23 1193
4830.88 1329
4831.54 1350
4832.20 1391
4832.85 1374
4833.51 1359
4834.16 1440
4834.82 1523
4835.47 1587
4836.13 1556
4836.79 1695
4837.44 1615
4838.10 1491
4838.75 1668
4839.41 1588
4840.07 1336
4840.72 1533
4841.38 1507
4842.04 1376
4842.69 1426
4843.35 1408
4844.00 1447
4844.66 1392
4845.32 1417
4845.97 1379
4846.63 1447
4847.29 1456
4847.94 1597
4848.60 1556
4849.26 1463
4849.91 1510
4850.57 1487
4851.23 1438
4851.89 1630
4852.54 1718
4853.20 1602
4853.86 1585
4854.51 1693
4855.17 1648
4855.83 1714
4856.49 1743
4857.14 1666
4857.80 1695
4858.46 1794
4859.11 1769
4859.77 1721
4860.43 1732
4861.09 1705
4861.74 1724
4862.40 1724
4863.06 1697
4863.72 1703
4864.38 1773
4865.03 1862
4865.69 1764
4866.35 1786
4867.01 1692
4867.67 1711
4868.32 1656
4868.98 1834
4869.64 1659
4870.30 1509
4870.96 1581
4871.61 1510
4872.27 1428
4872.93 1468
4873.59 1449
4874.25 1530
4874.91 1557
4875.57 1580
4876.22 1538
4876.88 1652
4877.54 1677
4878.20 1578
4878.86 1479
4879.52 1576
4880.18 1668
4880.84 1685
4881.49 1472
4882.15 1343
4882.81 1391
4883.47 1490
4884.13 1496
4884.79 1495
4885.45 1397
4886.11 1389
4886.77 1564
4887.43 1559
4888.09 1552
4888.75 1631
4889.41 1613
4890.07 1687
4890.72 1657
4891.38 1660
4892.04 1661
4892.70 1555
4893.36 1462
4894.02 1424
4894.68 1434
4895.34 1398
4896.00 1317
4896.66 1306
4897.32 1470
4897.98 1520
4898.64 1476
4899.30 1472
4899.96 1429
4900.62 1455
4901.28 1515
4901.94 1394
4902.60 1412
4903.27 1445
4903.93 1365
4904.59 1366
4905.25 1319
4905.91 1355
4906.57 1375
4907.23 1239
4907.89 1314
4908.55 1309
4909.21 1325
4909.87 1176
4910.53 1201
4911.19 1288
4911.86 1317
4912.52 1312
4913.18 1254
4913.84 1154
4914.50 1146
4915.16 1336
4915.82 1358
4916.48 1259
4917.14 1241
4917.81 1287
4918.47 1211
4919.13 1154
4919.79 1128
4920.45 1106
4921.11 1154
4921.78 1178
4922.44 1231
4923.10 1123
4923.76 1122
4924.42 1173
4925.08 1096
4925.75 1135
4926.41 1143
4927.07 1238
4927.73 1201
4928.40 1097
4929.06 1104
4929.72 1185
4930.38 1136
4931.04 1187
4931.71 1201
4932.37 1224
4933.03 1219
4933.69 1114
4934.36 1170
4935.02 1235
4935.68 1363
4936.34 1261
4937.01 1188
4937.67 1166
4938.33 1055
4939.00 1126
4939.66 1270
4940.32 1198
4940.98 1161
4941.65 1125
4942.31 1243
4942.97 1157
4943.64 1123
4944.30 1253
4944.96 1205
4945.63 1073
4946.29 1106
4946.95 1048
4947.62 1039
4948.28 1056
4948.94 1077
4949.61 1073
4950.27 1101
4950.93 1085
4951.60 1124
4952.26 1097
4952.93 975
4953.59 1073
4954.25 1083
4954.92 1140
4955.58 1199
4956.24 1074
4956.91 1105
4957.57 1141
4958.24 1176
4958.90 1091
4959.57 1125
4960.23 1108
4960.89 1204
4961.56 1212
4962.22 1206
4962.89 1278
4963.55 1272
4964.22 1396
4964.88 1243
4965.55 1220
4966.21 1350
4966.87 1211
4967.54 1221
4968.20 1097
4968.87 1085
4969.53 1078
4970.20 1192
4970.86 1140
4971.53 1125
4972.19 1161
4972.86 1168
4973.52 1159
4974.19 1145
4974.86 1093
4975.52 1229
4976.19 1269
4976.85 1132
4977.52 1083
4978.18 1129
4978.85 1144
4979.51 1110
4980.18 1092
4980.84 1024
4981.51 1078
4982.18 1117
4982.84 1132
4983.51 1149
4984.17 1134
4984.84 1118
4985.51 1213
4986.17 1254
4986.84 1192
4987.50 1158
4988.17 1147
4988.84 1044
4989.50 1022
4990.17 988
4990.83 1096
4991.50 1032
4992.17 1067
4992.83 1053
4993.50 1013
4994.17 1130
4994.83 1025
4995.50 1070
4996.17 1029
4996.83 1029
4997.50 1087
4998.17 1022
4998.83 884
4999.50 1042
5000.17 1012
5000.83 1067
5001.50 1044
5002.17 1079
5002.84 1027
5003.50 1012
5004.17 1016
5004.84 1083
5005.50 1062
5006.17 1003
5006.84 1040
5007.51 1101
5008.17 1079
5008.84 1044
5009.51 1055
5010.18 1039
5010.84 997
5011.51 1034
5012.18 1110
5012.85 1223
5013.52 1084
5014.18 1076
5014.85 1093
5015.52 1039
5016.19 1046
5016.86 1103
5017.52 1117
5018.19 1095
5018.86 1184
5019.53 1204
5020.20 1403
5020.87 1387
5021.53 1477
5022.20 1554
5022.87 1443
5023.54 1452
5024.21 1426
5024.88 1395
5025.54 1422
5026.21 1315
5026.88 1259
5027.55 1145
5028.22 1126
5028.89 1081
5029.56 1090
5030.23 1093
5030.90 980
5031.56 992
5032.23 1046
5032.90 1127
5033.57 1100
5034.24 1012
5034.91 934
5035.58 1029
5036.25 979
5036.92 985
5037.59 1009
5038.26 1038
5038.93 1025
5039.60 1041
5040.27 1025
5040.94 965
5041.61 927
5042.28 982
5042.94 1103
5043.61 1072
5044.28 1019
5044.95 1007
5045.62 996
5046.29 1064
5046.96 1108
5047.63 1085
5048.30 1067
5048.98 1056
5049.65 1056
5050.32 1123
5050.99 1057
5051.66 959
5052.33 1114
5053.00 1033
5053.67 969
5054.34 1058
5055.01 953
5055.68 999
5056.35 935
5057.02 992
5057.69 961
5058.36 1051
5059.03 959
5059.70 1050
5060.38 1097
5061.05 1015
5061.72 979
5062.39 962
5063.06 975
5063.73 967
5064.40 1080
5065.07 1066
5065.74 980
5066.42 1018
5067.09 942
5067.76 909
5068.43 946
5069.10 893
5069.77 858
5070.45 827
5071.12 845
5071.79 929
5072.46 1020
5073.13 965
5073.80 937
5074.48 948
5075.15 1032
5075.82 1008
5076.49 989
5077.16 1095
5077.84 1100
5078.51 1071
5079.18 1059
5079.85 1074
5080.52 1079
5081.20 1047
5081.87 1038
5082.54 1027
5083.21 1059
5083.89 1048
5084.56 1085
5085.23 1146
5085.90 1039
5086.58 1189
5087.25 1113
5087.92 1068
5088.60 1109
5089.27 1097
5089.94 1155
5090.61 1094
5091.29 1091
5091.96 1080
5092.63 1119
5093.31 1007
5093.98 1086
5094.65 1111
5095.33 1044
5096.00 1003
5096.67 1009
5097.35 973
5098.02 1110
5098.69 1005
5099.37 880
5100.04 993
5100.71 911
5101.39 1076
5102.06 1060
5102.74 965
5103.41 994
5104.08 1016
5104.76 1053
5105.43 1073
5106.10 1065
5106.78 1070
5107.45 1100
5108.13 1058
5108.80 1052
5109.48 1131
5110.15 1128
5110.82 1093
5111.50 1006
5112.17 1037
5112.85 1137
5113.52 1092
5114.20 1146
5114.87 1137
5115.55 1124
5116.22 1080
5116.89 1216
5117.57 1269
5118.24 1209
5118.92 1176
5119.59 1220
5120.27 1190
5120.94 1110
5121.62 1146
5122.29 1080
5122.97 1137
5123.64 1038
5124.32 1070
5124.99 1012
5125.67 1082
5126.35 1069
5127.02 1023
5127.70 1130
5128.37 1094
5129.05 1093
5129.72 1133
5130.40 930
5131.07 963
5131.75 1025
5132.43 1093
5133.10 1013
5133.78 1038
5134.45 998
5135.13 954
5135.80 1009
5136.48 958
5137.16 971
5137.83 986
5138.51 1115
5139.19 1054
5139.86 955
5140.54 905
5141.21 954
5141.89 964
5142.57 940
5143.24 916
5143.92 928
5144.60 841
5145.27 876
5145.95 947
5146.63 889
5147.30 880
5147.98 981
5148.66 960
5149.33 887
5150.01 832
5150.69 934
5151.36 1011
5152.04 930
5152.72 878
5153.39 982
5154.07 1031
5154.75 975
5155.43 928
5156.10 926
5156.78 870
5157.46 930
5158.14 927
5158.81 934
5159.49 967
5160.17 884
5160.85 847
5161.52 997
5162.20 1013
5162.88 954
5163.56 906
5164.23 918
5164.91 964
5165.59 988
5166.27 934
5166.95 989
5167.62 1023
5168.30 1093
5168.98 918
5169.66 953
5170.34 847
5171.02 883
5171.69 922
5172.37 976
5173.05 975
5173.73 938
5174.41 944
5175.09 989
5175.76 909
5176.44 1083
5177.12 1084
5177.80 1056
5178.48 1003
5179.16 1061
5179.84 1067
5180.52 934
5181.19 920
5181.87 927
5182.55 848
5183.23 848
5183.91 857
5184.59 910
5185.27 827
5185.95 927
5186.63 943
5187.31 988
5187.99 945
5188.67 871
5189.35 919
5190.03 940
5190.70 875
5191.38 946
5192.06 1008
5192.74 938
5193.42 895
5194.10 872
5194.78 775
5195.46 814
5196.14 821
5196.82 883
5197.50 888
5198.18 972
5198.86 944
5199.54 921
5200.22 883
5200.90 892
5201.58 969
5202.26 997
5202.94 925
5203.62 947
5204.31 918
5204.99 987
5205.67 990
5206.35 1043
5207.03 1115
5207.71 1088
5208.39 1040
5209.07 1106
5209.75 1064
5210.43 1071
5211.11 1032
5211.79 1100
5212.47 1113
5213.16 982
5213.84 990
5214.52 1013
5215.20 983
5215.88 1030
5216.56 1069
5217.24 1018
5217.92 943
5218.60 905
5219.29 1098
5219.97 1056
5220.65 894
5221.33 944
5222.01 999
5222.69 1119
5223.38 1115
5224.06 953
5224.74 1041
5225.42 1079
5226.10 903
5226.79 887
5227.47 1003
5228.15 1029
5228.83 1021
5229.51 939
5230.20 985
5230.88 1002
5231.56 887
5232.24 944
5232.92 1049
5233.61 977
5234.29 952
5234.97 1043
5235.65 1094
5236.34 992
5237.02 1077
5237.70 1094
5238.38 1035
5239.07 964
5239.75 1094
5240.43 1052
5241.12 1009
5241.80 976
5242.48 1000
5243.16 958
5243.85 891
5244.53 879
5245.21 896
5245.90 887
5246.58 892
5247.26 992
5247.95 994
5248.63 991
5249.31 1068
5250.00 1003
5250.68 1017
5251.36 992
5252.05 1013
5252.73 935
5253.41 885
5254.10 929
5254.78 918
5255.47 924
5256.15 897
5256.83 918
5257.52 913
5258.20 926
5258.89 870
5259.57 911
5260.25 953
5260.94 989
5261.62 887
5262.31 988
5262.99 981
5263.68 1046
5264.36 1045
5265.04 1014
5265.73 995
5266.41 993
5267.10 1009
5267.78 1015
5268.47 930
5269.15 967
5269.84 961
5270.52 1006
5271.21 945
5271.89 905
5272.58 960
5273.26 937
5273.95 967
5274.63 915
5275.32 955
5276.00 986
5276.69 929
5277.37 971
5278.06 979
5278.74 1147
5279.43 1150
5280.11 1238
5280.80 1302
5281.48 1190
5282.17 1075
5282.85 1096
5283.54 1013
5284.23 1051
5284.91 945
5285.60 947
5286.28 1043
5286.97 953
5287.65 1001
5288.34 1007
5289.03 917
5289.71 967
5290.40 970
5291.08 865
5291.77 864
5292.46 974
5293.14 1020
5293.83 1049
5294.52 966
5295.20 954
5295.89 1013
5296.58 1047
5297.26 1019
5297.95 1066
5298.64 1089
5299.32 1008
5300.01 1043
5300.70 1000
5301.38 1035
5302.07 1138
5302.76 999
5303.44 1004
5304.13 986
5304.82 1029
5305.50 983
5306.19 958
5306.88 988
5307.56 1004
5308.25 937
5308.94 1049
5309.63 1073
5310.31 1001
5311.00 1066
5311.69 1105
5312.38 1140
5313.06 1076
5313.75 1012
5314.44 943
5315.13 982
5315.81 1090
5316.50 1135
5317.19 1141
5317.88 1118
5318.57 1080
5319.25 1146
5319.94 1161
5320.63 1161
5321.32 1245
5322.01 1199
5322.69 1056
5323.38 1119
5324.07 1147
5324.76 1021
5325.45 965
5326.14 952
5326.82 991
5327.51 952
5328.20 1023
5328.89 1016
5329.58 978
5330.27 1037
5330.96 1115
5331.64 1145
5332.33 1090
5333.02 1044
5333.71 1072
5334.40 1050
5335.09 1031
5335.78 978
5336.47 1040
5337.16 1147
5337.85 1034
5338.53 982
5339.22 1078
5339.91 1053
5340.60 1111
5341.29 1217
5341.98 1225
5342.67 1201
5343.36 1143
5344.05 1062
5344.74 1058
5345.43 1132
5346.12 1177
5346.81 1222
5347.50 1141
5348.19 1201
5348.88 1320
5349.57 1440
5350.26 1366
5350.95 1409
5351.64 1391
5352.33 1345
5353.02 1300
5353.71 1267
5354.40 1158
5355.09 1096
5355.78 1135
5356.47 1022
5357.16 997
5357.85 1012
5358.54 1015
5359.23 902
5359.92 948
5360.61 962
5361.30 928
5361.99 982
5362.68 1023
5363.37 995
5364.07 947
5364.76 883
5365.45 819
5366.14 883
5366.83 941
5367.52 958
5368.21 919
5368.90 908
5369.59 824
5370.29 874
5370.98 887
5371.67 877
5372.36 997
5373.05 969
5373.74 948
5374.43 843
5375.13 856
5375.82 916
5376.51 927
5377.20 982
5377.89 874
5378.58 932
5379.28 905
5379.97 905
5380.66 920
5381.35 940
5382.04 900
5382.74 989
5383.43 867
5384.12 885
5384.81 888
5385.50 904
5386.20 909
5386.89 943
5387.58 885
5388.27 941
5388.97 987
5389.66 1055
5390.35 1014
5391.04 968
5391.74 968
5392.43 939
5393.12 903
5393.81 890
5394.51 921
5395.20 900
5395.89 890
5396.59 943
5397.28 898
5397.97 839
5398.66 866
5399.36 938
5400.05 864
5400.74 850
5401.44 832
5402.13 813
5402.82 845
5403.52 840
5404.21 902
5404.90 936
5405.60 878
5406.29 895
5406.98 901
5407.68 898
5408.37 893
5409.07 967
5409.76 930
5410.45 872
5411.15 1038
5411.84 907
5412.54 906
5413.23 896
5413.92 905
5414.62 887
5415.31 986
5416.01 970
5416.70 901
5417.39 937
5418.09 953
5418.78 890
5419.48 975
5420.17 902
5420.87 995
5421.56 1003
5422.26 973
5422.95 970
5423.64 1033
5424.34 1001
5425.03 837
5425.73 998
5426.42 971
5427.12 973
5427.81 923
5428.51 958
5429.20 974
5429.90 971
5430.59 915
5431.29 951
5431.98 951
5432.68 917
5433.37 967
5434.07 994
5434.77 1098
5435.46 1045
5436.16 1008
5436.85 1056
5437.55 982
5438.24 957
5438.94 884
5439.63 937
5440.33 1006
5441.03 1055
5441.72 1079
5442.42 1009
5443.11 1140
5443.81 1211
5444.51 1160
5445.20 1140
5445.90 1172
5446.59 1139
5447.29 1191
5447.99 1163
5448.68 1127
5449.38 1172
5450.08 1199
5450.77 1064
5451.47 1066
5452.16 1089
5452.86 1042
5453.56 1000
5454.25 943
5454.95 1055
5455.65 993
5456.34 901
5457.04 981
5457.74 1074
5458.44 976
5459.13 935
5459.83 1049
5460.53 965
5461.22 976
5461.92 999
5462.62 1137
5463.31 1082
5464.01 1007
5464.71 1024
5465.41 1058
5466.10 1086
5466.80 1136
5467.50 1190
5468.20 1067
5468.89 1013
5469.59 1018
5470.29 1115
5470.99 1186
5471.68 1126
5472.38 1173
5473.08 1069
5473.78 1081
5474.48 1290
5475.17 1218
5475.87 1323
5476.57 1428
5477.27 1293
5477.97 1436
5478.66 1585
5479.36 1702
5480.06 1642
5480.76 1596
5481.46 1697
5482.16 1609
5482.85 1385
5483.55 1536
5484.25 1425
5484.95 1376
5485.65 1411
5486.35 1408
5487.05 1490
5487.75 1438
5488.44 1291
5489.14 1354
5489.84 1370
5490.54 1361
5491.24 1421
5491.94 1408
5492.64 1469
5493.34 1576
5494.04 1555
5494.74 1730
5495.43 1702
5496.13 1829
5496.83 1997
5497.53 2161
5498.23 2384
5498.93 2665
5499.63 2711
5500.33 2691
5501.03 2577
5501.73 2451
5502.43 2378
5503.13 2388
5503.83 2175
5504.53 1922
5505.23 1716
5505.93 1608
5506.63 1540
5507.33 1461
5508.03 1417
5508.73 1545
5509.43 1556
5510.13 1470
5510.83 1584
5511.53 1534
5512.23 1579
5512.93 1525
5513.63 1453
5514.33 1464
5515.03 1543
5515.73 1597
5516.43 1504
5517.13 1311
5517.83 1347
5518.54 1376
5519.24 1375
5519.94 1281
5520.64 1214
5521.34 1226
5522.04 1295
5522.74 1312
5523.44 1159
5524.14 1102
5524.84 1131
5525.55 1254
5526.25 1236
5526.95 1158
5527.65 1116
5528.35 1128
5529.05 1111
5529.75 1154
5530.45 1143
5531.16 1175
5531.86 1166
5532.56 1037
5533.26 1032
5533.96 1005
5534.66 967
5535.37 994
5536.07 1003
5536.77 1056
5537.47 1117
5538.17 1010
5538.88 1015
5539.58 981
5540.28 897
5540.98 946
5541.68 1003
5542.39 1011
5543.09 997
5543.79 1000
5544.49 980
5545.20 901
5545.90 1030
5546.60 956
5547.30 863
5548.01 920
5548.71 984
5549.41 1009
5550.11 1032
5550.82 1141
5551.52 1052
5552.22 984
5552.93 972
5553.63 1025
5554.33 1069
5555.04 991
5555.74 933
5556.44 1003
5557.14 905
5557.85 980
5558.55 981
5559.25 909
5559.96 915
5560.66 915
5561.36 1025
5562.07 938
5562.77 980
5563.48 998
5564.18 990
5564.88 988
5565.59 987
5566.29 975
5566.99 970
5567.70 954
5568.40 946
5569.11 918
5569.81 943
5570.51 978
5571.22 988
5571.92 1002
5572.63 1015
5573.33 989
5574.03 888
5574.74 889
5575.44 974
5576.15 1004
5576.85 1009
5577.56 995
5578.26 979
5578.97 1012
5579.67 983
5580.38 981
5581.08 984
5581.78 941
5582.49 1015
5583.19 991
5583.90 884
5584.60 840
5585.31 887
5586.01 973
5586.72 891
5587.42 884
5588.13 907
5588.83 873
5589.54 876
5590.24 904
5590.95 949
5591.66 940
5592.36 935
5593.07 907
5593.77 832
5594.48 835
5595.18 915
5595.89 934
5596.59 822
5597.30 848
5598.01 916
5598.71 966
5599.42 930
5600.12 846
5600.83 800
5601.54 877
5602.24 821
5602.95 770
5603.65 871
5604.36 909
5605.07 849
5605.77 854
5606.48 848
5607.19 778
5607.89 831
5608.60 790
5609.30 869
5610.01 791
5610.72 783
5611.42 857
5612.13 856
5612.84 862
5613.54 855
5614.25 831
5614.96 821
5615.66 864
5616.37 812
5617.08 823
5617.79 828
5618.49 858
5619.20 858
5619.91 901
5620.61 951
5621.32 925
5622.03 819
5622.74 795
5623.44 901
5624.15 877
5624.86 874
5625.57 873
5626.27 796
5626.98 805
5627.69 914
5628.40 844
5629.10 897
5629.81 872
5630.52 994
5631.23 961
5631.94 899
5632.64 862
5633.35 793
5634.06 848
5634.77 860
5635.48 865
5636.18 845
5636.89 901
5637.60 867
5638.31 851
5639.02 949
5639.73 853
5640.43 929
5641.14 937
5641.85 902
5642.56 934
5643.27 847
5643.98 889
5644.69 958
5645.39 844
5646.10 926
5646.81 894
5647.52 846
5648.23 891
5648.94 896
5649.65 960
5650.36 966
5651.07 958
5651.78 983
5652.48 902
5653.19 902
5653.90 933
5654.61 888
5655.32 914
5656.03 995
5656.74 998
5657.45 990
5658.16 992
5658.87 985
5659.58 1070
5660.29 931
5661.00 954
5661.71 966
5662.42 886
5663.13 955
5663.84 926
5664.55 890
5665.26 908
5665.97 946
5666.68 988
5667.39 900
5668.10 993
5668.81 1129
5669.52 1104
5670.23 1104
5670.94 1133
5671.65 1042
5672.36 1012
5673.07 1030
5673.78 930
5674.49 898
5675.20 850
5675.91 919
5676.62 929
5677.34 897
5678.05 952
5678.76 950
5679.47 899
5680.18 904
5680.89 856
5681.60 855
5682.31 930
5683.02 1013
5683.73 848
5684.45 913
5685.16 932
5685.87 963
5686.58 877
5687.29 903
5688.00 854
5688.71 829
5689.42 840
5690.14 909
5690.85 896
5691.56 878
5692.27 859
5692.98 884
5693.70 908
5694.41 857
5695.12 866
5695.83 945
5696.54 925
5697.25 875
5697.97 874
5698.68 927
5699.39 873
5700.10 874
5700.82 873
5701.53 819
5702.24 791
5702.95 835
5703.66 840
5704.38 879
5705.09 837
5705.80 765
5706.51 812
5707.23 819
5707.94 869
5708.65 846
5709.37 873
5710.08 899
5710.79 800
5711.50 860
5712.22 838
5712.93 836
5713.64 847
5714.36 767
5715.07 733
5715.78 849
5716.50 836
5717.21 759
5717.92 786
5718.64 764
5719.35 826
5720.06 873
5720.78 848
5721.49 924
5722.20 938
5722.92 963
5723.63 890
5724.34 980
5725.06 865
5725.77 881
5726.49 922
5727.20 918
5727.91 1022
5728.63 918
5729.34 936
5730.06 933
5730.77 912
5731.48 940
5732.20 958
5732.91 921
5733.63 988
5734.34 850
5735.06 849
5735.77 913
5736.48 908
5737.20 844
5737.91 892
5738.63 894
5739.34 974
5740.06 870
5740.77 805
5741.49 757
5742.20 821
5742.92 805
5743.63 809
5744.35 878
5745.06 876
5745.78 901
5746.49 854
5747.21 894
5747.92 878
5748.64 819
5749.35 797
5750.07 880
5750.78 921
5751.50 888
5752.21 971
5752.93 1031
5753.64 990
5754.36 968
5755.08 1045
5755.79 970
5756.51 930
5757.22 888
5757.94 929
5758.66 811
5759.37 908
5760.09 956
5760.80 883
5761.52 898
5762.23 970
5762.95 879
5763.67 835
5764.38 857
5765.10 811
5765.82 834
5766.53 846
5767.25 860
5767.97 849
5768.68 886
5769.40 952
5770.11 900
5770.83 902
5771.55 944
5772.26 931
5772.98 844
5773.70 773
5774.42 883
5775.13 878
5775.85 930
5776.57 903
5777.28 877
5778.00 825
5778.72 865
5779.43 839
5780.15 874
5780.87 951
5781.59 861
5782.30 879
5783.02 934
5783.74 1038
5784.46 925
5785.17 892
5785.89 826
5786.61 953
5787.33 977
5788.04 987
5788.76 1013
5789.48 952
5790.20 1019
5790.91 1002
5791.63 1038
5792.35 1059
5793.07 1045
5793.79 1124
5794.50 1132
5795.22 1224
5795.94 1407
5796.66 1703
5797.38 1868
5798.10 1962
5798.81 2200
5799.53 2293
5800.25 2483
5800.97 2341
5801.69 2143
5802.41 2014
5803.12 1838
5803.84 1627
5804.56 1404
5805.28 1406
5806.00 1163
5806.72 1176
5807.44 1243
5808.16 1115
5808.88 1105
5809.59 1170
5810.31 1156
5811.03 1162
5811.75 1175
5812.47 1211
5813.19 1392
5813.91 1290
5814.63 1190
5815.35 1208
5816.07 1206
5816.79 1324
5817.51 1220
5818.23 1298
5818.95 1228
5819.67 1198
5820.39 1107
5821.10 1109
5821.82 1203
5822.54 1197
5823.26 1133
5823.98 1074
5824.70 969
5825.42 1022
5826.14 991
5826.86 1126
5827.58 1042
5828.30 1038
5829.02 1047
5829.75 1007
5830.47 1022
5831.19 1074
5831.91 943
5832.63 928
5833.35 962
5834.07 981
5834.79 956
5835.51 983
5836.23 931
5836.95 976
5837.67 1025
5838.39 984
5839.11 942
5839.83 973
5840.55 990
5841.28 999
5842.00 969
5842.72 952
5843.44 907
5844.16 918
5844.88 938
5845.60 934
5846.32 959
5847.04 1011
5847.77 1001
5848.49 964
5849.21 919
5849.93 950
5850.65 895
5851.37 900
5852.10 909
5852.82 851
5853.54 842
5854.26 894
5854.98 974
5855.70 918
5856.43 936
5857.15 879
5857.87 889
5858.59 897
5859.31 928
5860.04 798
5860.76 941
5861.48 992
5862.20 978
5862.93 963
5863.65 918
5864.37 901
5865.09 834
5865.82 859
5866.54 955
5867.26 832
5867.98 821
5868.71 959
5869.43 955
5870.15 956
5870.87 915
5871.60 889
5872.32 901
5873.04 968
5873.77 985
5874.49 942
5875.21 984
5875.94 926
5876.66 956
5877.38 938
5878.10 943
5878.83 1005
5879.55 993
5880.27 984
5881.00 988
5881.72 971
5882.45 963
5883.17 969
5883.89 932
5884.62 978
5885.34 994
5886.06 918
5886.79 998
5887.51 1042
5888.23 939
5888.96 948
5889.68 939
5890.41 1019
5891.13 913
5891.85 923
5892.58 910
5893.30 863
5894.03 886
5894.75 861
5895.48 871
5896.20 869
5896.92 809
5897.65 842
5898.37 848
5899.10 927
5899.82 957
5900.55 947
5901.27 962
5902.00 995
5902.72 987
5903.45 960
5904.17 909
5904.90 910
5905.62 910
5906.35 892
5907.07 851
5907.80 918
5908.52 955
5909.25 898
5909.97 879
5910.70 883
5911.42 977
5912.15 1023
5912.87 988
5913.60 900
5914.32 900
5915.05 895
5915.78 910
5916.50 922
5917.23 911
5917.95 1044
5918.68 995
5919.40 962
5920.13 945
5920.86 946
5921.58 924
5922.31 956
5923.03 939
5923.76 938
5924.49 928
5925.21 1045
5925.94 993
5926.66 982
5927.39 979
5928.12 984
5928.84 1141
5929.57 1085
5930.30 989
5931.02 865
5931.75 1055
5932.48 1071
5933.20 966
5933.93 1091
5934.66 1027
5935.38 1090
5936.11 1107
5936.84 1139
5937.56 1084
5938.29 1058
5939.02 1125
5939.74 1154
5940.47 1267
5941.20 1200
5941.93 1204
5942.65 1272
5943.38 1186
5944.11 1143
5944.83 1211
5945.56 1225
5946.29 1316
5947.02 1330
5947.74 1363
5948.47 1357
5949.20 1509
5949.93 1572
5950.66 1533
5951.38 1451
5952.11 1582
5952.84 1596
5953.57 1446
5954.29 1518
5955.02 1504
5955.75 1534
5956.48 1450
5957.21 1596
5957.93 1590
5958.66 1591
5959.39 1722
5960.12 1580
5960.85 1604
5961.58 1658
5962.30 1757
5963.03 1847
5963.76 2046
5964.49 2152
5965.22 2172
5965.95 2421
5966.68 2547
5967.41 2493
5968.13 2459
5968.86 2243
5969.59 2097
5970.32 2086
5971.05 2002
5971.78 1847
5972.51 1806
5973.24 1822
5973.97 1874
5974.69 1867
5975.42 1828
5976.15 1843
5976.88 1834
5977.61 1847
5978.34 1975
5979.07 1991
5979.80 2028
5980.53 2017
5981.26 1982
5981.99 1950
5982.72 1995
5983.45 2060
5984.18 1920
5984.91 1972
5985.64 2155
5986.37 2012
5987.10 1933
5987.83 2022
5988.56 2030
5989.29 1992
5990.02 2026
5990.75 2052
5991.48 2144
5992.21 2139
5992.94 2046
5993.67 2059
5994.40 2068
5995.13 2102
5995.86 2161
5996.59 2173
5997.32 2143
5998.05 2284
5998.78 2327
5999.51 2213
6000.24 2112
6000.98 2231
6001.71 2237
6002.44 2190
6003.17 2013
6003.90 2145
6004.63 2291
6005.36 2351
6006.09 2466
6006.82 2677
6007.55 3173
6008.29 3514
6009.02 3886
6009.75 4422
6010.48 4839
6011.21 5165
6011.94 5455
6012.67 5618
6013.41 5299
6014.14 5329
6014.87 5236
6015.60 4883
6016.33 4229
6017.06 3867
6017.80 3481
6018.53 2885
6019.26 2586
6019.99 2322
6020.72 2315
6021.46 2141
6022.19 2115
6022.92 1921
6023.65 1890
6024.38 1911
6025.12 1721
6025.85 1759
6026.58 1697
6027.31 1834
6028.05 1763
6028.78 1709
6029.51 1796
6030.24 1705
6030.98 1578
6031.71 1559
6032.44 1700
6033.17 1687
6033.91 1696
6034.64 1604
6035.37 1694
6036.11 1840
6036.84 1728
6037.57 1761
6038.30 1708
6039.04 1929
6039.77 1926
6040.50 2027
6041.24 2016
6041.97 2041
6042.70 1973
6043.44 1986
6044.17 1985
6044.90 1982
6045.64 2039
6046.37 2075
6047.11 2007
6047.84 2186
6048.57 2162
6049.31 2303
6050.04 2413
6050.77 2442
6051.51 2542
6052.24 2798
6052.98 2595
6053.71 2457
6054.44 2326
6055.18 2250
6055.91 2207
6056.65 1956
6057.38 2039
6058.11 1998
6058.85 1983
6059.58 1973
6060.32 1885
6061.05 1835
6061.79 1890
6062.52 1900
6063.26 1856
6063.99 1927
6064.72 1820
6065.46 1830
6066.19 1755
6066.93 1710
6067.66 1826
6068.40 1729
6069.13 1645
6069.87 1660
6070.60 1719
6071.34 1786
6072.07 1689
6072.81 1537
6073.54 1572
6074.28 1588
6075.02 1511
6075.75 1495
6076.49 1575
6077.22 1490
6077.96 1541
6078.69 1511
6079.43 1533
6080.16 1442
6080.90 1459
6081.63 1465
6082.37 1521
6083.11 1506
6083.84 1612
6084.58 1529
6085.31 1414
6086.05 1473
6086.79 1487
6087.52 1514
6088.26 1468
6088.99 1390
6089.73 1462
6090.47 1534
6091.20 1441
6091.94 1470
6092.68 1433
6093.41 1403
6094.15 1429
6094.88 1455
6095.62 1432
6096.36 1390
6097.09 1442
6097.83 1396
6098.57 1394
6099.30 1387
6100.04 1413
6100.78 1351
6101.52 1361
6102.25 1349
6102.99 1419
6103.73 1421
6104.46 1288
6105.20 1263
6105.94 1273
6106.68 1346
6107.41 1293
6108.15 1356
6108.89 1363
6109.62 1447
6110.36 1396
6111.10 1465
6111.84 1345
6112.57 1439
6113.31 1590
6114.05 1359
6114.79 1501
6115.53 1501
6116.26 1422
6117.00 1398
6117.74 1499
6118.48 1416
6119.21 1392
6119.95 1331
6120.69 1267
6121.43 1254
6122.17 1319
6122.91 1370
6123.64 1346
6124.38 1306
6125.12 1473
6125.86 1434
6126.60 1475
6127.34 1510
6128.07 1504
6128.81 1535
6129.55 1643
6130.29 1627
6131.03 1509
6131.77 1470
6132.51 1527
6133.24 1562
6133.98 1546
6134.72 1574
6135.46 1466
6136.20 1500
6136.94 1585
6137.68 1465
6138.42 1495
6139.16 1460
6139.90 1623
6140.64 1570
6141.37 1498
6142.11 1473
6142.85 1499
6143.59 1414
6144.33 1485
6145.07 1529
6145.81 1700
6146.55 1689
6147.29 1629
6148.03 1585
6148.77 1626
6149.51 1611
6150.25 1616
6150.99 1568
6151.73 1575
6152.47 1618
6153.21 1786
6153.95 1743
6154.69 1636
6155.43 1676
6156.17 1636
6156.91 1656
6157.65 1623
6158.39 1685
6159.13 1704
6159.87 1678
6160.61 1746
6161.35 1844
6162.09 1888
6162.83 2013
6163.57 2137
6164.32 2270
6165.06 2339
6165.80 2392
6166.54 2470
6167.28 2424
6168.02 2492
6168.76 2683
6169.50 2522
6170.24 2403
6170.98 2192
6171.72 2195
6172.47 2127
6173.21 2204
6173.95 2104
6174.69 2160
6175.43 2161
6176.17 2028
6176.91 1941
6177.66 2066
6178.40 2157
6179.14 2260
6179.88 2176
6180.62 2128
6181.36 2215
6182.11 2210
6182.85 2215
6183.59 2240
6184.33 2367
6185.07 2266
6185.81 2344
6186.56 2365
6187.30 2405
6188.04 2318
6188.78 2385
6189.53 2414
6190.27 2567
6191.01 2614
6191.75 2713
6192.49 2792
6193.24 2845
6193.98 2952
6194.72 2948
6195.46 2962
6196.21 2826
6196.95 2850
6197.69 2873
6198.44 2806
6199.18 2747
6199.92 2916
6200.66 3033
6201.41 3041
6202.15 3190
6202.89 3828
6203.64 4467
6204.38 5643
6205.12 6823
6205.87 8381
6206.61 10025
6207.35 11584
6208.09 13082
6208.84 14076
6209.58 14307
6210.33 13592
6211.07 12171
6211.81 11031
6212.56 9362
6213.30 7703
6214.04 6565
6214.79 5386
6215.53 4450
6216.27 3754
6217.02 3464
6217.76 3248
6218.51 2995
6219.25 2904
6219.99 3053
6220.74 3000
6221.48 3155
6222.23 3300
6222.97 3285
6223.72 3471
6224.46 3436
6225.20 3441
6225.95 3342
6226.69 3086
6227.44 2859
6228.18 2646
6228.93 2366
6229.67 2268
6230.42 2190
6231.16 1997
6231.90 2059
6232.65 2070
6233.39 2031
6234.14 1940
6234.88 2063
6235.63 2212
6236.37 2102
6237.12 2142
6237.86 2174
6238.61 2135
6239.35 2205
6240.10 2156
6240.85 2159
6241.59 2240
6242.34 2268
6243.08 2475
6243.83 2547
6244.57 2875
6245.32 2948
6246.06 3196
6246.81 3361
6247.56 3403
6248.30 3336
6249.05 3360
6249.79 3440
6250.54 3223
6251.28 2848
6252.03 2558
6252.78 2430
6253.52 2338
6254.27 2191
6255.01 2181
6255.76 2151
6256.51 2075
6257.25 2117
6258.00 1999
6258.75 2076
6259.49 2135
6260.24 2196
6260.99 2229
6261.73 2262
6262.48 2195
6263.22 2234
6263.97 2189
6264.72 2060
6265.46 2131
6266.21 2102
6266.96 2162
6267.71 2058
6268.45 2196
6269.20 2136
6269.95 2107
6270.69 2163
6271.44 2039
6272.19 2017
6272.93 2016
6273.68 2028
6274.43 1907
6275.18 1978
6275.92 2041
6276.67 2052
6277.42 2013
6278.17 2019
6278.91 2030
6279.66 1922
6280.41 1871
6281.16 1912
6281.90 1933
6282.65 1932
6283.40 1879
6284.15 1869
6284.90 2048
6285.64 2188
6286.39 2230
6287.14 2096
6287.89 2220
6288.64 2333
6289.38 2208
6290.13 2033
6290.88 1915
6291.63 2019
6292.38 1746
6293.13 1698
6293.87 1813
6294.62 1776
6295.37 1766
6296.12 1703
6296.87 1774
6297.62 1759
6298.37 1694
6299.12 1593
6299.86 1674
6300.61 1714
6301.36 1575
6302.11 1719
6302.86 1669
6303.61 1670
6304.36 1582
6305.11 1702
6305.86 1671
6306.61 1739
6307.35 1738
6308.10 1634
6308.85 1691
6309.60 1735
6310.35 1724
6311.10 1782
6311.85 1849
6312.60 1875
6313.35 1762
6314.10 1831
6314.85 1804
6315.60 1803
6316.35 1870
6317.10 1788
6317.85 1699
6318.60 1726
6319.35 1693
6320.10 1722
6320.85 1657
6321.60 1582
6322.35 1567
6323.10 1480
6323.85 1510
6324.60 1548
6325.35 1639
6326.10 1496
6326.85 1606
6327.60 1585
6328.35 1608
6329.10 1591
6329.85 1624
6330.60 1681
6331.35 1575
6332.11 1578
6332.86 1523
6333.61 1583
6334.36 1529
6335.11 1483
6335.86 1530
6336.61 1419
6337.36 1464
6338.11 1488
6338.86 1427
6339.61 1534
6340.37 1609
6341.12 1513
6341.87 1475
6342.62 1526
6343.37 1493
6344.12 1627
6344.87 1637
6345.63 1614
6346.38 1673
6347.13 1650
6347.88 1539
6348.63 1528
6349.38 1650
6350.14 1587
6350.89 1622
6351.64 1685
6352.39 1605
6353.14 1658
6353.90 1652
6354.65 1628
6355.40 1560
6356.15 1491
6356.90 1529
6357.66 1455
6358.41 1513
6359.16 1489
6359.91 1440
6360.67 1416
6361.42 1415
6362.17 1417
6362.92 1420
6363.68 1368
6364.43 1390
6365.18 1512
6365.93 1455
6366.69 1434
6367.44 1367
6368.19 1337
6368.95 1329
6369.70 1339
6370.45 1295
6371.20 1335
6371.96 1272
6372.71 1281
6373.46 1316
6374.22 1361
6374.97 1355
6375.72 1320
6376.48 1227
6377.23 1254
6377.98 1315
6378.74 1347
6379.49 1225
6380.24 1282
6381.00 1344
6381.75 1207
6382.51 1296
6383.26 1293
6384.01 1309
6384.77 1238
6385.52 1222
6386.27 1244
6387.03 1241
6387.78 1256
6388.54 1295
6389.29 1248
6390.05 1197
6390.80 1274
6391.55 1262
6392.31 1235
6393.06 1258
6393.82 1265
6394.57 1337
6395.33 1246
6396.08 1256
6396.83 1187
6397.59 1241
6398.34 1214
6399.10 1226
6399.85 1195
6400.61 1150
6401.36 1177
6402.12 1093
6402.87 1213
6403.63 1224
6404.38 1221
6405.14 1211
6405.89 1310
6406.65 1319
6407.40 1327
6408.16 1357
6408.91 1319
6409.67 1359
6410.42 1314
6411.18 1210
6411.94 1209
6412.69 1224
6413.45 1292
6414.20 1189
6414.96 1109
6415.71 1161
6416.47 1132
6417.22 1112
6417.98 1197
6418.74 1198
6419.49 1153
6420.25 1063
6421.00 1246
6421.76 1307
6422.52 1225
6423.27 1097
6424.03 1227
6424.78 1175
6425.54 1219
6426.30 1187
6427.05 1145
6427.81 1075
6428.57 1118
6429.32 1091
6430.08 1112
6430.84 1212
6431.59 1219
6432.35 1216
6433.11 1109
6433.86 1075
6434.62 1176
6435.38 1111
6436.13 1146
6436.89 1204
6437.65 1256
6438.40 1200
6439.16 1171
6439.92 1115
6440.68 1118
6441.43 1147
6442.19 1175
6442.95 1155
6443.70 1073
6444.46 1136
6445.22 1183
6445.98 1183
6446.73 1189
6447.49 1187
6448.25 1212
6449.01 1263
6449.77 1207
6450.52 1249
6451.28 1297
6452.04 1171
6452.80 1232
6453.55 1201
6454.31 1209
6455.07 1214
6455.83 1241
6456.59 1315
6457.34 1248
6458.10 1191
6458.86 1207
6459.62 1232
6460.38 1300
6461.14 1252
6461.89 1264
6462.65 1287
6463.41 1234
6464.17 1329
6464.93 1270
6465.69 1379
6466.45 1274
6467.20 1226
6467.96 1289
6468.72 1327
6469.48 1332
6470.24 1316
6471.00 1373
6471.76 1377
6472.52 1407
6473.28 1449
6474.03 1334
6474.79 1335
6475.55 1309
6476.31 1343
6477.07 1459
6477.83 1434
6478.59 1486
6479.35 1509
6480.11 1525
6480.87 1566
6481.63 1527
6482.39 1571
6483.15 1481
6483.91 1637
6484.67 1671
6485.43 1688
6486.19 1685
6486.95 1742
6487.71 1738
6488.47 1673
6489.23 1698
6489.99 1687
6490.75 1819
6491.51 1870
6492.27 1897
6493.03 1965
6493.79 2018
6494.55 1947
6495.31 1943
6496.07 2005
6496.83 1978
6497.59 1997
6498.35 2025
6499.11 1987
6499.87 2125
6500.63 2053
6501.39 2141
6502.15 2046
6502.91 2053
6503.68 2051
6504.44 2027
6505.20 2182
6505.96 2219
6506.72 2299
6507.48 2367
6508.24 2420
6509.00 2367
6509.76 2387
6510.52 2433
6511.29 2506
6512.05 2326
6512.81 2322
6513.57 2397
6514.33 2359
6515.09 2229
6515.85 2317
6516.62 2477
6517.38 2660
6518.14 2550
6518.90 2604
6519.66 2749
6520.43 2743
6521.19 2960
6521.95 3179
6522.71 3490
6523.47 3680
6524.23 3910
6525.00 4048
6525.76 4350
6526.52 4499
6527.28 4633
6528.05 4720
6528.81 4726
6529.57 4593
6530.33 4823
6531.10 4792
6531.86 5275
6532.62 6013
6533.38 7187
6534.15 8248
6534.91 9481
6535.67 10060
6536.43 10357
6537.20 10153
6537.96 9239
6538.72 8372
6539.49 6968
6540.25 5979
6541.01 5077
6541.77 4202
6542.54 3604
6543.30 3093
6544.06 2727
6544.83 2503
6545.59 2429
6546.35 2302
6547.12 2214
6547.88 2152
6548.64 2173
6549.41 2084
6550.17 2068
6550.94 2081
6551.70 2167
6552.46 2081
6553.23 2082
6553.99 1898
6554.75 1953
6555.52 1983
6556.28 1999
6557.05 1997
6557.81 2022
6558.57 2030
6559.34 2075
6560.10 2029
6560.87 2081
6561.63 2277
6562.39 2235
6563.16 2288
6563.92 2370
6564.69 2357
6565.45 2289
6566.22 2384
6566.98 2273
6567.75 2228
6568.51 2268
6569.28 2351
6570.04 2279
6570.80 2380
6571.57 2530
6572.33 2623
6573.10 2804
6573.86 2783
6574.63 2857
6575.39 2857
6576.16 2974
6576.92 2934
6577.69 2874
6578.46 2810
6579.22 2809
6579.99 2760
6580.75 2734
6581.52 2660
6582.28 2588
6583.05 2529
6583.81 2432
6584.58 2330
6585.34 2400
6586.11 2445
6586.88 2523
6587.64 2480
6588.41 2599
6589.17 2701
6589.94 2800
6590.70 2957
6591.47 3172
6592.24 3479
6593.00 3596
6593.77 3818
6594.54 3864
6595.30 3750
6596.07 3682
6596.83 3713
6597.60 3472
6598.37 3191
6599.13 2796
6599.90 2689
6600.67 2573
6601.43 2463
6602.20 2343
6602.97 2307
6603.73 2238
6604.50 2311
6605.27 2300
6606.03 2259
6606.80 2344
6607.57 2256
6608.33 2225
6609.10 2266
6609.87 2137
6610.64 2085
6611.40 1961
6612.17 1991
6612.94 1998
6613.70 1903
6614.47 1933
6615.24 1933
6616.01 1943
6616.77 1973
6617.54 1830
6618.31 1956
6619.08 1963
6619.84 1946
6620.61 2000
6621.38 1859
6622.15 1972
6622.91 1887
6623.68 1798
6624.45 1716
6625.22 1736
6625.99 1781
6626.75 1792
6627.52 1750
6628.29 1748
6629.06 1889
6629.83 2061
6630.60 2201
6631.36 2306
6632.13 2292
6632.90 2364
6633.67 2396
6634.44 2460
6635.21 2372
6635.97 2287
6636.74 2142
6637.51 2109
6638.28 1931
6639.05 1873
6639.82 1805
6640.59 1793
6641.36 1759
6642.12 1815
6642.89 1815
6643.66 1753
6644.43 1666
6645.20 1692
6645.97 1697
6646.74 1708
6647.51 1660
6648.28 1726
6649.05 1868
6649.82 1835
6650.59 1809
6651.36 1765
6652.12 1809
6652.89 1712
6653.66 1792
6654.43 1800
6655.20 1803
6655.97 1723
6656.74 1753
6657.51 1694
6658.28 1735
6659.05 1673
6659.82 1645
6660.59 1552
6661.36 1658
6662.13 1598
6662.90 1618
6663.67 1578
6664.44 1578
6665.21 1559
6665.98 1523
6666.75 1584
6667.52 1529
6668.29 1635
6669.07 1644
6669.84 1706
6670.61 1614
6671.38 1501
6672.15 1592
6672.92 1605
6673.69 1759
6674.46 1698
6675.23 1676
6676.00 1660
6676.77 1712
6677.54 1696
6678.31 1634
6679.09 1667
6679.86 1648
6680.63 1673
6681.40 1887
6682.17 1966
6682.94 2019
6683.71 2115
6684.48 2001
6685.26 2053
6686.03 2055
6686.80 1817
6687.57 1803
6688.34 1723
6689.11 1759
6689.89 1725
6690.66 1608
6691.43 1585
6692.20 1532
6692.97 1558
6693.74 1504
6694.52 1552
6695.29 1628
6696.06 1721
6696.83 1561
6697.60 1586
6698.38 1638
6699.15 1546
6699.92 1520
6700.69 1504
6701.47 1612
6702.24 1503
6703.01 1520
6703.78 1610
6704.56 1681
6705.33 1513
6706.10 1575
6706.87 1571
6707.65 1569
6708.42 1514
6709.19 1571
6709.97 1529
6710.74 1544
6711.51 1541
6712.28 1437
6713.06 1531
6713.83 1541
6714.60 1446
6715.38 1460
6716.15 1433
6716.92 1371
6717.70 1429
6718.47 1368
6719.24 1372
6720.02 1358
6720.79 1402
6721.56 1482
6722.34 1418
6723.11 1329
6723.88 1376
6724.66 1360
6725.43 1528
6726.21 1435
6726.98 1357
6727.75 1578
6728.53 1503
6729.30 1498
6730.08 1478
6730.85 1443
6731.62 1409
6732.40 1414
6733.17 1470
6733.95 1491
6734.72 1468
6735.49 1419
6736.27 1504
6737.04 1555
6737.82 1501
6738.59 1521
6739.37 1500
6740.14 1454
6740.92 1465
6741.69 1577
6742.47 1588
6743.24 1542
6744.01 1575
6744.79 1519
6745.56 1644
6746.34 1648
6747.11 1773
6747.89 1955
6748.66 1843
6749.44 1963
6750.22 2174
6750.99 2203
6751.77 2144
6752.54 1991
6753.32 1951
6754.09 1894
6754.87 1827
6755.64 1769
6756.42 1702
6757.19 1569
6757.97 1623
6758.74 1625
6759.52 1520
6760.30 1444
6761.07 1421
6761.85 1539
6762.62 1708
6763.40 1675
6764.18 1535
6764.95 1552
6765.73 1540
6766.50 1515
6767.28 1450
6768.06 1599
6768.83 1534
6769.61 1549
6770.39 1496
6771.16 1497
6771.94 1452
6772.71 1343
6773.49 1397
6774.27 1497
6775.04 1455
6775.82 1486
6776.60 1490
6777.37 1553
6778.15 1447
6778.93 1509
6779.70 1523
6780.48 1534
6781.26 1489
6782.04 1494
6782.81 1455
6783.59 1342
6784.37 1334
6785.14 1381
6785.92 1389
6786.70 1371
6787.48 1303
6788.25 1324
6789.03 1294
6789.81 1315
6790.59 1366
6791.36 1314
6792.14 1387
6792.92 1266
6793.70 1256
6794.47 1226
6795.25 1303
6796.03 1312
6796.81 1305
6797.59 1245
6798.36 1241
6799.14 1358
6799.92 1319
6800.70 1382
6801.48 1259
6802.25 1259
6803.03 1333
6803.81 1352
6804.59 1347
6805.37 1268
6806.15 1382
6806.92 1404
6807.70 1295
6808.48 1226
6809.26 1362
6810.04 1371
6810.82 1326
6811.59 1321
6812.37 1372
6813.15 1319
6813.93 1360
6814.71 1286
6815.49 1317
6816.27 1302
6817.05 1328
6817.83 1373
6818.61 1404
6819.38 1338
6820.16 1396
6820.94 1398
6821.72 1344
6822.50 1280
6823.28 1367
6824.06 1363
6824.84 1283
6825.62 1376
6826.40 1344
6827.18 1295
6827.96 1282
6828.74 1319
6829.52 1391
6830.30 1299
6831.08 1297
6831.86 1342
6832.64 1322
6833.42 1328
6834.20 1263
6834.98 1317
6835.76 1406
6836.54 1376
6837.32 1334
6838.10 1220
6838.88 1335
6839.66 1293
6840.44 1221
6841.22 1223
6842.00 1236
6842.78 1292
6843.56 1338
6844.34 1354
6845.12 1416
6845.90 1482
6846.68 1820
6847.46 2102
6848.24 2228
6849.03 2508
6849.81 2633
6850.59 2800
6851.37 2757
6852.15 2508
6852.93 2379
6853.71 2274
6854.49 2102
6855.27 1897
6856.05 1776
6856.84 1498
6857.62 1497
6858.40 1443
6859.18 1521
6859.96 1394
6860.74 1449
6861.52 1464
6862.31 1419
6863.09 1441
6863.87 1527
6864.65 1570
6865.43 1667
6866.21 1607
6867.00 1642
6867.78 1535
6868.56 1458
6869.34 1488
6870.12 1584
6870.91 1422
6871.69 1539
6872.47 1457
6873.25 1432
6874.04 1458
6874.82 1327
6875.60 1413
6876.38 1485
6877.17 1438
6877.95 1528
6878.73 1576
6879.51 1666
6880.30 1530
6881.08 1723
6881.86 1697
6882.64 1699
6883.43 1817
6884.21 2095
6884.99 2277
6885.78 2430
6886.56 2577
6887.34 2886
6888.12 2657
6888.91 2709
6889.69 2412
6890.47 1982
6891.26 1915
6892.04 1715
6892.82 1638
6893.61 1646
6894.39 1720
6895.17 1713
6895.96 1716
6896.74 1709
6897.52 1670
6898.31 1751
6899.09 1712
6899.88 1843
6900.66 1675
6901.44 1620
6902.23 1769
6903.01 1782
6903.79 1811
6904.58 1805
6905.36 1773
6906.15 1675
6906.93 1731
6907.72 1719
6908.50 1521
6909.28 1462
6910.07 1460
6910.85 1514
6911.64 1463
6912.42 1487
6913.21 1491
6913.99 1549
6914.78 1494
6915.56 1440
6916.34 1523
6917.13 1525
6917.91 1493
6918.70 1435
6919.48 1510
6920.27 1506
6921.05 1463
6921.84 1495
6922.62 1441
6923.41 1489
6924.19 1578
6924.98 1487
6925.76 1492
6926.55 1622
6927.33 1539
6928.12 1601
6928.91 1471
6929.69 1485
6930.48 1662
6931.26 1640
6932.05 1620
6932.83 1611
6933.62 1591
6934.40 1688
6935.19 1706
6935.98 1619
6936.76 1579
6937.55 1585
6938.33 1637
6939.12 1597
6939.91 1666
6940.69 1717
6941.48 1745
6942.26 1778
6943.05 1800
6943.84 1875
6944.62 1930
6945.41 1957
6946.20 1854
6946.98 1903
6947.77 1926
6948.55 1865
6949.34 1976
6950.13 1817
6950.91 1770
6951.70 1805
6952.49 1862
6953.27 1795
6954.06 1862
6954.85 1866
6955.64 2056
6956.42 2014
6957.21 2062
6958.00 2181
6958.78 2086
6959.57 2032
6960.36 2047
6961.14 1982
6961.93 1924
6962.72 1956
6963.51 2131
6964.29 2205
6965.08 2177
6965.87 2207
6966.66 2166
6967.44 2305
6968.23 2362
6969.02 2434
6969.81 2395
6970.60 2417
6971.38 2383
6972.17 2320
6972.96 2395
6973.75 2256
6974.53 2299
6975.32 2292
6976.11 2377
6976.90 2581
6977.69 2544
6978.48 2789
6979.26 3084
6980.05 3256
6980.84 3535
6981.63 4086
6982.42 4833
6983.21 5953
6983.99 6708
6984.78 6998
6985.57 7136
6986.36 7095
6987.15 6540
6987.94 5895
6988.73 5322
6989.51 4597
6990.30 4152
6991.09 3755
6991.88 3459
6992.67 3372
6993.46 3395
6994.25 3519
6995.04 3967
6995.83 4587
6996.62 5331
6997.41 6211
6998.19 6903
6998.98 7198
6999.77 7248
7000.56 7330
7001.35 7134
7002.14 6429
7002.93 5809
7003.72 4908
7004.51 4087
7005.30 3531
7006.09 3171
7006.88 2905
7007.67 2762
7008.46 2621
7009.25 2625
7010.04 2648
7010.83 2843
7011.62 2954
7012.41 3018
7013.20 3006
7013.99 2765
7014.78 2656
7015.57 2674
7016.36 2457
7017.15 2414
7017.94 2359
7018.73 2134
7019.52 2140
7020.31 2166
7021.10 2244
7021.90 2375
7022.69 2508
7023.48 2536
7024.27 2551
7025.06 2416
7025.85 2388
7026.64 2441
7027.43 2425
7028.22 2405
7029.01 2193
7029.80 2089
7030.60 2193
7031.39 2109
7032.18 2041
7032.97 2088
7033.76 2108
7034.55 2158
7035.34 2186
7036.13 2241
7036.93 2265
7037.72 2261
7038.51 2366
7039.30 2256
7040.09 2261
7040.88 2167
7041.68 2148
7042.47 2159
7043.26 2083
7044.05 2076
7044.84 2076
7045.64 2166
7046.43 2349
7047.22 2483
7048.01 2441
7048.80 2527
7049.60 2651
7050.39 2618
7051.18 2358
7051.97 2293
7052.77 2153
7053.56 2062
7054.35 2000
7055.14 1963
7055.94 1866
7056.73 1864
7057.52 1819
7058.31 1866
7059.11 1882
7059.90 1901
7060.69 1840
7061.48 1823
7062.28 1911
7063.07 1964
7063.86 1884
7064.66 1900
7065.45 1870
7066.24 1868
7067.04 1826
7067.83 1781
7068.62 1833
7069.42 1826
7070.21 1803
7071.00 1708
7071.80 1824
7072.59 1801
7073.38 1713
7074.18 1627
7074.97 1633
7075.76 1710
7076.56 1608
7077.35 1622
7078.15 1674
7078.94 1615
7079.73 1493
7080.53 1627
7081.32 1536
7082.12 1508
7082.91 1595
7083.70 1553
7084.50 1497
7085.29 1509
7086.09 1630
7086.88 1654
7087.68 1625
7088.47 1684
7089.26 1612
7090.06 1601
7090.85 1546
7091.65 1531
7092.44 1577
7093.24 1491
7094.03 1425
7094.83 1260
7095.62 1385
7096.42 1463
7097.21 1420
7098.01 1273
7098.80 1327
7099.60 1342
7100.39 1344
7101.19 1417
7101.98 1290
7102.78 1297
7103.57 1277
7104.37 1228
7105.16 1267
7105.96 1287
7106.75 1216
7107.55 1189
7108.34 1224
7109.14 1282
7109.94 1271
7110.73 1194
7111.53 1243
7112.32 1235
7113.12 1261
7113.91 1225
7114.71 1271
7115.51 1369
7116.30 1248
7117.10 1258
7117.89 1262
7118.69 1240
7119.49 1256
7120.28 1161
7121.08 1125
7121.88 1090
7122.67 1155
7123.47 1171
7124.26 1141
7125.06 1152
7125.86 1122
7126.65 1263
7127.45 1192
7128.25 1206
7129.04 1203
7129.84 1239
7130.64 1190
7131.43 1188
7132.23 1155
7133.03 1111
7133.82 1134
7134.62 1176
7135.42 1120
7136.22 1030
7137.01 1076
7137.81 1173
7138.61 1099
7139.40 1127
7140.20 1046
7141.00 1162
7141.80 1112
7142.59 1148
7143.39 1179
7144.19 1162
7144.99 1128
7145.78 1085
7146.58 1150
7147.38 1084
7148.18 1122
7148.98 1118
7149.77 1078
7150.57 1107
7151.37 1071
7152.17 1181
7152.96 1160
7153.76 1120
7154.56 1112
7155.36 1184
7156.16 1138
7156.96 1067
7157.75 1091
7158.55 1054
7159.35 1053
7160.15 1076
7160.95 962
7161.75 1073
7162.54 996
7163.34 994
7164.14 1025
7164.94 1022
7165.74 998
7166.54 1042
7167.34 1097
7168.14 1022
7168.93 1026
7169.73 1091
7170.53 1118
7171.33 1015
7172.13 980
7172.93 985
7173.73 999
7174.53 1027
7175.33 969
7176.13 990
7176.93 1028
7177.73 1070
7178.53 1101
7179.32 1129
7180.12 1099
7180.92 1161
7181.72 1115
7182.52 1207
7183.32 1130
7184.12 1038
7184.92 1087
7185.72 1122
7186.52 995
7187.32 989
7188.12 1066
7188.92 995
7189.72 997
7190.52 963
7191.32 944
7192.12 966
7192.92 990
7193.72 974
7194.52 1040
7195.32 1041
7196.12 1053
7196.92 983
7197.73 1038
7198.53 968
7199.33 1002
7200.13 985
7200.93 957
7201.73 909
7202.53 908
7203.33 976
7204.13 922
7204.93 982
7205.73 968
7206.53 911
7207.34 954
7208.14 966
7208.94 908
7209.74 881
7210.54 950
7211.34 1010
7212.14 994
7212.94 980
7213.75 946
7214.55 879
7215.35 1045
7216.15 986
7216.95 949
7217.75 992
7218.55 951
7219.36 988
7220.16 1026
7220.96 985
7221.76 977
7222.56 948
7223.37 949
7224.17 900
7224.97 947
7225.77 1001
7226.57 965
7227.38 929
7228.18 933
7228.98 1002
7229.78 950
7230.59 955
7231.39 949
7232.19 964
7232.99 958
7233.80 954
7234.60 986
7235.40 1024
7236.20 1026
7237.01 965
7237.81 981
7238.61 966
7239.41 988
7240.22 1040
7241.02 983
7241.82 966
7242.63 994
7243.43 970
7244.23 1056
7245.04 998
7245.84 1040
7246.64 1071
7247.44 1035
7248.25 1026
7249.05 1030
7249.85 1106
7250.66 1111
7251.46 1008
7252.27 1020
7253.07 1048
7253.87 1041
7254.68 979
7255.48 981
7256.28 959
7257.09 952
7257.89 1019
7258.70 988
7259.50 1082
7260.30 1137
7261.11 1067
7261.91 1084
7262.72 1054
7263.52 1077
7264.32 1013
7265.13 1007
7265.93 1062
7266.74 1124
7267.54 1111
7268.35 1021
7269.15 1076
7269.95 1176
7270.76 1179
7271.56 1106
7272.37 1107
7273.17 1095
7273.98 1132
7274.78 1155
7275.59 1170
7276.39 1145
7277.20 1164
7278.00 1220
7278.81 1359
7279.61 1472
7280.42 1565
7281.22 1646
7282.03 1871
7282.83 2009
7283.64 2077
7284.44 2100
7285.25 2074
7286.06 2005
7286.86 1804
7287.67 1710
7288.47 1501
7289.28 1449
7290.08 1443
7290.89 1342
7291.69 1246
7292.50 1353
7293.31 1311
7294.11 1240
7294.92 1242
7295.72 1258
7296.53 1323
7297.34 1309
7298.14 1328
7298.95 1242
7299.75 1244
7300.56 1332
7301.37 1450
7302.17 1586
7302.98 1429
7303.79 1503
7304.59 1627
7305.40 1635
7306.21 1627
7307.01 1754
7307.82 1987
7308.63 2198
7309.43 2247
7310.24 2402
7311.05 2228
7311.85 2153
7312.66 2249
7313.47 2131
7314.27 2113
7315.08 2197
7315.89 2319
7316.69 2448
7317.50 2555
7318.31 2720
7319.12 2682
7319.92 2789
7320.73 2738
7321.54 2490
7322.35 2397
7323.15 2244
7323.96 2080
7324.77 1928
7325.58 1806
7326.38 1640
7327.19 1530
7328.00 1466
7328.81 1415
7329.61 1491
7330.42 1508
7331.23 1467
7332.04 1452
7332.85 1314
7333.65 1455
7334.46 1397
7335.27 1535
7336.08 1491
7336.89 1578
7337.70 1562
7338.50 1535
7339.31 1571
7340.12 1459
7340.93 1401
7341.74 1346
7342.55 1314
7343.35 1528
7344.16 1495
7344.97 1461
7345.78 1523
7346.59 1460
7347.40 1542
7348.21 1502
7349.02 1451
7349.83 1560
7350.63 1466
7351.44 1436
7352.25 1468
7353.06 1461
7353.87 1399
7354.68 1354
7355.49 1395
7356.30 1430
7357.11 1408
7357.92 1504
7358.73 1466
7359.54 1429
7360.35 1489
7361.16 1534
7361.96 1498
7362.77 1570
7363.58 1583
7364.39 1496
7365.20 1527
7366.01 1534
7366.82 1480
7367.63 1527
7368.44 1442
7369.25 1453
7370.06 1563
7370.87 1583
7371.68 1534
7372.49 1547
7373.30 1556
7374.11 1601
7374.92 1672
7375.74 1657
7376.55 1877
7377.36 2072
7378.17 2269
7378.98 2373
7379.79 2501
7380.60 2607
7381.41 2705
7382.22 2564
7383.03 2365
7383.84 2233
7384.65 2064
7385.46 1949
7386.27 1844
7387.09 1714
7387.90 1717
7388.71 1601
7389.52 1626
7390.33 1547
7391.14 1490
7391.95 1487
7392.76 1614
7393.57 1664
7394.39 1787
7395.20 1755
7396.01 1992
7396.82 2010
7397.63 2126
7398.44 2162
7399.26 2299
7400.07 2278
7400.88 2440
7401.69 2243
7402.50 2106
7403.31 2213
7404.13 2217
7404.94 2321
7405.75 2286
7406.56 2316
7407.37 2203
7408.19 2187
7409.00 2171
7409.81 2094
7410.62 2042
7411.44 1840
7412.25 1717
7413.06 1642
7413.87 1495
7414.69 1469
7415.50 1395
7416.31 1374
7417.12 1416
7417.94 1489
7418.75 1429
7419.56 1416
7420.38 1366
7421.19 1282
7422.00 1394
7422.81 1448
7423.63 1290
7424.44 1269
7425.25 1355
7426.07 1317
7426.88 1286
7427.69 1283
7428.51 1222
7429.32 1195
7430.13 1226
7430.95 1197
7431.76 1222
7432.57 1204
7433.39 1215
7434.20 1171
7435.01 1275
7435.83 1253
7436.64 1270
7437.45 1237
7438.27 1265
7439.08 1233
7439.90 1225
7440.71 1219
7441.52 1237
7442.34 1220
7443.15 1346
7443.97 1192
7444.78 1291
7445.60 1164
7446.41 1230
7447.22 1166
7448.04 1138
7448.85 1154
7449.67 1177
7450.48 1162
7451.30 1094
7452.11 1190
7452.93 1149
7453.74 1148
7454.55 1072
7455.37 1089
7456.18 1119
7457.00 1073
7457.81 1093
7458.63 1187
7459.44 1148
7460.26 1118
7461.07 1091
7461.89 1159
7462.70 1171
7463.52 1108
7464.33 1133
7465.15 1121
7465.97 1075
7466.78 1208
7467.60 1248
7468.41 1124
7469.23 1122
7470.04 1146
7470.86 1064
7471.67 1132
7472.49 1135
7473.31 1105
7474.12 1135
7474.94 1112
7475.75 1072
7476.57 1090
7477.38 1060
7478.20 991
7479.02 1026
7479.83 1081
7480.65 1098
7481.47 1057
7482.28 950
7483.10 997
7483.91 974
7484.73 963
7485.55 1019
7486.36 997
7487.18 1007
7488.00 952
7488.81 927
7489.63 995
7490.45 1012
7491.26 966
7492.08 949
7492.90 965
7493.71 967
7494.53 932
7495.35 949
7496.16 883
7496.98 906
7497.80 896
7498.62 925
7499.43 886
7500.25 883
7501.07 901
7501.88 920
7502.70 929
7503.52 917
7504.34 934
7505.15 903
7505.97 902
7506.79 928
7507.61 888
7508.42 920
7509.24 862
7510.06 890
7510.88 942
7511.70 948
7512.51 893
7513.33 982
7514.15 962
7514.97 940
7515.79 914
7516.60 898
7517.42 865
7518.24 862
7519.06 862
7519.88 858
7520.69 861
7521.51 831
7522.33 850
7523.15 830
7523.97 881
7524.79 863
7525.61 846
7526.42 941
7527.24 878
7528.06 922
7528.88 859
7529.70 852
7530.52 859
7531.34 862
7532.16 883
7532.97 839
7533.79 822
7534.61 832
7535.43 906
7536.25 894
7537.07 876
7537.89 877
7538.71 916
7539.53 887
7540.35 866
7541.17 887
7541.99 945
7542.81 964
7543.63 911
7544.45 936
7545.27 890
7546.08 961
7546.90 942
7547.72 948
7548.54 938
7549.36 876
7550.18 939
7551.00 965
7551.82 907
7552.64 878
7553.46 989
7554.28 974
7555.10 893
7555.92 906
7556.75 973
7557.57 985
7558.39 967
7559.21 935
7560.03 922
7560.85 910
7561.67 886
7562.49 934
7563.31 916
7564.13 939
7564.95 943
7565.77 893
7566.59 969
7567.41 1010
7568.23 939
7569.05 910
7569.88 914
7570.70 1007
7571.52 994
7572.34 1003
7573.16 1002
7573.98 909
7574.80 943
7575.62 931
7576.45 943
7577.27 909
7578.09 949
7578.91 935
7579.73 931
7580.55 939
7581.37 925
7582.20 994
7583.02 1003
7583.84 916
7584.66 947
7585.48 1019
7586.31 1116
7587.13 1108
7587.95 1102
7588.77 1031
7589.59 1056
7590.42 1006
7591.24 998
7592.06 960
7592.88 990
7593.70 1022
7594.53 1067
7595.35 1028
7596.17 981
7596.99 968
7597.82 1109
7598.64 1075
7599.46 1069
7600.28 1131
7601.11 1184
7601.93 1220
7602.75 1250
7603.58 1363
7604.40 1259
7605.22 1258
7606.04 1229
7606.87 1226
7607.69 1199
7608.51 1199
7609.34 1220
7610.16 1150
7610.98 1150
7611.81 1131
7612.63 1107
7613.45 1078
7614.28 1177
7615.10 1288
7615.92 1302
7616.75 1359
7617.57 1411
7618.39 1292
7619.22 1328
7620.04 1203
7620.87 1140
7621.69 1185
7622.51 1223
7623.34 1214
7624.16 1167
7624.98 1203
7625.81 1228
7626.63 1279
7627.46 1420
7628.28 1635
7629.11 1707
7629.93 1682
7630.75 1829
7631.58 1860
7632.40 1827
7633.23 1745
7634.05 1519
7634.88 1415
7635.70 1334
7636.53 1175
7637.35 1158
7638.17 1066
7639.00 992
7639.82 1059
7640.65 938
7641.47 948
7642.30 1005
7643.12 1056
7643.95 1051
7644.77 1009
7645.60 1060
7646.42 1056
7647.25 1073
7648.07 968
7648.90 928
7649.73 924
7650.55 918
7651.38 911
7652.20 928
7653.03 889
7653.85 895
7654.68 940
7655.50 932
7656.33 900
7657.16 907
7657.98 909
7658.81 912
7659.63 889
7660.46 861
7661.29 841
7662.11 915
7662.94 945
7663.76 948
7664.59 902
7665.42 986
7666.24 990
7667.07 981
7667.89 921
7668.72 965
7669.55 945
7670.37 1014
7671.20 882
7672.03 853
7672.85 850
7673.68 832
7674.51 870
7675.33 840
7676.16 789
7676.99 828
7677.81 903
7678.64 875
7679.47 775
7680.29 783
7681.12 874
7681.95 823
7682.78 863
7683.60 852
7684.43 906
7685.26 854
7686.08 860
7686.91 871
7687.74 769
7688.57 843
7689.39 981
7690.22 937
7691.05 927
7691.88 829
7692.70 914
7693.53 950
7694.36 952
7695.19 1017
7696.02 985
7696.84 1025
7697.67 981
7698.50 1017
7699.33 1006
7700.16 952
7700.98 1010
7701.81 915
7702.64 886
7703.47 889
7704.30 851
7705.12 853
7705.95 867
7706.78 868
7707.61 866
7708.44 792
7709.27 881
7710.10 914
7710.92 862
7711.75 844
7712.58 831
7713.41 884
7714.24 923
7715.07 774
7715.90 780
7716.73 800
7717.56 858
7718.38 814
7719.21 786
7720.04 735
7720.87 769
7721.70 808
7722.53 764
7723.36 716
7724.19 810
7725.02 735
7725.85 733
7726.68 756
7727.51 738
7728.34 745
7729.17 716
7730.00 752
7730.83 798
7731.65 759
7732.48 769
7733.31 813
7734.14 775
7734.97 849
7735.80 823
7736.63 752
7737.46 765
7738.29 798
7739.12 767
7739.95 811
7740.79 827
7741.62 806
7742.45 811
7743.28 819
7744.11 910
7744.94 827
7745.77 928
7746.60 997
7747.43 1002
7748.26 876
7749.09 937
7749.92 906
7750.75 772
7751.58 846
7752.41 832
7753.24 836
7754.08 831
7754.91 868
7755.74 779
7756.57 865
7757.40 809
7758.23 794
7759.06 842
7759.89 791
7760.72 828
7761.56 877
7762.39 847
7763.22 813
7764.05 807
7764.88 793
7765.71 758
7766.54 788
7767.38 716
7768.21 756
7769.04 811
7769.87 752
7770.70 762
7771.54 775
7772.37 784
7773.20 792
7774.03 836
7774.86 810
7775.70 797
7776.53 790
7777.36 798
7778.19 776
7779.02 778
7779.86 776
7780.69 793
7781.52 748
7782.35 743
7783.19 764
7784.02 763
7784.85 770
7785.68 771
7786.52 860
7787.35 863
7788.18 834
7789.02 809
7789.85 738
7790.68 694
7791.51 751
7792.35 808
7793.18 749
7794.01 708
7794.85 762
7795.68 755
7796.51 787
7797.35 862
7798.18 794
7799.01 867
7799.85 770
7800.68 827
7801.51 814
7802.35 864
7803.18 850
7804.01 830
7804.85 878
7805.68 855
7806.52 856
7807.35 833
7808.18 860
7809.02 881
7809.85 926
7810.69 936
7811.52 896
7812.35 981
7813.19 1005
7814.02 1031
7814.86 1051
7815.69 1067
7816.52 1031
7817.36 1063
7818.19 992
7819.03 963
7819.86 947
7820.70 941
7821.53 949
7822.37 950
7823.20 941
7824.04 975
7824.87 969
7825.70 994
7826.54 1017
7827.37 1001
7828.21 900
7829.04 965
7829.88 988
7830.71 966
7831.55 959
7832.38 1027
7833.22 1005
7834.06 1017
7834.89 1075
7835.73 995
7836.56 961
7837.40 962
7838.23 973
7839.07 1028
7839.90 1046
7840.74 995
7841.57 972
7842.41 1013
7843.25 932
7844.08 929
7844.92 994
7845.75 960
7846.59 953
7847.43 926
7848.26 863
7849.10 899
7849.93 937
7850.77 898
7851.61 858
7852.44 909
7853.28 896
7854.11 892
7854.95 904
7855.79 1001
7856.62 1052
7857.46 1096
7858.30 1046
7859.13 908
7859.97 922
7860.81 1049
7861.64 983
7862.48 953
7863.32 931
7864.15 940
7864.99 899
7865.83 896
7866.66 866
7867.50 932
7868.34 883
7869.18 913
7870.01 928
7870.85 991
7871.69 966
7872.52 1035
7873.36 1025
7874.20 1048
7875.04 981
7875.87 1016
7876.71 1108
7877.55 1095
7878.39 1008
7879.22 952
7880.06 931
7880.90 962
7881.74 943
7882.58 893
7883.41 959
7884.25 946
7885.09 949
7885.93 890
7886.77 916
7887.60 993
7888.44 981
7889.28 988
7890.12 1080
7890.96 1042
7891.79 946
7892.63 944
7893.47 1040
7894.31 1052
7895.15 934
7895.99 896
7896.83 939
7897.66 976
7898.50 930
7899.34 884
7900.18 899
7901.02 861
7901.86 908
7902.70 934
7903.54 881
7904.38 870
7905.21 902
7906.05 858
7906.89 799
7907.73 809
7908.57 792
7909.41 818
7910.25 850
7911.09 849
7911.93 822
7912.77 814
7913.61 864
7914.45 915
7915.29 973
7916.13 924
7916.97 946
7917.81 939
7918.64 998
7919.48 892
7920.32 904
7921.16 846
7922.00 889
7922.84 852
7923.68 831
7924.52 836
7925.36 777
7926.20 808
7927.04 800
7927.89 791
7928.73 900
7929.57 787
7930.41 813
7931.25 746
7932.09 772
7932.93 769
7933.77 828
7934.61 791
7935.45 802
7936.29 801
7937.13 816
7937.97 809
7938.81 849
7939.65 877
7940.49 834
7941.34 821
7942.18 871
7943.02 869
7943.86 808
7944.70 864
7945.54 919
7946.38 921
7947.22 838
7948.06 777
7948.91 814
7949.75 913
7950.59 887
7951.43 823
7952.27 849
7953.11 826
7953.95 896
7954.80 896
7955.64 886
7956.48 858
7957.32 849
7958.16 898
7959.01 856
7959.85 848
7960.69 852
7961.53 873
7962.37 913
7963.22 932
7964.06 977
7964.90 961
7965.74 986
7966.58 1016
7967.43 969
7968.27 974
7969.11 938
7969.95 870
7970.80 915
7971.64 852
7972.48 872
7973.32 811
7974.17 857
7975.01 887
7975.85 886
7976.70 836
7977.54 812
7978.38 846
7979.22 829
7980.07 846
7980.91 874
7981.75 735
7982.60 822
7983.44 827
7984.28 852
7985.13 759
7985.97 785
7986.81 857
7987.66 771
7988.50 825
7989.34 798
7990.19 780
7991.03 772
7991.87 818
7992.72 756
7993.56 753
7994.41 720
7995.25 720
7996.09 699
7996.94 783
7997.78 761
7998.63 745
7999.47 721
8000.31 726
8001.16 728
8002.00 696
8002.85 729
8003.69 723
8004.53 745
8005.38 711
8006.22 631
8007.07 676
8007.91 739
8008.76 723
8009.60 641
8010.45 664
8011.29 712
8012.13 705
8012.98 692
8013.82 626
8014.67 640
8015.51 676
8016.36 671
8017.20 641
8018.05 680
8018.89 699
8019.74 739
8020.58 691
8021.43 663
8022.27 666
8023.12 706
8023.97 715
8024.81 672
8025.66 698
8026.50 678
8027.35 681
8028.19 720
8029.04 746
8029.88 684
8030.73 652
8031.58 703
8032.42 682
8033.27 690
8034.11 675
8034.96 647
8035.80 680
8036.65 741
8037.50 712
8038.34 648
8039.19 686
8040.04 647
8040.88 737
8041.73 662
8042.57 735
8043.42 718
8044.27 714
8045.11 662
8045.96 707
8046.81 700
8047.65 732
8048.50 717
8049.35 684
8050.19 717
8051.04 726
8051.89 682
8052.73 659
8053.58 658
8054.43 660
8055.27 671
8056.12 662
8056.97 674
8057.82 658
8058.66 683
8059.51 614
8060.36 613
8061.20 592
8062.05 683
8062.90 648
8063.75 632
8064.59 675
8065.44 708
8066.29 722
8067.14 692
8067.98 697
8068.83 653
8069.68 670
8070.53 586
8071.38 615
8072.22 632
8073.07 604
8073.92 662
8074.77 646
8075.62 675
8076.46 641
8077.31 631
8078.16 604
8079.01 657
8079.86 678
8080.70 668
8081.55 673
8082.40 645
8083.25 625
8084.10 588
8084.95 618
8085.80 674
8086.64 675
8087.49 761
8088.34 635
8089.19 608
8090.04 597
8090.89 594
8091.74 657
8092.59 608
8093.43 588
8094.28 656
8095.13 671
8095.98 676
8096.83 645
8097.68 666
8098.53 678
8099.38 676
8100.23 661
8101.08 618
8101.93 666
8102.78 696
8103.63 701
8104.48 644
8105.33 584
8106.18 676
8107.02 686
8107.87 605
8108.72 550
8109.57 588
8110.42 617
8111.27 688
8112.12 733
8112.97 662
8113.82 686
8114.67 638
8115.52 659
8116.37 696
8117.22 688
8118.08 696
8118.93 749
8119.78 683
8120.63 656
8121.48 673
8122.33 631
8123.18 650
8124.03 713
8124.88 706
8125.73 684
8126.58 672
8127.43 643
8128.28 631
8129.13 710
8129.98 726
8130.83 728
8131.69 750
8132.54 703
8133.39 671
8134.24 730
8135.09 700
8135.94 737
8136.79 708
8137.64 756
8138.50 712
8139.35 710
8140.20 719
8141.05 788
8141.90 727
8142.75 712
8143.60 742
8144.46 791
8145.31 725
8146.16 794
8147.01 795
8147.86 737
8148.72 757
8149.57 770
8150.42 806
8151.27 848
8152.12 1002
8152.98 987
8153.83 984
8154.68 940
8155.53 978
8156.38 923
8157.24 927
8158.09 882
8158.94 803
8159.79 815
8160.65 796
8161.50 771
8162.35 720
8163.20 747
8164.06 733
8164.91 756
8165.76 715
8166.62 825
8167.47 764
8168.32 688
8169.17 752
8170.03 766
8170.88 697
8171.73 764
8172.59 745
8173.44 710
8174.29 789
8175.15 713
8176.00 799
8176.85 798
8177.71 702
8178.56 664
8179.41 673
8180.27 644
8181.12 666
8181.97 659
8182.83 643
8183.68 654
8184.54 761
8185.39 647
8186.24 647
8187.10 594
8187.95 615
8188.80 633
8189.66 684
8190.51 697
8191.37 653
8192.22 645
8193.08 655
8193.93 682
8194.78 671
8195.64 661
8196.49 647
8197.35 677
8198.20 633
8199.06 670
8199.91 664
8200.77 645
8201.62 625
8202.47 664
8203.33 655
8204.18 646
8205.04 658
8205.89 697
8206.75 656
8207.60 613
8208.46 683
8209.31 660
8210.17 700
8211.02 719
8211.88 736
8212.73 770
8213.59 796
8214.45 763
8215.30 739
8216.16 688
8217.01 743
8217.87 762
8218.72 712
8219.58 663
8220.43 713
8221.29 711
8222.15 759
8223.00 711
8223.86 682
8224.71 702
8225.57 691
8226.42 730
8227.28 679
8228.14 683
8228.99 683
8229.85 661
8230.71 668
8231.56 709
8232.42 696
8233.27 635
8234.13 630
8234.99 555
8235.84 596
8236.70 596
8237.56 656
8238.41 676
8239.27 650
8240.13 658
8240.98 654
8241.84 700
8242.70 614
8243.55 633
8244.41 617
8245.27 677
8246.12 690
8246.98 674
8247.84 625
8248.70 723
8249.55 730
8250.41 675
8251.27 649
8252.12 699
8252.98 664
8253.84 651
8254.70 659
8255.55 651
8256.41 620
8257.27 620
8258.13 639
8258.98 599
8259.84 641
8260.70 627
8261.56 645
8262.42 652
8263.27 663
8264.13 641
8264.99 652
8265.85 574
8266.71 623
8267.56 619
8268.42 586
8269.28 660
8270.14 678
8271.00 599
8271.85 631
8272.71 618
8273.57 635
8274.43 679
8275.29 601
8276.15 604
8277.01 596
8277.86 609
8278.72 664
8279.58 642
8280.44 629
8281.30 640
8282.16 644
8283.02 639
8283.88 601
8284.74 615
8285.59 637
8286.45 618
8287.31 634
8288.17 616
8289.03 631
8289.89 715
8290.75 707
8291.61 712
8292.47 781
8293.33 716
8294.19 747
8295.05 749
8295.91 677
8296.77 695
8297.63 763
8298.49 746
8299.34 752
8300.20 736
8301.06 664
8301.92 714
8302.78 726
8303.64 710
8304.50 684
8305.36 650
8306.22 672
8307.08 690
8307.94 589
8308.81 657
8309.67 658
8310.53 722
8311.39 705
8312.25 679
8313.11 684
8313.97 717
8314.83 761
8315.69 718
8316.55 687
8317.41 692
8318.27 779
8319.13 646
8319.99 638
8320.85 613
8321.71 616
8322.58 648
8323.44 592
8324.30 635
8325.16 629
8326.02 728
8326.88 737
8327.74 712
8328.60 684
8329.46 693
8330.33 660
8331.19 660
8332.05 685
8332.91 626
8333.77 599
8334.63 655
8335.49 670
8336.36 709
8337.22 626
8338.08 615
8338.94 639
8339.80 710
8340.67 644
8341.53 647
8342.39 724
8343.25 715
8344.11 676
8344.98 665
8345.84 679
8346.70 691
8347.56 674
8348.42 657
8349.29 615
8350.15 620
8351.01 659
8351.87 694
8352.74 601
8353.60 627
8354.46 653
8355.32 671
8356.19 631
8357.05 679
8357.91 659
8358.78 741
8359.64 674
8360.50 630
8361.36 703
8362.23 682
8363.09 650
8363.95 649
8364.82 659
8365.68 650
8366.54 649
8367.41 624
8368.27 707
8369.13 704
8370.00 684
8370.86 644
8371.72 717
8372.59 735
8373.45 711
8374.31 699
8375.18 685
8376.04 651
8376.91 657
8377.77 649
8378.63 679
8379.50 688
8380.36 717
8381.23 654
8382.09 689
8382.95 718
8383.82 738
8384.68 678
8385.55 655
8386.41 731
8387.27 774
8388.14 672
8389.00 713
8389.87 746
8390.73 708
8391.60 685
8392.46 683
8393.33 725
8394.19 737
8395.06 702
8395.92 741
8396.78 733
8397.65 715
8398.51 754
8399.38 752
8400.24 760
8401.11 727
8401.97 702
8402.84 780
8403.70 804
8404.57 786
8405.44 705
8406.30 789
8407.17 835
8408.03 800
8408.90 836
8409.76 772
8410.63 816
8411.49 767
8412.36 796
8413.22 778
8414.09 790
8414.96 866
8415.82 842
8416.69 830
8417.55 776
8418.42 804
8419.29 797
8420.15 836
8421.02 837
8421.88 920
8422.75 876
8423.62 895
8424.48 908
8425.35 887
8426.21 871
8427.08 903
8427.95 891
8428.81 908
8429.68 917
8430.55 989
8431.41 955
8432.28 948
8433.15 938
8434.01 1037
8434.88 1112
8435.75 1026
8436.61 1028
8437.48 1084
8438.35 1139
8439.21 1211
8440.08 1147
8440.95 1186
8441.82 1216
8442.68 1319
8443.55 1270
8444.42 1188
8445.28 1162
8446.15 1202
8447.02 1211
8447.89 1215
8448.75 1242
8449.62 1301
8450.49 1458
8451.36 1498
8452.22 1736
8453.09 1827
8453.96 1956
8454.83 2107
8455.70 2191
8456.56 2252
8457.43 2203
8458.30 2098
8459.17 2064
8460.04 1839
8460.90 1683
8461.77 1540
8462.64 1537
8463.51 1551
8464.38 1706
8465.25 1965
8466.11 2350
8466.98 2859
8467.85 3337
8468.72 3543
8469.59 3678
8470.46 3580
8471.32 3214
8472.19 2770
8473.06 2450
8473.93 2099
8474.80 1827
8475.67 1671
8476.54 1528
8477.41 1322
8478.28 1315
8479.14 1247
8480.01 1256
8480.88 1126
8481.75 1138
8482.62 1113
8483.49 1128
8484.36 1075
8485.23 1038
8486.10 995
8486.97 1105
8487.84 1019
8488.71 1059
8489.58 1089
8490.45 1020
8491.32 1058
8492.19 1076
8493.06 1115
8493.93 1127
8494.79 1145
8495.66 1186
8496.53 1138
8497.40 1148
8498.27 1113
8499.14 1039
8500.01 1035
8500.89 942
8501.76 1051
8502.63 1061
8503.50 1111
8504.37 1126
8505.24 1186
8506.11 1223
8506.98 1269
8507.85 1172
8508.72 1168
8509.59 1162
8510.46 1127
8511.33 1133
8512.20 1114
8513.07 1111
8513.94 1030
8514.81 1010
8515.68 1057
8516.56 1022
8517.43 962
8518.30 924
8519.17 921
8520.04 982
8520.91 920
8521.78 985
8522.65 996
8523.52 946
8524.40 963
8525.27 1013
8526.14 1042
8527.01 1047
8527.88 991
8528.75 1023
8529.63 1059
8530.50 1146
8531.37 1105
8532.24 1068
8533.11 1042
8533.98 1213
8534.86 1159
8535.73 1073
8536.60 1075
8537.47 1025
8538.34 1016
8539.22 1031
8540.09 977
8540.96 1031
8541.83 1033
8542.71 1054
8543.58 1048
8544.45 1048
8545.32 1136
8546.19 1091
8547.07 1043
8547.94 1077
8548.81 1117
8549.69 1093
8550.56 1125
8551.43 1177
8552.30 1362
8553.18 1373
8554.05 1329
8554.92 1255
8555.80 1226
8556.67 1142
8557.54 1109
8558.41 1078
8559.29 1020
8560.16 1009
8561.03 1016
8561.91 915
8562.78 919
8563.65 948
8564.53 909
8565.40 858
8566.27 842
8567.15 849
8568.02 865
8568.90 906
8569.77 855
8570.64 899
8571.52 896
8572.39 858
8573.26 816
8574.14 818
8575.01 820
8575.89 848
8576.76 814
8577.63 817
8578.51 827
8579.38 843
8580.26 895
8581.13 853
8582.01 838
8582.88 814
8583.75 901
8584.63 866
8585.50 970
8586.38 893
8587.25 812
8588.13 838
8589.00 826
8589.88 843
8590.75 846
8591.63 956
8592.50 826
8593.38 870
8594.25 853
8595.13 786
8596.00 794
8596.88 833
8597.75 824
8598.63 866
8599.50 898
8600.38 850
8601.25 887
8602.13 872
8603.00 824
8603.88 838
8604.75 867
8605.63 926
8606.50 897
8607.38 920
8608.26 871
8609.13 862
8610.01 866
8610.88 913
8611.76 872
8612.63 959
8613.51 885
8614.39 874
8615.26 905
8616.14 930
8617.01 886
8617.89 902
8618.77 933
8619.64 969
8620.52 974
8621.40 971
8622.27 960
8623.15 1035
8624.02 995
8624.90 1022
8625.78 1057
8626.65 1018
8627.53 1047
8628.41 995
8629.28 1029
8630.16 994
8631.04 972
8631.91 978
8632.79 1042
8633.67 1055
8634.55 952
8635.42 983
8636.30 1043
8637.18 1019
8638.05 1017
8638.93 1112
8639.81 1112
8640.69 1173
8641.56 1120
8642.44 1078
8643.32 1045
8644.20 1173
8645.07 1175
8645.95 1143
8646.83 1108
8647.71 1153
8648.58 1162
8649.46 1248
8650.34 1185
8651.22 1254
8652.09 1211
8652.97 1211
8653.85 1228
8654.73 1229
8655.61 1229
8656.48 1147
8657.36 1239
8658.24 1212
8659.12 1149
8660.00 1239
8660.88 1185
8661.75 1206
8662.63 1177
8663.51 1221
8664.39 1165
8665.27 1228
8666.15 1311
8667.03 1435
8667.90 1524
8668.78 1607
8669.66 1609
8670.54 1901
8671.42 1989
8672.30 2118
8673.18 2305
8674.06 2239
8674.94 2206
8675.81 2155
8676.69 1906
8677.57 1782
8678.45 1705
8679.33 1677
8680.21 1557
8681.09 1501
8681.97 1451
8682.85 1345
8683.73 1434
8684.61 1452
8685.49 1553
8686.37 1728
8687.25 2135
8688.13 2575
8689.01 3136
8689.89 3711
8690.77 4098
8691.65 4243
8692.53 3893
8693.41 3590
8694.29 3224
8695.17 2763
8696.05 2486
8696.93 2188
8697.81 1770
8698.69 1583
8699.57 1474
8700.45 1368
8701.33 1292
8702.21 1288
8703.09 1244
8703.97 1202
8704.85 1171
8705.73 1180
8706.61 1185
8707.49 1124
8708.37 1065
8709.25 1054
8710.13 1137
8711.01 1163
8711.90 1174
8712.78 1141
8713.66 1070
8714.54 991
8715.42 1038
8716.30 1024
8717.18 1013
8718.06 983
8718.94 1009
8719.83 1076
8720.71 983
8721.59 1026
8722.47 967
8723.35 998
8724.23 1001
8725.11 1054
8726.00 1127
8726.88 1099
8727.76 1117
8728.64 1216
8729.52 1202
8730.41 1123
8731.29 1152
8732.17 1102
8733.05 1127
8733.93 1118
8734.82 1029
8735.70 995
8736.58 987
8737.46 968
8738.34 976
8739.23 918
8740.11 977
8740.99 922
8741.87 870
8742.76 918
8743.64 996
8744.52 1006
8745.40 941
8746.29 937
8747.17 961
8748.05 999
8748.93 947
8749.82 926
8750.70 924
8751.58 905
8752.47 1000
8753.35 1007
8754.23 1066
8755.12 1005
8756.00 1037
8756.88 1074
8757.77 1045
8758.65 1041
8759.53 1065
8760.42 1051
8761.30 1026
8762.18 1039
8763.07 1057
8763.95 1047
8764.83 1060
8765.72 1002
8766.60 992
8767.48 1017
8768.37 1060
8769.25 1058
8770.14 1060
8771.02 1096
8771.90 1009
8772.79 980
8773.67 957
8774.56 882
8775.44 905
8776.32 890
8777.21 824
8778.09 833
8778.98 890
8779.86 798
8780.75 834
8781.63 881
8782.51 799
8783.40 823
8784.28 841
8785.17 860
8786.05 795
8786.94 859
8787.82 913
8788.71 898
8789.59 922
8790.48 957
8791.36 922
8792.25 945
8793.13 882
8794.02 814
8794.90 819
8795.79 789
8796.67 861
8797.56 913
8798.44 947
8799.33 863
8800.21 796
8801.10 819
8801.98 910
8802.87 888
8803.76 937
8804.64 926
8805.53 867
8806.41 835
8807.30 820
8808.18 839
8809.07 822
8809.96 875
8810.84 856
8811.73 824
8812.61 841
8813.50 822
8814.39 815
8815.27 797
8816.16 821
8817.04 799
8817.93 832
8818.82 829
8819.70 813
8820.59 862
8821.48 803
8822.36 834
8823.25 880
8824.14 843
8825.02 838
8825.91 867
8826.80 818
8827.68 836
8828.57 840
8829.46 792
8830.34 762
8831.23 801
8832.12 806
8833.00 772
8833.89 787
8834.78 762
8835.67 760
8836.55 705
8837.44 717
8838.33 821
8839.21 846
8840.10 814
8840.99 735
8841.88 730
8842.76 774
8843.65 819
8844.54 749
8845.43 731
8846.32 688
8847.20 700
8848.09 750
8848.98 712
8849.87 692
8850.75 637
8851.64 693
8852.53 667
8853.42 682
8854.31 660
8855.19 719
8856.08 696
8856.97 657
8857.86 676
8858.75 685
8859.64 748
8860.52 722
8861.41 737
8862.30 678
8863.19 665
8864.08 687
8864.97 651
8865.86 611
8866.74 584
8867.63 639
8868.52 680
8869.41 652
8870.30 667
8871.19 592
8872.08 620
8872.97 664
8873.86 634
8874.75 660
8875.63 616
8876.52 622
8877.41 648
8878.30 665
8879.19 653
8880.08 670
8880.97 636
8881.86 742
8882.75 681
8883.64 702
8884.53 707
8885.42 652
8886.31 600
8887.20 581
8888.09 619
8888.98 586
8889.87 607
8890.76 600
8891.65 631
8892.54 599
8893.43 598
8894.32 607
8895.21 604
8896.10 534
8896.99 552
8897.88 621
8898.77 583
8899.66 579
8900.55 569
8901.44 534
8902.33 550
8903.22 593
8904.11 636
8905.00 615
8905.89 535
8906.78 585
8907.67 602
8908.57 581
8909.46 574
8910.35 581
8911.24 583
8912.13 612
8913.02 583
8913.91 599
8914.80 601
8915.69 586
8916.59 597
8917.48 563
8918.37 588
8919.26 560
8920.15 592
8921.04 582
8921.93 532
8922.83 568
8923.72 592
8924.61 521
8925.50 550
8926.39 579
8927.28 577
8928.18 555
8929.07 584
8929.96 609
8930.85 536
8931.74 525
8932.64 533
8933.53 541
8934.42 583
8935.31 576
8936.20 574
8937.10 618
8937.99 589
8938.88 579
8939.77 549
8940.67 583
8941.56 606
8942.45 549
8943.34 548
8944.24 563
8945.13 581
8946.02 552
8946.91 539
8947.81 552
8948.70 576
8949.59 596
8950.49 593
8951.38 540
8952.27 540
8953.16 552
8954.06 521
8954.95 544
8955.84 544
8956.74 582
8957.63 613
8958.52 594
8959.42 604
8960.31 546
8961.20 511
8962.10 580
8962.99 641
8963.88 583
8964.78 558
8965.67 603
8966.57 563
8967.46 601
8968.35 607
8969.25 547
8970.14 567
8971.04 525
8971.93 542
8972.82 554
8973.72 626
8974.61 583
8975.51 575
8976.40 595
8977.29 639
8978.19 581
8979.08 557
8979.98 593
8980.87 584
8981.77 547
8982.66 583
8983.56 586
8984.45 569
8985.34 519
8986.24 536
8987.13 530
8988.03 522
8988.92 536
8989.82 521
8990.71 584
8991.61 537
8992.50 563
8993.40 503
8994.29 529
8995.19 508
8996.08 520
8996.98 516
8997.88 501
8998.77 564
8999.67 554
9000.56 561
9001.46 501
9002.35 561
9003.25 535
9004.14 504
9005.04 550
9005.93 539
9006.83 484
9007.73 483
9008.62 576
9009.52 522
9010.41 520
9011.31 545
9012.21 535
9013.10 529
9014.00 512
9014.89 588
9015.79 508
9016.69 533
9017.58 532
9018.48 523
9019.38 529
9020.27 498
9021.17 528
9022.07 551
9022.96 499
9023.86 486
9024.75 515
9025.65 515
9026.55 519
9027.45 514
9028.34 523
9029.24 544
9030.14 492
9031.03 452
9031.93 494
9032.83 490
9033.72 531
9034.62 522
9035.52 547
9036.42 544
9037.31 508
9038.21 470
9039.11 474
9040.00 484
9040.90 546
9041.80 542
9042.70 543
9043.59 553
9044.49 550
9045.39 541
9046.29 512
9047.19 490
9048.08 548
9048.98 543
9049.88 555
9050.78 602
9051.67 498
9052.57 475
9053.47 514
9054.37 559
9055.27 522
9056.17 529
9057.06 542
9057.96 554
9058.86 553
9059.76 539
9060.66 548
9061.56 519
9062.45 580
9063.35 570
9064.25 510
9065.15 499
9066.05 526
9066.95 523
9067.85 558
9068.75 496
9069.64 544
9070.54 561
9071.44 572
9072.34 574
9073.24 558
9074.14 577
9075.04 563
9075.94 494
9076.84 536
9077.74 525
9078.64 526
9079.53 575
9080.43 564
9081.33 548
9082.23 571
9083.13 547
9084.03 545
9084.93 582
9085.83 520
9086.73 564
9087.63 557
9088.53 575
9089.43 545
9090.33 541
9091.23 593
9092.13 555
9093.03 557
9093.93 518
9094.83 548
9095.73 587
9096.63 609
9097.53 520
9098.43 560
9099.33 530
9100.23 583
9101.13 569
9102.03 556
9102.93 516
9103.83 537
9104.73 477
9105.64 477
9106.54 510
9107.44 539
9108.34 520
9109.24 489
9110.14 558
9111.04 497
9111.94 527
9112.84 497
9113.74 579
9114.64 497
9115.55 462
9116.45 532
9117.35 527
9118.25 565
9119.15 560
9120.05 487
9120.95 476
9121.86 521
9122.76 463
9123.66 486
9124.56 493
9125.46 505
9126.36 515
9127.26 492
9128.17 464
9129.07 491
9129.97 501
9130.87 496
9131.77 494
9132.68 487
9133.58 473
9134.48 517
9135.38 523
9136.28 486
9137.19 546
9138.09 529
9138.99 544
9139.89 541
9140.80 555
9141.70 545
9142.60 556
9143.50 521
9144.41 545
9145.31 486
9146.21 510
9147.11 490
9148.02 483
9148.92 464
9149.82 456
9150.73 503
9151.63 554
9152.53 547
9153.43 480
9154.34 554
9155.24 499
9156.14 536
9157.05 555
9157.95 517
9158.85 497
9159.76 575
9160.66 586
9161.56 481
9162.47 447
9163.37 488
9164.27 534
9165.18 470
9166.08 444
9166.99 431
9167.89 516
9168.79 481
9169.70 498
9170.60 456
9171.50 461
9172.41 479
9173.31 496
9174.22 491
9175.12 516
9176.02 494
9176.93 533
9177.83 521
9178.74 486
9179.64 496
9180.55 485
9181.45 511
9182.36 486
9183.26 439
9184.16 456
9185.07 498
9185.97 469
9186.88 458
9187.78 491
9188.69 463
9189.59 490
9190.50 518
9191.40 499
9192.31 510
9193.21 464
9194.12 516
9195.02 542
9195.93 522
9196.83 527
9197.74 524
9198.64 528
9199.55 524
9200.45 518
9201.36 530
9202.26 532
9203.17 541
9204.08 572
9204.98 516
9205.89 516
9206.79 494
9207.70 486
9208.60 546
9209.51 496
9210.42 541
9211.32 527
9212.23 545
9213.13 461
9214.04 521
9214.95 505
9215.85 524
9216.76 609
9217.66 538
9218.57 537
9219.48 509
9220.38 499
9221.29 557
9222.20 523
9223.10 467
9224.01 476
9224.92 492
9225.82 503
9226.73 478
9227.64 457
9228.54 449
9229.45 460
9230.36 471
9231.26 503
9232.17 484
9233.08 472
9233.98 462
9234.89 508
9235.80 495
9236.70 548
9237.61 565
9238.52 500
9239.43 498
9240.33 511
9241.24 493
9242.15 510
9243.06 496
9243.96 488
9244.87 485
9245.78 470
9246.69 493
9247.59 471
9248.50 488
9249.41 514
9250.32 493
9251.22 480
9252.13 491
9253.04 504
9253.95 432
9254.86 543
9255.76 480
9256.67 483
9257.58 458
9258.49 498
9259.40 510
9260.31 512
9261.21 497
9262.12 448
9263.03 520
9263.94 522
9264.85 517
9265.76 512
9266.67 475
9267.57 432
9268.48 482
9269.39 470
9270.30 498
9271.21 452
9272.12 466
9273.03 472
9273.94 513
9274.84 507
9275.75 464
9276.66 462
9277.57 499
9278.48 486
9279.39 451
9280.30 516
9281.21 508
9282.12 461
9283.03 473
9283.94 471
9284.85 459
9285.76 497
9286.67 456
9287.58 509
9288.49 507
9289.39 476
9290.30 455
9291.21 467
9292.12 510
9293.03 526
9293.94 514
9294.85 491
9295.76 456
9296.67 471
9297.58 538
9298.49 501
9299.40 511
9300.32 468
9301.23 465
9302.14 477
9303.05 514
9303.96 523
9304.87 536
9305.78 583
9306.69 600
9307.60 553
9308.51 544
9309.42 514
9310.33 544
9311.24 588
9312.15 462
9313.06 489
9313.97 492
9314.89 536
9315.80 467
9316.71 450
9317.62 455
9318.53 477
9319.44 501
9320.35 518
9321.26 509
9322.18 507
9323.09 510
9324.00 483
9324.91 557
9325.82 475
9326.73 459
9327.64 481
9328.56 507
9329.47 523
9330.38 515
9331.29 473
9332.20 530
9333.11 522
9334.03 532
9334.94 508
9335.85 552
9336.76 537
9337.67 499
9338.59 498
9339.50 452
9340.41 506
9341.32 463
9342.24 541
9343.15 448
9344.06 430
9344.97 478
9345.89 442
9346.80 482
9347.71 470
9348.62 454
9349.54 458
9350.45 489
9351.36 496
9352.27 494
9353.19 540
9354.10 553
9355.01 557
9355.93 535
9356.84 445
9357.75 462
9358.67 418
9359.58 473
9360.49 464
9361.40 502
9362.32 448
9363.23 507
9364.14 494
9365.06 435
9365.97 435
9366.89 492
9367.80 477
9368.71 463
9369.63 502
9370.54 536
9371.45 540
9372.37 495
9373.28 551
9374.20 538
9375.11 506
9376.02 453
9376.94 460
9377.85 496
9378.77 526
9379.68 470
9380.59 532
9381.51 537
9382.42 516
9383.34 488
9384.25 536
9385.17 521
9386.08 485
9386.99 574
9387.91 558
9388.82 533
9389.74 543
9390.65 555
9391.57 597
9392.48 557
9393.40 583
9394.31 556
9395.23 604
9396.14 497
9397.06 534
9397.97 547
9398.89 541
9399.80 492
9400.72 502
9401.63 512
9402.55 543
9403.46 527
9404.38 505
9405.29 504
9406.21 480
9407.12 511
9408.04 526
9408.96 510
9409.87 491
9410.79 508
9411.70 491
9412.62 477
9413.53 490
9414.45 483
9415.37 515
9416.28 515
9417.20 543
9418.11 531
9419.03 467
9419.95 493
9420.86 501
9421.78 536
9422.69 497
9423.61 491
9424.53 498
9425.44 527
9426.36 507
9427.28 501
9428.19 516
9429.11 514
9430.03 534
9430.94 545
9431.86 513
9432.78 521
9433.69 550
9434.61 543
9435.53 581
9436.44 511
9437.36 534
9438.28 501
9439.20 518
9440.11 528
9441.03 529
9441.95 577
9442.86 543
9443.78 548
9444.70 573
9445.62 581
9446.53 586
9447.45 599
9448.37 672
9449.29 684
9450.20 724
9451.12 731
9452.04 819
9452.96 760
9453.87 742
9454.79 699
9455.71 674
9456.63 623
9457.55 619
9458.46 628
9459.38 551
9460.30 530
9461.22 535
9462.14 549
9463.05 590
9463.97 545
9464.89 547
9465.81 551
9466.73 568
9467.65 566
9468.56 574
9469.48 612
9470.40 558
9471.32 564
9472.24 538
9473.16 533
9474.08 546
9475.00 617
9475.91 591
9476.83 615
9477.75 605
9478.67 633
9479.59 636
9480.51 635
9481.43 654
9482.35 550
9483.27 565
9484.19 585
9485.10 570
9486.02 564
9486.94 565
9487.86 575
9488.78 570
9489.70 606
9490.62 512
9491.54 556
9492.46 590
9493.38 541
9494.30 574
9495.22 543
9496.14 556
9497.06 529
9497.98 572
9498.90 526
9499.82 487
9500.74 550
9501.66 580
9502.58 580
9503.50 548
9504.42 534
9505.34 569
9506.26 576
9507.18 548
9508.10 562
9509.02 587
9509.94 506
9510.86 587
9511.78 573
9512.70 614
9513.63 602
9514.55 606
9515.47 573
9516.39 563
9517.31 585
9518.23 601
9519.15 649
9520.07 529
9520.99 573
9521.91 602
9522.83 614
9523.76 590
9524.68 595
9525.60 674
9526.52 685
9527.44 733
9528.36 741
9529.28 837
9530.20 833
9531.13 873
9532.05 922
9532.97 837
9533.89 800
9534.81 746
9535.73 768
9536.66 721
9537.58 729
9538.50 723
9539.42 666
9540.34 676
9541.27 630
9542.19 636
9543.11 611
9544.03 603
9544.95 592
9545.88 596
9546.80 648
9547.72 622
9548.64 611
9549.57 655
9550.49 642
9551.41 609
9552.33 646
9553.26 640
9554.18 676
9555.10 670
9556.02 647
9556.95 692
9557.87 683
9558.79 696
9559.72 689
9560.64 643
9561.56 651
9562.48 641
9563.41 626
9564.33 583
9565.25 616
9566.18 669
9567.10 661
9568.02 656
9568.95 556
9569.87 540
9570.79 581
9571.72 637
9572.64 596
9573.56 610
9574.49 608
9575.41 595
9576.34 581
9577.26 594
9578.18 577
9579.11 645
9580.03 574
9580.95 624
9581.88 577
9582.80 598
9583.73 587
9584.65 628
9585.58 665
9586.50 589
9587.42 579
9588.35 569
9589.27 622
9590.20 667
9591.12 646
9592.05 604
9592.97 632
9593.89 671
9594.82 641
9595.74 603
9596.67 647
9597.59 627
9598.52 663
9599.44 663
9600.37 648
9601.29 663
9602.22 627
9603.14 589
9604.07 639
9604.99 590
9605.92 640
9606.84 676
9607.77 622
9608.69 687
9609.62 717
9610.54 687
9611.47 649
9612.40 633
9613.32 651
9614.25 669
9615.17 630
9616.10 698
9617.02 638
9617.95 617
9618.87 600
9619.80 704
9620.73 656
9621.65 678
9622.58 676
9623.50 689
9624.43 726
9625.36 665
9626.28 711
9627.21 706
9628.13 715
9629.06 724
9629.99 745
9630.91 749
9631.84 752
9632.77 807
9633.69 771
9634.62 782
9635.55 851
9636.47 808
9637.40 764
9638.33 814
9639.25 804
9640.18 817
9641.11 875
9642.03 881
9642.96 876
9643.89 977
9644.81 991
9645.74 1115
9646.67 1138
9647.60 1163
9648.52 1089
9649.45 1078
9650.38 1051
9651.30 969
9652.23 1043
9653.16 994
9654.09 890
9655.01 920
9655.94 859
9656.87 893
9657.80 902
9658.73 854
9659.65 886
9660.58 915
9661.51 864
9662.44 874
9663.36 881
9664.29 859
9665.22 903
9666.15 957
9667.08 949
9668.00 947
9668.93 936
9669.86 938
9670.79 920
9671.72 979
9672.65 1056
9673.57 1053
9674.50 1099
9675.43 1027
9676.36 1095
9677.29 1049
9678.22 1037
9679.15 1029
9680.07 1057
9681.00 981
9681.93 1055
9682.86 1021
9683.79 976
9684.72 976
9685.65 1029
9686.58 1043
9687.51 1069
9688.43 1121
9689.36 1157
9690.29 1162
9691.22 1070
9692.15 1120
9693.08 1142
9694.01 1172
9694.94 1219
9695.87 1166
9696.80 1110
9697.73 1116
9698.66 1178
9699.59 1151
9700.52 1152
9701.45 1075
9702.38 1030
9703.31 1078
9704.24 1092
9705.17 1019
9706.10 983
9707.03 1066
9707.96 1047
9708.89 1100
9709.82 1105
9710.75 1213
9711.68 1224
9712.61 1148
9713.54 1194
9714.47 1234
9715.40 1198
9716.33 1166
9717.26 1107
9718.19 1146
9719.12 1023
9720.05 996
9720.98 990
9721.91 983
9722.84 1014
9723.77 971
9724.71 1015
9725.64 1039
9726.57 1065
9727.50 1089
9728.43 1043
9729.36 1035
9730.29 1087
9731.22 1054
9732.15 1092
9733.09 1018
9734.02 1023
9734.95 927
9735.88 914
9736.81 904
9737.74 884
9738.67 898
9739.61 887
9740.54 882
9741.47 820
9742.40 849
9743.33 915
9744.26 874
9745.20 872
9746.13 919
9747.06 887
9747.99 938
9748.92 844
9749.86 891
9750.79 847
9751.72 871
9752.65 864
9753.58 829
9754.52 849
9755.45 878
9756.38 887
9757.31 846
9758.25 824
9759.18 887
9760.11 907
9761.04 868
9761.98 922
9762.91 932
9763.84 920
9764.77 944
9765.71 855
9766.64 861
9767.57 865
9768.51 855
9769.44 867
9770.37 909
9771.31 904
9772.24 859
9773.17 972
9774.10 993
9775.04 993
9775.97 1081
9776.90 1065
9777.84 1074
9778.77 1104
9779.71 1053
9780.64 1111
9781.57 1125
9782.51 1056
9783.44 1066
9784.37 1017
9785.31 920
9786.24 914
9787.17 920
9788.11 875
9789.04 854
9789.98 813
9790.91 838
9791.84 848
9792.78 886
9793.71 881
9794.65 955
9795.58 951
9796.52 951
9797.45 897
9798.38 939
9799.32 911
9800.25 888
9801.19 886
9802.12 825
9803.06 830
9803.99 811
9804.93 828
9805.86 799
9806.80 780
9807.73 762
9808.67 823
9809.60 763
9810.54 828
9811.47 802
9812.41 778
9813.34 750
9814.28 805
9815.21 789
9816.15 774
9817.08 789
9818.02 807
9818.95 805
9819.89 737
9820.82 711
9821.76 706
9822.69 777
9823.63 751
9824.57 772
9825.50 760
9826.44 776
9827.37 751
9828.31 691
9829.24 750
9830.18 768
9831.12 784
9832.05 759
9832.99 690
9833.92 700
9834.86 734
9835.80 756
9836.73 702
9837.67 713
9838.61 736
9839.54 746
9840.48 715
9841.41 724
9842.35 686
9843.29 721
9844.22 723
9845.16 690
9846.10 714
9847.03 744
9847.97 653
9848.91 734
9849.84 739
9850.78 692
9851.72 671
9852.66 723
9853.59 720
9854.53 728
9855.47 747
9856.40 785
9857.34 730
9858.28 760
9859.22 790
9860.15 766
9861.09 749
9862.03 685
9862.97 722
9863.90 698
9864.84 714
9865.78 676
9866.72 676
9867.65 657
9868.59 702
9869.53 716
9870.47 688
9871.40 641
9872.34 686
9873.28 693
9874.22 702
9875.16 714
9876.09 737
9877.03 709
9877.97 689
9878.91 669
9879.85 708
9880.79 699
9881.72 681
9882.66 676
9883.60 633
9884.54 637
9885.48 654
9886.42 659
9887.36 654
9888.29 693
9889.23 710
9890.17 687
9891.11 671
9892.05 702
9892.99 687
9893.93 664
9894.87 687
9895.81 641
9896.74 692
9897.68 627
9898.62 630
9899.56 636
9900.50 614
9901.44 669
9902.38 675
9903.32 665
9904.26 598
9905.20 661
9906.14 734
9907.08 696
9908.02 685
9908.96 701
9909.90 687
9910.84 694
9911.78 677
9912.72 650
9913.66 670
9914.60 698
9915.54 659
9916.48 714
9917.42 722
9918.36 699
9919.30 710
9920.24 761
9921.18 893
9922.12 862
9923.06 964
9924.00 1076
9924.94 1159
9925.88 1138
9926.82 1137
9927.76 1086
9928.70 991
9929.64 968
9930.58 883
9931.52 880
9932.46 801
9933.40 772
9934.34 718
9935.28 682
9936.23 663
9937.17 657
9938.11 678
9939.05 704
9939.99 692
9940.93 706
9941.87 697
9942.81 669
9943.76 673
9944.70 643
9945.64 703
9946.58 637
9947.52 677
9948.46 619
9949.40 648
9950.35 683
9951.29 698
9952.23 677
9953.17 681
9954.11 651
9955.05 650
9956.00 676
9956.94 620
9957.88 645
9958.82 625
9959.76 608
9960.71 646
9961.65 639
9962.59 626
9963.53 628
9964.48 686
9965.42 658
9966.36 669
9967.30 591
9968.25 613
9969.19 604
9970.13 576
9971.07 628
9972.02 592
9972.96 643
9973.90 579
9974.84 605
9975.79 642
9976.73 656
9977.67 620
9978.62 614
9979.56 598
9980.50 544
9981.44 557
9982.39 559
9983.33 601
9984.27 534
9985.22 550
9986.16 580
9987.10 575
9988.05 548
9988.99 565
9989.93 574
9990.88 532
9991.82 599
9992.77 538
9993.71 547
9994.65 536
9995.60 599
9996.54 551
9997.48 535
9998.43 535
9999.37 580
10000.32 598
10001.26 629
10002.20 587
10003.15 560
10004.09 540
10005.04 592
10005.98 614
10006.93 546
10007.87 550
10008.81 546
10009.76 622
10010.70 593
10011.65 568
10012.59 487
10013.54 539
10014.48 521
10015.43 559
10016.37 605
10017.32 503
10018.26 520
10019.21 525
10020.15 528
10021.10 550
10022.04 535
10022.99 649
10023.93 626
10024.88 557
10025.82 559
10026.77 510
10027.71 575
10028.66 558
10029.60 567
10030.55 548
10031.49 555
10032.44 523
10033.38 535
10034.33 536
10035.28 525
10036.22 553
10037.17 521
10038.11 546
10039.06 535
10040.00 571
10040.95 516
10041.90 539
10042.84 530
10043.79 500
10044.73 540
10045.68 525
10046.63 506
10047.57 518
10048.52 471
10049.47 508
10050.41 515
10051.36 516
10052.30 549
10053.25 506
10054.20 508
10055.14 521
10056.09 524
10057.04 532
10057.98 533
10058.93 523
10059.88 534
10060.82 518
10061.77 512
10062.72 556
10063.67 527
10064.61 469
10065.56 458
10066.51 505
10067.45 463
10068.40 502
10069.35 457
10070.30 499
10071.24 482
10072.19 528
10073.14 489
10074.09 484
10075.03 466
10075.98 517
10076.93 537
10077.88 525
10078.82 541
10079.77 523
10080.72 554
10081.67 543
10082.61 516
10083.56 561
10084.51 519
10085.46 503
10086.41 541
10087.35 529
10088.30 509
10089.25 452
10090.20 534
10091.15 523
10092.10 457
10093.04 510
10093.99 497
10094.94 540
10095.89 551
10096.84 523
10097.79 502
10098.74 502
10099.68 509
10100.63 512
10101.58 544
10102.53 518
10103.48 468
10104.43 517
10105.38 563
10106.33 527
10107.28 500
10108.22 506
10109.17 504
10110.12 511
10111.07 523
10112.02 488
10112.97 507
10113.92 450
10114.87 470
10115.82 475
10116.77 525
10117.72 490
10118.67 526
10119.62 505
10120.57 488
10121.52 493
10122.47 480
10123.42 460
10124.37 456
10125.32 458
10126.27 461
10127.22 491
10128.17 502
10129.12 481
10130.07 495
10131.02 535
10131.97 475
10132.92 542
10133.87 540
10134.82 492
10135.77 443
10136.72 530
10137.67 475
10138.62 505
10139.57 512
10140.52 453
10141.47 486
10142.42 440
10143.37 524
10144.32 538
10145.27 520
10146.22 518
10147.18 528
10148.13 511
10149.08 464
10150.03 510
10150.98 555
10151.93 519
10152.88 515
10153.83 509
10154.78 542
10155.74 528
10156.69 533
10157.64 502
10158.59 525
10159.54 521
10160.49 510
10161.45 494
10162.40 443
10163.35 476
10164.30 500
10165.25 499
10166.20 516
10167.16 516
10168.11 529
10169.06 536
10170.01 509
10170.96 515
10171.92 531
10172.87 540
10173.82 576
10174.77 547
10175.72 542
10176.68 568
10177.63 611
10178.58 537
10179.53 567
10180.49 552
10181.44 563
10182.39 576
10183.34 598
10184.30 688
10185.25 613
10186.20 541
10187.15 572
10188.11 592
10189.06 609
10190.01 630
10190.97 605
10191.92 600
10192.87 624
10193.83 599
10194.78 514
10195.73 546
10196.69 633
10197.64 582
10198.59 568
10199.55 597
10200.50 626
10201.45 667
10202.41 679
10203.36 680
10204.31 753
10205.27 785
10206.22 680
10207.17 641
10208.13 663
10209.08 713
10210.04 690
10210.99 652
10211.94 622
10212.90 634
10213.85 612
10214.81 601
10215.76 594
10216.71 616
10217.67 593
10218.62 584
10219.58 568
10220.53 554
10221.49 582
10222.44 614
10223.39 626
10224.35 620
10225.30 543
10226.26 648
10227.21 649
10228.17 629
10229.12 638
10230.08 650
10231.03 764
10231.99 753
10232.94 816
10233.90 790
10234.85 799
10235.81 787
10236.76 799
10237.72 793
10238.67 771
10239.63 681
10240.58 712
10241.54 669
10242.49 572
10243.45 602
10244.40 563
10245.36 569
10246.32 585
10247.27 532
10248.23 574
10249.18 555
10250.14 565
10251.09 595
10252.05 598
10253.01 554
10253.96 543
10254.92 577
10255.87 531
10256.83 520
10257.79 526
10258.74 498
10259.70 543
10260.65 528
10261.61 542
10262.57 488
10263.52 521
10264.48 525
10265.44 479
10266.39 498
10267.35 543
10268.31 508
10269.26 535
10270.22 545
10271.18 485
10272.13 502
10273.09 505
10274.05 500
10275.00 539
10275.96 544
10276.92 546
10277.87 550
10278.83 519
10279.79 544
10280.75 491
10281.70 537
10282.66 517
10283.62 509
10284.58 460
10285.53 435
10286.49 451
10287.45 496
10288.41 508
10289.36 521
10290.32 497
10291.28 537
10292.24 529
10293.19 526
10294.15 494
10295.11 510
10296.07 553
10297.03 573
10297.98 530
10298.94 535
10299.90 512
10300.86 523
10301.82 488
10302.77 454
10303.73 474
10304.69 481
10305.65 496
10306.61 487
10307.57 491
10308.52 470
10309.48 557
10310.44 542
10311.40 531
10312.36 544
10313.32 526
10314.28 502
10315.23 495
10316.19 463
10317.15 429
10318.11 483
10319.07 482
10320.03 554
10320.99 491
10321.95 487
10322.91 503
10323.87 543
10324.82 504
10325.78 531
10326.74 523
10327.70 529
10328.66 554
10329.62 558
10330.58 577
10331.54 565
10332.50 548
10333.46 502
10334.42 476
10335.38 497
10336.34 493
10337.30 481
10338.26 476
10339.22 464
10340.18 469
10341.14 499
10342.10 490
10343.06 489
10344.02 493
10344.98 480
10345.94 496
10346.90 464
10347.86 471
10348.82 488
10349.78 477
10350.74 493
10351.70 429
10352.66 455
10353.62 448
10354.58 481
10355.54 491
10356.50 439
10357.47 464
10358.43 464
10359.39 463
10360.35 437
10361.31 443
10362.27 473
10363.23 485
10364.19 465
10365.15 436
10366.11 420
10367.08 418
10368.04 416
10369.00 439
10369.96 430
10370.92 436
10371.88 449
10372.84 455
10373.81 438
10374.77 411
10375.73 436
10376.69 449
10377.65 419
10378.61 416
10379.58 451
10380.54 447
10381.50 442
10382.46 433
10383.42 443
10384.38 434
10385.35 411
10386.31 441
10387.27 425
10388.23 399
10389.20 435
10390.16 436
10391.12 446
10392.08 426
10393.04 478
10394.01 445
10394.97 443
10395.93 434
10396.89 440
10397.86 458
10398.82 446
10399.78 472
10400.75 456
10401.71 476
10402.67 471
10403.63 423
10404.60 470
10405.56 483
10406.52 479
10407.49 467
10408.45 484
10409.41 487
10410.38 487
10411.34 472
10412.30 510
10413.27 510
10414.23 529
10415.19 556
10416.16 572
10417.12 543
10418.08 555
10419.05 614
10420.01 574
10420.97 498
10421.94 517
10422.90 481
10423.87 489
10424.83 480
10425.79 480
10426.76 464
10427.72 455
10428.69 461
10429.65 447
10430.61 436
10431.58 413
10432.54 413
10433.51 439
10434.47 403
10435.44 415
10436.40 405
10437.36 456
10438.33 421
10439.29 455
10440.26 408
10441.22 419
10442.19 440
10443.15 441
10444.12 427
10445.08 465
10446.05 462
10447.01 468
10447.98 461
10448.94 439
10449.91 424
10450.87 434
10451.84 461
10452.80 446
10453.77 389
10454.73 397
10455.70 408
10456.66 471
10457.63 453
10458.59 418
10459.56 430
10460.52 429
10461.49 471
10462.46 383
10463.42 396
10464.39 388
10465.35 407
10466.32 449
10467.28 391
10468.25 426
10469.22 384
10470.18 435
10471.15 356
10472.11 393
10473.08 432
10474.05 444
10475.01 417
10475.98 382
10476.95 371
10477.91 413
10478.88 429
10479.84 431
10480.81 417
10481.78 411
10482.74 405
10483.71 391
10484.68 418
10485.64 360
10486.61 412
10487.58 368
10488.54 437
10489.51 415
10490.48 427
10491.45 393
10492.41 408
10493.38 399
10494.35 399
10495.31 390
10496.28 414
10497.25 400
10498.22 369
10499.18 425
10500.15 413
10501.12 398
10502.08 361
10503.05 433
10504.02 462
10504.99 458
10505.96 431
10506.92 387
10507.89 441
10508.86 427
10509.83 400
10510.79 374
10511.76 386
10512.73 381
10513.70 436
10514.67 463
10515.63 411
10516.60 408
10517.57 418
10518.54 382
10519.51 394
10520.48 380
10521.44 412
10522.41 411
10523.38 455
10524.35 402
10525.32 450
10526.29 453
10527.25 400
10528.22 480
10529.19 396
10530.16 407
10531.13 401
10532.10 430
10533.07 405
10534.04 372
10535.01 368
10535.97 431
10536.94 402
10537.91 371
10538.88 403
10539.85 439
10540.82 427
10541.79 410
10542.76 386
10543.73 412
10544.70 426
10545.67 417
10546.64 423
10547.61 362
10548.58 408
10549.55 413
10550.51 435
10551.48 430
10552.45 440
10553.42 423
10554.39 409
10555.36 395
10556.33 416
10557.30 458
10558.27 493
10559.24 446
10560.21 428
10561.18 486
10562.15 425
10563.12 466
10564.10 434
10565.07 380
10566.04 416
10567.01 448
10567.98 439
10568.95 426
10569.92 452
10570.89 379
10571.86 481
10572.83 451
10573.80 436
10574.77 446
10575.74 435
10576.71 452
10577.68 423
10578.66 408
10579.63 476
10580.60 473
10581.57 428
10582.54 448
10583.51 482
10584.48 465
10585.45 462
10586.42 447
10587.40 473
10588.37 469
10589.34 495
10590.31 469
10591.28 474
10592.25 471
10593.23 450
10594.20 475
10595.17 463
10596.14 457
10597.11 395
10598.08 450
10599.06 454
10600.03 464
10601.00 460
10601.97 446
10602.94 461
10603.92 422
10604.89 414
10605.86 413
10606.83 411
10607.81 452
10608.78 470
10609.75 455
10610.72 423
10611.70 426
10612.67 424
10613.64 405
10614.61 465
10615.59 424
10616.56 464
10617.53 504
10618.50 488
10619.48 430
10620.45 446
10621.42 485
10622.40 427
10623.37 406
10624.34 412
10625.32 489
10626.29 377
10627.26 453
10628.24 438
10629.21 457
10630.18 462
10631.16 436
10632.13 469
10633.10 537
10634.08 565
10635.05 561
10636.02 563
10637.00 594
10637.97 596
10638.94 645
10639.92 588
10640.89 523
10641.87 501
10642.84 495
10643.81 500
10644.79 499
10645.76 460
10646.74 448
10647.71 463
10648.68 482
10649.66 449
10650.63 419
10651.61 435
10652.58 469
10653.56 448
10654.53 442
10655.50 418
10656.48 443
10657.45 456
10658.43 486
10659.40 422
10660.38 461
10661.35 455
10662.33 469
10663.30 527
10664.28 512
10665.25 471
10666.23 439
10667.20 518
10668.18 454
10669.15 437
10670.13 407
10671.10 443
10672.08 487
10673.05 432
10674.03 420
10675.00 419
10675.98 502
10676.96 498
10677.93 473
10678.91 484
10679.88 493
10680.86 494
10681.83 495
10682.81 443
10683.79 427
10684.76 421
10685.74 448
10686.71 400
10687.69 414
10688.67 395
10689.64 448
10690.62 408
10691.59 406
10692.57 431
10693.55 393
10694.52 407
10695.50 381
10696.48 409
10697.45 396
10698.43 390
10699.40 359
10700.38 374
10701.36 379
10702.33 421
10703.31 424
10704.29 418
10705.26 384
10706.24 362
10707.22 401
10708.20 377
10709.17 391
10710.15 384
10711.13 425
10712.10 409
10713.08 420
10714.06 419
10715.04 437
10716.01 418
10716.99 435
10717.97 414
10718.94 396
10719.92 377
10720.90 380
10721.88 381
10722.85 406
10723.83 420
10724.81 377
10725.79 429
10726.77 403
10727.74 407
10728.72 384
10729.70 385
10730.68 334
10731.66 399
10732.63 404
10733.61 410
10734.59 397
10735.57 380
10736.55 364
10737.52 395
10738.50 379
10739.48 403
10740.46 378
10741.44 389
10742.42 412
10743.39 433
10744.37 397
10745.35 400
10746.33 477
10747.31 460
10748.29 388
10749.27 358
10750.25 421
10751.22 411
10752.20 387
10753.18 372
10754.16 389
10755.14 441
10756.12 371
10757.10 405
10758.08 390
10759.06 403
10760.04 363
10761.02 381
10762.00 317
10762.97 377
10763.95 390
10764.93 401
10765.91 399
10766.89 352
10767.87 411
10768.85 419
10769.83 389
10770.81 373
10771.79 377
10772.77 351
10773.75 384
10774.73 378
10775.71 381
10776.69 410
10777.67 432
10778.65 431
10779.63 396
10780.61 406
10781.59 386
10782.57 401
10783.55 390
10784.53 406
10785.51 335
10786.49 372
10787.48 367
10788.46 431
10789.44 405
10790.42 419
10791.40 385
10792.38 393
10793.36 383
10794.34 397
10795.32 405
10796.30 430
10797.28 444
10798.26 412
10799.25 423
10800.23 380
10801.21 403
10802.19 414
10803.17 394
10804.15 378
10805.13 405
10806.11 383
10807.10 382
10808.08 392
10809.06 401
10810.04 434
10811.02 421
10812.00 348
10812.99 393
10813.97 422
10814.95 403
10815.93 369
10816.91 357
10817.89 377
10818.88 362
10819.86 381
10820.84 403
10821.82 409
10822.81 326
10823.79 366
10824.77 382
10825.75 401
10826.73 390
10827.72 405
10828.70 385
10829.68 404
10830.66 410
10831.65 390
10832.63 378
10833.61 333
10834.59 392
10835.58 450
10836.56 429
10837.54 377
10838.53 402
10839.51 436
10840.49 416
10841.47 412
10842.46 392
10843.44 381
10844.42 408
10845.41 376
10846.39 385
10847.37 387
10848.36 391
10849.34 414
10850.32 371
10851.31 446
10852.29 437
10853.27 491
10854.26 435
10855.24 453
10856.23 349
10857.21 396
10858.19 434
10859.18 385
10860.16 415
10861.14 412
10862.13 432
10863.11 423
10864.10 424
10865.08 419
10866.06 453
10867.05 474
10868.03 394
10869.02 400
10870.00 431
10870.99 457
10871.97 481
10872.95 425
10873.94 424
10874.92 407
10875.91 443
10876.89 436
10877.88 381
10878.86 450
10879.85 431
10880.83 449
10881.82 460
10882.80 481
10883.79 468
10884.77 452
10885.76 456
10886.74 531
10887.73 500
10888.71 487
10889.70 495
10890.68 508
10891.67 509
10892.65 518
10893.64 526
10894.62 509
10895.61 498
10896.59 523
10897.58 452
10898.57 454
10899.55 525
10900.54 518
10901.52 502
10902.51 480
10903.49 444
10904.48 467
10905.47 484
10906.45 481
10907.44 481
10908.42 471
10909.41 531
10910.40 522
10911.38 470
10912.37 482
10913.36 551
10914.34 589
10915.33 502
10916.31 548
10917.30 600
10918.29 605
10919.27 579
10920.26 579
10921.25 552
10922.23 592
10923.22 593
10924.21 573
10925.19 562
10926.18 562
10927.17 573
10928.15 557
10929.14 584
10930.13 530
10931.12 564
10932.10 614
10933.09 582
10934.08 619
10935.06 598
10936.05 598
10937.04 606
10938.03 653
10939.01 661
10940.00 704
10940.99 673
10941.98 638
10942.96 686
10943.95 748
10944.94 737
10945.93 693
10946.92 720
10947.90 712
10948.89 705
10949.88 744
10950.87 734
10951.86 736
10952.84 796
10953.83 830
10954.82 860
10955.81 918
10956.80 918
10957.78 945
10958.77 963
10959.76 894
10960.75 824
10961.74 802
10962.73 729
10963.71 771
10964.70 738
10965.69 751
10966.68 716
10967.67 711
10968.66 748
10969.65 726
10970.64 744
10971.62 810
10972.61 759
10973.60 706
10974.59 704
10975.58 809
10976.57 836
10977.56 759
10978.55 801
10979.54 802
10980.53 804
10981.52 780
10982.51 826
10983.50 784
10984.48 813
10985.47 826
10986.46 818
10987.45 837
10988.44 866
10989.43 864
10990.42 993
10991.41 1005
10992.40 1022
10993.39 1126
10994.38 1201
10995.37 1368
10996.36 1394
10997.35 1409
10998.34 1511
10999.33 1493
11000.32 1340
11001.31 1201
11002.30 1168
11003.29 1065
11004.28 994
11005.27 853
11006.27 844
11007.26 835
11008.25 745
11009.24 762
11010.23 798
11011.22 770
11012.21 736
11013.20 824
11014.19 798
11015.18 768
11016.17 749
11017.16 822
11018.15 747
11019.15 732
11020.14 749
11021.13 747
11022.12 754
11023.11 780
11024.10 761
11025.09 751
11026.08 683
11027.08 712
11028.07 743
11029.06 739
11030.05 676
11031.04 672
11032.03 671
11033.02 683
11034.02 724
11035.01 667
11036.00 692
11036.99 665
11037.98 634
11038.98 608
11039.97 606
11040.96 664
11041.95 639
11042.94 597
11043.94 546
11044.93 565
11045.92 542
11046.91 579
11047.91 577
11048.90 565
11049.89 544
11050.88 604
11051.88 596
11052.87 575
11053.86 578
11054.85 583
11055.85 568
11056.84 609
11057.83 566
11058.82 570
11059.82 587
11060.81 626
11061.80 614
11062.80 567
11063.79 569
11064.78 560
11065.78 564
11066.77 552
11067.76 563
11068.76 579
11069.75 533
11070.74 555
11071.74 536
11072.73 548
11073.72 575
11074.72 541
11075.71 548
11076.70 564
11077.70 532
11078.69 549
11079.68 554
11080.68 549
11081.67 550
11082.67 530
11083.66 570
11084.65 549
11085.65 527
11086.64 532
11087.64 537
11088.63 504
11089.62 480
11090.62 496
11091.61 500
11092.61 528
11093.60 554
11094.60 490
11095.59 495
11096.59 497
11097.58 529
11098.57 568
11099.57 518
11100.56 492
11101.56 540
11102.55 554
11103.55 520
11104.54 511
11105.54 493
11106.53 501
11107.53 516
11108.52 570
11109.52 475
11110.51 481
11111.51 446
11112.50 481
11113.50 511
11114.50 496
11115.49 470
11116.49 515
11117.48 523
11118.48 490
11119.47 460
11120.47 498
11121.46 478
11122.46 492
11123.46 479
11124.45 517
11125.45 497
11126.44 525
11127.44 504
11128.43 486
11129.43 490
11130.43 473
11131.42 474
11132.42 494
11133.42 457
11134.41 479
11135.41 478
11136.40 440
11137.40 450
11138.40 476
11139.39 474
11140.39 428
11141.39 439
11142.38 528
11143.38 540
11144.38 534
11145.37 492
11146.37 476
11147.37 445
11148.36 477
11149.36 501
11150.36 456
11151.35 423
11152.35 457
11153.35 447
11154.35 443
11155.34 454
11156.34 436
11157.34 429
11158.33 470
11159.33 488
11160.33 436
11161.33 435
11162.32 457
11163.32 446
11164.32 474
11165.32 488
11166.32 489
11167.31 449
11168.31 468
11169.31 475
11170.31 482
11171.30 436
11172.30 432
11173.30 415
11174.30 401
11175.30 443
11176.29 470
11177.29 503
11178.29 444
11179.29 453
11180.29 468
11181.29 432
11182.28 459
11183.28 461
11184.28 461
11185.28 466
11186.28 469
11187.28 459
11188.28 498
11189.27 489
11190.27 456
11191.27 469
11192.27 427
11193.27 465
11194.27 438
11195.27 429
11196.27 438
11197.27 417
11198.26 444
11199.26 473
11200.26 477
11201.26 436
11202.26 457
11203.26 435
11204.26 449
11205.26 458
11206.26 429
11207.26 413
11208.26 402
11209.26 454
11210.26 448
11211.26 396
11212.26 426
11213.26 446
11214.26 447
11215.26 438
11216.26 433
11217.26 406
11218.26 414
11219.26 453
11220.26 420
11221.26 434
11222.26 426
11223.26 421
11224.26 410
11225.26 386
11226.26 390
11227.26 441
11228.26 434
11229.26 413
11230.26 412
11231.26 409
11232.26 400
11233.26 416
11234.26 410
11235.26 418
11236.26 444
11237.26 434
11238.27 441
11239.27 402
11240.27 408
11241.27 385
11242.27 398
11243.27 408
11244.27 427
11245.27 387
11246.27 417
11247.28 430
11248.28 390
11249.28 385
11250.28 418
11251.28 391
11252.28 386
11253.28 413
11254.29 359
11255.29 388
11256.29 385
11257.29 399
11258.29 429
11259.29 413
11260.30 406
11261.30 417
11262.30 402
11263.30 415
11264.30 449
11265.31 404
11266.31 417
11267.31 425
11268.31 403
11269.32 441
11270.32 406
11271.32 412
11272.32 447
11273.32 470
11274.33 417
11275.33 417
11276.33 448
11277.34 488
11278.34 398
11279.34 442
11280.34 449
11281.35 441
11282.35 421
11283.35 435
11284.35 432
11285.36 408
11286.36 399
11287.36 441
11288.37 425
11289.37 435
11290.37 379
11291.38 472
11292.38 459
11293.38 418
11294.39 460
11295.39 419
11296.39 414
11297.40 448
11298.40 464
11299.40 414
11300.41 465
11301.41 475
11302.42 426
11303.42 448
11304.42 412
11305.43 437
11306.43 443
11307.43 474
11308.44 414
11309.44 467
11310.45 492
11311.45 518
11312.46 467
11313.46 449
11314.46 494
11315.47 474
11316.47 476
11317.48 457
11318.48 493
11319.49 430
11320.49 414
11321.50 441
11322.50 436
11323.50 418
11324.51 502
11325.51 471
11326.52 439
11327.52 423
11328.53 436
11329.53 436
11330.54 509
11331.54 463
11332.55 427
11333.55 423
11334.56 450
11335.56 446
11336.57 476
11337.58 515
11338.58 476
11339.59 511
11340.59 486
11341.60 513
11342.60 504
11343.61 477
11344.61 471
11345.62 450
11346.63 451
11347.63 416
11348.64 409
11349.64 432
11350.65 425
11351.65 440
11352.66 420
11353.67 412
11354.67 434
11355.68 427
11356.68 448
11357.69 443
11358.70 487
11359.70 459
11360.71 433
11361.72 437
11362.72 442
11363.73 423
11364.74 454
11365.74 494
11366.75 435
11367.76 434
11368.76 383
11369.77 412
11370.78 407
11371.78 437
11372.79 436
11373.80 416
11374.80 429
11375.81 410
11376.82 412
11377.82 379
11378.83 427
11379.84 416
11380.85 431
11381.85 373
11382.86 386
11383.87 411
11384.88 413
11385.88 406
11386.89 421
11387.90 368
11388.91 334
11389.91 372
11390.92 408
11391.93 433
11392.94 436
11393.94 417
11394.95 400
11395.96 392
11396.97 373
11397.98 407
11398.98 386
11399.99 396
11401.00 411
11402.01 439
11403.02 405
11404.03 401
11405.03 438
11406.04 434
11407.05 428
11408.06 409
11409.07 382
11410.08 380
11411.08 393
11412.09 369
11413.10 422
11414.11 419
11415.12 401
11416.13 413
11417.14 394
11418.15 421
11419.15 383
11420.16 458
11421.17 420
11422.18 413
11423.19 410
11424.20 400
11425.21 390
11426.22 431
11427.23 392
11428.24 428
11429.25 446
11430.26 416
11431.27 408
11432.27 427
11433.28 419
11434.29 423
11435.30 388
11436.31 405
11437.32 429
11438.33 418
11439.34 442
11440.35 451
11441.36 425
11442.37 407
11443.38 431
11444.39 406
11445.40 364
11446.41 428
11447.42 386
11448.43 397
11449.44 397
11450.45 433
11451.46 449
11452.47 396
11453.49 432
11454.50 439
11455.51 424
11456.52 419
11457.53 381
11458.54 414
11459.55 419
11460.56 406
11461.57 415
11462.58 411
11463.59 383
11464.60 390
11465.61 423
11466.63 410
11467.64 398
11468.65 404
11469.66 420
11470.67 418
11471.68 367
11472.69 382
11473.70 423
11474.72 378
11475.73 409
11476.74 400
11477.75 386
11478.76 413
11479.77 380
11480.78 395
11481.80 412
11482.81 405
11483.82 419
11484.83 393
11485.84 407
11486.86 408
11487.87 397
11488.88 422
11489.89 405
11490.90 391
11491.92 468
11492.93 449
11493.94 462
11494.95 429
11495.97 393
11496.98 413
11497.99 392
11499.00 414
11500.01 387
11501.03 367
11502.04 415
11503.05 416
11504.07 431
11505.08 395
11506.09 421
11507.10 462
11508.12 444
11509.13 381
11510.14 381
11511.16 385
11512.17 390
11513.18 439
11514.19 403
11515.21 439
11516.22 417
11517.23 442
11518.25 451
11519.26 427
11520.27 398
11521.29 394
11522.30 430
11523.32 431
11524.33 413
11525.34 407
11526.36 426
11527.37 429
11528.38 399
11529.40 438
11530.41 482
11531.43 476
11532.44 462
11533.45 437
11534.47 433
11535.48 423
11536.50 463
11537.51 483
11538.52 470
11539.54 417
11540.55 469
11541.57 471
11542.58 456
11543.60 467
11544.61 457
11545.62 478
11546.64 483
11547.65 468
11548.67 462
11549.68 464
11550.70 469
11551.71 484
11552.73 495
11553.74 508
11554.76 507
11555.77 474
11556.79 506
11557.80 477
11558.82 519
11559.83 491
11560.85 464
11561.86 443
11562.88 497
11563.89 525
11564.91 477
11565.92 513
11566.94 523
11567.96 554
11568.97 516
11569.99 525
11571.00 517
11572.02 541
11573.03 559
11574.05 548
11575.07 607
11576.08 607
11577.10 632
11578.11 694
11579.13 644
11580.15 643
11581.16 720
11582.18 707
11583.19 723
11584.21 691
11585.23 667
11586.24 676
11587.26 777
11588.28 740
11589.29 779
11590.31 882
11591.32 1012
11592.34 1091
11593.36 1163
11594.37 1325
11595.39 1436
11596.41 1536
11597.42 1515
11598.44 1549
11599.46 1420
11600.48 1292
11601.49 1195
11602.51 1063
11603.53 917
11604.54 902
11605.56 793
11606.58 800
11607.60 692
11608.61 657
11609.63 667
11610.65 628
11611.66 590
11612.68 668
11613.70 686
11614.72 687
11615.74 579
11616.75 583
11617.77 547
11618.79 564
11619.81 548
11620.82 557
11621.84 544
11622.86 570
11623.88 604
11624.90 568
11625.91 566
11626.93 612
11627.95 586
11628.97 589
11629.99 535
11631.00 560
11632.02 573
11633.04 569
11634.06 559
11635.08 542
11636.10 556
11637.12 554
11638.13 535
11639.15 536
11640.17 554
11641.19 479
11642.21 447
11643.23 483
11644.25 454
11645.27 476
11646.28 495
11647.30 461
11648.32 452
11649.34 444
11650.36 457
11651.38 449
11652.40 434
11653.42 491
11654.44 500
11655.46 483
11656.48 419
11657.50 487
11658.52 474
11659.53 469
11660.55 456
11661.57 467
11662.59 508
11663.61 455
11664.63 461
11665.65 429
11666.67 459
11667.69 458
11668.71 472
11669.73 486
11670.75 482
11671.77 526
11672.79 511
11673.81 537
11674.83 494
11675.85 530
11676.87 512
11677.89 530
11678.91 499
11679.94 528
11680.96 537
11681.98 543
11683.00 505
11684.02 461
11685.04 506
11686.06 493
11687.08 454
11688.10 490
11689.12 520
11690.14 487
11691.16 484
11692.18 467
11693.20 480
11694.23 473
11695.25 473
11696.27 443
11697.29 442
11698.31 450
11699.33 486
11700.35 452
11701.37 468
11702.40 438
11703.42 438
11704.44 484
11705.46 497
11706.48 487
11707.50 415
11708.53 436
11709.55 480
11710.57 460
11711.59 426
11712.61 436
11713.63 428
11714.66 425
11715.68 473
11716.70 444
11717.72 458
11718.74 468
11719.77 456
11720.79 388
11721.81 431
11722.83 420
11723.86 443
11724.88 455
11725.90 427
11726.92 456
11727.95 409
11728.97 442
11729.99 433
11731.01 430
11732.04 419
11733.06 402
11734.08 407
11735.10 432
11736.13 437
11737.15 426
11738.17 454
11739.20 419
11740.22 415
11741.24 462
11742.27 434
11743.29 423
11744.31 408
11745.34 394
11746.36 408
11747.38 433
11748.41 458
11749.43 453
11750.45 470
11751.48 429
11752.50 466
11753.52 455
11754.55 443
11755.57 416
11756.60 416
11757.62 388
11758.64 394
11759.67 433
11760.69 419
11761.71 428
11762.74 437
11763.76 406
11764.79 384
11765.81 427
11766.84 388
11767.86 409
11768.88 423
11769.91 396
11770.93 379
11771.96 423
11772.98 407
11774.01 413
11775.03 416
11776.06 386
11777.08 371
11778.10 364
11779.13 397
11780.15 369
11781.18 397
11782.20 393
11783.23 389
11784.25 411
11785.28 456
11786.30 392
11787.33 432
11788.35 432
11789.38 434
11790.41 434
11791.43 377
11792.46 398
11793.48 373
11794.51 421
11795.53 409
11796.56 406
11797.58 408
11798.61 442
11799.63 399
11800.66 397
11801.69 369
11802.71 361
11803.74 393
11804.76 403
11805.79 390
11806.82 405
11807.84 390
11808.87 395
11809.89 415
11810.92 411
11811.95 409
11812.97 397
11814.00 388
11815.02 394
11816.05 348
11817.08 370
11818.10 412
11819.13 392
11820.16 444
11821.18 399
11822.21 419
11823.24 407
11824.26 419
11825.29 409
11826.32 402
11827.34 433
11828.37 404
11829.40 448
11830.43 396
11831.45 402
11832.48 410
11833.51 415
11834.53 441
11835.56 432
11836.59 434
11837.62 408
11838.64 413
11839.67 409
11840.70 402
11841.73 414
11842.75 427
11843.78 416
11844.81 454
11845.84 442
11846.86 414
11847.89 413
11848.92 432
11849.95 471
11850.97 460
11852.00 435
11853.03 410
11854.06 433
11855.09 401
11856.11 459
11857.14 417
11858.17 440
11859.20 462
11860.23 447
11861.26 421
11862.28 429
11863.31 419
11864.34 417
11865.37 456
11866.40 457
11867.43 435
11868.46 454
11869.48 467
11870.51 479
11871.54 454
11872.57 410
11873.60 470
11874.63 471
11875.66 486
11876.69 461
11877.72 488
11878.74 482
11879.77 516
11880.80 499
11881.83 499
11882.86 483
11883.89 492
11884.92 480
11885.95 476
11886.98 477
11888.01 467
11889.04 470
11890.07 484
11891.10 458
11892.13 512
11893.16 560
11894.19 547
11895.22 559
11896.25 563
11897.28 602
11898.31 573
11899.34 626
11900.37 660
11901.40 607
11902.43 602
11903.46 522
11904.49 547
11905.52 514
11906.55 552
11907.58 559
11908.61 556
11909.64 600
11910.67 568
11911.70 517
11912.73 576
11913.76 612
11914.79 594
11915.82 548
11916.85 533
11917.88 525
11918.92 546
11919.95 574
11920.98 569
11922.01 643
11923.04 669
11924.07 756
11925.10 741
11926.13 843
11927.16 855
11928.19 897
11929.23 829
11930.26 911
11931.29 893
11932.32 805
11933.35 781
11934.38 750
11935.41 669
11936.45 638
11937.48 593
11938.51 630
11939.54 606
11940.57 526
11941.61 561
11942.64 548
11943.67 520
11944.70 504
11945.73 541
11946.76 584
11947.80 560
11948.83 542
11949.86 518
11950.89 507
11951.93 494
11952.96 511
11953.99 530
11955.02 529
11956.06 543
11957.09 576
11958.12 494
11959.15 516
11960.19 497
11961.22 509
11962.25 487
11963.28 480
11964.32 467
11965.35 482
11966.38 531
11967.42 540
11968.45 533
11969.48 489
11970.51 542
11971.55 495
11972.58 533
11973.61 510
11974.65 494
11975.68 476
11976.71 466
11977.75 491
11978.78 503
11979.81 494
11980.85 470
11981.88 481
11982.92 451
11983.95 530
11984.98 506
11986.02 502
11987.05 527
11988.08 515
11989.12 502
11990.15 495
11991.19 488
11992.22 497
11993.25 493
11994.29 533
11995.32 501
11996.36 506
11997.39 537
11998.42 516
11999.46 542
12000.49 514
12001.53 556
12002.56 536
12003.60 563
12004.63 513
12005.67 522
12006.70 555
12007.74 595
12008.77 566
12009.81 574
12010.84 554
12011.87 567
12012.91 600
12013.94 631
12014.98 573
12016.01 607
12017.05 608
12018.09 567
12019.12 587
12020.16 555
12021.19 622
12022.23 599
12023.26 624
12024.30 567
12025.33 572
12026.37 574
12027.40 558
12028.44 568
12029.47 538
12030.51 568
12031.55 537
12032.58 577
12033.62 530
12034.65 528
12035.69 513
12036.73 512
12037.76 548
12038.80 639
12039.83 600
12040.87 544
12041.91 522
12042.94 554
12043.98 554
12045.01 529
12046.05 583
12047.09 552
12048.12 500
12049.16 545
12050.20 526
12051.23 572
12052.27 584
12053.31 550
12054.34 533
12055.38 492
12056.42 546
12057.45 549
12058.49 511
12059.53 550
12060.56 527
12061.60 509
12062.64 495
12063.68 509
12064.71 486
12065.75 489
12066.79 499
12067.82 577
12068.86 515
12069.90 540
12070.94 540
12071.97 563
12073.01 552
12074.05 535
12075.09 519
12076.12 526
12077.16 602
12078.20 580
12079.24 550
12080.28 567
12081.31 538
12082.35 547
12083.39 608
12084.43 546
12085.47 618
12086.50 559
12087.54 588
12088.58 541
12089.62 555
12090.66 598
12091.69 641
12092.73 610
12093.77 677
12094.81 659
12095.85 666
12096.89 675
12097.93 698
12098.96 762
12100.00 754
12101.04 748
12102.08 749
12103.12 704
12104.16 644
12105.20 659
12106.24 632
12107.27 609
12108.31 580
12109.35 584
12110.39 563
12111.43 517
12112.47 497
12113.51 573
12114.55 551
12115.59 543
12116.63 544
12117.67 498
12118.71 470
12119.75 472
12120.79 525
12121.83 462
12122.87 490
12123.90 494
12124.94 493
12125.98 488
12127.02 455
12128.06 486
12129.10 478
12130.14 485
12131.18 442
12132.22 485
12133.26 490
12134.30 503
12135.34 432
12136.38 445
12137.43 470
12138.47 497
12139.51 477
12140.55 484
12141.59 480
12142.63 478
12143.67 474
12144.71 437
12145.75 485
12146.79 448
12147.83 457
12148.87 486
12149.91 472
12150.95 446
12151.99 439
12153.03 475
12154.08 453
12155.12 417
12156.16 436
12157.20 459
12158.24 450
12159.28 455
12160.32 420
12161.36 419
12162.41 431
12163.45 500
12164.49 435
12165.53 436
12166.57 405
12167.61 429
12168.65 428
12169.70 414
12170.74 453
12171.78 476
12172.82 446
12173.86 452
12174.91 408
12175.95 426
12176.99 453
12178.03 463
12179.07 462
12180.12 425
12181.16 443
12182.20 439
12183.24 486
12184.28 465
12185.33 432
12186.37 450
12187.41 413
12188.45 443
12189.50 449
12190.54 436
12191.58 434
12192.62 406
12193.67 404
12194.71 456
12195.75 458
12196.80 456
12197.84 402
12198.88 384
12199.92 408
12200.97 421
12202.01 409
12203.05 393
12204.10 448
12205.14 398
12206.18 403
12207.23 415
12208.27 435
12209.31 435
12210.36 435
12211.40 432
12212.44 440
12213.49 420
12214.53 434
12215.57 429
12216.62 434
12217.66 431
12218.71 424
12219.75 461
12220.79 437
12221.84 424
12222.88 451
12223.92 483
12224.97 482
12226.01 481
12227.06 483
12228.10 489
12229.15 472
12230.19 450
12231.23 410
12232.28 449
12233.32 410
12234.37 444
12235.41 398
12236.46 420
12237.50 422
12238.55 394
12239.59 452
12240.64 395
12241.68 427
12242.72 409
12243.77 407
12244.81 389
12245.86 412
12246.90 418
12247.95 414
12248.99 397
12250.04 410
12251.08 402
12252.13 418
12253.18 445
12254.22 409
12255.27 393
12256.31 428
12257.36 431
12258.40 404
12259.45 420
12260.49 402
12261.54 411
12262.58 407
12263.63 440
12264.68 406
12265.72 441
12266.77 388
12267.81 397
12268.86 406
12269.91 419
12270.95 435
12272.00 414
12273.04 423
12274.09 388
12275.14 372
12276.18 393
12277.23 433
12278.27 402
12279.32 397
12280.37 399
12281.41 370
12282.46 348
12283.51 383
12284.55 370
12285.60 374
12286.65 386
12287.69 359
12288.74 408
12289.79 429
12290.83 401
12291.88 370
12292.93 415
12293.97 381
12295.02 398
12296.07 438
12297.12 407
12298.16 380
12299.21 407
12300.26 404
12301.31 431
12302.35 387
12303.40 389
12304.45 424
12305.49 423
12306.54 445
12307.59 449
12308.64 409
12309.69 361
12310.73 380
12311.78 410
12312.83 430
12313.88 361
12314.92 331
12315.97 363
12317.02 402
12318.07 419
12319.12 323
12320.16 387
12321.21 418
12322.26 399
12323.31 372
12324.36 353
12325.41 397
12326.45 382
12327.50 404
12328.55 376
12329.60 323
12330.65 351
12331.70 365
12332.75 386
12333.79 391
12334.84 368
12335.89 429
12336.94 400
12337.99 367
12339.04 361
12340.09 404
12341.14 401
12342.19 397
12343.23 394
12344.28 361
12345.33 386
12346.38 384
12347.43 378
12348.48 415
12349.53 374
12350.58 397
12351.63 393
12352.68 402
12353.73 405
12354.78 419
12355.83 395
12356.88 378
12357.93 379
12358.98 402
12360.03 441
12361.08 426
12362.13 402
12363.18 390
12364.23 379
12365.28 394
12366.33 359
12367.38 331
12368.43 382
12369.48 381
12370.53 397
12371.58 386
12372.63 400
12373.68 383
12374.73 400
12375.78 418
12376.83 398
12377.88 358
12378.93 381
12379.98 395
12381.03 420
12382.08 401
12383.13 367
12384.18 411
12385.23 383
12386.29 388
12387.34 400
12388.39 417
12389.44 392
12390.49 409
12391.54 421
12392.59 441
12393.64 440
12394.69 423
12395.75 403
12396.80 419
12397.85 422
12398.90 411
12399.95 434
12401.00 410
12402.06 407
12403.11 412
12404.16 429
12405.21 431
12406.26 398
12407.31 436
12408.37 412
12409.42 445
12410.47 447
12411.52 421
12412.57 435
12413.63 457
12414.68 442
12415.73 397
12416.78 352
12417.83 399
12418.89 414
12419.94 392
12420.99 400
12422.04 423
12423.10 456
12424.15 442
12425.20 399
12426.25 414
12427.31 454
12428.36 426
12429.41 404
12430.47 405
12431.52 405
12432.57 443
12433.62 466
12434.68 440
12435.73 363
12436.78 374
12437.84 399
12438.89 425
12439.94 406
12441.00 440
12442.05 436
12443.10 441
12444.16 439
12445.21 432
12446.26 399
12447.32 430
12448.37 441
12449.42 439
12450.48 408
12451.53 413
12452.58 406
12453.64 412
12454.69 392
12455.75 414
12456.80 411
12457.85 408
12458.91 426
12459.96 447
12461.02 430
12462.07 453
12463.12 447
12464.18 457
12465.23 462
12466.29 473
12467.34 442
12468.40 456
12469.45 513
12470.51 463
12471.56 457
12472.61 520
12473.67 515
12474.72 591
12475.78 515
12476.83 532
12477.89 546
12478.94 521
12480.00 538
12481.05 561
12482.11 640
12483.16 600
12484.22 620
12485.27 689
12486.33 724
12487.38 728
12488.44 822
12489.49 928
12490.55 973
12491.60 1057
12492.66 1039
12493.72 1053
12494.77 1029
12495.83 945
12496.88 929
12497.94 851
12498.99 737
12500.05 689
12501.11 678
12502.16 588
12503.22 521
12504.27 543
12505.33 524
12506.39 510
12507.44 526
12508.50 536
12509.55 512
12510.61 441
12511.67 471
12512.72 479
12513.78 514
12514.84 484
12515.89 499
12516.95 485
12518.00 525
12519.06 484
12520.12 516
12521.17 504
12522.23 489
12523.29 528
12524.34 483
12525.40 535
12526.46 516
12527.52 547
12528.57 523
12529.63 534
12530.69 515
12531.74 506
12532.80 512
12533.86 496
12534.92 513
12535.97 494
12537.03 483
12538.09 496
12539.14 457
12540.20 469
12541.26 483
12542.32 457
12543.37 484
12544.43 457
12545.49 517
12546.55 501
12547.61 478
12548.66 463
12549.72 480
12550.78 459
12551.84 524
12552.89 547
12553.95 573
12555.01 540
12556.07 532
12557.13 548
12558.19 509
12559.24 535
12560.30 531
12561.36 541
12562.42 548
12563.48 575
12564.54 574
12565.59 589
12566.65 648
12567.71 653
12568.77 757
12569.83 761
12570.89 766
12571.95 770
12573.01 790
12574.06 781
12575.12 742
12576.18 759
12577.24 719
12578.30 708
12579.36 675
12580.42 612
12581.48 597
12582.54 550
12583.60 612
12584.66 629
12585.72 628
12586.77 582
12587.83 566
12588.89 579
12589.95 560
12591.01 561
12592.07 510
12593.13 581
12594.19 542
12595.25 543
12596.31 602
12597.37 531
12598.43 489
12599.49 532
12600.55 557
12601.61 550
12602.67 528
12603.73 516
12604.79 523
12605.85 470
12606.91 531
12607.97 502
12609.03 554
12610.09 502
12611.15 543
12612.21 508
12613.27 525
12614.34 532
12615.40 517
12616.46 500
12617.52 489
12618.58 471
12619.64 502
12620.70 507
12621.76 510
12622.82 495
12623.88 475
12624.94 498
12626.01 472
12627.07 531
12628.13 518
12629.19 506
12630.25 508
12631.31 523
12632.37 480
12633.43 485
12634.50 476
12635.56 461
12636.62 515
12637.68 471
12638.74 521
12639.80 529
12640.86 498
12641.93 467
12642.99 494
12644.05 537
12645.11 559
12646.17 526
12647.24 529
12648.30 537
12649.36 550
12650.42 573
12651.48 605
12652.55 613
12653.61 579
12654.67 604
12655.73 586
12656.80 614
12657.86 617
12658.92 593
12659.98 607
12661.05 573
12662.11 559
12663.17 586
12664.23 599
12665.30 584
12666.36 565
12667.42 541
12668.49 545
12669.55 507
12670.61 536
12671.67 553
12672.74 530
12673.80 507
12674.86 538
12675.93 554
12676.99 567
12678.05 535
12679.12 565
12680.18 565
12681.24 589
12682.31 535
12683.37 551
12684.43 560
12685.50 573
12686.56 570
12687.62 538
12688.69 545
12689.75 533
12690.82 564
12691.88 504
12692.94 524
12694.01 509
12695.07 540
12696.14 524
12697.20 517
12698.26 485
12699.33 510
12700.39 515
12701.46 494
12702.52 521
12703.59 507
12704.65 483
12705.71 500
12706.78 484
12707.84 474
12708.91 491
12709.97 465
12711.04 447
12712.10 467
12713.17 502
12714.23 433
12715.30 461
12716.36 464
12717.43 459
12718.49 477
12719.56 452
12720.62 431
12721.69 402
12722.75 460
12723.82 456
12724.88 452
12725.95 421
12727.01 442
12728.08 442
12729.14 465
12730.21 453
12731.27 443
12732.34 429
12733.41 422
12734.47 454
12735.54 432
12736.60 426
12737.67 432
12738.73 441
12739.80 450
12740.87 442
12741.93 429
12743.00 436
12744.06 462
12745.13 449
12746.20 408
12747.26 463
12748.33 484
12749.39 387
12750.46 387
12751.53 409
12752.59 413
12753.66 417
12754.73 418
12755.79 420
12756.86 428
12757.93 432
12758.99 434
12760.06 430
12761.13 397
12762.19 409
12763.26 446
12764.33 412
12765.39 396
12766.46 423
12767.53 453
12768.60 411
12769.66 342
12770.73 369
12771.80 433
12772.86 437
12773.93 382
12775.00 394
12776.07 407
12777.13 426
12778.20 427
12779.27 408
12780.34 362
12781.40 351
12782.47 446
12783.54 458
12784.61 430
12785.67 391
12786.74 387
12787.81 404
12788.88 392
12789.95 343
12791.01 363
12792.08 382
12793.15 413
12794.22 393
12795.29 387
12796.36 373
12797.42 393
12798.49 408
12799.56 399
12800.63 367
12801.70 390
12802.77 435
12803.83 399
12804.90 408
12805.97 403
12807.04 415
12808.11 454
12809.18 402
12810.25 401
12811.32 429
12812.38 406
12813.45 389
12814.52 414
12815.59 409
12816.66 409
12817.73 400
12818.80 418
12819.87 428
12820.94 442
12822.01 398
12823.08 402
12824.15 388
12825.21 380
12826.28 378
12827.35 377
12828.42 352
12829.49 381
12830.56 392
12831.63 424
12832.70 421
12833.77 390
12834.84 373
12835.91 398
12836.98 391
12838.05 368
12839.12 375
12840.19 426
12841.26 397
12842.33 372
12843.40 387
12844.47 373
12845.54 366
12846.61 381
12847.68 385
12848.75 379
12849.82 374
12850.89 370
12851.97 341
12853.04 383
12854.11 354
12855.18 397
12856.25 363
12857.32 348
12858.39 392
12859.46 420
12860.53 374
12861.60 382
12862.67 362
12863.74 367
12864.82 328
12865.89 334
12866.96 345
12868.03 356
12869.10 365
12870.17 356
12871.24 331
12872.31 332
12873.39 325
12874.46 346
12875.53 332
12876.60 327
12877.67 333
12878.74 341
12879.82 348
12880.89 352
12881.96 358
12883.03 367
12884.10 340
12885.18 342
12886.25 355
12887.32 339
12888.39 316
12889.46 286
12890.54 334
12891.61 349
12892.68 344
12893.75 350
12894.82 358
12895.90 354
12896.97 347
12898.04 336
12899.11 331
12900.19 372
12901.26 346
12902.33 333
12903.41 327
12904.48 343
12905.55 339
12906.62 356
12907.70 343
12908.77 359
12909.84 330
12910.92 349
12911.99 329
12913.06 348
12914.13 358
12915.21 340
12916.28 342
12917.35 343
12918.43 332
12919.50 363
12920.57 358
12921.65 341
12922.72 379
12923.80 330
12924.87 347
12925.94 309
12927.02 324
12928.09 318
12929.16 325
12930.24 341
12931.31 352
12932.39 350
12933.46 330
12934.53 367
12935.61 314
12936.68 383
12937.76 320
12938.83 329
12939.90 311
12940.98 326
12942.05 339
12943.13 315
12944.20 332
12945.28 348
12946.35 346
12947.43 332
12948.50 319
12949.57 308
12950.65 341
12951.72 331
12952.80 317
12953.87 340
12954.95 344
12956.02 319
12957.10 310
12958.17 346
12959.25 351
12960.32 373
12961.40 352
12962.47 349
12963.55 364
12964.62 404
12965.70 367
12966.77 383
12967.85 336
12968.93 370
12970.00 323
12971.08 341
12972.15 317
12973.23 343
12974.30 342
12975.38 335
12976.46 333
12977.53 360
12978.61 349
12979.68 316
12980.76 360
12981.83 337
12982.91 345
12983.99 338
12985.06 305
12986.14 365
12987.22 365
12988.29 354
12989.37 337
12990.44 330
12991.52 343
12992.60 343
12993.67 348
12994.75 335
12995.83 384
12996.90 366
12997.98 345
12999.06 374
13000.13 383
13001.21 411
13002.29 364
13003.36 364
13004.44 351
13005.52 366
13006.59 335
13007.67 361
13008.75 345
13009.83 351
13010.90 330
13011.98 357
13013.06 396
13014.13 402
13015.21 403
13016.29 386
13017.37 334
13018.44 348
13019.52 381
13020.60 354
13021.68 345
13022.75 363
13023.83 391
13024.91 328
13025.99 362
13027.07 346
13028.14 361
13029.22 331
13030.30 368
13031.38 358
13032.46 366
13033.53 364
13034.61 350
13035.69 348
13036.77 332
13037.85 375
13038.93 335
13040.00 355
13041.08 314
13042.16 337
13043.24 318
13044.32 368
13045.40 344
13046.48 332
13047.55 398
13048.63 384
13049.71 381
13050.79 329
13051.87 318
13052.95 312
13054.03 346
13055.11 370
13056.19 357
13057.26 339
13058.34 343
13059.42 336
13060.50 350
13061.58 370
13062.66 352
13063.74 335
13064.82 341
13065.90 364
13066.98 328
13068.06 325
13069.14 309
13070.22 375
13071.30 298
13072.38 335
13073.46 318
13074.54 331
13075.62 321
13076.70 298
13077.78 300
13078.86 297
13079.94 329
13081.02 345
13082.10 347
13083.18 300
13084.26 310
13085.34 310
13086.42 321
13087.50 321
13088.58 359
13089.66 306
13090.74 302
13091.82 308
13092.90 317
13093.98 333
13095.06 345
13096.14 320
13097.22 352
13098.30 352
13099.38 305
13100.47 327
13101.55 292
13102.63 324
13103.71 313
13104.79 322
13105.87 327
13106.95 341
13108.03 293
13109.11 341
13110.20 296
13111.28 320
13112.36 321
13113.44 347
13114.52 382
13115.60 348
13116.68 332
13117.77 384
13118.85 366
13119.93 317
13121.01 343
13122.09 343
13123.18 343
13124.26 309
13125.34 298
13126.42 307
13127.50 353
13128.58 351
13129.67 343
13130.75 331
13131.83 323
13132.91 330
13134.00 317
13135.08 354
13136.16 337
13137.24 311
13138.33 310
13139.41 330
13140.49 272
13141.57 327
13142.66 317
13143.74 347
13144.82 308
13145.90 300
13146.99 310
13148.07 315
13149.15 310
13150.24 356
13151.32 346
13152.40 311
13153.48 338
13154.57 293
13155.65 305
13156.73 313
13157.82 345
13158.90 315
13159.98 280
13161.07 260
13162.15 324
13163.23 326
13164.32 304
13165.40 305
13166.49 300
13167.57 329
13168.65 307
13169.74 312
13170.82 289
13171.90 315
13172.99 310
13174.07 289
13175.16 312
13176.24 339
13177.32 282
13178.41 303
13179.49 302
13180.58 310
13181.66 308
13182.75 316
13183.83 318
13184.91 296
13186.00 309
13187.08 341
13188.17 340
13189.25 329
13190.34 372
13191.42 284
13192.51 307
13193.59 296
13194.68 325
13195.76 324
13196.85 318
13197.93 275
13199.02 320
13200.10 329
13201.19 311
13202.27 326
13203.36 315
13204.44 372
13205.53 321
13206.61 326
13207.70 332
13208.78 335
13209.87 331
13210.95 327
13212.04 298
13213.12 337
13214.21 322
13215.30 335
13216.38 324
13217.47 287
13218.55 328
13219.64 318
13220.72 313
13221.81 324
13222.90 344
13223.98 337
13225.07 368
13226.15 336
13227.24 317
13228.33 310
13229.41 301
13230.50 309
13231.59 334
13232.67 298
13233.76 308
13234.84 345
13235.93 300
13237.02 304
13238.10 319
13239.19 320
13240.28 328
13241.36 316
13242.45 303
13243.54 348
13244.62 320
13245.71 334
13246.80 325
13247.89 372
13248.97 359
13250.06 385
13251.15 320
13252.23 315
13253.32 313
13254.41 329
13255.50 342
13256.58 319
13257.67 321
13258.76 331
13259.85 330
13260.93 333
13262.02 313
13263.11 326
13264.20 337
13265.28 308
13266.37 291
13267.46 325
13268.55 309
13269.63 349
13270.72 350
13271.81 361
13272.90 332
13273.99 332
13275.07 318
13276.16 327
13277.25 342
13278.34 378
13279.43 328
13280.52 343
13281.60 363
13282.69 341
13283.78 345
13284.87 367
13285.96 373
13287.05 375
13288.14 382
13289.22 357
13290.31 362
13291.40 393
13292.49 378
13293.58 357
13294.67 356
13295.76 353
13296.85 388
13297.94 381
13299.02 386
13300.11 383
13301.20 413
13302.29 407
13303.38 387
13304.47 434
13305.56 416
13306.65 372
13307.74 396
13308.83 404
13309.92 379
13311.01 385
13312.10 421
13313.19 384
13314.28 385
13315.37 428
13316.46 439
13317.55 396
13318.64 409
13319.73 400
13320.82 410
13321.91 395
13323.00 384
13324.09 392
13325.18 390
13326.27 350
13327.36 381
13328.45 399
13329.54 376
13330.63 381
13331.72 423
13332.81 416
13333.90 427
13334.99 425
13336.08 409
13337.17 431
13338.26 427
13339.35 462
13340.44 414
13341.53 431
13342.62 386
13343.72 415
13344.81 403
13345.90 410
13346.99 418
13348.08 422
13349.17 449
13350.26 467
13351.35 428
13352.44 464
13353.54 463
13354.63 469
13355.72 422
13356.81 431
13357.90 469
13358.99 421
13360.08 440
13361.18 454
13362.27 478
13363.36 476
13364.45 501
13365.54 510
13366.64 481
13367.73 490
13368.82 455
13369.91 505
13371.00 489
13372.10 464
13373.19 430
13374.28 445
13375.37 442
13376.46 433
13377.56 436
13378.65 436
13379.74 420
13380.83 396
13381.93 414
13383.02 408
13384.11 393
13385.20 404
13386.30 391
13387.39 418
13388.48 435
13389.57 405
13390.67 418
13391.76 415
13392.85 400
13393.95 362
13395.04 365
13396.13 341
13397.23 408
13398.32 424
13399.41 385
13400.51 397
13401.60 390
13402.69 409
13403.79 397
13404.88 421
13405.97 409
13407.07 373
13408.16 373
13409.25 369
13410.35 368
13411.44 417
13412.53 423
13413.63 362
13414.72 363
13415.82 383
13416.91 381
13418.00 416
13419.10 382
13420.19 403
13421.29 402
13422.38 362
13423.47 403
13424.57 400
13425.66 461
13426.76 404
13427.85 417
13428.95 415
13430.04 412
13431.13 390
13432.23 374
13433.32 369
13434.42 397
13435.51 398
13436.61 443
13437.70 438
13438.80 374
13439.89 370
13440.99 408
13442.08 448
13443.18 410
13444.27 391
13445.37 409
13446.46 423
13447.56 431
13448.65 408
13449.75 436
13450.84 445
13451.94 448
13453.03 444
13454.13 399
13455.23 432
13456.32 463
13457.42 437
13458.51 458
13459.61 423
13460.70 457
13461.80 438
13462.89 439
13463.99 464
13465.09 466
13466.18 447
13467.28 449
13468.37 460
13469.47 473
13470.57 453
13471.66 466
13472.76 474
13473.86 458
13474.95 463
13476.05 396
13477.14 424
13478.24 465
13479.34 453
13480.43 450
13481.53 470
13482.63 526
13483.72 511
13484.82 516
13485.92 469
13487.01 517
13488.11 507
13489.21 522
13490.30 554
13491.40 550
13492.50 552
13493.60 519
13494.69 537
13495.79 573
13496.89 561
13497.98 559
13499.08 560
13500.18 589
13501.28 658
13502.37 558
13503.47 542
13504.57 504
13505.67 566
13506.76 547
13507.86 524
13508.96 470
13510.06 510
13511.15 464
13512.25 423
13513.35 453
13514.45 395
13515.55 398
13516.64 432
13517.74 445
13518.84 438
13519.94 425
13521.04 461
13522.13 487
13523.23 501
13524.33 435
13525.43 465
13526.53 467
13527.63 454
13528.72 445
13529.82 443
13530.92 435
13532.02 417
13533.12 390
13534.22 404
13535.32 393
13536.42 448
13537.51 407
13538.61 429
13539.71 411
13540.81 444
13541.91 377
13543.01 400
13544.11 382
13545.21 393
13546.31 423
13547.41 391
13548.51 389
13549.60 418
13550.70 401
13551.80 423
13552.90 416
13554.00 374
13555.10 413
13556.20 420
13557.30 396
13558.40 392
13559.50 377
13560.60 373
13561.70 390
13562.80 413
13563.90 389
13565.00 373
13566.10 385
13567.20 397
13568.30 392
13569.40 400
13570.50 375
13571.60 396
13572.70 374
13573.80 414
13574.90 407
13576.00 385
13577.10 385
13578.20 415
13579.30 355
13580.40 375
13581.51 373
13582.61 387
13583.71 410
13584.81 389
13585.91 383
13587.01 387
13588.11 406
13589.21 382
13590.31 379
13591.41 408
13592.51 377
13593.61 361
13594.72 363
13595.82 377
13596.92 362
13598.02 399
13599.12 384
13600.22 414
13601.32 399
13602.43 422
13603.53 390
13604.63 392
13605.73 400
13606.83 399
13607.93 382
13609.04 392
13610.14 387
13611.24 375
13612.34 392
13613.44 432
13614.54 421
13615.65 367
13616.75 383
13617.85 372
13618.95 428
13620.06 359
13621.16 379
13622.26 372
13623.36 396
13624.46 407
13625.57 394
13626.67 377
13627.77 379
13628.87 383
13629.98 393
13631.08 374
13632.18 392
13633.29 403
13634.39 394
13635.49 450
13636.59 377
13637.70 384
13638.80 397
13639.90 380
13641.01 412
13642.11 354
13643.21 331
13644.32 386
13645.42 354
13646.52 350
13647.63 371
13648.73 364
13649.83 380
13650.94 376
13652.04 362
13653.14 338
13654.25 377
13655.35 373
13656.45 367
13657.56 345
13658.66 357
13659.76 363
13660.87 392
13661.97 418
13663.08 324
13664.18 352
13665.28 357
13666.39 374
13667.49 369
13668.60 339
13669.70 355
13670.81 375
13671.91 362
13673.01 363
13674.12 355
13675.22 350
13676.33 372
13677.43 365
13678.54 356
13679.64 376
13680.75 361
13681.85 388
13682.95 382
13684.06 361
13685.16 345
13686.27 331
13687.37 381
13688.48 335
13689.58 327
13690.69 398
13691.79 419
13692.90 385
13694.00 393
13695.11 372
13696.22 404
13697.32 396
13698.43 393
13699.53 398
13700.64 401
13701.74 375
13702.85 406
13703.95 397
13705.06 357
13706.17 425
13707.27 391
13708.38 394
13709.48 345
13710.59 403
13711.69 408
13712.80 410
13713.91 368
13715.01 375
13716.12 387
13717.22 396
13718.33 453
13719.44 416
13720.54 415
13721.65 412
13722.76 434
13723.86 417
13724.97 451
13726.08 459
13727.18 430
13728.29 471
13729.39 442
13730.50 440
13731.61 444
13732.72 429
13733.82 409
13734.93 452
13736.04 428
13737.14 470
13738.25 395
13739.36 469
13740.46 444
13741.57 421
13742.68 427
13743.79 489
13744.89 479
13746.00 485
13747.11 540
13748.21 517
13749.32 495
13750.43 505
13751.54 520
13752.64 536
13753.75 523
13754.86 563
13755.97 569
13757.08 522
13758.18 518
13759.29 561
13760.40 640
13761.51 617
13762.61 619
13763.72 614
13764.83 690
13765.94 717
13767.05 721
13768.16 758
13769.26 701
13770.37 714
13771.48 750
13772.59 775
13773.70 760
13774.81 709
13775.91 618
13777.02 642
13778.13 582
13779.24 530
13780.35 550
13781.46 569
13782.57 552
13783.67 525
13784.78 492
13785.89 529
13787.00 498
13788.11 495
13789.22 530
13790.33 468
13791.44 520
13792.55 517
13793.66 540
13794.77 501
13795.87 506
13796.98 502
13798.09 472
13799.20 490
13800.31 490
13801.42 481
13802.53 477
13803.64 558
13804.75 473
13805.86 490
13806.97 469
13808.08 482
13809.19 472
13810.30 482
13811.41 471
13812.52 489
13813.63 458
13814.74 454
13815.85 428
13816.96 440
13818.07 427
13819.18 449
13820.29 457
13821.40 480
13822.51 415
13823.62 399
13824.73 440
13825.84 450
13826.95 431
13828.06 396
13829.18 469
13830.29 476
13831.40 437
13832.51 432
13833.62 383
13834.73 416
13835.84 474
13836.95 437
13838.06 413
13839.17 395
13840.28 450
13841.40 446
13842.51 423
13843.62 406
13844.73 404
13845.84 419
13846.95 428
13848.06 453
13849.17 445
13850.29 434
13851.40 462
13852.51 442
13853.62 472
13854.73 430
13855.84 448
13856.96 462
13858.07 403
13859.18 425
13860.29 407
13861.40 462
13862.52 459
13863.63 427
13864.74 454
13865.85 440
13866.96 449
13868.08 455
13869.19 453
13870.30 471
13871.41 465
13872.53 429
13873.64 440
13874.75 446
13875.86 441
13876.98 447
13878.09 400
13879.20 452
13880.31 426
13881.43 424
13882.54 462
13883.65 480
13884.77 434
13885.88 450
13886.99 432
13888.10 446
13889.22 440
13890.33 434
13891.44 440
13892.56 457
13893.67 436
13894.78 469
13895.90 504
13897.01 463
13898.12 410
13899.24 435
13900.35 467
13901.46 435
13902.58 420
13903.69 404
13904.80 433
13905.92 406
13907.03 440
13908.15 454
13909.26 427
13910.37 435
13911.49 403
13912.60 455
13913.72 418
13914.83 432
13915.94 388
13917.06 410
13918.17 405
13919.29 399
13920.40 411
13921.52 433
13922.63 447
13923.74 435
13924.86 374
13925.97 404
13927.09 448
13928.20 414
13929.32 398
13930.43 438
13931.55 404
13932.66 413
13933.78 450
13934.89 404
13936.01 419
13937.12 448
13938.24 437
13939.35 446
13940.47 418
13941.58 388
13942.70 382
13943.81 386
13944.93 387
13946.04 367
13947.16 387
13948.27 399
13949.39 422
13950.51 349
13951.62 350
13952.74 385
13953.85 396
13954.97 381
13956.08 402
13957.20 369
13958.32 392
13959.43 427
13960.55 398
13961.66 401
13962.78 406
13963.90 420
13965.01 411
13966.13 397
13967.24 420
13968.36 426
13969.48 424
13970.59 410
13971.71 388
13972.83 374
13973.94 389
13975.06 428
13976.17 403
13977.29 400
13978.41 429
13979.52 415
13980.64 412
13981.76 429
13982.88 403
13983.99 404
13985.11 386
13986.23 475
13987.34 403
13988.46 393
13989.58 399
13990.69 390
13991.81 397
13992.93 399
13994.05 420
13995.16 428
13996.28 444
13997.40 395
13998.52 355
13999.63 446
14000.75 428
14001.87 392
14002.99 384
14004.10 446
14005.22 450
14006.34 461
14007.46 461
14008.57 443
14009.69 460
14010.81 460
14011.93 466
14013.05 442
14014.16 458
14015.28 469
14016.40 473
14017.52 465
14018.64 498
14019.76 512
14020.87 447
14021.99 472
14023.11 496
14024.23 468
14025.35 437
14026.47 488
14027.59 438
14028.70 454
14029.82 429
14030.94 452
14032.06 449
14033.18 423
14034.30 419
14035.42 470
14036.54 422
14037.66 411
14038.77 418
14039.89 418
14041.01 416
14042.13 410
14043.25 437
14044.37 438
14045.49 438
14046.61 429
14047.73 471
14048.85 440
14049.97 457
14051.09 460
14052.21 497
14053.33 449
14054.45 455
14055.57 434
14056.69 436
14057.81 463
14058.93 434
14060.05 432
14061.17 425
14062.29 456
14063.41 470
14064.53 460
14065.65 435
14066.77 454
14067.89 433
14069.01 491
14070.13 500
14071.25 435
14072.37 450
14073.49 455
14074.61 496
14075.73 479
14076.85 474
14077.97 506
14079.09 508
14080.21 508
14081.33 558
14082.45 506
14083.57 504
14084.69 525
14085.82 576
14086.94 537
14088.06 571
14089.18 573
14090.30 570
14091.42 626
14092.54 599
14093.66 601
14094.78 620
14095.91 633
14097.03 597
14098.15 620
14099.27 555
14100.39 554
14101.51 540
14102.64 511
14103.76 549
14104.88 520
14106.00 512
14107.12 483
14108.24 410
14109.37 452
14110.49 449
14111.61 501
14112.73 463
14113.85 439
14114.98 493
14116.10 467
14117.22 431
14118.34 442
14119.47 454
14120.59 427
14121.71 459
14122.83 417
14123.95 477
14125.08 423
14126.20 416
14127.32 418
14128.45 411
14129.57 414
14130.69 384
14131.81 394
14132.94 414
14134.06 427
14135.18 398
14136.30 403
14137.43 408
14138.55 378
14139.67 397
14140.80 441
14141.92 401
14143.04 428
14144.17 408
14145.29 410
14146.41 402
14147.54 376
14148.66 369
14149.78 415
14150.91 391
14152.03 401
14153.15 401
14154.28 399
14155.40 376
14156.53 418
14157.65 423
14158.77 371
14159.90 374
14161.02 375
14162.15 370
14163.27 401
14164.39 393
14165.52 428
14166.64 392
14167.77 379
14168.89 373
14170.01 447
14171.14 402
14172.26 387
14173.39 398
14174.51 409
14175.64 365
14176.76 376
14177.89 397
14179.01 396
14180.14 369
14181.26 387
14182.39 377
14183.51 390
14184.63 384
14185.76 364
14186.88 380
14188.01 400
14189.13 441
14190.26 345
14191.39 403
14192.51 372
14193.64 385
14194.76 380
14195.89 347
14197.01 374
14198.14 316
14199.26 377
14200.39 369
14201.51 364
14202.64 373
14203.76 356
14204.89 366
14206.02 382
14207.14 350
14208.27 352
14209.39 362
14210.52 374
14211.65 347
14212.77 356
14213.90 355
14215.02 365
14216.15 372
14217.28 348
14218.40 316
14219.53 345
14220.65 361
14221.78 345
14222.91 340
14224.03 324
14225.16 346
14226.29 309
14227.41 319
14228.54 335
14229.67 343
14230.79 370
14231.92 376
14233.05 365
14234.17 357
14235.30 358
14236.43 342
14237.56 351
14238.68 327
14239.81 355
14240.94 318
14242.06 349
14243.19 327
14244.32 325
14245.45 327
14246.57 331
14247.70 329
14248.83 323
14249.96 339
14251.08 345
14252.21 288
14253.34 339
14254.47 343
14255.59 344
14256.72 352
14257.85 354
14258.98 335
14260.10 318
14261.23 342
14262.36 306
14263.49 313
14264.62 287
14265.74 348
14266.87 334
14268.00 330
14269.13 309
14270.26 325
14271.39 365
14272.51 322
14273.64 337
14274.77 326
14275.90 329
14277.03 310
14278.16 354
14279.29 345
14280.41 296
14281.54 301
14282.67 335
14283.80 315
14284.93 305
14286.06 307
14287.19 297
14288.32 308
14289.45 293
14290.57 308
14291.70 322
14292.83 356
14293.96 294
14295.09 282
14296.22 310
14297.35 327
14298.48 285
14299.61 334
14300.74 308
14301.87 296
14303.00 293
14304.13 276
14305.26 326
14306.39 326
14307.52 317
14308.65 285
14309.78 314
14310.91 296
14312.04 311
14313.17 280
14314.30 269
14315.43 284
14316.56 263
14317.69 277
14318.82 311
14319.95 299
14321.08 295
14322.21 286
14323.34 335
14324.47 285
14325.60 306
14326.73 329
14327.86 300
14328.99 311
14330.12 318
14331.25 275
14332.38 262
14333.51 311
14334.64 327
14335.78 291
14336.91 288
14338.04 300
14339.17 321
14340.30 286
14341.43 285
14342.56 266
14343.69 292
14344.82 284
14345.96 300
14347.09 304
14348.22 285
14349.35 270
14350.48 281
14351.61 290
14352.74 284
14353.88 289
14355.01 266
14356.14 258
14357.27 269
14358.40 282
14359.53 313
14360.67 287
14361.80 275
14362.93 300
14364.06 273
14365.19 263
14366.33 264
14367.46 282
14368.59 295
14369.72 303
14370.85 274
14371.99 287
14373.12 262
14374.25 290
14375.38 242
14376.52 268
14377.65 259
14378.78 283
14379.91 325
14381.05 275
14382.18 292
14383.31 312
14384.45 322
14385.58 300
14386.71 307
14387.84 288
14388.98 294
14390.11 260
14391.24 266
14392.38 289
14393.51 298
14394.64 305
14395.78 253
14396.91 267
14398.04 287
14399.18 273
14400.31 285
14401.44 290
14402.58 255
14403.71 297
14404.84 289
14405.98 296
14407.11 275
14408.25 292
14409.38 296
14410.51 295
14411.65 257
14412.78 257
14413.91 267
14415.05 282
14416.18 270
14417.32 286
14418.45 274
14419.59 275
14420.72 264
14421.85 299
14422.99 272
14424.12 290
14425.26 310
14426.39 293
14427.53 300
14428.66 277
14429.79 287
14430.93 279
14432.06 272
14433.20 292
14434.33 318
14435.47 299
14436.60 296
14437.74 312
14438.87 298
14440.01 306
14441.14 276
14442.28 312
14443.41 307
14444.55 289
14445.68 271
14446.82 327
14447.95 308
14449.09 296
14450.23 275
14451.36 309
14452.50 315
14453.63 285
14454.77 295
14455.90 297
14457.04 256
14458.17 279
14459.31 293
14460.45 287
14461.58 302
14462.72 259
14463.85 278
14464.99 262
14466.13 309
14467.26 339
14468.40 312
14469.53 331
14470.67 338
14471.81 348
14472.94 292
14474.08 287
14475.22 313
14476.35 314
14477.49 302
14478.63 307
14479.76 293
14480.90 375
14482.04 299
14483.17 315
14484.31 280
14485.45 299
14486.58 296
14487.72 339
14488.86 309
14489.99 267
14491.13 322
14492.27 325
14493.40 311
14494.54 322
14495.68 345
14496.82 346
14497.95 302
14499.09 282
14500.23 281
14501.37 320
14502.50 338
14503.64 321
14504.78 303
14505.92 327
14507.05 310
14508.19 304
14509.33 290
14510.47 308
14511.60 284
14512.74 306
14513.88 279
14515.02 287
14516.16 286
14517.29 317
14518.43 280
14519.57 306
14520.71 302
14521.85 298
14522.98 241
14524.12 255
14525.26 275
14526.40 298
14527.54 281
14528.68 277
14529.82 292
14530.95 280
14532.09 289
14533.23 274
14534.37 276
14535.51 291
14536.65 269
14537.79 280
14538.93 270
14540.06 297
14541.20 299
14542.34 289
14543.48 283
14544.62 293
14545.76 306
14546.90 291
14548.04 275
14549.18 323
14550.32 263
14551.46 265
14552.60 283
14553.74 297
14554.87 291
14556.01 292
14557.15 313
14558.29 299
14559.43 280
14560.57 293
14561.71 314
14562.85 300
14563.99 304
14565.13 276
14566.27 272
14567.41 259
14568.55 279
14569.69 296
14570.83 332
14571.97 307
14573.11 283
14574.25 317
14575.39 361
14576.53 341
14577.67 310
14578.81 297
14579.96 323
14581.10 322
14582.24 276
14583.38 297
14584.52 301
14585.66 340
14586.80 304
14587.94 306
14589.08 296
14590.22 328
14591.36 307
14592.50 327
14593.65 314
14594.79 332
14595.93 341
14597.07 340
14598.21 314
14599.35 319
14600.49 338
14601.63 359
14602.78 330
14603.92 337
14605.06 338
14606.20 355
14607.34 356
14608.48 348
14609.62 342
14610.77 366
14611.91 395
14613.05 430
14614.19 377
14615.33 352
14616.48 398
14617.62 390
14618.76 395
14619.90 388
14621.04 383
14622.19 387
14623.33 374
14624.47 414
14625.61 385
14626.76 422
14627.90 403
14629.04 454
14630.18 457
14631.32 431
14632.47 408
14633.61 397
14634.75 422
14635.90 436
14637.04 389
14638.18 354
14639.32 370
14640.47 402
14641.61 392
14642.75 353
14643.90 356
14645.04 363
14646.18 353
14647.32 338
14648.47 340
14649.61 333
14650.75 358
14651.90 329
14653.04 367
14654.18 349
14655.33 404
14656.47 370
14657.62 309
14658.76 317
14659.90 306
14661.05 345
14662.19 301
14663.33 329
14664.48 310
14665.62 319
14666.77 347
14667.91 329
14669.05 292
14670.20 266
14671.34 313
14672.49 340
14673.63 321
14674.77 328
14675.92 351
14677.06 304
14678.21 303
14679.35 321
14680.50 296
14681.64 321
14682.78 311
14683.93 295
14685.07 265
14686.22 285
14687.36 327
14688.51 305
14689.65 311
14690.80 299
14691.94 274
14693.09 327
14694.23 314
14695.38 281
14696.52 314
14697.67 296
14698.81 300
14699.96 289
14701.10 292
14702.25 293
14703.39 281
14704.54 275
14705.69 286
14706.83 278
14707.98 284
14709.12 288
14710.27 277
14711.41 278
14712.56 284
14713.70 297
14714.85 313
14716.00 309
14717.14 293
14718.29 299
14719.43 298
14720.58 301
14721.73 299
14722.87 326
14724.02 308
14725.16 277
14726.31 290
14727.46 290
14728.60 298
14729.75 288
14730.90 303
14732.04 261
14733.19 303
14734.34 304
14735.48 304
14736.63 318
14737.78 274
14738.92 284
14740.07 295
14741.22 297
14742.36 274
14743.51 308
14744.66 314
14745.80 289
14746.95 306
14748.10 285
14749.24 306
14750.39 319
14751.54 316
14752.69 324
14753.83 308
14754.98 302
14756.13 299
14757.28 336
14758.42 333
14759.57 330
14760.72 328
14761.87 321
14763.01 315
14764.16 290
14765.31 305
14766.46 312
14767.61 295
14768.75 324
14769.90 307
14771.05 322
14772.20 283
14773.35 343
14774.49 345
14775.64 323
14776.79 351
14777.94 343
14779.09 371
14780.23 371
14781.38 365
14782.53 403
14783.68 392
14784.83 381
14785.98 375
14787.13 358
14788.27 365
14789.42 357
14790.57 377
14791.72 350
14792.87 394
14794.02 358
14795.17 354
14796.32 397
14797.47 385
14798.61 346
14799.76 388
14800.91 393
14802.06 391
14803.21 347
14804.36 371
14805.51 411
14806.66 354
14807.81 362
14808.96 346
14810.11 370
14811.26 345
14812.41 405
14813.56 356
14814.71 356
14815.86 395
14817.01 400
14818.16 374
14819.30 357
14820.45 372
14821.60 353
14822.75 394
14823.90 356
14825.05 355
14826.21 340
14827.36 338
14828.51 359
14829.66 323
14830.81 314
14831.96 304
14833.11 319
14834.26 317
14835.41 279
14836.56 311
14837.71 295
14838.86 297
14840.01 300
14841.16 321
14842.31 296
14843.46 321
14844.61 352
14845.76 280
14846.92 281
14848.07 299
14849.22 286
14850.37 256
14851.52 282
14852.67 272
14853.82 337
14854.97 302
14856.12 243
14857.28 254
14858.43 242
14859.58 291
14860.73 257
14861.88 263
14863.03 246
14864.18 273
14865.34 265
14866.49 278
14867.64 243
14868.79 256
14869.94 257
14871.10 256
14872.25 273
14873.40 264
14874.55 283
14875.70 269
14876.86 268
14878.01 234
14879.16 261
14880.31 255
14881.46 255
14882.62 274
14883.77 273
14884.92 258
14886.07 262
14887.23 245
14888.38 260
14889.53 282
14890.68 291
14891.84 267
14892.99 249
14894.14 268
14895.30 253
14896.45 286
14897.60 286
14898.75 268
14899.91 250
14901.06 229
14902.21 271
14903.37 293
14904.52 260
14905.67 271
14906.83 271
14907.98 276
14909.13 254
14910.29 271
14911.44 256
14912.59 237
14913.75 298
14914.90 279
14916.05 274
14917.21 266
14918.36 289
14919.51 301
14920.67 290
14921.82 241
14922.98 277
14924.13 261
14925.28 287
14926.44 275
14927.59 252
14928.75 257
14929.90 262
14931.05 267
14932.21 262
14933.36 271
14934.52 255
14935.67 244
14936.83 240
14937.98 246
14939.14 258
14940.29 269
14941.44 264
14942.60 283
14943.75 282
14944.91 250
14946.06 273
14947.22 294
14948.37 291
14949.53 277
14950.68 258
14951.84 281
14952.99 279
14954.15 247
14955.30 266
14956.46 279
14957.61 280
14958.77 240
14959.92 264
14961.08 245
14962.24 231
14963.39 253
14964.55 286
14965.70 283
14966.86 261
14968.01 268
14969.17 266
14970.32 306
14971.48 288
14972.64 276
14973.79 244
14974.95 252
14976.10 259
14977.26 244
14978.42 239
14979.57 248
14980.73 228
14981.88 239
14983.04 226
14984.20 238
14985.35 260
14986.51 239
14987.67 267
14988.82 284
14989.98 246
14991.14 222
14992.29 251
14993.45 256
14994.61 264
14995.76 262
14996.92 223
14998.08 246
14999.23 236
15000.39 272
15001.55 235
15002.70 255
15003.86 206
15005.02 244
15006.17 230
15007.33 227
15008.49 214
15009.65 254
15010.80 229
15011.96 234
15013.12 231
15014.28 215
15015.43 244
15016.59 207
15017.75 229
15018.91 231
15020.06 222
15021.22 240
15022.38 253
15023.54 208
15024.69 221
15025.85 229
15027.01 233
15028.17 219
15029.33 204
15030.48 189
15031.64 213
15032.80 195
15033.96 219
15035.12 234
15036.28 201
15037.43 256
15038.59 210
15039.75 210
15040.91 227
15042.07 224
15043.23 225
15044.38 236
15045.54 239
15046.70 233
15047.86 225
15049.02 219
15050.18 216
15051.34 215
15052.50 243
15053.66 236
15054.81 233
15055.97 221
15057.13 231
15058.29 220
15059.45 219
15060.61 234
15061.77 218
15062.93 242
15064.09 220
15065.25 243
15066.41 236
15067.57 238
15068.73 211
15069.89 226
15071.04 238
15072.20 252
15073.36 216
15074.52 237
15075.68 199
15076.84 253
15078.00 246
15079.16 211
15080.32 225
15081.48 222
15082.64 229
15083.80 226
15084.96 226
15086.12 216
15087.28 236
15088.44 223
15089.61 231
15090.77 196
15091.93 223
15093.09 232
15094.25 236
15095.41 228
15096.57 226
15097.73 246
15098.89 267
15100.05 243
15101.21 219
15102.37 220
15103.53 232
15104.69 222
15105.85 235
15107.02 230
15108.18 208
15109.34 215
15110.50 221
15111.66 224
15112.82 211
15113.98 198
15115.14 232
15116.31 243
15117.47 223
15118.63 211
15119.79 199
15120.95 222
15122.11 216
15123.27 230
15124.44 220
15125.60 222
15126.76 224
15127.92 248
15129.08 246
15130.25 220
15131.41 209
15132.57 243
15133.73 239
15134.89 243
15136.06 234
15137.22 240
15138.38 220
15139.54 249
15140.70 264
15141.87 219
15143.03 203
15144.19 227
15145.35 248
15146.52 231
15147.68 218
15148.84 226
15150.00 209
15151.17 218
15152.33 228
15153.49 222
15154.66 215
15155.82 225
15156.98 219
15158.14 222
15159.31 212
15160.47 187
15161.63 214
15162.80 234
15163.96 227
15165.12 200
15166.29 212
15167.45 233
15168.61 198
15169.78 244
15170.94 231
15172.10 272
15173.27 244
15174.43 256
15175.59 238
15176.76 235
15177.92 229
15179.09 256
15180.25 241
15181.41 221
15182.58 195
15183.74 224
15184.91 215
15186.07 240
15187.23 222
15188.40 231
15189.56 249
15190.73 244
15191.89 234
15193.06 205
15194.22 249
15195.38 226
15196.55 252
15197.71 235
15198.88 229
15200.04 242
15201.21 244
15202.37 225
15203.54 246
15204.70 231
15205.87 235
15207.03 244
15208.20 216
15209.36 233
15210.53 248
15211.69 264
15212.86 233
15214.02 248
15215.19 231
15216.35 253
15217.52 241
15218.68 232
15219.85 262
15221.01 228
15222.18 248
15223.34 260
15224.51 277
15225.67 257
15226.84 275
15228.01 288
15229.17 270
15230.34 269
15231.50 272
15232.67 269
15233.83 262
15235.00 254
15236.17 280
15237.33 245
15238.50 256
15239.66 271
15240.83 259
15242.00 304
15243.16 248
15244.33 247
15245.50 240
15246.66 244
15247.83 232
15249.00 271
15250.16 257
15251.33 229
15252.50 190
15253.66 237
15254.83 229
15256.00 226
15257.16 232
15258.33 264
15259.50 247
15260.66 229
15261.83 239
15263.00 242
15264.16 223
15265.33 253
15266.50 249
15267.67 227
15268.83 211
15270.00 241
15271.17 240
15272.33 244
15273.50 225
15274.67 236
15275.84 227
15277.00 222
15278.17 215
15279.34 233
15280.51 227
15281.68 225
15282.84 210
15284.01 238
15285.18 231
15286.35 204
15287.51 224
15288.68 239
15289.85 226
15291.02 203
15292.19 235
15293.35 205
15294.52 219
15295.69 206
15296.86 213
15298.03 224
15299.20 234
15300.36 228
15301.53 221
15302.70 216
15303.87 214
15305.04 244
15306.21 239
15307.38 247
15308.55 251
15309.71 246
15310.88 235
15312.05 208
15313.22 226
15314.39 216
15315.56 211
15316.73 242
15317.90 229
15319.07 241
15320.24 234
15321.40 226
15322.57 205
15323.74 228
15324.91 245
15326.08 234
15327.25 248
15328.42 249
15329.59 224
15330.76 210
15331.93 242
15333.10 202
15334.27 227
15335.44 244
15336.61 234
15337.78 221
15338.95 217
15340.12 217
15341.29 242
15342.46 247
15343.63 222
15344.80 226
15345.97 222
15347.14 236
15348.31 244
15349.48 249
15350.65 227
15351.82 252
15352.99 230
15354.16 226
15355.33 238
15356.50 212
15357.67 246
15358.84 262
15360.02 243
15361.19 228
15362.36 235
15363.53 245
15364.70 255
15365.87 244
15367.04 240
15368.21 221
15369.38 251
15370.55 242
15371.72 230
15372.90 217
15374.07 223
15375.24 273
15376.41 244
15377.58 213
15378.75 212
15379.92 254
15381.10 279
15382.27 279
15383.44 262
15384.61 250
15385.78 230
15386.95 255
15388.13 247
15389.30 237
15390.47 209
15391.64 242
15392.81 294
15393.99 256
15395.16 230
15396.33 267
15397.50 273
15398.67 251
15399.85 235
15401.02 247
15402.19 231
15403.36 213
15404.54 252
15405.71 231
15406.88 224
15408.05 239
15409.23 254
15410.40 232
15411.57 202
15412.74 215
15413.92 246
15415.09 270
15416.26 236
15417.44 264
15418.61 229
15419.78 225
15420.95 230
15422.13 240
15423.30 215
15424.47 226
15425.65 236
15426.82 230
15427.99 236
15429.17 231
15430.34 244
15431.51 251
15432.69 222
15433.86 219
15435.04 209
15436.21 222
15437.38 215
15438.56 219
15439.73 213
15440.90 221
15442.08 234
15443.25 200
15444.43 201
15445.60 205
15446.77 211
15447.95 234
15449.12 206
15450.30 213
15451.47 200
15452.64 253
15453.82 211
15454.99 198
15456.17 212
15457.34 197
15458.52 213
15459.69 230
15460.87 194
15462.04 210
15463.21 214
15464.39 233
15465.56 208
15466.74 203
15467.91 214
15469.09 236
15470.26 230
15471.44 221
15472.61 239
15473.79 212
15474.96 201
15476.14 219
15477.31 213
15478.49 200
15479.66 186
15480.84 192
15482.02 220
15483.19 224
15484.37 221
15485.54 217
15486.72 237
15487.89 220
15489.07 194
15490.24 220
15491.42 222
15492.60 220
15493.77 204
15494.95 224
15496.12 215
15497.30 215
15498.48 188
15499.65 211
15500.83 235
15502.00 219
15503.18 220
15504.36 239
15505.53 206
15506.71 250
15507.89 187
15509.06 190
15510.24 203
15511.41 227
15512.59 229
15513.77 197
15514.94 196
15516.12 202
15517.30 267
15518.47 230
15519.65 229
15520.83 221
15522.01 221
15523.18 223
15524.36 233
15525.54 240
15526.71 205
15527.89 257
15529.07 235
15530.25 222
15531.42 227
15532.60 220
15533.78 219
15534.95 216
15536.13 230
15537.31 209
15538.49 210
15539.66 203
15540.84 233
15542.02 237
15543.20 215
15544.38 233
15545.55 225
15546.73 236
15547.91 216
15549.09 212
15550.26 216
15551.44 212
15552.62 226
15553.80 212
15554.98 253
15556.16 252
15557.33 243
15558.51 238
15559.69 212
15560.87 213
15562.05 227
15563.23 239
15564.40 229
15565.58 214
15566.76 225
15567.94 228
15569.12 253
15570.30 254
15571.48 218
15572.66 202
15573.83 250
15575.01 230
15576.19 225
15577.37 224
15578.55 242
15579.73 239
15580.91 238
15582.09 244
15583.27 239
15584.45 219
15585.63 230
15586.80 211
15587.98 242
15589.16 235
15590.34 260
15591.52 243
15592.70 245
15593.88 239
15595.06 260
15596.24 234
15597.42 241
15598.60 257
15599.78 232
15600.96 245
15602.14 244
15603.32 219
15604.50 233
15605.68 269
15606.86 263
15608.04 241
15609.22 254
15610.40 249
15611.58 256
15612.76 241
15613.94 262
15615.12 249
15616.30 257
15617.48 265
15618.66 277
15619.85 254
15621.03 249
15622.21 262
15623.39 280
15624.57 276
15625.75 250
15626.93 271
15628.11 271
15629.29 281
15630.47 266
15631.65 254
15632.84 258
15634.02 269
15635.20 236
15636.38 287
15637.56 273
15638.74 290
15639.92 254
15641.10 296
15642.29 253
15643.47 290
15644.65 274
15645.83 285
15647.01 295
15648.19 289
15649.38 262
15650.56 283
15651.74 253
15652.92 274
15654.10 301
15655.28 258
15656.47 285
15657.65 285
15658.83 249
15660.01 254
15661.20 288
15662.38 261
15663.56 296
15664.74 258
15665.92 279
15667.11 270
15668.29 271
15669.47 270
15670.65 317
15671.84 291
15673.02 268
15674.20 253
15675.39 284
15676.57 279
15677.75 268
15678.93 273
15680.12 271
15681.30 236
15682.48 255
15683.67 279
15684.85 282
15686.03 306
15687.22 256
15688.40 250
15689.58 285
15690.76 266
15691.95 289
15693.13 278
15694.32 279
15695.50 274
15696.68 290
15697.87 282
15699.05 297
15700.23 282
15701.42 289
15702.60 288
15703.78 271
15704.97 289
15706.15 296
15707.34 296
15708.52 307
15709.70 308
15710.89 303
15712.07 311
15713.26 294
15714.44 289
15715.62 294
15716.81 295
15717.99 278
15719.18 317
15720.36 304
15721.55 280
15722.73 321
15723.92 307
15725.10 304
15726.29 279
15727.47 291
15728.65 307
15729.84 301
15731.02 288
15732.21 301
15733.39 320
15734.58 289
15735.76 264
15736.95 306
15738.13 275
15739.32 282
15740.50 291
15741.69 297
15742.88 323
15744.06 315
15745.25 288
15746.43 295
15747.62 339
15748.80 283
15749.99 282
15751.17 294
15752.36 312
15753.54 254
15754.73 331
15755.92 302
15757.10 292
15758.29 314
15759.47 301
15760.66 307
15761.85 286
15763.03 289
15764.22 282
15765.40 332
15766.59 298
15767.78 312
15768.96 266
15770.15 310
15771.34 299
15772.52 312
15773.71 304
15774.89 300
15776.08 280
15777.27 298
15778.45 300
15779.64 306
15780.83 258
15782.01 252
15783.20 261
15784.39 281
15785.58 295
15786.76 302
15787.95 269
15789.14 281
15790.32 299
15791.51 260
15792.70 266
15793.88 289
15795.07 283
15796.26 277
15797.45 238
15798.63 268
15799.82 256
15801.01 270
15802.20 272
15803.38 262
15804.57 283
15805.76 279
15806.95 272
15808.13 259
15809.32 249
15810.51 254
15811.70 250
15812.89 268
15814.07 291
15815.26 270
15816.45 257
15817.64 265
15818.83 286
15820.01 239
15821.20 259
15822.39 241
15823.58 271
15824.77 266
15825.96 241
15827.14 302
15828.33 281
15829.52 255
15830.71 268
15831.90 250
15833.09 278
15834.28 263
15835.47 242
15836.65 270
15837.84 260
15839.03 259
15840.22 280
15841.41 270
15842.60 257
15843.79 255
15844.98 289
15846.17 274
15847.36 269
15848.54 261
15849.73 255
15850.92 236
15852.11 252
15853.30 249
15854.49 246
15855.68 272
15856.87 252
15858.06 242
15859.25 297
15860.44 246
15861.63 239
15862.82 242
15864.01 257
15865.20 263
15866.39 249
15867.58 254
15868.77 266
15869.96 286
15871.15 269
15872.34 240
15873.53 243
15874.72 266
15875.91 257
15877.10 279
15878.29 253
15879.48 253
15880.67 283
15881.86 279
15883.05 266
15884.24 264
15885.43 268
15886.63 264
15887.82 263
15889.01 270
15890.20 279
15891.39 265
15892.58 309
15893.77 298
15894.96 272
15896.15 262
15897.34 263
15898.53 289
15899.73 295
15900.92 281
15902.11 275
15903.30 292
15904.49 292
15905.68 280
15906.87 296
15908.07 299
15909.26 264
15910.45 265
15911.64 283
15912.83 294
15914.02 283
15915.22 295
15916.41 301
15917.60 280
15918.79 283
15919.98 315
15921.17 286
15922.37 290
15923.56 311
15924.75 309
15925.94 301
15927.14 294
15928.33 310
15929.52 282
15930.71 273
15931.90 278
15933.10 310
15934.29 305
15935.48 267
15936.67 288
15937.87 249
15939.06 267
15940.25 264
15941.45 299
15942.64 274
15943.83 243
15945.02 255
15946.22 263
15947.41 273
15948.60 277
15949.80 229
15950.99 255
15952.18 239
15953.38 275
15954.57 234
15955.76 250
15956.96 249
15958.15 260
15959.34 243
15960.54 231
15961.73 240
15962.92 256
15964.12 292
15965.31 261
15966.50 241
15967.70 229
15968.89 264
15970.09 241
15971.28 222
15972.47 224
15973.67 254
15974.86 236
15976.06 232
15977.25 239
15978.44 245
15979.64 216
15980.83 243
15982.03 244
15983.22 227
15984.42 198
15985.61 240
15986.80 252
15988.00 241
15989.19 244
15990.39 237
15991.58 229
15992.78 237
15993.97 236
15995.17 192
15996.36 218
15997.56 232
15998.75 245
15999.95 255
16001.14 264
16002.34 218
16003.53 204
16004.73 238
16005.92 239
16007.12 242
16008.31 218
16009.51 231
16010.70 238
16011.90 220
16013.09 213
16014.29 240
16015.48 227
16016.68 224
16017.88 214
16019.07 218
16020.27 235
16021.46 238
16022.66 223
16023.85 177
16025.05 215
16026.25 230
16027.44 231
16028.64 196
16029.83 218
16031.03 201
16032.23 212
16033.42 194
16034.62 211
16035.82 245
16037.01 216
16038.21 229
16039.40 205
16040.60 231
16041.80 190
16042.99 212
16044.19 243
16045.39 197
16046.58 217
16047.78 197
16048.98 216
16050.17 209
16051.37 221
16052.57 221
16053.77 220
16054.96 216
16056.16 215
16057.36 217
16058.55 211
16059.75 211
16060.95 196
16062.15 198
16063.34 198
16064.54 207
16065.74 217
16066.94 229
16068.13 227
16069.33 215
16070.53 221
16071.73 224
16072.92 216
16074.12 218
16075.32 197
16076.52 233
16077.71 224
16078.91 210
16080.11 232
16081.31 211
16082.51 206
16083.70 205
16084.90 191
16086.10 230
16087.30 222
16088.50 227
16089.70 216
16090.89 242
16092.09 216
16093.29 207
16094.49 197
16095.69 206
16096.89 191
16098.08 182
16099.28 182
16100.48 208
16101.68 208
16102.88 173
16104.08 201
16105.28 172
16106.48 199
16107.68 191
16108.87 216
16110.07 191
16111.27 189
16112.47 210
16113.67 218
16114.87 208
16116.07 186
16117.27 220
16118.47 215
16119.67 233
16120.87 215
16122.07 222
16123.27 209
16124.47 206
16125.67 207
16126.87 202
16128.07 177
16129.27 183
16130.46 198
16131.66 191
16132.86 174
16134.06 197
16135.26 221
16136.46 202
16137.66 199
16138.87 179
16140.07 190
16141.27 201
16142.47 183
16143.67 201
16144.87 193
16146.07 190
16147.27 213
16148.47 187
16149.67 189
16150.87 232
16152.07 199
16153.27 184
16154.47 185
16155.67 195
16156.87 209
16158.07 218
16159.27 186
16160.48 208
16161.68 212
16162.88 224
16164.08 230
16165.28 191
16166.48 218
16167.68 199
16168.88 214
16170.08 190
16171.29 194
16172.49 225
16173.69 191
16174.89 194
16176.09 207
16177.29 182
16178.50 205
16179.70 215
16180.90 198
16182.10 208
16183.30 218
16184.50 196
16185.71 209
16186.91 178
16188.11 201
16189.31 192
16190.51 185
16191.72 183
16192.92 192
16194.12 211
16195.32 187
16196.53 211
16197.73 200
16198.93 195
16200.13 212
16201.33 196
16202.54 207
16203.74 223
16204.94 201
16206.15 212
16207.35 209
16208.55 207
16209.75 212
16210.96 210
16212.16 217
16213.36 212
16214.57 186
16215.77 219
16216.97 252
16218.17 213
16219.38 225
16220.58 238
16221.78 213
16222.99 200
16224.19 208
16225.39 217
16226.60 211
16227.80 221
16229.00 194
16230.21 231
16231.41 223
16232.62 233
16233.82 230
16235.02 212
16236.23 226
16237.43 228
16238.63 230
16239.84 227
16241.04 210
16242.25 224
16243.45 224
16244.65 228
16245.86 206
16247.06 210
16248.27 230
16249.47 252
16250.68 254
16251.88 257
16253.08 225
16254.29 255
16255.49 229
16256.70 238
16257.90 225
16259.11 237
16260.31 236
16261.52 204
16262.72 239
16263.93 227
16265.13 236
16266.34 235
16267.54 234
16268.75 233
16269.95 265
16271.16 237
16272.36 235
16273.57 257
16274.77 250
16275.98 249
16277.18 254
16278.39 238
16279.59 256
16280.80 246
16282.00 240
16283.21 223
16284.41 199
16285.62 218
16286.83 239
16288.03 297
16289.24 251
16290.44 259
16291.65 250
16292.85 252
16294.06 241
16295.27 227
16296.47 275
16297.68 242
16298.88 239
16300.09 238
16301.30 258
16302.50 257
16303.71 275
16304.92 275
16306.12 283
16307.33 266
16308.54 291
16309.74 310
16310.95 246
16312.15 245
16313.36 251
16314.57 287
16315.77 278
16316.98 239
16318.19 228
16319.40 247
16320.60 228
16321.81 265
16323.02 255
16324.22 254
16325.43 248
16326.64 253
16327.84 218
16329.05 211
16330.26 236
16331.47 204
16332.67 228
16333.88 215
16335.09 247
16336.30 238
16337.50 239
16338.71 200
16339.92 212
16341.13 197
16342.33 231
16343.54 230
16344.75 261
16345.96 230
16347.17 213
16348.37 194
16349.58 186
16350.79 225
16352.00 210
16353.21 217
16354.41 206
16355.62 199
16356.83 193
16358.04 214
16359.25 186
16360.46 231
16361.66 193
16362.87 196
16364.08 197
16365.29 212
16366.50 200
16367.71 221
16368.92 215
16370.12 193
16371.33 199
16372.54 192
16373.75 223
16374.96 192
16376.17 216
16377.38 195
16378.59 230
16379.80 192
16381.01 216
16382.21 202
16383.42 199
16384.63 200
16385.84 224
16387.05 223
16388.26 193
16389.47 191
16390.68 209
16391.89 188
16393.10 189
16394.31 208
16395.52 205
16396.73 225
16397.94 224
16399.15 207
16400.36 182
16401.57 213
16402.78 185
16403.99 188
16405.20 199
16406.41 212
16407.62 197
16408.83 198
16410.04 182
16411.25 176
16412.46 202
16413.67 183
16414.88 187
16416.09 189
16417.30 209
16418.51 199
16419.72 203
16420.93 170
16422.14 185
16423.35 181
16424.56 185
16425.78 210
16426.99 200
16428.20 177
16429.41 192
16430.62 186
16431.83 158
16433.04 193
16434.25 180
16435.46 189
16436.67 199
16437.89 199
16439.10 177
16440.31 209
16441.52 218
16442.73 191
16443.94 192
16445.15 217
16446.37 197
16447.58 162
16448.79 190
16450.00 172
16451.21 218
16452.42 208
16453.64 206
16454.85 175
16456.06 202
16457.27 192
16458.48 189
16459.70 168
16460.91 177
16462.12 187
16463.33 191
16464.55 201
16465.76 166
16466.97 174
16468.18 153
16469.39 205
16470.61 203
16471.82 202
16473.03 179
16474.24 182
16475.46 177
16476.67 181
16477.88 206
16479.10 199
16480.31 203
16481.52 213
16482.73 209
16483.95 181
16485.16 164
16486.37 176
16487.59 198
16488.80 182
16490.01 171
16491.23 148
16492.44 181
16493.65 188
16494.87 189
16496.08 184
16497.29 171
16498.51 182
16499.72 194
16500.93 189
16502.15 124
16503.36 169
16504.57 169
16505.79 177
16507.00 149
16508.22 164
16509.43 181
16510.64 173
16511.86 184
16513.07 163
16514.29 164
16515.50 158
16516.71 186
16517.93 185
16519.14 173
16520.36 155
16521.57 171
16522.79 185
16524.00 185
16525.21 159
16526.43 170
16527.64 182
16528.86 189
16530.07 139
16531.29 177
16532.50 183
16533.72 193
16534.93 195
16536.15 190
16537.36 196
16538.58 170
16539.79 180
16541.01 182
16542.22 181
16543.44 184
16544.65 218
16545.87 187
16547.08 176
16548.30 170
16549.51 177
16550.73 198
16551.94 184
16553.16 185
16554.38 198
16555.59 186
16556.81 178
16558.02 185
16559.24 186
16560.45 166
16561.67 159
16562.89 185
16564.10 187
16565.32 186
16566.53 164
16567.75 192
16568.97 185
16570.18 177
16571.40 182
16572.61 191
16573.83 182
16575.05 189
16576.26 184
16577.48 188
16578.70 199
16579.91 194
16581.13 183
16582.35 194
16583.56 188
16584.78 192
16586.00 189
16587.21 175
16588.43 212
16589.65 194
16590.86 178
16592.08 192
16593.30 178
16594.51 165
16595.73 178
16596.95 186
16598.17 185
16599.38 193
16600.60 191
16601.82 200
16603.03 194
16604.25 195
16605.47 194
16606.69 202
16607.90 168
16609.12 199
16610.34 162
16611.56 175
16612.78 160
16613.99 165
16615.21 188
16616.43 171
16617.65 184
16618.86 208
16620.08 164
16621.30 194
16622.52 188
16623.74 160
16624.95 184
16626.17 172
16627.39 160
16628.61 177
16629.83 159
16631.05 161
16632.26 182
16633.48 195
16634.70 170
16635.92 184
16637.14 163
16638.36 167
16639.58 149
16640.79 198
16642.01 186
16643.23 173
16644.45 166
16645.67 172
16646.89 175
16648.11 187
16649.33 190
16650.55 181
16651.77 169
16652.98 191
16654.20 168
16655.42 146
16656.64 160
16657.86 155
16659.08 193
16660.30 147
16661.52 188
16662.74 159
16663.96 179
16665.18 170
16666.40 172
16667.62 167
16668.84 168
16670.06 178
16671.28 177
16672.50 180
16673.72 179
16674.94 186
16676.16 155
16677.38 199
16678.60 159
16679.82 171
16681.04 182
16682.26 169
16683.48 167
16684.70 160
16685.92 155
16687.14 151
16688.36 174
16689.58 177
16690.80 179
16692.02 177
16693.24 186
16694.46 181
16695.68 171
16696.91 153
16698.13 214
16699.35 174
16700.57 177
16701.79 187
16703.01 169
16704.23 204
16705.45 165
16706.67 151
16707.89 172
16709.12 155
16710.34 161
16711.56 163
16712.78 173
16714.00 193
16715.22 131
16716.44 166
16717.67 170
16718.89 165
16720.11 187
16721.33 167
16722.55 174
16723.77 181
16725.00 168
16726.22 174
16727.44 192
16728.66 193
16729.88 167
16731.11 176
16732.33 196
16733.55 164
16734.77 159
16735.99 169
16737.22 197
16738.44 167
16739.66 176
16740.88 162
16742.11 146
16743.33 159
16744.55 180
16745.77 179
16747.00 145
16748.22 168
16749.44 155
16750.66 176
16751.89 157
16753.11 180
16754.33 183
16755.56 161
16756.78 167
16758.00 149
16759.23 170
16760.45 180
16761.67 183
16762.90 165
16764.12 174
16765.34 175
16766.57 184
16767.79 163
16769.01 181
16770.24 174
16771.46 172
16772.68 148
16773.91 165
16775.13 154
16776.35 156
16777.58 174
16778.80 199
16780.02 172
16781.25 169
16782.47 173
16783.70 165
16784.92 162
16786.14 187
16787.37 202
16788.59 152
16789.82 176
16791.04 166
16792.27 174
16793.49 168
16794.71 175
16795.94 169
16797.16 191
16798.39 168
16799.61 178
16800.84 156
16802.06 158
16803.29 196
16804.51 167
16805.74 176
16806.96 156
16808.19 191
16809.41 188
16810.64 189
16811.86 144
16813.09 173
16814.31 183
16815.54 184
16816.76 154
16817.99 169
16819.21 151
16820.44 172
16821.66 189
16822.89 167
16824.11 161
16825.34 162
16826.56 187
16827.79 173
16829.02 169
16830.24 150
16831.47 189
16832.69 154
16833.92 167
16835.14 148
16836.37 170
16837.60 198
16838.82 175
16840.05 185
16841.27 184
16842.50 212
16843.73 165
16844.95 198
16846.18 179
16847.41 205
16848.63 175
16849.86 178
16851.08 182
16852.31 194
16853.54 169
16854.76 188
16855.99 201
16857.22 184
16858.44 174
16859.67 178
16860.90 218
16862.12 197
16863.35 190
16864.58 180
16865.81 199
16867.03 196
16868.26 225
16869.49 206
16870.71 211
16871.94 179
16873.17 193
16874.40 227
16875.62 184
16876.85 188
16878.08 171
16879.31 209
16880.53 220
16881.76 223
16882.99 205
16884.22 190
16885.44 210
16886.67 233
16887.90 207
16889.13 194
16890.35 212
16891.58 219
16892.81 204
16894.04 193
16895.27 193
16896.49 188
16897.72 201
16898.95 173
16900.18 188
16901.41 177
16902.64 202
16903.86 190
16905.09 177
16906.32 167
16907.55 210
16908.78 195
16910.01 204
16911.24 172
16912.46 195
16913.69 212
16914.92 191
16916.15 175
16917.38 156
16918.61 199
16919.84 171
16921.07 176
16922.30 178
16923.52 203
16924.75 176
16925.98 202
16927.21 181
16928.44 172
16929.67 192
16930.90 168
16932.13 178
16933.36 184
16934.59 204
16935.82 202
16937.05 226
16938.28 184
16939.51 181
16940.74 157
16941.97 196
16943.20 179
16944.43 193
16945.66 170
16946.89 199
16948.12 194
16949.35 159
16950.58 167
16951.81 147
16953.04 193
16954.27 166
16955.50 192
16956.73 152
16957.96 169
16959.19 136
16960.42 179
16961.65 176
16962.88 179
16964.11 167
16965.34 185
16966.57 169
16967.80 167
16969.03 168
16970.26 187
16971.49 179
16972.72 164
16973.96 190
16975.19 164
16976.42 176
16977.65 165
16978.88 181
16980.11 156
16981.34 182
16982.57 175
16983.80 191
16985.04 170
16986.27 204
16987.50 183
16988.73 154
16989.96 179
16991.19 185
16992.42 196
16993.66 166
16994.89 187
16996.12 180
16997.35 188
16998.58 163
16999.82 188
17001.05 165
17002.28 192
17003.51 182
17004.74 200
17005.98 173
17007.21 159
17008.44 152
17009.67 179
17010.90 175
17012.14 154
17013.37 179
17014.60 154
17015.83 177
17017.07 163
17018.30 187
17019.53 151
17020.76 173
17022.00 178
17023.23 178
17024.46 191
17025.70 185
17026.93 169
17028.16 161
17029.39 176
17030.63 161
17031.86 179
17033.09 156
17034.33 185
17035.56 164
17036.79 186
17038.03 177
17039.26 162
17040.49 159
17041.73 160
17042.96 173
17044.19 153
17045.43 178
17046.66 163
17047.89 177
17049.13 176
17050.36 143
17051.59 159
17052.83 162
17054.06 163
17055.30 189
17056.53 154
17057.76 189
17059.00 158
17060.23 158
17061.47 168
17062.70 177
17063.93 147
17065.17 152
17066.40 170
17067.64 151
17068.87 175
17070.11 151
17071.34 183
17072.57 175
17073.81 184
17075.04 165
17076.28 171
17077.51 149
17078.75 163
17079.98 173
17081.22 152
17082.45 173
17083.69 174
17084.92 167
17086.16 155
17087.39 172
17088.63 141
17089.86 177
17091.10 175
17092.33 185
17093.57 143
17094.80 168
17096.04 153
17097.27 167
17098.51 170
17099.75 142
17100.98 148
17102.22 166
17103.45 166
17104.69 159
17105.92 152
17107.16 147
17108.40 199
17109.63 169
17110.87 171
17112.10 148
17113.34 180
17114.57 147
17115.81 173
17117.05 141
17118.28 144
17119.52 138
17120.76 167
17121.99 173
17123.23 156
17124.46 171
17125.70 150
17126.94 142
17128.17 143
17129.41 160
17130.65 153
17131.88 151
17133.12 151
17134.36 150
17135.59 168
17136.83 167
17138.07 167
17139.30 168
17140.54 179
17141.78 158
17143.02 163
17144.25 144
17145.49 159
17146.73 175
17147.96 198
17149.20 131
17150.44 171
17151.68 146
17152.91 161
17154.15 146
17155.39 159
17156.63 136
17157.86 154
17159.10 173
17160.34 185
17161.58 158
17162.82 153
17164.05 183
17165.29 159
17166.53 168
17167.77 141
17169.00 170
17170.24 146
17171.48 145
17172.72 154
17173.96 164
17175.20 153
17176.43 156
17177.67 148
17178.91 154
17180.15 130
17181.39 159
17182.63 190
17183.86 142
17185.10 159
17186.34 152
17187.58 179
17188.82 139
17190.06 154
17191.30 129
17192.54 173
17193.77 168
17195.01 163
17196.25 139
17197.49 134
17198.73 168
17199.97 155
17201.21 162
17202.45 137
17203.69 146
17204.93 160
17206.17 176
17207.41 160
17208.64 156
17209.88 177
17211.12 171
17212.36 156
17213.60 139
17214.84 162
17216.08 165
17217.32 156
17218.56 149
17219.80 154
17221.04 144
17222.28 174
17223.52 176
17224.76 157
17226.00 141
17227.24 138
17228.48 154
17229.72 192
17230.96 123
17232.20 136
17233.44 156
17234.68 180
17235.92 151
17237.16 132
17238.40 148
17239.65 147
17240.89 175
17242.13 173
17243.37 149
17244.61 146
17245.85 146
17247.09 167
17248.33 167
17249.57 133
17250.81 202
17252.05 180
17253.29 179
17254.54 134
17255.78 109
17257.02 142
17258.26 168
17259.50 153
17260.74 160
17261.98 152
17263.22 131
17264.47 164
17265.71 140
17266.95 153
17268.19 131
17269.43 168
17270.67 154
17271.92 154
17273.16 133
17274.40 137
17275.64 173
17276.88 154
17278.12 152
17279.37 167
17280.61 157
17281.85 143
17283.09 164
17284.33 152
17285.58 143
17286.82 151
17288.06 166
17289.30 153
17290.55 157
17291.79 141
17293.03 157
17294.27 153
17295.52 146
17296.76 142
17298.00 145
17299.24 169
17300.49 155
17301.73 172
17302.97 143
17304.22 163
17305.46 171
17306.70 187
17307.94 153
17309.19 147
17310.43 143
17311.67 173
17312.92 163
17314.16 136
17315.40 137
17316.65 172
17317.89 164
17319.13 141
17320.38 170
17321.62 146
17322.86 167
17324.11 134
17325.35 143
17326.60 150
17327.84 162
17329.08 150
17330.33 142
17331.57 151
17332.81 141
17334.06 152
17335.30 144
17336.55 143
17337.79 140
17339.03 174
17340.28 159
17341.52 162
17342.77 132
17344.01 162
17345.26 162
17346.50 156
17347.75 129
17348.99 151
17350.23 147
17351.48 156
17352.72 165
17353.97 145
17355.21 145
17356.46 170
17357.70 157
17358.95 138
17360.19 166
17361.44 133
17362.68 179
17363.93 167
17365.17 147
17366.42 139
17367.66 139
17368.91 140
17370.15 121
17371.40 148
17372.64 151
17373.89 156
17375.13 141
17376.38 155
17377.63 138
17378.87 146
17380.12 155
17381.36 146
17382.61 147
17383.85 186
17385.10 140
17386.35 137
17387.59 146
17388.84 142
17390.08 154
17391.33 141
17392.58 153
17393.82 129
17395.07 159
17396.31 161
17397.56 164
17398.81 151
17400.05 173
17401.30 145
17402.55 134
17403.79 116
17405.04 159
17406.29 159
17407.53 128
17408.78 148
17410.03 141
17411.27 163
17412.52 151
17413.77 168
17415.01 126
17416.26 138
17417.51 170
17418.75 145
17420.00 132
17421.25 140
17422.49 150
17423.74 161
17424.99 144
17426.24 138
17427.48 184
17428.73 175
17429.98 152
17431.23 137
17432.47 162
17433.72 161
17434.97 157
17436.22 164
17437.46 179
17438.71 157
17439.96 150
17441.21 183
17442.45 148
17443.70 160
17444.95 151
17446.20 157
17447.45 162
17448.69 139
17449.94 162
17451.19 152
17452.44 154
17453.69 146
17454.94 158
17456.18 155
17457.43 166
17458.68 176
17459.93 148
17461.18 157
17462.43 159
17463.68 171
17464.92 166
17466.17 156
17467.42 134
17468.67 147
17469.92 157
17471.17 152
17472.42 166
17473.67 164
17474.92 177
17476.16 151
17477.41 164
17478.66 162
17479.91 172
17481.16 146
17482.41 141
17483.66 145
17484.91 146
17486.16 143
17487.41 194
17488.66 154
17489.91 160
17491.16 169
17492.41 161
17493.66 175
17494.91 143
17496.16 173
17497.41 172
17498.66 175
17499.91 142
17501.15 176
17502.40 169
17503.66 172
17504.91 145
17506.16 159
17507.41 155
17508.66 188
17509.91 200
17511.16 142
17512.41 173
17513.66 170
17514.91 166
17516.16 156
17517.41 164
17518.66 151
17519.91 183
17521.16 166
17522.41 167
17523.66 178
17524.91 154
17526.16 158
17527.41 151
17528.67 182
17529.92 142
17531.17 167
17532.42 162
17533.67 151
17534.92 152
17536.17 169
17537.42 171
17538.67 170
17539.93 163
17541.18 170
17542.43 195
17543.68 178
17544.93 160
17546.18 168
17547.44 169
17548.69 172
17549.94 178
17551.19 157
17552.44 176
17553.69 165
17554.95 172
17556.20 150
17557.45 165
17558.70 150
17559.95 157
17561.21 167
17562.46 179
17563.71 169
17564.96 166
17566.22 162
17567.47 151
17568.72 160
17569.97 182
17571.22 195
17572.48 169
17573.73 189
17574.98 139
17576.24 173
17577.49 156
17578.74 171
17579.99 166
17581.25 161
17582.50 168
17583.75 169
17585.00 170
17586.26 143
17587.51 160
17588.76 163
17590.02 154
17591.27 149
17592.52 171
17593.78 182
17595.03 185
17596.28 154
17597.54 185
17598.79 168
17600.04 144
17601.30 165
17602.55 176
17603.80 189
17605.06 147
17606.31 177
17607.57 162
17608.82 186
17610.07 158
17611.33 185
17612.58 163
17613.84 147
17615.09 149
17616.34 162
17617.60 188
17618.85 155
17620.11 172
17621.36 189
17622.61 173
17623.87 155
17625.12 141
17626.38 159
17627.63 157
17628.89 173
17630.14 180
17631.40 174
17632.65 156
17633.91 148
17635.16 150
17636.42 168
17637.67 160
17638.92 163
17640.18 147
17641.43 160
17642.69 162
17643.94 163
17645.20 184
17646.46 174
17647.71 149
17648.97 166
17650.22 183
17651.48 144
17652.73 153
17653.99 162
17655.24 167
17656.50 169
17657.75 162
17659.01 147
17660.27 159
17661.52 169
17662.78 156
17664.03 178
17665.29 155
17666.54 168
17667.80 163
17669.06 168
17670.31 156
17671.57 140
17672.82 165
17674.08 159
17675.34 160
17676.59 137
17677.85 167
17679.11 170
17680.36 142
17681.62 152
17682.87 151
17684.13 174
17685.39 157
17686.64 171
17687.90 152
17689.16 164
17690.41 152
17691.67 155
17692.93 150
17694.18 169
17695.44 157
17696.70 134
17697.96 159
17699.21 150
17700.47 167
17701.73 147
17702.98 170
17704.24 172
17705.50 169
17706.76 157
17708.01 148
17709.27 160
17710.53 161
17711.79 145
17713.04 140
17714.30 144
17715.56 157
17716.82 161
17718.07 151
17719.33 138
17720.59 167
17721.85 141
17723.11 141
17724.36 164
17725.62 142
17726.88 145
17728.14 150
17729.40 152
17730.65 128
17731.91 130
17733.17 144
17734.43 145
17735.69 164
17736.94 142
17738.20 128
17739.46 141
17740.72 154
17741.98 157
17743.24 165
17744.50 142
17745.75 134
17747.01 152
17748.27 158
17749.53 143
17750.79 174
17752.05 158
17753.31 161
17754.57 149
17755.83 142
17757.09 141
17758.34 140
17759.60 165
17760.86 183
17762.12 171
17763.38 149
17764.64 126
17765.90 166
17767.16 155
17768.42 158
17769.68 132
17770.94 140
17772.20 160
17773.46 156
17774.72 167
17775.98 141
17777.24 157
17778.50 175
17779.76 144
17781.02 136
17782.28 146
17783.54 172
17784.80 173
17786.06 160
17787.32 139
17788.58 132
17789.84 154
17791.10 142
17792.36 132
17793.62 153
17794.88 143
17796.14 124
17797.40 126
17798.66 169
17799.92 139
17801.18 149
17802.44 162
17803.70 160
17804.96 141
17806.23 103
17807.49 140
17808.75 142
17810.01 138
17811.27 147
17812.53 149
17813.79 138
17815.05 136
17816.31 150
17817.58 129
17818.84 140
17820.10 148
17821.36 144
17822.62 136
17823.88 139
17825.14 138
17826.41 122
17827.67 153
17828.93 135
17830.19 141
17831.45 140
17832.71 136
17833.98 143
17835.24 131
17836.50 163
17837.76 140
17839.02 146
17840.29 138
17841.55 142
17842.81 144
17844.07 146
17845.33 133
17846.60 139
17847.86 149
17849.12 127
17850.38 150
17851.65 180
17852.91 158
17854.17 137
17855.43 143
17856.70 134
17857.96 144
17859.22 142
17860.48 146
17861.75 149
17863.01 161
17864.27 162
17865.54 146
17866.80 156
17868.06 129
17869.33 126
17870.59 161
17871.85 147
17873.11 127
17874.38 130
17875.64 128
17876.90 151
17878.17 133
17879.43 140
17880.70 145
17881.96 156
17883.22 152
17884.49 150
17885.75 141
17887.01 142
17888.28 152
17889.54 156
17890.80 131
17892.07 139
17893.33 168
17894.60 138
17895.86 145
17897.12 137
17898.39 161
17899.65 139
17900.92 139
17902.18 145
17903.45 140
17904.71 144
17905.97 137
17907.24 132
17908.50 139
17909.77 131
17911.03 144
17912.30 157
17913.56 132
17914.83 126
17916.09 122
17917.36 159
17918.62 145
17919.89 154
17921.15 136
17922.42 169
17923.68 156
17924.95 130
17926.21 144
17927.48 160
17928.74 148
17930.01 141
17931.27 145
17932.54 131
17933.80 149
17935.07 133
17936.33 139
17937.60 139
17938.86 147
17940.13 153
17941.40 130
17942.66 129
17943.93 157
17945.19 139
17946.46 157
17947.72 151
17948.99 141
17950.26 120
17951.52 130
17952.79 162
17954.06 153
17955.32 161
17956.59 137
17957.85 150
17959.12 151
17960.39 147
17961.65 147
17962.92 141
17964.19 136
17965.45 166
17966.72 137
17967.99 141
17969.25 164
17970.52 142
17971.79 161
17973.05 127
17974.32 138
17975.59 126
17976.85 154
17978.12 142
17979.39 156
17980.65 139
17981.92 138
17983.19 132
17984.45 157
17985.72 130
17986.99 147
17988.26 137
17989.52 144
17990.79 137
17992.06 128
17993.33 125
17994.59 142
17995.86 129
17997.13 150
17998.40 127
17999.66 122
18000.93 144
18002.20 162
18003.47 158
18004.74 135
18006.00 152
18007.27 154
18008.54 138
18009.81 152
18011.08 120
18012.34 156
18013.61 116
18014.88 136
18016.15 134
18017.42 115
18018.69 131
18019.95 121
18021.22 128
18022.49 158
18023.76 126
18025.03 134
18026.30 158
18027.57 152
18028.83 125
18030.10 133
18031.37 137
18032.64 136
18033.91 137
18035.18 150
18036.45 142
18037.72 142
18038.99 142
18040.25 139
18041.52 158
18042.79 133
18044.06 156
18045.33 132
18046.60 148
18047.87 147
18049.14 122
18050.41 148
18051.68 131
18052.95 165
18054.22 148
18055.49 153
18056.76 151
18058.03 139
18059.30 122
18060.57 133
18061.84 133
18063.11 161
18064.38 148
18065.65 137
18066.92 157
18068.19 152
18069.46 160
18070.73 125
18072.00 126
18073.27 130
18074.54 145
18075.81 136
18077.08 134
18078.35 133
18079.62 144
18080.89 132
18082.16 126
18083.43 139
18084.70 141
18085.97 136
18087.24 145
18088.52 144
18089.79 140
18091.06 152
18092.33 132
18093.60 141
18094.87 130
18096.14 138
18097.41 138
18098.68 126
18099.96 145
18101.23 148
18102.50 134
18103.77 147
18105.04 151
18106.31 133
18107.58 126
18108.86 139
18110.13 145
18111.40 141
18112.67 157
18113.94 156
18115.21 144
18116.49 151
18117.76 142
18119.03 142
18120.30 154
18121.57 135
18122.85 133
18124.12 133
18125.39 133
18126.66 151
18127.93 160
18129.21 157
18130.48 159
18131.75 147
18133.02 122
18134.30 153
18135.57 149
18136.84 154
18138.11 135
18139.39 143
18140.66 138
18141.93 132
18143.20 129
18144.48 143
18145.75 140
18147.02 128
18148.30 135
18149.57 151
18150.84 132
18152.12 134
18153.39 146
18154.66 141
18155.93 138
18157.21 138
18158.48 150
18159.75 174
18161.03 133
18162.30 139
18163.58 146
18164.85 143
18166.12 129
18167.40 115
18168.67 147
18169.94 145
18171.22 130
18172.49 145
18173.76 135
18175.04 126
18176.31 132
18177.59 139
18178.86 136
18180.13 126
18181.41 137
18182.68 156
18183.96 125
18185.23 141
18186.51 137
18187.78 151
18189.05 118
18190.33 148
18191.60 133
18192.88 145
18194.15 155
18195.43 159
18196.70 159
18197.98 149
18199.25 145
18200.53 149
18201.80 152
18203.08 153
18204.35 150
18205.63 139
18206.90 145
18208.18 142
18209.45 145
18210.73 128
18212.00 127
18213.28 140
18214.55 166
18215.83 160
18217.10 132
18218.38 151
18219.65 124
18220.93 131
18222.20 138
18223.48 145
18224.76 142
18226.03 149
18227.31 122
18228.58 145
18229.86 140
18231.13 134
18232.41 136
18233.69 136
18234.96 151
18236.24 127
18237.51 154
18238.79 150
18240.07 160
18241.34 133
18242.62 148
18243.90 153
18245.17 180
18246.45 129
18247.72 139
18249.00 132
18250.28 136
18251.55 139
18252.83 133
18254.11 154
18255.38 143
18256.66 135
18257.94 150
18259.21 134
18260.49 145
18261.77 127
18263.05 148
18264.32 126
18265.60 127
18266.88 141
18268.15 151
18269.43 158
18270.71 128
18271.99 148
18273.26 161
18274.54 138
18275.82 131
18277.10 156
18278.37 128
18279.65 138
18280.93 156
18282.21 155
18283.48 143
18284.76 123
18286.04 158
18287.32 150
18288.59 145
18289.87 120
18291.15 142
18292.43 146
18293.71 140
18294.99 138
18296.26 143
18297.54 146
18298.82 132
18300.10 148
18301.38 134
18302.65 152
18303.93 108
18305.21 147
18306.49 148
18307.77 156
18309.05 139
18310.33 149
18311.60 153
18312.88 146
18314.16 162
18315.44 147
18316.72 140
18318.00 150
18319.28 157
18320.56 130
18321.84 127
18323.11 141
18324.39 135
18325.67 144
18326.95 150
18328.23 119
18329.51 134
18330.79 147
18332.07 136
18333.35 138
18334.63 155
18335.91 148
18337.19 154
18338.47 148
18339.75 130
18341.03 137
18342.31 123
18343.59 129
18344.87 132
18346.15 125
18347.43 139
18348.71 121
18349.99 134
18351.27 124
18352.55 145
18353.83 127
18355.11 147
18356.39 117
18357.67 138
18358.95 159
18360.23 125
18361.51 138
18362.79 136
18364.07 131
18365.35 145
18366.63 132
18367.91 172
18369.19 136
18370.47 145
18371.75 145
18373.03 130
18374.32 118
18375.60 126
18376.88 140
18378.16 154
18379.44 145
18380.72 125
18382.00 128
18383.28 130
18384.56 138
18385.85 133
18387.13 135
18388.41 132
18389.69 136
18390.97 141
18392.25 137
18393.53 146
18394.82 152
18396.10 156
18397.38 173
18398.66 128
18399.94 127
18401.22 133
18402.51 133
18403.79 125
18405.07 147
18406.35 143
18407.63 131
18408.92 133
18410.20 138
18411.48 125
18412.76 121
18414.05 154
18415.33 139
18416.61 137
18417.89 126
18419.17 139
18420.46 156
18421.74 142
18423.02 131
18424.31 132
18425.59 152
18426.87 152
18428.15 146
18429.44 130
18430.72 145
18432.00 129
18433.28 119
18434.57 125
18435.85 163
18437.13 148
18438.42 137
18439.70 131
18440.98 151
18442.27 146
18443.55 137
18444.83 137
18446.12 125
18447.40 131
18448.68 132
18449.97 127
18451.25 120
18452.53 151
18453.82 131
18455.10 143
18456.39 134
18457.67 158
18458.95 153
18460.24 144
18461.52 149
18462.80 128
18464.09 153
18465.37 147
18466.66 123
18467.94 128
18469.23 128
18470.51 130
18471.79 132
18473.08 137
18474.36 135
18475.65 126
18476.93 151
18478.22 152
18479.50 143
18480.79 121
18482.07 130
18483.35 142
18484.64 141
18485.92 135
18487.21 126
18488.49 135
18489.78 131
18491.06 138
18492.35 144
18493.63 134
18494.92 124
18496.20 139
18497.49 134
18498.77 160
18500.06 128
18501.35 137
18502.63 138
18503.92 141
18505.20 130
18506.49 131
18507.77 149
18509.06 141
18510.34 149
18511.63 138
18512.92 143
18514.20 128
18515.49 144
18516.77 127
18518.06 152
18519.34 126
18520.63 136
18521.92 120
18523.20 129
18524.49 129
18525.77 149
18527.06 141
18528.35 124
18529.63 120
18530.92 106
18532.21 140
18533.49 115
18534.78 134
18536.07 142
18537.35 146
18538.64 137
18539.93 133
18541.21 127
18542.50 131
18543.79 139
18545.07 128
18546.36 123
18547.65 127
18548.93 114
18550.22 131
18551.51 122
18552.80 127
18554.08 115
18555.37 133
18556.66 167
18557.94 131
18559.23 139
18560.52 152
18561.81 127
18563.09 113
18564.38 124
18565.67 136
18566.96 136
18568.24 139
18569.53 120
18570.82 128
18572.11 112
18573.40 133
18574.68 115
18575.97 132
18577.26 121
18578.55 121
18579.83 136
18581.12 134
18582.41 130
18583.70 139
18584.99 144
18586.28 137
18587.56 124
18588.85 136
18590.14 136
18591.43 141
18592.72 134
18594.01 121
18595.30 137
18596.58 142
18597.87 138
18599.16 136
18600.45 138
18601.74 164
18603.03 163
18604.32 149
18605.61 147
18606.89 149
18608.18 158
18609.47 153
18610.76 133
18612.05 152
18613.34 143
18614.63 158
18615.92 148
18617.21 160
18618.50 132
18619.79 160
18621.08 141
18622.37 143
18623.66 114
18624.95 126
18626.23 158
18627.52 149
18628.81 147
18630.10 130
18631.39 137
18632.68 157
18633.97 153
18635.26 123
18636.55 158
18637.84 141
18639.13 168
18640.42 137
18641.71 131
18643.00 108
18644.30 146
18645.59 173
18646.88 154
18648.17 123
18649.46 124
18650.75 159
18652.04 141
18653.33 160
18654.62 137
18655.91 132
18657.20 148
18658.49 126
18659.78 133
18661.07 134
18662.36 135
18663.65 129
18664.95 113
18666.24 112
18667.53 129
18668.82 112
18670.11 140
18671.40 125
18672.69 130
18673.98 112
18675.28 150
18676.57 148
18677.86 136
18679.15 111
18680.44 137
18681.73 152
18683.02 132
18684.32 117
18685.61 134
18686.90 143
18688.19 109
18689.48 128
18690.78 132
18692.07 142
18693.36 141
18694.65 148
18695.94 115
18697.24 121
18698.53 139
18699.82 172
18701.11 131
18702.41 133
18703.70 118
18704.99 129
18706.28 175
18707.57 131
18708.87 150
18710.16 139
18711.45 156
18712.75 138
18714.04 136
18715.33 134
18716.62 150
18717.92 118
18719.21 146
18720.50 132
18721.80 127
18723.09 124
18724.38 167
18725.67 162
18726.97 164
18728.26 117
18729.55 128
18730.85 117
18732.14 135
18733.43 163
18734.73 119
18736.02 151
18737.31 167
18738.61 151
18739.90 131
18741.20 146
18742.49 132
18743.78 143
18745.08 154
18746.37 129
18747.66 124
18748.96 141
18750.25 143
18751.55 124
18752.84 145
18754.13 146
18755.43 152
18756.72 144
18758.02 158
18759.31 122
18760.61 145
18761.90 148
18763.19 150
18764.49 136
18765.78 151
18767.08 139
18768.37 147
18769.67 119
18770.96 125
18772.26 141
18773.55 142
18774.85 148
18776.14 127
18777.44 126
18778.73 132
18780.03 148
18781.32 129
18782.62 139
18783.91 139
18785.21 156
18786.50 126
18787.80 112
18789.09 144
18790.39 134
18791.68 157
18792.98 134
18794.27 155
18795.57 140
18796.87 153
18798.16 154
18799.46 145
18800.75 121
18802.05 144
18803.34 163
18804.64 156
18805.94 115
18807.23 123
18808.53 135
18809.82 152
18811.12 131
18812.42 134
18813.71 156
18815.01 117
18816.30 160
18817.60 142
18818.90 122
18820.19 125
18821.49 151
18822.79 141
18824.08 129
18825.38 105
18826.68 158
18827.97 139
18829.27 125
18830.57 120
18831.86 122
18833.16 162
18834.46 116
18835.75 142
18837.05 112
18838.35 138
18839.64 117
18840.94 146
18842.24 118
18843.54 142
18844.83 145
18846.13 161
18847.43 124
18848.73 118
18850.02 137
18851.32 149
18852.62 148
18853.92 129
18855.21 107
18856.51 139
18857.81 153
18859.11 129
18860.40 117
18861.70 121
18863.00 153
18864.30 120
18865.60 136
18866.89 98
18868.19 105
18869.49 130
18870.79 138
18872.09 148
18873.38 106
18874.68 115
18875.98 130
18877.28 118
18878.58 120
18879.88 123
18881.17 138
18882.47 139
18883.77 118
18885.07 134
18886.37 139
18887.67 131
18888.97 120
18890.27 129
18891.56 113
18892.86 126
18894.16 141
18895.46 136
18896.76 124
18898.06 113
18899.36 125
18900.66 121
18901.96 132
18903.26 119
18904.56 138
18905.85 137
18907.15 121
18908.45 111
18909.75 116
18911.05 121
18912.35 126
18913.65 131
18914.95 131
18916.25 129
18917.55 101
18918.85 126
18920.15 132
18921.45 131
18922.75 109
18924.05 146
18925.35 136
18926.65 137
18927.95 122
18929.25 117
18930.55 132
18931.85 147
18933.15 124
18934.45 139
18935.75 110
18937.05 121
18938.35 151
18939.65 122
18940.95 131
18942.26 127
18943.56 154
18944.86 120
18946.16 129
18947.46 99
18948.76 137
18950.06 143
18951.36 132
18952.66 116
18953.96 131
18955.26 155
18956.56 132
18957.87 137
18959.17 105
18960.47 129
18961.77 133
18963.07 155
18964.37 139
18965.67 122
18966.98 122
18968.28 124
18969.58 133
18970.88 120
18972.18 113
18973.48 124
18974.79 128
18976.09 144
18977.39 129
18978.69 123
18979.99 116
18981.29 147
18982.60 150
18983.90 119
18985.20 128
18986.50 123
18987.80 130
18989.11 120
18990.41 133
18991.71 137
18993.01 130
18994.32 139
18995.62 148
18996.92 130
18998.22 118
18999.53 144
19000.83 126
19002.13 130
19003.43 121
19004.74 116
19006.04 143
19007.34 140
19008.65 143
19009.95 139
19011.25 134
19012.55 151
19013.86 135
19015.16 126
19016.46 123
19017.77 124
19019.07 127
19020.37 128
19021.68 139
19022.98 126
19024.28 142
19025.59 144
19026.89 136
19028.19 106
19029.50 149
19030.80 139
19032.11 117
19033.41 123
19034.71 117
19036.02 136
19037.32 115
19038.62 147
19039.93 125
19041.23 138
19042.54 133
19043.84 135
19045.15 119
19046.45 122
19047.75 98
19049.06 137
19050.36 148
19051.67 115
19052.97 118
19054.28 118
19055.58 143
19056.88 123
19058.19 129
19059.49 124
19060.80 146
19062.10 138
19063.41 127
19064.71 140
19066.02 148
19067.32 123
19068.63 142
19069.93 108
19071.24 122
19072.54 121
19073.85 129
19075.15 143
19076.46 106
19077.76 105
19079.07 137
19080.37 150
19081.68 126
19082.99 126
19084.29 115
19085.60 128
19086.90 126
19088.21 141
19089.51 137
19090.82 114
19092.12 123
19093.43 129
19094.74 123
19096.04 115
19097.35 117
19098.65 149
19099.96 127
19101.27 111
19102.57 111
19103.88 128
19105.18 121
19106.49 112
19107.80 131
19109.10 131
19110.41 127
19111.72 105
19113.02 131
19114.33 130
19115.64 124
19116.94 137
19118.25 134
19119.56 133
19120.86 137
19122.17 150
19123.48 114
19124.78 123
19126.09 107
19127.40 138
19128.70 145
19130.01 114
19131.32 119
19132.63 128
19133.93 127
19135.24 124
19136.55 126
19137.85 117
19139.16 136
19140.47 129
19141.78 106
19143.08 120
19144.39 141
19145.70 121
19147.01 129
19148.31 121
19149.62 122
19150.93 130
19152.24 132
19153.55 105
19154.85 118
19156.16 130
19157.47 133
19158.78 131
19160.09 122
19161.39 136
19162.70 125
19164.01 139
19165.32 104
19166.63 127
19167.94 128
19169.24 123
19170.55 132
19171.86 131
19173.17 112
19174.48 121
19175.79 138
19177.10 122
19178.40 142
19179.71 150
19181.02 126
19182.33 131
19183.64 109
19184.95 113
19186.26 146
19187.57 145
19188.88 121
19190.18 124
19191.49 134
19192.80 122
19194.11 138
19195.42 132
19196.73 122
19198.04 135
19199.35 144
19200.66 124
19201.97 113
19203.28 119
19204.59 118
19205.90 156
19207.21 136
19208.52 125
19209.83 127
19211.14 167
19212.45 124
19213.76 137
19215.07 146
19216.38 125
19217.69 118
19219.00 124
19220.31 130
19221.62 133
19222.93 137
19224.24 109
19225.55 133
19226.86 142
19228.17 145
19229.48 127
19230.79 124
19232.10 108
19233.41 132
19234.72 119
19236.03 136
19237.34 126
19238.65 130
19239.96 129
19241.28 138
19242.59 159
19243.90 118
19245.21 125
19246.52 121
19247.83 133
19249.14 129
19250.45 145
19251.76 121
19253.08 116
19254.39 125
19255.70 124
19257.01 150
19258.32 130
19259.63 132
19260.94 135
19262.26 159
19263.57 127
19264.88 156
19266.19 139
19267.50 130
19268.81 113
19270.13 112
19271.44 122
19272.75 131
19274.06 135
19275.37 129
19276.69 128
19278.00 117
19279.31 138
19280.62 145
19281.94 149
19283.25 121
19284.56 133
19285.87 137
19287.18 134
19288.50 113
19289.81 125
19291.12 124
19292.43 136
19293.75 111
19295.06 104
19296.37 129
19297.69 125
19299.00 138
19300.31 116
19301.62 142
19302.94 121
19304.25 114
19305.56 139
19306.88 130
19308.19 113
19309.50 106
19310.82 123
19312.13 133
19313.44 134
19314.76 114
19316.07 138
19317.38 137
19318.70 136
19320.01 122
19321.32 118
19322.64 126
19323.95 134
19325.27 122
19326.58 140
19327.89 113
19329.21 106
19330.52 107
19331.83 116
19333.15 87
19334.46 144
19335.78 132
19337.09 128
19338.41 117
19339.72 118
19341.03 127
19342.35 126
19343.66 115
19344.98 125
19346.29 117
19347.61 116
19348.92 118
19350.23 127
19351.55 131
19352.86 110
19354.18 126
19355.49 126
19356.81 136
19358.12 105
19359.44 122
19360.75 135
19362.07 122
19363.38 117
19364.70 115
19366.01 141
19367.33 133
19368.64 135
19369.96 106
19371.27 121
19372.59 122
19373.91 126
19375.22 117
19376.54 125
19377.85 113
19379.17 134
19380.48 135
19381.80 121
19383.11 124
19384.43 127
19385.75 124
19387.06 122
19388.38 131
19389.69 124
19391.01 123
19392.33 109
19393.64 121
19394.96 118
19396.27 111
19397.59 130
19398.91 137
19400.22 148
19401.54 99
19402.86 125
19404.17 122
19405.49 128
19406.80 134
19408.12 124
19409.44 135
19410.75 126
19412.07 116
19413.39 122
19414.71 95
19416.02 137
19417.34 131
19418.66 127
19419.97 108
19421.29 112
19422.61 125
19423.92 144
19425.24 150
19426.56 98
19427.88 117
19429.19 121
19430.51 132
19431.83 112
19433.14 107
19434.46 114
19435.78 120
19437.10 117
19438.42 151
19439.73 125
19441.05 116
19442.37 120
19443.69 120
19445.00 113
19446.32 103
19447.64 117
19448.96 116
19450.28 125
19451.59 123
19452.91 128
19454.23 135
19455.55 122
19456.87 109
19458.18 120
19459.50 113
19460.82 104
19462.14 108
19463.46 135
19464.78 105
19466.10 90
19467.41 132
19468.73 125
19470.05 107
19471.37 103
19472.69 119
19474.01 129
19475.33 132
19476.65 125
19477.96 141
19479.28 122
19480.60 120
19481.92 104
19483.24 130
19484.56 106
19485.88 109
19487.20 127
19488.52 128
19489.84 114
19491.16 105
19492.48 123
19493.79 102
19495.11 121
19496.43 121
19497.75 165
19499.07 121
19500.39 122
19501.71 114
19503.03 141
19504.35 112
19505.67 124
19506.99 113
19508.31 114
19509.63 123
19510.95 130
19512.27 117
19513.59 141
19514.91 143
19516.23 110
19517.55 125
19518.87 120
19520.19 113
19521.51 117
19522.83 146
19524.16 108
19525.48 122
19526.80 129
19528.12 122
19529.44 114
19530.76 119
19532.08 129
19533.40 116
19534.72 108
19536.04 119
19537.36 146
19538.68 130
19540.01 127
19541.33 113
19542.65 146
19543.97 109
19545.29 123
19546.61 100
19547.93 128
19549.25 136
19550.58 119
19551.90 115
19553.22 130
19554.54 145
19555.86 145
19557.18 138
19558.50 107
19559.83 119
19561.15 131
19562.47 132
19563.79 95
19565.11 125
19566.44 110
19567.76 133
19569.08 137
19570.40 111
19571.72 112
19573.05 125
19574.37 116
19575.69 141
19577.01 134
19578.34 99
19579.66 133
19580.98 109
19582.30 137
19583.63 118
19584.95 126
19586.27 110
19587.59 132
19588.92 118
19590.24 123
19591.56 103
19592.88 119
19594.21 130
19595.53 130
19596.85 147
19598.18 122
19599.50 129
19600.82 124
19602.15 147
19603.47 125
19604.79 134
19606.11 122
19607.44 140
19608.76 133
19610.09 127
19611.41 112
19612.73 129
19614.06 134
19615.38 132
19616.70 123
19618.03 101
19619.35 136
19620.67 121
19622.00 114
19623.32 118
19624.65 133
19625.97 111
19627.29 121
19628.62 114
19629.94 124
19631.27 111
19632.59 124
19633.91 135
19635.24 144
19636.56 143
19637.89 117
19639.21 130
19640.54 116
19641.86 119
19643.19 118
19644.51 160
19645.83 128
19647.16 150
19648.48 129
19649.81 142
19651.13 130
19652.46 148
19653.78 150
19655.11 124
19656.43 157
19657.76 117
19659.08 128
19660.41 123
19661.73 136
19663.06 142
19664.38 127
19665.71 123
19667.04 140
19668.36 114
19669.69 137
19671.01 115
19672.34 130
19673.66 119
19674.99 109
19676.31 126
19677.64 142
19678.97 124
19680.29 112
19681.62 132
19682.94 121
19684.27 134
19685.59 110
19686.92 115
19688.25 118
19689.57 128
19690.90 127
19692.23 125
19693.55 121
19694.88 118
19696.20 139
19697.53 111
19698.86 150
19700.18 116
19701.51 136
19702.84 120
19704.16 126
19705.49 113
19706.82 121
19708.14 130
19709.47 152
19710.80 104
19712.12 128
19713.45 116
19714.78 140
19716.10 113
19717.43 119
19718.76 118
19720.09 110
19721.41 138
19722.74 115
19724.07 133
19725.40 120
19726.72 125
19728.05 105
19729.38 105
19730.71 114
19732.03 127
19733.36 128
19734.69 123
19736.02 138
19737.34 121
19738.67 126
19740.00 119
19741.33 121
19742.65 107
19743.98 128
19745.31 106
19746.64 124
19747.97 104
19749.29 123
19750.62 112
19751.95 137
19753.28 115
19754.61 124
19755.94 116
19757.26 134
19758.59 135
19759.92 136
19761.25 125
19762.58 118
19763.91 127
19765.24 109
19766.56 119
19767.89 100
19769.22 115
19770.55 120
19771.88 116
19773.21 141
19774.54 130
19775.87 128
19777.20 121
19778.53 120
19779.85 114
19781.18 127
19782.51 114
19783.84 115
19785.17 111
19786.50 129
19787.83 127
19789.16 120
19790.49 101
19791.82 125
19793.15 106
19794.48 132
19795.81 125
19797.14 114
19798.47 103
19799.80 136
19801.13 122
19802.46 125
19803.79 143
19805.12 117
19806.45 122
19807.78 114
19809.11 115
19810.44 105
19811.77 125
19813.10 133
19814.43 116
19815.76 106
19817.09 105
19818.42 112
19819.75 103
19821.08 100
19822.41 117
19823.74 113
19825.07 116
19826.40 123
19827.73 105
19829.07 110
19830.40 116
19831.73 105
19833.06 114
19834.39 123
19835.72 103
19837.05 100
19838.38 132
19839.71 108
19841.04 120
19842.38 119
19843.71 122
19845.04 141
19846.37 141
19847.70 115
19849.03 117
19850.36 130
19851.70 127
19853.03 121
19854.36 121
19855.69 90
19857.02 121
19858.35 118
19859.69 118
19861.02 120
19862.35 118
19863.68 132
19865.01 97
19866.35 112
19867.68 116
19869.01 133
19870.34 113
19871.68 120
19873.01 143
19874.34 131
19875.67 108
19877.00 124
19878.34 98
19879.67 127
19881.00 129
19882.34 121
19883.67 118
19885.00 110
19886.33 126
19887.67 119
19889.00 108
19890.33 122
19891.66 117
19893.00 125
19894.33 137
19895.66 119
19897.00 144
19898.33 122
19899.66 121
19901.00 118
19902.33 120
19903.66 126
19905.00 107
19906.33 131
19907.66 102
19909.00 110
19910.33 98
19911.66 120
19913.00 130
19914.33 121
19915.67 107
19917.00 129
19918.33 105
19919.67 117
19921.00 118
19922.33 139
19923.67 104
19925.00 97
19926.34 106
19927.67 111
19929.01 132
19930.34 106
19931.67 122
19933.01 127
19934.34 145
19935.68 124
19937.01 121
19938.35 92
19939.68 115
19941.02 138
19942.35 139
19943.68 133
19945.02 123
19946.35 126
19947.69 100
19949.02 114
19950.36 102
19951.69 135
19953.03 120
19954.36 120
19955.70 122
19957.03 123
19958.37 105
19959.70 109
19961.04 126
19962.37 116
19963.71 132
19965.05 133
19966.38 146
19967.72 115
19969.05 112
19970.39 124
19971.72 108
19973.06 109
19974.39 128
19975.73 119
19977.07 113
19978.40 121
19979.74 116
19981.07 121
19982.41 123
19983.75 112
19985.08 110
19986.42 114
19987.75 97
19989.09 129
19990.43 118
19991.76 114
19993.10 109
19994.44 135
19995.77 101
19997.11 120
19998.45 119
19999.78 102
20001.12 132
20002.45 130
20003.79 106
20005.13 107
20006.47 120
20007.80 99
20009.14 104
20010.48 100
20011.81 123
20013.15 151
20014.49 127
20015.82 144
20017.16 136
20018.50 101
20019.84 121
20021.17 103
20022.51 143
20023.85 103
20025.18 106
20026.52 115
20027.86 112
20029.20 132
20030.54 108
20031.87 120
20033.21 113
20034.55 121
20035.89 92
20037.22 107
20038.56 105
20039.90 120
20041.24 120
20042.58 111
20043.91 103
20045.25 123
20046.59 117
20047.93 124
20049.27 114
20050.60 116
20051.94 132
20053.28 110
20054.62 131
20055.96 113
20057.30 120
20058.64 105
20059.97 105
20061.31 113
20062.65 131
20063.99 133
20065.33 117
20066.67 118
20068.01 114
20069.34 119
20070.68 115
20072.02 120
20073.36 97
20074.70 121
20076.04 123
20077.38 134
20078.72 121
20080.06 130
20081.40 117
20082.74 141
20084.08 141
20085.42 94
20086.75 122
20088.09 110
20089.43 143
20090.77 118
20092.11 128
20093.45 118
20094.79 122
20096.13 131
20097.47 126
20098.81 102
20100.15 124
20101.49 118
20102.83 121
20104.17 100
20105.51 115
20106.85 110
20108.19 119
20109.53 116
20110.87 120
20112.21 129
20113.55 124
20114.89 139
20116.23 107
20117.58 143
20118.92 103
20120.26 137
20121.60 114
20122.94 119
20124.28 114
20125.62 108
20126.96 120
