# Supplementary material for: MALDI-TOF MS typing enables the classification of brewing yeasts of the genus Saccharomyces to major beer styles
Source: PLoS One. 2017 Aug 9;12(8):e0181694. doi: 10.1371/journal.pone.0181694 (PMC5549903; doi:10.1371/journal.pone.0181694)
Supplement: S15 File — The directory includes 90 raw files and was zipped to “.zip”; the folder has three strains with 30 spectra per strain; S1 Text explains the raw files with an example and Table 1 represents the yeast strains used within the experiment. (ZIP) [file pone.0181694.s018.zip › 43-45/30668-513-OG-Ale-Alt-YPG-18h-E-E_2015-11-18__0_G6_1.dat]

1999.18 1715
1999.60 1961
2000.02 2025
2000.44 1938
2000.87 1841
2001.29 1866
2001.71 1905
2002.13 1848
2002.55 1932
2002.97 1972
2003.40 1776
2003.82 1775
2004.24 1696
2004.66 1742
2005.08 1825
2005.51 1668
2005.93 1761
2006.35 1745
2006.77 1760
2007.20 1981
2007.62 1776
2008.04 1786
2008.46 1986
2008.88 1738
2009.31 1673
2009.73 1611
2010.15 1912
2010.57 1852
2011.00 1775
2011.42 1864
2011.84 1753
2012.27 1635
2012.69 1730
2013.11 1723
2013.53 1780
2013.96 1595
2014.38 1590
2014.80 1687
2015.23 1735
2015.65 1603
2016.07 1638
2016.50 1612
2016.92 1702
2017.34 1770
2017.77 1688
2018.19 1814
2018.61 1679
2019.04 1645
2019.46 1746
2019.88 1794
2020.31 1852
2020.73 1865
2021.15 1803
2021.58 1815
2022.00 1717
2022.43 1762
2022.85 1785
2023.27 1655
2023.70 1833
2024.12 1668
2024.55 1746
2024.97 1644
2025.39 1820
2025.82 1778
2026.24 1749
2026.67 1659
2027.09 1555
2027.52 1753
2027.94 1733
2028.36 1790
2028.79 1648
2029.21 1596
2029.64 1547
2030.06 1564
2030.49 1655
2030.91 1700
2031.34 1603
2031.76 1604
2032.19 1585
2032.61 1615
2033.04 1647
2033.46 1734
2033.89 1711
2034.31 1729
2034.74 1678
2035.16 1873
2035.59 1891
2036.01 1716
2036.44 1652
2036.86 1759
2037.29 1820
2037.71 1701
2038.14 1723
2038.56 1824
2038.99 1853
2039.42 1857
2039.84 1862
2040.27 1900
2040.69 1824
2041.12 1809
2041.54 1781
2041.97 1891
2042.40 1879
2042.82 1814
2043.25 1816
2043.67 1726
2044.10 1708
2044.53 1779
2044.95 1719
2045.38 1735
2045.81 1686
2046.23 1783
2046.66 1710
2047.08 1820
2047.51 1873
2047.94 1833
2048.36 1607
2048.79 1761
2049.22 1794
2049.64 1756
2050.07 1767
2050.50 1863
2050.92 1914
2051.35 1794
2051.78 1814
2052.21 1805
2052.63 1724
2053.06 1698
2053.49 1874
2053.91 1833
2054.34 1632
2054.77 1720
2055.20 1703
2055.62 1762
2056.05 1710
2056.48 1708
2056.90 1860
2057.33 1739
2057.76 1733
2058.19 1791
2058.62 1609
2059.04 1676
2059.47 1872
2059.90 1874
2060.33 1677
2060.75 1714
2061.18 1756
2061.61 1779
2062.04 1849
2062.47 1869
2062.89 1908
2063.32 1893
2063.75 1826
2064.18 1938
2064.61 2215
2065.03 2213
2065.46 2233
2065.89 2246
2066.32 2348
2066.75 2224
2067.18 1986
2067.61 1981
2068.03 1983
2068.46 1969
2068.89 1752
2069.32 1809
2069.75 1921
2070.18 1818
2070.61 1589
2071.04 1781
2071.46 1751
2071.89 1719
2072.32 1503
2072.75 1719
2073.18 1687
2073.61 1631
2074.04 1653
2074.47 1637
2074.90 1783
2075.33 1765
2075.76 1745
2076.19 1822
2076.62 1824
2077.05 1703
2077.47 1780
2077.90 1996
2078.33 1998
2078.76 1902
2079.19 1978
2079.62 1947
2080.05 2046
2080.48 2052
2080.91 1814
2081.34 1791
2081.77 1970
2082.20 1852
2082.63 1787
2083.06 1848
2083.49 1878
2083.92 1823
2084.35 1685
2084.78 1782
2085.21 1843
2085.65 1876
2086.08 1782
2086.51 1816
2086.94 1744
2087.37 1624
2087.80 1599
2088.23 1614
2088.66 1706
2089.09 1700
2089.52 1709
2089.95 1635
2090.38 1780
2090.81 1887
2091.24 1746
2091.68 1688
2092.11 1814
2092.54 1847
2092.97 1722
2093.40 1682
2093.83 1683
2094.26 1840
2094.69 1686
2095.13 1735
2095.56 1761
2095.99 1545
2096.42 1668
2096.85 1753
2097.28 1668
2097.72 1690
2098.15 1693
2098.58 1724
2099.01 1778
2099.44 1556
2099.87 1568
2100.31 1715
2100.74 1613
2101.17 1659
2101.60 1776
2102.03 1630
2102.47 1663
2102.90 1733
2103.33 1718
2103.76 1647
2104.20 1602
2104.63 1746
2105.06 1785
2105.49 1630
2105.93 1681
2106.36 1747
2106.79 1477
2107.22 1656
2107.66 1831
2108.09 1845
2108.52 1733
2108.95 1705
2109.39 1856
2109.82 1801
2110.25 1830
2110.69 1645
2111.12 1851
2111.55 1724
2111.99 1674
2112.42 1481
2112.85 1572
2113.29 1620
2113.72 1512
2114.15 1642
2114.59 1706
2115.02 1711
2115.45 1529
2115.89 1700
2116.32 1563
2116.75 1600
2117.19 1653
2117.62 1663
2118.05 1601
2118.49 1780
2118.92 1575
2119.36 1467
2119.79 1580
2120.22 1599
2120.66 1518
2121.09 1708
2121.53 1583
2121.96 1765
2122.39 1597
2122.83 1621
2123.26 1682
2123.70 1546
2124.13 1677
2124.57 1680
2125.00 1642
2125.43 1667
2125.87 1809
2126.30 1732
2126.74 1692
2127.17 1723
2127.61 1717
2128.04 1824
2128.48 1656
2128.91 1739
2129.35 1753
2129.78 1709
2130.22 1639
2130.65 1701
2131.09 1695
2131.52 1796
2131.96 1875
2132.39 1794
2132.83 1690
2133.26 1660
2133.70 1753
2134.13 1800
2134.57 1816
2135.01 1890
2135.44 1759
2135.88 1846
2136.31 1817
2136.75 1826
2137.18 1763
2137.62 1758
2138.06 1765
2138.49 1678
2138.93 1730
2139.36 1665
2139.80 1606
2140.24 1833
2140.67 1751
2141.11 1780
2141.54 1755
2141.98 1780
2142.42 1717
2142.85 1768
2143.29 1729
2143.73 1521
2144.16 1482
2144.60 1641
2145.03 1589
2145.47 1710
2145.91 1614
2146.34 1699
2146.78 1697
2147.22 1631
2147.65 1640
2148.09 1723
2148.53 1743
2148.97 1910
2149.40 1808
2149.84 1874
2150.28 1845
2150.71 1791
2151.15 1943
2151.59 1869
2152.02 1854
2152.46 1959
2152.90 1815
2153.34 1787
2153.77 1967
2154.21 1706
2154.65 1564
2155.09 1560
2155.52 1640
2155.96 1830
2156.40 1878
2156.84 1778
2157.28 1827
2157.71 1905
2158.15 1804
2158.59 1679
2159.03 1775
2159.46 1765
2159.90 1832
2160.34 1806
2160.78 1836
2161.22 1910
2161.66 1827
2162.09 1868
2162.53 1791
2162.97 1741
2163.41 1768
2163.85 1783
2164.29 1786
2164.72 1849
2165.16 1904
2165.60 1741
2166.04 1752
2166.48 1805
2166.92 1787
2167.36 1862
2167.79 1830
2168.23 1743
2168.67 1697
2169.11 1750
2169.55 1902
2169.99 1811
2170.43 1741
2170.87 1751
2171.31 1696
2171.75 1767
2172.19 1774
2172.63 1975
2173.06 1940
2173.50 2089
2173.94 2197
2174.38 2251
2174.82 2164
2175.26 2110
2175.70 2160
2176.14 2147
2176.58 2009
2177.02 1919
2177.46 1881
2177.90 1996
2178.34 1859
2178.78 1864
2179.22 1835
2179.66 1752
2180.10 1850
2180.54 1792
2180.98 1787
2181.42 1528
2181.86 1685
2182.30 1752
2182.74 1673
2183.18 1739
2183.62 1851
2184.06 1761
2184.50 1734
2184.94 1738
2185.38 1792
2185.83 1735
2186.27 1559
2186.71 1751
2187.15 1600
2187.59 1766
2188.03 1749
2188.47 1705
2188.91 1715
2189.35 1824
2189.79 1804
2190.23 1740
2190.68 1560
2191.12 1791
2191.56 1737
2192.00 1841
2192.44 1802
2192.88 1679
2193.32 1670
2193.76 1727
2194.21 1855
2194.65 1889
2195.09 1842
2195.53 1748
2195.97 1849
2196.41 1947
2196.86 1822
2197.30 1787
2197.74 1825
2198.18 1811
2198.62 1622
2199.07 1749
2199.51 1802
2199.95 1734
2200.39 1635
2200.83 1718
2201.28 1715
2201.72 1735
2202.16 1851
2202.60 1765
2203.05 1735
2203.49 1856
2203.93 1880
2204.37 1855
2204.82 1726
2205.26 1829
2205.70 1790
2206.14 1795
2206.59 1791
2207.03 1778
2207.47 1903
2207.92 1704
2208.36 1701
2208.80 1813
2209.24 1842
2209.69 1874
2210.13 1877
2210.57 1767
2211.02 1646
2211.46 1942
2211.90 1942
2212.35 1978
2212.79 1912
2213.23 1779
2213.68 1641
2214.12 1760
2214.56 1673
2215.01 1735
2215.45 1655
2215.89 1720
2216.34 1696
2216.78 1605
2217.23 1700
2217.67 1678
2218.11 1751
2218.56 1679
2219.00 1810
2219.45 1697
2219.89 1851
2220.33 1680
2220.78 1703
2221.22 1752
2221.67 1736
2222.11 1756
2222.56 1664
2223.00 1669
2223.44 1822
2223.89 1762
2224.33 1718
2224.78 1860
2225.22 1922
2225.67 1911
2226.11 1895
2226.56 1851
2227.00 1829
2227.45 1873
2227.89 2065
2228.34 1903
2228.78 1700
2229.23 1891
2229.67 1823
2230.12 1797
2230.56 1709
2231.01 1920
2231.45 1845
2231.90 1786
2232.34 2063
2232.79 1942
2233.23 1797
2233.68 1925
2234.12 1806
2234.57 1569
2235.02 1733
2235.46 1751
2235.91 1702
2236.35 1763
2236.80 1830
2237.24 1884
2237.69 1832
2238.14 1821
2238.58 1653
2239.03 1766
2239.47 1664
2239.92 1623
2240.37 1724
2240.81 1728
2241.26 1772
2241.70 1699
2242.15 1664
2242.60 1613
2243.04 1621
2243.49 1603
2243.94 1662
2244.38 1714
2244.83 1587
2245.28 1756
2245.72 1739
2246.17 1582
2246.62 1675
2247.06 1699
2247.51 1560
2247.96 1639
2248.40 1682
2248.85 1711
2249.30 1687
2249.74 1547
2250.19 1615
2250.64 1706
2251.09 1738
2251.53 1654
2251.98 1684
2252.43 1586
2252.88 1494
2253.32 1526
2253.77 1693
2254.22 1735
2254.67 1689
2255.11 1650
2255.56 1494
2256.01 1615
2256.46 1582
2256.90 1584
2257.35 1456
2257.80 1533
2258.25 1477
2258.70 1514
2259.14 1775
2259.59 1698
2260.04 1630
2260.49 1673
2260.94 1740
2261.38 1776
2261.83 1959
2262.28 1830
2262.73 1794
2263.18 1918
2263.63 1925
2264.07 2047
2264.52 1867
2264.97 1806
2265.42 1780
2265.87 1980
2266.32 1813
2266.77 1890
2267.22 1767
2267.66 1841
2268.11 2021
2268.56 1958
2269.01 1823
2269.46 1837
2269.91 1906
2270.36 1829
2270.81 1863
2271.26 1819
2271.71 1833
2272.15 1966
2272.60 1867
2273.05 1729
2273.50 1838
2273.95 1844
2274.40 1805
2274.85 1788
2275.30 1594
2275.75 1752
2276.20 1549
2276.65 1686
2277.10 1740
2277.55 1767
2278.00 1846
2278.45 1738
2278.90 1599
2279.35 1483
2279.80 1679
2280.25 1623
2280.70 1691
2281.15 1719
2281.60 1821
2282.05 1711
2282.50 1569
2282.95 1757
2283.40 1760
2283.85 1781
2284.30 1647
2284.75 1750
2285.20 1780
2285.65 1768
2286.10 1758
2286.56 1819
2287.01 1960
2287.46 1979
2287.91 2178
2288.36 2207
2288.81 2311
2289.26 2374
2289.71 2361
2290.16 2569
2290.61 2829
2291.07 2778
2291.52 2908
2291.97 2810
2292.42 2703
2292.87 2514
2293.32 2557
2293.77 2548
2294.22 2365
2294.68 2316
2295.13 1978
2295.58 1952
2296.03 2090
2296.48 1991
2296.93 2024
2297.39 1931
2297.84 1786
2298.29 1699
2298.74 1782
2299.19 1704
2299.65 1480
2300.10 1634
2300.55 1753
2301.00 1627
2301.45 1670
2301.91 1681
2302.36 1502
2302.81 1566
2303.26 1689
2303.72 1731
2304.17 1593
2304.62 1525
2305.07 1692
2305.53 1689
2305.98 1652
2306.43 1623
2306.88 1633
2307.34 1768
2307.79 1765
2308.24 1888
2308.69 1981
2309.15 2023
2309.60 1981
2310.05 2026
2310.51 1977
2310.96 2004
2311.41 2015
2311.87 1903
2312.32 1900
2312.77 1919
2313.23 1894
2313.68 1791
2314.13 1676
2314.59 1864
2315.04 1746
2315.49 1768
2315.95 1811
2316.40 1882
2316.85 1777
2317.31 1959
2317.76 1823
2318.22 1817
2318.67 1812
2319.12 1851
2319.58 1849
2320.03 1800
2320.49 1898
2320.94 1923
2321.39 1870
2321.85 1763
2322.30 1890
2322.76 1849
2323.21 1798
2323.67 1868
2324.12 1922
2324.57 1876
2325.03 1877
2325.48 1855
2325.94 2010
2326.39 1864
2326.85 1886
2327.30 2004
2327.76 2011
2328.21 1888
2328.67 1885
2329.12 1986
2329.58 1944
2330.03 2053
2330.49 2098
2330.94 2003
2331.40 1851
2331.85 1998
2332.31 1959
2332.76 1958
2333.22 1763
2333.67 1798
2334.13 1599
2334.58 1684
2335.04 1753
2335.49 1931
2335.95 1861
2336.41 1829
2336.86 1847
2337.32 1777
2337.77 1744
2338.23 1689
2338.68 1835
2339.14 1859
2339.60 2018
2340.05 1901
2340.51 1852
2340.96 1969
2341.42 1889
2341.88 1889
2342.33 1782
2342.79 1910
2343.24 1860
2343.70 1832
2344.16 2014
2344.61 1885
2345.07 1905
2345.53 1961
2345.98 1976
2346.44 1869
2346.90 2012
2347.35 2072
2347.81 1912
2348.27 1794
2348.72 1956
2349.18 1787
2349.64 1831
2350.09 1764
2350.55 1766
2351.01 1776
2351.47 1882
2351.92 1768
2352.38 1757
2352.84 1700
2353.29 1842
2353.75 1779
2354.21 1888
2354.67 1750
2355.12 1792
2355.58 1749
2356.04 1677
2356.50 1736
2356.95 1747
2357.41 1697
2357.87 1836
2358.33 1775
2358.78 1776
2359.24 1790
2359.70 1600
2360.16 1691
2360.62 1915
2361.07 1890
2361.53 1825
2361.99 1673
2362.45 1688
2362.91 1706
2363.37 1640
2363.82 1796
2364.28 1712
2364.74 1710
2365.20 1658
2365.66 1647
2366.12 1660
2366.57 1599
2367.03 1904
2367.49 1888
2367.95 1902
2368.41 1906
2368.87 1993
2369.33 1981
2369.78 1914
2370.24 1870
2370.70 1837
2371.16 1867
2371.62 1933
2372.08 1808
2372.54 1747
2373.00 1875
2373.46 1780
2373.92 1731
2374.38 1613
2374.84 1891
2375.29 2034
2375.75 1957
2376.21 1958
2376.67 2053
2377.13 1906
2377.59 1946
2378.05 1989
2378.51 2026
2378.97 2070
2379.43 2098
2379.89 1881
2380.35 1846
2380.81 1828
2381.27 1916
2381.73 1841
2382.19 1734
2382.65 1687
2383.11 1792
2383.57 1778
2384.03 1649
2384.49 1721
2384.95 1660
2385.41 1632
2385.87 1607
2386.33 1638
2386.79 1739
2387.25 1701
2387.71 1698
2388.18 1791
2388.64 1780
2389.10 1940
2389.56 1823
2390.02 1793
2390.48 1781
2390.94 1785
2391.40 1873
2391.86 1816
2392.32 1820
2392.78 1661
2393.25 1707
2393.71 1795
2394.17 1764
2394.63 1755
2395.09 1861
2395.55 1835
2396.01 1760
2396.47 1761
2396.94 1713
2397.40 1746
2397.86 1693
2398.32 1629
2398.78 1687
2399.24 1636
2399.71 1576
2400.17 1550
2400.63 1756
2401.09 1801
2401.55 1702
2402.02 1731
2402.48 1616
2402.94 1540
2403.40 1644
2403.86 1802
2404.33 1821
2404.79 1629
2405.25 1511
2405.71 1570
2406.18 1658
2406.64 1705
2407.10 1675
2407.56 1655
2408.02 1716
2408.49 1629
2408.95 1726
2409.41 1588
2409.88 1574
2410.34 1663
2410.80 1621
2411.26 1604
2411.73 1528
2412.19 1754
2412.65 1819
2413.12 1753
2413.58 1687
2414.04 1760
2414.51 1748
2414.97 1792
2415.43 1861
2415.90 2065
2416.36 1988
2416.82 1863
2417.29 1919
2417.75 2080
2418.21 2082
2418.68 2210
2419.14 2115
2419.60 2165
2420.07 2168
2420.53 1941
2420.99 1940
2421.46 1887
2421.92 1904
2422.39 1910
2422.85 1805
2423.31 1841
2423.78 1782
2424.24 1881
2424.71 1689
2425.17 1620
2425.63 1611
2426.10 1631
2426.56 1567
2427.03 1688
2427.49 1729
2427.96 1762
2428.42 1617
2428.89 1757
2429.35 1767
2429.81 1769
2430.28 1575
2430.74 1787
2431.21 1762
2431.67 1708
2432.14 1653
2432.60 1774
2433.07 1844
2433.53 1962
2434.00 1850
2434.46 1840
2434.93 1876
2435.39 1825
2435.86 1898
2436.32 1848
2436.79 1795
2437.26 1823
2437.72 1839
2438.19 1733
2438.65 1709
2439.12 1759
2439.58 1804
2440.05 2018
2440.51 2062
2440.98 2027
2441.45 1922
2441.91 2119
2442.38 1943
2442.84 2017
2443.31 1810
2443.77 1693
2444.24 1749
2444.71 1635
2445.17 1714
2445.64 1934
2446.11 1775
2446.57 1660
2447.04 1633
2447.50 1449
2447.97 1573
2448.44 1590
2448.90 1583
2449.37 1688
2449.84 1717
2450.30 1760
2450.77 1606
2451.24 1566
2451.70 1502
2452.17 1514
2452.64 1576
2453.10 1678
2453.57 1474
2454.04 1592
2454.50 1598
2454.97 1695
2455.44 1712
2455.91 1635
2456.37 1619
2456.84 1667
2457.31 1635
2457.77 1584
2458.24 1608
2458.71 1680
2459.18 1569
2459.64 1531
2460.11 1690
2460.58 1732
2461.05 1696
2461.51 1589
2461.98 1490
2462.45 1579
2462.92 1573
2463.39 1617
2463.85 1689
2464.32 1635
2464.79 1768
2465.26 1813
2465.73 1647
2466.19 1644
2466.66 1783
2467.13 1705
2467.60 1608
2468.07 1653
2468.53 1722
2469.00 1867
2469.47 1772
2469.94 1598
2470.41 1538
2470.88 1563
2471.35 1492
2471.81 1681
2472.28 1651
2472.75 1529
2473.22 1434
2473.69 1516
2474.16 1497
2474.63 1429
2475.10 1455
2475.57 1594
2476.03 1576
2476.50 1650
2476.97 1551
2477.44 1649
2477.91 1523
2478.38 1442
2478.85 1632
2479.32 1519
2479.79 1618
2480.26 1695
2480.73 1667
2481.20 1615
2481.67 1617
2482.14 1571
2482.61 1667
2483.08 1535
2483.54 1516
2484.01 1652
2484.48 1647
2484.95 1673
2485.42 1673
2485.89 1769
2486.36 1635
2486.83 1711
2487.30 1791
2487.77 1686
2488.24 1723
2488.72 1713
2489.19 1682
2489.66 1656
2490.13 1831
2490.60 1855
2491.07 1811
2491.54 1795
2492.01 1899
2492.48 1882
2492.95 1857
2493.42 1916
2493.89 2027
2494.36 1888
2494.83 1868
2495.30 1856
2495.77 1780
2496.25 1749
2496.72 1847
2497.19 1840
2497.66 1760
2498.13 1718
2498.60 1786
2499.07 1738
2499.54 1508
2500.01 1533
2500.49 1587
2500.96 1566
2501.43 1579
2501.90 1658
2502.37 1741
2502.84 1635
2503.31 1567
2503.79 1614
2504.26 1746
2504.73 1738
2505.20 1697
2505.67 1758
2506.15 1826
2506.62 1814
2507.09 1737
2507.56 1865
2508.03 1858
2508.51 1700
2508.98 1747
2509.45 1852
2509.92 1932
2510.39 2019
2510.87 1929
2511.34 2006
2511.81 2010
2512.28 1902
2512.76 1754
2513.23 1910
2513.70 1870
2514.17 1841
2514.65 1825
2515.12 1732
2515.59 1848
2516.07 1817
2516.54 1836
2517.01 1808
2517.48 1685
2517.96 1693
2518.43 1797
2518.90 1720
2519.38 1768
2519.85 1752
2520.32 1738
2520.80 1697
2521.27 1637
2521.74 1627
2522.22 1700
2522.69 1530
2523.16 1578
2523.64 1616
2524.11 1537
2524.58 1752
2525.06 1626
2525.53 1570
2526.00 1676
2526.48 1666
2526.95 1547
2527.43 1611
2527.90 1485
2528.37 1603
2528.85 1640
2529.32 1788
2529.80 1664
2530.27 1576
2530.74 1492
2531.22 1600
2531.69 1495
2532.17 1520
2532.64 1510
2533.12 1512
2533.59 1555
2534.07 1660
2534.54 1715
2535.01 1596
2535.49 1618
2535.96 1463
2536.44 1601
2536.91 1780
2537.39 1747
2537.86 1647
2538.34 1759
2538.81 1790
2539.29 1752
2539.76 1765
2540.24 1838
2540.71 1795
2541.19 1704
2541.66 1795
2542.14 1726
2542.61 1863
2543.09 1732
2543.57 1626
2544.04 1776
2544.52 1643
2544.99 1670
2545.47 1760
2545.94 1798
2546.42 1786
2546.89 1859
2547.37 1884
2547.85 1879
2548.32 1918
2548.80 1910
2549.27 1859
2549.75 1918
2550.23 1932
2550.70 1887
2551.18 1814
2551.65 1765
2552.13 1812
2552.61 1813
2553.08 1762
2553.56 1857
2554.04 1813
2554.51 1887
2554.99 1925
2555.46 1920
2555.94 2060
2556.42 2029
2556.89 1883
2557.37 1767
2557.85 1823
2558.32 1643
2558.80 1739
2559.28 1608
2559.76 1533
2560.23 1558
2560.71 1516
2561.19 1604
2561.66 1509
2562.14 1533
2562.62 1420
2563.10 1450
2563.57 1515
2564.05 1439
2564.53 1483
2565.00 1518
2565.48 1527
2565.96 1518
2566.44 1394
2566.91 1516
2567.39 1397
2567.87 1383
2568.35 1487
2568.83 1484
2569.30 1475
2569.78 1474
2570.26 1496
2570.74 1489
2571.21 1465
2571.69 1546
2572.17 1618
2572.65 1674
2573.13 1517
2573.61 1539
2574.08 1532
2574.56 1476
2575.04 1610
2575.52 1593
2576.00 1596
2576.48 1595
2576.95 1589
2577.43 1529
2577.91 1556
2578.39 1503
2578.87 1505
2579.35 1471
2579.83 1460
2580.31 1471
2580.78 1535
2581.26 1662
2581.74 1614
2582.22 1629
2582.70 1600
2583.18 1538
2583.66 1626
2584.14 1639
2584.62 1547
2585.10 1561
2585.58 1612
2586.05 1642
2586.53 1627
2587.01 1766
2587.49 1690
2587.97 1543
2588.45 1641
2588.93 1536
2589.41 1541
2589.89 1560
2590.37 1561
2590.85 1668
2591.33 1584
2591.81 1529
2592.29 1568
2592.77 1740
2593.25 1603
2593.73 1612
2594.21 1547
2594.69 1561
2595.17 1630
2595.65 1580
2596.13 1529
2596.61 1566
2597.09 1663
2597.57 1644
2598.05 1574
2598.53 1623
2599.01 1521
2599.49 1613
2599.98 1461
2600.46 1581
2600.94 1579
2601.42 1607
2601.90 1591
2602.38 1652
2602.86 1498
2603.34 1492
2603.82 1563
2604.30 1531
2604.78 1604
2605.27 1609
2605.75 1508
2606.23 1611
2606.71 1598
2607.19 1644
2607.67 1535
2608.15 1704
2608.63 1648
2609.12 1710
2609.60 1665
2610.08 1692
2610.56 1567
2611.04 1621
2611.52 1692
2612.01 1752
2612.49 1638
2612.97 1557
2613.45 1601
2613.93 1738
2614.42 1570
2614.90 1564
2615.38 1608
2615.86 1664
2616.34 1682
2616.83 1764
2617.31 1945
2617.79 1777
2618.27 1670
2618.76 1789
2619.24 1758
2619.72 1634
2620.20 1731
2620.69 1869
2621.17 1797
2621.65 1589
2622.13 1605
2622.62 1560
2623.10 1514
2623.58 1696
2624.07 1672
2624.55 1610
2625.03 1649
2625.51 1727
2626.00 1679
2626.48 1724
2626.96 1725
2627.45 1815
2627.93 1778
2628.41 1626
2628.90 1637
2629.38 1671
2629.86 1797
2630.35 1725
2630.83 1705
2631.31 1727
2631.80 1655
2632.28 1717
2632.76 1789
2633.25 1762
2633.73 1647
2634.22 1685
2634.70 1639
2635.18 1693
2635.67 1617
2636.15 1662
2636.64 1526
2637.12 1605
2637.60 1676
2638.09 1594
2638.57 1510
2639.06 1617
2639.54 1629
2640.03 1669
2640.51 1607
2640.99 1580
2641.48 1535
2641.96 1618
2642.45 1591
2642.93 1615
2643.42 1717
2643.90 1588
2644.39 1561
2644.87 1545
2645.36 1480
2645.84 1592
2646.33 1586
2646.81 1498
2647.30 1567
2647.78 1565
2648.27 1630
2648.75 1515
2649.24 1578
2649.72 1672
2650.21 1714
2650.69 1540
2651.18 1639
2651.66 1467
2652.15 1463
2652.63 1593
2653.12 1603
2653.60 1535
2654.09 1562
2654.58 1604
2655.06 1631
2655.55 1531
2656.03 1507
2656.52 1490
2657.01 1453
2657.49 1576
2657.98 1614
2658.46 1515
2658.95 1455
2659.44 1516
2659.92 1593
2660.41 1558
2660.89 1481
2661.38 1559
2661.87 1673
2662.35 1612
2662.84 1635
2663.33 1498
2663.81 1636
2664.30 1696
2664.79 1505
2665.27 1462
2665.76 1650
2666.25 1525
2666.73 1547
2667.22 1596
2667.71 1616
2668.19 1614
2668.68 1537
2669.17 1532
2669.65 1515
2670.14 1731
2670.63 1541
2671.12 1588
2671.60 1655
2672.09 1732
2672.58 1678
2673.07 1899
2673.55 2035
2674.04 2232
2674.53 2086
2675.02 2061
2675.50 2114
2675.99 2008
2676.48 2051
2676.97 2085
2677.45 2006
2677.94 1878
2678.43 1888
2678.92 1690
2679.41 1620
2679.89 1706
2680.38 1667
2680.87 1709
2681.36 1745
2681.85 1743
2682.33 1560
2682.82 1615
2683.31 1674
2683.80 1599
2684.29 1740
2684.78 1728
2685.26 1663
2685.75 1562
2686.24 1640
2686.73 1695
2687.22 1717
2687.71 1523
2688.20 1519
2688.68 1681
2689.17 1612
2689.66 1602
2690.15 1622
2690.64 1685
2691.13 1515
2691.62 1531
2692.11 1619
2692.60 1611
2693.09 1568
2693.58 1557
2694.06 1565
2694.55 1663
2695.04 1645
2695.53 1622
2696.02 1670
2696.51 1652
2697.00 1695
2697.49 1665
2697.98 1608
2698.47 1678
2698.96 1615
2699.45 1517
2699.94 1509
2700.43 1624
2700.92 1530
2701.41 1565
2701.90 1598
2702.39 1725
2702.88 1706
2703.37 1770
2703.86 1674
2704.35 1757
2704.84 1641
2705.33 1703
2705.82 1666
2706.31 1625
2706.80 1766
2707.29 1619
2707.78 1581
2708.27 1563
2708.76 1524
2709.25 1587
2709.75 1584
2710.24 1635
2710.73 1397
2711.22 1503
2711.71 1566
2712.20 1595
2712.69 1520
2713.18 1493
2713.67 1535
2714.16 1416
2714.65 1453
2715.15 1460
2715.64 1528
2716.13 1595
2716.62 1416
2717.11 1515
2717.60 1461
2718.09 1593
2718.59 1663
2719.08 1649
2719.57 1492
2720.06 1524
2720.55 1487
2721.04 1598
2721.54 1782
2722.03 1829
2722.52 1702
2723.01 1651
2723.50 1648
2724.00 1696
2724.49 1443
2724.98 1566
2725.47 1673
2725.96 1536
2726.46 1516
2726.95 1613
2727.44 1537
2727.93 1548
2728.43 1630
2728.92 1708
2729.41 1540
2729.90 1692
2730.40 1681
2730.89 1452
2731.38 1543
2731.87 1594
2732.37 1641
2732.86 1459
2733.35 1570
2733.84 1522
2734.34 1579
2734.83 1695
2735.32 1638
2735.82 1628
2736.31 1566
2736.80 1708
2737.30 1738
2737.79 1589
2738.28 1509
2738.78 1582
2739.27 1654
2739.76 1588
2740.26 1524
2740.75 1762
2741.24 1692
2741.74 1677
2742.23 1705
2742.72 1634
2743.22 1738
2743.71 1706
2744.21 1632
2744.70 1613
2745.19 1536
2745.69 1714
2746.18 1735
2746.68 1685
2747.17 1668
2747.66 1549
2748.16 1611
2748.65 1494
2749.15 1525
2749.64 1513
2750.13 1527
2750.63 1485
2751.12 1569
2751.62 1678
2752.11 1619
2752.61 1414
2753.10 1545
2753.60 1669
2754.09 1447
2754.59 1368
2755.08 1550
2755.58 1543
2756.07 1551
2756.57 1479
2757.06 1513
2757.56 1548
2758.05 1475
2758.55 1587
2759.04 1590
2759.54 1595
2760.03 1699
2760.53 1635
2761.02 1640
2761.52 1519
2762.01 1471
2762.51 1488
2763.00 1581
2763.50 1713
2764.00 1538
2764.49 1413
2764.99 1447
2765.48 1553
2765.98 1549
2766.47 1567
2766.97 1598
2767.47 1503
2767.96 1419
2768.46 1385
2768.95 1485
2769.45 1582
2769.95 1627
2770.44 1454
2770.94 1676
2771.43 1723
2771.93 1655
2772.43 1569
2772.92 1437
2773.42 1599
2773.92 1709
2774.41 1825
2774.91 1797
2775.41 1688
2775.90 1848
2776.40 1940
2776.90 2044
2777.39 1902
2777.89 1750
2778.39 1883
2778.88 1833
2779.38 1814
2779.88 1634
2780.38 1675
2780.87 1582
2781.37 1595
2781.87 1662
2782.36 1538
2782.86 1606
2783.36 1723
2783.86 1513
2784.35 1509
2784.85 1481
2785.35 1538
2785.85 1522
2786.34 1421
2786.84 1684
2787.34 1600
2787.84 1589
2788.33 1490
2788.83 1529
2789.33 1491
2789.83 1506
2790.33 1358
2790.82 1381
2791.32 1493
2791.82 1333
2792.32 1324
2792.82 1596
2793.31 1461
2793.81 1562
2794.31 1570
2794.81 1415
2795.31 1547
2795.81 1672
2796.31 1725
2796.80 1844
2797.30 1801
2797.80 1918
2798.30 1929
2798.80 1917
2799.30 1891
2799.80 1702
2800.29 1597
2800.79 1611
2801.29 1673
2801.79 1696
2802.29 1560
2802.79 1575
2803.29 1741
2803.79 1771
2804.29 1669
2804.79 1646
2805.29 1779
2805.79 1924
2806.28 1915
2806.78 1909
2807.28 2036
2807.78 2115
2808.28 2075
2808.78 1984
2809.28 2057
2809.78 1943
2810.28 1893
2810.78 1762
2811.28 1800
2811.78 1822
2812.28 1750
2812.78 1745
2813.28 1770
2813.78 1686
2814.28 1701
2814.78 1630
2815.28 1665
2815.78 1538
2816.28 1648
2816.78 1541
2817.28 1528
2817.78 1608
2818.28 1545
2818.78 1538
2819.28 1574
2819.78 1545
2820.29 1755
2820.79 1714
2821.29 1609
2821.79 1647
2822.29 1655
2822.79 1518
2823.29 1554
2823.79 1520
2824.29 1497
2824.79 1550
2825.29 1536
2825.80 1557
2826.30 1589
2826.80 1532
2827.30 1553
2827.80 1430
2828.30 1391
2828.80 1477
2829.30 1510
2829.81 1541
2830.31 1467
2830.81 1453
2831.31 1431
2831.81 1549
2832.31 1456
2832.82 1506
2833.32 1584
2833.82 1685
2834.32 1513
2834.82 1513
2835.33 1613
2835.83 1678
2836.33 1780
2836.83 1817
2837.33 1819
2837.84 1713
2838.34 1677
2838.84 1636
2839.34 1738
2839.85 1452
2840.35 1539
2840.85 1722
2841.35 1660
2841.85 1525
2842.36 1539
2842.86 1691
2843.36 1566
2843.87 1580
2844.37 1617
2844.87 1588
2845.37 1625
2845.88 1645
2846.38 1574
2846.88 1762
2847.39 1864
2847.89 1755
2848.39 1691
2848.90 1831
2849.40 1810
2849.90 1832
2850.41 1682
2850.91 1624
2851.41 1694
2851.92 1709
2852.42 1520
2852.92 1526
2853.43 1538
2853.93 1500
2854.43 1561
2854.94 1502
2855.44 1586
2855.94 1523
2856.45 1596
2856.95 1568
2857.46 1572
2857.96 1573
2858.46 1596
2858.97 1696
2859.47 1596
2859.98 1461
2860.48 1601
2860.98 1606
2861.49 1590
2861.99 1457
2862.50 1328
2863.00 1462
2863.51 1537
2864.01 1616
2864.52 1509
2865.02 1552
2865.53 1576
2866.03 1540
2866.53 1555
2867.04 1582
2867.54 1408
2868.05 1518
2868.55 1590
2869.06 1512
2869.56 1444
2870.07 1635
2870.57 1683
2871.08 1570
2871.58 1553
2872.09 1562
2872.59 1615
2873.10 1632
2873.61 1672
2874.11 1756
2874.62 1661
2875.12 1649
2875.63 1745
2876.13 1758
2876.64 1621
2877.14 1688
2877.65 1613
2878.16 1624
2878.66 1676
2879.17 1658
2879.67 1564
2880.18 1708
2880.69 1713
2881.19 1793
2881.70 1643
2882.20 1701
2882.71 1839
2883.22 1696
2883.72 1612
2884.23 1630
2884.73 1742
2885.24 1822
2885.75 1718
2886.25 1784
2886.76 1965
2887.27 1918
2887.77 1853
2888.28 1773
2888.79 1827
2889.29 1880
2889.80 1869
2890.31 1885
2890.81 1809
2891.32 1662
2891.83 1604
2892.33 1596
2892.84 1729
2893.35 1817
2893.86 1791
2894.36 1890
2894.87 1887
2895.38 1749
2895.89 1744
2896.39 1909
2896.90 2113
2897.41 2042
2897.91 1967
2898.42 1860
2898.93 1969
2899.44 2063
2899.95 2035
2900.45 1973
2900.96 2008
2901.47 1855
2901.98 1862
2902.48 1993
2902.99 2003
2903.50 1918
2904.01 1911
2904.52 1836
2905.02 1874
2905.53 2002
2906.04 1973
2906.55 1901
2907.06 1815
2907.57 1803
2908.07 1725
2908.58 1587
2909.09 1701
2909.60 1779
2910.11 1760
2910.62 1667
2911.13 1588
2911.63 1598
2912.14 1616
2912.65 1542
2913.16 1522
2913.67 1738
2914.18 1644
2914.69 1587
2915.20 1736
2915.70 1575
2916.21 1683
2916.72 1581
2917.23 1611
2917.74 1625
2918.25 1694
2918.76 1749
2919.27 1643
2919.78 1645
2920.29 1569
2920.80 1622
2921.31 1701
2921.82 1765
2922.33 1770
2922.84 1708
2923.35 1913
2923.86 1725
2924.37 1855
2924.88 2077
2925.39 1954
2925.90 2031
2926.41 1946
2926.92 1830
2927.43 1707
2927.94 1808
2928.45 1907
2928.96 1841
2929.47 1687
2929.98 1673
2930.49 1709
2931.00 1556
2931.51 1564
2932.02 1638
2932.53 1555
2933.04 1594
2933.55 1664
2934.06 1625
2934.57 1637
2935.08 1624
2935.59 1655
2936.10 1654
2936.61 1644
2937.13 1789
2937.64 1729
2938.15 1793
2938.66 1890
2939.17 1728
2939.68 1646
2940.19 1700
2940.70 1645
2941.21 1795
2941.73 1807
2942.24 1811
2942.75 1729
2943.26 1785
2943.77 1859
2944.28 1922
2944.79 2007
2945.31 1889
2945.82 2036
2946.33 2108
2946.84 2021
2947.35 1900
2947.86 1863
2948.38 1863
2948.89 1997
2949.40 1874
2949.91 1694
2950.42 1491
2950.94 1634
2951.45 1639
2951.96 1651
2952.47 1541
2952.99 1584
2953.50 1529
2954.01 1661
2954.52 1667
2955.04 1590
2955.55 1559
2956.06 1556
2956.57 1566
2957.09 1509
2957.60 1560
2958.11 1663
2958.62 1606
2959.14 1620
2959.65 1667
2960.16 1615
2960.68 1720
2961.19 1705
2961.70 1685
2962.21 1694
2962.73 1821
2963.24 1841
2963.75 1791
2964.27 1674
2964.78 1760
2965.29 1598
2965.81 1622
2966.32 1626
2966.83 1605
2967.35 1600
2967.86 1556
2968.38 1496
2968.89 1468
2969.40 1525
2969.92 1575
2970.43 1608
2970.94 1500
2971.46 1593
2971.97 1540
2972.49 1663
2973.00 1680
2973.51 1700
2974.03 1574
2974.54 1524
2975.06 1486
2975.57 1573
2976.09 1637
2976.60 1550
2977.11 1709
2977.63 1579
2978.14 1593
2978.66 1594
2979.17 1472
2979.69 1461
2980.20 1426
2980.72 1619
2981.23 1726
2981.75 1616
2982.26 1600
2982.78 1606
2983.29 1737
2983.81 1677
2984.32 1599
2984.84 1677
2985.35 1739
2985.87 1705
2986.38 1813
2986.90 1846
2987.41 1872
2987.93 1752
2988.44 1814
2988.96 1742
2989.47 1773
2989.99 1720
2990.50 1694
2991.02 1639
2991.53 1643
2992.05 1744
2992.57 1758
2993.08 1829
2993.60 1957
2994.11 1777
2994.63 1998
2995.15 2091
2995.66 2015
2996.18 2051
2996.69 2124
2997.21 2221
2997.73 2168
2998.24 2132
2998.76 2291
2999.27 2163
2999.79 2171
3000.31 2334
3000.82 2314
3001.34 2519
3001.86 2526
3002.37 2743
3002.89 2925
3003.41 3239
3003.92 3289
3004.44 3382
3004.96 3382
3005.47 3346
3005.99 3284
3006.51 3041
3007.02 3147
3007.54 2882
3008.06 2566
3008.58 2348
3009.09 2217
3009.61 1914
3010.13 2046
3010.64 1830
3011.16 1721
3011.68 1746
3012.20 1813
3012.71 1908
3013.23 1731
3013.75 1835
3014.27 1842
3014.78 1987
3015.30 2006
3015.82 1852
3016.34 1821
3016.86 2112
3017.37 1975
3017.89 2069
3018.41 2116
3018.93 2044
3019.45 2175
3019.96 2038
3020.48 2009
3021.00 2081
3021.52 2030
3022.04 1957
3022.55 2032
3023.07 1995
3023.59 1981
3024.11 1894
3024.63 1749
3025.15 1835
3025.67 1830
3026.18 1836
3026.70 1768
3027.22 1804
3027.74 1907
3028.26 1742
3028.78 1551
3029.30 1712
3029.82 1780
3030.33 1754
3030.85 1677
3031.37 1689
3031.89 1793
3032.41 1591
3032.93 1570
3033.45 1694
3033.97 1715
3034.49 1735
3035.01 1693
3035.53 1772
3036.05 1830
3036.57 1788
3037.09 1695
3037.60 1681
3038.12 1756
3038.64 1725
3039.16 1816
3039.68 1681
3040.20 1549
3040.72 1707
3041.24 1751
3041.76 1559
3042.28 1730
3042.80 1477
3043.32 1547
3043.84 1612
3044.36 1656
3044.88 1666
3045.40 1625
3045.92 1562
3046.44 1605
3046.97 1566
3047.49 1812
3048.01 1709
3048.53 1604
3049.05 1578
3049.57 1536
3050.09 1546
3050.61 1512
3051.13 1676
3051.65 1613
3052.17 1613
3052.69 1536
3053.21 1409
3053.73 1595
3054.26 1728
3054.78 1713
3055.30 1595
3055.82 1529
3056.34 1498
3056.86 1497
3057.38 1525
3057.90 1535
3058.43 1712
3058.95 1585
3059.47 1545
3059.99 1629
3060.51 1619
3061.03 1616
3061.55 1682
3062.08 1767
3062.60 1743
3063.12 1711
3063.64 1680
3064.16 1882
3064.69 1761
3065.21 1599
3065.73 1672
3066.25 1741
3066.77 1813
3067.30 1762
3067.82 1767
3068.34 1785
3068.86 1699
3069.38 1852
3069.91 1756
3070.43 1774
3070.95 1804
3071.47 1751
3072.00 1847
3072.52 1695
3073.04 1803
3073.56 1834
3074.09 1765
3074.61 1766
3075.13 1815
3075.66 1804
3076.18 1818
3076.70 1727
3077.22 1907
3077.75 1827
3078.27 1835
3078.79 1884
3079.32 2036
3079.84 1956
3080.36 2207
3080.89 2115
3081.41 2303
3081.93 2080
3082.46 2115
3082.98 2183
3083.50 2344
3084.03 2250
3084.55 2143
3085.07 2210
3085.60 2193
3086.12 2121
3086.65 2022
3087.17 2040
3087.69 2008
3088.22 2094
3088.74 2032
3089.27 1953
3089.79 1993
3090.31 1921
3090.84 1863
3091.36 2006
3091.89 1824
3092.41 1996
3092.93 1991
3093.46 2002
3093.98 2102
3094.51 2040
3095.03 2195
3095.56 2273
3096.08 2326
3096.61 2391
3097.13 2371
3097.66 2348
3098.18 2490
3098.71 2902
3099.23 3307
3099.75 3716
3100.28 4509
3100.80 4716
3101.33 5255
3101.85 6027
3102.38 6506
3102.91 7116
3103.43 7354
3103.96 7900
3104.48 7723
3105.01 7136
3105.53 6498
3106.06 5578
3106.58 4891
3107.11 4079
3107.63 3554
3108.16 3542
3108.68 3052
3109.21 3034
3109.74 2894
3110.26 2768
3110.79 2842
3111.31 2877
3111.84 2802
3112.37 2773
3112.89 2645
3113.42 2610
3113.94 2688
3114.47 2450
3115.00 2311
3115.52 2406
3116.05 2155
3116.57 2210
3117.10 2086
3117.63 2100
3118.15 2154
3118.68 2063
3119.21 2272
3119.73 2296
3120.26 2293
3120.79 2338
3121.31 2540
3121.84 2413
3122.37 2554
3122.89 2516
3123.42 2112
3123.95 2215
3124.48 2233
3125.00 2141
3125.53 2073
3126.06 2022
3126.58 2004
3127.11 1977
3127.64 2115
3128.17 2203
3128.69 1922
3129.22 1784
3129.75 1917
3130.27 1838
3130.80 1811
3131.33 1734
3131.86 1818
3132.39 1697
3132.91 1820
3133.44 1656
3133.97 1802
3134.50 1815
3135.02 1793
3135.55 1608
3136.08 1584
3136.61 1854
3137.14 1727
3137.66 1822
3138.19 1844
3138.72 1949
3139.25 1845
3139.78 1920
3140.31 1863
3140.83 1805
3141.36 1892
3141.89 1750
3142.42 1708
3142.95 1677
3143.48 1945
3144.00 1760
3144.53 1797
3145.06 1790
3145.59 1979
3146.12 1926
3146.65 1931
3147.18 2053
3147.71 1829
3148.24 1903
3148.76 2112
3149.29 2128
3149.82 2167
3150.35 2072
3150.88 2082
3151.41 2117
3151.94 2075
3152.47 2023
3153.00 1889
3153.53 1921
3154.06 2094
3154.59 1940
3155.12 1802
3155.65 1898
3156.18 1943
3156.71 2041
3157.24 2221
3157.77 2055
3158.29 1957
3158.82 1954
3159.35 1989
3159.88 1894
3160.41 1899
3160.94 1890
3161.47 1770
3162.01 1902
3162.54 1805
3163.07 1846
3163.60 1746
3164.13 1801
3164.66 1736
3165.19 1764
3165.72 1557
3166.25 1567
3166.78 1649
3167.31 1664
3167.84 1542
3168.37 1645
3168.90 1608
3169.43 1649
3169.96 1776
3170.49 1784
3171.02 1660
3171.56 1663
3172.09 1733
3172.62 1764
3173.15 1777
3173.68 1895
3174.21 1950
3174.74 1963
3175.27 1952
3175.80 1820
3176.34 1868
3176.87 1878
3177.40 2036
3177.93 1839
3178.46 1838
3178.99 1962
3179.52 1884
3180.06 1824
3180.59 1701
3181.12 1695
3181.65 1749
3182.18 1750
3182.72 1640
3183.25 1756
3183.78 1637
3184.31 1641
3184.84 1569
3185.38 1600
3185.91 1625
3186.44 1749
3186.97 1789
3187.50 1731
3188.04 1595
3188.57 1681
3189.10 1730
3189.63 1689
3190.17 1599
3190.70 1714
3191.23 1524
3191.76 1637
3192.30 1571
3192.83 1637
3193.36 1704
3193.90 1758
3194.43 1627
3194.96 1625
3195.49 1651
3196.03 1697
3196.56 1635
3197.09 1669
3197.63 1683
3198.16 1732
3198.69 1665
3199.23 1711
3199.76 1770
3200.29 1772
3200.83 1850
3201.36 1716
3201.89 1741
3202.43 1890
3202.96 1939
3203.49 1846
3204.03 1747
3204.56 1745
3205.09 1808
3205.63 1793
3206.16 1882
3206.70 1798
3207.23 1828
3207.76 1913
3208.30 1777
3208.83 1930
3209.37 1985
3209.90 1788
3210.43 1807
3210.97 1674
3211.50 1722
3212.04 1715
3212.57 1815
3213.11 1823
3213.64 1849
3214.18 1970
3214.71 1736
3215.24 1762
3215.78 1741
3216.31 1716
3216.85 1698
3217.38 1649
3217.92 1775
3218.45 1854
3218.99 1811
3219.52 1724
3220.06 1860
3220.59 1884
3221.13 1856
3221.66 1913
3222.20 1906
3222.73 1958
3223.27 1927
3223.80 1878
3224.34 2010
3224.88 1864
3225.41 1856
3225.95 1912
3226.48 1800
3227.02 1857
3227.55 1734
3228.09 1777
3228.62 1863
3229.16 1931
3229.70 1854
3230.23 1699
3230.77 1724
3231.30 1816
3231.84 1880
3232.38 1979
3232.91 1863
3233.45 1804
3233.98 1847
3234.52 1965
3235.06 1788
3235.59 1863
3236.13 1899
3236.67 1917
3237.20 1909
3237.74 1991
3238.27 1998
3238.81 1850
3239.35 1891
3239.88 1974
3240.42 1871
3240.96 1915
3241.49 1927
3242.03 1852
3242.57 1928
3243.11 1998
3243.64 1910
3244.18 1937
3244.72 1994
3245.25 1922
3245.79 1952
3246.33 1903
3246.86 1928
3247.40 1911
3247.94 2016
3248.48 1896
3249.01 1914
3249.55 1992
3250.09 2035
3250.63 1967
3251.16 2038
3251.70 1994
3252.24 1953
3252.78 2050
3253.32 2071
3253.85 2291
3254.39 2206
3254.93 2058
3255.47 2056
3256.00 2296
3256.54 2439
3257.08 2470
3257.62 2525
3258.16 2729
3258.70 2698
3259.23 2806
3259.77 2804
3260.31 3104
3260.85 3065
3261.39 3398
3261.93 3460
3262.46 3693
3263.00 3709
3263.54 4039
3264.08 4380
3264.62 4919
3265.16 5115
3265.70 5501
3266.23 5756
3266.77 5703
3267.31 5687
3267.85 5649
3268.39 5312
3268.93 5320
3269.47 4870
3270.01 4234
3270.55 3793
3271.09 3284
3271.63 2921
3272.16 2670
3272.70 2534
3273.24 2287
3273.78 2252
3274.32 2313
3274.86 2298
3275.40 2308
3275.94 2396
3276.48 2362
3277.02 2392
3277.56 2454
3278.10 2406
3278.64 2314
3279.18 2388
3279.72 2549
3280.26 2297
3280.80 2205
3281.34 2196
3281.88 2369
3282.42 2345
3282.96 2357
3283.50 2446
3284.04 2369
3284.58 2240
3285.12 2456
3285.66 2405
3286.20 2418
3286.74 2530
3287.28 2519
3287.82 2619
3288.36 2465
3288.91 2606
3289.45 2585
3289.99 2524
3290.53 2744
3291.07 2578
3291.61 2752
3292.15 2968
3292.69 2951
3293.23 3283
3293.77 3286
3294.32 3389
3294.86 3534
3295.40 3747
3295.94 3834
3296.48 3780
3297.02 3800
3297.56 3581
3298.10 3388
3298.65 3240
3299.19 3119
3299.73 2949
3300.27 2773
3300.81 2509
3301.35 2496
3301.90 2509
3302.44 2549
3302.98 2599
3303.52 2325
3304.06 2293
3304.61 2334
3305.15 2510
3305.69 2535
3306.23 2496
3306.77 2375
3307.32 2379
3307.86 2303
3308.40 2401
3308.94 2238
3309.49 2455
3310.03 2389
3310.57 2400
3311.11 2300
3311.66 2326
3312.20 2298
3312.74 2481
3313.28 2579
3313.83 2652
3314.37 2697
3314.91 2700
3315.45 2805
3316.00 2685
3316.54 2883
3317.08 3005
3317.63 2926
3318.17 2941
3318.71 2988
3319.26 3279
3319.80 3295
3320.34 3252
3320.89 3454
3321.43 3521
3321.97 3274
3322.52 3183
3323.06 3162
3323.60 3127
3324.15 3260
3324.69 3228
3325.23 3100
3325.78 3039
3326.32 3032
3326.87 2923
3327.41 2829
3327.95 3161
3328.50 2944
3329.04 3082
3329.58 3336
3330.13 4035
3330.67 4822
3331.22 5972
3331.76 7364
3332.31 9054
3332.85 11357
3333.39 13721
3333.94 15572
3334.48 18297
3335.03 21287
3335.57 23790
3336.12 24441
3336.66 24934
3337.21 25069
3337.75 23538
3338.30 21705
3338.84 18838
3339.39 16144
3339.93 13407
3340.48 10998
3341.02 9294
3341.57 7567
3342.11 6152
3342.66 5035
3343.20 4369
3343.75 4092
3344.29 3613
3344.84 3347
3345.38 3237
3345.93 3164
3346.47 3232
3347.02 3085
3347.56 3187
3348.11 3305
3348.65 3247
3349.20 3277
3349.75 3231
3350.29 3167
3350.84 3317
3351.38 3541
3351.93 3371
3352.47 3284
3353.02 3510
3353.57 3376
3354.11 3235
3354.66 3350
3355.21 3229
3355.75 3114
3356.30 2963
3356.84 2718
3357.39 2761
3357.94 2840
3358.48 2724
3359.03 2634
3359.58 2498
3360.12 2588
3360.67 2555
3361.22 2571
3361.76 2790
3362.31 2688
3362.86 2622
3363.40 2675
3363.95 2759
3364.50 2736
3365.04 2761
3365.59 2842
3366.14 2725
3366.68 2648
3367.23 2590
3367.78 2649
3368.33 2657
3368.87 2676
3369.42 2830
3369.97 2749
3370.51 2748
3371.06 2804
3371.61 3085
3372.16 3160
3372.70 3472
3373.25 3468
3373.80 3683
3374.35 3720
3374.90 3608
3375.44 3701
3375.99 3571
3376.54 3454
3377.09 3385
3377.63 3095
3378.18 2940
3378.73 2922
3379.28 2784
3379.83 2615
3380.38 2437
3380.92 2405
3381.47 2395
3382.02 2308
3382.57 2378
3383.12 2460
3383.67 2243
3384.21 2282
3384.76 2280
3385.31 2248
3385.86 2186
3386.41 2072
3386.96 2176
3387.51 2201
3388.05 2216
3388.60 2175
3389.15 2111
3389.70 2161
3390.25 2066
3390.80 2094
3391.35 1992
3391.90 2011
3392.45 2005
3393.00 1973
3393.54 2055
3394.09 1901
3394.64 2010
3395.19 2065
3395.74 2122
3396.29 2056
3396.84 2021
3397.39 1911
3397.94 1959
3398.49 2000
3399.04 1826
3399.59 1910
3400.14 1967
3400.69 1866
3401.24 1974
3401.79 1837
3402.34 1889
3402.89 1902
3403.44 2096
3403.99 1967
3404.54 1940
3405.09 1850
3405.64 1823
3406.19 1814
3406.74 1784
3407.29 1769
3407.84 1835
3408.39 1921
3408.94 1867
3409.49 1916
3410.04 1988
3410.59 2215
3411.14 2111
3411.69 2017
3412.25 2071
3412.80 2225
3413.35 2239
3413.90 2228
3414.45 2232
3415.00 2172
3415.55 2131
3416.10 2091
3416.65 2198
3417.20 1942
3417.76 1890
3418.31 1827
3418.86 1861
3419.41 1755
3419.96 1743
3420.51 1828
3421.06 2004
3421.62 2025
3422.17 1989
3422.72 1961
3423.27 2146
3423.82 2108
3424.37 2205
3424.93 2301
3425.48 2153
3426.03 2244
3426.58 2163
3427.13 1919
3427.69 1882
3428.24 1813
3428.79 1983
3429.34 1887
3429.89 1893
3430.45 1823
3431.00 1826
3431.55 1993
3432.10 1986
3432.66 1840
3433.21 1991
3433.76 1899
3434.31 1852
3434.87 1807
3435.42 1930
3435.97 1927
3436.52 1846
3437.08 1880
3437.63 1809
3438.18 1838
3438.73 1873
3439.29 1774
3439.84 1916
3440.39 1903
3440.95 1876
3441.50 1965
3442.05 1766
3442.61 1683
3443.16 1826
3443.71 1764
3444.27 1702
3444.82 1692
3445.37 1821
3445.93 1809
3446.48 1655
3447.03 1717
3447.59 1763
3448.14 1642
3448.69 1571
3449.25 1771
3449.80 1612
3450.36 1616
3450.91 1568
3451.46 1627
3452.02 1593
3452.57 1691
3453.13 1575
3453.68 1722
3454.23 1674
3454.79 1550
3455.34 1598
3455.90 1608
3456.45 1659
3457.01 1647
3457.56 1728
3458.11 1599
3458.67 1579
3459.22 1590
3459.78 1578
3460.33 1700
3460.89 1727
3461.44 1739
3462.00 1782
3462.55 1557
3463.11 1539
3463.66 1601
3464.22 1639
3464.77 1883
3465.33 1753
3465.88 1778
3466.44 2054
3466.99 1823
3467.55 1666
3468.10 1858
3468.66 1712
3469.21 1674
3469.77 1723
3470.32 1695
3470.88 1758
3471.43 1985
3471.99 1960
3472.55 1792
3473.10 1734
3473.66 1819
3474.21 1928
3474.77 1937
3475.32 1799
3475.88 1982
3476.44 2066
3476.99 2031
3477.55 2086
3478.10 1907
3478.66 1932
3479.22 2124
3479.77 2265
3480.33 2104
3480.89 2088
3481.44 2169
3482.00 2154
3482.55 2180
3483.11 2145
3483.67 2251
3484.22 2187
3484.78 2063
3485.34 2121
3485.89 2289
3486.45 2260
3487.01 2439
3487.56 2617
3488.12 2689
3488.68 2807
3489.23 3073
3489.79 3439
3490.35 3893
3490.91 4143
3491.46 4190
3492.02 4349
3492.58 4352
3493.13 4456
3493.69 4349
3494.25 4225
3494.81 4204
3495.36 4399
3495.92 4317
3496.48 3966
3497.04 3994
3497.59 4174
3498.15 4346
3498.71 5074
3499.27 5138
3499.83 5138
3500.38 5118
3500.94 5067
3501.50 4982
3502.06 4988
3502.62 5209
3503.17 5011
3503.73 4985
3504.29 4729
3504.85 5197
3505.41 4877
3505.96 4798
3506.52 4927
3507.08 4949
3507.64 4405
3508.20 4187
3508.76 3859
3509.31 3675
3509.87 3510
3510.43 3299
3510.99 2932
3511.55 2755
3512.11 2628
3512.67 2580
3513.23 2330
3513.78 2330
3514.34 2226
3514.90 2093
3515.46 2040
3516.02 2229
3516.58 2354
3517.14 2179
3517.70 2242
3518.26 1937
3518.82 2055
3519.38 2077
3519.94 2142
3520.50 2183
3521.05 2320
3521.61 2316
3522.17 2193
3522.73 2238
3523.29 2130
3523.85 2192
3524.41 2196
3524.97 2140
3525.53 2183
3526.09 2057
3526.65 2054
3527.21 2021
3527.77 2029
3528.33 1881
3528.89 1854
3529.45 1796
3530.01 1801
3530.57 1774
3531.13 1763
3531.69 1745
3532.25 1810
3532.81 1777
3533.37 1830
3533.94 1870
3534.50 1825
3535.06 1996
3535.62 2028
3536.18 1966
3536.74 1866
3537.30 1803
3537.86 1901
3538.42 1922
3538.98 1802
3539.54 1857
3540.10 1841
3540.66 1760
3541.23 1938
3541.79 1892
3542.35 1843
3542.91 1971
3543.47 2048
3544.03 1978
3544.59 1903
3545.15 1895
3545.72 1800
3546.28 1796
3546.84 1648
3547.40 1756
3547.96 1795
3548.52 1769
3549.09 1756
3549.65 1738
3550.21 1637
3550.77 1660
3551.33 1573
3551.90 1687
3552.46 1754
3553.02 1574
3553.58 1473
3554.14 1560
3554.71 1688
3555.27 1578
3555.83 1644
3556.39 1588
3556.95 1745
3557.52 1691
3558.08 1706
3558.64 1687
3559.20 1723
3559.77 1606
3560.33 1679
3560.89 1656
3561.45 1556
3562.02 1518
3562.58 1597
3563.14 1709
3563.71 1622
3564.27 1622
3564.83 1627
3565.39 1690
3565.96 1726
3566.52 1586
3567.08 1565
3567.65 1638
3568.21 1682
3568.77 1522
3569.34 1546
3569.90 1535
3570.46 1568
3571.03 1500
3571.59 1564
3572.15 1569
3572.72 1689
3573.28 1518
3573.85 1572
3574.41 1605
3574.97 1724
3575.54 1676
3576.10 1722
3576.66 1737
3577.23 1842
3577.79 1877
3578.36 1797
3578.92 1720
3579.48 1702
3580.05 1664
3580.61 1776
3581.18 1764
3581.74 1568
3582.31 1659
3582.87 1688
3583.43 1699
3584.00 1609
3584.56 1713
3585.13 1770
3585.69 1587
3586.26 1608
3586.82 1679
3587.39 1607
3587.95 1656
3588.52 1666
3589.08 1643
3589.65 1581
3590.21 1659
3590.78 1639
3591.34 1514
3591.91 1590
3592.47 1706
3593.04 1582
3593.60 1545
3594.17 1644
3594.73 1683
3595.30 1548
3595.86 1652
3596.43 1732
3596.99 1627
3597.56 1589
3598.13 1446
3598.69 1489
3599.26 1618
3599.82 1562
3600.39 1690
3600.95 1540
3601.52 1424
3602.09 1354
3602.65 1654
3603.22 1560
3603.78 1532
3604.35 1460
3604.92 1504
3605.48 1463
3606.05 1431
3606.61 1489
3607.18 1586
3607.75 1456
3608.31 1351
3608.88 1362
3609.45 1355
3610.01 1389
3610.58 1474
3611.15 1381
3611.71 1383
3612.28 1500
3612.85 1494
3613.41 1620
3613.98 1642
3614.55 1712
3615.11 1739
3615.68 2010
3616.25 2240
3616.82 2135
3617.38 2366
3617.95 2410
3618.52 2497
3619.08 2498
3619.65 2461
3620.22 2337
3620.79 2487
3621.35 2293
3621.92 2231
3622.49 2078
3623.06 1754
3623.62 1732
3624.19 1613
3624.76 1612
3625.33 1559
3625.89 1541
3626.46 1510
3627.03 1492
3627.60 1515
3628.17 1476
3628.73 1533
3629.30 1459
3629.87 1507
3630.44 1552
3631.01 1668
3631.57 1596
3632.14 1611
3632.71 1690
3633.28 1712
3633.85 1747
3634.42 1675
3634.98 1633
3635.55 1693
3636.12 1680
3636.69 1558
3637.26 1639
3637.83 1687
3638.40 1851
3638.97 1923
3639.53 1850
3640.10 1903
3640.67 1926
3641.24 1721
3641.81 1814
3642.38 1989
3642.95 2060
3643.52 1940
3644.09 1876
3644.66 1704
3645.22 1759
3645.79 1815
3646.36 1639
3646.93 1720
3647.50 1753
3648.07 1780
3648.64 1739
3649.21 1715
3649.78 1884
3650.35 1850
3650.92 1736
3651.49 1865
3652.06 2009
3652.63 2009
3653.20 2119
3653.77 2163
3654.34 2120
3654.91 2281
3655.48 2066
3656.05 2248
3656.62 2360
3657.19 2435
3657.76 2264
3658.33 2499
3658.90 2385
3659.47 2119
3660.04 2153
3660.61 2455
3661.18 2350
3661.75 2300
3662.32 2319
3662.89 2105
3663.47 1969
3664.04 2012
3664.61 1939
3665.18 1985
3665.75 1999
3666.32 2104
3666.89 2158
3667.46 2024
3668.03 1974
3668.60 1857
3669.17 1985
3669.75 1905
3670.32 1938
3670.89 1947
3671.46 1868
3672.03 2040
3672.60 1950
3673.17 1922
3673.75 1963
3674.32 1738
3674.89 1850
3675.46 1987
3676.03 2134
3676.60 1925
3677.18 1883
3677.75 1764
3678.32 1777
3678.89 1689
3679.46 1738
3680.04 1764
3680.61 1772
3681.18 1817
3681.75 1858
3682.32 1882
3682.90 1773
3683.47 1794
3684.04 1774
3684.61 1689
3685.19 1742
3685.76 1812
3686.33 1951
3686.90 2200
3687.48 2216
3688.05 2209
3688.62 2338
3689.19 2563
3689.77 2489
3690.34 2375
3690.91 2410
3691.48 2372
3692.06 2321
3692.63 2172
3693.20 2249
3693.78 2134
3694.35 1914
3694.92 1844
3695.50 1894
3696.07 1783
3696.64 1889
3697.22 1906
3697.79 1991
3698.36 1928
3698.94 2044
3699.51 2091
3700.08 2258
3700.66 2188
3701.23 2328
3701.80 2174
3702.38 2074
3702.95 2185
3703.53 2224
3704.10 2064
3704.67 1945
3705.25 2053
3705.82 2054
3706.40 1960
3706.97 1837
3707.54 1864
3708.12 1968
3708.69 1980
3709.27 2003
3709.84 1877
3710.42 1865
3710.99 1721
3711.56 1894
3712.14 1796
3712.71 1838
3713.29 1766
3713.86 1817
3714.44 1746
3715.01 1653
3715.59 1686
3716.16 1683
3716.74 1725
3717.31 1826
3717.89 1722
3718.46 1763
3719.04 1767
3719.61 1670
3720.19 1647
3720.76 1563
3721.34 1554
3721.91 1476
3722.49 1549
3723.06 1533
3723.64 1549
3724.21 1566
3724.79 1398
3725.36 1533
3725.94 1549
3726.52 1606
3727.09 1552
3727.67 1568
3728.24 1683
3728.82 1586
3729.39 1665
3729.97 1741
3730.55 1651
3731.12 1649
3731.70 1861
3732.27 1942
3732.85 1834
3733.43 1997
3734.00 1857
3734.58 1797
3735.15 1773
3735.73 1745
3736.31 1847
3736.88 1754
3737.46 1749
3738.04 1631
3738.61 1709
3739.19 1560
3739.77 1493
3740.34 1549
3740.92 1557
3741.50 1477
3742.07 1565
3742.65 1605
3743.23 1588
3743.80 1550
3744.38 1544
3744.96 1646
3745.54 1659
3746.11 1626
3746.69 1525
3747.27 1467
3747.84 1657
3748.42 1601
3749.00 1583
3749.58 1423
3750.15 1601
3750.73 1555
3751.31 1610
3751.89 1526
3752.46 1484
3753.04 1436
3753.62 1317
3754.20 1400
3754.77 1385
3755.35 1433
3755.93 1484
3756.51 1363
3757.09 1337
3757.66 1291
3758.24 1364
3758.82 1415
3759.40 1501
3759.98 1422
3760.56 1533
3761.13 1394
3761.71 1437
3762.29 1460
3762.87 1649
3763.45 1474
3764.03 1535
3764.60 1540
3765.18 1497
3765.76 1519
3766.34 1327
3766.92 1368
3767.50 1393
3768.08 1438
3768.66 1360
3769.23 1421
3769.81 1439
3770.39 1394
3770.97 1523
3771.55 1391
3772.13 1516
3772.71 1519
3773.29 1537
3773.87 1559
3774.45 1577
3775.03 1338
3775.61 1410
3776.18 1423
3776.76 1575
3777.34 1440
3777.92 1361
3778.50 1431
3779.08 1347
3779.66 1304
3780.24 1415
3780.82 1519
3781.40 1582
3781.98 1442
3782.56 1335
3783.14 1440
3783.72 1427
3784.30 1344
3784.88 1414
3785.46 1509
3786.04 1403
3786.62 1467
3787.20 1500
3787.78 1496
3788.36 1346
3788.94 1401
3789.52 1456
3790.10 1382
3790.69 1436
3791.27 1273
3791.85 1319
3792.43 1409
3793.01 1455
3793.59 1531
3794.17 1492
3794.75 1468
3795.33 1450
3795.91 1441
3796.49 1461
3797.07 1481
3797.66 1534
3798.24 1398
3798.82 1423
3799.40 1321
3799.98 1528
3800.56 1744
3801.14 1704
3801.72 1525
3802.31 1616
3802.89 1703
3803.47 1639
3804.05 1650
3804.63 1552
3805.21 1584
3805.80 1555
3806.38 1680
3806.96 1632
3807.54 1752
3808.12 1742
3808.70 1781
3809.29 1850
3809.87 1861
3810.45 1826
3811.03 1713
3811.61 1900
3812.20 1987
3812.78 1927
3813.36 1751
3813.94 1862
3814.53 1882
3815.11 1813
3815.69 1865
3816.27 1926
3816.86 1813
3817.44 1866
3818.02 1822
3818.60 1716
3819.19 1649
3819.77 1576
3820.35 1631
3820.94 1619
3821.52 1405
3822.10 1486
3822.68 1533
3823.27 1502
3823.85 1428
3824.43 1437
3825.02 1551
3825.60 1517
3826.18 1491
3826.77 1418
3827.35 1399
3827.93 1383
3828.52 1467
3829.10 1525
3829.68 1509
3830.27 1591
3830.85 1475
3831.43 1472
3832.02 1560
3832.60 1501
3833.19 1364
3833.77 1360
3834.35 1487
3834.94 1334
3835.52 1414
3836.11 1525
3836.69 1452
3837.27 1402
3837.86 1310
3838.44 1470
3839.03 1414
3839.61 1337
3840.19 1440
3840.78 1413
3841.36 1433
3841.95 1391
3842.53 1330
3843.12 1393
3843.70 1350
3844.29 1381
3844.87 1389
3845.46 1301
3846.04 1327
3846.63 1421
3847.21 1376
3847.80 1467
3848.38 1460
3848.97 1374
3849.55 1470
3850.14 1437
3850.72 1380
3851.31 1421
3851.89 1378
3852.48 1492
3853.06 1535
3853.65 1400
3854.23 1331
3854.82 1468
3855.40 1483
3855.99 1524
3856.57 1481
3857.16 1356
3857.75 1449
3858.33 1522
3858.92 1605
3859.50 1630
3860.09 1795
3860.67 1913
3861.26 1823
3861.85 1977
3862.43 1897
3863.02 2030
3863.60 1967
3864.19 1929
3864.78 1875
3865.36 1770
3865.95 1780
3866.54 1792
3867.12 1657
3867.71 1643
3868.30 1583
3868.88 1635
3869.47 1555
3870.06 1364
3870.64 1469
3871.23 1466
3871.82 1613
3872.40 1592
3872.99 1542
3873.58 1661
3874.16 1707
3874.75 1602
3875.34 1570
3875.92 1644
3876.51 1495
3877.10 1522
3877.69 1425
3878.27 1368
3878.86 1373
3879.45 1578
3880.03 1474
3880.62 1315
3881.21 1310
3881.80 1386
3882.38 1390
3882.97 1286
3883.56 1224
3884.15 1391
3884.73 1359
3885.32 1289
3885.91 1318
3886.50 1434
3887.09 1449
3887.67 1590
3888.26 1556
3888.85 1650
3889.44 1610
3890.03 1630
3890.61 1576
3891.20 1705
3891.79 1605
3892.38 1658
3892.97 1667
3893.56 1615
3894.14 1545
3894.73 1508
3895.32 1560
3895.91 1424
3896.50 1426
3897.09 1459
3897.68 1469
3898.26 1392
3898.85 1338
3899.44 1329
3900.03 1329
3900.62 1321
3901.21 1351
3901.80 1433
3902.39 1299
3902.98 1275
3903.57 1302
3904.15 1444
3904.74 1525
3905.33 1619
3905.92 1495
3906.51 1566
3907.10 1567
3907.69 1527
3908.28 1563
3908.87 1437
3909.46 1400
3910.05 1384
3910.64 1378
3911.23 1456
3911.82 1379
3912.41 1420
3913.00 1492
3913.59 1358
3914.18 1303
3914.77 1325
3915.36 1289
3915.95 1473
3916.54 1330
3917.13 1377
3917.72 1490
3918.31 1422
3918.90 1467
3919.49 1473
3920.08 1407
3920.67 1511
3921.26 1415
3921.85 1397
3922.44 1424
3923.03 1386
3923.62 1451
3924.21 1291
3924.80 1240
3925.40 1253
3925.99 1346
3926.58 1260
3927.17 1125
3927.76 1271
3928.35 1261
3928.94 1321
3929.53 1307
3930.12 1301
3930.71 1323
3931.31 1132
3931.90 1158
3932.49 1186
3933.08 1220
3933.67 1239
3934.26 1347
3934.85 1345
3935.45 1401
3936.04 1396
3936.63 1337
3937.22 1333
3937.81 1304
3938.40 1268
3939.00 1363
3939.59 1342
3940.18 1293
3940.77 1256
3941.36 1226
3941.96 1284
3942.55 1265
3943.14 1302
3943.73 1356
3944.32 1400
3944.92 1370
3945.51 1294
3946.10 1300
3946.69 1405
3947.29 1359
3947.88 1302
3948.47 1249
3949.06 1202
3949.66 1213
3950.25 1254
3950.84 1263
3951.43 1224
3952.03 1297
3952.62 1342
3953.21 1364
3953.81 1300
3954.40 1300
3954.99 1490
3955.59 1433
3956.18 1389
3956.77 1383
3957.36 1367
3957.96 1324
3958.55 1355
3959.14 1320
3959.74 1253
3960.33 1393
3960.92 1277
3961.52 1203
3962.11 1247
3962.71 1331
3963.30 1321
3963.89 1293
3964.49 1284
3965.08 1386
3965.67 1256
3966.27 1211
3966.86 1264
3967.46 1334
3968.05 1391
3968.64 1283
3969.24 1338
3969.83 1400
3970.43 1349
3971.02 1284
3971.61 1176
3972.21 1242
3972.80 1414
3973.40 1472
3973.99 1358
3974.59 1320
3975.18 1315
3975.78 1451
3976.37 1451
3976.97 1514
3977.56 1325
3978.15 1292
3978.75 1420
3979.34 1520
3979.94 1365
3980.53 1346
3981.13 1476
3981.72 1461
3982.32 1360
3982.91 1418
3983.51 1425
3984.10 1362
3984.70 1404
3985.30 1303
3985.89 1344
3986.49 1404
3987.08 1346
3987.68 1366
3988.27 1373
3988.87 1397
3989.46 1465
3990.06 1328
3990.66 1310
3991.25 1289
3991.85 1296
3992.44 1397
3993.04 1356
3993.63 1360
3994.23 1282
3994.83 1294
3995.42 1369
3996.02 1407
3996.61 1360
3997.21 1363
3997.81 1420
3998.40 1392
3999.00 1411
3999.60 1452
4000.19 1334
4000.79 1284
4001.39 1375
4001.98 1365
4002.58 1484
4003.18 1372
4003.77 1372
4004.37 1379
4004.97 1333
4005.56 1363
4006.16 1377
4006.76 1371
4007.35 1452
4007.95 1367
4008.55 1375
4009.14 1411
4009.74 1258
4010.34 1369
4010.94 1335
4011.53 1361
4012.13 1315
4012.73 1432
4013.32 1463
4013.92 1395
4014.52 1369
4015.12 1359
4015.71 1454
4016.31 1462
4016.91 1410
4017.51 1411
4018.11 1441
4018.70 1578
4019.30 1494
4019.90 1411
4020.50 1350
4021.09 1284
4021.69 1437
4022.29 1401
4022.89 1286
4023.49 1365
4024.09 1492
4024.68 1362
4025.28 1428
4025.88 1376
4026.48 1367
4027.08 1470
4027.68 1427
4028.27 1362
4028.87 1418
4029.47 1442
4030.07 1449
4030.67 1483
4031.27 1334
4031.87 1327
4032.46 1320
4033.06 1400
4033.66 1412
4034.26 1441
4034.86 1506
4035.46 1510
4036.06 1360
4036.66 1435
4037.26 1399
4037.86 1287
4038.46 1317
4039.05 1242
4039.65 1265
4040.25 1299
4040.85 1275
4041.45 1238
4042.05 1272
4042.65 1239
4043.25 1263
4043.85 1238
4044.45 1294
4045.05 1206
4045.65 1297
4046.25 1338
4046.85 1307
4047.45 1208
4048.05 1299
4048.65 1359
4049.25 1399
4049.85 1292
4050.45 1273
4051.05 1345
4051.65 1447
4052.25 1405
4052.85 1398
4053.45 1413
4054.05 1432
4054.65 1440
4055.25 1355
4055.85 1366
4056.45 1322
4057.05 1405
4057.66 1204
4058.26 1273
4058.86 1203
4059.46 1126
4060.06 1199
4060.66 1202
4061.26 1248
4061.86 1210
4062.46 1234
4063.06 1231
4063.66 1207
4064.27 1271
4064.87 1272
4065.47 1229
4066.07 1145
4066.67 1036
4067.27 1108
4067.87 1236
4068.48 1211
4069.08 1264
4069.68 1195
4070.28 1240
4070.88 1163
4071.48 1170
4072.08 1114
4072.69 1091
4073.29 1236
4073.89 1219
4074.49 1193
4075.09 1196
4075.70 1254
4076.30 1223
4076.90 1216
4077.50 1127
4078.10 1118
4078.71 1212
4079.31 1237
4079.91 1226
4080.51 1188
4081.12 1180
4081.72 1208
4082.32 1303
4082.92 1147
4083.53 1188
4084.13 1118
4084.73 1167
4085.33 1086
4085.94 1164
4086.54 1210
4087.14 1147
4087.75 1258
4088.35 1286
4088.95 1285
4089.56 1179
4090.16 1235
4090.76 1156
4091.36 1195
4091.97 1211
4092.57 1032
4093.17 1087
4093.78 1173
4094.38 1035
4094.98 1112
4095.59 1195
4096.19 1183
4096.80 1096
4097.40 1054
4098.00 1041
4098.61 1121
4099.21 1118
4099.81 1162
4100.42 1245
4101.02 1146
4101.63 1260
4102.23 1186
4102.83 1231
4103.44 1165
4104.04 1258
4104.65 1227
4105.25 1123
4105.85 1129
4106.46 1073
4107.06 1103
4107.67 1139
4108.27 1142
4108.88 1284
4109.48 1127
4110.09 1107
4110.69 1093
4111.29 1218
4111.90 1183
4112.50 1112
4113.11 1278
4113.71 1079
4114.32 1106
4114.92 1129
4115.53 1279
4116.13 1316
4116.74 1183
4117.34 1166
4117.95 1161
4118.55 1182
4119.16 1244
4119.76 1244
4120.37 1206
4120.98 1190
4121.58 1197
4122.19 1343
4122.79 1281
4123.40 1261
4124.00 1274
4124.61 1303
4125.21 1267
4125.82 1185
4126.43 1165
4127.03 1254
4127.64 1248
4128.24 1124
4128.85 1227
4129.45 1214
4130.06 1191
4130.67 1134
4131.27 1274
4131.88 1198
4132.49 1264
4133.09 1196
4133.70 1209
4134.30 1306
4134.91 1205
4135.52 1286
4136.12 1349
4136.73 1433
4137.34 1488
4137.94 1359
4138.55 1367
4139.16 1397
4139.76 1493
4140.37 1394
4140.98 1341
4141.58 1415
4142.19 1469
4142.80 1476
4143.40 1427
4144.01 1265
4144.62 1313
4145.23 1350
4145.83 1314
4146.44 1331
4147.05 1194
4147.66 1231
4148.26 1229
4148.87 1223
4149.48 1110
4150.08 1247
4150.69 1188
4151.30 1159
4151.91 1172
4152.52 1088
4153.12 1110
4153.73 1135
4154.34 1062
4154.95 1105
4155.55 1141
4156.16 1211
4156.77 1176
4157.38 1177
4157.99 1107
4158.59 1143
4159.20 1149
4159.81 1278
4160.42 1210
4161.03 1185
4161.64 1281
4162.24 1248
4162.85 1251
4163.46 1276
4164.07 1353
4164.68 1430
4165.29 1438
4165.90 1319
4166.50 1425
4167.11 1319
4167.72 1334
4168.33 1329
4168.94 1286
4169.55 1301
4170.16 1314
4170.77 1279
4171.38 1249
4171.98 1314
4172.59 1161
4173.20 1294
4173.81 1344
4174.42 1324
4175.03 1338
4175.64 1299
4176.25 1354
4176.86 1361
4177.47 1459
4178.08 1506
4178.69 1406
4179.30 1364
4179.91 1409
4180.52 1409
4181.13 1434
4181.74 1376
4182.35 1265
4182.96 1178
4183.57 1228
4184.18 1262
4184.79 1205
4185.40 1254
4186.01 1359
4186.62 1285
4187.23 1273
4187.84 1363
4188.45 1301
4189.06 1273
4189.67 1332
4190.28 1274
4190.89 1325
4191.50 1410
4192.11 1548
4192.72 1651
4193.33 1684
4193.94 1600
4194.55 1643
4195.16 1695
4195.77 1782
4196.39 1751
4197.00 1630
4197.61 1541
4198.22 1518
4198.83 1433
4199.44 1279
4200.05 1478
4200.66 1322
4201.27 1333
4201.89 1336
4202.50 1333
4203.11 1351
4203.72 1300
4204.33 1255
4204.94 1234
4205.55 1213
4206.17 1218
4206.78 1235
4207.39 1333
4208.00 1207
4208.61 1372
4209.22 1222
4209.84 1299
4210.45 1261
4211.06 1256
4211.67 1214
4212.28 1216
4212.90 1302
4213.51 1299
4214.12 1269
4214.73 1281
4215.35 1441
4215.96 1507
4216.57 1429
4217.18 1425
4217.79 1749
4218.41 1812
4219.02 1631
4219.63 1827
4220.24 1803
4220.86 1771
4221.47 1879
4222.08 1923
4222.70 1820
4223.31 1909
4223.92 1970
4224.53 1886
4225.15 1951
4225.76 2099
4226.37 2028
4226.99 2008
4227.60 1932
4228.21 1976
4228.83 2133
4229.44 2253
4230.05 2317
4230.67 2270
4231.28 2213
4231.89 2324
4232.51 2261
4233.12 2525
4233.73 2614
4234.35 2729
4234.96 2699
4235.57 2593
4236.19 2563
4236.80 2549
4237.42 2253
4238.03 2215
4238.64 2081
4239.26 1838
4239.87 1758
4240.49 1689
4241.10 1577
4241.71 1494
4242.33 1614
4242.94 1686
4243.56 1488
4244.17 1581
4244.79 1540
4245.40 1522
4246.02 1534
4246.63 1603
4247.24 1692
4247.86 1742
4248.47 1648
4249.09 1670
4249.70 1804
4250.32 1729
4250.93 1464
4251.55 1517
4252.16 1439
4252.78 1495
4253.39 1407
4254.01 1412
4254.62 1494
4255.24 1438
4255.85 1425
4256.47 1528
4257.08 1406
4257.70 1398
4258.31 1390
4258.93 1492
4259.55 1318
4260.16 1332
4260.78 1319
4261.39 1318
4262.01 1411
4262.62 1284
4263.24 1223
4263.86 1386
4264.47 1297
4265.09 1272
4265.70 1359
4266.32 1323
4266.93 1275
4267.55 1285
4268.17 1249
4268.78 1254
4269.40 1300
4270.02 1296
4270.63 1331
4271.25 1340
4271.86 1358
4272.48 1322
4273.10 1359
4273.71 1476
4274.33 1495
4274.95 1552
4275.56 1530
4276.18 1454
4276.80 1487
4277.41 1465
4278.03 1486
4278.65 1321
4279.26 1425
4279.88 1299
4280.50 1132
4281.12 1326
4281.73 1331
4282.35 1165
4282.97 1162
4283.58 1182
4284.20 1300
4284.82 1292
4285.44 1223
4286.05 1159
4286.67 1178
4287.29 1269
4287.91 1138
4288.52 1275
4289.14 1272
4289.76 1261
4290.38 1252
4290.99 1290
4291.61 1253
4292.23 1097
4292.85 1189
4293.47 1276
4294.08 1111
4294.70 1199
4295.32 1214
4295.94 1087
4296.56 1130
4297.17 1208
4297.79 1309
4298.41 1203
4299.03 1304
4299.65 1212
4300.27 1219
4300.88 1274
4301.50 1314
4302.12 1199
4302.74 1261
4303.36 1163
4303.98 1222
4304.60 1263
4305.21 1343
4305.83 1220
4306.45 1151
4307.07 1187
4307.69 1230
4308.31 1247
4308.93 1279
4309.55 1192
4310.17 1277
4310.79 1241
4311.40 1234
4312.02 1233
4312.64 1222
4313.26 1319
4313.88 1398
4314.50 1253
4315.12 1264
4315.74 1205
4316.36 1256
4316.98 1165
4317.60 1303
4318.22 1298
4318.84 1264
4319.46 1300
4320.08 1278
4320.70 1213
4321.32 1227
4321.94 1310
4322.56 1357
4323.18 1412
4323.80 1442
4324.42 1432
4325.04 1636
4325.66 1544
4326.28 1403
4326.90 1493
4327.52 1379
4328.14 1451
4328.76 1464
4329.38 1458
4330.00 1470
4330.62 1312
4331.24 1306
4331.86 1494
4332.48 1505
4333.11 1427
4333.73 1562
4334.35 1591
4334.97 1826
4335.59 1803
4336.21 1785
4336.83 1900
4337.45 1850
4338.07 1879
4338.69 1940
4339.32 1820
4339.94 1847
4340.56 1800
4341.18 1920
4341.80 1951
4342.42 2105
4343.04 2306
4343.67 2345
4344.29 2664
4344.91 2773
4345.53 3048
4346.15 3030
4346.77 3175
4347.40 3221
4348.02 3185
4348.64 2656
4349.26 2518
4349.88 2462
4350.51 1976
4351.13 1916
4351.75 1858
4352.37 1740
4352.99 1612
4353.62 1560
4354.24 1538
4354.86 1407
4355.48 1369
4356.11 1377
4356.73 1374
4357.35 1347
4357.97 1480
4358.60 1546
4359.22 1471
4359.84 1502
4360.46 1488
4361.09 1548
4361.71 1504
4362.33 1481
4362.95 1494
4363.58 1383
4364.20 1344
4364.82 1284
4365.45 1242
4366.07 1348
4366.69 1388
4367.32 1387
4367.94 1414
4368.56 1338
4369.19 1287
4369.81 1227
4370.43 1223
4371.06 1206
4371.68 1194
4372.30 1211
4372.93 1249
4373.55 1197
4374.18 1350
4374.80 1362
4375.42 1259
4376.05 1293
4376.67 1332
4377.29 1315
4377.92 1438
4378.54 1314
4379.17 1254
4379.79 1246
4380.41 1364
4381.04 1368
4381.66 1256
4382.29 1365
4382.91 1315
4383.54 1368
4384.16 1379
4384.79 1282
4385.41 1256
4386.03 1329
4386.66 1246
4387.28 1324
4387.91 1177
4388.53 1244
4389.16 1222
4389.78 1223
4390.41 1226
4391.03 1058
4391.66 1137
4392.28 1231
4392.91 1172
4393.53 1192
4394.16 1238
4394.78 1179
4395.41 1198
4396.03 1185
4396.66 1244
4397.28 1207
4397.91 1267
4398.53 1258
4399.16 1217
4399.79 1222
4400.41 1181
4401.04 1303
4401.66 1249
4402.29 1205
4402.91 1235
4403.54 1242
4404.17 1311
4404.79 1294
4405.42 1253
4406.04 1264
4406.67 1217
4407.30 1169
4407.92 1198
4408.55 1267
4409.17 1243
4409.80 1208
4410.43 1197
4411.05 1208
4411.68 1177
4412.31 1171
4412.93 1209
4413.56 1156
4414.19 1110
4414.81 1144
4415.44 1206
4416.07 1230
4416.69 1319
4417.32 1287
4417.95 1153
4418.57 1246
4419.20 1372
4419.83 1265
4420.45 1149
4421.08 1200
4421.71 1216
4422.34 1174
4422.96 1208
4423.59 1134
4424.22 1094
4424.84 1094
4425.47 1020
4426.10 1098
4426.73 1151
4427.35 1159
4427.98 1112
4428.61 1108
4429.24 1101
4429.86 1219
4430.49 1168
4431.12 1101
4431.75 1057
4432.38 1126
4433.00 1155
4433.63 1160
4434.26 1240
4434.89 1263
4435.52 1172
4436.14 1144
4436.77 1172
4437.40 1149
4438.03 1152
4438.66 1089
4439.29 1161
4439.91 1109
4440.54 1125
4441.17 1123
4441.80 1138
4442.43 1068
4443.06 1176
4443.68 1180
4444.31 1189
4444.94 1284
4445.57 1242
4446.20 1285
4446.83 1274
4447.46 1180
4448.09 1385
4448.72 1525
4449.34 1388
4449.97 1295
4450.60 1283
4451.23 1328
4451.86 1256
4452.49 1249
4453.12 1289
4453.75 1316
4454.38 1183
4455.01 1194
4455.64 1147
4456.27 1267
4456.90 1211
4457.53 1176
4458.16 1145
4458.79 1116
4459.42 1192
4460.05 1049
4460.68 1012
4461.31 995
4461.94 1111
4462.57 1023
4463.20 1118
4463.83 1142
4464.46 1128
4465.09 1084
4465.72 974
4466.35 1076
4466.98 1077
4467.61 1073
4468.24 1061
4468.87 1010
4469.50 1076
4470.13 1123
4470.76 1040
4471.39 1036
4472.02 1094
4472.65 1038
4473.28 1118
4473.91 1021
4474.54 1025
4475.17 1042
4475.81 1047
4476.44 1028
4477.07 1013
4477.70 1057
4478.33 1071
4478.96 1000
4479.59 1107
4480.22 1121
4480.85 1178
4481.49 1217
4482.12 1122
4482.75 1134
4483.38 1191
4484.01 1137
4484.64 1150
4485.28 1242
4485.91 1131
4486.54 1134
4487.17 1096
4487.80 1142
4488.43 1237
4489.07 1102
4489.70 1097
4490.33 1189
4490.96 1199
4491.59 1271
4492.23 1104
4492.86 1143
4493.49 1088
4494.12 1117
4494.75 1075
4495.39 1075
4496.02 1223
4496.65 1226
4497.28 1319
4497.92 1367
4498.55 1395
4499.18 1251
4499.81 1353
4500.45 1368
4501.08 1355
4501.71 1354
4502.35 1433
4502.98 1450
4503.61 1443
4504.24 1308
4504.88 1336
4505.51 1241
4506.14 1220
4506.78 1375
4507.41 1224
4508.04 1229
4508.68 1225
4509.31 1262
4509.94 1290
4510.58 1347
4511.21 1297
4511.84 1218
4512.48 1217
4513.11 1287
4513.74 1172
4514.38 1118
4515.01 1144
4515.64 1138
4516.28 1179
4516.91 1103
4517.55 1100
4518.18 1127
4518.81 1205
4519.45 1068
4520.08 1049
4520.72 1096
4521.35 1110
4521.98 1155
4522.62 1196
4523.25 1259
4523.89 1271
4524.52 1108
4525.16 1175
4525.79 1318
4526.43 1270
4527.06 1335
4527.69 1386
4528.33 1485
4528.96 1619
4529.60 1681
4530.23 1785
4530.87 1961
4531.50 1844
4532.14 1895
4532.77 1818
4533.41 1857
4534.04 1782
4534.68 1690
4535.31 1649
4535.95 1578
4536.58 1472
4537.22 1409
4537.85 1288
4538.49 1248
4539.12 1257
4539.76 1136
4540.40 1152
4541.03 1221
4541.67 1184
4542.30 1203
4542.94 1137
4543.57 1146
4544.21 1088
4544.85 1097
4545.48 1122
4546.12 1102
4546.75 1036
4547.39 1207
4548.02 1019
4548.66 1067
4549.30 1127
4549.93 1023
4550.57 1052
4551.21 1148
4551.84 1078
4552.48 1089
4553.11 1083
4553.75 1053
4554.39 1110
4555.02 1108
4555.66 1190
4556.30 1095
4556.93 1097
4557.57 1165
4558.21 1136
4558.84 1162
4559.48 1080
4560.12 1081
4560.75 1043
4561.39 1067
4562.03 1134
4562.67 1193
4563.30 1160
4563.94 1128
4564.58 963
4565.21 1003
4565.85 1056
4566.49 1227
4567.13 1181
4567.76 1117
4568.40 1176
4569.04 1057
4569.68 1162
4570.31 1050
4570.95 1187
4571.59 1209
4572.23 1199
4572.86 1153
4573.50 1084
4574.14 1134
4574.78 1127
4575.42 993
4576.05 1053
4576.69 1070
4577.33 1060
4577.97 1132
4578.61 1097
4579.24 1065
4579.88 1106
4580.52 1089
4581.16 1144
4581.80 1118
4582.44 1180
4583.07 1092
4583.71 1122
4584.35 1158
4584.99 1085
4585.63 1127
4586.27 1240
4586.91 1285
4587.54 1273
4588.18 1418
4588.82 1416
4589.46 1514
4590.10 1513
4590.74 1626
4591.38 1806
4592.02 1632
4592.66 1527
4593.30 1331
4593.94 1319
4594.57 1364
4595.21 1278
4595.85 1214
4596.49 1128
4597.13 1145
4597.77 1322
4598.41 1355
4599.05 1369
4599.69 1232
4600.33 1318
4600.97 1334
4601.61 1466
4602.25 1394
4602.89 1301
4603.53 1325
4604.17 1328
4604.81 1376
4605.45 1588
4606.09 1466
4606.73 1466
4607.37 1227
4608.01 1190
4608.65 1376
4609.29 1300
4609.93 1183
4610.57 1308
4611.21 1257
4611.85 1259
4612.49 1225
4613.13 1160
4613.77 1141
4614.41 1167
4615.05 1199
4615.70 1092
4616.34 1057
4616.98 1146
4617.62 1178
4618.26 1089
4618.90 1049
4619.54 1100
4620.18 1155
4620.82 1108
4621.46 1128
4622.11 1143
4622.75 1062
4623.39 1079
4624.03 1111
4624.67 980
4625.31 970
4625.95 1032
4626.59 1094
4627.24 1131
4627.88 1047
4628.52 1042
4629.16 1161
4629.80 1218
4630.44 1188
4631.09 1172
4631.73 1141
4632.37 1156
4633.01 1197
4633.65 1158
4634.30 1202
4634.94 1166
4635.58 1213
4636.22 1411
4636.86 1373
4637.51 1244
4638.15 1187
4638.79 1255
4639.43 1230
4640.08 1137
4640.72 1127
4641.36 1239
4642.00 1292
4642.65 1234
4643.29 1209
4643.93 1197
4644.57 1149
4645.22 1141
4645.86 1158
4646.50 1121
4647.15 1155
4647.79 1294
4648.43 1327
4649.08 1227
4649.72 1132
4650.36 1140
4651.00 1249
4651.65 1243
4652.29 1306
4652.93 1363
4653.58 1352
4654.22 1395
4654.86 1351
4655.51 1240
4656.15 1205
4656.80 1264
4657.44 1137
4658.08 1128
4658.73 1147
4659.37 1140
4660.01 1086
4660.66 1130
4661.30 1247
4661.95 1137
4662.59 1205
4663.23 1189
4663.88 1127
4664.52 1129
4665.17 1185
4665.81 1078
4666.45 1091
4667.10 1091
4667.74 1130
4668.39 1051
4669.03 1040
4669.68 1081
4670.32 1085
4670.97 1143
4671.61 1302
4672.25 1210
4672.90 1104
4673.54 1098
4674.19 1097
4674.83 1136
4675.48 1039
4676.12 1109
4676.77 1080
4677.41 1121
4678.06 1157
4678.70 1195
4679.35 1112
4679.99 1209
4680.64 1168
4681.28 1116
4681.93 1085
4682.58 1156
4683.22 1117
4683.87 1129
4684.51 1123
4685.16 1086
4685.80 1040
4686.45 1109
4687.09 1122
4687.74 1141
4688.39 1097
4689.03 984
4689.68 1054
4690.32 1138
4690.97 1101
4691.62 1048
4692.26 1018
4692.91 1084
4693.55 1213
4694.20 1098
4694.85 1161
4695.49 1116
4696.14 1223
4696.79 1320
4697.43 1311
4698.08 1510
4698.72 1477
4699.37 1387
4700.02 1301
4700.66 1289
4701.31 1251
4701.96 1296
4702.60 1248
4703.25 1140
4703.90 1132
4704.54 1089
4705.19 1148
4705.84 1166
4706.49 1174
4707.13 1223
4707.78 1221
4708.43 1115
4709.07 1259
4709.72 1215
4710.37 1099
4711.02 1169
4711.66 1172
4712.31 1191
4712.96 1244
4713.61 1154
4714.25 1008
4714.90 965
4715.55 1119
4716.20 1119
4716.84 1119
4717.49 1170
4718.14 1190
4718.79 1184
4719.44 1251
4720.08 1223
4720.73 1229
4721.38 1277
4722.03 1308
4722.68 1257
4723.32 1311
4723.97 1260
4724.62 1307
4725.27 1235
4725.92 1295
4726.57 1219
4727.21 1245
4727.86 1366
4728.51 1223
4729.16 1196
4729.81 1249
4730.46 1151
4731.11 1181
4731.75 1095
4732.40 1160
4733.05 1213
4733.70 1119
4734.35 1032
4735.00 1101
4735.65 1117
4736.30 1145
4736.95 1268
4737.60 1154
4738.24 1144
4738.89 1237
4739.54 1185
4740.19 1211
4740.84 1239
4741.49 1269
4742.14 1271
4742.79 1149
4743.44 1130
4744.09 1147
4744.74 1145
4745.39 1186
4746.04 1300
4746.69 1157
4747.34 1110
4747.99 1211
4748.64 1266
4749.29 1366
4749.94 1259
4750.59 1293
4751.24 1355
4751.89 1356
4752.54 1254
4753.19 1265
4753.84 1249
4754.49 1226
4755.14 1235
4755.79 1287
4756.44 1236
4757.09 1113
4757.74 1122
4758.39 1084
4759.04 1083
4759.69 1230
4760.34 1121
4760.99 1185
4761.65 1056
4762.30 1165
4762.95 1263
4763.60 1206
4764.25 1209
4764.90 1195
4765.55 1319
4766.20 1298
4766.85 1459
4767.50 1412
4768.16 1354
4768.81 1292
4769.46 1345
4770.11 1392
4770.76 1135
4771.41 1248
4772.06 1177
4772.72 1134
4773.37 1236
4774.02 1130
4774.67 1136
4775.32 1180
4775.97 1118
4776.63 1160
4777.28 1256
4777.93 1298
4778.58 1167
4779.23 1169
4779.89 1159
4780.54 1217
4781.19 1245
4781.84 1188
4782.50 1183
4783.15 1157
4783.80 1197
4784.45 1192
4785.10 1111
4785.76 1040
4786.41 986
4787.06 1159
4787.71 1080
4788.37 1087
4789.02 1058
4789.67 1091
4790.33 1038
4790.98 1078
4791.63 1004
4792.28 1133
4792.94 1119
4793.59 1096
4794.24 1127
4794.90 1102
4795.55 1068
4796.20 1055
4796.86 1101
4797.51 1068
4798.16 1053
4798.82 982
4799.47 1069
4800.12 1058
4800.78 1077
4801.43 998
4802.08 997
4802.74 1032
4803.39 1066
4804.04 1063
4804.70 1002
4805.35 1111
4806.01 1024
4806.66 1041
4807.31 1077
4807.97 1145
4808.62 1091
4809.28 1073
4809.93 1029
4810.58 1023
4811.24 1149
4811.89 1224
4812.55 1124
4813.20 989
4813.85 1010
4814.51 1092
4815.16 1118
4815.82 1166
4816.47 1091
4817.13 1168
4817.78 1236
4818.44 1237
4819.09 1340
4819.75 1299
4820.40 1184
4821.06 1258
4821.71 1269
4822.37 1240
4823.02 1292
4823.68 1500
4824.33 1469
4824.99 1642
4825.64 1646
4826.30 1425
4826.95 1344
4827.61 1382
4828.26 1339
4828.92 1278
4829.57 1379
4830.23 1411
4830.88 1309
4831.54 1311
4832.20 1258
4832.85 1343
4833.51 1527
4834.16 1584
4834.82 1654
4835.47 1658
4836.13 1688
4836.79 1740
4837.44 1820
4838.10 1755
4838.75 1768
4839.41 1846
4840.07 1751
4840.72 1620
4841.38 1551
4842.04 1624
4842.69 1534
4843.35 1542
4844.00 1524
4844.66 1549
4845.32 1570
4845.97 1604
4846.63 1577
4847.29 1723
4847.94 1797
4848.60 1752
4849.26 1671
4849.91 1611
4850.57 1563
4851.23 1690
4851.89 1791
4852.54 1680
4853.20 1643
4853.86 1620
4854.51 1624
4855.17 1827
4855.83 1821
4856.49 1757
4857.14 1811
4857.80 1963
4858.46 2031
4859.11 1899
4859.77 1800
4860.43 1838
4861.09 1845
4861.74 1698
4862.40 1657
4863.06 1810
4863.72 1869
4864.38 1748
4865.03 1760
4865.69 1773
4866.35 1814
4867.01 1784
4867.67 1756
4868.32 1759
4868.98 1644
4869.64 1597
4870.30 1550
4870.96 1558
4871.61 1553
4872.27 1592
4872.93 1546
4873.59 1463
4874.25 1567
4874.91 1599
4875.57 1509
4876.22 1494
4876.88 1626
4877.54 1725
4878.20 1753
4878.86 1749
4879.52 1560
4880.18 1446
4880.84 1522
4881.49 1458
4882.15 1481
4882.81 1536
4883.47 1511
4884.13 1430
4884.79 1503
4885.45 1593
4886.11 1515
4886.77 1478
4887.43 1662
4888.09 1691
4888.75 1692
4889.41 1627
4890.07 1752
4890.72 1891
4891.38 1734
4892.04 1696
4892.70 1667
4893.36 1581
4894.02 1531
4894.68 1553
4895.34 1496
4896.00 1474
4896.66 1517
4897.32 1435
4897.98 1587
4898.64 1425
4899.30 1394
4899.96 1529
4900.62 1415
4901.28 1491
4901.94 1354
4902.60 1352
4903.27 1410
4903.93 1456
4904.59 1513
4905.25 1354
4905.91 1272
4906.57 1249
4907.23 1293
4907.89 1320
4908.55 1347
4909.21 1308
4909.87 1284
4910.53 1234
4911.19 1131
4911.86 1267
4912.52 1282
4913.18 1205
4913.84 1249
4914.50 1221
4915.16 1167
4915.82 1096
4916.48 1145
4917.14 1180
4917.81 1216
4918.47 1256
4919.13 1186
4919.79 1124
4920.45 1204
4921.11 1255
4921.78 1120
4922.44 1150
4923.10 1177
4923.76 1104
4924.42 1174
4925.08 1206
4925.75 1167
4926.41 1196
4927.07 1169
4927.73 1191
4928.40 1182
4929.06 1278
4929.72 1245
4930.38 1231
4931.04 1278
4931.71 1218
4932.37 1234
4933.03 1240
4933.69 1218
4934.36 1190
4935.02 1210
4935.68 1261
4936.34 1234
4937.01 1171
4937.67 1151
4938.33 1213
4939.00 1177
4939.66 1288
4940.32 1098
4940.98 1096
4941.65 1213
4942.31 1238
4942.97 1142
4943.64 1214
4944.30 1162
4944.96 1113
4945.63 1129
4946.29 1221
4946.95 1217
4947.62 1138
4948.28 1068
4948.94 1034
4949.61 1068
4950.27 1137
4950.93 1090
4951.60 1082
4952.26 1093
4952.93 1096
4953.59 1071
4954.25 1064
4954.92 1183
4955.58 1043
4956.24 1081
4956.91 1147
4957.57 1154
4958.24 1115
4958.90 1113
4959.57 1178
4960.23 1283
4960.89 1342
4961.56 1415
4962.22 1451
4962.89 1499
4963.55 1529
4964.22 1471
4964.88 1409
4965.55 1403
4966.21 1332
4966.87 1305
4967.54 1274
4968.20 1273
4968.87 1322
4969.53 1313
4970.20 1175
4970.86 1305
4971.53 1226
4972.19 1150
4972.86 1247
4973.52 1290
4974.19 1205
4974.86 1236
4975.52 1118
4976.19 1148
4976.85 1201
4977.52 1249
4978.18 1202
4978.85 1142
4979.51 1197
4980.18 1191
4980.84 1141
4981.51 1185
4982.18 1153
4982.84 1183
4983.51 1103
4984.17 1139
4984.84 1155
4985.51 1125
4986.17 1163
4986.84 1137
4987.50 1248
4988.17 1178
4988.84 1187
4989.50 1106
4990.17 1117
4990.83 1110
4991.50 1098
4992.17 1099
4992.83 1120
4993.50 1086
4994.17 1078
4994.83 1056
4995.50 1031
4996.17 1093
4996.83 1057
4997.50 1111
4998.17 1071
4998.83 1059
4999.50 1172
5000.17 1094
5000.83 1030
5001.50 959
5002.17 986
5002.84 1037
5003.50 1023
5004.17 947
5004.84 1013
5005.50 1066
5006.17 1048
5006.84 1047
5007.51 1146
5008.17 1093
5008.84 1153
5009.51 1122
5010.18 1162
5010.84 1191
5011.51 1051
5012.18 1009
5012.85 1042
5013.52 1087
5014.18 1076
5014.85 1058
5015.52 1196
5016.19 1105
5016.86 1207
5017.52 1284
5018.19 1290
5018.86 1383
5019.53 1486
5020.20 1518
5020.87 1527
5021.53 1566
5022.20 1619
5022.87 1708
5023.54 1594
5024.21 1606
5024.88 1642
5025.54 1503
5026.21 1359
5026.88 1433
5027.55 1321
5028.22 1296
5028.89 1223
5029.56 1176
5030.23 1169
5030.90 1132
5031.56 1072
5032.23 1079
5032.90 1089
5033.57 1005
5034.24 962
5034.91 1011
5035.58 977
5036.25 1069
5036.92 1059
5037.59 1017
5038.26 1083
5038.93 1033
5039.60 995
5040.27 985
5040.94 1081
5041.61 1080
5042.28 1196
5042.94 1060
5043.61 955
5044.28 1011
5044.95 1058
5045.62 1078
5046.29 1031
5046.96 1101
5047.63 1068
5048.30 1128
5048.98 1139
5049.65 1082
5050.32 1100
5050.99 1163
5051.66 1117
5052.33 1047
5053.00 1025
5053.67 1047
5054.34 988
5055.01 1042
5055.68 1002
5056.35 1010
5057.02 1055
5057.69 1030
5058.36 960
5059.03 1011
5059.70 984
5060.38 1022
5061.05 1092
5061.72 974
5062.39 952
5063.06 1058
5063.73 1003
5064.40 996
5065.07 936
5065.74 907
5066.42 938
5067.09 1047
5067.76 980
5068.43 1007
5069.10 1020
5069.77 1019
5070.45 1038
5071.12 908
5071.79 899
5072.46 938
5073.13 920
5073.80 1043
5074.48 1063
5075.15 1054
5075.82 1118
5076.49 1108
5077.16 1184
5077.84 1097
5078.51 1131
5079.18 1168
5079.85 1199
5080.52 1092
5081.20 1026
5081.87 1105
5082.54 1069
5083.21 1010
5083.89 987
5084.56 1046
5085.23 1056
5085.90 1012
5086.58 1039
5087.25 1064
5087.92 1048
5088.60 1129
5089.27 1085
5089.94 1078
5090.61 1236
5091.29 1146
5091.96 1174
5092.63 1171
5093.31 1188
5093.98 1093
5094.65 1048
5095.33 1082
5096.00 1016
5096.67 1024
5097.35 1055
5098.02 1073
5098.69 1092
5099.37 1125
5100.04 1044
5100.71 1013
5101.39 957
5102.06 1009
5102.74 974
5103.41 1048
5104.08 1120
5104.76 1044
5105.43 1136
5106.10 1212
5106.78 1192
5107.45 1071
5108.13 989
5108.80 977
5109.48 934
5110.15 1017
5110.82 985
5111.50 991
5112.17 1090
5112.85 982
5113.52 947
5114.20 1115
5114.87 1136
5115.55 1070
5116.22 1168
5116.89 1243
5117.57 1256
5118.24 1306
5118.92 1254
5119.59 1278
5120.27 1222
5120.94 1261
5121.62 1238
5122.29 1172
5122.97 1128
5123.64 1095
5124.32 1156
5124.99 1168
5125.67 1120
5126.35 1153
5127.02 1060
5127.70 1088
5128.37 1077
5129.05 1106
5129.72 1101
5130.40 981
5131.07 980
5131.75 1060
5132.43 1113
5133.10 1110
5133.78 1086
5134.45 1166
5135.13 991
5135.80 997
5136.48 1035
5137.16 1027
5137.83 978
5138.51 966
5139.19 982
5139.86 1004
5140.54 988
5141.21 1045
5141.89 983
5142.57 949
5143.24 962
5143.92 977
5144.60 840
5145.27 874
5145.95 964
5146.63 871
5147.30 958
5147.98 918
5148.66 901
5149.33 934
5150.01 965
5150.69 1035
5151.36 923
5152.04 940
5152.72 931
5153.39 932
5154.07 959
5154.75 1036
5155.43 1001
5156.10 946
5156.78 1065
5157.46 972
5158.14 887
5158.81 883
5159.49 924
5160.17 937
5160.85 915
5161.52 991
5162.20 1048
5162.88 963
5163.56 964
5164.23 1028
5164.91 1053
5165.59 1025
5166.27 1022
5166.95 1034
5167.62 1032
5168.30 1014
5168.98 1046
5169.66 958
5170.34 1019
5171.02 969
5171.69 1009
5172.37 1054
5173.05 997
5173.73 940
5174.41 1081
5175.09 970
5175.76 923
5176.44 1086
5177.12 1051
5177.80 958
5178.48 1068
5179.16 1022
5179.84 911
5180.52 917
5181.19 1011
5181.87 925
5182.55 977
5183.23 1004
5183.91 965
5184.59 1077
5185.27 1017
5185.95 937
5186.63 952
5187.31 907
5187.99 900
5188.67 972
5189.35 953
5190.03 910
5190.70 883
5191.38 871
5192.06 904
5192.74 907
5193.42 873
5194.10 916
5194.78 883
5195.46 868
5196.14 829
5196.82 891
5197.50 883
5198.18 924
5198.86 857
5199.54 810
5200.22 848
5200.90 901
5201.58 918
5202.26 948
5202.94 930
5203.62 1015
5204.31 1012
5204.99 1031
5205.67 1037
5206.35 1020
5207.03 1081
5207.71 1066
5208.39 993
5209.07 1135
5209.75 1148
5210.43 1119
5211.11 1130
5211.79 1120
5212.47 989
5213.16 964
5213.84 971
5214.52 901
5215.20 1078
5215.88 997
5216.56 963
5217.24 1010
5217.92 1021
5218.60 994
5219.29 1034
5219.97 990
5220.65 988
5221.33 1025
5222.01 1064
5222.69 962
5223.38 981
5224.06 1064
5224.74 938
5225.42 932
5226.10 967
5226.79 1047
5227.47 1051
5228.15 1041
5228.83 936
5229.51 933
5230.20 947
5230.88 918
5231.56 903
5232.24 928
5232.92 914
5233.61 893
5234.29 951
5234.97 962
5235.65 1070
5236.34 1060
5237.02 970
5237.70 958
5238.38 1027
5239.07 1044
5239.75 961
5240.43 1002
5241.12 1069
5241.80 1052
5242.48 1037
5243.16 871
5243.85 1015
5244.53 1003
5245.21 927
5245.90 928
5246.58 1067
5247.26 1013
5247.95 1010
5248.63 1045
5249.31 990
5250.00 1023
5250.68 1093
5251.36 1006
5252.05 1014
5252.73 945
5253.41 915
5254.10 945
5254.78 895
5255.47 944
5256.15 906
5256.83 825
5257.52 1029
5258.20 928
5258.89 903
5259.57 1000
5260.25 1038
5260.94 976
5261.62 961
5262.31 913
5262.99 979
5263.68 910
5264.36 941
5265.04 975
5265.73 937
5266.41 951
5267.10 939
5267.78 972
5268.47 1080
5269.15 1013
5269.84 974
5270.52 1003
5271.21 1055
5271.89 1002
5272.58 1094
5273.26 1032
5273.95 1007
5274.63 981
5275.32 995
5276.00 1018
5276.69 971
5277.37 1021
5278.06 1070
5278.74 1115
5279.43 1052
5280.11 1077
5280.80 1181
5281.48 1172
5282.17 1145
5282.85 1150
5283.54 1111
5284.23 1073
5284.91 1057
5285.60 964
5286.28 963
5286.97 910
5287.65 1014
5288.34 1104
5289.03 1033
5289.71 969
5290.40 978
5291.08 996
5291.77 939
5292.46 891
5293.14 993
5293.83 1120
5294.52 1033
5295.20 981
5295.89 1023
5296.58 1042
5297.26 1070
5297.95 1009
5298.64 1112
5299.32 1033
5300.01 1037
5300.70 1065
5301.38 1035
5302.07 1027
5302.76 1081
5303.44 1068
5304.13 1010
5304.82 1034
5305.50 1063
5306.19 942
5306.88 1067
5307.56 1070
5308.25 984
5308.94 1025
5309.63 1144
5310.31 1098
5311.00 1164
5311.69 1166
5312.38 1082
5313.06 1118
5313.75 1065
5314.44 987
5315.13 945
5315.81 1068
5316.50 1079
5317.19 1111
5317.88 1184
5318.57 1122
5319.25 1167
5319.94 1149
5320.63 1077
5321.32 1118
5322.01 1230
5322.69 1171
5323.38 1164
5324.07 1047
5324.76 1013
5325.45 1039
5326.14 1077
5326.82 1023
5327.51 1028
5328.20 1009
5328.89 1096
5329.58 1008
5330.27 1069
5330.96 1072
5331.64 1081
5332.33 1067
5333.02 1058
5333.71 1134
5334.40 1188
5335.09 1095
5335.78 1093
5336.47 1146
5337.16 1061
5337.85 1138
5338.53 1166
5339.22 1209
5339.91 1203
5340.60 1151
5341.29 1122
5341.98 1066
5342.67 1141
5343.36 1214
5344.05 1196
5344.74 1188
5345.43 1262
5346.12 1271
5346.81 1250
5347.50 1299
5348.19 1257
5348.88 1335
5349.57 1298
5350.26 1489
5350.95 1491
5351.64 1477
5352.33 1550
5353.02 1566
5353.71 1346
5354.40 1225
5355.09 1166
5355.78 1204
5356.47 1153
5357.16 1082
5357.85 1056
5358.54 1038
5359.23 1007
5359.92 1076
5360.61 931
5361.30 953
5361.99 912
5362.68 910
5363.37 1005
5364.07 965
5364.76 1009
5365.45 1093
5366.14 975
5366.83 956
5367.52 960
5368.21 915
5368.90 964
5369.59 860
5370.29 965
5370.98 944
5371.67 1020
5372.36 998
5373.05 880
5373.74 871
5374.43 1009
5375.13 950
5375.82 961
5376.51 980
5377.20 902
5377.89 930
5378.58 888
5379.28 938
5379.97 948
5380.66 1000
5381.35 972
5382.04 940
5382.74 882
5383.43 864
5384.12 909
5384.81 853
5385.50 910
5386.20 951
5386.89 917
5387.58 959
5388.27 1014
5388.97 963
5389.66 1027
5390.35 979
5391.04 939
5391.74 972
5392.43 936
5393.12 986
5393.81 1033
5394.51 1024
5395.20 975
5395.89 934
5396.59 840
5397.28 796
5397.97 862
5398.66 960
5399.36 859
5400.05 874
5400.74 892
5401.44 879
5402.13 781
5402.82 845
5403.52 892
5404.21 872
5404.90 903
5405.60 983
5406.29 974
5406.98 933
5407.68 900
5408.37 802
5409.07 826
5409.76 744
5410.45 879
5411.15 885
5411.84 912
5412.54 904
5413.23 884
5413.92 905
5414.62 920
5415.31 809
5416.01 817
5416.70 976
5417.39 1019
5418.09 1009
5418.78 963
5419.48 938
5420.17 939
5420.87 984
5421.56 928
5422.26 932
5422.95 909
5423.64 937
5424.34 1033
5425.03 997
5425.73 1001
5426.42 932
5427.12 936
5427.81 915
5428.51 920
5429.20 1005
5429.90 915
5430.59 923
5431.29 966
5431.98 990
5432.68 1073
5433.37 1046
5434.07 1097
5434.77 1104
5435.46 991
5436.16 947
5436.85 1032
5437.55 1129
5438.24 1076
5438.94 1117
5439.63 1107
5440.33 970
5441.03 1012
5441.72 1073
5442.42 1024
5443.11 1086
5443.81 1072
5444.51 1109
5445.20 1143
5445.90 1238
5446.59 1340
5447.29 1282
5447.99 1357
5448.68 1355
5449.38 1277
5450.08 1218
5450.77 1185
5451.47 1204
5452.16 1195
5452.86 1127
5453.56 1167
5454.25 980
5454.95 1033
5455.65 1029
5456.34 1037
5457.04 1016
5457.74 975
5458.44 1019
5459.13 1068
5459.83 1129
5460.53 1070
5461.22 1076
5461.92 1098
5462.62 1140
5463.31 1106
5464.01 1144
5464.71 1099
5465.41 1132
5466.10 1090
5466.80 1087
5467.50 1034
5468.20 1031
5468.89 1095
5469.59 1063
5470.29 1049
5470.99 1112
5471.68 1201
5472.38 1106
5473.08 1201
5473.78 1259
5474.48 1192
5475.17 1261
5475.87 1246
5476.57 1373
5477.27 1446
5477.97 1605
5478.66 1675
5479.36 1631
5480.06 1673
5480.76 1607
5481.46 1684
5482.16 1727
5482.85 1600
5483.55 1549
5484.25 1440
5484.95 1354
5485.65 1442
5486.35 1390
5487.05 1377
5487.75 1357
5488.44 1426
5489.14 1367
5489.84 1407
5490.54 1417
5491.24 1559
5491.94 1561
5492.64 1554
5493.34 1669
5494.04 1671
5494.74 1570
5495.43 1662
5496.13 1834
5496.83 2009
5497.53 2155
5498.23 2285
5498.93 2535
5499.63 2791
5500.33 2720
5501.03 3055
5501.73 2955
5502.43 2590
5503.13 2582
5503.83 2271
5504.53 2052
5505.23 1914
5505.93 1754
5506.63 1642
5507.33 1603
5508.03 1599
5508.73 1642
5509.43 1574
5510.13 1568
5510.83 1618
5511.53 1720
5512.23 1662
5512.93 1615
5513.63 1652
5514.33 1706
5515.03 1637
5515.73 1558
5516.43 1555
5517.13 1475
5517.83 1389
5518.54 1354
5519.24 1522
5519.94 1280
5520.64 1384
5521.34 1335
5522.04 1275
5522.74 1340
5523.44 1386
5524.14 1351
5524.84 1147
5525.55 1143
5526.25 1099
5526.95 1187
5527.65 1086
5528.35 1087
5529.05 1113
5529.75 1091
5530.45 1073
5531.16 1110
5531.86 1102
5532.56 1082
5533.26 1077
5533.96 1046
5534.66 1017
5535.37 1034
5536.07 1054
5536.77 1060
5537.47 1124
5538.17 1050
5538.88 1112
5539.58 1045
5540.28 1073
5540.98 992
5541.68 1006
5542.39 946
5543.09 1053
5543.79 1123
5544.49 1069
5545.20 1040
5545.90 980
5546.60 982
5547.30 998
5548.01 950
5548.71 1006
5549.41 1050
5550.11 989
5550.82 1083
5551.52 1013
5552.22 928
5552.93 977
5553.63 1013
5554.33 966
5555.04 962
5555.74 1032
5556.44 1027
5557.14 997
5557.85 936
5558.55 969
5559.25 985
5559.96 941
5560.66 992
5561.36 1029
5562.07 935
5562.77 989
5563.48 980
5564.18 1028
5564.88 1066
5565.59 964
5566.29 1006
5566.99 1009
5567.70 929
5568.40 952
5569.11 984
5569.81 926
5570.51 907
5571.22 952
5571.92 998
5572.63 1089
5573.33 1000
5574.03 913
5574.74 889
5575.44 957
5576.15 990
5576.85 998
5577.56 975
5578.26 879
5578.97 953
5579.67 975
5580.38 945
5581.08 932
5581.78 933
5582.49 913
5583.19 893
5583.90 871
5584.60 981
5585.31 996
5586.01 951
5586.72 983
5587.42 985
5588.13 1012
5588.83 850
5589.54 890
5590.24 938
5590.95 847
5591.66 857
5592.36 951
5593.07 946
5593.77 837
5594.48 876
5595.18 866
5595.89 863
5596.59 929
5597.30 976
5598.01 958
5598.71 889
5599.42 931
5600.12 870
5600.83 902
5601.54 850
5602.24 810
5602.95 763
5603.65 873
5604.36 812
5605.07 889
5605.77 943
5606.48 872
5607.19 840
5607.89 886
5608.60 828
5609.30 887
5610.01 876
5610.72 923
5611.42 866
5612.13 932
5612.84 910
5613.54 881
5614.25 921
5614.96 868
5615.66 834
5616.37 819
5617.08 884
5617.79 862
5618.49 815
5619.20 852
5619.91 844
5620.61 889
5621.32 874
5622.03 830
5622.74 859
5623.44 920
5624.15 875
5624.86 953
5625.57 983
5626.27 889
5626.98 876
5627.69 988
5628.40 959
5629.10 945
5629.81 831
5630.52 858
5631.23 893
5631.94 873
5632.64 927
5633.35 884
5634.06 794
5634.77 878
5635.48 868
5636.18 957
5636.89 946
5637.60 901
5638.31 942
5639.02 951
5639.73 933
5640.43 879
5641.14 902
5641.85 915
5642.56 919
5643.27 827
5643.98 841
5644.69 859
5645.39 936
5646.10 935
5646.81 938
5647.52 822
5648.23 807
5648.94 794
5649.65 891
5650.36 866
5651.07 913
5651.78 969
5652.48 875
5653.19 1011
5653.90 1052
5654.61 940
5655.32 1038
5656.03 981
5656.74 997
5657.45 1037
5658.16 1155
5658.87 1144
5659.58 1024
5660.29 1054
5661.00 1022
5661.71 1000
5662.42 1069
5663.13 1058
5663.84 932
5664.55 902
5665.26 951
5665.97 968
5666.68 1002
5667.39 1049
5668.10 1063
5668.81 1051
5669.52 1080
5670.23 1142
5670.94 1115
5671.65 1103
5672.36 1120
5673.07 1085
5673.78 976
5674.49 1010
5675.20 938
5675.91 907
5676.62 951
5677.34 884
5678.05 936
5678.76 1006
5679.47 1015
5680.18 1013
5680.89 1025
5681.60 1046
5682.31 1055
5683.02 1056
5683.73 1133
5684.45 1054
5685.16 969
5685.87 886
5686.58 994
5687.29 991
5688.00 1052
5688.71 1003
5689.42 922
5690.14 983
5690.85 934
5691.56 950
5692.27 948
5692.98 900
5693.70 845
5694.41 929
5695.12 896
5695.83 952
5696.54 880
5697.25 852
5697.97 849
5698.68 831
5699.39 866
5700.10 843
5700.82 800
5701.53 818
5702.24 957
5702.95 856
5703.66 885
5704.38 884
5705.09 908
5705.80 842
5706.51 824
5707.23 860
5707.94 910
5708.65 818
5709.37 826
5710.08 843
5710.79 837
5711.50 835
5712.22 809
5712.93 900
5713.64 891
5714.36 801
5715.07 833
5715.78 890
5716.50 765
5717.21 819
5717.92 841
5718.64 776
5719.35 793
5720.06 843
5720.78 793
5721.49 853
5722.20 855
5722.92 808
5723.63 900
5724.34 948
5725.06 964
5725.77 987
5726.49 950
5727.20 953
5727.91 943
5728.63 936
5729.34 1018
5730.06 1003
5730.77 940
5731.48 925
5732.20 887
5732.91 922
5733.63 941
5734.34 982
5735.06 985
5735.77 953
5736.48 933
5737.20 971
5737.91 957
5738.63 971
5739.34 932
5740.06 947
5740.77 947
5741.49 866
5742.20 943
5742.92 863
5743.63 967
5744.35 884
5745.06 930
5745.78 910
5746.49 883
5747.21 809
5747.92 890
5748.64 918
5749.35 954
5750.07 1001
5750.78 1070
5751.50 995
5752.21 1016
5752.93 899
5753.64 1020
5754.36 1138
5755.08 1116
5755.79 1000
5756.51 975
5757.22 908
5757.94 1004
5758.66 959
5759.37 913
5760.09 971
5760.80 929
5761.52 869
5762.23 865
5762.95 895
5763.67 846
5764.38 881
5765.10 917
5765.82 891
5766.53 913
5767.25 920
5767.97 938
5768.68 913
5769.40 851
5770.11 826
5770.83 815
5771.55 909
5772.26 859
5772.98 837
5773.70 953
5774.42 906
5775.13 987
5775.85 941
5776.57 897
5777.28 936
5778.00 918
5778.72 914
5779.43 911
5780.15 979
5780.87 908
5781.59 916
5782.30 923
5783.02 972
5783.74 962
5784.46 964
5785.17 979
5785.89 932
5786.61 997
5787.33 1036
5788.04 1007
5788.76 1019
5789.48 964
5790.20 1034
5790.91 1063
5791.63 1050
5792.35 1033
5793.07 1153
5793.79 1301
5794.50 1246
5795.22 1290
5795.94 1443
5796.66 1714
5797.38 1961
5798.10 2221
5798.81 2379
5799.53 2361
5800.25 2567
5800.97 2679
5801.69 2493
5802.41 2208
5803.12 1901
5803.84 1641
5804.56 1642
5805.28 1447
5806.00 1360
5806.72 1364
5807.44 1211
5808.16 1376
5808.88 1346
5809.59 1222
5810.31 1164
5811.03 1278
5811.75 1212
5812.47 1186
5813.19 1287
5813.91 1384
5814.63 1313
5815.35 1252
5816.07 1211
5816.79 1243
5817.51 1165
5818.23 1292
5818.95 1271
5819.67 1164
5820.39 1196
5821.10 1125
5821.82 1186
5822.54 1115
5823.26 986
5823.98 1084
5824.70 1060
5825.42 1095
5826.14 974
5826.86 1006
5827.58 999
5828.30 939
5829.02 970
5829.75 949
5830.47 1002
5831.19 1051
5831.91 1084
5832.63 1044
5833.35 958
5834.07 984
5834.79 1043
5835.51 970
5836.23 995
5836.95 1032
5837.67 1022
5838.39 1007
5839.11 1083
5839.83 1152
5840.55 1074
5841.28 975
5842.00 945
5842.72 978
5843.44 977
5844.16 1051
5844.88 882
5845.60 879
5846.32 892
5847.04 917
5847.77 973
5848.49 947
5849.21 979
5849.93 948
5850.65 915
5851.37 991
5852.10 906
5852.82 887
5853.54 920
5854.26 916
5854.98 1002
5855.70 968
5856.43 864
5857.15 982
5857.87 996
5858.59 947
5859.31 899
5860.04 869
5860.76 824
5861.48 891
5862.20 926
5862.93 963
5863.65 950
5864.37 934
5865.09 945
5865.82 968
5866.54 931
5867.26 834
5867.98 900
5868.71 959
5869.43 933
5870.15 967
5870.87 971
5871.60 940
5872.32 1023
5873.04 966
5873.77 973
5874.49 892
5875.21 1008
5875.94 897
5876.66 938
5877.38 990
5878.10 1085
5878.83 1003
5879.55 984
5880.27 998
5881.00 919
5881.72 965
5882.45 1045
5883.17 1004
5883.89 1064
5884.62 1005
5885.34 1030
5886.06 1029
5886.79 1015
5887.51 1021
5888.23 1043
5888.96 951
5889.68 930
5890.41 991
5891.13 905
5891.85 909
5892.58 896
5893.30 940
5894.03 972
5894.75 896
5895.48 1030
5896.20 1036
5896.92 956
5897.65 959
5898.37 896
5899.10 919
5899.82 920
5900.55 870
5901.27 859
5902.00 907
5902.72 921
5903.45 914
5904.17 955
5904.90 990
5905.62 1009
5906.35 997
5907.07 935
5907.80 900
5908.52 897
5909.25 951
5909.97 909
5910.70 946
5911.42 907
5912.15 918
5912.87 885
5913.60 900
5914.32 900
5915.05 993
5915.78 963
5916.50 922
5917.23 955
5917.95 941
5918.68 963
5919.40 1002
5920.13 996
5920.86 990
5921.58 1039
5922.31 1003
5923.03 999
5923.76 1057
5924.49 993
5925.21 982
5925.94 1027
5926.66 1069
5927.39 1080
5928.12 1017
5928.84 1109
5929.57 1112
5930.30 1039
5931.02 1075
5931.75 1072
5932.48 1028
5933.20 980
5933.93 1016
5934.66 1128
5935.38 1083
5936.11 1090
5936.84 1181
5937.56 1162
5938.29 1299
5939.02 1232
5939.74 1324
5940.47 1223
5941.20 1244
5941.93 1181
5942.65 1284
5943.38 1241
5944.11 1207
5944.83 1263
5945.56 1303
5946.29 1292
5947.02 1332
5947.74 1424
5948.47 1427
5949.20 1498
5949.93 1500
5950.66 1618
5951.38 1640
5952.11 1673
5952.84 1602
5953.57 1579
5954.29 1463
5955.02 1610
5955.75 1650
5956.48 1640
5957.21 1500
5957.93 1576
5958.66 1574
5959.39 1490
5960.12 1603
5960.85 1790
5961.58 1825
5962.30 1812
5963.03 1745
5963.76 1988
5964.49 2217
5965.22 2209
5965.95 2511
5966.68 2620
5967.41 2667
5968.13 2446
5968.86 2383
5969.59 2170
5970.32 2009
5971.05 2097
5971.78 2033
5972.51 2096
5973.24 1974
5973.97 1818
5974.69 1810
5975.42 1933
5976.15 1908
5976.88 1983
5977.61 1982
5978.34 1953
5979.07 1960
5979.80 2063
5980.53 2156
5981.26 2211
5981.99 2226
5982.72 2266
5983.45 2274
5984.18 2160
5984.91 2238
5985.64 2144
5986.37 2182
5987.10 2173
5987.83 2244
5988.56 2163
5989.29 2211
5990.02 2339
5990.75 2245
5991.48 2241
5992.21 2238
5992.94 2360
5993.67 2315
5994.40 2335
5995.13 2295
5995.86 2231
5996.59 2270
5997.32 2517
5998.05 2479
5998.78 2254
5999.51 2400
6000.24 2361
6000.98 2285
6001.71 2366
6002.44 2324
6003.17 2370
6003.90 2396
6004.63 2531
6005.36 2765
6006.09 2751
6006.82 2925
6007.55 3293
6008.29 3944
6009.02 4444
6009.75 4914
6010.48 5507
6011.21 6102
6011.94 6548
6012.67 6494
6013.41 6714
6014.14 6568
6014.87 6319
6015.60 5774
6016.33 5120
6017.06 4755
6017.80 4180
6018.53 3481
6019.26 3091
6019.99 2765
6020.72 2500
6021.46 2319
6022.19 2222
6022.92 1959
6023.65 1987
6024.38 1972
6025.12 1860
6025.85 1876
6026.58 1891
6027.31 1884
6028.05 1791
6028.78 1838
6029.51 1785
6030.24 1675
6030.98 1709
6031.71 1723
6032.44 1736
6033.17 1680
6033.91 1690
6034.64 1796
6035.37 1812
6036.11 1706
6036.84 1785
6037.57 1904
6038.30 2013
6039.04 2004
6039.77 2086
6040.50 2006
6041.24 2015
6041.97 1991
6042.70 2014
6043.44 2023
6044.17 1998
6044.90 2056
6045.64 2028
6046.37 2171
6047.11 2261
6047.84 2320
6048.57 2355
6049.31 2446
6050.04 2480
6050.77 2646
6051.51 2547
6052.24 2882
6052.98 2753
6053.71 2584
6054.44 2423
6055.18 2343
6055.91 2304
6056.65 2141
6057.38 2149
6058.11 2080
6058.85 1999
6059.58 1913
6060.32 1968
6061.05 1992
6061.79 1930
6062.52 1961
6063.26 1951
6063.99 1806
6064.72 1896
6065.46 1808
6066.19 1935
6066.93 1890
6067.66 1862
6068.40 1829
6069.13 1840
6069.87 1735
6070.60 1699
6071.34 1713
6072.07 1747
6072.81 1748
6073.54 1581
6074.28 1618
6075.02 1557
6075.75 1514
6076.49 1600
6077.22 1524
6077.96 1545
6078.69 1570
6079.43 1574
6080.16 1604
6080.90 1632
6081.63 1606
6082.37 1528
6083.11 1481
6083.84 1497
6084.58 1490
6085.31 1560
6086.05 1476
6086.79 1524
6087.52 1484
6088.26 1575
6088.99 1584
6089.73 1639
6090.47 1474
6091.20 1470
6091.94 1544
6092.68 1587
6093.41 1612
6094.15 1470
6094.88 1476
6095.62 1451
6096.36 1416
6097.09 1483
6097.83 1464
6098.57 1468
6099.30 1572
6100.04 1476
6100.78 1426
6101.52 1400
6102.25 1328
6102.99 1364
6103.73 1363
6104.46 1442
6105.20 1429
6105.94 1387
6106.68 1407
6107.41 1525
6108.15 1408
6108.89 1530
6109.62 1571
6110.36 1572
6111.10 1545
6111.84 1540
6112.57 1439
6113.31 1606
6114.05 1745
6114.79 1642
6115.53 1585
6116.26 1587
6117.00 1615
6117.74 1561
6118.48 1500
6119.21 1502
6119.95 1522
6120.69 1612
6121.43 1633
6122.17 1594
6122.91 1576
6123.64 1681
6124.38 1635
6125.12 1560
6125.86 1574
6126.60 1577
6127.34 1534
6128.07 1565
6128.81 1617
6129.55 1624
6130.29 1758
6131.03 1699
6131.77 1620
6132.51 1563
6133.24 1540
6133.98 1594
6134.72 1695
6135.46 1723
6136.20 1738
6136.94 1643
6137.68 1721
6138.42 1647
6139.16 1635
6139.90 1585
6140.64 1652
6141.37 1713
6142.11 1683
6142.85 1798
6143.59 1642
6144.33 1747
6145.07 1810
6145.81 1695
6146.55 1719
6147.29 1790
6148.03 1781
6148.77 1790
6149.51 1712
6150.25 1736
6150.99 1746
6151.73 1804
6152.47 1842
6153.21 1803
6153.95 1895
6154.69 1993
6155.43 1906
6156.17 1819
6156.91 1826
6157.65 1889
6158.39 1794
6159.13 1905
6159.87 1795
6160.61 1854
6161.35 2020
6162.09 2181
6162.83 2326
6163.57 2420
6164.32 2600
6165.06 2693
6165.80 2768
6166.54 2922
6167.28 2934
6168.02 2877
6168.76 2947
6169.50 2925
6170.24 2976
6170.98 2821
6171.72 2600
6172.47 2492
6173.21 2272
6173.95 2407
6174.69 2408
6175.43 2329
6176.17 2456
6176.91 2459
6177.66 2520
6178.40 2566
6179.14 2501
6179.88 2607
6180.62 2608
6181.36 2619
6182.11 2715
6182.85 2756
6183.59 2709
6184.33 2669
6185.07 2774
6185.81 2678
6186.56 2739
6187.30 2746
6188.04 2686
6188.78 2835
6189.53 2965
6190.27 3169
6191.01 3096
6191.75 3267
6192.49 3486
6193.24 3460
6193.98 3412
6194.72 3584
6195.46 3544
6196.21 3662
6196.95 3574
6197.69 3365
6198.44 3304
6199.18 3353
6199.92 3431
6200.66 3575
6201.41 3905
6202.15 4063
6202.89 4508
6203.64 5639
6204.38 6963
6205.12 8541
6205.87 10357
6206.61 12770
6207.35 15150
6208.09 17166
6208.84 18503
6209.58 18795
6210.33 18490
6211.07 17051
6211.81 14953
6212.56 12979
6213.30 10964
6214.04 9101
6214.79 7394
6215.53 6017
6216.27 5127
6217.02 4534
6217.76 3915
6218.51 3752
6219.25 3500
6219.99 3368
6220.74 3466
6221.48 3568
6222.23 3815
6222.97 3846
6223.72 3812
6224.46 4136
6225.20 3954
6225.95 3760
6226.69 3407
6227.44 3322
6228.18 3102
6228.93 2831
6229.67 2576
6230.42 2342
6231.16 2268
6231.90 2262
6232.65 2210
6233.39 2217
6234.14 2181
6234.88 2160
6235.63 2278
6236.37 2211
6237.12 2299
6237.86 2334
6238.61 2356
6239.35 2411
6240.10 2490
6240.85 2539
6241.59 2465
6242.34 2546
6243.08 2693
6243.83 2760
6244.57 2980
6245.32 3130
6246.06 3374
6246.81 3638
6247.56 3598
6248.30 3513
6249.05 3743
6249.79 3650
6250.54 3496
6251.28 3238
6252.03 3003
6252.78 2862
6253.52 2642
6254.27 2536
6255.01 2452
6255.76 2298
6256.51 2350
6257.25 2457
6258.00 2532
6258.75 2501
6259.49 2529
6260.24 2402
6260.99 2411
6261.73 2578
6262.48 2458
6263.22 2490
6263.97 2393
6264.72 2487
6265.46 2450
6266.21 2475
6266.96 2466
6267.71 2433
6268.45 2391
6269.20 2393
6269.95 2299
6270.69 2297
6271.44 2221
6272.19 2210
6272.93 2228
6273.68 2258
6274.43 2326
6275.18 2263
6275.92 2328
6276.67 2209
6277.42 2185
6278.17 2275
6278.91 2293
6279.66 2272
6280.41 2108
6281.16 2158
6281.90 2087
6282.65 2102
6283.40 2040
6284.15 2079
6284.90 2276
6285.64 2328
6286.39 2274
6287.14 2318
6287.89 2296
6288.64 2327
6289.38 2298
6290.13 2242
6290.88 2075
6291.63 1977
6292.38 1916
6293.13 1941
6293.87 1915
6294.62 1915
6295.37 1955
6296.12 1907
6296.87 2020
6297.62 1959
6298.37 1840
6299.12 1840
6299.86 1897
6300.61 1858
6301.36 1835
6302.11 1766
6302.86 1765
6303.61 1831
6304.36 1884
6305.11 1860
6305.86 1859
6306.61 1794
6307.35 1779
6308.10 1802
6308.85 1812
6309.60 1802
6310.35 1924
6311.10 2018
6311.85 1993
6312.60 1958
6313.35 1962
6314.10 1886
6314.85 1848
6315.60 1856
6316.35 1801
6317.10 1904
6317.85 1941
6318.60 1887
6319.35 1812
6320.10 1792
6320.85 1698
6321.60 1741
6322.35 1699
6323.10 1625
6323.85 1595
6324.60 1672
6325.35 1658
6326.10 1733
6326.85 1744
6327.60 1750
6328.35 1637
6329.10 1578
6329.85 1678
6330.60 1657
6331.35 1663
6332.11 1714
6332.86 1690
6333.61 1687
6334.36 1605
6335.11 1676
6335.86 1628
6336.61 1658
6337.36 1650
6338.11 1685
6338.86 1639
6339.61 1633
6340.37 1507
6341.12 1563
6341.87 1645
6342.62 1653
6343.37 1655
6344.12 1636
6344.87 1629
6345.63 1585
6346.38 1645
6347.13 1618
6347.88 1676
6348.63 1739
6349.38 1670
6350.14 1679
6350.89 1711
6351.64 1753
6352.39 1757
6353.14 1821
6353.90 1762
6354.65 1740
6355.40 1683
6356.15 1701
6356.90 1715
6357.66 1646
6358.41 1677
6359.16 1576
6359.91 1574
6360.67 1579
6361.42 1520
6362.17 1484
6362.92 1575
6363.68 1550
6364.43 1517
6365.18 1558
6365.93 1593
6366.69 1543
6367.44 1476
6368.19 1473
6368.95 1535
6369.70 1445
6370.45 1466
6371.20 1488
6371.96 1446
6372.71 1488
6373.46 1414
6374.22 1359
6374.97 1395
6375.72 1397
6376.48 1392
6377.23 1381
6377.98 1452
6378.74 1402
6379.49 1412
6380.24 1364
6381.00 1492
6381.75 1433
6382.51 1312
6383.26 1410
6384.01 1407
6384.77 1356
6385.52 1368
6386.27 1321
6387.03 1384
6387.78 1362
6388.54 1304
6389.29 1389
6390.05 1232
6390.80 1310
6391.55 1321
6392.31 1317
6393.06 1224
6393.82 1226
6394.57 1273
6395.33 1289
6396.08 1304
6396.83 1319
6397.59 1257
6398.34 1363
6399.10 1238
6399.85 1265
6400.61 1269
6401.36 1171
6402.12 1271
6402.87 1289
6403.63 1272
6404.38 1321
6405.14 1265
6405.89 1385
6406.65 1380
6407.40 1429
6408.16 1372
6408.91 1340
6409.67 1350
6410.42 1360
6411.18 1381
6411.94 1390
6412.69 1357
6413.45 1323
6414.20 1275
6414.96 1315
6415.71 1206
6416.47 1245
6417.22 1283
6417.98 1251
6418.74 1201
6419.49 1217
6420.25 1264
6421.00 1329
6421.76 1315
6422.52 1283
6423.27 1327
6424.03 1220
6424.78 1155
6425.54 1182
6426.30 1204
6427.05 1209
6427.81 1213
6428.57 1211
6429.32 1222
6430.08 1184
6430.84 1216
6431.59 1238
6432.35 1318
6433.11 1236
6433.86 1251
6434.62 1198
6435.38 1236
6436.13 1251
6436.89 1217
6437.65 1273
6438.40 1260
6439.16 1195
6439.92 1236
6440.68 1268
6441.43 1215
6442.19 1193
6442.95 1157
6443.70 1105
6444.46 1184
6445.22 1253
6445.98 1200
6446.73 1155
6447.49 1225
6448.25 1250
6449.01 1298
6449.77 1268
6450.52 1178
6451.28 1211
6452.04 1227
6452.80 1312
6453.55 1176
6454.31 1246
6455.07 1258
6455.83 1314
6456.59 1317
6457.34 1272
6458.10 1330
6458.86 1247
6459.62 1205
6460.38 1256
6461.14 1317
6461.89 1273
6462.65 1296
6463.41 1291
6464.17 1285
6464.93 1314
6465.69 1294
6466.45 1313
6467.20 1274
6467.96 1480
6468.72 1557
6469.48 1495
6470.24 1453
6471.00 1421
6471.76 1375
6472.52 1474
6473.28 1380
6474.03 1391
6474.79 1427
6475.55 1544
6476.31 1440
6477.07 1466
6477.83 1494
6478.59 1473
6479.35 1530
6480.11 1579
6480.87 1675
6481.63 1667
6482.39 1640
6483.15 1623
6483.91 1636
6484.67 1629
6485.43 1760
6486.19 1855
6486.95 1655
6487.71 1647
6488.47 1751
6489.23 1812
6489.99 1823
6490.75 1943
6491.51 1975
6492.27 2160
6493.03 2196
6493.79 2270
6494.55 2259
6495.31 2239
6496.07 2328
6496.83 2406
6497.59 2225
6498.35 2068
6499.11 2163
6499.87 2165
6500.63 2216
6501.39 2129
6502.15 2154
6502.91 2303
6503.68 2346
6504.44 2314
6505.20 2395
6505.96 2465
6506.72 2483
6507.48 2686
6508.24 2844
6509.00 2722
6509.76 2782
6510.52 2770
6511.29 2754
6512.05 2671
6512.81 2665
6513.57 2756
6514.33 2650
6515.09 2526
6515.85 2639
6516.62 2744
6517.38 2809
6518.14 2885
6518.90 2990
6519.66 2995
6520.43 3161
6521.19 3402
6521.95 3654
6522.71 3661
6523.47 3750
6524.23 4105
6525.00 4295
6525.76 4533
6526.52 4581
6527.28 4661
6528.05 4942
6528.81 4769
6529.57 4789
6530.33 5151
6531.10 5559
6531.86 6107
6532.62 6984
6533.38 8190
6534.15 9646
6534.91 11060
6535.67 12393
6536.43 13000
6537.20 12736
6537.96 11865
6538.72 10410
6539.49 8777
6540.25 7453
6541.01 6278
6541.77 5270
6542.54 4189
6543.30 3539
6544.06 3120
6544.83 2790
6545.59 2692
6546.35 2588
6547.12 2427
6547.88 2426
6548.64 2442
6549.41 2310
6550.17 2285
6550.94 2347
6551.70 2315
6552.46 2290
6553.23 2148
6553.99 2123
6554.75 2104
6555.52 2183
6556.28 2116
6557.05 2053
6557.81 2066
6558.57 2290
6559.34 2280
6560.10 2216
6560.87 2255
6561.63 2368
6562.39 2419
6563.16 2461
6563.92 2558
6564.69 2516
6565.45 2405
6566.22 2418
6566.98 2417
6567.75 2411
6568.51 2381
6569.28 2391
6570.04 2429
6570.80 2447
6571.57 2583
6572.33 2751
6573.10 2879
6573.86 3105
6574.63 3080
6575.39 3140
6576.16 3062
6576.92 3200
6577.69 2988
6578.46 2927
6579.22 2982
6579.99 3026
6580.75 2849
6581.52 2876
6582.28 2859
6583.05 2773
6583.81 2569
6584.58 2549
6585.34 2574
6586.11 2601
6586.88 2688
6587.64 2613
6588.41 2860
6589.17 2993
6589.94 3252
6590.70 3539
6591.47 3758
6592.24 3962
6593.00 4191
6593.77 4362
6594.54 4340
6595.30 4471
6596.07 4316
6596.83 3965
6597.60 3694
6598.37 3400
6599.13 3184
6599.90 2846
6600.67 2694
6601.43 2523
6602.20 2461
6602.97 2441
6603.73 2416
6604.50 2541
6605.27 2543
6606.03 2544
6606.80 2416
6607.57 2408
6608.33 2410
6609.10 2330
6609.87 2208
6610.64 2151
6611.40 2149
6612.17 2115
6612.94 2048
6613.70 2057
6614.47 1928
6615.24 2033
6616.01 1963
6616.77 1964
6617.54 1946
6618.31 1987
6619.08 2018
6619.84 2156
6620.61 2035
6621.38 2068
6622.15 2070
6622.91 1993
6623.68 1899
6624.45 1929
6625.22 1921
6625.99 1952
6626.75 1982
6627.52 1904
6628.29 1850
6629.06 1943
6629.83 2083
6630.60 2232
6631.36 2273
6632.13 2431
6632.90 2567
6633.67 2614
6634.44 2566
6635.21 2533
6635.97 2483
6636.74 2412
6637.51 2199
6638.28 2093
6639.05 2035
6639.82 1993
6640.59 2007
6641.36 1859
6642.12 1883
6642.89 1826
6643.66 1750
6644.43 1830
6645.20 1796
6645.97 1804
6646.74 1816
6647.51 1776
6648.28 1841
6649.05 1736
6649.82 1878
6650.59 1836
6651.36 1833
6652.12 1752
6652.89 1740
6653.66 1826
6654.43 1831
6655.20 1860
6655.97 1833
6656.74 1771
6657.51 1738
6658.28 1767
6659.05 1616
6659.82 1632
6660.59 1680
6661.36 1697
6662.13 1585
6662.90 1688
6663.67 1704
6664.44 1718
6665.21 1591
6665.98 1582
6666.75 1647
6667.52 1636
6668.29 1697
6669.07 1774
6669.84 1624
6670.61 1763
6671.38 1692
6672.15 1667
6672.92 1694
6673.69 1678
6674.46 1597
6675.23 1691
6676.00 1726
6676.77 1644
6677.54 1713
6678.31 1768
6679.09 1821
6679.86 1776
6680.63 1820
6681.40 1966
6682.17 2002
6682.94 2131
6683.71 2111
6684.48 2136
6685.26 2157
6686.03 2200
6686.80 2198
6687.57 2070
6688.34 1931
6689.11 1961
6689.89 1851
6690.66 1691
6691.43 1737
6692.20 1717
6692.97 1626
6693.74 1582
6694.52 1626
6695.29 1712
6696.06 1652
6696.83 1678
6697.60 1787
6698.38 1571
6699.15 1566
6699.92 1687
6700.69 1681
6701.47 1621
6702.24 1604
6703.01 1651
6703.78 1674
6704.56 1647
6705.33 1525
6706.10 1580
6706.87 1720
6707.65 1683
6708.42 1603
6709.19 1615
6709.97 1578
6710.74 1562
6711.51 1441
6712.28 1566
6713.06 1535
6713.83 1499
6714.60 1501
6715.38 1592
6716.15 1491
6716.92 1461
6717.70 1486
6718.47 1428
6719.24 1416
6720.02 1419
6720.79 1455
6721.56 1484
6722.34 1524
6723.11 1472
6723.88 1517
6724.66 1523
6725.43 1570
6726.21 1557
6726.98 1489
6727.75 1448
6728.53 1564
6729.30 1593
6730.08 1462
6730.85 1523
6731.62 1423
6732.40 1465
6733.17 1474
6733.95 1507
6734.72 1440
6735.49 1398
6736.27 1517
6737.04 1481
6737.82 1422
6738.59 1501
6739.37 1561
6740.14 1616
6740.92 1548
6741.69 1512
6742.47 1549
6743.24 1549
6744.01 1496
6744.79 1693
6745.56 1639
6746.34 1641
6747.11 1816
6747.89 1784
6748.66 1819
6749.44 1838
6750.22 2125
6750.99 2211
6751.77 2181
6752.54 2066
6753.32 1979
6754.09 2012
6754.87 1899
6755.64 1754
6756.42 1583
6757.19 1616
6757.97 1622
6758.74 1489
6759.52 1551
6760.30 1635
6761.07 1496
6761.85 1477
6762.62 1556
6763.40 1565
6764.18 1550
6764.95 1499
6765.73 1518
6766.50 1497
6767.28 1482
6768.06 1485
6768.83 1479
6769.61 1469
6770.39 1465
6771.16 1480
6771.94 1580
6772.71 1484
6773.49 1545
6774.27 1478
6775.04 1478
6775.82 1538
6776.60 1518
6777.37 1555
6778.15 1532
6778.93 1555
6779.70 1595
6780.48 1547
6781.26 1513
6782.04 1539
6782.81 1496
6783.59 1443
6784.37 1351
6785.14 1325
6785.92 1336
6786.70 1402
6787.48 1335
6788.25 1318
6789.03 1318
6789.81 1297
6790.59 1330
6791.36 1345
6792.14 1314
6792.92 1313
6793.70 1331
6794.47 1365
6795.25 1392
6796.03 1331
6796.81 1379
6797.59 1323
6798.36 1320
6799.14 1298
6799.92 1357
6800.70 1264
6801.48 1284
6802.25 1286
6803.03 1351
6803.81 1325
6804.59 1385
6805.37 1410
6806.15 1369
6806.92 1307
6807.70 1410
6808.48 1330
6809.26 1278
6810.04 1421
6810.82 1315
6811.59 1275
6812.37 1366
6813.15 1357
6813.93 1267
6814.71 1310
6815.49 1379
6816.27 1337
6817.05 1319
6817.83 1300
6818.61 1371
6819.38 1402
6820.16 1321
6820.94 1266
6821.72 1403
6822.50 1345
6823.28 1337
6824.06 1272
6824.84 1347
6825.62 1400
6826.40 1436
6827.18 1433
6827.96 1350
6828.74 1411
6829.52 1399
6830.30 1366
6831.08 1365
6831.86 1375
6832.64 1403
6833.42 1449
6834.20 1456
6834.98 1398
6835.76 1356
6836.54 1291
6837.32 1351
6838.10 1293
6838.88 1253
6839.66 1255
6840.44 1231
6841.22 1295
6842.00 1301
6842.78 1283
6843.56 1376
6844.34 1369
6845.12 1509
6845.90 1644
6846.68 1915
6847.46 2185
6848.24 2398
6849.03 2746
6849.81 2921
6850.59 3035
6851.37 3265
6852.15 3182
6852.93 2875
6853.71 2671
6854.49 2354
6855.27 2172
6856.05 1981
6856.84 1778
6857.62 1649
6858.40 1595
6859.18 1480
6859.96 1531
6860.74 1443
6861.52 1488
6862.31 1629
6863.09 1604
6863.87 1526
6864.65 1552
6865.43 1750
6866.21 1721
6867.00 1698
6867.78 1602
6868.56 1654
6869.34 1627
6870.12 1498
6870.91 1595
6871.69 1577
6872.47 1496
6873.25 1441
6874.04 1425
6874.82 1483
6875.60 1480
6876.38 1469
6877.17 1561
6877.95 1799
6878.73 1735
6879.51 1610
6880.30 1621
6881.08 1723
6881.86 1831
6882.64 1839
6883.43 1912
6884.21 2171
6884.99 2498
6885.78 2797
6886.56 2983
6887.34 2899
6888.12 2996
6888.91 2916
6889.69 2600
6890.47 2367
6891.26 2235
6892.04 1991
6892.82 1884
6893.61 1946
6894.39 1813
6895.17 1743
6895.96 1698
6896.74 1781
6897.52 1782
6898.31 1800
6899.09 1942
6899.88 1719
6900.66 1785
6901.44 2009
6902.23 1956
6903.01 1859
6903.79 1799
6904.58 1809
6905.36 1833
6906.15 1795
6906.93 1634
6907.72 1637
6908.50 1715
6909.28 1568
6910.07 1599
6910.85 1600
6911.64 1506
6912.42 1505
6913.21 1511
6913.99 1479
6914.78 1572
6915.56 1594
6916.34 1564
6917.13 1536
6917.91 1624
6918.70 1574
6919.48 1504
6920.27 1542
6921.05 1567
6921.84 1573
6922.62 1513
6923.41 1496
6924.19 1535
6924.98 1622
6925.76 1727
6926.55 1577
6927.33 1559
6928.12 1605
6928.91 1578
6929.69 1666
6930.48 1713
6931.26 1650
6932.05 1680
6932.83 1731
6933.62 1785
6934.40 1734
6935.19 1698
6935.98 1766
6936.76 1637
6937.55 1552
6938.33 1654
6939.12 1704
6939.91 1767
6940.69 1821
6941.48 1879
6942.26 1831
6943.05 1855
6943.84 1779
6944.62 1893
6945.41 2074
6946.20 2036
6946.98 2058
6947.77 2007
6948.55 1979
6949.34 2170
6950.13 2135
6950.91 1980
6951.70 2066
6952.49 2106
6953.27 2127
6954.06 2100
6954.85 2138
6955.64 2234
6956.42 2085
6957.21 2103
6958.00 2164
6958.78 2163
6959.57 2166
6960.36 2085
6961.14 2133
6961.93 2184
6962.72 2054
6963.51 2104
6964.29 2186
6965.08 2265
6965.87 2274
6966.66 2378
6967.44 2299
6968.23 2386
6969.02 2337
6969.81 2359
6970.60 2453
6971.38 2445
6972.17 2470
6972.96 2383
6973.75 2497
6974.53 2545
6975.32 2475
6976.11 2561
6976.90 2830
6977.69 2857
6978.48 2985
6979.26 3146
6980.05 3400
6980.84 3750
6981.63 4334
6982.42 5298
6983.21 6169
6983.99 6757
6984.78 7567
6985.57 7739
6986.36 7651
6987.15 7357
6987.94 6847
6988.73 6214
6989.51 5219
6990.30 4554
6991.09 4070
6991.88 3825
6992.67 3524
6993.46 3701
6994.25 3863
6995.04 4188
6995.83 4918
6996.62 5646
6997.41 6739
6998.19 7471
6998.98 7985
6999.77 8123
7000.56 8218
7001.35 8024
7002.14 7179
7002.93 6148
7003.72 5476
7004.51 4764
7005.30 3997
7006.09 3546
7006.88 3338
7007.67 2995
7008.46 2829
7009.25 2788
7010.04 2756
7010.83 2916
7011.62 2829
7012.41 2745
7013.20 2869
7013.99 3010
7014.78 2818
7015.57 2615
7016.36 2485
7017.15 2426
7017.94 2306
7018.73 2202
7019.52 2184
7020.31 2189
7021.10 2295
7021.90 2280
7022.69 2226
7023.48 2450
7024.27 2508
7025.06 2643
7025.85 2487
7026.64 2359
7027.43 2345
7028.22 2283
7029.01 2196
7029.80 2149
7030.60 2053
7031.39 2001
7032.18 1945
7032.97 1955
7033.76 2114
7034.55 2073
7035.34 1983
7036.13 2161
7036.93 2179
7037.72 2306
7038.51 2308
7039.30 2244
7040.09 2191
7040.88 2182
7041.68 2151
7042.47 2074
7043.26 2039
7044.05 2042
7044.84 2055
7045.64 2114
7046.43 2154
7047.22 2273
7048.01 2446
7048.80 2581
7049.60 2523
7050.39 2440
7051.18 2449
7051.97 2318
7052.77 2168
7053.56 2001
7054.35 1940
7055.14 1956
7055.94 1941
7056.73 1913
7057.52 1877
7058.31 1820
7059.11 1844
7059.90 1954
7060.69 1862
7061.48 1815
7062.28 1820
7063.07 1813
7063.86 1824
7064.66 1770
7065.45 1811
7066.24 1818
7067.04 1761
7067.83 1738
7068.62 1728
7069.42 1762
7070.21 1691
7071.00 1644
7071.80 1731
7072.59 1648
7073.38 1672
7074.18 1677
7074.97 1645
7075.76 1541
7076.56 1611
7077.35 1627
7078.15 1654
7078.94 1592
7079.73 1528
7080.53 1608
7081.32 1591
7082.12 1743
7082.91 1617
7083.70 1683
7084.50 1718
7085.29 1659
7086.09 1560
7086.88 1673
7087.68 1642
7088.47 1578
7089.26 1609
7090.06 1568
7090.85 1531
7091.65 1467
7092.44 1452
7093.24 1466
7094.03 1421
7094.83 1407
7095.62 1422
7096.42 1402
7097.21 1358
7098.01 1349
7098.80 1326
7099.60 1312
7100.39 1326
7101.19 1261
7101.98 1273
7102.78 1275
7103.57 1168
7104.37 1223
7105.16 1297
7105.96 1223
7106.75 1222
7107.55 1207
7108.34 1260
7109.14 1252
7109.94 1273
7110.73 1243
7111.53 1272
7112.32 1288
7113.12 1207
7113.91 1193
7114.71 1192
7115.51 1255
7116.30 1245
7117.10 1182
7117.89 1142
7118.69 1177
7119.49 1207
7120.28 1293
7121.08 1154
7121.88 1189
7122.67 1234
7123.47 1186
7124.26 1232
7125.06 1185
7125.86 1267
7126.65 1213
7127.45 1112
7128.25 1249
7129.04 1202
7129.84 1261
7130.64 1210
7131.43 1215
7132.23 1247
7133.03 1217
7133.82 1213
7134.62 1246
7135.42 1198
7136.22 1148
7137.01 1245
7137.81 1203
7138.61 1199
7139.40 1168
7140.20 1239
7141.00 1223
7141.80 1241
7142.59 1199
7143.39 1132
7144.19 1178
7144.99 1197
7145.78 1154
7146.58 1072
7147.38 1116
7148.18 1088
7148.98 1170
7149.77 1121
7150.57 1054
7151.37 1165
7152.17 1160
7152.96 1098
7153.76 1102
7154.56 1153
7155.36 1092
7156.16 1142
7156.96 1111
7157.75 1191
7158.55 1075
7159.35 1123
7160.15 1160
7160.95 1063
7161.75 1012
7162.54 1099
7163.34 1048
7164.14 1009
7164.94 1071
7165.74 1114
7166.54 1088
7167.34 1062
7168.14 1003
7168.93 1068
7169.73 1152
7170.53 1101
7171.33 1077
7172.13 988
7172.93 1004
7173.73 944
7174.53 988
7175.33 991
7176.13 1026
7176.93 1048
7177.73 1018
7178.53 979
7179.32 1069
7180.12 1144
7180.92 1138
7181.72 1081
7182.52 1137
7183.32 1149
7184.12 1264
7184.92 1263
7185.72 1059
7186.52 1022
7187.32 1046
7188.12 1046
7188.92 1036
7189.72 971
7190.52 931
7191.32 931
7192.12 1014
7192.92 1017
7193.72 946
7194.52 969
7195.32 967
7196.12 970
7196.92 946
7197.73 931
7198.53 977
7199.33 1038
7200.13 1013
7200.93 971
7201.73 962
7202.53 978
7203.33 952
7204.13 994
7204.93 953
7205.73 1017
7206.53 989
7207.34 940
7208.14 972
7208.94 955
7209.74 1005
7210.54 979
7211.34 893
7212.14 934
7212.94 952
7213.75 940
7214.55 960
7215.35 986
7216.15 991
7216.95 951
7217.75 952
7218.55 1022
7219.36 953
7220.16 948
7220.96 947
7221.76 977
7222.56 989
7223.37 940
7224.17 1052
7224.97 994
7225.77 980
7226.57 987
7227.38 1001
7228.18 945
7228.98 886
7229.78 970
7230.59 991
7231.39 1018
7232.19 958
7232.99 920
7233.80 981
7234.60 1081
7235.40 1042
7236.20 1027
7237.01 1024
7237.81 1005
7238.61 1067
7239.41 1119
7240.22 1041
7241.02 971
7241.82 1079
7242.63 1115
7243.43 1120
7244.23 1051
7245.04 1064
7245.84 1026
7246.64 1079
7247.44 1042
7248.25 1120
7249.05 1045
7249.85 1090
7250.66 1062
7251.46 1156
7252.27 1120
7253.07 1089
7253.87 1088
7254.68 1161
7255.48 1077
7256.28 1028
7257.09 1065
7257.89 1111
7258.70 1080
7259.50 1071
7260.30 1097
7261.11 1080
7261.91 1080
7262.72 1037
7263.52 1021
7264.32 1138
7265.13 1054
7265.93 1100
7266.74 1078
7267.54 1018
7268.35 1116
7269.15 1180
7269.95 1125
7270.76 1214
7271.56 1128
7272.37 1194
7273.17 1145
7273.98 1287
7274.78 1178
7275.59 1166
7276.39 1185
7277.20 1262
7278.00 1304
7278.81 1287
7279.61 1485
7280.42 1726
7281.22 1995
7282.03 2109
7282.83 2319
7283.64 2423
7284.44 2379
7285.25 2308
7286.06 2263
7286.86 2116
7287.67 1889
7288.47 1773
7289.28 1655
7290.08 1579
7290.89 1500
7291.69 1534
7292.50 1407
7293.31 1392
7294.11 1384
7294.92 1504
7295.72 1425
7296.53 1440
7297.34 1496
7298.14 1463
7298.95 1461
7299.75 1470
7300.56 1524
7301.37 1525
7302.17 1644
7302.98 1505
7303.79 1565
7304.59 1772
7305.40 1791
7306.21 1942
7307.01 2197
7307.82 2345
7308.63 2530
7309.43 2659
7310.24 2938
7311.05 2734
7311.85 2682
7312.66 2491
7313.47 2373
7314.27 2418
7315.08 2461
7315.89 2593
7316.69 2656
7317.50 2846
7318.31 2951
7319.12 3089
7319.92 3110
7320.73 3267
7321.54 3057
7322.35 3018
7323.15 2755
7323.96 2435
7324.77 2191
7325.58 2089
7326.38 1983
7327.19 1826
7328.00 1696
7328.81 1633
7329.61 1562
7330.42 1505
7331.23 1472
7332.04 1536
7332.85 1616
7333.65 1642
7334.46 1622
7335.27 1666
7336.08 1632
7336.89 1567
7337.70 1672
7338.50 1610
7339.31 1582
7340.12 1504
7340.93 1644
7341.74 1520
7342.55 1469
7343.35 1518
7344.16 1576
7344.97 1666
7345.78 1591
7346.59 1609
7347.40 1709
7348.21 1688
7349.02 1576
7349.83 1575
7350.63 1673
7351.44 1581
7352.25 1674
7353.06 1598
7353.87 1457
7354.68 1397
7355.49 1416
7356.30 1429
7357.11 1509
7357.92 1520
7358.73 1550
7359.54 1586
7360.35 1611
7361.16 1673
7361.96 1720
7362.77 1737
7363.58 1762
7364.39 1671
7365.20 1621
7366.01 1596
7366.82 1658
7367.63 1761
7368.44 1653
7369.25 1664
7370.06 1717
7370.87 1664
7371.68 1658
7372.49 1605
7373.30 1634
7374.11 1724
7374.92 1808
7375.74 1955
7376.55 2169
7377.36 2330
7378.17 2463
7378.98 2914
7379.79 3092
7380.60 3089
7381.41 3075
7382.22 2921
7383.03 2667
7383.84 2450
7384.65 2393
7385.46 2111
7386.27 1998
7387.09 1912
7387.90 1921
7388.71 1821
7389.52 1801
7390.33 1785
7391.14 1745
7391.95 1683
7392.76 1773
7393.57 1819
7394.39 1753
7395.20 1934
7396.01 2112
7396.82 2219
7397.63 2310
7398.44 2442
7399.26 2552
7400.07 2548
7400.88 2666
7401.69 2591
7402.50 2669
7403.31 2678
7404.13 2650
7404.94 2745
7405.75 2691
7406.56 2708
7407.37 2774
7408.19 2662
7409.00 2586
7409.81 2348
7410.62 2267
7411.44 1929
7412.25 1851
7413.06 1889
7413.87 1712
7414.69 1606
7415.50 1645
7416.31 1495
7417.12 1451
7417.94 1513
7418.75 1522
7419.56 1485
7420.38 1448
7421.19 1467
7422.00 1553
7422.81 1508
7423.63 1385
7424.44 1365
7425.25 1398
7426.07 1366
7426.88 1361
7427.69 1331
7428.51 1334
7429.32 1314
7430.13 1301
7430.95 1335
7431.76 1295
7432.57 1256
7433.39 1222
7434.20 1259
7435.01 1322
7435.83 1264
7436.64 1292
7437.45 1306
7438.27 1273
7439.08 1227
7439.90 1215
7440.71 1184
7441.52 1205
7442.34 1306
7443.15 1240
7443.97 1226
7444.78 1180
7445.60 1205
7446.41 1130
7447.22 1215
7448.04 1229
7448.85 1187
7449.67 1125
7450.48 1192
7451.30 1123
7452.11 1180
7452.93 1208
7453.74 1159
7454.55 1147
7455.37 1156
7456.18 1167
7457.00 1112
7457.81 1172
7458.63 1171
7459.44 1183
7460.26 1173
7461.07 1146
7461.89 1220
7462.70 1186
7463.52 1222
7464.33 1110
7465.15 1122
7465.97 1169
7466.78 1240
7467.60 1223
7468.41 1235
7469.23 1195
7470.04 1096
7470.86 1203
7471.67 1173
7472.49 1192
7473.31 1214
7474.12 1213
7474.94 1158
7475.75 1164
7476.57 1135
7477.38 1130
7478.20 1112
7479.02 1060
7479.83 1122
7480.65 1096
7481.47 1080
7482.28 1034
7483.10 1100
7483.91 1038
7484.73 998
7485.55 1012
7486.36 1008
7487.18 1025
7488.00 1036
7488.81 1040
7489.63 1115
7490.45 984
7491.26 953
7492.08 986
7492.90 961
7493.71 999
7494.53 943
7495.35 929
7496.16 944
7496.98 1060
7497.80 1028
7498.62 987
7499.43 901
7500.25 947
7501.07 997
7501.88 943
7502.70 930
7503.52 965
7504.34 992
7505.15 958
7505.97 935
7506.79 929
7507.61 971
7508.42 968
7509.24 964
7510.06 937
7510.88 860
7511.70 893
7512.51 930
7513.33 903
7514.15 814
7514.97 859
7515.79 958
7516.60 945
7517.42 872
7518.24 888
7519.06 883
7519.88 911
7520.69 924
7521.51 868
7522.33 900
7523.15 890
7523.97 877
7524.79 954
7525.61 892
7526.42 887
7527.24 846
7528.06 861
7528.88 970
7529.70 937
7530.52 869
7531.34 896
7532.16 901
7532.97 884
7533.79 1025
7534.61 848
7535.43 871
7536.25 856
7537.07 959
7537.89 888
7538.71 875
7539.53 871
7540.35 890
7541.17 875
7541.99 911
7542.81 905
7543.63 946
7544.45 939
7545.27 964
7546.08 927
7546.90 940
7547.72 919
7548.54 873
7549.36 900
7550.18 893
7551.00 873
7551.82 848
7552.64 872
7553.46 889
7554.28 912
7555.10 876
7555.92 895
7556.75 960
7557.57 946
7558.39 955
7559.21 941
7560.03 921
7560.85 915
7561.67 886
7562.49 902
7563.31 879
7564.13 911
7564.95 946
7565.77 954
7566.59 956
7567.41 964
7568.23 980
7569.05 932
7569.88 966
7570.70 954
7571.52 1031
7572.34 930
7573.16 893
7573.98 940
7574.80 930
7575.62 811
7576.45 887
7577.27 861
7578.09 945
7578.91 822
7579.73 830
7580.55 937
7581.37 945
7582.20 932
7583.02 963
7583.84 949
7584.66 996
7585.48 996
7586.31 1001
7587.13 994
7587.95 1053
7588.77 1036
7589.59 1064
7590.42 1022
7591.24 1049
7592.06 963
7592.88 1018
7593.70 973
7594.53 913
7595.35 1034
7596.17 1047
7596.99 986
7597.82 974
7598.64 1021
7599.46 1112
7600.28 1147
7601.11 1118
7601.93 1181
7602.75 1221
7603.58 1221
7604.40 1244
7605.22 1250
7606.04 1322
7606.87 1252
7607.69 1213
7608.51 1131
7609.34 1171
7610.16 1156
7610.98 1058
7611.81 1091
7612.63 1118
7613.45 1075
7614.28 1122
7615.10 1198
7615.92 1189
7616.75 1275
7617.57 1394
7618.39 1333
7619.22 1251
7620.04 1246
7620.87 1160
7621.69 1118
7622.51 1218
7623.34 1141
7624.16 1060
7624.98 1140
7625.81 1209
7626.63 1285
7627.46 1353
7628.28 1474
7629.11 1498
7629.93 1636
7630.75 1726
7631.58 1655
7632.40 1637
7633.23 1464
7634.05 1459
7634.88 1284
7635.70 1239
7636.53 1139
7637.35 1104
7638.17 1013
7639.00 1026
7639.82 1007
7640.65 1033
7641.47 1053
7642.30 980
7643.12 949
7643.95 971
7644.77 965
7645.60 950
7646.42 965
7647.25 901
7648.07 941
7648.90 853
7649.73 929
7650.55 950
7651.38 880
7652.20 878
7653.03 802
7653.85 818
7654.68 913
7655.50 876
7656.33 863
7657.16 897
7657.98 878
7658.81 879
7659.63 829
7660.46 866
7661.29 853
7662.11 834
7662.94 812
7663.76 821
7664.59 841
7665.42 847
7666.24 919
7667.07 962
7667.89 890
7668.72 881
7669.55 975
7670.37 901
7671.20 788
7672.03 790
7672.85 849
7673.68 871
7674.51 831
7675.33 862
7676.16 831
7676.99 833
7677.81 893
7678.64 821
7679.47 835
7680.29 798
7681.12 758
7681.95 767
7682.78 809
7683.60 785
7684.43 830
7685.26 848
7686.08 836
7686.91 842
7687.74 821
7688.57 922
7689.39 807
7690.22 849
7691.05 826
7691.88 808
7692.70 882
7693.53 864
7694.36 916
7695.19 855
7696.02 942
7696.84 1025
7697.67 995
7698.50 950
7699.33 909
7700.16 915
7700.98 916
7701.81 918
7702.64 854
7703.47 861
7704.30 821
7705.12 813
7705.95 803
7706.78 847
7707.61 812
7708.44 794
7709.27 825
7710.10 883
7710.92 826
7711.75 857
7712.58 861
7713.41 882
7714.24 835
7715.07 761
7715.90 812
7716.73 778
7717.56 795
7718.38 809
7719.21 751
7720.04 725
7720.87 792
7721.70 798
7722.53 714
7723.36 746
7724.19 799
7725.02 794
7725.85 747
7726.68 800
7727.51 784
7728.34 706
7729.17 766
7730.00 731
7730.83 712
7731.65 754
7732.48 752
7733.31 773
7734.14 794
7734.97 731
7735.80 711
7736.63 730
7737.46 736
7738.29 792
7739.12 816
7739.95 822
7740.79 761
7741.62 768
7742.45 773
7743.28 788
7744.11 835
7744.94 876
7745.77 915
7746.60 921
7747.43 930
7748.26 976
7749.09 901
7749.92 877
7750.75 824
7751.58 859
7752.41 825
7753.24 823
7754.08 773
7754.91 755
7755.74 798
7756.57 804
7757.40 850
7758.23 784
7759.06 806
7759.89 809
7760.72 830
7761.56 777
7762.39 777
7763.22 782
7764.05 801
7764.88 790
7765.71 824
7766.54 787
7767.38 749
7768.21 782
7769.04 840
7769.87 828
7770.70 798
7771.54 853
7772.37 764
7773.20 797
7774.03 817
7774.86 825
7775.70 882
7776.53 878
7777.36 828
7778.19 789
7779.02 769
7779.86 745
7780.69 753
7781.52 771
7782.35 786
7783.19 859
7784.02 846
7784.85 819
7785.68 768
7786.52 789
7787.35 807
7788.18 745
7789.02 787
7789.85 781
7790.68 700
7791.51 691
7792.35 738
7793.18 816
7794.01 790
7794.85 842
7795.68 883
7796.51 916
7797.35 905
7798.18 834
7799.01 863
7799.85 822
7800.68 813
7801.51 793
7802.35 849
7803.18 815
7804.01 811
7804.85 843
7805.68 902
7806.52 781
7807.35 875
7808.18 933
7809.02 915
7809.85 869
7810.69 942
7811.52 948
7812.35 1079
7813.19 1052
7814.02 1259
7814.86 1247
7815.69 1171
7816.52 1219
7817.36 1175
7818.19 1054
7819.03 1082
7819.86 998
7820.70 954
7821.53 995
7822.37 948
7823.20 1008
7824.04 989
7824.87 971
7825.70 1033
7826.54 1061
7827.37 992
7828.21 995
7829.04 963
7829.88 1070
7830.71 999
7831.55 1010
7832.38 1036
7833.22 1130
7834.06 1103
7834.89 1009
7835.73 1006
7836.56 1028
7837.40 985
7838.23 1012
7839.07 1060
7839.90 1081
7840.74 1013
7841.57 1058
7842.41 1096
7843.25 987
7844.08 990
7844.92 1045
7845.75 1070
7846.59 972
7847.43 915
7848.26 960
7849.10 936
7849.93 934
7850.77 900
7851.61 894
7852.44 897
7853.28 893
7854.11 932
7854.95 904
7855.79 930
7856.62 1019
7857.46 1054
7858.30 1023
7859.13 1053
7859.97 977
7860.81 951
7861.64 994
7862.48 976
7863.32 858
7864.15 887
7864.99 962
7865.83 951
7866.66 915
7867.50 850
7868.34 895
7869.18 899
7870.01 951
7870.85 979
7871.69 948
7872.52 995
7873.36 997
7874.20 1068
7875.04 1112
7875.87 1082
7876.71 1141
7877.55 1070
7878.39 1051
7879.22 1016
7880.06 916
7880.90 916
7881.74 972
7882.58 881
7883.41 866
7884.25 876
7885.09 932
7885.93 969
7886.77 882
7887.60 964
7888.44 972
7889.28 1038
7890.12 1082
7890.96 1024
7891.79 1134
7892.63 1086
7893.47 978
7894.31 886
7895.15 989
7895.99 955
7896.83 877
7897.66 925
7898.50 976
7899.34 958
7900.18 945
7901.02 928
7901.86 899
7902.70 875
7903.54 985
7904.38 912
7905.21 1000
7906.05 883
7906.89 893
7907.73 908
7908.57 878
7909.41 951
7910.25 894
7911.09 906
7911.93 949
7912.77 916
7913.61 910
7914.45 1045
7915.29 1035
7916.13 1027
7916.97 998
7917.81 932
7918.64 1045
7919.48 1010
7920.32 968
7921.16 905
7922.00 889
7922.84 842
7923.68 888
7924.52 866
7925.36 867
7926.20 833
7927.04 836
7927.89 822
7928.73 857
7929.57 873
7930.41 833
7931.25 797
7932.09 837
7932.93 848
7933.77 843
7934.61 881
7935.45 852
7936.29 859
7937.13 894
7937.97 820
7938.81 844
7939.65 879
7940.49 891
7941.34 896
7942.18 850
7943.02 927
7943.86 914
7944.70 902
7945.54 933
7946.38 893
7947.22 890
7948.06 896
7948.91 854
7949.75 848
7950.59 870
7951.43 922
7952.27 883
7953.11 918
7953.95 929
7954.80 901
7955.64 906
7956.48 901
7957.32 876
7958.16 880
7959.01 954
7959.85 916
7960.69 883
7961.53 954
7962.37 951
7963.22 928
7964.06 1042
7964.90 1023
7965.74 929
7966.58 1068
7967.43 1075
7968.27 987
7969.11 977
7969.95 1013
7970.80 932
7971.64 862
7972.48 857
7973.32 833
7974.17 850
7975.01 921
7975.85 843
7976.70 767
7977.54 810
7978.38 810
7979.22 854
7980.07 851
7980.91 862
7981.75 863
7982.60 865
7983.44 859
7984.28 802
7985.13 774
7985.97 851
7986.81 804
7987.66 853
7988.50 762
7989.34 758
7990.19 844
7991.03 835
7991.87 759
7992.72 759
7993.56 717
7994.41 699
7995.25 783
7996.09 706
7996.94 700
7997.78 704
7998.63 772
7999.47 754
8000.31 743
8001.16 783
8002.00 815
8002.85 754
8003.69 745
8004.53 746
8005.38 730
8006.22 700
8007.07 654
8007.91 730
8008.76 638
8009.60 662
8010.45 705
8011.29 729
8012.13 771
8012.98 749
8013.82 678
8014.67 690
8015.51 765
8016.36 734
8017.20 746
8018.05 712
8018.89 674
8019.74 706
8020.58 789
8021.43 727
8022.27 699
8023.12 711
8023.97 710
8024.81 726
8025.66 755
8026.50 715
8027.35 710
8028.19 740
8029.04 693
8029.88 713
8030.73 729
8031.58 742
8032.42 653
8033.27 671
8034.11 667
8034.96 721
8035.80 722
8036.65 767
8037.50 678
8038.34 588
8039.19 658
8040.04 704
8040.88 716
8041.73 678
8042.57 732
8043.42 727
8044.27 760
8045.11 700
8045.96 684
8046.81 678
8047.65 711
8048.50 689
8049.35 691
8050.19 649
8051.04 673
8051.89 649
8052.73 702
8053.58 700
8054.43 674
8055.27 703
8056.12 672
8056.97 647
8057.82 657
8058.66 652
8059.51 704
8060.36 692
8061.20 696
8062.05 597
8062.90 722
8063.75 716
8064.59 670
8065.44 687
8066.29 628
8067.14 676
8067.98 702
8068.83 703
8069.68 625
8070.53 625
8071.38 645
8072.22 684
8073.07 692
8073.92 623
8074.77 584
8075.62 643
8076.46 640
8077.31 597
8078.16 617
8079.01 692
8079.86 649
8080.70 648
8081.55 705
8082.40 635
8083.25 641
8084.10 757
8084.95 654
8085.80 669
8086.64 724
8087.49 683
8088.34 623
8089.19 610
8090.04 580
8090.89 587
8091.74 643
8092.59 684
8093.43 634
8094.28 636
8095.13 619
8095.98 582
8096.83 627
8097.68 587
8098.53 605
8099.38 613
8100.23 643
8101.08 628
8101.93 704
8102.78 689
8103.63 656
8104.48 671
8105.33 695
8106.18 673
8107.02 660
8107.87 645
8108.72 647
8109.57 577
8110.42 663
8111.27 690
8112.12 604
8112.97 644
8113.82 719
8114.67 730
8115.52 675
8116.37 669
8117.22 687
8118.08 694
8118.93 682
8119.78 700
8120.63 668
8121.48 647
8122.33 682
8123.18 683
8124.03 646
8124.88 724
8125.73 737
8126.58 720
8127.43 703
8128.28 678
8129.13 703
8129.98 707
8130.83 741
8131.69 731
8132.54 642
8133.39 688
8134.24 668
8135.09 645
8135.94 720
8136.79 761
8137.64 717
8138.50 759
8139.35 761
8140.20 739
8141.05 770
8141.90 733
8142.75 745
8143.60 766
8144.46 838
8145.31 815
8146.16 723
8147.01 748
8147.86 803
8148.72 844
8149.57 816
8150.42 827
8151.27 853
8152.12 982
8152.98 1012
8153.83 1016
8154.68 979
8155.53 1014
8156.38 910
8157.24 899
8158.09 872
8158.94 835
8159.79 824
8160.65 768
8161.50 716
8162.35 751
8163.20 743
8164.06 753
8164.91 698
8165.76 739
8166.62 779
8167.47 820
8168.32 771
8169.17 741
8170.03 711
8170.88 730
8171.73 723
8172.59 731
8173.44 739
8174.29 704
8175.15 734
8176.00 701
8176.85 760
8177.71 670
8178.56 704
8179.41 692
8180.27 683
8181.12 631
8181.97 634
8182.83 644
8183.68 633
8184.54 604
8185.39 658
8186.24 619
8187.10 668
8187.95 675
8188.80 657
8189.66 619
8190.51 618
8191.37 671
8192.22 633
8193.08 641
8193.93 563
8194.78 600
8195.64 559
8196.49 645
8197.35 607
8198.20 632
8199.06 635
8199.91 637
8200.77 605
8201.62 621
8202.47 623
8203.33 675
8204.18 616
8205.04 638
8205.89 683
8206.75 651
8207.60 641
8208.46 663
8209.31 627
8210.17 603
8211.02 646
8211.88 719
8212.73 728
8213.59 701
8214.45 692
8215.30 682
8216.16 660
8217.01 705
8217.87 694
8218.72 678
8219.58 668
8220.43 730
8221.29 745
8222.15 798
8223.00 685
8223.86 727
8224.71 692
8225.57 708
8226.42 691
8227.28 654
8228.14 672
8228.99 648
8229.85 676
8230.71 682
8231.56 632
8232.42 643
8233.27 642
8234.13 679
8234.99 630
8235.84 654
8236.70 647
8237.56 677
8238.41 684
8239.27 726
8240.13 658
8240.98 658
8241.84 677
8242.70 607
8243.55 602
8244.41 592
8245.27 600
8246.12 642
8246.98 717
8247.84 670
8248.70 684
8249.55 632
8250.41 697
8251.27 673
8252.12 620
8252.98 658
8253.84 634
8254.70 658
8255.55 663
8256.41 652
8257.27 577
8258.13 579
8258.98 617
8259.84 716
8260.70 636
8261.56 593
8262.42 579
8263.27 596
8264.13 568
8264.99 593
8265.85 608
8266.71 588
8267.56 673
8268.42 668
8269.28 613
8270.14 588
8271.00 622
8271.85 601
8272.71 648
8273.57 663
8274.43 660
8275.29 590
8276.15 567
8277.01 635
8277.86 590
8278.72 630
8279.58 624
8280.44 618
8281.30 637
8282.16 594
8283.02 681
8283.88 728
8284.74 678
8285.59 674
8286.45 692
8287.31 604
8288.17 643
8289.03 724
8289.89 687
8290.75 700
8291.61 787
8292.47 694
8293.33 663
8294.19 723
8295.05 701
8295.91 681
8296.77 685
8297.63 629
8298.49 670
8299.34 697
8300.20 706
8301.06 683
8301.92 735
8302.78 692
8303.64 712
8304.50 689
8305.36 701
8306.22 711
8307.08 637
8307.94 664
8308.81 633
8309.67 671
8310.53 667
8311.39 667
8312.25 660
8313.11 717
8313.97 723
8314.83 721
8315.69 719
8316.55 682
8317.41 669
8318.27 687
8319.13 680
8319.99 663
8320.85 622
8321.71 668
8322.58 692
8323.44 664
8324.30 673
8325.16 698
8326.02 662
8326.88 605
8327.74 616
8328.60 627
8329.46 666
8330.33 672
8331.19 650
8332.05 669
8332.91 619
8333.77 632
8334.63 632
8335.49 663
8336.36 620
8337.22 658
8338.08 693
8338.94 650
8339.80 671
8340.67 697
8341.53 700
8342.39 659
8343.25 681
8344.11 704
8344.98 668
8345.84 686
8346.70 730
8347.56 670
8348.42 632
8349.29 625
8350.15 689
8351.01 661
8351.87 653
8352.74 638
8353.60 622
8354.46 654
8355.32 626
8356.19 635
8357.05 667
8357.91 697
8358.78 630
8359.64 626
8360.50 668
8361.36 656
8362.23 676
8363.09 629
8363.95 660
8364.82 664
8365.68 683
8366.54 694
8367.41 689
8368.27 658
8369.13 675
8370.00 660
8370.86 703
8371.72 712
8372.59 709
8373.45 700
8374.31 675
8375.18 760
8376.04 765
8376.91 663
8377.77 707
8378.63 679
8379.50 731
8380.36 690
8381.23 743
8382.09 707
8382.95 698
8383.82 720
8384.68 655
8385.55 685
8386.41 684
8387.27 696
8388.14 712
8389.00 646
8389.87 729
8390.73 734
8391.60 713
8392.46 732
8393.33 719
8394.19 712
8395.06 758
8395.92 736
8396.78 793
8397.65 717
8398.51 722
8399.38 720
8400.24 707
8401.11 731
8401.97 791
8402.84 769
8403.70 723
8404.57 742
8405.44 737
8406.30 784
8407.17 790
8408.03 736
8408.90 793
8409.76 797
8410.63 785
8411.49 811
8412.36 814
8413.22 812
8414.09 843
8414.96 792
8415.82 732
8416.69 767
8417.55 825
8418.42 771
8419.29 865
8420.15 854
8421.02 841
8421.88 876
8422.75 901
8423.62 872
8424.48 902
8425.35 891
8426.21 909
8427.08 916
8427.95 909
8428.81 942
8429.68 1012
8430.55 925
8431.41 971
8432.28 884
8433.15 908
8434.01 980
8434.88 986
8435.75 1030
8436.61 981
8437.48 1048
8438.35 1088
8439.21 1140
8440.08 1285
8440.95 1246
8441.82 1236
8442.68 1259
8443.55 1323
8444.42 1365
8445.28 1305
8446.15 1254
8447.02 1204
8447.89 1182
8448.75 1205
8449.62 1194
8450.49 1284
8451.36 1479
8452.22 1660
8453.09 1840
8453.96 1973
8454.83 2183
8455.70 2335
8456.56 2293
8457.43 2187
8458.30 2157
8459.17 2000
8460.04 1847
8460.90 1655
8461.77 1463
8462.64 1478
8463.51 1544
8464.38 1608
8465.25 1895
8466.11 2221
8466.98 2695
8467.85 3111
8468.72 3388
8469.59 3590
8470.46 3430
8471.32 3071
8472.19 2871
8473.06 2372
8473.93 2082
8474.80 1892
8475.67 1604
8476.54 1516
8477.41 1446
8478.28 1291
8479.14 1278
8480.01 1173
8480.88 1110
8481.75 1118
8482.62 1152
8483.49 1071
8484.36 1058
8485.23 1044
8486.10 1091
8486.97 1073
8487.84 976
8488.71 974
8489.58 1045
8490.45 1070
8491.32 994
8492.19 1042
8493.06 1080
8493.93 1073
8494.79 1068
8495.66 1080
8496.53 1127
8497.40 1090
8498.27 1040
8499.14 1121
8500.01 1075
8500.89 991
8501.76 1079
8502.63 1039
8503.50 989
8504.37 1035
8505.24 1123
8506.11 1197
8506.98 1214
8507.85 1200
8508.72 1148
8509.59 1016
8510.46 1062
8511.33 1094
8512.20 1079
8513.07 988
8513.94 1041
8514.81 1048
8515.68 1002
8516.56 1024
8517.43 951
8518.30 966
8519.17 987
8520.04 961
8520.91 941
8521.78 902
8522.65 950
8523.52 941
8524.40 994
8525.27 1005
8526.14 988
8527.01 960
8527.88 1011
8528.75 1032
8529.63 1049
8530.50 1025
8531.37 1070
8532.24 1091
8533.11 1139
8533.98 1102
8534.86 1004
8535.73 1010
8536.60 1060
8537.47 1020
8538.34 997
8539.22 1043
8540.09 1097
8540.96 1076
8541.83 930
8542.71 963
8543.58 997
8544.45 1091
8545.32 937
8546.19 1002
8547.07 992
8547.94 987
8548.81 1048
8549.69 1139
8550.56 1199
8551.43 1235
8552.30 1283
8553.18 1271
8554.05 1314
8554.92 1244
8555.80 1252
8556.67 1150
8557.54 1079
8558.41 1013
8559.29 980
8560.16 948
8561.03 940
8561.91 896
8562.78 844
8563.65 824
8564.53 906
8565.40 870
8566.27 906
8567.15 871
8568.02 948
8568.90 859
8569.77 908
8570.64 907
8571.52 796
8572.39 826
8573.26 831
8574.14 828
8575.01 708
8575.89 811
8576.76 798
8577.63 764
8578.51 798
8579.38 840
8580.26 806
8581.13 831
8582.01 851
8582.88 767
8583.75 834
8584.63 838
8585.50 812
8586.38 782
8587.25 830
8588.13 872
8589.00 830
8589.88 768
8590.75 799
8591.63 742
8592.50 752
8593.38 783
8594.25 832
8595.13 845
8596.00 783
8596.88 827
8597.75 837
8598.63 866
8599.50 817
8600.38 820
8601.25 824
8602.13 836
8603.00 833
8603.88 843
8604.75 863
8605.63 887
8606.50 885
8607.38 839
8608.26 914
8609.13 864
8610.01 877
8610.88 867
8611.76 862
8612.63 830
8613.51 839
8614.39 886
8615.26 919
8616.14 836
8617.01 812
8617.89 858
8618.77 814
8619.64 926
8620.52 944
8621.40 894
8622.27 877
8623.15 899
8624.02 905
8624.90 920
8625.78 943
8626.65 992
8627.53 1018
8628.41 934
8629.28 913
8630.16 963
8631.04 947
8631.91 891
8632.79 953
8633.67 971
8634.55 903
8635.42 971
8636.30 956
8637.18 989
8638.05 989
8638.93 1028
8639.81 1051
8640.69 1059
8641.56 1044
8642.44 1122
8643.32 1072
8644.20 1021
8645.07 1039
8645.95 1082
8646.83 1155
8647.71 1059
8648.58 1065
8649.46 1181
8650.34 1061
8651.22 1069
8652.09 1123
8652.97 1143
8653.85 1110
8654.73 1117
8655.61 1149
8656.48 1115
8657.36 1202
8658.24 1153
8659.12 1130
8660.00 1121
8660.88 1157
8661.75 1063
8662.63 1091
8663.51 1151
8664.39 1140
8665.27 1219
8666.15 1245
8667.03 1307
8667.90 1400
8668.78 1547
8669.66 1707
8670.54 1767
8671.42 1965
8672.30 2134
8673.18 2029
8674.06 2150
8674.94 2072
8675.81 1943
8676.69 1830
8677.57 1719
8678.45 1512
8679.33 1480
8680.21 1398
8681.09 1383
8681.97 1446
8682.85 1323
8683.73 1291
8684.61 1404
8685.49 1461
8686.37 1647
8687.25 1911
8688.13 2235
8689.01 2675
8689.89 2960
8690.77 3459
8691.65 3575
8692.53 3499
8693.41 3368
8694.29 3109
8695.17 2648
8696.05 2342
8696.93 2028
8697.81 1748
8698.69 1523
8699.57 1316
8700.45 1202
8701.33 1139
8702.21 1103
8703.09 1082
8703.97 1126
8704.85 1068
8705.73 1056
8706.61 1042
8707.49 1053
8708.37 989
8709.25 1016
8710.13 1015
8711.01 978
8711.90 1004
8712.78 985
8713.66 969
8714.54 974
8715.42 989
8716.30 968
8717.18 934
8718.06 939
8718.94 1019
8719.83 1016
8720.71 975
8721.59 979
8722.47 973
8723.35 962
8724.23 941
8725.11 958
8726.00 992
8726.88 1074
8727.76 1006
8728.64 1138
8729.52 1164
8730.41 1058
8731.29 992
8732.17 1001
8733.05 992
8733.93 949
8734.82 947
8735.70 918
8736.58 956
8737.46 954
8738.34 858
8739.23 891
8740.11 899
8740.99 913
8741.87 882
8742.76 875
8743.64 896
8744.52 909
8745.40 844
8746.29 820
8747.17 864
8748.05 832
8748.93 897
8749.82 929
8750.70 941
8751.58 902
8752.47 973
8753.35 941
8754.23 1011
8755.12 1049
8756.00 1001
8756.88 999
8757.77 1035
8758.65 1010
8759.53 957
8760.42 941
8761.30 947
8762.18 993
8763.07 983
8763.95 961
8764.83 994
8765.72 945
8766.60 954
8767.48 968
8768.37 1028
8769.25 1036
8770.14 988
8771.02 1026
8771.90 989
8772.79 959
8773.67 905
8774.56 880
8775.44 957
8776.32 871
8777.21 813
8778.09 842
8778.98 797
8779.86 836
8780.75 842
8781.63 858
8782.51 813
8783.40 801
8784.28 764
8785.17 801
8786.05 829
8786.94 828
8787.82 823
8788.71 874
8789.59 851
8790.48 819
8791.36 738
8792.25 851
8793.13 816
8794.02 807
8794.90 815
8795.79 825
8796.67 850
8797.56 843
8798.44 785
8799.33 803
8800.21 809
8801.10 774
8801.98 779
8802.87 910
8803.76 896
8804.64 840
8805.53 815
8806.41 846
8807.30 827
8808.18 770
8809.07 827
8809.96 789
8810.84 809
8811.73 820
8812.61 754
8813.50 756
8814.39 813
8815.27 813
8816.16 764
8817.04 804
8817.93 739
8818.82 766
8819.70 753
8820.59 778
8821.48 817
8822.36 815
8823.25 755
8824.14 718
8825.02 786
8825.91 837
8826.80 833
8827.68 782
8828.57 801
8829.46 769
8830.34 776
8831.23 780
8832.12 746
8833.00 740
8833.89 723
8834.78 764
8835.67 754
8836.55 721
8837.44 664
8838.33 690
8839.21 725
8840.10 711
8840.99 759
8841.88 724
8842.76 727
8843.65 687
8844.54 711
8845.43 782
8846.32 745
8847.20 707
8848.09 731
8848.98 723
8849.87 671
8850.75 639
8851.64 693
8852.53 654
8853.42 638
8854.31 641
8855.19 635
8856.08 673
8856.97 688
8857.86 650
8858.75 639
8859.64 621
8860.52 697
8861.41 712
8862.30 686
8863.19 602
8864.08 678
8864.97 683
8865.86 631
8866.74 634
8867.63 649
8868.52 645
8869.41 635
8870.30 636
8871.19 637
8872.08 594
8872.97 602
8873.86 632
8874.75 656
8875.63 615
8876.52 616
8877.41 650
8878.30 620
8879.19 616
8880.08 618
8880.97 669
8881.86 624
8882.75 654
8883.64 664
8884.53 636
8885.42 632
8886.31 576
8887.20 599
8888.09 585
8888.98 607
8889.87 586
8890.76 633
8891.65 620
8892.54 558
8893.43 529
8894.32 579
8895.21 589
8896.10 626
8896.99 635
8897.88 558
8898.77 586
8899.66 624
8900.55 634
8901.44 587
8902.33 598
8903.22 620
8904.11 564
8905.00 512
8905.89 541
8906.78 563
8907.67 590
8908.57 579
8909.46 530
8910.35 560
8911.24 605
8912.13 616
8913.02 613
8913.91 625
8914.80 623
8915.69 579
8916.59 544
8917.48 589
8918.37 571
8919.26 583
8920.15 596
8921.04 585
8921.93 578
8922.83 537
8923.72 541
8924.61 631
8925.50 572
8926.39 562
8927.28 512
8928.18 595
8929.07 523
8929.96 549
8930.85 593
8931.74 630
8932.64 582
8933.53 552
8934.42 580
8935.31 547
8936.20 502
8937.10 587
8937.99 557
8938.88 588
8939.77 531
8940.67 520
8941.56 524
8942.45 501
8943.34 569
8944.24 527
8945.13 504
8946.02 537
8946.91 612
8947.81 559
8948.70 562
8949.59 507
8950.49 529
8951.38 533
8952.27 517
8953.16 537
8954.06 675
8954.95 554
8955.84 533
8956.74 563
8957.63 537
8958.52 573
8959.42 558
8960.31 602
8961.20 567
8962.10 601
8962.99 584
8963.88 604
8964.78 565
8965.67 593
8966.57 574
8967.46 572
8968.35 556
8969.25 521
8970.14 555
8971.04 575
8971.93 584
8972.82 600
8973.72 599
8974.61 593
8975.51 624
8976.40 580
8977.29 542
8978.19 576
8979.08 577
8979.98 532
8980.87 566
8981.77 531
8982.66 516
8983.56 542
8984.45 551
8985.34 536
8986.24 503
8987.13 535
8988.03 558
8988.92 535
8989.82 530
8990.71 495
8991.61 577
8992.50 572
8993.40 568
8994.29 568
8995.19 526
8996.08 540
8996.98 574
8997.88 546
8998.77 563
8999.67 619
9000.56 549
9001.46 472
9002.35 523
9003.25 529
9004.14 543
9005.04 551
9005.93 522
9006.83 533
9007.73 508
9008.62 497
9009.52 518
9010.41 526
9011.31 524
9012.21 485
9013.10 525
9014.00 583
9014.89 472
9015.79 533
9016.69 519
9017.58 547
9018.48 514
9019.38 484
9020.27 497
9021.17 494
9022.07 506
9022.96 521
9023.86 548
9024.75 473
9025.65 477
9026.55 529
9027.45 569
9028.34 450
9029.24 468
9030.14 546
9031.03 583
9031.93 531
9032.83 522
9033.72 539
9034.62 568
9035.52 524
9036.42 567
9037.31 570
9038.21 512
9039.11 478
9040.00 511
9040.90 526
9041.80 506
9042.70 553
9043.59 495
9044.49 543
9045.39 556
9046.29 520
9047.19 527
9048.08 552
9048.98 513
9049.88 509
9050.78 521
9051.67 511
9052.57 519
9053.47 513
9054.37 508
9055.27 515
9056.17 545
9057.06 562
9057.96 588
9058.86 538
9059.76 540
9060.66 520
9061.56 608
9062.45 550
9063.35 537
9064.25 590
9065.15 589
9066.05 612
9066.95 533
9067.85 536
9068.75 483
9069.64 544
9070.54 520
9071.44 550
9072.34 512
9073.24 556
9074.14 536
9075.04 577
9075.94 476
9076.84 473
9077.74 533
9078.64 541
9079.53 534
9080.43 545
9081.33 532
9082.23 524
9083.13 571
9084.03 551
9084.93 564
9085.83 542
9086.73 569
9087.63 537
9088.53 534
9089.43 572
9090.33 664
9091.23 594
9092.13 531
9093.03 526
9093.93 517
9094.83 547
9095.73 525
9096.63 542
9097.53 544
9098.43 591
9099.33 531
9100.23 539
9101.13 486
9102.03 556
9102.93 528
9103.83 551
9104.73 477
9105.64 504
9106.54 515
9107.44 541
9108.34 570
9109.24 525
9110.14 483
9111.04 470
9111.94 528
9112.84 503
9113.74 506
9114.64 506
9115.55 452
9116.45 480
9117.35 529
9118.25 513
9119.15 508
9120.05 517
9120.95 486
9121.86 509
9122.76 517
9123.66 545
9124.56 491
9125.46 471
9126.36 461
9127.26 500
9128.17 489
9129.07 511
9129.97 521
9130.87 504
9131.77 521
9132.68 519
9133.58 494
9134.48 504
9135.38 530
9136.28 540
9137.19 481
9138.09 517
9138.99 480
9139.89 468
9140.80 533
9141.70 511
9142.60 476
9143.50 470
9144.41 534
9145.31 493
9146.21 534
9147.11 558
9148.02 550
9148.92 545
9149.82 521
9150.73 488
9151.63 460
9152.53 427
9153.43 475
9154.34 544
9155.24 508
9156.14 504
9157.05 493
9157.95 503
9158.85 463
9159.76 491
9160.66 468
9161.56 497
9162.47 472
9163.37 475
9164.27 505
9165.18 548
9166.08 501
9166.99 502
9167.89 473
9168.79 504
9169.70 534
9170.60 480
9171.50 546
9172.41 479
9173.31 527
9174.22 493
9175.12 490
9176.02 474
9176.93 509
9177.83 501
9178.74 487
9179.64 521
9180.55 534
9181.45 557
9182.36 541
9183.26 512
9184.16 482
9185.07 517
9185.97 496
9186.88 529
9187.78 502
9188.69 539
9189.59 517
9190.50 554
9191.40 505
9192.31 521
9193.21 560
9194.12 557
9195.02 490
9195.93 570
9196.83 566
9197.74 511
9198.64 570
9199.55 548
9200.45 559
9201.36 534
9202.26 518
9203.17 548
9204.08 557
9204.98 518
9205.89 512
9206.79 483
9207.70 531
9208.60 467
9209.51 504
9210.42 519
9211.32 479
9212.23 510
9213.13 493
9214.04 512
9214.95 538
9215.85 573
9216.76 551
9217.66 539
9218.57 493
9219.48 548
9220.38 541
9221.29 489
9222.20 484
9223.10 494
9224.01 466
9224.92 486
9225.82 559
9226.73 497
9227.64 490
9228.54 464
9229.45 478
9230.36 509
9231.26 502
9232.17 524
9233.08 519
9233.98 495
9234.89 502
9235.80 479
9236.70 505
9237.61 499
9238.52 510
9239.43 483
9240.33 473
9241.24 491
9242.15 519
9243.06 513
9243.96 460
9244.87 480
9245.78 481
9246.69 483
9247.59 459
9248.50 469
9249.41 435
9250.32 480
9251.22 456
9252.13 474
9253.04 450
9253.95 446
9254.86 495
9255.76 458
9256.67 426
9257.58 462
9258.49 486
9259.40 475
9260.31 456
9261.21 430
9262.12 480
9263.03 466
9263.94 483
9264.85 504
9265.76 459
9266.67 482
9267.57 484
9268.48 456
9269.39 487
9270.30 480
9271.21 418
9272.12 472
9273.03 482
9273.94 515
9274.84 497
9275.75 477
9276.66 500
9277.57 489
9278.48 439
9279.39 431
9280.30 453
9281.21 502
9282.12 540
9283.03 509
9283.94 502
9284.85 552
9285.76 589
9286.67 552
9287.58 506
9288.49 451
9289.39 478
9290.30 433
9291.21 483
9292.12 480
9293.03 502
9293.94 512
9294.85 531
9295.76 535
9296.67 505
9297.58 544
9298.49 584
9299.40 564
9300.32 527
9301.23 522
9302.14 515
9303.05 553
9303.96 516
9304.87 512
9305.78 518
9306.69 558
9307.60 530
9308.51 541
9309.42 519
9310.33 498
9311.24 541
9312.15 536
9313.06 566
9313.97 533
9314.89 605
9315.80 503
9316.71 546
9317.62 489
9318.53 483
9319.44 502
9320.35 573
9321.26 535
9322.18 482
9323.09 483
9324.00 502
9324.91 487
9325.82 485
9326.73 475
9327.64 522
9328.56 521
9329.47 495
9330.38 526
9331.29 487
9332.20 464
9333.11 473
9334.03 518
9334.94 518
9335.85 466
9336.76 497
9337.67 519
9338.59 507
9339.50 511
9340.41 551
9341.32 542
9342.24 548
9343.15 526
9344.06 530
9344.97 506
9345.89 516
9346.80 442
9347.71 541
9348.62 481
9349.54 487
9350.45 475
9351.36 503
9352.27 496
9353.19 531
9354.10 470
9355.01 488
9355.93 523
9356.84 484
9357.75 511
9358.67 497
9359.58 498
9360.49 480
9361.40 527
9362.32 501
9363.23 498
9364.14 478
9365.06 473
9365.97 467
9366.89 495
9367.80 538
9368.71 493
9369.63 523
9370.54 524
9371.45 507
9372.37 514
9373.28 549
9374.20 521
9375.11 527
9376.02 495
9376.94 545
9377.85 511
9378.77 488
9379.68 483
9380.59 566
9381.51 534
9382.42 537
9383.34 503
9384.25 477
9385.17 574
9386.08 531
9386.99 591
9387.91 526
9388.82 573
9389.74 582
9390.65 602
9391.57 611
9392.48 589
9393.40 569
9394.31 550
9395.23 601
9396.14 591
9397.06 618
9397.97 630
9398.89 570
9399.80 573
9400.72 523
9401.63 521
9402.55 563
9403.46 578
9404.38 541
9405.29 527
9406.21 564
9407.12 524
9408.04 561
9408.96 524
9409.87 535
9410.79 522
9411.70 515
9412.62 476
9413.53 518
9414.45 538
9415.37 534
9416.28 553
9417.20 529
9418.11 531
9419.03 589
9419.95 550
9420.86 482
9421.78 556
9422.69 535
9423.61 534
9424.53 536
9425.44 559
9426.36 560
9427.28 536
9428.19 535
9429.11 571
9430.03 586
9430.94 556
9431.86 611
9432.78 567
9433.69 584
9434.61 573
9435.53 575
9436.44 582
9437.36 597
9438.28 550
9439.20 582
9440.11 590
9441.03 578
9441.95 556
9442.86 639
9443.78 646
9444.70 593
9445.62 609
9446.53 644
9447.45 629
9448.37 702
9449.29 806
9450.20 772
9451.12 834
9452.04 845
9452.96 850
9453.87 896
9454.79 788
9455.71 784
9456.63 708
9457.55 668
9458.46 626
9459.38 615
9460.30 631
9461.22 625
9462.14 556
9463.05 545
9463.97 551
9464.89 559
9465.81 547
9466.73 538
9467.65 587
9468.56 587
9469.48 601
9470.40 580
9471.32 620
9472.24 534
9473.16 554
9474.08 573
9475.00 640
9475.91 629
9476.83 682
9477.75 649
9478.67 628
9479.59 681
9480.51 694
9481.43 593
9482.35 579
9483.27 595
9484.19 604
9485.10 533
9486.02 540
9486.94 558
9487.86 614
9488.78 618
9489.70 563
9490.62 625
9491.54 558
9492.46 530
9493.38 601
9494.30 573
9495.22 517
9496.14 527
9497.06 554
9497.98 582
9498.90 581
9499.82 528
9500.74 576
9501.66 597
9502.58 588
9503.50 559
9504.42 553
9505.34 590
9506.26 593
9507.18 593
9508.10 595
9509.02 599
9509.94 645
9510.86 634
9511.78 649
9512.70 628
9513.63 665
9514.55 621
9515.47 610
9516.39 656
9517.31 646
9518.23 658
9519.15 609
9520.07 588
9520.99 612
9521.91 671
9522.83 629
9523.76 647
9524.68 690
9525.60 671
9526.52 768
9527.44 797
9528.36 822
9529.28 800
9530.20 904
9531.13 932
9532.05 941
9532.97 926
9533.89 822
9534.81 869
9535.73 845
9536.66 777
9537.58 755
9538.50 719
9539.42 760
9540.34 705
9541.27 640
9542.19 704
9543.11 684
9544.03 684
9544.95 676
9545.88 661
9546.80 645
9547.72 644
9548.64 623
9549.57 714
9550.49 702
9551.41 697
9552.33 662
9553.26 656
9554.18 691
9555.10 713
9556.02 769
9556.95 743
9557.87 727
9558.79 784
9559.72 745
9560.64 702
9561.56 669
9562.48 721
9563.41 645
9564.33 690
9565.25 645
9566.18 634
9567.10 687
9568.02 649
9568.95 658
9569.87 641
9570.79 581
9571.72 587
9572.64 589
9573.56 638
9574.49 627
9575.41 657
9576.34 633
9577.26 593
9578.18 603
9579.11 642
9580.03 586
9580.95 570
9581.88 632
9582.80 608
9583.73 593
9584.65 587
9585.58 567
9586.50 613
9587.42 582
9588.35 601
9589.27 624
9590.20 633
9591.12 593
9592.05 615
9592.97 615
9593.89 639
9594.82 631
9595.74 649
9596.67 666
9597.59 663
9598.52 660
9599.44 635
9600.37 675
9601.29 636
9602.22 648
9603.14 685
9604.07 686
9604.99 680
9605.92 703
9606.84 670
9607.77 665
9608.69 665
9609.62 665
9610.54 697
9611.47 677
9612.40 699
9613.32 701
9614.25 688
9615.17 728
9616.10 682
9617.02 732
9617.95 708
9618.87 675
9619.80 750
9620.73 763
9621.65 784
9622.58 725
9623.50 762
9624.43 741
9625.36 781
9626.28 779
9627.21 749
9628.13 738
9629.06 779
9629.99 792
9630.91 820
9631.84 803
9632.77 848
9633.69 844
9634.62 820
9635.55 851
9636.47 897
9637.40 882
9638.33 928
9639.25 884
9640.18 877
9641.11 878
9642.03 918
9642.96 968
9643.89 1010
9644.81 1067
9645.74 1144
9646.67 1253
9647.60 1244
9648.52 1309
9649.45 1285
9650.38 1196
9651.30 1110
9652.23 1069
9653.16 1041
9654.09 968
9655.01 955
9655.94 1017
9656.87 975
9657.80 950
9658.73 955
9659.65 973
9660.58 1014
9661.51 962
9662.44 933
9663.36 970
9664.29 991
9665.22 1016
9666.15 1075
9667.08 1047
9668.00 1026
9668.93 1072
9669.86 1066
9670.79 1074
9671.72 1096
9672.65 1093
9673.57 1119
9674.50 1115
9675.43 1175
9676.36 1151
9677.29 1225
9678.22 1145
9679.15 1086
9680.07 1081
9681.00 1061
9681.93 1057
9682.86 997
9683.79 1125
9684.72 1140
9685.65 1107
9686.58 1117
9687.51 1177
9688.43 1204
9689.36 1263
9690.29 1193
9691.22 1179
9692.15 1192
9693.08 1216
9694.01 1243
9694.94 1255
9695.87 1261
9696.80 1253
9697.73 1210
9698.66 1212
9699.59 1235
9700.52 1220
9701.45 1195
9702.38 1169
9703.31 1155
9704.24 1102
9705.17 1096
9706.10 1097
9707.03 1124
9707.96 1089
9708.89 1142
9709.82 1153
9710.75 1205
9711.68 1184
9712.61 1216
9713.54 1231
9714.47 1210
9715.40 1197
9716.33 1107
9717.26 1123
9718.19 1158
9719.12 1110
9720.05 1008
9720.98 1006
9721.91 1021
9722.84 997
9723.77 1002
9724.71 1010
9725.64 1063
9726.57 1026
9727.50 1045
9728.43 1087
9729.36 1085
9730.29 1083
9731.22 1101
9732.15 1061
9733.09 1044
9734.02 936
9734.95 1029
9735.88 985
9736.81 921
9737.74 905
9738.67 894
9739.61 948
9740.54 966
9741.47 915
9742.40 858
9743.33 887
9744.26 968
9745.20 941
9746.13 857
9747.06 874
9747.99 890
9748.92 914
9749.86 834
9750.79 906
9751.72 863
9752.65 866
9753.58 915
9754.52 859
9755.45 830
9756.38 891
9757.31 932
9758.25 880
9759.18 871
9760.11 863
9761.04 896
9761.98 896
9762.91 920
9763.84 921
9764.77 970
9765.71 948
9766.64 912
9767.57 936
9768.51 871
9769.44 890
9770.37 923
9771.31 876
9772.24 882
9773.17 946
9774.10 999
9775.04 1059
9775.97 1053
9776.90 1081
9777.84 1142
9778.77 1071
9779.71 1098
9780.64 1121
9781.57 1062
9782.51 1024
9783.44 1113
9784.37 1047
9785.31 1010
9786.24 960
9787.17 890
9788.11 881
9789.04 839
9789.98 843
9790.91 897
9791.84 922
9792.78 874
9793.71 904
9794.65 887
9795.58 884
9796.52 955
9797.45 1018
9798.38 994
9799.32 926
9800.25 847
9801.19 804
9802.12 879
9803.06 896
9803.99 846
9804.93 825
9805.86 777
9806.80 724
9807.73 819
9808.67 832
9809.60 752
9810.54 721
9811.47 688
9812.41 723
9813.34 750
9814.28 748
9815.21 779
9816.15 779
9817.08 768
9818.02 716
9818.95 766
9819.89 689
9820.82 764
9821.76 713
9822.69 680
9823.63 714
9824.57 739
9825.50 679
9826.44 685
9827.37 733
9828.31 694
9829.24 711
9830.18 686
9831.12 715
9832.05 694
9832.99 761
9833.92 655
9834.86 709
9835.80 762
9836.73 739
9837.67 749
9838.61 742
9839.54 725
9840.48 711
9841.41 752
9842.35 716
9843.29 720
9844.22 735
9845.16 770
9846.10 776
9847.03 715
9847.97 731
9848.91 711
9849.84 684
9850.78 772
9851.72 688
9852.66 758
9853.59 761
9854.53 788
9855.47 769
9856.40 737
9857.34 782
9858.28 768
9859.22 763
9860.15 741
9861.09 759
9862.03 664
9862.97 731
9863.90 716
9864.84 710
9865.78 717
9866.72 758
9867.65 730
9868.59 678
9869.53 692
9870.47 693
9871.40 701
9872.34 734
9873.28 706
9874.22 669
9875.16 690
9876.09 708
9877.03 722
9877.97 707
9878.91 740
9879.85 737
9880.79 634
9881.72 650
9882.66 696
9883.60 692
9884.54 681
9885.48 641
9886.42 672
9887.36 667
9888.29 665
9889.23 685
9890.17 679
9891.11 632
9892.05 655
9892.99 627
9893.93 660
9894.87 661
9895.81 692
9896.74 654
9897.68 603
9898.62 638
9899.56 704
9900.50 695
9901.44 684
9902.38 641
9903.32 701
9904.26 700
9905.20 671
9906.14 680
9907.08 714
9908.02 705
9908.96 718
9909.90 675
9910.84 677
9911.78 700
9912.72 714
9913.66 700
9914.60 654
9915.54 692
9916.48 707
9917.42 773
9918.36 680
9919.30 765
9920.24 834
9921.18 965
9922.12 983
9923.06 1075
9924.00 1154
9924.94 1254
9925.88 1314
9926.82 1305
9927.76 1234
9928.70 1080
9929.64 1057
9930.58 925
9931.52 884
9932.46 786
9933.40 768
9934.34 730
9935.28 721
9936.23 676
9937.17 665
9938.11 672
9939.05 720
9939.99 702
9940.93 664
9941.87 689
9942.81 719
9943.76 682
9944.70 691
9945.64 661
9946.58 640
9947.52 668
9948.46 663
9949.40 606
9950.35 685
9951.29 683
9952.23 691
9953.17 697
9954.11 688
9955.05 645
9956.00 691
9956.94 698
9957.88 643
9958.82 609
9959.76 645
9960.71 660
9961.65 661
9962.59 641
9963.53 634
9964.48 626
9965.42 620
9966.36 590
9967.30 672
9968.25 642
9969.19 617
9970.13 623
9971.07 628
9972.02 603
9972.96 575
9973.90 648
9974.84 616
9975.79 576
9976.73 520
9977.67 590
9978.62 571
9979.56 604
9980.50 547
9981.44 563
9982.39 605
9983.33 575
9984.27 596
9985.22 556
9986.16 595
9987.10 561
9988.05 572
9988.99 580
9989.93 650
9990.88 563
9991.82 607
9992.77 591
9993.71 655
9994.65 560
9995.60 596
9996.54 583
9997.48 597
9998.43 555
9999.37 608
10000.32 560
10001.26 570
10002.20 630
10003.15 569
10004.09 590
10005.04 560
10005.98 520
10006.93 544
10007.87 558
10008.81 531
10009.76 611
10010.70 585
10011.65 611
10012.59 543
10013.54 595
10014.48 603
10015.43 579
10016.37 563
10017.32 544
10018.26 538
10019.21 514
10020.15 577
10021.10 588
10022.04 591
10022.99 498
10023.93 554
10024.88 564
10025.82 555
10026.77 526
10027.71 529
10028.66 576
10029.60 535
10030.55 510
10031.49 536
10032.44 515
10033.38 532
10034.33 528
10035.28 505
10036.22 547
10037.17 518
10038.11 576
10039.06 554
10040.00 546
10040.95 596
10041.90 551
10042.84 502
10043.79 514
10044.73 527
10045.68 540
10046.63 530
10047.57 512
10048.52 564
10049.47 518
10050.41 535
10051.36 476
10052.30 517
10053.25 537
10054.20 517
10055.14 544
10056.09 561
10057.04 512
10057.98 538
10058.93 552
10059.88 524
10060.82 529
10061.77 506
10062.72 587
10063.67 574
10064.61 487
10065.56 501
10066.51 514
10067.45 533
10068.40 499
10069.35 523
10070.30 549
10071.24 558
10072.19 622
10073.14 550
10074.09 537
10075.03 545
10075.98 534
10076.93 472
10077.88 494
10078.82 520
10079.77 499
10080.72 544
10081.67 511
10082.61 480
10083.56 517
10084.51 549
10085.46 516
10086.41 500
10087.35 496
10088.30 501
10089.25 509
10090.20 547
10091.15 522
10092.10 538
10093.04 542
10093.99 517
10094.94 512
10095.89 508
10096.84 567
10097.79 479
10098.74 510
10099.68 488
10100.63 518
10101.58 478
10102.53 493
10103.48 530
10104.43 545
10105.38 596
10106.33 546
10107.28 541
10108.22 492
10109.17 544
10110.12 532
10111.07 537
10112.02 526
10112.97 553
10113.92 529
10114.87 498
10115.82 465
10116.77 490
10117.72 463
10118.67 486
10119.62 511
10120.57 494
10121.52 517
10122.47 493
10123.42 546
10124.37 514
10125.32 477
10126.27 475
10127.22 537
10128.17 491
10129.12 476
10130.07 472
10131.02 482
10131.97 458
10132.92 473
10133.87 527
10134.82 490
10135.77 477
10136.72 442
10137.67 461
10138.62 454
10139.57 472
10140.52 533
10141.47 478
10142.42 515
10143.37 501
10144.32 485
10145.27 551
10146.22 529
10147.18 469
10148.13 516
10149.08 544
10150.03 546
10150.98 502
10151.93 515
10152.88 503
10153.83 548
10154.78 601
10155.74 553
10156.69 521
10157.64 568
10158.59 538
10159.54 533
10160.49 488
10161.45 516
10162.40 554
10163.35 521
10164.30 521
10165.25 516
10166.20 524
10167.16 558
10168.11 568
10169.06 521
10170.01 538
10170.96 531
10171.92 605
10172.87 569
10173.82 517
10174.77 533
10175.72 563
10176.68 570
10177.63 610
10178.58 564
10179.53 561
10180.49 590
10181.44 593
10182.39 585
10183.34 574
10184.30 627
10185.25 615
10186.20 647
10187.15 658
10188.11 612
10189.06 578
10190.01 664
10190.97 677
10191.92 679
10192.87 634
10193.83 594
10194.78 636
10195.73 643
10196.69 612
10197.64 615
10198.59 707
10199.55 669
10200.50 686
10201.45 647
10202.41 745
10203.36 662
10204.31 764
10205.27 791
10206.22 724
10207.17 738
10208.13 784
10209.08 704
10210.04 644
10210.99 667
10211.94 635
10212.90 684
10213.85 655
10214.81 719
10215.76 605
10216.71 631
10217.67 648
10218.62 621
10219.58 625
10220.53 584
10221.49 608
10222.44 609
10223.39 604
10224.35 538
10225.30 600
10226.26 648
10227.21 665
10228.17 637
10229.12 679
10230.08 737
10231.03 741
10231.99 808
10232.94 896
10233.90 915
10234.85 965
10235.81 919
10236.76 867
10237.72 815
10238.67 774
10239.63 726
10240.58 692
10241.54 686
10242.49 652
10243.45 620
10244.40 598
10245.36 562
10246.32 583
10247.27 637
10248.23 632
10249.18 638
10250.14 636
10251.09 610
10252.05 667
10253.01 647
10253.96 575
10254.92 632
10255.87 572
10256.83 531
10257.79 577
10258.74 536
10259.70 553
10260.65 514
10261.61 498
10262.57 526
10263.52 551
10264.48 504
10265.44 529
10266.39 544
10267.35 529
10268.31 507
10269.26 564
10270.22 545
10271.18 599
10272.13 566
10273.09 500
10274.05 520
10275.00 537
10275.96 559
10276.92 507
10277.87 484
10278.83 470
10279.79 544
10280.75 498
10281.70 522
10282.66 525
10283.62 511
10284.58 487
10285.53 540
10286.49 530
10287.45 452
10288.41 466
10289.36 503
10290.32 504
10291.28 485
10292.24 495
10293.19 540
10294.15 564
10295.11 520
10296.07 497
10297.03 456
10297.98 450
10298.94 462
10299.90 505
10300.86 509
10301.82 496
10302.77 517
10303.73 525
10304.69 480
10305.65 452
10306.61 456
10307.57 486
10308.52 539
10309.48 494
10310.44 506
10311.40 481
10312.36 511
10313.32 485
10314.28 494
10315.23 541
10316.19 487
10317.15 506
10318.11 494
10319.07 476
10320.03 532
10320.99 511
10321.95 520
10322.91 538
10323.87 513
10324.82 489
10325.78 534
10326.74 563
10327.70 494
10328.66 580
10329.62 568
10330.58 555
10331.54 526
10332.50 497
10333.46 486
10334.42 466
10335.38 524
10336.34 530
10337.30 447
10338.26 456
10339.22 511
10340.18 504
10341.14 496
10342.10 476
10343.06 465
10344.02 532
10344.98 483
10345.94 503
10346.90 509
10347.86 509
10348.82 493
10349.78 467
10350.74 492
10351.70 470
10352.66 485
10353.62 434
10354.58 398
10355.54 446
10356.50 466
10357.47 476
10358.43 486
10359.39 439
10360.35 442
10361.31 454
10362.27 444
10363.23 433
10364.19 428
10365.15 439
10366.11 480
10367.08 459
10368.04 461
10369.00 446
10369.96 447
10370.92 461
10371.88 450
10372.84 444
10373.81 481
10374.77 478
10375.73 410
10376.69 439
10377.65 436
10378.61 432
10379.58 424
10380.54 476
10381.50 460
10382.46 470
10383.42 449
10384.38 467
10385.35 443
10386.31 463
10387.27 440
10388.23 448
10389.20 446
10390.16 486
10391.12 439
10392.08 427
10393.04 443
10394.01 469
10394.97 443
10395.93 489
10396.89 467
10397.86 420
10398.82 492
10399.78 464
10400.75 470
10401.71 469
10402.67 488
10403.63 475
10404.60 510
10405.56 451
10406.52 482
10407.49 455
10408.45 419
10409.41 450
10410.38 389
10411.34 413
10412.30 441
10413.27 481
10414.23 504
10415.19 543
10416.16 565
10417.12 618
10418.08 617
10419.05 577
10420.01 596
10420.97 532
10421.94 551
10422.90 519
10423.87 523
10424.83 494
10425.79 512
10426.76 425
10427.72 462
10428.69 463
10429.65 442
10430.61 420
10431.58 404
10432.54 449
10433.51 469
10434.47 414
10435.44 415
10436.40 468
10437.36 421
10438.33 409
10439.29 397
10440.26 459
10441.22 439
10442.19 480
10443.15 452
10444.12 454
10445.08 449
10446.05 443
10447.01 458
10447.98 461
10448.94 440
10449.91 439
10450.87 509
10451.84 464
10452.80 409
10453.77 384
10454.73 412
10455.70 448
10456.66 463
10457.63 416
10458.59 412
10459.56 461
10460.52 465
10461.49 461
10462.46 371
10463.42 376
10464.39 447
10465.35 457
10466.32 438
10467.28 383
10468.25 375
10469.22 399
10470.18 413
10471.15 455
10472.11 423
10473.08 406
10474.05 408
10475.01 410
10475.98 385
10476.95 428
10477.91 433
10478.88 452
10479.84 417
10480.81 390
10481.78 434
10482.74 452
10483.71 400
10484.68 389
10485.64 451
10486.61 458
10487.58 426
10488.54 433
10489.51 448
10490.48 409
10491.45 404
10492.41 411
10493.38 471
10494.35 443
10495.31 352
10496.28 416
10497.25 411
10498.22 431
10499.18 426
10500.15 442
10501.12 438
10502.08 425
10503.05 442
10504.02 429
10504.99 455
10505.96 411
10506.92 435
10507.89 443
10508.86 406
10509.83 448
10510.79 418
10511.76 384
10512.73 446
10513.70 417
10514.67 440
10515.63 458
10516.60 395
10517.57 417
10518.54 426
10519.51 412
10520.48 426
10521.44 431
10522.41 473
10523.38 406
10524.35 412
10525.32 396
10526.29 404
10527.25 393
10528.22 372
10529.19 447
10530.16 460
10531.13 426
10532.10 406
10533.07 424
10534.04 390
10535.01 393
10535.97 384
10536.94 396
10537.91 392
10538.88 410
10539.85 444
10540.82 426
10541.79 413
10542.76 361
10543.73 410
10544.70 459
10545.67 417
10546.64 447
10547.61 489
10548.58 436
10549.55 434
10550.51 394
10551.48 407
10552.45 407
10553.42 458
10554.39 471
10555.36 463
10556.33 475
10557.30 432
10558.27 486
10559.24 484
10560.21 474
10561.18 511
10562.15 488
10563.12 449
10564.10 474
10565.07 455
10566.04 429
10567.01 473
10567.98 482
10568.95 448
10569.92 439
10570.89 422
10571.86 418
10572.83 425
10573.80 411
10574.77 487
10575.74 470
10576.71 438
10577.68 433
10578.66 439
10579.63 455
10580.60 427
10581.57 451
10582.54 441
10583.51 457
10584.48 463
10585.45 510
10586.42 491
10587.40 509
10588.37 532
10589.34 476
10590.31 498
10591.28 504
10592.25 484
10593.23 509
10594.20 501
10595.17 458
10596.14 488
10597.11 476
10598.08 461
10599.06 482
10600.03 436
10601.00 454
10601.97 482
10602.94 444
10603.92 439
10604.89 475
10605.86 489
10606.83 452
10607.81 455
10608.78 429
10609.75 439
10610.72 448
10611.70 437
10612.67 420
10613.64 423
10614.61 422
10615.59 457
10616.56 470
10617.53 436
10618.50 482
10619.48 488
10620.45 454
10621.42 454
10622.40 484
10623.37 447
10624.34 435
10625.32 428
10626.29 453
10627.26 451
10628.24 437
10629.21 458
10630.18 477
10631.16 459
10632.13 560
10633.10 562
10634.08 563
10635.05 605
10636.02 625
10637.00 669
10637.97 635
10638.94 621
10639.92 635
10640.89 544
10641.87 528
10642.84 483
10643.81 489
10644.79 497
10645.76 506
10646.74 493
10647.71 476
10648.68 525
10649.66 521
10650.63 476
10651.61 483
10652.58 437
10653.56 443
10654.53 484
10655.50 483
10656.48 446
10657.45 469
10658.43 473
10659.40 485
10660.38 463
10661.35 475
10662.33 537
10663.30 536
10664.28 504
10665.25 469
10666.23 533
10667.20 503
10668.18 502
10669.15 469
10670.13 484
10671.10 518
10672.08 531
10673.05 470
10674.03 426
10675.00 459
10675.98 500
10676.96 490
10677.93 471
10678.91 511
10679.88 528
10680.86 542
10681.83 479
10682.81 459
10683.79 483
10684.76 467
10685.74 450
10686.71 428
10687.69 401
10688.67 411
10689.64 449
10690.62 415
10691.59 421
10692.57 429
10693.55 443
10694.52 447
10695.50 409
10696.48 409
10697.45 412
10698.43 388
10699.40 414
10700.38 411
10701.36 376
10702.33 406
10703.31 441
10704.29 426
10705.26 444
10706.24 443
10707.22 394
10708.20 410
10709.17 441
10710.15 372
10711.13 435
10712.10 470
10713.08 431
10714.06 429
10715.04 419
10716.01 410
10716.99 380
10717.97 409
10718.94 393
10719.92 433
10720.90 431
10721.88 410
10722.85 391
10723.83 387
10724.81 434
10725.79 413
10726.77 419
10727.74 432
10728.72 417
10729.70 412
10730.68 389
10731.66 436
10732.63 415
10733.61 363
10734.59 412
10735.57 439
10736.55 435
10737.52 425
10738.50 407
10739.48 399
10740.46 406
10741.44 400
10742.42 394
10743.39 419
10744.37 413
10745.35 437
10746.33 432
10747.31 449
10748.29 394
10749.27 382
10750.25 401
10751.22 379
10752.20 441
10753.18 437
10754.16 381
10755.14 442
10756.12 440
10757.10 378
10758.08 381
10759.06 444
10760.04 417
10761.02 410
10762.00 382
10762.97 420
10763.95 434
10764.93 446
10765.91 420
10766.89 386
10767.87 384
10768.85 409
10769.83 400
10770.81 387
10771.79 353
10772.77 391
10773.75 384
10774.73 402
10775.71 412
10776.69 383
10777.67 447
10778.65 474
10779.63 420
10780.61 416
10781.59 416
10782.57 408
10783.55 378
10784.53 376
10785.51 411
10786.49 369
10787.48 390
10788.46 371
10789.44 400
10790.42 442
10791.40 405
10792.38 374
10793.36 382
10794.34 385
10795.32 363
10796.30 379
10797.28 405
10798.26 409
10799.25 369
10800.23 423
10801.21 421
10802.19 405
10803.17 395
10804.15 399
10805.13 405
10806.11 427
10807.10 393
10808.08 434
10809.06 366
10810.04 370
10811.02 413
10812.00 424
10812.99 421
10813.97 406
10814.95 402
10815.93 384
10816.91 376
10817.89 388
10818.88 398
10819.86 404
10820.84 402
10821.82 422
10822.81 397
10823.79 433
10824.77 413
10825.75 399
10826.73 398
10827.72 430
10828.70 427
10829.68 429
10830.66 404
10831.65 399
10832.63 442
10833.61 434
10834.59 436
10835.58 434
10836.56 382
10837.54 383
10838.53 405
10839.51 396
10840.49 398
10841.47 411
10842.46 416
10843.44 437
10844.42 426
10845.41 394
10846.39 413
10847.37 416
10848.36 410
10849.34 441
10850.32 425
10851.31 430
10852.29 400
10853.27 423
10854.26 412
10855.24 395
10856.23 426
10857.21 507
10858.19 443
10859.18 415
10860.16 411
10861.14 435
10862.13 464
10863.11 417
10864.10 410
10865.08 469
10866.06 468
10867.05 416
10868.03 417
10869.02 430
10870.00 440
10870.99 497
10871.97 515
10872.95 434
10873.94 424
10874.92 443
10875.91 483
10876.89 450
10877.88 471
10878.86 473
10879.85 500
10880.83 492
10881.82 456
10882.80 438
10883.79 500
10884.77 486
10885.76 444
10886.74 483
10887.73 508
10888.71 508
10889.70 486
10890.68 490
10891.67 455
10892.65 510
10893.64 501
10894.62 506
10895.61 514
10896.59 477
10897.58 509
10898.57 501
10899.55 503
10900.54 520
10901.52 483
10902.51 517
10903.49 524
10904.48 519
10905.47 542
10906.45 523
10907.44 555
10908.42 613
10909.41 597
10910.40 529
10911.38 535
10912.37 626
10913.36 560
10914.34 638
10915.33 547
10916.31 552
10917.30 563
10918.29 607
10919.27 588
10920.26 529
10921.25 575
10922.23 569
10923.22 561
10924.21 555
10925.19 556
10926.18 552
10927.17 599
10928.15 601
10929.14 561
10930.13 608
10931.12 604
10932.10 575
10933.09 600
10934.08 644
10935.06 669
10936.05 647
10937.04 622
10938.03 651
10939.01 649
10940.00 685
10940.99 694
10941.98 697
10942.96 718
10943.95 751
10944.94 696
10945.93 690
10946.92 698
10947.90 696
10948.89 763
10949.88 744
10950.87 743
10951.86 808
10952.84 856
10953.83 872
10954.82 954
10955.81 927
10956.80 977
10957.78 1036
10958.77 1033
10959.76 1030
10960.75 917
10961.74 900
10962.73 836
10963.71 837
10964.70 824
10965.69 787
10966.68 779
10967.67 819
10968.66 758
10969.65 791
10970.64 825
10971.62 757
10972.61 796
10973.60 767
10974.59 813
10975.58 841
10976.57 807
10977.56 850
10978.55 833
10979.54 878
10980.53 911
10981.52 846
10982.51 851
10983.50 898
10984.48 853
10985.47 843
10986.46 846
10987.45 874
10988.44 867
10989.43 915
10990.42 992
10991.41 1020
10992.40 1058
10993.39 1217
10994.38 1304
10995.37 1387
10996.36 1556
10997.35 1639
10998.34 1665
10999.33 1617
11000.32 1509
11001.31 1402
11002.30 1313
11003.29 1225
11004.28 1065
11005.27 1003
11006.27 954
11007.26 850
11008.25 869
11009.24 829
11010.23 801
11011.22 805
11012.21 821
11013.20 875
11014.19 825
11015.18 780
11016.17 750
11017.16 731
11018.15 799
11019.15 779
11020.14 841
11021.13 816
11022.12 807
11023.11 775
11024.10 799
11025.09 837
11026.08 798
11027.08 777
11028.07 758
11029.06 739
11030.05 736
11031.04 660
11032.03 691
11033.02 726
11034.02 763
11035.01 733
11036.00 669
11036.99 634
11037.98 654
11038.98 648
11039.97 675
11040.96 639
11041.95 622
11042.94 645
11043.94 568
11044.93 602
11045.92 573
11046.91 616
11047.91 590
11048.90 617
11049.89 558
11050.88 581
11051.88 587
11052.87 641
11053.86 570
11054.85 547
11055.85 544
11056.84 554
11057.83 594
11058.82 617
11059.82 624
11060.81 579
11061.80 561
11062.80 559
11063.79 622
11064.78 567
11065.78 543
11066.77 589
11067.76 554
11068.76 554
11069.75 561
11070.74 591
11071.74 610
11072.73 577
11073.72 592
11074.72 576
11075.71 578
11076.70 599
11077.70 569
11078.69 584
11079.68 586
11080.68 596
11081.67 562
11082.67 568
11083.66 572
11084.65 514
11085.65 522
11086.64 549
11087.64 534
11088.63 544
11089.62 587
11090.62 567
11091.61 555
11092.61 521
11093.60 549
11094.60 514
11095.59 526
11096.59 477
11097.58 540
11098.57 534
11099.57 518
11100.56 520
11101.56 535
11102.55 498
11103.55 509
11104.54 538
11105.54 536
11106.53 510
11107.53 505
11108.52 523
11109.52 533
11110.51 511
11111.51 502
11112.50 523
11113.50 554
11114.50 530
11115.49 497
11116.49 508
11117.48 502
11118.48 538
11119.47 505
11120.47 512
11121.46 511
11122.46 500
11123.46 497
11124.45 516
11125.45 584
11126.44 511
11127.44 495
11128.43 469
11129.43 472
11130.43 492
11131.42 491
11132.42 486
11133.42 459
11134.41 451
11135.41 454
11136.40 470
11137.40 459
11138.40 476
11139.39 454
11140.39 490
11141.39 479
11142.38 527
11143.38 485
11144.38 499
11145.37 485
11146.37 528
11147.37 504
11148.36 472
11149.36 490
11150.36 495
11151.35 488
11152.35 467
11153.35 491
11154.35 476
11155.34 452
11156.34 453
11157.34 481
11158.33 468
11159.33 429
11160.33 455
11161.33 482
11162.32 463
11163.32 448
11164.32 453
11165.32 473
11166.32 437
11167.31 472
11168.31 473
11169.31 473
11170.31 465
11171.30 436
11172.30 459
11173.30 407
11174.30 429
11175.30 452
11176.29 456
11177.29 449
11178.29 508
11179.29 497
11180.29 470
11181.29 510
11182.28 507
11183.28 434
11184.28 451
11185.28 473
11186.28 475
11187.28 457
11188.28 424
11189.27 454
11190.27 463
11191.27 470
11192.27 485
11193.27 481
11194.27 501
11195.27 485
11196.27 491
11197.27 432
11198.26 446
11199.26 450
11200.26 515
11201.26 441
11202.26 447
11203.26 453
11204.26 427
11205.26 439
11206.26 440
11207.26 440
11208.26 469
11209.26 459
11210.26 431
11211.26 429
11212.26 437
11213.26 440
11214.26 460
11215.26 413
11216.26 403
11217.26 429
11218.26 417
11219.26 387
11220.26 412
11221.26 404
11222.26 412
11223.26 456
11224.26 410
11225.26 407
11226.26 405
11227.26 412
11228.26 387
11229.26 414
11230.26 421
11231.26 411
11232.26 421
11233.26 397
11234.26 405
11235.26 389
11236.26 430
11237.26 415
11238.27 428
11239.27 403
11240.27 471
11241.27 411
11242.27 449
11243.27 436
11244.27 419
11245.27 437
11246.27 433
11247.28 434
11248.28 388
11249.28 354
11250.28 391
11251.28 419
11252.28 402
11253.28 417
11254.29 375
11255.29 422
11256.29 425
11257.29 448
11258.29 497
11259.29 394
11260.30 452
11261.30 479
11262.30 417
11263.30 433
11264.30 451
11265.31 449
11266.31 412
11267.31 444
11268.31 491
11269.32 465
11270.32 457
11271.32 451
11272.32 437
11273.32 504
11274.33 516
11275.33 523
11276.33 494
11277.34 500
11278.34 465
11279.34 510
11280.34 482
11281.35 447
11282.35 415
11283.35 415
11284.35 458
11285.36 473
11286.36 432
11287.36 448
11288.37 424
11289.37 435
11290.37 398
11291.38 439
11292.38 454
11293.38 441
11294.39 417
11295.39 394
11296.39 416
11297.40 436
11298.40 477
11299.40 438
11300.41 413
11301.41 425
11302.42 450
11303.42 497
11304.42 475
11305.43 447
11306.43 456
11307.43 504
11308.44 526
11309.44 505
11310.45 486
11311.45 520
11312.46 456
11313.46 540
11314.46 544
11315.47 494
11316.47 525
11317.48 532
11318.48 508
11319.49 462
11320.49 421
11321.50 432
11322.50 449
11323.50 415
11324.51 421
11325.51 423
11326.52 459
11327.52 481
11328.53 414
11329.53 451
11330.54 503
11331.54 499
11332.55 491
11333.55 443
11334.56 471
11335.56 490
11336.57 488
11337.58 529
11338.58 539
11339.59 516
11340.59 538
11341.60 562
11342.60 497
11343.61 473
11344.61 428
11345.62 477
11346.63 451
11347.63 454
11348.64 399
11349.64 399
11350.65 441
11351.65 458
11352.66 419
11353.67 418
11354.67 437
11355.68 451
11356.68 435
11357.69 464
11358.70 476
11359.70 418
11360.71 456
11361.72 401
11362.72 409
11363.73 455
11364.74 432
11365.74 419
11366.75 452
11367.76 435
11368.76 422
11369.77 417
11370.78 447
11371.78 452
11372.79 399
11373.80 409
11374.80 407
11375.81 427
11376.82 447
11377.82 400
11378.83 454
11379.84 423
11380.85 454
11381.85 442
11382.86 414
11383.87 416
11384.88 401
11385.88 387
11386.89 415
11387.90 396
11388.91 404
11389.91 424
11390.92 390
11391.93 385
11392.94 428
11393.94 412
11394.95 414
11395.96 382
11396.97 422
11397.98 427
11398.98 406
11399.99 429
11401.00 402
11402.01 418
11403.02 460
11404.03 465
11405.03 376
11406.04 434
11407.05 414
11408.06 374
11409.07 386
11410.08 404
11411.08 389
11412.09 444
11413.10 429
11414.11 394
11415.12 403
11416.13 446
11417.14 408
11418.15 453
11419.15 410
11420.16 428
11421.17 434
11422.18 415
11423.19 407
11424.20 389
11425.21 433
11426.22 417
11427.23 394
11428.24 374
11429.25 412
11430.26 451
11431.27 392
11432.27 425
11433.28 470
11434.29 453
11435.30 445
11436.31 452
11437.32 418
11438.33 406
11439.34 369
11440.35 420
11441.36 389
11442.37 408
11443.38 425
11444.39 419
11445.40 413
11446.41 386
11447.42 399
11448.43 405
11449.44 451
11450.45 447
11451.46 399
11452.47 393
11453.49 411
11454.50 372
11455.51 419
11456.52 381
11457.53 386
11458.54 379
11459.55 395
11460.56 418
11461.57 406
11462.58 441
11463.59 395
11464.60 407
11465.61 425
11466.63 394
11467.64 411
11468.65 408
11469.66 409
11470.67 428
11471.68 412
11472.69 428
11473.70 391
11474.72 411
11475.73 395
11476.74 370
11477.75 440
11478.76 389
11479.77 395
11480.78 422
11481.80 435
11482.81 423
11483.82 427
11484.83 384
11485.84 389
11486.86 404
11487.87 397
11488.88 399
11489.89 413
11490.90 452
11491.92 436
11492.93 406
11493.94 417
11494.95 420
11495.97 448
11496.98 439
11497.99 424
11499.00 419
11500.01 434
11501.03 412
11502.04 422
11503.05 394
11504.07 400
11505.08 396
11506.09 437
11507.10 410
11508.12 423
11509.13 434
11510.14 388
11511.16 417
11512.17 392
11513.18 384
11514.19 369
11515.21 407
11516.22 418
11517.23 386
11518.25 410
11519.26 396
11520.27 416
11521.29 401
11522.30 393
11523.32 397
11524.33 404
11525.34 417
11526.36 431
11527.37 441
11528.38 450
11529.40 443
11530.41 419
11531.43 412
11532.44 432
11533.45 458
11534.47 437
11535.48 457
11536.50 413
11537.51 408
11538.52 440
11539.54 481
11540.55 466
11541.57 469
11542.58 462
11543.60 456
11544.61 490
11545.62 466
11546.64 497
11547.65 463
11548.67 507
11549.68 486
11550.70 503
11551.71 463
11552.73 492
11553.74 517
11554.76 516
11555.77 462
11556.79 518
11557.80 498
11558.82 492
11559.83 471
11560.85 484
11561.86 491
11562.88 529
11563.89 573
11564.91 555
11565.92 570
11566.94 549
11567.96 513
11568.97 551
11569.99 574
11571.00 523
11572.02 531
11573.03 544
11574.05 607
11575.07 588
11576.08 635
11577.10 642
11578.11 659
11579.13 712
11580.15 700
11581.16 690
11582.18 711
11583.19 724
11584.21 731
11585.23 707
11586.24 688
11587.26 741
11588.28 829
11589.29 840
11590.31 971
11591.32 977
11592.34 1120
11593.36 1235
11594.37 1337
11595.39 1452
11596.41 1582
11597.42 1699
11598.44 1578
11599.46 1519
11600.48 1370
11601.49 1227
11602.51 1063
11603.53 916
11604.54 896
11605.56 819
11606.58 760
11607.60 701
11608.61 679
11609.63 666
11610.65 620
11611.66 603
11612.68 685
11613.70 652
11614.72 625
11615.74 634
11616.75 630
11617.77 567
11618.79 555
11619.81 536
11620.82 526
11621.84 537
11622.86 547
11623.88 533
11624.90 563
11625.91 553
11626.93 571
11627.95 555
11628.97 533
11629.99 568
11631.00 539
11632.02 524
11633.04 561
11634.06 564
11635.08 593
11636.10 543
11637.12 526
11638.13 504
11639.15 499
11640.17 510
11641.19 472
11642.21 459
11643.23 450
11644.25 448
11645.27 428
11646.28 475
11647.30 439
11648.32 448
11649.34 456
11650.36 478
11651.38 463
11652.40 460
11653.42 475
11654.44 494
11655.46 456
11656.48 467
11657.50 483
11658.52 475
11659.53 481
11660.55 493
11661.57 514
11662.59 451
11663.61 497
11664.63 478
11665.65 516
11666.67 466
11667.69 456
11668.71 490
11669.73 495
11670.75 466
11671.77 502
11672.79 487
11673.81 481
11674.83 491
11675.85 513
11676.87 484
11677.89 442
11678.91 500
11679.94 528
11680.96 525
11681.98 496
11683.00 513
11684.02 477
11685.04 474
11686.06 480
11687.08 484
11688.10 474
11689.12 452
11690.14 486
11691.16 476
11692.18 473
11693.20 446
11694.23 452
11695.25 495
11696.27 494
11697.29 460
11698.31 483
11699.33 445
11700.35 488
11701.37 459
11702.40 455
11703.42 411
11704.44 456
11705.46 407
11706.48 465
11707.50 447
11708.53 437
11709.55 487
11710.57 479
11711.59 453
11712.61 435
11713.63 428
11714.66 468
11715.68 424
11716.70 432
11717.72 412
11718.74 418
11719.77 417
11720.79 382
11721.81 409
11722.83 428
11723.86 420
11724.88 418
11725.90 432
11726.92 401
11727.95 391
11728.97 427
11729.99 457
11731.01 429
11732.04 419
11733.06 445
11734.08 451
11735.10 411
11736.13 449
11737.15 418
11738.17 440
11739.20 473
11740.22 434
11741.24 420
11742.27 402
11743.29 418
11744.31 470
11745.34 430
11746.36 424
11747.38 433
11748.41 451
11749.43 460
11750.45 451
11751.48 440
11752.50 434
11753.52 393
11754.55 408
11755.57 437
11756.60 406
11757.62 421
11758.64 403
11759.67 430
11760.69 442
11761.71 419
11762.74 418
11763.76 438
11764.79 424
11765.81 409
11766.84 391
11767.86 371
11768.88 395
11769.91 398
11770.93 416
11771.96 403
11772.98 410
11774.01 440
11775.03 429
11776.06 430
11777.08 371
11778.10 348
11779.13 385
11780.15 392
11781.18 426
11782.20 411
11783.23 408
11784.25 429
11785.28 426
11786.30 426
11787.33 404
11788.35 394
11789.38 392
11790.41 388
11791.43 373
11792.46 401
11793.48 419
11794.51 380
11795.53 388
11796.56 404
11797.58 397
11798.61 428
11799.63 405
11800.66 405
11801.69 401
11802.71 435
11803.74 387
11804.76 401
11805.79 412
11806.82 402
11807.84 407
11808.87 402
11809.89 393
11810.92 417
11811.95 410
11812.97 424
11814.00 391
11815.02 392
11816.05 369
11817.08 371
11818.10 393
11819.13 369
11820.16 412
11821.18 401
11822.21 403
11823.24 408
11824.26 401
11825.29 423
11826.32 396
11827.34 384
11828.37 447
11829.40 459
11830.43 442
11831.45 416
11832.48 416
11833.51 401
11834.53 408
11835.56 412
11836.59 374
11837.62 413
11838.64 419
11839.67 433
11840.70 443
11841.73 417
11842.75 390
11843.78 424
11844.81 407
11845.84 400
11846.86 432
11847.89 397
11848.92 406
11849.95 424
11850.97 463
11852.00 458
11853.03 442
11854.06 464
11855.09 446
11856.11 449
11857.14 441
11858.17 438
11859.20 408
11860.23 386
11861.26 428
11862.28 441
11863.31 424
11864.34 423
11865.37 388
11866.40 450
11867.43 444
11868.46 408
11869.48 459
11870.51 452
11871.54 450
11872.57 450
11873.60 436
11874.63 491
11875.66 471
11876.69 450
11877.72 434
11878.74 465
11879.77 495
11880.80 482
11881.83 473
11882.86 472
11883.89 440
11884.92 467
11885.95 509
11886.98 464
11888.01 479
11889.04 527
11890.07 560
11891.10 502
11892.13 534
11893.16 543
11894.19 559
11895.22 585
11896.25 563
11897.28 609
11898.31 657
11899.34 594
11900.37 575
11901.40 608
11902.43 608
11903.46 594
11904.49 626
11905.52 587
11906.55 515
11907.58 544
11908.61 561
11909.64 547
11910.67 585
11911.70 590
11912.73 521
11913.76 588
11914.79 542
11915.82 512
11916.85 534
11917.88 554
11918.92 546
11919.95 511
11920.98 586
11922.01 604
11923.04 637
11924.07 674
11925.10 766
11926.13 786
11927.16 824
11928.19 929
11929.23 923
11930.26 847
11931.29 890
11932.32 832
11933.35 794
11934.38 764
11935.41 664
11936.45 685
11937.48 609
11938.51 580
11939.54 553
11940.57 586
11941.61 554
11942.64 524
11943.67 537
11944.70 546
11945.73 504
11946.76 501
11947.80 542
11948.83 555
11949.86 521
11950.89 479
11951.93 522
11952.96 497
11953.99 498
11955.02 499
11956.06 505
11957.09 492
11958.12 509
11959.15 477
11960.19 507
11961.22 489
11962.25 451
11963.28 506
11964.32 523
11965.35 488
11966.38 520
11967.42 512
11968.45 486
11969.48 471
11970.51 470
11971.55 498
11972.58 460
11973.61 497
11974.65 503
11975.68 429
11976.71 423
11977.75 423
11978.78 443
11979.81 461
11980.85 489
11981.88 502
11982.92 509
11983.95 519
11984.98 512
11986.02 480
11987.05 543
11988.08 470
11989.12 440
11990.15 459
11991.19 478
11992.22 461
11993.25 469
11994.29 526
11995.32 509
11996.36 523
11997.39 529
11998.42 547
11999.46 486
12000.49 487
12001.53 483
12002.56 474
12003.60 492
12004.63 521
12005.67 537
12006.70 536
12007.74 486
12008.77 514
12009.81 552
12010.84 553
12011.87 546
12012.91 599
12013.94 623
12014.98 573
12016.01 599
12017.05 557
12018.09 596
12019.12 570
12020.16 593
12021.19 570
12022.23 517
12023.26 534
12024.30 531
12025.33 552
12026.37 516
12027.40 525
12028.44 518
12029.47 525
12030.51 506
12031.55 550
12032.58 536
12033.62 522
12034.65 544
12035.69 564
12036.73 529
12037.76 581
12038.80 531
12039.83 511
12040.87 517
12041.91 480
12042.94 492
12043.98 517
12045.01 523
12046.05 513
12047.09 541
12048.12 534
12049.16 564
12050.20 508
12051.23 542
12052.27 541
12053.31 560
12054.34 522
12055.38 539
12056.42 525
12057.45 540
12058.49 534
12059.53 527
12060.56 532
12061.60 480
12062.64 474
12063.68 498
12064.71 525
12065.75 512
12066.79 545
12067.82 515
12068.86 509
12069.90 481
12070.94 495
12071.97 495
12073.01 510
12074.05 520
12075.09 534
12076.12 526
12077.16 524
12078.20 539
12079.24 571
12080.28 541
12081.31 514
12082.35 555
12083.39 573
12084.43 582
12085.47 584
12086.50 532
12087.54 568
12088.58 584
12089.62 507
12090.66 555
12091.69 555
12092.73 609
12093.77 623
12094.81 623
12095.85 626
12096.89 655
12097.93 698
12098.96 677
12100.00 691
12101.04 686
12102.08 717
12103.12 690
12104.16 669
12105.20 632
12106.24 586
12107.27 576
12108.31 609
12109.35 550
12110.39 547
12111.43 568
12112.47 543
12113.51 538
12114.55 521
12115.59 445
12116.63 467
12117.67 494
12118.71 493
12119.75 439
12120.79 489
12121.83 458
12122.87 470
12123.90 491
12124.94 465
12125.98 462
12127.02 435
12128.06 474
12129.10 504
12130.14 477
12131.18 478
12132.22 455
12133.26 445
12134.30 406
12135.34 424
12136.38 452
12137.43 458
12138.47 484
12139.51 457
12140.55 423
12141.59 416
12142.63 432
12143.67 430
12144.71 439
12145.75 432
12146.79 470
12147.83 433
12148.87 429
12149.91 410
12150.95 425
12151.99 432
12153.03 427
12154.08 420
12155.12 431
12156.16 425
12157.20 425
12158.24 450
12159.28 464
12160.32 423
12161.36 420
12162.41 414
12163.45 429
12164.49 414
12165.53 406
12166.57 430
12167.61 392
12168.65 449
12169.70 426
12170.74 410
12171.78 461
12172.82 460
12173.86 465
12174.91 433
12175.95 410
12176.99 462
12178.03 450
12179.07 424
12180.12 434
12181.16 391
12182.20 430
12183.24 427
12184.28 449
12185.33 407
12186.37 447
12187.41 502
12188.45 467
12189.50 431
12190.54 445
12191.58 476
12192.62 433
12193.67 474
12194.71 479
12195.75 438
12196.80 392
12197.84 445
12198.88 451
12199.92 404
12200.97 411
12202.01 445
12203.05 413
12204.10 450
12205.14 399
12206.18 400
12207.23 405
12208.27 423
12209.31 429
12210.36 412
12211.40 451
12212.44 431
12213.49 477
12214.53 439
12215.57 385
12216.62 404
12217.66 437
12218.71 413
12219.75 451
12220.79 452
12221.84 474
12222.88 470
12223.92 465
12224.97 467
12226.01 488
12227.06 466
12228.10 447
12229.15 514
12230.19 460
12231.23 472
12232.28 436
12233.32 450
12234.37 491
12235.41 454
12236.46 445
12237.50 457
12238.55 448
12239.59 437
12240.64 396
12241.68 427
12242.72 433
12243.77 445
12244.81 433
12245.86 421
12246.90 396
12247.95 388
12248.99 393
12250.04 415
12251.08 448
12252.13 408
12253.18 416
12254.22 399
12255.27 405
12256.31 432
12257.36 413
12258.40 378
12259.45 417
12260.49 444
12261.54 410
12262.58 437
12263.63 389
12264.68 419
12265.72 392
12266.77 409
12267.81 409
12268.86 450
12269.91 398
12270.95 400
12272.00 409
12273.04 378
12274.09 384
12275.14 406
12276.18 420
12277.23 357
12278.27 364
12279.32 381
12280.37 401
12281.41 367
12282.46 426
12283.51 358
12284.55 410
12285.60 429
12286.65 395
12287.69 388
12288.74 400
12289.79 356
12290.83 416
12291.88 419
12292.93 360
12293.97 377
12295.02 378
12296.07 401
12297.12 368
12298.16 411
12299.21 397
12300.26 415
12301.31 397
12302.35 451
12303.40 439
12304.45 420
12305.49 427
12306.54 442
12307.59 445
12308.64 421
12309.69 409
12310.73 418
12311.78 390
12312.83 367
12313.88 414
12314.92 433
12315.97 404
12317.02 355
12318.07 403
12319.12 396
12320.16 372
12321.21 352
12322.26 391
12323.31 385
12324.36 405
12325.41 402
12326.45 385
12327.50 391
12328.55 347
12329.60 402
12330.65 391
12331.70 420
12332.75 389
12333.79 441
12334.84 384
12335.89 354
12336.94 368
12337.99 407
12339.04 430
12340.09 361
12341.14 396
12342.19 390
12343.23 350
12344.28 356
12345.33 397
12346.38 356
12347.43 408
12348.48 325
12349.53 379
12350.58 407
12351.63 388
12352.68 381
12353.73 364
12354.78 383
12355.83 376
12356.88 360
12357.93 383
12358.98 380
12360.03 376
12361.08 412
12362.13 369
12363.18 356
12364.23 361
12365.28 416
12366.33 397
12367.38 383
12368.43 339
12369.48 393
12370.53 431
12371.58 383
12372.63 415
12373.68 413
12374.73 403
12375.78 399
12376.83 423
12377.88 368
12378.93 338
12379.98 388
12381.03 402
12382.08 413
12383.13 401
12384.18 373
12385.23 386
12386.29 384
12387.34 409
12388.39 430
12389.44 388
12390.49 422
12391.54 406
12392.59 412
12393.64 391
12394.69 408
12395.75 388
12396.80 423
12397.85 392
12398.90 403
12399.95 413
12401.00 439
12402.06 443
12403.11 378
12404.16 404
12405.21 429
12406.26 386
12407.31 383
12408.37 389
12409.42 392
12410.47 422
12411.52 375
12412.57 411
12413.63 414
12414.68 452
12415.73 381
12416.78 438
12417.83 416
12418.89 411
12419.94 385
12420.99 414
12422.04 426
12423.10 397
12424.15 420
12425.20 360
12426.25 424
12427.31 402
12428.36 463
12429.41 406
12430.47 455
12431.52 438
12432.57 407
12433.62 411
12434.68 413
12435.73 431
12436.78 453
12437.84 390
12438.89 400
12439.94 433
12441.00 405
12442.05 439
12443.10 430
12444.16 448
12445.21 413
12446.26 447
12447.32 429
12448.37 424
12449.42 408
12450.48 432
12451.53 449
12452.58 439
12453.64 395
12454.69 445
12455.75 436
12456.80 411
12457.85 394
12458.91 429
12459.96 479
12461.02 491
12462.07 441
12463.12 474
12464.18 465
12465.23 422
12466.29 486
12467.34 460
12468.40 502
12469.45 496
12470.51 449
12471.56 489
12472.61 485
12473.67 522
12474.72 546
12475.78 535
12476.83 449
12477.89 483
12478.94 508
12480.00 533
12481.05 528
12482.11 561
12483.16 552
12484.22 646
12485.27 702
12486.33 784
12487.38 824
12488.44 867
12489.49 934
12490.55 980
12491.60 1086
12492.66 1112
12493.72 1053
12494.77 1032
12495.83 954
12496.88 844
12497.94 801
12498.99 758
12500.05 683
12501.11 658
12502.16 623
12503.22 600
12504.27 585
12505.33 525
12506.39 495
12507.44 573
12508.50 502
12509.55 561
12510.61 497
12511.67 498
12512.72 541
12513.78 510
12514.84 491
12515.89 520
12516.95 506
12518.00 544
12519.06 487
12520.12 455
12521.17 484
12522.23 498
12523.29 511
12524.34 474
12525.40 485
12526.46 468
12527.52 501
12528.57 483
12529.63 476
12530.69 474
12531.74 479
12532.80 475
12533.86 483
12534.92 480
12535.97 435
12537.03 476
12538.09 448
12539.14 475
12540.20 442
12541.26 447
12542.32 447
12543.37 427
12544.43 469
12545.49 488
12546.55 480
12547.61 463
12548.66 481
12549.72 463
12550.78 491
12551.84 485
12552.89 481
12553.95 532
12555.01 523
12556.07 483
12557.13 419
12558.19 482
12559.24 508
12560.30 473
12561.36 534
12562.42 561
12563.48 585
12564.54 586
12565.59 612
12566.65 646
12567.71 703
12568.77 699
12569.83 717
12570.89 728
12571.95 768
12573.01 723
12574.06 772
12575.12 727
12576.18 666
12577.24 723
12578.30 674
12579.36 676
12580.42 642
12581.48 601
12582.54 577
12583.60 611
12584.66 605
12585.72 583
12586.77 567
12587.83 598
12588.89 591
12589.95 571
12591.01 550
12592.07 551
12593.13 587
12594.19 531
12595.25 582
12596.31 514
12597.37 535
12598.43 569
12599.49 545
12600.55 508
12601.61 505
12602.67 512
12603.73 484
12604.79 492
12605.85 475
12606.91 521
12607.97 489
12609.03 477
12610.09 493
12611.15 486
12612.21 490
12613.27 476
12614.34 477
12615.40 485
12616.46 466
12617.52 465
12618.58 481
12619.64 488
12620.70 522
12621.76 460
12622.82 485
12623.88 477
12624.94 453
12626.01 462
12627.07 468
12628.13 450
12629.19 471
12630.25 453
12631.31 481
12632.37 476
12633.43 496
12634.50 498
12635.56 497
12636.62 467
12637.68 463
12638.74 492
12639.80 474
12640.86 512
12641.93 513
12642.99 543
12644.05 521
12645.11 525
12646.17 542
12647.24 560
12648.30 547
12649.36 536
12650.42 555
12651.48 578
12652.55 568
12653.61 562
12654.67 663
12655.73 619
12656.80 608
12657.86 643
12658.92 620
12659.98 602
12661.05 573
12662.11 604
12663.17 611
12664.23 585
12665.30 581
12666.36 584
12667.42 517
12668.49 505
12669.55 579
12670.61 555
12671.67 545
12672.74 542
12673.80 518
12674.86 559
12675.93 595
12676.99 567
12678.05 545
12679.12 542
12680.18 561
12681.24 579
12682.31 608
12683.37 537
12684.43 478
12685.50 548
12686.56 542
12687.62 553
12688.69 555
12689.75 515
12690.82 546
12691.88 527
12692.94 571
12694.01 540
12695.07 527
12696.14 508
12697.20 515
12698.26 534
12699.33 501
12700.39 491
12701.46 494
12702.52 506
12703.59 480
12704.65 495
12705.71 465
12706.78 490
12707.84 465
12708.91 429
12709.97 451
12711.04 498
12712.10 471
12713.17 488
12714.23 457
12715.30 455
12716.36 452
12717.43 473
12718.49 451
12719.56 450
12720.62 473
12721.69 432
12722.75 460
12723.82 443
12724.88 466
12725.95 468
12727.01 469
12728.08 428
12729.14 412
12730.21 471
12731.27 450
12732.34 438
12733.41 471
12734.47 462
12735.54 442
12736.60 488
12737.67 446
12738.73 441
12739.80 452
12740.87 442
12741.93 451
12743.00 476
12744.06 435
12745.13 459
12746.20 436
12747.26 431
12748.33 439
12749.39 424
12750.46 399
12751.53 406
12752.59 402
12753.66 402
12754.73 428
12755.79 463
12756.86 421
12757.93 420
12758.99 416
12760.06 404
12761.13 397
12762.19 439
12763.26 382
12764.33 418
12765.39 435
12766.46 400
12767.53 399
12768.60 404
12769.66 388
12770.73 417
12771.80 441
12772.86 407
12773.93 375
12775.00 360
12776.07 367
12777.13 418
12778.20 445
12779.27 394
12780.34 416
12781.40 460
12782.47 416
12783.54 371
12784.61 366
12785.67 384
12786.74 415
12787.81 422
12788.88 418
12789.95 392
12791.01 412
12792.08 410
12793.15 402
12794.22 395
12795.29 428
12796.36 441
12797.42 407
12798.49 408
12799.56 403
12800.63 451
12801.70 424
12802.77 427
12803.83 426
12804.90 436
12805.97 429
12807.04 409
12808.11 410
12809.18 462
12810.25 440
12811.32 435
12812.38 457
12813.45 438
12814.52 436
12815.59 430
12816.66 402
12817.73 368
12818.80 399
12819.87 383
12820.94 377
12822.01 406
12823.08 379
12824.15 415
12825.21 408
12826.28 422
12827.35 382
12828.42 412
12829.49 398
12830.56 380
12831.63 378
12832.70 414
12833.77 402
12834.84 392
12835.91 420
12836.98 417
12838.05 401
12839.12 386
12840.19 393
12841.26 378
12842.33 408
12843.40 343
12844.47 378
12845.54 388
12846.61 396
12847.68 351
12848.75 351
12849.82 339
12850.89 334
12851.97 346
12853.04 384
12854.11 358
12855.18 350
12856.25 372
12857.32 361
12858.39 370
12859.46 353
12860.53 387
12861.60 399
12862.67 364
12863.74 331
12864.82 341
12865.89 346
12866.96 386
12868.03 339
12869.10 416
12870.17 409
12871.24 340
12872.31 339
12873.39 338
12874.46 342
12875.53 315
12876.60 351
12877.67 356
12878.74 332
12879.82 308
12880.89 356
12881.96 355
12883.03 364
12884.10 328
12885.18 316
12886.25 335
12887.32 347
12888.39 348
12889.46 318
12890.54 313
12891.61 349
12892.68 375
12893.75 355
12894.82 322
12895.90 378
12896.97 342
12898.04 354
12899.11 362
12900.19 362
12901.26 326
12902.33 345
12903.41 380
12904.48 370
12905.55 338
12906.62 337
12907.70 323
12908.77 374
12909.84 344
12910.92 337
12911.99 329
12913.06 338
12914.13 320
12915.21 368
12916.28 373
12917.35 381
12918.43 360
12919.50 363
12920.57 345
12921.65 319
12922.72 333
12923.80 389
12924.87 341
12925.94 322
12927.02 318
12928.09 292
12929.16 344
12930.24 355
12931.31 356
12932.39 375
12933.46 325
12934.53 375
12935.61 367
12936.68 332
12937.76 340
12938.83 360
12939.90 337
12940.98 359
12942.05 334
12943.13 324
12944.20 378
12945.28 339
12946.35 312
12947.43 330
12948.50 339
12949.57 334
12950.65 367
12951.72 316
12952.80 330
12953.87 330
12954.95 359
12956.02 364
12957.10 341
12958.17 354
12959.25 361
12960.32 381
12961.40 369
12962.47 315
12963.55 313
12964.62 384
12965.70 333
12966.77 304
12967.85 342
12968.93 329
12970.00 351
12971.08 335
12972.15 325
12973.23 362
12974.30 326
12975.38 361
12976.46 381
12977.53 343
12978.61 341
12979.68 390
12980.76 375
12981.83 349
12982.91 339
12983.99 341
12985.06 365
12986.14 337
12987.22 369
12988.29 430
12989.37 384
12990.44 347
12991.52 386
12992.60 355
12993.67 311
12994.75 358
12995.83 403
12996.90 382
12997.98 436
12999.06 373
13000.13 401
13001.21 404
13002.29 360
13003.36 391
13004.44 369
13005.52 364
13006.59 334
13007.67 347
13008.75 355
13009.83 360
13010.90 384
13011.98 363
13013.06 351
13014.13 353
13015.21 395
13016.29 390
13017.37 393
13018.44 370
13019.52 395
13020.60 349
13021.68 393
13022.75 392
13023.83 351
13024.91 350
13025.99 371
13027.07 372
13028.14 373
13029.22 358
13030.30 363
13031.38 374
13032.46 346
13033.53 346
13034.61 381
13035.69 380
13036.77 361
13037.85 407
13038.93 370
13040.00 374
13041.08 354
13042.16 371
13043.24 318
13044.32 382
13045.40 336
13046.48 327
13047.55 347
13048.63 334
13049.71 377
13050.79 369
13051.87 351
13052.95 393
13054.03 400
13055.11 338
13056.19 343
13057.26 340
13058.34 341
13059.42 367
13060.50 353
13061.58 346
13062.66 351
13063.74 333
13064.82 325
13065.90 349
13066.98 338
13068.06 331
13069.14 347
13070.22 332
13071.30 346
13072.38 358
13073.46 337
13074.54 353
13075.62 371
13076.70 356
13077.78 337
13078.86 339
13079.94 357
13081.02 379
13082.10 350
13083.18 323
13084.26 360
13085.34 330
13086.42 304
13087.50 323
13088.58 322
13089.66 300
13090.74 334
13091.82 357
13092.90 326
13093.98 337
13095.06 311
13096.14 353
13097.22 341
13098.30 305
13099.38 308
13100.47 306
13101.55 329
13102.63 322
13103.71 306
13104.79 292
13105.87 296
13106.95 335
13108.03 322
13109.11 323
13110.20 309
13111.28 333
13112.36 340
13113.44 317
13114.52 338
13115.60 344
13116.68 326
13117.77 313
13118.85 289
13119.93 298
13121.01 340
13122.09 341
13123.18 350
13124.26 365
13125.34 332
13126.42 326
13127.50 348
13128.58 332
13129.67 342
13130.75 353
13131.83 360
13132.91 350
13134.00 321
13135.08 322
13136.16 321
13137.24 311
13138.33 312
13139.41 346
13140.49 343
13141.57 334
13142.66 327
13143.74 331
13144.82 317
13145.90 315
13146.99 310
13148.07 313
13149.15 316
13150.24 319
13151.32 332
13152.40 356
13153.48 318
13154.57 326
13155.65 350
13156.73 390
13157.82 336
13158.90 321
13159.98 338
13161.07 325
13162.15 337
13163.23 362
13164.32 337
13165.40 342
13166.49 293
13167.57 309
13168.65 324
13169.74 337
13170.82 341
13171.90 339
13172.99 325
13174.07 326
13175.16 327
13176.24 302
13177.32 359
13178.41 324
13179.49 314
13180.58 321
13181.66 328
13182.75 323
13183.83 325
13184.91 324
13186.00 336
13187.08 326
13188.17 317
13189.25 303
13190.34 328
13191.42 315
13192.51 326
13193.59 302
13194.68 299
13195.76 309
13196.85 313
13197.93 308
13199.02 321
13200.10 326
13201.19 327
13202.27 323
13203.36 324
13204.44 339
13205.53 355
13206.61 303
13207.70 326
13208.78 315
13209.87 332
13210.95 300
13212.04 311
13213.12 331
13214.21 327
13215.30 339
13216.38 352
13217.47 348
13218.55 316
13219.64 299
13220.72 322
13221.81 331
13222.90 310
13223.98 303
13225.07 343
13226.15 329
13227.24 317
13228.33 327
13229.41 292
13230.50 301
13231.59 307
13232.67 302
13233.76 291
13234.84 345
13235.93 309
13237.02 321
13238.10 346
13239.19 332
13240.28 321
13241.36 363
13242.45 305
13243.54 289
13244.62 332
13245.71 331
13246.80 338
13247.89 345
13248.97 351
13250.06 381
13251.15 343
13252.23 333
13253.32 339
13254.41 357
13255.50 343
13256.58 331
13257.67 339
13258.76 363
13259.85 325
13260.93 348
13262.02 334
13263.11 340
13264.20 377
13265.28 421
13266.37 381
13267.46 321
13268.55 309
13269.63 384
13270.72 367
13271.81 376
13272.90 344
13273.99 374
13275.07 351
13276.16 349
13277.25 389
13278.34 369
13279.43 381
13280.52 372
13281.60 404
13282.69 336
13283.78 363
13284.87 396
13285.96 375
13287.05 407
13288.14 413
13289.22 391
13290.31 409
13291.40 379
13292.49 390
13293.58 391
13294.67 416
13295.76 398
13296.85 399
13297.94 436
13299.02 385
13300.11 410
13301.20 393
13302.29 413
13303.38 404
13304.47 401
13305.56 426
13306.65 412
13307.74 421
13308.83 432
13309.92 413
13311.01 423
13312.10 382
13313.19 421
13314.28 392
13315.37 371
13316.46 410
13317.55 372
13318.64 392
13319.73 406
13320.82 400
13321.91 415
13323.00 451
13324.09 420
13325.18 382
13326.27 395
13327.36 405
13328.45 437
13329.54 412
13330.63 431
13331.72 424
13332.81 422
13333.90 442
13334.99 459
13336.08 455
13337.17 429
13338.26 424
13339.35 422
13340.44 472
13341.53 431
13342.62 395
13343.72 410
13344.81 416
13345.90 436
13346.99 405
13348.08 446
13349.17 428
13350.26 425
13351.35 410
13352.44 428
13353.54 479
13354.63 460
13355.72 482
13356.81 496
13357.90 480
13358.99 491
13360.08 484
13361.18 503
13362.27 486
13363.36 472
13364.45 471
13365.54 494
13366.64 464
13367.73 447
13368.82 517
13369.91 496
13371.00 464
13372.10 480
13373.19 466
13374.28 457
13375.37 445
13376.46 439
13377.56 400
13378.65 418
13379.74 426
13380.83 429
13381.93 423
13383.02 384
13384.11 424
13385.20 432
13386.30 417
13387.39 407
13388.48 388
13389.57 408
13390.67 392
13391.76 402
13392.85 417
13393.95 367
13395.04 374
13396.13 396
13397.23 394
13398.32 412
13399.41 367
13400.51 399
13401.60 414
13402.69 391
13403.79 386
13404.88 408
13405.97 400
13407.07 399
13408.16 413
13409.25 412
13410.35 383
13411.44 426
13412.53 421
13413.63 410
13414.72 393
13415.82 378
13416.91 405
13418.00 430
13419.10 437
13420.19 424
13421.29 428
13422.38 410
13423.47 352
13424.57 368
13425.66 412
13426.76 404
13427.85 379
13428.95 380
13430.04 383
13431.13 408
13432.23 411
13433.32 370
13434.42 386
13435.51 386
13436.61 398
13437.70 419
13438.80 446
13439.89 358
13440.99 410
13442.08 465
13443.18 425
13444.27 391
13445.37 379
13446.46 432
13447.56 458
13448.65 414
13449.75 431
13450.84 395
13451.94 422
13453.03 439
13454.13 472
13455.23 444
13456.32 421
13457.42 433
13458.51 456
13459.61 457
13460.70 395
13461.80 439
13462.89 474
13463.99 458
13465.09 470
13466.18 472
13467.28 473
13468.37 448
13469.47 436
13470.57 461
13471.66 460
13472.76 441
13473.86 448
13474.95 453
13476.05 465
13477.14 451
13478.24 445
13479.34 457
13480.43 463
13481.53 446
13482.63 474
13483.72 491
13484.82 510
13485.92 511
13487.01 530
13488.11 520
13489.21 482
13490.30 515
13491.40 544
13492.50 562
13493.60 547
13494.69 580
13495.79 572
13496.89 553
13497.98 532
13499.08 580
13500.18 539
13501.28 577
13502.37 551
13503.47 500
13504.57 505
13505.67 470
13506.76 447
13507.86 455
13508.96 470
13510.06 417
13511.15 494
13512.25 486
13513.35 445
13514.45 431
13515.55 461
13516.64 451
13517.74 427
13518.84 404
13519.94 421
13521.04 426
13522.13 416
13523.23 403
13524.33 442
13525.43 386
13526.53 385
13527.63 431
13528.72 417
13529.82 398
13530.92 391
13532.02 418
13533.12 389
13534.22 394
13535.32 461
13536.42 419
13537.51 409
13538.61 440
13539.71 395
13540.81 437
13541.91 393
13543.01 381
13544.11 388
13545.21 400
13546.31 407
13547.41 352
13548.51 384
13549.60 395
13550.70 360
13551.80 389
13552.90 389
13554.00 368
13555.10 370
13556.20 406
13557.30 368
13558.40 368
13559.50 408
13560.60 408
13561.70 398
13562.80 386
13563.90 356
13565.00 381
13566.10 387
13567.20 372
13568.30 363
13569.40 353
13570.50 379
13571.60 355
13572.70 378
13573.80 347
13574.90 341
13576.00 376
13577.10 396
13578.20 377
13579.30 364
13580.40 388
13581.51 387
13582.61 353
13583.71 344
13584.81 337
13585.91 363
13587.01 374
13588.11 350
13589.21 403
13590.31 433
13591.41 433
13592.51 402
13593.61 367
13594.72 381
13595.82 392
13596.92 387
13598.02 387
13599.12 390
13600.22 390
13601.32 368
13602.43 361
13603.53 381
13604.63 352
13605.73 395
13606.83 405
13607.93 412
13609.04 398
13610.14 461
13611.24 414
13612.34 368
13613.44 354
13614.54 361
13615.65 371
13616.75 368
13617.85 382
13618.95 377
13620.06 374
13621.16 375
13622.26 396
13623.36 409
13624.46 385
13625.57 374
13626.67 422
13627.77 406
13628.87 408
13629.98 384
13631.08 388
13632.18 402
13633.29 381
13634.39 364
13635.49 392
13636.59 397
13637.70 418
13638.80 373
13639.90 362
13641.01 359
13642.11 381
13643.21 416
13644.32 360
13645.42 391
13646.52 364
13647.63 394
13648.73 366
13649.83 355
13650.94 365
13652.04 409
13653.14 389
13654.25 387
13655.35 386
13656.45 368
13657.56 375
13658.66 416
13659.76 372
13660.87 364
13661.97 360
13663.08 360
13664.18 403
13665.28 350
13666.39 348
13667.49 358
13668.60 383
13669.70 403
13670.81 379
13671.91 373
13673.01 382
13674.12 393
13675.22 383
13676.33 400
13677.43 367
13678.54 346
13679.64 370
13680.75 403
13681.85 372
13682.95 362
13684.06 377
13685.16 412
13686.27 379
13687.37 394
13688.48 353
13689.58 356
13690.69 375
13691.79 389
13692.90 424
13694.00 343
13695.11 395
13696.22 381
13697.32 424
13698.43 401
13699.53 380
13700.64 365
13701.74 402
13702.85 400
13703.95 391
13705.06 366
13706.17 415
13707.27 399
13708.38 422
13709.48 433
13710.59 384
13711.69 387
13712.80 384
13713.91 436
13715.01 392
13716.12 403
13717.22 401
13718.33 464
13719.44 453
13720.54 414
13721.65 405
13722.76 459
13723.86 455
13724.97 459
13726.08 454
13727.18 453
13728.29 479
13729.39 480
13730.50 461
13731.61 437
13732.72 465
13733.82 462
13734.93 500
13736.04 443
13737.14 451
13738.25 492
13739.36 482
13740.46 444
13741.57 476
13742.68 525
13743.79 496
13744.89 493
13746.00 494
13747.11 561
13748.21 522
13749.32 506
13750.43 490
13751.54 598
13752.64 506
13753.75 510
13754.86 556
13755.97 634
13757.08 586
13758.18 572
13759.29 630
13760.40 643
13761.51 637
13762.61 635
13763.72 709
13764.83 720
13765.94 772
13767.05 759
13768.16 841
13769.26 822
13770.37 883
13771.48 850
13772.59 786
13773.70 769
13774.81 742
13775.91 717
13777.02 680
13778.13 682
13779.24 611
13780.35 601
13781.46 570
13782.57 571
13783.67 555
13784.78 545
13785.89 512
13787.00 565
13788.11 537
13789.22 572
13790.33 461
13791.44 490
13792.55 527
13793.66 532
13794.77 506
13795.87 481
13796.98 502
13798.09 507
13799.20 486
13800.31 457
13801.42 523
13802.53 477
13803.64 469
13804.75 461
13805.86 506
13806.97 558
13808.08 514
13809.19 453
13810.30 469
13811.41 495
13812.52 480
13813.63 449
13814.74 434
13815.85 446
13816.96 405
13818.07 429
13819.18 438
13820.29 455
13821.40 452
13822.51 450
13823.62 425
13824.73 423
13825.84 423
13826.95 427
13828.06 406
13829.18 426
13830.29 448
13831.40 405
13832.51 410
13833.62 405
13834.73 458
13835.84 424
13836.95 426
13838.06 429
13839.17 456
13840.28 447
13841.40 442
13842.51 466
13843.62 461
13844.73 465
13845.84 463
13846.95 463
13848.06 408
13849.17 458
13850.29 486
13851.40 519
13852.51 448
13853.62 446
13854.73 464
13855.84 477
13856.96 466
13858.07 484
13859.18 464
13860.29 506
13861.40 499
13862.52 479
13863.63 493
13864.74 470
13865.85 485
13866.96 476
13868.08 478
13869.19 469
13870.30 465
13871.41 444
13872.53 457
13873.64 436
13874.75 454
13875.86 463
13876.98 473
13878.09 444
13879.20 444
13880.31 444
13881.43 426
13882.54 451
13883.65 440
13884.77 462
13885.88 452
13886.99 487
13888.10 510
13889.22 484
13890.33 446
13891.44 462
13892.56 464
13893.67 476
13894.78 505
13895.90 493
13897.01 456
13898.12 463
13899.24 447
13900.35 474
13901.46 499
13902.58 454
13903.69 474
13904.80 463
13905.92 471
13907.03 428
13908.15 467
13909.26 444
13910.37 438
13911.49 434
13912.60 454
13913.72 429
13914.83 442
13915.94 450
13917.06 411
13918.17 443
13919.29 418
13920.40 422
13921.52 416
13922.63 409
13923.74 395
13924.86 407
13925.97 431
13927.09 460
13928.20 422
13929.32 416
13930.43 414
13931.55 437
13932.66 419
13933.78 405
13934.89 419
13936.01 451
13937.12 434
13938.24 389
13939.35 387
13940.47 425
13941.58 427
13942.70 423
13943.81 401
13944.93 398
13946.04 430
13947.16 415
13948.27 423
13949.39 409
13950.51 405
13951.62 445
13952.74 425
13953.85 412
13954.97 399
13956.08 412
13957.20 408
13958.32 411
13959.43 388
13960.55 383
13961.66 380
13962.78 412
13963.90 411
13965.01 434
13966.13 377
13967.24 409
13968.36 415
13969.48 427
13970.59 404
13971.71 408
13972.83 423
13973.94 344
13975.06 379
13976.17 397
13977.29 396
13978.41 396
13979.52 391
13980.64 406
13981.76 412
13982.88 439
13983.99 414
13985.11 399
13986.23 407
13987.34 447
13988.46 392
13989.58 399
13990.69 426
13991.81 385
13992.93 417
13994.05 416
13995.16 383
13996.28 443
13997.40 427
13998.52 411
13999.63 398
14000.75 433
14001.87 413
14002.99 396
14004.10 394
14005.22 431
14006.34 410
14007.46 423
14008.57 406
14009.69 481
14010.81 507
14011.93 475
14013.05 462
14014.16 462
14015.28 498
14016.40 421
14017.52 438
14018.64 443
14019.76 448
14020.87 450
14021.99 468
14023.11 453
14024.23 426
14025.35 404
14026.47 409
14027.59 449
14028.70 433
14029.82 428
14030.94 411
14032.06 405
14033.18 389
14034.30 406
14035.42 447
14036.54 434
14037.66 401
14038.77 431
14039.89 430
14041.01 380
14042.13 406
14043.25 407
14044.37 372
14045.49 372
14046.61 420
14047.73 430
14048.85 415
14049.97 398
14051.09 410
14052.21 455
14053.33 426
14054.45 443
14055.57 425
14056.69 415
14057.81 442
14058.93 454
14060.05 450
14061.17 383
14062.29 440
14063.41 462
14064.53 458
14065.65 420
14066.77 410
14067.89 411
14069.01 431
14070.13 457
14071.25 461
14072.37 456
14073.49 469
14074.61 449
14075.73 438
14076.85 453
14077.97 466
14079.09 456
14080.21 464
14081.33 479
14082.45 498
14083.57 448
14084.69 459
14085.82 534
14086.94 520
14088.06 478
14089.18 514
14090.30 535
14091.42 533
14092.54 534
14093.66 523
14094.78 570
14095.91 553
14097.03 601
14098.15 547
14099.27 530
14100.39 538
14101.51 528
14102.64 530
14103.76 465
14104.88 457
14106.00 468
14107.12 474
14108.24 406
14109.37 401
14110.49 417
14111.61 414
14112.73 442
14113.85 414
14114.98 453
14116.10 415
14117.22 417
14118.34 395
14119.47 384
14120.59 401
14121.71 435
14122.83 384
14123.95 382
14125.08 391
14126.20 359
14127.32 451
14128.45 423
14129.57 415
14130.69 375
14131.81 356
14132.94 376
14134.06 395
14135.18 424
14136.30 449
14137.43 403
14138.55 391
14139.67 426
14140.80 381
14141.92 376
14143.04 393
14144.17 401
14145.29 395
14146.41 365
14147.54 354
14148.66 382
14149.78 371
14150.91 366
14152.03 388
14153.15 371
14154.28 367
14155.40 358
14156.53 417
14157.65 441
14158.77 356
14159.90 369
14161.02 417
14162.15 368
14163.27 374
14164.39 363
14165.52 362
14166.64 355
14167.77 366
14168.89 382
14170.01 358
14171.14 380
14172.26 359
14173.39 402
14174.51 365
14175.64 374
14176.76 379
14177.89 399
14179.01 366
14180.14 361
14181.26 359
14182.39 367
14183.51 344
14184.63 371
14185.76 383
14186.88 342
14188.01 370
14189.13 379
14190.26 391
14191.39 396
14192.51 359
14193.64 386
14194.76 392
14195.89 359
14197.01 330
14198.14 347
14199.26 370
14200.39 340
14201.51 315
14202.64 328
14203.76 336
14204.89 343
14206.02 350
14207.14 351
14208.27 325
14209.39 325
14210.52 349
14211.65 391
14212.77 343
14213.90 325
14215.02 293
14216.15 347
14217.28 319
14218.40 326
14219.53 334
14220.65 352
14221.78 310
14222.91 330
14224.03 364
14225.16 367
14226.29 347
14227.41 317
14228.54 362
14229.67 347
14230.79 332
14231.92 334
14233.05 331
14234.17 335
14235.30 325
14236.43 311
14237.56 348
14238.68 336
14239.81 335
14240.94 369
14242.06 341
14243.19 312
14244.32 317
14245.45 332
14246.57 340
14247.70 324
14248.83 292
14249.96 328
14251.08 289
14252.21 312
14253.34 317
14254.47 313
14255.59 329
14256.72 342
14257.85 339
14258.98 338
14260.10 307
14261.23 300
14262.36 363
14263.49 318
14264.62 309
14265.74 298
14266.87 328
14268.00 333
14269.13 348
14270.26 299
14271.39 318
14272.51 277
14273.64 301
14274.77 319
14275.90 350
14277.03 312
14278.16 316
14279.29 353
14280.41 337
14281.54 332
14282.67 315
14283.80 294
14284.93 287
14286.06 336
14287.19 321
14288.32 354
14289.45 295
14290.57 305
14291.70 313
14292.83 317
14293.96 334
14295.09 311
14296.22 324
14297.35 282
14298.48 299
14299.61 281
14300.74 333
14301.87 326
14303.00 324
14304.13 312
14305.26 338
14306.39 323
14307.52 278
14308.65 290
14309.78 301
14310.91 306
14312.04 281
14313.17 313
14314.30 285
14315.43 269
14316.56 291
14317.69 303
14318.82 273
14319.95 283
14321.08 278
14322.21 305
14323.34 235
14324.47 278
14325.60 280
14326.73 296
14327.86 296
14328.99 274
14330.12 278
14331.25 291
14332.38 304
14333.51 287
14334.64 276
14335.78 260
14336.91 284
14338.04 269
14339.17 309
14340.30 285
14341.43 294
14342.56 262
14343.69 290
14344.82 234
14345.96 280
14347.09 290
14348.22 271
14349.35 275
14350.48 304
14351.61 257
14352.74 259
14353.88 294
14355.01 315
14356.14 319
14357.27 272
14358.40 301
14359.53 277
14360.67 296
14361.80 288
14362.93 301
14364.06 273
14365.19 316
14366.33 280
14367.46 291
14368.59 301
14369.72 284
14370.85 275
14371.99 295
14373.12 317
14374.25 271
14375.38 283
14376.52 269
14377.65 281
14378.78 274
14379.91 307
14381.05 290
14382.18 321
14383.31 275
14384.45 284
14385.58 294
14386.71 307
14387.84 302
14388.98 321
14390.11 313
14391.24 267
14392.38 295
14393.51 306
14394.64 324
14395.78 257
14396.91 301
14398.04 299
14399.18 302
14400.31 302
14401.44 298
14402.58 274
14403.71 301
14404.84 298
14405.98 307
14407.11 303
14408.25 282
14409.38 273
14410.51 277
14411.65 283
14412.78 301
14413.91 293
14415.05 294
14416.18 288
14417.32 258
14418.45 297
14419.59 299
14420.72 302
14421.85 282
14422.99 273
14424.12 274
14425.26 285
14426.39 318
14427.53 310
14428.66 298
14429.79 286
14430.93 338
14432.06 305
14433.20 279
14434.33 291
14435.47 308
14436.60 308
14437.74 323
14438.87 295
14440.01 311
14441.14 306
14442.28 298
14443.41 303
14444.55 288
14445.68 301
14446.82 289
14447.95 332
14449.09 322
14450.23 355
14451.36 313
14452.50 298
14453.63 285
14454.77 305
14455.90 306
14457.04 328
14458.17 279
14459.31 287
14460.45 299
14461.58 274
14462.72 316
14463.85 289
14464.99 310
14466.13 329
14467.26 339
14468.40 329
14469.53 331
14470.67 333
14471.81 310
14472.94 286
14474.08 289
14475.22 291
14476.35 322
14477.49 328
14478.63 318
14479.76 322
14480.90 268
14482.04 297
14483.17 329
14484.31 334
14485.45 298
14486.58 298
14487.72 303
14488.86 301
14489.99 310
14491.13 330
14492.27 303
14493.40 308
14494.54 335
14495.68 329
14496.82 324
14497.95 314
14499.09 320
14500.23 281
14501.37 352
14502.50 313
14503.64 346
14504.78 296
14505.92 329
14507.05 306
14508.19 306
14509.33 318
14510.47 332
14511.60 316
14512.74 289
14513.88 312
14515.02 264
14516.16 295
14517.29 279
14518.43 290
14519.57 274
14520.71 318
14521.85 281
14522.98 319
14524.12 272
14525.26 300
14526.40 301
14527.54 302
14528.68 312
14529.82 273
14530.95 290
14532.09 309
14533.23 342
14534.37 294
14535.51 340
14536.65 281
14537.79 307
14538.93 290
14540.06 296
14541.20 276
14542.34 302
14543.48 278
14544.62 305
14545.76 315
14546.90 324
14548.04 342
14549.18 295
14550.32 304
14551.46 291
14552.60 285
14553.74 250
14554.87 306
14556.01 302
14557.15 327
14558.29 295
14559.43 300
14560.57 325
14561.71 314
14562.85 332
14563.99 301
14565.13 292
14566.27 278
14567.41 312
14568.55 353
14569.69 314
14570.83 304
14571.97 305
14573.11 299
14574.25 297
14575.39 319
14576.53 360
14577.67 329
14578.81 328
14579.96 327
14581.10 325
14582.24 312
14583.38 348
14584.52 337
14585.66 307
14586.80 323
14587.94 359
14589.08 336
14590.22 329
14591.36 324
14592.50 343
14593.65 337
14594.79 336
14595.93 324
14597.07 331
14598.21 340
14599.35 351
14600.49 306
14601.63 302
14602.78 352
14603.92 342
14605.06 339
14606.20 331
14607.34 374
14608.48 368
14609.62 359
14610.77 375
14611.91 334
14613.05 349
14614.19 383
14615.33 379
14616.48 334
14617.62 361
14618.76 376
14619.90 359
14621.04 377
14622.19 386
14623.33 425
14624.47 448
14625.61 465
14626.76 434
14627.90 466
14629.04 426
14630.18 458
14631.32 453
14632.47 474
14633.61 446
14634.75 442
14635.90 428
14637.04 416
14638.18 416
14639.32 374
14640.47 391
14641.61 406
14642.75 383
14643.90 353
14645.04 381
14646.18 343
14647.32 352
14648.47 378
14649.61 367
14650.75 376
14651.90 385
14653.04 345
14654.18 335
14655.33 313
14656.47 303
14657.62 358
14658.76 342
14659.90 360
14661.05 306
14662.19 342
14663.33 326
14664.48 332
14665.62 301
14666.77 313
14667.91 308
14669.05 323
14670.20 303
14671.34 321
14672.49 314
14673.63 337
14674.77 335
14675.92 314
14677.06 313
14678.21 307
14679.35 294
14680.50 287
14681.64 295
14682.78 260
14683.93 290
14685.07 324
14686.22 307
14687.36 293
14688.51 295
14689.65 304
14690.80 324
14691.94 308
14693.09 291
14694.23 346
14695.38 304
14696.52 342
14697.67 278
14698.81 268
14699.96 292
14701.10 294
14702.25 293
14703.39 281
14704.54 310
14705.69 287
14706.83 295
14707.98 308
14709.12 286
14710.27 279
14711.41 270
14712.56 269
14713.70 299
14714.85 281
14716.00 299
14717.14 296
14718.29 314
14719.43 291
14720.58 285
14721.73 284
14722.87 326
14724.02 300
14725.16 317
14726.31 273
14727.46 315
14728.60 302
14729.75 316
14730.90 315
14732.04 302
14733.19 324
14734.34 318
14735.48 361
14736.63 278
14737.78 319
14738.92 299
14740.07 312
14741.22 317
14742.36 300
14743.51 318
14744.66 293
14745.80 325
14746.95 317
14748.10 286
14749.24 322
14750.39 331
14751.54 299
14752.69 300
14753.83 285
14754.98 339
14756.13 302
14757.28 311
14758.42 298
14759.57 324
14760.72 297
14761.87 322
14763.01 350
14764.16 359
14765.31 328
14766.46 319
14767.61 363
14768.75 360
14769.90 344
14771.05 324
14772.20 351
14773.35 340
14774.49 341
14775.64 324
14776.79 337
14777.94 378
14779.09 377
14780.23 334
14781.38 349
14782.53 407
14783.68 364
14784.83 361
14785.98 370
14787.13 380
14788.27 401
14789.42 429
14790.57 404
14791.72 420
14792.87 390
14794.02 411
14795.17 379
14796.32 404
14797.47 388
14798.61 388
14799.76 396
14800.91 411
14802.06 423
14803.21 368
14804.36 405
14805.51 364
14806.66 408
14807.81 404
14808.96 405
14810.11 364
14811.26 397
14812.41 360
14813.56 406
14814.71 398
14815.86 379
14817.01 354
14818.16 373
14819.30 415
14820.45 409
14821.60 390
14822.75 366
14823.90 401
14825.05 364
14826.21 373
14827.36 313
14828.51 335
14829.66 341
14830.81 348
14831.96 298
14833.11 308
14834.26 316
14835.41 340
14836.56 308
14837.71 317
14838.86 310
14840.01 295
14841.16 317
14842.31 288
14843.46 320
14844.61 286
14845.76 326
14846.92 322
14848.07 318
14849.22 272
14850.37 272
14851.52 298
14852.67 325
14853.82 284
14854.97 276
14856.12 266
14857.28 292
14858.43 247
14859.58 278
14860.73 286
14861.88 271
14863.03 284
14864.18 280
14865.34 278
14866.49 275
14867.64 283
14868.79 296
14869.94 293
14871.10 256
14872.25 295
14873.40 317
14874.55 308
14875.70 264
14876.86 257
14878.01 289
14879.16 287
14880.31 285
14881.46 282
14882.62 275
14883.77 260
14884.92 258
14886.07 292
14887.23 272
14888.38 256
14889.53 279
14890.68 295
14891.84 247
14892.99 239
14894.14 272
14895.30 268
14896.45 277
14897.60 273
14898.75 272
14899.91 292
14901.06 286
14902.21 266
14903.37 274
14904.52 283
14905.67 267
14906.83 262
14907.98 226
14909.13 258
14910.29 273
14911.44 284
14912.59 234
14913.75 240
14914.90 257
14916.05 258
14917.21 252
14918.36 279
14919.51 282
14920.67 292
14921.82 314
14922.98 287
14924.13 283
14925.28 286
14926.44 242
14927.59 259
14928.75 284
14929.90 294
14931.05 271
14932.21 287
14933.36 270
14934.52 255
14935.67 270
14936.83 277
14937.98 260
14939.14 257
14940.29 256
14941.44 268
14942.60 290
14943.75 271
14944.91 264
14946.06 262
14947.22 249
14948.37 262
14949.53 287
14950.68 275
14951.84 273
14952.99 269
14954.15 294
14955.30 283
14956.46 281
14957.61 229
14958.77 269
14959.92 256
14961.08 257
14962.24 234
14963.39 277
14964.55 242
14965.70 222
14966.86 232
14968.01 234
14969.17 238
14970.32 223
14971.48 271
14972.64 241
14973.79 227
14974.95 244
14976.10 256
14977.26 205
14978.42 227
14979.57 264
14980.73 281
14981.88 256
14983.04 255
14984.20 234
14985.35 235
14986.51 236
14987.67 230
14988.82 236
14989.98 259
14991.14 255
14992.29 224
14993.45 255
14994.61 251
14995.76 270
14996.92 222
14998.08 236
14999.23 243
15000.39 240
15001.55 255
15002.70 242
15003.86 227
15005.02 201
15006.17 250
15007.33 251
15008.49 240
15009.65 212
15010.80 245
15011.96 243
15013.12 264
15014.28 210
15015.43 249
15016.59 240
15017.75 234
15018.91 230
15020.06 263
15021.22 222
15022.38 214
15023.54 261
15024.69 253
15025.85 216
15027.01 211
15028.17 232
15029.33 230
15030.48 231
15031.64 214
15032.80 234
15033.96 227
15035.12 233
15036.28 218
15037.43 208
15038.59 208
15039.75 235
15040.91 221
15042.07 255
15043.23 237
15044.38 218
15045.54 231
15046.70 215
15047.86 211
15049.02 216
15050.18 258
15051.34 240
15052.50 223
15053.66 241
15054.81 221
15055.97 197
15057.13 206
15058.29 234
15059.45 211
15060.61 238
15061.77 234
15062.93 229
15064.09 224
15065.25 216
15066.41 223
15067.57 234
15068.73 186
15069.89 210
15071.04 223
15072.20 252
15073.36 211
15074.52 221
15075.68 233
15076.84 228
15078.00 216
15079.16 239
15080.32 242
15081.48 222
15082.64 207
15083.80 214
15084.96 224
15086.12 202
15087.28 216
15088.44 208
15089.61 234
15090.77 230
15091.93 212
15093.09 207
15094.25 227
15095.41 197
15096.57 206
15097.73 200
15098.89 221
15100.05 232
15101.21 217
15102.37 264
15103.53 237
15104.69 237
15105.85 240
15107.02 251
15108.18 209
15109.34 217
15110.50 223
15111.66 232
15112.82 197
15113.98 209
15115.14 259
15116.31 246
15117.47 226
15118.63 218
15119.79 229
15120.95 206
15122.11 219
15123.27 213
15124.44 214
15125.60 223
15126.76 213
15127.92 219
15129.08 227
15130.25 258
15131.41 213
15132.57 219
15133.73 183
15134.89 228
15136.06 229
15137.22 212
15138.38 211
15139.54 204
15140.70 210
15141.87 264
15143.03 237
15144.19 226
15145.35 231
15146.52 227
15147.68 202
15148.84 246
15150.00 235
15151.17 230
15152.33 246
15153.49 239
15154.66 232
15155.82 213
15156.98 249
15158.14 235
15159.31 244
15160.47 218
15161.63 255
15162.80 236
15163.96 210
15165.12 220
15166.29 248
15167.45 231
15168.61 215
15169.78 223
15170.94 246
15172.10 239
15173.27 234
15174.43 246
15175.59 235
15176.76 249
15177.92 231
15179.09 244
15180.25 239
15181.41 239
15182.58 224
15183.74 248
15184.91 261
15186.07 247
15187.23 269
15188.40 259
15189.56 249
15190.73 224
15191.89 218
15193.06 263
15194.22 246
15195.38 254
15196.55 239
15197.71 224
15198.88 249
15200.04 249
15201.21 252
15202.37 230
15203.54 208
15204.70 234
15205.87 258
15207.03 272
15208.20 214
15209.36 230
15210.53 248
15211.69 272
15212.86 246
15214.02 266
15215.19 238
15216.35 257
15217.52 248
15218.68 263
15219.85 261
15221.01 251
15222.18 272
15223.34 270
15224.51 311
15225.67 260
15226.84 273
15228.01 267
15229.17 297
15230.34 280
15231.50 276
15232.67 275
15233.83 285
15235.00 247
15236.17 268
15237.33 250
15238.50 215
15239.66 249
15240.83 247
15242.00 245
15243.16 213
15244.33 232
15245.50 229
15246.66 237
15247.83 228
15249.00 201
15250.16 221
15251.33 270
15252.50 268
15253.66 219
15254.83 238
15256.00 239
15257.16 236
15258.33 235
15259.50 237
15260.66 212
15261.83 241
15263.00 247
15264.16 223
15265.33 241
15266.50 238
15267.67 234
15268.83 222
15270.00 207
15271.17 219
15272.33 239
15273.50 252
15274.67 253
15275.84 240
15277.00 214
15278.17 207
15279.34 243
15280.51 243
15281.68 228
15282.84 204
15284.01 233
15285.18 230
15286.35 225
15287.51 231
15288.68 280
15289.85 236
15291.02 226
15292.19 247
15293.35 244
15294.52 251
15295.69 225
15296.86 209
15298.03 213
15299.20 234
15300.36 239
15301.53 231
15302.70 209
15303.87 240
15305.04 238
15306.21 219
15307.38 230
15308.55 220
15309.71 252
15310.88 221
15312.05 231
15313.22 242
15314.39 230
15315.56 214
15316.73 226
15317.90 211
15319.07 222
15320.24 240
15321.40 222
15322.57 230
15323.74 220
15324.91 215
15326.08 263
15327.25 223
15328.42 217
15329.59 229
15330.76 234
15331.93 228
15333.10 204
15334.27 230
15335.44 209
15336.61 221
15337.78 228
15338.95 218
15340.12 205
15341.29 220
15342.46 259
15343.63 239
15344.80 208
15345.97 213
15347.14 227
15348.31 243
15349.48 239
15350.65 221
15351.82 229
15352.99 236
15354.16 269
15355.33 230
15356.50 238
15357.67 235
15358.84 235
15360.02 216
15361.19 212
15362.36 242
15363.53 249
15364.70 231
15365.87 250
15367.04 234
15368.21 236
15369.38 279
15370.55 267
15371.72 246
15372.90 235
15374.07 211
15375.24 217
15376.41 262
15377.58 231
15378.75 232
15379.92 222
15381.10 220
15382.27 220
15383.44 250
15384.61 259
15385.78 274
15386.95 283
15388.13 260
15389.30 250
15390.47 252
15391.64 278
15392.81 267
15393.99 264
15395.16 265
15396.33 250
15397.50 270
15398.67 265
15399.85 219
15401.02 249
15402.19 236
15403.36 228
15404.54 232
15405.71 214
15406.88 236
15408.05 222
15409.23 233
15410.40 203
15411.57 209
15412.74 233
15413.92 238
15415.09 237
15416.26 215
15417.44 222
15418.61 227
15419.78 242
15420.95 215
15422.13 212
15423.30 224
15424.47 221
15425.65 205
15426.82 227
15427.99 182
15429.17 202
15430.34 240
15431.51 223
15432.69 204
15433.86 207
15435.04 220
15436.21 243
15437.38 233
15438.56 242
15439.73 204
15440.90 219
15442.08 224
15443.25 244
15444.43 215
15445.60 209
15446.77 220
15447.95 228
15449.12 240
15450.30 188
15451.47 197
15452.64 229
15453.82 224
15454.99 219
15456.17 214
15457.34 216
15458.52 205
15459.69 227
15460.87 219
15462.04 211
15463.21 245
15464.39 270
15465.56 241
15466.74 191
15467.91 166
15469.09 251
15470.26 241
15471.44 210
15472.61 207
15473.79 237
15474.96 215
15476.14 206
15477.31 214
15478.49 216
15479.66 223
15480.84 226
15482.02 223
15483.19 223
15484.37 205
15485.54 197
15486.72 225
15487.89 224
15489.07 203
15490.24 201
15491.42 234
15492.60 225
15493.77 221
15494.95 216
15496.12 232
15497.30 219
15498.48 219
15499.65 198
15500.83 205
15502.00 205
15503.18 192
15504.36 215
15505.53 227
15506.71 210
15507.89 191
15509.06 229
15510.24 221
15511.41 192
15512.59 212
15513.77 226
15514.94 219
15516.12 213
15517.30 205
15518.47 191
15519.65 215
15520.83 195
15522.01 209
15523.18 226
15524.36 224
15525.54 214
15526.71 230
15527.89 204
15529.07 187
15530.25 192
15531.42 222
15532.60 215
15533.78 232
15534.95 214
15536.13 196
15537.31 210
15538.49 229
15539.66 199
15540.84 197
15542.02 198
15543.20 224
15544.38 240
15545.55 233
15546.73 202
15547.91 240
15549.09 255
15550.26 204
15551.44 220
15552.62 207
15553.80 228
15554.98 210
15556.16 204
15557.33 190
15558.51 231
15559.69 239
15560.87 200
15562.05 209
15563.23 203
15564.40 217
15565.58 239
15566.76 210
15567.94 205
15569.12 213
15570.30 246
15571.48 219
15572.66 228
15573.83 224
15575.01 244
15576.19 228
15577.37 207
15578.55 217
15579.73 231
15580.91 208
15582.09 228
15583.27 219
15584.45 227
15585.63 238
15586.80 208
15587.98 240
15589.16 221
15590.34 201
15591.52 212
15592.70 242
15593.88 240
15595.06 216
15596.24 239
15597.42 261
15598.60 228
15599.78 239
15600.96 264
15602.14 263
15603.32 243
15604.50 252
15605.68 256
15606.86 249
15608.04 216
15609.22 234
15610.40 261
15611.58 236
15612.76 222
15613.94 251
15615.12 283
15616.30 239
15617.48 246
15618.66 262
15619.85 266
15621.03 263
15622.21 256
15623.39 249
15624.57 274
15625.75 246
15626.93 247
15628.11 254
15629.29 258
15630.47 286
15631.65 266
15632.84 294
15634.02 290
15635.20 265
15636.38 269
15637.56 268
15638.74 252
15639.92 268
15641.10 276
15642.29 277
15643.47 267
15644.65 247
15645.83 281
15647.01 264
15648.19 289
15649.38 287
15650.56 304
15651.74 308
15652.92 250
15654.10 278
15655.28 254
15656.47 258
15657.65 292
15658.83 316
15660.01 300
15661.20 283
15662.38 288
15663.56 309
15664.74 307
15665.92 272
15667.11 303
15668.29 290
15669.47 257
15670.65 282
15671.84 282
15673.02 262
15674.20 269
15675.39 285
15676.57 311
15677.75 285
15678.93 258
15680.12 263
15681.30 275
15682.48 276
15683.67 260
15684.85 276
15686.03 281
15687.22 280
15688.40 259
15689.58 281
15690.76 266
15691.95 311
15693.13 287
15694.32 269
15695.50 275
15696.68 305
15697.87 305
15699.05 310
15700.23 263
15701.42 256
15702.60 293
15703.78 305
15704.97 287
15706.15 275
15707.34 287
15708.52 268
15709.70 312
15710.89 291
15712.07 321
15713.26 300
15714.44 295
15715.62 311
15716.81 336
15717.99 303
15719.18 290
15720.36 305
15721.55 333
15722.73 307
15723.92 279
15725.10 267
15726.29 300
15727.47 267
15728.65 304
15729.84 301
15731.02 278
15732.21 294
15733.39 317
15734.58 283
15735.76 303
15736.95 287
15738.13 297
15739.32 334
15740.50 340
15741.69 307
15742.88 337
15744.06 314
15745.25 319
15746.43 321
15747.62 333
15748.80 305
15749.99 322
15751.17 335
15752.36 329
15753.54 313
15754.73 306
15755.92 322
15757.10 307
15758.29 299
15759.47 307
15760.66 292
15761.85 299
15763.03 311
15764.22 274
15765.40 266
15766.59 283
15767.78 282
15768.96 323
15770.15 274
15771.34 333
15772.52 305
15773.71 303
15774.89 273
15776.08 304
15777.27 305
15778.45 338
15779.64 283
15780.83 291
15782.01 304
15783.20 308
15784.39 332
15785.58 321
15786.76 273
15787.95 275
15789.14 272
15790.32 253
15791.51 279
15792.70 267
15793.88 282
15795.07 301
15796.26 277
15797.45 266
15798.63 249
15799.82 281
15801.01 272
15802.20 259
15803.38 235
15804.57 261
15805.76 259
15806.95 298
15808.13 263
15809.32 252
15810.51 263
15811.70 308
15812.89 297
15814.07 265
15815.26 240
15816.45 268
15817.64 271
15818.83 279
15820.01 257
15821.20 275
15822.39 283
15823.58 255
15824.77 260
15825.96 275
15827.14 295
15828.33 265
15829.52 222
15830.71 238
15831.90 247
15833.09 229
15834.28 227
15835.47 257
15836.65 251
15837.84 241
15839.03 221
15840.22 225
15841.41 253
15842.60 243
15843.79 248
15844.98 263
15846.17 271
15847.36 251
15848.54 282
15849.73 244
15850.92 249
15852.11 264
15853.30 234
15854.49 272
15855.68 250
15856.87 266
15858.06 252
15859.25 245
15860.44 265
15861.63 212
15862.82 228
15864.01 239
15865.20 272
15866.39 240
15867.58 248
15868.77 256
15869.96 238
15871.15 225
15872.34 257
15873.53 262
15874.72 250
15875.91 268
15877.10 255
15878.29 272
15879.48 271
15880.67 255
15881.86 266
15883.05 246
15884.24 275
15885.43 275
15886.63 273
15887.82 258
15889.01 237
15890.20 288
15891.39 269
15892.58 295
15893.77 299
15894.96 268
15896.15 290
15897.34 301
15898.53 293
15899.73 288
15900.92 296
15902.11 292
15903.30 301
15904.49 297
15905.68 317
15906.87 291
15908.07 280
15909.26 269
15910.45 273
15911.64 287
15912.83 271
15914.02 280
15915.22 255
15916.41 255
15917.60 308
15918.79 288
15919.98 277
15921.17 293
15922.37 301
15923.56 277
15924.75 269
15925.94 288
15927.14 287
15928.33 321
15929.52 316
15930.71 259
15931.90 292
15933.10 277
15934.29 265
15935.48 262
15936.67 301
15937.87 254
15939.06 273
15940.25 266
15941.45 221
15942.64 248
15943.83 268
15945.02 270
15946.22 252
15947.41 263
15948.60 227
15949.80 227
15950.99 234
15952.18 255
15953.38 280
15954.57 239
15955.76 260
15956.96 266
15958.15 242
15959.34 227
15960.54 212
15961.73 234
15962.92 213
15964.12 225
15965.31 248
15966.50 229
15967.70 247
15968.89 238
15970.09 226
15971.28 235
15972.47 228
15973.67 233
15974.86 239
15976.06 266
15977.25 235
15978.44 229
15979.64 257
15980.83 215
15982.03 240
15983.22 234
15984.42 219
15985.61 206
15986.80 226
15988.00 232
15989.19 232
15990.39 217
15991.58 218
15992.78 237
15993.97 224
15995.17 203
15996.36 199
15997.56 215
15998.75 205
15999.95 225
16001.14 225
16002.34 221
16003.53 226
16004.73 238
16005.92 232
16007.12 219
16008.31 229
16009.51 260
16010.70 227
16011.90 192
16013.09 212
16014.29 233
16015.48 243
16016.68 234
16017.88 215
16019.07 206
16020.27 199
16021.46 216
16022.66 225
16023.85 206
16025.05 218
16026.25 237
16027.44 218
16028.64 209
16029.83 230
16031.03 224
16032.23 211
16033.42 235
16034.62 209
16035.82 226
16037.01 207
16038.21 216
16039.40 219
16040.60 199
16041.80 185
16042.99 213
16044.19 231
16045.39 235
16046.58 255
16047.78 202
16048.98 234
16050.17 237
16051.37 225
16052.57 226
16053.77 200
16054.96 191
16056.16 196
16057.36 188
16058.55 184
16059.75 187
16060.95 209
16062.15 201
16063.34 193
16064.54 184
16065.74 182
16066.94 217
16068.13 212
16069.33 218
16070.53 219
16071.73 217
16072.92 203
16074.12 215
16075.32 237
16076.52 188
16077.71 180
16078.91 225
16080.11 246
16081.31 210
16082.51 185
16083.70 214
16084.90 218
16086.10 198
16087.30 217
16088.50 191
16089.70 204
16090.89 203
16092.09 204
16093.29 210
16094.49 196
16095.69 217
16096.89 230
16098.08 205
16099.28 188
16100.48 198
16101.68 209
16102.88 204
16104.08 208
16105.28 176
16106.48 180
16107.68 204
16108.87 186
16110.07 199
16111.27 192
16112.47 188
16113.67 192
16114.87 223
16116.07 201
16117.27 194
16118.47 185
16119.67 200
16120.87 209
16122.07 175
16123.27 185
16124.47 208
16125.67 205
16126.87 187
16128.07 202
16129.27 209
16130.46 208
16131.66 221
16132.86 235
16134.06 218
16135.26 200
16136.46 190
16137.66 216
16138.87 225
16140.07 211
16141.27 220
16142.47 207
16143.67 213
16144.87 192
16146.07 202
16147.27 205
16148.47 204
16149.67 189
16150.87 219
16152.07 188
16153.27 184
16154.47 188
16155.67 224
16156.87 200
16158.07 197
16159.27 201
16160.48 210
16161.68 202
16162.88 191
16164.08 195
16165.28 192
16166.48 207
16167.68 221
16168.88 230
16170.08 199
16171.29 219
16172.49 192
16173.69 205
16174.89 181
16176.09 221
16177.29 202
16178.50 176
16179.70 181
16180.90 206
16182.10 204
16183.30 182
16184.50 196
16185.71 200
16186.91 213
16188.11 202
16189.31 214
16190.51 188
16191.72 193
16192.92 192
16194.12 224
16195.32 231
16196.53 205
16197.73 204
16198.93 219
16200.13 237
16201.33 217
16202.54 198
16203.74 238
16204.94 226
16206.15 226
16207.35 237
16208.55 211
16209.75 209
16210.96 191
16212.16 214
16213.36 239
16214.57 203
16215.77 201
16216.97 201
16218.17 219
16219.38 200
16220.58 185
16221.78 216
16222.99 235
16224.19 203
16225.39 213
16226.60 208
16227.80 193
16229.00 192
16230.21 220
16231.41 257
16232.62 227
16233.82 222
16235.02 227
16236.23 231
16237.43 235
16238.63 193
16239.84 222
16241.04 239
16242.25 201
16243.45 246
16244.65 224
16245.86 231
16247.06 222
16248.27 248
16249.47 220
16250.68 235
16251.88 204
16253.08 220
16254.29 253
16255.49 237
16256.70 226
16257.90 238
16259.11 244
16260.31 232
16261.52 222
16262.72 219
16263.93 222
16265.13 237
16266.34 237
16267.54 238
16268.75 223
16269.95 221
16271.16 228
16272.36 276
16273.57 228
16274.77 241
16275.98 222
16277.18 221
16278.39 220
16279.59 225
16280.80 245
16282.00 247
16283.21 217
16284.41 247
16285.62 272
16286.83 247
16288.03 220
16289.24 231
16290.44 243
16291.65 246
16292.85 261
16294.06 277
16295.27 260
16296.47 248
16297.68 256
16298.88 232
16300.09 226
16301.30 277
16302.50 266
16303.71 300
16304.92 268
16306.12 275
16307.33 267
16308.54 244
16309.74 254
16310.95 252
16312.15 280
16313.36 264
16314.57 219
16315.77 226
16316.98 247
16318.19 267
16319.40 249
16320.60 227
16321.81 222
16323.02 204
16324.22 233
16325.43 229
16326.64 198
16327.84 196
16329.05 210
16330.26 222
16331.47 235
16332.67 222
16333.88 216
16335.09 228
16336.30 238
16337.50 193
16338.71 212
16339.92 220
16341.13 207
16342.33 203
16343.54 197
16344.75 200
16345.96 237
16347.17 217
16348.37 209
16349.58 224
16350.79 201
16352.00 193
16353.21 218
16354.41 210
16355.62 207
16356.83 203
16358.04 216
16359.25 189
16360.46 205
16361.66 215
16362.87 224
16364.08 213
16365.29 189
16366.50 220
16367.71 237
16368.92 197
16370.12 199
16371.33 202
16372.54 192
16373.75 173
16374.96 218
16376.17 233
16377.38 195
16378.59 190
16379.80 209
16381.01 201
16382.21 205
16383.42 204
16384.63 205
16385.84 207
16387.05 180
16388.26 221
16389.47 189
16390.68 200
16391.89 186
16393.10 207
16394.31 202
16395.52 208
16396.73 201
16397.94 218
16399.15 213
16400.36 198
16401.57 199
16402.78 232
16403.99 224
16405.20 186
16406.41 214
16407.62 210
16408.83 205
16410.04 183
16411.25 193
16412.46 222
16413.67 209
16414.88 211
16416.09 206
16417.30 199
16418.51 212
16419.72 187
16420.93 195
16422.14 218
16423.35 209
16424.56 212
16425.78 217
16426.99 229
16428.20 209
16429.41 173
16430.62 206
16431.83 195
16433.04 183
16434.25 196
16435.46 192
16436.67 183
16437.89 219
16439.10 209
16440.31 178
16441.52 199
16442.73 201
16443.94 204
16445.15 203
16446.37 200
16447.58 174
16448.79 210
16450.00 196
16451.21 204
16452.42 194
16453.64 189
16454.85 204
16456.06 207
16457.27 203
16458.48 179
16459.70 185
16460.91 209
16462.12 207
16463.33 190
16464.55 180
16465.76 195
16466.97 193
16468.18 201
16469.39 213
16470.61 192
16471.82 184
16473.03 177
16474.24 201
16475.46 175
16476.67 166
16477.88 175
16479.10 180
16480.31 202
16481.52 186
16482.73 192
16483.95 203
16485.16 188
16486.37 172
16487.59 171
16488.80 187
16490.01 222
16491.23 192
16492.44 157
16493.65 176
16494.87 208
16496.08 189
16497.29 193
16498.51 190
16499.72 195
16500.93 182
16502.15 200
16503.36 190
16504.57 186
16505.79 200
16507.00 209
16508.22 174
16509.43 183
16510.64 180
16511.86 173
16513.07 174
16514.29 182
16515.50 151
16516.71 194
16517.93 170
16519.14 192
16520.36 189
16521.57 188
16522.79 184
16524.00 170
16525.21 188
16526.43 203
16527.64 185
16528.86 163
16530.07 183
16531.29 211
16532.50 189
16533.72 180
16534.93 184
16536.15 198
16537.36 162
16538.58 187
16539.79 187
16541.01 188
16542.22 196
16543.44 217
16544.65 184
16545.87 174
16547.08 170
16548.30 150
16549.51 171
16550.73 171
16551.94 177
16553.16 206
16554.38 192
16555.59 156
16556.81 167
16558.02 178
16559.24 210
16560.45 199
16561.67 179
16562.89 186
16564.10 188
16565.32 201
16566.53 181
16567.75 188
16568.97 153
16570.18 190
16571.40 183
16572.61 169
16573.83 167
16575.05 203
16576.26 197
16577.48 198
16578.70 204
16579.91 200
16581.13 207
16582.35 212
16583.56 191
16584.78 183
16586.00 173
16587.21 179
16588.43 196
16589.65 181
16590.86 192
16592.08 197
16593.30 182
16594.51 191
16595.73 186
16596.95 168
16598.17 179
16599.38 181
16600.60 183
16601.82 166
16603.03 171
16604.25 181
16605.47 183
16606.69 167
16607.90 185
16609.12 197
16610.34 182
16611.56 182
16612.78 185
16613.99 180
16615.21 180
16616.43 193
16617.65 166
16618.86 169
16620.08 187
16621.30 163
16622.52 175
16623.74 165
16624.95 175
16626.17 176
16627.39 175
16628.61 184
16629.83 178
16631.05 171
16632.26 188
16633.48 168
16634.70 180
16635.92 185
16637.14 178
16638.36 180
16639.58 159
16640.79 181
16642.01 157
16643.23 167
16644.45 185
16645.67 174
16646.89 161
16648.11 212
16649.33 199
16650.55 187
16651.77 157
16652.98 174
16654.20 176
16655.42 139
16656.64 161
16657.86 159
16659.08 179
16660.30 178
16661.52 174
16662.74 171
16663.96 179
16665.18 176
16666.40 194
16667.62 168
16668.84 168
16670.06 173
16671.28 174
16672.50 171
16673.72 163
16674.94 169
16676.16 183
16677.38 179
16678.60 156
16679.82 173
16681.04 177
16682.26 159
16683.48 152
16684.70 161
16685.92 178
16687.14 196
16688.36 159
16689.58 180
16690.80 177
16692.02 160
16693.24 170
16694.46 177
16695.68 192
16696.91 172
16698.13 177
16699.35 184
16700.57 165
16701.79 185
16703.01 156
16704.23 192
16705.45 173
16706.67 153
16707.89 145
16709.12 154
16710.34 153
16711.56 139
16712.78 172
16714.00 171
16715.22 186
16716.44 177
16717.67 186
16718.89 181
16720.11 176
16721.33 185
16722.55 167
16723.77 181
16725.00 174
16726.22 173
16727.44 155
16728.66 148
16729.88 158
16731.11 196
16732.33 182
16733.55 159
16734.77 194
16735.99 175
16737.22 194
16738.44 205
16739.66 183
16740.88 167
16742.11 176
16743.33 185
16744.55 177
16745.77 147
16747.00 145
16748.22 168
16749.44 169
16750.66 181
16751.89 166
16753.11 185
16754.33 189
16755.56 152
16756.78 148
16758.00 150
16759.23 163
16760.45 202
16761.67 175
16762.90 176
16764.12 152
16765.34 195
16766.57 175
16767.79 170
16769.01 159
16770.24 153
16771.46 177
16772.68 176
16773.91 177
16775.13 148
16776.35 175
16777.58 171
16778.80 185
16780.02 172
16781.25 165
16782.47 191
16783.70 206
16784.92 164
16786.14 170
16787.37 173
16788.59 172
16789.82 177
16791.04 166
16792.27 150
16793.49 168
16794.71 187
16795.94 156
16797.16 155
16798.39 142
16799.61 161
16800.84 172
16802.06 138
16803.29 156
16804.51 173
16805.74 146
16806.96 189
16808.19 173
16809.41 173
16810.64 176
16811.86 192
16813.09 181
16814.31 186
16815.54 173
16816.76 164
16817.99 162
16819.21 164
16820.44 193
16821.66 185
16822.89 204
16824.11 180
16825.34 179
16826.56 174
16827.79 181
16829.02 171
16830.24 183
16831.47 185
16832.69 186
16833.92 177
16835.14 171
16836.37 212
16837.60 171
16838.82 220
16840.05 183
16841.27 207
16842.50 182
16843.73 191
16844.95 188
16846.18 198
16847.41 176
16848.63 169
16849.86 170
16851.08 207
16852.31 192
16853.54 191
16854.76 199
16855.99 170
16857.22 203
16858.44 193
16859.67 228
16860.90 183
16862.12 208
16863.35 200
16864.58 231
16865.81 200
16867.03 201
16868.26 186
16869.49 218
16870.71 244
16871.94 209
16873.17 244
16874.40 223
16875.62 218
16876.85 206
16878.08 214
16879.31 196
16880.53 218
16881.76 232
16882.99 230
16884.22 212
16885.44 225
16886.67 207
16887.90 211
16889.13 210
16890.35 187
16891.58 193
16892.81 191
16894.04 214
16895.27 202
16896.49 204
16897.72 161
16898.95 191
16900.18 215
16901.41 196
16902.64 184
16903.86 200
16905.09 189
16906.32 188
16907.55 208
16908.78 193
16910.01 189
16911.24 214
16912.46 217
16913.69 192
16914.92 217
16916.15 197
16917.38 180
16918.61 185
16919.84 182
16921.07 183
16922.30 168
16923.52 184
16924.75 170
16925.98 183
16927.21 180
16928.44 201
16929.67 174
16930.90 182
16932.13 161
16933.36 186
16934.59 148
16935.82 189
16937.05 188
16938.28 198
16939.51 135
16940.74 147
16941.97 156
16943.20 185
16944.43 168
16945.66 153
16946.89 192
16948.12 197
16949.35 195
16950.58 186
16951.81 191
16953.04 170
16954.27 190
16955.50 157
16956.73 159
16957.96 151
16959.19 176
16960.42 173
16961.65 177
16962.88 175
16964.11 163
16965.34 181
16966.57 195
16967.80 180
16969.03 162
16970.26 171
16971.49 157
16972.72 165
16973.96 151
16975.19 171
16976.42 168
16977.65 184
16978.88 172
16980.11 157
16981.34 160
16982.57 182
16983.80 168
16985.04 153
16986.27 158
16987.50 189
16988.73 200
16989.96 148
16991.19 185
16992.42 174
16993.66 181
16994.89 171
16996.12 164
16997.35 172
16998.58 158
16999.82 172
17001.05 177
17002.28 168
17003.51 176
17004.74 176
17005.98 173
17007.21 181
17008.44 158
17009.67 161
17010.90 150
17012.14 185
17013.37 178
17014.60 170
17015.83 172
17017.07 185
17018.30 176
17019.53 200
17020.76 179
17022.00 171
17023.23 193
17024.46 171
17025.70 155
17026.93 169
17028.16 177
17029.39 177
17030.63 163
17031.86 159
17033.09 174
17034.33 173
17035.56 161
17036.79 139
17038.03 171
17039.26 168
17040.49 167
17041.73 166
17042.96 174
17044.19 145
17045.43 164
17046.66 164
17047.89 179
17049.13 165
17050.36 153
17051.59 163
17052.83 166
17054.06 171
17055.30 141
17056.53 152
17057.76 159
17059.00 160
17060.23 168
17061.47 154
17062.70 166
17063.93 173
17065.17 186
17066.40 168
17067.64 170
17068.87 160
17070.11 172
17071.34 203
17072.57 170
17073.81 161
17075.04 195
17076.28 191
17077.51 173
17078.75 166
17079.98 135
17081.22 160
17082.45 170
17083.69 168
17084.92 189
17086.16 154
17087.39 163
17088.63 188
17089.86 189
17091.10 153
17092.33 165
17093.57 213
17094.80 176
17096.04 144
17097.27 144
17098.51 175
17099.75 179
17100.98 155
17102.22 152
17103.45 166
17104.69 169
17105.92 167
17107.16 166
17108.40 169
17109.63 154
17110.87 147
17112.10 193
17113.34 166
17114.57 182
17115.81 149
17117.05 169
17118.28 164
17119.52 157
17120.76 195
17121.99 182
17123.23 155
17124.46 160
17125.70 174
17126.94 163
17128.17 148
17129.41 154
17130.65 165
17131.88 156
17133.12 150
17134.36 157
17135.59 181
17136.83 179
17138.07 172
17139.30 187
17140.54 168
17141.78 152
17143.02 138
17144.25 163
17145.49 138
17146.73 159
17147.96 192
17149.20 206
17150.44 152
17151.68 150
17152.91 154
17154.15 155
17155.39 147
17156.63 147
17157.86 158
17159.10 169
17160.34 161
17161.58 150
17162.82 147
17164.05 166
17165.29 165
17166.53 173
17167.77 170
17169.00 134
17170.24 148
17171.48 172
17172.72 183
17173.96 147
17175.20 174
17176.43 185
17177.67 169
17178.91 161
17180.15 174
17181.39 163
17182.63 151
17183.86 128
17185.10 149
17186.34 180
17187.58 147
17188.82 165
17190.06 149
17191.30 153
17192.54 138
17193.77 150
17195.01 162
17196.25 160
17197.49 145
17198.73 177
17199.97 170
17201.21 155
17202.45 143
17203.69 151
17204.93 167
17206.17 153
17207.41 141
17208.64 142
17209.88 180
17211.12 139
17212.36 141
17213.60 151
17214.84 152
17216.08 147
17217.32 157
17218.56 133
17219.80 126
17221.04 150
17222.28 169
17223.52 162
17224.76 158
17226.00 142
17227.24 147
17228.48 158
17229.72 142
17230.96 170
17232.20 164
17233.44 165
17234.68 146
17235.92 154
17237.16 169
17238.40 142
17239.65 156
17240.89 149
17242.13 137
17243.37 125
17244.61 138
17245.85 160
17247.09 154
17248.33 153
17249.57 161
17250.81 161
17252.05 153
17253.29 155
17254.54 163
17255.78 157
17257.02 181
17258.26 155
17259.50 163
17260.74 146
17261.98 118
17263.22 138
17264.47 141
17265.71 154
17266.95 125
17268.19 142
17269.43 150
17270.67 160
17271.92 165
17273.16 154
17274.40 167
17275.64 154
17276.88 179
17278.12 142
17279.37 145
17280.61 147
17281.85 145
17283.09 134
17284.33 163
17285.58 146
17286.82 133
17288.06 144
17289.30 146
17290.55 144
17291.79 163
17293.03 141
17294.27 145
17295.52 157
17296.76 155
17298.00 170
17299.24 157
17300.49 181
17301.73 151
17302.97 173
17304.22 155
17305.46 167
17306.70 157
17307.94 156
17309.19 143
17310.43 179
17311.67 153
17312.92 136
17314.16 154
17315.40 161
17316.65 163
17317.89 157
17319.13 151
17320.38 142
17321.62 174
17322.86 146
17324.11 145
17325.35 131
17326.60 151
17327.84 139
17329.08 161
17330.33 146
17331.57 144
17332.81 146
17334.06 150
17335.30 145
17336.55 138
17337.79 158
17339.03 142
17340.28 152
17341.52 122
17342.77 154
17344.01 151
17345.26 153
17346.50 136
17347.75 153
17348.99 157
17350.23 150
17351.48 139
17352.72 146
17353.97 141
17355.21 144
17356.46 166
17357.70 180
17358.95 151
17360.19 169
17361.44 156
17362.68 161
17363.93 138
17365.17 145
17366.42 197
17367.66 142
17368.91 127
17370.15 160
17371.40 148
17372.64 157
17373.89 134
17375.13 154
17376.38 142
17377.63 127
17378.87 136
17380.12 153
17381.36 152
17382.61 149
17383.85 152
17385.10 158
17386.35 147
17387.59 130
17388.84 151
17390.08 145
17391.33 147
17392.58 152
17393.82 160
17395.07 141
17396.31 141
17397.56 137
17398.81 174
17400.05 148
17401.30 148
17402.55 141
17403.79 168
17405.04 139
17406.29 131
17407.53 142
17408.78 128
17410.03 116
17411.27 132
17412.52 160
17413.77 167
17415.01 128
17416.26 122
17417.51 166
17418.75 162
17420.00 140
17421.25 134
17422.49 151
17423.74 147
17424.99 155
17426.24 157
17427.48 152
17428.73 162
17429.98 157
17431.23 152
17432.47 132
17433.72 151
17434.97 158
17436.22 157
17437.46 141
17438.71 151
17439.96 170
17441.21 148
17442.45 147
17443.70 160
17444.95 155
17446.20 170
17447.45 167
17448.69 147
17449.94 142
17451.19 154
17452.44 168
17453.69 154
17454.94 154
17456.18 136
17457.43 185
17458.68 158
17459.93 145
17461.18 141
17462.43 165
17463.68 179
17464.92 196
17466.17 172
17467.42 151
17468.67 160
17469.92 166
17471.17 145
17472.42 142
17473.67 162
17474.92 163
17476.16 170
17477.41 154
17478.66 175
17479.91 127
17481.16 157
17482.41 161
17483.66 149
17484.91 142
17486.16 172
17487.41 167
17488.66 155
17489.91 148
17491.16 137
17492.41 169
17493.66 146
17494.91 164
17496.16 145
17497.41 161
17498.66 154
17499.91 181
17501.15 159
17502.40 149
17503.66 159
17504.91 143
17506.16 168
17507.41 167
17508.66 166
17509.91 172
17511.16 189
17512.41 177
17513.66 166
17514.91 155
17516.16 154
17517.41 150
17518.66 166
17519.91 167
17521.16 177
17522.41 176
17523.66 172
17524.91 160
17526.16 143
17527.41 165
17528.67 159
17529.92 187
17531.17 174
17532.42 159
17533.67 168
17534.92 159
17536.17 147
17537.42 168
17538.67 155
17539.93 152
17541.18 145
17542.43 181
17543.68 184
17544.93 160
17546.18 158
17547.44 148
17548.69 164
17549.94 175
17551.19 163
17552.44 155
17553.69 152
17554.95 167
17556.20 188
17557.45 170
17558.70 147
17559.95 148
17561.21 170
17562.46 157
17563.71 148
17564.96 151
17566.22 179
17567.47 140
17568.72 133
17569.97 182
17571.22 184
17572.48 187
17573.73 153
17574.98 146
17576.24 148
17577.49 135
17578.74 163
17579.99 169
17581.25 142
17582.50 156
17583.75 143
17585.00 161
17586.26 161
17587.51 201
17588.76 166
17590.02 154
17591.27 160
17592.52 162
17593.78 153
17595.03 161
17596.28 168
17597.54 170
17598.79 157
17600.04 160
17601.30 142
17602.55 181
17603.80 161
17605.06 145
17606.31 174
17607.57 190
17608.82 158
17610.07 171
17611.33 153
17612.58 158
17613.84 161
17615.09 161
17616.34 164
17617.60 159
17618.85 183
17620.11 177
17621.36 176
17622.61 169
17623.87 159
17625.12 167
17626.38 180
17627.63 152
17628.89 156
17630.14 152
17631.40 146
17632.65 149
17633.91 178
17635.16 172
17636.42 159
17637.67 148
17638.92 138
17640.18 175
17641.43 140
17642.69 153
17643.94 140
17645.20 195
17646.46 179
17647.71 151
17648.97 183
17650.22 184
17651.48 165
17652.73 155
17653.99 156
17655.24 171
17656.50 149
17657.75 139
17659.01 162
17660.27 162
17661.52 157
17662.78 145
17664.03 170
17665.29 169
17666.54 182
17667.80 153
17669.06 164
17670.31 161
17671.57 162
17672.82 166
17674.08 145
17675.34 130
17676.59 153
17677.85 163
17679.11 157
17680.36 139
17681.62 146
17682.87 198
17684.13 153
17685.39 159
17686.64 145
17687.90 161
17689.16 143
17690.41 158
17691.67 164
17692.93 170
17694.18 147
17695.44 142
17696.70 156
17697.96 136
17699.21 165
17700.47 170
17701.73 184
17702.98 132
17704.24 151
17705.50 148
17706.76 170
17708.01 159
17709.27 162
17710.53 166
17711.79 166
17713.04 144
17714.30 127
17715.56 129
17716.82 150
17718.07 209
17719.33 180
17720.59 164
17721.85 150
17723.11 187
17724.36 161
17725.62 148
17726.88 134
17728.14 150
17729.40 165
17730.65 141
17731.91 127
17733.17 148
17734.43 157
17735.69 139
17736.94 150
17738.20 157
17739.46 166
17740.72 163
17741.98 143
17743.24 146
17744.50 138
17745.75 132
17747.01 161
17748.27 168
17749.53 133
17750.79 128
17752.05 153
17753.31 156
17754.57 125
17755.83 136
17757.09 142
17758.34 145
17759.60 121
17760.86 146
17762.12 130
17763.38 158
17764.64 156
17765.90 168
17767.16 137
17768.42 164
17769.68 147
17770.94 171
17772.20 151
17773.46 146
17774.72 154
17775.98 147
17777.24 148
17778.50 144
17779.76 151
17781.02 140
17782.28 168
17783.54 136
17784.80 152
17786.06 153
17787.32 145
17788.58 123
17789.84 158
17791.10 167
17792.36 143
17793.62 141
17794.88 157
17796.14 131
17797.40 149
17798.66 158
17799.92 130
17801.18 139
17802.44 124
17803.70 153
17804.96 164
17806.23 152
17807.49 154
17808.75 145
17810.01 132
17811.27 123
17812.53 128
17813.79 154
17815.05 161
17816.31 134
17817.58 144
17818.84 148
17820.10 159
17821.36 125
17822.62 164
17823.88 146
17825.14 155
17826.41 132
17827.67 156
17828.93 131
17830.19 135
17831.45 144
17832.71 142
17833.98 145
17835.24 132
17836.50 155
17837.76 146
17839.02 154
17840.29 138
17841.55 152
17842.81 147
17844.07 147
17845.33 146
17846.60 147
17847.86 132
17849.12 142
17850.38 138
17851.65 136
17852.91 136
17854.17 129
17855.43 137
17856.70 125
17857.96 129
17859.22 130
17860.48 160
17861.75 140
17863.01 135
17864.27 144
17865.54 161
17866.80 158
17868.06 150
17869.33 149
17870.59 145
17871.85 155
17873.11 128
17874.38 139
17875.64 152
17876.90 142
17878.17 111
17879.43 133
17880.70 127
17881.96 160
17883.22 150
17884.49 169
17885.75 136
17887.01 131
17888.28 137
17889.54 155
17890.80 141
17892.07 140
17893.33 148
17894.60 153
17895.86 142
17897.12 131
17898.39 146
17899.65 132
17900.92 143
17902.18 116
17903.45 153
17904.71 151
17905.97 134
17907.24 132
17908.50 158
17909.77 145
17911.03 153
17912.30 149
17913.56 143
17914.83 129
17916.09 121
17917.36 142
17918.62 135
17919.89 150
17921.15 133
17922.42 148
17923.68 136
17924.95 134
17926.21 139
17927.48 160
17928.74 136
17930.01 146
17931.27 137
17932.54 136
17933.80 123
17935.07 125
17936.33 141
17937.60 117
17938.86 138
17940.13 137
17941.40 143
17942.66 111
17943.93 117
17945.19 171
17946.46 169
17947.72 124
17948.99 121
17950.26 151
17951.52 144
17952.79 123
17954.06 143
17955.32 132
17956.59 124
17957.85 143
17959.12 139
17960.39 146
17961.65 150
17962.92 146
17964.19 150
17965.45 158
17966.72 125
17967.99 135
17969.25 171
17970.52 138
17971.79 127
17973.05 113
17974.32 117
17975.59 122
17976.85 124
17978.12 120
17979.39 138
17980.65 133
17981.92 128
17983.19 147
17984.45 137
17985.72 125
17986.99 140
17988.26 138
17989.52 108
17990.79 126
17992.06 131
17993.33 145
17994.59 126
17995.86 129
17997.13 129
17998.40 140
17999.66 145
18000.93 144
18002.20 128
18003.47 159
18004.74 151
18006.00 145
18007.27 124
18008.54 123
18009.81 147
18011.08 134
18012.34 148
18013.61 134
18014.88 115
18016.15 135
18017.42 158
18018.69 155
18019.95 163
18021.22 142
18022.49 170
18023.76 140
18025.03 150
18026.30 156
18027.57 142
18028.83 136
18030.10 132
18031.37 147
18032.64 138
18033.91 153
18035.18 154
18036.45 164
18037.72 134
18038.99 130
18040.25 128
18041.52 160
18042.79 131
18044.06 148
18045.33 146
18046.60 131
18047.87 133
18049.14 116
18050.41 152
18051.68 142
18052.95 126
18054.22 123
18055.49 123
18056.76 125
18058.03 144
18059.30 154
18060.57 164
18061.84 129
18063.11 152
18064.38 141
18065.65 149
18066.92 127
18068.19 135
18069.46 137
18070.73 138
18072.00 142
18073.27 148
18074.54 163
18075.81 148
18077.08 151
18078.35 127
18079.62 145
18080.89 146
18082.16 131
18083.43 139
18084.70 154
18085.97 149
18087.24 150
18088.52 158
18089.79 138
18091.06 143
18092.33 128
18093.60 131
18094.87 134
18096.14 144
18097.41 143
18098.68 166
18099.96 126
18101.23 172
18102.50 138
18103.77 164
18105.04 161
18106.31 146
18107.58 140
18108.86 129
18110.13 143
18111.40 139
18112.67 157
18113.94 138
18115.21 134
18116.49 158
18117.76 160
18119.03 127
18120.30 135
18121.57 151
18122.85 147
18124.12 146
18125.39 160
18126.66 172
18127.93 157
18129.21 153
18130.48 142
18131.75 139
18133.02 123
18134.30 149
18135.57 151
18136.84 151
18138.11 131
18139.39 160
18140.66 154
18141.93 148
18143.20 141
18144.48 136
18145.75 159
18147.02 138
18148.30 157
18149.57 147
18150.84 144
18152.12 146
18153.39 150
18154.66 136
18155.93 146
18157.21 140
18158.48 156
18159.75 153
18161.03 147
18162.30 137
18163.58 154
18164.85 158
18166.12 129
18167.40 134
18168.67 152
18169.94 157
18171.22 118
18172.49 137
18173.76 103
18175.04 124
18176.31 127
18177.59 156
18178.86 143
18180.13 114
18181.41 142
18182.68 169
18183.96 155
18185.23 160
18186.51 141
18187.78 163
18189.05 156
18190.33 147
18191.60 158
18192.88 136
18194.15 129
18195.43 139
18196.70 158
18197.98 126
18199.25 134
18200.53 138
18201.80 125
18203.08 162
18204.35 153
18205.63 150
18206.90 131
18208.18 159
18209.45 160
18210.73 164
18212.00 140
18213.28 147
18214.55 146
18215.83 149
18217.10 147
18218.38 135
18219.65 148
18220.93 158
18222.20 129
18223.48 124
18224.76 135
18226.03 130
18227.31 137
18228.58 151
18229.86 161
18231.13 133
18232.41 123
18233.69 112
18234.96 151
18236.24 143
18237.51 134
18238.79 145
18240.07 157
18241.34 143
18242.62 149
18243.90 154
18245.17 157
18246.45 152
18247.72 155
18249.00 137
18250.28 133
18251.55 161
18252.83 118
18254.11 148
18255.38 137
18256.66 160
18257.94 153
18259.21 162
18260.49 139
18261.77 131
18263.05 136
18264.32 165
18265.60 165
18266.88 137
18268.15 145
18269.43 127
18270.71 153
18271.99 133
18273.26 148
18274.54 130
18275.82 144
18277.10 111
18278.37 146
18279.65 176
18280.93 129
18282.21 130
18283.48 130
18284.76 159
18286.04 144
18287.32 129
18288.59 126
18289.87 144
18291.15 135
18292.43 158
18293.71 117
18294.99 143
18296.26 131
18297.54 122
18298.82 142
18300.10 162
18301.38 146
18302.65 138
18303.93 136
18305.21 123
18306.49 127
18307.77 148
18309.05 151
18310.33 133
18311.60 143
18312.88 138
18314.16 143
18315.44 112
18316.72 147
18318.00 133
18319.28 143
18320.56 123
18321.84 142
18323.11 134
18324.39 140
18325.67 147
18326.95 126
18328.23 136
18329.51 148
18330.79 150
18332.07 117
18333.35 140
18334.63 131
18335.91 139
18337.19 158
18338.47 147
18339.75 131
18341.03 128
18342.31 150
18343.59 127
18344.87 127
18346.15 129
18347.43 131
18348.71 142
18349.99 134
18351.27 137
18352.55 146
18353.83 125
18355.11 136
18356.39 139
18357.67 118
18358.95 133
18360.23 129
18361.51 128
18362.79 116
18364.07 127
18365.35 122
18366.63 135
18367.91 141
18369.19 140
18370.47 132
18371.75 124
18373.03 138
18374.32 143
18375.60 153
18376.88 106
18378.16 125
18379.44 141
18380.72 127
18382.00 109
18383.28 132
18384.56 137
18385.85 145
18387.13 165
18388.41 149
18389.69 123
18390.97 127
18392.25 121
18393.53 137
18394.82 130
18396.10 162
18397.38 126
18398.66 118
18399.94 143
18401.22 134
18402.51 122
18403.79 131
18405.07 158
18406.35 146
18407.63 146
18408.92 136
18410.20 121
18411.48 127
18412.76 138
18414.05 119
18415.33 120
18416.61 132
18417.89 126
18419.17 137
18420.46 124
18421.74 121
18423.02 128
18424.31 133
18425.59 123
18426.87 137
18428.15 147
18429.44 137
18430.72 145
18432.00 144
18433.28 122
18434.57 127
18435.85 133
18437.13 131
18438.42 121
18439.70 143
18440.98 142
18442.27 131
18443.55 127
18444.83 132
18446.12 145
18447.40 130
18448.68 137
18449.97 113
18451.25 129
18452.53 144
18453.82 123
18455.10 136
18456.39 130
18457.67 153
18458.95 127
18460.24 148
18461.52 134
18462.80 138
18464.09 108
18465.37 142
18466.66 141
18467.94 137
18469.23 114
18470.51 149
18471.79 133
18473.08 134
18474.36 121
18475.65 131
18476.93 121
18478.22 119
18479.50 125
18480.79 132
18482.07 129
18483.35 130
18484.64 133
18485.92 132
18487.21 158
18488.49 140
18489.78 129
18491.06 141
18492.35 153
18493.63 132
18494.92 115
18496.20 122
18497.49 140
18498.77 115
18500.06 115
18501.35 121
18502.63 150
18503.92 134
18505.20 132
18506.49 155
18507.77 114
18509.06 124
18510.34 142
18511.63 155
18512.92 135
18514.20 109
18515.49 139
18516.77 145
18518.06 148
18519.34 137
18520.63 143
18521.92 137
18523.20 157
18524.49 146
18525.77 142
18527.06 155
18528.35 146
18529.63 152
18530.92 139
18532.21 132
18533.49 136
18534.78 137
18536.07 140
18537.35 132
18538.64 139
18539.93 146
18541.21 133
18542.50 141
18543.79 145
18545.07 138
18546.36 135
18547.65 141
18548.93 145
18550.22 152
18551.51 155
18552.80 138
18554.08 148
18555.37 145
18556.66 125
18557.94 127
18559.23 129
18560.52 115
18561.81 151
18563.09 132
18564.38 133
18565.67 155
18566.96 138
18568.24 185
18569.53 149
18570.82 145
18572.11 138
18573.40 144
18574.68 135
18575.97 132
18577.26 124
18578.55 162
18579.83 142
18581.12 147
18582.41 151
18583.70 146
18584.99 156
18586.28 151
18587.56 137
18588.85 133
18590.14 162
18591.43 164
18592.72 149
18594.01 143
18595.30 131
18596.58 143
18597.87 136
18599.16 122
18600.45 128
18601.74 143
18603.03 156
18604.32 148
18605.61 154
18606.89 150
18608.18 162
18609.47 152
18610.76 140
18612.05 141
18613.34 151
18614.63 140
18615.92 147
18617.21 156
18618.50 148
18619.79 159
18621.08 159
18622.37 135
18623.66 146
18624.95 147
18626.23 141
18627.52 138
18628.81 149
18630.10 139
18631.39 165
18632.68 139
18633.97 132
18635.26 136
18636.55 115
18637.84 136
18639.13 137
18640.42 135
18641.71 111
18643.00 126
18644.30 157
18645.59 168
18646.88 138
18648.17 138
18649.46 139
18650.75 144
18652.04 131
18653.33 144
18654.62 148
18655.91 139
18657.20 132
18658.49 148
18659.78 148
18661.07 147
18662.36 123
18663.65 116
18664.95 125
18666.24 121
18667.53 148
18668.82 139
18670.11 141
18671.40 140
18672.69 143
18673.98 146
18675.28 134
18676.57 144
18677.86 150
18679.15 135
18680.44 149
18681.73 140
18683.02 145
18684.32 124
18685.61 143
18686.90 144
18688.19 159
18689.48 150
18690.78 130
18692.07 141
18693.36 122
18694.65 148
18695.94 155
18697.24 149
18698.53 145
18699.82 154
18701.11 149
18702.41 136
18703.70 142
18704.99 132
18706.28 138
18707.57 147
18708.87 146
18710.16 140
18711.45 135
18712.75 135
18714.04 175
18715.33 120
18716.62 150
18717.92 121
18719.21 118
18720.50 144
18721.80 136
18723.09 131
18724.38 130
18725.67 137
18726.97 122
18728.26 136
18729.55 128
18730.85 132
18732.14 126
18733.43 137
18734.73 140
18736.02 140
18737.31 134
18738.61 144
18739.90 142
18741.20 132
18742.49 124
18743.78 134
18745.08 152
18746.37 139
18747.66 134
18748.96 121
18750.25 150
18751.55 129
18752.84 140
18754.13 143
18755.43 150
18756.72 145
18758.02 130
18759.31 150
18760.61 129
18761.90 154
18763.19 137
18764.49 150
18765.78 140
18767.08 109
18768.37 135
18769.67 138
18770.96 129
18772.26 138
18773.55 124
18774.85 132
18776.14 149
18777.44 111
18778.73 115
18780.03 118
18781.32 140
18782.62 158
18783.91 156
18785.21 112
18786.50 116
18787.80 125
18789.09 154
18790.39 122
18791.68 134
18792.98 134
18794.27 123
18795.57 152
18796.87 143
18798.16 124
18799.46 132
18800.75 138
18802.05 134
18803.34 119
18804.64 129
18805.94 127
18807.23 120
18808.53 149
18809.82 111
18811.12 141
18812.42 121
18813.71 143
18815.01 134
18816.30 133
18817.60 142
18818.90 150
18820.19 149
18821.49 123
18822.79 120
18824.08 153
18825.38 124
18826.68 141
18827.97 128
18829.27 138
18830.57 147
18831.86 133
18833.16 144
18834.46 103
18835.75 119
18837.05 126
18838.35 137
18839.64 112
18840.94 125
18842.24 148
18843.54 122
18844.83 137
18846.13 119
18847.43 130
18848.73 136
18850.02 132
18851.32 145
18852.62 128
18853.92 112
18855.21 123
18856.51 156
18857.81 128
18859.11 117
18860.40 138
18861.70 131
18863.00 135
18864.30 131
18865.60 134
18866.89 151
18868.19 148
18869.49 153
18870.79 122
18872.09 129
18873.38 129
18874.68 134
18875.98 133
18877.28 133
18878.58 136
18879.88 136
18881.17 136
18882.47 142
18883.77 147
18885.07 140
18886.37 163
18887.67 143
18888.97 139
18890.27 124
18891.56 154
18892.86 133
18894.16 138
18895.46 126
18896.76 129
18898.06 136
18899.36 137
18900.66 129
18901.96 112
18903.26 133
18904.56 126
18905.85 131
18907.15 130
18908.45 115
18909.75 125
18911.05 151
18912.35 137
18913.65 134
18914.95 128
18916.25 133
18917.55 128
18918.85 136
18920.15 129
18921.45 145
18922.75 144
18924.05 144
18925.35 132
18926.65 122
18927.95 133
18929.25 126
18930.55 133
18931.85 150
18933.15 106
18934.45 124
18935.75 125
18937.05 128
18938.35 129
18939.65 127
18940.95 128
18942.26 129
18943.56 119
18944.86 116
18946.16 116
18947.46 136
18948.76 106
18950.06 117
18951.36 144
18952.66 133
18953.96 126
18955.26 118
18956.56 124
18957.87 119
18959.17 129
18960.47 140
18961.77 128
18963.07 116
18964.37 117
18965.67 127
18966.98 125
18968.28 105
18969.58 142
18970.88 115
18972.18 128
18973.48 133
18974.79 155
18976.09 154
18977.39 134
18978.69 141
18979.99 134
18981.29 127
18982.60 125
18983.90 129
18985.20 119
18986.50 120
18987.80 124
18989.11 128
18990.41 124
18991.71 95
18993.01 114
18994.32 137
18995.62 97
18996.92 124
18998.22 106
18999.53 124
19000.83 122
19002.13 126
19003.43 146
19004.74 123
19006.04 136
19007.34 124
19008.65 132
19009.95 117
19011.25 122
19012.55 129
19013.86 135
19015.16 128
19016.46 110
19017.77 125
19019.07 133
19020.37 127
19021.68 130
19022.98 131
19024.28 122
19025.59 114
19026.89 132
19028.19 123
19029.50 118
19030.80 145
19032.11 124
19033.41 135
19034.71 138
19036.02 126
19037.32 127
19038.62 120
19039.93 107
19041.23 110
19042.54 125
19043.84 116
19045.15 132
19046.45 126
19047.75 120
19049.06 121
19050.36 116
19051.67 138
19052.97 129
19054.28 136
19055.58 134
19056.88 133
19058.19 130
19059.49 131
19060.80 109
19062.10 125
19063.41 140
19064.71 146
19066.02 129
19067.32 128
19068.63 104
19069.93 112
19071.24 134
19072.54 127
19073.85 136
19075.15 125
19076.46 121
19077.76 109
19079.07 119
19080.37 138
19081.68 127
19082.99 125
19084.29 114
19085.60 118
19086.90 138
19088.21 136
19089.51 111
19090.82 136
19092.12 121
19093.43 122
19094.74 154
19096.04 106
19097.35 127
19098.65 131
19099.96 125
19101.27 132
19102.57 110
19103.88 120
19105.18 139
19106.49 141
19107.80 111
19109.10 125
19110.41 124
19111.72 145
19113.02 143
19114.33 126
19115.64 131
19116.94 139
19118.25 112
19119.56 117
19120.86 138
19122.17 128
19123.48 139
19124.78 116
19126.09 119
19127.40 115
19128.70 106
19130.01 126
19131.32 132
19132.63 113
19133.93 106
19135.24 125
19136.55 122
19137.85 148
19139.16 133
19140.47 131
19141.78 125
19143.08 126
19144.39 127
19145.70 127
19147.01 124
19148.31 129
19149.62 129
19150.93 124
19152.24 144
19153.55 147
19154.85 143
19156.16 122
19157.47 139
19158.78 132
19160.09 135
19161.39 116
19162.70 128
19164.01 112
19165.32 125
19166.63 121
19167.94 142
19169.24 124
19170.55 119
19171.86 124
19173.17 116
19174.48 115
19175.79 125
19177.10 135
19178.40 123
19179.71 149
19181.02 130
19182.33 123
19183.64 140
19184.95 153
19186.26 121
19187.57 116
19188.88 115
19190.18 106
19191.49 127
19192.80 122
19194.11 116
19195.42 118
19196.73 134
19198.04 108
19199.35 133
19200.66 114
19201.97 115
19203.28 125
19204.59 119
19205.90 107
19207.21 113
19208.52 121
19209.83 140
19211.14 121
19212.45 134
19213.76 99
19215.07 116
19216.38 155
19217.69 132
19219.00 140
19220.31 115
19221.62 146
19222.93 137
19224.24 144
19225.55 121
19226.86 120
19228.17 147
19229.48 115
19230.79 119
19232.10 118
19233.41 144
19234.72 135
19236.03 132
19237.34 120
19238.65 110
19239.96 122
19241.28 141
19242.59 125
19243.90 120
19245.21 128
19246.52 151
19247.83 119
19249.14 127
19250.45 105
19251.76 122
19253.08 101
19254.39 128
19255.70 144
19257.01 132
19258.32 141
19259.63 117
19260.94 129
19262.26 102
19263.57 125
19264.88 120
19266.19 132
19267.50 122
19268.81 127
19270.13 123
19271.44 124
19272.75 117
19274.06 118
19275.37 117
19276.69 110
19278.00 138
19279.31 114
19280.62 133
19281.94 125
19283.25 129
19284.56 131
19285.87 132
19287.18 112
19288.50 119
19289.81 109
19291.12 128
19292.43 117
19293.75 124
19295.06 127
19296.37 117
19297.69 131
19299.00 114
19300.31 127
19301.62 112
19302.94 133
19304.25 120
19305.56 110
19306.88 122
19308.19 118
19309.50 130
19310.82 118
19312.13 130
19313.44 116
19314.76 141
19316.07 128
19317.38 131
19318.70 121
19320.01 127
19321.32 138
19322.64 155
19323.95 135
19325.27 127
19326.58 115
19327.89 120
19329.21 135
19330.52 155
19331.83 121
19333.15 122
19334.46 121
19335.78 127
19337.09 129
19338.41 134
19339.72 134
19341.03 123
19342.35 131
19343.66 141
19344.98 143
19346.29 123
19347.61 126
19348.92 128
19350.23 119
19351.55 126
19352.86 115
19354.18 129
19355.49 109
19356.81 135
19358.12 104
19359.44 114
19360.75 126
19362.07 135
19363.38 125
19364.70 137
19366.01 112
19367.33 109
19368.64 144
19369.96 123
19371.27 101
19372.59 85
19373.91 114
19375.22 131
19376.54 129
19377.85 117
19379.17 110
19380.48 122
19381.80 158
19383.11 139
19384.43 131
19385.75 116
19387.06 120
19388.38 145
19389.69 134
19391.01 122
19392.33 118
19393.64 125
19394.96 139
19396.27 125
19397.59 127
19398.91 123
19400.22 132
19401.54 137
19402.86 129
19404.17 111
19405.49 114
19406.80 126
19408.12 125
19409.44 138
19410.75 111
19412.07 117
19413.39 151
19414.71 137
19416.02 131
19417.34 107
19418.66 121
19419.97 138
19421.29 129
19422.61 113
19423.92 137
19425.24 117
19426.56 135
19427.88 106
19429.19 105
19430.51 118
19431.83 139
19433.14 125
19434.46 108
19435.78 110
19437.10 112
19438.42 130
19439.73 135
19441.05 115
19442.37 107
19443.69 114
19445.00 121
19446.32 140
19447.64 119
19448.96 125
19450.28 127
19451.59 138
19452.91 119
19454.23 123
19455.55 130
19456.87 106
19458.18 122
19459.50 117
19460.82 128
19462.14 124
19463.46 167
19464.78 139
19466.10 146
19467.41 121
19468.73 146
19470.05 121
19471.37 121
19472.69 130
19474.01 121
19475.33 136
19476.65 135
19477.96 125
19479.28 126
19480.60 113
19481.92 130
19483.24 137
19484.56 110
19485.88 120
19487.20 132
19488.52 128
19489.84 118
19491.16 117
19492.48 118
19493.79 116
19495.11 142
19496.43 117
19497.75 116
19499.07 97
19500.39 134
19501.71 136
19503.03 138
19504.35 122
19505.67 135
19506.99 157
19508.31 153
19509.63 119
19510.95 108
19512.27 119
19513.59 131
19514.91 119
19516.23 99
19517.55 119
19518.87 126
19520.19 125
19521.51 122
19522.83 108
19524.16 115
19525.48 132
19526.80 133
19528.12 111
19529.44 109
19530.76 108
19532.08 139
19533.40 165
19534.72 111
19536.04 123
19537.36 154
19538.68 159
19540.01 125
19541.33 119
19542.65 145
19543.97 141
19545.29 142
19546.61 121
19547.93 145
19549.25 105
19550.58 123
19551.90 125
19553.22 122
19554.54 134
19555.86 117
19557.18 138
19558.50 127
19559.83 121
19561.15 110
19562.47 146
19563.79 132
19565.11 130
19566.44 125
19567.76 114
19569.08 130
19570.40 135
19571.72 135
19573.05 125
19574.37 111
19575.69 100
19577.01 118
19578.34 106
19579.66 122
19580.98 128
19582.30 130
19583.63 132
19584.95 123
19586.27 118
19587.59 132
19588.92 136
19590.24 119
19591.56 123
19592.88 129
19594.21 124
19595.53 117
19596.85 124
19598.18 129
19599.50 117
19600.82 108
19602.15 126
19603.47 119
19604.79 120
19606.11 100
19607.44 111
19608.76 101
19610.09 111
19611.41 119
19612.73 115
19614.06 131
19615.38 119
19616.70 117
19618.03 113
19619.35 111
19620.67 141
19622.00 119
19623.32 104
19624.65 142
19625.97 117
19627.29 142
19628.62 132
19629.94 119
19631.27 104
19632.59 121
19633.91 124
19635.24 135
19636.56 123
19637.89 130
19639.21 115
19640.54 115
19641.86 132
19643.19 128
19644.51 114
19645.83 116
19647.16 127
19648.48 132
19649.81 134
19651.13 136
19652.46 110
19653.78 133
19655.11 164
19656.43 134
19657.76 110
19659.08 118
19660.41 142
19661.73 123
19663.06 112
19664.38 109
19665.71 134
19667.04 140
19668.36 137
19669.69 120
19671.01 104
19672.34 114
19673.66 124
19674.99 114
19676.31 133
19677.64 100
19678.97 130
19680.29 119
19681.62 114
19682.94 103
19684.27 124
19685.59 152
19686.92 109
19688.25 102
19689.57 112
19690.90 127
19692.23 136
19693.55 104
19694.88 143
19696.20 129
19697.53 109
19698.86 121
19700.18 112
19701.51 92
19702.84 111
19704.16 129
19705.49 127
19706.82 126
19708.14 110
19709.47 120
19710.80 97
19712.12 133
19713.45 112
19714.78 113
19716.10 139
19717.43 133
19718.76 120
19720.09 103
19721.41 132
19722.74 131
19724.07 125
19725.40 149
19726.72 130
19728.05 125
19729.38 139
19730.71 117
19732.03 129
19733.36 109
19734.69 101
19736.02 131
19737.34 123
19738.67 124
19740.00 113
19741.33 96
19742.65 104
19743.98 136
19745.31 122
19746.64 128
19747.97 135
19749.29 131
19750.62 133
19751.95 106
19753.28 111
19754.61 130
19755.94 116
19757.26 105
19758.59 106
19759.92 120
19761.25 115
19762.58 123
19763.91 112
19765.24 122
19766.56 114
19767.89 108
19769.22 146
19770.55 119
19771.88 118
19773.21 119
19774.54 115
19775.87 132
19777.20 124
19778.53 123
19779.85 115
19781.18 135
19782.51 141
19783.84 120
19785.17 149
19786.50 145
19787.83 133
19789.16 120
19790.49 115
19791.82 113
19793.15 123
19794.48 135
19795.81 111
19797.14 118
19798.47 126
19799.80 129
19801.13 127
19802.46 104
19803.79 122
19805.12 125
19806.45 101
19807.78 111
19809.11 118
19810.44 109
19811.77 106
19813.10 117
19814.43 128
19815.76 116
19817.09 118
19818.42 125
19819.75 129
19821.08 109
19822.41 113
19823.74 134
19825.07 120
19826.40 117
19827.73 110
19829.07 117
19830.40 136
19831.73 125
19833.06 117
19834.39 122
19835.72 123
19837.05 127
19838.38 131
19839.71 116
19841.04 113
19842.38 119
19843.71 129
19845.04 143
19846.37 133
19847.70 125
19849.03 121
19850.36 128
19851.70 133
19853.03 133
19854.36 135
19855.69 130
19857.02 115
19858.35 106
19859.69 106
19861.02 113
19862.35 111
19863.68 109
19865.01 114
19866.35 111
19867.68 146
19869.01 116
19870.34 113
19871.68 104
19873.01 113
19874.34 117
19875.67 106
19877.00 111
19878.34 139
19879.67 115
19881.00 124
19882.34 133
19883.67 121
19885.00 134
19886.33 113
19887.67 117
19889.00 111
19890.33 114
19891.66 124
19893.00 132
19894.33 139
19895.66 121
19897.00 129
19898.33 123
19899.66 112
19901.00 108
19902.33 119
19903.66 98
19905.00 129
19906.33 131
19907.66 134
19909.00 114
19910.33 117
19911.66 128
19913.00 115
19914.33 110
19915.67 111
19917.00 126
19918.33 117
19919.67 120
19921.00 118
19922.33 124
19923.67 127
19925.00 107
19926.34 138
19927.67 132
19929.01 133
19930.34 114
19931.67 129
19933.01 126
19934.34 119
19935.68 134
19937.01 127
19938.35 135
19939.68 116
19941.02 119
19942.35 132
19943.68 119
19945.02 126
19946.35 140
19947.69 123
19949.02 139
19950.36 130
19951.69 132
19953.03 135
19954.36 127
19955.70 144
19957.03 135
19958.37 136
19959.70 139
19961.04 121
19962.37 129
19963.71 117
19965.05 119
19966.38 121
19967.72 111
19969.05 118
19970.39 96
19971.72 123
19973.06 129
19974.39 127
19975.73 139
19977.07 123
19978.40 136
19979.74 137
19981.07 132
19982.41 132
19983.75 119
19985.08 118
19986.42 125
19987.75 130
19989.09 113
19990.43 107
19991.76 122
19993.10 129
19994.44 119
19995.77 135
19997.11 116
19998.45 132
19999.78 146
20001.12 128
20002.45 115
20003.79 114
20005.13 120
20006.47 133
20007.80 124
20009.14 106
20010.48 117
20011.81 124
20013.15 113
20014.49 132
20015.82 126
20017.16 131
20018.50 116
20019.84 108
20021.17 127
20022.51 116
20023.85 125
20025.18 142
20026.52 133
20027.86 128
20029.20 131
20030.54 128
20031.87 114
20033.21 122
20034.55 100
20035.89 103
20037.22 122
20038.56 127
20039.90 126
20041.24 115
20042.58 123
20043.91 156
20045.25 126
20046.59 118
20047.93 132
20049.27 114
20050.60 115
20051.94 151
20053.28 117
20054.62 101
20055.96 117
20057.30 124
20058.64 107
20059.97 115
20061.31 133
20062.65 133
20063.99 135
20065.33 94
20066.67 115
20068.01 136
20069.34 125
20070.68 109
20072.02 132
20073.36 130
20074.70 135
20076.04 125
20077.38 115
20078.72 118
20080.06 124
20081.40 138
20082.74 140
20084.08 136
20085.42 129
20086.75 107
20088.09 122
20089.43 128
20090.77 94
20092.11 112
20093.45 103
20094.79 126
20096.13 147
20097.47 125
20098.81 113
20100.15 117
20101.49 136
20102.83 121
20104.17 111
20105.51 99
20106.85 121
20108.19 134
20109.53 101
20110.87 103
20112.21 103
20113.55 120
20114.89 124
20116.23 103
20117.58 89
20118.92 132
20120.26 120
20121.60 110
20122.94 122
20124.28 131
20125.62 121
20126.96 129
