# Supplementary material for: MALDI-TOF MS typing enables the classification of brewing yeasts of the genus Saccharomyces to major beer styles
Source: PLoS One. 2017 Aug 9;12(8):e0181694. doi: 10.1371/journal.pone.0181694 (PMC5549903; doi:10.1371/journal.pone.0181694)
Supplement: S15 File — The directory includes 90 raw files and was zipped to “.zip”; the folder has three strains with 30 spectra per strain; S1 Text explains the raw files with an example and Table 1 represents the yeast strains used within the experiment. (ZIP) [file pone.0181694.s018.zip › 43-45/30669-454-OG-WB-WB-YPG-18h-E-E_2015-10-27__0_D1_1.dat]

1999.49 2622
1999.91 2507
2000.33 2442
2000.75 2618
2001.17 2612
2001.59 2655
2002.02 2430
2002.44 2340
2002.86 2468
2003.28 2436
2003.70 2495
2004.13 2540
2004.55 2512
2004.97 2363
2005.39 2444
2005.81 2485
2006.24 2460
2006.66 2420
2007.08 2518
2007.50 2363
2007.93 2376
2008.35 2362
2008.77 2468
2009.19 2346
2009.62 2434
2010.04 2421
2010.46 2221
2010.88 2367
2011.31 2386
2011.73 2239
2012.15 2258
2012.58 2345
2013.00 2383
2013.42 2318
2013.84 2373
2014.27 2457
2014.69 2443
2015.11 2304
2015.54 2368
2015.96 2388
2016.38 2199
2016.81 2256
2017.23 2474
2017.65 2409
2018.08 2261
2018.50 2319
2018.92 2493
2019.35 2450
2019.77 2454
2020.19 2381
2020.62 2541
2021.04 2403
2021.47 2417
2021.89 2309
2022.31 2306
2022.74 2364
2023.16 2407
2023.59 2450
2024.01 2420
2024.43 2354
2024.86 2494
2025.28 2408
2025.71 2219
2026.13 2354
2026.55 2454
2026.98 2259
2027.40 2129
2027.83 2301
2028.25 2356
2028.68 2371
2029.10 2327
2029.53 2253
2029.95 2267
2030.38 2283
2030.80 2380
2031.23 2329
2031.65 2348
2032.08 2303
2032.50 2429
2032.93 2479
2033.35 2515
2033.78 2521
2034.20 2510
2034.63 2426
2035.05 2493
2035.48 2565
2035.90 2456
2036.33 2465
2036.75 2514
2037.18 2370
2037.60 2457
2038.03 2348
2038.45 2338
2038.88 2276
2039.31 2348
2039.73 2465
2040.16 2372
2040.58 2470
2041.01 2399
2041.43 2547
2041.86 2506
2042.29 2387
2042.71 2347
2043.14 2228
2043.56 2252
2043.99 2401
2044.42 2382
2044.84 2418
2045.27 2548
2045.70 2719
2046.12 2755
2046.55 2755
2046.98 2896
2047.40 2738
2047.83 2780
2048.25 2618
2048.68 2642
2049.11 2543
2049.53 2713
2049.96 2826
2050.39 2607
2050.82 2463
2051.24 2510
2051.67 2626
2052.10 2432
2052.52 2409
2052.95 2450
2053.38 2380
2053.80 2339
2054.23 2454
2054.66 2479
2055.09 2556
2055.51 2501
2055.94 2485
2056.37 2574
2056.80 2575
2057.22 2431
2057.65 2412
2058.08 2432
2058.51 2404
2058.93 2378
2059.36 2432
2059.79 2312
2060.22 2359
2060.65 2583
2061.07 2628
2061.50 2544
2061.93 2427
2062.36 2551
2062.79 2650
2063.21 2756
2063.64 2759
2064.07 2904
2064.50 3008
2064.93 3078
2065.36 3298
2065.78 3176
2066.21 3202
2066.64 3294
2067.07 3069
2067.50 2942
2067.93 2925
2068.36 2767
2068.78 2798
2069.21 2585
2069.64 2399
2070.07 2333
2070.50 2286
2070.93 2426
2071.36 2471
2071.79 2454
2072.22 2447
2072.64 2403
2073.07 2375
2073.50 2283
2073.93 2357
2074.36 2499
2074.79 2520
2075.22 2487
2075.65 2448
2076.08 2251
2076.51 2345
2076.94 2434
2077.37 2425
2077.80 2449
2078.23 2510
2078.66 2509
2079.09 2363
2079.52 2279
2079.95 2462
2080.38 2476
2080.81 2421
2081.24 2418
2081.67 2339
2082.10 2328
2082.53 2438
2082.96 2332
2083.39 2381
2083.82 2505
2084.25 2388
2084.68 2453
2085.11 2352
2085.54 2290
2085.97 2367
2086.40 2382
2086.83 2374
2087.26 2425
2087.69 2315
2088.12 2329
2088.55 2472
2088.99 2286
2089.42 2304
2089.85 2348
2090.28 2358
2090.71 2295
2091.14 2293
2091.57 2215
2092.00 2392
2092.43 2244
2092.86 2233
2093.30 2380
2093.73 2319
2094.16 2292
2094.59 2213
2095.02 2412
2095.45 2235
2095.88 2229
2096.32 2232
2096.75 2261
2097.18 2444
2097.61 2374
2098.04 2191
2098.47 2236
2098.91 2172
2099.34 2222
2099.77 2130
2100.20 2178
2100.63 2293
2101.07 2134
2101.50 2203
2101.93 2280
2102.36 2149
2102.80 2208
2103.23 2301
2103.66 2353
2104.09 2303
2104.52 2328
2104.96 2247
2105.39 2270
2105.82 2457
2106.25 2521
2106.69 2481
2107.12 2533
2107.55 2348
2107.99 2516
2108.42 2359
2108.85 2362
2109.28 2291
2109.72 2427
2110.15 2493
2110.58 2375
2111.02 2397
2111.45 2405
2111.88 2271
2112.32 2225
2112.75 2324
2113.18 2500
2113.62 2267
2114.05 2280
2114.48 2299
2114.92 2355
2115.35 2156
2115.78 2141
2116.22 2206
2116.65 2322
2117.08 2314
2117.52 2195
2117.95 2259
2118.39 2208
2118.82 2183
2119.25 2217
2119.69 2417
2120.12 2491
2120.56 2362
2120.99 2370
2121.42 2290
2121.86 2407
2122.29 2210
2122.73 2253
2123.16 2349
2123.60 2293
2124.03 2320
2124.46 2255
2124.90 2161
2125.33 2244
2125.77 2311
2126.20 2283
2126.64 2253
2127.07 2219
2127.51 2195
2127.94 2348
2128.38 2376
2128.81 2468
2129.25 2522
2129.68 2520
2130.12 2505
2130.55 2477
2130.99 2316
2131.42 2351
2131.86 2316
2132.29 2243
2132.73 2271
2133.16 2219
2133.60 2212
2134.03 2292
2134.47 2309
2134.91 2275
2135.34 2323
2135.78 2368
2136.21 2299
2136.65 2243
2137.08 2394
2137.52 2241
2137.96 2204
2138.39 2194
2138.83 2257
2139.26 2286
2139.70 2296
2140.14 2215
2140.57 2179
2141.01 2149
2141.44 2055
2141.88 2196
2142.32 2251
2142.75 2223
2143.19 2232
2143.63 2161
2144.06 2350
2144.50 2279
2144.94 2204
2145.37 2242
2145.81 2278
2146.25 2185
2146.68 2258
2147.12 2227
2147.56 2292
2147.99 2212
2148.43 2193
2148.87 2270
2149.30 2453
2149.74 2250
2150.18 2333
2150.61 2353
2151.05 2373
2151.49 2341
2151.93 2368
2152.36 2242
2152.80 2310
2153.24 2361
2153.68 2397
2154.11 2340
2154.55 2289
2154.99 2246
2155.43 2198
2155.86 2183
2156.30 2280
2156.74 2228
2157.18 2069
2157.62 2152
2158.05 2214
2158.49 2291
2158.93 2196
2159.37 2258
2159.81 2368
2160.24 2255
2160.68 2264
2161.12 2285
2161.56 2218
2162.00 2229
2162.43 2323
2162.87 2303
2163.31 2290
2163.75 2302
2164.19 2221
2164.63 2153
2165.07 2352
2165.50 2494
2165.94 2107
2166.38 2332
2166.82 2559
2167.26 2258
2167.70 2373
2168.14 2374
2168.58 2293
2169.02 2412
2169.45 2425
2169.89 2626
2170.33 2604
2170.77 2637
2171.21 2643
2171.65 2613
2172.09 2670
2172.53 2615
2172.97 2574
2173.41 2744
2173.85 2825
2174.29 2888
2174.73 3021
2175.17 3268
2175.61 3178
2176.05 2856
2176.49 2737
2176.93 2701
2177.37 2900
2177.81 2617
2178.25 2539
2178.69 2398
2179.13 2368
2179.57 2582
2180.01 2505
2180.45 2255
2180.89 2238
2181.33 2277
2181.77 2219
2182.21 2262
2182.65 2290
2183.09 2264
2183.53 2273
2183.97 2247
2184.41 2427
2184.85 2346
2185.29 2430
2185.73 2252
2186.17 2212
2186.61 2238
2187.05 2388
2187.49 2224
2187.94 2227
2188.38 2376
2188.82 2324
2189.26 2349
2189.70 2420
2190.14 2352
2190.58 2393
2191.02 2258
2191.46 2339
2191.91 2369
2192.35 2556
2192.79 2391
2193.23 2357
2193.67 2416
2194.11 2521
2194.55 2496
2195.00 2478
2195.44 2561
2195.88 2634
2196.32 2559
2196.76 2484
2197.21 2549
2197.65 2533
2198.09 2337
2198.53 2389
2198.97 2274
2199.42 2423
2199.86 2393
2200.30 2335
2200.74 2364
2201.18 2397
2201.63 2268
2202.07 2229
2202.51 2260
2202.95 2308
2203.40 2335
2203.84 2377
2204.28 2431
2204.72 2405
2205.17 2562
2205.61 2544
2206.05 2405
2206.49 2353
2206.94 2525
2207.38 2542
2207.82 2473
2208.27 2292
2208.71 2349
2209.15 2529
2209.60 2434
2210.04 2442
2210.48 2431
2210.92 2470
2211.37 2541
2211.81 2524
2212.25 2369
2212.70 2375
2213.14 2401
2213.59 2441
2214.03 2486
2214.47 2399
2214.92 2379
2215.36 2285
2215.80 2350
2216.25 2328
2216.69 2356
2217.14 2218
2217.58 2137
2218.02 2297
2218.47 2356
2218.91 2219
2219.36 2235
2219.80 2314
2220.24 2259
2220.69 2331
2221.13 2366
2221.58 2221
2222.02 2245
2222.46 2318
2222.91 2252
2223.35 2332
2223.80 2455
2224.24 2509
2224.69 2328
2225.13 2456
2225.58 2326
2226.02 2394
2226.47 2464
2226.91 2450
2227.36 2451
2227.80 2464
2228.25 2373
2228.69 2509
2229.14 2507
2229.58 2363
2230.03 2439
2230.47 2373
2230.92 2503
2231.36 2441
2231.81 2629
2232.25 2423
2232.70 2333
2233.14 2353
2233.59 2536
2234.03 2538
2234.48 2445
2234.93 2470
2235.37 2371
2235.82 2458
2236.26 2354
2236.71 2329
2237.16 2245
2237.60 2122
2238.05 2162
2238.49 2130
2238.94 2021
2239.39 2185
2239.83 2149
2240.28 2205
2240.72 2199
2241.17 2192
2241.62 2144
2242.06 2234
2242.51 2190
2242.96 2144
2243.40 2165
2243.85 2057
2244.30 2261
2244.74 2213
2245.19 2142
2245.64 2169
2246.08 2047
2246.53 2148
2246.98 2252
2247.42 2078
2247.87 2119
2248.32 2152
2248.76 2161
2249.21 2090
2249.66 2190
2250.10 2247
2250.55 2142
2251.00 2206
2251.45 2179
2251.89 2240
2252.34 2188
2252.79 2233
2253.24 1980
2253.68 2044
2254.13 2227
2254.58 2066
2255.03 1989
2255.47 2197
2255.92 2268
2256.37 2049
2256.82 2057
2257.27 2070
2257.71 2147
2258.16 2104
2258.61 2162
2259.06 2244
2259.51 2093
2259.95 2178
2260.40 2250
2260.85 2254
2261.30 2320
2261.75 2303
2262.19 2146
2262.64 2253
2263.09 2278
2263.54 2237
2263.99 2207
2264.44 2262
2264.89 2292
2265.33 2260
2265.78 2344
2266.23 2262
2266.68 2164
2267.13 2261
2267.58 2256
2268.03 2280
2268.48 2291
2268.93 2287
2269.37 2279
2269.82 2255
2270.27 2328
2270.72 2373
2271.17 2287
2271.62 2267
2272.07 2410
2272.52 2285
2272.97 2218
2273.42 2333
2273.87 2363
2274.32 2210
2274.77 2257
2275.22 2201
2275.67 2102
2276.12 2086
2276.57 2100
2277.02 2160
2277.47 2208
2277.92 2163
2278.37 2216
2278.82 1997
2279.27 2059
2279.72 2193
2280.17 2262
2280.62 2229
2281.07 2142
2281.52 2176
2281.97 2210
2282.42 2168
2282.87 2036
2283.32 2018
2283.77 2050
2284.22 1905
2284.67 2043
2285.12 2131
2285.57 2203
2286.02 2200
2286.47 2346
2286.92 2412
2287.37 2406
2287.82 2562
2288.28 2644
2288.73 2917
2289.18 2917
2289.63 2972
2290.08 3192
2290.53 3300
2290.98 3575
2291.43 3597
2291.88 3369
2292.34 3193
2292.79 3164
2293.24 3096
2293.69 2930
2294.14 2830
2294.59 2605
2295.05 2555
2295.50 2450
2295.95 2347
2296.40 2286
2296.85 2266
2297.30 2283
2297.76 2238
2298.21 2158
2298.66 2076
2299.11 2073
2299.56 2095
2300.02 2146
2300.47 2120
2300.92 2067
2301.37 2105
2301.82 2122
2302.28 2114
2302.73 2157
2303.18 2140
2303.63 1975
2304.09 2037
2304.54 2000
2304.99 2009
2305.44 1950
2305.90 2107
2306.35 2093
2306.80 2046
2307.26 2144
2307.71 2134
2308.16 2187
2308.61 2297
2309.07 2364
2309.52 2298
2309.97 2319
2310.43 2205
2310.88 2357
2311.33 2289
2311.79 2189
2312.24 2230
2312.69 2171
2313.15 2153
2313.60 2300
2314.05 2201
2314.51 2175
2314.96 2158
2315.41 2195
2315.87 2240
2316.32 2332
2316.77 2259
2317.23 2260
2317.68 2159
2318.14 2158
2318.59 2285
2319.04 2129
2319.50 2398
2319.95 2471
2320.41 2403
2320.86 2450
2321.31 2265
2321.77 2238
2322.22 2170
2322.68 2173
2323.13 2309
2323.59 2524
2324.04 2596
2324.50 2677
2324.95 2751
2325.40 2829
2325.86 3071
2326.31 2759
2326.77 2691
2327.22 2756
2327.68 2806
2328.13 2724
2328.59 2430
2329.04 2523
2329.50 2470
2329.95 2370
2330.41 2154
2330.86 2204
2331.32 2223
2331.77 2239
2332.23 2097
2332.68 2154
2333.14 2284
2333.59 2176
2334.05 2179
2334.51 2338
2334.96 2231
2335.42 2157
2335.87 2231
2336.33 2209
2336.78 2118
2337.24 2085
2337.70 2155
2338.15 2135
2338.61 2181
2339.06 2016
2339.52 2187
2339.97 2113
2340.43 2210
2340.89 2198
2341.34 2104
2341.80 1999
2342.26 2079
2342.71 2019
2343.17 1938
2343.62 1966
2344.08 2085
2344.54 2186
2344.99 2085
2345.45 2339
2345.91 2345
2346.36 2212
2346.82 2136
2347.28 2138
2347.73 2077
2348.19 2202
2348.65 2255
2349.10 2207
2349.56 2139
2350.02 2366
2350.48 2150
2350.93 2004
2351.39 2153
2351.85 2124
2352.30 2054
2352.76 2043
2353.22 2110
2353.68 2053
2354.13 1982
2354.59 2084
2355.05 2189
2355.51 2186
2355.96 2189
2356.42 2166
2356.88 2094
2357.34 2055
2357.79 2117
2358.25 2194
2358.71 2126
2359.17 2128
2359.63 2250
2360.08 2252
2360.54 2123
2361.00 2088
2361.46 2126
2361.92 2236
2362.37 2101
2362.83 2195
2363.29 2078
2363.75 2094
2364.21 2224
2364.67 2222
2365.12 2046
2365.58 2193
2366.04 2272
2366.50 2121
2366.96 2136
2367.42 2150
2367.88 2090
2368.33 1980
2368.79 2057
2369.25 2125
2369.71 2130
2370.17 2042
2370.63 2096
2371.09 2178
2371.55 2285
2372.01 2238
2372.47 2097
2372.92 2106
2373.38 2032
2373.84 2193
2374.30 2401
2374.76 2214
2375.22 2107
2375.68 2066
2376.14 2069
2376.60 2202
2377.06 2207
2377.52 2180
2377.98 2099
2378.44 2205
2378.90 2151
2379.36 2118
2379.82 2150
2380.28 2138
2380.74 2202
2381.20 2071
2381.66 2041
2382.12 2090
2382.58 1926
2383.04 2032
2383.50 2046
2383.96 2033
2384.42 2060
2384.88 2078
2385.34 2086
2385.80 2063
2386.26 2037
2386.72 2006
2387.18 2155
2387.64 2179
2388.10 2239
2388.56 2236
2389.03 2269
2389.49 2253
2389.95 2057
2390.41 2202
2390.87 2235
2391.33 2304
2391.79 2380
2392.25 2235
2392.71 2114
2393.17 2169
2393.64 2176
2394.10 2062
2394.56 2114
2395.02 2023
2395.48 2033
2395.94 1958
2396.40 2086
2396.87 1974
2397.33 1978
2397.79 2072
2398.25 2102
2398.71 2124
2399.17 1880
2399.64 2031
2400.10 2041
2400.56 1984
2401.02 2032
2401.48 1998
2401.95 1844
2402.41 1893
2402.87 1975
2403.33 2137
2403.79 1988
2404.26 1909
2404.72 1975
2405.18 2065
2405.64 1915
2406.11 1998
2406.57 2165
2407.03 2108
2407.49 1982
2407.96 2031
2408.42 2028
2408.88 1909
2409.34 1967
2409.81 1883
2410.27 2017
2410.73 1828
2411.20 2011
2411.66 2059
2412.12 2006
2412.58 2019
2413.05 1913
2413.51 1862
2413.97 2078
2414.44 2011
2414.90 2005
2415.36 1953
2415.83 1990
2416.29 2096
2416.75 2048
2417.22 2166
2417.68 2051
2418.14 2164
2418.61 2082
2419.07 2219
2419.54 2069
2420.00 2109
2420.46 1998
2420.93 1986
2421.39 2116
2421.85 1999
2422.32 2065
2422.78 2060
2423.25 2021
2423.71 1978
2424.17 2030
2424.64 2097
2425.10 2045
2425.57 1940
2426.03 1947
2426.50 2044
2426.96 2098
2427.42 2094
2427.89 2023
2428.35 2056
2428.82 1930
2429.28 1981
2429.75 1939
2430.21 1920
2430.68 1872
2431.14 2079
2431.61 1972
2432.07 1908
2432.54 1971
2433.00 1879
2433.47 1925
2433.93 2024
2434.40 2051
2434.86 2046
2435.33 1961
2435.79 2036
2436.26 1984
2436.72 1939
2437.19 2007
2437.65 2040
2438.12 1960
2438.59 1942
2439.05 1953
2439.52 2121
2439.98 2028
2440.45 2060
2440.91 2225
2441.38 2180
2441.85 2253
2442.31 2174
2442.78 2061
2443.24 2186
2443.71 2092
2444.18 2098
2444.64 1937
2445.11 2114
2445.57 2185
2446.04 2052
2446.51 1961
2446.97 2082
2447.44 2060
2447.91 1885
2448.37 2027
2448.84 2108
2449.31 1875
2449.77 1980
2450.24 2131
2450.71 1947
2451.17 1957
2451.64 2059
2452.11 2065
2452.57 2039
2453.04 2009
2453.51 1900
2453.97 1990
2454.44 2088
2454.91 2022
2455.37 1835
2455.84 2060
2456.31 2022
2456.78 1987
2457.24 2029
2457.71 2041
2458.18 1881
2458.65 1894
2459.11 2108
2459.58 2081
2460.05 1967
2460.52 2055
2460.98 2076
2461.45 1891
2461.92 1989
2462.39 1945
2462.85 2004
2463.32 1938
2463.79 1920
2464.26 1912
2464.73 1905
2465.19 1986
2465.66 2040
2466.13 1919
2466.60 1861
2467.07 1986
2467.54 1934
2468.00 2024
2468.47 2035
2468.94 2039
2469.41 1991
2469.88 2014
2470.35 1899
2470.82 1975
2471.28 1921
2471.75 1949
2472.22 1866
2472.69 1951
2473.16 1968
2473.63 2095
2474.10 1943
2474.57 1871
2475.03 1961
2475.50 1882
2475.97 1811
2476.44 1827
2476.91 1934
2477.38 1871
2477.85 1951
2478.32 1809
2478.79 1812
2479.26 1903
2479.73 1979
2480.20 2034
2480.67 1854
2481.14 1818
2481.61 1889
2482.08 1859
2482.54 1882
2483.01 1905
2483.48 1964
2483.95 2035
2484.42 1942
2484.89 1983
2485.36 1964
2485.83 1947
2486.30 1919
2486.77 2088
2487.24 2123
2487.71 1996
2488.18 2082
2488.66 2252
2489.13 2217
2489.60 2170
2490.07 2179
2490.54 2150
2491.01 2082
2491.48 2148
2491.95 2104
2492.42 2126
2492.89 2171
2493.36 2116
2493.83 2094
2494.30 2275
2494.77 2163
2495.24 2148
2495.72 2200
2496.19 1916
2496.66 2013
2497.13 2043
2497.60 2087
2498.07 2058
2498.54 1956
2499.01 2012
2499.48 1899
2499.96 1960
2500.43 1922
2500.90 1934
2501.37 1906
2501.84 1888
2502.31 1794
2502.78 1833
2503.26 1963
2503.73 1974
2504.20 1933
2504.67 1970
2505.14 1929
2505.62 1959
2506.09 1944
2506.56 1772
2507.03 1955
2507.50 1975
2507.98 2018
2508.45 2075
2508.92 1889
2509.39 1910
2509.86 1975
2510.34 1866
2510.81 2022
2511.28 2078
2511.75 2011
2512.23 2052
2512.70 2013
2513.17 2061
2513.64 2052
2514.12 1983
2514.59 2100
2515.06 2057
2515.54 1970
2516.01 1964
2516.48 2057
2516.95 2012
2517.43 2041
2517.90 2139
2518.37 2050
2518.85 2026
2519.32 1893
2519.79 2028
2520.27 2147
2520.74 2164
2521.21 1933
2521.69 1981
2522.16 1961
2522.63 2033
2523.11 1983
2523.58 1913
2524.05 1879
2524.53 1912
2525.00 2071
2525.48 2015
2525.95 2050
2526.42 2061
2526.90 2137
2527.37 2139
2527.85 2102
2528.32 2197
2528.79 2142
2529.27 2179
2529.74 2033
2530.22 2096
2530.69 2211
2531.16 2146
2531.64 2172
2532.11 2035
2532.59 2206
2533.06 2011
2533.54 2131
2534.01 2157
2534.49 2251
2534.96 2225
2535.44 2096
2535.91 2091
2536.38 1994
2536.86 2146
2537.33 2039
2537.81 2054
2538.28 2177
2538.76 2139
2539.23 2234
2539.71 2259
2540.18 2325
2540.66 2452
2541.13 2673
2541.61 2479
2542.09 2388
2542.56 2275
2543.04 2287
2543.51 2295
2543.99 2139
2544.46 2335
2544.94 2165
2545.41 2058
2545.89 2002
2546.37 2228
2546.84 2042
2547.32 2141
2547.79 2113
2548.27 2131
2548.74 2071
2549.22 1878
2549.70 1931
2550.17 2098
2550.65 2097
2551.13 2096
2551.60 2116
2552.08 2071
2552.55 2120
2553.03 2096
2553.51 2072
2553.98 1884
2554.46 2044
2554.94 2211
2555.41 2054
2555.89 2103
2556.37 1987
2556.84 2010
2557.32 2021
2557.80 1859
2558.27 1958
2558.75 1801
2559.23 1905
2559.70 1907
2560.18 1845
2560.66 1776
2561.14 1841
2561.61 1813
2562.09 1809
2562.57 1794
2563.04 1878
2563.52 1893
2564.00 1865
2564.48 1891
2564.95 1871
2565.43 1941
2565.91 1929
2566.39 1809
2566.86 1735
2567.34 1797
2567.82 1983
2568.30 2068
2568.77 1865
2569.25 1808
2569.73 1805
2570.21 1911
2570.69 1900
2571.16 1756
2571.64 1737
2572.12 1796
2572.60 1904
2573.08 1998
2573.56 1915
2574.03 1803
2574.51 1973
2574.99 1877
2575.47 1850
2575.95 1817
2576.43 1862
2576.90 1797
2577.38 1912
2577.86 1858
2578.34 1764
2578.82 1830
2579.30 1851
2579.78 1925
2580.26 1826
2580.73 1836
2581.21 1948
2581.69 1830
2582.17 1825
2582.65 1819
2583.13 1887
2583.61 1877
2584.09 1934
2584.57 1890
2585.05 1917
2585.53 1804
2586.01 1759
2586.49 1922
2586.97 1740
2587.44 1814
2587.92 2004
2588.40 1922
2588.88 1855
2589.36 1875
2589.84 1787
2590.32 1916
2590.80 2025
2591.28 1872
2591.76 1835
2592.24 1885
2592.72 1931
2593.20 2034
2593.68 1931
2594.16 1878
2594.64 1886
2595.12 2121
2595.60 1912
2596.08 1936
2596.56 1809
2597.05 1853
2597.53 1893
2598.01 1767
2598.49 1740
2598.97 1898
2599.45 1942
2599.93 1795
2600.41 1890
2600.89 1913
2601.37 1807
2601.85 1748
2602.33 1814
2602.81 1852
2603.29 1735
2603.78 1710
2604.26 1884
2604.74 1873
2605.22 1859
2605.70 1790
2606.18 1867
2606.66 1816
2607.14 1699
2607.63 1845
2608.11 1746
2608.59 1867
2609.07 1908
2609.55 1866
2610.03 1864
2610.52 1880
2611.00 1831
2611.48 1932
2611.96 1808
2612.44 1744
2612.92 1754
2613.41 1851
2613.89 1881
2614.37 1886
2614.85 1704
2615.34 1897
2615.82 1977
2616.30 1858
2616.78 1814
2617.26 1925
2617.75 1902
2618.23 1867
2618.71 1712
2619.19 1870
2619.68 1839
2620.16 1968
2620.64 1843
2621.12 1799
2621.61 1793
2622.09 1884
2622.57 1763
2623.06 1738
2623.54 1804
2624.02 1786
2624.50 1775
2624.99 1737
2625.47 1779
2625.95 1851
2626.44 1907
2626.92 1873
2627.40 1994
2627.89 1975
2628.37 1931
2628.85 2032
2629.34 1870
2629.82 1894
2630.30 2029
2630.79 1939
2631.27 2015
2631.75 2013
2632.24 2032
2632.72 2017
2633.21 2033
2633.69 2093
2634.17 1920
2634.66 1823
2635.14 1938
2635.62 1905
2636.11 1771
2636.59 1875
2637.08 1861
2637.56 1877
2638.05 2029
2638.53 1901
2639.01 1951
2639.50 1912
2639.98 1942
2640.47 1842
2640.95 1806
2641.44 1791
2641.92 1888
2642.41 1714
2642.89 1690
2643.38 1750
2643.86 1800
2644.34 1802
2644.83 1745
2645.31 1641
2645.80 1798
2646.28 1850
2646.77 1853
2647.25 1791
2647.74 1727
2648.22 1765
2648.71 1797
2649.20 1805
2649.68 1806
2650.17 1785
2650.65 1857
2651.14 1770
2651.62 1660
2652.11 1803
2652.59 1798
2653.08 1872
2653.56 1692
2654.05 1759
2654.54 1796
2655.02 1889
2655.51 1805
2655.99 1845
2656.48 1855
2656.97 1862
2657.45 1847
2657.94 1909
2658.42 1745
2658.91 1714
2659.40 1649
2659.88 1844
2660.37 1912
2660.85 1753
2661.34 1900
2661.83 1825
2662.31 1654
2662.80 1702
2663.29 1753
2663.77 1687
2664.26 1723
2664.75 1966
2665.23 1877
2665.72 1880
2666.21 1828
2666.69 1955
2667.18 1819
2667.67 1792
2668.15 1687
2668.64 1791
2669.13 1804
2669.62 1843
2670.10 1817
2670.59 1752
2671.08 1884
2671.56 2048
2672.05 1908
2672.54 2014
2673.03 2029
2673.51 2027
2674.00 2104
2674.49 2090
2674.98 2109
2675.46 2170
2675.95 2228
2676.44 1960
2676.93 2052
2677.42 2041
2677.90 1950
2678.39 1910
2678.88 1847
2679.37 1776
2679.86 1762
2680.34 1813
2680.83 1817
2681.32 1772
2681.81 1767
2682.30 1791
2682.79 1868
2683.27 1877
2683.76 1902
2684.25 1834
2684.74 1892
2685.23 1744
2685.72 1842
2686.20 1918
2686.69 1809
2687.18 1812
2687.67 1867
2688.16 1828
2688.65 1831
2689.14 1849
2689.63 1743
2690.12 1730
2690.60 1828
2691.09 1765
2691.58 1855
2692.07 1717
2692.56 1767
2693.05 1761
2693.54 1765
2694.03 1804
2694.52 1676
2695.01 1753
2695.50 1826
2695.99 1803
2696.48 1823
2696.97 1660
2697.46 1777
2697.95 1741
2698.43 1835
2698.92 1826
2699.41 1890
2699.90 1886
2700.39 1824
2700.88 1890
2701.37 1811
2701.86 1832
2702.35 1902
2702.84 1993
2703.33 1903
2703.83 1820
2704.32 1828
2704.81 1815
2705.30 1821
2705.79 1766
2706.28 1800
2706.77 1767
2707.26 1726
2707.75 1835
2708.24 1777
2708.73 1717
2709.22 1742
2709.71 1775
2710.20 1755
2710.69 1777
2711.18 1836
2711.68 1732
2712.17 1697
2712.66 1815
2713.15 1647
2713.64 1787
2714.13 1847
2714.62 1835
2715.11 1814
2715.60 1693
2716.10 1650
2716.59 1681
2717.08 1672
2717.57 1682
2718.06 1684
2718.55 1672
2719.04 1754
2719.54 1720
2720.03 1770
2720.52 1812
2721.01 1819
2721.50 1652
2722.00 1753
2722.49 1718
2722.98 1767
2723.47 1743
2723.96 1925
2724.46 1822
2724.95 1700
2725.44 1793
2725.93 1766
2726.42 1842
2726.92 1683
2727.41 1606
2727.90 1631
2728.39 1702
2728.89 1654
2729.38 1669
2729.87 1765
2730.36 1718
2730.86 1783
2731.35 1718
2731.84 1794
2732.34 1865
2732.83 1846
2733.32 1788
2733.81 1758
2734.31 1682
2734.80 1708
2735.29 1788
2735.79 1781
2736.28 1759
2736.77 1781
2737.27 1643
2737.76 1713
2738.25 1837
2738.75 1692
2739.24 1685
2739.73 1843
2740.23 1772
2740.72 1759
2741.21 1661
2741.71 1774
2742.20 1667
2742.69 1646
2743.19 1694
2743.68 1611
2744.18 1693
2744.67 1716
2745.16 1723
2745.66 1791
2746.15 1751
2746.65 1704
2747.14 1706
2747.63 1700
2748.13 1673
2748.62 1765
2749.12 1732
2749.61 1712
2750.11 1861
2750.60 1768
2751.10 1717
2751.59 1747
2752.08 1700
2752.58 1696
2753.07 1788
2753.57 1725
2754.06 1753
2754.56 1702
2755.05 1760
2755.55 1866
2756.04 1744
2756.54 1748
2757.03 1788
2757.53 1700
2758.02 1731
2758.52 1712
2759.01 1739
2759.51 1771
2760.00 1798
2760.50 1817
2760.99 1817
2761.49 1837
2761.99 1859
2762.48 1878
2762.98 1800
2763.47 1754
2763.97 1764
2764.46 1682
2764.96 1646
2765.46 1803
2765.95 1747
2766.45 1746
2766.94 1834
2767.44 1779
2767.94 1729
2768.43 1697
2768.93 1860
2769.42 1762
2769.92 1864
2770.42 1797
2770.91 1813
2771.41 1746
2771.90 1772
2772.40 1847
2772.90 1715
2773.39 1772
2773.89 2038
2774.39 2045
2774.88 1889
2775.38 2051
2775.88 2157
2776.37 2112
2776.87 2109
2777.37 2176
2777.86 2262
2778.36 2148
2778.86 2083
2779.36 2154
2779.85 1914
2780.35 2013
2780.85 1836
2781.34 1782
2781.84 1710
2782.34 1652
2782.84 1763
2783.33 1764
2783.83 1810
2784.33 1789
2784.83 1717
2785.32 1733
2785.82 1681
2786.32 1642
2786.82 1798
2787.31 1767
2787.81 1690
2788.31 1689
2788.81 1762
2789.31 1799
2789.80 1778
2790.30 1675
2790.80 1584
2791.30 1574
2791.80 1690
2792.29 1651
2792.79 1627
2793.29 1654
2793.79 1709
2794.29 1741
2794.79 1747
2795.28 1698
2795.78 1779
2796.28 1854
2796.78 1662
2797.28 1740
2797.78 1850
2798.28 1892
2798.78 1822
2799.27 1655
2799.77 1746
2800.27 1749
2800.77 1673
2801.27 1656
2801.77 1711
2802.27 1690
2802.77 1735
2803.27 1714
2803.77 1731
2804.27 1771
2804.76 1669
2805.26 1721
2805.76 1789
2806.26 1924
2806.76 1867
2807.26 1880
2807.76 1771
2808.26 1864
2808.76 1880
2809.26 2041
2809.76 1836
2810.26 1828
2810.76 1712
2811.26 1755
2811.76 1776
2812.26 1863
2812.76 1779
2813.26 1784
2813.76 1726
2814.26 1726
2814.76 1614
2815.26 1845
2815.76 1874
2816.26 1814
2816.76 1760
2817.26 1862
2817.76 1890
2818.26 1833
2818.76 1794
2819.26 1812
2819.76 1778
2820.27 1788
2820.77 1794
2821.27 1788
2821.77 1907
2822.27 1844
2822.77 1894
2823.27 1708
2823.77 1728
2824.27 1781
2824.77 1689
2825.27 1740
2825.78 1765
2826.28 1823
2826.78 1775
2827.28 1711
2827.78 1799
2828.28 1801
2828.78 1620
2829.29 1698
2829.79 1739
2830.29 1735
2830.79 1721
2831.29 1717
2831.79 1662
2832.30 1677
2832.80 1725
2833.30 1766
2833.80 1769
2834.30 1787
2834.80 1755
2835.31 1837
2835.81 1850
2836.31 1899
2836.81 1803
2837.32 1862
2837.82 1857
2838.32 1832
2838.82 1819
2839.32 1805
2839.83 1883
2840.33 1897
2840.83 1801
2841.33 1820
2841.84 1687
2842.34 1670
2842.84 1750
2843.35 1696
2843.85 1786
2844.35 1942
2844.85 1851
2845.36 1835
2845.86 1880
2846.36 1849
2846.87 1923
2847.37 1932
2847.87 1912
2848.38 1972
2848.88 2034
2849.38 1976
2849.89 1983
2850.39 1858
2850.89 1978
2851.40 1949
2851.90 1945
2852.40 1977
2852.91 1910
2853.41 1811
2853.91 1919
2854.42 1847
2854.92 1733
2855.42 1828
2855.93 1831
2856.43 1895
2856.94 1849
2857.44 1811
2857.94 1884
2858.45 1907
2858.95 1855
2859.46 1787
2859.96 1838
2860.47 1662
2860.97 1656
2861.47 1671
2861.98 1798
2862.48 1661
2862.99 1749
2863.49 1692
2864.00 1728
2864.50 1793
2865.01 1753
2865.51 1653
2866.02 1764
2866.52 1729
2867.02 1831
2867.53 1801
2868.03 1759
2868.54 1708
2869.04 1630
2869.55 1652
2870.05 1673
2870.56 1773
2871.07 1822
2871.57 1870
2872.08 1772
2872.58 1839
2873.09 1863
2873.59 1754
2874.10 1885
2874.60 2026
2875.11 1990
2875.61 1924
2876.12 2018
2876.63 1914
2877.13 1971
2877.64 1708
2878.14 1780
2878.65 1745
2879.15 1790
2879.66 1707
2880.17 1700
2880.67 1838
2881.18 1773
2881.68 1754
2882.19 1856
2882.70 1753
2883.20 1766
2883.71 1911
2884.22 1902
2884.72 1844
2885.23 1807
2885.74 1876
2886.24 1668
2886.75 1821
2887.25 1673
2887.76 1800
2888.27 1862
2888.77 1774
2889.28 1759
2889.79 1898
2890.30 1768
2890.80 1808
2891.31 1725
2891.82 1832
2892.32 1862
2892.83 1817
2893.34 1840
2893.84 1867
2894.35 1852
2894.86 1872
2895.37 2022
2895.87 2222
2896.38 2147
2896.89 2077
2897.40 2019
2897.90 2134
2898.41 2091
2898.92 1884
2899.43 1868
2899.93 1825
2900.44 1939
2900.95 1870
2901.46 1991
2901.97 2074
2902.47 1932
2902.98 1860
2903.49 1997
2904.00 1848
2904.51 1925
2905.01 2028
2905.52 2093
2906.03 1998
2906.54 2019
2907.05 1900
2907.56 1943
2908.06 2003
2908.57 1926
2909.08 1790
2909.59 1762
2910.10 1809
2910.61 1874
2911.12 1799
2911.62 1844
2912.13 1829
2912.64 1955
2913.15 1872
2913.66 1885
2914.17 1814
2914.68 2007
2915.19 1893
2915.70 1808
2916.21 1896
2916.71 1865
2917.22 1899
2917.73 1885
2918.24 1935
2918.75 1893
2919.26 1766
2919.77 1764
2920.28 1768
2920.79 1759
2921.30 1692
2921.81 1760
2922.32 1818
2922.83 1668
2923.34 1658
2923.85 1783
2924.36 1845
2924.87 1809
2925.38 1739
2925.89 1731
2926.40 1823
2926.91 1785
2927.42 1792
2927.93 1768
2928.44 1722
2928.95 1721
2929.46 1720
2929.97 1689
2930.48 1639
2930.99 1730
2931.50 1739
2932.01 1655
2932.52 1686
2933.03 1665
2933.54 1835
2934.05 1699
2934.56 1722
2935.08 1791
2935.59 1825
2936.10 1897
2936.61 1733
2937.12 1870
2937.63 1994
2938.14 1862
2938.65 1815
2939.16 1698
2939.67 1811
2940.19 1643
2940.70 1767
2941.21 1795
2941.72 1779
2942.23 1671
2942.74 1775
2943.25 1802
2943.77 1791
2944.28 1856
2944.79 1927
2945.30 1805
2945.81 1842
2946.32 1857
2946.84 1879
2947.35 1805
2947.86 1760
2948.37 1732
2948.88 1616
2949.40 1672
2949.91 1715
2950.42 1656
2950.93 1583
2951.44 1672
2951.96 1683
2952.47 1683
2952.98 1758
2953.49 1772
2954.01 1786
2954.52 1801
2955.03 1651
2955.54 1781
2956.06 1774
2956.57 1717
2957.08 1598
2957.60 1652
2958.11 1700
2958.62 1693
2959.13 1794
2959.65 1736
2960.16 1747
2960.67 1701
2961.19 1671
2961.70 1749
2962.21 1827
2962.73 1703
2963.24 1707
2963.75 1771
2964.27 1769
2964.78 1780
2965.29 1732
2965.81 1880
2966.32 1821
2966.83 1716
2967.35 1768
2967.86 1675
2968.37 1722
2968.89 1734
2969.40 1641
2969.91 1721
2970.43 1704
2970.94 1658
2971.46 1655
2971.97 1582
2972.48 1663
2973.00 1715
2973.51 1780
2974.03 1791
2974.54 1681
2975.06 1645
2975.57 1646
2976.08 1703
2976.60 1777
2977.11 1739
2977.63 1752
2978.14 1837
2978.66 1815
2979.17 1754
2979.69 1858
2980.20 1719
2980.72 1792
2981.23 1844
2981.75 1934
2982.26 1853
2982.78 1900
2983.29 1937
2983.81 1773
2984.32 1936
2984.84 2090
2985.35 1823
2985.87 1789
2986.38 1891
2986.90 2012
2987.41 1894
2987.93 1932
2988.44 1959
2988.96 1810
2989.47 1885
2989.99 1986
2990.50 1948
2991.02 1891
2991.54 1904
2992.05 1803
2992.57 1870
2993.08 1784
2993.60 1909
2994.12 1926
2994.63 2012
2995.15 2012
2995.66 2069
2996.18 2090
2996.70 2124
2997.21 2279
2997.73 2271
2998.24 2141
2998.76 2209
2999.28 2395
2999.79 2215
3000.31 2182
3000.83 2281
3001.34 2453
3001.86 2472
3002.38 2672
3002.89 2943
3003.41 3279
3003.93 3366
3004.44 3558
3004.96 3433
3005.48 3388
3005.99 3418
3006.51 3357
3007.03 3115
3007.54 2902
3008.06 2728
3008.58 2556
3009.10 2413
3009.61 2269
3010.13 2181
3010.65 2036
3011.17 1924
3011.68 1944
3012.20 1888
3012.72 1924
3013.24 1962
3013.75 1904
3014.27 2006
3014.79 1860
3015.31 1787
3015.82 1792
3016.34 1808
3016.86 1914
3017.38 1880
3017.90 1833
3018.41 1992
3018.93 1998
3019.45 1823
3019.97 1869
3020.49 1937
3021.00 1960
3021.52 2006
3022.04 2003
3022.56 2079
3023.08 2030
3023.60 1842
3024.11 1822
3024.63 1868
3025.15 1929
3025.67 1869
3026.19 1871
3026.71 1730
3027.23 1828
3027.75 1739
3028.26 1832
3028.78 1869
3029.30 1968
3029.82 1992
3030.34 1841
3030.86 1918
3031.38 1796
3031.90 1804
3032.42 1914
3032.94 1880
3033.46 1788
3033.97 1850
3034.49 1814
3035.01 1641
3035.53 1615
3036.05 1682
3036.57 1755
3037.09 1709
3037.61 1838
3038.13 1922
3038.65 1936
3039.17 1747
3039.69 1789
3040.21 1716
3040.73 1746
3041.25 1781
3041.77 1726
3042.29 1751
3042.81 1858
3043.33 1853
3043.85 1768
3044.37 1781
3044.89 1745
3045.41 1793
3045.93 1811
3046.45 1703
3046.97 1697
3047.49 1775
3048.01 1717
3048.53 1668
3049.06 1706
3049.58 1749
3050.10 1773
3050.62 1731
3051.14 1761
3051.66 1815
3052.18 1795
3052.70 1668
3053.22 1654
3053.74 1669
3054.26 1700
3054.79 1711
3055.31 1696
3055.83 1614
3056.35 1740
3056.87 1758
3057.39 1810
3057.91 1781
3058.43 1688
3058.96 1783
3059.48 1799
3060.00 1825
3060.52 1777
3061.04 1801
3061.56 1812
3062.09 1751
3062.61 1709
3063.13 1855
3063.65 1827
3064.17 1906
3064.70 1931
3065.22 2021
3065.74 2013
3066.26 2055
3066.78 2162
3067.31 2098
3067.83 1998
3068.35 2112
3068.87 2118
3069.40 2119
3069.92 2089
3070.44 2045
3070.96 2078
3071.49 2036
3072.01 1942
3072.53 1976
3073.05 1941
3073.58 1852
3074.10 1815
3074.62 1806
3075.14 1846
3075.67 1926
3076.19 1978
3076.71 1896
3077.24 2046
3077.76 2096
3078.28 2101
3078.81 2074
3079.33 2287
3079.85 2372
3080.38 2397
3080.90 2310
3081.42 2269
3081.95 2424
3082.47 2349
3082.99 2303
3083.52 2256
3084.04 2221
3084.56 2193
3085.09 2188
3085.61 2334
3086.13 2162
3086.66 2086
3087.18 2120
3087.71 2234
3088.23 2174
3088.75 2070
3089.28 2050
3089.80 2111
3090.33 2012
3090.85 2037
3091.38 2041
3091.90 1956
3092.42 1874
3092.95 1980
3093.47 2088
3094.00 2138
3094.52 2067
3095.05 1960
3095.57 2175
3096.10 2131
3096.62 2290
3097.14 2272
3097.67 2503
3098.19 2480
3098.72 2474
3099.24 2664
3099.77 3170
3100.29 3561
3100.82 4101
3101.34 4771
3101.87 5303
3102.39 6158
3102.92 6723
3103.45 6930
3103.97 7403
3104.50 7393
3105.02 7063
3105.55 6674
3106.07 6180
3106.60 5165
3107.12 4366
3107.65 4003
3108.17 3435
3108.70 3098
3109.23 2968
3109.75 2737
3110.28 2538
3110.80 2441
3111.33 2448
3111.86 2549
3112.38 2551
3112.91 2478
3113.43 2427
3113.96 2256
3114.49 2348
3115.01 2289
3115.54 2240
3116.07 2231
3116.59 2202
3117.12 2246
3117.64 2061
3118.17 2050
3118.70 2042
3119.22 2100
3119.75 2078
3120.28 2096
3120.80 1952
3121.33 2052
3121.86 2157
3122.38 2071
3122.91 2071
3123.44 2164
3123.97 2126
3124.49 2135
3125.02 1941
3125.55 2081
3126.07 1963
3126.60 2029
3127.13 1934
3127.66 1845
3128.18 1811
3128.71 1940
3129.24 2136
3129.77 1833
3130.29 1882
3130.82 1855
3131.35 1816
3131.88 1765
3132.40 1810
3132.93 1861
3133.46 1787
3133.99 1861
3134.52 1849
3135.04 1873
3135.57 1772
3136.10 1809
3136.63 1870
3137.16 1883
3137.68 1769
3138.21 1716
3138.74 1734
3139.27 1823
3139.80 1735
3140.32 1686
3140.85 1778
3141.38 1791
3141.91 1729
3142.44 1794
3142.97 1773
3143.50 1795
3144.02 1864
3144.55 1829
3145.08 1946
3145.61 1874
3146.14 1985
3146.67 2068
3147.20 1969
3147.73 2055
3148.26 1907
3148.79 2058
3149.31 2093
3149.84 2048
3150.37 1993
3150.90 1913
3151.43 2013
3151.96 2049
3152.49 1967
3153.02 1900
3153.55 1846
3154.08 1904
3154.61 1916
3155.14 1994
3155.67 2014
3156.20 1997
3156.73 2005
3157.26 2032
3157.79 2045
3158.32 2009
3158.85 1967
3159.38 1921
3159.91 1966
3160.44 1895
3160.97 1827
3161.50 1917
3162.03 1900
3162.56 1856
3163.09 1817
3163.62 1739
3164.15 1773
3164.68 1848
3165.21 1863
3165.74 1812
3166.27 1754
3166.80 1776
3167.33 1704
3167.86 1733
3168.39 1615
3168.92 1697
3169.45 1704
3169.99 1727
3170.52 1724
3171.05 1784
3171.58 1686
3172.11 1820
3172.64 1891
3173.17 1987
3173.70 1894
3174.23 1973
3174.77 2039
3175.30 1967
3175.83 2015
3176.36 1942
3176.89 2004
3177.42 1864
3177.95 1876
3178.49 1952
3179.02 1939
3179.55 1811
3180.08 1742
3180.61 1637
3181.14 1802
3181.68 1696
3182.21 1733
3182.74 1636
3183.27 1706
3183.80 1710
3184.34 1770
3184.87 1834
3185.40 1819
3185.93 1837
3186.47 1664
3187.00 1700
3187.53 1704
3188.06 1711
3188.59 1707
3189.13 1769
3189.66 1680
3190.19 1705
3190.73 1787
3191.26 1720
3191.79 1610
3192.32 1550
3192.86 1708
3193.39 1673
3193.92 1610
3194.45 1658
3194.99 1634
3195.52 1657
3196.05 1750
3196.59 1684
3197.12 1763
3197.65 1789
3198.19 1788
3198.72 1755
3199.25 1782
3199.79 1764
3200.32 1769
3200.85 1809
3201.39 1865
3201.92 1851
3202.45 1778
3202.99 1805
3203.52 1785
3204.05 1772
3204.59 1746
3205.12 1774
3205.66 1677
3206.19 1712
3206.72 1708
3207.26 1699
3207.79 1795
3208.33 1826
3208.86 1786
3209.39 1735
3209.93 1753
3210.46 1778
3211.00 1767
3211.53 1720
3212.07 1795
3212.60 1800
3213.14 1717
3213.67 1763
3214.20 1748
3214.74 1845
3215.27 1796
3215.81 1715
3216.34 1644
3216.88 1596
3217.41 1666
3217.95 1621
3218.48 1774
3219.02 1688
3219.55 1706
3220.09 1727
3220.62 1721
3221.16 1924
3221.69 1846
3222.23 1831
3222.76 1957
3223.30 2066
3223.83 2142
3224.37 2234
3224.91 2097
3225.44 1866
3225.98 2136
3226.51 2203
3227.05 1994
3227.58 1987
3228.12 1937
3228.65 1833
3229.19 1857
3229.73 1961
3230.26 1822
3230.80 1743
3231.33 1721
3231.87 1621
3232.41 1738
3232.94 1774
3233.48 1879
3234.02 1843
3234.55 1808
3235.09 1828
3235.62 1838
3236.16 1894
3236.70 1935
3237.23 1871
3237.77 1882
3238.31 2012
3238.84 1985
3239.38 1856
3239.92 1950
3240.45 2016
3240.99 2029
3241.53 2027
3242.06 2162
3242.60 2058
3243.14 1945
3243.67 1911
3244.21 1976
3244.75 1996
3245.29 1972
3245.82 2162
3246.36 2116
3246.90 2143
3247.44 2141
3247.97 2096
3248.51 1995
3249.05 2056
3249.58 2210
3250.12 2144
3250.66 2084
3251.20 2051
3251.74 2084
3252.27 2110
3252.81 2152
3253.35 2071
3253.89 2092
3254.42 2185
3254.96 2310
3255.50 2430
3256.04 2307
3256.58 2270
3257.11 2363
3257.65 2428
3258.19 2662
3258.73 2771
3259.27 2757
3259.81 3078
3260.34 3195
3260.88 3476
3261.42 3700
3261.96 3730
3262.50 4094
3263.04 4399
3263.58 4558
3264.11 4600
3264.65 4872
3265.19 5260
3265.73 5594
3266.27 5756
3266.81 5633
3267.35 5890
3267.89 5862
3268.43 5758
3268.97 5268
3269.50 4796
3270.04 4492
3270.58 4006
3271.12 3474
3271.66 3350
3272.20 3031
3272.74 2668
3273.28 2547
3273.82 2477
3274.36 2631
3274.90 2540
3275.44 2455
3275.98 2320
3276.52 2126
3277.06 2365
3277.60 2477
3278.14 2486
3278.68 2500
3279.22 2249
3279.76 2363
3280.30 2412
3280.84 2476
3281.38 2417
3281.92 2433
3282.46 2381
3283.00 2535
3283.54 2538
3284.08 2583
3284.62 2596
3285.16 2621
3285.70 2746
3286.24 2501
3286.78 2574
3287.32 2764
3287.86 2544
3288.40 2469
3288.94 2462
3289.48 2448
3290.03 2330
3290.57 2384
3291.11 2270
3291.65 2354
3292.19 2422
3292.73 2452
3293.27 2574
3293.81 2794
3294.35 2808
3294.90 2868
3295.44 3018
3295.98 2994
3296.52 2963
3297.06 3119
3297.60 3068
3298.14 2890
3298.69 2929
3299.23 2660
3299.77 2610
3300.31 2642
3300.85 2665
3301.39 2586
3301.94 2556
3302.48 2673
3303.02 2634
3303.56 2713
3304.10 2559
3304.65 2658
3305.19 2770
3305.73 2962
3306.27 2877
3306.81 2547
3307.36 2527
3307.90 2465
3308.44 2395
3308.98 2394
3309.53 2237
3310.07 2346
3310.61 2447
3311.15 2442
3311.70 2317
3312.24 2268
3312.78 2354
3313.32 2319
3313.87 2316
3314.41 2443
3314.95 2558
3315.50 2674
3316.04 2540
3316.58 2803
3317.13 2735
3317.67 2714
3318.21 2884
3318.75 2558
3319.30 2653
3319.84 2566
3320.38 2530
3320.93 2393
3321.47 2358
3322.02 2345
3322.56 2435
3323.10 2400
3323.65 2431
3324.19 2375
3324.73 2426
3325.28 2372
3325.82 2269
3326.36 2397
3326.91 2509
3327.45 2316
3328.00 2312
3328.54 2220
3329.08 2128
3329.63 2172
3330.17 2190
3330.72 2134
3331.26 2399
3331.81 2599
3332.35 3057
3332.89 3241
3333.44 3558
3333.98 3987
3334.53 4140
3335.07 4544
3335.62 4629
3336.16 4820
3336.71 4862
3337.25 4718
3337.80 4815
3338.34 4460
3338.89 4116
3339.43 3843
3339.98 3497
3340.52 3158
3341.07 2813
3341.61 2589
3342.16 2724
3342.70 2435
3343.25 2251
3343.79 2069
3344.34 2166
3344.88 2175
3345.43 2093
3345.97 2204
3346.52 2178
3347.06 2047
3347.61 2131
3348.15 2052
3348.70 2032
3349.25 2096
3349.79 2055
3350.34 2140
3350.88 2329
3351.43 2196
3351.98 2090
3352.52 2224
3353.07 2151
3353.61 2139
3354.16 2066
3354.71 1945
3355.25 2080
3355.80 2061
3356.34 2107
3356.89 2161
3357.44 2001
3357.98 2176
3358.53 1969
3359.08 1960
3359.62 2058
3360.17 2127
3360.72 2133
3361.26 2048
3361.81 2019
3362.36 2192
3362.90 2177
3363.45 1980
3364.00 2030
3364.54 1962
3365.09 2005
3365.64 2018
3366.19 2078
3366.73 1994
3367.28 2028
3367.83 2024
3368.37 1986
3368.92 2071
3369.47 1826
3370.02 1843
3370.56 1852
3371.11 1896
3371.66 2026
3372.21 1911
3372.75 1914
3373.30 1889
3373.85 1984
3374.40 2028
3374.94 1986
3375.49 1965
3376.04 1759
3376.59 1866
3377.14 1951
3377.68 1771
3378.23 1797
3378.78 1723
3379.33 1775
3379.88 1693
3380.43 1712
3380.97 1687
3381.52 1737
3382.07 1739
3382.62 1727
3383.17 1683
3383.72 1606
3384.26 1589
3384.81 1652
3385.36 1776
3385.91 1783
3386.46 1854
3387.01 1768
3387.56 1752
3388.11 1784
3388.65 1669
3389.20 1720
3389.75 1827
3390.30 1846
3390.85 1743
3391.40 1656
3391.95 1710
3392.50 1781
3393.05 1678
3393.60 1748
3394.15 1691
3394.70 1747
3395.24 1712
3395.79 1627
3396.34 1695
3396.89 1656
3397.44 1690
3397.99 1608
3398.54 1608
3399.09 1648
3399.64 1582
3400.19 1571
3400.74 1642
3401.29 1605
3401.84 1565
3402.39 1641
3402.94 1657
3403.49 1667
3404.04 1743
3404.59 1686
3405.14 1626
3405.69 1578
3406.24 1568
3406.79 1633
3407.34 1649
3407.89 1502
3408.44 1517
3409.00 1600
3409.55 1712
3410.10 1683
3410.65 1738
3411.20 1737
3411.75 1610
3412.30 1661
3412.85 1568
3413.40 1561
3413.95 1612
3414.50 1632
3415.05 1703
3415.61 1698
3416.16 1721
3416.71 1693
3417.26 1618
3417.81 1672
3418.36 1690
3418.91 1648
3419.46 1523
3420.02 1485
3420.57 1639
3421.12 1646
3421.67 1858
3422.22 1832
3422.77 1829
3423.33 1866
3423.88 1872
3424.43 1944
3424.98 1990
3425.53 1967
3426.09 1956
3426.64 1955
3427.19 1952
3427.74 1898
3428.29 1968
3428.85 1843
3429.40 1760
3429.95 1832
3430.50 1729
3431.05 1775
3431.61 1759
3432.16 1758
3432.71 1826
3433.26 1727
3433.82 1665
3434.37 1711
3434.92 1744
3435.48 1878
3436.03 1809
3436.58 1758
3437.13 1672
3437.69 1735
3438.24 1659
3438.79 1657
3439.35 1725
3439.90 1661
3440.45 1739
3441.00 1800
3441.56 1801
3442.11 1835
3442.66 1846
3443.22 1726
3443.77 1699
3444.32 1762
3444.88 1708
3445.43 1659
3445.98 1720
3446.54 1627
3447.09 1601
3447.65 1635
3448.20 1668
3448.75 1706
3449.31 1751
3449.86 1561
3450.41 1542
3450.97 1667
3451.52 1572
3452.08 1620
3452.63 1623
3453.19 1625
3453.74 1563
3454.29 1674
3454.85 1685
3455.40 1728
3455.96 1633
3456.51 1627
3457.07 1706
3457.62 1624
3458.17 1548
3458.73 1628
3459.28 1567
3459.84 1584
3460.39 1501
3460.95 1638
3461.50 1731
3462.06 1749
3462.61 1624
3463.17 1675
3463.72 1749
3464.28 1747
3464.83 1698
3465.39 1636
3465.94 1706
3466.50 1701
3467.05 1759
3467.61 1853
3468.16 1763
3468.72 1812
3469.27 1824
3469.83 1813
3470.39 1775
3470.94 1971
3471.50 1974
3472.05 1885
3472.61 2003
3473.16 1975
3473.72 2051
3474.27 2064
3474.83 1832
3475.39 2008
3475.94 1895
3476.50 1834
3477.05 1827
3477.61 1878
3478.17 1864
3478.72 1963
3479.28 1945
3479.84 1930
3480.39 2047
3480.95 2026
3481.50 2072
3482.06 2160
3482.62 2082
3483.17 2106
3483.73 2060
3484.29 2109
3484.84 2262
3485.40 2147
3485.96 2234
3486.51 2227
3487.07 2406
3487.63 2547
3488.18 2749
3488.74 3097
3489.30 3647
3489.86 4073
3490.41 4641
3490.97 5077
3491.53 5420
3492.08 5781
3492.64 6336
3493.20 6578
3493.76 6099
3494.31 5944
3494.87 5672
3495.43 5085
3495.99 4374
3496.54 3926
3497.10 3352
3497.66 3050
3498.22 2831
3498.78 2865
3499.33 2759
3499.89 2763
3500.45 2978
3501.01 3340
3501.56 3673
3502.12 3827
3502.68 4344
3503.24 4787
3503.80 5280
3504.36 5442
3504.91 5449
3505.47 5856
3506.03 6099
3506.59 5897
3507.15 5624
3507.71 5370
3508.26 4881
3508.82 4490
3509.38 3937
3509.94 3618
3510.50 3229
3511.06 2982
3511.62 2646
3512.18 2421
3512.73 2370
3513.29 2433
3513.85 2241
3514.41 2233
3514.97 2061
3515.53 1760
3516.09 1930
3516.65 1974
3517.21 1983
3517.77 1779
3518.33 1750
3518.88 1795
3519.44 1772
3520.00 1737
3520.56 1894
3521.12 1867
3521.68 1790
3522.24 1715
3522.80 1874
3523.36 1920
3523.92 1940
3524.48 1893
3525.04 2006
3525.60 1928
3526.16 1755
3526.72 1751
3527.28 1920
3527.84 1792
3528.40 1750
3528.96 1860
3529.52 1784
3530.08 1839
3530.64 1817
3531.20 1753
3531.76 1810
3532.32 1812
3532.88 1875
3533.44 1833
3534.00 1877
3534.57 1885
3535.13 1834
3535.69 1865
3536.25 1898
3536.81 1904
3537.37 1989
3537.93 1915
3538.49 1887
3539.05 1889
3539.61 1935
3540.17 1929
3540.74 1851
3541.30 1901
3541.86 1936
3542.42 1749
3542.98 1814
3543.54 1953
3544.10 1897
3544.66 1891
3545.23 1949
3545.79 1937
3546.35 1912
3546.91 1818
3547.47 1821
3548.03 1868
3548.60 1699
3549.16 1722
3549.72 1675
3550.28 1682
3550.84 1669
3551.41 1620
3551.97 1620
3552.53 1511
3553.09 1660
3553.65 1661
3554.22 1602
3554.78 1591
3555.34 1546
3555.90 1587
3556.46 1536
3557.03 1596
3557.59 1620
3558.15 1632
3558.71 1645
3559.28 1722
3559.84 1673
3560.40 1648
3560.97 1638
3561.53 1761
3562.09 1643
3562.65 1762
3563.22 1711
3563.78 1747
3564.34 1772
3564.91 1690
3565.47 1787
3566.03 1693
3566.60 1616
3567.16 1767
3567.72 1741
3568.28 1526
3568.85 1574
3569.41 1569
3569.98 1594
3570.54 1496
3571.10 1528
3571.67 1525
3572.23 1669
3572.79 1599
3573.36 1618
3573.92 1723
3574.48 1788
3575.05 1950
3575.61 1980
3576.18 1917
3576.74 1998
3577.30 1952
3577.87 1882
3578.43 1989
3579.00 2029
3579.56 2042
3580.12 1938
3580.69 1904
3581.25 1861
3581.82 1980
3582.38 1880
3582.95 1852
3583.51 1793
3584.08 1812
3584.64 1879
3585.20 1777
3585.77 1724
3586.33 1550
3586.90 1663
3587.46 1672
3588.03 1554
3588.59 1575
3589.16 1511
3589.72 1638
3590.29 1513
3590.85 1505
3591.42 1527
3591.98 1607
3592.55 1555
3593.11 1536
3593.68 1532
3594.24 1466
3594.81 1557
3595.38 1601
3595.94 1491
3596.51 1468
3597.07 1480
3597.64 1516
3598.20 1421
3598.77 1533
3599.34 1513
3599.90 1414
3600.47 1459
3601.03 1402
3601.60 1473
3602.16 1473
3602.73 1498
3603.30 1493
3603.86 1387
3604.43 1494
3605.00 1393
3605.56 1437
3606.13 1486
3606.69 1450
3607.26 1474
3607.83 1487
3608.39 1511
3608.96 1539
3609.53 1460
3610.09 1387
3610.66 1492
3611.23 1501
3611.79 1380
3612.36 1497
3612.93 1383
3613.49 1492
3614.06 1486
3614.63 1526
3615.19 1649
3615.76 1582
3616.33 1632
3616.90 1629
3617.46 1634
3618.03 1776
3618.60 1853
3619.16 1794
3619.73 1822
3620.30 1650
3620.87 1680
3621.43 1719
3622.00 1640
3622.57 1582
3623.14 1618
3623.70 1634
3624.27 1585
3624.84 1493
3625.41 1616
3625.98 1582
3626.54 1488
3627.11 1516
3627.68 1469
3628.25 1531
3628.82 1526
3629.38 1613
3629.95 1606
3630.52 1871
3631.09 1650
3631.66 1931
3632.22 1952
3632.79 1829
3633.36 1844
3633.93 1992
3634.50 2062
3635.07 1915
3635.64 1873
3636.20 1838
3636.77 1808
3637.34 1755
3637.91 1744
3638.48 1732
3639.05 1679
3639.62 1559
3640.19 1690
3640.76 1684
3641.32 1697
3641.89 1659
3642.46 1707
3643.03 1694
3643.60 1790
3644.17 1809
3644.74 1632
3645.31 1552
3645.88 1519
3646.45 1665
3647.02 1613
3647.59 1609
3648.16 1568
3648.73 1718
3649.30 1797
3649.87 1652
3650.44 1616
3651.01 1809
3651.57 1758
3652.14 1798
3652.71 1773
3653.28 1863
3653.85 1791
3654.42 1805
3654.99 1699
3655.57 1664
3656.14 1680
3656.71 1555
3657.28 1633
3657.85 1651
3658.42 1708
3658.99 1647
3659.56 1636
3660.13 1587
3660.70 1582
3661.27 1738
3661.84 1636
3662.41 1667
3662.98 1527
3663.55 1654
3664.12 1735
3664.69 1756
3665.26 1729
3665.84 1932
3666.41 1788
3666.98 1816
3667.55 1814
3668.12 1730
3668.69 1705
3669.26 1700
3669.83 1719
3670.40 1752
3670.98 1644
3671.55 1762
3672.12 1654
3672.69 1527
3673.26 1591
3673.83 1578
3674.41 1616
3674.98 1571
3675.55 1596
3676.12 1593
3676.69 1693
3677.26 1605
3677.84 1500
3678.41 1465
3678.98 1472
3679.55 1515
3680.12 1615
3680.70 1601
3681.27 1461
3681.84 1491
3682.41 1517
3682.99 1588
3683.56 1460
3684.13 1459
3684.70 1436
3685.27 1367
3685.85 1409
3686.42 1420
3686.99 1420
3687.57 1473
3688.14 1459
3688.71 1415
3689.28 1521
3689.86 1580
3690.43 1546
3691.00 1530
3691.58 1473
3692.15 1562
3692.72 1586
3693.29 1472
3693.87 1530
3694.44 1581
3695.01 1560
3695.59 1466
3696.16 1471
3696.73 1434
3697.31 1490
3697.88 1472
3698.45 1527
3699.03 1612
3699.60 1571
3700.17 1430
3700.75 1426
3701.32 1319
3701.90 1411
3702.47 1471
3703.04 1417
3703.62 1467
3704.19 1393
3704.77 1332
3705.34 1432
3705.91 1483
3706.49 1555
3707.06 1481
3707.64 1625
3708.21 1498
3708.78 1428
3709.36 1429
3709.93 1537
3710.51 1406
3711.08 1512
3711.66 1466
3712.23 1530
3712.81 1500
3713.38 1547
3713.96 1550
3714.53 1625
3715.11 1755
3715.68 1596
3716.25 1507
3716.83 1628
3717.40 1624
3717.98 1585
3718.55 1614
3719.13 1435
3719.71 1587
3720.28 1603
3720.86 1433
3721.43 1365
3722.01 1451
3722.58 1452
3723.16 1517
3723.73 1504
3724.31 1424
3724.88 1306
3725.46 1436
3726.03 1448
3726.61 1376
3727.19 1317
3727.76 1412
3728.34 1418
3728.91 1456
3729.49 1516
3730.07 1594
3730.64 1563
3731.22 1481
3731.79 1418
3732.37 1447
3732.95 1463
3733.52 1524
3734.10 1623
3734.67 1438
3735.25 1366
3735.83 1431
3736.40 1480
3736.98 1533
3737.56 1540
3738.13 1485
3738.71 1402
3739.29 1361
3739.86 1375
3740.44 1370
3741.02 1378
3741.59 1411
3742.17 1407
3742.75 1440
3743.32 1367
3743.90 1430
3744.48 1447
3745.06 1421
3745.63 1342
3746.21 1365
3746.79 1378
3747.36 1447
3747.94 1498
3748.52 1377
3749.10 1302
3749.67 1380
3750.25 1428
3750.83 1460
3751.41 1413
3751.98 1366
3752.56 1383
3753.14 1406
3753.72 1534
3754.30 1506
3754.87 1386
3755.45 1469
3756.03 1439
3756.61 1521
3757.19 1474
3757.76 1427
3758.34 1472
3758.92 1504
3759.50 1497
3760.08 1642
3760.65 1524
3761.23 1487
3761.81 1549
3762.39 1551
3762.97 1580
3763.55 1402
3764.13 1510
3764.70 1541
3765.28 1475
3765.86 1516
3766.44 1496
3767.02 1523
3767.60 1551
3768.18 1406
3768.76 1407
3769.33 1412
3769.91 1692
3770.49 1576
3771.07 1610
3771.65 1702
3772.23 1633
3772.81 1657
3773.39 1647
3773.97 1502
3774.55 1397
3775.13 1499
3775.71 1463
3776.29 1486
3776.87 1450
3777.45 1490
3778.02 1450
3778.60 1371
3779.18 1503
3779.76 1562
3780.34 1577
3780.92 1521
3781.50 1528
3782.08 1466
3782.66 1470
3783.24 1404
3783.82 1451
3784.40 1432
3784.98 1540
3785.56 1486
3786.14 1406
3786.72 1467
3787.31 1553
3787.89 1592
3788.47 1500
3789.05 1513
3789.63 1566
3790.21 1506
3790.79 1666
3791.37 1634
3791.95 1588
3792.53 1655
3793.11 1700
3793.69 1737
3794.27 1807
3794.85 1834
3795.43 1911
3796.02 1850
3796.60 1806
3797.18 1867
3797.76 1904
3798.34 1944
3798.92 1946
3799.50 1968
3800.08 2108
3800.67 2171
3801.25 2275
3801.83 2302
3802.41 2301
3802.99 2353
3803.57 2359
3804.16 2563
3804.74 2328
3805.32 2156
3805.90 2326
3806.48 2451
3807.06 2404
3807.65 2227
3808.23 2181
3808.81 2348
3809.39 2296
3809.97 2235
3810.56 2439
3811.14 2451
3811.72 2548
3812.30 2789
3812.89 2919
3813.47 2874
3814.05 2957
3814.63 3295
3815.21 3281
3815.80 3496
3816.38 3585
3816.96 3384
3817.55 3276
3818.13 3036
3818.71 2731
3819.29 2526
3819.88 2257
3820.46 2134
3821.04 1999
3821.63 1945
3822.21 1938
3822.79 1933
3823.37 1812
3823.96 1841
3824.54 1844
3825.12 1867
3825.71 1863
3826.29 1786
3826.87 1746
3827.46 1774
3828.04 1696
3828.62 1700
3829.21 1692
3829.79 1702
3830.38 1665
3830.96 1503
3831.54 1476
3832.13 1529
3832.71 1518
3833.29 1606
3833.88 1554
3834.46 1558
3835.05 1586
3835.63 1637
3836.21 1500
3836.80 1523
3837.38 1509
3837.97 1527
3838.55 1551
3839.14 1463
3839.72 1534
3840.30 1518
3840.89 1503
3841.47 1478
3842.06 1459
3842.64 1487
3843.23 1432
3843.81 1446
3844.40 1391
3844.98 1427
3845.57 1383
3846.15 1436
3846.74 1454
3847.32 1472
3847.91 1536
3848.49 1450
3849.08 1442
3849.66 1486
3850.25 1394
3850.83 1412
3851.42 1477
3852.00 1409
3852.59 1404
3853.17 1396
3853.76 1352
3854.34 1353
3854.93 1369
3855.51 1421
3856.10 1409
3856.69 1414
3857.27 1441
3857.86 1432
3858.44 1445
3859.03 1421
3859.62 1434
3860.20 1388
3860.79 1411
3861.37 1339
3861.96 1419
3862.55 1469
3863.13 1422
3863.72 1499
3864.30 1522
3864.89 1591
3865.48 1624
3866.06 1586
3866.65 1576
3867.24 1591
3867.82 1521
3868.41 1600
3869.00 1620
3869.58 1619
3870.17 1613
3870.76 1599
3871.34 1564
3871.93 1600
3872.52 1455
3873.10 1429
3873.69 1497
3874.28 1411
3874.86 1443
3875.45 1499
3876.04 1520
3876.63 1531
3877.21 1538
3877.80 1612
3878.39 1575
3878.97 1492
3879.56 1418
3880.15 1439
3880.74 1413
3881.32 1400
3881.91 1378
3882.50 1281
3883.09 1356
3883.67 1269
3884.26 1304
3884.85 1322
3885.44 1439
3886.03 1277
3886.61 1346
3887.20 1365
3887.79 1476
3888.38 1459
3888.97 1594
3889.55 1603
3890.14 1596
3890.73 1608
3891.32 1677
3891.91 1617
3892.50 1575
3893.08 1534
3893.67 1541
3894.26 1601
3894.85 1541
3895.44 1491
3896.03 1472
3896.62 1350
3897.20 1376
3897.79 1404
3898.38 1410
3898.97 1473
3899.56 1395
3900.15 1365
3900.74 1511
3901.33 1454
3901.92 1407
3902.51 1327
3903.09 1391
3903.68 1503
3904.27 1505
3904.86 1346
3905.45 1285
3906.04 1339
3906.63 1468
3907.22 1517
3907.81 1482
3908.40 1487
3908.99 1441
3909.58 1503
3910.17 1390
3910.76 1430
3911.35 1376
3911.94 1257
3912.53 1417
3913.12 1327
3913.71 1338
3914.30 1280
3914.89 1321
3915.48 1279
3916.07 1275
3916.66 1344
3917.25 1377
3917.84 1431
3918.43 1424
3919.02 1404
3919.61 1429
3920.20 1283
3920.79 1346
3921.38 1317
3921.97 1321
3922.56 1337
3923.15 1328
3923.74 1304
3924.33 1325
3924.93 1319
3925.52 1346
3926.11 1350
3926.70 1321
3927.29 1421
3927.88 1408
3928.47 1349
3929.06 1276
3929.65 1243
3930.24 1439
3930.84 1465
3931.43 1414
3932.02 1274
3932.61 1281
3933.20 1287
3933.79 1214
3934.38 1300
3934.98 1255
3935.57 1238
3936.16 1292
3936.75 1305
3937.34 1398
3937.94 1388
3938.53 1364
3939.12 1403
3939.71 1490
3940.30 1518
3940.89 1543
3941.49 1501
3942.08 1539
3942.67 1481
3943.26 1517
3943.86 1390
3944.45 1363
3945.04 1381
3945.63 1408
3946.23 1329
3946.82 1496
3947.41 1434
3948.00 1345
3948.60 1433
3949.19 1357
3949.78 1396
3950.37 1415
3950.97 1409
3951.56 1302
3952.15 1285
3952.74 1316
3953.34 1343
3953.93 1363
3954.52 1420
3955.12 1298
3955.71 1330
3956.30 1399
3956.90 1403
3957.49 1548
3958.08 1492
3958.68 1443
3959.27 1411
3959.86 1382
3960.46 1309
3961.05 1417
3961.64 1459
3962.24 1473
3962.83 1397
3963.43 1419
3964.02 1488
3964.61 1601
3965.21 1663
3965.80 1506
3966.39 1524
3966.99 1517
3967.58 1549
3968.18 1584
3968.77 1603
3969.36 1482
3969.96 1591
3970.55 1546
3971.15 1345
3971.74 1305
3972.34 1329
3972.93 1352
3973.53 1332
3974.12 1421
3974.71 1439
3975.31 1677
3975.90 1700
3976.50 1748
3977.09 1707
3977.69 1612
3978.28 1620
3978.88 1811
3979.47 1775
3980.07 1652
3980.66 1637
3981.26 1621
3981.85 1636
3982.45 1590
3983.04 1482
3983.64 1401
3984.23 1556
3984.83 1484
3985.42 1460
3986.02 1522
3986.62 1494
3987.21 1526
3987.81 1506
3988.40 1579
3989.00 1553
3989.59 1550
3990.19 1516
3990.78 1647
3991.38 1646
3991.98 1595
3992.57 1583
3993.17 1690
3993.76 1732
3994.36 1737
3994.96 1626
3995.55 1619
3996.15 1716
3996.74 1697
3997.34 1653
3997.94 1748
3998.53 1699
3999.13 1589
3999.73 1612
4000.32 1565
4000.92 1495
4001.52 1490
4002.11 1453
4002.71 1412
4003.31 1401
4003.90 1450
4004.50 1497
4005.10 1404
4005.69 1402
4006.29 1485
4006.89 1504
4007.48 1397
4008.08 1321
4008.68 1429
4009.28 1466
4009.87 1386
4010.47 1386
4011.07 1450
4011.66 1422
4012.26 1377
4012.86 1326
4013.46 1363
4014.05 1310
4014.65 1386
4015.25 1342
4015.85 1387
4016.45 1476
4017.04 1410
4017.64 1325
4018.24 1329
4018.84 1393
4019.43 1372
4020.03 1350
4020.63 1335
4021.23 1389
4021.83 1450
4022.42 1346
4023.02 1283
4023.62 1479
4024.22 1391
4024.82 1424
4025.42 1438
4026.01 1452
4026.61 1468
4027.21 1571
4027.81 1588
4028.41 1530
4029.01 1629
4029.61 1626
4030.20 1519
4030.80 1535
4031.40 1478
4032.00 1424
4032.60 1548
4033.20 1510
4033.80 1472
4034.40 1436
4035.00 1336
4035.59 1323
4036.19 1320
4036.79 1376
4037.39 1372
4037.99 1309
4038.59 1296
4039.19 1200
4039.79 1276
4040.39 1315
4040.99 1287
4041.59 1250
4042.19 1228
4042.79 1211
4043.39 1281
4043.99 1219
4044.59 1241
4045.19 1236
4045.79 1167
4046.39 1337
4046.99 1273
4047.59 1233
4048.19 1202
4048.79 1288
4049.39 1228
4049.99 1231
4050.59 1298
4051.19 1317
4051.79 1363
4052.39 1376
4052.99 1356
4053.59 1354
4054.19 1389
4054.79 1278
4055.39 1336
4055.99 1311
4056.59 1270
4057.19 1261
4057.79 1300
4058.39 1354
4059.00 1326
4059.60 1317
4060.20 1279
4060.80 1292
4061.40 1247
4062.00 1225
4062.60 1240
4063.20 1265
4063.80 1250
4064.40 1233
4065.01 1328
4065.61 1347
4066.21 1235
4066.81 1217
4067.41 1158
4068.01 1291
4068.61 1311
4069.22 1429
4069.82 1373
4070.42 1241
4071.02 1349
4071.62 1248
4072.23 1259
4072.83 1269
4073.43 1328
4074.03 1292
4074.63 1237
4075.23 1414
4075.84 1455
4076.44 1418
4077.04 1293
4077.64 1287
4078.25 1290
4078.85 1345
4079.45 1330
4080.05 1307
4080.66 1270
4081.26 1236
4081.86 1311
4082.46 1331
4083.07 1311
4083.67 1271
4084.27 1216
4084.87 1220
4085.48 1185
4086.08 1179
4086.68 1319
4087.29 1202
4087.89 1325
4088.49 1293
4089.09 1212
4089.70 1334
4090.30 1206
4090.90 1197
4091.51 1294
4092.11 1249
4092.71 1201
4093.32 1223
4093.92 1214
4094.52 1187
4095.13 1135
4095.73 1122
4096.34 1201
4096.94 1166
4097.54 1213
4098.15 1301
4098.75 1297
4099.35 1228
4099.96 1226
4100.56 1238
4101.17 1246
4101.77 1194
4102.37 1185
4102.98 1206
4103.58 1179
4104.19 1200
4104.79 1209
4105.39 1343
4106.00 1216
4106.60 1324
4107.21 1362
4107.81 1293
4108.42 1172
4109.02 1313
4109.63 1316
4110.23 1308
4110.84 1267
4111.44 1356
4112.04 1362
4112.65 1244
4113.25 1295
4113.86 1245
4114.46 1154
4115.07 1169
4115.67 1183
4116.28 1271
4116.88 1257
4117.49 1242
4118.09 1197
4118.70 1227
4119.31 1240
4119.91 1347
4120.52 1240
4121.12 1263
4121.73 1225
4122.33 1203
4122.94 1242
4123.54 1235
4124.15 1165
4124.76 1155
4125.36 1243
4125.97 1247
4126.57 1167
4127.18 1230
4127.78 1194
4128.39 1178
4129.00 1185
4129.60 1219
4130.21 1295
4130.81 1310
4131.42 1242
4132.03 1327
4132.63 1358
4133.24 1337
4133.85 1324
4134.45 1288
4135.06 1355
4135.67 1343
4136.27 1369
4136.88 1427
4137.49 1502
4138.09 1439
4138.70 1498
4139.31 1496
4139.91 1435
4140.52 1545
4141.13 1466
4141.73 1545
4142.34 1632
4142.95 1582
4143.55 1533
4144.16 1411
4144.77 1465
4145.38 1430
4145.98 1415
4146.59 1441
4147.20 1420
4147.81 1296
4148.41 1364
4149.02 1305
4149.63 1455
4150.24 1424
4150.84 1338
4151.45 1365
4152.06 1454
4152.67 1382
4153.27 1304
4153.88 1349
4154.49 1409
4155.10 1301
4155.71 1349
4156.31 1405
4156.92 1609
4157.53 1584
4158.14 1578
4158.75 1722
4159.35 1725
4159.96 1862
4160.57 1884
4161.18 1825
4161.79 1640
4162.40 1534
4163.00 1536
4163.61 1584
4164.22 1604
4164.83 1504
4165.44 1454
4166.05 1432
4166.66 1419
4167.27 1496
4167.87 1537
4168.48 1521
4169.09 1490
4169.70 1372
4170.31 1383
4170.92 1300
4171.53 1362
4172.14 1381
4172.75 1353
4173.36 1422
4173.97 1459
4174.58 1467
4175.18 1354
4175.79 1362
4176.40 1487
4177.01 1513
4177.62 1557
4178.23 1534
4178.84 1363
4179.45 1407
4180.06 1390
4180.67 1447
4181.28 1347
4181.89 1410
4182.50 1378
4183.11 1450
4183.72 1433
4184.33 1318
4184.94 1304
4185.55 1353
4186.16 1373
4186.77 1218
4187.38 1291
4187.99 1297
4188.60 1233
4189.21 1339
4189.82 1204
4190.43 1364
4191.04 1357
4191.66 1406
4192.27 1329
4192.88 1253
4193.49 1365
4194.10 1491
4194.71 1496
4195.32 1477
4195.93 1392
4196.54 1440
4197.15 1518
4197.76 1405
4198.38 1387
4198.99 1417
4199.60 1412
4200.21 1494
4200.82 1329
4201.43 1275
4202.04 1262
4202.65 1327
4203.27 1301
4203.88 1244
4204.49 1207
4205.10 1336
4205.71 1321
4206.32 1340
4206.94 1321
4207.55 1259
4208.16 1295
4208.77 1246
4209.38 1277
4209.99 1273
4210.61 1224
4211.22 1325
4211.83 1248
4212.44 1176
4213.06 1218
4213.67 1250
4214.28 1232
4214.89 1258
4215.50 1311
4216.12 1421
4216.73 1313
4217.34 1341
4217.95 1449
4218.57 1516
4219.18 1309
4219.79 1415
4220.40 1495
4221.02 1395
4221.63 1478
4222.24 1506
4222.86 1554
4223.47 1510
4224.08 1422
4224.69 1290
4225.31 1379
4225.92 1383
4226.53 1413
4227.15 1387
4227.76 1332
4228.37 1513
4228.99 1541
4229.60 1604
4230.21 1436
4230.83 1557
4231.44 1691
4232.05 1639
4232.67 1720
4233.28 1688
4233.90 1848
4234.51 1947
4235.12 1960
4235.74 1891
4236.35 1860
4236.96 1813
4237.58 1822
4238.19 1679
4238.81 1599
4239.42 1564
4240.03 1582
4240.65 1654
4241.26 1599
4241.88 1293
4242.49 1274
4243.11 1476
4243.72 1510
4244.33 1398
4244.95 1455
4245.56 1454
4246.18 1580
4246.79 1538
4247.41 1477
4248.02 1576
4248.64 1522
4249.25 1484
4249.87 1469
4250.48 1527
4251.10 1516
4251.71 1539
4252.33 1522
4252.94 1438
4253.56 1374
4254.17 1337
4254.79 1341
4255.40 1274
4256.02 1317
4256.63 1315
4257.25 1264
4257.86 1261
4258.48 1364
4259.09 1375
4259.71 1334
4260.33 1416
4260.94 1417
4261.56 1342
4262.17 1298
4262.79 1302
4263.40 1230
4264.02 1340
4264.64 1302
4265.25 1321
4265.87 1443
4266.48 1308
4267.10 1359
4267.72 1469
4268.33 1365
4268.95 1377
4269.57 1387
4270.18 1475
4270.80 1387
4271.41 1362
4272.03 1275
4272.65 1392
4273.26 1413
4273.88 1464
4274.50 1407
4275.11 1431
4275.73 1450
4276.35 1573
4276.96 1621
4277.58 1588
4278.20 1480
4278.81 1549
4279.43 1665
4280.05 1429
4280.67 1456
4281.28 1451
4281.90 1389
4282.52 1239
4283.13 1316
4283.75 1367
4284.37 1363
4284.99 1329
4285.60 1290
4286.22 1259
4286.84 1225
4287.46 1278
4288.07 1300
4288.69 1179
4289.31 1213
4289.93 1319
4290.55 1178
4291.16 1131
4291.78 1190
4292.40 1258
4293.02 1304
4293.63 1346
4294.25 1300
4294.87 1263
4295.49 1258
4296.11 1210
4296.73 1237
4297.34 1149
4297.96 1248
4298.58 1293
4299.20 1392
4299.82 1379
4300.44 1346
4301.05 1341
4301.67 1368
4302.29 1370
4302.91 1280
4303.53 1238
4304.15 1331
4304.77 1368
4305.39 1317
4306.00 1270
4306.62 1207
4307.24 1232
4307.86 1322
4308.48 1336
4309.10 1260
4309.72 1267
4310.34 1267
4310.96 1187
4311.58 1307
4312.20 1249
4312.82 1210
4313.43 1172
4314.05 1155
4314.67 1129
4315.29 1155
4315.91 1219
4316.53 1258
4317.15 1189
4317.77 1180
4318.39 1207
4319.01 1212
4319.63 1205
4320.25 1130
4320.87 1176
4321.49 1269
4322.11 1248
4322.73 1163
4323.35 1298
4323.97 1202
4324.59 1279
4325.21 1351
4325.83 1275
4326.45 1256
4327.07 1305
4327.69 1264
4328.31 1327
4328.94 1235
4329.56 1250
4330.18 1361
4330.80 1302
4331.42 1271
4332.04 1304
4332.66 1384
4333.28 1383
4333.90 1337
4334.52 1384
4335.14 1454
4335.76 1431
4336.39 1530
4337.01 1544
4337.63 1733
4338.25 1673
4338.87 1729
4339.49 1580
4340.11 1636
4340.73 1559
4341.36 1526
4341.98 1523
4342.60 1636
4343.22 1769
4343.84 1914
4344.46 2086
4345.08 2224
4345.71 2252
4346.33 2510
4346.95 2708
4347.57 2515
4348.19 2504
4348.82 2514
4349.44 2413
4350.06 2236
4350.68 2073
4351.30 1777
4351.93 1665
4352.55 1681
4353.17 1505
4353.79 1521
4354.42 1413
4355.04 1307
4355.66 1411
4356.28 1405
4356.91 1510
4357.53 1409
4358.15 1436
4358.77 1519
4359.40 1628
4360.02 1537
4360.64 1444
4361.26 1440
4361.89 1489
4362.51 1430
4363.13 1429
4363.76 1342
4364.38 1412
4365.00 1432
4365.63 1379
4366.25 1429
4366.87 1470
4367.50 1368
4368.12 1366
4368.74 1320
4369.37 1309
4369.99 1262
4370.61 1300
4371.24 1271
4371.86 1211
4372.48 1227
4373.11 1155
4373.73 1216
4374.36 1202
4374.98 1198
4375.60 1220
4376.23 1292
4376.85 1280
4377.48 1491
4378.10 1536
4378.72 1523
4379.35 1609
4379.97 1607
4380.60 1644
4381.22 1664
4381.84 1623
4382.47 1553
4383.09 1661
4383.72 1496
4384.34 1518
4384.97 1512
4385.59 1507
4386.22 1509
4386.84 1539
4387.47 1362
4388.09 1374
4388.72 1371
4389.34 1315
4389.96 1330
4390.59 1378
4391.21 1355
4391.84 1297
4392.47 1352
4393.09 1226
4393.72 1122
4394.34 1219
4394.97 1335
4395.59 1317
4396.22 1317
4396.84 1334
4397.47 1286
4398.09 1247
4398.72 1217
4399.34 1344
4399.97 1337
4400.60 1332
4401.22 1333
4401.85 1319
4402.47 1384
4403.10 1359
4403.72 1265
4404.35 1245
4404.98 1134
4405.60 1184
4406.23 1227
4406.85 1237
4407.48 1222
4408.11 1196
4408.73 1189
4409.36 1217
4409.99 1166
4410.61 1205
4411.24 1208
4411.87 1170
4412.49 1103
4413.12 1133
4413.74 1266
4414.37 1284
4415.00 1180
4415.62 1247
4416.25 1206
4416.88 1270
4417.51 1235
4418.13 1236
4418.76 1242
4419.39 1135
4420.01 1155
4420.64 1222
4421.27 1189
4421.89 1119
4422.52 1096
4423.15 1160
4423.78 1009
4424.40 1122
4425.03 1187
4425.66 1192
4426.29 1259
4426.91 1149
4427.54 1256
4428.17 1185
4428.80 1211
4429.42 1199
4430.05 1170
4430.68 1193
4431.31 1217
4431.94 1198
4432.56 1216
4433.19 1202
4433.82 1196
4434.45 1291
4435.08 1172
4435.70 1253
4436.33 1282
4436.96 1212
4437.59 1295
4438.22 1242
4438.85 1216
4439.47 1224
4440.10 1208
4440.73 1193
4441.36 1212
4441.99 1241
4442.62 1231
4443.25 1241
4443.87 1119
4444.50 1221
4445.13 1296
4445.76 1275
4446.39 1322
4447.02 1301
4447.65 1367
4448.28 1302
4448.91 1211
4449.54 1291
4450.16 1337
4450.79 1326
4451.42 1291
4452.05 1300
4452.68 1314
4453.31 1311
4453.94 1377
4454.57 1397
4455.20 1319
4455.83 1255
4456.46 1345
4457.09 1411
4457.72 1411
4458.35 1340
4458.98 1250
4459.61 1161
4460.24 1232
4460.87 1195
4461.50 1207
4462.13 1228
4462.76 1246
4463.39 1244
4464.02 1150
4464.65 1145
4465.28 1166
4465.91 1187
4466.54 1075
4467.17 1182
4467.80 1165
4468.43 1175
4469.06 1143
4469.69 1099
4470.32 1113
4470.95 1122
4471.58 1150
4472.21 1254
4472.85 1203
4473.48 1167
4474.11 1135
4474.74 1137
4475.37 1130
4476.00 1127
4476.63 1100
4477.26 1090
4477.89 1169
4478.52 1152
4479.16 1121
4479.79 1168
4480.42 1189
4481.05 1169
4481.68 1147
4482.31 1228
4482.94 1143
4483.58 1155
4484.21 1109
4484.84 1122
4485.47 1189
4486.10 1166
4486.73 1100
4487.37 1093
4488.00 1251
4488.63 1203
4489.26 1068
4489.89 1121
4490.53 1135
4491.16 1221
4491.79 1174
4492.42 1131
4493.05 1213
4493.69 1184
4494.32 1094
4494.95 1158
4495.58 1080
4496.22 1082
4496.85 1154
4497.48 1114
4498.11 1224
4498.75 1236
4499.38 1211
4500.01 1313
4500.64 1226
4501.28 1281
4501.91 1297
4502.54 1283
4503.18 1244
4503.81 1296
4504.44 1228
4505.07 1271
4505.71 1275
4506.34 1320
4506.97 1261
4507.61 1206
4508.24 1135
4508.87 1178
4509.51 1128
4510.14 1116
4510.77 1121
4511.41 1036
4512.04 1187
4512.68 1112
4513.31 1101
4513.94 1221
4514.58 1112
4515.21 1123
4515.84 1184
4516.48 1087
4517.11 1013
4517.75 1096
4518.38 1059
4519.01 1113
4519.65 1003
4520.28 1031
4520.92 1052
4521.55 990
4522.18 1060
4522.82 1088
4523.45 1023
4524.09 1093
4524.72 1133
4525.36 1123
4525.99 1180
4526.63 1126
4527.26 1033
4527.90 1157
4528.53 1156
4529.16 1131
4529.80 1156
4530.43 1167
4531.07 1259
4531.70 1388
4532.34 1210
4532.97 1235
4533.61 1286
4534.24 1222
4534.88 1239
4535.51 1110
4536.15 1225
4536.79 1199
4537.42 1208
4538.06 1144
4538.69 1147
4539.33 1145
4539.96 1079
4540.60 1072
4541.23 1088
4541.87 1090
4542.50 1186
4543.14 1155
4543.78 1093
4544.41 1088
4545.05 1112
4545.68 1163
4546.32 1162
4546.96 1151
4547.59 1121
4548.23 1090
4548.86 1072
4549.50 1066
4550.14 1059
4550.77 1114
4551.41 1103
4552.05 1065
4552.68 1156
4553.32 1111
4553.96 1102
4554.59 1189
4555.23 1102
4555.86 1042
4556.50 1084
4557.14 1022
4557.78 1101
4558.41 1142
4559.05 1043
4559.69 1057
4560.32 1056
4560.96 1062
4561.60 1034
4562.23 915
4562.87 1038
4563.51 1107
4564.15 1047
4564.78 1055
4565.42 1072
4566.06 1007
4566.69 981
4567.33 983
4567.97 998
4568.61 1003
4569.24 985
4569.88 1078
4570.52 1090
4571.16 1055
4571.80 1011
4572.43 1093
4573.07 1046
4573.71 1113
4574.35 1116
4574.98 1108
4575.62 1125
4576.26 1191
4576.90 1175
4577.54 1176
4578.18 1166
4578.81 1154
4579.45 1167
4580.09 1183
4580.73 1152
4581.37 1192
4582.01 1142
4582.64 1134
4583.28 1097
4583.92 1067
4584.56 1165
4585.20 1271
4585.84 1205
4586.48 1207
4587.11 1177
4587.75 1260
4588.39 1230
4589.03 1175
4589.67 1308
4590.31 1472
4590.95 1503
4591.59 1488
4592.23 1476
4592.87 1553
4593.51 1616
4594.14 1590
4594.78 1550
4595.42 1424
4596.06 1285
4596.70 1298
4597.34 1282
4597.98 1160
4598.62 1198
4599.26 1259
4599.90 1280
4600.54 1214
4601.18 1251
4601.82 1226
4602.46 1232
4603.10 1193
4603.74 1325
4604.38 1248
4605.02 1325
4605.66 1252
4606.30 1163
4606.94 1034
4607.58 1182
4608.22 1167
4608.86 1084
4609.50 1224
4610.14 1243
4610.78 1157
4611.42 1111
4612.06 1127
4612.70 1146
4613.34 1183
4613.99 1186
4614.63 1180
4615.27 1208
4615.91 1175
4616.55 1139
4617.19 1127
4617.83 1174
4618.47 1141
4619.11 1095
4619.75 1078
4620.39 1113
4621.04 1193
4621.68 1145
4622.32 1026
4622.96 1024
4623.60 1061
4624.24 1000
4624.88 1041
4625.53 1001
4626.17 1068
4626.81 1105
4627.45 1131
4628.09 1067
4628.73 1019
4629.38 1136
4630.02 1131
4630.66 1036
4631.30 1084
4631.94 1115
4632.58 1210
4633.23 1257
4633.87 1203
4634.51 1137
4635.15 1166
4635.80 1275
4636.44 1204
4637.08 1200
4637.72 1106
4638.36 1151
4639.01 1198
4639.65 1159
4640.29 1100
4640.93 1130
4641.58 1134
4642.22 1095
4642.86 1137
4643.51 1191
4644.15 1202
4644.79 1213
4645.43 1185
4646.08 1215
4646.72 1083
4647.36 1112
4648.01 1209
4648.65 1157
4649.29 1154
4649.94 1142
4650.58 1144
4651.22 1225
4651.87 1204
4652.51 1122
4653.15 1114
4653.80 1128
4654.44 1140
4655.08 1113
4655.73 1070
4656.37 1082
4657.01 1107
4657.66 1094
4658.30 1087
4658.94 1039
4659.59 1055
4660.23 1137
4660.88 1083
4661.52 1145
4662.16 1097
4662.81 1099
4663.45 1149
4664.10 1052
4664.74 1032
4665.39 1042
4666.03 1042
4666.67 1077
4667.32 1049
4667.96 1009
4668.61 1056
4669.25 971
4669.90 1075
4670.54 1079
4671.19 924
4671.83 932
4672.47 991
4673.12 1101
4673.76 1006
4674.41 1038
4675.05 931
4675.70 1009
4676.34 1011
4676.99 1053
4677.63 1058
4678.28 1090
4678.92 1143
4679.57 1176
4680.22 1050
4680.86 994
4681.51 1140
4682.15 1090
4682.80 1051
4683.44 1013
4684.09 1068
4684.73 1099
4685.38 1143
4686.03 1093
4686.67 1025
4687.32 1128
4687.96 1137
4688.61 1128
4689.25 1159
4689.90 1113
4690.55 1099
4691.19 1128
4691.84 1154
4692.48 1177
4693.13 1198
4693.78 1160
4694.42 1185
4695.07 1293
4695.72 1264
4696.36 1309
4697.01 1406
4697.65 1555
4698.30 1636
4698.95 1638
4699.59 1670
4700.24 1758
4700.89 1779
4701.53 1663
4702.18 1561
4702.83 1578
4703.48 1455
4704.12 1349
4704.77 1349
4705.42 1317
4706.06 1255
4706.71 1303
4707.36 1383
4708.00 1361
4708.65 1260
4709.30 1375
4709.95 1376
4710.59 1362
4711.24 1296
4711.89 1195
4712.54 1224
4713.18 1211
4713.83 1293
4714.48 1353
4715.13 1224
4715.77 1287
4716.42 1221
4717.07 1225
4717.72 1215
4718.37 1227
4719.01 1194
4719.66 1365
4720.31 1301
4720.96 1215
4721.61 1253
4722.25 1296
4722.90 1300
4723.55 1246
4724.20 1196
4724.85 1098
4725.50 1202
4726.14 1256
4726.79 1242
4727.44 1231
4728.09 1267
4728.74 1196
4729.39 1242
4730.04 1235
4730.68 1227
4731.33 1158
4731.98 1132
4732.63 1164
4733.28 1119
4733.93 1147
4734.58 1111
4735.23 1142
4735.88 1156
4736.53 1160
4737.17 1158
4737.82 1210
4738.47 1176
4739.12 1129
4739.77 1164
4740.42 1099
4741.07 1018
4741.72 1084
4742.37 1180
4743.02 1202
4743.67 1180
4744.32 1108
4744.97 1138
4745.62 1168
4746.27 1154
4746.92 1178
4747.57 1250
4748.22 1164
4748.87 1203
4749.52 1318
4750.17 1337
4750.82 1293
4751.47 1306
4752.12 1410
4752.77 1435
4753.42 1397
4754.07 1321
4754.72 1352
4755.37 1336
4756.02 1292
4756.67 1272
4757.32 1153
4757.97 1204
4758.62 1273
4759.27 1155
4759.93 1099
4760.58 1146
4761.23 1052
4761.88 1009
4762.53 976
4763.18 1002
4763.83 1043
4764.48 1025
4765.13 1047
4765.78 1071
4766.44 957
4767.09 1058
4767.74 1007
4768.39 1030
4769.04 988
4769.69 1007
4770.34 1028
4770.99 1034
4771.65 964
4772.30 976
4772.95 992
4773.60 1052
4774.25 1092
4774.91 1081
4775.56 1022
4776.21 973
4776.86 1031
4777.51 972
4778.16 1010
4778.82 1070
4779.47 1110
4780.12 999
4780.77 1060
4781.43 1053
4782.08 1062
4782.73 1068
4783.38 1136
4784.03 1007
4784.69 926
4785.34 1032
4785.99 1068
4786.64 1024
4787.30 1094
4787.95 1085
4788.60 1025
4789.26 1034
4789.91 1025
4790.56 1108
4791.21 1043
4791.87 1101
4792.52 970
4793.17 1035
4793.83 1070
4794.48 1074
4795.13 950
4795.79 1032
4796.44 1062
4797.09 1023
4797.75 1045
4798.40 999
4799.05 1016
4799.71 1028
4800.36 963
4801.01 911
4801.67 908
4802.32 959
4802.97 1042
4803.63 1089
4804.28 998
4804.94 996
4805.59 1016
4806.24 1129
4806.90 1053
4807.55 1074
4808.21 1043
4808.86 1067
4809.51 1003
4810.17 1082
4810.82 1072
4811.48 1087
4812.13 1094
4812.79 1098
4813.44 1154
4814.09 1155
4814.75 1152
4815.40 1199
4816.06 1191
4816.71 1208
4817.37 1155
4818.02 1125
4818.68 1159
4819.33 1190
4819.99 1028
4820.64 1088
4821.30 1249
4821.95 1311
4822.61 1227
4823.26 1108
4823.92 1212
4824.57 1298
4825.23 1252
4825.88 1300
4826.54 1419
4827.19 1459
4827.85 1332
4828.50 1363
4829.16 1271
4829.81 1275
4830.47 1350
4831.13 1284
4831.78 1212
4832.44 1281
4833.09 1364
4833.75 1412
4834.40 1346
4835.06 1358
4835.72 1395
4836.37 1394
4837.03 1351
4837.68 1443
4838.34 1408
4839.00 1390
4839.65 1423
4840.31 1411
4840.97 1393
4841.62 1308
4842.28 1354
4842.93 1276
4843.59 1147
4844.25 1203
4844.90 1363
4845.56 1246
4846.22 1298
4846.87 1276
4847.53 1306
4848.19 1376
4848.84 1377
4849.50 1288
4850.16 1311
4850.82 1326
4851.47 1356
4852.13 1329
4852.79 1223
4853.44 1177
4854.10 1238
4854.76 1235
4855.42 1270
4856.07 1343
4856.73 1304
4857.39 1392
4858.04 1456
4858.70 1447
4859.36 1510
4860.02 1492
4860.67 1399
4861.33 1442
4861.99 1452
4862.65 1284
4863.31 1413
4863.96 1436
4864.62 1463
4865.28 1452
4865.94 1456
4866.60 1396
4867.25 1393
4867.91 1432
4868.57 1336
4869.23 1351
4869.89 1407
4870.54 1383
4871.20 1397
4871.86 1358
4872.52 1319
4873.18 1358
4873.84 1439
4874.50 1427
4875.15 1375
4875.81 1468
4876.47 1586
4877.13 1439
4877.79 1464
4878.45 1542
4879.11 1545
4879.77 1535
4880.42 1707
4881.08 1598
4881.74 1515
4882.40 1489
4883.06 1488
4883.72 1521
4884.38 1415
4885.04 1414
4885.70 1545
4886.36 1529
4887.02 1533
4887.68 1535
4888.34 1486
4889.00 1525
4889.65 1676
4890.31 1882
4890.97 2031
4891.63 2167
4892.29 2137
4892.95 2150
4893.61 2219
4894.27 2169
4894.93 2140
4895.59 2273
4896.25 2123
4896.91 1977
4897.57 1919
4898.23 2142
4898.89 2178
4899.55 2234
4900.21 2244
4900.87 2245
4901.54 2301
4902.20 2179
4902.86 2103
4903.52 1875
4904.18 1842
4904.84 1791
4905.50 1789
4906.16 1687
4906.82 1680
4907.48 1663
4908.14 1653
4908.80 1638
4909.46 1547
4910.12 1616
4910.79 1624
4911.45 1500
4912.11 1419
4912.77 1486
4913.43 1462
4914.09 1468
4914.75 1365
4915.41 1498
4916.07 1494
4916.74 1407
4917.40 1372
4918.06 1436
4918.72 1385
4919.38 1345
4920.04 1363
4920.71 1417
4921.37 1320
4922.03 1267
4922.69 1343
4923.35 1266
4924.01 1196
4924.68 1190
4925.34 1297
4926.00 1399
4926.66 1293
4927.33 1241
4927.99 1226
4928.65 1131
4929.31 1188
4929.97 1165
4930.64 1171
4931.30 1159
4931.96 1203
4932.62 1197
4933.29 1208
4933.95 1230
4934.61 1165
4935.27 1181
4935.94 1334
4936.60 1301
4937.26 1202
4937.93 1198
4938.59 1228
4939.25 1223
4939.91 1108
4940.58 1185
4941.24 1190
4941.90 1094
4942.57 1171
4943.23 1227
4943.89 1147
4944.56 1190
4945.22 1144
4945.88 1095
4946.55 1080
4947.21 1212
4947.87 1114
4948.54 1104
4949.20 1129
4949.86 1160
4950.53 1199
4951.19 1122
4951.86 1277
4952.52 1164
4953.18 1137
4953.85 1159
4954.51 1225
4955.17 1305
4955.84 1204
4956.50 1328
4957.17 1348
4957.83 1405
4958.50 1315
4959.16 1428
4959.82 1409
4960.49 1624
4961.15 1771
4961.82 1931
4962.48 2031
4963.15 2180
4963.81 2302
4964.48 2549
4965.14 2512
4965.81 2554
4966.47 2323
4967.13 2298
4967.80 2232
4968.46 1957
4969.13 1834
4969.79 1652
4970.46 1580
4971.12 1513
4971.79 1469
4972.45 1371
4973.12 1491
4973.79 1518
4974.45 1382
4975.12 1602
4975.78 1613
4976.45 1624
4977.11 1558
4977.78 1539
4978.44 1513
4979.11 1560
4979.77 1579
4980.44 1542
4981.11 1422
4981.77 1431
4982.44 1439
4983.10 1341
4983.77 1358
4984.44 1328
4985.10 1337
4985.77 1292
4986.43 1325
4987.10 1300
4987.77 1333
4988.43 1307
4989.10 1307
4989.76 1265
4990.43 1399
4991.10 1254
4991.76 1251
4992.43 1248
4993.10 1268
4993.76 1191
4994.43 1246
4995.10 1169
4995.76 1227
4996.43 1176
4997.10 1159
4997.76 1113
4998.43 1110
4999.10 1115
4999.76 1129
5000.43 1163
5001.10 1023
5001.77 1130
5002.43 1072
5003.10 988
5003.77 1010
5004.43 1093
5005.10 1043
5005.77 1075
5006.44 1080
5007.10 1076
5007.77 1058
5008.44 1061
5009.11 1025
5009.77 1052
5010.44 1101
5011.11 1024
5011.78 1131
5012.45 1125
5013.11 1090
5013.78 1154
5014.45 1127
5015.12 1084
5015.79 1081
5016.45 1102
5017.12 1067
5017.79 1132
5018.46 1052
5019.13 1064
5019.80 1057
5020.46 1145
5021.13 1076
5021.80 1003
5022.47 986
5023.14 1068
5023.81 1071
5024.47 1065
5025.14 1057
5025.81 1023
5026.48 1054
5027.15 1133
5027.82 1009
5028.49 989
5029.16 1034
5029.83 1064
5030.49 1035
5031.16 968
5031.83 1054
5032.50 1083
5033.17 1109
5033.84 984
5034.51 1074
5035.18 1049
5035.85 1037
5036.52 1032
5037.19 1043
5037.86 1087
5038.53 983
5039.20 1077
5039.87 1043
5040.54 1032
5041.21 1012
5041.88 1116
5042.54 1098
5043.21 1025
5043.88 975
5044.55 973
5045.22 1101
5045.89 1059
5046.56 1042
5047.24 1036
5047.91 954
5048.58 1019
5049.25 1097
5049.92 1042
5050.59 965
5051.26 976
5051.93 1042
5052.60 1012
5053.27 981
5053.94 973
5054.61 1035
5055.28 1000
5055.95 973
5056.62 961
5057.29 936
5057.96 992
5058.63 968
5059.31 970
5059.98 971
5060.65 965
5061.32 934
5061.99 957
5062.66 1004
5063.33 1048
5064.00 994
5064.67 968
5065.35 893
5066.02 980
5066.69 953
5067.36 908
5068.03 897
5068.70 890
5069.38 988
5070.05 960
5070.72 1080
5071.39 1033
5072.06 915
5072.73 1026
5073.41 1004
5074.08 979
5074.75 1011
5075.42 973
5076.09 977
5076.77 1072
5077.44 1046
5078.11 1040
5078.78 1035
5079.45 1076
5080.13 1115
5080.80 1069
5081.47 1018
5082.14 1025
5082.82 989
5083.49 1081
5084.16 1020
5084.83 973
5085.51 966
5086.18 1056
5086.85 1006
5087.53 1000
5088.20 997
5088.87 998
5089.54 1114
5090.22 1166
5090.89 1097
5091.56 1140
5092.24 1141
5092.91 1169
5093.58 1174
5094.26 1081
5094.93 965
5095.60 924
5096.28 974
5096.95 1053
5097.62 1029
5098.30 1037
5098.97 979
5099.64 971
5100.32 1005
5100.99 988
5101.67 908
5102.34 952
5103.01 1016
5103.69 1089
5104.36 1019
5105.04 1091
5105.71 1113
5106.38 1107
5107.06 1092
5107.73 1207
5108.41 1140
5109.08 1014
5109.75 1116
5110.43 1087
5111.10 1054
5111.78 1013
5112.45 1025
5113.13 942
5113.80 960
5114.48 1050
5115.15 1027
5115.83 1006
5116.50 1048
5117.17 1030
5117.85 1134
5118.52 1104
5119.20 1025
5119.87 1170
5120.55 1094
5121.22 1077
5121.90 1129
5122.57 956
5123.25 1037
5123.93 1036
5124.60 1059
5125.28 1030
5125.95 942
5126.63 1031
5127.30 1074
5127.98 977
5128.65 1019
5129.33 1043
5130.00 995
5130.68 1035
5131.36 1015
5132.03 1063
5132.71 994
5133.38 1071
5134.06 1091
5134.73 1060
5135.41 1044
5136.09 1077
5136.76 1081
5137.44 1036
5138.12 1022
5138.79 1007
5139.47 1079
5140.14 1110
5140.82 987
5141.50 996
5142.17 1045
5142.85 1076
5143.53 1122
5144.20 1068
5144.88 1021
5145.56 1109
5146.23 1072
5146.91 959
5147.59 986
5148.26 1005
5148.94 1051
5149.62 1072
5150.29 1044
5150.97 985
5151.65 943
5152.33 942
5153.00 1033
5153.68 1022
5154.36 958
5155.03 948
5155.71 868
5156.39 909
5157.07 857
5157.74 939
5158.42 918
5159.10 894
5159.78 863
5160.45 897
5161.13 878
5161.81 889
5162.49 898
5163.17 837
5163.84 869
5164.52 868
5165.20 886
5165.88 878
5166.55 894
5167.23 966
5167.91 973
5168.59 940
5169.27 941
5169.95 817
5170.62 890
5171.30 904
5171.98 793
5172.66 843
5173.34 877
5174.02 865
5174.69 935
5175.37 905
5176.05 1022
5176.73 936
5177.41 882
5178.09 876
5178.77 863
5179.45 913
5180.13 897
5180.80 869
5181.48 918
5182.16 925
5182.84 922
5183.52 925
5184.20 899
5184.88 930
5185.56 980
5186.24 939
5186.92 891
5187.60 864
5188.28 928
5188.96 901
5189.64 930
5190.31 948
5190.99 882
5191.67 862
5192.35 896
5193.03 854
5193.71 909
5194.39 873
5195.07 894
5195.75 877
5196.43 862
5197.11 953
5197.79 876
5198.47 876
5199.15 832
5199.83 873
5200.51 911
5201.19 935
5201.87 855
5202.56 917
5203.24 971
5203.92 1017
5204.60 955
5205.28 942
5205.96 982
5206.64 1017
5207.32 1013
5208.00 1055
5208.68 1124
5209.36 1033
5210.04 1016
5210.72 1094
5211.40 1148
5212.09 1128
5212.77 1053
5213.45 1000
5214.13 1104
5214.81 1008
5215.49 1034
5216.17 1080
5216.85 1085
5217.54 995
5218.22 1067
5218.90 1109
5219.58 1043
5220.26 1019
5220.94 1019
5221.62 1036
5222.31 1021
5222.99 1022
5223.67 1075
5224.35 1086
5225.03 1061
5225.72 1076
5226.40 1039
5227.08 1064
5227.76 1079
5228.44 1050
5229.13 1082
5229.81 1001
5230.49 952
5231.17 995
5231.86 930
5232.54 1088
5233.22 1104
5233.90 1029
5234.58 1080
5235.27 1086
5235.95 1143
5236.63 1232
5237.32 1300
5238.00 1329
5238.68 1504
5239.36 1636
5240.05 1774
5240.73 1626
5241.41 1532
5242.10 1448
5242.78 1430
5243.46 1289
5244.14 1207
5244.83 1291
5245.51 1092
5246.19 1066
5246.88 1210
5247.56 1193
5248.24 1173
5248.93 1299
5249.61 1233
5250.29 1265
5250.98 1179
5251.66 1196
5252.35 1259
5253.03 1259
5253.71 1206
5254.40 1150
5255.08 1251
5255.76 1060
5256.45 1087
5257.13 1052
5257.82 1005
5258.50 993
5259.18 982
5259.87 1094
5260.55 1161
5261.24 1054
5261.92 1110
5262.61 1100
5263.29 1057
5263.97 1124
5264.66 1008
5265.34 1002
5266.03 1022
5266.71 1083
5267.40 1084
5268.08 1002
5268.77 943
5269.45 967
5270.14 1024
5270.82 990
5271.51 1009
5272.19 1013
5272.88 951
5273.56 1008
5274.25 990
5274.93 917
5275.62 949
5276.30 971
5276.99 950
5277.67 923
5278.36 938
5279.04 979
5279.73 967
5280.41 1029
5281.10 1087
5281.79 1039
5282.47 991
5283.16 1065
5283.84 939
5284.53 943
5285.21 1004
5285.90 955
5286.59 922
5287.27 909
5287.96 909
5288.64 890
5289.33 904
5290.02 943
5290.70 949
5291.39 885
5292.07 922
5292.76 928
5293.45 1017
5294.13 914
5294.82 932
5295.51 865
5296.19 911
5296.88 931
5297.57 942
5298.25 961
5298.94 1022
5299.63 982
5300.31 991
5301.00 1040
5301.69 1039
5302.37 1087
5303.06 1072
5303.75 987
5304.43 1026
5305.12 1016
5305.81 1035
5306.50 1060
5307.18 1038
5307.87 1017
5308.56 1090
5309.25 1044
5309.93 1022
5310.62 1103
5311.31 1058
5312.00 966
5312.68 1021
5313.37 1104
5314.06 1159
5314.75 1207
5315.43 1103
5316.12 1047
5316.81 1003
5317.50 986
5318.18 1032
5318.87 1018
5319.56 1049
5320.25 1195
5320.94 1233
5321.63 1203
5322.31 1200
5323.00 1219
5323.69 1215
5324.38 1055
5325.07 1004
5325.76 1026
5326.44 1013
5327.13 980
5327.82 927
5328.51 921
5329.20 949
5329.89 957
5330.58 891
5331.26 952
5331.95 967
5332.64 961
5333.33 936
5334.02 955
5334.71 955
5335.40 895
5336.09 929
5336.78 871
5337.47 938
5338.15 877
5338.84 916
5339.53 870
5340.22 816
5340.91 865
5341.60 822
5342.29 910
5342.98 985
5343.67 918
5344.36 866
5345.05 841
5345.74 840
5346.43 961
5347.12 1005
5347.81 990
5348.50 988
5349.19 985
5349.88 990
5350.57 1030
5351.26 987
5351.95 1013
5352.64 1030
5353.33 1023
5354.02 937
5354.71 985
5355.40 963
5356.09 948
5356.78 895
5357.47 801
5358.16 864
5358.85 807
5359.54 854
5360.23 859
5360.92 821
5361.62 823
5362.31 843
5363.00 862
5363.69 884
5364.38 922
5365.07 940
5365.76 862
5366.45 856
5367.14 831
5367.83 818
5368.53 874
5369.22 804
5369.91 829
5370.60 895
5371.29 871
5371.98 886
5372.67 916
5373.36 877
5374.06 851
5374.75 867
5375.44 833
5376.13 896
5376.82 839
5377.51 870
5378.21 829
5378.90 869
5379.59 862
5380.28 930
5380.97 856
5381.67 856
5382.36 896
5383.05 854
5383.74 817
5384.44 843
5385.13 935
5385.82 877
5386.51 873
5387.20 834
5387.90 898
5388.59 879
5389.28 857
5389.97 889
5390.67 886
5391.36 868
5392.05 917
5392.75 948
5393.44 924
5394.13 950
5394.82 825
5395.52 815
5396.21 814
5396.90 809
5397.60 899
5398.29 919
5398.98 814
5399.68 818
5400.37 870
5401.06 864
5401.76 831
5402.45 874
5403.14 871
5403.84 910
5404.53 915
5405.22 888
5405.92 956
5406.61 953
5407.30 931
5408.00 863
5408.69 874
5409.39 843
5410.08 854
5410.77 928
5411.47 949
5412.16 902
5412.85 894
5413.55 991
5414.24 932
5414.94 853
5415.63 897
5416.33 899
5417.02 883
5417.71 859
5418.41 841
5419.10 870
5419.80 924
5420.49 880
5421.19 919
5421.88 980
5422.58 958
5423.27 906
5423.97 927
5424.66 902
5425.36 937
5426.05 912
5426.75 921
5427.44 859
5428.14 931
5428.83 898
5429.53 883
5430.22 943
5430.92 922
5431.61 960
5432.31 959
5433.00 870
5433.70 960
5434.39 1050
5435.09 1133
5435.78 1143
5436.48 1143
5437.17 1138
5437.87 1168
5438.57 1213
5439.26 1035
5439.96 1002
5440.65 990
5441.35 1038
5442.05 1015
5442.74 1045
5443.44 1036
5444.13 1049
5444.83 1089
5445.53 1084
5446.22 1068
5446.92 1020
5447.61 1044
5448.31 1029
5449.01 1111
5449.70 1115
5450.40 1131
5451.10 1102
5451.79 1141
5452.49 1083
5453.19 1044
5453.88 1016
5454.58 1015
5455.28 1069
5455.97 1052
5456.67 1057
5457.37 1072
5458.06 1025
5458.76 1000
5459.46 1067
5460.16 993
5460.85 1010
5461.55 1008
5462.25 1027
5462.94 1068
5463.64 986
5464.34 948
5465.04 974
5465.73 1007
5466.43 984
5467.13 1014
5467.83 1047
5468.52 970
5469.22 954
5469.92 987
5470.62 984
5471.31 1036
5472.01 1041
5472.71 1054
5473.41 1040
5474.11 1089
5474.80 1101
5475.50 1128
5476.20 1111
5476.90 1111
5477.60 1275
5478.29 1323
5478.99 1401
5479.69 1413
5480.39 1586
5481.09 1598
5481.79 1635
5482.49 1610
5483.18 1559
5483.88 1629
5484.58 1551
5485.28 1410
5485.98 1256
5486.68 1249
5487.38 1315
5488.08 1258
5488.77 1206
5489.47 1132
5490.17 1189
5490.87 1189
5491.57 1258
5492.27 1198
5492.97 1207
5493.67 1308
5494.37 1389
5495.07 1236
5495.77 1368
5496.46 1364
5497.16 1404
5497.86 1469
5498.56 1515
5499.26 1724
5499.96 1829
5500.66 2000
5501.36 2005
5502.06 2053
5502.76 2113
5503.46 2019
5504.16 1956
5504.86 1799
5505.56 1606
5506.26 1458
5506.96 1464
5507.66 1375
5508.36 1305
5509.06 1334
5509.76 1238
5510.46 1261
5511.16 1252
5511.86 1233
5512.56 1212
5513.26 1192
5513.96 1197
5514.67 1209
5515.37 1199
5516.07 1128
5516.77 1123
5517.47 1180
5518.17 1140
5518.87 1068
5519.57 1087
5520.27 1080
5520.97 1143
5521.67 1096
5522.37 1099
5523.08 1025
5523.78 1069
5524.48 1022
5525.18 1090
5525.88 1031
5526.58 979
5527.28 954
5527.98 1040
5528.69 1024
5529.39 989
5530.09 1000
5530.79 988
5531.49 1004
5532.19 975
5532.90 994
5533.60 937
5534.30 976
5535.00 961
5535.70 976
5536.40 1019
5537.11 994
5537.81 928
5538.51 951
5539.21 964
5539.92 927
5540.62 1010
5541.32 968
5542.02 918
5542.72 836
5543.43 921
5544.13 939
5544.83 871
5545.53 901
5546.24 886
5546.94 876
5547.64 877
5548.34 930
5549.05 939
5549.75 929
5550.45 937
5551.16 989
5551.86 957
5552.56 945
5553.26 891
5553.97 957
5554.67 1003
5555.37 956
5556.08 973
5556.78 986
5557.48 971
5558.19 1077
5558.89 1046
5559.59 1161
5560.30 1103
5561.00 1143
5561.70 1314
5562.41 1429
5563.11 1461
5563.82 1481
5564.52 1640
5565.22 1611
5565.93 1428
5566.63 1368
5567.33 1258
5568.04 1330
5568.74 1222
5569.45 1115
5570.15 1070
5570.85 1079
5571.56 1067
5572.26 1009
5572.97 1104
5573.67 1046
5574.38 1122
5575.08 1027
5575.78 1015
5576.49 1008
5577.19 1024
5577.90 994
5578.60 968
5579.31 1010
5580.01 927
5580.72 1029
5581.42 996
5582.13 929
5582.83 985
5583.54 1019
5584.24 956
5584.95 881
5585.65 945
5586.36 942
5587.06 912
5587.77 900
5588.47 931
5589.18 887
5589.88 860
5590.59 983
5591.29 1004
5592.00 931
5592.70 942
5593.41 873
5594.12 868
5594.82 843
5595.53 929
5596.23 878
5596.94 946
5597.64 922
5598.35 885
5599.06 1039
5599.76 979
5600.47 936
5601.17 844
5601.88 902
5602.59 917
5603.29 859
5604.00 874
5604.71 871
5605.41 871
5606.12 858
5606.82 879
5607.53 919
5608.24 877
5608.94 871
5609.65 891
5610.36 900
5611.06 926
5611.77 940
5612.48 902
5613.18 916
5613.89 892
5614.60 887
5615.30 889
5616.01 884
5616.72 852
5617.43 885
5618.13 871
5618.84 893
5619.55 890
5620.25 889
5620.96 875
5621.67 919
5622.38 898
5623.08 903
5623.79 937
5624.50 926
5625.21 883
5625.91 914
5626.62 894
5627.33 971
5628.04 945
5628.75 991
5629.45 951
5630.16 974
5630.87 943
5631.58 884
5632.28 1012
5632.99 930
5633.70 868
5634.41 950
5635.12 968
5635.83 975
5636.53 912
5637.24 983
5637.95 970
5638.66 1025
5639.37 1034
5640.08 1114
5640.78 1208
5641.49 1242
5642.20 1200
5642.91 1180
5643.62 1076
5644.33 1074
5645.04 1088
5645.75 1003
5646.45 940
5647.16 988
5647.87 1038
5648.58 988
5649.29 963
5650.00 968
5650.71 988
5651.42 1022
5652.13 1025
5652.84 1011
5653.55 1027
5654.26 985
5654.96 1064
5655.67 1067
5656.38 1146
5657.09 1143
5657.80 1243
5658.51 1422
5659.22 1323
5659.93 1249
5660.64 1135
5661.35 1192
5662.06 1057
5662.77 996
5663.48 1114
5664.19 1035
5664.90 1031
5665.61 978
5666.32 967
5667.03 991
5667.74 964
5668.45 953
5669.16 853
5669.87 845
5670.58 865
5671.29 987
5672.00 888
5672.72 862
5673.43 917
5674.14 901
5674.85 968
5675.56 983
5676.27 985
5676.98 900
5677.69 889
5678.40 980
5679.11 1009
5679.82 917
5680.53 858
5681.25 924
5681.96 883
5682.67 864
5683.38 864
5684.09 955
5684.80 916
5685.51 909
5686.22 842
5686.94 836
5687.65 831
5688.36 911
5689.07 879
5689.78 848
5690.49 818
5691.21 833
5691.92 836
5692.63 749
5693.34 712
5694.05 789
5694.76 819
5695.48 894
5696.19 917
5696.90 811
5697.61 789
5698.32 828
5699.04 827
5699.75 834
5700.46 840
5701.17 903
5701.89 804
5702.60 796
5703.31 784
5704.02 842
5704.74 836
5705.45 838
5706.16 787
5706.87 866
5707.59 784
5708.30 787
5709.01 849
5709.73 801
5710.44 817
5711.15 779
5711.86 817
5712.58 852
5713.29 826
5714.00 778
5714.72 752
5715.43 771
5716.14 781
5716.86 828
5717.57 841
5718.28 743
5719.00 743
5719.71 708
5720.42 789
5721.14 903
5721.85 828
5722.56 739
5723.28 777
5723.99 811
5724.71 859
5725.42 871
5726.13 848
5726.85 877
5727.56 830
5728.28 848
5728.99 874
5729.70 921
5730.42 794
5731.13 796
5731.85 828
5732.56 856
5733.28 815
5733.99 833
5734.70 876
5735.42 844
5736.13 840
5736.85 754
5737.56 793
5738.28 722
5738.99 780
5739.71 806
5740.42 769
5741.14 810
5741.85 751
5742.57 808
5743.28 764
5744.00 834
5744.71 753
5745.43 723
5746.14 686
5746.86 746
5747.57 707
5748.29 722
5749.00 746
5749.72 765
5750.43 815
5751.15 793
5751.86 743
5752.58 701
5753.29 765
5754.01 781
5754.73 753
5755.44 692
5756.16 732
5756.87 803
5757.59 810
5758.31 794
5759.02 697
5759.74 688
5760.45 766
5761.17 769
5761.89 708
5762.60 732
5763.32 743
5764.03 786
5764.75 780
5765.47 760
5766.18 801
5766.90 889
5767.62 809
5768.33 804
5769.05 804
5769.77 786
5770.48 785
5771.20 799
5771.92 780
5772.63 742
5773.35 763
5774.07 832
5774.78 782
5775.50 797
5776.22 765
5776.93 772
5777.65 786
5778.37 835
5779.09 846
5779.80 835
5780.52 776
5781.24 786
5781.96 744
5782.67 804
5783.39 785
5784.11 777
5784.83 855
5785.54 835
5786.26 819
5786.98 774
5787.70 789
5788.41 848
5789.13 797
5789.85 795
5790.57 790
5791.29 810
5792.00 766
5792.72 820
5793.44 836
5794.16 885
5794.88 921
5795.59 873
5796.31 838
5797.03 839
5797.75 882
5798.47 979
5799.19 1090
5799.90 1147
5800.62 1134
5801.34 1341
5802.06 1554
5802.78 1546
5803.50 1438
5804.22 1508
5804.93 1428
5805.65 1398
5806.37 1273
5807.09 1198
5807.81 1052
5808.53 977
5809.25 939
5809.97 863
5810.69 901
5811.41 893
5812.13 988
5812.84 942
5813.56 974
5814.28 906
5815.00 890
5815.72 938
5816.44 931
5817.16 941
5817.88 897
5818.60 888
5819.32 946
5820.04 954
5820.76 950
5821.48 987
5822.20 882
5822.92 886
5823.64 835
5824.36 844
5825.08 889
5825.80 924
5826.52 866
5827.24 929
5827.96 928
5828.68 882
5829.40 911
5830.12 860
5830.84 881
5831.56 942
5832.28 822
5833.00 792
5833.72 855
5834.44 871
5835.16 846
5835.89 792
5836.61 791
5837.33 817
5838.05 778
5838.77 799
5839.49 778
5840.21 733
5840.93 809
5841.65 802
5842.37 745
5843.10 732
5843.82 735
5844.54 763
5845.26 785
5845.98 781
5846.70 850
5847.42 868
5848.14 758
5848.87 772
5849.59 810
5850.31 825
5851.03 869
5851.75 801
5852.47 824
5853.20 732
5853.92 800
5854.64 752
5855.36 747
5856.08 802
5856.81 857
5857.53 776
5858.25 784
5858.97 812
5859.69 823
5860.42 791
5861.14 775
5861.86 763
5862.58 792
5863.31 789
5864.03 725
5864.75 722
5865.47 800
5866.20 813
5866.92 747
5867.64 738
5868.36 768
5869.09 785
5869.81 794
5870.53 813
5871.26 786
5871.98 735
5872.70 753
5873.42 789
5874.15 858
5874.87 726
5875.59 772
5876.32 777
5877.04 841
5877.76 799
5878.49 826
5879.21 821
5879.93 766
5880.66 845
5881.38 896
5882.10 822
5882.83 838
5883.55 891
5884.28 786
5885.00 847
5885.72 785
5886.45 865
5887.17 826
5887.89 802
5888.62 858
5889.34 903
5890.07 840
5890.79 793
5891.51 796
5892.24 810
5892.96 800
5893.69 767
5894.41 782
5895.14 749
5895.86 778
5896.59 786
5897.31 830
5898.03 811
5898.76 852
5899.48 796
5900.21 839
5900.93 866
5901.66 836
5902.38 818
5903.11 798
5903.83 805
5904.56 755
5905.28 827
5906.01 853
5906.73 882
5907.46 830
5908.18 849
5908.91 850
5909.63 775
5910.36 849
5911.08 859
5911.81 833
5912.53 807
5913.26 875
5913.99 850
5914.71 778
5915.44 845
5916.16 805
5916.89 874
5917.61 833
5918.34 822
5919.07 814
5919.79 846
5920.52 814
5921.24 864
5921.97 874
5922.70 782
5923.42 799
5924.15 911
5924.87 875
5925.60 866
5926.33 892
5927.05 866
5927.78 840
5928.51 845
5929.23 906
5929.96 887
5930.69 930
5931.41 920
5932.14 1034
5932.87 995
5933.59 966
5934.32 924
5935.05 965
5935.77 941
5936.50 913
5937.23 920
5937.95 1006
5938.68 1012
5939.41 1015
5940.13 1083
5940.86 1000
5941.59 1048
5942.32 1053
5943.04 1079
5943.77 1067
5944.50 991
5945.23 1029
5945.95 1114
5946.68 1145
5947.41 1132
5948.14 1075
5948.86 1162
5949.59 1234
5950.32 1294
5951.05 1338
5951.78 1365
5952.50 1284
5953.23 1303
5953.96 1400
5954.69 1365
5955.42 1400
5956.14 1411
5956.87 1417
5957.60 1323
5958.33 1335
5959.06 1334
5959.78 1425
5960.51 1409
5961.24 1287
5961.97 1302
5962.70 1337
5963.43 1461
5964.16 1531
5964.88 1603
5965.61 1800
5966.34 1846
5967.07 1956
5967.80 2147
5968.53 2125
5969.26 2039
5969.99 1971
5970.72 1985
5971.44 1720
5972.17 1566
5972.90 1602
5973.63 1550
5974.36 1404
5975.09 1400
5975.82 1460
5976.55 1439
5977.28 1465
5978.01 1460
5978.74 1580
5979.47 1521
5980.20 1492
5980.93 1440
5981.66 1590
5982.39 1569
5983.12 1626
5983.85 1654
5984.57 1671
5985.30 1677
5986.03 1687
5986.76 1576
5987.49 1678
5988.22 1706
5988.96 1647
5989.69 1618
5990.42 1657
5991.15 1711
5991.88 1707
5992.61 1580
5993.34 1673
5994.07 1677
5994.80 1718
5995.53 1682
5996.26 1607
5996.99 1584
5997.72 1612
5998.45 1648
5999.18 1563
5999.91 1537
6000.64 1538
6001.37 1481
6002.11 1473
6002.84 1476
6003.57 1514
6004.30 1517
6005.03 1509
6005.76 1502
6006.49 1669
6007.22 1787
6007.95 1905
6008.69 2087
6009.42 2361
6010.15 2657
6010.88 2936
6011.61 2963
6012.34 3189
6013.07 3392
6013.81 3438
6014.54 3338
6015.27 3164
6016.00 3119
6016.73 2923
6017.46 2607
6018.20 2340
6018.93 2121
6019.66 1936
6020.39 1705
6021.12 1515
6021.86 1419
6022.59 1459
6023.32 1432
6024.05 1353
6024.79 1329
6025.52 1252
6026.25 1204
6026.98 1140
6027.72 1217
6028.45 1203
6029.18 1153
6029.91 1190
6030.65 1154
6031.38 1210
6032.11 1237
6032.84 1224
6033.58 1146
6034.31 1132
6035.04 1168
6035.78 1190
6036.51 1137
6037.24 1126
6037.98 1112
6038.71 1258
6039.44 1196
6040.18 1119
6040.91 1087
6041.64 1169
6042.38 1185
6043.11 1313
6043.84 1242
6044.58 1288
6045.31 1214
6046.04 1181
6046.78 1286
6047.51 1244
6048.24 1223
6048.98 1346
6049.71 1293
6050.45 1190
6051.18 1186
6051.91 1215
6052.65 1269
6053.38 1205
6054.12 1254
6054.85 1270
6055.58 1170
6056.32 1287
6057.05 1278
6057.79 1156
6058.52 1126
6059.26 1216
6059.99 1251
6060.72 1198
6061.46 1170
6062.19 1153
6062.93 1182
6063.66 1232
6064.40 1181
6065.13 1114
6065.87 1179
6066.60 1180
6067.34 1154
6068.07 1142
6068.81 1112
6069.54 1140
6070.28 1083
6071.01 1083
6071.75 1050
6072.48 1103
6073.22 1062
6073.95 1066
6074.69 1124
6075.42 1096
6076.16 1047
6076.89 1082
6077.63 1052
6078.37 1111
6079.10 1086
6079.84 1085
6080.57 1086
6081.31 1170
6082.04 1100
6082.78 1169
6083.52 1065
6084.25 1112
6084.99 1007
6085.72 1035
6086.46 1011
6087.20 1112
6087.93 1156
6088.67 1150
6089.40 1071
6090.14 1127
6090.88 1082
6091.61 1064
6092.35 1092
6093.09 1102
6093.82 1031
6094.56 1052
6095.30 1116
6096.03 1079
6096.77 1020
6097.51 1106
6098.24 1078
6098.98 1043
6099.72 1046
6100.45 1119
6101.19 1052
6101.93 1087
6102.66 1060
6103.40 1030
6104.14 1008
6104.88 1119
6105.61 1079
6106.35 1030
6107.09 1081
6107.83 1086
6108.56 1048
6109.30 1051
6110.04 1105
6110.78 1120
6111.51 1100
6112.25 1073
6112.99 1128
6113.73 1147
6114.46 1219
6115.20 1104
6115.94 1164
6116.68 1182
6117.41 1167
6118.15 1154
6118.89 1117
6119.63 1243
6120.37 1152
6121.11 1170
6121.84 1260
6122.58 1238
6123.32 1237
6124.06 1246
6124.80 1244
6125.54 1293
6126.27 1195
6127.01 1168
6127.75 1154
6128.49 1153
6129.23 1178
6129.97 1223
6130.71 1267
6131.44 1266
6132.18 1204
6132.92 1236
6133.66 1271
6134.40 1306
6135.14 1361
6135.88 1355
6136.62 1370
6137.36 1363
6138.10 1364
6138.83 1509
6139.57 1463
6140.31 1466
6141.05 1502
6141.79 1534
6142.53 1431
6143.27 1427
6144.01 1397
6144.75 1379
6145.49 1272
6146.23 1294
6146.97 1228
6147.71 1206
6148.45 1272
6149.19 1286
6149.93 1175
6150.67 1217
6151.41 1254
6152.15 1256
6152.89 1267
6153.63 1263
6154.37 1146
6155.11 1187
6155.85 1260
6156.59 1258
6157.33 1265
6158.07 1234
6158.81 1221
6159.55 1259
6160.29 1265
6161.03 1300
6161.77 1291
6162.51 1237
6163.25 1375
6163.99 1449
6164.74 1482
6165.48 1601
6166.22 1684
6166.96 1695
6167.70 1708
6168.44 1766
6169.18 1753
6169.92 1779
6170.66 1840
6171.40 1767
6172.15 1694
6172.89 1600
6173.63 1599
6174.37 1678
6175.11 1569
6175.85 1491
6176.59 1508
6177.34 1621
6178.08 1615
6178.82 1545
6179.56 1545
6180.30 1595
6181.04 1589
6181.79 1611
6182.53 1657
6183.27 1644
6184.01 1663
6184.75 1681
6185.50 1644
6186.24 1658
6186.98 1684
6187.72 1669
6188.46 1725
6189.21 1732
6189.95 1710
6190.69 1846
6191.43 1972
6192.18 1948
6192.92 2069
6193.66 2007
6194.40 2095
6195.15 2068
6195.89 2130
6196.63 2104
6197.37 2026
6198.12 2002
6198.86 2097
6199.60 2070
6200.35 2017
6201.09 2069
6201.83 2083
6202.58 2115
6203.32 2394
6204.06 2694
6204.80 3054
6205.55 3673
6206.29 4460
6207.03 5280
6207.78 6491
6208.52 7619
6209.26 8442
6210.01 9073
6210.75 9284
6211.50 9210
6212.24 8689
6212.98 7996
6213.73 7046
6214.47 6168
6215.21 5168
6215.96 4255
6216.70 3547
6217.45 3117
6218.19 2737
6218.93 2406
6219.68 2103
6220.42 2051
6221.17 1958
6221.91 1940
6222.66 1916
6223.40 1803
6224.14 1831
6224.89 1894
6225.63 1929
6226.38 1854
6227.12 1770
6227.87 1882
6228.61 1793
6229.36 1657
6230.10 1561
6230.84 1537
6231.59 1498
6232.33 1484
6233.08 1441
6233.82 1454
6234.57 1546
6235.31 1667
6236.06 1835
6236.80 1847
6237.55 1969
6238.30 2334
6239.04 2368
6239.79 2655
6240.53 2930
6241.28 2995
6242.02 3039
6242.77 2855
6243.51 2655
6244.26 2419
6245.00 2205
6245.75 1938
6246.50 1907
6247.24 1875
6247.99 1819
6248.73 1807
6249.48 1964
6250.22 1862
6250.97 1759
6251.72 1730
6252.46 1752
6253.21 1674
6253.95 1693
6254.70 1700
6255.45 1718
6256.19 1640
6256.94 1579
6257.69 1653
6258.43 1564
6259.18 1590
6259.93 1569
6260.67 1472
6261.42 1503
6262.17 1520
6262.91 1437
6263.66 1422
6264.41 1431
6265.15 1345
6265.90 1392
6266.65 1395
6267.39 1426
6268.14 1311
6268.89 1373
6269.63 1388
6270.38 1354
6271.13 1384
6271.88 1305
6272.62 1343
6273.37 1321
6274.12 1290
6274.86 1301
6275.61 1343
6276.36 1395
6277.11 1287
6277.85 1271
6278.60 1277
6279.35 1258
6280.10 1342
6280.85 1421
6281.59 1368
6282.34 1340
6283.09 1255
6283.84 1236
6284.59 1247
6285.33 1208
6286.08 1214
6286.83 1188
6287.58 1243
6288.33 1244
6289.07 1155
6289.82 1103
6290.57 1164
6291.32 1130
6292.07 1056
6292.82 1118
6293.56 1043
6294.31 1105
6295.06 1111
6295.81 1109
6296.56 1101
6297.31 1026
6298.06 1047
6298.81 1122
6299.55 1123
6300.30 1127
6301.05 1074
6301.80 1040
6302.55 976
6303.30 1061
6304.05 1120
6304.80 1078
6305.55 1023
6306.30 1040
6307.05 1031
6307.79 1100
6308.54 1064
6309.29 1110
6310.04 1057
6310.79 1117
6311.54 1169
6312.29 1149
6313.04 1137
6313.79 1082
6314.54 1179
6315.29 1120
6316.04 1126
6316.79 1111
6317.54 1044
6318.29 1078
6319.04 1120
6319.79 1098
6320.54 1062
6321.29 981
6322.04 960
6322.79 972
6323.54 875
6324.29 968
6325.04 907
6325.79 926
6326.54 923
6327.29 920
6328.04 901
6328.79 929
6329.55 908
6330.30 941
6331.05 909
6331.80 904
6332.55 978
6333.30 903
6334.05 935
6334.80 867
6335.55 835
6336.30 887
6337.05 929
6337.81 922
6338.56 916
6339.31 899
6340.06 866
6340.81 862
6341.56 983
6342.31 837
6343.06 788
6343.82 867
6344.57 900
6345.32 874
6346.07 887
6346.82 924
6347.57 944
6348.33 988
6349.08 936
6349.83 1060
6350.58 1023
6351.33 1011
6352.09 1054
6352.84 1065
6353.59 1121
6354.34 1131
6355.09 1179
6355.85 1051
6356.60 1097
6357.35 1096
6358.10 1082
6358.86 992
6359.61 967
6360.36 1022
6361.11 1030
6361.87 1027
6362.62 968
6363.37 975
6364.12 922
6364.88 968
6365.63 1026
6366.38 974
6367.13 966
6367.89 1011
6368.64 1062
6369.39 1078
6370.15 1024
6370.90 1024
6371.65 960
6372.41 985
6373.16 931
6373.91 984
6374.67 967
6375.42 934
6376.17 842
6376.93 898
6377.68 933
6378.43 892
6379.19 907
6379.94 946
6380.69 918
6381.45 948
6382.20 913
6382.96 928
6383.71 946
6384.46 938
6385.22 935
6385.97 877
6386.73 938
6387.48 905
6388.23 874
6388.99 906
6389.74 897
6390.50 945
6391.25 896
6392.00 903
6392.76 831
6393.51 861
6394.27 868
6395.02 842
6395.78 833
6396.53 845
6397.29 800
6398.04 872
6398.80 798
6399.55 832
6400.31 828
6401.06 793
6401.82 834
6402.57 914
6403.33 830
6404.08 777
6404.84 796
6405.59 817
6406.35 835
6407.10 818
6407.86 871
6408.61 815
6409.37 927
6410.12 882
6410.88 946
6411.63 963
6412.39 928
6413.14 864
6413.90 845
6414.66 850
6415.41 846
6416.17 908
6416.92 909
6417.68 909
6418.44 913
6419.19 900
6419.95 860
6420.70 828
6421.46 855
6422.22 855
6422.97 807
6423.73 804
6424.48 806
6425.24 816
6426.00 817
6426.75 827
6427.51 819
6428.27 849
6429.02 785
6429.78 841
6430.54 868
6431.29 911
6432.05 921
6432.81 949
6433.56 861
6434.32 872
6435.08 891
6435.83 939
6436.59 858
6437.35 827
6438.10 849
6438.86 870
6439.62 845
6440.38 878
6441.13 785
6441.89 775
6442.65 791
6443.41 850
6444.16 816
6444.92 852
6445.68 876
6446.44 885
6447.19 788
6447.95 809
6448.71 841
6449.47 839
6450.22 840
6450.98 813
6451.74 885
6452.50 813
6453.26 838
6454.01 873
6454.77 847
6455.53 884
6456.29 820
6457.05 857
6457.80 903
6458.56 900
6459.32 850
6460.08 897
6460.84 884
6461.60 882
6462.35 924
6463.11 881
6463.87 876
6464.63 881
6465.39 849
6466.15 863
6466.91 856
6467.67 928
6468.42 930
6469.18 939
6469.94 914
6470.70 997
6471.46 975
6472.22 907
6472.98 941
6473.74 917
6474.50 934
6475.26 943
6476.02 1002
6476.77 932
6477.53 995
6478.29 1077
6479.05 1005
6479.81 1036
6480.57 1077
6481.33 1037
6482.09 1027
6482.85 1107
6483.61 1135
6484.37 1153
6485.13 1205
6485.89 1190
6486.65 1183
6487.41 1212
6488.17 1241
6488.93 1195
6489.69 1190
6490.45 1239
6491.21 1275
6491.97 1383
6492.73 1417
6493.49 1416
6494.25 1471
6495.01 1479
6495.77 1445
6496.53 1404
6497.29 1391
6498.05 1402
6498.82 1492
6499.58 1360
6500.34 1302
6501.10 1307
6501.86 1349
6502.62 1448
6503.38 1482
6504.14 1444
6504.90 1444
6505.66 1391
6506.42 1507
6507.19 1506
6507.95 1401
6508.71 1545
6509.47 1672
6510.23 1592
6510.99 1619
6511.75 1610
6512.51 1641
6513.28 1721
6514.04 1727
6514.80 1712
6515.56 1641
6516.32 1650
6517.08 1727
6517.85 1678
6518.61 1739
6519.37 1845
6520.13 1861
6520.89 1914
6521.66 1845
6522.42 1981
6523.18 2199
6523.94 2286
6524.70 2500
6525.47 2584
6526.23 2835
6526.99 3088
6527.75 2984
6528.52 3015
6529.28 3097
6530.04 3033
6530.80 2920
6531.57 2974
6532.33 3176
6533.09 3320
6533.85 3590
6534.62 4077
6535.38 4772
6536.14 5339
6536.90 5715
6537.67 6174
6538.43 6265
6539.19 5940
6539.96 5567
6540.72 4759
6541.48 4125
6542.25 3670
6543.01 3064
6543.77 2590
6544.54 2204
6545.30 2036
6546.06 1876
6546.83 1626
6547.59 1538
6548.35 1556
6549.12 1554
6549.88 1537
6550.64 1454
6551.41 1379
6552.17 1452
6552.94 1421
6553.70 1448
6554.46 1345
6555.23 1392
6555.99 1378
6556.75 1335
6557.52 1316
6558.28 1277
6559.05 1274
6559.81 1335
6560.58 1416
6561.34 1430
6562.10 1459
6562.87 1555
6563.63 1582
6564.40 1633
6565.16 1800
6565.93 1714
6566.69 1621
6567.46 1660
6568.22 1738
6568.99 1781
6569.75 1605
6570.52 1635
6571.28 1624
6572.04 1538
6572.81 1555
6573.57 1643
6574.34 1778
6575.11 1737
6575.87 1801
6576.64 1822
6577.40 1806
6578.17 1840
6578.93 1842
6579.70 1808
6580.46 1746
6581.23 1795
6581.99 1665
6582.76 1671
6583.52 1733
6584.29 1660
6585.06 1636
6585.82 1630
6586.59 1678
6587.35 1636
6588.12 1737
6588.88 1745
6589.65 1783
6590.42 1911
6591.18 2072
6591.95 2302
6592.71 2202
6593.48 2342
6594.25 2396
6595.01 2537
6595.78 2530
6596.55 2476
6597.31 2301
6598.08 2241
6598.85 2186
6599.61 2041
6600.38 1966
6601.15 1921
6601.91 1783
6602.68 1755
6603.45 1661
6604.21 1651
6604.98 1651
6605.75 1794
6606.51 1827
6607.28 1849
6608.05 1851
6608.81 2048
6609.58 2057
6610.35 2113
6611.12 2116
6611.88 2123
6612.65 2129
6613.42 2056
6614.18 1892
6614.95 1800
6615.72 1748
6616.49 1626
6617.25 1670
6618.02 1595
6618.79 1510
6619.56 1460
6620.33 1511
6621.09 1526
6621.86 1517
6622.63 1563
6623.40 1492
6624.16 1417
6624.93 1373
6625.70 1428
6626.47 1431
6627.24 1411
6628.01 1405
6628.77 1375
6629.54 1353
6630.31 1471
6631.08 1607
6631.85 1600
6632.62 1679
6633.38 1717
6634.15 1929
6634.92 2026
6635.69 2019
6636.46 2010
6637.23 2024
6638.00 1967
6638.76 1862
6639.53 1798
6640.30 1717
6641.07 1535
6641.84 1479
6642.61 1441
6643.38 1535
6644.15 1482
6644.92 1383
6645.69 1421
6646.45 1301
6647.22 1344
6647.99 1444
6648.76 1427
6649.53 1510
6650.30 1576
6651.07 1502
6651.84 1622
6652.61 1581
6653.38 1552
6654.15 1591
6654.92 1607
6655.69 1513
6656.46 1431
6657.23 1462
6658.00 1471
6658.77 1328
6659.54 1327
6660.31 1301
6661.08 1250
6661.85 1197
6662.62 1221
6663.39 1312
6664.16 1275
6664.93 1244
6665.70 1274
6666.47 1272
6667.24 1236
6668.01 1295
6668.78 1267
6669.55 1270
6670.32 1328
6671.09 1237
6671.87 1317
6672.64 1270
6673.41 1296
6674.18 1248
6674.95 1257
6675.72 1269
6676.49 1274
6677.26 1365
6678.03 1381
6678.80 1388
6679.58 1302
6680.35 1308
6681.12 1363
6681.89 1439
6682.66 1454
6683.43 1425
6684.20 1601
6684.97 1603
6685.75 1622
6686.52 1598
6687.29 1575
6688.06 1647
6688.83 1551
6689.60 1513
6690.38 1443
6691.15 1328
6691.92 1324
6692.69 1269
6693.46 1226
6694.24 1205
6695.01 1264
6695.78 1271
6696.55 1211
6697.32 1152
6698.10 1192
6698.87 1205
6699.64 1192
6700.41 1168
6701.19 1167
6701.96 1151
6702.73 1197
6703.50 1179
6704.28 1110
6705.05 1202
6705.82 1103
6706.59 1099
6707.37 1143
6708.14 1201
6708.91 1105
6709.69 1188
6710.46 1209
6711.23 1196
6712.00 1233
6712.78 1169
6713.55 1153
6714.32 1129
6715.10 1209
6715.87 1147
6716.64 1130
6717.42 1143
6718.19 1199
6718.96 1229
6719.74 1265
6720.51 1273
6721.28 1223
6722.06 1218
6722.83 1218
6723.61 1143
6724.38 1174
6725.15 1179
6725.93 1167
6726.70 1099
6727.48 1091
6728.25 1096
6729.02 1084
6729.80 1108
6730.57 1072
6731.35 1091
6732.12 1105
6732.89 1111
6733.67 1073
6734.44 1111
6735.22 1084
6735.99 1067
6736.77 1093
6737.54 1110
6738.31 1123
6739.09 1129
6739.86 1044
6740.64 1021
6741.41 1028
6742.19 1037
6742.96 1095
6743.74 1056
6744.51 997
6745.29 1075
6746.06 1027
6746.84 1087
6747.61 1121
6748.39 1089
6749.16 1219
6749.94 1158
6750.71 1173
6751.49 1121
6752.26 1196
6753.04 1222
6753.82 1165
6754.59 1150
6755.37 1150
6756.14 1088
6756.92 1057
6757.69 980
6758.47 1007
6759.25 1008
6760.02 987
6760.80 1020
6761.57 969
6762.35 948
6763.12 958
6763.90 955
6764.68 1079
6765.45 967
6766.23 973
6767.01 974
6767.78 987
6768.56 973
6769.33 973
6770.11 970
6770.89 1047
6771.66 940
6772.44 967
6773.22 955
6773.99 993
6774.77 1057
6775.55 1013
6776.32 1010
6777.10 1106
6777.88 1146
6778.65 1104
6779.43 1150
6780.21 1186
6780.98 1056
6781.76 1105
6782.54 1123
6783.32 1106
6784.09 1052
6784.87 1048
6785.65 1030
6786.43 941
6787.20 970
6787.98 988
6788.76 932
6789.53 922
6790.31 918
6791.09 922
6791.87 966
6792.65 955
6793.42 961
6794.20 970
6794.98 962
6795.76 932
6796.53 928
6797.31 869
6798.09 940
6798.87 927
6799.65 901
6800.42 940
6801.20 924
6801.98 902
6802.76 1048
6803.54 1074
6804.32 991
6805.09 1046
6805.87 1095
6806.65 1130
6807.43 1014
6808.21 957
6808.99 926
6809.77 993
6810.54 974
6811.32 972
6812.10 942
6812.88 930
6813.66 992
6814.44 1018
6815.22 1010
6816.00 965
6816.78 1002
6817.56 1056
6818.33 1028
6819.11 957
6819.89 948
6820.67 978
6821.45 946
6822.23 985
6823.01 950
6823.79 985
6824.57 951
6825.35 933
6826.13 934
6826.91 993
6827.69 983
6828.47 989
6829.25 897
6830.03 869
6830.81 942
6831.59 971
6832.37 875
6833.15 916
6833.93 932
6834.71 921
6835.49 934
6836.27 874
6837.05 892
6837.83 864
6838.61 926
6839.39 880
6840.17 812
6840.95 846
6841.73 836
6842.51 845
6843.29 871
6844.07 831
6844.85 849
6845.63 945
6846.41 964
6847.19 911
6847.98 1025
6848.76 1165
6849.54 1277
6850.32 1321
6851.10 1415
6851.88 1478
6852.66 1571
6853.44 1481
6854.22 1455
6855.01 1375
6855.79 1299
6856.57 1238
6857.35 1145
6858.13 1042
6858.91 1033
6859.69 974
6860.48 1017
6861.26 1001
6862.04 927
6862.82 909
6863.60 989
6864.38 962
6865.17 917
6865.95 898
6866.73 948
6867.51 984
6868.29 992
6869.08 1016
6869.86 1041
6870.64 1012
6871.42 981
6872.20 951
6872.99 963
6873.77 1014
6874.55 1008
6875.33 920
6876.12 1060
6876.90 1029
6877.68 1023
6878.46 982
6879.25 1155
6880.03 1138
6880.81 1121
6881.59 1134
6882.38 1174
6883.16 1215
6883.94 1154
6884.73 1224
6885.51 1330
6886.29 1497
6887.08 1512
6887.86 1656
6888.64 1790
6889.42 1919
6890.21 1887
6890.99 1912
6891.77 1762
6892.56 1555
6893.34 1461
6894.12 1306
6894.91 1201
6895.69 1175
6896.48 1167
6897.26 1200
6898.04 1089
6898.83 1035
6899.61 1103
6900.39 1070
6901.18 1093
6901.96 1111
6902.75 1189
6903.53 1088
6904.31 1126
6905.10 1204
6905.88 1190
6906.67 1170
6907.45 1192
6908.24 1156
6909.02 1109
6909.80 1057
6910.59 1102
6911.37 1117
6912.16 1116
6912.94 989
6913.73 972
6914.51 975
6915.30 940
6916.08 1097
6916.87 1011
6917.65 958
6918.44 1017
6919.22 1007
6920.01 1049
6920.79 990
6921.58 958
6922.36 1025
6923.15 981
6923.93 890
6924.72 905
6925.50 989
6926.29 1036
6927.07 1028
6927.86 1028
6928.64 1061
6929.43 976
6930.21 1118
6931.00 1099
6931.78 1080
6932.57 1136
6933.36 1095
6934.14 1107
6934.93 1030
6935.71 1072
6936.50 1205
6937.29 1120
6938.07 1137
6938.86 1122
6939.64 1175
6940.43 1190
6941.22 1298
6942.00 1293
6942.79 1318
6943.57 1294
6944.36 1353
6945.15 1438
6945.93 1444
6946.72 1455
6947.51 1562
6948.29 1607
6949.08 1569
6949.87 1549
6950.65 1537
6951.44 1491
6952.23 1513
6953.01 1436
6953.80 1364
6954.59 1344
6955.37 1367
6956.16 1315
6956.95 1271
6957.74 1273
6958.52 1290
6959.31 1330
6960.10 1280
6960.88 1302
6961.67 1289
6962.46 1327
6963.25 1381
6964.03 1378
6964.82 1510
6965.61 1503
6966.40 1463
6967.18 1548
6967.97 1599
6968.76 1724
6969.55 1771
6970.34 1832
6971.12 1723
6971.91 1848
6972.70 1855
6973.49 1863
6974.28 1915
6975.06 1779
6975.85 1820
6976.64 1828
6977.43 1794
6978.22 1891
6979.00 1975
6979.79 2033
6980.58 2249
6981.37 2552
6982.16 2816
6982.95 3486
6983.74 4177
6984.52 4901
6985.31 5598
6986.10 6214
6986.89 6685
6987.68 6965
6988.47 6727
6989.26 6253
6990.05 5550
6990.83 4697
6991.62 3905
6992.41 3247
6993.20 2769
6993.99 2335
6994.78 1969
6995.57 1743
6996.36 1651
6997.15 1456
6997.94 1434
6998.73 1427
6999.52 1332
7000.31 1338
7001.10 1339
7001.88 1385
7002.67 1428
7003.46 1261
7004.25 1289
7005.04 1299
7005.83 1236
7006.62 1146
7007.41 1147
7008.20 1159
7008.99 1099
7009.78 1075
7010.57 1176
7011.36 1126
7012.15 1146
7012.94 1187
7013.73 1297
7014.52 1268
7015.31 1214
7016.11 1206
7016.90 1255
7017.69 1214
7018.48 1137
7019.27 1044
7020.06 1090
7020.85 1154
7021.64 1220
7022.43 1167
7023.22 1273
7024.01 1331
7024.80 1349
7025.59 1291
7026.38 1318
7027.18 1236
7027.97 1178
7028.76 1216
7029.55 1304
7030.34 1179
7031.13 1117
7031.92 1216
7032.71 1205
7033.51 1147
7034.30 1171
7035.09 1134
7035.88 1186
7036.67 1237
7037.46 1210
7038.25 1145
7039.05 1195
7039.84 1287
7040.63 1226
7041.42 1236
7042.21 1303
7043.01 1413
7043.80 1427
7044.59 1381
7045.38 1422
7046.17 1459
7046.97 1526
7047.76 1662
7048.55 1785
7049.34 1963
7050.14 1951
7050.93 2084
7051.72 2112
7052.51 2162
7053.30 1927
7054.10 1821
7054.89 1702
7055.68 1517
7056.48 1416
7057.27 1310
7058.06 1348
7058.85 1284
7059.65 1183
7060.44 1186
7061.23 1227
7062.03 1326
7062.82 1338
7063.61 1363
7064.40 1390
7065.20 1372
7065.99 1343
7066.78 1342
7067.58 1221
7068.37 1224
7069.16 1218
7069.96 1263
7070.75 1215
7071.54 1323
7072.34 1169
7073.13 1213
7073.93 1200
7074.72 1164
7075.51 1145
7076.31 1162
7077.10 1103
7077.89 1097
7078.69 1051
7079.48 964
7080.28 1116
7081.07 1161
7081.86 1167
7082.66 1065
7083.45 1093
7084.25 1160
7085.04 1092
7085.84 1108
7086.63 1100
7087.42 982
7088.22 1012
7089.01 998
7089.81 958
7090.60 994
7091.40 948
7092.19 926
7092.99 933
7093.78 993
7094.58 1010
7095.37 966
7096.17 959
7096.96 937
7097.76 939
7098.55 910
7099.35 864
7100.14 812
7100.94 911
7101.73 900
7102.53 905
7103.32 860
7104.12 911
7104.91 874
7105.71 884
7106.50 837
7107.30 892
7108.10 879
7108.89 837
7109.69 853
7110.48 813
7111.28 811
7112.07 821
7112.87 841
7113.67 890
7114.46 857
7115.26 905
7116.05 891
7116.85 872
7117.65 899
7118.44 823
7119.24 909
7120.03 881
7120.83 811
7121.63 815
7122.42 848
7123.22 788
7124.02 860
7124.81 821
7125.61 837
7126.41 811
7127.20 865
7128.00 853
7128.80 773
7129.59 819
7130.39 830
7131.19 870
7131.98 863
7132.78 835
7133.58 827
7134.37 863
7135.17 820
7135.97 776
7136.77 808
7137.56 824
7138.36 770
7139.16 716
7139.96 703
7140.75 753
7141.55 761
7142.35 793
7143.15 809
7143.94 738
7144.74 743
7145.54 745
7146.34 709
7147.13 764
7147.93 754
7148.73 718
7149.53 669
7150.33 679
7151.12 738
7151.92 734
7152.72 767
7153.52 833
7154.32 757
7155.11 755
7155.91 715
7156.71 747
7157.51 761
7158.31 833
7159.11 731
7159.90 717
7160.70 778
7161.50 705
7162.30 687
7163.10 703
7163.90 726
7164.70 726
7165.49 725
7166.29 712
7167.09 703
7167.89 702
7168.69 710
7169.49 733
7170.29 696
7171.09 680
7171.89 719
7172.69 672
7173.49 678
7174.28 710
7175.08 717
7175.88 705
7176.68 683
7177.48 682
7178.28 679
7179.08 675
7179.88 671
7180.68 694
7181.48 647
7182.28 680
7183.08 695
7183.88 679
7184.68 698
7185.48 674
7186.28 681
7187.08 736
7187.88 736
7188.68 680
7189.48 721
7190.28 715
7191.08 691
7191.88 692
7192.68 698
7193.48 663
7194.28 708
7195.08 662
7195.88 738
7196.68 689
7197.48 659
7198.28 650
7199.08 668
7199.89 728
7200.69 665
7201.49 610
7202.29 653
7203.09 656
7203.89 711
7204.69 714
7205.49 681
7206.29 663
7207.09 703
7207.89 695
7208.70 643
7209.50 708
7210.30 656
7211.10 703
7211.90 720
7212.70 689
7213.50 739
7214.31 725
7215.11 796
7215.91 723
7216.71 795
7217.51 779
7218.31 796
7219.12 808
7219.92 826
7220.72 816
7221.52 817
7222.32 816
7223.13 741
7223.93 790
7224.73 768
7225.53 770
7226.33 774
7227.14 728
7227.94 633
7228.74 616
7229.54 589
7230.35 723
7231.15 665
7231.95 699
7232.75 626
7233.56 668
7234.36 676
7235.16 684
7235.96 647
7236.77 702
7237.57 656
7238.37 652
7239.17 693
7239.98 651
7240.78 628
7241.58 604
7242.39 705
7243.19 703
7243.99 675
7244.80 664
7245.60 641
7246.40 688
7247.21 733
7248.01 669
7248.81 673
7249.62 666
7250.42 675
7251.22 691
7252.03 629
7252.83 625
7253.63 746
7254.44 675
7255.24 694
7256.05 682
7256.85 751
7257.65 781
7258.46 777
7259.26 724
7260.07 759
7260.87 888
7261.67 920
7262.48 857
7263.28 868
7264.09 797
7264.89 865
7265.70 834
7266.50 755
7267.30 672
7268.11 655
7268.91 660
7269.72 625
7270.52 684
7271.33 678
7272.13 656
7272.94 715
7273.74 744
7274.55 689
7275.35 663
7276.16 699
7276.96 759
7277.77 720
7278.57 748
7279.38 779
7280.18 753
7280.99 754
7281.79 730
7282.60 778
7283.40 829
7284.21 905
7285.01 938
7285.82 900
7286.63 876
7287.43 885
7288.24 812
7289.04 833
7289.85 783
7290.65 758
7291.46 712
7292.27 704
7293.07 733
7293.88 653
7294.68 657
7295.49 722
7296.30 679
7297.10 671
7297.91 699
7298.71 680
7299.52 613
7300.33 623
7301.13 610
7301.94 624
7302.75 669
7303.55 652
7304.36 632
7305.16 612
7305.97 646
7306.78 634
7307.58 669
7308.39 653
7309.20 700
7310.01 702
7310.81 661
7311.62 690
7312.43 642
7313.23 716
7314.04 685
7314.85 705
7315.65 759
7316.46 826
7317.27 828
7318.08 884
7318.88 912
7319.69 906
7320.50 991
7321.31 1003
7322.11 936
7322.92 839
7323.73 860
7324.54 767
7325.34 729
7326.15 651
7326.96 755
7327.77 755
7328.57 626
7329.38 636
7330.19 685
7331.00 746
7331.81 743
7332.61 730
7333.42 699
7334.23 648
7335.04 670
7335.85 711
7336.66 703
7337.46 695
7338.27 697
7339.08 673
7339.89 683
7340.70 657
7341.51 610
7342.31 590
7343.12 562
7343.93 585
7344.74 629
7345.55 625
7346.36 674
7347.17 606
7347.98 604
7348.79 573
7349.59 615
7350.40 643
7351.21 616
7352.02 619
7352.83 631
7353.64 629
7354.45 616
7355.26 581
7356.07 616
7356.88 653
7357.69 630
7358.50 586
7359.31 574
7360.12 546
7360.93 542
7361.74 594
7362.54 626
7363.35 691
7364.16 612
7364.97 565
7365.78 543
7366.59 536
7367.40 562
7368.21 576
7369.02 588
7369.83 600
7370.64 603
7371.45 636
7372.27 634
7373.08 587
7373.89 595
7374.70 552
7375.51 560
7376.32 602
7377.13 601
7377.94 634
7378.75 565
7379.56 602
7380.37 610
7381.18 608
7381.99 625
7382.80 658
7383.61 652
7384.42 621
7385.24 557
7386.05 523
7386.86 566
7387.67 595
7388.48 592
7389.29 609
7390.10 580
7390.91 560
7391.72 557
7392.54 506
7393.35 605
7394.16 620
7394.97 649
7395.78 550
7396.59 549
7397.41 563
7398.22 595
7399.03 588
7399.84 568
7400.65 611
7401.46 625
7402.28 612
7403.09 604
7403.90 579
7404.71 571
7405.52 558
7406.34 558
7407.15 550
7407.96 546
7408.77 594
7409.59 544
7410.40 577
7411.21 622
7412.02 585
7412.84 501
7413.65 554
7414.46 585
7415.27 537
7416.09 556
7416.90 573
7417.71 578
7418.52 617
7419.34 565
7420.15 572
7420.96 604
7421.78 558
7422.59 590
7423.40 542
7424.22 562
7425.03 611
7425.84 642
7426.65 615
7427.47 655
7428.28 683
7429.09 670
7429.91 734
7430.72 736
7431.54 689
7432.35 692
7433.16 758
7433.98 733
7434.79 746
7435.60 699
7436.42 690
7437.23 680
7438.05 710
7438.86 684
7439.67 681
7440.49 655
7441.30 631
7442.12 661
7442.93 615
7443.74 636
7444.56 576
7445.37 608
7446.19 558
7447.00 591
7447.82 554
7448.63 600
7449.44 591
7450.26 598
7451.07 611
7451.89 612
7452.70 570
7453.52 563
7454.33 551
7455.15 626
7455.96 602
7456.78 615
7457.59 591
7458.41 599
7459.22 652
7460.04 638
7460.85 602
7461.67 534
7462.48 629
7463.30 610
7464.11 684
7464.93 645
7465.74 655
7466.56 653
7467.37 659
7468.19 679
7469.01 615
7469.82 702
7470.64 686
7471.45 677
7472.27 673
7473.08 677
7473.90 668
7474.72 678
7475.53 643
7476.35 591
7477.16 610
7477.98 609
7478.80 692
7479.61 631
7480.43 629
7481.24 680
7482.06 689
7482.88 654
7483.69 646
7484.51 650
7485.33 646
7486.14 585
7486.96 612
7487.78 689
7488.59 605
7489.41 584
7490.23 605
7491.04 612
7491.86 625
7492.68 621
7493.49 621
7494.31 576
7495.13 600
7495.94 567
7496.76 616
7497.58 626
7498.40 551
7499.21 544
7500.03 503
7500.85 600
7501.67 619
7502.48 658
7503.30 636
7504.12 591
7504.94 572
7505.75 620
7506.57 645
7507.39 566
7508.21 617
7509.02 596
7509.84 632
7510.66 615
7511.48 591
7512.30 566
7513.11 594
7513.93 586
7514.75 618
7515.57 576
7516.39 548
7517.20 553
7518.02 571
7518.84 546
7519.66 615
7520.48 621
7521.30 613
7522.11 601
7522.93 579
7523.75 629
7524.57 631
7525.39 547
7526.21 586
7527.03 609
7527.84 643
7528.66 622
7529.48 623
7530.30 617
7531.12 572
7531.94 551
7532.76 620
7533.58 633
7534.40 630
7535.22 615
7536.03 598
7536.85 613
7537.67 619
7538.49 545
7539.31 613
7540.13 587
7540.95 618
7541.77 619
7542.59 638
7543.41 652
7544.23 648
7545.05 630
7545.87 595
7546.69 613
7547.51 660
7548.33 702
7549.15 662
7549.97 691
7550.79 690
7551.61 706
7552.43 739
7553.25 679
7554.07 725
7554.89 738
7555.71 768
7556.53 714
7557.35 747
7558.17 706
7558.99 733
7559.81 717
7560.63 784
7561.45 824
7562.27 797
7563.09 749
7563.92 734
7564.74 676
7565.56 807
7566.38 818
7567.20 764
7568.02 721
7568.84 713
7569.66 782
7570.48 743
7571.30 736
7572.13 699
7572.95 745
7573.77 762
7574.59 767
7575.41 782
7576.23 741
7577.05 804
7577.88 763
7578.70 801
7579.52 824
7580.34 777
7581.16 765
7581.98 767
7582.81 825
7583.63 833
7584.45 891
7585.27 879
7586.09 919
7586.92 952
7587.74 965
7588.56 1023
7589.38 1019
7590.20 992
7591.03 1074
7591.85 1026
7592.67 1030
7593.49 1030
7594.32 1017
7595.14 1054
7595.96 998
7596.78 982
7597.61 1014
7598.43 1082
7599.25 1087
7600.07 1037
7600.90 1114
7601.72 1120
7602.54 1331
7603.36 1429
7604.19 1452
7605.01 1565
7605.83 1618
7606.66 1590
7607.48 1517
7608.30 1530
7609.13 1408
7609.95 1389
7610.77 1309
7611.60 1222
7612.42 1169
7613.24 1147
7614.07 1151
7614.89 1160
7615.71 1212
7616.54 1234
7617.36 1296
7618.18 1378
7619.01 1365
7619.83 1272
7620.66 1310
7621.48 1248
7622.30 1185
7623.13 1174
7623.95 1222
7624.78 1204
7625.60 1231
7626.42 1235
7627.25 1303
7628.07 1373
7628.90 1528
7629.72 1754
7630.55 1969
7631.37 2253
7632.19 2300
7633.02 2311
7633.84 2318
7634.67 2299
7635.49 1976
7636.32 1861
7637.14 1664
7637.97 1504
7638.79 1268
7639.62 1151
7640.44 1067
7641.27 1014
7642.09 885
7642.92 833
7643.74 844
7644.57 769
7645.39 834
7646.22 806
7647.04 865
7647.87 791
7648.69 833
7649.52 846
7650.34 815
7651.17 774
7651.99 793
7652.82 751
7653.65 714
7654.47 634
7655.30 672
7656.12 655
7656.95 683
7657.77 702
7658.60 692
7659.43 751
7660.25 729
7661.08 715
7661.90 728
7662.73 715
7663.56 737
7664.38 793
7665.21 731
7666.04 769
7666.86 774
7667.69 775
7668.51 760
7669.34 739
7670.17 738
7670.99 751
7671.82 793
7672.65 766
7673.47 776
7674.30 772
7675.13 740
7675.95 726
7676.78 687
7677.61 675
7678.44 659
7679.26 598
7680.09 670
7680.92 686
7681.74 694
7682.57 712
7683.40 740
7684.23 725
7685.05 700
7685.88 707
7686.71 778
7687.53 790
7688.36 644
7689.19 763
7690.02 679
7690.85 677
7691.67 610
7692.50 657
7693.33 634
7694.16 648
7694.98 696
7695.81 670
7696.64 671
7697.47 715
7698.30 760
7699.12 779
7699.95 763
7700.78 773
7701.61 811
7702.44 702
7703.26 688
7704.09 666
7704.92 708
7705.75 716
7706.58 667
7707.41 672
7708.24 637
7709.06 603
7709.89 666
7710.72 656
7711.55 609
7712.38 604
7713.21 586
7714.04 677
7714.87 613
7715.69 617
7716.52 611
7717.35 611
7718.18 626
7719.01 593
7719.84 570
7720.67 563
7721.50 543
7722.33 600
7723.16 609
7723.99 572
7724.82 575
7725.65 573
7726.48 605
7727.30 570
7728.13 547
7728.96 591
7729.79 594
7730.62 551
7731.45 599
7732.28 534
7733.11 539
7733.94 579
7734.77 542
7735.60 537
7736.43 568
7737.26 556
7738.09 520
7738.92 541
7739.75 516
7740.58 524
7741.41 568
7742.25 495
7743.08 561
7743.91 539
7744.74 560
7745.57 614
7746.40 576
7747.23 576
7748.06 679
7748.89 609
7749.72 569
7750.55 617
7751.38 595
7752.21 622
7753.04 617
7753.88 587
7754.71 556
7755.54 545
7756.37 533
7757.20 540
7758.03 501
7758.86 500
7759.69 464
7760.53 471
7761.36 485
7762.19 610
7763.02 594
7763.85 532
7764.68 527
7765.51 568
7766.35 546
7767.18 516
7768.01 536
7768.84 543
7769.67 565
7770.51 582
7771.34 619
7772.17 575
7773.00 535
7773.83 538
7774.67 564
7775.50 514
7776.33 538
7777.16 510
7777.99 568
7778.83 601
7779.66 584
7780.49 587
7781.32 562
7782.16 518
7782.99 512
7783.82 530
7784.65 544
7785.49 610
7786.32 561
7787.15 589
7787.99 567
7788.82 592
7789.65 605
7790.48 573
7791.32 571
7792.15 551
7792.98 556
7793.82 580
7794.65 558
7795.48 554
7796.32 616
7797.15 592
7797.98 571
7798.82 543
7799.65 548
7800.48 538
7801.32 570
7802.15 599
7802.99 589
7803.82 600
7804.65 586
7805.49 598
7806.32 583
7807.15 572
7807.99 633
7808.82 701
7809.66 714
7810.49 733
7811.32 689
7812.16 717
7812.99 735
7813.83 735
7814.66 724
7815.50 743
7816.33 726
7817.16 716
7818.00 709
7818.83 733
7819.67 710
7820.50 718
7821.34 767
7822.17 734
7823.01 758
7823.84 765
7824.68 798
7825.51 731
7826.35 718
7827.18 763
7828.02 855
7828.85 770
7829.69 754
7830.52 757
7831.36 760
7832.19 808
7833.03 770
7833.86 775
7834.70 765
7835.53 848
7836.37 826
7837.20 826
7838.04 826
7838.87 807
7839.71 752
7840.55 740
7841.38 782
7842.22 764
7843.05 832
7843.89 775
7844.72 724
7845.56 811
7846.40 834
7847.23 835
7848.07 817
7848.91 815
7849.74 861
7850.58 952
7851.41 993
7852.25 969
7853.09 1073
7853.92 1124
7854.76 1092
7855.60 1262
7856.43 1401
7857.27 1441
7858.11 1720
7858.94 1985
7859.78 2103
7860.62 2147
7861.45 2112
7862.29 1887
7863.13 1709
7863.96 1444
7864.80 1216
7865.64 1180
7866.47 1104
7867.31 1053
7868.15 1014
7868.99 1048
7869.82 1061
7870.66 1064
7871.50 1176
7872.33 1153
7873.17 1173
7874.01 1170
7874.85 1143
7875.68 1167
7876.52 1217
7877.36 1291
7878.20 1247
7879.03 1296
7879.87 1175
7880.71 1181
7881.55 1079
7882.39 1028
7883.22 928
7884.06 884
7884.90 870
7885.74 940
7886.58 892
7887.41 964
7888.25 941
7889.09 901
7889.93 891
7890.77 961
7891.61 880
7892.44 880
7893.28 832
7894.12 866
7894.96 827
7895.80 789
7896.64 800
7897.48 803
7898.31 807
7899.15 803
7899.99 793
7900.83 706
7901.67 747
7902.51 756
7903.35 686
7904.19 651
7905.03 635
7905.87 675
7906.70 640
7907.54 656
7908.38 653
7909.22 657
7910.06 664
7910.90 655
7911.74 702
7912.58 669
7913.42 685
7914.26 678
7915.10 678
7915.94 674
7916.78 654
7917.62 717
7918.46 714
7919.30 705
7920.14 737
7920.98 658
7921.82 624
7922.66 675
7923.50 619
7924.34 551
7925.18 578
7926.02 618
7926.86 684
7927.70 661
7928.54 634
7929.38 610
7930.22 620
7931.06 643
7931.90 652
7932.74 642
7933.58 651
7934.42 633
7935.26 622
7936.10 674
7936.95 575
7937.79 607
7938.63 613
7939.47 603
7940.31 629
7941.15 572
7941.99 576
7942.83 627
7943.67 619
7944.51 587
7945.36 646
7946.20 643
7947.04 681
7947.88 577
7948.72 591
7949.56 660
7950.40 617
7951.25 683
7952.09 676
7952.93 630
7953.77 666
7954.61 693
7955.45 769
7956.30 648
7957.14 614
7957.98 698
7958.82 696
7959.66 626
7960.51 638
7961.35 634
7962.19 641
7963.03 641
7963.87 661
7964.72 727
7965.56 722
7966.40 739
7967.24 762
7968.09 802
7968.93 769
7969.77 807
7970.61 793
7971.46 716
7972.30 692
7973.14 691
7973.98 688
7974.83 586
7975.67 597
7976.51 540
7977.36 557
7978.20 573
7979.04 631
7979.89 534
7980.73 541
7981.57 595
7982.41 594
7983.26 572
7984.10 515
7984.94 520
7985.79 534
7986.63 586
7987.48 575
7988.32 574
7989.16 526
7990.01 571
7990.85 548
7991.69 513
7992.54 536
7993.38 522
7994.22 509
7995.07 517
7995.91 474
7996.76 501
7997.60 513
7998.44 511
7999.29 471
8000.13 460
8000.98 475
8001.82 504
8002.67 549
8003.51 483
8004.35 484
8005.20 506
8006.04 519
8006.89 515
8007.73 534
8008.58 481
8009.42 495
8010.27 519
8011.11 562
8011.96 520
8012.80 501
8013.65 538
8014.49 542
8015.34 508
8016.18 490
8017.03 524
8017.87 507
8018.72 519
8019.56 476
8020.41 480
8021.25 511
8022.10 524
8022.94 515
8023.79 545
8024.63 502
8025.48 471
8026.32 443
8027.17 503
8028.01 500
8028.86 475
8029.71 519
8030.55 521
8031.40 527
8032.24 529
8033.09 510
8033.94 469
8034.78 476
8035.63 475
8036.47 511
8037.32 518
8038.17 441
8039.01 440
8039.86 487
8040.70 500
8041.55 535
8042.40 521
8043.24 504
8044.09 500
8044.94 489
8045.78 447
8046.63 444
8047.48 480
8048.32 507
8049.17 478
8050.02 457
8050.86 437
8051.71 480
8052.56 433
8053.40 415
8054.25 453
8055.10 459
8055.95 431
8056.79 429
8057.64 437
8058.49 498
8059.33 416
8060.18 397
8061.03 431
8061.88 463
8062.72 478
8063.57 486
8064.42 447
8065.27 449
8066.11 448
8066.96 413
8067.81 458
8068.66 483
8069.50 387
8070.35 403
8071.20 466
8072.05 441
8072.90 441
8073.74 462
8074.59 450
8075.44 451
8076.29 433
8077.14 452
8077.99 424
8078.83 452
8079.68 461
8080.53 471
8081.38 465
8082.23 478
8083.08 433
8083.92 462
8084.77 442
8085.62 469
8086.47 422
8087.32 440
8088.17 470
8089.02 457
8089.87 444
8090.71 455
8091.56 457
8092.41 466
8093.26 441
8094.11 440
8094.96 420
8095.81 485
8096.66 443
8097.51 459
8098.36 442
8099.21 461
8100.06 426
8100.91 443
8101.75 490
8102.60 454
8103.45 434
8104.30 444
8105.15 468
8106.00 453
8106.85 431
8107.70 410
8108.55 426
8109.40 460
8110.25 403
8111.10 425
8111.95 445
8112.80 433
8113.65 396
8114.50 397
8115.35 401
8116.20 413
8117.05 444
8117.90 416
8118.75 447
8119.60 452
8120.46 422
8121.31 408
8122.16 462
8123.01 448
8123.86 485
8124.71 453
8125.56 501
8126.41 430
8127.26 437
8128.11 451
8128.96 453
8129.81 462
8130.66 476
8131.52 437
8132.37 494
8133.22 486
8134.07 481
8134.92 492
8135.77 498
8136.62 532
8137.47 539
8138.33 483
8139.18 484
8140.03 473
8140.88 502
8141.73 498
8142.58 493
8143.44 513
8144.29 466
8145.14 504
8145.99 492
8146.84 467
8147.69 550
8148.55 560
8149.40 571
8150.25 560
8151.10 566
8151.95 566
8152.81 631
8153.66 625
8154.51 693
8155.36 709
8156.22 757
8157.07 706
8157.92 738
8158.77 723
8159.63 609
8160.48 559
8161.33 542
8162.18 568
8163.04 532
8163.89 533
8164.74 527
8165.60 568
8166.45 518
8167.30 476
8168.15 470
8169.01 483
8169.86 487
8170.71 501
8171.57 502
8172.42 484
8173.27 462
8174.13 463
8174.98 425
8175.83 444
8176.69 448
8177.54 458
8178.39 486
8179.25 518
8180.10 419
8180.95 421
8181.81 452
8182.66 479
8183.52 458
8184.37 468
8185.22 437
8186.08 439
8186.93 458
8187.79 409
8188.64 397
8189.49 426
8190.35 444
8191.20 399
8192.06 393
8192.91 424
8193.76 415
8194.62 392
8195.47 407
8196.33 400
8197.18 409
8198.04 435
8198.89 447
8199.75 462
8200.60 469
8201.46 414
8202.31 461
8203.17 429
8204.02 441
8204.87 450
8205.73 472
8206.58 470
8207.44 377
8208.29 425
8209.15 377
8210.01 438
8210.86 434
8211.72 435
8212.57 445
8213.43 432
8214.28 413
8215.14 418
8215.99 457
8216.85 460
8217.70 451
8218.56 418
8219.42 396
8220.27 413
8221.13 415
8221.98 408
8222.84 416
8223.69 467
8224.55 430
8225.41 389
8226.26 392
8227.12 410
8227.97 398
8228.83 468
8229.69 443
8230.54 377
8231.40 401
8232.26 427
8233.11 373
8233.97 380
8234.82 420
8235.68 407
8236.54 402
8237.39 383
8238.25 401
8239.11 416
8239.96 412
8240.82 432
8241.68 450
8242.54 411
8243.39 400
8244.25 432
8245.11 429
8245.96 384
8246.82 428
8247.68 381
8248.53 371
8249.39 374
8250.25 416
8251.11 379
8251.96 455
8252.82 425
8253.68 419
8254.54 424
8255.39 425
8256.25 430
8257.11 435
8257.97 387
8258.82 424
8259.68 435
8260.54 449
8261.40 370
8262.26 384
8263.11 420
8263.97 409
8264.83 429
8265.69 409
8266.55 383
8267.40 362
8268.26 375
8269.12 421
8269.98 420
8270.84 360
8271.70 392
8272.55 433
8273.41 442
8274.27 367
8275.13 386
8275.99 457
8276.85 412
8277.71 387
8278.56 419
8279.42 387
8280.28 421
8281.14 384
8282.00 397
8282.86 374
8283.72 361
8284.58 366
8285.44 381
8286.29 366
8287.15 350
8288.01 396
8288.87 385
8289.73 397
8290.59 372
8291.45 422
8292.31 424
8293.17 435
8294.03 426
8294.89 453
8295.75 441
8296.61 462
8297.47 472
8298.33 416
8299.19 382
8300.05 391
8300.91 413
8301.77 385
8302.63 390
8303.49 391
8304.35 367
8305.21 375
8306.07 400
8306.93 392
8307.79 386
8308.65 411
8309.51 433
8310.37 398
8311.23 397
8312.09 367
8312.95 373
8313.81 413
8314.67 442
8315.53 437
8316.39 417
8317.25 413
8318.11 463
8318.98 452
8319.84 407
8320.70 429
8321.56 422
8322.42 409
8323.28 396
8324.14 384
8325.00 428
8325.86 378
8326.73 402
8327.59 444
8328.45 373
8329.31 347
8330.17 383
8331.03 407
8331.89 408
8332.76 379
8333.62 401
8334.48 403
8335.34 376
8336.20 376
8337.06 424
8337.93 416
8338.79 387
8339.65 342
8340.51 412
8341.37 380
8342.24 379
8343.10 395
8343.96 387
8344.82 398
8345.68 402
8346.55 449
8347.41 412
8348.27 408
8349.13 405
8350.00 420
8350.86 444
8351.72 425
8352.58 397
8353.45 401
8354.31 375
8355.17 413
8356.03 378
8356.90 367
8357.76 399
8358.62 381
8359.49 383
8360.35 367
8361.21 416
8362.08 412
8362.94 404
8363.80 333
8364.66 340
8365.53 404
8366.39 392
8367.25 430
8368.12 355
8368.98 368
8369.84 389
8370.71 382
8371.57 357
8372.44 385
8373.30 401
8374.16 358
8375.03 345
8375.89 383
8376.75 418
8377.62 358
8378.48 365
8379.35 350
8380.21 363
8381.07 387
8381.94 397
8382.80 379
8383.67 375
8384.53 385
8385.40 383
8386.26 379
8387.12 428
8387.99 419
8388.85 393
8389.72 376
8390.58 383
8391.45 405
8392.31 414
8393.18 477
8394.04 442
8394.91 386
8395.77 383
8396.64 405
8397.50 394
8398.37 407
8399.23 358
8400.10 404
8400.96 359
8401.83 381
8402.69 399
8403.56 420
8404.42 461
8405.29 468
8406.15 412
8407.02 360
8407.88 412
8408.75 397
8409.61 374
8410.48 391
8411.34 414
8412.21 357
8413.08 413
8413.94 405
8414.81 391
8415.67 366
8416.54 419
8417.41 417
8418.27 435
8419.14 407
8420.00 458
8420.87 443
8421.74 409
8422.60 431
8423.47 397
8424.33 419
8425.20 424
8426.07 440
8426.93 450
8427.80 478
8428.67 480
8429.53 490
8430.40 449
8431.27 445
8432.13 473
8433.00 430
8433.87 472
8434.73 486
8435.60 469
8436.47 506
8437.33 503
8438.20 525
8439.07 542
8439.94 604
8440.80 589
8441.67 585
8442.54 606
8443.40 631
8444.27 660
8445.14 638
8446.01 675
8446.87 643
8447.74 597
8448.61 562
8449.48 543
8450.34 613
8451.21 632
8452.08 636
8452.95 567
8453.82 622
8454.68 614
8455.55 641
8456.42 698
8457.29 701
8458.15 699
8459.02 756
8459.89 744
8460.76 761
8461.63 694
8462.50 697
8463.36 675
8464.23 658
8465.10 674
8465.97 633
8466.84 700
8467.71 719
8468.57 807
8469.44 832
8470.31 923
8471.18 1015
8472.05 1013
8472.92 1018
8473.79 983
8474.66 917
8475.53 830
8476.39 785
8477.26 659
8478.13 668
8479.00 635
8479.87 632
8480.74 573
8481.61 531
8482.48 549
8483.35 557
8484.22 534
8485.09 517
8485.96 547
8486.83 552
8487.69 518
8488.56 531
8489.43 497
8490.30 515
8491.17 483
8492.04 499
8492.91 448
8493.78 460
8494.65 482
8495.52 463
8496.39 483
8497.26 480
8498.13 455
8499.00 473
8499.87 509
8500.74 492
8501.61 494
8502.48 481
8503.35 520
8504.22 504
8505.10 565
8505.97 551
8506.84 532
8507.71 575
8508.58 539
8509.45 547
8510.32 561
8511.19 559
8512.06 533
8512.93 508
8513.80 528
8514.67 524
8515.54 542
8516.42 520
8517.29 489
8518.16 509
8519.03 458
8519.90 483
8520.77 477
8521.64 470
8522.51 494
8523.39 576
8524.26 552
8525.13 497
8526.00 493
8526.87 519
8527.74 524
8528.61 491
8529.49 469
8530.36 479
8531.23 502
8532.10 506
8532.97 517
8533.85 553
8534.72 514
8535.59 529
8536.46 541
8537.33 546
8538.21 510
8539.08 531
8539.95 547
8540.82 579
8541.69 471
8542.57 489
8543.44 488
8544.31 521
8545.18 514
8546.06 486
8546.93 529
8547.80 493
8548.67 551
8549.55 586
8550.42 552
8551.29 589
8552.17 647
8553.04 702
8553.91 766
8554.78 807
8555.66 818
8556.53 804
8557.40 811
8558.28 681
8559.15 677
8560.02 670
8560.90 632
8561.77 577
8562.64 532
8563.52 526
8564.39 464
8565.26 526
8566.14 485
8567.01 467
8567.89 499
8568.76 548
8569.63 485
8570.51 433
8571.38 449
8572.25 458
8573.13 479
8574.00 491
8574.88 480
8575.75 439
8576.62 456
8577.50 458
8578.37 451
8579.25 450
8580.12 479
8581.00 466
8581.87 462
8582.74 461
8583.62 499
8584.49 494
8585.37 488
8586.24 456
8587.12 452
8587.99 456
8588.87 467
8589.74 526
8590.62 425
8591.49 479
8592.37 476
8593.24 486
8594.12 485
8594.99 470
8595.87 488
8596.74 467
8597.62 540
8598.49 530
8599.37 515
8600.24 482
8601.12 522
8601.99 512
8602.87 514
8603.74 471
8604.62 480
8605.49 505
8606.37 491
8607.25 449
8608.12 430
8609.00 464
8609.87 462
8610.75 467
8611.63 467
8612.50 452
8613.38 512
8614.25 458
8615.13 441
8616.01 513
8616.88 465
8617.76 459
8618.63 452
8619.51 467
8620.39 450
8621.26 476
8622.14 460
8623.02 450
8623.89 454
8624.77 500
8625.65 487
8626.52 506
8627.40 490
8628.28 489
8629.15 542
8630.03 507
8630.91 496
8631.78 517
8632.66 526
8633.54 490
8634.41 484
8635.29 527
8636.17 505
8637.05 490
8637.92 501
8638.80 484
8639.68 519
8640.56 519
8641.43 498
8642.31 515
8643.19 501
8644.06 546
8644.94 537
8645.82 526
8646.70 527
8647.58 528
8648.45 560
8649.33 629
8650.21 535
8651.09 552
8651.96 609
8652.84 540
8653.72 463
8654.60 545
8655.48 566
8656.36 570
8657.23 549
8658.11 584
8658.99 585
8659.87 608
8660.75 636
8661.63 594
8662.50 578
8663.38 589
8664.26 646
8665.14 575
8666.02 530
8666.90 561
8667.78 641
8668.65 639
8669.53 677
8670.41 692
8671.29 761
8672.17 727
8673.05 841
8673.93 855
8674.81 857
8675.69 819
8676.57 772
8677.45 781
8678.32 813
8679.20 796
8680.08 767
8680.96 732
8681.84 691
8682.72 699
8683.60 722
8684.48 693
8685.36 679
8686.24 656
8687.12 661
8688.00 753
8688.88 765
8689.76 833
8690.64 1032
8691.52 1181
8692.40 1339
8693.28 1458
8694.16 1495
8695.04 1514
8695.92 1447
8696.80 1267
8697.68 1105
8698.56 995
8699.44 874
8700.32 794
8701.20 772
8702.08 708
8702.96 605
8703.84 619
8704.72 615
8705.60 566
8706.49 525
8707.37 520
8708.25 534
8709.13 546
8710.01 546
8710.89 520
8711.77 537
8712.65 562
8713.53 528
8714.41 541
8715.29 542
8716.18 513
8717.06 550
8717.94 571
8718.82 485
8719.70 494
8720.58 568
8721.46 554
8722.35 547
8723.23 522
8724.11 530
8724.99 536
8725.87 533
8726.75 535
8727.64 567
8728.52 533
8729.40 508
8730.28 531
8731.16 534
8732.05 535
8732.93 531
8733.81 559
8734.69 551
8735.57 532
8736.46 530
8737.34 541
8738.22 542
8739.10 491
8739.99 473
8740.87 525
8741.75 524
8742.63 530
8743.52 557
8744.40 529
8745.28 529
8746.16 540
8747.05 521
8747.93 489
8748.81 484
8749.70 529
8750.58 577
8751.46 621
8752.34 593
8753.23 626
8754.11 612
8754.99 631
8755.88 683
8756.76 741
8757.64 763
8758.53 864
8759.41 842
8760.29 851
8761.18 879
8762.06 784
8762.94 834
8763.83 823
8764.71 723
8765.60 699
8766.48 720
8767.36 687
8768.25 631
8769.13 670
8770.01 709
8770.90 684
8771.78 680
8772.67 654
8773.55 615
8774.43 610
8775.32 603
8776.20 626
8777.09 517
8777.97 496
8778.86 528
8779.74 542
8780.63 566
8781.51 527
8782.39 469
8783.28 499
8784.16 548
8785.05 475
8785.93 493
8786.82 481
8787.70 483
8788.59 478
8789.47 500
8790.36 457
8791.24 448
8792.13 495
8793.01 515
8793.90 480
8794.78 501
8795.67 555
8796.55 520
8797.44 485
8798.32 503
8799.21 527
8800.10 532
8800.98 529
8801.87 521
8802.75 485
8803.64 499
8804.52 493
8805.41 498
8806.29 507
8807.18 440
8808.07 463
8808.95 452
8809.84 467
8810.72 495
8811.61 389
8812.50 457
8813.38 466
8814.27 429
8815.15 408
8816.04 436
8816.93 458
8817.81 388
8818.70 424
8819.59 448
8820.47 457
8821.36 440
8822.25 436
8823.13 442
8824.02 411
8824.91 413
8825.79 435
8826.68 423
8827.57 440
8828.45 447
8829.34 419
8830.23 411
8831.11 462
8832.00 426
8832.89 424
8833.78 422
8834.66 427
8835.55 395
8836.44 442
8837.32 406
8838.21 431
8839.10 423
8839.99 418
8840.87 431
8841.76 389
8842.65 414
8843.54 394
8844.42 394
8845.31 437
8846.20 449
8847.09 428
8847.98 413
8848.86 384
8849.75 344
8850.64 368
8851.53 380
8852.42 366
8853.30 382
8854.19 370
8855.08 369
8855.97 391
8856.86 382
8857.75 344
8858.63 376
8859.52 350
8860.41 384
8861.30 422
8862.19 420
8863.08 383
8863.97 414
8864.85 422
8865.74 377
8866.63 359
8867.52 361
8868.41 401
8869.30 424
8870.19 394
8871.08 397
8871.97 376
8872.85 410
8873.74 365
8874.63 392
8875.52 362
8876.41 392
8877.30 387
8878.19 356
8879.08 382
8879.97 381
8880.86 390
8881.75 354
8882.64 314
8883.53 362
8884.42 364
8885.31 446
8886.20 422
8887.09 400
8887.98 377
8888.87 337
8889.76 366
8890.65 408
8891.54 381
8892.43 389
8893.32 340
8894.21 353
8895.10 357
8895.99 344
8896.88 364
8897.77 376
8898.66 355
8899.55 347
8900.44 342
8901.33 349
8902.22 338
8903.11 400
8904.00 410
8904.89 379
8905.78 336
8906.67 355
8907.56 358
8908.46 365
8909.35 334
8910.24 322
8911.13 348
8912.02 370
8912.91 383
8913.80 380
8914.69 386
8915.58 357
8916.48 339
8917.37 323
8918.26 369
8919.15 396
8920.04 350
8920.93 359
8921.82 361
8922.72 337
8923.61 327
8924.50 357
8925.39 344
8926.28 320
8927.18 328
8928.07 356
8928.96 391
8929.85 329
8930.74 336
8931.64 354
8932.53 321
8933.42 348
8934.31 322
8935.20 295
8936.10 343
8936.99 358
8937.88 341
8938.77 386
8939.67 352
8940.56 365
8941.45 364
8942.34 331
8943.24 331
8944.13 351
8945.02 326
8945.91 329
8946.81 327
8947.70 312
8948.59 399
8949.49 389
8950.38 371
8951.27 323
8952.16 377
8953.06 354
8953.95 361
8954.84 348
8955.74 367
8956.63 338
8957.52 325
8958.42 356
8959.31 345
8960.20 321
8961.10 330
8961.99 339
8962.89 343
8963.78 355
8964.67 364
8965.57 332
8966.46 395
8967.35 376
8968.25 424
8969.14 395
8970.04 400
8970.93 364
8971.82 381
8972.72 385
8973.61 360
8974.51 336
8975.40 388
8976.30 336
8977.19 324
8978.08 316
8978.98 320
8979.87 332
8980.77 371
8981.66 322
8982.56 302
8983.45 340
8984.35 311
8985.24 286
8986.14 287
8987.03 342
8987.93 314
8988.82 342
8989.72 345
8990.61 305
8991.51 345
8992.40 306
8993.30 303
8994.19 319
8995.09 285
8995.98 307
8996.88 325
8997.77 336
8998.67 327
8999.56 308
9000.46 316
9001.35 314
9002.25 328
9003.15 308
9004.04 312
9004.94 321
9005.83 365
9006.73 309
9007.62 309
9008.52 317
9009.42 355
9010.31 340
9011.21 321
9012.10 285
9013.00 276
9013.90 326
9014.79 335
9015.69 287
9016.59 275
9017.48 307
9018.38 312
9019.27 311
9020.17 285
9021.07 301
9021.96 304
9022.86 320
9023.76 293
9024.65 266
9025.55 296
9026.45 305
9027.34 338
9028.24 295
9029.14 313
9030.04 322
9030.93 347
9031.83 271
9032.73 279
9033.62 281
9034.52 335
9035.42 313
9036.32 309
9037.21 288
9038.11 317
9039.01 308
9039.90 334
9040.80 288
9041.70 285
9042.60 316
9043.50 313
9044.39 301
9045.29 333
9046.19 305
9047.09 325
9047.98 298
9048.88 339
9049.78 356
9050.68 314
9051.58 337
9052.47 335
9053.37 318
9054.27 314
9055.17 310
9056.07 351
9056.97 341
9057.86 307
9058.76 288
9059.66 344
9060.56 348
9061.46 363
9062.36 356
9063.25 324
9064.15 358
9065.05 324
9065.95 327
9066.85 350
9067.75 342
9068.65 351
9069.55 390
9070.45 303
9071.34 311
9072.24 298
9073.14 350
9074.04 346
9074.94 319
9075.84 304
9076.74 326
9077.64 331
9078.54 315
9079.44 316
9080.34 276
9081.24 324
9082.14 320
9083.04 344
9083.94 318
9084.84 326
9085.74 362
9086.63 333
9087.53 315
9088.43 313
9089.33 335
9090.23 367
9091.13 367
9092.03 357
9092.93 303
9093.83 334
9094.74 352
9095.64 283
9096.54 332
9097.44 265
9098.34 338
9099.24 369
9100.14 379
9101.04 325
9101.94 322
9102.84 297
9103.74 311
9104.64 295
9105.54 290
9106.44 340
9107.34 318
9108.24 332
9109.14 331
9110.05 306
9110.95 322
9111.85 302
9112.75 296
9113.65 284
9114.55 282
9115.45 287
9116.35 264
9117.25 303
9118.16 298
9119.06 333
9119.96 326
9120.86 315
9121.76 291
9122.66 316
9123.56 314
9124.47 292
9125.37 312
9126.27 311
9127.17 330
9128.07 317
9128.98 294
9129.88 308
9130.78 340
9131.68 301
9132.58 322
9133.49 306
9134.39 323
9135.29 336
9136.19 299
9137.09 283
9138.00 295
9138.90 349
9139.80 349
9140.70 335
9141.61 298
9142.51 309
9143.41 282
9144.31 355
9145.22 324
9146.12 285
9147.02 293
9147.93 346
9148.83 272
9149.73 306
9150.63 281
9151.54 283
9152.44 307
9153.34 314
9154.25 288
9155.15 262
9156.05 333
9156.96 305
9157.86 286
9158.76 295
9159.67 312
9160.57 309
9161.47 298
9162.38 246
9163.28 267
9164.18 282
9165.09 324
9165.99 298
9166.90 271
9167.80 262
9168.70 269
9169.61 319
9170.51 323
9171.41 266
9172.32 274
9173.22 335
9174.13 285
9175.03 326
9175.94 318
9176.84 287
9177.74 291
9178.65 283
9179.55 262
9180.46 250
9181.36 281
9182.27 295
9183.17 289
9184.08 279
9184.98 273
9185.88 277
9186.79 299
9187.69 310
9188.60 310
9189.50 281
9190.41 272
9191.31 279
9192.22 301
9193.12 271
9194.03 258
9194.93 241
9195.84 234
9196.74 300
9197.65 302
9198.56 290
9199.46 300
9200.37 356
9201.27 337
9202.18 341
9203.08 356
9203.99 379
9204.89 303
9205.80 334
9206.71 301
9207.61 299
9208.52 255
9209.42 278
9210.33 324
9211.23 270
9212.14 291
9213.05 296
9213.95 325
9214.86 273
9215.77 282
9216.67 284
9217.58 285
9218.48 297
9219.39 273
9220.30 303
9221.20 274
9222.11 264
9223.02 258
9223.92 263
9224.83 271
9225.74 248
9226.64 268
9227.55 281
9228.46 242
9229.36 241
9230.27 243
9231.18 304
9232.08 280
9232.99 268
9233.90 288
9234.81 285
9235.71 254
9236.62 273
9237.53 287
9238.43 289
9239.34 267
9240.25 268
9241.16 305
9242.06 323
9242.97 297
9243.88 296
9244.79 277
9245.69 259
9246.60 255
9247.51 288
9248.42 263
9249.33 248
9250.23 267
9251.14 283
9252.05 266
9252.96 259
9253.87 282
9254.77 289
9255.68 272
9256.59 262
9257.50 271
9258.41 267
9259.31 254
9260.22 266
9261.13 283
9262.04 285
9262.95 292
9263.86 273
9264.77 247
9265.67 265
9266.58 271
9267.49 267
9268.40 300
9269.31 284
9270.22 293
9271.13 300
9272.04 279
9272.94 241
9273.85 286
9274.76 297
9275.67 271
9276.58 290
9277.49 301
9278.40 302
9279.31 288
9280.22 277
9281.13 260
9282.04 306
9282.95 297
9283.86 314
9284.77 293
9285.68 269
9286.59 279
9287.49 334
9288.40 319
9289.31 283
9290.22 280
9291.13 350
9292.04 339
9292.95 308
9293.86 326
9294.77 332
9295.68 318
9296.59 279
9297.50 342
9298.41 330
9299.33 351
9300.24 351
9301.15 319
9302.06 321
9302.97 358
9303.88 361
9304.79 400
9305.70 383
9306.61 379
9307.52 406
9308.43 429
9309.34 439
9310.25 447
9311.16 420
9312.07 422
9312.98 406
9313.90 386
9314.81 353
9315.72 322
9316.63 338
9317.54 349
9318.45 371
9319.36 367
9320.27 292
9321.19 283
9322.10 280
9323.01 309
9323.92 340
9324.83 333
9325.74 318
9326.65 319
9327.57 304
9328.48 326
9329.39 313
9330.30 293
9331.21 295
9332.13 327
9333.04 318
9333.95 328
9334.86 312
9335.77 343
9336.69 352
9337.60 311
9338.51 290
9339.42 307
9340.33 335
9341.25 339
9342.16 291
9343.07 253
9343.98 329
9344.90 260
9345.81 289
9346.72 287
9347.63 308
9348.55 294
9349.46 285
9350.37 323
9351.29 318
9352.20 282
9353.11 275
9354.02 324
9354.94 281
9355.85 296
9356.76 332
9357.68 338
9358.59 275
9359.50 283
9360.42 293
9361.33 305
9362.24 267
9363.16 270
9364.07 270
9364.98 307
9365.90 293
9366.81 275
9367.72 275
9368.64 287
9369.55 289
9370.47 278
9371.38 275
9372.29 288
9373.21 329
9374.12 275
9375.04 295
9375.95 265
9376.86 291
9377.78 271
9378.69 305
9379.61 293
9380.52 327
9381.43 320
9382.35 310
9383.26 316
9384.18 267
9385.09 260
9386.01 308
9386.92 343
9387.84 330
9388.75 310
9389.67 333
9390.58 333
9391.49 323
9392.41 311
9393.32 331
9394.24 314
9395.15 358
9396.07 330
9396.98 320
9397.90 329
9398.81 338
9399.73 361
9400.65 334
9401.56 316
9402.48 338
9403.39 300
9404.31 313
9405.22 296
9406.14 264
9407.05 267
9407.97 311
9408.88 320
9409.80 256
9410.72 268
9411.63 299
9412.55 279
9413.46 281
9414.38 310
9415.30 311
9416.21 282
9417.13 317
9418.04 301
9418.96 260
9419.88 271
9420.79 270
9421.71 280
9422.62 323
9423.54 298
9424.46 284
9425.37 252
9426.29 279
9427.21 236
9428.12 271
9429.04 294
9429.96 270
9430.87 293
9431.79 304
9432.71 252
9433.62 292
9434.54 267
9435.46 304
9436.37 314
9437.29 294
9438.21 259
9439.13 306
9440.04 304
9440.96 275
9441.88 337
9442.80 313
9443.71 277
9444.63 305
9445.55 296
9446.46 307
9447.38 321
9448.30 301
9449.22 319
9450.14 290
9451.05 309
9451.97 324
9452.89 347
9453.81 361
9454.72 326
9455.64 314
9456.56 344
9457.48 313
9458.40 352
9459.31 305
9460.23 278
9461.15 303
9462.07 292
9462.99 332
9463.91 296
9464.82 303
9465.74 311
9466.66 293
9467.58 287
9468.50 283
9469.42 285
9470.34 304
9471.25 306
9472.17 324
9473.09 286
9474.01 274
9474.93 314
9475.85 284
9476.77 310
9477.69 330
9478.60 333
9479.52 317
9480.44 344
9481.36 298
9482.28 345
9483.20 330
9484.12 348
9485.04 329
9485.96 343
9486.88 320
9487.80 297
9488.72 325
9489.64 294
9490.56 294
9491.48 323
9492.40 314
9493.32 292
9494.24 296
9495.16 283
9496.08 268
9497.00 271
9497.92 322
9498.84 299
9499.76 295
9500.68 302
9501.60 277
9502.52 289
9503.44 288
9504.36 267
9505.28 293
9506.20 243
9507.12 252
9508.04 243
9508.96 302
9509.88 277
9510.80 293
9511.72 304
9512.64 290
9513.56 269
9514.48 303
9515.40 282
9516.32 243
9517.25 283
9518.17 271
9519.09 306
9520.01 288
9520.93 278
9521.85 267
9522.77 284
9523.69 282
9524.61 274
9525.54 259
9526.46 282
9527.38 274
9528.30 282
9529.22 265
9530.14 274
9531.06 276
9531.99 281
9532.91 304
9533.83 290
9534.75 304
9535.67 292
9536.60 295
9537.52 309
9538.44 272
9539.36 288
9540.28 323
9541.21 284
9542.13 281
9543.05 310
9543.97 282
9544.89 265
9545.82 276
9546.74 310
9547.66 318
9548.58 283
9549.51 277
9550.43 266
9551.35 295
9552.27 303
9553.20 319
9554.12 304
9555.04 294
9555.96 296
9556.89 317
9557.81 306
9558.73 317
9559.66 283
9560.58 307
9561.50 319
9562.43 289
9563.35 278
9564.27 311
9565.19 325
9566.12 324
9567.04 339
9567.96 308
9568.89 314
9569.81 305
9570.74 312
9571.66 258
9572.58 282
9573.51 270
9574.43 304
9575.35 291
9576.28 289
9577.20 339
9578.13 309
9579.05 325
9579.97 323
9580.90 325
9581.82 334
9582.75 317
9583.67 284
9584.59 266
9585.52 305
9586.44 340
9587.37 316
9588.29 276
9589.22 309
9590.14 317
9591.06 290
9591.99 274
9592.91 297
9593.84 310
9594.76 318
9595.69 341
9596.61 347
9597.54 324
9598.46 279
9599.39 297
9600.31 297
9601.24 302
9602.16 275
9603.09 311
9604.01 314
9604.94 340
9605.86 345
9606.79 329
9607.71 337
9608.64 318
9609.56 341
9610.49 315
9611.41 324
9612.34 339
9613.27 372
9614.19 321
9615.12 325
9616.04 338
9616.97 327
9617.89 334
9618.82 321
9619.75 323
9620.67 344
9621.60 361
9622.52 348
9623.45 315
9624.38 364
9625.30 367
9626.23 365
9627.15 363
9628.08 351
9629.01 381
9629.93 393
9630.86 415
9631.79 424
9632.71 373
9633.64 384
9634.57 372
9635.49 440
9636.42 402
9637.35 366
9638.27 449
9639.20 456
9640.13 482
9641.05 412
9641.98 435
9642.91 444
9643.83 470
9644.76 444
9645.69 464
9646.62 556
9647.54 591
9648.47 626
9649.40 598
9650.32 623
9651.25 654
9652.18 644
9653.11 635
9654.03 545
9654.96 518
9655.89 503
9656.82 517
9657.75 515
9658.67 499
9659.60 523
9660.53 422
9661.46 423
9662.38 471
9663.31 477
9664.24 490
9665.17 506
9666.10 508
9667.02 578
9667.95 543
9668.88 580
9669.81 586
9670.74 551
9671.67 510
9672.59 490
9673.52 496
9674.45 493
9675.38 464
9676.31 456
9677.24 471
9678.17 452
9679.10 470
9680.02 490
9680.95 533
9681.88 454
9682.81 464
9683.74 471
9684.67 489
9685.60 488
9686.53 489
9687.46 488
9688.39 464
9689.31 499
9690.24 468
9691.17 471
9692.10 510
9693.03 545
9693.96 517
9694.89 473
9695.82 530
9696.75 503
9697.68 496
9698.61 480
9699.54 472
9700.47 486
9701.40 503
9702.33 444
9703.26 478
9704.19 480
9705.12 484
9706.05 480
9706.98 490
9707.91 507
9708.84 515
9709.77 497
9710.70 490
9711.63 506
9712.56 523
9713.49 501
9714.42 525
9715.35 550
9716.28 517
9717.21 523
9718.14 518
9719.07 504
9720.00 516
9720.93 520
9721.87 534
9722.80 503
9723.73 493
9724.66 497
9725.59 488
9726.52 471
9727.45 451
9728.38 498
9729.31 512
9730.24 482
9731.18 502
9732.11 502
9733.04 511
9733.97 518
9734.90 546
9735.83 510
9736.76 460
9737.70 480
9738.63 474
9739.56 510
9740.49 527
9741.42 494
9742.35 462
9743.29 494
9744.22 507
9745.15 533
9746.08 500
9747.01 556
9747.95 546
9748.88 572
9749.81 569
9750.74 595
9751.67 605
9752.61 617
9753.54 618
9754.47 588
9755.40 585
9756.34 527
9757.27 546
9758.20 572
9759.13 650
9760.07 596
9761.00 556
9761.93 631
9762.87 646
9763.80 625
9764.73 644
9765.66 623
9766.60 701
9767.53 720
9768.46 636
9769.40 713
9770.33 687
9771.26 660
9772.20 639
9773.13 690
9774.06 649
9775.00 605
9775.93 620
9776.86 669
9777.80 677
9778.73 751
9779.66 741
9780.60 830
9781.53 854
9782.46 924
9783.40 980
9784.33 1066
9785.26 1086
9786.20 1060
9787.13 1017
9788.07 966
9789.00 905
9789.93 850
9790.87 866
9791.80 800
9792.74 723
9793.67 751
9794.61 783
9795.54 781
9796.47 808
9797.41 927
9798.34 883
9799.28 974
9800.21 955
9801.15 959
9802.08 896
9803.02 826
9803.95 800
9804.89 754
9805.82 654
9806.76 594
9807.69 605
9808.63 571
9809.56 497
9810.50 493
9811.43 497
9812.37 518
9813.30 514
9814.24 487
9815.17 554
9816.11 512
9817.04 530
9817.98 534
9818.91 551
9819.85 496
9820.78 523
9821.72 513
9822.65 552
9823.59 544
9824.53 469
9825.46 509
9826.40 495
9827.33 510
9828.27 525
9829.21 514
9830.14 503
9831.08 502
9832.01 495
9832.95 539
9833.89 476
9834.82 495
9835.76 509
9836.69 522
9837.63 483
9838.57 489
9839.50 523
9840.44 534
9841.38 549
9842.31 500
9843.25 499
9844.19 517
9845.12 537
9846.06 481
9847.00 486
9847.93 503
9848.87 492
9849.81 510
9850.74 520
9851.68 511
9852.62 480
9853.56 531
9854.49 532
9855.43 524
9856.37 503
9857.30 500
9858.24 496
9859.18 490
9860.12 541
9861.05 523
9861.99 503
9862.93 561
9863.87 551
9864.80 523
9865.74 500
9866.68 503
9867.62 534
9868.56 517
9869.49 519
9870.43 489
9871.37 547
9872.31 529
9873.24 559
9874.18 560
9875.12 566
9876.06 590
9877.00 594
9877.94 598
9878.87 580
9879.81 566
9880.75 591
9881.69 592
9882.63 575
9883.57 513
9884.50 583
9885.44 604
9886.38 543
9887.32 566
9888.26 579
9889.20 577
9890.14 536
9891.08 561
9892.02 545
9892.95 563
9893.89 592
9894.83 517
9895.77 540
9896.71 526
9897.65 529
9898.59 547
9899.53 606
9900.47 522
9901.41 541
9902.35 583
9903.29 604
9904.23 549
9905.16 551
9906.10 538
9907.04 566
9907.98 586
9908.92 585
9909.86 635
9910.80 649
9911.74 656
9912.68 668
9913.62 674
9914.56 670
9915.50 675
9916.44 642
9917.38 625
9918.32 633
9919.26 593
9920.20 673
9921.14 742
9922.08 785
9923.02 865
9923.97 1104
9924.91 1255
9925.85 1541
9926.79 1834
9927.73 1949
9928.67 1908
9929.61 1922
9930.55 1856
9931.49 1640
9932.43 1371
9933.37 1225
9934.31 1051
9935.25 953
9936.20 838
9937.14 770
9938.08 714
9939.02 649
9939.96 620
9940.90 575
9941.84 601
9942.78 581
9943.73 595
9944.67 560
9945.61 597
9946.55 564
9947.49 555
9948.43 586
9949.37 574
9950.32 540
9951.26 513
9952.20 568
9953.14 559
9954.08 540
9955.03 570
9955.97 568
9956.91 577
9957.85 604
9958.79 590
9959.74 553
9960.68 554
9961.62 558
9962.56 542
9963.50 511
9964.45 538
9965.39 525
9966.33 561
9967.27 499
9968.22 505
9969.16 535
9970.10 491
9971.04 512
9971.99 530
9972.93 519
9973.87 477
9974.82 473
9975.76 511
9976.70 438
9977.64 505
9978.59 453
9979.53 476
9980.47 449
9981.42 456
9982.36 441
9983.30 495
9984.25 413
9985.19 411
9986.13 416
9987.08 436
9988.02 425
9988.96 451
9989.91 436
9990.85 433
9991.80 449
9992.74 447
9993.68 443
9994.63 427
9995.57 445
9996.51 489
9997.46 459
9998.40 475
9999.35 449
10000.29 475
10001.23 494
10002.18 463
10003.12 511
10004.07 495
10005.01 458
10005.96 520
10006.90 499
10007.84 513
10008.79 499
10009.73 488
10010.68 493
10011.62 520
10012.57 437
10013.51 474
10014.46 442
10015.40 414
10016.35 425
10017.29 472
10018.24 459
10019.18 492
10020.13 456
10021.07 486
10022.02 477
10022.96 447
10023.91 456
10024.85 485
10025.80 461
10026.74 489
10027.69 514
10028.63 525
10029.58 540
10030.52 527
10031.47 518
10032.42 514
10033.36 455
10034.31 484
10035.25 448
10036.20 468
10037.14 400
10038.09 426
10039.04 447
10039.98 395
10040.93 405
10041.87 423
10042.82 436
10043.77 409
10044.71 397
10045.66 427
10046.60 432
10047.55 376
10048.50 397
10049.44 378
10050.39 368
10051.34 363
10052.28 394
10053.23 383
10054.18 355
10055.12 382
10056.07 386
10057.02 394
10057.96 361
10058.91 387
10059.86 435
10060.80 430
10061.75 392
10062.70 356
10063.64 380
10064.59 358
10065.54 383
10066.49 376
10067.43 396
10068.38 364
10069.33 394
10070.28 345
10071.22 397
10072.17 412
10073.12 385
10074.07 381
10075.01 406
10075.96 340
10076.91 386
10077.86 391
10078.80 332
10079.75 345
10080.70 341
10081.65 335
10082.60 305
10083.54 356
10084.49 345
10085.44 354
10086.39 352
10087.34 347
10088.28 358
10089.23 351
10090.18 314
10091.13 349
10092.08 364
10093.03 332
10093.97 324
10094.92 315
10095.87 300
10096.82 334
10097.77 354
10098.72 329
10099.67 331
10100.62 336
10101.56 342
10102.51 387
10103.46 366
10104.41 296
10105.36 306
10106.31 305
10107.26 355
10108.21 316
10109.16 264
10110.11 330
10111.05 343
10112.00 319
10112.95 297
10113.90 314
10114.85 324
10115.80 281
10116.75 318
10117.70 330
10118.65 307
10119.60 319
10120.55 319
10121.50 302
10122.45 289
10123.40 286
10124.35 338
10125.30 298
10126.25 313
10127.20 275
10128.15 342
10129.10 281
10130.05 284
10131.00 290
10131.95 288
10132.90 311
10133.85 327
10134.80 299
10135.75 289
10136.70 284
10137.65 318
10138.60 292
10139.55 289
10140.51 312
10141.46 317
10142.41 346
10143.36 320
10144.31 308
10145.26 286
10146.21 334
10147.16 292
10148.11 308
10149.06 316
10150.01 305
10150.97 288
10151.92 304
10152.87 330
10153.82 286
10154.77 290
10155.72 306
10156.67 304
10157.63 305
10158.58 301
10159.53 321
10160.48 293
10161.43 302
10162.38 312
10163.34 317
10164.29 315
10165.24 300
10166.19 305
10167.14 331
10168.09 312
10169.05 325
10170.00 318
10170.95 323
10171.90 306
10172.86 342
10173.81 313
10174.76 333
10175.71 312
10176.66 313
10177.62 341
10178.57 347
10179.52 363
10180.47 371
10181.43 370
10182.38 342
10183.33 350
10184.29 355
10185.24 348
10186.19 350
10187.14 345
10188.10 335
10189.05 356
10190.00 327
10190.96 362
10191.91 389
10192.86 400
10193.81 356
10194.77 345
10195.72 346
10196.67 353
10197.63 372
10198.58 331
10199.53 392
10200.49 335
10201.44 381
10202.40 410
10203.35 415
10204.30 413
10205.26 493
10206.21 484
10207.16 504
10208.12 475
10209.07 478
10210.03 523
10210.98 482
10211.93 462
10212.89 430
10213.84 426
10214.80 396
10215.75 397
10216.70 374
10217.66 352
10218.61 359
10219.57 329
10220.52 339
10221.48 327
10222.43 349
10223.39 359
10224.34 310
10225.30 324
10226.25 320
10227.20 309
10228.16 329
10229.11 300
10230.07 329
10231.02 314
10231.98 329
10232.93 361
10233.89 394
10234.84 381
10235.80 387
10236.75 374
10237.71 399
10238.67 443
10239.62 344
10240.58 377
10241.53 335
10242.49 371
10243.44 321
10244.40 349
10245.35 333
10246.31 275
10247.26 330
10248.22 365
10249.18 317
10250.13 316
10251.09 313
10252.04 308
10253.00 289
10253.96 312
10254.91 292
10255.87 308
10256.82 323
10257.78 263
10258.74 308
10259.69 310
10260.65 309
10261.61 312
10262.56 306
10263.52 269
10264.47 285
10265.43 297
10266.39 317
10267.34 274
10268.30 258
10269.26 268
10270.21 292
10271.17 317
10272.13 258
10273.09 259
10274.04 280
10275.00 306
10275.96 292
10276.91 281
10277.87 266
10278.83 304
10279.78 293
10280.74 310
10281.70 276
10282.66 281
10283.61 271
10284.57 273
10285.53 311
10286.49 276
10287.44 325
10288.40 326
10289.36 310
10290.32 310
10291.27 365
10292.23 330
10293.19 350
10294.15 362
10295.11 360
10296.06 390
10297.02 350
10297.98 377
10298.94 317
10299.90 324
10300.85 336
10301.81 320
10302.77 294
10303.73 296
10304.69 256
10305.65 291
10306.60 306
10307.56 264
10308.52 253
10309.48 286
10310.44 248
10311.40 243
10312.36 247
10313.32 273
10314.27 296
10315.23 262
10316.19 287
10317.15 274
10318.11 234
10319.07 283
10320.03 267
10320.99 243
10321.95 252
10322.91 249
10323.86 246
10324.82 241
10325.78 238
10326.74 275
10327.70 253
10328.66 233
10329.62 249
10330.58 247
10331.54 246
10332.50 249
10333.46 241
10334.42 243
10335.38 253
10336.34 257
10337.30 237
10338.26 236
10339.22 223
10340.18 255
10341.14 266
10342.10 256
10343.06 253
10344.02 256
10344.98 241
10345.94 223
10346.90 238
10347.86 265
10348.82 268
10349.78 261
10350.74 267
10351.70 270
10352.66 302
10353.62 251
10354.58 233
10355.55 246
10356.51 250
10357.47 253
10358.43 287
10359.39 232
10360.35 259
10361.31 214
10362.27 258
10363.23 284
10364.19 252
10365.16 247
10366.12 264
10367.08 274
10368.04 246
10369.00 236
10369.96 254
10370.92 241
10371.88 225
10372.85 229
10373.81 242
10374.77 235
10375.73 251
10376.69 243
10377.65 239
10378.62 243
10379.58 242
10380.54 247
10381.50 247
10382.46 212
10383.43 241
10384.39 261
10385.35 252
10386.31 238
10387.27 272
10388.24 248
10389.20 230
10390.16 276
10391.12 272
10392.09 237
10393.05 233
10394.01 237
10394.97 254
10395.94 255
10396.90 234
10397.86 232
10398.82 244
10399.79 269
10400.75 253
10401.71 252
10402.68 251
10403.64 234
10404.60 246
10405.57 233
10406.53 261
10407.49 238
10408.45 244
10409.42 273
10410.38 265
10411.34 231
10412.31 275
10413.27 265
10414.23 272
10415.20 285
10416.16 333
10417.13 345
10418.09 385
10419.05 377
10420.02 389
10420.98 378
10421.94 341
10422.91 324
10423.87 294
10424.84 283
10425.80 312
10426.76 311
10427.73 256
10428.69 228
10429.66 226
10430.62 260
10431.58 231
10432.55 238
10433.51 219
10434.48 228
10435.44 230
10436.41 243
10437.37 258
10438.34 256
10439.30 230
10440.27 248
10441.23 219
10442.19 221
10443.16 222
10444.12 215
10445.09 212
10446.05 196
10447.02 211
10447.98 252
10448.95 246
10449.91 238
10450.88 204
10451.84 223
10452.81 201
10453.78 226
10454.74 227
10455.71 199
10456.67 239
10457.64 236
10458.60 239
10459.57 194
10460.53 193
10461.50 210
10462.47 225
10463.43 253
10464.40 238
10465.36 234
10466.33 272
10467.29 224
10468.26 204
10469.23 210
10470.19 235
10471.16 187
10472.12 197
10473.09 213
10474.06 199
10475.02 214
10475.99 206
10476.96 229
10477.92 206
10478.89 210
10479.86 217
10480.82 201
10481.79 242
10482.76 222
10483.72 227
10484.69 247
10485.66 203
10486.62 232
10487.59 241
10488.56 235
10489.52 207
10490.49 237
10491.46 244
10492.42 233
10493.39 193
10494.36 234
10495.33 218
10496.29 220
10497.26 220
10498.23 225
10499.19 230
10500.16 242
10501.13 222
10502.10 222
10503.06 235
10504.03 189
10505.00 213
10505.97 189
10506.94 223
10507.90 231
10508.87 251
10509.84 219
10510.81 202
10511.78 214
10512.74 255
10513.71 243
10514.68 214
10515.65 220
10516.62 236
10517.58 238
10518.55 208
10519.52 214
10520.49 196
10521.46 198
10522.43 179
10523.39 226
10524.36 196
10525.33 186
10526.30 222
10527.27 247
10528.24 198
10529.21 194
10530.18 205
10531.14 217
10532.11 213
10533.08 190
10534.05 242
10535.02 224
10535.99 216
10536.96 210
10537.93 203
10538.90 203
10539.87 231
10540.84 207
10541.80 226
10542.77 182
10543.74 189
10544.71 192
10545.68 222
10546.65 204
10547.62 191
10548.59 198
10549.56 209
10550.53 226
10551.50 197
10552.47 210
10553.44 231
10554.41 211
10555.38 203
10556.35 226
10557.32 240
10558.29 217
10559.26 212
10560.23 205
10561.20 188
10562.17 213
10563.14 227
10564.11 221
10565.08 208
10566.05 196
10567.02 214
10567.99 198
10568.97 186
10569.94 205
10570.91 228
10571.88 208
10572.85 186
10573.82 206
10574.79 186
10575.76 247
10576.73 231
10577.70 218
10578.67 190
10579.64 171
10580.62 211
10581.59 206
10582.56 203
10583.53 202
10584.50 202
10585.47 229
10586.44 227
10587.42 197
10588.39 215
10589.36 193
10590.33 219
10591.30 212
10592.27 223
10593.25 215
10594.22 225
10595.19 226
10596.16 209
10597.13 216
10598.10 235
10599.08 192
10600.05 202
10601.02 196
10601.99 206
10602.96 211
10603.94 226
10604.91 187
10605.88 178
10606.85 208
10607.83 194
10608.80 177
10609.77 200
10610.74 187
10611.72 194
10612.69 187
10613.66 208
10614.63 259
10615.61 203
10616.58 189
10617.55 223
10618.53 216
10619.50 212
10620.47 214
10621.44 249
10622.42 226
10623.39 222
10624.36 236
10625.34 217
10626.31 245
10627.28 224
10628.26 212
10629.23 237
10630.20 222
10631.18 225
10632.15 218
10633.12 227
10634.10 240
10635.07 236
10636.05 220
10637.02 242
10637.99 246
10638.97 300
10639.94 293
10640.91 284
10641.89 260
10642.86 254
10643.84 274
10644.81 266
10645.79 250
10646.76 239
10647.73 237
10648.71 240
10649.68 195
10650.66 216
10651.63 196
10652.61 236
10653.58 221
10654.55 218
10655.53 225
10656.50 235
10657.48 222
10658.45 197
10659.43 191
10660.40 191
10661.38 214
10662.35 216
10663.33 204
10664.30 182
10665.28 194
10666.25 216
10667.23 234
10668.20 195
10669.18 199
10670.15 219
10671.13 188
10672.10 198
10673.08 185
10674.05 183
10675.03 187
10676.01 199
10676.98 184
10677.96 183
10678.93 221
10679.91 239
10680.88 243
10681.86 227
10682.84 221
10683.81 217
10684.79 224
10685.76 223
10686.74 176
10687.72 234
10688.69 209
10689.67 231
10690.64 222
10691.62 176
10692.60 187
10693.57 192
10694.55 187
10695.53 200
10696.50 169
10697.48 210
10698.46 230
10699.43 183
10700.41 202
10701.39 192
10702.36 215
10703.34 182
10704.32 200
10705.29 241
10706.27 196
10707.25 191
10708.22 229
10709.20 250
10710.18 200
10711.15 184
10712.13 221
10713.11 174
10714.09 188
10715.06 177
10716.04 224
10717.02 218
10718.00 219
10718.97 216
10719.95 217
10720.93 211
10721.91 236
10722.88 238
10723.86 217
10724.84 210
10725.82 179
10726.80 211
10727.77 230
10728.75 200
10729.73 229
10730.71 234
10731.69 216
10732.66 194
10733.64 236
10734.62 214
10735.60 176
10736.58 212
10737.55 205
10738.53 195
10739.51 192
10740.49 201
10741.47 217
10742.45 217
10743.43 221
10744.40 184
10745.38 204
10746.36 226
10747.34 192
10748.32 218
10749.30 189
10750.28 190
10751.26 215
10752.24 232
10753.21 188
10754.19 188
10755.17 208
10756.15 213
10757.13 210
10758.11 212
10759.09 218
10760.07 232
10761.05 220
10762.03 218
10763.01 181
10763.99 189
10764.97 222
10765.95 216
10766.93 229
10767.91 209
10768.89 190
10769.87 212
10770.84 212
10771.82 214
10772.80 211
10773.78 191
10774.76 220
10775.74 219
10776.73 222
10777.71 215
10778.69 225
10779.67 203
10780.65 256
10781.63 241
10782.61 188
10783.59 217
10784.57 228
10785.55 208
10786.53 222
10787.51 201
10788.49 200
10789.47 217
10790.45 191
10791.43 203
10792.41 191
10793.39 204
10794.38 210
10795.36 192
10796.34 206
10797.32 199
10798.30 203
10799.28 208
10800.26 252
10801.24 230
10802.22 248
10803.21 223
10804.19 225
10805.17 228
10806.15 212
10807.13 247
10808.11 286
10809.09 269
10810.08 250
10811.06 271
10812.04 245
10813.02 244
10814.00 213
10814.99 219
10815.97 230
10816.95 244
10817.93 217
10818.91 231
10819.90 187
10820.88 234
10821.86 243
10822.84 218
10823.82 210
10824.81 240
10825.79 217
10826.77 248
10827.75 225
10828.74 160
10829.72 209
10830.70 225
10831.68 217
10832.67 192
10833.65 197
10834.63 207
10835.62 219
10836.60 215
10837.58 195
10838.56 205
10839.55 224
10840.53 238
10841.51 221
10842.50 221
10843.48 207
10844.46 225
10845.45 205
10846.43 212
10847.41 212
10848.40 202
10849.38 228
10850.36 197
10851.35 224
10852.33 206
10853.31 220
10854.30 215
10855.28 211
10856.26 191
10857.25 226
10858.23 208
10859.22 189
10860.20 225
10861.18 198
10862.17 226
10863.15 226
10864.14 228
10865.12 238
10866.10 248
10867.09 234
10868.07 218
10869.06 235
10870.04 221
10871.03 200
10872.01 239
10873.00 233
10873.98 231
10874.96 210
10875.95 250
10876.93 221
10877.92 242
10878.90 238
10879.89 246
10880.87 242
10881.86 238
10882.84 251
10883.83 251
10884.81 261
10885.80 222
10886.78 252
10887.77 244
10888.75 270
10889.74 252
10890.72 262
10891.71 258
10892.70 275
10893.68 248
10894.67 259
10895.65 267
10896.64 262
10897.62 236
10898.61 273
10899.59 263
10900.58 272
10901.57 273
10902.55 260
10903.54 277
10904.52 268
10905.51 256
10906.50 283
10907.48 260
10908.47 262
10909.45 281
10910.44 291
10911.43 266
10912.41 277
10913.40 305
10914.39 301
10915.37 278
10916.36 264
10917.35 286
10918.33 278
10919.32 270
10920.30 260
10921.29 271
10922.28 272
10923.27 257
10924.25 292
10925.24 292
10926.23 260
10927.21 215
10928.20 285
10929.19 287
10930.17 280
10931.16 264
10932.15 289
10933.14 293
10934.12 310
10935.11 297
10936.10 280
10937.09 308
10938.07 297
10939.06 295
10940.05 311
10941.04 303
10942.02 322
10943.01 312
10944.00 318
10944.99 328
10945.97 358
10946.96 315
10947.95 325
10948.94 288
10949.93 383
10950.91 343
10951.90 386
10952.89 353
10953.88 362
10954.87 382
10955.85 400
10956.84 431
10957.83 454
10958.82 458
10959.81 485
10960.80 516
10961.79 491
10962.77 432
10963.76 417
10964.75 407
10965.74 366
10966.73 386
10967.72 367
10968.71 347
10969.70 351
10970.68 350
10971.67 348
10972.66 291
10973.65 357
10974.64 401
10975.63 381
10976.62 357
10977.61 391
10978.60 331
10979.59 337
10980.58 316
10981.57 354
10982.55 371
10983.54 372
10984.53 418
10985.52 349
10986.51 363
10987.50 402
10988.49 364
10989.48 408
10990.47 404
10991.46 366
10992.45 420
10993.44 413
10994.43 444
10995.42 502
10996.41 533
10997.40 569
10998.39 679
10999.38 686
11000.37 675
11001.36 679
11002.35 660
11003.34 614
11004.33 608
11005.33 539
11006.32 469
11007.31 438
11008.30 419
11009.29 404
11010.28 368
11011.27 367
11012.26 349
11013.25 353
11014.24 328
11015.23 363
11016.22 355
11017.21 316
11018.21 345
11019.20 342
11020.19 332
11021.18 333
11022.17 298
11023.16 336
11024.15 346
11025.14 326
11026.14 302
11027.13 328
11028.12 348
11029.11 326
11030.10 320
11031.09 301
11032.09 306
11033.08 319
11034.07 334
11035.06 314
11036.05 300
11037.05 345
11038.04 359
11039.03 326
11040.02 323
11041.01 324
11042.01 301
11043.00 336
11043.99 328
11044.98 268
11045.97 312
11046.97 353
11047.96 317
11048.95 324
11049.94 306
11050.94 282
11051.93 260
11052.92 303
11053.91 338
11054.91 306
11055.90 318
11056.89 319
11057.89 314
11058.88 276
11059.87 316
11060.87 305
11061.86 311
11062.85 269
11063.84 275
11064.84 290
11065.83 308
11066.82 302
11067.82 328
11068.81 317
11069.80 301
11070.80 318
11071.79 301
11072.78 319
11073.78 293
11074.77 316
11075.77 309
11076.76 306
11077.75 332
11078.75 339
11079.74 334
11080.73 320
11081.73 321
11082.72 331
11083.72 334
11084.71 337
11085.70 329
11086.70 331
11087.69 313
11088.69 316
11089.68 318
11090.68 316
11091.67 309
11092.66 327
11093.66 320
11094.65 350
11095.65 381
11096.64 367
11097.64 355
11098.63 334
11099.63 351
11100.62 327
11101.62 327
11102.61 343
11103.61 336
11104.60 402
11105.60 350
11106.59 354
11107.59 352
11108.58 325
11109.58 371
11110.57 361
11111.57 362
11112.56 355
11113.56 410
11114.55 391
11115.55 365
11116.55 360
11117.54 419
11118.54 414
11119.53 442
11120.53 455
11121.52 486
11122.52 541
11123.51 603
11124.51 677
11125.51 708
11126.50 715
11127.50 782
11128.49 700
11129.49 678
11130.49 621
11131.48 567
11132.48 566
11133.48 464
11134.47 419
11135.47 384
11136.46 397
11137.46 375
11138.46 360
11139.45 350
11140.45 329
11141.45 308
11142.44 348
11143.44 330
11144.44 346
11145.43 358
11146.43 339
11147.43 338
11148.43 355
11149.42 322
11150.42 326
11151.42 327
11152.41 323
11153.41 344
11154.41 311
11155.40 299
11156.40 314
11157.40 313
11158.40 291
11159.39 256
11160.39 306
11161.39 328
11162.39 304
11163.38 293
11164.38 273
11165.38 298
11166.38 313
11167.38 282
11168.37 294
11169.37 274
11170.37 281
11171.37 288
11172.37 290
11173.36 283
11174.36 260
11175.36 279
11176.36 294
11177.36 330
11178.35 270
11179.35 262
11180.35 286
11181.35 287
11182.35 274
11183.35 266
11184.34 287
11185.34 294
11186.34 274
11187.34 285
11188.34 298
11189.34 275
11190.34 304
11191.34 294
11192.34 296
11193.33 303
11194.33 290
11195.33 316
11196.33 336
11197.33 295
11198.33 318
11199.33 296
11200.33 304
11201.33 298
11202.33 287
11203.33 282
11204.33 287
11205.32 307
11206.32 306
11207.32 327
11208.32 243
11209.32 278
11210.32 293
11211.32 268
11212.32 266
11213.32 293
11214.32 285
11215.32 277
11216.32 267
11217.32 293
11218.32 314
11219.32 283
11220.32 267
11221.32 289
11222.32 263
11223.32 277
11224.32 283
11225.32 257
11226.32 276
11227.33 277
11228.33 269
11229.33 270
11230.33 273
11231.33 257
11232.33 273
11233.33 276
11234.33 263
11235.33 302
11236.33 279
11237.33 243
11238.33 247
11239.33 241
11240.34 265
11241.34 254
11242.34 256
11243.34 284
11244.34 238
11245.34 300
11246.34 258
11247.34 249
11248.35 229
11249.35 229
11250.35 278
11251.35 281
11252.35 268
11253.35 251
11254.35 273
11255.36 275
11256.36 258
11257.36 253
11258.36 254
11259.36 256
11260.37 254
11261.37 281
11262.37 271
11263.37 268
11264.37 272
11265.38 280
11266.38 259
11267.38 244
11268.38 276
11269.39 260
11270.39 284
11271.39 266
11272.39 286
11273.40 301
11274.40 315
11275.40 330
11276.40 361
11277.41 350
11278.41 350
11279.41 350
11280.41 361
11281.42 352
11282.42 318
11283.42 292
11284.43 321
11285.43 302
11286.43 268
11287.44 253
11288.44 263
11289.44 263
11290.45 283
11291.45 264
11292.45 234
11293.46 266
11294.46 264
11295.46 257
11296.47 261
11297.47 228
11298.47 264
11299.48 272
11300.48 263
11301.48 237
11302.49 246
11303.49 268
11304.50 246
11305.50 240
11306.50 241
11307.51 302
11308.51 297
11309.52 292
11310.52 303
11311.52 338
11312.53 323
11313.53 354
11314.54 354
11315.54 315
11316.55 318
11317.55 297
11318.56 330
11319.56 268
11320.56 267
11321.57 255
11322.57 284
11323.58 262
11324.58 255
11325.59 227
11326.59 255
11327.60 253
11328.60 243
11329.61 223
11330.61 232
11331.62 223
11332.62 223
11333.63 217
11334.63 206
11335.64 215
11336.65 238
11337.65 227
11338.66 190
11339.66 180
11340.67 221
11341.67 209
11342.68 206
11343.68 206
11344.69 220
11345.70 233
11346.70 236
11347.71 204
11348.71 211
11349.72 220
11350.72 219
11351.73 216
11352.74 200
11353.74 191
11354.75 211
11355.76 239
11356.76 225
11357.77 180
11358.77 204
11359.78 208
11360.79 236
11361.79 234
11362.80 229
11363.81 227
11364.81 229
11365.82 216
11366.83 205
11367.83 216
11368.84 210
11369.85 226
11370.85 246
11371.86 213
11372.87 200
11373.87 208
11374.88 194
11375.89 207
11376.90 195
11377.90 222
11378.91 185
11379.92 186
11380.92 193
11381.93 261
11382.94 192
11383.95 193
11384.95 213
11385.96 206
11386.97 197
11387.98 224
11388.99 216
11389.99 178
11391.00 204
11392.01 189
11393.02 210
11394.02 210
11395.03 192
11396.04 180
11397.05 186
11398.06 180
11399.06 190
11400.07 201
11401.08 210
11402.09 193
11403.10 187
11404.11 187
11405.11 191
11406.12 176
11407.13 185
11408.14 178
11409.15 189
11410.16 187
11411.17 200
11412.17 181
11413.18 200
11414.19 190
11415.20 207
11416.21 196
11417.22 167
11418.23 178
11419.24 218
11420.25 200
11421.25 186
11422.26 206
11423.27 191
11424.28 196
11425.29 190
11426.30 225
11427.31 213
11428.32 184
11429.33 185
11430.34 176
11431.35 192
11432.36 183
11433.37 177
11434.38 200
11435.39 198
11436.40 184
11437.41 167
11438.42 181
11439.43 174
11440.44 169
11441.45 161
11442.46 192
11443.47 194
11444.48 171
11445.49 202
11446.50 188
11447.51 190
11448.52 202
11449.53 194
11450.54 195
11451.55 179
11452.56 172
11453.57 192
11454.58 176
11455.59 155
11456.60 155
11457.61 218
11458.62 160
11459.63 173
11460.64 171
11461.66 180
11462.67 179
11463.68 184
11464.69 168
11465.70 159
11466.71 138
11467.72 160
11468.73 207
11469.74 165
11470.76 148
11471.77 181
11472.78 176
11473.79 182
11474.80 172
11475.81 171
11476.82 164
11477.84 183
11478.85 173
11479.86 192
11480.87 195
11481.88 189
11482.89 165
11483.91 174
11484.92 161
11485.93 157
11486.94 164
11487.95 187
11488.97 189
11489.98 168
11490.99 186
11492.00 197
11493.02 169
11494.03 156
11495.04 164
11496.05 184
11497.06 193
11498.08 157
11499.09 151
11500.10 163
11501.12 167
11502.13 176
11503.14 182
11504.15 153
11505.17 156
11506.18 158
11507.19 179
11508.20 152
11509.22 158
11510.23 179
11511.24 166
11512.26 181
11513.27 167
11514.28 144
11515.30 152
11516.31 165
11517.32 166
11518.34 162
11519.35 154
11520.36 170
11521.38 176
11522.39 186
11523.40 181
11524.42 173
11525.43 155
11526.45 203
11527.46 181
11528.47 143
11529.49 167
11530.50 184
11531.52 166
11532.53 151
11533.54 182
11534.56 163
11535.57 176
11536.59 167
11537.60 165
11538.61 169
11539.63 182
11540.64 197
11541.66 163
11542.67 167
11543.69 148
11544.70 159
11545.72 200
11546.73 170
11547.74 182
11548.76 206
11549.77 203
11550.79 179
11551.80 184
11552.82 183
11553.83 195
11554.85 174
11555.86 188
11556.88 173
11557.89 174
11558.91 200
11559.92 195
11560.94 177
11561.96 207
11562.97 190
11563.99 183
11565.00 190
11566.02 192
11567.03 191
11568.05 171
11569.06 185
11570.08 164
11571.10 183
11572.11 207
11573.13 198
11574.14 207
11575.16 184
11576.17 199
11577.19 200
11578.21 210
11579.22 229
11580.24 210
11581.25 239
11582.27 246
11583.29 228
11584.30 231
11585.32 223
11586.34 249
11587.35 219
11588.37 223
11589.39 209
11590.40 221
11591.42 227
11592.44 210
11593.45 236
11594.47 265
11595.49 253
11596.50 266
11597.52 295
11598.54 324
11599.55 347
11600.57 357
11601.59 423
11602.60 420
11603.62 396
11604.64 408
11605.66 457
11606.67 422
11607.69 372
11608.71 366
11609.73 349
11610.74 271
11611.76 251
11612.78 246
11613.80 251
11614.81 228
11615.83 217
11616.85 214
11617.87 210
11618.88 205
11619.90 194
11620.92 194
11621.94 212
11622.96 224
11623.97 198
11624.99 189
11626.01 169
11627.03 173
11628.05 168
11629.07 201
11630.08 202
11631.10 184
11632.12 199
11633.14 184
11634.16 183
11635.18 203
11636.19 178
11637.21 151
11638.23 195
11639.25 176
11640.27 168
11641.29 196
11642.31 179
11643.33 185
11644.34 182
11645.36 181
11646.38 185
11647.40 178
11648.42 172
11649.44 145
11650.46 175
11651.48 170
11652.50 170
11653.52 166
11654.54 151
11655.56 154
11656.58 165
11657.60 162
11658.61 168
11659.63 169
11660.65 185
11661.67 176
11662.69 163
11663.71 159
11664.73 177
11665.75 178
11666.77 197
11667.79 167
11668.81 193
11669.83 188
11670.85 180
11671.87 187
11672.89 183
11673.91 158
11674.93 156
11675.95 173
11676.97 178
11678.00 189
11679.02 166
11680.04 145
11681.06 187
11682.08 217
11683.10 195
11684.12 173
11685.14 160
11686.16 176
11687.18 177
11688.20 196
11689.22 171
11690.24 181
11691.26 185
11692.29 195
11693.31 185
11694.33 172
11695.35 170
11696.37 173
11697.39 189
11698.41 168
11699.43 177
11700.46 202
11701.48 217
11702.50 172
11703.52 196
11704.54 170
11705.56 171
11706.58 154
11707.61 151
11708.63 193
11709.65 170
11710.67 177
11711.69 171
11712.72 182
11713.74 150
11714.76 159
11715.78 175
11716.80 180
11717.83 167
11718.85 155
11719.87 181
11720.89 191
11721.92 196
11722.94 181
11723.96 161
11724.98 155
11726.01 163
11727.03 135
11728.05 163
11729.07 153
11730.10 168
11731.12 165
11732.14 158
11733.16 164
11734.19 168
11735.21 155
11736.23 195
11737.26 156
11738.28 179
11739.30 174
11740.33 151
11741.35 167
11742.37 186
11743.39 173
11744.42 155
11745.44 163
11746.47 173
11747.49 171
11748.51 158
11749.54 173
11750.56 147
11751.58 173
11752.61 168
11753.63 152
11754.65 162
11755.68 153
11756.70 160
11757.73 151
11758.75 138
11759.77 165
11760.80 176
11761.82 185
11762.85 174
11763.87 162
11764.89 165
11765.92 168
11766.94 159
11767.97 126
11768.99 157
11770.02 153
11771.04 171
11772.06 178
11773.09 162
11774.11 174
11775.14 174
11776.16 188
11777.19 163
11778.21 156
11779.24 182
11780.26 197
11781.29 157
11782.31 156
11783.34 183
11784.36 161
11785.39 156
11786.41 172
11787.44 156
11788.46 191
11789.49 191
11790.51 185
11791.54 185
11792.57 171
11793.59 170
11794.62 183
11795.64 164
11796.67 187
11797.69 184
11798.72 155
11799.74 195
11800.77 175
11801.80 169
11802.82 174
11803.85 185
11804.87 206
11805.90 185
11806.93 173
11807.95 189
11808.98 202
11810.00 209
11811.03 202
11812.06 181
11813.08 178
11814.11 186
11815.14 209
11816.16 178
11817.19 168
11818.22 179
11819.24 162
11820.27 195
11821.30 177
11822.32 192
11823.35 180
11824.38 174
11825.40 193
11826.43 178
11827.46 201
11828.48 232
11829.51 219
11830.54 199
11831.56 190
11832.59 190
11833.62 180
11834.65 164
11835.67 185
11836.70 203
11837.73 205
11838.76 177
11839.78 194
11840.81 194
11841.84 180
11842.87 189
11843.89 186
11844.92 175
11845.95 173
11846.98 178
11848.00 177
11849.03 167
11850.06 164
11851.09 166
11852.12 168
11853.14 187
11854.17 195
11855.20 203
11856.23 195
11857.26 213
11858.29 199
11859.31 208
11860.34 205
11861.37 194
11862.40 198
11863.43 188
11864.46 204
11865.48 199
11866.51 185
11867.54 196
11868.57 168
11869.60 200
11870.63 205
11871.66 214
11872.69 214
11873.72 191
11874.74 205
11875.77 188
11876.80 205
11877.83 198
11878.86 226
11879.89 222
11880.92 207
11881.95 220
11882.98 205
11884.01 215
11885.04 198
11886.07 217
11887.10 235
11888.13 244
11889.15 239
11890.18 243
11891.21 245
11892.24 246
11893.27 225
11894.30 270
11895.33 231
11896.36 247
11897.39 275
11898.42 259
11899.45 279
11900.48 312
11901.51 312
11902.54 301
11903.57 285
11904.60 296
11905.64 314
11906.67 280
11907.70 267
11908.73 277
11909.76 262
11910.79 255
11911.82 246
11912.85 263
11913.88 245
11914.91 246
11915.94 263
11916.97 238
11918.00 243
11919.03 256
11920.06 259
11921.10 241
11922.13 234
11923.16 248
11924.19 268
11925.22 271
11926.25 276
11927.28 311
11928.31 339
11929.35 353
11930.38 410
11931.41 412
11932.44 477
11933.47 456
11934.50 426
11935.53 398
11936.57 367
11937.60 354
11938.63 324
11939.66 323
11940.69 327
11941.73 254
11942.76 257
11943.79 266
11944.82 247
11945.85 241
11946.89 241
11947.92 246
11948.95 221
11949.98 252
11951.01 226
11952.05 215
11953.08 207
11954.11 204
11955.14 188
11956.18 191
11957.21 214
11958.24 241
11959.27 227
11960.31 189
11961.34 185
11962.37 202
11963.41 214
11964.44 232
11965.47 194
11966.50 185
11967.54 200
11968.57 187
11969.60 212
11970.64 210
11971.67 218
11972.70 199
11973.74 199
11974.77 215
11975.80 200
11976.84 212
11977.87 211
11978.90 194
11979.94 176
11980.97 191
11982.00 201
11983.04 229
11984.07 232
11985.11 212
11986.14 209
11987.17 217
11988.21 232
11989.24 227
11990.28 196
11991.31 211
11992.34 223
11993.38 199
11994.41 193
11995.45 215
11996.48 194
11997.52 202
11998.55 243
11999.58 209
12000.62 216
12001.65 196
12002.69 217
12003.72 185
12004.76 189
12005.79 213
12006.83 207
12007.86 194
12008.90 217
12009.93 236
12010.97 231
12012.00 213
12013.04 245
12014.07 257
12015.11 237
12016.14 283
12017.18 293
12018.21 281
12019.25 268
12020.28 247
12021.32 277
12022.35 251
12023.39 249
12024.42 254
12025.46 234
12026.49 239
12027.53 241
12028.57 215
12029.60 198
12030.64 206
12031.67 187
12032.71 208
12033.74 207
12034.78 203
12035.82 239
12036.85 224
12037.89 192
12038.92 193
12039.96 173
12041.00 203
12042.03 232
12043.07 203
12044.11 195
12045.14 205
12046.18 191
12047.22 208
12048.25 186
12049.29 191
12050.33 196
12051.36 216
12052.40 211
12053.44 177
12054.47 176
12055.51 172
12056.55 172
12057.58 210
12058.62 198
12059.66 191
12060.69 208
12061.73 193
12062.77 182
12063.80 190
12064.84 181
12065.88 185
12066.92 177
12067.95 179
12068.99 167
12070.03 170
12071.07 169
12072.10 176
12073.14 151
12074.18 199
12075.22 159
12076.25 179
12077.29 173
12078.33 156
12079.37 159
12080.41 173
12081.44 182
12082.48 176
12083.52 167
12084.56 145
12085.60 141
12086.63 201
12087.67 185
12088.71 184
12089.75 150
12090.79 154
12091.83 179
12092.86 142
12093.90 144
12094.94 161
12095.98 175
12097.02 184
12098.06 169
12099.10 163
12100.13 158
12101.17 184
12102.21 171
12103.25 156
12104.29 185
12105.33 187
12106.37 181
12107.41 154
12108.45 145
12109.49 163
12110.52 180
12111.56 184
12112.60 156
12113.64 141
12114.68 154
12115.72 177
12116.76 167
12117.80 176
12118.84 155
12119.88 171
12120.92 183
12121.96 162
12123.00 150
12124.04 140
12125.08 181
12126.12 180
12127.16 178
12128.20 183
12129.24 171
12130.28 162
12131.32 154
12132.36 151
12133.40 167
12134.44 131
12135.48 158
12136.52 150
12137.56 158
12138.60 142
12139.64 157
12140.68 191
12141.72 162
12142.76 136
12143.80 161
12144.84 161
12145.88 162
12146.93 161
12147.97 139
12149.01 120
12150.05 155
12151.09 148
12152.13 143
12153.17 137
12154.21 144
12155.25 152
12156.29 145
12157.34 138
12158.38 135
12159.42 138
12160.46 159
12161.50 123
12162.54 147
12163.58 144
12164.62 159
12165.67 161
12166.71 150
12167.75 152
12168.79 127
12169.83 150
12170.87 146
12171.92 159
12172.96 151
12174.00 139
12175.04 141
12176.08 186
12177.13 124
12178.17 135
12179.21 117
12180.25 155
12181.30 148
12182.34 155
12183.38 149
12184.42 142
12185.46 151
12186.51 146
12187.55 137
12188.59 140
12189.63 138
12190.68 147
12191.72 154
12192.76 122
12193.81 151
12194.85 170
12195.89 157
12196.93 146
12197.98 137
12199.02 160
12200.06 167
12201.11 192
12202.15 153
12203.19 133
12204.24 141
12205.28 156
12206.32 147
12207.37 145
12208.41 107
12209.45 150
12210.50 172
12211.54 157
12212.58 148
12213.63 150
12214.67 165
12215.71 164
12216.76 166
12217.80 124
12218.85 139
12219.89 149
12220.93 149
12221.98 160
12223.02 185
12224.07 143
12225.11 171
12226.15 177
12227.20 183
12228.24 179
12229.29 194
12230.33 181
12231.38 161
12232.42 181
12233.46 174
12234.51 166
12235.55 145
12236.60 191
12237.64 187
12238.69 186
12239.73 153
12240.78 177
12241.82 151
12242.87 169
12243.91 171
12244.96 199
12246.00 212
12247.05 181
12248.09 147
12249.14 160
12250.18 145
12251.23 157
12252.27 141
12253.32 127
12254.36 149
12255.41 126
12256.45 145
12257.50 170
12258.55 153
12259.59 157
12260.64 142
12261.68 139
12262.73 144
12263.77 159
12264.82 164
12265.87 148
12266.91 146
12267.96 128
12269.00 158
12270.05 163
12271.10 155
12272.14 155
12273.19 141
12274.23 159
12275.28 143
12276.33 178
12277.37 140
12278.42 132
12279.47 143
12280.51 174
12281.56 146
12282.61 144
12283.65 140
12284.70 147
12285.75 171
12286.79 134
12287.84 144
12288.89 168
12289.93 158
12290.98 146
12292.03 153
12293.07 133
12294.12 169
12295.17 152
12296.22 131
12297.26 146
12298.31 153
12299.36 159
12300.40 134
12301.45 154
12302.50 139
12303.55 132
12304.59 115
12305.64 142
12306.69 156
12307.74 134
12308.78 143
12309.83 142
12310.88 135
12311.93 135
12312.98 170
12314.02 169
12315.07 155
12316.12 131
12317.17 130
12318.22 149
12319.26 160
12320.31 131
12321.36 120
12322.41 113
12323.46 157
12324.51 142
12325.55 154
12326.60 119
12327.65 137
12328.70 152
12329.75 148
12330.80 140
12331.85 133
12332.89 152
12333.94 146
12334.99 145
12336.04 156
12337.09 154
12338.14 138
12339.19 132
12340.24 96
12341.29 138
12342.33 144
12343.38 147
12344.43 158
12345.48 148
12346.53 143
12347.58 142
12348.63 150
12349.68 140
12350.73 136
12351.78 161
12352.83 154
12353.88 146
12354.93 149
12355.98 152
12357.03 196
12358.08 147
12359.13 165
12360.18 165
12361.23 163
12362.28 168
12363.33 161
12364.38 174
12365.43 166
12366.48 168
12367.53 167
12368.58 181
12369.63 164
12370.68 155
12371.73 170
12372.78 174
12373.83 162
12374.88 136
12375.93 148
12376.98 167
12378.03 157
12379.08 155
12380.13 127
12381.18 167
12382.23 158
12383.29 155
12384.34 158
12385.39 164
12386.44 199
12387.49 177
12388.54 184
12389.59 155
12390.64 165
12391.69 191
12392.75 178
12393.80 155
12394.85 167
12395.90 156
12396.95 176
12398.00 172
12399.05 160
12400.11 184
12401.16 188
12402.21 169
12403.26 171
12404.31 185
12405.36 180
12406.42 182
12407.47 194
12408.52 190
12409.57 174
12410.62 157
12411.68 184
12412.73 164
12413.78 181
12414.83 166
12415.88 153
12416.94 187
12417.99 203
12419.04 179
12420.09 201
12421.15 183
12422.20 170
12423.25 187
12424.30 171
12425.36 173
12426.41 194
12427.46 184
12428.52 182
12429.57 172
12430.62 186
12431.67 210
12432.73 180
12433.78 217
12434.83 214
12435.89 226
12436.94 203
12437.99 214
12439.05 173
12440.10 203
12441.15 218
12442.21 193
12443.26 201
12444.31 189
12445.37 188
12446.42 216
12447.47 206
12448.53 206
12449.58 210
12450.63 214
12451.69 222
12452.74 209
12453.80 230
12454.85 219
12455.90 225
12456.96 234
12458.01 242
12459.07 269
12460.12 239
12461.17 259
12462.23 297
12463.28 300
12464.34 276
12465.39 310
12466.45 306
12467.50 326
12468.56 365
12469.61 377
12470.66 441
12471.72 479
12472.77 593
12473.83 683
12474.88 727
12475.94 813
12476.99 842
12478.05 925
12479.10 894
12480.16 855
12481.21 748
12482.27 662
12483.32 587
12484.38 478
12485.43 430
12486.49 439
12487.54 404
12488.60 335
12489.65 334
12490.71 281
12491.77 272
12492.82 255
12493.88 289
12494.93 243
12495.99 239
12497.04 238
12498.10 261
12499.15 246
12500.21 221
12501.27 252
12502.32 225
12503.38 223
12504.43 221
12505.49 241
12506.55 210
12507.60 206
12508.66 224
12509.72 233
12510.77 221
12511.83 199
12512.88 212
12513.94 219
12515.00 206
12516.05 203
12517.11 208
12518.17 208
12519.22 195
12520.28 182
12521.34 176
12522.39 204
12523.45 200
12524.51 207
12525.56 175
12526.62 211
12527.68 189
12528.74 189
12529.79 175
12530.85 168
12531.91 170
12532.96 184
12534.02 193
12535.08 179
12536.14 151
12537.19 192
12538.25 188
12539.31 165
12540.37 172
12541.42 197
12542.48 194
12543.54 207
12544.60 191
12545.65 208
12546.71 185
12547.77 186
12548.83 170
12549.89 224
12550.94 231
12552.00 247
12553.06 251
12554.12 232
12555.18 234
12556.23 256
12557.29 279
12558.35 257
12559.41 231
12560.47 217
12561.53 251
12562.58 267
12563.64 247
12564.70 238
12565.76 220
12566.82 227
12567.88 193
12568.94 190
12570.00 233
12571.05 230
12572.11 226
12573.17 222
12574.23 202
12575.29 197
12576.35 219
12577.41 228
12578.47 186
12579.53 216
12580.59 202
12581.64 190
12582.70 164
12583.76 190
12584.82 178
12585.88 198
12586.94 185
12588.00 202
12589.06 193
12590.12 207
12591.18 211
12592.24 175
12593.30 204
12594.36 145
12595.42 188
12596.48 163
12597.54 158
12598.60 147
12599.66 193
12600.72 211
12601.78 190
12602.84 180
12603.90 165
12604.96 195
12606.02 200
12607.08 182
12608.14 167
12609.20 167
12610.26 194
12611.32 194
12612.38 165
12613.44 180
12614.50 175
12615.57 197
12616.63 188
12617.69 182
12618.75 174
12619.81 212
12620.87 213
12621.93 192
12622.99 178
12624.05 184
12625.11 180
12626.18 178
12627.24 169
12628.30 171
12629.36 170
12630.42 172
12631.48 165
12632.54 159
12633.60 148
12634.67 154
12635.73 155
12636.79 158
12637.85 130
12638.91 147
12639.97 148
12641.04 166
12642.10 148
12643.16 141
12644.22 149
12645.28 149
12646.35 142
12647.41 146
12648.47 164
12649.53 179
12650.59 153
12651.66 152
12652.72 163
12653.78 159
12654.84 152
12655.91 168
12656.97 167
12658.03 164
12659.09 172
12660.16 130
12661.22 137
12662.28 130
12663.34 153
12664.41 167
12665.47 164
12666.53 174
12667.60 146
12668.66 138
12669.72 145
12670.78 132
12671.85 162
12672.91 159
12673.97 166
12675.04 152
12676.10 139
12677.16 139
12678.23 141
12679.29 143
12680.35 154
12681.42 156
12682.48 144
12683.54 140
12684.61 149
12685.67 157
12686.74 157
12687.80 170
12688.86 166
12689.93 147
12690.99 148
12692.05 144
12693.12 144
12694.18 141
12695.25 183
12696.31 161
12697.37 182
12698.44 186
12699.50 172
12700.57 164
12701.63 159
12702.70 170
12703.76 190
12704.83 193
12705.89 165
12706.95 173
12708.02 167
12709.08 195
12710.15 164
12711.21 164
12712.28 166
12713.34 155
12714.41 184
12715.47 156
12716.54 155
12717.60 157
12718.67 153
12719.73 167
12720.80 179
12721.86 137
12722.93 159
12723.99 165
12725.06 160
12726.12 143
12727.19 169
12728.26 167
12729.32 196
12730.39 167
12731.45 175
12732.52 171
12733.58 191
12734.65 190
12735.71 192
12736.78 182
12737.85 177
12738.91 188
12739.98 192
12741.04 179
12742.11 156
12743.18 161
12744.24 160
12745.31 156
12746.37 138
12747.44 142
12748.51 156
12749.57 167
12750.64 129
12751.71 132
12752.77 166
12753.84 157
12754.91 164
12755.97 161
12757.04 125
12758.11 156
12759.17 141
12760.24 130
12761.31 145
12762.37 140
12763.44 150
12764.51 152
12765.57 139
12766.64 118
12767.71 141
12768.78 146
12769.84 137
12770.91 144
12771.98 139
12773.04 159
12774.11 140
12775.18 118
12776.25 110
12777.31 161
12778.38 130
12779.45 135
12780.52 121
12781.58 97
12782.65 123
12783.72 126
12784.79 136
12785.86 137
12786.92 127
12787.99 129
12789.06 135
12790.13 122
12791.20 123
12792.26 116
12793.33 146
12794.40 141
12795.47 119
12796.54 126
12797.61 114
12798.67 143
12799.74 134
12800.81 137
12801.88 109
12802.95 126
12804.02 148
12805.09 153
12806.15 137
12807.22 130
12808.29 136
12809.36 148
12810.43 141
12811.50 128
12812.57 134
12813.64 133
12814.71 154
12815.77 162
12816.84 158
12817.91 142
12818.98 140
12820.05 161
12821.12 160
12822.19 141
12823.26 152
12824.33 164
12825.40 166
12826.47 133
12827.54 138
12828.61 170
12829.68 140
12830.75 131
12831.82 133
12832.89 131
12833.96 157
12835.03 149
12836.10 149
12837.17 153
12838.24 126
12839.31 132
12840.38 140
12841.45 151
12842.52 129
12843.59 149
12844.66 162
12845.73 136
12846.80 134
12847.87 143
12848.94 153
12850.01 148
12851.08 140
12852.15 122
12853.22 126
12854.29 138
12855.36 146
12856.43 155
12857.51 146
12858.58 127
12859.65 142
12860.72 129
12861.79 114
12862.86 86
12863.93 136
12865.00 147
12866.07 127
12867.15 122
12868.22 147
12869.29 135
12870.36 130
12871.43 129
12872.50 122
12873.57 122
12874.65 103
12875.72 117
12876.79 115
12877.86 110
12878.93 107
12880.00 118
12881.08 121
12882.15 122
12883.22 123
12884.29 123
12885.36 118
12886.44 124
12887.51 116
12888.58 104
12889.65 128
12890.72 127
12891.80 132
12892.87 119
12893.94 113
12895.01 106
12896.09 132
12897.16 129
12898.23 107
12899.30 108
12900.38 131
12901.45 131
12902.52 126
12903.60 124
12904.67 95
12905.74 129
12906.81 122
12907.89 131
12908.96 148
12910.03 133
12911.11 121
12912.18 128
12913.25 127
12914.33 110
12915.40 126
12916.47 126
12917.55 113
12918.62 110
12919.69 131
12920.77 123
12921.84 145
12922.91 119
12923.99 142
12925.06 115
12926.13 138
12927.21 153
12928.28 139
12929.36 112
12930.43 119
12931.50 147
12932.58 122
12933.65 121
12934.73 106
12935.80 104
12936.87 122
12937.95 127
12939.02 112
12940.10 110
12941.17 122
12942.25 105
12943.32 96
12944.39 109
12945.47 93
12946.54 82
12947.62 98
12948.69 111
12949.77 126
12950.84 115
12951.92 129
12952.99 118
12954.07 113
12955.14 105
12956.22 124
12957.29 145
12958.37 109
12959.44 120
12960.52 101
12961.59 142
12962.67 123
12963.74 92
12964.82 105
12965.89 110
12966.97 112
12968.04 103
12969.12 114
12970.20 106
12971.27 109
12972.35 120
12973.42 117
12974.50 119
12975.57 124
12976.65 129
12977.73 110
12978.80 112
12979.88 110
12980.95 116
12982.03 138
12983.11 124
12984.18 100
12985.26 107
12986.33 114
12987.41 135
12988.49 122
12989.56 97
12990.64 93
12991.72 95
12992.79 162
12993.87 139
12994.95 125
12996.02 116
12997.10 135
12998.18 125
12999.25 108
13000.33 98
13001.41 109
13002.48 99
13003.56 106
13004.64 117
13005.71 103
13006.79 119
13007.87 132
13008.95 104
13010.02 113
13011.10 102
13012.18 117
13013.26 119
13014.33 122
13015.41 108
13016.49 92
13017.57 124
13018.64 118
13019.72 119
13020.80 119
13021.88 108
13022.95 102
13024.03 115
13025.11 123
13026.19 124
13027.26 101
13028.34 115
13029.42 126
13030.50 132
13031.58 95
13032.66 115
13033.73 124
13034.81 123
13035.89 140
13036.97 116
13038.05 108
13039.13 121
13040.20 135
13041.28 142
13042.36 122
13043.44 124
13044.52 120
13045.60 109
13046.68 92
13047.75 101
13048.83 123
13049.91 115
13050.99 126
13052.07 119
13053.15 111
13054.23 107
13055.31 104
13056.39 107
13057.47 119
13058.54 120
13059.62 119
13060.70 110
13061.78 110
13062.86 113
13063.94 126
13065.02 103
13066.10 94
13067.18 100
13068.26 108
13069.34 103
13070.42 113
13071.50 103
13072.58 94
13073.66 114
13074.74 107
13075.82 107
13076.90 109
13077.98 107
13079.06 105
13080.14 108
13081.22 99
13082.30 89
13083.38 126
13084.46 123
13085.54 100
13086.62 89
13087.70 113
13088.78 128
13089.86 106
13090.94 109
13092.02 117
13093.10 98
13094.18 135
13095.27 111
13096.35 106
13097.43 121
13098.51 118
13099.59 111
13100.67 105
13101.75 112
13102.83 95
13103.91 102
13104.99 98
13106.08 115
13107.16 139
13108.24 133
13109.32 115
13110.40 129
13111.48 111
13112.56 100
13113.64 102
13114.73 107
13115.81 108
13116.89 101
13117.97 99
13119.05 91
13120.14 93
13121.22 111
13122.30 135
13123.38 114
13124.46 114
13125.54 92
13126.63 118
13127.71 106
13128.79 108
13129.87 96
13130.96 105
13132.04 107
13133.12 117
13134.20 121
13135.28 115
13136.37 112
13137.45 116
13138.53 90
13139.61 115
13140.70 126
13141.78 132
13142.86 130
13143.95 134
13145.03 88
13146.11 107
13147.19 141
13148.28 144
13149.36 126
13150.44 121
13151.53 102
13152.61 116
13153.69 128
13154.78 139
13155.86 99
13156.94 113
13158.03 118
13159.11 144
13160.19 113
13161.28 131
13162.36 117
13163.44 116
13164.53 123
13165.61 89
13166.69 125
13167.78 124
13168.86 111
13169.95 100
13171.03 117
13172.11 112
13173.20 89
13174.28 99
13175.37 115
13176.45 100
13177.53 96
13178.62 103
13179.70 115
13180.79 122
13181.87 109
13182.96 119
13184.04 128
13185.12 149
13186.21 122
13187.29 119
13188.38 114
13189.46 102
13190.55 95
13191.63 117
13192.72 111
13193.80 104
13194.89 117
13195.97 138
13197.06 114
13198.14 113
13199.23 140
13200.31 105
13201.40 104
13202.48 101
13203.57 122
13204.65 94
13205.74 126
13206.82 114
13207.91 129
13208.99 118
13210.08 95
13211.16 118
13212.25 128
13213.34 110
13214.42 119
13215.51 114
13216.59 136
13217.68 95
13218.76 112
13219.85 109
13220.94 130
13222.02 118
13223.11 103
13224.19 116
13225.28 111
13226.37 128
13227.45 128
13228.54 105
13229.63 118
13230.71 129
13231.80 134
13232.89 133
13233.97 110
13235.06 101
13236.14 117
13237.23 135
13238.32 111
13239.40 108
13240.49 125
13241.58 110
13242.67 132
13243.75 117
13244.84 120
13245.93 120
13247.01 131
13248.10 128
13249.19 114
13250.27 128
13251.36 127
13252.45 152
13253.54 115
13254.62 118
13255.71 120
13256.80 123
13257.89 129
13258.97 111
13260.06 114
13261.15 126
13262.24 125
13263.32 131
13264.41 113
13265.50 127
13266.59 112
13267.67 121
13268.76 109
13269.85 126
13270.94 119
13272.03 121
13273.11 148
13274.20 118
13275.29 131
13276.38 143
13277.47 121
13278.56 131
13279.64 127
13280.73 135
13281.82 148
13282.91 139
13284.00 122
13285.09 139
13286.18 152
13287.26 148
13288.35 128
13289.44 132
13290.53 136
13291.62 161
13292.71 137
13293.80 141
13294.89 148
13295.98 134
13297.06 131
13298.15 135
13299.24 134
13300.33 143
13301.42 143
13302.51 140
13303.60 146
13304.69 136
13305.78 142
13306.87 145
13307.96 177
13309.05 169
13310.14 167
13311.23 117
13312.32 138
13313.41 151
13314.50 174
13315.59 161
13316.68 138
13317.77 165
13318.86 152
13319.95 153
13321.04 128
13322.13 149
13323.22 132
13324.31 135
13325.40 135
13326.49 149
13327.58 128
13328.67 133
13329.76 155
13330.85 132
13331.94 129
13333.03 135
13334.12 126
13335.21 167
13336.30 136
13337.39 134
13338.48 156
13339.57 129
13340.66 167
13341.75 139
13342.85 134
13343.94 136
13345.03 162
13346.12 154
13347.21 127
13348.30 149
13349.39 128
13350.48 143
13351.58 148
13352.67 137
13353.76 127
13354.85 146
13355.94 157
13357.03 151
13358.12 158
13359.22 140
13360.31 174
13361.40 197
13362.49 154
13363.58 159
13364.67 164
13365.77 191
13366.86 211
13367.95 207
13369.04 172
13370.13 164
13371.23 177
13372.32 173
13373.41 158
13374.50 157
13375.60 143
13376.69 137
13377.78 144
13378.87 128
13379.97 107
13381.06 131
13382.15 126
13383.24 136
13384.34 114
13385.43 130
13386.52 153
13387.61 146
13388.71 114
13389.80 137
13390.89 136
13391.99 136
13393.08 166
13394.17 125
13395.26 116
13396.36 134
13397.45 148
13398.54 122
13399.64 124
13400.73 135
13401.82 136
13402.92 150
13404.01 140
13405.10 114
13406.20 134
13407.29 144
13408.39 142
13409.48 126
13410.57 109
13411.67 121
13412.76 150
13413.85 133
13414.95 109
13416.04 105
13417.14 127
13418.23 148
13419.32 128
13420.42 119
13421.51 89
13422.61 144
13423.70 134
13424.80 134
13425.89 137
13426.98 146
13428.08 131
13429.17 129
13430.27 123
13431.36 109
13432.46 125
13433.55 133
13434.65 156
13435.74 121
13436.84 120
13437.93 127
13439.03 159
13440.12 164
13441.22 160
13442.31 123
13443.41 161
13444.50 138
13445.60 139
13446.69 126
13447.79 109
13448.88 141
13449.98 138
13451.07 122
13452.17 144
13453.26 141
13454.36 118
13455.45 125
13456.55 126
13457.65 132
13458.74 123
13459.84 142
13460.93 134
13462.03 145
13463.12 136
13464.22 153
13465.32 155
13466.41 140
13467.51 140
13468.60 126
13469.70 155
13470.80 147
13471.89 126
13472.99 146
13474.09 143
13475.18 143
13476.28 143
13477.37 131
13478.47 139
13479.57 126
13480.66 138
13481.76 184
13482.86 171
13483.95 155
13485.05 145
13486.15 161
13487.25 154
13488.34 141
13489.44 137
13490.54 153
13491.63 159
13492.73 176
13493.83 145
13494.92 160
13496.02 153
13497.12 166
13498.22 155
13499.31 177
13500.41 160
13501.51 145
13502.61 178
13503.70 168
13504.80 144
13505.90 155
13507.00 155
13508.09 143
13509.19 133
13510.29 150
13511.39 143
13512.49 143
13513.58 161
13514.68 170
13515.78 149
13516.88 136
13517.98 150
13519.07 161
13520.17 132
13521.27 129
13522.37 133
13523.47 122
13524.57 127
13525.66 141
13526.76 114
13527.86 136
13528.96 113
13530.06 125
13531.16 144
13532.26 149
13533.35 136
13534.45 124
13535.55 133
13536.65 127
13537.75 130
13538.85 131
13539.95 137
13541.05 136
13542.15 153
13543.24 149
13544.34 140
13545.44 117
13546.54 156
13547.64 136
13548.74 128
13549.84 135
13550.94 136
13552.04 129
13553.14 127
13554.24 118
13555.34 131
13556.44 132
13557.54 129
13558.64 127
13559.74 121
13560.84 96
13561.94 123
13563.04 127
13564.14 110
13565.24 109
13566.34 113
13567.44 131
13568.54 99
13569.64 113
13570.74 124
13571.84 129
13572.94 133
13574.04 130
13575.14 134
13576.24 113
13577.34 146
13578.44 155
13579.54 110
13580.64 131
13581.74 124
13582.84 145
13583.94 147
13585.05 130
13586.15 121
13587.25 125
13588.35 147
13589.45 137
13590.55 127
13591.65 123
13592.75 147
13593.85 129
13594.95 112
13596.06 138
13597.16 160
13598.26 133
13599.36 138
13600.46 154
13601.56 138
13602.66 126
13603.77 157
13604.87 164
13605.97 142
13607.07 134
13608.17 164
13609.28 154
13610.38 134
13611.48 119
13612.58 150
13613.68 153
13614.79 131
13615.89 125
13616.99 158
13618.09 136
13619.19 173
13620.30 147
13621.40 132
13622.50 152
13623.60 162
13624.71 168
13625.81 161
13626.91 130
13628.01 127
13629.12 169
13630.22 160
13631.32 144
13632.42 145
13633.53 162
13634.63 149
13635.73 138
13636.84 136
13637.94 138
13639.04 157
13640.14 153
13641.25 141
13642.35 134
13643.45 134
13644.56 134
13645.66 133
13646.76 111
13647.87 99
13648.97 126
13650.07 165
13651.18 148
13652.28 113
13653.39 118
13654.49 132
13655.59 155
13656.70 136
13657.80 113
13658.90 142
13660.01 134
13661.11 113
13662.22 127
13663.32 121
13664.42 130
13665.53 146
13666.63 162
13667.74 125
13668.84 121
13669.94 121
13671.05 143
13672.15 135
13673.26 111
13674.36 133
13675.47 115
13676.57 136
13677.68 115
13678.78 121
13679.89 111
13680.99 104
13682.10 147
13683.20 125
13684.30 112
13685.41 104
13686.51 132
13687.62 123
13688.72 104
13689.83 119
13690.93 152
13692.04 145
13693.15 137
13694.25 134
13695.36 148
13696.46 150
13697.57 136
13698.67 140
13699.78 123
13700.88 135
13701.99 157
13703.09 164
13704.20 151
13705.31 161
13706.41 133
13707.52 146
13708.62 159
13709.73 152
13710.84 141
13711.94 139
13713.05 125
13714.15 125
13715.26 142
13716.37 144
13717.47 139
13718.58 164
13719.68 175
13720.79 135
13721.90 158
13723.00 178
13724.11 148
13725.22 147
13726.32 158
13727.43 169
13728.54 147
13729.64 151
13730.75 146
13731.86 168
13732.96 172
13734.07 191
13735.18 203
13736.28 160
13737.39 167
13738.50 161
13739.61 174
13740.71 169
13741.82 153
13742.93 169
13744.03 176
13745.14 210
13746.25 174
13747.36 157
13748.46 184
13749.57 181
13750.68 183
13751.79 213
13752.89 208
13754.00 208
13755.11 198
13756.22 207
13757.33 220
13758.43 193
13759.54 188
13760.65 242
13761.76 221
13762.87 218
13763.97 193
13765.08 221
13766.19 251
13767.30 248
13768.41 283
13769.51 265
13770.62 276
13771.73 313
13772.84 347
13773.95 328
13775.06 293
13776.17 290
13777.27 293
13778.38 303
13779.49 275
13780.60 249
13781.71 251
13782.82 233
13783.93 230
13785.04 208
13786.14 205
13787.25 204
13788.36 179
13789.47 198
13790.58 206
13791.69 167
13792.80 159
13793.91 184
13795.02 165
13796.13 174
13797.24 167
13798.35 176
13799.46 186
13800.57 187
13801.68 170
13802.78 165
13803.89 140
13805.00 144
13806.11 163
13807.22 196
13808.33 194
13809.44 189
13810.55 174
13811.66 178
13812.77 189
13813.88 167
13814.99 157
13816.10 166
13817.21 163
13818.32 150
13819.44 159
13820.55 174
13821.66 155
13822.77 153
13823.88 167
13824.99 169
13826.10 153
13827.21 169
13828.32 152
13829.43 134
13830.54 144
13831.65 157
13832.76 146
13833.87 155
13834.98 158
13836.10 150
13837.21 154
13838.32 137
13839.43 122
13840.54 164
13841.65 156
13842.76 161
13843.87 155
13844.99 146
13846.10 154
13847.21 167
13848.32 162
13849.43 143
13850.54 159
13851.65 150
13852.77 176
13853.88 164
13854.99 127
13856.10 137
13857.21 164
13858.33 139
13859.44 151
13860.55 140
13861.66 170
13862.77 192
13863.89 173
13865.00 172
13866.11 166
13867.22 174
13868.33 187
13869.45 181
13870.56 161
13871.67 175
13872.78 172
13873.90 178
13875.01 179
13876.12 165
13877.23 175
13878.35 180
13879.46 176
13880.57 153
13881.69 143
13882.80 166
13883.91 161
13885.02 173
13886.14 159
13887.25 178
13888.36 193
13889.48 182
13890.59 189
13891.70 191
13892.82 195
13893.93 207
13895.04 187
13896.16 211
13897.27 188
13898.38 156
13899.50 165
13900.61 189
13901.72 180
13902.84 194
13903.95 174
13905.07 171
13906.18 180
13907.29 174
13908.41 163
13909.52 152
13910.63 151
13911.75 195
13912.86 165
13913.98 149
13915.09 137
13916.21 162
13917.32 146
13918.43 158
13919.55 129
13920.66 143
13921.78 167
13922.89 159
13924.01 157
13925.12 140
13926.24 142
13927.35 167
13928.46 148
13929.58 166
13930.69 166
13931.81 170
13932.92 152
13934.04 153
13935.15 154
13936.27 169
13937.38 154
13938.50 192
13939.61 173
13940.73 154
13941.85 172
13942.96 172
13944.08 159
13945.19 156
13946.31 145
13947.42 142
13948.54 126
13949.65 150
13950.77 129
13951.88 131
13953.00 141
13954.12 138
13955.23 143
13956.35 120
13957.46 128
13958.58 157
13959.70 164
13960.81 177
13961.93 136
13963.04 127
13964.16 146
13965.28 151
13966.39 142
13967.51 135
13968.62 141
13969.74 171
13970.86 140
13971.97 133
13973.09 153
13974.21 129
13975.32 151
13976.44 140
13977.56 144
13978.67 155
13979.79 155
13980.91 164
13982.02 157
13983.14 152
13984.26 150
13985.37 179
13986.49 155
13987.61 155
13988.73 152
13989.84 147
13990.96 142
13992.08 154
13993.20 133
13994.31 129
13995.43 145
13996.55 156
13997.66 152
13998.78 139
13999.90 136
14001.02 147
14002.14 155
14003.25 148
14004.37 147
14005.49 148
14006.61 135
14007.72 165
14008.84 153
14009.96 138
14011.08 141
14012.20 159
14013.31 167
14014.43 144
14015.55 159
14016.67 148
14017.79 149
14018.91 155
14020.02 133
14021.14 140
14022.26 158
14023.38 144
14024.50 145
14025.62 142
14026.74 142
14027.85 155
14028.97 161
14030.09 155
14031.21 127
14032.33 155
14033.45 168
14034.57 129
14035.69 151
14036.81 124
14037.92 137
14039.04 108
14040.16 134
14041.28 156
14042.40 154
14043.52 165
14044.64 181
14045.76 150
14046.88 172
14048.00 166
14049.12 177
14050.24 180
14051.36 178
14052.48 176
14053.60 167
14054.72 173
14055.84 182
14056.96 185
14058.08 173
14059.20 168
14060.32 173
14061.44 203
14062.56 178
14063.68 215
14064.80 177
14065.92 179
14067.04 189
14068.16 182
14069.28 184
14070.40 231
14071.52 216
14072.64 207
14073.76 228
14074.88 225
14076.00 220
14077.12 209
14078.24 249
14079.36 235
14080.48 220
14081.60 266
14082.73 254
14083.85 248
14084.97 211
14086.09 258
14087.21 257
14088.33 289
14089.45 247
14090.57 249
14091.69 274
14092.82 253
14093.94 293
14095.06 290
14096.18 293
14097.30 322
14098.42 332
14099.54 310
14100.67 300
14101.79 292
14102.91 268
14104.03 289
14105.15 270
14106.27 250
14107.40 241
14108.52 266
14109.64 232
14110.76 213
14111.88 208
14113.01 196
14114.13 191
14115.25 205
14116.37 208
14117.50 192
14118.62 188
14119.74 218
14120.86 206
14121.98 195
14123.11 222
14124.23 206
14125.35 197
14126.48 180
14127.60 183
14128.72 197
14129.84 187
14130.97 205
14132.09 164
14133.21 193
14134.34 197
14135.46 201
14136.58 191
14137.70 161
14138.83 162
14139.95 190
14141.07 198
14142.20 184
14143.32 196
14144.44 175
14145.57 179
14146.69 172
14147.81 181
14148.94 175
14150.06 193
14151.18 196
14152.31 212
14153.43 204
14154.56 166
14155.68 175
14156.80 182
14157.93 200
14159.05 177
14160.18 155
14161.30 200
14162.42 215
14163.55 163
14164.67 188
14165.80 169
14166.92 161
14168.04 174
14169.17 183
14170.29 200
14171.42 203
14172.54 183
14173.67 183
14174.79 171
14175.92 181
14177.04 152
14178.17 189
14179.29 175
14180.41 159
14181.54 184
14182.66 196
14183.79 203
14184.91 146
14186.04 184
14187.16 158
14188.29 183
14189.41 162
14190.54 179
14191.67 177
14192.79 176
14193.92 191
14195.04 155
14196.17 195
14197.29 166
14198.42 174
14199.54 188
14200.67 175
14201.79 135
14202.92 155
14204.05 168
14205.17 169
14206.30 153
14207.42 147
14208.55 143
14209.67 193
14210.80 159
14211.93 166
14213.05 155
14214.18 170
14215.31 147
14216.43 161
14217.56 192
14218.68 173
14219.81 151
14220.94 135
14222.06 148
14223.19 147
14224.32 145
14225.44 146
14226.57 160
14227.70 150
14228.82 138
14229.95 160
14231.08 131
14232.20 155
14233.33 146
14234.46 144
14235.58 158
14236.71 143
14237.84 138
14238.97 157
14240.09 148
14241.22 158
14242.35 158
14243.47 170
14244.60 139
14245.73 133
14246.86 135
14247.98 137
14249.11 161
14250.24 119
14251.37 112
14252.49 143
14253.62 146
14254.75 123
14255.88 144
14257.01 138
14258.13 131
14259.26 131
14260.39 140
14261.52 147
14262.65 122
14263.77 159
14264.90 140
14266.03 137
14267.16 146
14268.29 119
14269.41 130
14270.54 148
14271.67 132
14272.80 136
14273.93 97
14275.06 132
14276.19 148
14277.31 148
14278.44 130
14279.57 129
14280.70 137
14281.83 124
14282.96 121
14284.09 121
14285.22 129
14286.34 127
14287.47 124
14288.60 112
14289.73 117
14290.86 118
14291.99 132
14293.12 120
14294.25 117
14295.38 126
14296.51 149
14297.64 118
14298.77 112
14299.90 124
14301.03 123
14302.16 119
14303.28 114
14304.41 122
14305.54 109
14306.67 136
14307.80 138
14308.93 130
14310.06 109
14311.19 133
14312.32 149
14313.45 122
14314.58 137
14315.71 125
14316.84 125
14317.97 131
14319.11 125
14320.24 117
14321.37 138
14322.50 149
14323.63 136
14324.76 111
14325.89 124
14327.02 115
14328.15 130
14329.28 114
14330.41 137
14331.54 110
14332.67 117
14333.80 113
14334.93 110
14336.06 128
14337.20 115
14338.33 131
14339.46 138
14340.59 129
14341.72 101
14342.85 134
14343.98 123
14345.11 126
14346.25 112
14347.38 131
14348.51 127
14349.64 112
14350.77 141
14351.90 127
14353.03 145
14354.17 123
14355.30 137
14356.43 122
14357.56 131
14358.69 127
14359.83 141
14360.96 109
14362.09 113
14363.22 121
14364.35 130
14365.49 117
14366.62 125
14367.75 115
14368.88 125
14370.01 136
14371.15 135
14372.28 124
14373.41 114
14374.54 138
14375.68 119
14376.81 136
14377.94 125
14379.07 121
14380.21 102
14381.34 123
14382.47 123
14383.61 108
14384.74 127
14385.87 135
14387.00 132
14388.14 119
14389.27 118
14390.40 126
14391.54 157
14392.67 126
14393.80 121
14394.94 122
14396.07 127
14397.20 112
14398.34 148
14399.47 148
14400.60 120
14401.74 118
14402.87 116
14404.00 127
14405.14 117
14406.27 103
14407.41 132
14408.54 148
14409.67 126
14410.81 158
14411.94 123
14413.08 127
14414.21 106
14415.34 121
14416.48 134
14417.61 123
14418.75 136
14419.88 132
14421.01 146
14422.15 120
14423.28 123
14424.42 151
14425.55 170
14426.69 114
14427.82 127
14428.96 134
14430.09 151
14431.23 144
14432.36 147
14433.50 133
14434.63 123
14435.77 148
14436.90 137
14438.04 120
14439.17 125
14440.31 128
14441.44 145
14442.58 148
14443.71 102
14444.85 137
14445.98 124
14447.12 118
14448.25 111
14449.39 125
14450.52 127
14451.66 142
14452.79 124
14453.93 120
14455.07 108
14456.20 105
14457.34 124
14458.47 117
14459.61 128
14460.74 122
14461.88 131
14463.02 125
14464.15 140
14465.29 113
14466.42 125
14467.56 108
14468.70 139
14469.83 122
14470.97 134
14472.11 124
14473.24 117
14474.38 130
14475.51 117
14476.65 114
14477.79 107
14478.92 143
14480.06 126
14481.20 122
14482.33 118
14483.47 146
14484.61 126
14485.75 140
14486.88 126
14488.02 136
14489.16 134
14490.29 133
14491.43 124
14492.57 142
14493.70 141
14494.84 133
14495.98 140
14497.12 129
14498.25 137
14499.39 127
14500.53 158
14501.67 132
14502.80 150
14503.94 139
14505.08 165
14506.22 123
14507.35 130
14508.49 144
14509.63 160
14510.77 129
14511.91 154
14513.04 152
14514.18 146
14515.32 155
14516.46 129
14517.60 160
14518.73 142
14519.87 168
14521.01 138
14522.15 152
14523.29 137
14524.43 145
14525.56 180
14526.70 148
14527.84 146
14528.98 132
14530.12 154
14531.26 135
14532.40 123
14533.53 128
14534.67 147
14535.81 132
14536.95 131
14538.09 137
14539.23 146
14540.37 119
14541.51 117
14542.65 130
14543.79 116
14544.92 133
14546.06 125
14547.20 152
14548.34 115
14549.48 98
14550.62 129
14551.76 136
14552.90 123
14554.04 114
14555.18 118
14556.32 133
14557.46 96
14558.60 133
14559.74 90
14560.88 122
14562.02 117
14563.16 111
14564.30 146
14565.44 108
14566.58 126
14567.72 134
14568.86 131
14570.00 99
14571.14 101
14572.28 120
14573.42 130
14574.56 110
14575.70 101
14576.84 121
14577.98 132
14579.12 112
14580.26 112
14581.40 129
14582.54 126
14583.68 111
14584.82 129
14585.97 106
14587.11 98
14588.25 134
14589.39 118
14590.53 118
14591.67 123
14592.81 128
14593.95 119
14595.09 120
14596.23 130
14597.38 132
14598.52 135
14599.66 150
14600.80 121
14601.94 112
14603.08 124
14604.22 104
14605.37 128
14606.51 123
14607.65 127
14608.79 120
14609.93 121
14611.07 120
14612.22 128
14613.36 120
14614.50 145
14615.64 118
14616.78 133
14617.93 132
14619.07 123
14620.21 124
14621.35 112
14622.50 143
14623.64 124
14624.78 124
14625.92 113
14627.06 153
14628.21 123
14629.35 127
14630.49 150
14631.63 135
14632.78 158
14633.92 140
14635.06 147
14636.21 152
14637.35 131
14638.49 119
14639.63 137
14640.78 122
14641.92 133
14643.06 107
14644.21 146
14645.35 117
14646.49 122
14647.64 102
14648.78 105
14649.92 93
14651.07 101
14652.21 116
14653.35 94
14654.50 117
14655.64 112
14656.78 111
14657.93 115
14659.07 97
14660.21 111
14661.36 113
14662.50 120
14663.65 101
14664.79 109
14665.93 112
14667.08 109
14668.22 119
14669.37 118
14670.51 124
14671.65 111
14672.80 105
14673.94 103
14675.09 95
14676.23 102
14677.38 84
14678.52 116
14679.66 127
14680.81 115
14681.95 120
14683.10 111
14684.24 103
14685.39 98
14686.53 103
14687.68 98
14688.82 101
14689.97 107
14691.11 99
14692.26 103
14693.40 109
14694.55 93
14695.69 104
14696.84 94
14697.98 105
14699.13 109
14700.27 127
14701.42 93
14702.56 108
14703.71 104
14704.85 105
14706.00 99
14707.15 103
14708.29 109
14709.44 103
14710.58 117
14711.73 79
14712.87 97
14714.02 111
14715.17 91
14716.31 115
14717.46 105
14718.60 90
14719.75 91
14720.90 91
14722.04 77
14723.19 96
14724.33 94
14725.48 119
14726.63 86
14727.77 84
14728.92 71
14730.07 87
14731.21 93
14732.36 97
14733.51 95
14734.65 88
14735.80 81
14736.95 91
14738.09 86
14739.24 84
14740.39 104
14741.53 106
14742.68 100
14743.83 101
14744.97 80
14746.12 94
14747.27 108
14748.42 104
14749.56 94
14750.71 85
14751.86 106
14753.00 103
14754.15 82
14755.30 94
14756.45 86
14757.59 98
14758.74 86
14759.89 86
14761.04 71
14762.18 89
14763.33 101
14764.48 85
14765.63 77
14766.78 62
14767.92 90
14769.07 80
14770.22 84
14771.37 96
14772.52 66
14773.66 102
14774.81 86
14775.96 99
14777.11 88
14778.26 85
14779.41 100
14780.55 129
14781.70 119
14782.85 92
14784.00 86
14785.15 100
14786.30 100
14787.45 94
14788.59 78
14789.74 100
14790.89 114
14792.04 91
14793.19 97
14794.34 101
14795.49 86
14796.64 88
14797.79 91
14798.94 86
14800.08 78
14801.23 95
14802.38 94
14803.53 112
14804.68 98
14805.83 84
14806.98 85
14808.13 89
14809.28 80
14810.43 98
14811.58 94
14812.73 80
14813.88 89
14815.03 89
14816.18 81
14817.33 74
14818.48 89
14819.63 93
14820.78 83
14821.93 72
14823.08 87
14824.23 94
14825.38 85
14826.53 89
14827.68 92
14828.83 75
14829.98 83
14831.13 94
14832.28 83
14833.43 84
14834.58 76
14835.73 93
14836.88 94
14838.03 101
14839.18 92
14840.33 93
14841.48 84
14842.64 78
14843.79 105
14844.94 105
14846.09 84
14847.24 91
14848.39 106
14849.54 102
14850.69 102
14851.84 72
14853.00 74
14854.15 105
14855.30 91
14856.45 103
14857.60 97
14858.75 89
14859.90 101
14861.06 96
14862.21 78
14863.36 96
14864.51 95
14865.66 99
14866.81 90
14867.97 81
14869.12 70
14870.27 83
14871.42 79
14872.57 91
14873.73 87
14874.88 92
14876.03 112
14877.18 80
14878.33 76
14879.49 77
14880.64 96
14881.79 90
14882.94 99
14884.10 91
14885.25 76
14886.40 98
14887.55 99
14888.71 99
14889.86 99
14891.01 89
14892.16 95
14893.32 87
14894.47 74
14895.62 98
14896.78 93
14897.93 87
14899.08 91
14900.23 106
14901.39 87
14902.54 96
14903.69 83
14904.85 78
14906.00 92
14907.15 98
14908.31 97
14909.46 98
14910.61 108
14911.77 98
14912.92 99
14914.08 91
14915.23 107
14916.38 91
14917.54 104
14918.69 112
14919.84 86
14921.00 80
14922.15 79
14923.31 86
14924.46 100
14925.61 94
14926.77 99
14927.92 110
14929.08 92
14930.23 102
14931.38 111
14932.54 112
14933.69 86
14934.85 99
14936.00 88
14937.16 97
14938.31 80
14939.47 105
14940.62 99
14941.78 104
14942.93 106
14944.08 102
14945.24 126
14946.39 131
14947.55 104
14948.70 97
14949.86 107
14951.01 105
14952.17 103
14953.32 101
14954.48 97
14955.64 99
14956.79 117
14957.95 98
14959.10 106
14960.26 119
14961.41 121
14962.57 112
14963.72 100
14964.88 102
14966.03 108
14967.19 102
14968.35 96
14969.50 108
14970.66 108
14971.81 114
14972.97 108
14974.12 93
14975.28 90
14976.44 82
14977.59 85
14978.75 91
14979.91 123
14981.06 111
14982.22 83
14983.37 93
14984.53 97
14985.69 81
14986.84 92
14988.00 82
14989.16 86
14990.31 93
14991.47 96
14992.63 105
14993.78 93
14994.94 87
14996.10 92
14997.25 92
14998.41 86
14999.57 92
15000.72 86
15001.88 94
15003.04 90
15004.20 92
15005.35 90
15006.51 76
15007.67 99
15008.82 80
15009.98 96
15011.14 105
15012.30 90
15013.45 91
15014.61 83
15015.77 106
15016.93 95
15018.08 89
15019.24 80
15020.40 77
15021.56 100
15022.71 71
15023.87 88
15025.03 97
15026.19 81
15027.35 79
15028.50 93
15029.66 88
15030.82 82
15031.98 84
15033.14 76
15034.30 89
15035.45 88
15036.61 94
15037.77 100
15038.93 80
15040.09 84
15041.25 70
15042.40 87
15043.56 71
15044.72 75
15045.88 88
15047.04 88
15048.20 103
15049.36 99
15050.52 63
15051.68 92
15052.83 88
15053.99 93
15055.15 69
15056.31 93
15057.47 91
15058.63 88
15059.79 89
15060.95 81
15062.11 89
15063.27 105
15064.43 86
15065.59 70
15066.75 60
15067.90 88
15069.06 89
15070.22 93
15071.38 84
15072.54 82
15073.70 97
15074.86 79
15076.02 84
15077.18 73
15078.34 71
15079.50 95
15080.66 91
15081.82 84
15082.98 80
15084.14 101
15085.30 80
15086.46 86
15087.62 86
15088.78 78
15089.95 82
15091.11 83
15092.27 75
15093.43 75
15094.59 93
15095.75 89
15096.91 84
15098.07 91
15099.23 67
15100.39 106
15101.55 83
15102.71 79
15103.87 92
15105.03 75
15106.20 82
15107.36 73
15108.52 77
15109.68 73
15110.84 79
15112.00 74
15113.16 90
15114.32 73
15115.49 76
15116.65 82
15117.81 83
15118.97 86
15120.13 73
15121.29 74
15122.46 95
15123.62 91
15124.78 66
15125.94 63
15127.10 85
15128.26 80
15129.43 55
15130.59 69
15131.75 83
15132.91 102
15134.07 84
15135.24 84
15136.40 88
15137.56 97
15138.72 95
15139.89 87
15141.05 74
15142.21 66
15143.37 74
15144.54 68
15145.70 86
15146.86 87
15148.02 87
15149.19 76
15150.35 90
15151.51 78
15152.67 77
15153.84 81
15155.00 83
15156.16 89
15157.33 78
15158.49 80
15159.65 82
15160.82 90
15161.98 87
15163.14 83
15164.31 76
15165.47 100
15166.63 98
15167.80 85
15168.96 93
15170.12 88
15171.29 101
15172.45 106
15173.61 89
15174.78 78
15175.94 87
15177.10 103
15178.27 93
15179.43 102
15180.60 75
15181.76 70
15182.92 84
15184.09 79
15185.25 79
15186.42 72
15187.58 92
15188.74 98
15189.91 98
15191.07 91
15192.24 93
15193.40 96
15194.57 111
15195.73 98
15196.90 106
15198.06 83
15199.22 82
15200.39 99
15201.55 92
15202.72 92
15203.88 86
15205.05 101
15206.21 100
15207.38 84
15208.54 77
15209.71 74
15210.87 98
15212.04 102
15213.20 89
15214.37 85
15215.53 93
15216.70 86
15217.86 98
15219.03 95
15220.20 96
15221.36 113
15222.53 120
15223.69 107
15224.86 99
15226.02 111
15227.19 127
15228.36 111
15229.52 80
15230.69 105
15231.85 115
15233.02 130
15234.18 100
15235.35 96
15236.52 98
15237.68 99
15238.85 85
15240.02 102
15241.18 103
15242.35 88
15243.51 91
15244.68 85
15245.85 86
15247.01 77
15248.18 92
15249.35 73
15250.51 89
15251.68 79
15252.85 103
15254.01 86
15255.18 70
15256.35 81
15257.51 86
15258.68 97
15259.85 80
15261.01 90
15262.18 78
15263.35 96
15264.52 84
15265.68 79
15266.85 80
15268.02 82
15269.18 81
15270.35 89
15271.52 78
15272.69 81
15273.85 90
15275.02 107
15276.19 90
15277.36 62
15278.52 88
15279.69 86
15280.86 73
15282.03 79
15283.20 78
15284.36 97
15285.53 77
15286.70 75
15287.87 86
15289.04 79
15290.20 101
15291.37 98
15292.54 94
15293.71 75
15294.88 74
15296.05 103
15297.21 95
15298.38 109
15299.55 70
15300.72 89
15301.89 95
15303.06 100
15304.22 79
15305.39 95
15306.56 110
15307.73 94
15308.90 92
15310.07 92
15311.24 93
15312.41 97
15313.58 92
15314.74 68
15315.91 81
15317.08 77
15318.25 93
15319.42 87
15320.59 96
15321.76 82
15322.93 89
15324.10 91
15325.27 95
15326.44 75
15327.61 86
15328.78 84
15329.95 93
15331.12 75
15332.29 102
15333.46 78
15334.63 91
15335.80 94
15336.97 87
15338.14 93
15339.31 64
15340.48 92
15341.65 95
15342.82 73
15343.99 88
15345.16 86
15346.33 85
15347.50 91
15348.67 91
15349.84 83
15351.01 92
15352.18 82
15353.35 105
15354.52 87
15355.69 86
15356.86 68
15358.03 103
15359.20 90
15360.37 85
15361.54 101
15362.71 93
15363.89 105
15365.06 79
15366.23 88
15367.40 75
15368.57 114
15369.74 113
15370.91 105
15372.08 83
15373.25 78
15374.43 81
15375.60 98
15376.77 89
15377.94 74
15379.11 86
15380.28 95
15381.46 104
15382.63 61
15383.80 78
15384.97 81
15386.14 98
15387.31 97
15388.49 101
15389.66 93
15390.83 92
15392.00 107
15393.17 94
15394.35 77
15395.52 97
15396.69 89
15397.86 95
15399.03 93
15400.21 91
15401.38 91
15402.55 101
15403.72 93
15404.90 72
15406.07 86
15407.24 88
15408.41 100
15409.59 79
15410.76 83
15411.93 64
15413.11 110
15414.28 99
15415.45 93
15416.62 77
15417.80 91
15418.97 93
15420.14 73
15421.32 71
15422.49 83
15423.66 89
15424.84 93
15426.01 82
15427.18 88
15428.36 75
15429.53 107
15430.70 89
15431.88 112
15433.05 100
15434.22 86
15435.40 87
15436.57 85
15437.75 89
15438.92 95
15440.09 88
15441.27 96
15442.44 73
15443.61 89
15444.79 93
15445.96 75
15447.14 98
15448.31 77
15449.49 94
15450.66 106
15451.83 111
15453.01 96
15454.18 96
15455.36 80
15456.53 65
15457.71 101
15458.88 98
15460.06 77
15461.23 80
15462.40 88
15463.58 114
15464.75 82
15465.93 85
15467.10 78
15468.28 89
15469.45 81
15470.63 80
15471.80 95
15472.98 70
15474.15 98
15475.33 98
15476.50 69
15477.68 64
15478.86 75
15480.03 92
15481.21 91
15482.38 79
15483.56 84
15484.73 94
15485.91 111
15487.08 81
15488.26 84
15489.44 68
15490.61 84
15491.79 90
15492.96 89
15494.14 101
15495.31 92
15496.49 96
15497.67 81
15498.84 87
15500.02 72
15501.20 98
15502.37 117
15503.55 84
15504.72 76
15505.90 86
15507.08 89
15508.25 85
15509.43 90
15510.61 86
15511.78 80
15512.96 95
15514.14 78
15515.31 95
15516.49 95
15517.67 83
15518.84 112
15520.02 100
15521.20 75
15522.37 91
15523.55 122
15524.73 92
15525.91 83
15527.08 94
15528.26 102
15529.44 96
15530.61 85
15531.79 104
15532.97 91
15534.15 101
15535.32 91
15536.50 104
15537.68 88
15538.86 97
15540.03 109
15541.21 102
15542.39 104
15543.57 97
15544.75 104
15545.92 77
15547.10 95
15548.28 117
15549.46 104
15550.64 95
15551.81 100
15552.99 95
15554.17 96
15555.35 100
15556.53 95
15557.70 111
15558.88 108
15560.06 105
15561.24 94
15562.42 95
15563.60 84
15564.78 92
15565.95 100
15567.13 112
15568.31 119
15569.49 104
15570.67 106
15571.85 100
15573.03 105
15574.21 101
15575.38 92
15576.56 109
15577.74 104
15578.92 118
15580.10 79
15581.28 117
15582.46 115
15583.64 121
15584.82 119
15586.00 110
15587.18 100
15588.36 101
15589.54 87
15590.72 97
15591.90 107
15593.08 133
15594.25 141
15595.43 134
15596.61 114
15597.79 126
15598.97 134
15600.15 117
15601.33 108
15602.51 104
15603.69 122
15604.87 119
15606.05 150
15607.23 132
15608.41 119
15609.60 124
15610.78 143
15611.96 134
15613.14 121
15614.32 129
15615.50 119
15616.68 131
15617.86 135
15619.04 137
15620.22 142
15621.40 151
15622.58 155
15623.76 149
15624.94 136
15626.12 129
15627.31 161
15628.49 156
15629.67 140
15630.85 136
15632.03 147
15633.21 151
15634.39 152
15635.57 123
15636.75 132
15637.94 148
15639.12 141
15640.30 137
15641.48 136
15642.66 158
15643.84 168
15645.03 198
15646.21 156
15647.39 130
15648.57 148
15649.75 200
15650.93 195
15652.12 143
15653.30 163
15654.48 171
15655.66 198
15656.84 187
15658.03 170
15659.21 160
15660.39 174
15661.57 186
15662.76 207
15663.94 182
15665.12 156
15666.30 189
15667.48 223
15668.67 196
15669.85 191
15671.03 198
15672.22 214
15673.40 215
15674.58 192
15675.76 201
15676.95 211
15678.13 206
15679.31 213
15680.50 218
15681.68 206
15682.86 225
15684.04 256
15685.23 251
15686.41 224
15687.59 258
15688.78 292
15689.96 279
15691.14 266
15692.33 247
15693.51 285
15694.69 265
15695.88 288
15697.06 291
15698.25 328
15699.43 334
15700.61 349
15701.80 317
15702.98 327
15704.16 352
15705.35 355
15706.53 375
15707.72 383
15708.90 396
15710.08 414
15711.27 411
15712.45 414
15713.64 454
15714.82 396
15716.01 447
15717.19 424
15718.37 409
15719.56 395
15720.74 406
15721.93 388
15723.11 353
15724.30 357
15725.48 336
15726.67 305
15727.85 316
15729.04 311
15730.22 315
15731.41 267
15732.59 271
15733.78 293
15734.96 271
15736.15 277
15737.33 258
15738.52 259
15739.70 241
15740.89 263
15742.07 243
15743.26 249
15744.44 267
15745.63 250
15746.81 256
15748.00 241
15749.19 239
15750.37 257
15751.56 257
15752.74 261
15753.93 266
15755.11 219
15756.30 223
15757.49 238
15758.67 239
15759.86 198
15761.04 207
15762.23 199
15763.42 222
15764.60 209
15765.79 176
15766.97 181
15768.16 185
15769.35 176
15770.53 176
15771.72 162
15772.91 189
15774.09 170
15775.28 193
15776.47 205
15777.65 182
15778.84 158
15780.03 200
15781.21 179
15782.40 151
15783.59 147
15784.77 179
15785.96 189
15787.15 174
15788.33 167
15789.52 141
15790.71 160
15791.90 168
15793.08 159
15794.27 157
15795.46 158
15796.65 161
15797.83 155
15799.02 164
15800.21 162
15801.40 134
15802.58 157
15803.77 141
15804.96 146
15806.15 151
15807.33 156
15808.52 167
15809.71 133
15810.90 142
15812.09 143
15813.27 154
15814.46 157
15815.65 149
15816.84 171
15818.03 169
15819.21 165
15820.40 148
15821.59 134
15822.78 144
15823.97 142
15825.16 145
15826.34 122
15827.53 151
15828.72 139
15829.91 131
15831.10 152
15832.29 135
15833.48 145
15834.66 141
15835.85 125
15837.04 137
15838.23 133
15839.42 144
15840.61 146
15841.80 143
15842.99 154
15844.18 139
15845.37 123
15846.56 133
15847.74 160
15848.93 160
15850.12 155
15851.31 151
15852.50 126
15853.69 145
15854.88 150
15856.07 140
15857.26 154
15858.45 135
15859.64 160
15860.83 132
15862.02 131
15863.21 136
15864.40 149
15865.59 138
15866.78 142
15867.97 112
15869.16 112
15870.35 117
15871.54 137
15872.73 122
15873.92 121
15875.11 138
15876.30 167
15877.49 125
15878.68 137
15879.87 123
15881.06 120
15882.25 145
15883.44 127
15884.64 134
15885.83 148
15887.02 133
15888.21 131
15889.40 133
15890.59 106
15891.78 138
15892.97 147
15894.16 165
15895.35 123
15896.54 137
15897.74 134
15898.93 140
15900.12 138
15901.31 146
15902.50 134
15903.69 150
15904.88 139
15906.08 141
15907.27 139
15908.46 144
15909.65 144
15910.84 131
15912.03 129
15913.23 122
15914.42 131
15915.61 132
15916.80 136
15917.99 115
15919.18 140
15920.38 144
15921.57 144
15922.76 123
15923.95 123
15925.15 130
15926.34 138
15927.53 155
15928.72 139
15929.91 147
15931.11 122
15932.30 128
15933.49 106
15934.68 124
15935.88 127
15937.07 128
15938.26 116
15939.46 109
15940.65 125
15941.84 144
15943.03 122
15944.23 113
15945.42 93
15946.61 114
15947.81 130
15949.00 105
15950.19 103
15951.39 117
15952.58 113
15953.77 118
15954.97 109
15956.16 133
15957.35 93
15958.55 107
15959.74 93
15960.93 91
15962.13 96
15963.32 108
15964.51 104
15965.71 113
15966.90 109
15968.09 116
15969.29 93
15970.48 82
15971.68 102
15972.87 113
15974.06 99
15975.26 112
15976.45 102
15977.65 102
15978.84 84
15980.04 89
15981.23 96
15982.42 89
15983.62 109
15984.81 83
15986.01 103
15987.20 96
15988.40 89
15989.59 96
15990.79 85
15991.98 89
15993.18 116
15994.37 103
15995.57 93
15996.76 112
15997.96 90
15999.15 77
16000.35 104
16001.54 106
16002.74 77
16003.93 95
16005.13 105
16006.32 88
16007.52 78
16008.71 80
16009.91 96
16011.10 99
16012.30 103
16013.49 90
16014.69 93
16015.88 84
16017.08 73
16018.28 72
16019.47 76
16020.67 95
16021.86 111
16023.06 89
16024.26 101
16025.45 102
16026.65 116
16027.84 112
16029.04 82
16030.24 94
16031.43 88
16032.63 93
16033.82 102
16035.02 78
16036.22 91
16037.41 96
16038.61 102
16039.81 82
16041.00 69
16042.20 105
16043.40 105
16044.59 105
16045.79 77
16046.99 83
16048.18 98
16049.38 114
16050.58 99
16051.77 83
16052.97 92
16054.17 80
16055.37 96
16056.56 85
16057.76 92
16058.96 88
16060.15 96
16061.35 84
16062.55 96
16063.75 90
16064.94 90
16066.14 118
16067.34 96
16068.54 84
16069.73 89
16070.93 81
16072.13 97
16073.33 94
16074.52 83
16075.72 67
16076.92 86
16078.12 85
16079.32 63
16080.51 77
16081.71 84
16082.91 80
16084.11 92
16085.31 80
16086.51 90
16087.70 91
16088.90 92
16090.10 96
16091.30 84
16092.50 74
16093.70 90
16094.89 81
16096.09 83
16097.29 71
16098.49 76
16099.69 74
16100.89 111
16102.09 69
16103.29 85
16104.48 83
16105.68 80
16106.88 87
16108.08 80
16109.28 79
16110.48 83
16111.68 76
16112.88 76
16114.08 79
16115.28 71
16116.48 86
16117.68 85
16118.88 82
16120.07 63
16121.27 82
16122.47 89
16123.67 73
16124.87 94
16126.07 83
16127.27 86
16128.47 86
16129.67 70
16130.87 74
16132.07 77
16133.27 71
16134.47 78
16135.67 91
16136.87 95
16138.07 73
16139.27 75
16140.47 78
16141.67 71
16142.87 82
16144.07 80
16145.27 79
16146.48 78
16147.68 65
16148.88 69
16150.08 69
16151.28 80
16152.48 90
16153.68 87
16154.88 72
16156.08 75
16157.28 82
16158.48 76
16159.68 75
16160.88 72
16162.09 68
16163.29 82
16164.49 98
16165.69 81
16166.89 78
16168.09 84
16169.29 92
16170.49 87
16171.70 81
16172.90 70
16174.10 78
16175.30 61
16176.50 70
16177.70 92
16178.91 80
16180.11 78
16181.31 78
16182.51 101
16183.71 96
16184.91 90
16186.12 79
16187.32 90
16188.52 88
16189.72 82
16190.93 77
16192.13 99
16193.33 78
16194.53 92
16195.73 91
16196.94 95
16198.14 66
16199.34 84
16200.54 97
16201.75 88
16202.95 70
16204.15 76
16205.35 93
16206.56 88
16207.76 88
16208.96 86
16210.17 101
16211.37 84
16212.57 74
16213.77 86
16214.98 97
16216.18 102
16217.38 98
16218.59 78
16219.79 106
16220.99 75
16222.20 85
16223.40 92
16224.60 78
16225.81 94
16227.01 90
16228.21 104
16229.42 72
16230.62 95
16231.82 86
16233.03 90
16234.23 100
16235.44 109
16236.64 91
16237.84 84
16239.05 106
16240.25 78
16241.46 87
16242.66 86
16243.86 93
16245.07 92
16246.27 92
16247.48 87
16248.68 86
16249.89 90
16251.09 84
16252.29 65
16253.50 107
16254.70 99
16255.91 107
16257.11 87
16258.32 98
16259.52 96
16260.73 84
16261.93 91
16263.14 98
16264.34 87
16265.55 104
16266.75 107
16267.96 85
16269.16 82
16270.37 99
16271.57 108
16272.78 122
16273.98 95
16275.19 90
16276.39 95
16277.60 101
16278.80 98
16280.01 90
16281.21 90
16282.42 118
16283.63 96
16284.83 76
16286.04 109
16287.24 107
16288.45 119
16289.65 109
16290.86 93
16292.07 92
16293.27 107
16294.48 118
16295.68 102
16296.89 110
16298.10 109
16299.30 106
16300.51 109
16301.71 109
16302.92 104
16304.13 111
16305.33 101
16306.54 114
16307.75 111
16308.95 115
16310.16 115
16311.37 91
16312.57 126
16313.78 97
16314.99 109
16316.19 107
16317.40 112
16318.61 91
16319.81 100
16321.02 124
16322.23 112
16323.44 104
16324.64 110
16325.85 118
16327.06 122
16328.26 103
16329.47 81
16330.68 102
16331.89 85
16333.09 89
16334.30 88
16335.51 105
16336.72 96
16337.92 81
16339.13 89
16340.34 102
16341.55 104
16342.75 86
16343.96 94
16345.17 82
16346.38 88
16347.59 81
16348.79 92
16350.00 79
16351.21 81
16352.42 88
16353.63 85
16354.84 92
16356.04 78
16357.25 85
16358.46 86
16359.67 82
16360.88 84
16362.09 99
16363.29 73
16364.50 84
16365.71 87
16366.92 76
16368.13 78
16369.34 76
16370.55 79
16371.76 86
16372.96 82
16374.17 72
16375.38 81
16376.59 75
16377.80 78
16379.01 85
16380.22 94
16381.43 71
16382.64 86
16383.85 69
16385.06 87
16386.27 83
16387.47 83
16388.68 79
16389.89 80
16391.10 74
16392.31 70
16393.52 98
16394.73 74
16395.94 80
16397.15 72
16398.36 101
16399.57 68
16400.78 78
16401.99 84
16403.20 74
16404.41 75
16405.62 83
16406.83 92
16408.04 83
16409.25 82
16410.46 78
16411.67 92
16412.88 61
16414.09 72
16415.30 62
16416.52 81
16417.73 64
16418.94 74
16420.15 73
16421.36 79
16422.57 69
16423.78 105
16424.99 73
16426.20 69
16427.41 67
16428.62 73
16429.83 92
16431.05 67
16432.26 68
16433.47 80
16434.68 85
16435.89 85
16437.10 89
16438.31 92
16439.52 106
16440.74 60
16441.95 72
16443.16 72
16444.37 71
16445.58 83
16446.79 90
16448.00 64
16449.22 75
16450.43 71
16451.64 73
16452.85 81
16454.06 71
16455.28 68
16456.49 85
16457.70 68
16458.91 60
16460.12 68
16461.34 75
16462.55 69
16463.76 71
16464.97 76
16466.19 83
16467.40 68
16468.61 88
16469.82 77
16471.04 86
16472.25 65
16473.46 76
16474.67 66
16475.89 58
16477.10 54
16478.31 93
16479.52 68
16480.74 69
16481.95 65
16483.16 67
16484.38 67
16485.59 79
16486.80 75
16488.02 59
16489.23 77
16490.44 67
16491.66 72
16492.87 59
16494.08 65
16495.30 65
16496.51 66
16497.72 59
16498.94 54
16500.15 66
16501.36 58
16502.58 81
16503.79 63
16505.00 66
16506.22 69
16507.43 86
16508.65 67
16509.86 77
16511.07 73
16512.29 75
16513.50 55
16514.72 83
16515.93 65
16517.15 82
16518.36 71
16519.57 88
16520.79 74
16522.00 58
16523.22 86
16524.43 81
16525.65 74
16526.86 76
16528.08 76
16529.29 84
16530.51 65
16531.72 61
16532.93 80
16534.15 61
16535.36 77
16536.58 71
16537.79 61
16539.01 55
16540.22 63
16541.44 84
16542.65 75
16543.87 70
16545.09 59
16546.30 70
16547.52 67
16548.73 59
16549.95 59
16551.16 62
16552.38 59
16553.59 78
16554.81 53
16556.02 89
16557.24 66
16558.46 65
16559.67 61
16560.89 60
16562.10 56
16563.32 72
16564.54 85
16565.75 65
16566.97 67
16568.18 53
16569.40 75
16570.62 65
16571.83 53
16573.05 54
16574.27 65
16575.48 68
16576.70 61
16577.91 72
16579.13 57
16580.35 59
16581.56 72
16582.78 74
16584.00 69
16585.21 66
16586.43 68
16587.65 70
16588.87 54
16590.08 76
16591.30 67
16592.52 76
16593.73 59
16594.95 61
16596.17 55
16597.38 58
16598.60 76
16599.82 61
16601.04 72
16602.25 65
16603.47 50
16604.69 68
16605.91 69
16607.12 58
16608.34 61
16609.56 63
16610.78 70
16611.99 49
16613.21 56
16614.43 60
16615.65 57
16616.87 60
16618.08 63
16619.30 57
16620.52 66
16621.74 64
16622.96 74
16624.17 63
16625.39 56
16626.61 64
16627.83 58
16629.05 64
16630.27 62
16631.48 66
16632.70 62
16633.92 79
16635.14 75
16636.36 66
16637.58 77
16638.80 76
16640.02 49
16641.23 71
16642.45 60
16643.67 69
16644.89 70
16646.11 63
16647.33 54
16648.55 60
16649.77 65
16650.99 72
16652.21 62
16653.42 49
16654.64 65
16655.86 70
16657.08 72
16658.30 64
16659.52 59
16660.74 59
16661.96 53
16663.18 64
16664.40 55
16665.62 56
16666.84 64
16668.06 53
16669.28 74
16670.50 71
16671.72 57
16672.94 72
16674.16 61
16675.38 63
16676.60 66
16677.82 52
16679.04 51
16680.26 63
16681.48 56
16682.70 56
16683.92 74
16685.14 70
16686.36 55
16687.58 50
16688.80 58
16690.02 63
16691.24 53
16692.46 48
16693.69 51
16694.91 59
16696.13 60
16697.35 58
16698.57 63
16699.79 48
16701.01 75
16702.23 83
16703.45 63
16704.67 57
16705.90 69
16707.12 76
16708.34 73
16709.56 74
16710.78 60
16712.00 70
16713.22 72
16714.44 72
16715.67 45
16716.89 55
16718.11 62
16719.33 59
16720.55 60
16721.77 56
16723.00 57
16724.22 64
16725.44 67
16726.66 55
16727.88 63
16729.11 66
16730.33 64
16731.55 68
16732.77 66
16733.99 52
16735.22 65
16736.44 65
16737.66 64
16738.88 60
16740.11 55
16741.33 48
16742.55 59
16743.77 53
16745.00 54
16746.22 56
16747.44 81
16748.67 61
16749.89 52
16751.11 59
16752.33 56
16753.56 66
16754.78 59
16756.00 81
16757.23 60
16758.45 65
16759.67 59
16760.90 56
16762.12 57
16763.34 53
16764.57 65
16765.79 74
16767.01 54
16768.24 57
16769.46 66
16770.68 58
16771.91 66
16773.13 63
16774.35 54
16775.58 61
16776.80 62
16778.02 60
16779.25 70
16780.47 59
16781.70 60
16782.92 65
16784.14 66
16785.37 52
16786.59 49
16787.82 68
16789.04 53
16790.27 55
16791.49 54
16792.71 70
16793.94 46
16795.16 56
16796.39 58
16797.61 79
16798.84 74
16800.06 54
16801.29 62
16802.51 68
16803.74 55
16804.96 57
16806.19 76
16807.41 65
16808.64 61
16809.86 60
16811.09 68
16812.31 70
16813.54 73
16814.76 62
16815.99 60
16817.21 60
16818.44 49
16819.66 72
16820.89 58
16822.11 58
16823.34 70
16824.56 78
16825.79 78
16827.01 73
16828.24 65
16829.47 69
16830.69 61
16831.92 69
16833.14 67
16834.37 74
16835.60 67
16836.82 60
16838.05 73
16839.27 71
16840.50 66
16841.73 56
16842.95 75
16844.18 59
16845.40 56
16846.63 79
16847.86 70
16849.08 72
16850.31 73
16851.54 61
16852.76 81
16853.99 89
16855.22 67
16856.44 68
16857.67 74
16858.90 60
16860.12 67
16861.35 88
16862.58 75
16863.80 75
16865.03 78
16866.26 70
16867.49 63
16868.71 85
16869.94 70
16871.17 83
16872.39 89
16873.62 81
16874.85 78
16876.08 88
16877.30 80
16878.53 78
16879.76 86
16880.99 71
16882.21 67
16883.44 70
16884.67 79
16885.90 79
16887.13 89
16888.35 81
16889.58 87
16890.81 73
16892.04 94
16893.27 81
16894.49 72
16895.72 77
16896.95 83
16898.18 55
16899.41 62
16900.63 55
16901.86 68
16903.09 91
16904.32 60
16905.55 81
16906.78 76
16908.01 85
16909.23 72
16910.46 69
16911.69 67
16912.92 80
16914.15 80
16915.38 65
16916.61 71
16917.84 52
16919.06 58
16920.29 69
16921.52 73
16922.75 62
16923.98 56
16925.21 68
16926.44 78
16927.67 69
16928.90 68
16930.13 72
16931.36 84
16932.59 65
16933.82 72
16935.05 60
16936.27 47
16937.50 76
16938.73 68
16939.96 60
16941.19 59
16942.42 71
16943.65 72
16944.88 64
16946.11 66
16947.34 67
16948.57 64
16949.80 82
16951.03 73
16952.26 69
16953.49 77
16954.72 66
16955.95 62
16957.19 67
16958.42 96
16959.65 68
16960.88 70
16962.11 75
16963.34 58
16964.57 69
16965.80 66
16967.03 75
16968.26 79
16969.49 64
16970.72 76
16971.95 67
16973.18 52
16974.42 75
16975.65 78
16976.88 67
16978.11 64
16979.34 81
16980.57 69
16981.80 64
16983.03 50
16984.26 77
16985.50 80
16986.73 73
16987.96 55
16989.19 63
16990.42 77
16991.65 80
16992.89 65
16994.12 69
16995.35 84
16996.58 77
16997.81 95
16999.04 64
17000.28 90
17001.51 66
17002.74 79
17003.97 90
17005.20 69
17006.44 62
17007.67 73
17008.90 56
17010.13 64
17011.37 51
17012.60 74
17013.83 71
17015.06 76
17016.30 67
17017.53 64
17018.76 58
17019.99 60
17021.23 94
17022.46 81
17023.69 71
17024.92 54
17026.16 80
17027.39 62
17028.62 50
17029.86 57
17031.09 63
17032.32 70
17033.56 49
17034.79 50
17036.02 58
17037.26 55
17038.49 67
17039.72 68
17040.96 66
17042.19 67
17043.42 63
17044.66 62
17045.89 65
17047.12 40
17048.36 55
17049.59 61
17050.82 70
17052.06 36
17053.29 63
17054.53 71
17055.76 62
17056.99 53
17058.23 69
17059.46 61
17060.70 58
17061.93 55
17063.16 67
17064.40 56
17065.63 62
17066.87 59
17068.10 61
17069.34 58
17070.57 50
17071.81 56
17073.04 64
17074.27 66
17075.51 55
17076.74 59
17077.98 70
17079.21 62
17080.45 62
17081.68 69
17082.92 65
17084.15 56
17085.39 73
17086.62 59
17087.86 66
17089.09 60
17090.33 66
17091.56 72
17092.80 81
17094.04 41
17095.27 68
17096.51 56
17097.74 52
17098.98 47
17100.21 67
17101.45 66
17102.68 48
17103.92 62
17105.16 68
17106.39 68
17107.63 52
17108.86 55
17110.10 64
17111.33 54
17112.57 58
17113.81 55
17115.04 53
17116.28 56
17117.52 57
17118.75 55
17119.99 51
17121.22 48
17122.46 56
17123.70 66
17124.93 70
17126.17 69
17127.41 60
17128.64 51
17129.88 60
17131.12 55
17132.35 53
17133.59 57
17134.83 50
17136.06 55
17137.30 68
17138.54 62
17139.77 53
17141.01 67
17142.25 67
17143.49 56
17144.72 62
17145.96 65
17147.20 60
17148.43 61
17149.67 76
17150.91 67
17152.15 58
17153.38 55
17154.62 53
17155.86 57
17157.10 47
17158.33 67
17159.57 73
17160.81 59
17162.05 44
17163.29 55
17164.52 62
17165.76 55
17167.00 53
17168.24 62
17169.48 58
17170.71 57
17171.95 51
17173.19 59
17174.43 53
17175.67 59
17176.91 52
17178.14 53
17179.38 54
17180.62 45
17181.86 56
17183.10 67
17184.34 60
17185.57 57
17186.81 54
17188.05 68
17189.29 54
17190.53 53
17191.77 67
17193.01 63
17194.25 52
17195.49 69
17196.72 55
17197.96 48
17199.20 56
17200.44 45
17201.68 54
17202.92 41
17204.16 49
17205.40 68
17206.64 59
17207.88 45
17209.12 51
17210.36 64
17211.60 48
17212.84 50
17214.08 40
17215.32 56
17216.56 49
17217.80 42
17219.04 55
17220.28 60
17221.52 55
17222.76 61
17224.00 71
17225.24 64
17226.48 45
17227.72 47
17228.96 68
17230.20 50
17231.44 59
17232.68 58
17233.92 56
17235.16 54
17236.40 55
17237.64 60
17238.88 62
17240.12 59
17241.36 59
17242.60 60
17243.84 59
17245.08 52
17246.32 50
17247.57 40
17248.81 61
17250.05 52
17251.29 59
17252.53 52
17253.77 47
17255.01 52
17256.25 70
17257.49 60
17258.74 46
17259.98 58
17261.22 77
17262.46 57
17263.70 54
17264.94 48
17266.18 56
17267.43 61
17268.67 50
17269.91 54
17271.15 43
17272.39 55
17273.63 60
17274.88 62
17276.12 41
17277.36 54
17278.60 54
17279.84 50
17281.09 56
17282.33 47
17283.57 56
17284.81 63
17286.06 57
17287.30 39
17288.54 65
17289.78 69
17291.02 46
17292.27 47
17293.51 58
17294.75 61
17296.00 73
17297.24 68
17298.48 61
17299.72 68
17300.97 47
17302.21 83
17303.45 78
17304.70 51
17305.94 45
17307.18 62
17308.42 73
17309.67 50
17310.91 49
17312.15 60
17313.40 50
17314.64 57
17315.88 51
17317.13 55
17318.37 60
17319.61 50
17320.86 62
17322.10 54
17323.34 44
17324.59 57
17325.83 51
17327.08 48
17328.32 42
17329.56 58
17330.81 56
17332.05 48
17333.30 52
17334.54 48
17335.78 59
17337.03 41
17338.27 53
17339.52 64
17340.76 44
17342.00 51
17343.25 55
17344.49 72
17345.74 51
17346.98 44
17348.23 71
17349.47 71
17350.72 53
17351.96 51
17353.21 62
17354.45 52
17355.70 53
17356.94 48
17358.18 64
17359.43 50
17360.67 49
17361.92 64
17363.16 57
17364.41 37
17365.66 50
17366.90 74
17368.15 59
17369.39 41
17370.64 55
17371.88 57
17373.13 64
17374.37 59
17375.62 57
17376.86 95
17378.11 58
17379.35 56
17380.60 47
17381.85 53
17383.09 57
17384.34 51
17385.58 50
17386.83 56
17388.08 42
17389.32 67
17390.57 64
17391.81 58
17393.06 41
17394.31 44
17395.55 70
17396.80 64
17398.04 36
17399.29 50
17400.54 67
17401.78 78
17403.03 62
17404.28 53
17405.52 62
17406.77 57
17408.02 64
17409.26 68
17410.51 45
17411.76 46
17413.00 68
17414.25 74
17415.50 42
17416.75 27
17417.99 70
17419.24 80
17420.49 50
17421.73 39
17422.98 72
17424.23 51
17425.48 52
17426.72 61
17427.97 60
17429.22 42
17430.46 43
17431.71 58
17432.96 49
17434.21 51
17435.46 45
17436.70 53
17437.95 64
17439.20 37
17440.45 48
17441.69 56
17442.94 61
17444.19 50
17445.44 53
17446.69 54
17447.93 47
17449.18 61
17450.43 52
17451.68 58
17452.93 66
17454.18 67
17455.42 61
17456.67 53
17457.92 39
17459.17 63
17460.42 63
17461.67 63
17462.92 42
17464.16 57
17465.41 66
17466.66 55
17467.91 56
17469.16 61
17470.41 62
17471.66 50
17472.91 53
17474.16 53
17475.40 62
17476.65 53
17477.90 61
17479.15 50
17480.40 51
17481.65 47
17482.90 48
17484.15 44
17485.40 55
17486.65 53
17487.90 45
17489.15 78
17490.40 44
17491.65 61
17492.90 48
17494.15 62
17495.40 38
17496.65 42
17497.90 69
17499.15 63
17500.40 49
17501.65 52
17502.90 47
17504.15 59
17505.40 54
17506.65 54
17507.90 58
17509.15 44
17510.40 65
17511.65 52
17512.90 54
17514.15 48
17515.40 69
17516.65 62
17517.90 83
17519.15 43
17520.40 61
17521.65 61
17522.90 47
17524.15 51
17525.41 51
17526.66 49
17527.91 63
17529.16 58
17530.41 45
17531.66 57
17532.91 55
17534.16 74
17535.41 63
17536.67 59
17537.92 52
17539.17 60
17540.42 68
17541.67 46
17542.92 49
17544.17 69
17545.43 54
17546.68 43
17547.93 72
17549.18 63
17550.43 52
17551.68 67
17552.94 56
17554.19 53
17555.44 57
17556.69 50
17557.94 50
17559.20 55
17560.45 54
17561.70 46
17562.95 69
17564.21 68
17565.46 52
17566.71 50
17567.96 42
17569.21 64
17570.47 59
17571.72 63
17572.97 72
17574.22 44
17575.48 59
17576.73 54
17577.98 49
17579.24 54
17580.49 61
17581.74 69
17582.99 61
17584.25 59
17585.50 46
17586.75 58
17588.01 69
17589.26 52
17590.51 57
17591.77 55
17593.02 50
17594.27 63
17595.53 49
17596.78 46
17598.03 58
17599.29 59
17600.54 65
17601.79 51
17603.05 53
17604.30 53
17605.56 61
17606.81 55
17608.06 46
17609.32 43
17610.57 64
17611.82 58
17613.08 48
17614.33 62
17615.59 48
17616.84 55
17618.10 53
17619.35 63
17620.60 44
17621.86 50
17623.11 56
17624.37 45
17625.62 47
17626.88 52
17628.13 58
17629.39 56
17630.64 55
17631.89 50
17633.15 51
17634.40 70
17635.66 61
17636.91 46
17638.17 45
17639.42 64
17640.68 62
17641.93 62
17643.19 45
17644.44 47
17645.70 56
17646.95 59
17648.21 64
17649.47 55
17650.72 71
17651.98 68
17653.23 54
17654.49 64
17655.74 46
17657.00 66
17658.25 45
17659.51 57
17660.77 61
17662.02 50
17663.28 62
17664.53 62
17665.79 65
17667.04 56
17668.30 44
17669.56 60
17670.81 45
17672.07 51
17673.33 46
17674.58 45
17675.84 55
17677.09 61
17678.35 70
17679.61 61
17680.86 44
17682.12 47
17683.38 58
17684.63 52
17685.89 66
17687.15 50
17688.40 53
17689.66 73
17690.92 56
17692.17 46
17693.43 44
17694.69 60
17695.94 65
17697.20 52
17698.46 63
17699.72 41
17700.97 57
17702.23 57
17703.49 45
17704.74 55
17706.00 46
17707.26 65
17708.52 44
17709.77 39
17711.03 51
17712.29 57
17713.55 50
17714.80 46
17716.06 58
17717.32 57
17718.58 63
17719.84 63
17721.09 57
17722.35 42
17723.61 51
17724.87 61
17726.13 70
17727.38 48
17728.64 53
17729.90 49
17731.16 58
17732.42 52
17733.67 52
17734.93 60
17736.19 49
17737.45 59
17738.71 56
17739.97 58
17741.23 45
17742.48 45
17743.74 53
17745.00 49
17746.26 42
17747.52 53
17748.78 49
17750.04 48
17751.30 31
17752.55 49
17753.81 63
17755.07 44
17756.33 57
17757.59 39
17758.85 58
17760.11 57
17761.37 52
17762.63 44
17763.89 70
17765.15 65
17766.41 42
17767.67 53
17768.93 50
17770.19 49
17771.45 48
17772.70 54
17773.96 41
17775.22 44
17776.48 55
17777.74 53
17779.00 41
17780.26 51
17781.52 58
17782.78 60
17784.04 55
17785.30 60
17786.56 67
17787.82 58
17789.09 54
17790.35 47
17791.61 53
17792.87 44
17794.13 67
17795.39 57
17796.65 56
17797.91 64
17799.17 61
17800.43 58
17801.69 48
17802.95 55
17804.21 53
17805.47 53
17806.73 62
17808.00 55
17809.26 49
17810.52 61
17811.78 53
17813.04 52
17814.30 41
17815.56 62
17816.82 56
17818.08 59
17819.35 45
17820.61 42
17821.87 55
17823.13 63
17824.39 59
17825.65 50
17826.92 50
17828.18 63
17829.44 63
17830.70 47
17831.96 54
17833.22 47
17834.49 73
17835.75 58
17837.01 47
17838.27 52
17839.53 39
17840.80 65
17842.06 59
17843.32 44
17844.58 44
17845.85 50
17847.11 62
17848.37 53
17849.63 46
17850.89 59
17852.16 55
17853.42 67
17854.68 44
17855.95 57
17857.21 55
17858.47 60
17859.73 50
17861.00 43
17862.26 58
17863.52 42
17864.79 47
17866.05 49
17867.31 50
17868.57 43
17869.84 51
17871.10 36
17872.36 40
17873.63 49
17874.89 52
17876.15 45
17877.42 51
17878.68 53
17879.94 48
17881.21 50
17882.47 52
17883.74 49
17885.00 45
17886.26 50
17887.53 61
17888.79 69
17890.05 52
17891.32 51
17892.58 60
17893.85 61
17895.11 55
17896.37 50
17897.64 44
17898.90 62
17900.17 47
17901.43 44
17902.70 48
17903.96 46
17905.22 53
17906.49 61
17907.75 53
17909.02 45
17910.28 57
17911.55 60
17912.81 57
17914.08 54
17915.34 62
17916.61 52
17917.87 49
17919.14 44
17920.40 66
17921.67 47
17922.93 49
17924.20 64
17925.46 43
17926.73 44
17927.99 38
17929.26 65
17930.52 52
17931.79 58
17933.05 60
17934.32 53
17935.58 41
17936.85 55
17938.12 51
17939.38 60
17940.65 62
17941.91 49
17943.18 42
17944.44 44
17945.71 46
17946.98 56
17948.24 49
17949.51 57
17950.77 57
17952.04 51
17953.31 61
17954.57 50
17955.84 56
17957.10 43
17958.37 54
17959.64 51
17960.90 58
17962.17 44
17963.44 63
17964.70 68
17965.97 41
17967.24 43
17968.50 47
17969.77 66
17971.04 55
17972.30 53
17973.57 34
17974.84 56
17976.10 52
17977.37 48
17978.64 54
17979.91 52
17981.17 44
17982.44 47
17983.71 44
17984.97 44
17986.24 57
17987.51 52
17988.78 63
17990.04 43
17991.31 49
17992.58 50
17993.85 55
17995.11 48
17996.38 44
17997.65 46
17998.92 54
18000.18 57
18001.45 42
18002.72 43
18003.99 37
18005.26 57
18006.52 52
18007.79 69
18009.06 42
18010.33 45
18011.60 55
18012.86 52
18014.13 58
18015.40 55
18016.67 42
18017.94 61
18019.21 42
18020.47 49
18021.74 42
18023.01 43
18024.28 46
18025.55 47
18026.82 54
18028.09 48
18029.36 45
18030.62 41
18031.89 50
18033.16 53
18034.43 50
18035.70 47
18036.97 55
18038.24 42
18039.51 62
18040.78 72
18042.05 56
18043.32 56
18044.59 46
18045.85 49
18047.12 57
18048.39 53
18049.66 51
18050.93 58
18052.20 42
18053.47 53
18054.74 47
18056.01 54
18057.28 49
18058.55 48
18059.82 58
18061.09 58
18062.36 51
18063.63 40
18064.90 70
18066.17 75
18067.44 53
18068.71 54
18069.98 59
18071.25 52
18072.52 51
18073.79 60
18075.06 55
18076.33 40
18077.60 45
18078.87 57
18080.15 41
18081.42 46
18082.69 58
18083.96 63
18085.23 49
18086.50 40
18087.77 49
18089.04 54
18090.31 59
18091.58 43
18092.85 37
18094.12 56
18095.40 41
18096.67 47
18097.94 44
18099.21 45
18100.48 35
18101.75 40
18103.02 42
18104.30 49
18105.57 57
18106.84 40
18108.11 59
18109.38 51
18110.65 41
18111.92 54
18113.20 65
18114.47 48
18115.74 48
18117.01 42
18118.28 55
18119.56 43
18120.83 49
18122.10 49
18123.37 43
18124.64 42
18125.92 36
18127.19 56
18128.46 33
18129.73 51
18131.01 47
18132.28 50
18133.55 36
18134.82 40
18136.10 53
18137.37 56
18138.64 50
18139.91 44
18141.19 42
18142.46 51
18143.73 46
18145.01 46
18146.28 69
18147.55 55
18148.82 55
18150.10 57
18151.37 54
18152.64 34
18153.92 47
18155.19 51
18156.46 40
18157.74 44
18159.01 46
18160.28 67
18161.56 63
18162.83 42
18164.10 53
18165.38 66
18166.65 63
18167.93 43
18169.20 50
18170.47 55
18171.75 55
18173.02 54
18174.29 54
18175.57 54
18176.84 55
18178.12 61
18179.39 61
18180.66 48
18181.94 45
18183.21 51
18184.49 57
18185.76 44
18187.04 51
18188.31 35
18189.59 36
18190.86 56
18192.13 47
18193.41 52
18194.68 64
18195.96 48
18197.23 47
18198.51 51
18199.78 59
18201.06 40
18202.33 57
18203.61 50
18204.88 49
18206.16 43
18207.43 42
18208.71 47
18209.98 52
18211.26 57
18212.53 68
18213.81 55
18215.08 47
18216.36 52
18217.63 43
18218.91 53
18220.19 53
18221.46 51
18222.74 57
18224.01 46
18225.29 48
18226.56 50
18227.84 51
18229.12 58
18230.39 40
18231.67 53
18232.94 41
18234.22 45
18235.50 57
18236.77 40
18238.05 49
18239.32 54
18240.60 48
18241.88 46
18243.15 52
18244.43 36
18245.71 49
18246.98 56
18248.26 50
18249.54 51
18250.81 54
18252.09 40
18253.37 36
18254.64 42
18255.92 44
18257.20 51
18258.47 40
18259.75 51
18261.03 65
18262.30 41
18263.58 56
18264.86 55
18266.13 47
18267.41 50
18268.69 47
18269.97 49
18271.24 48
18272.52 34
18273.80 57
18275.08 43
18276.35 53
18277.63 42
18278.91 53
18280.19 58
18281.46 46
18282.74 38
18284.02 42
18285.30 44
18286.58 49
18287.85 46
18289.13 51
18290.41 56
18291.69 35
18292.97 54
18294.24 63
18295.52 59
18296.80 47
18298.08 49
18299.36 57
18300.63 49
18301.91 50
18303.19 51
18304.47 62
18305.75 39
18307.03 46
18308.31 44
18309.58 48
18310.86 48
18312.14 47
18313.42 41
18314.70 60
18315.98 52
18317.26 44
18318.54 55
18319.82 51
18321.09 55
18322.37 59
18323.65 44
18324.93 37
18326.21 40
18327.49 41
18328.77 40
18330.05 47
18331.33 48
18332.61 58
18333.89 61
18335.17 52
18336.45 45
18337.73 43
18339.01 46
18340.29 55
18341.57 58
18342.85 34
18344.13 45
18345.41 43
18346.69 49
18347.97 37
18349.25 44
18350.53 54
18351.81 40
18353.09 59
18354.37 50
18355.65 54
18356.93 38
18358.21 41
18359.49 48
18360.77 43
18362.05 39
18363.33 50
18364.61 50
18365.89 42
18367.17 39
18368.45 52
18369.73 36
18371.01 43
18372.29 34
18373.58 56
18374.86 54
18376.14 42
18377.42 65
18378.70 47
18379.98 51
18381.26 49
18382.54 51
18383.82 45
18385.11 46
18386.39 58
18387.67 55
18388.95 44
18390.23 52
18391.51 36
18392.79 37
18394.08 66
18395.36 56
18396.64 54
18397.92 47
18399.20 47
18400.49 45
18401.77 46
18403.05 46
18404.33 35
18405.61 43
18406.90 50
18408.18 41
18409.46 60
18410.74 30
18412.02 46
18413.31 46
18414.59 56
18415.87 45
18417.15 38
18418.44 48
18419.72 38
18421.00 54
18422.28 42
18423.57 48
18424.85 50
18426.13 55
18427.41 51
18428.70 43
18429.98 48
18431.26 52
18432.55 49
18433.83 41
18435.11 36
18436.40 49
18437.68 58
18438.96 36
18440.25 42
18441.53 37
18442.81 66
18444.10 63
18445.38 49
18446.66 44
18447.95 39
18449.23 57
18450.51 48
18451.80 29
18453.08 38
18454.36 35
18455.65 51
18456.93 42
18458.22 37
18459.50 31
18460.78 43
18462.07 53
18463.35 42
18464.64 45
18465.92 44
18467.20 51
18468.49 51
18469.77 48
18471.06 56
18472.34 45
18473.63 53
18474.91 51
18476.19 41
18477.48 26
18478.76 43
18480.05 58
18481.33 56
18482.62 50
18483.90 59
18485.19 59
18486.47 58
18487.76 57
18489.04 42
18490.33 47
18491.61 47
18492.90 53
18494.18 48
18495.47 41
18496.75 35
18498.04 50
18499.32 58
18500.61 46
18501.89 45
18503.18 54
18504.46 60
18505.75 48
18507.04 55
18508.32 45
18509.61 51
18510.89 41
18512.18 42
18513.46 37
18514.75 36
18516.04 49
18517.32 58
18518.61 41
18519.89 43
18521.18 42
18522.47 47
18523.75 50
18525.04 41
18526.32 47
18527.61 56
18528.90 70
18530.18 46
18531.47 47
18532.76 48
18534.04 41
18535.33 57
18536.62 40
18537.90 48
18539.19 52
18540.48 58
18541.76 54
18543.05 51
18544.34 52
18545.62 44
18546.91 54
18548.20 48
18549.48 44
18550.77 38
18552.06 47
18553.35 66
18554.63 41
18555.92 47
18557.21 57
18558.50 57
18559.78 52
18561.07 44
18562.36 41
18563.65 48
18564.93 53
18566.22 49
18567.51 56
18568.80 45
18570.08 52
18571.37 61
18572.66 55
18573.95 47
18575.24 41
18576.52 50
18577.81 56
18579.10 52
18580.39 52
18581.68 55
18582.96 52
18584.25 52
18585.54 63
18586.83 58
18588.12 51
18589.41 55
18590.69 63
18591.98 49
18593.27 53
18594.56 71
18595.85 43
18597.14 59
18598.43 73
18599.71 49
18601.00 61
18602.29 68
18603.58 62
18604.87 55
18606.16 60
18607.45 46
18608.74 53
18610.03 69
18611.32 65
18612.61 63
18613.89 40
18615.18 69
18616.47 73
18617.76 49
18619.05 57
18620.34 47
18621.63 68
18622.92 55
18624.21 71
18625.50 50
18626.79 61
18628.08 64
18629.37 58
18630.66 45
18631.95 45
18633.24 67
18634.53 60
18635.82 57
18637.11 48
18638.40 47
18639.69 58
18640.98 53
18642.27 47
18643.56 54
18644.85 47
18646.14 59
18647.43 47
18648.72 68
18650.01 37
18651.30 46
18652.59 50
18653.89 56
18655.18 29
18656.47 34
18657.76 66
18659.05 51
18660.34 53
18661.63 44
18662.92 55
18664.21 67
18665.50 61
18666.79 59
18668.09 51
18669.38 47
18670.67 61
18671.96 73
18673.25 61
18674.54 49
18675.83 44
18677.13 67
18678.42 58
18679.71 50
18681.00 57
18682.29 63
18683.58 66
18684.88 48
18686.17 48
18687.46 62
18688.75 54
18690.04 47
18691.33 61
18692.63 49
18693.92 54
18695.21 67
18696.50 61
18697.80 49
18699.09 54
18700.38 55
18701.67 54
18702.96 64
18704.26 38
18705.55 46
18706.84 64
18708.13 43
18709.43 50
18710.72 47
18712.01 61
18713.31 54
18714.60 62
18715.89 53
18717.18 50
18718.48 48
18719.77 68
18721.06 63
18722.36 52
18723.65 41
18724.94 44
18726.24 72
18727.53 52
18728.82 39
18730.12 45
18731.41 43
18732.70 53
18734.00 49
18735.29 43
18736.58 47
18737.88 50
18739.17 68
18740.46 44
18741.76 56
18743.05 51
18744.34 55
18745.64 70
18746.93 48
18748.23 43
18749.52 50
18750.81 42
18752.11 39
18753.40 49
18754.70 45
18755.99 57
18757.29 56
18758.58 55
18759.87 49
18761.17 43
18762.46 41
18763.76 68
18765.05 38
18766.35 36
18767.64 34
18768.94 58
18770.23 53
18771.53 44
18772.82 45
18774.11 48
18775.41 46
18776.70 49
18778.00 50
18779.29 32
18780.59 58
18781.89 59
18783.18 49
18784.48 39
18785.77 48
18787.07 45
18788.36 62
18789.66 38
18790.95 47
18792.25 50
18793.54 43
18794.84 39
18796.13 50
18797.43 44
18798.73 53
18800.02 56
18801.32 43
18802.61 37
18803.91 36
18805.20 53
18806.50 44
18807.80 32
18809.09 41
18810.39 46
18811.69 48
18812.98 39
18814.28 38
18815.57 51
18816.87 53
18818.17 35
18819.46 45
18820.76 45
18822.06 51
18823.35 53
18824.65 39
18825.95 41
18827.24 59
18828.54 63
18829.84 57
18831.13 47
18832.43 40
18833.73 48
18835.02 58
18836.32 50
18837.62 35
18838.91 52
18840.21 59
18841.51 54
18842.81 46
18844.10 36
18845.40 39
18846.70 53
18848.00 46
18849.29 37
18850.59 40
18851.89 36
18853.19 51
18854.48 46
18855.78 24
18857.08 48
18858.38 56
18859.67 41
18860.97 43
18862.27 35
18863.57 52
18864.87 52
18866.16 45
18867.46 29
18868.76 42
18870.06 34
18871.36 46
18872.66 43
18873.95 37
18875.25 34
18876.55 39
18877.85 44
18879.15 51
18880.45 37
18881.74 37
18883.04 38
18884.34 43
18885.64 35
18886.94 33
18888.24 67
18889.54 44
18890.84 33
18892.13 51
18893.43 46
18894.73 37
18896.03 43
18897.33 41
18898.63 39
18899.93 50
18901.23 52
18902.53 43
18903.83 36
18905.13 46
18906.43 40
18907.73 37
18909.02 37
18910.32 54
18911.62 38
18912.92 42
18914.22 46
18915.52 47
18916.82 47
18918.12 49
18919.42 46
18920.72 37
18922.02 45
18923.32 30
18924.62 49
18925.92 40
18927.22 35
18928.52 30
18929.82 37
18931.12 36
18932.42 29
18933.72 44
18935.02 45
18936.32 49
18937.63 47
18938.93 41
18940.23 43
18941.53 39
18942.83 46
18944.13 40
18945.43 31
18946.73 45
18948.03 51
18949.33 48
18950.63 37
18951.93 51
18953.23 43
18954.54 32
18955.84 51
18957.14 42
18958.44 44
18959.74 37
18961.04 35
18962.34 34
18963.64 32
18964.95 58
18966.25 43
18967.55 36
18968.85 43
18970.15 39
18971.45 55
18972.76 30
18974.06 45
18975.36 35
18976.66 42
18977.96 38
18979.27 42
18980.57 41
18981.87 43
18983.17 43
18984.47 47
18985.78 37
18987.08 38
18988.38 43
18989.68 40
18990.98 40
18992.29 43
18993.59 37
18994.89 43
18996.19 48
18997.50 41
18998.80 28
19000.10 38
19001.40 53
19002.71 42
19004.01 33
19005.31 48
19006.62 43
19007.92 42
19009.22 47
19010.53 39
19011.83 27
19013.13 40
19014.43 46
19015.74 46
19017.04 40
19018.34 44
19019.65 42
19020.95 40
19022.25 41
19023.56 45
19024.86 44
19026.16 55
19027.47 55
19028.77 43
19030.08 42
19031.38 40
19032.68 60
19033.99 47
19035.29 44
19036.59 53
19037.90 66
19039.20 45
19040.51 46
19041.81 46
19043.11 62
19044.42 59
19045.72 33
19047.03 39
19048.33 43
19049.64 37
19050.94 53
19052.25 42
19053.55 53
19054.85 47
19056.16 45
19057.46 45
19058.77 37
19060.07 43
19061.38 42
19062.68 51
19063.99 44
19065.29 41
19066.60 48
19067.90 45
19069.21 51
19070.51 40
19071.82 46
19073.12 39
19074.43 50
19075.73 52
19077.04 38
19078.34 43
19079.65 36
19080.95 52
19082.26 60
19083.57 39
19084.87 32
19086.18 55
19087.48 52
19088.79 56
19090.09 43
19091.40 34
19092.71 46
19094.01 50
19095.32 40
19096.62 41
19097.93 38
19099.24 45
19100.54 40
19101.85 46
19103.15 45
19104.46 32
19105.77 59
19107.07 45
19108.38 34
19109.69 39
19110.99 39
19112.30 49
19113.60 35
19114.91 35
19116.22 46
19117.52 54
19118.83 49
19120.14 50
19121.45 40
19122.75 39
19124.06 52
19125.37 48
19126.67 38
19127.98 43
19129.29 44
19130.59 47
19131.90 46
19133.21 31
19134.52 35
19135.82 50
19137.13 43
19138.44 45
19139.75 36
19141.05 49
19142.36 39
19143.67 40
19144.98 44
19146.28 30
19147.59 44
19148.90 48
19150.21 53
19151.51 38
19152.82 40
19154.13 42
19155.44 47
19156.75 62
19158.05 50
19159.36 36
19160.67 55
19161.98 47
19163.29 57
19164.60 50
19165.90 42
19167.21 46
19168.52 52
19169.83 63
19171.14 42
19172.45 37
19173.75 56
19175.06 45
19176.37 46
19177.68 39
19178.99 34
19180.30 51
19181.61 53
19182.92 42
19184.23 38
19185.53 44
19186.84 35
19188.15 49
19189.46 45
19190.77 50
19192.08 50
19193.39 47
19194.70 57
19196.01 33
19197.32 47
19198.63 46
19199.94 57
19201.25 36
19202.56 50
19203.87 48
19205.17 42
19206.48 48
19207.79 50
19209.10 47
19210.41 48
19211.72 45
19213.03 38
19214.34 45
19215.65 44
19216.96 36
19218.27 39
19219.58 44
19220.89 37
19222.21 42
19223.52 54
19224.83 44
19226.14 40
19227.45 31
19228.76 40
19230.07 43
19231.38 41
19232.69 51
19234.00 43
19235.31 40
19236.62 35
19237.93 36
19239.24 41
19240.55 39
19241.86 46
19243.18 52
19244.49 49
19245.80 36
19247.11 35
19248.42 47
19249.73 54
19251.04 40
19252.35 61
19253.67 42
19254.98 32
19256.29 38
19257.60 40
19258.91 46
19260.22 55
19261.53 34
19262.85 42
19264.16 43
19265.47 41
19266.78 38
19268.09 41
19269.40 42
19270.72 48
19272.03 38
19273.34 38
19274.65 32
19275.96 38
19277.28 44
19278.59 41
19279.90 50
19281.21 21
19282.53 38
19283.84 50
19285.15 58
19286.46 33
19287.78 42
19289.09 51
19290.40 55
19291.71 49
19293.03 40
19294.34 32
19295.65 35
19296.96 43
19298.28 46
19299.59 39
19300.90 29
19302.22 50
19303.53 40
19304.84 43
19306.16 37
19307.47 49
19308.78 36
19310.10 52
19311.41 51
19312.72 40
19314.04 39
19315.35 46
19316.66 52
19317.98 43
19319.29 34
19320.60 41
19321.92 56
19323.23 44
19324.54 35
19325.86 34
19327.17 47
19328.49 47
19329.80 49
19331.11 38
19332.43 47
19333.74 41
19335.06 45
19336.37 35
19337.68 42
19339.00 39
19340.31 48
19341.63 56
19342.94 35
19344.26 44
19345.57 38
19346.89 60
19348.20 46
19349.51 40
19350.83 47
19352.14 39
19353.46 54
19354.77 45
19356.09 41
19357.40 42
19358.72 51
19360.03 49
19361.35 43
19362.66 42
19363.98 40
19365.29 53
19366.61 46
19367.92 39
19369.24 43
19370.55 40
19371.87 49
19373.19 38
19374.50 46
19375.82 41
19377.13 43
19378.45 42
19379.76 35
19381.08 50
19382.39 40
19383.71 41
19385.03 47
19386.34 44
19387.66 40
19388.97 42
19390.29 54
19391.61 40
19392.92 38
19394.24 34
19395.55 47
19396.87 41
19398.19 43
19399.50 35
19400.82 56
19402.14 38
19403.45 44
19404.77 37
19406.09 42
19407.40 40
19408.72 43
19410.04 34
19411.35 45
19412.67 36
19413.99 36
19415.30 36
19416.62 39
19417.94 50
19419.25 41
19420.57 41
19421.89 41
19423.21 32
19424.52 51
19425.84 46
19427.16 40
19428.47 49
19429.79 38
19431.11 59
19432.43 48
19433.74 33
19435.06 27
19436.38 30
19437.70 36
19439.01 40
19440.33 45
19441.65 37
19442.97 42
19444.29 36
19445.60 26
19446.92 32
19448.24 44
19449.56 43
19450.88 46
19452.19 33
19453.51 39
19454.83 31
19456.15 46
19457.47 38
19458.78 31
19460.10 50
19461.42 48
19462.74 37
19464.06 39
19465.38 35
19466.70 33
19468.01 35
19469.33 40
19470.65 40
19471.97 37
19473.29 41
19474.61 47
19475.93 30
19477.25 41
19478.57 31
19479.88 39
19481.20 43
19482.52 34
19483.84 42
19485.16 49
19486.48 37
19487.80 57
19489.12 41
19490.44 36
19491.76 44
19493.08 57
19494.40 48
19495.72 33
19497.04 34
19498.36 36
19499.68 39
19501.00 41
19502.32 50
19503.64 60
19504.96 33
19506.28 35
19507.60 45
19508.92 41
19510.24 37
19511.56 28
19512.88 38
19514.20 46
19515.52 37
19516.84 41
19518.16 31
19519.48 43
19520.80 47
19522.12 48
19523.44 43
19524.76 22
19526.08 26
19527.40 38
19528.72 45
19530.04 45
19531.36 37
19532.68 38
19534.00 61
19535.33 43
19536.65 41
19537.97 32
19539.29 41
19540.61 50
19541.93 41
19543.25 40
19544.57 32
19545.89 45
19547.22 48
19548.54 48
19549.86 45
19551.18 34
19552.50 47
19553.82 37
19555.15 34
19556.47 39
19557.79 35
19559.11 51
19560.43 53
19561.75 46
19563.08 41
19564.40 43
19565.72 36
19567.04 44
19568.36 40
19569.69 59
19571.01 45
19572.33 40
19573.65 46
19574.97 34
19576.30 33
19577.62 41
19578.94 45
19580.26 41
19581.59 38
19582.91 41
19584.23 38
19585.55 31
19586.88 48
19588.20 40
19589.52 50
19590.85 46
19592.17 38
19593.49 54
19594.81 34
19596.14 47
19597.46 46
19598.78 48
19600.11 48
19601.43 53
19602.75 43
19604.08 37
19605.40 46
19606.72 48
19608.05 41
19609.37 44
19610.69 47
19612.02 32
19613.34 46
19614.66 53
19615.99 41
19617.31 40
19618.64 37
19619.96 39
19621.28 40
19622.61 55
19623.93 36
19625.26 39
19626.58 49
19627.90 50
19629.23 41
19630.55 44
19631.88 44
19633.20 41
19634.52 40
19635.85 45
19637.17 41
19638.50 40
19639.82 47
19641.15 40
19642.47 39
19643.80 43
19645.12 32
19646.45 35
19647.77 43
19649.09 42
19650.42 41
19651.74 48
19653.07 47
19654.39 44
19655.72 36
19657.04 33
19658.37 43
19659.69 33
19661.02 29
19662.35 28
19663.67 47
19665.00 41
19666.32 40
19667.65 26
19668.97 41
19670.30 42
19671.62 45
19672.95 41
19674.27 41
19675.60 38
19676.93 29
19678.25 38
19679.58 43
19680.90 33
19682.23 38
19683.56 36
19684.88 28
19686.21 37
19687.53 38
19688.86 42
19690.19 40
19691.51 36
19692.84 54
19694.16 45
19695.49 47
19696.82 44
19698.14 33
19699.47 35
19700.80 38
19702.12 36
19703.45 35
19704.78 33
19706.10 47
19707.43 37
19708.76 34
19710.08 37
19711.41 26
19712.74 30
19714.06 41
19715.39 52
19716.72 34
19718.05 40
19719.37 44
19720.70 39
19722.03 45
19723.35 44
19724.68 43
19726.01 37
19727.34 42
19728.66 38
19729.99 40
19731.32 37
19732.65 39
19733.98 47
19735.30 30
19736.63 37
19737.96 34
19739.29 47
19740.61 41
19741.94 32
19743.27 40
19744.60 44
19745.93 51
19747.25 41
19748.58 43
19749.91 44
19751.24 31
19752.57 41
19753.90 34
19755.22 24
19756.55 45
19757.88 40
19759.21 54
19760.54 35
19761.87 34
19763.20 34
19764.52 37
19765.85 48
19767.18 47
19768.51 39
19769.84 41
19771.17 35
19772.50 42
19773.83 44
19775.16 27
19776.48 43
19777.81 39
19779.14 57
19780.47 47
19781.80 44
19783.13 35
19784.46 53
19785.79 40
19787.12 42
19788.45 39
19789.78 34
19791.11 48
19792.44 49
19793.77 41
19795.10 27
19796.43 35
19797.76 34
19799.09 41
19800.42 43
19801.75 27
19803.08 32
19804.41 44
19805.74 67
19807.07 49
19808.40 41
19809.73 44
19811.06 44
19812.39 47
19813.72 44
19815.05 39
19816.38 38
19817.71 43
19819.04 47
19820.37 32
19821.70 45
19823.03 38
19824.36 46
19825.69 43
19827.02 48
19828.35 42
19829.69 39
19831.02 49
19832.35 57
19833.68 47
19835.01 30
19836.34 46
19837.67 51
19839.00 40
19840.33 41
19841.67 30
19843.00 65
19844.33 50
19845.66 54
19846.99 32
19848.32 38
19849.65 51
19850.99 42
19852.32 44
19853.65 34
19854.98 41
19856.31 53
19857.64 42
19858.98 45
19860.31 26
19861.64 42
19862.97 30
19864.30 53
19865.64 33
19866.97 48
19868.30 54
19869.63 53
19870.97 27
19872.30 32
19873.63 44
19874.96 40
19876.29 39
19877.63 38
19878.96 31
19880.29 33
19881.63 34
19882.96 47
19884.29 36
19885.62 47
19886.96 38
19888.29 38
19889.62 40
19890.95 34
19892.29 35
19893.62 35
19894.95 36
19896.29 41
19897.62 42
19898.95 38
19900.29 36
19901.62 39
19902.95 43
19904.29 30
19905.62 32
19906.95 57
19908.29 46
19909.62 43
19910.95 30
19912.29 48
19913.62 34
19914.96 38
19916.29 37
19917.62 31
19918.96 35
19920.29 52
19921.63 48
19922.96 40
19924.29 49
19925.63 41
19926.96 39
19928.30 46
19929.63 54
19930.96 39
19932.30 51
19933.63 43
19934.97 40
19936.30 43
19937.64 44
19938.97 36
19940.31 41
19941.64 34
19942.98 38
19944.31 49
19945.64 49
19946.98 44
19948.31 45
19949.65 44
19950.98 41
19952.32 45
19953.65 49
19954.99 48
19956.32 41
19957.66 54
19959.00 50
19960.33 45
19961.67 46
19963.00 35
19964.34 46
19965.67 47
19967.01 49
19968.34 44
19969.68 39
19971.01 37
19972.35 40
19973.69 45
19975.02 40
19976.36 43
19977.69 33
19979.03 37
19980.37 42
19981.70 43
19983.04 40
19984.37 44
19985.71 36
19987.05 44
19988.38 51
19989.72 46
19991.05 44
19992.39 43
19993.73 54
19995.06 61
19996.40 43
19997.74 39
19999.07 42
20000.41 44
20001.75 51
20003.08 42
20004.42 44
20005.76 42
20007.09 49
20008.43 48
20009.77 43
20011.10 40
20012.44 51
20013.78 53
20015.12 62
20016.45 48
20017.79 57
20019.13 59
20020.47 50
20021.80 56
20023.14 45
20024.48 35
20025.81 48
20027.15 48
20028.49 42
20029.83 61
20031.17 49
20032.50 43
20033.84 59
20035.18 60
20036.52 53
20037.85 45
20039.19 48
20040.53 61
20041.87 56
20043.21 50
20044.54 57
20045.88 56
20047.22 70
20048.56 61
20049.90 50
20051.24 49
20052.57 70
20053.91 71
20055.25 42
20056.59 39
20057.93 44
20059.27 62
20060.61 51
20061.94 41
20063.28 42
20064.62 60
20065.96 60
20067.30 47
20068.64 43
20069.98 57
20071.32 40
20072.66 54
20073.99 45
20075.33 49
20076.67 47
20078.01 44
20079.35 44
20080.69 54
20082.03 40
20083.37 42
20084.71 45
20086.05 46
20087.39 42
20088.73 48
20090.07 63
20091.41 53
20092.75 45
20094.09 33
20095.43 54
20096.77 57
20098.11 58
20099.45 46
20100.79 42
20102.13 33
20103.47 52
20104.81 55
20106.15 51
20107.49 45
20108.83 41
20110.17 42
20111.51 41
20112.85 45
20114.19 34
20115.53 35
20116.87 36
20118.21 44
20119.55 37
20120.89 52
20122.23 50
20123.57 37
20124.91 38
20126.25 45
20127.60 43
20128.94 48
