# Supplementary material for: MALDI-TOF MS typing enables the classification of brewing yeasts of the genus Saccharomyces to major beer styles
Source: PLoS One. 2017 Aug 9;12(8):e0181694. doi: 10.1371/journal.pone.0181694 (PMC5549903; doi:10.1371/journal.pone.0181694)
Supplement: S15 File — The directory includes 90 raw files and was zipped to “.zip”; the folder has three strains with 30 spectra per strain; S1 Text explains the raw files with an example and Table 1 represents the yeast strains used within the experiment. (ZIP) [file pone.0181694.s018.zip › 43-45/30669-454-OG-WB-WB-YPG-18h-E-E_2015-10-27__0_D2_1.dat]

1999.49 3235
1999.91 3228
2000.33 3423
2000.75 3402
2001.17 3421
2001.59 3358
2002.02 3255
2002.44 3191
2002.86 3247
2003.28 3174
2003.70 3061
2004.13 3130
2004.55 3126
2004.97 2893
2005.39 3052
2005.81 3037
2006.24 3303
2006.66 3228
2007.08 3175
2007.50 3146
2007.93 3261
2008.35 3175
2008.77 3275
2009.19 3224
2009.62 3267
2010.04 3225
2010.46 3284
2010.88 3231
2011.31 3304
2011.73 3364
2012.15 3277
2012.58 3301
2013.00 3021
2013.42 3081
2013.84 3043
2014.27 2989
2014.69 3186
2015.11 3180
2015.54 3095
2015.96 3055
2016.38 3171
2016.81 3143
2017.23 3193
2017.65 3288
2018.08 3376
2018.50 3358
2018.92 3274
2019.35 3231
2019.77 3446
2020.19 3356
2020.62 3244
2021.04 3224
2021.47 3061
2021.89 3021
2022.31 2792
2022.74 2914
2023.16 3109
2023.59 3199
2024.01 3221
2024.43 3291
2024.86 3236
2025.28 3125
2025.71 3065
2026.13 3172
2026.55 3137
2026.98 3003
2027.40 2950
2027.83 2807
2028.25 2947
2028.68 3020
2029.10 2923
2029.53 2923
2029.95 2889
2030.38 2945
2030.80 3069
2031.23 3043
2031.65 3167
2032.08 3143
2032.50 3018
2032.93 3189
2033.35 3193
2033.78 3297
2034.20 3310
2034.63 3137
2035.05 3069
2035.48 3011
2035.90 2982
2036.33 3029
2036.75 3118
2037.18 3275
2037.60 3128
2038.03 3150
2038.45 3061
2038.88 3240
2039.31 3166
2039.73 3068
2040.16 2897
2040.58 3060
2041.01 3006
2041.43 2945
2041.86 3012
2042.29 3169
2042.71 3015
2043.14 3112
2043.56 3248
2043.99 3332
2044.42 3210
2044.84 3105
2045.27 3222
2045.70 3221
2046.12 3387
2046.55 3422
2046.98 3336
2047.40 3495
2047.83 3500
2048.25 3521
2048.68 3441
2049.11 3357
2049.53 3328
2049.96 3312
2050.39 3284
2050.82 3262
2051.24 3213
2051.67 3178
2052.10 2916
2052.52 3231
2052.95 3051
2053.38 3177
2053.80 3142
2054.23 3037
2054.66 3050
2055.09 3169
2055.51 3073
2055.94 3071
2056.37 3018
2056.80 3058
2057.22 3086
2057.65 3252
2058.08 3216
2058.51 3073
2058.93 3099
2059.36 3025
2059.79 3174
2060.22 3176
2060.65 3099
2061.07 3261
2061.50 3331
2061.93 3402
2062.36 3320
2062.79 3340
2063.21 3481
2063.64 3280
2064.07 3336
2064.50 3532
2064.93 3493
2065.36 4018
2065.78 4188
2066.21 4079
2066.64 4284
2067.07 4014
2067.50 3809
2067.93 3746
2068.36 3841
2068.78 3572
2069.21 3445
2069.64 3226
2070.07 3276
2070.50 3166
2070.93 3215
2071.36 3192
2071.79 3214
2072.22 3079
2072.64 3198
2073.07 3197
2073.50 3151
2073.93 3317
2074.36 3337
2074.79 3368
2075.22 3380
2075.65 3417
2076.08 3278
2076.51 3193
2076.94 3115
2077.37 3234
2077.80 3105
2078.23 3164
2078.66 3010
2079.09 3214
2079.52 3390
2079.95 3255
2080.38 3115
2080.81 3333
2081.24 3203
2081.67 3032
2082.10 3051
2082.53 3023
2082.96 3029
2083.39 3087
2083.82 3154
2084.25 3137
2084.68 3116
2085.11 2906
2085.54 3173
2085.97 3048
2086.40 3189
2086.83 3339
2087.26 3170
2087.69 2941
2088.12 3006
2088.55 2998
2088.99 2881
2089.42 2888
2089.85 3013
2090.28 2987
2090.71 2927
2091.14 3120
2091.57 3051
2092.00 2979
2092.43 2990
2092.86 3054
2093.30 3034
2093.73 3108
2094.16 2945
2094.59 2957
2095.02 3073
2095.45 2873
2095.88 2970
2096.32 2939
2096.75 2914
2097.18 2959
2097.61 3024
2098.04 2890
2098.47 2979
2098.91 2858
2099.34 2881
2099.77 3155
2100.20 2948
2100.63 2953
2101.07 2842
2101.50 2822
2101.93 2847
2102.36 2897
2102.80 2905
2103.23 3044
2103.66 3006
2104.09 2887
2104.52 2951
2104.96 3098
2105.39 3222
2105.82 3031
2106.25 3131
2106.69 3135
2107.12 3156
2107.55 3128
2107.99 3268
2108.42 3067
2108.85 3027
2109.28 3130
2109.72 3184
2110.15 3074
2110.58 3070
2111.02 2953
2111.45 3024
2111.88 3011
2112.32 3132
2112.75 2942
2113.18 2962
2113.62 2997
2114.05 3034
2114.48 3113
2114.92 3172
2115.35 3077
2115.78 3044
2116.22 3124
2116.65 2882
2117.08 3063
2117.52 2830
2117.95 2909
2118.39 2714
2118.82 2738
2119.25 2957
2119.69 2922
2120.12 2923
2120.56 2890
2120.99 3065
2121.42 3062
2121.86 2999
2122.29 3008
2122.73 3154
2123.16 3027
2123.60 3020
2124.03 3004
2124.46 3017
2124.90 2983
2125.33 3114
2125.77 2968
2126.20 3006
2126.64 3048
2127.07 3022
2127.51 2984
2127.94 2989
2128.38 2939
2128.81 2956
2129.25 3120
2129.68 3270
2130.12 3313
2130.55 3195
2130.99 3064
2131.42 2921
2131.86 2947
2132.29 3146
2132.73 2880
2133.16 2857
2133.60 2874
2134.03 2959
2134.47 3058
2134.91 3025
2135.34 2984
2135.78 3063
2136.21 2873
2136.65 2933
2137.08 2924
2137.52 2934
2137.96 2953
2138.39 3032
2138.83 2988
2139.26 2913
2139.70 2863
2140.14 3025
2140.57 2955
2141.01 2897
2141.44 2975
2141.88 2818
2142.32 2991
2142.75 2849
2143.19 2920
2143.63 2999
2144.06 2946
2144.50 2775
2144.94 2771
2145.37 2830
2145.81 2838
2146.25 3098
2146.68 3086
2147.12 2917
2147.56 2968
2147.99 3044
2148.43 2815
2148.87 2991
2149.30 2986
2149.74 3063
2150.18 3131
2150.61 3071
2151.05 2986
2151.49 2919
2151.93 2949
2152.36 3067
2152.80 3036
2153.24 2975
2153.68 2998
2154.11 2990
2154.55 2992
2154.99 2902
2155.43 2958
2155.86 2994
2156.30 3010
2156.74 2892
2157.18 2917
2157.62 2885
2158.05 2824
2158.49 2892
2158.93 2975
2159.37 2958
2159.81 3029
2160.24 3015
2160.68 3025
2161.12 2882
2161.56 2867
2162.00 2934
2162.43 3050
2162.87 3238
2163.31 2957
2163.75 3069
2164.19 3001
2164.63 2888
2165.07 2842
2165.50 2889
2165.94 3004
2166.38 3012
2166.82 2817
2167.26 2713
2167.70 2908
2168.14 3014
2168.58 2970
2169.02 3058
2169.45 3269
2169.89 3210
2170.33 3359
2170.77 3237
2171.21 3206
2171.65 3361
2172.09 3464
2172.53 3529
2172.97 3520
2173.41 3729
2173.85 3812
2174.29 3783
2174.73 4201
2175.17 3799
2175.61 3668
2176.05 3647
2176.49 3572
2176.93 3570
2177.37 3885
2177.81 3433
2178.25 3435
2178.69 3357
2179.13 3254
2179.57 3079
2180.01 3021
2180.45 2985
2180.89 3140
2181.33 2921
2181.77 3022
2182.21 2845
2182.65 2817
2183.09 3009
2183.53 3183
2183.97 3081
2184.41 3096
2184.85 2948
2185.29 2899
2185.73 3084
2186.17 3047
2186.61 2836
2187.05 2827
2187.49 2890
2187.94 2929
2188.38 3169
2188.82 2885
2189.26 2754
2189.70 2888
2190.14 3038
2190.58 2970
2191.02 3002
2191.46 3095
2191.91 3025
2192.35 2860
2192.79 3163
2193.23 3190
2193.67 3131
2194.11 3294
2194.55 3161
2195.00 3285
2195.44 3212
2195.88 3505
2196.32 3241
2196.76 3143
2197.21 3165
2197.65 3063
2198.09 3191
2198.53 3102
2198.97 3024
2199.42 3212
2199.86 3009
2200.30 3043
2200.74 3112
2201.18 3037
2201.63 3167
2202.07 2971
2202.51 3216
2202.95 2999
2203.40 3236
2203.84 3165
2204.28 2924
2204.72 3011
2205.17 3065
2205.61 3223
2206.05 3004
2206.49 3094
2206.94 3241
2207.38 3184
2207.82 3207
2208.27 3067
2208.71 2954
2209.15 3055
2209.60 3148
2210.04 3151
2210.48 3039
2210.92 3108
2211.37 3176
2211.81 3050
2212.25 3139
2212.70 3124
2213.14 3149
2213.59 3070
2214.03 3067
2214.47 3048
2214.92 2994
2215.36 3232
2215.80 3113
2216.25 3128
2216.69 3038
2217.14 2861
2217.58 2800
2218.02 2722
2218.47 2760
2218.91 2911
2219.36 2993
2219.80 2924
2220.24 3027
2220.69 3024
2221.13 2900
2221.58 3131
2222.02 2908
2222.46 3024
2222.91 3114
2223.35 3174
2223.80 3069
2224.24 2834
2224.69 2960
2225.13 3086
2225.58 3205
2226.02 3081
2226.47 3151
2226.91 3040
2227.36 3050
2227.80 3065
2228.25 2919
2228.69 2961
2229.14 3058
2229.58 3154
2230.03 3021
2230.47 2954
2230.92 3041
2231.36 3031
2231.81 3114
2232.25 3153
2232.70 3169
2233.14 3036
2233.59 3109
2234.03 3157
2234.48 3206
2234.93 2998
2235.37 3061
2235.82 3018
2236.26 2993
2236.71 3004
2237.16 2839
2237.60 2771
2238.05 2794
2238.49 2826
2238.94 2975
2239.39 2784
2239.83 2735
2240.28 2812
2240.72 2758
2241.17 2752
2241.62 2889
2242.06 2834
2242.51 2829
2242.96 2947
2243.40 3018
2243.85 2968
2244.30 2924
2244.74 2791
2245.19 2911
2245.64 2863
2246.08 2735
2246.53 2792
2246.98 2654
2247.42 2774
2247.87 2863
2248.32 2889
2248.76 2814
2249.21 2834
2249.66 2716
2250.10 2774
2250.55 2782
2251.00 2774
2251.45 2854
2251.89 2858
2252.34 2894
2252.79 2837
2253.24 2830
2253.68 2696
2254.13 2856
2254.58 2757
2255.03 2798
2255.47 2947
2255.92 2768
2256.37 2718
2256.82 2720
2257.27 2602
2257.71 2625
2258.16 2738
2258.61 2766
2259.06 2649
2259.51 2681
2259.95 2766
2260.40 2845
2260.85 2731
2261.30 2903
2261.75 2969
2262.19 2937
2262.64 2934
2263.09 2938
2263.54 2982
2263.99 2987
2264.44 3089
2264.89 2905
2265.33 2891
2265.78 3027
2266.23 2744
2266.68 2743
2267.13 2616
2267.58 2721
2268.03 2738
2268.48 2778
2268.93 2817
2269.37 2921
2269.82 2850
2270.27 2791
2270.72 2888
2271.17 3123
2271.62 3049
2272.07 3002
2272.52 3105
2272.97 3083
2273.42 2897
2273.87 2930
2274.32 2891
2274.77 2853
2275.22 2908
2275.67 2752
2276.12 2679
2276.57 2807
2277.02 2682
2277.47 2779
2277.92 2775
2278.37 2763
2278.82 2776
2279.27 2708
2279.72 2714
2280.17 2848
2280.62 2771
2281.07 2724
2281.52 2694
2281.97 2693
2282.42 2684
2282.87 2689
2283.32 2679
2283.77 2790
2284.22 2662
2284.67 2580
2285.12 2759
2285.57 2740
2286.02 2705
2286.47 2853
2286.92 2944
2287.37 3143
2287.82 3066
2288.28 3176
2288.73 3640
2289.18 3812
2289.63 4013
2290.08 4003
2290.53 4114
2290.98 4240
2291.43 4242
2291.88 4309
2292.34 4070
2292.79 4001
2293.24 3890
2293.69 3666
2294.14 3433
2294.59 3517
2295.05 3368
2295.50 3186
2295.95 3116
2296.40 2982
2296.85 2737
2297.30 2685
2297.76 2714
2298.21 2791
2298.66 2722
2299.11 2825
2299.56 2751
2300.02 2814
2300.47 2828
2300.92 2810
2301.37 2813
2301.82 2793
2302.28 2675
2302.73 2709
2303.18 2576
2303.63 2585
2304.09 2741
2304.54 2694
2304.99 2622
2305.44 2651
2305.90 2738
2306.35 2788
2306.80 2801
2307.26 2785
2307.71 2925
2308.16 2906
2308.61 3126
2309.07 3077
2309.52 2982
2309.97 3036
2310.43 3044
2310.88 3022
2311.33 3225
2311.79 3165
2312.24 3082
2312.69 3035
2313.15 3017
2313.60 2923
2314.05 2956
2314.51 2882
2314.96 2855
2315.41 2825
2315.87 2894
2316.32 2956
2316.77 2922
2317.23 2889
2317.68 2876
2318.14 3022
2318.59 2909
2319.04 3052
2319.50 3218
2319.95 3028
2320.41 2941
2320.86 3134
2321.31 3111
2321.77 2987
2322.22 2847
2322.68 2905
2323.13 2937
2323.59 3147
2324.04 3198
2324.50 3136
2324.95 3379
2325.40 3666
2325.86 3586
2326.31 3859
2326.77 3942
2327.22 3570
2327.68 3381
2328.13 3271
2328.59 3174
2329.04 3036
2329.50 3061
2329.95 3003
2330.41 3047
2330.86 2944
2331.32 2849
2331.77 2841
2332.23 2880
2332.68 2884
2333.14 2812
2333.59 2862
2334.05 2954
2334.51 2881
2334.96 2932
2335.42 2986
2335.87 2864
2336.33 3041
2336.78 3076
2337.24 3054
2337.70 2968
2338.15 2814
2338.61 2622
2339.06 2609
2339.52 2566
2339.97 2904
2340.43 2794
2340.89 2623
2341.34 2635
2341.80 2778
2342.26 2649
2342.71 2863
2343.17 2745
2343.62 2746
2344.08 2749
2344.54 2718
2344.99 2794
2345.45 2702
2345.91 2847
2346.36 2809
2346.82 2727
2347.28 2717
2347.73 2835
2348.19 2878
2348.65 2758
2349.10 2887
2349.56 2830
2350.02 2663
2350.48 2684
2350.93 2706
2351.39 2712
2351.85 2772
2352.30 2607
2352.76 2734
2353.22 2760
2353.68 2817
2354.13 2789
2354.59 2690
2355.05 2680
2355.51 2790
2355.96 2582
2356.42 2812
2356.88 2690
2357.34 2691
2357.79 2585
2358.25 2515
2358.71 2780
2359.17 2734
2359.63 2589
2360.08 2772
2360.54 2682
2361.00 2641
2361.46 2620
2361.92 2689
2362.37 2768
2362.83 2717
2363.29 2865
2363.75 2900
2364.21 2965
2364.67 2754
2365.12 2656
2365.58 2645
2366.04 2599
2366.50 2694
2366.96 2729
2367.42 2644
2367.88 2640
2368.33 2660
2368.79 2588
2369.25 2718
2369.71 2821
2370.17 2868
2370.63 2659
2371.09 2679
2371.55 2761
2372.01 2876
2372.47 2820
2372.92 2873
2373.38 2897
2373.84 2954
2374.30 2920
2374.76 2889
2375.22 2918
2375.68 2949
2376.14 2916
2376.60 2824
2377.06 2807
2377.52 2865
2377.98 2832
2378.44 2722
2378.90 2749
2379.36 2906
2379.82 2637
2380.28 2556
2380.74 2661
2381.20 2690
2381.66 2869
2382.12 2812
2382.58 2823
2383.04 2765
2383.50 2821
2383.96 2798
2384.42 2734
2384.88 2840
2385.34 2690
2385.80 2663
2386.26 2701
2386.72 2765
2387.18 2664
2387.64 2714
2388.10 2808
2388.56 2750
2389.03 2622
2389.49 2812
2389.95 2876
2390.41 2838
2390.87 2887
2391.33 2768
2391.79 2680
2392.25 2671
2392.71 2701
2393.17 2681
2393.64 2851
2394.10 2696
2394.56 2683
2395.02 2831
2395.48 2946
2395.94 2741
2396.40 2618
2396.87 2660
2397.33 2692
2397.79 2722
2398.25 2560
2398.71 2720
2399.17 2826
2399.64 2686
2400.10 2667
2400.56 2668
2401.02 2705
2401.48 2543
2401.95 2551
2402.41 2693
2402.87 2715
2403.33 2733
2403.79 2768
2404.26 2710
2404.72 2608
2405.18 2609
2405.64 2654
2406.11 2479
2406.57 2585
2407.03 2588
2407.49 2597
2407.96 2679
2408.42 2668
2408.88 2531
2409.34 2582
2409.81 2557
2410.27 2504
2410.73 2443
2411.20 2689
2411.66 2695
2412.12 2591
2412.58 2549
2413.05 2642
2413.51 2637
2413.97 2580
2414.44 2702
2414.90 2731
2415.36 2698
2415.83 2690
2416.29 2650
2416.75 2705
2417.22 2767
2417.68 2713
2418.14 2641
2418.61 2772
2419.07 2814
2419.54 2650
2420.00 2775
2420.46 2764
2420.93 2719
2421.39 2534
2421.85 2636
2422.32 2646
2422.78 2601
2423.25 2567
2423.71 2550
2424.17 2662
2424.64 2665
2425.10 2708
2425.57 2713
2426.03 2739
2426.50 2715
2426.96 2712
2427.42 2462
2427.89 2524
2428.35 2579
2428.82 2672
2429.28 2623
2429.75 2595
2430.21 2532
2430.68 2567
2431.14 2512
2431.61 2566
2432.07 2605
2432.54 2655
2433.00 2692
2433.47 2635
2433.93 2520
2434.40 2570
2434.86 2541
2435.33 2571
2435.79 2516
2436.26 2491
2436.72 2518
2437.19 2547
2437.65 2552
2438.12 2603
2438.59 2620
2439.05 2757
2439.52 2703
2439.98 2709
2440.45 2595
2440.91 2631
2441.38 2822
2441.85 2650
2442.31 2585
2442.78 2678
2443.24 2653
2443.71 2917
2444.18 2999
2444.64 2868
2445.11 2650
2445.57 2666
2446.04 2753
2446.51 2714
2446.97 2770
2447.44 2777
2447.91 2687
2448.37 2612
2448.84 2628
2449.31 2626
2449.77 2656
2450.24 2597
2450.71 2780
2451.17 2595
2451.64 2695
2452.11 2526
2452.57 2527
2453.04 2809
2453.51 2681
2453.97 2594
2454.44 2534
2454.91 2670
2455.37 2601
2455.84 2611
2456.31 2543
2456.78 2603
2457.24 2640
2457.71 2626
2458.18 2663
2458.65 2588
2459.11 2506
2459.58 2497
2460.05 2548
2460.52 2389
2460.98 2509
2461.45 2398
2461.92 2481
2462.39 2554
2462.85 2534
2463.32 2574
2463.79 2406
2464.26 2535
2464.73 2657
2465.19 2595
2465.66 2544
2466.13 2665
2466.60 2677
2467.07 2547
2467.54 2624
2468.00 2708
2468.47 2637
2468.94 2619
2469.41 2489
2469.88 2409
2470.35 2456
2470.82 2505
2471.28 2454
2471.75 2479
2472.22 2491
2472.69 2432
2473.16 2540
2473.63 2557
2474.10 2547
2474.57 2366
2475.03 2397
2475.50 2609
2475.97 2662
2476.44 2663
2476.91 2500
2477.38 2511
2477.85 2480
2478.32 2548
2478.79 2559
2479.26 2628
2479.73 2618
2480.20 2496
2480.67 2382
2481.14 2423
2481.61 2505
2482.08 2485
2482.54 2555
2483.01 2503
2483.48 2538
2483.95 2559
2484.42 2543
2484.89 2516
2485.36 2512
2485.83 2580
2486.30 2700
2486.77 2729
2487.24 2720
2487.71 2651
2488.18 2752
2488.66 2687
2489.13 2834
2489.60 2735
2490.07 2795
2490.54 2724
2491.01 2521
2491.48 2640
2491.95 2796
2492.42 2724
2492.89 2755
2493.36 2692
2493.83 2677
2494.30 2855
2494.77 2985
2495.24 2853
2495.72 2769
2496.19 2751
2496.66 2661
2497.13 2523
2497.60 2624
2498.07 2778
2498.54 2599
2499.01 2332
2499.48 2451
2499.96 2426
2500.43 2535
2500.90 2435
2501.37 2527
2501.84 2472
2502.31 2407
2502.78 2409
2503.26 2534
2503.73 2556
2504.20 2438
2504.67 2442
2505.14 2458
2505.62 2617
2506.09 2628
2506.56 2371
2507.03 2445
2507.50 2576
2507.98 2622
2508.45 2636
2508.92 2613
2509.39 2554
2509.86 2488
2510.34 2654
2510.81 2632
2511.28 2604
2511.75 2672
2512.23 2521
2512.70 2664
2513.17 2708
2513.64 2548
2514.12 2591
2514.59 2752
2515.06 2616
2515.54 2575
2516.01 2609
2516.48 2692
2516.95 2706
2517.43 2505
2517.90 2573
2518.37 2664
2518.85 2494
2519.32 2681
2519.79 2798
2520.27 2498
2520.74 2577
2521.21 2582
2521.69 2503
2522.16 2574
2522.63 2525
2523.11 2596
2523.58 2632
2524.05 2638
2524.53 2675
2525.00 2644
2525.48 2492
2525.95 2628
2526.42 2391
2526.90 2717
2527.37 2715
2527.85 2800
2528.32 2927
2528.79 2878
2529.27 2926
2529.74 2835
2530.22 2916
2530.69 2776
2531.16 2781
2531.64 2774
2532.11 2794
2532.59 2790
2533.06 2869
2533.54 2867
2534.01 2822
2534.49 2793
2534.96 2924
2535.44 2893
2535.91 2769
2536.38 2800
2536.86 2810
2537.33 2775
2537.81 2773
2538.28 2809
2538.76 2865
2539.23 2953
2539.71 2988
2540.18 3047
2540.66 2987
2541.13 3386
2541.61 3463
2542.09 3156
2542.56 3337
2543.04 3353
2543.51 3152
2543.99 2857
2544.46 3069
2544.94 2975
2545.41 2957
2545.89 2808
2546.37 2951
2546.84 2808
2547.32 2706
2547.79 2719
2548.27 2740
2548.74 2773
2549.22 2705
2549.70 2735
2550.17 2727
2550.65 2853
2551.13 2795
2551.60 2803
2552.08 2888
2552.55 2593
2553.03 2760
2553.51 2724
2553.98 2800
2554.46 2751
2554.94 2697
2555.41 2746
2555.89 2746
2556.37 2676
2556.84 2696
2557.32 2704
2557.80 2725
2558.27 2721
2558.75 2640
2559.23 2633
2559.70 2661
2560.18 2646
2560.66 2608
2561.14 2565
2561.61 2548
2562.09 2656
2562.57 2436
2563.04 2534
2563.52 2574
2564.00 2508
2564.48 2499
2564.95 2442
2565.43 2510
2565.91 2357
2566.39 2483
2566.86 2606
2567.34 2624
2567.82 2592
2568.30 2465
2568.77 2445
2569.25 2486
2569.73 2606
2570.21 2631
2570.69 2468
2571.16 2487
2571.64 2750
2572.12 2543
2572.60 2423
2573.08 2498
2573.56 2585
2574.03 2522
2574.51 2467
2574.99 2529
2575.47 2682
2575.95 2514
2576.43 2603
2576.90 2577
2577.38 2446
2577.86 2434
2578.34 2362
2578.82 2547
2579.30 2583
2579.78 2491
2580.26 2452
2580.73 2564
2581.21 2491
2581.69 2435
2582.17 2415
2582.65 2365
2583.13 2460
2583.61 2452
2584.09 2291
2584.57 2537
2585.05 2701
2585.53 2468
2586.01 2406
2586.49 2550
2586.97 2552
2587.44 2542
2587.92 2517
2588.40 2443
2588.88 2535
2589.36 2417
2589.84 2359
2590.32 2561
2590.80 2403
2591.28 2397
2591.76 2544
2592.24 2500
2592.72 2459
2593.20 2483
2593.68 2482
2594.16 2468
2594.64 2362
2595.12 2382
2595.60 2345
2596.08 2400
2596.56 2325
2597.05 2479
2597.53 2527
2598.01 2515
2598.49 2550
2598.97 2448
2599.45 2449
2599.93 2480
2600.41 2301
2600.89 2353
2601.37 2288
2601.85 2291
2602.33 2316
2602.81 2522
2603.29 2446
2603.78 2420
2604.26 2369
2604.74 2351
2605.22 2496
2605.70 2569
2606.18 2460
2606.66 2457
2607.14 2539
2607.63 2477
2608.11 2528
2608.59 2548
2609.07 2444
2609.55 2407
2610.03 2517
2610.52 2483
2611.00 2409
2611.48 2436
2611.96 2257
2612.44 2468
2612.92 2560
2613.41 2440
2613.89 2344
2614.37 2501
2614.85 2413
2615.34 2353
2615.82 2343
2616.30 2394
2616.78 2520
2617.26 2460
2617.75 2509
2618.23 2774
2618.71 2639
2619.19 2524
2619.68 2570
2620.16 2455
2620.64 2386
2621.12 2442
2621.61 2369
2622.09 2485
2622.57 2398
2623.06 2340
2623.54 2401
2624.02 2386
2624.50 2406
2624.99 2457
2625.47 2425
2625.95 2514
2626.44 2590
2626.92 2363
2627.40 2413
2627.89 2500
2628.37 2379
2628.85 2533
2629.34 2549
2629.82 2516
2630.30 2543
2630.79 2594
2631.27 2610
2631.75 2482
2632.24 2693
2632.72 2690
2633.21 2534
2633.69 2523
2634.17 2613
2634.66 2518
2635.14 2505
2635.62 2521
2636.11 2515
2636.59 2563
2637.08 2542
2637.56 2413
2638.05 2343
2638.53 2537
2639.01 2536
2639.50 2499
2639.98 2500
2640.47 2568
2640.95 2563
2641.44 2563
2641.92 2351
2642.41 2275
2642.89 2374
2643.38 2309
2643.86 2256
2644.34 2326
2644.83 2248
2645.31 2432
2645.80 2368
2646.28 2392
2646.77 2516
2647.25 2327
2647.74 2275
2648.22 2244
2648.71 2308
2649.20 2343
2649.68 2456
2650.17 2346
2650.65 2337
2651.14 2285
2651.62 2382
2652.11 2332
2652.59 2405
2653.08 2245
2653.56 2264
2654.05 2253
2654.54 2370
2655.02 2360
2655.51 2433
2655.99 2494
2656.48 2451
2656.97 2285
2657.45 2372
2657.94 2418
2658.42 2291
2658.91 2387
2659.40 2354
2659.88 2411
2660.37 2280
2660.85 2442
2661.34 2391
2661.83 2330
2662.31 2345
2662.80 2393
2663.29 2443
2663.77 2128
2664.26 2171
2664.75 2341
2665.23 2254
2665.72 2430
2666.21 2377
2666.69 2428
2667.18 2396
2667.67 2601
2668.15 2384
2668.64 2371
2669.13 2381
2669.62 2463
2670.10 2382
2670.59 2372
2671.08 2336
2671.56 2485
2672.05 2430
2672.54 2404
2673.03 2470
2673.51 2591
2674.00 2542
2674.49 2633
2674.98 2618
2675.46 2762
2675.95 2728
2676.44 2629
2676.93 2598
2677.42 2562
2677.90 2628
2678.39 2545
2678.88 2533
2679.37 2493
2679.86 2416
2680.34 2252
2680.83 2207
2681.32 2268
2681.81 2248
2682.30 2317
2682.79 2330
2683.27 2329
2683.76 2292
2684.25 2211
2684.74 2313
2685.23 2349
2685.72 2312
2686.20 2269
2686.69 2293
2687.18 2287
2687.67 2242
2688.16 2282
2688.65 2309
2689.14 2290
2689.63 2348
2690.12 2305
2690.60 2425
2691.09 2419
2691.58 2352
2692.07 2186
2692.56 2304
2693.05 2392
2693.54 2313
2694.03 2506
2694.52 2570
2695.01 2352
2695.50 2255
2695.99 2278
2696.48 2257
2696.97 2284
2697.46 2195
2697.95 2284
2698.43 2179
2698.92 2167
2699.41 2235
2699.90 2369
2700.39 2312
2700.88 2328
2701.37 2250
2701.86 2332
2702.35 2284
2702.84 2292
2703.33 2434
2703.83 2440
2704.32 2506
2704.81 2406
2705.30 2430
2705.79 2449
2706.28 2437
2706.77 2448
2707.26 2344
2707.75 2461
2708.24 2334
2708.73 2344
2709.22 2314
2709.71 2245
2710.20 2327
2710.69 2284
2711.18 2300
2711.68 2295
2712.17 2433
2712.66 2263
2713.15 2214
2713.64 2253
2714.13 2254
2714.62 2346
2715.11 2287
2715.60 2221
2716.10 2344
2716.59 2333
2717.08 2172
2717.57 2141
2718.06 2195
2718.55 2324
2719.04 2314
2719.54 2464
2720.03 2320
2720.52 2237
2721.01 2311
2721.50 2415
2722.00 2351
2722.49 2417
2722.98 2521
2723.47 2505
2723.96 2489
2724.46 2501
2724.95 2467
2725.44 2252
2725.93 2376
2726.42 2360
2726.92 2378
2727.41 2428
2727.90 2296
2728.39 2228
2728.89 2270
2729.38 2345
2729.87 2373
2730.36 2371
2730.86 2395
2731.35 2296
2731.84 2423
2732.34 2276
2732.83 2298
2733.32 2317
2733.81 2352
2734.31 2372
2734.80 2258
2735.29 2398
2735.79 2376
2736.28 2287
2736.77 2437
2737.27 2410
2737.76 2316
2738.25 2296
2738.75 2361
2739.24 2375
2739.73 2404
2740.23 2326
2740.72 2300
2741.21 2330
2741.71 2299
2742.20 2250
2742.69 2278
2743.19 2345
2743.68 2338
2744.18 2251
2744.67 2173
2745.16 2264
2745.66 2316
2746.15 2257
2746.65 2259
2747.14 2293
2747.63 2235
2748.13 2272
2748.62 2264
2749.12 2398
2749.61 2298
2750.11 2197
2750.60 2205
2751.10 2140
2751.59 2375
2752.08 2325
2752.58 2241
2753.07 2286
2753.57 2367
2754.06 2287
2754.56 2312
2755.05 2240
2755.55 2269
2756.04 2291
2756.54 2184
2757.03 2260
2757.53 2463
2758.02 2395
2758.52 2386
2759.01 2269
2759.51 2296
2760.00 2354
2760.50 2356
2760.99 2248
2761.49 2353
2761.99 2458
2762.48 2371
2762.98 2308
2763.47 2370
2763.97 2422
2764.46 2401
2764.96 2344
2765.46 2461
2765.95 2148
2766.45 2145
2766.94 2326
2767.44 2330
2767.94 2441
2768.43 2417
2768.93 2420
2769.42 2376
2769.92 2388
2770.42 2279
2770.91 2303
2771.41 2225
2771.90 2372
2772.40 2337
2772.90 2397
2773.39 2587
2773.89 2452
2774.39 2491
2774.88 2558
2775.38 2705
2775.88 2685
2776.37 2620
2776.87 2731
2777.37 2758
2777.86 2742
2778.36 2684
2778.86 2796
2779.36 2573
2779.85 2490
2780.35 2537
2780.85 2466
2781.34 2423
2781.84 2304
2782.34 2243
2782.84 2157
2783.33 2252
2783.83 2402
2784.33 2392
2784.83 2303
2785.32 2259
2785.82 2160
2786.32 2141
2786.82 2387
2787.31 2273
2787.81 2205
2788.31 2145
2788.81 2185
2789.31 2363
2789.80 2254
2790.30 2273
2790.80 2324
2791.30 2106
2791.80 2208
2792.29 2204
2792.79 2311
2793.29 2186
2793.79 2189
2794.29 2114
2794.79 2235
2795.28 2227
2795.78 2244
2796.28 2349
2796.78 2292
2797.28 2340
2797.78 2402
2798.28 2414
2798.78 2392
2799.27 2284
2799.77 2302
2800.27 2383
2800.77 2341
2801.27 2257
2801.77 2334
2802.27 2474
2802.77 2229
2803.27 2207
2803.77 2288
2804.27 2418
2804.76 2325
2805.26 2167
2805.76 2248
2806.26 2392
2806.76 2222
2807.26 2269
2807.76 2344
2808.26 2408
2808.76 2425
2809.26 2337
2809.76 2325
2810.26 2320
2810.76 2544
2811.26 2343
2811.76 2270
2812.26 2290
2812.76 2304
2813.26 2423
2813.76 2360
2814.26 2257
2814.76 2281
2815.26 2221
2815.76 2260
2816.26 2359
2816.76 2267
2817.26 2173
2817.76 2355
2818.26 2342
2818.76 2348
2819.26 2167
2819.76 2379
2820.27 2352
2820.77 2311
2821.27 2439
2821.77 2424
2822.27 2379
2822.77 2256
2823.27 2322
2823.77 2378
2824.27 2366
2824.77 2319
2825.27 2309
2825.78 2360
2826.28 2247
2826.78 2220
2827.28 2178
2827.78 2318
2828.28 2282
2828.78 2326
2829.29 2385
2829.79 2392
2830.29 2285
2830.79 2198
2831.29 2335
2831.79 2321
2832.30 2349
2832.80 2287
2833.30 2308
2833.80 2346
2834.30 2300
2834.80 2306
2835.31 2343
2835.81 2331
2836.31 2298
2836.81 2278
2837.32 2389
2837.82 2384
2838.32 2365
2838.82 2367
2839.32 2329
2839.83 2403
2840.33 2410
2840.83 2403
2841.33 2268
2841.84 2426
2842.34 2258
2842.84 2180
2843.35 2334
2843.85 2404
2844.35 2326
2844.85 2201
2845.36 2349
2845.86 2255
2846.36 2385
2846.87 2473
2847.37 2443
2847.87 2543
2848.38 2708
2848.88 2693
2849.38 2783
2849.89 2821
2850.39 2629
2850.89 2395
2851.40 2563
2851.90 2571
2852.40 2402
2852.91 2520
2853.41 2377
2853.91 2308
2854.42 2266
2854.92 2290
2855.42 2362
2855.93 2427
2856.43 2283
2856.94 2263
2857.44 2220
2857.94 2269
2858.45 2294
2858.95 2132
2859.46 2199
2859.96 2239
2860.47 2356
2860.97 2268
2861.47 2263
2861.98 2367
2862.48 2275
2862.99 2294
2863.49 2162
2864.00 2194
2864.50 2374
2865.01 2219
2865.51 2181
2866.02 2340
2866.52 2193
2867.02 2234
2867.53 2167
2868.03 2258
2868.54 2187
2869.04 2280
2869.55 2230
2870.05 2190
2870.56 2294
2871.07 2315
2871.57 2271
2872.08 2253
2872.58 2269
2873.09 2298
2873.59 2391
2874.10 2339
2874.60 2424
2875.11 2402
2875.61 2328
2876.12 2480
2876.63 2440
2877.13 2530
2877.64 2383
2878.14 2357
2878.65 2408
2879.15 2525
2879.66 2503
2880.17 2465
2880.67 2460
2881.18 2426
2881.68 2295
2882.19 2483
2882.70 2263
2883.20 2317
2883.71 2470
2884.22 2313
2884.72 2190
2885.23 2363
2885.74 2388
2886.24 2432
2886.75 2371
2887.25 2371
2887.76 2409
2888.27 2435
2888.77 2595
2889.28 2426
2889.79 2545
2890.30 2482
2890.80 2516
2891.31 2352
2891.82 2488
2892.32 2350
2892.83 2316
2893.34 2485
2893.84 2555
2894.35 2761
2894.86 2680
2895.37 2529
2895.87 2810
2896.38 2802
2896.89 2882
2897.40 2742
2897.90 2772
2898.41 2903
2898.92 2875
2899.43 2623
2899.93 2389
2900.44 2451
2900.95 2480
2901.46 2326
2901.97 2475
2902.47 2469
2902.98 2498
2903.49 2384
2904.00 2445
2904.51 2500
2905.01 2396
2905.52 2468
2906.03 2595
2906.54 2655
2907.05 2606
2907.56 2607
2908.06 2507
2908.57 2479
2909.08 2444
2909.59 2389
2910.10 2398
2910.61 2552
2911.12 2467
2911.62 2457
2912.13 2504
2912.64 2360
2913.15 2407
2913.66 2312
2914.17 2344
2914.68 2469
2915.19 2495
2915.70 2379
2916.21 2333
2916.71 2360
2917.22 2458
2917.73 2381
2918.24 2475
2918.75 2465
2919.26 2384
2919.77 2330
2920.28 2373
2920.79 2284
2921.30 2342
2921.81 2375
2922.32 2240
2922.83 2192
2923.34 2317
2923.85 2246
2924.36 2333
2924.87 2233
2925.38 2195
2925.89 2172
2926.40 2213
2926.91 2392
2927.42 2299
2927.93 2304
2928.44 2228
2928.95 2320
2929.46 2187
2929.97 2272
2930.48 2312
2930.99 2172
2931.50 2294
2932.01 2372
2932.52 2350
2933.03 2295
2933.54 2412
2934.05 2248
2934.56 2139
2935.08 2291
2935.59 2359
2936.10 2453
2936.61 2398
2937.12 2359
2937.63 2392
2938.14 2296
2938.65 2439
2939.16 2442
2939.67 2217
2940.19 2381
2940.70 2321
2941.21 2375
2941.72 2396
2942.23 2412
2942.74 2360
2943.25 2376
2943.77 2444
2944.28 2341
2944.79 2262
2945.30 2448
2945.81 2379
2946.32 2401
2946.84 2399
2947.35 2396
2947.86 2271
2948.37 2344
2948.88 2378
2949.40 2223
2949.91 2345
2950.42 2360
2950.93 2310
2951.44 2248
2951.96 2215
2952.47 2243
2952.98 2332
2953.49 2219
2954.01 2302
2954.52 2199
2955.03 2171
2955.54 2293
2956.06 2307
2956.57 2256
2957.08 2371
2957.60 2259
2958.11 2353
2958.62 2420
2959.13 2281
2959.65 2300
2960.16 2274
2960.67 2274
2961.19 2195
2961.70 2315
2962.21 2338
2962.73 2405
2963.24 2320
2963.75 2380
2964.27 2393
2964.78 2228
2965.29 2519
2965.81 2501
2966.32 2364
2966.83 2273
2967.35 2333
2967.86 2410
2968.37 2409
2968.89 2268
2969.40 2226
2969.91 2279
2970.43 2276
2970.94 2336
2971.46 2280
2971.97 2214
2972.48 2272
2973.00 2224
2973.51 2106
2974.03 2197
2974.54 2231
2975.06 2283
2975.57 2392
2976.08 2398
2976.60 2426
2977.11 2190
2977.63 2361
2978.14 2441
2978.66 2230
2979.17 2289
2979.69 2208
2980.20 2269
2980.72 2434
2981.23 2255
2981.75 2452
2982.26 2477
2982.78 2563
2983.29 2548
2983.81 2485
2984.32 2393
2984.84 2347
2985.35 2341
2985.87 2267
2986.38 2405
2986.90 2531
2987.41 2581
2987.93 2559
2988.44 2486
2988.96 2579
2989.47 2582
2989.99 2509
2990.50 2445
2991.02 2407
2991.54 2536
2992.05 2478
2992.57 2396
2993.08 2439
2993.60 2431
2994.12 2393
2994.63 2542
2995.15 2491
2995.66 2587
2996.18 2710
2996.70 2798
2997.21 2891
2997.73 2824
2998.24 2808
2998.76 2739
2999.28 2780
2999.79 2852
3000.31 2954
3000.83 2956
3001.34 2894
3001.86 2890
3002.38 3257
3002.89 3535
3003.41 3871
3003.93 4072
3004.44 4099
3004.96 4382
3005.48 4305
3005.99 4462
3006.51 4418
3007.03 4073
3007.54 3957
3008.06 3846
3008.58 3623
3009.10 3230
3009.61 3046
3010.13 2847
3010.65 2779
3011.17 2682
3011.68 2679
3012.20 2526
3012.72 2532
3013.24 2539
3013.75 2507
3014.27 2580
3014.79 2613
3015.31 2482
3015.82 2345
3016.34 2447
3016.86 2608
3017.38 2657
3017.90 2773
3018.41 2579
3018.93 2424
3019.45 2600
3019.97 2500
3020.49 2567
3021.00 2640
3021.52 2666
3022.04 2824
3022.56 2752
3023.08 2773
3023.60 2689
3024.11 2537
3024.63 2455
3025.15 2607
3025.67 2660
3026.19 2530
3026.71 2498
3027.23 2508
3027.75 2521
3028.26 2385
3028.78 2531
3029.30 2509
3029.82 2394
3030.34 2371
3030.86 2359
3031.38 2398
3031.90 2432
3032.42 2489
3032.94 2370
3033.46 2352
3033.97 2436
3034.49 2380
3035.01 2277
3035.53 2267
3036.05 2338
3036.57 2268
3037.09 2250
3037.61 2303
3038.13 2422
3038.65 2517
3039.17 2359
3039.69 2315
3040.21 2331
3040.73 2284
3041.25 2167
3041.77 2146
3042.29 2221
3042.81 2192
3043.33 2273
3043.85 2272
3044.37 2325
3044.89 2207
3045.41 2196
3045.93 2287
3046.45 2404
3046.97 2292
3047.49 2182
3048.01 2276
3048.53 2211
3049.06 2213
3049.58 2248
3050.10 2240
3050.62 2251
3051.14 2261
3051.66 2245
3052.18 2243
3052.70 2303
3053.22 2363
3053.74 2311
3054.26 2219
3054.79 2230
3055.31 2372
3055.83 2300
3056.35 2224
3056.87 2162
3057.39 2245
3057.91 2476
3058.43 2277
3058.96 2420
3059.48 2329
3060.00 2328
3060.52 2315
3061.04 2232
3061.56 2174
3062.09 2246
3062.61 2418
3063.13 2482
3063.65 2287
3064.17 2294
3064.70 2247
3065.22 2421
3065.74 2589
3066.26 2563
3066.78 2743
3067.31 2867
3067.83 2962
3068.35 2951
3068.87 2829
3069.40 2698
3069.92 2792
3070.44 2830
3070.96 2612
3071.49 2663
3072.01 2535
3072.53 2638
3073.05 2570
3073.58 2502
3074.10 2304
3074.62 2329
3075.14 2389
3075.67 2374
3076.19 2429
3076.71 2436
3077.24 2536
3077.76 2660
3078.28 2622
3078.81 2696
3079.33 2665
3079.85 2822
3080.38 2791
3080.90 2755
3081.42 2846
3081.95 2886
3082.47 2933
3082.99 2906
3083.52 2969
3084.04 2893
3084.56 2850
3085.09 2740
3085.61 2866
3086.13 3033
3086.66 2643
3087.18 2644
3087.71 2591
3088.23 2546
3088.75 2633
3089.28 2747
3089.80 2620
3090.33 2544
3090.85 2629
3091.38 2751
3091.90 2567
3092.42 2531
3092.95 2633
3093.47 2577
3094.00 2624
3094.52 2787
3095.05 2849
3095.57 2998
3096.10 3009
3096.62 2910
3097.14 2793
3097.67 2881
3098.19 2908
3098.72 2983
3099.24 3095
3099.77 3509
3100.29 3968
3100.82 4469
3101.34 5022
3101.87 5645
3102.39 6427
3102.92 6971
3103.45 7653
3103.97 8314
3104.50 8738
3105.02 8865
3105.55 8486
3106.07 7817
3106.60 7007
3107.12 5816
3107.65 4913
3108.17 4522
3108.70 3914
3109.23 3599
3109.75 3430
3110.28 3146
3110.80 3195
3111.33 3485
3111.86 3327
3112.38 3105
3112.91 3212
3113.43 3190
3113.96 3165
3114.49 3081
3115.01 3059
3115.54 2886
3116.07 2910
3116.59 2993
3117.12 2861
3117.64 2615
3118.17 2530
3118.70 2583
3119.22 2556
3119.75 2495
3120.28 2605
3120.80 2757
3121.33 2815
3121.86 2844
3122.38 2802
3122.91 2701
3123.44 2733
3123.97 2781
3124.49 2792
3125.02 2763
3125.55 2677
3126.07 2642
3126.60 2604
3127.13 2564
3127.66 2423
3128.18 2438
3128.71 2417
3129.24 2416
3129.77 2428
3130.29 2548
3130.82 2512
3131.35 2371
3131.88 2478
3132.40 2674
3132.93 2586
3133.46 2384
3133.99 2279
3134.52 2325
3135.04 2294
3135.57 2290
3136.10 2271
3136.63 2287
3137.16 2367
3137.68 2356
3138.21 2300
3138.74 2358
3139.27 2411
3139.80 2337
3140.32 2443
3140.85 2451
3141.38 2381
3141.91 2423
3142.44 2518
3142.97 2563
3143.50 2467
3144.02 2514
3144.55 2352
3145.08 2498
3145.61 2428
3146.14 2450
3146.67 2466
3147.20 2500
3147.73 2624
3148.26 2586
3148.79 2545
3149.31 2596
3149.84 2479
3150.37 2567
3150.90 2609
3151.43 2578
3151.96 2581
3152.49 2491
3153.02 2520
3153.55 2620
3154.08 2687
3154.61 2588
3155.14 2659
3155.67 2633
3156.20 2682
3156.73 2586
3157.26 2596
3157.79 2654
3158.32 2578
3158.85 2568
3159.38 2594
3159.91 2489
3160.44 2445
3160.97 2490
3161.50 2563
3162.03 2488
3162.56 2322
3163.09 2348
3163.62 2350
3164.15 2419
3164.68 2443
3165.21 2324
3165.74 2357
3166.27 2173
3166.80 2264
3167.33 2129
3167.86 2188
3168.39 2238
3168.92 2268
3169.45 2303
3169.99 2183
3170.52 2221
3171.05 2144
3171.58 2227
3172.11 2347
3172.64 2393
3173.17 2464
3173.70 2599
3174.23 2569
3174.77 2471
3175.30 2363
3175.83 2436
3176.36 2531
3176.89 2304
3177.42 2557
3177.95 2447
3178.49 2429
3179.02 2398
3179.55 2258
3180.08 2235
3180.61 2292
3181.14 2320
3181.68 2391
3182.21 2409
3182.74 2361
3183.27 2129
3183.80 2207
3184.34 2212
3184.87 2290
3185.40 2356
3185.93 2321
3186.47 2090
3187.00 2125
3187.53 2135
3188.06 2305
3188.59 2211
3189.13 2149
3189.66 2063
3190.19 2210
3190.73 2193
3191.26 2177
3191.79 2276
3192.32 2326
3192.86 2251
3193.39 2131
3193.92 2224
3194.45 2140
3194.99 2203
3195.52 2103
3196.05 2190
3196.59 2084
3197.12 2170
3197.65 2115
3198.19 2057
3198.72 2166
3199.25 2113
3199.79 2096
3200.32 2271
3200.85 2276
3201.39 2280
3201.92 2421
3202.45 2374
3202.99 2362
3203.52 2283
3204.05 2356
3204.59 2369
3205.12 2333
3205.66 2361
3206.19 2264
3206.72 2138
3207.26 2140
3207.79 2221
3208.33 2281
3208.86 2156
3209.39 2366
3209.93 2472
3210.46 2428
3211.00 2221
3211.53 2190
3212.07 2178
3212.60 2221
3213.14 2344
3213.67 2433
3214.20 2310
3214.74 2232
3215.27 2366
3215.81 2340
3216.34 2280
3216.88 2319
3217.41 2282
3217.95 2376
3218.48 2456
3219.02 2353
3219.55 2209
3220.09 2280
3220.62 2358
3221.16 2339
3221.69 2399
3222.23 2467
3222.76 2453
3223.30 2469
3223.83 2493
3224.37 2544
3224.91 2769
3225.44 2710
3225.98 2675
3226.51 2560
3227.05 2613
3227.58 2571
3228.12 2564
3228.65 2613
3229.19 2490
3229.73 2507
3230.26 2516
3230.80 2321
3231.33 2201
3231.87 2327
3232.41 2360
3232.94 2331
3233.48 2303
3234.02 2254
3234.55 2332
3235.09 2414
3235.62 2535
3236.16 2383
3236.70 2321
3237.23 2489
3237.77 2508
3238.31 2530
3238.84 2559
3239.38 2586
3239.92 2475
3240.45 2499
3240.99 2526
3241.53 2421
3242.06 2512
3242.60 2459
3243.14 2469
3243.67 2553
3244.21 2501
3244.75 2715
3245.29 2753
3245.82 2666
3246.36 2745
3246.90 2778
3247.44 2705
3247.97 2714
3248.51 2632
3249.05 2672
3249.58 2747
3250.12 2931
3250.66 2816
3251.20 2746
3251.74 2855
3252.27 2863
3252.81 2970
3253.35 2841
3253.89 2814
3254.42 2943
3254.96 2943
3255.50 2664
3256.04 2855
3256.58 3104
3257.11 3128
3257.65 3152
3258.19 3151
3258.73 3229
3259.27 3631
3259.81 3952
3260.34 3981
3260.88 4322
3261.42 4817
3261.96 5095
3262.50 5215
3263.04 5384
3263.58 5390
3264.11 5657
3264.65 6051
3265.19 6501
3265.73 6645
3266.27 7178
3266.81 7377
3267.35 7368
3267.89 7636
3268.43 7589
3268.97 7680
3269.50 7112
3270.04 6491
3270.58 5712
3271.12 5266
3271.66 4586
3272.20 4205
3272.74 3917
3273.28 3648
3273.82 3628
3274.36 3263
3274.90 3274
3275.44 3302
3275.98 3171
3276.52 3230
3277.06 3249
3277.60 3311
3278.14 3172
3278.68 3305
3279.22 3115
3279.76 3240
3280.30 3407
3280.84 3468
3281.38 3302
3281.92 3328
3282.46 3358
3283.00 3452
3283.54 3134
3284.08 3186
3284.62 3306
3285.16 3406
3285.70 3224
3286.24 3392
3286.78 3305
3287.32 3324
3287.86 3377
3288.40 3233
3288.94 3288
3289.48 3293
3290.03 3400
3290.57 3149
3291.11 3031
3291.65 3168
3292.19 3003
3292.73 3069
3293.27 3220
3293.81 3500
3294.35 3542
3294.90 3557
3295.44 3732
3295.98 4180
3296.52 4240
3297.06 4188
3297.60 4087
3298.14 4047
3298.69 3912
3299.23 3727
3299.77 3674
3300.31 3595
3300.85 3482
3301.39 3378
3301.94 3160
3302.48 3324
3303.02 3356
3303.56 3407
3304.10 3547
3304.65 3693
3305.19 3732
3305.73 3584
3306.27 3665
3306.81 3621
3307.36 3464
3307.90 3511
3308.44 3469
3308.98 3530
3309.53 3516
3310.07 3219
3310.61 3070
3311.15 3017
3311.70 3047
3312.24 3058
3312.78 3007
3313.32 3109
3313.87 3198
3314.41 3259
3314.95 3311
3315.50 3558
3316.04 3521
3316.58 3627
3317.13 3685
3317.67 3656
3318.21 3763
3318.75 3432
3319.30 3448
3319.84 3506
3320.38 3204
3320.93 3042
3321.47 3171
3322.02 3203
3322.56 3171
3323.10 3113
3323.65 3152
3324.19 3141
3324.73 3244
3325.28 3453
3325.82 3354
3326.36 3047
3326.91 3107
3327.45 3120
3328.00 3064
3328.54 2875
3329.08 2878
3329.63 2898
3330.17 2787
3330.72 2790
3331.26 2976
3331.81 3228
3332.35 3542
3332.89 3849
3333.44 4264
3333.98 4824
3334.53 5236
3335.07 5810
3335.62 6414
3336.16 6697
3336.71 6800
3337.25 6815
3337.80 6924
3338.34 6495
3338.89 5950
3339.43 5447
3339.98 5114
3340.52 4501
3341.07 4090
3341.61 3965
3342.16 3751
3342.70 3566
3343.25 3125
3343.79 2865
3344.34 3100
3344.88 2938
3345.43 2720
3345.97 2742
3346.52 2666
3347.06 2680
3347.61 2621
3348.15 2678
3348.70 2772
3349.25 2822
3349.79 2843
3350.34 2860
3350.88 2751
3351.43 2815
3351.98 2952
3352.52 2886
3353.07 2912
3353.61 2851
3354.16 2791
3354.71 2839
3355.25 2774
3355.80 2694
3356.34 2700
3356.89 2669
3357.44 2749
3357.98 2845
3358.53 2749
3359.08 2715
3359.62 2706
3360.17 2703
3360.72 2753
3361.26 2813
3361.81 2692
3362.36 2699
3362.90 2631
3363.45 2698
3364.00 2815
3364.54 2679
3365.09 2572
3365.64 2573
3366.19 2633
3366.73 2708
3367.28 2533
3367.83 2671
3368.37 2720
3368.92 2616
3369.47 2580
3370.02 2802
3370.56 2712
3371.11 2848
3371.66 2786
3372.21 2706
3372.75 2813
3373.30 2747
3373.85 2809
3374.40 2687
3374.94 2685
3375.49 2727
3376.04 2695
3376.59 2493
3377.14 2564
3377.68 2582
3378.23 2340
3378.78 2248
3379.33 2190
3379.88 2205
3380.43 2245
3380.97 2276
3381.52 2246
3382.07 2350
3382.62 2392
3383.17 2208
3383.72 2286
3384.26 2280
3384.81 2253
3385.36 2272
3385.91 2246
3386.46 2320
3387.01 2362
3387.56 2402
3388.11 2434
3388.65 2539
3389.20 2375
3389.75 2338
3390.30 2431
3390.85 2355
3391.40 2360
3391.95 2286
3392.50 2361
3393.05 2384
3393.60 2197
3394.15 2192
3394.70 2249
3395.24 2240
3395.79 2256
3396.34 2250
3396.89 2216
3397.44 2196
3397.99 2113
3398.54 2092
3399.09 2135
3399.64 2193
3400.19 2133
3400.74 2111
3401.29 2157
3401.84 2251
3402.39 2239
3402.94 2165
3403.49 2040
3404.04 2060
3404.59 2101
3405.14 2169
3405.69 2247
3406.24 2331
3406.79 2333
3407.34 2136
3407.89 2164
3408.44 2178
3409.00 2153
3409.55 2109
3410.10 2115
3410.65 2249
3411.20 2188
3411.75 2053
3412.30 2105
3412.85 2163
3413.40 2102
3413.95 2128
3414.50 2271
3415.05 2275
3415.61 2333
3416.16 2223
3416.71 2227
3417.26 2190
3417.81 2272
3418.36 2262
3418.91 2262
3419.46 2099
3420.02 2119
3420.57 2200
3421.12 2237
3421.67 2204
3422.22 2248
3422.77 2327
3423.33 2473
3423.88 2351
3424.43 2502
3424.98 2579
3425.53 2606
3426.09 2662
3426.64 2771
3427.19 2664
3427.74 2553
3428.29 2368
3428.85 2489
3429.40 2565
3429.95 2415
3430.50 2188
3431.05 2138
3431.61 2375
3432.16 2398
3432.71 2305
3433.26 2260
3433.82 2389
3434.37 2442
3434.92 2277
3435.48 2252
3436.03 2320
3436.58 2239
3437.13 2357
3437.69 2320
3438.24 2193
3438.79 2226
3439.35 2308
3439.90 2209
3440.45 2263
3441.00 2346
3441.56 2332
3442.11 2475
3442.66 2581
3443.22 2476
3443.77 2377
3444.32 2560
3444.88 2441
3445.43 2482
3445.98 2316
3446.54 2169
3447.09 2173
3447.65 2220
3448.20 2225
3448.75 2258
3449.31 2063
3449.86 2067
3450.41 2171
3450.97 2197
3451.52 2152
3452.08 2144
3452.63 2162
3453.19 2052
3453.74 2123
3454.29 2021
3454.85 2014
3455.40 2172
3455.96 2187
3456.51 2096
3457.07 2181
3457.62 2079
3458.17 2013
3458.73 2115
3459.28 2176
3459.84 2149
3460.39 2139
3460.95 2199
3461.50 2239
3462.06 2415
3462.61 2219
3463.17 2305
3463.72 2290
3464.28 2242
3464.83 2138
3465.39 2112
3465.94 2131
3466.50 2145
3467.05 2262
3467.61 2286
3468.16 2428
3468.72 2382
3469.27 2470
3469.83 2541
3470.39 2561
3470.94 2404
3471.50 2489
3472.05 2596
3472.61 2478
3473.16 2368
3473.72 2499
3474.27 2760
3474.83 2596
3475.39 2494
3475.94 2494
3476.50 2616
3477.05 2473
3477.61 2311
3478.17 2385
3478.72 2501
3479.28 2434
3479.84 2471
3480.39 2470
3480.95 2502
3481.50 2783
3482.06 2657
3482.62 2604
3483.17 2573
3483.73 2666
3484.29 2723
3484.84 2753
3485.40 2635
3485.96 2947
3486.51 2974
3487.07 3157
3487.63 3237
3488.18 3264
3488.74 3489
3489.30 3822
3489.86 4416
3490.41 4882
3490.97 5395
3491.53 6047
3492.08 6776
3492.64 7372
3493.20 7696
3493.76 7979
3494.31 7720
3494.87 7093
3495.43 6749
3495.99 5824
3496.54 4903
3497.10 4308
3497.66 4069
3498.22 3595
3498.78 3505
3499.33 3471
3499.89 3356
3500.45 3670
3501.01 4034
3501.56 4171
3502.12 4627
3502.68 4989
3503.24 5343
3503.80 6019
3504.36 6613
3504.91 7034
3505.47 7435
3506.03 7396
3506.59 7600
3507.15 7478
3507.71 6845
3508.26 6470
3508.82 5900
3509.38 5495
3509.94 4990
3510.50 4429
3511.06 3929
3511.62 3751
3512.18 3583
3512.73 3395
3513.29 3181
3513.85 2925
3514.41 2866
3514.97 2686
3515.53 2583
3516.09 2721
3516.65 2480
3517.21 2456
3517.77 2333
3518.33 2485
3518.88 2403
3519.44 2507
3520.00 2403
3520.56 2267
3521.12 2262
3521.68 2294
3522.24 2274
3522.80 2421
3523.36 2588
3523.92 2500
3524.48 2528
3525.04 2480
3525.60 2428
3526.16 2388
3526.72 2289
3527.28 2307
3527.84 2295
3528.40 2246
3528.96 2382
3529.52 2395
3530.08 2376
3530.64 2455
3531.20 2480
3531.76 2491
3532.32 2512
3532.88 2665
3533.44 2424
3534.00 2548
3534.57 2379
3535.13 2325
3535.69 2504
3536.25 2552
3536.81 2590
3537.37 2602
3537.93 2515
3538.49 2520
3539.05 2467
3539.61 2429
3540.17 2351
3540.74 2367
3541.30 2450
3541.86 2424
3542.42 2556
3542.98 2474
3543.54 2482
3544.10 2592
3544.66 2553
3545.23 2652
3545.79 2515
3546.35 2642
3546.91 2633
3547.47 2545
3548.03 2412
3548.60 2348
3549.16 2283
3549.72 2330
3550.28 2444
3550.84 2172
3551.41 2194
3551.97 2063
3552.53 2126
3553.09 2090
3553.65 2284
3554.22 2160
3554.78 2057
3555.34 2133
3555.90 2138
3556.46 2230
3557.03 2192
3557.59 2259
3558.15 2272
3558.71 2245
3559.28 2243
3559.84 2222
3560.40 2206
3560.97 2344
3561.53 2310
3562.09 2322
3562.65 2264
3563.22 2230
3563.78 2327
3564.34 2308
3564.91 2268
3565.47 2276
3566.03 2357
3566.60 2344
3567.16 2359
3567.72 2333
3568.28 2124
3568.85 2055
3569.41 2107
3569.98 2061
3570.54 2182
3571.10 2165
3571.67 2124
3572.23 2045
3572.79 2177
3573.36 2087
3573.92 2038
3574.48 2174
3575.05 2252
3575.61 2364
3576.18 2475
3576.74 2489
3577.30 2511
3577.87 2724
3578.43 2846
3579.00 2792
3579.56 2582
3580.12 2586
3580.69 2563
3581.25 2382
3581.82 2556
3582.38 2473
3582.95 2447
3583.51 2357
3584.08 2236
3584.64 2246
3585.20 2210
3585.77 2186
3586.33 2256
3586.90 2066
3587.46 2199
3588.03 2321
3588.59 2252
3589.16 2160
3589.72 2160
3590.29 2199
3590.85 2197
3591.42 2144
3591.98 2256
3592.55 2138
3593.11 2121
3593.68 2122
3594.24 2149
3594.81 2006
3595.38 1804
3595.94 1853
3596.51 2006
3597.07 2072
3597.64 1919
3598.20 1945
3598.77 2045
3599.34 2141
3599.90 2005
3600.47 2029
3601.03 2108
3601.60 1964
3602.16 1952
3602.73 1911
3603.30 2014
3603.86 1930
3604.43 1989
3605.00 1998
3605.56 2070
3606.13 2056
3606.69 1964
3607.26 2054
3607.83 2098
3608.39 1988
3608.96 2011
3609.53 2086
3610.09 1988
3610.66 1889
3611.23 1827
3611.79 1817
3612.36 1950
3612.93 1925
3613.49 1989
3614.06 1973
3614.63 2057
3615.19 2116
3615.76 2163
3616.33 2050
3616.90 2147
3617.46 2245
3618.03 2260
3618.60 2353
3619.16 2183
3619.73 2469
3620.30 2372
3620.87 2331
3621.43 2395
3622.00 2369
3622.57 2204
3623.14 2184
3623.70 2173
3624.27 1991
3624.84 1997
3625.41 2020
3625.98 2061
3626.54 2028
3627.11 1950
3627.68 1991
3628.25 2008
3628.82 2159
3629.38 2025
3629.95 2082
3630.52 2152
3631.09 2281
3631.66 2420
3632.22 2564
3632.79 2525
3633.36 2615
3633.93 2537
3634.50 2517
3635.07 2628
3635.64 2597
3636.20 2665
3636.77 2429
3637.34 2349
3637.91 2351
3638.48 2261
3639.05 2235
3639.62 2113
3640.19 2260
3640.76 2232
3641.32 2203
3641.89 2173
3642.46 2216
3643.03 2083
3643.60 2070
3644.17 2087
3644.74 2210
3645.31 2144
3645.88 2053
3646.45 2157
3647.02 2034
3647.59 2041
3648.16 2038
3648.73 2136
3649.30 2161
3649.87 2165
3650.44 2098
3651.01 2217
3651.57 2304
3652.14 2360
3652.71 2399
3653.28 2340
3653.85 2407
3654.42 2469
3654.99 2418
3655.57 2402
3656.14 2276
3656.71 2275
3657.28 2265
3657.85 2220
3658.42 2193
3658.99 2235
3659.56 2195
3660.13 2151
3660.70 2345
3661.27 2336
3661.84 2399
3662.41 2220
3662.98 2296
3663.55 2361
3664.12 2361
3664.69 2553
3665.26 2469
3665.84 2296
3666.41 2427
3666.98 2515
3667.55 2555
3668.12 2630
3668.69 2492
3669.26 2417
3669.83 2384
3670.40 2346
3670.98 2361
3671.55 2194
3672.12 2101
3672.69 2156
3673.26 2161
3673.83 2201
3674.41 2138
3674.98 2151
3675.55 2231
3676.12 2094
3676.69 2047
3677.26 2150
3677.84 2162
3678.41 2056
3678.98 1952
3679.55 2054
3680.12 2042
3680.70 2190
3681.27 2119
3681.84 2000
3682.41 2000
3682.99 1972
3683.56 1944
3684.13 1866
3684.70 1839
3685.27 1941
3685.85 1933
3686.42 1867
3686.99 1916
3687.57 2013
3688.14 1974
3688.71 1975
3689.28 2012
3689.86 1972
3690.43 2014
3691.00 1997
3691.58 2048
3692.15 2048
3692.72 2033
3693.29 1886
3693.87 1901
3694.44 2061
3695.01 1890
3695.59 1869
3696.16 1942
3696.73 1967
3697.31 1832
3697.88 1925
3698.45 1962
3699.03 1823
3699.60 1872
3700.17 1896
3700.75 1857
3701.32 1999
3701.90 1938
3702.47 2023
3703.04 2055
3703.62 2016
3704.19 1976
3704.77 2087
3705.34 2066
3705.91 2173
3706.49 2069
3707.06 2068
3707.64 2143
3708.21 2238
3708.78 2152
3709.36 2113
3709.93 2160
3710.51 2052
3711.08 2025
3711.66 2059
3712.23 2159
3712.81 2198
3713.38 2079
3713.96 2159
3714.53 2130
3715.11 2315
3715.68 2196
3716.25 2097
3716.83 2115
3717.40 2112
3717.98 2045
3718.55 1977
3719.13 2020
3719.71 2056
3720.28 2038
3720.86 1922
3721.43 1925
3722.01 1917
3722.58 1899
3723.16 1902
3723.73 2032
3724.31 1927
3724.88 2030
3725.46 1816
3726.03 1884
3726.61 1890
3727.19 1824
3727.76 1837
3728.34 1920
3728.91 1897
3729.49 2018
3730.07 1938
3730.64 1892
3731.22 1909
3731.79 2022
3732.37 1923
3732.95 1843
3733.52 1992
3734.10 2116
3734.67 1966
3735.25 1872
3735.83 1837
3736.40 1918
3736.98 1904
3737.56 1738
3738.13 1716
3738.71 1868
3739.29 1972
3739.86 1880
3740.44 1924
3741.02 1907
3741.59 1864
3742.17 1820
3742.75 1889
3743.32 1855
3743.90 1844
3744.48 1857
3745.06 1972
3745.63 2011
3746.21 1974
3746.79 1812
3747.36 1876
3747.94 1948
3748.52 1895
3749.10 1839
3749.67 1816
3750.25 1947
3750.83 1797
3751.41 1753
3751.98 1736
3752.56 1860
3753.14 1914
3753.72 1902
3754.30 1894
3754.87 1846
3755.45 1899
3756.03 1985
3756.61 1896
3757.19 1895
3757.76 1907
3758.34 1968
3758.92 1981
3759.50 1977
3760.08 2117
3760.65 2118
3761.23 1960
3761.81 1873
3762.39 1984
3762.97 1986
3763.55 1853
3764.13 1898
3764.70 2051
3765.28 2058
3765.86 1998
3766.44 2034
3767.02 1897
3767.60 1885
3768.18 2020
3768.76 2045
3769.33 2075
3769.91 2048
3770.49 2167
3771.07 2198
3771.65 2257
3772.23 2266
3772.81 2129
3773.39 2214
3773.97 2113
3774.55 2212
3775.13 2134
3775.71 2064
3776.29 2090
3776.87 2016
3777.45 2034
3778.02 2028
3778.60 1950
3779.18 2015
3779.76 2095
3780.34 2072
3780.92 2052
3781.50 2052
3782.08 2042
3782.66 2003
3783.24 2142
3783.82 2097
3784.40 2221
3784.98 2092
3785.56 2049
3786.14 2085
3786.72 2031
3787.31 2081
3787.89 1910
3788.47 1988
3789.05 2147
3789.63 2127
3790.21 2161
3790.79 2045
3791.37 2120
3791.95 2155
3792.53 2217
3793.11 2234
3793.69 2295
3794.27 2459
3794.85 2545
3795.43 2341
3796.02 2478
3796.60 2514
3797.18 2640
3797.76 2620
3798.34 2663
3798.92 2614
3799.50 2701
3800.08 2777
3800.67 3000
3801.25 3044
3801.83 3317
3802.41 3457
3802.99 3528
3803.57 3437
3804.16 3460
3804.74 3353
3805.32 3297
3805.90 3272
3806.48 3058
3807.06 2969
3807.65 2922
3808.23 3034
3808.81 2997
3809.39 2993
3809.97 3192
3810.56 3266
3811.14 3360
3811.72 3250
3812.30 3288
3812.89 3617
3813.47 3663
3814.05 4040
3814.63 4299
3815.21 4319
3815.80 4489
3816.38 4702
3816.96 4698
3817.55 4791
3818.13 4304
3818.71 4033
3819.29 3960
3819.88 3530
3820.46 3164
3821.04 2880
3821.63 2813
3822.21 2658
3822.79 2464
3823.37 2493
3823.96 2440
3824.54 2448
3825.12 2352
3825.71 2404
3826.29 2408
3826.87 2296
3827.46 2387
3828.04 2459
3828.62 2521
3829.21 2350
3829.79 2306
3830.38 2329
3830.96 2259
3831.54 2153
3832.13 2285
3832.71 2285
3833.29 2172
3833.88 2132
3834.46 2087
3835.05 2153
3835.63 2248
3836.21 2256
3836.80 2265
3837.38 2185
3837.97 2201
3838.55 2118
3839.14 2103
3839.72 2056
3840.30 2012
3840.89 2079
3841.47 2027
3842.06 1959
3842.64 1880
3843.23 1939
3843.81 1915
3844.40 2068
3844.98 2152
3845.57 2071
3846.15 2049
3846.74 1923
3847.32 1888
3847.91 1945
3848.49 2102
3849.08 2028
3849.66 1998
3850.25 2084
3850.83 1878
3851.42 1908
3852.00 1936
3852.59 1955
3853.17 1894
3853.76 1863
3854.34 1808
3854.93 1896
3855.51 1888
3856.10 1867
3856.69 1972
3857.27 1892
3857.86 1910
3858.44 1901
3859.03 1844
3859.62 1857
3860.20 1874
3860.79 1938
3861.37 1849
3861.96 1965
3862.55 1963
3863.13 1928
3863.72 1981
3864.30 1924
3864.89 1995
3865.48 1959
3866.06 2033
3866.65 2067
3867.24 2087
3867.82 1988
3868.41 2216
3869.00 2260
3869.58 2092
3870.17 2122
3870.76 2232
3871.34 2035
3871.93 1960
3872.52 1950
3873.10 1973
3873.69 1911
3874.28 1958
3874.86 1912
3875.45 2108
3876.04 1922
3876.63 1981
3877.21 2048
3877.80 2124
3878.39 1957
3878.97 1893
3879.56 1991
3880.15 1903
3880.74 1901
3881.32 1808
3881.91 1810
3882.50 1814
3883.09 1888
3883.67 1905
3884.26 1861
3884.85 1875
3885.44 1818
3886.03 1831
3886.61 1862
3887.20 1849
3887.79 1985
3888.38 1916
3888.97 1960
3889.55 2056
3890.14 2075
3890.73 2110
3891.32 2240
3891.91 2280
3892.50 2154
3893.08 2073
3893.67 2014
3894.26 2024
3894.85 2119
3895.44 1997
3896.03 2014
3896.62 1966
3897.20 2037
3897.79 1979
3898.38 1855
3898.97 1840
3899.56 1826
3900.15 1837
3900.74 1910
3901.33 1898
3901.92 1821
3902.51 1858
3903.09 1910
3903.68 1874
3904.27 1833
3904.86 1911
3905.45 1971
3906.04 2080
3906.63 1910
3907.22 1849
3907.81 1946
3908.40 1906
3908.99 1871
3909.58 1813
3910.17 1796
3910.76 1908
3911.35 1873
3911.94 1850
3912.53 1765
3913.12 1787
3913.71 1803
3914.30 1775
3914.89 1864
3915.48 1755
3916.07 1757
3916.66 1846
3917.25 1748
3917.84 1778
3918.43 1754
3919.02 1789
3919.61 1758
3920.20 1816
3920.79 1833
3921.38 1772
3921.97 1855
3922.56 1895
3923.15 1737
3923.74 1767
3924.33 1702
3924.93 1737
3925.52 1806
3926.11 1747
3926.70 1921
3927.29 1991
3927.88 1953
3928.47 1970
3929.06 1798
3929.65 1706
3930.24 1815
3930.84 1776
3931.43 1832
3932.02 1773
3932.61 1795
3933.20 1801
3933.79 1725
3934.38 1720
3934.98 1682
3935.57 1681
3936.16 1823
3936.75 1907
3937.34 1709
3937.94 1709
3938.53 1736
3939.12 1825
3939.71 1942
3940.30 1866
3940.89 1731
3941.49 1902
3942.08 1839
3942.67 1733
3943.26 1938
3943.86 1936
3944.45 1906
3945.04 1961
3945.63 1884
3946.23 1906
3946.82 1879
3947.41 1799
3948.00 1872
3948.60 1861
3949.19 1945
3949.78 1956
3950.37 1926
3950.97 1907
3951.56 1822
3952.15 1718
3952.74 1747
3953.34 1724
3953.93 1844
3954.52 1705
3955.12 1754
3955.71 1845
3956.30 1899
3956.90 1822
3957.49 1755
3958.08 1905
3958.68 1965
3959.27 1968
3959.86 1896
3960.46 1877
3961.05 1836
3961.64 1882
3962.24 1839
3962.83 1888
3963.43 1920
3964.02 1864
3964.61 1983
3965.21 1821
3965.80 1925
3966.39 1946
3966.99 1895
3967.58 2019
3968.18 1925
3968.77 1920
3969.36 1869
3969.96 1869
3970.55 1975
3971.15 1872
3971.74 1811
3972.34 1821
3972.93 1920
3973.53 1879
3974.12 2006
3974.71 1948
3975.31 2033
3975.90 2080
3976.50 2049
3977.09 2236
3977.69 2296
3978.28 2257
3978.88 2328
3979.47 2228
3980.07 2186
3980.66 2052
3981.26 2153
3981.85 2109
3982.45 2142
3983.04 2134
3983.64 2140
3984.23 2177
3984.83 2001
3985.42 2001
3986.02 1902
3986.62 2088
3987.21 1915
3987.81 1981
3988.40 1953
3989.00 1806
3989.59 1893
3990.19 2055
3990.78 2105
3991.38 1991
3991.98 1944
3992.57 2026
3993.17 2009
3993.76 1976
3994.36 2190
3994.96 2249
3995.55 2183
3996.15 2112
3996.74 2109
3997.34 2231
3997.94 2119
3998.53 2029
3999.13 2080
3999.73 1973
4000.32 2078
4000.92 2067
4001.52 2116
4002.11 2027
4002.71 1956
4003.31 1905
4003.90 1976
4004.50 2007
4005.10 2051
4005.69 2012
4006.29 2058
4006.89 1957
4007.48 1924
4008.08 2047
4008.68 2001
4009.28 1916
4009.87 1879
4010.47 1899
4011.07 1981
4011.66 1877
4012.26 1873
4012.86 1841
4013.46 1846
4014.05 1784
4014.65 1767
4015.25 1806
4015.85 1860
4016.45 1821
4017.04 1879
4017.64 1884
4018.24 1840
4018.84 1810
4019.43 1787
4020.03 1766
4020.63 1857
4021.23 1784
4021.83 1755
4022.42 1750
4023.02 1736
4023.62 1807
4024.22 1784
4024.82 1838
4025.42 1848
4026.01 1927
4026.61 1957
4027.21 1933
4027.81 2013
4028.41 2123
4029.01 2137
4029.61 2135
4030.20 2181
4030.80 2097
4031.40 2053
4032.00 1924
4032.60 1968
4033.20 1901
4033.80 1869
4034.40 1856
4035.00 1978
4035.59 1778
4036.19 1669
4036.79 1683
4037.39 1823
4037.99 1812
4038.59 1725
4039.19 1657
4039.79 1698
4040.39 1719
4040.99 1782
4041.59 1782
4042.19 1789
4042.79 1807
4043.39 1698
4043.99 1688
4044.59 1673
4045.19 1636
4045.79 1736
4046.39 1714
4046.99 1681
4047.59 1603
4048.19 1615
4048.79 1644
4049.39 1772
4049.99 1767
4050.59 1754
4051.19 1731
4051.79 1733
4052.39 1763
4052.99 1742
4053.59 1742
4054.19 1814
4054.79 1797
4055.39 1820
4055.99 1773
4056.59 1721
4057.19 1736
4057.79 1687
4058.39 1694
4059.00 1700
4059.60 1683
4060.20 1674
4060.80 1725
4061.40 1718
4062.00 1719
4062.60 1702
4063.20 1713
4063.80 1693
4064.40 1601
4065.01 1626
4065.61 1766
4066.21 1687
4066.81 1594
4067.41 1809
4068.01 1844
4068.61 1840
4069.22 1680
4069.82 1739
4070.42 1757
4071.02 1768
4071.62 1686
4072.23 1655
4072.83 1675
4073.43 1642
4074.03 1651
4074.63 1675
4075.23 1704
4075.84 1777
4076.44 1905
4077.04 1822
4077.64 1722
4078.25 1820
4078.85 1811
4079.45 1824
4080.05 1727
4080.66 1667
4081.26 1630
4081.86 1668
4082.46 1721
4083.07 1737
4083.67 1745
4084.27 1743
4084.87 1626
4085.48 1567
4086.08 1657
4086.68 1658
4087.29 1686
4087.89 1543
4088.49 1583
4089.09 1639
4089.70 1681
4090.30 1614
4090.90 1676
4091.51 1694
4092.11 1636
4092.71 1674
4093.32 1715
4093.92 1639
4094.52 1691
4095.13 1780
4095.73 1738
4096.34 1843
4096.94 1767
4097.54 1628
4098.15 1604
4098.75 1566
4099.35 1579
4099.96 1672
4100.56 1685
4101.17 1559
4101.77 1629
4102.37 1603
4102.98 1626
4103.58 1632
4104.19 1719
4104.79 1756
4105.39 1775
4106.00 1670
4106.60 1834
4107.21 1665
4107.81 1698
4108.42 1745
4109.02 1762
4109.63 1752
4110.23 1575
4110.84 1616
4111.44 1739
4112.04 1672
4112.65 1738
4113.25 1636
4113.86 1666
4114.46 1656
4115.07 1642
4115.67 1709
4116.28 1544
4116.88 1597
4117.49 1798
4118.09 1713
4118.70 1558
4119.31 1518
4119.91 1695
4120.52 1722
4121.12 1694
4121.73 1760
4122.33 1661
4122.94 1645
4123.54 1577
4124.15 1611
4124.76 1809
4125.36 1621
4125.97 1714
4126.57 1665
4127.18 1642
4127.78 1672
4128.39 1572
4129.00 1593
4129.60 1684
4130.21 1725
4130.81 1707
4131.42 1632
4132.03 1651
4132.63 1702
4133.24 1700
4133.85 1684
4134.45 1667
4135.06 1781
4135.67 1826
4136.27 1926
4136.88 1894
4137.49 1876
4138.09 2014
4138.70 2106
4139.31 1979
4139.91 1957
4140.52 1933
4141.13 1928
4141.73 2047
4142.34 2073
4142.95 2078
4143.55 1903
4144.16 1935
4144.77 1902
4145.38 1880
4145.98 2017
4146.59 1852
4147.20 1873
4147.81 1758
4148.41 1802
4149.02 1815
4149.63 1815
4150.24 1638
4150.84 1741
4151.45 1769
4152.06 1835
4152.67 1734
4153.27 1723
4153.88 1667
4154.49 1782
4155.10 1656
4155.71 1631
4156.31 1787
4156.92 1846
4157.53 1920
4158.14 1821
4158.75 2122
4159.35 2177
4159.96 2357
4160.57 2400
4161.18 2359
4161.79 2247
4162.40 2254
4163.00 2174
4163.61 2132
4164.22 2024
4164.83 1920
4165.44 1924
4166.05 1911
4166.66 2139
4167.27 1941
4167.87 1945
4168.48 1937
4169.09 1900
4169.70 1972
4170.31 2007
4170.92 2052
4171.53 2037
4172.14 1856
4172.75 1790
4173.36 1725
4173.97 1753
4174.58 1779
4175.18 1735
4175.79 1883
4176.40 1822
4177.01 1817
4177.62 1812
4178.23 1782
4178.84 1748
4179.45 1818
4180.06 1870
4180.67 1922
4181.28 1753
4181.89 1733
4182.50 1798
4183.11 1801
4183.72 1844
4184.33 1778
4184.94 1789
4185.55 1765
4186.16 1731
4186.77 1740
4187.38 1754
4187.99 1733
4188.60 1802
4189.21 1728
4189.82 1741
4190.43 1758
4191.04 1860
4191.66 1795
4192.27 1617
4192.88 1782
4193.49 1855
4194.10 1866
4194.71 1738
4195.32 1894
4195.93 1816
4196.54 1900
4197.15 1961
4197.76 1895
4198.38 1844
4198.99 1944
4199.60 1865
4200.21 1815
4200.82 1723
4201.43 1745
4202.04 1761
4202.65 1750
4203.27 1657
4203.88 1787
4204.49 1716
4205.10 1840
4205.71 1761
4206.32 1679
4206.94 1837
4207.55 1774
4208.16 1822
4208.77 1859
4209.38 1729
4209.99 1701
4210.61 1663
4211.22 1668
4211.83 1744
4212.44 1651
4213.06 1660
4213.67 1709
4214.28 1605
4214.89 1626
4215.50 1713
4216.12 1728
4216.73 1716
4217.34 1774
4217.95 1739
4218.57 1824
4219.18 1873
4219.79 1959
4220.40 1965
4221.02 1948
4221.63 2034
4222.24 1960
4222.86 2021
4223.47 1993
4224.08 1920
4224.69 1749
4225.31 1919
4225.92 1961
4226.53 1813
4227.15 1727
4227.76 1821
4228.37 1973
4228.99 1950
4229.60 1817
4230.21 1960
4230.83 2058
4231.44 2115
4232.05 2139
4232.67 2223
4233.28 2216
4233.90 2220
4234.51 2423
4235.12 2538
4235.74 2462
4236.35 2544
4236.96 2532
4237.58 2446
4238.19 2370
4238.81 2309
4239.42 2178
4240.03 2191
4240.65 1957
4241.26 1951
4241.88 1938
4242.49 1973
4243.11 1862
4243.72 1850
4244.33 1799
4244.95 1887
4245.56 1917
4246.18 1884
4246.79 1990
4247.41 1946
4248.02 1947
4248.64 1915
4249.25 2086
4249.87 2021
4250.48 1983
4251.10 1960
4251.71 1893
4252.33 1915
4252.94 1934
4253.56 1879
4254.17 1777
4254.79 1730
4255.40 1730
4256.02 1782
4256.63 1755
4257.25 1687
4257.86 1929
4258.48 1853
4259.09 1861
4259.71 1917
4260.33 1723
4260.94 1855
4261.56 1798
4262.17 1902
4262.79 1764
4263.40 1724
4264.02 1749
4264.64 1726
4265.25 1756
4265.87 1831
4266.48 1815
4267.10 1822
4267.72 1865
4268.33 1888
4268.95 1828
4269.57 1785
4270.18 1779
4270.80 1767
4271.41 1657
4272.03 1848
4272.65 1901
4273.26 1827
4273.88 1807
4274.50 1839
4275.11 1993
4275.73 1901
4276.35 2009
4276.96 2029
4277.58 2068
4278.20 2198
4278.81 2206
4279.43 2243
4280.05 2264
4280.67 2088
4281.28 1923
4281.90 1814
4282.52 1806
4283.13 1834
4283.75 1680
4284.37 1631
4284.99 1706
4285.60 1770
4286.22 1726
4286.84 1610
4287.46 1808
4288.07 1715
4288.69 1761
4289.31 1797
4289.93 1699
4290.55 1695
4291.16 1710
4291.78 1719
4292.40 1605
4293.02 1710
4293.63 1799
4294.25 1724
4294.87 1654
4295.49 1613
4296.11 1639
4296.73 1687
4297.34 1704
4297.96 1688
4298.58 1791
4299.20 1796
4299.82 1768
4300.44 1766
4301.05 1754
4301.67 1779
4302.29 1728
4302.91 1786
4303.53 1744
4304.15 1757
4304.77 1816
4305.39 1825
4306.00 1835
4306.62 1753
4307.24 1865
4307.86 1876
4308.48 1889
4309.10 1612
4309.72 1661
4310.34 1692
4310.96 1733
4311.58 1861
4312.20 1745
4312.82 1670
4313.43 1776
4314.05 1618
4314.67 1656
4315.29 1734
4315.91 1684
4316.53 1666
4317.15 1621
4317.77 1652
4318.39 1710
4319.01 1758
4319.63 1636
4320.25 1718
4320.87 1751
4321.49 1788
4322.11 1686
4322.73 1768
4323.35 1709
4323.97 1750
4324.59 1807
4325.21 1750
4325.83 1779
4326.45 1818
4327.07 1821
4327.69 1730
4328.31 1701
4328.94 1825
4329.56 1661
4330.18 1769
4330.80 1895
4331.42 1788
4332.04 1879
4332.66 1922
4333.28 1840
4333.90 1789
4334.52 1794
4335.14 1876
4335.76 1886
4336.39 2000
4337.01 2126
4337.63 2199
4338.25 2157
4338.87 2161
4339.49 2218
4340.11 2151
4340.73 2130
4341.36 2328
4341.98 2206
4342.60 2102
4343.22 2197
4343.84 2284
4344.46 2484
4345.08 2544
4345.71 2772
4346.33 3043
4346.95 3266
4347.57 3300
4348.19 3612
4348.82 3514
4349.44 3385
4350.06 3269
4350.68 2928
4351.30 2799
4351.93 2520
4352.55 2352
4353.17 2237
4353.79 1986
4354.42 1973
4355.04 1910
4355.66 1878
4356.28 1940
4356.91 1772
4357.53 1800
4358.15 1781
4358.77 1897
4359.40 2027
4360.02 1821
4360.64 1852
4361.26 2000
4361.89 1958
4362.51 1898
4363.13 1891
4363.76 1938
4364.38 2016
4365.00 1815
4365.63 1775
4366.25 1868
4366.87 1869
4367.50 1811
4368.12 1826
4368.74 1825
4369.37 1752
4369.99 1637
4370.61 1654
4371.24 1761
4371.86 1720
4372.48 1740
4373.11 1654
4373.73 1695
4374.36 1624
4374.98 1714
4375.60 1725
4376.23 1813
4376.85 1806
4377.48 1987
4378.10 1929
4378.72 1992
4379.35 2071
4379.97 2158
4380.60 2255
4381.22 2224
4381.84 2277
4382.47 2256
4383.09 2209
4383.72 2154
4384.34 2099
4384.97 2063
4385.59 2168
4386.22 2033
4386.84 1988
4387.47 1936
4388.09 2074
4388.72 2034
4389.34 2056
4389.96 1911
4390.59 1834
4391.21 1741
4391.84 1686
4392.47 1851
4393.09 1813
4393.72 1828
4394.34 1853
4394.97 1881
4395.59 1739
4396.22 1679
4396.84 1741
4397.47 1779
4398.09 1870
4398.72 1938
4399.34 1829
4399.97 1695
4400.60 1769
4401.22 1752
4401.85 1762
4402.47 1784
4403.10 1926
4403.72 1765
4404.35 1724
4404.98 1782
4405.60 1798
4406.23 1713
4406.85 1744
4407.48 1767
4408.11 1891
4408.73 1781
4409.36 1701
4409.99 1779
4410.61 1685
4411.24 1763
4411.87 1748
4412.49 1561
4413.12 1578
4413.74 1587
4414.37 1625
4415.00 1682
4415.62 1731
4416.25 1705
4416.88 1668
4417.51 1667
4418.13 1558
4418.76 1638
4419.39 1607
4420.01 1720
4420.64 1699
4421.27 1675
4421.89 1665
4422.52 1603
4423.15 1631
4423.78 1606
4424.40 1629
4425.03 1693
4425.66 1732
4426.29 1611
4426.91 1583
4427.54 1658
4428.17 1533
4428.80 1442
4429.42 1478
4430.05 1632
4430.68 1699
4431.31 1691
4431.94 1579
4432.56 1647
4433.19 1604
4433.82 1512
4434.45 1620
4435.08 1624
4435.70 1652
4436.33 1631
4436.96 1692
4437.59 1681
4438.22 1526
4438.85 1608
4439.47 1624
4440.10 1682
4440.73 1722
4441.36 1674
4441.99 1658
4442.62 1708
4443.25 1655
4443.87 1635
4444.50 1703
4445.13 1712
4445.76 1630
4446.39 1561
4447.02 1785
4447.65 1752
4448.28 1794
4448.91 1704
4449.54 1722
4450.16 1769
4450.79 1777
4451.42 1727
4452.05 1761
4452.68 1629
4453.31 1671
4453.94 1689
4454.57 1671
4455.20 1661
4455.83 1760
4456.46 1778
4457.09 1832
4457.72 1796
4458.35 1748
4458.98 1702
4459.61 1711
4460.24 1686
4460.87 1541
4461.50 1501
4462.13 1598
4462.76 1587
4463.39 1622
4464.02 1633
4464.65 1652
4465.28 1590
4465.91 1530
4466.54 1568
4467.17 1524
4467.80 1533
4468.43 1739
4469.06 1726
4469.69 1633
4470.32 1568
4470.95 1556
4471.58 1627
4472.21 1540
4472.85 1538
4473.48 1555
4474.11 1645
4474.74 1581
4475.37 1488
4476.00 1524
4476.63 1457
4477.26 1504
4477.89 1506
4478.52 1521
4479.16 1522
4479.79 1488
4480.42 1596
4481.05 1513
4481.68 1500
4482.31 1569
4482.94 1633
4483.58 1675
4484.21 1576
4484.84 1607
4485.47 1577
4486.10 1705
4486.73 1595
4487.37 1622
4488.00 1619
4488.63 1600
4489.26 1581
4489.89 1585
4490.53 1620
4491.16 1644
4491.79 1517
4492.42 1575
4493.05 1602
4493.69 1574
4494.32 1603
4494.95 1480
4495.58 1464
4496.22 1561
4496.85 1571
4497.48 1585
4498.11 1558
4498.75 1686
4499.38 1604
4500.01 1611
4500.64 1668
4501.28 1719
4501.91 1746
4502.54 1719
4503.18 1720
4503.81 1724
4504.44 1735
4505.07 1719
4505.71 1675
4506.34 1609
4506.97 1699
4507.61 1667
4508.24 1554
4508.87 1485
4509.51 1589
4510.14 1613
4510.77 1607
4511.41 1681
4512.04 1602
4512.68 1528
4513.31 1557
4513.94 1478
4514.58 1481
4515.21 1468
4515.84 1554
4516.48 1438
4517.11 1497
4517.75 1500
4518.38 1483
4519.01 1527
4519.65 1558
4520.28 1475
4520.92 1486
4521.55 1480
4522.18 1580
4522.82 1446
4523.45 1501
4524.09 1428
4524.72 1490
4525.36 1418
4525.99 1421
4526.63 1498
4527.26 1568
4527.90 1455
4528.53 1523
4529.16 1476
4529.80 1533
4530.43 1580
4531.07 1539
4531.70 1681
4532.34 1691
4532.97 1605
4533.61 1567
4534.24 1550
4534.88 1537
4535.51 1528
4536.15 1599
4536.79 1579
4537.42 1537
4538.06 1460
4538.69 1455
4539.33 1480
4539.96 1450
4540.60 1521
4541.23 1528
4541.87 1497
4542.50 1544
4543.14 1525
4543.78 1556
4544.41 1520
4545.05 1546
4545.68 1438
4546.32 1563
4546.96 1525
4547.59 1448
4548.23 1485
4548.86 1444
4549.50 1480
4550.14 1546
4550.77 1487
4551.41 1514
4552.05 1513
4552.68 1515
4553.32 1540
4553.96 1450
4554.59 1463
4555.23 1518
4555.86 1556
4556.50 1453
4557.14 1470
4557.78 1424
4558.41 1450
4559.05 1425
4559.69 1414
4560.32 1370
4560.96 1422
4561.60 1450
4562.23 1463
4562.87 1463
4563.51 1354
4564.15 1416
4564.78 1496
4565.42 1487
4566.06 1402
4566.69 1534
4567.33 1538
4567.97 1525
4568.61 1529
4569.24 1433
4569.88 1554
4570.52 1542
4571.16 1489
4571.80 1459
4572.43 1397
4573.07 1500
4573.71 1517
4574.35 1495
4574.98 1463
4575.62 1540
4576.26 1566
4576.90 1429
4577.54 1498
4578.18 1577
4578.81 1584
4579.45 1504
4580.09 1473
4580.73 1560
4581.37 1582
4582.01 1653
4582.64 1556
4583.28 1573
4583.92 1705
4584.56 1617
4585.20 1524
4585.84 1625
4586.48 1616
4587.11 1583
4587.75 1561
4588.39 1688
4589.03 1640
4589.67 1705
4590.31 1787
4590.95 1792
4591.59 1991
4592.23 1917
4592.87 2225
4593.51 2183
4594.14 2264
4594.78 2197
4595.42 2067
4596.06 1919
4596.70 1982
4597.34 1779
4597.98 1733
4598.62 1636
4599.26 1542
4599.90 1539
4600.54 1656
4601.18 1706
4601.82 1649
4602.46 1705
4603.10 1674
4603.74 1744
4604.38 1768
4605.02 1665
4605.66 1807
4606.30 1879
4606.94 1685
4607.58 1740
4608.22 1509
4608.86 1619
4609.50 1611
4610.14 1514
4610.78 1554
4611.42 1523
4612.06 1431
4612.70 1494
4613.34 1627
4613.99 1563
4614.63 1397
4615.27 1456
4615.91 1532
4616.55 1491
4617.19 1407
4617.83 1497
4618.47 1636
4619.11 1543
4619.75 1521
4620.39 1553
4621.04 1515
4621.68 1569
4622.32 1432
4622.96 1425
4623.60 1490
4624.24 1448
4624.88 1484
4625.53 1530
4626.17 1484
4626.81 1490
4627.45 1522
4628.09 1552
4628.73 1447
4629.38 1443
4630.02 1480
4630.66 1490
4631.30 1538
4631.94 1533
4632.58 1653
4633.23 1597
4633.87 1590
4634.51 1566
4635.15 1494
4635.80 1562
4636.44 1630
4637.08 1507
4637.72 1502
4638.36 1548
4639.01 1570
4639.65 1551
4640.29 1521
4640.93 1577
4641.58 1651
4642.22 1673
4642.86 1651
4643.51 1573
4644.15 1617
4644.79 1563
4645.43 1468
4646.08 1533
4646.72 1488
4647.36 1532
4648.01 1543
4648.65 1484
4649.29 1423
4649.94 1390
4650.58 1566
4651.22 1562
4651.87 1541
4652.51 1509
4653.15 1564
4653.80 1461
4654.44 1462
4655.08 1396
4655.73 1510
4656.37 1428
4657.01 1468
4657.66 1438
4658.30 1455
4658.94 1636
4659.59 1610
4660.23 1527
4660.88 1479
4661.52 1526
4662.16 1472
4662.81 1500
4663.45 1521
4664.10 1506
4664.74 1459
4665.39 1439
4666.03 1418
4666.67 1321
4667.32 1325
4667.96 1361
4668.61 1388
4669.25 1372
4669.90 1448
4670.54 1418
4671.19 1379
4671.83 1344
4672.47 1502
4673.12 1507
4673.76 1437
4674.41 1495
4675.05 1463
4675.70 1426
4676.34 1457
4676.99 1295
4677.63 1387
4678.28 1476
4678.92 1518
4679.57 1461
4680.22 1511
4680.86 1417
4681.51 1390
4682.15 1531
4682.80 1428
4683.44 1448
4684.09 1432
4684.73 1561
4685.38 1592
4686.03 1447
4686.67 1398
4687.32 1441
4687.96 1503
4688.61 1509
4689.25 1471
4689.90 1520
4690.55 1502
4691.19 1503
4691.84 1591
4692.48 1532
4693.13 1542
4693.78 1484
4694.42 1519
4695.07 1643
4695.72 1716
4696.36 1723
4697.01 1806
4697.65 1864
4698.30 2061
4698.95 2088
4699.59 2206
4700.24 2184
4700.89 2144
4701.53 2319
4702.18 2238
4702.83 2138
4703.48 2026
4704.12 1930
4704.77 1918
4705.42 1730
4706.06 1714
4706.71 1741
4707.36 1597
4708.00 1630
4708.65 1643
4709.30 1764
4709.95 1872
4710.59 1771
4711.24 1890
4711.89 1860
4712.54 1850
4713.18 1818
4713.83 1829
4714.48 1836
4715.13 1775
4715.77 1674
4716.42 1658
4717.07 1772
4717.72 1721
4718.37 1656
4719.01 1656
4719.66 1537
4720.31 1518
4720.96 1785
4721.61 1739
4722.25 1652
4722.90 1643
4723.55 1641
4724.20 1654
4724.85 1695
4725.50 1749
4726.14 1656
4726.79 1689
4727.44 1606
4728.09 1738
4728.74 1759
4729.39 1641
4730.04 1572
4730.68 1617
4731.33 1631
4731.98 1662
4732.63 1687
4733.28 1595
4733.93 1616
4734.58 1648
4735.23 1521
4735.88 1524
4736.53 1521
4737.17 1467
4737.82 1523
4738.47 1546
4739.12 1590
4739.77 1660
4740.42 1673
4741.07 1514
4741.72 1478
4742.37 1489
4743.02 1556
4743.67 1586
4744.32 1604
4744.97 1584
4745.62 1613
4746.27 1562
4746.92 1538
4747.57 1598
4748.22 1698
4748.87 1695
4749.52 1613
4750.17 1688
4750.82 1714
4751.47 1692
4752.12 1731
4752.77 1937
4753.42 1999
4754.07 1667
4754.72 1722
4755.37 1716
4756.02 1681
4756.67 1675
4757.32 1655
4757.97 1693
4758.62 1701
4759.27 1605
4759.93 1437
4760.58 1397
4761.23 1524
4761.88 1499
4762.53 1405
4763.18 1326
4763.83 1554
4764.48 1495
4765.13 1441
4765.78 1376
4766.44 1447
4767.09 1558
4767.74 1499
4768.39 1407
4769.04 1453
4769.69 1392
4770.34 1431
4770.99 1461
4771.65 1515
4772.30 1416
4772.95 1461
4773.60 1405
4774.25 1357
4774.91 1429
4775.56 1467
4776.21 1543
4776.86 1453
4777.51 1409
4778.16 1429
4778.82 1351
4779.47 1410
4780.12 1467
4780.77 1426
4781.43 1446
4782.08 1479
4782.73 1423
4783.38 1416
4784.03 1348
4784.69 1324
4785.34 1302
4785.99 1322
4786.64 1377
4787.30 1357
4787.95 1376
4788.60 1397
4789.26 1476
4789.91 1453
4790.56 1480
4791.21 1462
4791.87 1377
4792.52 1407
4793.17 1405
4793.83 1477
4794.48 1455
4795.13 1501
4795.79 1489
4796.44 1441
4797.09 1461
4797.75 1422
4798.40 1400
4799.05 1411
4799.71 1385
4800.36 1377
4801.01 1419
4801.67 1418
4802.32 1440
4802.97 1477
4803.63 1491
4804.28 1381
4804.94 1328
4805.59 1356
4806.24 1427
4806.90 1462
4807.55 1414
4808.21 1351
4808.86 1423
4809.51 1476
4810.17 1505
4810.82 1523
4811.48 1528
4812.13 1437
4812.79 1566
4813.44 1555
4814.09 1535
4814.75 1558
4815.40 1597
4816.06 1609
4816.71 1568
4817.37 1544
4818.02 1598
4818.68 1558
4819.33 1537
4819.99 1642
4820.64 1571
4821.30 1649
4821.95 1628
4822.61 1574
4823.26 1688
4823.92 1759
4824.57 1858
4825.23 1976
4825.88 1910
4826.54 1922
4827.19 1991
4827.85 1785
4828.50 1870
4829.16 1735
4829.81 1689
4830.47 1584
4831.13 1660
4831.78 1777
4832.44 1737
4833.09 1756
4833.75 1777
4834.40 1681
4835.06 1878
4835.72 1891
4836.37 1988
4837.03 1859
4837.68 1828
4838.34 1836
4839.00 1844
4839.65 1869
4840.31 1894
4840.97 1778
4841.62 1850
4842.28 1905
4842.93 1778
4843.59 1822
4844.25 1764
4844.90 1792
4845.56 1697
4846.22 1750
4846.87 1805
4847.53 1774
4848.19 1688
4848.84 1687
4849.50 1764
4850.16 1771
4850.82 1710
4851.47 1806
4852.13 1678
4852.79 1786
4853.44 1937
4854.10 1798
4854.76 1783
4855.42 1895
4856.07 1960
4856.73 1925
4857.39 1967
4858.04 2029
4858.70 2007
4859.36 2100
4860.02 1931
4860.67 1940
4861.33 1988
4861.99 2124
4862.65 1981
4863.31 1944
4863.96 1838
4864.62 1930
4865.28 2016
4865.94 1922
4866.60 1926
4867.25 1971
4867.91 1953
4868.57 1920
4869.23 1929
4869.89 1859
4870.54 1870
4871.20 1850
4871.86 1904
4872.52 1904
4873.18 1933
4873.84 1941
4874.50 1920
4875.15 2022
4875.81 2176
4876.47 2158
4877.13 1924
4877.79 2033
4878.45 2018
4879.11 2039
4879.77 2064
4880.42 1969
4881.08 2027
4881.74 1937
4882.40 1924
4883.06 1962
4883.72 2055
4884.38 2015
4885.04 2090
4885.70 2048
4886.36 2153
4887.02 2107
4887.68 2158
4888.34 2058
4889.00 2213
4889.65 2395
4890.31 2477
4890.97 2623
4891.63 2827
4892.29 2971
4892.95 3164
4893.61 3243
4894.27 3160
4894.93 3228
4895.59 3022
4896.25 2814
4896.91 2780
4897.57 2889
4898.23 2898
4898.89 2896
4899.55 3105
4900.21 3219
4900.87 3162
4901.54 3053
4902.20 3042
4902.86 2990
4903.52 2821
4904.18 2710
4904.84 2681
4905.50 2505
4906.16 2343
4906.82 2350
4907.48 2329
4908.14 2264
4908.80 2212
4909.46 2128
4910.12 2070
4910.79 2133
4911.45 2092
4912.11 2214
4912.77 2202
4913.43 2148
4914.09 2098
4914.75 2143
4915.41 2143
4916.07 2160
4916.74 1953
4917.40 1899
4918.06 1942
4918.72 1874
4919.38 1914
4920.04 1791
4920.71 1816
4921.37 1816
4922.03 1858
4922.69 1812
4923.35 1841
4924.01 1871
4924.68 1734
4925.34 1729
4926.00 1619
4926.66 1608
4927.33 1615
4927.99 1728
4928.65 1791
4929.31 1753
4929.97 1727
4930.64 1714
4931.30 1680
4931.96 1653
4932.62 1724
4933.29 1731
4933.95 1707
4934.61 1739
4935.27 1682
4935.94 1728
4936.60 1784
4937.26 1798
4937.93 1763
4938.59 1840
4939.25 1770
4939.91 1677
4940.58 1693
4941.24 1618
4941.90 1530
4942.57 1597
4943.23 1642
4943.89 1586
4944.56 1639
4945.22 1695
4945.88 1615
4946.55 1620
4947.21 1623
4947.87 1643
4948.54 1701
4949.20 1777
4949.86 1698
4950.53 1726
4951.19 1707
4951.86 1610
4952.52 1671
4953.18 1635
4953.85 1702
4954.51 1731
4955.17 1816
4955.84 1725
4956.50 1636
4957.17 1887
4957.83 1894
4958.50 1908
4959.16 1878
4959.82 2042
4960.49 2091
4961.15 2167
4961.82 2300
4962.48 2619
4963.15 2707
4963.81 2687
4964.48 2942
4965.14 3416
4965.81 3420
4966.47 3419
4967.13 3399
4967.80 3195
4968.46 2916
4969.13 2767
4969.79 2506
4970.46 2080
4971.12 2028
4971.79 2118
4972.45 2132
4973.12 2102
4973.79 1998
4974.45 2008
4975.12 2036
4975.78 2023
4976.45 2070
4977.11 2099
4977.78 2024
4978.44 2067
4979.11 2125
4979.77 2073
4980.44 2175
4981.11 2106
4981.77 2014
4982.44 2045
4983.10 1990
4983.77 1922
4984.44 1868
4985.10 1843
4985.77 1950
4986.43 1758
4987.10 1782
4987.77 1784
4988.43 1734
4989.10 1828
4989.76 1855
4990.43 1742
4991.10 1763
4991.76 1689
4992.43 1772
4993.10 1636
4993.76 1641
4994.43 1753
4995.10 1711
4995.76 1743
4996.43 1625
4997.10 1647
4997.76 1569
4998.43 1584
4999.10 1584
4999.76 1586
5000.43 1670
5001.10 1630
5001.77 1531
5002.43 1473
5003.10 1407
5003.77 1443
5004.43 1476
5005.10 1467
5005.77 1440
5006.44 1425
5007.10 1455
5007.77 1532
5008.44 1498
5009.11 1445
5009.77 1521
5010.44 1384
5011.11 1501
5011.78 1504
5012.45 1565
5013.11 1596
5013.78 1476
5014.45 1585
5015.12 1622
5015.79 1475
5016.45 1459
5017.12 1387
5017.79 1483
5018.46 1433
5019.13 1493
5019.80 1378
5020.46 1449
5021.13 1576
5021.80 1552
5022.47 1450
5023.14 1503
5023.81 1466
5024.47 1415
5025.14 1411
5025.81 1451
5026.48 1499
5027.15 1535
5027.82 1613
5028.49 1464
5029.16 1495
5029.83 1428
5030.49 1536
5031.16 1509
5031.83 1448
5032.50 1505
5033.17 1500
5033.84 1584
5034.51 1494
5035.18 1454
5035.85 1456
5036.52 1350
5037.19 1445
5037.86 1466
5038.53 1378
5039.20 1405
5039.87 1352
5040.54 1484
5041.21 1559
5041.88 1454
5042.54 1419
5043.21 1418
5043.88 1415
5044.55 1367
5045.22 1477
5045.89 1363
5046.56 1409
5047.24 1393
5047.91 1392
5048.58 1400
5049.25 1374
5049.92 1444
5050.59 1444
5051.26 1370
5051.93 1370
5052.60 1445
5053.27 1424
5053.94 1523
5054.61 1490
5055.28 1366
5055.95 1405
5056.62 1447
5057.29 1308
5057.96 1283
5058.63 1378
5059.31 1434
5059.98 1419
5060.65 1420
5061.32 1466
5061.99 1387
5062.66 1451
5063.33 1377
5064.00 1358
5064.67 1337
5065.35 1386
5066.02 1310
5066.69 1232
5067.36 1307
5068.03 1332
5068.70 1237
5069.38 1368
5070.05 1414
5070.72 1335
5071.39 1403
5072.06 1374
5072.73 1332
5073.41 1353
5074.08 1411
5074.75 1292
5075.42 1377
5076.09 1406
5076.77 1451
5077.44 1394
5078.11 1473
5078.78 1559
5079.45 1639
5080.13 1548
5080.80 1432
5081.47 1486
5082.14 1458
5082.82 1494
5083.49 1484
5084.16 1407
5084.83 1482
5085.51 1408
5086.18 1382
5086.85 1362
5087.53 1312
5088.20 1428
5088.87 1402
5089.54 1468
5090.22 1527
5090.89 1451
5091.56 1446
5092.24 1533
5092.91 1500
5093.58 1488
5094.26 1601
5094.93 1505
5095.60 1460
5096.28 1425
5096.95 1324
5097.62 1462
5098.30 1401
5098.97 1360
5099.64 1328
5100.32 1438
5100.99 1432
5101.67 1365
5102.34 1442
5103.01 1399
5103.69 1407
5104.36 1398
5105.04 1465
5105.71 1454
5106.38 1579
5107.06 1627
5107.73 1544
5108.41 1531
5109.08 1500
5109.75 1520
5110.43 1441
5111.10 1317
5111.78 1396
5112.45 1415
5113.13 1363
5113.80 1390
5114.48 1439
5115.15 1429
5115.83 1416
5116.50 1355
5117.17 1463
5117.85 1581
5118.52 1549
5119.20 1544
5119.87 1580
5120.55 1647
5121.22 1526
5121.90 1540
5122.57 1523
5123.25 1508
5123.93 1527
5124.60 1621
5125.28 1443
5125.95 1453
5126.63 1371
5127.30 1388
5127.98 1463
5128.65 1436
5129.33 1312
5130.00 1468
5130.68 1509
5131.36 1496
5132.03 1465
5132.71 1402
5133.38 1469
5134.06 1478
5134.73 1362
5135.41 1428
5136.09 1454
5136.76 1433
5137.44 1452
5138.12 1471
5138.79 1492
5139.47 1421
5140.14 1583
5140.82 1548
5141.50 1445
5142.17 1543
5142.85 1533
5143.53 1509
5144.20 1404
5144.88 1475
5145.56 1558
5146.23 1433
5146.91 1382
5147.59 1336
5148.26 1386
5148.94 1330
5149.62 1360
5150.29 1439
5150.97 1461
5151.65 1382
5152.33 1441
5153.00 1326
5153.68 1270
5154.36 1315
5155.03 1339
5155.71 1389
5156.39 1305
5157.07 1274
5157.74 1286
5158.42 1401
5159.10 1291
5159.78 1252
5160.45 1266
5161.13 1351
5161.81 1236
5162.49 1271
5163.17 1301
5163.84 1246
5164.52 1277
5165.20 1222
5165.88 1269
5166.55 1315
5167.23 1323
5167.91 1304
5168.59 1271
5169.27 1187
5169.95 1212
5170.62 1239
5171.30 1222
5171.98 1325
5172.66 1275
5173.34 1362
5174.02 1235
5174.69 1251
5175.37 1121
5176.05 1169
5176.73 1238
5177.41 1294
5178.09 1236
5178.77 1238
5179.45 1225
5180.13 1297
5180.80 1348
5181.48 1314
5182.16 1266
5182.84 1321
5183.52 1334
5184.20 1417
5184.88 1274
5185.56 1246
5186.24 1233
5186.92 1319
5187.60 1394
5188.28 1305
5188.96 1256
5189.64 1241
5190.31 1256
5190.99 1185
5191.67 1250
5192.35 1300
5193.03 1240
5193.71 1191
5194.39 1214
5195.07 1287
5195.75 1284
5196.43 1307
5197.11 1219
5197.79 1242
5198.47 1276
5199.15 1327
5199.83 1250
5200.51 1231
5201.19 1320
5201.87 1251
5202.56 1236
5203.24 1243
5203.92 1216
5204.60 1218
5205.28 1295
5205.96 1308
5206.64 1397
5207.32 1352
5208.00 1430
5208.68 1550
5209.36 1527
5210.04 1524
5210.72 1572
5211.40 1538
5212.09 1570
5212.77 1543
5213.45 1507
5214.13 1467
5214.81 1518
5215.49 1458
5216.17 1377
5216.85 1438
5217.54 1393
5218.22 1332
5218.90 1376
5219.58 1387
5220.26 1463
5220.94 1395
5221.62 1508
5222.31 1462
5222.99 1412
5223.67 1387
5224.35 1489
5225.03 1400
5225.72 1370
5226.40 1505
5227.08 1512
5227.76 1552
5228.44 1467
5229.13 1484
5229.81 1471
5230.49 1374
5231.17 1382
5231.86 1412
5232.54 1423
5233.22 1472
5233.90 1441
5234.58 1459
5235.27 1543
5235.95 1519
5236.63 1527
5237.32 1763
5238.00 2048
5238.68 2022
5239.36 2298
5240.05 2353
5240.73 2273
5241.41 2380
5242.10 2298
5242.78 2181
5243.46 2046
5244.14 1893
5244.83 1735
5245.51 1618
5246.19 1668
5246.88 1697
5247.56 1599
5248.24 1606
5248.93 1598
5249.61 1673
5250.29 1765
5250.98 1721
5251.66 1715
5252.35 1788
5253.03 1728
5253.71 1774
5254.40 1841
5255.08 1704
5255.76 1585
5256.45 1480
5257.13 1444
5257.82 1520
5258.50 1513
5259.18 1449
5259.87 1504
5260.55 1435
5261.24 1577
5261.92 1549
5262.61 1531
5263.29 1495
5263.97 1443
5264.66 1443
5265.34 1399
5266.03 1447
5266.71 1423
5267.40 1369
5268.08 1425
5268.77 1436
5269.45 1376
5270.14 1357
5270.82 1335
5271.51 1530
5272.19 1431
5272.88 1355
5273.56 1272
5274.25 1274
5274.93 1334
5275.62 1331
5276.30 1275
5276.99 1340
5277.67 1358
5278.36 1405
5279.04 1473
5279.73 1387
5280.41 1390
5281.10 1499
5281.79 1351
5282.47 1375
5283.16 1433
5283.84 1391
5284.53 1256
5285.21 1398
5285.90 1350
5286.59 1342
5287.27 1383
5287.96 1318
5288.64 1307
5289.33 1265
5290.02 1295
5290.70 1352
5291.39 1289
5292.07 1235
5292.76 1249
5293.45 1391
5294.13 1325
5294.82 1405
5295.51 1337
5296.19 1375
5296.88 1251
5297.57 1233
5298.25 1302
5298.94 1357
5299.63 1412
5300.31 1282
5301.00 1269
5301.69 1320
5302.37 1385
5303.06 1519
5303.75 1437
5304.43 1423
5305.12 1333
5305.81 1402
5306.50 1434
5307.18 1422
5307.87 1360
5308.56 1381
5309.25 1442
5309.93 1428
5310.62 1433
5311.31 1482
5312.00 1464
5312.68 1581
5313.37 1568
5314.06 1523
5314.75 1455
5315.43 1454
5316.12 1422
5316.81 1505
5317.50 1393
5318.18 1425
5318.87 1332
5319.56 1393
5320.25 1420
5320.94 1472
5321.63 1491
5322.31 1626
5323.00 1602
5323.69 1528
5324.38 1454
5325.07 1386
5325.76 1378
5326.44 1406
5327.13 1329
5327.82 1320
5328.51 1379
5329.20 1345
5329.89 1242
5330.58 1219
5331.26 1268
5331.95 1264
5332.64 1245
5333.33 1221
5334.02 1256
5334.71 1251
5335.40 1189
5336.09 1182
5336.78 1281
5337.47 1383
5338.15 1353
5338.84 1286
5339.53 1268
5340.22 1223
5340.91 1121
5341.60 1175
5342.29 1295
5342.98 1271
5343.67 1262
5344.36 1249
5345.05 1147
5345.74 1272
5346.43 1314
5347.12 1241
5347.81 1257
5348.50 1329
5349.19 1254
5349.88 1320
5350.57 1295
5351.26 1334
5351.95 1329
5352.64 1271
5353.33 1291
5354.02 1323
5354.71 1245
5355.40 1247
5356.09 1243
5356.78 1196
5357.47 1173
5358.16 1205
5358.85 1230
5359.54 1102
5360.23 1142
5360.92 1261
5361.62 1187
5362.31 1140
5363.00 1122
5363.69 1198
5364.38 1193
5365.07 1235
5365.76 1198
5366.45 1209
5367.14 1220
5367.83 1194
5368.53 1204
5369.22 1114
5369.91 1223
5370.60 1269
5371.29 1256
5371.98 1240
5372.67 1201
5373.36 1273
5374.06 1248
5374.75 1167
5375.44 1193
5376.13 1167
5376.82 1239
5377.51 1136
5378.21 1177
5378.90 1207
5379.59 1203
5380.28 1153
5380.97 1179
5381.67 1163
5382.36 1129
5383.05 1142
5383.74 1192
5384.44 1213
5385.13 1152
5385.82 1108
5386.51 1114
5387.20 1192
5387.90 1206
5388.59 1242
5389.28 1217
5389.97 1156
5390.67 1167
5391.36 1149
5392.05 1285
5392.75 1321
5393.44 1244
5394.13 1286
5394.82 1339
5395.52 1240
5396.21 1129
5396.90 1216
5397.60 1274
5398.29 1266
5398.98 1238
5399.68 1225
5400.37 1219
5401.06 1138
5401.76 1149
5402.45 1162
5403.14 1237
5403.84 1229
5404.53 1182
5405.22 1128
5405.92 1172
5406.61 1313
5407.30 1205
5408.00 1145
5408.69 1157
5409.39 1192
5410.08 1205
5410.77 1198
5411.47 1296
5412.16 1169
5412.85 1171
5413.55 1273
5414.24 1215
5414.94 1238
5415.63 1256
5416.33 1314
5417.02 1251
5417.71 1255
5418.41 1285
5419.10 1194
5419.80 1177
5420.49 1201
5421.19 1306
5421.88 1163
5422.58 1201
5423.27 1297
5423.97 1188
5424.66 1209
5425.36 1204
5426.05 1149
5426.75 1219
5427.44 1218
5428.14 1233
5428.83 1287
5429.53 1279
5430.22 1276
5430.92 1255
5431.61 1168
5432.31 1250
5433.00 1369
5433.70 1269
5434.39 1262
5435.09 1308
5435.78 1409
5436.48 1398
5437.17 1461
5437.87 1481
5438.57 1573
5439.26 1437
5439.96 1519
5440.65 1489
5441.35 1368
5442.05 1367
5442.74 1381
5443.44 1349
5444.13 1351
5444.83 1445
5445.53 1458
5446.22 1415
5446.92 1452
5447.61 1487
5448.31 1487
5449.01 1487
5449.70 1509
5450.40 1482
5451.10 1489
5451.79 1421
5452.49 1385
5453.19 1387
5453.88 1508
5454.58 1497
5455.28 1412
5455.97 1380
5456.67 1382
5457.37 1355
5458.06 1341
5458.76 1336
5459.46 1395
5460.16 1428
5460.85 1424
5461.55 1408
5462.25 1374
5462.94 1430
5463.64 1372
5464.34 1309
5465.04 1344
5465.73 1377
5466.43 1413
5467.13 1305
5467.83 1314
5468.52 1366
5469.22 1411
5469.92 1313
5470.62 1318
5471.31 1380
5472.01 1474
5472.71 1460
5473.41 1409
5474.11 1454
5474.80 1462
5475.50 1415
5476.20 1475
5476.90 1545
5477.60 1662
5478.29 1719
5478.99 1763
5479.69 1887
5480.39 1990
5481.09 2101
5481.79 2116
5482.49 2163
5483.18 2158
5483.88 2012
5484.58 1903
5485.28 1963
5485.98 1770
5486.68 1609
5487.38 1609
5488.08 1647
5488.77 1489
5489.47 1473
5490.17 1579
5490.87 1570
5491.57 1616
5492.27 1670
5492.97 1656
5493.67 1675
5494.37 1763
5495.07 1721
5495.77 1751
5496.46 1805
5497.16 1858
5497.86 1863
5498.56 1887
5499.26 2069
5499.96 2297
5500.66 2537
5501.36 2619
5502.06 2984
5502.76 3010
5503.46 2987
5504.16 2906
5504.86 2558
5505.56 2351
5506.26 2144
5506.96 2145
5507.66 2029
5508.36 1751
5509.06 1716
5509.76 1784
5510.46 1785
5511.16 1702
5511.86 1632
5512.56 1703
5513.26 1628
5513.96 1582
5514.67 1449
5515.37 1710
5516.07 1689
5516.77 1611
5517.47 1593
5518.17 1637
5518.87 1595
5519.57 1491
5520.27 1602
5520.97 1505
5521.67 1511
5522.37 1498
5523.08 1462
5523.78 1515
5524.48 1461
5525.18 1411
5525.88 1387
5526.58 1363
5527.28 1350
5527.98 1325
5528.69 1399
5529.39 1459
5530.09 1360
5530.79 1315
5531.49 1335
5532.19 1338
5532.90 1400
5533.60 1356
5534.30 1310
5535.00 1358
5535.70 1414
5536.40 1259
5537.11 1305
5537.81 1199
5538.51 1292
5539.21 1339
5539.92 1260
5540.62 1257
5541.32 1277
5542.02 1365
5542.72 1413
5543.43 1326
5544.13 1256
5544.83 1303
5545.53 1314
5546.24 1305
5546.94 1240
5547.64 1276
5548.34 1252
5549.05 1329
5549.75 1251
5550.45 1208
5551.16 1308
5551.86 1275
5552.56 1298
5553.26 1346
5553.97 1436
5554.67 1449
5555.37 1366
5556.08 1300
5556.78 1406
5557.48 1338
5558.19 1372
5558.89 1472
5559.59 1513
5560.30 1454
5561.00 1584
5561.70 1631
5562.41 1745
5563.11 1944
5563.82 2068
5564.52 2021
5565.22 2074
5565.93 2141
5566.63 2052
5567.33 1877
5568.04 1621
5568.74 1546
5569.45 1486
5570.15 1559
5570.85 1454
5571.56 1447
5572.26 1452
5572.97 1418
5573.67 1421
5574.38 1355
5575.08 1499
5575.78 1473
5576.49 1462
5577.19 1463
5577.90 1479
5578.60 1538
5579.31 1450
5580.01 1508
5580.72 1450
5581.42 1463
5582.13 1298
5582.83 1244
5583.54 1303
5584.24 1358
5584.95 1269
5585.65 1456
5586.36 1354
5587.06 1290
5587.77 1299
5588.47 1305
5589.18 1311
5589.88 1206
5590.59 1243
5591.29 1179
5592.00 1206
5592.70 1307
5593.41 1364
5594.12 1274
5594.82 1279
5595.53 1288
5596.23 1276
5596.94 1295
5597.64 1322
5598.35 1282
5599.06 1192
5599.76 1250
5600.47 1359
5601.17 1233
5601.88 1221
5602.59 1169
5603.29 1275
5604.00 1249
5604.71 1201
5605.41 1271
5606.12 1240
5606.82 1224
5607.53 1218
5608.24 1196
5608.94 1163
5609.65 1188
5610.36 1215
5611.06 1167
5611.77 1265
5612.48 1207
5613.18 1262
5613.89 1221
5614.60 1251
5615.30 1242
5616.01 1275
5616.72 1274
5617.43 1285
5618.13 1202
5618.84 1195
5619.55 1202
5620.25 1272
5620.96 1243
5621.67 1223
5622.38 1236
5623.08 1212
5623.79 1205
5624.50 1183
5625.21 1225
5625.91 1195
5626.62 1211
5627.33 1292
5628.04 1249
5628.75 1308
5629.45 1302
5630.16 1276
5630.87 1327
5631.58 1196
5632.28 1233
5632.99 1378
5633.70 1296
5634.41 1289
5635.12 1180
5635.83 1262
5636.53 1238
5637.24 1277
5637.95 1361
5638.66 1351
5639.37 1370
5640.08 1456
5640.78 1457
5641.49 1603
5642.20 1742
5642.91 1741
5643.62 1659
5644.33 1674
5645.04 1662
5645.75 1466
5646.45 1320
5647.16 1351
5647.87 1334
5648.58 1328
5649.29 1351
5650.00 1456
5650.71 1399
5651.42 1419
5652.13 1309
5652.84 1259
5653.55 1351
5654.26 1386
5654.96 1415
5655.67 1549
5656.38 1485
5657.09 1605
5657.80 1594
5658.51 1647
5659.22 1601
5659.93 1655
5660.64 1628
5661.35 1586
5662.06 1615
5662.77 1559
5663.48 1472
5664.19 1340
5664.90 1296
5665.61 1279
5666.32 1298
5667.03 1332
5667.74 1279
5668.45 1230
5669.16 1268
5669.87 1271
5670.58 1251
5671.29 1266
5672.00 1329
5672.72 1352
5673.43 1269
5674.14 1241
5674.85 1241
5675.56 1236
5676.27 1214
5676.98 1251
5677.69 1311
5678.40 1204
5679.11 1111
5679.82 1186
5680.53 1201
5681.25 1322
5681.96 1283
5682.67 1240
5683.38 1231
5684.09 1191
5684.80 1264
5685.51 1144
5686.22 1130
5686.94 1206
5687.65 1262
5688.36 1161
5689.07 1172
5689.78 1174
5690.49 1236
5691.21 1142
5691.92 1107
5692.63 1168
5693.34 1281
5694.05 1160
5694.76 1144
5695.48 1192
5696.19 1222
5696.90 1103
5697.61 1127
5698.32 1089
5699.04 1049
5699.75 1049
5700.46 1125
5701.17 1112
5701.89 1069
5702.60 1166
5703.31 1269
5704.02 1286
5704.74 1087
5705.45 1149
5706.16 1227
5706.87 1181
5707.59 1258
5708.30 1157
5709.01 1045
5709.73 1082
5710.44 1092
5711.15 1039
5711.86 1076
5712.58 1168
5713.29 1151
5714.00 1061
5714.72 1094
5715.43 1119
5716.14 1040
5716.86 1103
5717.57 1088
5718.28 1087
5719.00 1218
5719.71 1160
5720.42 1089
5721.14 1039
5721.85 1030
5722.56 978
5723.28 1020
5723.99 1109
5724.71 1177
5725.42 1136
5726.13 1079
5726.85 1130
5727.56 1165
5728.28 1199
5728.99 1192
5729.70 1148
5730.42 1180
5731.13 1182
5731.85 1272
5732.56 1183
5733.28 1160
5733.99 1156
5734.70 1118
5735.42 1091
5736.13 1088
5736.85 1093
5737.56 1090
5738.28 1065
5738.99 981
5739.71 1070
5740.42 985
5741.14 1042
5741.85 1083
5742.57 1065
5743.28 1053
5744.00 1071
5744.71 1011
5745.43 1019
5746.14 1071
5746.86 1046
5747.57 976
5748.29 1024
5749.00 1066
5749.72 1051
5750.43 1052
5751.15 1092
5751.86 1136
5752.58 1000
5753.29 1080
5754.01 1109
5754.73 1073
5755.44 1064
5756.16 1032
5756.87 1114
5757.59 1102
5758.31 1048
5759.02 1025
5759.74 1105
5760.45 1080
5761.17 1059
5761.89 969
5762.60 1019
5763.32 989
5764.03 1000
5764.75 1042
5765.47 1121
5766.18 1034
5766.90 987
5767.62 1000
5768.33 1095
5769.05 1053
5769.77 1073
5770.48 1086
5771.20 1092
5771.92 1090
5772.63 1060
5773.35 1075
5774.07 1066
5774.78 1052
5775.50 1113
5776.22 1096
5776.93 1149
5777.65 1142
5778.37 1099
5779.09 1018
5779.80 1109
5780.52 1113
5781.24 1112
5781.96 1103
5782.67 1052
5783.39 1030
5784.11 1074
5784.83 1112
5785.54 1128
5786.26 1063
5786.98 1022
5787.70 1069
5788.41 1127
5789.13 1059
5789.85 1001
5790.57 1105
5791.29 1110
5792.00 1094
5792.72 1142
5793.44 1085
5794.16 1100
5794.88 1137
5795.59 1143
5796.31 1099
5797.03 1194
5797.75 1223
5798.47 1199
5799.19 1233
5799.90 1264
5800.62 1318
5801.34 1466
5802.06 1608
5802.78 1755
5803.50 1792
5804.22 1840
5804.93 1866
5805.65 1809
5806.37 1768
5807.09 1595
5807.81 1508
5808.53 1453
5809.25 1343
5809.97 1239
5810.69 1281
5811.41 1222
5812.13 1145
5812.84 1206
5813.56 1182
5814.28 1201
5815.00 1240
5815.72 1234
5816.44 1197
5817.16 1287
5817.88 1253
5818.60 1212
5819.32 1194
5820.04 1302
5820.76 1266
5821.48 1277
5822.20 1234
5822.92 1274
5823.64 1291
5824.36 1266
5825.08 1150
5825.80 1153
5826.52 1180
5827.24 1151
5827.96 1196
5828.68 1233
5829.40 1183
5830.12 1167
5830.84 1270
5831.56 1205
5832.28 1181
5833.00 1093
5833.72 1157
5834.44 1151
5835.16 1140
5835.89 981
5836.61 1115
5837.33 1110
5838.05 1130
5838.77 1041
5839.49 1064
5840.21 1166
5840.93 1139
5841.65 1114
5842.37 1067
5843.10 1138
5843.82 1148
5844.54 1098
5845.26 1085
5845.98 1141
5846.70 1069
5847.42 1095
5848.14 1122
5848.87 1015
5849.59 1040
5850.31 1074
5851.03 1082
5851.75 1056
5852.47 1015
5853.20 1022
5853.92 1110
5854.64 1111
5855.36 1128
5856.08 1080
5856.81 1081
5857.53 1063
5858.25 1088
5858.97 1070
5859.69 1083
5860.42 1071
5861.14 1033
5861.86 1044
5862.58 1057
5863.31 1054
5864.03 1057
5864.75 1075
5865.47 1052
5866.20 1076
5866.92 1008
5867.64 1022
5868.36 1019
5869.09 1102
5869.81 1122
5870.53 1059
5871.26 1043
5871.98 1048
5872.70 1101
5873.42 1073
5874.15 1086
5874.87 1061
5875.59 1051
5876.32 1094
5877.04 1155
5877.76 1175
5878.49 1109
5879.21 1129
5879.93 1111
5880.66 1134
5881.38 1111
5882.10 1114
5882.83 1104
5883.55 1159
5884.28 1229
5885.00 1166
5885.72 1238
5886.45 1196
5887.17 1218
5887.89 1181
5888.62 1189
5889.34 1125
5890.07 1026
5890.79 1097
5891.51 1103
5892.24 1194
5892.96 1118
5893.69 1041
5894.41 1089
5895.14 1113
5895.86 1071
5896.59 1046
5897.31 1047
5898.03 1091
5898.76 1094
5899.48 1029
5900.21 1020
5900.93 1013
5901.66 1012
5902.38 1123
5903.11 1105
5903.83 1053
5904.56 1128
5905.28 1184
5906.01 1187
5906.73 1144
5907.46 1144
5908.18 1118
5908.91 1116
5909.63 1162
5910.36 1177
5911.08 1062
5911.81 1016
5912.53 1100
5913.26 1178
5913.99 1153
5914.71 1080
5915.44 1217
5916.16 1234
5916.89 1235
5917.61 1131
5918.34 1165
5919.07 1119
5919.79 1166
5920.52 1092
5921.24 1071
5921.97 1146
5922.70 1171
5923.42 1209
5924.15 1200
5924.87 1181
5925.60 1116
5926.33 1173
5927.05 1259
5927.78 1169
5928.51 1103
5929.23 1207
5929.96 1132
5930.69 1074
5931.41 1131
5932.14 1201
5932.87 1209
5933.59 1094
5934.32 1193
5935.05 1250
5935.77 1223
5936.50 1173
5937.23 1255
5937.95 1401
5938.68 1342
5939.41 1284
5940.13 1302
5940.86 1285
5941.59 1218
5942.32 1231
5943.04 1257
5943.77 1321
5944.50 1403
5945.23 1471
5945.95 1485
5946.68 1442
5947.41 1556
5948.14 1614
5948.86 1515
5949.59 1530
5950.32 1627
5951.05 1664
5951.78 1664
5952.50 1733
5953.23 1837
5953.96 1909
5954.69 1803
5955.42 1754
5956.14 1728
5956.87 1758
5957.60 1734
5958.33 1746
5959.06 1697
5959.78 1705
5960.51 1743
5961.24 1811
5961.97 1674
5962.70 1753
5963.43 1685
5964.16 1759
5964.88 1986
5965.61 1986
5966.34 2151
5967.07 2436
5967.80 2516
5968.53 2671
5969.26 2604
5969.99 2528
5970.72 2406
5971.44 2397
5972.17 2240
5972.90 2053
5973.63 1899
5974.36 1864
5975.09 1894
5975.82 1922
5976.55 1659
5977.28 1733
5978.01 1846
5978.74 1772
5979.47 1745
5980.20 1831
5980.93 1983
5981.66 1989
5982.39 1983
5983.12 1894
5983.85 2047
5984.57 2136
5985.30 2097
5986.03 2192
5986.76 2093
5987.49 2002
5988.22 2074
5988.96 2039
5989.69 1981
5990.42 1935
5991.15 2063
5991.88 1964
5992.61 1934
5993.34 1946
5994.07 1951
5994.80 2046
5995.53 2095
5996.26 1994
5996.99 1980
5997.72 2068
5998.45 2035
5999.18 2054
5999.91 1911
6000.64 1879
6001.37 1917
6002.11 1884
6002.84 1922
6003.57 1859
6004.30 1822
6005.03 1814
6005.76 1907
6006.49 1936
6007.22 2009
6007.95 2117
6008.69 2433
6009.42 2523
6010.15 2793
6010.88 3103
6011.61 3490
6012.34 3762
6013.07 3710
6013.81 3966
6014.54 3875
6015.27 3796
6016.00 3904
6016.73 3477
6017.46 3317
6018.20 3099
6018.93 2976
6019.66 2646
6020.39 2341
6021.12 2186
6021.86 2033
6022.59 2009
6023.32 1880
6024.05 1821
6024.79 1675
6025.52 1611
6026.25 1719
6026.98 1597
6027.72 1608
6028.45 1576
6029.18 1559
6029.91 1533
6030.65 1593
6031.38 1564
6032.11 1571
6032.84 1445
6033.58 1467
6034.31 1571
6035.04 1471
6035.78 1395
6036.51 1479
6037.24 1548
6037.98 1505
6038.71 1510
6039.44 1485
6040.18 1514
6040.91 1519
6041.64 1562
6042.38 1577
6043.11 1509
6043.84 1541
6044.58 1610
6045.31 1629
6046.04 1548
6046.78 1689
6047.51 1590
6048.24 1581
6048.98 1657
6049.71 1649
6050.45 1591
6051.18 1598
6051.91 1671
6052.65 1647
6053.38 1601
6054.12 1522
6054.85 1562
6055.58 1622
6056.32 1684
6057.05 1610
6057.79 1470
6058.52 1510
6059.26 1451
6059.99 1581
6060.72 1545
6061.46 1427
6062.19 1416
6062.93 1516
6063.66 1490
6064.40 1365
6065.13 1395
6065.87 1429
6066.60 1456
6067.34 1474
6068.07 1369
6068.81 1396
6069.54 1393
6070.28 1388
6071.01 1421
6071.75 1384
6072.48 1467
6073.22 1390
6073.95 1392
6074.69 1355
6075.42 1345
6076.16 1414
6076.89 1402
6077.63 1389
6078.37 1381
6079.10 1392
6079.84 1442
6080.57 1429
6081.31 1416
6082.04 1476
6082.78 1489
6083.52 1549
6084.25 1462
6084.99 1451
6085.72 1432
6086.46 1390
6087.20 1397
6087.93 1350
6088.67 1317
6089.40 1401
6090.14 1423
6090.88 1445
6091.61 1466
6092.35 1454
6093.09 1428
6093.82 1468
6094.56 1425
6095.30 1416
6096.03 1409
6096.77 1347
6097.51 1389
6098.24 1355
6098.98 1325
6099.72 1333
6100.45 1388
6101.19 1324
6101.93 1246
6102.66 1261
6103.40 1284
6104.14 1291
6104.88 1414
6105.61 1288
6106.35 1297
6107.09 1373
6107.83 1373
6108.56 1322
6109.30 1389
6110.04 1374
6110.78 1375
6111.51 1401
6112.25 1292
6112.99 1361
6113.73 1301
6114.46 1398
6115.20 1461
6115.94 1352
6116.68 1397
6117.41 1491
6118.15 1538
6118.89 1479
6119.63 1456
6120.37 1468
6121.11 1531
6121.84 1469
6122.58 1580
6123.32 1445
6124.06 1552
6124.80 1570
6125.54 1530
6126.27 1484
6127.01 1458
6127.75 1496
6128.49 1538
6129.23 1518
6129.97 1457
6130.71 1414
6131.44 1409
6132.18 1439
6132.92 1509
6133.66 1451
6134.40 1444
6135.14 1528
6135.88 1541
6136.62 1592
6137.36 1659
6138.10 1538
6138.83 1783
6139.57 1734
6140.31 1772
6141.05 1812
6141.79 1752
6142.53 1806
6143.27 1776
6144.01 1692
6144.75 1617
6145.49 1701
6146.23 1689
6146.97 1631
6147.71 1588
6148.45 1482
6149.19 1512
6149.93 1439
6150.67 1476
6151.41 1609
6152.15 1613
6152.89 1611
6153.63 1543
6154.37 1499
6155.11 1456
6155.85 1499
6156.59 1602
6157.33 1565
6158.07 1519
6158.81 1559
6159.55 1458
6160.29 1490
6161.03 1598
6161.77 1609
6162.51 1635
6163.25 1650
6163.99 1691
6164.74 1700
6165.48 1758
6166.22 1841
6166.96 1967
6167.70 1966
6168.44 1930
6169.18 2061
6169.92 2030
6170.66 2094
6171.40 2134
6172.15 2098
6172.89 1897
6173.63 1930
6174.37 1929
6175.11 1834
6175.85 1888
6176.59 1973
6177.34 1860
6178.08 1936
6178.82 1785
6179.56 1857
6180.30 1966
6181.04 2037
6181.79 1938
6182.53 1901
6183.27 1932
6184.01 2026
6184.75 2069
6185.50 2072
6186.24 2028
6186.98 2013
6187.72 2049
6188.46 2049
6189.21 2029
6189.95 1945
6190.69 1965
6191.43 2078
6192.18 2277
6192.92 2272
6193.66 2213
6194.40 2420
6195.15 2308
6195.89 2384
6196.63 2333
6197.37 2440
6198.12 2431
6198.86 2374
6199.60 2439
6200.35 2449
6201.09 2351
6201.83 2337
6202.58 2489
6203.32 2619
6204.06 2580
6204.80 3002
6205.55 3531
6206.29 3984
6207.03 4910
6207.78 5897
6208.52 7093
6209.26 8331
6210.01 9575
6210.75 10013
6211.50 10510
6212.24 10236
6212.98 9580
6213.73 8691
6214.47 7742
6215.21 6605
6215.96 5479
6216.70 4679
6217.45 3985
6218.19 3458
6218.93 3018
6219.68 2578
6220.42 2467
6221.17 2425
6221.91 2301
6222.66 2193
6223.40 2179
6224.14 2192
6224.89 2267
6225.63 2211
6226.38 2185
6227.12 2241
6227.87 2178
6228.61 2041
6229.36 1978
6230.10 1977
6230.84 1877
6231.59 1931
6232.33 1957
6233.08 1972
6233.82 1925
6234.57 1909
6235.31 1893
6236.06 1950
6236.80 2067
6237.55 2193
6238.30 2380
6239.04 2725
6239.79 3061
6240.53 3173
6241.28 3483
6242.02 3760
6242.77 3541
6243.51 3280
6244.26 3175
6245.00 2898
6245.75 2572
6246.50 2492
6247.24 2294
6247.99 2359
6248.73 2358
6249.48 2360
6250.22 2342
6250.97 2323
6251.72 2251
6252.46 2268
6253.21 2262
6253.95 2209
6254.70 2255
6255.45 2146
6256.19 2110
6256.94 2085
6257.69 2000
6258.43 1981
6259.18 1921
6259.93 2023
6260.67 2019
6261.42 1998
6262.17 1818
6262.91 1746
6263.66 1821
6264.41 1691
6265.15 1801
6265.90 1762
6266.65 1708
6267.39 1715
6268.14 1603
6268.89 1618
6269.63 1751
6270.38 1700
6271.13 1687
6271.88 1640
6272.62 1705
6273.37 1730
6274.12 1726
6274.86 1673
6275.61 1603
6276.36 1622
6277.11 1602
6277.85 1700
6278.60 1757
6279.35 1714
6280.10 1776
6280.85 1704
6281.59 1773
6282.34 1731
6283.09 1755
6283.84 1699
6284.59 1642
6285.33 1573
6286.08 1575
6286.83 1534
6287.58 1472
6288.33 1541
6289.07 1515
6289.82 1508
6290.57 1375
6291.32 1502
6292.07 1424
6292.82 1324
6293.56 1331
6294.31 1445
6295.06 1432
6295.81 1278
6296.56 1318
6297.31 1371
6298.06 1350
6298.81 1289
6299.55 1340
6300.30 1327
6301.05 1320
6301.80 1386
6302.55 1421
6303.30 1393
6304.05 1335
6304.80 1332
6305.55 1380
6306.30 1317
6307.05 1378
6307.79 1347
6308.54 1354
6309.29 1376
6310.04 1440
6310.79 1347
6311.54 1379
6312.29 1468
6313.04 1405
6313.79 1397
6314.54 1385
6315.29 1412
6316.04 1418
6316.79 1394
6317.54 1295
6318.29 1343
6319.04 1363
6319.79 1385
6320.54 1359
6321.29 1312
6322.04 1321
6322.79 1285
6323.54 1316
6324.29 1268
6325.04 1299
6325.79 1259
6326.54 1231
6327.29 1248
6328.04 1195
6328.79 1166
6329.55 1176
6330.30 1192
6331.05 1227
6331.80 1215
6332.55 1173
6333.30 1192
6334.05 1220
6334.80 1208
6335.55 1149
6336.30 1152
6337.05 1146
6337.81 1206
6338.56 1134
6339.31 1193
6340.06 1178
6340.81 1241
6341.56 1199
6342.31 1213
6343.06 1216
6343.82 1148
6344.57 1165
6345.32 1106
6346.07 1117
6346.82 1115
6347.57 1169
6348.33 1180
6349.08 1210
6349.83 1229
6350.58 1246
6351.33 1271
6352.09 1300
6352.84 1345
6353.59 1366
6354.34 1347
6355.09 1393
6355.85 1434
6356.60 1424
6357.35 1374
6358.10 1380
6358.86 1338
6359.61 1272
6360.36 1298
6361.11 1219
6361.87 1203
6362.62 1212
6363.37 1291
6364.12 1179
6364.88 1246
6365.63 1309
6366.38 1267
6367.13 1212
6367.89 1241
6368.64 1290
6369.39 1404
6370.15 1395
6370.90 1421
6371.65 1373
6372.41 1352
6373.16 1315
6373.91 1276
6374.67 1224
6375.42 1219
6376.17 1174
6376.93 1197
6377.68 1223
6378.43 1274
6379.19 1234
6379.94 1247
6380.69 1234
6381.45 1235
6382.20 1180
6382.96 1271
6383.71 1280
6384.46 1303
6385.22 1264
6385.97 1226
6386.73 1252
6387.48 1236
6388.23 1226
6388.99 1126
6389.74 1157
6390.50 1127
6391.25 1195
6392.00 1176
6392.76 1114
6393.51 1123
6394.27 1141
6395.02 1173
6395.78 1151
6396.53 1137
6397.29 1197
6398.04 1172
6398.80 1138
6399.55 1146
6400.31 1108
6401.06 1096
6401.82 1180
6402.57 1094
6403.33 1091
6404.08 1066
6404.84 1199
6405.59 1201
6406.35 1159
6407.10 1113
6407.86 1069
6408.61 1241
6409.37 1168
6410.12 1184
6410.88 1253
6411.63 1198
6412.39 1191
6413.14 1220
6413.90 1151
6414.66 1141
6415.41 1147
6416.17 1181
6416.92 1146
6417.68 1121
6418.44 1143
6419.19 1130
6419.95 1119
6420.70 1044
6421.46 1041
6422.22 1137
6422.97 1077
6423.73 1091
6424.48 1060
6425.24 1081
6426.00 1072
6426.75 1105
6427.51 1088
6428.27 1101
6429.02 1151
6429.78 1158
6430.54 1156
6431.29 1123
6432.05 1076
6432.81 1073
6433.56 1115
6434.32 1169
6435.08 1230
6435.83 1229
6436.59 1193
6437.35 1167
6438.10 1183
6438.86 1166
6439.62 1163
6440.38 1119
6441.13 1208
6441.89 1165
6442.65 1143
6443.41 1117
6444.16 1217
6444.92 1154
6445.68 1118
6446.44 1122
6447.19 1179
6447.95 1184
6448.71 1147
6449.47 1092
6450.22 1134
6450.98 1162
6451.74 1125
6452.50 1176
6453.26 1182
6454.01 1165
6454.77 1145
6455.53 1127
6456.29 1155
6457.05 1167
6457.80 1260
6458.56 1147
6459.32 1210
6460.08 1150
6460.84 1135
6461.60 1142
6462.35 1168
6463.11 1202
6463.87 1195
6464.63 1137
6465.39 1262
6466.15 1214
6466.91 1208
6467.67 1201
6468.42 1259
6469.18 1256
6469.94 1247
6470.70 1187
6471.46 1216
6472.22 1217
6472.98 1272
6473.74 1281
6474.50 1304
6475.26 1309
6476.02 1363
6476.77 1338
6477.53 1333
6478.29 1324
6479.05 1314
6479.81 1440
6480.57 1320
6481.33 1346
6482.09 1375
6482.85 1387
6483.61 1348
6484.37 1365
6485.13 1463
6485.89 1456
6486.65 1434
6487.41 1470
6488.17 1470
6488.93 1489
6489.69 1554
6490.45 1582
6491.21 1602
6491.97 1508
6492.73 1601
6493.49 1683
6494.25 1609
6495.01 1717
6495.77 1761
6496.53 1844
6497.29 1746
6498.05 1868
6498.82 1857
6499.58 1748
6500.34 1739
6501.10 1726
6501.86 1745
6502.62 1742
6503.38 1718
6504.14 1685
6504.90 1659
6505.66 1703
6506.42 1772
6507.19 1784
6507.95 1788
6508.71 1852
6509.47 1892
6510.23 1842
6510.99 1953
6511.75 1953
6512.51 1958
6513.28 1955
6514.04 1939
6514.80 1963
6515.56 2016
6516.32 1931
6517.08 1957
6517.85 1964
6518.61 2001
6519.37 2018
6520.13 2104
6520.89 2162
6521.66 2222
6522.42 2414
6523.18 2645
6523.94 2624
6524.70 2805
6525.47 3005
6526.23 3235
6526.99 3536
6527.75 3566
6528.52 3621
6529.28 3580
6530.04 3650
6530.80 3600
6531.57 3543
6532.33 3582
6533.09 3660
6533.85 3834
6534.62 4257
6535.38 4891
6536.14 5618
6536.90 6285
6537.67 7149
6538.43 7246
6539.19 7525
6539.96 7136
6540.72 6441
6541.48 5542
6542.25 4801
6543.01 4182
6543.77 3517
6544.54 2945
6545.30 2728
6546.06 2492
6546.83 2131
6547.59 2076
6548.35 1994
6549.12 1859
6549.88 1837
6550.64 1718
6551.41 1751
6552.17 1804
6552.94 1706
6553.70 1695
6554.46 1729
6555.23 1780
6555.99 1779
6556.75 1753
6557.52 1776
6558.28 1732
6559.05 1772
6559.81 1846
6560.58 1749
6561.34 1878
6562.10 1942
6562.87 1916
6563.63 1993
6564.40 2037
6565.16 2218
6565.93 2224
6566.69 2325
6567.46 2148
6568.22 2188
6568.99 2179
6569.75 2054
6570.52 1976
6571.28 2090
6572.04 2186
6572.81 2156
6573.57 2055
6574.34 2159
6575.11 2305
6575.87 2244
6576.64 2340
6577.40 2326
6578.17 2369
6578.93 2302
6579.70 2382
6580.46 2342
6581.23 2344
6581.99 2320
6582.76 2222
6583.52 2271
6584.29 2098
6585.06 2018
6585.82 2009
6586.59 2110
6587.35 2007
6588.12 2077
6588.88 2104
6589.65 2206
6590.42 2294
6591.18 2381
6591.95 2535
6592.71 2662
6593.48 2752
6594.25 2890
6595.01 3166
6595.78 3288
6596.55 3171
6597.31 3069
6598.08 3022
6598.85 2862
6599.61 2693
6600.38 2569
6601.15 2393
6601.91 2298
6602.68 2166
6603.45 2158
6604.21 2133
6604.98 2126
6605.75 2117
6606.51 2195
6607.28 2176
6608.05 2391
6608.81 2394
6609.58 2593
6610.35 2651
6611.12 2665
6611.88 2698
6612.65 2562
6613.42 2564
6614.18 2537
6614.95 2371
6615.72 2336
6616.49 2134
6617.25 2057
6618.02 1891
6618.79 2013
6619.56 1833
6620.33 1972
6621.09 2001
6621.86 1970
6622.63 1884
6623.40 1826
6624.16 1922
6624.93 1851
6625.70 1732
6626.47 1813
6627.24 1723
6628.01 1795
6628.77 1776
6629.54 1710
6630.31 1693
6631.08 1710
6631.85 1800
6632.62 2085
6633.38 2203
6634.15 2185
6634.92 2373
6635.69 2472
6636.46 2572
6637.23 2558
6638.00 2451
6638.76 2378
6639.53 2235
6640.30 2164
6641.07 2090
6641.84 1904
6642.61 1942
6643.38 1883
6644.15 1805
6644.92 1821
6645.69 1862
6646.45 1826
6647.22 1836
6647.99 1808
6648.76 1806
6649.53 1842
6650.30 1856
6651.07 1871
6651.84 1922
6652.61 1987
6653.38 1985
6654.15 1974
6654.92 1954
6655.69 1944
6656.46 1977
6657.23 2039
6658.00 1946
6658.77 1862
6659.54 1809
6660.31 1770
6661.08 1717
6661.85 1694
6662.62 1730
6663.39 1672
6664.16 1638
6664.93 1684
6665.70 1683
6666.47 1702
6667.24 1656
6668.01 1671
6668.78 1684
6669.55 1636
6670.32 1629
6671.09 1585
6671.87 1584
6672.64 1676
6673.41 1709
6674.18 1690
6674.95 1645
6675.72 1595
6676.49 1642
6677.26 1641
6678.03 1653
6678.80 1630
6679.58 1603
6680.35 1563
6681.12 1741
6681.89 1810
6682.66 1884
6683.43 1890
6684.20 1917
6684.97 1952
6685.75 2030
6686.52 1925
6687.29 2018
6688.06 2150
6688.83 2069
6689.60 1976
6690.38 1937
6691.15 1842
6691.92 1816
6692.69 1791
6693.46 1580
6694.24 1537
6695.01 1601
6695.78 1686
6696.55 1583
6697.32 1540
6698.10 1641
6698.87 1667
6699.64 1670
6700.41 1619
6701.19 1626
6701.96 1514
6702.73 1469
6703.50 1498
6704.28 1479
6705.05 1541
6705.82 1569
6706.59 1516
6707.37 1536
6708.14 1474
6708.91 1518
6709.69 1556
6710.46 1545
6711.23 1531
6712.00 1593
6712.78 1547
6713.55 1519
6714.32 1479
6715.10 1402
6715.87 1510
6716.64 1481
6717.42 1533
6718.19 1455
6718.96 1461
6719.74 1511
6720.51 1572
6721.28 1666
6722.06 1586
6722.83 1611
6723.61 1567
6724.38 1513
6725.15 1516
6725.93 1406
6726.70 1497
6727.48 1466
6728.25 1473
6729.02 1428
6729.80 1368
6730.57 1440
6731.35 1351
6732.12 1427
6732.89 1447
6733.67 1455
6734.44 1490
6735.22 1407
6735.99 1393
6736.77 1403
6737.54 1477
6738.31 1368
6739.09 1458
6739.86 1459
6740.64 1422
6741.41 1334
6742.19 1409
6742.96 1354
6743.74 1325
6744.51 1270
6745.29 1296
6746.06 1395
6746.84 1402
6747.61 1292
6748.39 1422
6749.16 1510
6749.94 1427
6750.71 1485
6751.49 1548
6752.26 1510
6753.04 1618
6753.82 1542
6754.59 1478
6755.37 1502
6756.14 1454
6756.92 1430
6757.69 1404
6758.47 1395
6759.25 1378
6760.02 1324
6760.80 1382
6761.57 1328
6762.35 1290
6763.12 1316
6763.90 1340
6764.68 1336
6765.45 1296
6766.23 1262
6767.01 1231
6767.78 1340
6768.56 1408
6769.33 1292
6770.11 1231
6770.89 1248
6771.66 1349
6772.44 1267
6773.22 1298
6773.99 1305
6774.77 1365
6775.55 1368
6776.32 1354
6777.10 1361
6777.88 1361
6778.65 1415
6779.43 1482
6780.21 1458
6780.98 1498
6781.76 1578
6782.54 1410
6783.32 1472
6784.09 1387
6784.87 1345
6785.65 1409
6786.43 1280
6787.20 1242
6787.98 1149
6788.76 1227
6789.53 1166
6790.31 1280
6791.09 1265
6791.87 1197
6792.65 1208
6793.42 1226
6794.20 1200
6794.98 1203
6795.76 1222
6796.53 1273
6797.31 1246
6798.09 1235
6798.87 1209
6799.65 1179
6800.42 1245
6801.20 1255
6801.98 1370
6802.76 1299
6803.54 1341
6804.32 1362
6805.09 1315
6805.87 1309
6806.65 1365
6807.43 1318
6808.21 1329
6808.99 1294
6809.77 1297
6810.54 1351
6811.32 1260
6812.10 1243
6812.88 1340
6813.66 1314
6814.44 1262
6815.22 1327
6816.00 1337
6816.78 1354
6817.56 1248
6818.33 1371
6819.11 1402
6819.89 1381
6820.67 1341
6821.45 1317
6822.23 1281
6823.01 1308
6823.79 1268
6824.57 1228
6825.35 1268
6826.13 1255
6826.91 1223
6827.69 1245
6828.47 1183
6829.25 1205
6830.03 1219
6830.81 1182
6831.59 1190
6832.37 1186
6833.15 1227
6833.93 1230
6834.71 1225
6835.49 1220
6836.27 1165
6837.05 1186
6837.83 1168
6838.61 1162
6839.39 1126
6840.17 1137
6840.95 1198
6841.73 1161
6842.51 1202
6843.29 1042
6844.07 1091
6844.85 1117
6845.63 1179
6846.41 1143
6847.19 1121
6847.98 1123
6848.76 1177
6849.54 1362
6850.32 1538
6851.10 1652
6851.88 1751
6852.66 1884
6853.44 1875
6854.22 1777
6855.01 1841
6855.79 1683
6856.57 1519
6857.35 1416
6858.13 1376
6858.91 1267
6859.69 1314
6860.48 1340
6861.26 1293
6862.04 1273
6862.82 1335
6863.60 1255
6864.38 1209
6865.17 1191
6865.95 1278
6866.73 1265
6867.51 1245
6868.29 1326
6869.08 1377
6869.86 1363
6870.64 1234
6871.42 1311
6872.20 1308
6872.99 1329
6873.77 1357
6874.55 1345
6875.33 1287
6876.12 1321
6876.90 1256
6877.68 1211
6878.46 1340
6879.25 1437
6880.03 1342
6880.81 1438
6881.59 1397
6882.38 1377
6883.16 1432
6883.94 1445
6884.73 1514
6885.51 1493
6886.29 1696
6887.08 1851
6887.86 1930
6888.64 2158
6889.42 2270
6890.21 2322
6890.99 2326
6891.77 2363
6892.56 2287
6893.34 2156
6894.12 1886
6894.91 1677
6895.69 1672
6896.48 1512
6897.26 1503
6898.04 1458
6898.83 1494
6899.61 1427
6900.39 1450
6901.18 1431
6901.96 1438
6902.75 1424
6903.53 1445
6904.31 1486
6905.10 1472
6905.88 1486
6906.67 1442
6907.45 1426
6908.24 1538
6909.02 1587
6909.80 1504
6910.59 1576
6911.37 1495
6912.16 1460
6912.94 1379
6913.73 1391
6914.51 1293
6915.30 1331
6916.08 1348
6916.87 1319
6917.65 1291
6918.44 1222
6919.22 1199
6920.01 1357
6920.79 1315
6921.58 1178
6922.36 1243
6923.15 1304
6923.93 1295
6924.72 1264
6925.50 1252
6926.29 1291
6927.07 1354
6927.86 1301
6928.64 1404
6929.43 1293
6930.21 1349
6931.00 1326
6931.78 1314
6932.57 1372
6933.36 1412
6934.14 1358
6934.93 1309
6935.71 1318
6936.50 1388
6937.29 1352
6938.07 1404
6938.86 1346
6939.64 1403
6940.43 1475
6941.22 1428
6942.00 1475
6942.79 1544
6943.57 1582
6944.36 1632
6945.15 1739
6945.93 1760
6946.72 1781
6947.51 1836
6948.29 1754
6949.08 1751
6949.87 1929
6950.65 1904
6951.44 1754
6952.23 1846
6953.01 1761
6953.80 1661
6954.59 1734
6955.37 1707
6956.16 1655
6956.95 1600
6957.74 1617
6958.52 1568
6959.31 1546
6960.10 1614
6960.88 1579
6961.67 1599
6962.46 1624
6963.25 1556
6964.03 1589
6964.82 1632
6965.61 1692
6966.40 1677
6967.18 1742
6967.97 1861
6968.76 1874
6969.55 1918
6970.34 1999
6971.12 2118
6971.91 2164
6972.70 2134
6973.49 2096
6974.28 2158
6975.06 2142
6975.85 2054
6976.64 2056
6977.43 2081
6978.22 2072
6979.00 2108
6979.79 2184
6980.58 2305
6981.37 2548
6982.16 2717
6982.95 3023
6983.74 3719
6984.52 4441
6985.31 5184
6986.10 5905
6986.89 6818
6987.68 7142
6988.47 7183
6989.26 7008
6990.05 6513
6990.83 5815
6991.62 4853
6992.41 4192
6993.20 3596
6993.99 3032
6994.78 2572
6995.57 2327
6996.36 2091
6997.15 2009
6997.94 1777
6998.73 1679
6999.52 1679
7000.31 1652
7001.10 1677
7001.88 1618
7002.67 1733
7003.46 1660
7004.25 1551
7005.04 1603
7005.83 1690
7006.62 1540
7007.41 1539
7008.20 1447
7008.99 1387
7009.78 1383
7010.57 1412
7011.36 1495
7012.15 1363
7012.94 1450
7013.73 1557
7014.52 1510
7015.31 1593
7016.11 1608
7016.90 1597
7017.69 1526
7018.48 1439
7019.27 1467
7020.06 1466
7020.85 1552
7021.64 1538
7022.43 1594
7023.22 1526
7024.01 1654
7024.80 1707
7025.59 1728
7026.38 1737
7027.18 1710
7027.97 1628
7028.76 1623
7029.55 1684
7030.34 1534
7031.13 1527
7031.92 1493
7032.71 1426
7033.51 1548
7034.30 1525
7035.09 1397
7035.88 1505
7036.67 1546
7037.46 1552
7038.25 1554
7039.05 1499
7039.84 1656
7040.63 1698
7041.42 1628
7042.21 1681
7043.01 1732
7043.80 1737
7044.59 1702
7045.38 1765
7046.17 1757
7046.97 1886
7047.76 1912
7048.55 2047
7049.34 2276
7050.14 2340
7050.93 2476
7051.72 2736
7052.51 2794
7053.30 2605
7054.10 2449
7054.89 2217
7055.68 2115
7056.48 1954
7057.27 1819
7058.06 1711
7058.85 1713
7059.65 1669
7060.44 1625
7061.23 1628
7062.03 1654
7062.82 1777
7063.61 1746
7064.40 1641
7065.20 1665
7065.99 1628
7066.78 1600
7067.58 1698
7068.37 1602
7069.16 1578
7069.96 1687
7070.75 1597
7071.54 1497
7072.34 1513
7073.13 1603
7073.93 1544
7074.72 1541
7075.51 1528
7076.31 1498
7077.10 1519
7077.89 1449
7078.69 1376
7079.48 1334
7080.28 1399
7081.07 1415
7081.86 1402
7082.66 1509
7083.45 1480
7084.25 1423
7085.04 1410
7085.84 1480
7086.63 1463
7087.42 1446
7088.22 1337
7089.01 1304
7089.81 1353
7090.60 1282
7091.40 1234
7092.19 1295
7092.99 1320
7093.78 1350
7094.58 1306
7095.37 1275
7096.17 1332
7096.96 1303
7097.76 1238
7098.55 1246
7099.35 1233
7100.14 1185
7100.94 1241
7101.73 1219
7102.53 1242
7103.32 1141
7104.12 1266
7104.91 1212
7105.71 1239
7106.50 1185
7107.30 1161
7108.10 1188
7108.89 1223
7109.69 1145
7110.48 1216
7111.28 1132
7112.07 1054
7112.87 1091
7113.67 1177
7114.46 1142
7115.26 1207
7116.05 1214
7116.85 1143
7117.65 1116
7118.44 1123
7119.24 1277
7120.03 1168
7120.83 1145
7121.63 1164
7122.42 1156
7123.22 1243
7124.02 1171
7124.81 1179
7125.61 1141
7126.41 1192
7127.20 1125
7128.00 1147
7128.80 1146
7129.59 1095
7130.39 1165
7131.19 1130
7131.98 1152
7132.78 1079
7133.58 1110
7134.37 1164
7135.17 1107
7135.97 1132
7136.77 1128
7137.56 1126
7138.36 1101
7139.16 1078
7139.96 1075
7140.75 1086
7141.55 1025
7142.35 1032
7143.15 1037
7143.94 1058
7144.74 1065
7145.54 1076
7146.34 1070
7147.13 966
7147.93 1007
7148.73 946
7149.53 988
7150.33 975
7151.12 999
7151.92 1053
7152.72 978
7153.52 953
7154.32 999
7155.11 1008
7155.91 1030
7156.71 1001
7157.51 1056
7158.31 989
7159.11 1017
7159.90 987
7160.70 1008
7161.50 984
7162.30 999
7163.10 961
7163.90 911
7164.70 945
7165.49 930
7166.29 908
7167.09 937
7167.89 922
7168.69 923
7169.49 891
7170.29 905
7171.09 907
7171.89 955
7172.69 902
7173.49 947
7174.28 937
7175.08 881
7175.88 833
7176.68 844
7177.48 829
7178.28 857
7179.08 863
7179.88 877
7180.68 875
7181.48 916
7182.28 935
7183.08 950
7183.88 892
7184.68 929
7185.48 971
7186.28 974
7187.08 982
7187.88 911
7188.68 880
7189.48 896
7190.28 853
7191.08 912
7191.88 903
7192.68 961
7193.48 881
7194.28 889
7195.08 832
7195.88 867
7196.68 922
7197.48 894
7198.28 897
7199.08 848
7199.89 920
7200.69 877
7201.49 880
7202.29 927
7203.09 920
7203.89 876
7204.69 865
7205.49 862
7206.29 892
7207.09 944
7207.89 880
7208.70 933
7209.50 930
7210.30 953
7211.10 939
7211.90 917
7212.70 944
7213.50 943
7214.31 974
7215.11 929
7215.91 923
7216.71 1019
7217.51 913
7218.31 937
7219.12 1000
7219.92 1015
7220.72 1052
7221.52 1071
7222.32 1114
7223.13 1060
7223.93 964
7224.73 1005
7225.53 1006
7226.33 915
7227.14 987
7227.94 966
7228.74 909
7229.54 920
7230.35 886
7231.15 958
7231.95 933
7232.75 901
7233.56 910
7234.36 909
7235.16 925
7235.96 936
7236.77 927
7237.57 879
7238.37 909
7239.17 945
7239.98 918
7240.78 900
7241.58 848
7242.39 956
7243.19 859
7243.99 827
7244.80 885
7245.60 920
7246.40 946
7247.21 934
7248.01 947
7248.81 874
7249.62 903
7250.42 895
7251.22 888
7252.03 943
7252.83 877
7253.63 891
7254.44 889
7255.24 912
7256.05 932
7256.85 942
7257.65 906
7258.46 946
7259.26 941
7260.07 929
7260.87 1012
7261.67 1164
7262.48 1171
7263.28 1148
7264.09 1160
7264.89 1075
7265.70 1049
7266.50 1027
7267.30 990
7268.11 894
7268.91 941
7269.72 890
7270.52 872
7271.33 868
7272.13 876
7272.94 839
7273.74 855
7274.55 888
7275.35 922
7276.16 924
7276.96 921
7277.77 974
7278.57 934
7279.38 997
7280.18 916
7280.99 945
7281.79 917
7282.60 956
7283.40 990
7284.21 1127
7285.01 1214
7285.82 1144
7286.63 1094
7287.43 1191
7288.24 1113
7289.04 1048
7289.85 1077
7290.65 1030
7291.46 1011
7292.27 943
7293.07 872
7293.88 914
7294.68 884
7295.49 880
7296.30 948
7297.10 910
7297.91 878
7298.71 857
7299.52 936
7300.33 908
7301.13 899
7301.94 873
7302.75 869
7303.55 844
7304.36 864
7305.16 866
7305.97 856
7306.78 838
7307.58 849
7308.39 880
7309.20 867
7310.01 845
7310.81 951
7311.62 922
7312.43 968
7313.23 964
7314.04 988
7314.85 892
7315.65 975
7316.46 1051
7317.27 1026
7318.08 1059
7318.88 1106
7319.69 1165
7320.50 1308
7321.31 1385
7322.11 1295
7322.92 1219
7323.73 1131
7324.54 1134
7325.34 1076
7326.15 968
7326.96 1001
7327.77 996
7328.57 952
7329.38 911
7330.19 966
7331.00 961
7331.81 956
7332.61 922
7333.42 874
7334.23 937
7335.04 889
7335.85 885
7336.66 945
7337.46 952
7338.27 932
7339.08 910
7339.89 872
7340.70 946
7341.51 935
7342.31 871
7343.12 872
7343.93 882
7344.74 830
7345.55 843
7346.36 799
7347.17 827
7347.98 827
7348.79 848
7349.59 807
7350.40 784
7351.21 801
7352.02 885
7352.83 821
7353.64 825
7354.45 772
7355.26 731
7356.07 774
7356.88 764
7357.69 760
7358.50 785
7359.31 813
7360.12 803
7360.93 816
7361.74 828
7362.54 792
7363.35 803
7364.16 771
7364.97 782
7365.78 831
7366.59 850
7367.40 820
7368.21 754
7369.02 778
7369.83 830
7370.64 839
7371.45 733
7372.27 769
7373.08 838
7373.89 795
7374.70 810
7375.51 786
7376.32 740
7377.13 801
7377.94 814
7378.75 822
7379.56 771
7380.37 789
7381.18 854
7381.99 862
7382.80 851
7383.61 815
7384.42 867
7385.24 854
7386.05 805
7386.86 802
7387.67 856
7388.48 783
7389.29 749
7390.10 801
7390.91 765
7391.72 753
7392.54 809
7393.35 771
7394.16 823
7394.97 778
7395.78 760
7396.59 761
7397.41 744
7398.22 751
7399.03 747
7399.84 788
7400.65 766
7401.46 767
7402.28 840
7403.09 859
7403.90 853
7404.71 805
7405.52 824
7406.34 763
7407.15 759
7407.96 798
7408.77 788
7409.59 764
7410.40 785
7411.21 754
7412.02 776
7412.84 790
7413.65 802
7414.46 772
7415.27 773
7416.09 715
7416.90 747
7417.71 801
7418.52 780
7419.34 823
7420.15 795
7420.96 809
7421.78 772
7422.59 753
7423.40 730
7424.22 721
7425.03 726
7425.84 805
7426.65 819
7427.47 810
7428.28 853
7429.09 820
7429.91 890
7430.72 917
7431.54 923
7432.35 1045
7433.16 1015
7433.98 995
7434.79 953
7435.60 910
7436.42 953
7437.23 895
7438.05 920
7438.86 917
7439.67 856
7440.49 799
7441.30 837
7442.12 821
7442.93 813
7443.74 853
7444.56 837
7445.37 849
7446.19 813
7447.00 811
7447.82 740
7448.63 757
7449.44 734
7450.26 791
7451.07 820
7451.89 821
7452.70 765
7453.52 753
7454.33 755
7455.15 757
7455.96 724
7456.78 747
7457.59 778
7458.41 801
7459.22 760
7460.04 785
7460.85 790
7461.67 845
7462.48 849
7463.30 858
7464.11 804
7464.93 814
7465.74 830
7466.56 828
7467.37 837
7468.19 742
7469.01 778
7469.82 852
7470.64 856
7471.45 837
7472.27 804
7473.08 770
7473.90 770
7474.72 875
7475.53 832
7476.35 853
7477.16 837
7477.98 842
7478.80 884
7479.61 827
7480.43 858
7481.24 903
7482.06 797
7482.88 859
7483.69 812
7484.51 864
7485.33 851
7486.14 826
7486.96 843
7487.78 805
7488.59 829
7489.41 853
7490.23 848
7491.04 916
7491.86 872
7492.68 836
7493.49 868
7494.31 871
7495.13 864
7495.94 789
7496.76 808
7497.58 830
7498.40 778
7499.21 820
7500.03 755
7500.85 770
7501.67 772
7502.48 840
7503.30 838
7504.12 806
7504.94 780
7505.75 837
7506.57 849
7507.39 793
7508.21 773
7509.02 753
7509.84 820
7510.66 862
7511.48 828
7512.30 777
7513.11 819
7513.93 816
7514.75 810
7515.57 803
7516.39 776
7517.20 764
7518.02 793
7518.84 801
7519.66 826
7520.48 803
7521.30 764
7522.11 856
7522.93 756
7523.75 747
7524.57 792
7525.39 842
7526.21 780
7527.03 752
7527.84 764
7528.66 803
7529.48 773
7530.30 792
7531.12 813
7531.94 812
7532.76 823
7533.58 848
7534.40 828
7535.22 860
7536.03 842
7536.85 825
7537.67 775
7538.49 836
7539.31 824
7540.13 811
7540.95 788
7541.77 834
7542.59 804
7543.41 817
7544.23 842
7545.05 828
7545.87 815
7546.69 843
7547.51 851
7548.33 867
7549.15 908
7549.97 937
7550.79 931
7551.61 869
7552.43 949
7553.25 877
7554.07 956
7554.89 939
7555.71 935
7556.53 1004
7557.35 980
7558.17 963
7558.99 972
7559.81 969
7560.63 1018
7561.45 992
7562.27 1027
7563.09 986
7563.92 1052
7564.74 1046
7565.56 1122
7566.38 1133
7567.20 1086
7568.02 1063
7568.84 926
7569.66 954
7570.48 995
7571.30 1010
7572.13 1021
7572.95 1018
7573.77 1025
7574.59 1047
7575.41 1050
7576.23 1060
7577.05 1124
7577.88 1040
7578.70 1013
7579.52 1030
7580.34 1108
7581.16 1053
7581.98 1015
7582.81 1001
7583.63 1061
7584.45 1151
7585.27 1145
7586.09 1277
7586.92 1341
7587.74 1405
7588.56 1332
7589.38 1343
7590.20 1395
7591.03 1387
7591.85 1515
7592.67 1270
7593.49 1312
7594.32 1390
7595.14 1326
7595.96 1414
7596.78 1363
7597.61 1387
7598.43 1380
7599.25 1490
7600.07 1421
7600.90 1512
7601.72 1545
7602.54 1534
7603.36 1653
7604.19 1861
7605.01 2025
7605.83 2077
7606.66 2128
7607.48 2183
7608.30 1990
7609.13 1923
7609.95 1924
7610.77 1822
7611.60 1735
7612.42 1615
7613.24 1593
7614.07 1596
7614.89 1525
7615.71 1529
7616.54 1625
7617.36 1649
7618.18 1759
7619.01 1646
7619.83 1627
7620.66 1695
7621.48 1749
7622.30 1614
7623.13 1499
7623.95 1546
7624.78 1550
7625.60 1612
7626.42 1668
7627.25 1598
7628.07 1733
7628.90 1893
7629.72 2090
7630.55 2277
7631.37 2620
7632.19 2808
7633.02 3052
7633.84 3276
7634.67 3128
7635.49 2897
7636.32 2754
7637.14 2546
7637.97 2308
7638.79 1949
7639.62 1804
7640.44 1551
7641.27 1419
7642.09 1343
7642.92 1328
7643.74 1208
7644.57 1221
7645.39 1191
7646.22 1184
7647.04 1163
7647.87 1207
7648.69 1138
7649.52 1052
7650.34 1049
7651.17 1070
7651.99 1121
7652.82 1016
7653.65 1071
7654.47 984
7655.30 924
7656.12 927
7656.95 979
7657.77 1021
7658.60 983
7659.43 972
7660.25 1023
7661.08 1092
7661.90 1032
7662.73 1022
7663.56 1028
7664.38 1015
7665.21 1037
7666.04 1010
7666.86 929
7667.69 1051
7668.51 1047
7669.34 1030
7670.17 1066
7670.99 1088
7671.82 1048
7672.65 1122
7673.47 1045
7674.30 1000
7675.13 1034
7675.95 1023
7676.78 956
7677.61 1018
7678.44 981
7679.26 1009
7680.09 1019
7680.92 992
7681.74 968
7682.57 864
7683.40 913
7684.23 904
7685.05 1018
7685.88 1093
7686.71 981
7687.53 1027
7688.36 1043
7689.19 1000
7690.02 954
7690.85 977
7691.67 988
7692.50 1004
7693.33 915
7694.16 923
7694.98 945
7695.81 930
7696.64 950
7697.47 1047
7698.30 1015
7699.12 1047
7699.95 1053
7700.78 1032
7701.61 1089
7702.44 1056
7703.26 1017
7704.09 1028
7704.92 985
7705.75 936
7706.58 960
7707.41 943
7708.24 955
7709.06 930
7709.89 921
7710.72 979
7711.55 955
7712.38 919
7713.21 982
7714.04 918
7714.87 889
7715.69 825
7716.52 850
7717.35 884
7718.18 868
7719.01 869
7719.84 871
7720.67 857
7721.50 777
7722.33 791
7723.16 848
7723.99 823
7724.82 784
7725.65 800
7726.48 813
7727.30 789
7728.13 779
7728.96 771
7729.79 774
7730.62 807
7731.45 782
7732.28 771
7733.11 751
7733.94 801
7734.77 802
7735.60 767
7736.43 772
7737.26 769
7738.09 798
7738.92 777
7739.75 755
7740.58 777
7741.41 759
7742.25 809
7743.08 764
7743.91 777
7744.74 771
7745.57 745
7746.40 756
7747.23 829
7748.06 835
7748.89 826
7749.72 824
7750.55 914
7751.38 841
7752.21 841
7753.04 742
7753.88 727
7754.71 688
7755.54 693
7756.37 789
7757.20 794
7758.03 708
7758.86 696
7759.69 730
7760.53 723
7761.36 734
7762.19 776
7763.02 742
7763.85 756
7764.68 779
7765.51 774
7766.35 769
7767.18 727
7768.01 773
7768.84 737
7769.67 706
7770.51 739
7771.34 759
7772.17 757
7773.00 735
7773.83 739
7774.67 746
7775.50 752
7776.33 712
7777.16 761
7777.99 744
7778.83 773
7779.66 766
7780.49 768
7781.32 801
7782.16 729
7782.99 723
7783.82 717
7784.65 742
7785.49 765
7786.32 752
7787.15 822
7787.99 804
7788.82 748
7789.65 710
7790.48 744
7791.32 794
7792.15 754
7792.98 733
7793.82 760
7794.65 838
7795.48 788
7796.32 780
7797.15 826
7797.98 773
7798.82 857
7799.65 874
7800.48 813
7801.32 827
7802.15 840
7802.99 863
7803.82 836
7804.65 782
7805.49 809
7806.32 786
7807.15 862
7807.99 817
7808.82 816
7809.66 880
7810.49 920
7811.32 868
7812.16 874
7812.99 918
7813.83 950
7814.66 939
7815.50 954
7816.33 1022
7817.16 1019
7818.00 994
7818.83 946
7819.67 943
7820.50 924
7821.34 926
7822.17 971
7823.01 945
7823.84 988
7824.68 997
7825.51 1042
7826.35 1018
7827.18 975
7828.02 1059
7828.85 1086
7829.69 1016
7830.52 1027
7831.36 974
7832.19 1118
7833.03 966
7833.86 992
7834.70 994
7835.53 1047
7836.37 1078
7837.20 1040
7838.04 1113
7838.87 1102
7839.71 1018
7840.55 992
7841.38 1072
7842.22 1100
7843.05 1093
7843.89 1076
7844.72 1136
7845.56 1086
7846.40 1127
7847.23 1101
7848.07 1131
7848.91 1244
7849.74 1252
7850.58 1236
7851.41 1249
7852.25 1341
7853.09 1349
7853.92 1384
7854.76 1394
7855.60 1474
7856.43 1568
7857.27 1818
7858.11 2128
7858.94 2358
7859.78 2689
7860.62 2930
7861.45 2987
7862.29 2934
7863.13 2592
7863.96 2207
7864.80 1900
7865.64 1818
7866.47 1526
7867.31 1425
7868.15 1461
7868.99 1436
7869.82 1471
7870.66 1441
7871.50 1472
7872.33 1430
7873.17 1538
7874.01 1554
7874.85 1567
7875.68 1685
7876.52 1653
7877.36 1718
7878.20 1828
7879.03 1829
7879.87 1637
7880.71 1700
7881.55 1539
7882.39 1469
7883.22 1428
7884.06 1345
7884.90 1237
7885.74 1260
7886.58 1248
7887.41 1181
7888.25 1172
7889.09 1222
7889.93 1164
7890.77 1292
7891.61 1267
7892.44 1211
7893.28 1220
7894.12 1184
7894.96 1153
7895.80 1203
7896.64 1181
7897.48 1184
7898.31 1066
7899.15 1059
7899.99 1039
7900.83 1084
7901.67 1027
7902.51 1000
7903.35 957
7904.19 944
7905.03 967
7905.87 961
7906.70 977
7907.54 925
7908.38 847
7909.22 855
7910.06 932
7910.90 932
7911.74 919
7912.58 918
7913.42 944
7914.26 932
7915.10 951
7915.94 878
7916.78 894
7917.62 877
7918.46 914
7919.30 954
7920.14 901
7920.98 873
7921.82 981
7922.66 925
7923.50 897
7924.34 805
7925.18 861
7926.02 878
7926.86 826
7927.70 819
7928.54 849
7929.38 847
7930.22 848
7931.06 917
7931.90 891
7932.74 912
7933.58 908
7934.42 843
7935.26 889
7936.10 883
7936.95 890
7937.79 890
7938.63 835
7939.47 880
7940.31 845
7941.15 860
7941.99 830
7942.83 818
7943.67 829
7944.51 792
7945.36 836
7946.20 848
7947.04 884
7947.88 868
7948.72 851
7949.56 836
7950.40 895
7951.25 912
7952.09 880
7952.93 844
7953.77 870
7954.61 896
7955.45 938
7956.30 933
7957.14 975
7957.98 971
7958.82 968
7959.66 935
7960.51 894
7961.35 870
7962.19 868
7963.03 836
7963.87 936
7964.72 999
7965.56 976
7966.40 972
7967.24 948
7968.09 1055
7968.93 1103
7969.77 1096
7970.61 1047
7971.46 1022
7972.30 995
7973.14 894
7973.98 872
7974.83 872
7975.67 884
7976.51 837
7977.36 865
7978.20 832
7979.04 822
7979.89 846
7980.73 819
7981.57 816
7982.41 796
7983.26 784
7984.10 749
7984.94 792
7985.79 832
7986.63 796
7987.48 794
7988.32 759
7989.16 746
7990.01 732
7990.85 715
7991.69 767
7992.54 769
7993.38 768
7994.22 741
7995.07 709
7995.91 711
7996.76 718
7997.60 685
7998.44 690
7999.29 672
8000.13 640
8000.98 647
8001.82 668
8002.67 695
8003.51 670
8004.35 669
8005.20 713
8006.04 714
8006.89 674
8007.73 646
8008.58 680
8009.42 690
8010.27 610
8011.11 708
8011.96 637
8012.80 618
8013.65 678
8014.49 703
8015.34 698
8016.18 662
8017.03 692
8017.87 722
8018.72 681
8019.56 719
8020.41 729
8021.25 731
8022.10 761
8022.94 774
8023.79 759
8024.63 730
8025.48 737
8026.32 695
8027.17 684
8028.01 669
8028.86 704
8029.71 701
8030.55 700
8031.40 676
8032.24 636
8033.09 578
8033.94 687
8034.78 636
8035.63 573
8036.47 649
8037.32 661
8038.17 631
8039.01 639
8039.86 741
8040.70 672
8041.55 652
8042.40 680
8043.24 676
8044.09 671
8044.94 631
8045.78 630
8046.63 632
8047.48 638
8048.32 686
8049.17 709
8050.02 657
8050.86 644
8051.71 594
8052.56 643
8053.40 598
8054.25 602
8055.10 602
8055.95 584
8056.79 593
8057.64 579
8058.49 635
8059.33 639
8060.18 603
8061.03 593
8061.88 664
8062.72 635
8063.57 573
8064.42 582
8065.27 594
8066.11 604
8066.96 621
8067.81 630
8068.66 567
8069.50 590
8070.35 607
8071.20 613
8072.05 559
8072.90 540
8073.74 600
8074.59 588
8075.44 570
8076.29 583
8077.14 538
8077.99 593
8078.83 572
8079.68 585
8080.53 613
8081.38 591
8082.23 600
8083.08 571
8083.92 606
8084.77 538
8085.62 582
8086.47 594
8087.32 595
8088.17 587
8089.02 634
8089.87 619
8090.71 634
8091.56 615
8092.41 642
8093.26 584
8094.11 588
8094.96 603
8095.81 628
8096.66 659
8097.51 621
8098.36 605
8099.21 585
8100.06 596
8100.91 592
8101.75 645
8102.60 610
8103.45 614
8104.30 642
8105.15 625
8106.00 578
8106.85 557
8107.70 551
8108.55 585
8109.40 610
8110.25 598
8111.10 569
8111.95 599
8112.80 652
8113.65 626
8114.50 597
8115.35 562
8116.20 574
8117.05 569
8117.90 572
8118.75 607
8119.60 597
8120.46 618
8121.31 613
8122.16 585
8123.01 631
8123.86 694
8124.71 644
8125.56 612
8126.41 611
8127.26 678
8128.11 615
8128.96 608
8129.81 567
8130.66 652
8131.52 670
8132.37 669
8133.22 674
8134.07 644
8134.92 623
8135.77 652
8136.62 701
8137.47 641
8138.33 663
8139.18 675
8140.03 679
8140.88 755
8141.73 717
8142.58 665
8143.44 656
8144.29 679
8145.14 708
8145.99 717
8146.84 763
8147.69 760
8148.55 737
8149.40 810
8150.25 785
8151.10 741
8151.95 716
8152.81 777
8153.66 778
8154.51 762
8155.36 886
8156.22 965
8157.07 955
8157.92 954
8158.77 842
8159.63 896
8160.48 879
8161.33 789
8162.18 745
8163.04 640
8163.89 696
8164.74 684
8165.60 694
8166.45 708
8167.30 705
8168.15 653
8169.01 644
8169.86 666
8170.71 680
8171.57 670
8172.42 699
8173.27 669
8174.13 630
8174.98 582
8175.83 655
8176.69 649
8177.54 601
8178.39 612
8179.25 611
8180.10 614
8180.95 627
8181.81 652
8182.66 573
8183.52 625
8184.37 623
8185.22 583
8186.08 595
8186.93 591
8187.79 592
8188.64 538
8189.49 561
8190.35 567
8191.20 621
8192.06 635
8192.91 619
8193.76 558
8194.62 587
8195.47 633
8196.33 587
8197.18 540
8198.04 609
8198.89 572
8199.75 569
8200.60 582
8201.46 496
8202.31 569
8203.17 558
8204.02 573
8204.87 537
8205.73 546
8206.58 564
8207.44 564
8208.29 556
8209.15 549
8210.01 603
8210.86 578
8211.72 598
8212.57 585
8213.43 583
8214.28 518
8215.14 557
8215.99 570
8216.85 571
8217.70 585
8218.56 578
8219.42 565
8220.27 594
8221.13 553
8221.98 576
8222.84 558
8223.69 566
8224.55 591
8225.41 594
8226.26 605
8227.12 598
8227.97 584
8228.83 587
8229.69 598
8230.54 565
8231.40 575
8232.26 584
8233.11 582
8233.97 558
8234.82 576
8235.68 561
8236.54 631
8237.39 558
8238.25 522
8239.11 545
8239.96 603
8240.82 532
8241.68 514
8242.54 502
8243.39 551
8244.25 627
8245.11 576
8245.96 532
8246.82 572
8247.68 550
8248.53 575
8249.39 612
8250.25 594
8251.11 569
8251.96 614
8252.82 558
8253.68 571
8254.54 510
8255.39 559
8256.25 605
8257.11 585
8257.97 531
8258.82 545
8259.68 509
8260.54 574
8261.40 570
8262.26 520
8263.11 472
8263.97 537
8264.83 544
8265.69 637
8266.55 568
8267.40 577
8268.26 548
8269.12 564
8269.98 579
8270.84 551
8271.70 544
8272.55 520
8273.41 520
8274.27 525
8275.13 597
8275.99 625
8276.85 551
8277.71 565
8278.56 546
8279.42 558
8280.28 573
8281.14 596
8282.00 613
8282.86 603
8283.72 534
8284.58 522
8285.44 521
8286.29 523
8287.15 473
8288.01 493
8288.87 540
8289.73 552
8290.59 588
8291.45 545
8292.31 531
8293.17 523
8294.03 572
8294.89 559
8295.75 535
8296.61 526
8297.47 535
8298.33 523
8299.19 525
8300.05 579
8300.91 513
8301.77 541
8302.63 555
8303.49 539
8304.35 552
8305.21 571
8306.07 606
8306.93 549
8307.79 541
8308.65 564
8309.51 551
8310.37 575
8311.23 567
8312.09 563
8312.95 564
8313.81 546
8314.67 602
8315.53 538
8316.39 533
8317.25 511
8318.11 583
8318.98 585
8319.84 538
8320.70 538
8321.56 541
8322.42 514
8323.28 528
8324.14 542
8325.00 561
8325.86 539
8326.73 522
8327.59 539
8328.45 503
8329.31 465
8330.17 522
8331.03 509
8331.89 497
8332.76 495
8333.62 540
8334.48 576
8335.34 509
8336.20 539
8337.06 518
8337.93 537
8338.79 551
8339.65 482
8340.51 531
8341.37 516
8342.24 550
8343.10 580
8343.96 585
8344.82 557
8345.68 548
8346.55 515
8347.41 577
8348.27 524
8349.13 522
8350.00 517
8350.86 512
8351.72 535
8352.58 544
8353.45 583
8354.31 540
8355.17 569
8356.03 487
8356.90 511
8357.76 538
8358.62 518
8359.49 516
8360.35 532
8361.21 467
8362.08 461
8362.94 544
8363.80 560
8364.66 525
8365.53 514
8366.39 555
8367.25 514
8368.12 485
8368.98 484
8369.84 534
8370.71 565
8371.57 512
8372.44 485
8373.30 575
8374.16 477
8375.03 539
8375.89 528
8376.75 528
8377.62 489
8378.48 498
8379.35 523
8380.21 528
8381.07 511
8381.94 456
8382.80 542
8383.67 535
8384.53 558
8385.40 504
8386.26 526
8387.12 523
8387.99 520
8388.85 481
8389.72 528
8390.58 477
8391.45 523
8392.31 542
8393.18 527
8394.04 514
8394.91 528
8395.77 535
8396.64 584
8397.50 534
8398.37 534
8399.23 543
8400.10 542
8400.96 499
8401.83 539
8402.69 531
8403.56 486
8404.42 534
8405.29 547
8406.15 518
8407.02 525
8407.88 473
8408.75 515
8409.61 565
8410.48 509
8411.34 503
8412.21 529
8413.08 550
8413.94 534
8414.81 517
8415.67 554
8416.54 529
8417.41 560
8418.27 596
8419.14 572
8420.00 616
8420.87 604
8421.74 615
8422.60 589
8423.47 559
8424.33 550
8425.20 542
8426.07 621
8426.93 623
8427.80 560
8428.67 556
8429.53 539
8430.40 622
8431.27 691
8432.13 642
8433.00 638
8433.87 648
8434.73 653
8435.60 636
8436.47 636
8437.33 666
8438.20 676
8439.07 663
8439.94 719
8440.80 708
8441.67 817
8442.54 801
8443.40 804
8444.27 852
8445.14 821
8446.01 814
8446.87 771
8447.74 797
8448.61 775
8449.48 731
8450.34 746
8451.21 765
8452.08 719
8452.95 741
8453.82 717
8454.68 734
8455.55 782
8456.42 810
8457.29 901
8458.15 882
8459.02 894
8459.89 893
8460.76 906
8461.63 938
8462.50 893
8463.36 835
8464.23 881
8465.10 835
8465.97 776
8466.84 783
8467.71 842
8468.57 908
8469.44 973
8470.31 1188
8471.18 1208
8472.05 1214
8472.92 1215
8473.79 1301
8474.66 1269
8475.53 1132
8476.39 1043
8477.26 990
8478.13 873
8479.00 873
8479.87 876
8480.74 843
8481.61 777
8482.48 721
8483.35 708
8484.22 686
8485.09 719
8485.96 714
8486.83 697
8487.69 639
8488.56 651
8489.43 641
8490.30 637
8491.17 684
8492.04 650
8492.91 666
8493.78 655
8494.65 682
8495.52 636
8496.39 646
8497.26 611
8498.13 634
8499.00 660
8499.87 656
8500.74 662
8501.61 610
8502.48 629
8503.35 681
8504.22 651
8505.10 647
8505.97 648
8506.84 671
8507.71 652
8508.58 683
8509.45 730
8510.32 694
8511.19 701
8512.06 774
8512.93 752
8513.80 690
8514.67 715
8515.54 660
8516.42 733
8517.29 719
8518.16 663
8519.03 654
8519.90 693
8520.77 664
8521.64 607
8522.51 626
8523.39 666
8524.26 628
8525.13 671
8526.00 685
8526.87 595
8527.74 687
8528.61 677
8529.49 702
8530.36 673
8531.23 724
8532.10 744
8532.97 709
8533.85 692
8534.72 698
8535.59 676
8536.46 713
8537.33 765
8538.21 735
8539.08 767
8539.95 725
8540.82 730
8541.69 717
8542.57 693
8543.44 686
8544.31 682
8545.18 647
8546.06 657
8546.93 672
8547.80 719
8548.67 759
8549.55 696
8550.42 739
8551.29 749
8552.17 814
8553.04 871
8553.91 886
8554.78 965
8555.66 986
8556.53 992
8557.40 1027
8558.28 974
8559.15 920
8560.02 907
8560.90 891
8561.77 869
8562.64 798
8563.52 700
8564.39 740
8565.26 692
8566.14 696
8567.01 670
8567.89 614
8568.76 657
8569.63 683
8570.51 664
8571.38 595
8572.25 604
8573.13 616
8574.00 670
8574.88 623
8575.75 647
8576.62 597
8577.50 677
8578.37 735
8579.25 623
8580.12 638
8581.00 624
8581.87 634
8582.74 578
8583.62 590
8584.49 578
8585.37 596
8586.24 592
8587.12 623
8587.99 616
8588.87 590
8589.74 595
8590.62 643
8591.49 656
8592.37 614
8593.24 656
8594.12 635
8594.99 676
8595.87 644
8596.74 660
8597.62 654
8598.49 691
8599.37 722
8600.24 727
8601.12 693
8601.99 694
8602.87 655
8603.74 663
8604.62 664
8605.49 688
8606.37 610
8607.25 600
8608.12 624
8609.00 602
8609.87 615
8610.75 622
8611.63 608
8612.50 644
8613.38 658
8614.25 675
8615.13 627
8616.01 686
8616.88 676
8617.76 623
8618.63 609
8619.51 669
8620.39 573
8621.26 599
8622.14 648
8623.02 688
8623.89 665
8624.77 688
8625.65 688
8626.52 651
8627.40 615
8628.28 643
8629.15 701
8630.03 648
8630.91 698
8631.78 642
8632.66 666
8633.54 694
8634.41 667
8635.29 625
8636.17 631
8637.05 656
8637.92 682
8638.80 633
8639.68 728
8640.56 702
8641.43 720
8642.31 651
8643.19 707
8644.06 698
8644.94 670
8645.82 703
8646.70 668
8647.58 701
8648.45 707
8649.33 740
8650.21 737
8651.09 768
8651.96 686
8652.84 742
8653.72 733
8654.60 773
8655.48 727
8656.36 769
8657.23 697
8658.11 718
8658.99 709
8659.87 658
8660.75 715
8661.63 786
8662.50 748
8663.38 738
8664.26 725
8665.14 776
8666.02 848
8666.90 770
8667.78 712
8668.65 766
8669.53 800
8670.41 857
8671.29 930
8672.17 916
8673.05 996
8673.93 1067
8674.81 1121
8675.69 1157
8676.57 1144
8677.45 1121
8678.32 1107
8679.20 957
8680.08 941
8680.96 1001
8681.84 984
8682.72 967
8683.60 938
8684.48 895
8685.36 855
8686.24 865
8687.12 890
8688.00 838
8688.88 931
8689.76 1045
8690.64 1105
8691.52 1300
8692.40 1511
8693.28 1622
8694.16 1816
8695.04 1812
8695.92 1782
8696.80 1704
8697.68 1571
8698.56 1499
8699.44 1320
8700.32 1135
8701.20 1023
8702.08 989
8702.96 906
8703.84 855
8704.72 785
8705.60 803
8706.49 764
8707.37 729
8708.25 698
8709.13 692
8710.01 720
8710.89 720
8711.77 723
8712.65 677
8713.53 684
8714.41 689
8715.29 685
8716.18 709
8717.06 714
8717.94 653
8718.82 701
8719.70 655
8720.58 669
8721.46 693
8722.35 739
8723.23 761
8724.11 724
8724.99 692
8725.87 741
8726.75 717
8727.64 688
8728.52 739
8729.40 765
8730.28 729
8731.16 707
8732.05 811
8732.93 764
8733.81 733
8734.69 704
8735.57 711
8736.46 798
8737.34 773
8738.22 669
8739.10 686
8739.99 720
8740.87 727
8741.75 752
8742.63 756
8743.52 762
8744.40 717
8745.28 699
8746.16 696
8747.05 721
8747.93 670
8748.81 723
8749.70 718
8750.58 738
8751.46 736
8752.34 774
8753.23 797
8754.11 836
8754.99 844
8755.88 838
8756.76 891
8757.64 890
8758.53 1013
8759.41 1073
8760.29 1129
8761.18 1131
8762.06 1205
8762.94 1129
8763.83 1063
8764.71 998
8765.60 985
8766.48 939
8767.36 905
8768.25 925
8769.13 884
8770.01 941
8770.90 924
8771.78 879
8772.67 894
8773.55 851
8774.43 845
8775.32 839
8776.20 851
8777.09 829
8777.97 784
8778.86 745
8779.74 709
8780.63 677
8781.51 609
8782.39 634
8783.28 658
8784.16 613
8785.05 678
8785.93 656
8786.82 700
8787.70 661
8788.59 665
8789.47 651
8790.36 660
8791.24 630
8792.13 611
8793.01 607
8793.90 615
8794.78 683
8795.67 677
8796.55 678
8797.44 666
8798.32 704
8799.21 715
8800.10 687
8800.98 658
8801.87 677
8802.75 676
8803.64 647
8804.52 644
8805.41 696
8806.29 671
8807.18 686
8808.07 653
8808.95 684
8809.84 679
8810.72 608
8811.61 657
8812.50 609
8813.38 673
8814.27 607
8815.15 604
8816.04 640
8816.93 601
8817.81 569
8818.70 607
8819.59 612
8820.47 532
8821.36 561
8822.25 529
8823.13 612
8824.02 554
8824.91 577
8825.79 563
8826.68 585
8827.57 616
8828.45 652
8829.34 634
8830.23 600
8831.11 587
8832.00 652
8832.89 624
8833.78 600
8834.66 551
8835.55 594
8836.44 640
8837.32 613
8838.21 614
8839.10 580
8839.99 568
8840.87 601
8841.76 632
8842.65 612
8843.54 600
8844.42 619
8845.31 585
8846.20 503
8847.09 484
8847.98 517
8848.86 526
8849.75 575
8850.64 557
8851.53 536
8852.42 577
8853.30 560
8854.19 564
8855.08 506
8855.97 557
8856.86 550
8857.75 574
8858.63 544
8859.52 534
8860.41 520
8861.30 496
8862.19 508
8863.08 541
8863.97 523
8864.85 580
8865.74 550
8866.63 496
8867.52 527
8868.41 545
8869.30 528
8870.19 506
8871.08 482
8871.97 544
8872.85 509
8873.74 503
8874.63 501
8875.52 510
8876.41 523
8877.30 523
8878.19 523
8879.08 499
8879.97 520
8880.86 500
8881.75 550
8882.64 520
8883.53 536
8884.42 516
8885.31 560
8886.20 529
8887.09 500
8887.98 492
8888.87 530
8889.76 568
8890.65 525
8891.54 514
8892.43 492
8893.32 452
8894.21 523
8895.10 514
8895.99 480
8896.88 494
8897.77 443
8898.66 534
8899.55 570
8900.44 502
8901.33 457
8902.22 518
8903.11 585
8904.00 483
8904.89 493
8905.78 471
8906.67 546
8907.56 539
8908.46 483
8909.35 451
8910.24 517
8911.13 501
8912.02 529
8912.91 487
8913.80 484
8914.69 527
8915.58 509
8916.48 541
8917.37 525
8918.26 542
8919.15 510
8920.04 539
8920.93 527
8921.82 462
8922.72 474
8923.61 489
8924.50 462
8925.39 471
8926.28 470
8927.18 455
8928.07 446
8928.96 474
8929.85 449
8930.74 426
8931.64 476
8932.53 488
8933.42 485
8934.31 433
8935.20 443
8936.10 465
8936.99 489
8937.88 456
8938.77 400
8939.67 416
8940.56 469
8941.45 480
8942.34 459
8943.24 446
8944.13 445
8945.02 461
8945.91 483
8946.81 454
8947.70 453
8948.59 449
8949.49 467
8950.38 451
8951.27 399
8952.16 400
8953.06 423
8953.95 442
8954.84 477
8955.74 485
8956.63 461
8957.52 462
8958.42 461
8959.31 423
8960.20 426
8961.10 427
8961.99 468
8962.89 431
8963.78 441
8964.67 448
8965.57 503
8966.46 505
8967.35 505
8968.25 480
8969.14 527
8970.04 575
8970.93 473
8971.82 461
8972.72 489
8973.61 480
8974.51 483
8975.40 469
8976.30 439
8977.19 412
8978.08 424
8978.98 408
8979.87 417
8980.77 418
8981.66 402
8982.56 420
8983.45 455
8984.35 453
8985.24 435
8986.14 464
8987.03 394
8987.93 425
8988.82 435
8989.72 446
8990.61 409
8991.51 477
8992.40 444
8993.30 480
8994.19 427
8995.09 378
8995.98 451
8996.88 455
8997.77 405
8998.67 432
8999.56 410
9000.46 426
9001.35 434
9002.25 421
9003.15 400
9004.04 428
9004.94 465
9005.83 422
9006.73 442
9007.62 479
9008.52 425
9009.42 425
9010.31 439
9011.21 438
9012.10 418
9013.00 412
9013.90 411
9014.79 373
9015.69 453
9016.59 426
9017.48 428
9018.38 392
9019.27 426
9020.17 417
9021.07 392
9021.96 415
9022.86 450
9023.76 446
9024.65 411
9025.55 386
9026.45 393
9027.34 405
9028.24 375
9029.14 448
9030.04 413
9030.93 413
9031.83 390
9032.73 379
9033.62 387
9034.52 353
9035.42 403
9036.32 420
9037.21 381
9038.11 416
9039.01 436
9039.90 454
9040.80 431
9041.70 422
9042.60 445
9043.50 446
9044.39 426
9045.29 448
9046.19 453
9047.09 419
9047.98 403
9048.88 424
9049.78 458
9050.68 459
9051.58 407
9052.47 426
9053.37 444
9054.27 467
9055.17 460
9056.07 451
9056.97 417
9057.86 453
9058.76 440
9059.66 427
9060.56 448
9061.46 460
9062.36 457
9063.25 472
9064.15 461
9065.05 452
9065.95 468
9066.85 452
9067.75 454
9068.65 461
9069.55 414
9070.45 431
9071.34 441
9072.24 410
9073.14 415
9074.04 429
9074.94 451
9075.84 430
9076.74 445
9077.64 459
9078.54 435
9079.44 402
9080.34 443
9081.24 463
9082.14 436
9083.04 422
9083.94 457
9084.84 441
9085.74 456
9086.63 473
9087.53 506
9088.43 480
9089.33 506
9090.23 483
9091.13 508
9092.03 451
9092.93 517
9093.83 467
9094.74 451
9095.64 458
9096.54 453
9097.44 440
9098.34 481
9099.24 410
9100.14 426
9101.04 415
9101.94 425
9102.84 475
9103.74 446
9104.64 434
9105.54 405
9106.44 419
9107.34 452
9108.24 410
9109.14 393
9110.05 415
9110.95 419
9111.85 427
9112.75 422
9113.65 442
9114.55 409
9115.45 405
9116.35 394
9117.25 400
9118.16 410
9119.06 406
9119.96 451
9120.86 400
9121.76 414
9122.66 404
9123.56 428
9124.47 409
9125.37 370
9126.27 389
9127.17 396
9128.07 410
9128.98 413
9129.88 415
9130.78 421
9131.68 430
9132.58 455
9133.49 447
9134.39 407
9135.29 418
9136.19 386
9137.09 378
9138.00 330
9138.90 437
9139.80 395
9140.70 408
9141.61 399
9142.51 437
9143.41 441
9144.31 444
9145.22 460
9146.12 384
9147.02 386
9147.93 418
9148.83 427
9149.73 388
9150.63 400
9151.54 455
9152.44 451
9153.34 455
9154.25 418
9155.15 389
9156.05 382
9156.96 371
9157.86 430
9158.76 391
9159.67 387
9160.57 409
9161.47 404
9162.38 343
9163.28 378
9164.18 412
9165.09 390
9165.99 450
9166.90 417
9167.80 359
9168.70 383
9169.61 415
9170.51 430
9171.41 422
9172.32 369
9173.22 380
9174.13 418
9175.03 401
9175.94 374
9176.84 340
9177.74 359
9178.65 385
9179.55 398
9180.46 392
9181.36 397
9182.27 400
9183.17 407
9184.08 351
9184.98 403
9185.88 406
9186.79 403
9187.69 417
9188.60 427
9189.50 416
9190.41 424
9191.31 413
9192.22 390
9193.12 336
9194.03 357
9194.93 372
9195.84 396
9196.74 460
9197.65 414
9198.56 371
9199.46 405
9200.37 455
9201.27 482
9202.18 446
9203.08 459
9203.99 444
9204.89 470
9205.80 444
9206.71 467
9207.61 436
9208.52 419
9209.42 426
9210.33 414
9211.23 420
9212.14 421
9213.05 374
9213.95 372
9214.86 370
9215.77 339
9216.67 344
9217.58 371
9218.48 395
9219.39 395
9220.30 452
9221.20 407
9222.11 419
9223.02 385
9223.92 401
9224.83 377
9225.74 408
9226.64 380
9227.55 389
9228.46 357
9229.36 344
9230.27 380
9231.18 391
9232.08 367
9232.99 376
9233.90 381
9234.81 318
9235.71 414
9236.62 399
9237.53 397
9238.43 363
9239.34 408
9240.25 361
9241.16 367
9242.06 401
9242.97 370
9243.88 403
9244.79 379
9245.69 377
9246.60 383
9247.51 365
9248.42 363
9249.33 353
9250.23 365
9251.14 355
9252.05 368
9252.96 380
9253.87 385
9254.77 372
9255.68 345
9256.59 364
9257.50 365
9258.41 387
9259.31 401
9260.22 404
9261.13 409
9262.04 391
9262.95 371
9263.86 356
9264.77 339
9265.67 363
9266.58 346
9267.49 342
9268.40 344
9269.31 375
9270.22 349
9271.13 398
9272.04 368
9272.94 378
9273.85 394
9274.76 392
9275.67 385
9276.58 397
9277.49 422
9278.40 352
9279.31 367
9280.22 348
9281.13 373
9282.04 388
9282.95 369
9283.86 363
9284.77 365
9285.68 414
9286.59 414
9287.49 445
9288.40 396
9289.31 380
9290.22 406
9291.13 395
9292.04 423
9292.95 410
9293.86 404
9294.77 426
9295.68 424
9296.59 451
9297.50 364
9298.41 417
9299.33 434
9300.24 449
9301.15 433
9302.06 441
9302.97 427
9303.88 416
9304.79 463
9305.70 432
9306.61 485
9307.52 528
9308.43 586
9309.34 609
9310.25 632
9311.16 637
9312.07 632
9312.98 517
9313.90 490
9314.81 549
9315.72 513
9316.63 430
9317.54 464
9318.45 486
9319.36 451
9320.27 433
9321.19 432
9322.10 440
9323.01 412
9323.92 473
9324.83 416
9325.74 403
9326.65 418
9327.57 416
9328.48 404
9329.39 414
9330.30 407
9331.21 438
9332.13 408
9333.04 437
9333.95 422
9334.86 417
9335.77 368
9336.69 386
9337.60 409
9338.51 403
9339.42 412
9340.33 385
9341.25 371
9342.16 354
9343.07 388
9343.98 409
9344.90 420
9345.81 393
9346.72 393
9347.63 429
9348.55 422
9349.46 389
9350.37 420
9351.29 396
9352.20 350
9353.11 371
9354.02 369
9354.94 394
9355.85 394
9356.76 416
9357.68 376
9358.59 370
9359.50 353
9360.42 362
9361.33 364
9362.24 377
9363.16 369
9364.07 390
9364.98 365
9365.90 365
9366.81 383
9367.72 409
9368.64 366
9369.55 346
9370.47 388
9371.38 381
9372.29 344
9373.21 348
9374.12 393
9375.04 389
9375.95 387
9376.86 341
9377.78 377
9378.69 404
9379.61 363
9380.52 398
9381.43 379
9382.35 396
9383.26 394
9384.18 380
9385.09 385
9386.01 389
9386.92 394
9387.84 388
9388.75 437
9389.67 409
9390.58 439
9391.49 411
9392.41 460
9393.32 440
9394.24 464
9395.15 442
9396.07 428
9396.98 455
9397.90 461
9398.81 451
9399.73 402
9400.65 395
9401.56 413
9402.48 425
9403.39 429
9404.31 384
9405.22 376
9406.14 422
9407.05 394
9407.97 356
9408.88 391
9409.80 371
9410.72 376
9411.63 349
9412.55 387
9413.46 394
9414.38 374
9415.30 361
9416.21 391
9417.13 367
9418.04 383
9418.96 377
9419.88 343
9420.79 397
9421.71 421
9422.62 374
9423.54 361
9424.46 375
9425.37 397
9426.29 346
9427.21 359
9428.12 382
9429.04 346
9429.96 321
9430.87 351
9431.79 352
9432.71 382
9433.62 364
9434.54 361
9435.46 350
9436.37 367
9437.29 348
9438.21 366
9439.13 401
9440.04 385
9440.96 371
9441.88 393
9442.80 414
9443.71 429
9444.63 403
9445.55 342
9446.46 355
9447.38 372
9448.30 370
9449.22 362
9450.14 426
9451.05 400
9451.97 409
9452.89 492
9453.81 449
9454.72 456
9455.64 436
9456.56 393
9457.48 414
9458.40 431
9459.31 374
9460.23 367
9461.15 415
9462.07 428
9462.99 409
9463.91 432
9464.82 428
9465.74 423
9466.66 410
9467.58 390
9468.50 414
9469.42 413
9470.34 377
9471.25 416
9472.17 433
9473.09 396
9474.01 357
9474.93 403
9475.85 442
9476.77 418
9477.69 398
9478.60 379
9479.52 404
9480.44 409
9481.36 450
9482.28 474
9483.20 440
9484.12 429
9485.04 446
9485.96 472
9486.88 409
9487.80 395
9488.72 372
9489.64 373
9490.56 383
9491.48 386
9492.40 421
9493.32 391
9494.24 343
9495.16 374
9496.08 345
9497.00 383
9497.92 371
9498.84 426
9499.76 399
9500.68 397
9501.60 395
9502.52 377
9503.44 406
9504.36 417
9505.28 384
9506.20 345
9507.12 339
9508.04 376
9508.96 373
9509.88 367
9510.80 338
9511.72 412
9512.64 366
9513.56 380
9514.48 355
9515.40 348
9516.32 369
9517.25 386
9518.17 426
9519.09 355
9520.01 342
9520.93 383
9521.85 405
9522.77 379
9523.69 363
9524.61 343
9525.54 376
9526.46 388
9527.38 354
9528.30 366
9529.22 380
9530.14 394
9531.06 418
9531.99 367
9532.91 350
9533.83 395
9534.75 390
9535.67 418
9536.60 390
9537.52 376
9538.44 365
9539.36 408
9540.28 386
9541.21 359
9542.13 319
9543.05 365
9543.97 396
9544.89 416
9545.82 373
9546.74 363
9547.66 384
9548.58 391
9549.51 437
9550.43 383
9551.35 349
9552.27 394
9553.20 410
9554.12 372
9555.04 401
9555.96 428
9556.89 417
9557.81 445
9558.73 403
9559.66 397
9560.58 396
9561.50 448
9562.43 412
9563.35 419
9564.27 435
9565.19 395
9566.12 418
9567.04 387
9567.96 342
9568.89 370
9569.81 398
9570.74 389
9571.66 363
9572.58 399
9573.51 370
9574.43 349
9575.35 380
9576.28 402
9577.20 404
9578.13 395
9579.05 418
9579.97 404
9580.90 393
9581.82 429
9582.75 408
9583.67 426
9584.59 388
9585.52 387
9586.44 397
9587.37 396
9588.29 396
9589.22 408
9590.14 407
9591.06 410
9591.99 383
9592.91 396
9593.84 429
9594.76 426
9595.69 412
9596.61 381
9597.54 386
9598.46 400
9599.39 429
9600.31 434
9601.24 433
9602.16 444
9603.09 442
9604.01 410
9604.94 442
9605.86 421
9606.79 420
9607.71 418
9608.64 446
9609.56 424
9610.49 446
9611.41 396
9612.34 405
9613.27 395
9614.19 451
9615.12 426
9616.04 412
9616.97 444
9617.89 445
9618.82 404
9619.75 441
9620.67 487
9621.60 454
9622.52 443
9623.45 512
9624.38 529
9625.30 468
9626.23 444
9627.15 485
9628.08 472
9629.01 453
9629.93 458
9630.86 461
9631.79 490
9632.71 496
9633.64 493
9634.57 457
9635.49 488
9636.42 539
9637.35 473
9638.27 545
9639.20 526
9640.13 513
9641.05 516
9641.98 550
9642.91 519
9643.83 549
9644.76 562
9645.69 556
9646.62 596
9647.54 618
9648.47 653
9649.40 714
9650.32 756
9651.25 806
9652.18 787
9653.11 776
9654.03 813
9654.96 757
9655.89 685
9656.82 639
9657.75 631
9658.67 670
9659.60 656
9660.53 605
9661.46 563
9662.38 565
9663.31 588
9664.24 621
9665.17 611
9666.10 665
9667.02 652
9667.95 649
9668.88 655
9669.81 700
9670.74 718
9671.67 737
9672.59 658
9673.52 682
9674.45 662
9675.38 676
9676.31 652
9677.24 603
9678.17 613
9679.10 595
9680.02 596
9680.95 545
9681.88 588
9682.81 588
9683.74 544
9684.67 602
9685.60 594
9686.53 584
9687.46 669
9688.39 576
9689.31 612
9690.24 642
9691.17 638
9692.10 677
9693.03 569
9693.96 620
9694.89 635
9695.82 621
9696.75 659
9697.68 667
9698.61 627
9699.54 679
9700.47 630
9701.40 667
9702.33 600
9703.26 621
9704.19 633
9705.12 555
9706.05 583
9706.98 624
9707.91 635
9708.84 593
9709.77 664
9710.70 629
9711.63 606
9712.56 640
9713.49 654
9714.42 674
9715.35 672
9716.28 673
9717.21 693
9718.14 636
9719.07 680
9720.00 647
9720.93 670
9721.87 637
9722.80 640
9723.73 676
9724.66 648
9725.59 622
9726.52 623
9727.45 619
9728.38 654
9729.31 648
9730.24 660
9731.18 662
9732.11 657
9733.04 677
9733.97 688
9734.90 641
9735.83 679
9736.76 703
9737.70 682
9738.63 662
9739.56 661
9740.49 649
9741.42 692
9742.35 681
9743.29 718
9744.22 726
9745.15 705
9746.08 688
9747.01 679
9747.95 677
9748.88 771
9749.81 728
9750.74 703
9751.67 743
9752.61 698
9753.54 713
9754.47 723
9755.40 702
9756.34 701
9757.27 742
9758.20 737
9759.13 723
9760.07 803
9761.00 788
9761.93 802
9762.87 760
9763.80 772
9764.73 824
9765.66 799
9766.60 851
9767.53 803
9768.46 825
9769.40 764
9770.33 807
9771.26 851
9772.20 882
9773.13 871
9774.06 822
9775.00 844
9775.93 885
9776.86 837
9777.80 887
9778.73 907
9779.66 927
9780.60 977
9781.53 942
9782.46 1053
9783.40 1186
9784.33 1249
9785.26 1314
9786.20 1327
9787.13 1327
9788.07 1371
9789.00 1280
9789.93 1254
9790.87 1190
9791.80 1137
9792.74 991
9793.67 1004
9794.61 944
9795.54 1011
9796.47 1014
9797.41 1106
9798.34 1183
9799.28 1194
9800.21 1238
9801.15 1247
9802.08 1232
9803.02 1184
9803.95 1136
9804.89 977
9805.82 980
9806.76 874
9807.69 840
9808.63 773
9809.56 697
9810.50 731
9811.43 728
9812.37 734
9813.30 715
9814.24 703
9815.17 694
9816.11 662
9817.04 653
9817.98 710
9818.91 663
9819.85 677
9820.78 654
9821.72 674
9822.65 769
9823.59 689
9824.53 724
9825.46 716
9826.40 712
9827.33 720
9828.27 690
9829.21 715
9830.14 739
9831.08 641
9832.01 632
9832.95 640
9833.89 638
9834.82 691
9835.76 650
9836.69 627
9837.63 634
9838.57 671
9839.50 689
9840.44 692
9841.38 681
9842.31 617
9843.25 701
9844.19 716
9845.12 664
9846.06 640
9847.00 613
9847.93 638
9848.87 616
9849.81 621
9850.74 701
9851.68 627
9852.62 666
9853.56 618
9854.49 616
9855.43 670
9856.37 659
9857.30 667
9858.24 669
9859.18 676
9860.12 665
9861.05 706
9861.99 675
9862.93 665
9863.87 638
9864.80 683
9865.74 682
9866.68 671
9867.62 665
9868.56 689
9869.49 668
9870.43 673
9871.37 703
9872.31 690
9873.24 702
9874.18 674
9875.12 687
9876.06 684
9877.00 656
9877.94 707
9878.87 712
9879.81 721
9880.75 686
9881.69 699
9882.63 725
9883.57 768
9884.50 733
9885.44 730
9886.38 662
9887.32 701
9888.26 688
9889.20 679
9890.14 638
9891.08 648
9892.02 646
9892.95 669
9893.89 689
9894.83 673
9895.77 700
9896.71 722
9897.65 689
9898.59 699
9899.53 679
9900.47 693
9901.41 699
9902.35 686
9903.29 710
9904.23 731
9905.16 745
9906.10 737
9907.04 759
9907.98 739
9908.92 820
9909.86 811
9910.80 804
9911.74 790
9912.68 776
9913.62 812
9914.56 869
9915.50 843
9916.44 781
9917.38 814
9918.32 807
9919.26 831
9920.20 809
9921.14 797
9922.08 846
9923.02 976
9923.97 1157
9924.91 1312
9925.85 1508
9926.79 1865
9927.73 2025
9928.67 2248
9929.61 2344
9930.55 2268
9931.49 2151
9932.43 1948
9933.37 1736
9934.31 1539
9935.25 1346
9936.20 1205
9937.14 1112
9938.08 964
9939.02 895
9939.96 911
9940.90 824
9941.84 843
9942.78 769
9943.73 731
9944.67 713
9945.61 737
9946.55 785
9947.49 735
9948.43 686
9949.37 686
9950.32 708
9951.26 693
9952.20 737
9953.14 733
9954.08 802
9955.03 732
9955.97 744
9956.91 782
9957.85 756
9958.79 802
9959.74 710
9960.68 724
9961.62 741
9962.56 686
9963.50 686
9964.45 721
9965.39 729
9966.33 767
9967.27 746
9968.22 729
9969.16 741
9970.10 711
9971.04 725
9971.99 701
9972.93 691
9973.87 653
9974.82 658
9975.76 688
9976.70 627
9977.64 632
9978.59 674
9979.53 649
9980.47 558
9981.42 554
9982.36 569
9983.30 597
9984.25 657
9985.19 666
9986.13 635
9987.08 609
9988.02 574
9988.96 584
9989.91 587
9990.85 605
9991.80 655
9992.74 602
9993.68 559
9994.63 570
9995.57 577
9996.51 581
9997.46 595
9998.40 593
9999.35 627
10000.29 636
10001.23 624
10002.18 640
10003.12 653
10004.07 693
10005.01 616
10005.96 649
10006.90 601
10007.84 679
10008.79 654
10009.73 656
10010.68 629
10011.62 635
10012.57 612
10013.51 608
10014.46 598
10015.40 571
10016.35 579
10017.29 592
10018.24 565
10019.18 546
10020.13 579
10021.07 625
10022.02 577
10022.96 594
10023.91 623
10024.85 549
10025.80 599
10026.74 602
10027.69 599
10028.63 641
10029.58 663
10030.52 661
10031.47 685
10032.42 609
10033.36 580
10034.31 591
10035.25 552
10036.20 558
10037.14 554
10038.09 570
10039.04 492
10039.98 523
10040.93 487
10041.87 501
10042.82 540
10043.77 584
10044.71 522
10045.66 566
10046.60 539
10047.55 510
10048.50 458
10049.44 501
10050.39 504
10051.34 467
10052.28 486
10053.23 493
10054.18 465
10055.12 472
10056.07 498
10057.02 489
10057.96 489
10058.91 480
10059.86 564
10060.80 522
10061.75 498
10062.70 537
10063.64 520
10064.59 464
10065.54 470
10066.49 498
10067.43 510
10068.38 514
10069.33 462
10070.28 491
10071.22 484
10072.17 457
10073.12 459
10074.07 467
10075.01 491
10075.96 479
10076.91 467
10077.86 469
10078.80 416
10079.75 455
10080.70 458
10081.65 485
10082.60 489
10083.54 447
10084.49 498
10085.44 545
10086.39 449
10087.34 439
10088.28 469
10089.23 444
10090.18 449
10091.13 410
10092.08 476
10093.03 484
10093.97 465
10094.92 445
10095.87 463
10096.82 435
10097.77 446
10098.72 418
10099.67 472
10100.62 469
10101.56 455
10102.51 436
10103.46 442
10104.41 482
10105.36 461
10106.31 473
10107.26 419
10108.21 428
10109.16 405
10110.11 427
10111.05 456
10112.00 437
10112.95 401
10113.90 418
10114.85 408
10115.80 444
10116.75 458
10117.70 410
10118.65 394
10119.60 414
10120.55 408
10121.50 428
10122.45 406
10123.40 417
10124.35 425
10125.30 425
10126.25 436
10127.20 460
10128.15 408
10129.10 394
10130.05 393
10131.00 419
10131.95 435
10132.90 373
10133.85 404
10134.80 389
10135.75 353
10136.70 432
10137.65 422
10138.60 428
10139.55 403
10140.51 416
10141.46 415
10142.41 413
10143.36 355
10144.31 354
10145.26 392
10146.21 407
10147.16 406
10148.11 386
10149.06 408
10150.01 390
10150.97 372
10151.92 397
10152.87 392
10153.82 391
10154.77 404
10155.72 413
10156.67 408
10157.63 390
10158.58 387
10159.53 396
10160.48 430
10161.43 450
10162.38 435
10163.34 447
10164.29 449
10165.24 424
10166.19 401
10167.14 399
10168.09 418
10169.05 415
10170.00 447
10170.95 452
10171.90 477
10172.86 416
10173.81 436
10174.76 459
10175.71 443
10176.66 442
10177.62 450
10178.57 490
10179.52 464
10180.47 446
10181.43 452
10182.38 469
10183.33 501
10184.29 470
10185.24 459
10186.19 499
10187.14 489
10188.10 481
10189.05 482
10190.00 476
10190.96 472
10191.91 465
10192.86 505
10193.81 453
10194.77 498
10195.72 464
10196.67 486
10197.63 454
10198.58 466
10199.53 513
10200.49 478
10201.44 481
10202.40 470
10203.35 492
10204.30 519
10205.26 553
10206.21 597
10207.16 581
10208.12 641
10209.07 634
10210.03 646
10210.98 632
10211.93 666
10212.89 604
10213.84 591
10214.80 538
10215.75 500
10216.70 522
10217.66 460
10218.61 485
10219.57 467
10220.52 474
10221.48 450
10222.43 525
10223.39 460
10224.34 454
10225.30 411
10226.25 471
10227.20 465
10228.16 462
10229.11 462
10230.07 473
10231.02 470
10231.98 447
10232.93 459
10233.89 471
10234.84 498
10235.80 459
10236.75 479
10237.71 509
10238.67 523
10239.62 501
10240.58 531
10241.53 502
10242.49 492
10243.44 448
10244.40 452
10245.35 436
10246.31 492
10247.26 424
10248.22 393
10249.18 387
10250.13 384
10251.09 412
10252.04 417
10253.00 376
10253.96 368
10254.91 408
10255.87 348
10256.82 405
10257.78 412
10258.74 377
10259.69 367
10260.65 381
10261.61 405
10262.56 397
10263.52 368
10264.47 366
10265.43 411
10266.39 384
10267.34 406
10268.30 415
10269.26 391
10270.21 404
10271.17 390
10272.13 372
10273.09 366
10274.04 406
10275.00 420
10275.96 384
10276.91 425
10277.87 403
10278.83 383
10279.78 371
10280.74 357
10281.70 385
10282.66 396
10283.61 370
10284.57 347
10285.53 371
10286.49 368
10287.44 387
10288.40 383
10289.36 391
10290.32 376
10291.27 415
10292.23 424
10293.19 443
10294.15 421
10295.11 404
10296.06 469
10297.02 485
10297.98 470
10298.94 463
10299.90 416
10300.85 421
10301.81 425
10302.77 380
10303.73 341
10304.69 321
10305.65 379
10306.60 387
10307.56 363
10308.52 375
10309.48 360
10310.44 360
10311.40 377
10312.36 367
10313.32 369
10314.27 361
10315.23 316
10316.19 339
10317.15 362
10318.11 351
10319.07 354
10320.03 340
10320.99 347
10321.95 327
10322.91 313
10323.86 355
10324.82 347
10325.78 338
10326.74 355
10327.70 336
10328.66 315
10329.62 342
10330.58 312
10331.54 302
10332.50 336
10333.46 344
10334.42 357
10335.38 353
10336.34 313
10337.30 368
10338.26 343
10339.22 328
10340.18 352
10341.14 361
10342.10 365
10343.06 345
10344.02 328
10344.98 323
10345.94 351
10346.90 349
10347.86 371
10348.82 352
10349.78 338
10350.74 344
10351.70 344
10352.66 348
10353.62 326
10354.58 328
10355.55 336
10356.51 318
10357.47 311
10358.43 320
10359.39 335
10360.35 328
10361.31 349
10362.27 344
10363.23 376
10364.19 337
10365.16 324
10366.12 302
10367.08 316
10368.04 308
10369.00 319
10369.96 326
10370.92 363
10371.88 362
10372.85 322
10373.81 338
10374.77 350
10375.73 315
10376.69 333
10377.65 321
10378.62 341
10379.58 336
10380.54 353
10381.50 340
10382.46 310
10383.43 317
10384.39 326
10385.35 328
10386.31 325
10387.27 361
10388.24 301
10389.20 315
10390.16 327
10391.12 335
10392.09 350
10393.05 317
10394.01 308
10394.97 324
10395.94 333
10396.90 303
10397.86 322
10398.82 324
10399.79 315
10400.75 359
10401.71 315
10402.68 297
10403.64 310
10404.60 324
10405.57 364
10406.53 369
10407.49 346
10408.45 332
10409.42 325
10410.38 366
10411.34 336
10412.31 345
10413.27 338
10414.23 363
10415.20 360
10416.16 361
10417.13 370
10418.09 429
10419.05 433
10420.02 457
10420.98 487
10421.94 456
10422.91 466
10423.87 437
10424.84 417
10425.80 398
10426.76 394
10427.73 343
10428.69 327
10429.66 340
10430.62 341
10431.58 345
10432.55 306
10433.51 310
10434.48 303
10435.44 347
10436.41 317
10437.37 342
10438.34 305
10439.30 347
10440.27 332
10441.23 352
10442.19 315
10443.16 346
10444.12 346
10445.09 324
10446.05 336
10447.02 328
10447.98 282
10448.95 331
10449.91 307
10450.88 298
10451.84 271
10452.81 290
10453.78 303
10454.74 282
10455.71 281
10456.67 254
10457.64 298
10458.60 283
10459.57 288
10460.53 305
10461.50 304
10462.47 278
10463.43 302
10464.40 324
10465.36 307
10466.33 294
10467.29 281
10468.26 296
10469.23 313
10470.19 267
10471.16 271
10472.12 272
10473.09 263
10474.06 236
10475.02 258
10475.99 270
10476.96 283
10477.92 299
10478.89 319
10479.86 278
10480.82 333
10481.79 306
10482.76 301
10483.72 275
10484.69 274
10485.66 273
10486.62 274
10487.59 300
10488.56 270
10489.52 263
10490.49 272
10491.46 300
10492.42 259
10493.39 253
10494.36 296
10495.33 314
10496.29 321
10497.26 301
10498.23 267
10499.19 273
10500.16 296
10501.13 279
10502.10 278
10503.06 263
10504.03 254
10505.00 277
10505.97 262
10506.94 239
10507.90 246
10508.87 270
10509.84 325
10510.81 282
10511.78 269
10512.74 302
10513.71 297
10514.68 314
10515.65 283
10516.62 279
10517.58 265
10518.55 266
10519.52 262
10520.49 297
10521.46 256
10522.43 268
10523.39 286
10524.36 286
10525.33 282
10526.30 288
10527.27 309
10528.24 300
10529.21 284
10530.18 309
10531.14 294
10532.11 261
10533.08 259
10534.05 266
10535.02 269
10535.99 265
10536.96 301
10537.93 285
10538.90 301
10539.87 272
10540.84 268
10541.80 265
10542.77 237
10543.74 268
10544.71 247
10545.68 252
10546.65 261
10547.62 261
10548.59 293
10549.56 266
10550.53 273
10551.50 275
10552.47 297
10553.44 282
10554.41 274
10555.38 276
10556.35 321
10557.32 303
10558.29 283
10559.26 282
10560.23 282
10561.20 306
10562.17 303
10563.14 330
10564.11 333
10565.08 259
10566.05 289
10567.02 308
10567.99 264
10568.97 263
10569.94 301
10570.91 287
10571.88 282
10572.85 247
10573.82 258
10574.79 274
10575.76 319
10576.73 281
10577.70 264
10578.67 266
10579.64 282
10580.62 291
10581.59 266
10582.56 287
10583.53 253
10584.50 276
10585.47 249
10586.44 245
10587.42 275
10588.39 275
10589.36 296
10590.33 286
10591.30 280
10592.27 269
10593.25 271
10594.22 252
10595.19 275
10596.16 280
10597.13 262
10598.10 278
10599.08 253
10600.05 259
10601.02 267
10601.99 263
10602.96 298
10603.94 284
10604.91 279
10605.88 249
10606.85 266
10607.83 276
10608.80 310
10609.77 285
10610.74 300
10611.72 278
10612.69 277
10613.66 275
10614.63 332
10615.61 266
10616.58 267
10617.55 288
10618.53 275
10619.50 293
10620.47 290
10621.44 275
10622.42 321
10623.39 294
10624.36 303
10625.34 307
10626.31 293
10627.28 305
10628.26 300
10629.23 288
10630.20 269
10631.18 307
10632.15 283
10633.12 272
10634.10 280
10635.07 273
10636.05 297
10637.02 286
10637.99 340
10638.97 306
10639.94 329
10640.91 344
10641.89 332
10642.86 319
10643.84 352
10644.81 307
10645.79 319
10646.76 305
10647.73 314
10648.71 280
10649.68 296
10650.66 322
10651.63 287
10652.61 256
10653.58 274
10654.55 272
10655.53 286
10656.50 292
10657.48 269
10658.45 289
10659.43 248
10660.40 251
10661.38 247
10662.35 248
10663.33 248
10664.30 284
10665.28 266
10666.25 253
10667.23 229
10668.20 265
10669.18 296
10670.15 246
10671.13 274
10672.10 286
10673.08 305
10674.05 269
10675.03 266
10676.01 272
10676.98 240
10677.96 263
10678.93 241
10679.91 256
10680.88 246
10681.86 265
10682.84 295
10683.81 290
10684.79 286
10685.76 251
10686.74 255
10687.72 264
10688.69 245
10689.67 244
10690.64 285
10691.62 259
10692.60 253
10693.57 280
10694.55 270
10695.53 238
10696.50 243
10697.48 249
10698.46 263
10699.43 233
10700.41 254
10701.39 246
10702.36 246
10703.34 277
10704.32 245
10705.29 257
10706.27 239
10707.25 253
10708.22 258
10709.20 249
10710.18 255
10711.15 260
10712.13 262
10713.11 297
10714.09 274
10715.06 267
10716.04 285
10717.02 278
10718.00 276
10718.97 268
10719.95 269
10720.93 278
10721.91 267
10722.88 246
10723.86 276
10724.84 272
10725.82 252
10726.80 281
10727.77 265
10728.75 271
10729.73 249
10730.71 277
10731.69 304
10732.66 240
10733.64 265
10734.62 273
10735.60 292
10736.58 259
10737.55 258
10738.53 255
10739.51 282
10740.49 262
10741.47 251
10742.45 256
10743.43 268
10744.40 286
10745.38 277
10746.36 261
10747.34 254
10748.32 273
10749.30 273
10750.28 255
10751.26 278
10752.24 280
10753.21 260
10754.19 305
10755.17 281
10756.15 271
10757.13 262
10758.11 240
10759.09 286
10760.07 275
10761.05 270
10762.03 259
10763.01 293
10763.99 272
10764.97 269
10765.95 270
10766.93 270
10767.91 288
10768.89 282
10769.87 257
10770.84 288
10771.82 276
10772.80 273
10773.78 279
10774.76 270
10775.74 280
10776.73 294
10777.71 296
10778.69 295
10779.67 268
10780.65 259
10781.63 311
10782.61 260
10783.59 271
10784.57 296
10785.55 262
10786.53 300
10787.51 273
10788.49 283
10789.47 280
10790.45 259
10791.43 253
10792.41 268
10793.39 270
10794.38 263
10795.36 286
10796.34 266
10797.32 296
10798.30 296
10799.28 282
10800.26 297
10801.24 293
10802.22 260
10803.21 301
10804.19 266
10805.17 279
10806.15 294
10807.13 287
10808.11 290
10809.09 299
10810.08 303
10811.06 351
10812.04 325
10813.02 287
10814.00 323
10814.99 321
10815.97 311
10816.95 284
10817.93 284
10818.91 310
10819.90 278
10820.88 286
10821.86 329
10822.84 312
10823.82 305
10824.81 288
10825.79 330
10826.77 311
10827.75 289
10828.74 289
10829.72 304
10830.70 290
10831.68 280
10832.67 267
10833.65 289
10834.63 315
10835.62 285
10836.60 266
10837.58 273
10838.56 285
10839.55 286
10840.53 258
10841.51 259
10842.50 257
10843.48 256
10844.46 253
10845.45 273
10846.43 277
10847.41 290
10848.40 292
10849.38 284
10850.36 261
10851.35 268
10852.33 285
10853.31 305
10854.30 288
10855.28 327
10856.26 265
10857.25 272
10858.23 325
10859.22 276
10860.20 300
10861.18 321
10862.17 291
10863.15 273
10864.14 246
10865.12 268
10866.10 320
10867.09 294
10868.07 306
10869.06 277
10870.04 281
10871.03 295
10872.01 277
10873.00 268
10873.98 259
10874.96 303
10875.95 304
10876.93 320
10877.92 304
10878.90 295
10879.89 301
10880.87 333
10881.86 309
10882.84 288
10883.83 319
10884.81 312
10885.80 345
10886.78 314
10887.77 341
10888.75 336
10889.74 332
10890.72 349
10891.71 341
10892.70 315
10893.68 286
10894.67 317
10895.65 311
10896.64 284
10897.62 300
10898.61 318
10899.59 302
10900.58 330
10901.57 346
10902.55 356
10903.54 302
10904.52 354
10905.51 363
10906.50 344
10907.48 361
10908.47 352
10909.45 363
10910.44 372
10911.43 324
10912.41 336
10913.40 380
10914.39 399
10915.37 347
10916.36 332
10917.35 365
10918.33 352
10919.32 370
10920.30 355
10921.29 353
10922.28 341
10923.27 337
10924.25 362
10925.24 334
10926.23 309
10927.21 355
10928.20 383
10929.19 351
10930.17 341
10931.16 324
10932.15 367
10933.14 372
10934.12 347
10935.11 361
10936.10 378
10937.09 359
10938.07 383
10939.06 353
10940.05 370
10941.04 372
10942.02 409
10943.01 394
10944.00 399
10944.99 407
10945.97 374
10946.96 371
10947.95 379
10948.94 400
10949.93 404
10950.91 426
10951.90 397
10952.89 407
10953.88 439
10954.87 462
10955.85 480
10956.84 483
10957.83 517
10958.82 552
10959.81 605
10960.80 628
10961.79 614
10962.77 554
10963.76 582
10964.75 583
10965.74 541
10966.73 512
10967.72 492
10968.71 512
10969.70 441
10970.68 416
10971.67 441
10972.66 426
10973.65 436
10974.64 431
10975.63 419
10976.62 422
10977.61 404
10978.60 413
10979.59 455
10980.58 471
10981.57 442
10982.55 439
10983.54 444
10984.53 474
10985.52 418
10986.51 434
10987.50 487
10988.49 480
10989.48 452
10990.47 458
10991.46 463
10992.45 453
10993.44 491
10994.43 503
10995.42 555
10996.41 581
10997.40 676
10998.39 685
10999.38 708
11000.37 770
11001.36 806
11002.35 815
11003.34 786
11004.33 779
11005.33 705
11006.32 683
11007.31 603
11008.30 529
11009.29 540
11010.28 483
11011.27 482
11012.26 456
11013.25 429
11014.24 457
11015.23 398
11016.22 438
11017.21 416
11018.21 432
11019.20 448
11020.19 439
11021.18 467
11022.17 443
11023.16 443
11024.15 418
11025.14 408
11026.14 384
11027.13 404
11028.12 435
11029.11 419
11030.10 463
11031.09 458
11032.09 398
11033.08 474
11034.07 414
11035.06 445
11036.05 405
11037.05 442
11038.04 451
11039.03 436
11040.02 466
11041.01 433
11042.01 446
11043.00 445
11043.99 423
11044.98 400
11045.97 392
11046.97 420
11047.96 400
11048.95 410
11049.94 372
11050.94 384
11051.93 352
11052.92 389
11053.91 361
11054.91 395
11055.90 363
11056.89 399
11057.89 409
11058.88 360
11059.87 397
11060.87 416
11061.86 370
11062.85 356
11063.84 353
11064.84 373
11065.83 405
11066.82 422
11067.82 379
11068.81 374
11069.80 401
11070.80 347
11071.79 385
11072.78 431
11073.78 428
11074.77 409
11075.77 427
11076.76 371
11077.75 388
11078.75 375
11079.74 390
11080.73 384
11081.73 391
11082.72 410
11083.72 410
11084.71 419
11085.70 404
11086.70 410
11087.69 416
11088.69 458
11089.68 415
11090.68 467
11091.67 427
11092.66 436
11093.66 437
11094.65 421
11095.65 392
11096.64 397
11097.64 375
11098.63 423
11099.63 435
11100.62 416
11101.62 436
11102.61 440
11103.61 446
11104.60 436
11105.60 467
11106.59 445
11107.59 480
11108.58 490
11109.58 507
11110.57 504
11111.57 514
11112.56 504
11113.56 464
11114.55 470
11115.55 500
11116.55 532
11117.54 483
11118.54 490
11119.53 508
11120.53 546
11121.52 592
11122.52 667
11123.51 695
11124.51 696
11125.51 746
11126.50 844
11127.50 889
11128.49 859
11129.49 856
11130.49 848
11131.48 826
11132.48 809
11133.48 718
11134.47 667
11135.47 602
11136.46 573
11137.46 528
11138.46 477
11139.45 480
11140.45 469
11141.45 483
11142.44 459
11143.44 436
11144.44 451
11145.43 443
11146.43 445
11147.43 405
11148.43 459
11149.42 473
11150.42 446
11151.42 410
11152.41 390
11153.41 464
11154.41 461
11155.40 427
11156.40 450
11157.40 454
11158.40 399
11159.39 381
11160.39 389
11161.39 421
11162.39 373
11163.38 404
11164.38 383
11165.38 435
11166.38 458
11167.38 418
11168.37 361
11169.37 394
11170.37 384
11171.37 411
11172.37 399
11173.36 366
11174.36 353
11175.36 352
11176.36 368
11177.36 366
11178.35 383
11179.35 393
11180.35 365
11181.35 358
11182.35 356
11183.35 371
11184.34 357
11185.34 403
11186.34 411
11187.34 348
11188.34 357
11189.34 398
11190.34 391
11191.34 394
11192.34 372
11193.33 408
11194.33 396
11195.33 404
11196.33 372
11197.33 368
11198.33 361
11199.33 369
11200.33 368
11201.33 379
11202.33 345
11203.33 395
11204.33 382
11205.32 372
11206.32 372
11207.32 359
11208.32 397
11209.32 378
11210.32 381
11211.32 361
11212.32 393
11213.32 372
11214.32 331
11215.32 346
11216.32 357
11217.32 350
11218.32 333
11219.32 365
11220.32 332
11221.32 349
11222.32 357
11223.32 390
11224.32 369
11225.32 360
11226.32 400
11227.33 375
11228.33 382
11229.33 354
11230.33 318
11231.33 341
11232.33 335
11233.33 363
11234.33 353
11235.33 370
11236.33 349
11237.33 352
11238.33 350
11239.33 359
11240.34 360
11241.34 318
11242.34 347
11243.34 306
11244.34 315
11245.34 299
11246.34 346
11247.34 331
11248.35 352
11249.35 365
11250.35 348
11251.35 346
11252.35 317
11253.35 310
11254.35 312
11255.36 347
11256.36 330
11257.36 342
11258.36 305
11259.36 295
11260.37 337
11261.37 361
11262.37 339
11263.37 337
11264.37 335
11265.38 324
11266.38 319
11267.38 329
11268.38 360
11269.39 348
11270.39 320
11271.39 344
11272.39 372
11273.40 355
11274.40 337
11275.40 320
11276.40 355
11277.41 359
11278.41 387
11279.41 413
11280.41 449
11281.42 427
11282.42 447
11283.42 450
11284.43 418
11285.43 406
11286.43 371
11287.44 359
11288.44 358
11289.44 343
11290.45 325
11291.45 342
11292.45 341
11293.46 319
11294.46 328
11295.46 347
11296.47 342
11297.47 321
11298.47 300
11299.48 347
11300.48 294
11301.48 324
11302.49 334
11303.49 334
11304.50 316
11305.50 330
11306.50 329
11307.51 305
11308.51 361
11309.52 330
11310.52 381
11311.52 396
11312.53 419
11313.53 432
11314.54 428
11315.54 376
11316.55 378
11317.55 406
11318.56 362
11319.56 352
11320.56 321
11321.57 354
11322.57 319
11323.58 317
11324.58 311
11325.59 290
11326.59 267
11327.60 286
11328.60 253
11329.61 278
11330.61 289
11331.62 313
11332.62 319
11333.63 297
11334.63 305
11335.64 274
11336.65 267
11337.65 279
11338.66 300
11339.66 286
11340.67 279
11341.67 285
11342.68 264
11343.68 258
11344.69 283
11345.70 278
11346.70 281
11347.71 308
11348.71 267
11349.72 246
11350.72 307
11351.73 283
11352.74 268
11353.74 296
11354.75 271
11355.76 294
11356.76 245
11357.77 265
11358.77 272
11359.78 258
11360.79 282
11361.79 277
11362.80 277
11363.81 257
11364.81 273
11365.82 252
11366.83 258
11367.83 254
11368.84 264
11369.85 266
11370.85 264
11371.86 261
11372.87 267
11373.87 259
11374.88 249
11375.89 281
11376.90 251
11377.90 268
11378.91 250
11379.92 232
11380.92 243
11381.93 259
11382.94 281
11383.95 264
11384.95 279
11385.96 282
11386.97 271
11387.98 284
11388.99 231
11389.99 254
11391.00 253
11392.01 279
11393.02 270
11394.02 263
11395.03 272
11396.04 263
11397.05 253
11398.06 263
11399.06 266
11400.07 263
11401.08 277
11402.09 276
11403.10 257
11404.11 248
11405.11 255
11406.12 268
11407.13 242
11408.14 260
11409.15 263
11410.16 257
11411.17 233
11412.17 226
11413.18 243
11414.19 245
11415.20 235
11416.21 243
11417.22 252
11418.23 249
11419.24 233
11420.25 257
11421.25 268
11422.26 246
11423.27 215
11424.28 216
11425.29 241
11426.30 230
11427.31 245
11428.32 221
11429.33 244
11430.34 271
11431.35 249
11432.36 226
11433.37 247
11434.38 255
11435.39 286
11436.40 237
11437.41 245
11438.42 224
11439.43 254
11440.44 221
11441.45 244
11442.46 255
11443.47 258
11444.48 228
11445.49 235
11446.50 241
11447.51 238
11448.52 232
11449.53 221
11450.54 217
11451.55 235
11452.56 247
11453.57 261
11454.58 255
11455.59 219
11456.60 240
11457.61 225
11458.62 272
11459.63 238
11460.64 192
11461.66 234
11462.67 228
11463.68 261
11464.69 231
11465.70 261
11466.71 250
11467.72 243
11468.73 247
11469.74 233
11470.76 218
11471.77 222
11472.78 242
11473.79 244
11474.80 236
11475.81 197
11476.82 224
11477.84 256
11478.85 228
11479.86 217
11480.87 219
11481.88 208
11482.89 209
11483.91 246
11484.92 221
11485.93 223
11486.94 228
11487.95 227
11488.97 233
11489.98 235
11490.99 218
11492.00 233
11493.02 224
11494.03 244
11495.04 237
11496.05 224
11497.06 210
11498.08 203
11499.09 253
11500.10 231
11501.12 211
11502.13 213
11503.14 221
11504.15 231
11505.17 225
11506.18 237
11507.19 228
11508.20 231
11509.22 201
11510.23 225
11511.24 229
11512.26 199
11513.27 223
11514.28 213
11515.30 217
11516.31 216
11517.32 234
11518.34 214
11519.35 225
11520.36 207
11521.38 216
11522.39 216
11523.40 213
11524.42 232
11525.43 212
11526.45 197
11527.46 199
11528.47 217
11529.49 214
11530.50 204
11531.52 204
11532.53 192
11533.54 203
11534.56 236
11535.57 238
11536.59 240
11537.60 232
11538.61 213
11539.63 227
11540.64 204
11541.66 242
11542.67 208
11543.69 219
11544.70 214
11545.72 221
11546.73 225
11547.74 247
11548.76 241
11549.77 231
11550.79 250
11551.80 206
11552.82 233
11553.83 236
11554.85 254
11555.86 245
11556.88 244
11557.89 234
11558.91 232
11559.92 247
11560.94 257
11561.96 223
11562.97 244
11563.99 264
11565.00 248
11566.02 248
11567.03 234
11568.05 235
11569.06 248
11570.08 246
11571.10 245
11572.11 251
11573.13 216
11574.14 238
11575.16 258
11576.17 215
11577.19 238
11578.21 269
11579.22 250
11580.24 258
11581.25 242
11582.27 265
11583.29 253
11584.30 263
11585.32 282
11586.34 303
11587.35 274
11588.37 293
11589.39 284
11590.40 300
11591.42 286
11592.44 255
11593.45 275
11594.47 290
11595.49 300
11596.50 313
11597.52 342
11598.54 318
11599.55 375
11600.57 398
11601.59 413
11602.60 444
11603.62 425
11604.64 500
11605.66 499
11606.67 476
11607.69 462
11608.71 426
11609.73 411
11610.74 388
11611.76 365
11612.78 346
11613.80 325
11614.81 279
11615.83 314
11616.85 260
11617.87 263
11618.88 274
11619.90 283
11620.92 261
11621.94 237
11622.96 238
11623.97 254
11624.99 249
11626.01 242
11627.03 247
11628.05 242
11629.07 258
11630.08 253
11631.10 245
11632.12 238
11633.14 219
11634.16 247
11635.18 258
11636.19 268
11637.21 236
11638.23 258
11639.25 248
11640.27 262
11641.29 237
11642.31 250
11643.33 222
11644.34 239
11645.36 246
11646.38 252
11647.40 239
11648.42 232
11649.44 237
11650.46 239
11651.48 233
11652.50 208
11653.52 216
11654.54 239
11655.56 209
11656.58 214
11657.60 222
11658.61 203
11659.63 208
11660.65 218
11661.67 203
11662.69 212
11663.71 218
11664.73 221
11665.75 226
11666.77 236
11667.79 219
11668.81 249
11669.83 225
11670.85 201
11671.87 221
11672.89 229
11673.91 203
11674.93 223
11675.95 188
11676.97 213
11678.00 265
11679.02 260
11680.04 234
11681.06 222
11682.08 239
11683.10 205
11684.12 221
11685.14 225
11686.16 235
11687.18 231
11688.20 212
11689.22 215
11690.24 212
11691.26 235
11692.29 230
11693.31 249
11694.33 215
11695.35 221
11696.37 258
11697.39 251
11698.41 221
11699.43 208
11700.46 243
11701.48 268
11702.50 239
11703.52 224
11704.54 223
11705.56 236
11706.58 215
11707.61 199
11708.63 224
11709.65 226
11710.67 246
11711.69 213
11712.72 200
11713.74 197
11714.76 216
11715.78 210
11716.80 212
11717.83 199
11718.85 195
11719.87 208
11720.89 219
11721.92 226
11722.94 211
11723.96 179
11724.98 220
11726.01 227
11727.03 204
11728.05 213
11729.07 208
11730.10 204
11731.12 215
11732.14 228
11733.16 206
11734.19 229
11735.21 241
11736.23 232
11737.26 247
11738.28 243
11739.30 236
11740.33 214
11741.35 214
11742.37 200
11743.39 235
11744.42 217
11745.44 220
11746.47 207
11747.49 226
11748.51 258
11749.54 259
11750.56 221
11751.58 203
11752.61 208
11753.63 227
11754.65 204
11755.68 227
11756.70 229
11757.73 238
11758.75 223
11759.77 204
11760.80 227
11761.82 199
11762.85 227
11763.87 224
11764.89 212
11765.92 219
11766.94 209
11767.97 223
11768.99 231
11770.02 215
11771.04 199
11772.06 227
11773.09 217
11774.11 241
11775.14 237
11776.16 221
11777.19 200
11778.21 238
11779.24 228
11780.26 204
11781.29 206
11782.31 234
11783.34 216
11784.36 195
11785.39 183
11786.41 228
11787.44 245
11788.46 243
11789.49 239
11790.51 215
11791.54 224
11792.57 227
11793.59 251
11794.62 222
11795.64 212
11796.67 217
11797.69 253
11798.72 237
11799.74 247
11800.77 255
11801.80 264
11802.82 265
11803.85 243
11804.87 262
11805.90 246
11806.93 290
11807.95 242
11808.98 224
11810.00 240
11811.03 285
11812.06 272
11813.08 241
11814.11 251
11815.14 211
11816.16 226
11817.19 220
11818.22 241
11819.24 241
11820.27 232
11821.30 256
11822.32 248
11823.35 234
11824.38 212
11825.40 225
11826.43 241
11827.46 232
11828.48 285
11829.51 255
11830.54 246
11831.56 287
11832.59 252
11833.62 268
11834.65 240
11835.67 237
11836.70 230
11837.73 231
11838.76 267
11839.78 244
11840.81 231
11841.84 245
11842.87 248
11843.89 241
11844.92 217
11845.95 208
11846.98 252
11848.00 244
11849.03 211
11850.06 252
11851.09 262
11852.12 231
11853.14 239
11854.17 244
11855.20 239
11856.23 252
11857.26 237
11858.29 249
11859.31 291
11860.34 256
11861.37 256
11862.40 270
11863.43 246
11864.46 253
11865.48 261
11866.51 271
11867.54 248
11868.57 257
11869.60 270
11870.63 266
11871.66 247
11872.69 235
11873.72 260
11874.74 288
11875.77 256
11876.80 247
11877.83 306
11878.86 295
11879.89 261
11880.92 270
11881.95 278
11882.98 273
11884.01 260
11885.04 264
11886.07 292
11887.10 294
11888.13 298
11889.15 290
11890.18 311
11891.21 288
11892.24 300
11893.27 317
11894.30 308
11895.33 297
11896.36 306
11897.39 339
11898.42 301
11899.45 338
11900.48 353
11901.51 367
11902.54 340
11903.57 351
11904.60 390
11905.64 371
11906.67 358
11907.70 335
11908.73 353
11909.76 336
11910.79 330
11911.82 349
11912.85 344
11913.88 342
11914.91 323
11915.94 331
11916.97 325
11918.00 304
11919.03 334
11920.06 357
11921.10 309
11922.13 345
11923.16 337
11924.19 347
11925.22 382
11926.25 399
11927.28 421
11928.31 387
11929.35 403
11930.38 392
11931.41 454
11932.44 497
11933.47 505
11934.50 504
11935.53 470
11936.57 471
11937.60 488
11938.63 418
11939.66 410
11940.69 394
11941.73 378
11942.76 345
11943.79 302
11944.82 315
11945.85 301
11946.89 304
11947.92 288
11948.95 291
11949.98 274
11951.01 282
11952.05 305
11953.08 277
11954.11 248
11955.14 268
11956.18 275
11957.21 275
11958.24 277
11959.27 320
11960.31 276
11961.34 265
11962.37 274
11963.41 278
11964.44 323
11965.47 313
11966.50 272
11967.54 257
11968.57 252
11969.60 276
11970.64 254
11971.67 264
11972.70 249
11973.74 263
11974.77 270
11975.80 296
11976.84 283
11977.87 256
11978.90 293
11979.94 305
11980.97 287
11982.00 272
11983.04 234
11984.07 278
11985.11 261
11986.14 261
11987.17 249
11988.21 265
11989.24 281
11990.28 279
11991.31 280
11992.34 285
11993.38 306
11994.41 294
11995.45 259
11996.48 269
11997.52 272
11998.55 256
11999.58 271
12000.62 244
12001.65 270
12002.69 279
12003.72 273
12004.76 289
12005.79 235
12006.83 249
12007.86 323
12008.90 280
12009.93 305
12010.97 299
12012.00 289
12013.04 300
12014.07 283
12015.11 289
12016.14 329
12017.18 342
12018.21 339
12019.25 350
12020.28 316
12021.32 304
12022.35 336
12023.39 345
12024.42 342
12025.46 291
12026.49 312
12027.53 320
12028.57 266
12029.60 246
12030.64 278
12031.67 312
12032.71 301
12033.74 285
12034.78 289
12035.82 276
12036.85 293
12037.89 290
12038.92 259
12039.96 280
12041.00 261
12042.03 249
12043.07 286
12044.11 252
12045.14 254
12046.18 255
12047.22 244
12048.25 239
12049.29 267
12050.33 240
12051.36 235
12052.40 240
12053.44 239
12054.47 275
12055.51 235
12056.55 205
12057.58 223
12058.62 232
12059.66 270
12060.69 221
12061.73 200
12062.77 216
12063.80 229
12064.84 222
12065.88 238
12066.92 210
12067.95 213
12068.99 227
12070.03 218
12071.07 221
12072.10 227
12073.14 235
12074.18 231
12075.22 237
12076.25 220
12077.29 245
12078.33 244
12079.37 231
12080.41 220
12081.44 236
12082.48 260
12083.52 218
12084.56 214
12085.60 225
12086.63 228
12087.67 238
12088.71 255
12089.75 217
12090.79 208
12091.83 206
12092.86 237
12093.90 252
12094.94 221
12095.98 226
12097.02 218
12098.06 240
12099.10 240
12100.13 214
12101.17 226
12102.21 236
12103.25 239
12104.29 258
12105.33 255
12106.37 215
12107.41 196
12108.45 230
12109.49 206
12110.52 201
12111.56 225
12112.60 232
12113.64 215
12114.68 222
12115.72 192
12116.76 220
12117.80 194
12118.84 206
12119.88 207
12120.92 212
12121.96 200
12123.00 185
12124.04 214
12125.08 186
12126.12 181
12127.16 197
12128.20 213
12129.24 183
12130.28 199
12131.32 183
12132.36 203
12133.40 238
12134.44 241
12135.48 208
12136.52 197
12137.56 192
12138.60 208
12139.64 219
12140.68 204
12141.72 220
12142.76 204
12143.80 217
12144.84 198
12145.88 210
12146.93 186
12147.97 193
12149.01 204
12150.05 240
12151.09 213
12152.13 212
12153.17 211
12154.21 218
12155.25 209
12156.29 180
12157.34 188
12158.38 205
12159.42 213
12160.46 195
12161.50 200
12162.54 211
12163.58 221
12164.62 196
12165.67 208
12166.71 207
12167.75 219
12168.79 206
12169.83 198
12170.87 174
12171.92 195
12172.96 194
12174.00 199
12175.04 207
12176.08 171
12177.13 169
12178.17 176
12179.21 198
12180.25 176
12181.30 200
12182.34 183
12183.38 154
12184.42 186
12185.46 170
12186.51 186
12187.55 192
12188.59 189
12189.63 182
12190.68 185
12191.72 177
12192.76 167
12193.81 155
12194.85 202
12195.89 211
12196.93 211
12197.98 205
12199.02 214
12200.06 207
12201.11 179
12202.15 171
12203.19 191
12204.24 187
12205.28 191
12206.32 203
12207.37 212
12208.41 207
12209.45 213
12210.50 220
12211.54 187
12212.58 205
12213.63 219
12214.67 233
12215.71 219
12216.76 190
12217.80 204
12218.85 207
12219.89 205
12220.93 196
12221.98 221
12223.02 189
12224.07 195
12225.11 206
12226.15 210
12227.20 210
12228.24 217
12229.29 206
12230.33 218
12231.38 231
12232.42 232
12233.46 185
12234.51 185
12235.55 202
12236.60 202
12237.64 202
12238.69 208
12239.73 217
12240.78 206
12241.82 220
12242.87 229
12243.91 222
12244.96 213
12246.00 232
12247.05 219
12248.09 203
12249.14 205
12250.18 213
12251.23 209
12252.27 208
12253.32 195
12254.36 188
12255.41 183
12256.45 224
12257.50 211
12258.55 184
12259.59 197
12260.64 195
12261.68 200
12262.73 183
12263.77 170
12264.82 206
12265.87 193
12266.91 207
12267.96 197
12269.00 183
12270.05 197
12271.10 201
12272.14 208
12273.19 195
12274.23 209
12275.28 190
12276.33 231
12277.37 184
12278.42 188
12279.47 195
12280.51 195
12281.56 206
12282.61 177
12283.65 226
12284.70 229
12285.75 218
12286.79 203
12287.84 184
12288.89 204
12289.93 213
12290.98 189
12292.03 156
12293.07 207
12294.12 196
12295.17 181
12296.22 177
12297.26 170
12298.31 176
12299.36 199
12300.40 179
12301.45 173
12302.50 177
12303.55 187
12304.59 197
12305.64 168
12306.69 174
12307.74 161
12308.78 192
12309.83 190
12310.88 196
12311.93 178
12312.98 178
12314.02 190
12315.07 184
12316.12 160
12317.17 160
12318.22 189
12319.26 184
12320.31 178
12321.36 174
12322.41 188
12323.46 184
12324.51 170
12325.55 205
12326.60 218
12327.65 192
12328.70 163
12329.75 178
12330.80 213
12331.85 198
12332.89 168
12333.94 193
12334.99 189
12336.04 180
12337.09 193
12338.14 207
12339.19 189
12340.24 180
12341.29 197
12342.33 199
12343.38 198
12344.43 202
12345.48 183
12346.53 162
12347.58 166
12348.63 195
12349.68 202
12350.73 189
12351.78 228
12352.83 208
12353.88 192
12354.93 168
12355.98 187
12357.03 226
12358.08 210
12359.13 192
12360.18 184
12361.23 180
12362.28 203
12363.33 205
12364.38 213
12365.43 204
12366.48 203
12367.53 183
12368.58 207
12369.63 204
12370.68 182
12371.73 203
12372.78 188
12373.83 211
12374.88 198
12375.93 212
12376.98 199
12378.03 216
12379.08 176
12380.13 183
12381.18 181
12382.23 178
12383.29 195
12384.34 181
12385.39 189
12386.44 185
12387.49 205
12388.54 191
12389.59 195
12390.64 170
12391.69 190
12392.75 197
12393.80 210
12394.85 193
12395.90 199
12396.95 212
12398.00 201
12399.05 222
12400.11 202
12401.16 208
12402.21 185
12403.26 211
12404.31 206
12405.36 225
12406.42 186
12407.47 199
12408.52 193
12409.57 206
12410.62 196
12411.68 190
12412.73 233
12413.78 220
12414.83 201
12415.88 208
12416.94 211
12417.99 203
12419.04 239
12420.09 243
12421.15 208
12422.20 228
12423.25 222
12424.30 225
12425.36 230
12426.41 202
12427.46 204
12428.52 212
12429.57 237
12430.62 242
12431.67 241
12432.73 246
12433.78 269
12434.83 249
12435.89 247
12436.94 242
12437.99 234
12439.05 231
12440.10 256
12441.15 243
12442.21 241
12443.26 228
12444.31 246
12445.37 257
12446.42 230
12447.47 248
12448.53 223
12449.58 275
12450.63 265
12451.69 249
12452.74 271
12453.80 254
12454.85 275
12455.90 277
12456.96 263
12458.01 284
12459.07 301
12460.12 341
12461.17 292
12462.23 294
12463.28 287
12464.34 314
12465.39 345
12466.45 338
12467.50 341
12468.56 345
12469.61 390
12470.66 443
12471.72 435
12472.77 519
12473.83 588
12474.88 701
12475.94 751
12476.99 733
12478.05 847
12479.10 898
12480.16 938
12481.21 915
12482.27 765
12483.32 730
12484.38 636
12485.43 641
12486.49 553
12487.54 462
12488.60 424
12489.65 414
12490.71 395
12491.77 359
12492.82 308
12493.88 295
12494.93 291
12495.99 286
12497.04 306
12498.10 308
12499.15 281
12500.21 272
12501.27 280
12502.32 282
12503.38 285
12504.43 306
12505.49 314
12506.55 277
12507.60 251
12508.66 306
12509.72 285
12510.77 276
12511.83 285
12512.88 293
12513.94 308
12515.00 283
12516.05 262
12517.11 271
12518.17 275
12519.22 283
12520.28 247
12521.34 242
12522.39 251
12523.45 230
12524.51 264
12525.56 254
12526.62 227
12527.68 201
12528.74 219
12529.79 231
12530.85 228
12531.91 237
12532.96 236
12534.02 231
12535.08 206
12536.14 214
12537.19 227
12538.25 216
12539.31 216
12540.37 233
12541.42 252
12542.48 246
12543.54 205
12544.60 208
12545.65 239
12546.71 248
12547.77 226
12548.83 230
12549.89 251
12550.94 232
12552.00 235
12553.06 266
12554.12 261
12555.18 269
12556.23 287
12557.29 305
12558.35 295
12559.41 305
12560.47 311
12561.53 317
12562.58 282
12563.64 281
12564.70 272
12565.76 303
12566.82 269
12567.88 256
12568.94 263
12570.00 263
12571.05 251
12572.11 259
12573.17 247
12574.23 243
12575.29 244
12576.35 242
12577.41 280
12578.47 276
12579.53 278
12580.59 238
12581.64 227
12582.70 252
12583.76 204
12584.82 230
12585.88 227
12586.94 228
12588.00 214
12589.06 251
12590.12 236
12591.18 225
12592.24 231
12593.30 233
12594.36 216
12595.42 217
12596.48 248
12597.54 215
12598.60 196
12599.66 227
12600.72 201
12601.78 199
12602.84 212
12603.90 247
12604.96 216
12606.02 189
12607.08 215
12608.14 221
12609.20 228
12610.26 222
12611.32 197
12612.38 214
12613.44 210
12614.50 198
12615.57 209
12616.63 209
12617.69 190
12618.75 232
12619.81 222
12620.87 251
12621.93 222
12622.99 223
12624.05 237
12625.11 228
12626.18 223
12627.24 224
12628.30 222
12629.36 237
12630.42 184
12631.48 205
12632.54 195
12633.60 209
12634.67 204
12635.73 228
12636.79 214
12637.85 209
12638.91 166
12639.97 213
12641.04 189
12642.10 199
12643.16 230
12644.22 182
12645.28 214
12646.35 201
12647.41 211
12648.47 204
12649.53 206
12650.59 200
12651.66 205
12652.72 198
12653.78 198
12654.84 203
12655.91 195
12656.97 208
12658.03 225
12659.09 204
12660.16 166
12661.22 200
12662.28 188
12663.34 195
12664.41 206
12665.47 201
12666.53 213
12667.60 196
12668.66 210
12669.72 157
12670.78 181
12671.85 205
12672.91 192
12673.97 191
12675.04 190
12676.10 164
12677.16 181
12678.23 183
12679.29 184
12680.35 164
12681.42 188
12682.48 189
12683.54 208
12684.61 181
12685.67 163
12686.74 185
12687.80 202
12688.86 207
12689.93 197
12690.99 215
12692.05 198
12693.12 212
12694.18 182
12695.25 222
12696.31 219
12697.37 215
12698.44 191
12699.50 221
12700.57 185
12701.63 210
12702.70 206
12703.76 231
12704.83 241
12705.89 237
12706.95 239
12708.02 211
12709.08 221
12710.15 210
12711.21 239
12712.28 227
12713.34 188
12714.41 190
12715.47 216
12716.54 219
12717.60 219
12718.67 222
12719.73 183
12720.80 215
12721.86 228
12722.93 227
12723.99 209
12725.06 211
12726.12 213
12727.19 211
12728.26 224
12729.32 230
12730.39 273
12731.45 245
12732.52 251
12733.58 259
12734.65 244
12735.71 205
12736.78 226
12737.85 247
12738.91 233
12739.98 229
12741.04 226
12742.11 201
12743.18 216
12744.24 224
12745.31 236
12746.37 245
12747.44 253
12748.51 188
12749.57 220
12750.64 203
12751.71 204
12752.77 221
12753.84 196
12754.91 194
12755.97 158
12757.04 214
12758.11 180
12759.17 200
12760.24 217
12761.31 206
12762.37 182
12763.44 182
12764.51 186
12765.57 181
12766.64 181
12767.71 192
12768.78 180
12769.84 191
12770.91 176
12771.98 163
12773.04 220
12774.11 166
12775.18 185
12776.25 172
12777.31 205
12778.38 171
12779.45 188
12780.52 178
12781.58 185
12782.65 202
12783.72 170
12784.79 184
12785.86 188
12786.92 179
12787.99 182
12789.06 190
12790.13 172
12791.20 166
12792.26 175
12793.33 184
12794.40 178
12795.47 179
12796.54 169
12797.61 195
12798.67 193
12799.74 184
12800.81 190
12801.88 212
12802.95 198
12804.02 179
12805.09 166
12806.15 160
12807.22 188
12808.29 185
12809.36 182
12810.43 164
12811.50 205
12812.57 203
12813.64 201
12814.71 195
12815.77 182
12816.84 200
12817.91 205
12818.98 203
12820.05 192
12821.12 202
12822.19 190
12823.26 199
12824.33 180
12825.40 193
12826.47 192
12827.54 192
12828.61 169
12829.68 183
12830.75 174
12831.82 182
12832.89 194
12833.96 179
12835.03 173
12836.10 154
12837.17 180
12838.24 171
12839.31 182
12840.38 184
12841.45 186
12842.52 221
12843.59 207
12844.66 168
12845.73 165
12846.80 183
12847.87 178
12848.94 160
12850.01 171
12851.08 164
12852.15 196
12853.22 168
12854.29 147
12855.36 166
12856.43 173
12857.51 193
12858.58 208
12859.65 205
12860.72 167
12861.79 178
12862.86 176
12863.93 151
12865.00 158
12866.07 159
12867.15 156
12868.22 168
12869.29 157
12870.36 119
12871.43 189
12872.50 175
12873.57 176
12874.65 177
12875.72 170
12876.79 169
12877.86 165
12878.93 171
12880.00 157
12881.08 149
12882.15 151
12883.22 148
12884.29 149
12885.36 156
12886.44 140
12887.51 150
12888.58 168
12889.65 161
12890.72 163
12891.80 198
12892.87 180
12893.94 161
12895.01 140
12896.09 168
12897.16 163
12898.23 155
12899.30 179
12900.38 175
12901.45 177
12902.52 192
12903.60 162
12904.67 148
12905.74 172
12906.81 155
12907.89 149
12908.96 153
12910.03 169
12911.11 182
12912.18 174
12913.25 159
12914.33 140
12915.40 148
12916.47 172
12917.55 163
12918.62 162
12919.69 170
12920.77 157
12921.84 160
12922.91 178
12923.99 155
12925.06 161
12926.13 140
12927.21 136
12928.28 172
12929.36 142
12930.43 141
12931.50 166
12932.58 162
12933.65 134
12934.73 170
12935.80 177
12936.87 162
12937.95 160
12939.02 170
12940.10 174
12941.17 169
12942.25 167
12943.32 182
12944.39 184
12945.47 145
12946.54 148
12947.62 147
12948.69 139
12949.77 138
12950.84 159
12951.92 145
12952.99 158
12954.07 133
12955.14 158
12956.22 122
12957.29 166
12958.37 158
12959.44 144
12960.52 123
12961.59 133
12962.67 127
12963.74 166
12964.82 161
12965.89 148
12966.97 136
12968.04 145
12969.12 150
12970.20 141
12971.27 154
12972.35 146
12973.42 146
12974.50 150
12975.57 126
12976.65 159
12977.73 158
12978.80 143
12979.88 170
12980.95 143
12982.03 160
12983.11 135
12984.18 149
12985.26 163
12986.33 143
12987.41 164
12988.49 145
12989.56 132
12990.64 143
12991.72 150
12992.79 138
12993.87 151
12994.95 147
12996.02 158
12997.10 160
12998.18 152
12999.25 130
13000.33 149
13001.41 153
13002.48 165
13003.56 135
13004.64 145
13005.71 175
13006.79 130
13007.87 152
13008.95 143
13010.02 152
13011.10 167
13012.18 156
13013.26 149
13014.33 146
13015.41 139
13016.49 145
13017.57 142
13018.64 154
13019.72 147
13020.80 143
13021.88 158
13022.95 148
13024.03 150
13025.11 147
13026.19 142
13027.26 143
13028.34 161
13029.42 164
13030.50 167
13031.58 152
13032.66 152
13033.73 154
13034.81 129
13035.89 150
13036.97 149
13038.05 167
13039.13 157
13040.20 167
13041.28 148
13042.36 134
13043.44 130
13044.52 135
13045.60 132
13046.68 148
13047.75 132
13048.83 138
13049.91 175
13050.99 161
13052.07 135
13053.15 144
13054.23 122
13055.31 131
13056.39 144
13057.47 140
13058.54 152
13059.62 149
13060.70 134
13061.78 128
13062.86 137
13063.94 136
13065.02 148
13066.10 142
13067.18 133
13068.26 144
13069.34 146
13070.42 141
13071.50 148
13072.58 164
13073.66 137
13074.74 130
13075.82 119
13076.90 156
13077.98 145
13079.06 139
13080.14 155
13081.22 144
13082.30 134
13083.38 157
13084.46 166
13085.54 138
13086.62 155
13087.70 147
13088.78 142
13089.86 150
13090.94 160
13092.02 135
13093.10 147
13094.18 128
13095.27 129
13096.35 134
13097.43 126
13098.51 132
13099.59 133
13100.67 151
13101.75 136
13102.83 123
13103.91 118
13104.99 115
13106.08 119
13107.16 134
13108.24 149
13109.32 133
13110.40 122
13111.48 118
13112.56 144
13113.64 143
13114.73 131
13115.81 132
13116.89 128
13117.97 112
13119.05 157
13120.14 137
13121.22 137
13122.30 129
13123.38 145
13124.46 127
13125.54 156
13126.63 116
13127.71 152
13128.79 134
13129.87 142
13130.96 163
13132.04 147
13133.12 150
13134.20 142
13135.28 156
13136.37 135
13137.45 158
13138.53 144
13139.61 134
13140.70 130
13141.78 131
13142.86 142
13143.95 148
13145.03 160
13146.11 155
13147.19 150
13148.28 151
13149.36 137
13150.44 134
13151.53 153
13152.61 152
13153.69 127
13154.78 153
13155.86 149
13156.94 138
13158.03 171
13159.11 145
13160.19 166
13161.28 150
13162.36 157
13163.44 154
13164.53 146
13165.61 153
13166.69 179
13167.78 166
13168.86 142
13169.95 127
13171.03 157
13172.11 156
13173.20 160
13174.28 142
13175.37 133
13176.45 166
13177.53 145
13178.62 145
13179.70 137
13180.79 156
13181.87 140
13182.96 154
13184.04 166
13185.12 153
13186.21 152
13187.29 158
13188.38 164
13189.46 142
13190.55 146
13191.63 149
13192.72 170
13193.80 168
13194.89 171
13195.97 153
13197.06 153
13198.14 140
13199.23 154
13200.31 164
13201.40 158
13202.48 133
13203.57 146
13204.65 153
13205.74 158
13206.82 151
13207.91 128
13208.99 144
13210.08 129
13211.16 150
13212.25 125
13213.34 158
13214.42 152
13215.51 162
13216.59 150
13217.68 151
13218.76 146
13219.85 149
13220.94 137
13222.02 166
13223.11 147
13224.19 152
13225.28 162
13226.37 125
13227.45 142
13228.54 130
13229.63 131
13230.71 153
13231.80 163
13232.89 146
13233.97 157
13235.06 174
13236.14 160
13237.23 168
13238.32 148
13239.40 170
13240.49 169
13241.58 162
13242.67 138
13243.75 150
13244.84 171
13245.93 167
13247.01 139
13248.10 147
13249.19 173
13250.27 156
13251.36 187
13252.45 166
13253.54 141
13254.62 162
13255.71 177
13256.80 180
13257.89 186
13258.97 139
13260.06 165
13261.15 167
13262.24 160
13263.32 164
13264.41 175
13265.50 158
13266.59 171
13267.67 169
13268.76 153
13269.85 157
13270.94 177
13272.03 191
13273.11 157
13274.20 156
13275.29 149
13276.38 171
13277.47 165
13278.56 143
13279.64 149
13280.73 183
13281.82 178
13282.91 164
13284.00 155
13285.09 182
13286.18 160
13287.26 155
13288.35 179
13289.44 180
13290.53 165
13291.62 162
13292.71 190
13293.80 168
13294.89 190
13295.98 174
13297.06 189
13298.15 193
13299.24 206
13300.33 182
13301.42 183
13302.51 186
13303.60 171
13304.69 208
13305.78 180
13306.87 193
13307.96 189
13309.05 197
13310.14 230
13311.23 221
13312.32 189
13313.41 192
13314.50 195
13315.59 200
13316.68 182
13317.77 184
13318.86 190
13319.95 198
13321.04 207
13322.13 195
13323.22 187
13324.31 193
13325.40 186
13326.49 163
13327.58 162
13328.67 176
13329.76 206
13330.85 176
13331.94 174
13333.03 171
13334.12 183
13335.21 197
13336.30 184
13337.39 174
13338.48 165
13339.57 169
13340.66 177
13341.75 186
13342.85 182
13343.94 193
13345.03 200
13346.12 208
13347.21 181
13348.30 158
13349.39 182
13350.48 182
13351.58 199
13352.67 188
13353.76 192
13354.85 178
13355.94 190
13357.03 211
13358.12 188
13359.22 178
13360.31 182
13361.40 194
13362.49 221
13363.58 202
13364.67 205
13365.77 236
13366.86 244
13367.95 228
13369.04 217
13370.13 195
13371.23 213
13372.32 250
13373.41 177
13374.50 199
13375.60 195
13376.69 215
13377.78 192
13378.87 210
13379.97 194
13381.06 191
13382.15 193
13383.24 175
13384.34 176
13385.43 155
13386.52 214
13387.61 178
13388.71 187
13389.80 159
13390.89 193
13391.99 174
13393.08 190
13394.17 167
13395.26 150
13396.36 166
13397.45 184
13398.54 174
13399.64 161
13400.73 167
13401.82 189
13402.92 182
13404.01 175
13405.10 171
13406.20 140
13407.29 169
13408.39 179
13409.48 152
13410.57 148
13411.67 156
13412.76 195
13413.85 196
13414.95 163
13416.04 148
13417.14 164
13418.23 183
13419.32 214
13420.42 178
13421.51 176
13422.61 191
13423.70 216
13424.80 150
13425.89 151
13426.98 143
13428.08 164
13429.17 184
13430.27 194
13431.36 164
13432.46 176
13433.55 175
13434.65 164
13435.74 175
13436.84 169
13437.93 159
13439.03 183
13440.12 157
13441.22 167
13442.31 181
13443.41 163
13444.50 167
13445.60 163
13446.69 206
13447.79 177
13448.88 184
13449.98 164
13451.07 163
13452.17 178
13453.26 192
13454.36 210
13455.45 168
13456.55 191
13457.65 187
13458.74 185
13459.84 160
13460.93 181
13462.03 182
13463.12 195
13464.22 191
13465.32 199
13466.41 172
13467.51 174
13468.60 186
13469.70 197
13470.80 187
13471.89 178
13472.99 191
13474.09 180
13475.18 180
13476.28 188
13477.37 219
13478.47 173
13479.57 155
13480.66 145
13481.76 181
13482.86 165
13483.95 180
13485.05 185
13486.15 195
13487.25 206
13488.34 206
13489.44 202
13490.54 188
13491.63 199
13492.73 205
13493.83 217
13494.92 207
13496.02 211
13497.12 220
13498.22 205
13499.31 183
13500.41 189
13501.51 223
13502.61 235
13503.70 194
13504.80 205
13505.90 188
13507.00 222
13508.09 204
13509.19 205
13510.29 194
13511.39 198
13512.49 207
13513.58 186
13514.68 181
13515.78 188
13516.88 184
13517.98 213
13519.07 192
13520.17 187
13521.27 149
13522.37 180
13523.47 174
13524.57 164
13525.66 177
13526.76 186
13527.86 161
13528.96 162
13530.06 171
13531.16 172
13532.26 168
13533.35 155
13534.45 171
13535.55 181
13536.65 179
13537.75 163
13538.85 175
13539.95 166
13541.05 142
13542.15 140
13543.24 145
13544.34 151
13545.44 170
13546.54 136
13547.64 150
13548.74 164
13549.84 141
13550.94 170
13552.04 154
13553.14 161
13554.24 165
13555.34 189
13556.44 169
13557.54 158
13558.64 150
13559.74 138
13560.84 142
13561.94 173
13563.04 158
13564.14 170
13565.24 184
13566.34 202
13567.44 178
13568.54 162
13569.64 165
13570.74 173
13571.84 163
13572.94 150
13574.04 156
13575.14 150
13576.24 162
13577.34 166
13578.44 179
13579.54 169
13580.64 161
13581.74 167
13582.84 169
13583.94 164
13585.05 179
13586.15 190
13587.25 160
13588.35 164
13589.45 179
13590.55 172
13591.65 166
13592.75 194
13593.85 200
13594.95 159
13596.06 169
13597.16 176
13598.26 157
13599.36 152
13600.46 172
13601.56 179
13602.66 180
13603.77 169
13604.87 204
13605.97 181
13607.07 181
13608.17 196
13609.28 193
13610.38 146
13611.48 176
13612.58 176
13613.68 177
13614.79 145
13615.89 130
13616.99 171
13618.09 164
13619.19 201
13620.30 185
13621.40 181
13622.50 159
13623.60 178
13624.71 189
13625.81 204
13626.91 177
13628.01 184
13629.12 195
13630.22 177
13631.32 161
13632.42 182
13633.53 194
13634.63 223
13635.73 190
13636.84 178
13637.94 207
13639.04 180
13640.14 168
13641.25 182
13642.35 151
13643.45 166
13644.56 182
13645.66 175
13646.76 167
13647.87 163
13648.97 159
13650.07 203
13651.18 185
13652.28 146
13653.39 146
13654.49 181
13655.59 161
13656.70 181
13657.80 173
13658.90 163
13660.01 182
13661.11 190
13662.22 163
13663.32 164
13664.42 172
13665.53 177
13666.63 175
13667.74 167
13668.84 165
13669.94 165
13671.05 180
13672.15 165
13673.26 166
13674.36 163
13675.47 162
13676.57 155
13677.68 184
13678.78 148
13679.89 163
13680.99 166
13682.10 161
13683.20 167
13684.30 154
13685.41 173
13686.51 171
13687.62 163
13688.72 171
13689.83 180
13690.93 176
13692.04 160
13693.15 151
13694.25 185
13695.36 195
13696.46 196
13697.57 165
13698.67 176
13699.78 193
13700.88 193
13701.99 206
13703.09 184
13704.20 176
13705.31 148
13706.41 190
13707.52 177
13708.62 184
13709.73 165
13710.84 167
13711.94 171
13713.05 196
13714.15 176
13715.26 184
13716.37 170
13717.47 208
13718.58 195
13719.68 167
13720.79 213
13721.90 185
13723.00 186
13724.11 171
13725.22 182
13726.32 198
13727.43 206
13728.54 214
13729.64 195
13730.75 246
13731.86 211
13732.96 199
13734.07 196
13735.18 207
13736.28 205
13737.39 208
13738.50 202
13739.61 208
13740.71 205
13741.82 222
13742.93 182
13744.03 234
13745.14 219
13746.25 234
13747.36 214
13748.46 230
13749.57 207
13750.68 225
13751.79 238
13752.89 242
13754.00 243
13755.11 222
13756.22 248
13757.33 228
13758.43 240
13759.54 227
13760.65 264
13761.76 234
13762.87 247
13763.97 251
13765.08 281
13766.19 301
13767.30 302
13768.41 298
13769.51 296
13770.62 315
13771.73 381
13772.84 380
13773.95 314
13775.06 340
13776.17 358
13777.27 350
13778.38 358
13779.49 348
13780.60 348
13781.71 330
13782.82 322
13783.93 333
13785.04 287
13786.14 270
13787.25 295
13788.36 279
13789.47 280
13790.58 243
13791.69 221
13792.80 226
13793.91 243
13795.02 233
13796.13 216
13797.24 198
13798.35 226
13799.46 233
13800.57 216
13801.68 213
13802.78 205
13803.89 221
13805.00 218
13806.11 229
13807.22 205
13808.33 225
13809.44 213
13810.55 250
13811.66 214
13812.77 237
13813.88 221
13814.99 217
13816.10 214
13817.21 244
13818.32 200
13819.44 222
13820.55 215
13821.66 192
13822.77 165
13823.88 188
13824.99 195
13826.10 198
13827.21 219
13828.32 205
13829.43 220
13830.54 206
13831.65 192
13832.76 187
13833.87 185
13834.98 182
13836.10 188
13837.21 186
13838.32 178
13839.43 172
13840.54 188
13841.65 170
13842.76 174
13843.87 201
13844.99 160
13846.10 212
13847.21 210
13848.32 223
13849.43 192
13850.54 173
13851.65 206
13852.77 212
13853.88 197
13854.99 186
13856.10 192
13857.21 226
13858.33 209
13859.44 212
13860.55 233
13861.66 221
13862.77 214
13863.89 219
13865.00 212
13866.11 212
13867.22 218
13868.33 210
13869.45 224
13870.56 215
13871.67 235
13872.78 193
13873.90 225
13875.01 207
13876.12 182
13877.23 238
13878.35 210
13879.46 200
13880.57 182
13881.69 207
13882.80 210
13883.91 214
13885.02 209
13886.14 231
13887.25 210
13888.36 218
13889.48 209
13890.59 225
13891.70 229
13892.82 222
13893.93 238
13895.04 226
13896.16 236
13897.27 233
13898.38 239
13899.50 233
13900.61 271
13901.72 215
13902.84 215
13903.95 204
13905.07 209
13906.18 197
13907.29 223
13908.41 209
13909.52 192
13910.63 229
13911.75 195
13912.86 192
13913.98 226
13915.09 214
13916.21 216
13917.32 215
13918.43 163
13919.55 207
13920.66 212
13921.78 235
13922.89 193
13924.01 209
13925.12 221
13926.24 209
13927.35 207
13928.46 205
13929.58 205
13930.69 222
13931.81 201
13932.92 196
13934.04 219
13935.15 174
13936.27 212
13937.38 203
13938.50 188
13939.61 178
13940.73 247
13941.85 239
13942.96 219
13944.08 207
13945.19 181
13946.31 192
13947.42 221
13948.54 208
13949.65 184
13950.77 171
13951.88 191
13953.00 209
13954.12 188
13955.23 182
13956.35 197
13957.46 210
13958.58 184
13959.70 183
13960.81 199
13961.93 166
13963.04 179
13964.16 193
13965.28 187
13966.39 163
13967.51 204
13968.62 194
13969.74 197
13970.86 182
13971.97 185
13973.09 200
13974.21 194
13975.32 186
13976.44 177
13977.56 208
13978.67 179
13979.79 178
13980.91 163
13982.02 189
13983.14 182
13984.26 203
13985.37 185
13986.49 193
13987.61 187
13988.73 174
13989.84 189
13990.96 195
13992.08 184
13993.20 171
13994.31 182
13995.43 195
13996.55 198
13997.66 175
13998.78 167
13999.90 157
14001.02 160
14002.14 197
14003.25 183
14004.37 146
14005.49 187
14006.61 163
14007.72 189
14008.84 155
14009.96 158
14011.08 157
14012.20 165
14013.31 190
14014.43 187
14015.55 204
14016.67 190
14017.79 210
14018.91 187
14020.02 182
14021.14 188
14022.26 213
14023.38 179
14024.50 192
14025.62 197
14026.74 185
14027.85 192
14028.97 188
14030.09 175
14031.21 180
14032.33 201
14033.45 183
14034.57 208
14035.69 178
14036.81 192
14037.92 181
14039.04 205
14040.16 146
14041.28 209
14042.40 184
14043.52 221
14044.64 216
14045.76 186
14046.88 204
14048.00 220
14049.12 250
14050.24 200
14051.36 230
14052.48 210
14053.60 227
14054.72 189
14055.84 206
14056.96 200
14058.08 225
14059.20 226
14060.32 216
14061.44 241
14062.56 228
14063.68 239
14064.80 230
14065.92 222
14067.04 238
14068.16 239
14069.28 212
14070.40 237
14071.52 227
14072.64 237
14073.76 241
14074.88 245
14076.00 233
14077.12 297
14078.24 267
14079.36 287
14080.48 249
14081.60 250
14082.73 247
14083.85 277
14084.97 268
14086.09 259
14087.21 301
14088.33 319
14089.45 308
14090.57 286
14091.69 320
14092.82 348
14093.94 347
14095.06 342
14096.18 325
14097.30 352
14098.42 362
14099.54 350
14100.67 364
14101.79 390
14102.91 348
14104.03 361
14105.15 353
14106.27 360
14107.40 307
14108.52 286
14109.64 285
14110.76 288
14111.88 287
14113.01 251
14114.13 256
14115.25 279
14116.37 268
14117.50 293
14118.62 261
14119.74 255
14120.86 230
14121.98 241
14123.11 243
14124.23 233
14125.35 236
14126.48 222
14127.60 226
14128.72 237
14129.84 266
14130.97 237
14132.09 229
14133.21 223
14134.34 255
14135.46 278
14136.58 257
14137.70 229
14138.83 238
14139.95 272
14141.07 257
14142.20 237
14143.32 218
14144.44 255
14145.57 222
14146.69 225
14147.81 238
14148.94 237
14150.06 216
14151.18 257
14152.31 209
14153.43 234
14154.56 264
14155.68 256
14156.80 247
14157.93 212
14159.05 230
14160.18 265
14161.30 224
14162.42 238
14163.55 234
14164.67 255
14165.80 240
14166.92 213
14168.04 215
14169.17 213
14170.29 221
14171.42 211
14172.54 219
14173.67 223
14174.79 201
14175.92 241
14177.04 213
14178.17 229
14179.29 232
14180.41 220
14181.54 235
14182.66 231
14183.79 205
14184.91 244
14186.04 238
14187.16 233
14188.29 207
14189.41 219
14190.54 228
14191.67 228
14192.79 201
14193.92 197
14195.04 188
14196.17 181
14197.29 185
14198.42 183
14199.54 198
14200.67 208
14201.79 244
14202.92 237
14204.05 203
14205.17 175
14206.30 183
14207.42 221
14208.55 205
14209.67 187
14210.80 178
14211.93 207
14213.05 196
14214.18 209
14215.31 194
14216.43 208
14217.56 176
14218.68 209
14219.81 203
14220.94 192
14222.06 168
14223.19 194
14224.32 193
14225.44 194
14226.57 195
14227.70 186
14228.82 187
14229.95 205
14231.08 198
14232.20 203
14233.33 186
14234.46 199
14235.58 204
14236.71 199
14237.84 190
14238.97 193
14240.09 188
14241.22 181
14242.35 184
14243.47 170
14244.60 202
14245.73 180
14246.86 165
14247.98 187
14249.11 176
14250.24 206
14251.37 194
14252.49 194
14253.62 183
14254.75 190
14255.88 163
14257.01 191
14258.13 198
14259.26 197
14260.39 170
14261.52 198
14262.65 158
14263.77 163
14264.90 172
14266.03 164
14267.16 180
14268.29 185
14269.41 172
14270.54 175
14271.67 177
14272.80 155
14273.93 164
14275.06 187
14276.19 174
14277.31 166
14278.44 181
14279.57 203
14280.70 167
14281.83 168
14282.96 181
14284.09 171
14285.22 179
14286.34 164
14287.47 175
14288.60 156
14289.73 162
14290.86 179
14291.99 170
14293.12 146
14294.25 144
14295.38 145
14296.51 137
14297.64 170
14298.77 136
14299.90 142
14301.03 181
14302.16 158
14303.28 175
14304.41 174
14305.54 157
14306.67 168
14307.80 170
14308.93 186
14310.06 177
14311.19 153
14312.32 167
14313.45 183
14314.58 175
14315.71 148
14316.84 130
14317.97 155
14319.11 149
14320.24 177
14321.37 168
14322.50 171
14323.63 154
14324.76 160
14325.89 142
14327.02 137
14328.15 166
14329.28 132
14330.41 129
14331.54 178
14332.67 165
14333.80 166
14334.93 170
14336.06 140
14337.20 177
14338.33 155
14339.46 168
14340.59 167
14341.72 153
14342.85 146
14343.98 156
14345.11 149
14346.25 146
14347.38 153
14348.51 163
14349.64 140
14350.77 162
14351.90 161
14353.03 162
14354.17 131
14355.30 148
14356.43 145
14357.56 129
14358.69 158
14359.83 140
14360.96 160
14362.09 153
14363.22 164
14364.35 126
14365.49 143
14366.62 134
14367.75 155
14368.88 145
14370.01 144
14371.15 160
14372.28 172
14373.41 163
14374.54 145
14375.68 154
14376.81 164
14377.94 179
14379.07 151
14380.21 153
14381.34 136
14382.47 139
14383.61 143
14384.74 154
14385.87 168
14387.00 155
14388.14 153
14389.27 173
14390.40 162
14391.54 169
14392.67 140
14393.80 161
14394.94 155
14396.07 142
14397.20 130
14398.34 162
14399.47 161
14400.60 166
14401.74 171
14402.87 163
14404.00 176
14405.14 157
14406.27 181
14407.41 184
14408.54 158
14409.67 144
14410.81 164
14411.94 146
14413.08 153
14414.21 164
14415.34 158
14416.48 150
14417.61 145
14418.75 168
14419.88 170
14421.01 162
14422.15 162
14423.28 190
14424.42 167
14425.55 167
14426.69 160
14427.82 150
14428.96 145
14430.09 151
14431.23 216
14432.36 193
14433.50 169
14434.63 139
14435.77 185
14436.90 205
14438.04 178
14439.17 148
14440.31 180
14441.44 168
14442.58 171
14443.71 174
14444.85 149
14445.98 162
14447.12 147
14448.25 155
14449.39 138
14450.52 140
14451.66 164
14452.79 166
14453.93 168
14455.07 185
14456.20 149
14457.34 179
14458.47 155
14459.61 153
14460.74 148
14461.88 177
14463.02 151
14464.15 142
14465.29 152
14466.42 150
14467.56 155
14468.70 144
14469.83 150
14470.97 139
14472.11 171
14473.24 182
14474.38 188
14475.51 147
14476.65 162
14477.79 147
14478.92 164
14480.06 147
14481.20 134
14482.33 169
14483.47 154
14484.61 160
14485.75 145
14486.88 149
14488.02 161
14489.16 165
14490.29 143
14491.43 177
14492.57 180
14493.70 172
14494.84 165
14495.98 165
14497.12 152
14498.25 165
14499.39 185
14500.53 181
14501.67 158
14502.80 174
14503.94 172
14505.08 165
14506.22 155
14507.35 159
14508.49 191
14509.63 173
14510.77 191
14511.91 169
14513.04 210
14514.18 190
14515.32 180
14516.46 184
14517.60 187
14518.73 210
14519.87 205
14521.01 192
14522.15 176
14523.29 176
14524.43 198
14525.56 182
14526.70 164
14527.84 185
14528.98 173
14530.12 180
14531.26 163
14532.40 178
14533.53 189
14534.67 164
14535.81 162
14536.95 180
14538.09 166
14539.23 164
14540.37 183
14541.51 157
14542.65 161
14543.79 176
14544.92 148
14546.06 168
14547.20 167
14548.34 151
14549.48 163
14550.62 154
14551.76 159
14552.90 155
14554.04 145
14555.18 159
14556.32 160
14557.46 186
14558.60 158
14559.74 153
14560.88 160
14562.02 173
14563.16 160
14564.30 177
14565.44 123
14566.58 163
14567.72 154
14568.86 162
14570.00 150
14571.14 130
14572.28 154
14573.42 153
14574.56 153
14575.70 172
14576.84 171
14577.98 141
14579.12 157
14580.26 148
14581.40 152
14582.54 152
14583.68 158
14584.82 167
14585.97 126
14587.11 140
14588.25 147
14589.39 161
14590.53 150
14591.67 163
14592.81 159
14593.95 176
14595.09 160
14596.23 154
14597.38 165
14598.52 159
14599.66 171
14600.80 156
14601.94 149
14603.08 149
14604.22 155
14605.37 142
14606.51 137
14607.65 120
14608.79 159
14609.93 178
14611.07 183
14612.22 179
14613.36 155
14614.50 158
14615.64 188
14616.78 152
14617.93 156
14619.07 187
14620.21 155
14621.35 155
14622.50 162
14623.64 165
14624.78 158
14625.92 141
14627.06 170
14628.21 178
14629.35 154
14630.49 172
14631.63 172
14632.78 176
14633.92 167
14635.06 176
14636.21 190
14637.35 207
14638.49 210
14639.63 178
14640.78 170
14641.92 151
14643.06 161
14644.21 184
14645.35 185
14646.49 154
14647.64 133
14648.78 185
14649.92 156
14651.07 143
14652.21 154
14653.35 155
14654.50 146
14655.64 149
14656.78 136
14657.93 148
14659.07 136
14660.21 138
14661.36 134
14662.50 141
14663.65 134
14664.79 123
14665.93 123
14667.08 132
14668.22 120
14669.37 137
14670.51 127
14671.65 127
14672.80 135
14673.94 148
14675.09 158
14676.23 135
14677.38 134
14678.52 168
14679.66 144
14680.81 115
14681.95 141
14683.10 146
14684.24 134
14685.39 127
14686.53 116
14687.68 121
14688.82 121
14689.97 123
14691.11 126
14692.26 147
14693.40 147
14694.55 143
14695.69 143
14696.84 145
14697.98 120
14699.13 118
14700.27 149
14701.42 135
14702.56 137
14703.71 131
14704.85 145
14706.00 139
14707.15 117
14708.29 148
14709.44 142
14710.58 136
14711.73 144
14712.87 148
14714.02 134
14715.17 140
14716.31 118
14717.46 127
14718.60 131
14719.75 149
14720.90 122
14722.04 143
14723.19 117
14724.33 135
14725.48 117
14726.63 127
14727.77 129
14728.92 112
14730.07 147
14731.21 125
14732.36 145
14733.51 136
14734.65 124
14735.80 135
14736.95 120
14738.09 130
14739.24 127
14740.39 132
14741.53 137
14742.68 123
14743.83 128
14744.97 128
14746.12 138
14747.27 135
14748.42 118
14749.56 144
14750.71 125
14751.86 134
14753.00 126
14754.15 141
14755.30 140
14756.45 128
14757.59 120
14758.74 137
14759.89 114
14761.04 144
14762.18 117
14763.33 111
14764.48 123
14765.63 102
14766.78 128
14767.92 118
14769.07 124
14770.22 124
14771.37 146
14772.52 108
14773.66 99
14774.81 102
14775.96 113
14777.11 98
14778.26 109
14779.41 99
14780.55 124
14781.70 110
14782.85 135
14784.00 105
14785.15 107
14786.30 110
14787.45 130
14788.59 128
14789.74 97
14790.89 124
14792.04 117
14793.19 104
14794.34 133
14795.49 111
14796.64 124
14797.79 123
14798.94 131
14800.08 113
14801.23 102
14802.38 120
14803.53 126
14804.68 128
14805.83 145
14806.98 113
14808.13 128
14809.28 143
14810.43 110
14811.58 114
14812.73 151
14813.88 141
14815.03 121
14816.18 120
14817.33 115
14818.48 132
14819.63 132
14820.78 128
14821.93 116
14823.08 129
14824.23 113
14825.38 117
14826.53 123
14827.68 121
14828.83 108
14829.98 123
14831.13 140
14832.28 129
14833.43 105
14834.58 107
14835.73 109
14836.88 89
14838.03 116
14839.18 144
14840.33 122
14841.48 120
14842.64 132
14843.79 106
14844.94 97
14846.09 98
14847.24 119
14848.39 101
14849.54 103
14850.69 92
14851.84 130
14853.00 117
14854.15 100
14855.30 113
14856.45 125
14857.60 125
14858.75 112
14859.90 127
14861.06 98
14862.21 95
14863.36 105
14864.51 114
14865.66 112
14866.81 88
14867.97 105
14869.12 125
14870.27 107
14871.42 121
14872.57 132
14873.73 108
14874.88 123
14876.03 139
14877.18 125
14878.33 129
14879.49 121
14880.64 136
14881.79 120
14882.94 114
14884.10 113
14885.25 103
14886.40 134
14887.55 122
14888.71 124
14889.86 129
14891.01 144
14892.16 120
14893.32 115
14894.47 125
14895.62 117
14896.78 118
14897.93 137
14899.08 127
14900.23 121
14901.39 133
14902.54 125
14903.69 109
14904.85 115
14906.00 114
14907.15 134
14908.31 118
14909.46 131
14910.61 128
14911.77 139
14912.92 108
14914.08 112
14915.23 121
14916.38 144
14917.54 114
14918.69 102
14919.84 113
14921.00 136
14922.15 115
14923.31 109
14924.46 125
14925.61 115
14926.77 127
14927.92 136
14929.08 140
14930.23 122
14931.38 111
14932.54 134
14933.69 126
14934.85 134
14936.00 103
14937.16 128
14938.31 135
14939.47 110
14940.62 107
14941.78 126
14942.93 163
14944.08 141
14945.24 112
14946.39 122
14947.55 147
14948.70 158
14949.86 125
14951.01 124
14952.17 125
14953.32 136
14954.48 142
14955.64 150
14956.79 125
14957.95 137
14959.10 153
14960.26 147
14961.41 128
14962.57 117
14963.72 148
14964.88 149
14966.03 146
14967.19 151
14968.35 129
14969.50 144
14970.66 137
14971.81 139
14972.97 106
14974.12 113
14975.28 126
14976.44 120
14977.59 130
14978.75 116
14979.91 113
14981.06 126
14982.22 118
14983.37 103
14984.53 115
14985.69 119
14986.84 103
14988.00 106
14989.16 124
14990.31 103
14991.47 113
14992.63 126
14993.78 139
14994.94 118
14996.10 118
14997.25 131
14998.41 124
14999.57 96
15000.72 128
15001.88 143
15003.04 117
15004.20 91
15005.35 123
15006.51 140
15007.67 123
15008.82 99
15009.98 106
15011.14 121
15012.30 127
15013.45 127
15014.61 110
15015.77 120
15016.93 94
15018.08 93
15019.24 129
15020.40 108
15021.56 113
15022.71 125
15023.87 125
15025.03 107
15026.19 127
15027.35 125
15028.50 112
15029.66 119
15030.82 111
15031.98 107
15033.14 128
15034.30 112
15035.45 118
15036.61 116
15037.77 124
15038.93 92
15040.09 114
15041.25 120
15042.40 103
15043.56 114
15044.72 93
15045.88 104
15047.04 100
15048.20 88
15049.36 103
15050.52 96
15051.68 96
15052.83 87
15053.99 119
15055.15 106
15056.31 88
15057.47 87
15058.63 96
15059.79 121
15060.95 97
15062.11 108
15063.27 104
15064.43 102
15065.59 74
15066.75 112
15067.90 119
15069.06 103
15070.22 121
15071.38 88
15072.54 122
15073.70 101
15074.86 100
15076.02 100
15077.18 81
15078.34 83
15079.50 93
15080.66 99
15081.82 105
15082.98 112
15084.14 106
15085.30 130
15086.46 111
15087.62 89
15088.78 104
15089.95 103
15091.11 85
15092.27 98
15093.43 103
15094.59 107
15095.75 108
15096.91 90
15098.07 88
15099.23 95
15100.39 107
15101.55 113
15102.71 109
15103.87 96
15105.03 115
15106.20 109
15107.36 121
15108.52 108
15109.68 119
15110.84 99
15112.00 106
15113.16 95
15114.32 116
15115.49 81
15116.65 84
15117.81 86
15118.97 110
15120.13 110
15121.29 84
15122.46 94
15123.62 97
15124.78 99
15125.94 119
15127.10 127
15128.26 100
15129.43 106
15130.59 104
15131.75 110
15132.91 90
15134.07 78
15135.24 100
15136.40 98
15137.56 116
15138.72 104
15139.89 91
15141.05 120
15142.21 131
15143.37 104
15144.54 99
15145.70 119
15146.86 105
15148.02 126
15149.19 119
15150.35 100
15151.51 110
15152.67 112
15153.84 118
15155.00 96
15156.16 95
15157.33 111
15158.49 129
15159.65 94
15160.82 110
15161.98 101
15163.14 142
15164.31 124
15165.47 126
15166.63 101
15167.80 83
15168.96 115
15170.12 105
15171.29 107
15172.45 105
15173.61 107
15174.78 111
15175.94 106
15177.10 92
15178.27 117
15179.43 139
15180.60 121
15181.76 106
15182.92 91
15184.09 114
15185.25 120
15186.42 118
15187.58 111
15188.74 114
15189.91 116
15191.07 104
15192.24 109
15193.40 104
15194.57 117
15195.73 119
15196.90 108
15198.06 103
15199.22 82
15200.39 105
15201.55 114
15202.72 137
15203.88 106
15205.05 112
15206.21 115
15207.38 130
15208.54 118
15209.71 106
15210.87 123
15212.04 135
15213.20 117
15214.37 124
15215.53 134
15216.70 108
15217.86 140
15219.03 150
15220.20 151
15221.36 114
15222.53 114
15223.69 126
15224.86 154
15226.02 142
15227.19 137
15228.36 136
15229.52 165
15230.69 157
15231.85 157
15233.02 138
15234.18 133
15235.35 147
15236.52 136
15237.68 125
15238.85 121
15240.02 133
15241.18 137
15242.35 135
15243.51 117
15244.68 130
15245.85 135
15247.01 124
15248.18 118
15249.35 132
15250.51 107
15251.68 127
15252.85 143
15254.01 103
15255.18 101
15256.35 89
15257.51 124
15258.68 116
15259.85 108
15261.01 103
15262.18 95
15263.35 116
15264.52 129
15265.68 97
15266.85 103
15268.02 99
15269.18 111
15270.35 104
15271.52 114
15272.69 111
15273.85 110
15275.02 123
15276.19 112
15277.36 115
15278.52 105
15279.69 111
15280.86 93
15282.03 103
15283.20 94
15284.36 91
15285.53 116
15286.70 103
15287.87 108
15289.04 109
15290.20 108
15291.37 104
15292.54 99
15293.71 107
15294.88 109
15296.05 101
15297.21 93
15298.38 98
15299.55 107
15300.72 99
15301.89 120
15303.06 101
15304.22 114
15305.39 98
15306.56 113
15307.73 104
15308.90 102
15310.07 120
15311.24 121
15312.41 109
15313.58 95
15314.74 90
15315.91 104
15317.08 105
15318.25 84
15319.42 102
15320.59 106
15321.76 115
15322.93 112
15324.10 97
15325.27 100
15326.44 96
15327.61 115
15328.78 121
15329.95 127
15331.12 105
15332.29 108
15333.46 109
15334.63 106
15335.80 103
15336.97 111
15338.14 116
15339.31 119
15340.48 108
15341.65 122
15342.82 105
15343.99 104
15345.16 102
15346.33 106
15347.50 133
15348.67 120
15349.84 106
15351.01 101
15352.18 114
15353.35 108
15354.52 108
15355.69 100
15356.86 104
15358.03 107
15359.20 129
15360.37 121
15361.54 109
15362.71 124
15363.89 145
15365.06 121
15366.23 109
15367.40 120
15368.57 113
15369.74 119
15370.91 98
15372.08 76
15373.25 89
15374.43 118
15375.60 137
15376.77 127
15377.94 113
15379.11 118
15380.28 114
15381.46 140
15382.63 100
15383.80 104
15384.97 130
15386.14 122
15387.31 119
15388.49 121
15389.66 126
15390.83 122
15392.00 132
15393.17 105
15394.35 118
15395.52 90
15396.69 120
15397.86 142
15399.03 152
15400.21 111
15401.38 111
15402.55 123
15403.72 114
15404.90 105
15406.07 98
15407.24 111
15408.41 125
15409.59 115
15410.76 112
15411.93 115
15413.11 93
15414.28 122
15415.45 120
15416.62 120
15417.80 115
15418.97 117
15420.14 124
15421.32 101
15422.49 130
15423.66 115
15424.84 114
15426.01 99
15427.18 115
15428.36 94
15429.53 142
15430.70 115
15431.88 132
15433.05 115
15434.22 127
15435.40 126
15436.57 104
15437.75 96
15438.92 110
15440.09 113
15441.27 126
15442.44 95
15443.61 105
15444.79 104
15445.96 106
15447.14 109
15448.31 113
15449.49 108
15450.66 107
15451.83 133
15453.01 112
15454.18 116
15455.36 110
15456.53 110
15457.71 99
15458.88 89
15460.06 109
15461.23 101
15462.40 120
15463.58 104
15464.75 115
15465.93 113
15467.10 105
15468.28 108
15469.45 114
15470.63 115
15471.80 104
15472.98 105
15474.15 92
15475.33 108
15476.50 105
15477.68 109
15478.86 115
15480.03 130
15481.21 106
15482.38 97
15483.56 106
15484.73 116
15485.91 96
15487.08 115
15488.26 114
15489.44 113
15490.61 122
15491.79 137
15492.96 117
15494.14 126
15495.31 111
15496.49 99
15497.67 104
15498.84 109
15500.02 111
15501.20 102
15502.37 114
15503.55 110
15504.72 132
15505.90 119
15507.08 119
15508.25 124
15509.43 115
15510.61 107
15511.78 110
15512.96 115
15514.14 102
15515.31 115
15516.49 91
15517.67 118
15518.84 101
15520.02 99
15521.20 107
15522.37 123
15523.55 126
15524.73 128
15525.91 111
15527.08 116
15528.26 106
15529.44 114
15530.61 114
15531.79 116
15532.97 130
15534.15 120
15535.32 125
15536.50 102
15537.68 124
15538.86 121
15540.03 152
15541.21 118
15542.39 106
15543.57 132
15544.75 126
15545.92 131
15547.10 126
15548.28 121
15549.46 123
15550.64 126
15551.81 115
15552.99 119
15554.17 111
15555.35 105
15556.53 108
15557.70 124
15558.88 120
15560.06 140
15561.24 139
15562.42 107
15563.60 125
15564.78 107
15565.95 119
15567.13 138
15568.31 114
15569.49 127
15570.67 149
15571.85 132
15573.03 137
15574.21 132
15575.38 137
15576.56 145
15577.74 124
15578.92 122
15580.10 131
15581.28 118
15582.46 143
15583.64 131
15584.82 137
15586.00 159
15587.18 142
15588.36 138
15589.54 131
15590.72 135
15591.90 136
15593.08 139
15594.25 156
15595.43 137
15596.61 137
15597.79 148
15598.97 167
15600.15 153
15601.33 139
15602.51 163
15603.69 168
15604.87 167
15606.05 149
15607.23 153
15608.41 157
15609.60 145
15610.78 156
15611.96 137
15613.14 149
15614.32 164
15615.50 179
15616.68 172
15617.86 193
15619.04 171
15620.22 161
15621.40 175
15622.58 196
15623.76 194
15624.94 159
15626.12 147
15627.31 142
15628.49 163
15629.67 169
15630.85 186
15632.03 167
15633.21 182
15634.39 192
15635.57 193
15636.75 192
15637.94 166
15639.12 175
15640.30 217
15641.48 224
15642.66 189
15643.84 190
15645.03 187
15646.21 221
15647.39 184
15648.57 184
15649.75 218
15650.93 228
15652.12 209
15653.30 224
15654.48 186
15655.66 207
15656.84 227
15658.03 204
15659.21 245
15660.39 215
15661.57 210
15662.76 209
15663.94 243
15665.12 213
15666.30 245
15667.48 232
15668.67 240
15669.85 260
15671.03 237
15672.22 268
15673.40 237
15674.58 248
15675.76 220
15676.95 267
15678.13 264
15679.31 263
15680.50 268
15681.68 266
15682.86 300
15684.04 281
15685.23 290
15686.41 271
15687.59 283
15688.78 327
15689.96 314
15691.14 280
15692.33 303
15693.51 324
15694.69 346
15695.88 296
15697.06 309
15698.25 332
15699.43 380
15700.61 389
15701.80 371
15702.98 388
15704.16 400
15705.35 400
15706.53 389
15707.72 429
15708.90 434
15710.08 497
15711.27 494
15712.45 473
15713.64 473
15714.82 518
15716.01 536
15717.19 492
15718.37 499
15719.56 495
15720.74 490
15721.93 505
15723.11 478
15724.30 493
15725.48 452
15726.67 450
15727.85 462
15729.04 426
15730.22 421
15731.41 404
15732.59 403
15733.78 368
15734.96 370
15736.15 350
15737.33 347
15738.52 310
15739.70 339
15740.89 325
15742.07 332
15743.26 369
15744.44 365
15745.63 349
15746.81 318
15748.00 349
15749.19 358
15750.37 340
15751.56 327
15752.74 351
15753.93 292
15755.11 273
15756.30 287
15757.49 256
15758.67 282
15759.86 273
15761.04 273
15762.23 241
15763.42 263
15764.60 259
15765.79 265
15766.97 277
15768.16 247
15769.35 254
15770.53 242
15771.72 252
15772.91 228
15774.09 259
15775.28 243
15776.47 209
15777.65 258
15778.84 259
15780.03 237
15781.21 234
15782.40 247
15783.59 229
15784.77 224
15785.96 230
15787.15 240
15788.33 192
15789.52 212
15790.71 230
15791.90 228
15793.08 191
15794.27 219
15795.46 218
15796.65 243
15797.83 187
15799.02 207
15800.21 227
15801.40 226
15802.58 194
15803.77 187
15804.96 210
15806.15 218
15807.33 205
15808.52 159
15809.71 189
15810.90 205
15812.09 198
15813.27 195
15814.46 179
15815.65 190
15816.84 222
15818.03 219
15819.21 207
15820.40 184
15821.59 192
15822.78 198
15823.97 187
15825.16 194
15826.34 186
15827.53 193
15828.72 217
15829.91 212
15831.10 166
15832.29 209
15833.48 181
15834.66 193
15835.85 176
15837.04 222
15838.23 200
15839.42 184
15840.61 204
15841.80 173
15842.99 187
15844.18 194
15845.37 212
15846.56 199
15847.74 194
15848.93 176
15850.12 200
15851.31 176
15852.50 185
15853.69 193
15854.88 163
15856.07 174
15857.26 174
15858.45 190
15859.64 173
15860.83 169
15862.02 163
15863.21 174
15864.40 180
15865.59 192
15866.78 185
15867.97 183
15869.16 176
15870.35 199
15871.54 184
15872.73 203
15873.92 163
15875.11 160
15876.30 134
15877.49 165
15878.68 172
15879.87 163
15881.06 183
15882.25 174
15883.44 171
15884.64 174
15885.83 184
15887.02 170
15888.21 183
15889.40 177
15890.59 196
15891.78 190
15892.97 184
15894.16 156
15895.35 170
15896.54 145
15897.74 177
15898.93 180
15900.12 188
15901.31 180
15902.50 170
15903.69 180
15904.88 171
15906.08 185
15907.27 192
15908.46 168
15909.65 158
15910.84 155
15912.03 161
15913.23 159
15914.42 190
15915.61 163
15916.80 197
15917.99 180
15919.18 160
15920.38 169
15921.57 175
15922.76 164
15923.95 165
15925.15 181
15926.34 173
15927.53 160
15928.72 185
15929.91 160
15931.11 177
15932.30 168
15933.49 182
15934.68 160
15935.88 165
15937.07 149
15938.26 182
15939.46 166
15940.65 147
15941.84 144
15943.03 145
15944.23 161
15945.42 142
15946.61 166
15947.81 137
15949.00 157
15950.19 172
15951.39 165
15952.58 125
15953.77 145
15954.97 140
15956.16 139
15957.35 153
15958.55 120
15959.74 141
15960.93 148
15962.13 164
15963.32 136
15964.51 140
15965.71 133
15966.90 151
15968.09 146
15969.29 165
15970.48 123
15971.68 126
15972.87 143
15974.06 148
15975.26 132
15976.45 123
15977.65 125
15978.84 146
15980.04 141
15981.23 131
15982.42 114
15983.62 104
15984.81 142
15986.01 128
15987.20 129
15988.40 98
15989.59 132
15990.79 125
15991.98 139
15993.18 122
15994.37 108
15995.57 137
15996.76 126
15997.96 134
15999.15 115
16000.35 133
16001.54 152
16002.74 133
16003.93 109
16005.13 130
16006.32 122
16007.52 142
16008.71 123
16009.91 121
16011.10 107
16012.30 122
16013.49 131
16014.69 139
16015.88 137
16017.08 134
16018.28 124
16019.47 136
16020.67 134
16021.86 101
16023.06 140
16024.26 135
16025.45 118
16026.65 108
16027.84 123
16029.04 122
16030.24 135
16031.43 134
16032.63 115
16033.82 116
16035.02 109
16036.22 139
16037.41 124
16038.61 112
16039.81 130
16041.00 143
16042.20 129
16043.40 107
16044.59 123
16045.79 112
16046.99 131
16048.18 131
16049.38 111
16050.58 119
16051.77 119
16052.97 135
16054.17 120
16055.37 101
16056.56 125
16057.76 119
16058.96 140
16060.15 119
16061.35 120
16062.55 106
16063.75 109
16064.94 129
16066.14 119
16067.34 110
16068.54 108
16069.73 138
16070.93 103
16072.13 98
16073.33 104
16074.52 103
16075.72 99
16076.92 115
16078.12 106
16079.32 114
16080.51 112
16081.71 133
16082.91 102
16084.11 98
16085.31 97
16086.51 122
16087.70 105
16088.90 100
16090.10 107
16091.30 130
16092.50 108
16093.70 87
16094.89 108
16096.09 99
16097.29 111
16098.49 108
16099.69 119
16100.89 116
16102.09 137
16103.29 109
16104.48 119
16105.68 97
16106.88 89
16108.08 122
16109.28 118
16110.48 91
16111.68 98
16112.88 103
16114.08 105
16115.28 111
16116.48 118
16117.68 106
16118.88 94
16120.07 107
16121.27 106
16122.47 105
16123.67 107
16124.87 116
16126.07 116
16127.27 97
16128.47 97
16129.67 114
16130.87 114
16132.07 110
16133.27 101
16134.47 93
16135.67 110
16136.87 104
16138.07 103
16139.27 90
16140.47 138
16141.67 113
16142.87 81
16144.07 78
16145.27 98
16146.48 102
16147.68 91
16148.88 103
16150.08 88
16151.28 116
16152.48 103
16153.68 84
16154.88 98
16156.08 92
16157.28 115
16158.48 117
16159.68 102
16160.88 80
16162.09 91
16163.29 115
16164.49 107
16165.69 120
16166.89 118
16168.09 91
16169.29 102
16170.49 102
16171.70 116
16172.90 85
16174.10 106
16175.30 101
16176.50 110
16177.70 113
16178.91 113
16180.11 108
16181.31 118
16182.51 104
16183.71 97
16184.91 122
16186.12 126
16187.32 95
16188.52 92
16189.72 111
16190.93 100
16192.13 103
16193.33 107
16194.53 101
16195.73 95
16196.94 112
16198.14 106
16199.34 119
16200.54 117
16201.75 110
16202.95 109
16204.15 128
16205.35 113
16206.56 117
16207.76 90
16208.96 119
16210.17 114
16211.37 110
16212.57 105
16213.77 82
16214.98 106
16216.18 102
16217.38 90
16218.59 108
16219.79 102
16220.99 127
16222.20 107
16223.40 94
16224.60 113
16225.81 116
16227.01 119
16228.21 106
16229.42 128
16230.62 118
16231.82 126
16233.03 118
16234.23 106
16235.44 89
16236.64 113
16237.84 121
16239.05 112
16240.25 130
16241.46 112
16242.66 119
16243.86 139
16245.07 151
16246.27 118
16247.48 126
16248.68 109
16249.89 131
16251.09 115
16252.29 101
16253.50 117
16254.70 130
16255.91 116
16257.11 114
16258.32 140
16259.52 113
16260.73 127
16261.93 125
16263.14 115
16264.34 109
16265.55 129
16266.75 139
16267.96 138
16269.16 126
16270.37 122
16271.57 106
16272.78 121
16273.98 115
16275.19 116
16276.39 117
16277.60 121
16278.80 132
16280.01 127
16281.21 140
16282.42 130
16283.63 134
16284.83 137
16286.04 113
16287.24 124
16288.45 135
16289.65 130
16290.86 127
16292.07 122
16293.27 134
16294.48 155
16295.68 156
16296.89 126
16298.10 140
16299.30 119
16300.51 127
16301.71 152
16302.92 152
16304.13 149
16305.33 143
16306.54 149
16307.75 133
16308.95 132
16310.16 126
16311.37 130
16312.57 126
16313.78 149
16314.99 127
16316.19 133
16317.40 127
16318.61 146
16319.81 140
16321.02 133
16322.23 137
16323.44 156
16324.64 146
16325.85 160
16327.06 139
16328.26 99
16329.47 116
16330.68 138
16331.89 120
16333.09 105
16334.30 109
16335.51 106
16336.72 125
16337.92 117
16339.13 110
16340.34 107
16341.55 121
16342.75 122
16343.96 116
16345.17 96
16346.38 94
16347.59 123
16348.79 127
16350.00 105
16351.21 91
16352.42 108
16353.63 104
16354.84 105
16356.04 104
16357.25 83
16358.46 115
16359.67 124
16360.88 119
16362.09 85
16363.29 104
16364.50 115
16365.71 122
16366.92 105
16368.13 104
16369.34 109
16370.55 115
16371.76 125
16372.96 98
16374.17 104
16375.38 106
16376.59 110
16377.80 92
16379.01 92
16380.22 93
16381.43 106
16382.64 127
16383.85 107
16385.06 94
16386.27 112
16387.47 123
16388.68 105
16389.89 90
16391.10 98
16392.31 125
16393.52 117
16394.73 100
16395.94 96
16397.15 90
16398.36 105
16399.57 110
16400.78 94
16401.99 97
16403.20 86
16404.41 103
16405.62 94
16406.83 94
16408.04 100
16409.25 96
16410.46 113
16411.67 101
16412.88 81
16414.09 117
16415.30 92
16416.52 100
16417.73 99
16418.94 92
16420.15 97
16421.36 119
16422.57 115
16423.78 103
16424.99 87
16426.20 99
16427.41 100
16428.62 96
16429.83 83
16431.05 94
16432.26 109
16433.47 93
16434.68 83
16435.89 96
16437.10 87
16438.31 97
16439.52 106
16440.74 95
16441.95 96
16443.16 107
16444.37 111
16445.58 109
16446.79 88
16448.00 103
16449.22 100
16450.43 100
16451.64 120
16452.85 91
16454.06 77
16455.28 93
16456.49 83
16457.70 94
16458.91 103
16460.12 125
16461.34 101
16462.55 102
16463.76 97
16464.97 89
16466.19 100
16467.40 116
16468.61 113
16469.82 81
16471.04 85
16472.25 98
16473.46 100
16474.67 90
16475.89 97
16477.10 115
16478.31 89
16479.52 94
16480.74 92
16481.95 87
16483.16 98
16484.38 86
16485.59 98
16486.80 84
16488.02 87
16489.23 102
16490.44 80
16491.66 110
16492.87 92
16494.08 94
16495.30 86
16496.51 100
16497.72 89
16498.94 83
16500.15 94
16501.36 90
16502.58 101
16503.79 108
16505.00 89
16506.22 90
16507.43 107
16508.65 111
16509.86 83
16511.07 69
16512.29 88
16513.50 99
16514.72 86
16515.93 102
16517.15 95
16518.36 94
16519.57 100
16520.79 81
16522.00 98
16523.22 93
16524.43 85
16525.65 92
16526.86 78
16528.08 70
16529.29 100
16530.51 124
16531.72 97
16532.93 88
16534.15 89
16535.36 108
16536.58 89
16537.79 88
16539.01 93
16540.22 88
16541.44 93
16542.65 85
16543.87 86
16545.09 98
16546.30 75
16547.52 85
16548.73 89
16549.95 76
16551.16 79
16552.38 81
16553.59 86
16554.81 77
16556.02 80
16557.24 103
16558.46 110
16559.67 100
16560.89 78
16562.10 79
16563.32 83
16564.54 102
16565.75 93
16566.97 111
16568.18 81
16569.40 65
16570.62 107
16571.83 93
16573.05 96
16574.27 118
16575.48 89
16576.70 90
16577.91 91
16579.13 76
16580.35 90
16581.56 89
16582.78 93
16584.00 78
16585.21 100
16586.43 84
16587.65 87
16588.87 93
16590.08 82
16591.30 90
16592.52 63
16593.73 79
16594.95 89
16596.17 88
16597.38 97
16598.60 100
16599.82 78
16601.04 65
16602.25 82
16603.47 84
16604.69 73
16605.91 82
16607.12 100
16608.34 96
16609.56 88
16610.78 66
16611.99 88
16613.21 82
16614.43 70
16615.65 87
16616.87 95
16618.08 84
16619.30 74
16620.52 96
16621.74 98
16622.96 94
16624.17 67
16625.39 73
16626.61 83
16627.83 72
16629.05 65
16630.27 71
16631.48 74
16632.70 72
16633.92 108
16635.14 94
16636.36 62
16637.58 71
16638.80 87
16640.02 103
16641.23 86
16642.45 79
16643.67 105
16644.89 96
16646.11 74
16647.33 78
16648.55 76
16649.77 91
16650.99 73
16652.21 70
16653.42 79
16654.64 80
16655.86 64
16657.08 81
16658.30 80
16659.52 74
16660.74 77
16661.96 84
16663.18 96
16664.40 62
16665.62 71
16666.84 89
16668.06 93
16669.28 82
16670.50 52
16671.72 74
16672.94 69
16674.16 78
16675.38 87
16676.60 79
16677.82 91
16679.04 88
16680.26 91
16681.48 82
16682.70 72
16683.92 75
16685.14 91
16686.36 92
16687.58 67
16688.80 81
16690.02 93
16691.24 80
16692.46 70
16693.69 71
16694.91 82
16696.13 75
16697.35 92
16698.57 77
16699.79 90
16701.01 69
16702.23 69
16703.45 74
16704.67 73
16705.90 80
16707.12 76
16708.34 78
16709.56 68
16710.78 82
16712.00 88
16713.22 83
16714.44 78
16715.67 80
16716.89 74
16718.11 85
16719.33 79
16720.55 81
16721.77 86
16723.00 75
16724.22 60
16725.44 85
16726.66 82
16727.88 79
16729.11 73
16730.33 76
16731.55 79
16732.77 72
16733.99 90
16735.22 78
16736.44 80
16737.66 60
16738.88 89
16740.11 82
16741.33 73
16742.55 90
16743.77 106
16745.00 74
16746.22 73
16747.44 76
16748.67 93
16749.89 96
16751.11 77
16752.33 75
16753.56 81
16754.78 79
16756.00 75
16757.23 80
16758.45 75
16759.67 71
16760.90 61
16762.12 85
16763.34 71
16764.57 61
16765.79 75
16767.01 79
16768.24 86
16769.46 73
16770.68 68
16771.91 79
16773.13 77
16774.35 66
16775.58 65
16776.80 75
16778.02 75
16779.25 80
16780.47 87
16781.70 79
16782.92 75
16784.14 74
16785.37 86
16786.59 104
16787.82 89
16789.04 79
16790.27 72
16791.49 83
16792.71 86
16793.94 72
16795.16 75
16796.39 90
16797.61 84
16798.84 102
16800.06 110
16801.29 92
16802.51 79
16803.74 86
16804.96 72
16806.19 84
16807.41 81
16808.64 91
16809.86 87
16811.09 82
16812.31 99
16813.54 82
16814.76 82
16815.99 81
16817.21 90
16818.44 83
16819.66 71
16820.89 79
16822.11 78
16823.34 95
16824.56 79
16825.79 73
16827.01 98
16828.24 101
16829.47 69
16830.69 68
16831.92 91
16833.14 93
16834.37 74
16835.60 70
16836.82 89
16838.05 82
16839.27 81
16840.50 91
16841.73 89
16842.95 78
16844.18 82
16845.40 87
16846.63 90
16847.86 80
16849.08 74
16850.31 101
16851.54 104
16852.76 74
16853.99 102
16855.22 69
16856.44 83
16857.67 85
16858.90 114
16860.12 85
16861.35 90
16862.58 88
16863.80 103
16865.03 103
16866.26 110
16867.49 96
16868.71 99
16869.94 100
16871.17 84
16872.39 108
16873.62 116
16874.85 107
16876.08 111
16877.30 102
16878.53 115
16879.76 101
16880.99 123
16882.21 107
16883.44 131
16884.67 102
16885.90 97
16887.13 111
16888.35 113
16889.58 90
16890.81 97
16892.04 104
16893.27 90
16894.49 102
16895.72 78
16896.95 108
16898.18 100
16899.41 78
16900.63 100
16901.86 92
16903.09 87
16904.32 93
16905.55 113
16906.78 118
16908.01 80
16909.23 96
16910.46 77
16911.69 86
16912.92 82
16914.15 87
16915.38 101
16916.61 115
16917.84 90
16919.06 88
16920.29 90
16921.52 77
16922.75 99
16923.98 99
16925.21 104
16926.44 87
16927.67 90
16928.90 82
16930.13 89
16931.36 84
16932.59 88
16933.82 80
16935.05 95
16936.27 99
16937.50 94
16938.73 94
16939.96 85
16941.19 98
16942.42 79
16943.65 82
16944.88 75
16946.11 96
16947.34 89
16948.57 112
16949.80 75
16951.03 95
16952.26 83
16953.49 101
16954.72 78
16955.95 86
16957.19 73
16958.42 79
16959.65 94
16960.88 85
16962.11 93
16963.34 91
16964.57 91
16965.80 88
16967.03 91
16968.26 81
16969.49 88
16970.72 78
16971.95 81
16973.18 73
16974.42 90
16975.65 81
16976.88 67
16978.11 82
16979.34 83
16980.57 98
16981.80 79
16983.03 85
16984.26 85
16985.50 72
16986.73 77
16987.96 91
16989.19 80
16990.42 72
16991.65 78
16992.89 97
16994.12 92
16995.35 72
16996.58 69
16997.81 91
16999.04 85
17000.28 93
17001.51 89
17002.74 97
17003.97 82
17005.20 68
17006.44 67
17007.67 78
17008.90 99
17010.13 77
17011.37 80
17012.60 78
17013.83 81
17015.06 79
17016.30 87
17017.53 76
17018.76 81
17019.99 98
17021.23 69
17022.46 84
17023.69 75
17024.92 95
17026.16 89
17027.39 95
17028.62 69
17029.86 100
17031.09 85
17032.32 85
17033.56 72
17034.79 86
17036.02 83
17037.26 86
17038.49 80
17039.72 89
17040.96 104
17042.19 88
17043.42 87
17044.66 71
17045.89 76
17047.12 70
17048.36 95
17049.59 97
17050.82 88
17052.06 74
17053.29 67
17054.53 84
17055.76 81
17056.99 74
17058.23 79
17059.46 80
17060.70 81
17061.93 83
17063.16 67
17064.40 89
17065.63 65
17066.87 106
17068.10 96
17069.34 91
17070.57 69
17071.81 82
17073.04 87
17074.27 72
17075.51 97
17076.74 81
17077.98 63
17079.21 65
17080.45 60
17081.68 79
17082.92 80
17084.15 78
17085.39 71
17086.62 85
17087.86 92
17089.09 60
17090.33 73
17091.56 76
17092.80 84
17094.04 62
17095.27 76
17096.51 78
17097.74 75
17098.98 73
17100.21 71
17101.45 82
17102.68 68
17103.92 84
17105.16 98
17106.39 82
17107.63 66
17108.86 63
17110.10 91
17111.33 82
17112.57 81
17113.81 80
17115.04 88
17116.28 91
17117.52 89
17118.75 83
17119.99 85
17121.22 83
17122.46 91
17123.70 87
17124.93 81
17126.17 56
17127.41 66
17128.64 81
17129.88 84
17131.12 73
17132.35 85
17133.59 85
17134.83 81
17136.06 79
17137.30 77
17138.54 98
17139.77 69
17141.01 93
17142.25 79
17143.49 84
17144.72 79
17145.96 88
17147.20 81
17148.43 78
17149.67 81
17150.91 87
17152.15 87
17153.38 75
17154.62 79
17155.86 98
17157.10 97
17158.33 66
17159.57 80
17160.81 85
17162.05 86
17163.29 75
17164.52 82
17165.76 71
17167.00 75
17168.24 78
17169.48 66
17170.71 77
17171.95 74
17173.19 66
17174.43 79
17175.67 73
17176.91 72
17178.14 71
17179.38 62
17180.62 70
17181.86 62
17183.10 77
17184.34 75
17185.57 64
17186.81 68
17188.05 72
17189.29 88
17190.53 84
17191.77 74
17193.01 65
17194.25 74
17195.49 86
17196.72 68
17197.96 71
17199.20 60
17200.44 81
17201.68 89
17202.92 81
17204.16 66
17205.40 69
17206.64 95
17207.88 56
17209.12 52
17210.36 69
17211.60 83
17212.84 75
17214.08 68
17215.32 74
17216.56 51
17217.80 66
17219.04 74
17220.28 92
17221.52 82
17222.76 73
17224.00 70
17225.24 81
17226.48 69
17227.72 52
17228.96 60
17230.20 57
17231.44 80
17232.68 63
17233.92 71
17235.16 68
17236.40 73
17237.64 64
17238.88 59
17240.12 63
17241.36 77
17242.60 83
17243.84 81
17245.08 64
17246.32 63
17247.57 63
17248.81 72
17250.05 84
17251.29 65
17252.53 71
17253.77 71
17255.01 73
17256.25 60
17257.49 79
17258.74 72
17259.98 78
17261.22 73
17262.46 82
17263.70 72
17264.94 80
17266.18 85
17267.43 74
17268.67 86
17269.91 72
17271.15 82
17272.39 87
17273.63 64
17274.88 61
17276.12 63
17277.36 82
17278.60 73
17279.84 73
17281.09 71
17282.33 61
17283.57 84
17284.81 90
17286.06 63
17287.30 56
17288.54 68
17289.78 75
17291.02 78
17292.27 48
17293.51 82
17294.75 64
17296.00 66
17297.24 80
17298.48 68
17299.72 82
17300.97 50
17302.21 71
17303.45 76
17304.70 84
17305.94 59
17307.18 64
17308.42 80
17309.67 56
17310.91 49
17312.15 74
17313.40 65
17314.64 60
17315.88 66
17317.13 67
17318.37 89
17319.61 64
17320.86 66
17322.10 91
17323.34 77
17324.59 73
17325.83 73
17327.08 77
17328.32 85
17329.56 55
17330.81 70
17332.05 73
17333.30 59
17334.54 91
17335.78 78
17337.03 79
17338.27 60
17339.52 80
17340.76 69
17342.00 66
17343.25 76
17344.49 69
17345.74 64
17346.98 84
17348.23 78
17349.47 63
17350.72 75
17351.96 64
17353.21 53
17354.45 77
17355.70 88
17356.94 81
17358.18 78
17359.43 62
17360.67 66
17361.92 72
17363.16 74
17364.41 76
17365.66 72
17366.90 60
17368.15 77
17369.39 56
17370.64 55
17371.88 69
17373.13 100
17374.37 63
17375.62 60
17376.86 72
17378.11 77
17379.35 70
17380.60 67
17381.85 92
17383.09 70
17384.34 62
17385.58 80
17386.83 59
17388.08 55
17389.32 64
17390.57 75
17391.81 67
17393.06 75
17394.31 68
17395.55 80
17396.80 75
17398.04 72
17399.29 84
17400.54 84
17401.78 80
17403.03 71
17404.28 60
17405.52 71
17406.77 73
17408.02 76
17409.26 76
17410.51 69
17411.76 73
17413.00 67
17414.25 84
17415.50 83
17416.75 68
17417.99 60
17419.24 86
17420.49 70
17421.73 64
17422.98 76
17424.23 62
17425.48 64
17426.72 62
17427.97 61
17429.22 73
17430.46 63
17431.71 64
17432.96 74
17434.21 98
17435.46 74
17436.70 58
17437.95 64
17439.20 54
17440.45 68
17441.69 78
17442.94 79
17444.19 63
17445.44 52
17446.69 67
17447.93 76
17449.18 63
17450.43 55
17451.68 71
17452.93 80
17454.18 53
17455.42 53
17456.67 73
17457.92 74
17459.17 85
17460.42 69
17461.67 58
17462.92 57
17464.16 57
17465.41 68
17466.66 64
17467.91 66
17469.16 56
17470.41 79
17471.66 86
17472.91 59
17474.16 74
17475.40 77
17476.65 65
17477.90 57
17479.15 75
17480.40 67
17481.65 73
17482.90 71
17484.15 66
17485.40 67
17486.65 70
17487.90 67
17489.15 60
17490.40 74
17491.65 56
17492.90 42
17494.15 80
17495.40 67
17496.65 63
17497.90 76
17499.15 65
17500.40 56
17501.65 57
17502.90 70
17504.15 68
17505.40 72
17506.65 70
17507.90 70
17509.15 71
17510.40 66
17511.65 75
17512.90 77
17514.15 73
17515.40 65
17516.65 68
17517.90 53
17519.15 57
17520.40 71
17521.65 66
17522.90 72
17524.15 61
17525.41 63
17526.66 59
17527.91 88
17529.16 63
17530.41 70
17531.66 78
17532.91 66
17534.16 59
17535.41 68
17536.67 73
17537.92 59
17539.17 64
17540.42 63
17541.67 71
17542.92 68
17544.17 58
17545.43 68
17546.68 66
17547.93 55
17549.18 77
17550.43 66
17551.68 74
17552.94 82
17554.19 85
17555.44 65
17556.69 53
17557.94 66
17559.20 88
17560.45 64
17561.70 66
17562.95 67
17564.21 67
17565.46 65
17566.71 71
17567.96 73
17569.21 78
17570.47 75
17571.72 55
17572.97 69
17574.22 66
17575.48 62
17576.73 70
17577.98 67
17579.24 67
17580.49 61
17581.74 82
17582.99 74
17584.25 64
17585.50 64
17586.75 69
17588.01 71
17589.26 74
17590.51 68
17591.77 63
17593.02 65
17594.27 63
17595.53 65
17596.78 75
17598.03 65
17599.29 60
17600.54 70
17601.79 66
17603.05 68
17604.30 80
17605.56 71
17606.81 61
17608.06 76
17609.32 69
17610.57 66
17611.82 70
17613.08 68
17614.33 59
17615.59 69
17616.84 63
17618.10 69
17619.35 65
17620.60 77
17621.86 67
17623.11 74
17624.37 78
17625.62 62
17626.88 57
17628.13 64
17629.39 65
17630.64 59
17631.89 65
17633.15 65
17634.40 77
17635.66 60
17636.91 63
17638.17 64
17639.42 75
17640.68 67
17641.93 72
17643.19 56
17644.44 56
17645.70 61
17646.95 74
17648.21 73
17649.47 71
17650.72 83
17651.98 72
17653.23 66
17654.49 61
17655.74 68
17657.00 87
17658.25 63
17659.51 67
17660.77 65
17662.02 70
17663.28 76
17664.53 81
17665.79 77
17667.04 71
17668.30 74
17669.56 64
17670.81 47
17672.07 65
17673.33 63
17674.58 80
17675.84 60
17677.09 66
17678.35 67
17679.61 64
17680.86 64
17682.12 76
17683.38 72
17684.63 69
17685.89 64
17687.15 68
17688.40 84
17689.66 78
17690.92 72
17692.17 56
17693.43 55
17694.69 56
17695.94 78
17697.20 64
17698.46 65
17699.72 60
17700.97 68
17702.23 72
17703.49 70
17704.74 86
17706.00 61
17707.26 66
17708.52 71
17709.77 61
17711.03 74
17712.29 67
17713.55 57
17714.80 74
17716.06 56
17717.32 65
17718.58 64
17719.84 73
17721.09 60
17722.35 55
17723.61 68
17724.87 82
17726.13 75
17727.38 67
17728.64 63
17729.90 59
17731.16 61
17732.42 71
17733.67 70
17734.93 66
17736.19 52
17737.45 52
17738.71 58
17739.97 60
17741.23 61
17742.48 59
17743.74 64
17745.00 66
17746.26 65
17747.52 58
17748.78 70
17750.04 79
17751.30 72
17752.55 67
17753.81 64
17755.07 74
17756.33 73
17757.59 67
17758.85 57
17760.11 60
17761.37 73
17762.63 65
17763.89 64
17765.15 59
17766.41 69
17767.67 73
17768.93 58
17770.19 64
17771.45 76
17772.70 60
17773.96 71
17775.22 60
17776.48 76
17777.74 68
17779.00 63
17780.26 88
17781.52 60
17782.78 69
17784.04 73
17785.30 76
17786.56 72
17787.82 67
17789.09 73
17790.35 61
17791.61 60
17792.87 63
17794.13 59
17795.39 63
17796.65 61
17797.91 63
17799.17 57
17800.43 68
17801.69 62
17802.95 87
17804.21 71
17805.47 75
17806.73 52
17808.00 64
17809.26 65
17810.52 79
17811.78 60
17813.04 70
17814.30 73
17815.56 66
17816.82 65
17818.08 56
17819.35 54
17820.61 76
17821.87 76
17823.13 55
17824.39 63
17825.65 64
17826.92 81
17828.18 80
17829.44 70
17830.70 69
17831.96 64
17833.22 69
17834.49 65
17835.75 68
17837.01 65
17838.27 75
17839.53 72
17840.80 60
17842.06 65
17843.32 63
17844.58 80
17845.85 81
17847.11 71
17848.37 65
17849.63 63
17850.89 65
17852.16 77
17853.42 60
17854.68 58
17855.95 65
17857.21 69
17858.47 53
17859.73 51
17861.00 66
17862.26 69
17863.52 66
17864.79 49
17866.05 64
17867.31 60
17868.57 62
17869.84 72
17871.10 48
17872.36 67
17873.63 65
17874.89 82
17876.15 70
17877.42 49
17878.68 63
17879.94 59
17881.21 74
17882.47 43
17883.74 52
17885.00 55
17886.26 62
17887.53 72
17888.79 56
17890.05 55
17891.32 72
17892.58 66
17893.85 54
17895.11 63
17896.37 61
17897.64 68
17898.90 63
17900.17 58
17901.43 59
17902.70 56
17903.96 73
17905.22 53
17906.49 63
17907.75 54
17909.02 52
17910.28 59
17911.55 67
17912.81 46
17914.08 45
17915.34 40
17916.61 57
17917.87 63
17919.14 57
17920.40 43
17921.67 66
17922.93 65
17924.20 74
17925.46 48
17926.73 46
17927.99 59
17929.26 45
17930.52 62
17931.79 43
17933.05 59
17934.32 67
17935.58 66
17936.85 61
17938.12 65
17939.38 63
17940.65 69
17941.91 60
17943.18 65
17944.44 63
17945.71 59
17946.98 72
17948.24 54
17949.51 58
17950.77 67
17952.04 63
17953.31 66
17954.57 47
17955.84 58
17957.10 55
17958.37 62
17959.64 82
17960.90 60
17962.17 50
17963.44 67
17964.70 63
17965.97 65
17967.24 44
17968.50 64
17969.77 63
17971.04 64
17972.30 51
17973.57 67
17974.84 54
17976.10 56
17977.37 54
17978.64 64
17979.91 54
17981.17 54
17982.44 69
17983.71 49
17984.97 54
17986.24 47
17987.51 67
17988.78 70
17990.04 64
17991.31 41
17992.58 65
17993.85 59
17995.11 58
17996.38 63
17997.65 61
17998.92 47
18000.18 60
18001.45 49
18002.72 43
18003.99 57
18005.26 64
18006.52 64
18007.79 59
18009.06 57
18010.33 43
18011.60 75
18012.86 62
18014.13 50
18015.40 50
18016.67 68
18017.94 57
18019.21 51
18020.47 63
18021.74 39
18023.01 62
18024.28 62
18025.55 52
18026.82 48
18028.09 70
18029.36 58
18030.62 68
18031.89 58
18033.16 71
18034.43 57
18035.70 80
18036.97 59
18038.24 58
18039.51 52
18040.78 64
18042.05 83
18043.32 59
18044.59 54
18045.85 64
18047.12 71
18048.39 61
18049.66 67
18050.93 54
18052.20 62
18053.47 53
18054.74 65
18056.01 75
18057.28 61
18058.55 61
18059.82 57
18061.09 66
18062.36 63
18063.63 71
18064.90 63
18066.17 81
18067.44 68
18068.71 59
18069.98 68
18071.25 55
18072.52 52
18073.79 52
18075.06 63
18076.33 69
18077.60 67
18078.87 62
18080.15 55
18081.42 68
18082.69 64
18083.96 80
18085.23 71
18086.50 50
18087.77 55
18089.04 54
18090.31 61
18091.58 56
18092.85 51
18094.12 51
18095.40 60
18096.67 51
18097.94 62
18099.21 59
18100.48 64
18101.75 54
18103.02 57
18104.30 72
18105.57 57
18106.84 65
18108.11 67
18109.38 54
18110.65 61
18111.92 71
18113.20 56
18114.47 53
18115.74 56
18117.01 73
18118.28 81
18119.56 58
18120.83 73
18122.10 70
18123.37 55
18124.64 39
18125.92 53
18127.19 65
18128.46 85
18129.73 66
18131.01 80
18132.28 67
18133.55 69
18134.82 69
18136.10 71
18137.37 73
18138.64 69
18139.91 71
18141.19 82
18142.46 70
18143.73 59
18145.01 73
18146.28 58
18147.55 79
18148.82 48
18150.10 75
18151.37 72
18152.64 73
18153.92 64
18155.19 81
18156.46 64
18157.74 54
18159.01 75
18160.28 60
18161.56 67
18162.83 52
18164.10 55
18165.38 71
18166.65 67
18167.93 47
18169.20 68
18170.47 57
18171.75 67
18173.02 57
18174.29 68
18175.57 72
18176.84 65
18178.12 63
18179.39 62
18180.66 61
18181.94 65
18183.21 57
18184.49 59
18185.76 63
18187.04 53
18188.31 68
18189.59 73
18190.86 68
18192.13 68
18193.41 87
18194.68 67
18195.96 60
18197.23 68
18198.51 73
18199.78 47
18201.06 75
18202.33 69
18203.61 69
18204.88 57
18206.16 63
18207.43 71
18208.71 60
18209.98 55
18211.26 60
18212.53 72
18213.81 56
18215.08 59
18216.36 53
18217.63 61
18218.91 67
18220.19 56
18221.46 73
18222.74 73
18224.01 81
18225.29 63
18226.56 75
18227.84 52
18229.12 50
18230.39 66
18231.67 78
18232.94 65
18234.22 65
18235.50 65
18236.77 82
18238.05 55
18239.32 51
18240.60 79
18241.88 76
18243.15 58
18244.43 55
18245.71 62
18246.98 56
18248.26 54
18249.54 56
18250.81 77
18252.09 60
18253.37 69
18254.64 62
18255.92 69
18257.20 63
18258.47 57
18259.75 72
18261.03 71
18262.30 57
18263.58 57
18264.86 56
18266.13 55
18267.41 53
18268.69 53
18269.97 61
18271.24 69
18272.52 63
18273.80 85
18275.08 73
18276.35 75
18277.63 68
18278.91 68
18280.19 62
18281.46 59
18282.74 56
18284.02 67
18285.30 42
18286.58 47
18287.85 63
18289.13 79
18290.41 54
18291.69 64
18292.97 67
18294.24 68
18295.52 67
18296.80 75
18298.08 54
18299.36 66
18300.63 59
18301.91 55
18303.19 61
18304.47 54
18305.75 61
18307.03 57
18308.31 68
18309.58 53
18310.86 53
18312.14 62
18313.42 66
18314.70 70
18315.98 57
18317.26 53
18318.54 65
18319.82 62
18321.09 52
18322.37 68
18323.65 49
18324.93 59
18326.21 55
18327.49 78
18328.77 48
18330.05 57
18331.33 41
18332.61 66
18333.89 58
18335.17 49
18336.45 69
18337.73 66
18339.01 61
18340.29 64
18341.57 61
18342.85 56
18344.13 68
18345.41 69
18346.69 57
18347.97 42
18349.25 53
18350.53 56
18351.81 56
18353.09 51
18354.37 61
18355.65 66
18356.93 59
18358.21 66
18359.49 58
18360.77 67
18362.05 61
18363.33 63
18364.61 54
18365.89 52
18367.17 59
18368.45 62
18369.73 61
18371.01 64
18372.29 54
18373.58 52
18374.86 59
18376.14 62
18377.42 60
18378.70 55
18379.98 53
18381.26 57
18382.54 57
18383.82 51
18385.11 61
18386.39 53
18387.67 61
18388.95 60
18390.23 74
18391.51 65
18392.79 60
18394.08 50
18395.36 53
18396.64 68
18397.92 43
18399.20 53
18400.49 48
18401.77 48
18403.05 51
18404.33 59
18405.61 46
18406.90 51
18408.18 54
18409.46 59
18410.74 58
18412.02 61
18413.31 63
18414.59 58
18415.87 47
18417.15 45
18418.44 51
18419.72 51
18421.00 38
18422.28 62
18423.57 43
18424.85 53
18426.13 65
18427.41 63
18428.70 55
18429.98 55
18431.26 66
18432.55 56
18433.83 62
18435.11 44
18436.40 54
18437.68 67
18438.96 58
18440.25 62
18441.53 48
18442.81 73
18444.10 54
18445.38 70
18446.66 52
18447.95 62
18449.23 58
18450.51 66
18451.80 56
18453.08 36
18454.36 62
18455.65 78
18456.93 104
18458.22 56
18459.50 45
18460.78 67
18462.07 71
18463.35 63
18464.64 67
18465.92 52
18467.20 51
18468.49 57
18469.77 76
18471.06 71
18472.34 73
18473.63 58
18474.91 64
18476.19 53
18477.48 55
18478.76 50
18480.05 62
18481.33 85
18482.62 60
18483.90 71
18485.19 44
18486.47 61
18487.76 60
18489.04 53
18490.33 73
18491.61 61
18492.90 47
18494.18 65
18495.47 65
18496.75 53
18498.04 52
18499.32 66
18500.61 76
18501.89 48
18503.18 73
18504.46 53
18505.75 67
18507.04 66
18508.32 64
18509.61 63
18510.89 64
18512.18 57
18513.46 75
18514.75 55
18516.04 54
18517.32 73
18518.61 81
18519.89 61
18521.18 56
18522.47 54
18523.75 56
18525.04 52
18526.32 61
18527.61 70
18528.90 65
18530.18 72
18531.47 80
18532.76 81
18534.04 52
18535.33 73
18536.62 74
18537.90 65
18539.19 67
18540.48 44
18541.76 64
18543.05 62
18544.34 74
18545.62 67
18546.91 68
18548.20 73
18549.48 60
18550.77 49
18552.06 44
18553.35 53
18554.63 63
18555.92 55
18557.21 50
18558.50 67
18559.78 62
18561.07 56
18562.36 77
18563.65 85
18564.93 45
18566.22 58
18567.51 61
18568.80 67
18570.08 66
18571.37 64
18572.66 86
18573.95 70
18575.24 65
18576.52 63
18577.81 92
18579.10 79
18580.39 60
18581.68 68
18582.96 72
18584.25 66
18585.54 61
18586.83 69
18588.12 76
18589.41 63
18590.69 77
18591.98 64
18593.27 60
18594.56 66
18595.85 83
18597.14 83
18598.43 60
18599.71 65
18601.00 87
18602.29 82
18603.58 71
18604.87 81
18606.16 80
18607.45 89
18608.74 84
18610.03 85
18611.32 106
18612.61 80
18613.89 72
18615.18 80
18616.47 75
18617.76 90
18619.05 107
18620.34 76
18621.63 100
18622.92 81
18624.21 70
18625.50 65
18626.79 75
18628.08 70
18629.37 68
18630.66 74
18631.95 77
18633.24 60
18634.53 63
18635.82 74
18637.11 66
18638.40 62
18639.69 75
18640.98 65
18642.27 70
18643.56 71
18644.85 70
18646.14 91
18647.43 64
18648.72 63
18650.01 56
18651.30 60
18652.59 63
18653.89 80
18655.18 69
18656.47 61
18657.76 54
18659.05 57
18660.34 69
18661.63 73
18662.92 70
18664.21 67
18665.50 81
18666.79 61
18668.09 67
18669.38 59
18670.67 56
18671.96 54
18673.25 68
18674.54 65
18675.83 53
18677.13 54
18678.42 73
18679.71 55
18681.00 67
18682.29 51
18683.58 74
18684.88 81
18686.17 64
18687.46 60
18688.75 79
18690.04 62
18691.33 52
18692.63 57
18693.92 62
18695.21 53
18696.50 52
18697.80 60
18699.09 61
18700.38 54
18701.67 47
18702.96 53
18704.26 58
18705.55 58
18706.84 51
18708.13 54
18709.43 56
18710.72 41
18712.01 55
18713.31 64
18714.60 72
18715.89 51
18717.18 48
18718.48 69
18719.77 68
18721.06 72
18722.36 47
18723.65 63
18724.94 47
18726.24 69
18727.53 51
18728.82 59
18730.12 60
18731.41 63
18732.70 73
18734.00 68
18735.29 59
18736.58 67
18737.88 51
18739.17 59
18740.46 60
18741.76 53
18743.05 54
18744.34 58
18745.64 66
18746.93 62
18748.23 45
18749.52 44
18750.81 57
18752.11 63
18753.40 52
18754.70 53
18755.99 56
18757.29 68
18758.58 59
18759.87 51
18761.17 72
18762.46 66
18763.76 66
18765.05 57
18766.35 51
18767.64 66
18768.94 51
18770.23 68
18771.53 43
18772.82 53
18774.11 61
18775.41 61
18776.70 63
18778.00 54
18779.29 72
18780.59 52
18781.89 63
18783.18 53
18784.48 46
18785.77 63
18787.07 57
18788.36 50
18789.66 58
18790.95 63
18792.25 62
18793.54 57
18794.84 59
18796.13 58
18797.43 71
18798.73 50
18800.02 68
18801.32 76
18802.61 43
18803.91 65
18805.20 60
18806.50 56
18807.80 43
18809.09 58
18810.39 56
18811.69 57
18812.98 51
18814.28 71
18815.57 49
18816.87 47
18818.17 57
18819.46 67
18820.76 56
18822.06 42
18823.35 66
18824.65 54
18825.95 68
18827.24 52
18828.54 65
18829.84 49
18831.13 50
18832.43 59
18833.73 59
18835.02 59
18836.32 53
18837.62 64
18838.91 63
18840.21 52
18841.51 49
18842.81 53
18844.10 82
18845.40 51
18846.70 60
18848.00 65
18849.29 49
18850.59 54
18851.89 55
18853.19 51
18854.48 54
18855.78 52
18857.08 63
18858.38 56
18859.67 61
18860.97 58
18862.27 49
18863.57 58
18864.87 43
18866.16 46
18867.46 56
18868.76 56
18870.06 54
18871.36 63
18872.66 58
18873.95 61
18875.25 52
18876.55 66
18877.85 50
18879.15 66
18880.45 47
18881.74 57
18883.04 56
18884.34 64
18885.64 50
18886.94 57
18888.24 69
18889.54 51
18890.84 75
18892.13 70
18893.43 62
18894.73 73
18896.03 44
18897.33 60
18898.63 59
18899.93 43
18901.23 44
18902.53 64
18903.83 62
18905.13 70
18906.43 79
18907.73 50
18909.02 56
18910.32 56
18911.62 47
18912.92 55
18914.22 53
18915.52 56
18916.82 47
18918.12 55
18919.42 43
18920.72 57
18922.02 58
18923.32 50
18924.62 55
18925.92 53
18927.22 49
18928.52 53
18929.82 57
18931.12 53
18932.42 58
18933.72 57
18935.02 54
18936.32 53
18937.63 58
18938.93 56
18940.23 51
18941.53 52
18942.83 55
18944.13 56
18945.43 68
18946.73 45
18948.03 51
18949.33 54
18950.63 34
18951.93 48
18953.23 47
18954.54 50
18955.84 48
18957.14 71
18958.44 63
18959.74 53
18961.04 57
18962.34 46
18963.64 61
18964.95 62
18966.25 63
18967.55 44
18968.85 47
18970.15 52
18971.45 57
18972.76 52
18974.06 39
18975.36 51
18976.66 65
18977.96 64
18979.27 48
18980.57 43
18981.87 55
18983.17 56
18984.47 63
18985.78 40
18987.08 52
18988.38 52
18989.68 53
18990.98 39
18992.29 44
18993.59 48
18994.89 62
18996.19 55
18997.50 44
18998.80 60
19000.10 52
19001.40 53
19002.71 50
19004.01 35
19005.31 34
19006.62 73
19007.92 53
19009.22 60
19010.53 54
19011.83 47
19013.13 45
19014.43 51
19015.74 56
19017.04 58
19018.34 56
19019.65 59
19020.95 60
19022.25 47
19023.56 43
19024.86 65
19026.16 73
19027.47 56
19028.77 56
19030.08 51
19031.38 69
19032.68 42
19033.99 63
19035.29 54
19036.59 47
19037.90 58
19039.20 55
19040.51 44
19041.81 37
19043.11 56
19044.42 63
19045.72 55
19047.03 47
19048.33 43
19049.64 60
19050.94 51
19052.25 51
19053.55 56
19054.85 58
19056.16 60
19057.46 60
19058.77 69
19060.07 43
19061.38 61
19062.68 59
19063.99 62
19065.29 39
19066.60 47
19067.90 49
19069.21 56
19070.51 63
19071.82 45
19073.12 39
19074.43 54
19075.73 65
19077.04 61
19078.34 49
19079.65 57
19080.95 52
19082.26 61
19083.57 55
19084.87 52
19086.18 48
19087.48 51
19088.79 56
19090.09 54
19091.40 48
19092.71 58
19094.01 47
19095.32 54
19096.62 60
19097.93 59
19099.24 52
19100.54 44
19101.85 50
19103.15 60
19104.46 67
19105.77 52
19107.07 47
19108.38 62
19109.69 71
19110.99 58
19112.30 54
19113.60 56
19114.91 63
19116.22 54
19117.52 60
19118.83 59
19120.14 48
19121.45 51
19122.75 62
19124.06 60
19125.37 53
19126.67 64
19127.98 57
19129.29 58
19130.59 44
19131.90 57
19133.21 49
19134.52 64
19135.82 65
19137.13 42
19138.44 42
19139.75 40
19141.05 63
19142.36 61
19143.67 53
19144.98 66
19146.28 75
19147.59 59
19148.90 48
19150.21 51
19151.51 53
19152.82 60
19154.13 72
19155.44 66
19156.75 55
19158.05 60
19159.36 61
19160.67 57
19161.98 67
19163.29 61
19164.60 56
19165.90 57
19167.21 56
19168.52 64
19169.83 58
19171.14 59
19172.45 40
19173.75 48
19175.06 49
19176.37 72
19177.68 64
19178.99 52
19180.30 65
19181.61 54
19182.92 69
19184.23 56
19185.53 57
19186.84 62
19188.15 44
19189.46 44
19190.77 52
19192.08 48
19193.39 60
19194.70 47
19196.01 59
19197.32 50
19198.63 47
19199.94 48
19201.25 50
19202.56 50
19203.87 61
19205.17 41
19206.48 43
19207.79 48
19209.10 63
19210.41 68
19211.72 49
19213.03 49
19214.34 45
19215.65 61
19216.96 53
19218.27 46
19219.58 53
19220.89 55
19222.21 54
19223.52 51
19224.83 47
19226.14 51
19227.45 50
19228.76 61
19230.07 54
19231.38 44
19232.69 48
19234.00 51
19235.31 43
19236.62 33
19237.93 38
19239.24 56
19240.55 62
19241.86 56
19243.18 52
19244.49 56
19245.80 56
19247.11 47
19248.42 41
19249.73 59
19251.04 63
19252.35 54
19253.67 52
19254.98 56
19256.29 48
19257.60 59
19258.91 56
19260.22 57
19261.53 59
19262.85 54
19264.16 56
19265.47 62
19266.78 50
19268.09 58
19269.40 50
19270.72 52
19272.03 49
19273.34 65
19274.65 58
19275.96 43
19277.28 52
19278.59 62
19279.90 70
19281.21 53
19282.53 52
19283.84 56
19285.15 54
19286.46 54
19287.78 52
19289.09 55
19290.40 56
19291.71 49
19293.03 63
19294.34 56
19295.65 41
19296.96 47
19298.28 47
19299.59 61
19300.90 57
19302.22 63
19303.53 58
19304.84 46
19306.16 39
19307.47 48
19308.78 53
19310.10 57
19311.41 64
19312.72 52
19314.04 44
19315.35 67
19316.66 43
19317.98 55
19319.29 55
19320.60 34
19321.92 39
19323.23 54
19324.54 58
19325.86 56
19327.17 46
19328.49 42
19329.80 66
19331.11 83
19332.43 58
19333.74 49
19335.06 56
19336.37 59
19337.68 60
19339.00 58
19340.31 47
19341.63 64
19342.94 59
19344.26 45
19345.57 43
19346.89 53
19348.20 59
19349.51 60
19350.83 49
19352.14 54
19353.46 49
19354.77 48
19356.09 56
19357.40 65
19358.72 44
19360.03 46
19361.35 50
19362.66 45
19363.98 39
19365.29 45
19366.61 59
19367.92 44
19369.24 55
19370.55 63
19371.87 47
19373.19 58
19374.50 57
19375.82 49
19377.13 47
19378.45 50
19379.76 54
19381.08 60
19382.39 53
19383.71 52
19385.03 49
19386.34 57
19387.66 45
19388.97 47
19390.29 44
19391.61 58
19392.92 73
19394.24 56
19395.55 57
19396.87 54
19398.19 52
19399.50 47
19400.82 33
19402.14 57
19403.45 56
19404.77 55
19406.09 57
19407.40 55
19408.72 54
19410.04 48
19411.35 57
19412.67 48
19413.99 38
19415.30 53
19416.62 45
19417.94 46
19419.25 42
19420.57 48
19421.89 58
19423.21 46
19424.52 54
19425.84 53
19427.16 56
19428.47 57
19429.79 56
19431.11 51
19432.43 55
19433.74 49
19435.06 56
19436.38 45
19437.70 41
19439.01 51
19440.33 61
19441.65 57
19442.97 51
19444.29 37
19445.60 62
19446.92 52
19448.24 44
19449.56 51
19450.88 50
19452.19 60
19453.51 49
19454.83 52
19456.15 43
19457.47 54
19458.78 52
19460.10 57
19461.42 49
19462.74 64
19464.06 51
19465.38 67
19466.70 55
19468.01 48
19469.33 48
19470.65 54
19471.97 53
19473.29 47
19474.61 45
19475.93 50
19477.25 59
19478.57 57
19479.88 49
19481.20 53
19482.52 40
19483.84 58
19485.16 51
19486.48 38
19487.80 53
19489.12 59
19490.44 64
19491.76 50
19493.08 48
19494.40 43
19495.72 54
19497.04 62
19498.36 54
19499.68 36
19501.00 38
19502.32 52
19503.64 57
19504.96 43
19506.28 43
19507.60 52
19508.92 66
19510.24 79
19511.56 48
19512.88 47
19514.20 52
19515.52 58
19516.84 43
19518.16 41
19519.48 58
19520.80 57
19522.12 65
19523.44 51
19524.76 47
19526.08 43
19527.40 61
19528.72 52
19530.04 61
19531.36 36
19532.68 36
19534.00 47
19535.33 45
19536.65 50
19537.97 53
19539.29 61
19540.61 63
19541.93 62
19543.25 57
19544.57 46
19545.89 42
19547.22 48
19548.54 51
19549.86 57
19551.18 43
19552.50 53
19553.82 39
19555.15 51
19556.47 42
19557.79 52
19559.11 48
19560.43 63
19561.75 62
19563.08 52
19564.40 56
19565.72 48
19567.04 55
19568.36 64
19569.69 59
19571.01 56
19572.33 50
19573.65 51
19574.97 47
19576.30 49
19577.62 50
19578.94 66
19580.26 52
19581.59 50
19582.91 42
19584.23 43
19585.55 35
19586.88 57
19588.20 58
19589.52 54
19590.85 43
19592.17 55
19593.49 49
19594.81 55
19596.14 48
19597.46 51
19598.78 61
19600.11 55
19601.43 48
19602.75 39
19604.08 47
19605.40 42
19606.72 53
19608.05 53
19609.37 55
19610.69 48
19612.02 44
19613.34 56
19614.66 53
19615.99 42
19617.31 52
19618.64 46
19619.96 52
19621.28 49
19622.61 51
19623.93 63
19625.26 46
19626.58 51
19627.90 41
19629.23 60
19630.55 49
19631.88 49
19633.20 52
19634.52 38
19635.85 49
19637.17 51
19638.50 63
19639.82 43
19641.15 49
19642.47 51
19643.80 52
19645.12 58
19646.45 53
19647.77 53
19649.09 60
19650.42 50
19651.74 53
19653.07 54
19654.39 66
19655.72 54
19657.04 49
19658.37 54
19659.69 50
19661.02 59
19662.35 47
19663.67 44
19665.00 36
19666.32 60
19667.65 57
19668.97 47
19670.30 46
19671.62 47
19672.95 44
19674.27 53
19675.60 42
19676.93 51
19678.25 62
19679.58 34
19680.90 58
19682.23 44
19683.56 45
19684.88 39
19686.21 52
19687.53 51
19688.86 64
19690.19 40
19691.51 57
19692.84 46
19694.16 45
19695.49 39
19696.82 49
19698.14 43
19699.47 45
19700.80 43
19702.12 36
19703.45 52
19704.78 36
19706.10 38
19707.43 39
19708.76 54
19710.08 44
19711.41 61
19712.74 40
19714.06 40
19715.39 44
19716.72 54
19718.05 52
19719.37 47
19720.70 54
19722.03 49
19723.35 53
19724.68 57
19726.01 38
19727.34 54
19728.66 52
19729.99 34
19731.32 49
19732.65 39
19733.98 36
19735.30 45
19736.63 53
19737.96 64
19739.29 50
19740.61 63
19741.94 44
19743.27 46
19744.60 46
19745.93 43
19747.25 54
19748.58 42
19749.91 45
19751.24 40
19752.57 53
19753.90 60
19755.22 39
19756.55 46
19757.88 43
19759.21 44
19760.54 63
19761.87 33
19763.20 52
19764.52 47
19765.85 54
19767.18 48
19768.51 51
19769.84 44
19771.17 53
19772.50 49
19773.83 52
19775.16 36
19776.48 52
19777.81 45
19779.14 40
19780.47 47
19781.80 53
19783.13 45
19784.46 54
19785.79 58
19787.12 50
19788.45 49
19789.78 63
19791.11 74
19792.44 65
19793.77 46
19795.10 58
19796.43 67
19797.76 43
19799.09 61
19800.42 62
19801.75 57
19803.08 56
19804.41 52
19805.74 48
19807.07 55
19808.40 63
19809.73 44
19811.06 58
19812.39 46
19813.72 58
19815.05 60
19816.38 50
19817.71 35
19819.04 46
19820.37 54
19821.70 58
19823.03 51
19824.36 41
19825.69 64
19827.02 56
19828.35 47
19829.69 47
19831.02 58
19832.35 47
19833.68 52
19835.01 45
19836.34 45
19837.67 37
19839.00 44
19840.33 50
19841.67 42
19843.00 52
19844.33 58
19845.66 59
19846.99 63
19848.32 42
19849.65 57
19850.99 53
19852.32 55
19853.65 39
19854.98 55
19856.31 45
19857.64 48
19858.98 37
19860.31 54
19861.64 56
19862.97 47
19864.30 56
19865.64 75
19866.97 70
19868.30 54
19869.63 46
19870.97 52
19872.30 62
19873.63 70
19874.96 69
19876.29 43
19877.63 50
19878.96 75
19880.29 48
19881.63 57
19882.96 44
19884.29 50
19885.62 57
19886.96 52
19888.29 34
19889.62 62
19890.95 74
19892.29 54
19893.62 70
19894.95 65
19896.29 40
19897.62 42
19898.95 57
19900.29 49
19901.62 38
19902.95 56
19904.29 60
19905.62 44
19906.95 46
19908.29 54
19909.62 56
19910.95 73
19912.29 45
19913.62 78
19914.96 45
19916.29 56
19917.62 57
19918.96 61
19920.29 59
19921.63 59
19922.96 57
19924.29 52
19925.63 44
19926.96 58
19928.30 37
19929.63 67
19930.96 52
19932.30 49
19933.63 49
19934.97 65
19936.30 52
19937.64 40
19938.97 59
19940.31 59
19941.64 54
19942.98 35
19944.31 56
19945.64 55
19946.98 37
19948.31 42
19949.65 49
19950.98 55
19952.32 46
19953.65 52
19954.99 63
19956.32 47
19957.66 55
19959.00 55
19960.33 55
19961.67 55
19963.00 54
19964.34 67
19965.67 44
19967.01 50
19968.34 57
19969.68 69
19971.01 54
19972.35 38
19973.69 67
19975.02 51
19976.36 62
19977.69 61
19979.03 62
19980.37 72
19981.70 66
19983.04 57
19984.37 52
19985.71 63
19987.05 55
19988.38 69
19989.72 60
19991.05 37
19992.39 62
19993.73 52
19995.06 61
19996.40 36
19997.74 49
19999.07 62
20000.41 64
20001.75 58
20003.08 65
20004.42 54
20005.76 57
20007.09 70
20008.43 59
20009.77 42
20011.10 48
20012.44 61
20013.78 58
20015.12 60
20016.45 44
20017.79 49
20019.13 46
20020.47 66
20021.80 65
20023.14 69
20024.48 65
20025.81 58
20027.15 59
20028.49 62
20029.83 73
20031.17 72
20032.50 57
20033.84 63
20035.18 71
20036.52 66
20037.85 56
20039.19 70
20040.53 55
20041.87 77
20043.21 69
20044.54 65
20045.88 68
20047.22 51
20048.56 67
20049.90 69
20051.24 63
20052.57 71
20053.91 52
20055.25 68
20056.59 61
20057.93 67
20059.27 71
20060.61 52
20061.94 72
20063.28 68
20064.62 78
20065.96 50
20067.30 63
20068.64 68
20069.98 70
20071.32 57
20072.66 49
20073.99 64
20075.33 58
20076.67 73
20078.01 57
20079.35 56
20080.69 53
20082.03 59
20083.37 62
20084.71 59
20086.05 59
20087.39 63
20088.73 61
20090.07 64
20091.41 63
20092.75 48
20094.09 44
20095.43 63
20096.77 49
20098.11 56
20099.45 60
20100.79 52
20102.13 52
20103.47 52
20104.81 61
20106.15 40
20107.49 49
20108.83 51
20110.17 56
20111.51 59
20112.85 52
20114.19 48
20115.53 61
20116.87 49
20118.21 64
20119.55 46
20120.89 45
20122.23 50
20123.57 48
20124.91 63
20126.25 34
20127.60 47
20128.94 60
