# Supplementary material for: MALDI-TOF MS typing enables the classification of brewing yeasts of the genus Saccharomyces to major beer styles
Source: PLoS One. 2017 Aug 9;12(8):e0181694. doi: 10.1371/journal.pone.0181694 (PMC5549903; doi:10.1371/journal.pone.0181694)
Supplement: S15 File — The directory includes 90 raw files and was zipped to “.zip”; the folder has three strains with 30 spectra per strain; S1 Text explains the raw files with an example and Table 1 represents the yeast strains used within the experiment. (ZIP) [file pone.0181694.s018.zip › 43-45/30669-454-OG-WB-WB-YPG-18h-E-E_2015-10-27__0_D3_1.dat]

1999.49 3490
1999.91 3383
2000.33 3561
2000.75 3410
2001.17 3414
2001.59 3383
2002.02 3345
2002.44 3213
2002.86 3320
2003.28 3378
2003.70 3319
2004.13 3435
2004.55 3339
2004.97 3101
2005.39 3276
2005.81 3172
2006.24 3045
2006.66 3259
2007.08 3351
2007.50 3251
2007.93 3208
2008.35 3282
2008.77 3463
2009.19 3199
2009.62 3202
2010.04 3341
2010.46 3177
2010.88 3385
2011.31 3246
2011.73 3298
2012.15 3205
2012.58 3355
2013.00 3211
2013.42 3282
2013.84 3247
2014.27 3222
2014.69 3133
2015.11 3102
2015.54 3153
2015.96 3185
2016.38 3168
2016.81 3174
2017.23 3299
2017.65 3301
2018.08 3241
2018.50 3274
2018.92 3434
2019.35 3433
2019.77 3320
2020.19 3376
2020.62 3523
2021.04 3499
2021.47 3411
2021.89 3471
2022.31 3460
2022.74 3271
2023.16 3088
2023.59 3192
2024.01 3288
2024.43 3199
2024.86 3320
2025.28 3286
2025.71 3306
2026.13 3114
2026.55 3054
2026.98 3339
2027.40 3196
2027.83 3075
2028.25 3136
2028.68 3072
2029.10 3004
2029.53 2933
2029.95 3076
2030.38 3105
2030.80 3170
2031.23 3321
2031.65 3367
2032.08 3204
2032.50 3154
2032.93 3085
2033.35 3422
2033.78 3595
2034.20 3456
2034.63 3286
2035.05 3101
2035.48 3187
2035.90 3247
2036.33 3224
2036.75 3081
2037.18 3121
2037.60 3109
2038.03 3063
2038.45 3075
2038.88 2959
2039.31 3100
2039.73 3243
2040.16 3241
2040.58 3350
2041.01 3159
2041.43 3132
2041.86 3264
2042.29 3365
2042.71 3257
2043.14 3516
2043.56 3418
2043.99 3397
2044.42 3324
2044.84 3526
2045.27 3481
2045.70 3360
2046.12 3483
2046.55 3575
2046.98 3577
2047.40 3722
2047.83 3631
2048.25 3537
2048.68 3796
2049.11 3706
2049.53 3459
2049.96 3355
2050.39 3454
2050.82 3424
2051.24 3242
2051.67 3339
2052.10 3380
2052.52 3280
2052.95 3169
2053.38 3204
2053.80 3373
2054.23 3291
2054.66 3309
2055.09 3460
2055.51 3352
2055.94 3246
2056.37 3114
2056.80 3205
2057.22 3261
2057.65 3260
2058.08 3262
2058.51 3245
2058.93 3327
2059.36 3690
2059.79 3620
2060.22 3355
2060.65 3498
2061.07 3454
2061.50 3355
2061.93 3354
2062.36 3456
2062.79 3429
2063.21 3418
2063.64 3493
2064.07 3918
2064.50 4288
2064.93 4115
2065.36 4149
2065.78 4218
2066.21 4328
2066.64 4398
2067.07 4215
2067.50 4297
2067.93 4047
2068.36 3883
2068.78 3510
2069.21 3296
2069.64 3268
2070.07 3217
2070.50 3194
2070.93 3339
2071.36 3251
2071.79 3189
2072.22 3223
2072.64 3227
2073.07 3157
2073.50 3109
2073.93 2982
2074.36 3169
2074.79 3268
2075.22 3400
2075.65 3467
2076.08 3470
2076.51 3336
2076.94 3292
2077.37 3211
2077.80 3201
2078.23 3245
2078.66 3283
2079.09 3282
2079.52 3448
2079.95 3417
2080.38 3261
2080.81 3164
2081.24 3354
2081.67 3309
2082.10 3028
2082.53 3260
2082.96 3309
2083.39 3121
2083.82 3263
2084.25 3130
2084.68 3197
2085.11 3293
2085.54 3156
2085.97 2989
2086.40 3156
2086.83 3172
2087.26 3143
2087.69 3239
2088.12 3237
2088.55 3247
2088.99 3327
2089.42 3212
2089.85 3081
2090.28 2999
2090.71 2985
2091.14 2972
2091.57 3267
2092.00 3342
2092.43 3176
2092.86 3240
2093.30 3119
2093.73 2981
2094.16 3057
2094.59 3134
2095.02 3242
2095.45 3161
2095.88 3211
2096.32 3111
2096.75 3049
2097.18 3050
2097.61 3131
2098.04 3032
2098.47 3007
2098.91 3016
2099.34 3007
2099.77 2964
2100.20 3063
2100.63 3075
2101.07 3000
2101.50 2987
2101.93 2944
2102.36 2734
2102.80 2820
2103.23 2908
2103.66 3127
2104.09 3071
2104.52 3180
2104.96 3055
2105.39 3000
2105.82 3128
2106.25 3106
2106.69 3213
2107.12 3239
2107.55 3292
2107.99 3186
2108.42 3309
2108.85 3135
2109.28 3257
2109.72 3190
2110.15 3266
2110.58 3163
2111.02 3161
2111.45 3193
2111.88 2974
2112.32 3060
2112.75 3143
2113.18 3053
2113.62 3246
2114.05 3237
2114.48 3266
2114.92 3053
2115.35 3102
2115.78 3089
2116.22 3065
2116.65 3054
2117.08 2925
2117.52 2979
2117.95 3095
2118.39 3089
2118.82 2916
2119.25 2907
2119.69 3026
2120.12 3015
2120.56 2996
2120.99 3137
2121.42 3215
2121.86 3110
2122.29 2923
2122.73 2971
2123.16 2995
2123.60 3036
2124.03 3196
2124.46 3155
2124.90 3074
2125.33 3131
2125.77 3302
2126.20 3114
2126.64 3021
2127.07 3021
2127.51 3069
2127.94 2925
2128.38 2966
2128.81 3063
2129.25 3052
2129.68 3127
2130.12 3152
2130.55 3117
2130.99 3238
2131.42 3256
2131.86 3261
2132.29 3213
2132.73 3220
2133.16 3234
2133.60 3140
2134.03 3112
2134.47 3118
2134.91 3083
2135.34 3136
2135.78 3093
2136.21 3069
2136.65 3065
2137.08 2943
2137.52 3023
2137.96 3130
2138.39 3055
2138.83 3068
2139.26 3010
2139.70 2967
2140.14 3030
2140.57 3007
2141.01 2915
2141.44 2846
2141.88 2893
2142.32 3043
2142.75 2975
2143.19 2820
2143.63 2808
2144.06 2957
2144.50 3014
2144.94 2969
2145.37 2974
2145.81 3122
2146.25 3072
2146.68 2998
2147.12 3063
2147.56 3283
2147.99 2981
2148.43 3209
2148.87 3181
2149.30 3139
2149.74 3209
2150.18 3117
2150.61 3120
2151.05 3109
2151.49 3152
2151.93 3035
2152.36 2966
2152.80 3078
2153.24 3197
2153.68 2920
2154.11 3010
2154.55 3035
2154.99 2998
2155.43 3073
2155.86 2914
2156.30 2947
2156.74 2973
2157.18 2937
2157.62 2982
2158.05 2865
2158.49 3081
2158.93 3102
2159.37 3036
2159.81 3123
2160.24 2986
2160.68 3082
2161.12 3109
2161.56 3235
2162.00 3165
2162.43 3274
2162.87 3204
2163.31 3162
2163.75 3076
2164.19 3121
2164.63 3121
2165.07 2972
2165.50 3135
2165.94 3152
2166.38 3184
2166.82 3352
2167.26 3307
2167.70 3315
2168.14 3160
2168.58 3273
2169.02 3234
2169.45 3364
2169.89 3366
2170.33 3509
2170.77 3554
2171.21 3535
2171.65 3517
2172.09 3554
2172.53 3647
2172.97 3647
2173.41 3650
2173.85 3671
2174.29 3714
2174.73 3620
2175.17 3689
2175.61 3808
2176.05 3723
2176.49 3830
2176.93 3892
2177.37 3771
2177.81 3598
2178.25 3316
2178.69 3425
2179.13 3332
2179.57 3278
2180.01 3015
2180.45 2991
2180.89 3112
2181.33 2867
2181.77 2859
2182.21 3080
2182.65 3160
2183.09 3121
2183.53 3033
2183.97 2948
2184.41 2890
2184.85 3131
2185.29 2968
2185.73 2893
2186.17 2905
2186.61 3087
2187.05 3118
2187.49 3193
2187.94 3063
2188.38 3093
2188.82 2910
2189.26 2956
2189.70 3208
2190.14 3264
2190.58 3121
2191.02 3083
2191.46 3192
2191.91 3260
2192.35 3200
2192.79 3161
2193.23 3268
2193.67 3083
2194.11 3307
2194.55 3504
2195.00 3458
2195.44 3555
2195.88 3427
2196.32 3431
2196.76 3596
2197.21 3555
2197.65 3490
2198.09 3325
2198.53 3315
2198.97 3179
2199.42 3157
2199.86 3092
2200.30 3264
2200.74 3189
2201.18 3117
2201.63 2962
2202.07 3167
2202.51 3143
2202.95 3130
2203.40 3145
2203.84 3121
2204.28 3241
2204.72 3257
2205.17 3483
2205.61 3342
2206.05 3241
2206.49 3234
2206.94 3336
2207.38 3404
2207.82 3232
2208.27 3238
2208.71 3294
2209.15 3402
2209.60 3465
2210.04 3260
2210.48 3119
2210.92 3223
2211.37 3231
2211.81 3038
2212.25 3265
2212.70 3195
2213.14 3137
2213.59 3159
2214.03 3164
2214.47 3284
2214.92 3321
2215.36 3160
2215.80 2958
2216.25 2799
2216.69 3095
2217.14 3031
2217.58 2993
2218.02 3117
2218.47 2899
2218.91 2961
2219.36 3032
2219.80 3182
2220.24 3085
2220.69 3087
2221.13 3187
2221.58 3065
2222.02 3145
2222.46 3115
2222.91 3080
2223.35 3159
2223.80 3186
2224.24 3206
2224.69 3189
2225.13 3049
2225.58 3184
2226.02 3220
2226.47 3297
2226.91 3238
2227.36 3003
2227.80 3021
2228.25 3161
2228.69 3197
2229.14 3079
2229.58 3013
2230.03 3234
2230.47 3361
2230.92 3291
2231.36 3256
2231.81 3143
2232.25 3300
2232.70 3245
2233.14 3303
2233.59 3220
2234.03 3232
2234.48 3288
2234.93 3080
2235.37 3171
2235.82 3196
2236.26 3156
2236.71 3106
2237.16 3009
2237.60 3041
2238.05 3054
2238.49 2898
2238.94 3097
2239.39 2972
2239.83 2844
2240.28 2863
2240.72 2833
2241.17 2882
2241.62 2868
2242.06 2957
2242.51 2907
2242.96 2784
2243.40 2833
2243.85 2816
2244.30 2782
2244.74 2825
2245.19 2989
2245.64 2929
2246.08 2861
2246.53 2954
2246.98 2879
2247.42 2814
2247.87 2742
2248.32 2861
2248.76 2772
2249.21 2687
2249.66 2859
2250.10 2819
2250.55 2880
2251.00 2940
2251.45 2849
2251.89 2864
2252.34 2766
2252.79 2896
2253.24 2926
2253.68 2994
2254.13 3017
2254.58 2963
2255.03 2921
2255.47 2925
2255.92 2983
2256.37 2711
2256.82 2832
2257.27 2689
2257.71 2742
2258.16 2863
2258.61 2931
2259.06 2907
2259.51 2892
2259.95 2917
2260.40 2831
2260.85 3041
2261.30 2898
2261.75 2960
2262.19 3093
2262.64 3035
2263.09 3146
2263.54 3015
2263.99 3145
2264.44 3148
2264.89 3075
2265.33 3057
2265.78 2872
2266.23 2850
2266.68 2849
2267.13 2972
2267.58 2875
2268.03 2880
2268.48 2962
2268.93 2967
2269.37 3102
2269.82 3119
2270.27 3086
2270.72 3189
2271.17 3033
2271.62 3212
2272.07 3223
2272.52 3079
2272.97 3258
2273.42 3165
2273.87 2961
2274.32 2936
2274.77 2907
2275.22 2862
2275.67 2805
2276.12 2821
2276.57 3023
2277.02 2869
2277.47 2788
2277.92 2716
2278.37 2758
2278.82 2935
2279.27 2853
2279.72 3025
2280.17 3034
2280.62 3067
2281.07 2906
2281.52 2942
2281.97 2915
2282.42 2832
2282.87 2688
2283.32 2908
2283.77 2791
2284.22 2824
2284.67 2885
2285.12 3029
2285.57 2949
2286.02 2872
2286.47 2997
2286.92 3117
2287.37 3132
2287.82 3123
2288.28 3570
2288.73 3823
2289.18 3820
2289.63 4043
2290.08 4183
2290.53 4237
2290.98 4468
2291.43 4685
2291.88 4746
2292.34 4742
2292.79 4437
2293.24 3864
2293.69 3779
2294.14 3712
2294.59 3605
2295.05 3477
2295.50 3494
2295.95 3198
2296.40 3075
2296.85 3067
2297.30 3020
2297.76 2931
2298.21 3056
2298.66 3095
2299.11 2910
2299.56 2923
2300.02 3055
2300.47 2961
2300.92 2841
2301.37 2845
2301.82 2916
2302.28 2749
2302.73 2822
2303.18 2916
2303.63 2693
2304.09 2822
2304.54 2841
2304.99 2734
2305.44 2890
2305.90 2854
2306.35 2897
2306.80 2910
2307.26 2779
2307.71 2932
2308.16 3112
2308.61 3067
2309.07 3328
2309.52 3271
2309.97 3360
2310.43 3302
2310.88 3303
2311.33 3251
2311.79 3227
2312.24 3241
2312.69 3223
2313.15 3163
2313.60 3158
2314.05 2899
2314.51 2994
2314.96 3005
2315.41 2976
2315.87 3079
2316.32 3135
2316.77 3065
2317.23 3076
2317.68 3019
2318.14 3016
2318.59 3109
2319.04 2960
2319.50 3036
2319.95 3185
2320.41 3143
2320.86 3169
2321.31 3048
2321.77 3052
2322.22 2927
2322.68 3144
2323.13 3295
2323.59 3289
2324.04 3392
2324.50 3431
2324.95 3471
2325.40 3748
2325.86 3972
2326.31 4150
2326.77 4034
2327.22 3855
2327.68 3672
2328.13 3445
2328.59 3311
2329.04 3174
2329.50 3215
2329.95 3171
2330.41 3139
2330.86 3228
2331.32 3000
2331.77 3168
2332.23 3238
2332.68 2846
2333.14 2819
2333.59 2928
2334.05 2925
2334.51 2993
2334.96 3038
2335.42 2897
2335.87 2797
2336.33 2866
2336.78 2763
2337.24 2741
2337.70 2860
2338.15 2881
2338.61 3033
2339.06 2982
2339.52 2930
2339.97 2886
2340.43 2924
2340.89 3003
2341.34 2794
2341.80 2710
2342.26 2819
2342.71 2859
2343.17 2755
2343.62 2732
2344.08 2606
2344.54 2749
2344.99 2753
2345.45 2952
2345.91 2986
2346.36 2729
2346.82 2853
2347.28 2824
2347.73 2817
2348.19 2810
2348.65 2874
2349.10 2919
2349.56 2771
2350.02 2690
2350.48 2873
2350.93 2929
2351.39 2782
2351.85 2903
2352.30 2825
2352.76 2683
2353.22 2671
2353.68 2767
2354.13 2747
2354.59 2837
2355.05 2896
2355.51 2940
2355.96 2993
2356.42 2773
2356.88 2739
2357.34 2694
2357.79 2560
2358.25 2590
2358.71 2648
2359.17 2786
2359.63 2791
2360.08 2989
2360.54 3073
2361.00 2721
2361.46 2832
2361.92 2875
2362.37 2938
2362.83 2926
2363.29 2749
2363.75 2824
2364.21 2886
2364.67 2879
2365.12 2912
2365.58 2977
2366.04 2909
2366.50 2950
2366.96 3018
2367.42 2802
2367.88 2753
2368.33 2966
2368.79 2962
2369.25 2863
2369.71 2934
2370.17 2759
2370.63 2849
2371.09 2880
2371.55 3066
2372.01 3038
2372.47 2927
2372.92 2994
2373.38 3065
2373.84 3078
2374.30 3128
2374.76 2978
2375.22 3036
2375.68 3037
2376.14 2883
2376.60 2861
2377.06 2904
2377.52 2885
2377.98 2798
2378.44 2878
2378.90 2941
2379.36 2970
2379.82 2876
2380.28 2805
2380.74 2742
2381.20 2978
2381.66 3023
2382.12 3102
2382.58 2787
2383.04 2764
2383.50 2916
2383.96 2672
2384.42 2651
2384.88 2727
2385.34 2602
2385.80 2692
2386.26 2886
2386.72 2862
2387.18 2674
2387.64 2848
2388.10 2711
2388.56 2791
2389.03 2800
2389.49 2887
2389.95 2877
2390.41 2778
2390.87 2780
2391.33 2837
2391.79 2922
2392.25 2873
2392.71 2977
2393.17 2865
2393.64 2895
2394.10 2992
2394.56 2763
2395.02 2679
2395.48 2645
2395.94 2736
2396.40 2767
2396.87 2751
2397.33 2712
2397.79 2675
2398.25 2718
2398.71 2676
2399.17 2766
2399.64 2678
2400.10 2582
2400.56 2603
2401.02 2472
2401.48 2636
2401.95 2637
2402.41 2689
2402.87 2606
2403.33 2678
2403.79 2860
2404.26 2815
2404.72 2918
2405.18 2697
2405.64 2646
2406.11 2778
2406.57 2854
2407.03 2866
2407.49 2605
2407.96 2571
2408.42 2645
2408.88 2677
2409.34 2580
2409.81 2631
2410.27 2717
2410.73 2690
2411.20 2565
2411.66 2607
2412.12 2594
2412.58 2701
2413.05 2663
2413.51 2707
2413.97 2860
2414.44 2705
2414.90 2643
2415.36 2749
2415.83 2805
2416.29 2808
2416.75 2788
2417.22 2823
2417.68 2952
2418.14 2887
2418.61 2811
2419.07 2910
2419.54 2766
2420.00 2737
2420.46 2759
2420.93 2672
2421.39 2818
2421.85 2781
2422.32 2812
2422.78 2601
2423.25 2558
2423.71 2816
2424.17 2610
2424.64 2643
2425.10 2715
2425.57 2536
2426.03 2614
2426.50 2590
2426.96 2714
2427.42 2658
2427.89 2654
2428.35 2595
2428.82 2505
2429.28 2682
2429.75 2768
2430.21 2682
2430.68 2728
2431.14 2617
2431.61 2765
2432.07 2655
2432.54 2788
2433.00 2569
2433.47 2588
2433.93 2652
2434.40 2573
2434.86 2569
2435.33 2740
2435.79 2553
2436.26 2473
2436.72 2558
2437.19 2512
2437.65 2474
2438.12 2556
2438.59 2610
2439.05 2689
2439.52 2751
2439.98 2682
2440.45 2680
2440.91 2636
2441.38 2798
2441.85 2846
2442.31 2766
2442.78 2694
2443.24 2838
2443.71 2770
2444.18 2639
2444.64 2703
2445.11 2702
2445.57 2718
2446.04 2826
2446.51 2731
2446.97 2704
2447.44 2591
2447.91 2653
2448.37 2844
2448.84 2801
2449.31 2661
2449.77 2733
2450.24 2709
2450.71 2659
2451.17 2480
2451.64 2616
2452.11 2597
2452.57 2596
2453.04 2698
2453.51 2569
2453.97 2704
2454.44 2501
2454.91 2696
2455.37 2681
2455.84 2731
2456.31 2675
2456.78 2536
2457.24 2632
2457.71 2461
2458.18 2387
2458.65 2545
2459.11 2478
2459.58 2569
2460.05 2441
2460.52 2446
2460.98 2555
2461.45 2507
2461.92 2505
2462.39 2481
2462.85 2479
2463.32 2470
2463.79 2641
2464.26 2597
2464.73 2536
2465.19 2651
2465.66 2642
2466.13 2642
2466.60 2647
2467.07 2757
2467.54 2628
2468.00 2524
2468.47 2587
2468.94 2668
2469.41 2658
2469.88 2657
2470.35 2643
2470.82 2532
2471.28 2590
2471.75 2649
2472.22 2611
2472.69 2614
2473.16 2757
2473.63 2658
2474.10 2724
2474.57 2772
2475.03 2589
2475.50 2748
2475.97 2657
2476.44 2631
2476.91 2594
2477.38 2563
2477.85 2544
2478.32 2700
2478.79 2716
2479.26 2571
2479.73 2501
2480.20 2545
2480.67 2579
2481.14 2548
2481.61 2463
2482.08 2467
2482.54 2558
2483.01 2546
2483.48 2627
2483.95 2631
2484.42 2717
2484.89 2448
2485.36 2532
2485.83 2675
2486.30 2784
2486.77 2778
2487.24 2724
2487.71 2759
2488.18 2785
2488.66 2795
2489.13 2733
2489.60 2783
2490.07 2824
2490.54 2809
2491.01 2884
2491.48 2814
2491.95 2762
2492.42 2780
2492.89 2772
2493.36 2656
2493.83 2608
2494.30 2696
2494.77 2763
2495.24 2750
2495.72 2721
2496.19 2711
2496.66 2785
2497.13 2789
2497.60 2706
2498.07 2598
2498.54 2596
2499.01 2622
2499.48 2532
2499.96 2489
2500.43 2550
2500.90 2487
2501.37 2550
2501.84 2551
2502.31 2582
2502.78 2518
2503.26 2446
2503.73 2554
2504.20 2532
2504.67 2581
2505.14 2603
2505.62 2667
2506.09 2590
2506.56 2502
2507.03 2540
2507.50 2458
2507.98 2683
2508.45 2589
2508.92 2547
2509.39 2600
2509.86 2670
2510.34 2618
2510.81 2563
2511.28 2696
2511.75 2808
2512.23 2628
2512.70 2734
2513.17 2812
2513.64 2914
2514.12 2871
2514.59 2767
2515.06 2681
2515.54 2681
2516.01 2663
2516.48 2708
2516.95 2681
2517.43 2752
2517.90 2779
2518.37 2735
2518.85 2717
2519.32 2485
2519.79 2654
2520.27 2706
2520.74 2730
2521.21 2686
2521.69 2597
2522.16 2739
2522.63 2604
2523.11 2618
2523.58 2572
2524.05 2653
2524.53 2741
2525.00 2650
2525.48 2792
2525.95 2812
2526.42 2722
2526.90 2713
2527.37 2638
2527.85 2790
2528.32 2798
2528.79 2872
2529.27 2948
2529.74 2883
2530.22 2880
2530.69 2761
2531.16 2952
2531.64 2927
2532.11 2975
2532.59 2773
2533.06 2797
2533.54 2754
2534.01 2663
2534.49 2653
2534.96 2687
2535.44 2757
2535.91 2701
2536.38 2713
2536.86 2799
2537.33 2721
2537.81 2667
2538.28 2844
2538.76 2743
2539.23 2797
2539.71 2940
2540.18 3120
2540.66 2968
2541.13 3125
2541.61 3174
2542.09 3265
2542.56 3363
2543.04 3120
2543.51 2879
2543.99 2918
2544.46 2795
2544.94 2730
2545.41 2673
2545.89 2736
2546.37 2735
2546.84 2786
2547.32 2936
2547.79 2891
2548.27 2850
2548.74 2814
2549.22 2782
2549.70 2832
2550.17 2945
2550.65 2855
2551.13 2914
2551.60 2785
2552.08 2768
2552.55 2759
2553.03 2758
2553.51 2867
2553.98 2813
2554.46 2780
2554.94 2770
2555.41 2764
2555.89 2649
2556.37 2600
2556.84 2648
2557.32 2636
2557.80 2751
2558.27 2764
2558.75 2725
2559.23 2720
2559.70 2617
2560.18 2529
2560.66 2708
2561.14 2671
2561.61 2626
2562.09 2655
2562.57 2408
2563.04 2446
2563.52 2555
2564.00 2611
2564.48 2497
2564.95 2572
2565.43 2500
2565.91 2493
2566.39 2473
2566.86 2453
2567.34 2468
2567.82 2507
2568.30 2404
2568.77 2533
2569.25 2522
2569.73 2470
2570.21 2583
2570.69 2558
2571.16 2640
2571.64 2479
2572.12 2559
2572.60 2609
2573.08 2639
2573.56 2631
2574.03 2380
2574.51 2355
2574.99 2482
2575.47 2588
2575.95 2448
2576.43 2453
2576.90 2536
2577.38 2782
2577.86 2630
2578.34 2506
2578.82 2541
2579.30 2434
2579.78 2476
2580.26 2539
2580.73 2601
2581.21 2596
2581.69 2535
2582.17 2470
2582.65 2377
2583.13 2370
2583.61 2565
2584.09 2577
2584.57 2500
2585.05 2484
2585.53 2607
2586.01 2635
2586.49 2642
2586.97 2694
2587.44 2533
2587.92 2509
2588.40 2526
2588.88 2483
2589.36 2479
2589.84 2480
2590.32 2537
2590.80 2566
2591.28 2455
2591.76 2420
2592.24 2477
2592.72 2682
2593.20 2750
2593.68 2706
2594.16 2689
2594.64 2613
2595.12 2535
2595.60 2569
2596.08 2502
2596.56 2495
2597.05 2518
2597.53 2514
2598.01 2590
2598.49 2621
2598.97 2600
2599.45 2428
2599.93 2388
2600.41 2420
2600.89 2432
2601.37 2420
2601.85 2525
2602.33 2682
2602.81 2564
2603.29 2541
2603.78 2604
2604.26 2438
2604.74 2380
2605.22 2457
2605.70 2381
2606.18 2352
2606.66 2341
2607.14 2410
2607.63 2494
2608.11 2485
2608.59 2398
2609.07 2552
2609.55 2733
2610.03 2505
2610.52 2312
2611.00 2505
2611.48 2444
2611.96 2557
2612.44 2515
2612.92 2551
2613.41 2482
2613.89 2506
2614.37 2566
2614.85 2471
2615.34 2546
2615.82 2549
2616.30 2520
2616.78 2596
2617.26 2723
2617.75 2682
2618.23 2568
2618.71 2533
2619.19 2501
2619.68 2553
2620.16 2570
2620.64 2572
2621.12 2453
2621.61 2526
2622.09 2581
2622.57 2472
2623.06 2513
2623.54 2589
2624.02 2485
2624.50 2554
2624.99 2441
2625.47 2464
2625.95 2463
2626.44 2381
2626.92 2490
2627.40 2605
2627.89 2514
2628.37 2706
2628.85 2559
2629.34 2594
2629.82 2578
2630.30 2657
2630.79 2741
2631.27 2514
2631.75 2710
2632.24 2863
2632.72 2871
2633.21 2693
2633.69 2659
2634.17 2684
2634.66 2604
2635.14 2621
2635.62 2609
2636.11 2424
2636.59 2490
2637.08 2517
2637.56 2360
2638.05 2527
2638.53 2471
2639.01 2442
2639.50 2372
2639.98 2574
2640.47 2602
2640.95 2430
2641.44 2287
2641.92 2298
2642.41 2398
2642.89 2407
2643.38 2403
2643.86 2468
2644.34 2347
2644.83 2266
2645.31 2461
2645.80 2419
2646.28 2441
2646.77 2353
2647.25 2234
2647.74 2435
2648.22 2420
2648.71 2402
2649.20 2294
2649.68 2396
2650.17 2404
2650.65 2285
2651.14 2342
2651.62 2428
2652.11 2419
2652.59 2329
2653.08 2379
2653.56 2472
2654.05 2334
2654.54 2339
2655.02 2426
2655.51 2480
2655.99 2327
2656.48 2604
2656.97 2379
2657.45 2300
2657.94 2404
2658.42 2443
2658.91 2293
2659.40 2357
2659.88 2313
2660.37 2360
2660.85 2289
2661.34 2364
2661.83 2392
2662.31 2431
2662.80 2407
2663.29 2486
2663.77 2477
2664.26 2372
2664.75 2321
2665.23 2395
2665.72 2459
2666.21 2282
2666.69 2319
2667.18 2580
2667.67 2560
2668.15 2506
2668.64 2427
2669.13 2392
2669.62 2273
2670.10 2485
2670.59 2522
2671.08 2454
2671.56 2441
2672.05 2474
2672.54 2472
2673.03 2489
2673.51 2612
2674.00 2622
2674.49 2774
2674.98 2729
2675.46 2602
2675.95 2716
2676.44 2644
2676.93 2704
2677.42 2745
2677.90 2592
2678.39 2597
2678.88 2601
2679.37 2478
2679.86 2345
2680.34 2224
2680.83 2525
2681.32 2345
2681.81 2220
2682.30 2299
2682.79 2341
2683.27 2309
2683.76 2342
2684.25 2296
2684.74 2330
2685.23 2467
2685.72 2477
2686.20 2382
2686.69 2531
2687.18 2418
2687.67 2359
2688.16 2426
2688.65 2345
2689.14 2343
2689.63 2541
2690.12 2360
2690.60 2295
2691.09 2350
2691.58 2393
2692.07 2389
2692.56 2469
2693.05 2325
2693.54 2415
2694.03 2479
2694.52 2484
2695.01 2367
2695.50 2448
2695.99 2398
2696.48 2518
2696.97 2356
2697.46 2373
2697.95 2350
2698.43 2386
2698.92 2410
2699.41 2365
2699.90 2267
2700.39 2477
2700.88 2408
2701.37 2397
2701.86 2428
2702.35 2544
2702.84 2405
2703.33 2612
2703.83 2550
2704.32 2572
2704.81 2485
2705.30 2574
2705.79 2565
2706.28 2373
2706.77 2578
2707.26 2390
2707.75 2265
2708.24 2515
2708.73 2507
2709.22 2490
2709.71 2374
2710.20 2301
2710.69 2400
2711.18 2514
2711.68 2354
2712.17 2298
2712.66 2273
2713.15 2359
2713.64 2379
2714.13 2412
2714.62 2397
2715.11 2445
2715.60 2325
2716.10 2345
2716.59 2254
2717.08 2262
2717.57 2089
2718.06 2147
2718.55 2255
2719.04 2225
2719.54 2291
2720.03 2342
2720.52 2410
2721.01 2330
2721.50 2466
2722.00 2483
2722.49 2439
2722.98 2437
2723.47 2458
2723.96 2319
2724.46 2379
2724.95 2467
2725.44 2211
2725.93 2420
2726.42 2474
2726.92 2398
2727.41 2292
2727.90 2274
2728.39 2304
2728.89 2230
2729.38 2323
2729.87 2195
2730.36 2354
2730.86 2397
2731.35 2330
2731.84 2364
2732.34 2288
2732.83 2320
2733.32 2517
2733.81 2550
2734.31 2502
2734.80 2390
2735.29 2278
2735.79 2370
2736.28 2480
2736.77 2428
2737.27 2595
2737.76 2265
2738.25 2428
2738.75 2400
2739.24 2415
2739.73 2342
2740.23 2363
2740.72 2232
2741.21 2295
2741.71 2326
2742.20 2376
2742.69 2377
2743.19 2419
2743.68 2294
2744.18 2154
2744.67 2282
2745.16 2324
2745.66 2364
2746.15 2289
2746.65 2263
2747.14 2246
2747.63 2272
2748.13 2432
2748.62 2406
2749.12 2473
2749.61 2409
2750.11 2405
2750.60 2240
2751.10 2437
2751.59 2384
2752.08 2377
2752.58 2216
2753.07 2417
2753.57 2428
2754.06 2408
2754.56 2307
2755.05 2286
2755.55 2387
2756.04 2433
2756.54 2508
2757.03 2436
2757.53 2454
2758.02 2400
2758.52 2337
2759.01 2314
2759.51 2402
2760.00 2386
2760.50 2445
2760.99 2397
2761.49 2445
2761.99 2455
2762.48 2322
2762.98 2415
2763.47 2459
2763.97 2397
2764.46 2345
2764.96 2481
2765.46 2411
2765.95 2549
2766.45 2433
2766.94 2360
2767.44 2358
2767.94 2377
2768.43 2332
2768.93 2227
2769.42 2290
2769.92 2315
2770.42 2373
2770.91 2255
2771.41 2433
2771.90 2499
2772.40 2463
2772.90 2412
2773.39 2573
2773.89 2544
2774.39 2520
2774.88 2568
2775.38 2603
2775.88 2743
2776.37 2863
2776.87 3010
2777.37 2851
2777.86 2859
2778.36 2745
2778.86 2713
2779.36 2716
2779.85 2727
2780.35 2627
2780.85 2632
2781.34 2531
2781.84 2488
2782.34 2363
2782.84 2295
2783.33 2187
2783.83 2198
2784.33 2259
2784.83 2209
2785.32 2224
2785.82 2321
2786.32 2456
2786.82 2337
2787.31 2462
2787.81 2382
2788.31 2241
2788.81 2298
2789.31 2353
2789.80 2314
2790.30 2095
2790.80 2240
2791.30 2312
2791.80 2257
2792.29 2213
2792.79 2272
2793.29 2332
2793.79 2293
2794.29 2446
2794.79 2269
2795.28 2361
2795.78 2259
2796.28 2279
2796.78 2332
2797.28 2364
2797.78 2342
2798.28 2435
2798.78 2201
2799.27 2401
2799.77 2373
2800.27 2213
2800.77 2290
2801.27 2248
2801.77 2297
2802.27 2256
2802.77 2489
2803.27 2336
2803.77 2330
2804.27 2412
2804.76 2389
2805.26 2266
2805.76 2220
2806.26 2287
2806.76 2323
2807.26 2274
2807.76 2344
2808.26 2436
2808.76 2285
2809.26 2398
2809.76 2491
2810.26 2464
2810.76 2531
2811.26 2401
2811.76 2285
2812.26 2362
2812.76 2419
2813.26 2478
2813.76 2333
2814.26 2415
2814.76 2409
2815.26 2323
2815.76 2319
2816.26 2389
2816.76 2313
2817.26 2390
2817.76 2385
2818.26 2218
2818.76 2267
2819.26 2427
2819.76 2418
2820.27 2433
2820.77 2430
2821.27 2378
2821.77 2354
2822.27 2225
2822.77 2361
2823.27 2301
2823.77 2293
2824.27 2392
2824.77 2300
2825.27 2300
2825.78 2332
2826.28 2273
2826.78 2363
2827.28 2340
2827.78 2269
2828.28 2282
2828.78 2275
2829.29 2222
2829.79 2329
2830.29 2290
2830.79 2377
2831.29 2319
2831.79 2290
2832.30 2354
2832.80 2472
2833.30 2426
2833.80 2324
2834.30 2498
2834.80 2386
2835.31 2426
2835.81 2446
2836.31 2360
2836.81 2465
2837.32 2455
2837.82 2391
2838.32 2356
2838.82 2238
2839.32 2336
2839.83 2289
2840.33 2281
2840.83 2407
2841.33 2369
2841.84 2388
2842.34 2280
2842.84 2186
2843.35 2367
2843.85 2503
2844.35 2471
2844.85 2568
2845.36 2458
2845.86 2430
2846.36 2377
2846.87 2420
2847.37 2511
2847.87 2524
2848.38 2578
2848.88 2675
2849.38 2760
2849.89 2653
2850.39 2524
2850.89 2709
2851.40 2616
2851.90 2525
2852.40 2607
2852.91 2404
2853.41 2547
2853.91 2507
2854.42 2605
2854.92 2520
2855.42 2364
2855.93 2451
2856.43 2434
2856.94 2518
2857.44 2409
2857.94 2415
2858.45 2435
2858.95 2407
2859.46 2370
2859.96 2316
2860.47 2319
2860.97 2252
2861.47 2345
2861.98 2385
2862.48 2368
2862.99 2459
2863.49 2366
2864.00 2318
2864.50 2330
2865.01 2351
2865.51 2344
2866.02 2312
2866.52 2193
2867.02 2309
2867.53 2278
2868.03 2299
2868.54 2322
2869.04 2387
2869.55 2363
2870.05 2165
2870.56 2294
2871.07 2231
2871.57 2261
2872.08 2312
2872.58 2447
2873.09 2460
2873.59 2500
2874.10 2487
2874.60 2634
2875.11 2635
2875.61 2383
2876.12 2477
2876.63 2350
2877.13 2547
2877.64 2549
2878.14 2408
2878.65 2343
2879.15 2379
2879.66 2439
2880.17 2506
2880.67 2430
2881.18 2341
2881.68 2411
2882.19 2322
2882.70 2451
2883.20 2317
2883.71 2337
2884.22 2125
2884.72 2211
2885.23 2328
2885.74 2255
2886.24 2307
2886.75 2365
2887.25 2476
2887.76 2444
2888.27 2556
2888.77 2530
2889.28 2483
2889.79 2421
2890.30 2422
2890.80 2415
2891.31 2436
2891.82 2381
2892.32 2418
2892.83 2398
2893.34 2508
2893.84 2556
2894.35 2768
2894.86 2672
2895.37 2534
2895.87 2599
2896.38 2720
2896.89 2733
2897.40 2826
2897.90 2578
2898.41 2600
2898.92 2754
2899.43 2432
2899.93 2479
2900.44 2604
2900.95 2493
2901.46 2457
2901.97 2514
2902.47 2485
2902.98 2463
2903.49 2385
2904.00 2491
2904.51 2533
2905.01 2582
2905.52 2487
2906.03 2504
2906.54 2658
2907.05 2570
2907.56 2500
2908.06 2534
2908.57 2703
2909.08 2502
2909.59 2564
2910.10 2475
2910.61 2279
2911.12 2391
2911.62 2447
2912.13 2441
2912.64 2457
2913.15 2510
2913.66 2579
2914.17 2399
2914.68 2327
2915.19 2395
2915.70 2432
2916.21 2377
2916.71 2481
2917.22 2544
2917.73 2362
2918.24 2334
2918.75 2396
2919.26 2542
2919.77 2412
2920.28 2328
2920.79 2421
2921.30 2497
2921.81 2501
2922.32 2298
2922.83 2190
2923.34 2358
2923.85 2373
2924.36 2361
2924.87 2164
2925.38 2376
2925.89 2402
2926.40 2275
2926.91 2252
2927.42 2320
2927.93 2191
2928.44 2206
2928.95 2246
2929.46 2188
2929.97 2275
2930.48 2155
2930.99 2332
2931.50 2140
2932.01 2203
2932.52 2399
2933.03 2356
2933.54 2346
2934.05 2330
2934.56 2323
2935.08 2333
2935.59 2410
2936.10 2403
2936.61 2429
2937.12 2529
2937.63 2484
2938.14 2426
2938.65 2410
2939.16 2417
2939.67 2375
2940.19 2327
2940.70 2238
2941.21 2528
2941.72 2308
2942.23 2250
2942.74 2349
2943.25 2455
2943.77 2314
2944.28 2168
2944.79 2353
2945.30 2432
2945.81 2192
2946.32 2473
2946.84 2452
2947.35 2407
2947.86 2447
2948.37 2368
2948.88 2375
2949.40 2376
2949.91 2303
2950.42 2360
2950.93 2335
2951.44 2312
2951.96 2250
2952.47 2224
2952.98 2260
2953.49 2219
2954.01 2133
2954.52 2162
2955.03 2213
2955.54 2133
2956.06 2285
2956.57 2323
2957.08 2265
2957.60 2251
2958.11 2117
2958.62 2291
2959.13 2381
2959.65 2370
2960.16 2599
2960.67 2483
2961.19 2494
2961.70 2394
2962.21 2416
2962.73 2310
2963.24 2472
2963.75 2481
2964.27 2367
2964.78 2373
2965.29 2430
2965.81 2335
2966.32 2392
2966.83 2300
2967.35 2317
2967.86 2411
2968.37 2336
2968.89 2349
2969.40 2334
2969.91 2320
2970.43 2328
2970.94 2404
2971.46 2276
2971.97 2258
2972.48 2237
2973.00 2132
2973.51 2280
2974.03 2254
2974.54 2256
2975.06 2339
2975.57 2483
2976.08 2433
2976.60 2323
2977.11 2370
2977.63 2301
2978.14 2449
2978.66 2362
2979.17 2439
2979.69 2311
2980.20 2337
2980.72 2348
2981.23 2392
2981.75 2405
2982.26 2438
2982.78 2362
2983.29 2445
2983.81 2386
2984.32 2422
2984.84 2622
2985.35 2649
2985.87 2632
2986.38 2655
2986.90 2657
2987.41 2523
2987.93 2566
2988.44 2581
2988.96 2519
2989.47 2525
2989.99 2467
2990.50 2570
2991.02 2470
2991.54 2509
2992.05 2536
2992.57 2577
2993.08 2558
2993.60 2480
2994.12 2467
2994.63 2543
2995.15 2631
2995.66 2722
2996.18 2665
2996.70 2641
2997.21 2732
2997.73 2989
2998.24 2978
2998.76 2836
2999.28 2780
2999.79 2919
3000.31 3021
3000.83 2979
3001.34 3170
3001.86 3437
3002.38 3517
3002.89 3488
3003.41 4091
3003.93 4452
3004.44 4488
3004.96 4430
3005.48 4495
3005.99 4500
3006.51 4282
3007.03 4079
3007.54 3962
3008.06 3737
3008.58 3401
3009.10 2997
3009.61 2959
3010.13 2741
3010.65 2787
3011.17 2804
3011.68 2751
3012.20 2712
3012.72 2630
3013.24 2580
3013.75 2618
3014.27 2563
3014.79 2438
3015.31 2534
3015.82 2629
3016.34 2569
3016.86 2534
3017.38 2607
3017.90 2618
3018.41 2617
3018.93 2513
3019.45 2518
3019.97 2617
3020.49 2601
3021.00 2566
3021.52 2635
3022.04 2612
3022.56 2719
3023.08 2600
3023.60 2594
3024.11 2496
3024.63 2438
3025.15 2400
3025.67 2376
3026.19 2499
3026.71 2474
3027.23 2345
3027.75 2468
3028.26 2364
3028.78 2415
3029.30 2494
3029.82 2440
3030.34 2313
3030.86 2378
3031.38 2440
3031.90 2518
3032.42 2497
3032.94 2477
3033.46 2336
3033.97 2381
3034.49 2451
3035.01 2317
3035.53 2278
3036.05 2259
3036.57 2351
3037.09 2342
3037.61 2336
3038.13 2418
3038.65 2302
3039.17 2341
3039.69 2251
3040.21 2278
3040.73 2388
3041.25 2343
3041.77 2398
3042.29 2377
3042.81 2595
3043.33 2516
3043.85 2415
3044.37 2410
3044.89 2423
3045.41 2291
3045.93 2275
3046.45 2359
3046.97 2349
3047.49 2447
3048.01 2230
3048.53 2219
3049.06 2322
3049.58 2277
3050.10 2277
3050.62 2220
3051.14 2361
3051.66 2448
3052.18 2213
3052.70 2249
3053.22 2341
3053.74 2420
3054.26 2295
3054.79 2331
3055.31 2310
3055.83 2538
3056.35 2420
3056.87 2413
3057.39 2453
3057.91 2368
3058.43 2362
3058.96 2343
3059.48 2323
3060.00 2355
3060.52 2276
3061.04 2322
3061.56 2453
3062.09 2454
3062.61 2394
3063.13 2457
3063.65 2465
3064.17 2480
3064.70 2491
3065.22 2653
3065.74 2603
3066.26 2827
3066.78 2893
3067.31 2972
3067.83 2891
3068.35 2857
3068.87 2987
3069.40 3097
3069.92 2835
3070.44 2889
3070.96 2612
3071.49 2654
3072.01 2590
3072.53 2529
3073.05 2517
3073.58 2469
3074.10 2361
3074.62 2442
3075.14 2496
3075.67 2381
3076.19 2580
3076.71 2579
3077.24 2521
3077.76 2721
3078.28 2747
3078.81 2658
3079.33 2709
3079.85 2959
3080.38 2882
3080.90 2974
3081.42 3151
3081.95 3010
3082.47 2975
3082.99 2898
3083.52 3033
3084.04 3144
3084.56 2932
3085.09 2850
3085.61 2946
3086.13 2775
3086.66 2777
3087.18 2890
3087.71 2863
3088.23 2862
3088.75 2687
3089.28 2649
3089.80 2687
3090.33 2544
3090.85 2531
3091.38 2593
3091.90 2578
3092.42 2755
3092.95 2843
3093.47 2667
3094.00 2596
3094.52 2749
3095.05 2851
3095.57 2972
3096.10 2953
3096.62 3023
3097.14 3081
3097.67 3076
3098.19 3177
3098.72 3278
3099.24 3596
3099.77 3880
3100.29 4299
3100.82 4723
3101.34 5484
3101.87 6679
3102.39 7338
3102.92 7793
3103.45 8600
3103.97 8913
3104.50 9616
3105.02 9383
3105.55 9176
3106.07 8087
3106.60 7275
3107.12 6231
3107.65 5441
3108.17 4602
3108.70 4018
3109.23 3838
3109.75 3546
3110.28 3474
3110.80 3405
3111.33 3386
3111.86 3451
3112.38 3319
3112.91 3209
3113.43 3288
3113.96 3166
3114.49 3183
3115.01 3088
3115.54 3144
3116.07 3079
3116.59 2991
3117.12 2859
3117.64 2840
3118.17 2726
3118.70 2875
3119.22 2702
3119.75 2853
3120.28 2889
3120.80 2868
3121.33 3042
3121.86 2955
3122.38 2922
3122.91 3013
3123.44 2935
3123.97 2900
3124.49 2772
3125.02 2834
3125.55 2702
3126.07 2785
3126.60 2619
3127.13 2474
3127.66 2468
3128.18 2509
3128.71 2565
3129.24 2441
3129.77 2349
3130.29 2483
3130.82 2447
3131.35 2429
3131.88 2433
3132.40 2449
3132.93 2298
3133.46 2458
3133.99 2417
3134.52 2362
3135.04 2360
3135.57 2372
3136.10 2390
3136.63 2272
3137.16 2360
3137.68 2396
3138.21 2360
3138.74 2345
3139.27 2377
3139.80 2362
3140.32 2313
3140.85 2337
3141.38 2339
3141.91 2320
3142.44 2388
3142.97 2406
3143.50 2472
3144.02 2427
3144.55 2346
3145.08 2379
3145.61 2504
3146.14 2532
3146.67 2533
3147.20 2444
3147.73 2561
3148.26 2537
3148.79 2727
3149.31 2615
3149.84 2544
3150.37 2762
3150.90 2762
3151.43 2759
3151.96 2670
3152.49 2670
3153.02 2636
3153.55 2685
3154.08 2688
3154.61 2629
3155.14 2608
3155.67 2486
3156.20 2538
3156.73 2538
3157.26 2504
3157.79 2589
3158.32 2577
3158.85 2570
3159.38 2478
3159.91 2549
3160.44 2632
3160.97 2505
3161.50 2526
3162.03 2472
3162.56 2526
3163.09 2551
3163.62 2408
3164.15 2422
3164.68 2304
3165.21 2352
3165.74 2473
3166.27 2284
3166.80 2381
3167.33 2351
3167.86 2361
3168.39 2359
3168.92 2304
3169.45 2225
3169.99 2261
3170.52 2377
3171.05 2359
3171.58 2302
3172.11 2307
3172.64 2278
3173.17 2311
3173.70 2547
3174.23 2668
3174.77 2444
3175.30 2483
3175.83 2549
3176.36 2576
3176.89 2520
3177.42 2508
3177.95 2409
3178.49 2400
3179.02 2325
3179.55 2336
3180.08 2325
3180.61 2264
3181.14 2288
3181.68 2143
3182.21 2277
3182.74 2191
3183.27 2220
3183.80 2302
3184.34 2217
3184.87 2186
3185.40 2178
3185.93 2220
3186.47 2303
3187.00 2349
3187.53 2377
3188.06 2274
3188.59 2320
3189.13 2375
3189.66 2490
3190.19 2349
3190.73 2369
3191.26 2229
3191.79 2167
3192.32 2124
3192.86 2205
3193.39 2169
3193.92 1985
3194.45 2100
3194.99 2151
3195.52 2169
3196.05 2093
3196.59 2149
3197.12 2135
3197.65 2194
3198.19 2302
3198.72 2210
3199.25 2236
3199.79 2306
3200.32 2322
3200.85 2421
3201.39 2345
3201.92 2444
3202.45 2450
3202.99 2455
3203.52 2400
3204.05 2448
3204.59 2445
3205.12 2316
3205.66 2318
3206.19 2348
3206.72 2297
3207.26 2322
3207.79 2333
3208.33 2422
3208.86 2210
3209.39 2234
3209.93 2168
3210.46 2212
3211.00 2210
3211.53 2353
3212.07 2385
3212.60 2428
3213.14 2247
3213.67 2264
3214.20 2400
3214.74 2255
3215.27 2265
3215.81 2293
3216.34 2359
3216.88 2369
3217.41 2295
3217.95 2196
3218.48 2391
3219.02 2308
3219.55 2294
3220.09 2403
3220.62 2416
3221.16 2501
3221.69 2556
3222.23 2543
3222.76 2586
3223.30 2514
3223.83 2695
3224.37 2443
3224.91 2674
3225.44 2695
3225.98 2661
3226.51 2674
3227.05 2607
3227.58 2538
3228.12 2379
3228.65 2427
3229.19 2424
3229.73 2438
3230.26 2370
3230.80 2263
3231.33 2296
3231.87 2478
3232.41 2485
3232.94 2210
3233.48 2304
3234.02 2370
3234.55 2344
3235.09 2373
3235.62 2416
3236.16 2423
3236.70 2372
3237.23 2434
3237.77 2591
3238.31 2504
3238.84 2591
3239.38 2581
3239.92 2665
3240.45 2668
3240.99 2545
3241.53 2610
3242.06 2477
3242.60 2640
3243.14 2564
3243.67 2632
3244.21 2651
3244.75 2528
3245.29 2544
3245.82 2489
3246.36 2583
3246.90 2608
3247.44 2640
3247.97 2611
3248.51 2910
3249.05 2687
3249.58 2611
3250.12 2619
3250.66 2577
3251.20 2643
3251.74 2718
3252.27 2831
3252.81 2958
3253.35 2846
3253.89 2794
3254.42 2797
3254.96 2792
3255.50 3073
3256.04 2846
3256.58 2850
3257.11 2903
3257.65 3020
3258.19 3291
3258.73 3434
3259.27 3442
3259.81 3600
3260.34 3893
3260.88 4292
3261.42 4289
3261.96 4400
3262.50 4559
3263.04 4906
3263.58 5200
3264.11 5513
3264.65 6045
3265.19 6118
3265.73 6347
3266.27 6764
3266.81 7041
3267.35 7165
3267.89 6720
3268.43 6729
3268.97 6511
3269.50 6160
3270.04 5844
3270.58 5351
3271.12 4748
3271.66 4477
3272.20 3974
3272.74 3621
3273.28 3403
3273.82 3369
3274.36 3224
3274.90 3274
3275.44 3212
3275.98 3085
3276.52 3005
3277.06 3195
3277.60 3283
3278.14 3009
3278.68 3045
3279.22 3107
3279.76 3170
3280.30 3118
3280.84 2977
3281.38 3006
3281.92 3078
3282.46 3123
3283.00 3200
3283.54 3085
3284.08 3142
3284.62 3092
3285.16 3294
3285.70 3403
3286.24 3297
3286.78 3362
3287.32 3287
3287.86 3197
3288.40 3225
3288.94 3184
3289.48 3099
3290.03 3047
3290.57 2923
3291.11 2784
3291.65 2867
3292.19 2914
3292.73 3287
3293.27 3232
3293.81 3285
3294.35 3496
3294.90 3739
3295.44 3826
3295.98 4033
3296.52 4001
3297.06 4091
3297.60 3830
3298.14 3939
3298.69 3792
3299.23 3702
3299.77 3603
3300.31 3400
3300.85 3491
3301.39 3326
3301.94 3617
3302.48 3604
3303.02 3511
3303.56 3415
3304.10 3433
3304.65 3393
3305.19 3500
3305.73 3452
3306.27 3330
3306.81 3218
3307.36 3268
3307.90 3306
3308.44 3229
3308.98 3324
3309.53 3110
3310.07 2857
3310.61 2982
3311.15 3083
3311.70 3019
3312.24 2868
3312.78 2938
3313.32 3154
3313.87 3161
3314.41 3241
3314.95 3279
3315.50 3445
3316.04 3533
3316.58 3504
3317.13 3651
3317.67 3451
3318.21 3433
3318.75 3322
3319.30 3391
3319.84 3207
3320.38 3018
3320.93 3114
3321.47 3383
3322.02 3063
3322.56 2999
3323.10 2945
3323.65 3124
3324.19 3284
3324.73 3164
3325.28 2977
3325.82 3165
3326.36 3060
3326.91 3069
3327.45 3013
3328.00 2905
3328.54 3038
3329.08 2905
3329.63 2835
3330.17 2881
3330.72 2818
3331.26 2880
3331.81 3121
3332.35 3583
3332.89 3880
3333.44 4255
3333.98 4485
3334.53 5039
3335.07 5229
3335.62 5608
3336.16 5915
3336.71 6091
3337.25 6227
3337.80 6119
3338.34 5767
3338.89 5360
3339.43 4991
3339.98 4484
3340.52 3961
3341.07 3666
3341.61 3357
3342.16 3271
3342.70 3062
3343.25 2963
3343.79 2869
3344.34 2843
3344.88 2740
3345.43 2774
3345.97 2745
3346.52 2657
3347.06 2643
3347.61 2724
3348.15 2743
3348.70 2712
3349.25 2682
3349.79 2664
3350.34 2779
3350.88 2851
3351.43 2797
3351.98 2639
3352.52 2639
3353.07 2721
3353.61 2614
3354.16 2645
3354.71 2744
3355.25 2788
3355.80 2812
3356.34 2654
3356.89 2684
3357.44 2620
3357.98 2800
3358.53 2738
3359.08 2743
3359.62 2750
3360.17 2684
3360.72 2831
3361.26 2726
3361.81 2676
3362.36 2623
3362.90 2477
3363.45 2645
3364.00 2635
3364.54 2649
3365.09 2460
3365.64 2374
3366.19 2515
3366.73 2453
3367.28 2436
3367.83 2614
3368.37 2702
3368.92 2411
3369.47 2358
3370.02 2489
3370.56 2501
3371.11 2594
3371.66 2493
3372.21 2654
3372.75 2655
3373.30 2589
3373.85 2587
3374.40 2621
3374.94 2744
3375.49 2653
3376.04 2442
3376.59 2514
3377.14 2501
3377.68 2446
3378.23 2391
3378.78 2263
3379.33 2352
3379.88 2254
3380.43 2206
3380.97 2203
3381.52 2181
3382.07 2286
3382.62 2153
3383.17 1987
3383.72 2075
3384.26 2013
3384.81 2106
3385.36 2245
3385.91 2233
3386.46 2257
3387.01 2241
3387.56 2384
3388.11 2224
3388.65 2315
3389.20 2382
3389.75 2340
3390.30 2338
3390.85 2404
3391.40 2348
3391.95 2244
3392.50 2318
3393.05 2312
3393.60 2166
3394.15 2207
3394.70 2193
3395.24 2157
3395.79 2149
3396.34 2207
3396.89 2129
3397.44 2172
3397.99 2178
3398.54 2108
3399.09 2190
3399.64 2122
3400.19 2164
3400.74 2159
3401.29 2226
3401.84 2196
3402.39 2124
3402.94 2214
3403.49 2141
3404.04 2046
3404.59 2164
3405.14 2130
3405.69 2178
3406.24 2215
3406.79 2064
3407.34 2067
3407.89 2176
3408.44 2105
3409.00 2088
3409.55 2206
3410.10 2276
3410.65 2039
3411.20 2050
3411.75 2158
3412.30 2211
3412.85 2254
3413.40 2349
3413.95 2313
3414.50 2135
3415.05 2092
3415.61 2206
3416.16 2159
3416.71 2174
3417.26 2226
3417.81 2128
3418.36 2174
3418.91 2159
3419.46 2081
3420.02 2175
3420.57 2086
3421.12 2196
3421.67 2327
3422.22 2312
3422.77 2334
3423.33 2482
3423.88 2525
3424.43 2572
3424.98 2752
3425.53 2697
3426.09 2635
3426.64 2556
3427.19 2408
3427.74 2553
3428.29 2570
3428.85 2525
3429.40 2409
3429.95 2340
3430.50 2315
3431.05 2149
3431.61 2183
3432.16 2331
3432.71 2160
3433.26 2264
3433.82 2164
3434.37 2258
3434.92 2306
3435.48 2183
3436.03 2184
3436.58 2209
3437.13 2127
3437.69 2183
3438.24 2244
3438.79 2222
3439.35 2380
3439.90 2411
3440.45 2387
3441.00 2308
3441.56 2150
3442.11 2262
3442.66 2230
3443.22 2269
3443.77 2217
3444.32 2091
3444.88 2245
3445.43 2362
3445.98 2160
3446.54 2057
3447.09 2016
3447.65 2011
3448.20 2162
3448.75 2188
3449.31 2110
3449.86 2168
3450.41 2045
3450.97 2115
3451.52 2295
3452.08 2124
3452.63 2126
3453.19 2067
3453.74 2049
3454.29 2253
3454.85 2060
3455.40 2094
3455.96 2199
3456.51 2060
3457.07 2058
3457.62 2151
3458.17 2138
3458.73 2162
3459.28 2174
3459.84 2112
3460.39 2116
3460.95 2150
3461.50 2145
3462.06 2231
3462.61 2299
3463.17 2272
3463.72 2322
3464.28 2120
3464.83 2128
3465.39 2188
3465.94 2230
3466.50 2280
3467.05 2296
3467.61 2100
3468.16 2213
3468.72 2378
3469.27 2426
3469.83 2588
3470.39 2586
3470.94 2409
3471.50 2459
3472.05 2623
3472.61 2632
3473.16 2602
3473.72 2425
3474.27 2489
3474.83 2510
3475.39 2593
3475.94 2563
3476.50 2451
3477.05 2415
3477.61 2243
3478.17 2503
3478.72 2634
3479.28 2329
3479.84 2536
3480.39 2632
3480.95 2640
3481.50 2633
3482.06 2741
3482.62 2714
3483.17 2722
3483.73 2696
3484.29 2695
3484.84 2835
3485.40 3074
3485.96 2925
3486.51 2773
3487.07 3085
3487.63 3158
3488.18 3402
3488.74 3776
3489.30 4321
3489.86 4878
3490.41 5270
3490.97 6010
3491.53 6701
3492.08 7313
3492.64 7823
3493.20 7979
3493.76 8500
3494.31 8258
3494.87 7380
3495.43 6531
3495.99 6087
3496.54 5250
3497.10 4500
3497.66 3855
3498.22 3751
3498.78 3527
3499.33 3427
3499.89 3751
3500.45 3907
3501.01 3902
3501.56 4183
3502.12 4730
3502.68 5037
3503.24 5266
3503.80 5660
3504.36 6247
3504.91 6776
3505.47 7064
3506.03 7491
3506.59 7226
3507.15 7363
3507.71 6565
3508.26 6285
3508.82 5618
3509.38 5022
3509.94 4707
3510.50 4242
3511.06 3756
3511.62 3416
3512.18 3328
3512.73 2918
3513.29 2868
3513.85 2883
3514.41 2860
3514.97 2706
3515.53 2535
3516.09 2479
3516.65 2376
3517.21 2324
3517.77 2364
3518.33 2376
3518.88 2347
3519.44 2338
3520.00 2337
3520.56 2398
3521.12 2373
3521.68 2444
3522.24 2412
3522.80 2500
3523.36 2422
3523.92 2448
3524.48 2531
3525.04 2550
3525.60 2415
3526.16 2216
3526.72 2299
3527.28 2557
3527.84 2268
3528.40 2316
3528.96 2270
3529.52 2355
3530.08 2313
3530.64 2302
3531.20 2440
3531.76 2358
3532.32 2415
3532.88 2443
3533.44 2449
3534.00 2527
3534.57 2485
3535.13 2590
3535.69 2549
3536.25 2501
3536.81 2415
3537.37 2487
3537.93 2413
3538.49 2235
3539.05 2441
3539.61 2343
3540.17 2445
3540.74 2395
3541.30 2257
3541.86 2276
3542.42 2366
3542.98 2382
3543.54 2422
3544.10 2514
3544.66 2488
3545.23 2644
3545.79 2557
3546.35 2529
3546.91 2491
3547.47 2432
3548.03 2467
3548.60 2305
3549.16 2426
3549.72 2238
3550.28 2220
3550.84 2221
3551.41 2111
3551.97 2013
3552.53 2173
3553.09 2125
3553.65 2198
3554.22 2199
3554.78 2132
3555.34 2090
3555.90 2211
3556.46 2323
3557.03 2276
3557.59 2108
3558.15 2242
3558.71 2125
3559.28 2165
3559.84 2191
3560.40 2124
3560.97 2238
3561.53 2280
3562.09 2314
3562.65 2349
3563.22 2249
3563.78 2293
3564.34 2281
3564.91 2098
3565.47 2107
3566.03 2236
3566.60 2260
3567.16 2295
3567.72 2332
3568.28 2113
3568.85 2131
3569.41 2209
3569.98 2090
3570.54 2086
3571.10 2106
3571.67 2119
3572.23 2177
3572.79 2144
3573.36 2025
3573.92 2188
3574.48 2204
3575.05 2322
3575.61 2401
3576.18 2526
3576.74 2541
3577.30 2510
3577.87 2519
3578.43 2562
3579.00 2626
3579.56 2683
3580.12 2653
3580.69 2575
3581.25 2622
3581.82 2655
3582.38 2470
3582.95 2363
3583.51 2351
3584.08 2373
3584.64 2297
3585.20 2260
3585.77 2193
3586.33 2219
3586.90 2264
3587.46 2236
3588.03 2090
3588.59 2004
3589.16 2193
3589.72 2226
3590.29 2109
3590.85 2119
3591.42 2076
3591.98 2059
3592.55 2088
3593.11 1983
3593.68 2062
3594.24 1953
3594.81 1970
3595.38 1918
3595.94 1927
3596.51 2020
3597.07 1964
3597.64 2000
3598.20 2042
3598.77 2000
3599.34 1989
3599.90 1969
3600.47 1908
3601.03 1987
3601.60 1879
3602.16 1893
3602.73 1881
3603.30 2106
3603.86 1912
3604.43 1922
3605.00 1995
3605.56 2012
3606.13 2059
3606.69 1866
3607.26 1883
3607.83 1892
3608.39 1850
3608.96 1911
3609.53 2019
3610.09 2025
3610.66 1908
3611.23 1820
3611.79 1797
3612.36 1834
3612.93 1995
3613.49 2079
3614.06 1921
3614.63 1957
3615.19 1934
3615.76 1955
3616.33 2242
3616.90 2152
3617.46 2080
3618.03 2260
3618.60 2333
3619.16 2308
3619.73 2338
3620.30 2283
3620.87 2311
3621.43 2274
3622.00 2212
3622.57 2072
3623.14 2044
3623.70 2033
3624.27 1975
3624.84 2003
3625.41 1936
3625.98 1978
3626.54 1972
3627.11 2030
3627.68 2038
3628.25 1858
3628.82 2000
3629.38 2241
3629.95 2230
3630.52 2306
3631.09 2363
3631.66 2409
3632.22 2494
3632.79 2407
3633.36 2593
3633.93 2555
3634.50 2525
3635.07 2554
3635.64 2561
3636.20 2527
3636.77 2509
3637.34 2433
3637.91 2354
3638.48 2182
3639.05 2196
3639.62 2243
3640.19 2135
3640.76 2184
3641.32 2214
3641.89 2250
3642.46 2249
3643.03 2281
3643.60 2219
3644.17 2165
3644.74 2150
3645.31 2156
3645.88 2130
3646.45 2197
3647.02 2144
3647.59 2099
3648.16 2145
3648.73 2186
3649.30 2258
3649.87 2061
3650.44 2081
3651.01 2203
3651.57 2176
3652.14 2316
3652.71 2495
3653.28 2408
3653.85 2377
3654.42 2251
3654.99 2282
3655.57 2270
3656.14 2260
3656.71 2205
3657.28 2113
3657.85 2155
3658.42 2143
3658.99 2236
3659.56 2059
3660.13 2138
3660.70 2235
3661.27 2080
3661.84 2102
3662.41 2348
3662.98 2126
3663.55 2257
3664.12 2318
3664.69 2290
3665.26 2351
3665.84 2446
3666.41 2405
3666.98 2393
3667.55 2429
3668.12 2470
3668.69 2410
3669.26 2318
3669.83 2242
3670.40 2380
3670.98 2295
3671.55 2154
3672.12 2124
3672.69 2227
3673.26 2133
3673.83 2185
3674.41 2289
3674.98 2152
3675.55 2095
3676.12 2215
3676.69 2220
3677.26 2108
3677.84 2181
3678.41 2166
3678.98 2158
3679.55 2163
3680.12 2019
3680.70 1928
3681.27 1897
3681.84 1936
3682.41 2004
3682.99 1962
3683.56 2039
3684.13 1875
3684.70 1984
3685.27 1953
3685.85 1980
3686.42 1904
3686.99 1881
3687.57 1915
3688.14 1961
3688.71 1913
3689.28 1822
3689.86 1951
3690.43 1974
3691.00 2083
3691.58 2031
3692.15 1966
3692.72 2044
3693.29 2052
3693.87 1933
3694.44 1959
3695.01 1833
3695.59 1907
3696.16 1796
3696.73 1785
3697.31 1856
3697.88 1918
3698.45 1926
3699.03 1895
3699.60 1866
3700.17 1898
3700.75 1871
3701.32 1798
3701.90 1896
3702.47 1835
3703.04 1849
3703.62 2000
3704.19 1968
3704.77 1895
3705.34 1972
3705.91 2057
3706.49 2198
3707.06 2228
3707.64 2198
3708.21 2088
3708.78 2026
3709.36 2165
3709.93 2173
3710.51 2176
3711.08 2041
3711.66 2006
3712.23 2090
3712.81 2112
3713.38 2016
3713.96 2036
3714.53 2059
3715.11 2105
3715.68 2017
3716.25 1921
3716.83 2099
3717.40 2067
3717.98 2009
3718.55 1970
3719.13 1947
3719.71 1937
3720.28 1984
3720.86 1983
3721.43 1992
3722.01 1894
3722.58 1783
3723.16 1939
3723.73 1846
3724.31 1705
3724.88 1722
3725.46 1943
3726.03 1862
3726.61 1865
3727.19 1792
3727.76 1915
3728.34 1833
3728.91 1868
3729.49 1976
3730.07 1836
3730.64 1750
3731.22 2014
3731.79 1933
3732.37 1909
3732.95 1910
3733.52 2016
3734.10 2113
3734.67 1909
3735.25 1878
3735.83 1864
3736.40 2013
3736.98 1781
3737.56 1769
3738.13 1913
3738.71 1971
3739.29 1822
3739.86 1976
3740.44 1794
3741.02 1790
3741.59 1999
3742.17 1899
3742.75 1757
3743.32 1820
3743.90 1906
3744.48 1997
3745.06 2039
3745.63 1809
3746.21 1881
3746.79 1840
3747.36 1885
3747.94 1864
3748.52 1761
3749.10 1813
3749.67 1922
3750.25 1843
3750.83 1762
3751.41 1764
3751.98 1825
3752.56 1801
3753.14 1816
3753.72 1871
3754.30 1809
3754.87 1722
3755.45 1818
3756.03 1797
3756.61 1854
3757.19 1880
3757.76 1899
3758.34 1943
3758.92 1939
3759.50 2008
3760.08 1868
3760.65 1878
3761.23 1880
3761.81 1851
3762.39 1971
3762.97 1990
3763.55 2052
3764.13 1987
3764.70 1906
3765.28 1970
3765.86 2028
3766.44 1943
3767.02 1905
3767.60 1959
3768.18 1995
3768.76 1999
3769.33 2126
3769.91 2095
3770.49 2128
3771.07 2139
3771.65 2157
3772.23 2286
3772.81 2128
3773.39 2231
3773.97 2244
3774.55 2289
3775.13 2071
3775.71 1940
3776.29 2046
3776.87 2066
3777.45 1927
3778.02 1903
3778.60 2016
3779.18 1922
3779.76 1909
3780.34 1853
3780.92 1920
3781.50 1854
3782.08 1863
3782.66 1936
3783.24 1889
3783.82 1948
3784.40 1846
3784.98 1976
3785.56 1958
3786.14 1954
3786.72 1903
3787.31 1897
3787.89 1942
3788.47 1994
3789.05 2037
3789.63 2155
3790.21 2095
3790.79 2002
3791.37 2030
3791.95 2229
3792.53 2154
3793.11 1991
3793.69 2260
3794.27 2336
3794.85 2430
3795.43 2412
3796.02 2431
3796.60 2449
3797.18 2357
3797.76 2348
3798.34 2436
3798.92 2432
3799.50 2380
3800.08 2632
3800.67 2682
3801.25 2870
3801.83 2975
3802.41 2834
3802.99 2816
3803.57 3129
3804.16 2931
3804.74 3039
3805.32 2827
3805.90 2866
3806.48 2793
3807.06 2793
3807.65 2713
3808.23 2562
3808.81 2799
3809.39 2896
3809.97 2901
3810.56 2915
3811.14 2905
3811.72 3015
3812.30 3124
3812.89 3165
3813.47 3374
3814.05 3492
3814.63 3949
3815.21 3977
3815.80 3945
3816.38 3966
3816.96 3955
3817.55 3982
3818.13 3523
3818.71 3280
3819.29 2958
3819.88 2797
3820.46 2610
3821.04 2348
3821.63 2352
3822.21 2394
3822.79 2287
3823.37 2250
3823.96 2178
3824.54 2256
3825.12 2171
3825.71 2223
3826.29 2230
3826.87 2224
3827.46 2237
3828.04 2107
3828.62 2132
3829.21 2242
3829.79 2174
3830.38 2069
3830.96 2079
3831.54 2069
3832.13 2050
3832.71 2073
3833.29 2183
3833.88 2080
3834.46 2034
3835.05 2012
3835.63 2049
3836.21 2063
3836.80 2141
3837.38 2170
3837.97 2086
3838.55 2082
3839.14 1958
3839.72 1998
3840.30 1917
3840.89 1899
3841.47 1901
3842.06 1981
3842.64 1920
3843.23 1894
3843.81 1818
3844.40 1733
3844.98 1755
3845.57 1823
3846.15 1834
3846.74 1803
3847.32 2017
3847.91 1948
3848.49 1861
3849.08 1798
3849.66 1765
3850.25 1804
3850.83 1787
3851.42 1756
3852.00 1724
3852.59 1839
3853.17 1899
3853.76 1925
3854.34 1828
3854.93 1814
3855.51 1906
3856.10 1849
3856.69 1884
3857.27 1823
3857.86 1783
3858.44 1927
3859.03 1793
3859.62 1715
3860.20 1812
3860.79 1815
3861.37 1833
3861.96 1930
3862.55 1796
3863.13 1898
3863.72 1866
3864.30 1854
3864.89 1958
3865.48 2088
3866.06 2064
3866.65 2065
3867.24 2105
3867.82 2180
3868.41 2299
3869.00 2160
3869.58 2257
3870.17 2148
3870.76 2068
3871.34 1960
3871.93 1945
3872.52 1923
3873.10 1987
3873.69 1995
3874.28 1967
3874.86 1918
3875.45 1929
3876.04 1915
3876.63 1910
3877.21 2068
3877.80 1988
3878.39 1897
3878.97 1893
3879.56 1849
3880.15 1853
3880.74 1848
3881.32 1763
3881.91 1794
3882.50 1857
3883.09 1778
3883.67 1750
3884.26 1749
3884.85 1824
3885.44 1768
3886.03 1792
3886.61 1820
3887.20 1938
3887.79 1863
3888.38 1854
3888.97 1931
3889.55 2056
3890.14 2058
3890.73 2174
3891.32 2151
3891.91 2125
3892.50 2242
3893.08 1955
3893.67 2102
3894.26 2057
3894.85 1920
3895.44 1859
3896.03 1914
3896.62 1971
3897.20 1858
3897.79 1931
3898.38 1867
3898.97 1896
3899.56 1913
3900.15 2008
3900.74 1907
3901.33 1835
3901.92 1874
3902.51 1887
3903.09 1865
3903.68 1864
3904.27 1807
3904.86 1859
3905.45 1839
3906.04 1856
3906.63 1898
3907.22 1834
3907.81 1796
3908.40 1732
3908.99 1815
3909.58 1827
3910.17 1836
3910.76 1827
3911.35 1800
3911.94 1791
3912.53 1808
3913.12 1794
3913.71 1755
3914.30 1958
3914.89 1783
3915.48 1703
3916.07 1810
3916.66 1847
3917.25 1858
3917.84 1779
3918.43 1759
3919.02 1772
3919.61 1699
3920.20 1795
3920.79 1757
3921.38 1829
3921.97 1819
3922.56 1680
3923.15 1735
3923.74 1758
3924.33 1866
3924.93 1797
3925.52 1794
3926.11 1770
3926.70 1860
3927.29 1961
3927.88 1903
3928.47 1826
3929.06 1750
3929.65 1761
3930.24 1755
3930.84 1806
3931.43 1828
3932.02 1866
3932.61 1800
3933.20 1698
3933.79 1637
3934.38 1649
3934.98 1587
3935.57 1639
3936.16 1840
3936.75 1746
3937.34 1672
3937.94 1756
3938.53 1855
3939.12 1824
3939.71 1796
3940.30 1944
3940.89 1920
3941.49 2054
3942.08 1981
3942.67 1968
3943.26 1898
3943.86 1981
3944.45 1974
3945.04 1899
3945.63 1847
3946.23 1848
3946.82 1916
3947.41 1815
3948.00 1883
3948.60 1863
3949.19 1808
3949.78 1862
3950.37 1840
3950.97 1680
3951.56 1632
3952.15 1721
3952.74 1841
3953.34 1835
3953.93 1836
3954.52 1782
3955.12 1781
3955.71 1835
3956.30 1756
3956.90 1767
3957.49 1853
3958.08 1815
3958.68 1735
3959.27 1739
3959.86 1722
3960.46 1782
3961.05 1830
3961.64 1910
3962.24 1853
3962.83 1885
3963.43 1784
3964.02 1755
3964.61 1740
3965.21 1936
3965.80 1967
3966.39 2089
3966.99 2088
3967.58 2069
3968.18 2073
3968.77 2049
3969.36 2017
3969.96 1887
3970.55 2019
3971.15 1891
3971.74 1900
3972.34 1848
3972.93 1937
3973.53 1867
3974.12 1736
3974.71 1842
3975.31 1956
3975.90 1956
3976.50 2038
3977.09 2050
3977.69 2015
3978.28 2132
3978.88 2172
3979.47 2125
3980.07 2029
3980.66 1943
3981.26 2041
3981.85 1918
3982.45 2005
3983.04 1987
3983.64 1980
3984.23 1932
3984.83 1912
3985.42 1935
3986.02 2016
3986.62 1991
3987.21 1920
3987.81 1973
3988.40 1891
3989.00 1939
3989.59 1993
3990.19 1967
3990.78 2009
3991.38 1920
3991.98 2067
3992.57 2162
3993.17 2089
3993.76 2108
3994.36 2058
3994.96 2252
3995.55 2271
3996.15 2147
3996.74 2087
3997.34 2165
3997.94 2186
3998.53 2152
3999.13 2096
3999.73 2039
4000.32 1934
4000.92 1896
4001.52 1997
4002.11 1989
4002.71 1888
4003.31 1891
4003.90 1808
4004.50 1935
4005.10 1990
4005.69 1765
4006.29 1741
4006.89 1913
4007.48 1923
4008.08 1815
4008.68 1761
4009.28 1929
4009.87 1969
4010.47 1868
4011.07 1822
4011.66 1772
4012.26 1921
4012.86 1792
4013.46 1683
4014.05 1860
4014.65 1891
4015.25 1912
4015.85 1833
4016.45 1779
4017.04 1773
4017.64 1737
4018.24 1919
4018.84 1812
4019.43 1761
4020.03 1977
4020.63 2024
4021.23 1915
4021.83 1801
4022.42 1735
4023.02 1845
4023.62 1732
4024.22 1870
4024.82 1913
4025.42 1949
4026.01 1892
4026.61 1831
4027.21 1860
4027.81 2095
4028.41 2147
4029.01 2166
4029.61 2225
4030.20 2082
4030.80 2094
4031.40 2121
4032.00 2135
4032.60 2038
4033.20 1863
4033.80 1731
4034.40 1800
4035.00 1833
4035.59 1769
4036.19 1674
4036.79 1583
4037.39 1563
4037.99 1611
4038.59 1701
4039.19 1646
4039.79 1654
4040.39 1595
4040.99 1695
4041.59 1595
4042.19 1732
4042.79 1765
4043.39 1764
4043.99 1623
4044.59 1698
4045.19 1659
4045.79 1638
4046.39 1710
4046.99 1490
4047.59 1558
4048.19 1630
4048.79 1548
4049.39 1515
4049.99 1546
4050.59 1600
4051.19 1679
4051.79 1739
4052.39 1692
4052.99 1729
4053.59 1690
4054.19 1680
4054.79 1756
4055.39 1721
4055.99 1742
4056.59 1670
4057.19 1657
4057.79 1607
4058.39 1621
4059.00 1601
4059.60 1546
4060.20 1642
4060.80 1575
4061.40 1646
4062.00 1621
4062.60 1653
4063.20 1682
4063.80 1647
4064.40 1726
4065.01 1710
4065.61 1715
4066.21 1755
4066.81 1771
4067.41 1786
4068.01 1800
4068.61 1730
4069.22 1712
4069.82 1736
4070.42 1713
4071.02 1652
4071.62 1663
4072.23 1612
4072.83 1602
4073.43 1715
4074.03 1805
4074.63 1788
4075.23 1807
4075.84 1649
4076.44 1697
4077.04 1671
4077.64 1755
4078.25 1787
4078.85 1758
4079.45 1824
4080.05 1752
4080.66 1726
4081.26 1694
4081.86 1791
4082.46 1776
4083.07 1847
4083.67 1738
4084.27 1746
4084.87 1693
4085.48 1759
4086.08 1600
4086.68 1530
4087.29 1535
4087.89 1595
4088.49 1661
4089.09 1595
4089.70 1639
4090.30 1683
4090.90 1633
4091.51 1691
4092.11 1644
4092.71 1572
4093.32 1530
4093.92 1652
4094.52 1757
4095.13 1693
4095.73 1709
4096.34 1644
4096.94 1612
4097.54 1575
4098.15 1586
4098.75 1566
4099.35 1624
4099.96 1651
4100.56 1578
4101.17 1612
4101.77 1518
4102.37 1609
4102.98 1604
4103.58 1629
4104.19 1580
4104.79 1654
4105.39 1599
4106.00 1610
4106.60 1661
4107.21 1577
4107.81 1619
4108.42 1670
4109.02 1600
4109.63 1560
4110.23 1702
4110.84 1829
4111.44 1725
4112.04 1644
4112.65 1705
4113.25 1663
4113.86 1665
4114.46 1554
4115.07 1651
4115.67 1769
4116.28 1752
4116.88 1639
4117.49 1765
4118.09 1664
4118.70 1651
4119.31 1698
4119.91 1695
4120.52 1719
4121.12 1732
4121.73 1618
4122.33 1687
4122.94 1758
4123.54 1666
4124.15 1773
4124.76 1682
4125.36 1659
4125.97 1683
4126.57 1622
4127.18 1618
4127.78 1634
4128.39 1667
4129.00 1574
4129.60 1552
4130.21 1575
4130.81 1599
4131.42 1563
4132.03 1540
4132.63 1708
4133.24 1733
4133.85 1669
4134.45 1668
4135.06 1701
4135.67 1805
4136.27 1799
4136.88 1795
4137.49 1882
4138.09 1921
4138.70 2023
4139.31 1960
4139.91 2137
4140.52 2155
4141.13 1985
4141.73 2017
4142.34 2042
4142.95 2025
4143.55 1954
4144.16 1953
4144.77 1968
4145.38 1796
4145.98 1899
4146.59 1823
4147.20 1726
4147.81 1704
4148.41 1844
4149.02 1710
4149.63 1667
4150.24 1635
4150.84 1628
4151.45 1749
4152.06 1774
4152.67 1745
4153.27 1737
4153.88 1688
4154.49 1672
4155.10 1798
4155.71 1897
4156.31 1795
4156.92 1834
4157.53 1977
4158.14 2109
4158.75 2061
4159.35 2273
4159.96 2358
4160.57 2163
4161.18 2164
4161.79 2138
4162.40 2187
4163.00 2381
4163.61 2218
4164.22 1986
4164.83 1916
4165.44 1977
4166.05 1974
4166.66 1926
4167.27 1908
4167.87 1836
4168.48 1896
4169.09 1931
4169.70 1964
4170.31 1835
4170.92 1918
4171.53 1946
4172.14 1809
4172.75 1840
4173.36 1995
4173.97 1883
4174.58 1873
4175.18 1891
4175.79 1802
4176.40 1800
4177.01 1879
4177.62 1789
4178.23 1818
4178.84 1908
4179.45 1927
4180.06 1881
4180.67 1856
4181.28 1837
4181.89 1698
4182.50 1753
4183.11 1902
4183.72 1846
4184.33 1737
4184.94 1669
4185.55 1745
4186.16 1751
4186.77 1743
4187.38 1690
4187.99 1639
4188.60 1691
4189.21 1784
4189.82 1821
4190.43 1707
4191.04 1648
4191.66 1612
4192.27 1676
4192.88 1763
4193.49 1934
4194.10 1929
4194.71 1874
4195.32 1845
4195.93 1911
4196.54 1938
4197.15 1859
4197.76 1887
4198.38 1951
4198.99 1734
4199.60 1796
4200.21 1645
4200.82 1654
4201.43 1745
4202.04 1790
4202.65 1611
4203.27 1707
4203.88 1734
4204.49 1732
4205.10 1908
4205.71 1769
4206.32 1730
4206.94 1662
4207.55 1664
4208.16 1690
4208.77 1836
4209.38 1727
4209.99 1799
4210.61 1751
4211.22 1702
4211.83 1662
4212.44 1724
4213.06 1693
4213.67 1570
4214.28 1627
4214.89 1750
4215.50 1700
4216.12 1795
4216.73 1669
4217.34 1774
4217.95 1952
4218.57 1939
4219.18 1837
4219.79 1786
4220.40 1820
4221.02 1919
4221.63 2006
4222.24 1814
4222.86 1814
4223.47 1878
4224.08 1869
4224.69 1871
4225.31 1792
4225.92 1690
4226.53 1791
4227.15 1832
4227.76 1838
4228.37 1873
4228.99 1874
4229.60 1867
4230.21 1923
4230.83 2069
4231.44 2165
4232.05 2203
4232.67 2269
4233.28 2253
4233.90 2372
4234.51 2338
4235.12 2417
4235.74 2474
4236.35 2604
4236.96 2599
4237.58 2410
4238.19 2338
4238.81 2262
4239.42 2170
4240.03 2095
4240.65 2016
4241.26 2015
4241.88 1945
4242.49 1858
4243.11 1859
4243.72 1867
4244.33 1863
4244.95 1964
4245.56 1924
4246.18 1900
4246.79 2108
4247.41 2036
4248.02 2037
4248.64 2003
4249.25 1994
4249.87 1992
4250.48 1847
4251.10 1871
4251.71 1879
4252.33 1787
4252.94 1824
4253.56 1760
4254.17 1692
4254.79 1711
4255.40 1752
4256.02 1706
4256.63 1705
4257.25 1739
4257.86 1640
4258.48 1673
4259.09 1816
4259.71 1836
4260.33 1624
4260.94 1753
4261.56 1681
4262.17 1704
4262.79 1811
4263.40 1927
4264.02 1768
4264.64 1613
4265.25 1732
4265.87 1760
4266.48 1912
4267.10 1791
4267.72 1876
4268.33 1862
4268.95 1844
4269.57 1877
4270.18 1798
4270.80 1838
4271.41 1746
4272.03 1770
4272.65 1825
4273.26 1756
4273.88 1725
4274.50 1859
4275.11 1850
4275.73 1913
4276.35 1812
4276.96 1948
4277.58 1990
4278.20 1912
4278.81 1890
4279.43 1992
4280.05 2063
4280.67 1910
4281.28 1846
4281.90 1696
4282.52 1721
4283.13 1721
4283.75 1705
4284.37 1610
4284.99 1549
4285.60 1630
4286.22 1686
4286.84 1538
4287.46 1601
4288.07 1634
4288.69 1642
4289.31 1610
4289.93 1702
4290.55 1509
4291.16 1626
4291.78 1617
4292.40 1689
4293.02 1848
4293.63 1761
4294.25 1638
4294.87 1662
4295.49 1754
4296.11 1700
4296.73 1617
4297.34 1581
4297.96 1536
4298.58 1608
4299.20 1686
4299.82 1678
4300.44 1593
4301.05 1635
4301.67 1763
4302.29 1694
4302.91 1690
4303.53 1800
4304.15 1785
4304.77 1759
4305.39 1775
4306.00 1679
4306.62 1685
4307.24 1836
4307.86 1767
4308.48 1693
4309.10 1634
4309.72 1682
4310.34 1584
4310.96 1637
4311.58 1570
4312.20 1482
4312.82 1563
4313.43 1657
4314.05 1597
4314.67 1608
4315.29 1534
4315.91 1580
4316.53 1596
4317.15 1675
4317.77 1656
4318.39 1613
4319.01 1611
4319.63 1518
4320.25 1558
4320.87 1665
4321.49 1723
4322.11 1561
4322.73 1537
4323.35 1625
4323.97 1698
4324.59 1668
4325.21 1638
4325.83 1707
4326.45 1692
4327.07 1728
4327.69 1680
4328.31 1626
4328.94 1644
4329.56 1665
4330.18 1678
4330.80 1700
4331.42 1762
4332.04 1743
4332.66 1807
4333.28 1780
4333.90 1775
4334.52 1790
4335.14 1808
4335.76 1864
4336.39 1939
4337.01 2070
4337.63 2064
4338.25 2042
4338.87 2114
4339.49 2017
4340.11 1939
4340.73 1903
4341.36 1976
4341.98 1931
4342.60 1922
4343.22 1994
4343.84 2258
4344.46 2398
4345.08 2347
4345.71 2563
4346.33 3026
4346.95 3176
4347.57 3327
4348.19 3249
4348.82 3306
4349.44 2922
4350.06 2786
4350.68 2689
4351.30 2500
4351.93 2231
4352.55 2159
4353.17 1884
4353.79 1864
4354.42 1743
4355.04 1752
4355.66 1838
4356.28 1854
4356.91 1796
4357.53 1862
4358.15 1773
4358.77 1800
4359.40 1804
4360.02 1759
4360.64 1943
4361.26 1863
4361.89 1739
4362.51 1876
4363.13 1883
4363.76 1847
4364.38 1850
4365.00 1818
4365.63 1828
4366.25 1769
4366.87 1780
4367.50 1741
4368.12 1645
4368.74 1546
4369.37 1622
4369.99 1672
4370.61 1621
4371.24 1657
4371.86 1655
4372.48 1636
4373.11 1578
4373.73 1659
4374.36 1704
4374.98 1720
4375.60 1654
4376.23 1680
4376.85 1724
4377.48 1851
4378.10 1956
4378.72 1943
4379.35 2045
4379.97 2071
4380.60 1964
4381.22 1843
4381.84 1942
4382.47 1954
4383.09 2039
4383.72 1985
4384.34 1963
4384.97 1933
4385.59 1880
4386.22 1761
4386.84 1803
4387.47 1764
4388.09 1711
4388.72 1678
4389.34 1608
4389.96 1756
4390.59 1772
4391.21 1646
4391.84 1638
4392.47 1641
4393.09 1665
4393.72 1725
4394.34 1664
4394.97 1615
4395.59 1757
4396.22 1785
4396.84 1759
4397.47 1613
4398.09 1668
4398.72 1777
4399.34 1745
4399.97 1720
4400.60 1649
4401.22 1796
4401.85 1777
4402.47 1730
4403.10 1671
4403.72 1588
4404.35 1647
4404.98 1655
4405.60 1559
4406.23 1500
4406.85 1596
4407.48 1575
4408.11 1642
4408.73 1627
4409.36 1718
4409.99 1533
4410.61 1607
4411.24 1638
4411.87 1679
4412.49 1552
4413.12 1491
4413.74 1479
4414.37 1486
4415.00 1485
4415.62 1561
4416.25 1631
4416.88 1540
4417.51 1644
4418.13 1611
4418.76 1578
4419.39 1557
4420.01 1682
4420.64 1651
4421.27 1632
4421.89 1708
4422.52 1489
4423.15 1564
4423.78 1474
4424.40 1450
4425.03 1449
4425.66 1457
4426.29 1440
4426.91 1500
4427.54 1554
4428.17 1555
4428.80 1617
4429.42 1508
4430.05 1423
4430.68 1462
4431.31 1605
4431.94 1524
4432.56 1492
4433.19 1465
4433.82 1522
4434.45 1543
4435.08 1679
4435.70 1703
4436.33 1632
4436.96 1650
4437.59 1673
4438.22 1521
4438.85 1537
4439.47 1624
4440.10 1637
4440.73 1447
4441.36 1473
4441.99 1502
4442.62 1620
4443.25 1668
4443.87 1599
4444.50 1651
4445.13 1672
4445.76 1683
4446.39 1602
4447.02 1624
4447.65 1702
4448.28 1668
4448.91 1775
4449.54 1747
4450.16 1750
4450.79 1760
4451.42 1559
4452.05 1619
4452.68 1636
4453.31 1619
4453.94 1630
4454.57 1552
4455.20 1561
4455.83 1661
4456.46 1691
4457.09 1673
4457.72 1665
4458.35 1660
4458.98 1695
4459.61 1522
4460.24 1641
4460.87 1588
4461.50 1552
4462.13 1579
4462.76 1514
4463.39 1451
4464.02 1482
4464.65 1497
4465.28 1497
4465.91 1486
4466.54 1523
4467.17 1526
4467.80 1547
4468.43 1480
4469.06 1486
4469.69 1565
4470.32 1501
4470.95 1482
4471.58 1497
4472.21 1474
4472.85 1495
4473.48 1470
4474.11 1487
4474.74 1481
4475.37 1496
4476.00 1467
4476.63 1461
4477.26 1426
4477.89 1395
4478.52 1500
4479.16 1533
4479.79 1473
4480.42 1420
4481.05 1517
4481.68 1599
4482.31 1589
4482.94 1520
4483.58 1564
4484.21 1528
4484.84 1542
4485.47 1539
4486.10 1587
4486.73 1502
4487.37 1520
4488.00 1467
4488.63 1580
4489.26 1497
4489.89 1636
4490.53 1626
4491.16 1462
4491.79 1536
4492.42 1503
4493.05 1426
4493.69 1529
4494.32 1471
4494.95 1378
4495.58 1454
4496.22 1484
4496.85 1489
4497.48 1507
4498.11 1488
4498.75 1569
4499.38 1622
4500.01 1705
4500.64 1690
4501.28 1663
4501.91 1654
4502.54 1683
4503.18 1835
4503.81 1797
4504.44 1747
4505.07 1583
4505.71 1668
4506.34 1652
4506.97 1437
4507.61 1551
4508.24 1630
4508.87 1654
4509.51 1560
4510.14 1534
4510.77 1541
4511.41 1499
4512.04 1546
4512.68 1505
4513.31 1433
4513.94 1504
4514.58 1510
4515.21 1511
4515.84 1533
4516.48 1505
4517.11 1452
4517.75 1473
4518.38 1429
4519.01 1573
4519.65 1530
4520.28 1441
4520.92 1383
4521.55 1354
4522.18 1395
4522.82 1459
4523.45 1461
4524.09 1400
4524.72 1477
4525.36 1492
4525.99 1502
4526.63 1400
4527.26 1487
4527.90 1387
4528.53 1462
4529.16 1477
4529.80 1393
4530.43 1481
4531.07 1567
4531.70 1631
4532.34 1657
4532.97 1596
4533.61 1512
4534.24 1478
4534.88 1562
4535.51 1504
4536.15 1437
4536.79 1466
4537.42 1488
4538.06 1483
4538.69 1477
4539.33 1400
4539.96 1438
4540.60 1478
4541.23 1412
4541.87 1480
4542.50 1429
4543.14 1399
4543.78 1457
4544.41 1519
4545.05 1502
4545.68 1539
4546.32 1594
4546.96 1450
4547.59 1452
4548.23 1443
4548.86 1350
4549.50 1364
4550.14 1416
4550.77 1475
4551.41 1404
4552.05 1469
4552.68 1416
4553.32 1407
4553.96 1395
4554.59 1428
4555.23 1466
4555.86 1496
4556.50 1497
4557.14 1410
4557.78 1291
4558.41 1305
4559.05 1385
4559.69 1442
4560.32 1398
4560.96 1326
4561.60 1315
4562.23 1388
4562.87 1424
4563.51 1436
4564.15 1348
4564.78 1434
4565.42 1407
4566.06 1467
4566.69 1361
4567.33 1348
4567.97 1471
4568.61 1446
4569.24 1466
4569.88 1460
4570.52 1401
4571.16 1445
4571.80 1492
4572.43 1557
4573.07 1463
4573.71 1330
4574.35 1421
4574.98 1400
4575.62 1474
4576.26 1400
4576.90 1425
4577.54 1420
4578.18 1485
4578.81 1423
4579.45 1433
4580.09 1548
4580.73 1509
4581.37 1419
4582.01 1454
4582.64 1463
4583.28 1475
4583.92 1532
4584.56 1476
4585.20 1467
4585.84 1561
4586.48 1671
4587.11 1654
4587.75 1498
4588.39 1520
4589.03 1555
4589.67 1690
4590.31 1830
4590.95 1773
4591.59 1941
4592.23 1958
4592.87 1841
4593.51 2007
4594.14 1898
4594.78 1755
4595.42 1769
4596.06 1694
4596.70 1639
4597.34 1460
4597.98 1514
4598.62 1687
4599.26 1683
4599.90 1435
4600.54 1535
4601.18 1585
4601.82 1508
4602.46 1595
4603.10 1716
4603.74 1699
4604.38 1656
4605.02 1639
4605.66 1704
4606.30 1666
4606.94 1572
4607.58 1561
4608.22 1543
4608.86 1566
4609.50 1481
4610.14 1484
4610.78 1546
4611.42 1454
4612.06 1477
4612.70 1452
4613.34 1404
4613.99 1497
4614.63 1482
4615.27 1514
4615.91 1490
4616.55 1456
4617.19 1444
4617.83 1440
4618.47 1531
4619.11 1444
4619.75 1516
4620.39 1468
4621.04 1440
4621.68 1417
4622.32 1509
4622.96 1639
4623.60 1494
4624.24 1442
4624.88 1456
4625.53 1374
4626.17 1346
4626.81 1439
4627.45 1391
4628.09 1411
4628.73 1419
4629.38 1457
4630.02 1465
4630.66 1420
4631.30 1512
4631.94 1532
4632.58 1528
4633.23 1453
4633.87 1480
4634.51 1477
4635.15 1662
4635.80 1577
4636.44 1580
4637.08 1634
4637.72 1548
4638.36 1572
4639.01 1494
4639.65 1424
4640.29 1481
4640.93 1514
4641.58 1506
4642.22 1553
4642.86 1481
4643.51 1407
4644.15 1493
4644.79 1510
4645.43 1547
4646.08 1582
4646.72 1533
4647.36 1536
4648.01 1592
4648.65 1510
4649.29 1524
4649.94 1490
4650.58 1443
4651.22 1458
4651.87 1402
4652.51 1319
4653.15 1441
4653.80 1487
4654.44 1476
4655.08 1496
4655.73 1511
4656.37 1464
4657.01 1456
4657.66 1563
4658.30 1384
4658.94 1306
4659.59 1366
4660.23 1450
4660.88 1540
4661.52 1429
4662.16 1534
4662.81 1435
4663.45 1537
4664.10 1534
4664.74 1377
4665.39 1348
4666.03 1486
4666.67 1406
4667.32 1352
4667.96 1309
4668.61 1332
4669.25 1296
4669.90 1312
4670.54 1383
4671.19 1394
4671.83 1322
4672.47 1321
4673.12 1401
4673.76 1351
4674.41 1286
4675.05 1428
4675.70 1501
4676.34 1383
4676.99 1241
4677.63 1431
4678.28 1385
4678.92 1303
4679.57 1376
4680.22 1305
4680.86 1352
4681.51 1435
4682.15 1451
4682.80 1350
4683.44 1450
4684.09 1421
4684.73 1425
4685.38 1488
4686.03 1354
4686.67 1314
4687.32 1495
4687.96 1426
4688.61 1355
4689.25 1451
4689.90 1497
4690.55 1509
4691.19 1564
4691.84 1455
4692.48 1421
4693.13 1516
4693.78 1660
4694.42 1608
4695.07 1543
4695.72 1569
4696.36 1722
4697.01 1627
4697.65 1694
4698.30 1853
4698.95 1895
4699.59 1998
4700.24 1987
4700.89 1956
4701.53 2117
4702.18 2255
4702.83 2145
4703.48 1960
4704.12 1786
4704.77 1788
4705.42 1657
4706.06 1753
4706.71 1595
4707.36 1668
4708.00 1754
4708.65 1640
4709.30 1637
4709.95 1696
4710.59 1633
4711.24 1761
4711.89 1719
4712.54 1645
4713.18 1585
4713.83 1719
4714.48 1625
4715.13 1635
4715.77 1601
4716.42 1545
4717.07 1578
4717.72 1703
4718.37 1566
4719.01 1476
4719.66 1486
4720.31 1568
4720.96 1524
4721.61 1453
4722.25 1572
4722.90 1511
4723.55 1453
4724.20 1428
4724.85 1583
4725.50 1605
4726.14 1643
4726.79 1562
4727.44 1542
4728.09 1589
4728.74 1521
4729.39 1551
4730.04 1620
4730.68 1632
4731.33 1587
4731.98 1650
4732.63 1589
4733.28 1486
4733.93 1659
4734.58 1571
4735.23 1493
4735.88 1371
4736.53 1553
4737.17 1568
4737.82 1461
4738.47 1431
4739.12 1543
4739.77 1563
4740.42 1545
4741.07 1600
4741.72 1480
4742.37 1379
4743.02 1503
4743.67 1564
4744.32 1564
4744.97 1486
4745.62 1538
4746.27 1465
4746.92 1523
4747.57 1510
4748.22 1495
4748.87 1536
4749.52 1641
4750.17 1746
4750.82 1747
4751.47 1728
4752.12 1760
4752.77 1746
4753.42 1807
4754.07 1817
4754.72 1770
4755.37 1636
4756.02 1703
4756.67 1726
4757.32 1610
4757.97 1534
4758.62 1482
4759.27 1378
4759.93 1440
4760.58 1360
4761.23 1369
4761.88 1407
4762.53 1295
4763.18 1314
4763.83 1351
4764.48 1476
4765.13 1394
4765.78 1378
4766.44 1413
4767.09 1408
4767.74 1437
4768.39 1430
4769.04 1364
4769.69 1352
4770.34 1390
4770.99 1337
4771.65 1253
4772.30 1387
4772.95 1386
4773.60 1407
4774.25 1300
4774.91 1317
4775.56 1376
4776.21 1412
4776.86 1386
4777.51 1416
4778.16 1413
4778.82 1470
4779.47 1441
4780.12 1450
4780.77 1385
4781.43 1353
4782.08 1457
4782.73 1438
4783.38 1322
4784.03 1287
4784.69 1297
4785.34 1407
4785.99 1290
4786.64 1293
4787.30 1242
4787.95 1310
4788.60 1361
4789.26 1344
4789.91 1304
4790.56 1361
4791.21 1344
4791.87 1278
4792.52 1318
4793.17 1294
4793.83 1328
4794.48 1460
4795.13 1352
4795.79 1391
4796.44 1316
4797.09 1336
4797.75 1312
4798.40 1388
4799.05 1370
4799.71 1364
4800.36 1362
4801.01 1343
4801.67 1417
4802.32 1386
4802.97 1375
4803.63 1395
4804.28 1406
4804.94 1431
4805.59 1458
4806.24 1500
4806.90 1506
4807.55 1468
4808.21 1379
4808.86 1443
4809.51 1444
4810.17 1416
4810.82 1350
4811.48 1394
4812.13 1521
4812.79 1480
4813.44 1469
4814.09 1541
4814.75 1612
4815.40 1397
4816.06 1362
4816.71 1454
4817.37 1547
4818.02 1521
4818.68 1494
4819.33 1476
4819.99 1494
4820.64 1379
4821.30 1442
4821.95 1467
4822.61 1554
4823.26 1598
4823.92 1738
4824.57 1748
4825.23 1693
4825.88 1722
4826.54 1778
4827.19 1850
4827.85 1761
4828.50 1765
4829.16 1777
4829.81 1684
4830.47 1587
4831.13 1608
4831.78 1696
4832.44 1781
4833.09 1730
4833.75 1731
4834.40 1610
4835.06 1640
4835.72 1649
4836.37 1694
4837.03 1799
4837.68 1719
4838.34 1738
4839.00 1828
4839.65 1836
4840.31 1679
4840.97 1670
4841.62 1641
4842.28 1710
4842.93 1667
4843.59 1675
4844.25 1623
4844.90 1591
4845.56 1591
4846.22 1626
4846.87 1675
4847.53 1664
4848.19 1689
4848.84 1633
4849.50 1689
4850.16 1584
4850.82 1559
4851.47 1689
4852.13 1753
4852.79 1611
4853.44 1639
4854.10 1605
4854.76 1622
4855.42 1659
4856.07 1649
4856.73 1723
4857.39 1711
4858.04 1710
4858.70 1697
4859.36 1681
4860.02 1775
4860.67 1618
4861.33 1682
4861.99 1901
4862.65 1809
4863.31 1701
4863.96 1674
4864.62 1830
4865.28 1782
4865.94 1759
4866.60 1814
4867.25 1778
4867.91 1758
4868.57 1699
4869.23 1777
4869.89 1688
4870.54 1660
4871.20 1740
4871.86 1716
4872.52 1720
4873.18 1726
4873.84 1814
4874.50 1868
4875.15 1783
4875.81 1769
4876.47 1786
4877.13 1882
4877.79 1804
4878.45 1759
4879.11 1917
4879.77 1851
4880.42 1789
4881.08 1724
4881.74 1726
4882.40 1695
4883.06 1700
4883.72 1728
4884.38 1643
4885.04 1888
4885.70 1772
4886.36 1870
4887.02 1871
4887.68 1884
4888.34 1912
4889.00 1910
4889.65 1941
4890.31 2018
4890.97 2282
4891.63 2420
4892.29 2388
4892.95 2563
4893.61 2556
4894.27 2717
4894.93 2725
4895.59 2790
4896.25 2517
4896.91 2412
4897.57 2241
4898.23 2627
4898.89 2678
4899.55 2703
4900.21 2749
4900.87 2697
4901.54 2666
4902.20 2562
4902.86 2615
4903.52 2368
4904.18 2342
4904.84 2118
4905.50 2052
4906.16 2045
4906.82 2007
4907.48 2004
4908.14 2010
4908.80 1969
4909.46 1884
4910.12 1915
4910.79 1936
4911.45 1975
4912.11 1843
4912.77 1844
4913.43 1775
4914.09 1805
4914.75 1904
4915.41 1822
4916.07 1700
4916.74 1768
4917.40 1772
4918.06 1793
4918.72 1711
4919.38 1687
4920.04 1702
4920.71 1623
4921.37 1587
4922.03 1688
4922.69 1669
4923.35 1689
4924.01 1608
4924.68 1563
4925.34 1592
4926.00 1492
4926.66 1478
4927.33 1510
4927.99 1458
4928.65 1521
4929.31 1492
4929.97 1583
4930.64 1556
4931.30 1598
4931.96 1581
4932.62 1544
4933.29 1553
4933.95 1671
4934.61 1553
4935.27 1473
4935.94 1385
4936.60 1445
4937.26 1489
4937.93 1442
4938.59 1557
4939.25 1485
4939.91 1506
4940.58 1539
4941.24 1554
4941.90 1525
4942.57 1669
4943.23 1588
4943.89 1482
4944.56 1563
4945.22 1589
4945.88 1489
4946.55 1518
4947.21 1441
4947.87 1443
4948.54 1485
4949.20 1438
4949.86 1428
4950.53 1515
4951.19 1533
4951.86 1480
4952.52 1517
4953.18 1547
4953.85 1557
4954.51 1533
4955.17 1573
4955.84 1659
4956.50 1648
4957.17 1581
4957.83 1681
4958.50 1631
4959.16 1662
4959.82 1717
4960.49 1762
4961.15 1886
4961.82 2171
4962.48 2250
4963.15 2572
4963.81 2886
4964.48 3011
4965.14 3189
4965.81 3101
4966.47 3101
4967.13 2860
4967.80 2634
4968.46 2536
4969.13 2295
4969.79 2178
4970.46 2011
4971.12 1860
4971.79 1827
4972.45 1864
4973.12 1815
4973.79 1830
4974.45 1698
4975.12 1830
4975.78 1858
4976.45 1931
4977.11 2041
4977.78 1991
4978.44 1913
4979.11 1948
4979.77 1975
4980.44 1842
4981.11 1949
4981.77 1751
4982.44 1782
4983.10 1739
4983.77 1607
4984.44 1694
4985.10 1792
4985.77 1716
4986.43 1748
4987.10 1806
4987.77 1681
4988.43 1671
4989.10 1638
4989.76 1686
4990.43 1698
4991.10 1639
4991.76 1633
4992.43 1552
4993.10 1649
4993.76 1553
4994.43 1576
4995.10 1523
4995.76 1630
4996.43 1527
4997.10 1557
4997.76 1595
4998.43 1611
4999.10 1446
4999.76 1455
5000.43 1476
5001.10 1433
5001.77 1355
5002.43 1362
5003.10 1426
5003.77 1429
5004.43 1343
5005.10 1297
5005.77 1351
5006.44 1316
5007.10 1356
5007.77 1377
5008.44 1343
5009.11 1414
5009.77 1415
5010.44 1374
5011.11 1369
5011.78 1265
5012.45 1448
5013.11 1411
5013.78 1421
5014.45 1458
5015.12 1453
5015.79 1502
5016.45 1420
5017.12 1340
5017.79 1311
5018.46 1334
5019.13 1387
5019.80 1309
5020.46 1306
5021.13 1285
5021.80 1274
5022.47 1429
5023.14 1404
5023.81 1410
5024.47 1418
5025.14 1552
5025.81 1442
5026.48 1396
5027.15 1334
5027.82 1398
5028.49 1411
5029.16 1402
5029.83 1374
5030.49 1351
5031.16 1378
5031.83 1490
5032.50 1501
5033.17 1443
5033.84 1276
5034.51 1290
5035.18 1286
5035.85 1315
5036.52 1279
5037.19 1405
5037.86 1364
5038.53 1316
5039.20 1406
5039.87 1383
5040.54 1327
5041.21 1330
5041.88 1285
5042.54 1293
5043.21 1293
5043.88 1439
5044.55 1379
5045.22 1364
5045.89 1211
5046.56 1273
5047.24 1338
5047.91 1475
5048.58 1344
5049.25 1312
5049.92 1425
5050.59 1301
5051.26 1371
5051.93 1282
5052.60 1318
5053.27 1380
5053.94 1494
5054.61 1387
5055.28 1377
5055.95 1370
5056.62 1344
5057.29 1221
5057.96 1256
5058.63 1266
5059.31 1317
5059.98 1398
5060.65 1316
5061.32 1285
5061.99 1263
5062.66 1354
5063.33 1331
5064.00 1369
5064.67 1281
5065.35 1303
5066.02 1289
5066.69 1202
5067.36 1249
5068.03 1184
5068.70 1203
5069.38 1229
5070.05 1347
5070.72 1351
5071.39 1333
5072.06 1129
5072.73 1209
5073.41 1166
5074.08 1273
5074.75 1245
5075.42 1281
5076.09 1252
5076.77 1283
5077.44 1263
5078.11 1429
5078.78 1507
5079.45 1423
5080.13 1441
5080.80 1492
5081.47 1458
5082.14 1387
5082.82 1377
5083.49 1261
5084.16 1331
5084.83 1291
5085.51 1312
5086.18 1319
5086.85 1282
5087.53 1319
5088.20 1364
5088.87 1387
5089.54 1485
5090.22 1454
5090.89 1421
5091.56 1437
5092.24 1406
5092.91 1447
5093.58 1479
5094.26 1437
5094.93 1404
5095.60 1364
5096.28 1304
5096.95 1215
5097.62 1291
5098.30 1393
5098.97 1270
5099.64 1176
5100.32 1238
5100.99 1229
5101.67 1238
5102.34 1352
5103.01 1499
5103.69 1480
5104.36 1466
5105.04 1324
5105.71 1395
5106.38 1457
5107.06 1440
5107.73 1401
5108.41 1362
5109.08 1309
5109.75 1311
5110.43 1366
5111.10 1244
5111.78 1253
5112.45 1223
5113.13 1257
5113.80 1374
5114.48 1331
5115.15 1244
5115.83 1264
5116.50 1277
5117.17 1351
5117.85 1374
5118.52 1413
5119.20 1364
5119.87 1316
5120.55 1422
5121.22 1485
5121.90 1445
5122.57 1328
5123.25 1483
5123.93 1475
5124.60 1406
5125.28 1245
5125.95 1307
5126.63 1400
5127.30 1314
5127.98 1310
5128.65 1337
5129.33 1273
5130.00 1322
5130.68 1326
5131.36 1382
5132.03 1409
5132.71 1317
5133.38 1290
5134.06 1352
5134.73 1446
5135.41 1379
5136.09 1380
5136.76 1398
5137.44 1352
5138.12 1366
5138.79 1350
5139.47 1341
5140.14 1338
5140.82 1316
5141.50 1426
5142.17 1381
5142.85 1362
5143.53 1403
5144.20 1405
5144.88 1370
5145.56 1382
5146.23 1325
5146.91 1338
5147.59 1290
5148.26 1385
5148.94 1341
5149.62 1316
5150.29 1241
5150.97 1317
5151.65 1361
5152.33 1296
5153.00 1246
5153.68 1261
5154.36 1276
5155.03 1193
5155.71 1138
5156.39 1111
5157.07 1138
5157.74 1204
5158.42 1173
5159.10 1057
5159.78 1125
5160.45 1212
5161.13 1143
5161.81 1182
5162.49 1211
5163.17 1192
5163.84 1222
5164.52 1144
5165.20 1104
5165.88 1205
5166.55 1156
5167.23 1114
5167.91 1146
5168.59 1147
5169.27 1223
5169.95 1158
5170.62 1187
5171.30 1245
5171.98 1085
5172.66 1194
5173.34 1219
5174.02 1101
5174.69 1131
5175.37 1185
5176.05 1336
5176.73 1212
5177.41 1164
5178.09 1201
5178.77 1136
5179.45 1129
5180.13 1205
5180.80 1269
5181.48 1131
5182.16 1104
5182.84 1188
5183.52 1176
5184.20 1209
5184.88 1116
5185.56 1203
5186.24 1182
5186.92 1137
5187.60 1125
5188.28 1205
5188.96 1207
5189.64 1224
5190.31 1189
5190.99 1186
5191.67 1113
5192.35 1167
5193.03 1185
5193.71 1164
5194.39 1140
5195.07 1192
5195.75 1211
5196.43 1143
5197.11 1080
5197.79 1171
5198.47 1236
5199.15 1228
5199.83 1209
5200.51 1133
5201.19 1205
5201.87 1230
5202.56 1214
5203.24 1184
5203.92 1169
5204.60 1277
5205.28 1325
5205.96 1373
5206.64 1246
5207.32 1271
5208.00 1306
5208.68 1507
5209.36 1505
5210.04 1449
5210.72 1442
5211.40 1376
5212.09 1394
5212.77 1449
5213.45 1399
5214.13 1365
5214.81 1383
5215.49 1375
5216.17 1364
5216.85 1411
5217.54 1371
5218.22 1278
5218.90 1308
5219.58 1243
5220.26 1290
5220.94 1260
5221.62 1306
5222.31 1312
5222.99 1298
5223.67 1299
5224.35 1282
5225.03 1368
5225.72 1381
5226.40 1286
5227.08 1389
5227.76 1447
5228.44 1334
5229.13 1238
5229.81 1201
5230.49 1373
5231.17 1373
5231.86 1359
5232.54 1325
5233.22 1328
5233.90 1307
5234.58 1401
5235.27 1413
5235.95 1343
5236.63 1425
5237.32 1528
5238.00 1567
5238.68 1661
5239.36 1945
5240.05 1911
5240.73 1995
5241.41 2014
5242.10 2000
5242.78 1844
5243.46 1718
5244.14 1613
5244.83 1491
5245.51 1483
5246.19 1464
5246.88 1551
5247.56 1560
5248.24 1529
5248.93 1454
5249.61 1530
5250.29 1597
5250.98 1552
5251.66 1559
5252.35 1568
5253.03 1635
5253.71 1746
5254.40 1601
5255.08 1602
5255.76 1527
5256.45 1439
5257.13 1388
5257.82 1376
5258.50 1358
5259.18 1407
5259.87 1407
5260.55 1361
5261.24 1406
5261.92 1390
5262.61 1514
5263.29 1410
5263.97 1415
5264.66 1334
5265.34 1415
5266.03 1394
5266.71 1417
5267.40 1396
5268.08 1362
5268.77 1409
5269.45 1378
5270.14 1446
5270.82 1320
5271.51 1352
5272.19 1278
5272.88 1271
5273.56 1248
5274.25 1303
5274.93 1298
5275.62 1252
5276.30 1359
5276.99 1296
5277.67 1235
5278.36 1233
5279.04 1254
5279.73 1249
5280.41 1297
5281.10 1285
5281.79 1266
5282.47 1307
5283.16 1418
5283.84 1351
5284.53 1325
5285.21 1278
5285.90 1298
5286.59 1216
5287.27 1177
5287.96 1177
5288.64 1185
5289.33 1237
5290.02 1161
5290.70 1213
5291.39 1238
5292.07 1215
5292.76 1157
5293.45 1282
5294.13 1282
5294.82 1260
5295.51 1199
5296.19 1274
5296.88 1253
5297.57 1290
5298.25 1258
5298.94 1149
5299.63 1178
5300.31 1235
5301.00 1251
5301.69 1234
5302.37 1205
5303.06 1235
5303.75 1260
5304.43 1248
5305.12 1257
5305.81 1286
5306.50 1222
5307.18 1295
5307.87 1360
5308.56 1242
5309.25 1217
5309.93 1257
5310.62 1325
5311.31 1400
5312.00 1312
5312.68 1420
5313.37 1390
5314.06 1406
5314.75 1317
5315.43 1260
5316.12 1327
5316.81 1315
5317.50 1333
5318.18 1431
5318.87 1406
5319.56 1377
5320.25 1373
5320.94 1437
5321.63 1449
5322.31 1504
5323.00 1435
5323.69 1356
5324.38 1331
5325.07 1321
5325.76 1272
5326.44 1257
5327.13 1232
5327.82 1203
5328.51 1298
5329.20 1222
5329.89 1157
5330.58 1180
5331.26 1262
5331.95 1215
5332.64 1225
5333.33 1290
5334.02 1268
5334.71 1218
5335.40 1190
5336.09 1127
5336.78 1130
5337.47 1170
5338.15 1033
5338.84 1159
5339.53 1184
5340.22 1123
5340.91 1160
5341.60 1179
5342.29 1173
5342.98 1214
5343.67 1157
5344.36 1128
5345.05 1157
5345.74 1108
5346.43 1197
5347.12 1176
5347.81 1241
5348.50 1231
5349.19 1317
5349.88 1363
5350.57 1314
5351.26 1276
5351.95 1302
5352.64 1253
5353.33 1281
5354.02 1214
5354.71 1175
5355.40 1202
5356.09 1163
5356.78 1122
5357.47 1241
5358.16 1218
5358.85 1230
5359.54 1192
5360.23 1106
5360.92 1076
5361.62 1152
5362.31 1157
5363.00 1174
5363.69 1234
5364.38 1197
5365.07 1140
5365.76 1103
5366.45 1117
5367.14 1163
5367.83 1151
5368.53 1225
5369.22 1157
5369.91 1145
5370.60 1119
5371.29 1204
5371.98 1173
5372.67 1245
5373.36 1247
5374.06 1118
5374.75 1196
5375.44 1200
5376.13 1127
5376.82 1071
5377.51 1011
5378.21 1056
5378.90 1163
5379.59 1150
5380.28 1162
5380.97 1105
5381.67 1102
5382.36 1082
5383.05 1086
5383.74 1048
5384.44 1105
5385.13 1104
5385.82 1112
5386.51 1141
5387.20 1109
5387.90 1072
5388.59 1137
5389.28 1235
5389.97 1211
5390.67 1257
5391.36 1222
5392.05 1257
5392.75 1236
5393.44 1306
5394.13 1293
5394.82 1193
5395.52 1217
5396.21 1159
5396.90 1124
5397.60 1122
5398.29 1108
5398.98 1134
5399.68 1102
5400.37 1070
5401.06 1094
5401.76 1178
5402.45 1116
5403.14 1168
5403.84 1143
5404.53 1161
5405.22 1182
5405.92 1189
5406.61 1198
5407.30 1234
5408.00 1147
5408.69 1178
5409.39 1228
5410.08 1192
5410.77 1191
5411.47 1201
5412.16 1231
5412.85 1159
5413.55 1218
5414.24 1343
5414.94 1223
5415.63 1243
5416.33 1285
5417.02 1241
5417.71 1159
5418.41 1178
5419.10 1159
5419.80 1174
5420.49 1221
5421.19 1114
5421.88 1121
5422.58 1141
5423.27 1147
5423.97 1252
5424.66 1237
5425.36 1101
5426.05 1162
5426.75 1242
5427.44 1210
5428.14 1127
5428.83 1163
5429.53 1137
5430.22 1161
5430.92 1225
5431.61 1201
5432.31 1217
5433.00 1192
5433.70 1258
5434.39 1280
5435.09 1281
5435.78 1304
5436.48 1366
5437.17 1360
5437.87 1392
5438.57 1392
5439.26 1392
5439.96 1393
5440.65 1350
5441.35 1284
5442.05 1301
5442.74 1296
5443.44 1240
5444.13 1324
5444.83 1402
5445.53 1342
5446.22 1395
5446.92 1452
5447.61 1429
5448.31 1456
5449.01 1354
5449.70 1437
5450.40 1439
5451.10 1328
5451.79 1306
5452.49 1382
5453.19 1207
5453.88 1315
5454.58 1326
5455.28 1235
5455.97 1252
5456.67 1325
5457.37 1238
5458.06 1291
5458.76 1231
5459.46 1251
5460.16 1237
5460.85 1292
5461.55 1236
5462.25 1317
5462.94 1297
5463.64 1346
5464.34 1280
5465.04 1291
5465.73 1297
5466.43 1341
5467.13 1293
5467.83 1278
5468.52 1340
5469.22 1285
5469.92 1275
5470.62 1309
5471.31 1381
5472.01 1356
5472.71 1357
5473.41 1387
5474.11 1367
5474.80 1326
5475.50 1353
5476.20 1394
5476.90 1427
5477.60 1543
5478.29 1568
5478.99 1739
5479.69 1815
5480.39 2007
5481.09 1978
5481.79 2008
5482.49 2031
5483.18 2025
5483.88 1957
5484.58 1911
5485.28 1730
5485.98 1742
5486.68 1604
5487.38 1517
5488.08 1571
5488.77 1497
5489.47 1548
5490.17 1643
5490.87 1597
5491.57 1517
5492.27 1604
5492.97 1577
5493.67 1644
5494.37 1567
5495.07 1621
5495.77 1615
5496.46 1690
5497.16 1830
5497.86 1832
5498.56 1758
5499.26 2046
5499.96 2209
5500.66 2175
5501.36 2440
5502.06 2469
5502.76 2639
5503.46 2623
5504.16 2489
5504.86 2339
5505.56 2160
5506.26 1965
5506.96 1775
5507.66 1728
5508.36 1610
5509.06 1718
5509.76 1534
5510.46 1455
5511.16 1487
5511.86 1479
5512.56 1603
5513.26 1566
5513.96 1454
5514.67 1487
5515.37 1468
5516.07 1497
5516.77 1501
5517.47 1518
5518.17 1485
5518.87 1445
5519.57 1478
5520.27 1514
5520.97 1441
5521.67 1341
5522.37 1425
5523.08 1392
5523.78 1384
5524.48 1364
5525.18 1413
5525.88 1408
5526.58 1443
5527.28 1313
5527.98 1351
5528.69 1279
5529.39 1223
5530.09 1297
5530.79 1302
5531.49 1318
5532.19 1231
5532.90 1209
5533.60 1298
5534.30 1318
5535.00 1229
5535.70 1216
5536.40 1261
5537.11 1263
5537.81 1276
5538.51 1297
5539.21 1347
5539.92 1269
5540.62 1262
5541.32 1218
5542.02 1237
5542.72 1285
5543.43 1196
5544.13 1250
5544.83 1242
5545.53 1285
5546.24 1247
5546.94 1249
5547.64 1233
5548.34 1132
5549.05 1184
5549.75 1197
5550.45 1215
5551.16 1246
5551.86 1300
5552.56 1314
5553.26 1226
5553.97 1210
5554.67 1245
5555.37 1267
5556.08 1210
5556.78 1194
5557.48 1213
5558.19 1271
5558.89 1318
5559.59 1334
5560.30 1387
5561.00 1544
5561.70 1560
5562.41 1632
5563.11 1780
5563.82 1816
5564.52 1985
5565.22 1949
5565.93 1854
5566.63 1906
5567.33 1810
5568.04 1567
5568.74 1677
5569.45 1535
5570.15 1441
5570.85 1350
5571.56 1395
5572.26 1489
5572.97 1479
5573.67 1441
5574.38 1378
5575.08 1498
5575.78 1456
5576.49 1394
5577.19 1323
5577.90 1382
5578.60 1320
5579.31 1461
5580.01 1295
5580.72 1267
5581.42 1228
5582.13 1269
5582.83 1308
5583.54 1331
5584.24 1245
5584.95 1250
5585.65 1214
5586.36 1210
5587.06 1198
5587.77 1220
5588.47 1319
5589.18 1211
5589.88 1220
5590.59 1182
5591.29 1245
5592.00 1137
5592.70 1164
5593.41 1210
5594.12 1183
5594.82 1135
5595.53 1184
5596.23 1229
5596.94 1347
5597.64 1277
5598.35 1197
5599.06 1190
5599.76 1212
5600.47 1132
5601.17 1124
5601.88 1258
5602.59 1307
5603.29 1274
5604.00 1135
5604.71 1173
5605.41 1155
5606.12 1138
5606.82 1216
5607.53 1248
5608.24 1270
5608.94 1209
5609.65 1259
5610.36 1241
5611.06 1100
5611.77 1165
5612.48 1138
5613.18 1171
5613.89 1141
5614.60 1130
5615.30 1189
5616.01 1179
5616.72 1181
5617.43 1161
5618.13 1161
5618.84 1173
5619.55 1283
5620.25 1160
5620.96 1179
5621.67 1131
5622.38 1219
5623.08 1189
5623.79 1153
5624.50 1212
5625.21 1212
5625.91 1304
5626.62 1285
5627.33 1276
5628.04 1233
5628.75 1284
5629.45 1272
5630.16 1253
5630.87 1291
5631.58 1247
5632.28 1343
5632.99 1353
5633.70 1239
5634.41 1159
5635.12 1269
5635.83 1340
5636.53 1321
5637.24 1244
5637.95 1304
5638.66 1387
5639.37 1420
5640.08 1521
5640.78 1550
5641.49 1536
5642.20 1590
5642.91 1545
5643.62 1519
5644.33 1539
5645.04 1400
5645.75 1286
5646.45 1336
5647.16 1268
5647.87 1261
5648.58 1310
5649.29 1279
5650.00 1308
5650.71 1338
5651.42 1248
5652.13 1271
5652.84 1283
5653.55 1301
5654.26 1328
5654.96 1312
5655.67 1392
5656.38 1455
5657.09 1571
5657.80 1575
5658.51 1571
5659.22 1686
5659.93 1702
5660.64 1660
5661.35 1579
5662.06 1548
5662.77 1376
5663.48 1322
5664.19 1355
5664.90 1355
5665.61 1233
5666.32 1255
5667.03 1227
5667.74 1240
5668.45 1241
5669.16 1188
5669.87 1127
5670.58 1149
5671.29 1212
5672.00 1245
5672.72 1149
5673.43 1242
5674.14 1245
5674.85 1325
5675.56 1174
5676.27 1244
5676.98 1222
5677.69 1123
5678.40 1244
5679.11 1138
5679.82 1114
5680.53 1191
5681.25 1170
5681.96 1137
5682.67 1148
5683.38 1190
5684.09 1154
5684.80 1193
5685.51 1071
5686.22 1117
5686.94 1146
5687.65 1139
5688.36 1197
5689.07 1120
5689.78 1178
5690.49 1168
5691.21 1049
5691.92 1089
5692.63 1055
5693.34 1052
5694.05 1078
5694.76 1049
5695.48 997
5696.19 1030
5696.90 1102
5697.61 1065
5698.32 1158
5699.04 1071
5699.75 1075
5700.46 1240
5701.17 1186
5701.89 1068
5702.60 1068
5703.31 1044
5704.02 1099
5704.74 1050
5705.45 1089
5706.16 1062
5706.87 1121
5707.59 1098
5708.30 996
5709.01 1155
5709.73 1007
5710.44 1080
5711.15 1057
5711.86 988
5712.58 968
5713.29 945
5714.00 1015
5714.72 1048
5715.43 1006
5716.14 961
5716.86 1046
5717.57 1086
5718.28 1103
5719.00 1115
5719.71 1125
5720.42 1080
5721.14 1051
5721.85 1070
5722.56 1062
5723.28 1020
5723.99 1124
5724.71 1102
5725.42 1069
5726.13 1141
5726.85 1111
5727.56 1105
5728.28 1025
5728.99 1104
5729.70 1168
5730.42 1178
5731.13 1132
5731.85 1152
5732.56 1210
5733.28 1114
5733.99 1128
5734.70 1070
5735.42 1098
5736.13 1112
5736.85 1109
5737.56 1067
5738.28 984
5738.99 1040
5739.71 1066
5740.42 995
5741.14 976
5741.85 953
5742.57 999
5743.28 992
5744.00 1019
5744.71 988
5745.43 972
5746.14 1045
5746.86 1007
5747.57 1025
5748.29 1058
5749.00 1041
5749.72 1049
5750.43 1025
5751.15 1037
5751.86 1050
5752.58 1032
5753.29 950
5754.01 1021
5754.73 1027
5755.44 1074
5756.16 1105
5756.87 1064
5757.59 1026
5758.31 994
5759.02 1077
5759.74 1070
5760.45 968
5761.17 1008
5761.89 1026
5762.60 1015
5763.32 991
5764.03 1032
5764.75 1025
5765.47 940
5766.18 994
5766.90 963
5767.62 977
5768.33 1007
5769.05 998
5769.77 984
5770.48 1006
5771.20 1066
5771.92 1046
5772.63 1108
5773.35 1091
5774.07 1005
5774.78 1036
5775.50 921
5776.22 960
5776.93 1006
5777.65 1003
5778.37 1012
5779.09 989
5779.80 1026
5780.52 1023
5781.24 1110
5781.96 1087
5782.67 1103
5783.39 1088
5784.11 1085
5784.83 1000
5785.54 1055
5786.26 1073
5786.98 1113
5787.70 1095
5788.41 1031
5789.13 995
5789.85 1027
5790.57 1083
5791.29 1003
5792.00 1040
5792.72 1133
5793.44 1163
5794.16 1115
5794.88 1081
5795.59 1060
5796.31 1111
5797.03 1105
5797.75 1158
5798.47 1262
5799.19 1243
5799.90 1263
5800.62 1386
5801.34 1557
5802.06 1618
5802.78 1649
5803.50 1844
5804.22 1814
5804.93 1819
5805.65 1930
5806.37 1720
5807.09 1699
5807.81 1545
5808.53 1393
5809.25 1307
5809.97 1222
5810.69 1224
5811.41 1085
5812.13 1204
5812.84 1230
5813.56 1149
5814.28 1255
5815.00 1275
5815.72 1337
5816.44 1328
5817.16 1263
5817.88 1224
5818.60 1218
5819.32 1146
5820.04 1209
5820.76 1230
5821.48 1233
5822.20 1257
5822.92 1233
5823.64 1211
5824.36 1126
5825.08 1132
5825.80 1095
5826.52 1091
5827.24 1168
5827.96 1122
5828.68 1141
5829.40 1053
5830.12 1086
5830.84 1088
5831.56 1040
5832.28 1120
5833.00 1080
5833.72 1095
5834.44 1132
5835.16 1040
5835.89 984
5836.61 1099
5837.33 1130
5838.05 1051
5838.77 1052
5839.49 1034
5840.21 998
5840.93 1088
5841.65 1151
5842.37 1066
5843.10 1079
5843.82 1113
5844.54 1110
5845.26 1071
5845.98 1104
5846.70 1165
5847.42 991
5848.14 967
5848.87 1011
5849.59 964
5850.31 1029
5851.03 994
5851.75 1078
5852.47 1087
5853.20 1141
5853.92 1052
5854.64 1025
5855.36 1058
5856.08 1123
5856.81 1104
5857.53 1054
5858.25 1096
5858.97 999
5859.69 979
5860.42 1011
5861.14 1077
5861.86 1062
5862.58 1001
5863.31 1062
5864.03 1060
5864.75 978
5865.47 965
5866.20 1034
5866.92 1040
5867.64 1096
5868.36 1070
5869.09 1070
5869.81 1042
5870.53 1016
5871.26 1031
5871.98 1004
5872.70 1004
5873.42 990
5874.15 1009
5874.87 987
5875.59 993
5876.32 989
5877.04 1073
5877.76 1057
5878.49 1075
5879.21 1091
5879.93 1055
5880.66 1029
5881.38 1023
5882.10 1099
5882.83 1106
5883.55 1116
5884.28 1061
5885.00 1108
5885.72 1100
5886.45 1113
5887.17 1046
5887.89 1099
5888.62 1090
5889.34 1057
5890.07 1118
5890.79 1103
5891.51 1051
5892.24 1063
5892.96 972
5893.69 1048
5894.41 1057
5895.14 1076
5895.86 1047
5896.59 1066
5897.31 1017
5898.03 962
5898.76 1044
5899.48 988
5900.21 1005
5900.93 1054
5901.66 1131
5902.38 1134
5903.11 1080
5903.83 1117
5904.56 1059
5905.28 1094
5906.01 1129
5906.73 1091
5907.46 1132
5908.18 1079
5908.91 1087
5909.63 1045
5910.36 1065
5911.08 1071
5911.81 1072
5912.53 1123
5913.26 1124
5913.99 1072
5914.71 1104
5915.44 1140
5916.16 1090
5916.89 988
5917.61 1039
5918.34 1066
5919.07 1027
5919.79 968
5920.52 1102
5921.24 1127
5921.97 1144
5922.70 1180
5923.42 1151
5924.15 1049
5924.87 1028
5925.60 1080
5926.33 1052
5927.05 1114
5927.78 1131
5928.51 1143
5929.23 1194
5929.96 1147
5930.69 1135
5931.41 1164
5932.14 1184
5932.87 1262
5933.59 1227
5934.32 1203
5935.05 1218
5935.77 1285
5936.50 1253
5937.23 1297
5937.95 1372
5938.68 1271
5939.41 1289
5940.13 1300
5940.86 1339
5941.59 1236
5942.32 1459
5943.04 1452
5943.77 1370
5944.50 1348
5945.23 1382
5945.95 1414
5946.68 1359
5947.41 1426
5948.14 1439
5948.86 1534
5949.59 1633
5950.32 1592
5951.05 1611
5951.78 1649
5952.50 1654
5953.23 1776
5953.96 1759
5954.69 1675
5955.42 1704
5956.14 1684
5956.87 1641
5957.60 1606
5958.33 1656
5959.06 1647
5959.78 1613
5960.51 1620
5961.24 1630
5961.97 1645
5962.70 1559
5963.43 1642
5964.16 1794
5964.88 1873
5965.61 2025
5966.34 1894
5967.07 2273
5967.80 2320
5968.53 2488
5969.26 2596
5969.99 2405
5970.72 2354
5971.44 2228
5972.17 2162
5972.90 1993
5973.63 1851
5974.36 1811
5975.09 1733
5975.82 1677
5976.55 1760
5977.28 1740
5978.01 1807
5978.74 1852
5979.47 1903
5980.20 1828
5980.93 1856
5981.66 1940
5982.39 2028
5983.12 2077
5983.85 2055
5984.57 2020
5985.30 2113
5986.03 2029
5986.76 1966
5987.49 2020
5988.22 2047
5988.96 2027
5989.69 1969
5990.42 1928
5991.15 1971
5991.88 2022
5992.61 1910
5993.34 1957
5994.07 2031
5994.80 2042
5995.53 1996
5996.26 2076
5996.99 2114
5997.72 2066
5998.45 2054
5999.18 1982
5999.91 1964
6000.64 1844
6001.37 1922
6002.11 2066
6002.84 1925
6003.57 1929
6004.30 1946
6005.03 1934
6005.76 1936
6006.49 2018
6007.22 2038
6007.95 2242
6008.69 2465
6009.42 2722
6010.15 2846
6010.88 3290
6011.61 3525
6012.34 3756
6013.07 3882
6013.81 4218
6014.54 4205
6015.27 4027
6016.00 3756
6016.73 3693
6017.46 3462
6018.20 3068
6018.93 2741
6019.66 2517
6020.39 2321
6021.12 2129
6021.86 1974
6022.59 1856
6023.32 1746
6024.05 1681
6024.79 1586
6025.52 1649
6026.25 1688
6026.98 1575
6027.72 1537
6028.45 1564
6029.18 1552
6029.91 1557
6030.65 1528
6031.38 1479
6032.11 1545
6032.84 1500
6033.58 1480
6034.31 1411
6035.04 1351
6035.78 1445
6036.51 1397
6037.24 1428
6037.98 1563
6038.71 1477
6039.44 1402
6040.18 1425
6040.91 1584
6041.64 1498
6042.38 1546
6043.11 1571
6043.84 1542
6044.58 1498
6045.31 1580
6046.04 1555
6046.78 1573
6047.51 1571
6048.24 1628
6048.98 1599
6049.71 1652
6050.45 1616
6051.18 1570
6051.91 1601
6052.65 1535
6053.38 1717
6054.12 1619
6054.85 1606
6055.58 1670
6056.32 1605
6057.05 1566
6057.79 1598
6058.52 1566
6059.26 1555
6059.99 1658
6060.72 1536
6061.46 1514
6062.19 1514
6062.93 1555
6063.66 1484
6064.40 1461
6065.13 1480
6065.87 1494
6066.60 1389
6067.34 1475
6068.07 1439
6068.81 1422
6069.54 1478
6070.28 1460
6071.01 1408
6071.75 1412
6072.48 1439
6073.22 1423
6073.95 1370
6074.69 1417
6075.42 1348
6076.16 1371
6076.89 1445
6077.63 1412
6078.37 1304
6079.10 1303
6079.84 1448
6080.57 1378
6081.31 1408
6082.04 1465
6082.78 1411
6083.52 1461
6084.25 1421
6084.99 1425
6085.72 1392
6086.46 1371
6087.20 1408
6087.93 1359
6088.67 1367
6089.40 1374
6090.14 1362
6090.88 1358
6091.61 1402
6092.35 1424
6093.09 1388
6093.82 1445
6094.56 1454
6095.30 1475
6096.03 1507
6096.77 1397
6097.51 1323
6098.24 1358
6098.98 1356
6099.72 1348
6100.45 1372
6101.19 1297
6101.93 1378
6102.66 1449
6103.40 1394
6104.14 1330
6104.88 1314
6105.61 1409
6106.35 1402
6107.09 1388
6107.83 1436
6108.56 1476
6109.30 1366
6110.04 1396
6110.78 1499
6111.51 1530
6112.25 1445
6112.99 1564
6113.73 1418
6114.46 1465
6115.20 1543
6115.94 1540
6116.68 1482
6117.41 1433
6118.15 1581
6118.89 1570
6119.63 1492
6120.37 1461
6121.11 1484
6121.84 1489
6122.58 1576
6123.32 1617
6124.06 1593
6124.80 1599
6125.54 1546
6126.27 1571
6127.01 1657
6127.75 1548
6128.49 1549
6129.23 1499
6129.97 1476
6130.71 1515
6131.44 1480
6132.18 1613
6132.92 1628
6133.66 1532
6134.40 1597
6135.14 1585
6135.88 1579
6136.62 1770
6137.36 1801
6138.10 1759
6138.83 1791
6139.57 1754
6140.31 1808
6141.05 1933
6141.79 1891
6142.53 1779
6143.27 1845
6144.01 1868
6144.75 1770
6145.49 1729
6146.23 1662
6146.97 1708
6147.71 1681
6148.45 1567
6149.19 1623
6149.93 1512
6150.67 1489
6151.41 1465
6152.15 1574
6152.89 1555
6153.63 1653
6154.37 1613
6155.11 1659
6155.85 1644
6156.59 1622
6157.33 1512
6158.07 1522
6158.81 1680
6159.55 1641
6160.29 1689
6161.03 1708
6161.77 1578
6162.51 1662
6163.25 1672
6163.99 1839
6164.74 1902
6165.48 1944
6166.22 2021
6166.96 2087
6167.70 2187
6168.44 2290
6169.18 2364
6169.92 2227
6170.66 2171
6171.40 2259
6172.15 2142
6172.89 2062
6173.63 2084
6174.37 2233
6175.11 2087
6175.85 1971
6176.59 1987
6177.34 2008
6178.08 1972
6178.82 1940
6179.56 2073
6180.30 2032
6181.04 1889
6181.79 1968
6182.53 2070
6183.27 2085
6184.01 2064
6184.75 2124
6185.50 2139
6186.24 2040
6186.98 2047
6187.72 2177
6188.46 2212
6189.21 2247
6189.95 2311
6190.69 2306
6191.43 2355
6192.18 2418
6192.92 2427
6193.66 2537
6194.40 2736
6195.15 2679
6195.89 2633
6196.63 2716
6197.37 2704
6198.12 2663
6198.86 2606
6199.60 2574
6200.35 2525
6201.09 2433
6201.83 2463
6202.58 2560
6203.32 2661
6204.06 2855
6204.80 3340
6205.55 3725
6206.29 4433
6207.03 5506
6207.78 6678
6208.52 8081
6209.26 9532
6210.01 10484
6210.75 11387
6211.50 11746
6212.24 11452
6212.98 10703
6213.73 9729
6214.47 8486
6215.21 7469
6215.96 6136
6216.70 5067
6217.45 4005
6218.19 3456
6218.93 3066
6219.68 2770
6220.42 2604
6221.17 2514
6221.91 2355
6222.66 2358
6223.40 2363
6224.14 2381
6224.89 2399
6225.63 2483
6226.38 2339
6227.12 2286
6227.87 2231
6228.61 2150
6229.36 2074
6230.10 2026
6230.84 1974
6231.59 1931
6232.33 1923
6233.08 1944
6233.82 2082
6234.57 2090
6235.31 2047
6236.06 2051
6236.80 2138
6237.55 2400
6238.30 2615
6239.04 2758
6239.79 3034
6240.53 3414
6241.28 3818
6242.02 3653
6242.77 3629
6243.51 3505
6244.26 3300
6245.00 2980
6245.75 2637
6246.50 2470
6247.24 2595
6247.99 2438
6248.73 2403
6249.48 2373
6250.22 2396
6250.97 2495
6251.72 2341
6252.46 2265
6253.21 2205
6253.95 2283
6254.70 2203
6255.45 2242
6256.19 2159
6256.94 2218
6257.69 2122
6258.43 2189
6259.18 2049
6259.93 2111
6260.67 1952
6261.42 1848
6262.17 1928
6262.91 1889
6263.66 1857
6264.41 1780
6265.15 1857
6265.90 1787
6266.65 1773
6267.39 1743
6268.14 1798
6268.89 1833
6269.63 1833
6270.38 1697
6271.13 1681
6271.88 1803
6272.62 1711
6273.37 1591
6274.12 1638
6274.86 1685
6275.61 1623
6276.36 1694
6277.11 1767
6277.85 1741
6278.60 1760
6279.35 1793
6280.10 1760
6280.85 1813
6281.59 1800
6282.34 1754
6283.09 1639
6283.84 1647
6284.59 1625
6285.33 1680
6286.08 1595
6286.83 1515
6287.58 1568
6288.33 1605
6289.07 1540
6289.82 1499
6290.57 1490
6291.32 1469
6292.07 1447
6292.82 1411
6293.56 1341
6294.31 1430
6295.06 1472
6295.81 1394
6296.56 1479
6297.31 1363
6298.06 1375
6298.81 1353
6299.55 1404
6300.30 1362
6301.05 1386
6301.80 1366
6302.55 1295
6303.30 1321
6304.05 1400
6304.80 1334
6305.55 1314
6306.30 1319
6307.05 1299
6307.79 1393
6308.54 1442
6309.29 1416
6310.04 1457
6310.79 1513
6311.54 1457
6312.29 1434
6313.04 1430
6313.79 1560
6314.54 1433
6315.29 1396
6316.04 1481
6316.79 1445
6317.54 1362
6318.29 1446
6319.04 1442
6319.79 1389
6320.54 1343
6321.29 1344
6322.04 1374
6322.79 1339
6323.54 1257
6324.29 1251
6325.04 1335
6325.79 1271
6326.54 1232
6327.29 1229
6328.04 1269
6328.79 1204
6329.55 1170
6330.30 1238
6331.05 1217
6331.80 1196
6332.55 1171
6333.30 1169
6334.05 1202
6334.80 1189
6335.55 1225
6336.30 1202
6337.05 1122
6337.81 1127
6338.56 1178
6339.31 1124
6340.06 1180
6340.81 1221
6341.56 1144
6342.31 1135
6343.06 1173
6343.82 1175
6344.57 1206
6345.32 1163
6346.07 1119
6346.82 1213
6347.57 1275
6348.33 1194
6349.08 1192
6349.83 1270
6350.58 1253
6351.33 1260
6352.09 1359
6352.84 1331
6353.59 1319
6354.34 1338
6355.09 1451
6355.85 1394
6356.60 1394
6357.35 1309
6358.10 1265
6358.86 1258
6359.61 1285
6360.36 1324
6361.11 1247
6361.87 1282
6362.62 1192
6363.37 1186
6364.12 1237
6364.88 1201
6365.63 1208
6366.38 1271
6367.13 1270
6367.89 1360
6368.64 1370
6369.39 1335
6370.15 1427
6370.90 1411
6371.65 1330
6372.41 1356
6373.16 1321
6373.91 1301
6374.67 1263
6375.42 1199
6376.17 1175
6376.93 1166
6377.68 1199
6378.43 1194
6379.19 1139
6379.94 1195
6380.69 1179
6381.45 1155
6382.20 1246
6382.96 1191
6383.71 1129
6384.46 1113
6385.22 1186
6385.97 1281
6386.73 1187
6387.48 1145
6388.23 1156
6388.99 1104
6389.74 1139
6390.50 1196
6391.25 1121
6392.00 1150
6392.76 1110
6393.51 1180
6394.27 1130
6395.02 1138
6395.78 1136
6396.53 1179
6397.29 1118
6398.04 1168
6398.80 1214
6399.55 1161
6400.31 1083
6401.06 1075
6401.82 1086
6402.57 1078
6403.33 1165
6404.08 1169
6404.84 1156
6405.59 1125
6406.35 1080
6407.10 1103
6407.86 1188
6408.61 1110
6409.37 1173
6410.12 1211
6410.88 1183
6411.63 1158
6412.39 1173
6413.14 1216
6413.90 1196
6414.66 1148
6415.41 1106
6416.17 1096
6416.92 1029
6417.68 1117
6418.44 1140
6419.19 1152
6419.95 1106
6420.70 1143
6421.46 1150
6422.22 1148
6422.97 1201
6423.73 1123
6424.48 1118
6425.24 1111
6426.00 1128
6426.75 1156
6427.51 1112
6428.27 1051
6429.02 1085
6429.78 1101
6430.54 1107
6431.29 1135
6432.05 1131
6432.81 1164
6433.56 1172
6434.32 1195
6435.08 1091
6435.83 1160
6436.59 1101
6437.35 1088
6438.10 1137
6438.86 1111
6439.62 1102
6440.38 1123
6441.13 1146
6441.89 1137
6442.65 1084
6443.41 1109
6444.16 1163
6444.92 1118
6445.68 1088
6446.44 1124
6447.19 1147
6447.95 1113
6448.71 1144
6449.47 1095
6450.22 1061
6450.98 1155
6451.74 1129
6452.50 1117
6453.26 1101
6454.01 1061
6454.77 1111
6455.53 1115
6456.29 1112
6457.05 1144
6457.80 1082
6458.56 1139
6459.32 1219
6460.08 1180
6460.84 1133
6461.60 1131
6462.35 1196
6463.11 1154
6463.87 1184
6464.63 1142
6465.39 1193
6466.15 1309
6466.91 1177
6467.67 1113
6468.42 1248
6469.18 1177
6469.94 1240
6470.70 1254
6471.46 1235
6472.22 1267
6472.98 1318
6473.74 1199
6474.50 1238
6475.26 1291
6476.02 1322
6476.77 1273
6477.53 1300
6478.29 1292
6479.05 1312
6479.81 1329
6480.57 1328
6481.33 1356
6482.09 1289
6482.85 1270
6483.61 1381
6484.37 1412
6485.13 1298
6485.89 1399
6486.65 1547
6487.41 1473
6488.17 1451
6488.93 1464
6489.69 1550
6490.45 1563
6491.21 1465
6491.97 1559
6492.73 1473
6493.49 1555
6494.25 1646
6495.01 1685
6495.77 1707
6496.53 1729
6497.29 1756
6498.05 1734
6498.82 1758
6499.58 1712
6500.34 1731
6501.10 1795
6501.86 1745
6502.62 1821
6503.38 1795
6504.14 1793
6504.90 1773
6505.66 1791
6506.42 1794
6507.19 1813
6507.95 1824
6508.71 1845
6509.47 1930
6510.23 1905
6510.99 2053
6511.75 1975
6512.51 1937
6513.28 1933
6514.04 1934
6514.80 1935
6515.56 1967
6516.32 2004
6517.08 1977
6517.85 1913
6518.61 1864
6519.37 1954
6520.13 1968
6520.89 2055
6521.66 2181
6522.42 2375
6523.18 2492
6523.94 2597
6524.70 2572
6525.47 2895
6526.23 3059
6526.99 3140
6527.75 3310
6528.52 3362
6529.28 3431
6530.04 3443
6530.80 3297
6531.57 3269
6532.33 3381
6533.09 3431
6533.85 3733
6534.62 4055
6535.38 4692
6536.14 5432
6536.90 6020
6537.67 6716
6538.43 6922
6539.19 6950
6539.96 6440
6540.72 5884
6541.48 5410
6542.25 4576
6543.01 3828
6543.77 3215
6544.54 2685
6545.30 2479
6546.06 2097
6546.83 1964
6547.59 1919
6548.35 1895
6549.12 1830
6549.88 1818
6550.64 1777
6551.41 1797
6552.17 1777
6552.94 1754
6553.70 1810
6554.46 1831
6555.23 1785
6555.99 1788
6556.75 1688
6557.52 1637
6558.28 1677
6559.05 1599
6559.81 1772
6560.58 1683
6561.34 1695
6562.10 1814
6562.87 1938
6563.63 1977
6564.40 2027
6565.16 2077
6565.93 2067
6566.69 2049
6567.46 2046
6568.22 2094
6568.99 2146
6569.75 2002
6570.52 1963
6571.28 2031
6572.04 2050
6572.81 2064
6573.57 2066
6574.34 2197
6575.11 2147
6575.87 2206
6576.64 2332
6577.40 2311
6578.17 2406
6578.93 2341
6579.70 2253
6580.46 2194
6581.23 2154
6581.99 2126
6582.76 2263
6583.52 2077
6584.29 2024
6585.06 1907
6585.82 1966
6586.59 2014
6587.35 1946
6588.12 2071
6588.88 2113
6589.65 2134
6590.42 2211
6591.18 2260
6591.95 2497
6592.71 2679
6593.48 2759
6594.25 2936
6595.01 2969
6595.78 3012
6596.55 2964
6597.31 2857
6598.08 2807
6598.85 2660
6599.61 2505
6600.38 2374
6601.15 2266
6601.91 2178
6602.68 2078
6603.45 1944
6604.21 1991
6604.98 2026
6605.75 2011
6606.51 2132
6607.28 2259
6608.05 2305
6608.81 2419
6609.58 2346
6610.35 2428
6611.12 2520
6611.88 2552
6612.65 2398
6613.42 2471
6614.18 2395
6614.95 2233
6615.72 2196
6616.49 2110
6617.25 2027
6618.02 2079
6618.79 1924
6619.56 1897
6620.33 1865
6621.09 1824
6621.86 1874
6622.63 1924
6623.40 1871
6624.16 1890
6624.93 1841
6625.70 1850
6626.47 1742
6627.24 1750
6628.01 1816
6628.77 1742
6629.54 1613
6630.31 1652
6631.08 1719
6631.85 1876
6632.62 1933
6633.38 1961
6634.15 2158
6634.92 2349
6635.69 2496
6636.46 2516
6637.23 2525
6638.00 2484
6638.76 2388
6639.53 2319
6640.30 2163
6641.07 2006
6641.84 1930
6642.61 1900
6643.38 1736
6644.15 1672
6644.92 1703
6645.69 1790
6646.45 1819
6647.22 1732
6647.99 1784
6648.76 1776
6649.53 1842
6650.30 1802
6651.07 1746
6651.84 1888
6652.61 1967
6653.38 2021
6654.15 2027
6654.92 1983
6655.69 1902
6656.46 1919
6657.23 1902
6658.00 1886
6658.77 1765
6659.54 1727
6660.31 1770
6661.08 1614
6661.85 1640
6662.62 1566
6663.39 1574
6664.16 1641
6664.93 1588
6665.70 1558
6666.47 1604
6667.24 1617
6668.01 1581
6668.78 1537
6669.55 1478
6670.32 1594
6671.09 1544
6671.87 1616
6672.64 1581
6673.41 1660
6674.18 1552
6674.95 1575
6675.72 1652
6676.49 1663
6677.26 1614
6678.03 1606
6678.80 1578
6679.58 1611
6680.35 1630
6681.12 1622
6681.89 1608
6682.66 1808
6683.43 1783
6684.20 1824
6684.97 2035
6685.75 2066
6686.52 2098
6687.29 2024
6688.06 2031
6688.83 2028
6689.60 1968
6690.38 1892
6691.15 1691
6691.92 1698
6692.69 1769
6693.46 1636
6694.24 1457
6695.01 1533
6695.78 1624
6696.55 1579
6697.32 1509
6698.10 1544
6698.87 1594
6699.64 1516
6700.41 1490
6701.19 1542
6701.96 1509
6702.73 1498
6703.50 1510
6704.28 1515
6705.05 1437
6705.82 1492
6706.59 1556
6707.37 1516
6708.14 1378
6708.91 1444
6709.69 1384
6710.46 1400
6711.23 1445
6712.00 1447
6712.78 1362
6713.55 1429
6714.32 1491
6715.10 1431
6715.87 1400
6716.64 1434
6717.42 1424
6718.19 1514
6718.96 1462
6719.74 1589
6720.51 1510
6721.28 1552
6722.06 1491
6722.83 1452
6723.61 1498
6724.38 1469
6725.15 1371
6725.93 1492
6726.70 1425
6727.48 1388
6728.25 1333
6729.02 1368
6729.80 1344
6730.57 1364
6731.35 1332
6732.12 1300
6732.89 1381
6733.67 1356
6734.44 1375
6735.22 1392
6735.99 1340
6736.77 1360
6737.54 1343
6738.31 1347
6739.09 1350
6739.86 1339
6740.64 1335
6741.41 1397
6742.19 1349
6742.96 1324
6743.74 1384
6744.51 1363
6745.29 1371
6746.06 1420
6746.84 1451
6747.61 1420
6748.39 1364
6749.16 1479
6749.94 1476
6750.71 1503
6751.49 1527
6752.26 1448
6753.04 1438
6753.82 1384
6754.59 1410
6755.37 1375
6756.14 1357
6756.92 1347
6757.69 1296
6758.47 1317
6759.25 1308
6760.02 1267
6760.80 1279
6761.57 1239
6762.35 1230
6763.12 1239
6763.90 1271
6764.68 1329
6765.45 1262
6766.23 1170
6767.01 1278
6767.78 1251
6768.56 1322
6769.33 1251
6770.11 1199
6770.89 1253
6771.66 1244
6772.44 1252
6773.22 1214
6773.99 1213
6774.77 1289
6775.55 1246
6776.32 1327
6777.10 1370
6777.88 1330
6778.65 1447
6779.43 1434
6780.21 1426
6780.98 1362
6781.76 1365
6782.54 1423
6783.32 1439
6784.09 1256
6784.87 1319
6785.65 1278
6786.43 1281
6787.20 1224
6787.98 1231
6788.76 1181
6789.53 1101
6790.31 1195
6791.09 1182
6791.87 1229
6792.65 1172
6793.42 1204
6794.20 1222
6794.98 1238
6795.76 1235
6796.53 1193
6797.31 1157
6798.09 1168
6798.87 1197
6799.65 1206
6800.42 1172
6801.20 1196
6801.98 1205
6802.76 1305
6803.54 1208
6804.32 1240
6805.09 1322
6805.87 1295
6806.65 1291
6807.43 1308
6808.21 1363
6808.99 1403
6809.77 1294
6810.54 1223
6811.32 1282
6812.10 1178
6812.88 1185
6813.66 1250
6814.44 1287
6815.22 1327
6816.00 1362
6816.78 1407
6817.56 1327
6818.33 1346
6819.11 1373
6819.89 1367
6820.67 1282
6821.45 1207
6822.23 1212
6823.01 1210
6823.79 1141
6824.57 1229
6825.35 1222
6826.13 1227
6826.91 1108
6827.69 1191
6828.47 1155
6829.25 1122
6830.03 1194
6830.81 1204
6831.59 1196
6832.37 1186
6833.15 1199
6833.93 1271
6834.71 1131
6835.49 1186
6836.27 1105
6837.05 1164
6837.83 1123
6838.61 1084
6839.39 1090
6840.17 1142
6840.95 1064
6841.73 1102
6842.51 1122
6843.29 1066
6844.07 1124
6844.85 1160
6845.63 1129
6846.41 1149
6847.19 1192
6847.98 1179
6848.76 1320
6849.54 1407
6850.32 1582
6851.10 1824
6851.88 1917
6852.66 1997
6853.44 1912
6854.22 1818
6855.01 1803
6855.79 1809
6856.57 1616
6857.35 1556
6858.13 1463
6858.91 1366
6859.69 1257
6860.48 1258
6861.26 1238
6862.04 1167
6862.82 1112
6863.60 1238
6864.38 1180
6865.17 1188
6865.95 1230
6866.73 1302
6867.51 1317
6868.29 1288
6869.08 1341
6869.86 1234
6870.64 1269
6871.42 1223
6872.20 1201
6872.99 1150
6873.77 1186
6874.55 1269
6875.33 1270
6876.12 1257
6876.90 1272
6877.68 1260
6878.46 1254
6879.25 1296
6880.03 1413
6880.81 1356
6881.59 1308
6882.38 1324
6883.16 1329
6883.94 1319
6884.73 1382
6885.51 1414
6886.29 1478
6887.08 1774
6887.86 1932
6888.64 2115
6889.42 2201
6890.21 2323
6890.99 2246
6891.77 2263
6892.56 2189
6893.34 2004
6894.12 1832
6894.91 1606
6895.69 1584
6896.48 1490
6897.26 1421
6898.04 1415
6898.83 1352
6899.61 1452
6900.39 1418
6901.18 1394
6901.96 1416
6902.75 1436
6903.53 1467
6904.31 1482
6905.10 1487
6905.88 1411
6906.67 1447
6907.45 1406
6908.24 1456
6909.02 1479
6909.80 1508
6910.59 1400
6911.37 1406
6912.16 1351
6912.94 1335
6913.73 1293
6914.51 1316
6915.30 1190
6916.08 1314
6916.87 1316
6917.65 1334
6918.44 1280
6919.22 1282
6920.01 1187
6920.79 1238
6921.58 1205
6922.36 1258
6923.15 1331
6923.93 1233
6924.72 1249
6925.50 1286
6926.29 1321
6927.07 1400
6927.86 1410
6928.64 1243
6929.43 1291
6930.21 1325
6931.00 1322
6931.78 1382
6932.57 1273
6933.36 1302
6934.14 1328
6934.93 1391
6935.71 1362
6936.50 1405
6937.29 1385
6938.07 1376
6938.86 1351
6939.64 1498
6940.43 1469
6941.22 1529
6942.00 1500
6942.79 1566
6943.57 1730
6944.36 1757
6945.15 1735
6945.93 1709
6946.72 1783
6947.51 1820
6948.29 1880
6949.08 1952
6949.87 2001
6950.65 1949
6951.44 1907
6952.23 1962
6953.01 1810
6953.80 1753
6954.59 1643
6955.37 1691
6956.16 1641
6956.95 1646
6957.74 1654
6958.52 1636
6959.31 1609
6960.10 1696
6960.88 1577
6961.67 1574
6962.46 1666
6963.25 1612
6964.03 1557
6964.82 1587
6965.61 1717
6966.40 1709
6967.18 1860
6967.97 1963
6968.76 2000
6969.55 1998
6970.34 1962
6971.12 2112
6971.91 2157
6972.70 2285
6973.49 2253
6974.28 2210
6975.06 2089
6975.85 2104
6976.64 2101
6977.43 2159
6978.22 2203
6979.00 2242
6979.79 2351
6980.58 2422
6981.37 2655
6982.16 3072
6982.95 3397
6983.74 3985
6984.52 4899
6985.31 5815
6986.10 6892
6986.89 7755
6987.68 8160
6988.47 8228
6989.26 7882
6990.05 7424
6990.83 6383
6991.62 5311
6992.41 4639
6993.20 3823
6993.99 3081
6994.78 2641
6995.57 2391
6996.36 2070
6997.15 1896
6997.94 1800
6998.73 1832
6999.52 1758
7000.31 1706
7001.10 1666
7001.88 1664
7002.67 1672
7003.46 1671
7004.25 1658
7005.04 1591
7005.83 1625
7006.62 1519
7007.41 1434
7008.20 1388
7008.99 1394
7009.78 1358
7010.57 1314
7011.36 1281
7012.15 1495
7012.94 1590
7013.73 1558
7014.52 1564
7015.31 1571
7016.11 1590
7016.90 1616
7017.69 1599
7018.48 1629
7019.27 1505
7020.06 1454
7020.85 1411
7021.64 1443
7022.43 1608
7023.22 1655
7024.01 1475
7024.80 1568
7025.59 1668
7026.38 1680
7027.18 1730
7027.97 1677
7028.76 1676
7029.55 1639
7030.34 1538
7031.13 1521
7031.92 1463
7032.71 1342
7033.51 1455
7034.30 1463
7035.09 1382
7035.88 1343
7036.67 1386
7037.46 1395
7038.25 1444
7039.05 1404
7039.84 1468
7040.63 1539
7041.42 1513
7042.21 1572
7043.01 1559
7043.80 1632
7044.59 1706
7045.38 1673
7046.17 1644
7046.97 1706
7047.76 1792
7048.55 1875
7049.34 2041
7050.14 2072
7050.93 2239
7051.72 2329
7052.51 2279
7053.30 2300
7054.10 2159
7054.89 2059
7055.68 1893
7056.48 1706
7057.27 1579
7058.06 1574
7058.85 1511
7059.65 1498
7060.44 1608
7061.23 1629
7062.03 1609
7062.82 1567
7063.61 1636
7064.40 1569
7065.20 1537
7065.99 1580
7066.78 1644
7067.58 1629
7068.37 1514
7069.16 1501
7069.96 1482
7070.75 1504
7071.54 1492
7072.34 1495
7073.13 1561
7073.93 1494
7074.72 1464
7075.51 1418
7076.31 1356
7077.10 1400
7077.89 1344
7078.69 1365
7079.48 1297
7080.28 1354
7081.07 1405
7081.86 1370
7082.66 1258
7083.45 1255
7084.25 1317
7085.04 1304
7085.84 1350
7086.63 1339
7087.42 1299
7088.22 1345
7089.01 1341
7089.81 1280
7090.60 1277
7091.40 1175
7092.19 1240
7092.99 1358
7093.78 1246
7094.58 1274
7095.37 1281
7096.17 1232
7096.96 1217
7097.76 1148
7098.55 1199
7099.35 1267
7100.14 1244
7100.94 1137
7101.73 1184
7102.53 1163
7103.32 1098
7104.12 1136
7104.91 1112
7105.71 1108
7106.50 1111
7107.30 1143
7108.10 1093
7108.89 1143
7109.69 1109
7110.48 1093
7111.28 1196
7112.07 1108
7112.87 1127
7113.67 1118
7114.46 1114
7115.26 1139
7116.05 1150
7116.85 1125
7117.65 1155
7118.44 1069
7119.24 1116
7120.03 1082
7120.83 1077
7121.63 1084
7122.42 1064
7123.22 1032
7124.02 1010
7124.81 1074
7125.61 1080
7126.41 1055
7127.20 1018
7128.00 1067
7128.80 1009
7129.59 1025
7130.39 1009
7131.19 1034
7131.98 1051
7132.78 1111
7133.58 1049
7134.37 1046
7135.17 980
7135.97 1065
7136.77 1080
7137.56 1068
7138.36 1008
7139.16 1009
7139.96 1043
7140.75 1109
7141.55 991
7142.35 1044
7143.15 1073
7143.94 1003
7144.74 1047
7145.54 979
7146.34 995
7147.13 959
7147.93 961
7148.73 927
7149.53 991
7150.33 950
7151.12 913
7151.92 961
7152.72 889
7153.52 949
7154.32 971
7155.11 986
7155.91 995
7156.71 967
7157.51 953
7158.31 950
7159.11 952
7159.90 994
7160.70 1025
7161.50 1000
7162.30 1016
7163.10 946
7163.90 936
7164.70 904
7165.49 872
7166.29 945
7167.09 983
7167.89 924
7168.69 898
7169.49 943
7170.29 990
7171.09 913
7171.89 964
7172.69 931
7173.49 879
7174.28 970
7175.08 902
7175.88 867
7176.68 853
7177.48 905
7178.28 846
7179.08 874
7179.88 843
7180.68 847
7181.48 900
7182.28 938
7183.08 943
7183.88 995
7184.68 1002
7185.48 963
7186.28 940
7187.08 869
7187.88 903
7188.68 901
7189.48 882
7190.28 857
7191.08 917
7191.88 892
7192.68 911
7193.48 940
7194.28 827
7195.08 834
7195.88 943
7196.68 885
7197.48 891
7198.28 877
7199.08 866
7199.89 902
7200.69 871
7201.49 866
7202.29 846
7203.09 851
7203.89 885
7204.69 949
7205.49 890
7206.29 900
7207.09 878
7207.89 868
7208.70 900
7209.50 944
7210.30 918
7211.10 892
7211.90 936
7212.70 903
7213.50 915
7214.31 905
7215.11 957
7215.91 953
7216.71 1028
7217.51 984
7218.31 1020
7219.12 1039
7219.92 1113
7220.72 1105
7221.52 1087
7222.32 1100
7223.13 1079
7223.93 1036
7224.73 967
7225.53 1023
7226.33 929
7227.14 978
7227.94 998
7228.74 927
7229.54 877
7230.35 956
7231.15 909
7231.95 834
7232.75 868
7233.56 915
7234.36 909
7235.16 901
7235.96 884
7236.77 896
7237.57 966
7238.37 876
7239.17 928
7239.98 999
7240.78 932
7241.58 833
7242.39 886
7243.19 848
7243.99 886
7244.80 861
7245.60 875
7246.40 903
7247.21 915
7248.01 892
7248.81 845
7249.62 892
7250.42 861
7251.22 918
7252.03 883
7252.83 866
7253.63 905
7254.44 879
7255.24 852
7256.05 932
7256.85 955
7257.65 1019
7258.46 949
7259.26 908
7260.07 1011
7260.87 1087
7261.67 1133
7262.48 1129
7263.28 1053
7264.09 1101
7264.89 1157
7265.70 1019
7266.50 958
7267.30 952
7268.11 936
7268.91 898
7269.72 840
7270.52 872
7271.33 880
7272.13 846
7272.94 872
7273.74 970
7274.55 859
7275.35 938
7276.16 999
7276.96 993
7277.77 863
7278.57 824
7279.38 871
7280.18 896
7280.99 938
7281.79 955
7282.60 946
7283.40 963
7284.21 1074
7285.01 1140
7285.82 1125
7286.63 1138
7287.43 1166
7288.24 1108
7289.04 1003
7289.85 1022
7290.65 946
7291.46 957
7292.27 943
7293.07 907
7293.88 862
7294.68 809
7295.49 876
7296.30 942
7297.10 864
7297.91 873
7298.71 856
7299.52 920
7300.33 903
7301.13 873
7301.94 822
7302.75 880
7303.55 881
7304.36 873
7305.16 843
7305.97 849
7306.78 896
7307.58 887
7308.39 830
7309.20 820
7310.01 850
7310.81 918
7311.62 921
7312.43 796
7313.23 912
7314.04 887
7314.85 923
7315.65 916
7316.46 883
7317.27 944
7318.08 935
7318.88 1021
7319.69 997
7320.50 1040
7321.31 1045
7322.11 1091
7322.92 1093
7323.73 980
7324.54 1025
7325.34 1002
7326.15 945
7326.96 963
7327.77 901
7328.57 880
7329.38 811
7330.19 872
7331.00 851
7331.81 847
7332.61 840
7333.42 822
7334.23 813
7335.04 871
7335.85 873
7336.66 853
7337.46 903
7338.27 934
7339.08 872
7339.89 856
7340.70 847
7341.51 813
7342.31 805
7343.12 811
7343.93 840
7344.74 815
7345.55 825
7346.36 847
7347.17 807
7347.98 774
7348.79 764
7349.59 841
7350.40 864
7351.21 797
7352.02 802
7352.83 775
7353.64 839
7354.45 790
7355.26 741
7356.07 757
7356.88 764
7357.69 737
7358.50 833
7359.31 730
7360.12 819
7360.93 806
7361.74 774
7362.54 717
7363.35 734
7364.16 739
7364.97 763
7365.78 764
7366.59 742
7367.40 779
7368.21 777
7369.02 708
7369.83 785
7370.64 772
7371.45 776
7372.27 771
7373.08 735
7373.89 770
7374.70 792
7375.51 779
7376.32 747
7377.13 794
7377.94 791
7378.75 850
7379.56 863
7380.37 845
7381.18 794
7381.99 768
7382.80 788
7383.61 803
7384.42 831
7385.24 832
7386.05 813
7386.86 794
7387.67 832
7388.48 834
7389.29 801
7390.10 814
7390.91 681
7391.72 729
7392.54 817
7393.35 740
7394.16 758
7394.97 756
7395.78 740
7396.59 818
7397.41 776
7398.22 751
7399.03 742
7399.84 858
7400.65 860
7401.46 898
7402.28 882
7403.09 780
7403.90 805
7404.71 750
7405.52 746
7406.34 814
7407.15 746
7407.96 769
7408.77 786
7409.59 779
7410.40 813
7411.21 742
7412.02 752
7412.84 706
7413.65 796
7414.46 749
7415.27 810
7416.09 812
7416.90 740
7417.71 724
7418.52 764
7419.34 725
7420.15 780
7420.96 780
7421.78 844
7422.59 731
7423.40 685
7424.22 720
7425.03 748
7425.84 745
7426.65 787
7427.47 817
7428.28 789
7429.09 798
7429.91 836
7430.72 901
7431.54 944
7432.35 899
7433.16 986
7433.98 1045
7434.79 1027
7435.60 960
7436.42 949
7437.23 896
7438.05 867
7438.86 827
7439.67 862
7440.49 962
7441.30 825
7442.12 866
7442.93 817
7443.74 821
7444.56 817
7445.37 825
7446.19 737
7447.00 793
7447.82 868
7448.63 786
7449.44 736
7450.26 773
7451.07 804
7451.89 770
7452.70 709
7453.52 723
7454.33 762
7455.15 798
7455.96 777
7456.78 781
7457.59 778
7458.41 788
7459.22 764
7460.04 810
7460.85 814
7461.67 794
7462.48 855
7463.30 849
7464.11 932
7464.93 821
7465.74 848
7466.56 881
7467.37 839
7468.19 806
7469.01 862
7469.82 868
7470.64 828
7471.45 846
7472.27 823
7473.08 831
7473.90 834
7474.72 889
7475.53 832
7476.35 795
7477.16 781
7477.98 832
7478.80 784
7479.61 825
7480.43 821
7481.24 785
7482.06 859
7482.88 884
7483.69 904
7484.51 861
7485.33 827
7486.14 854
7486.96 861
7487.78 782
7488.59 883
7489.41 762
7490.23 775
7491.04 781
7491.86 738
7492.68 774
7493.49 826
7494.31 834
7495.13 766
7495.94 779
7496.76 806
7497.58 889
7498.40 806
7499.21 831
7500.03 756
7500.85 762
7501.67 766
7502.48 773
7503.30 860
7504.12 770
7504.94 785
7505.75 829
7506.57 870
7507.39 896
7508.21 771
7509.02 752
7509.84 763
7510.66 737
7511.48 796
7512.30 735
7513.11 742
7513.93 776
7514.75 757
7515.57 747
7516.39 813
7517.20 753
7518.02 814
7518.84 805
7519.66 739
7520.48 766
7521.30 752
7522.11 789
7522.93 754
7523.75 756
7524.57 760
7525.39 778
7526.21 757
7527.03 850
7527.84 827
7528.66 764
7529.48 756
7530.30 846
7531.12 805
7531.94 826
7532.76 764
7533.58 821
7534.40 809
7535.22 789
7536.03 788
7536.85 804
7537.67 866
7538.49 808
7539.31 802
7540.13 714
7540.95 747
7541.77 761
7542.59 819
7543.41 771
7544.23 781
7545.05 847
7545.87 787
7546.69 843
7547.51 775
7548.33 810
7549.15 799
7549.97 879
7550.79 863
7551.61 827
7552.43 822
7553.25 896
7554.07 806
7554.89 826
7555.71 790
7556.53 823
7557.35 862
7558.17 903
7558.99 894
7559.81 879
7560.63 933
7561.45 921
7562.27 928
7563.09 908
7563.92 976
7564.74 944
7565.56 1000
7566.38 915
7567.20 906
7568.02 943
7568.84 948
7569.66 918
7570.48 930
7571.30 927
7572.13 945
7572.95 902
7573.77 887
7574.59 941
7575.41 901
7576.23 887
7577.05 902
7577.88 923
7578.70 946
7579.52 947
7580.34 978
7581.16 996
7581.98 1002
7582.81 935
7583.63 991
7584.45 1050
7585.27 1089
7586.09 1075
7586.92 1134
7587.74 1124
7588.56 1149
7589.38 1154
7590.20 1112
7591.03 1196
7591.85 1195
7592.67 1230
7593.49 1255
7594.32 1255
7595.14 1198
7595.96 1199
7596.78 1131
7597.61 1127
7598.43 1185
7599.25 1278
7600.07 1283
7600.90 1213
7601.72 1267
7602.54 1341
7603.36 1423
7604.19 1505
7605.01 1628
7605.83 1725
7606.66 1729
7607.48 1678
7608.30 1664
7609.13 1678
7609.95 1640
7610.77 1539
7611.60 1410
7612.42 1356
7613.24 1307
7614.07 1250
7614.89 1284
7615.71 1222
7616.54 1301
7617.36 1357
7618.18 1332
7619.01 1430
7619.83 1460
7620.66 1507
7621.48 1474
7622.30 1448
7623.13 1377
7623.95 1359
7624.78 1358
7625.60 1353
7626.42 1331
7627.25 1378
7628.07 1450
7628.90 1599
7629.72 1707
7630.55 1869
7631.37 2198
7632.19 2353
7633.02 2508
7633.84 2665
7634.67 2451
7635.49 2382
7636.32 2146
7637.14 1952
7637.97 1781
7638.79 1571
7639.62 1470
7640.44 1306
7641.27 1206
7642.09 1104
7642.92 1046
7643.74 1001
7644.57 996
7645.39 1035
7646.22 938
7647.04 947
7647.87 1012
7648.69 1041
7649.52 1075
7650.34 1042
7651.17 993
7651.99 953
7652.82 948
7653.65 922
7654.47 902
7655.30 950
7656.12 854
7656.95 845
7657.77 862
7658.60 891
7659.43 856
7660.25 879
7661.08 872
7661.90 869
7662.73 877
7663.56 957
7664.38 886
7665.21 863
7666.04 901
7666.86 914
7667.69 900
7668.51 881
7669.34 923
7670.17 906
7670.99 919
7671.82 912
7672.65 860
7673.47 884
7674.30 988
7675.13 861
7675.95 856
7676.78 881
7677.61 949
7678.44 861
7679.26 856
7680.09 833
7680.92 829
7681.74 830
7682.57 869
7683.40 905
7684.23 897
7685.05 951
7685.88 857
7686.71 860
7687.53 878
7688.36 813
7689.19 857
7690.02 871
7690.85 846
7691.67 887
7692.50 890
7693.33 848
7694.16 836
7694.98 890
7695.81 803
7696.64 773
7697.47 887
7698.30 917
7699.12 924
7699.95 847
7700.78 856
7701.61 870
7702.44 888
7703.26 872
7704.09 878
7704.92 758
7705.75 840
7706.58 858
7707.41 799
7708.24 816
7709.06 783
7709.89 851
7710.72 857
7711.55 818
7712.38 785
7713.21 839
7714.04 861
7714.87 834
7715.69 846
7716.52 763
7717.35 784
7718.18 768
7719.01 777
7719.84 691
7720.67 778
7721.50 774
7722.33 754
7723.16 773
7723.99 741
7724.82 793
7725.65 773
7726.48 774
7727.30 710
7728.13 774
7728.96 776
7729.79 774
7730.62 729
7731.45 698
7732.28 738
7733.11 741
7733.94 769
7734.77 781
7735.60 745
7736.43 715
7737.26 693
7738.09 745
7738.92 692
7739.75 646
7740.58 677
7741.41 702
7742.25 766
7743.08 754
7743.91 637
7744.74 702
7745.57 732
7746.40 720
7747.23 761
7748.06 710
7748.89 748
7749.72 748
7750.55 756
7751.38 757
7752.21 706
7753.04 763
7753.88 741
7754.71 731
7755.54 747
7756.37 734
7757.20 748
7758.03 749
7758.86 719
7759.69 767
7760.53 735
7761.36 763
7762.19 709
7763.02 635
7763.85 676
7764.68 681
7765.51 712
7766.35 755
7767.18 720
7768.01 702
7768.84 749
7769.67 712
7770.51 645
7771.34 721
7772.17 755
7773.00 722
7773.83 742
7774.67 758
7775.50 769
7776.33 692
7777.16 728
7777.99 717
7778.83 727
7779.66 730
7780.49 699
7781.32 707
7782.16 719
7782.99 751
7783.82 756
7784.65 715
7785.49 689
7786.32 675
7787.15 739
7787.99 750
7788.82 756
7789.65 723
7790.48 731
7791.32 700
7792.15 737
7792.98 762
7793.82 739
7794.65 691
7795.48 709
7796.32 694
7797.15 810
7797.98 792
7798.82 720
7799.65 756
7800.48 823
7801.32 801
7802.15 739
7802.99 779
7803.82 723
7804.65 747
7805.49 794
7806.32 824
7807.15 742
7807.99 783
7808.82 774
7809.66 804
7810.49 864
7811.32 873
7812.16 924
7812.99 931
7813.83 859
7814.66 943
7815.50 968
7816.33 936
7817.16 962
7818.00 914
7818.83 890
7819.67 954
7820.50 910
7821.34 933
7822.17 905
7823.01 921
7823.84 912
7824.68 892
7825.51 877
7826.35 886
7827.18 904
7828.02 987
7828.85 1055
7829.69 1008
7830.52 965
7831.36 955
7832.19 942
7833.03 935
7833.86 940
7834.70 932
7835.53 893
7836.37 949
7837.20 1044
7838.04 1026
7838.87 967
7839.71 962
7840.55 985
7841.38 984
7842.22 1011
7843.05 1045
7843.89 991
7844.72 930
7845.56 985
7846.40 980
7847.23 1007
7848.07 1042
7848.91 1033
7849.74 1074
7850.58 1071
7851.41 1184
7852.25 1220
7853.09 1160
7853.92 1240
7854.76 1282
7855.60 1388
7856.43 1395
7857.27 1591
7858.11 1836
7858.94 2048
7859.78 2376
7860.62 2445
7861.45 2598
7862.29 2465
7863.13 2193
7863.96 1972
7864.80 1727
7865.64 1552
7866.47 1401
7867.31 1404
7868.15 1398
7868.99 1283
7869.82 1204
7870.66 1286
7871.50 1316
7872.33 1310
7873.17 1356
7874.01 1437
7874.85 1421
7875.68 1428
7876.52 1452
7877.36 1460
7878.20 1510
7879.03 1597
7879.87 1678
7880.71 1540
7881.55 1489
7882.39 1310
7883.22 1327
7884.06 1242
7884.90 1125
7885.74 1187
7886.58 1129
7887.41 1128
7888.25 1159
7889.09 1047
7889.93 1060
7890.77 1110
7891.61 1063
7892.44 1122
7893.28 1059
7894.12 1127
7894.96 1126
7895.80 1081
7896.64 1036
7897.48 1002
7898.31 1032
7899.15 1005
7899.99 1004
7900.83 931
7901.67 958
7902.51 956
7903.35 929
7904.19 898
7905.03 912
7905.87 848
7906.70 934
7907.54 908
7908.38 870
7909.22 868
7910.06 830
7910.90 846
7911.74 832
7912.58 891
7913.42 861
7914.26 882
7915.10 826
7915.94 867
7916.78 852
7917.62 861
7918.46 894
7919.30 851
7920.14 811
7920.98 846
7921.82 903
7922.66 890
7923.50 875
7924.34 809
7925.18 832
7926.02 823
7926.86 845
7927.70 791
7928.54 751
7929.38 746
7930.22 764
7931.06 811
7931.90 866
7932.74 811
7933.58 851
7934.42 811
7935.26 826
7936.10 822
7936.95 797
7937.79 813
7938.63 807
7939.47 777
7940.31 726
7941.15 707
7941.99 752
7942.83 763
7943.67 771
7944.51 764
7945.36 766
7946.20 859
7947.04 818
7947.88 771
7948.72 824
7949.56 826
7950.40 809
7951.25 774
7952.09 845
7952.93 866
7953.77 850
7954.61 869
7955.45 884
7956.30 867
7957.14 928
7957.98 910
7958.82 957
7959.66 877
7960.51 812
7961.35 761
7962.19 732
7963.03 796
7963.87 804
7964.72 764
7965.56 782
7966.40 818
7967.24 797
7968.09 876
7968.93 836
7969.77 893
7970.61 908
7971.46 897
7972.30 886
7973.14 772
7973.98 744
7974.83 804
7975.67 730
7976.51 717
7977.36 697
7978.20 701
7979.04 680
7979.89 764
7980.73 768
7981.57 690
7982.41 698
7983.26 729
7984.10 694
7984.94 657
7985.79 696
7986.63 723
7987.48 738
7988.32 678
7989.16 691
7990.01 715
7990.85 690
7991.69 634
7992.54 649
7993.38 651
7994.22 622
7995.07 661
7995.91 660
7996.76 673
7997.60 654
7998.44 683
7999.29 629
8000.13 677
8000.98 650
8001.82 661
8002.67 625
8003.51 655
8004.35 636
8005.20 658
8006.04 675
8006.89 637
8007.73 698
8008.58 700
8009.42 628
8010.27 638
8011.11 679
8011.96 644
8012.80 624
8013.65 635
8014.49 655
8015.34 632
8016.18 681
8017.03 621
8017.87 644
8018.72 607
8019.56 606
8020.41 603
8021.25 674
8022.10 675
8022.94 646
8023.79 682
8024.63 739
8025.48 649
8026.32 616
8027.17 626
8028.01 644
8028.86 650
8029.71 649
8030.55 682
8031.40 656
8032.24 628
8033.09 660
8033.94 727
8034.78 601
8035.63 636
8036.47 681
8037.32 662
8038.17 662
8039.01 636
8039.86 662
8040.70 649
8041.55 653
8042.40 670
8043.24 596
8044.09 661
8044.94 697
8045.78 611
8046.63 618
8047.48 674
8048.32 595
8049.17 606
8050.02 627
8050.86 637
8051.71 616
8052.56 625
8053.40 590
8054.25 641
8055.10 625
8055.95 590
8056.79 549
8057.64 532
8058.49 605
8059.33 586
8060.18 619
8061.03 560
8061.88 580
8062.72 571
8063.57 579
8064.42 593
8065.27 622
8066.11 568
8066.96 575
8067.81 565
8068.66 553
8069.50 580
8070.35 605
8071.20 565
8072.05 545
8072.90 585
8073.74 629
8074.59 583
8075.44 583
8076.29 598
8077.14 559
8077.99 574
8078.83 578
8079.68 587
8080.53 596
8081.38 570
8082.23 622
8083.08 627
8083.92 632
8084.77 625
8085.62 619
8086.47 677
8087.32 627
8088.17 612
8089.02 626
8089.87 602
8090.71 614
8091.56 593
8092.41 638
8093.26 594
8094.11 586
8094.96 594
8095.81 586
8096.66 542
8097.51 625
8098.36 635
8099.21 584
8100.06 607
8100.91 627
8101.75 626
8102.60 600
8103.45 594
8104.30 609
8105.15 557
8106.00 572
8106.85 573
8107.70 581
8108.55 625
8109.40 580
8110.25 560
8111.10 543
8111.95 532
8112.80 573
8113.65 592
8114.50 565
8115.35 587
8116.20 578
8117.05 567
8117.90 579
8118.75 593
8119.60 543
8120.46 583
8121.31 617
8122.16 624
8123.01 627
8123.86 606
8124.71 557
8125.56 542
8126.41 581
8127.26 651
8128.11 591
8128.96 623
8129.81 638
8130.66 647
8131.52 568
8132.37 614
8133.22 696
8134.07 618
8134.92 668
8135.77 650
8136.62 691
8137.47 621
8138.33 692
8139.18 648
8140.03 656
8140.88 602
8141.73 596
8142.58 647
8143.44 705
8144.29 723
8145.14 719
8145.99 709
8146.84 731
8147.69 687
8148.55 700
8149.40 714
8150.25 716
8151.10 687
8151.95 773
8152.81 783
8153.66 815
8154.51 813
8155.36 896
8156.22 936
8157.07 976
8157.92 916
8158.77 925
8159.63 816
8160.48 762
8161.33 773
8162.18 714
8163.04 705
8163.89 656
8164.74 640
8165.60 659
8166.45 622
8167.30 675
8168.15 690
8169.01 632
8169.86 616
8170.71 660
8171.57 662
8172.42 677
8173.27 658
8174.13 643
8174.98 640
8175.83 609
8176.69 597
8177.54 640
8178.39 541
8179.25 597
8180.10 614
8180.95 625
8181.81 619
8182.66 572
8183.52 596
8184.37 590
8185.22 583
8186.08 597
8186.93 540
8187.79 552
8188.64 553
8189.49 578
8190.35 591
8191.20 545
8192.06 545
8192.91 599
8193.76 594
8194.62 593
8195.47 601
8196.33 515
8197.18 538
8198.04 558
8198.89 560
8199.75 589
8200.60 576
8201.46 573
8202.31 574
8203.17 584
8204.02 588
8204.87 581
8205.73 533
8206.58 588
8207.44 562
8208.29 549
8209.15 573
8210.01 604
8210.86 542
8211.72 571
8212.57 537
8213.43 560
8214.28 574
8215.14 575
8215.99 597
8216.85 614
8217.70 566
8218.56 566
8219.42 575
8220.27 532
8221.13 575
8221.98 592
8222.84 570
8223.69 574
8224.55 565
8225.41 603
8226.26 610
8227.12 558
8227.97 567
8228.83 578
8229.69 572
8230.54 581
8231.40 554
8232.26 549
8233.11 546
8233.97 547
8234.82 581
8235.68 540
8236.54 573
8237.39 580
8238.25 554
8239.11 524
8239.96 573
8240.82 600
8241.68 600
8242.54 572
8243.39 571
8244.25 567
8245.11 578
8245.96 541
8246.82 589
8247.68 578
8248.53 513
8249.39 466
8250.25 576
8251.11 565
8251.96 573
8252.82 534
8253.68 488
8254.54 566
8255.39 492
8256.25 528
8257.11 512
8257.97 578
8258.82 551
8259.68 526
8260.54 579
8261.40 529
8262.26 513
8263.11 548
8263.97 549
8264.83 557
8265.69 576
8266.55 580
8267.40 553
8268.26 573
8269.12 550
8269.98 508
8270.84 567
8271.70 588
8272.55 546
8273.41 542
8274.27 613
8275.13 551
8275.99 586
8276.85 548
8277.71 615
8278.56 601
8279.42 517
8280.28 569
8281.14 558
8282.00 539
8282.86 610
8283.72 626
8284.58 536
8285.44 566
8286.29 561
8287.15 598
8288.01 570
8288.87 596
8289.73 527
8290.59 598
8291.45 572
8292.31 589
8293.17 562
8294.03 570
8294.89 494
8295.75 584
8296.61 605
8297.47 571
8298.33 538
8299.19 563
8300.05 569
8300.91 536
8301.77 557
8302.63 568
8303.49 590
8304.35 534
8305.21 544
8306.07 531
8306.93 525
8307.79 529
8308.65 567
8309.51 547
8310.37 547
8311.23 529
8312.09 556
8312.95 558
8313.81 547
8314.67 606
8315.53 587
8316.39 554
8317.25 543
8318.11 585
8318.98 602
8319.84 597
8320.70 609
8321.56 629
8322.42 597
8323.28 501
8324.14 523
8325.00 531
8325.86 552
8326.73 542
8327.59 500
8328.45 563
8329.31 547
8330.17 504
8331.03 533
8331.89 532
8332.76 516
8333.62 535
8334.48 551
8335.34 519
8336.20 508
8337.06 581
8337.93 545
8338.79 477
8339.65 475
8340.51 545
8341.37 523
8342.24 493
8343.10 550
8343.96 557
8344.82 538
8345.68 599
8346.55 568
8347.41 587
8348.27 587
8349.13 570
8350.00 523
8350.86 535
8351.72 549
8352.58 545
8353.45 531
8354.31 509
8355.17 527
8356.03 562
8356.90 541
8357.76 556
8358.62 539
8359.49 518
8360.35 552
8361.21 502
8362.08 547
8362.94 532
8363.80 523
8364.66 510
8365.53 515
8366.39 555
8367.25 542
8368.12 463
8368.98 530
8369.84 514
8370.71 496
8371.57 501
8372.44 509
8373.30 558
8374.16 505
8375.03 544
8375.89 568
8376.75 536
8377.62 536
8378.48 526
8379.35 515
8380.21 530
8381.07 488
8381.94 528
8382.80 532
8383.67 469
8384.53 527
8385.40 535
8386.26 540
8387.12 555
8387.99 550
8388.85 554
8389.72 532
8390.58 558
8391.45 547
8392.31 550
8393.18 535
8394.04 581
8394.91 561
8395.77 527
8396.64 546
8397.50 548
8398.37 509
8399.23 539
8400.10 519
8400.96 515
8401.83 466
8402.69 526
8403.56 594
8404.42 525
8405.29 535
8406.15 543
8407.02 549
8407.88 617
8408.75 613
8409.61 533
8410.48 543
8411.34 522
8412.21 547
8413.08 512
8413.94 560
8414.81 642
8415.67 616
8416.54 567
8417.41 527
8418.27 562
8419.14 570
8420.00 632
8420.87 572
8421.74 585
8422.60 602
8423.47 601
8424.33 574
8425.20 585
8426.07 600
8426.93 642
8427.80 629
8428.67 603
8429.53 635
8430.40 618
8431.27 604
8432.13 600
8433.00 629
8433.87 630
8434.73 623
8435.60 635
8436.47 641
8437.33 669
8438.20 668
8439.07 677
8439.94 676
8440.80 752
8441.67 781
8442.54 787
8443.40 853
8444.27 897
8445.14 842
8446.01 889
8446.87 870
8447.74 813
8448.61 737
8449.48 847
8450.34 792
8451.21 689
8452.08 741
8452.95 823
8453.82 787
8454.68 762
8455.55 751
8456.42 874
8457.29 858
8458.15 911
8459.02 943
8459.89 970
8460.76 1095
8461.63 973
8462.50 988
8463.36 956
8464.23 863
8465.10 869
8465.97 847
8466.84 832
8467.71 839
8468.57 925
8469.44 977
8470.31 1196
8471.18 1250
8472.05 1286
8472.92 1261
8473.79 1298
8474.66 1289
8475.53 1152
8476.39 1031
8477.26 988
8478.13 958
8479.00 874
8479.87 747
8480.74 760
8481.61 738
8482.48 692
8483.35 689
8484.22 655
8485.09 667
8485.96 719
8486.83 733
8487.69 694
8488.56 649
8489.43 640
8490.30 660
8491.17 629
8492.04 660
8492.91 632
8493.78 654
8494.65 646
8495.52 633
8496.39 634
8497.26 613
8498.13 648
8499.00 659
8499.87 657
8500.74 657
8501.61 632
8502.48 649
8503.35 684
8504.22 651
8505.10 642
8505.97 642
8506.84 650
8507.71 683
8508.58 736
8509.45 714
8510.32 763
8511.19 743
8512.06 727
8512.93 775
8513.80 698
8514.67 687
8515.54 694
8516.42 719
8517.29 651
8518.16 653
8519.03 737
8519.90 770
8520.77 657
8521.64 608
8522.51 629
8523.39 680
8524.26 676
8525.13 643
8526.00 657
8526.87 714
8527.74 667
8528.61 680
8529.49 655
8530.36 674
8531.23 683
8532.10 657
8532.97 671
8533.85 686
8534.72 722
8535.59 739
8536.46 687
8537.33 702
8538.21 673
8539.08 664
8539.95 697
8540.82 651
8541.69 638
8542.57 633
8543.44 698
8544.31 662
8545.18 681
8546.06 679
8546.93 656
8547.80 655
8548.67 734
8549.55 728
8550.42 720
8551.29 725
8552.17 742
8553.04 820
8553.91 830
8554.78 851
8555.66 970
8556.53 985
8557.40 965
8558.28 935
8559.15 870
8560.02 904
8560.90 877
8561.77 730
8562.64 727
8563.52 752
8564.39 655
8565.26 626
8566.14 668
8567.01 657
8567.89 605
8568.76 591
8569.63 599
8570.51 619
8571.38 648
8572.25 619
8573.13 592
8574.00 589
8574.88 599
8575.75 636
8576.62 610
8577.50 608
8578.37 604
8579.25 590
8580.12 649
8581.00 657
8581.87 644
8582.74 602
8583.62 623
8584.49 601
8585.37 661
8586.24 622
8587.12 584
8587.99 603
8588.87 639
8589.74 649
8590.62 685
8591.49 609
8592.37 639
8593.24 600
8594.12 600
8594.99 640
8595.87 684
8596.74 694
8597.62 666
8598.49 639
8599.37 672
8600.24 665
8601.12 723
8601.99 670
8602.87 620
8603.74 652
8604.62 663
8605.49 666
8606.37 650
8607.25 664
8608.12 639
8609.00 638
8609.87 627
8610.75 587
8611.63 564
8612.50 605
8613.38 596
8614.25 590
8615.13 639
8616.01 606
8616.88 655
8617.76 613
8618.63 577
8619.51 608
8620.39 624
8621.26 640
8622.14 600
8623.02 546
8623.89 642
8624.77 689
8625.65 675
8626.52 668
8627.40 597
8628.28 657
8629.15 648
8630.03 657
8630.91 675
8631.78 614
8632.66 658
8633.54 655
8634.41 649
8635.29 651
8636.17 656
8637.05 643
8637.92 631
8638.80 697
8639.68 683
8640.56 677
8641.43 690
8642.31 693
8643.19 719
8644.06 730
8644.94 684
8645.82 668
8646.70 676
8647.58 646
8648.45 678
8649.33 711
8650.21 747
8651.09 692
8651.96 715
8652.84 728
8653.72 696
8654.60 657
8655.48 747
8656.36 721
8657.23 754
8658.11 715
8658.99 723
8659.87 720
8660.75 812
8661.63 788
8662.50 690
8663.38 720
8664.26 737
8665.14 720
8666.02 709
8666.90 684
8667.78 734
8668.65 728
8669.53 793
8670.41 839
8671.29 829
8672.17 919
8673.05 889
8673.93 931
8674.81 1016
8675.69 1001
8676.57 968
8677.45 985
8678.32 967
8679.20 923
8680.08 903
8680.96 857
8681.84 845
8682.72 851
8683.60 817
8684.48 825
8685.36 784
8686.24 764
8687.12 788
8688.00 862
8688.88 974
8689.76 1019
8690.64 1069
8691.52 1200
8692.40 1371
8693.28 1476
8694.16 1635
8695.04 1727
8695.92 1706
8696.80 1630
8697.68 1490
8698.56 1402
8699.44 1264
8700.32 1093
8701.20 976
8702.08 848
8702.96 815
8703.84 811
8704.72 751
8705.60 779
8706.49 767
8707.37 782
8708.25 707
8709.13 741
8710.01 690
8710.89 688
8711.77 669
8712.65 641
8713.53 658
8714.41 704
8715.29 710
8716.18 674
8717.06 694
8717.94 635
8718.82 578
8719.70 605
8720.58 635
8721.46 690
8722.35 749
8723.23 725
8724.11 759
8724.99 711
8725.87 617
8726.75 657
8727.64 713
8728.52 661
8729.40 741
8730.28 716
8731.16 728
8732.05 761
8732.93 727
8733.81 730
8734.69 788
8735.57 741
8736.46 695
8737.34 689
8738.22 704
8739.10 686
8739.99 691
8740.87 685
8741.75 677
8742.63 671
8743.52 676
8744.40 654
8745.28 644
8746.16 654
8747.05 659
8747.93 684
8748.81 650
8749.70 647
8750.58 673
8751.46 702
8752.34 695
8753.23 698
8754.11 673
8754.99 759
8755.88 794
8756.76 792
8757.64 811
8758.53 958
8759.41 1002
8760.29 1019
8761.18 982
8762.06 1001
8762.94 993
8763.83 1055
8764.71 925
8765.60 927
8766.48 917
8767.36 809
8768.25 867
8769.13 877
8770.01 858
8770.90 831
8771.78 830
8772.67 851
8773.55 824
8774.43 808
8775.32 779
8776.20 767
8777.09 693
8777.97 700
8778.86 654
8779.74 626
8780.63 725
8781.51 673
8782.39 627
8783.28 629
8784.16 586
8785.05 696
8785.93 628
8786.82 599
8787.70 608
8788.59 651
8789.47 620
8790.36 586
8791.24 650
8792.13 628
8793.01 607
8793.90 577
8794.78 641
8795.67 646
8796.55 678
8797.44 628
8798.32 662
8799.21 657
8800.10 645
8800.98 628
8801.87 655
8802.75 636
8803.64 620
8804.52 631
8805.41 590
8806.29 633
8807.18 603
8808.07 614
8808.95 595
8809.84 582
8810.72 565
8811.61 598
8812.50 565
8813.38 517
8814.27 508
8815.15 580
8816.04 574
8816.93 520
8817.81 567
8818.70 538
8819.59 507
8820.47 515
8821.36 536
8822.25 534
8823.13 557
8824.02 542
8824.91 546
8825.79 566
8826.68 561
8827.57 567
8828.45 603
8829.34 552
8830.23 608
8831.11 598
8832.00 532
8832.89 621
8833.78 544
8834.66 548
8835.55 569
8836.44 527
8837.32 568
8838.21 589
8839.10 568
8839.99 608
8840.87 595
8841.76 529
8842.65 517
8843.54 492
8844.42 532
8845.31 518
8846.20 559
8847.09 475
8847.98 570
8848.86 586
8849.75 533
8850.64 491
8851.53 491
8852.42 528
8853.30 513
8854.19 537
8855.08 578
8855.97 551
8856.86 526
8857.75 549
8858.63 514
8859.52 559
8860.41 524
8861.30 522
8862.19 528
8863.08 536
8863.97 480
8864.85 538
8865.74 562
8866.63 545
8867.52 508
8868.41 537
8869.30 524
8870.19 561
8871.08 512
8871.97 521
8872.85 546
8873.74 480
8874.63 529
8875.52 493
8876.41 535
8877.30 501
8878.19 502
8879.08 524
8879.97 508
8880.86 436
8881.75 487
8882.64 493
8883.53 503
8884.42 505
8885.31 503
8886.20 506
8887.09 523
8887.98 548
8888.87 565
8889.76 496
8890.65 445
8891.54 531
8892.43 528
8893.32 487
8894.21 484
8895.10 487
8895.99 508
8896.88 528
8897.77 461
8898.66 502
8899.55 513
8900.44 479
8901.33 497
8902.22 503
8903.11 513
8904.00 525
8904.89 521
8905.78 470
8906.67 455
8907.56 438
8908.46 489
8909.35 475
8910.24 491
8911.13 514
8912.02 491
8912.91 483
8913.80 470
8914.69 509
8915.58 517
8916.48 527
8917.37 497
8918.26 454
8919.15 498
8920.04 504
8920.93 478
8921.82 476
8922.72 472
8923.61 508
8924.50 493
8925.39 491
8926.28 484
8927.18 483
8928.07 464
8928.96 504
8929.85 539
8930.74 508
8931.64 464
8932.53 440
8933.42 475
8934.31 426
8935.20 451
8936.10 423
8936.99 459
8937.88 457
8938.77 477
8939.67 451
8940.56 480
8941.45 474
8942.34 421
8943.24 449
8944.13 440
8945.02 436
8945.91 459
8946.81 429
8947.70 402
8948.59 440
8949.49 415
8950.38 440
8951.27 429
8952.16 425
8953.06 410
8953.95 444
8954.84 450
8955.74 438
8956.63 478
8957.52 492
8958.42 454
8959.31 451
8960.20 432
8961.10 494
8961.99 497
8962.89 443
8963.78 504
8964.67 479
8965.57 491
8966.46 465
8967.35 533
8968.25 531
8969.14 552
8970.04 550
8970.93 537
8971.82 554
8972.72 565
8973.61 545
8974.51 496
8975.40 473
8976.30 456
8977.19 454
8978.08 433
8978.98 475
8979.87 471
8980.77 459
8981.66 461
8982.56 505
8983.45 483
8984.35 448
8985.24 413
8986.14 427
8987.03 417
8987.93 440
8988.82 462
8989.72 455
8990.61 446
8991.51 438
8992.40 422
8993.30 456
8994.19 435
8995.09 421
8995.98 444
8996.88 403
8997.77 423
8998.67 409
8999.56 381
9000.46 418
9001.35 420
9002.25 394
9003.15 401
9004.04 406
9004.94 464
9005.83 482
9006.73 424
9007.62 407
9008.52 421
9009.42 431
9010.31 428
9011.21 373
9012.10 411
9013.00 417
9013.90 405
9014.79 390
9015.69 414
9016.59 387
9017.48 455
9018.38 377
9019.27 399
9020.17 406
9021.07 436
9021.96 422
9022.86 423
9023.76 443
9024.65 437
9025.55 447
9026.45 396
9027.34 422
9028.24 413
9029.14 439
9030.04 413
9030.93 416
9031.83 343
9032.73 392
9033.62 397
9034.52 468
9035.42 434
9036.32 459
9037.21 472
9038.11 451
9039.01 428
9039.90 423
9040.80 414
9041.70 443
9042.60 437
9043.50 450
9044.39 444
9045.29 439
9046.19 408
9047.09 411
9047.98 451
9048.88 421
9049.78 397
9050.68 393
9051.58 412
9052.47 429
9053.37 414
9054.27 447
9055.17 429
9056.07 393
9056.97 431
9057.86 467
9058.76 467
9059.66 501
9060.56 474
9061.46 481
9062.36 452
9063.25 453
9064.15 442
9065.05 414
9065.95 447
9066.85 494
9067.75 425
9068.65 425
9069.55 459
9070.45 458
9071.34 446
9072.24 467
9073.14 466
9074.04 452
9074.94 393
9075.84 427
9076.74 456
9077.64 452
9078.54 425
9079.44 432
9080.34 447
9081.24 463
9082.14 414
9083.04 425
9083.94 466
9084.84 412
9085.74 422
9086.63 434
9087.53 398
9088.43 445
9089.33 465
9090.23 531
9091.13 508
9092.03 485
9092.93 470
9093.83 525
9094.74 483
9095.64 432
9096.54 419
9097.44 461
9098.34 433
9099.24 435
9100.14 421
9101.04 401
9101.94 428
9102.84 426
9103.74 441
9104.64 449
9105.54 390
9106.44 400
9107.34 400
9108.24 419
9109.14 392
9110.05 377
9110.95 428
9111.85 410
9112.75 406
9113.65 437
9114.55 432
9115.45 439
9116.35 390
9117.25 407
9118.16 407
9119.06 469
9119.96 443
9120.86 410
9121.76 385
9122.66 437
9123.56 424
9124.47 423
9125.37 395
9126.27 428
9127.17 426
9128.07 395
9128.98 415
9129.88 419
9130.78 421
9131.68 450
9132.58 457
9133.49 405
9134.39 454
9135.29 447
9136.19 425
9137.09 391
9138.00 388
9138.90 420
9139.80 455
9140.70 466
9141.61 438
9142.51 436
9143.41 430
9144.31 432
9145.22 400
9146.12 391
9147.02 423
9147.93 419
9148.83 385
9149.73 383
9150.63 410
9151.54 448
9152.44 399
9153.34 391
9154.25 394
9155.15 426
9156.05 359
9156.96 413
9157.86 398
9158.76 378
9159.67 397
9160.57 412
9161.47 363
9162.38 376
9163.28 412
9164.18 399
9165.09 441
9165.99 360
9166.90 364
9167.80 357
9168.70 389
9169.61 425
9170.51 423
9171.41 473
9172.32 401
9173.22 423
9174.13 412
9175.03 412
9175.94 381
9176.84 396
9177.74 421
9178.65 393
9179.55 348
9180.46 357
9181.36 357
9182.27 388
9183.17 352
9184.08 374
9184.98 390
9185.88 396
9186.79 385
9187.69 428
9188.60 402
9189.50 409
9190.41 446
9191.31 384
9192.22 433
9193.12 399
9194.03 442
9194.93 436
9195.84 407
9196.74 386
9197.65 398
9198.56 393
9199.46 368
9200.37 445
9201.27 450
9202.18 442
9203.08 467
9203.99 489
9204.89 462
9205.80 508
9206.71 458
9207.61 429
9208.52 395
9209.42 382
9210.33 370
9211.23 357
9212.14 409
9213.05 400
9213.95 376
9214.86 401
9215.77 428
9216.67 404
9217.58 424
9218.48 398
9219.39 417
9220.30 410
9221.20 455
9222.11 417
9223.02 417
9223.92 390
9224.83 413
9225.74 407
9226.64 410
9227.55 395
9228.46 386
9229.36 392
9230.27 411
9231.18 399
9232.08 395
9232.99 425
9233.90 410
9234.81 425
9235.71 383
9236.62 410
9237.53 414
9238.43 361
9239.34 404
9240.25 429
9241.16 383
9242.06 333
9242.97 409
9243.88 390
9244.79 460
9245.69 403
9246.60 415
9247.51 362
9248.42 392
9249.33 350
9250.23 335
9251.14 399
9252.05 399
9252.96 394
9253.87 379
9254.77 406
9255.68 380
9256.59 365
9257.50 428
9258.41 389
9259.31 368
9260.22 365
9261.13 410
9262.04 413
9262.95 374
9263.86 410
9264.77 385
9265.67 436
9266.58 396
9267.49 367
9268.40 347
9269.31 407
9270.22 430
9271.13 416
9272.04 424
9272.94 386
9273.85 398
9274.76 378
9275.67 425
9276.58 393
9277.49 386
9278.40 427
9279.31 443
9280.22 378
9281.13 395
9282.04 426
9282.95 383
9283.86 410
9284.77 402
9285.68 397
9286.59 396
9287.49 417
9288.40 446
9289.31 402
9290.22 393
9291.13 372
9292.04 432
9292.95 421
9293.86 396
9294.77 421
9295.68 374
9296.59 434
9297.50 442
9298.41 440
9299.33 470
9300.24 486
9301.15 520
9302.06 474
9302.97 488
9303.88 441
9304.79 446
9305.70 504
9306.61 541
9307.52 583
9308.43 619
9309.34 620
9310.25 622
9311.16 639
9312.07 596
9312.98 534
9313.90 517
9314.81 518
9315.72 542
9316.63 535
9317.54 488
9318.45 477
9319.36 489
9320.27 476
9321.19 469
9322.10 464
9323.01 436
9323.92 491
9324.83 490
9325.74 443
9326.65 464
9327.57 484
9328.48 463
9329.39 424
9330.30 433
9331.21 464
9332.13 454
9333.04 444
9333.95 454
9334.86 410
9335.77 425
9336.69 381
9337.60 414
9338.51 377
9339.42 423
9340.33 455
9341.25 395
9342.16 422
9343.07 411
9343.98 385
9344.90 428
9345.81 421
9346.72 424
9347.63 461
9348.55 424
9349.46 470
9350.37 441
9351.29 420
9352.20 409
9353.11 400
9354.02 374
9354.94 408
9355.85 424
9356.76 412
9357.68 417
9358.59 409
9359.50 436
9360.42 426
9361.33 428
9362.24 394
9363.16 410
9364.07 399
9364.98 400
9365.90 375
9366.81 363
9367.72 415
9368.64 427
9369.55 400
9370.47 451
9371.38 405
9372.29 389
9373.21 402
9374.12 395
9375.04 424
9375.95 431
9376.86 463
9377.78 387
9378.69 398
9379.61 445
9380.52 451
9381.43 471
9382.35 411
9383.26 392
9384.18 375
9385.09 415
9386.01 411
9386.92 465
9387.84 441
9388.75 452
9389.67 418
9390.58 445
9391.49 397
9392.41 464
9393.32 449
9394.24 483
9395.15 440
9396.07 440
9396.98 444
9397.90 470
9398.81 484
9399.73 436
9400.65 399
9401.56 434
9402.48 435
9403.39 420
9404.31 413
9405.22 438
9406.14 425
9407.05 400
9407.97 436
9408.88 387
9409.80 371
9410.72 389
9411.63 413
9412.55 392
9413.46 409
9414.38 422
9415.30 373
9416.21 383
9417.13 374
9418.04 385
9418.96 392
9419.88 412
9420.79 419
9421.71 391
9422.62 406
9423.54 458
9424.46 420
9425.37 370
9426.29 408
9427.21 404
9428.12 428
9429.04 431
9429.96 393
9430.87 378
9431.79 437
9432.71 401
9433.62 396
9434.54 403
9435.46 389
9436.37 414
9437.29 385
9438.21 370
9439.13 369
9440.04 395
9440.96 455
9441.88 440
9442.80 445
9443.71 428
9444.63 427
9445.55 397
9446.46 377
9447.38 391
9448.30 395
9449.22 449
9450.14 448
9451.05 421
9451.97 411
9452.89 443
9453.81 469
9454.72 432
9455.64 470
9456.56 439
9457.48 436
9458.40 437
9459.31 413
9460.23 419
9461.15 470
9462.07 392
9462.99 417
9463.91 424
9464.82 447
9465.74 402
9466.66 410
9467.58 393
9468.50 396
9469.42 425
9470.34 388
9471.25 434
9472.17 421
9473.09 427
9474.01 413
9474.93 380
9475.85 427
9476.77 426
9477.69 382
9478.60 428
9479.52 460
9480.44 416
9481.36 448
9482.28 438
9483.20 519
9484.12 454
9485.04 450
9485.96 476
9486.88 420
9487.80 420
9488.72 434
9489.64 421
9490.56 401
9491.48 365
9492.40 400
9493.32 401
9494.24 374
9495.16 373
9496.08 396
9497.00 387
9497.92 386
9498.84 412
9499.76 372
9500.68 401
9501.60 380
9502.52 365
9503.44 383
9504.36 411
9505.28 353
9506.20 370
9507.12 385
9508.04 398
9508.96 422
9509.88 425
9510.80 412
9511.72 387
9512.64 371
9513.56 384
9514.48 397
9515.40 387
9516.32 407
9517.25 361
9518.17 398
9519.09 378
9520.01 400
9520.93 426
9521.85 385
9522.77 440
9523.69 388
9524.61 368
9525.54 408
9526.46 421
9527.38 401
9528.30 411
9529.22 394
9530.14 415
9531.06 405
9531.99 355
9532.91 424
9533.83 434
9534.75 382
9535.67 393
9536.60 433
9537.52 456
9538.44 408
9539.36 386
9540.28 415
9541.21 391
9542.13 395
9543.05 365
9543.97 405
9544.89 401
9545.82 453
9546.74 397
9547.66 450
9548.58 388
9549.51 397
9550.43 417
9551.35 407
9552.27 420
9553.20 429
9554.12 383
9555.04 366
9555.96 375
9556.89 408
9557.81 436
9558.73 350
9559.66 387
9560.58 397
9561.50 416
9562.43 425
9563.35 443
9564.27 451
9565.19 399
9566.12 351
9567.04 415
9567.96 444
9568.89 419
9569.81 431
9570.74 369
9571.66 405
9572.58 418
9573.51 403
9574.43 387
9575.35 423
9576.28 446
9577.20 422
9578.13 374
9579.05 410
9579.97 427
9580.90 434
9581.82 397
9582.75 373
9583.67 401
9584.59 431
9585.52 454
9586.44 421
9587.37 387
9588.29 379
9589.22 436
9590.14 431
9591.06 381
9591.99 402
9592.91 434
9593.84 419
9594.76 436
9595.69 420
9596.61 444
9597.54 440
9598.46 421
9599.39 417
9600.31 429
9601.24 424
9602.16 407
9603.09 433
9604.01 438
9604.94 442
9605.86 448
9606.79 449
9607.71 431
9608.64 419
9609.56 445
9610.49 466
9611.41 437
9612.34 413
9613.27 449
9614.19 441
9615.12 420
9616.04 453
9616.97 413
9617.89 445
9618.82 466
9619.75 455
9620.67 432
9621.60 452
9622.52 493
9623.45 444
9624.38 472
9625.30 485
9626.23 473
9627.15 465
9628.08 495
9629.01 470
9629.93 473
9630.86 472
9631.79 507
9632.71 515
9633.64 517
9634.57 528
9635.49 550
9636.42 576
9637.35 547
9638.27 479
9639.20 518
9640.13 555
9641.05 507
9641.98 520
9642.91 513
9643.83 584
9644.76 595
9645.69 587
9646.62 593
9647.54 662
9648.47 698
9649.40 754
9650.32 784
9651.25 854
9652.18 836
9653.11 803
9654.03 782
9654.96 784
9655.89 709
9656.82 681
9657.75 631
9658.67 635
9659.60 623
9660.53 568
9661.46 555
9662.38 549
9663.31 545
9664.24 587
9665.17 586
9666.10 621
9667.02 679
9667.95 681
9668.88 676
9669.81 704
9670.74 660
9671.67 679
9672.59 642
9673.52 609
9674.45 638
9675.38 615
9676.31 618
9677.24 590
9678.17 632
9679.10 582
9680.02 612
9680.95 623
9681.88 611
9682.81 607
9683.74 542
9684.67 587
9685.60 614
9686.53 585
9687.46 568
9688.39 567
9689.31 608
9690.24 592
9691.17 592
9692.10 567
9693.03 604
9693.96 589
9694.89 630
9695.82 684
9696.75 586
9697.68 584
9698.61 588
9699.54 604
9700.47 609
9701.40 541
9702.33 544
9703.26 607
9704.19 593
9705.12 589
9706.05 609
9706.98 562
9707.91 555
9708.84 581
9709.77 556
9710.70 598
9711.63 578
9712.56 623
9713.49 633
9714.42 645
9715.35 678
9716.28 668
9717.21 622
9718.14 649
9719.07 663
9720.00 674
9720.93 645
9721.87 633
9722.80 614
9723.73 627
9724.66 624
9725.59 579
9726.52 577
9727.45 584
9728.38 625
9729.31 653
9730.24 675
9731.18 650
9732.11 624
9733.04 625
9733.97 626
9734.90 608
9735.83 593
9736.76 608
9737.70 612
9738.63 625
9739.56 633
9740.49 618
9741.42 647
9742.35 655
9743.29 627
9744.22 650
9745.15 644
9746.08 631
9747.01 623
9747.95 608
9748.88 647
9749.81 667
9750.74 657
9751.67 709
9752.61 692
9753.54 675
9754.47 653
9755.40 676
9756.34 694
9757.27 701
9758.20 731
9759.13 670
9760.07 682
9761.00 687
9761.93 683
9762.87 710
9763.80 716
9764.73 706
9765.66 723
9766.60 712
9767.53 708
9768.46 782
9769.40 779
9770.33 769
9771.26 819
9772.20 813
9773.13 773
9774.06 799
9775.00 750
9775.93 713
9776.86 690
9777.80 785
9778.73 806
9779.66 796
9780.60 847
9781.53 850
9782.46 941
9783.40 1027
9784.33 1083
9785.26 1112
9786.20 1210
9787.13 1199
9788.07 1137
9789.00 1061
9789.93 1009
9790.87 946
9791.80 886
9792.74 818
9793.67 820
9794.61 849
9795.54 831
9796.47 884
9797.41 917
9798.34 966
9799.28 1046
9800.21 1172
9801.15 1108
9802.08 1106
9803.02 1086
9803.95 1020
9804.89 876
9805.82 789
9806.76 774
9807.69 720
9808.63 685
9809.56 671
9810.50 610
9811.43 658
9812.37 595
9813.30 609
9814.24 604
9815.17 619
9816.11 650
9817.04 678
9817.98 616
9818.91 629
9819.85 621
9820.78 625
9821.72 648
9822.65 631
9823.59 604
9824.53 612
9825.46 628
9826.40 655
9827.33 594
9828.27 662
9829.21 606
9830.14 649
9831.08 632
9832.01 618
9832.95 584
9833.89 652
9834.82 654
9835.76 616
9836.69 625
9837.63 602
9838.57 619
9839.50 642
9840.44 667
9841.38 657
9842.31 616
9843.25 579
9844.19 637
9845.12 632
9846.06 648
9847.00 623
9847.93 619
9848.87 605
9849.81 585
9850.74 612
9851.68 615
9852.62 636
9853.56 627
9854.49 606
9855.43 640
9856.37 652
9857.30 633
9858.24 607
9859.18 618
9860.12 648
9861.05 629
9861.99 677
9862.93 701
9863.87 694
9864.80 688
9865.74 616
9866.68 612
9867.62 615
9868.56 691
9869.49 644
9870.43 667
9871.37 644
9872.31 655
9873.24 715
9874.18 699
9875.12 710
9876.06 720
9877.00 714
9877.94 702
9878.87 756
9879.81 753
9880.75 686
9881.69 687
9882.63 720
9883.57 760
9884.50 705
9885.44 694
9886.38 670
9887.32 700
9888.26 725
9889.20 684
9890.14 672
9891.08 672
9892.02 637
9892.95 656
9893.89 651
9894.83 649
9895.77 729
9896.71 689
9897.65 630
9898.59 670
9899.53 696
9900.47 688
9901.41 688
9902.35 678
9903.29 667
9904.23 671
9905.16 724
9906.10 730
9907.04 692
9907.98 766
9908.92 764
9909.86 753
9910.80 746
9911.74 759
9912.68 845
9913.62 797
9914.56 813
9915.50 795
9916.44 724
9917.38 775
9918.32 864
9919.26 813
9920.20 772
9921.14 772
9922.08 836
9923.02 904
9923.97 1011
9924.91 1137
9925.85 1426
9926.79 1734
9927.73 1963
9928.67 2121
9929.61 2267
9930.55 2277
9931.49 2205
9932.43 2006
9933.37 1728
9934.31 1524
9935.25 1379
9936.20 1167
9937.14 1031
9938.08 939
9939.02 905
9939.96 831
9940.90 779
9941.84 754
9942.78 743
9943.73 730
9944.67 693
9945.61 688
9946.55 696
9947.49 730
9948.43 766
9949.37 729
9950.32 632
9951.26 654
9952.20 686
9953.14 736
9954.08 655
9955.03 702
9955.97 726
9956.91 771
9957.85 747
9958.79 799
9959.74 776
9960.68 681
9961.62 652
9962.56 689
9963.50 717
9964.45 694
9965.39 701
9966.33 710
9967.27 718
9968.22 656
9969.16 712
9970.10 715
9971.04 665
9971.99 654
9972.93 712
9973.87 687
9974.82 641
9975.76 631
9976.70 619
9977.64 606
9978.59 639
9979.53 637
9980.47 607
9981.42 578
9982.36 617
9983.30 639
9984.25 627
9985.19 607
9986.13 587
9987.08 586
9988.02 580
9988.96 551
9989.91 604
9990.85 592
9991.80 570
9992.74 586
9993.68 573
9994.63 557
9995.57 563
9996.51 610
9997.46 607
9998.40 547
9999.35 577
10000.29 600
10001.23 650
10002.18 609
10003.12 585
10004.07 658
10005.01 667
10005.96 608
10006.90 651
10007.84 673
10008.79 615
10009.73 619
10010.68 604
10011.62 589
10012.57 598
10013.51 667
10014.46 581
10015.40 577
10016.35 610
10017.29 609
10018.24 599
10019.18 583
10020.13 602
10021.07 580
10022.02 581
10022.96 605
10023.91 610
10024.85 624
10025.80 643
10026.74 717
10027.69 713
10028.63 693
10029.58 712
10030.52 682
10031.47 662
10032.42 672
10033.36 661
10034.31 656
10035.25 612
10036.20 591
10037.14 593
10038.09 564
10039.04 587
10039.98 645
10040.93 565
10041.87 581
10042.82 537
10043.77 557
10044.71 591
10045.66 559
10046.60 507
10047.55 531
10048.50 542
10049.44 510
10050.39 517
10051.34 500
10052.28 525
10053.23 502
10054.18 558
10055.12 523
10056.07 525
10057.02 506
10057.96 482
10058.91 515
10059.86 490
10060.80 531
10061.75 517
10062.70 488
10063.64 504
10064.59 456
10065.54 482
10066.49 470
10067.43 453
10068.38 468
10069.33 476
10070.28 433
10071.22 460
10072.17 478
10073.12 484
10074.07 508
10075.01 544
10075.96 538
10076.91 518
10077.86 503
10078.80 485
10079.75 499
10080.70 504
10081.65 488
10082.60 478
10083.54 471
10084.49 445
10085.44 467
10086.39 462
10087.34 478
10088.28 493
10089.23 485
10090.18 436
10091.13 430
10092.08 422
10093.03 442
10093.97 424
10094.92 434
10095.87 437
10096.82 435
10097.77 450
10098.72 444
10099.67 448
10100.62 458
10101.56 444
10102.51 452
10103.46 454
10104.41 461
10105.36 461
10106.31 448
10107.26 438
10108.21 429
10109.16 437
10110.11 390
10111.05 439
10112.00 436
10112.95 415
10113.90 379
10114.85 421
10115.80 420
10116.75 430
10117.70 451
10118.65 458
10119.60 458
10120.55 467
10121.50 414
10122.45 415
10123.40 425
10124.35 376
10125.30 407
10126.25 439
10127.20 446
10128.15 438
10129.10 382
10130.05 380
10131.00 410
10131.95 393
10132.90 426
10133.85 393
10134.80 406
10135.75 365
10136.70 425
10137.65 365
10138.60 381
10139.55 385
10140.51 409
10141.46 361
10142.41 404
10143.36 415
10144.31 405
10145.26 414
10146.21 440
10147.16 428
10148.11 411
10149.06 432
10150.01 417
10150.97 393
10151.92 422
10152.87 394
10153.82 407
10154.77 374
10155.72 403
10156.67 417
10157.63 407
10158.58 382
10159.53 411
10160.48 412
10161.43 412
10162.38 411
10163.34 407
10164.29 425
10165.24 438
10166.19 452
10167.14 451
10168.09 388
10169.05 416
10170.00 415
10170.95 441
10171.90 455
10172.86 393
10173.81 428
10174.76 442
10175.71 444
10176.66 449
10177.62 449
10178.57 463
10179.52 444
10180.47 400
10181.43 423
10182.38 473
10183.33 466
10184.29 478
10185.24 445
10186.19 469
10187.14 502
10188.10 495
10189.05 502
10190.00 469
10190.96 483
10191.91 446
10192.86 495
10193.81 457
10194.77 432
10195.72 461
10196.67 520
10197.63 475
10198.58 422
10199.53 438
10200.49 499
10201.44 478
10202.40 505
10203.35 545
10204.30 585
10205.26 527
10206.21 584
10207.16 615
10208.12 609
10209.07 698
10210.03 719
10210.98 652
10211.93 636
10212.89 575
10213.84 592
10214.80 559
10215.75 540
10216.70 491
10217.66 526
10218.61 490
10219.57 423
10220.52 458
10221.48 465
10222.43 457
10223.39 458
10224.34 449
10225.30 459
10226.25 436
10227.20 438
10228.16 506
10229.11 509
10230.07 472
10231.02 449
10231.98 464
10232.93 445
10233.89 450
10234.84 463
10235.80 473
10236.75 520
10237.71 496
10238.67 517
10239.62 506
10240.58 505
10241.53 501
10242.49 494
10243.44 476
10244.40 489
10245.35 447
10246.31 438
10247.26 402
10248.22 402
10249.18 396
10250.13 399
10251.09 402
10252.04 423
10253.00 422
10253.96 428
10254.91 381
10255.87 458
10256.82 433
10257.78 365
10258.74 388
10259.69 405
10260.65 457
10261.61 403
10262.56 361
10263.52 384
10264.47 389
10265.43 383
10266.39 360
10267.34 367
10268.30 393
10269.26 394
10270.21 401
10271.17 400
10272.13 345
10273.09 378
10274.04 379
10275.00 370
10275.96 363
10276.91 366
10277.87 375
10278.83 389
10279.78 386
10280.74 351
10281.70 371
10282.66 419
10283.61 378
10284.57 392
10285.53 354
10286.49 342
10287.44 365
10288.40 377
10289.36 378
10290.32 367
10291.27 375
10292.23 400
10293.19 438
10294.15 426
10295.11 464
10296.06 495
10297.02 460
10297.98 412
10298.94 414
10299.90 419
10300.85 412
10301.81 390
10302.77 385
10303.73 382
10304.69 374
10305.65 354
10306.60 333
10307.56 364
10308.52 364
10309.48 355
10310.44 369
10311.40 348
10312.36 343
10313.32 345
10314.27 354
10315.23 398
10316.19 350
10317.15 347
10318.11 395
10319.07 365
10320.03 365
10320.99 342
10321.95 350
10322.91 349
10323.86 334
10324.82 334
10325.78 366
10326.74 369
10327.70 391
10328.66 359
10329.62 317
10330.58 319
10331.54 360
10332.50 385
10333.46 377
10334.42 335
10335.38 340
10336.34 361
10337.30 396
10338.26 389
10339.22 334
10340.18 326
10341.14 352
10342.10 360
10343.06 325
10344.02 349
10344.98 360
10345.94 336
10346.90 342
10347.86 316
10348.82 358
10349.78 367
10350.74 364
10351.70 329
10352.66 343
10353.62 340
10354.58 344
10355.55 379
10356.51 351
10357.47 333
10358.43 318
10359.39 341
10360.35 328
10361.31 318
10362.27 354
10363.23 327
10364.19 339
10365.16 337
10366.12 365
10367.08 357
10368.04 349
10369.00 333
10369.96 336
10370.92 359
10371.88 322
10372.85 329
10373.81 317
10374.77 349
10375.73 343
10376.69 344
10377.65 337
10378.62 374
10379.58 379
10380.54 342
10381.50 387
10382.46 341
10383.43 361
10384.39 316
10385.35 343
10386.31 319
10387.27 315
10388.24 341
10389.20 342
10390.16 309
10391.12 328
10392.09 368
10393.05 344
10394.01 349
10394.97 331
10395.94 328
10396.90 329
10397.86 370
10398.82 340
10399.79 332
10400.75 374
10401.71 333
10402.68 327
10403.64 363
10404.60 320
10405.57 318
10406.53 353
10407.49 352
10408.45 370
10409.42 331
10410.38 325
10411.34 349
10412.31 378
10413.27 345
10414.23 394
10415.20 377
10416.16 390
10417.13 421
10418.09 401
10419.05 432
10420.02 461
10420.98 472
10421.94 438
10422.91 436
10423.87 466
10424.84 471
10425.80 395
10426.76 392
10427.73 371
10428.69 357
10429.66 341
10430.62 340
10431.58 340
10432.55 338
10433.51 347
10434.48 333
10435.44 363
10436.41 311
10437.37 339
10438.34 330
10439.30 317
10440.27 314
10441.23 345
10442.19 332
10443.16 327
10444.12 339
10445.09 372
10446.05 307
10447.02 304
10447.98 316
10448.95 297
10449.91 322
10450.88 289
10451.84 284
10452.81 317
10453.78 297
10454.74 273
10455.71 302
10456.67 335
10457.64 343
10458.60 281
10459.57 295
10460.53 310
10461.50 331
10462.47 294
10463.43 313
10464.40 289
10465.36 293
10466.33 289
10467.29 284
10468.26 271
10469.23 302
10470.19 305
10471.16 274
10472.12 295
10473.09 273
10474.06 325
10475.02 278
10475.99 290
10476.96 269
10477.92 284
10478.89 307
10479.86 293
10480.82 310
10481.79 279
10482.76 287
10483.72 280
10484.69 340
10485.66 325
10486.62 305
10487.59 281
10488.56 300
10489.52 277
10490.49 295
10491.46 317
10492.42 322
10493.39 295
10494.36 312
10495.33 314
10496.29 319
10497.26 293
10498.23 303
10499.19 300
10500.16 301
10501.13 308
10502.10 280
10503.06 268
10504.03 302
10505.00 312
10505.97 325
10506.94 332
10507.90 301
10508.87 278
10509.84 287
10510.81 305
10511.78 288
10512.74 282
10513.71 293
10514.68 285
10515.65 270
10516.62 305
10517.58 279
10518.55 285
10519.52 295
10520.49 283
10521.46 298
10522.43 290
10523.39 315
10524.36 291
10525.33 328
10526.30 284
10527.27 307
10528.24 310
10529.21 266
10530.18 303
10531.14 288
10532.11 282
10533.08 294
10534.05 260
10535.02 292
10535.99 316
10536.96 278
10537.93 292
10538.90 285
10539.87 306
10540.84 284
10541.80 330
10542.77 328
10543.74 311
10544.71 298
10545.68 279
10546.65 307
10547.62 248
10548.59 273
10549.56 274
10550.53 318
10551.50 277
10552.47 285
10553.44 267
10554.41 298
10555.38 298
10556.35 326
10557.32 305
10558.29 277
10559.26 271
10560.23 285
10561.20 294
10562.17 299
10563.14 307
10564.11 297
10565.08 327
10566.05 330
10567.02 318
10567.99 263
10568.97 307
10569.94 295
10570.91 286
10571.88 310
10572.85 313
10573.82 284
10574.79 293
10575.76 264
10576.73 263
10577.70 295
10578.67 306
10579.64 261
10580.62 241
10581.59 275
10582.56 278
10583.53 279
10584.50 274
10585.47 303
10586.44 279
10587.42 297
10588.39 281
10589.36 292
10590.33 281
10591.30 275
10592.27 288
10593.25 260
10594.22 278
10595.19 281
10596.16 285
10597.13 274
10598.10 266
10599.08 266
10600.05 284
10601.02 314
10601.99 301
10602.96 253
10603.94 279
10604.91 301
10605.88 290
10606.85 319
10607.83 276
10608.80 257
10609.77 261
10610.74 309
10611.72 299
10612.69 269
10613.66 276
10614.63 294
10615.61 296
10616.58 282
10617.55 309
10618.53 297
10619.50 292
10620.47 291
10621.44 288
10622.42 272
10623.39 315
10624.36 288
10625.34 279
10626.31 290
10627.28 304
10628.26 286
10629.23 321
10630.20 274
10631.18 295
10632.15 284
10633.12 308
10634.10 322
10635.07 309
10636.05 328
10637.02 339
10637.99 333
10638.97 369
10639.94 407
10640.91 376
10641.89 366
10642.86 368
10643.84 380
10644.81 390
10645.79 335
10646.76 324
10647.73 302
10648.71 316
10649.68 300
10650.66 314
10651.63 313
10652.61 257
10653.58 300
10654.55 307
10655.53 277
10656.50 302
10657.48 283
10658.45 283
10659.43 263
10660.40 266
10661.38 278
10662.35 304
10663.33 275
10664.30 256
10665.28 232
10666.25 309
10667.23 296
10668.20 294
10669.18 295
10670.15 250
10671.13 295
10672.10 278
10673.08 279
10674.05 302
10675.03 298
10676.01 280
10676.98 310
10677.96 309
10678.93 270
10679.91 286
10680.88 292
10681.86 319
10682.84 282
10683.81 269
10684.79 275
10685.76 317
10686.74 306
10687.72 250
10688.69 242
10689.67 309
10690.64 289
10691.62 246
10692.60 267
10693.57 280
10694.55 285
10695.53 269
10696.50 261
10697.48 279
10698.46 291
10699.43 256
10700.41 278
10701.39 264
10702.36 260
10703.34 269
10704.32 293
10705.29 291
10706.27 314
10707.25 269
10708.22 281
10709.20 294
10710.18 277
10711.15 290
10712.13 294
10713.11 299
10714.09 268
10715.06 309
10716.04 296
10717.02 287
10718.00 283
10718.97 273
10719.95 272
10720.93 274
10721.91 293
10722.88 281
10723.86 269
10724.84 310
10725.82 272
10726.80 266
10727.77 278
10728.75 304
10729.73 297
10730.71 275
10731.69 275
10732.66 317
10733.64 318
10734.62 284
10735.60 294
10736.58 288
10737.55 297
10738.53 305
10739.51 292
10740.49 274
10741.47 307
10742.45 279
10743.43 261
10744.40 274
10745.38 283
10746.36 253
10747.34 309
10748.32 283
10749.30 284
10750.28 295
10751.26 306
10752.24 307
10753.21 280
10754.19 268
10755.17 246
10756.15 280
10757.13 282
10758.11 281
10759.09 285
10760.07 313
10761.05 294
10762.03 284
10763.01 282
10763.99 277
10764.97 272
10765.95 304
10766.93 311
10767.91 298
10768.89 286
10769.87 308
10770.84 290
10771.82 310
10772.80 296
10773.78 310
10774.76 341
10775.74 343
10776.73 326
10777.71 317
10778.69 325
10779.67 322
10780.65 287
10781.63 330
10782.61 326
10783.59 287
10784.57 290
10785.55 297
10786.53 276
10787.51 318
10788.49 281
10789.47 299
10790.45 296
10791.43 266
10792.41 242
10793.39 264
10794.38 292
10795.36 263
10796.34 279
10797.32 287
10798.30 288
10799.28 295
10800.26 289
10801.24 297
10802.22 291
10803.21 312
10804.19 322
10805.17 336
10806.15 340
10807.13 307
10808.11 328
10809.09 302
10810.08 354
10811.06 341
10812.04 368
10813.02 332
10814.00 314
10814.99 311
10815.97 348
10816.95 331
10817.93 279
10818.91 300
10819.90 316
10820.88 293
10821.86 313
10822.84 311
10823.82 294
10824.81 318
10825.79 307
10826.77 286
10827.75 286
10828.74 269
10829.72 308
10830.70 299
10831.68 307
10832.67 283
10833.65 258
10834.63 287
10835.62 244
10836.60 300
10837.58 263
10838.56 295
10839.55 314
10840.53 292
10841.51 295
10842.50 305
10843.48 292
10844.46 317
10845.45 257
10846.43 286
10847.41 286
10848.40 295
10849.38 287
10850.36 331
10851.35 311
10852.33 320
10853.31 297
10854.30 330
10855.28 281
10856.26 292
10857.25 330
10858.23 284
10859.22 274
10860.20 287
10861.18 323
10862.17 274
10863.15 289
10864.14 281
10865.12 287
10866.10 305
10867.09 303
10868.07 282
10869.06 296
10870.04 288
10871.03 338
10872.01 306
10873.00 310
10873.98 338
10874.96 330
10875.95 294
10876.93 282
10877.92 293
10878.90 304
10879.89 318
10880.87 297
10881.86 332
10882.84 301
10883.83 306
10884.81 330
10885.80 356
10886.78 366
10887.77 349
10888.75 352
10889.74 341
10890.72 374
10891.71 336
10892.70 358
10893.68 350
10894.67 351
10895.65 302
10896.64 323
10897.62 345
10898.61 319
10899.59 328
10900.58 325
10901.57 344
10902.55 348
10903.54 364
10904.52 309
10905.51 333
10906.50 368
10907.48 359
10908.47 325
10909.45 336
10910.44 328
10911.43 351
10912.41 343
10913.40 331
10914.39 357
10915.37 365
10916.36 387
10917.35 390
10918.33 369
10919.32 372
10920.30 369
10921.29 358
10922.28 372
10923.27 381
10924.25 395
10925.24 360
10926.23 333
10927.21 353
10928.20 363
10929.19 375
10930.17 390
10931.16 371
10932.15 377
10933.14 360
10934.12 380
10935.11 340
10936.10 366
10937.09 364
10938.07 348
10939.06 370
10940.05 346
10941.04 400
10942.02 419
10943.01 409
10944.00 412
10944.99 434
10945.97 423
10946.96 410
10947.95 376
10948.94 377
10949.93 408
10950.91 388
10951.90 390
10952.89 424
10953.88 491
10954.87 459
10955.85 505
10956.84 504
10957.83 545
10958.82 511
10959.81 554
10960.80 541
10961.79 556
10962.77 580
10963.76 582
10964.75 592
10965.74 535
10966.73 472
10967.72 472
10968.71 435
10969.70 434
10970.68 514
10971.67 451
10972.66 423
10973.65 441
10974.64 447
10975.63 450
10976.62 455
10977.61 417
10978.60 451
10979.59 428
10980.58 442
10981.57 488
10982.55 426
10983.54 465
10984.53 476
10985.52 473
10986.51 445
10987.50 453
10988.49 466
10989.48 472
10990.47 488
10991.46 457
10992.45 454
10993.44 482
10994.43 506
10995.42 554
10996.41 531
10997.40 598
10998.39 660
10999.38 680
11000.37 730
11001.36 768
11002.35 785
11003.34 797
11004.33 742
11005.33 692
11006.32 719
11007.31 673
11008.30 582
11009.29 556
11010.28 482
11011.27 449
11012.26 480
11013.25 452
11014.24 425
11015.23 483
11016.22 447
11017.21 429
11018.21 458
11019.20 440
11020.19 389
11021.18 375
11022.17 417
11023.16 429
11024.15 402
11025.14 399
11026.14 432
11027.13 447
11028.12 473
11029.11 418
11030.10 431
11031.09 458
11032.09 473
11033.08 436
11034.07 435
11035.06 443
11036.05 460
11037.05 466
11038.04 467
11039.03 438
11040.02 506
11041.01 484
11042.01 454
11043.00 421
11043.99 398
11044.98 416
11045.97 371
11046.97 422
11047.96 432
11048.95 415
11049.94 416
11050.94 409
11051.93 388
11052.92 410
11053.91 387
11054.91 395
11055.90 375
11056.89 419
11057.89 442
11058.88 402
11059.87 411
11060.87 440
11061.86 402
11062.85 395
11063.84 433
11064.84 399
11065.83 400
11066.82 379
11067.82 377
11068.81 433
11069.80 450
11070.80 417
11071.79 428
11072.78 407
11073.78 405
11074.77 429
11075.77 378
11076.76 380
11077.75 375
11078.75 407
11079.74 450
11080.73 430
11081.73 380
11082.72 426
11083.72 393
11084.71 421
11085.70 381
11086.70 403
11087.69 386
11088.69 416
11089.68 434
11090.68 434
11091.67 422
11092.66 404
11093.66 410
11094.65 418
11095.65 445
11096.64 389
11097.64 392
11098.63 421
11099.63 464
11100.62 420
11101.62 480
11102.61 474
11103.61 483
11104.60 465
11105.60 473
11106.59 459
11107.59 462
11108.58 483
11109.58 475
11110.57 470
11111.57 460
11112.56 528
11113.56 447
11114.55 463
11115.55 454
11116.55 460
11117.54 546
11118.54 557
11119.53 554
11120.53 566
11121.52 635
11122.52 628
11123.51 734
11124.51 733
11125.51 799
11126.50 872
11127.50 940
11128.49 900
11129.49 889
11130.49 880
11131.48 852
11132.48 773
11133.48 692
11134.47 645
11135.47 591
11136.46 567
11137.46 542
11138.46 511
11139.45 480
11140.45 492
11141.45 456
11142.44 483
11143.44 474
11144.44 459
11145.43 432
11146.43 477
11147.43 458
11148.43 459
11149.42 465
11150.42 434
11151.42 444
11152.41 373
11153.41 397
11154.41 398
11155.40 427
11156.40 439
11157.40 439
11158.40 357
11159.39 426
11160.39 431
11161.39 459
11162.39 465
11163.38 391
11164.38 405
11165.38 406
11166.38 399
11167.38 339
11168.37 361
11169.37 408
11170.37 476
11171.37 431
11172.37 368
11173.36 362
11174.36 413
11175.36 371
11176.36 426
11177.36 350
11178.35 339
11179.35 343
11180.35 393
11181.35 401
11182.35 363
11183.35 350
11184.34 392
11185.34 431
11186.34 347
11187.34 354
11188.34 353
11189.34 377
11190.34 378
11191.34 378
11192.34 405
11193.33 330
11194.33 362
11195.33 414
11196.33 388
11197.33 374
11198.33 413
11199.33 362
11200.33 373
11201.33 369
11202.33 386
11203.33 380
11204.33 373
11205.32 372
11206.32 393
11207.32 408
11208.32 379
11209.32 395
11210.32 362
11211.32 336
11212.32 359
11213.32 388
11214.32 386
11215.32 377
11216.32 385
11217.32 391
11218.32 364
11219.32 337
11220.32 347
11221.32 373
11222.32 320
11223.32 325
11224.32 364
11225.32 376
11226.32 329
11227.33 349
11228.33 371
11229.33 342
11230.33 371
11231.33 337
11232.33 360
11233.33 336
11234.33 321
11235.33 323
11236.33 361
11237.33 367
11238.33 373
11239.33 401
11240.34 362
11241.34 332
11242.34 349
11243.34 394
11244.34 383
11245.34 370
11246.34 350
11247.34 342
11248.35 339
11249.35 393
11250.35 326
11251.35 357
11252.35 341
11253.35 366
11254.35 378
11255.36 393
11256.36 349
11257.36 346
11258.36 381
11259.36 332
11260.37 321
11261.37 341
11262.37 380
11263.37 326
11264.37 332
11265.38 332
11266.38 389
11267.38 395
11268.38 411
11269.39 387
11270.39 372
11271.39 389
11272.39 408
11273.40 391
11274.40 403
11275.40 391
11276.40 407
11277.41 468
11278.41 445
11279.41 442
11280.41 455
11281.42 528
11282.42 469
11283.42 498
11284.43 451
11285.43 448
11286.43 400
11287.44 361
11288.44 377
11289.44 371
11290.45 340
11291.45 335
11292.45 368
11293.46 304
11294.46 325
11295.46 367
11296.47 371
11297.47 344
11298.47 316
11299.48 356
11300.48 398
11301.48 363
11302.49 360
11303.49 322
11304.50 323
11305.50 357
11306.50 341
11307.51 359
11308.51 339
11309.52 392
11310.52 400
11311.52 436
11312.53 410
11313.53 462
11314.54 411
11315.54 417
11316.55 431
11317.55 441
11318.56 412
11319.56 405
11320.56 404
11321.57 346
11322.57 333
11323.58 309
11324.58 336
11325.59 351
11326.59 335
11327.60 308
11328.60 295
11329.61 317
11330.61 369
11331.62 317
11332.62 285
11333.63 269
11334.63 288
11335.64 327
11336.65 304
11337.65 298
11338.66 302
11339.66 296
11340.67 332
11341.67 275
11342.68 298
11343.68 304
11344.69 294
11345.70 302
11346.70 289
11347.71 306
11348.71 295
11349.72 274
11350.72 265
11351.73 293
11352.74 300
11353.74 305
11354.75 292
11355.76 294
11356.76 274
11357.77 298
11358.77 277
11359.78 306
11360.79 311
11361.79 266
11362.80 314
11363.81 309
11364.81 291
11365.82 283
11366.83 310
11367.83 274
11368.84 291
11369.85 294
11370.85 291
11371.86 276
11372.87 276
11373.87 295
11374.88 243
11375.89 295
11376.90 226
11377.90 270
11378.91 268
11379.92 244
11380.92 285
11381.93 266
11382.94 266
11383.95 273
11384.95 288
11385.96 270
11386.97 265
11387.98 291
11388.99 285
11389.99 286
11391.00 277
11392.01 279
11393.02 273
11394.02 274
11395.03 272
11396.04 301
11397.05 346
11398.06 335
11399.06 270
11400.07 262
11401.08 287
11402.09 285
11403.10 264
11404.11 257
11405.11 242
11406.12 293
11407.13 313
11408.14 276
11409.15 279
11410.16 240
11411.17 254
11412.17 280
11413.18 246
11414.19 247
11415.20 285
11416.21 257
11417.22 254
11418.23 223
11419.24 272
11420.25 249
11421.25 257
11422.26 246
11423.27 241
11424.28 241
11425.29 280
11426.30 285
11427.31 266
11428.32 258
11429.33 269
11430.34 255
11431.35 240
11432.36 240
11433.37 213
11434.38 258
11435.39 268
11436.40 278
11437.41 276
11438.42 251
11439.43 247
11440.44 254
11441.45 249
11442.46 272
11443.47 243
11444.48 228
11445.49 239
11446.50 215
11447.51 251
11448.52 238
11449.53 238
11450.54 220
11451.55 265
11452.56 251
11453.57 252
11454.58 225
11455.59 264
11456.60 259
11457.61 281
11458.62 234
11459.63 232
11460.64 273
11461.66 254
11462.67 250
11463.68 249
11464.69 242
11465.70 239
11466.71 264
11467.72 254
11468.73 260
11469.74 223
11470.76 241
11471.77 241
11472.78 242
11473.79 240
11474.80 249
11475.81 247
11476.82 266
11477.84 286
11478.85 234
11479.86 263
11480.87 271
11481.88 271
11482.89 217
11483.91 257
11484.92 265
11485.93 221
11486.94 231
11487.95 256
11488.97 275
11489.98 246
11490.99 251
11492.00 277
11493.02 237
11494.03 236
11495.04 277
11496.05 256
11497.06 246
11498.08 270
11499.09 272
11500.10 222
11501.12 201
11502.13 242
11503.14 262
11504.15 236
11505.17 251
11506.18 249
11507.19 274
11508.20 246
11509.22 235
11510.23 249
11511.24 230
11512.26 251
11513.27 235
11514.28 241
11515.30 222
11516.31 271
11517.32 232
11518.34 212
11519.35 227
11520.36 243
11521.38 246
11522.39 265
11523.40 249
11524.42 223
11525.43 217
11526.45 257
11527.46 257
11528.47 255
11529.49 255
11530.50 239
11531.52 251
11532.53 238
11533.54 242
11534.56 248
11535.57 244
11536.59 251
11537.60 237
11538.61 248
11539.63 237
11540.64 247
11541.66 241
11542.67 261
11543.69 257
11544.70 232
11545.72 278
11546.73 272
11547.74 265
11548.76 239
11549.77 225
11550.79 276
11551.80 259
11552.82 236
11553.83 226
11554.85 218
11555.86 222
11556.88 239
11557.89 277
11558.91 282
11559.92 261
11560.94 303
11561.96 306
11562.97 248
11563.99 277
11565.00 245
11566.02 256
11567.03 276
11568.05 259
11569.06 260
11570.08 259
11571.10 254
11572.11 275
11573.13 273
11574.14 288
11575.16 281
11576.17 268
11577.19 277
11578.21 284
11579.22 264
11580.24 243
11581.25 312
11582.27 298
11583.29 287
11584.30 247
11585.32 296
11586.34 302
11587.35 324
11588.37 270
11589.39 313
11590.40 332
11591.42 314
11592.44 362
11593.45 357
11594.47 352
11595.49 335
11596.50 356
11597.52 340
11598.54 350
11599.55 400
11600.57 470
11601.59 479
11602.60 522
11603.62 552
11604.64 582
11605.66 581
11606.67 568
11607.69 523
11608.71 497
11609.73 441
11610.74 410
11611.76 425
11612.78 394
11613.80 354
11614.81 346
11615.83 301
11616.85 330
11617.87 308
11618.88 315
11619.90 270
11620.92 272
11621.94 266
11622.96 260
11623.97 268
11624.99 236
11626.01 272
11627.03 258
11628.05 261
11629.07 250
11630.08 244
11631.10 233
11632.12 261
11633.14 256
11634.16 209
11635.18 271
11636.19 313
11637.21 274
11638.23 238
11639.25 243
11640.27 254
11641.29 291
11642.31 270
11643.33 289
11644.34 285
11645.36 245
11646.38 257
11647.40 235
11648.42 266
11649.44 252
11650.46 258
11651.48 220
11652.50 229
11653.52 210
11654.54 227
11655.56 252
11656.58 265
11657.60 249
11658.61 214
11659.63 204
11660.65 226
11661.67 239
11662.69 264
11663.71 252
11664.73 256
11665.75 266
11666.77 261
11667.79 227
11668.81 230
11669.83 267
11670.85 226
11671.87 243
11672.89 228
11673.91 237
11674.93 232
11675.95 263
11676.97 269
11678.00 254
11679.02 259
11680.04 238
11681.06 270
11682.08 244
11683.10 236
11684.12 235
11685.14 257
11686.16 256
11687.18 252
11688.20 242
11689.22 216
11690.24 212
11691.26 264
11692.29 263
11693.31 248
11694.33 244
11695.35 266
11696.37 266
11697.39 233
11698.41 251
11699.43 261
11700.46 223
11701.48 227
11702.50 236
11703.52 243
11704.54 246
11705.56 234
11706.58 265
11707.61 240
11708.63 239
11709.65 238
11710.67 257
11711.69 249
11712.72 233
11713.74 236
11714.76 222
11715.78 241
11716.80 223
11717.83 243
11718.85 250
11719.87 247
11720.89 243
11721.92 227
11722.94 252
11723.96 229
11724.98 248
11726.01 246
11727.03 226
11728.05 241
11729.07 258
11730.10 266
11731.12 241
11732.14 201
11733.16 220
11734.19 206
11735.21 202
11736.23 209
11737.26 202
11738.28 223
11739.30 248
11740.33 266
11741.35 247
11742.37 217
11743.39 222
11744.42 229
11745.44 254
11746.47 242
11747.49 246
11748.51 216
11749.54 250
11750.56 226
11751.58 227
11752.61 212
11753.63 270
11754.65 244
11755.68 231
11756.70 241
11757.73 230
11758.75 241
11759.77 262
11760.80 230
11761.82 253
11762.85 247
11763.87 211
11764.89 204
11765.92 224
11766.94 210
11767.97 244
11768.99 222
11770.02 192
11771.04 216
11772.06 238
11773.09 263
11774.11 236
11775.14 240
11776.16 219
11777.19 238
11778.21 239
11779.24 261
11780.26 227
11781.29 242
11782.31 233
11783.34 226
11784.36 274
11785.39 210
11786.41 231
11787.44 231
11788.46 251
11789.49 239
11790.51 233
11791.54 270
11792.57 245
11793.59 263
11794.62 234
11795.64 234
11796.67 243
11797.69 272
11798.72 294
11799.74 256
11800.77 247
11801.80 277
11802.82 296
11803.85 275
11804.87 235
11805.90 287
11806.93 304
11807.95 287
11808.98 245
11810.00 262
11811.03 274
11812.06 257
11813.08 264
11814.11 255
11815.14 251
11816.16 212
11817.19 250
11818.22 256
11819.24 217
11820.27 245
11821.30 249
11822.32 260
11823.35 230
11824.38 227
11825.40 266
11826.43 253
11827.46 255
11828.48 258
11829.51 253
11830.54 263
11831.56 285
11832.59 270
11833.62 264
11834.65 267
11835.67 248
11836.70 255
11837.73 231
11838.76 240
11839.78 213
11840.81 274
11841.84 264
11842.87 251
11843.89 253
11844.92 254
11845.95 256
11846.98 265
11848.00 267
11849.03 259
11850.06 224
11851.09 249
11852.12 255
11853.14 222
11854.17 277
11855.20 257
11856.23 270
11857.26 235
11858.29 277
11859.31 283
11860.34 278
11861.37 264
11862.40 263
11863.43 281
11864.46 278
11865.48 292
11866.51 286
11867.54 297
11868.57 283
11869.60 269
11870.63 240
11871.66 289
11872.69 263
11873.72 296
11874.74 294
11875.77 282
11876.80 280
11877.83 238
11878.86 281
11879.89 259
11880.92 252
11881.95 262
11882.98 292
11884.01 296
11885.04 282
11886.07 270
11887.10 291
11888.13 322
11889.15 307
11890.18 313
11891.21 295
11892.24 332
11893.27 336
11894.30 313
11895.33 285
11896.36 285
11897.39 309
11898.42 299
11899.45 346
11900.48 333
11901.51 376
11902.54 369
11903.57 371
11904.60 379
11905.64 361
11906.67 339
11907.70 357
11908.73 334
11909.76 326
11910.79 301
11911.82 333
11912.85 356
11913.88 338
11914.91 290
11915.94 326
11916.97 310
11918.00 323
11919.03 325
11920.06 294
11921.10 306
11922.13 341
11923.16 346
11924.19 305
11925.22 327
11926.25 363
11927.28 400
11928.31 374
11929.35 382
11930.38 403
11931.41 458
11932.44 491
11933.47 491
11934.50 489
11935.53 470
11936.57 501
11937.60 438
11938.63 435
11939.66 420
11940.69 337
11941.73 369
11942.76 336
11943.79 316
11944.82 279
11945.85 289
11946.89 313
11947.92 321
11948.95 272
11949.98 284
11951.01 272
11952.05 279
11953.08 287
11954.11 301
11955.14 259
11956.18 269
11957.21 277
11958.24 326
11959.27 281
11960.31 264
11961.34 269
11962.37 308
11963.41 311
11964.44 264
11965.47 269
11966.50 256
11967.54 286
11968.57 266
11969.60 276
11970.64 283
11971.67 269
11972.70 282
11973.74 276
11974.77 280
11975.80 242
11976.84 249
11977.87 283
11978.90 258
11979.94 249
11980.97 267
11982.00 266
11983.04 301
11984.07 252
11985.11 224
11986.14 245
11987.17 266
11988.21 235
11989.24 246
11990.28 293
11991.31 261
11992.34 293
11993.38 269
11994.41 262
11995.45 245
11996.48 263
11997.52 301
11998.55 252
11999.58 274
12000.62 280
12001.65 275
12002.69 316
12003.72 292
12004.76 297
12005.79 275
12006.83 295
12007.86 279
12008.90 262
12009.93 286
12010.97 282
12012.00 309
12013.04 329
12014.07 304
12015.11 309
12016.14 307
12017.18 341
12018.21 323
12019.25 321
12020.28 327
12021.32 318
12022.35 321
12023.39 307
12024.42 311
12025.46 307
12026.49 344
12027.53 335
12028.57 285
12029.60 298
12030.64 290
12031.67 335
12032.71 323
12033.74 295
12034.78 296
12035.82 276
12036.85 254
12037.89 293
12038.92 263
12039.96 253
12041.00 260
12042.03 275
12043.07 257
12044.11 238
12045.14 256
12046.18 239
12047.22 255
12048.25 267
12049.29 237
12050.33 271
12051.36 282
12052.40 242
12053.44 233
12054.47 251
12055.51 222
12056.55 253
12057.58 246
12058.62 252
12059.66 231
12060.69 238
12061.73 248
12062.77 240
12063.80 256
12064.84 236
12065.88 221
12066.92 259
12067.95 244
12068.99 264
12070.03 214
12071.07 227
12072.10 258
12073.14 299
12074.18 253
12075.22 208
12076.25 239
12077.29 248
12078.33 231
12079.37 258
12080.41 243
12081.44 228
12082.48 248
12083.52 219
12084.56 203
12085.60 234
12086.63 259
12087.67 220
12088.71 255
12089.75 250
12090.79 239
12091.83 270
12092.86 237
12093.90 243
12094.94 237
12095.98 252
12097.02 225
12098.06 227
12099.10 235
12100.13 232
12101.17 231
12102.21 235
12103.25 246
12104.29 263
12105.33 237
12106.37 231
12107.41 241
12108.45 218
12109.49 224
12110.52 233
12111.56 233
12112.60 224
12113.64 229
12114.68 209
12115.72 222
12116.76 223
12117.80 217
12118.84 208
12119.88 227
12120.92 200
12121.96 187
12123.00 239
12124.04 219
12125.08 223
12126.12 218
12127.16 222
12128.20 216
12129.24 220
12130.28 189
12131.32 208
12132.36 195
12133.40 230
12134.44 226
12135.48 189
12136.52 218
12137.56 217
12138.60 243
12139.64 214
12140.68 207
12141.72 196
12142.76 197
12143.80 198
12144.84 218
12145.88 219
12146.93 198
12147.97 191
12149.01 209
12150.05 222
12151.09 249
12152.13 188
12153.17 208
12154.21 203
12155.25 183
12156.29 201
12157.34 222
12158.38 210
12159.42 201
12160.46 203
12161.50 202
12162.54 205
12163.58 180
12164.62 232
12165.67 221
12166.71 218
12167.75 240
12168.79 185
12169.83 204
12170.87 211
12171.92 218
12172.96 208
12174.00 210
12175.04 205
12176.08 204
12177.13 246
12178.17 189
12179.21 225
12180.25 192
12181.30 194
12182.34 201
12183.38 196
12184.42 211
12185.46 175
12186.51 229
12187.55 207
12188.59 209
12189.63 200
12190.68 243
12191.72 247
12192.76 198
12193.81 216
12194.85 208
12195.89 252
12196.93 225
12197.98 206
12199.02 205
12200.06 189
12201.11 196
12202.15 213
12203.19 212
12204.24 228
12205.28 194
12206.32 204
12207.37 204
12208.41 211
12209.45 220
12210.50 224
12211.54 225
12212.58 214
12213.63 198
12214.67 194
12215.71 214
12216.76 207
12217.80 203
12218.85 217
12219.89 217
12220.93 228
12221.98 204
12223.02 212
12224.07 218
12225.11 209
12226.15 228
12227.20 221
12228.24 217
12229.29 214
12230.33 212
12231.38 213
12232.42 238
12233.46 208
12234.51 222
12235.55 225
12236.60 214
12237.64 208
12238.69 224
12239.73 253
12240.78 245
12241.82 237
12242.87 255
12243.91 233
12244.96 248
12246.00 229
12247.05 236
12248.09 260
12249.14 222
12250.18 203
12251.23 202
12252.27 214
12253.32 233
12254.36 183
12255.41 214
12256.45 226
12257.50 233
12258.55 221
12259.59 215
12260.64 214
12261.68 198
12262.73 206
12263.77 199
12264.82 210
12265.87 206
12266.91 196
12267.96 206
12269.00 210
12270.05 201
12271.10 199
12272.14 172
12273.19 202
12274.23 207
12275.28 188
12276.33 199
12277.37 207
12278.42 204
12279.47 216
12280.51 220
12281.56 208
12282.61 208
12283.65 198
12284.70 197
12285.75 217
12286.79 202
12287.84 212
12288.89 210
12289.93 222
12290.98 194
12292.03 194
12293.07 215
12294.12 227
12295.17 212
12296.22 192
12297.26 201
12298.31 186
12299.36 214
12300.40 205
12301.45 186
12302.50 193
12303.55 203
12304.59 214
12305.64 206
12306.69 222
12307.74 195
12308.78 216
12309.83 231
12310.88 193
12311.93 193
12312.98 192
12314.02 232
12315.07 190
12316.12 189
12317.17 203
12318.22 206
12319.26 193
12320.31 189
12321.36 212
12322.41 188
12323.46 222
12324.51 200
12325.55 200
12326.60 190
12327.65 205
12328.70 197
12329.75 209
12330.80 181
12331.85 190
12332.89 228
12333.94 213
12334.99 217
12336.04 209
12337.09 213
12338.14 196
12339.19 212
12340.24 179
12341.29 188
12342.33 211
12343.38 239
12344.43 243
12345.48 200
12346.53 211
12347.58 195
12348.63 205
12349.68 176
12350.73 201
12351.78 210
12352.83 233
12353.88 236
12354.93 195
12355.98 179
12357.03 210
12358.08 223
12359.13 209
12360.18 203
12361.23 192
12362.28 207
12363.33 225
12364.38 182
12365.43 208
12366.48 239
12367.53 228
12368.58 233
12369.63 206
12370.68 203
12371.73 243
12372.78 208
12373.83 208
12374.88 208
12375.93 216
12376.98 229
12378.03 207
12379.08 210
12380.13 211
12381.18 217
12382.23 265
12383.29 226
12384.34 231
12385.39 204
12386.44 222
12387.49 215
12388.54 212
12389.59 199
12390.64 195
12391.69 210
12392.75 218
12393.80 238
12394.85 236
12395.90 223
12396.95 254
12398.00 248
12399.05 228
12400.11 217
12401.16 251
12402.21 231
12403.26 215
12404.31 238
12405.36 247
12406.42 254
12407.47 255
12408.52 253
12409.57 231
12410.62 242
12411.68 222
12412.73 248
12413.78 225
12414.83 209
12415.88 228
12416.94 231
12417.99 224
12419.04 235
12420.09 220
12421.15 271
12422.20 251
12423.25 238
12424.30 248
12425.36 234
12426.41 261
12427.46 264
12428.52 262
12429.57 233
12430.62 258
12431.67 266
12432.73 258
12433.78 265
12434.83 211
12435.89 237
12436.94 261
12437.99 260
12439.05 256
12440.10 251
12441.15 231
12442.21 255
12443.26 246
12444.31 267
12445.37 258
12446.42 253
12447.47 259
12448.53 272
12449.58 260
12450.63 250
12451.69 267
12452.74 293
12453.80 261
12454.85 261
12455.90 305
12456.96 295
12458.01 304
12459.07 311
12460.12 330
12461.17 346
12462.23 326
12463.28 367
12464.34 370
12465.39 336
12466.45 352
12467.50 399
12468.56 413
12469.61 398
12470.66 476
12471.72 497
12472.77 573
12473.83 708
12474.88 740
12475.94 842
12476.99 922
12478.05 964
12479.10 1039
12480.16 1047
12481.21 1061
12482.27 979
12483.32 884
12484.38 794
12485.43 683
12486.49 609
12487.54 549
12488.60 471
12489.65 449
12490.71 411
12491.77 363
12492.82 386
12493.88 324
12494.93 329
12495.99 290
12497.04 333
12498.10 364
12499.15 328
12500.21 298
12501.27 323
12502.32 305
12503.38 325
12504.43 278
12505.49 285
12506.55 300
12507.60 326
12508.66 280
12509.72 311
12510.77 328
12511.83 332
12512.88 333
12513.94 307
12515.00 284
12516.05 292
12517.11 283
12518.17 297
12519.22 270
12520.28 275
12521.34 263
12522.39 267
12523.45 285
12524.51 251
12525.56 229
12526.62 229
12527.68 238
12528.74 221
12529.79 248
12530.85 242
12531.91 251
12532.96 257
12534.02 233
12535.08 256
12536.14 248
12537.19 248
12538.25 251
12539.31 269
12540.37 275
12541.42 273
12542.48 258
12543.54 257
12544.60 286
12545.65 255
12546.71 262
12547.77 257
12548.83 279
12549.89 294
12550.94 277
12552.00 268
12553.06 283
12554.12 309
12555.18 303
12556.23 324
12557.29 321
12558.35 344
12559.41 309
12560.47 318
12561.53 327
12562.58 357
12563.64 333
12564.70 323
12565.76 303
12566.82 312
12567.88 285
12568.94 282
12570.00 278
12571.05 296
12572.11 282
12573.17 277
12574.23 262
12575.29 300
12576.35 241
12577.41 260
12578.47 237
12579.53 253
12580.59 243
12581.64 239
12582.70 276
12583.76 217
12584.82 251
12585.88 246
12586.94 292
12588.00 297
12589.06 275
12590.12 251
12591.18 245
12592.24 259
12593.30 258
12594.36 271
12595.42 254
12596.48 258
12597.54 239
12598.60 246
12599.66 238
12600.72 223
12601.78 206
12602.84 254
12603.90 224
12604.96 227
12606.02 205
12607.08 230
12608.14 247
12609.20 248
12610.26 243
12611.32 213
12612.38 232
12613.44 222
12614.50 245
12615.57 194
12616.63 234
12617.69 242
12618.75 263
12619.81 246
12620.87 233
12621.93 249
12622.99 254
12624.05 214
12625.11 229
12626.18 218
12627.24 215
12628.30 219
12629.36 212
12630.42 247
12631.48 224
12632.54 227
12633.60 223
12634.67 209
12635.73 193
12636.79 237
12637.85 238
12638.91 232
12639.97 215
12641.04 199
12642.10 241
12643.16 197
12644.22 204
12645.28 203
12646.35 224
12647.41 192
12648.47 198
12649.53 223
12650.59 227
12651.66 186
12652.72 230
12653.78 208
12654.84 188
12655.91 232
12656.97 249
12658.03 220
12659.09 216
12660.16 212
12661.22 206
12662.28 216
12663.34 228
12664.41 209
12665.47 216
12666.53 238
12667.60 178
12668.66 196
12669.72 184
12670.78 219
12671.85 208
12672.91 230
12673.97 198
12675.04 193
12676.10 215
12677.16 241
12678.23 226
12679.29 199
12680.35 225
12681.42 230
12682.48 247
12683.54 212
12684.61 201
12685.67 202
12686.74 255
12687.80 240
12688.86 233
12689.93 201
12690.99 227
12692.05 218
12693.12 213
12694.18 227
12695.25 176
12696.31 201
12697.37 214
12698.44 216
12699.50 189
12700.57 196
12701.63 225
12702.70 250
12703.76 232
12704.83 250
12705.89 231
12706.95 225
12708.02 246
12709.08 250
12710.15 238
12711.21 206
12712.28 194
12713.34 224
12714.41 230
12715.47 182
12716.54 186
12717.60 216
12718.67 230
12719.73 223
12720.80 221
12721.86 211
12722.93 222
12723.99 224
12725.06 237
12726.12 231
12727.19 220
12728.26 251
12729.32 237
12730.39 250
12731.45 219
12732.52 263
12733.58 265
12734.65 296
12735.71 282
12736.78 262
12737.85 263
12738.91 251
12739.98 287
12741.04 285
12742.11 228
12743.18 230
12744.24 222
12745.31 239
12746.37 207
12747.44 214
12748.51 232
12749.57 206
12750.64 202
12751.71 212
12752.77 203
12753.84 173
12754.91 217
12755.97 208
12757.04 216
12758.11 206
12759.17 183
12760.24 176
12761.31 187
12762.37 188
12763.44 191
12764.51 224
12765.57 178
12766.64 196
12767.71 156
12768.78 171
12769.84 178
12770.91 175
12771.98 183
12773.04 217
12774.11 214
12775.18 195
12776.25 203
12777.31 219
12778.38 179
12779.45 180
12780.52 232
12781.58 208
12782.65 191
12783.72 190
12784.79 209
12785.86 194
12786.92 205
12787.99 199
12789.06 187
12790.13 211
12791.20 187
12792.26 183
12793.33 178
12794.40 187
12795.47 198
12796.54 199
12797.61 175
12798.67 178
12799.74 200
12800.81 215
12801.88 198
12802.95 159
12804.02 165
12805.09 206
12806.15 189
12807.22 161
12808.29 168
12809.36 172
12810.43 163
12811.50 184
12812.57 178
12813.64 210
12814.71 208
12815.77 191
12816.84 182
12817.91 174
12818.98 186
12820.05 192
12821.12 203
12822.19 215
12823.26 195
12824.33 180
12825.40 199
12826.47 196
12827.54 156
12828.61 163
12829.68 178
12830.75 210
12831.82 205
12832.89 188
12833.96 182
12835.03 221
12836.10 204
12837.17 185
12838.24 187
12839.31 175
12840.38 175
12841.45 198
12842.52 170
12843.59 165
12844.66 195
12845.73 190
12846.80 163
12847.87 185
12848.94 168
12850.01 187
12851.08 179
12852.15 180
12853.22 174
12854.29 178
12855.36 172
12856.43 184
12857.51 179
12858.58 173
12859.65 175
12860.72 165
12861.79 169
12862.86 151
12863.93 189
12865.00 182
12866.07 176
12867.15 165
12868.22 161
12869.29 157
12870.36 180
12871.43 163
12872.50 181
12873.57 160
12874.65 161
12875.72 164
12876.79 153
12877.86 159
12878.93 170
12880.00 185
12881.08 183
12882.15 179
12883.22 182
12884.29 157
12885.36 190
12886.44 186
12887.51 177
12888.58 170
12889.65 174
12890.72 173
12891.80 207
12892.87 178
12893.94 177
12895.01 176
12896.09 198
12897.16 166
12898.23 142
12899.30 158
12900.38 178
12901.45 191
12902.52 159
12903.60 160
12904.67 146
12905.74 185
12906.81 174
12907.89 156
12908.96 180
12910.03 177
12911.11 188
12912.18 174
12913.25 148
12914.33 145
12915.40 182
12916.47 193
12917.55 175
12918.62 146
12919.69 140
12920.77 169
12921.84 181
12922.91 149
12923.99 167
12925.06 176
12926.13 193
12927.21 175
12928.28 150
12929.36 165
12930.43 185
12931.50 214
12932.58 160
12933.65 144
12934.73 141
12935.80 172
12936.87 177
12937.95 164
12939.02 149
12940.10 154
12941.17 176
12942.25 176
12943.32 160
12944.39 142
12945.47 178
12946.54 165
12947.62 165
12948.69 156
12949.77 158
12950.84 187
12951.92 172
12952.99 155
12954.07 146
12955.14 145
12956.22 187
12957.29 191
12958.37 140
12959.44 144
12960.52 182
12961.59 172
12962.67 154
12963.74 147
12964.82 143
12965.89 165
12966.97 168
12968.04 148
12969.12 140
12970.20 152
12971.27 188
12972.35 133
12973.42 145
12974.50 159
12975.57 147
12976.65 172
12977.73 175
12978.80 137
12979.88 140
12980.95 142
12982.03 164
12983.11 162
12984.18 153
12985.26 126
12986.33 176
12987.41 164
12988.49 186
12989.56 154
12990.64 164
12991.72 183
12992.79 177
12993.87 157
12994.95 149
12996.02 176
12997.10 181
12998.18 158
12999.25 173
13000.33 171
13001.41 167
13002.48 144
13003.56 157
13004.64 149
13005.71 151
13006.79 179
13007.87 181
13008.95 154
13010.02 159
13011.10 163
13012.18 163
13013.26 159
13014.33 178
13015.41 141
13016.49 152
13017.57 161
13018.64 153
13019.72 173
13020.80 153
13021.88 163
13022.95 181
13024.03 160
13025.11 144
13026.19 164
13027.26 165
13028.34 140
13029.42 151
13030.50 149
13031.58 147
13032.66 161
13033.73 153
13034.81 171
13035.89 166
13036.97 149
13038.05 158
13039.13 164
13040.20 142
13041.28 123
13042.36 174
13043.44 166
13044.52 179
13045.60 193
13046.68 183
13047.75 158
13048.83 167
13049.91 178
13050.99 141
13052.07 148
13053.15 165
13054.23 179
13055.31 156
13056.39 150
13057.47 132
13058.54 160
13059.62 165
13060.70 166
13061.78 178
13062.86 174
13063.94 172
13065.02 175
13066.10 144
13067.18 139
13068.26 139
13069.34 160
13070.42 140
13071.50 135
13072.58 152
13073.66 134
13074.74 133
13075.82 156
13076.90 146
13077.98 130
13079.06 149
13080.14 161
13081.22 154
13082.30 153
13083.38 162
13084.46 159
13085.54 153
13086.62 170
13087.70 144
13088.78 159
13089.86 161
13090.94 158
13092.02 153
13093.10 146
13094.18 137
13095.27 149
13096.35 151
13097.43 136
13098.51 140
13099.59 158
13100.67 167
13101.75 152
13102.83 161
13103.91 154
13104.99 176
13106.08 176
13107.16 148
13108.24 137
13109.32 137
13110.40 152
13111.48 168
13112.56 129
13113.64 146
13114.73 148
13115.81 147
13116.89 149
13117.97 158
13119.05 136
13120.14 163
13121.22 141
13122.30 151
13123.38 147
13124.46 124
13125.54 145
13126.63 130
13127.71 165
13128.79 170
13129.87 162
13130.96 156
13132.04 132
13133.12 144
13134.20 155
13135.28 164
13136.37 157
13137.45 169
13138.53 161
13139.61 151
13140.70 152
13141.78 150
13142.86 154
13143.95 186
13145.03 150
13146.11 156
13147.19 156
13148.28 174
13149.36 160
13150.44 163
13151.53 147
13152.61 152
13153.69 163
13154.78 151
13155.86 175
13156.94 174
13158.03 179
13159.11 177
13160.19 209
13161.28 180
13162.36 198
13163.44 184
13164.53 183
13165.61 156
13166.69 164
13167.78 157
13168.86 185
13169.95 164
13171.03 161
13172.11 149
13173.20 142
13174.28 162
13175.37 142
13176.45 157
13177.53 134
13178.62 160
13179.70 157
13180.79 151
13181.87 149
13182.96 161
13184.04 152
13185.12 160
13186.21 147
13187.29 164
13188.38 152
13189.46 149
13190.55 131
13191.63 140
13192.72 136
13193.80 140
13194.89 161
13195.97 139
13197.06 148
13198.14 132
13199.23 158
13200.31 167
13201.40 142
13202.48 162
13203.57 150
13204.65 173
13205.74 178
13206.82 151
13207.91 148
13208.99 189
13210.08 174
13211.16 167
13212.25 127
13213.34 137
13214.42 142
13215.51 151
13216.59 145
13217.68 139
13218.76 170
13219.85 170
13220.94 164
13222.02 131
13223.11 145
13224.19 140
13225.28 151
13226.37 134
13227.45 136
13228.54 136
13229.63 146
13230.71 134
13231.80 152
13232.89 141
13233.97 147
13235.06 161
13236.14 177
13237.23 147
13238.32 142
13239.40 136
13240.49 172
13241.58 163
13242.67 156
13243.75 156
13244.84 176
13245.93 183
13247.01 142
13248.10 153
13249.19 138
13250.27 153
13251.36 135
13252.45 155
13253.54 127
13254.62 144
13255.71 174
13256.80 170
13257.89 175
13258.97 155
13260.06 181
13261.15 180
13262.24 162
13263.32 146
13264.41 150
13265.50 158
13266.59 166
13267.67 174
13268.76 174
13269.85 154
13270.94 152
13272.03 176
13273.11 163
13274.20 153
13275.29 190
13276.38 176
13277.47 156
13278.56 157
13279.64 148
13280.73 180
13281.82 195
13282.91 188
13284.00 161
13285.09 169
13286.18 178
13287.26 181
13288.35 175
13289.44 184
13290.53 207
13291.62 207
13292.71 188
13293.80 178
13294.89 201
13295.98 147
13297.06 199
13298.15 185
13299.24 178
13300.33 165
13301.42 163
13302.51 168
13303.60 175
13304.69 181
13305.78 170
13306.87 185
13307.96 181
13309.05 177
13310.14 172
13311.23 180
13312.32 161
13313.41 164
13314.50 172
13315.59 161
13316.68 167
13317.77 187
13318.86 197
13319.95 211
13321.04 155
13322.13 178
13323.22 174
13324.31 182
13325.40 174
13326.49 172
13327.58 162
13328.67 170
13329.76 202
13330.85 173
13331.94 187
13333.03 168
13334.12 168
13335.21 164
13336.30 212
13337.39 192
13338.48 173
13339.57 198
13340.66 200
13341.75 170
13342.85 170
13343.94 156
13345.03 165
13346.12 169
13347.21 172
13348.30 192
13349.39 183
13350.48 219
13351.58 188
13352.67 188
13353.76 187
13354.85 174
13355.94 186
13357.03 188
13358.12 171
13359.22 168
13360.31 205
13361.40 196
13362.49 202
13363.58 192
13364.67 179
13365.77 217
13366.86 254
13367.95 221
13369.04 207
13370.13 193
13371.23 208
13372.32 220
13373.41 183
13374.50 205
13375.60 181
13376.69 204
13377.78 200
13378.87 189
13379.97 169
13381.06 187
13382.15 190
13383.24 197
13384.34 190
13385.43 189
13386.52 211
13387.61 193
13388.71 189
13389.80 167
13390.89 170
13391.99 183
13393.08 192
13394.17 186
13395.26 172
13396.36 170
13397.45 195
13398.54 185
13399.64 180
13400.73 180
13401.82 170
13402.92 176
13404.01 164
13405.10 166
13406.20 169
13407.29 178
13408.39 172
13409.48 166
13410.57 173
13411.67 171
13412.76 162
13413.85 175
13414.95 158
13416.04 178
13417.14 192
13418.23 186
13419.32 161
13420.42 177
13421.51 176
13422.61 164
13423.70 166
13424.80 184
13425.89 172
13426.98 144
13428.08 176
13429.17 177
13430.27 181
13431.36 172
13432.46 202
13433.55 192
13434.65 182
13435.74 167
13436.84 174
13437.93 195
13439.03 165
13440.12 177
13441.22 182
13442.31 172
13443.41 162
13444.50 156
13445.60 166
13446.69 168
13447.79 186
13448.88 185
13449.98 173
13451.07 175
13452.17 208
13453.26 211
13454.36 194
13455.45 179
13456.55 157
13457.65 162
13458.74 163
13459.84 175
13460.93 177
13462.03 185
13463.12 178
13464.22 172
13465.32 184
13466.41 158
13467.51 190
13468.60 165
13469.70 186
13470.80 159
13471.89 143
13472.99 206
13474.09 186
13475.18 180
13476.28 181
13477.37 183
13478.47 206
13479.57 186
13480.66 159
13481.76 162
13482.86 179
13483.95 171
13485.05 204
13486.15 211
13487.25 178
13488.34 186
13489.44 167
13490.54 211
13491.63 202
13492.73 191
13493.83 197
13494.92 197
13496.02 182
13497.12 202
13498.22 220
13499.31 214
13500.41 224
13501.51 186
13502.61 243
13503.70 197
13504.80 212
13505.90 196
13507.00 199
13508.09 167
13509.19 194
13510.29 210
13511.39 179
13512.49 169
13513.58 189
13514.68 215
13515.78 199
13516.88 196
13517.98 195
13519.07 186
13520.17 173
13521.27 195
13522.37 189
13523.47 181
13524.57 211
13525.66 211
13526.76 184
13527.86 169
13528.96 160
13530.06 164
13531.16 179
13532.26 156
13533.35 152
13534.45 150
13535.55 153
13536.65 172
13537.75 177
13538.85 189
13539.95 155
13541.05 161
13542.15 164
13543.24 162
13544.34 167
13545.44 169
13546.54 198
13547.64 177
13548.74 137
13549.84 143
13550.94 156
13552.04 159
13553.14 151
13554.24 155
13555.34 185
13556.44 184
13557.54 172
13558.64 167
13559.74 168
13560.84 168
13561.94 173
13563.04 164
13564.14 182
13565.24 156
13566.34 160
13567.44 153
13568.54 185
13569.64 170
13570.74 189
13571.84 182
13572.94 149
13574.04 147
13575.14 179
13576.24 171
13577.34 161
13578.44 168
13579.54 166
13580.64 169
13581.74 184
13582.84 185
13583.94 182
13585.05 165
13586.15 161
13587.25 183
13588.35 197
13589.45 201
13590.55 166
13591.65 171
13592.75 193
13593.85 153
13594.95 162
13596.06 185
13597.16 183
13598.26 157
13599.36 200
13600.46 183
13601.56 180
13602.66 186
13603.77 187
13604.87 180
13605.97 156
13607.07 171
13608.17 200
13609.28 158
13610.38 171
13611.48 156
13612.58 189
13613.68 198
13614.79 164
13615.89 189
13616.99 200
13618.09 183
13619.19 190
13620.30 166
13621.40 167
13622.50 165
13623.60 177
13624.71 196
13625.81 184
13626.91 177
13628.01 171
13629.12 196
13630.22 187
13631.32 188
13632.42 186
13633.53 185
13634.63 208
13635.73 186
13636.84 191
13637.94 170
13639.04 204
13640.14 167
13641.25 166
13642.35 164
13643.45 163
13644.56 204
13645.66 169
13646.76 178
13647.87 143
13648.97 157
13650.07 160
13651.18 180
13652.28 150
13653.39 186
13654.49 186
13655.59 185
13656.70 170
13657.80 125
13658.90 150
13660.01 175
13661.11 197
13662.22 187
13663.32 173
13664.42 165
13665.53 170
13666.63 183
13667.74 163
13668.84 131
13669.94 161
13671.05 181
13672.15 186
13673.26 170
13674.36 176
13675.47 166
13676.57 207
13677.68 217
13678.78 171
13679.89 162
13680.99 167
13682.10 171
13683.20 153
13684.30 135
13685.41 168
13686.51 200
13687.62 187
13688.72 168
13689.83 160
13690.93 167
13692.04 158
13693.15 189
13694.25 191
13695.36 189
13696.46 190
13697.57 186
13698.67 201
13699.78 185
13700.88 185
13701.99 190
13703.09 200
13704.20 161
13705.31 176
13706.41 184
13707.52 189
13708.62 180
13709.73 171
13710.84 171
13711.94 178
13713.05 193
13714.15 197
13715.26 183
13716.37 153
13717.47 173
13718.58 181
13719.68 185
13720.79 169
13721.90 198
13723.00 180
13724.11 195
13725.22 199
13726.32 192
13727.43 160
13728.54 193
13729.64 210
13730.75 193
13731.86 196
13732.96 199
13734.07 232
13735.18 221
13736.28 200
13737.39 196
13738.50 203
13739.61 248
13740.71 223
13741.82 196
13742.93 220
13744.03 209
13745.14 219
13746.25 220
13747.36 224
13748.46 227
13749.57 207
13750.68 239
13751.79 249
13752.89 242
13754.00 217
13755.11 246
13756.22 271
13757.33 246
13758.43 226
13759.54 239
13760.65 259
13761.76 274
13762.87 258
13763.97 258
13765.08 249
13766.19 273
13767.30 306
13768.41 251
13769.51 279
13770.62 305
13771.73 361
13772.84 351
13773.95 362
13775.06 352
13776.17 329
13777.27 374
13778.38 363
13779.49 346
13780.60 313
13781.71 316
13782.82 329
13783.93 331
13785.04 254
13786.14 269
13787.25 260
13788.36 246
13789.47 211
13790.58 218
13791.69 223
13792.80 257
13793.91 240
13795.02 182
13796.13 212
13797.24 223
13798.35 233
13799.46 220
13800.57 231
13801.68 201
13802.78 217
13803.89 223
13805.00 234
13806.11 209
13807.22 235
13808.33 221
13809.44 245
13810.55 230
13811.66 250
13812.77 224
13813.88 205
13814.99 223
13816.10 203
13817.21 218
13818.32 204
13819.44 207
13820.55 219
13821.66 221
13822.77 187
13823.88 206
13824.99 227
13826.10 204
13827.21 181
13828.32 194
13829.43 202
13830.54 199
13831.65 196
13832.76 178
13833.87 188
13834.98 199
13836.10 203
13837.21 208
13838.32 186
13839.43 200
13840.54 215
13841.65 204
13842.76 196
13843.87 197
13844.99 218
13846.10 242
13847.21 217
13848.32 199
13849.43 210
13850.54 182
13851.65 203
13852.77 200
13853.88 193
13854.99 207
13856.10 187
13857.21 217
13858.33 229
13859.44 214
13860.55 201
13861.66 221
13862.77 201
13863.89 214
13865.00 229
13866.11 210
13867.22 234
13868.33 213
13869.45 211
13870.56 233
13871.67 267
13872.78 214
13873.90 214
13875.01 208
13876.12 196
13877.23 215
13878.35 233
13879.46 237
13880.57 207
13881.69 239
13882.80 236
13883.91 234
13885.02 182
13886.14 231
13887.25 239
13888.36 225
13889.48 218
13890.59 229
13891.70 235
13892.82 258
13893.93 246
13895.04 225
13896.16 210
13897.27 209
13898.38 240
13899.50 233
13900.61 236
13901.72 207
13902.84 245
13903.95 246
13905.07 238
13906.18 217
13907.29 207
13908.41 208
13909.52 233
13910.63 189
13911.75 196
13912.86 210
13913.98 195
13915.09 192
13916.21 187
13917.32 214
13918.43 189
13919.55 184
13920.66 214
13921.78 194
13922.89 214
13924.01 195
13925.12 217
13926.24 175
13927.35 204
13928.46 179
13929.58 202
13930.69 191
13931.81 229
13932.92 203
13934.04 199
13935.15 221
13936.27 200
13937.38 241
13938.50 216
13939.61 216
13940.73 219
13941.85 254
13942.96 198
13944.08 215
13945.19 208
13946.31 204
13947.42 171
13948.54 197
13949.65 200
13950.77 171
13951.88 180
13953.00 172
13954.12 188
13955.23 184
13956.35 197
13957.46 189
13958.58 194
13959.70 193
13960.81 189
13961.93 184
13963.04 180
13964.16 186
13965.28 216
13966.39 181
13967.51 195
13968.62 203
13969.74 192
13970.86 186
13971.97 200
13973.09 177
13974.21 205
13975.32 228
13976.44 160
13977.56 209
13978.67 168
13979.79 215
13980.91 198
13982.02 177
13983.14 194
13984.26 173
13985.37 191
13986.49 176
13987.61 179
13988.73 159
13989.84 181
13990.96 172
13992.08 203
13993.20 165
13994.31 186
13995.43 193
13996.55 189
13997.66 164
13998.78 186
13999.90 147
14001.02 162
14002.14 182
14003.25 187
14004.37 206
14005.49 156
14006.61 180
14007.72 164
14008.84 176
14009.96 173
14011.08 176
14012.20 199
14013.31 198
14014.43 198
14015.55 211
14016.67 187
14017.79 200
14018.91 191
14020.02 192
14021.14 192
14022.26 168
14023.38 206
14024.50 178
14025.62 199
14026.74 161
14027.85 194
14028.97 178
14030.09 190
14031.21 169
14032.33 188
14033.45 188
14034.57 159
14035.69 200
14036.81 180
14037.92 202
14039.04 197
14040.16 197
14041.28 180
14042.40 194
14043.52 185
14044.64 196
14045.76 189
14046.88 172
14048.00 203
14049.12 193
14050.24 186
14051.36 206
14052.48 207
14053.60 199
14054.72 218
14055.84 210
14056.96 224
14058.08 179
14059.20 222
14060.32 205
14061.44 215
14062.56 207
14063.68 236
14064.80 237
14065.92 244
14067.04 220
14068.16 216
14069.28 265
14070.40 247
14071.52 247
14072.64 206
14073.76 224
14074.88 240
14076.00 233
14077.12 226
14078.24 235
14079.36 229
14080.48 252
14081.60 263
14082.73 274
14083.85 245
14084.97 252
14086.09 277
14087.21 285
14088.33 305
14089.45 311
14090.57 321
14091.69 324
14092.82 287
14093.94 312
14095.06 325
14096.18 319
14097.30 339
14098.42 339
14099.54 330
14100.67 311
14101.79 316
14102.91 367
14104.03 328
14105.15 324
14106.27 302
14107.40 291
14108.52 261
14109.64 249
14110.76 237
14111.88 253
14113.01 246
14114.13 238
14115.25 226
14116.37 247
14117.50 219
14118.62 221
14119.74 240
14120.86 228
14121.98 212
14123.11 220
14124.23 214
14125.35 242
14126.48 234
14127.60 222
14128.72 245
14129.84 209
14130.97 221
14132.09 228
14133.21 212
14134.34 230
14135.46 233
14136.58 241
14137.70 203
14138.83 228
14139.95 197
14141.07 232
14142.20 221
14143.32 211
14144.44 209
14145.57 236
14146.69 225
14147.81 216
14148.94 233
14150.06 216
14151.18 220
14152.31 219
14153.43 233
14154.56 230
14155.68 220
14156.80 214
14157.93 241
14159.05 214
14160.18 256
14161.30 229
14162.42 217
14163.55 220
14164.67 259
14165.80 238
14166.92 217
14168.04 201
14169.17 239
14170.29 260
14171.42 215
14172.54 232
14173.67 225
14174.79 228
14175.92 193
14177.04 191
14178.17 199
14179.29 249
14180.41 244
14181.54 226
14182.66 226
14183.79 237
14184.91 221
14186.04 207
14187.16 194
14188.29 196
14189.41 229
14190.54 236
14191.67 194
14192.79 196
14193.92 225
14195.04 209
14196.17 211
14197.29 203
14198.42 220
14199.54 245
14200.67 229
14201.79 213
14202.92 182
14204.05 194
14205.17 205
14206.30 213
14207.42 229
14208.55 216
14209.67 199
14210.80 175
14211.93 179
14213.05 202
14214.18 180
14215.31 198
14216.43 177
14217.56 198
14218.68 204
14219.81 171
14220.94 186
14222.06 227
14223.19 198
14224.32 204
14225.44 203
14226.57 214
14227.70 205
14228.82 191
14229.95 180
14231.08 200
14232.20 202
14233.33 184
14234.46 180
14235.58 191
14236.71 180
14237.84 168
14238.97 199
14240.09 164
14241.22 188
14242.35 166
14243.47 203
14244.60 181
14245.73 165
14246.86 172
14247.98 184
14249.11 237
14250.24 189
14251.37 170
14252.49 161
14253.62 180
14254.75 189
14255.88 180
14257.01 160
14258.13 156
14259.26 151
14260.39 186
14261.52 184
14262.65 163
14263.77 167
14264.90 186
14266.03 214
14267.16 171
14268.29 198
14269.41 177
14270.54 198
14271.67 176
14272.80 170
14273.93 182
14275.06 180
14276.19 187
14277.31 176
14278.44 163
14279.57 175
14280.70 186
14281.83 157
14282.96 178
14284.09 174
14285.22 189
14286.34 192
14287.47 176
14288.60 140
14289.73 163
14290.86 181
14291.99 171
14293.12 177
14294.25 160
14295.38 149
14296.51 172
14297.64 147
14298.77 143
14299.90 176
14301.03 149
14302.16 182
14303.28 159
14304.41 168
14305.54 154
14306.67 174
14307.80 167
14308.93 168
14310.06 148
14311.19 160
14312.32 158
14313.45 164
14314.58 148
14315.71 151
14316.84 168
14317.97 179
14319.11 168
14320.24 168
14321.37 164
14322.50 127
14323.63 148
14324.76 144
14325.89 156
14327.02 145
14328.15 156
14329.28 139
14330.41 132
14331.54 163
14332.67 136
14333.80 123
14334.93 158
14336.06 169
14337.20 147
14338.33 155
14339.46 133
14340.59 155
14341.72 163
14342.85 159
14343.98 157
14345.11 167
14346.25 135
14347.38 136
14348.51 178
14349.64 149
14350.77 154
14351.90 155
14353.03 172
14354.17 173
14355.30 159
14356.43 153
14357.56 160
14358.69 140
14359.83 142
14360.96 165
14362.09 154
14363.22 144
14364.35 132
14365.49 139
14366.62 145
14367.75 149
14368.88 158
14370.01 162
14371.15 152
14372.28 172
14373.41 171
14374.54 171
14375.68 170
14376.81 165
14377.94 162
14379.07 175
14380.21 159
14381.34 184
14382.47 154
14383.61 145
14384.74 155
14385.87 143
14387.00 158
14388.14 156
14389.27 141
14390.40 145
14391.54 165
14392.67 178
14393.80 156
14394.94 148
14396.07 152
14397.20 157
14398.34 152
14399.47 164
14400.60 169
14401.74 156
14402.87 151
14404.00 159
14405.14 158
14406.27 177
14407.41 152
14408.54 156
14409.67 171
14410.81 197
14411.94 143
14413.08 173
14414.21 168
14415.34 175
14416.48 178
14417.61 161
14418.75 186
14419.88 177
14421.01 184
14422.15 158
14423.28 178
14424.42 157
14425.55 176
14426.69 187
14427.82 168
14428.96 175
14430.09 205
14431.23 193
14432.36 179
14433.50 202
14434.63 202
14435.77 210
14436.90 172
14438.04 217
14439.17 189
14440.31 203
14441.44 177
14442.58 181
14443.71 182
14444.85 157
14445.98 169
14447.12 153
14448.25 178
14449.39 154
14450.52 161
14451.66 168
14452.79 168
14453.93 166
14455.07 164
14456.20 162
14457.34 169
14458.47 164
14459.61 155
14460.74 155
14461.88 172
14463.02 147
14464.15 175
14465.29 185
14466.42 174
14467.56 176
14468.70 170
14469.83 158
14470.97 139
14472.11 188
14473.24 147
14474.38 173
14475.51 150
14476.65 146
14477.79 169
14478.92 151
14480.06 135
14481.20 167
14482.33 172
14483.47 181
14484.61 137
14485.75 173
14486.88 178
14488.02 181
14489.16 194
14490.29 200
14491.43 179
14492.57 157
14493.70 182
14494.84 181
14495.98 195
14497.12 167
14498.25 199
14499.39 158
14500.53 173
14501.67 170
14502.80 177
14503.94 202
14505.08 166
14506.22 167
14507.35 191
14508.49 174
14509.63 179
14510.77 189
14511.91 203
14513.04 212
14514.18 178
14515.32 183
14516.46 172
14517.60 176
14518.73 180
14519.87 196
14521.01 198
14522.15 207
14523.29 236
14524.43 196
14525.56 182
14526.70 186
14527.84 208
14528.98 199
14530.12 210
14531.26 194
14532.40 215
14533.53 190
14534.67 168
14535.81 180
14536.95 174
14538.09 173
14539.23 170
14540.37 164
14541.51 148
14542.65 145
14543.79 160
14544.92 157
14546.06 162
14547.20 186
14548.34 160
14549.48 167
14550.62 143
14551.76 162
14552.90 171
14554.04 159
14555.18 136
14556.32 186
14557.46 185
14558.60 161
14559.74 164
14560.88 141
14562.02 150
14563.16 150
14564.30 149
14565.44 161
14566.58 184
14567.72 154
14568.86 184
14570.00 150
14571.14 150
14572.28 135
14573.42 143
14574.56 159
14575.70 152
14576.84 131
14577.98 153
14579.12 147
14580.26 139
14581.40 133
14582.54 154
14583.68 150
14584.82 178
14585.97 153
14587.11 140
14588.25 138
14589.39 144
14590.53 136
14591.67 150
14592.81 162
14593.95 149
14595.09 146
14596.23 153
14597.38 157
14598.52 121
14599.66 136
14600.80 155
14601.94 137
14603.08 132
14604.22 153
14605.37 170
14606.51 179
14607.65 159
14608.79 157
14609.93 179
14611.07 180
14612.22 146
14613.36 144
14614.50 153
14615.64 154
14616.78 158
14617.93 158
14619.07 130
14620.21 129
14621.35 150
14622.50 160
14623.64 146
14624.78 161
14625.92 184
14627.06 175
14628.21 154
14629.35 144
14630.49 160
14631.63 156
14632.78 157
14633.92 169
14635.06 153
14636.21 170
14637.35 157
14638.49 179
14639.63 184
14640.78 181
14641.92 173
14643.06 162
14644.21 161
14645.35 149
14646.49 132
14647.64 128
14648.78 159
14649.92 164
14651.07 128
14652.21 138
14653.35 155
14654.50 152
14655.64 162
14656.78 159
14657.93 139
14659.07 154
14660.21 162
14661.36 168
14662.50 150
14663.65 158
14664.79 144
14665.93 140
14667.08 132
14668.22 130
14669.37 134
14670.51 139
14671.65 145
14672.80 127
14673.94 137
14675.09 157
14676.23 146
14677.38 139
14678.52 127
14679.66 131
14680.81 155
14681.95 125
14683.10 157
14684.24 138
14685.39 150
14686.53 139
14687.68 132
14688.82 126
14689.97 132
14691.11 137
14692.26 151
14693.40 127
14694.55 131
14695.69 156
14696.84 149
14697.98 123
14699.13 129
14700.27 116
14701.42 142
14702.56 153
14703.71 156
14704.85 143
14706.00 109
14707.15 125
14708.29 131
14709.44 141
14710.58 112
14711.73 149
14712.87 137
14714.02 130
14715.17 132
14716.31 131
14717.46 138
14718.60 123
14719.75 138
14720.90 132
14722.04 140
14723.19 133
14724.33 143
14725.48 142
14726.63 144
14727.77 139
14728.92 151
14730.07 142
14731.21 122
14732.36 133
14733.51 139
14734.65 117
14735.80 120
14736.95 119
14738.09 127
14739.24 155
14740.39 126
14741.53 125
14742.68 115
14743.83 141
14744.97 146
14746.12 115
14747.27 119
14748.42 141
14749.56 123
14750.71 128
14751.86 140
14753.00 119
14754.15 137
14755.30 136
14756.45 128
14757.59 125
14758.74 126
14759.89 112
14761.04 118
14762.18 111
14763.33 134
14764.48 128
14765.63 106
14766.78 110
14767.92 125
14769.07 112
14770.22 129
14771.37 128
14772.52 103
14773.66 129
14774.81 129
14775.96 135
14777.11 139
14778.26 114
14779.41 117
14780.55 132
14781.70 145
14782.85 125
14784.00 113
14785.15 123
14786.30 118
14787.45 101
14788.59 113
14789.74 116
14790.89 133
14792.04 130
14793.19 126
14794.34 137
14795.49 115
14796.64 135
14797.79 114
14798.94 120
14800.08 137
14801.23 127
14802.38 127
14803.53 112
14804.68 120
14805.83 119
14806.98 102
14808.13 119
14809.28 104
14810.43 108
14811.58 138
14812.73 143
14813.88 129
14815.03 114
14816.18 114
14817.33 104
14818.48 120
14819.63 110
14820.78 107
14821.93 130
14823.08 149
14824.23 119
14825.38 106
14826.53 111
14827.68 122
14828.83 108
14829.98 118
14831.13 125
14832.28 128
14833.43 154
14834.58 107
14835.73 128
14836.88 103
14838.03 131
14839.18 119
14840.33 132
14841.48 124
14842.64 108
14843.79 140
14844.94 118
14846.09 112
14847.24 114
14848.39 114
14849.54 124
14850.69 127
14851.84 108
14853.00 102
14854.15 111
14855.30 123
14856.45 115
14857.60 121
14858.75 121
14859.90 117
14861.06 135
14862.21 115
14863.36 112
14864.51 113
14865.66 106
14866.81 116
14867.97 126
14869.12 120
14870.27 118
14871.42 136
14872.57 116
14873.73 133
14874.88 128
14876.03 138
14877.18 110
14878.33 102
14879.49 107
14880.64 120
14881.79 129
14882.94 115
14884.10 114
14885.25 126
14886.40 136
14887.55 114
14888.71 112
14889.86 116
14891.01 127
14892.16 126
14893.32 128
14894.47 103
14895.62 110
14896.78 107
14897.93 114
14899.08 116
14900.23 119
14901.39 133
14902.54 122
14903.69 137
14904.85 113
14906.00 134
14907.15 135
14908.31 137
14909.46 142
14910.61 139
14911.77 133
14912.92 152
14914.08 150
14915.23 116
14916.38 127
14917.54 129
14918.69 113
14919.84 125
14921.00 127
14922.15 114
14923.31 138
14924.46 145
14925.61 145
14926.77 125
14927.92 137
14929.08 132
14930.23 126
14931.38 110
14932.54 127
14933.69 127
14934.85 117
14936.00 139
14937.16 137
14938.31 153
14939.47 143
14940.62 141
14941.78 133
14942.93 135
14944.08 126
14945.24 147
14946.39 136
14947.55 134
14948.70 155
14949.86 128
14951.01 142
14952.17 135
14953.32 155
14954.48 130
14955.64 140
14956.79 150
14957.95 153
14959.10 150
14960.26 130
14961.41 157
14962.57 152
14963.72 118
14964.88 120
14966.03 119
14967.19 141
14968.35 129
14969.50 132
14970.66 141
14971.81 124
14972.97 146
14974.12 161
14975.28 152
14976.44 123
14977.59 142
14978.75 148
14979.91 104
14981.06 137
14982.22 153
14983.37 133
14984.53 135
14985.69 129
14986.84 138
14988.00 131
14989.16 134
14990.31 130
14991.47 138
14992.63 143
14993.78 122
14994.94 121
14996.10 121
14997.25 120
14998.41 95
14999.57 112
15000.72 123
15001.88 109
15003.04 102
15004.20 121
15005.35 92
15006.51 111
15007.67 105
15008.82 100
15009.98 123
15011.14 109
15012.30 125
15013.45 106
15014.61 113
15015.77 123
15016.93 104
15018.08 108
15019.24 113
15020.40 122
15021.56 113
15022.71 90
15023.87 104
15025.03 105
15026.19 101
15027.35 94
15028.50 119
15029.66 119
15030.82 109
15031.98 113
15033.14 95
15034.30 112
15035.45 121
15036.61 106
15037.77 133
15038.93 128
15040.09 120
15041.25 111
15042.40 100
15043.56 126
15044.72 110
15045.88 114
15047.04 116
15048.20 94
15049.36 108
15050.52 119
15051.68 113
15052.83 104
15053.99 104
15055.15 118
15056.31 106
15057.47 98
15058.63 117
15059.79 129
15060.95 121
15062.11 117
15063.27 99
15064.43 104
15065.59 111
15066.75 112
15067.90 107
15069.06 96
15070.22 100
15071.38 102
15072.54 119
15073.70 118
15074.86 108
15076.02 99
15077.18 121
15078.34 104
15079.50 88
15080.66 94
15081.82 111
15082.98 110
15084.14 104
15085.30 104
15086.46 103
15087.62 92
15088.78 98
15089.95 108
15091.11 112
15092.27 115
15093.43 103
15094.59 115
15095.75 107
15096.91 100
15098.07 106
15099.23 123
15100.39 112
15101.55 109
15102.71 95
15103.87 96
15105.03 120
15106.20 106
15107.36 116
15108.52 107
15109.68 107
15110.84 136
15112.00 101
15113.16 111
15114.32 106
15115.49 121
15116.65 103
15117.81 98
15118.97 90
15120.13 106
15121.29 123
15122.46 127
15123.62 117
15124.78 110
15125.94 111
15127.10 131
15128.26 107
15129.43 118
15130.59 110
15131.75 119
15132.91 128
15134.07 101
15135.24 89
15136.40 106
15137.56 112
15138.72 116
15139.89 110
15141.05 111
15142.21 114
15143.37 117
15144.54 102
15145.70 104
15146.86 114
15148.02 112
15149.19 122
15150.35 123
15151.51 106
15152.67 105
15153.84 109
15155.00 109
15156.16 108
15157.33 102
15158.49 113
15159.65 105
15160.82 122
15161.98 80
15163.14 98
15164.31 119
15165.47 112
15166.63 107
15167.80 119
15168.96 104
15170.12 122
15171.29 120
15172.45 100
15173.61 105
15174.78 97
15175.94 121
15177.10 132
15178.27 105
15179.43 109
15180.60 108
15181.76 121
15182.92 112
15184.09 121
15185.25 134
15186.42 134
15187.58 145
15188.74 112
15189.91 129
15191.07 115
15192.24 128
15193.40 121
15194.57 112
15195.73 118
15196.90 108
15198.06 114
15199.22 107
15200.39 104
15201.55 97
15202.72 121
15203.88 110
15205.05 133
15206.21 113
15207.38 125
15208.54 111
15209.71 95
15210.87 126
15212.04 123
15213.20 117
15214.37 123
15215.53 124
15216.70 125
15217.86 106
15219.03 126
15220.20 144
15221.36 102
15222.53 100
15223.69 130
15224.86 125
15226.02 125
15227.19 134
15228.36 120
15229.52 128
15230.69 137
15231.85 133
15233.02 124
15234.18 111
15235.35 123
15236.52 146
15237.68 133
15238.85 128
15240.02 124
15241.18 129
15242.35 130
15243.51 111
15244.68 113
15245.85 115
15247.01 125
15248.18 102
15249.35 110
15250.51 116
15251.68 126
15252.85 117
15254.01 109
15255.18 114
15256.35 98
15257.51 112
15258.68 119
15259.85 107
15261.01 94
15262.18 104
15263.35 112
15264.52 97
15265.68 112
15266.85 104
15268.02 107
15269.18 122
15270.35 114
15271.52 95
15272.69 121
15273.85 118
15275.02 117
15276.19 105
15277.36 110
15278.52 105
15279.69 128
15280.86 99
15282.03 118
15283.20 122
15284.36 139
15285.53 103
15286.70 89
15287.87 96
15289.04 105
15290.20 120
15291.37 110
15292.54 92
15293.71 114
15294.88 128
15296.05 125
15297.21 102
15298.38 108
15299.55 126
15300.72 101
15301.89 124
15303.06 100
15304.22 86
15305.39 130
15306.56 114
15307.73 116
15308.90 84
15310.07 111
15311.24 113
15312.41 104
15313.58 108
15314.74 97
15315.91 110
15317.08 112
15318.25 108
15319.42 84
15320.59 97
15321.76 121
15322.93 101
15324.10 89
15325.27 100
15326.44 100
15327.61 131
15328.78 123
15329.95 116
15331.12 111
15332.29 128
15333.46 112
15334.63 113
15335.80 121
15336.97 133
15338.14 107
15339.31 83
15340.48 93
15341.65 88
15342.82 114
15343.99 109
15345.16 91
15346.33 116
15347.50 105
15348.67 110
15349.84 128
15351.01 120
15352.18 103
15353.35 101
15354.52 107
15355.69 118
15356.86 105
15358.03 105
15359.20 100
15360.37 103
15361.54 113
15362.71 101
15363.89 117
15365.06 128
15366.23 127
15367.40 108
15368.57 103
15369.74 103
15370.91 116
15372.08 116
15373.25 100
15374.43 117
15375.60 133
15376.77 115
15377.94 119
15379.11 103
15380.28 125
15381.46 95
15382.63 112
15383.80 109
15384.97 122
15386.14 118
15387.31 126
15388.49 127
15389.66 138
15390.83 112
15392.00 115
15393.17 117
15394.35 96
15395.52 112
15396.69 106
15397.86 124
15399.03 133
15400.21 114
15401.38 118
15402.55 117
15403.72 124
15404.90 105
15406.07 145
15407.24 101
15408.41 115
15409.59 128
15410.76 118
15411.93 97
15413.11 100
15414.28 92
15415.45 95
15416.62 115
15417.80 90
15418.97 101
15420.14 123
15421.32 112
15422.49 103
15423.66 97
15424.84 102
15426.01 116
15427.18 121
15428.36 134
15429.53 120
15430.70 125
15431.88 121
15433.05 130
15434.22 111
15435.40 102
15436.57 108
15437.75 124
15438.92 113
15440.09 121
15441.27 116
15442.44 109
15443.61 116
15444.79 103
15445.96 106
15447.14 128
15448.31 120
15449.49 107
15450.66 112
15451.83 107
15453.01 117
15454.18 125
15455.36 102
15456.53 111
15457.71 128
15458.88 116
15460.06 89
15461.23 99
15462.40 138
15463.58 114
15464.75 127
15465.93 110
15467.10 102
15468.28 124
15469.45 113
15470.63 140
15471.80 115
15472.98 121
15474.15 103
15475.33 124
15476.50 143
15477.68 91
15478.86 124
15480.03 112
15481.21 112
15482.38 109
15483.56 100
15484.73 103
15485.91 101
15487.08 109
15488.26 101
15489.44 119
15490.61 103
15491.79 92
15492.96 120
15494.14 115
15495.31 99
15496.49 113
15497.67 124
15498.84 107
15500.02 113
15501.20 118
15502.37 118
15503.55 111
15504.72 114
15505.90 146
15507.08 125
15508.25 117
15509.43 118
15510.61 136
15511.78 141
15512.96 107
15514.14 113
15515.31 137
15516.49 123
15517.67 122
15518.84 110
15520.02 99
15521.20 113
15522.37 123
15523.55 108
15524.73 136
15525.91 115
15527.08 112
15528.26 139
15529.44 114
15530.61 111
15531.79 120
15532.97 123
15534.15 109
15535.32 126
15536.50 122
15537.68 127
15538.86 134
15540.03 129
15541.21 113
15542.39 116
15543.57 114
15544.75 105
15545.92 106
15547.10 111
15548.28 112
15549.46 104
15550.64 127
15551.81 112
15552.99 108
15554.17 115
15555.35 89
15556.53 113
15557.70 135
15558.88 111
15560.06 123
15561.24 112
15562.42 115
15563.60 123
15564.78 114
15565.95 129
15567.13 115
15568.31 121
15569.49 130
15570.67 144
15571.85 126
15573.03 152
15574.21 126
15575.38 140
15576.56 140
15577.74 120
15578.92 122
15580.10 131
15581.28 133
15582.46 108
15583.64 136
15584.82 137
15586.00 141
15587.18 134
15588.36 156
15589.54 128
15590.72 126
15591.90 123
15593.08 116
15594.25 145
15595.43 160
15596.61 153
15597.79 136
15598.97 122
15600.15 138
15601.33 153
15602.51 178
15603.69 138
15604.87 145
15606.05 157
15607.23 163
15608.41 167
15609.60 138
15610.78 145
15611.96 160
15613.14 154
15614.32 179
15615.50 141
15616.68 165
15617.86 155
15619.04 180
15620.22 145
15621.40 155
15622.58 177
15623.76 174
15624.94 175
15626.12 171
15627.31 160
15628.49 175
15629.67 163
15630.85 166
15632.03 167
15633.21 162
15634.39 190
15635.57 165
15636.75 183
15637.94 162
15639.12 168
15640.30 182
15641.48 206
15642.66 175
15643.84 168
15645.03 196
15646.21 195
15647.39 179
15648.57 202
15649.75 176
15650.93 180
15652.12 175
15653.30 190
15654.48 182
15655.66 194
15656.84 182
15658.03 220
15659.21 216
15660.39 216
15661.57 190
15662.76 182
15663.94 223
15665.12 239
15666.30 223
15667.48 223
15668.67 229
15669.85 225
15671.03 199
15672.22 229
15673.40 227
15674.58 212
15675.76 226
15676.95 243
15678.13 225
15679.31 222
15680.50 235
15681.68 242
15682.86 232
15684.04 253
15685.23 244
15686.41 255
15687.59 234
15688.78 243
15689.96 293
15691.14 290
15692.33 285
15693.51 314
15694.69 330
15695.88 337
15697.06 279
15698.25 318
15699.43 322
15700.61 326
15701.80 315
15702.98 326
15704.16 355
15705.35 323
15706.53 364
15707.72 391
15708.90 396
15710.08 413
15711.27 409
15712.45 429
15713.64 434
15714.82 414
15716.01 471
15717.19 504
15718.37 460
15719.56 463
15720.74 484
15721.93 475
15723.11 463
15724.30 418
15725.48 416
15726.67 426
15727.85 398
15729.04 383
15730.22 373
15731.41 341
15732.59 308
15733.78 316
15734.96 319
15736.15 339
15737.33 314
15738.52 294
15739.70 301
15740.89 293
15742.07 321
15743.26 326
15744.44 300
15745.63 306
15746.81 323
15748.00 338
15749.19 315
15750.37 300
15751.56 318
15752.74 324
15753.93 303
15755.11 296
15756.30 273
15757.49 279
15758.67 290
15759.86 303
15761.04 265
15762.23 250
15763.42 280
15764.60 256
15765.79 246
15766.97 226
15768.16 247
15769.35 239
15770.53 228
15771.72 193
15772.91 206
15774.09 241
15775.28 266
15776.47 217
15777.65 230
15778.84 224
15780.03 200
15781.21 216
15782.40 218
15783.59 219
15784.77 207
15785.96 207
15787.15 195
15788.33 217
15789.52 201
15790.71 203
15791.90 206
15793.08 202
15794.27 189
15795.46 205
15796.65 219
15797.83 206
15799.02 196
15800.21 209
15801.40 202
15802.58 211
15803.77 191
15804.96 203
15806.15 198
15807.33 176
15808.52 200
15809.71 181
15810.90 197
15812.09 197
15813.27 185
15814.46 192
15815.65 188
15816.84 199
15818.03 208
15819.21 186
15820.40 206
15821.59 202
15822.78 171
15823.97 178
15825.16 161
15826.34 163
15827.53 188
15828.72 187
15829.91 196
15831.10 193
15832.29 204
15833.48 191
15834.66 179
15835.85 185
15837.04 185
15838.23 172
15839.42 184
15840.61 189
15841.80 169
15842.99 160
15844.18 187
15845.37 149
15846.56 175
15847.74 171
15848.93 187
15850.12 194
15851.31 190
15852.50 189
15853.69 177
15854.88 179
15856.07 182
15857.26 214
15858.45 175
15859.64 180
15860.83 155
15862.02 166
15863.21 181
15864.40 209
15865.59 181
15866.78 157
15867.97 176
15869.16 179
15870.35 180
15871.54 167
15872.73 157
15873.92 161
15875.11 187
15876.30 166
15877.49 152
15878.68 166
15879.87 198
15881.06 175
15882.25 188
15883.44 165
15884.64 180
15885.83 177
15887.02 161
15888.21 145
15889.40 149
15890.59 161
15891.78 168
15892.97 167
15894.16 140
15895.35 154
15896.54 149
15897.74 171
15898.93 160
15900.12 177
15901.31 167
15902.50 135
15903.69 158
15904.88 163
15906.08 164
15907.27 159
15908.46 153
15909.65 169
15910.84 162
15912.03 158
15913.23 150
15914.42 141
15915.61 119
15916.80 144
15917.99 149
15919.18 170
15920.38 141
15921.57 144
15922.76 166
15923.95 168
15925.15 180
15926.34 143
15927.53 167
15928.72 152
15929.91 147
15931.11 148
15932.30 145
15933.49 159
15934.68 147
15935.88 146
15937.07 168
15938.26 152
15939.46 161
15940.65 149
15941.84 163
15943.03 121
15944.23 132
15945.42 165
15946.61 140
15947.81 136
15949.00 120
15950.19 132
15951.39 145
15952.58 134
15953.77 129
15954.97 109
15956.16 126
15957.35 122
15958.55 145
15959.74 103
15960.93 130
15962.13 141
15963.32 146
15964.51 155
15965.71 133
15966.90 146
15968.09 132
15969.29 114
15970.48 122
15971.68 121
15972.87 124
15974.06 122
15975.26 121
15976.45 136
15977.65 120
15978.84 122
15980.04 126
15981.23 138
15982.42 115
15983.62 130
15984.81 144
15986.01 139
15987.20 118
15988.40 124
15989.59 140
15990.79 150
15991.98 119
15993.18 119
15994.37 129
15995.57 112
15996.76 113
15997.96 131
15999.15 132
16000.35 128
16001.54 140
16002.74 146
16003.93 125
16005.13 124
16006.32 118
16007.52 142
16008.71 129
16009.91 126
16011.10 127
16012.30 125
16013.49 123
16014.69 109
16015.88 122
16017.08 141
16018.28 115
16019.47 113
16020.67 146
16021.86 119
16023.06 108
16024.26 119
16025.45 127
16026.65 126
16027.84 108
16029.04 138
16030.24 138
16031.43 132
16032.63 133
16033.82 134
16035.02 128
16036.22 127
16037.41 115
16038.61 133
16039.81 122
16041.00 116
16042.20 137
16043.40 124
16044.59 109
16045.79 135
16046.99 133
16048.18 129
16049.38 117
16050.58 126
16051.77 129
16052.97 129
16054.17 136
16055.37 140
16056.56 140
16057.76 107
16058.96 116
16060.15 105
16061.35 105
16062.55 93
16063.75 117
16064.94 133
16066.14 128
16067.34 102
16068.54 105
16069.73 130
16070.93 122
16072.13 102
16073.33 99
16074.52 101
16075.72 96
16076.92 121
16078.12 139
16079.32 115
16080.51 99
16081.71 111
16082.91 139
16084.11 122
16085.31 84
16086.51 106
16087.70 107
16088.90 86
16090.10 102
16091.30 89
16092.50 115
16093.70 108
16094.89 101
16096.09 100
16097.29 96
16098.49 110
16099.69 114
16100.89 121
16102.09 93
16103.29 103
16104.48 98
16105.68 113
16106.88 103
16108.08 114
16109.28 114
16110.48 121
16111.68 98
16112.88 91
16114.08 112
16115.28 107
16116.48 93
16117.68 92
16118.88 114
16120.07 106
16121.27 107
16122.47 97
16123.67 91
16124.87 89
16126.07 110
16127.27 129
16128.47 107
16129.67 114
16130.87 114
16132.07 106
16133.27 103
16134.47 91
16135.67 125
16136.87 108
16138.07 90
16139.27 104
16140.47 116
16141.67 120
16142.87 88
16144.07 106
16145.27 110
16146.48 88
16147.68 105
16148.88 109
16150.08 110
16151.28 102
16152.48 109
16153.68 110
16154.88 98
16156.08 115
16157.28 109
16158.48 111
16159.68 99
16160.88 99
16162.09 116
16163.29 108
16164.49 91
16165.69 121
16166.89 108
16168.09 111
16169.29 114
16170.49 91
16171.70 110
16172.90 112
16174.10 114
16175.30 114
16176.50 106
16177.70 109
16178.91 104
16180.11 117
16181.31 116
16182.51 111
16183.71 107
16184.91 109
16186.12 115
16187.32 96
16188.52 108
16189.72 101
16190.93 137
16192.13 102
16193.33 106
16194.53 112
16195.73 136
16196.94 101
16198.14 128
16199.34 102
16200.54 118
16201.75 125
16202.95 111
16204.15 122
16205.35 99
16206.56 106
16207.76 115
16208.96 124
16210.17 94
16211.37 103
16212.57 114
16213.77 127
16214.98 119
16216.18 138
16217.38 110
16218.59 105
16219.79 106
16220.99 113
16222.20 120
16223.40 103
16224.60 102
16225.81 125
16227.01 112
16228.21 87
16229.42 98
16230.62 110
16231.82 131
16233.03 107
16234.23 106
16235.44 126
16236.64 125
16237.84 112
16239.05 120
16240.25 126
16241.46 107
16242.66 124
16243.86 136
16245.07 133
16246.27 100
16247.48 115
16248.68 138
16249.89 133
16251.09 111
16252.29 137
16253.50 134
16254.70 121
16255.91 97
16257.11 110
16258.32 123
16259.52 134
16260.73 123
16261.93 117
16263.14 121
16264.34 140
16265.55 134
16266.75 113
16267.96 101
16269.16 104
16270.37 124
16271.57 127
16272.78 143
16273.98 114
16275.19 161
16276.39 148
16277.60 111
16278.80 102
16280.01 124
16281.21 154
16282.42 162
16283.63 110
16284.83 128
16286.04 119
16287.24 119
16288.45 152
16289.65 102
16290.86 114
16292.07 141
16293.27 153
16294.48 148
16295.68 134
16296.89 108
16298.10 167
16299.30 146
16300.51 87
16301.71 129
16302.92 140
16304.13 126
16305.33 134
16306.54 133
16307.75 142
16308.95 154
16310.16 138
16311.37 138
16312.57 119
16313.78 124
16314.99 150
16316.19 157
16317.40 121
16318.61 125
16319.81 135
16321.02 123
16322.23 119
16323.44 98
16324.64 118
16325.85 101
16327.06 118
16328.26 103
16329.47 101
16330.68 119
16331.89 140
16333.09 132
16334.30 124
16335.51 103
16336.72 106
16337.92 124
16339.13 120
16340.34 112
16341.55 116
16342.75 139
16343.96 125
16345.17 121
16346.38 108
16347.59 123
16348.79 126
16350.00 110
16351.21 90
16352.42 103
16353.63 109
16354.84 98
16356.04 123
16357.25 94
16358.46 97
16359.67 113
16360.88 119
16362.09 118
16363.29 91
16364.50 90
16365.71 119
16366.92 104
16368.13 97
16369.34 101
16370.55 119
16371.76 103
16372.96 96
16374.17 103
16375.38 100
16376.59 102
16377.80 112
16379.01 131
16380.22 108
16381.43 101
16382.64 100
16383.85 106
16385.06 97
16386.27 105
16387.47 90
16388.68 114
16389.89 98
16391.10 110
16392.31 103
16393.52 105
16394.73 96
16395.94 110
16397.15 115
16398.36 97
16399.57 95
16400.78 93
16401.99 109
16403.20 94
16404.41 91
16405.62 99
16406.83 121
16408.04 107
16409.25 104
16410.46 84
16411.67 117
16412.88 100
16414.09 102
16415.30 114
16416.52 100
16417.73 95
16418.94 100
16420.15 110
16421.36 85
16422.57 94
16423.78 113
16424.99 93
16426.20 87
16427.41 94
16428.62 105
16429.83 108
16431.05 104
16432.26 102
16433.47 98
16434.68 85
16435.89 96
16437.10 119
16438.31 96
16439.52 94
16440.74 102
16441.95 116
16443.16 105
16444.37 85
16445.58 87
16446.79 107
16448.00 93
16449.22 95
16450.43 96
16451.64 78
16452.85 101
16454.06 95
16455.28 92
16456.49 79
16457.70 85
16458.91 91
16460.12 103
16461.34 103
16462.55 87
16463.76 76
16464.97 97
16466.19 100
16467.40 80
16468.61 91
16469.82 99
16471.04 94
16472.25 105
16473.46 92
16474.67 102
16475.89 93
16477.10 100
16478.31 104
16479.52 100
16480.74 78
16481.95 84
16483.16 91
16484.38 85
16485.59 73
16486.80 78
16488.02 98
16489.23 96
16490.44 86
16491.66 91
16492.87 94
16494.08 83
16495.30 90
16496.51 101
16497.72 76
16498.94 86
16500.15 94
16501.36 101
16502.58 93
16503.79 87
16505.00 99
16506.22 94
16507.43 100
16508.65 90
16509.86 91
16511.07 103
16512.29 105
16513.50 85
16514.72 102
16515.93 98
16517.15 111
16518.36 83
16519.57 90
16520.79 72
16522.00 81
16523.22 90
16524.43 84
16525.65 83
16526.86 94
16528.08 109
16529.29 95
16530.51 93
16531.72 76
16532.93 96
16534.15 89
16535.36 74
16536.58 100
16537.79 92
16539.01 87
16540.22 85
16541.44 90
16542.65 81
16543.87 81
16545.09 95
16546.30 98
16547.52 80
16548.73 78
16549.95 90
16551.16 91
16552.38 85
16553.59 87
16554.81 95
16556.02 111
16557.24 94
16558.46 74
16559.67 75
16560.89 85
16562.10 102
16563.32 103
16564.54 105
16565.75 108
16566.97 95
16568.18 83
16569.40 110
16570.62 98
16571.83 94
16573.05 90
16574.27 106
16575.48 108
16576.70 83
16577.91 95
16579.13 88
16580.35 90
16581.56 90
16582.78 106
16584.00 78
16585.21 81
16586.43 76
16587.65 70
16588.87 73
16590.08 98
16591.30 100
16592.52 107
16593.73 110
16594.95 90
16596.17 78
16597.38 111
16598.60 98
16599.82 90
16601.04 101
16602.25 95
16603.47 95
16604.69 96
16605.91 76
16607.12 80
16608.34 90
16609.56 93
16610.78 92
16611.99 80
16613.21 77
16614.43 124
16615.65 102
16616.87 90
16618.08 90
16619.30 85
16620.52 96
16621.74 102
16622.96 77
16624.17 79
16625.39 84
16626.61 93
16627.83 83
16629.05 84
16630.27 72
16631.48 69
16632.70 103
16633.92 85
16635.14 75
16636.36 90
16637.58 92
16638.80 95
16640.02 65
16641.23 74
16642.45 80
16643.67 96
16644.89 96
16646.11 70
16647.33 81
16648.55 91
16649.77 90
16650.99 81
16652.21 81
16653.42 88
16654.64 107
16655.86 98
16657.08 83
16658.30 76
16659.52 85
16660.74 95
16661.96 80
16663.18 81
16664.40 77
16665.62 93
16666.84 108
16668.06 85
16669.28 93
16670.50 105
16671.72 95
16672.94 88
16674.16 81
16675.38 81
16676.60 102
16677.82 96
16679.04 77
16680.26 79
16681.48 83
16682.70 73
16683.92 100
16685.14 96
16686.36 83
16687.58 83
16688.80 89
16690.02 59
16691.24 81
16692.46 79
16693.69 91
16694.91 86
16696.13 68
16697.35 85
16698.57 89
16699.79 98
16701.01 89
16702.23 81
16703.45 73
16704.67 75
16705.90 89
16707.12 77
16708.34 66
16709.56 75
16710.78 97
16712.00 64
16713.22 81
16714.44 78
16715.67 83
16716.89 84
16718.11 85
16719.33 74
16720.55 80
16721.77 82
16723.00 78
16724.22 79
16725.44 64
16726.66 87
16727.88 90
16729.11 86
16730.33 92
16731.55 83
16732.77 95
16733.99 89
16735.22 65
16736.44 77
16737.66 77
16738.88 87
16740.11 77
16741.33 78
16742.55 75
16743.77 99
16745.00 79
16746.22 68
16747.44 78
16748.67 80
16749.89 81
16751.11 101
16752.33 73
16753.56 67
16754.78 88
16756.00 92
16757.23 93
16758.45 74
16759.67 78
16760.90 75
16762.12 94
16763.34 66
16764.57 85
16765.79 76
16767.01 72
16768.24 76
16769.46 83
16770.68 98
16771.91 80
16773.13 87
16774.35 91
16775.58 91
16776.80 80
16778.02 84
16779.25 97
16780.47 73
16781.70 68
16782.92 84
16784.14 84
16785.37 87
16786.59 91
16787.82 80
16789.04 97
16790.27 95
16791.49 91
16792.71 89
16793.94 101
16795.16 66
16796.39 81
16797.61 63
16798.84 95
16800.06 97
16801.29 80
16802.51 81
16803.74 68
16804.96 78
16806.19 85
16807.41 68
16808.64 78
16809.86 83
16811.09 80
16812.31 82
16813.54 81
16814.76 80
16815.99 73
16817.21 82
16818.44 67
16819.66 77
16820.89 72
16822.11 87
16823.34 93
16824.56 85
16825.79 83
16827.01 81
16828.24 79
16829.47 74
16830.69 82
16831.92 92
16833.14 82
16834.37 78
16835.60 75
16836.82 76
16838.05 90
16839.27 86
16840.50 121
16841.73 97
16842.95 92
16844.18 101
16845.40 110
16846.63 81
16847.86 94
16849.08 96
16850.31 92
16851.54 87
16852.76 82
16853.99 88
16855.22 81
16856.44 94
16857.67 93
16858.90 96
16860.12 88
16861.35 97
16862.58 86
16863.80 84
16865.03 100
16866.26 98
16867.49 107
16868.71 100
16869.94 84
16871.17 101
16872.39 103
16873.62 94
16874.85 99
16876.08 111
16877.30 95
16878.53 109
16879.76 108
16880.99 91
16882.21 103
16883.44 115
16884.67 117
16885.90 107
16887.13 104
16888.35 97
16889.58 102
16890.81 120
16892.04 106
16893.27 136
16894.49 100
16895.72 102
16896.95 99
16898.18 117
16899.41 81
16900.63 98
16901.86 97
16903.09 109
16904.32 93
16905.55 91
16906.78 104
16908.01 101
16909.23 91
16910.46 92
16911.69 90
16912.92 98
16914.15 94
16915.38 80
16916.61 76
16917.84 71
16919.06 95
16920.29 93
16921.52 89
16922.75 86
16923.98 101
16925.21 87
16926.44 83
16927.67 112
16928.90 116
16930.13 89
16931.36 100
16932.59 106
16933.82 92
16935.05 89
16936.27 82
16937.50 98
16938.73 101
16939.96 100
16941.19 89
16942.42 90
16943.65 111
16944.88 79
16946.11 89
16947.34 89
16948.57 95
16949.80 79
16951.03 93
16952.26 97
16953.49 111
16954.72 112
16955.95 78
16957.19 103
16958.42 88
16959.65 84
16960.88 80
16962.11 66
16963.34 79
16964.57 103
16965.80 76
16967.03 101
16968.26 77
16969.49 102
16970.72 78
16971.95 105
16973.18 99
16974.42 106
16975.65 80
16976.88 91
16978.11 64
16979.34 69
16980.57 109
16981.80 89
16983.03 114
16984.26 96
16985.50 95
16986.73 90
16987.96 90
16989.19 77
16990.42 97
16991.65 85
16992.89 102
16994.12 96
16995.35 102
16996.58 72
16997.81 90
16999.04 106
17000.28 93
17001.51 83
17002.74 108
17003.97 95
17005.20 85
17006.44 99
17007.67 76
17008.90 101
17010.13 91
17011.37 114
17012.60 88
17013.83 91
17015.06 70
17016.30 99
17017.53 100
17018.76 83
17019.99 93
17021.23 90
17022.46 92
17023.69 84
17024.92 95
17026.16 87
17027.39 98
17028.62 91
17029.86 95
17031.09 75
17032.32 86
17033.56 97
17034.79 94
17036.02 78
17037.26 88
17038.49 90
17039.72 75
17040.96 90
17042.19 84
17043.42 87
17044.66 78
17045.89 89
17047.12 73
17048.36 78
17049.59 77
17050.82 89
17052.06 88
17053.29 94
17054.53 81
17055.76 83
17056.99 97
17058.23 93
17059.46 81
17060.70 85
17061.93 104
17063.16 101
17064.40 106
17065.63 70
17066.87 73
17068.10 74
17069.34 96
17070.57 71
17071.81 72
17073.04 79
17074.27 81
17075.51 75
17076.74 66
17077.98 83
17079.21 90
17080.45 78
17081.68 69
17082.92 88
17084.15 75
17085.39 91
17086.62 78
17087.86 109
17089.09 68
17090.33 93
17091.56 71
17092.80 77
17094.04 69
17095.27 66
17096.51 82
17097.74 76
17098.98 74
17100.21 80
17101.45 91
17102.68 84
17103.92 85
17105.16 80
17106.39 90
17107.63 74
17108.86 84
17110.10 77
17111.33 81
17112.57 67
17113.81 84
17115.04 85
17116.28 74
17117.52 76
17118.75 72
17119.99 92
17121.22 74
17122.46 82
17123.70 61
17124.93 73
17126.17 79
17127.41 69
17128.64 70
17129.88 87
17131.12 67
17132.35 74
17133.59 91
17134.83 69
17136.06 83
17137.30 95
17138.54 76
17139.77 74
17141.01 85
17142.25 78
17143.49 93
17144.72 77
17145.96 90
17147.20 78
17148.43 81
17149.67 88
17150.91 89
17152.15 84
17153.38 67
17154.62 65
17155.86 74
17157.10 68
17158.33 82
17159.57 78
17160.81 86
17162.05 92
17163.29 54
17164.52 83
17165.76 92
17167.00 90
17168.24 65
17169.48 80
17170.71 89
17171.95 80
17173.19 90
17174.43 73
17175.67 94
17176.91 86
17178.14 78
17179.38 76
17180.62 92
17181.86 79
17183.10 85
17184.34 79
17185.57 77
17186.81 67
17188.05 74
17189.29 79
17190.53 77
17191.77 83
17193.01 62
17194.25 84
17195.49 81
17196.72 72
17197.96 79
17199.20 86
17200.44 77
17201.68 77
17202.92 74
17204.16 79
17205.40 64
17206.64 84
17207.88 84
17209.12 64
17210.36 85
17211.60 85
17212.84 90
17214.08 82
17215.32 72
17216.56 90
17217.80 73
17219.04 69
17220.28 91
17221.52 85
17222.76 87
17224.00 86
17225.24 68
17226.48 83
17227.72 67
17228.96 82
17230.20 77
17231.44 74
17232.68 48
17233.92 66
17235.16 76
17236.40 94
17237.64 64
17238.88 81
17240.12 77
17241.36 88
17242.60 82
17243.84 81
17245.08 57
17246.32 76
17247.57 69
17248.81 56
17250.05 67
17251.29 70
17252.53 85
17253.77 72
17255.01 73
17256.25 77
17257.49 81
17258.74 72
17259.98 84
17261.22 66
17262.46 83
17263.70 83
17264.94 86
17266.18 82
17267.43 72
17268.67 71
17269.91 84
17271.15 78
17272.39 69
17273.63 78
17274.88 73
17276.12 83
17277.36 88
17278.60 64
17279.84 76
17281.09 73
17282.33 77
17283.57 66
17284.81 55
17286.06 86
17287.30 67
17288.54 80
17289.78 70
17291.02 80
17292.27 94
17293.51 70
17294.75 90
17296.00 78
17297.24 76
17298.48 69
17299.72 82
17300.97 88
17302.21 74
17303.45 78
17304.70 78
17305.94 72
17307.18 88
17308.42 61
17309.67 78
17310.91 78
17312.15 72
17313.40 60
17314.64 64
17315.88 72
17317.13 97
17318.37 80
17319.61 74
17320.86 80
17322.10 71
17323.34 69
17324.59 72
17325.83 75
17327.08 72
17328.32 77
17329.56 84
17330.81 77
17332.05 91
17333.30 80
17334.54 73
17335.78 72
17337.03 69
17338.27 76
17339.52 71
17340.76 69
17342.00 70
17343.25 68
17344.49 82
17345.74 67
17346.98 70
17348.23 86
17349.47 81
17350.72 79
17351.96 59
17353.21 81
17354.45 70
17355.70 67
17356.94 70
17358.18 58
17359.43 75
17360.67 67
17361.92 81
17363.16 85
17364.41 62
17365.66 76
17366.90 80
17368.15 73
17369.39 79
17370.64 71
17371.88 81
17373.13 68
17374.37 83
17375.62 62
17376.86 80
17378.11 62
17379.35 87
17380.60 63
17381.85 67
17383.09 68
17384.34 74
17385.58 64
17386.83 71
17388.08 82
17389.32 66
17390.57 83
17391.81 79
17393.06 72
17394.31 67
17395.55 77
17396.80 84
17398.04 81
17399.29 81
17400.54 74
17401.78 81
17403.03 88
17404.28 71
17405.52 69
17406.77 67
17408.02 81
17409.26 57
17410.51 74
17411.76 73
17413.00 67
17414.25 82
17415.50 65
17416.75 86
17417.99 63
17419.24 85
17420.49 75
17421.73 83
17422.98 74
17424.23 84
17425.48 72
17426.72 80
17427.97 74
17429.22 64
17430.46 71
17431.71 82
17432.96 84
17434.21 72
17435.46 74
17436.70 70
17437.95 61
17439.20 61
17440.45 82
17441.69 80
17442.94 80
17444.19 83
17445.44 86
17446.69 78
17447.93 69
17449.18 64
17450.43 65
17451.68 71
17452.93 75
17454.18 84
17455.42 92
17456.67 103
17457.92 66
17459.17 80
17460.42 80
17461.67 86
17462.92 80
17464.16 62
17465.41 83
17466.66 80
17467.91 71
17469.16 82
17470.41 79
17471.66 82
17472.91 68
17474.16 63
17475.40 85
17476.65 74
17477.90 67
17479.15 79
17480.40 83
17481.65 75
17482.90 78
17484.15 59
17485.40 74
17486.65 80
17487.90 82
17489.15 79
17490.40 82
17491.65 76
17492.90 80
17494.15 94
17495.40 60
17496.65 94
17497.90 90
17499.15 70
17500.40 83
17501.65 76
17502.90 100
17504.15 62
17505.40 82
17506.65 91
17507.90 84
17509.15 65
17510.40 91
17511.65 89
17512.90 102
17514.15 75
17515.40 76
17516.65 80
17517.90 67
17519.15 79
17520.40 73
17521.65 87
17522.90 76
17524.15 69
17525.41 77
17526.66 69
17527.91 65
17529.16 66
17530.41 68
17531.66 81
17532.91 62
17534.16 80
17535.41 72
17536.67 85
17537.92 65
17539.17 79
17540.42 55
17541.67 77
17542.92 68
17544.17 88
17545.43 66
17546.68 58
17547.93 84
17549.18 79
17550.43 81
17551.68 68
17552.94 73
17554.19 60
17555.44 70
17556.69 71
17557.94 75
17559.20 75
17560.45 102
17561.70 77
17562.95 82
17564.21 81
17565.46 79
17566.71 72
17567.96 66
17569.21 96
17570.47 72
17571.72 77
17572.97 65
17574.22 77
17575.48 73
17576.73 90
17577.98 77
17579.24 83
17580.49 87
17581.74 73
17582.99 99
17584.25 72
17585.50 83
17586.75 83
17588.01 78
17589.26 76
17590.51 85
17591.77 67
17593.02 68
17594.27 64
17595.53 87
17596.78 65
17598.03 76
17599.29 87
17600.54 85
17601.79 64
17603.05 78
17604.30 62
17605.56 83
17606.81 95
17608.06 69
17609.32 55
17610.57 63
17611.82 78
17613.08 81
17614.33 63
17615.59 69
17616.84 74
17618.10 64
17619.35 65
17620.60 71
17621.86 86
17623.11 75
17624.37 71
17625.62 74
17626.88 74
17628.13 74
17629.39 50
17630.64 76
17631.89 75
17633.15 75
17634.40 78
17635.66 61
17636.91 68
17638.17 67
17639.42 76
17640.68 77
17641.93 65
17643.19 83
17644.44 67
17645.70 67
17646.95 78
17648.21 74
17649.47 69
17650.72 77
17651.98 96
17653.23 77
17654.49 79
17655.74 69
17657.00 67
17658.25 70
17659.51 64
17660.77 90
17662.02 67
17663.28 76
17664.53 73
17665.79 90
17667.04 66
17668.30 75
17669.56 71
17670.81 77
17672.07 64
17673.33 75
17674.58 77
17675.84 70
17677.09 60
17678.35 68
17679.61 87
17680.86 77
17682.12 76
17683.38 74
17684.63 74
17685.89 84
17687.15 70
17688.40 83
17689.66 76
17690.92 87
17692.17 72
17693.43 59
17694.69 70
17695.94 72
17697.20 71
17698.46 72
17699.72 58
17700.97 75
17702.23 74
17703.49 77
17704.74 54
17706.00 72
17707.26 62
17708.52 88
17709.77 76
17711.03 68
17712.29 68
17713.55 57
17714.80 69
17716.06 76
17717.32 71
17718.58 65
17719.84 66
17721.09 84
17722.35 70
17723.61 63
17724.87 82
17726.13 91
17727.38 85
17728.64 74
17729.90 75
17731.16 71
17732.42 53
17733.67 64
17734.93 83
17736.19 72
17737.45 55
17738.71 68
17739.97 69
17741.23 62
17742.48 76
17743.74 71
17745.00 60
17746.26 59
17747.52 56
17748.78 73
17750.04 62
17751.30 66
17752.55 62
17753.81 64
17755.07 64
17756.33 65
17757.59 76
17758.85 82
17760.11 61
17761.37 82
17762.63 84
17763.89 73
17765.15 75
17766.41 61
17767.67 71
17768.93 70
17770.19 88
17771.45 63
17772.70 88
17773.96 68
17775.22 77
17776.48 65
17777.74 63
17779.00 63
17780.26 92
17781.52 75
17782.78 62
17784.04 61
17785.30 64
17786.56 68
17787.82 67
17789.09 66
17790.35 74
17791.61 73
17792.87 63
17794.13 86
17795.39 76
17796.65 74
17797.91 85
17799.17 69
17800.43 78
17801.69 66
17802.95 74
17804.21 59
17805.47 60
17806.73 61
17808.00 73
17809.26 70
17810.52 80
17811.78 59
17813.04 70
17814.30 48
17815.56 57
17816.82 65
17818.08 72
17819.35 83
17820.61 79
17821.87 76
17823.13 64
17824.39 62
17825.65 59
17826.92 65
17828.18 74
17829.44 79
17830.70 69
17831.96 50
17833.22 67
17834.49 80
17835.75 100
17837.01 78
17838.27 57
17839.53 69
17840.80 73
17842.06 64
17843.32 73
17844.58 74
17845.85 75
17847.11 85
17848.37 63
17849.63 73
17850.89 71
17852.16 76
17853.42 62
17854.68 72
17855.95 76
17857.21 78
17858.47 71
17859.73 65
17861.00 65
17862.26 61
17863.52 67
17864.79 70
17866.05 57
17867.31 69
17868.57 70
17869.84 68
17871.10 71
17872.36 62
17873.63 74
17874.89 74
17876.15 70
17877.42 59
17878.68 58
17879.94 59
17881.21 74
17882.47 71
17883.74 52
17885.00 61
17886.26 67
17887.53 66
17888.79 73
17890.05 63
17891.32 59
17892.58 49
17893.85 68
17895.11 80
17896.37 65
17897.64 65
17898.90 75
17900.17 80
17901.43 59
17902.70 67
17903.96 53
17905.22 78
17906.49 79
17907.75 84
17909.02 57
17910.28 58
17911.55 72
17912.81 70
17914.08 56
17915.34 48
17916.61 64
17917.87 66
17919.14 63
17920.40 66
17921.67 66
17922.93 59
17924.20 77
17925.46 62
17926.73 69
17927.99 60
17929.26 63
17930.52 64
17931.79 62
17933.05 65
17934.32 71
17935.58 60
17936.85 49
17938.12 61
17939.38 67
17940.65 72
17941.91 75
17943.18 53
17944.44 64
17945.71 84
17946.98 76
17948.24 82
17949.51 73
17950.77 69
17952.04 73
17953.31 70
17954.57 73
17955.84 51
17957.10 70
17958.37 76
17959.64 85
17960.90 65
17962.17 61
17963.44 69
17964.70 73
17965.97 75
17967.24 60
17968.50 47
17969.77 74
17971.04 81
17972.30 62
17973.57 73
17974.84 58
17976.10 75
17977.37 74
17978.64 63
17979.91 62
17981.17 57
17982.44 69
17983.71 52
17984.97 52
17986.24 48
17987.51 73
17988.78 74
17990.04 92
17991.31 66
17992.58 62
17993.85 85
17995.11 61
17996.38 82
17997.65 67
17998.92 54
18000.18 76
18001.45 48
18002.72 53
18003.99 60
18005.26 59
18006.52 65
18007.79 63
18009.06 53
18010.33 78
18011.60 61
18012.86 68
18014.13 53
18015.40 61
18016.67 62
18017.94 68
18019.21 50
18020.47 61
18021.74 58
18023.01 55
18024.28 74
18025.55 70
18026.82 66
18028.09 65
18029.36 86
18030.62 63
18031.89 52
18033.16 64
18034.43 71
18035.70 71
18036.97 61
18038.24 65
18039.51 66
18040.78 70
18042.05 60
18043.32 72
18044.59 72
18045.85 56
18047.12 81
18048.39 71
18049.66 66
18050.93 75
18052.20 63
18053.47 69
18054.74 61
18056.01 51
18057.28 76
18058.55 75
18059.82 67
18061.09 71
18062.36 58
18063.63 54
18064.90 66
18066.17 70
18067.44 63
18068.71 57
18069.98 64
18071.25 62
18072.52 68
18073.79 52
18075.06 63
18076.33 55
18077.60 67
18078.87 52
18080.15 37
18081.42 69
18082.69 66
18083.96 80
18085.23 67
18086.50 64
18087.77 68
18089.04 74
18090.31 70
18091.58 61
18092.85 58
18094.12 73
18095.40 75
18096.67 73
18097.94 55
18099.21 52
18100.48 64
18101.75 69
18103.02 63
18104.30 57
18105.57 72
18106.84 65
18108.11 48
18109.38 70
18110.65 63
18111.92 65
18113.20 71
18114.47 66
18115.74 65
18117.01 59
18118.28 76
18119.56 70
18120.83 61
18122.10 56
18123.37 73
18124.64 76
18125.92 64
18127.19 58
18128.46 55
18129.73 66
18131.01 77
18132.28 65
18133.55 63
18134.82 72
18136.10 66
18137.37 73
18138.64 47
18139.91 58
18141.19 60
18142.46 71
18143.73 71
18145.01 47
18146.28 57
18147.55 63
18148.82 69
18150.10 71
18151.37 67
18152.64 66
18153.92 82
18155.19 59
18156.46 61
18157.74 56
18159.01 46
18160.28 55
18161.56 51
18162.83 63
18164.10 56
18165.38 57
18166.65 61
18167.93 48
18169.20 54
18170.47 58
18171.75 67
18173.02 59
18174.29 71
18175.57 67
18176.84 61
18178.12 52
18179.39 62
18180.66 65
18181.94 53
18183.21 71
18184.49 59
18185.76 61
18187.04 62
18188.31 61
18189.59 57
18190.86 59
18192.13 65
18193.41 64
18194.68 58
18195.96 56
18197.23 67
18198.51 69
18199.78 82
18201.06 74
18202.33 65
18203.61 52
18204.88 57
18206.16 75
18207.43 58
18208.71 58
18209.98 55
18211.26 66
18212.53 65
18213.81 68
18215.08 56
18216.36 66
18217.63 75
18218.91 65
18220.19 48
18221.46 44
18222.74 60
18224.01 64
18225.29 71
18226.56 45
18227.84 61
18229.12 79
18230.39 72
18231.67 55
18232.94 52
18234.22 77
18235.50 71
18236.77 69
18238.05 48
18239.32 59
18240.60 90
18241.88 78
18243.15 53
18244.43 60
18245.71 68
18246.98 82
18248.26 67
18249.54 65
18250.81 58
18252.09 65
18253.37 87
18254.64 75
18255.92 50
18257.20 52
18258.47 71
18259.75 88
18261.03 72
18262.30 66
18263.58 57
18264.86 90
18266.13 83
18267.41 79
18268.69 50
18269.97 56
18271.24 73
18272.52 76
18273.80 68
18275.08 56
18276.35 77
18277.63 76
18278.91 64
18280.19 67
18281.46 57
18282.74 58
18284.02 60
18285.30 72
18286.58 48
18287.85 67
18289.13 85
18290.41 58
18291.69 76
18292.97 50
18294.24 58
18295.52 66
18296.80 66
18298.08 64
18299.36 54
18300.63 58
18301.91 66
18303.19 81
18304.47 64
18305.75 53
18307.03 86
18308.31 87
18309.58 72
18310.86 58
18312.14 65
18313.42 77
18314.70 74
18315.98 77
18317.26 45
18318.54 74
18319.82 62
18321.09 65
18322.37 58
18323.65 47
18324.93 60
18326.21 60
18327.49 68
18328.77 64
18330.05 66
18331.33 66
18332.61 64
18333.89 70
18335.17 65
18336.45 72
18337.73 73
18339.01 74
18340.29 46
18341.57 49
18342.85 58
18344.13 66
18345.41 62
18346.69 76
18347.97 62
18349.25 64
18350.53 64
18351.81 67
18353.09 65
18354.37 70
18355.65 55
18356.93 44
18358.21 71
18359.49 64
18360.77 51
18362.05 72
18363.33 63
18364.61 54
18365.89 54
18367.17 62
18368.45 59
18369.73 66
18371.01 59
18372.29 58
18373.58 70
18374.86 63
18376.14 72
18377.42 59
18378.70 55
18379.98 70
18381.26 61
18382.54 49
18383.82 66
18385.11 74
18386.39 63
18387.67 72
18388.95 58
18390.23 60
18391.51 80
18392.79 68
18394.08 66
18395.36 72
18396.64 50
18397.92 53
18399.20 77
18400.49 59
18401.77 45
18403.05 63
18404.33 66
18405.61 71
18406.90 72
18408.18 91
18409.46 57
18410.74 66
18412.02 66
18413.31 66
18414.59 51
18415.87 49
18417.15 54
18418.44 76
18419.72 66
18421.00 64
18422.28 52
18423.57 57
18424.85 77
18426.13 66
18427.41 51
18428.70 52
18429.98 72
18431.26 66
18432.55 66
18433.83 49
18435.11 57
18436.40 63
18437.68 69
18438.96 70
18440.25 78
18441.53 56
18442.81 80
18444.10 62
18445.38 69
18446.66 54
18447.95 64
18449.23 76
18450.51 68
18451.80 50
18453.08 65
18454.36 55
18455.65 70
18456.93 46
18458.22 67
18459.50 52
18460.78 68
18462.07 66
18463.35 80
18464.64 63
18465.92 41
18467.20 57
18468.49 64
18469.77 77
18471.06 62
18472.34 66
18473.63 57
18474.91 82
18476.19 58
18477.48 69
18478.76 58
18480.05 66
18481.33 61
18482.62 61
18483.90 57
18485.19 61
18486.47 67
18487.76 65
18489.04 72
18490.33 62
18491.61 58
18492.90 64
18494.18 66
18495.47 66
18496.75 53
18498.04 66
18499.32 77
18500.61 80
18501.89 53
18503.18 48
18504.46 70
18505.75 69
18507.04 85
18508.32 83
18509.61 80
18510.89 71
18512.18 66
18513.46 62
18514.75 56
18516.04 50
18517.32 58
18518.61 75
18519.89 68
18521.18 51
18522.47 53
18523.75 67
18525.04 67
18526.32 66
18527.61 64
18528.90 53
18530.18 63
18531.47 75
18532.76 66
18534.04 68
18535.33 78
18536.62 72
18537.90 67
18539.19 67
18540.48 62
18541.76 77
18543.05 85
18544.34 63
18545.62 56
18546.91 69
18548.20 68
18549.48 67
18550.77 53
18552.06 61
18553.35 74
18554.63 66
18555.92 62
18557.21 78
18558.50 73
18559.78 69
18561.07 79
18562.36 75
18563.65 79
18564.93 85
18566.22 79
18567.51 95
18568.80 65
18570.08 56
18571.37 69
18572.66 76
18573.95 84
18575.24 74
18576.52 69
18577.81 65
18579.10 72
18580.39 75
18581.68 70
18582.96 59
18584.25 72
18585.54 77
18586.83 77
18588.12 63
18589.41 73
18590.69 87
18591.98 81
18593.27 67
18594.56 68
18595.85 73
18597.14 81
18598.43 83
18599.71 73
18601.00 58
18602.29 66
18603.58 77
18604.87 93
18606.16 84
18607.45 73
18608.74 72
18610.03 85
18611.32 89
18612.61 77
18613.89 92
18615.18 102
18616.47 97
18617.76 68
18619.05 77
18620.34 86
18621.63 89
18622.92 87
18624.21 75
18625.50 78
18626.79 91
18628.08 92
18629.37 77
18630.66 58
18631.95 64
18633.24 83
18634.53 91
18635.82 73
18637.11 66
18638.40 77
18639.69 85
18640.98 80
18642.27 58
18643.56 77
18644.85 72
18646.14 75
18647.43 56
18648.72 53
18650.01 73
18651.30 74
18652.59 83
18653.89 68
18655.18 55
18656.47 60
18657.76 58
18659.05 86
18660.34 68
18661.63 47
18662.92 75
18664.21 73
18665.50 74
18666.79 58
18668.09 66
18669.38 70
18670.67 55
18671.96 69
18673.25 48
18674.54 70
18675.83 78
18677.13 77
18678.42 51
18679.71 64
18681.00 76
18682.29 66
18683.58 67
18684.88 52
18686.17 71
18687.46 76
18688.75 64
18690.04 65
18691.33 59
18692.63 74
18693.92 71
18695.21 68
18696.50 64
18697.80 54
18699.09 68
18700.38 74
18701.67 82
18702.96 66
18704.26 68
18705.55 57
18706.84 58
18708.13 86
18709.43 69
18710.72 49
18712.01 62
18713.31 68
18714.60 69
18715.89 68
18717.18 65
18718.48 63
18719.77 77
18721.06 83
18722.36 56
18723.65 69
18724.94 56
18726.24 57
18727.53 60
18728.82 67
18730.12 56
18731.41 64
18732.70 68
18734.00 74
18735.29 66
18736.58 62
18737.88 62
18739.17 77
18740.46 84
18741.76 65
18743.05 73
18744.34 61
18745.64 67
18746.93 65
18748.23 66
18749.52 75
18750.81 60
18752.11 74
18753.40 63
18754.70 63
18755.99 61
18757.29 75
18758.58 79
18759.87 62
18761.17 56
18762.46 57
18763.76 66
18765.05 70
18766.35 61
18767.64 54
18768.94 51
18770.23 63
18771.53 85
18772.82 63
18774.11 76
18775.41 65
18776.70 75
18778.00 82
18779.29 67
18780.59 60
18781.89 68
18783.18 61
18784.48 60
18785.77 65
18787.07 67
18788.36 61
18789.66 69
18790.95 65
18792.25 59
18793.54 65
18794.84 66
18796.13 65
18797.43 66
18798.73 74
18800.02 50
18801.32 65
18802.61 52
18803.91 57
18805.20 69
18806.50 62
18807.80 66
18809.09 64
18810.39 61
18811.69 73
18812.98 54
18814.28 59
18815.57 70
18816.87 58
18818.17 78
18819.46 54
18820.76 37
18822.06 57
18823.35 57
18824.65 74
18825.95 86
18827.24 80
18828.54 68
18829.84 59
18831.13 44
18832.43 45
18833.73 51
18835.02 56
18836.32 64
18837.62 58
18838.91 58
18840.21 47
18841.51 59
18842.81 75
18844.10 56
18845.40 65
18846.70 64
18848.00 60
18849.29 56
18850.59 65
18851.89 63
18853.19 74
18854.48 64
18855.78 69
18857.08 68
18858.38 59
18859.67 53
18860.97 46
18862.27 68
18863.57 65
18864.87 51
18866.16 48
18867.46 54
18868.76 63
18870.06 70
18871.36 64
18872.66 56
18873.95 52
18875.25 68
18876.55 63
18877.85 53
18879.15 51
18880.45 58
18881.74 81
18883.04 64
18884.34 49
18885.64 57
18886.94 61
18888.24 65
18889.54 61
18890.84 56
18892.13 71
18893.43 47
18894.73 59
18896.03 45
18897.33 57
18898.63 47
18899.93 61
18901.23 52
18902.53 53
18903.83 64
18905.13 49
18906.43 57
18907.73 62
18909.02 49
18910.32 61
18911.62 66
18912.92 71
18914.22 53
18915.52 66
18916.82 54
18918.12 50
18919.42 68
18920.72 66
18922.02 61
18923.32 51
18924.62 48
18925.92 44
18927.22 56
18928.52 70
18929.82 68
18931.12 48
18932.42 57
18933.72 49
18935.02 60
18936.32 58
18937.63 59
18938.93 53
18940.23 56
18941.53 45
18942.83 61
18944.13 62
18945.43 64
18946.73 72
18948.03 63
18949.33 58
18950.63 46
18951.93 70
18953.23 64
18954.54 54
18955.84 53
18957.14 45
18958.44 55
18959.74 56
18961.04 45
18962.34 61
18963.64 51
18964.95 56
18966.25 46
18967.55 54
18968.85 61
18970.15 56
18971.45 64
18972.76 48
18974.06 61
18975.36 58
18976.66 59
18977.96 59
18979.27 49
18980.57 45
18981.87 54
18983.17 63
18984.47 57
18985.78 64
18987.08 60
18988.38 58
18989.68 75
18990.98 53
18992.29 43
18993.59 61
18994.89 66
18996.19 70
18997.50 53
18998.80 42
19000.10 56
19001.40 51
19002.71 55
19004.01 48
19005.31 42
19006.62 52
19007.92 61
19009.22 50
19010.53 54
19011.83 54
19013.13 59
19014.43 61
19015.74 47
19017.04 42
19018.34 63
19019.65 69
19020.95 61
19022.25 51
19023.56 58
19024.86 57
19026.16 57
19027.47 61
19028.77 56
19030.08 49
19031.38 47
19032.68 68
19033.99 57
19035.29 54
19036.59 54
19037.90 57
19039.20 52
19040.51 62
19041.81 51
19043.11 53
19044.42 75
19045.72 54
19047.03 47
19048.33 51
19049.64 60
19050.94 67
19052.25 50
19053.55 47
19054.85 59
19056.16 71
19057.46 51
19058.77 49
19060.07 65
19061.38 48
19062.68 59
19063.99 46
19065.29 44
19066.60 60
19067.90 58
19069.21 64
19070.51 59
19071.82 50
19073.12 50
19074.43 65
19075.73 68
19077.04 57
19078.34 50
19079.65 61
19080.95 69
19082.26 57
19083.57 50
19084.87 57
19086.18 65
19087.48 52
19088.79 50
19090.09 62
19091.40 58
19092.71 60
19094.01 70
19095.32 54
19096.62 62
19097.93 63
19099.24 61
19100.54 56
19101.85 54
19103.15 50
19104.46 64
19105.77 74
19107.07 51
19108.38 64
19109.69 67
19110.99 58
19112.30 54
19113.60 55
19114.91 59
19116.22 57
19117.52 67
19118.83 66
19120.14 47
19121.45 61
19122.75 41
19124.06 62
19125.37 52
19126.67 53
19127.98 49
19129.29 38
19130.59 55
19131.90 64
19133.21 70
19134.52 53
19135.82 55
19137.13 51
19138.44 69
19139.75 67
19141.05 53
19142.36 61
19143.67 68
19144.98 55
19146.28 56
19147.59 55
19148.90 61
19150.21 49
19151.51 48
19152.82 48
19154.13 56
19155.44 65
19156.75 64
19158.05 58
19159.36 58
19160.67 73
19161.98 54
19163.29 61
19164.60 60
19165.90 70
19167.21 66
19168.52 70
19169.83 52
19171.14 57
19172.45 67
19173.75 59
19175.06 66
19176.37 53
19177.68 54
19178.99 52
19180.30 69
19181.61 59
19182.92 55
19184.23 64
19185.53 70
19186.84 74
19188.15 54
19189.46 48
19190.77 74
19192.08 54
19193.39 65
19194.70 61
19196.01 53
19197.32 61
19198.63 73
19199.94 78
19201.25 50
19202.56 48
19203.87 46
19205.17 68
19206.48 72
19207.79 66
19209.10 59
19210.41 57
19211.72 92
19213.03 50
19214.34 52
19215.65 61
19216.96 60
19218.27 50
19219.58 59
19220.89 41
19222.21 55
19223.52 62
19224.83 66
19226.14 66
19227.45 58
19228.76 64
19230.07 65
19231.38 73
19232.69 53
19234.00 58
19235.31 71
19236.62 62
19237.93 53
19239.24 73
19240.55 60
19241.86 58
19243.18 50
19244.49 63
19245.80 67
19247.11 53
19248.42 62
19249.73 75
19251.04 65
19252.35 59
19253.67 63
19254.98 53
19256.29 68
19257.60 58
19258.91 79
19260.22 59
19261.53 66
19262.85 50
19264.16 60
19265.47 58
19266.78 56
19268.09 49
19269.40 60
19270.72 60
19272.03 55
19273.34 71
19274.65 55
19275.96 64
19277.28 57
19278.59 57
19279.90 47
19281.21 46
19282.53 53
19283.84 64
19285.15 52
19286.46 57
19287.78 58
19289.09 59
19290.40 54
19291.71 53
19293.03 56
19294.34 56
19295.65 59
19296.96 47
19298.28 58
19299.59 47
19300.90 61
19302.22 51
19303.53 72
19304.84 53
19306.16 51
19307.47 45
19308.78 57
19310.10 68
19311.41 51
19312.72 62
19314.04 47
19315.35 42
19316.66 48
19317.98 62
19319.29 65
19320.60 45
19321.92 56
19323.23 51
19324.54 44
19325.86 66
19327.17 60
19328.49 56
19329.80 63
19331.11 49
19332.43 49
19333.74 44
19335.06 59
19336.37 55
19337.68 53
19339.00 50
19340.31 57
19341.63 62
19342.94 55
19344.26 67
19345.57 44
19346.89 45
19348.20 77
19349.51 58
19350.83 51
19352.14 63
19353.46 59
19354.77 67
19356.09 64
19357.40 56
19358.72 42
19360.03 48
19361.35 55
19362.66 55
19363.98 39
19365.29 48
19366.61 57
19367.92 64
19369.24 52
19370.55 57
19371.87 57
19373.19 42
19374.50 61
19375.82 57
19377.13 41
19378.45 37
19379.76 40
19381.08 53
19382.39 58
19383.71 34
19385.03 53
19386.34 58
19387.66 61
19388.97 41
19390.29 45
19391.61 47
19392.92 59
19394.24 51
19395.55 48
19396.87 52
19398.19 41
19399.50 54
19400.82 46
19402.14 47
19403.45 48
19404.77 52
19406.09 51
19407.40 57
19408.72 36
19410.04 53
19411.35 67
19412.67 52
19413.99 53
19415.30 54
19416.62 64
19417.94 57
19419.25 61
19420.57 43
19421.89 56
19423.21 66
19424.52 58
19425.84 48
19427.16 49
19428.47 54
19429.79 55
19431.11 63
19432.43 58
19433.74 55
19435.06 59
19436.38 51
19437.70 50
19439.01 36
19440.33 45
19441.65 62
19442.97 55
19444.29 66
19445.60 59
19446.92 49
19448.24 78
19449.56 74
19450.88 54
19452.19 47
19453.51 51
19454.83 70
19456.15 52
19457.47 47
19458.78 35
19460.10 52
19461.42 61
19462.74 47
19464.06 54
19465.38 60
19466.70 59
19468.01 59
19469.33 41
19470.65 54
19471.97 56
19473.29 66
19474.61 56
19475.93 58
19477.25 45
19478.57 50
19479.88 61
19481.20 47
19482.52 39
19483.84 67
19485.16 60
19486.48 57
19487.80 39
19489.12 57
19490.44 52
19491.76 46
19493.08 52
19494.40 36
19495.72 56
19497.04 63
19498.36 42
19499.68 55
19501.00 61
19502.32 55
19503.64 56
19504.96 41
19506.28 39
19507.60 48
19508.92 44
19510.24 56
19511.56 48
19512.88 51
19514.20 57
19515.52 62
19516.84 53
19518.16 62
19519.48 51
19520.80 62
19522.12 60
19523.44 56
19524.76 44
19526.08 60
19527.40 42
19528.72 50
19530.04 56
19531.36 58
19532.68 49
19534.00 54
19535.33 43
19536.65 45
19537.97 48
19539.29 46
19540.61 65
19541.93 51
19543.25 62
19544.57 68
19545.89 51
19547.22 42
19548.54 50
19549.86 60
19551.18 48
19552.50 50
19553.82 60
19555.15 61
19556.47 44
19557.79 63
19559.11 54
19560.43 56
19561.75 43
19563.08 54
19564.40 78
19565.72 56
19567.04 37
19568.36 42
19569.69 52
19571.01 50
19572.33 53
19573.65 55
19574.97 54
19576.30 59
19577.62 40
19578.94 57
19580.26 56
19581.59 58
19582.91 44
19584.23 53
19585.55 56
19586.88 52
19588.20 61
19589.52 70
19590.85 60
19592.17 48
19593.49 52
19594.81 54
19596.14 49
19597.46 52
19598.78 45
19600.11 61
19601.43 45
19602.75 55
19604.08 59
19605.40 46
19606.72 47
19608.05 48
19609.37 55
19610.69 57
19612.02 51
19613.34 48
19614.66 69
19615.99 59
19617.31 44
19618.64 50
19619.96 51
19621.28 60
19622.61 53
19623.93 63
19625.26 70
19626.58 41
19627.90 40
19629.23 52
19630.55 70
19631.88 47
19633.20 50
19634.52 51
19635.85 50
19637.17 47
19638.50 60
19639.82 61
19641.15 46
19642.47 68
19643.80 54
19645.12 65
19646.45 48
19647.77 51
19649.09 56
19650.42 60
19651.74 52
19653.07 46
19654.39 43
19655.72 48
19657.04 51
19658.37 58
19659.69 51
19661.02 36
19662.35 66
19663.67 57
19665.00 67
19666.32 42
19667.65 50
19668.97 52
19670.30 55
19671.62 61
19672.95 69
19674.27 57
19675.60 54
19676.93 46
19678.25 56
19679.58 35
19680.90 43
19682.23 58
19683.56 42
19684.88 65
19686.21 54
19687.53 49
19688.86 59
19690.19 53
19691.51 53
19692.84 56
19694.16 42
19695.49 62
19696.82 56
19698.14 59
19699.47 47
19700.80 47
19702.12 59
19703.45 47
19704.78 65
19706.10 63
19707.43 56
19708.76 49
19710.08 50
19711.41 64
19712.74 58
19714.06 53
19715.39 47
19716.72 44
19718.05 55
19719.37 46
19720.70 49
19722.03 59
19723.35 67
19724.68 49
19726.01 44
19727.34 52
19728.66 56
19729.99 53
19731.32 51
19732.65 57
19733.98 68
19735.30 57
19736.63 46
19737.96 50
19739.29 48
19740.61 52
19741.94 76
19743.27 50
19744.60 54
19745.93 50
19747.25 64
19748.58 63
19749.91 57
19751.24 61
19752.57 57
19753.90 45
19755.22 49
19756.55 49
19757.88 61
19759.21 56
19760.54 52
19761.87 56
19763.20 50
19764.52 50
19765.85 56
19767.18 39
19768.51 38
19769.84 51
19771.17 55
19772.50 46
19773.83 62
19775.16 53
19776.48 61
19777.81 56
19779.14 44
19780.47 59
19781.80 43
19783.13 55
19784.46 53
19785.79 52
19787.12 66
19788.45 55
19789.78 54
19791.11 55
19792.44 52
19793.77 54
19795.10 49
19796.43 57
19797.76 54
19799.09 52
19800.42 55
19801.75 47
19803.08 68
19804.41 59
19805.74 57
19807.07 60
19808.40 44
19809.73 50
19811.06 57
19812.39 65
19813.72 58
19815.05 49
19816.38 43
19817.71 50
19819.04 58
19820.37 43
19821.70 60
19823.03 46
19824.36 60
19825.69 57
19827.02 34
19828.35 46
19829.69 48
19831.02 64
19832.35 55
19833.68 49
19835.01 46
19836.34 53
19837.67 60
19839.00 38
19840.33 44
19841.67 43
19843.00 59
19844.33 60
19845.66 44
19846.99 50
19848.32 42
19849.65 55
19850.99 73
19852.32 50
19853.65 41
19854.98 55
19856.31 71
19857.64 57
19858.98 44
19860.31 49
19861.64 59
19862.97 56
19864.30 65
19865.64 58
19866.97 53
19868.30 57
19869.63 57
19870.97 53
19872.30 48
19873.63 52
19874.96 62
19876.29 62
19877.63 49
19878.96 45
19880.29 38
19881.63 56
19882.96 49
19884.29 59
19885.62 57
19886.96 54
19888.29 60
19889.62 61
19890.95 42
19892.29 49
19893.62 56
19894.95 55
19896.29 50
19897.62 50
19898.95 37
19900.29 52
19901.62 60
19902.95 50
19904.29 33
19905.62 51
19906.95 54
19908.29 58
19909.62 56
19910.95 41
19912.29 69
19913.62 61
19914.96 49
19916.29 43
19917.62 50
19918.96 60
19920.29 41
19921.63 52
19922.96 41
19924.29 54
19925.63 55
19926.96 42
19928.30 43
19929.63 55
19930.96 57
19932.30 62
19933.63 41
19934.97 45
19936.30 46
19937.64 55
19938.97 59
19940.31 53
19941.64 59
19942.98 57
19944.31 50
19945.64 55
19946.98 53
19948.31 44
19949.65 45
19950.98 46
19952.32 61
19953.65 38
19954.99 50
19956.32 66
19957.66 58
19959.00 43
19960.33 47
19961.67 63
19963.00 69
19964.34 53
19965.67 55
19967.01 39
19968.34 57
19969.68 54
19971.01 44
19972.35 41
19973.69 35
19975.02 49
19976.36 58
19977.69 53
19979.03 49
19980.37 51
19981.70 69
19983.04 68
19984.37 57
19985.71 47
19987.05 46
19988.38 65
19989.72 74
19991.05 46
19992.39 51
19993.73 57
19995.06 65
19996.40 59
19997.74 58
19999.07 45
20000.41 57
20001.75 72
20003.08 57
20004.42 64
20005.76 73
20007.09 65
20008.43 52
20009.77 51
20011.10 67
20012.44 66
20013.78 66
20015.12 69
20016.45 51
20017.79 55
20019.13 65
20020.47 70
20021.80 68
20023.14 68
20024.48 75
20025.81 73
20027.15 67
20028.49 52
20029.83 80
20031.17 74
20032.50 60
20033.84 64
20035.18 65
20036.52 82
20037.85 73
20039.19 68
20040.53 66
20041.87 91
20043.21 95
20044.54 77
20045.88 72
20047.22 68
20048.56 69
20049.90 89
20051.24 67
20052.57 68
20053.91 77
20055.25 70
20056.59 92
20057.93 74
20059.27 73
20060.61 74
20061.94 88
20063.28 73
20064.62 93
20065.96 75
20067.30 78
20068.64 64
20069.98 87
20071.32 68
20072.66 59
20073.99 55
20075.33 72
20076.67 66
20078.01 58
20079.35 64
20080.69 55
20082.03 82
20083.37 68
20084.71 60
20086.05 76
20087.39 67
20088.73 61
20090.07 62
20091.41 54
20092.75 61
20094.09 54
20095.43 70
20096.77 60
20098.11 54
20099.45 56
20100.79 62
20102.13 71
20103.47 70
20104.81 65
20106.15 59
20107.49 66
20108.83 38
20110.17 63
20111.51 55
20112.85 46
20114.19 67
20115.53 55
20116.87 61
20118.21 56
20119.55 65
20120.89 56
20122.23 58
20123.57 63
20124.91 56
20126.25 63
20127.60 66
20128.94 52
