# Supplementary material for: MALDI-TOF MS typing enables the classification of brewing yeasts of the genus Saccharomyces to major beer styles
Source: PLoS One. 2017 Aug 9;12(8):e0181694. doi: 10.1371/journal.pone.0181694 (PMC5549903; doi:10.1371/journal.pone.0181694)
Supplement: S15 File — The directory includes 90 raw files and was zipped to “.zip”; the folder has three strains with 30 spectra per strain; S1 Text explains the raw files with an example and Table 1 represents the yeast strains used within the experiment. (ZIP) [file pone.0181694.s018.zip › 43-45/30669-454-OG-WB-WB-YPG-18h-E-E_2015-10-28__0_B4_1.dat]

1999.91 1674
2000.33 1525
2000.75 1714
2001.17 1874
2001.59 1813
2002.02 1807
2002.44 1744
2002.86 1559
2003.28 1540
2003.70 1578
2004.13 1754
2004.55 1604
2004.97 1562
2005.39 1548
2005.81 1544
2006.24 1604
2006.66 1662
2007.08 1563
2007.50 1452
2007.93 1500
2008.35 1536
2008.77 1611
2009.19 1548
2009.62 1530
2010.04 1602
2010.46 1498
2010.88 1513
2011.31 1513
2011.73 1514
2012.15 1535
2012.58 1564
2013.00 1526
2013.42 1436
2013.84 1333
2014.27 1328
2014.69 1396
2015.11 1472
2015.54 1600
2015.96 1478
2016.38 1426
2016.81 1288
2017.23 1414
2017.65 1488
2018.08 1586
2018.50 1573
2018.92 1531
2019.35 1495
2019.77 1569
2020.19 1673
2020.62 1613
2021.04 1511
2021.47 1560
2021.89 1480
2022.31 1607
2022.74 1558
2023.16 1375
2023.59 1323
2024.01 1412
2024.43 1496
2024.86 1473
2025.28 1570
2025.71 1449
2026.13 1479
2026.55 1479
2026.98 1430
2027.40 1438
2027.83 1453
2028.25 1396
2028.68 1475
2029.10 1438
2029.53 1485
2029.95 1528
2030.38 1397
2030.80 1468
2031.23 1589
2031.65 1470
2032.08 1507
2032.50 1470
2032.93 1523
2033.35 1548
2033.78 1587
2034.20 1480
2034.63 1475
2035.05 1487
2035.48 1584
2035.90 1576
2036.33 1436
2036.75 1462
2037.18 1537
2037.60 1499
2038.03 1429
2038.45 1458
2038.88 1461
2039.31 1563
2039.73 1529
2040.16 1542
2040.58 1513
2041.01 1566
2041.43 1564
2041.86 1550
2042.29 1574
2042.71 1480
2043.14 1370
2043.56 1558
2043.99 1451
2044.42 1651
2044.84 1559
2045.27 1558
2045.70 1517
2046.12 1614
2046.55 1618
2046.98 1600
2047.40 1577
2047.83 1577
2048.25 1565
2048.68 1434
2049.11 1670
2049.53 1619
2049.96 1470
2050.39 1416
2050.82 1406
2051.24 1408
2051.67 1507
2052.10 1588
2052.52 1487
2052.95 1410
2053.38 1390
2053.80 1457
2054.23 1495
2054.66 1448
2055.09 1463
2055.51 1491
2055.94 1476
2056.37 1496
2056.80 1601
2057.22 1459
2057.65 1502
2058.08 1446
2058.51 1536
2058.93 1507
2059.36 1516
2059.79 1564
2060.22 1527
2060.65 1459
2061.07 1551
2061.50 1564
2061.93 1658
2062.36 1667
2062.79 1658
2063.21 1756
2063.64 1702
2064.07 1820
2064.50 1942
2064.93 1899
2065.36 1981
2065.78 2045
2066.21 2127
2066.64 1917
2067.07 1886
2067.50 1764
2067.93 1803
2068.36 1787
2068.78 1690
2069.21 1583
2069.64 1561
2070.07 1537
2070.50 1526
2070.93 1411
2071.36 1519
2071.79 1635
2072.22 1602
2072.64 1464
2073.07 1445
2073.50 1402
2073.93 1371
2074.36 1504
2074.79 1543
2075.22 1621
2075.65 1482
2076.08 1442
2076.51 1421
2076.94 1589
2077.37 1569
2077.80 1619
2078.23 1524
2078.66 1504
2079.09 1502
2079.52 1503
2079.95 1487
2080.38 1558
2080.81 1621
2081.24 1510
2081.67 1479
2082.10 1484
2082.53 1493
2082.96 1433
2083.39 1404
2083.82 1548
2084.25 1594
2084.68 1527
2085.11 1455
2085.54 1508
2085.97 1670
2086.40 1455
2086.83 1454
2087.26 1486
2087.69 1470
2088.12 1532
2088.55 1484
2088.99 1563
2089.42 1500
2089.85 1475
2090.28 1521
2090.71 1528
2091.14 1547
2091.57 1509
2092.00 1536
2092.43 1513
2092.86 1386
2093.30 1329
2093.73 1396
2094.16 1468
2094.59 1465
2095.02 1440
2095.45 1489
2095.88 1459
2096.32 1431
2096.75 1442
2097.18 1350
2097.61 1405
2098.04 1407
2098.47 1394
2098.91 1387
2099.34 1390
2099.77 1379
2100.20 1389
2100.63 1459
2101.07 1332
2101.50 1241
2101.93 1251
2102.36 1324
2102.80 1417
2103.23 1338
2103.66 1405
2104.09 1377
2104.52 1466
2104.96 1430
2105.39 1402
2105.82 1271
2106.25 1455
2106.69 1466
2107.12 1493
2107.55 1541
2107.99 1462
2108.42 1481
2108.85 1484
2109.28 1590
2109.72 1422
2110.15 1341
2110.58 1396
2111.02 1465
2111.45 1347
2111.88 1423
2112.32 1374
2112.75 1392
2113.18 1317
2113.62 1395
2114.05 1345
2114.48 1357
2114.92 1473
2115.35 1595
2115.78 1452
2116.22 1355
2116.65 1342
2117.08 1455
2117.52 1462
2117.95 1425
2118.39 1341
2118.82 1248
2119.25 1307
2119.69 1309
2120.12 1464
2120.56 1442
2120.99 1485
2121.42 1435
2121.86 1394
2122.29 1464
2122.73 1348
2123.16 1621
2123.60 1490
2124.03 1458
2124.46 1431
2124.90 1446
2125.33 1387
2125.77 1411
2126.20 1392
2126.64 1395
2127.07 1431
2127.51 1470
2127.94 1577
2128.38 1397
2128.81 1679
2129.25 1646
2129.68 1489
2130.12 1583
2130.55 1640
2130.99 1547
2131.42 1581
2131.86 1548
2132.29 1387
2132.73 1419
2133.16 1418
2133.60 1501
2134.03 1626
2134.47 1566
2134.91 1534
2135.34 1691
2135.78 1576
2136.21 1592
2136.65 1650
2137.08 1504
2137.52 1652
2137.96 1650
2138.39 1616
2138.83 1507
2139.26 1436
2139.70 1420
2140.14 1375
2140.57 1357
2141.01 1395
2141.44 1453
2141.88 1428
2142.32 1470
2142.75 1391
2143.19 1399
2143.63 1332
2144.06 1389
2144.50 1472
2144.94 1367
2145.37 1348
2145.81 1301
2146.25 1364
2146.68 1357
2147.12 1450
2147.56 1542
2147.99 1490
2148.43 1534
2148.87 1620
2149.30 1723
2149.74 1726
2150.18 1709
2150.61 1867
2151.05 1794
2151.49 1756
2151.93 1686
2152.36 1514
2152.80 1479
2153.24 1403
2153.68 1561
2154.11 1433
2154.55 1333
2154.99 1436
2155.43 1431
2155.86 1351
2156.30 1498
2156.74 1429
2157.18 1577
2157.62 1474
2158.05 1407
2158.49 1392
2158.93 1481
2159.37 1551
2159.81 1481
2160.24 1467
2160.68 1511
2161.12 1562
2161.56 1547
2162.00 1499
2162.43 1437
2162.87 1586
2163.31 1562
2163.75 1432
2164.19 1502
2164.63 1472
2165.07 1430
2165.50 1397
2165.94 1406
2166.38 1422
2166.82 1458
2167.26 1416
2167.70 1407
2168.14 1501
2168.58 1458
2169.02 1483
2169.45 1413
2169.89 1533
2170.33 1621
2170.77 1675
2171.21 1606
2171.65 1584
2172.09 1588
2172.53 1840
2172.97 1800
2173.41 1966
2173.85 1798
2174.29 1885
2174.73 2122
2175.17 2109
2175.61 1964
2176.05 1895
2176.49 1895
2176.93 1900
2177.37 1753
2177.81 1668
2178.25 1863
2178.69 1731
2179.13 1561
2179.57 1590
2180.01 1570
2180.45 1569
2180.89 1564
2181.33 1603
2181.77 1607
2182.21 1387
2182.65 1494
2183.09 1567
2183.53 1510
2183.97 1533
2184.41 1382
2184.85 1492
2185.29 1512
2185.73 1488
2186.17 1468
2186.61 1388
2187.05 1402
2187.49 1449
2187.94 1499
2188.38 1577
2188.82 1530
2189.26 1492
2189.70 1435
2190.14 1415
2190.58 1533
2191.02 1517
2191.46 1464
2191.91 1672
2192.35 1596
2192.79 1508
2193.23 1595
2193.67 1714
2194.11 1769
2194.55 1685
2195.00 1755
2195.44 1726
2195.88 1781
2196.32 1626
2196.76 1529
2197.21 1715
2197.65 1668
2198.09 1645
2198.53 1577
2198.97 1409
2199.42 1482
2199.86 1443
2200.30 1506
2200.74 1520
2201.18 1496
2201.63 1588
2202.07 1551
2202.51 1496
2202.95 1502
2203.40 1483
2203.84 1451
2204.28 1491
2204.72 1569
2205.17 1740
2205.61 1630
2206.05 1534
2206.49 1462
2206.94 1447
2207.38 1484
2207.82 1563
2208.27 1556
2208.71 1469
2209.15 1503
2209.60 1495
2210.04 1584
2210.48 1607
2210.92 1531
2211.37 1523
2211.81 1645
2212.25 1601
2212.70 1471
2213.14 1548
2213.59 1530
2214.03 1545
2214.47 1474
2214.92 1496
2215.36 1405
2215.80 1502
2216.25 1521
2216.69 1385
2217.14 1358
2217.58 1463
2218.02 1530
2218.47 1552
2218.91 1502
2219.36 1493
2219.80 1524
2220.24 1522
2220.69 1528
2221.13 1516
2221.58 1450
2222.02 1559
2222.46 1577
2222.91 1673
2223.35 1501
2223.80 1624
2224.24 1599
2224.69 1498
2225.13 1456
2225.58 1522
2226.02 1639
2226.47 1608
2226.91 1696
2227.36 1582
2227.80 1548
2228.25 1597
2228.69 1696
2229.14 1658
2229.58 1663
2230.03 1567
2230.47 1623
2230.92 1561
2231.36 1560
2231.81 1720
2232.25 1594
2232.70 1631
2233.14 1703
2233.59 1716
2234.03 1583
2234.48 1695
2234.93 1684
2235.37 1623
2235.82 1621
2236.26 1659
2236.71 1435
2237.16 1470
2237.60 1464
2238.05 1575
2238.49 1468
2238.94 1496
2239.39 1359
2239.83 1294
2240.28 1215
2240.72 1285
2241.17 1193
2241.62 1307
2242.06 1418
2242.51 1443
2242.96 1362
2243.40 1346
2243.85 1354
2244.30 1304
2244.74 1511
2245.19 1423
2245.64 1283
2246.08 1332
2246.53 1423
2246.98 1440
2247.42 1444
2247.87 1246
2248.32 1405
2248.76 1475
2249.21 1443
2249.66 1349
2250.10 1260
2250.55 1388
2251.00 1416
2251.45 1440
2251.89 1481
2252.34 1294
2252.79 1404
2253.24 1472
2253.68 1493
2254.13 1248
2254.58 1252
2255.03 1347
2255.47 1371
2255.92 1447
2256.37 1350
2256.82 1292
2257.27 1316
2257.71 1278
2258.16 1262
2258.61 1224
2259.06 1532
2259.51 1434
2259.95 1461
2260.40 1484
2260.85 1420
2261.30 1576
2261.75 1591
2262.19 1626
2262.64 1580
2263.09 1511
2263.54 1417
2263.99 1478
2264.44 1435
2264.89 1411
2265.33 1480
2265.78 1459
2266.23 1455
2266.68 1460
2267.13 1556
2267.58 1483
2268.03 1541
2268.48 1572
2268.93 1531
2269.37 1557
2269.82 1597
2270.27 1636
2270.72 1540
2271.17 1621
2271.62 1550
2272.07 1587
2272.52 1519
2272.97 1549
2273.42 1502
2273.87 1449
2274.32 1572
2274.77 1544
2275.22 1421
2275.67 1482
2276.12 1403
2276.57 1443
2277.02 1455
2277.47 1310
2277.92 1370
2278.37 1447
2278.82 1446
2279.27 1478
2279.72 1389
2280.17 1407
2280.62 1435
2281.07 1359
2281.52 1507
2281.97 1469
2282.42 1396
2282.87 1392
2283.32 1451
2283.77 1497
2284.22 1465
2284.67 1359
2285.12 1391
2285.57 1385
2286.02 1468
2286.47 1451
2286.92 1684
2287.37 1759
2287.82 1701
2288.28 1779
2288.73 2004
2289.18 2019
2289.63 2290
2290.08 2255
2290.53 2408
2290.98 2327
2291.43 2492
2291.88 2564
2292.34 2490
2292.79 2409
2293.24 2358
2293.69 2203
2294.14 2128
2294.59 2028
2295.05 1870
2295.50 1742
2295.95 1684
2296.40 1506
2296.85 1638
2297.30 1604
2297.76 1538
2298.21 1536
2298.66 1552
2299.11 1482
2299.56 1466
2300.02 1485
2300.47 1351
2300.92 1369
2301.37 1406
2301.82 1498
2302.28 1421
2302.73 1377
2303.18 1382
2303.63 1446
2304.09 1355
2304.54 1403
2304.99 1392
2305.44 1555
2305.90 1480
2306.35 1478
2306.80 1397
2307.26 1440
2307.71 1560
2308.16 1494
2308.61 1613
2309.07 1594
2309.52 1534
2309.97 1674
2310.43 1694
2310.88 1525
2311.33 1675
2311.79 1684
2312.24 1502
2312.69 1471
2313.15 1517
2313.60 1405
2314.05 1434
2314.51 1456
2314.96 1392
2315.41 1354
2315.87 1467
2316.32 1405
2316.77 1553
2317.23 1482
2317.68 1454
2318.14 1509
2318.59 1609
2319.04 1679
2319.50 1433
2319.95 1506
2320.41 1568
2320.86 1502
2321.31 1648
2321.77 1651
2322.22 1542
2322.68 1563
2323.13 1717
2323.59 1838
2324.04 1756
2324.50 1745
2324.95 1935
2325.40 1966
2325.86 1965
2326.31 1840
2326.77 1938
2327.22 1899
2327.68 1988
2328.13 1838
2328.59 1774
2329.04 1648
2329.50 1807
2329.95 1713
2330.41 1521
2330.86 1544
2331.32 1469
2331.77 1600
2332.23 1471
2332.68 1389
2333.14 1425
2333.59 1555
2334.05 1533
2334.51 1472
2334.96 1408
2335.42 1405
2335.87 1258
2336.33 1303
2336.78 1277
2337.24 1435
2337.70 1488
2338.15 1384
2338.61 1385
2339.06 1431
2339.52 1504
2339.97 1478
2340.43 1535
2340.89 1439
2341.34 1447
2341.80 1443
2342.26 1497
2342.71 1453
2343.17 1458
2343.62 1546
2344.08 1516
2344.54 1381
2344.99 1424
2345.45 1434
2345.91 1564
2346.36 1617
2346.82 1367
2347.28 1534
2347.73 1663
2348.19 1610
2348.65 1531
2349.10 1482
2349.56 1721
2350.02 1500
2350.48 1472
2350.93 1477
2351.39 1534
2351.85 1554
2352.30 1517
2352.76 1487
2353.22 1427
2353.68 1373
2354.13 1535
2354.59 1562
2355.05 1473
2355.51 1414
2355.96 1355
2356.42 1507
2356.88 1411
2357.34 1414
2357.79 1454
2358.25 1550
2358.71 1521
2359.17 1493
2359.63 1542
2360.08 1582
2360.54 1541
2361.00 1543
2361.46 1549
2361.92 1530
2362.37 1457
2362.83 1452
2363.29 1379
2363.75 1566
2364.21 1529
2364.67 1521
2365.12 1457
2365.58 1429
2366.04 1381
2366.50 1539
2366.96 1361
2367.42 1383
2367.88 1393
2368.33 1414
2368.79 1520
2369.25 1600
2369.71 1459
2370.17 1446
2370.63 1452
2371.09 1380
2371.55 1378
2372.01 1441
2372.47 1503
2372.92 1445
2373.38 1452
2373.84 1471
2374.30 1637
2374.76 1563
2375.22 1415
2375.68 1505
2376.14 1623
2376.60 1554
2377.06 1470
2377.52 1428
2377.98 1458
2378.44 1446
2378.90 1562
2379.36 1744
2379.82 1659
2380.28 1512
2380.74 1509
2381.20 1535
2381.66 1573
2382.12 1604
2382.58 1552
2383.04 1500
2383.50 1428
2383.96 1400
2384.42 1551
2384.88 1485
2385.34 1418
2385.80 1434
2386.26 1446
2386.72 1497
2387.18 1562
2387.64 1527
2388.10 1469
2388.56 1352
2389.03 1469
2389.49 1473
2389.95 1527
2390.41 1631
2390.87 1601
2391.33 1493
2391.79 1476
2392.25 1502
2392.71 1541
2393.17 1427
2393.64 1370
2394.10 1451
2394.56 1495
2395.02 1524
2395.48 1530
2395.94 1316
2396.40 1316
2396.87 1494
2397.33 1475
2397.79 1353
2398.25 1397
2398.71 1484
2399.17 1382
2399.64 1358
2400.10 1399
2400.56 1408
2401.02 1330
2401.48 1280
2401.95 1392
2402.41 1379
2402.87 1382
2403.33 1375
2403.79 1418
2404.26 1380
2404.72 1426
2405.18 1342
2405.64 1336
2406.11 1311
2406.57 1256
2407.03 1316
2407.49 1312
2407.96 1394
2408.42 1356
2408.88 1366
2409.34 1266
2409.81 1315
2410.27 1380
2410.73 1276
2411.20 1188
2411.66 1215
2412.12 1349
2412.58 1451
2413.05 1417
2413.51 1334
2413.97 1295
2414.44 1379
2414.90 1541
2415.36 1346
2415.83 1370
2416.29 1521
2416.75 1621
2417.22 1533
2417.68 1516
2418.14 1505
2418.61 1492
2419.07 1477
2419.54 1485
2420.00 1560
2420.46 1437
2420.93 1613
2421.39 1517
2421.85 1496
2422.32 1323
2422.78 1333
2423.25 1308
2423.71 1436
2424.17 1553
2424.64 1511
2425.10 1398
2425.57 1451
2426.03 1468
2426.50 1418
2426.96 1513
2427.42 1432
2427.89 1381
2428.35 1458
2428.82 1470
2429.28 1435
2429.75 1438
2430.21 1491
2430.68 1350
2431.14 1424
2431.61 1327
2432.07 1392
2432.54 1437
2433.00 1297
2433.47 1348
2433.93 1548
2434.40 1430
2434.86 1399
2435.33 1352
2435.79 1468
2436.26 1422
2436.72 1372
2437.19 1421
2437.65 1473
2438.12 1452
2438.59 1485
2439.05 1494
2439.52 1530
2439.98 1542
2440.45 1647
2440.91 1554
2441.38 1492
2441.85 1561
2442.31 1624
2442.78 1554
2443.24 1670
2443.71 1613
2444.18 1564
2444.64 1563
2445.11 1495
2445.57 1431
2446.04 1309
2446.51 1279
2446.97 1307
2447.44 1286
2447.91 1372
2448.37 1224
2448.84 1290
2449.31 1393
2449.77 1478
2450.24 1394
2450.71 1403
2451.17 1380
2451.64 1181
2452.11 1293
2452.57 1387
2453.04 1374
2453.51 1307
2453.97 1384
2454.44 1328
2454.91 1173
2455.37 1292
2455.84 1294
2456.31 1300
2456.78 1320
2457.24 1312
2457.71 1288
2458.18 1330
2458.65 1224
2459.11 1295
2459.58 1333
2460.05 1274
2460.52 1359
2460.98 1398
2461.45 1357
2461.92 1281
2462.39 1276
2462.85 1342
2463.32 1330
2463.79 1441
2464.26 1305
2464.73 1224
2465.19 1269
2465.66 1229
2466.13 1524
2466.60 1397
2467.07 1271
2467.54 1303
2468.00 1363
2468.47 1365
2468.94 1383
2469.41 1315
2469.88 1332
2470.35 1387
2470.82 1321
2471.28 1267
2471.75 1242
2472.22 1292
2472.69 1416
2473.16 1444
2473.63 1349
2474.10 1312
2474.57 1284
2475.03 1362
2475.50 1265
2475.97 1253
2476.44 1349
2476.91 1318
2477.38 1338
2477.85 1309
2478.32 1234
2478.79 1366
2479.26 1319
2479.73 1274
2480.20 1272
2480.67 1295
2481.14 1266
2481.61 1150
2482.08 1291
2482.54 1256
2483.01 1240
2483.48 1288
2483.95 1304
2484.42 1423
2484.89 1308
2485.36 1380
2485.83 1371
2486.30 1349
2486.77 1534
2487.24 1544
2487.71 1555
2488.18 1451
2488.66 1441
2489.13 1485
2489.60 1571
2490.07 1445
2490.54 1469
2491.01 1491
2491.48 1451
2491.95 1491
2492.42 1426
2492.89 1528
2493.36 1491
2493.83 1503
2494.30 1494
2494.77 1479
2495.24 1456
2495.72 1532
2496.19 1467
2496.66 1413
2497.13 1405
2497.60 1458
2498.07 1460
2498.54 1445
2499.01 1316
2499.48 1217
2499.96 1287
2500.43 1322
2500.90 1313
2501.37 1344
2501.84 1298
2502.31 1286
2502.78 1291
2503.26 1310
2503.73 1195
2504.20 1296
2504.67 1437
2505.14 1368
2505.62 1291
2506.09 1285
2506.56 1458
2507.03 1483
2507.50 1319
2507.98 1359
2508.45 1445
2508.92 1451
2509.39 1551
2509.86 1485
2510.34 1489
2510.81 1485
2511.28 1495
2511.75 1663
2512.23 1670
2512.70 1564
2513.17 1534
2513.64 1500
2514.12 1494
2514.59 1479
2515.06 1538
2515.54 1433
2516.01 1501
2516.48 1570
2516.95 1569
2517.43 1293
2517.90 1271
2518.37 1425
2518.85 1604
2519.32 1292
2519.79 1290
2520.27 1502
2520.74 1411
2521.21 1354
2521.69 1331
2522.16 1319
2522.63 1379
2523.11 1401
2523.58 1338
2524.05 1242
2524.53 1359
2525.00 1396
2525.48 1321
2525.95 1372
2526.42 1352
2526.90 1359
2527.37 1309
2527.85 1450
2528.32 1322
2528.79 1277
2529.27 1363
2529.74 1505
2530.22 1395
2530.69 1355
2531.16 1499
2531.64 1469
2532.11 1477
2532.59 1480
2533.06 1382
2533.54 1441
2534.01 1415
2534.49 1490
2534.96 1393
2535.44 1494
2535.91 1443
2536.38 1424
2536.86 1434
2537.33 1346
2537.81 1408
2538.28 1411
2538.76 1256
2539.23 1328
2539.71 1326
2540.18 1450
2540.66 1448
2541.13 1470
2541.61 1392
2542.09 1378
2542.56 1465
2543.04 1598
2543.51 1456
2543.99 1323
2544.46 1536
2544.94 1461
2545.41 1376
2545.89 1504
2546.37 1408
2546.84 1565
2547.32 1527
2547.79 1358
2548.27 1521
2548.74 1516
2549.22 1446
2549.70 1733
2550.17 1729
2550.65 1723
2551.13 1593
2551.60 1691
2552.08 1736
2552.55 1683
2553.03 1572
2553.51 1542
2553.98 1484
2554.46 1395
2554.94 1462
2555.41 1468
2555.89 1444
2556.37 1392
2556.84 1423
2557.32 1351
2557.80 1406
2558.27 1505
2558.75 1385
2559.23 1424
2559.70 1362
2560.18 1382
2560.66 1425
2561.14 1337
2561.61 1355
2562.09 1370
2562.57 1358
2563.04 1274
2563.52 1352
2564.00 1325
2564.48 1387
2564.95 1187
2565.43 1298
2565.91 1255
2566.39 1197
2566.86 1298
2567.34 1371
2567.82 1315
2568.30 1398
2568.77 1305
2569.25 1300
2569.73 1286
2570.21 1354
2570.69 1419
2571.16 1414
2571.64 1387
2572.12 1374
2572.60 1224
2573.08 1275
2573.56 1353
2574.03 1388
2574.51 1273
2574.99 1337
2575.47 1260
2575.95 1291
2576.43 1371
2576.90 1372
2577.38 1386
2577.86 1296
2578.34 1417
2578.82 1261
2579.30 1260
2579.78 1320
2580.26 1338
2580.73 1369
2581.21 1377
2581.69 1392
2582.17 1328
2582.65 1367
2583.13 1440
2583.61 1326
2584.09 1308
2584.57 1308
2585.05 1434
2585.53 1382
2586.01 1303
2586.49 1239
2586.97 1306
2587.44 1239
2587.92 1213
2588.40 1257
2588.88 1213
2589.36 1352
2589.84 1443
2590.32 1476
2590.80 1441
2591.28 1473
2591.76 1404
2592.24 1231
2592.72 1361
2593.20 1422
2593.68 1390
2594.16 1403
2594.64 1517
2595.12 1389
2595.60 1319
2596.08 1283
2596.56 1351
2597.05 1264
2597.53 1313
2598.01 1304
2598.49 1330
2598.97 1353
2599.45 1180
2599.93 1256
2600.41 1236
2600.89 1338
2601.37 1244
2601.85 1325
2602.33 1308
2602.81 1385
2603.29 1320
2603.78 1219
2604.26 1316
2604.74 1383
2605.22 1388
2605.70 1423
2606.18 1305
2606.66 1315
2607.14 1313
2607.63 1287
2608.11 1314
2608.59 1362
2609.07 1314
2609.55 1288
2610.03 1383
2610.52 1405
2611.00 1309
2611.48 1295
2611.96 1315
2612.44 1422
2612.92 1319
2613.41 1266
2613.89 1374
2614.37 1274
2614.85 1249
2615.34 1285
2615.82 1357
2616.30 1455
2616.78 1409
2617.26 1472
2617.75 1307
2618.23 1289
2618.71 1329
2619.19 1226
2619.68 1253
2620.16 1406
2620.64 1299
2621.12 1339
2621.61 1213
2622.09 1340
2622.57 1356
2623.06 1313
2623.54 1249
2624.02 1261
2624.50 1377
2624.99 1349
2625.47 1233
2625.95 1277
2626.44 1395
2626.92 1282
2627.40 1328
2627.89 1218
2628.37 1314
2628.85 1434
2629.34 1395
2629.82 1360
2630.30 1322
2630.79 1445
2631.27 1452
2631.75 1417
2632.24 1422
2632.72 1476
2633.21 1543
2633.69 1374
2634.17 1206
2634.66 1328
2635.14 1334
2635.62 1297
2636.11 1426
2636.59 1329
2637.08 1304
2637.56 1294
2638.05 1387
2638.53 1393
2639.01 1291
2639.50 1361
2639.98 1390
2640.47 1422
2640.95 1350
2641.44 1317
2641.92 1286
2642.41 1240
2642.89 1317
2643.38 1346
2643.86 1278
2644.34 1227
2644.83 1220
2645.31 1355
2645.80 1354
2646.28 1307
2646.77 1280
2647.25 1316
2647.74 1270
2648.22 1215
2648.71 1158
2649.20 1314
2649.68 1349
2650.17 1314
2650.65 1332
2651.14 1365
2651.62 1304
2652.11 1226
2652.59 1250
2653.08 1315
2653.56 1359
2654.05 1424
2654.54 1243
2655.02 1243
2655.51 1275
2655.99 1383
2656.48 1348
2656.97 1375
2657.45 1440
2657.94 1403
2658.42 1520
2658.91 1319
2659.40 1355
2659.88 1371
2660.37 1274
2660.85 1301
2661.34 1347
2661.83 1260
2662.31 1281
2662.80 1320
2663.29 1279
2663.77 1294
2664.26 1432
2664.75 1260
2665.23 1212
2665.72 1244
2666.21 1221
2666.69 1258
2667.18 1220
2667.67 1250
2668.15 1298
2668.64 1364
2669.13 1355
2669.62 1259
2670.10 1370
2670.59 1326
2671.08 1459
2671.56 1539
2672.05 1436
2672.54 1426
2673.03 1546
2673.51 1588
2674.00 1636
2674.49 1579
2674.98 1646
2675.46 1551
2675.95 1603
2676.44 1620
2676.93 1588
2677.42 1492
2677.90 1483
2678.39 1470
2678.88 1305
2679.37 1422
2679.86 1395
2680.34 1411
2680.83 1411
2681.32 1361
2681.81 1280
2682.30 1325
2682.79 1371
2683.27 1440
2683.76 1524
2684.25 1343
2684.74 1332
2685.23 1328
2685.72 1372
2686.20 1367
2686.69 1439
2687.18 1374
2687.67 1410
2688.16 1300
2688.65 1307
2689.14 1364
2689.63 1307
2690.12 1333
2690.60 1314
2691.09 1314
2691.58 1362
2692.07 1411
2692.56 1365
2693.05 1428
2693.54 1373
2694.03 1332
2694.52 1383
2695.01 1321
2695.50 1298
2695.99 1226
2696.48 1307
2696.97 1286
2697.46 1290
2697.95 1278
2698.43 1272
2698.92 1343
2699.41 1247
2699.90 1217
2700.39 1255
2700.88 1390
2701.37 1326
2701.86 1361
2702.35 1402
2702.84 1409
2703.33 1417
2703.83 1315
2704.32 1344
2704.81 1462
2705.30 1482
2705.79 1419
2706.28 1402
2706.77 1317
2707.26 1423
2707.75 1338
2708.24 1240
2708.73 1177
2709.22 1212
2709.71 1264
2710.20 1289
2710.69 1336
2711.18 1308
2711.68 1326
2712.17 1224
2712.66 1167
2713.15 1282
2713.64 1357
2714.13 1199
2714.62 1345
2715.11 1295
2715.60 1343
2716.10 1341
2716.59 1337
2717.08 1280
2717.57 1350
2718.06 1317
2718.55 1343
2719.04 1358
2719.54 1294
2720.03 1405
2720.52 1318
2721.01 1410
2721.50 1379
2722.00 1274
2722.49 1288
2722.98 1486
2723.47 1505
2723.96 1385
2724.46 1425
2724.95 1366
2725.44 1361
2725.93 1323
2726.42 1307
2726.92 1324
2727.41 1259
2727.90 1233
2728.39 1304
2728.89 1314
2729.38 1369
2729.87 1305
2730.36 1307
2730.86 1284
2731.35 1271
2731.84 1207
2732.34 1324
2732.83 1413
2733.32 1434
2733.81 1407
2734.31 1427
2734.80 1365
2735.29 1271
2735.79 1376
2736.28 1327
2736.77 1423
2737.27 1350
2737.76 1273
2738.25 1238
2738.75 1278
2739.24 1424
2739.73 1364
2740.23 1319
2740.72 1268
2741.21 1166
2741.71 1384
2742.20 1344
2742.69 1301
2743.19 1414
2743.68 1401
2744.18 1280
2744.67 1287
2745.16 1310
2745.66 1315
2746.15 1332
2746.65 1329
2747.14 1265
2747.63 1272
2748.13 1396
2748.62 1545
2749.12 1354
2749.61 1287
2750.11 1341
2750.60 1246
2751.10 1391
2751.59 1477
2752.08 1374
2752.58 1315
2753.07 1263
2753.57 1409
2754.06 1366
2754.56 1325
2755.05 1356
2755.55 1436
2756.04 1355
2756.54 1315
2757.03 1276
2757.53 1327
2758.02 1437
2758.52 1324
2759.01 1288
2759.51 1162
2760.00 1243
2760.50 1385
2760.99 1327
2761.49 1411
2761.99 1429
2762.48 1337
2762.98 1324
2763.47 1307
2763.97 1292
2764.46 1287
2764.96 1327
2765.46 1403
2765.95 1246
2766.45 1285
2766.94 1339
2767.44 1272
2767.94 1354
2768.43 1367
2768.93 1243
2769.42 1397
2769.92 1356
2770.42 1264
2770.91 1224
2771.41 1315
2771.90 1352
2772.40 1292
2772.90 1302
2773.39 1306
2773.89 1371
2774.39 1496
2774.88 1485
2775.38 1510
2775.88 1439
2776.37 1509
2776.87 1494
2777.37 1474
2777.86 1683
2778.36 1648
2778.86 1591
2779.36 1537
2779.85 1544
2780.35 1570
2780.85 1359
2781.34 1342
2781.84 1360
2782.34 1333
2782.84 1384
2783.33 1437
2783.83 1180
2784.33 1287
2784.83 1240
2785.32 1190
2785.82 1283
2786.32 1279
2786.82 1361
2787.31 1316
2787.81 1283
2788.31 1294
2788.81 1193
2789.31 1236
2789.80 1276
2790.30 1177
2790.80 1230
2791.30 1199
2791.80 1148
2792.29 1195
2792.79 1333
2793.29 1290
2793.79 1287
2794.29 1195
2794.79 1322
2795.28 1323
2795.78 1403
2796.28 1416
2796.78 1344
2797.28 1417
2797.78 1422
2798.28 1345
2798.78 1337
2799.27 1265
2799.77 1304
2800.27 1383
2800.77 1331
2801.27 1236
2801.77 1272
2802.27 1259
2802.77 1390
2803.27 1369
2803.77 1374
2804.27 1282
2804.76 1377
2805.26 1315
2805.76 1404
2806.26 1440
2806.76 1403
2807.26 1422
2807.76 1423
2808.26 1508
2808.76 1476
2809.26 1478
2809.76 1360
2810.26 1394
2810.76 1451
2811.26 1465
2811.76 1295
2812.26 1297
2812.76 1223
2813.26 1315
2813.76 1359
2814.26 1290
2814.76 1264
2815.26 1221
2815.76 1277
2816.26 1262
2816.76 1289
2817.26 1258
2817.76 1216
2818.26 1226
2818.76 1140
2819.26 1243
2819.76 1271
2820.27 1209
2820.77 1310
2821.27 1322
2821.77 1451
2822.27 1381
2822.77 1307
2823.27 1437
2823.77 1416
2824.27 1375
2824.77 1246
2825.27 1237
2825.78 1241
2826.28 1353
2826.78 1201
2827.28 1129
2827.78 1176
2828.28 1227
2828.78 1270
2829.29 1330
2829.79 1317
2830.29 1226
2830.79 1247
2831.29 1215
2831.79 1119
2832.30 1200
2832.80 1315
2833.30 1372
2833.80 1283
2834.30 1217
2834.80 1364
2835.31 1374
2835.81 1366
2836.31 1352
2836.81 1366
2837.32 1423
2837.82 1499
2838.32 1334
2838.82 1360
2839.32 1392
2839.83 1279
2840.33 1290
2840.83 1325
2841.33 1378
2841.84 1240
2842.34 1319
2842.84 1326
2843.35 1343
2843.85 1242
2844.35 1333
2844.85 1398
2845.36 1415
2845.86 1218
2846.36 1307
2846.87 1414
2847.37 1483
2847.87 1414
2848.38 1461
2848.88 1438
2849.38 1433
2849.89 1256
2850.39 1212
2850.89 1396
2851.40 1336
2851.90 1378
2852.40 1353
2852.91 1409
2853.41 1339
2853.91 1388
2854.42 1278
2854.92 1306
2855.42 1335
2855.93 1309
2856.43 1275
2856.94 1308
2857.44 1343
2857.94 1331
2858.45 1336
2858.95 1290
2859.46 1270
2859.96 1287
2860.47 1272
2860.97 1264
2861.47 1183
2861.98 1166
2862.48 1129
2862.99 1128
2863.49 1056
2864.00 1134
2864.50 1244
2865.01 1299
2865.51 1180
2866.02 1234
2866.52 1190
2867.02 1156
2867.53 1246
2868.03 1315
2868.54 1265
2869.04 1222
2869.55 1288
2870.05 1285
2870.56 1271
2871.07 1271
2871.57 1350
2872.08 1474
2872.58 1509
2873.09 1447
2873.59 1394
2874.10 1348
2874.60 1373
2875.11 1402
2875.61 1373
2876.12 1337
2876.63 1494
2877.13 1372
2877.64 1337
2878.14 1390
2878.65 1503
2879.15 1361
2879.66 1352
2880.17 1291
2880.67 1330
2881.18 1336
2881.68 1332
2882.19 1392
2882.70 1371
2883.20 1347
2883.71 1265
2884.22 1358
2884.72 1437
2885.23 1314
2885.74 1311
2886.24 1399
2886.75 1392
2887.25 1357
2887.76 1554
2888.27 1594
2888.77 1705
2889.28 1677
2889.79 1640
2890.30 1700
2890.80 1585
2891.31 1569
2891.82 1611
2892.32 1626
2892.83 1545
2893.34 1682
2893.84 1709
2894.35 1646
2894.86 1697
2895.37 1800
2895.87 1889
2896.38 1797
2896.89 1885
2897.40 1926
2897.90 1669
2898.41 1671
2898.92 1647
2899.43 1575
2899.93 1661
2900.44 1528
2900.95 1599
2901.46 1610
2901.97 1453
2902.47 1408
2902.98 1549
2903.49 1627
2904.00 1680
2904.51 1673
2905.01 1662
2905.52 1640
2906.03 1795
2906.54 1692
2907.05 1612
2907.56 1678
2908.06 1672
2908.57 1665
2909.08 1545
2909.59 1561
2910.10 1504
2910.61 1342
2911.12 1391
2911.62 1342
2912.13 1305
2912.64 1404
2913.15 1343
2913.66 1333
2914.17 1516
2914.68 1403
2915.19 1381
2915.70 1402
2916.21 1448
2916.71 1441
2917.22 1330
2917.73 1503
2918.24 1521
2918.75 1488
2919.26 1438
2919.77 1348
2920.28 1375
2920.79 1480
2921.30 1472
2921.81 1372
2922.32 1416
2922.83 1301
2923.34 1320
2923.85 1352
2924.36 1458
2924.87 1606
2925.38 1486
2925.89 1504
2926.40 1485
2926.91 1400
2927.42 1375
2927.93 1412
2928.44 1426
2928.95 1358
2929.46 1324
2929.97 1311
2930.48 1199
2930.99 1237
2931.50 1407
2932.01 1422
2932.52 1347
2933.03 1259
2933.54 1369
2934.05 1357
2934.56 1432
2935.08 1489
2935.59 1386
2936.10 1358
2936.61 1336
2937.12 1421
2937.63 1313
2938.14 1356
2938.65 1496
2939.16 1511
2939.67 1498
2940.19 1437
2940.70 1433
2941.21 1324
2941.72 1406
2942.23 1392
2942.74 1292
2943.25 1520
2943.77 1536
2944.28 1283
2944.79 1261
2945.30 1366
2945.81 1427
2946.32 1443
2946.84 1483
2947.35 1516
2947.86 1401
2948.37 1494
2948.88 1471
2949.40 1354
2949.91 1367
2950.42 1315
2950.93 1256
2951.44 1252
2951.96 1335
2952.47 1230
2952.98 1223
2953.49 1306
2954.01 1264
2954.52 1330
2955.03 1434
2955.54 1417
2956.06 1319
2956.57 1266
2957.08 1340
2957.60 1381
2958.11 1259
2958.62 1276
2959.13 1301
2959.65 1292
2960.16 1359
2960.67 1286
2961.19 1349
2961.70 1445
2962.21 1498
2962.73 1391
2963.24 1390
2963.75 1403
2964.27 1314
2964.78 1459
2965.29 1466
2965.81 1356
2966.32 1492
2966.83 1475
2967.35 1415
2967.86 1362
2968.37 1413
2968.89 1410
2969.40 1467
2969.91 1344
2970.43 1278
2970.94 1380
2971.46 1350
2971.97 1386
2972.48 1518
2973.00 1333
2973.51 1461
2974.03 1369
2974.54 1444
2975.06 1429
2975.57 1616
2976.08 1509
2976.60 1394
2977.11 1448
2977.63 1438
2978.14 1425
2978.66 1331
2979.17 1393
2979.69 1413
2980.20 1551
2980.72 1529
2981.23 1533
2981.75 1569
2982.26 1758
2982.78 1663
2983.29 1578
2983.81 1583
2984.32 1679
2984.84 1642
2985.35 1647
2985.87 1697
2986.38 1749
2986.90 1637
2987.41 1866
2987.93 1773
2988.44 1677
2988.96 1697
2989.47 1806
2989.99 1852
2990.50 1896
2991.02 1664
2991.54 1743
2992.05 1670
2992.57 1731
2993.08 1737
2993.60 1680
2994.12 1724
2994.63 1769
2995.15 1949
2995.66 1878
2996.18 1896
2996.70 1992
2997.21 2023
2997.73 1950
2998.24 2122
2998.76 2184
2999.28 2191
2999.79 2222
3000.31 1999
3000.83 2091
3001.34 2281
3001.86 2597
3002.38 2878
3002.89 3189
3003.41 3716
3003.93 3983
3004.44 4392
3004.96 4616
3005.48 4704
3005.99 4855
3006.51 4751
3007.03 4942
3007.54 4526
3008.06 3990
3008.58 3531
3009.10 3151
3009.61 2935
3010.13 2482
3010.65 2372
3011.17 2057
3011.68 1998
3012.20 1950
3012.72 1904
3013.24 1949
3013.75 1825
3014.27 1756
3014.79 1662
3015.31 1777
3015.82 1757
3016.34 1677
3016.86 1698
3017.38 1792
3017.90 1843
3018.41 1810
3018.93 1780
3019.45 1761
3019.97 1856
3020.49 1694
3021.00 1692
3021.52 1641
3022.04 1781
3022.56 1785
3023.08 1750
3023.60 1706
3024.11 1762
3024.63 1833
3025.15 1749
3025.67 1766
3026.19 1780
3026.71 1604
3027.23 1729
3027.75 1780
3028.26 1702
3028.78 1583
3029.30 1689
3029.82 1698
3030.34 1635
3030.86 1575
3031.38 1508
3031.90 1572
3032.42 1676
3032.94 1728
3033.46 1652
3033.97 1659
3034.49 1723
3035.01 1732
3035.53 1663
3036.05 1578
3036.57 1872
3037.09 1973
3037.61 1926
3038.13 1790
3038.65 1694
3039.17 1593
3039.69 1547
3040.21 1543
3040.73 1554
3041.25 1530
3041.77 1536
3042.29 1558
3042.81 1608
3043.33 1416
3043.85 1400
3044.37 1464
3044.89 1444
3045.41 1493
3045.93 1405
3046.45 1324
3046.97 1456
3047.49 1487
3048.01 1463
3048.53 1421
3049.06 1434
3049.58 1345
3050.10 1439
3050.62 1481
3051.14 1464
3051.66 1381
3052.18 1383
3052.70 1370
3053.22 1401
3053.74 1299
3054.26 1352
3054.79 1428
3055.31 1414
3055.83 1511
3056.35 1494
3056.87 1480
3057.39 1513
3057.91 1520
3058.43 1497
3058.96 1379
3059.48 1388
3060.00 1377
3060.52 1394
3061.04 1438
3061.56 1433
3062.09 1500
3062.61 1520
3063.13 1521
3063.65 1576
3064.17 1538
3064.70 1479
3065.22 1554
3065.74 1606
3066.26 1614
3066.78 1648
3067.31 1570
3067.83 1484
3068.35 1554
3068.87 1503
3069.40 1445
3069.92 1489
3070.44 1505
3070.96 1493
3071.49 1480
3072.01 1572
3072.53 1614
3073.05 1481
3073.58 1509
3074.10 1488
3074.62 1516
3075.14 1666
3075.67 1640
3076.19 1633
3076.71 1665
3077.24 1612
3077.76 1726
3078.28 1823
3078.81 1786
3079.33 1831
3079.85 1888
3080.38 1973
3080.90 2018
3081.42 2129
3081.95 2135
3082.47 1951
3082.99 1988
3083.52 2048
3084.04 2006
3084.56 2105
3085.09 2193
3085.61 2007
3086.13 1907
3086.66 1791
3087.18 1942
3087.71 1900
3088.23 1869
3088.75 1907
3089.28 1864
3089.80 1914
3090.33 1742
3090.85 1693
3091.38 1705
3091.90 1775
3092.42 1775
3092.95 1804
3093.47 1765
3094.00 1920
3094.52 1953
3095.05 2044
3095.57 1972
3096.10 2130
3096.62 2221
3097.14 2318
3097.67 2321
3098.19 2269
3098.72 2524
3099.24 2765
3099.77 3241
3100.29 3872
3100.82 4353
3101.34 5302
3101.87 5852
3102.39 6717
3102.92 7266
3103.45 7753
3103.97 8165
3104.50 7946
3105.02 7566
3105.55 7360
3106.07 6333
3106.60 5537
3107.12 5000
3107.65 4153
3108.17 3665
3108.70 3115
3109.23 2731
3109.75 2480
3110.28 2366
3110.80 2322
3111.33 2406
3111.86 2339
3112.38 2230
3112.91 2313
3113.43 2189
3113.96 2070
3114.49 1985
3115.01 1870
3115.54 1996
3116.07 2016
3116.59 1857
3117.12 1930
3117.64 1792
3118.17 1735
3118.70 1801
3119.22 1859
3119.75 1958
3120.28 1961
3120.80 1882
3121.33 1991
3121.86 1852
3122.38 1944
3122.91 2001
3123.44 2018
3123.97 1947
3124.49 1979
3125.02 1800
3125.55 1758
3126.07 1753
3126.60 1745
3127.13 1784
3127.66 1689
3128.18 1502
3128.71 1554
3129.24 1703
3129.77 1610
3130.29 1569
3130.82 1617
3131.35 1700
3131.88 1654
3132.40 1592
3132.93 1776
3133.46 2015
3133.99 2086
3134.52 2108
3135.04 2042
3135.57 2160
3136.10 2265
3136.63 2154
3137.16 2074
3137.68 2026
3138.21 1984
3138.74 1810
3139.27 1728
3139.80 1600
3140.32 1527
3140.85 1643
3141.38 1449
3141.91 1473
3142.44 1625
3142.97 1526
3143.50 1537
3144.02 1584
3144.55 1643
3145.08 1554
3145.61 1614
3146.14 1636
3146.67 1558
3147.20 1668
3147.73 1698
3148.26 1731
3148.79 1765
3149.31 1809
3149.84 1747
3150.37 1738
3150.90 1676
3151.43 1765
3151.96 1624
3152.49 1512
3153.02 1709
3153.55 1633
3154.08 1820
3154.61 1636
3155.14 1592
3155.67 1529
3156.20 1571
3156.73 1592
3157.26 1522
3157.79 1624
3158.32 1699
3158.85 1669
3159.38 1684
3159.91 1614
3160.44 1684
3160.97 1605
3161.50 1658
3162.03 1611
3162.56 1618
3163.09 1617
3163.62 1533
3164.15 1471
3164.68 1543
3165.21 1505
3165.74 1485
3166.27 1419
3166.80 1387
3167.33 1585
3167.86 1625
3168.39 1455
3168.92 1434
3169.45 1409
3169.99 1546
3170.52 1411
3171.05 1380
3171.58 1556
3172.11 1424
3172.64 1449
3173.17 1597
3173.70 1582
3174.23 1589
3174.77 1508
3175.30 1524
3175.83 1557
3176.36 1585
3176.89 1623
3177.42 1594
3177.95 1550
3178.49 1516
3179.02 1436
3179.55 1545
3180.08 1518
3180.61 1414
3181.14 1380
3181.68 1501
3182.21 1447
3182.74 1485
3183.27 1449
3183.80 1315
3184.34 1407
3184.87 1486
3185.40 1409
3185.93 1472
3186.47 1526
3187.00 1580
3187.53 1501
3188.06 1492
3188.59 1504
3189.13 1510
3189.66 1487
3190.19 1507
3190.73 1597
3191.26 1565
3191.79 1484
3192.32 1505
3192.86 1626
3193.39 1548
3193.92 1414
3194.45 1442
3194.99 1469
3195.52 1345
3196.05 1361
3196.59 1407
3197.12 1366
3197.65 1338
3198.19 1446
3198.72 1456
3199.25 1472
3199.79 1590
3200.32 1616
3200.85 1583
3201.39 1632
3201.92 1544
3202.45 1583
3202.99 1845
3203.52 1791
3204.05 1773
3204.59 1643
3205.12 1708
3205.66 1663
3206.19 1631
3206.72 1658
3207.26 1622
3207.79 1797
3208.33 1886
3208.86 1857
3209.39 1810
3209.93 1755
3210.46 1901
3211.00 2000
3211.53 1944
3212.07 1845
3212.60 1727
3213.14 1678
3213.67 1805
3214.20 1806
3214.74 1698
3215.27 1658
3215.81 1695
3216.34 1612
3216.88 1547
3217.41 1628
3217.95 1643
3218.48 1584
3219.02 1535
3219.55 1469
3220.09 1556
3220.62 1633
3221.16 1611
3221.69 1581
3222.23 1819
3222.76 1926
3223.30 1807
3223.83 1904
3224.37 1876
3224.91 1988
3225.44 1970
3225.98 1912
3226.51 1938
3227.05 1918
3227.58 1910
3228.12 1885
3228.65 1837
3229.19 1694
3229.73 1735
3230.26 1861
3230.80 1934
3231.33 1836
3231.87 1795
3232.41 1982
3232.94 1931
3233.48 1876
3234.02 1914
3234.55 1905
3235.09 2012
3235.62 2024
3236.16 2000
3236.70 2078
3237.23 2121
3237.77 2065
3238.31 2061
3238.84 2032
3239.38 2163
3239.92 2066
3240.45 2060
3240.99 1981
3241.53 1943
3242.06 2228
3242.60 2117
3243.14 2147
3243.67 2132
3244.21 2026
3244.75 2194
3245.29 2135
3245.82 2157
3246.36 2119
3246.90 2136
3247.44 2305
3247.97 2199
3248.51 2134
3249.05 2351
3249.58 2194
3250.12 2276
3250.66 2214
3251.20 2170
3251.74 2448
3252.27 2291
3252.81 2227
3253.35 2311
3253.89 2379
3254.42 2238
3254.96 2073
3255.50 2084
3256.04 2158
3256.58 2254
3257.11 2455
3257.65 2617
3258.19 2445
3258.73 2756
3259.27 2910
3259.81 2982
3260.34 3138
3260.88 3416
3261.42 3783
3261.96 4118
3262.50 4226
3263.04 4626
3263.58 5319
3264.11 5630
3264.65 5983
3265.19 6366
3265.73 7029
3266.27 7496
3266.81 7871
3267.35 7876
3267.89 7910
3268.43 7516
3268.97 7198
3269.50 6594
3270.04 5843
3270.58 5491
3271.12 4677
3271.66 3959
3272.20 3713
3272.74 3289
3273.28 3000
3273.82 2819
3274.36 2742
3274.90 2716
3275.44 2617
3275.98 2693
3276.52 2684
3277.06 2547
3277.60 2645
3278.14 2640
3278.68 2720
3279.22 2691
3279.76 2546
3280.30 2499
3280.84 2632
3281.38 2532
3281.92 2456
3282.46 2479
3283.00 2594
3283.54 2566
3284.08 2543
3284.62 2688
3285.16 2633
3285.70 2585
3286.24 2510
3286.78 2735
3287.32 2862
3287.86 2803
3288.40 2791
3288.94 2791
3289.48 2769
3290.03 2801
3290.57 2849
3291.11 3007
3291.65 3249
3292.19 3110
3292.73 3432
3293.27 3888
3293.81 3902
3294.35 4485
3294.90 4443
3295.44 4586
3295.98 4769
3296.52 4910
3297.06 4959
3297.60 5119
3298.14 4842
3298.69 4567
3299.23 4288
3299.77 4373
3300.31 4110
3300.85 3940
3301.39 3738
3301.94 3516
3302.48 3316
3303.02 3337
3303.56 3377
3304.10 3366
3304.65 3264
3305.19 3151
3305.73 3216
3306.27 3165
3306.81 3031
3307.36 2821
3307.90 2917
3308.44 2914
3308.98 2902
3309.53 2687
3310.07 2592
3310.61 2514
3311.15 2738
3311.70 2597
3312.24 2674
3312.78 2738
3313.32 2883
3313.87 3035
3314.41 3206
3314.95 3148
3315.50 3383
3316.04 3340
3316.58 3553
3317.13 3852
3317.67 3873
3318.21 4142
3318.75 4112
3319.30 4268
3319.84 4483
3320.38 4454
3320.93 4480
3321.47 4648
3322.02 4503
3322.56 4522
3323.10 4524
3323.65 4317
3324.19 4316
3324.73 4102
3325.28 3981
3325.82 3946
3326.36 3950
3326.91 3876
3327.45 4092
3328.00 3830
3328.54 3981
3329.08 3998
3329.63 4210
3330.17 4857
3330.72 5610
3331.26 6904
3331.81 8903
3332.35 11737
3332.89 14813
3333.44 17899
3333.98 21676
3334.53 25125
3335.07 28240
3335.62 29989
3336.16 31640
3336.71 32782
3337.25 32457
3337.80 31207
3338.34 29757
3338.89 27312
3339.43 24366
3339.98 20699
3340.52 17283
3341.07 14183
3341.61 11399
3342.16 9071
3342.70 7245
3343.25 6121
3343.79 5228
3344.34 4653
3344.88 4463
3345.43 4122
3345.97 3839
3346.52 3661
3347.06 3601
3347.61 3623
3348.15 3723
3348.70 3335
3349.25 3622
3349.79 3602
3350.34 3552
3350.88 3647
3351.43 3497
3351.98 3660
3352.52 3637
3353.07 3476
3353.61 3521
3354.16 3541
3354.71 3483
3355.25 3600
3355.80 3386
3356.34 3338
3356.89 3142
3357.44 3257
3357.98 3254
3358.53 3046
3359.08 3030
3359.62 3069
3360.17 3057
3360.72 3180
3361.26 3222
3361.81 3145
3362.36 3083
3362.90 3117
3363.45 3075
3364.00 3097
3364.54 3137
3365.09 3027
3365.64 3118
3366.19 3222
3366.73 3204
3367.28 2872
3367.83 2821
3368.37 2788
3368.92 2892
3369.47 2896
3370.02 3078
3370.56 3272
3371.11 3465
3371.66 3369
3372.21 3493
3372.75 3843
3373.30 3985
3373.85 4111
3374.40 4152
3374.94 4099
3375.49 4204
3376.04 4099
3376.59 4050
3377.14 3721
3377.68 3610
3378.23 3282
3378.78 3099
3379.33 2940
3379.88 3051
3380.43 2834
3380.97 2605
3381.52 2574
3382.07 2511
3382.62 2549
3383.17 2579
3383.72 2592
3384.26 2545
3384.81 2500
3385.36 2395
3385.91 2402
3386.46 2343
3387.01 2206
3387.56 2152
3388.11 2198
3388.65 2272
3389.20 2289
3389.75 2315
3390.30 2329
3390.85 2354
3391.40 2168
3391.95 2180
3392.50 2355
3393.05 2492
3393.60 2670
3394.15 2964
3394.70 3214
3395.24 3650
3395.79 4051
3396.34 4436
3396.89 4724
3397.44 5110
3397.99 5565
3398.54 5650
3399.09 5927
3399.64 6099
3400.19 5805
3400.74 5662
3401.29 5189
3401.84 4986
3402.39 4387
3402.94 3950
3403.49 3628
3404.04 3008
3404.59 2808
3405.14 2613
3405.69 2497
3406.24 2320
3406.79 2078
3407.34 2082
3407.89 2133
3408.44 2188
3409.00 2228
3409.55 2313
3410.10 2069
3410.65 2313
3411.20 2424
3411.75 2411
3412.30 2480
3412.85 2407
3413.40 2298
3413.95 2318
3414.50 2284
3415.05 2358
3415.61 2376
3416.16 2202
3416.71 2142
3417.26 2017
3417.81 1890
3418.36 1920
3418.91 1923
3419.46 1973
3420.02 2097
3420.57 1952
3421.12 1905
3421.67 1983
3422.22 1989
3422.77 2041
3423.33 2093
3423.88 2152
3424.43 2177
3424.98 2123
3425.53 2158
3426.09 2285
3426.64 2032
3427.19 2103
3427.74 2119
3428.29 2021
3428.85 1919
3429.40 1965
3429.95 1863
3430.50 1837
3431.05 1842
3431.61 1853
3432.16 1866
3432.71 1868
3433.26 1866
3433.82 1930
3434.37 1811
3434.92 1886
3435.48 1910
3436.03 1876
3436.58 1937
3437.13 2035
3437.69 2106
3438.24 1938
3438.79 2029
3439.35 2044
3439.90 1995
3440.45 1963
3441.00 2034
3441.56 1993
3442.11 1855
3442.66 1955
3443.22 1922
3443.77 1994
3444.32 1779
3444.88 1739
3445.43 1714
3445.98 1780
3446.54 1697
3447.09 1816
3447.65 1845
3448.20 1727
3448.75 1784
3449.31 1713
3449.86 1747
3450.41 1653
3450.97 1639
3451.52 1620
3452.08 1614
3452.63 1553
3453.19 1678
3453.74 1632
3454.29 1616
3454.85 1605
3455.40 1666
3455.96 1761
3456.51 1777
3457.07 1830
3457.62 1846
3458.17 1788
3458.73 1780
3459.28 1910
3459.84 1893
3460.39 1963
3460.95 1972
3461.50 2165
3462.06 2034
3462.61 2074
3463.17 2143
3463.72 2008
3464.28 2043
3464.83 2099
3465.39 2026
3465.94 1836
3466.50 1861
3467.05 1942
3467.61 1862
3468.16 1947
3468.72 1927
3469.27 1864
3469.83 1806
3470.39 1955
3470.94 2017
3471.50 1998
3472.05 2009
3472.61 2176
3473.16 1965
3473.72 1924
3474.27 1942
3474.83 1891
3475.39 1870
3475.94 1911
3476.50 1820
3477.05 1975
3477.61 2067
3478.17 2111
3478.72 2045
3479.28 2087
3479.84 2156
3480.39 2239
3480.95 2415
3481.50 2431
3482.06 2363
3482.62 2370
3483.17 2355
3483.73 2409
3484.29 2374
3484.84 2306
3485.40 2440
3485.96 2270
3486.51 2253
3487.07 2474
3487.63 2529
3488.18 2800
3488.74 3324
3489.30 4004
3489.86 4574
3490.41 5143
3490.97 5838
3491.53 6236
3492.08 6959
3492.64 7133
3493.20 7190
3493.76 7126
3494.31 7133
3494.87 6558
3495.43 5740
3495.99 4991
3496.54 4438
3497.10 3952
3497.66 3522
3498.22 3268
3498.78 2824
3499.33 2778
3499.89 2836
3500.45 3112
3501.01 3198
3501.56 3477
3502.12 3669
3502.68 3718
3503.24 3984
3503.80 4333
3504.36 4586
3504.91 4593
3505.47 4551
3506.03 4637
3506.59 4742
3507.15 4693
3507.71 4542
3508.26 4366
3508.82 3908
3509.38 3533
3509.94 3376
3510.50 2930
3511.06 2732
3511.62 2667
3512.18 2363
3512.73 2185
3513.29 2115
3513.85 2061
3514.41 2089
3514.97 2074
3515.53 1837
3516.09 1839
3516.65 1811
3517.21 1848
3517.77 1907
3518.33 1740
3518.88 1760
3519.44 1883
3520.00 1723
3520.56 1921
3521.12 1934
3521.68 1930
3522.24 2013
3522.80 2229
3523.36 2267
3523.92 2365
3524.48 2343
3525.04 2272
3525.60 2270
3526.16 2240
3526.72 2184
3527.28 1986
3527.84 1871
3528.40 1954
3528.96 1841
3529.52 1790
3530.08 1709
3530.64 1856
3531.20 1687
3531.76 1754
3532.32 1783
3532.88 1762
3533.44 1858
3534.00 1910
3534.57 1829
3535.13 1803
3535.69 1804
3536.25 1863
3536.81 1963
3537.37 1779
3537.93 1789
3538.49 1808
3539.05 1809
3539.61 1863
3540.17 1806
3540.74 1639
3541.30 1764
3541.86 1731
3542.42 1696
3542.98 1643
3543.54 1816
3544.10 1749
3544.66 1862
3545.23 1788
3545.79 1690
3546.35 1699
3546.91 1794
3547.47 1668
3548.03 1689
3548.60 1606
3549.16 1639
3549.72 1617
3550.28 1614
3550.84 1494
3551.41 1466
3551.97 1550
3552.53 1623
3553.09 1528
3553.65 1510
3554.22 1541
3554.78 1545
3555.34 1475
3555.90 1554
3556.46 1437
3557.03 1383
3557.59 1450
3558.15 1517
3558.71 1467
3559.28 1531
3559.84 1529
3560.40 1494
3560.97 1515
3561.53 1492
3562.09 1447
3562.65 1490
3563.22 1591
3563.78 1686
3564.34 1541
3564.91 1651
3565.47 1622
3566.03 1707
3566.60 1654
3567.16 1678
3567.72 1554
3568.28 1504
3568.85 1588
3569.41 1532
3569.98 1527
3570.54 1511
3571.10 1518
3571.67 1570
3572.23 1519
3572.79 1543
3573.36 1558
3573.92 1568
3574.48 1602
3575.05 1698
3575.61 1627
3576.18 1638
3576.74 1607
3577.30 1717
3577.87 1646
3578.43 1679
3579.00 1824
3579.56 1721
3580.12 1671
3580.69 1632
3581.25 1699
3581.82 1549
3582.38 1541
3582.95 1503
3583.51 1578
3584.08 1473
3584.64 1465
3585.20 1432
3585.77 1328
3586.33 1438
3586.90 1435
3587.46 1388
3588.03 1422
3588.59 1283
3589.16 1411
3589.72 1421
3590.29 1350
3590.85 1364
3591.42 1311
3591.98 1442
3592.55 1496
3593.11 1431
3593.68 1344
3594.24 1465
3594.81 1535
3595.38 1505
3595.94 1303
3596.51 1421
3597.07 1408
3597.64 1370
3598.20 1420
3598.77 1416
3599.34 1401
3599.90 1503
3600.47 1424
3601.03 1463
3601.60 1449
3602.16 1527
3602.73 1382
3603.30 1282
3603.86 1350
3604.43 1303
3605.00 1352
3605.56 1276
3606.13 1308
3606.69 1214
3607.26 1307
3607.83 1298
3608.39 1148
3608.96 1179
3609.53 1165
3610.09 1179
3610.66 1328
3611.23 1345
3611.79 1248
3612.36 1297
3612.93 1334
3613.49 1317
3614.06 1404
3614.63 1447
3615.19 1434
3615.76 1512
3616.33 1511
3616.90 1622
3617.46 1600
3618.03 1743
3618.60 1808
3619.16 1812
3619.73 1796
3620.30 1623
3620.87 1751
3621.43 1547
3622.00 1447
3622.57 1472
3623.14 1464
3623.70 1518
3624.27 1458
3624.84 1388
3625.41 1320
3625.98 1444
3626.54 1385
3627.11 1295
3627.68 1278
3628.25 1245
3628.82 1427
3629.38 1424
3629.95 1511
3630.52 1399
3631.09 1484
3631.66 1480
3632.22 1352
3632.79 1369
3633.36 1494
3633.93 1525
3634.50 1591
3635.07 1406
3635.64 1461
3636.20 1458
3636.77 1483
3637.34 1634
3637.91 1484
3638.48 1579
3639.05 1567
3639.62 1609
3640.19 1648
3640.76 1731
3641.32 1651
3641.89 1567
3642.46 1570
3643.03 1598
3643.60 1637
3644.17 1490
3644.74 1490
3645.31 1510
3645.88 1461
3646.45 1504
3647.02 1515
3647.59 1490
3648.16 1428
3648.73 1471
3649.30 1443
3649.87 1547
3650.44 1648
3651.01 1581
3651.57 1614
3652.14 1650
3652.71 1800
3653.28 1910
3653.85 1641
3654.42 1587
3654.99 1694
3655.57 1821
3656.14 1694
3656.71 1579
3657.28 1619
3657.85 1615
3658.42 1565
3658.99 1573
3659.56 1596
3660.13 1749
3660.70 1630
3661.27 1628
3661.84 1567
3662.41 1636
3662.98 1697
3663.55 1753
3664.12 1701
3664.69 1802
3665.26 1915
3665.84 1921
3666.41 2123
3666.98 1924
3667.55 1916
3668.12 1858
3668.69 1789
3669.26 1795
3669.83 1532
3670.40 1498
3670.98 1638
3671.55 1529
3672.12 1449
3672.69 1433
3673.26 1520
3673.83 1386
3674.41 1569
3674.98 1618
3675.55 1459
3676.12 1555
3676.69 1443
3677.26 1401
3677.84 1453
3678.41 1508
3678.98 1499
3679.55 1525
3680.12 1434
3680.70 1394
3681.27 1304
3681.84 1360
3682.41 1363
3682.99 1347
3683.56 1409
3684.13 1421
3684.70 1403
3685.27 1447
3685.85 1405
3686.42 1305
3686.99 1344
3687.57 1312
3688.14 1393
3688.71 1366
3689.28 1326
3689.86 1327
3690.43 1466
3691.00 1415
3691.58 1291
3692.15 1350
3692.72 1427
3693.29 1339
3693.87 1308
3694.44 1305
3695.01 1254
3695.59 1290
3696.16 1401
3696.73 1303
3697.31 1244
3697.88 1282
3698.45 1257
3699.03 1253
3699.60 1308
3700.17 1306
3700.75 1347
3701.32 1281
3701.90 1390
3702.47 1339
3703.04 1247
3703.62 1240
3704.19 1404
3704.77 1306
3705.34 1293
3705.91 1270
3706.49 1390
3707.06 1405
3707.64 1335
3708.21 1467
3708.78 1529
3709.36 1385
3709.93 1357
3710.51 1458
3711.08 1433
3711.66 1375
3712.23 1459
3712.81 1503
3713.38 1435
3713.96 1406
3714.53 1358
3715.11 1405
3715.68 1394
3716.25 1259
3716.83 1254
3717.40 1315
3717.98 1399
3718.55 1272
3719.13 1254
3719.71 1269
3720.28 1314
3720.86 1181
3721.43 1334
3722.01 1304
3722.58 1173
3723.16 1159
3723.73 1397
3724.31 1319
3724.88 1276
3725.46 1202
3726.03 1262
3726.61 1360
3727.19 1305
3727.76 1280
3728.34 1225
3728.91 1351
3729.49 1263
3730.07 1276
3730.64 1326
3731.22 1301
3731.79 1338
3732.37 1424
3732.95 1303
3733.52 1313
3734.10 1348
3734.67 1455
3735.25 1548
3735.83 1392
3736.40 1390
3736.98 1518
3737.56 1531
3738.13 1292
3738.71 1235
3739.29 1278
3739.86 1296
3740.44 1210
3741.02 1185
3741.59 1173
3742.17 1190
3742.75 1205
3743.32 1167
3743.90 1188
3744.48 1174
3745.06 1197
3745.63 1257
3746.21 1148
3746.79 1199
3747.36 1369
3747.94 1328
3748.52 1346
3749.10 1286
3749.67 1329
3750.25 1264
3750.83 1196
3751.41 1287
3751.98 1240
3752.56 1234
3753.14 1308
3753.72 1247
3754.30 1281
3754.87 1221
3755.45 1209
3756.03 1146
3756.61 1199
3757.19 1263
3757.76 1240
3758.34 1287
3758.92 1211
3759.50 1230
3760.08 1233
3760.65 1268
3761.23 1283
3761.81 1170
3762.39 1241
3762.97 1296
3763.55 1228
3764.13 1300
3764.70 1247
3765.28 1240
3765.86 1289
3766.44 1182
3767.02 1219
3767.60 1195
3768.18 1225
3768.76 1249
3769.33 1236
3769.91 1338
3770.49 1397
3771.07 1438
3771.65 1428
3772.23 1275
3772.81 1291
3773.39 1459
3773.97 1329
3774.55 1355
3775.13 1333
3775.71 1435
3776.29 1348
3776.87 1288
3777.45 1221
3778.02 1214
3778.60 1168
3779.18 1328
3779.76 1397
3780.34 1378
3780.92 1249
3781.50 1253
3782.08 1285
3782.66 1212
3783.24 1135
3783.82 1248
3784.40 1275
3784.98 1384
3785.56 1345
3786.14 1225
3786.72 1165
3787.31 1261
3787.89 1344
3788.47 1203
3789.05 1259
3789.63 1303
3790.21 1397
3790.79 1359
3791.37 1348
3791.95 1390
3792.53 1485
3793.11 1450
3793.69 1331
3794.27 1440
3794.85 1368
3795.43 1327
3796.02 1369
3796.60 1375
3797.18 1397
3797.76 1432
3798.34 1401
3798.92 1345
3799.50 1421
3800.08 1396
3800.67 1413
3801.25 1473
3801.83 1540
3802.41 1598
3802.99 1437
3803.57 1472
3804.16 1511
3804.74 1577
3805.32 1573
3805.90 1435
3806.48 1493
3807.06 1656
3807.65 1609
3808.23 1521
3808.81 1581
3809.39 1565
3809.97 1626
3810.56 1570
3811.14 1617
3811.72 1676
3812.30 1712
3812.89 1793
3813.47 1776
3814.05 1964
3814.63 1832
3815.21 1886
3815.80 1974
3816.38 1965
3816.96 1928
3817.55 1781
3818.13 1783
3818.71 1806
3819.29 1575
3819.88 1558
3820.46 1526
3821.04 1429
3821.63 1429
3822.21 1369
3822.79 1362
3823.37 1344
3823.96 1448
3824.54 1348
3825.12 1334
3825.71 1482
3826.29 1383
3826.87 1360
3827.46 1385
3828.04 1442
3828.62 1421
3829.21 1442
3829.79 1421
3830.38 1380
3830.96 1321
3831.54 1284
3832.13 1302
3832.71 1303
3833.29 1299
3833.88 1206
3834.46 1332
3835.05 1332
3835.63 1265
3836.21 1208
3836.80 1197
3837.38 1132
3837.97 1185
3838.55 1193
3839.14 1184
3839.72 1256
3840.30 1203
3840.89 1208
3841.47 1284
3842.06 1273
3842.64 1152
3843.23 1152
3843.81 1168
3844.40 1139
3844.98 1171
3845.57 1220
3846.15 1356
3846.74 1360
3847.32 1268
3847.91 1186
3848.49 1182
3849.08 1299
3849.66 1250
3850.25 1241
3850.83 1177
3851.42 1186
3852.00 1237
3852.59 1271
3853.17 1166
3853.76 1172
3854.34 1141
3854.93 1139
3855.51 1174
3856.10 1149
3856.69 1243
3857.27 1289
3857.86 1326
3858.44 1321
3859.03 1431
3859.62 1375
3860.20 1489
3860.79 1435
3861.37 1467
3861.96 1462
3862.55 1589
3863.13 1645
3863.72 1665
3864.30 1557
3864.89 1623
3865.48 1571
3866.06 1416
3866.65 1691
3867.24 1645
3867.82 1505
3868.41 1521
3869.00 1515
3869.58 1406
3870.17 1470
3870.76 1476
3871.34 1339
3871.93 1419
3872.52 1423
3873.10 1343
3873.69 1313
3874.28 1451
3874.86 1408
3875.45 1294
3876.04 1318
3876.63 1335
3877.21 1311
3877.80 1325
3878.39 1372
3878.97 1335
3879.56 1243
3880.15 1289
3880.74 1287
3881.32 1210
3881.91 1159
3882.50 1257
3883.09 1231
3883.67 1093
3884.26 1141
3884.85 1203
3885.44 1218
3886.03 1261
3886.61 1233
3887.20 1230
3887.79 1340
3888.38 1377
3888.97 1428
3889.55 1503
3890.14 1462
3890.73 1562
3891.32 1507
3891.91 1516
3892.50 1597
3893.08 1568
3893.67 1456
3894.26 1456
3894.85 1329
3895.44 1286
3896.03 1329
3896.62 1363
3897.20 1345
3897.79 1243
3898.38 1252
3898.97 1272
3899.56 1236
3900.15 1271
3900.74 1259
3901.33 1261
3901.92 1185
3902.51 1246
3903.09 1218
3903.68 1340
3904.27 1281
3904.86 1302
3905.45 1249
3906.04 1222
3906.63 1221
3907.22 1243
3907.81 1232
3908.40 1328
3908.99 1300
3909.58 1243
3910.17 1176
3910.76 1266
3911.35 1329
3911.94 1243
3912.53 1088
3913.12 1137
3913.71 1072
3914.30 1196
3914.89 1127
3915.48 1127
3916.07 1098
3916.66 1111
3917.25 1263
3917.84 1156
3918.43 1185
3919.02 1223
3919.61 1248
3920.20 1264
3920.79 1225
3921.38 1222
3921.97 1383
3922.56 1146
3923.15 1176
3923.74 1239
3924.33 1229
3924.93 1124
3925.52 1140
3926.11 1205
3926.70 1185
3927.29 1133
3927.88 1152
3928.47 1248
3929.06 1178
3929.65 1145
3930.24 1058
3930.84 1150
3931.43 1071
3932.02 1142
3932.61 1221
3933.20 1119
3933.79 1062
3934.38 1169
3934.98 1146
3935.57 1069
3936.16 1098
3936.75 1138
3937.34 1164
3937.94 1166
3938.53 1157
3939.12 1175
3939.71 1236
3940.30 1253
3940.89 1326
3941.49 1124
3942.08 1281
3942.67 1292
3943.26 1146
3943.86 1149
3944.45 1292
3945.04 1218
3945.63 1387
3946.23 1235
3946.82 1199
3947.41 1220
3948.00 1186
3948.60 1235
3949.19 1157
3949.78 1101
3950.37 1180
3950.97 1172
3951.56 1246
3952.15 1171
3952.74 1083
3953.34 1163
3953.93 1153
3954.52 1162
3955.12 1275
3955.71 1325
3956.30 1278
3956.90 1285
3957.49 1262
3958.08 1280
3958.68 1320
3959.27 1255
3959.86 1254
3960.46 1216
3961.05 1193
3961.64 1369
3962.24 1332
3962.83 1446
3963.43 1313
3964.02 1309
3964.61 1401
3965.21 1334
3965.80 1500
3966.39 1557
3966.99 1569
3967.58 1546
3968.18 1337
3968.77 1335
3969.36 1366
3969.96 1340
3970.55 1310
3971.15 1283
3971.74 1251
3972.34 1260
3972.93 1329
3973.53 1379
3974.12 1321
3974.71 1375
3975.31 1485
3975.90 1568
3976.50 1647
3977.09 1746
3977.69 1730
3978.28 1764
3978.88 1769
3979.47 1577
3980.07 1556
3980.66 1501
3981.26 1404
3981.85 1392
3982.45 1397
3983.04 1365
3983.64 1395
3984.23 1510
3984.83 1398
3985.42 1377
3986.02 1502
3986.62 1428
3987.21 1468
3987.81 1344
3988.40 1335
3989.00 1338
3989.59 1321
3990.19 1354
3990.78 1361
3991.38 1410
3991.98 1363
3992.57 1241
3993.17 1386
3993.76 1413
3994.36 1397
3994.96 1304
3995.55 1460
3996.15 1433
3996.74 1468
3997.34 1387
3997.94 1381
3998.53 1480
3999.13 1433
3999.73 1359
4000.32 1253
4000.92 1311
4001.52 1391
4002.11 1510
4002.71 1408
4003.31 1386
4003.90 1491
4004.50 1493
4005.10 1358
4005.69 1265
4006.29 1339
4006.89 1425
4007.48 1353
4008.08 1485
4008.68 1501
4009.28 1361
4009.87 1360
4010.47 1250
4011.07 1232
4011.66 1159
4012.26 1173
4012.86 1274
4013.46 1250
4014.05 1310
4014.65 1240
4015.25 1417
4015.85 1374
4016.45 1274
4017.04 1221
4017.64 1364
4018.24 1319
4018.84 1340
4019.43 1387
4020.03 1348
4020.63 1407
4021.23 1310
4021.83 1250
4022.42 1247
4023.02 1261
4023.62 1278
4024.22 1312
4024.82 1199
4025.42 1223
4026.01 1314
4026.61 1362
4027.21 1433
4027.81 1370
4028.41 1326
4029.01 1336
4029.61 1395
4030.20 1452
4030.80 1503
4031.40 1477
4032.00 1508
4032.60 1600
4033.20 1732
4033.80 1708
4034.40 1801
4035.00 1631
4035.59 1644
4036.19 1545
4036.79 1666
4037.39 1521
4037.99 1458
4038.59 1511
4039.19 1385
4039.79 1261
4040.39 1307
4040.99 1282
4041.59 1186
4042.19 1189
4042.79 1213
4043.39 1257
4043.99 1153
4044.59 1196
4045.19 1187
4045.79 1186
4046.39 1265
4046.99 1302
4047.59 1181
4048.19 1178
4048.79 1122
4049.39 1126
4049.99 1160
4050.59 1174
4051.19 1164
4051.79 1204
4052.39 1200
4052.99 1232
4053.59 1274
4054.19 1279
4054.79 1214
4055.39 1315
4055.99 1310
4056.59 1266
4057.19 1355
4057.79 1264
4058.39 1110
4059.00 1148
4059.60 1134
4060.20 1187
4060.80 1226
4061.40 1175
4062.00 1184
4062.60 1113
4063.20 1126
4063.80 1270
4064.40 1204
4065.01 1219
4065.61 1189
4066.21 1094
4066.81 1103
4067.41 1084
4068.01 1118
4068.61 1149
4069.22 1160
4069.82 1229
4070.42 1213
4071.02 1146
4071.62 1187
4072.23 1061
4072.83 1052
4073.43 1122
4074.03 1034
4074.63 1075
4075.23 1109
4075.84 1133
4076.44 1160
4077.04 1149
4077.64 1114
4078.25 1047
4078.85 1096
4079.45 1132
4080.05 1086
4080.66 1015
4081.26 1049
4081.86 1059
4082.46 1090
4083.07 1097
4083.67 1146
4084.27 1092
4084.87 1084
4085.48 1096
4086.08 1151
4086.68 1030
4087.29 1121
4087.89 1109
4088.49 1060
4089.09 994
4089.70 1092
4090.30 1200
4090.90 1216
4091.51 1079
4092.11 1070
4092.71 1094
4093.32 1040
4093.92 1147
4094.52 1048
4095.13 1073
4095.73 1149
4096.34 1066
4096.94 1130
4097.54 1067
4098.15 1048
4098.75 992
4099.35 1089
4099.96 1139
4100.56 1104
4101.17 1090
4101.77 1054
4102.37 1073
4102.98 1119
4103.58 1150
4104.19 1064
4104.79 1180
4105.39 979
4106.00 975
4106.60 1043
4107.21 1043
4107.81 1116
4108.42 1093
4109.02 1091
4109.63 1045
4110.23 1084
4110.84 1057
4111.44 1082
4112.04 1092
4112.65 1118
4113.25 1092
4113.86 1058
4114.46 960
4115.07 1016
4115.67 1024
4116.28 951
4116.88 1073
4117.49 1055
4118.09 1046
4118.70 1000
4119.31 1092
4119.91 1003
4120.52 1088
4121.12 1112
4121.73 1159
4122.33 1118
4122.94 1157
4123.54 1171
4124.15 1100
4124.76 1024
4125.36 1013
4125.97 1001
4126.57 1018
4127.18 1104
4127.78 1065
4128.39 1097
4129.00 1076
4129.60 1094
4130.21 1109
4130.81 1046
4131.42 1077
4132.03 1030
4132.63 1041
4133.24 1114
4133.85 1159
4134.45 1179
4135.06 1142
4135.67 1201
4136.27 1207
4136.88 1200
4137.49 1132
4138.09 1159
4138.70 1125
4139.31 1262
4139.91 1213
4140.52 1194
4141.13 1339
4141.73 1375
4142.34 1396
4142.95 1370
4143.55 1325
4144.16 1217
4144.77 1180
4145.38 1169
4145.98 1323
4146.59 1338
4147.20 1211
4147.81 1315
4148.41 1185
4149.02 1160
4149.63 1224
4150.24 1195
4150.84 1134
4151.45 1159
4152.06 1115
4152.67 1118
4153.27 1109
4153.88 1148
4154.49 1019
4155.10 1073
4155.71 1194
4156.31 1172
4156.92 1173
4157.53 1256
4158.14 1237
4158.75 1291
4159.35 1356
4159.96 1157
4160.57 1186
4161.18 1282
4161.79 1165
4162.40 1289
4163.00 1196
4163.61 1281
4164.22 1233
4164.83 1249
4165.44 1301
4166.05 1236
4166.66 1335
4167.27 1342
4167.87 1275
4168.48 1182
4169.09 1068
4169.70 1161
4170.31 1145
4170.92 1253
4171.53 1215
4172.14 1159
4172.75 1178
4173.36 1125
4173.97 1229
4174.58 1161
4175.18 1110
4175.79 1062
4176.40 1121
4177.01 1136
4177.62 1157
4178.23 1148
4178.84 1188
4179.45 1237
4180.06 1166
4180.67 1112
4181.28 1073
4181.89 1169
4182.50 1089
4183.11 1082
4183.72 1133
4184.33 1005
4184.94 1112
4185.55 1139
4186.16 1146
4186.77 1179
4187.38 1174
4187.99 1142
4188.60 1148
4189.21 1029
4189.82 1084
4190.43 1149
4191.04 1126
4191.66 1074
4192.27 1017
4192.88 1202
4193.49 1215
4194.10 1215
4194.71 1219
4195.32 1264
4195.93 1257
4196.54 1174
4197.15 1232
4197.76 1258
4198.38 1236
4198.99 1224
4199.60 1245
4200.21 1187
4200.82 1189
4201.43 1152
4202.04 1191
4202.65 1214
4203.27 1099
4203.88 1076
4204.49 1170
4205.10 1210
4205.71 1118
4206.32 1159
4206.94 1166
4207.55 1046
4208.16 1097
4208.77 1128
4209.38 1093
4209.99 1122
4210.61 1132
4211.22 1109
4211.83 1201
4212.44 1090
4213.06 1100
4213.67 1138
4214.28 1121
4214.89 1166
4215.50 1238
4216.12 1252
4216.73 1227
4217.34 1171
4217.95 1248
4218.57 1276
4219.18 1450
4219.79 1390
4220.40 1227
4221.02 1374
4221.63 1449
4222.24 1444
4222.86 1531
4223.47 1465
4224.08 1373
4224.69 1368
4225.31 1448
4225.92 1421
4226.53 1420
4227.15 1490
4227.76 1408
4228.37 1426
4228.99 1461
4229.60 1530
4230.21 1534
4230.83 1516
4231.44 1528
4232.05 1801
4232.67 1886
4233.28 1996
4233.90 2117
4234.51 2224
4235.12 2203
4235.74 2341
4236.35 2285
4236.96 2304
4237.58 2250
4238.19 2057
4238.81 1957
4239.42 1723
4240.03 1589
4240.65 1489
4241.26 1350
4241.88 1299
4242.49 1250
4243.11 1255
4243.72 1290
4244.33 1271
4244.95 1361
4245.56 1335
4246.18 1324
4246.79 1427
4247.41 1463
4248.02 1454
4248.64 1496
4249.25 1342
4249.87 1419
4250.48 1317
4251.10 1248
4251.71 1290
4252.33 1259
4252.94 1217
4253.56 1302
4254.17 1321
4254.79 1286
4255.40 1195
4256.02 1228
4256.63 1250
4257.25 1219
4257.86 1242
4258.48 1098
4259.09 1259
4259.71 1245
4260.33 1161
4260.94 1245
4261.56 1171
4262.17 1258
4262.79 1268
4263.40 1257
4264.02 1224
4264.64 1328
4265.25 1359
4265.87 1426
4266.48 1452
4267.10 1394
4267.72 1353
4268.33 1355
4268.95 1347
4269.57 1424
4270.18 1462
4270.80 1351
4271.41 1360
4272.03 1399
4272.65 1457
4273.26 1404
4273.88 1373
4274.50 1337
4275.11 1485
4275.73 1513
4276.35 1507
4276.96 1583
4277.58 1616
4278.20 1612
4278.81 1511
4279.43 1528
4280.05 1332
4280.67 1252
4281.28 1236
4281.90 1331
4282.52 1263
4283.13 1281
4283.75 1349
4284.37 1309
4284.99 1291
4285.60 1289
4286.22 1253
4286.84 1229
4287.46 1322
4288.07 1319
4288.69 1208
4289.31 1201
4289.93 1180
4290.55 1213
4291.16 1234
4291.78 1139
4292.40 1234
4293.02 1190
4293.63 1231
4294.25 1224
4294.87 1088
4295.49 1185
4296.11 1166
4296.73 1232
4297.34 1187
4297.96 1219
4298.58 1153
4299.20 1197
4299.82 1190
4300.44 1235
4301.05 1301
4301.67 1274
4302.29 1220
4302.91 1314
4303.53 1239
4304.15 1311
4304.77 1288
4305.39 1300
4306.00 1367
4306.62 1328
4307.24 1265
4307.86 1309
4308.48 1363
4309.10 1339
4309.72 1309
4310.34 1265
4310.96 1374
4311.58 1244
4312.20 1312
4312.82 1278
4313.43 1344
4314.05 1324
4314.67 1303
4315.29 1346
4315.91 1451
4316.53 1380
4317.15 1377
4317.77 1270
4318.39 1295
4319.01 1334
4319.63 1404
4320.25 1332
4320.87 1316
4321.49 1389
4322.11 1356
4322.73 1481
4323.35 1558
4323.97 1505
4324.59 1533
4325.21 1615
4325.83 1633
4326.45 1767
4327.07 1676
4327.69 1713
4328.31 1788
4328.94 1712
4329.56 1691
4330.18 1704
4330.80 1765
4331.42 1885
4332.04 1814
4332.66 1914
4333.28 2014
4333.90 2174
4334.52 2390
4335.14 2915
4335.76 3177
4336.39 3655
4337.01 3809
4337.63 4024
4338.25 4068
4338.87 4461
4339.49 4395
4340.11 3905
4340.73 3647
4341.36 3423
4341.98 3446
4342.60 3386
4343.22 3222
4343.84 3347
4344.46 3570
4345.08 4003
4345.71 4095
4346.33 4468
4346.95 4832
4347.57 4921
4348.19 4834
4348.82 4544
4349.44 4296
4350.06 4033
4350.68 3590
4351.30 3133
4351.93 2768
4352.55 2473
4353.17 2301
4353.79 2260
4354.42 2068
4355.04 1935
4355.66 2145
4356.28 2196
4356.91 1960
4357.53 1919
4358.15 1892
4358.77 1862
4359.40 1942
4360.02 1967
4360.64 1794
4361.26 1821
4361.89 1923
4362.51 1737
4363.13 1742
4363.76 1806
4364.38 1673
4365.00 1560
4365.63 1810
4366.25 1924
4366.87 1757
4367.50 1854
4368.12 1713
4368.74 1762
4369.37 1697
4369.99 1763
4370.61 1656
4371.24 1624
4371.86 1569
4372.48 1554
4373.11 1484
4373.73 1468
4374.36 1595
4374.98 1603
4375.60 1561
4376.23 1541
4376.85 1516
4377.48 1514
4378.10 1499
4378.72 1697
4379.35 1696
4379.97 1681
4380.60 1634
4381.22 1648
4381.84 1531
4382.47 1614
4383.09 1587
4383.72 1526
4384.34 1610
4384.97 1462
4385.59 1453
4386.22 1450
4386.84 1390
4387.47 1351
4388.09 1332
4388.72 1241
4389.34 1331
4389.96 1335
4390.59 1416
4391.21 1278
4391.84 1278
4392.47 1335
4393.09 1298
4393.72 1378
4394.34 1416
4394.97 1464
4395.59 1292
4396.22 1256
4396.84 1259
4397.47 1242
4398.09 1266
4398.72 1301
4399.34 1438
4399.97 1351
4400.60 1326
4401.22 1343
4401.85 1268
4402.47 1309
4403.10 1343
4403.72 1410
4404.35 1266
4404.98 1366
4405.60 1329
4406.23 1264
4406.85 1293
4407.48 1291
4408.11 1301
4408.73 1327
4409.36 1399
4409.99 1305
4410.61 1276
4411.24 1244
4411.87 1226
4412.49 1228
4413.12 1260
4413.74 1300
4414.37 1260
4415.00 1265
4415.62 1219
4416.25 1155
4416.88 1145
4417.51 1212
4418.13 1242
4418.76 1295
4419.39 1288
4420.01 1235
4420.64 1291
4421.27 1325
4421.89 1266
4422.52 1260
4423.15 1203
4423.78 1216
4424.40 1237
4425.03 1268
4425.66 1199
4426.29 1148
4426.91 1225
4427.54 1235
4428.17 1201
4428.80 1223
4429.42 1216
4430.05 1335
4430.68 1357
4431.31 1261
4431.94 1207
4432.56 1132
4433.19 1211
4433.82 1172
4434.45 1234
4435.08 1222
4435.70 1290
4436.33 1370
4436.96 1326
4437.59 1262
4438.22 1299
4438.85 1265
4439.47 1325
4440.10 1278
4440.73 1211
4441.36 1225
4441.99 1281
4442.62 1314
4443.25 1248
4443.87 1237
4444.50 1339
4445.13 1284
4445.76 1324
4446.39 1376
4447.02 1386
4447.65 1353
4448.28 1333
4448.91 1325
4449.54 1356
4450.16 1322
4450.79 1313
4451.42 1246
4452.05 1353
4452.68 1306
4453.31 1328
4453.94 1372
4454.57 1445
4455.20 1483
4455.83 1411
4456.46 1572
4457.09 1708
4457.72 1477
4458.35 1405
4458.98 1477
4459.61 1479
4460.24 1467
4460.87 1348
4461.50 1165
4462.13 1165
4462.76 1238
4463.39 1248
4464.02 1114
4464.65 1184
4465.28 1156
4465.91 1211
4466.54 1254
4467.17 1245
4467.80 1161
4468.43 1162
4469.06 1237
4469.69 1207
4470.32 1176
4470.95 1229
4471.58 1197
4472.21 1275
4472.85 1193
4473.48 1151
4474.11 1071
4474.74 1086
4475.37 1162
4476.00 1220
4476.63 1275
4477.26 1265
4477.89 1258
4478.52 1169
4479.16 1060
4479.79 1181
4480.42 1294
4481.05 1340
4481.68 1182
4482.31 1122
4482.94 1231
4483.58 1185
4484.21 1213
4484.84 1335
4485.47 1315
4486.10 1293
4486.73 1261
4487.37 1243
4488.00 1210
4488.63 1322
4489.26 1377
4489.89 1305
4490.53 1279
4491.16 1333
4491.79 1260
4492.42 1301
4493.05 1298
4493.69 1288
4494.32 1279
4494.95 1174
4495.58 1210
4496.22 1163
4496.85 1188
4497.48 1289
4498.11 1333
4498.75 1285
4499.38 1436
4500.01 1684
4500.64 1729
4501.28 1683
4501.91 1742
4502.54 1815
4503.18 1767
4503.81 1710
4504.44 1750
4505.07 1631
4505.71 1605
4506.34 1649
4506.97 1435
4507.61 1285
4508.24 1266
4508.87 1247
4509.51 1301
4510.14 1333
4510.77 1150
4511.41 1146
4512.04 1246
4512.68 1382
4513.31 1349
4513.94 1311
4514.58 1172
4515.21 1281
4515.84 1281
4516.48 1158
4517.11 1126
4517.75 1247
4518.38 1204
4519.01 1149
4519.65 1096
4520.28 1137
4520.92 1225
4521.55 1150
4522.18 1306
4522.82 1166
4523.45 1236
4524.09 1243
4524.72 1146
4525.36 1166
4525.99 1220
4526.63 1267
4527.26 1269
4527.90 1363
4528.53 1302
4529.16 1331
4529.80 1501
4530.43 1551
4531.07 1515
4531.70 1531
4532.34 1555
4532.97 1574
4533.61 1506
4534.24 1528
4534.88 1437
4535.51 1480
4536.15 1369
4536.79 1414
4537.42 1323
4538.06 1193
4538.69 1245
4539.33 1114
4539.96 1106
4540.60 1095
4541.23 1024
4541.87 1035
4542.50 1082
4543.14 1183
4543.78 1053
4544.41 1013
4545.05 1036
4545.68 1091
4546.32 1216
4546.96 1212
4547.59 1137
4548.23 1042
4548.86 1034
4549.50 963
4550.14 1035
4550.77 1112
4551.41 1055
4552.05 1091
4552.68 1064
4553.32 1061
4553.96 1146
4554.59 1091
4555.23 1110
4555.86 1124
4556.50 1060
4557.14 1035
4557.78 1136
4558.41 1135
4559.05 1164
4559.69 1106
4560.32 1127
4560.96 1111
4561.60 1132
4562.23 1025
4562.87 1145
4563.51 1109
4564.15 1161
4564.78 1141
4565.42 1121
4566.06 1251
4566.69 1149
4567.33 1163
4567.97 1104
4568.61 1201
4569.24 1166
4569.88 1083
4570.52 1122
4571.16 1182
4571.80 1023
4572.43 1076
4573.07 1119
4573.71 1160
4574.35 1098
4574.98 1048
4575.62 1207
4576.26 1140
4576.90 1149
4577.54 1183
4578.18 1193
4578.81 1137
4579.45 1149
4580.09 1217
4580.73 1268
4581.37 1322
4582.01 1261
4582.64 1314
4583.28 1313
4583.92 1199
4584.56 1208
4585.20 1196
4585.84 1236
4586.48 1190
4587.11 1246
4587.75 1267
4588.39 1335
4589.03 1517
4589.67 1673
4590.31 1721
4590.95 1897
4591.59 1922
4592.23 2046
4592.87 1927
4593.51 2040
4594.14 2007
4594.78 1852
4595.42 1661
4596.06 1673
4596.70 1432
4597.34 1350
4597.98 1422
4598.62 1253
4599.26 1275
4599.90 1337
4600.54 1294
4601.18 1322
4601.82 1429
4602.46 1369
4603.10 1240
4603.74 1265
4604.38 1416
4605.02 1398
4605.66 1272
4606.30 1345
4606.94 1363
4607.58 1353
4608.22 1317
4608.86 1315
4609.50 1311
4610.14 1399
4610.78 1211
4611.42 1265
4612.06 1265
4612.70 1258
4613.34 1223
4613.99 1211
4614.63 1233
4615.27 1195
4615.91 1170
4616.55 1154
4617.19 1150
4617.83 1226
4618.47 1142
4619.11 1165
4619.75 1159
4620.39 1207
4621.04 1205
4621.68 1060
4622.32 1046
4622.96 1137
4623.60 1084
4624.24 1103
4624.88 1060
4625.53 1073
4626.17 1108
4626.81 1166
4627.45 1083
4628.09 1133
4628.73 1175
4629.38 1139
4630.02 1199
4630.66 1258
4631.30 1281
4631.94 1283
4632.58 1278
4633.23 1241
4633.87 1336
4634.51 1191
4635.15 1260
4635.80 1264
4636.44 1260
4637.08 1207
4637.72 1272
4638.36 1260
4639.01 1196
4639.65 1116
4640.29 1202
4640.93 1233
4641.58 1311
4642.22 1187
4642.86 1107
4643.51 1201
4644.15 1225
4644.79 1136
4645.43 1081
4646.08 1181
4646.72 1118
4647.36 1091
4648.01 1114
4648.65 1152
4649.29 1162
4649.94 1156
4650.58 1185
4651.22 1073
4651.87 1155
4652.51 1244
4653.15 1167
4653.80 1118
4654.44 1148
4655.08 1208
4655.73 1208
4656.37 1129
4657.01 1132
4657.66 957
4658.30 1019
4658.94 1061
4659.59 1079
4660.23 1035
4660.88 1143
4661.52 1110
4662.16 1060
4662.81 1077
4663.45 1094
4664.10 1093
4664.74 1020
4665.39 961
4666.03 936
4666.67 981
4667.32 1038
4667.96 1046
4668.61 960
4669.25 998
4669.90 1019
4670.54 986
4671.19 1067
4671.83 876
4672.47 961
4673.12 934
4673.76 1008
4674.41 897
4675.05 943
4675.70 1045
4676.34 1031
4676.99 1024
4677.63 1030
4678.28 1015
4678.92 1025
4679.57 1015
4680.22 1021
4680.86 1016
4681.51 1005
4682.15 1061
4682.80 997
4683.44 1113
4684.09 1030
4684.73 1062
4685.38 1096
4686.03 1180
4686.67 1116
4687.32 1145
4687.96 1108
4688.61 1089
4689.25 1041
4689.90 971
4690.55 1004
4691.19 1110
4691.84 1295
4692.48 1174
4693.13 1086
4693.78 1205
4694.42 1287
4695.07 1254
4695.72 1306
4696.36 1225
4697.01 1319
4697.65 1434
4698.30 1654
4698.95 1797
4699.59 1789
4700.24 1754
4700.89 1785
4701.53 1717
4702.18 1612
4702.83 1547
4703.48 1528
4704.12 1435
4704.77 1187
4705.42 1145
4706.06 1215
4706.71 1332
4707.36 1284
4708.00 1319
4708.65 1283
4709.30 1291
4709.95 1265
4710.59 1196
4711.24 1259
4711.89 1186
4712.54 1238
4713.18 1387
4713.83 1323
4714.48 1199
4715.13 1216
4715.77 1346
4716.42 1312
4717.07 1245
4717.72 1264
4718.37 1257
4719.01 1314
4719.66 1340
4720.31 1264
4720.96 1284
4721.61 1326
4722.25 1323
4722.90 1274
4723.55 1219
4724.20 1100
4724.85 1211
4725.50 1305
4726.14 1289
4726.79 1300
4727.44 1358
4728.09 1289
4728.74 1476
4729.39 1466
4730.04 1261
4730.68 1329
4731.33 1267
4731.98 1221
4732.63 1162
4733.28 1289
4733.93 1238
4734.58 1182
4735.23 1167
4735.88 1193
4736.53 1196
4737.17 1235
4737.82 1259
4738.47 1147
4739.12 1105
4739.77 1162
4740.42 1266
4741.07 1220
4741.72 1170
4742.37 1282
4743.02 1279
4743.67 1214
4744.32 1172
4744.97 1108
4745.62 1198
4746.27 1162
4746.92 1149
4747.57 1130
4748.22 1192
4748.87 1204
4749.52 1204
4750.17 1382
4750.82 1264
4751.47 1327
4752.12 1287
4752.77 1327
4753.42 1273
4754.07 1301
4754.72 1232
4755.37 1229
4756.02 1272
4756.67 1257
4757.32 1152
4757.97 1189
4758.62 1310
4759.27 1212
4759.93 1235
4760.58 1189
4761.23 1139
4761.88 1082
4762.53 1175
4763.18 1068
4763.83 1113
4764.48 1146
4765.13 1121
4765.78 1125
4766.44 1115
4767.09 1184
4767.74 1385
4768.39 1270
4769.04 1257
4769.69 1246
4770.34 1248
4770.99 1205
4771.65 1196
4772.30 1160
4772.95 1152
4773.60 1083
4774.25 1135
4774.91 1144
4775.56 1191
4776.21 1193
4776.86 1155
4777.51 1086
4778.16 1196
4778.82 1154
4779.47 1078
4780.12 1083
4780.77 1155
4781.43 1158
4782.08 1219
4782.73 1232
4783.38 1208
4784.03 1200
4784.69 1175
4785.34 1074
4785.99 1243
4786.64 1160
4787.30 1161
4787.95 1141
4788.60 1046
4789.26 1094
4789.91 1175
4790.56 1193
4791.21 1221
4791.87 1138
4792.52 1186
4793.17 1182
4793.83 1220
4794.48 1161
4795.13 1150
4795.79 1158
4796.44 1147
4797.09 1176
4797.75 1101
4798.40 1170
4799.05 1136
4799.71 1192
4800.36 1184
4801.01 1124
4801.67 1102
4802.32 1078
4802.97 1156
4803.63 1101
4804.28 1172
4804.94 1141
4805.59 1190
4806.24 1117
4806.90 1166
4807.55 1126
4808.21 1204
4808.86 1236
4809.51 1253
4810.17 1128
4810.82 1157
4811.48 1203
4812.13 1212
4812.79 1206
4813.44 1211
4814.09 1312
4814.75 1228
4815.40 1250
4816.06 1291
4816.71 1218
4817.37 1316
4818.02 1234
4818.68 1208
4819.33 1311
4819.99 1391
4820.64 1390
4821.30 1440
4821.95 1349
4822.61 1334
4823.26 1391
4823.92 1454
4824.57 1506
4825.23 1448
4825.88 1428
4826.54 1553
4827.19 1582
4827.85 1501
4828.50 1536
4829.16 1635
4829.81 1674
4830.47 1668
4831.13 1786
4831.78 1637
4832.44 1519
4833.09 1623
4833.75 1649
4834.40 1702
4835.06 1929
4835.72 1815
4836.37 1802
4837.03 1841
4837.68 1856
4838.34 1922
4839.00 1905
4839.65 1990
4840.31 1964
4840.97 1982
4841.62 1993
4842.28 2062
4842.93 1995
4843.59 1944
4844.25 2080
4844.90 2082
4845.56 2064
4846.22 2108
4846.87 2194
4847.53 2410
4848.19 2604
4848.84 3028
4849.50 3130
4850.16 3240
4850.82 3481
4851.47 3481
4852.13 3437
4852.79 3305
4853.44 3074
4854.10 2856
4854.76 2762
4855.42 2939
4856.07 2794
4856.73 2937
4857.39 3155
4858.04 3064
4858.70 3129
4859.36 3289
4860.02 3193
4860.67 3237
4861.33 3258
4861.99 2848
4862.65 2829
4863.31 2685
4863.96 2761
4864.62 2832
4865.28 2873
4865.94 2900
4866.60 2883
4867.25 2792
4867.91 2819
4868.57 2853
4869.23 2718
4869.89 2576
4870.54 2640
4871.20 2675
4871.86 2442
4872.52 2342
4873.18 2269
4873.84 2273
4874.50 2275
4875.15 2166
4875.81 2233
4876.47 2312
4877.13 2305
4877.79 2469
4878.45 2577
4879.11 2664
4879.77 2581
4880.42 2573
4881.08 2418
4881.74 2627
4882.40 2467
4883.06 2435
4883.72 2329
4884.38 2079
4885.04 2029
4885.70 2053
4886.36 2060
4887.02 2020
4887.68 2188
4888.34 2203
4889.00 2101
4889.65 2266
4890.31 2218
4890.97 2106
4891.63 2225
4892.29 2262
4892.95 2262
4893.61 2228
4894.27 2118
4894.93 1998
4895.59 1860
4896.25 1891
4896.91 1924
4897.57 1800
4898.23 1893
4898.89 2108
4899.55 2090
4900.21 1983
4900.87 2008
4901.54 2046
4902.20 1791
4902.86 1756
4903.52 1696
4904.18 1717
4904.84 1631
4905.50 1669
4906.16 1564
4906.82 1580
4907.48 1574
4908.14 1531
4908.80 1470
4909.46 1508
4910.12 1517
4910.79 1470
4911.45 1532
4912.11 1537
4912.77 1480
4913.43 1486
4914.09 1588
4914.75 1387
4915.41 1446
4916.07 1476
4916.74 1446
4917.40 1406
4918.06 1350
4918.72 1381
4919.38 1459
4920.04 1493
4920.71 1323
4921.37 1313
4922.03 1437
4922.69 1332
4923.35 1394
4924.01 1409
4924.68 1333
4925.34 1303
4926.00 1303
4926.66 1313
4927.33 1270
4927.99 1273
4928.65 1276
4929.31 1274
4929.97 1318
4930.64 1284
4931.30 1445
4931.96 1350
4932.62 1295
4933.29 1221
4933.95 1291
4934.61 1292
4935.27 1289
4935.94 1249
4936.60 1308
4937.26 1367
4937.93 1380
4938.59 1273
4939.25 1247
4939.91 1243
4940.58 1225
4941.24 1181
4941.90 1112
4942.57 1214
4943.23 1227
4943.89 1205
4944.56 1261
4945.22 1253
4945.88 1300
4946.55 1250
4947.21 1235
4947.87 1176
4948.54 1257
4949.20 1176
4949.86 1230
4950.53 1248
4951.19 1233
4951.86 1224
4952.52 1172
4953.18 1166
4953.85 1154
4954.51 1188
4955.17 1187
4955.84 1240
4956.50 1170
4957.17 1264
4957.83 1195
4958.50 1265
4959.16 1294
4959.82 1359
4960.49 1253
4961.15 1326
4961.82 1391
4962.48 1500
4963.15 1547
4963.81 1617
4964.48 1601
4965.14 1554
4965.81 1501
4966.47 1534
4967.13 1500
4967.80 1466
4968.46 1405
4969.13 1297
4969.79 1330
4970.46 1252
4971.12 1195
4971.79 1163
4972.45 1208
4973.12 1220
4973.79 1208
4974.45 1251
4975.12 1259
4975.78 1250
4976.45 1276
4977.11 1383
4977.78 1367
4978.44 1457
4979.11 1420
4979.77 1380
4980.44 1424
4981.11 1334
4981.77 1369
4982.44 1335
4983.10 1349
4983.77 1320
4984.44 1327
4985.10 1249
4985.77 1344
4986.43 1414
4987.10 1350
4987.77 1339
4988.43 1435
4989.10 1557
4989.76 1635
4990.43 1657
4991.10 1500
4991.76 1440
4992.43 1462
4993.10 1433
4993.76 1376
4994.43 1340
4995.10 1299
4995.76 1293
4996.43 1234
4997.10 1221
4997.76 1152
4998.43 1276
4999.10 1287
4999.76 1089
5000.43 1074
5001.10 1122
5001.77 1127
5002.43 1090
5003.10 1057
5003.77 1050
5004.43 1050
5005.10 1022
5005.77 1122
5006.44 1129
5007.10 1204
5007.77 1130
5008.44 1136
5009.11 1246
5009.77 1199
5010.44 1270
5011.11 1128
5011.78 1138
5012.45 1147
5013.11 1046
5013.78 1128
5014.45 1128
5015.12 1140
5015.79 1127
5016.45 1123
5017.12 1169
5017.79 1198
5018.46 1161
5019.13 1159
5019.80 1242
5020.46 1191
5021.13 1207
5021.80 1191
5022.47 1252
5023.14 1287
5023.81 1187
5024.47 1276
5025.14 1259
5025.81 1262
5026.48 1271
5027.15 1169
5027.82 1170
5028.49 1088
5029.16 1179
5029.83 1077
5030.49 1118
5031.16 1062
5031.83 1077
5032.50 1012
5033.17 986
5033.84 949
5034.51 1152
5035.18 1047
5035.85 987
5036.52 1026
5037.19 977
5037.86 1012
5038.53 1103
5039.20 1110
5039.87 971
5040.54 1013
5041.21 1010
5041.88 947
5042.54 992
5043.21 1007
5043.88 985
5044.55 1046
5045.22 1163
5045.89 1128
5046.56 1076
5047.24 1025
5047.91 1047
5048.58 1111
5049.25 1053
5049.92 1014
5050.59 1065
5051.26 1079
5051.93 1099
5052.60 1090
5053.27 1138
5053.94 1069
5054.61 966
5055.28 1033
5055.95 969
5056.62 1020
5057.29 1070
5057.96 1039
5058.63 1042
5059.31 1105
5059.98 1063
5060.65 1032
5061.32 934
5061.99 976
5062.66 1010
5063.33 1061
5064.00 1133
5064.67 1022
5065.35 951
5066.02 1055
5066.69 1119
5067.36 1072
5068.03 1004
5068.70 965
5069.38 987
5070.05 1005
5070.72 1032
5071.39 1063
5072.06 1142
5072.73 1032
5073.41 1065
5074.08 1093
5074.75 1058
5075.42 1144
5076.09 1057
5076.77 1182
5077.44 1178
5078.11 1175
5078.78 1183
5079.45 1215
5080.13 1147
5080.80 1180
5081.47 1256
5082.14 1212
5082.82 1146
5083.49 1132
5084.16 1178
5084.83 1029
5085.51 1143
5086.18 1099
5086.85 1072
5087.53 1237
5088.20 1261
5088.87 1216
5089.54 1168
5090.22 1195
5090.89 1207
5091.56 1248
5092.24 1147
5092.91 1221
5093.58 1285
5094.26 1234
5094.93 1159
5095.60 1191
5096.28 1127
5096.95 1163
5097.62 1114
5098.30 1094
5098.97 1113
5099.64 1064
5100.32 1096
5100.99 1043
5101.67 1039
5102.34 1075
5103.01 1085
5103.69 1064
5104.36 1229
5105.04 1206
5105.71 1204
5106.38 1173
5107.06 1122
5107.73 1117
5108.41 1051
5109.08 1034
5109.75 1059
5110.43 1081
5111.10 1102
5111.78 1097
5112.45 1066
5113.13 968
5113.80 939
5114.48 1083
5115.15 1073
5115.83 1107
5116.50 1108
5117.17 1124
5117.85 1059
5118.52 1023
5119.20 1212
5119.87 1323
5120.55 1215
5121.22 1229
5121.90 1129
5122.57 1156
5123.25 1162
5123.93 1117
5124.60 1124
5125.28 1091
5125.95 1117
5126.63 1027
5127.30 1035
5127.98 1078
5128.65 1098
5129.33 1105
5130.00 1074
5130.68 1084
5131.36 1141
5132.03 1065
5132.71 1077
5133.38 1034
5134.06 1089
5134.73 1093
5135.41 1080
5136.09 1082
5136.76 1048
5137.44 1029
5138.12 1024
5138.79 1070
5139.47 1047
5140.14 1060
5140.82 1045
5141.50 1093
5142.17 1061
5142.85 1016
5143.53 1004
5144.20 1015
5144.88 990
5145.56 972
5146.23 982
5146.91 975
5147.59 1027
5148.26 984
5148.94 990
5149.62 1026
5150.29 1019
5150.97 1014
5151.65 1032
5152.33 998
5153.00 962
5153.68 1025
5154.36 1000
5155.03 986
5155.71 1037
5156.39 1015
5157.07 1007
5157.74 1056
5158.42 1035
5159.10 941
5159.78 984
5160.45 977
5161.13 986
5161.81 933
5162.49 1036
5163.17 1073
5163.84 1057
5164.52 1018
5165.20 951
5165.88 1082
5166.55 1024
5167.23 1010
5167.91 1089
5168.59 1075
5169.27 1017
5169.95 1001
5170.62 955
5171.30 975
5171.98 948
5172.66 1037
5173.34 961
5174.02 1023
5174.69 956
5175.37 944
5176.05 1013
5176.73 927
5177.41 997
5178.09 982
5178.77 979
5179.45 984
5180.13 1030
5180.80 1019
5181.48 978
5182.16 1086
5182.84 1023
5183.52 1002
5184.20 893
5184.88 969
5185.56 951
5186.24 1000
5186.92 918
5187.60 871
5188.28 1002
5188.96 952
5189.64 886
5190.31 926
5190.99 859
5191.67 899
5192.35 920
5193.03 1010
5193.71 976
5194.39 919
5195.07 952
5195.75 942
5196.43 905
5197.11 902
5197.79 911
5198.47 894
5199.15 935
5199.83 1034
5200.51 1026
5201.19 970
5201.87 967
5202.56 1084
5203.24 1052
5203.92 949
5204.60 990
5205.28 969
5205.96 926
5206.64 1031
5207.32 1034
5208.00 1071
5208.68 1029
5209.36 1064
5210.04 1103
5210.72 1158
5211.40 1151
5212.09 1111
5212.77 1064
5213.45 996
5214.13 1081
5214.81 1198
5215.49 1084
5216.17 1132
5216.85 1118
5217.54 1162
5218.22 1203
5218.90 1203
5219.58 1246
5220.26 1221
5220.94 1147
5221.62 1107
5222.31 1208
5222.99 1241
5223.67 1185
5224.35 1169
5225.03 1209
5225.72 1162
5226.40 1147
5227.08 1076
5227.76 999
5228.44 1091
5229.13 1119
5229.81 1070
5230.49 1112
5231.17 1065
5231.86 1128
5232.54 1060
5233.22 1052
5233.90 1101
5234.58 1014
5235.27 1073
5235.95 1128
5236.63 1066
5237.32 1027
5238.00 1138
5238.68 1304
5239.36 1340
5240.05 1308
5240.73 1263
5241.41 1250
5242.10 1334
5242.78 1180
5243.46 1117
5244.14 1141
5244.83 1200
5245.51 1065
5246.19 1081
5246.88 1092
5247.56 1178
5248.24 1178
5248.93 1050
5249.61 1185
5250.29 1308
5250.98 1280
5251.66 1292
5252.35 1296
5253.03 1201
5253.71 1095
5254.40 1288
5255.08 1180
5255.76 1160
5256.45 1068
5257.13 1030
5257.82 1080
5258.50 1119
5259.18 1113
5259.87 1104
5260.55 1129
5261.24 1054
5261.92 1240
5262.61 1203
5263.29 1192
5263.97 1200
5264.66 1267
5265.34 1226
5266.03 1165
5266.71 1221
5267.40 1168
5268.08 1113
5268.77 1142
5269.45 1123
5270.14 1118
5270.82 1207
5271.51 1102
5272.19 1113
5272.88 1105
5273.56 1100
5274.25 1104
5274.93 1051
5275.62 1043
5276.30 1010
5276.99 1167
5277.67 1125
5278.36 1060
5279.04 1068
5279.73 1085
5280.41 1133
5281.10 1151
5281.79 1154
5282.47 1059
5283.16 1071
5283.84 1157
5284.53 1150
5285.21 1112
5285.90 1069
5286.59 1064
5287.27 1090
5287.96 1052
5288.64 1006
5289.33 1013
5290.02 1011
5290.70 1008
5291.39 1032
5292.07 1053
5292.76 1023
5293.45 1044
5294.13 1001
5294.82 982
5295.51 1016
5296.19 1042
5296.88 1048
5297.57 1031
5298.25 1004
5298.94 1066
5299.63 1137
5300.31 1218
5301.00 1247
5301.69 1276
5302.37 1253
5303.06 1301
5303.75 1275
5304.43 1194
5305.12 1316
5305.81 1293
5306.50 1239
5307.18 1203
5307.87 1239
5308.56 1198
5309.25 1201
5309.93 1163
5310.62 1242
5311.31 1263
5312.00 1394
5312.68 1296
5313.37 1344
5314.06 1329
5314.75 1253
5315.43 1225
5316.12 1163
5316.81 1123
5317.50 1178
5318.18 1283
5318.87 1332
5319.56 1241
5320.25 1293
5320.94 1293
5321.63 1266
5322.31 1333
5323.00 1188
5323.69 1168
5324.38 1204
5325.07 1188
5325.76 1098
5326.44 1103
5327.13 1062
5327.82 1116
5328.51 1175
5329.20 1095
5329.89 1023
5330.58 1018
5331.26 1024
5331.95 1105
5332.64 1106
5333.33 1113
5334.02 1141
5334.71 1056
5335.40 1120
5336.09 1124
5336.78 1049
5337.47 986
5338.15 1115
5338.84 1059
5339.53 998
5340.22 1069
5340.91 1039
5341.60 1085
5342.29 1096
5342.98 1018
5343.67 1081
5344.36 1106
5345.05 1179
5345.74 1148
5346.43 1119
5347.12 1098
5347.81 1159
5348.50 1106
5349.19 1247
5349.88 1315
5350.57 1220
5351.26 1189
5351.95 1195
5352.64 1254
5353.33 1193
5354.02 1252
5354.71 1233
5355.40 1221
5356.09 1152
5356.78 1071
5357.47 1022
5358.16 1043
5358.85 1062
5359.54 1152
5360.23 1046
5360.92 1003
5361.62 1057
5362.31 1128
5363.00 976
5363.69 943
5364.38 986
5365.07 954
5365.76 1005
5366.45 1015
5367.14 917
5367.83 1000
5368.53 943
5369.22 1004
5369.91 993
5370.60 978
5371.29 887
5371.98 955
5372.67 1027
5373.36 1009
5374.06 917
5374.75 978
5375.44 988
5376.13 952
5376.82 902
5377.51 1002
5378.21 994
5378.90 907
5379.59 1019
5380.28 1008
5380.97 997
5381.67 945
5382.36 961
5383.05 884
5383.74 973
5384.44 917
5385.13 900
5385.82 927
5386.51 934
5387.20 951
5387.90 989
5388.59 1037
5389.28 943
5389.97 1005
5390.67 1041
5391.36 1107
5392.05 1017
5392.75 1015
5393.44 995
5394.13 1031
5394.82 1091
5395.52 1033
5396.21 944
5396.90 922
5397.60 956
5398.29 1066
5398.98 975
5399.68 949
5400.37 896
5401.06 865
5401.76 967
5402.45 965
5403.14 880
5403.84 865
5404.53 982
5405.22 1047
5405.92 1016
5406.61 955
5407.30 858
5408.00 964
5408.69 1015
5409.39 969
5410.08 997
5410.77 955
5411.47 958
5412.16 960
5412.85 995
5413.55 949
5414.24 912
5414.94 959
5415.63 1012
5416.33 1083
5417.02 904
5417.71 926
5418.41 998
5419.10 970
5419.80 974
5420.49 985
5421.19 1045
5421.88 1005
5422.58 1091
5423.27 1025
5423.97 1070
5424.66 1027
5425.36 1011
5426.05 983
5426.75 978
5427.44 991
5428.14 925
5428.83 984
5429.53 1033
5430.22 1042
5430.92 1043
5431.61 1031
5432.31 1092
5433.00 1079
5433.70 1038
5434.39 1140
5435.09 1096
5435.78 1220
5436.48 1222
5437.17 1215
5437.87 1195
5438.57 1229
5439.26 1306
5439.96 1165
5440.65 1084
5441.35 1101
5442.05 1166
5442.74 1169
5443.44 1139
5444.13 1197
5444.83 1219
5445.53 1283
5446.22 1321
5446.92 1318
5447.61 1386
5448.31 1406
5449.01 1308
5449.70 1266
5450.40 1232
5451.10 1339
5451.79 1260
5452.49 1331
5453.19 1263
5453.88 1318
5454.58 1339
5455.28 1402
5455.97 1233
5456.67 1240
5457.37 1166
5458.06 1265
5458.76 1341
5459.46 1305
5460.16 1339
5460.85 1403
5461.55 1403
5462.25 1316
5462.94 1343
5463.64 1285
5464.34 1294
5465.04 1324
5465.73 1381
5466.43 1426
5467.13 1416
5467.83 1387
5468.52 1471
5469.22 1406
5469.92 1379
5470.62 1448
5471.31 1553
5472.01 1597
5472.71 1441
5473.41 1463
5474.11 1493
5474.80 1565
5475.50 1633
5476.20 1729
5476.90 1783
5477.60 1883
5478.29 2070
5478.99 2239
5479.69 2267
5480.39 2527
5481.09 2706
5481.79 2662
5482.49 2644
5483.18 2682
5483.88 2668
5484.58 2195
5485.28 2264
5485.98 2192
5486.68 2016
5487.38 1786
5488.08 1820
5488.77 1789
5489.47 1742
5490.17 1786
5490.87 1847
5491.57 1836
5492.27 1782
5492.97 1844
5493.67 1959
5494.37 2003
5495.07 2066
5495.77 2095
5496.46 2058
5497.16 2183
5497.86 2423
5498.56 2631
5499.26 2957
5499.96 3329
5500.66 3745
5501.36 4202
5502.06 4192
5502.76 4049
5503.46 3812
5504.16 3431
5504.86 3149
5505.56 2764
5506.26 2463
5506.96 2246
5507.66 2030
5508.36 2001
5509.06 1973
5509.76 1945
5510.46 2005
5511.16 1807
5511.86 1696
5512.56 1872
5513.26 1866
5513.96 1822
5514.67 1875
5515.37 1870
5516.07 1863
5516.77 1797
5517.47 1830
5518.17 1729
5518.87 1600
5519.57 1584
5520.27 1556
5520.97 1511
5521.67 1409
5522.37 1446
5523.08 1372
5523.78 1472
5524.48 1435
5525.18 1419
5525.88 1352
5526.58 1416
5527.28 1407
5527.98 1470
5528.69 1418
5529.39 1564
5530.09 1698
5530.79 1686
5531.49 1708
5532.19 1596
5532.90 1679
5533.60 1597
5534.30 1590
5535.00 1628
5535.70 1625
5536.40 1495
5537.11 1401
5537.81 1277
5538.51 1290
5539.21 1347
5539.92 1287
5540.62 1297
5541.32 1327
5542.02 1263
5542.72 1184
5543.43 1277
5544.13 1150
5544.83 1170
5545.53 1248
5546.24 1221
5546.94 1210
5547.64 1246
5548.34 1279
5549.05 1195
5549.75 1274
5550.45 1261
5551.16 1199
5551.86 1210
5552.56 1148
5553.26 1258
5553.97 1220
5554.67 1141
5555.37 1170
5556.08 1215
5556.78 1122
5557.48 1122
5558.19 1126
5558.89 1137
5559.59 1100
5560.30 1190
5561.00 1167
5561.70 1214
5562.41 1279
5563.11 1236
5563.82 1220
5564.52 1208
5565.22 1105
5565.93 1203
5566.63 1180
5567.33 1166
5568.04 1145
5568.74 1135
5569.45 1138
5570.15 1129
5570.85 1077
5571.56 1068
5572.26 1086
5572.97 1080
5573.67 1144
5574.38 1095
5575.08 1171
5575.78 1172
5576.49 1102
5577.19 1122
5577.90 1078
5578.60 1054
5579.31 1114
5580.01 1137
5580.72 1135
5581.42 1132
5582.13 1096
5582.83 1014
5583.54 944
5584.24 1021
5584.95 1044
5585.65 1009
5586.36 1086
5587.06 1120
5587.77 1036
5588.47 1061
5589.18 1069
5589.88 1080
5590.59 1038
5591.29 1059
5592.00 1035
5592.70 983
5593.41 1122
5594.12 1042
5594.82 1055
5595.53 1051
5596.23 1092
5596.94 1058
5597.64 1059
5598.35 1089
5599.06 1143
5599.76 1193
5600.47 1104
5601.17 981
5601.88 982
5602.59 1021
5603.29 1029
5604.00 1019
5604.71 986
5605.41 992
5606.12 965
5606.82 1009
5607.53 929
5608.24 1038
5608.94 1102
5609.65 1024
5610.36 1033
5611.06 1078
5611.77 986
5612.48 974
5613.18 1096
5613.89 1007
5614.60 1094
5615.30 1052
5616.01 1038
5616.72 1055
5617.43 1045
5618.13 937
5618.84 961
5619.55 1074
5620.25 1031
5620.96 1034
5621.67 1006
5622.38 1031
5623.08 1031
5623.79 1047
5624.50 1078
5625.21 1058
5625.91 1079
5626.62 1076
5627.33 1221
5628.04 1166
5628.75 1245
5629.45 1154
5630.16 1199
5630.87 1173
5631.58 1104
5632.28 1115
5632.99 1078
5633.70 1053
5634.41 1063
5635.12 1078
5635.83 1062
5636.53 1126
5637.24 1062
5637.95 1127
5638.66 1114
5639.37 1106
5640.08 1210
5640.78 1220
5641.49 1183
5642.20 1187
5642.91 1146
5643.62 1088
5644.33 1109
5645.04 1081
5645.75 1052
5646.45 1027
5647.16 1052
5647.87 1140
5648.58 1109
5649.29 1021
5650.00 1116
5650.71 1209
5651.42 1212
5652.13 1206
5652.84 1170
5653.55 1163
5654.26 1239
5654.96 1201
5655.67 1267
5656.38 1375
5657.09 1377
5657.80 1579
5658.51 1634
5659.22 1509
5659.93 1565
5660.64 1462
5661.35 1423
5662.06 1320
5662.77 1313
5663.48 1313
5664.19 1284
5664.90 1189
5665.61 1182
5666.32 1119
5667.03 1042
5667.74 1092
5668.45 1098
5669.16 1092
5669.87 1119
5670.58 1112
5671.29 1068
5672.00 1024
5672.72 1052
5673.43 1139
5674.14 1062
5674.85 1125
5675.56 1095
5676.27 1036
5676.98 972
5677.69 1028
5678.40 995
5679.11 1006
5679.82 1063
5680.53 1098
5681.25 1035
5681.96 1070
5682.67 1104
5683.38 1085
5684.09 1042
5684.80 1099
5685.51 1046
5686.22 1019
5686.94 1057
5687.65 993
5688.36 1057
5689.07 1033
5689.78 1037
5690.49 1046
5691.21 1007
5691.92 953
5692.63 941
5693.34 939
5694.05 1042
5694.76 1043
5695.48 1052
5696.19 944
5696.90 944
5697.61 992
5698.32 987
5699.04 951
5699.75 934
5700.46 992
5701.17 933
5701.89 949
5702.60 933
5703.31 969
5704.02 971
5704.74 949
5705.45 957
5706.16 912
5706.87 933
5707.59 879
5708.30 946
5709.01 878
5709.73 902
5710.44 876
5711.15 882
5711.86 813
5712.58 900
5713.29 928
5714.00 899
5714.72 917
5715.43 927
5716.14 939
5716.86 941
5717.57 932
5718.28 953
5719.00 918
5719.71 951
5720.42 986
5721.14 908
5721.85 935
5722.56 1039
5723.28 1026
5723.99 953
5724.71 890
5725.42 945
5726.13 1025
5726.85 1068
5727.56 958
5728.28 962
5728.99 985
5729.70 1021
5730.42 1025
5731.13 1093
5731.85 1036
5732.56 981
5733.28 960
5733.99 938
5734.70 991
5735.42 979
5736.13 995
5736.85 1031
5737.56 1069
5738.28 917
5738.99 914
5739.71 960
5740.42 1018
5741.14 1095
5741.85 1017
5742.57 935
5743.28 926
5744.00 941
5744.71 956
5745.43 963
5746.14 855
5746.86 849
5747.57 919
5748.29 888
5749.00 926
5749.72 882
5750.43 952
5751.15 978
5751.86 938
5752.58 957
5753.29 922
5754.01 916
5754.73 884
5755.44 922
5756.16 894
5756.87 851
5757.59 934
5758.31 919
5759.02 891
5759.74 944
5760.45 898
5761.17 921
5761.89 919
5762.60 972
5763.32 962
5764.03 864
5764.75 913
5765.47 929
5766.18 1004
5766.90 1019
5767.62 1008
5768.33 952
5769.05 979
5769.77 909
5770.48 926
5771.20 939
5771.92 993
5772.63 1003
5773.35 1056
5774.07 954
5774.78 952
5775.50 1086
5776.22 1002
5776.93 1077
5777.65 1046
5778.37 1007
5779.09 1082
5779.80 1035
5780.52 977
5781.24 1010
5781.96 997
5782.67 996
5783.39 1112
5784.11 1060
5784.83 977
5785.54 1057
5786.26 1036
5786.98 1051
5787.70 1002
5788.41 1058
5789.13 998
5789.85 1042
5790.57 988
5791.29 1102
5792.00 1128
5792.72 1144
5793.44 1123
5794.16 1128
5794.88 1234
5795.59 1200
5796.31 1272
5797.03 1234
5797.75 1236
5798.47 1256
5799.19 1369
5799.90 1590
5800.62 1686
5801.34 2047
5802.06 2221
5802.78 2498
5803.50 2721
5804.22 2814
5804.93 2675
5805.65 2528
5806.37 2116
5807.09 1792
5807.81 1693
5808.53 1528
5809.25 1436
5809.97 1346
5810.69 1307
5811.41 1381
5812.13 1387
5812.84 1401
5813.56 1295
5814.28 1190
5815.00 1299
5815.72 1348
5816.44 1463
5817.16 1466
5817.88 1385
5818.60 1348
5819.32 1400
5820.04 1361
5820.76 1360
5821.48 1355
5822.20 1352
5822.92 1333
5823.64 1231
5824.36 1290
5825.08 1258
5825.80 1209
5826.52 1269
5827.24 1209
5827.96 1142
5828.68 1150
5829.40 1218
5830.12 1240
5830.84 1259
5831.56 1199
5832.28 1140
5833.00 1319
5833.72 1403
5834.44 1295
5835.16 1288
5835.89 1238
5836.61 1310
5837.33 1258
5838.05 1249
5838.77 1146
5839.49 1216
5840.21 1132
5840.93 1097
5841.65 1222
5842.37 1168
5843.10 1160
5843.82 1121
5844.54 1140
5845.26 1174
5845.98 1111
5846.70 1187
5847.42 1117
5848.14 1142
5848.87 1216
5849.59 1250
5850.31 1220
5851.03 1225
5851.75 1264
5852.47 1164
5853.20 1146
5853.92 1075
5854.64 1092
5855.36 1089
5856.08 1122
5856.81 1181
5857.53 1170
5858.25 1106
5858.97 1137
5859.69 1139
5860.42 1047
5861.14 1103
5861.86 1195
5862.58 1168
5863.31 1191
5864.03 1159
5864.75 1168
5865.47 1176
5866.20 1151
5866.92 1138
5867.64 1111
5868.36 1085
5869.09 1149
5869.81 1255
5870.53 1263
5871.26 1318
5871.98 1241
5872.70 1134
5873.42 1142
5874.15 1129
5874.87 1151
5875.59 1152
5876.32 1172
5877.04 1215
5877.76 1139
5878.49 1135
5879.21 1135
5879.93 1214
5880.66 1217
5881.38 1125
5882.10 1169
5882.83 1173
5883.55 1132
5884.28 1209
5885.00 1241
5885.72 1223
5886.45 1197
5887.17 1190
5887.89 1256
5888.62 1253
5889.34 1196
5890.07 1159
5890.79 1184
5891.51 1251
5892.24 1347
5892.96 1231
5893.69 1252
5894.41 1194
5895.14 1148
5895.86 1162
5896.59 1154
5897.31 1157
5898.03 1145
5898.76 1114
5899.48 1157
5900.21 1097
5900.93 1023
5901.66 1129
5902.38 1110
5903.11 1179
5903.83 1152
5904.56 1150
5905.28 1157
5906.01 1180
5906.73 1148
5907.46 1128
5908.18 1157
5908.91 1224
5909.63 1232
5910.36 1156
5911.08 1233
5911.81 1233
5912.53 1220
5913.26 1333
5913.99 1334
5914.71 1167
5915.44 1178
5916.16 1220
5916.89 1282
5917.61 1267
5918.34 1212
5919.07 1295
5919.79 1394
5920.52 1298
5921.24 1323
5921.97 1328
5922.70 1465
5923.42 1352
5924.15 1354
5924.87 1303
5925.60 1341
5926.33 1438
5927.05 1504
5927.78 1492
5928.51 1434
5929.23 1399
5929.96 1355
5930.69 1413
5931.41 1362
5932.14 1504
5932.87 1583
5933.59 1572
5934.32 1608
5935.05 1710
5935.77 1701
5936.50 1780
5937.23 1807
5937.95 1730
5938.68 1772
5939.41 1746
5940.13 1712
5940.86 1773
5941.59 1893
5942.32 1892
5943.04 1791
5943.77 1864
5944.50 1937
5945.23 1882
5945.95 2005
5946.68 2144
5947.41 2062
5948.14 2059
5948.86 2108
5949.59 2350
5950.32 2488
5951.05 2610
5951.78 2737
5952.50 2751
5953.23 2891
5953.96 2898
5954.69 2905
5955.42 2791
5956.14 2734
5956.87 2645
5957.60 2723
5958.33 2689
5959.06 2629
5959.78 2686
5960.51 2746
5961.24 2673
5961.97 2682
5962.70 2804
5963.43 2911
5964.16 3096
5964.88 3140
5965.61 3581
5966.34 3952
5967.07 4423
5967.80 4641
5968.53 4870
5969.26 4648
5969.99 4557
5970.72 4112
5971.44 3877
5972.17 3686
5972.90 3439
5973.63 3305
5974.36 3226
5975.09 3239
5975.82 3283
5976.55 3159
5977.28 3093
5978.01 3056
5978.74 3420
5979.47 3374
5980.20 3427
5980.93 3674
5981.66 3649
5982.39 3764
5983.12 3853
5983.85 3705
5984.57 3912
5985.30 3961
5986.03 3642
5986.76 3760
5987.49 3483
5988.22 3519
5988.96 3665
5989.69 3677
5990.42 3721
5991.15 3600
5991.88 3589
5992.61 3628
5993.34 3697
5994.07 3631
5994.80 3744
5995.53 3943
5996.26 3978
5996.99 4098
5997.72 4164
5998.45 4289
5999.18 4375
5999.91 4321
6000.64 4470
6001.37 4322
6002.11 4189
6002.84 4130
6003.57 4121
6004.30 4086
6005.03 4021
6005.76 3900
6006.49 3999
6007.22 3954
6007.95 4145
6008.69 4460
6009.42 4837
6010.15 5467
6010.88 6574
6011.61 7666
6012.34 9012
6013.07 9761
6013.81 10831
6014.54 11716
6015.27 12035
6016.00 11716
6016.73 11239
6017.46 10523
6018.20 9665
6018.93 8344
6019.66 7119
6020.39 6121
6021.12 5234
6021.86 4676
6022.59 4118
6023.32 3761
6024.05 3338
6024.79 3123
6025.52 3089
6026.25 3208
6026.98 3153
6027.72 2895
6028.45 2900
6029.18 2846
6029.91 2871
6030.65 2859
6031.38 2824
6032.11 2752
6032.84 2673
6033.58 2741
6034.31 2783
6035.04 2612
6035.78 2529
6036.51 2594
6037.24 2619
6037.98 2676
6038.71 2867
6039.44 2879
6040.18 2913
6040.91 2893
6041.64 2973
6042.38 3006
6043.11 3062
6043.84 3026
6044.58 3128
6045.31 3132
6046.04 3248
6046.78 3276
6047.51 3300
6048.24 3454
6048.98 3404
6049.71 3638
6050.45 3881
6051.18 4056
6051.91 4155
6052.65 4522
6053.38 4782
6054.12 4971
6054.85 5053
6055.58 4964
6056.32 4600
6057.05 4204
6057.79 4087
6058.52 3736
6059.26 3474
6059.99 3342
6060.72 3323
6061.46 3231
6062.19 3227
6062.93 3066
6063.66 3086
6064.40 3024
6065.13 2999
6065.87 2952
6066.60 3054
6067.34 3116
6068.07 2896
6068.81 2830
6069.54 2844
6070.28 2755
6071.01 2772
6071.75 2838
6072.48 2835
6073.22 3029
6073.95 2882
6074.69 2982
6075.42 2899
6076.16 3085
6076.89 3216
6077.63 3242
6078.37 3234
6079.10 3168
6079.84 3137
6080.57 3073
6081.31 2983
6082.04 2738
6082.78 2712
6083.52 2615
6084.25 2483
6084.99 2446
6085.72 2371
6086.46 2336
6087.20 2348
6087.93 2281
6088.67 2294
6089.40 2287
6090.14 2135
6090.88 2110
6091.61 2175
6092.35 2183
6093.09 2107
6093.82 2054
6094.56 2003
6095.30 1933
6096.03 1901
6096.77 1924
6097.51 1898
6098.24 1883
6098.98 1873
6099.72 1903
6100.45 1888
6101.19 1884
6101.93 1949
6102.66 1877
6103.40 1867
6104.14 1786
6104.88 1924
6105.61 1779
6106.35 1809
6107.09 1875
6107.83 1935
6108.56 1990
6109.30 1910
6110.04 1807
6110.78 1810
6111.51 1938
6112.25 1960
6112.99 1931
6113.73 1999
6114.46 1876
6115.20 1921
6115.94 2021
6116.68 1951
6117.41 2011
6118.15 1926
6118.89 1901
6119.63 1916
6120.37 1912
6121.11 1955
6121.84 1945
6122.58 1961
6123.32 2035
6124.06 2000
6124.80 1941
6125.54 1977
6126.27 2006
6127.01 2062
6127.75 2014
6128.49 1962
6129.23 1982
6129.97 1923
6130.71 1929
6131.44 1959
6132.18 2006
6132.92 2013
6133.66 2033
6134.40 2116
6135.14 2131
6135.88 2116
6136.62 2131
6137.36 2140
6138.10 2075
6138.83 2064
6139.57 2214
6140.31 2208
6141.05 2181
6141.79 2120
6142.53 2195
6143.27 2170
6144.01 2047
6144.75 2044
6145.49 2089
6146.23 2104
6146.97 2173
6147.71 2154
6148.45 2044
6149.19 2121
6149.93 2196
6150.67 2094
6151.41 2089
6152.15 2274
6152.89 2303
6153.63 2206
6154.37 2164
6155.11 2219
6155.85 2148
6156.59 2174
6157.33 2291
6158.07 2455
6158.81 2478
6159.55 2482
6160.29 2442
6161.03 2551
6161.77 2585
6162.51 2596
6163.25 2696
6163.99 2740
6164.74 2989
6165.48 3058
6166.22 3403
6166.96 3433
6167.70 3338
6168.44 3531
6169.18 3667
6169.92 3510
6170.66 3557
6171.40 3420
6172.15 3402
6172.89 3327
6173.63 3204
6174.37 3199
6175.11 3139
6175.85 2932
6176.59 2929
6177.34 2977
6178.08 3042
6178.82 2982
6179.56 3081
6180.30 3086
6181.04 3140
6181.79 3244
6182.53 3366
6183.27 3261
6184.01 3303
6184.75 3304
6185.50 3313
6186.24 3335
6186.98 3347
6187.72 3470
6188.46 3484
6189.21 3468
6189.95 3609
6190.69 3761
6191.43 3965
6192.18 3993
6192.92 4043
6193.66 4201
6194.40 4312
6195.15 4243
6195.89 4392
6196.63 4525
6197.37 4340
6198.12 4216
6198.86 4241
6199.60 4163
6200.35 4157
6201.09 4179
6201.83 4215
6202.58 4309
6203.32 4608
6204.06 5179
6204.80 6140
6205.55 7424
6206.29 8762
6207.03 10842
6207.78 13394
6208.52 15787
6209.26 18155
6210.01 19840
6210.75 20219
6211.50 20054
6212.24 18920
6212.98 16968
6213.73 14742
6214.47 12737
6215.21 10346
6215.96 8465
6216.70 6989
6217.45 5904
6218.19 5150
6218.93 4449
6219.68 3995
6220.42 3709
6221.17 3502
6221.91 3480
6222.66 3419
6223.40 3380
6224.14 3261
6224.89 3287
6225.63 3239
6226.38 3132
6227.12 3079
6227.87 3024
6228.61 2927
6229.36 2805
6230.10 2646
6230.84 2608
6231.59 2557
6232.33 2499
6233.08 2478
6233.82 2507
6234.57 2504
6235.31 2569
6236.06 2606
6236.80 2826
6237.55 2849
6238.30 3111
6239.04 3251
6239.79 3294
6240.53 3600
6241.28 3846
6242.02 3741
6242.77 3665
6243.51 3600
6244.26 3416
6245.00 3146
6245.75 3192
6246.50 3315
6247.24 3147
6247.99 3087
6248.73 3112
6249.48 3237
6250.22 2983
6250.97 3012
6251.72 2996
6252.46 3011
6253.21 3005
6253.95 2965
6254.70 2859
6255.45 2904
6256.19 2890
6256.94 2702
6257.69 2690
6258.43 2815
6259.18 2726
6259.93 2666
6260.67 2730
6261.42 2602
6262.17 2585
6262.91 2526
6263.66 2550
6264.41 2540
6265.15 2438
6265.90 2438
6266.65 2445
6267.39 2684
6268.14 2800
6268.89 2937
6269.63 3115
6270.38 3240
6271.13 3532
6271.88 3813
6272.62 3796
6273.37 3818
6274.12 3808
6274.86 3625
6275.61 3575
6276.36 3422
6277.11 3128
6277.85 2999
6278.60 2905
6279.35 2799
6280.10 2764
6280.85 2729
6281.59 2605
6282.34 2536
6283.09 2347
6283.84 2227
6284.59 2160
6285.33 2074
6286.08 2010
6286.83 2006
6287.58 1910
6288.33 1952
6289.07 2041
6289.82 1989
6290.57 1828
6291.32 1852
6292.07 1800
6292.82 1802
6293.56 1762
6294.31 1733
6295.06 1723
6295.81 1629
6296.56 1643
6297.31 1642
6298.06 1672
6298.81 1631
6299.55 1627
6300.30 1648
6301.05 1601
6301.80 1606
6302.55 1661
6303.30 1698
6304.05 1614
6304.80 1595
6305.55 1656
6306.30 1671
6307.05 1743
6307.79 1737
6308.54 1848
6309.29 1786
6310.04 1778
6310.79 1877
6311.54 1930
6312.29 1921
6313.04 1987
6313.79 1828
6314.54 1850
6315.29 1807
6316.04 1687
6316.79 1720
6317.54 1721
6318.29 1693
6319.04 1702
6319.79 1714
6320.54 1602
6321.29 1594
6322.04 1611
6322.79 1625
6323.54 1619
6324.29 1636
6325.04 1629
6325.79 1568
6326.54 1587
6327.29 1519
6328.04 1502
6328.79 1585
6329.55 1471
6330.30 1522
6331.05 1448
6331.80 1461
6332.55 1573
6333.30 1672
6334.05 1652
6334.80 1586
6335.55 1584
6336.30 1557
6337.05 1543
6337.81 1575
6338.56 1554
6339.31 1508
6340.06 1524
6340.81 1565
6341.56 1489
6342.31 1498
6343.06 1518
6343.82 1477
6344.57 1472
6345.32 1457
6346.07 1492
6346.82 1511
6347.57 1512
6348.33 1464
6349.08 1488
6349.83 1606
6350.58 1638
6351.33 1729
6352.09 1720
6352.84 1740
6353.59 1844
6354.34 1896
6355.09 2022
6355.85 1922
6356.60 1861
6357.35 1829
6358.10 1659
6358.86 1588
6359.61 1632
6360.36 1537
6361.11 1582
6361.87 1520
6362.62 1499
6363.37 1481
6364.12 1534
6364.88 1556
6365.63 1585
6366.38 1432
6367.13 1556
6367.89 1528
6368.64 1530
6369.39 1538
6370.15 1476
6370.90 1538
6371.65 1553
6372.41 1590
6373.16 1521
6373.91 1513
6374.67 1561
6375.42 1455
6376.17 1401
6376.93 1414
6377.68 1442
6378.43 1483
6379.19 1449
6379.94 1498
6380.69 1538
6381.45 1479
6382.20 1553
6382.96 1414
6383.71 1501
6384.46 1436
6385.22 1485
6385.97 1464
6386.73 1370
6387.48 1426
6388.23 1427
6388.99 1351
6389.74 1439
6390.50 1410
6391.25 1469
6392.00 1449
6392.76 1444
6393.51 1380
6394.27 1325
6395.02 1371
6395.78 1402
6396.53 1435
6397.29 1419
6398.04 1472
6398.80 1470
6399.55 1384
6400.31 1388
6401.06 1366
6401.82 1344
6402.57 1346
6403.33 1293
6404.08 1363
6404.84 1360
6405.59 1313
6406.35 1406
6407.10 1482
6407.86 1448
6408.61 1504
6409.37 1603
6410.12 1549
6410.88 1626
6411.63 1558
6412.39 1602
6413.14 1594
6413.90 1523
6414.66 1495
6415.41 1446
6416.17 1512
6416.92 1542
6417.68 1480
6418.44 1537
6419.19 1500
6419.95 1429
6420.70 1439
6421.46 1409
6422.22 1374
6422.97 1425
6423.73 1358
6424.48 1382
6425.24 1451
6426.00 1392
6426.75 1333
6427.51 1356
6428.27 1318
6429.02 1317
6429.78 1311
6430.54 1282
6431.29 1317
6432.05 1431
6432.81 1429
6433.56 1409
6434.32 1404
6435.08 1426
6435.83 1347
6436.59 1351
6437.35 1407
6438.10 1435
6438.86 1476
6439.62 1401
6440.38 1491
6441.13 1460
6441.89 1393
6442.65 1387
6443.41 1399
6444.16 1460
6444.92 1457
6445.68 1413
6446.44 1407
6447.19 1529
6447.95 1409
6448.71 1450
6449.47 1445
6450.22 1493
6450.98 1453
6451.74 1511
6452.50 1527
6453.26 1590
6454.01 1484
6454.77 1517
6455.53 1491
6456.29 1554
6457.05 1524
6457.80 1567
6458.56 1547
6459.32 1515
6460.08 1502
6460.84 1475
6461.60 1651
6462.35 1755
6463.11 1638
6463.87 1651
6464.63 1746
6465.39 1685
6466.15 1718
6466.91 1778
6467.67 1692
6468.42 1816
6469.18 1788
6469.94 1807
6470.70 1780
6471.46 1806
6472.22 1924
6472.98 1945
6473.74 1816
6474.50 1857
6475.26 1939
6476.02 1975
6476.77 1934
6477.53 1924
6478.29 1975
6479.05 1975
6479.81 2063
6480.57 2117
6481.33 2053
6482.09 2109
6482.85 2055
6483.61 2170
6484.37 2220
6485.13 2203
6485.89 2235
6486.65 2250
6487.41 2336
6488.17 2379
6488.93 2340
6489.69 2307
6490.45 2534
6491.21 2551
6491.97 2556
6492.73 2729
6493.49 2884
6494.25 2903
6495.01 2885
6495.77 3013
6496.53 2996
6497.29 2975
6498.05 3037
6498.82 3024
6499.58 3120
6500.34 3089
6501.10 2991
6501.86 3012
6502.62 2979
6503.38 3026
6504.14 3008
6504.90 3028
6505.66 3297
6506.42 3324
6507.19 3401
6507.95 3488
6508.71 3572
6509.47 3476
6510.23 3512
6510.99 3455
6511.75 3614
6512.51 3544
6513.28 3581
6514.04 3691
6514.80 3641
6515.56 3663
6516.32 3694
6517.08 3806
6517.85 3739
6518.61 3935
6519.37 4011
6520.13 4025
6520.89 4101
6521.66 4308
6522.42 4520
6523.18 4504
6523.94 4573
6524.70 5074
6525.47 5397
6526.23 5688
6526.99 6360
6527.75 6680
6528.52 7015
6529.28 7251
6530.04 7408
6530.80 7218
6531.57 7423
6532.33 7549
6533.09 8099
6533.85 9139
6534.62 10699
6535.38 12832
6536.14 14934
6536.90 16263
6537.67 17338
6538.43 17802
6539.19 17020
6539.96 15610
6540.72 13737
6541.48 11621
6542.25 9684
6543.01 7789
6543.77 6446
6544.54 5389
6545.30 4542
6546.06 4031
6546.83 3715
6547.59 3490
6548.35 3309
6549.12 3222
6549.88 3098
6550.64 3080
6551.41 3042
6552.17 3118
6552.94 3064
6553.70 2882
6554.46 2985
6555.23 2900
6555.99 2787
6556.75 2784
6557.52 2774
6558.28 2676
6559.05 2772
6559.81 2802
6560.58 2783
6561.34 2816
6562.10 2867
6562.87 3068
6563.63 3112
6564.40 3223
6565.16 3378
6565.93 3264
6566.69 3372
6567.46 3357
6568.22 3319
6568.99 3158
6569.75 3264
6570.52 3249
6571.28 3357
6572.04 3408
6572.81 3407
6573.57 3659
6574.34 3864
6575.11 3852
6575.87 3922
6576.64 3828
6577.40 3964
6578.17 3883
6578.93 3956
6579.70 3981
6580.46 3775
6581.23 3606
6581.99 3657
6582.76 3716
6583.52 3724
6584.29 3536
6585.06 3595
6585.82 3592
6586.59 3650
6587.35 3491
6588.12 3684
6588.88 3800
6589.65 3946
6590.42 4000
6591.18 4220
6591.95 4544
6592.71 4679
6593.48 5151
6594.25 5329
6595.01 5633
6595.78 5705
6596.55 6051
6597.31 6104
6598.08 6036
6598.85 6095
6599.61 6094
6600.38 5743
6601.15 5323
6601.91 5073
6602.68 4731
6603.45 4393
6604.21 4084
6604.98 3827
6605.75 3629
6606.51 3597
6607.28 3601
6608.05 3695
6608.81 3706
6609.58 3829
6610.35 3781
6611.12 3707
6611.88 3528
6612.65 3624
6613.42 3606
6614.18 3276
6614.95 3069
6615.72 2974
6616.49 2989
6617.25 2774
6618.02 2798
6618.79 2632
6619.56 2627
6620.33 2567
6621.09 2520
6621.86 2464
6622.63 2519
6623.40 2600
6624.16 2460
6624.93 2329
6625.70 2407
6626.47 2443
6627.24 2511
6628.01 2481
6628.77 2453
6629.54 2395
6630.31 2552
6631.08 2546
6631.85 2658
6632.62 2907
6633.38 3113
6634.15 3410
6634.92 3473
6635.69 3488
6636.46 3524
6637.23 3612
6638.00 3597
6638.76 3377
6639.53 3010
6640.30 2887
6641.07 2849
6641.84 2702
6642.61 2555
6643.38 2598
6644.15 2426
6644.92 2420
6645.69 2402
6646.45 2387
6647.22 2542
6647.99 2377
6648.76 2268
6649.53 2434
6650.30 2447
6651.07 2407
6651.84 2477
6652.61 2511
6653.38 2458
6654.15 2530
6654.92 2545
6655.69 2756
6656.46 2850
6657.23 2813
6658.00 2876
6658.77 2883
6659.54 2893
6660.31 2816
6661.08 2749
6661.85 2681
6662.62 2530
6663.39 2604
6664.16 2512
6664.93 2464
6665.70 2418
6666.47 2305
6667.24 2399
6668.01 2315
6668.78 2372
6669.55 2510
6670.32 2545
6671.09 2518
6671.87 2575
6672.64 2469
6673.41 2526
6674.18 2525
6674.95 2483
6675.72 2537
6676.49 2661
6677.26 2603
6678.03 2565
6678.80 2563
6679.58 2448
6680.35 2570
6681.12 2565
6681.89 2709
6682.66 2809
6683.43 3013
6684.20 3133
6684.97 3350
6685.75 3521
6686.52 3703
6687.29 3842
6688.06 3651
6688.83 3314
6689.60 3060
6690.38 2956
6691.15 2573
6691.92 2487
6692.69 2392
6693.46 2282
6694.24 2266
6695.01 2329
6695.78 2250
6696.55 2341
6697.32 2270
6698.10 2235
6698.87 2263
6699.64 2285
6700.41 2284
6701.19 2255
6701.96 2286
6702.73 2254
6703.50 2234
6704.28 2059
6705.05 2239
6705.82 2086
6706.59 2006
6707.37 2056
6708.14 2096
6708.91 2140
6709.69 2147
6710.46 2112
6711.23 2179
6712.00 2094
6712.78 2060
6713.55 2121
6714.32 2155
6715.10 2107
6715.87 2109
6716.64 2174
6717.42 2080
6718.19 2082
6718.96 2090
6719.74 2051
6720.51 2104
6721.28 2042
6722.06 1984
6722.83 2087
6723.61 2080
6724.38 2004
6725.15 1971
6725.93 2019
6726.70 2052
6727.48 1856
6728.25 1893
6729.02 1985
6729.80 1974
6730.57 1974
6731.35 2027
6732.12 2041
6732.89 2140
6733.67 2200
6734.44 2211
6735.22 2158
6735.99 2205
6736.77 2217
6737.54 2100
6738.31 2141
6739.09 2161
6739.86 2127
6740.64 2131
6741.41 2174
6742.19 2066
6742.96 2081
6743.74 2156
6744.51 2238
6745.29 2223
6746.06 2133
6746.84 2201
6747.61 2287
6748.39 2424
6749.16 2340
6749.94 2447
6750.71 2670
6751.49 2992
6752.26 3120
6753.04 3257
6753.82 3302
6754.59 3495
6755.37 3433
6756.14 3104
6756.92 2958
6757.69 2762
6758.47 2536
6759.25 2432
6760.02 2256
6760.80 2079
6761.57 2126
6762.35 2097
6763.12 2080
6763.90 2041
6764.68 2059
6765.45 1990
6766.23 2077
6767.01 2062
6767.78 2027
6768.56 1930
6769.33 2005
6770.11 1940
6770.89 1919
6771.66 1939
6772.44 1963
6773.22 1861
6773.99 1887
6774.77 1976
6775.55 1811
6776.32 1952
6777.10 1878
6777.88 2040
6778.65 2024
6779.43 1965
6780.21 2017
6780.98 2028
6781.76 1971
6782.54 1904
6783.32 1953
6784.09 1961
6784.87 2021
6785.65 2021
6786.43 1907
6787.20 1803
6787.98 1756
6788.76 1910
6789.53 1845
6790.31 1761
6791.09 1709
6791.87 1867
6792.65 1724
6793.42 1714
6794.20 1733
6794.98 1738
6795.76 1774
6796.53 1733
6797.31 1625
6798.09 1585
6798.87 1675
6799.65 1718
6800.42 1657
6801.20 1662
6801.98 1740
6802.76 1787
6803.54 1846
6804.32 1829
6805.09 1880
6805.87 1926
6806.65 1927
6807.43 1865
6808.21 1887
6808.99 1822
6809.77 1796
6810.54 1636
6811.32 1706
6812.10 1637
6812.88 1715
6813.66 1683
6814.44 1709
6815.22 1701
6816.00 1814
6816.78 1751
6817.56 1773
6818.33 1833
6819.11 1742
6819.89 1766
6820.67 1761
6821.45 1857
6822.23 1820
6823.01 1731
6823.79 1687
6824.57 1693
6825.35 1694
6826.13 1627
6826.91 1605
6827.69 1485
6828.47 1655
6829.25 1690
6830.03 1683
6830.81 1619
6831.59 1686
6832.37 1616
6833.15 1594
6833.93 1667
6834.71 1634
6835.49 1526
6836.27 1590
6837.05 1613
6837.83 1602
6838.61 1616
6839.39 1573
6840.17 1557
6840.95 1500
6841.73 1575
6842.51 1619
6843.29 1589
6844.07 1686
6844.85 1629
6845.63 1576
6846.41 1766
6847.19 1733
6847.98 1907
6848.76 2081
6849.54 2317
6850.32 2671
6851.10 2856
6851.88 2978
6852.66 3237
6853.44 3223
6854.22 3045
6855.01 2972
6855.79 2658
6856.57 2315
6857.35 2215
6858.13 2100
6858.91 2055
6859.69 1887
6860.48 1835
6861.26 1812
6862.04 1808
6862.82 1872
6863.60 1906
6864.38 1875
6865.17 1820
6865.95 1904
6866.73 1947
6867.51 1986
6868.29 2092
6869.08 2072
6869.86 2118
6870.64 1939
6871.42 1862
6872.20 1932
6872.99 1976
6873.77 1976
6874.55 1902
6875.33 1897
6876.12 2021
6876.90 2069
6877.68 2066
6878.46 1988
6879.25 2202
6880.03 2375
6880.81 2415
6881.59 2472
6882.38 2572
6883.16 2493
6883.94 2476
6884.73 2718
6885.51 3024
6886.29 3182
6887.08 3561
6887.86 4125
6888.64 4675
6889.42 5092
6890.21 5175
6890.99 4868
6891.77 4505
6892.56 4076
6893.34 3575
6894.12 3071
6894.91 2798
6895.69 2661
6896.48 2469
6897.26 2369
6898.04 2378
6898.83 2436
6899.61 2412
6900.39 2402
6901.18 2425
6901.96 2488
6902.75 2416
6903.53 2517
6904.31 2482
6905.10 2513
6905.88 2424
6906.67 2390
6907.45 2361
6908.24 2337
6909.02 2403
6909.80 2404
6910.59 2376
6911.37 2273
6912.16 2142
6912.94 2226
6913.73 2240
6914.51 2210
6915.30 2261
6916.08 2291
6916.87 2241
6917.65 2394
6918.44 2378
6919.22 2382
6920.01 2472
6920.79 2337
6921.58 2449
6922.36 2506
6923.15 2339
6923.93 2288
6924.72 2201
6925.50 2221
6926.29 2202
6927.07 2118
6927.86 2097
6928.64 2165
6929.43 2232
6930.21 2117
6931.00 2154
6931.78 2233
6932.57 2317
6933.36 2263
6934.14 2269
6934.93 2433
6935.71 2396
6936.50 2361
6937.29 2401
6938.07 2346
6938.86 2358
6939.64 2431
6940.43 2482
6941.22 2642
6942.00 2821
6942.79 2861
6943.57 2938
6944.36 3045
6945.15 3215
6945.93 3143
6946.72 3213
6947.51 3249
6948.29 3255
6949.08 3217
6949.87 3283
6950.65 3316
6951.44 3203
6952.23 2976
6953.01 3014
6953.80 3011
6954.59 2895
6955.37 2880
6956.16 2749
6956.95 2675
6957.74 2722
6958.52 2803
6959.31 2795
6960.10 2636
6960.88 2723
6961.67 2808
6962.46 2795
6963.25 2797
6964.03 2792
6964.82 2961
6965.61 3072
6966.40 3178
6967.18 3126
6967.97 3139
6968.76 3362
6969.55 3602
6970.34 3681
6971.12 3770
6971.91 3868
6972.70 3793
6973.49 3769
6974.28 3775
6975.06 3759
6975.85 3737
6976.64 3704
6977.43 3810
6978.22 3928
6979.00 4052
6979.79 4169
6980.58 4478
6981.37 5005
6982.16 5713
6982.95 7043
6983.74 8482
6984.52 10239
6985.31 12255
6986.10 13791
6986.89 15232
6987.68 15439
6988.47 14841
6989.26 13648
6990.05 12315
6990.83 10526
6991.62 8615
6992.41 7048
6993.20 5843
6993.99 4780
6994.78 4282
6995.57 3738
6996.36 3433
6997.15 3272
6997.94 2948
6998.73 2819
6999.52 2796
7000.31 2611
7001.10 2591
7001.88 2557
7002.67 2576
7003.46 2527
7004.25 2581
7005.04 2421
7005.83 2350
7006.62 2251
7007.41 2198
7008.20 2165
7008.99 2121
7009.78 2105
7010.57 2110
7011.36 2130
7012.15 2188
7012.94 2265
7013.73 2379
7014.52 2408
7015.31 2506
7016.11 2604
7016.90 2500
7017.69 2456
7018.48 2317
7019.27 2223
7020.06 2271
7020.85 2304
7021.64 2360
7022.43 2316
7023.22 2317
7024.01 2483
7024.80 2536
7025.59 2580
7026.38 2611
7027.18 2569
7027.97 2529
7028.76 2420
7029.55 2508
7030.34 2445
7031.13 2410
7031.92 2336
7032.71 2308
7033.51 2291
7034.30 2237
7035.09 2250
7035.88 2392
7036.67 2348
7037.46 2388
7038.25 2340
7039.05 2348
7039.84 2461
7040.63 2531
7041.42 2633
7042.21 2635
7043.01 2607
7043.80 2801
7044.59 2945
7045.38 3011
7046.17 3105
7046.97 3363
7047.76 3476
7048.55 3913
7049.34 4422
7050.14 4666
7050.93 4770
7051.72 4891
7052.51 4884
7053.30 4668
7054.10 4238
7054.89 3483
7055.68 3214
7056.48 2925
7057.27 2752
7058.06 2524
7058.85 2471
7059.65 2502
7060.44 2421
7061.23 2473
7062.03 2361
7062.82 2459
7063.61 2480
7064.40 2463
7065.20 2438
7065.99 2289
7066.78 2400
7067.58 2296
7068.37 2260
7069.16 2130
7069.96 2126
7070.75 2158
7071.54 2140
7072.34 2078
7073.13 2056
7073.93 2020
7074.72 1963
7075.51 1950
7076.31 1891
7077.10 1950
7077.89 1924
7078.69 2020
7079.48 1959
7080.28 2043
7081.07 2138
7081.86 2098
7082.66 2091
7083.45 2103
7084.25 1961
7085.04 1958
7085.84 1833
7086.63 1774
7087.42 1733
7088.22 1790
7089.01 1814
7089.81 1702
7090.60 1790
7091.40 1675
7092.19 1746
7092.99 1683
7093.78 1772
7094.58 1794
7095.37 1767
7096.17 1782
7096.96 1668
7097.76 1757
7098.55 1575
7099.35 1526
7100.14 1603
7100.94 1625
7101.73 1516
7102.53 1565
7103.32 1595
7104.12 1554
7104.91 1578
7105.71 1559
7106.50 1475
7107.30 1560
7108.10 1476
7108.89 1491
7109.69 1535
7110.48 1569
7111.28 1455
7112.07 1600
7112.87 1537
7113.67 1565
7114.46 1480
7115.26 1578
7116.05 1507
7116.85 1432
7117.65 1493
7118.44 1478
7119.24 1481
7120.03 1436
7120.83 1411
7121.63 1327
7122.42 1379
7123.22 1425
7124.02 1397
7124.81 1444
7125.61 1413
7126.41 1341
7127.20 1448
7128.00 1409
7128.80 1313
7129.59 1365
7130.39 1479
7131.19 1440
7131.98 1463
7132.78 1398
7133.58 1395
7134.37 1350
7135.17 1504
7135.97 1428
7136.77 1412
7137.56 1318
7138.36 1284
7139.16 1363
7139.96 1232
7140.75 1254
7141.55 1210
7142.35 1296
7143.15 1194
7143.94 1243
7144.74 1221
7145.54 1170
7146.34 1153
7147.13 1150
7147.93 1200
7148.73 1286
7149.53 1231
7150.33 1265
7151.12 1181
7151.92 1169
7152.72 1179
7153.52 1169
7154.32 1197
7155.11 1131
7155.91 1211
7156.71 1172
7157.51 1225
7158.31 1280
7159.11 1217
7159.90 1250
7160.70 1254
7161.50 1186
7162.30 1161
7163.10 1150
7163.90 1148
7164.70 1130
7165.49 1062
7166.29 1095
7167.09 1042
7167.89 1092
7168.69 1102
7169.49 1122
7170.29 1135
7171.09 1122
7171.89 1130
7172.69 1081
7173.49 1097
7174.28 1126
7175.08 1134
7175.88 1077
7176.68 1093
7177.48 1135
7178.28 1029
7179.08 1102
7179.88 1104
7180.68 1109
7181.48 1085
7182.28 1048
7183.08 1053
7183.88 1085
7184.68 1154
7185.48 1119
7186.28 1091
7187.08 1154
7187.88 1074
7188.68 1134
7189.48 1218
7190.28 1227
7191.08 1101
7191.88 1141
7192.68 1113
7193.48 1056
7194.28 1098
7195.08 1138
7195.88 1186
7196.68 1034
7197.48 1081
7198.28 1098
7199.08 1066
7199.89 1044
7200.69 1050
7201.49 1089
7202.29 1067
7203.09 1117
7203.89 1045
7204.69 1065
7205.49 1076
7206.29 1039
7207.09 1109
7207.89 1059
7208.70 1066
7209.50 1062
7210.30 1133
7211.10 1107
7211.90 1063
7212.70 1019
7213.50 1020
7214.31 1064
7215.11 1095
7215.91 1016
7216.71 1138
7217.51 1169
7218.31 1222
7219.12 1294
7219.92 1180
7220.72 1170
7221.52 1201
7222.32 1138
7223.13 1153
7223.93 1097
7224.73 1101
7225.53 1060
7226.33 1096
7227.14 1130
7227.94 1133
7228.74 1074
7229.54 1090
7230.35 1062
7231.15 984
7231.95 1054
7232.75 1119
7233.56 1086
7234.36 985
7235.16 1017
7235.96 1055
7236.77 1095
7237.57 1051
7238.37 1075
7239.17 1085
7239.98 1182
7240.78 1098
7241.58 1119
7242.39 1072
7243.19 1113
7243.99 1065
7244.80 1136
7245.60 1058
7246.40 1100
7247.21 1185
7248.01 1117
7248.81 1087
7249.62 1119
7250.42 1068
7251.22 1150
7252.03 1132
7252.83 1177
7253.63 1149
7254.44 1097
7255.24 1167
7256.05 1141
7256.85 1184
7257.65 1196
7258.46 1160
7259.26 1151
7260.07 1254
7260.87 1199
7261.67 1263
7262.48 1270
7263.28 1291
7264.09 1205
7264.89 1231
7265.70 1236
7266.50 1272
7267.30 1186
7268.11 1188
7268.91 1210
7269.72 1175
7270.52 1191
7271.33 1220
7272.13 1235
7272.94 1202
7273.74 1231
7274.55 1197
7275.35 1150
7276.16 1258
7276.96 1290
7277.77 1288
7278.57 1226
7279.38 1309
7280.18 1330
7280.99 1380
7281.79 1514
7282.60 1659
7283.40 1740
7284.21 1944
7285.01 2124
7285.82 2102
7286.63 2292
7287.43 2037
7288.24 2013
7289.04 1905
7289.85 1819
7290.65 1675
7291.46 1549
7292.27 1443
7293.07 1422
7293.88 1393
7294.68 1338
7295.49 1310
7296.30 1359
7297.10 1420
7297.91 1383
7298.71 1337
7299.52 1384
7300.33 1455
7301.13 1305
7301.94 1301
7302.75 1295
7303.55 1387
7304.36 1422
7305.16 1416
7305.97 1375
7306.78 1389
7307.58 1358
7308.39 1399
7309.20 1545
7310.01 1521
7310.81 1536
7311.62 1637
7312.43 1749
7313.23 1608
7314.04 1640
7314.85 1762
7315.65 1878
7316.46 2084
7317.27 2331
7318.08 2558
7318.88 2929
7319.69 3125
7320.50 3364
7321.31 3094
7322.11 2834
7322.92 2766
7323.73 2502
7324.54 2194
7325.34 1954
7326.15 1805
7326.96 1810
7327.77 1720
7328.57 1675
7329.38 1565
7330.19 1617
7331.00 1725
7331.81 1617
7332.61 1593
7333.42 1590
7334.23 1494
7335.04 1579
7335.85 1627
7336.66 1604
7337.46 1523
7338.27 1512
7339.08 1498
7339.89 1515
7340.70 1471
7341.51 1545
7342.31 1471
7343.12 1534
7343.93 1446
7344.74 1435
7345.55 1342
7346.36 1441
7347.17 1428
7347.98 1458
7348.79 1456
7349.59 1473
7350.40 1490
7351.21 1397
7352.02 1389
7352.83 1440
7353.64 1389
7354.45 1274
7355.26 1283
7356.07 1341
7356.88 1312
7357.69 1285
7358.50 1221
7359.31 1229
7360.12 1244
7360.93 1205
7361.74 1192
7362.54 1173
7363.35 1115
7364.16 1148
7364.97 1093
7365.78 1164
7366.59 1204
7367.40 1190
7368.21 1111
7369.02 1125
7369.83 1107
7370.64 1103
7371.45 1129
7372.27 1098
7373.08 1097
7373.89 1152
7374.70 1177
7375.51 1087
7376.32 1091
7377.13 1124
7377.94 1208
7378.75 1139
7379.56 1055
7380.37 1097
7381.18 1185
7381.99 1226
7382.80 1300
7383.61 1249
7384.42 1264
7385.24 1183
7386.05 1140
7386.86 1135
7387.67 1064
7388.48 1116
7389.29 1131
7390.10 1184
7390.91 1135
7391.72 1081
7392.54 1097
7393.35 1117
7394.16 1168
7394.97 1052
7395.78 1079
7396.59 1126
7397.41 1114
7398.22 1125
7399.03 1051
7399.84 983
7400.65 1051
7401.46 1090
7402.28 1054
7403.09 1085
7403.90 1106
7404.71 1057
7405.52 1083
7406.34 1027
7407.15 1023
7407.96 989
7408.77 1077
7409.59 995
7410.40 954
7411.21 1020
7412.02 993
7412.84 985
7413.65 942
7414.46 917
7415.27 962
7416.09 1021
7416.90 989
7417.71 948
7418.52 964
7419.34 928
7420.15 1004
7420.96 970
7421.78 1042
7422.59 1043
7423.40 984
7424.22 1058
7425.03 994
7425.84 932
7426.65 940
7427.47 921
7428.28 1015
7429.09 1070
7429.91 1018
7430.72 1121
7431.54 1126
7432.35 1137
7433.16 1129
7433.98 1156
7434.79 1209
7435.60 1172
7436.42 1114
7437.23 1064
7438.05 1110
7438.86 1094
7439.67 1057
7440.49 1082
7441.30 1072
7442.12 1051
7442.93 985
7443.74 979
7444.56 994
7445.37 1005
7446.19 969
7447.00 975
7447.82 859
7448.63 937
7449.44 1018
7450.26 1050
7451.07 957
7451.89 992
7452.70 986
7453.52 961
7454.33 1025
7455.15 1053
7455.96 1043
7456.78 994
7457.59 1046
7458.41 1069
7459.22 1019
7460.04 1019
7460.85 1000
7461.67 1044
7462.48 1047
7463.30 1032
7464.11 1075
7464.93 1074
7465.74 1100
7466.56 1124
7467.37 1063
7468.19 1150
7469.01 1016
7469.82 1064
7470.64 1074
7471.45 1086
7472.27 1065
7473.08 1037
7473.90 1046
7474.72 1089
7475.53 1061
7476.35 1096
7477.16 1042
7477.98 1014
7478.80 1018
7479.61 1033
7480.43 1021
7481.24 1022
7482.06 1098
7482.88 1085
7483.69 1051
7484.51 1042
7485.33 1092
7486.14 1054
7486.96 972
7487.78 947
7488.59 1027
7489.41 966
7490.23 873
7491.04 961
7491.86 1003
7492.68 932
7493.49 1018
7494.31 942
7495.13 963
7495.94 953
7496.76 1025
7497.58 1025
7498.40 944
7499.21 1024
7500.03 1021
7500.85 1014
7501.67 953
7502.48 959
7503.30 985
7504.12 995
7504.94 969
7505.75 940
7506.57 956
7507.39 976
7508.21 936
7509.02 926
7509.84 910
7510.66 953
7511.48 940
7512.30 932
7513.11 956
7513.93 918
7514.75 888
7515.57 888
7516.39 873
7517.20 855
7518.02 893
7518.84 935
7519.66 947
7520.48 912
7521.30 933
7522.11 891
7522.93 958
7523.75 911
7524.57 885
7525.39 913
7526.21 922
7527.03 967
7527.84 940
7528.66 912
7529.48 836
7530.30 915
7531.12 930
7531.94 962
7532.76 850
7533.58 934
7534.40 912
7535.22 959
7536.03 932
7536.85 970
7537.67 936
7538.49 981
7539.31 976
7540.13 993
7540.95 903
7541.77 959
7542.59 911
7543.41 879
7544.23 923
7545.05 991
7545.87 979
7546.69 950
7547.51 965
7548.33 988
7549.15 937
7549.97 902
7550.79 933
7551.61 933
7552.43 973
7553.25 922
7554.07 981
7554.89 974
7555.71 981
7556.53 1023
7557.35 1022
7558.17 1051
7558.99 1051
7559.81 1056
7560.63 1035
7561.45 1115
7562.27 1053
7563.09 1045
7563.92 1013
7564.74 970
7565.56 1028
7566.38 1010
7567.20 1018
7568.02 1038
7568.84 1034
7569.66 1075
7570.48 1029
7571.30 974
7572.13 985
7572.95 1002
7573.77 1041
7574.59 1034
7575.41 1034
7576.23 1035
7577.05 1045
7577.88 1054
7578.70 1087
7579.52 1106
7580.34 985
7581.16 1077
7581.98 1091
7582.81 1115
7583.63 1103
7584.45 1117
7585.27 1119
7586.09 1123
7586.92 1186
7587.74 1229
7588.56 1259
7589.38 1225
7590.20 1213
7591.03 1265
7591.85 1268
7592.67 1249
7593.49 1346
7594.32 1203
7595.14 1206
7595.96 1236
7596.78 1252
7597.61 1254
7598.43 1267
7599.25 1222
7600.07 1308
7600.90 1281
7601.72 1331
7602.54 1388
7603.36 1449
7604.19 1436
7605.01 1494
7605.83 1552
7606.66 1574
7607.48 1639
7608.30 1599
7609.13 1632
7609.95 1497
7610.77 1531
7611.60 1503
7612.42 1466
7613.24 1451
7614.07 1439
7614.89 1494
7615.71 1494
7616.54 1572
7617.36 1770
7618.18 1878
7619.01 1956
7619.83 1943
7620.66 1831
7621.48 1866
7622.30 1827
7623.13 1731
7623.95 1579
7624.78 1599
7625.60 1500
7626.42 1592
7627.25 1552
7628.07 1620
7628.90 1617
7629.72 1699
7630.55 1852
7631.37 1995
7632.19 2015
7633.02 2138
7633.84 2072
7634.67 2023
7635.49 1982
7636.32 1938
7637.14 1712
7637.97 1570
7638.79 1479
7639.62 1351
7640.44 1271
7641.27 1267
7642.09 1147
7642.92 1203
7643.74 1194
7644.57 1217
7645.39 1187
7646.22 1190
7647.04 1165
7647.87 1234
7648.69 1226
7649.52 1226
7650.34 1233
7651.17 1241
7651.99 1168
7652.82 1161
7653.65 1091
7654.47 1050
7655.30 1057
7656.12 1063
7656.95 1096
7657.77 1047
7658.60 1008
7659.43 1081
7660.25 1073
7661.08 1030
7661.90 1089
7662.73 1084
7663.56 1170
7664.38 1074
7665.21 1018
7666.04 1014
7666.86 1141
7667.69 1149
7668.51 1007
7669.34 1005
7670.17 1087
7670.99 1144
7671.82 1178
7672.65 1190
7673.47 1094
7674.30 1049
7675.13 1105
7675.95 1097
7676.78 1102
7677.61 1054
7678.44 988
7679.26 1028
7680.09 1064
7680.92 1072
7681.74 1066
7682.57 1023
7683.40 1068
7684.23 1004
7685.05 1111
7685.88 1109
7686.71 1127
7687.53 1137
7688.36 1084
7689.19 1028
7690.02 1003
7690.85 1102
7691.67 1121
7692.50 1143
7693.33 1166
7694.16 1123
7694.98 1063
7695.81 1116
7696.64 1138
7697.47 1188
7698.30 1151
7699.12 1302
7699.95 1286
7700.78 1327
7701.61 1226
7702.44 1206
7703.26 1093
7704.09 1153
7704.92 1089
7705.75 1078
7706.58 1076
7707.41 1078
7708.24 1067
7709.06 1065
7709.89 1079
7710.72 1009
7711.55 1058
7712.38 1073
7713.21 943
7714.04 989
7714.87 964
7715.69 988
7716.52 924
7717.35 924
7718.18 971
7719.01 957
7719.84 915
7720.67 859
7721.50 943
7722.33 962
7723.16 1001
7723.99 893
7724.82 846
7725.65 942
7726.48 929
7727.30 939
7728.13 959
7728.96 928
7729.79 907
7730.62 950
7731.45 894
7732.28 951
7733.11 921
7733.94 937
7734.77 892
7735.60 868
7736.43 930
7737.26 869
7738.09 888
7738.92 832
7739.75 839
7740.58 904
7741.41 911
7742.25 883
7743.08 960
7743.91 929
7744.74 884
7745.57 893
7746.40 844
7747.23 862
7748.06 924
7748.89 935
7749.72 897
7750.55 925
7751.38 928
7752.21 917
7753.04 927
7753.88 959
7754.71 898
7755.54 928
7756.37 879
7757.20 907
7758.03 909
7758.86 823
7759.69 822
7760.53 825
7761.36 908
7762.19 881
7763.02 868
7763.85 835
7764.68 901
7765.51 910
7766.35 921
7767.18 906
7768.01 948
7768.84 911
7769.67 952
7770.51 877
7771.34 866
7772.17 925
7773.00 959
7773.83 898
7774.67 851
7775.50 890
7776.33 966
7777.16 936
7777.99 931
7778.83 896
7779.66 945
7780.49 1017
7781.32 834
7782.16 909
7782.99 954
7783.82 911
7784.65 964
7785.49 972
7786.32 977
7787.15 943
7787.99 902
7788.82 923
7789.65 953
7790.48 957
7791.32 994
7792.15 948
7792.98 934
7793.82 853
7794.65 879
7795.48 949
7796.32 924
7797.15 914
7797.98 1033
7798.82 1003
7799.65 960
7800.48 1027
7801.32 995
7802.15 1010
7802.99 1004
7803.82 1016
7804.65 1038
7805.49 1109
7806.32 1071
7807.15 1115
7807.99 1057
7808.82 1171
7809.66 1169
7810.49 1137
7811.32 1172
7812.16 1160
7812.99 1236
7813.83 1319
7814.66 1316
7815.50 1276
7816.33 1352
7817.16 1326
7818.00 1404
7818.83 1335
7819.67 1351
7820.50 1290
7821.34 1348
7822.17 1391
7823.01 1297
7823.84 1291
7824.68 1286
7825.51 1387
7826.35 1376
7827.18 1423
7828.02 1581
7828.85 1635
7829.69 1530
7830.52 1518
7831.36 1346
7832.19 1386
7833.03 1415
7833.86 1415
7834.70 1362
7835.53 1404
7836.37 1348
7837.20 1344
7838.04 1317
7838.87 1252
7839.71 1283
7840.55 1253
7841.38 1217
7842.22 1153
7843.05 1193
7843.89 1265
7844.72 1163
7845.56 1177
7846.40 1180
7847.23 1249
7848.07 1255
7848.91 1224
7849.74 1322
7850.58 1278
7851.41 1219
7852.25 1262
7853.09 1305
7853.92 1345
7854.76 1173
7855.60 1195
7856.43 1317
7857.27 1326
7858.11 1451
7858.94 1510
7859.78 1546
7860.62 1480
7861.45 1515
7862.29 1546
7863.13 1366
7863.96 1488
7864.80 1430
7865.64 1398
7866.47 1363
7867.31 1312
7868.15 1374
7868.99 1361
7869.82 1337
7870.66 1356
7871.50 1311
7872.33 1349
7873.17 1479
7874.01 1498
7874.85 1492
7875.68 1557
7876.52 1731
7877.36 1725
7878.20 1800
7879.03 1946
7879.87 1912
7880.71 1804
7881.55 1851
7882.39 1727
7883.22 1543
7884.06 1541
7884.90 1404
7885.74 1334
7886.58 1351
7887.41 1293
7888.25 1351
7889.09 1425
7889.93 1394
7890.77 1540
7891.61 1514
7892.44 1526
7893.28 1570
7894.12 1419
7894.96 1434
7895.80 1309
7896.64 1258
7897.48 1217
7898.31 1294
7899.15 1237
7899.99 1271
7900.83 1240
7901.67 1219
7902.51 1278
7903.35 1234
7904.19 1199
7905.03 1197
7905.87 1233
7906.70 1164
7907.54 1184
7908.38 1166
7909.22 1207
7910.06 1094
7910.90 1198
7911.74 1234
7912.58 1185
7913.42 1149
7914.26 1186
7915.10 1187
7915.94 1237
7916.78 1136
7917.62 1273
7918.46 1405
7919.30 1359
7920.14 1386
7920.98 1272
7921.82 1336
7922.66 1301
7923.50 1300
7924.34 1136
7925.18 1143
7926.02 1159
7926.86 1109
7927.70 1067
7928.54 1108
7929.38 1047
7930.22 1069
7931.06 1098
7931.90 1070
7932.74 1090
7933.58 1056
7934.42 997
7935.26 1111
7936.10 1070
7936.95 1025
7937.79 1045
7938.63 1022
7939.47 1079
7940.31 1058
7941.15 985
7941.99 1002
7942.83 1059
7943.67 1050
7944.51 1031
7945.36 1013
7946.20 1187
7947.04 1151
7947.88 1131
7948.72 1217
7949.56 1073
7950.40 1114
7951.25 1187
7952.09 1257
7952.93 1217
7953.77 1250
7954.61 1346
7955.45 1336
7956.30 1439
7957.14 1385
7957.98 1354
7958.82 1367
7959.66 1283
7960.51 1320
7961.35 1237
7962.19 1172
7963.03 1158
7963.87 1150
7964.72 1297
7965.56 1255
7966.40 1389
7967.24 1567
7968.09 1627
7968.93 1699
7969.77 1554
7970.61 1530
7971.46 1438
7972.30 1416
7973.14 1274
7973.98 1180
7974.83 1173
7975.67 1147
7976.51 1089
7977.36 1140
7978.20 1054
7979.04 1047
7979.89 1066
7980.73 1080
7981.57 1041
7982.41 1095
7983.26 1064
7984.10 1087
7984.94 1075
7985.79 1077
7986.63 1046
7987.48 1073
7988.32 1037
7989.16 970
7990.01 985
7990.85 988
7991.69 1000
7992.54 960
7993.38 952
7994.22 991
7995.07 909
7995.91 936
7996.76 944
7997.60 910
7998.44 892
7999.29 971
8000.13 962
8000.98 922
8001.82 905
8002.67 906
8003.51 929
8004.35 881
8005.20 885
8006.04 858
8006.89 844
8007.73 891
8008.58 821
8009.42 870
8010.27 911
8011.11 898
8011.96 844
8012.80 879
8013.65 904
8014.49 789
8015.34 854
8016.18 802
8017.03 799
8017.87 834
8018.72 814
8019.56 773
8020.41 802
8021.25 799
8022.10 781
8022.94 822
8023.79 804
8024.63 803
8025.48 813
8026.32 772
8027.17 802
8028.01 854
8028.86 816
8029.71 815
8030.55 738
8031.40 826
8032.24 834
8033.09 813
8033.94 851
8034.78 828
8035.63 831
8036.47 840
8037.32 856
8038.17 816
8039.01 771
8039.86 787
8040.70 809
8041.55 798
8042.40 803
8043.24 788
8044.09 770
8044.94 745
8045.78 789
8046.63 801
8047.48 761
8048.32 753
8049.17 791
8050.02 758
8050.86 767
8051.71 763
8052.56 788
8053.40 760
8054.25 747
8055.10 754
8055.95 709
8056.79 765
8057.64 772
8058.49 700
8059.33 698
8060.18 749
8061.03 666
8061.88 789
8062.72 740
8063.57 716
8064.42 734
8065.27 698
8066.11 699
8066.96 726
8067.81 724
8068.66 696
8069.50 708
8070.35 706
8071.20 732
8072.05 678
8072.90 722
8073.74 719
8074.59 697
8075.44 678
8076.29 739
8077.14 748
8077.99 667
8078.83 722
8079.68 728
8080.53 713
8081.38 715
8082.23 801
8083.08 773
8083.92 747
8084.77 672
8085.62 687
8086.47 735
8087.32 679
8088.17 689
8089.02 739
8089.87 733
8090.71 804
8091.56 730
8092.41 738
8093.26 724
8094.11 698
8094.96 685
8095.81 727
8096.66 723
8097.51 695
8098.36 739
8099.21 727
8100.06 696
8100.91 689
8101.75 720
8102.60 766
8103.45 753
8104.30 766
8105.15 736
8106.00 738
8106.85 738
8107.70 689
8108.55 670
8109.40 707
8110.25 687
8111.10 714
8111.95 660
8112.80 759
8113.65 733
8114.50 708
8115.35 631
8116.20 735
8117.05 711
8117.90 756
8118.75 789
8119.60 778
8120.46 775
8121.31 789
8122.16 796
8123.01 824
8123.86 807
8124.71 791
8125.56 719
8126.41 706
8127.26 751
8128.11 794
8128.96 747
8129.81 728
8130.66 802
8131.52 801
8132.37 803
8133.22 736
8134.07 726
8134.92 763
8135.77 799
8136.62 786
8137.47 740
8138.33 776
8139.18 755
8140.03 749
8140.88 732
8141.73 838
8142.58 806
8143.44 785
8144.29 831
8145.14 873
8145.99 875
8146.84 808
8147.69 879
8148.55 886
8149.40 824
8150.25 814
8151.10 812
8151.95 925
8152.81 943
8153.66 934
8154.51 1035
8155.36 1016
8156.22 1130
8157.07 1049
8157.92 1059
8158.77 974
8159.63 991
8160.48 950
8161.33 860
8162.18 790
8163.04 792
8163.89 777
8164.74 824
8165.60 786
8166.45 832
8167.30 718
8168.15 788
8169.01 759
8169.86 765
8170.71 845
8171.57 796
8172.42 767
8173.27 760
8174.13 814
8174.98 754
8175.83 703
8176.69 709
8177.54 756
8178.39 771
8179.25 764
8180.10 764
8180.95 735
8181.81 723
8182.66 712
8183.52 675
8184.37 757
8185.22 716
8186.08 799
8186.93 811
8187.79 783
8188.64 789
8189.49 779
8190.35 769
8191.20 766
8192.06 779
8192.91 800
8193.76 712
8194.62 719
8195.47 714
8196.33 677
8197.18 657
8198.04 695
8198.89 797
8199.75 737
8200.60 709
8201.46 672
8202.31 760
8203.17 755
8204.02 755
8204.87 663
8205.73 689
8206.58 719
8207.44 680
8208.29 672
8209.15 752
8210.01 733
8210.86 718
8211.72 692
8212.57 712
8213.43 731
8214.28 702
8215.14 712
8215.99 705
8216.85 765
8217.70 732
8218.56 702
8219.42 710
8220.27 748
8221.13 698
8221.98 640
8222.84 667
8223.69 786
8224.55 778
8225.41 802
8226.26 753
8227.12 736
8227.97 688
8228.83 682
8229.69 680
8230.54 716
8231.40 728
8232.26 744
8233.11 736
8233.97 700
8234.82 691
8235.68 639
8236.54 671
8237.39 687
8238.25 732
8239.11 701
8239.96 640
8240.82 697
8241.68 782
8242.54 729
8243.39 706
8244.25 659
8245.11 666
8245.96 674
8246.82 688
8247.68 658
8248.53 655
8249.39 657
8250.25 688
8251.11 691
8251.96 705
8252.82 678
8253.68 660
8254.54 671
8255.39 710
8256.25 723
8257.11 702
8257.97 673
8258.82 739
8259.68 694
8260.54 695
8261.40 679
8262.26 642
8263.11 765
8263.97 804
8264.83 740
8265.69 718
8266.55 758
8267.40 737
8268.26 668
8269.12 686
8269.98 712
8270.84 716
8271.70 730
8272.55 740
8273.41 741
8274.27 728
8275.13 764
8275.99 817
8276.85 750
8277.71 666
8278.56 732
8279.42 736
8280.28 815
8281.14 803
8282.00 711
8282.86 764
8283.72 827
8284.58 810
8285.44 824
8286.29 816
8287.15 854
8288.01 860
8288.87 894
8289.73 908
8290.59 868
8291.45 885
8292.31 978
8293.17 1094
8294.03 1139
8294.89 1173
8295.75 1148
8296.61 1150
8297.47 1063
8298.33 985
8299.19 981
8300.05 979
8300.91 870
8301.77 847
8302.63 893
8303.49 857
8304.35 919
8305.21 860
8306.07 842
8306.93 860
8307.79 895
8308.65 857
8309.51 891
8310.37 803
8311.23 863
8312.09 845
8312.95 810
8313.81 866
8314.67 844
8315.53 837
8316.39 825
8317.25 808
8318.11 795
8318.98 776
8319.84 790
8320.70 756
8321.56 767
8322.42 745
8323.28 806
8324.14 779
8325.00 864
8325.86 800
8326.73 815
8327.59 769
8328.45 732
8329.31 802
8330.17 727
8331.03 784
8331.89 688
8332.76 740
8333.62 788
8334.48 717
8335.34 795
8336.20 749
8337.06 748
8337.93 728
8338.79 768
8339.65 727
8340.51 754
8341.37 787
8342.24 818
8343.10 807
8343.96 773
8344.82 794
8345.68 693
8346.55 757
8347.41 783
8348.27 821
8349.13 755
8350.00 763
8350.86 753
8351.72 673
8352.58 707
8353.45 792
8354.31 736
8355.17 728
8356.03 696
8356.90 718
8357.76 738
8358.62 665
8359.49 734
8360.35 799
8361.21 710
8362.08 720
8362.94 745
8363.80 720
8364.66 765
8365.53 781
8366.39 696
8367.25 735
8368.12 717
8368.98 711
8369.84 755
8370.71 811
8371.57 762
8372.44 753
8373.30 748
8374.16 773
8375.03 774
8375.89 792
8376.75 820
8377.62 785
8378.48 750
8379.35 800
8380.21 713
8381.07 746
8381.94 790
8382.80 728
8383.67 726
8384.53 696
8385.40 740
8386.26 805
8387.12 774
8387.99 792
8388.85 766
8389.72 799
8390.58 817
8391.45 760
8392.31 785
8393.18 793
8394.04 760
8394.91 687
8395.77 736
8396.64 785
8397.50 750
8398.37 725
8399.23 752
8400.10 726
8400.96 746
8401.83 736
8402.69 756
8403.56 814
8404.42 805
8405.29 782
8406.15 775
8407.02 853
8407.88 839
8408.75 878
8409.61 812
8410.48 819
8411.34 814
8412.21 838
8413.08 855
8413.94 883
8414.81 822
8415.67 830
8416.54 857
8417.41 896
8418.27 890
8419.14 922
8420.00 841
8420.87 897
8421.74 988
8422.60 940
8423.47 867
8424.33 877
8425.20 883
8426.07 945
8426.93 944
8427.80 954
8428.67 989
8429.53 956
8430.40 947
8431.27 967
8432.13 953
8433.00 1075
8433.87 1062
8434.73 1015
8435.60 1030
8436.47 1051
8437.33 1131
8438.20 1136
8439.07 1205
8439.94 1256
8440.80 1175
8441.67 1322
8442.54 1293
8443.40 1345
8444.27 1524
8445.14 1447
8446.01 1515
8446.87 1524
8447.74 1477
8448.61 1535
8449.48 1437
8450.34 1455
8451.21 1439
8452.08 1312
8452.95 1292
8453.82 1400
8454.68 1389
8455.55 1363
8456.42 1401
8457.29 1457
8458.15 1474
8459.02 1515
8459.89 1480
8460.76 1487
8461.63 1433
8462.50 1449
8463.36 1469
8464.23 1449
8465.10 1407
8465.97 1528
8466.84 1580
8467.71 1805
8468.57 2185
8469.44 2521
8470.31 2945
8471.18 3133
8472.05 3401
8472.92 3351
8473.79 3176
8474.66 2963
8475.53 2618
8476.39 2297
8477.26 2044
8478.13 1719
8479.00 1493
8479.87 1330
8480.74 1314
8481.61 1203
8482.48 1196
8483.35 1160
8484.22 1125
8485.09 1138
8485.96 1100
8486.83 1070
8487.69 1080
8488.56 1048
8489.43 1011
8490.30 1049
8491.17 1075
8492.04 1074
8492.91 1006
8493.78 994
8494.65 1006
8495.52 1008
8496.39 1054
8497.26 1055
8498.13 1019
8499.00 1031
8499.87 990
8500.74 999
8501.61 1047
8502.48 1027
8503.35 1045
8504.22 1019
8505.10 1022
8505.97 1070
8506.84 1069
8507.71 1174
8508.58 1145
8509.45 1130
8510.32 1185
8511.19 1137
8512.06 1190
8512.93 1171
8513.80 1167
8514.67 1144
8515.54 1083
8516.42 1059
8517.29 1095
8518.16 1097
8519.03 1064
8519.90 1130
8520.77 1087
8521.64 1126
8522.51 1059
8523.39 1045
8524.26 1039
8525.13 1157
8526.00 1059
8526.87 1141
8527.74 1173
8528.61 1141
8529.49 1147
8530.36 1244
8531.23 1217
8532.10 1279
8532.97 1303
8533.85 1278
8534.72 1372
8535.59 1435
8536.46 1446
8537.33 1432
8538.21 1293
8539.08 1244
8539.95 1254
8540.82 1194
8541.69 1154
8542.57 1147
8543.44 1170
8544.31 1228
8545.18 1171
8546.06 1109
8546.93 1170
8547.80 1167
8548.67 1314
8549.55 1195
8550.42 1163
8551.29 1227
8552.17 1335
8553.04 1369
8553.91 1454
8554.78 1426
8555.66 1526
8556.53 1558
8557.40 1566
8558.28 1503
8559.15 1390
8560.02 1300
8560.90 1222
8561.77 1165
8562.64 1079
8563.52 1050
8564.39 1055
8565.26 1090
8566.14 1068
8567.01 1047
8567.89 1025
8568.76 1079
8569.63 1057
8570.51 1039
8571.38 990
8572.25 1033
8573.13 1056
8574.00 1133
8574.88 1025
8575.75 1011
8576.62 989
8577.50 1007
8578.37 1015
8579.25 981
8580.12 972
8581.00 1022
8581.87 1017
8582.74 1050
8583.62 1013
8584.49 1049
8585.37 1057
8586.24 1030
8587.12 1065
8587.99 1031
8588.87 1091
8589.74 1062
8590.62 1038
8591.49 1085
8592.37 1030
8593.24 1074
8594.12 1162
8594.99 1109
8595.87 1060
8596.74 1134
8597.62 1183
8598.49 1125
8599.37 1089
8600.24 1102
8601.12 1140
8601.99 1217
8602.87 1121
8603.74 1161
8604.62 1145
8605.49 1179
8606.37 1204
8607.25 1225
8608.12 1201
8609.00 1220
8609.87 1205
8610.75 1168
8611.63 1181
8612.50 1222
8613.38 1252
8614.25 1285
8615.13 1330
8616.01 1320
8616.88 1330
8617.76 1282
8618.63 1352
8619.51 1360
8620.39 1392
8621.26 1328
8622.14 1337
8623.02 1343
8623.89 1382
8624.77 1379
8625.65 1376
8626.52 1426
8627.40 1483
8628.28 1440
8629.15 1496
8630.03 1538
8630.91 1556
8631.78 1603
8632.66 1615
8633.54 1616
8634.41 1697
8635.29 1651
8636.17 1661
8637.05 1744
8637.92 1657
8638.80 1659
8639.68 1731
8640.56 1704
8641.43 1703
8642.31 1700
8643.19 1710
8644.06 1861
8644.94 1878
8645.82 1826
8646.70 1739
8647.58 1771
8648.45 1914
8649.33 1892
8650.21 1886
8651.09 1866
8651.96 1876
8652.84 1867
8653.72 1937
8654.60 1949
8655.48 1968
8656.36 2094
8657.23 2138
8658.11 2124
8658.99 2136
8659.87 2212
8660.75 2197
8661.63 2269
8662.50 2314
8663.38 2245
8664.26 2158
8665.14 2195
8666.02 2279
8666.90 2229
8667.78 2257
8668.65 2366
8669.53 2534
8670.41 2764
8671.29 3102
8672.17 3414
8673.05 4005
8673.93 4532
8674.81 5147
8675.69 5458
8676.57 5774
8677.45 5601
8678.32 5435
8679.20 4965
8680.08 4419
8680.96 3942
8681.84 3499
8682.72 3101
8683.60 2789
8684.48 2741
8685.36 2549
8686.24 2539
8687.12 2564
8688.00 2672
8688.88 2794
8689.76 3039
8690.64 3633
8691.52 4157
8692.40 4730
8693.28 5235
8694.16 5543
8695.04 5378
8695.92 5371
8696.80 4923
8697.68 4564
8698.56 4007
8699.44 3358
8700.32 2834
8701.20 2489
8702.08 2285
8702.96 2183
8703.84 1961
8704.72 1860
8705.60 1817
8706.49 1834
8707.37 1828
8708.25 1698
8709.13 1699
8710.01 1638
8710.89 1659
8711.77 1688
8712.65 1630
8713.53 1577
8714.41 1546
8715.29 1535
8716.18 1504
8717.06 1489
8717.94 1564
8718.82 1552
8719.70 1485
8720.58 1541
8721.46 1583
8722.35 1553
8723.23 1472
8724.11 1554
8724.99 1546
8725.87 1484
8726.75 1563
8727.64 1501
8728.52 1531
8729.40 1571
8730.28 1546
8731.16 1557
8732.05 1572
8732.93 1653
8733.81 1624
8734.69 1681
8735.57 1812
8736.46 1812
8737.34 1823
8738.22 1854
8739.10 1911
8739.99 1858
8740.87 1774
8741.75 1778
8742.63 1711
8743.52 1696
8744.40 1655
8745.28 1641
8746.16 1638
8747.05 1603
8747.93 1564
8748.81 1563
8749.70 1597
8750.58 1560
8751.46 1598
8752.34 1660
8753.23 1732
8754.11 1755
8754.99 1787
8755.88 1865
8756.76 1922
8757.64 1978
8758.53 1880
8759.41 1946
8760.29 1870
8761.18 1788
8762.06 1815
8762.94 1683
8763.83 1764
8764.71 1754
8765.60 1689
8766.48 1621
8767.36 1607
8768.25 1622
8769.13 1556
8770.01 1600
8770.90 1621
8771.78 1648
8772.67 1566
8773.55 1673
8774.43 1636
8775.32 1586
8776.20 1535
8777.09 1395
8777.97 1432
8778.86 1422
8779.74 1369
8780.63 1316
8781.51 1274
8782.39 1225
8783.28 1278
8784.16 1317
8785.05 1304
8785.93 1252
8786.82 1221
8787.70 1252
8788.59 1262
8789.47 1228
8790.36 1190
8791.24 1257
8792.13 1223
8793.01 1289
8793.90 1230
8794.78 1236
8795.67 1211
8796.55 1244
8797.44 1241
8798.32 1299
8799.21 1263
8800.10 1212
8800.98 1221
8801.87 1270
8802.75 1296
8803.64 1384
8804.52 1411
8805.41 1370
8806.29 1393
8807.18 1316
8808.07 1364
8808.95 1295
8809.84 1209
8810.72 1169
8811.61 1151
8812.50 1179
8813.38 1155
8814.27 1127
8815.15 1115
8816.04 1145
8816.93 1160
8817.81 1168
8818.70 1233
8819.59 1174
8820.47 1173
8821.36 1228
8822.25 1212
8823.13 1230
8824.02 1204
8824.91 1152
8825.79 1129
8826.68 1174
8827.57 1112
8828.45 1176
8829.34 1143
8830.23 1142
8831.11 1102
8832.00 1125
8832.89 1079
8833.78 1046
8834.66 1074
8835.55 1064
8836.44 1013
8837.32 1040
8838.21 1013
8839.10 987
8839.99 1062
8840.87 1054
8841.76 962
8842.65 997
8843.54 986
8844.42 1001
8845.31 1019
8846.20 965
8847.09 944
8847.98 1023
8848.86 947
8849.75 929
8850.64 861
8851.53 959
8852.42 957
8853.30 928
8854.19 853
8855.08 835
8855.97 890
8856.86 851
8857.75 873
8858.63 864
8859.52 879
8860.41 867
8861.30 889
8862.19 889
8863.08 822
8863.97 879
8864.85 946
8865.74 953
8866.63 866
8867.52 821
8868.41 824
8869.30 917
8870.19 833
8871.08 789
8871.97 851
8872.85 870
8873.74 829
8874.63 781
8875.52 784
8876.41 765
8877.30 841
8878.19 822
8879.08 768
8879.97 766
8880.86 808
8881.75 807
8882.64 803
8883.53 873
8884.42 836
8885.31 943
8886.20 910
8887.09 889
8887.98 873
8888.87 805
8889.76 794
8890.65 803
8891.54 784
8892.43 792
8893.32 812
8894.21 826
8895.10 757
8895.99 711
8896.88 782
8897.77 790
8898.66 786
8899.55 761
8900.44 782
8901.33 816
8902.22 772
8903.11 732
8904.00 710
8904.89 778
8905.78 776
8906.67 762
8907.56 701
8908.46 684
8909.35 716
8910.24 704
8911.13 763
8912.02 712
8912.91 736
8913.80 742
8914.69 755
8915.58 720
8916.48 712
8917.37 726
8918.26 727
8919.15 736
8920.04 717
8920.93 721
8921.82 685
8922.72 644
8923.61 672
8924.50 729
8925.39 701
8926.28 696
8927.18 694
8928.07 698
8928.96 750
8929.85 719
8930.74 745
8931.64 663
8932.53 681
8933.42 689
8934.31 683
8935.20 695
8936.10 680
8936.99 632
8937.88 622
8938.77 663
8939.67 646
8940.56 652
8941.45 625
8942.34 672
8943.24 706
8944.13 693
8945.02 697
8945.91 700
8946.81 737
8947.70 720
8948.59 695
8949.49 712
8950.38 696
8951.27 751
8952.16 644
8953.06 644
8953.95 631
8954.84 631
8955.74 643
8956.63 694
8957.52 714
8958.42 699
8959.31 654
8960.20 672
8961.10 577
8961.99 636
8962.89 715
8963.78 656
8964.67 636
8965.57 658
8966.46 695
8967.35 664
8968.25 680
8969.14 737
8970.04 702
8970.93 646
8971.82 637
8972.72 674
8973.61 701
8974.51 666
8975.40 734
8976.30 722
8977.19 652
8978.08 687
8978.98 643
8979.87 686
8980.77 713
8981.66 705
8982.56 657
8983.45 660
8984.35 686
8985.24 678
8986.14 696
8987.03 653
8987.93 662
8988.82 604
8989.72 590
8990.61 589
8991.51 668
8992.40 626
8993.30 636
8994.19 661
8995.09 642
8995.98 660
8996.88 616
8997.77 657
8998.67 662
8999.56 619
9000.46 612
9001.35 579
9002.25 571
9003.15 607
9004.04 594
9004.94 642
9005.83 633
9006.73 606
9007.62 593
9008.52 621
9009.42 648
9010.31 672
9011.21 602
9012.10 607
9013.00 658
9013.90 615
9014.79 620
9015.69 617
9016.59 644
9017.48 628
9018.38 596
9019.27 640
9020.17 657
9021.07 624
9021.96 615
9022.86 613
9023.76 631
9024.65 604
9025.55 580
9026.45 626
9027.34 640
9028.24 619
9029.14 611
9030.04 590
9030.93 583
9031.83 637
9032.73 645
9033.62 600
9034.52 653
9035.42 630
9036.32 615
9037.21 602
9038.11 580
9039.01 631
9039.90 634
9040.80 621
9041.70 647
9042.60 649
9043.50 628
9044.39 636
9045.29 577
9046.19 608
9047.09 585
9047.98 625
9048.88 623
9049.78 593
9050.68 618
9051.58 671
9052.47 650
9053.37 647
9054.27 655
9055.17 631
9056.07 612
9056.97 587
9057.86 649
9058.76 650
9059.66 633
9060.56 626
9061.46 627
9062.36 655
9063.25 667
9064.15 663
9065.05 659
9065.95 666
9066.85 679
9067.75 642
9068.65 669
9069.55 636
9070.45 628
9071.34 653
9072.24 661
9073.14 647
9074.04 677
9074.94 664
9075.84 612
9076.74 636
9077.64 613
9078.54 652
9079.44 675
9080.34 619
9081.24 660
9082.14 668
9083.04 648
9083.94 675
9084.84 691
9085.74 671
9086.63 679
9087.53 703
9088.43 699
9089.33 716
9090.23 780
9091.13 708
9092.03 754
9092.93 710
9093.83 689
9094.74 682
9095.64 649
9096.54 675
9097.44 678
9098.34 657
9099.24 668
9100.14 669
9101.04 648
9101.94 652
9102.84 662
9103.74 676
9104.64 650
9105.54 643
9106.44 658
9107.34 676
9108.24 618
9109.14 628
9110.05 682
9110.95 647
9111.85 626
9112.75 619
9113.65 642
9114.55 655
9115.45 657
9116.35 602
9117.25 616
9118.16 636
9119.06 615
9119.96 582
9120.86 606
9121.76 573
9122.66 612
9123.56 622
9124.47 616
9125.37 632
9126.27 610
9127.17 575
9128.07 575
9128.98 619
9129.88 617
9130.78 602
9131.68 570
9132.58 622
9133.49 639
9134.39 664
9135.29 588
9136.19 598
9137.09 607
9138.00 640
9138.90 623
9139.80 628
9140.70 578
9141.61 583
9142.51 624
9143.41 598
9144.31 624
9145.22 617
9146.12 623
9147.02 599
9147.93 611
9148.83 556
9149.73 546
9150.63 582
9151.54 595
9152.44 570
9153.34 564
9154.25 603
9155.15 596
9156.05 603
9156.96 595
9157.86 628
9158.76 593
9159.67 630
9160.57 577
9161.47 581
9162.38 538
9163.28 577
9164.18 587
9165.09 581
9165.99 599
9166.90 578
9167.80 622
9168.70 577
9169.61 579
9170.51 607
9171.41 625
9172.32 582
9173.22 564
9174.13 558
9175.03 524
9175.94 546
9176.84 609
9177.74 554
9178.65 632
9179.55 626
9180.46 574
9181.36 622
9182.27 565
9183.17 569
9184.08 602
9184.98 613
9185.88 587
9186.79 607
9187.69 603
9188.60 611
9189.50 599
9190.41 593
9191.31 587
9192.22 620
9193.12 667
9194.03 614
9194.93 584
9195.84 631
9196.74 557
9197.65 635
9198.56 584
9199.46 634
9200.37 625
9201.27 664
9202.18 609
9203.08 631
9203.99 627
9204.89 612
9205.80 580
9206.71 571
9207.61 579
9208.52 553
9209.42 609
9210.33 545
9211.23 577
9212.14 593
9213.05 593
9213.95 543
9214.86 628
9215.77 569
9216.67 605
9217.58 672
9218.48 652
9219.39 620
9220.30 597
9221.20 585
9222.11 609
9223.02 601
9223.92 620
9224.83 579
9225.74 645
9226.64 622
9227.55 603
9228.46 580
9229.36 588
9230.27 582
9231.18 594
9232.08 588
9232.99 557
9233.90 548
9234.81 607
9235.71 630
9236.62 594
9237.53 586
9238.43 555
9239.34 558
9240.25 557
9241.16 516
9242.06 542
9242.97 571
9243.88 619
9244.79 571
9245.69 519
9246.60 522
9247.51 531
9248.42 528
9249.33 573
9250.23 598
9251.14 612
9252.05 610
9252.96 573
9253.87 588
9254.77 529
9255.68 558
9256.59 588
9257.50 540
9258.41 567
9259.31 547
9260.22 526
9261.13 574
9262.04 618
9262.95 574
9263.86 516
9264.77 531
9265.67 539
9266.58 556
9267.49 550
9268.40 550
9269.31 546
9270.22 534
9271.13 564
9272.04 595
9272.94 571
9273.85 540
9274.76 537
9275.67 578
9276.58 574
9277.49 581
9278.40 530
9279.31 580
9280.22 628
9281.13 549
9282.04 544
9282.95 552
9283.86 586
9284.77 585
9285.68 587
9286.59 566
9287.49 583
9288.40 559
9289.31 556
9290.22 544
9291.13 548
9292.04 583
9292.95 616
9293.86 593
9294.77 592
9295.68 534
9296.59 536
9297.50 655
9298.41 622
9299.33 634
9300.24 612
9301.15 606
9302.06 647
9302.97 593
9303.88 579
9304.79 607
9305.70 671
9306.61 631
9307.52 697
9308.43 692
9309.34 712
9310.25 703
9311.16 796
9312.07 717
9312.98 695
9313.90 714
9314.81 641
9315.72 688
9316.63 627
9317.54 562
9318.45 575
9319.36 629
9320.27 612
9321.19 561
9322.10 576
9323.01 577
9323.92 563
9324.83 586
9325.74 605
9326.65 631
9327.57 597
9328.48 579
9329.39 588
9330.30 559
9331.21 576
9332.13 570
9333.04 592
9333.95 626
9334.86 543
9335.77 591
9336.69 611
9337.60 568
9338.51 559
9339.42 641
9340.33 599
9341.25 616
9342.16 597
9343.07 652
9343.98 636
9344.90 619
9345.81 633
9346.72 593
9347.63 613
9348.55 629
9349.46 605
9350.37 628
9351.29 612
9352.20 619
9353.11 585
9354.02 600
9354.94 588
9355.85 585
9356.76 568
9357.68 625
9358.59 643
9359.50 591
9360.42 582
9361.33 578
9362.24 528
9363.16 547
9364.07 523
9364.98 594
9365.90 639
9366.81 570
9367.72 576
9368.64 544
9369.55 548
9370.47 576
9371.38 474
9372.29 573
9373.21 549
9374.12 571
9375.04 590
9375.95 579
9376.86 544
9377.78 544
9378.69 600
9379.61 573
9380.52 584
9381.43 544
9382.35 534
9383.26 622
9384.18 633
9385.09 597
9386.01 656
9386.92 629
9387.84 605
9388.75 617
9389.67 536
9390.58 569
9391.49 663
9392.41 671
9393.32 648
9394.24 647
9395.15 639
9396.07 622
9396.98 609
9397.90 635
9398.81 657
9399.73 651
9400.65 641
9401.56 630
9402.48 590
9403.39 634
9404.31 602
9405.22 596
9406.14 591
9407.05 623
9407.97 576
9408.88 635
9409.80 623
9410.72 607
9411.63 607
9412.55 619
9413.46 588
9414.38 611
9415.30 604
9416.21 613
9417.13 598
9418.04 581
9418.96 677
9419.88 663
9420.79 633
9421.71 668
9422.62 599
9423.54 617
9424.46 623
9425.37 611
9426.29 594
9427.21 653
9428.12 644
9429.04 593
9429.96 621
9430.87 631
9431.79 567
9432.71 609
9433.62 610
9434.54 636
9435.46 668
9436.37 649
9437.29 655
9438.21 632
9439.13 654
9440.04 650
9440.96 659
9441.88 667
9442.80 643
9443.71 640
9444.63 612
9445.55 624
9446.46 619
9447.38 666
9448.30 632
9449.22 629
9450.14 700
9451.05 739
9451.97 822
9452.89 820
9453.81 879
9454.72 861
9455.64 851
9456.56 821
9457.48 915
9458.40 818
9459.31 788
9460.23 779
9461.15 743
9462.07 676
9462.99 656
9463.91 686
9464.82 610
9465.74 630
9466.66 646
9467.58 637
9468.50 660
9469.42 670
9470.34 684
9471.25 637
9472.17 678
9473.09 623
9474.01 657
9474.93 656
9475.85 640
9476.77 673
9477.69 650
9478.60 666
9479.52 685
9480.44 695
9481.36 703
9482.28 708
9483.20 716
9484.12 767
9485.04 774
9485.96 747
9486.88 732
9487.80 717
9488.72 679
9489.64 646
9490.56 655
9491.48 647
9492.40 701
9493.32 634
9494.24 670
9495.16 634
9496.08 618
9497.00 605
9497.92 637
9498.84 638
9499.76 662
9500.68 657
9501.60 682
9502.52 642
9503.44 655
9504.36 678
9505.28 673
9506.20 658
9507.12 681
9508.04 677
9508.96 646
9509.88 679
9510.80 707
9511.72 681
9512.64 726
9513.56 751
9514.48 798
9515.40 741
9516.32 703
9517.25 733
9518.17 734
9519.09 751
9520.01 742
9520.93 790
9521.85 780
9522.77 749
9523.69 779
9524.61 758
9525.54 704
9526.46 717
9527.38 723
9528.30 721
9529.22 727
9530.14 759
9531.06 795
9531.99 795
9532.91 892
9533.83 1002
9534.75 931
9535.67 860
9536.60 861
9537.52 923
9538.44 860
9539.36 735
9540.28 821
9541.21 788
9542.13 775
9543.05 765
9543.97 746
9544.89 731
9545.82 723
9546.74 754
9547.66 774
9548.58 755
9549.51 746
9550.43 735
9551.35 761
9552.27 777
9553.20 720
9554.12 743
9555.04 729
9555.96 724
9556.89 777
9557.81 792
9558.73 796
9559.66 816
9560.58 798
9561.50 788
9562.43 822
9563.35 796
9564.27 820
9565.19 788
9566.12 802
9567.04 769
9567.96 766
9568.89 784
9569.81 722
9570.74 731
9571.66 783
9572.58 790
9573.51 827
9574.43 873
9575.35 812
9576.28 750
9577.20 734
9578.13 787
9579.05 776
9579.97 815
9580.90 816
9581.82 835
9582.75 813
9583.67 758
9584.59 749
9585.52 781
9586.44 771
9587.37 800
9588.29 751
9589.22 829
9590.14 857
9591.06 847
9591.99 828
9592.91 797
9593.84 843
9594.76 824
9595.69 865
9596.61 840
9597.54 834
9598.46 915
9599.39 856
9600.31 903
9601.24 874
9602.16 910
9603.09 959
9604.01 909
9604.94 962
9605.86 920
9606.79 850
9607.71 883
9608.64 953
9609.56 932
9610.49 923
9611.41 884
9612.34 927
9613.27 926
9614.19 952
9615.12 900
9616.04 961
9616.97 991
9617.89 981
9618.82 979
9619.75 961
9620.67 989
9621.60 996
9622.52 933
9623.45 999
9624.38 1010
9625.30 988
9626.23 1054
9627.15 1078
9628.08 1075
9629.01 1111
9629.93 1113
9630.86 1103
9631.79 1139
9632.71 1092
9633.64 1100
9634.57 1048
9635.49 1120
9636.42 1158
9637.35 1221
9638.27 1173
9639.20 1194
9640.13 1278
9641.05 1229
9641.98 1194
9642.91 1199
9643.83 1235
9644.76 1263
9645.69 1300
9646.62 1264
9647.54 1292
9648.47 1407
9649.40 1366
9650.32 1460
9651.25 1452
9652.18 1363
9653.11 1399
9654.03 1455
9654.96 1426
9655.89 1510
9656.82 1447
9657.75 1483
9658.67 1477
9659.60 1381
9660.53 1428
9661.46 1513
9662.38 1396
9663.31 1502
9664.24 1492
9665.17 1524
9666.10 1654
9667.02 1522
9667.95 1521
9668.88 1612
9669.81 1615
9670.74 1630
9671.67 1635
9672.59 1773
9673.52 1677
9674.45 1620
9675.38 1632
9676.31 1600
9677.24 1660
9678.17 1686
9679.10 1698
9680.02 1658
9680.95 1614
9681.88 1755
9682.81 1852
9683.74 1889
9684.67 1875
9685.60 1909
9686.53 1910
9687.46 1884
9688.39 1945
9689.31 1883
9690.24 1960
9691.17 1856
9692.10 1904
9693.03 1917
9693.96 1933
9694.89 2049
9695.82 2205
9696.75 2404
9697.68 2669
9698.61 2865
9699.54 3061
9700.47 3224
9701.40 3176
9702.33 3124
9703.26 3079
9704.19 2904
9705.12 2729
9706.05 2499
9706.98 2399
9707.91 2230
9708.84 2128
9709.77 1973
9710.70 1989
9711.63 2009
9712.56 1986
9713.49 2103
9714.42 2181
9715.35 2216
9716.28 2320
9717.21 2310
9718.14 2233
9719.07 2256
9720.00 2208
9720.93 2127
9721.87 1954
9722.80 1839
9723.73 1795
9724.66 1688
9725.59 1707
9726.52 1748
9727.45 1672
9728.38 1626
9729.31 1625
9730.24 1656
9731.18 1621
9732.11 1728
9733.04 1786
9733.97 1727
9734.90 1726
9735.83 1748
9736.76 1731
9737.70 1773
9738.63 1734
9739.56 1718
9740.49 1673
9741.42 1575
9742.35 1563
9743.29 1553
9744.22 1478
9745.15 1407
9746.08 1396
9747.01 1393
9747.95 1445
9748.88 1494
9749.81 1401
9750.74 1402
9751.67 1400
9752.61 1378
9753.54 1362
9754.47 1379
9755.40 1427
9756.34 1357
9757.27 1310
9758.20 1367
9759.13 1384
9760.07 1371
9761.00 1382
9761.93 1444
9762.87 1469
9763.80 1530
9764.73 1515
9765.66 1468
9766.60 1482
9767.53 1449
9768.46 1437
9769.40 1392
9770.33 1446
9771.26 1485
9772.20 1385
9773.13 1362
9774.06 1430
9775.00 1425
9775.93 1471
9776.86 1479
9777.80 1465
9778.73 1610
9779.66 1621
9780.60 1515
9781.53 1607
9782.46 1635
9783.40 1610
9784.33 1611
9785.26 1579
9786.20 1521
9787.13 1568
9788.07 1513
9789.00 1453
9789.93 1348
9790.87 1390
9791.80 1366
9792.74 1393
9793.67 1288
9794.61 1241
9795.54 1290
9796.47 1360
9797.41 1371
9798.34 1392
9799.28 1346
9800.21 1397
9801.15 1388
9802.08 1328
9803.02 1356
9803.95 1348
9804.89 1310
9805.82 1230
9806.76 1208
9807.69 1120
9808.63 1098
9809.56 1116
9810.50 1100
9811.43 1085
9812.37 1050
9813.30 1068
9814.24 1069
9815.17 1033
9816.11 1063
9817.04 1024
9817.98 1058
9818.91 995
9819.85 1014
9820.78 1005
9821.72 1036
9822.65 992
9823.59 1002
9824.53 1019
9825.46 1029
9826.40 1036
9827.33 1014
9828.27 1054
9829.21 1087
9830.14 1027
9831.08 1014
9832.01 988
9832.95 929
9833.89 926
9834.82 967
9835.76 983
9836.69 911
9837.63 974
9838.57 961
9839.50 987
9840.44 970
9841.38 944
9842.31 953
9843.25 958
9844.19 1018
9845.12 1024
9846.06 1042
9847.00 1057
9847.93 1040
9848.87 958
9849.81 1017
9850.74 991
9851.68 1028
9852.62 946
9853.56 997
9854.49 941
9855.43 1002
9856.37 945
9857.30 968
9858.24 940
9859.18 948
9860.12 960
9861.05 923
9861.99 953
9862.93 980
9863.87 959
9864.80 925
9865.74 1012
9866.68 1022
9867.62 930
9868.56 970
9869.49 931
9870.43 907
9871.37 962
9872.31 963
9873.24 900
9874.18 949
9875.12 978
9876.06 920
9877.00 907
9877.94 857
9878.87 888
9879.81 912
9880.75 899
9881.69 958
9882.63 874
9883.57 921
9884.50 881
9885.44 810
9886.38 833
9887.32 928
9888.26 941
9889.20 866
9890.14 882
9891.08 855
9892.02 902
9892.95 861
9893.89 890
9894.83 836
9895.77 867
9896.71 836
9897.65 844
9898.59 871
9899.53 893
9900.47 908
9901.41 921
9902.35 906
9903.29 887
9904.23 903
9905.16 909
9906.10 877
9907.04 908
9907.98 918
9908.92 894
9909.86 940
9910.80 980
9911.74 964
9912.68 925
9913.62 993
9914.56 974
9915.50 965
9916.44 951
9917.38 1026
9918.32 992
9919.26 917
9920.20 914
9921.14 973
9922.08 1048
9923.02 1031
9923.97 1164
9924.91 1249
9925.85 1340
9926.79 1471
9927.73 1706
9928.67 1781
9929.61 1731
9930.55 1794
9931.49 1669
9932.43 1551
9933.37 1403
9934.31 1293
9935.25 1219
9936.20 1131
9937.14 1023
9938.08 1020
9939.02 932
9939.96 953
9940.90 901
9941.84 897
9942.78 878
9943.73 880
9944.67 878
9945.61 889
9946.55 897
9947.49 926
9948.43 927
9949.37 866
9950.32 914
9951.26 873
9952.20 892
9953.14 880
9954.08 876
9955.03 886
9955.97 946
9956.91 915
9957.85 936
9958.79 886
9959.74 934
9960.68 952
9961.62 958
9962.56 892
9963.50 863
9964.45 845
9965.39 882
9966.33 885
9967.27 881
9968.22 895
9969.16 805
9970.10 828
9971.04 893
9971.99 832
9972.93 836
9973.87 809
9974.82 848
9975.76 863
9976.70 902
9977.64 822
9978.59 829
9979.53 855
9980.47 789
9981.42 779
9982.36 811
9983.30 810
9984.25 809
9985.19 784
9986.13 829
9987.08 879
9988.02 893
9988.96 841
9989.91 858
9990.85 818
9991.80 814
9992.74 845
9993.68 840
9994.63 879
9995.57 840
9996.51 852
9997.46 843
9998.40 869
9999.35 871
10000.29 854
10001.23 821
10002.18 813
10003.12 774
10004.07 812
10005.01 778
10005.96 795
10006.90 810
10007.84 799
10008.79 835
10009.73 788
10010.68 821
10011.62 735
10012.57 773
10013.51 747
10014.46 745
10015.40 740
10016.35 762
10017.29 779
10018.24 819
10019.18 774
10020.13 759
10021.07 752
10022.02 805
10022.96 734
10023.91 748
10024.85 747
10025.80 730
10026.74 717
10027.69 775
10028.63 819
10029.58 767
10030.52 755
10031.47 796
10032.42 762
10033.36 725
10034.31 723
10035.25 709
10036.20 755
10037.14 719
10038.09 748
10039.04 729
10039.98 696
10040.93 728
10041.87 669
10042.82 729
10043.77 705
10044.71 647
10045.66 663
10046.60 642
10047.55 666
10048.50 645
10049.44 663
10050.39 684
10051.34 710
10052.28 686
10053.23 706
10054.18 647
10055.12 673
10056.07 664
10057.02 738
10057.96 676
10058.91 705
10059.86 696
10060.80 690
10061.75 698
10062.70 718
10063.64 740
10064.59 722
10065.54 673
10066.49 595
10067.43 625
10068.38 621
10069.33 647
10070.28 714
10071.22 725
10072.17 648
10073.12 658
10074.07 658
10075.01 657
10075.96 653
10076.91 644
10077.86 653
10078.80 598
10079.75 648
10080.70 635
10081.65 617
10082.60 601
10083.54 612
10084.49 656
10085.44 707
10086.39 632
10087.34 601
10088.28 638
10089.23 643
10090.18 652
10091.13 625
10092.08 631
10093.03 631
10093.97 645
10094.92 589
10095.87 631
10096.82 637
10097.77 639
10098.72 639
10099.67 692
10100.62 638
10101.56 639
10102.51 641
10103.46 612
10104.41 611
10105.36 586
10106.31 629
10107.26 677
10108.21 683
10109.16 617
10110.11 626
10111.05 652
10112.00 645
10112.95 602
10113.90 632
10114.85 643
10115.80 661
10116.75 576
10117.70 639
10118.65 605
10119.60 599
10120.55 634
10121.50 633
10122.45 644
10123.40 609
10124.35 627
10125.30 616
10126.25 690
10127.20 633
10128.15 626
10129.10 621
10130.05 583
10131.00 561
10131.95 594
10132.90 640
10133.85 620
10134.80 579
10135.75 631
10136.70 648
10137.65 666
10138.60 701
10139.55 621
10140.51 641
10141.46 672
10142.41 673
10143.36 640
10144.31 641
10145.26 680
10146.21 638
10147.16 656
10148.11 687
10149.06 632
10150.01 647
10150.97 617
10151.92 643
10152.87 655
10153.82 622
10154.77 680
10155.72 636
10156.67 663
10157.63 660
10158.58 642
10159.53 625
10160.48 663
10161.43 665
10162.38 675
10163.34 660
10164.29 647
10165.24 670
10166.19 700
10167.14 700
10168.09 669
10169.05 696
10170.00 736
10170.95 695
10171.90 675
10172.86 709
10173.81 744
10174.76 756
10175.71 684
10176.66 745
10177.62 726
10178.57 757
10179.52 762
10180.47 753
10181.43 777
10182.38 819
10183.33 840
10184.29 805
10185.24 814
10186.19 744
10187.14 799
10188.10 801
10189.05 834
10190.00 764
10190.96 795
10191.91 805
10192.86 787
10193.81 847
10194.77 836
10195.72 838
10196.67 832
10197.63 874
10198.58 862
10199.53 862
10200.49 857
10201.44 857
10202.40 896
10203.35 987
10204.30 922
10205.26 953
10206.21 989
10207.16 1040
10208.12 1052
10209.07 1127
10210.03 1093
10210.98 1019
10211.93 1067
10212.89 988
10213.84 913
10214.80 864
10215.75 930
10216.70 904
10217.66 881
10218.61 868
10219.57 846
10220.52 769
10221.48 751
10222.43 768
10223.39 813
10224.34 814
10225.30 783
10226.25 777
10227.20 807
10228.16 740
10229.11 772
10230.07 785
10231.02 757
10231.98 822
10232.93 801
10233.89 784
10234.84 760
10235.80 788
10236.75 890
10237.71 951
10238.67 888
10239.62 874
10240.58 853
10241.53 842
10242.49 834
10243.44 785
10244.40 761
10245.35 678
10246.31 659
10247.26 700
10248.22 694
10249.18 646
10250.13 631
10251.09 657
10252.04 654
10253.00 691
10253.96 674
10254.91 668
10255.87 653
10256.82 596
10257.78 593
10258.74 625
10259.69 611
10260.65 642
10261.61 656
10262.56 600
10263.52 624
10264.47 608
10265.43 605
10266.39 585
10267.34 576
10268.30 641
10269.26 607
10270.21 543
10271.17 598
10272.13 591
10273.09 627
10274.04 540
10275.00 584
10275.96 674
10276.91 566
10277.87 645
10278.83 627
10279.78 613
10280.74 645
10281.70 596
10282.66 613
10283.61 569
10284.57 554
10285.53 500
10286.49 557
10287.44 595
10288.40 612
10289.36 587
10290.32 578
10291.27 597
10292.23 592
10293.19 650
10294.15 617
10295.11 601
10296.06 650
10297.02 635
10297.98 643
10298.94 614
10299.90 656
10300.85 646
10301.81 614
10302.77 616
10303.73 602
10304.69 587
10305.65 625
10306.60 568
10307.56 559
10308.52 570
10309.48 570
10310.44 578
10311.40 600
10312.36 546
10313.32 598
10314.27 550
10315.23 570
10316.19 561
10317.15 541
10318.11 596
10319.07 669
10320.03 581
10320.99 581
10321.95 549
10322.91 604
10323.86 614
10324.82 607
10325.78 579
10326.74 573
10327.70 571
10328.66 597
10329.62 551
10330.58 573
10331.54 607
10332.50 580
10333.46 567
10334.42 601
10335.38 561
10336.34 599
10337.30 554
10338.26 588
10339.22 537
10340.18 539
10341.14 562
10342.10 500
10343.06 535
10344.02 531
10344.98 551
10345.94 568
10346.90 602
10347.86 588
10348.82 562
10349.78 538
10350.74 561
10351.70 543
10352.66 526
10353.62 510
10354.58 473
10355.55 479
10356.51 541
10357.47 558
10358.43 577
10359.39 570
10360.35 540
10361.31 574
10362.27 560
10363.23 531
10364.19 545
10365.16 561
10366.12 524
10367.08 547
10368.04 570
10369.00 580
10369.96 558
10370.92 529
10371.88 505
10372.85 529
10373.81 523
10374.77 510
10375.73 507
10376.69 534
10377.65 546
10378.62 504
10379.58 499
10380.54 557
10381.50 522
10382.46 524
10383.43 492
10384.39 522
10385.35 493
10386.31 515
10387.27 529
10388.24 501
10389.20 486
10390.16 499
10391.12 514
10392.09 493
10393.05 521
10394.01 505
10394.97 497
10395.94 497
10396.90 497
10397.86 510
10398.82 488
10399.79 455
10400.75 510
10401.71 541
10402.68 518
10403.64 519
10404.60 500
10405.57 552
10406.53 463
10407.49 477
10408.45 497
10409.42 467
10410.38 517
10411.34 498
10412.31 528
10413.27 492
10414.23 500
10415.20 505
10416.16 502
10417.13 480
10418.09 497
10419.05 478
10420.02 532
10420.98 549
10421.94 483
10422.91 513
10423.87 521
10424.84 516
10425.80 554
10426.76 534
10427.73 535
10428.69 504
10429.66 511
10430.62 518
10431.58 486
10432.55 466
10433.51 471
10434.48 481
10435.44 484
10436.41 457
10437.37 413
10438.34 456
10439.30 462
10440.27 517
10441.23 474
10442.19 471
10443.16 507
10444.12 544
10445.09 477
10446.05 451
10447.02 455
10447.98 482
10448.95 506
10449.91 484
10450.88 454
10451.84 479
10452.81 458
10453.78 472
10454.74 454
10455.71 446
10456.67 446
10457.64 436
10458.60 457
10459.57 437
10460.53 445
10461.50 480
10462.47 513
10463.43 451
10464.40 416
10465.36 476
10466.33 491
10467.29 439
10468.26 453
10469.23 476
10470.19 445
10471.16 479
10472.12 470
10473.09 451
10474.06 421
10475.02 430
10475.99 431
10476.96 425
10477.92 434
10478.89 448
10479.86 426
10480.82 445
10481.79 429
10482.76 498
10483.72 456
10484.69 484
10485.66 514
10486.62 465
10487.59 460
10488.56 476
10489.52 459
10490.49 450
10491.46 445
10492.42 471
10493.39 440
10494.36 474
10495.33 435
10496.29 447
10497.26 442
10498.23 463
10499.19 442
10500.16 484
10501.13 450
10502.10 464
10503.06 474
10504.03 485
10505.00 474
10505.97 468
10506.94 441
10507.90 396
10508.87 442
10509.84 503
10510.81 471
10511.78 440
10512.74 428
10513.71 453
10514.68 486
10515.65 442
10516.62 465
10517.58 501
10518.55 486
10519.52 434
10520.49 451
10521.46 447
10522.43 476
10523.39 482
10524.36 483
10525.33 490
10526.30 417
10527.27 413
10528.24 464
10529.21 461
10530.18 409
10531.14 425
10532.11 419
10533.08 435
10534.05 454
10535.02 455
10535.99 438
10536.96 437
10537.93 420
10538.90 411
10539.87 464
10540.84 449
10541.80 400
10542.77 465
10543.74 481
10544.71 408
10545.68 445
10546.65 488
10547.62 460
10548.59 414
10549.56 431
10550.53 457
10551.50 490
10552.47 456
10553.44 462
10554.41 400
10555.38 454
10556.35 460
10557.32 430
10558.29 460
10559.26 440
10560.23 480
10561.20 505
10562.17 481
10563.14 491
10564.11 503
10565.08 494
10566.05 527
10567.02 517
10567.99 476
10568.97 490
10569.94 474
10570.91 449
10571.88 447
10572.85 449
10573.82 448
10574.79 476
10575.76 478
10576.73 457
10577.70 446
10578.67 446
10579.64 492
10580.62 484
10581.59 460
10582.56 480
10583.53 474
10584.50 480
10585.47 464
10586.44 419
10587.42 481
10588.39 447
10589.36 472
10590.33 457
10591.30 435
10592.27 431
10593.25 487
10594.22 471
10595.19 411
10596.16 413
10597.13 440
10598.10 434
10599.08 487
10600.05 447
10601.02 416
10601.99 479
10602.96 449
10603.94 443
10604.91 429
10605.88 446
10606.85 519
10607.83 486
10608.80 435
10609.77 428
10610.74 446
10611.72 497
10612.69 456
10613.66 505
10614.63 455
10615.61 477
10616.58 478
10617.55 457
10618.53 442
10619.50 453
10620.47 498
10621.44 497
10622.42 468
10623.39 508
10624.36 523
10625.34 516
10626.31 527
10627.28 540
10628.26 530
10629.23 527
10630.20 515
10631.18 516
10632.15 470
10633.12 506
10634.10 509
10635.07 500
10636.05 532
10637.02 532
10637.99 549
10638.97 618
10639.94 649
10640.91 607
10641.89 603
10642.86 615
10643.84 679
10644.81 646
10645.79 595
10646.76 545
10647.73 513
10648.71 461
10649.68 529
10650.66 528
10651.63 506
10652.61 514
10653.58 534
10654.55 531
10655.53 487
10656.50 497
10657.48 463
10658.45 464
10659.43 460
10660.40 490
10661.38 464
10662.35 461
10663.33 471
10664.30 501
10665.28 478
10666.25 445
10667.23 461
10668.20 468
10669.18 494
10670.15 496
10671.13 453
10672.10 453
10673.08 505
10674.05 436
10675.03 440
10676.01 502
10676.98 485
10677.96 498
10678.93 475
10679.91 488
10680.88 510
10681.86 490
10682.84 513
10683.81 471
10684.79 504
10685.76 450
10686.74 515
10687.72 472
10688.69 417
10689.67 466
10690.64 441
10691.62 460
10692.60 429
10693.57 481
10694.55 505
10695.53 498
10696.50 450
10697.48 442
10698.46 428
10699.43 442
10700.41 485
10701.39 497
10702.36 436
10703.34 483
10704.32 465
10705.29 475
10706.27 504
10707.25 452
10708.22 423
10709.20 463
10710.18 484
10711.15 458
10712.13 475
10713.11 471
10714.09 443
10715.06 472
10716.04 464
10717.02 482
10718.00 476
10718.97 473
10719.95 435
10720.93 482
10721.91 505
10722.88 496
10723.86 450
10724.84 474
10725.82 489
10726.80 481
10727.77 511
10728.75 471
10729.73 465
10730.71 437
10731.69 479
10732.66 461
10733.64 492
10734.62 495
10735.60 483
10736.58 469
10737.55 506
10738.53 465
10739.51 437
10740.49 439
10741.47 482
10742.45 489
10743.43 455
10744.40 462
10745.38 451
10746.36 480
10747.34 521
10748.32 478
10749.30 487
10750.28 471
10751.26 435
10752.24 470
10753.21 494
10754.19 505
10755.17 483
10756.15 519
10757.13 537
10758.11 472
10759.09 446
10760.07 436
10761.05 500
10762.03 524
10763.01 463
10763.99 530
10764.97 500
10765.95 507
10766.93 493
10767.91 480
10768.89 499
10769.87 552
10770.84 556
10771.82 495
10772.80 450
10773.78 540
10774.76 637
10775.74 591
10776.73 537
10777.71 515
10778.69 539
10779.67 563
10780.65 588
10781.63 545
10782.61 522
10783.59 586
10784.57 571
10785.55 522
10786.53 511
10787.51 531
10788.49 577
10789.47 521
10790.45 532
10791.43 534
10792.41 524
10793.39 566
10794.38 563
10795.36 523
10796.34 532
10797.32 532
10798.30 502
10799.28 553
10800.26 516
10801.24 529
10802.22 552
10803.21 530
10804.19 533
10805.17 503
10806.15 537
10807.13 559
10808.11 564
10809.09 527
10810.08 482
10811.06 573
10812.04 598
10813.02 536
10814.00 511
10814.99 503
10815.97 550
10816.95 563
10817.93 494
10818.91 520
10819.90 527
10820.88 546
10821.86 545
10822.84 502
10823.82 539
10824.81 511
10825.79 537
10826.77 551
10827.75 504
10828.74 492
10829.72 504
10830.70 573
10831.68 544
10832.67 494
10833.65 514
10834.63 553
10835.62 562
10836.60 520
10837.58 533
10838.56 536
10839.55 528
10840.53 531
10841.51 515
10842.50 542
10843.48 555
10844.46 566
10845.45 605
10846.43 584
10847.41 574
10848.40 596
10849.38 610
10850.36 557
10851.35 596
10852.33 621
10853.31 617
10854.30 554
10855.28 594
10856.26 587
10857.25 560
10858.23 616
10859.22 599
10860.20 610
10861.18 605
10862.17 597
10863.15 581
10864.14 555
10865.12 577
10866.10 564
10867.09 615
10868.07 685
10869.06 629
10870.04 633
10871.03 660
10872.01 649
10873.00 621
10873.98 589
10874.96 640
10875.95 664
10876.93 680
10877.92 665
10878.90 646
10879.89 629
10880.87 689
10881.86 699
10882.84 622
10883.83 645
10884.81 705
10885.80 688
10886.78 734
10887.77 681
10888.75 722
10889.74 694
10890.72 660
10891.71 716
10892.70 719
10893.68 720
10894.67 710
10895.65 716
10896.64 709
10897.62 735
10898.61 710
10899.59 713
10900.58 701
10901.57 733
10902.55 746
10903.54 763
10904.52 758
10905.51 723
10906.50 720
10907.48 701
10908.47 777
10909.45 777
10910.44 821
10911.43 769
10912.41 776
10913.40 813
10914.39 808
10915.37 845
10916.36 841
10917.35 839
10918.33 823
10919.32 839
10920.30 818
10921.29 825
10922.28 833
10923.27 886
10924.25 857
10925.24 837
10926.23 884
10927.21 875
10928.20 899
10929.19 865
10930.17 873
10931.16 907
10932.15 899
10933.14 868
10934.12 893
10935.11 938
10936.10 944
10937.09 908
10938.07 938
10939.06 922
10940.05 916
10941.04 977
10942.02 992
10943.01 1010
10944.00 957
10944.99 963
10945.97 998
10946.96 1052
10947.95 1065
10948.94 1062
10949.93 1037
10950.91 1125
10951.90 1070
10952.89 1133
10953.88 1170
10954.87 1199
10955.85 1243
10956.84 1423
10957.83 1411
10958.82 1599
10959.81 1622
10960.80 1634
10961.79 1662
10962.77 1467
10963.76 1493
10964.75 1417
10965.74 1420
10966.73 1349
10967.72 1226
10968.71 1193
10969.70 1210
10970.68 1135
10971.67 1161
10972.66 1104
10973.65 1112
10974.64 1092
10975.63 1131
10976.62 1117
10977.61 1056
10978.60 1082
10979.59 1130
10980.58 1219
10981.57 1211
10982.55 1225
10983.54 1216
10984.53 1198
10985.52 1246
10986.51 1249
10987.50 1191
10988.49 1204
10989.48 1185
10990.47 1218
10991.46 1261
10992.45 1183
10993.44 1321
10994.43 1399
10995.42 1495
10996.41 1566
10997.40 1742
10998.39 1845
10999.38 2093
11000.37 2115
11001.36 2188
11002.35 2173
11003.34 2145
11004.33 2047
11005.33 1943
11006.32 1795
11007.31 1639
11008.30 1477
11009.29 1367
11010.28 1323
11011.27 1231
11012.26 1171
11013.25 1060
11014.24 1040
11015.23 1072
11016.22 1050
11017.21 1010
11018.21 1075
11019.20 1032
11020.19 1041
11021.18 1046
11022.17 997
11023.16 996
11024.15 958
11025.14 1016
11026.14 936
11027.13 939
11028.12 968
11029.11 966
11030.10 993
11031.09 942
11032.09 922
11033.08 902
11034.07 936
11035.06 959
11036.05 884
11037.05 862
11038.04 900
11039.03 895
11040.02 854
11041.01 906
11042.01 904
11043.00 847
11043.99 920
11044.98 896
11045.97 898
11046.97 854
11047.96 851
11048.95 852
11049.94 856
11050.94 817
11051.93 822
11052.92 782
11053.91 817
11054.91 792
11055.90 858
11056.89 871
11057.89 811
11058.88 839
11059.87 887
11060.87 913
11061.86 907
11062.85 929
11063.84 930
11064.84 971
11065.83 958
11066.82 933
11067.82 923
11068.81 883
11069.80 876
11070.80 864
11071.79 878
11072.78 881
11073.78 857
11074.77 890
11075.77 839
11076.76 845
11077.75 877
11078.75 810
11079.74 780
11080.73 790
11081.73 833
11082.72 810
11083.72 804
11084.71 751
11085.70 799
11086.70 794
11087.69 776
11088.69 826
11089.68 795
11090.68 816
11091.67 753
11092.66 775
11093.66 792
11094.65 803
11095.65 760
11096.64 782
11097.64 731
11098.63 728
11099.63 748
11100.62 752
11101.62 731
11102.61 735
11103.61 712
11104.60 693
11105.60 744
11106.59 743
11107.59 727
11108.58 737
11109.58 745
11110.57 698
11111.57 720
11112.56 713
11113.56 698
11114.55 716
11115.55 733
11116.55 634
11117.54 730
11118.54 728
11119.53 719
11120.53 694
11121.52 686
11122.52 685
11123.51 716
11124.51 752
11125.51 726
11126.50 809
11127.50 729
11128.49 771
11129.49 761
11130.49 791
11131.48 767
11132.48 763
11133.48 764
11134.47 764
11135.47 721
11136.46 691
11137.46 717
11138.46 729
11139.45 710
11140.45 733
11141.45 715
11142.44 715
11143.44 697
11144.44 705
11145.43 694
11146.43 678
11147.43 675
11148.43 716
11149.42 660
11150.42 677
11151.42 667
11152.41 710
11153.41 656
11154.41 662
11155.40 681
11156.40 677
11157.40 647
11158.40 673
11159.39 620
11160.39 687
11161.39 751
11162.39 690
11163.38 694
11164.38 695
11165.38 629
11166.38 661
11167.38 671
11168.37 664
11169.37 662
11170.37 679
11171.37 739
11172.37 715
11173.36 690
11174.36 714
11175.36 715
11176.36 680
11177.36 700
11178.35 701
11179.35 690
11180.35 683
11181.35 751
11182.35 674
11183.35 691
11184.34 709
11185.34 684
11186.34 759
11187.34 769
11188.34 752
11189.34 739
11190.34 775
11191.34 808
11192.34 789
11193.33 725
11194.33 775
11195.33 832
11196.33 835
11197.33 783
11198.33 813
11199.33 828
11200.33 865
11201.33 779
11202.33 723
11203.33 763
11204.33 774
11205.32 753
11206.32 709
11207.32 722
11208.32 746
11209.32 743
11210.32 740
11211.32 725
11212.32 708
11213.32 710
11214.32 756
11215.32 705
11216.32 650
11217.32 649
11218.32 652
11219.32 709
11220.32 642
11221.32 648
11222.32 650
11223.32 656
11224.32 654
11225.32 638
11226.32 623
11227.33 627
11228.33 675
11229.33 641
11230.33 633
11231.33 657
11232.33 661
11233.33 656
11234.33 649
11235.33 630
11236.33 640
11237.33 575
11238.33 601
11239.33 594
11240.34 643
11241.34 638
11242.34 619
11243.34 616
11244.34 611
11245.34 616
11246.34 643
11247.34 640
11248.35 632
11249.35 616
11250.35 604
11251.35 603
11252.35 655
11253.35 603
11254.35 593
11255.36 595
11256.36 596
11257.36 545
11258.36 556
11259.36 585
11260.37 574
11261.37 581
11262.37 590
11263.37 616
11264.37 628
11265.38 602
11266.38 606
11267.38 588
11268.38 611
11269.39 585
11270.39 615
11271.39 613
11272.39 616
11273.40 630
11274.40 613
11275.40 660
11276.40 625
11277.41 672
11278.41 629
11279.41 677
11280.41 658
11281.42 658
11282.42 674
11283.42 633
11284.43 681
11285.43 637
11286.43 591
11287.44 607
11288.44 663
11289.44 639
11290.45 606
11291.45 623
11292.45 595
11293.46 638
11294.46 655
11295.46 600
11296.47 614
11297.47 611
11298.47 655
11299.48 635
11300.48 610
11301.48 611
11302.49 610
11303.49 642
11304.50 615
11305.50 616
11306.50 591
11307.51 641
11308.51 601
11309.52 656
11310.52 712
11311.52 655
11312.53 751
11313.53 762
11314.54 810
11315.54 754
11316.55 756
11317.55 763
11318.56 703
11319.56 713
11320.56 670
11321.57 686
11322.57 682
11323.58 649
11324.58 597
11325.59 520
11326.59 559
11327.60 581
11328.60 553
11329.61 563
11330.61 572
11331.62 563
11332.62 538
11333.63 533
11334.63 542
11335.64 573
11336.65 593
11337.65 537
11338.66 458
11339.66 505
11340.67 500
11341.67 540
11342.68 520
11343.68 478
11344.69 495
11345.70 533
11346.70 551
11347.71 536
11348.71 508
11349.72 511
11350.72 508
11351.73 508
11352.74 512
11353.74 527
11354.75 520
11355.76 481
11356.76 478
11357.77 520
11358.77 500
11359.78 576
11360.79 558
11361.79 498
11362.80 535
11363.81 516
11364.81 529
11365.82 558
11366.83 557
11367.83 530
11368.84 508
11369.85 524
11370.85 515
11371.86 499
11372.87 504
11373.87 492
11374.88 519
11375.89 541
11376.90 491
11377.90 545
11378.91 474
11379.92 509
11380.92 557
11381.93 549
11382.94 513
11383.95 546
11384.95 625
11385.96 531
11386.97 557
11387.98 569
11388.99 505
11389.99 477
11391.00 507
11392.01 485
11393.02 500
11394.02 519
11395.03 522
11396.04 504
11397.05 513
11398.06 489
11399.06 521
11400.07 537
11401.08 540
11402.09 481
11403.10 502
11404.11 503
11405.11 516
11406.12 506
11407.13 464
11408.14 529
11409.15 526
11410.16 487
11411.17 549
11412.17 522
11413.18 480
11414.19 452
11415.20 518
11416.21 505
11417.22 490
11418.23 495
11419.24 529
11420.25 497
11421.25 538
11422.26 497
11423.27 492
11424.28 526
11425.29 475
11426.30 510
11427.31 536
11428.32 496
11429.33 517
11430.34 473
11431.35 483
11432.36 535
11433.37 542
11434.38 530
11435.39 497
11436.40 482
11437.41 499
11438.42 508
11439.43 484
11440.44 496
11441.45 507
11442.46 529
11443.47 504
11444.48 477
11445.49 544
11446.50 481
11447.51 494
11448.52 548
11449.53 516
11450.54 466
11451.55 472
11452.56 522
11453.57 524
11454.58 530
11455.59 496
11456.60 505
11457.61 555
11458.62 494
11459.63 553
11460.64 544
11461.66 508
11462.67 533
11463.68 478
11464.69 503
11465.70 507
11466.71 475
11467.72 492
11468.73 528
11469.74 533
11470.76 506
11471.77 510
11472.78 491
11473.79 545
11474.80 513
11475.81 534
11476.82 501
11477.84 501
11478.85 519
11479.86 522
11480.87 507
11481.88 528
11482.89 507
11483.91 478
11484.92 483
11485.93 518
11486.94 530
11487.95 480
11488.97 468
11489.98 535
11490.99 499
11492.00 466
11493.02 465
11494.03 473
11495.04 481
11496.05 469
11497.06 511
11498.08 476
11499.09 498
11500.10 517
11501.12 494
11502.13 451
11503.14 509
11504.15 524
11505.17 569
11506.18 520
11507.19 495
11508.20 482
11509.22 508
11510.23 539
11511.24 534
11512.26 483
11513.27 527
11514.28 536
11515.30 534
11516.31 517
11517.32 500
11518.34 531
11519.35 519
11520.36 511
11521.38 487
11522.39 475
11523.40 534
11524.42 528
11525.43 529
11526.45 494
11527.46 499
11528.47 523
11529.49 496
11530.50 540
11531.52 522
11532.53 484
11533.54 503
11534.56 515
11535.57 531
11536.59 531
11537.60 566
11538.61 535
11539.63 502
11540.64 482
11541.66 560
11542.67 585
11543.69 612
11544.70 559
11545.72 553
11546.73 532
11547.74 538
11548.76 545
11549.77 550
11550.79 532
11551.80 520
11552.82 539
11553.83 550
11554.85 532
11555.86 549
11556.88 554
11557.89 551
11558.91 563
11559.92 588
11560.94 547
11561.96 549
11562.97 529
11563.99 597
11565.00 590
11566.02 608
11567.03 629
11568.05 565
11569.06 570
11570.08 607
11571.10 587
11572.11 593
11573.13 661
11574.14 660
11575.16 624
11576.17 604
11577.19 621
11578.21 674
11579.22 708
11580.24 724
11581.25 739
11582.27 698
11583.29 704
11584.30 786
11585.32 749
11586.34 717
11587.35 766
11588.37 779
11589.39 815
11590.40 825
11591.42 819
11592.44 839
11593.45 811
11594.47 822
11595.49 911
11596.50 881
11597.52 957
11598.54 1030
11599.55 1112
11600.57 1161
11601.59 1216
11602.60 1422
11603.62 1623
11604.64 1611
11605.66 1567
11606.67 1590
11607.69 1592
11608.71 1439
11609.73 1406
11610.74 1290
11611.76 1111
11612.78 1023
11613.80 921
11614.81 864
11615.83 823
11616.85 752
11617.87 778
11618.88 734
11619.90 697
11620.92 697
11621.94 689
11622.96 676
11623.97 611
11624.99 615
11626.01 691
11627.03 692
11628.05 660
11629.07 629
11630.08 613
11631.10 624
11632.12 643
11633.14 615
11634.16 625
11635.18 659
11636.19 628
11637.21 635
11638.23 580
11639.25 591
11640.27 639
11641.29 590
11642.31 593
11643.33 580
11644.34 573
11645.36 628
11646.38 579
11647.40 564
11648.42 625
11649.44 554
11650.46 566
11651.48 548
11652.50 560
11653.52 519
11654.54 507
11655.56 574
11656.58 563
11657.60 542
11658.61 537
11659.63 577
11660.65 571
11661.67 559
11662.69 566
11663.71 616
11664.73 640
11665.75 607
11666.77 618
11667.79 623
11668.81 642
11669.83 694
11670.85 685
11671.87 655
11672.89 574
11673.91 565
11674.93 598
11675.95 576
11676.97 592
11678.00 603
11679.02 619
11680.04 589
11681.06 596
11682.08 636
11683.10 568
11684.12 575
11685.14 583
11686.16 586
11687.18 600
11688.20 632
11689.22 625
11690.24 640
11691.26 615
11692.29 620
11693.31 574
11694.33 565
11695.35 610
11696.37 576
11697.39 565
11698.41 588
11699.43 569
11700.46 575
11701.48 587
11702.50 625
11703.52 567
11704.54 565
11705.56 590
11706.58 544
11707.61 550
11708.63 536
11709.65 595
11710.67 565
11711.69 581
11712.72 559
11713.74 524
11714.76 553
11715.78 566
11716.80 560
11717.83 546
11718.85 530
11719.87 527
11720.89 531
11721.92 545
11722.94 509
11723.96 502
11724.98 521
11726.01 520
11727.03 527
11728.05 534
11729.07 552
11730.10 561
11731.12 527
11732.14 518
11733.16 546
11734.19 557
11735.21 592
11736.23 547
11737.26 540
11738.28 544
11739.30 541
11740.33 541
11741.35 553
11742.37 483
11743.39 493
11744.42 544
11745.44 549
11746.47 485
11747.49 547
11748.51 533
11749.54 525
11750.56 527
11751.58 506
11752.61 513
11753.63 518
11754.65 468
11755.68 544
11756.70 523
11757.73 520
11758.75 545
11759.77 503
11760.80 455
11761.82 498
11762.85 498
11763.87 514
11764.89 523
11765.92 522
11766.94 538
11767.97 529
11768.99 494
11770.02 550
11771.04 494
11772.06 512
11773.09 545
11774.11 516
11775.14 550
11776.16 584
11777.19 560
11778.21 506
11779.24 517
11780.26 517
11781.29 554
11782.31 528
11783.34 526
11784.36 488
11785.39 550
11786.41 562
11787.44 549
11788.46 511
11789.49 500
11790.51 516
11791.54 528
11792.57 550
11793.59 550
11794.62 533
11795.64 501
11796.67 517
11797.69 550
11798.72 562
11799.74 544
11800.77 522
11801.80 535
11802.82 582
11803.85 575
11804.87 595
11805.90 568
11806.93 551
11807.95 546
11808.98 569
11810.00 541
11811.03 516
11812.06 541
11813.08 536
11814.11 553
11815.14 542
11816.16 559
11817.19 573
11818.22 594
11819.24 559
11820.27 555
11821.30 515
11822.32 554
11823.35 595
11824.38 594
11825.40 556
11826.43 556
11827.46 580
11828.48 571
11829.51 564
11830.54 642
11831.56 616
11832.59 578
11833.62 604
11834.65 620
11835.67 624
11836.70 595
11837.73 601
11838.76 634
11839.78 616
11840.81 576
11841.84 593
11842.87 568
11843.89 634
11844.92 598
11845.95 640
11846.98 638
11848.00 591
11849.03 660
11850.06 670
11851.09 623
11852.12 630
11853.14 645
11854.17 664
11855.20 658
11856.23 676
11857.26 681
11858.29 686
11859.31 691
11860.34 703
11861.37 677
11862.40 657
11863.43 707
11864.46 658
11865.48 682
11866.51 689
11867.54 692
11868.57 690
11869.60 698
11870.63 693
11871.66 664
11872.69 711
11873.72 759
11874.74 717
11875.77 764
11876.80 715
11877.83 749
11878.86 795
11879.89 739
11880.92 700
11881.95 785
11882.98 745
11884.01 809
11885.04 765
11886.07 816
11887.10 846
11888.13 861
11889.15 828
11890.18 826
11891.21 891
11892.24 847
11893.27 849
11894.30 883
11895.33 862
11896.36 974
11897.39 966
11898.42 990
11899.45 958
11900.48 979
11901.51 1056
11902.54 1102
11903.57 1093
11904.60 1028
11905.64 1028
11906.67 1111
11907.70 1067
11908.73 1009
11909.76 1000
11910.79 980
11911.82 986
11912.85 990
11913.88 983
11914.91 974
11915.94 1014
11916.97 1038
11918.00 996
11919.03 984
11920.06 971
11921.10 948
11922.13 1015
11923.16 1021
11924.19 1002
11925.22 1050
11926.25 1113
11927.28 1131
11928.31 1209
11929.35 1296
11930.38 1381
11931.41 1505
11932.44 1512
11933.47 1568
11934.50 1579
11935.53 1551
11936.57 1486
11937.60 1424
11938.63 1356
11939.66 1291
11940.69 1208
11941.73 1098
11942.76 1047
11943.79 982
11944.82 1003
11945.85 934
11946.89 847
11947.92 816
11948.95 877
11949.98 841
11951.01 837
11952.05 863
11953.08 891
11954.11 807
11955.14 802
11956.18 806
11957.21 837
11958.24 771
11959.27 831
11960.31 830
11961.34 844
11962.37 840
11963.41 806
11964.44 880
11965.47 818
11966.50 865
11967.54 896
11968.57 823
11969.60 849
11970.64 856
11971.67 866
11972.70 875
11973.74 861
11974.77 873
11975.80 871
11976.84 831
11977.87 863
11978.90 928
11979.94 851
11980.97 810
11982.00 803
11983.04 824
11984.07 811
11985.11 848
11986.14 852
11987.17 790
11988.21 813
11989.24 911
11990.28 924
11991.31 904
11992.34 872
11993.38 880
11994.41 866
11995.45 883
11996.48 900
11997.52 948
11998.55 928
11999.58 964
12000.62 933
12001.65 918
12002.69 970
12003.72 902
12004.76 884
12005.79 898
12006.83 916
12007.86 919
12008.90 891
12009.93 892
12010.97 919
12012.00 946
12013.04 954
12014.07 937
12015.11 990
12016.14 1004
12017.18 1003
12018.21 1015
12019.25 1050
12020.28 1062
12021.32 1051
12022.35 1066
12023.39 1041
12024.42 999
12025.46 1005
12026.49 987
12027.53 947
12028.57 934
12029.60 914
12030.64 968
12031.67 993
12032.71 926
12033.74 954
12034.78 978
12035.82 945
12036.85 942
12037.89 886
12038.92 882
12039.96 884
12041.00 918
12042.03 921
12043.07 899
12044.11 883
12045.14 881
12046.18 894
12047.22 946
12048.25 929
12049.29 871
12050.33 903
12051.36 949
12052.40 959
12053.44 905
12054.47 931
12055.51 946
12056.55 977
12057.58 957
12058.62 931
12059.66 926
12060.69 942
12061.73 919
12062.77 944
12063.80 932
12064.84 955
12065.88 1023
12066.92 956
12067.95 943
12068.99 977
12070.03 982
12071.07 944
12072.10 919
12073.14 956
12074.18 986
12075.22 973
12076.25 986
12077.29 944
12078.33 1004
12079.37 1051
12080.41 990
12081.44 981
12082.48 954
12083.52 993
12084.56 983
12085.60 1037
12086.63 1059
12087.67 1011
12088.71 1034
12089.75 1095
12090.79 1102
12091.83 1101
12092.86 1107
12093.90 1134
12094.94 1125
12095.98 1112
12097.02 1069
12098.06 1203
12099.10 1231
12100.13 1396
12101.17 1325
12102.21 1380
12103.25 1492
12104.29 1593
12105.33 1544
12106.37 1481
12107.41 1533
12108.45 1515
12109.49 1401
12110.52 1390
12111.56 1192
12112.60 1127
12113.64 1090
12114.68 1018
12115.72 975
12116.76 947
12117.80 875
12118.84 918
12119.88 818
12120.92 867
12121.96 896
12123.00 800
12124.04 800
12125.08 779
12126.12 744
12127.16 785
12128.20 835
12129.24 798
12130.28 789
12131.32 786
12132.36 757
12133.40 762
12134.44 756
12135.48 810
12136.52 789
12137.56 782
12138.60 774
12139.64 733
12140.68 758
12141.72 746
12142.76 777
12143.80 792
12144.84 832
12145.88 726
12146.93 752
12147.97 793
12149.01 754
12150.05 705
12151.09 736
12152.13 721
12153.17 688
12154.21 727
12155.25 736
12156.29 697
12157.34 718
12158.38 757
12159.42 743
12160.46 713
12161.50 734
12162.54 754
12163.58 841
12164.62 742
12165.67 748
12166.71 750
12167.75 743
12168.79 741
12169.83 805
12170.87 697
12171.92 737
12172.96 781
12174.00 713
12175.04 750
12176.08 748
12177.13 789
12178.17 713
12179.21 680
12180.25 677
12181.30 726
12182.34 728
12183.38 656
12184.42 659
12185.46 745
12186.51 687
12187.55 669
12188.59 694
12189.63 713
12190.68 677
12191.72 665
12192.76 665
12193.81 712
12194.85 661
12195.89 665
12196.93 686
12197.98 663
12199.02 638
12200.06 661
12201.11 722
12202.15 707
12203.19 665
12204.24 644
12205.28 658
12206.32 696
12207.37 671
12208.41 641
12209.45 674
12210.50 639
12211.54 649
12212.58 640
12213.63 685
12214.67 637
12215.71 610
12216.76 675
12217.80 578
12218.85 571
12219.89 619
12220.93 685
12221.98 589
12223.02 618
12224.07 579
12225.11 622
12226.15 656
12227.20 656
12228.24 653
12229.29 638
12230.33 616
12231.38 644
12232.42 648
12233.46 625
12234.51 597
12235.55 604
12236.60 673
12237.64 604
12238.69 626
12239.73 604
12240.78 608
12241.82 599
12242.87 566
12243.91 594
12244.96 597
12246.00 619
12247.05 637
12248.09 644
12249.14 588
12250.18 639
12251.23 575
12252.27 579
12253.32 558
12254.36 610
12255.41 547
12256.45 575
12257.50 565
12258.55 555
12259.59 566
12260.64 527
12261.68 570
12262.73 594
12263.77 581
12264.82 544
12265.87 546
12266.91 541
12267.96 584
12269.00 539
12270.05 583
12271.10 537
12272.14 496
12273.19 498
12274.23 556
12275.28 596
12276.33 550
12277.37 536
12278.42 554
12279.47 566
12280.51 551
12281.56 541
12282.61 533
12283.65 501
12284.70 540
12285.75 560
12286.79 577
12287.84 560
12288.89 545
12289.93 547
12290.98 518
12292.03 532
12293.07 502
12294.12 533
12295.17 500
12296.22 525
12297.26 484
12298.31 508
12299.36 507
12300.40 500
12301.45 528
12302.50 525
12303.55 533
12304.59 522
12305.64 552
12306.69 551
12307.74 517
12308.78 526
12309.83 496
12310.88 529
12311.93 479
12312.98 479
12314.02 493
12315.07 498
12316.12 499
12317.17 511
12318.22 497
12319.26 467
12320.31 467
12321.36 504
12322.41 520
12323.46 566
12324.51 496
12325.55 481
12326.60 501
12327.65 528
12328.70 499
12329.75 496
12330.80 490
12331.85 511
12332.89 488
12333.94 468
12334.99 498
12336.04 494
12337.09 498
12338.14 484
12339.19 501
12340.24 461
12341.29 464
12342.33 520
12343.38 486
12344.43 485
12345.48 488
12346.53 467
12347.58 481
12348.63 499
12349.68 473
12350.73 480
12351.78 474
12352.83 497
12353.88 508
12354.93 546
12355.98 483
12357.03 546
12358.08 530
12359.13 471
12360.18 537
12361.23 479
12362.28 525
12363.33 500
12364.38 471
12365.43 516
12366.48 531
12367.53 526
12368.58 494
12369.63 509
12370.68 488
12371.73 504
12372.78 522
12373.83 520
12374.88 501
12375.93 519
12376.98 532
12378.03 511
12379.08 532
12380.13 559
12381.18 545
12382.23 532
12383.29 540
12384.34 518
12385.39 505
12386.44 503
12387.49 519
12388.54 507
12389.59 510
12390.64 518
12391.69 527
12392.75 517
12393.80 520
12394.85 466
12395.90 484
12396.95 488
12398.00 554
12399.05 551
12400.11 531
12401.16 562
12402.21 521
12403.26 488
12404.31 502
12405.36 549
12406.42 553
12407.47 495
12408.52 525
12409.57 490
12410.62 514
12411.68 543
12412.73 565
12413.78 520
12414.83 534
12415.88 515
12416.94 521
12417.99 568
12419.04 519
12420.09 535
12421.15 557
12422.20 582
12423.25 549
12424.30 537
12425.36 526
12426.41 562
12427.46 555
12428.52 543
12429.57 572
12430.62 551
12431.67 573
12432.73 605
12433.78 590
12434.83 552
12435.89 558
12436.94 568
12437.99 604
12439.05 580
12440.10 590
12441.15 563
12442.21 566
12443.26 609
12444.31 599
12445.37 621
12446.42 581
12447.47 587
12448.53 590
12449.58 601
12450.63 571
12451.69 537
12452.74 550
12453.80 658
12454.85 625
12455.90 646
12456.96 636
12458.01 626
12459.07 631
12460.12 599
12461.17 650
12462.23 723
12463.28 706
12464.34 706
12465.39 722
12466.45 719
12467.50 704
12468.56 754
12469.61 788
12470.66 808
12471.72 905
12472.77 1012
12473.83 1095
12474.88 1136
12475.94 1176
12476.99 1274
12478.05 1406
12479.10 1394
12480.16 1341
12481.21 1300
12482.27 1343
12483.32 1250
12484.38 1182
12485.43 1104
12486.49 1009
12487.54 940
12488.60 844
12489.65 847
12490.71 784
12491.77 788
12492.82 710
12493.88 701
12494.93 632
12495.99 663
12497.04 643
12498.10 657
12499.15 642
12500.21 624
12501.27 656
12502.32 673
12503.38 651
12504.43 586
12505.49 590
12506.55 587
12507.60 615
12508.66 598
12509.72 591
12510.77 626
12511.83 633
12512.88 597
12513.94 550
12515.00 595
12516.05 593
12517.11 606
12518.17 572
12519.22 567
12520.28 584
12521.34 589
12522.39 591
12523.45 594
12524.51 590
12525.56 558
12526.62 565
12527.68 592
12528.74 589
12529.79 520
12530.85 525
12531.91 562
12532.96 577
12534.02 592
12535.08 594
12536.14 563
12537.19 602
12538.25 622
12539.31 606
12540.37 600
12541.42 623
12542.48 650
12543.54 651
12544.60 669
12545.65 665
12546.71 660
12547.77 645
12548.83 659
12549.89 632
12550.94 651
12552.00 659
12553.06 657
12554.12 668
12555.18 692
12556.23 716
12557.29 693
12558.35 688
12559.41 623
12560.47 676
12561.53 751
12562.58 743
12563.64 713
12564.70 653
12565.76 660
12566.82 705
12567.88 710
12568.94 646
12570.00 610
12571.05 634
12572.11 614
12573.17 611
12574.23 579
12575.29 588
12576.35 631
12577.41 602
12578.47 600
12579.53 565
12580.59 571
12581.64 616
12582.70 608
12583.76 592
12584.82 599
12585.88 621
12586.94 590
12588.00 601
12589.06 543
12590.12 582
12591.18 557
12592.24 576
12593.30 566
12594.36 516
12595.42 546
12596.48 544
12597.54 589
12598.60 565
12599.66 536
12600.72 535
12601.78 568
12602.84 557
12603.90 539
12604.96 567
12606.02 531
12607.08 537
12608.14 553
12609.20 505
12610.26 515
12611.32 572
12612.38 633
12613.44 545
12614.50 539
12615.57 519
12616.63 591
12617.69 657
12618.75 635
12619.81 600
12620.87 598
12621.93 589
12622.99 635
12624.05 591
12625.11 591
12626.18 552
12627.24 536
12628.30 542
12629.36 549
12630.42 560
12631.48 549
12632.54 538
12633.60 573
12634.67 582
12635.73 534
12636.79 561
12637.85 563
12638.91 558
12639.97 551
12641.04 582
12642.10 540
12643.16 540
12644.22 552
12645.28 528
12646.35 507
12647.41 500
12648.47 531
12649.53 528
12650.59 496
12651.66 481
12652.72 518
12653.78 546
12654.84 471
12655.91 542
12656.97 550
12658.03 552
12659.09 495
12660.16 493
12661.22 510
12662.28 514
12663.34 512
12664.41 561
12665.47 524
12666.53 502
12667.60 533
12668.66 498
12669.72 524
12670.78 483
12671.85 471
12672.91 498
12673.97 532
12675.04 503
12676.10 517
12677.16 503
12678.23 518
12679.29 558
12680.35 557
12681.42 494
12682.48 528
12683.54 540
12684.61 518
12685.67 515
12686.74 510
12687.80 522
12688.86 498
12689.93 501
12690.99 509
12692.05 540
12693.12 541
12694.18 537
12695.25 532
12696.31 571
12697.37 545
12698.44 538
12699.50 551
12700.57 569
12701.63 617
12702.70 594
12703.76 606
12704.83 647
12705.89 596
12706.95 569
12708.02 597
12709.08 569
12710.15 620
12711.21 553
12712.28 563
12713.34 535
12714.41 557
12715.47 604
12716.54 533
12717.60 508
12718.67 539
12719.73 521
12720.80 538
12721.86 497
12722.93 528
12723.99 532
12725.06 560
12726.12 547
12727.19 533
12728.26 561
12729.32 574
12730.39 597
12731.45 516
12732.52 536
12733.58 570
12734.65 592
12735.71 580
12736.78 525
12737.85 543
12738.91 575
12739.98 543
12741.04 577
12742.11 569
12743.18 555
12744.24 601
12745.31 561
12746.37 536
12747.44 545
12748.51 555
12749.57 555
12750.64 524
12751.71 475
12752.77 503
12753.84 504
12754.91 523
12755.97 508
12757.04 526
12758.11 497
12759.17 481
12760.24 448
12761.31 466
12762.37 489
12763.44 483
12764.51 500
12765.57 435
12766.64 476
12767.71 499
12768.78 473
12769.84 473
12770.91 458
12771.98 459
12773.04 477
12774.11 500
12775.18 490
12776.25 452
12777.31 441
12778.38 515
12779.45 480
12780.52 464
12781.58 466
12782.65 522
12783.72 460
12784.79 454
12785.86 476
12786.92 472
12787.99 494
12789.06 472
12790.13 469
12791.20 412
12792.26 438
12793.33 530
12794.40 502
12795.47 512
12796.54 478
12797.61 470
12798.67 480
12799.74 431
12800.81 477
12801.88 499
12802.95 511
12804.02 497
12805.09 444
12806.15 473
12807.22 498
12808.29 510
12809.36 511
12810.43 532
12811.50 493
12812.57 554
12813.64 511
12814.71 504
12815.77 558
12816.84 524
12817.91 538
12818.98 543
12820.05 531
12821.12 562
12822.19 572
12823.26 484
12824.33 495
12825.40 535
12826.47 561
12827.54 504
12828.61 510
12829.68 484
12830.75 486
12831.82 495
12832.89 465
12833.96 492
12835.03 555
12836.10 524
12837.17 490
12838.24 498
12839.31 477
12840.38 521
12841.45 467
12842.52 467
12843.59 447
12844.66 424
12845.73 419
12846.80 457
12847.87 435
12848.94 422
12850.01 439
12851.08 447
12852.15 469
12853.22 427
12854.29 426
12855.36 416
12856.43 405
12857.51 407
12858.58 448
12859.65 413
12860.72 413
12861.79 426
12862.86 440
12863.93 417
12865.00 404
12866.07 419
12867.15 437
12868.22 409
12869.29 395
12870.36 407
12871.43 390
12872.50 398
12873.57 408
12874.65 411
12875.72 382
12876.79 407
12877.86 435
12878.93 452
12880.00 410
12881.08 392
12882.15 381
12883.22 418
12884.29 399
12885.36 386
12886.44 419
12887.51 426
12888.58 418
12889.65 422
12890.72 436
12891.80 397
12892.87 430
12893.94 426
12895.01 446
12896.09 411
12897.16 399
12898.23 397
12899.30 402
12900.38 426
12901.45 411
12902.52 416
12903.60 391
12904.67 417
12905.74 419
12906.81 388
12907.89 411
12908.96 448
12910.03 413
12911.11 447
12912.18 417
12913.25 389
12914.33 402
12915.40 429
12916.47 436
12917.55 413
12918.62 376
12919.69 402
12920.77 365
12921.84 394
12922.91 441
12923.99 410
12925.06 414
12926.13 415
12927.21 405
12928.28 401
12929.36 390
12930.43 388
12931.50 415
12932.58 397
12933.65 403
12934.73 381
12935.80 401
12936.87 405
12937.95 369
12939.02 386
12940.10 388
12941.17 440
12942.25 381
12943.32 406
12944.39 408
12945.47 402
12946.54 374
12947.62 423
12948.69 401
12949.77 359
12950.84 390
12951.92 395
12952.99 389
12954.07 379
12955.14 383
12956.22 384
12957.29 390
12958.37 372
12959.44 349
12960.52 393
12961.59 388
12962.67 376
12963.74 411
12964.82 372
12965.89 407
12966.97 392
12968.04 388
12969.12 411
12970.20 374
12971.27 385
12972.35 366
12973.42 378
12974.50 361
12975.57 372
12976.65 342
12977.73 361
12978.80 414
12979.88 378
12980.95 384
12982.03 379
12983.11 394
12984.18 361
12985.26 372
12986.33 371
12987.41 386
12988.49 398
12989.56 382
12990.64 379
12991.72 339
12992.79 373
12993.87 414
12994.95 415
12996.02 377
12997.10 364
12998.18 386
12999.25 420
13000.33 409
13001.41 372
13002.48 391
13003.56 430
13004.64 392
13005.71 428
13006.79 338
13007.87 358
13008.95 366
13010.02 393
13011.10 347
13012.18 331
13013.26 364
13014.33 357
13015.41 341
13016.49 369
13017.57 388
13018.64 371
13019.72 405
13020.80 369
13021.88 358
13022.95 354
13024.03 411
13025.11 383
13026.19 394
13027.26 361
13028.34 379
13029.42 387
13030.50 439
13031.58 407
13032.66 366
13033.73 397
13034.81 464
13035.89 396
13036.97 375
13038.05 378
13039.13 383
13040.20 407
13041.28 391
13042.36 377
13043.44 398
13044.52 408
13045.60 383
13046.68 372
13047.75 363
13048.83 378
13049.91 384
13050.99 419
13052.07 389
13053.15 395
13054.23 434
13055.31 394
13056.39 407
13057.47 398
13058.54 440
13059.62 403
13060.70 402
13061.78 418
13062.86 389
13063.94 399
13065.02 405
13066.10 425
13067.18 415
13068.26 438
13069.34 417
13070.42 423
13071.50 407
13072.58 366
13073.66 339
13074.74 400
13075.82 408
13076.90 385
13077.98 370
13079.06 390
13080.14 377
13081.22 410
13082.30 374
13083.38 381
13084.46 405
13085.54 359
13086.62 391
13087.70 364
13088.78 359
13089.86 404
13090.94 393
13092.02 354
13093.10 395
13094.18 373
13095.27 408
13096.35 439
13097.43 416
13098.51 374
13099.59 402
13100.67 400
13101.75 412
13102.83 398
13103.91 402
13104.99 404
13106.08 411
13107.16 405
13108.24 388
13109.32 362
13110.40 358
13111.48 394
13112.56 396
13113.64 396
13114.73 370
13115.81 362
13116.89 372
13117.97 395
13119.05 368
13120.14 379
13121.22 393
13122.30 399
13123.38 407
13124.46 366
13125.54 385
13126.63 391
13127.71 420
13128.79 380
13129.87 394
13130.96 390
13132.04 423
13133.12 416
13134.20 419
13135.28 447
13136.37 428
13137.45 387
13138.53 404
13139.61 422
13140.70 415
13141.78 391
13142.86 423
13143.95 382
13145.03 386
13146.11 399
13147.19 390
13148.28 395
13149.36 396
13150.44 391
13151.53 399
13152.61 424
13153.69 416
13154.78 393
13155.86 406
13156.94 385
13158.03 413
13159.11 435
13160.19 441
13161.28 452
13162.36 482
13163.44 438
13164.53 394
13165.61 417
13166.69 399
13167.78 419
13168.86 424
13169.95 426
13171.03 416
13172.11 401
13173.20 429
13174.28 373
13175.37 386
13176.45 396
13177.53 397
13178.62 396
13179.70 365
13180.79 407
13181.87 448
13182.96 434
13184.04 409
13185.12 398
13186.21 449
13187.29 410
13188.38 421
13189.46 405
13190.55 427
13191.63 439
13192.72 439
13193.80 435
13194.89 454
13195.97 444
13197.06 408
13198.14 446
13199.23 408
13200.31 440
13201.40 412
13202.48 460
13203.57 443
13204.65 470
13205.74 472
13206.82 449
13207.91 424
13208.99 443
13210.08 427
13211.16 467
13212.25 461
13213.34 455
13214.42 459
13215.51 458
13216.59 474
13217.68 461
13218.76 440
13219.85 434
13220.94 434
13222.02 450
13223.11 490
13224.19 453
13225.28 441
13226.37 422
13227.45 498
13228.54 473
13229.63 434
13230.71 474
13231.80 498
13232.89 442
13233.97 410
13235.06 453
13236.14 495
13237.23 470
13238.32 447
13239.40 459
13240.49 503
13241.58 511
13242.67 479
13243.75 518
13244.84 480
13245.93 491
13247.01 494
13248.10 474
13249.19 508
13250.27 452
13251.36 478
13252.45 464
13253.54 491
13254.62 483
13255.71 514
13256.80 475
13257.89 506
13258.97 482
13260.06 505
13261.15 490
13262.24 566
13263.32 526
13264.41 513
13265.50 521
13266.59 530
13267.67 522
13268.76 562
13269.85 556
13270.94 582
13272.03 583
13273.11 544
13274.20 551
13275.29 527
13276.38 545
13277.47 535
13278.56 554
13279.64 577
13280.73 573
13281.82 554
13282.91 570
13284.00 604
13285.09 639
13286.18 611
13287.26 573
13288.35 601
13289.44 612
13290.53 614
13291.62 583
13292.71 593
13293.80 642
13294.89 657
13295.98 662
13297.06 627
13298.15 639
13299.24 572
13300.33 662
13301.42 625
13302.51 663
13303.60 643
13304.69 684
13305.78 703
13306.87 673
13307.96 649
13309.05 693
13310.14 722
13311.23 700
13312.32 737
13313.41 705
13314.50 685
13315.59 732
13316.68 769
13317.77 693
13318.86 679
13319.95 698
13321.04 692
13322.13 699
13323.22 714
13324.31 687
13325.40 695
13326.49 688
13327.58 686
13328.67 655
13329.76 659
13330.85 666
13331.94 672
13333.03 700
13334.12 645
13335.21 706
13336.30 719
13337.39 743
13338.48 721
13339.57 719
13340.66 705
13341.75 742
13342.85 811
13343.94 742
13345.03 745
13346.12 729
13347.21 751
13348.30 700
13349.39 710
13350.48 725
13351.58 768
13352.67 757
13353.76 736
13354.85 783
13355.94 782
13357.03 720
13358.12 816
13359.22 786
13360.31 783
13361.40 842
13362.49 835
13363.58 803
13364.67 834
13365.77 889
13366.86 877
13367.95 922
13369.04 920
13370.13 904
13371.23 898
13372.32 965
13373.41 891
13374.50 914
13375.60 826
13376.69 807
13377.78 889
13378.87 889
13379.97 800
13381.06 745
13382.15 739
13383.24 689
13384.34 779
13385.43 719
13386.52 742
13387.61 726
13388.71 712
13389.80 697
13390.89 683
13391.99 682
13393.08 693
13394.17 688
13395.26 637
13396.36 679
13397.45 661
13398.54 648
13399.64 624
13400.73 648
13401.82 668
13402.92 648
13404.01 676
13405.10 682
13406.20 681
13407.29 654
13408.39 631
13409.48 610
13410.57 632
13411.67 686
13412.76 637
13413.85 684
13414.95 701
13416.04 658
13417.14 617
13418.23 653
13419.32 678
13420.42 626
13421.51 627
13422.61 647
13423.70 686
13424.80 678
13425.89 699
13426.98 698
13428.08 695
13429.17 749
13430.27 724
13431.36 716
13432.46 709
13433.55 711
13434.65 721
13435.74 786
13436.84 718
13437.93 737
13439.03 732
13440.12 752
13441.22 754
13442.31 743
13443.41 733
13444.50 671
13445.60 669
13446.69 653
13447.79 721
13448.88 717
13449.98 719
13451.07 745
13452.17 778
13453.26 762
13454.36 774
13455.45 805
13456.55 804
13457.65 749
13458.74 750
13459.84 755
13460.93 749
13462.03 756
13463.12 793
13464.22 799
13465.32 780
13466.41 821
13467.51 801
13468.60 802
13469.70 799
13470.80 810
13471.89 794
13472.99 809
13474.09 780
13475.18 806
13476.28 822
13477.37 747
13478.47 800
13479.57 805
13480.66 776
13481.76 806
13482.86 791
13483.95 807
13485.05 797
13486.15 781
13487.25 821
13488.34 832
13489.44 857
13490.54 883
13491.63 889
13492.73 896
13493.83 852
13494.92 843
13496.02 890
13497.12 955
13498.22 1016
13499.31 994
13500.41 996
13501.51 985
13502.61 1029
13503.70 1071
13504.80 1028
13505.90 1051
13507.00 1005
13508.09 1003
13509.19 996
13510.29 946
13511.39 920
13512.49 922
13513.58 889
13514.68 851
13515.78 842
13516.88 803
13517.98 803
13519.07 768
13520.17 749
13521.27 749
13522.37 796
13523.47 747
13524.57 720
13525.66 703
13526.76 674
13527.86 694
13528.96 664
13530.06 632
13531.16 665
13532.26 689
13533.35 676
13534.45 706
13535.55 672
13536.65 691
13537.75 652
13538.85 668
13539.95 676
13541.05 661
13542.15 678
13543.24 635
13544.34 663
13545.44 616
13546.54 638
13547.64 678
13548.74 675
13549.84 625
13550.94 648
13552.04 622
13553.14 630
13554.24 626
13555.34 641
13556.44 632
13557.54 613
13558.64 638
13559.74 649
13560.84 662
13561.94 661
13563.04 655
13564.14 623
13565.24 687
13566.34 660
13567.44 728
13568.54 664
13569.64 663
13570.74 707
13571.84 673
13572.94 668
13574.04 666
13575.14 668
13576.24 657
13577.34 660
13578.44 687
13579.54 643
13580.64 641
13581.74 605
13582.84 610
13583.94 620
13585.05 617
13586.15 646
13587.25 620
13588.35 622
13589.45 642
13590.55 630
13591.65 638
13592.75 587
13593.85 608
13594.95 582
13596.06 588
13597.16 628
13598.26 659
13599.36 607
13600.46 634
13601.56 616
13602.66 618
13603.77 635
13604.87 622
13605.97 662
13607.07 615
13608.17 632
13609.28 603
13610.38 604
13611.48 611
13612.58 666
13613.68 691
13614.79 661
13615.89 623
13616.99 645
13618.09 650
13619.19 641
13620.30 615
13621.40 632
13622.50 636
13623.60 651
13624.71 690
13625.81 663
13626.91 650
13628.01 659
13629.12 642
13630.22 659
13631.32 660
13632.42 634
13633.53 694
13634.63 718
13635.73 700
13636.84 668
13637.94 648
13639.04 622
13640.14 658
13641.25 689
13642.35 659
13643.45 638
13644.56 649
13645.66 668
13646.76 617
13647.87 621
13648.97 612
13650.07 632
13651.18 639
13652.28 627
13653.39 596
13654.49 650
13655.59 674
13656.70 637
13657.80 604
13658.90 610
13660.01 585
13661.11 638
13662.22 654
13663.32 618
13664.42 629
13665.53 588
13666.63 603
13667.74 595
13668.84 592
13669.94 603
13671.05 646
13672.15 634
13673.26 579
13674.36 589
13675.47 629
13676.57 608
13677.68 603
13678.78 640
13679.89 652
13680.99 666
13682.10 643
13683.20 622
13684.30 602
13685.41 618
13686.51 627
13687.62 643
13688.72 590
13689.83 590
13690.93 629
13692.04 665
13693.15 664
13694.25 623
13695.36 636
13696.46 607
13697.57 649
13698.67 655
13699.78 674
13700.88 669
13701.99 644
13703.09 665
13704.20 653
13705.31 630
13706.41 654
13707.52 677
13708.62 688
13709.73 660
13710.84 630
13711.94 674
13713.05 729
13714.15 707
13715.26 718
13716.37 716
13717.47 707
13718.58 697
13719.68 713
13720.79 746
13721.90 704
13723.00 759
13724.11 780
13725.22 762
13726.32 788
13727.43 806
13728.54 880
13729.64 848
13730.75 797
13731.86 816
13732.96 876
13734.07 813
13735.18 799
13736.28 818
13737.39 835
13738.50 867
13739.61 866
13740.71 882
13741.82 862
13742.93 827
13744.03 843
13745.14 871
13746.25 897
13747.36 862
13748.46 891
13749.57 962
13750.68 900
13751.79 884
13752.89 919
13754.00 991
13755.11 913
13756.22 930
13757.33 937
13758.43 933
13759.54 1003
13760.65 1033
13761.76 1105
13762.87 1082
13763.97 1119
13765.08 1127
13766.19 1176
13767.30 1154
13768.41 1188
13769.51 1288
13770.62 1391
13771.73 1427
13772.84 1480
13773.95 1519
13775.06 1516
13776.17 1446
13777.27 1440
13778.38 1481
13779.49 1463
13780.60 1396
13781.71 1355
13782.82 1284
13783.93 1232
13785.04 1171
13786.14 1191
13787.25 1094
13788.36 1040
13789.47 1008
13790.58 994
13791.69 894
13792.80 915
13793.91 861
13795.02 868
13796.13 833
13797.24 805
13798.35 849
13799.46 847
13800.57 830
13801.68 817
13802.78 798
13803.89 826
13805.00 780
13806.11 826
13807.22 821
13808.33 764
13809.44 790
13810.55 782
13811.66 793
13812.77 786
13813.88 778
13814.99 755
13816.10 783
13817.21 759
13818.32 755
13819.44 787
13820.55 790
13821.66 766
13822.77 731
13823.88 721
13824.99 760
13826.10 795
13827.21 754
13828.32 765
13829.43 775
13830.54 781
13831.65 766
13832.76 768
13833.87 766
13834.98 750
13836.10 812
13837.21 793
13838.32 815
13839.43 807
13840.54 749
13841.65 778
13842.76 756
13843.87 769
13844.99 777
13846.10 779
13847.21 806
13848.32 722
13849.43 774
13850.54 781
13851.65 779
13852.77 793
13853.88 780
13854.99 755
13856.10 778
13857.21 748
13858.33 764
13859.44 771
13860.55 737
13861.66 754
13862.77 734
13863.89 821
13865.00 762
13866.11 735
13867.22 736
13868.33 773
13869.45 764
13870.56 766
13871.67 744
13872.78 742
13873.90 748
13875.01 736
13876.12 735
13877.23 780
13878.35 759
13879.46 768
13880.57 758
13881.69 789
13882.80 809
13883.91 769
13885.02 797
13886.14 753
13887.25 755
13888.36 787
13889.48 798
13890.59 794
13891.70 826
13892.82 827
13893.93 808
13895.04 826
13896.16 799
13897.27 805
13898.38 811
13899.50 794
13900.61 801
13901.72 754
13902.84 771
13903.95 767
13905.07 746
13906.18 732
13907.29 736
13908.41 715
13909.52 690
13910.63 707
13911.75 714
13912.86 729
13913.98 667
13915.09 652
13916.21 702
13917.32 686
13918.43 722
13919.55 698
13920.66 678
13921.78 669
13922.89 691
13924.01 674
13925.12 656
13926.24 659
13927.35 664
13928.46 702
13929.58 668
13930.69 638
13931.81 664
13932.92 622
13934.04 700
13935.15 719
13936.27 649
13937.38 642
13938.50 646
13939.61 621
13940.73 629
13941.85 595
13942.96 665
13944.08 661
13945.19 624
13946.31 631
13947.42 652
13948.54 673
13949.65 656
13950.77 582
13951.88 608
13953.00 627
13954.12 682
13955.23 663
13956.35 656
13957.46 622
13958.58 634
13959.70 630
13960.81 612
13961.93 607
13963.04 602
13964.16 620
13965.28 630
13966.39 637
13967.51 611
13968.62 604
13969.74 633
13970.86 650
13971.97 650
13973.09 660
13974.21 624
13975.32 631
13976.44 645
13977.56 646
13978.67 611
13979.79 663
13980.91 664
13982.02 618
13983.14 549
13984.26 605
13985.37 635
13986.49 660
13987.61 642
13988.73 633
13989.84 635
13990.96 665
13992.08 674
13993.20 602
13994.31 595
13995.43 583
13996.55 591
13997.66 600
13998.78 611
13999.90 592
14001.02 635
14002.14 628
14003.25 604
14004.37 615
14005.49 642
14006.61 621
14007.72 581
14008.84 629
14009.96 645
14011.08 593
14012.20 623
14013.31 604
14014.43 617
14015.55 608
14016.67 605
14017.79 570
14018.91 605
14020.02 572
14021.14 586
14022.26 614
14023.38 632
14024.50 600
14025.62 614
14026.74 614
14027.85 614
14028.97 646
14030.09 612
14031.21 606
14032.33 652
14033.45 634
14034.57 621
14035.69 610
14036.81 586
14037.92 678
14039.04 630
14040.16 630
14041.28 585
14042.40 642
14043.52 682
14044.64 659
14045.76 641
14046.88 628
14048.00 642
14049.12 644
14050.24 673
14051.36 629
14052.48 612
14053.60 659
14054.72 663
14055.84 667
14056.96 655
14058.08 644
14059.20 681
14060.32 704
14061.44 664
14062.56 663
14063.68 665
14064.80 665
14065.92 690
14067.04 666
14068.16 683
14069.28 692
14070.40 692
14071.52 761
14072.64 759
14073.76 730
14074.88 742
14076.00 779
14077.12 779
14078.24 745
14079.36 755
14080.48 763
14081.60 811
14082.73 855
14083.85 836
14084.97 865
14086.09 839
14087.21 814
14088.33 869
14089.45 834
14090.57 890
14091.69 828
14092.82 878
14093.94 844
14095.06 841
14096.18 894
14097.30 969
14098.42 952
14099.54 963
14100.67 1006
14101.79 999
14102.91 958
14104.03 922
14105.15 962
14106.27 939
14107.40 910
14108.52 881
14109.64 872
14110.76 798
14111.88 810
14113.01 790
14114.13 742
14115.25 692
14116.37 725
14117.50 698
14118.62 761
14119.74 720
14120.86 659
14121.98 722
14123.11 686
14124.23 694
14125.35 686
14126.48 707
14127.60 671
14128.72 684
14129.84 662
14130.97 668
14132.09 661
14133.21 706
14134.34 651
14135.46 642
14136.58 685
14137.70 667
14138.83 659
14139.95 670
14141.07 704
14142.20 659
14143.32 611
14144.44 607
14145.57 680
14146.69 635
14147.81 623
14148.94 612
14150.06 659
14151.18 648
14152.31 649
14153.43 649
14154.56 637
14155.68 630
14156.80 630
14157.93 697
14159.05 658
14160.18 668
14161.30 646
14162.42 735
14163.55 660
14164.67 652
14165.80 597
14166.92 591
14168.04 634
14169.17 657
14170.29 632
14171.42 622
14172.54 633
14173.67 582
14174.79 632
14175.92 633
14177.04 592
14178.17 614
14179.29 647
14180.41 596
14181.54 599
14182.66 572
14183.79 596
14184.91 593
14186.04 625
14187.16 589
14188.29 609
14189.41 594
14190.54 602
14191.67 574
14192.79 563
14193.92 600
14195.04 601
14196.17 584
14197.29 550
14198.42 601
14199.54 584
14200.67 574
14201.79 588
14202.92 562
14204.05 560
14205.17 585
14206.30 592
14207.42 555
14208.55 535
14209.67 529
14210.80 589
14211.93 595
14213.05 545
14214.18 515
14215.31 587
14216.43 552
14217.56 530
14218.68 540
14219.81 555
14220.94 534
14222.06 577
14223.19 528
14224.32 526
14225.44 596
14226.57 581
14227.70 575
14228.82 510
14229.95 533
14231.08 524
14232.20 557
14233.33 502
14234.46 516
14235.58 560
14236.71 567
14237.84 537
14238.97 548
14240.09 504
14241.22 512
14242.35 547
14243.47 541
14244.60 536
14245.73 549
14246.86 554
14247.98 526
14249.11 504
14250.24 490
14251.37 469
14252.49 502
14253.62 518
14254.75 484
14255.88 482
14257.01 505
14258.13 497
14259.26 544
14260.39 497
14261.52 489
14262.65 506
14263.77 514
14264.90 451
14266.03 507
14267.16 531
14268.29 548
14269.41 520
14270.54 503
14271.67 485
14272.80 524
14273.93 468
14275.06 502
14276.19 462
14277.31 468
14278.44 469
14279.57 479
14280.70 487
14281.83 471
14282.96 487
14284.09 434
14285.22 472
14286.34 471
14287.47 476
14288.60 456
14289.73 485
14290.86 438
14291.99 453
14293.12 495
14294.25 440
14295.38 466
14296.51 455
14297.64 454
14298.77 437
14299.90 450
14301.03 439
14302.16 489
14303.28 440
14304.41 471
14305.54 444
14306.67 489
14307.80 462
14308.93 421
14310.06 440
14311.19 434
14312.32 424
14313.45 424
14314.58 453
14315.71 447
14316.84 463
14317.97 443
14319.11 431
14320.24 452
14321.37 414
14322.50 432
14323.63 462
14324.76 454
14325.89 415
14327.02 416
14328.15 414
14329.28 418
14330.41 442
14331.54 447
14332.67 426
14333.80 438
14334.93 403
14336.06 395
14337.20 408
14338.33 444
14339.46 438
14340.59 429
14341.72 412
14342.85 449
14343.98 466
14345.11 405
14346.25 420
14347.38 438
14348.51 460
14349.64 412
14350.77 427
14351.90 408
14353.03 440
14354.17 400
14355.30 437
14356.43 436
14357.56 417
14358.69 402
14359.83 418
14360.96 432
14362.09 411
14363.22 406
14364.35 407
14365.49 444
14366.62 445
14367.75 402
14368.88 442
14370.01 435
14371.15 420
14372.28 428
14373.41 434
14374.54 461
14375.68 411
14376.81 429
14377.94 426
14379.07 407
14380.21 391
14381.34 429
14382.47 443
14383.61 391
14384.74 422
14385.87 432
14387.00 426
14388.14 377
14389.27 426
14390.40 418
14391.54 428
14392.67 407
14393.80 404
14394.94 433
14396.07 410
14397.20 420
14398.34 408
14399.47 441
14400.60 414
14401.74 415
14402.87 395
14404.00 413
14405.14 380
14406.27 398
14407.41 411
14408.54 408
14409.67 414
14410.81 438
14411.94 427
14413.08 381
14414.21 396
14415.34 416
14416.48 408
14417.61 416
14418.75 420
14419.88 431
14421.01 426
14422.15 409
14423.28 417
14424.42 420
14425.55 447
14426.69 423
14427.82 387
14428.96 454
14430.09 426
14431.23 436
14432.36 455
14433.50 437
14434.63 442
14435.77 463
14436.90 477
14438.04 461
14439.17 445
14440.31 434
14441.44 462
14442.58 442
14443.71 440
14444.85 431
14445.98 474
14447.12 423
14448.25 446
14449.39 432
14450.52 424
14451.66 420
14452.79 437
14453.93 446
14455.07 439
14456.20 418
14457.34 416
14458.47 436
14459.61 410
14460.74 409
14461.88 428
14463.02 445
14464.15 410
14465.29 441
14466.42 418
14467.56 438
14468.70 455
14469.83 376
14470.97 381
14472.11 405
14473.24 442
14474.38 428
14475.51 442
14476.65 436
14477.79 445
14478.92 473
14480.06 428
14481.20 440
14482.33 465
14483.47 440
14484.61 388
14485.75 401
14486.88 427
14488.02 455
14489.16 425
14490.29 451
14491.43 452
14492.57 453
14493.70 468
14494.84 453
14495.98 431
14497.12 465
14498.25 454
14499.39 450
14500.53 452
14501.67 468
14502.80 488
14503.94 498
14505.08 490
14506.22 478
14507.35 461
14508.49 513
14509.63 507
14510.77 465
14511.91 424
14513.04 462
14514.18 503
14515.32 475
14516.46 488
14517.60 473
14518.73 541
14519.87 526
14521.01 542
14522.15 486
14523.29 494
14524.43 496
14525.56 505
14526.70 491
14527.84 513
14528.98 531
14530.12 504
14531.26 485
14532.40 505
14533.53 444
14534.67 484
14535.81 530
14536.95 442
14538.09 449
14539.23 469
14540.37 464
14541.51 475
14542.65 500
14543.79 432
14544.92 453
14546.06 492
14547.20 507
14548.34 494
14549.48 464
14550.62 490
14551.76 484
14552.90 492
14554.04 509
14555.18 492
14556.32 497
14557.46 488
14558.60 490
14559.74 468
14560.88 461
14562.02 493
14563.16 498
14564.30 496
14565.44 490
14566.58 530
14567.72 568
14568.86 505
14570.00 509
14571.14 512
14572.28 523
14573.42 531
14574.56 539
14575.70 527
14576.84 550
14577.98 540
14579.12 547
14580.26 511
14581.40 523
14582.54 563
14583.68 541
14584.82 544
14585.97 522
14587.11 535
14588.25 571
14589.39 587
14590.53 594
14591.67 545
14592.81 576
14593.95 611
14595.09 643
14596.23 611
14597.38 608
14598.52 602
14599.66 593
14600.80 596
14601.94 623
14603.08 641
14604.22 615
14605.37 651
14606.51 665
14607.65 653
14608.79 650
14609.93 669
14611.07 651
14612.22 619
14613.36 639
14614.50 675
14615.64 661
14616.78 679
14617.93 676
14619.07 666
14620.21 678
14621.35 704
14622.50 741
14623.64 721
14624.78 702
14625.92 705
14627.06 743
14628.21 809
14629.35 804
14630.49 836
14631.63 864
14632.78 861
14633.92 870
14635.06 910
14636.21 860
14637.35 910
14638.49 908
14639.63 859
14640.78 855
14641.92 829
14643.06 798
14644.21 749
14645.35 781
14646.49 763
14647.64 759
14648.78 682
14649.92 693
14651.07 674
14652.21 631
14653.35 622
14654.50 655
14655.64 602
14656.78 592
14657.93 604
14659.07 576
14660.21 578
14661.36 556
14662.50 589
14663.65 562
14664.79 552
14665.93 555
14667.08 582
14668.22 558
14669.37 557
14670.51 562
14671.65 538
14672.80 504
14673.94 516
14675.09 527
14676.23 513
14677.38 531
14678.52 545
14679.66 533
14680.81 496
14681.95 536
14683.10 469
14684.24 500
14685.39 489
14686.53 540
14687.68 512
14688.82 485
14689.97 500
14691.11 515
14692.26 454
14693.40 483
14694.55 514
14695.69 523
14696.84 505
14697.98 505
14699.13 494
14700.27 492
14701.42 472
14702.56 506
14703.71 486
14704.85 471
14706.00 477
14707.15 459
14708.29 452
14709.44 477
14710.58 489
14711.73 446
14712.87 485
14714.02 418
14715.17 441
14716.31 492
14717.46 481
14718.60 472
14719.75 439
14720.90 455
14722.04 439
14723.19 454
14724.33 460
14725.48 472
14726.63 426
14727.77 435
14728.92 412
14730.07 400
14731.21 454
14732.36 467
14733.51 454
14734.65 431
14735.80 442
14736.95 469
14738.09 418
14739.24 453
14740.39 415
14741.53 420
14742.68 410
14743.83 405
14744.97 414
14746.12 390
14747.27 417
14748.42 396
14749.56 409
14750.71 409
14751.86 420
14753.00 420
14754.15 373
14755.30 429
14756.45 440
14757.59 427
14758.74 407
14759.89 412
14761.04 376
14762.18 400
14763.33 382
14764.48 396
14765.63 363
14766.78 372
14767.92 403
14769.07 409
14770.22 411
14771.37 382
14772.52 408
14773.66 425
14774.81 374
14775.96 369
14777.11 384
14778.26 411
14779.41 405
14780.55 372
14781.70 368
14782.85 331
14784.00 384
14785.15 391
14786.30 338
14787.45 388
14788.59 402
14789.74 369
14790.89 355
14792.04 347
14793.19 369
14794.34 385
14795.49 380
14796.64 367
14797.79 337
14798.94 352
14800.08 388
14801.23 368
14802.38 319
14803.53 377
14804.68 322
14805.83 343
14806.98 346
14808.13 342
14809.28 376
14810.43 344
14811.58 307
14812.73 333
14813.88 329
14815.03 351
14816.18 340
14817.33 324
14818.48 342
14819.63 337
14820.78 370
14821.93 325
14823.08 352
14824.23 341
14825.38 350
14826.53 317
14827.68 357
14828.83 347
14829.98 336
14831.13 360
14832.28 317
14833.43 322
14834.58 313
14835.73 340
14836.88 320
14838.03 342
14839.18 328
14840.33 305
14841.48 344
14842.64 311
14843.79 317
14844.94 310
14846.09 340
14847.24 267
14848.39 329
14849.54 344
14850.69 371
14851.84 320
14853.00 303
14854.15 325
14855.30 313
14856.45 321
14857.60 315
14858.75 327
14859.90 323
14861.06 319
14862.21 324
14863.36 298
14864.51 290
14865.66 328
14866.81 298
14867.97 337
14869.12 319
14870.27 357
14871.42 320
14872.57 336
14873.73 329
14874.88 276
14876.03 311
14877.18 308
14878.33 284
14879.49 337
14880.64 346
14881.79 322
14882.94 341
14884.10 291
14885.25 302
14886.40 304
14887.55 322
14888.71 311
14889.86 327
14891.01 342
14892.16 321
14893.32 305
14894.47 319
14895.62 295
14896.78 338
14897.93 361
14899.08 324
14900.23 330
14901.39 326
14902.54 334
14903.69 307
14904.85 321
14906.00 287
14907.15 317
14908.31 294
14909.46 353
14910.61 333
14911.77 289
14912.92 313
14914.08 299
14915.23 290
14916.38 287
14917.54 343
14918.69 318
14919.84 331
14921.00 317
14922.15 357
14923.31 306
14924.46 315
14925.61 314
14926.77 336
14927.92 343
14929.08 303
14930.23 344
14931.38 318
14932.54 336
14933.69 319
14934.85 345
14936.00 305
14937.16 325
14938.31 339
14939.47 365
14940.62 355
14941.78 376
14942.93 315
14944.08 321
14945.24 277
14946.39 294
14947.55 360
14948.70 358
14949.86 320
14951.01 320
14952.17 336
14953.32 314
14954.48 390
14955.64 344
14956.79 357
14957.95 360
14959.10 360
14960.26 351
14961.41 365
14962.57 332
14963.72 375
14964.88 361
14966.03 341
14967.19 374
14968.35 360
14969.50 364
14970.66 382
14971.81 356
14972.97 329
14974.12 380
14975.28 349
14976.44 383
14977.59 354
14978.75 352
14979.91 351
14981.06 348
14982.22 357
14983.37 341
14984.53 358
14985.69 335
14986.84 331
14988.00 322
14989.16 358
14990.31 318
14991.47 350
14992.63 324
14993.78 336
14994.94 318
14996.10 353
14997.25 331
14998.41 327
14999.57 315
15000.72 330
15001.88 337
15003.04 390
15004.20 369
15005.35 309
15006.51 342
15007.67 304
15008.82 286
15009.98 287
15011.14 332
15012.30 330
15013.45 340
15014.61 284
15015.77 308
15016.93 321
15018.08 314
15019.24 321
15020.40 309
15021.56 300
15022.71 290
15023.87 364
15025.03 314
15026.19 285
15027.35 277
15028.50 296
15029.66 295
15030.82 315
15031.98 287
15033.14 316
15034.30 270
15035.45 285
15036.61 312
15037.77 285
15038.93 311
15040.09 306
15041.25 307
15042.40 300
15043.56 301
15044.72 334
15045.88 300
15047.04 295
15048.20 294
15049.36 271
15050.52 328
15051.68 303
15052.83 288
15053.99 282
15055.15 280
15056.31 258
15057.47 289
15058.63 291
15059.79 301
15060.95 285
15062.11 294
15063.27 291
15064.43 264
15065.59 279
15066.75 320
15067.90 309
15069.06 314
15070.22 281
15071.38 304
15072.54 304
15073.70 294
15074.86 307
15076.02 290
15077.18 261
15078.34 291
15079.50 309
15080.66 330
15081.82 285
15082.98 329
15084.14 303
15085.30 304
15086.46 305
15087.62 315
15088.78 296
15089.95 316
15091.11 278
15092.27 275
15093.43 284
15094.59 290
15095.75 299
15096.91 295
15098.07 279
15099.23 267
15100.39 330
15101.55 302
15102.71 316
15103.87 306
15105.03 303
15106.20 297
15107.36 291
15108.52 306
15109.68 316
15110.84 325
15112.00 289
15113.16 308
15114.32 316
15115.49 310
15116.65 312
15117.81 317
15118.97 344
15120.13 330
15121.29 305
15122.46 323
15123.62 316
15124.78 317
15125.94 296
15127.10 316
15128.26 329
15129.43 296
15130.59 309
15131.75 316
15132.91 295
15134.07 291
15135.24 329
15136.40 321
15137.56 360
15138.72 320
15139.89 328
15141.05 297
15142.21 344
15143.37 315
15144.54 304
15145.70 324
15146.86 326
15148.02 305
15149.19 330
15150.35 287
15151.51 341
15152.67 325
15153.84 335
15155.00 314
15156.16 319
15157.33 345
15158.49 349
15159.65 343
15160.82 331
15161.98 358
15163.14 352
15164.31 338
15165.47 345
15166.63 349
15167.80 337
15168.96 343
15170.12 328
15171.29 328
15172.45 363
15173.61 306
15174.78 318
15175.94 317
15177.10 334
15178.27 338
15179.43 332
15180.60 354
15181.76 358
15182.92 331
15184.09 358
15185.25 377
15186.42 375
15187.58 356
15188.74 393
15189.91 356
15191.07 339
15192.24 370
15193.40 382
15194.57 363
15195.73 362
15196.90 350
15198.06 370
15199.22 369
15200.39 344
15201.55 375
15202.72 352
15203.88 376
15205.05 371
15206.21 366
15207.38 367
15208.54 371
15209.71 389
15210.87 363
15212.04 403
15213.20 366
15214.37 401
15215.53 419
15216.70 401
15217.86 389
15219.03 407
15220.20 409
15221.36 404
15222.53 420
15223.69 438
15224.86 408
15226.02 439
15227.19 437
15228.36 461
15229.52 456
15230.69 463
15231.85 441
15233.02 417
15234.18 477
15235.35 472
15236.52 455
15237.68 503
15238.85 466
15240.02 475
15241.18 487
15242.35 476
15243.51 463
15244.68 445
15245.85 415
15247.01 432
15248.18 411
15249.35 410
15250.51 388
15251.68 400
15252.85 402
15254.01 403
15255.18 381
15256.35 380
15257.51 406
15258.68 378
15259.85 389
15261.01 362
15262.18 381
15263.35 373
15264.52 385
15265.68 356
15266.85 347
15268.02 378
15269.18 376
15270.35 350
15271.52 357
15272.69 343
15273.85 379
15275.02 372
15276.19 340
15277.36 345
15278.52 374
15279.69 363
15280.86 368
15282.03 337
15283.20 318
15284.36 349
15285.53 344
15286.70 336
15287.87 372
15289.04 385
15290.20 354
15291.37 344
15292.54 351
15293.71 350
15294.88 333
15296.05 338
15297.21 334
15298.38 339
15299.55 382
15300.72 346
15301.89 322
15303.06 328
15304.22 338
15305.39 366
15306.56 361
15307.73 308
15308.90 319
15310.07 326
15311.24 333
15312.41 330
15313.58 335
15314.74 328
15315.91 340
15317.08 343
15318.25 344
15319.42 360
15320.59 343
15321.76 360
15322.93 359
15324.10 336
15325.27 315
15326.44 329
15327.61 364
15328.78 300
15329.95 301
15331.12 332
15332.29 362
15333.46 343
15334.63 349
15335.80 345
15336.97 346
15338.14 331
15339.31 360
15340.48 351
15341.65 343
15342.82 359
15343.99 334
15345.16 345
15346.33 347
15347.50 319
15348.67 366
15349.84 326
15351.01 352
15352.18 401
15353.35 318
15354.52 343
15355.69 344
15356.86 359
15358.03 345
15359.20 357
15360.37 365
15361.54 365
15362.71 355
15363.89 345
15365.06 325
15366.23 360
15367.40 368
15368.57 373
15369.74 393
15370.91 354
15372.08 365
15373.25 367
15374.43 378
15375.60 384
15376.77 367
15377.94 366
15379.11 377
15380.28 364
15381.46 372
15382.63 356
15383.80 362
15384.97 370
15386.14 369
15387.31 373
15388.49 364
15389.66 344
15390.83 354
15392.00 383
15393.17 356
15394.35 355
15395.52 366
15396.69 377
15397.86 332
15399.03 344
15400.21 393
15401.38 371
15402.55 366
15403.72 346
15404.90 382
15406.07 363
15407.24 372
15408.41 353
15409.59 360
15410.76 385
15411.93 340
15413.11 346
15414.28 368
15415.45 323
15416.62 297
15417.80 323
15418.97 321
15420.14 315
15421.32 322
15422.49 357
15423.66 313
15424.84 348
15426.01 306
15427.18 307
15428.36 312
15429.53 294
15430.70 323
15431.88 338
15433.05 340
15434.22 319
15435.40 346
15436.57 355
15437.75 326
15438.92 334
15440.09 335
15441.27 311
15442.44 299
15443.61 332
15444.79 309
15445.96 287
15447.14 294
15448.31 308
15449.49 343
15450.66 275
15451.83 291
15453.01 310
15454.18 302
15455.36 302
15456.53 300
15457.71 303
15458.88 329
15460.06 345
15461.23 315
15462.40 335
15463.58 316
15464.75 309
15465.93 373
15467.10 345
15468.28 333
15469.45 318
15470.63 334
15471.80 339
15472.98 327
15474.15 333
15475.33 354
15476.50 333
15477.68 333
15478.86 302
15480.03 305
15481.21 317
15482.38 311
15483.56 307
15484.73 301
15485.91 329
15487.08 325
15488.26 319
15489.44 310
15490.61 327
15491.79 314
15492.96 338
15494.14 307
15495.31 287
15496.49 291
15497.67 316
15498.84 337
15500.02 336
15501.20 328
15502.37 318
15503.55 336
15504.72 333
15505.90 304
15507.08 325
15508.25 302
15509.43 320
15510.61 325
15511.78 348
15512.96 323
15514.14 335
15515.31 361
15516.49 347
15517.67 319
15518.84 307
15520.02 322
15521.20 337
15522.37 304
15523.55 306
15524.73 323
15525.91 312
15527.08 341
15528.26 340
15529.44 353
15530.61 334
15531.79 358
15532.97 360
15534.15 346
15535.32 326
15536.50 304
15537.68 319
15538.86 331
15540.03 328
15541.21 313
15542.39 319
15543.57 339
15544.75 335
15545.92 386
15547.10 330
15548.28 329
15549.46 340
15550.64 359
15551.81 349
15552.99 319
15554.17 330
15555.35 361
15556.53 354
15557.70 351
15558.88 389
15560.06 357
15561.24 314
15562.42 330
15563.60 358
15564.78 345
15565.95 376
15567.13 377
15568.31 336
15569.49 352
15570.67 366
15571.85 392
15573.03 347
15574.21 383
15575.38 357
15576.56 364
15577.74 367
15578.92 367
15580.10 360
15581.28 376
15582.46 385
15583.64 434
15584.82 424
15586.00 387
15587.18 381
15588.36 391
15589.54 393
15590.72 395
15591.90 367
15593.08 384
15594.25 385
15595.43 412
15596.61 403
15597.79 407
15598.97 392
15600.15 407
15601.33 388
15602.51 413
15603.69 422
15604.87 413
15606.05 412
15607.23 419
15608.41 447
15609.60 423
15610.78 422
15611.96 470
15613.14 435
15614.32 434
15615.50 453
15616.68 464
15617.86 477
15619.04 512
15620.22 478
15621.40 444
15622.58 461
15623.76 472
15624.94 447
15626.12 428
15627.31 461
15628.49 516
15629.67 481
15630.85 486
15632.03 447
15633.21 462
15634.39 460
15635.57 475
15636.75 515
15637.94 552
15639.12 504
15640.30 468
15641.48 490
15642.66 479
15643.84 520
15645.03 557
15646.21 536
15647.39 472
15648.57 496
15649.75 503
15650.93 549
15652.12 589
15653.30 517
15654.48 540
15655.66 561
15656.84 587
15658.03 571
15659.21 573
15660.39 546
15661.57 565
15662.76 558
15663.94 547
15665.12 526
15666.30 511
15667.48 530
15668.67 536
15669.85 516
15671.03 524
15672.22 586
15673.40 556
15674.58 532
15675.76 476
15676.95 527
15678.13 539
15679.31 513
15680.50 478
15681.68 510
15682.86 525
15684.04 507
15685.23 495
15686.41 518
15687.59 537
15688.78 508
15689.96 549
15691.14 513
15692.33 486
15693.51 509
15694.69 528
15695.88 542
15697.06 524
15698.25 552
15699.43 555
15700.61 539
15701.80 550
15702.98 565
15704.16 523
15705.35 598
15706.53 560
15707.72 532
15708.90 558
15710.08 583
15711.27 572
15712.45 589
15713.64 592
15714.82 590
15716.01 575
15717.19 587
15718.37 602
15719.56 631
15720.74 617
15721.93 599
15723.11 587
15724.30 588
15725.48 624
15726.67 621
15727.85 610
15729.04 602
15730.22 575
15731.41 565
15732.59 606
15733.78 616
15734.96 601
15736.15 566
15737.33 602
15738.52 645
15739.70 567
15740.89 576
15742.07 604
15743.26 636
15744.44 619
15745.63 580
15746.81 634
15748.00 632
15749.19 602
15750.37 570
15751.56 626
15752.74 633
15753.93 647
15755.11 642
15756.30 677
15757.49 638
15758.67 630
15759.86 626
15761.04 632
15762.23 611
15763.42 616
15764.60 581
15765.79 589
15766.97 580
15768.16 600
15769.35 560
15770.53 554
15771.72 561
15772.91 545
15774.09 585
15775.28 535
15776.47 587
15777.65 575
15778.84 593
15780.03 541
15781.21 529
15782.40 568
15783.59 553
15784.77 574
15785.96 616
15787.15 554
15788.33 557
15789.52 560
15790.71 507
15791.90 495
15793.08 542
15794.27 496
15795.46 487
15796.65 525
15797.83 530
15799.02 522
15800.21 523
15801.40 494
15802.58 511
15803.77 501
15804.96 504
15806.15 493
15807.33 499
15808.52 488
15809.71 459
15810.90 458
15812.09 486
15813.27 474
15814.46 456
15815.65 447
15816.84 466
15818.03 496
15819.21 476
15820.40 430
15821.59 455
15822.78 459
15823.97 471
15825.16 480
15826.34 457
15827.53 437
15828.72 461
15829.91 457
15831.10 448
15832.29 427
15833.48 436
15834.66 453
15835.85 439
15837.04 448
15838.23 454
15839.42 408
15840.61 449
15841.80 476
15842.99 434
15844.18 462
15845.37 439
15846.56 421
15847.74 427
15848.93 461
15850.12 447
15851.31 456
15852.50 454
15853.69 438
15854.88 417
15856.07 449
15857.26 439
15858.45 419
15859.64 395
15860.83 447
15862.02 435
15863.21 426
15864.40 436
15865.59 455
15866.78 463
15867.97 441
15869.16 478
15870.35 441
15871.54 494
15872.73 458
15873.92 419
15875.11 427
15876.30 450
15877.49 452
15878.68 453
15879.87 475
15881.06 442
15882.25 454
15883.44 475
15884.64 443
15885.83 421
15887.02 462
15888.21 445
15889.40 476
15890.59 473
15891.78 456
15892.97 429
15894.16 452
15895.35 514
15896.54 492
15897.74 483
15898.93 477
15900.12 490
15901.31 471
15902.50 454
15903.69 511
15904.88 499
15906.08 450
15907.27 463
15908.46 464
15909.65 464
15910.84 468
15912.03 490
15913.23 489
15914.42 495
15915.61 483
15916.80 519
15917.99 449
15919.18 459
15920.38 467
15921.57 518
15922.76 447
15923.95 485
15925.15 499
15926.34 502
15927.53 518
15928.72 511
15929.91 481
15931.11 479
15932.30 505
15933.49 452
15934.68 474
15935.88 465
15937.07 448
15938.26 461
15939.46 462
15940.65 458
15941.84 462
15943.03 469
15944.23 473
15945.42 459
15946.61 460
15947.81 431
15949.00 428
15950.19 448
15951.39 437
15952.58 417
15953.77 398
15954.97 397
15956.16 356
15957.35 372
15958.55 371
15959.74 392
15960.93 380
15962.13 388
15963.32 410
15964.51 374
15965.71 387
15966.90 357
15968.09 359
15969.29 351
15970.48 346
15971.68 324
15972.87 345
15974.06 350
15975.26 383
15976.45 334
15977.65 369
15978.84 352
15980.04 343
15981.23 351
15982.42 328
15983.62 354
15984.81 367
15986.01 386
15987.20 346
15988.40 362
15989.59 366
15990.79 363
15991.98 367
15993.18 362
15994.37 325
15995.57 365
15996.76 350
15997.96 328
15999.15 377
16000.35 365
16001.54 356
16002.74 355
16003.93 332
16005.13 305
16006.32 346
16007.52 322
16008.71 326
16009.91 332
16011.10 341
16012.30 324
16013.49 318
16014.69 316
16015.88 327
16017.08 336
16018.28 320
16019.47 335
16020.67 344
16021.86 304
16023.06 295
16024.26 309
16025.45 310
16026.65 331
16027.84 323
16029.04 322
16030.24 334
16031.43 322
16032.63 300
16033.82 323
16035.02 314
16036.22 262
16037.41 296
16038.61 313
16039.81 343
16041.00 299
16042.20 297
16043.40 311
16044.59 323
16045.79 287
16046.99 291
16048.18 273
16049.38 331
16050.58 322
16051.77 300
16052.97 318
16054.17 276
16055.37 311
16056.56 316
16057.76 282
16058.96 272
16060.15 303
16061.35 273
16062.55 285
16063.75 289
16064.94 284
16066.14 274
16067.34 309
16068.54 294
16069.73 283
16070.93 258
16072.13 296
16073.33 267
16074.52 262
16075.72 286
16076.92 282
16078.12 318
16079.32 293
16080.51 269
16081.71 279
16082.91 291
16084.11 303
16085.31 315
16086.51 290
16087.70 280
16088.90 270
16090.10 283
16091.30 253
16092.50 249
16093.70 259
16094.89 279
16096.09 289
16097.29 283
16098.49 265
16099.69 258
16100.89 282
16102.09 279
16103.29 261
16104.48 278
16105.68 264
16106.88 269
16108.08 294
16109.28 283
16110.48 244
16111.68 247
16112.88 262
16114.08 289
16115.28 287
16116.48 281
16117.68 283
16118.88 270
16120.07 257
16121.27 253
16122.47 253
16123.67 296
16124.87 268
16126.07 303
16127.27 283
16128.47 253
16129.67 267
16130.87 276
16132.07 271
16133.27 246
16134.47 262
16135.67 253
16136.87 298
16138.07 288
16139.27 295
16140.47 266
16141.67 276
16142.87 281
16144.07 278
16145.27 262
16146.48 291
16147.68 270
16148.88 260
16150.08 278
16151.28 266
16152.48 266
16153.68 259
16154.88 302
16156.08 231
16157.28 238
16158.48 262
16159.68 298
16160.88 246
16162.09 269
16163.29 295
16164.49 272
16165.69 287
16166.89 255
16168.09 286
16169.29 269
16170.49 265
16171.70 280
16172.90 263
16174.10 245
16175.30 271
16176.50 255
16177.70 256
16178.91 239
16180.11 246
16181.31 273
16182.51 253
16183.71 249
16184.91 260
16186.12 276
16187.32 269
16188.52 262
16189.72 271
16190.93 275
16192.13 282
16193.33 307
16194.53 279
16195.73 264
16196.94 245
16198.14 297
16199.34 263
16200.54 261
16201.75 272
16202.95 259
16204.15 265
16205.35 295
16206.56 261
16207.76 289
16208.96 275
16210.17 259
16211.37 280
16212.57 249
16213.77 271
16214.98 278
16216.18 309
16217.38 269
16218.59 251
16219.79 265
16220.99 315
16222.20 295
16223.40 276
16224.60 281
16225.81 305
16227.01 302
16228.21 286
16229.42 283
16230.62 250
16231.82 300
16233.03 303
16234.23 299
16235.44 276
16236.64 282
16237.84 294
16239.05 271
16240.25 297
16241.46 288
16242.66 296
16243.86 301
16245.07 315
16246.27 284
16247.48 286
16248.68 290
16249.89 300
16251.09 292
16252.29 296
16253.50 285
16254.70 302
16255.91 301
16257.11 317
16258.32 292
16259.52 281
16260.73 292
16261.93 289
16263.14 310
16264.34 286
16265.55 307
16266.75 295
16267.96 302
16269.16 284
16270.37 306
16271.57 295
16272.78 318
16273.98 340
16275.19 314
16276.39 298
16277.60 301
16278.80 308
16280.01 308
16281.21 287
16282.42 330
16283.63 319
16284.83 307
16286.04 317
16287.24 303
16288.45 295
16289.65 298
16290.86 334
16292.07 300
16293.27 310
16294.48 314
16295.68 347
16296.89 311
16298.10 312
16299.30 319
16300.51 317
16301.71 323
16302.92 311
16304.13 323
16305.33 328
16306.54 364
16307.75 317
16308.95 365
16310.16 354
16311.37 332
16312.57 303
16313.78 322
16314.99 316
16316.19 360
16317.40 337
16318.61 335
16319.81 317
16321.02 334
16322.23 330
16323.44 288
16324.64 318
16325.85 298
16327.06 313
16328.26 313
16329.47 320
16330.68 282
16331.89 312
16333.09 270
16334.30 286
16335.51 261
16336.72 260
16337.92 310
16339.13 288
16340.34 281
16341.55 264
16342.75 285
16343.96 289
16345.17 335
16346.38 281
16347.59 299
16348.79 291
16350.00 275
16351.21 244
16352.42 277
16353.63 303
16354.84 305
16356.04 313
16357.25 251
16358.46 289
16359.67 302
16360.88 291
16362.09 299
16363.29 283
16364.50 240
16365.71 287
16366.92 277
16368.13 258
16369.34 248
16370.55 237
16371.76 262
16372.96 287
16374.17 269
16375.38 278
16376.59 259
16377.80 321
16379.01 281
16380.22 284
16381.43 276
16382.64 289
16383.85 299
16385.06 276
16386.27 291
16387.47 282
16388.68 281
16389.89 290
16391.10 295
16392.31 275
16393.52 280
16394.73 287
16395.94 250
16397.15 258
16398.36 318
16399.57 304
16400.78 265
16401.99 272
16403.20 276
16404.41 305
16405.62 258
16406.83 280
16408.04 262
16409.25 247
16410.46 249
16411.67 281
16412.88 273
16414.09 247
16415.30 276
16416.52 254
16417.73 265
16418.94 271
16420.15 249
16421.36 253
16422.57 251
16423.78 295
16424.99 296
16426.20 271
16427.41 243
16428.62 265
16429.83 256
16431.05 255
16432.26 265
16433.47 238
16434.68 273
16435.89 267
16437.10 232
16438.31 264
16439.52 232
16440.74 239
16441.95 287
16443.16 264
16444.37 252
16445.58 271
16446.79 252
16448.00 266
16449.22 245
16450.43 234
16451.64 247
16452.85 266
16454.06 268
16455.28 240
16456.49 275
16457.70 254
16458.91 245
16460.12 255
16461.34 250
16462.55 255
16463.76 274
16464.97 230
16466.19 261
16467.40 272
16468.61 237
16469.82 261
16471.04 256
16472.25 230
16473.46 230
16474.67 238
16475.89 245
16477.10 240
16478.31 252
16479.52 253
16480.74 242
16481.95 257
16483.16 247
16484.38 265
16485.59 248
16486.80 256
16488.02 258
16489.23 257
16490.44 256
16491.66 272
16492.87 264
16494.08 237
16495.30 264
16496.51 227
16497.72 237
16498.94 221
16500.15 225
16501.36 214
16502.58 260
16503.79 240
16505.00 229
16506.22 247
16507.43 290
16508.65 262
16509.86 245
16511.07 235
16512.29 249
16513.50 234
16514.72 262
16515.93 252
16517.15 241
16518.36 268
16519.57 245
16520.79 251
16522.00 250
16523.22 249
16524.43 228
16525.65 260
16526.86 263
16528.08 259
16529.29 243
16530.51 231
16531.72 269
16532.93 223
16534.15 255
16535.36 253
16536.58 279
16537.79 273
16539.01 267
16540.22 244
16541.44 271
16542.65 291
16543.87 283
16545.09 286
16546.30 297
16547.52 269
16548.73 268
16549.95 271
16551.16 264
16552.38 276
16553.59 253
16554.81 272
16556.02 277
16557.24 256
16558.46 261
16559.67 278
16560.89 292
16562.10 300
16563.32 285
16564.54 294
16565.75 308
16566.97 308
16568.18 291
16569.40 288
16570.62 321
16571.83 306
16573.05 278
16574.27 313
16575.48 316
16576.70 308
16577.91 296
16579.13 322
16580.35 307
16581.56 336
16582.78 336
16584.00 335
16585.21 349
16586.43 331
16587.65 330
16588.87 333
16590.08 337
16591.30 324
16592.52 306
16593.73 319
16594.95 310
16596.17 317
16597.38 313
16598.60 306
16599.82 320
16601.04 308
16602.25 290
16603.47 350
16604.69 294
16605.91 269
16607.12 264
16608.34 264
16609.56 269
16610.78 266
16611.99 268
16613.21 278
16614.43 276
16615.65 281
16616.87 284
16618.08 296
16619.30 276
16620.52 275
16621.74 282
16622.96 263
16624.17 256
16625.39 267
16626.61 262
16627.83 267
16629.05 266
16630.27 264
16631.48 272
16632.70 280
16633.92 258
16635.14 260
16636.36 242
16637.58 263
16638.80 250
16640.02 266
16641.23 237
16642.45 299
16643.67 252
16644.89 261
16646.11 298
16647.33 251
16648.55 262
16649.77 254
16650.99 282
16652.21 213
16653.42 227
16654.64 234
16655.86 274
16657.08 251
16658.30 239
16659.52 230
16660.74 257
16661.96 214
16663.18 224
16664.40 222
16665.62 236
16666.84 239
16668.06 239
16669.28 238
16670.50 260
16671.72 222
16672.94 228
16674.16 262
16675.38 253
16676.60 244
16677.82 261
16679.04 290
16680.26 242
16681.48 246
16682.70 240
16683.92 238
16685.14 265
16686.36 232
16687.58 247
16688.80 227
16690.02 266
16691.24 256
16692.46 243
16693.69 222
16694.91 249
16696.13 222
16697.35 249
16698.57 258
16699.79 255
16701.01 267
16702.23 221
16703.45 231
16704.67 247
16705.90 251
16707.12 259
16708.34 221
16709.56 215
16710.78 250
16712.00 247
16713.22 266
16714.44 233
16715.67 242
16716.89 259
16718.11 267
16719.33 253
16720.55 259
16721.77 227
16723.00 231
16724.22 226
16725.44 227
16726.66 245
16727.88 229
16729.11 235
16730.33 239
16731.55 249
16732.77 236
16733.99 250
16735.22 235
16736.44 240
16737.66 246
16738.88 218
16740.11 226
16741.33 220
16742.55 230
16743.77 217
16745.00 227
16746.22 239
16747.44 226
16748.67 205
16749.89 206
16751.11 208
16752.33 202
16753.56 215
16754.78 236
16756.00 216
16757.23 213
16758.45 235
16759.67 233
16760.90 243
16762.12 246
16763.34 218
16764.57 223
16765.79 246
16767.01 243
16768.24 207
16769.46 230
16770.68 233
16771.91 215
16773.13 247
16774.35 231
16775.58 247
16776.80 205
16778.02 234
16779.25 225
16780.47 207
16781.70 234
16782.92 239
16784.14 211
16785.37 246
16786.59 242
16787.82 211
16789.04 234
16790.27 191
16791.49 253
16792.71 219
16793.94 220
16795.16 202
16796.39 244
16797.61 242
16798.84 249
16800.06 226
16801.29 226
16802.51 253
16803.74 243
16804.96 242
16806.19 234
16807.41 243
16808.64 236
16809.86 218
16811.09 191
16812.31 249
16813.54 244
16814.76 286
16815.99 248
16817.21 206
16818.44 218
16819.66 255
16820.89 244
16822.11 265
16823.34 251
16824.56 271
16825.79 241
16827.01 247
16828.24 227
16829.47 234
16830.69 250
16831.92 214
16833.14 243
16834.37 244
16835.60 256
16836.82 260
16838.05 251
16839.27 258
16840.50 270
16841.73 277
16842.95 244
16844.18 254
16845.40 254
16846.63 262
16847.86 293
16849.08 278
16850.31 251
16851.54 265
16852.76 258
16853.99 286
16855.22 278
16856.44 272
16857.67 285
16858.90 302
16860.12 288
16861.35 322
16862.58 291
16863.80 306
16865.03 281
16866.26 296
16867.49 286
16868.71 294
16869.94 310
16871.17 301
16872.39 334
16873.62 336
16874.85 334
16876.08 323
16877.30 353
16878.53 358
16879.76 365
16880.99 366
16882.21 341
16883.44 350
16884.67 354
16885.90 383
16887.13 326
16888.35 335
16889.58 345
16890.81 347
16892.04 352
16893.27 338
16894.49 306
16895.72 379
16896.95 358
16898.18 359
16899.41 334
16900.63 312
16901.86 298
16903.09 315
16904.32 319
16905.55 310
16906.78 340
16908.01 331
16909.23 304
16910.46 291
16911.69 301
16912.92 286
16914.15 284
16915.38 296
16916.61 308
16917.84 281
16919.06 260
16920.29 292
16921.52 255
16922.75 274
16923.98 272
16925.21 265
16926.44 270
16927.67 267
16928.90 258
16930.13 262
16931.36 257
16932.59 295
16933.82 257
16935.05 276
16936.27 252
16937.50 276
16938.73 251
16939.96 250
16941.19 240
16942.42 263
16943.65 264
16944.88 234
16946.11 211
16947.34 243
16948.57 283
16949.80 232
16951.03 251
16952.26 246
16953.49 278
16954.72 272
16955.95 240
16957.19 223
16958.42 233
16959.65 248
16960.88 272
16962.11 250
16963.34 241
16964.57 265
16965.80 268
16967.03 263
16968.26 237
16969.49 236
16970.72 246
16971.95 263
16973.18 263
16974.42 245
16975.65 261
16976.88 278
16978.11 258
16979.34 245
16980.57 224
16981.80 214
16983.03 240
16984.26 262
16985.50 215
16986.73 218
16987.96 254
16989.19 266
16990.42 260
16991.65 216
16992.89 233
16994.12 224
16995.35 253
16996.58 235
16997.81 225
16999.04 223
17000.28 237
17001.51 267
17002.74 238
17003.97 246
17005.20 210
17006.44 253
17007.67 242
17008.90 233
17010.13 240
17011.37 278
17012.60 281
17013.83 246
17015.06 215
17016.30 245
17017.53 234
17018.76 257
17019.99 209
17021.23 207
17022.46 218
17023.69 241
17024.92 238
17026.16 232
17027.39 243
17028.62 217
17029.86 243
17031.09 248
17032.32 212
17033.56 198
17034.79 234
17036.02 238
17037.26 249
17038.49 226
17039.72 217
17040.96 243
17042.19 251
17043.42 223
17044.66 226
17045.89 196
17047.12 230
17048.36 235
17049.59 213
17050.82 220
17052.06 238
17053.29 260
17054.53 259
17055.76 223
17056.99 212
17058.23 204
17059.46 247
17060.70 247
17061.93 229
17063.16 247
17064.40 245
17065.63 232
17066.87 248
17068.10 192
17069.34 234
17070.57 224
17071.81 240
17073.04 209
17074.27 220
17075.51 181
17076.74 222
17077.98 188
17079.21 203
17080.45 218
17081.68 257
17082.92 237
17084.15 208
17085.39 221
17086.62 173
17087.86 246
17089.09 231
17090.33 259
17091.56 212
17092.80 198
17094.04 206
17095.27 214
17096.51 193
17097.74 208
17098.98 211
17100.21 212
17101.45 220
17102.68 208
17103.92 206
17105.16 210
17106.39 225
17107.63 196
17108.86 218
17110.10 194
17111.33 215
17112.57 215
17113.81 207
17115.04 203
17116.28 210
17117.52 193
17118.75 233
17119.99 188
17121.22 199
17122.46 208
17123.70 199
17124.93 194
17126.17 174
17127.41 209
17128.64 214
17129.88 245
17131.12 211
17132.35 189
17133.59 210
17134.83 218
17136.06 212
17137.30 179
17138.54 194
17139.77 195
17141.01 224
17142.25 212
17143.49 205
17144.72 182
17145.96 194
17147.20 186
17148.43 194
17149.67 164
17150.91 196
17152.15 194
17153.38 235
17154.62 207
17155.86 207
17157.10 169
17158.33 183
17159.57 187
17160.81 200
17162.05 225
17163.29 171
17164.52 175
17165.76 226
17167.00 212
17168.24 203
17169.48 210
17170.71 207
17171.95 194
17173.19 178
17174.43 214
17175.67 200
17176.91 188
17178.14 192
17179.38 210
17180.62 174
17181.86 182
17183.10 205
17184.34 192
17185.57 202
17186.81 200
17188.05 185
17189.29 187
17190.53 191
17191.77 204
17193.01 187
17194.25 164
17195.49 191
17196.72 213
17197.96 208
17199.20 170
17200.44 178
17201.68 198
17202.92 172
17204.16 195
17205.40 188
17206.64 222
17207.88 189
17209.12 171
17210.36 205
17211.60 177
17212.84 217
17214.08 189
17215.32 176
17216.56 185
17217.80 211
17219.04 189
17220.28 178
17221.52 208
17222.76 204
17224.00 188
17225.24 217
17226.48 179
17227.72 172
17228.96 181
17230.20 224
17231.44 204
17232.68 194
17233.92 172
17235.16 181
17236.40 200
17237.64 183
17238.88 179
17240.12 173
17241.36 207
17242.60 184
17243.84 201
17245.08 192
17246.32 189
17247.57 207
17248.81 204
17250.05 185
17251.29 200
17252.53 168
17253.77 180
17255.01 180
17256.25 172
17257.49 182
17258.74 193
17259.98 171
17261.22 197
17262.46 198
17263.70 179
17264.94 181
17266.18 183
17267.43 203
17268.67 194
17269.91 227
17271.15 219
17272.39 186
17273.63 197
17274.88 172
17276.12 200
17277.36 195
17278.60 188
17279.84 185
17281.09 192
17282.33 176
17283.57 178
17284.81 184
17286.06 191
17287.30 171
17288.54 192
17289.78 183
17291.02 186
17292.27 201
17293.51 188
17294.75 195
17296.00 188
17297.24 164
17298.48 151
17299.72 188
17300.97 177
17302.21 194
17303.45 156
17304.70 180
17305.94 165
17307.18 173
17308.42 187
17309.67 176
17310.91 160
17312.15 153
17313.40 197
17314.64 190
17315.88 199
17317.13 195
17318.37 215
17319.61 180
17320.86 185
17322.10 205
17323.34 213
17324.59 192
17325.83 156
17327.08 178
17328.32 183
17329.56 187
17330.81 184
17332.05 183
17333.30 203
17334.54 169
17335.78 171
17337.03 161
17338.27 159
17339.52 169
17340.76 167
17342.00 168
17343.25 176
17344.49 178
17345.74 166
17346.98 181
17348.23 161
17349.47 170
17350.72 186
17351.96 184
17353.21 173
17354.45 157
17355.70 193
17356.94 195
17358.18 179
17359.43 175
17360.67 188
17361.92 171
17363.16 196
17364.41 185
17365.66 179
17366.90 179
17368.15 201
17369.39 168
17370.64 174
17371.88 195
17373.13 210
17374.37 204
17375.62 182
17376.86 175
17378.11 179
17379.35 197
17380.60 172
17381.85 177
17383.09 204
17384.34 181
17385.58 203
17386.83 188
17388.08 184
17389.32 166
17390.57 181
17391.81 178
17393.06 183
17394.31 161
17395.55 174
17396.80 164
17398.04 167
17399.29 164
17400.54 184
17401.78 160
17403.03 197
17404.28 196
17405.52 167
17406.77 178
17408.02 199
17409.26 209
17410.51 189
17411.76 190
17413.00 194
17414.25 188
17415.50 194
17416.75 176
17417.99 168
17419.24 174
17420.49 197
17421.73 207
17422.98 182
17424.23 175
17425.48 195
17426.72 215
17427.97 200
17429.22 172
17430.46 209
17431.71 198
17432.96 159
17434.21 199
17435.46 199
17436.70 191
17437.95 190
17439.20 231
17440.45 197
17441.69 200
17442.94 183
17444.19 204
17445.44 208
17446.69 193
17447.93 165
17449.18 207
17450.43 199
17451.68 191
17452.93 184
17454.18 201
17455.42 210
17456.67 181
17457.92 209
17459.17 193
17460.42 224
17461.67 187
17462.92 214
17464.16 221
17465.41 204
17466.66 176
17467.91 202
17469.16 196
17470.41 178
17471.66 195
17472.91 235
17474.16 218
17475.40 244
17476.65 224
17477.90 209
17479.15 188
17480.40 222
17481.65 249
17482.90 223
17484.15 228
17485.40 206
17486.65 213
17487.90 250
17489.15 242
17490.40 225
17491.65 247
17492.90 238
17494.15 225
17495.40 224
17496.65 202
17497.90 208
17499.15 223
17500.40 221
17501.65 249
17502.90 206
17504.15 214
17505.40 217
17506.65 192
17507.90 217
17509.15 225
17510.40 251
17511.65 226
17512.90 234
17514.15 237
17515.40 256
17516.65 229
17517.90 226
17519.15 223
17520.40 236
17521.65 233
17522.90 236
17524.15 229
17525.41 225
17526.66 218
17527.91 238
17529.16 240
17530.41 247
17531.66 244
17532.91 277
17534.16 257
17535.41 251
17536.67 246
17537.92 250
17539.17 246
17540.42 246
17541.67 239
17542.92 256
17544.17 280
17545.43 254
17546.68 248
17547.93 271
17549.18 232
17550.43 246
17551.68 292
17552.94 257
17554.19 237
17555.44 236
17556.69 246
17557.94 236
17559.20 240
17560.45 235
17561.70 240
17562.95 240
17564.21 235
17565.46 236
17566.71 262
17567.96 274
17569.21 254
17570.47 226
17571.72 242
17572.97 249
17574.22 262
17575.48 261
17576.73 250
17577.98 253
17579.24 256
17580.49 251
17581.74 233
17582.99 207
17584.25 246
17585.50 271
17586.75 265
17588.01 256
17589.26 221
17590.51 244
17591.77 254
17593.02 230
17594.27 278
17595.53 263
17596.78 260
17598.03 242
17599.29 249
17600.54 246
17601.79 229
17603.05 238
17604.30 245
17605.56 260
17606.81 241
17608.06 244
17609.32 273
17610.57 238
17611.82 242
17613.08 255
17614.33 258
17615.59 279
17616.84 250
17618.10 250
17619.35 253
17620.60 258
17621.86 254
17623.11 282
17624.37 244
17625.62 260
17626.88 219
17628.13 236
17629.39 244
17630.64 249
17631.89 217
17633.15 226
17634.40 272
17635.66 258
17636.91 227
17638.17 230
17639.42 242
17640.68 260
17641.93 237
17643.19 227
17644.44 218
17645.70 239
17646.95 251
17648.21 240
17649.47 238
17650.72 249
17651.98 258
17653.23 232
17654.49 230
17655.74 227
17657.00 202
17658.25 215
17659.51 241
17660.77 244
17662.02 230
17663.28 237
17664.53 232
17665.79 240
17667.04 231
17668.30 233
17669.56 252
17670.81 266
17672.07 213
17673.33 244
17674.58 229
17675.84 192
17677.09 247
17678.35 238
17679.61 229
17680.86 198
17682.12 199
17683.38 208
17684.63 203
17685.89 232
17687.15 201
17688.40 236
17689.66 228
17690.92 194
17692.17 214
17693.43 210
17694.69 212
17695.94 202
17697.20 207
17698.46 189
17699.72 193
17700.97 218
17702.23 217
17703.49 218
17704.74 207
17706.00 210
17707.26 210
17708.52 206
17709.77 172
17711.03 215
17712.29 198
17713.55 205
17714.80 202
17716.06 185
17717.32 211
17718.58 217
17719.84 218
17721.09 223
17722.35 203
17723.61 211
17724.87 237
17726.13 221
17727.38 192
17728.64 191
17729.90 206
17731.16 222
17732.42 190
17733.67 184
17734.93 204
17736.19 208
17737.45 212
17738.71 209
17739.97 209
17741.23 212
17742.48 174
17743.74 202
17745.00 173
17746.26 193
17747.52 167
17748.78 223
17750.04 193
17751.30 174
17752.55 179
17753.81 219
17755.07 211
17756.33 191
17757.59 176
17758.85 186
17760.11 203
17761.37 170
17762.63 169
17763.89 200
17765.15 223
17766.41 208
17767.67 193
17768.93 176
17770.19 177
17771.45 197
17772.70 222
17773.96 188
17775.22 174
17776.48 192
17777.74 182
17779.00 168
17780.26 208
17781.52 213
17782.78 215
17784.04 187
17785.30 205
17786.56 208
17787.82 180
17789.09 176
17790.35 181
17791.61 170
17792.87 182
17794.13 199
17795.39 188
17796.65 163
17797.91 166
17799.17 162
17800.43 191
17801.69 203
17802.95 160
17804.21 166
17805.47 196
17806.73 184
17808.00 183
17809.26 182
17810.52 213
17811.78 186
17813.04 191
17814.30 210
17815.56 173
17816.82 175
17818.08 171
17819.35 187
17820.61 198
17821.87 182
17823.13 167
17824.39 179
17825.65 149
17826.92 169
17828.18 182
17829.44 198
17830.70 177
17831.96 190
17833.22 164
17834.49 171
17835.75 161
17837.01 195
17838.27 189
17839.53 172
17840.80 143
17842.06 161
17843.32 190
17844.58 182
17845.85 163
17847.11 189
17848.37 191
17849.63 181
17850.89 170
17852.16 193
17853.42 186
17854.68 158
17855.95 168
17857.21 176
17858.47 174
17859.73 162
17861.00 165
17862.26 218
17863.52 154
17864.79 157
17866.05 175
17867.31 183
17868.57 163
17869.84 159
17871.10 157
17872.36 163
17873.63 159
17874.89 161
17876.15 196
17877.42 170
17878.68 155
17879.94 177
17881.21 185
17882.47 164
17883.74 145
17885.00 154
17886.26 179
17887.53 179
17888.79 158
17890.05 146
17891.32 181
17892.58 166
17893.85 144
17895.11 146
17896.37 189
17897.64 177
17898.90 191
17900.17 168
17901.43 153
17902.70 162
17903.96 142
17905.22 155
17906.49 151
17907.75 144
17909.02 159
17910.28 152
17911.55 151
17912.81 147
17914.08 154
17915.34 181
17916.61 174
17917.87 174
17919.14 176
17920.40 145
17921.67 163
17922.93 161
17924.20 173
17925.46 166
17926.73 161
17927.99 158
17929.26 173
17930.52 165
17931.79 169
17933.05 152
17934.32 139
17935.58 163
17936.85 177
17938.12 174
17939.38 144
17940.65 167
17941.91 166
17943.18 150
17944.44 158
17945.71 180
17946.98 155
17948.24 141
17949.51 147
17950.77 160
17952.04 167
17953.31 150
17954.57 159
17955.84 172
17957.10 165
17958.37 157
17959.64 146
17960.90 155
17962.17 153
17963.44 158
17964.70 145
17965.97 171
17967.24 174
17968.50 183
17969.77 158
17971.04 156
17972.30 134
17973.57 156
17974.84 159
17976.10 176
17977.37 165
17978.64 194
17979.91 164
17981.17 174
17982.44 176
17983.71 168
17984.97 159
17986.24 162
17987.51 166
17988.78 157
17990.04 133
17991.31 166
17992.58 157
17993.85 151
17995.11 178
17996.38 160
17997.65 182
17998.92 194
18000.18 160
18001.45 168
18002.72 189
18003.99 161
18005.26 170
18006.52 158
18007.79 145
18009.06 155
18010.33 162
18011.60 183
18012.86 169
18014.13 163
18015.40 163
18016.67 148
18017.94 160
18019.21 175
18020.47 164
18021.74 162
18023.01 151
18024.28 154
18025.55 140
18026.82 167
18028.09 152
18029.36 184
18030.62 174
18031.89 143
18033.16 140
18034.43 167
18035.70 177
18036.97 175
18038.24 142
18039.51 165
18040.78 178
18042.05 189
18043.32 164
18044.59 170
18045.85 188
18047.12 179
18048.39 149
18049.66 145
18050.93 154
18052.20 142
18053.47 164
18054.74 167
18056.01 182
18057.28 173
18058.55 161
18059.82 181
18061.09 180
18062.36 181
18063.63 194
18064.90 186
18066.17 156
18067.44 147
18068.71 162
18069.98 163
18071.25 159
18072.52 204
18073.79 178
18075.06 152
18076.33 167
18077.60 171
18078.87 159
18080.15 145
18081.42 165
18082.69 154
18083.96 158
18085.23 166
18086.50 157
18087.77 151
18089.04 159
18090.31 143
18091.58 159
18092.85 173
18094.12 158
18095.40 148
18096.67 163
18097.94 181
18099.21 175
18100.48 183
18101.75 175
18103.02 168
18104.30 161
18105.57 168
18106.84 181
18108.11 171
18109.38 196
18110.65 215
18111.92 178
18113.20 157
18114.47 153
18115.74 167
18117.01 205
18118.28 184
18119.56 173
18120.83 165
18122.10 145
18123.37 173
18124.64 171
18125.92 184
18127.19 161
18128.46 158
18129.73 157
18131.01 164
18132.28 165
18133.55 165
18134.82 179
18136.10 163
18137.37 192
18138.64 171
18139.91 165
18141.19 170
18142.46 188
18143.73 166
18145.01 170
18146.28 154
18147.55 132
18148.82 168
18150.10 146
18151.37 162
18152.64 175
18153.92 183
18155.19 152
18156.46 144
18157.74 177
18159.01 173
18160.28 162
18161.56 159
18162.83 175
18164.10 163
18165.38 198
18166.65 167
18167.93 173
18169.20 166
18170.47 157
18171.75 175
18173.02 186
18174.29 159
18175.57 143
18176.84 165
18178.12 195
18179.39 154
18180.66 130
18181.94 187
18183.21 173
18184.49 140
18185.76 167
18187.04 168
18188.31 165
18189.59 170
18190.86 172
18192.13 172
18193.41 147
18194.68 180
18195.96 173
18197.23 162
18198.51 173
18199.78 156
18201.06 164
18202.33 154
18203.61 150
18204.88 168
18206.16 165
18207.43 165
18208.71 150
18209.98 158
18211.26 172
18212.53 148
18213.81 150
18215.08 152
18216.36 165
18217.63 167
18218.91 173
18220.19 131
18221.46 160
18222.74 137
18224.01 160
18225.29 185
18226.56 135
18227.84 170
18229.12 165
18230.39 156
18231.67 153
18232.94 147
18234.22 159
18235.50 156
18236.77 153
18238.05 141
18239.32 126
18240.60 145
18241.88 161
18243.15 164
18244.43 191
18245.71 139
18246.98 172
18248.26 185
18249.54 155
18250.81 151
18252.09 168
18253.37 151
18254.64 167
18255.92 171
18257.20 150
18258.47 146
18259.75 162
18261.03 176
18262.30 165
18263.58 182
18264.86 156
18266.13 172
18267.41 172
18268.69 153
18269.97 145
18271.24 177
18272.52 153
18273.80 169
18275.08 150
18276.35 180
18277.63 170
18278.91 154
18280.19 144
18281.46 158
18282.74 180
18284.02 174
18285.30 175
18286.58 155
18287.85 159
18289.13 161
18290.41 145
18291.69 147
18292.97 146
18294.24 157
18295.52 180
18296.80 164
18298.08 179
18299.36 169
18300.63 163
18301.91 160
18303.19 155
18304.47 149
18305.75 152
18307.03 153
18308.31 144
18309.58 169
18310.86 137
18312.14 154
18313.42 148
18314.70 181
18315.98 167
18317.26 147
18318.54 156
18319.82 164
18321.09 186
18322.37 167
18323.65 166
18324.93 162
18326.21 164
18327.49 152
18328.77 141
18330.05 150
18331.33 151
18332.61 156
18333.89 160
18335.17 138
18336.45 153
18337.73 164
18339.01 161
18340.29 164
18341.57 156
18342.85 156
18344.13 150
18345.41 190
18346.69 168
18347.97 166
18349.25 160
18350.53 182
18351.81 167
18353.09 157
18354.37 159
18355.65 159
18356.93 169
18358.21 167
18359.49 176
18360.77 175
18362.05 155
18363.33 166
18364.61 141
18365.89 139
18367.17 173
18368.45 156
18369.73 169
18371.01 122
18372.29 151
18373.58 164
18374.86 194
18376.14 175
18377.42 148
18378.70 152
18379.98 148
18381.26 144
18382.54 157
18383.82 153
18385.11 157
18386.39 182
18387.67 153
18388.95 143
18390.23 130
18391.51 151
18392.79 130
18394.08 152
18395.36 136
18396.64 167
18397.92 157
18399.20 161
18400.49 150
18401.77 139
18403.05 154
18404.33 164
18405.61 151
18406.90 131
18408.18 148
18409.46 168
18410.74 179
18412.02 131
18413.31 139
18414.59 152
18415.87 169
18417.15 156
18418.44 158
18419.72 141
18421.00 170
18422.28 147
18423.57 158
18424.85 166
18426.13 149
18427.41 187
18428.70 164
18429.98 156
18431.26 140
18432.55 160
18433.83 132
18435.11 160
18436.40 135
18437.68 149
18438.96 153
18440.25 158
18441.53 138
18442.81 160
18444.10 171
18445.38 149
18446.66 146
18447.95 147
18449.23 168
18450.51 126
18451.80 153
18453.08 156
18454.36 159
18455.65 136
18456.93 150
18458.22 148
18459.50 154
18460.78 155
18462.07 174
18463.35 157
18464.64 160
18465.92 170
18467.20 171
18468.49 181
18469.77 132
18471.06 187
18472.34 145
18473.63 130
18474.91 163
18476.19 169
18477.48 161
18478.76 158
18480.05 164
18481.33 159
18482.62 153
18483.90 141
18485.19 171
18486.47 147
18487.76 149
18489.04 144
18490.33 165
18491.61 146
18492.90 158
18494.18 166
18495.47 164
18496.75 147
18498.04 138
18499.32 123
18500.61 139
18501.89 154
18503.18 130
18504.46 164
18505.75 151
18507.04 173
18508.32 130
18509.61 141
18510.89 158
18512.18 146
18513.46 140
18514.75 149
18516.04 119
18517.32 165
18518.61 143
18519.89 160
18521.18 151
18522.47 144
18523.75 169
18525.04 167
18526.32 151
18527.61 125
18528.90 172
18530.18 155
18531.47 149
18532.76 163
18534.04 148
18535.33 141
18536.62 179
18537.90 189
18539.19 151
18540.48 162
18541.76 171
18543.05 162
18544.34 164
18545.62 139
18546.91 132
18548.20 167
18549.48 171
18550.77 160
18552.06 135
18553.35 150
18554.63 134
18555.92 144
18557.21 130
18558.50 152
18559.78 155
18561.07 158
18562.36 160
18563.65 158
18564.93 188
18566.22 123
18567.51 164
18568.80 156
18570.08 160
18571.37 147
18572.66 150
18573.95 164
18575.24 157
18576.52 162
18577.81 153
18579.10 174
18580.39 185
18581.68 184
18582.96 142
18584.25 178
18585.54 158
18586.83 199
18588.12 180
18589.41 167
18590.69 169
18591.98 188
18593.27 157
18594.56 184
18595.85 186
18597.14 184
18598.43 174
18599.71 182
18601.00 176
18602.29 174
18603.58 178
18604.87 177
18606.16 181
18607.45 172
18608.74 227
18610.03 195
18611.32 187
18612.61 172
18613.89 173
18615.18 197
18616.47 205
18617.76 191
18619.05 165
18620.34 178
18621.63 178
18622.92 189
18624.21 194
18625.50 179
18626.79 171
18628.08 190
18629.37 162
18630.66 191
18631.95 191
18633.24 180
18634.53 160
18635.82 168
18637.11 170
18638.40 160
18639.69 147
18640.98 173
18642.27 158
18643.56 169
18644.85 156
18646.14 171
18647.43 171
18648.72 175
18650.01 154
18651.30 142
18652.59 161
18653.89 134
18655.18 164
18656.47 168
18657.76 150
18659.05 159
18660.34 149
18661.63 159
18662.92 158
18664.21 172
18665.50 161
18666.79 151
18668.09 145
18669.38 186
18670.67 172
18671.96 146
18673.25 148
18674.54 154
18675.83 134
18677.13 139
18678.42 147
18679.71 158
18681.00 150
18682.29 152
18683.58 149
18684.88 129
18686.17 156
18687.46 146
18688.75 145
18690.04 121
18691.33 129
18692.63 155
18693.92 157
18695.21 146
18696.50 144
18697.80 148
18699.09 147
18700.38 155
18701.67 165
18702.96 140
18704.26 137
18705.55 129
18706.84 117
18708.13 125
18709.43 165
18710.72 165
18712.01 134
18713.31 145
18714.60 148
18715.89 150
18717.18 146
18718.48 158
18719.77 147
18721.06 157
18722.36 148
18723.65 152
18724.94 151
18726.24 159
18727.53 164
18728.82 151
18730.12 146
18731.41 141
18732.70 170
18734.00 148
18735.29 150
18736.58 157
18737.88 155
18739.17 168
18740.46 126
18741.76 128
18743.05 138
18744.34 153
18745.64 105
18746.93 139
18748.23 162
18749.52 135
18750.81 130
18752.11 150
18753.40 156
18754.70 142
18755.99 144
18757.29 136
18758.58 174
18759.87 143
18761.17 160
18762.46 193
18763.76 162
18765.05 138
18766.35 142
18767.64 136
18768.94 145
18770.23 140
18771.53 144
18772.82 138
18774.11 155
18775.41 154
18776.70 140
18778.00 154
18779.29 131
18780.59 141
18781.89 148
18783.18 155
18784.48 134
18785.77 135
18787.07 148
18788.36 154
18789.66 163
18790.95 163
18792.25 123
18793.54 130
18794.84 146
18796.13 146
18797.43 149
18798.73 123
18800.02 142
18801.32 151
18802.61 146
18803.91 137
18805.20 140
18806.50 139
18807.80 153
18809.09 149
18810.39 120
18811.69 129
18812.98 124
18814.28 126
18815.57 141
18816.87 151
18818.17 151
18819.46 139
18820.76 167
18822.06 160
18823.35 125
18824.65 148
18825.95 159
18827.24 146
18828.54 143
18829.84 154
18831.13 142
18832.43 167
18833.73 159
18835.02 144
18836.32 136
18837.62 119
18838.91 149
18840.21 126
18841.51 131
18842.81 141
18844.10 150
18845.40 166
18846.70 148
18848.00 119
18849.29 124
18850.59 149
18851.89 169
18853.19 131
18854.48 117
18855.78 146
18857.08 146
18858.38 131
18859.67 123
18860.97 126
18862.27 146
18863.57 158
18864.87 177
18866.16 142
18867.46 129
18868.76 140
18870.06 137
18871.36 137
18872.66 112
18873.95 129
18875.25 154
18876.55 154
18877.85 130
18879.15 132
18880.45 155
18881.74 145
18883.04 164
18884.34 142
18885.64 144
18886.94 131
18888.24 162
18889.54 122
18890.84 125
18892.13 127
18893.43 130
18894.73 143
18896.03 133
18897.33 120
18898.63 116
18899.93 142
18901.23 126
18902.53 112
18903.83 130
18905.13 137
18906.43 127
18907.73 150
18909.02 131
18910.32 139
18911.62 130
18912.92 160
18914.22 133
18915.52 110
18916.82 139
18918.12 140
18919.42 155
18920.72 139
18922.02 139
18923.32 122
18924.62 136
18925.92 128
18927.22 139
18928.52 111
18929.82 137
18931.12 138
18932.42 147
18933.72 133
18935.02 133
18936.32 136
18937.63 125
18938.93 147
18940.23 106
18941.53 158
18942.83 152
18944.13 149
18945.43 137
18946.73 169
18948.03 123
18949.33 133
18950.63 127
18951.93 140
18953.23 158
18954.54 160
18955.84 148
18957.14 137
18958.44 166
18959.74 147
18961.04 150
18962.34 127
18963.64 147
18964.95 130
18966.25 164
18967.55 126
18968.85 131
18970.15 150
18971.45 139
18972.76 143
18974.06 119
18975.36 123
18976.66 115
18977.96 143
18979.27 139
18980.57 128
18981.87 124
18983.17 135
18984.47 131
18985.78 134
18987.08 108
18988.38 140
18989.68 139
18990.98 147
18992.29 127
18993.59 154
18994.89 130
18996.19 136
18997.50 154
18998.80 134
19000.10 133
19001.40 118
19002.71 141
19004.01 150
19005.31 154
19006.62 128
19007.92 152
19009.22 140
19010.53 127
19011.83 126
19013.13 144
19014.43 129
19015.74 136
19017.04 135
19018.34 144
19019.65 145
19020.95 133
19022.25 144
19023.56 122
19024.86 120
19026.16 134
19027.47 114
19028.77 121
19030.08 147
19031.38 119
19032.68 130
19033.99 125
19035.29 126
19036.59 108
19037.90 135
19039.20 156
19040.51 104
19041.81 137
19043.11 127
19044.42 173
19045.72 152
19047.03 129
19048.33 140
19049.64 144
19050.94 131
19052.25 113
19053.55 132
19054.85 122
19056.16 128
19057.46 169
19058.77 139
19060.07 130
19061.38 150
19062.68 146
19063.99 139
19065.29 138
19066.60 134
19067.90 119
19069.21 146
19070.51 131
19071.82 142
19073.12 153
19074.43 138
19075.73 110
19077.04 137
19078.34 128
19079.65 139
19080.95 144
19082.26 146
19083.57 134
19084.87 122
19086.18 137
19087.48 148
19088.79 130
19090.09 136
19091.40 157
19092.71 152
19094.01 129
19095.32 126
19096.62 142
19097.93 132
19099.24 123
19100.54 122
19101.85 137
19103.15 140
19104.46 127
19105.77 125
19107.07 134
19108.38 155
19109.69 119
19110.99 123
19112.30 142
19113.60 121
19114.91 129
19116.22 138
19117.52 138
19118.83 135
19120.14 110
19121.45 128
19122.75 163
19124.06 138
19125.37 134
19126.67 118
19127.98 145
19129.29 127
19130.59 139
19131.90 117
19133.21 132
19134.52 138
19135.82 143
19137.13 146
19138.44 130
19139.75 138
19141.05 136
19142.36 155
19143.67 129
19144.98 145
19146.28 131
19147.59 127
19148.90 117
19150.21 132
19151.51 134
19152.82 134
19154.13 149
19155.44 132
19156.75 128
19158.05 128
19159.36 143
19160.67 135
19161.98 135
19163.29 140
19164.60 146
19165.90 129
19167.21 148
19168.52 136
19169.83 122
19171.14 129
19172.45 132
19173.75 133
19175.06 143
19176.37 125
19177.68 117
19178.99 124
19180.30 126
19181.61 149
19182.92 140
19184.23 122
19185.53 117
19186.84 163
19188.15 126
19189.46 136
19190.77 132
19192.08 133
19193.39 142
19194.70 154
19196.01 141
19197.32 125
19198.63 134
19199.94 133
19201.25 147
19202.56 124
19203.87 120
19205.17 125
19206.48 159
19207.79 135
19209.10 139
19210.41 126
19211.72 135
19213.03 139
19214.34 163
19215.65 133
19216.96 133
19218.27 119
19219.58 136
19220.89 138
19222.21 135
19223.52 150
19224.83 121
19226.14 172
19227.45 150
19228.76 133
19230.07 145
19231.38 130
19232.69 120
19234.00 129
19235.31 125
19236.62 136
19237.93 135
19239.24 140
19240.55 132
19241.86 138
19243.18 141
19244.49 141
19245.80 146
19247.11 138
19248.42 135
19249.73 143
19251.04 137
19252.35 125
19253.67 132
19254.98 150
19256.29 144
19257.60 135
19258.91 137
19260.22 148
19261.53 113
19262.85 129
19264.16 144
19265.47 147
19266.78 107
19268.09 142
19269.40 142
19270.72 130
19272.03 140
19273.34 133
19274.65 130
19275.96 137
19277.28 116
19278.59 137
19279.90 141
19281.21 131
19282.53 137
19283.84 149
19285.15 121
19286.46 103
19287.78 114
19289.09 143
19290.40 135
19291.71 120
19293.03 127
19294.34 131
19295.65 134
19296.96 135
19298.28 122
19299.59 147
19300.90 129
19302.22 111
19303.53 113
19304.84 132
19306.16 128
19307.47 139
19308.78 124
19310.10 151
19311.41 132
19312.72 169
19314.04 123
19315.35 146
19316.66 149
19317.98 123
19319.29 131
19320.60 138
19321.92 130
19323.23 121
19324.54 124
19325.86 128
19327.17 146
19328.49 111
19329.80 119
19331.11 111
19332.43 130
19333.74 119
19335.06 120
19336.37 131
19337.68 124
19339.00 132
19340.31 123
19341.63 149
19342.94 108
19344.26 135
19345.57 121
19346.89 138
19348.20 112
19349.51 122
19350.83 110
19352.14 127
19353.46 130
19354.77 128
19356.09 153
19357.40 116
19358.72 111
19360.03 148
19361.35 121
19362.66 117
19363.98 125
19365.29 127
19366.61 132
19367.92 116
19369.24 118
19370.55 106
19371.87 118
19373.19 134
19374.50 118
19375.82 127
19377.13 142
19378.45 133
19379.76 129
19381.08 132
19382.39 125
19383.71 131
19385.03 141
19386.34 129
19387.66 127
19388.97 146
19390.29 125
19391.61 134
19392.92 140
19394.24 125
19395.55 134
19396.87 144
19398.19 124
19399.50 131
19400.82 130
19402.14 107
19403.45 112
19404.77 119
19406.09 133
19407.40 121
19408.72 124
19410.04 114
19411.35 112
19412.67 151
19413.99 143
19415.30 124
19416.62 133
19417.94 125
19419.25 121
19420.57 136
19421.89 119
19423.21 124
19424.52 124
19425.84 165
19427.16 142
19428.47 113
19429.79 114
19431.11 123
19432.43 144
19433.74 134
19435.06 126
19436.38 123
19437.70 121
19439.01 149
19440.33 123
19441.65 122
19442.97 129
19444.29 132
19445.60 138
19446.92 103
19448.24 104
19449.56 117
19450.88 149
19452.19 145
19453.51 131
19454.83 130
19456.15 121
19457.47 123
19458.78 135
19460.10 137
19461.42 121
19462.74 128
19464.06 141
19465.38 138
19466.70 137
19468.01 141
19469.33 150
19470.65 158
19471.97 137
19473.29 122
19474.61 140
19475.93 136
19477.25 128
19478.57 127
19479.88 158
19481.20 136
19482.52 109
19483.84 112
19485.16 111
19486.48 128
19487.80 122
19489.12 117
19490.44 127
19491.76 139
19493.08 104
19494.40 116
19495.72 126
19497.04 117
19498.36 131
19499.68 130
19501.00 114
19502.32 140
19503.64 148
19504.96 144
19506.28 118
19507.60 131
19508.92 133
19510.24 145
19511.56 154
19512.88 134
19514.20 126
19515.52 135
19516.84 141
19518.16 118
19519.48 115
19520.80 117
19522.12 148
19523.44 147
19524.76 129
19526.08 137
19527.40 130
19528.72 123
19530.04 144
19531.36 135
19532.68 117
19534.00 131
19535.33 125
19536.65 118
19537.97 132
19539.29 113
19540.61 105
19541.93 127
19543.25 115
19544.57 136
19545.89 108
19547.22 127
19548.54 113
19549.86 123
19551.18 102
19552.50 110
19553.82 125
19555.15 128
19556.47 122
19557.79 127
19559.11 159
19560.43 107
19561.75 126
19563.08 141
19564.40 123
19565.72 119
19567.04 131
19568.36 141
19569.69 130
19571.01 130
19572.33 133
19573.65 129
19574.97 126
19576.30 131
19577.62 125
19578.94 135
19580.26 116
19581.59 132
19582.91 117
19584.23 128
19585.55 134
19586.88 122
19588.20 144
19589.52 127
19590.85 126
19592.17 107
19593.49 113
19594.81 123
19596.14 150
19597.46 142
19598.78 127
19600.11 136
19601.43 133
19602.75 127
19604.08 126
19605.40 139
19606.72 145
19608.05 112
19609.37 131
19610.69 143
19612.02 132
19613.34 127
19614.66 127
19615.99 133
19617.31 145
19618.64 134
19619.96 118
19621.28 133
19622.61 133
19623.93 124
19625.26 120
19626.58 115
19627.90 133
19629.23 141
19630.55 131
19631.88 139
19633.20 148
19634.52 135
19635.85 130
19637.17 118
19638.50 124
19639.82 107
19641.15 132
19642.47 141
19643.80 146
19645.12 119
19646.45 139
19647.77 139
19649.09 141
19650.42 123
19651.74 135
19653.07 108
19654.39 122
19655.72 134
19657.04 137
19658.37 118
19659.69 113
19661.02 144
19662.35 126
19663.67 135
19665.00 137
19666.32 149
19667.65 139
19668.97 156
19670.30 141
19671.62 126
19672.95 127
19674.27 139
19675.60 118
19676.93 132
19678.25 121
19679.58 123
19680.90 142
19682.23 131
19683.56 136
19684.88 121
19686.21 121
19687.53 124
19688.86 126
19690.19 132
19691.51 131
19692.84 140
19694.16 140
19695.49 122
19696.82 109
19698.14 139
19699.47 112
19700.80 131
19702.12 138
19703.45 133
19704.78 133
19706.10 156
19707.43 127
19708.76 140
19710.08 116
19711.41 127
19712.74 155
19714.06 159
19715.39 158
19716.72 155
19718.05 148
19719.37 133
19720.70 128
19722.03 106
19723.35 142
19724.68 137
19726.01 130
19727.34 126
19728.66 148
19729.99 138
19731.32 128
19732.65 108
19733.98 144
19735.30 147
19736.63 142
19737.96 119
19739.29 133
19740.61 146
19741.94 160
19743.27 144
19744.60 115
19745.93 130
19747.25 125
19748.58 136
19749.91 126
19751.24 119
19752.57 102
19753.90 130
19755.22 152
19756.55 139
19757.88 121
19759.21 121
19760.54 134
19761.87 146
19763.20 123
19764.52 153
19765.85 153
19767.18 119
19768.51 152
19769.84 133
19771.17 115
19772.50 125
19773.83 144
19775.16 124
19776.48 129
19777.81 151
19779.14 120
19780.47 148
19781.80 150
19783.13 157
19784.46 120
19785.79 138
19787.12 139
19788.45 132
19789.78 116
19791.11 150
19792.44 110
19793.77 137
19795.10 120
19796.43 132
19797.76 117
19799.09 133
19800.42 158
19801.75 149
19803.08 158
19804.41 122
19805.74 141
19807.07 140
19808.40 119
19809.73 135
19811.06 143
19812.39 139
19813.72 127
19815.05 130
19816.38 149
19817.71 123
19819.04 133
19820.37 132
19821.70 132
19823.03 132
19824.36 120
19825.69 141
19827.02 130
19828.35 144
19829.69 113
19831.02 132
19832.35 134
19833.68 151
19835.01 117
19836.34 133
19837.67 137
19839.00 160
19840.33 134
19841.67 121
19843.00 146
19844.33 153
19845.66 163
19846.99 162
19848.32 173
19849.65 154
19850.99 174
19852.32 131
19853.65 139
19854.98 132
19856.31 125
19857.64 147
19858.98 119
19860.31 130
19861.64 128
19862.97 133
19864.30 155
19865.64 143
19866.97 163
19868.30 150
19869.63 142
19870.97 135
19872.30 115
19873.63 147
19874.96 139
19876.29 131
19877.63 110
19878.96 141
19880.29 144
19881.63 152
19882.96 116
19884.29 113
19885.62 148
19886.96 146
19888.29 149
19889.62 126
19890.95 150
19892.29 139
19893.62 139
19894.95 136
19896.29 178
19897.62 144
19898.95 156
19900.29 147
19901.62 137
19902.95 119
19904.29 126
19905.62 137
19906.95 150
19908.29 126
19909.62 117
19910.95 114
19912.29 127
19913.62 134
19914.96 114
19916.29 150
19917.62 148
19918.96 139
19920.29 114
19921.63 152
19922.96 136
19924.29 145
19925.63 123
19926.96 126
19928.30 122
19929.63 134
19930.96 153
19932.30 134
19933.63 156
19934.97 153
19936.30 143
19937.64 153
19938.97 163
19940.31 131
19941.64 137
19942.98 132
19944.31 145
19945.64 133
19946.98 146
19948.31 145
19949.65 129
19950.98 132
19952.32 110
19953.65 132
19954.99 123
19956.32 131
19957.66 123
19959.00 117
19960.33 139
19961.67 131
19963.00 113
19964.34 118
19965.67 141
19967.01 133
19968.34 145
19969.68 152
19971.01 154
19972.35 137
19973.69 147
19975.02 147
19976.36 147
19977.69 147
19979.03 126
19980.37 128
19981.70 136
19983.04 126
19984.37 157
19985.71 146
19987.05 144
19988.38 137
19989.72 128
19991.05 126
19992.39 147
19993.73 150
19995.06 126
19996.40 150
19997.74 129
19999.07 160
20000.41 138
20001.75 140
20003.08 151
20004.42 146
20005.76 153
20007.09 141
20008.43 152
20009.77 153
20011.10 151
20012.44 132
20013.78 129
20015.12 147
20016.45 152
20017.79 174
20019.13 155
20020.47 160
20021.80 136
20023.14 143
20024.48 146
20025.81 151
20027.15 138
20028.49 147
20029.83 158
20031.17 154
20032.50 127
20033.84 146
20035.18 145
20036.52 161
20037.85 142
20039.19 167
20040.53 157
20041.87 155
20043.21 166
20044.54 137
20045.88 139
20047.22 156
20048.56 149
20049.90 167
20051.24 151
20052.57 132
20053.91 147
20055.25 175
20056.59 177
20057.93 162
20059.27 163
20060.61 169
20061.94 161
20063.28 134
20064.62 150
20065.96 171
20067.30 158
20068.64 152
20069.98 163
20071.32 152
20072.66 160
20073.99 165
20075.33 185
20076.67 170
20078.01 158
20079.35 146
20080.69 139
20082.03 142
20083.37 143
20084.71 154
20086.05 133
20087.39 142
20088.73 127
20090.07 130
20091.41 122
20092.75 133
20094.09 156
20095.43 145
20096.77 139
20098.11 150
20099.45 152
20100.79 123
20102.13 132
20103.47 123
20104.81 142
20106.15 136
20107.49 148
20108.83 130
20110.17 152
20111.51 119
20112.85 126
20114.19 138
20115.53 139
20116.87 149
20118.21 148
20119.55 145
20120.89 114
20122.23 129
20123.57 157
20124.91 139
20126.25 129
20127.60 148
20128.94 137
20130.28 134
20131.62 125
20132.96 145
20134.30 152
20135.64 165
