# Supplementary material for: MALDI-TOF MS typing enables the classification of brewing yeasts of the genus Saccharomyces to major beer styles
Source: PLoS One. 2017 Aug 9;12(8):e0181694. doi: 10.1371/journal.pone.0181694 (PMC5549903; doi:10.1371/journal.pone.0181694)
Supplement: S15 File — The directory includes 90 raw files and was zipped to “.zip”; the folder has three strains with 30 spectra per strain; S1 Text explains the raw files with an example and Table 1 represents the yeast strains used within the experiment. (ZIP) [file pone.0181694.s018.zip › 43-45/30669-454-OG-WB-WB-YPG-18h-E-E_2015-10-28__0_B5_1.dat]

1999.91 1475
2000.33 1511
2000.75 1505
2001.17 1397
2001.59 1479
2002.02 1451
2002.44 1400
2002.86 1468
2003.28 1373
2003.70 1381
2004.13 1314
2004.55 1363
2004.97 1314
2005.39 1360
2005.81 1320
2006.24 1334
2006.66 1457
2007.08 1459
2007.50 1354
2007.93 1374
2008.35 1395
2008.77 1386
2009.19 1396
2009.62 1358
2010.04 1362
2010.46 1462
2010.88 1424
2011.31 1323
2011.73 1271
2012.15 1240
2012.58 1211
2013.00 1248
2013.42 1329
2013.84 1178
2014.27 1252
2014.69 1165
2015.11 1216
2015.54 1096
2015.96 1139
2016.38 1284
2016.81 1300
2017.23 1411
2017.65 1355
2018.08 1387
2018.50 1428
2018.92 1342
2019.35 1344
2019.77 1268
2020.19 1443
2020.62 1478
2021.04 1558
2021.47 1430
2021.89 1289
2022.31 1379
2022.74 1379
2023.16 1397
2023.59 1360
2024.01 1377
2024.43 1310
2024.86 1331
2025.28 1337
2025.71 1279
2026.13 1162
2026.55 1286
2026.98 1176
2027.40 1025
2027.83 1145
2028.25 1186
2028.68 1229
2029.10 1223
2029.53 1166
2029.95 1107
2030.38 1239
2030.80 1189
2031.23 1120
2031.65 1203
2032.08 1262
2032.50 1261
2032.93 1392
2033.35 1348
2033.78 1254
2034.20 1327
2034.63 1392
2035.05 1352
2035.48 1397
2035.90 1275
2036.33 1402
2036.75 1372
2037.18 1257
2037.60 1325
2038.03 1336
2038.45 1327
2038.88 1347
2039.31 1274
2039.73 1235
2040.16 1280
2040.58 1355
2041.01 1378
2041.43 1352
2041.86 1341
2042.29 1386
2042.71 1292
2043.14 1163
2043.56 1292
2043.99 1304
2044.42 1286
2044.84 1271
2045.27 1216
2045.70 1151
2046.12 1342
2046.55 1455
2046.98 1369
2047.40 1374
2047.83 1412
2048.25 1194
2048.68 1292
2049.11 1312
2049.53 1245
2049.96 1274
2050.39 1299
2050.82 1321
2051.24 1294
2051.67 1190
2052.10 1287
2052.52 1316
2052.95 1365
2053.38 1288
2053.80 1273
2054.23 1247
2054.66 1254
2055.09 1120
2055.51 1387
2055.94 1255
2056.37 1298
2056.80 1390
2057.22 1271
2057.65 1216
2058.08 1262
2058.51 1324
2058.93 1443
2059.36 1295
2059.79 1314
2060.22 1265
2060.65 1427
2061.07 1358
2061.50 1278
2061.93 1309
2062.36 1364
2062.79 1432
2063.21 1602
2063.64 1418
2064.07 1539
2064.50 1484
2064.93 1536
2065.36 1595
2065.78 1726
2066.21 1731
2066.64 1652
2067.07 1631
2067.50 1497
2067.93 1521
2068.36 1609
2068.78 1459
2069.21 1434
2069.64 1440
2070.07 1250
2070.50 1423
2070.93 1276
2071.36 1276
2071.79 1365
2072.22 1319
2072.64 1357
2073.07 1330
2073.50 1217
2073.93 1264
2074.36 1323
2074.79 1338
2075.22 1239
2075.65 1206
2076.08 1321
2076.51 1464
2076.94 1252
2077.37 1262
2077.80 1349
2078.23 1214
2078.66 1280
2079.09 1319
2079.52 1293
2079.95 1283
2080.38 1214
2080.81 1205
2081.24 1207
2081.67 1266
2082.10 1384
2082.53 1306
2082.96 1431
2083.39 1186
2083.82 1212
2084.25 1172
2084.68 1211
2085.11 1211
2085.54 1196
2085.97 1266
2086.40 1185
2086.83 1216
2087.26 1255
2087.69 1301
2088.12 1314
2088.55 1400
2088.99 1372
2089.42 1287
2089.85 1252
2090.28 1294
2090.71 1373
2091.14 1280
2091.57 1278
2092.00 1410
2092.43 1278
2092.86 1248
2093.30 1255
2093.73 1218
2094.16 1206
2094.59 1215
2095.02 1155
2095.45 1253
2095.88 1316
2096.32 1190
2096.75 1208
2097.18 1228
2097.61 1161
2098.04 1160
2098.47 1258
2098.91 1279
2099.34 1224
2099.77 1146
2100.20 1158
2100.63 1225
2101.07 1168
2101.50 1068
2101.93 1102
2102.36 1247
2102.80 1217
2103.23 1146
2103.66 1151
2104.09 1103
2104.52 1209
2104.96 1174
2105.39 1173
2105.82 1201
2106.25 1202
2106.69 1272
2107.12 1384
2107.55 1363
2107.99 1289
2108.42 1313
2108.85 1297
2109.28 1328
2109.72 1292
2110.15 1236
2110.58 1311
2111.02 1335
2111.45 1317
2111.88 1187
2112.32 1250
2112.75 1275
2113.18 1085
2113.62 1103
2114.05 1121
2114.48 1079
2114.92 1207
2115.35 1153
2115.78 1135
2116.22 1147
2116.65 1221
2117.08 1187
2117.52 1202
2117.95 1157
2118.39 1090
2118.82 1167
2119.25 1263
2119.69 1198
2120.12 1257
2120.56 1202
2120.99 1116
2121.42 1062
2121.86 1268
2122.29 1226
2122.73 1201
2123.16 1229
2123.60 1234
2124.03 1201
2124.46 1181
2124.90 1206
2125.33 1311
2125.77 1347
2126.20 1212
2126.64 1223
2127.07 1149
2127.51 1176
2127.94 1254
2128.38 1236
2128.81 1259
2129.25 1332
2129.68 1411
2130.12 1232
2130.55 1374
2130.99 1368
2131.42 1295
2131.86 1374
2132.29 1407
2132.73 1347
2133.16 1249
2133.60 1303
2134.03 1442
2134.47 1419
2134.91 1403
2135.34 1381
2135.78 1430
2136.21 1380
2136.65 1302
2137.08 1322
2137.52 1307
2137.96 1319
2138.39 1431
2138.83 1372
2139.26 1181
2139.70 1186
2140.14 1233
2140.57 1218
2141.01 1337
2141.44 1378
2141.88 1198
2142.32 1251
2142.75 1129
2143.19 1287
2143.63 1209
2144.06 1182
2144.50 1269
2144.94 1195
2145.37 1187
2145.81 1091
2146.25 1227
2146.68 1160
2147.12 1217
2147.56 1269
2147.99 1359
2148.43 1307
2148.87 1301
2149.30 1366
2149.74 1357
2150.18 1468
2150.61 1649
2151.05 1486
2151.49 1484
2151.93 1550
2152.36 1616
2152.80 1508
2153.24 1295
2153.68 1350
2154.11 1355
2154.55 1500
2154.99 1370
2155.43 1218
2155.86 1245
2156.30 1264
2156.74 1226
2157.18 1204
2157.62 1213
2158.05 1287
2158.49 1402
2158.93 1239
2159.37 1182
2159.81 1177
2160.24 1194
2160.68 1383
2161.12 1386
2161.56 1232
2162.00 1275
2162.43 1269
2162.87 1211
2163.31 1258
2163.75 1287
2164.19 1336
2164.63 1268
2165.07 1286
2165.50 1219
2165.94 1342
2166.38 1243
2166.82 1267
2167.26 1147
2167.70 1248
2168.14 1345
2168.58 1520
2169.02 1512
2169.45 1295
2169.89 1298
2170.33 1340
2170.77 1426
2171.21 1458
2171.65 1299
2172.09 1466
2172.53 1427
2172.97 1559
2173.41 1655
2173.85 1560
2174.29 1662
2174.73 1727
2175.17 1780
2175.61 1688
2176.05 1468
2176.49 1618
2176.93 1710
2177.37 1647
2177.81 1585
2178.25 1518
2178.69 1477
2179.13 1436
2179.57 1397
2180.01 1404
2180.45 1381
2180.89 1329
2181.33 1255
2181.77 1254
2182.21 1299
2182.65 1202
2183.09 1241
2183.53 1205
2183.97 1237
2184.41 1267
2184.85 1361
2185.29 1241
2185.73 1250
2186.17 1365
2186.61 1360
2187.05 1254
2187.49 1338
2187.94 1343
2188.38 1301
2188.82 1305
2189.26 1251
2189.70 1415
2190.14 1239
2190.58 1204
2191.02 1328
2191.46 1302
2191.91 1282
2192.35 1330
2192.79 1249
2193.23 1315
2193.67 1427
2194.11 1440
2194.55 1494
2195.00 1488
2195.44 1398
2195.88 1473
2196.32 1384
2196.76 1504
2197.21 1472
2197.65 1355
2198.09 1391
2198.53 1517
2198.97 1314
2199.42 1305
2199.86 1372
2200.30 1277
2200.74 1339
2201.18 1288
2201.63 1496
2202.07 1311
2202.51 1297
2202.95 1384
2203.40 1371
2203.84 1348
2204.28 1350
2204.72 1291
2205.17 1278
2205.61 1370
2206.05 1483
2206.49 1434
2206.94 1493
2207.38 1360
2207.82 1343
2208.27 1394
2208.71 1366
2209.15 1556
2209.60 1501
2210.04 1442
2210.48 1328
2210.92 1319
2211.37 1376
2211.81 1403
2212.25 1368
2212.70 1410
2213.14 1360
2213.59 1326
2214.03 1349
2214.47 1234
2214.92 1387
2215.36 1327
2215.80 1321
2216.25 1146
2216.69 1244
2217.14 1290
2217.58 1386
2218.02 1171
2218.47 1211
2218.91 1259
2219.36 1290
2219.80 1153
2220.24 1141
2220.69 1229
2221.13 1318
2221.58 1304
2222.02 1323
2222.46 1357
2222.91 1379
2223.35 1360
2223.80 1309
2224.24 1340
2224.69 1227
2225.13 1420
2225.58 1250
2226.02 1265
2226.47 1374
2226.91 1389
2227.36 1463
2227.80 1286
2228.25 1218
2228.69 1373
2229.14 1426
2229.58 1401
2230.03 1518
2230.47 1562
2230.92 1358
2231.36 1475
2231.81 1643
2232.25 1445
2232.70 1247
2233.14 1434
2233.59 1530
2234.03 1453
2234.48 1414
2234.93 1425
2235.37 1384
2235.82 1463
2236.26 1529
2236.71 1368
2237.16 1363
2237.60 1219
2238.05 1296
2238.49 1238
2238.94 1079
2239.39 1196
2239.83 1229
2240.28 1196
2240.72 1235
2241.17 1263
2241.62 1192
2242.06 1227
2242.51 1167
2242.96 1135
2243.40 1183
2243.85 1254
2244.30 1168
2244.74 1186
2245.19 1034
2245.64 1094
2246.08 1070
2246.53 1064
2246.98 1155
2247.42 1240
2247.87 1313
2248.32 1164
2248.76 1279
2249.21 1352
2249.66 1257
2250.10 1271
2250.55 1096
2251.00 1172
2251.45 1273
2251.89 1244
2252.34 1202
2252.79 1267
2253.24 1244
2253.68 1191
2254.13 1206
2254.58 1158
2255.03 1201
2255.47 1128
2255.92 1142
2256.37 1162
2256.82 1139
2257.27 1124
2257.71 1123
2258.16 1254
2258.61 1179
2259.06 1199
2259.51 1255
2259.95 1249
2260.40 1189
2260.85 1312
2261.30 1368
2261.75 1249
2262.19 1303
2262.64 1402
2263.09 1392
2263.54 1379
2263.99 1393
2264.44 1287
2264.89 1223
2265.33 1348
2265.78 1294
2266.23 1235
2266.68 1377
2267.13 1280
2267.58 1293
2268.03 1328
2268.48 1273
2268.93 1232
2269.37 1330
2269.82 1428
2270.27 1417
2270.72 1371
2271.17 1320
2271.62 1481
2272.07 1483
2272.52 1478
2272.97 1429
2273.42 1327
2273.87 1386
2274.32 1384
2274.77 1318
2275.22 1297
2275.67 1257
2276.12 1299
2276.57 1338
2277.02 1243
2277.47 1305
2277.92 1102
2278.37 1135
2278.82 1207
2279.27 1198
2279.72 1224
2280.17 1231
2280.62 1207
2281.07 1203
2281.52 1161
2281.97 1160
2282.42 1200
2282.87 1364
2283.32 1210
2283.77 1256
2284.22 1228
2284.67 1231
2285.12 1191
2285.57 1175
2286.02 1290
2286.47 1287
2286.92 1312
2287.37 1479
2287.82 1401
2288.28 1514
2288.73 1686
2289.18 1852
2289.63 1902
2290.08 2211
2290.53 2162
2290.98 2275
2291.43 2265
2291.88 2293
2292.34 2294
2292.79 2193
2293.24 1958
2293.69 1856
2294.14 1803
2294.59 1797
2295.05 1745
2295.50 1592
2295.95 1499
2296.40 1456
2296.85 1401
2297.30 1525
2297.76 1417
2298.21 1377
2298.66 1273
2299.11 1419
2299.56 1251
2300.02 1243
2300.47 1149
2300.92 1168
2301.37 1192
2301.82 1191
2302.28 1245
2302.73 1202
2303.18 1080
2303.63 1135
2304.09 1076
2304.54 1077
2304.99 1094
2305.44 1199
2305.90 1113
2306.35 1228
2306.80 1328
2307.26 1299
2307.71 1370
2308.16 1413
2308.61 1234
2309.07 1358
2309.52 1404
2309.97 1414
2310.43 1392
2310.88 1438
2311.33 1471
2311.79 1494
2312.24 1547
2312.69 1430
2313.15 1432
2313.60 1318
2314.05 1301
2314.51 1437
2314.96 1425
2315.41 1399
2315.87 1383
2316.32 1286
2316.77 1322
2317.23 1290
2317.68 1335
2318.14 1330
2318.59 1401
2319.04 1294
2319.50 1202
2319.95 1334
2320.41 1352
2320.86 1347
2321.31 1347
2321.77 1285
2322.22 1312
2322.68 1433
2323.13 1453
2323.59 1501
2324.04 1548
2324.50 1593
2324.95 1626
2325.40 1589
2325.86 1528
2326.31 1648
2326.77 1553
2327.22 1547
2327.68 1537
2328.13 1526
2328.59 1359
2329.04 1422
2329.50 1331
2329.95 1385
2330.41 1365
2330.86 1290
2331.32 1372
2331.77 1470
2332.23 1299
2332.68 1266
2333.14 1314
2333.59 1372
2334.05 1239
2334.51 1225
2334.96 1278
2335.42 1209
2335.87 1206
2336.33 1260
2336.78 1259
2337.24 1172
2337.70 1240
2338.15 1185
2338.61 1244
2339.06 1151
2339.52 1231
2339.97 1317
2340.43 1215
2340.89 1168
2341.34 1196
2341.80 1236
2342.26 1281
2342.71 1279
2343.17 1295
2343.62 1247
2344.08 1226
2344.54 1213
2344.99 1280
2345.45 1294
2345.91 1420
2346.36 1318
2346.82 1333
2347.28 1550
2347.73 1392
2348.19 1421
2348.65 1310
2349.10 1317
2349.56 1291
2350.02 1289
2350.48 1264
2350.93 1315
2351.39 1215
2351.85 1323
2352.30 1276
2352.76 1313
2353.22 1316
2353.68 1301
2354.13 1241
2354.59 1263
2355.05 1201
2355.51 1219
2355.96 1215
2356.42 1318
2356.88 1216
2357.34 1230
2357.79 1196
2358.25 1313
2358.71 1256
2359.17 1244
2359.63 1242
2360.08 1283
2360.54 1221
2361.00 1233
2361.46 1360
2361.92 1421
2362.37 1348
2362.83 1286
2363.29 1293
2363.75 1359
2364.21 1346
2364.67 1400
2365.12 1339
2365.58 1355
2366.04 1334
2366.50 1404
2366.96 1277
2367.42 1348
2367.88 1405
2368.33 1281
2368.79 1296
2369.25 1205
2369.71 1283
2370.17 1280
2370.63 1071
2371.09 1126
2371.55 1228
2372.01 1292
2372.47 1133
2372.92 1295
2373.38 1219
2373.84 1298
2374.30 1338
2374.76 1328
2375.22 1329
2375.68 1371
2376.14 1394
2376.60 1356
2377.06 1386
2377.52 1375
2377.98 1357
2378.44 1344
2378.90 1263
2379.36 1277
2379.82 1337
2380.28 1367
2380.74 1297
2381.20 1228
2381.66 1318
2382.12 1290
2382.58 1275
2383.04 1309
2383.50 1175
2383.96 1195
2384.42 1210
2384.88 1380
2385.34 1226
2385.80 1269
2386.26 1218
2386.72 1214
2387.18 1327
2387.64 1180
2388.10 1132
2388.56 1238
2389.03 1335
2389.49 1285
2389.95 1315
2390.41 1240
2390.87 1158
2391.33 1324
2391.79 1398
2392.25 1282
2392.71 1410
2393.17 1323
2393.64 1357
2394.10 1291
2394.56 1229
2395.02 1214
2395.48 1236
2395.94 1226
2396.40 1284
2396.87 1188
2397.33 1177
2397.79 1337
2398.25 1240
2398.71 1201
2399.17 1285
2399.64 1245
2400.10 1223
2400.56 1137
2401.02 1132
2401.48 1158
2401.95 1152
2402.41 1225
2402.87 1218
2403.33 1259
2403.79 1057
2404.26 1118
2404.72 1273
2405.18 1161
2405.64 1088
2406.11 1257
2406.57 1239
2407.03 1214
2407.49 1141
2407.96 1253
2408.42 1112
2408.88 1217
2409.34 1188
2409.81 1175
2410.27 1158
2410.73 1182
2411.20 1164
2411.66 1383
2412.12 1205
2412.58 1230
2413.05 1166
2413.51 1180
2413.97 1271
2414.44 1258
2414.90 1284
2415.36 1190
2415.83 1313
2416.29 1306
2416.75 1321
2417.22 1342
2417.68 1249
2418.14 1291
2418.61 1309
2419.07 1344
2419.54 1339
2420.00 1344
2420.46 1313
2420.93 1264
2421.39 1337
2421.85 1242
2422.32 1300
2422.78 1227
2423.25 1234
2423.71 1236
2424.17 1180
2424.64 1205
2425.10 1340
2425.57 1259
2426.03 1149
2426.50 1110
2426.96 1159
2427.42 1170
2427.89 1235
2428.35 1177
2428.82 1220
2429.28 1138
2429.75 1222
2430.21 1223
2430.68 1269
2431.14 1331
2431.61 1185
2432.07 1145
2432.54 1083
2433.00 1128
2433.47 1143
2433.93 1265
2434.40 1183
2434.86 1221
2435.33 1206
2435.79 1264
2436.26 1139
2436.72 1312
2437.19 1225
2437.65 1117
2438.12 1151
2438.59 1247
2439.05 1399
2439.52 1329
2439.98 1358
2440.45 1306
2440.91 1450
2441.38 1393
2441.85 1315
2442.31 1309
2442.78 1382
2443.24 1434
2443.71 1359
2444.18 1281
2444.64 1242
2445.11 1306
2445.57 1274
2446.04 1300
2446.51 1298
2446.97 1288
2447.44 1216
2447.91 1094
2448.37 1180
2448.84 1114
2449.31 1195
2449.77 1090
2450.24 1172
2450.71 1141
2451.17 1236
2451.64 1159
2452.11 1208
2452.57 1344
2453.04 1142
2453.51 1193
2453.97 1173
2454.44 1212
2454.91 1147
2455.37 1028
2455.84 1169
2456.31 1106
2456.78 1116
2457.24 1196
2457.71 1170
2458.18 1128
2458.65 1209
2459.11 1260
2459.58 1098
2460.05 1232
2460.52 1204
2460.98 1109
2461.45 1000
2461.92 1066
2462.39 1138
2462.85 1151
2463.32 1101
2463.79 1053
2464.26 1141
2464.73 1162
2465.19 1208
2465.66 1255
2466.13 1108
2466.60 1085
2467.07 1163
2467.54 1138
2468.00 1169
2468.47 1162
2468.94 1180
2469.41 1237
2469.88 1258
2470.35 1203
2470.82 1243
2471.28 1047
2471.75 1101
2472.22 1139
2472.69 1069
2473.16 1138
2473.63 1088
2474.10 1104
2474.57 1165
2475.03 1163
2475.50 1137
2475.97 1092
2476.44 1208
2476.91 1217
2477.38 1183
2477.85 1137
2478.32 1084
2478.79 1088
2479.26 1131
2479.73 1046
2480.20 1047
2480.67 1154
2481.14 1172
2481.61 1167
2482.08 1185
2482.54 1102
2483.01 1071
2483.48 1029
2483.95 1187
2484.42 1183
2484.89 1135
2485.36 1241
2485.83 1224
2486.30 1253
2486.77 1366
2487.24 1353
2487.71 1377
2488.18 1296
2488.66 1286
2489.13 1361
2489.60 1312
2490.07 1364
2490.54 1310
2491.01 1380
2491.48 1335
2491.95 1260
2492.42 1389
2492.89 1291
2493.36 1372
2493.83 1311
2494.30 1269
2494.77 1277
2495.24 1191
2495.72 1218
2496.19 1243
2496.66 1187
2497.13 1237
2497.60 1247
2498.07 1252
2498.54 1234
2499.01 1239
2499.48 1215
2499.96 1161
2500.43 1143
2500.90 1190
2501.37 1175
2501.84 1202
2502.31 1108
2502.78 1193
2503.26 1186
2503.73 1148
2504.20 1142
2504.67 1280
2505.14 1228
2505.62 1175
2506.09 1321
2506.56 1284
2507.03 1296
2507.50 1313
2507.98 1276
2508.45 1200
2508.92 1300
2509.39 1371
2509.86 1320
2510.34 1291
2510.81 1286
2511.28 1228
2511.75 1299
2512.23 1401
2512.70 1440
2513.17 1350
2513.64 1442
2514.12 1479
2514.59 1346
2515.06 1264
2515.54 1316
2516.01 1369
2516.48 1350
2516.95 1305
2517.43 1273
2517.90 1124
2518.37 1159
2518.85 1220
2519.32 1264
2519.79 1123
2520.27 1174
2520.74 1175
2521.21 1147
2521.69 1200
2522.16 1161
2522.63 1298
2523.11 1217
2523.58 1096
2524.05 1226
2524.53 1162
2525.00 1219
2525.48 1132
2525.95 1143
2526.42 1226
2526.90 1264
2527.37 1228
2527.85 1172
2528.32 1294
2528.79 1260
2529.27 1161
2529.74 1289
2530.22 1295
2530.69 1284
2531.16 1258
2531.64 1255
2532.11 1224
2532.59 1300
2533.06 1216
2533.54 1290
2534.01 1227
2534.49 1058
2534.96 1258
2535.44 1299
2535.91 1265
2536.38 1325
2536.86 1334
2537.33 1151
2537.81 1285
2538.28 1198
2538.76 1202
2539.23 1270
2539.71 1273
2540.18 1330
2540.66 1353
2541.13 1324
2541.61 1262
2542.09 1335
2542.56 1268
2543.04 1165
2543.51 1212
2543.99 1210
2544.46 1122
2544.94 1199
2545.41 1288
2545.89 1314
2546.37 1342
2546.84 1318
2547.32 1371
2547.79 1387
2548.27 1402
2548.74 1390
2549.22 1473
2549.70 1494
2550.17 1393
2550.65 1341
2551.13 1378
2551.60 1361
2552.08 1419
2552.55 1335
2553.03 1313
2553.51 1281
2553.98 1309
2554.46 1299
2554.94 1274
2555.41 1308
2555.89 1385
2556.37 1388
2556.84 1434
2557.32 1372
2557.80 1352
2558.27 1319
2558.75 1304
2559.23 1151
2559.70 1199
2560.18 1270
2560.66 1224
2561.14 1209
2561.61 1190
2562.09 1140
2562.57 1236
2563.04 1195
2563.52 1259
2564.00 1184
2564.48 1098
2564.95 1249
2565.43 1142
2565.91 1174
2566.39 1205
2566.86 1244
2567.34 1130
2567.82 1157
2568.30 1127
2568.77 1137
2569.25 1165
2569.73 1070
2570.21 1164
2570.69 1225
2571.16 1224
2571.64 1069
2572.12 1081
2572.60 1208
2573.08 1169
2573.56 1130
2574.03 1135
2574.51 1166
2574.99 1113
2575.47 1133
2575.95 1146
2576.43 1233
2576.90 1184
2577.38 1139
2577.86 1121
2578.34 1077
2578.82 1093
2579.30 1018
2579.78 1170
2580.26 1114
2580.73 1154
2581.21 1225
2581.69 1257
2582.17 1234
2582.65 1245
2583.13 1220
2583.61 1072
2584.09 1184
2584.57 1176
2585.05 1160
2585.53 1139
2586.01 1247
2586.49 1198
2586.97 1185
2587.44 1203
2587.92 1243
2588.40 1253
2588.88 1274
2589.36 1166
2589.84 1189
2590.32 1226
2590.80 1262
2591.28 1201
2591.76 1185
2592.24 1197
2592.72 1196
2593.20 1078
2593.68 1037
2594.16 1074
2594.64 1172
2595.12 1099
2595.60 1134
2596.08 1125
2596.56 1100
2597.05 1228
2597.53 1174
2598.01 1065
2598.49 1181
2598.97 1123
2599.45 1200
2599.93 1079
2600.41 1127
2600.89 1053
2601.37 1056
2601.85 1058
2602.33 1031
2602.81 1068
2603.29 1121
2603.78 1162
2604.26 1195
2604.74 1086
2605.22 1117
2605.70 1102
2606.18 1128
2606.66 1312
2607.14 1234
2607.63 1093
2608.11 1194
2608.59 1233
2609.07 1153
2609.55 1172
2610.03 1207
2610.52 1175
2611.00 1192
2611.48 1162
2611.96 1140
2612.44 1182
2612.92 1328
2613.41 1207
2613.89 1167
2614.37 1145
2614.85 1166
2615.34 1140
2615.82 1155
2616.30 1147
2616.78 1150
2617.26 1252
2617.75 1174
2618.23 1195
2618.71 1211
2619.19 1264
2619.68 1215
2620.16 1051
2620.64 1166
2621.12 1222
2621.61 1203
2622.09 1102
2622.57 1126
2623.06 1181
2623.54 1176
2624.02 1045
2624.50 1069
2624.99 1099
2625.47 1103
2625.95 1244
2626.44 1170
2626.92 1178
2627.40 1167
2627.89 1281
2628.37 1199
2628.85 1200
2629.34 1279
2629.82 1258
2630.30 1277
2630.79 1237
2631.27 1270
2631.75 1259
2632.24 1279
2632.72 1279
2633.21 1327
2633.69 1244
2634.17 1238
2634.66 1166
2635.14 1214
2635.62 1231
2636.11 1256
2636.59 1162
2637.08 1243
2637.56 1235
2638.05 1181
2638.53 1169
2639.01 1131
2639.50 1210
2639.98 1249
2640.47 1199
2640.95 1027
2641.44 1138
2641.92 1185
2642.41 1134
2642.89 1236
2643.38 1197
2643.86 1131
2644.34 1044
2644.83 1076
2645.31 1107
2645.80 1174
2646.28 1200
2646.77 1119
2647.25 1091
2647.74 1140
2648.22 1111
2648.71 1138
2649.20 1202
2649.68 1184
2650.17 1128
2650.65 1176
2651.14 1209
2651.62 1181
2652.11 1196
2652.59 1286
2653.08 1166
2653.56 1279
2654.05 1238
2654.54 1266
2655.02 1181
2655.51 1122
2655.99 1254
2656.48 1168
2656.97 1147
2657.45 1224
2657.94 1176
2658.42 1134
2658.91 1175
2659.40 1153
2659.88 1200
2660.37 1164
2660.85 1189
2661.34 1154
2661.83 1099
2662.31 1114
2662.80 1203
2663.29 1128
2663.77 1099
2664.26 1118
2664.75 1070
2665.23 1252
2665.72 1225
2666.21 1127
2666.69 1115
2667.18 1105
2667.67 1185
2668.15 1237
2668.64 1167
2669.13 1311
2669.62 1247
2670.10 1174
2670.59 1133
2671.08 1136
2671.56 1161
2672.05 1219
2672.54 1246
2673.03 1316
2673.51 1300
2674.00 1379
2674.49 1434
2674.98 1353
2675.46 1369
2675.95 1515
2676.44 1429
2676.93 1323
2677.42 1285
2677.90 1376
2678.39 1348
2678.88 1289
2679.37 1167
2679.86 1254
2680.34 1223
2680.83 1283
2681.32 1275
2681.81 1233
2682.30 1105
2682.79 1144
2683.27 1141
2683.76 1177
2684.25 1288
2684.74 1220
2685.23 1104
2685.72 1116
2686.20 1140
2686.69 1125
2687.18 1191
2687.67 1190
2688.16 1206
2688.65 1088
2689.14 1147
2689.63 1116
2690.12 1172
2690.60 1149
2691.09 1153
2691.58 1158
2692.07 1034
2692.56 1032
2693.05 1058
2693.54 1102
2694.03 1121
2694.52 1140
2695.01 1106
2695.50 1045
2695.99 1129
2696.48 1067
2696.97 1099
2697.46 1258
2697.95 1271
2698.43 1194
2698.92 1264
2699.41 1203
2699.90 1085
2700.39 1140
2700.88 1163
2701.37 1093
2701.86 1244
2702.35 1230
2702.84 1205
2703.33 1116
2703.83 1117
2704.32 1273
2704.81 1397
2705.30 1216
2705.79 1258
2706.28 1255
2706.77 1305
2707.26 1203
2707.75 1105
2708.24 1144
2708.73 1069
2709.22 1095
2709.71 1124
2710.20 1165
2710.69 1056
2711.18 1109
2711.68 1085
2712.17 1066
2712.66 1081
2713.15 1119
2713.64 1161
2714.13 1100
2714.62 1170
2715.11 1133
2715.60 1062
2716.10 1003
2716.59 1115
2717.08 1138
2717.57 1187
2718.06 1118
2718.55 1082
2719.04 1086
2719.54 1172
2720.03 1200
2720.52 1215
2721.01 1140
2721.50 1259
2722.00 1324
2722.49 1247
2722.98 1319
2723.47 1256
2723.96 1218
2724.46 1348
2724.95 1265
2725.44 1227
2725.93 1083
2726.42 1213
2726.92 1018
2727.41 1095
2727.90 1151
2728.39 1128
2728.89 1097
2729.38 1151
2729.87 1262
2730.36 1100
2730.86 1092
2731.35 1110
2731.84 1146
2732.34 1201
2732.83 1135
2733.32 1169
2733.81 1233
2734.31 1280
2734.80 1133
2735.29 1225
2735.79 1274
2736.28 1256
2736.77 1185
2737.27 1211
2737.76 1337
2738.25 1194
2738.75 1163
2739.24 1247
2739.73 1186
2740.23 1211
2740.72 1253
2741.21 1092
2741.71 1134
2742.20 1119
2742.69 1158
2743.19 1136
2743.68 1102
2744.18 1053
2744.67 1176
2745.16 1082
2745.66 1063
2746.15 1040
2746.65 1061
2747.14 1122
2747.63 1181
2748.13 1308
2748.62 1130
2749.12 1078
2749.61 1020
2750.11 1143
2750.60 1059
2751.10 1130
2751.59 1217
2752.08 1027
2752.58 1106
2753.07 1106
2753.57 1159
2754.06 1241
2754.56 1209
2755.05 1147
2755.55 1134
2756.04 1191
2756.54 1120
2757.03 1152
2757.53 1099
2758.02 1156
2758.52 1135
2759.01 1147
2759.51 1207
2760.00 1252
2760.50 1124
2760.99 1139
2761.49 1259
2761.99 1212
2762.48 1167
2762.98 1147
2763.47 1134
2763.97 1198
2764.46 1119
2764.96 1108
2765.46 1111
2765.95 1185
2766.45 1219
2766.94 1143
2767.44 1165
2767.94 1245
2768.43 1215
2768.93 1144
2769.42 1169
2769.92 1238
2770.42 1140
2770.91 1275
2771.41 1185
2771.90 1004
2772.40 1080
2772.90 1194
2773.39 1253
2773.89 1210
2774.39 1220
2774.88 1300
2775.38 1420
2775.88 1408
2776.37 1332
2776.87 1310
2777.37 1352
2777.86 1497
2778.36 1386
2778.86 1309
2779.36 1337
2779.85 1349
2780.35 1296
2780.85 1267
2781.34 1192
2781.84 1276
2782.34 1147
2782.84 1145
2783.33 1152
2783.83 1187
2784.33 1124
2784.83 1046
2785.32 1168
2785.82 1184
2786.32 1135
2786.82 1135
2787.31 1099
2787.81 1125
2788.31 1120
2788.81 1037
2789.31 1168
2789.80 1158
2790.30 1102
2790.80 1171
2791.30 1087
2791.80 1018
2792.29 1029
2792.79 1094
2793.29 1011
2793.79 1134
2794.29 1158
2794.79 1099
2795.28 1117
2795.78 1179
2796.28 1134
2796.78 1258
2797.28 1349
2797.78 1312
2798.28 1354
2798.78 1218
2799.27 1274
2799.77 1332
2800.27 1214
2800.77 1248
2801.27 1155
2801.77 1112
2802.27 1191
2802.77 1216
2803.27 1273
2803.77 1179
2804.27 1274
2804.76 1107
2805.26 1106
2805.76 1209
2806.26 1258
2806.76 1230
2807.26 1226
2807.76 1318
2808.26 1345
2808.76 1212
2809.26 1285
2809.76 1323
2810.26 1338
2810.76 1286
2811.26 1221
2811.76 1196
2812.26 1097
2812.76 1153
2813.26 1214
2813.76 1175
2814.26 1160
2814.76 1082
2815.26 1203
2815.76 1131
2816.26 1140
2816.76 1184
2817.26 1038
2817.76 1052
2818.26 1105
2818.76 1101
2819.26 1132
2819.76 1141
2820.27 1131
2820.77 1210
2821.27 1107
2821.77 1135
2822.27 1091
2822.77 1162
2823.27 1155
2823.77 1108
2824.27 1144
2824.77 1115
2825.27 1025
2825.78 1064
2826.28 1138
2826.78 1137
2827.28 1162
2827.78 1175
2828.28 1173
2828.78 1093
2829.29 1088
2829.79 1051
2830.29 1104
2830.79 1105
2831.29 1084
2831.79 1051
2832.30 1110
2832.80 1221
2833.30 1095
2833.80 1094
2834.30 1099
2834.80 1115
2835.31 1076
2835.81 1089
2836.31 1047
2836.81 1201
2837.32 1143
2837.82 1133
2838.32 1174
2838.82 1131
2839.32 1182
2839.83 1249
2840.33 1254
2840.83 1133
2841.33 1079
2841.84 1120
2842.34 1127
2842.84 1143
2843.35 1178
2843.85 1225
2844.35 1149
2844.85 1131
2845.36 1208
2845.86 1264
2846.36 1193
2846.87 1192
2847.37 1264
2847.87 1123
2848.38 1224
2848.88 1276
2849.38 1353
2849.89 1316
2850.39 1316
2850.89 1252
2851.40 1186
2851.90 1263
2852.40 1208
2852.91 1111
2853.41 1122
2853.91 1175
2854.42 1244
2854.92 1186
2855.42 1169
2855.93 1118
2856.43 1239
2856.94 1143
2857.44 1199
2857.94 1207
2858.45 1087
2858.95 1144
2859.46 1124
2859.96 1096
2860.47 1148
2860.97 1091
2861.47 1105
2861.98 1015
2862.48 1095
2862.99 1141
2863.49 1156
2864.00 1028
2864.50 1098
2865.01 1173
2865.51 1043
2866.02 1076
2866.52 1141
2867.02 1129
2867.53 1030
2868.03 1071
2868.54 1014
2869.04 1017
2869.55 1037
2870.05 1064
2870.56 1051
2871.07 1083
2871.57 1151
2872.08 1154
2872.58 1166
2873.09 1149
2873.59 1189
2874.10 1287
2874.60 1332
2875.11 1251
2875.61 1263
2876.12 1232
2876.63 1281
2877.13 1352
2877.64 1275
2878.14 1205
2878.65 1135
2879.15 1100
2879.66 1173
2880.17 1213
2880.67 1220
2881.18 1192
2881.68 1244
2882.19 1235
2882.70 1258
2883.20 1117
2883.71 1071
2884.22 1219
2884.72 1177
2885.23 1288
2885.74 1162
2886.24 1186
2886.75 1319
2887.25 1321
2887.76 1346
2888.27 1418
2888.77 1374
2889.28 1292
2889.79 1289
2890.30 1286
2890.80 1424
2891.31 1354
2891.82 1394
2892.32 1344
2892.83 1364
2893.34 1325
2893.84 1384
2894.35 1599
2894.86 1578
2895.37 1450
2895.87 1514
2896.38 1461
2896.89 1424
2897.40 1654
2897.90 1575
2898.41 1422
2898.92 1318
2899.43 1406
2899.93 1529
2900.44 1385
2900.95 1238
2901.46 1285
2901.97 1373
2902.47 1410
2902.98 1363
2903.49 1351
2904.00 1397
2904.51 1389
2905.01 1455
2905.52 1498
2906.03 1535
2906.54 1507
2907.05 1484
2907.56 1373
2908.06 1439
2908.57 1415
2909.08 1560
2909.59 1407
2910.10 1356
2910.61 1271
2911.12 1264
2911.62 1225
2912.13 1302
2912.64 1286
2913.15 1265
2913.66 1263
2914.17 1368
2914.68 1265
2915.19 1348
2915.70 1455
2916.21 1266
2916.71 1150
2917.22 1345
2917.73 1376
2918.24 1289
2918.75 1200
2919.26 1287
2919.77 1237
2920.28 1253
2920.79 1207
2921.30 1324
2921.81 1296
2922.32 1335
2922.83 1186
2923.34 1106
2923.85 1233
2924.36 1345
2924.87 1351
2925.38 1244
2925.89 1328
2926.40 1275
2926.91 1232
2927.42 1328
2927.93 1317
2928.44 1325
2928.95 1182
2929.46 1127
2929.97 1152
2930.48 1193
2930.99 1217
2931.50 1202
2932.01 1154
2932.52 1087
2933.03 1205
2933.54 1287
2934.05 1192
2934.56 1164
2935.08 1326
2935.59 1107
2936.10 1299
2936.61 1399
2937.12 1380
2937.63 1195
2938.14 1301
2938.65 1293
2939.16 1303
2939.67 1333
2940.19 1334
2940.70 1194
2941.21 1269
2941.72 1288
2942.23 1287
2942.74 1285
2943.25 1219
2943.77 1173
2944.28 1211
2944.79 1346
2945.30 1385
2945.81 1302
2946.32 1309
2946.84 1263
2947.35 1353
2947.86 1362
2948.37 1311
2948.88 1290
2949.40 1211
2949.91 1199
2950.42 1158
2950.93 1218
2951.44 1268
2951.96 1275
2952.47 1144
2952.98 1182
2953.49 1162
2954.01 1122
2954.52 1169
2955.03 1147
2955.54 1245
2956.06 1231
2956.57 1240
2957.08 1129
2957.60 1163
2958.11 1244
2958.62 1252
2959.13 1273
2959.65 1111
2960.16 1189
2960.67 1254
2961.19 1246
2961.70 1209
2962.21 1223
2962.73 1225
2963.24 1058
2963.75 1287
2964.27 1288
2964.78 1348
2965.29 1336
2965.81 1233
2966.32 1288
2966.83 1210
2967.35 1236
2967.86 1236
2968.37 1243
2968.89 1256
2969.40 1274
2969.91 1188
2970.43 1149
2970.94 1184
2971.46 1145
2971.97 1183
2972.48 1345
2973.00 1259
2973.51 1203
2974.03 1177
2974.54 1166
2975.06 1168
2975.57 1291
2976.08 1328
2976.60 1268
2977.11 1241
2977.63 1298
2978.14 1277
2978.66 1289
2979.17 1163
2979.69 1214
2980.20 1340
2980.72 1374
2981.23 1349
2981.75 1381
2982.26 1199
2982.78 1274
2983.29 1312
2983.81 1493
2984.32 1552
2984.84 1544
2985.35 1541
2985.87 1439
2986.38 1372
2986.90 1526
2987.41 1513
2987.93 1551
2988.44 1597
2988.96 1605
2989.47 1620
2989.99 1568
2990.50 1599
2991.02 1529
2991.54 1471
2992.05 1474
2992.57 1450
2993.08 1415
2993.60 1525
2994.12 1400
2994.63 1456
2995.15 1654
2995.66 1704
2996.18 1685
2996.70 1743
2997.21 1611
2997.73 1648
2998.24 1828
2998.76 1793
2999.28 1823
2999.79 1844
3000.31 1865
3000.83 1942
3001.34 1943
3001.86 2135
3002.38 2466
3002.89 2448
3003.41 2926
3003.93 3341
3004.44 3736
3004.96 4092
3005.48 4233
3005.99 4487
3006.51 4390
3007.03 4347
3007.54 4184
3008.06 3838
3008.58 3419
3009.10 3103
3009.61 2621
3010.13 2287
3010.65 1906
3011.17 1894
3011.68 1792
3012.20 1654
3012.72 1580
3013.24 1671
3013.75 1691
3014.27 1619
3014.79 1560
3015.31 1577
3015.82 1610
3016.34 1674
3016.86 1535
3017.38 1549
3017.90 1582
3018.41 1571
3018.93 1553
3019.45 1610
3019.97 1626
3020.49 1568
3021.00 1468
3021.52 1483
3022.04 1510
3022.56 1680
3023.08 1524
3023.60 1504
3024.11 1587
3024.63 1651
3025.15 1690
3025.67 1649
3026.19 1593
3026.71 1672
3027.23 1515
3027.75 1386
3028.26 1525
3028.78 1535
3029.30 1469
3029.82 1389
3030.34 1415
3030.86 1440
3031.38 1354
3031.90 1339
3032.42 1291
3032.94 1440
3033.46 1378
3033.97 1465
3034.49 1562
3035.01 1552
3035.53 1496
3036.05 1637
3036.57 1625
3037.09 1643
3037.61 1593
3038.13 1517
3038.65 1520
3039.17 1397
3039.69 1583
3040.21 1484
3040.73 1530
3041.25 1440
3041.77 1258
3042.29 1295
3042.81 1318
3043.33 1243
3043.85 1284
3044.37 1327
3044.89 1230
3045.41 1289
3045.93 1382
3046.45 1354
3046.97 1316
3047.49 1258
3048.01 1267
3048.53 1330
3049.06 1336
3049.58 1279
3050.10 1342
3050.62 1299
3051.14 1259
3051.66 1298
3052.18 1298
3052.70 1216
3053.22 1293
3053.74 1187
3054.26 1213
3054.79 1248
3055.31 1294
3055.83 1265
3056.35 1300
3056.87 1352
3057.39 1237
3057.91 1219
3058.43 1283
3058.96 1344
3059.48 1224
3060.00 1230
3060.52 1252
3061.04 1206
3061.56 1345
3062.09 1198
3062.61 1286
3063.13 1382
3063.65 1255
3064.17 1212
3064.70 1301
3065.22 1355
3065.74 1338
3066.26 1290
3066.78 1283
3067.31 1339
3067.83 1135
3068.35 1240
3068.87 1439
3069.40 1370
3069.92 1351
3070.44 1380
3070.96 1391
3071.49 1424
3072.01 1206
3072.53 1245
3073.05 1240
3073.58 1341
3074.10 1390
3074.62 1246
3075.14 1291
3075.67 1238
3076.19 1272
3076.71 1533
3077.24 1524
3077.76 1576
3078.28 1586
3078.81 1581
3079.33 1604
3079.85 1683
3080.38 1834
3080.90 1798
3081.42 1770
3081.95 1837
3082.47 1850
3082.99 1827
3083.52 1864
3084.04 1919
3084.56 1941
3085.09 1772
3085.61 1812
3086.13 1684
3086.66 1619
3087.18 1660
3087.71 1755
3088.23 1766
3088.75 1716
3089.28 1675
3089.80 1647
3090.33 1612
3090.85 1440
3091.38 1540
3091.90 1584
3092.42 1555
3092.95 1682
3093.47 1730
3094.00 1725
3094.52 1746
3095.05 1843
3095.57 1941
3096.10 1865
3096.62 2012
3097.14 2103
3097.67 2011
3098.19 1997
3098.72 2184
3099.24 2326
3099.77 2628
3100.29 3090
3100.82 3574
3101.34 3881
3101.87 4615
3102.39 5084
3102.92 6091
3103.45 6604
3103.97 6962
3104.50 7039
3105.02 6781
3105.55 6495
3106.07 6171
3106.60 5157
3107.12 4351
3107.65 3751
3108.17 3028
3108.70 2841
3109.23 2490
3109.75 2292
3110.28 2029
3110.80 1959
3111.33 1834
3111.86 1884
3112.38 1983
3112.91 2017
3113.43 2115
3113.96 2061
3114.49 1781
3115.01 1868
3115.54 1791
3116.07 1711
3116.59 1639
3117.12 1619
3117.64 1572
3118.17 1652
3118.70 1796
3119.22 1642
3119.75 1699
3120.28 1646
3120.80 1668
3121.33 1681
3121.86 1744
3122.38 1901
3122.91 1743
3123.44 1737
3123.97 1891
3124.49 1746
3125.02 1579
3125.55 1597
3126.07 1563
3126.60 1610
3127.13 1460
3127.66 1429
3128.18 1411
3128.71 1414
3129.24 1434
3129.77 1397
3130.29 1422
3130.82 1433
3131.35 1473
3131.88 1395
3132.40 1418
3132.93 1695
3133.46 1734
3133.99 1665
3134.52 1755
3135.04 1885
3135.57 1826
3136.10 1807
3136.63 1759
3137.16 1635
3137.68 1695
3138.21 1698
3138.74 1573
3139.27 1585
3139.80 1485
3140.32 1421
3140.85 1409
3141.38 1351
3141.91 1412
3142.44 1369
3142.97 1429
3143.50 1411
3144.02 1376
3144.55 1372
3145.08 1411
3145.61 1540
3146.14 1504
3146.67 1548
3147.20 1434
3147.73 1359
3148.26 1492
3148.79 1549
3149.31 1576
3149.84 1738
3150.37 1614
3150.90 1540
3151.43 1575
3151.96 1514
3152.49 1538
3153.02 1584
3153.55 1468
3154.08 1405
3154.61 1492
3155.14 1540
3155.67 1453
3156.20 1431
3156.73 1381
3157.26 1540
3157.79 1507
3158.32 1446
3158.85 1527
3159.38 1457
3159.91 1445
3160.44 1439
3160.97 1327
3161.50 1486
3162.03 1443
3162.56 1386
3163.09 1434
3163.62 1320
3164.15 1324
3164.68 1264
3165.21 1252
3165.74 1213
3166.27 1382
3166.80 1311
3167.33 1293
3167.86 1249
3168.39 1295
3168.92 1304
3169.45 1321
3169.99 1263
3170.52 1291
3171.05 1273
3171.58 1218
3172.11 1319
3172.64 1326
3173.17 1404
3173.70 1434
3174.23 1470
3174.77 1462
3175.30 1316
3175.83 1292
3176.36 1433
3176.89 1327
3177.42 1452
3177.95 1464
3178.49 1471
3179.02 1265
3179.55 1239
3180.08 1192
3180.61 1199
3181.14 1330
3181.68 1347
3182.21 1232
3182.74 1370
3183.27 1393
3183.80 1249
3184.34 1344
3184.87 1368
3185.40 1312
3185.93 1300
3186.47 1374
3187.00 1510
3187.53 1408
3188.06 1373
3188.59 1416
3189.13 1451
3189.66 1399
3190.19 1368
3190.73 1252
3191.26 1242
3191.79 1291
3192.32 1295
3192.86 1259
3193.39 1275
3193.92 1288
3194.45 1263
3194.99 1217
3195.52 1155
3196.05 1306
3196.59 1229
3197.12 1153
3197.65 1213
3198.19 1265
3198.72 1269
3199.25 1265
3199.79 1287
3200.32 1398
3200.85 1352
3201.39 1346
3201.92 1474
3202.45 1401
3202.99 1314
3203.52 1415
3204.05 1555
3204.59 1468
3205.12 1453
3205.66 1382
3206.19 1459
3206.72 1529
3207.26 1494
3207.79 1566
3208.33 1593
3208.86 1632
3209.39 1642
3209.93 1648
3210.46 1736
3211.00 1720
3211.53 1704
3212.07 1672
3212.60 1658
3213.14 1736
3213.67 1727
3214.20 1637
3214.74 1660
3215.27 1573
3215.81 1472
3216.34 1413
3216.88 1408
3217.41 1367
3217.95 1470
3218.48 1375
3219.02 1396
3219.55 1268
3220.09 1397
3220.62 1460
3221.16 1445
3221.69 1431
3222.23 1529
3222.76 1614
3223.30 1586
3223.83 1562
3224.37 1590
3224.91 1708
3225.44 1698
3225.98 1834
3226.51 1731
3227.05 1695
3227.58 1584
3228.12 1670
3228.65 1644
3229.19 1671
3229.73 1589
3230.26 1741
3230.80 1655
3231.33 1572
3231.87 1655
3232.41 1619
3232.94 1638
3233.48 1782
3234.02 1706
3234.55 1580
3235.09 1752
3235.62 1707
3236.16 1764
3236.70 1815
3237.23 1896
3237.77 1764
3238.31 1922
3238.84 1845
3239.38 1879
3239.92 1625
3240.45 1744
3240.99 1723
3241.53 1767
3242.06 1704
3242.60 1721
3243.14 1860
3243.67 1814
3244.21 1661
3244.75 1763
3245.29 1782
3245.82 1831
3246.36 1725
3246.90 1754
3247.44 1810
3247.97 1846
3248.51 1859
3249.05 1813
3249.58 1847
3250.12 1917
3250.66 1956
3251.20 2009
3251.74 1973
3252.27 1810
3252.81 1880
3253.35 1948
3253.89 1867
3254.42 2104
3254.96 1836
3255.50 1926
3256.04 1971
3256.58 1951
3257.11 1958
3257.65 2023
3258.19 2115
3258.73 2337
3259.27 2443
3259.81 2547
3260.34 2786
3260.88 2911
3261.42 3023
3261.96 3117
3262.50 3483
3263.04 4023
3263.58 4253
3264.11 4623
3264.65 4658
3265.19 5130
3265.73 5584
3266.27 5770
3266.81 6008
3267.35 6198
3267.89 6231
3268.43 6239
3268.97 5905
3269.50 5607
3270.04 5017
3270.58 4487
3271.12 4163
3271.66 3520
3272.20 3138
3272.74 2894
3273.28 2431
3273.82 2378
3274.36 2316
3274.90 2319
3275.44 2247
3275.98 2336
3276.52 2281
3277.06 2206
3277.60 2172
3278.14 2235
3278.68 2390
3279.22 2392
3279.76 2191
3280.30 2266
3280.84 2452
3281.38 2424
3281.92 2394
3282.46 2218
3283.00 2279
3283.54 2458
3284.08 2344
3284.62 2311
3285.16 2281
3285.70 2307
3286.24 2383
3286.78 2260
3287.32 2341
3287.86 2400
3288.40 2317
3288.94 2362
3289.48 2395
3290.03 2384
3290.57 2496
3291.11 2614
3291.65 2738
3292.19 2598
3292.73 2735
3293.27 3062
3293.81 3305
3294.35 3400
3294.90 3669
3295.44 4030
3295.98 4166
3296.52 4082
3297.06 4092
3297.60 4227
3298.14 4118
3298.69 4012
3299.23 3732
3299.77 3763
3300.31 3345
3300.85 3285
3301.39 3273
3301.94 3194
3302.48 2964
3303.02 2851
3303.56 2892
3304.10 2826
3304.65 2961
3305.19 2777
3305.73 2679
3306.27 2650
3306.81 2698
3307.36 2591
3307.90 2596
3308.44 2401
3308.98 2310
3309.53 2136
3310.07 2216
3310.61 2216
3311.15 2215
3311.70 2361
3312.24 2295
3312.78 2320
3313.32 2330
3313.87 2418
3314.41 2400
3314.95 2361
3315.50 2525
3316.04 2797
3316.58 2842
3317.13 2959
3317.67 3079
3318.21 3047
3318.75 3066
3319.30 3256
3319.84 3331
3320.38 3443
3320.93 3473
3321.47 3309
3322.02 3322
3322.56 3382
3323.10 3396
3323.65 3478
3324.19 3331
3324.73 3396
3325.28 2968
3325.82 2948
3326.36 2939
3326.91 2924
3327.45 2922
3328.00 3131
3328.54 3075
3329.08 2989
3329.63 2948
3330.17 3256
3330.72 3724
3331.26 4629
3331.81 5721
3332.35 7339
3332.89 9311
3333.44 11576
3333.98 14131
3334.53 16942
3335.07 19144
3335.62 21875
3336.16 23536
3336.71 24646
3337.25 25235
3337.80 25098
3338.34 23265
3338.89 21986
3339.43 19723
3339.98 16970
3340.52 14049
3341.07 11221
3341.61 9076
3342.16 7397
3342.70 6198
3343.25 5014
3343.79 4295
3344.34 3822
3344.88 3731
3345.43 3448
3345.97 3225
3346.52 3007
3347.06 3009
3347.61 3011
3348.15 2896
3348.70 2797
3349.25 2836
3349.79 2942
3350.34 2742
3350.88 2889
3351.43 2877
3351.98 2915
3352.52 2755
3353.07 2775
3353.61 2761
3354.16 2674
3354.71 2716
3355.25 2827
3355.80 2691
3356.34 2521
3356.89 2541
3357.44 2598
3357.98 2574
3358.53 2552
3359.08 2580
3359.62 2553
3360.17 2605
3360.72 2558
3361.26 2453
3361.81 2357
3362.36 2411
3362.90 2451
3363.45 2449
3364.00 2483
3364.54 2557
3365.09 2495
3365.64 2438
3366.19 2446
3366.73 2342
3367.28 2428
3367.83 2331
3368.37 2426
3368.92 2375
3369.47 2408
3370.02 2467
3370.56 2578
3371.11 2745
3371.66 3017
3372.21 2908
3372.75 3226
3373.30 3297
3373.85 3501
3374.40 3742
3374.94 3586
3375.49 3490
3376.04 3544
3376.59 3570
3377.14 3363
3377.68 3021
3378.23 2840
3378.78 2805
3379.33 2524
3379.88 2499
3380.43 2321
3380.97 2325
3381.52 2212
3382.07 2112
3382.62 2179
3383.17 2112
3383.72 2077
3384.26 2112
3384.81 2095
3385.36 1845
3385.91 1938
3386.46 1937
3387.01 2089
3387.56 2086
3388.11 1862
3388.65 1825
3389.20 1764
3389.75 1850
3390.30 1863
3390.85 1966
3391.40 1935
3391.95 1811
3392.50 1938
3393.05 2085
3393.60 2157
3394.15 2257
3394.70 2407
3395.24 2677
3395.79 2789
3396.34 3118
3396.89 3580
3397.44 3911
3397.99 4017
3398.54 4403
3399.09 4610
3399.64 4649
3400.19 4457
3400.74 4370
3401.29 4301
3401.84 3905
3402.39 3492
3402.94 3184
3403.49 2915
3404.04 2643
3404.59 2452
3405.14 2088
3405.69 1995
3406.24 1943
3406.79 1882
3407.34 1832
3407.89 1848
3408.44 1896
3409.00 1824
3409.55 1748
3410.10 1907
3410.65 1991
3411.20 1915
3411.75 2065
3412.30 2042
3412.85 1996
3413.40 1959
3413.95 2031
3414.50 1894
3415.05 1927
3415.61 1972
3416.16 1880
3416.71 1780
3417.26 1809
3417.81 1782
3418.36 1682
3418.91 1612
3419.46 1609
3420.02 1629
3420.57 1562
3421.12 1606
3421.67 1698
3422.22 1669
3422.77 1699
3423.33 1678
3423.88 1746
3424.43 1913
3424.98 1757
3425.53 1812
3426.09 1791
3426.64 1763
3427.19 1790
3427.74 1668
3428.29 1720
3428.85 1637
3429.40 1432
3429.95 1451
3430.50 1454
3431.05 1585
3431.61 1575
3432.16 1606
3432.71 1596
3433.26 1547
3433.82 1672
3434.37 1653
3434.92 1761
3435.48 1698
3436.03 1756
3436.58 1773
3437.13 1722
3437.69 1698
3438.24 1748
3438.79 1661
3439.35 1712
3439.90 1665
3440.45 1626
3441.00 1660
3441.56 1631
3442.11 1609
3442.66 1655
3443.22 1734
3443.77 1625
3444.32 1578
3444.88 1668
3445.43 1539
3445.98 1343
3446.54 1372
3447.09 1410
3447.65 1434
3448.20 1531
3448.75 1459
3449.31 1485
3449.86 1415
3450.41 1460
3450.97 1465
3451.52 1342
3452.08 1367
3452.63 1457
3453.19 1427
3453.74 1379
3454.29 1370
3454.85 1304
3455.40 1426
3455.96 1398
3456.51 1601
3457.07 1505
3457.62 1527
3458.17 1644
3458.73 1630
3459.28 1618
3459.84 1667
3460.39 1540
3460.95 1507
3461.50 1525
3462.06 1453
3462.61 1581
3463.17 1428
3463.72 1566
3464.28 1607
3464.83 1640
3465.39 1588
3465.94 1650
3466.50 1565
3467.05 1682
3467.61 1821
3468.16 1723
3468.72 1683
3469.27 1596
3469.83 1576
3470.39 1634
3470.94 1808
3471.50 1795
3472.05 1731
3472.61 1628
3473.16 1921
3473.72 1891
3474.27 1586
3474.83 1738
3475.39 1774
3475.94 1655
3476.50 1723
3477.05 1813
3477.61 1860
3478.17 1849
3478.72 1855
3479.28 1782
3479.84 1735
3480.39 1828
3480.95 1897
3481.50 1903
3482.06 1932
3482.62 2058
3483.17 1881
3483.73 1932
3484.29 2087
3484.84 2127
3485.40 2108
3485.96 1997
3486.51 2167
3487.07 2197
3487.63 2198
3488.18 2379
3488.74 2644
3489.30 3218
3489.86 3601
3490.41 4343
3490.97 4798
3491.53 5153
3492.08 5945
3492.64 6327
3493.20 6710
3493.76 6833
3494.31 6372
3494.87 5667
3495.43 5188
3495.99 4783
3496.54 4144
3497.10 3577
3497.66 3141
3498.22 2894
3498.78 2816
3499.33 2739
3499.89 2610
3500.45 2664
3501.01 2680
3501.56 2912
3502.12 3219
3502.68 3410
3503.24 3510
3503.80 3755
3504.36 3929
3504.91 4153
3505.47 4248
3506.03 4391
3506.59 4340
3507.15 4327
3507.71 4267
3508.26 4053
3508.82 3782
3509.38 3410
3509.94 3189
3510.50 3038
3511.06 2771
3511.62 2353
3512.18 2332
3512.73 2297
3513.29 2077
3513.85 1953
3514.41 1874
3514.97 1816
3515.53 1729
3516.09 1582
3516.65 1543
3517.21 1533
3517.77 1565
3518.33 1719
3518.88 1513
3519.44 1568
3520.00 1654
3520.56 1683
3521.12 1764
3521.68 1654
3522.24 1872
3522.80 1926
3523.36 2114
3523.92 2234
3524.48 2170
3525.04 2035
3525.60 1922
3526.16 1888
3526.72 1819
3527.28 1720
3527.84 1556
3528.40 1708
3528.96 1569
3529.52 1590
3530.08 1545
3530.64 1474
3531.20 1561
3531.76 1474
3532.32 1545
3532.88 1486
3533.44 1637
3534.00 1609
3534.57 1541
3535.13 1601
3535.69 1589
3536.25 1544
3536.81 1624
3537.37 1582
3537.93 1756
3538.49 1669
3539.05 1687
3539.61 1568
3540.17 1497
3540.74 1547
3541.30 1492
3541.86 1451
3542.42 1569
3542.98 1631
3543.54 1598
3544.10 1603
3544.66 1493
3545.23 1437
3545.79 1466
3546.35 1596
3546.91 1599
3547.47 1532
3548.03 1649
3548.60 1535
3549.16 1430
3549.72 1412
3550.28 1293
3550.84 1308
3551.41 1397
3551.97 1351
3552.53 1248
3553.09 1222
3553.65 1302
3554.22 1305
3554.78 1357
3555.34 1361
3555.90 1284
3556.46 1270
3557.03 1346
3557.59 1251
3558.15 1198
3558.71 1402
3559.28 1340
3559.84 1351
3560.40 1348
3560.97 1372
3561.53 1434
3562.09 1466
3562.65 1341
3563.22 1433
3563.78 1323
3564.34 1282
3564.91 1293
3565.47 1364
3566.03 1301
3566.60 1376
3567.16 1459
3567.72 1480
3568.28 1354
3568.85 1345
3569.41 1366
3569.98 1301
3570.54 1325
3571.10 1269
3571.67 1352
3572.23 1318
3572.79 1258
3573.36 1334
3573.92 1286
3574.48 1337
3575.05 1427
3575.61 1508
3576.18 1565
3576.74 1498
3577.30 1646
3577.87 1606
3578.43 1649
3579.00 1607
3579.56 1612
3580.12 1505
3580.69 1488
3581.25 1472
3581.82 1477
3582.38 1497
3582.95 1402
3583.51 1387
3584.08 1353
3584.64 1241
3585.20 1245
3585.77 1393
3586.33 1383
3586.90 1252
3587.46 1192
3588.03 1207
3588.59 1251
3589.16 1336
3589.72 1254
3590.29 1269
3590.85 1269
3591.42 1273
3591.98 1192
3592.55 1353
3593.11 1329
3593.68 1269
3594.24 1233
3594.81 1266
3595.38 1228
3595.94 1183
3596.51 1060
3597.07 1175
3597.64 1221
3598.20 1232
3598.77 1180
3599.34 1177
3599.90 1173
3600.47 1244
3601.03 1118
3601.60 1062
3602.16 1209
3602.73 1292
3603.30 1201
3603.86 1239
3604.43 1243
3605.00 1138
3605.56 1059
3606.13 1164
3606.69 1183
3607.26 1091
3607.83 1127
3608.39 1147
3608.96 1143
3609.53 1107
3610.09 1119
3610.66 985
3611.23 1060
3611.79 1034
3612.36 1063
3612.93 1182
3613.49 1171
3614.06 1113
3614.63 1156
3615.19 1239
3615.76 1256
3616.33 1421
3616.90 1345
3617.46 1463
3618.03 1416
3618.60 1472
3619.16 1400
3619.73 1482
3620.30 1605
3620.87 1569
3621.43 1480
3622.00 1484
3622.57 1417
3623.14 1316
3623.70 1254
3624.27 1352
3624.84 1287
3625.41 1184
3625.98 1159
3626.54 1155
3627.11 1238
3627.68 1202
3628.25 1187
3628.82 1149
3629.38 1166
3629.95 1173
3630.52 1226
3631.09 1101
3631.66 1178
3632.22 1232
3632.79 1284
3633.36 1285
3633.93 1274
3634.50 1263
3635.07 1166
3635.64 1286
3636.20 1272
3636.77 1288
3637.34 1241
3637.91 1316
3638.48 1313
3639.05 1318
3639.62 1358
3640.19 1352
3640.76 1366
3641.32 1372
3641.89 1378
3642.46 1382
3643.03 1385
3643.60 1300
3644.17 1273
3644.74 1375
3645.31 1363
3645.88 1375
3646.45 1222
3647.02 1207
3647.59 1217
3648.16 1309
3648.73 1332
3649.30 1255
3649.87 1275
3650.44 1311
3651.01 1398
3651.57 1502
3652.14 1596
3652.71 1599
3653.28 1548
3653.85 1429
3654.42 1513
3654.99 1510
3655.57 1418
3656.14 1384
3656.71 1414
3657.28 1390
3657.85 1388
3658.42 1343
3658.99 1329
3659.56 1428
3660.13 1447
3660.70 1380
3661.27 1546
3661.84 1414
3662.41 1354
3662.98 1419
3663.55 1459
3664.12 1379
3664.69 1364
3665.26 1451
3665.84 1460
3666.41 1463
3666.98 1550
3667.55 1647
3668.12 1478
3668.69 1517
3669.26 1327
3669.83 1349
3670.40 1344
3670.98 1269
3671.55 1261
3672.12 1231
3672.69 1366
3673.26 1360
3673.83 1375
3674.41 1319
3674.98 1301
3675.55 1290
3676.12 1285
3676.69 1353
3677.26 1323
3677.84 1339
3678.41 1357
3678.98 1261
3679.55 1236
3680.12 1177
3680.70 1218
3681.27 1209
3681.84 1262
3682.41 1145
3682.99 1127
3683.56 1172
3684.13 1276
3684.70 1141
3685.27 1099
3685.85 1193
3686.42 1207
3686.99 1270
3687.57 1206
3688.14 1089
3688.71 1196
3689.28 1348
3689.86 1296
3690.43 1427
3691.00 1340
3691.58 1261
3692.15 1126
3692.72 1228
3693.29 1309
3693.87 1190
3694.44 1108
3695.01 1192
3695.59 1184
3696.16 1086
3696.73 1116
3697.31 1153
3697.88 1157
3698.45 1220
3699.03 1135
3699.60 1151
3700.17 1048
3700.75 1113
3701.32 1137
3701.90 1210
3702.47 1203
3703.04 1202
3703.62 1237
3704.19 1203
3704.77 1128
3705.34 1284
3705.91 1216
3706.49 1198
3707.06 1240
3707.64 1254
3708.21 1355
3708.78 1210
3709.36 1128
3709.93 1114
3710.51 1269
3711.08 1428
3711.66 1285
3712.23 1207
3712.81 1269
3713.38 1305
3713.96 1240
3714.53 1188
3715.11 1230
3715.68 1310
3716.25 1169
3716.83 1088
3717.40 1152
3717.98 1213
3718.55 1106
3719.13 1216
3719.71 1243
3720.28 1258
3720.86 1126
3721.43 1080
3722.01 1149
3722.58 1104
3723.16 1135
3723.73 1106
3724.31 1053
3724.88 1018
3725.46 936
3726.03 942
3726.61 990
3727.19 1021
3727.76 1008
3728.34 1070
3728.91 1128
3729.49 1071
3730.07 1079
3730.64 1136
3731.22 1245
3731.79 1310
3732.37 1404
3732.95 1362
3733.52 1322
3734.10 1343
3734.67 1402
3735.25 1293
3735.83 1304
3736.40 1273
3736.98 1315
3737.56 1217
3738.13 1131
3738.71 1087
3739.29 1148
3739.86 1129
3740.44 1162
3741.02 1184
3741.59 1187
3742.17 1033
3742.75 994
3743.32 1026
3743.90 1117
3744.48 1041
3745.06 1165
3745.63 1061
3746.21 1106
3746.79 1163
3747.36 1228
3747.94 1172
3748.52 1123
3749.10 1113
3749.67 1127
3750.25 1138
3750.83 1146
3751.41 1200
3751.98 1202
3752.56 1131
3753.14 1086
3753.72 1106
3754.30 1068
3754.87 1002
3755.45 1002
3756.03 989
3756.61 1074
3757.19 1154
3757.76 1027
3758.34 1024
3758.92 1080
3759.50 1119
3760.08 1111
3760.65 1134
3761.23 1086
3761.81 1203
3762.39 1143
3762.97 1044
3763.55 1099
3764.13 1098
3764.70 1068
3765.28 970
3765.86 1061
3766.44 1081
3767.02 1101
3767.60 1111
3768.18 1109
3768.76 1088
3769.33 1067
3769.91 1190
3770.49 1165
3771.07 1261
3771.65 1220
3772.23 1194
3772.81 1265
3773.39 1178
3773.97 1228
3774.55 1289
3775.13 1149
3775.71 1003
3776.29 959
3776.87 996
3777.45 1116
3778.02 1231
3778.60 1142
3779.18 1180
3779.76 1168
3780.34 1120
3780.92 1086
3781.50 1068
3782.08 1006
3782.66 1052
3783.24 1072
3783.82 1103
3784.40 1114
3784.98 1053
3785.56 1151
3786.14 1222
3786.72 1149
3787.31 1070
3787.89 1103
3788.47 1144
3789.05 1138
3789.63 1088
3790.21 1178
3790.79 1167
3791.37 1078
3791.95 1159
3792.53 1245
3793.11 1253
3793.69 1136
3794.27 1233
3794.85 1195
3795.43 1199
3796.02 1159
3796.60 1292
3797.18 1193
3797.76 1188
3798.34 1266
3798.92 1342
3799.50 1249
3800.08 1230
3800.67 1244
3801.25 1445
3801.83 1343
3802.41 1242
3802.99 1384
3803.57 1374
3804.16 1335
3804.74 1407
3805.32 1401
3805.90 1296
3806.48 1290
3807.06 1354
3807.65 1330
3808.23 1483
3808.81 1555
3809.39 1429
3809.97 1626
3810.56 1578
3811.14 1438
3811.72 1401
3812.30 1421
3812.89 1507
3813.47 1481
3814.05 1630
3814.63 1566
3815.21 1714
3815.80 1740
3816.38 1739
3816.96 1640
3817.55 1674
3818.13 1570
3818.71 1382
3819.29 1352
3819.88 1334
3820.46 1297
3821.04 1222
3821.63 1320
3822.21 1197
3822.79 1196
3823.37 1171
3823.96 1158
3824.54 1125
3825.12 1132
3825.71 1129
3826.29 1327
3826.87 1243
3827.46 1252
3828.04 1264
3828.62 1268
3829.21 1270
3829.79 1184
3830.38 1093
3830.96 1092
3831.54 1183
3832.13 1140
3832.71 1105
3833.29 1138
3833.88 1173
3834.46 1125
3835.05 1195
3835.63 1133
3836.21 1066
3836.80 1145
3837.38 1116
3837.97 1118
3838.55 1094
3839.14 1042
3839.72 1138
3840.30 1215
3840.89 1074
3841.47 1014
3842.06 1078
3842.64 1127
3843.23 1021
3843.81 1104
3844.40 1102
3844.98 1071
3845.57 1007
3846.15 1178
3846.74 1271
3847.32 1093
3847.91 1059
3848.49 1130
3849.08 1249
3849.66 1158
3850.25 1134
3850.83 1245
3851.42 1197
3852.00 1102
3852.59 1077
3853.17 972
3853.76 1100
3854.34 1089
3854.93 1121
3855.51 1094
3856.10 1078
3856.69 1041
3857.27 1079
3857.86 1058
3858.44 1131
3859.03 1249
3859.62 1210
3860.20 1247
3860.79 1262
3861.37 1398
3861.96 1338
3862.55 1349
3863.13 1474
3863.72 1428
3864.30 1417
3864.89 1429
3865.48 1336
3866.06 1363
3866.65 1355
3867.24 1326
3867.82 1383
3868.41 1332
3869.00 1215
3869.58 1149
3870.17 1076
3870.76 1162
3871.34 1158
3871.93 1201
3872.52 1244
3873.10 1296
3873.69 1316
3874.28 1269
3874.86 1285
3875.45 1249
3876.04 1202
3876.63 1150
3877.21 1127
3877.80 1139
3878.39 1172
3878.97 999
3879.56 1047
3880.15 1095
3880.74 1022
3881.32 1086
3881.91 1100
3882.50 1093
3883.09 967
3883.67 1013
3884.26 1059
3884.85 1051
3885.44 1110
3886.03 1038
3886.61 1082
3887.20 1115
3887.79 1203
3888.38 1295
3888.97 1347
3889.55 1371
3890.14 1426
3890.73 1355
3891.32 1364
3891.91 1349
3892.50 1357
3893.08 1331
3893.67 1351
3894.26 1302
3894.85 1269
3895.44 1355
3896.03 1260
3896.62 1188
3897.20 1294
3897.79 1137
3898.38 1127
3898.97 1234
3899.56 1095
3900.15 1166
3900.74 1230
3901.33 1121
3901.92 1091
3902.51 1168
3903.09 1209
3903.68 1231
3904.27 1175
3904.86 1218
3905.45 1198
3906.04 1155
3906.63 1119
3907.22 1103
3907.81 1135
3908.40 1153
3908.99 1156
3909.58 1142
3910.17 1073
3910.76 1058
3911.35 1040
3911.94 1146
3912.53 1062
3913.12 1083
3913.71 1079
3914.30 1021
3914.89 1057
3915.48 1026
3916.07 1013
3916.66 984
3917.25 1046
3917.84 1074
3918.43 1079
3919.02 1013
3919.61 996
3920.20 1084
3920.79 1104
3921.38 1041
3921.97 1060
3922.56 1044
3923.15 1087
3923.74 1014
3924.33 980
3924.93 985
3925.52 1032
3926.11 1022
3926.70 962
3927.29 976
3927.88 1028
3928.47 1078
3929.06 989
3929.65 1050
3930.24 1039
3930.84 963
3931.43 994
3932.02 986
3932.61 839
3933.20 896
3933.79 1005
3934.38 964
3934.98 1031
3935.57 987
3936.16 918
3936.75 1085
3937.34 1027
3937.94 1145
3938.53 1090
3939.12 1119
3939.71 1139
3940.30 1158
3940.89 1086
3941.49 1165
3942.08 1184
3942.67 1118
3943.26 1109
3943.86 1068
3944.45 1171
3945.04 1107
3945.63 1000
3946.23 1100
3946.82 1081
3947.41 957
3948.00 1113
3948.60 1062
3949.19 1024
3949.78 1049
3950.37 1054
3950.97 1093
3951.56 1036
3952.15 1054
3952.74 1128
3953.34 1114
3953.93 1127
3954.52 1101
3955.12 1094
3955.71 997
3956.30 1062
3956.90 1081
3957.49 1160
3958.08 1107
3958.68 1096
3959.27 1150
3959.86 1149
3960.46 1163
3961.05 1143
3961.64 1142
3962.24 1108
3962.83 1158
3963.43 1143
3964.02 1189
3964.61 1200
3965.21 1316
3965.80 1224
3966.39 1207
3966.99 1200
3967.58 1301
3968.18 1232
3968.77 1322
3969.36 1275
3969.96 1368
3970.55 1353
3971.15 1274
3971.74 1266
3972.34 1258
3972.93 1238
3973.53 1224
3974.12 1175
3974.71 1245
3975.31 1184
3975.90 1282
3976.50 1223
3977.09 1304
3977.69 1448
3978.28 1545
3978.88 1487
3979.47 1492
3980.07 1351
3980.66 1338
3981.26 1271
3981.85 1103
3982.45 1114
3983.04 1176
3983.64 1041
3984.23 1174
3984.83 1240
3985.42 1303
3986.02 1206
3986.62 1177
3987.21 1250
3987.81 1293
3988.40 1281
3989.00 1210
3989.59 1139
3990.19 1130
3990.78 1228
3991.38 1265
3991.98 1112
3992.57 1251
3993.17 1231
3993.76 1264
3994.36 1237
3994.96 1290
3995.55 1359
3996.15 1278
3996.74 1257
3997.34 1302
3997.94 1256
3998.53 1214
3999.13 1308
3999.73 1290
4000.32 1322
4000.92 1227
4001.52 1109
4002.11 1129
4002.71 1223
4003.31 1178
4003.90 1194
4004.50 1198
4005.10 1100
4005.69 1180
4006.29 1375
4006.89 1269
4007.48 1200
4008.08 1097
4008.68 1211
4009.28 1197
4009.87 1198
4010.47 1214
4011.07 1175
4011.66 1162
4012.26 1158
4012.86 1168
4013.46 1162
4014.05 1192
4014.65 1142
4015.25 1113
4015.85 1155
4016.45 1126
4017.04 1191
4017.64 1202
4018.24 1161
4018.84 1196
4019.43 1152
4020.03 1093
4020.63 1193
4021.23 1243
4021.83 1173
4022.42 1170
4023.02 1112
4023.62 1100
4024.22 1163
4024.82 1121
4025.42 1128
4026.01 1265
4026.61 1171
4027.21 1121
4027.81 1136
4028.41 1193
4029.01 1169
4029.61 1214
4030.20 1279
4030.80 1279
4031.40 1206
4032.00 1247
4032.60 1267
4033.20 1381
4033.80 1398
4034.40 1410
4035.00 1376
4035.59 1518
4036.19 1451
4036.79 1372
4037.39 1376
4037.99 1242
4038.59 1242
4039.19 1114
4039.79 1014
4040.39 1115
4040.99 1043
4041.59 1105
4042.19 1096
4042.79 1060
4043.39 1064
4043.99 1172
4044.59 1136
4045.19 1087
4045.79 1120
4046.39 1001
4046.99 1101
4047.59 1101
4048.19 1141
4048.79 1113
4049.39 1087
4049.99 1153
4050.59 1108
4051.19 1095
4051.79 989
4052.39 1044
4052.99 1061
4053.59 1056
4054.19 1173
4054.79 1212
4055.39 1237
4055.99 1191
4056.59 1127
4057.19 1160
4057.79 1169
4058.39 1118
4059.00 1026
4059.60 1046
4060.20 963
4060.80 1017
4061.40 1029
4062.00 1035
4062.60 1062
4063.20 1034
4063.80 982
4064.40 1004
4065.01 1003
4065.61 1014
4066.21 1006
4066.81 960
4067.41 1002
4068.01 1076
4068.61 1068
4069.22 1025
4069.82 974
4070.42 973
4071.02 1020
4071.62 971
4072.23 963
4072.83 891
4073.43 1012
4074.03 970
4074.63 1006
4075.23 962
4075.84 1010
4076.44 1049
4077.04 970
4077.64 947
4078.25 993
4078.85 1051
4079.45 914
4080.05 840
4080.66 876
4081.26 851
4081.86 825
4082.46 857
4083.07 886
4083.67 882
4084.27 955
4084.87 951
4085.48 873
4086.08 1020
4086.68 1043
4087.29 927
4087.89 955
4088.49 1015
4089.09 940
4089.70 877
4090.30 908
4090.90 880
4091.51 1015
4092.11 910
4092.71 960
4093.32 1039
4093.92 1005
4094.52 914
4095.13 1058
4095.73 1080
4096.34 1041
4096.94 992
4097.54 1020
4098.15 995
4098.75 970
4099.35 1035
4099.96 977
4100.56 921
4101.17 938
4101.77 1001
4102.37 1011
4102.98 974
4103.58 982
4104.19 1029
4104.79 965
4105.39 1026
4106.00 1005
4106.60 1018
4107.21 1021
4107.81 909
4108.42 918
4109.02 878
4109.63 898
4110.23 1013
4110.84 870
4111.44 893
4112.04 943
4112.65 927
4113.25 869
4113.86 962
4114.46 1007
4115.07 943
4115.67 990
4116.28 988
4116.88 1013
4117.49 930
4118.09 992
4118.70 976
4119.31 877
4119.91 871
4120.52 968
4121.12 988
4121.73 916
4122.33 971
4122.94 951
4123.54 956
4124.15 962
4124.76 999
4125.36 844
4125.97 930
4126.57 906
4127.18 989
4127.78 973
4128.39 968
4129.00 1060
4129.60 1029
4130.21 1021
4130.81 993
4131.42 956
4132.03 916
4132.63 906
4133.24 931
4133.85 934
4134.45 951
4135.06 1055
4135.67 1025
4136.27 962
4136.88 1042
4137.49 1136
4138.09 1059
4138.70 976
4139.31 1096
4139.91 1209
4140.52 1085
4141.13 1080
4141.73 1181
4142.34 1239
4142.95 1186
4143.55 1205
4144.16 1178
4144.77 1093
4145.38 1070
4145.98 1024
4146.59 987
4147.20 1046
4147.81 1126
4148.41 1023
4149.02 1029
4149.63 995
4150.24 958
4150.84 980
4151.45 965
4152.06 1002
4152.67 929
4153.27 926
4153.88 915
4154.49 864
4155.10 914
4155.71 1017
4156.31 1055
4156.92 992
4157.53 918
4158.14 1018
4158.75 1113
4159.35 1099
4159.96 1016
4160.57 1124
4161.18 1116
4161.79 1052
4162.40 1045
4163.00 1043
4163.61 1029
4164.22 1018
4164.83 1011
4165.44 967
4166.05 1040
4166.66 1140
4167.27 1044
4167.87 1078
4168.48 1076
4169.09 1009
4169.70 995
4170.31 1062
4170.92 1095
4171.53 1072
4172.14 1060
4172.75 989
4173.36 1048
4173.97 1039
4174.58 1011
4175.18 958
4175.79 1030
4176.40 1097
4177.01 1030
4177.62 1066
4178.23 1119
4178.84 1087
4179.45 1031
4180.06 1126
4180.67 1088
4181.28 1023
4181.89 1112
4182.50 1020
4183.11 1017
4183.72 1004
4184.33 1024
4184.94 1068
4185.55 1040
4186.16 976
4186.77 948
4187.38 918
4187.99 991
4188.60 936
4189.21 1055
4189.82 973
4190.43 914
4191.04 971
4191.66 989
4192.27 944
4192.88 1020
4193.49 1100
4194.10 1098
4194.71 1154
4195.32 1080
4195.93 1071
4196.54 996
4197.15 1122
4197.76 1011
4198.38 997
4198.99 1029
4199.60 1082
4200.21 1046
4200.82 950
4201.43 988
4202.04 965
4202.65 981
4203.27 1018
4203.88 1044
4204.49 979
4205.10 1025
4205.71 1063
4206.32 999
4206.94 934
4207.55 1063
4208.16 1051
4208.77 930
4209.38 894
4209.99 952
4210.61 1042
4211.22 1044
4211.83 900
4212.44 977
4213.06 1026
4213.67 1037
4214.28 1162
4214.89 1002
4215.50 1012
4216.12 1076
4216.73 1092
4217.34 1054
4217.95 1056
4218.57 1050
4219.18 1164
4219.79 1188
4220.40 1176
4221.02 1202
4221.63 1236
4222.24 1229
4222.86 1270
4223.47 1262
4224.08 1213
4224.69 1267
4225.31 1353
4225.92 1248
4226.53 1215
4227.15 1254
4227.76 1220
4228.37 1235
4228.99 1146
4229.60 1170
4230.21 1260
4230.83 1350
4231.44 1395
4232.05 1498
4232.67 1561
4233.28 1625
4233.90 1746
4234.51 1752
4235.12 1863
4235.74 1999
4236.35 1993
4236.96 1985
4237.58 1938
4238.19 1906
4238.81 1732
4239.42 1563
4240.03 1301
4240.65 1239
4241.26 1271
4241.88 1154
4242.49 1040
4243.11 1117
4243.72 1192
4244.33 1097
4244.95 1232
4245.56 1298
4246.18 1270
4246.79 1237
4247.41 1235
4248.02 1282
4248.64 1230
4249.25 1165
4249.87 1125
4250.48 1327
4251.10 1162
4251.71 1191
4252.33 1255
4252.94 1128
4253.56 1089
4254.17 1134
4254.79 1114
4255.40 1056
4256.02 1066
4256.63 1131
4257.25 1140
4257.86 1090
4258.48 1126
4259.09 1148
4259.71 1112
4260.33 1135
4260.94 1062
4261.56 1084
4262.17 1068
4262.79 1096
4263.40 1093
4264.02 1102
4264.64 1226
4265.25 1204
4265.87 1205
4266.48 1194
4267.10 1213
4267.72 1263
4268.33 1215
4268.95 1283
4269.57 1202
4270.18 1259
4270.80 1217
4271.41 1184
4272.03 1052
4272.65 1072
4273.26 1094
4273.88 1112
4274.50 1156
4275.11 1212
4275.73 1361
4276.35 1260
4276.96 1270
4277.58 1308
4278.20 1269
4278.81 1325
4279.43 1321
4280.05 1358
4280.67 1286
4281.28 1196
4281.90 1300
4282.52 1164
4283.13 1111
4283.75 1038
4284.37 1013
4284.99 1071
4285.60 1103
4286.22 1061
4286.84 1106
4287.46 1154
4288.07 1045
4288.69 1011
4289.31 1058
4289.93 1115
4290.55 1052
4291.16 1079
4291.78 1082
4292.40 1030
4293.02 993
4293.63 1009
4294.25 1097
4294.87 1195
4295.49 1087
4296.11 1055
4296.73 1046
4297.34 1004
4297.96 977
4298.58 1068
4299.20 994
4299.82 990
4300.44 1010
4301.05 1078
4301.67 995
4302.29 988
4302.91 1032
4303.53 1044
4304.15 1044
4304.77 1113
4305.39 1075
4306.00 1082
4306.62 1050
4307.24 1110
4307.86 1180
4308.48 1118
4309.10 1125
4309.72 1228
4310.34 1190
4310.96 1122
4311.58 1084
4312.20 1184
4312.82 1151
4313.43 1089
4314.05 1183
4314.67 1128
4315.29 1148
4315.91 1144
4316.53 1180
4317.15 1184
4317.77 1201
4318.39 1152
4319.01 1181
4319.63 1169
4320.25 1136
4320.87 1207
4321.49 1279
4322.11 1183
4322.73 1289
4323.35 1321
4323.97 1218
4324.59 1283
4325.21 1388
4325.83 1413
4326.45 1274
4327.07 1446
4327.69 1343
4328.31 1347
4328.94 1394
4329.56 1490
4330.18 1527
4330.80 1555
4331.42 1474
4332.04 1551
4332.66 1590
4333.28 1640
4333.90 1618
4334.52 1836
4335.14 1920
4335.76 2122
4336.39 2474
4337.01 2909
4337.63 3205
4338.25 3204
4338.87 3341
4339.49 3285
4340.11 3192
4340.73 3214
4341.36 3014
4341.98 2700
4342.60 2487
4343.22 2543
4343.84 2765
4344.46 3037
4345.08 3250
4345.71 3727
4346.33 3970
4346.95 4304
4347.57 4733
4348.19 4610
4348.82 4295
4349.44 3965
4350.06 3799
4350.68 3535
4351.30 3121
4351.93 2678
4352.55 2280
4353.17 2059
4353.79 1941
4354.42 1811
4355.04 1857
4355.66 1665
4356.28 1715
4356.91 1648
4357.53 1681
4358.15 1594
4358.77 1608
4359.40 1678
4360.02 1593
4360.64 1512
4361.26 1619
4361.89 1613
4362.51 1591
4363.13 1638
4363.76 1671
4364.38 1562
4365.00 1534
4365.63 1560
4366.25 1483
4366.87 1493
4367.50 1584
4368.12 1513
4368.74 1437
4369.37 1447
4369.99 1602
4370.61 1543
4371.24 1375
4371.86 1415
4372.48 1443
4373.11 1478
4373.73 1373
4374.36 1334
4374.98 1475
4375.60 1367
4376.23 1422
4376.85 1354
4377.48 1344
4378.10 1462
4378.72 1480
4379.35 1506
4379.97 1483
4380.60 1590
4381.22 1480
4381.84 1400
4382.47 1391
4383.09 1380
4383.72 1311
4384.34 1332
4384.97 1263
4385.59 1223
4386.22 1122
4386.84 1282
4387.47 1312
4388.09 1159
4388.72 1137
4389.34 1100
4389.96 1148
4390.59 1201
4391.21 1140
4391.84 1050
4392.47 1130
4393.09 1076
4393.72 1122
4394.34 1109
4394.97 1123
4395.59 1089
4396.22 993
4396.84 994
4397.47 1103
4398.09 1125
4398.72 1096
4399.34 1111
4399.97 1114
4400.60 1154
4401.22 1069
4401.85 1179
4402.47 1242
4403.10 1132
4403.72 1114
4404.35 1071
4404.98 1089
4405.60 1193
4406.23 1109
4406.85 1099
4407.48 1129
4408.11 1203
4408.73 1281
4409.36 1242
4409.99 1122
4410.61 1247
4411.24 1131
4411.87 1245
4412.49 1183
4413.12 1172
4413.74 1224
4414.37 1113
4415.00 1225
4415.62 1178
4416.25 1000
4416.88 1068
4417.51 1101
4418.13 1011
4418.76 1027
4419.39 1091
4420.01 1133
4420.64 1062
4421.27 1064
4421.89 944
4422.52 983
4423.15 1064
4423.78 1060
4424.40 991
4425.03 935
4425.66 1037
4426.29 1182
4426.91 1083
4427.54 1069
4428.17 1047
4428.80 1107
4429.42 1074
4430.05 1002
4430.68 1059
4431.31 1012
4431.94 1058
4432.56 1097
4433.19 1025
4433.82 1078
4434.45 1119
4435.08 1164
4435.70 1091
4436.33 1153
4436.96 1207
4437.59 1142
4438.22 1279
4438.85 1142
4439.47 1126
4440.10 1048
4440.73 1004
4441.36 1046
4441.99 1078
4442.62 1069
4443.25 1090
4443.87 1043
4444.50 1166
4445.13 1185
4445.76 1176
4446.39 1104
4447.02 1106
4447.65 1168
4448.28 1148
4448.91 1179
4449.54 1131
4450.16 1243
4450.79 1163
4451.42 1184
4452.05 1149
4452.68 1196
4453.31 1200
4453.94 1160
4454.57 1256
4455.20 1214
4455.83 1334
4456.46 1330
4457.09 1254
4457.72 1269
4458.35 1241
4458.98 1345
4459.61 1286
4460.24 1201
4460.87 1126
4461.50 1084
4462.13 1144
4462.76 1099
4463.39 964
4464.02 1031
4464.65 1109
4465.28 1052
4465.91 1094
4466.54 1009
4467.17 921
4467.80 924
4468.43 992
4469.06 1007
4469.69 959
4470.32 972
4470.95 1119
4471.58 997
4472.21 1064
4472.85 922
4473.48 955
4474.11 1019
4474.74 975
4475.37 937
4476.00 931
4476.63 1028
4477.26 1103
4477.89 1060
4478.52 1058
4479.16 996
4479.79 1047
4480.42 1075
4481.05 1049
4481.68 1059
4482.31 1047
4482.94 968
4483.58 1073
4484.21 1124
4484.84 1089
4485.47 1051
4486.10 1090
4486.73 994
4487.37 992
4488.00 1026
4488.63 1167
4489.26 1045
4489.89 1008
4490.53 1074
4491.16 1099
4491.79 1053
4492.42 1030
4493.05 1063
4493.69 1123
4494.32 1062
4494.95 1103
4495.58 1004
4496.22 1065
4496.85 1080
4497.48 1091
4498.11 1146
4498.75 1188
4499.38 1241
4500.01 1312
4500.64 1388
4501.28 1491
4501.91 1487
4502.54 1578
4503.18 1580
4503.81 1413
4504.44 1421
4505.07 1483
4505.71 1414
4506.34 1337
4506.97 1208
4507.61 1253
4508.24 1162
4508.87 1135
4509.51 1139
4510.14 1129
4510.77 1058
4511.41 1102
4512.04 1097
4512.68 1111
4513.31 1069
4513.94 1173
4514.58 1084
4515.21 1032
4515.84 1067
4516.48 985
4517.11 1062
4517.75 1045
4518.38 1128
4519.01 1107
4519.65 1097
4520.28 1032
4520.92 974
4521.55 944
4522.18 1024
4522.82 1002
4523.45 1013
4524.09 1009
4524.72 1029
4525.36 1140
4525.99 1102
4526.63 1090
4527.26 1086
4527.90 1149
4528.53 1151
4529.16 1301
4529.80 1325
4530.43 1400
4531.07 1466
4531.70 1456
4532.34 1423
4532.97 1490
4533.61 1434
4534.24 1340
4534.88 1377
4535.51 1234
4536.15 1291
4536.79 1253
4537.42 1188
4538.06 1115
4538.69 1049
4539.33 1042
4539.96 1084
4540.60 1055
4541.23 966
4541.87 888
4542.50 1014
4543.14 958
4543.78 1016
4544.41 929
4545.05 934
4545.68 1043
4546.32 948
4546.96 1001
4547.59 963
4548.23 962
4548.86 915
4549.50 912
4550.14 932
4550.77 929
4551.41 1030
4552.05 934
4552.68 871
4553.32 922
4553.96 984
4554.59 1007
4555.23 1018
4555.86 988
4556.50 899
4557.14 959
4557.78 974
4558.41 981
4559.05 992
4559.69 997
4560.32 1042
4560.96 949
4561.60 986
4562.23 950
4562.87 901
4563.51 900
4564.15 923
4564.78 911
4565.42 899
4566.06 1034
4566.69 979
4567.33 1021
4567.97 972
4568.61 1001
4569.24 1098
4569.88 1091
4570.52 1053
4571.16 1046
4571.80 1036
4572.43 1054
4573.07 1003
4573.71 976
4574.35 1005
4574.98 935
4575.62 908
4576.26 979
4576.90 1006
4577.54 961
4578.18 1008
4578.81 1064
4579.45 1024
4580.09 1015
4580.73 1108
4581.37 1127
4582.01 1191
4582.64 1165
4583.28 1097
4583.92 1115
4584.56 1094
4585.20 1137
4585.84 1114
4586.48 1140
4587.11 1016
4587.75 1135
4588.39 1100
4589.03 1264
4589.67 1312
4590.31 1402
4590.95 1549
4591.59 1659
4592.23 1596
4592.87 1772
4593.51 1908
4594.14 1710
4594.78 1488
4595.42 1555
4596.06 1363
4596.70 1364
4597.34 1192
4597.98 1105
4598.62 1102
4599.26 1137
4599.90 1189
4600.54 1147
4601.18 1168
4601.82 1105
4602.46 1229
4603.10 1229
4603.74 1194
4604.38 1175
4605.02 1152
4605.66 1160
4606.30 1199
4606.94 1129
4607.58 1101
4608.22 1088
4608.86 1066
4609.50 1089
4610.14 993
4610.78 1115
4611.42 1018
4612.06 1051
4612.70 1145
4613.34 1156
4613.99 1156
4614.63 1087
4615.27 1015
4615.91 1023
4616.55 1086
4617.19 1006
4617.83 970
4618.47 925
4619.11 1020
4619.75 980
4620.39 1021
4621.04 982
4621.68 1041
4622.32 1013
4622.96 981
4623.60 966
4624.24 1002
4624.88 971
4625.53 892
4626.17 953
4626.81 928
4627.45 1089
4628.09 940
4628.73 967
4629.38 961
4630.02 1040
4630.66 1007
4631.30 1070
4631.94 995
4632.58 1056
4633.23 1121
4633.87 1134
4634.51 1089
4635.15 1057
4635.80 1063
4636.44 993
4637.08 1041
4637.72 1023
4638.36 1140
4639.01 1021
4639.65 1079
4640.29 1030
4640.93 1022
4641.58 1091
4642.22 1136
4642.86 1222
4643.51 1134
4644.15 1098
4644.79 925
4645.43 947
4646.08 999
4646.72 1001
4647.36 969
4648.01 1023
4648.65 983
4649.29 972
4649.94 1070
4650.58 1056
4651.22 986
4651.87 956
4652.51 1034
4653.15 1064
4653.80 1033
4654.44 1102
4655.08 1067
4655.73 1008
4656.37 973
4657.01 1020
4657.66 961
4658.30 955
4658.94 920
4659.59 976
4660.23 894
4660.88 958
4661.52 953
4662.16 947
4662.81 955
4663.45 914
4664.10 990
4664.74 911
4665.39 902
4666.03 948
4666.67 936
4667.32 898
4667.96 911
4668.61 865
4669.25 791
4669.90 893
4670.54 936
4671.19 856
4671.83 894
4672.47 858
4673.12 916
4673.76 937
4674.41 818
4675.05 895
4675.70 927
4676.34 896
4676.99 921
4677.63 910
4678.28 907
4678.92 850
4679.57 928
4680.22 910
4680.86 967
4681.51 1015
4682.15 948
4682.80 998
4683.44 923
4684.09 853
4684.73 872
4685.38 978
4686.03 926
4686.67 866
4687.32 947
4687.96 991
4688.61 936
4689.25 1024
4689.90 936
4690.55 963
4691.19 973
4691.84 983
4692.48 975
4693.13 993
4693.78 986
4694.42 1025
4695.07 1120
4695.72 1065
4696.36 1142
4697.01 1211
4697.65 1231
4698.30 1342
4698.95 1382
4699.59 1418
4700.24 1510
4700.89 1611
4701.53 1633
4702.18 1408
4702.83 1301
4703.48 1240
4704.12 1221
4704.77 1121
4705.42 1183
4706.06 1070
4706.71 1040
4707.36 1041
4708.00 1061
4708.65 1063
4709.30 1121
4709.95 1098
4710.59 1117
4711.24 1117
4711.89 1191
4712.54 1196
4713.18 1087
4713.83 1141
4714.48 1104
4715.13 1039
4715.77 1081
4716.42 971
4717.07 1034
4717.72 1082
4718.37 1163
4719.01 1006
4719.66 1001
4720.31 1031
4720.96 1058
4721.61 1081
4722.25 1128
4722.90 1189
4723.55 1171
4724.20 1083
4724.85 979
4725.50 1108
4726.14 1127
4726.79 1161
4727.44 1098
4728.09 1133
4728.74 1163
4729.39 1258
4730.04 1207
4730.68 1196
4731.33 1038
4731.98 1034
4732.63 1068
4733.28 1068
4733.93 1044
4734.58 1008
4735.23 1009
4735.88 1073
4736.53 1039
4737.17 1081
4737.82 1035
4738.47 980
4739.12 977
4739.77 1027
4740.42 1094
4741.07 1047
4741.72 945
4742.37 991
4743.02 1019
4743.67 1104
4744.32 1155
4744.97 1106
4745.62 1046
4746.27 1053
4746.92 1163
4747.57 1033
4748.22 1027
4748.87 1142
4749.52 1118
4750.17 1147
4750.82 1151
4751.47 1213
4752.12 1234
4752.77 1221
4753.42 1184
4754.07 1218
4754.72 1174
4755.37 1113
4756.02 1132
4756.67 1135
4757.32 1092
4757.97 1059
4758.62 1048
4759.27 1040
4759.93 971
4760.58 916
4761.23 965
4761.88 952
4762.53 938
4763.18 957
4763.83 1057
4764.48 1039
4765.13 902
4765.78 893
4766.44 1013
4767.09 1097
4767.74 1037
4768.39 1050
4769.04 940
4769.69 992
4770.34 1066
4770.99 1009
4771.65 952
4772.30 978
4772.95 1016
4773.60 946
4774.25 948
4774.91 899
4775.56 914
4776.21 888
4776.86 913
4777.51 995
4778.16 968
4778.82 919
4779.47 961
4780.12 984
4780.77 1019
4781.43 1043
4782.08 1035
4782.73 971
4783.38 976
4784.03 1021
4784.69 1067
4785.34 946
4785.99 956
4786.64 1044
4787.30 921
4787.95 978
4788.60 1103
4789.26 1008
4789.91 1098
4790.56 1072
4791.21 1048
4791.87 1102
4792.52 992
4793.17 1075
4793.83 983
4794.48 987
4795.13 996
4795.79 1009
4796.44 1040
4797.09 992
4797.75 971
4798.40 984
4799.05 974
4799.71 1019
4800.36 1002
4801.01 1040
4801.67 968
4802.32 1033
4802.97 961
4803.63 892
4804.28 993
4804.94 1059
4805.59 1011
4806.24 1004
4806.90 1068
4807.55 1053
4808.21 1064
4808.86 1016
4809.51 1059
4810.17 1063
4810.82 1029
4811.48 1191
4812.13 1108
4812.79 985
4813.44 989
4814.09 1124
4814.75 1079
4815.40 1071
4816.06 1031
4816.71 1157
4817.37 1067
4818.02 1168
4818.68 1064
4819.33 1089
4819.99 1126
4820.64 1225
4821.30 1205
4821.95 1195
4822.61 1281
4823.26 1246
4823.92 1219
4824.57 1223
4825.23 1276
4825.88 1245
4826.54 1368
4827.19 1342
4827.85 1302
4828.50 1311
4829.16 1291
4829.81 1230
4830.47 1278
4831.13 1304
4831.78 1394
4832.44 1338
4833.09 1395
4833.75 1458
4834.40 1531
4835.06 1583
4835.72 1592
4836.37 1487
4837.03 1461
4837.68 1636
4838.34 1695
4839.00 1635
4839.65 1701
4840.31 1779
4840.97 1804
4841.62 1869
4842.28 1692
4842.93 1792
4843.59 1687
4844.25 1707
4844.90 1755
4845.56 1827
4846.22 1897
4846.87 1998
4847.53 2274
4848.19 2270
4848.84 2313
4849.50 2618
4850.16 2803
4850.82 2986
4851.47 2921
4852.13 2839
4852.79 2837
4853.44 2751
4854.10 2728
4854.76 2517
4855.42 2423
4856.07 2540
4856.73 2473
4857.39 2600
4858.04 2768
4858.70 2755
4859.36 2939
4860.02 2977
4860.67 2787
4861.33 2742
4861.99 2650
4862.65 2301
4863.31 2445
4863.96 2401
4864.62 2419
4865.28 2323
4865.94 2336
4866.60 2429
4867.25 2395
4867.91 2194
4868.57 2453
4869.23 2433
4869.89 2407
4870.54 2364
4871.20 2292
4871.86 2237
4872.52 2025
4873.18 1954
4873.84 1848
4874.50 1961
4875.15 1898
4875.81 1970
4876.47 1994
4877.13 1969
4877.79 2221
4878.45 2216
4879.11 2110
4879.77 2153
4880.42 2227
4881.08 2338
4881.74 2152
4882.40 2101
4883.06 2109
4883.72 1946
4884.38 1842
4885.04 1764
4885.70 1761
4886.36 1703
4887.02 1768
4887.68 1685
4888.34 1655
4889.00 1791
4889.65 1929
4890.31 1875
4890.97 1997
4891.63 1948
4892.29 1907
4892.95 1809
4893.61 1749
4894.27 1783
4894.93 1749
4895.59 1690
4896.25 1586
4896.91 1582
4897.57 1702
4898.23 1643
4898.89 1720
4899.55 1700
4900.21 1621
4900.87 1573
4901.54 1667
4902.20 1692
4902.86 1524
4903.52 1522
4904.18 1433
4904.84 1374
4905.50 1287
4906.16 1247
4906.82 1348
4907.48 1352
4908.14 1343
4908.80 1239
4909.46 1240
4910.12 1357
4910.79 1307
4911.45 1316
4912.11 1295
4912.77 1264
4913.43 1281
4914.09 1284
4914.75 1278
4915.41 1274
4916.07 1209
4916.74 1136
4917.40 1237
4918.06 1240
4918.72 1287
4919.38 1202
4920.04 1193
4920.71 1200
4921.37 1231
4922.03 1164
4922.69 1224
4923.35 1133
4924.01 1211
4924.68 1154
4925.34 1222
4926.00 1140
4926.66 1104
4927.33 1164
4927.99 1223
4928.65 1206
4929.31 1135
4929.97 1093
4930.64 1089
4931.30 1131
4931.96 1167
4932.62 1186
4933.29 1231
4933.95 1206
4934.61 1132
4935.27 1131
4935.94 1067
4936.60 1219
4937.26 1162
4937.93 1216
4938.59 1115
4939.25 1193
4939.91 1043
4940.58 1002
4941.24 1034
4941.90 1036
4942.57 1020
4943.23 1062
4943.89 1132
4944.56 1150
4945.22 1109
4945.88 1123
4946.55 1089
4947.21 1004
4947.87 989
4948.54 996
4949.20 967
4949.86 1016
4950.53 1039
4951.19 1051
4951.86 1031
4952.52 1045
4953.18 1047
4953.85 1011
4954.51 1034
4955.17 982
4955.84 1144
4956.50 1145
4957.17 1089
4957.83 1070
4958.50 1119
4959.16 1128
4959.82 1104
4960.49 1060
4961.15 1106
4961.82 1156
4962.48 1193
4963.15 1241
4963.81 1297
4964.48 1277
4965.14 1385
4965.81 1392
4966.47 1371
4967.13 1340
4967.80 1260
4968.46 1266
4969.13 1082
4969.79 1064
4970.46 1187
4971.12 1137
4971.79 1059
4972.45 1128
4973.12 1091
4973.79 1079
4974.45 1212
4975.12 1113
4975.78 1148
4976.45 1125
4977.11 1220
4977.78 1182
4978.44 1316
4979.11 1198
4979.77 1230
4980.44 1293
4981.11 1253
4981.77 1147
4982.44 1147
4983.10 1070
4983.77 1037
4984.44 1061
4985.10 1180
4985.77 1138
4986.43 1224
4987.10 1226
4987.77 1301
4988.43 1281
4989.10 1332
4989.76 1384
4990.43 1376
4991.10 1510
4991.76 1362
4992.43 1218
4993.10 1298
4993.76 1270
4994.43 1263
4995.10 1268
4995.76 1102
4996.43 1101
4997.10 1101
4997.76 1065
4998.43 954
4999.10 1057
4999.76 1005
5000.43 948
5001.10 1019
5001.77 1011
5002.43 1007
5003.10 964
5003.77 932
5004.43 1066
5005.10 1014
5005.77 996
5006.44 1009
5007.10 1041
5007.77 937
5008.44 1019
5009.11 1069
5009.77 1062
5010.44 980
5011.11 939
5011.78 1047
5012.45 1053
5013.11 1017
5013.78 962
5014.45 1018
5015.12 1005
5015.79 1118
5016.45 991
5017.12 934
5017.79 972
5018.46 969
5019.13 1032
5019.80 1028
5020.46 1033
5021.13 1095
5021.80 1149
5022.47 1148
5023.14 1113
5023.81 1177
5024.47 1105
5025.14 1072
5025.81 1101
5026.48 1109
5027.15 1056
5027.82 1041
5028.49 1076
5029.16 1105
5029.83 1052
5030.49 997
5031.16 1024
5031.83 993
5032.50 904
5033.17 977
5033.84 882
5034.51 856
5035.18 870
5035.85 928
5036.52 936
5037.19 906
5037.86 913
5038.53 983
5039.20 976
5039.87 994
5040.54 958
5041.21 931
5041.88 935
5042.54 877
5043.21 979
5043.88 885
5044.55 873
5045.22 846
5045.89 904
5046.56 909
5047.24 882
5047.91 983
5048.58 1092
5049.25 992
5049.92 1040
5050.59 975
5051.26 918
5051.93 909
5052.60 854
5053.27 900
5053.94 904
5054.61 895
5055.28 862
5055.95 965
5056.62 897
5057.29 969
5057.96 911
5058.63 934
5059.31 922
5059.98 888
5060.65 892
5061.32 958
5061.99 878
5062.66 947
5063.33 994
5064.00 945
5064.67 835
5065.35 853
5066.02 865
5066.69 925
5067.36 987
5068.03 907
5068.70 930
5069.38 959
5070.05 879
5070.72 927
5071.39 958
5072.06 915
5072.73 887
5073.41 892
5074.08 959
5074.75 859
5075.42 913
5076.09 896
5076.77 985
5077.44 1111
5078.11 1119
5078.78 966
5079.45 1109
5080.13 1208
5080.80 1135
5081.47 1009
5082.14 1017
5082.82 1102
5083.49 1044
5084.16 988
5084.83 982
5085.51 1038
5086.18 1052
5086.85 1027
5087.53 1009
5088.20 1035
5088.87 987
5089.54 973
5090.22 1060
5090.89 1070
5091.56 1162
5092.24 1140
5092.91 1097
5093.58 1162
5094.26 1133
5094.93 1026
5095.60 1028
5096.28 942
5096.95 943
5097.62 970
5098.30 995
5098.97 949
5099.64 908
5100.32 888
5100.99 846
5101.67 887
5102.34 961
5103.01 960
5103.69 1056
5104.36 1043
5105.04 1036
5105.71 1105
5106.38 1009
5107.06 1009
5107.73 975
5108.41 922
5109.08 915
5109.75 894
5110.43 874
5111.10 902
5111.78 846
5112.45 911
5113.13 956
5113.80 890
5114.48 887
5115.15 914
5115.83 960
5116.50 931
5117.17 983
5117.85 923
5118.52 973
5119.20 988
5119.87 1013
5120.55 962
5121.22 1075
5121.90 988
5122.57 1030
5123.25 1035
5123.93 1034
5124.60 1025
5125.28 876
5125.95 988
5126.63 941
5127.30 896
5127.98 911
5128.65 948
5129.33 933
5130.00 907
5130.68 974
5131.36 989
5132.03 954
5132.71 943
5133.38 931
5134.06 984
5134.73 926
5135.41 914
5136.09 950
5136.76 898
5137.44 1077
5138.12 1033
5138.79 999
5139.47 969
5140.14 1005
5140.82 950
5141.50 995
5142.17 980
5142.85 922
5143.53 888
5144.20 1086
5144.88 1025
5145.56 832
5146.23 902
5146.91 865
5147.59 860
5148.26 906
5148.94 838
5149.62 900
5150.29 900
5150.97 910
5151.65 914
5152.33 865
5153.00 848
5153.68 838
5154.36 878
5155.03 872
5155.71 866
5156.39 874
5157.07 925
5157.74 882
5158.42 969
5159.10 935
5159.78 891
5160.45 966
5161.13 855
5161.81 816
5162.49 837
5163.17 842
5163.84 865
5164.52 790
5165.20 910
5165.88 874
5166.55 932
5167.23 824
5167.91 828
5168.59 882
5169.27 815
5169.95 887
5170.62 928
5171.30 858
5171.98 837
5172.66 808
5173.34 811
5174.02 793
5174.69 789
5175.37 844
5176.05 889
5176.73 847
5177.41 840
5178.09 886
5178.77 937
5179.45 878
5180.13 995
5180.80 931
5181.48 833
5182.16 881
5182.84 976
5183.52 890
5184.20 855
5184.88 870
5185.56 822
5186.24 850
5186.92 867
5187.60 793
5188.28 762
5188.96 820
5189.64 825
5190.31 865
5190.99 875
5191.67 794
5192.35 815
5193.03 855
5193.71 856
5194.39 888
5195.07 903
5195.75 869
5196.43 853
5197.11 876
5197.79 890
5198.47 851
5199.15 865
5199.83 802
5200.51 872
5201.19 856
5201.87 913
5202.56 850
5203.24 911
5203.92 916
5204.60 883
5205.28 926
5205.96 987
5206.64 903
5207.32 942
5208.00 954
5208.68 967
5209.36 930
5210.04 958
5210.72 996
5211.40 963
5212.09 1008
5212.77 976
5213.45 976
5214.13 1017
5214.81 907
5215.49 900
5216.17 1008
5216.85 957
5217.54 1030
5218.22 1102
5218.90 1101
5219.58 1031
5220.26 1018
5220.94 989
5221.62 986
5222.31 1062
5222.99 1085
5223.67 982
5224.35 1017
5225.03 980
5225.72 1004
5226.40 928
5227.08 944
5227.76 850
5228.44 862
5229.13 863
5229.81 871
5230.49 944
5231.17 947
5231.86 865
5232.54 922
5233.22 926
5233.90 898
5234.58 934
5235.27 953
5235.95 1024
5236.63 977
5237.32 993
5238.00 1048
5238.68 1104
5239.36 1044
5240.05 1081
5240.73 1063
5241.41 1062
5242.10 1112
5242.78 969
5243.46 925
5244.14 992
5244.83 922
5245.51 931
5246.19 889
5246.88 928
5247.56 933
5248.24 894
5248.93 901
5249.61 911
5250.29 941
5250.98 964
5251.66 1032
5252.35 1124
5253.03 1088
5253.71 1076
5254.40 1074
5255.08 1021
5255.76 985
5256.45 978
5257.13 881
5257.82 928
5258.50 918
5259.18 875
5259.87 953
5260.55 968
5261.24 1099
5261.92 1077
5262.61 1009
5263.29 1059
5263.97 937
5264.66 967
5265.34 964
5266.03 920
5266.71 1029
5267.40 1016
5268.08 963
5268.77 1051
5269.45 1018
5270.14 957
5270.82 1006
5271.51 1022
5272.19 1022
5272.88 927
5273.56 907
5274.25 911
5274.93 868
5275.62 923
5276.30 872
5276.99 925
5277.67 814
5278.36 936
5279.04 912
5279.73 943
5280.41 948
5281.10 1000
5281.79 1091
5282.47 1069
5283.16 989
5283.84 963
5284.53 1048
5285.21 1036
5285.90 1018
5286.59 942
5287.27 980
5287.96 926
5288.64 933
5289.33 975
5290.02 941
5290.70 884
5291.39 857
5292.07 843
5292.76 956
5293.45 928
5294.13 968
5294.82 928
5295.51 942
5296.19 969
5296.88 952
5297.57 961
5298.25 1013
5298.94 998
5299.63 948
5300.31 1025
5301.00 1022
5301.69 1017
5302.37 996
5303.06 1121
5303.75 1137
5304.43 1144
5305.12 1079
5305.81 967
5306.50 1055
5307.18 1062
5307.87 1032
5308.56 980
5309.25 976
5309.93 1089
5310.62 1114
5311.31 1120
5312.00 1103
5312.68 1119
5313.37 1089
5314.06 1049
5314.75 1171
5315.43 1187
5316.12 1092
5316.81 1086
5317.50 1044
5318.18 1011
5318.87 965
5319.56 1068
5320.25 1115
5320.94 1112
5321.63 1100
5322.31 1066
5323.00 1105
5323.69 1100
5324.38 1091
5325.07 1045
5325.76 1025
5326.44 1003
5327.13 976
5327.82 943
5328.51 979
5329.20 963
5329.89 975
5330.58 970
5331.26 866
5331.95 888
5332.64 902
5333.33 975
5334.02 1000
5334.71 887
5335.40 917
5336.09 942
5336.78 983
5337.47 932
5338.15 855
5338.84 912
5339.53 922
5340.22 869
5340.91 857
5341.60 970
5342.29 956
5342.98 993
5343.67 973
5344.36 966
5345.05 1043
5345.74 981
5346.43 965
5347.12 974
5347.81 1044
5348.50 1052
5349.19 1098
5349.88 1091
5350.57 1119
5351.26 992
5351.95 1091
5352.64 1128
5353.33 1099
5354.02 1015
5354.71 976
5355.40 984
5356.09 1007
5356.78 988
5357.47 974
5358.16 928
5358.85 1000
5359.54 907
5360.23 918
5360.92 906
5361.62 898
5362.31 840
5363.00 882
5363.69 850
5364.38 855
5365.07 855
5365.76 838
5366.45 851
5367.14 859
5367.83 909
5368.53 883
5369.22 862
5369.91 890
5370.60 839
5371.29 882
5371.98 796
5372.67 837
5373.36 903
5374.06 930
5374.75 839
5375.44 912
5376.13 860
5376.82 809
5377.51 870
5378.21 867
5378.90 873
5379.59 843
5380.28 939
5380.97 812
5381.67 775
5382.36 809
5383.05 798
5383.74 838
5384.44 827
5385.13 832
5385.82 842
5386.51 802
5387.20 831
5387.90 924
5388.59 946
5389.28 911
5389.97 942
5390.67 934
5391.36 930
5392.05 960
5392.75 880
5393.44 875
5394.13 928
5394.82 880
5395.52 882
5396.21 896
5396.90 884
5397.60 826
5398.29 926
5398.98 957
5399.68 884
5400.37 814
5401.06 822
5401.76 851
5402.45 837
5403.14 853
5403.84 844
5404.53 750
5405.22 692
5405.92 792
5406.61 870
5407.30 854
5408.00 810
5408.69 833
5409.39 869
5410.08 890
5410.77 785
5411.47 924
5412.16 887
5412.85 878
5413.55 830
5414.24 968
5414.94 909
5415.63 837
5416.33 832
5417.02 905
5417.71 776
5418.41 795
5419.10 932
5419.80 873
5420.49 804
5421.19 851
5421.88 862
5422.58 948
5423.27 920
5423.97 913
5424.66 988
5425.36 901
5426.05 886
5426.75 946
5427.44 875
5428.14 865
5428.83 871
5429.53 912
5430.22 1021
5430.92 947
5431.61 931
5432.31 941
5433.00 921
5433.70 911
5434.39 977
5435.09 1018
5435.78 1045
5436.48 1006
5437.17 1061
5437.87 1161
5438.57 1193
5439.26 1178
5439.96 1106
5440.65 1057
5441.35 943
5442.05 995
5442.74 995
5443.44 1106
5444.13 1139
5444.83 1059
5445.53 1075
5446.22 1118
5446.92 1165
5447.61 1190
5448.31 1147
5449.01 1191
5449.70 1134
5450.40 1169
5451.10 1202
5451.79 1193
5452.49 1329
5453.19 1312
5453.88 1167
5454.58 1179
5455.28 1121
5455.97 1235
5456.67 1219
5457.37 1112
5458.06 1153
5458.76 1227
5459.46 1225
5460.16 1150
5460.85 1108
5461.55 1116
5462.25 1169
5462.94 1179
5463.64 1235
5464.34 1195
5465.04 1258
5465.73 1231
5466.43 1228
5467.13 1358
5467.83 1300
5468.52 1297
5469.22 1359
5469.92 1357
5470.62 1124
5471.31 1230
5472.01 1288
5472.71 1281
5473.41 1371
5474.11 1339
5474.80 1398
5475.50 1503
5476.20 1607
5476.90 1576
5477.60 1522
5478.29 1670
5478.99 1885
5479.69 2047
5480.39 2320
5481.09 2448
5481.79 2488
5482.49 2434
5483.18 2430
5483.88 2285
5484.58 2129
5485.28 1956
5485.98 1947
5486.68 1750
5487.38 1641
5488.08 1696
5488.77 1612
5489.47 1590
5490.17 1663
5490.87 1650
5491.57 1657
5492.27 1779
5492.97 1697
5493.67 1792
5494.37 1789
5495.07 1758
5495.77 1767
5496.46 1755
5497.16 1997
5497.86 2158
5498.56 2222
5499.26 2634
5499.96 3019
5500.66 3449
5501.36 3498
5502.06 3717
5502.76 3945
5503.46 3640
5504.16 3414
5504.86 3060
5505.56 2621
5506.26 2463
5506.96 1978
5507.66 2073
5508.36 1752
5509.06 1565
5509.76 1595
5510.46 1584
5511.16 1626
5511.86 1566
5512.56 1649
5513.26 1702
5513.96 1631
5514.67 1660
5515.37 1559
5516.07 1577
5516.77 1530
5517.47 1567
5518.17 1571
5518.87 1486
5519.57 1409
5520.27 1396
5520.97 1302
5521.67 1370
5522.37 1345
5523.08 1330
5523.78 1308
5524.48 1338
5525.18 1320
5525.88 1322
5526.58 1312
5527.28 1280
5527.98 1323
5528.69 1269
5529.39 1375
5530.09 1404
5530.79 1488
5531.49 1546
5532.19 1425
5532.90 1525
5533.60 1451
5534.30 1437
5535.00 1384
5535.70 1375
5536.40 1282
5537.11 1326
5537.81 1099
5538.51 1109
5539.21 1173
5539.92 1200
5540.62 1057
5541.32 1164
5542.02 1211
5542.72 1165
5543.43 1159
5544.13 1186
5544.83 1144
5545.53 1092
5546.24 1078
5546.94 1161
5547.64 1132
5548.34 1019
5549.05 1051
5549.75 1099
5550.45 1124
5551.16 1050
5551.86 1039
5552.56 994
5553.26 1036
5553.97 1049
5554.67 1038
5555.37 1104
5556.08 1022
5556.78 1011
5557.48 1086
5558.19 1036
5558.89 997
5559.59 1090
5560.30 1100
5561.00 1104
5561.70 1015
5562.41 988
5563.11 1054
5563.82 1086
5564.52 1041
5565.22 1054
5565.93 1083
5566.63 1049
5567.33 1046
5568.04 947
5568.74 1043
5569.45 1031
5570.15 1012
5570.85 968
5571.56 1058
5572.26 904
5572.97 970
5573.67 946
5574.38 1014
5575.08 1000
5575.78 1029
5576.49 1036
5577.19 993
5577.90 1025
5578.60 945
5579.31 935
5580.01 915
5580.72 870
5581.42 855
5582.13 875
5582.83 916
5583.54 907
5584.24 840
5584.95 879
5585.65 909
5586.36 1042
5587.06 893
5587.77 832
5588.47 940
5589.18 976
5589.88 977
5590.59 940
5591.29 970
5592.00 895
5592.70 938
5593.41 927
5594.12 934
5594.82 914
5595.53 999
5596.23 886
5596.94 975
5597.64 951
5598.35 921
5599.06 921
5599.76 995
5600.47 1002
5601.17 895
5601.88 960
5602.59 895
5603.29 931
5604.00 971
5604.71 931
5605.41 920
5606.12 889
5606.82 854
5607.53 943
5608.24 967
5608.94 905
5609.65 937
5610.36 903
5611.06 883
5611.77 945
5612.48 880
5613.18 878
5613.89 909
5614.60 819
5615.30 838
5616.01 904
5616.72 966
5617.43 907
5618.13 914
5618.84 973
5619.55 936
5620.25 859
5620.96 941
5621.67 956
5622.38 848
5623.08 866
5623.79 819
5624.50 907
5625.21 938
5625.91 885
5626.62 898
5627.33 986
5628.04 869
5628.75 909
5629.45 892
5630.16 932
5630.87 887
5631.58 919
5632.28 982
5632.99 919
5633.70 947
5634.41 904
5635.12 909
5635.83 910
5636.53 899
5637.24 929
5637.95 970
5638.66 956
5639.37 1074
5640.08 1010
5640.78 1045
5641.49 1018
5642.20 937
5642.91 993
5643.62 1034
5644.33 904
5645.04 964
5645.75 1018
5646.45 998
5647.16 929
5647.87 933
5648.58 1006
5649.29 989
5650.00 905
5650.71 894
5651.42 894
5652.13 932
5652.84 976
5653.55 983
5654.26 943
5654.96 1016
5655.67 1126
5656.38 1110
5657.09 1224
5657.80 1333
5658.51 1354
5659.22 1282
5659.93 1264
5660.64 1158
5661.35 1218
5662.06 1100
5662.77 1086
5663.48 1024
5664.19 1046
5664.90 946
5665.61 898
5666.32 859
5667.03 906
5667.74 978
5668.45 983
5669.16 949
5669.87 946
5670.58 967
5671.29 957
5672.00 933
5672.72 966
5673.43 870
5674.14 830
5674.85 989
5675.56 905
5676.27 904
5676.98 878
5677.69 836
5678.40 889
5679.11 966
5679.82 896
5680.53 928
5681.25 966
5681.96 897
5682.67 928
5683.38 947
5684.09 939
5684.80 892
5685.51 946
5686.22 889
5686.94 923
5687.65 892
5688.36 884
5689.07 938
5689.78 913
5690.49 856
5691.21 959
5691.92 968
5692.63 933
5693.34 968
5694.05 900
5694.76 933
5695.48 863
5696.19 923
5696.90 913
5697.61 886
5698.32 867
5699.04 844
5699.75 801
5700.46 886
5701.17 868
5701.89 884
5702.60 857
5703.31 829
5704.02 813
5704.74 959
5705.45 992
5706.16 839
5706.87 826
5707.59 834
5708.30 805
5709.01 784
5709.73 764
5710.44 877
5711.15 853
5711.86 839
5712.58 828
5713.29 822
5714.00 807
5714.72 842
5715.43 781
5716.14 822
5716.86 795
5717.57 817
5718.28 828
5719.00 768
5719.71 783
5720.42 810
5721.14 835
5721.85 838
5722.56 795
5723.28 850
5723.99 894
5724.71 864
5725.42 888
5726.13 900
5726.85 921
5727.56 904
5728.28 863
5728.99 912
5729.70 966
5730.42 918
5731.13 931
5731.85 943
5732.56 943
5733.28 867
5733.99 814
5734.70 893
5735.42 888
5736.13 858
5736.85 861
5737.56 854
5738.28 869
5738.99 832
5739.71 771
5740.42 824
5741.14 847
5741.85 791
5742.57 738
5743.28 842
5744.00 740
5744.71 876
5745.43 841
5746.14 910
5746.86 896
5747.57 846
5748.29 786
5749.00 855
5749.72 880
5750.43 829
5751.15 785
5751.86 855
5752.58 917
5753.29 828
5754.01 910
5754.73 869
5755.44 716
5756.16 777
5756.87 852
5757.59 826
5758.31 793
5759.02 802
5759.74 886
5760.45 844
5761.17 874
5761.89 904
5762.60 870
5763.32 799
5764.03 826
5764.75 837
5765.47 804
5766.18 855
5766.90 826
5767.62 775
5768.33 844
5769.05 839
5769.77 874
5770.48 922
5771.20 788
5771.92 802
5772.63 837
5773.35 842
5774.07 875
5774.78 808
5775.50 788
5776.22 818
5776.93 877
5777.65 853
5778.37 898
5779.09 917
5779.80 902
5780.52 914
5781.24 931
5781.96 859
5782.67 847
5783.39 926
5784.11 927
5784.83 948
5785.54 887
5786.26 866
5786.98 874
5787.70 878
5788.41 889
5789.13 927
5789.85 956
5790.57 1008
5791.29 1012
5792.00 985
5792.72 955
5793.44 945
5794.16 1030
5794.88 1061
5795.59 963
5796.31 960
5797.03 1056
5797.75 1154
5798.47 1182
5799.19 1228
5799.90 1301
5800.62 1489
5801.34 1761
5802.06 2014
5802.78 2324
5803.50 2293
5804.22 2272
5804.93 2153
5805.65 1970
5806.37 1788
5807.09 1663
5807.81 1567
5808.53 1463
5809.25 1238
5809.97 1201
5810.69 1108
5811.41 1137
5812.13 1079
5812.84 1127
5813.56 1150
5814.28 1122
5815.00 1166
5815.72 1184
5816.44 1229
5817.16 1214
5817.88 1183
5818.60 1264
5819.32 1198
5820.04 1214
5820.76 1195
5821.48 1238
5822.20 1132
5822.92 1182
5823.64 1069
5824.36 1065
5825.08 1111
5825.80 1137
5826.52 1077
5827.24 1081
5827.96 1025
5828.68 1022
5829.40 1035
5830.12 1066
5830.84 1067
5831.56 1103
5832.28 1197
5833.00 1054
5833.72 1136
5834.44 1189
5835.16 1094
5835.89 1193
5836.61 1121
5837.33 1052
5838.05 1058
5838.77 1118
5839.49 1115
5840.21 1084
5840.93 1061
5841.65 1074
5842.37 1046
5843.10 1030
5843.82 1005
5844.54 1032
5845.26 1000
5845.98 1058
5846.70 1029
5847.42 1009
5848.14 1067
5848.87 1046
5849.59 1075
5850.31 945
5851.03 1052
5851.75 1024
5852.47 1106
5853.20 989
5853.92 1071
5854.64 1084
5855.36 1120
5856.08 1027
5856.81 1083
5857.53 1079
5858.25 1035
5858.97 1038
5859.69 989
5860.42 1032
5861.14 1088
5861.86 1072
5862.58 1088
5863.31 969
5864.03 994
5864.75 1010
5865.47 1005
5866.20 1049
5866.92 1044
5867.64 1063
5868.36 997
5869.09 1110
5869.81 1121
5870.53 1199
5871.26 1130
5871.98 1098
5872.70 1044
5873.42 1023
5874.15 1027
5874.87 978
5875.59 974
5876.32 1026
5877.04 1045
5877.76 1018
5878.49 1006
5879.21 955
5879.93 1038
5880.66 1060
5881.38 1097
5882.10 1038
5882.83 1081
5883.55 1115
5884.28 1079
5885.00 1113
5885.72 1116
5886.45 1142
5887.17 1089
5887.89 1141
5888.62 1025
5889.34 1094
5890.07 1115
5890.79 1102
5891.51 1045
5892.24 1087
5892.96 1074
5893.69 1064
5894.41 1077
5895.14 1100
5895.86 1080
5896.59 1095
5897.31 1106
5898.03 1042
5898.76 988
5899.48 1029
5900.21 1095
5900.93 1024
5901.66 1090
5902.38 1191
5903.11 1146
5903.83 1178
5904.56 1079
5905.28 1055
5906.01 1073
5906.73 1017
5907.46 1034
5908.18 1041
5908.91 1126
5909.63 1143
5910.36 1113
5911.08 1112
5911.81 1094
5912.53 1111
5913.26 1111
5913.99 1081
5914.71 1104
5915.44 1077
5916.16 1163
5916.89 1188
5917.61 1200
5918.34 1280
5919.07 1217
5919.79 1196
5920.52 1266
5921.24 1258
5921.97 1303
5922.70 1180
5923.42 1183
5924.15 1256
5924.87 1279
5925.60 1304
5926.33 1279
5927.05 1343
5927.78 1304
5928.51 1301
5929.23 1276
5929.96 1303
5930.69 1298
5931.41 1428
5932.14 1325
5932.87 1457
5933.59 1396
5934.32 1455
5935.05 1452
5935.77 1418
5936.50 1454
5937.23 1479
5937.95 1560
5938.68 1572
5939.41 1625
5940.13 1637
5940.86 1670
5941.59 1667
5942.32 1665
5943.04 1668
5943.77 1623
5944.50 1684
5945.23 1694
5945.95 1728
5946.68 1875
5947.41 2022
5948.14 1938
5948.86 1915
5949.59 2114
5950.32 2329
5951.05 2305
5951.78 2523
5952.50 2565
5953.23 2652
5953.96 2802
5954.69 2658
5955.42 2644
5956.14 2537
5956.87 2498
5957.60 2645
5958.33 2452
5959.06 2434
5959.78 2500
5960.51 2459
5961.24 2552
5961.97 2622
5962.70 2646
5963.43 2684
5964.16 2802
5964.88 2896
5965.61 3454
5966.34 3664
5967.07 4010
5967.80 4309
5968.53 4432
5969.26 4623
5969.99 4381
5970.72 4176
5971.44 3682
5972.17 3459
5972.90 3508
5973.63 3140
5974.36 3088
5975.09 3141
5975.82 3019
5976.55 3067
5977.28 3052
5978.01 2913
5978.74 3140
5979.47 3282
5980.20 3243
5980.93 3307
5981.66 3282
5982.39 3500
5983.12 3733
5983.85 3762
5984.57 3772
5985.30 3800
5986.03 3545
5986.76 3557
5987.49 3531
5988.22 3410
5988.96 3543
5989.69 3559
5990.42 3479
5991.15 3456
5991.88 3564
5992.61 3637
5993.34 3613
5994.07 3669
5994.80 3788
5995.53 3836
5996.26 3901
5996.99 3980
5997.72 3904
5998.45 4228
5999.18 4188
5999.91 4099
6000.64 4329
6001.37 4284
6002.11 4152
6002.84 3990
6003.57 3888
6004.30 3913
6005.03 3820
6005.76 3725
6006.49 3704
6007.22 3839
6007.95 3902
6008.69 4234
6009.42 4646
6010.15 5312
6010.88 6056
6011.61 7158
6012.34 8314
6013.07 9849
6013.81 11217
6014.54 12020
6015.27 12485
6016.00 12636
6016.73 12348
6017.46 11617
6018.20 10176
6018.93 9107
6019.66 7969
6020.39 6718
6021.12 5454
6021.86 4709
6022.59 4376
6023.32 3966
6024.05 3486
6024.79 3106
6025.52 3032
6026.25 3084
6026.98 2895
6027.72 2848
6028.45 2899
6029.18 2938
6029.91 2761
6030.65 2806
6031.38 2696
6032.11 2705
6032.84 2713
6033.58 2584
6034.31 2405
6035.04 2534
6035.78 2587
6036.51 2522
6037.24 2547
6037.98 2557
6038.71 2490
6039.44 2692
6040.18 2759
6040.91 2751
6041.64 2772
6042.38 2885
6043.11 2963
6043.84 2950
6044.58 3005
6045.31 3006
6046.04 2957
6046.78 3138
6047.51 3176
6048.24 3171
6048.98 3180
6049.71 3355
6050.45 3509
6051.18 3880
6051.91 4167
6052.65 4481
6053.38 4698
6054.12 4839
6054.85 4921
6055.58 4780
6056.32 4614
6057.05 4318
6057.79 3852
6058.52 3600
6059.26 3601
6059.99 3354
6060.72 3221
6061.46 3118
6062.19 3184
6062.93 3033
6063.66 2938
6064.40 2954
6065.13 3016
6065.87 2852
6066.60 2845
6067.34 2892
6068.07 2824
6068.81 2715
6069.54 2686
6070.28 2644
6071.01 2534
6071.75 2561
6072.48 2771
6073.22 2727
6073.95 2749
6074.69 2864
6075.42 2944
6076.16 3103
6076.89 3209
6077.63 3106
6078.37 3163
6079.10 3232
6079.84 3241
6080.57 3041
6081.31 2972
6082.04 2904
6082.78 2700
6083.52 2638
6084.25 2553
6084.99 2472
6085.72 2485
6086.46 2242
6087.20 2292
6087.93 2236
6088.67 2104
6089.40 2241
6090.14 2077
6090.88 2010
6091.61 2137
6092.35 2189
6093.09 2087
6093.82 2136
6094.56 1983
6095.30 1983
6096.03 1900
6096.77 1980
6097.51 1901
6098.24 1804
6098.98 1764
6099.72 1789
6100.45 1806
6101.19 1807
6101.93 1817
6102.66 1727
6103.40 1767
6104.14 1738
6104.88 1736
6105.61 1700
6106.35 1746
6107.09 1692
6107.83 1801
6108.56 1729
6109.30 1745
6110.04 1716
6110.78 1737
6111.51 1773
6112.25 1799
6112.99 1733
6113.73 1851
6114.46 1892
6115.20 1897
6115.94 1837
6116.68 2005
6117.41 2044
6118.15 1888
6118.89 1808
6119.63 1726
6120.37 1870
6121.11 1962
6121.84 1860
6122.58 1808
6123.32 1882
6124.06 1851
6124.80 1812
6125.54 1926
6126.27 1931
6127.01 1864
6127.75 2005
6128.49 1987
6129.23 1901
6129.97 1905
6130.71 1991
6131.44 1982
6132.18 1883
6132.92 1797
6133.66 1889
6134.40 1879
6135.14 1879
6135.88 1844
6136.62 1933
6137.36 1945
6138.10 1851
6138.83 2032
6139.57 1976
6140.31 1953
6141.05 1993
6141.79 2025
6142.53 1976
6143.27 1920
6144.01 1961
6144.75 1928
6145.49 1982
6146.23 1991
6146.97 1950
6147.71 1905
6148.45 2015
6149.19 1910
6149.93 2043
6150.67 2031
6151.41 2012
6152.15 2158
6152.89 2228
6153.63 2048
6154.37 2135
6155.11 2229
6155.85 2203
6156.59 2179
6157.33 2171
6158.07 2274
6158.81 2301
6159.55 2378
6160.29 2359
6161.03 2369
6161.77 2389
6162.51 2360
6163.25 2442
6163.99 2728
6164.74 2668
6165.48 2978
6166.22 3236
6166.96 3176
6167.70 3283
6168.44 3677
6169.18 3586
6169.92 3555
6170.66 3556
6171.40 3530
6172.15 3395
6172.89 3250
6173.63 3203
6174.37 3038
6175.11 3058
6175.85 2885
6176.59 2957
6177.34 2907
6178.08 3098
6178.82 2959
6179.56 2830
6180.30 3040
6181.04 3078
6181.79 2998
6182.53 2988
6183.27 3174
6184.01 3150
6184.75 3086
6185.50 3188
6186.24 3117
6186.98 3200
6187.72 3373
6188.46 3399
6189.21 3479
6189.95 3475
6190.69 3545
6191.43 3523
6192.18 3719
6192.92 3818
6193.66 4062
6194.40 4272
6195.15 4336
6195.89 4344
6196.63 4247
6197.37 4319
6198.12 4367
6198.86 4370
6199.60 4143
6200.35 4042
6201.09 4072
6201.83 4078
6202.58 4206
6203.32 4378
6204.06 4662
6204.80 5148
6205.55 6264
6206.29 7709
6207.03 9358
6207.78 11926
6208.52 14356
6209.26 17080
6210.01 19525
6210.75 20415
6211.50 20716
6212.24 20073
6212.98 18557
6213.73 16093
6214.47 14061
6215.21 11904
6215.96 9545
6216.70 7654
6217.45 6209
6218.19 5318
6218.93 4539
6219.68 4071
6220.42 3797
6221.17 3508
6221.91 3484
6222.66 3328
6223.40 3356
6224.14 3306
6224.89 3314
6225.63 3296
6226.38 3240
6227.12 3194
6227.87 3211
6228.61 2965
6229.36 2770
6230.10 2728
6230.84 2408
6231.59 2448
6232.33 2362
6233.08 2360
6233.82 2323
6234.57 2308
6235.31 2355
6236.06 2459
6236.80 2619
6237.55 2741
6238.30 2844
6239.04 2978
6239.79 3169
6240.53 3289
6241.28 3498
6242.02 3526
6242.77 3251
6243.51 3196
6244.26 3051
6245.00 3003
6245.75 3033
6246.50 3105
6247.24 3023
6247.99 3077
6248.73 3138
6249.48 3014
6250.22 3163
6250.97 2936
6251.72 2944
6252.46 2852
6253.21 2680
6253.95 2665
6254.70 2710
6255.45 2743
6256.19 2674
6256.94 2691
6257.69 2668
6258.43 2631
6259.18 2633
6259.93 2690
6260.67 2714
6261.42 2593
6262.17 2544
6262.91 2556
6263.66 2462
6264.41 2559
6265.15 2516
6265.90 2502
6266.65 2477
6267.39 2449
6268.14 2492
6268.89 2592
6269.63 2907
6270.38 3251
6271.13 3262
6271.88 3599
6272.62 3873
6273.37 3766
6274.12 3744
6274.86 3673
6275.61 3532
6276.36 3313
6277.11 3091
6277.85 3068
6278.60 2855
6279.35 2740
6280.10 2665
6280.85 2567
6281.59 2346
6282.34 2307
6283.09 2266
6283.84 2113
6284.59 2052
6285.33 2054
6286.08 1900
6286.83 1994
6287.58 2035
6288.33 2001
6289.07 1821
6289.82 1843
6290.57 1902
6291.32 1782
6292.07 1793
6292.82 1805
6293.56 1712
6294.31 1610
6295.06 1666
6295.81 1652
6296.56 1542
6297.31 1550
6298.06 1647
6298.81 1674
6299.55 1631
6300.30 1550
6301.05 1554
6301.80 1529
6302.55 1515
6303.30 1526
6304.05 1568
6304.80 1615
6305.55 1645
6306.30 1644
6307.05 1498
6307.79 1637
6308.54 1695
6309.29 1633
6310.04 1739
6310.79 1792
6311.54 1860
6312.29 1855
6313.04 1794
6313.79 1881
6314.54 1816
6315.29 1842
6316.04 1768
6316.79 1823
6317.54 1724
6318.29 1659
6319.04 1650
6319.79 1653
6320.54 1595
6321.29 1563
6322.04 1475
6322.79 1539
6323.54 1518
6324.29 1454
6325.04 1499
6325.79 1474
6326.54 1483
6327.29 1468
6328.04 1500
6328.79 1452
6329.55 1415
6330.30 1470
6331.05 1403
6331.80 1458
6332.55 1423
6333.30 1417
6334.05 1463
6334.80 1559
6335.55 1574
6336.30 1552
6337.05 1522
6337.81 1422
6338.56 1439
6339.31 1472
6340.06 1546
6340.81 1488
6341.56 1435
6342.31 1352
6343.06 1313
6343.82 1382
6344.57 1462
6345.32 1419
6346.07 1466
6346.82 1428
6347.57 1310
6348.33 1334
6349.08 1407
6349.83 1490
6350.58 1415
6351.33 1497
6352.09 1549
6352.84 1569
6353.59 1599
6354.34 1680
6355.09 1795
6355.85 1733
6356.60 1781
6357.35 1620
6358.10 1629
6358.86 1599
6359.61 1487
6360.36 1566
6361.11 1336
6361.87 1358
6362.62 1436
6363.37 1336
6364.12 1347
6364.88 1327
6365.63 1291
6366.38 1368
6367.13 1427
6367.89 1373
6368.64 1302
6369.39 1357
6370.15 1449
6370.90 1479
6371.65 1420
6372.41 1393
6373.16 1402
6373.91 1314
6374.67 1339
6375.42 1256
6376.17 1352
6376.93 1355
6377.68 1295
6378.43 1313
6379.19 1328
6379.94 1358
6380.69 1344
6381.45 1404
6382.20 1332
6382.96 1389
6383.71 1362
6384.46 1408
6385.22 1324
6385.97 1345
6386.73 1456
6387.48 1417
6388.23 1361
6388.99 1220
6389.74 1276
6390.50 1225
6391.25 1288
6392.00 1231
6392.76 1258
6393.51 1312
6394.27 1274
6395.02 1301
6395.78 1291
6396.53 1306
6397.29 1307
6398.04 1314
6398.80 1280
6399.55 1309
6400.31 1278
6401.06 1340
6401.82 1288
6402.57 1376
6403.33 1282
6404.08 1205
6404.84 1300
6405.59 1327
6406.35 1256
6407.10 1305
6407.86 1482
6408.61 1463
6409.37 1462
6410.12 1619
6410.88 1509
6411.63 1521
6412.39 1426
6413.14 1361
6413.90 1358
6414.66 1326
6415.41 1377
6416.17 1422
6416.92 1424
6417.68 1366
6418.44 1332
6419.19 1380
6419.95 1370
6420.70 1300
6421.46 1314
6422.22 1365
6422.97 1286
6423.73 1248
6424.48 1223
6425.24 1221
6426.00 1241
6426.75 1301
6427.51 1167
6428.27 1232
6429.02 1314
6429.78 1230
6430.54 1232
6431.29 1249
6432.05 1319
6432.81 1268
6433.56 1341
6434.32 1311
6435.08 1308
6435.83 1299
6436.59 1254
6437.35 1294
6438.10 1339
6438.86 1332
6439.62 1366
6440.38 1398
6441.13 1391
6441.89 1346
6442.65 1292
6443.41 1303
6444.16 1375
6444.92 1315
6445.68 1309
6446.44 1248
6447.19 1342
6447.95 1376
6448.71 1264
6449.47 1232
6450.22 1400
6450.98 1397
6451.74 1357
6452.50 1371
6453.26 1372
6454.01 1393
6454.77 1379
6455.53 1393
6456.29 1506
6457.05 1492
6457.80 1455
6458.56 1404
6459.32 1502
6460.08 1457
6460.84 1486
6461.60 1562
6462.35 1509
6463.11 1497
6463.87 1530
6464.63 1529
6465.39 1606
6466.15 1619
6466.91 1619
6467.67 1685
6468.42 1692
6469.18 1631
6469.94 1610
6470.70 1749
6471.46 1769
6472.22 1828
6472.98 1809
6473.74 1831
6474.50 1822
6475.26 1783
6476.02 1849
6476.77 1917
6477.53 1916
6478.29 1844
6479.05 1888
6479.81 2028
6480.57 1880
6481.33 1933
6482.09 2020
6482.85 1999
6483.61 1958
6484.37 2059
6485.13 2037
6485.89 2103
6486.65 2130
6487.41 2123
6488.17 2270
6488.93 2173
6489.69 2302
6490.45 2448
6491.21 2486
6491.97 2534
6492.73 2611
6493.49 2621
6494.25 2721
6495.01 2711
6495.77 2792
6496.53 2903
6497.29 2890
6498.05 2826
6498.82 2903
6499.58 3055
6500.34 3019
6501.10 2817
6501.86 2813
6502.62 2824
6503.38 2876
6504.14 2848
6504.90 2987
6505.66 3055
6506.42 3037
6507.19 3244
6507.95 3304
6508.71 3328
6509.47 3278
6510.23 3367
6510.99 3439
6511.75 3621
6512.51 3638
6513.28 3766
6514.04 3721
6514.80 3671
6515.56 3725
6516.32 3593
6517.08 3506
6517.85 3777
6518.61 3761
6519.37 3854
6520.13 3836
6520.89 3992
6521.66 4166
6522.42 4179
6523.18 4327
6523.94 4508
6524.70 4777
6525.47 5176
6526.23 5603
6526.99 6310
6527.75 7087
6528.52 7252
6529.28 7436
6530.04 7959
6530.80 7576
6531.57 7700
6532.33 7375
6533.09 7604
6533.85 8112
6534.62 9553
6535.38 11190
6536.14 13082
6536.90 14811
6537.67 16140
6538.43 17185
6539.19 16915
6539.96 15599
6540.72 13528
6541.48 11646
6542.25 9808
6543.01 8235
6543.77 6604
6544.54 5484
6545.30 4703
6546.06 4138
6546.83 3684
6547.59 3385
6548.35 3278
6549.12 3062
6549.88 3041
6550.64 2975
6551.41 2907
6552.17 2958
6552.94 2980
6553.70 2933
6554.46 2966
6555.23 2861
6555.99 2874
6556.75 2905
6557.52 2788
6558.28 2706
6559.05 2641
6559.81 2753
6560.58 2820
6561.34 2782
6562.10 2911
6562.87 3006
6563.63 3044
6564.40 3130
6565.16 3308
6565.93 3398
6566.69 3450
6567.46 3390
6568.22 3356
6568.99 3314
6569.75 3260
6570.52 3338
6571.28 3349
6572.04 3281
6572.81 3459
6573.57 3620
6574.34 3661
6575.11 3863
6575.87 3841
6576.64 3997
6577.40 3995
6578.17 3944
6578.93 3924
6579.70 3928
6580.46 3991
6581.23 3765
6581.99 3727
6582.76 3646
6583.52 3659
6584.29 3498
6585.06 3491
6585.82 3656
6586.59 3706
6587.35 3769
6588.12 3702
6588.88 3738
6589.65 4009
6590.42 4179
6591.18 4163
6591.95 4597
6592.71 4757
6593.48 4988
6594.25 5380
6595.01 5712
6595.78 6136
6596.55 6396
6597.31 6390
6598.08 6387
6598.85 6285
6599.61 6225
6600.38 5797
6601.15 5466
6601.91 5048
6602.68 4691
6603.45 4428
6604.21 3961
6604.98 3962
6605.75 3634
6606.51 3530
6607.28 3642
6608.05 3667
6608.81 3706
6609.58 3932
6610.35 3917
6611.12 3723
6611.88 3679
6612.65 3740
6613.42 3614
6614.18 3436
6614.95 3273
6615.72 3076
6616.49 2869
6617.25 2756
6618.02 2706
6618.79 2548
6619.56 2598
6620.33 2614
6621.09 2466
6621.86 2429
6622.63 2465
6623.40 2410
6624.16 2382
6624.93 2367
6625.70 2407
6626.47 2391
6627.24 2385
6628.01 2394
6628.77 2364
6629.54 2272
6630.31 2490
6631.08 2592
6631.85 2599
6632.62 2775
6633.38 2920
6634.15 3255
6634.92 3323
6635.69 3503
6636.46 3521
6637.23 3642
6638.00 3537
6638.76 3336
6639.53 3212
6640.30 2968
6641.07 2876
6641.84 2694
6642.61 2581
6643.38 2535
6644.15 2357
6644.92 2379
6645.69 2438
6646.45 2444
6647.22 2263
6647.99 2357
6648.76 2289
6649.53 2342
6650.30 2371
6651.07 2280
6651.84 2330
6652.61 2354
6653.38 2408
6654.15 2474
6654.92 2534
6655.69 2529
6656.46 2593
6657.23 2614
6658.00 2774
6658.77 2722
6659.54 2698
6660.31 2698
6661.08 2674
6661.85 2621
6662.62 2481
6663.39 2438
6664.16 2359
6664.93 2406
6665.70 2375
6666.47 2234
6667.24 2382
6668.01 2206
6668.78 2238
6669.55 2288
6670.32 2241
6671.09 2398
6671.87 2406
6672.64 2293
6673.41 2379
6674.18 2426
6674.95 2353
6675.72 2408
6676.49 2355
6677.26 2343
6678.03 2363
6678.80 2304
6679.58 2282
6680.35 2338
6681.12 2328
6681.89 2369
6682.66 2474
6683.43 2574
6684.20 2665
6684.97 2862
6685.75 2940
6686.52 3135
6687.29 3240
6688.06 3147
6688.83 2974
6689.60 2755
6690.38 2598
6691.15 2454
6691.92 2266
6692.69 2131
6693.46 2074
6694.24 2170
6695.01 2085
6695.78 2120
6696.55 2130
6697.32 2100
6698.10 2027
6698.87 2106
6699.64 2193
6700.41 2159
6701.19 2146
6701.96 2161
6702.73 2114
6703.50 2104
6704.28 2031
6705.05 2045
6705.82 2018
6706.59 2024
6707.37 2005
6708.14 2062
6708.91 1974
6709.69 1945
6710.46 2019
6711.23 2028
6712.00 1975
6712.78 1967
6713.55 1986
6714.32 1967
6715.10 1879
6715.87 1833
6716.64 1875
6717.42 1978
6718.19 1950
6718.96 1940
6719.74 1925
6720.51 1785
6721.28 1900
6722.06 1968
6722.83 1922
6723.61 1781
6724.38 1777
6725.15 1794
6725.93 1854
6726.70 1876
6727.48 1912
6728.25 1828
6729.02 1788
6729.80 1764
6730.57 1707
6731.35 1814
6732.12 1914
6732.89 1977
6733.67 2051
6734.44 2059
6735.22 1877
6735.99 1927
6736.77 2047
6737.54 2013
6738.31 2012
6739.09 1997
6739.86 1912
6740.64 1980
6741.41 1950
6742.19 2059
6742.96 2049
6743.74 1974
6744.51 2024
6745.29 2080
6746.06 2086
6746.84 2016
6747.61 2016
6748.39 2086
6749.16 2161
6749.94 2239
6750.71 2426
6751.49 2486
6752.26 2785
6753.04 2990
6753.82 3092
6754.59 3256
6755.37 3021
6756.14 2864
6756.92 2745
6757.69 2555
6758.47 2360
6759.25 2278
6760.02 2100
6760.80 1982
6761.57 1942
6762.35 1854
6763.12 1920
6763.90 1847
6764.68 1916
6765.45 1928
6766.23 1784
6767.01 1786
6767.78 1921
6768.56 1868
6769.33 1732
6770.11 1846
6770.89 1859
6771.66 1889
6772.44 1808
6773.22 1780
6773.99 1776
6774.77 1773
6775.55 1701
6776.32 1728
6777.10 1830
6777.88 1837
6778.65 1791
6779.43 1654
6780.21 1708
6780.98 1834
6781.76 1842
6782.54 1890
6783.32 1956
6784.09 1885
6784.87 1846
6785.65 1701
6786.43 1640
6787.20 1697
6787.98 1744
6788.76 1853
6789.53 1754
6790.31 1556
6791.09 1540
6791.87 1497
6792.65 1531
6793.42 1523
6794.20 1491
6794.98 1615
6795.76 1574
6796.53 1606
6797.31 1587
6798.09 1557
6798.87 1422
6799.65 1572
6800.42 1647
6801.20 1540
6801.98 1549
6802.76 1539
6803.54 1597
6804.32 1654
6805.09 1660
6805.87 1763
6806.65 1711
6807.43 1713
6808.21 1779
6808.99 1591
6809.77 1574
6810.54 1545
6811.32 1593
6812.10 1671
6812.88 1613
6813.66 1582
6814.44 1655
6815.22 1506
6816.00 1520
6816.78 1582
6817.56 1607
6818.33 1643
6819.11 1580
6819.89 1408
6820.67 1543
6821.45 1548
6822.23 1472
6823.01 1501
6823.79 1550
6824.57 1585
6825.35 1530
6826.13 1534
6826.91 1557
6827.69 1678
6828.47 1558
6829.25 1480
6830.03 1499
6830.81 1472
6831.59 1508
6832.37 1558
6833.15 1568
6833.93 1534
6834.71 1447
6835.49 1519
6836.27 1508
6837.05 1438
6837.83 1468
6838.61 1463
6839.39 1481
6840.17 1552
6840.95 1513
6841.73 1416
6842.51 1417
6843.29 1551
6844.07 1449
6844.85 1532
6845.63 1422
6846.41 1616
6847.19 1732
6847.98 1770
6848.76 1919
6849.54 2169
6850.32 2393
6851.10 2656
6851.88 2850
6852.66 3004
6853.44 3102
6854.22 2820
6855.01 2671
6855.79 2529
6856.57 2327
6857.35 2055
6858.13 1804
6858.91 1779
6859.69 1815
6860.48 1753
6861.26 1681
6862.04 1696
6862.82 1607
6863.60 1642
6864.38 1719
6865.17 1684
6865.95 1745
6866.73 1693
6867.51 1756
6868.29 1809
6869.08 1879
6869.86 1928
6870.64 1810
6871.42 1750
6872.20 1718
6872.99 1741
6873.77 1792
6874.55 1812
6875.33 1718
6876.12 1800
6876.90 1865
6877.68 1791
6878.46 1866
6879.25 1968
6880.03 2105
6880.81 2101
6881.59 2036
6882.38 2143
6883.16 2250
6883.94 2215
6884.73 2392
6885.51 2403
6886.29 2790
6887.08 3376
6887.86 3801
6888.64 4201
6889.42 4417
6890.21 4582
6890.99 4455
6891.77 4102
6892.56 3739
6893.34 3319
6894.12 3017
6894.91 2757
6895.69 2441
6896.48 2333
6897.26 2179
6898.04 2262
6898.83 2243
6899.61 2311
6900.39 2260
6901.18 2229
6901.96 2296
6902.75 2263
6903.53 2239
6904.31 2244
6905.10 2292
6905.88 2283
6906.67 2288
6907.45 2244
6908.24 2190
6909.02 2207
6909.80 2193
6910.59 2202
6911.37 2119
6912.16 2117
6912.94 2110
6913.73 2092
6914.51 2042
6915.30 2214
6916.08 2157
6916.87 2191
6917.65 2138
6918.44 2182
6919.22 2183
6920.01 2178
6920.79 2174
6921.58 2211
6922.36 2215
6923.15 2171
6923.93 2174
6924.72 2072
6925.50 2158
6926.29 2123
6927.07 2126
6927.86 2065
6928.64 2082
6929.43 2130
6930.21 2178
6931.00 2109
6931.78 2105
6932.57 2107
6933.36 2273
6934.14 2162
6934.93 2083
6935.71 2210
6936.50 2204
6937.29 2181
6938.07 2200
6938.86 2265
6939.64 2326
6940.43 2374
6941.22 2481
6942.00 2601
6942.79 2614
6943.57 2780
6944.36 2988
6945.15 3049
6945.93 2989
6946.72 3100
6947.51 3093
6948.29 3180
6949.08 3230
6949.87 3304
6950.65 3140
6951.44 2967
6952.23 2958
6953.01 2760
6953.80 2664
6954.59 2585
6955.37 2644
6956.16 2714
6956.95 2827
6957.74 2667
6958.52 2588
6959.31 2675
6960.10 2617
6960.88 2606
6961.67 2557
6962.46 2625
6963.25 2745
6964.03 2688
6964.82 2737
6965.61 2777
6966.40 2968
6967.18 3135
6967.97 3210
6968.76 3179
6969.55 3448
6970.34 3535
6971.12 3676
6971.91 3921
6972.70 3862
6973.49 3838
6974.28 3672
6975.06 3829
6975.85 3741
6976.64 3624
6977.43 3625
6978.22 3824
6979.00 3859
6979.79 3934
6980.58 4097
6981.37 4449
6982.16 5217
6982.95 6307
6983.74 7776
6984.52 9486
6985.31 11699
6986.10 13795
6986.89 15652
6987.68 16384
6988.47 16061
6989.26 15236
6990.05 13642
6990.83 12228
6991.62 9871
6992.41 7967
6993.20 6623
6993.99 5386
6994.78 4562
6995.57 3906
6996.36 3399
6997.15 3114
6997.94 2947
6998.73 2892
6999.52 2871
7000.31 2844
7001.10 2756
7001.88 2672
7002.67 2722
7003.46 2614
7004.25 2429
7005.04 2429
7005.83 2565
7006.62 2465
7007.41 2265
7008.20 2140
7008.99 2178
7009.78 2216
7010.57 2145
7011.36 2116
7012.15 2180
7012.94 2342
7013.73 2372
7014.52 2445
7015.31 2383
7016.11 2400
7016.90 2310
7017.69 2373
7018.48 2391
7019.27 2266
7020.06 2253
7020.85 2304
7021.64 2304
7022.43 2459
7023.22 2468
7024.01 2551
7024.80 2568
7025.59 2615
7026.38 2643
7027.18 2612
7027.97 2509
7028.76 2432
7029.55 2420
7030.34 2328
7031.13 2292
7031.92 2340
7032.71 2239
7033.51 2214
7034.30 2225
7035.09 2255
7035.88 2179
7036.67 2265
7037.46 2293
7038.25 2317
7039.05 2329
7039.84 2213
7040.63 2325
7041.42 2361
7042.21 2432
7043.01 2639
7043.80 2758
7044.59 2905
7045.38 3035
7046.17 3202
7046.97 3253
7047.76 3502
7048.55 3891
7049.34 4102
7050.14 4335
7050.93 4724
7051.72 4773
7052.51 4792
7053.30 4439
7054.10 4002
7054.89 3584
7055.68 3274
7056.48 2925
7057.27 2649
7058.06 2563
7058.85 2579
7059.65 2471
7060.44 2412
7061.23 2384
7062.03 2387
7062.82 2411
7063.61 2438
7064.40 2391
7065.20 2426
7065.99 2335
7066.78 2304
7067.58 2314
7068.37 2109
7069.16 2135
7069.96 2043
7070.75 2090
7071.54 2001
7072.34 1863
7073.13 1895
7073.93 1903
7074.72 1940
7075.51 1955
7076.31 1990
7077.10 2022
7077.89 1913
7078.69 1871
7079.48 1817
7080.28 1770
7081.07 1924
7081.86 2004
7082.66 1978
7083.45 1895
7084.25 1906
7085.04 1845
7085.84 1800
7086.63 1736
7087.42 1735
7088.22 1752
7089.01 1672
7089.81 1649
7090.60 1581
7091.40 1650
7092.19 1625
7092.99 1615
7093.78 1673
7094.58 1704
7095.37 1649
7096.17 1542
7096.96 1569
7097.76 1514
7098.55 1490
7099.35 1454
7100.14 1464
7100.94 1440
7101.73 1597
7102.53 1454
7103.32 1476
7104.12 1443
7104.91 1350
7105.71 1355
7106.50 1369
7107.30 1376
7108.10 1414
7108.89 1414
7109.69 1386
7110.48 1410
7111.28 1489
7112.07 1499
7112.87 1478
7113.67 1431
7114.46 1386
7115.26 1495
7116.05 1476
7116.85 1535
7117.65 1490
7118.44 1455
7119.24 1434
7120.03 1364
7120.83 1369
7121.63 1325
7122.42 1360
7123.22 1307
7124.02 1327
7124.81 1335
7125.61 1375
7126.41 1246
7127.20 1339
7128.00 1392
7128.80 1339
7129.59 1301
7130.39 1375
7131.19 1280
7131.98 1270
7132.78 1275
7133.58 1198
7134.37 1252
7135.17 1334
7135.97 1262
7136.77 1167
7137.56 1283
7138.36 1294
7139.16 1225
7139.96 1202
7140.75 1229
7141.55 1214
7142.35 1089
7143.15 1133
7143.94 1197
7144.74 1176
7145.54 1200
7146.34 1176
7147.13 1143
7147.93 1106
7148.73 1162
7149.53 1080
7150.33 1031
7151.12 1101
7151.92 1059
7152.72 1064
7153.52 1046
7154.32 1110
7155.11 1106
7155.91 1109
7156.71 1189
7157.51 1146
7158.31 1147
7159.11 1106
7159.90 1171
7160.70 1129
7161.50 1092
7162.30 1110
7163.10 1112
7163.90 1012
7164.70 1010
7165.49 1045
7166.29 1041
7167.09 961
7167.89 1023
7168.69 1011
7169.49 1041
7170.29 1057
7171.09 1034
7171.89 1087
7172.69 1021
7173.49 937
7174.28 1030
7175.08 978
7175.88 916
7176.68 1020
7177.48 965
7178.28 1011
7179.08 988
7179.88 891
7180.68 983
7181.48 976
7182.28 1042
7183.08 990
7183.88 1090
7184.68 1032
7185.48 1068
7186.28 1007
7187.08 983
7187.88 952
7188.68 1021
7189.48 1097
7190.28 1017
7191.08 999
7191.88 1028
7192.68 985
7193.48 996
7194.28 971
7195.08 959
7195.88 972
7196.68 922
7197.48 1019
7198.28 1023
7199.08 996
7199.89 1013
7200.69 988
7201.49 1031
7202.29 964
7203.09 953
7203.89 948
7204.69 912
7205.49 935
7206.29 1003
7207.09 983
7207.89 1004
7208.70 985
7209.50 989
7210.30 969
7211.10 962
7211.90 957
7212.70 985
7213.50 1048
7214.31 933
7215.11 949
7215.91 1042
7216.71 989
7217.51 1020
7218.31 1007
7219.12 994
7219.92 1020
7220.72 1048
7221.52 1070
7222.32 1045
7223.13 995
7223.93 962
7224.73 951
7225.53 944
7226.33 923
7227.14 1017
7227.94 1025
7228.74 978
7229.54 941
7230.35 975
7231.15 901
7231.95 889
7232.75 921
7233.56 978
7234.36 948
7235.16 949
7235.96 954
7236.77 967
7237.57 971
7238.37 990
7239.17 1080
7239.98 1031
7240.78 957
7241.58 1028
7242.39 972
7243.19 1041
7243.99 1082
7244.80 1000
7245.60 1025
7246.40 1018
7247.21 1025
7248.01 977
7248.81 970
7249.62 1094
7250.42 1065
7251.22 1007
7252.03 964
7252.83 1011
7253.63 987
7254.44 949
7255.24 912
7256.05 991
7256.85 1033
7257.65 1038
7258.46 1016
7259.26 995
7260.07 1028
7260.87 1070
7261.67 1098
7262.48 1158
7263.28 1072
7264.09 1153
7264.89 1152
7265.70 1107
7266.50 1057
7267.30 1060
7268.11 1053
7268.91 1056
7269.72 1137
7270.52 1140
7271.33 1048
7272.13 1097
7272.94 1139
7273.74 1084
7274.55 1060
7275.35 1082
7276.16 1044
7276.96 1138
7277.77 1095
7278.57 1194
7279.38 1124
7280.18 1179
7280.99 1317
7281.79 1425
7282.60 1430
7283.40 1577
7284.21 1672
7285.01 1847
7285.82 1938
7286.63 2067
7287.43 2072
7288.24 1979
7289.04 1870
7289.85 1666
7290.65 1511
7291.46 1441
7292.27 1361
7293.07 1349
7293.88 1214
7294.68 1160
7295.49 1214
7296.30 1245
7297.10 1230
7297.91 1269
7298.71 1213
7299.52 1284
7300.33 1203
7301.13 1250
7301.94 1313
7302.75 1218
7303.55 1278
7304.36 1290
7305.16 1305
7305.97 1296
7306.78 1309
7307.58 1322
7308.39 1263
7309.20 1326
7310.01 1378
7310.81 1484
7311.62 1442
7312.43 1488
7313.23 1512
7314.04 1501
7314.85 1473
7315.65 1591
7316.46 1768
7317.27 1984
7318.08 2206
7318.88 2620
7319.69 2811
7320.50 3003
7321.31 2974
7322.11 2763
7322.92 2420
7323.73 2221
7324.54 2035
7325.34 1794
7326.15 1691
7326.96 1627
7327.77 1561
7328.57 1541
7329.38 1510
7330.19 1486
7331.00 1481
7331.81 1528
7332.61 1453
7333.42 1404
7334.23 1448
7335.04 1422
7335.85 1453
7336.66 1486
7337.46 1531
7338.27 1439
7339.08 1395
7339.89 1398
7340.70 1339
7341.51 1306
7342.31 1369
7343.12 1359
7343.93 1331
7344.74 1297
7345.55 1287
7346.36 1289
7347.17 1318
7347.98 1260
7348.79 1329
7349.59 1332
7350.40 1302
7351.21 1452
7352.02 1329
7352.83 1240
7353.64 1269
7354.45 1319
7355.26 1184
7356.07 1150
7356.88 1228
7357.69 1164
7358.50 1125
7359.31 1070
7360.12 1122
7360.93 1170
7361.74 1134
7362.54 1156
7363.35 1064
7364.16 1102
7364.97 1071
7365.78 1056
7366.59 1095
7367.40 1057
7368.21 1042
7369.02 990
7369.83 1034
7370.64 1003
7371.45 975
7372.27 1006
7373.08 1047
7373.89 994
7374.70 1051
7375.51 991
7376.32 1009
7377.13 1087
7377.94 1095
7378.75 1025
7379.56 1033
7380.37 1047
7381.18 1142
7381.99 1130
7382.80 1065
7383.61 1159
7384.42 1122
7385.24 1144
7386.05 1005
7386.86 1020
7387.67 1089
7388.48 995
7389.29 1014
7390.10 1018
7390.91 937
7391.72 993
7392.54 1013
7393.35 995
7394.16 1007
7394.97 972
7395.78 1005
7396.59 941
7397.41 975
7398.22 941
7399.03 985
7399.84 984
7400.65 990
7401.46 948
7402.28 999
7403.09 1010
7403.90 997
7404.71 967
7405.52 969
7406.34 979
7407.15 961
7407.96 960
7408.77 910
7409.59 928
7410.40 941
7411.21 946
7412.02 946
7412.84 973
7413.65 946
7414.46 855
7415.27 851
7416.09 843
7416.90 870
7417.71 853
7418.52 805
7419.34 825
7420.15 858
7420.96 805
7421.78 907
7422.59 906
7423.40 887
7424.22 843
7425.03 824
7425.84 901
7426.65 950
7427.47 928
7428.28 910
7429.09 909
7429.91 991
7430.72 886
7431.54 959
7432.35 1050
7433.16 1025
7433.98 998
7434.79 1083
7435.60 983
7436.42 986
7437.23 999
7438.05 1029
7438.86 923
7439.67 940
7440.49 908
7441.30 927
7442.12 897
7442.93 914
7443.74 983
7444.56 1019
7445.37 915
7446.19 921
7447.00 921
7447.82 923
7448.63 848
7449.44 879
7450.26 957
7451.07 909
7451.89 949
7452.70 888
7453.52 896
7454.33 834
7455.15 898
7455.96 873
7456.78 884
7457.59 900
7458.41 905
7459.22 931
7460.04 845
7460.85 902
7461.67 943
7462.48 958
7463.30 995
7464.11 978
7464.93 985
7465.74 1028
7466.56 979
7467.37 969
7468.19 958
7469.01 921
7469.82 930
7470.64 963
7471.45 930
7472.27 961
7473.08 980
7473.90 947
7474.72 1031
7475.53 960
7476.35 1058
7477.16 921
7477.98 972
7478.80 939
7479.61 1011
7480.43 874
7481.24 884
7482.06 948
7482.88 972
7483.69 950
7484.51 922
7485.33 919
7486.14 939
7486.96 925
7487.78 857
7488.59 868
7489.41 902
7490.23 994
7491.04 848
7491.86 891
7492.68 879
7493.49 939
7494.31 902
7495.13 855
7495.94 831
7496.76 808
7497.58 851
7498.40 820
7499.21 848
7500.03 823
7500.85 817
7501.67 810
7502.48 874
7503.30 880
7504.12 788
7504.94 771
7505.75 842
7506.57 867
7507.39 839
7508.21 855
7509.02 848
7509.84 857
7510.66 845
7511.48 773
7512.30 833
7513.11 902
7513.93 951
7514.75 873
7515.57 844
7516.39 835
7517.20 795
7518.02 838
7518.84 898
7519.66 860
7520.48 900
7521.30 902
7522.11 844
7522.93 817
7523.75 819
7524.57 790
7525.39 822
7526.21 846
7527.03 884
7527.84 860
7528.66 914
7529.48 835
7530.30 833
7531.12 849
7531.94 780
7532.76 763
7533.58 833
7534.40 817
7535.22 829
7536.03 771
7536.85 814
7537.67 787
7538.49 795
7539.31 792
7540.13 798
7540.95 857
7541.77 870
7542.59 877
7543.41 878
7544.23 836
7545.05 840
7545.87 886
7546.69 858
7547.51 819
7548.33 820
7549.15 841
7549.97 857
7550.79 870
7551.61 845
7552.43 793
7553.25 830
7554.07 865
7554.89 925
7555.71 878
7556.53 883
7557.35 931
7558.17 917
7558.99 858
7559.81 929
7560.63 899
7561.45 909
7562.27 925
7563.09 958
7563.92 890
7564.74 917
7565.56 943
7566.38 901
7567.20 921
7568.02 871
7568.84 857
7569.66 897
7570.48 937
7571.30 957
7572.13 922
7572.95 880
7573.77 906
7574.59 868
7575.41 993
7576.23 958
7577.05 975
7577.88 967
7578.70 908
7579.52 933
7580.34 881
7581.16 986
7581.98 992
7582.81 980
7583.63 978
7584.45 954
7585.27 986
7586.09 1015
7586.92 1032
7587.74 995
7588.56 1043
7589.38 1063
7590.20 1111
7591.03 1189
7591.85 1178
7592.67 1068
7593.49 1073
7594.32 1116
7595.14 1148
7595.96 1093
7596.78 1057
7597.61 1132
7598.43 1170
7599.25 1145
7600.07 1181
7600.90 1172
7601.72 1182
7602.54 1222
7603.36 1263
7604.19 1363
7605.01 1342
7605.83 1492
7606.66 1404
7607.48 1506
7608.30 1576
7609.13 1501
7609.95 1417
7610.77 1418
7611.60 1393
7612.42 1310
7613.24 1175
7614.07 1305
7614.89 1309
7615.71 1411
7616.54 1475
7617.36 1552
7618.18 1662
7619.01 1684
7619.83 1725
7620.66 1681
7621.48 1661
7622.30 1705
7623.13 1478
7623.95 1367
7624.78 1423
7625.60 1430
7626.42 1388
7627.25 1430
7628.07 1396
7628.90 1432
7629.72 1514
7630.55 1721
7631.37 1797
7632.19 1859
7633.02 1976
7633.84 2048
7634.67 1933
7635.49 1818
7636.32 1712
7637.14 1631
7637.97 1595
7638.79 1412
7639.62 1288
7640.44 1189
7641.27 1163
7642.09 1148
7642.92 1184
7643.74 1154
7644.57 1151
7645.39 1128
7646.22 1139
7647.04 1059
7647.87 1045
7648.69 1058
7649.52 1086
7650.34 1099
7651.17 1061
7651.99 1058
7652.82 1107
7653.65 1125
7654.47 1006
7655.30 952
7656.12 961
7656.95 997
7657.77 932
7658.60 927
7659.43 987
7660.25 945
7661.08 986
7661.90 997
7662.73 990
7663.56 988
7664.38 910
7665.21 957
7666.04 1010
7666.86 1014
7667.69 1030
7668.51 1006
7669.34 1025
7670.17 1021
7670.99 1008
7671.82 986
7672.65 955
7673.47 1003
7674.30 1037
7675.13 918
7675.95 877
7676.78 963
7677.61 910
7678.44 881
7679.26 989
7680.09 949
7680.92 914
7681.74 924
7682.57 885
7683.40 951
7684.23 951
7685.05 983
7685.88 957
7686.71 1022
7687.53 1033
7688.36 1008
7689.19 952
7690.02 1002
7690.85 988
7691.67 916
7692.50 978
7693.33 960
7694.16 945
7694.98 977
7695.81 1039
7696.64 1040
7697.47 1071
7698.30 1087
7699.12 1199
7699.95 1245
7700.78 1224
7701.61 1172
7702.44 1082
7703.26 1094
7704.09 987
7704.92 1030
7705.75 1036
7706.58 917
7707.41 849
7708.24 928
7709.06 896
7709.89 885
7710.72 913
7711.55 855
7712.38 847
7713.21 826
7714.04 892
7714.87 884
7715.69 890
7716.52 890
7717.35 826
7718.18 806
7719.01 875
7719.84 881
7720.67 876
7721.50 844
7722.33 870
7723.16 847
7723.99 847
7724.82 851
7725.65 798
7726.48 797
7727.30 841
7728.13 843
7728.96 854
7729.79 863
7730.62 900
7731.45 897
7732.28 889
7733.11 905
7733.94 900
7734.77 877
7735.60 838
7736.43 824
7737.26 796
7738.09 777
7738.92 757
7739.75 761
7740.58 808
7741.41 727
7742.25 755
7743.08 775
7743.91 845
7744.74 852
7745.57 794
7746.40 798
7747.23 816
7748.06 872
7748.89 862
7749.72 937
7750.55 884
7751.38 862
7752.21 830
7753.04 828
7753.88 861
7754.71 836
7755.54 810
7756.37 761
7757.20 744
7758.03 828
7758.86 785
7759.69 784
7760.53 753
7761.36 814
7762.19 796
7763.02 830
7763.85 813
7764.68 827
7765.51 855
7766.35 822
7767.18 868
7768.01 866
7768.84 855
7769.67 796
7770.51 816
7771.34 828
7772.17 826
7773.00 850
7773.83 798
7774.67 816
7775.50 876
7776.33 849
7777.16 815
7777.99 796
7778.83 792
7779.66 797
7780.49 767
7781.32 728
7782.16 795
7782.99 776
7783.82 815
7784.65 761
7785.49 778
7786.32 751
7787.15 812
7787.99 826
7788.82 809
7789.65 793
7790.48 799
7791.32 806
7792.15 877
7792.98 844
7793.82 761
7794.65 843
7795.48 886
7796.32 831
7797.15 837
7797.98 809
7798.82 838
7799.65 884
7800.48 940
7801.32 899
7802.15 813
7802.99 865
7803.82 905
7804.65 881
7805.49 891
7806.32 1025
7807.15 1012
7807.99 996
7808.82 997
7809.66 931
7810.49 964
7811.32 1032
7812.16 1018
7812.99 1148
7813.83 1198
7814.66 1116
7815.50 1147
7816.33 1267
7817.16 1254
7818.00 1237
7818.83 1243
7819.67 1188
7820.50 1192
7821.34 1178
7822.17 1220
7823.01 1150
7823.84 1162
7824.68 1221
7825.51 1307
7826.35 1386
7827.18 1435
7828.02 1524
7828.85 1560
7829.69 1380
7830.52 1275
7831.36 1302
7832.19 1214
7833.03 1247
7833.86 1254
7834.70 1298
7835.53 1352
7836.37 1289
7837.20 1258
7838.04 1247
7838.87 1214
7839.71 1167
7840.55 1134
7841.38 1120
7842.22 1203
7843.05 1168
7843.89 1097
7844.72 1098
7845.56 1135
7846.40 1069
7847.23 1082
7848.07 1120
7848.91 1081
7849.74 1082
7850.58 1052
7851.41 1109
7852.25 1097
7853.09 1032
7853.92 1018
7854.76 1102
7855.60 1101
7856.43 1166
7857.27 1219
7858.11 1220
7858.94 1329
7859.78 1327
7860.62 1321
7861.45 1375
7862.29 1300
7863.13 1253
7863.96 1193
7864.80 1177
7865.64 1248
7866.47 1149
7867.31 1127
7868.15 1200
7868.99 1235
7869.82 1151
7870.66 1164
7871.50 1139
7872.33 1186
7873.17 1156
7874.01 1145
7874.85 1215
7875.68 1321
7876.52 1385
7877.36 1454
7878.20 1599
7879.03 1503
7879.87 1580
7880.71 1621
7881.55 1677
7882.39 1505
7883.22 1373
7884.06 1331
7884.90 1351
7885.74 1212
7886.58 1148
7887.41 1148
7888.25 1204
7889.09 1186
7889.93 1141
7890.77 1226
7891.61 1253
7892.44 1317
7893.28 1332
7894.12 1276
7894.96 1199
7895.80 1141
7896.64 1132
7897.48 1116
7898.31 1147
7899.15 1140
7899.99 1138
7900.83 1071
7901.67 1146
7902.51 1067
7903.35 992
7904.19 1000
7905.03 1132
7905.87 1030
7906.70 982
7907.54 1019
7908.38 1038
7909.22 973
7910.06 1040
7910.90 962
7911.74 1058
7912.58 1112
7913.42 1046
7914.26 1104
7915.10 1060
7915.94 1064
7916.78 1093
7917.62 1167
7918.46 1209
7919.30 1153
7920.14 1135
7920.98 1140
7921.82 1065
7922.66 1087
7923.50 1134
7924.34 1059
7925.18 996
7926.02 996
7926.86 1048
7927.70 979
7928.54 987
7929.38 915
7930.22 943
7931.06 894
7931.90 889
7932.74 894
7933.58 920
7934.42 912
7935.26 958
7936.10 944
7936.95 883
7937.79 923
7938.63 928
7939.47 900
7940.31 896
7941.15 963
7941.99 938
7942.83 906
7943.67 875
7944.51 876
7945.36 946
7946.20 948
7947.04 968
7947.88 970
7948.72 1026
7949.56 990
7950.40 987
7951.25 994
7952.09 1059
7952.93 1081
7953.77 1083
7954.61 1135
7955.45 1205
7956.30 1263
7957.14 1236
7957.98 1187
7958.82 1044
7959.66 1100
7960.51 1060
7961.35 1107
7962.19 1052
7963.03 1066
7963.87 1175
7964.72 1154
7965.56 1111
7966.40 1201
7967.24 1227
7968.09 1299
7968.93 1364
7969.77 1425
7970.61 1354
7971.46 1451
7972.30 1263
7973.14 1189
7973.98 1004
7974.83 1008
7975.67 1017
7976.51 999
7977.36 1015
7978.20 915
7979.04 885
7979.89 923
7980.73 967
7981.57 928
7982.41 927
7983.26 899
7984.10 910
7984.94 909
7985.79 906
7986.63 915
7987.48 918
7988.32 877
7989.16 915
7990.01 859
7990.85 889
7991.69 861
7992.54 896
7993.38 832
7994.22 803
7995.07 821
7995.91 856
7996.76 842
7997.60 811
7998.44 889
7999.29 838
8000.13 860
8000.98 850
8001.82 765
8002.67 819
8003.51 820
8004.35 779
8005.20 743
8006.04 783
8006.89 819
8007.73 804
8008.58 766
8009.42 812
8010.27 797
8011.11 762
8011.96 736
8012.80 754
8013.65 736
8014.49 710
8015.34 787
8016.18 799
8017.03 710
8017.87 714
8018.72 715
8019.56 739
8020.41 784
8021.25 782
8022.10 765
8022.94 758
8023.79 756
8024.63 695
8025.48 683
8026.32 747
8027.17 785
8028.01 725
8028.86 723
8029.71 708
8030.55 735
8031.40 775
8032.24 724
8033.09 722
8033.94 705
8034.78 721
8035.63 746
8036.47 688
8037.32 728
8038.17 735
8039.01 763
8039.86 776
8040.70 707
8041.55 751
8042.40 680
8043.24 658
8044.09 728
8044.94 724
8045.78 711
8046.63 737
8047.48 712
8048.32 688
8049.17 728
8050.02 653
8050.86 654
8051.71 692
8052.56 722
8053.40 714
8054.25 736
8055.10 683
8055.95 609
8056.79 695
8057.64 724
8058.49 730
8059.33 694
8060.18 655
8061.03 634
8061.88 691
8062.72 649
8063.57 684
8064.42 690
8065.27 699
8066.11 639
8066.96 627
8067.81 642
8068.66 653
8069.50 652
8070.35 601
8071.20 631
8072.05 681
8072.90 690
8073.74 657
8074.59 684
8075.44 674
8076.29 656
8077.14 683
8077.99 715
8078.83 706
8079.68 683
8080.53 666
8081.38 616
8082.23 643
8083.08 664
8083.92 715
8084.77 693
8085.62 611
8086.47 646
8087.32 669
8088.17 710
8089.02 695
8089.87 666
8090.71 672
8091.56 672
8092.41 658
8093.26 653
8094.11 688
8094.96 708
8095.81 721
8096.66 698
8097.51 668
8098.36 703
8099.21 703
8100.06 719
8100.91 634
8101.75 652
8102.60 648
8103.45 655
8104.30 643
8105.15 640
8106.00 641
8106.85 679
8107.70 660
8108.55 635
8109.40 667
8110.25 669
8111.10 613
8111.95 616
8112.80 656
8113.65 660
8114.50 713
8115.35 635
8116.20 655
8117.05 672
8117.90 743
8118.75 699
8119.60 649
8120.46 670
8121.31 674
8122.16 716
8123.01 710
8123.86 673
8124.71 675
8125.56 672
8126.41 733
8127.26 744
8128.11 719
8128.96 712
8129.81 693
8130.66 780
8131.52 729
8132.37 730
8133.22 695
8134.07 667
8134.92 717
8135.77 764
8136.62 734
8137.47 742
8138.33 723
8139.18 744
8140.03 672
8140.88 711
8141.73 747
8142.58 745
8143.44 734
8144.29 697
8145.14 774
8145.99 818
8146.84 772
8147.69 728
8148.55 794
8149.40 845
8150.25 782
8151.10 768
8151.95 819
8152.81 860
8153.66 858
8154.51 876
8155.36 956
8156.22 1048
8157.07 1093
8157.92 1084
8158.77 1026
8159.63 945
8160.48 905
8161.33 886
8162.18 821
8163.04 809
8163.89 774
8164.74 766
8165.60 731
8166.45 731
8167.30 716
8168.15 722
8169.01 723
8169.86 713
8170.71 671
8171.57 672
8172.42 739
8173.27 738
8174.13 699
8174.98 693
8175.83 702
8176.69 700
8177.54 729
8178.39 712
8179.25 694
8180.10 687
8180.95 686
8181.81 661
8182.66 650
8183.52 675
8184.37 704
8185.22 734
8186.08 727
8186.93 694
8187.79 679
8188.64 651
8189.49 689
8190.35 661
8191.20 711
8192.06 641
8192.91 739
8193.76 685
8194.62 678
8195.47 696
8196.33 695
8197.18 662
8198.04 649
8198.89 620
8199.75 668
8200.60 647
8201.46 669
8202.31 672
8203.17 624
8204.02 632
8204.87 681
8205.73 630
8206.58 617
8207.44 651
8208.29 652
8209.15 631
8210.01 659
8210.86 710
8211.72 652
8212.57 649
8213.43 625
8214.28 673
8215.14 701
8215.99 698
8216.85 675
8217.70 695
8218.56 694
8219.42 705
8220.27 664
8221.13 639
8221.98 628
8222.84 694
8223.69 683
8224.55 633
8225.41 699
8226.26 702
8227.12 653
8227.97 702
8228.83 700
8229.69 672
8230.54 693
8231.40 692
8232.26 706
8233.11 680
8233.97 724
8234.82 631
8235.68 738
8236.54 691
8237.39 734
8238.25 656
8239.11 629
8239.96 680
8240.82 641
8241.68 651
8242.54 676
8243.39 644
8244.25 699
8245.11 688
8245.96 671
8246.82 613
8247.68 556
8248.53 640
8249.39 658
8250.25 648
8251.11 651
8251.96 687
8252.82 631
8253.68 628
8254.54 657
8255.39 619
8256.25 638
8257.11 658
8257.97 660
8258.82 696
8259.68 672
8260.54 655
8261.40 678
8262.26 621
8263.11 644
8263.97 648
8264.83 644
8265.69 665
8266.55 610
8267.40 635
8268.26 641
8269.12 610
8269.98 679
8270.84 693
8271.70 695
8272.55 714
8273.41 692
8274.27 663
8275.13 721
8275.99 688
8276.85 729
8277.71 675
8278.56 685
8279.42 699
8280.28 720
8281.14 718
8282.00 638
8282.86 640
8283.72 691
8284.58 699
8285.44 791
8286.29 770
8287.15 729
8288.01 785
8288.87 800
8289.73 812
8290.59 757
8291.45 780
8292.31 908
8293.17 1018
8294.03 1084
8294.89 1079
8295.75 1084
8296.61 1038
8297.47 960
8298.33 910
8299.19 845
8300.05 840
8300.91 874
8301.77 843
8302.63 827
8303.49 801
8304.35 747
8305.21 785
8306.07 814
8306.93 776
8307.79 721
8308.65 749
8309.51 775
8310.37 786
8311.23 770
8312.09 697
8312.95 714
8313.81 764
8314.67 748
8315.53 737
8316.39 744
8317.25 758
8318.11 823
8318.98 730
8319.84 738
8320.70 730
8321.56 723
8322.42 762
8323.28 721
8324.14 755
8325.00 715
8325.86 746
8326.73 741
8327.59 797
8328.45 717
8329.31 681
8330.17 696
8331.03 711
8331.89 652
8332.76 708
8333.62 719
8334.48 675
8335.34 652
8336.20 715
8337.06 676
8337.93 709
8338.79 645
8339.65 661
8340.51 680
8341.37 723
8342.24 690
8343.10 707
8343.96 675
8344.82 664
8345.68 712
8346.55 762
8347.41 772
8348.27 705
8349.13 738
8350.00 699
8350.86 707
8351.72 721
8352.58 675
8353.45 641
8354.31 679
8355.17 691
8356.03 732
8356.90 686
8357.76 711
8358.62 701
8359.49 683
8360.35 665
8361.21 676
8362.08 713
8362.94 644
8363.80 695
8364.66 693
8365.53 704
8366.39 683
8367.25 705
8368.12 686
8368.98 744
8369.84 709
8370.71 727
8371.57 767
8372.44 685
8373.30 637
8374.16 689
8375.03 737
8375.89 719
8376.75 697
8377.62 676
8378.48 715
8379.35 715
8380.21 713
8381.07 693
8381.94 709
8382.80 720
8383.67 748
8384.53 731
8385.40 706
8386.26 728
8387.12 694
8387.99 731
8388.85 700
8389.72 688
8390.58 685
8391.45 758
8392.31 698
8393.18 650
8394.04 751
8394.91 708
8395.77 664
8396.64 693
8397.50 707
8398.37 699
8399.23 765
8400.10 715
8400.96 712
8401.83 728
8402.69 704
8403.56 751
8404.42 719
8405.29 724
8406.15 703
8407.02 740
8407.88 767
8408.75 810
8409.61 775
8410.48 748
8411.34 754
8412.21 758
8413.08 717
8413.94 805
8414.81 827
8415.67 765
8416.54 879
8417.41 805
8418.27 822
8419.14 826
8420.00 831
8420.87 868
8421.74 873
8422.60 859
8423.47 816
8424.33 819
8425.20 849
8426.07 885
8426.93 877
8427.80 913
8428.67 947
8429.53 936
8430.40 917
8431.27 884
8432.13 927
8433.00 874
8433.87 956
8434.73 886
8435.60 885
8436.47 931
8437.33 1021
8438.20 968
8439.07 978
8439.94 1042
8440.80 1087
8441.67 1078
8442.54 1144
8443.40 1235
8444.27 1277
8445.14 1326
8446.01 1347
8446.87 1356
8447.74 1279
8448.61 1249
8449.48 1282
8450.34 1269
8451.21 1277
8452.08 1223
8452.95 1181
8453.82 1186
8454.68 1254
8455.55 1246
8456.42 1288
8457.29 1317
8458.15 1390
8459.02 1384
8459.89 1361
8460.76 1435
8461.63 1393
8462.50 1373
8463.36 1319
8464.23 1425
8465.10 1316
8465.97 1384
8466.84 1526
8467.71 1692
8468.57 2025
8469.44 2490
8470.31 2847
8471.18 3282
8472.05 3519
8472.92 3626
8473.79 3499
8474.66 3176
8475.53 2786
8476.39 2357
8477.26 2011
8478.13 1765
8479.00 1539
8479.87 1328
8480.74 1238
8481.61 1174
8482.48 1115
8483.35 1114
8484.22 1114
8485.09 1127
8485.96 1101
8486.83 1010
8487.69 967
8488.56 976
8489.43 992
8490.30 1007
8491.17 959
8492.04 904
8492.91 946
8493.78 963
8494.65 941
8495.52 898
8496.39 901
8497.26 962
8498.13 976
8499.00 1016
8499.87 995
8500.74 998
8501.61 977
8502.48 965
8503.35 995
8504.22 943
8505.10 992
8505.97 952
8506.84 1049
8507.71 1108
8508.58 1121
8509.45 1094
8510.32 1178
8511.19 1117
8512.06 1126
8512.93 1126
8513.80 1083
8514.67 1070
8515.54 1045
8516.42 1030
8517.29 1016
8518.16 1040
8519.03 1041
8519.90 1088
8520.77 1109
8521.64 1066
8522.51 1077
8523.39 1109
8524.26 1106
8525.13 1035
8526.00 1042
8526.87 1062
8527.74 1035
8528.61 1083
8529.49 1079
8530.36 1120
8531.23 1102
8532.10 1166
8532.97 1237
8533.85 1313
8534.72 1260
8535.59 1283
8536.46 1288
8537.33 1336
8538.21 1282
8539.08 1232
8539.95 1207
8540.82 1147
8541.69 1168
8542.57 1143
8543.44 1120
8544.31 1100
8545.18 1076
8546.06 1109
8546.93 1070
8547.80 1101
8548.67 1088
8549.55 1133
8550.42 1154
8551.29 1151
8552.17 1241
8553.04 1298
8553.91 1392
8554.78 1465
8555.66 1549
8556.53 1539
8557.40 1533
8558.28 1405
8559.15 1293
8560.02 1265
8560.90 1276
8561.77 1120
8562.64 1052
8563.52 1073
8564.39 1002
8565.26 979
8566.14 909
8567.01 959
8567.89 1009
8568.76 1020
8569.63 1028
8570.51 1018
8571.38 962
8572.25 1041
8573.13 982
8574.00 1016
8574.88 1000
8575.75 991
8576.62 978
8577.50 1004
8578.37 941
8579.25 869
8580.12 890
8581.00 938
8581.87 990
8582.74 983
8583.62 971
8584.49 1000
8585.37 1025
8586.24 963
8587.12 964
8587.99 975
8588.87 991
8589.74 990
8590.62 980
8591.49 946
8592.37 961
8593.24 999
8594.12 983
8594.99 1017
8595.87 1052
8596.74 1070
8597.62 1075
8598.49 1078
8599.37 1030
8600.24 1062
8601.12 1064
8601.99 1060
8602.87 1075
8603.74 1018
8604.62 1038
8605.49 1043
8606.37 1138
8607.25 1138
8608.12 1112
8609.00 1119
8609.87 1180
8610.75 1114
8611.63 1084
8612.50 1130
8613.38 1132
8614.25 1217
8615.13 1155
8616.01 1221
8616.88 1198
8617.76 1247
8618.63 1281
8619.51 1234
8620.39 1293
8621.26 1259
8622.14 1264
8623.02 1270
8623.89 1275
8624.77 1310
8625.65 1219
8626.52 1285
8627.40 1327
8628.28 1335
8629.15 1331
8630.03 1351
8630.91 1439
8631.78 1516
8632.66 1433
8633.54 1524
8634.41 1531
8635.29 1510
8636.17 1516
8637.05 1554
8637.92 1571
8638.80 1619
8639.68 1601
8640.56 1669
8641.43 1579
8642.31 1585
8643.19 1657
8644.06 1694
8644.94 1688
8645.82 1677
8646.70 1688
8647.58 1641
8648.45 1694
8649.33 1793
8650.21 1866
8651.09 1770
8651.96 1745
8652.84 1844
8653.72 1794
8654.60 1894
8655.48 1901
8656.36 1986
8657.23 1950
8658.11 1965
8658.99 2080
8659.87 2094
8660.75 2095
8661.63 2176
8662.50 2041
8663.38 2016
8664.26 2041
8665.14 2125
8666.02 2028
8666.90 1979
8667.78 2032
8668.65 2116
8669.53 2202
8670.41 2439
8671.29 2621
8672.17 3016
8673.05 3556
8673.93 4041
8674.81 4573
8675.69 4940
8676.57 5281
8677.45 5417
8678.32 5056
8679.20 4718
8680.08 4268
8680.96 3722
8681.84 3435
8682.72 3031
8683.60 2738
8684.48 2549
8685.36 2449
8686.24 2431
8687.12 2297
8688.00 2431
8688.88 2608
8689.76 2935
8690.64 3406
8691.52 4154
8692.40 4763
8693.28 5471
8694.16 6046
8695.04 6018
8695.92 6072
8696.80 5496
8697.68 4979
8698.56 4240
8699.44 3550
8700.32 2959
8701.20 2583
8702.08 2365
8702.96 2114
8703.84 1976
8704.72 1837
8705.60 1827
8706.49 1695
8707.37 1697
8708.25 1610
8709.13 1604
8710.01 1530
8710.89 1514
8711.77 1582
8712.65 1567
8713.53 1619
8714.41 1544
8715.29 1579
8716.18 1549
8717.06 1471
8717.94 1468
8718.82 1520
8719.70 1475
8720.58 1507
8721.46 1490
8722.35 1558
8723.23 1520
8724.11 1507
8724.99 1476
8725.87 1478
8726.75 1483
8727.64 1447
8728.52 1509
8729.40 1466
8730.28 1513
8731.16 1543
8732.05 1632
8732.93 1594
8733.81 1616
8734.69 1657
8735.57 1631
8736.46 1686
8737.34 1689
8738.22 1654
8739.10 1745
8739.99 1704
8740.87 1659
8741.75 1612
8742.63 1592
8743.52 1586
8744.40 1491
8745.28 1489
8746.16 1471
8747.05 1552
8747.93 1435
8748.81 1453
8749.70 1463
8750.58 1498
8751.46 1465
8752.34 1597
8753.23 1663
8754.11 1678
8754.99 1781
8755.88 1742
8756.76 1806
8757.64 1854
8758.53 1915
8759.41 1922
8760.29 1890
8761.18 1810
8762.06 1741
8762.94 1601
8763.83 1642
8764.71 1596
8765.60 1599
8766.48 1522
8767.36 1439
8768.25 1499
8769.13 1543
8770.01 1610
8770.90 1557
8771.78 1494
8772.67 1604
8773.55 1627
8774.43 1559
8775.32 1523
8776.20 1424
8777.09 1409
8777.97 1352
8778.86 1306
8779.74 1245
8780.63 1184
8781.51 1232
8782.39 1249
8783.28 1231
8784.16 1172
8785.05 1197
8785.93 1212
8786.82 1215
8787.70 1205
8788.59 1128
8789.47 1198
8790.36 1240
8791.24 1155
8792.13 1117
8793.01 1141
8793.90 1129
8794.78 1183
8795.67 1182
8796.55 1217
8797.44 1172
8798.32 1157
8799.21 1170
8800.10 1214
8800.98 1185
8801.87 1131
8802.75 1203
8803.64 1269
8804.52 1321
8805.41 1283
8806.29 1285
8807.18 1331
8808.07 1279
8808.95 1179
8809.84 1154
8810.72 1173
8811.61 1153
8812.50 1154
8813.38 1029
8814.27 1004
8815.15 1050
8816.04 1028
8816.93 1042
8817.81 1068
8818.70 1085
8819.59 1085
8820.47 1161
8821.36 1151
8822.25 1098
8823.13 1094
8824.02 1099
8824.91 1011
8825.79 987
8826.68 1104
8827.57 1055
8828.45 1043
8829.34 1035
8830.23 1047
8831.11 938
8832.00 978
8832.89 1031
8833.78 992
8834.66 929
8835.55 991
8836.44 1056
8837.32 998
8838.21 983
8839.10 910
8839.99 997
8840.87 1023
8841.76 956
8842.65 945
8843.54 993
8844.42 982
8845.31 959
8846.20 918
8847.09 936
8847.98 835
8848.86 912
8849.75 917
8850.64 861
8851.53 869
8852.42 812
8853.30 786
8854.19 802
8855.08 853
8855.97 883
8856.86 853
8857.75 851
8858.63 775
8859.52 821
8860.41 788
8861.30 778
8862.19 796
8863.08 769
8863.97 776
8864.85 873
8865.74 867
8866.63 817
8867.52 812
8868.41 763
8869.30 803
8870.19 792
8871.08 724
8871.97 805
8872.85 727
8873.74 776
8874.63 748
8875.52 749
8876.41 803
8877.30 753
8878.19 710
8879.08 738
8879.97 792
8880.86 824
8881.75 727
8882.64 718
8883.53 792
8884.42 792
8885.31 783
8886.20 777
8887.09 771
8887.98 752
8888.87 753
8889.76 735
8890.65 720
8891.54 718
8892.43 725
8893.32 759
8894.21 706
8895.10 723
8895.99 707
8896.88 682
8897.77 726
8898.66 681
8899.55 696
8900.44 730
8901.33 713
8902.22 719
8903.11 679
8904.00 695
8904.89 676
8905.78 712
8906.67 679
8907.56 690
8908.46 681
8909.35 714
8910.24 709
8911.13 696
8912.02 674
8912.91 697
8913.80 721
8914.69 701
8915.58 663
8916.48 655
8917.37 700
8918.26 634
8919.15 635
8920.04 623
8920.93 664
8921.82 681
8922.72 667
8923.61 698
8924.50 648
8925.39 647
8926.28 626
8927.18 630
8928.07 697
8928.96 652
8929.85 621
8930.74 621
8931.64 688
8932.53 617
8933.42 638
8934.31 620
8935.20 603
8936.10 599
8936.99 597
8937.88 636
8938.77 589
8939.67 618
8940.56 603
8941.45 624
8942.34 641
8943.24 614
8944.13 591
8945.02 630
8945.91 606
8946.81 619
8947.70 580
8948.59 635
8949.49 655
8950.38 604
8951.27 600
8952.16 509
8953.06 613
8953.95 596
8954.84 557
8955.74 587
8956.63 634
8957.52 591
8958.42 624
8959.31 625
8960.20 596
8961.10 632
8961.99 593
8962.89 595
8963.78 586
8964.67 587
8965.57 594
8966.46 646
8967.35 594
8968.25 605
8969.14 658
8970.04 663
8970.93 612
8971.82 619
8972.72 596
8973.61 578
8974.51 555
8975.40 614
8976.30 583
8977.19 644
8978.08 631
8978.98 666
8979.87 619
8980.77 621
8981.66 597
8982.56 615
8983.45 645
8984.35 654
8985.24 645
8986.14 634
8987.03 600
8987.93 587
8988.82 603
8989.72 561
8990.61 569
8991.51 598
8992.40 580
8993.30 624
8994.19 619
8995.09 593
8995.98 594
8996.88 593
8997.77 586
8998.67 616
8999.56 586
9000.46 568
9001.35 587
9002.25 583
9003.15 587
9004.04 531
9004.94 548
9005.83 585
9006.73 596
9007.62 560
9008.52 526
9009.42 538
9010.31 552
9011.21 580
9012.10 559
9013.00 566
9013.90 551
9014.79 592
9015.69 619
9016.59 554
9017.48 566
9018.38 546
9019.27 538
9020.17 556
9021.07 553
9021.96 543
9022.86 594
9023.76 586
9024.65 565
9025.55 536
9026.45 580
9027.34 613
9028.24 579
9029.14 571
9030.04 577
9030.93 562
9031.83 573
9032.73 593
9033.62 552
9034.52 577
9035.42 605
9036.32 558
9037.21 571
9038.11 586
9039.01 597
9039.90 586
9040.80 547
9041.70 558
9042.60 539
9043.50 582
9044.39 587
9045.29 583
9046.19 553
9047.09 527
9047.98 549
9048.88 529
9049.78 582
9050.68 602
9051.58 597
9052.47 600
9053.37 601
9054.27 575
9055.17 557
9056.07 571
9056.97 622
9057.86 555
9058.76 599
9059.66 620
9060.56 624
9061.46 608
9062.36 604
9063.25 604
9064.15 605
9065.05 626
9065.95 648
9066.85 624
9067.75 647
9068.65 628
9069.55 644
9070.45 619
9071.34 606
9072.24 594
9073.14 580
9074.04 618
9074.94 628
9075.84 600
9076.74 614
9077.64 612
9078.54 572
9079.44 635
9080.34 610
9081.24 617
9082.14 627
9083.04 624
9083.94 599
9084.84 632
9085.74 562
9086.63 629
9087.53 629
9088.43 644
9089.33 644
9090.23 616
9091.13 651
9092.03 669
9092.93 667
9093.83 675
9094.74 630
9095.64 656
9096.54 618
9097.44 657
9098.34 601
9099.24 643
9100.14 586
9101.04 631
9101.94 621
9102.84 587
9103.74 603
9104.64 595
9105.54 557
9106.44 560
9107.34 538
9108.24 609
9109.14 597
9110.05 560
9110.95 585
9111.85 569
9112.75 606
9113.65 562
9114.55 586
9115.45 600
9116.35 611
9117.25 592
9118.16 562
9119.06 567
9119.96 649
9120.86 563
9121.76 555
9122.66 552
9123.56 585
9124.47 547
9125.37 581
9126.27 563
9127.17 586
9128.07 632
9128.98 568
9129.88 572
9130.78 584
9131.68 611
9132.58 534
9133.49 593
9134.39 550
9135.29 553
9136.19 558
9137.09 578
9138.00 579
9138.90 532
9139.80 607
9140.70 561
9141.61 534
9142.51 541
9143.41 526
9144.31 556
9145.22 576
9146.12 546
9147.02 510
9147.93 534
9148.83 576
9149.73 546
9150.63 584
9151.54 564
9152.44 593
9153.34 593
9154.25 559
9155.15 525
9156.05 557
9156.96 564
9157.86 513
9158.76 521
9159.67 538
9160.57 541
9161.47 525
9162.38 585
9163.28 531
9164.18 548
9165.09 488
9165.99 519
9166.90 532
9167.80 499
9168.70 581
9169.61 561
9170.51 578
9171.41 540
9172.32 509
9173.22 522
9174.13 523
9175.03 568
9175.94 583
9176.84 593
9177.74 595
9178.65 593
9179.55 531
9180.46 535
9181.36 542
9182.27 561
9183.17 575
9184.08 543
9184.98 554
9185.88 538
9186.79 558
9187.69 600
9188.60 581
9189.50 503
9190.41 575
9191.31 568
9192.22 530
9193.12 526
9194.03 540
9194.93 514
9195.84 524
9196.74 572
9197.65 621
9198.56 587
9199.46 554
9200.37 600
9201.27 571
9202.18 525
9203.08 578
9203.99 590
9204.89 572
9205.80 524
9206.71 512
9207.61 528
9208.52 548
9209.42 529
9210.33 589
9211.23 520
9212.14 505
9213.05 523
9213.95 507
9214.86 493
9215.77 522
9216.67 580
9217.58 571
9218.48 548
9219.39 568
9220.30 519
9221.20 535
9222.11 580
9223.02 557
9223.92 497
9224.83 543
9225.74 548
9226.64 603
9227.55 529
9228.46 479
9229.36 524
9230.27 549
9231.18 531
9232.08 494
9232.99 527
9233.90 576
9234.81 523
9235.71 518
9236.62 510
9237.53 501
9238.43 557
9239.34 531
9240.25 517
9241.16 486
9242.06 551
9242.97 487
9243.88 518
9244.79 530
9245.69 507
9246.60 534
9247.51 509
9248.42 555
9249.33 493
9250.23 519
9251.14 496
9252.05 476
9252.96 518
9253.87 541
9254.77 467
9255.68 527
9256.59 527
9257.50 510
9258.41 506
9259.31 493
9260.22 545
9261.13 536
9262.04 513
9262.95 505
9263.86 531
9264.77 513
9265.67 514
9266.58 500
9267.49 509
9268.40 508
9269.31 502
9270.22 539
9271.13 523
9272.04 497
9272.94 523
9273.85 510
9274.76 563
9275.67 505
9276.58 546
9277.49 522
9278.40 520
9279.31 543
9280.22 522
9281.13 526
9282.04 512
9282.95 544
9283.86 533
9284.77 547
9285.68 520
9286.59 556
9287.49 582
9288.40 588
9289.31 554
9290.22 555
9291.13 555
9292.04 518
9292.95 556
9293.86 531
9294.77 524
9295.68 535
9296.59 512
9297.50 524
9298.41 526
9299.33 536
9300.24 549
9301.15 574
9302.06 549
9302.97 533
9303.88 517
9304.79 566
9305.70 598
9306.61 609
9307.52 589
9308.43 579
9309.34 631
9310.25 643
9311.16 663
9312.07 645
9312.98 635
9313.90 566
9314.81 569
9315.72 608
9316.63 545
9317.54 540
9318.45 510
9319.36 538
9320.27 502
9321.19 552
9322.10 575
9323.01 617
9323.92 575
9324.83 548
9325.74 566
9326.65 491
9327.57 545
9328.48 595
9329.39 578
9330.30 565
9331.21 542
9332.13 542
9333.04 520
9333.95 475
9334.86 510
9335.77 570
9336.69 565
9337.60 527
9338.51 548
9339.42 576
9340.33 577
9341.25 581
9342.16 576
9343.07 515
9343.98 494
9344.90 532
9345.81 573
9346.72 539
9347.63 537
9348.55 515
9349.46 569
9350.37 549
9351.29 559
9352.20 491
9353.11 532
9354.02 520
9354.94 495
9355.85 528
9356.76 510
9357.68 535
9358.59 522
9359.50 527
9360.42 542
9361.33 580
9362.24 585
9363.16 521
9364.07 498
9364.98 503
9365.90 523
9366.81 547
9367.72 511
9368.64 517
9369.55 545
9370.47 528
9371.38 529
9372.29 534
9373.21 512
9374.12 508
9375.04 524
9375.95 551
9376.86 559
9377.78 531
9378.69 605
9379.61 595
9380.52 544
9381.43 542
9382.35 556
9383.26 550
9384.18 533
9385.09 543
9386.01 540
9386.92 604
9387.84 627
9388.75 557
9389.67 562
9390.58 562
9391.49 556
9392.41 532
9393.32 561
9394.24 592
9395.15 556
9396.07 602
9396.98 619
9397.90 568
9398.81 572
9399.73 612
9400.65 603
9401.56 576
9402.48 544
9403.39 557
9404.31 543
9405.22 557
9406.14 567
9407.05 516
9407.97 546
9408.88 604
9409.80 584
9410.72 604
9411.63 553
9412.55 580
9413.46 595
9414.38 579
9415.30 575
9416.21 539
9417.13 585
9418.04 573
9418.96 579
9419.88 521
9420.79 548
9421.71 562
9422.62 587
9423.54 599
9424.46 582
9425.37 598
9426.29 545
9427.21 544
9428.12 554
9429.04 594
9429.96 581
9430.87 588
9431.79 572
9432.71 599
9433.62 583
9434.54 574
9435.46 556
9436.37 583
9437.29 617
9438.21 620
9439.13 629
9440.04 682
9440.96 616
9441.88 629
9442.80 619
9443.71 578
9444.63 614
9445.55 633
9446.46 688
9447.38 620
9448.30 637
9449.22 629
9450.14 603
9451.05 651
9451.97 689
9452.89 771
9453.81 812
9454.72 876
9455.64 846
9456.56 837
9457.48 844
9458.40 731
9459.31 689
9460.23 707
9461.15 685
9462.07 672
9462.99 651
9463.91 590
9464.82 637
9465.74 641
9466.66 641
9467.58 569
9468.50 594
9469.42 643
9470.34 579
9471.25 622
9472.17 607
9473.09 595
9474.01 669
9474.93 622
9475.85 576
9476.77 618
9477.69 613
9478.60 660
9479.52 675
9480.44 670
9481.36 676
9482.28 668
9483.20 693
9484.12 718
9485.04 677
9485.96 643
9486.88 675
9487.80 683
9488.72 606
9489.64 605
9490.56 646
9491.48 652
9492.40 644
9493.32 640
9494.24 633
9495.16 618
9496.08 671
9497.00 614
9497.92 618
9498.84 637
9499.76 659
9500.68 652
9501.60 635
9502.52 630
9503.44 571
9504.36 632
9505.28 589
9506.20 550
9507.12 581
9508.04 681
9508.96 650
9509.88 561
9510.80 613
9511.72 639
9512.64 653
9513.56 633
9514.48 656
9515.40 683
9516.32 660
9517.25 662
9518.17 727
9519.09 649
9520.01 692
9520.93 689
9521.85 721
9522.77 687
9523.69 651
9524.61 719
9525.54 680
9526.46 727
9527.38 691
9528.30 723
9529.22 704
9530.14 741
9531.06 739
9531.99 748
9532.91 786
9533.83 830
9534.75 822
9535.67 784
9536.60 790
9537.52 831
9538.44 802
9539.36 772
9540.28 737
9541.21 719
9542.13 704
9543.05 766
9543.97 759
9544.89 728
9545.82 722
9546.74 750
9547.66 732
9548.58 794
9549.51 723
9550.43 716
9551.35 665
9552.27 649
9553.20 673
9554.12 709
9555.04 705
9555.96 735
9556.89 695
9557.81 715
9558.73 741
9559.66 786
9560.58 780
9561.50 658
9562.43 692
9563.35 779
9564.27 781
9565.19 763
9566.12 770
9567.04 720
9567.96 798
9568.89 729
9569.81 765
9570.74 759
9571.66 705
9572.58 713
9573.51 704
9574.43 697
9575.35 790
9576.28 791
9577.20 754
9578.13 763
9579.05 712
9579.97 761
9580.90 731
9581.82 808
9582.75 789
9583.67 768
9584.59 782
9585.52 739
9586.44 779
9587.37 733
9588.29 768
9589.22 831
9590.14 760
9591.06 720
9591.99 755
9592.91 762
9593.84 772
9594.76 778
9595.69 792
9596.61 842
9597.54 843
9598.46 816
9599.39 802
9600.31 895
9601.24 898
9602.16 838
9603.09 823
9604.01 901
9604.94 898
9605.86 943
9606.79 901
9607.71 956
9608.64 911
9609.56 918
9610.49 896
9611.41 931
9612.34 912
9613.27 890
9614.19 885
9615.12 998
9616.04 880
9616.97 906
9617.89 894
9618.82 1013
9619.75 940
9620.67 966
9621.60 973
9622.52 1004
9623.45 940
9624.38 961
9625.30 1012
9626.23 1009
9627.15 998
9628.08 1016
9629.01 1015
9629.93 1062
9630.86 977
9631.79 1046
9632.71 1051
9633.64 1032
9634.57 1084
9635.49 1074
9636.42 1039
9637.35 1121
9638.27 1071
9639.20 1128
9640.13 1230
9641.05 1107
9641.98 1101
9642.91 1132
9643.83 1124
9644.76 1184
9645.69 1140
9646.62 1184
9647.54 1267
9648.47 1313
9649.40 1312
9650.32 1274
9651.25 1338
9652.18 1297
9653.11 1348
9654.03 1360
9654.96 1408
9655.89 1443
9656.82 1535
9657.75 1454
9658.67 1438
9659.60 1458
9660.53 1452
9661.46 1402
9662.38 1356
9663.31 1419
9664.24 1446
9665.17 1415
9666.10 1417
9667.02 1495
9667.95 1500
9668.88 1559
9669.81 1551
9670.74 1606
9671.67 1539
9672.59 1572
9673.52 1593
9674.45 1628
9675.38 1595
9676.31 1612
9677.24 1674
9678.17 1658
9679.10 1661
9680.02 1610
9680.95 1693
9681.88 1760
9682.81 1834
9683.74 1778
9684.67 1821
9685.60 1873
9686.53 1884
9687.46 1842
9688.39 1827
9689.31 1818
9690.24 1872
9691.17 1924
9692.10 1812
9693.03 1904
9693.96 1881
9694.89 2108
9695.82 2220
9696.75 2322
9697.68 2488
9698.61 2745
9699.54 3016
9700.47 3143
9701.40 3242
9702.33 3221
9703.26 3109
9704.19 2994
9705.12 2749
9706.05 2593
9706.98 2419
9707.91 2198
9708.84 2067
9709.77 2052
9710.70 2050
9711.63 1929
9712.56 1970
9713.49 2124
9714.42 2284
9715.35 2209
9716.28 2257
9717.21 2298
9718.14 2327
9719.07 2202
9720.00 2113
9720.93 2032
9721.87 1972
9722.80 1950
9723.73 1791
9724.66 1728
9725.59 1609
9726.52 1697
9727.45 1588
9728.38 1601
9729.31 1649
9730.24 1698
9731.18 1743
9732.11 1727
9733.04 1782
9733.97 1837
9734.90 1811
9735.83 1844
9736.76 1788
9737.70 1641
9738.63 1643
9739.56 1573
9740.49 1598
9741.42 1641
9742.35 1500
9743.29 1468
9744.22 1493
9745.15 1435
9746.08 1447
9747.01 1463
9747.95 1375
9748.88 1393
9749.81 1388
9750.74 1358
9751.67 1274
9752.61 1349
9753.54 1338
9754.47 1325
9755.40 1295
9756.34 1361
9757.27 1339
9758.20 1336
9759.13 1324
9760.07 1391
9761.00 1386
9761.93 1399
9762.87 1423
9763.80 1467
9764.73 1499
9765.66 1488
9766.60 1501
9767.53 1522
9768.46 1521
9769.40 1412
9770.33 1452
9771.26 1453
9772.20 1391
9773.13 1358
9774.06 1463
9775.00 1417
9775.93 1388
9776.86 1464
9777.80 1454
9778.73 1620
9779.66 1557
9780.60 1598
9781.53 1597
9782.46 1567
9783.40 1603
9784.33 1687
9785.26 1589
9786.20 1543
9787.13 1523
9788.07 1493
9789.00 1422
9789.93 1335
9790.87 1287
9791.80 1248
9792.74 1309
9793.67 1313
9794.61 1279
9795.54 1235
9796.47 1272
9797.41 1277
9798.34 1294
9799.28 1341
9800.21 1405
9801.15 1343
9802.08 1342
9803.02 1272
9803.95 1276
9804.89 1171
9805.82 1199
9806.76 1151
9807.69 1123
9808.63 1083
9809.56 1034
9810.50 1028
9811.43 1061
9812.37 1045
9813.30 1031
9814.24 1033
9815.17 983
9816.11 1028
9817.04 1011
9817.98 972
9818.91 1013
9819.85 968
9820.78 1004
9821.72 1024
9822.65 970
9823.59 961
9824.53 953
9825.46 980
9826.40 1002
9827.33 1030
9828.27 954
9829.21 968
9830.14 974
9831.08 934
9832.01 964
9832.95 984
9833.89 948
9834.82 952
9835.76 944
9836.69 917
9837.63 932
9838.57 922
9839.50 908
9840.44 949
9841.38 978
9842.31 954
9843.25 978
9844.19 1056
9845.12 971
9846.06 947
9847.00 981
9847.93 974
9848.87 921
9849.81 928
9850.74 919
9851.68 921
9852.62 964
9853.56 925
9854.49 931
9855.43 913
9856.37 919
9857.30 876
9858.24 898
9859.18 942
9860.12 949
9861.05 949
9861.99 941
9862.93 941
9863.87 939
9864.80 928
9865.74 896
9866.68 912
9867.62 833
9868.56 861
9869.49 810
9870.43 875
9871.37 882
9872.31 918
9873.24 925
9874.18 930
9875.12 930
9876.06 876
9877.00 876
9877.94 862
9878.87 816
9879.81 870
9880.75 849
9881.69 887
9882.63 875
9883.57 840
9884.50 833
9885.44 778
9886.38 832
9887.32 802
9888.26 845
9889.20 805
9890.14 884
9891.08 816
9892.02 810
9892.95 814
9893.89 839
9894.83 827
9895.77 796
9896.71 835
9897.65 783
9898.59 804
9899.53 802
9900.47 836
9901.41 816
9902.35 833
9903.29 858
9904.23 794
9905.16 822
9906.10 879
9907.04 894
9907.98 876
9908.92 860
9909.86 872
9910.80 883
9911.74 960
9912.68 894
9913.62 860
9914.56 958
9915.50 907
9916.44 849
9917.38 822
9918.32 873
9919.26 897
9920.20 829
9921.14 881
9922.08 955
9923.02 931
9923.97 1036
9924.91 1130
9925.85 1273
9926.79 1439
9927.73 1580
9928.67 1696
9929.61 1661
9930.55 1743
9931.49 1632
9932.43 1401
9933.37 1312
9934.31 1246
9935.25 1206
9936.20 1118
9937.14 1036
9938.08 963
9939.02 928
9939.96 828
9940.90 828
9941.84 812
9942.78 884
9943.73 851
9944.67 820
9945.61 836
9946.55 849
9947.49 874
9948.43 852
9949.37 812
9950.32 855
9951.26 858
9952.20 815
9953.14 843
9954.08 832
9955.03 790
9955.97 831
9956.91 870
9957.85 846
9958.79 804
9959.74 858
9960.68 844
9961.62 850
9962.56 845
9963.50 795
9964.45 815
9965.39 804
9966.33 766
9967.27 764
9968.22 751
9969.16 781
9970.10 775
9971.04 857
9971.99 716
9972.93 742
9973.87 779
9974.82 806
9975.76 797
9976.70 796
9977.64 765
9978.59 794
9979.53 770
9980.47 802
9981.42 755
9982.36 760
9983.30 754
9984.25 751
9985.19 692
9986.13 708
9987.08 759
9988.02 762
9988.96 763
9989.91 795
9990.85 806
9991.80 748
9992.74 751
9993.68 740
9994.63 739
9995.57 801
9996.51 790
9997.46 794
9998.40 734
9999.35 762
10000.29 751
10001.23 725
10002.18 701
10003.12 785
10004.07 740
10005.01 755
10005.96 756
10006.90 810
10007.84 766
10008.79 762
10009.73 803
10010.68 765
10011.62 763
10012.57 741
10013.51 718
10014.46 733
10015.40 707
10016.35 738
10017.29 697
10018.24 717
10019.18 711
10020.13 740
10021.07 759
10022.02 725
10022.96 677
10023.91 676
10024.85 658
10025.80 695
10026.74 705
10027.69 696
10028.63 723
10029.58 729
10030.52 712
10031.47 731
10032.42 679
10033.36 715
10034.31 689
10035.25 642
10036.20 622
10037.14 667
10038.09 646
10039.04 633
10039.98 639
10040.93 681
10041.87 671
10042.82 626
10043.77 659
10044.71 673
10045.66 624
10046.60 630
10047.55 671
10048.50 673
10049.44 644
10050.39 617
10051.34 631
10052.28 599
10053.23 588
10054.18 629
10055.12 600
10056.07 630
10057.02 643
10057.96 623
10058.91 637
10059.86 632
10060.80 624
10061.75 692
10062.70 681
10063.64 613
10064.59 641
10065.54 613
10066.49 640
10067.43 613
10068.38 651
10069.33 628
10070.28 575
10071.22 614
10072.17 677
10073.12 650
10074.07 640
10075.01 673
10075.96 665
10076.91 651
10077.86 539
10078.80 611
10079.75 595
10080.70 569
10081.65 573
10082.60 598
10083.54 577
10084.49 565
10085.44 565
10086.39 578
10087.34 559
10088.28 581
10089.23 595
10090.18 637
10091.13 580
10092.08 630
10093.03 619
10093.97 604
10094.92 628
10095.87 590
10096.82 598
10097.77 575
10098.72 583
10099.67 580
10100.62 605
10101.56 509
10102.51 573
10103.46 580
10104.41 584
10105.36 625
10106.31 626
10107.26 596
10108.21 510
10109.16 564
10110.11 590
10111.05 609
10112.00 583
10112.95 568
10113.90 584
10114.85 566
10115.80 597
10116.75 600
10117.70 572
10118.65 588
10119.60 603
10120.55 589
10121.50 584
10122.45 501
10123.40 556
10124.35 552
10125.30 559
10126.25 575
10127.20 564
10128.15 563
10129.10 593
10130.05 565
10131.00 582
10131.95 574
10132.90 613
10133.85 581
10134.80 555
10135.75 611
10136.70 645
10137.65 568
10138.60 544
10139.55 557
10140.51 605
10141.46 632
10142.41 605
10143.36 588
10144.31 613
10145.26 594
10146.21 634
10147.16 649
10148.11 629
10149.06 624
10150.01 620
10150.97 660
10151.92 647
10152.87 622
10153.82 613
10154.77 632
10155.72 605
10156.67 667
10157.63 681
10158.58 614
10159.53 591
10160.48 657
10161.43 646
10162.38 644
10163.34 655
10164.29 637
10165.24 640
10166.19 645
10167.14 644
10168.09 610
10169.05 683
10170.00 677
10170.95 680
10171.90 642
10172.86 602
10173.81 628
10174.76 663
10175.71 639
10176.66 659
10177.62 668
10178.57 693
10179.52 716
10180.47 677
10181.43 656
10182.38 669
10183.33 711
10184.29 694
10185.24 754
10186.19 732
10187.14 791
10188.10 801
10189.05 821
10190.00 755
10190.96 757
10191.91 696
10192.86 737
10193.81 759
10194.77 741
10195.72 750
10196.67 762
10197.63 741
10198.58 746
10199.53 719
10200.49 768
10201.44 789
10202.40 826
10203.35 816
10204.30 784
10205.26 803
10206.21 908
10207.16 1020
10208.12 951
10209.07 933
10210.03 945
10210.98 949
10211.93 886
10212.89 802
10213.84 850
10214.80 827
10215.75 860
10216.70 739
10217.66 786
10218.61 733
10219.57 754
10220.52 752
10221.48 771
10222.43 771
10223.39 734
10224.34 753
10225.30 751
10226.25 745
10227.20 754
10228.16 716
10229.11 686
10230.07 711
10231.02 721
10231.98 682
10232.93 731
10233.89 780
10234.84 714
10235.80 775
10236.75 839
10237.71 879
10238.67 883
10239.62 811
10240.58 800
10241.53 785
10242.49 810
10243.44 718
10244.40 688
10245.35 672
10246.31 678
10247.26 678
10248.22 650
10249.18 624
10250.13 575
10251.09 592
10252.04 575
10253.00 555
10253.96 617
10254.91 560
10255.87 611
10256.82 587
10257.78 618
10258.74 613
10259.69 575
10260.65 576
10261.61 582
10262.56 573
10263.52 584
10264.47 581
10265.43 593
10266.39 609
10267.34 570
10268.30 597
10269.26 574
10270.21 567
10271.17 543
10272.13 534
10273.09 556
10274.04 615
10275.00 673
10275.96 633
10276.91 644
10277.87 621
10278.83 601
10279.78 581
10280.74 594
10281.70 613
10282.66 582
10283.61 537
10284.57 531
10285.53 564
10286.49 529
10287.44 542
10288.40 574
10289.36 576
10290.32 497
10291.27 582
10292.23 608
10293.19 575
10294.15 537
10295.11 627
10296.06 590
10297.02 556
10297.98 575
10298.94 634
10299.90 606
10300.85 582
10301.81 558
10302.77 507
10303.73 528
10304.69 533
10305.65 551
10306.60 538
10307.56 534
10308.52 581
10309.48 551
10310.44 583
10311.40 576
10312.36 597
10313.32 547
10314.27 555
10315.23 527
10316.19 571
10317.15 560
10318.11 588
10319.07 579
10320.03 544
10320.99 529
10321.95 563
10322.91 566
10323.86 525
10324.82 517
10325.78 526
10326.74 572
10327.70 571
10328.66 561
10329.62 567
10330.58 579
10331.54 641
10332.50 568
10333.46 556
10334.42 567
10335.38 544
10336.34 564
10337.30 519
10338.26 538
10339.22 485
10340.18 534
10341.14 525
10342.10 531
10343.06 484
10344.02 518
10344.98 483
10345.94 535
10346.90 518
10347.86 504
10348.82 508
10349.78 560
10350.74 500
10351.70 524
10352.66 514
10353.62 551
10354.58 601
10355.55 505
10356.51 533
10357.47 499
10358.43 494
10359.39 478
10360.35 508
10361.31 565
10362.27 584
10363.23 531
10364.19 613
10365.16 541
10366.12 528
10367.08 503
10368.04 481
10369.00 506
10369.96 502
10370.92 550
10371.88 523
10372.85 470
10373.81 506
10374.77 475
10375.73 476
10376.69 493
10377.65 465
10378.62 433
10379.58 445
10380.54 493
10381.50 456
10382.46 482
10383.43 506
10384.39 514
10385.35 489
10386.31 475
10387.27 514
10388.24 501
10389.20 483
10390.16 495
10391.12 481
10392.09 464
10393.05 479
10394.01 497
10394.97 500
10395.94 508
10396.90 463
10397.86 506
10398.82 481
10399.79 469
10400.75 496
10401.71 512
10402.68 536
10403.64 524
10404.60 504
10405.57 476
10406.53 473
10407.49 497
10408.45 512
10409.42 462
10410.38 434
10411.34 505
10412.31 495
10413.27 467
10414.23 487
10415.20 507
10416.16 500
10417.13 503
10418.09 534
10419.05 480
10420.02 475
10420.98 516
10421.94 508
10422.91 513
10423.87 516
10424.84 514
10425.80 501
10426.76 494
10427.73 461
10428.69 468
10429.66 489
10430.62 470
10431.58 454
10432.55 442
10433.51 439
10434.48 442
10435.44 455
10436.41 462
10437.37 443
10438.34 466
10439.30 470
10440.27 456
10441.23 459
10442.19 481
10443.16 446
10444.12 431
10445.09 438
10446.05 415
10447.02 486
10447.98 466
10448.95 449
10449.91 426
10450.88 419
10451.84 438
10452.81 459
10453.78 454
10454.74 456
10455.71 451
10456.67 438
10457.64 459
10458.60 425
10459.57 418
10460.53 433
10461.50 446
10462.47 473
10463.43 453
10464.40 384
10465.36 420
10466.33 480
10467.29 439
10468.26 413
10469.23 429
10470.19 497
10471.16 430
10472.12 464
10473.09 433
10474.06 422
10475.02 420
10475.99 440
10476.96 447
10477.92 451
10478.89 445
10479.86 507
10480.82 474
10481.79 406
10482.76 428
10483.72 420
10484.69 449
10485.66 434
10486.62 438
10487.59 480
10488.56 448
10489.52 445
10490.49 455
10491.46 461
10492.42 435
10493.39 455
10494.36 405
10495.33 412
10496.29 407
10497.26 420
10498.23 409
10499.19 429
10500.16 407
10501.13 432
10502.10 405
10503.06 421
10504.03 414
10505.00 422
10505.97 389
10506.94 426
10507.90 459
10508.87 472
10509.84 430
10510.81 417
10511.78 402
10512.74 424
10513.71 432
10514.68 415
10515.65 461
10516.62 464
10517.58 445
10518.55 435
10519.52 406
10520.49 429
10521.46 431
10522.43 411
10523.39 428
10524.36 439
10525.33 451
10526.30 454
10527.27 473
10528.24 407
10529.21 405
10530.18 420
10531.14 477
10532.11 428
10533.08 417
10534.05 439
10535.02 481
10535.99 449
10536.96 426
10537.93 369
10538.90 446
10539.87 460
10540.84 443
10541.80 434
10542.77 483
10543.74 430
10544.71 461
10545.68 428
10546.65 470
10547.62 463
10548.59 485
10549.56 426
10550.53 428
10551.50 413
10552.47 420
10553.44 438
10554.41 407
10555.38 433
10556.35 427
10557.32 412
10558.29 418
10559.26 453
10560.23 490
10561.20 492
10562.17 528
10563.14 488
10564.11 478
10565.08 444
10566.05 485
10567.02 464
10567.99 456
10568.97 465
10569.94 478
10570.91 474
10571.88 458
10572.85 462
10573.82 464
10574.79 513
10575.76 445
10576.73 392
10577.70 430
10578.67 462
10579.64 450
10580.62 440
10581.59 390
10582.56 425
10583.53 411
10584.50 443
10585.47 447
10586.44 514
10587.42 459
10588.39 457
10589.36 451
10590.33 473
10591.30 450
10592.27 415
10593.25 454
10594.22 463
10595.19 463
10596.16 416
10597.13 443
10598.10 458
10599.08 477
10600.05 411
10601.02 440
10601.99 435
10602.96 413
10603.94 414
10604.91 410
10605.88 450
10606.85 455
10607.83 434
10608.80 425
10609.77 398
10610.74 415
10611.72 442
10612.69 410
10613.66 418
10614.63 475
10615.61 465
10616.58 440
10617.55 511
10618.53 485
10619.50 435
10620.47 470
10621.44 487
10622.42 480
10623.39 512
10624.36 480
10625.34 470
10626.31 479
10627.28 498
10628.26 484
10629.23 491
10630.20 476
10631.18 493
10632.15 475
10633.12 465
10634.10 525
10635.07 490
10636.05 553
10637.02 550
10637.99 607
10638.97 570
10639.94 591
10640.91 621
10641.89 672
10642.86 640
10643.84 610
10644.81 604
10645.79 566
10646.76 549
10647.73 516
10648.71 494
10649.68 486
10650.66 466
10651.63 463
10652.61 494
10653.58 465
10654.55 465
10655.53 450
10656.50 466
10657.48 426
10658.45 423
10659.43 448
10660.40 470
10661.38 462
10662.35 473
10663.33 436
10664.30 439
10665.28 423
10666.25 470
10667.23 467
10668.20 472
10669.18 473
10670.15 398
10671.13 393
10672.10 400
10673.08 406
10674.05 447
10675.03 434
10676.01 416
10676.98 403
10677.96 404
10678.93 439
10679.91 463
10680.88 446
10681.86 482
10682.84 435
10683.81 479
10684.79 451
10685.76 486
10686.74 467
10687.72 448
10688.69 488
10689.67 451
10690.64 436
10691.62 493
10692.60 455
10693.57 428
10694.55 447
10695.53 445
10696.50 495
10697.48 473
10698.46 446
10699.43 464
10700.41 446
10701.39 460
10702.36 466
10703.34 481
10704.32 484
10705.29 462
10706.27 465
10707.25 486
10708.22 517
10709.20 447
10710.18 485
10711.15 441
10712.13 449
10713.11 457
10714.09 484
10715.06 405
10716.04 448
10717.02 460
10718.00 435
10718.97 411
10719.95 428
10720.93 451
10721.91 471
10722.88 440
10723.86 435
10724.84 437
10725.82 458
10726.80 471
10727.77 483
10728.75 471
10729.73 439
10730.71 439
10731.69 437
10732.66 452
10733.64 443
10734.62 425
10735.60 483
10736.58 502
10737.55 488
10738.53 412
10739.51 444
10740.49 485
10741.47 467
10742.45 454
10743.43 441
10744.40 443
10745.38 444
10746.36 476
10747.34 451
10748.32 427
10749.30 417
10750.28 449
10751.26 468
10752.24 469
10753.21 492
10754.19 462
10755.17 472
10756.15 479
10757.13 430
10758.11 470
10759.09 516
10760.07 455
10761.05 459
10762.03 477
10763.01 480
10763.99 501
10764.97 508
10765.95 497
10766.93 513
10767.91 508
10768.89 508
10769.87 514
10770.84 505
10771.82 472
10772.80 480
10773.78 466
10774.76 479
10775.74 480
10776.73 498
10777.71 492
10778.69 514
10779.67 553
10780.65 483
10781.63 452
10782.61 546
10783.59 569
10784.57 561
10785.55 553
10786.53 488
10787.51 535
10788.49 542
10789.47 516
10790.45 488
10791.43 473
10792.41 493
10793.39 514
10794.38 513
10795.36 485
10796.34 517
10797.32 513
10798.30 525
10799.28 508
10800.26 450
10801.24 484
10802.22 535
10803.21 515
10804.19 537
10805.17 489
10806.15 440
10807.13 517
10808.11 501
10809.09 505
10810.08 505
10811.06 494
10812.04 532
10813.02 518
10814.00 534
10814.99 512
10815.97 508
10816.95 495
10817.93 505
10818.91 540
10819.90 527
10820.88 571
10821.86 538
10822.84 468
10823.82 519
10824.81 510
10825.79 519
10826.77 514
10827.75 516
10828.74 533
10829.72 493
10830.70 539
10831.68 525
10832.67 499
10833.65 552
10834.63 526
10835.62 510
10836.60 548
10837.58 522
10838.56 562
10839.55 544
10840.53 526
10841.51 514
10842.50 502
10843.48 537
10844.46 522
10845.45 500
10846.43 500
10847.41 532
10848.40 550
10849.38 552
10850.36 502
10851.35 515
10852.33 573
10853.31 578
10854.30 559
10855.28 530
10856.26 562
10857.25 583
10858.23 565
10859.22 574
10860.20 580
10861.18 597
10862.17 572
10863.15 544
10864.14 616
10865.12 523
10866.10 552
10867.09 604
10868.07 628
10869.06 616
10870.04 555
10871.03 573
10872.01 603
10873.00 587
10873.98 604
10874.96 607
10875.95 638
10876.93 618
10877.92 619
10878.90 625
10879.89 688
10880.87 617
10881.86 629
10882.84 606
10883.83 622
10884.81 640
10885.80 636
10886.78 604
10887.77 657
10888.75 686
10889.74 698
10890.72 686
10891.71 664
10892.70 690
10893.68 666
10894.67 697
10895.65 687
10896.64 706
10897.62 684
10898.61 725
10899.59 769
10900.58 723
10901.57 728
10902.55 695
10903.54 717
10904.52 730
10905.51 726
10906.50 750
10907.48 690
10908.47 788
10909.45 773
10910.44 760
10911.43 762
10912.41 819
10913.40 813
10914.39 828
10915.37 808
10916.36 826
10917.35 783
10918.33 807
10919.32 817
10920.30 799
10921.29 873
10922.28 819
10923.27 781
10924.25 837
10925.24 873
10926.23 922
10927.21 857
10928.20 882
10929.19 886
10930.17 857
10931.16 871
10932.15 858
10933.14 899
10934.12 893
10935.11 871
10936.10 909
10937.09 909
10938.07 886
10939.06 923
10940.05 902
10941.04 966
10942.02 981
10943.01 991
10944.00 985
10944.99 1027
10945.97 1039
10946.96 1071
10947.95 1079
10948.94 1020
10949.93 1029
10950.91 1056
10951.90 1055
10952.89 1133
10953.88 1182
10954.87 1252
10955.85 1261
10956.84 1360
10957.83 1398
10958.82 1547
10959.81 1597
10960.80 1598
10961.79 1587
10962.77 1615
10963.76 1574
10964.75 1471
10965.74 1418
10966.73 1350
10967.72 1340
10968.71 1284
10969.70 1227
10970.68 1165
10971.67 1144
10972.66 1122
10973.65 1110
10974.64 1148
10975.63 1079
10976.62 1107
10977.61 1081
10978.60 1098
10979.59 1100
10980.58 1090
10981.57 1083
10982.55 1140
10983.54 1244
10984.53 1183
10985.52 1139
10986.51 1132
10987.50 1130
10988.49 1164
10989.48 1193
10990.47 1148
10991.46 1215
10992.45 1227
10993.44 1286
10994.43 1369
10995.42 1381
10996.41 1612
10997.40 1737
10998.39 1786
10999.38 1923
11000.37 2167
11001.36 2266
11002.35 2219
11003.34 2267
11004.33 2210
11005.33 2065
11006.32 1844
11007.31 1741
11008.30 1609
11009.29 1415
11010.28 1241
11011.27 1219
11012.26 1134
11013.25 1109
11014.24 1057
11015.23 1043
11016.22 1089
11017.21 1086
11018.21 1073
11019.20 1052
11020.19 978
11021.18 1007
11022.17 1044
11023.16 1018
11024.15 1013
11025.14 1023
11026.14 941
11027.13 948
11028.12 967
11029.11 896
11030.10 909
11031.09 923
11032.09 978
11033.08 926
11034.07 855
11035.06 907
11036.05 913
11037.05 830
11038.04 871
11039.03 910
11040.02 933
11041.01 923
11042.01 921
11043.00 854
11043.99 842
11044.98 936
11045.97 903
11046.97 921
11047.96 807
11048.95 854
11049.94 885
11050.94 856
11051.93 848
11052.92 780
11053.91 807
11054.91 829
11055.90 831
11056.89 782
11057.89 773
11058.88 802
11059.87 858
11060.87 856
11061.86 888
11062.85 865
11063.84 927
11064.84 944
11065.83 886
11066.82 885
11067.82 896
11068.81 936
11069.80 863
11070.80 855
11071.79 851
11072.78 837
11073.78 822
11074.77 836
11075.77 820
11076.76 810
11077.75 786
11078.75 770
11079.74 760
11080.73 767
11081.73 782
11082.72 784
11083.72 770
11084.71 768
11085.70 786
11086.70 744
11087.69 767
11088.69 756
11089.68 754
11090.68 781
11091.67 770
11092.66 778
11093.66 759
11094.65 746
11095.65 742
11096.64 725
11097.64 746
11098.63 699
11099.63 715
11100.62 740
11101.62 718
11102.61 671
11103.61 743
11104.60 706
11105.60 697
11106.59 699
11107.59 712
11108.58 651
11109.58 678
11110.57 661
11111.57 655
11112.56 609
11113.56 662
11114.55 683
11115.55 690
11116.55 641
11117.54 683
11118.54 678
11119.53 678
11120.53 673
11121.52 670
11122.52 702
11123.51 727
11124.51 697
11125.51 758
11126.50 746
11127.50 761
11128.49 728
11129.49 734
11130.49 703
11131.48 655
11132.48 656
11133.48 674
11134.47 687
11135.47 610
11136.46 665
11137.46 614
11138.46 630
11139.45 653
11140.45 633
11141.45 611
11142.44 605
11143.44 675
11144.44 663
11145.43 669
11146.43 666
11147.43 604
11148.43 627
11149.42 632
11150.42 662
11151.42 683
11152.41 647
11153.41 658
11154.41 656
11155.40 632
11156.40 660
11157.40 627
11158.40 570
11159.39 605
11160.39 577
11161.39 629
11162.39 642
11163.38 622
11164.38 590
11165.38 608
11166.38 593
11167.38 632
11168.37 681
11169.37 607
11170.37 585
11171.37 631
11172.37 625
11173.36 629
11174.36 685
11175.36 632
11176.36 692
11177.36 673
11178.35 620
11179.35 610
11180.35 669
11181.35 650
11182.35 664
11183.35 711
11184.34 610
11185.34 650
11186.34 680
11187.34 731
11188.34 680
11189.34 694
11190.34 699
11191.34 689
11192.34 700
11193.33 689
11194.33 714
11195.33 721
11196.33 698
11197.33 715
11198.33 685
11199.33 677
11200.33 651
11201.33 668
11202.33 651
11203.33 675
11204.33 721
11205.32 715
11206.32 681
11207.32 654
11208.32 675
11209.32 694
11210.32 691
11211.32 717
11212.32 641
11213.32 651
11214.32 604
11215.32 626
11216.32 638
11217.32 620
11218.32 606
11219.32 657
11220.32 601
11221.32 611
11222.32 638
11223.32 659
11224.32 650
11225.32 634
11226.32 586
11227.33 616
11228.33 602
11229.33 640
11230.33 625
11231.33 658
11232.33 585
11233.33 540
11234.33 592
11235.33 563
11236.33 590
11237.33 577
11238.33 553
11239.33 614
11240.34 597
11241.34 556
11242.34 556
11243.34 580
11244.34 609
11245.34 591
11246.34 574
11247.34 600
11248.35 636
11249.35 577
11250.35 565
11251.35 561
11252.35 523
11253.35 535
11254.35 535
11255.36 599
11256.36 523
11257.36 558
11258.36 548
11259.36 540
11260.37 552
11261.37 510
11262.37 535
11263.37 588
11264.37 568
11265.38 510
11266.38 549
11267.38 567
11268.38 570
11269.39 591
11270.39 596
11271.39 576
11272.39 582
11273.40 554
11274.40 580
11275.40 594
11276.40 602
11277.41 602
11278.41 612
11279.41 602
11280.41 599
11281.42 573
11282.42 550
11283.42 606
11284.43 621
11285.43 602
11286.43 569
11287.44 585
11288.44 548
11289.44 583
11290.45 575
11291.45 553
11292.45 563
11293.46 577
11294.46 593
11295.46 527
11296.47 535
11297.47 554
11298.47 561
11299.48 565
11300.48 561
11301.48 558
11302.49 593
11303.49 605
11304.50 592
11305.50 537
11306.50 582
11307.51 583
11308.51 579
11309.52 610
11310.52 614
11311.52 597
11312.53 689
11313.53 721
11314.54 757
11315.54 744
11316.55 730
11317.55 761
11318.56 714
11319.56 717
11320.56 700
11321.57 573
11322.57 585
11323.58 600
11324.58 578
11325.59 534
11326.59 544
11327.60 590
11328.60 572
11329.61 446
11330.61 520
11331.62 505
11332.62 517
11333.63 513
11334.63 494
11335.64 510
11336.65 505
11337.65 514
11338.66 520
11339.66 497
11340.67 531
11341.67 495
11342.68 550
11343.68 545
11344.69 494
11345.70 497
11346.70 476
11347.71 502
11348.71 495
11349.72 469
11350.72 457
11351.73 484
11352.74 538
11353.74 518
11354.75 502
11355.76 502
11356.76 512
11357.77 520
11358.77 530
11359.78 522
11360.79 573
11361.79 462
11362.80 469
11363.81 476
11364.81 481
11365.82 488
11366.83 492
11367.83 504
11368.84 473
11369.85 486
11370.85 494
11371.86 463
11372.87 470
11373.87 462
11374.88 491
11375.89 536
11376.90 504
11377.90 529
11378.91 482
11379.92 504
11380.92 534
11381.93 492
11382.94 490
11383.95 489
11384.95 513
11385.96 484
11386.97 502
11387.98 471
11388.99 464
11389.99 499
11391.00 536
11392.01 504
11393.02 481
11394.02 505
11395.03 511
11396.04 542
11397.05 526
11398.06 482
11399.06 516
11400.07 520
11401.08 458
11402.09 463
11403.10 486
11404.11 490
11405.11 487
11406.12 457
11407.13 470
11408.14 470
11409.15 486
11410.16 506
11411.17 485
11412.17 486
11413.18 497
11414.19 512
11415.20 504
11416.21 488
11417.22 488
11418.23 457
11419.24 484
11420.25 476
11421.25 460
11422.26 433
11423.27 471
11424.28 474
11425.29 454
11426.30 445
11427.31 460
11428.32 458
11429.33 478
11430.34 468
11431.35 517
11432.36 497
11433.37 494
11434.38 481
11435.39 482
11436.40 460
11437.41 472
11438.42 470
11439.43 453
11440.44 477
11441.45 492
11442.46 505
11443.47 492
11444.48 544
11445.49 502
11446.50 471
11447.51 499
11448.52 554
11449.53 566
11450.54 541
11451.55 504
11452.56 516
11453.57 475
11454.58 498
11455.59 530
11456.60 485
11457.61 517
11458.62 502
11459.63 526
11460.64 509
11461.66 514
11462.67 502
11463.68 479
11464.69 511
11465.70 499
11466.71 484
11467.72 487
11468.73 504
11469.74 488
11470.76 478
11471.77 539
11472.78 523
11473.79 470
11474.80 436
11475.81 475
11476.82 471
11477.84 486
11478.85 488
11479.86 482
11480.87 446
11481.88 477
11482.89 493
11483.91 491
11484.92 541
11485.93 498
11486.94 473
11487.95 442
11488.97 474
11489.98 461
11490.99 440
11492.00 470
11493.02 460
11494.03 506
11495.04 480
11496.05 488
11497.06 492
11498.08 494
11499.09 461
11500.10 482
11501.12 538
11502.13 543
11503.14 511
11504.15 477
11505.17 496
11506.18 486
11507.19 480
11508.20 517
11509.22 478
11510.23 478
11511.24 489
11512.26 473
11513.27 470
11514.28 480
11515.30 469
11516.31 523
11517.32 494
11518.34 499
11519.35 456
11520.36 530
11521.38 518
11522.39 494
11523.40 498
11524.42 483
11525.43 522
11526.45 500
11527.46 494
11528.47 439
11529.49 527
11530.50 491
11531.52 463
11532.53 469
11533.54 493
11534.56 530
11535.57 571
11536.59 549
11537.60 502
11538.61 511
11539.63 550
11540.64 569
11541.66 521
11542.67 503
11543.69 511
11544.70 500
11545.72 531
11546.73 556
11547.74 506
11548.76 537
11549.77 542
11550.79 565
11551.80 505
11552.82 529
11553.83 528
11554.85 555
11555.86 514
11556.88 542
11557.89 512
11558.91 512
11559.92 559
11560.94 554
11561.96 560
11562.97 562
11563.99 573
11565.00 557
11566.02 562
11567.03 561
11568.05 525
11569.06 608
11570.08 615
11571.10 595
11572.11 539
11573.13 587
11574.14 619
11575.16 578
11576.17 596
11577.19 617
11578.21 613
11579.22 647
11580.24 632
11581.25 644
11582.27 663
11583.29 680
11584.30 717
11585.32 763
11586.34 705
11587.35 698
11588.37 784
11589.39 802
11590.40 773
11591.42 776
11592.44 855
11593.45 795
11594.47 806
11595.49 805
11596.50 887
11597.52 896
11598.54 931
11599.55 1097
11600.57 1178
11601.59 1218
11602.60 1343
11603.62 1452
11604.64 1527
11605.66 1609
11606.67 1573
11607.69 1587
11608.71 1468
11609.73 1369
11610.74 1198
11611.76 1136
11612.78 1046
11613.80 916
11614.81 832
11615.83 835
11616.85 796
11617.87 760
11618.88 703
11619.90 636
11620.92 655
11621.94 664
11622.96 689
11623.97 673
11624.99 630
11626.01 596
11627.03 646
11628.05 601
11629.07 599
11630.08 604
11631.10 578
11632.12 576
11633.14 638
11634.16 580
11635.18 563
11636.19 549
11637.21 592
11638.23 617
11639.25 589
11640.27 561
11641.29 553
11642.31 596
11643.33 576
11644.34 568
11645.36 584
11646.38 598
11647.40 584
11648.42 558
11649.44 538
11650.46 569
11651.48 625
11652.50 580
11653.52 526
11654.54 568
11655.56 588
11656.58 567
11657.60 557
11658.61 553
11659.63 577
11660.65 598
11661.67 587
11662.69 556
11663.71 555
11664.73 598
11665.75 621
11666.77 654
11667.79 665
11668.81 610
11669.83 594
11670.85 630
11671.87 649
11672.89 631
11673.91 585
11674.93 583
11675.95 595
11676.97 567
11678.00 514
11679.02 549
11680.04 609
11681.06 626
11682.08 589
11683.10 569
11684.12 580
11685.14 594
11686.16 594
11687.18 623
11688.20 603
11689.22 547
11690.24 581
11691.26 601
11692.29 567
11693.31 569
11694.33 598
11695.35 563
11696.37 558
11697.39 602
11698.41 579
11699.43 577
11700.46 581
11701.48 533
11702.50 617
11703.52 552
11704.54 566
11705.56 571
11706.58 509
11707.61 505
11708.63 534
11709.65 546
11710.67 522
11711.69 520
11712.72 494
11713.74 478
11714.76 566
11715.78 583
11716.80 557
11717.83 520
11718.85 541
11719.87 564
11720.89 573
11721.92 531
11722.94 538
11723.96 552
11724.98 520
11726.01 565
11727.03 527
11728.05 502
11729.07 510
11730.10 501
11731.12 488
11732.14 473
11733.16 552
11734.19 553
11735.21 540
11736.23 543
11737.26 539
11738.28 512
11739.30 591
11740.33 535
11741.35 533
11742.37 494
11743.39 521
11744.42 527
11745.44 537
11746.47 556
11747.49 559
11748.51 517
11749.54 523
11750.56 536
11751.58 525
11752.61 496
11753.63 467
11754.65 482
11755.68 520
11756.70 537
11757.73 502
11758.75 500
11759.77 455
11760.80 489
11761.82 514
11762.85 503
11763.87 509
11764.89 510
11765.92 480
11766.94 518
11767.97 507
11768.99 467
11770.02 522
11771.04 512
11772.06 524
11773.09 520
11774.11 498
11775.14 477
11776.16 501
11777.19 540
11778.21 574
11779.24 540
11780.26 508
11781.29 512
11782.31 523
11783.34 539
11784.36 492
11785.39 504
11786.41 554
11787.44 574
11788.46 521
11789.49 518
11790.51 515
11791.54 506
11792.57 534
11793.59 531
11794.62 489
11795.64 501
11796.67 538
11797.69 589
11798.72 538
11799.74 538
11800.77 505
11801.80 548
11802.82 540
11803.85 505
11804.87 534
11805.90 558
11806.93 542
11807.95 568
11808.98 526
11810.00 531
11811.03 508
11812.06 566
11813.08 532
11814.11 490
11815.14 535
11816.16 545
11817.19 532
11818.22 531
11819.24 538
11820.27 569
11821.30 571
11822.32 586
11823.35 546
11824.38 568
11825.40 562
11826.43 592
11827.46 560
11828.48 541
11829.51 536
11830.54 520
11831.56 568
11832.59 590
11833.62 571
11834.65 563
11835.67 554
11836.70 585
11837.73 596
11838.76 598
11839.78 611
11840.81 571
11841.84 590
11842.87 596
11843.89 558
11844.92 569
11845.95 592
11846.98 621
11848.00 633
11849.03 641
11850.06 609
11851.09 580
11852.12 605
11853.14 603
11854.17 615
11855.20 649
11856.23 625
11857.26 614
11858.29 611
11859.31 619
11860.34 655
11861.37 627
11862.40 642
11863.43 641
11864.46 654
11865.48 688
11866.51 612
11867.54 627
11868.57 683
11869.60 664
11870.63 718
11871.66 709
11872.69 737
11873.72 705
11874.74 727
11875.77 677
11876.80 678
11877.83 716
11878.86 710
11879.89 709
11880.92 739
11881.95 710
11882.98 723
11884.01 763
11885.04 705
11886.07 776
11887.10 836
11888.13 873
11889.15 821
11890.18 858
11891.21 826
11892.24 835
11893.27 909
11894.30 872
11895.33 839
11896.36 857
11897.39 955
11898.42 928
11899.45 985
11900.48 984
11901.51 1051
11902.54 989
11903.57 1059
11904.60 1149
11905.64 1105
11906.67 1097
11907.70 1048
11908.73 985
11909.76 1040
11910.79 973
11911.82 1020
11912.85 969
11913.88 979
11914.91 923
11915.94 935
11916.97 979
11918.00 1043
11919.03 985
11920.06 985
11921.10 971
11922.13 984
11923.16 950
11924.19 978
11925.22 1069
11926.25 1104
11927.28 1179
11928.31 1170
11929.35 1324
11930.38 1457
11931.41 1509
11932.44 1607
11933.47 1641
11934.50 1690
11935.53 1638
11936.57 1572
11937.60 1432
11938.63 1417
11939.66 1310
11940.69 1242
11941.73 1105
11942.76 1055
11943.79 1050
11944.82 974
11945.85 959
11946.89 920
11947.92 920
11948.95 837
11949.98 861
11951.01 844
11952.05 852
11953.08 831
11954.11 852
11955.14 826
11956.18 795
11957.21 812
11958.24 818
11959.27 804
11960.31 822
11961.34 803
11962.37 819
11963.41 843
11964.44 810
11965.47 852
11966.50 905
11967.54 824
11968.57 834
11969.60 811
11970.64 871
11971.67 810
11972.70 870
11973.74 824
11974.77 814
11975.80 825
11976.84 844
11977.87 832
11978.90 856
11979.94 815
11980.97 808
11982.00 854
11983.04 827
11984.07 807
11985.11 840
11986.14 785
11987.17 782
11988.21 782
11989.24 895
11990.28 864
11991.31 832
11992.34 878
11993.38 893
11994.41 866
11995.45 888
11996.48 905
11997.52 913
11998.55 940
11999.58 911
12000.62 963
12001.65 907
12002.69 897
12003.72 852
12004.76 849
12005.79 851
12006.83 876
12007.86 846
12008.90 885
12009.93 901
12010.97 914
12012.00 933
12013.04 900
12014.07 929
12015.11 949
12016.14 1010
12017.18 1001
12018.21 984
12019.25 1023
12020.28 1011
12021.32 971
12022.35 982
12023.39 1025
12024.42 992
12025.46 971
12026.49 985
12027.53 975
12028.57 988
12029.60 924
12030.64 912
12031.67 947
12032.71 902
12033.74 922
12034.78 917
12035.82 933
12036.85 962
12037.89 947
12038.92 936
12039.96 936
12041.00 822
12042.03 868
12043.07 877
12044.11 889
12045.14 917
12046.18 856
12047.22 894
12048.25 909
12049.29 898
12050.33 877
12051.36 891
12052.40 867
12053.44 877
12054.47 920
12055.51 935
12056.55 941
12057.58 952
12058.62 978
12059.66 929
12060.69 955
12061.73 1008
12062.77 935
12063.80 898
12064.84 927
12065.88 956
12066.92 968
12067.95 945
12068.99 993
12070.03 1002
12071.07 951
12072.10 975
12073.14 954
12074.18 951
12075.22 982
12076.25 1014
12077.29 964
12078.33 932
12079.37 889
12080.41 950
12081.44 983
12082.48 955
12083.52 988
12084.56 1000
12085.60 1062
12086.63 1042
12087.67 1079
12088.71 1099
12089.75 1113
12090.79 1074
12091.83 1073
12092.86 1095
12093.90 1114
12094.94 1105
12095.98 1134
12097.02 1213
12098.06 1245
12099.10 1244
12100.13 1269
12101.17 1399
12102.21 1393
12103.25 1447
12104.29 1535
12105.33 1425
12106.37 1474
12107.41 1501
12108.45 1482
12109.49 1465
12110.52 1335
12111.56 1240
12112.60 1263
12113.64 1180
12114.68 1037
12115.72 961
12116.76 1011
12117.80 950
12118.84 891
12119.88 867
12120.92 899
12121.96 865
12123.00 813
12124.04 827
12125.08 814
12126.12 790
12127.16 774
12128.20 794
12129.24 710
12130.28 767
12131.32 755
12132.36 813
12133.40 782
12134.44 748
12135.48 702
12136.52 724
12137.56 746
12138.60 815
12139.64 745
12140.68 737
12141.72 759
12142.76 795
12143.80 725
12144.84 764
12145.88 812
12146.93 778
12147.97 803
12149.01 776
12150.05 725
12151.09 708
12152.13 740
12153.17 743
12154.21 714
12155.25 703
12156.29 756
12157.34 729
12158.38 719
12159.42 727
12160.46 695
12161.50 734
12162.54 700
12163.58 742
12164.62 686
12165.67 754
12166.71 782
12167.75 805
12168.79 812
12169.83 749
12170.87 753
12171.92 791
12172.96 753
12174.00 694
12175.04 669
12176.08 690
12177.13 681
12178.17 663
12179.21 728
12180.25 645
12181.30 713
12182.34 678
12183.38 701
12184.42 676
12185.46 642
12186.51 660
12187.55 704
12188.59 645
12189.63 675
12190.68 689
12191.72 678
12192.76 685
12193.81 673
12194.85 663
12195.89 674
12196.93 635
12197.98 657
12199.02 644
12200.06 618
12201.11 600
12202.15 593
12203.19 653
12204.24 613
12205.28 650
12206.32 695
12207.37 632
12208.41 685
12209.45 663
12210.50 630
12211.54 597
12212.58 614
12213.63 666
12214.67 604
12215.71 647
12216.76 628
12217.80 611
12218.85 617
12219.89 636
12220.93 603
12221.98 641
12223.02 618
12224.07 646
12225.11 579
12226.15 653
12227.20 620
12228.24 648
12229.29 640
12230.33 653
12231.38 628
12232.42 645
12233.46 634
12234.51 642
12235.55 674
12236.60 617
12237.64 564
12238.69 621
12239.73 585
12240.78 554
12241.82 599
12242.87 600
12243.91 577
12244.96 584
12246.00 591
12247.05 604
12248.09 595
12249.14 565
12250.18 613
12251.23 551
12252.27 569
12253.32 607
12254.36 573
12255.41 533
12256.45 529
12257.50 586
12258.55 562
12259.59 544
12260.64 515
12261.68 582
12262.73 530
12263.77 518
12264.82 525
12265.87 532
12266.91 503
12267.96 519
12269.00 519
12270.05 519
12271.10 501
12272.14 519
12273.19 526
12274.23 534
12275.28 536
12276.33 560
12277.37 573
12278.42 525
12279.47 535
12280.51 537
12281.56 517
12282.61 506
12283.65 538
12284.70 525
12285.75 501
12286.79 539
12287.84 507
12288.89 498
12289.93 529
12290.98 543
12292.03 541
12293.07 491
12294.12 476
12295.17 544
12296.22 556
12297.26 539
12298.31 537
12299.36 496
12300.40 489
12301.45 482
12302.50 550
12303.55 520
12304.59 498
12305.64 494
12306.69 504
12307.74 475
12308.78 531
12309.83 532
12310.88 514
12311.93 524
12312.98 493
12314.02 532
12315.07 493
12316.12 453
12317.17 476
12318.22 454
12319.26 488
12320.31 507
12321.36 498
12322.41 497
12323.46 476
12324.51 468
12325.55 432
12326.60 446
12327.65 469
12328.70 481
12329.75 479
12330.80 493
12331.85 532
12332.89 484
12333.94 468
12334.99 534
12336.04 495
12337.09 500
12338.14 499
12339.19 443
12340.24 480
12341.29 494
12342.33 485
12343.38 486
12344.43 487
12345.48 465
12346.53 460
12347.58 471
12348.63 508
12349.68 494
12350.73 448
12351.78 494
12352.83 502
12353.88 476
12354.93 483
12355.98 497
12357.03 499
12358.08 512
12359.13 505
12360.18 522
12361.23 522
12362.28 508
12363.33 503
12364.38 488
12365.43 506
12366.48 520
12367.53 524
12368.58 456
12369.63 490
12370.68 483
12371.73 521
12372.78 498
12373.83 492
12374.88 480
12375.93 491
12376.98 502
12378.03 537
12379.08 486
12380.13 481
12381.18 495
12382.23 505
12383.29 533
12384.34 494
12385.39 516
12386.44 527
12387.49 523
12388.54 489
12389.59 507
12390.64 513
12391.69 497
12392.75 542
12393.80 530
12394.85 549
12395.90 549
12396.95 507
12398.00 495
12399.05 531
12400.11 520
12401.16 487
12402.21 541
12403.26 497
12404.31 532
12405.36 502
12406.42 543
12407.47 523
12408.52 526
12409.57 541
12410.62 488
12411.68 513
12412.73 476
12413.78 503
12414.83 510
12415.88 540
12416.94 551
12417.99 538
12419.04 490
12420.09 500
12421.15 574
12422.20 548
12423.25 564
12424.30 506
12425.36 533
12426.41 572
12427.46 543
12428.52 550
12429.57 539
12430.62 568
12431.67 493
12432.73 546
12433.78 575
12434.83 572
12435.89 567
12436.94 569
12437.99 548
12439.05 527
12440.10 544
12441.15 540
12442.21 577
12443.26 561
12444.31 511
12445.37 546
12446.42 556
12447.47 563
12448.53 569
12449.58 551
12450.63 566
12451.69 609
12452.74 591
12453.80 566
12454.85 586
12455.90 582
12456.96 665
12458.01 618
12459.07 605
12460.12 599
12461.17 645
12462.23 685
12463.28 681
12464.34 644
12465.39 628
12466.45 662
12467.50 721
12468.56 728
12469.61 709
12470.66 775
12471.72 810
12472.77 858
12473.83 970
12474.88 1097
12475.94 1215
12476.99 1269
12478.05 1296
12479.10 1345
12480.16 1314
12481.21 1301
12482.27 1271
12483.32 1163
12484.38 1146
12485.43 1015
12486.49 924
12487.54 841
12488.60 826
12489.65 766
12490.71 719
12491.77 729
12492.82 671
12493.88 653
12494.93 622
12495.99 650
12497.04 652
12498.10 605
12499.15 608
12500.21 639
12501.27 594
12502.32 571
12503.38 586
12504.43 607
12505.49 586
12506.55 627
12507.60 653
12508.66 581
12509.72 599
12510.77 589
12511.83 572
12512.88 579
12513.94 589
12515.00 604
12516.05 627
12517.11 572
12518.17 561
12519.22 565
12520.28 580
12521.34 577
12522.39 582
12523.45 581
12524.51 539
12525.56 505
12526.62 553
12527.68 538
12528.74 539
12529.79 550
12530.85 567
12531.91 530
12532.96 533
12534.02 538
12535.08 556
12536.14 604
12537.19 561
12538.25 571
12539.31 634
12540.37 639
12541.42 627
12542.48 657
12543.54 643
12544.60 604
12545.65 628
12546.71 605
12547.77 674
12548.83 646
12549.89 639
12550.94 597
12552.00 686
12553.06 653
12554.12 620
12555.18 598
12556.23 704
12557.29 718
12558.35 698
12559.41 719
12560.47 705
12561.53 706
12562.58 702
12563.64 717
12564.70 629
12565.76 617
12566.82 685
12567.88 667
12568.94 589
12570.00 618
12571.05 640
12572.11 616
12573.17 584
12574.23 577
12575.29 563
12576.35 561
12577.41 587
12578.47 601
12579.53 565
12580.59 567
12581.64 598
12582.70 560
12583.76 556
12584.82 562
12585.88 503
12586.94 576
12588.00 572
12589.06 583
12590.12 510
12591.18 498
12592.24 597
12593.30 575
12594.36 530
12595.42 536
12596.48 553
12597.54 560
12598.60 542
12599.66 529
12600.72 574
12601.78 536
12602.84 606
12603.90 551
12604.96 532
12606.02 605
12607.08 551
12608.14 516
12609.20 536
12610.26 561
12611.32 533
12612.38 525
12613.44 549
12614.50 594
12615.57 593
12616.63 536
12617.69 618
12618.75 611
12619.81 616
12620.87 607
12621.93 632
12622.99 619
12624.05 655
12625.11 638
12626.18 585
12627.24 614
12628.30 539
12629.36 548
12630.42 516
12631.48 516
12632.54 496
12633.60 493
12634.67 505
12635.73 537
12636.79 526
12637.85 516
12638.91 518
12639.97 541
12641.04 526
12642.10 517
12643.16 486
12644.22 493
12645.28 486
12646.35 540
12647.41 545
12648.47 532
12649.53 494
12650.59 497
12651.66 531
12652.72 538
12653.78 559
12654.84 568
12655.91 506
12656.97 502
12658.03 481
12659.09 498
12660.16 501
12661.22 462
12662.28 463
12663.34 493
12664.41 485
12665.47 467
12666.53 505
12667.60 496
12668.66 457
12669.72 525
12670.78 545
12671.85 491
12672.91 494
12673.97 488
12675.04 493
12676.10 475
12677.16 494
12678.23 540
12679.29 526
12680.35 502
12681.42 510
12682.48 487
12683.54 523
12684.61 528
12685.67 489
12686.74 536
12687.80 515
12688.86 506
12689.93 524
12690.99 514
12692.05 498
12693.12 499
12694.18 542
12695.25 539
12696.31 554
12697.37 513
12698.44 550
12699.50 515
12700.57 594
12701.63 582
12702.70 536
12703.76 563
12704.83 587
12705.89 602
12706.95 565
12708.02 556
12709.08 590
12710.15 588
12711.21 562
12712.28 546
12713.34 522
12714.41 550
12715.47 537
12716.54 573
12717.60 555
12718.67 535
12719.73 518
12720.80 550
12721.86 547
12722.93 540
12723.99 497
12725.06 524
12726.12 520
12727.19 484
12728.26 526
12729.32 570
12730.39 566
12731.45 527
12732.52 486
12733.58 539
12734.65 537
12735.71 541
12736.78 506
12737.85 517
12738.91 538
12739.98 538
12741.04 530
12742.11 510
12743.18 507
12744.24 525
12745.31 500
12746.37 481
12747.44 503
12748.51 482
12749.57 501
12750.64 491
12751.71 483
12752.77 444
12753.84 457
12754.91 485
12755.97 440
12757.04 455
12758.11 459
12759.17 513
12760.24 486
12761.31 456
12762.37 478
12763.44 486
12764.51 479
12765.57 476
12766.64 459
12767.71 486
12768.78 488
12769.84 462
12770.91 475
12771.98 446
12773.04 467
12774.11 494
12775.18 465
12776.25 407
12777.31 457
12778.38 442
12779.45 402
12780.52 406
12781.58 447
12782.65 458
12783.72 469
12784.79 471
12785.86 459
12786.92 481
12787.99 460
12789.06 425
12790.13 437
12791.20 437
12792.26 448
12793.33 483
12794.40 492
12795.47 445
12796.54 462
12797.61 450
12798.67 498
12799.74 440
12800.81 478
12801.88 475
12802.95 469
12804.02 482
12805.09 495
12806.15 439
12807.22 492
12808.29 497
12809.36 470
12810.43 437
12811.50 474
12812.57 493
12813.64 519
12814.71 515
12815.77 486
12816.84 495
12817.91 465
12818.98 443
12820.05 516
12821.12 527
12822.19 514
12823.26 527
12824.33 524
12825.40 473
12826.47 496
12827.54 523
12828.61 481
12829.68 489
12830.75 530
12831.82 472
12832.89 473
12833.96 460
12835.03 486
12836.10 467
12837.17 486
12838.24 473
12839.31 462
12840.38 413
12841.45 433
12842.52 444
12843.59 418
12844.66 421
12845.73 474
12846.80 431
12847.87 438
12848.94 451
12850.01 426
12851.08 456
12852.15 471
12853.22 442
12854.29 440
12855.36 452
12856.43 464
12857.51 416
12858.58 419
12859.65 449
12860.72 438
12861.79 442
12862.86 425
12863.93 392
12865.00 393
12866.07 410
12867.15 403
12868.22 393
12869.29 391
12870.36 380
12871.43 409
12872.50 418
12873.57 396
12874.65 393
12875.72 425
12876.79 420
12877.86 412
12878.93 363
12880.00 406
12881.08 403
12882.15 401
12883.22 421
12884.29 406
12885.36 368
12886.44 358
12887.51 392
12888.58 377
12889.65 354
12890.72 367
12891.80 384
12892.87 380
12893.94 391
12895.01 411
12896.09 434
12897.16 416
12898.23 379
12899.30 421
12900.38 396
12901.45 420
12902.52 382
12903.60 378
12904.67 343
12905.74 371
12906.81 382
12907.89 347
12908.96 390
12910.03 370
12911.11 369
12912.18 395
12913.25 413
12914.33 388
12915.40 405
12916.47 429
12917.55 407
12918.62 408
12919.69 389
12920.77 385
12921.84 403
12922.91 395
12923.99 404
12925.06 400
12926.13 417
12927.21 408
12928.28 373
12929.36 386
12930.43 372
12931.50 427
12932.58 401
12933.65 386
12934.73 363
12935.80 431
12936.87 413
12937.95 410
12939.02 392
12940.10 423
12941.17 373
12942.25 408
12943.32 370
12944.39 330
12945.47 385
12946.54 390
12947.62 400
12948.69 392
12949.77 392
12950.84 377
12951.92 398
12952.99 382
12954.07 387
12955.14 390
12956.22 401
12957.29 380
12958.37 383
12959.44 397
12960.52 375
12961.59 386
12962.67 375
12963.74 388
12964.82 404
12965.89 409
12966.97 360
12968.04 388
12969.12 374
12970.20 341
12971.27 365
12972.35 373
12973.42 380
12974.50 367
12975.57 365
12976.65 359
12977.73 397
12978.80 388
12979.88 363
12980.95 355
12982.03 395
12983.11 402
12984.18 381
12985.26 352
12986.33 364
12987.41 380
12988.49 344
12989.56 380
12990.64 357
12991.72 394
12992.79 375
12993.87 392
12994.95 358
12996.02 353
12997.10 343
12998.18 387
12999.25 383
13000.33 351
13001.41 416
13002.48 421
13003.56 359
13004.64 368
13005.71 364
13006.79 374
13007.87 375
13008.95 378
13010.02 362
13011.10 403
13012.18 347
13013.26 390
13014.33 367
13015.41 369
13016.49 384
13017.57 387
13018.64 408
13019.72 341
13020.80 324
13021.88 338
13022.95 370
13024.03 363
13025.11 360
13026.19 410
13027.26 381
13028.34 407
13029.42 410
13030.50 385
13031.58 409
13032.66 404
13033.73 413
13034.81 392
13035.89 383
13036.97 394
13038.05 397
13039.13 387
13040.20 389
13041.28 384
13042.36 410
13043.44 399
13044.52 383
13045.60 352
13046.68 405
13047.75 385
13048.83 372
13049.91 414
13050.99 404
13052.07 394
13053.15 394
13054.23 406
13055.31 404
13056.39 388
13057.47 386
13058.54 437
13059.62 380
13060.70 382
13061.78 409
13062.86 406
13063.94 395
13065.02 415
13066.10 379
13067.18 377
13068.26 389
13069.34 374
13070.42 424
13071.50 381
13072.58 389
13073.66 367
13074.74 394
13075.82 382
13076.90 381
13077.98 357
13079.06 367
13080.14 376
13081.22 399
13082.30 378
13083.38 376
13084.46 363
13085.54 356
13086.62 353
13087.70 360
13088.78 369
13089.86 372
13090.94 369
13092.02 374
13093.10 386
13094.18 417
13095.27 421
13096.35 353
13097.43 377
13098.51 389
13099.59 381
13100.67 390
13101.75 385
13102.83 404
13103.91 371
13104.99 355
13106.08 384
13107.16 388
13108.24 393
13109.32 394
13110.40 408
13111.48 405
13112.56 409
13113.64 396
13114.73 401
13115.81 422
13116.89 411
13117.97 410
13119.05 395
13120.14 387
13121.22 383
13122.30 374
13123.38 367
13124.46 367
13125.54 374
13126.63 414
13127.71 427
13128.79 371
13129.87 398
13130.96 387
13132.04 404
13133.12 376
13134.20 398
13135.28 375
13136.37 363
13137.45 385
13138.53 422
13139.61 426
13140.70 377
13141.78 386
13142.86 418
13143.95 401
13145.03 429
13146.11 373
13147.19 397
13148.28 404
13149.36 434
13150.44 374
13151.53 353
13152.61 368
13153.69 428
13154.78 406
13155.86 405
13156.94 422
13158.03 386
13159.11 421
13160.19 425
13161.28 404
13162.36 429
13163.44 437
13164.53 451
13165.61 397
13166.69 407
13167.78 420
13168.86 469
13169.95 423
13171.03 444
13172.11 413
13173.20 394
13174.28 445
13175.37 434
13176.45 412
13177.53 396
13178.62 458
13179.70 459
13180.79 442
13181.87 418
13182.96 420
13184.04 380
13185.12 383
13186.21 376
13187.29 380
13188.38 421
13189.46 432
13190.55 411
13191.63 434
13192.72 404
13193.80 437
13194.89 393
13195.97 408
13197.06 425
13198.14 424
13199.23 452
13200.31 474
13201.40 430
13202.48 400
13203.57 420
13204.65 444
13205.74 452
13206.82 431
13207.91 417
13208.99 452
13210.08 463
13211.16 442
13212.25 440
13213.34 489
13214.42 437
13215.51 422
13216.59 423
13217.68 423
13218.76 445
13219.85 472
13220.94 441
13222.02 440
13223.11 405
13224.19 416
13225.28 411
13226.37 427
13227.45 456
13228.54 413
13229.63 423
13230.71 448
13231.80 448
13232.89 461
13233.97 477
13235.06 432
13236.14 484
13237.23 493
13238.32 485
13239.40 429
13240.49 448
13241.58 481
13242.67 434
13243.75 487
13244.84 507
13245.93 491
13247.01 467
13248.10 482
13249.19 481
13250.27 474
13251.36 450
13252.45 459
13253.54 527
13254.62 539
13255.71 503
13256.80 500
13257.89 500
13258.97 501
13260.06 483
13261.15 494
13262.24 527
13263.32 501
13264.41 520
13265.50 517
13266.59 537
13267.67 530
13268.76 544
13269.85 508
13270.94 531
13272.03 564
13273.11 563
13274.20 550
13275.29 540
13276.38 552
13277.47 530
13278.56 540
13279.64 533
13280.73 558
13281.82 566
13282.91 556
13284.00 562
13285.09 570
13286.18 590
13287.26 588
13288.35 592
13289.44 610
13290.53 616
13291.62 602
13292.71 581
13293.80 566
13294.89 608
13295.98 589
13297.06 636
13298.15 582
13299.24 616
13300.33 638
13301.42 646
13302.51 647
13303.60 700
13304.69 618
13305.78 661
13306.87 696
13307.96 677
13309.05 671
13310.14 738
13311.23 719
13312.32 696
13313.41 701
13314.50 700
13315.59 733
13316.68 710
13317.77 688
13318.86 680
13319.95 669
13321.04 735
13322.13 700
13323.22 661
13324.31 639
13325.40 694
13326.49 682
13327.58 719
13328.67 674
13329.76 645
13330.85 699
13331.94 658
13333.03 670
13334.12 672
13335.21 699
13336.30 709
13337.39 709
13338.48 695
13339.57 740
13340.66 667
13341.75 677
13342.85 708
13343.94 690
13345.03 662
13346.12 698
13347.21 750
13348.30 742
13349.39 756
13350.48 751
13351.58 726
13352.67 759
13353.76 754
13354.85 775
13355.94 757
13357.03 748
13358.12 764
13359.22 759
13360.31 794
13361.40 855
13362.49 812
13363.58 795
13364.67 849
13365.77 879
13366.86 931
13367.95 981
13369.04 979
13370.13 971
13371.23 993
13372.32 965
13373.41 980
13374.50 929
13375.60 875
13376.69 849
13377.78 856
13378.87 804
13379.97 819
13381.06 787
13382.15 765
13383.24 758
13384.34 720
13385.43 683
13386.52 710
13387.61 723
13388.71 708
13389.80 668
13390.89 687
13391.99 652
13393.08 703
13394.17 677
13395.26 639
13396.36 689
13397.45 676
13398.54 707
13399.64 677
13400.73 668
13401.82 650
13402.92 681
13404.01 640
13405.10 633
13406.20 639
13407.29 669
13408.39 672
13409.48 663
13410.57 698
13411.67 713
13412.76 679
13413.85 652
13414.95 662
13416.04 669
13417.14 682
13418.23 660
13419.32 658
13420.42 651
13421.51 698
13422.61 676
13423.70 703
13424.80 684
13425.89 685
13426.98 701
13428.08 708
13429.17 711
13430.27 719
13431.36 755
13432.46 756
13433.55 718
13434.65 725
13435.74 721
13436.84 706
13437.93 681
13439.03 727
13440.12 705
13441.22 698
13442.31 650
13443.41 635
13444.50 672
13445.60 747
13446.69 736
13447.79 765
13448.88 726
13449.98 711
13451.07 729
13452.17 742
13453.26 751
13454.36 773
13455.45 710
13456.55 744
13457.65 758
13458.74 736
13459.84 720
13460.93 761
13462.03 831
13463.12 801
13464.22 800
13465.32 756
13466.41 801
13467.51 818
13468.60 803
13469.70 822
13470.80 806
13471.89 831
13472.99 811
13474.09 804
13475.18 810
13476.28 757
13477.37 787
13478.47 804
13479.57 762
13480.66 815
13481.76 830
13482.86 822
13483.95 776
13485.05 824
13486.15 813
13487.25 824
13488.34 787
13489.44 855
13490.54 838
13491.63 878
13492.73 879
13493.83 892
13494.92 905
13496.02 937
13497.12 923
13498.22 951
13499.31 965
13500.41 985
13501.51 1001
13502.61 999
13503.70 1047
13504.80 1065
13505.90 1152
13507.00 1118
13508.09 1118
13509.19 1011
13510.29 966
13511.39 969
13512.49 907
13513.58 869
13514.68 887
13515.78 888
13516.88 832
13517.98 770
13519.07 793
13520.17 740
13521.27 754
13522.37 795
13523.47 725
13524.57 710
13525.66 753
13526.76 716
13527.86 700
13528.96 725
13530.06 674
13531.16 650
13532.26 742
13533.35 734
13534.45 713
13535.55 679
13536.65 699
13537.75 681
13538.85 687
13539.95 666
13541.05 681
13542.15 684
13543.24 656
13544.34 668
13545.44 663
13546.54 658
13547.64 714
13548.74 663
13549.84 617
13550.94 675
13552.04 647
13553.14 677
13554.24 690
13555.34 624
13556.44 670
13557.54 662
13558.64 662
13559.74 663
13560.84 621
13561.94 634
13563.04 677
13564.14 658
13565.24 651
13566.34 701
13567.44 719
13568.54 703
13569.64 677
13570.74 626
13571.84 686
13572.94 699
13574.04 649
13575.14 646
13576.24 623
13577.34 578
13578.44 578
13579.54 651
13580.64 629
13581.74 620
13582.84 642
13583.94 632
13585.05 588
13586.15 615
13587.25 640
13588.35 636
13589.45 638
13590.55 640
13591.65 634
13592.75 617
13593.85 623
13594.95 602
13596.06 610
13597.16 580
13598.26 634
13599.36 655
13600.46 671
13601.56 599
13602.66 627
13603.77 663
13604.87 576
13605.97 646
13607.07 611
13608.17 574
13609.28 648
13610.38 651
13611.48 613
13612.58 571
13613.68 612
13614.79 625
13615.89 638
13616.99 657
13618.09 613
13619.19 638
13620.30 633
13621.40 636
13622.50 614
13623.60 620
13624.71 653
13625.81 647
13626.91 632
13628.01 630
13629.12 590
13630.22 616
13631.32 653
13632.42 591
13633.53 601
13634.63 666
13635.73 675
13636.84 645
13637.94 629
13639.04 639
13640.14 614
13641.25 623
13642.35 610
13643.45 627
13644.56 588
13645.66 599
13646.76 641
13647.87 616
13648.97 596
13650.07 620
13651.18 617
13652.28 603
13653.39 588
13654.49 639
13655.59 593
13656.70 597
13657.80 608
13658.90 626
13660.01 668
13661.11 639
13662.22 578
13663.32 587
13664.42 590
13665.53 598
13666.63 628
13667.74 551
13668.84 602
13669.94 626
13671.05 600
13672.15 649
13673.26 602
13674.36 540
13675.47 609
13676.57 636
13677.68 619
13678.78 579
13679.89 584
13680.99 614
13682.10 594
13683.20 582
13684.30 613
13685.41 594
13686.51 644
13687.62 639
13688.72 595
13689.83 613
13690.93 630
13692.04 631
13693.15 628
13694.25 628
13695.36 589
13696.46 594
13697.57 619
13698.67 642
13699.78 652
13700.88 643
13701.99 660
13703.09 689
13704.20 623
13705.31 600
13706.41 677
13707.52 697
13708.62 680
13709.73 636
13710.84 665
13711.94 675
13713.05 667
13714.15 671
13715.26 697
13716.37 713
13717.47 724
13718.58 709
13719.68 754
13720.79 668
13721.90 695
13723.00 714
13724.11 754
13725.22 689
13726.32 713
13727.43 735
13728.54 719
13729.64 758
13730.75 783
13731.86 753
13732.96 739
13734.07 759
13735.18 831
13736.28 790
13737.39 799
13738.50 778
13739.61 781
13740.71 852
13741.82 799
13742.93 811
13744.03 812
13745.14 776
13746.25 794
13747.36 824
13748.46 845
13749.57 837
13750.68 868
13751.79 868
13752.89 859
13754.00 892
13755.11 870
13756.22 901
13757.33 931
13758.43 926
13759.54 946
13760.65 1022
13761.76 963
13762.87 1020
13763.97 1072
13765.08 1066
13766.19 1091
13767.30 1183
13768.41 1250
13769.51 1230
13770.62 1305
13771.73 1362
13772.84 1421
13773.95 1537
13775.06 1507
13776.17 1452
13777.27 1416
13778.38 1435
13779.49 1411
13780.60 1388
13781.71 1352
13782.82 1271
13783.93 1235
13785.04 1123
13786.14 1082
13787.25 1072
13788.36 1004
13789.47 1033
13790.58 943
13791.69 859
13792.80 857
13793.91 906
13795.02 822
13796.13 794
13797.24 846
13798.35 789
13799.46 808
13800.57 846
13801.68 820
13802.78 778
13803.89 795
13805.00 824
13806.11 765
13807.22 797
13808.33 741
13809.44 780
13810.55 766
13811.66 782
13812.77 795
13813.88 796
13814.99 759
13816.10 720
13817.21 725
13818.32 740
13819.44 722
13820.55 717
13821.66 766
13822.77 716
13823.88 707
13824.99 717
13826.10 736
13827.21 676
13828.32 721
13829.43 745
13830.54 708
13831.65 746
13832.76 744
13833.87 737
13834.98 755
13836.10 773
13837.21 750
13838.32 774
13839.43 744
13840.54 740
13841.65 718
13842.76 754
13843.87 734
13844.99 695
13846.10 782
13847.21 765
13848.32 692
13849.43 719
13850.54 691
13851.65 666
13852.77 692
13853.88 750
13854.99 734
13856.10 732
13857.21 703
13858.33 692
13859.44 714
13860.55 683
13861.66 749
13862.77 740
13863.89 698
13865.00 727
13866.11 716
13867.22 768
13868.33 766
13869.45 783
13870.56 756
13871.67 779
13872.78 759
13873.90 783
13875.01 708
13876.12 744
13877.23 741
13878.35 724
13879.46 730
13880.57 694
13881.69 689
13882.80 745
13883.91 738
13885.02 714
13886.14 722
13887.25 740
13888.36 674
13889.48 697
13890.59 713
13891.70 725
13892.82 730
13893.93 740
13895.04 785
13896.16 800
13897.27 737
13898.38 714
13899.50 745
13900.61 687
13901.72 688
13902.84 721
13903.95 720
13905.07 716
13906.18 671
13907.29 706
13908.41 671
13909.52 657
13910.63 672
13911.75 705
13912.86 730
13913.98 663
13915.09 621
13916.21 698
13917.32 669
13918.43 652
13919.55 658
13920.66 636
13921.78 614
13922.89 679
13924.01 652
13925.12 616
13926.24 644
13927.35 637
13928.46 660
13929.58 641
13930.69 622
13931.81 582
13932.92 650
13934.04 612
13935.15 639
13936.27 638
13937.38 650
13938.50 633
13939.61 603
13940.73 645
13941.85 658
13942.96 663
13944.08 628
13945.19 576
13946.31 627
13947.42 614
13948.54 647
13949.65 655
13950.77 634
13951.88 630
13953.00 584
13954.12 565
13955.23 618
13956.35 637
13957.46 612
13958.58 607
13959.70 628
13960.81 612
13961.93 645
13963.04 638
13964.16 591
13965.28 601
13966.39 601
13967.51 608
13968.62 573
13969.74 589
13970.86 641
13971.97 573
13973.09 566
13974.21 599
13975.32 623
13976.44 589
13977.56 563
13978.67 597
13979.79 586
13980.91 579
13982.02 587
13983.14 585
13984.26 618
13985.37 572
13986.49 571
13987.61 585
13988.73 553
13989.84 555
13990.96 564
13992.08 573
13993.20 593
13994.31 561
13995.43 563
13996.55 575
13997.66 577
13998.78 592
13999.90 572
14001.02 584
14002.14 591
14003.25 576
14004.37 570
14005.49 592
14006.61 594
14007.72 627
14008.84 632
14009.96 582
14011.08 566
14012.20 608
14013.31 619
14014.43 542
14015.55 511
14016.67 595
14017.79 576
14018.91 558
14020.02 575
14021.14 578
14022.26 602
14023.38 600
14024.50 589
14025.62 597
14026.74 597
14027.85 562
14028.97 599
14030.09 630
14031.21 587
14032.33 577
14033.45 617
14034.57 617
14035.69 590
14036.81 580
14037.92 595
14039.04 638
14040.16 610
14041.28 674
14042.40 670
14043.52 630
14044.64 631
14045.76 659
14046.88 632
14048.00 664
14049.12 627
14050.24 627
14051.36 628
14052.48 624
14053.60 643
14054.72 663
14055.84 634
14056.96 661
14058.08 668
14059.20 701
14060.32 695
14061.44 680
14062.56 643
14063.68 678
14064.80 664
14065.92 682
14067.04 755
14068.16 703
14069.28 682
14070.40 726
14071.52 758
14072.64 729
14073.76 726
14074.88 734
14076.00 760
14077.12 754
14078.24 767
14079.36 729
14080.48 748
14081.60 776
14082.73 741
14083.85 829
14084.97 828
14086.09 870
14087.21 838
14088.33 887
14089.45 863
14090.57 849
14091.69 866
14092.82 943
14093.94 1000
14095.06 971
14096.18 916
14097.30 957
14098.42 1022
14099.54 989
14100.67 1080
14101.79 1066
14102.91 1060
14104.03 1026
14105.15 1009
14106.27 959
14107.40 904
14108.52 890
14109.64 902
14110.76 792
14111.88 805
14113.01 785
14114.13 764
14115.25 737
14116.37 747
14117.50 737
14118.62 681
14119.74 723
14120.86 717
14121.98 718
14123.11 677
14124.23 692
14125.35 692
14126.48 720
14127.60 672
14128.72 651
14129.84 649
14130.97 677
14132.09 656
14133.21 655
14134.34 698
14135.46 703
14136.58 660
14137.70 654
14138.83 642
14139.95 667
14141.07 670
14142.20 669
14143.32 650
14144.44 604
14145.57 693
14146.69 660
14147.81 647
14148.94 648
14150.06 694
14151.18 695
14152.31 675
14153.43 653
14154.56 625
14155.68 646
14156.80 658
14157.93 679
14159.05 670
14160.18 665
14161.30 679
14162.42 671
14163.55 682
14164.67 677
14165.80 658
14166.92 644
14168.04 661
14169.17 681
14170.29 662
14171.42 632
14172.54 639
14173.67 624
14174.79 645
14175.92 618
14177.04 622
14178.17 619
14179.29 642
14180.41 559
14181.54 619
14182.66 630
14183.79 600
14184.91 596
14186.04 629
14187.16 582
14188.29 579
14189.41 585
14190.54 604
14191.67 614
14192.79 602
14193.92 606
14195.04 599
14196.17 609
14197.29 584
14198.42 623
14199.54 600
14200.67 592
14201.79 600
14202.92 610
14204.05 565
14205.17 593
14206.30 578
14207.42 606
14208.55 552
14209.67 568
14210.80 566
14211.93 527
14213.05 538
14214.18 553
14215.31 555
14216.43 578
14217.56 591
14218.68 571
14219.81 549
14220.94 556
14222.06 529
14223.19 532
14224.32 548
14225.44 551
14226.57 546
14227.70 529
14228.82 534
14229.95 562
14231.08 541
14232.20 555
14233.33 523
14234.46 557
14235.58 539
14236.71 579
14237.84 560
14238.97 526
14240.09 512
14241.22 525
14242.35 506
14243.47 533
14244.60 501
14245.73 522
14246.86 522
14247.98 538
14249.11 525
14250.24 531
14251.37 508
14252.49 512
14253.62 526
14254.75 459
14255.88 468
14257.01 521
14258.13 477
14259.26 488
14260.39 469
14261.52 515
14262.65 533
14263.77 500
14264.90 495
14266.03 469
14267.16 465
14268.29 525
14269.41 504
14270.54 489
14271.67 489
14272.80 500
14273.93 469
14275.06 425
14276.19 448
14277.31 487
14278.44 469
14279.57 440
14280.70 455
14281.83 492
14282.96 498
14284.09 461
14285.22 474
14286.34 435
14287.47 429
14288.60 452
14289.73 467
14290.86 439
14291.99 481
14293.12 474
14294.25 496
14295.38 483
14296.51 459
14297.64 497
14298.77 474
14299.90 481
14301.03 455
14302.16 444
14303.28 460
14304.41 457
14305.54 461
14306.67 462
14307.80 408
14308.93 408
14310.06 425
14311.19 455
14312.32 428
14313.45 417
14314.58 434
14315.71 438
14316.84 445
14317.97 426
14319.11 407
14320.24 415
14321.37 440
14322.50 368
14323.63 376
14324.76 409
14325.89 410
14327.02 394
14328.15 433
14329.28 412
14330.41 421
14331.54 425
14332.67 432
14333.80 421
14334.93 431
14336.06 405
14337.20 412
14338.33 446
14339.46 436
14340.59 422
14341.72 420
14342.85 400
14343.98 392
14345.11 397
14346.25 387
14347.38 396
14348.51 411
14349.64 405
14350.77 407
14351.90 403
14353.03 411
14354.17 449
14355.30 436
14356.43 400
14357.56 390
14358.69 402
14359.83 416
14360.96 413
14362.09 389
14363.22 404
14364.35 393
14365.49 385
14366.62 405
14367.75 393
14368.88 407
14370.01 421
14371.15 407
14372.28 377
14373.41 394
14374.54 411
14375.68 387
14376.81 423
14377.94 414
14379.07 402
14380.21 367
14381.34 375
14382.47 398
14383.61 373
14384.74 448
14385.87 454
14387.00 431
14388.14 409
14389.27 400
14390.40 408
14391.54 406
14392.67 406
14393.80 403
14394.94 419
14396.07 412
14397.20 418
14398.34 405
14399.47 378
14400.60 395
14401.74 388
14402.87 393
14404.00 415
14405.14 414
14406.27 421
14407.41 400
14408.54 411
14409.67 394
14410.81 410
14411.94 450
14413.08 403
14414.21 410
14415.34 410
14416.48 388
14417.61 391
14418.75 393
14419.88 423
14421.01 406
14422.15 382
14423.28 431
14424.42 444
14425.55 421
14426.69 423
14427.82 423
14428.96 417
14430.09 402
14431.23 394
14432.36 427
14433.50 409
14434.63 408
14435.77 425
14436.90 441
14438.04 438
14439.17 445
14440.31 400
14441.44 405
14442.58 437
14443.71 428
14444.85 415
14445.98 416
14447.12 442
14448.25 426
14449.39 449
14450.52 405
14451.66 396
14452.79 427
14453.93 433
14455.07 415
14456.20 368
14457.34 406
14458.47 437
14459.61 402
14460.74 382
14461.88 362
14463.02 403
14464.15 397
14465.29 420
14466.42 408
14467.56 377
14468.70 405
14469.83 403
14470.97 406
14472.11 377
14473.24 398
14474.38 367
14475.51 379
14476.65 396
14477.79 403
14478.92 401
14480.06 390
14481.20 433
14482.33 413
14483.47 419
14484.61 422
14485.75 377
14486.88 426
14488.02 433
14489.16 376
14490.29 438
14491.43 418
14492.57 421
14493.70 400
14494.84 383
14495.98 391
14497.12 450
14498.25 411
14499.39 424
14500.53 446
14501.67 447
14502.80 434
14503.94 432
14505.08 418
14506.22 447
14507.35 450
14508.49 483
14509.63 462
14510.77 456
14511.91 449
14513.04 437
14514.18 493
14515.32 443
14516.46 465
14517.60 481
14518.73 518
14519.87 541
14521.01 499
14522.15 460
14523.29 483
14524.43 498
14525.56 468
14526.70 470
14527.84 487
14528.98 459
14530.12 445
14531.26 480
14532.40 458
14533.53 467
14534.67 492
14535.81 456
14536.95 433
14538.09 429
14539.23 451
14540.37 449
14541.51 443
14542.65 443
14543.79 475
14544.92 456
14546.06 461
14547.20 457
14548.34 474
14549.48 452
14550.62 465
14551.76 476
14552.90 479
14554.04 526
14555.18 473
14556.32 467
14557.46 476
14558.60 511
14559.74 462
14560.88 470
14562.02 479
14563.16 481
14564.30 495
14565.44 497
14566.58 486
14567.72 509
14568.86 494
14570.00 478
14571.14 518
14572.28 488
14573.42 525
14574.56 505
14575.70 546
14576.84 516
14577.98 527
14579.12 501
14580.26 536
14581.40 550
14582.54 534
14583.68 519
14584.82 553
14585.97 579
14587.11 536
14588.25 565
14589.39 589
14590.53 597
14591.67 548
14592.81 561
14593.95 561
14595.09 583
14596.23 562
14597.38 595
14598.52 629
14599.66 582
14600.80 610
14601.94 622
14603.08 594
14604.22 571
14605.37 597
14606.51 582
14607.65 611
14608.79 624
14609.93 617
14611.07 657
14612.22 671
14613.36 668
14614.50 667
14615.64 697
14616.78 654
14617.93 649
14619.07 647
14620.21 687
14621.35 692
14622.50 684
14623.64 694
14624.78 707
14625.92 773
14627.06 799
14628.21 760
14629.35 809
14630.49 852
14631.63 875
14632.78 851
14633.92 856
14635.06 847
14636.21 902
14637.35 930
14638.49 933
14639.63 886
14640.78 886
14641.92 860
14643.06 902
14644.21 854
14645.35 781
14646.49 755
14647.64 727
14648.78 715
14649.92 693
14651.07 702
14652.21 623
14653.35 642
14654.50 680
14655.64 637
14656.78 561
14657.93 590
14659.07 591
14660.21 577
14661.36 566
14662.50 566
14663.65 528
14664.79 545
14665.93 530
14667.08 520
14668.22 532
14669.37 532
14670.51 528
14671.65 554
14672.80 539
14673.94 507
14675.09 523
14676.23 542
14677.38 489
14678.52 478
14679.66 496
14680.81 508
14681.95 526
14683.10 483
14684.24 478
14685.39 496
14686.53 504
14687.68 538
14688.82 505
14689.97 450
14691.11 498
14692.26 468
14693.40 505
14694.55 492
14695.69 531
14696.84 520
14697.98 498
14699.13 494
14700.27 458
14701.42 488
14702.56 488
14703.71 470
14704.85 478
14706.00 443
14707.15 510
14708.29 497
14709.44 484
14710.58 487
14711.73 480
14712.87 481
14714.02 454
14715.17 423
14716.31 455
14717.46 423
14718.60 444
14719.75 463
14720.90 477
14722.04 452
14723.19 457
14724.33 422
14725.48 456
14726.63 425
14727.77 408
14728.92 458
14730.07 488
14731.21 443
14732.36 434
14733.51 434
14734.65 489
14735.80 479
14736.95 423
14738.09 445
14739.24 435
14740.39 456
14741.53 436
14742.68 416
14743.83 402
14744.97 415
14746.12 411
14747.27 416
14748.42 415
14749.56 422
14750.71 421
14751.86 416
14753.00 421
14754.15 458
14755.30 401
14756.45 417
14757.59 425
14758.74 404
14759.89 411
14761.04 411
14762.18 434
14763.33 436
14764.48 376
14765.63 431
14766.78 429
14767.92 389
14769.07 386
14770.22 408
14771.37 400
14772.52 422
14773.66 419
14774.81 372
14775.96 403
14777.11 375
14778.26 386
14779.41 374
14780.55 378
14781.70 374
14782.85 379
14784.00 359
14785.15 353
14786.30 367
14787.45 405
14788.59 366
14789.74 386
14790.89 365
14792.04 370
14793.19 387
14794.34 362
14795.49 364
14796.64 361
14797.79 382
14798.94 397
14800.08 416
14801.23 348
14802.38 370
14803.53 378
14804.68 393
14805.83 365
14806.98 357
14808.13 329
14809.28 365
14810.43 369
14811.58 359
14812.73 333
14813.88 338
14815.03 356
14816.18 339
14817.33 315
14818.48 325
14819.63 346
14820.78 303
14821.93 346
14823.08 348
14824.23 330
14825.38 337
14826.53 338
14827.68 325
14828.83 320
14829.98 342
14831.13 327
14832.28 335
14833.43 318
14834.58 297
14835.73 295
14836.88 323
14838.03 333
14839.18 361
14840.33 337
14841.48 331
14842.64 314
14843.79 306
14844.94 331
14846.09 280
14847.24 324
14848.39 329
14849.54 329
14850.69 341
14851.84 321
14853.00 293
14854.15 312
14855.30 283
14856.45 306
14857.60 322
14858.75 318
14859.90 318
14861.06 337
14862.21 295
14863.36 292
14864.51 324
14865.66 342
14866.81 322
14867.97 325
14869.12 326
14870.27 359
14871.42 321
14872.57 299
14873.73 371
14874.88 360
14876.03 322
14877.18 321
14878.33 324
14879.49 315
14880.64 296
14881.79 312
14882.94 319
14884.10 319
14885.25 316
14886.40 329
14887.55 381
14888.71 310
14889.86 315
14891.01 345
14892.16 326
14893.32 297
14894.47 296
14895.62 329
14896.78 318
14897.93 325
14899.08 307
14900.23 336
14901.39 327
14902.54 319
14903.69 341
14904.85 312
14906.00 313
14907.15 321
14908.31 334
14909.46 320
14910.61 284
14911.77 308
14912.92 340
14914.08 303
14915.23 307
14916.38 283
14917.54 338
14918.69 354
14919.84 300
14921.00 311
14922.15 320
14923.31 340
14924.46 327
14925.61 331
14926.77 329
14927.92 343
14929.08 327
14930.23 326
14931.38 318
14932.54 304
14933.69 314
14934.85 341
14936.00 318
14937.16 338
14938.31 304
14939.47 366
14940.62 330
14941.78 321
14942.93 306
14944.08 296
14945.24 346
14946.39 339
14947.55 359
14948.70 310
14949.86 317
14951.01 317
14952.17 326
14953.32 298
14954.48 325
14955.64 317
14956.79 313
14957.95 324
14959.10 345
14960.26 341
14961.41 321
14962.57 360
14963.72 329
14964.88 361
14966.03 353
14967.19 384
14968.35 354
14969.50 355
14970.66 350
14971.81 375
14972.97 372
14974.12 361
14975.28 346
14976.44 334
14977.59 326
14978.75 336
14979.91 353
14981.06 342
14982.22 334
14983.37 335
14984.53 366
14985.69 337
14986.84 313
14988.00 336
14989.16 342
14990.31 339
14991.47 314
14992.63 323
14993.78 282
14994.94 325
14996.10 340
14997.25 324
14998.41 309
14999.57 301
15000.72 295
15001.88 326
15003.04 279
15004.20 298
15005.35 321
15006.51 345
15007.67 331
15008.82 295
15009.98 331
15011.14 341
15012.30 313
15013.45 294
15014.61 306
15015.77 312
15016.93 311
15018.08 315
15019.24 308
15020.40 289
15021.56 277
15022.71 281
15023.87 313
15025.03 301
15026.19 327
15027.35 294
15028.50 309
15029.66 310
15030.82 313
15031.98 328
15033.14 314
15034.30 301
15035.45 289
15036.61 298
15037.77 269
15038.93 291
15040.09 306
15041.25 285
15042.40 284
15043.56 280
15044.72 313
15045.88 310
15047.04 280
15048.20 278
15049.36 308
15050.52 287
15051.68 273
15052.83 276
15053.99 313
15055.15 301
15056.31 277
15057.47 285
15058.63 272
15059.79 311
15060.95 313
15062.11 290
15063.27 303
15064.43 319
15065.59 332
15066.75 330
15067.90 294
15069.06 305
15070.22 288
15071.38 316
15072.54 283
15073.70 305
15074.86 287
15076.02 287
15077.18 290
15078.34 300
15079.50 279
15080.66 294
15081.82 282
15082.98 312
15084.14 295
15085.30 278
15086.46 286
15087.62 278
15088.78 300
15089.95 279
15091.11 289
15092.27 285
15093.43 297
15094.59 273
15095.75 327
15096.91 305
15098.07 319
15099.23 299
15100.39 317
15101.55 329
15102.71 304
15103.87 291
15105.03 289
15106.20 313
15107.36 322
15108.52 320
15109.68 316
15110.84 313
15112.00 293
15113.16 317
15114.32 293
15115.49 280
15116.65 293
15117.81 317
15118.97 305
15120.13 295
15121.29 299
15122.46 271
15123.62 288
15124.78 311
15125.94 318
15127.10 294
15128.26 302
15129.43 270
15130.59 308
15131.75 302
15132.91 319
15134.07 300
15135.24 330
15136.40 346
15137.56 332
15138.72 314
15139.89 306
15141.05 331
15142.21 314
15143.37 323
15144.54 308
15145.70 303
15146.86 298
15148.02 310
15149.19 313
15150.35 302
15151.51 293
15152.67 327
15153.84 318
15155.00 318
15156.16 309
15157.33 313
15158.49 330
15159.65 318
15160.82 342
15161.98 331
15163.14 308
15164.31 312
15165.47 353
15166.63 352
15167.80 327
15168.96 323
15170.12 359
15171.29 311
15172.45 313
15173.61 335
15174.78 356
15175.94 347
15177.10 333
15178.27 345
15179.43 359
15180.60 366
15181.76 342
15182.92 341
15184.09 387
15185.25 345
15186.42 340
15187.58 382
15188.74 322
15189.91 313
15191.07 332
15192.24 367
15193.40 334
15194.57 369
15195.73 380
15196.90 365
15198.06 380
15199.22 355
15200.39 378
15201.55 348
15202.72 332
15203.88 403
15205.05 378
15206.21 354
15207.38 350
15208.54 357
15209.71 363
15210.87 401
15212.04 419
15213.20 402
15214.37 394
15215.53 394
15216.70 389
15217.86 386
15219.03 364
15220.20 406
15221.36 403
15222.53 423
15223.69 398
15224.86 411
15226.02 414
15227.19 458
15228.36 445
15229.52 433
15230.69 412
15231.85 442
15233.02 426
15234.18 441
15235.35 474
15236.52 426
15237.68 424
15238.85 460
15240.02 461
15241.18 423
15242.35 437
15243.51 467
15244.68 439
15245.85 414
15247.01 411
15248.18 391
15249.35 390
15250.51 388
15251.68 420
15252.85 379
15254.01 379
15255.18 341
15256.35 371
15257.51 412
15258.68 346
15259.85 348
15261.01 373
15262.18 396
15263.35 331
15264.52 328
15265.68 360
15266.85 372
15268.02 379
15269.18 354
15270.35 353
15271.52 334
15272.69 352
15273.85 342
15275.02 336
15276.19 325
15277.36 357
15278.52 362
15279.69 355
15280.86 355
15282.03 345
15283.20 325
15284.36 347
15285.53 352
15286.70 343
15287.87 316
15289.04 341
15290.20 365
15291.37 336
15292.54 310
15293.71 343
15294.88 386
15296.05 372
15297.21 364
15298.38 327
15299.55 333
15300.72 364
15301.89 334
15303.06 324
15304.22 294
15305.39 360
15306.56 369
15307.73 359
15308.90 346
15310.07 336
15311.24 340
15312.41 345
15313.58 316
15314.74 314
15315.91 304
15317.08 351
15318.25 342
15319.42 334
15320.59 331
15321.76 322
15322.93 338
15324.10 306
15325.27 330
15326.44 334
15327.61 333
15328.78 309
15329.95 329
15331.12 329
15332.29 335
15333.46 336
15334.63 343
15335.80 308
15336.97 301
15338.14 342
15339.31 303
15340.48 320
15341.65 323
15342.82 321
15343.99 347
15345.16 345
15346.33 320
15347.50 327
15348.67 332
15349.84 352
15351.01 326
15352.18 343
15353.35 323
15354.52 370
15355.69 337
15356.86 349
15358.03 334
15359.20 334
15360.37 350
15361.54 323
15362.71 323
15363.89 336
15365.06 325
15366.23 333
15367.40 327
15368.57 338
15369.74 378
15370.91 383
15372.08 343
15373.25 353
15374.43 405
15375.60 330
15376.77 339
15377.94 301
15379.11 313
15380.28 343
15381.46 351
15382.63 313
15383.80 310
15384.97 343
15386.14 314
15387.31 361
15388.49 339
15389.66 352
15390.83 348
15392.00 368
15393.17 362
15394.35 343
15395.52 347
15396.69 371
15397.86 385
15399.03 403
15400.21 388
15401.38 344
15402.55 345
15403.72 329
15404.90 374
15406.07 335
15407.24 312
15408.41 329
15409.59 340
15410.76 336
15411.93 291
15413.11 287
15414.28 316
15415.45 300
15416.62 334
15417.80 331
15418.97 317
15420.14 333
15421.32 321
15422.49 342
15423.66 326
15424.84 283
15426.01 337
15427.18 339
15428.36 308
15429.53 320
15430.70 312
15431.88 318
15433.05 332
15434.22 319
15435.40 313
15436.57 313
15437.75 312
15438.92 309
15440.09 316
15441.27 321
15442.44 294
15443.61 322
15444.79 321
15445.96 296
15447.14 305
15448.31 296
15449.49 332
15450.66 295
15451.83 292
15453.01 301
15454.18 315
15455.36 301
15456.53 301
15457.71 296
15458.88 303
15460.06 316
15461.23 348
15462.40 330
15463.58 303
15464.75 305
15465.93 328
15467.10 302
15468.28 290
15469.45 297
15470.63 292
15471.80 304
15472.98 290
15474.15 302
15475.33 312
15476.50 305
15477.68 297
15478.86 340
15480.03 295
15481.21 331
15482.38 289
15483.56 297
15484.73 302
15485.91 367
15487.08 308
15488.26 294
15489.44 302
15490.61 276
15491.79 288
15492.96 301
15494.14 376
15495.31 336
15496.49 349
15497.67 307
15498.84 334
15500.02 292
15501.20 316
15502.37 285
15503.55 314
15504.72 337
15505.90 324
15507.08 321
15508.25 288
15509.43 306
15510.61 287
15511.78 285
15512.96 321
15514.14 329
15515.31 309
15516.49 317
15517.67 308
15518.84 311
15520.02 367
15521.20 341
15522.37 328
15523.55 335
15524.73 311
15525.91 314
15527.08 324
15528.26 306
15529.44 319
15530.61 316
15531.79 321
15532.97 339
15534.15 315
15535.32 320
15536.50 347
15537.68 326
15538.86 288
15540.03 321
15541.21 344
15542.39 347
15543.57 326
15544.75 326
15545.92 334
15547.10 306
15548.28 332
15549.46 306
15550.64 319
15551.81 327
15552.99 336
15554.17 319
15555.35 332
15556.53 306
15557.70 344
15558.88 316
15560.06 331
15561.24 318
15562.42 316
15563.60 333
15564.78 327
15565.95 348
15567.13 357
15568.31 354
15569.49 340
15570.67 335
15571.85 360
15573.03 344
15574.21 354
15575.38 317
15576.56 360
15577.74 354
15578.92 333
15580.10 337
15581.28 344
15582.46 377
15583.64 369
15584.82 350
15586.00 335
15587.18 351
15588.36 352
15589.54 363
15590.72 387
15591.90 387
15593.08 390
15594.25 380
15595.43 390
15596.61 387
15597.79 364
15598.97 374
15600.15 361
15601.33 377
15602.51 379
15603.69 391
15604.87 367
15606.05 388
15607.23 397
15608.41 395
15609.60 415
15610.78 399
15611.96 406
15613.14 446
15614.32 430
15615.50 455
15616.68 419
15617.86 427
15619.04 451
15620.22 449
15621.40 434
15622.58 448
15623.76 464
15624.94 446
15626.12 403
15627.31 426
15628.49 461
15629.67 451
15630.85 471
15632.03 424
15633.21 428
15634.39 437
15635.57 455
15636.75 444
15637.94 483
15639.12 464
15640.30 462
15641.48 473
15642.66 483
15643.84 444
15645.03 497
15646.21 462
15647.39 490
15648.57 507
15649.75 518
15650.93 502
15652.12 500
15653.30 480
15654.48 493
15655.66 498
15656.84 510
15658.03 518
15659.21 525
15660.39 554
15661.57 547
15662.76 545
15663.94 489
15665.12 492
15666.30 458
15667.48 453
15668.67 520
15669.85 509
15671.03 503
15672.22 494
15673.40 513
15674.58 525
15675.76 518
15676.95 498
15678.13 525
15679.31 502
15680.50 481
15681.68 492
15682.86 475
15684.04 468
15685.23 490
15686.41 501
15687.59 505
15688.78 492
15689.96 488
15691.14 495
15692.33 477
15693.51 508
15694.69 483
15695.88 493
15697.06 529
15698.25 527
15699.43 506
15700.61 531
15701.80 499
15702.98 567
15704.16 524
15705.35 489
15706.53 529
15707.72 511
15708.90 523
15710.08 529
15711.27 544
15712.45 604
15713.64 572
15714.82 560
15716.01 570
15717.19 601
15718.37 579
15719.56 574
15720.74 601
15721.93 550
15723.11 568
15724.30 566
15725.48 634
15726.67 550
15727.85 553
15729.04 560
15730.22 568
15731.41 565
15732.59 585
15733.78 543
15734.96 531
15736.15 533
15737.33 566
15738.52 552
15739.70 517
15740.89 537
15742.07 576
15743.26 561
15744.44 530
15745.63 537
15746.81 540
15748.00 579
15749.19 576
15750.37 575
15751.56 573
15752.74 584
15753.93 595
15755.11 590
15756.30 555
15757.49 579
15758.67 628
15759.86 599
15761.04 578
15762.23 552
15763.42 549
15764.60 548
15765.79 513
15766.97 522
15768.16 546
15769.35 557
15770.53 518
15771.72 526
15772.91 515
15774.09 502
15775.28 504
15776.47 525
15777.65 501
15778.84 475
15780.03 501
15781.21 510
15782.40 519
15783.59 525
15784.77 546
15785.96 529
15787.15 539
15788.33 499
15789.52 488
15790.71 448
15791.90 463
15793.08 484
15794.27 474
15795.46 537
15796.65 539
15797.83 490
15799.02 470
15800.21 446
15801.40 487
15802.58 449
15803.77 466
15804.96 495
15806.15 457
15807.33 438
15808.52 468
15809.71 449
15810.90 443
15812.09 441
15813.27 463
15814.46 433
15815.65 425
15816.84 426
15818.03 416
15819.21 439
15820.40 416
15821.59 427
15822.78 443
15823.97 421
15825.16 410
15826.34 429
15827.53 409
15828.72 427
15829.91 412
15831.10 416
15832.29 410
15833.48 467
15834.66 410
15835.85 423
15837.04 425
15838.23 412
15839.42 422
15840.61 412
15841.80 395
15842.99 425
15844.18 423
15845.37 378
15846.56 415
15847.74 431
15848.93 440
15850.12 382
15851.31 432
15852.50 436
15853.69 410
15854.88 407
15856.07 371
15857.26 408
15858.45 398
15859.64 410
15860.83 387
15862.02 439
15863.21 438
15864.40 424
15865.59 416
15866.78 402
15867.97 409
15869.16 383
15870.35 397
15871.54 451
15872.73 423
15873.92 409
15875.11 401
15876.30 393
15877.49 420
15878.68 427
15879.87 455
15881.06 433
15882.25 418
15883.44 412
15884.64 404
15885.83 441
15887.02 431
15888.21 447
15889.40 429
15890.59 451
15891.78 463
15892.97 445
15894.16 476
15895.35 453
15896.54 467
15897.74 467
15898.93 484
15900.12 500
15901.31 483
15902.50 448
15903.69 435
15904.88 491
15906.08 461
15907.27 470
15908.46 503
15909.65 468
15910.84 435
15912.03 433
15913.23 509
15914.42 509
15915.61 476
15916.80 460
15917.99 452
15919.18 493
15920.38 474
15921.57 507
15922.76 426
15923.95 440
15925.15 472
15926.34 468
15927.53 488
15928.72 454
15929.91 464
15931.11 458
15932.30 459
15933.49 485
15934.68 489
15935.88 440
15937.07 488
15938.26 494
15939.46 464
15940.65 455
15941.84 444
15943.03 427
15944.23 432
15945.42 428
15946.61 431
15947.81 418
15949.00 374
15950.19 417
15951.39 428
15952.58 381
15953.77 350
15954.97 406
15956.16 359
15957.35 392
15958.55 399
15959.74 366
15960.93 393
15962.13 391
15963.32 381
15964.51 343
15965.71 347
15966.90 322
15968.09 382
15969.29 363
15970.48 380
15971.68 362
15972.87 381
15974.06 392
15975.26 361
15976.45 391
15977.65 365
15978.84 343
15980.04 333
15981.23 340
15982.42 335
15983.62 355
15984.81 364
15986.01 337
15987.20 343
15988.40 371
15989.59 356
15990.79 360
15991.98 362
15993.18 350
15994.37 357
15995.57 360
15996.76 336
15997.96 319
15999.15 321
16000.35 347
16001.54 362
16002.74 339
16003.93 310
16005.13 332
16006.32 356
16007.52 354
16008.71 323
16009.91 328
16011.10 330
16012.30 340
16013.49 338
16014.69 343
16015.88 302
16017.08 312
16018.28 327
16019.47 332
16020.67 298
16021.86 310
16023.06 307
16024.26 291
16025.45 302
16026.65 300
16027.84 330
16029.04 362
16030.24 315
16031.43 300
16032.63 331
16033.82 339
16035.02 312
16036.22 329
16037.41 348
16038.61 327
16039.81 337
16041.00 343
16042.20 321
16043.40 318
16044.59 311
16045.79 288
16046.99 317
16048.18 332
16049.38 317
16050.58 326
16051.77 287
16052.97 286
16054.17 290
16055.37 288
16056.56 319
16057.76 293
16058.96 295
16060.15 300
16061.35 315
16062.55 305
16063.75 286
16064.94 317
16066.14 302
16067.34 275
16068.54 293
16069.73 294
16070.93 308
16072.13 284
16073.33 266
16074.52 276
16075.72 299
16076.92 282
16078.12 278
16079.32 293
16080.51 282
16081.71 290
16082.91 296
16084.11 290
16085.31 271
16086.51 260
16087.70 275
16088.90 273
16090.10 259
16091.30 266
16092.50 274
16093.70 287
16094.89 301
16096.09 270
16097.29 280
16098.49 250
16099.69 264
16100.89 274
16102.09 258
16103.29 277
16104.48 269
16105.68 271
16106.88 265
16108.08 295
16109.28 255
16110.48 302
16111.68 284
16112.88 282
16114.08 352
16115.28 288
16116.48 287
16117.68 271
16118.88 274
16120.07 292
16121.27 294
16122.47 278
16123.67 264
16124.87 233
16126.07 284
16127.27 272
16128.47 272
16129.67 284
16130.87 297
16132.07 268
16133.27 272
16134.47 248
16135.67 271
16136.87 243
16138.07 230
16139.27 268
16140.47 269
16141.67 280
16142.87 304
16144.07 243
16145.27 246
16146.48 257
16147.68 248
16148.88 263
16150.08 274
16151.28 251
16152.48 258
16153.68 269
16154.88 316
16156.08 258
16157.28 264
16158.48 295
16159.68 259
16160.88 260
16162.09 248
16163.29 275
16164.49 296
16165.69 297
16166.89 268
16168.09 252
16169.29 265
16170.49 277
16171.70 300
16172.90 266
16174.10 280
16175.30 301
16176.50 302
16177.70 272
16178.91 262
16180.11 272
16181.31 276
16182.51 282
16183.71 280
16184.91 260
16186.12 242
16187.32 305
16188.52 303
16189.72 283
16190.93 249
16192.13 276
16193.33 295
16194.53 260
16195.73 279
16196.94 252
16198.14 271
16199.34 269
16200.54 265
16201.75 270
16202.95 260
16204.15 280
16205.35 269
16206.56 299
16207.76 262
16208.96 257
16210.17 269
16211.37 303
16212.57 294
16213.77 292
16214.98 288
16216.18 265
16217.38 260
16218.59 316
16219.79 294
16220.99 311
16222.20 288
16223.40 312
16224.60 266
16225.81 315
16227.01 315
16228.21 303
16229.42 276
16230.62 295
16231.82 273
16233.03 302
16234.23 292
16235.44 250
16236.64 262
16237.84 323
16239.05 307
16240.25 285
16241.46 287
16242.66 287
16243.86 293
16245.07 323
16246.27 284
16247.48 322
16248.68 304
16249.89 312
16251.09 294
16252.29 282
16253.50 289
16254.70 312
16255.91 278
16257.11 284
16258.32 276
16259.52 293
16260.73 322
16261.93 303
16263.14 295
16264.34 306
16265.55 311
16266.75 315
16267.96 290
16269.16 291
16270.37 311
16271.57 317
16272.78 306
16273.98 297
16275.19 286
16276.39 310
16277.60 321
16278.80 363
16280.01 347
16281.21 313
16282.42 334
16283.63 336
16284.83 350
16286.04 316
16287.24 361
16288.45 329
16289.65 335
16290.86 305
16292.07 324
16293.27 354
16294.48 370
16295.68 355
16296.89 320
16298.10 304
16299.30 344
16300.51 330
16301.71 328
16302.92 339
16304.13 317
16305.33 379
16306.54 385
16307.75 361
16308.95 328
16310.16 348
16311.37 350
16312.57 363
16313.78 356
16314.99 322
16316.19 358
16317.40 311
16318.61 362
16319.81 312
16321.02 311
16322.23 322
16323.44 337
16324.64 343
16325.85 310
16327.06 291
16328.26 311
16329.47 326
16330.68 320
16331.89 302
16333.09 284
16334.30 290
16335.51 323
16336.72 287
16337.92 289
16339.13 294
16340.34 285
16341.55 281
16342.75 276
16343.96 292
16345.17 264
16346.38 334
16347.59 301
16348.79 260
16350.00 270
16351.21 286
16352.42 325
16353.63 300
16354.84 272
16356.04 257
16357.25 270
16358.46 286
16359.67 298
16360.88 316
16362.09 282
16363.29 296
16364.50 307
16365.71 264
16366.92 265
16368.13 298
16369.34 294
16370.55 270
16371.76 252
16372.96 286
16374.17 257
16375.38 266
16376.59 280
16377.80 265
16379.01 281
16380.22 272
16381.43 290
16382.64 287
16383.85 254
16385.06 264
16386.27 288
16387.47 299
16388.68 316
16389.89 304
16391.10 268
16392.31 264
16393.52 274
16394.73 228
16395.94 252
16397.15 276
16398.36 284
16399.57 259
16400.78 276
16401.99 261
16403.20 276
16404.41 262
16405.62 247
16406.83 262
16408.04 251
16409.25 292
16410.46 255
16411.67 257
16412.88 247
16414.09 241
16415.30 304
16416.52 274
16417.73 249
16418.94 271
16420.15 281
16421.36 283
16422.57 276
16423.78 259
16424.99 268
16426.20 271
16427.41 299
16428.62 242
16429.83 262
16431.05 276
16432.26 281
16433.47 286
16434.68 272
16435.89 259
16437.10 277
16438.31 295
16439.52 261
16440.74 269
16441.95 272
16443.16 297
16444.37 284
16445.58 222
16446.79 255
16448.00 287
16449.22 238
16450.43 218
16451.64 222
16452.85 267
16454.06 264
16455.28 273
16456.49 261
16457.70 276
16458.91 280
16460.12 272
16461.34 288
16462.55 253
16463.76 241
16464.97 285
16466.19 295
16467.40 250
16468.61 262
16469.82 240
16471.04 249
16472.25 247
16473.46 289
16474.67 249
16475.89 282
16477.10 264
16478.31 268
16479.52 259
16480.74 278
16481.95 287
16483.16 258
16484.38 255
16485.59 247
16486.80 244
16488.02 265
16489.23 277
16490.44 258
16491.66 245
16492.87 232
16494.08 269
16495.30 268
16496.51 243
16497.72 259
16498.94 247
16500.15 286
16501.36 268
16502.58 263
16503.79 253
16505.00 253
16506.22 273
16507.43 263
16508.65 260
16509.86 273
16511.07 290
16512.29 296
16513.50 260
16514.72 248
16515.93 238
16517.15 249
16518.36 255
16519.57 246
16520.79 265
16522.00 255
16523.22 276
16524.43 272
16525.65 264
16526.86 269
16528.08 285
16529.29 292
16530.51 274
16531.72 239
16532.93 254
16534.15 300
16535.36 281
16536.58 257
16537.79 231
16539.01 257
16540.22 269
16541.44 266
16542.65 279
16543.87 267
16545.09 267
16546.30 302
16547.52 270
16548.73 265
16549.95 280
16551.16 301
16552.38 295
16553.59 284
16554.81 324
16556.02 284
16557.24 323
16558.46 308
16559.67 259
16560.89 297
16562.10 314
16563.32 293
16564.54 320
16565.75 287
16566.97 313
16568.18 292
16569.40 292
16570.62 298
16571.83 294
16573.05 303
16574.27 324
16575.48 299
16576.70 300
16577.91 328
16579.13 329
16580.35 321
16581.56 330
16582.78 348
16584.00 334
16585.21 324
16586.43 287
16587.65 333
16588.87 316
16590.08 341
16591.30 363
16592.52 349
16593.73 343
16594.95 295
16596.17 298
16597.38 315
16598.60 326
16599.82 280
16601.04 287
16602.25 312
16603.47 316
16604.69 280
16605.91 299
16607.12 303
16608.34 292
16609.56 253
16610.78 260
16611.99 279
16613.21 295
16614.43 285
16615.65 253
16616.87 277
16618.08 264
16619.30 282
16620.52 280
16621.74 303
16622.96 259
16624.17 251
16625.39 248
16626.61 291
16627.83 270
16629.05 268
16630.27 228
16631.48 275
16632.70 261
16633.92 286
16635.14 298
16636.36 222
16637.58 235
16638.80 258
16640.02 259
16641.23 240
16642.45 262
16643.67 249
16644.89 249
16646.11 252
16647.33 234
16648.55 248
16649.77 274
16650.99 254
16652.21 251
16653.42 262
16654.64 237
16655.86 275
16657.08 279
16658.30 222
16659.52 221
16660.74 268
16661.96 238
16663.18 256
16664.40 276
16665.62 275
16666.84 242
16668.06 265
16669.28 257
16670.50 230
16671.72 285
16672.94 254
16674.16 252
16675.38 237
16676.60 266
16677.82 252
16679.04 269
16680.26 251
16681.48 266
16682.70 252
16683.92 247
16685.14 235
16686.36 225
16687.58 241
16688.80 232
16690.02 246
16691.24 253
16692.46 243
16693.69 263
16694.91 272
16696.13 246
16697.35 252
16698.57 235
16699.79 268
16701.01 242
16702.23 257
16703.45 247
16704.67 232
16705.90 235
16707.12 236
16708.34 253
16709.56 227
16710.78 227
16712.00 248
16713.22 253
16714.44 243
16715.67 235
16716.89 231
16718.11 250
16719.33 242
16720.55 254
16721.77 233
16723.00 223
16724.22 241
16725.44 217
16726.66 243
16727.88 218
16729.11 237
16730.33 248
16731.55 240
16732.77 237
16733.99 244
16735.22 248
16736.44 251
16737.66 240
16738.88 220
16740.11 221
16741.33 251
16742.55 224
16743.77 231
16745.00 236
16746.22 219
16747.44 225
16748.67 212
16749.89 258
16751.11 228
16752.33 216
16753.56 230
16754.78 197
16756.00 206
16757.23 204
16758.45 230
16759.67 241
16760.90 198
16762.12 223
16763.34 245
16764.57 218
16765.79 207
16767.01 211
16768.24 258
16769.46 235
16770.68 254
16771.91 205
16773.13 208
16774.35 202
16775.58 233
16776.80 226
16778.02 229
16779.25 201
16780.47 222
16781.70 232
16782.92 201
16784.14 214
16785.37 217
16786.59 253
16787.82 220
16789.04 208
16790.27 205
16791.49 235
16792.71 231
16793.94 214
16795.16 233
16796.39 218
16797.61 202
16798.84 231
16800.06 232
16801.29 242
16802.51 226
16803.74 244
16804.96 244
16806.19 223
16807.41 246
16808.64 235
16809.86 239
16811.09 203
16812.31 240
16813.54 235
16814.76 249
16815.99 212
16817.21 217
16818.44 227
16819.66 227
16820.89 231
16822.11 220
16823.34 230
16824.56 204
16825.79 256
16827.01 245
16828.24 256
16829.47 228
16830.69 212
16831.92 215
16833.14 248
16834.37 241
16835.60 236
16836.82 250
16838.05 261
16839.27 234
16840.50 220
16841.73 232
16842.95 249
16844.18 250
16845.40 242
16846.63 258
16847.86 257
16849.08 266
16850.31 252
16851.54 264
16852.76 245
16853.99 253
16855.22 264
16856.44 248
16857.67 259
16858.90 283
16860.12 267
16861.35 288
16862.58 281
16863.80 264
16865.03 257
16866.26 273
16867.49 273
16868.71 246
16869.94 282
16871.17 301
16872.39 296
16873.62 320
16874.85 292
16876.08 318
16877.30 312
16878.53 305
16879.76 312
16880.99 331
16882.21 327
16883.44 340
16884.67 304
16885.90 312
16887.13 309
16888.35 300
16889.58 357
16890.81 310
16892.04 289
16893.27 290
16894.49 305
16895.72 293
16896.95 286
16898.18 320
16899.41 315
16900.63 324
16901.86 253
16903.09 287
16904.32 295
16905.55 267
16906.78 274
16908.01 249
16909.23 274
16910.46 278
16911.69 285
16912.92 266
16914.15 256
16915.38 268
16916.61 281
16917.84 244
16919.06 260
16920.29 254
16921.52 305
16922.75 284
16923.98 267
16925.21 270
16926.44 265
16927.67 285
16928.90 248
16930.13 268
16931.36 262
16932.59 243
16933.82 264
16935.05 294
16936.27 267
16937.50 266
16938.73 242
16939.96 245
16941.19 285
16942.42 228
16943.65 229
16944.88 225
16946.11 253
16947.34 253
16948.57 271
16949.80 255
16951.03 280
16952.26 229
16953.49 222
16954.72 247
16955.95 260
16957.19 229
16958.42 247
16959.65 243
16960.88 218
16962.11 218
16963.34 236
16964.57 253
16965.80 236
16967.03 237
16968.26 229
16969.49 253
16970.72 246
16971.95 264
16973.18 243
16974.42 242
16975.65 216
16976.88 259
16978.11 251
16979.34 257
16980.57 230
16981.80 230
16983.03 232
16984.26 218
16985.50 205
16986.73 219
16987.96 200
16989.19 200
16990.42 218
16991.65 219
16992.89 212
16994.12 202
16995.35 229
16996.58 234
16997.81 220
16999.04 240
17000.28 187
17001.51 216
17002.74 244
17003.97 241
17005.20 220
17006.44 231
17007.67 232
17008.90 228
17010.13 241
17011.37 219
17012.60 237
17013.83 217
17015.06 229
17016.30 227
17017.53 225
17018.76 212
17019.99 203
17021.23 251
17022.46 236
17023.69 237
17024.92 227
17026.16 196
17027.39 232
17028.62 202
17029.86 228
17031.09 249
17032.32 222
17033.56 225
17034.79 226
17036.02 214
17037.26 207
17038.49 233
17039.72 250
17040.96 229
17042.19 218
17043.42 217
17044.66 235
17045.89 226
17047.12 208
17048.36 205
17049.59 231
17050.82 216
17052.06 219
17053.29 221
17054.53 218
17055.76 241
17056.99 229
17058.23 223
17059.46 212
17060.70 196
17061.93 207
17063.16 229
17064.40 227
17065.63 209
17066.87 213
17068.10 204
17069.34 218
17070.57 191
17071.81 201
17073.04 195
17074.27 204
17075.51 209
17076.74 193
17077.98 189
17079.21 179
17080.45 197
17081.68 217
17082.92 182
17084.15 205
17085.39 222
17086.62 209
17087.86 217
17089.09 202
17090.33 205
17091.56 204
17092.80 187
17094.04 216
17095.27 219
17096.51 211
17097.74 218
17098.98 204
17100.21 213
17101.45 201
17102.68 222
17103.92 208
17105.16 194
17106.39 205
17107.63 199
17108.86 191
17110.10 172
17111.33 183
17112.57 196
17113.81 235
17115.04 217
17116.28 205
17117.52 222
17118.75 188
17119.99 190
17121.22 225
17122.46 198
17123.70 176
17124.93 187
17126.17 221
17127.41 202
17128.64 204
17129.88 212
17131.12 196
17132.35 221
17133.59 175
17134.83 218
17136.06 204
17137.30 204
17138.54 184
17139.77 187
17141.01 219
17142.25 183
17143.49 191
17144.72 197
17145.96 194
17147.20 198
17148.43 208
17149.67 197
17150.91 198
17152.15 198
17153.38 188
17154.62 195
17155.86 198
17157.10 194
17158.33 204
17159.57 184
17160.81 198
17162.05 193
17163.29 219
17164.52 198
17165.76 203
17167.00 209
17168.24 196
17169.48 200
17170.71 214
17171.95 184
17173.19 187
17174.43 211
17175.67 213
17176.91 214
17178.14 211
17179.38 214
17180.62 183
17181.86 194
17183.10 215
17184.34 188
17185.57 178
17186.81 170
17188.05 206
17189.29 201
17190.53 206
17191.77 183
17193.01 192
17194.25 178
17195.49 201
17196.72 153
17197.96 181
17199.20 181
17200.44 213
17201.68 201
17202.92 182
17204.16 196
17205.40 185
17206.64 206
17207.88 198
17209.12 193
17210.36 180
17211.60 180
17212.84 171
17214.08 204
17215.32 186
17216.56 173
17217.80 195
17219.04 194
17220.28 183
17221.52 174
17222.76 209
17224.00 210
17225.24 206
17226.48 191
17227.72 196
17228.96 184
17230.20 176
17231.44 182
17232.68 192
17233.92 163
17235.16 177
17236.40 174
17237.64 195
17238.88 180
17240.12 203
17241.36 182
17242.60 173
17243.84 177
17245.08 185
17246.32 188
17247.57 182
17248.81 195
17250.05 178
17251.29 172
17252.53 194
17253.77 206
17255.01 191
17256.25 205
17257.49 185
17258.74 182
17259.98 186
17261.22 207
17262.46 196
17263.70 174
17264.94 159
17266.18 192
17267.43 176
17268.67 155
17269.91 175
17271.15 167
17272.39 202
17273.63 189
17274.88 195
17276.12 182
17277.36 211
17278.60 189
17279.84 161
17281.09 180
17282.33 219
17283.57 213
17284.81 183
17286.06 186
17287.30 189
17288.54 174
17289.78 190
17291.02 185
17292.27 150
17293.51 168
17294.75 185
17296.00 167
17297.24 146
17298.48 152
17299.72 174
17300.97 180
17302.21 189
17303.45 195
17304.70 197
17305.94 168
17307.18 167
17308.42 156
17309.67 169
17310.91 192
17312.15 212
17313.40 186
17314.64 201
17315.88 210
17317.13 186
17318.37 188
17319.61 198
17320.86 155
17322.10 175
17323.34 200
17324.59 195
17325.83 192
17327.08 165
17328.32 193
17329.56 203
17330.81 159
17332.05 186
17333.30 179
17334.54 187
17335.78 211
17337.03 182
17338.27 205
17339.52 194
17340.76 161
17342.00 187
17343.25 167
17344.49 202
17345.74 178
17346.98 183
17348.23 199
17349.47 202
17350.72 197
17351.96 206
17353.21 185
17354.45 197
17355.70 173
17356.94 158
17358.18 202
17359.43 184
17360.67 173
17361.92 189
17363.16 211
17364.41 188
17365.66 202
17366.90 174
17368.15 188
17369.39 192
17370.64 197
17371.88 195
17373.13 195
17374.37 188
17375.62 185
17376.86 191
17378.11 171
17379.35 189
17380.60 200
17381.85 193
17383.09 177
17384.34 193
17385.58 173
17386.83 215
17388.08 208
17389.32 231
17390.57 198
17391.81 187
17393.06 151
17394.31 164
17395.55 181
17396.80 167
17398.04 158
17399.29 150
17400.54 176
17401.78 198
17403.03 197
17404.28 162
17405.52 187
17406.77 186
17408.02 194
17409.26 194
17410.51 184
17411.76 183
17413.00 189
17414.25 181
17415.50 182
17416.75 200
17417.99 189
17419.24 211
17420.49 203
17421.73 190
17422.98 182
17424.23 220
17425.48 196
17426.72 183
17427.97 191
17429.22 185
17430.46 208
17431.71 223
17432.96 191
17434.21 189
17435.46 177
17436.70 164
17437.95 199
17439.20 202
17440.45 189
17441.69 197
17442.94 199
17444.19 195
17445.44 219
17446.69 185
17447.93 223
17449.18 182
17450.43 207
17451.68 189
17452.93 197
17454.18 202
17455.42 198
17456.67 195
17457.92 205
17459.17 202
17460.42 186
17461.67 198
17462.92 217
17464.16 183
17465.41 186
17466.66 222
17467.91 186
17469.16 203
17470.41 204
17471.66 217
17472.91 208
17474.16 203
17475.40 175
17476.65 212
17477.90 226
17479.15 213
17480.40 223
17481.65 212
17482.90 215
17484.15 206
17485.40 190
17486.65 205
17487.90 218
17489.15 225
17490.40 214
17491.65 201
17492.90 199
17494.15 206
17495.40 220
17496.65 212
17497.90 216
17499.15 204
17500.40 219
17501.65 217
17502.90 207
17504.15 217
17505.40 203
17506.65 220
17507.90 209
17509.15 232
17510.40 237
17511.65 217
17512.90 262
17514.15 262
17515.40 265
17516.65 241
17517.90 249
17519.15 220
17520.40 244
17521.65 241
17522.90 242
17524.15 239
17525.41 259
17526.66 248
17527.91 230
17529.16 203
17530.41 223
17531.66 236
17532.91 244
17534.16 261
17535.41 241
17536.67 248
17537.92 251
17539.17 263
17540.42 244
17541.67 270
17542.92 249
17544.17 270
17545.43 248
17546.68 238
17547.93 232
17549.18 254
17550.43 263
17551.68 256
17552.94 221
17554.19 225
17555.44 271
17556.69 278
17557.94 241
17559.20 242
17560.45 253
17561.70 254
17562.95 247
17564.21 233
17565.46 252
17566.71 225
17567.96 223
17569.21 238
17570.47 236
17571.72 261
17572.97 248
17574.22 247
17575.48 215
17576.73 243
17577.98 259
17579.24 272
17580.49 239
17581.74 238
17582.99 233
17584.25 239
17585.50 249
17586.75 236
17588.01 238
17589.26 242
17590.51 249
17591.77 266
17593.02 268
17594.27 264
17595.53 266
17596.78 265
17598.03 241
17599.29 252
17600.54 258
17601.79 262
17603.05 230
17604.30 239
17605.56 254
17606.81 215
17608.06 253
17609.32 258
17610.57 275
17611.82 251
17613.08 244
17614.33 250
17615.59 219
17616.84 244
17618.10 264
17619.35 255
17620.60 230
17621.86 255
17623.11 264
17624.37 246
17625.62 225
17626.88 232
17628.13 238
17629.39 235
17630.64 242
17631.89 204
17633.15 240
17634.40 265
17635.66 216
17636.91 219
17638.17 214
17639.42 227
17640.68 222
17641.93 239
17643.19 223
17644.44 225
17645.70 241
17646.95 247
17648.21 224
17649.47 240
17650.72 227
17651.98 236
17653.23 212
17654.49 223
17655.74 198
17657.00 210
17658.25 220
17659.51 246
17660.77 226
17662.02 213
17663.28 207
17664.53 203
17665.79 226
17667.04 209
17668.30 224
17669.56 179
17670.81 228
17672.07 213
17673.33 217
17674.58 187
17675.84 211
17677.09 200
17678.35 190
17679.61 196
17680.86 227
17682.12 208
17683.38 220
17684.63 210
17685.89 224
17687.15 224
17688.40 188
17689.66 204
17690.92 181
17692.17 192
17693.43 190
17694.69 200
17695.94 220
17697.20 203
17698.46 213
17699.72 225
17700.97 184
17702.23 190
17703.49 221
17704.74 214
17706.00 216
17707.26 196
17708.52 216
17709.77 206
17711.03 168
17712.29 191
17713.55 206
17714.80 178
17716.06 183
17717.32 176
17718.58 189
17719.84 182
17721.09 187
17722.35 198
17723.61 192
17724.87 213
17726.13 195
17727.38 175
17728.64 182
17729.90 207
17731.16 198
17732.42 204
17733.67 187
17734.93 183
17736.19 189
17737.45 189
17738.71 151
17739.97 188
17741.23 203
17742.48 213
17743.74 208
17745.00 171
17746.26 182
17747.52 182
17748.78 188
17750.04 202
17751.30 207
17752.55 186
17753.81 202
17755.07 215
17756.33 215
17757.59 181
17758.85 184
17760.11 202
17761.37 178
17762.63 182
17763.89 192
17765.15 207
17766.41 197
17767.67 222
17768.93 174
17770.19 174
17771.45 174
17772.70 183
17773.96 194
17775.22 196
17776.48 198
17777.74 175
17779.00 192
17780.26 181
17781.52 199
17782.78 159
17784.04 172
17785.30 197
17786.56 195
17787.82 191
17789.09 218
17790.35 191
17791.61 190
17792.87 206
17794.13 176
17795.39 175
17796.65 186
17797.91 193
17799.17 185
17800.43 175
17801.69 178
17802.95 180
17804.21 197
17805.47 172
17806.73 203
17808.00 193
17809.26 181
17810.52 188
17811.78 173
17813.04 170
17814.30 171
17815.56 199
17816.82 170
17818.08 168
17819.35 170
17820.61 167
17821.87 187
17823.13 196
17824.39 169
17825.65 149
17826.92 167
17828.18 178
17829.44 175
17830.70 175
17831.96 157
17833.22 184
17834.49 177
17835.75 182
17837.01 152
17838.27 154
17839.53 172
17840.80 177
17842.06 180
17843.32 190
17844.58 160
17845.85 163
17847.11 174
17848.37 208
17849.63 180
17850.89 189
17852.16 187
17853.42 175
17854.68 177
17855.95 164
17857.21 192
17858.47 176
17859.73 207
17861.00 179
17862.26 185
17863.52 180
17864.79 177
17866.05 165
17867.31 158
17868.57 173
17869.84 152
17871.10 170
17872.36 166
17873.63 194
17874.89 195
17876.15 156
17877.42 159
17878.68 171
17879.94 162
17881.21 173
17882.47 179
17883.74 190
17885.00 168
17886.26 188
17887.53 175
17888.79 149
17890.05 163
17891.32 157
17892.58 171
17893.85 160
17895.11 166
17896.37 156
17897.64 174
17898.90 165
17900.17 165
17901.43 174
17902.70 158
17903.96 153
17905.22 169
17906.49 161
17907.75 163
17909.02 180
17910.28 184
17911.55 142
17912.81 157
17914.08 153
17915.34 144
17916.61 159
17917.87 190
17919.14 190
17920.40 167
17921.67 164
17922.93 162
17924.20 159
17925.46 146
17926.73 140
17927.99 168
17929.26 193
17930.52 206
17931.79 164
17933.05 168
17934.32 155
17935.58 169
17936.85 178
17938.12 178
17939.38 147
17940.65 178
17941.91 172
17943.18 163
17944.44 130
17945.71 143
17946.98 169
17948.24 158
17949.51 177
17950.77 144
17952.04 158
17953.31 153
17954.57 154
17955.84 129
17957.10 138
17958.37 165
17959.64 163
17960.90 187
17962.17 168
17963.44 156
17964.70 147
17965.97 163
17967.24 173
17968.50 176
17969.77 175
17971.04 213
17972.30 191
17973.57 154
17974.84 152
17976.10 171
17977.37 162
17978.64 164
17979.91 170
17981.17 183
17982.44 145
17983.71 159
17984.97 177
17986.24 159
17987.51 165
17988.78 174
17990.04 159
17991.31 164
17992.58 139
17993.85 171
17995.11 161
17996.38 159
17997.65 153
17998.92 169
18000.18 213
18001.45 166
18002.72 170
18003.99 145
18005.26 158
18006.52 187
18007.79 168
18009.06 168
18010.33 147
18011.60 142
18012.86 142
18014.13 147
18015.40 149
18016.67 163
18017.94 156
18019.21 150
18020.47 165
18021.74 156
18023.01 148
18024.28 188
18025.55 171
18026.82 174
18028.09 156
18029.36 154
18030.62 167
18031.89 170
18033.16 172
18034.43 160
18035.70 177
18036.97 161
18038.24 168
18039.51 150
18040.78 152
18042.05 146
18043.32 154
18044.59 164
18045.85 158
18047.12 165
18048.39 170
18049.66 180
18050.93 138
18052.20 160
18053.47 174
18054.74 179
18056.01 177
18057.28 149
18058.55 134
18059.82 164
18061.09 174
18062.36 180
18063.63 180
18064.90 151
18066.17 169
18067.44 168
18068.71 194
18069.98 161
18071.25 161
18072.52 165
18073.79 178
18075.06 156
18076.33 152
18077.60 170
18078.87 158
18080.15 176
18081.42 167
18082.69 152
18083.96 176
18085.23 186
18086.50 173
18087.77 161
18089.04 156
18090.31 181
18091.58 162
18092.85 149
18094.12 139
18095.40 177
18096.67 178
18097.94 190
18099.21 150
18100.48 175
18101.75 170
18103.02 168
18104.30 181
18105.57 175
18106.84 186
18108.11 174
18109.38 190
18110.65 198
18111.92 170
18113.20 182
18114.47 185
18115.74 171
18117.01 162
18118.28 159
18119.56 188
18120.83 147
18122.10 150
18123.37 170
18124.64 138
18125.92 163
18127.19 200
18128.46 173
18129.73 174
18131.01 147
18132.28 169
18133.55 190
18134.82 163
18136.10 182
18137.37 191
18138.64 186
18139.91 145
18141.19 174
18142.46 192
18143.73 195
18145.01 176
18146.28 172
18147.55 185
18148.82 185
18150.10 163
18151.37 163
18152.64 178
18153.92 162
18155.19 186
18156.46 179
18157.74 180
18159.01 200
18160.28 180
18161.56 158
18162.83 157
18164.10 141
18165.38 161
18166.65 190
18167.93 180
18169.20 162
18170.47 165
18171.75 172
18173.02 181
18174.29 152
18175.57 159
18176.84 183
18178.12 166
18179.39 163
18180.66 152
18181.94 173
18183.21 178
18184.49 173
18185.76 161
18187.04 161
18188.31 162
18189.59 162
18190.86 172
18192.13 156
18193.41 146
18194.68 166
18195.96 183
18197.23 181
18198.51 156
18199.78 154
18201.06 167
18202.33 173
18203.61 170
18204.88 197
18206.16 191
18207.43 166
18208.71 173
18209.98 191
18211.26 161
18212.53 153
18213.81 161
18215.08 168
18216.36 161
18217.63 144
18218.91 173
18220.19 193
18221.46 188
18222.74 167
18224.01 174
18225.29 155
18226.56 163
18227.84 149
18229.12 162
18230.39 166
18231.67 167
18232.94 164
18234.22 172
18235.50 143
18236.77 174
18238.05 163
18239.32 157
18240.60 193
18241.88 165
18243.15 188
18244.43 172
18245.71 153
18246.98 145
18248.26 154
18249.54 172
18250.81 146
18252.09 154
18253.37 159
18254.64 165
18255.92 167
18257.20 164
18258.47 162
18259.75 151
18261.03 183
18262.30 194
18263.58 159
18264.86 168
18266.13 152
18267.41 185
18268.69 153
18269.97 148
18271.24 164
18272.52 165
18273.80 180
18275.08 183
18276.35 189
18277.63 176
18278.91 176
18280.19 181
18281.46 169
18282.74 170
18284.02 155
18285.30 151
18286.58 185
18287.85 164
18289.13 171
18290.41 148
18291.69 164
18292.97 170
18294.24 166
18295.52 154
18296.80 178
18298.08 173
18299.36 161
18300.63 145
18301.91 161
18303.19 180
18304.47 172
18305.75 181
18307.03 154
18308.31 136
18309.58 157
18310.86 177
18312.14 160
18313.42 166
18314.70 178
18315.98 196
18317.26 176
18318.54 166
18319.82 160
18321.09 167
18322.37 170
18323.65 186
18324.93 162
18326.21 193
18327.49 193
18328.77 182
18330.05 144
18331.33 159
18332.61 168
18333.89 158
18335.17 178
18336.45 177
18337.73 148
18339.01 166
18340.29 174
18341.57 188
18342.85 165
18344.13 172
18345.41 169
18346.69 165
18347.97 148
18349.25 150
18350.53 161
18351.81 178
18353.09 155
18354.37 166
18355.65 161
18356.93 170
18358.21 147
18359.49 149
18360.77 168
18362.05 157
18363.33 153
18364.61 156
18365.89 166
18367.17 166
18368.45 145
18369.73 160
18371.01 167
18372.29 178
18373.58 139
18374.86 166
18376.14 174
18377.42 179
18378.70 162
18379.98 136
18381.26 150
18382.54 165
18383.82 180
18385.11 159
18386.39 145
18387.67 177
18388.95 185
18390.23 192
18391.51 179
18392.79 159
18394.08 166
18395.36 172
18396.64 152
18397.92 158
18399.20 172
18400.49 176
18401.77 182
18403.05 170
18404.33 156
18405.61 153
18406.90 154
18408.18 183
18409.46 177
18410.74 171
18412.02 160
18413.31 141
18414.59 152
18415.87 137
18417.15 154
18418.44 148
18419.72 170
18421.00 165
18422.28 152
18423.57 165
18424.85 151
18426.13 180
18427.41 172
18428.70 156
18429.98 168
18431.26 178
18432.55 169
18433.83 151
18435.11 146
18436.40 156
18437.68 155
18438.96 162
18440.25 163
18441.53 153
18442.81 154
18444.10 166
18445.38 139
18446.66 160
18447.95 166
18449.23 168
18450.51 165
18451.80 131
18453.08 154
18454.36 162
18455.65 163
18456.93 152
18458.22 139
18459.50 167
18460.78 169
18462.07 172
18463.35 165
18464.64 143
18465.92 166
18467.20 159
18468.49 151
18469.77 160
18471.06 149
18472.34 151
18473.63 173
18474.91 153
18476.19 167
18477.48 181
18478.76 174
18480.05 155
18481.33 147
18482.62 154
18483.90 164
18485.19 146
18486.47 150
18487.76 146
18489.04 164
18490.33 151
18491.61 149
18492.90 147
18494.18 135
18495.47 163
18496.75 168
18498.04 147
18499.32 146
18500.61 175
18501.89 162
18503.18 151
18504.46 167
18505.75 139
18507.04 149
18508.32 153
18509.61 149
18510.89 150
18512.18 159
18513.46 153
18514.75 163
18516.04 134
18517.32 178
18518.61 182
18519.89 172
18521.18 152
18522.47 153
18523.75 150
18525.04 149
18526.32 135
18527.61 165
18528.90 156
18530.18 163
18531.47 167
18532.76 166
18534.04 168
18535.33 165
18536.62 159
18537.90 144
18539.19 166
18540.48 134
18541.76 159
18543.05 157
18544.34 168
18545.62 151
18546.91 171
18548.20 151
18549.48 164
18550.77 154
18552.06 163
18553.35 173
18554.63 165
18555.92 157
18557.21 141
18558.50 160
18559.78 165
18561.07 157
18562.36 174
18563.65 177
18564.93 156
18566.22 167
18567.51 173
18568.80 168
18570.08 158
18571.37 141
18572.66 174
18573.95 173
18575.24 181
18576.52 184
18577.81 188
18579.10 170
18580.39 183
18581.68 175
18582.96 165
18584.25 161
18585.54 167
18586.83 170
18588.12 172
18589.41 184
18590.69 170
18591.98 163
18593.27 178
18594.56 176
18595.85 162
18597.14 168
18598.43 163
18599.71 185
18601.00 165
18602.29 173
18603.58 179
18604.87 172
18606.16 168
18607.45 221
18608.74 182
18610.03 171
18611.32 174
18612.61 202
18613.89 193
18615.18 185
18616.47 195
18617.76 163
18619.05 181
18620.34 189
18621.63 191
18622.92 172
18624.21 165
18625.50 173
18626.79 196
18628.08 187
18629.37 172
18630.66 159
18631.95 183
18633.24 154
18634.53 173
18635.82 166
18637.11 176
18638.40 154
18639.69 157
18640.98 177
18642.27 157
18643.56 171
18644.85 172
18646.14 177
18647.43 172
18648.72 147
18650.01 166
18651.30 187
18652.59 145
18653.89 161
18655.18 168
18656.47 157
18657.76 145
18659.05 151
18660.34 147
18661.63 151
18662.92 162
18664.21 184
18665.50 179
18666.79 170
18668.09 174
18669.38 158
18670.67 176
18671.96 170
18673.25 158
18674.54 185
18675.83 171
18677.13 153
18678.42 156
18679.71 164
18681.00 161
18682.29 163
18683.58 145
18684.88 157
18686.17 157
18687.46 149
18688.75 160
18690.04 172
18691.33 184
18692.63 160
18693.92 162
18695.21 165
18696.50 157
18697.80 150
18699.09 136
18700.38 131
18701.67 134
18702.96 131
18704.26 156
18705.55 143
18706.84 152
18708.13 164
18709.43 154
18710.72 153
18712.01 148
18713.31 142
18714.60 139
18715.89 149
18717.18 138
18718.48 154
18719.77 160
18721.06 150
18722.36 148
18723.65 158
18724.94 157
18726.24 163
18727.53 145
18728.82 158
18730.12 131
18731.41 141
18732.70 153
18734.00 166
18735.29 153
18736.58 167
18737.88 159
18739.17 161
18740.46 143
18741.76 142
18743.05 148
18744.34 124
18745.64 148
18746.93 153
18748.23 180
18749.52 148
18750.81 140
18752.11 150
18753.40 169
18754.70 151
18755.99 134
18757.29 132
18758.58 148
18759.87 155
18761.17 163
18762.46 152
18763.76 130
18765.05 150
18766.35 153
18767.64 136
18768.94 120
18770.23 136
18771.53 148
18772.82 134
18774.11 138
18775.41 151
18776.70 166
18778.00 155
18779.29 141
18780.59 147
18781.89 158
18783.18 167
18784.48 158
18785.77 151
18787.07 117
18788.36 132
18789.66 167
18790.95 122
18792.25 169
18793.54 132
18794.84 149
18796.13 159
18797.43 139
18798.73 147
18800.02 148
18801.32 160
18802.61 150
18803.91 151
18805.20 137
18806.50 142
18807.80 140
18809.09 161
18810.39 149
18811.69 136
18812.98 134
18814.28 151
18815.57 150
18816.87 129
18818.17 143
18819.46 147
18820.76 163
18822.06 162
18823.35 120
18824.65 121
18825.95 156
18827.24 145
18828.54 147
18829.84 130
18831.13 134
18832.43 136
18833.73 159
18835.02 149
18836.32 127
18837.62 137
18838.91 130
18840.21 153
18841.51 139
18842.81 141
18844.10 154
18845.40 146
18846.70 128
18848.00 144
18849.29 144
18850.59 148
18851.89 137
18853.19 148
18854.48 133
18855.78 148
18857.08 146
18858.38 158
18859.67 130
18860.97 126
18862.27 142
18863.57 141
18864.87 154
18866.16 140
18867.46 140
18868.76 120
18870.06 160
18871.36 140
18872.66 155
18873.95 128
18875.25 135
18876.55 130
18877.85 138
18879.15 141
18880.45 151
18881.74 134
18883.04 136
18884.34 138
18885.64 126
18886.94 146
18888.24 129
18889.54 128
18890.84 139
18892.13 147
18893.43 129
18894.73 147
18896.03 141
18897.33 139
18898.63 161
18899.93 165
18901.23 156
18902.53 166
18903.83 146
18905.13 165
18906.43 147
18907.73 151
18909.02 162
18910.32 151
18911.62 166
18912.92 145
18914.22 127
18915.52 129
18916.82 135
18918.12 135
18919.42 117
18920.72 118
18922.02 132
18923.32 149
18924.62 138
18925.92 141
18927.22 140
18928.52 159
18929.82 139
18931.12 162
18932.42 157
18933.72 147
18935.02 136
18936.32 135
18937.63 117
18938.93 133
18940.23 137
18941.53 136
18942.83 138
18944.13 139
18945.43 158
18946.73 118
18948.03 122
18949.33 122
18950.63 151
18951.93 165
18953.23 168
18954.54 149
18955.84 126
18957.14 136
18958.44 139
18959.74 132
18961.04 106
18962.34 138
18963.64 159
18964.95 148
18966.25 106
18967.55 112
18968.85 133
18970.15 123
18971.45 126
18972.76 148
18974.06 144
18975.36 144
18976.66 136
18977.96 149
18979.27 138
18980.57 140
18981.87 158
18983.17 146
18984.47 136
18985.78 126
18987.08 131
18988.38 130
18989.68 151
18990.98 145
18992.29 141
18993.59 154
18994.89 141
18996.19 147
18997.50 147
18998.80 143
19000.10 150
19001.40 152
19002.71 139
19004.01 146
19005.31 151
19006.62 139
19007.92 131
19009.22 137
19010.53 157
19011.83 143
19013.13 141
19014.43 136
19015.74 129
19017.04 160
19018.34 145
19019.65 125
19020.95 125
19022.25 128
19023.56 125
19024.86 147
19026.16 161
19027.47 164
19028.77 150
19030.08 154
19031.38 139
19032.68 121
19033.99 137
19035.29 141
19036.59 161
19037.90 151
19039.20 141
19040.51 126
19041.81 131
19043.11 152
19044.42 125
19045.72 110
19047.03 143
19048.33 138
19049.64 135
19050.94 162
19052.25 136
19053.55 156
19054.85 146
19056.16 158
19057.46 145
19058.77 118
19060.07 144
19061.38 155
19062.68 155
19063.99 137
19065.29 140
19066.60 137
19067.90 135
19069.21 141
19070.51 117
19071.82 141
19073.12 154
19074.43 173
19075.73 138
19077.04 129
19078.34 142
19079.65 174
19080.95 165
19082.26 130
19083.57 145
19084.87 144
19086.18 149
19087.48 170
19088.79 146
19090.09 153
19091.40 133
19092.71 158
19094.01 149
19095.32 137
19096.62 139
19097.93 136
19099.24 146
19100.54 140
19101.85 157
19103.15 144
19104.46 121
19105.77 144
19107.07 145
19108.38 161
19109.69 133
19110.99 150
19112.30 153
19113.60 131
19114.91 147
19116.22 145
19117.52 138
19118.83 136
19120.14 119
19121.45 122
19122.75 174
19124.06 148
19125.37 145
19126.67 147
19127.98 157
19129.29 165
19130.59 162
19131.90 167
19133.21 147
19134.52 147
19135.82 138
19137.13 133
19138.44 181
19139.75 136
19141.05 141
19142.36 160
19143.67 165
19144.98 164
19146.28 140
19147.59 155
19148.90 147
19150.21 152
19151.51 151
19152.82 162
19154.13 159
19155.44 154
19156.75 148
19158.05 155
19159.36 147
19160.67 137
19161.98 145
19163.29 148
19164.60 134
19165.90 128
19167.21 147
19168.52 170
19169.83 156
19171.14 139
19172.45 137
19173.75 148
19175.06 142
19176.37 131
19177.68 177
19178.99 154
19180.30 158
19181.61 155
19182.92 144
19184.23 147
19185.53 132
19186.84 157
19188.15 159
19189.46 158
19190.77 121
19192.08 133
19193.39 155
19194.70 153
19196.01 128
19197.32 138
19198.63 136
19199.94 125
19201.25 146
19202.56 145
19203.87 132
19205.17 142
19206.48 165
19207.79 161
19209.10 124
19210.41 117
19211.72 124
19213.03 125
19214.34 118
19215.65 128
19216.96 126
19218.27 150
19219.58 172
19220.89 147
19222.21 133
19223.52 139
19224.83 150
19226.14 151
19227.45 142
19228.76 112
19230.07 143
19231.38 131
19232.69 138
19234.00 151
19235.31 139
19236.62 138
19237.93 116
19239.24 148
19240.55 140
19241.86 141
19243.18 146
19244.49 125
19245.80 132
19247.11 133
19248.42 123
19249.73 137
19251.04 122
19252.35 143
19253.67 147
19254.98 127
19256.29 141
19257.60 144
19258.91 139
19260.22 138
19261.53 138
19262.85 129
19264.16 124
19265.47 144
19266.78 141
19268.09 142
19269.40 150
19270.72 134
19272.03 131
19273.34 136
19274.65 136
19275.96 175
19277.28 137
19278.59 142
19279.90 118
19281.21 134
19282.53 153
19283.84 142
19285.15 135
19286.46 128
19287.78 154
19289.09 140
19290.40 131
19291.71 121
19293.03 143
19294.34 138
19295.65 166
19296.96 135
19298.28 122
19299.59 144
19300.90 132
19302.22 148
19303.53 137
19304.84 140
19306.16 167
19307.47 137
19308.78 129
19310.10 124
19311.41 141
19312.72 150
19314.04 126
19315.35 138
19316.66 148
19317.98 155
19319.29 131
19320.60 127
19321.92 140
19323.23 112
19324.54 131
19325.86 153
19327.17 155
19328.49 122
19329.80 119
19331.11 122
19332.43 123
19333.74 133
19335.06 123
19336.37 142
19337.68 152
19339.00 124
19340.31 122
19341.63 147
19342.94 139
19344.26 143
19345.57 148
19346.89 113
19348.20 137
19349.51 144
19350.83 122
19352.14 139
19353.46 119
19354.77 133
19356.09 139
19357.40 142
19358.72 133
19360.03 134
19361.35 147
19362.66 127
19363.98 125
19365.29 151
19366.61 161
19367.92 145
19369.24 135
19370.55 124
19371.87 116
19373.19 122
19374.50 107
19375.82 154
19377.13 128
19378.45 133
19379.76 134
19381.08 140
19382.39 147
19383.71 132
19385.03 139
19386.34 149
19387.66 129
19388.97 143
19390.29 146
19391.61 111
19392.92 118
19394.24 146
19395.55 150
19396.87 125
19398.19 125
19399.50 136
19400.82 148
19402.14 161
19403.45 118
19404.77 132
19406.09 146
19407.40 166
19408.72 148
19410.04 130
19411.35 133
19412.67 131
19413.99 153
19415.30 119
19416.62 122
19417.94 139
19419.25 137
19420.57 139
19421.89 110
19423.21 137
19424.52 124
19425.84 140
19427.16 149
19428.47 138
19429.79 118
19431.11 126
19432.43 136
19433.74 141
19435.06 124
19436.38 136
19437.70 150
19439.01 132
19440.33 110
19441.65 125
19442.97 137
19444.29 152
19445.60 125
19446.92 148
19448.24 129
19449.56 118
19450.88 143
19452.19 118
19453.51 110
19454.83 136
19456.15 131
19457.47 152
19458.78 122
19460.10 145
19461.42 141
19462.74 149
19464.06 133
19465.38 123
19466.70 117
19468.01 133
19469.33 139
19470.65 132
19471.97 136
19473.29 130
19474.61 122
19475.93 135
19477.25 116
19478.57 126
19479.88 128
19481.20 130
19482.52 144
19483.84 126
19485.16 129
19486.48 146
19487.80 148
19489.12 165
19490.44 138
19491.76 151
19493.08 152
19494.40 152
19495.72 129
19497.04 128
19498.36 120
19499.68 130
19501.00 118
19502.32 133
19503.64 128
19504.96 151
19506.28 155
19507.60 132
19508.92 135
19510.24 132
19511.56 138
19512.88 118
19514.20 137
19515.52 125
19516.84 131
19518.16 128
19519.48 141
19520.80 139
19522.12 149
19523.44 147
19524.76 160
19526.08 140
19527.40 149
19528.72 133
19530.04 128
19531.36 130
19532.68 121
19534.00 138
19535.33 119
19536.65 146
19537.97 143
19539.29 120
19540.61 136
19541.93 129
19543.25 173
19544.57 141
19545.89 131
19547.22 132
19548.54 133
19549.86 127
19551.18 153
19552.50 118
19553.82 159
19555.15 133
19556.47 140
19557.79 124
19559.11 132
19560.43 111
19561.75 129
19563.08 137
19564.40 126
19565.72 111
19567.04 122
19568.36 113
19569.69 134
19571.01 139
19572.33 113
19573.65 130
19574.97 116
19576.30 127
19577.62 134
19578.94 115
19580.26 128
19581.59 135
19582.91 146
19584.23 127
19585.55 127
19586.88 136
19588.20 134
19589.52 126
19590.85 155
19592.17 168
19593.49 136
19594.81 137
19596.14 150
19597.46 111
19598.78 132
19600.11 132
19601.43 144
19602.75 127
19604.08 133
19605.40 125
19606.72 127
19608.05 128
19609.37 121
19610.69 139
19612.02 138
19613.34 137
19614.66 152
19615.99 133
19617.31 133
19618.64 129
19619.96 140
19621.28 135
19622.61 140
19623.93 128
19625.26 132
19626.58 124
19627.90 127
19629.23 135
19630.55 133
19631.88 152
19633.20 162
19634.52 120
19635.85 135
19637.17 135
19638.50 139
19639.82 123
19641.15 139
19642.47 161
19643.80 147
19645.12 122
19646.45 138
19647.77 119
19649.09 137
19650.42 162
19651.74 127
19653.07 125
19654.39 129
19655.72 151
19657.04 131
19658.37 148
19659.69 139
19661.02 137
19662.35 133
19663.67 133
19665.00 113
19666.32 136
19667.65 117
19668.97 117
19670.30 139
19671.62 102
19672.95 126
19674.27 151
19675.60 148
19676.93 126
19678.25 143
19679.58 144
19680.90 137
19682.23 150
19683.56 156
19684.88 150
19686.21 122
19687.53 132
19688.86 129
19690.19 130
19691.51 126
19692.84 130
19694.16 129
19695.49 142
19696.82 126
19698.14 111
19699.47 136
19700.80 142
19702.12 120
19703.45 137
19704.78 115
19706.10 139
19707.43 145
19708.76 132
19710.08 142
19711.41 130
19712.74 158
19714.06 138
19715.39 130
19716.72 122
19718.05 132
19719.37 131
19720.70 139
19722.03 122
19723.35 145
19724.68 160
19726.01 139
19727.34 122
19728.66 130
19729.99 137
19731.32 143
19732.65 133
19733.98 120
19735.30 146
19736.63 134
19737.96 138
19739.29 133
19740.61 135
19741.94 130
19743.27 122
19744.60 112
19745.93 104
19747.25 116
19748.58 123
19749.91 144
19751.24 152
19752.57 142
19753.90 126
19755.22 174
19756.55 145
19757.88 133
19759.21 132
19760.54 144
19761.87 145
19763.20 147
19764.52 142
19765.85 127
19767.18 133
19768.51 151
19769.84 126
19771.17 123
19772.50 132
19773.83 148
19775.16 158
19776.48 133
19777.81 158
19779.14 138
19780.47 149
19781.80 146
19783.13 134
19784.46 157
19785.79 149
19787.12 128
19788.45 135
19789.78 134
19791.11 112
19792.44 133
19793.77 129
19795.10 136
19796.43 122
19797.76 135
19799.09 138
19800.42 128
19801.75 133
19803.08 134
19804.41 125
19805.74 114
19807.07 131
19808.40 135
19809.73 142
19811.06 127
19812.39 146
19813.72 107
19815.05 137
19816.38 139
19817.71 136
19819.04 139
19820.37 131
19821.70 120
19823.03 132
19824.36 118
19825.69 119
19827.02 130
19828.35 111
19829.69 139
19831.02 124
19832.35 134
19833.68 108
19835.01 139
19836.34 126
19837.67 144
19839.00 110
19840.33 136
19841.67 149
19843.00 155
19844.33 131
19845.66 123
19846.99 126
19848.32 130
19849.65 155
19850.99 115
19852.32 139
19853.65 140
19854.98 148
19856.31 146
19857.64 145
19858.98 145
19860.31 135
19861.64 158
19862.97 126
19864.30 139
19865.64 153
19866.97 138
19868.30 156
19869.63 126
19870.97 130
19872.30 158
19873.63 126
19874.96 145
19876.29 125
19877.63 153
19878.96 136
19880.29 138
19881.63 133
19882.96 126
19884.29 117
19885.62 132
19886.96 129
19888.29 130
19889.62 122
19890.95 120
19892.29 152
19893.62 147
19894.95 116
19896.29 121
19897.62 140
19898.95 134
19900.29 130
19901.62 125
19902.95 156
19904.29 157
19905.62 130
19906.95 146
19908.29 127
19909.62 133
19910.95 158
19912.29 142
19913.62 155
19914.96 140
19916.29 165
19917.62 147
19918.96 138
19920.29 115
19921.63 137
19922.96 161
19924.29 149
19925.63 129
19926.96 122
19928.30 133
19929.63 146
19930.96 141
19932.30 135
19933.63 116
19934.97 166
19936.30 127
19937.64 128
19938.97 110
19940.31 134
19941.64 166
19942.98 160
19944.31 152
19945.64 130
19946.98 152
19948.31 173
19949.65 132
19950.98 137
19952.32 144
19953.65 156
19954.99 162
19956.32 130
19957.66 141
19959.00 121
19960.33 143
19961.67 156
19963.00 161
19964.34 124
19965.67 145
19967.01 148
19968.34 127
19969.68 162
19971.01 135
19972.35 146
19973.69 147
19975.02 130
19976.36 136
19977.69 141
19979.03 121
19980.37 139
19981.70 131
19983.04 155
19984.37 132
19985.71 136
19987.05 137
19988.38 160
19989.72 127
19991.05 135
19992.39 146
19993.73 139
19995.06 147
19996.40 128
19997.74 153
19999.07 125
20000.41 154
20001.75 149
20003.08 139
20004.42 138
20005.76 134
20007.09 137
20008.43 121
20009.77 164
20011.10 159
20012.44 141
20013.78 152
20015.12 137
20016.45 127
20017.79 162
20019.13 140
20020.47 154
20021.80 164
20023.14 153
20024.48 150
20025.81 132
20027.15 139
20028.49 142
20029.83 145
20031.17 173
20032.50 162
20033.84 158
20035.18 133
20036.52 145
20037.85 153
20039.19 127
20040.53 140
20041.87 171
20043.21 173
20044.54 142
20045.88 114
20047.22 172
20048.56 162
20049.90 140
20051.24 160
20052.57 185
20053.91 173
20055.25 182
20056.59 167
20057.93 178
20059.27 138
20060.61 176
20061.94 147
20063.28 132
20064.62 129
20065.96 144
20067.30 151
20068.64 134
20069.98 150
20071.32 125
20072.66 145
20073.99 153
20075.33 147
20076.67 116
20078.01 157
20079.35 142
20080.69 161
20082.03 151
20083.37 141
20084.71 145
20086.05 183
20087.39 170
20088.73 157
20090.07 147
20091.41 163
20092.75 142
20094.09 127
20095.43 138
20096.77 160
20098.11 158
20099.45 141
20100.79 160
20102.13 124
20103.47 128
20104.81 149
20106.15 149
20107.49 138
20108.83 131
20110.17 154
20111.51 169
20112.85 170
20114.19 133
20115.53 124
20116.87 145
20118.21 146
20119.55 146
20120.89 128
20122.23 161
20123.57 144
20124.91 156
20126.25 173
20127.60 181
20128.94 152
20130.28 145
20131.62 140
20132.96 150
20134.30 146
20135.64 148
