# Supplementary material for: MALDI-TOF MS typing enables the classification of brewing yeasts of the genus Saccharomyces to major beer styles
Source: PLoS One. 2017 Aug 9;12(8):e0181694. doi: 10.1371/journal.pone.0181694 (PMC5549903; doi:10.1371/journal.pone.0181694)
Supplement: S15 File — The directory includes 90 raw files and was zipped to “.zip”; the folder has three strains with 30 spectra per strain; S1 Text explains the raw files with an example and Table 1 represents the yeast strains used within the experiment. (ZIP) [file pone.0181694.s018.zip › 43-45/30669-454-OG-WB-WB-YPG-18h-E-E_2015-10-28__0_B6_1.dat]

1999.91 1899
2000.33 1845
2000.75 2063
2001.17 2029
2001.59 2204
2002.02 2226
2002.44 2080
2002.86 1889
2003.28 1879
2003.70 2036
2004.13 1829
2004.55 1702
2004.97 1793
2005.39 2001
2005.81 2056
2006.24 2085
2006.66 1972
2007.08 2008
2007.50 2066
2007.93 1942
2008.35 1871
2008.77 2015
2009.19 2095
2009.62 2131
2010.04 2073
2010.46 2158
2010.88 2006
2011.31 2038
2011.73 1944
2012.15 1832
2012.58 1903
2013.00 1747
2013.42 1780
2013.84 1797
2014.27 1802
2014.69 1759
2015.11 1877
2015.54 1727
2015.96 1686
2016.38 1693
2016.81 1833
2017.23 1919
2017.65 1980
2018.08 1922
2018.50 1946
2018.92 1859
2019.35 1967
2019.77 1853
2020.19 1988
2020.62 1918
2021.04 1982
2021.47 1985
2021.89 1815
2022.31 1845
2022.74 2106
2023.16 2091
2023.59 1981
2024.01 1866
2024.43 1743
2024.86 1729
2025.28 1856
2025.71 1759
2026.13 1778
2026.55 1779
2026.98 1752
2027.40 1821
2027.83 1765
2028.25 1713
2028.68 1781
2029.10 1675
2029.53 1691
2029.95 1722
2030.38 1710
2030.80 1669
2031.23 1657
2031.65 1837
2032.08 2082
2032.50 1979
2032.93 1809
2033.35 1850
2033.78 2049
2034.20 1956
2034.63 1885
2035.05 1848
2035.48 1779
2035.90 1889
2036.33 1934
2036.75 1898
2037.18 2181
2037.60 1903
2038.03 1985
2038.45 1853
2038.88 1767
2039.31 1817
2039.73 1775
2040.16 1940
2040.58 1958
2041.01 1914
2041.43 1837
2041.86 1738
2042.29 1789
2042.71 1776
2043.14 1750
2043.56 1757
2043.99 1717
2044.42 1842
2044.84 1910
2045.27 2034
2045.70 1959
2046.12 1964
2046.55 1968
2046.98 1896
2047.40 1913
2047.83 1894
2048.25 2138
2048.68 2067
2049.11 2010
2049.53 1965
2049.96 1855
2050.39 1956
2050.82 1875
2051.24 1889
2051.67 1926
2052.10 1892
2052.52 1858
2052.95 1886
2053.38 1768
2053.80 1832
2054.23 1896
2054.66 1994
2055.09 2020
2055.51 2100
2055.94 1907
2056.37 1726
2056.80 1884
2057.22 1949
2057.65 1896
2058.08 1681
2058.51 1862
2058.93 1925
2059.36 1970
2059.79 2064
2060.22 1955
2060.65 1933
2061.07 2091
2061.50 2003
2061.93 1933
2062.36 2103
2062.79 1996
2063.21 1940
2063.64 2008
2064.07 2068
2064.50 2028
2064.93 2257
2065.36 2131
2065.78 2194
2066.21 2304
2066.64 2390
2067.07 2359
2067.50 2289
2067.93 2041
2068.36 2032
2068.78 2030
2069.21 1900
2069.64 1923
2070.07 1834
2070.50 1758
2070.93 1653
2071.36 1754
2071.79 1806
2072.22 1836
2072.64 1985
2073.07 1786
2073.50 1744
2073.93 1803
2074.36 1821
2074.79 1860
2075.22 1712
2075.65 1906
2076.08 1750
2076.51 1766
2076.94 1940
2077.37 1824
2077.80 1883
2078.23 2045
2078.66 2072
2079.09 1862
2079.52 1859
2079.95 1969
2080.38 1899
2080.81 1787
2081.24 1792
2081.67 1894
2082.10 1878
2082.53 1741
2082.96 1635
2083.39 1679
2083.82 1763
2084.25 1711
2084.68 1851
2085.11 1766
2085.54 1871
2085.97 1754
2086.40 1889
2086.83 1792
2087.26 1822
2087.69 1839
2088.12 1840
2088.55 1903
2088.99 1920
2089.42 1879
2089.85 1740
2090.28 1818
2090.71 1823
2091.14 1817
2091.57 1955
2092.00 2050
2092.43 2021
2092.86 1795
2093.30 1707
2093.73 1873
2094.16 1802
2094.59 1794
2095.02 1765
2095.45 1771
2095.88 1657
2096.32 1555
2096.75 1695
2097.18 1637
2097.61 1540
2098.04 1603
2098.47 1632
2098.91 1628
2099.34 1613
2099.77 1618
2100.20 1648
2100.63 1601
2101.07 1616
2101.50 1603
2101.93 1446
2102.36 1570
2102.80 1540
2103.23 1616
2103.66 1640
2104.09 1682
2104.52 1667
2104.96 1796
2105.39 1756
2105.82 1672
2106.25 1689
2106.69 1774
2107.12 1737
2107.55 1789
2107.99 1806
2108.42 1796
2108.85 1834
2109.28 1776
2109.72 1719
2110.15 1773
2110.58 1708
2111.02 1782
2111.45 1798
2111.88 1756
2112.32 1595
2112.75 1584
2113.18 1642
2113.62 1669
2114.05 1631
2114.48 1541
2114.92 1703
2115.35 1764
2115.78 1635
2116.22 1608
2116.65 1711
2117.08 1616
2117.52 1539
2117.95 1509
2118.39 1589
2118.82 1713
2119.25 1558
2119.69 1746
2120.12 1715
2120.56 1586
2120.99 1667
2121.42 1712
2121.86 1705
2122.29 1893
2122.73 1819
2123.16 1741
2123.60 1692
2124.03 1733
2124.46 1871
2124.90 1765
2125.33 1656
2125.77 1644
2126.20 1751
2126.64 1794
2127.07 1757
2127.51 1739
2127.94 1829
2128.38 1762
2128.81 1911
2129.25 1927
2129.68 2010
2130.12 1958
2130.55 1975
2130.99 1932
2131.42 1865
2131.86 2018
2132.29 2008
2132.73 1837
2133.16 1860
2133.60 1768
2134.03 1975
2134.47 1892
2134.91 1768
2135.34 1723
2135.78 1943
2136.21 1747
2136.65 1844
2137.08 1885
2137.52 1838
2137.96 1959
2138.39 2088
2138.83 1850
2139.26 1812
2139.70 1773
2140.14 1742
2140.57 1773
2141.01 1654
2141.44 1654
2141.88 1696
2142.32 1755
2142.75 1602
2143.19 1583
2143.63 1615
2144.06 1731
2144.50 1780
2144.94 1602
2145.37 1637
2145.81 1784
2146.25 1785
2146.68 1741
2147.12 1840
2147.56 1957
2147.99 1972
2148.43 2009
2148.87 1985
2149.30 2052
2149.74 1993
2150.18 1929
2150.61 2173
2151.05 2265
2151.49 2171
2151.93 2021
2152.36 1974
2152.80 1900
2153.24 1868
2153.68 1819
2154.11 1810
2154.55 1836
2154.99 1830
2155.43 1767
2155.86 1650
2156.30 1693
2156.74 1814
2157.18 1729
2157.62 1904
2158.05 1821
2158.49 1736
2158.93 1658
2159.37 1845
2159.81 1700
2160.24 1837
2160.68 1930
2161.12 1890
2161.56 1953
2162.00 1855
2162.43 1679
2162.87 1719
2163.31 1829
2163.75 1768
2164.19 1803
2164.63 1716
2165.07 1730
2165.50 1798
2165.94 1736
2166.38 1605
2166.82 1779
2167.26 1755
2167.70 1678
2168.14 1710
2168.58 1826
2169.02 1899
2169.45 1701
2169.89 1815
2170.33 1933
2170.77 1929
2171.21 1837
2171.65 1886
2172.09 1932
2172.53 1939
2172.97 2115
2173.41 2051
2173.85 2102
2174.29 2140
2174.73 2181
2175.17 2193
2175.61 2283
2176.05 2283
2176.49 2149
2176.93 2285
2177.37 2244
2177.81 2046
2178.25 1885
2178.69 1833
2179.13 1761
2179.57 1778
2180.01 1707
2180.45 1775
2180.89 1816
2181.33 1906
2181.77 1795
2182.21 1806
2182.65 1761
2183.09 1837
2183.53 1797
2183.97 1668
2184.41 1675
2184.85 1687
2185.29 1712
2185.73 1626
2186.17 1770
2186.61 1762
2187.05 1819
2187.49 1806
2187.94 1763
2188.38 1832
2188.82 1765
2189.26 1845
2189.70 1915
2190.14 1901
2190.58 1939
2191.02 1965
2191.46 1842
2191.91 1915
2192.35 1755
2192.79 1852
2193.23 1959
2193.67 1918
2194.11 2035
2194.55 1909
2195.00 1838
2195.44 1858
2195.88 2022
2196.32 1992
2196.76 2017
2197.21 2060
2197.65 1949
2198.09 1942
2198.53 1936
2198.97 1823
2199.42 1941
2199.86 1804
2200.30 1705
2200.74 1752
2201.18 1819
2201.63 1722
2202.07 1720
2202.51 1885
2202.95 1882
2203.40 1844
2203.84 1821
2204.28 1972
2204.72 1814
2205.17 1730
2205.61 1866
2206.05 1959
2206.49 2152
2206.94 2063
2207.38 2045
2207.82 2015
2208.27 2009
2208.71 1883
2209.15 1956
2209.60 1813
2210.04 1862
2210.48 1799
2210.92 1858
2211.37 1867
2211.81 1830
2212.25 1713
2212.70 1628
2213.14 1893
2213.59 1890
2214.03 1845
2214.47 1781
2214.92 1883
2215.36 1739
2215.80 1593
2216.25 1730
2216.69 1734
2217.14 1749
2217.58 1728
2218.02 1730
2218.47 1829
2218.91 1748
2219.36 1746
2219.80 1898
2220.24 1959
2220.69 2006
2221.13 1923
2221.58 1915
2222.02 1749
2222.46 1799
2222.91 1836
2223.35 1915
2223.80 1972
2224.24 1865
2224.69 1912
2225.13 1886
2225.58 2037
2226.02 1823
2226.47 1825
2226.91 1896
2227.36 1809
2227.80 1814
2228.25 1806
2228.69 1864
2229.14 1875
2229.58 1942
2230.03 1719
2230.47 1917
2230.92 1965
2231.36 1726
2231.81 2135
2232.25 2290
2232.70 2263
2233.14 2209
2233.59 2166
2234.03 2262
2234.48 2131
2234.93 2010
2235.37 2034
2235.82 1972
2236.26 1916
2236.71 2049
2237.16 1888
2237.60 1841
2238.05 1733
2238.49 1708
2238.94 1626
2239.39 1719
2239.83 1703
2240.28 1619
2240.72 1671
2241.17 1715
2241.62 1606
2242.06 1628
2242.51 1565
2242.96 1413
2243.40 1464
2243.85 1568
2244.30 1581
2244.74 1552
2245.19 1495
2245.64 1516
2246.08 1611
2246.53 1483
2246.98 1524
2247.42 1676
2247.87 1600
2248.32 1571
2248.76 1674
2249.21 1722
2249.66 1662
2250.10 1716
2250.55 1600
2251.00 1762
2251.45 1799
2251.89 1721
2252.34 1585
2252.79 1618
2253.24 1646
2253.68 1593
2254.13 1590
2254.58 1575
2255.03 1633
2255.47 1724
2255.92 1650
2256.37 1703
2256.82 1557
2257.27 1487
2257.71 1597
2258.16 1549
2258.61 1532
2259.06 1630
2259.51 1652
2259.95 1620
2260.40 1654
2260.85 1659
2261.30 1847
2261.75 1730
2262.19 1784
2262.64 1854
2263.09 1839
2263.54 1776
2263.99 1728
2264.44 1798
2264.89 1754
2265.33 1765
2265.78 1872
2266.23 1824
2266.68 1780
2267.13 1881
2267.58 1774
2268.03 1881
2268.48 2001
2268.93 1789
2269.37 1863
2269.82 1792
2270.27 1835
2270.72 1957
2271.17 1911
2271.62 1895
2272.07 1814
2272.52 1933
2272.97 1927
2273.42 1877
2273.87 1886
2274.32 1861
2274.77 1783
2275.22 1688
2275.67 1761
2276.12 1681
2276.57 1648
2277.02 1686
2277.47 1595
2277.92 1718
2278.37 1658
2278.82 1643
2279.27 1769
2279.72 1791
2280.17 1759
2280.62 1626
2281.07 1682
2281.52 1638
2281.97 1535
2282.42 1628
2282.87 1601
2283.32 1712
2283.77 1633
2284.22 1701
2284.67 1739
2285.12 1588
2285.57 1618
2286.02 1621
2286.47 1806
2286.92 1762
2287.37 1819
2287.82 2124
2288.28 2178
2288.73 2395
2289.18 2790
2289.63 2781
2290.08 2838
2290.53 2993
2290.98 3217
2291.43 3167
2291.88 2995
2292.34 2882
2292.79 2747
2293.24 2792
2293.69 2837
2294.14 2528
2294.59 2396
2295.05 2259
2295.50 2132
2295.95 1951
2296.40 1978
2296.85 1945
2297.30 1823
2297.76 1800
2298.21 1927
2298.66 1755
2299.11 1706
2299.56 1690
2300.02 1698
2300.47 1663
2300.92 1755
2301.37 1615
2301.82 1649
2302.28 1580
2302.73 1560
2303.18 1609
2303.63 1535
2304.09 1694
2304.54 1602
2304.99 1624
2305.44 1670
2305.90 1723
2306.35 1752
2306.80 1810
2307.26 1772
2307.71 1850
2308.16 1922
2308.61 1948
2309.07 1936
2309.52 1975
2309.97 1910
2310.43 2064
2310.88 2094
2311.33 2058
2311.79 1977
2312.24 1881
2312.69 1901
2313.15 1830
2313.60 1825
2314.05 1825
2314.51 1910
2314.96 1780
2315.41 1859
2315.87 1870
2316.32 1789
2316.77 1828
2317.23 1762
2317.68 1789
2318.14 1848
2318.59 1809
2319.04 1756
2319.50 1804
2319.95 1834
2320.41 1784
2320.86 1925
2321.31 1929
2321.77 1954
2322.22 1769
2322.68 1739
2323.13 1749
2323.59 1934
2324.04 1944
2324.50 2008
2324.95 2020
2325.40 2080
2325.86 2077
2326.31 1999
2326.77 2182
2327.22 2086
2327.68 1998
2328.13 2170
2328.59 2079
2329.04 2211
2329.50 1988
2329.95 1780
2330.41 1865
2330.86 1718
2331.32 1699
2331.77 1828
2332.23 1760
2332.68 1828
2333.14 1755
2333.59 1749
2334.05 1698
2334.51 1774
2334.96 1772
2335.42 1778
2335.87 1780
2336.33 1763
2336.78 1747
2337.24 1797
2337.70 1690
2338.15 1726
2338.61 1782
2339.06 1756
2339.52 1651
2339.97 1697
2340.43 1627
2340.89 1743
2341.34 1680
2341.80 1753
2342.26 1793
2342.71 1830
2343.17 1793
2343.62 1751
2344.08 1734
2344.54 1739
2344.99 1751
2345.45 1890
2345.91 1794
2346.36 1805
2346.82 1964
2347.28 1965
2347.73 2019
2348.19 1951
2348.65 1901
2349.10 1871
2349.56 1856
2350.02 1815
2350.48 1826
2350.93 1850
2351.39 1773
2351.85 1683
2352.30 1674
2352.76 1520
2353.22 1617
2353.68 1672
2354.13 1704
2354.59 1734
2355.05 1694
2355.51 1694
2355.96 1641
2356.42 1775
2356.88 1732
2357.34 1597
2357.79 1612
2358.25 1650
2358.71 1599
2359.17 1791
2359.63 1828
2360.08 1725
2360.54 1820
2361.00 1762
2361.46 1773
2361.92 1745
2362.37 1818
2362.83 1768
2363.29 1805
2363.75 1804
2364.21 1778
2364.67 1754
2365.12 1679
2365.58 1738
2366.04 1664
2366.50 1711
2366.96 1631
2367.42 1577
2367.88 1648
2368.33 1733
2368.79 1665
2369.25 1711
2369.71 1798
2370.17 1750
2370.63 1580
2371.09 1642
2371.55 1602
2372.01 1775
2372.47 1720
2372.92 1732
2373.38 1848
2373.84 1802
2374.30 1688
2374.76 1812
2375.22 1806
2375.68 1758
2376.14 1750
2376.60 1718
2377.06 1821
2377.52 1836
2377.98 1775
2378.44 1768
2378.90 1683
2379.36 1741
2379.82 1726
2380.28 1809
2380.74 1658
2381.20 1680
2381.66 1713
2382.12 1729
2382.58 1676
2383.04 1701
2383.50 1728
2383.96 1685
2384.42 1691
2384.88 1659
2385.34 1528
2385.80 1701
2386.26 1580
2386.72 1581
2387.18 1643
2387.64 1718
2388.10 1704
2388.56 1743
2389.03 1822
2389.49 1806
2389.95 1822
2390.41 1905
2390.87 1912
2391.33 1709
2391.79 1808
2392.25 1724
2392.71 1706
2393.17 1815
2393.64 1634
2394.10 1644
2394.56 1664
2395.02 1603
2395.48 1694
2395.94 1719
2396.40 1626
2396.87 1579
2397.33 1650
2397.79 1608
2398.25 1619
2398.71 1757
2399.17 1629
2399.64 1624
2400.10 1501
2400.56 1780
2401.02 1677
2401.48 1613
2401.95 1559
2402.41 1607
2402.87 1454
2403.33 1613
2403.79 1670
2404.26 1668
2404.72 1526
2405.18 1533
2405.64 1619
2406.11 1533
2406.57 1484
2407.03 1514
2407.49 1592
2407.96 1701
2408.42 1589
2408.88 1513
2409.34 1693
2409.81 1650
2410.27 1614
2410.73 1577
2411.20 1571
2411.66 1620
2412.12 1547
2412.58 1562
2413.05 1516
2413.51 1481
2413.97 1528
2414.44 1651
2414.90 1610
2415.36 1661
2415.83 1718
2416.29 1671
2416.75 1767
2417.22 1788
2417.68 1893
2418.14 1959
2418.61 1923
2419.07 1852
2419.54 1800
2420.00 1972
2420.46 1927
2420.93 1917
2421.39 1842
2421.85 1739
2422.32 1667
2422.78 1618
2423.25 1752
2423.71 1640
2424.17 1709
2424.64 1673
2425.10 1638
2425.57 1754
2426.03 1718
2426.50 1650
2426.96 1604
2427.42 1665
2427.89 1624
2428.35 1548
2428.82 1634
2429.28 1582
2429.75 1696
2430.21 1662
2430.68 1576
2431.14 1671
2431.61 1724
2432.07 1667
2432.54 1733
2433.00 1733
2433.47 1577
2433.93 1655
2434.40 1627
2434.86 1781
2435.33 1762
2435.79 1574
2436.26 1498
2436.72 1613
2437.19 1653
2437.65 1678
2438.12 1678
2438.59 1722
2439.05 1704
2439.52 1738
2439.98 1829
2440.45 1926
2440.91 1851
2441.38 1929
2441.85 1869
2442.31 1860
2442.78 1834
2443.24 2007
2443.71 1945
2444.18 1721
2444.64 1584
2445.11 1782
2445.57 1852
2446.04 1795
2446.51 1638
2446.97 1589
2447.44 1567
2447.91 1485
2448.37 1451
2448.84 1476
2449.31 1559
2449.77 1554
2450.24 1514
2450.71 1684
2451.17 1512
2451.64 1581
2452.11 1605
2452.57 1621
2453.04 1533
2453.51 1473
2453.97 1687
2454.44 1579
2454.91 1550
2455.37 1556
2455.84 1575
2456.31 1580
2456.78 1516
2457.24 1446
2457.71 1459
2458.18 1437
2458.65 1529
2459.11 1593
2459.58 1601
2460.05 1586
2460.52 1538
2460.98 1422
2461.45 1457
2461.92 1443
2462.39 1568
2462.85 1573
2463.32 1715
2463.79 1564
2464.26 1444
2464.73 1414
2465.19 1483
2465.66 1578
2466.13 1600
2466.60 1716
2467.07 1546
2467.54 1608
2468.00 1565
2468.47 1505
2468.94 1681
2469.41 1621
2469.88 1609
2470.35 1551
2470.82 1441
2471.28 1349
2471.75 1497
2472.22 1592
2472.69 1633
2473.16 1654
2473.63 1408
2474.10 1502
2474.57 1560
2475.03 1548
2475.50 1462
2475.97 1517
2476.44 1458
2476.91 1483
2477.38 1510
2477.85 1459
2478.32 1532
2478.79 1585
2479.26 1542
2479.73 1439
2480.20 1500
2480.67 1640
2481.14 1522
2481.61 1382
2482.08 1484
2482.54 1547
2483.01 1555
2483.48 1541
2483.95 1427
2484.42 1480
2484.89 1469
2485.36 1652
2485.83 1575
2486.30 1722
2486.77 1753
2487.24 1838
2487.71 1751
2488.18 1849
2488.66 1697
2489.13 1763
2489.60 1919
2490.07 1917
2490.54 1959
2491.01 1833
2491.48 1970
2491.95 1963
2492.42 1891
2492.89 1900
2493.36 1946
2493.83 2037
2494.30 2041
2494.77 1806
2495.24 1748
2495.72 1628
2496.19 1758
2496.66 1761
2497.13 1742
2497.60 1858
2498.07 1686
2498.54 1673
2499.01 1575
2499.48 1571
2499.96 1570
2500.43 1616
2500.90 1617
2501.37 1497
2501.84 1643
2502.31 1571
2502.78 1499
2503.26 1672
2503.73 1679
2504.20 1618
2504.67 1506
2505.14 1506
2505.62 1509
2506.09 1646
2506.56 1601
2507.03 1560
2507.50 1663
2507.98 1645
2508.45 1708
2508.92 1613
2509.39 1534
2509.86 1605
2510.34 1731
2510.81 1718
2511.28 1940
2511.75 1873
2512.23 1859
2512.70 1817
2513.17 1847
2513.64 1921
2514.12 1795
2514.59 1721
2515.06 1759
2515.54 1722
2516.01 1537
2516.48 1577
2516.95 1586
2517.43 1611
2517.90 1808
2518.37 1662
2518.85 1718
2519.32 1672
2519.79 1648
2520.27 1582
2520.74 1590
2521.21 1643
2521.69 1599
2522.16 1499
2522.63 1620
2523.11 1685
2523.58 1756
2524.05 1660
2524.53 1626
2525.00 1762
2525.48 1545
2525.95 1580
2526.42 1486
2526.90 1603
2527.37 1657
2527.85 1768
2528.32 1620
2528.79 1701
2529.27 1775
2529.74 1635
2530.22 1573
2530.69 1710
2531.16 1629
2531.64 1525
2532.11 1621
2532.59 1702
2533.06 1647
2533.54 1848
2534.01 1807
2534.49 1800
2534.96 1759
2535.44 1678
2535.91 1558
2536.38 1582
2536.86 1616
2537.33 1618
2537.81 1543
2538.28 1680
2538.76 1503
2539.23 1583
2539.71 1609
2540.18 1588
2540.66 1659
2541.13 1692
2541.61 1678
2542.09 1766
2542.56 1690
2543.04 1692
2543.51 1719
2543.99 1677
2544.46 1649
2544.94 1596
2545.41 1621
2545.89 1574
2546.37 1567
2546.84 1722
2547.32 1788
2547.79 1866
2548.27 1766
2548.74 1744
2549.22 1836
2549.70 1809
2550.17 1949
2550.65 1931
2551.13 1836
2551.60 1892
2552.08 1816
2552.55 1783
2553.03 1815
2553.51 1863
2553.98 1982
2554.46 1848
2554.94 1908
2555.41 1867
2555.89 1756
2556.37 1796
2556.84 1923
2557.32 1875
2557.80 1806
2558.27 1824
2558.75 1643
2559.23 1569
2559.70 1648
2560.18 1678
2560.66 1702
2561.14 1574
2561.61 1622
2562.09 1534
2562.57 1493
2563.04 1476
2563.52 1524
2564.00 1540
2564.48 1489
2564.95 1540
2565.43 1420
2565.91 1372
2566.39 1522
2566.86 1531
2567.34 1467
2567.82 1532
2568.30 1575
2568.77 1546
2569.25 1519
2569.73 1530
2570.21 1464
2570.69 1511
2571.16 1475
2571.64 1603
2572.12 1608
2572.60 1619
2573.08 1547
2573.56 1614
2574.03 1534
2574.51 1504
2574.99 1599
2575.47 1584
2575.95 1553
2576.43 1565
2576.90 1484
2577.38 1403
2577.86 1515
2578.34 1499
2578.82 1488
2579.30 1528
2579.78 1496
2580.26 1503
2580.73 1472
2581.21 1453
2581.69 1525
2582.17 1589
2582.65 1522
2583.13 1512
2583.61 1510
2584.09 1501
2584.57 1515
2585.05 1578
2585.53 1509
2586.01 1608
2586.49 1442
2586.97 1494
2587.44 1567
2587.92 1528
2588.40 1635
2588.88 1566
2589.36 1622
2589.84 1614
2590.32 1504
2590.80 1543
2591.28 1568
2591.76 1515
2592.24 1570
2592.72 1681
2593.20 1738
2593.68 1769
2594.16 1555
2594.64 1515
2595.12 1507
2595.60 1553
2596.08 1659
2596.56 1639
2597.05 1577
2597.53 1519
2598.01 1483
2598.49 1475
2598.97 1364
2599.45 1442
2599.93 1418
2600.41 1391
2600.89 1374
2601.37 1527
2601.85 1460
2602.33 1332
2602.81 1422
2603.29 1340
2603.78 1445
2604.26 1472
2604.74 1563
2605.22 1557
2605.70 1521
2606.18 1560
2606.66 1554
2607.14 1609
2607.63 1651
2608.11 1549
2608.59 1508
2609.07 1621
2609.55 1527
2610.03 1584
2610.52 1515
2611.00 1482
2611.48 1458
2611.96 1535
2612.44 1599
2612.92 1529
2613.41 1548
2613.89 1494
2614.37 1590
2614.85 1614
2615.34 1585
2615.82 1667
2616.30 1624
2616.78 1677
2617.26 1646
2617.75 1584
2618.23 1536
2618.71 1645
2619.19 1616
2619.68 1580
2620.16 1506
2620.64 1592
2621.12 1510
2621.61 1458
2622.09 1462
2622.57 1468
2623.06 1508
2623.54 1331
2624.02 1382
2624.50 1405
2624.99 1606
2625.47 1678
2625.95 1450
2626.44 1551
2626.92 1549
2627.40 1515
2627.89 1389
2628.37 1500
2628.85 1502
2629.34 1475
2629.82 1529
2630.30 1435
2630.79 1520
2631.27 1602
2631.75 1567
2632.24 1631
2632.72 1627
2633.21 1769
2633.69 1772
2634.17 1635
2634.66 1646
2635.14 1603
2635.62 1569
2636.11 1661
2636.59 1583
2637.08 1469
2637.56 1570
2638.05 1515
2638.53 1545
2639.01 1508
2639.50 1524
2639.98 1570
2640.47 1661
2640.95 1580
2641.44 1502
2641.92 1559
2642.41 1589
2642.89 1514
2643.38 1487
2643.86 1513
2644.34 1555
2644.83 1533
2645.31 1494
2645.80 1470
2646.28 1338
2646.77 1419
2647.25 1469
2647.74 1595
2648.22 1555
2648.71 1520
2649.20 1467
2649.68 1448
2650.17 1566
2650.65 1536
2651.14 1471
2651.62 1522
2652.11 1404
2652.59 1519
2653.08 1526
2653.56 1493
2654.05 1560
2654.54 1454
2655.02 1511
2655.51 1524
2655.99 1540
2656.48 1604
2656.97 1537
2657.45 1645
2657.94 1634
2658.42 1634
2658.91 1611
2659.40 1633
2659.88 1549
2660.37 1453
2660.85 1584
2661.34 1497
2661.83 1500
2662.31 1483
2662.80 1510
2663.29 1420
2663.77 1492
2664.26 1379
2664.75 1474
2665.23 1537
2665.72 1578
2666.21 1554
2666.69 1514
2667.18 1437
2667.67 1495
2668.15 1532
2668.64 1579
2669.13 1448
2669.62 1437
2670.10 1451
2670.59 1431
2671.08 1462
2671.56 1585
2672.05 1704
2672.54 1783
2673.03 1751
2673.51 1797
2674.00 1869
2674.49 1919
2674.98 1853
2675.46 1795
2675.95 1820
2676.44 1845
2676.93 1792
2677.42 1756
2677.90 1805
2678.39 1722
2678.88 1686
2679.37 1534
2679.86 1558
2680.34 1585
2680.83 1649
2681.32 1505
2681.81 1607
2682.30 1581
2682.79 1516
2683.27 1541
2683.76 1579
2684.25 1717
2684.74 1692
2685.23 1581
2685.72 1484
2686.20 1640
2686.69 1632
2687.18 1642
2687.67 1583
2688.16 1312
2688.65 1433
2689.14 1481
2689.63 1477
2690.12 1445
2690.60 1533
2691.09 1446
2691.58 1368
2692.07 1430
2692.56 1510
2693.05 1489
2693.54 1490
2694.03 1440
2694.52 1406
2695.01 1410
2695.50 1342
2695.99 1414
2696.48 1303
2696.97 1483
2697.46 1500
2697.95 1444
2698.43 1418
2698.92 1424
2699.41 1413
2699.90 1458
2700.39 1479
2700.88 1551
2701.37 1523
2701.86 1437
2702.35 1592
2702.84 1564
2703.33 1610
2703.83 1517
2704.32 1538
2704.81 1576
2705.30 1618
2705.79 1669
2706.28 1633
2706.77 1635
2707.26 1496
2707.75 1434
2708.24 1555
2708.73 1568
2709.22 1473
2709.71 1425
2710.20 1408
2710.69 1508
2711.18 1435
2711.68 1542
2712.17 1469
2712.66 1453
2713.15 1370
2713.64 1417
2714.13 1610
2714.62 1575
2715.11 1505
2715.60 1367
2716.10 1407
2716.59 1374
2717.08 1495
2717.57 1365
2718.06 1385
2718.55 1377
2719.04 1347
2719.54 1311
2720.03 1460
2720.52 1603
2721.01 1506
2721.50 1386
2722.00 1542
2722.49 1576
2722.98 1517
2723.47 1590
2723.96 1445
2724.46 1371
2724.95 1476
2725.44 1380
2725.93 1409
2726.42 1507
2726.92 1491
2727.41 1475
2727.90 1432
2728.39 1455
2728.89 1384
2729.38 1476
2729.87 1447
2730.36 1483
2730.86 1472
2731.35 1446
2731.84 1506
2732.34 1505
2732.83 1584
2733.32 1556
2733.81 1671
2734.31 1557
2734.80 1672
2735.29 1559
2735.79 1689
2736.28 1687
2736.77 1624
2737.27 1547
2737.76 1405
2738.25 1508
2738.75 1474
2739.24 1508
2739.73 1502
2740.23 1543
2740.72 1479
2741.21 1467
2741.71 1478
2742.20 1434
2742.69 1386
2743.19 1522
2743.68 1435
2744.18 1354
2744.67 1417
2745.16 1417
2745.66 1423
2746.15 1389
2746.65 1318
2747.14 1390
2747.63 1405
2748.13 1424
2748.62 1413
2749.12 1399
2749.61 1461
2750.11 1425
2750.60 1441
2751.10 1336
2751.59 1440
2752.08 1584
2752.58 1480
2753.07 1418
2753.57 1359
2754.06 1390
2754.56 1605
2755.05 1539
2755.55 1572
2756.04 1455
2756.54 1480
2757.03 1476
2757.53 1451
2758.02 1494
2758.52 1382
2759.01 1458
2759.51 1443
2760.00 1452
2760.50 1568
2760.99 1548
2761.49 1358
2761.99 1430
2762.48 1438
2762.98 1442
2763.47 1526
2763.97 1558
2764.46 1499
2764.96 1511
2765.46 1374
2765.95 1385
2766.45 1469
2766.94 1419
2767.44 1441
2767.94 1553
2768.43 1435
2768.93 1433
2769.42 1323
2769.92 1387
2770.42 1482
2770.91 1469
2771.41 1412
2771.90 1440
2772.40 1443
2772.90 1491
2773.39 1479
2773.89 1505
2774.39 1615
2774.88 1687
2775.38 1794
2775.88 1663
2776.37 1690
2776.87 1727
2777.37 1827
2777.86 1742
2778.36 1729
2778.86 1811
2779.36 1854
2779.85 1699
2780.35 1483
2780.85 1597
2781.34 1509
2781.84 1302
2782.34 1366
2782.84 1499
2783.33 1476
2783.83 1384
2784.33 1401
2784.83 1560
2785.32 1478
2785.82 1496
2786.32 1429
2786.82 1447
2787.31 1502
2787.81 1367
2788.31 1297
2788.81 1446
2789.31 1306
2789.80 1277
2790.30 1324
2790.80 1291
2791.30 1283
2791.80 1292
2792.29 1488
2792.79 1382
2793.29 1324
2793.79 1314
2794.29 1437
2794.79 1388
2795.28 1447
2795.78 1579
2796.28 1552
2796.78 1631
2797.28 1614
2797.78 1773
2798.28 1786
2798.78 1521
2799.27 1589
2799.77 1570
2800.27 1493
2800.77 1678
2801.27 1528
2801.77 1549
2802.27 1426
2802.77 1487
2803.27 1358
2803.77 1586
2804.27 1569
2804.76 1544
2805.26 1592
2805.76 1604
2806.26 1555
2806.76 1668
2807.26 1635
2807.76 1509
2808.26 1642
2808.76 1654
2809.26 1578
2809.76 1527
2810.26 1523
2810.76 1458
2811.26 1533
2811.76 1548
2812.26 1507
2812.76 1507
2813.26 1567
2813.76 1556
2814.26 1433
2814.76 1456
2815.26 1465
2815.76 1492
2816.26 1327
2816.76 1272
2817.26 1290
2817.76 1264
2818.26 1329
2818.76 1384
2819.26 1424
2819.76 1509
2820.27 1576
2820.77 1496
2821.27 1451
2821.77 1462
2822.27 1570
2822.77 1591
2823.27 1626
2823.77 1441
2824.27 1504
2824.77 1423
2825.27 1397
2825.78 1394
2826.28 1396
2826.78 1302
2827.28 1378
2827.78 1306
2828.28 1304
2828.78 1246
2829.29 1322
2829.79 1357
2830.29 1358
2830.79 1414
2831.29 1440
2831.79 1366
2832.30 1193
2832.80 1237
2833.30 1430
2833.80 1570
2834.30 1424
2834.80 1359
2835.31 1566
2835.81 1396
2836.31 1358
2836.81 1576
2837.32 1650
2837.82 1573
2838.32 1534
2838.82 1516
2839.32 1585
2839.83 1588
2840.33 1447
2840.83 1518
2841.33 1446
2841.84 1436
2842.34 1407
2842.84 1466
2843.35 1374
2843.85 1463
2844.35 1429
2844.85 1459
2845.36 1563
2845.86 1558
2846.36 1457
2846.87 1409
2847.37 1542
2847.87 1627
2848.38 1667
2848.88 1736
2849.38 1614
2849.89 1709
2850.39 1588
2850.89 1695
2851.40 1711
2851.90 1631
2852.40 1537
2852.91 1474
2853.41 1450
2853.91 1579
2854.42 1520
2854.92 1516
2855.42 1525
2855.93 1539
2856.43 1394
2856.94 1501
2857.44 1519
2857.94 1476
2858.45 1548
2858.95 1516
2859.46 1455
2859.96 1542
2860.47 1460
2860.97 1427
2861.47 1377
2861.98 1385
2862.48 1346
2862.99 1354
2863.49 1264
2864.00 1208
2864.50 1301
2865.01 1332
2865.51 1355
2866.02 1409
2866.52 1353
2867.02 1275
2867.53 1273
2868.03 1266
2868.54 1311
2869.04 1351
2869.55 1350
2870.05 1431
2870.56 1491
2871.07 1343
2871.57 1571
2872.08 1567
2872.58 1544
2873.09 1494
2873.59 1448
2874.10 1490
2874.60 1617
2875.11 1611
2875.61 1579
2876.12 1616
2876.63 1599
2877.13 1616
2877.64 1430
2878.14 1513
2878.65 1436
2879.15 1488
2879.66 1518
2880.17 1493
2880.67 1409
2881.18 1438
2881.68 1433
2882.19 1489
2882.70 1553
2883.20 1494
2883.71 1438
2884.22 1569
2884.72 1478
2885.23 1478
2885.74 1502
2886.24 1471
2886.75 1570
2887.25 1532
2887.76 1616
2888.27 1750
2888.77 1672
2889.28 1732
2889.79 1842
2890.30 1832
2890.80 1761
2891.31 1818
2891.82 1853
2892.32 1732
2892.83 1656
2893.34 1609
2893.84 1676
2894.35 1657
2894.86 1633
2895.37 1754
2895.87 1703
2896.38 1832
2896.89 1849
2897.40 1801
2897.90 1949
2898.41 1858
2898.92 1687
2899.43 1688
2899.93 1656
2900.44 1490
2900.95 1622
2901.46 1730
2901.97 1796
2902.47 1690
2902.98 1706
2903.49 1620
2904.00 1752
2904.51 1653
2905.01 1866
2905.52 1920
2906.03 1834
2906.54 1866
2907.05 1816
2907.56 1868
2908.06 1807
2908.57 1790
2909.08 1608
2909.59 1636
2910.10 1599
2910.61 1548
2911.12 1631
2911.62 1663
2912.13 1591
2912.64 1554
2913.15 1529
2913.66 1682
2914.17 1548
2914.68 1447
2915.19 1496
2915.70 1563
2916.21 1459
2916.71 1458
2917.22 1532
2917.73 1493
2918.24 1562
2918.75 1585
2919.26 1562
2919.77 1340
2920.28 1405
2920.79 1439
2921.30 1420
2921.81 1525
2922.32 1554
2922.83 1458
2923.34 1461
2923.85 1458
2924.36 1450
2924.87 1579
2925.38 1608
2925.89 1686
2926.40 1538
2926.91 1634
2927.42 1644
2927.93 1479
2928.44 1608
2928.95 1600
2929.46 1436
2929.97 1435
2930.48 1452
2930.99 1377
2931.50 1357
2932.01 1451
2932.52 1509
2933.03 1471
2933.54 1407
2934.05 1389
2934.56 1465
2935.08 1487
2935.59 1470
2936.10 1416
2936.61 1510
2937.12 1574
2937.63 1669
2938.14 1544
2938.65 1420
2939.16 1664
2939.67 1530
2940.19 1586
2940.70 1474
2941.21 1442
2941.72 1413
2942.23 1591
2942.74 1533
2943.25 1596
2943.77 1641
2944.28 1516
2944.79 1557
2945.30 1585
2945.81 1515
2946.32 1576
2946.84 1577
2947.35 1505
2947.86 1480
2948.37 1449
2948.88 1449
2949.40 1564
2949.91 1497
2950.42 1387
2950.93 1445
2951.44 1434
2951.96 1452
2952.47 1506
2952.98 1407
2953.49 1280
2954.01 1431
2954.52 1445
2955.03 1398
2955.54 1371
2956.06 1486
2956.57 1465
2957.08 1405
2957.60 1362
2958.11 1387
2958.62 1343
2959.13 1323
2959.65 1557
2960.16 1455
2960.67 1500
2961.19 1651
2961.70 1445
2962.21 1494
2962.73 1539
2963.24 1607
2963.75 1538
2964.27 1380
2964.78 1426
2965.29 1582
2965.81 1559
2966.32 1425
2966.83 1563
2967.35 1635
2967.86 1440
2968.37 1486
2968.89 1462
2969.40 1405
2969.91 1429
2970.43 1397
2970.94 1407
2971.46 1413
2971.97 1453
2972.48 1489
2973.00 1501
2973.51 1486
2974.03 1430
2974.54 1408
2975.06 1477
2975.57 1521
2976.08 1649
2976.60 1555
2977.11 1478
2977.63 1513
2978.14 1563
2978.66 1531
2979.17 1509
2979.69 1443
2980.20 1470
2980.72 1652
2981.23 1547
2981.75 1616
2982.26 1557
2982.78 1520
2983.29 1600
2983.81 1707
2984.32 1734
2984.84 1796
2985.35 1672
2985.87 1852
2986.38 1765
2986.90 1753
2987.41 1925
2987.93 1939
2988.44 2099
2988.96 2064
2989.47 1935
2989.99 1842
2990.50 1910
2991.02 1839
2991.54 1873
2992.05 1868
2992.57 1825
2993.08 1914
2993.60 2052
2994.12 1833
2994.63 1956
2995.15 1839
2995.66 1943
2996.18 2078
2996.70 2119
2997.21 2097
2997.73 2156
2998.24 2259
2998.76 2292
2999.28 2195
2999.79 2246
3000.31 2315
3000.83 2550
3001.34 2482
3001.86 2539
3002.38 2911
3002.89 3164
3003.41 3739
3003.93 3921
3004.44 4554
3004.96 5018
3005.48 5019
3005.99 5472
3006.51 5453
3007.03 5536
3007.54 5391
3008.06 5140
3008.58 4575
3009.10 4049
3009.61 3342
3010.13 3030
3010.65 2638
3011.17 2357
3011.68 2194
3012.20 2012
3012.72 2028
3013.24 1958
3013.75 2074
3014.27 2079
3014.79 2000
3015.31 1877
3015.82 1919
3016.34 2035
3016.86 1981
3017.38 1922
3017.90 1912
3018.41 2098
3018.93 1997
3019.45 1915
3019.97 1889
3020.49 1973
3021.00 1818
3021.52 1841
3022.04 1810
3022.56 1877
3023.08 1725
3023.60 1761
3024.11 1774
3024.63 1765
3025.15 1821
3025.67 1985
3026.19 1815
3026.71 1770
3027.23 1717
3027.75 1726
3028.26 1751
3028.78 1771
3029.30 1718
3029.82 1645
3030.34 1758
3030.86 1669
3031.38 1676
3031.90 1721
3032.42 1670
3032.94 1738
3033.46 1761
3033.97 1834
3034.49 1746
3035.01 1750
3035.53 1754
3036.05 1835
3036.57 1877
3037.09 1831
3037.61 1747
3038.13 1941
3038.65 1876
3039.17 1745
3039.69 1760
3040.21 1848
3040.73 1657
3041.25 1643
3041.77 1495
3042.29 1559
3042.81 1521
3043.33 1569
3043.85 1542
3044.37 1482
3044.89 1560
3045.41 1621
3045.93 1619
3046.45 1501
3046.97 1534
3047.49 1587
3048.01 1618
3048.53 1578
3049.06 1597
3049.58 1583
3050.10 1479
3050.62 1510
3051.14 1686
3051.66 1549
3052.18 1687
3052.70 1671
3053.22 1729
3053.74 1678
3054.26 1641
3054.79 1741
3055.31 1668
3055.83 1571
3056.35 1484
3056.87 1675
3057.39 1625
3057.91 1572
3058.43 1585
3058.96 1515
3059.48 1559
3060.00 1452
3060.52 1554
3061.04 1607
3061.56 1599
3062.09 1505
3062.61 1594
3063.13 1530
3063.65 1562
3064.17 1475
3064.70 1666
3065.22 1731
3065.74 1575
3066.26 1528
3066.78 1663
3067.31 1539
3067.83 1535
3068.35 1677
3068.87 1591
3069.40 1560
3069.92 1709
3070.44 1559
3070.96 1446
3071.49 1628
3072.01 1587
3072.53 1566
3073.05 1624
3073.58 1737
3074.10 1762
3074.62 1683
3075.14 1695
3075.67 1627
3076.19 1589
3076.71 1676
3077.24 1725
3077.76 1932
3078.28 1877
3078.81 1854
3079.33 1996
3079.85 2111
3080.38 2041
3080.90 2098
3081.42 2053
3081.95 2021
3082.47 2084
3082.99 2063
3083.52 1973
3084.04 1979
3084.56 2080
3085.09 2148
3085.61 2037
3086.13 2217
3086.66 2018
3087.18 1950
3087.71 2067
3088.23 2045
3088.75 1908
3089.28 1855
3089.80 1760
3090.33 1756
3090.85 1865
3091.38 1889
3091.90 1743
3092.42 1899
3092.95 1727
3093.47 1918
3094.00 2012
3094.52 1973
3095.05 2041
3095.57 2024
3096.10 2158
3096.62 2074
3097.14 1986
3097.67 2086
3098.19 2162
3098.72 2310
3099.24 2606
3099.77 2757
3100.29 3161
3100.82 3552
3101.34 4292
3101.87 4963
3102.39 5559
3102.92 6141
3103.45 6872
3103.97 7576
3104.50 7544
3105.02 7386
3105.55 6999
3106.07 6184
3106.60 5722
3107.12 4955
3107.65 4190
3108.17 3818
3108.70 3197
3109.23 2835
3109.75 2653
3110.28 2535
3110.80 2513
3111.33 2433
3111.86 2301
3112.38 2486
3112.91 2391
3113.43 2253
3113.96 2287
3114.49 2140
3115.01 2035
3115.54 1966
3116.07 2136
3116.59 1954
3117.12 1869
3117.64 1896
3118.17 1821
3118.70 1772
3119.22 1756
3119.75 1769
3120.28 1911
3120.80 1734
3121.33 1834
3121.86 2020
3122.38 1776
3122.91 1959
3123.44 2006
3123.97 1858
3124.49 1773
3125.02 1713
3125.55 1777
3126.07 1762
3126.60 1720
3127.13 1682
3127.66 1619
3128.18 1593
3128.71 1506
3129.24 1553
3129.77 1588
3130.29 1532
3130.82 1622
3131.35 1677
3131.88 1718
3132.40 1721
3132.93 1703
3133.46 1846
3133.99 1874
3134.52 1973
3135.04 2054
3135.57 2018
3136.10 1933
3136.63 1980
3137.16 1913
3137.68 1777
3138.21 1876
3138.74 1736
3139.27 1620
3139.80 1649
3140.32 1590
3140.85 1619
3141.38 1586
3141.91 1615
3142.44 1617
3142.97 1552
3143.50 1518
3144.02 1658
3144.55 1597
3145.08 1526
3145.61 1516
3146.14 1587
3146.67 1680
3147.20 1660
3147.73 1682
3148.26 1858
3148.79 1881
3149.31 2091
3149.84 2254
3150.37 2208
3150.90 2197
3151.43 2474
3151.96 2548
3152.49 2317
3153.02 2404
3153.55 2339
3154.08 2176
3154.61 1924
3155.14 1943
3155.67 1865
3156.20 1798
3156.73 1799
3157.26 1799
3157.79 1797
3158.32 1750
3158.85 1716
3159.38 1722
3159.91 1852
3160.44 1735
3160.97 1679
3161.50 1672
3162.03 1652
3162.56 1587
3163.09 1665
3163.62 1593
3164.15 1659
3164.68 1525
3165.21 1641
3165.74 1618
3166.27 1709
3166.80 1651
3167.33 1637
3167.86 1625
3168.39 1486
3168.92 1521
3169.45 1498
3169.99 1595
3170.52 1570
3171.05 1423
3171.58 1606
3172.11 1554
3172.64 1500
3173.17 1579
3173.70 1598
3174.23 1665
3174.77 1660
3175.30 1614
3175.83 1570
3176.36 1514
3176.89 1663
3177.42 1710
3177.95 1690
3178.49 1617
3179.02 1519
3179.55 1416
3180.08 1496
3180.61 1563
3181.14 1491
3181.68 1568
3182.21 1547
3182.74 1518
3183.27 1438
3183.80 1541
3184.34 1605
3184.87 1502
3185.40 1506
3185.93 1532
3186.47 1649
3187.00 1671
3187.53 1604
3188.06 1558
3188.59 1680
3189.13 1564
3189.66 1540
3190.19 1635
3190.73 1623
3191.26 1557
3191.79 1662
3192.32 1600
3192.86 1541
3193.39 1566
3193.92 1477
3194.45 1489
3194.99 1446
3195.52 1474
3196.05 1491
3196.59 1437
3197.12 1421
3197.65 1624
3198.19 1588
3198.72 1427
3199.25 1498
3199.79 1565
3200.32 1628
3200.85 1597
3201.39 1738
3201.92 1680
3202.45 1802
3202.99 1754
3203.52 1957
3204.05 1953
3204.59 1809
3205.12 1710
3205.66 1828
3206.19 1853
3206.72 1812
3207.26 1832
3207.79 2008
3208.33 1875
3208.86 1838
3209.39 1858
3209.93 2058
3210.46 2054
3211.00 2007
3211.53 2006
3212.07 2056
3212.60 1928
3213.14 2069
3213.67 1851
3214.20 1882
3214.74 1944
3215.27 1884
3215.81 1689
3216.34 1768
3216.88 1655
3217.41 1495
3217.95 1598
3218.48 1624
3219.02 1462
3219.55 1532
3220.09 1538
3220.62 1687
3221.16 1642
3221.69 1747
3222.23 1796
3222.76 1776
3223.30 1831
3223.83 1982
3224.37 1954
3224.91 1967
3225.44 1963
3225.98 2008
3226.51 1943
3227.05 2072
3227.58 2095
3228.12 2060
3228.65 1858
3229.19 1803
3229.73 1792
3230.26 1918
3230.80 1833
3231.33 1788
3231.87 1778
3232.41 1908
3232.94 2022
3233.48 2026
3234.02 1958
3234.55 1909
3235.09 1922
3235.62 1908
3236.16 1873
3236.70 1977
3237.23 2091
3237.77 2025
3238.31 1883
3238.84 1915
3239.38 1991
3239.92 2067
3240.45 2022
3240.99 1952
3241.53 2037
3242.06 1972
3242.60 2046
3243.14 2030
3243.67 1923
3244.21 1970
3244.75 2010
3245.29 2056
3245.82 2006
3246.36 1949
3246.90 1868
3247.44 1872
3247.97 1976
3248.51 2001
3249.05 2011
3249.58 2063
3250.12 2143
3250.66 1985
3251.20 2026
3251.74 2108
3252.27 2125
3252.81 2136
3253.35 2155
3253.89 2050
3254.42 2164
3254.96 2209
3255.50 2200
3256.04 2181
3256.58 2134
3257.11 2180
3257.65 2063
3258.19 2256
3258.73 2528
3259.27 2569
3259.81 2562
3260.34 2734
3260.88 3264
3261.42 3271
3261.96 3643
3262.50 3944
3263.04 4121
3263.58 4436
3264.11 4720
3264.65 4797
3265.19 5334
3265.73 5921
3266.27 6276
3266.81 6823
3267.35 6664
3267.89 6823
3268.43 7388
3268.97 7091
3269.50 6524
3270.04 5773
3270.58 5403
3271.12 4840
3271.66 4134
3272.20 3452
3272.74 3359
3273.28 3033
3273.82 2789
3274.36 2527
3274.90 2617
3275.44 2738
3275.98 2596
3276.52 2634
3277.06 2575
3277.60 2657
3278.14 2826
3278.68 2671
3279.22 2589
3279.76 2562
3280.30 2466
3280.84 2472
3281.38 2431
3281.92 2351
3282.46 2474
3283.00 2628
3283.54 2529
3284.08 2519
3284.62 2256
3285.16 2323
3285.70 2486
3286.24 2767
3286.78 2633
3287.32 2505
3287.86 2536
3288.40 2555
3288.94 2365
3289.48 2668
3290.03 2754
3290.57 2716
3291.11 2798
3291.65 2911
3292.19 2903
3292.73 2997
3293.27 3239
3293.81 3395
3294.35 4000
3294.90 4086
3295.44 4216
3295.98 4380
3296.52 4399
3297.06 4446
3297.60 4370
3298.14 4383
3298.69 4417
3299.23 4123
3299.77 3924
3300.31 3809
3300.85 3751
3301.39 3657
3301.94 3277
3302.48 3234
3303.02 3230
3303.56 3125
3304.10 3052
3304.65 2946
3305.19 2903
3305.73 2940
3306.27 3162
3306.81 3035
3307.36 2820
3307.90 2603
3308.44 2654
3308.98 2477
3309.53 2555
3310.07 2466
3310.61 2586
3311.15 2684
3311.70 2752
3312.24 2573
3312.78 2673
3313.32 2785
3313.87 2899
3314.41 2949
3314.95 3039
3315.50 3236
3316.04 3269
3316.58 3306
3317.13 3420
3317.67 3514
3318.21 3557
3318.75 3831
3319.30 3760
3319.84 3878
3320.38 3970
3320.93 3894
3321.47 3966
3322.02 3769
3322.56 3810
3323.10 3845
3323.65 3759
3324.19 3818
3324.73 3742
3325.28 3467
3325.82 3318
3326.36 3250
3326.91 3286
3327.45 3212
3328.00 3268
3328.54 3310
3329.08 3440
3329.63 3538
3330.17 3675
3330.72 4241
3331.26 4981
3331.81 6197
3332.35 7733
3332.89 9929
3333.44 11963
3333.98 14902
3334.53 17945
3335.07 20995
3335.62 23444
3336.16 25753
3336.71 27412
3337.25 28046
3337.80 27384
3338.34 27042
3338.89 24782
3339.43 21949
3339.98 19185
3340.52 16224
3341.07 13407
3341.61 10864
3342.16 8704
3342.70 7461
3343.25 6403
3343.79 5439
3344.34 4918
3344.88 4471
3345.43 4049
3345.97 3736
3346.52 3724
3347.06 3431
3347.61 3279
3348.15 3251
3348.70 3166
3349.25 3295
3349.79 3231
3350.34 3131
3350.88 3086
3351.43 3148
3351.98 3207
3352.52 3020
3353.07 2992
3353.61 3067
3354.16 2982
3354.71 2903
3355.25 2888
3355.80 3017
3356.34 3122
3356.89 3350
3357.44 3329
3357.98 3091
3358.53 3010
3359.08 2993
3359.62 3061
3360.17 3006
3360.72 2850
3361.26 2811
3361.81 2907
3362.36 3038
3362.90 2817
3363.45 2788
3364.00 2861
3364.54 2888
3365.09 2729
3365.64 2693
3366.19 2720
3366.73 2659
3367.28 2601
3367.83 2424
3368.37 2457
3368.92 2409
3369.47 2690
3370.02 2571
3370.56 2328
3371.11 2419
3371.66 2518
3372.21 2606
3372.75 2596
3373.30 2625
3373.85 2559
3374.40 2653
3374.94 2654
3375.49 2606
3376.04 2750
3376.59 2790
3377.14 2655
3377.68 2426
3378.23 2621
3378.78 2365
3379.33 2298
3379.88 2434
3380.43 2455
3380.97 2557
3381.52 2342
3382.07 2234
3382.62 2388
3383.17 2298
3383.72 2316
3384.26 2264
3384.81 2296
3385.36 2120
3385.91 2059
3386.46 2141
3387.01 2187
3387.56 2209
3388.11 2129
3388.65 2157
3389.20 2208
3389.75 2135
3390.30 2033
3390.85 2149
3391.40 1995
3391.95 2035
3392.50 1988
3393.05 2177
3393.60 2273
3394.15 2379
3394.70 2573
3395.24 2656
3395.79 2938
3396.34 3175
3396.89 3587
3397.44 4076
3397.99 4300
3398.54 4523
3399.09 4794
3399.64 4887
3400.19 4807
3400.74 4696
3401.29 4626
3401.84 4331
3402.39 3896
3402.94 3489
3403.49 3239
3404.04 2844
3404.59 2483
3405.14 2382
3405.69 2252
3406.24 2152
3406.79 2068
3407.34 2037
3407.89 2133
3408.44 1981
3409.00 1823
3409.55 1750
3410.10 1793
3410.65 1787
3411.20 1727
3411.75 1743
3412.30 1967
3412.85 1907
3413.40 1947
3413.95 1924
3414.50 1963
3415.05 1813
3415.61 1914
3416.16 1908
3416.71 2131
3417.26 2087
3417.81 1963
3418.36 2085
3418.91 1963
3419.46 1870
3420.02 1907
3420.57 1987
3421.12 1939
3421.67 1955
3422.22 2017
3422.77 2106
3423.33 2022
3423.88 2076
3424.43 2161
3424.98 2149
3425.53 2239
3426.09 2307
3426.64 2089
3427.19 2114
3427.74 2132
3428.29 2081
3428.85 2246
3429.40 2148
3429.95 2454
3430.50 2932
3431.05 3009
3431.61 3313
3432.16 3643
3432.71 3817
3433.26 3850
3433.82 3890
3434.37 4129
3434.92 3971
3435.48 3876
3436.03 3719
3436.58 3487
3437.13 3259
3437.69 3017
3438.24 2886
3438.79 2690
3439.35 2519
3439.90 2453
3440.45 2303
3441.00 2301
3441.56 2117
3442.11 1984
3442.66 1986
3443.22 2025
3443.77 1972
3444.32 1904
3444.88 1906
3445.43 1726
3445.98 1723
3446.54 1714
3447.09 1675
3447.65 1682
3448.20 1856
3448.75 1830
3449.31 1621
3449.86 1666
3450.41 1685
3450.97 1819
3451.52 1761
3452.08 1767
3452.63 1756
3453.19 1599
3453.74 1669
3454.29 1630
3454.85 1714
3455.40 1756
3455.96 1690
3456.51 1783
3457.07 1859
3457.62 1833
3458.17 1875
3458.73 1918
3459.28 1984
3459.84 1851
3460.39 2032
3460.95 2058
3461.50 2007
3462.06 1964
3462.61 1987
3463.17 2109
3463.72 2134
3464.28 2007
3464.83 1899
3465.39 1941
3465.94 1955
3466.50 1984
3467.05 1861
3467.61 1887
3468.16 1896
3468.72 1957
3469.27 1929
3469.83 2021
3470.39 1990
3470.94 1985
3471.50 1991
3472.05 2052
3472.61 1999
3473.16 2067
3473.72 2118
3474.27 2102
3474.83 2074
3475.39 2002
3475.94 2086
3476.50 2095
3477.05 2071
3477.61 1972
3478.17 2036
3478.72 2050
3479.28 2049
3479.84 2193
3480.39 2229
3480.95 2301
3481.50 2289
3482.06 2235
3482.62 2304
3483.17 2202
3483.73 2262
3484.29 2271
3484.84 2359
3485.40 2412
3485.96 2503
3486.51 2551
3487.07 2356
3487.63 2538
3488.18 2779
3488.74 3187
3489.30 3607
3489.86 4305
3490.41 5079
3490.97 5812
3491.53 6523
3492.08 6733
3492.64 7379
3493.20 7574
3493.76 7720
3494.31 7612
3494.87 7170
3495.43 6590
3495.99 5992
3496.54 4998
3497.10 4600
3497.66 4024
3498.22 3902
3498.78 3536
3499.33 3241
3499.89 3387
3500.45 3272
3501.01 3484
3501.56 3478
3502.12 3692
3502.68 3925
3503.24 4004
3503.80 4426
3504.36 4826
3504.91 4698
3505.47 4972
3506.03 4946
3506.59 4874
3507.15 4849
3507.71 4504
3508.26 4182
3508.82 3641
3509.38 3349
3509.94 3266
3510.50 3083
3511.06 2803
3511.62 2531
3512.18 2505
3512.73 2156
3513.29 2105
3513.85 2112
3514.41 2077
3514.97 2087
3515.53 2060
3516.09 1920
3516.65 1876
3517.21 1837
3517.77 1819
3518.33 1808
3518.88 1693
3519.44 1948
3520.00 1967
3520.56 2005
3521.12 2045
3521.68 2045
3522.24 2123
3522.80 2313
3523.36 2331
3523.92 2360
3524.48 2416
3525.04 2429
3525.60 2336
3526.16 2150
3526.72 2272
3527.28 2212
3527.84 2037
3528.40 2057
3528.96 2049
3529.52 1877
3530.08 2021
3530.64 1941
3531.20 1880
3531.76 2011
3532.32 2109
3532.88 2093
3533.44 1977
3534.00 2000
3534.57 1930
3535.13 1963
3535.69 2010
3536.25 2017
3536.81 1959
3537.37 1907
3537.93 1953
3538.49 1973
3539.05 2047
3539.61 2152
3540.17 2098
3540.74 2109
3541.30 2115
3541.86 2090
3542.42 1961
3542.98 2076
3543.54 2094
3544.10 1934
3544.66 1887
3545.23 1745
3545.79 1828
3546.35 1766
3546.91 1817
3547.47 1733
3548.03 1764
3548.60 1787
3549.16 1870
3549.72 1570
3550.28 1624
3550.84 1605
3551.41 1690
3551.97 1554
3552.53 1468
3553.09 1565
3553.65 1626
3554.22 1537
3554.78 1488
3555.34 1480
3555.90 1534
3556.46 1588
3557.03 1522
3557.59 1637
3558.15 1571
3558.71 1598
3559.28 1513
3559.84 1623
3560.40 1665
3560.97 1661
3561.53 1582
3562.09 1621
3562.65 1608
3563.22 1703
3563.78 1733
3564.34 1780
3564.91 1626
3565.47 1672
3566.03 1780
3566.60 1787
3567.16 1692
3567.72 1597
3568.28 1637
3568.85 1691
3569.41 1706
3569.98 1617
3570.54 1603
3571.10 1653
3571.67 1565
3572.23 1511
3572.79 1598
3573.36 1623
3573.92 1532
3574.48 1617
3575.05 1618
3575.61 1704
3576.18 1845
3576.74 1828
3577.30 1895
3577.87 1861
3578.43 1845
3579.00 1712
3579.56 1749
3580.12 1662
3580.69 1669
3581.25 1751
3581.82 1776
3582.38 1643
3582.95 1604
3583.51 1600
3584.08 1565
3584.64 1558
3585.20 1522
3585.77 1492
3586.33 1448
3586.90 1442
3587.46 1503
3588.03 1569
3588.59 1508
3589.16 1559
3589.72 1527
3590.29 1552
3590.85 1379
3591.42 1495
3591.98 1560
3592.55 1428
3593.11 1566
3593.68 1462
3594.24 1456
3594.81 1464
3595.38 1458
3595.94 1423
3596.51 1430
3597.07 1475
3597.64 1467
3598.20 1515
3598.77 1486
3599.34 1499
3599.90 1537
3600.47 1554
3601.03 1475
3601.60 1472
3602.16 1454
3602.73 1499
3603.30 1393
3603.86 1413
3604.43 1426
3605.00 1432
3605.56 1452
3606.13 1296
3606.69 1305
3607.26 1198
3607.83 1306
3608.39 1321
3608.96 1294
3609.53 1312
3610.09 1248
3610.66 1271
3611.23 1266
3611.79 1131
3612.36 1228
3612.93 1293
3613.49 1385
3614.06 1454
3614.63 1442
3615.19 1431
3615.76 1491
3616.33 1597
3616.90 1700
3617.46 1709
3618.03 1763
3618.60 1864
3619.16 1983
3619.73 1941
3620.30 1846
3620.87 1890
3621.43 1771
3622.00 1727
3622.57 1757
3623.14 1670
3623.70 1626
3624.27 1664
3624.84 1574
3625.41 1483
3625.98 1515
3626.54 1349
3627.11 1367
3627.68 1438
3628.25 1453
3628.82 1374
3629.38 1398
3629.95 1379
3630.52 1435
3631.09 1360
3631.66 1480
3632.22 1414
3632.79 1382
3633.36 1531
3633.93 1489
3634.50 1401
3635.07 1405
3635.64 1449
3636.20 1426
3636.77 1367
3637.34 1440
3637.91 1442
3638.48 1414
3639.05 1446
3639.62 1504
3640.19 1397
3640.76 1464
3641.32 1455
3641.89 1414
3642.46 1523
3643.03 1454
3643.60 1523
3644.17 1491
3644.74 1583
3645.31 1579
3645.88 1480
3646.45 1449
3647.02 1432
3647.59 1450
3648.16 1472
3648.73 1499
3649.30 1615
3649.87 1597
3650.44 1604
3651.01 1514
3651.57 1672
3652.14 1689
3652.71 1691
3653.28 1729
3653.85 1775
3654.42 1759
3654.99 1645
3655.57 1563
3656.14 1667
3656.71 1542
3657.28 1487
3657.85 1521
3658.42 1525
3658.99 1523
3659.56 1596
3660.13 1523
3660.70 1486
3661.27 1456
3661.84 1474
3662.41 1486
3662.98 1433
3663.55 1524
3664.12 1531
3664.69 1489
3665.26 1451
3665.84 1508
3666.41 1602
3666.98 1593
3667.55 1570
3668.12 1512
3668.69 1600
3669.26 1496
3669.83 1525
3670.40 1492
3670.98 1340
3671.55 1332
3672.12 1456
3672.69 1461
3673.26 1483
3673.83 1466
3674.41 1589
3674.98 1497
3675.55 1440
3676.12 1439
3676.69 1544
3677.26 1466
3677.84 1396
3678.41 1394
3678.98 1436
3679.55 1523
3680.12 1454
3680.70 1428
3681.27 1372
3681.84 1413
3682.41 1322
3682.99 1312
3683.56 1303
3684.13 1328
3684.70 1207
3685.27 1387
3685.85 1408
3686.42 1358
3686.99 1425
3687.57 1430
3688.14 1489
3688.71 1380
3689.28 1486
3689.86 1530
3690.43 1383
3691.00 1389
3691.58 1467
3692.15 1391
3692.72 1371
3693.29 1483
3693.87 1401
3694.44 1355
3695.01 1327
3695.59 1355
3696.16 1348
3696.73 1407
3697.31 1340
3697.88 1277
3698.45 1222
3699.03 1377
3699.60 1389
3700.17 1352
3700.75 1363
3701.32 1389
3701.90 1434
3702.47 1325
3703.04 1217
3703.62 1290
3704.19 1457
3704.77 1343
3705.34 1460
3705.91 1370
3706.49 1438
3707.06 1354
3707.64 1321
3708.21 1378
3708.78 1451
3709.36 1433
3709.93 1484
3710.51 1444
3711.08 1409
3711.66 1440
3712.23 1329
3712.81 1366
3713.38 1508
3713.96 1489
3714.53 1337
3715.11 1449
3715.68 1459
3716.25 1406
3716.83 1392
3717.40 1372
3717.98 1410
3718.55 1285
3719.13 1239
3719.71 1405
3720.28 1304
3720.86 1207
3721.43 1396
3722.01 1279
3722.58 1089
3723.16 1144
3723.73 1154
3724.31 1065
3724.88 1212
3725.46 1244
3726.03 1058
3726.61 1186
3727.19 1299
3727.76 1143
3728.34 1169
3728.91 1338
3729.49 1217
3730.07 1229
3730.64 1331
3731.22 1422
3731.79 1395
3732.37 1407
3732.95 1431
3733.52 1484
3734.10 1456
3734.67 1536
3735.25 1591
3735.83 1476
3736.40 1502
3736.98 1563
3737.56 1361
3738.13 1283
3738.71 1255
3739.29 1393
3739.86 1278
3740.44 1159
3741.02 1206
3741.59 1247
3742.17 1167
3742.75 1158
3743.32 1270
3743.90 1246
3744.48 1227
3745.06 1239
3745.63 1218
3746.21 1261
3746.79 1286
3747.36 1211
3747.94 1227
3748.52 1331
3749.10 1224
3749.67 1289
3750.25 1378
3750.83 1249
3751.41 1131
3751.98 1057
3752.56 1236
3753.14 1363
3753.72 1267
3754.30 1175
3754.87 1213
3755.45 1226
3756.03 1189
3756.61 1271
3757.19 1180
3757.76 1202
3758.34 1189
3758.92 1194
3759.50 1070
3760.08 1210
3760.65 1323
3761.23 1300
3761.81 1282
3762.39 1265
3762.97 1264
3763.55 1229
3764.13 1235
3764.70 1235
3765.28 1222
3765.86 1213
3766.44 1240
3767.02 1204
3767.60 1279
3768.18 1128
3768.76 1192
3769.33 1215
3769.91 1210
3770.49 1298
3771.07 1264
3771.65 1263
3772.23 1310
3772.81 1415
3773.39 1213
3773.97 1229
3774.55 1186
3775.13 1254
3775.71 1240
3776.29 1156
3776.87 1178
3777.45 1179
3778.02 1148
3778.60 1182
3779.18 1253
3779.76 1264
3780.34 1315
3780.92 1197
3781.50 1087
3782.08 1153
3782.66 1220
3783.24 1136
3783.82 1051
3784.40 1161
3784.98 1084
3785.56 1227
3786.14 1191
3786.72 1092
3787.31 1087
3787.89 1219
3788.47 1205
3789.05 1265
3789.63 1238
3790.21 1289
3790.79 1283
3791.37 1128
3791.95 1099
3792.53 1234
3793.11 1252
3793.69 1259
3794.27 1343
3794.85 1376
3795.43 1292
3796.02 1335
3796.60 1358
3797.18 1296
3797.76 1227
3798.34 1219
3798.92 1296
3799.50 1264
3800.08 1271
3800.67 1267
3801.25 1301
3801.83 1342
3802.41 1276
3802.99 1318
3803.57 1266
3804.16 1274
3804.74 1309
3805.32 1370
3805.90 1346
3806.48 1450
3807.06 1332
3807.65 1330
3808.23 1306
3808.81 1459
3809.39 1472
3809.97 1531
3810.56 1492
3811.14 1651
3811.72 1540
3812.30 1627
3812.89 1583
3813.47 1553
3814.05 1603
3814.63 1650
3815.21 1726
3815.80 1679
3816.38 1768
3816.96 1578
3817.55 1447
3818.13 1507
3818.71 1443
3819.29 1463
3819.88 1371
3820.46 1315
3821.04 1327
3821.63 1262
3822.21 1173
3822.79 1234
3823.37 1301
3823.96 1292
3824.54 1260
3825.12 1343
3825.71 1312
3826.29 1376
3826.87 1290
3827.46 1332
3828.04 1199
3828.62 1269
3829.21 1240
3829.79 1364
3830.38 1283
3830.96 1246
3831.54 1272
3832.13 1221
3832.71 1244
3833.29 1198
3833.88 1136
3834.46 1194
3835.05 1313
3835.63 1262
3836.21 1238
3836.80 1196
3837.38 1211
3837.97 1210
3838.55 1132
3839.14 1106
3839.72 1126
3840.30 1270
3840.89 1188
3841.47 1184
3842.06 1172
3842.64 1196
3843.23 1273
3843.81 1236
3844.40 1247
3844.98 1356
3845.57 1193
3846.15 1137
3846.74 1119
3847.32 1294
3847.91 1317
3848.49 1254
3849.08 1289
3849.66 1211
3850.25 1141
3850.83 1134
3851.42 1131
3852.00 1229
3852.59 1227
3853.17 1203
3853.76 1235
3854.34 1205
3854.93 1239
3855.51 1206
3856.10 1151
3856.69 1294
3857.27 1300
3857.86 1350
3858.44 1378
3859.03 1434
3859.62 1504
3860.20 1614
3860.79 1528
3861.37 1645
3861.96 1492
3862.55 1695
3863.13 1782
3863.72 1751
3864.30 1645
3864.89 1671
3865.48 1672
3866.06 1721
3866.65 1711
3867.24 1697
3867.82 1616
3868.41 1547
3869.00 1549
3869.58 1474
3870.17 1598
3870.76 1485
3871.34 1484
3871.93 1400
3872.52 1317
3873.10 1414
3873.69 1346
3874.28 1394
3874.86 1364
3875.45 1478
3876.04 1469
3876.63 1429
3877.21 1274
3877.80 1352
3878.39 1338
3878.97 1290
3879.56 1315
3880.15 1326
3880.74 1318
3881.32 1213
3881.91 1190
3882.50 1229
3883.09 1196
3883.67 1175
3884.26 1220
3884.85 1312
3885.44 1377
3886.03 1375
3886.61 1345
3887.20 1489
3887.79 1426
3888.38 1391
3888.97 1443
3889.55 1400
3890.14 1558
3890.73 1520
3891.32 1720
3891.91 1573
3892.50 1564
3893.08 1514
3893.67 1625
3894.26 1571
3894.85 1415
3895.44 1574
3896.03 1635
3896.62 1592
3897.20 1440
3897.79 1322
3898.38 1331
3898.97 1350
3899.56 1281
3900.15 1210
3900.74 1200
3901.33 1187
3901.92 1342
3902.51 1214
3903.09 1254
3903.68 1270
3904.27 1282
3904.86 1261
3905.45 1221
3906.04 1307
3906.63 1226
3907.22 1203
3907.81 1236
3908.40 1285
3908.99 1264
3909.58 1228
3910.17 1291
3910.76 1235
3911.35 1202
3911.94 1177
3912.53 1081
3913.12 1142
3913.71 1128
3914.30 1109
3914.89 1100
3915.48 1162
3916.07 1238
3916.66 1209
3917.25 1236
3917.84 1151
3918.43 1177
3919.02 1338
3919.61 1316
3920.20 1229
3920.79 1127
3921.38 1201
3921.97 1279
3922.56 1212
3923.15 1199
3923.74 1155
3924.33 1230
3924.93 1155
3925.52 1219
3926.11 1040
3926.70 1094
3927.29 1112
3927.88 1253
3928.47 1202
3929.06 1178
3929.65 1173
3930.24 1131
3930.84 1100
3931.43 1106
3932.02 1158
3932.61 1073
3933.20 1039
3933.79 1047
3934.38 1084
3934.98 1134
3935.57 1094
3936.16 1166
3936.75 1190
3937.34 1141
3937.94 1230
3938.53 1138
3939.12 1144
3939.71 1142
3940.30 1246
3940.89 1186
3941.49 1251
3942.08 1338
3942.67 1312
3943.26 1304
3943.86 1306
3944.45 1196
3945.04 1188
3945.63 1297
3946.23 1239
3946.82 1264
3947.41 1330
3948.00 1234
3948.60 1230
3949.19 1223
3949.78 1167
3950.37 1157
3950.97 1178
3951.56 1230
3952.15 1230
3952.74 1165
3953.34 1224
3953.93 1335
3954.52 1327
3955.12 1257
3955.71 1330
3956.30 1279
3956.90 1337
3957.49 1287
3958.08 1316
3958.68 1316
3959.27 1363
3959.86 1322
3960.46 1342
3961.05 1352
3961.64 1312
3962.24 1282
3962.83 1244
3963.43 1207
3964.02 1206
3964.61 1277
3965.21 1251
3965.80 1359
3966.39 1337
3966.99 1346
3967.58 1394
3968.18 1324
3968.77 1568
3969.36 1411
3969.96 1408
3970.55 1375
3971.15 1319
3971.74 1240
3972.34 1385
3972.93 1335
3973.53 1260
3974.12 1309
3974.71 1209
3975.31 1334
3975.90 1303
3976.50 1396
3977.09 1586
3977.69 1532
3978.28 1487
3978.88 1522
3979.47 1426
3980.07 1305
3980.66 1503
3981.26 1413
3981.85 1294
3982.45 1342
3983.04 1253
3983.64 1301
3984.23 1336
3984.83 1364
3985.42 1304
3986.02 1393
3986.62 1409
3987.21 1400
3987.81 1384
3988.40 1423
3989.00 1382
3989.59 1365
3990.19 1328
3990.78 1335
3991.38 1347
3991.98 1291
3992.57 1388
3993.17 1304
3993.76 1333
3994.36 1391
3994.96 1502
3995.55 1408
3996.15 1378
3996.74 1409
3997.34 1506
3997.94 1474
3998.53 1385
3999.13 1553
3999.73 1510
4000.32 1459
4000.92 1458
4001.52 1444
4002.11 1574
4002.71 1499
4003.31 1428
4003.90 1516
4004.50 1381
4005.10 1361
4005.69 1364
4006.29 1343
4006.89 1286
4007.48 1377
4008.08 1320
4008.68 1294
4009.28 1239
4009.87 1288
4010.47 1268
4011.07 1371
4011.66 1349
4012.26 1225
4012.86 1202
4013.46 1253
4014.05 1276
4014.65 1243
4015.25 1399
4015.85 1449
4016.45 1339
4017.04 1267
4017.64 1377
4018.24 1304
4018.84 1341
4019.43 1382
4020.03 1430
4020.63 1291
4021.23 1199
4021.83 1303
4022.42 1205
4023.02 1264
4023.62 1361
4024.22 1255
4024.82 1336
4025.42 1330
4026.01 1281
4026.61 1368
4027.21 1363
4027.81 1412
4028.41 1479
4029.01 1346
4029.61 1435
4030.20 1361
4030.80 1429
4031.40 1507
4032.00 1383
4032.60 1524
4033.20 1551
4033.80 1592
4034.40 1605
4035.00 1585
4035.59 1657
4036.19 1549
4036.79 1512
4037.39 1397
4037.99 1313
4038.59 1304
4039.19 1298
4039.79 1281
4040.39 1274
4040.99 1181
4041.59 1118
4042.19 1196
4042.79 1274
4043.39 1132
4043.99 1128
4044.59 1170
4045.19 1237
4045.79 1210
4046.39 1154
4046.99 1211
4047.59 1191
4048.19 1191
4048.79 1170
4049.39 1153
4049.99 1262
4050.59 1353
4051.19 1280
4051.79 1252
4052.39 1224
4052.99 1324
4053.59 1287
4054.19 1272
4054.79 1311
4055.39 1216
4055.99 1224
4056.59 1141
4057.19 1160
4057.79 1221
4058.39 1248
4059.00 1174
4059.60 1206
4060.20 1219
4060.80 1189
4061.40 1128
4062.00 1164
4062.60 1191
4063.20 1161
4063.80 1097
4064.40 1025
4065.01 1139
4065.61 1160
4066.21 1223
4066.81 1214
4067.41 1210
4068.01 1209
4068.61 1107
4069.22 1141
4069.82 1062
4070.42 1157
4071.02 1150
4071.62 1144
4072.23 1113
4072.83 1148
4073.43 1084
4074.03 1028
4074.63 1108
4075.23 1117
4075.84 1026
4076.44 1061
4077.04 1157
4077.64 1068
4078.25 1019
4078.85 1169
4079.45 1109
4080.05 1084
4080.66 1067
4081.26 1061
4081.86 1145
4082.46 1182
4083.07 1179
4083.67 1153
4084.27 1138
4084.87 1130
4085.48 1044
4086.08 1092
4086.68 1076
4087.29 1076
4087.89 1092
4088.49 1001
4089.09 1088
4089.70 1077
4090.30 1056
4090.90 1093
4091.51 1048
4092.11 1092
4092.71 1150
4093.32 1117
4093.92 1077
4094.52 1040
4095.13 1084
4095.73 1084
4096.34 1184
4096.94 1024
4097.54 1140
4098.15 1062
4098.75 1074
4099.35 1125
4099.96 1123
4100.56 1080
4101.17 1080
4101.77 1092
4102.37 1036
4102.98 1038
4103.58 1082
4104.19 1062
4104.79 1087
4105.39 1062
4106.00 1058
4106.60 1046
4107.21 1101
4107.81 1101
4108.42 1084
4109.02 1125
4109.63 1086
4110.23 1085
4110.84 1129
4111.44 973
4112.04 1019
4112.65 1031
4113.25 1089
4113.86 957
4114.46 1002
4115.07 1049
4115.67 1061
4116.28 1098
4116.88 1126
4117.49 1088
4118.09 1063
4118.70 1092
4119.31 1074
4119.91 1165
4120.52 1162
4121.12 1175
4121.73 1099
4122.33 1171
4122.94 1114
4123.54 1179
4124.15 1192
4124.76 1133
4125.36 1118
4125.97 996
4126.57 1037
4127.18 1051
4127.78 1011
4128.39 1090
4129.00 1074
4129.60 1099
4130.21 1045
4130.81 1046
4131.42 1109
4132.03 1131
4132.63 1093
4133.24 1095
4133.85 1154
4134.45 1160
4135.06 1169
4135.67 1160
4136.27 1214
4136.88 1085
4137.49 1092
4138.09 1040
4138.70 1117
4139.31 1206
4139.91 1320
4140.52 1421
4141.13 1345
4141.73 1252
4142.34 1218
4142.95 1289
4143.55 1355
4144.16 1232
4144.77 1205
4145.38 1177
4145.98 1245
4146.59 1188
4147.20 1161
4147.81 1180
4148.41 1167
4149.02 1115
4149.63 1079
4150.24 1086
4150.84 1065
4151.45 1091
4152.06 1115
4152.67 1058
4153.27 1003
4153.88 1055
4154.49 1138
4155.10 1098
4155.71 1096
4156.31 1094
4156.92 1171
4157.53 1195
4158.14 1162
4158.75 1202
4159.35 1266
4159.96 1263
4160.57 1206
4161.18 1341
4161.79 1380
4162.40 1257
4163.00 1311
4163.61 1287
4164.22 1186
4164.83 1059
4165.44 1143
4166.05 1258
4166.66 1270
4167.27 1249
4167.87 1249
4168.48 1231
4169.09 1184
4169.70 1195
4170.31 1179
4170.92 1200
4171.53 1180
4172.14 1256
4172.75 1285
4173.36 1164
4173.97 1109
4174.58 1218
4175.18 1263
4175.79 1199
4176.40 1222
4177.01 1209
4177.62 1254
4178.23 1230
4178.84 1333
4179.45 1350
4180.06 1283
4180.67 1205
4181.28 1260
4181.89 1186
4182.50 1114
4183.11 1129
4183.72 1128
4184.33 1148
4184.94 1152
4185.55 1074
4186.16 1124
4186.77 1185
4187.38 1128
4187.99 1081
4188.60 1037
4189.21 1160
4189.82 1241
4190.43 1069
4191.04 1037
4191.66 1141
4192.27 1071
4192.88 1095
4193.49 1076
4194.10 1139
4194.71 1216
4195.32 1169
4195.93 1179
4196.54 1208
4197.15 1252
4197.76 1328
4198.38 1172
4198.99 1182
4199.60 1161
4200.21 1041
4200.82 1036
4201.43 1104
4202.04 1118
4202.65 1090
4203.27 1171
4203.88 1164
4204.49 1165
4205.10 1163
4205.71 1135
4206.32 1179
4206.94 1216
4207.55 1067
4208.16 1151
4208.77 1145
4209.38 1024
4209.99 1040
4210.61 1001
4211.22 1018
4211.83 1032
4212.44 1139
4213.06 1112
4213.67 1129
4214.28 1097
4214.89 1137
4215.50 1192
4216.12 1086
4216.73 1157
4217.34 1186
4217.95 1147
4218.57 1220
4219.18 1328
4219.79 1379
4220.40 1307
4221.02 1373
4221.63 1440
4222.24 1394
4222.86 1307
4223.47 1378
4224.08 1486
4224.69 1483
4225.31 1366
4225.92 1394
4226.53 1404
4227.15 1438
4227.76 1328
4228.37 1298
4228.99 1285
4229.60 1387
4230.21 1390
4230.83 1435
4231.44 1454
4232.05 1495
4232.67 1598
4233.28 1664
4233.90 1895
4234.51 1996
4235.12 2160
4235.74 2242
4236.35 2276
4236.96 2064
4237.58 2138
4238.19 1946
4238.81 1823
4239.42 1638
4240.03 1509
4240.65 1479
4241.26 1294
4241.88 1336
4242.49 1232
4243.11 1342
4243.72 1276
4244.33 1210
4244.95 1191
4245.56 1291
4246.18 1413
4246.79 1409
4247.41 1322
4248.02 1353
4248.64 1298
4249.25 1250
4249.87 1296
4250.48 1302
4251.10 1340
4251.71 1255
4252.33 1153
4252.94 1190
4253.56 1231
4254.17 1188
4254.79 1183
4255.40 1201
4256.02 1202
4256.63 1195
4257.25 1124
4257.86 1083
4258.48 1118
4259.09 1207
4259.71 1147
4260.33 1193
4260.94 1118
4261.56 1108
4262.17 1113
4262.79 1161
4263.40 1160
4264.02 1086
4264.64 1172
4265.25 1279
4265.87 1164
4266.48 1216
4267.10 1260
4267.72 1263
4268.33 1326
4268.95 1241
4269.57 1364
4270.18 1348
4270.80 1248
4271.41 1165
4272.03 1309
4272.65 1273
4273.26 1306
4273.88 1148
4274.50 1256
4275.11 1315
4275.73 1395
4276.35 1316
4276.96 1297
4277.58 1384
4278.20 1322
4278.81 1322
4279.43 1274
4280.05 1259
4280.67 1201
4281.28 1123
4281.90 1126
4282.52 1144
4283.13 1145
4283.75 1071
4284.37 1107
4284.99 1019
4285.60 1003
4286.22 1085
4286.84 1047
4287.46 1050
4288.07 992
4288.69 1072
4289.31 1103
4289.93 1200
4290.55 1249
4291.16 1202
4291.78 1220
4292.40 1167
4293.02 1201
4293.63 1270
4294.25 1146
4294.87 1158
4295.49 1165
4296.11 1149
4296.73 1109
4297.34 1077
4297.96 1099
4298.58 1136
4299.20 1124
4299.82 1149
4300.44 1113
4301.05 1080
4301.67 1090
4302.29 1163
4302.91 1137
4303.53 1173
4304.15 1146
4304.77 1155
4305.39 1189
4306.00 1114
4306.62 1212
4307.24 1192
4307.86 1143
4308.48 1093
4309.10 1217
4309.72 1242
4310.34 1204
4310.96 1274
4311.58 1232
4312.20 1270
4312.82 1292
4313.43 1186
4314.05 1268
4314.67 1218
4315.29 1116
4315.91 1202
4316.53 1210
4317.15 1216
4317.77 1166
4318.39 1185
4319.01 1188
4319.63 1231
4320.25 1311
4320.87 1269
4321.49 1236
4322.11 1149
4322.73 1183
4323.35 1356
4323.97 1429
4324.59 1495
4325.21 1381
4325.83 1445
4326.45 1395
4327.07 1440
4327.69 1367
4328.31 1353
4328.94 1427
4329.56 1413
4330.18 1483
4330.80 1455
4331.42 1539
4332.04 1522
4332.66 1571
4333.28 1721
4333.90 1782
4334.52 1925
4335.14 2309
4335.76 2373
4336.39 2687
4337.01 3012
4337.63 3182
4338.25 3376
4338.87 3515
4339.49 3609
4340.11 3450
4340.73 3426
4341.36 2938
4341.98 2605
4342.60 2454
4343.22 2490
4343.84 2463
4344.46 2588
4345.08 2829
4345.71 3002
4346.33 3097
4346.95 3577
4347.57 3511
4348.19 3559
4348.82 3538
4349.44 3448
4350.06 3089
4350.68 2970
4351.30 2495
4351.93 2327
4352.55 1987
4353.17 1924
4353.79 1988
4354.42 1902
4355.04 1777
4355.66 1651
4356.28 1598
4356.91 1639
4357.53 1615
4358.15 1534
4358.77 1560
4359.40 1771
4360.02 1668
4360.64 1494
4361.26 1552
4361.89 1612
4362.51 1580
4363.13 1498
4363.76 1475
4364.38 1435
4365.00 1451
4365.63 1432
4366.25 1409
4366.87 1556
4367.50 1423
4368.12 1531
4368.74 1475
4369.37 1430
4369.99 1523
4370.61 1512
4371.24 1427
4371.86 1355
4372.48 1418
4373.11 1439
4373.73 1387
4374.36 1383
4374.98 1376
4375.60 1212
4376.23 1310
4376.85 1345
4377.48 1310
4378.10 1408
4378.72 1355
4379.35 1415
4379.97 1581
4380.60 1539
4381.22 1376
4381.84 1409
4382.47 1383
4383.09 1317
4383.72 1267
4384.34 1204
4384.97 1301
4385.59 1342
4386.22 1349
4386.84 1349
4387.47 1289
4388.09 1243
4388.72 1184
4389.34 1193
4389.96 1238
4390.59 1317
4391.21 1269
4391.84 1282
4392.47 1261
4393.09 1260
4393.72 1343
4394.34 1280
4394.97 1254
4395.59 1170
4396.22 1171
4396.84 1119
4397.47 1112
4398.09 1114
4398.72 1297
4399.34 1209
4399.97 1180
4400.60 1131
4401.22 1088
4401.85 1108
4402.47 1234
4403.10 1279
4403.72 1238
4404.35 1231
4404.98 1170
4405.60 1152
4406.23 1266
4406.85 1187
4407.48 1209
4408.11 1206
4408.73 1301
4409.36 1223
4409.99 1228
4410.61 1276
4411.24 1222
4411.87 1213
4412.49 1146
4413.12 1075
4413.74 1163
4414.37 1109
4415.00 1167
4415.62 1150
4416.25 1195
4416.88 1183
4417.51 1162
4418.13 1179
4418.76 1108
4419.39 1159
4420.01 1186
4420.64 1111
4421.27 1089
4421.89 1215
4422.52 1186
4423.15 1131
4423.78 1049
4424.40 1077
4425.03 1007
4425.66 1049
4426.29 1078
4426.91 1166
4427.54 1118
4428.17 1024
4428.80 1051
4429.42 1101
4430.05 1169
4430.68 1158
4431.31 1064
4431.94 1065
4432.56 997
4433.19 1036
4433.82 1127
4434.45 1161
4435.08 1120
4435.70 1240
4436.33 1111
4436.96 1183
4437.59 1204
4438.22 1152
4438.85 1132
4439.47 1235
4440.10 1176
4440.73 1108
4441.36 1074
4441.99 1156
4442.62 1151
4443.25 1056
4443.87 1138
4444.50 1172
4445.13 1024
4445.76 1082
4446.39 1137
4447.02 1212
4447.65 1212
4448.28 1343
4448.91 1266
4449.54 1147
4450.16 1226
4450.79 1294
4451.42 1253
4452.05 1170
4452.68 1113
4453.31 1089
4453.94 1151
4454.57 1187
4455.20 1231
4455.83 1324
4456.46 1311
4457.09 1223
4457.72 1198
4458.35 1277
4458.98 1285
4459.61 1230
4460.24 1147
4460.87 1052
4461.50 999
4462.13 1125
4462.76 1044
4463.39 1081
4464.02 1018
4464.65 992
4465.28 925
4465.91 1000
4466.54 1079
4467.17 1111
4467.80 1033
4468.43 1121
4469.06 1072
4469.69 1093
4470.32 1039
4470.95 1098
4471.58 1110
4472.21 1106
4472.85 1146
4473.48 1028
4474.11 1016
4474.74 1024
4475.37 1027
4476.00 977
4476.63 1046
4477.26 991
4477.89 968
4478.52 1063
4479.16 1056
4479.79 1049
4480.42 1095
4481.05 1027
4481.68 1040
4482.31 1092
4482.94 1148
4483.58 1129
4484.21 1087
4484.84 986
4485.47 1065
4486.10 1128
4486.73 1067
4487.37 1168
4488.00 1151
4488.63 1201
4489.26 1139
4489.89 1132
4490.53 1208
4491.16 1148
4491.79 1208
4492.42 1126
4493.05 1171
4493.69 1093
4494.32 1085
4494.95 1123
4495.58 1148
4496.22 1126
4496.85 1192
4497.48 1183
4498.11 1212
4498.75 1194
4499.38 1249
4500.01 1320
4500.64 1282
4501.28 1360
4501.91 1396
4502.54 1416
4503.18 1477
4503.81 1530
4504.44 1486
4505.07 1468
4505.71 1371
4506.34 1189
4506.97 1180
4507.61 1174
4508.24 1099
4508.87 1135
4509.51 1289
4510.14 1165
4510.77 1141
4511.41 1084
4512.04 1192
4512.68 1214
4513.31 1184
4513.94 1100
4514.58 1100
4515.21 1168
4515.84 1234
4516.48 1122
4517.11 1119
4517.75 1046
4518.38 1150
4519.01 1095
4519.65 1041
4520.28 1067
4520.92 1132
4521.55 1184
4522.18 1034
4522.82 1146
4523.45 1108
4524.09 1144
4524.72 1288
4525.36 1202
4525.99 1183
4526.63 1212
4527.26 1220
4527.90 1199
4528.53 1211
4529.16 1372
4529.80 1386
4530.43 1350
4531.07 1548
4531.70 1597
4532.34 1597
4532.97 1650
4533.61 1731
4534.24 1715
4534.88 1712
4535.51 1690
4536.15 1501
4536.79 1312
4537.42 1255
4538.06 1229
4538.69 1170
4539.33 1177
4539.96 1148
4540.60 1124
4541.23 1122
4541.87 1116
4542.50 1124
4543.14 1073
4543.78 1076
4544.41 1120
4545.05 1095
4545.68 1018
4546.32 1057
4546.96 1083
4547.59 1028
4548.23 983
4548.86 1096
4549.50 1087
4550.14 1065
4550.77 1077
4551.41 1108
4552.05 941
4552.68 1008
4553.32 1047
4553.96 1030
4554.59 1046
4555.23 1052
4555.86 1068
4556.50 1035
4557.14 1124
4557.78 1140
4558.41 1010
4559.05 969
4559.69 1046
4560.32 1101
4560.96 1068
4561.60 1025
4562.23 1238
4562.87 1200
4563.51 1078
4564.15 1127
4564.78 1121
4565.42 1149
4566.06 1209
4566.69 1120
4567.33 1047
4567.97 1100
4568.61 1235
4569.24 1164
4569.88 1154
4570.52 1183
4571.16 1055
4571.80 1070
4572.43 1044
4573.07 1117
4573.71 1000
4574.35 1058
4574.98 1023
4575.62 1097
4576.26 1000
4576.90 1106
4577.54 1000
4578.18 1024
4578.81 993
4579.45 1153
4580.09 1215
4580.73 1152
4581.37 1109
4582.01 1020
4582.64 1098
4583.28 1038
4583.92 1111
4584.56 1167
4585.20 1207
4585.84 1215
4586.48 1197
4587.11 1121
4587.75 1207
4588.39 1358
4589.03 1275
4589.67 1333
4590.31 1472
4590.95 1605
4591.59 1647
4592.23 1710
4592.87 1768
4593.51 1710
4594.14 1506
4594.78 1518
4595.42 1418
4596.06 1304
4596.70 1310
4597.34 1137
4597.98 1160
4598.62 1215
4599.26 1286
4599.90 1114
4600.54 1239
4601.18 1297
4601.82 1190
4602.46 1171
4603.10 1245
4603.74 1258
4604.38 1191
4605.02 1129
4605.66 1245
4606.30 1251
4606.94 1320
4607.58 1171
4608.22 1147
4608.86 1014
4609.50 1113
4610.14 1140
4610.78 1091
4611.42 1068
4612.06 1131
4612.70 1078
4613.34 1155
4613.99 1185
4614.63 1169
4615.27 1154
4615.91 1147
4616.55 1206
4617.19 1114
4617.83 1035
4618.47 1028
4619.11 1104
4619.75 1068
4620.39 1090
4621.04 1147
4621.68 1083
4622.32 1137
4622.96 1108
4623.60 1099
4624.24 1114
4624.88 1078
4625.53 1170
4626.17 1113
4626.81 1152
4627.45 1072
4628.09 1050
4628.73 1046
4629.38 1188
4630.02 1172
4630.66 1072
4631.30 1001
4631.94 1142
4632.58 1161
4633.23 1144
4633.87 1156
4634.51 1161
4635.15 1164
4635.80 1196
4636.44 1087
4637.08 1149
4637.72 1135
4638.36 1283
4639.01 1238
4639.65 1197
4640.29 1092
4640.93 1141
4641.58 1163
4642.22 1098
4642.86 1177
4643.51 1204
4644.15 1118
4644.79 1106
4645.43 1153
4646.08 1054
4646.72 1052
4647.36 1010
4648.01 1072
4648.65 1040
4649.29 1136
4649.94 1068
4650.58 1115
4651.22 1197
4651.87 1119
4652.51 1095
4653.15 1006
4653.80 1126
4654.44 1229
4655.08 1154
4655.73 1138
4656.37 1163
4657.01 1091
4657.66 1073
4658.30 1089
4658.94 1021
4659.59 1102
4660.23 1009
4660.88 1022
4661.52 1038
4662.16 1124
4662.81 1041
4663.45 967
4664.10 1034
4664.74 1085
4665.39 1065
4666.03 1046
4666.67 1014
4667.32 1074
4667.96 1070
4668.61 1011
4669.25 1025
4669.90 904
4670.54 879
4671.19 904
4671.83 946
4672.47 877
4673.12 943
4673.76 933
4674.41 958
4675.05 915
4675.70 983
4676.34 882
4676.99 865
4677.63 981
4678.28 967
4678.92 963
4679.57 956
4680.22 986
4680.86 996
4681.51 996
4682.15 1020
4682.80 1017
4683.44 981
4684.09 912
4684.73 1002
4685.38 955
4686.03 964
4686.67 1039
4687.32 925
4687.96 951
4688.61 983
4689.25 1078
4689.90 1046
4690.55 1013
4691.19 949
4691.84 1017
4692.48 1044
4693.13 916
4693.78 913
4694.42 1014
4695.07 987
4695.72 1076
4696.36 1112
4697.01 1155
4697.65 1146
4698.30 1118
4698.95 1339
4699.59 1298
4700.24 1258
4700.89 1255
4701.53 1375
4702.18 1204
4702.83 1159
4703.48 1179
4704.12 1159
4704.77 1115
4705.42 1075
4706.06 1075
4706.71 1052
4707.36 1164
4708.00 1174
4708.65 1107
4709.30 1061
4709.95 1083
4710.59 1138
4711.24 1124
4711.89 1099
4712.54 999
4713.18 1079
4713.83 1042
4714.48 1089
4715.13 1137
4715.77 1158
4716.42 1025
4717.07 1038
4717.72 1085
4718.37 1073
4719.01 1092
4719.66 1210
4720.31 1125
4720.96 1082
4721.61 1192
4722.25 1171
4722.90 1172
4723.55 1117
4724.20 1127
4724.85 1151
4725.50 1099
4726.14 1201
4726.79 1201
4727.44 1142
4728.09 1180
4728.74 1277
4729.39 1272
4730.04 1204
4730.68 1213
4731.33 1261
4731.98 1218
4732.63 1114
4733.28 1111
4733.93 1148
4734.58 1132
4735.23 1105
4735.88 1088
4736.53 1004
4737.17 1020
4737.82 1046
4738.47 1053
4739.12 1063
4739.77 1117
4740.42 1108
4741.07 1083
4741.72 1119
4742.37 1121
4743.02 1142
4743.67 1083
4744.32 1088
4744.97 1137
4745.62 1120
4746.27 1074
4746.92 1057
4747.57 1084
4748.22 1136
4748.87 1211
4749.52 1232
4750.17 1243
4750.82 1278
4751.47 1158
4752.12 1132
4752.77 1201
4753.42 1320
4754.07 1293
4754.72 1251
4755.37 1253
4756.02 1196
4756.67 1262
4757.32 1165
4757.97 1233
4758.62 1152
4759.27 1015
4759.93 1058
4760.58 1119
4761.23 1124
4761.88 1049
4762.53 1078
4763.18 1096
4763.83 1050
4764.48 1090
4765.13 1115
4765.78 1161
4766.44 1181
4767.09 1256
4767.74 1189
4768.39 1199
4769.04 1048
4769.69 1000
4770.34 1148
4770.99 1087
4771.65 1053
4772.30 1013
4772.95 1095
4773.60 1043
4774.25 1019
4774.91 1019
4775.56 994
4776.21 902
4776.86 1009
4777.51 989
4778.16 1002
4778.82 1095
4779.47 1131
4780.12 1096
4780.77 1070
4781.43 1050
4782.08 1035
4782.73 1154
4783.38 1077
4784.03 1124
4784.69 1225
4785.34 1143
4785.99 1113
4786.64 1066
4787.30 1101
4787.95 1068
4788.60 1072
4789.26 1127
4789.91 1041
4790.56 1046
4791.21 1022
4791.87 1038
4792.52 1054
4793.17 1035
4793.83 1059
4794.48 1015
4795.13 1103
4795.79 1092
4796.44 1145
4797.09 1084
4797.75 1100
4798.40 1033
4799.05 1101
4799.71 1099
4800.36 1046
4801.01 1038
4801.67 1066
4802.32 1068
4802.97 1065
4803.63 1034
4804.28 1070
4804.94 1076
4805.59 996
4806.24 1055
4806.90 1071
4807.55 1070
4808.21 948
4808.86 1064
4809.51 1062
4810.17 1160
4810.82 1086
4811.48 1059
4812.13 1058
4812.79 1038
4813.44 1128
4814.09 1114
4814.75 1080
4815.40 1200
4816.06 1200
4816.71 1190
4817.37 1224
4818.02 1247
4818.68 1214
4819.33 1281
4819.99 1264
4820.64 1208
4821.30 1205
4821.95 1221
4822.61 1263
4823.26 1220
4823.92 1199
4824.57 1180
4825.23 1343
4825.88 1311
4826.54 1303
4827.19 1305
4827.85 1336
4828.50 1303
4829.16 1241
4829.81 1259
4830.47 1317
4831.13 1288
4831.78 1374
4832.44 1481
4833.09 1500
4833.75 1527
4834.40 1587
4835.06 1577
4835.72 1523
4836.37 1618
4837.03 1737
4837.68 1717
4838.34 1784
4839.00 1686
4839.65 1771
4840.31 1792
4840.97 1911
4841.62 1883
4842.28 1790
4842.93 1643
4843.59 1880
4844.25 1764
4844.90 1882
4845.56 2016
4846.22 2037
4846.87 1936
4847.53 2156
4848.19 2328
4848.84 2554
4849.50 2770
4850.16 3069
4850.82 3099
4851.47 3316
4852.13 3228
4852.79 3251
4853.44 3062
4854.10 2818
4854.76 2520
4855.42 2538
4856.07 2691
4856.73 2667
4857.39 2510
4858.04 2795
4858.70 3024
4859.36 2958
4860.02 2893
4860.67 2740
4861.33 2898
4861.99 2868
4862.65 2663
4863.31 2676
4863.96 2575
4864.62 2426
4865.28 2625
4865.94 2460
4866.60 2293
4867.25 2578
4867.91 2483
4868.57 2446
4869.23 2463
4869.89 2306
4870.54 2324
4871.20 2143
4871.86 2238
4872.52 2259
4873.18 2083
4873.84 2018
4874.50 1933
4875.15 1755
4875.81 1953
4876.47 1946
4877.13 1877
4877.79 1967
4878.45 2086
4879.11 1986
4879.77 2240
4880.42 2097
4881.08 1994
4881.74 2053
4882.40 2086
4883.06 2115
4883.72 2023
4884.38 1893
4885.04 1729
4885.70 1707
4886.36 1748
4887.02 1727
4887.68 1756
4888.34 1691
4889.00 1775
4889.65 1927
4890.31 1924
4890.97 1971
4891.63 1947
4892.29 1858
4892.95 1963
4893.61 2033
4894.27 1896
4894.93 1806
4895.59 1728
4896.25 1589
4896.91 1633
4897.57 1649
4898.23 1805
4898.89 1705
4899.55 1681
4900.21 1651
4900.87 1563
4901.54 1584
4902.20 1496
4902.86 1577
4903.52 1441
4904.18 1459
4904.84 1521
4905.50 1481
4906.16 1540
4906.82 1573
4907.48 1595
4908.14 1538
4908.80 1555
4909.46 1674
4910.12 1492
4910.79 1510
4911.45 1570
4912.11 1607
4912.77 1520
4913.43 1433
4914.09 1481
4914.75 1533
4915.41 1404
4916.07 1511
4916.74 1525
4917.40 1448
4918.06 1454
4918.72 1392
4919.38 1368
4920.04 1259
4920.71 1287
4921.37 1353
4922.03 1320
4922.69 1326
4923.35 1253
4924.01 1269
4924.68 1355
4925.34 1378
4926.00 1349
4926.66 1129
4927.33 1187
4927.99 1205
4928.65 1245
4929.31 1285
4929.97 1227
4930.64 1239
4931.30 1205
4931.96 1234
4932.62 1222
4933.29 1313
4933.95 1219
4934.61 1261
4935.27 1191
4935.94 1257
4936.60 1238
4937.26 1201
4937.93 1304
4938.59 1205
4939.25 1261
4939.91 1256
4940.58 1204
4941.24 1155
4941.90 1062
4942.57 1058
4943.23 1081
4943.89 1153
4944.56 1155
4945.22 1094
4945.88 1145
4946.55 1119
4947.21 1193
4947.87 1108
4948.54 1085
4949.20 1150
4949.86 1207
4950.53 1004
4951.19 1073
4951.86 1083
4952.52 1158
4953.18 1047
4953.85 1099
4954.51 1174
4955.17 1157
4955.84 1121
4956.50 1101
4957.17 1162
4957.83 1171
4958.50 1112
4959.16 1083
4959.82 1046
4960.49 1139
4961.15 1139
4961.82 1224
4962.48 1209
4963.15 1353
4963.81 1399
4964.48 1388
4965.14 1466
4965.81 1373
4966.47 1407
4967.13 1289
4967.80 1443
4968.46 1302
4969.13 1244
4969.79 1216
4970.46 1169
4971.12 1122
4971.79 1129
4972.45 1092
4973.12 1169
4973.79 1250
4974.45 1105
4975.12 1106
4975.78 1183
4976.45 1150
4977.11 1260
4977.78 1226
4978.44 1195
4979.11 1191
4979.77 1202
4980.44 1186
4981.11 1154
4981.77 1101
4982.44 1211
4983.10 1167
4983.77 1185
4984.44 1154
4985.10 1109
4985.77 1216
4986.43 1291
4987.10 1322
4987.77 1336
4988.43 1385
4989.10 1456
4989.76 1511
4990.43 1671
4991.10 1593
4991.76 1590
4992.43 1532
4993.10 1489
4993.76 1274
4994.43 1163
4995.10 1215
4995.76 1223
4996.43 1212
4997.10 1164
4997.76 1076
4998.43 1113
4999.10 1127
4999.76 1165
5000.43 1093
5001.10 1021
5001.77 985
5002.43 949
5003.10 1001
5003.77 1008
5004.43 992
5005.10 1032
5005.77 1087
5006.44 1032
5007.10 975
5007.77 1036
5008.44 988
5009.11 970
5009.77 1040
5010.44 990
5011.11 1009
5011.78 1050
5012.45 1049
5013.11 1029
5013.78 1020
5014.45 1067
5015.12 1059
5015.79 1048
5016.45 1111
5017.12 1061
5017.79 1055
5018.46 1008
5019.13 1077
5019.80 1010
5020.46 1104
5021.13 1059
5021.80 1087
5022.47 1188
5023.14 1166
5023.81 1202
5024.47 1258
5025.14 1249
5025.81 1261
5026.48 1195
5027.15 1125
5027.82 1130
5028.49 1102
5029.16 1052
5029.83 1032
5030.49 1023
5031.16 1022
5031.83 993
5032.50 1005
5033.17 949
5033.84 988
5034.51 994
5035.18 1004
5035.85 986
5036.52 1020
5037.19 968
5037.86 984
5038.53 950
5039.20 927
5039.87 936
5040.54 956
5041.21 949
5041.88 845
5042.54 954
5043.21 922
5043.88 896
5044.55 948
5045.22 978
5045.89 1024
5046.56 1024
5047.24 1008
5047.91 1008
5048.58 1021
5049.25 961
5049.92 981
5050.59 1017
5051.26 960
5051.93 1019
5052.60 1074
5053.27 999
5053.94 985
5054.61 1000
5055.28 1016
5055.95 946
5056.62 961
5057.29 976
5057.96 984
5058.63 920
5059.31 957
5059.98 872
5060.65 993
5061.32 1052
5061.99 988
5062.66 978
5063.33 950
5064.00 885
5064.67 896
5065.35 941
5066.02 916
5066.69 923
5067.36 889
5068.03 907
5068.70 975
5069.38 1020
5070.05 959
5070.72 954
5071.39 958
5072.06 898
5072.73 871
5073.41 950
5074.08 985
5074.75 1003
5075.42 947
5076.09 940
5076.77 984
5077.44 1046
5078.11 1071
5078.78 979
5079.45 1043
5080.13 1119
5080.80 1070
5081.47 1068
5082.14 951
5082.82 1045
5083.49 1037
5084.16 1123
5084.83 1041
5085.51 941
5086.18 966
5086.85 1038
5087.53 1111
5088.20 1072
5088.87 1074
5089.54 1112
5090.22 1051
5090.89 1084
5091.56 1101
5092.24 1061
5092.91 1125
5093.58 1231
5094.26 1095
5094.93 993
5095.60 955
5096.28 1044
5096.95 1028
5097.62 999
5098.30 963
5098.97 1002
5099.64 966
5100.32 979
5100.99 897
5101.67 915
5102.34 953
5103.01 986
5103.69 966
5104.36 1016
5105.04 1038
5105.71 1006
5106.38 991
5107.06 1067
5107.73 1060
5108.41 998
5109.08 920
5109.75 984
5110.43 983
5111.10 952
5111.78 904
5112.45 956
5113.13 926
5113.80 957
5114.48 862
5115.15 895
5115.83 990
5116.50 890
5117.17 904
5117.85 1004
5118.52 923
5119.20 1072
5119.87 979
5120.55 985
5121.22 992
5121.90 1087
5122.57 1077
5123.25 1113
5123.93 983
5124.60 957
5125.28 978
5125.95 938
5126.63 1017
5127.30 965
5127.98 867
5128.65 891
5129.33 899
5130.00 957
5130.68 1005
5131.36 1013
5132.03 1081
5132.71 1063
5133.38 999
5134.06 955
5134.73 964
5135.41 962
5136.09 944
5136.76 958
5137.44 981
5138.12 938
5138.79 951
5139.47 949
5140.14 881
5140.82 1005
5141.50 970
5142.17 869
5142.85 862
5143.53 893
5144.20 919
5144.88 872
5145.56 825
5146.23 815
5146.91 832
5147.59 896
5148.26 863
5148.94 925
5149.62 896
5150.29 804
5150.97 854
5151.65 884
5152.33 901
5153.00 901
5153.68 891
5154.36 916
5155.03 929
5155.71 886
5156.39 870
5157.07 848
5157.74 907
5158.42 868
5159.10 826
5159.78 894
5160.45 863
5161.13 835
5161.81 904
5162.49 969
5163.17 901
5163.84 866
5164.52 908
5165.20 964
5165.88 838
5166.55 857
5167.23 974
5167.91 920
5168.59 887
5169.27 917
5169.95 922
5170.62 894
5171.30 897
5171.98 871
5172.66 869
5173.34 876
5174.02 819
5174.69 879
5175.37 893
5176.05 861
5176.73 841
5177.41 868
5178.09 948
5178.77 890
5179.45 929
5180.13 877
5180.80 937
5181.48 1040
5182.16 1038
5182.84 937
5183.52 1078
5184.20 1019
5184.88 866
5185.56 932
5186.24 890
5186.92 801
5187.60 884
5188.28 881
5188.96 818
5189.64 841
5190.31 923
5190.99 867
5191.67 863
5192.35 869
5193.03 766
5193.71 862
5194.39 881
5195.07 836
5195.75 887
5196.43 843
5197.11 886
5197.79 889
5198.47 915
5199.15 880
5199.83 901
5200.51 955
5201.19 947
5201.87 958
5202.56 903
5203.24 888
5203.92 841
5204.60 833
5205.28 874
5205.96 930
5206.64 939
5207.32 899
5208.00 912
5208.68 956
5209.36 1039
5210.04 1047
5210.72 973
5211.40 1006
5212.09 979
5212.77 928
5213.45 1001
5214.13 951
5214.81 972
5215.49 1009
5216.17 1015
5216.85 1054
5217.54 1000
5218.22 919
5218.90 1018
5219.58 953
5220.26 861
5220.94 967
5221.62 952
5222.31 1003
5222.99 961
5223.67 1040
5224.35 915
5225.03 913
5225.72 909
5226.40 909
5227.08 832
5227.76 859
5228.44 788
5229.13 884
5229.81 904
5230.49 849
5231.17 901
5231.86 901
5232.54 915
5233.22 910
5233.90 933
5234.58 924
5235.27 979
5235.95 920
5236.63 904
5237.32 949
5238.00 1024
5238.68 1019
5239.36 915
5240.05 1016
5240.73 1059
5241.41 1067
5242.10 994
5242.78 942
5243.46 975
5244.14 1000
5244.83 952
5245.51 990
5246.19 925
5246.88 1027
5247.56 1033
5248.24 1005
5248.93 954
5249.61 982
5250.29 1024
5250.98 1095
5251.66 1037
5252.35 987
5253.03 959
5253.71 1048
5254.40 1130
5255.08 1071
5255.76 955
5256.45 1009
5257.13 985
5257.82 885
5258.50 933
5259.18 915
5259.87 858
5260.55 825
5261.24 829
5261.92 978
5262.61 1014
5263.29 941
5263.97 962
5264.66 992
5265.34 1009
5266.03 942
5266.71 887
5267.40 913
5268.08 916
5268.77 952
5269.45 946
5270.14 966
5270.82 981
5271.51 919
5272.19 996
5272.88 970
5273.56 916
5274.25 970
5274.93 949
5275.62 947
5276.30 968
5276.99 986
5277.67 1007
5278.36 951
5279.04 949
5279.73 955
5280.41 938
5281.10 1072
5281.79 1112
5282.47 1119
5283.16 1083
5283.84 969
5284.53 938
5285.21 1012
5285.90 975
5286.59 846
5287.27 840
5287.96 868
5288.64 881
5289.33 925
5290.02 872
5290.70 913
5291.39 908
5292.07 901
5292.76 959
5293.45 978
5294.13 959
5294.82 1009
5295.51 843
5296.19 1002
5296.88 955
5297.57 910
5298.25 954
5298.94 1020
5299.63 989
5300.31 949
5301.00 1069
5301.69 1141
5302.37 1120
5303.06 1159
5303.75 1152
5304.43 1084
5305.12 1117
5305.81 1122
5306.50 1097
5307.18 983
5307.87 1077
5308.56 1063
5309.25 1011
5309.93 1022
5310.62 1024
5311.31 1037
5312.00 1005
5312.68 980
5313.37 1016
5314.06 1118
5314.75 1049
5315.43 1004
5316.12 966
5316.81 1053
5317.50 1051
5318.18 1018
5318.87 980
5319.56 1051
5320.25 1020
5320.94 1189
5321.63 1240
5322.31 1216
5323.00 1158
5323.69 1076
5324.38 1129
5325.07 1035
5325.76 1091
5326.44 954
5327.13 963
5327.82 1014
5328.51 970
5329.20 1038
5329.89 920
5330.58 963
5331.26 1036
5331.95 1048
5332.64 1023
5333.33 1026
5334.02 1003
5334.71 1051
5335.40 985
5336.09 1022
5336.78 939
5337.47 924
5338.15 981
5338.84 936
5339.53 904
5340.22 968
5340.91 1006
5341.60 1003
5342.29 975
5342.98 1056
5343.67 1014
5344.36 1053
5345.05 998
5345.74 999
5346.43 1012
5347.12 1066
5347.81 1133
5348.50 1105
5349.19 1088
5349.88 1174
5350.57 1143
5351.26 1205
5351.95 1282
5352.64 1299
5353.33 1309
5354.02 1236
5354.71 1152
5355.40 1145
5356.09 1081
5356.78 1039
5357.47 1074
5358.16 1069
5358.85 1001
5359.54 907
5360.23 921
5360.92 861
5361.62 955
5362.31 853
5363.00 960
5363.69 998
5364.38 883
5365.07 906
5365.76 928
5366.45 867
5367.14 810
5367.83 849
5368.53 885
5369.22 878
5369.91 841
5370.60 843
5371.29 866
5371.98 920
5372.67 893
5373.36 875
5374.06 823
5374.75 829
5375.44 813
5376.13 900
5376.82 912
5377.51 828
5378.21 913
5378.90 917
5379.59 814
5380.28 857
5380.97 839
5381.67 888
5382.36 823
5383.05 801
5383.74 876
5384.44 871
5385.13 899
5385.82 880
5386.51 899
5387.20 913
5387.90 820
5388.59 881
5389.28 964
5389.97 962
5390.67 960
5391.36 1026
5392.05 955
5392.75 1015
5393.44 1025
5394.13 943
5394.82 928
5395.52 905
5396.21 888
5396.90 830
5397.60 830
5398.29 895
5398.98 985
5399.68 875
5400.37 887
5401.06 909
5401.76 917
5402.45 935
5403.14 886
5403.84 840
5404.53 853
5405.22 814
5405.92 834
5406.61 888
5407.30 872
5408.00 822
5408.69 957
5409.39 964
5410.08 926
5410.77 945
5411.47 878
5412.16 1033
5412.85 942
5413.55 901
5414.24 916
5414.94 904
5415.63 939
5416.33 952
5417.02 889
5417.71 899
5418.41 968
5419.10 869
5419.80 845
5420.49 869
5421.19 824
5421.88 866
5422.58 834
5423.27 908
5423.97 909
5424.66 920
5425.36 974
5426.05 911
5426.75 920
5427.44 828
5428.14 869
5428.83 860
5429.53 861
5430.22 959
5430.92 897
5431.61 889
5432.31 910
5433.00 953
5433.70 928
5434.39 898
5435.09 932
5435.78 944
5436.48 1000
5437.17 993
5437.87 1010
5438.57 1011
5439.26 948
5439.96 946
5440.65 964
5441.35 1020
5442.05 964
5442.74 917
5443.44 975
5444.13 1047
5444.83 1021
5445.53 1033
5446.22 1059
5446.92 1059
5447.61 1184
5448.31 1195
5449.01 1182
5449.70 1192
5450.40 1237
5451.10 1337
5451.79 1216
5452.49 1151
5453.19 1078
5453.88 1098
5454.58 1166
5455.28 1128
5455.97 1121
5456.67 1049
5457.37 1066
5458.06 1034
5458.76 1086
5459.46 1114
5460.16 1106
5460.85 1064
5461.55 1042
5462.25 1077
5462.94 1121
5463.64 1174
5464.34 1109
5465.04 1101
5465.73 1146
5466.43 1073
5467.13 1064
5467.83 1106
5468.52 1163
5469.22 1085
5469.92 1127
5470.62 1162
5471.31 1208
5472.01 1188
5472.71 1199
5473.41 1229
5474.11 1276
5474.80 1255
5475.50 1237
5476.20 1260
5476.90 1364
5477.60 1460
5478.29 1595
5478.99 1609
5479.69 1890
5480.39 2133
5481.09 2020
5481.79 2002
5482.49 2079
5483.18 1945
5483.88 1923
5484.58 1693
5485.28 1626
5485.98 1562
5486.68 1417
5487.38 1371
5488.08 1443
5488.77 1397
5489.47 1437
5490.17 1553
5490.87 1546
5491.57 1602
5492.27 1456
5492.97 1483
5493.67 1602
5494.37 1564
5495.07 1429
5495.77 1492
5496.46 1543
5497.16 1608
5497.86 1610
5498.56 2006
5499.26 2114
5499.96 2323
5500.66 2625
5501.36 2897
5502.06 3147
5502.76 2845
5503.46 2742
5504.16 2758
5504.86 2598
5505.56 2197
5506.26 1981
5506.96 1816
5507.66 1665
5508.36 1568
5509.06 1579
5509.76 1433
5510.46 1671
5511.16 1504
5511.86 1445
5512.56 1488
5513.26 1465
5513.96 1488
5514.67 1469
5515.37 1481
5516.07 1424
5516.77 1478
5517.47 1425
5518.17 1346
5518.87 1301
5519.57 1406
5520.27 1237
5520.97 1235
5521.67 1191
5522.37 1215
5523.08 1173
5523.78 1216
5524.48 1230
5525.18 1162
5525.88 1099
5526.58 1179
5527.28 1256
5527.98 1235
5528.69 1256
5529.39 1212
5530.09 1378
5530.79 1314
5531.49 1345
5532.19 1317
5532.90 1298
5533.60 1303
5534.30 1347
5535.00 1283
5535.70 1263
5536.40 1221
5537.11 1232
5537.81 1142
5538.51 1213
5539.21 1193
5539.92 1073
5540.62 1143
5541.32 1129
5542.02 1148
5542.72 1103
5543.43 1106
5544.13 1102
5544.83 1064
5545.53 1083
5546.24 1070
5546.94 1048
5547.64 1174
5548.34 1166
5549.05 1204
5549.75 1226
5550.45 1212
5551.16 1193
5551.86 1176
5552.56 1157
5553.26 1156
5553.97 1136
5554.67 1020
5555.37 1017
5556.08 1059
5556.78 1087
5557.48 1017
5558.19 1007
5558.89 1005
5559.59 1100
5560.30 1035
5561.00 1020
5561.70 1065
5562.41 1119
5563.11 1135
5563.82 1075
5564.52 1085
5565.22 1016
5565.93 1041
5566.63 994
5567.33 1024
5568.04 994
5568.74 994
5569.45 1029
5570.15 939
5570.85 965
5571.56 964
5572.26 877
5572.97 983
5573.67 1019
5574.38 944
5575.08 942
5575.78 985
5576.49 1004
5577.19 1076
5577.90 1012
5578.60 1022
5579.31 899
5580.01 934
5580.72 906
5581.42 874
5582.13 929
5582.83 907
5583.54 850
5584.24 876
5584.95 863
5585.65 848
5586.36 935
5587.06 875
5587.77 916
5588.47 933
5589.18 937
5589.88 873
5590.59 827
5591.29 865
5592.00 929
5592.70 918
5593.41 910
5594.12 944
5594.82 980
5595.53 898
5596.23 966
5596.94 887
5597.64 841
5598.35 877
5599.06 844
5599.76 863
5600.47 894
5601.17 833
5601.88 884
5602.59 866
5603.29 902
5604.00 874
5604.71 846
5605.41 862
5606.12 849
5606.82 859
5607.53 874
5608.24 890
5608.94 906
5609.65 960
5610.36 941
5611.06 891
5611.77 895
5612.48 907
5613.18 904
5613.89 896
5614.60 922
5615.30 920
5616.01 969
5616.72 889
5617.43 921
5618.13 923
5618.84 875
5619.55 859
5620.25 918
5620.96 863
5621.67 860
5622.38 852
5623.08 906
5623.79 866
5624.50 882
5625.21 942
5625.91 948
5626.62 895
5627.33 928
5628.04 916
5628.75 946
5629.45 920
5630.16 984
5630.87 943
5631.58 961
5632.28 965
5632.99 934
5633.70 911
5634.41 888
5635.12 925
5635.83 906
5636.53 861
5637.24 925
5637.95 951
5638.66 932
5639.37 983
5640.08 1011
5640.78 960
5641.49 976
5642.20 975
5642.91 853
5643.62 1001
5644.33 991
5645.04 919
5645.75 928
5646.45 962
5647.16 907
5647.87 891
5648.58 941
5649.29 1002
5650.00 945
5650.71 961
5651.42 1002
5652.13 1002
5652.84 857
5653.55 923
5654.26 899
5654.96 983
5655.67 1059
5656.38 1153
5657.09 1187
5657.80 1244
5658.51 1160
5659.22 1198
5659.93 1314
5660.64 1181
5661.35 1096
5662.06 1101
5662.77 1099
5663.48 1104
5664.19 1003
5664.90 919
5665.61 971
5666.32 933
5667.03 890
5667.74 1047
5668.45 979
5669.16 1019
5669.87 958
5670.58 883
5671.29 879
5672.00 921
5672.72 1002
5673.43 900
5674.14 966
5674.85 950
5675.56 850
5676.27 847
5676.98 938
5677.69 919
5678.40 877
5679.11 843
5679.82 840
5680.53 874
5681.25 894
5681.96 910
5682.67 933
5683.38 938
5684.09 922
5684.80 929
5685.51 898
5686.22 963
5686.94 1018
5687.65 968
5688.36 974
5689.07 928
5689.78 902
5690.49 960
5691.21 951
5691.92 927
5692.63 850
5693.34 877
5694.05 877
5694.76 844
5695.48 782
5696.19 854
5696.90 910
5697.61 850
5698.32 785
5699.04 830
5699.75 884
5700.46 937
5701.17 921
5701.89 862
5702.60 886
5703.31 858
5704.02 933
5704.74 1003
5705.45 892
5706.16 875
5706.87 914
5707.59 892
5708.30 853
5709.01 829
5709.73 878
5710.44 870
5711.15 850
5711.86 849
5712.58 823
5713.29 846
5714.00 833
5714.72 829
5715.43 753
5716.14 791
5716.86 868
5717.57 846
5718.28 718
5719.00 823
5719.71 828
5720.42 831
5721.14 789
5721.85 877
5722.56 841
5723.28 903
5723.99 860
5724.71 839
5725.42 761
5726.13 855
5726.85 913
5727.56 847
5728.28 896
5728.99 917
5729.70 957
5730.42 895
5731.13 936
5731.85 946
5732.56 852
5733.28 878
5733.99 879
5734.70 857
5735.42 833
5736.13 829
5736.85 768
5737.56 860
5738.28 835
5738.99 814
5739.71 842
5740.42 815
5741.14 833
5741.85 802
5742.57 770
5743.28 811
5744.00 965
5744.71 905
5745.43 782
5746.14 835
5746.86 864
5747.57 848
5748.29 854
5749.00 770
5749.72 853
5750.43 794
5751.15 788
5751.86 809
5752.58 840
5753.29 877
5754.01 875
5754.73 847
5755.44 888
5756.16 809
5756.87 736
5757.59 866
5758.31 768
5759.02 792
5759.74 824
5760.45 875
5761.17 855
5761.89 826
5762.60 822
5763.32 847
5764.03 871
5764.75 850
5765.47 848
5766.18 927
5766.90 873
5767.62 955
5768.33 900
5769.05 923
5769.77 892
5770.48 851
5771.20 900
5771.92 900
5772.63 951
5773.35 899
5774.07 893
5774.78 948
5775.50 917
5776.22 831
5776.93 865
5777.65 957
5778.37 962
5779.09 931
5779.80 921
5780.52 917
5781.24 972
5781.96 1011
5782.67 897
5783.39 875
5784.11 938
5784.83 953
5785.54 971
5786.26 878
5786.98 915
5787.70 955
5788.41 960
5789.13 978
5789.85 991
5790.57 958
5791.29 976
5792.00 1039
5792.72 1121
5793.44 1148
5794.16 1087
5794.88 1086
5795.59 1069
5796.31 1084
5797.03 1136
5797.75 1257
5798.47 1322
5799.19 1441
5799.90 1464
5800.62 1766
5801.34 2014
5802.06 2331
5802.78 2684
5803.50 2682
5804.22 2686
5804.93 2753
5805.65 2657
5806.37 2154
5807.09 1936
5807.81 1710
5808.53 1473
5809.25 1364
5809.97 1303
5810.69 1162
5811.41 1193
5812.13 1268
5812.84 1285
5813.56 1306
5814.28 1286
5815.00 1324
5815.72 1317
5816.44 1258
5817.16 1318
5817.88 1329
5818.60 1401
5819.32 1419
5820.04 1342
5820.76 1251
5821.48 1197
5822.20 1220
5822.92 1132
5823.64 1173
5824.36 1224
5825.08 1099
5825.80 1079
5826.52 1117
5827.24 1139
5827.96 1225
5828.68 1164
5829.40 1079
5830.12 1105
5830.84 1080
5831.56 1088
5832.28 1101
5833.00 1099
5833.72 1106
5834.44 1179
5835.16 1171
5835.89 1212
5836.61 1111
5837.33 1003
5838.05 1166
5838.77 1073
5839.49 1019
5840.21 939
5840.93 1011
5841.65 1071
5842.37 1065
5843.10 1113
5843.82 1103
5844.54 1054
5845.26 1037
5845.98 994
5846.70 1007
5847.42 1059
5848.14 1068
5848.87 1008
5849.59 1039
5850.31 1032
5851.03 974
5851.75 1044
5852.47 1043
5853.20 1037
5853.92 990
5854.64 977
5855.36 1020
5856.08 1047
5856.81 1076
5857.53 1023
5858.25 924
5858.97 1048
5859.69 989
5860.42 940
5861.14 987
5861.86 1016
5862.58 1052
5863.31 1023
5864.03 1017
5864.75 1032
5865.47 1007
5866.20 936
5866.92 983
5867.64 991
5868.36 1019
5869.09 1053
5869.81 1124
5870.53 1077
5871.26 1038
5871.98 1113
5872.70 1086
5873.42 1021
5874.15 1041
5874.87 1006
5875.59 1050
5876.32 1070
5877.04 1070
5877.76 969
5878.49 1039
5879.21 977
5879.93 1059
5880.66 1132
5881.38 1080
5882.10 1008
5882.83 1063
5883.55 1071
5884.28 1051
5885.00 1108
5885.72 1093
5886.45 1089
5887.17 1088
5887.89 1091
5888.62 1092
5889.34 1095
5890.07 1038
5890.79 1100
5891.51 1116
5892.24 1038
5892.96 1135
5893.69 1097
5894.41 1050
5895.14 1016
5895.86 1032
5896.59 1066
5897.31 1123
5898.03 1020
5898.76 1038
5899.48 982
5900.21 1036
5900.93 1026
5901.66 1019
5902.38 1126
5903.11 1106
5903.83 1131
5904.56 1139
5905.28 1170
5906.01 1092
5906.73 1103
5907.46 1136
5908.18 1182
5908.91 1256
5909.63 1091
5910.36 1107
5911.08 1145
5911.81 1095
5912.53 1212
5913.26 1195
5913.99 1164
5914.71 1181
5915.44 1126
5916.16 1254
5916.89 1203
5917.61 1068
5918.34 1100
5919.07 1152
5919.79 1126
5920.52 1123
5921.24 1144
5921.97 1216
5922.70 1180
5923.42 1208
5924.15 1237
5924.87 1294
5925.60 1243
5926.33 1282
5927.05 1283
5927.78 1272
5928.51 1375
5929.23 1355
5929.96 1429
5930.69 1376
5931.41 1343
5932.14 1306
5932.87 1431
5933.59 1470
5934.32 1491
5935.05 1426
5935.77 1573
5936.50 1608
5937.23 1541
5937.95 1549
5938.68 1518
5939.41 1594
5940.13 1603
5940.86 1575
5941.59 1680
5942.32 1821
5943.04 1696
5943.77 1725
5944.50 1793
5945.23 1799
5945.95 1839
5946.68 1932
5947.41 2064
5948.14 1878
5948.86 1844
5949.59 2039
5950.32 2083
5951.05 2156
5951.78 2219
5952.50 2317
5953.23 2462
5953.96 2555
5954.69 2584
5955.42 2603
5956.14 2469
5956.87 2328
5957.60 2310
5958.33 2396
5959.06 2394
5959.78 2478
5960.51 2402
5961.24 2411
5961.97 2475
5962.70 2523
5963.43 2540
5964.16 2719
5964.88 2843
5965.61 2927
5966.34 3196
5967.07 3772
5967.80 3759
5968.53 3911
5969.26 3865
5969.99 3803
5970.72 3745
5971.44 3734
5972.17 3455
5972.90 3275
5973.63 3221
5974.36 3171
5975.09 3312
5975.82 3113
5976.55 3083
5977.28 3004
5978.01 3122
5978.74 3140
5979.47 3203
5980.20 3338
5980.93 3546
5981.66 3465
5982.39 3691
5983.12 3776
5983.85 3717
5984.57 3712
5985.30 3842
5986.03 3797
5986.76 3717
5987.49 3757
5988.22 3731
5988.96 3647
5989.69 3694
5990.42 3657
5991.15 3599
5991.88 3733
5992.61 3809
5993.34 3826
5994.07 3852
5994.80 3934
5995.53 4118
5996.26 3950
5996.99 4136
5997.72 4322
5998.45 4425
5999.18 4546
5999.91 4537
6000.64 4524
6001.37 4419
6002.11 4446
6002.84 4561
6003.57 4421
6004.30 4202
6005.03 4187
6005.76 4099
6006.49 4169
6007.22 4047
6007.95 4151
6008.69 4518
6009.42 5003
6010.15 5677
6010.88 6770
6011.61 8146
6012.34 9698
6013.07 11337
6013.81 12841
6014.54 13950
6015.27 14593
6016.00 14765
6016.73 14321
6017.46 13302
6018.20 12065
6018.93 10521
6019.66 9182
6020.39 7905
6021.12 6436
6021.86 5658
6022.59 4947
6023.32 4287
6024.05 3984
6024.79 3658
6025.52 3406
6026.25 3095
6026.98 3089
6027.72 3210
6028.45 3029
6029.18 3107
6029.91 3010
6030.65 2916
6031.38 2838
6032.11 2923
6032.84 2952
6033.58 2794
6034.31 2737
6035.04 2630
6035.78 2595
6036.51 2670
6037.24 2748
6037.98 2769
6038.71 2726
6039.44 2849
6040.18 3015
6040.91 2894
6041.64 2804
6042.38 2906
6043.11 2983
6043.84 3078
6044.58 2918
6045.31 3176
6046.04 3144
6046.78 3135
6047.51 3063
6048.24 3048
6048.98 3107
6049.71 3178
6050.45 3522
6051.18 3637
6051.91 3720
6052.65 4018
6053.38 4310
6054.12 4607
6054.85 4686
6055.58 4411
6056.32 4334
6057.05 4064
6057.79 3848
6058.52 3638
6059.26 3579
6059.99 3385
6060.72 3363
6061.46 3279
6062.19 3267
6062.93 3344
6063.66 3153
6064.40 3200
6065.13 3049
6065.87 3085
6066.60 3043
6067.34 3046
6068.07 3015
6068.81 2913
6069.54 2752
6070.28 2847
6071.01 2880
6071.75 2791
6072.48 2762
6073.22 2928
6073.95 2966
6074.69 3029
6075.42 3073
6076.16 3255
6076.89 3368
6077.63 3513
6078.37 3598
6079.10 3630
6079.84 3450
6080.57 3383
6081.31 3262
6082.04 3049
6082.78 3035
6083.52 2872
6084.25 2674
6084.99 2476
6085.72 2414
6086.46 2468
6087.20 2453
6087.93 2320
6088.67 2151
6089.40 2235
6090.14 2229
6090.88 2180
6091.61 2196
6092.35 2076
6093.09 2179
6093.82 2124
6094.56 2033
6095.30 2045
6096.03 2037
6096.77 2080
6097.51 2042
6098.24 1992
6098.98 1942
6099.72 2037
6100.45 1947
6101.19 1996
6101.93 2008
6102.66 2056
6103.40 2105
6104.14 1982
6104.88 1943
6105.61 1977
6106.35 2099
6107.09 2001
6107.83 2126
6108.56 2117
6109.30 2083
6110.04 2128
6110.78 2247
6111.51 2359
6112.25 2286
6112.99 2410
6113.73 2478
6114.46 2448
6115.20 2406
6115.94 2234
6116.68 2260
6117.41 2215
6118.15 2228
6118.89 2118
6119.63 2010
6120.37 1867
6121.11 1835
6121.84 1944
6122.58 1895
6123.32 1931
6124.06 1913
6124.80 1936
6125.54 1921
6126.27 1944
6127.01 2052
6127.75 1864
6128.49 1916
6129.23 1962
6129.97 1814
6130.71 1825
6131.44 1950
6132.18 1885
6132.92 1751
6133.66 1872
6134.40 1951
6135.14 2007
6135.88 1984
6136.62 2024
6137.36 1953
6138.10 2011
6138.83 1959
6139.57 1987
6140.31 2142
6141.05 2130
6141.79 2096
6142.53 1992
6143.27 2016
6144.01 1963
6144.75 2055
6145.49 2000
6146.23 2002
6146.97 1974
6147.71 2004
6148.45 2086
6149.19 2046
6149.93 2061
6150.67 2122
6151.41 2083
6152.15 2086
6152.89 2231
6153.63 2115
6154.37 2119
6155.11 2180
6155.85 2329
6156.59 2179
6157.33 2108
6158.07 2149
6158.81 2167
6159.55 2282
6160.29 2261
6161.03 2386
6161.77 2448
6162.51 2412
6163.25 2589
6163.99 2534
6164.74 2701
6165.48 2969
6166.22 2991
6166.96 2929
6167.70 3183
6168.44 3438
6169.18 3389
6169.92 3494
6170.66 3429
6171.40 3282
6172.15 3322
6172.89 3249
6173.63 3112
6174.37 3049
6175.11 2948
6175.85 3030
6176.59 3072
6177.34 2962
6178.08 2833
6178.82 2792
6179.56 3072
6180.30 2944
6181.04 2871
6181.79 2891
6182.53 2904
6183.27 2975
6184.01 2953
6184.75 3148
6185.50 3248
6186.24 3244
6186.98 3085
6187.72 3110
6188.46 3230
6189.21 3440
6189.95 3410
6190.69 3458
6191.43 3485
6192.18 3620
6192.92 3755
6193.66 4011
6194.40 4083
6195.15 4174
6195.89 4059
6196.63 4037
6197.37 4064
6198.12 3979
6198.86 4124
6199.60 3890
6200.35 3814
6201.09 3857
6201.83 4001
6202.58 4081
6203.32 4199
6204.06 4460
6204.80 5185
6205.55 6150
6206.29 7623
6207.03 9643
6207.78 11770
6208.52 14598
6209.26 16996
6210.01 18855
6210.75 20130
6211.50 20289
6212.24 19337
6212.98 17571
6213.73 15768
6214.47 13145
6215.21 11059
6215.96 9232
6216.70 7531
6217.45 6166
6218.19 5411
6218.93 4773
6219.68 4196
6220.42 3899
6221.17 3626
6221.91 3423
6222.66 3378
6223.40 3404
6224.14 3288
6224.89 3307
6225.63 3275
6226.38 3222
6227.12 3087
6227.87 2881
6228.61 2891
6229.36 2813
6230.10 2692
6230.84 2493
6231.59 2498
6232.33 2550
6233.08 2599
6233.82 2541
6234.57 2431
6235.31 2554
6236.06 2604
6236.80 2543
6237.55 2660
6238.30 2828
6239.04 3059
6239.79 3067
6240.53 3273
6241.28 3257
6242.02 3423
6242.77 3333
6243.51 3167
6244.26 2932
6245.00 2760
6245.75 2827
6246.50 2760
6247.24 2646
6247.99 2521
6248.73 2660
6249.48 2655
6250.22 2744
6250.97 2660
6251.72 2608
6252.46 2595
6253.21 2745
6253.95 2676
6254.70 2571
6255.45 2567
6256.19 2525
6256.94 2593
6257.69 2675
6258.43 2588
6259.18 2596
6259.93 2641
6260.67 2462
6261.42 2422
6262.17 2515
6262.91 2485
6263.66 2436
6264.41 2410
6265.15 2412
6265.90 2447
6266.65 2334
6267.39 2438
6268.14 2646
6268.89 2711
6269.63 2881
6270.38 3067
6271.13 3501
6271.88 3647
6272.62 3733
6273.37 3824
6274.12 3921
6274.86 3682
6275.61 3575
6276.36 3483
6277.11 3294
6277.85 3036
6278.60 2917
6279.35 2688
6280.10 2661
6280.85 2559
6281.59 2422
6282.34 2362
6283.09 2379
6283.84 2231
6284.59 2069
6285.33 2029
6286.08 2025
6286.83 2067
6287.58 1982
6288.33 2011
6289.07 1950
6289.82 1967
6290.57 1906
6291.32 1920
6292.07 1825
6292.82 1833
6293.56 1900
6294.31 1805
6295.06 1769
6295.81 1697
6296.56 1735
6297.31 1782
6298.06 1729
6298.81 1645
6299.55 1612
6300.30 1792
6301.05 1809
6301.80 1809
6302.55 1827
6303.30 1947
6304.05 2146
6304.80 2216
6305.55 2257
6306.30 2592
6307.05 2732
6307.79 2836
6308.54 2692
6309.29 2781
6310.04 2788
6310.79 2809
6311.54 2509
6312.29 2499
6313.04 2261
6313.79 2206
6314.54 2011
6315.29 1929
6316.04 1744
6316.79 1781
6317.54 1795
6318.29 1795
6319.04 1693
6319.79 1656
6320.54 1657
6321.29 1611
6322.04 1719
6322.79 1634
6323.54 1587
6324.29 1558
6325.04 1657
6325.79 1550
6326.54 1533
6327.29 1605
6328.04 1466
6328.79 1503
6329.55 1607
6330.30 1507
6331.05 1442
6331.80 1466
6332.55 1519
6333.30 1563
6334.05 1619
6334.80 1550
6335.55 1518
6336.30 1559
6337.05 1495
6337.81 1601
6338.56 1499
6339.31 1534
6340.06 1524
6340.81 1509
6341.56 1449
6342.31 1411
6343.06 1461
6343.82 1465
6344.57 1421
6345.32 1325
6346.07 1472
6346.82 1415
6347.57 1461
6348.33 1524
6349.08 1434
6349.83 1512
6350.58 1579
6351.33 1608
6352.09 1606
6352.84 1714
6353.59 1802
6354.34 1762
6355.09 1808
6355.85 1737
6356.60 1750
6357.35 1804
6358.10 1673
6358.86 1634
6359.61 1551
6360.36 1550
6361.11 1515
6361.87 1468
6362.62 1433
6363.37 1462
6364.12 1415
6364.88 1379
6365.63 1483
6366.38 1462
6367.13 1467
6367.89 1517
6368.64 1545
6369.39 1512
6370.15 1494
6370.90 1488
6371.65 1509
6372.41 1560
6373.16 1602
6373.91 1479
6374.67 1463
6375.42 1360
6376.17 1348
6376.93 1326
6377.68 1346
6378.43 1364
6379.19 1374
6379.94 1500
6380.69 1468
6381.45 1391
6382.20 1376
6382.96 1449
6383.71 1442
6384.46 1489
6385.22 1408
6385.97 1402
6386.73 1367
6387.48 1306
6388.23 1338
6388.99 1262
6389.74 1370
6390.50 1255
6391.25 1205
6392.00 1260
6392.76 1316
6393.51 1269
6394.27 1330
6395.02 1242
6395.78 1290
6396.53 1293
6397.29 1337
6398.04 1383
6398.80 1277
6399.55 1241
6400.31 1270
6401.06 1314
6401.82 1280
6402.57 1294
6403.33 1372
6404.08 1378
6404.84 1443
6405.59 1409
6406.35 1285
6407.10 1353
6407.86 1458
6408.61 1531
6409.37 1483
6410.12 1489
6410.88 1533
6411.63 1506
6412.39 1485
6413.14 1466
6413.90 1353
6414.66 1299
6415.41 1332
6416.17 1313
6416.92 1366
6417.68 1368
6418.44 1289
6419.19 1254
6419.95 1342
6420.70 1310
6421.46 1273
6422.22 1295
6422.97 1211
6423.73 1294
6424.48 1273
6425.24 1298
6426.00 1313
6426.75 1242
6427.51 1195
6428.27 1216
6429.02 1272
6429.78 1264
6430.54 1308
6431.29 1380
6432.05 1336
6432.81 1316
6433.56 1368
6434.32 1312
6435.08 1332
6435.83 1415
6436.59 1340
6437.35 1352
6438.10 1288
6438.86 1218
6439.62 1336
6440.38 1260
6441.13 1325
6441.89 1290
6442.65 1292
6443.41 1239
6444.16 1361
6444.92 1385
6445.68 1429
6446.44 1285
6447.19 1230
6447.95 1316
6448.71 1314
6449.47 1307
6450.22 1377
6450.98 1324
6451.74 1340
6452.50 1400
6453.26 1382
6454.01 1399
6454.77 1372
6455.53 1450
6456.29 1449
6457.05 1494
6457.80 1462
6458.56 1530
6459.32 1478
6460.08 1469
6460.84 1514
6461.60 1485
6462.35 1629
6463.11 1641
6463.87 1570
6464.63 1559
6465.39 1635
6466.15 1604
6466.91 1583
6467.67 1622
6468.42 1714
6469.18 1715
6469.94 1561
6470.70 1724
6471.46 1708
6472.22 1748
6472.98 1810
6473.74 1902
6474.50 1775
6475.26 1754
6476.02 1810
6476.77 1851
6477.53 1888
6478.29 1865
6479.05 1859
6479.81 1883
6480.57 1932
6481.33 1890
6482.09 1928
6482.85 1880
6483.61 1964
6484.37 1997
6485.13 1970
6485.89 2025
6486.65 2085
6487.41 2058
6488.17 2107
6488.93 2105
6489.69 2193
6490.45 2208
6491.21 2297
6491.97 2423
6492.73 2388
6493.49 2434
6494.25 2764
6495.01 2750
6495.77 2902
6496.53 3086
6497.29 2922
6498.05 2813
6498.82 2798
6499.58 2894
6500.34 2837
6501.10 2799
6501.86 2820
6502.62 2799
6503.38 2873
6504.14 2798
6504.90 2905
6505.66 2976
6506.42 2948
6507.19 3126
6507.95 3162
6508.71 3156
6509.47 3289
6510.23 3448
6510.99 3378
6511.75 3405
6512.51 3494
6513.28 3419
6514.04 3462
6514.80 3488
6515.56 3477
6516.32 3516
6517.08 3746
6517.85 3575
6518.61 3584
6519.37 3888
6520.13 3875
6520.89 3898
6521.66 3996
6522.42 4337
6523.18 4235
6523.94 4451
6524.70 4883
6525.47 5146
6526.23 5525
6526.99 5699
6527.75 6381
6528.52 6768
6529.28 7027
6530.04 6981
6530.80 7142
6531.57 7021
6532.33 7130
6533.09 7368
6533.85 8565
6534.62 10402
6535.38 12620
6536.14 14793
6536.90 16598
6537.67 18250
6538.43 19208
6539.19 18411
6539.96 17283
6540.72 15516
6541.48 13301
6542.25 11250
6543.01 9059
6543.77 7284
6544.54 5958
6545.30 5132
6546.06 4513
6546.83 4017
6547.59 3525
6548.35 3442
6549.12 3428
6549.88 3209
6550.64 3068
6551.41 3108
6552.17 3119
6552.94 3085
6553.70 3061
6554.46 3050
6555.23 3000
6555.99 2946
6556.75 2828
6557.52 2853
6558.28 2786
6559.05 2651
6559.81 2823
6560.58 2869
6561.34 2877
6562.10 2923
6562.87 3081
6563.63 3190
6564.40 3124
6565.16 3119
6565.93 3029
6566.69 3061
6567.46 3044
6568.22 3061
6568.99 2980
6569.75 2999
6570.52 2955
6571.28 3011
6572.04 2990
6572.81 3031
6573.57 3191
6574.34 3185
6575.11 3243
6575.87 3280
6576.64 3424
6577.40 3533
6578.17 3489
6578.93 3563
6579.70 3526
6580.46 3459
6581.23 3412
6581.99 3480
6582.76 3550
6583.52 3471
6584.29 3513
6585.06 3494
6585.82 3438
6586.59 3404
6587.35 3524
6588.12 3521
6588.88 3582
6589.65 3635
6590.42 3769
6591.18 4004
6591.95 4242
6592.71 4419
6593.48 4695
6594.25 4972
6595.01 5351
6595.78 5671
6596.55 5736
6597.31 5859
6598.08 6176
6598.85 6023
6599.61 5824
6600.38 5588
6601.15 5272
6601.91 5081
6602.68 4703
6603.45 4369
6604.21 4226
6604.98 4004
6605.75 3801
6606.51 3596
6607.28 3491
6608.05 3579
6608.81 3540
6609.58 3641
6610.35 3689
6611.12 3657
6611.88 3515
6612.65 3350
6613.42 3362
6614.18 3171
6614.95 3006
6615.72 2873
6616.49 2713
6617.25 2747
6618.02 2751
6618.79 2610
6619.56 2632
6620.33 2649
6621.09 2624
6621.86 2541
6622.63 2600
6623.40 2566
6624.16 2492
6624.93 2439
6625.70 2469
6626.47 2545
6627.24 2591
6628.01 2597
6628.77 2523
6629.54 2492
6630.31 2649
6631.08 2717
6631.85 2887
6632.62 3152
6633.38 3459
6634.15 3599
6634.92 3702
6635.69 3916
6636.46 4146
6637.23 3930
6638.00 3643
6638.76 3533
6639.53 3372
6640.30 3088
6641.07 2969
6641.84 2590
6642.61 2469
6643.38 2531
6644.15 2290
6644.92 2279
6645.69 2228
6646.45 2190
6647.22 2275
6647.99 2177
6648.76 2091
6649.53 2140
6650.30 2212
6651.07 2125
6651.84 2165
6652.61 2273
6653.38 2248
6654.15 2282
6654.92 2320
6655.69 2327
6656.46 2392
6657.23 2396
6658.00 2323
6658.77 2435
6659.54 2431
6660.31 2340
6661.08 2441
6661.85 2366
6662.62 2406
6663.39 2264
6664.16 2328
6664.93 2309
6665.70 2093
6666.47 2212
6667.24 2187
6668.01 2128
6668.78 2098
6669.55 2093
6670.32 2138
6671.09 2175
6671.87 2162
6672.64 2253
6673.41 2255
6674.18 2136
6674.95 2187
6675.72 2254
6676.49 2198
6677.26 2226
6678.03 2179
6678.80 2178
6679.58 2192
6680.35 2178
6681.12 2163
6681.89 2263
6682.66 2341
6683.43 2351
6684.20 2417
6684.97 2573
6685.75 2750
6686.52 2735
6687.29 2723
6688.06 2852
6688.83 2596
6689.60 2441
6690.38 2339
6691.15 2240
6691.92 2172
6692.69 2148
6693.46 2123
6694.24 2117
6695.01 2108
6695.78 2188
6696.55 2152
6697.32 2094
6698.10 2152
6698.87 2084
6699.64 2045
6700.41 1956
6701.19 2050
6701.96 2062
6702.73 1960
6703.50 1896
6704.28 2026
6705.05 1946
6705.82 1803
6706.59 1856
6707.37 1839
6708.14 1846
6708.91 1995
6709.69 1883
6710.46 1868
6711.23 1847
6712.00 1731
6712.78 1708
6713.55 1719
6714.32 1767
6715.10 1806
6715.87 1768
6716.64 1692
6717.42 1716
6718.19 1794
6718.96 1832
6719.74 1783
6720.51 1694
6721.28 1685
6722.06 1782
6722.83 1752
6723.61 1707
6724.38 1678
6725.15 1694
6725.93 1604
6726.70 1637
6727.48 1691
6728.25 1706
6729.02 1769
6729.80 1859
6730.57 1710
6731.35 1736
6732.12 1870
6732.89 1919
6733.67 1849
6734.44 1898
6735.22 1849
6735.99 1904
6736.77 1983
6737.54 2010
6738.31 1966
6739.09 1828
6739.86 1779
6740.64 1838
6741.41 1739
6742.19 1792
6742.96 1813
6743.74 1869
6744.51 1825
6745.29 1877
6746.06 1898
6746.84 1906
6747.61 1919
6748.39 1849
6749.16 1927
6749.94 2086
6750.71 2000
6751.49 2126
6752.26 2228
6753.04 2560
6753.82 2625
6754.59 2715
6755.37 2627
6756.14 2563
6756.92 2486
6757.69 2288
6758.47 2220
6759.25 2064
6760.02 1997
6760.80 1765
6761.57 1750
6762.35 1777
6763.12 1809
6763.90 1593
6764.68 1613
6765.45 1630
6766.23 1715
6767.01 1733
6767.78 1780
6768.56 1689
6769.33 1716
6770.11 1740
6770.89 1699
6771.66 1661
6772.44 1641
6773.22 1647
6773.99 1576
6774.77 1529
6775.55 1646
6776.32 1530
6777.10 1566
6777.88 1679
6778.65 1636
6779.43 1608
6780.21 1650
6780.98 1607
6781.76 1631
6782.54 1695
6783.32 1660
6784.09 1752
6784.87 1742
6785.65 1635
6786.43 1717
6787.20 1638
6787.98 1595
6788.76 1604
6789.53 1518
6790.31 1481
6791.09 1478
6791.87 1431
6792.65 1438
6793.42 1439
6794.20 1468
6794.98 1434
6795.76 1473
6796.53 1396
6797.31 1416
6798.09 1436
6798.87 1448
6799.65 1492
6800.42 1604
6801.20 1502
6801.98 1542
6802.76 1619
6803.54 1686
6804.32 1633
6805.09 1514
6805.87 1594
6806.65 1619
6807.43 1569
6808.21 1507
6808.99 1467
6809.77 1505
6810.54 1538
6811.32 1411
6812.10 1444
6812.88 1446
6813.66 1377
6814.44 1421
6815.22 1409
6816.00 1474
6816.78 1479
6817.56 1458
6818.33 1526
6819.11 1491
6819.89 1475
6820.67 1536
6821.45 1514
6822.23 1412
6823.01 1439
6823.79 1485
6824.57 1461
6825.35 1533
6826.13 1444
6826.91 1368
6827.69 1423
6828.47 1435
6829.25 1480
6830.03 1442
6830.81 1451
6831.59 1414
6832.37 1422
6833.15 1494
6833.93 1397
6834.71 1341
6835.49 1336
6836.27 1355
6837.05 1425
6837.83 1474
6838.61 1407
6839.39 1494
6840.17 1439
6840.95 1450
6841.73 1449
6842.51 1402
6843.29 1435
6844.07 1377
6844.85 1458
6845.63 1424
6846.41 1456
6847.19 1615
6847.98 1879
6848.76 2130
6849.54 2360
6850.32 2701
6851.10 2990
6851.88 3150
6852.66 3421
6853.44 3525
6854.22 3459
6855.01 3277
6855.79 3050
6856.57 2469
6857.35 2391
6858.13 2129
6858.91 1975
6859.69 1776
6860.48 1663
6861.26 1638
6862.04 1637
6862.82 1581
6863.60 1507
6864.38 1521
6865.17 1599
6865.95 1628
6866.73 1718
6867.51 1644
6868.29 1660
6869.08 1676
6869.86 1796
6870.64 1754
6871.42 1697
6872.20 1584
6872.99 1754
6873.77 1682
6874.55 1640
6875.33 1683
6876.12 1741
6876.90 1795
6877.68 1838
6878.46 1934
6879.25 1793
6880.03 1835
6880.81 1940
6881.59 2027
6882.38 2036
6883.16 1949
6883.94 2014
6884.73 2026
6885.51 2040
6886.29 2313
6887.08 2713
6887.86 2980
6888.64 3365
6889.42 3613
6890.21 3717
6890.99 3585
6891.77 3395
6892.56 3053
6893.34 2639
6894.12 2504
6894.91 2367
6895.69 2209
6896.48 2173
6897.26 2061
6898.04 2022
6898.83 2063
6899.61 2042
6900.39 2078
6901.18 2058
6901.96 2032
6902.75 1962
6903.53 2051
6904.31 2053
6905.10 2034
6905.88 2013
6906.67 1926
6907.45 1906
6908.24 1969
6909.02 1923
6909.80 1998
6910.59 1938
6911.37 1920
6912.16 1921
6912.94 2037
6913.73 2073
6914.51 2044
6915.30 1977
6916.08 1937
6916.87 2105
6917.65 1986
6918.44 2088
6919.22 2074
6920.01 2138
6920.79 2061
6921.58 2120
6922.36 2204
6923.15 2029
6923.93 1976
6924.72 2036
6925.50 1994
6926.29 2012
6927.07 1985
6927.86 2097
6928.64 2090
6929.43 1962
6930.21 2016
6931.00 2144
6931.78 2072
6932.57 1992
6933.36 2100
6934.14 2130
6934.93 2247
6935.71 2299
6936.50 2382
6937.29 2307
6938.07 2345
6938.86 2452
6939.64 2327
6940.43 2602
6941.22 2542
6942.00 2715
6942.79 2790
6943.57 2997
6944.36 2981
6945.15 3004
6945.93 2989
6946.72 3157
6947.51 3237
6948.29 3019
6949.08 3026
6949.87 3133
6950.65 3050
6951.44 2900
6952.23 2797
6953.01 2681
6953.80 2681
6954.59 2760
6955.37 2712
6956.16 2574
6956.95 2588
6957.74 2671
6958.52 2618
6959.31 2571
6960.10 2572
6960.88 2733
6961.67 2757
6962.46 2812
6963.25 2725
6964.03 2822
6964.82 2884
6965.61 2927
6966.40 3147
6967.18 3209
6967.97 3251
6968.76 3295
6969.55 3351
6970.34 3670
6971.12 3853
6971.91 3888
6972.70 4032
6973.49 4012
6974.28 3867
6975.06 3959
6975.85 4001
6976.64 3884
6977.43 3893
6978.22 3843
6979.00 3873
6979.79 4034
6980.58 4428
6981.37 4849
6982.16 5539
6982.95 6752
6983.74 8508
6984.52 10794
6985.31 12837
6986.10 15191
6986.89 17035
6987.68 17890
6988.47 17405
6989.26 16050
6990.05 14377
6990.83 12509
6991.62 10460
6992.41 8381
6993.20 7013
6993.99 5817
6994.78 4885
6995.57 4314
6996.36 3742
6997.15 3475
6997.94 3189
6998.73 3092
6999.52 2974
7000.31 2882
7001.10 2850
7001.88 2951
7002.67 2850
7003.46 2664
7004.25 2669
7005.04 2546
7005.83 2491
7006.62 2460
7007.41 2267
7008.20 2267
7008.99 2206
7009.78 2171
7010.57 2356
7011.36 2301
7012.15 2204
7012.94 2477
7013.73 2464
7014.52 2620
7015.31 2520
7016.11 2419
7016.90 2465
7017.69 2514
7018.48 2364
7019.27 2186
7020.06 2258
7020.85 2182
7021.64 2077
7022.43 2045
7023.22 2106
7024.01 2154
7024.80 2324
7025.59 2264
7026.38 2308
7027.18 2243
7027.97 2208
7028.76 2153
7029.55 2115
7030.34 2208
7031.13 2134
7031.92 2060
7032.71 2093
7033.51 2126
7034.30 2206
7035.09 2146
7035.88 2164
7036.67 2209
7037.46 2194
7038.25 2070
7039.05 2044
7039.84 2150
7040.63 2257
7041.42 2298
7042.21 2245
7043.01 2347
7043.80 2504
7044.59 2618
7045.38 2751
7046.17 2904
7046.97 3000
7047.76 3164
7048.55 3601
7049.34 3853
7050.14 4111
7050.93 4127
7051.72 4067
7052.51 4069
7053.30 3902
7054.10 3476
7054.89 3187
7055.68 2975
7056.48 2678
7057.27 2526
7058.06 2285
7058.85 2132
7059.65 2157
7060.44 2154
7061.23 2061
7062.03 2148
7062.82 2066
7063.61 2069
7064.40 2077
7065.20 2019
7065.99 2075
7066.78 2023
7067.58 2032
7068.37 2021
7069.16 2026
7069.96 1965
7070.75 1909
7071.54 1876
7072.34 1965
7073.13 1968
7073.93 1928
7074.72 1808
7075.51 1934
7076.31 1846
7077.10 1777
7077.89 1742
7078.69 1869
7079.48 1877
7080.28 1988
7081.07 2054
7081.86 2153
7082.66 2359
7083.45 2380
7084.25 2325
7085.04 2367
7085.84 2340
7086.63 2307
7087.42 2297
7088.22 1994
7089.01 1885
7089.81 1864
7090.60 1873
7091.40 1772
7092.19 1713
7092.99 1730
7093.78 1627
7094.58 1643
7095.37 1542
7096.17 1673
7096.96 1554
7097.76 1523
7098.55 1541
7099.35 1564
7100.14 1494
7100.94 1604
7101.73 1565
7102.53 1579
7103.32 1402
7104.12 1432
7104.91 1484
7105.71 1472
7106.50 1487
7107.30 1495
7108.10 1380
7108.89 1413
7109.69 1405
7110.48 1404
7111.28 1425
7112.07 1412
7112.87 1460
7113.67 1424
7114.46 1360
7115.26 1502
7116.05 1552
7116.85 1472
7117.65 1461
7118.44 1437
7119.24 1375
7120.03 1414
7120.83 1397
7121.63 1271
7122.42 1418
7123.22 1369
7124.02 1352
7124.81 1303
7125.61 1304
7126.41 1324
7127.20 1317
7128.00 1388
7128.80 1348
7129.59 1304
7130.39 1311
7131.19 1387
7131.98 1421
7132.78 1351
7133.58 1350
7134.37 1328
7135.17 1315
7135.97 1298
7136.77 1241
7137.56 1243
7138.36 1256
7139.16 1260
7139.96 1309
7140.75 1213
7141.55 1185
7142.35 1151
7143.15 1204
7143.94 1159
7144.74 1284
7145.54 1241
7146.34 1225
7147.13 1247
7147.93 1225
7148.73 1235
7149.53 1182
7150.33 1250
7151.12 1173
7151.92 1189
7152.72 1169
7153.52 1137
7154.32 1159
7155.11 1155
7155.91 1182
7156.71 1246
7157.51 1192
7158.31 1223
7159.11 1075
7159.90 1146
7160.70 1224
7161.50 1178
7162.30 1041
7163.10 1075
7163.90 1151
7164.70 1091
7165.49 1087
7166.29 1178
7167.09 1146
7167.89 1114
7168.69 1033
7169.49 1086
7170.29 1171
7171.09 1068
7171.89 1095
7172.69 1106
7173.49 1042
7174.28 1090
7175.08 1133
7175.88 1052
7176.68 947
7177.48 965
7178.28 1037
7179.08 979
7179.88 1095
7180.68 1049
7181.48 1124
7182.28 1131
7183.08 1068
7183.88 1109
7184.68 1130
7185.48 1122
7186.28 1125
7187.08 1054
7187.88 1059
7188.68 1051
7189.48 1078
7190.28 1048
7191.08 1049
7191.88 1023
7192.68 1062
7193.48 1028
7194.28 1028
7195.08 1076
7195.88 999
7196.68 1037
7197.48 953
7198.28 1044
7199.08 1046
7199.89 1171
7200.69 1017
7201.49 1056
7202.29 1008
7203.09 1004
7203.89 1047
7204.69 1004
7205.49 913
7206.29 1013
7207.09 970
7207.89 1049
7208.70 940
7209.50 944
7210.30 1009
7211.10 981
7211.90 915
7212.70 947
7213.50 997
7214.31 991
7215.11 953
7215.91 957
7216.71 976
7217.51 1007
7218.31 1045
7219.12 1001
7219.92 1044
7220.72 1088
7221.52 1082
7222.32 1055
7223.13 1053
7223.93 1044
7224.73 952
7225.53 1078
7226.33 1127
7227.14 993
7227.94 969
7228.74 975
7229.54 924
7230.35 962
7231.15 990
7231.95 980
7232.75 973
7233.56 957
7234.36 981
7235.16 1054
7235.96 990
7236.77 945
7237.57 958
7238.37 966
7239.17 952
7239.98 1007
7240.78 997
7241.58 1019
7242.39 1019
7243.19 975
7243.99 998
7244.80 1008
7245.60 1018
7246.40 1005
7247.21 1042
7248.01 1097
7248.81 1047
7249.62 1064
7250.42 1069
7251.22 1074
7252.03 1051
7252.83 1002
7253.63 1057
7254.44 1016
7255.24 1055
7256.05 1095
7256.85 1037
7257.65 1020
7258.46 1062
7259.26 1127
7260.07 1049
7260.87 1130
7261.67 1214
7262.48 1166
7263.28 1148
7264.09 1200
7264.89 1167
7265.70 1137
7266.50 1124
7267.30 1142
7268.11 1192
7268.91 1130
7269.72 1030
7270.52 1020
7271.33 1118
7272.13 1095
7272.94 1048
7273.74 1069
7274.55 1066
7275.35 1106
7276.16 1105
7276.96 1207
7277.77 1072
7278.57 1052
7279.38 1121
7280.18 1200
7280.99 1254
7281.79 1246
7282.60 1384
7283.40 1522
7284.21 1800
7285.01 1860
7285.82 1977
7286.63 1920
7287.43 1924
7288.24 1853
7289.04 1770
7289.85 1668
7290.65 1423
7291.46 1314
7292.27 1186
7293.07 1247
7293.88 1134
7294.68 1142
7295.49 1106
7296.30 1119
7297.10 1137
7297.91 1136
7298.71 1123
7299.52 1243
7300.33 1177
7301.13 1245
7301.94 1274
7302.75 1134
7303.55 1154
7304.36 1211
7305.16 1191
7305.97 1226
7306.78 1278
7307.58 1255
7308.39 1204
7309.20 1159
7310.01 1210
7310.81 1268
7311.62 1361
7312.43 1354
7313.23 1318
7314.04 1377
7314.85 1399
7315.65 1390
7316.46 1523
7317.27 1647
7318.08 1779
7318.88 2114
7319.69 2229
7320.50 2459
7321.31 2370
7322.11 2183
7322.92 2125
7323.73 1889
7324.54 1741
7325.34 1670
7326.15 1607
7326.96 1531
7327.77 1469
7328.57 1386
7329.38 1305
7330.19 1416
7331.00 1377
7331.81 1340
7332.61 1407
7333.42 1355
7334.23 1356
7335.04 1281
7335.85 1272
7336.66 1316
7337.46 1266
7338.27 1190
7339.08 1225
7339.89 1231
7340.70 1208
7341.51 1218
7342.31 1198
7343.12 1198
7343.93 1213
7344.74 1196
7345.55 1203
7346.36 1180
7347.17 1275
7347.98 1363
7348.79 1347
7349.59 1321
7350.40 1349
7351.21 1282
7352.02 1236
7352.83 1192
7353.64 1163
7354.45 1191
7355.26 1153
7356.07 1070
7356.88 1125
7357.69 1134
7358.50 1043
7359.31 1009
7360.12 1147
7360.93 1140
7361.74 1133
7362.54 1078
7363.35 1021
7364.16 1088
7364.97 1173
7365.78 1114
7366.59 1062
7367.40 1181
7368.21 1267
7369.02 1253
7369.83 1253
7370.64 1157
7371.45 1070
7372.27 1081
7373.08 1075
7373.89 1046
7374.70 1077
7375.51 970
7376.32 983
7377.13 1068
7377.94 1134
7378.75 1067
7379.56 1068
7380.37 1032
7381.18 1079
7381.99 1119
7382.80 1074
7383.61 1106
7384.42 1187
7385.24 1108
7386.05 1070
7386.86 1042
7387.67 925
7388.48 972
7389.29 1104
7390.10 1032
7390.91 1050
7391.72 969
7392.54 932
7393.35 936
7394.16 943
7394.97 978
7395.78 954
7396.59 914
7397.41 972
7398.22 1040
7399.03 932
7399.84 944
7400.65 1026
7401.46 1055
7402.28 991
7403.09 1031
7403.90 998
7404.71 1021
7405.52 1003
7406.34 1001
7407.15 933
7407.96 928
7408.77 921
7409.59 965
7410.40 906
7411.21 916
7412.02 891
7412.84 914
7413.65 904
7414.46 927
7415.27 921
7416.09 906
7416.90 932
7417.71 849
7418.52 876
7419.34 819
7420.15 870
7420.96 884
7421.78 878
7422.59 854
7423.40 951
7424.22 974
7425.03 973
7425.84 915
7426.65 905
7427.47 944
7428.28 1019
7429.09 1004
7429.91 986
7430.72 1038
7431.54 1076
7432.35 1062
7433.16 1092
7433.98 1043
7434.79 1046
7435.60 1042
7436.42 1018
7437.23 1059
7438.05 1071
7438.86 1095
7439.67 1009
7440.49 969
7441.30 991
7442.12 975
7442.93 980
7443.74 916
7444.56 955
7445.37 921
7446.19 916
7447.00 909
7447.82 967
7448.63 877
7449.44 828
7450.26 848
7451.07 839
7451.89 912
7452.70 903
7453.52 892
7454.33 905
7455.15 853
7455.96 864
7456.78 888
7457.59 865
7458.41 855
7459.22 956
7460.04 857
7460.85 836
7461.67 825
7462.48 840
7463.30 888
7464.11 901
7464.93 914
7465.74 931
7466.56 950
7467.37 935
7468.19 917
7469.01 918
7469.82 968
7470.64 872
7471.45 934
7472.27 967
7473.08 932
7473.90 936
7474.72 873
7475.53 853
7476.35 845
7477.16 845
7477.98 915
7478.80 920
7479.61 902
7480.43 841
7481.24 879
7482.06 962
7482.88 895
7483.69 859
7484.51 888
7485.33 899
7486.14 858
7486.96 884
7487.78 920
7488.59 873
7489.41 818
7490.23 866
7491.04 872
7491.86 845
7492.68 898
7493.49 857
7494.31 910
7495.13 915
7495.94 883
7496.76 895
7497.58 911
7498.40 974
7499.21 869
7500.03 830
7500.85 880
7501.67 947
7502.48 914
7503.30 810
7504.12 920
7504.94 881
7505.75 803
7506.57 846
7507.39 798
7508.21 843
7509.02 881
7509.84 718
7510.66 805
7511.48 824
7512.30 810
7513.11 858
7513.93 825
7514.75 766
7515.57 802
7516.39 843
7517.20 826
7518.02 819
7518.84 873
7519.66 831
7520.48 841
7521.30 845
7522.11 875
7522.93 831
7523.75 820
7524.57 810
7525.39 917
7526.21 841
7527.03 831
7527.84 828
7528.66 807
7529.48 820
7530.30 749
7531.12 900
7531.94 855
7532.76 828
7533.58 834
7534.40 867
7535.22 794
7536.03 782
7536.85 837
7537.67 804
7538.49 846
7539.31 762
7540.13 827
7540.95 767
7541.77 783
7542.59 828
7543.41 843
7544.23 796
7545.05 819
7545.87 822
7546.69 864
7547.51 879
7548.33 862
7549.15 817
7549.97 922
7550.79 819
7551.61 830
7552.43 786
7553.25 860
7554.07 832
7554.89 890
7555.71 884
7556.53 864
7557.35 890
7558.17 870
7558.99 921
7559.81 885
7560.63 924
7561.45 818
7562.27 825
7563.09 898
7563.92 841
7564.74 839
7565.56 900
7566.38 935
7567.20 831
7568.02 849
7568.84 833
7569.66 826
7570.48 789
7571.30 860
7572.13 832
7572.95 819
7573.77 881
7574.59 857
7575.41 880
7576.23 863
7577.05 854
7577.88 878
7578.70 904
7579.52 860
7580.34 887
7581.16 922
7581.98 844
7582.81 827
7583.63 923
7584.45 920
7585.27 888
7586.09 896
7586.92 957
7587.74 905
7588.56 927
7589.38 883
7590.20 940
7591.03 984
7591.85 938
7592.67 835
7593.49 879
7594.32 878
7595.14 868
7595.96 963
7596.78 956
7597.61 909
7598.43 897
7599.25 897
7600.07 918
7600.90 992
7601.72 1009
7602.54 1059
7603.36 1161
7604.19 1069
7605.01 1059
7605.83 1081
7606.66 1100
7607.48 1064
7608.30 1085
7609.13 1066
7609.95 1075
7610.77 1121
7611.60 1042
7612.42 1033
7613.24 1058
7614.07 985
7614.89 1006
7615.71 1049
7616.54 1035
7617.36 1109
7618.18 1286
7619.01 1265
7619.83 1258
7620.66 1262
7621.48 1172
7622.30 1222
7623.13 1147
7623.95 1133
7624.78 1199
7625.60 1134
7626.42 1085
7627.25 1123
7628.07 1108
7628.90 1144
7629.72 1144
7630.55 1256
7631.37 1289
7632.19 1340
7633.02 1438
7633.84 1449
7634.67 1472
7635.49 1318
7636.32 1237
7637.14 1239
7637.97 1147
7638.79 1077
7639.62 1037
7640.44 989
7641.27 994
7642.09 953
7642.92 960
7643.74 932
7644.57 934
7645.39 939
7646.22 964
7647.04 934
7647.87 951
7648.69 949
7649.52 1024
7650.34 988
7651.17 972
7651.99 931
7652.82 901
7653.65 945
7654.47 923
7655.30 876
7656.12 873
7656.95 881
7657.77 847
7658.60 877
7659.43 842
7660.25 842
7661.08 844
7661.90 817
7662.73 844
7663.56 852
7664.38 873
7665.21 858
7666.04 879
7666.86 934
7667.69 922
7668.51 967
7669.34 951
7670.17 986
7670.99 953
7671.82 919
7672.65 884
7673.47 853
7674.30 905
7675.13 896
7675.95 841
7676.78 809
7677.61 865
7678.44 847
7679.26 861
7680.09 809
7680.92 796
7681.74 791
7682.57 871
7683.40 879
7684.23 870
7685.05 941
7685.88 874
7686.71 878
7687.53 890
7688.36 862
7689.19 885
7690.02 925
7690.85 852
7691.67 896
7692.50 862
7693.33 911
7694.16 913
7694.98 881
7695.81 857
7696.64 916
7697.47 930
7698.30 979
7699.12 974
7699.95 973
7700.78 1045
7701.61 968
7702.44 965
7703.26 877
7704.09 873
7704.92 861
7705.75 866
7706.58 841
7707.41 903
7708.24 972
7709.06 885
7709.89 813
7710.72 824
7711.55 802
7712.38 862
7713.21 820
7714.04 794
7714.87 804
7715.69 851
7716.52 841
7717.35 798
7718.18 785
7719.01 828
7719.84 786
7720.67 771
7721.50 744
7722.33 736
7723.16 786
7723.99 800
7724.82 771
7725.65 831
7726.48 775
7727.30 725
7728.13 788
7728.96 838
7729.79 834
7730.62 778
7731.45 839
7732.28 823
7733.11 801
7733.94 864
7734.77 838
7735.60 753
7736.43 760
7737.26 788
7738.09 767
7738.92 765
7739.75 780
7740.58 780
7741.41 799
7742.25 784
7743.08 830
7743.91 767
7744.74 804
7745.57 811
7746.40 817
7747.23 830
7748.06 823
7748.89 874
7749.72 849
7750.55 909
7751.38 825
7752.21 835
7753.04 843
7753.88 837
7754.71 828
7755.54 806
7756.37 782
7757.20 777
7758.03 802
7758.86 827
7759.69 764
7760.53 795
7761.36 820
7762.19 794
7763.02 840
7763.85 878
7764.68 775
7765.51 753
7766.35 800
7767.18 823
7768.01 861
7768.84 860
7769.67 858
7770.51 849
7771.34 816
7772.17 831
7773.00 850
7773.83 772
7774.67 769
7775.50 788
7776.33 827
7777.16 820
7777.99 803
7778.83 822
7779.66 793
7780.49 813
7781.32 826
7782.16 802
7782.99 781
7783.82 775
7784.65 782
7785.49 813
7786.32 784
7787.15 827
7787.99 782
7788.82 793
7789.65 723
7790.48 778
7791.32 845
7792.15 817
7792.98 812
7793.82 739
7794.65 768
7795.48 802
7796.32 828
7797.15 861
7797.98 920
7798.82 840
7799.65 824
7800.48 829
7801.32 865
7802.15 831
7802.99 806
7803.82 785
7804.65 786
7805.49 813
7806.32 828
7807.15 825
7807.99 963
7808.82 903
7809.66 891
7810.49 926
7811.32 993
7812.16 976
7812.99 1054
7813.83 945
7814.66 1017
7815.50 1059
7816.33 1080
7817.16 1163
7818.00 1155
7818.83 1069
7819.67 1124
7820.50 1092
7821.34 1022
7822.17 1024
7823.01 968
7823.84 1003
7824.68 1016
7825.51 1031
7826.35 991
7827.18 1102
7828.02 1073
7828.85 1072
7829.69 1107
7830.52 1155
7831.36 1026
7832.19 991
7833.03 1041
7833.86 1070
7834.70 1102
7835.53 1145
7836.37 1098
7837.20 1069
7838.04 1062
7838.87 987
7839.71 1026
7840.55 1013
7841.38 987
7842.22 1015
7843.05 1077
7843.89 985
7844.72 937
7845.56 998
7846.40 973
7847.23 918
7848.07 875
7848.91 925
7849.74 1002
7850.58 955
7851.41 986
7852.25 967
7853.09 1027
7853.92 1029
7854.76 965
7855.60 987
7856.43 1083
7857.27 1058
7858.11 1178
7858.94 1181
7859.78 1224
7860.62 1207
7861.45 1274
7862.29 1185
7863.13 1242
7863.96 1133
7864.80 1063
7865.64 1070
7866.47 1063
7867.31 1074
7868.15 1006
7868.99 1118
7869.82 1099
7870.66 978
7871.50 1012
7872.33 1066
7873.17 1131
7874.01 1164
7874.85 1159
7875.68 1180
7876.52 1187
7877.36 1270
7878.20 1300
7879.03 1345
7879.87 1282
7880.71 1373
7881.55 1349
7882.39 1320
7883.22 1350
7884.06 1263
7884.90 1263
7885.74 1223
7886.58 1179
7887.41 1196
7888.25 1225
7889.09 1193
7889.93 1143
7890.77 1150
7891.61 1105
7892.44 1139
7893.28 1200
7894.12 1213
7894.96 1179
7895.80 1169
7896.64 1107
7897.48 1045
7898.31 975
7899.15 1004
7899.99 1094
7900.83 1082
7901.67 1062
7902.51 989
7903.35 976
7904.19 912
7905.03 1005
7905.87 986
7906.70 978
7907.54 969
7908.38 960
7909.22 963
7910.06 892
7910.90 974
7911.74 1022
7912.58 960
7913.42 1000
7914.26 982
7915.10 998
7915.94 1068
7916.78 1089
7917.62 1139
7918.46 1246
7919.30 1283
7920.14 1251
7920.98 1214
7921.82 1227
7922.66 1163
7923.50 1130
7924.34 1175
7925.18 1042
7926.02 1097
7926.86 1025
7927.70 943
7928.54 1031
7929.38 1019
7930.22 905
7931.06 947
7931.90 904
7932.74 843
7933.58 926
7934.42 922
7935.26 834
7936.10 865
7936.95 932
7937.79 834
7938.63 819
7939.47 838
7940.31 908
7941.15 841
7941.99 861
7942.83 840
7943.67 906
7944.51 904
7945.36 891
7946.20 939
7947.04 857
7947.88 906
7948.72 912
7949.56 948
7950.40 903
7951.25 839
7952.09 864
7952.93 952
7953.77 974
7954.61 955
7955.45 981
7956.30 1017
7957.14 987
7957.98 1052
7958.82 1014
7959.66 935
7960.51 941
7961.35 1025
7962.19 972
7963.03 918
7963.87 922
7964.72 917
7965.56 976
7966.40 915
7967.24 1042
7968.09 1097
7968.93 1115
7969.77 1166
7970.61 1130
7971.46 1067
7972.30 901
7973.14 838
7973.98 881
7974.83 851
7975.67 874
7976.51 848
7977.36 840
7978.20 884
7979.04 824
7979.89 892
7980.73 870
7981.57 898
7982.41 799
7983.26 874
7984.10 899
7984.94 807
7985.79 819
7986.63 859
7987.48 810
7988.32 828
7989.16 801
7990.01 792
7990.85 779
7991.69 768
7992.54 811
7993.38 805
7994.22 763
7995.07 735
7995.91 762
7996.76 774
7997.60 747
7998.44 792
7999.29 749
8000.13 797
8000.98 832
8001.82 793
8002.67 805
8003.51 783
8004.35 754
8005.20 771
8006.04 804
8006.89 760
8007.73 781
8008.58 782
8009.42 756
8010.27 746
8011.11 708
8011.96 713
8012.80 713
8013.65 776
8014.49 757
8015.34 781
8016.18 793
8017.03 748
8017.87 778
8018.72 736
8019.56 748
8020.41 691
8021.25 770
8022.10 707
8022.94 666
8023.79 737
8024.63 698
8025.48 678
8026.32 746
8027.17 690
8028.01 734
8028.86 715
8029.71 640
8030.55 671
8031.40 681
8032.24 647
8033.09 645
8033.94 722
8034.78 767
8035.63 648
8036.47 668
8037.32 692
8038.17 671
8039.01 650
8039.86 704
8040.70 719
8041.55 691
8042.40 647
8043.24 636
8044.09 633
8044.94 680
8045.78 661
8046.63 664
8047.48 684
8048.32 722
8049.17 693
8050.02 682
8050.86 693
8051.71 712
8052.56 719
8053.40 704
8054.25 699
8055.10 691
8055.95 715
8056.79 654
8057.64 657
8058.49 670
8059.33 688
8060.18 696
8061.03 631
8061.88 614
8062.72 661
8063.57 639
8064.42 655
8065.27 626
8066.11 692
8066.96 631
8067.81 664
8068.66 685
8069.50 693
8070.35 712
8071.20 646
8072.05 700
8072.90 647
8073.74 643
8074.59 605
8075.44 637
8076.29 605
8077.14 654
8077.99 719
8078.83 620
8079.68 629
8080.53 650
8081.38 676
8082.23 619
8083.08 664
8083.92 740
8084.77 741
8085.62 714
8086.47 729
8087.32 731
8088.17 679
8089.02 640
8089.87 626
8090.71 658
8091.56 662
8092.41 699
8093.26 625
8094.11 681
8094.96 661
8095.81 668
8096.66 698
8097.51 665
8098.36 659
8099.21 763
8100.06 775
8100.91 704
8101.75 670
8102.60 666
8103.45 671
8104.30 647
8105.15 642
8106.00 676
8106.85 737
8107.70 685
8108.55 668
8109.40 686
8110.25 685
8111.10 609
8111.95 618
8112.80 645
8113.65 665
8114.50 621
8115.35 649
8116.20 607
8117.05 613
8117.90 712
8118.75 682
8119.60 610
8120.46 653
8121.31 705
8122.16 691
8123.01 692
8123.86 696
8124.71 684
8125.56 724
8126.41 749
8127.26 690
8128.11 680
8128.96 692
8129.81 664
8130.66 737
8131.52 710
8132.37 711
8133.22 694
8134.07 700
8134.92 675
8135.77 757
8136.62 685
8137.47 736
8138.33 751
8139.18 688
8140.03 721
8140.88 744
8141.73 724
8142.58 697
8143.44 697
8144.29 736
8145.14 714
8145.99 703
8146.84 681
8147.69 696
8148.55 745
8149.40 735
8150.25 736
8151.10 737
8151.95 779
8152.81 778
8153.66 765
8154.51 807
8155.36 816
8156.22 860
8157.07 917
8157.92 874
8158.77 860
8159.63 797
8160.48 813
8161.33 767
8162.18 726
8163.04 684
8163.89 749
8164.74 755
8165.60 685
8166.45 702
8167.30 741
8168.15 753
8169.01 761
8169.86 736
8170.71 709
8171.57 681
8172.42 693
8173.27 770
8174.13 694
8174.98 671
8175.83 707
8176.69 663
8177.54 640
8178.39 681
8179.25 716
8180.10 694
8180.95 717
8181.81 727
8182.66 707
8183.52 687
8184.37 703
8185.22 656
8186.08 684
8186.93 713
8187.79 760
8188.64 746
8189.49 742
8190.35 708
8191.20 681
8192.06 646
8192.91 679
8193.76 620
8194.62 727
8195.47 706
8196.33 595
8197.18 629
8198.04 688
8198.89 709
8199.75 658
8200.60 628
8201.46 587
8202.31 683
8203.17 723
8204.02 676
8204.87 687
8205.73 721
8206.58 693
8207.44 731
8208.29 672
8209.15 644
8210.01 654
8210.86 702
8211.72 664
8212.57 646
8213.43 637
8214.28 684
8215.14 729
8215.99 744
8216.85 661
8217.70 740
8218.56 740
8219.42 731
8220.27 698
8221.13 694
8221.98 686
8222.84 729
8223.69 710
8224.55 756
8225.41 717
8226.26 660
8227.12 688
8227.97 683
8228.83 640
8229.69 620
8230.54 658
8231.40 714
8232.26 671
8233.11 719
8233.97 736
8234.82 736
8235.68 639
8236.54 604
8237.39 635
8238.25 618
8239.11 642
8239.96 685
8240.82 660
8241.68 624
8242.54 617
8243.39 640
8244.25 720
8245.11 600
8245.96 631
8246.82 657
8247.68 692
8248.53 642
8249.39 629
8250.25 691
8251.11 649
8251.96 626
8252.82 607
8253.68 643
8254.54 634
8255.39 677
8256.25 636
8257.11 673
8257.97 640
8258.82 599
8259.68 655
8260.54 649
8261.40 671
8262.26 674
8263.11 580
8263.97 608
8264.83 603
8265.69 562
8266.55 605
8267.40 684
8268.26 659
8269.12 643
8269.98 699
8270.84 715
8271.70 672
8272.55 643
8273.41 614
8274.27 649
8275.13 661
8275.99 659
8276.85 679
8277.71 706
8278.56 675
8279.42 676
8280.28 667
8281.14 666
8282.00 692
8282.86 694
8283.72 663
8284.58 657
8285.44 688
8286.29 664
8287.15 710
8288.01 691
8288.87 650
8289.73 723
8290.59 749
8291.45 737
8292.31 773
8293.17 797
8294.03 801
8294.89 818
8295.75 916
8296.61 841
8297.47 803
8298.33 747
8299.19 719
8300.05 706
8300.91 684
8301.77 683
8302.63 757
8303.49 771
8304.35 720
8305.21 721
8306.07 692
8306.93 719
8307.79 680
8308.65 739
8309.51 701
8310.37 693
8311.23 632
8312.09 654
8312.95 717
8313.81 675
8314.67 689
8315.53 743
8316.39 734
8317.25 719
8318.11 763
8318.98 767
8319.84 725
8320.70 713
8321.56 734
8322.42 752
8323.28 733
8324.14 713
8325.00 705
8325.86 682
8326.73 661
8327.59 692
8328.45 723
8329.31 681
8330.17 716
8331.03 695
8331.89 685
8332.76 728
8333.62 678
8334.48 752
8335.34 667
8336.20 675
8337.06 655
8337.93 687
8338.79 710
8339.65 704
8340.51 650
8341.37 657
8342.24 719
8343.10 766
8343.96 765
8344.82 755
8345.68 753
8346.55 731
8347.41 750
8348.27 727
8349.13 736
8350.00 706
8350.86 688
8351.72 681
8352.58 662
8353.45 743
8354.31 647
8355.17 607
8356.03 679
8356.90 703
8357.76 673
8358.62 648
8359.49 688
8360.35 738
8361.21 689
8362.08 708
8362.94 728
8363.80 719
8364.66 682
8365.53 696
8366.39 702
8367.25 708
8368.12 669
8368.98 662
8369.84 734
8370.71 719
8371.57 648
8372.44 664
8373.30 708
8374.16 741
8375.03 694
8375.89 644
8376.75 701
8377.62 666
8378.48 728
8379.35 733
8380.21 670
8381.07 630
8381.94 737
8382.80 677
8383.67 736
8384.53 755
8385.40 737
8386.26 721
8387.12 674
8387.99 792
8388.85 755
8389.72 723
8390.58 684
8391.45 738
8392.31 720
8393.18 669
8394.04 687
8394.91 711
8395.77 722
8396.64 638
8397.50 679
8398.37 765
8399.23 712
8400.10 699
8400.96 676
8401.83 696
8402.69 712
8403.56 706
8404.42 703
8405.29 746
8406.15 726
8407.02 732
8407.88 757
8408.75 790
8409.61 734
8410.48 706
8411.34 723
8412.21 744
8413.08 764
8413.94 721
8414.81 734
8415.67 828
8416.54 763
8417.41 763
8418.27 777
8419.14 768
8420.00 730
8420.87 772
8421.74 735
8422.60 823
8423.47 838
8424.33 812
8425.20 820
8426.07 843
8426.93 877
8427.80 870
8428.67 913
8429.53 854
8430.40 863
8431.27 863
8432.13 874
8433.00 900
8433.87 910
8434.73 846
8435.60 885
8436.47 929
8437.33 901
8438.20 906
8439.07 954
8439.94 1037
8440.80 1043
8441.67 1084
8442.54 1072
8443.40 1166
8444.27 1196
8445.14 1191
8446.01 1103
8446.87 1146
8447.74 1158
8448.61 1159
8449.48 1162
8450.34 1089
8451.21 1144
8452.08 1120
8452.95 1198
8453.82 1181
8454.68 1172
8455.55 1184
8456.42 1280
8457.29 1231
8458.15 1303
8459.02 1285
8459.89 1259
8460.76 1235
8461.63 1183
8462.50 1240
8463.36 1219
8464.23 1201
8465.10 1160
8465.97 1158
8466.84 1381
8467.71 1578
8468.57 1885
8469.44 2352
8470.31 2776
8471.18 3176
8472.05 3380
8472.92 3419
8473.79 3235
8474.66 2895
8475.53 2544
8476.39 2209
8477.26 1946
8478.13 1680
8479.00 1451
8479.87 1248
8480.74 1141
8481.61 1056
8482.48 1127
8483.35 1037
8484.22 985
8485.09 963
8485.96 932
8486.83 929
8487.69 938
8488.56 947
8489.43 899
8490.30 927
8491.17 967
8492.04 945
8492.91 896
8493.78 942
8494.65 950
8495.52 920
8496.39 926
8497.26 932
8498.13 895
8499.00 879
8499.87 900
8500.74 930
8501.61 900
8502.48 878
8503.35 937
8504.22 933
8505.10 869
8505.97 892
8506.84 951
8507.71 983
8508.58 990
8509.45 995
8510.32 1063
8511.19 1046
8512.06 977
8512.93 960
8513.80 1008
8514.67 954
8515.54 972
8516.42 991
8517.29 918
8518.16 877
8519.03 934
8519.90 932
8520.77 903
8521.64 957
8522.51 985
8523.39 962
8524.26 940
8525.13 945
8526.00 910
8526.87 899
8527.74 967
8528.61 965
8529.49 1012
8530.36 1106
8531.23 1158
8532.10 1180
8532.97 1163
8533.85 1150
8534.72 1248
8535.59 1276
8536.46 1268
8537.33 1133
8538.21 1151
8539.08 1059
8539.95 1091
8540.82 1093
8541.69 1051
8542.57 1018
8543.44 1077
8544.31 1055
8545.18 1014
8546.06 974
8546.93 922
8547.80 1031
8548.67 1025
8549.55 964
8550.42 983
8551.29 1040
8552.17 1143
8553.04 1179
8553.91 1148
8554.78 1196
8555.66 1261
8556.53 1350
8557.40 1273
8558.28 1174
8559.15 1122
8560.02 1111
8560.90 1032
8561.77 963
8562.64 909
8563.52 905
8564.39 898
8565.26 925
8566.14 871
8567.01 854
8567.89 881
8568.76 890
8569.63 906
8570.51 894
8571.38 888
8572.25 950
8573.13 885
8574.00 841
8574.88 829
8575.75 859
8576.62 897
8577.50 882
8578.37 875
8579.25 886
8580.12 900
8581.00 881
8581.87 865
8582.74 827
8583.62 865
8584.49 912
8585.37 863
8586.24 829
8587.12 792
8587.99 832
8588.87 839
8589.74 827
8590.62 909
8591.49 911
8592.37 855
8593.24 927
8594.12 926
8594.99 932
8595.87 976
8596.74 964
8597.62 1001
8598.49 971
8599.37 930
8600.24 901
8601.12 958
8601.99 966
8602.87 960
8603.74 902
8604.62 901
8605.49 965
8606.37 954
8607.25 931
8608.12 952
8609.00 966
8609.87 959
8610.75 1033
8611.63 1017
8612.50 973
8613.38 978
8614.25 1009
8615.13 1030
8616.01 1028
8616.88 1094
8617.76 1075
8618.63 1132
8619.51 1126
8620.39 1130
8621.26 1081
8622.14 1105
8623.02 1144
8623.89 1151
8624.77 1112
8625.65 1146
8626.52 1213
8627.40 1153
8628.28 1205
8629.15 1277
8630.03 1254
8630.91 1291
8631.78 1300
8632.66 1400
8633.54 1386
8634.41 1342
8635.29 1339
8636.17 1279
8637.05 1268
8637.92 1304
8638.80 1305
8639.68 1389
8640.56 1434
8641.43 1474
8642.31 1405
8643.19 1465
8644.06 1554
8644.94 1507
8645.82 1485
8646.70 1508
8647.58 1481
8648.45 1579
8649.33 1533
8650.21 1505
8651.09 1544
8651.96 1589
8652.84 1540
8653.72 1552
8654.60 1606
8655.48 1628
8656.36 1646
8657.23 1717
8658.11 1749
8658.99 1710
8659.87 1787
8660.75 1788
8661.63 1773
8662.50 1756
8663.38 1789
8664.26 1773
8665.14 1693
8666.02 1799
8666.90 1901
8667.78 1893
8668.65 1880
8669.53 1903
8670.41 2157
8671.29 2436
8672.17 2855
8673.05 3316
8673.93 4014
8674.81 4378
8675.69 4836
8676.57 5187
8677.45 5037
8678.32 4894
8679.20 4440
8680.08 3924
8680.96 3448
8681.84 2964
8682.72 2560
8683.60 2380
8684.48 2210
8685.36 2090
8686.24 2019
8687.12 2066
8688.00 2030
8688.88 2203
8689.76 2326
8690.64 2691
8691.52 3272
8692.40 3661
8693.28 4172
8694.16 4364
8695.04 4436
8695.92 4305
8696.80 3936
8697.68 3603
8698.56 2999
8699.44 2631
8700.32 2369
8701.20 2046
8702.08 1879
8702.96 1800
8703.84 1659
8704.72 1658
8705.60 1608
8706.49 1517
8707.37 1499
8708.25 1405
8709.13 1407
8710.01 1350
8710.89 1324
8711.77 1340
8712.65 1322
8713.53 1381
8714.41 1363
8715.29 1317
8716.18 1260
8717.06 1255
8717.94 1284
8718.82 1256
8719.70 1312
8720.58 1320
8721.46 1294
8722.35 1269
8723.23 1275
8724.11 1271
8724.99 1242
8725.87 1220
8726.75 1243
8727.64 1177
8728.52 1225
8729.40 1218
8730.28 1246
8731.16 1200
8732.05 1229
8732.93 1292
8733.81 1330
8734.69 1349
8735.57 1317
8736.46 1388
8737.34 1434
8738.22 1602
8739.10 1519
8739.99 1594
8740.87 1518
8741.75 1478
8742.63 1448
8743.52 1408
8744.40 1351
8745.28 1246
8746.16 1318
8747.05 1251
8747.93 1320
8748.81 1269
8749.70 1273
8750.58 1280
8751.46 1339
8752.34 1414
8753.23 1360
8754.11 1375
8754.99 1488
8755.88 1590
8756.76 1517
8757.64 1597
8758.53 1566
8759.41 1541
8760.29 1439
8761.18 1448
8762.06 1498
8762.94 1319
8763.83 1263
8764.71 1296
8765.60 1235
8766.48 1290
8767.36 1213
8768.25 1215
8769.13 1274
8770.01 1261
8770.90 1220
8771.78 1240
8772.67 1293
8773.55 1319
8774.43 1284
8775.32 1232
8776.20 1240
8777.09 1240
8777.97 1146
8778.86 1188
8779.74 1142
8780.63 1054
8781.51 1074
8782.39 1088
8783.28 1054
8784.16 1008
8785.05 1052
8785.93 1053
8786.82 1033
8787.70 1039
8788.59 1054
8789.47 983
8790.36 1024
8791.24 1048
8792.13 1001
8793.01 1062
8793.90 1073
8794.78 1051
8795.67 1025
8796.55 1062
8797.44 1068
8798.32 1024
8799.21 1004
8800.10 1012
8800.98 1020
8801.87 1057
8802.75 1005
8803.64 1061
8804.52 1087
8805.41 1031
8806.29 1032
8807.18 997
8808.07 1059
8808.95 1004
8809.84 971
8810.72 936
8811.61 920
8812.50 855
8813.38 892
8814.27 951
8815.15 910
8816.04 910
8816.93 927
8817.81 981
8818.70 964
8819.59 951
8820.47 998
8821.36 969
8822.25 995
8823.13 1016
8824.02 1029
8824.91 986
8825.79 983
8826.68 976
8827.57 969
8828.45 912
8829.34 860
8830.23 885
8831.11 901
8832.00 889
8832.89 904
8833.78 932
8834.66 952
8835.55 864
8836.44 794
8837.32 833
8838.21 862
8839.10 827
8839.99 818
8840.87 795
8841.76 865
8842.65 906
8843.54 823
8844.42 774
8845.31 827
8846.20 887
8847.09 780
8847.98 841
8848.86 798
8849.75 848
8850.64 877
8851.53 794
8852.42 784
8853.30 792
8854.19 801
8855.08 818
8855.97 770
8856.86 781
8857.75 766
8858.63 775
8859.52 730
8860.41 783
8861.30 784
8862.19 763
8863.08 815
8863.97 817
8864.85 721
8865.74 720
8866.63 741
8867.52 742
8868.41 725
8869.30 771
8870.19 732
8871.08 678
8871.97 742
8872.85 719
8873.74 678
8874.63 702
8875.52 695
8876.41 715
8877.30 683
8878.19 728
8879.08 693
8879.97 705
8880.86 699
8881.75 654
8882.64 630
8883.53 690
8884.42 708
8885.31 661
8886.20 618
8887.09 664
8887.98 743
8888.87 696
8889.76 641
8890.65 627
8891.54 701
8892.43 665
8893.32 694
8894.21 671
8895.10 701
8895.99 708
8896.88 664
8897.77 622
8898.66 682
8899.55 660
8900.44 632
8901.33 654
8902.22 604
8903.11 658
8904.00 661
8904.89 658
8905.78 644
8906.67 607
8907.56 639
8908.46 609
8909.35 634
8910.24 617
8911.13 679
8912.02 659
8912.91 589
8913.80 609
8914.69 646
8915.58 643
8916.48 624
8917.37 696
8918.26 673
8919.15 600
8920.04 611
8920.93 651
8921.82 658
8922.72 624
8923.61 601
8924.50 609
8925.39 626
8926.28 649
8927.18 630
8928.07 647
8928.96 597
8929.85 613
8930.74 559
8931.64 583
8932.53 642
8933.42 636
8934.31 576
8935.20 591
8936.10 553
8936.99 548
8937.88 607
8938.77 537
8939.67 553
8940.56 607
8941.45 625
8942.34 569
8943.24 610
8944.13 624
8945.02 547
8945.91 551
8946.81 541
8947.70 541
8948.59 571
8949.49 572
8950.38 537
8951.27 546
8952.16 556
8953.06 623
8953.95 530
8954.84 573
8955.74 560
8956.63 471
8957.52 571
8958.42 581
8959.31 587
8960.20 625
8961.10 556
8961.99 522
8962.89 544
8963.78 614
8964.67 663
8965.57 612
8966.46 607
8967.35 663
8968.25 606
8969.14 620
8970.04 618
8970.93 607
8971.82 612
8972.72 685
8973.61 606
8974.51 614
8975.40 618
8976.30 582
8977.19 578
8978.08 579
8978.98 588
8979.87 588
8980.77 585
8981.66 567
8982.56 603
8983.45 540
8984.35 560
8985.24 580
8986.14 563
8987.03 538
8987.93 597
8988.82 556
8989.72 565
8990.61 510
8991.51 612
8992.40 609
8993.30 592
8994.19 562
8995.09 577
8995.98 579
8996.88 531
8997.77 575
8998.67 541
8999.56 578
9000.46 562
9001.35 545
9002.25 546
9003.15 521
9004.04 543
9004.94 578
9005.83 557
9006.73 600
9007.62 546
9008.52 547
9009.42 587
9010.31 534
9011.21 509
9012.10 560
9013.00 572
9013.90 616
9014.79 593
9015.69 528
9016.59 541
9017.48 537
9018.38 528
9019.27 539
9020.17 570
9021.07 544
9021.96 530
9022.86 537
9023.76 528
9024.65 572
9025.55 575
9026.45 551
9027.34 579
9028.24 595
9029.14 514
9030.04 511
9030.93 548
9031.83 578
9032.73 522
9033.62 550
9034.52 519
9035.42 555
9036.32 553
9037.21 513
9038.11 570
9039.01 523
9039.90 524
9040.80 565
9041.70 599
9042.60 543
9043.50 554
9044.39 586
9045.29 597
9046.19 567
9047.09 515
9047.98 599
9048.88 561
9049.78 534
9050.68 554
9051.58 533
9052.47 537
9053.37 600
9054.27 566
9055.17 510
9056.07 569
9056.97 564
9057.86 590
9058.76 563
9059.66 580
9060.56 540
9061.46 566
9062.36 538
9063.25 522
9064.15 550
9065.05 579
9065.95 564
9066.85 563
9067.75 552
9068.65 552
9069.55 552
9070.45 557
9071.34 586
9072.24 608
9073.14 516
9074.04 607
9074.94 583
9075.84 607
9076.74 545
9077.64 603
9078.54 631
9079.44 540
9080.34 549
9081.24 543
9082.14 605
9083.04 612
9083.94 551
9084.84 563
9085.74 596
9086.63 593
9087.53 569
9088.43 566
9089.33 532
9090.23 556
9091.13 599
9092.03 597
9092.93 569
9093.83 567
9094.74 591
9095.64 585
9096.54 594
9097.44 579
9098.34 563
9099.24 569
9100.14 528
9101.04 535
9101.94 582
9102.84 536
9103.74 516
9104.64 564
9105.54 570
9106.44 540
9107.34 559
9108.24 568
9109.14 542
9110.05 514
9110.95 559
9111.85 585
9112.75 547
9113.65 555
9114.55 591
9115.45 631
9116.35 592
9117.25 514
9118.16 554
9119.06 549
9119.96 582
9120.86 574
9121.76 596
9122.66 580
9123.56 599
9124.47 545
9125.37 573
9126.27 606
9127.17 548
9128.07 555
9128.98 555
9129.88 615
9130.78 561
9131.68 537
9132.58 517
9133.49 571
9134.39 582
9135.29 587
9136.19 549
9137.09 552
9138.00 607
9138.90 590
9139.80 600
9140.70 564
9141.61 531
9142.51 548
9143.41 509
9144.31 483
9145.22 512
9146.12 516
9147.02 530
9147.93 535
9148.83 573
9149.73 557
9150.63 530
9151.54 534
9152.44 545
9153.34 491
9154.25 468
9155.15 562
9156.05 562
9156.96 567
9157.86 521
9158.76 509
9159.67 501
9160.57 483
9161.47 532
9162.38 519
9163.28 516
9164.18 544
9165.09 524
9165.99 508
9166.90 534
9167.80 507
9168.70 522
9169.61 524
9170.51 511
9171.41 518
9172.32 502
9173.22 489
9174.13 540
9175.03 552
9175.94 550
9176.84 519
9177.74 544
9178.65 512
9179.55 515
9180.46 546
9181.36 547
9182.27 558
9183.17 578
9184.08 524
9184.98 512
9185.88 553
9186.79 552
9187.69 544
9188.60 505
9189.50 513
9190.41 517
9191.31 574
9192.22 554
9193.12 533
9194.03 533
9194.93 523
9195.84 566
9196.74 574
9197.65 645
9198.56 547
9199.46 503
9200.37 585
9201.27 574
9202.18 589
9203.08 540
9203.99 546
9204.89 599
9205.80 552
9206.71 573
9207.61 508
9208.52 546
9209.42 532
9210.33 523
9211.23 539
9212.14 507
9213.05 508
9213.95 474
9214.86 505
9215.77 546
9216.67 512
9217.58 528
9218.48 543
9219.39 518
9220.30 508
9221.20 483
9222.11 498
9223.02 568
9223.92 526
9224.83 534
9225.74 531
9226.64 525
9227.55 544
9228.46 533
9229.36 515
9230.27 498
9231.18 499
9232.08 492
9232.99 540
9233.90 584
9234.81 525
9235.71 562
9236.62 511
9237.53 511
9238.43 514
9239.34 502
9240.25 515
9241.16 540
9242.06 503
9242.97 499
9243.88 547
9244.79 567
9245.69 539
9246.60 538
9247.51 485
9248.42 494
9249.33 501
9250.23 485
9251.14 485
9252.05 495
9252.96 518
9253.87 532
9254.77 521
9255.68 549
9256.59 530
9257.50 495
9258.41 529
9259.31 508
9260.22 484
9261.13 517
9262.04 523
9262.95 534
9263.86 507
9264.77 475
9265.67 528
9266.58 517
9267.49 520
9268.40 526
9269.31 491
9270.22 460
9271.13 481
9272.04 495
9272.94 498
9273.85 543
9274.76 477
9275.67 521
9276.58 513
9277.49 499
9278.40 532
9279.31 532
9280.22 520
9281.13 513
9282.04 506
9282.95 501
9283.86 535
9284.77 546
9285.68 485
9286.59 460
9287.49 523
9288.40 475
9289.31 523
9290.22 532
9291.13 534
9292.04 558
9292.95 528
9293.86 522
9294.77 533
9295.68 533
9296.59 510
9297.50 503
9298.41 513
9299.33 526
9300.24 579
9301.15 580
9302.06 528
9302.97 524
9303.88 527
9304.79 541
9305.70 581
9306.61 511
9307.52 540
9308.43 606
9309.34 643
9310.25 600
9311.16 628
9312.07 597
9312.98 562
9313.90 591
9314.81 551
9315.72 589
9316.63 622
9317.54 604
9318.45 555
9319.36 544
9320.27 589
9321.19 533
9322.10 530
9323.01 556
9323.92 555
9324.83 561
9325.74 548
9326.65 584
9327.57 486
9328.48 510
9329.39 569
9330.30 590
9331.21 550
9332.13 528
9333.04 559
9333.95 547
9334.86 498
9335.77 452
9336.69 494
9337.60 528
9338.51 555
9339.42 551
9340.33 510
9341.25 526
9342.16 494
9343.07 554
9343.98 489
9344.90 497
9345.81 545
9346.72 554
9347.63 520
9348.55 490
9349.46 512
9350.37 486
9351.29 490
9352.20 495
9353.11 463
9354.02 510
9354.94 511
9355.85 514
9356.76 499
9357.68 498
9358.59 575
9359.50 538
9360.42 526
9361.33 541
9362.24 469
9363.16 495
9364.07 509
9364.98 508
9365.90 520
9366.81 467
9367.72 487
9368.64 530
9369.55 511
9370.47 510
9371.38 504
9372.29 589
9373.21 552
9374.12 559
9375.04 556
9375.95 524
9376.86 559
9377.78 562
9378.69 527
9379.61 565
9380.52 531
9381.43 575
9382.35 556
9383.26 572
9384.18 545
9385.09 526
9386.01 572
9386.92 579
9387.84 551
9388.75 566
9389.67 544
9390.58 518
9391.49 530
9392.41 544
9393.32 567
9394.24 523
9395.15 518
9396.07 520
9396.98 583
9397.90 580
9398.81 575
9399.73 596
9400.65 593
9401.56 562
9402.48 533
9403.39 559
9404.31 556
9405.22 518
9406.14 544
9407.05 537
9407.97 548
9408.88 567
9409.80 525
9410.72 574
9411.63 571
9412.55 552
9413.46 618
9414.38 523
9415.30 556
9416.21 537
9417.13 550
9418.04 580
9418.96 623
9419.88 613
9420.79 584
9421.71 572
9422.62 542
9423.54 555
9424.46 600
9425.37 545
9426.29 562
9427.21 615
9428.12 590
9429.04 562
9429.96 573
9430.87 585
9431.79 593
9432.71 592
9433.62 578
9434.54 588
9435.46 616
9436.37 686
9437.29 614
9438.21 657
9439.13 691
9440.04 671
9440.96 646
9441.88 685
9442.80 635
9443.71 578
9444.63 622
9445.55 657
9446.46 630
9447.38 597
9448.30 633
9449.22 673
9450.14 692
9451.05 711
9451.97 762
9452.89 815
9453.81 887
9454.72 957
9455.64 893
9456.56 879
9457.48 882
9458.40 842
9459.31 777
9460.23 749
9461.15 722
9462.07 689
9462.99 695
9463.91 648
9464.82 643
9465.74 625
9466.66 661
9467.58 648
9468.50 593
9469.42 615
9470.34 620
9471.25 617
9472.17 634
9473.09 607
9474.01 574
9474.93 577
9475.85 602
9476.77 594
9477.69 599
9478.60 648
9479.52 711
9480.44 744
9481.36 697
9482.28 748
9483.20 727
9484.12 741
9485.04 716
9485.96 729
9486.88 684
9487.80 685
9488.72 632
9489.64 724
9490.56 651
9491.48 647
9492.40 610
9493.32 610
9494.24 630
9495.16 636
9496.08 644
9497.00 649
9497.92 646
9498.84 673
9499.76 643
9500.68 616
9501.60 606
9502.52 615
9503.44 620
9504.36 624
9505.28 675
9506.20 618
9507.12 567
9508.04 640
9508.96 647
9509.88 655
9510.80 655
9511.72 641
9512.64 685
9513.56 689
9514.48 709
9515.40 703
9516.32 703
9517.25 702
9518.17 707
9519.09 671
9520.01 765
9520.93 759
9521.85 725
9522.77 685
9523.69 752
9524.61 703
9525.54 669
9526.46 672
9527.38 655
9528.30 627
9529.22 795
9530.14 793
9531.06 782
9531.99 803
9532.91 877
9533.83 873
9534.75 850
9535.67 904
9536.60 906
9537.52 924
9538.44 798
9539.36 804
9540.28 709
9541.21 740
9542.13 750
9543.05 755
9543.97 717
9544.89 669
9545.82 686
9546.74 701
9547.66 743
9548.58 681
9549.51 684
9550.43 695
9551.35 720
9552.27 698
9553.20 660
9554.12 707
9555.04 734
9555.96 660
9556.89 694
9557.81 729
9558.73 809
9559.66 748
9560.58 747
9561.50 774
9562.43 846
9563.35 822
9564.27 808
9565.19 764
9566.12 755
9567.04 718
9567.96 723
9568.89 728
9569.81 698
9570.74 709
9571.66 751
9572.58 698
9573.51 673
9574.43 737
9575.35 701
9576.28 706
9577.20 732
9578.13 782
9579.05 726
9579.97 701
9580.90 772
9581.82 708
9582.75 749
9583.67 736
9584.59 750
9585.52 730
9586.44 708
9587.37 749
9588.29 775
9589.22 815
9590.14 783
9591.06 786
9591.99 771
9592.91 764
9593.84 773
9594.76 773
9595.69 778
9596.61 787
9597.54 778
9598.46 838
9599.39 800
9600.31 872
9601.24 861
9602.16 835
9603.09 883
9604.01 874
9604.94 875
9605.86 864
9606.79 877
9607.71 901
9608.64 871
9609.56 836
9610.49 879
9611.41 911
9612.34 920
9613.27 841
9614.19 881
9615.12 970
9616.04 930
9616.97 934
9617.89 950
9618.82 989
9619.75 933
9620.67 888
9621.60 938
9622.52 938
9623.45 958
9624.38 1006
9625.30 1021
9626.23 999
9627.15 976
9628.08 1048
9629.01 1004
9629.93 1005
9630.86 983
9631.79 993
9632.71 1065
9633.64 1022
9634.57 1024
9635.49 1073
9636.42 1172
9637.35 1131
9638.27 1062
9639.20 1099
9640.13 1085
9641.05 1135
9641.98 1088
9642.91 1160
9643.83 1165
9644.76 1172
9645.69 1165
9646.62 1233
9647.54 1268
9648.47 1230
9649.40 1339
9650.32 1312
9651.25 1340
9652.18 1423
9653.11 1454
9654.03 1357
9654.96 1398
9655.89 1473
9656.82 1399
9657.75 1401
9658.67 1355
9659.60 1435
9660.53 1365
9661.46 1360
9662.38 1321
9663.31 1391
9664.24 1393
9665.17 1446
9666.10 1461
9667.02 1463
9667.95 1495
9668.88 1554
9669.81 1569
9670.74 1571
9671.67 1568
9672.59 1530
9673.52 1567
9674.45 1550
9675.38 1509
9676.31 1555
9677.24 1570
9678.17 1652
9679.10 1608
9680.02 1544
9680.95 1593
9681.88 1646
9682.81 1761
9683.74 1846
9684.67 1826
9685.60 1830
9686.53 1842
9687.46 1800
9688.39 1887
9689.31 1813
9690.24 1888
9691.17 1882
9692.10 1852
9693.03 1863
9693.96 1945
9694.89 2055
9695.82 2143
9696.75 2219
9697.68 2552
9698.61 2746
9699.54 2972
9700.47 3261
9701.40 3277
9702.33 3152
9703.26 3033
9704.19 2990
9705.12 2712
9706.05 2425
9706.98 2276
9707.91 2192
9708.84 2123
9709.77 1998
9710.70 1871
9711.63 1936
9712.56 2026
9713.49 2129
9714.42 2134
9715.35 2296
9716.28 2289
9717.21 2280
9718.14 2316
9719.07 2243
9720.00 2100
9720.93 2091
9721.87 1915
9722.80 1825
9723.73 1712
9724.66 1661
9725.59 1728
9726.52 1566
9727.45 1589
9728.38 1606
9729.31 1640
9730.24 1646
9731.18 1657
9732.11 1710
9733.04 1716
9733.97 1743
9734.90 1749
9735.83 1730
9736.76 1785
9737.70 1672
9738.63 1689
9739.56 1601
9740.49 1567
9741.42 1555
9742.35 1431
9743.29 1484
9744.22 1438
9745.15 1396
9746.08 1363
9747.01 1392
9747.95 1351
9748.88 1353
9749.81 1372
9750.74 1388
9751.67 1314
9752.61 1332
9753.54 1364
9754.47 1320
9755.40 1299
9756.34 1342
9757.27 1382
9758.20 1314
9759.13 1348
9760.07 1308
9761.00 1416
9761.93 1528
9762.87 1468
9763.80 1438
9764.73 1461
9765.66 1397
9766.60 1521
9767.53 1454
9768.46 1396
9769.40 1364
9770.33 1364
9771.26 1422
9772.20 1356
9773.13 1408
9774.06 1376
9775.00 1380
9775.93 1395
9776.86 1417
9777.80 1454
9778.73 1494
9779.66 1476
9780.60 1543
9781.53 1541
9782.46 1612
9783.40 1610
9784.33 1519
9785.26 1514
9786.20 1505
9787.13 1470
9788.07 1422
9789.00 1366
9789.93 1399
9790.87 1313
9791.80 1303
9792.74 1326
9793.67 1309
9794.61 1354
9795.54 1281
9796.47 1286
9797.41 1389
9798.34 1472
9799.28 1433
9800.21 1387
9801.15 1509
9802.08 1405
9803.02 1349
9803.95 1280
9804.89 1216
9805.82 1209
9806.76 1208
9807.69 1165
9808.63 1152
9809.56 1129
9810.50 1139
9811.43 1121
9812.37 1150
9813.30 1157
9814.24 1206
9815.17 1099
9816.11 1140
9817.04 1230
9817.98 1186
9818.91 1151
9819.85 1072
9820.78 1096
9821.72 1098
9822.65 1027
9823.59 1016
9824.53 1044
9825.46 1018
9826.40 990
9827.33 983
9828.27 1001
9829.21 1030
9830.14 1123
9831.08 1086
9832.01 1043
9832.95 1008
9833.89 969
9834.82 1040
9835.76 979
9836.69 992
9837.63 989
9838.57 971
9839.50 991
9840.44 1017
9841.38 991
9842.31 1016
9843.25 1006
9844.19 987
9845.12 1035
9846.06 988
9847.00 955
9847.93 953
9848.87 997
9849.81 898
9850.74 968
9851.68 959
9852.62 984
9853.56 983
9854.49 930
9855.43 903
9856.37 936
9857.30 1035
9858.24 915
9859.18 917
9860.12 909
9861.05 926
9861.99 953
9862.93 948
9863.87 935
9864.80 935
9865.74 909
9866.68 925
9867.62 860
9868.56 914
9869.49 906
9870.43 850
9871.37 893
9872.31 928
9873.24 903
9874.18 835
9875.12 861
9876.06 869
9877.00 866
9877.94 853
9878.87 930
9879.81 866
9880.75 865
9881.69 895
9882.63 883
9883.57 847
9884.50 839
9885.44 870
9886.38 877
9887.32 837
9888.26 837
9889.20 896
9890.14 858
9891.08 828
9892.02 826
9892.95 805
9893.89 833
9894.83 868
9895.77 832
9896.71 785
9897.65 785
9898.59 838
9899.53 830
9900.47 823
9901.41 785
9902.35 800
9903.29 827
9904.23 850
9905.16 850
9906.10 836
9907.04 870
9907.98 883
9908.92 889
9909.86 859
9910.80 869
9911.74 904
9912.68 861
9913.62 866
9914.56 897
9915.50 843
9916.44 816
9917.38 877
9918.32 864
9919.26 831
9920.20 874
9921.14 959
9922.08 950
9923.02 1027
9923.97 1030
9924.91 1114
9925.85 1266
9926.79 1415
9927.73 1496
9928.67 1611
9929.61 1565
9930.55 1578
9931.49 1584
9932.43 1460
9933.37 1306
9934.31 1174
9935.25 1054
9936.20 1033
9937.14 984
9938.08 867
9939.02 823
9939.96 866
9940.90 876
9941.84 813
9942.78 837
9943.73 812
9944.67 797
9945.61 822
9946.55 793
9947.49 820
9948.43 834
9949.37 837
9950.32 786
9951.26 826
9952.20 804
9953.14 774
9954.08 828
9955.03 786
9955.97 725
9956.91 750
9957.85 830
9958.79 853
9959.74 804
9960.68 797
9961.62 757
9962.56 763
9963.50 748
9964.45 743
9965.39 753
9966.33 750
9967.27 793
9968.22 741
9969.16 695
9970.10 688
9971.04 722
9971.99 762
9972.93 768
9973.87 746
9974.82 751
9975.76 786
9976.70 773
9977.64 722
9978.59 702
9979.53 685
9980.47 712
9981.42 675
9982.36 699
9983.30 675
9984.25 736
9985.19 689
9986.13 715
9987.08 719
9988.02 687
9988.96 741
9989.91 685
9990.85 747
9991.80 681
9992.74 756
9993.68 714
9994.63 714
9995.57 735
9996.51 719
9997.46 763
9998.40 689
9999.35 721
10000.29 715
10001.23 706
10002.18 687
10003.12 657
10004.07 701
10005.01 687
10005.96 714
10006.90 697
10007.84 672
10008.79 695
10009.73 764
10010.68 741
10011.62 656
10012.57 693
10013.51 682
10014.46 683
10015.40 670
10016.35 696
10017.29 686
10018.24 701
10019.18 680
10020.13 629
10021.07 660
10022.02 721
10022.96 724
10023.91 656
10024.85 696
10025.80 728
10026.74 663
10027.69 647
10028.63 695
10029.58 712
10030.52 700
10031.47 680
10032.42 640
10033.36 688
10034.31 636
10035.25 611
10036.20 622
10037.14 659
10038.09 640
10039.04 578
10039.98 599
10040.93 626
10041.87 611
10042.82 605
10043.77 567
10044.71 620
10045.66 620
10046.60 614
10047.55 604
10048.50 588
10049.44 665
10050.39 613
10051.34 648
10052.28 599
10053.23 597
10054.18 621
10055.12 675
10056.07 620
10057.02 652
10057.96 595
10058.91 659
10059.86 667
10060.80 682
10061.75 598
10062.70 602
10063.64 628
10064.59 666
10065.54 652
10066.49 618
10067.43 599
10068.38 624
10069.33 572
10070.28 571
10071.22 594
10072.17 624
10073.12 639
10074.07 551
10075.01 502
10075.96 644
10076.91 614
10077.86 548
10078.80 617
10079.75 604
10080.70 582
10081.65 612
10082.60 624
10083.54 585
10084.49 557
10085.44 553
10086.39 580
10087.34 546
10088.28 576
10089.23 537
10090.18 571
10091.13 537
10092.08 559
10093.03 560
10093.97 586
10094.92 560
10095.87 535
10096.82 504
10097.77 527
10098.72 490
10099.67 563
10100.62 566
10101.56 589
10102.51 579
10103.46 557
10104.41 596
10105.36 592
10106.31 551
10107.26 522
10108.21 541
10109.16 546
10110.11 575
10111.05 571
10112.00 571
10112.95 563
10113.90 576
10114.85 574
10115.80 607
10116.75 621
10117.70 621
10118.65 602
10119.60 568
10120.55 551
10121.50 498
10122.45 560
10123.40 554
10124.35 534
10125.30 554
10126.25 580
10127.20 535
10128.15 538
10129.10 527
10130.05 558
10131.00 513
10131.95 546
10132.90 575
10133.85 573
10134.80 561
10135.75 557
10136.70 577
10137.65 568
10138.60 567
10139.55 518
10140.51 555
10141.46 534
10142.41 567
10143.36 545
10144.31 546
10145.26 574
10146.21 547
10147.16 570
10148.11 592
10149.06 608
10150.01 535
10150.97 590
10151.92 570
10152.87 551
10153.82 566
10154.77 565
10155.72 531
10156.67 568
10157.63 568
10158.58 572
10159.53 581
10160.48 532
10161.43 570
10162.38 576
10163.34 577
10164.29 628
10165.24 573
10166.19 585
10167.14 582
10168.09 597
10169.05 565
10170.00 592
10170.95 607
10171.90 622
10172.86 617
10173.81 630
10174.76 613
10175.71 620
10176.66 599
10177.62 582
10178.57 614
10179.52 605
10180.47 609
10181.43 598
10182.38 596
10183.33 636
10184.29 647
10185.24 635
10186.19 702
10187.14 678
10188.10 658
10189.05 628
10190.00 671
10190.96 619
10191.91 600
10192.86 632
10193.81 698
10194.77 667
10195.72 640
10196.67 634
10197.63 571
10198.58 629
10199.53 626
10200.49 604
10201.44 635
10202.40 665
10203.35 715
10204.30 702
10205.26 745
10206.21 769
10207.16 847
10208.12 819
10209.07 815
10210.03 793
10210.98 812
10211.93 830
10212.89 721
10213.84 669
10214.80 726
10215.75 660
10216.70 648
10217.66 602
10218.61 599
10219.57 604
10220.52 638
10221.48 631
10222.43 643
10223.39 625
10224.34 583
10225.30 641
10226.25 630
10227.20 572
10228.16 617
10229.11 627
10230.07 556
10231.02 621
10231.98 638
10232.93 622
10233.89 623
10234.84 626
10235.80 696
10236.75 719
10237.71 723
10238.67 735
10239.62 756
10240.58 775
10241.53 699
10242.49 658
10243.44 627
10244.40 614
10245.35 561
10246.31 553
10247.26 578
10248.22 584
10249.18 554
10250.13 602
10251.09 583
10252.04 576
10253.00 575
10253.96 582
10254.91 593
10255.87 569
10256.82 536
10257.78 570
10258.74 540
10259.69 578
10260.65 562
10261.61 565
10262.56 570
10263.52 547
10264.47 603
10265.43 588
10266.39 555
10267.34 546
10268.30 549
10269.26 521
10270.21 586
10271.17 606
10272.13 567
10273.09 559
10274.04 504
10275.00 589
10275.96 539
10276.91 530
10277.87 570
10278.83 570
10279.78 588
10280.74 551
10281.70 564
10282.66 520
10283.61 474
10284.57 537
10285.53 529
10286.49 552
10287.44 543
10288.40 584
10289.36 548
10290.32 493
10291.27 502
10292.23 505
10293.19 535
10294.15 551
10295.11 562
10296.06 564
10297.02 557
10297.98 512
10298.94 532
10299.90 512
10300.85 544
10301.81 515
10302.77 521
10303.73 504
10304.69 510
10305.65 543
10306.60 567
10307.56 566
10308.52 595
10309.48 534
10310.44 513
10311.40 503
10312.36 495
10313.32 490
10314.27 532
10315.23 533
10316.19 515
10317.15 521
10318.11 529
10319.07 507
10320.03 493
10320.99 533
10321.95 496
10322.91 505
10323.86 526
10324.82 493
10325.78 490
10326.74 495
10327.70 509
10328.66 478
10329.62 600
10330.58 590
10331.54 616
10332.50 550
10333.46 516
10334.42 543
10335.38 533
10336.34 515
10337.30 574
10338.26 541
10339.22 563
10340.18 538
10341.14 570
10342.10 529
10343.06 484
10344.02 474
10344.98 465
10345.94 509
10346.90 541
10347.86 555
10348.82 530
10349.78 540
10350.74 525
10351.70 523
10352.66 480
10353.62 505
10354.58 499
10355.55 530
10356.51 522
10357.47 489
10358.43 497
10359.39 490
10360.35 522
10361.31 508
10362.27 483
10363.23 527
10364.19 546
10365.16 494
10366.12 534
10367.08 527
10368.04 525
10369.00 480
10369.96 491
10370.92 513
10371.88 546
10372.85 484
10373.81 434
10374.77 429
10375.73 439
10376.69 478
10377.65 479
10378.62 498
10379.58 485
10380.54 518
10381.50 492
10382.46 519
10383.43 494
10384.39 507
10385.35 566
10386.31 539
10387.27 448
10388.24 453
10389.20 426
10390.16 456
10391.12 485
10392.09 498
10393.05 487
10394.01 484
10394.97 472
10395.94 482
10396.90 460
10397.86 465
10398.82 487
10399.79 519
10400.75 537
10401.71 464
10402.68 474
10403.64 505
10404.60 428
10405.57 450
10406.53 446
10407.49 482
10408.45 489
10409.42 495
10410.38 489
10411.34 486
10412.31 405
10413.27 427
10414.23 413
10415.20 415
10416.16 453
10417.13 452
10418.09 501
10419.05 468
10420.02 450
10420.98 482
10421.94 512
10422.91 483
10423.87 491
10424.84 498
10425.80 504
10426.76 497
10427.73 499
10428.69 491
10429.66 479
10430.62 413
10431.58 453
10432.55 476
10433.51 465
10434.48 448
10435.44 433
10436.41 447
10437.37 394
10438.34 407
10439.30 418
10440.27 439
10441.23 388
10442.19 429
10443.16 489
10444.12 436
10445.09 510
10446.05 416
10447.02 462
10447.98 431
10448.95 451
10449.91 421
10450.88 446
10451.84 441
10452.81 440
10453.78 454
10454.74 436
10455.71 425
10456.67 437
10457.64 421
10458.60 413
10459.57 433
10460.53 413
10461.50 464
10462.47 451
10463.43 452
10464.40 419
10465.36 427
10466.33 406
10467.29 410
10468.26 411
10469.23 439
10470.19 430
10471.16 429
10472.12 405
10473.09 469
10474.06 412
10475.02 469
10475.99 443
10476.96 427
10477.92 501
10478.89 431
10479.86 458
10480.82 481
10481.79 437
10482.76 403
10483.72 427
10484.69 424
10485.66 405
10486.62 435
10487.59 463
10488.56 440
10489.52 450
10490.49 409
10491.46 412
10492.42 460
10493.39 423
10494.36 420
10495.33 388
10496.29 452
10497.26 451
10498.23 409
10499.19 410
10500.16 458
10501.13 420
10502.10 373
10503.06 417
10504.03 439
10505.00 444
10505.97 390
10506.94 420
10507.90 387
10508.87 392
10509.84 376
10510.81 382
10511.78 375
10512.74 417
10513.71 396
10514.68 421
10515.65 369
10516.62 415
10517.58 437
10518.55 411
10519.52 416
10520.49 387
10521.46 434
10522.43 406
10523.39 443
10524.36 404
10525.33 407
10526.30 374
10527.27 406
10528.24 422
10529.21 390
10530.18 440
10531.14 406
10532.11 408
10533.08 398
10534.05 393
10535.02 391
10535.99 412
10536.96 393
10537.93 389
10538.90 377
10539.87 440
10540.84 420
10541.80 424
10542.77 397
10543.74 362
10544.71 375
10545.68 391
10546.65 415
10547.62 413
10548.59 448
10549.56 457
10550.53 436
10551.50 394
10552.47 403
10553.44 415
10554.41 436
10555.38 424
10556.35 459
10557.32 415
10558.29 445
10559.26 413
10560.23 449
10561.20 415
10562.17 474
10563.14 481
10564.11 456
10565.08 459
10566.05 387
10567.02 476
10567.99 433
10568.97 383
10569.94 387
10570.91 412
10571.88 398
10572.85 422
10573.82 437
10574.79 457
10575.76 454
10576.73 470
10577.70 420
10578.67 403
10579.64 411
10580.62 409
10581.59 434
10582.56 403
10583.53 436
10584.50 452
10585.47 500
10586.44 464
10587.42 461
10588.39 443
10589.36 423
10590.33 445
10591.30 403
10592.27 435
10593.25 434
10594.22 425
10595.19 429
10596.16 469
10597.13 431
10598.10 456
10599.08 426
10600.05 413
10601.02 430
10601.99 463
10602.96 435
10603.94 469
10604.91 459
10605.88 441
10606.85 441
10607.83 429
10608.80 428
10609.77 459
10610.74 439
10611.72 459
10612.69 499
10613.66 469
10614.63 454
10615.61 409
10616.58 412
10617.55 389
10618.53 460
10619.50 442
10620.47 455
10621.44 443
10622.42 441
10623.39 443
10624.36 458
10625.34 455
10626.31 454
10627.28 466
10628.26 488
10629.23 452
10630.20 479
10631.18 472
10632.15 444
10633.12 496
10634.10 473
10635.07 501
10636.05 524
10637.02 510
10637.99 592
10638.97 647
10639.94 612
10640.91 633
10641.89 646
10642.86 609
10643.84 618
10644.81 558
10645.79 563
10646.76 545
10647.73 523
10648.71 509
10649.68 500
10650.66 447
10651.63 449
10652.61 446
10653.58 430
10654.55 413
10655.53 444
10656.50 478
10657.48 456
10658.45 446
10659.43 409
10660.40 436
10661.38 398
10662.35 481
10663.33 443
10664.30 473
10665.28 455
10666.25 448
10667.23 426
10668.20 445
10669.18 450
10670.15 410
10671.13 410
10672.10 424
10673.08 440
10674.05 419
10675.03 467
10676.01 407
10676.98 413
10677.96 431
10678.93 427
10679.91 424
10680.88 413
10681.86 452
10682.84 479
10683.81 432
10684.79 421
10685.76 457
10686.74 453
10687.72 403
10688.69 407
10689.67 417
10690.64 429
10691.62 438
10692.60 407
10693.57 420
10694.55 438
10695.53 428
10696.50 424
10697.48 445
10698.46 462
10699.43 495
10700.41 463
10701.39 442
10702.36 430
10703.34 488
10704.32 492
10705.29 416
10706.27 451
10707.25 422
10708.22 420
10709.20 427
10710.18 460
10711.15 384
10712.13 443
10713.11 440
10714.09 413
10715.06 390
10716.04 440
10717.02 411
10718.00 390
10718.97 448
10719.95 424
10720.93 466
10721.91 399
10722.88 438
10723.86 420
10724.84 419
10725.82 437
10726.80 426
10727.77 414
10728.75 392
10729.73 389
10730.71 396
10731.69 420
10732.66 440
10733.64 411
10734.62 373
10735.60 411
10736.58 419
10737.55 483
10738.53 457
10739.51 477
10740.49 490
10741.47 461
10742.45 459
10743.43 454
10744.40 427
10745.38 439
10746.36 451
10747.34 445
10748.32 399
10749.30 416
10750.28 423
10751.26 409
10752.24 393
10753.21 396
10754.19 410
10755.17 437
10756.15 435
10757.13 377
10758.11 391
10759.09 442
10760.07 450
10761.05 474
10762.03 455
10763.01 420
10763.99 446
10764.97 444
10765.95 412
10766.93 475
10767.91 485
10768.89 431
10769.87 427
10770.84 439
10771.82 446
10772.80 442
10773.78 466
10774.76 449
10775.74 470
10776.73 475
10777.71 442
10778.69 458
10779.67 472
10780.65 484
10781.63 467
10782.61 440
10783.59 447
10784.57 453
10785.55 490
10786.53 486
10787.51 491
10788.49 476
10789.47 447
10790.45 438
10791.43 478
10792.41 482
10793.39 460
10794.38 473
10795.36 424
10796.34 476
10797.32 452
10798.30 426
10799.28 484
10800.26 503
10801.24 492
10802.22 499
10803.21 455
10804.19 452
10805.17 479
10806.15 507
10807.13 476
10808.11 436
10809.09 449
10810.08 437
10811.06 453
10812.04 437
10813.02 464
10814.00 440
10814.99 486
10815.97 467
10816.95 482
10817.93 471
10818.91 486
10819.90 518
10820.88 500
10821.86 523
10822.84 485
10823.82 436
10824.81 485
10825.79 474
10826.77 514
10827.75 523
10828.74 492
10829.72 498
10830.70 520
10831.68 475
10832.67 471
10833.65 485
10834.63 483
10835.62 505
10836.60 510
10837.58 462
10838.56 495
10839.55 485
10840.53 490
10841.51 446
10842.50 456
10843.48 485
10844.46 496
10845.45 455
10846.43 467
10847.41 488
10848.40 495
10849.38 522
10850.36 499
10851.35 486
10852.33 476
10853.31 504
10854.30 484
10855.28 511
10856.26 491
10857.25 497
10858.23 519
10859.22 530
10860.20 516
10861.18 494
10862.17 517
10863.15 525
10864.14 498
10865.12 483
10866.10 497
10867.09 511
10868.07 524
10869.06 481
10870.04 500
10871.03 582
10872.01 571
10873.00 571
10873.98 561
10874.96 520
10875.95 535
10876.93 531
10877.92 510
10878.90 526
10879.89 539
10880.87 610
10881.86 587
10882.84 579
10883.83 536
10884.81 608
10885.80 559
10886.78 602
10887.77 559
10888.75 602
10889.74 621
10890.72 606
10891.71 623
10892.70 625
10893.68 617
10894.67 629
10895.65 585
10896.64 584
10897.62 589
10898.61 585
10899.59 640
10900.58 633
10901.57 603
10902.55 601
10903.54 636
10904.52 618
10905.51 658
10906.50 615
10907.48 637
10908.47 624
10909.45 643
10910.44 634
10911.43 622
10912.41 660
10913.40 676
10914.39 682
10915.37 692
10916.36 712
10917.35 720
10918.33 675
10919.32 702
10920.30 744
10921.29 695
10922.28 707
10923.27 745
10924.25 714
10925.24 730
10926.23 769
10927.21 741
10928.20 720
10929.19 744
10930.17 700
10931.16 723
10932.15 700
10933.14 680
10934.12 693
10935.11 760
10936.10 767
10937.09 759
10938.07 709
10939.06 765
10940.05 795
10941.04 766
10942.02 787
10943.01 819
10944.00 846
10944.99 835
10945.97 818
10946.96 811
10947.95 897
10948.94 915
10949.93 881
10950.91 884
10951.90 920
10952.89 960
10953.88 1014
10954.87 992
10955.85 997
10956.84 1110
10957.83 1159
10958.82 1218
10959.81 1263
10960.80 1398
10961.79 1258
10962.77 1254
10963.76 1208
10964.75 1135
10965.74 1154
10966.73 1101
10967.72 1014
10968.71 976
10969.70 934
10970.68 948
10971.67 957
10972.66 922
10973.65 922
10974.64 915
10975.63 944
10976.62 921
10977.61 879
10978.60 865
10979.59 849
10980.58 895
10981.57 930
10982.55 897
10983.54 943
10984.53 967
10985.52 941
10986.51 956
10987.50 1000
10988.49 988
10989.48 1004
10990.47 969
10991.46 1003
10992.45 972
10993.44 1009
10994.43 1031
10995.42 1130
10996.41 1190
10997.40 1258
10998.39 1395
10999.38 1546
11000.37 1612
11001.36 1662
11002.35 1671
11003.34 1680
11004.33 1626
11005.33 1581
11006.32 1431
11007.31 1306
11008.30 1195
11009.29 1070
11010.28 999
11011.27 933
11012.26 914
11013.25 846
11014.24 902
11015.23 817
11016.22 816
11017.21 831
11018.21 862
11019.20 855
11020.19 870
11021.18 844
11022.17 824
11023.16 844
11024.15 813
11025.14 794
11026.14 816
11027.13 814
11028.12 821
11029.11 807
11030.10 808
11031.09 837
11032.09 794
11033.08 794
11034.07 753
11035.06 742
11036.05 742
11037.05 720
11038.04 802
11039.03 751
11040.02 755
11041.01 782
11042.01 752
11043.00 705
11043.99 725
11044.98 740
11045.97 751
11046.97 699
11047.96 654
11048.95 660
11049.94 746
11050.94 700
11051.93 690
11052.92 788
11053.91 759
11054.91 662
11055.90 693
11056.89 747
11057.89 774
11058.88 775
11059.87 773
11060.87 812
11061.86 844
11062.85 859
11063.84 861
11064.84 850
11065.83 800
11066.82 772
11067.82 801
11068.81 758
11069.80 698
11070.80 699
11071.79 727
11072.78 729
11073.78 673
11074.77 750
11075.77 754
11076.76 710
11077.75 687
11078.75 696
11079.74 667
11080.73 711
11081.73 704
11082.72 732
11083.72 706
11084.71 703
11085.70 729
11086.70 723
11087.69 666
11088.69 708
11089.68 722
11090.68 703
11091.67 660
11092.66 679
11093.66 730
11094.65 685
11095.65 726
11096.64 700
11097.64 693
11098.63 732
11099.63 754
11100.62 739
11101.62 794
11102.61 771
11103.61 668
11104.60 703
11105.60 735
11106.59 604
11107.59 586
11108.58 692
11109.58 640
11110.57 624
11111.57 653
11112.56 634
11113.56 601
11114.55 610
11115.55 588
11116.55 644
11117.54 595
11118.54 572
11119.53 587
11120.53 593
11121.52 600
11122.52 573
11123.51 629
11124.51 652
11125.51 653
11126.50 637
11127.50 615
11128.49 648
11129.49 661
11130.49 662
11131.48 620
11132.48 603
11133.48 649
11134.47 641
11135.47 614
11136.46 586
11137.46 580
11138.46 595
11139.45 574
11140.45 564
11141.45 560
11142.44 537
11143.44 560
11144.44 576
11145.43 574
11146.43 567
11147.43 586
11148.43 574
11149.42 555
11150.42 557
11151.42 562
11152.41 561
11153.41 575
11154.41 596
11155.40 574
11156.40 528
11157.40 532
11158.40 522
11159.39 554
11160.39 547
11161.39 576
11162.39 547
11163.38 567
11164.38 533
11165.38 553
11166.38 544
11167.38 577
11168.37 499
11169.37 581
11170.37 565
11171.37 573
11172.37 540
11173.36 524
11174.36 541
11175.36 528
11176.36 522
11177.36 552
11178.35 559
11179.35 610
11180.35 566
11181.35 558
11182.35 558
11183.35 550
11184.34 584
11185.34 544
11186.34 536
11187.34 547
11188.34 580
11189.34 580
11190.34 545
11191.34 542
11192.34 584
11193.33 559
11194.33 618
11195.33 589
11196.33 568
11197.33 591
11198.33 582
11199.33 611
11200.33 607
11201.33 561
11202.33 536
11203.33 530
11204.33 583
11205.32 588
11206.32 507
11207.32 576
11208.32 568
11209.32 584
11210.32 596
11211.32 547
11212.32 560
11213.32 578
11214.32 543
11215.32 503
11216.32 559
11217.32 557
11218.32 542
11219.32 516
11220.32 505
11221.32 540
11222.32 549
11223.32 548
11224.32 574
11225.32 553
11226.32 520
11227.33 547
11228.33 594
11229.33 547
11230.33 552
11231.33 575
11232.33 530
11233.33 525
11234.33 525
11235.33 551
11236.33 537
11237.33 509
11238.33 504
11239.33 544
11240.34 550
11241.34 537
11242.34 505
11243.34 501
11244.34 570
11245.34 550
11246.34 557
11247.34 537
11248.35 545
11249.35 539
11250.35 555
11251.35 558
11252.35 497
11253.35 521
11254.35 545
11255.36 552
11256.36 470
11257.36 513
11258.36 486
11259.36 492
11260.37 524
11261.37 495
11262.37 529
11263.37 505
11264.37 507
11265.38 483
11266.38 545
11267.38 523
11268.38 584
11269.39 517
11270.39 499
11271.39 501
11272.39 587
11273.40 577
11274.40 544
11275.40 501
11276.40 509
11277.41 537
11278.41 583
11279.41 550
11280.41 528
11281.42 568
11282.42 564
11283.42 564
11284.43 547
11285.43 563
11286.43 551
11287.44 513
11288.44 525
11289.44 499
11290.45 490
11291.45 490
11292.45 484
11293.46 495
11294.46 513
11295.46 510
11296.47 524
11297.47 489
11298.47 491
11299.48 483
11300.48 534
11301.48 529
11302.49 499
11303.49 498
11304.50 504
11305.50 564
11306.50 527
11307.51 587
11308.51 646
11309.52 632
11310.52 610
11311.52 621
11312.53 662
11313.53 724
11314.54 712
11315.54 697
11316.55 671
11317.55 679
11318.56 728
11319.56 664
11320.56 615
11321.57 580
11322.57 572
11323.58 515
11324.58 534
11325.59 508
11326.59 450
11327.60 498
11328.60 493
11329.61 476
11330.61 522
11331.62 456
11332.62 515
11333.63 475
11334.63 453
11335.64 479
11336.65 486
11337.65 466
11338.66 447
11339.66 433
11340.67 480
11341.67 487
11342.68 453
11343.68 498
11344.69 442
11345.70 493
11346.70 517
11347.71 466
11348.71 457
11349.72 441
11350.72 480
11351.73 502
11352.74 508
11353.74 460
11354.75 453
11355.76 428
11356.76 477
11357.77 477
11358.77 478
11359.78 478
11360.79 475
11361.79 474
11362.80 453
11363.81 459
11364.81 463
11365.82 480
11366.83 451
11367.83 459
11368.84 461
11369.85 460
11370.85 445
11371.86 453
11372.87 484
11373.87 438
11374.88 462
11375.89 497
11376.90 469
11377.90 434
11378.91 476
11379.92 486
11380.92 471
11381.93 451
11382.94 459
11383.95 473
11384.95 468
11385.96 472
11386.97 493
11387.98 423
11388.99 466
11389.99 439
11391.00 453
11392.01 432
11393.02 454
11394.02 442
11395.03 468
11396.04 462
11397.05 456
11398.06 457
11399.06 458
11400.07 501
11401.08 469
11402.09 469
11403.10 476
11404.11 430
11405.11 432
11406.12 504
11407.13 450
11408.14 438
11409.15 467
11410.16 514
11411.17 474
11412.17 443
11413.18 483
11414.19 449
11415.20 446
11416.21 456
11417.22 472
11418.23 462
11419.24 435
11420.25 456
11421.25 491
11422.26 456
11423.27 439
11424.28 429
11425.29 435
11426.30 453
11427.31 409
11428.32 430
11429.33 455
11430.34 459
11431.35 456
11432.36 423
11433.37 440
11434.38 466
11435.39 479
11436.40 439
11437.41 446
11438.42 460
11439.43 512
11440.44 505
11441.45 448
11442.46 505
11443.47 506
11444.48 462
11445.49 460
11446.50 420
11447.51 427
11448.52 456
11449.53 464
11450.54 404
11451.55 437
11452.56 505
11453.57 421
11454.58 458
11455.59 452
11456.60 463
11457.61 480
11458.62 481
11459.63 481
11460.64 497
11461.66 438
11462.67 439
11463.68 474
11464.69 470
11465.70 481
11466.71 497
11467.72 501
11468.73 457
11469.74 458
11470.76 473
11471.77 450
11472.78 456
11473.79 467
11474.80 396
11475.81 464
11476.82 466
11477.84 483
11478.85 460
11479.86 472
11480.87 457
11481.88 477
11482.89 446
11483.91 465
11484.92 491
11485.93 473
11486.94 463
11487.95 454
11488.97 423
11489.98 427
11490.99 452
11492.00 456
11493.02 498
11494.03 445
11495.04 438
11496.05 505
11497.06 511
11498.08 463
11499.09 461
11500.10 487
11501.12 471
11502.13 441
11503.14 454
11504.15 485
11505.17 455
11506.18 431
11507.19 464
11508.20 453
11509.22 475
11510.23 485
11511.24 490
11512.26 493
11513.27 446
11514.28 490
11515.30 456
11516.31 453
11517.32 474
11518.34 460
11519.35 471
11520.36 479
11521.38 521
11522.39 485
11523.40 450
11524.42 477
11525.43 478
11526.45 442
11527.46 503
11528.47 514
11529.49 520
11530.50 462
11531.52 422
11532.53 524
11533.54 504
11534.56 450
11535.57 485
11536.59 506
11537.60 525
11538.61 533
11539.63 525
11540.64 486
11541.66 547
11542.67 553
11543.69 530
11544.70 512
11545.72 530
11546.73 532
11547.74 525
11548.76 510
11549.77 496
11550.79 526
11551.80 489
11552.82 514
11553.83 520
11554.85 553
11555.86 554
11556.88 542
11557.89 544
11558.91 543
11559.92 538
11560.94 592
11561.96 543
11562.97 575
11563.99 568
11565.00 636
11566.02 567
11567.03 563
11568.05 542
11569.06 599
11570.08 585
11571.10 581
11572.11 610
11573.13 629
11574.14 634
11575.16 664
11576.17 625
11577.19 639
11578.21 660
11579.22 643
11580.24 657
11581.25 714
11582.27 740
11583.29 721
11584.30 749
11585.32 838
11586.34 784
11587.35 811
11588.37 793
11589.39 788
11590.40 875
11591.42 889
11592.44 867
11593.45 873
11594.47 939
11595.49 953
11596.50 1004
11597.52 1037
11598.54 1109
11599.55 1153
11600.57 1257
11601.59 1541
11602.60 1590
11603.62 1662
11604.64 1877
11605.66 1929
11606.67 1813
11607.69 1728
11608.71 1620
11609.73 1462
11610.74 1281
11611.76 1144
11612.78 1050
11613.80 975
11614.81 870
11615.83 854
11616.85 794
11617.87 763
11618.88 730
11619.90 733
11620.92 746
11621.94 730
11622.96 710
11623.97 696
11624.99 704
11626.01 739
11627.03 690
11628.05 682
11629.07 669
11630.08 668
11631.10 628
11632.12 620
11633.14 652
11634.16 654
11635.18 681
11636.19 629
11637.21 608
11638.23 656
11639.25 625
11640.27 569
11641.29 596
11642.31 607
11643.33 558
11644.34 560
11645.36 626
11646.38 602
11647.40 555
11648.42 585
11649.44 576
11650.46 552
11651.48 560
11652.50 542
11653.52 529
11654.54 573
11655.56 534
11656.58 536
11657.60 552
11658.61 544
11659.63 577
11660.65 627
11661.67 582
11662.69 572
11663.71 622
11664.73 672
11665.75 643
11666.77 634
11667.79 671
11668.81 739
11669.83 676
11670.85 632
11671.87 669
11672.89 669
11673.91 629
11674.93 603
11675.95 617
11676.97 572
11678.00 604
11679.02 581
11680.04 578
11681.06 542
11682.08 535
11683.10 603
11684.12 634
11685.14 646
11686.16 644
11687.18 621
11688.20 610
11689.22 611
11690.24 638
11691.26 610
11692.29 559
11693.31 598
11694.33 584
11695.35 567
11696.37 546
11697.39 519
11698.41 546
11699.43 554
11700.46 548
11701.48 573
11702.50 565
11703.52 573
11704.54 571
11705.56 529
11706.58 527
11707.61 511
11708.63 540
11709.65 539
11710.67 593
11711.69 524
11712.72 536
11713.74 537
11714.76 532
11715.78 524
11716.80 493
11717.83 486
11718.85 459
11719.87 465
11720.89 508
11721.92 500
11722.94 495
11723.96 497
11724.98 516
11726.01 481
11727.03 507
11728.05 513
11729.07 483
11730.10 508
11731.12 498
11732.14 506
11733.16 535
11734.19 520
11735.21 525
11736.23 503
11737.26 538
11738.28 469
11739.30 508
11740.33 513
11741.35 485
11742.37 505
11743.39 475
11744.42 523
11745.44 515
11746.47 473
11747.49 495
11748.51 519
11749.54 487
11750.56 477
11751.58 504
11752.61 510
11753.63 484
11754.65 468
11755.68 467
11756.70 471
11757.73 498
11758.75 538
11759.77 479
11760.80 458
11761.82 458
11762.85 472
11763.87 484
11764.89 500
11765.92 424
11766.94 458
11767.97 477
11768.99 454
11770.02 458
11771.04 483
11772.06 494
11773.09 470
11774.11 447
11775.14 470
11776.16 480
11777.19 492
11778.21 495
11779.24 498
11780.26 448
11781.29 467
11782.31 452
11783.34 466
11784.36 467
11785.39 453
11786.41 427
11787.44 463
11788.46 462
11789.49 459
11790.51 486
11791.54 490
11792.57 525
11793.59 520
11794.62 486
11795.64 490
11796.67 502
11797.69 512
11798.72 528
11799.74 501
11800.77 499
11801.80 491
11802.82 522
11803.85 495
11804.87 476
11805.90 490
11806.93 503
11807.95 468
11808.98 470
11810.00 445
11811.03 429
11812.06 509
11813.08 509
11814.11 507
11815.14 476
11816.16 476
11817.19 484
11818.22 479
11819.24 467
11820.27 457
11821.30 462
11822.32 487
11823.35 466
11824.38 462
11825.40 484
11826.43 505
11827.46 491
11828.48 517
11829.51 517
11830.54 488
11831.56 555
11832.59 525
11833.62 552
11834.65 466
11835.67 517
11836.70 494
11837.73 465
11838.76 443
11839.78 490
11840.81 482
11841.84 516
11842.87 484
11843.89 499
11844.92 544
11845.95 511
11846.98 522
11848.00 536
11849.03 504
11850.06 473
11851.09 547
11852.12 504
11853.14 555
11854.17 581
11855.20 528
11856.23 517
11857.26 527
11858.29 511
11859.31 527
11860.34 544
11861.37 548
11862.40 554
11863.43 537
11864.46 531
11865.48 531
11866.51 574
11867.54 629
11868.57 592
11869.60 554
11870.63 570
11871.66 561
11872.69 612
11873.72 589
11874.74 585
11875.77 586
11876.80 554
11877.83 592
11878.86 596
11879.89 639
11880.92 619
11881.95 608
11882.98 614
11884.01 644
11885.04 637
11886.07 619
11887.10 624
11888.13 643
11889.15 638
11890.18 691
11891.21 701
11892.24 643
11893.27 657
11894.30 710
11895.33 726
11896.36 695
11897.39 704
11898.42 738
11899.45 773
11900.48 822
11901.51 835
11902.54 857
11903.57 851
11904.60 888
11905.64 862
11906.67 857
11907.70 825
11908.73 817
11909.76 766
11910.79 760
11911.82 822
11912.85 807
11913.88 793
11914.91 821
11915.94 872
11916.97 746
11918.00 766
11919.03 710
11920.06 744
11921.10 789
11922.13 779
11923.16 747
11924.19 805
11925.22 840
11926.25 912
11927.28 880
11928.31 1007
11929.35 1046
11930.38 1036
11931.41 1193
11932.44 1233
11933.47 1273
11934.50 1333
11935.53 1196
11936.57 1203
11937.60 1114
11938.63 1104
11939.66 1054
11940.69 909
11941.73 835
11942.76 867
11943.79 815
11944.82 774
11945.85 715
11946.89 674
11947.92 711
11948.95 670
11949.98 663
11951.01 709
11952.05 719
11953.08 729
11954.11 719
11955.14 690
11956.18 680
11957.21 700
11958.24 720
11959.27 644
11960.31 644
11961.34 661
11962.37 684
11963.41 724
11964.44 712
11965.47 697
11966.50 662
11967.54 673
11968.57 692
11969.60 707
11970.64 693
11971.67 668
11972.70 687
11973.74 641
11974.77 650
11975.80 678
11976.84 652
11977.87 672
11978.90 626
11979.94 609
11980.97 636
11982.00 689
11983.04 699
11984.07 644
11985.11 624
11986.14 692
11987.17 708
11988.21 703
11989.24 679
11990.28 715
11991.31 748
11992.34 697
11993.38 778
11994.41 747
11995.45 768
11996.48 770
11997.52 752
11998.55 752
11999.58 771
12000.62 721
12001.65 730
12002.69 727
12003.72 750
12004.76 724
12005.79 765
12006.83 802
12007.86 727
12008.90 752
12009.93 803
12010.97 746
12012.00 727
12013.04 747
12014.07 743
12015.11 716
12016.14 750
12017.18 813
12018.21 776
12019.25 785
12020.28 837
12021.32 843
12022.35 809
12023.39 817
12024.42 862
12025.46 819
12026.49 793
12027.53 756
12028.57 781
12029.60 788
12030.64 757
12031.67 806
12032.71 785
12033.74 794
12034.78 817
12035.82 842
12036.85 817
12037.89 766
12038.92 701
12039.96 734
12041.00 784
12042.03 756
12043.07 764
12044.11 786
12045.14 817
12046.18 811
12047.22 723
12048.25 741
12049.29 750
12050.33 740
12051.36 780
12052.40 761
12053.44 778
12054.47 747
12055.51 778
12056.55 799
12057.58 822
12058.62 835
12059.66 848
12060.69 819
12061.73 789
12062.77 848
12063.80 855
12064.84 803
12065.88 837
12066.92 846
12067.95 821
12068.99 835
12070.03 789
12071.07 815
12072.10 814
12073.14 779
12074.18 829
12075.22 821
12076.25 819
12077.29 796
12078.33 830
12079.37 848
12080.41 838
12081.44 902
12082.48 858
12083.52 875
12084.56 916
12085.60 850
12086.63 904
12087.67 869
12088.71 912
12089.75 888
12090.79 947
12091.83 926
12092.86 989
12093.90 912
12094.94 913
12095.98 989
12097.02 1022
12098.06 1041
12099.10 1119
12100.13 1185
12101.17 1169
12102.21 1245
12103.25 1320
12104.29 1344
12105.33 1339
12106.37 1460
12107.41 1301
12108.45 1316
12109.49 1227
12110.52 1167
12111.56 1064
12112.60 1039
12113.64 963
12114.68 859
12115.72 813
12116.76 794
12117.80 839
12118.84 751
12119.88 782
12120.92 805
12121.96 757
12123.00 752
12124.04 705
12125.08 672
12126.12 719
12127.16 756
12128.20 742
12129.24 703
12130.28 718
12131.32 638
12132.36 662
12133.40 675
12134.44 679
12135.48 675
12136.52 641
12137.56 688
12138.60 730
12139.64 609
12140.68 677
12141.72 648
12142.76 601
12143.80 623
12144.84 629
12145.88 643
12146.93 608
12147.97 590
12149.01 624
12150.05 610
12151.09 623
12152.13 689
12153.17 654
12154.21 654
12155.25 618
12156.29 592
12157.34 650
12158.38 641
12159.42 652
12160.46 642
12161.50 631
12162.54 634
12163.58 702
12164.62 679
12165.67 654
12166.71 650
12167.75 685
12168.79 693
12169.83 711
12170.87 726
12171.92 725
12172.96 686
12174.00 601
12175.04 677
12176.08 662
12177.13 637
12178.17 644
12179.21 632
12180.25 641
12181.30 623
12182.34 574
12183.38 602
12184.42 620
12185.46 623
12186.51 619
12187.55 664
12188.59 643
12189.63 591
12190.68 617
12191.72 604
12192.76 625
12193.81 654
12194.85 627
12195.89 618
12196.93 634
12197.98 642
12199.02 630
12200.06 684
12201.11 698
12202.15 661
12203.19 697
12204.24 664
12205.28 595
12206.32 634
12207.37 604
12208.41 639
12209.45 644
12210.50 634
12211.54 554
12212.58 584
12213.63 586
12214.67 622
12215.71 609
12216.76 609
12217.80 613
12218.85 606
12219.89 582
12220.93 543
12221.98 564
12223.02 584
12224.07 568
12225.11 615
12226.15 567
12227.20 585
12228.24 619
12229.29 580
12230.33 561
12231.38 603
12232.42 596
12233.46 556
12234.51 504
12235.55 541
12236.60 499
12237.64 565
12238.69 567
12239.73 531
12240.78 531
12241.82 548
12242.87 546
12243.91 513
12244.96 515
12246.00 523
12247.05 588
12248.09 614
12249.14 574
12250.18 543
12251.23 542
12252.27 539
12253.32 530
12254.36 479
12255.41 489
12256.45 519
12257.50 531
12258.55 524
12259.59 515
12260.64 502
12261.68 493
12262.73 519
12263.77 545
12264.82 492
12265.87 477
12266.91 475
12267.96 503
12269.00 486
12270.05 488
12271.10 493
12272.14 490
12273.19 501
12274.23 504
12275.28 517
12276.33 492
12277.37 521
12278.42 502
12279.47 482
12280.51 482
12281.56 494
12282.61 513
12283.65 452
12284.70 458
12285.75 517
12286.79 536
12287.84 520
12288.89 561
12289.93 528
12290.98 505
12292.03 494
12293.07 501
12294.12 505
12295.17 459
12296.22 435
12297.26 471
12298.31 491
12299.36 452
12300.40 459
12301.45 455
12302.50 441
12303.55 459
12304.59 521
12305.64 472
12306.69 520
12307.74 472
12308.78 448
12309.83 463
12310.88 459
12311.93 484
12312.98 452
12314.02 482
12315.07 456
12316.12 461
12317.17 495
12318.22 492
12319.26 470
12320.31 490
12321.36 483
12322.41 472
12323.46 464
12324.51 464
12325.55 471
12326.60 446
12327.65 482
12328.70 467
12329.75 440
12330.80 430
12331.85 464
12332.89 432
12333.94 485
12334.99 432
12336.04 425
12337.09 419
12338.14 460
12339.19 487
12340.24 493
12341.29 468
12342.33 499
12343.38 448
12344.43 440
12345.48 409
12346.53 457
12347.58 477
12348.63 485
12349.68 431
12350.73 460
12351.78 477
12352.83 454
12353.88 468
12354.93 462
12355.98 452
12357.03 429
12358.08 435
12359.13 441
12360.18 458
12361.23 444
12362.28 450
12363.33 447
12364.38 452
12365.43 439
12366.48 455
12367.53 465
12368.58 454
12369.63 456
12370.68 451
12371.73 485
12372.78 460
12373.83 453
12374.88 417
12375.93 440
12376.98 453
12378.03 497
12379.08 492
12380.13 466
12381.18 458
12382.23 508
12383.29 452
12384.34 479
12385.39 455
12386.44 455
12387.49 485
12388.54 457
12389.59 460
12390.64 452
12391.69 438
12392.75 448
12393.80 456
12394.85 464
12395.90 475
12396.95 448
12398.00 431
12399.05 483
12400.11 483
12401.16 486
12402.21 440
12403.26 450
12404.31 444
12405.36 471
12406.42 462
12407.47 456
12408.52 431
12409.57 474
12410.62 460
12411.68 496
12412.73 522
12413.78 506
12414.83 477
12415.88 464
12416.94 500
12417.99 468
12419.04 473
12420.09 468
12421.15 510
12422.20 518
12423.25 479
12424.30 468
12425.36 445
12426.41 473
12427.46 485
12428.52 468
12429.57 493
12430.62 490
12431.67 477
12432.73 527
12433.78 534
12434.83 505
12435.89 516
12436.94 559
12437.99 570
12439.05 518
12440.10 485
12441.15 497
12442.21 516
12443.26 530
12444.31 512
12445.37 483
12446.42 492
12447.47 508
12448.53 501
12449.58 534
12450.63 491
12451.69 509
12452.74 508
12453.80 531
12454.85 555
12455.90 544
12456.96 543
12458.01 580
12459.07 587
12460.12 576
12461.17 560
12462.23 618
12463.28 636
12464.34 649
12465.39 633
12466.45 699
12467.50 639
12468.56 695
12469.61 710
12470.66 754
12471.72 789
12472.77 887
12473.83 986
12474.88 1092
12475.94 1167
12476.99 1222
12478.05 1238
12479.10 1312
12480.16 1400
12481.21 1304
12482.27 1198
12483.32 1181
12484.38 1070
12485.43 1005
12486.49 909
12487.54 826
12488.60 789
12489.65 720
12490.71 685
12491.77 644
12492.82 631
12493.88 623
12494.93 603
12495.99 567
12497.04 587
12498.10 581
12499.15 530
12500.21 586
12501.27 555
12502.32 567
12503.38 554
12504.43 551
12505.49 566
12506.55 576
12507.60 571
12508.66 564
12509.72 527
12510.77 564
12511.83 552
12512.88 551
12513.94 553
12515.00 530
12516.05 489
12517.11 548
12518.17 531
12519.22 526
12520.28 468
12521.34 500
12522.39 476
12523.45 489
12524.51 511
12525.56 513
12526.62 530
12527.68 508
12528.74 522
12529.79 530
12530.85 495
12531.91 510
12532.96 498
12534.02 541
12535.08 547
12536.14 549
12537.19 571
12538.25 576
12539.31 598
12540.37 575
12541.42 569
12542.48 610
12543.54 590
12544.60 609
12545.65 603
12546.71 583
12547.77 597
12548.83 598
12549.89 562
12550.94 601
12552.00 601
12553.06 655
12554.12 631
12555.18 584
12556.23 611
12557.29 620
12558.35 654
12559.41 677
12560.47 679
12561.53 650
12562.58 663
12563.64 664
12564.70 614
12565.76 633
12566.82 611
12567.88 632
12568.94 592
12570.00 555
12571.05 540
12572.11 563
12573.17 554
12574.23 573
12575.29 605
12576.35 571
12577.41 551
12578.47 531
12579.53 547
12580.59 490
12581.64 475
12582.70 537
12583.76 534
12584.82 557
12585.88 528
12586.94 516
12588.00 551
12589.06 534
12590.12 511
12591.18 547
12592.24 548
12593.30 481
12594.36 496
12595.42 479
12596.48 505
12597.54 475
12598.60 484
12599.66 508
12600.72 547
12601.78 494
12602.84 484
12603.90 481
12604.96 475
12606.02 473
12607.08 438
12608.14 488
12609.20 490
12610.26 513
12611.32 477
12612.38 502
12613.44 513
12614.50 555
12615.57 496
12616.63 529
12617.69 554
12618.75 559
12619.81 526
12620.87 550
12621.93 506
12622.99 548
12624.05 525
12625.11 516
12626.18 512
12627.24 506
12628.30 524
12629.36 500
12630.42 499
12631.48 457
12632.54 504
12633.60 525
12634.67 506
12635.73 429
12636.79 448
12637.85 457
12638.91 475
12639.97 506
12641.04 464
12642.10 463
12643.16 469
12644.22 472
12645.28 497
12646.35 483
12647.41 495
12648.47 451
12649.53 479
12650.59 456
12651.66 470
12652.72 486
12653.78 446
12654.84 452
12655.91 443
12656.97 471
12658.03 469
12659.09 459
12660.16 453
12661.22 382
12662.28 421
12663.34 452
12664.41 426
12665.47 407
12666.53 485
12667.60 461
12668.66 430
12669.72 464
12670.78 505
12671.85 452
12672.91 411
12673.97 385
12675.04 428
12676.10 447
12677.16 439
12678.23 444
12679.29 470
12680.35 467
12681.42 457
12682.48 451
12683.54 470
12684.61 468
12685.67 444
12686.74 460
12687.80 484
12688.86 462
12689.93 475
12690.99 436
12692.05 458
12693.12 496
12694.18 477
12695.25 482
12696.31 484
12697.37 438
12698.44 481
12699.50 500
12700.57 492
12701.63 540
12702.70 517
12703.76 527
12704.83 539
12705.89 511
12706.95 526
12708.02 526
12709.08 516
12710.15 540
12711.21 518
12712.28 534
12713.34 522
12714.41 498
12715.47 523
12716.54 473
12717.60 466
12718.67 496
12719.73 461
12720.80 452
12721.86 459
12722.93 482
12723.99 478
12725.06 450
12726.12 450
12727.19 444
12728.26 462
12729.32 456
12730.39 495
12731.45 456
12732.52 479
12733.58 509
12734.65 481
12735.71 449
12736.78 481
12737.85 470
12738.91 440
12739.98 447
12741.04 461
12742.11 453
12743.18 417
12744.24 451
12745.31 436
12746.37 470
12747.44 444
12748.51 473
12749.57 501
12750.64 436
12751.71 419
12752.77 447
12753.84 462
12754.91 439
12755.97 410
12757.04 416
12758.11 451
12759.17 424
12760.24 423
12761.31 372
12762.37 415
12763.44 395
12764.51 384
12765.57 432
12766.64 428
12767.71 442
12768.78 418
12769.84 389
12770.91 378
12771.98 413
12773.04 426
12774.11 426
12775.18 429
12776.25 425
12777.31 412
12778.38 443
12779.45 400
12780.52 372
12781.58 376
12782.65 405
12783.72 432
12784.79 437
12785.86 403
12786.92 432
12787.99 406
12789.06 450
12790.13 412
12791.20 422
12792.26 429
12793.33 413
12794.40 424
12795.47 442
12796.54 435
12797.61 412
12798.67 431
12799.74 435
12800.81 392
12801.88 402
12802.95 451
12804.02 409
12805.09 420
12806.15 414
12807.22 395
12808.29 426
12809.36 396
12810.43 406
12811.50 401
12812.57 454
12813.64 417
12814.71 449
12815.77 430
12816.84 442
12817.91 432
12818.98 426
12820.05 436
12821.12 457
12822.19 436
12823.26 437
12824.33 435
12825.40 437
12826.47 472
12827.54 477
12828.61 452
12829.68 463
12830.75 417
12831.82 394
12832.89 416
12833.96 407
12835.03 432
12836.10 459
12837.17 455
12838.24 409
12839.31 418
12840.38 399
12841.45 373
12842.52 381
12843.59 412
12844.66 392
12845.73 388
12846.80 414
12847.87 369
12848.94 392
12850.01 386
12851.08 388
12852.15 382
12853.22 411
12854.29 384
12855.36 372
12856.43 410
12857.51 372
12858.58 436
12859.65 383
12860.72 370
12861.79 374
12862.86 377
12863.93 395
12865.00 391
12866.07 378
12867.15 397
12868.22 415
12869.29 390
12870.36 359
12871.43 389
12872.50 368
12873.57 391
12874.65 397
12875.72 368
12876.79 342
12877.86 351
12878.93 375
12880.00 405
12881.08 376
12882.15 374
12883.22 384
12884.29 393
12885.36 385
12886.44 349
12887.51 381
12888.58 372
12889.65 340
12890.72 366
12891.80 349
12892.87 338
12893.94 383
12895.01 341
12896.09 325
12897.16 322
12898.23 358
12899.30 355
12900.38 370
12901.45 406
12902.52 364
12903.60 339
12904.67 358
12905.74 353
12906.81 376
12907.89 380
12908.96 344
12910.03 334
12911.11 344
12912.18 375
12913.25 371
12914.33 362
12915.40 387
12916.47 365
12917.55 348
12918.62 389
12919.69 390
12920.77 366
12921.84 340
12922.91 354
12923.99 389
12925.06 385
12926.13 371
12927.21 369
12928.28 365
12929.36 348
12930.43 369
12931.50 380
12932.58 347
12933.65 366
12934.73 358
12935.80 357
12936.87 368
12937.95 371
12939.02 390
12940.10 372
12941.17 351
12942.25 348
12943.32 374
12944.39 358
12945.47 328
12946.54 342
12947.62 353
12948.69 346
12949.77 368
12950.84 336
12951.92 389
12952.99 352
12954.07 352
12955.14 340
12956.22 339
12957.29 340
12958.37 354
12959.44 335
12960.52 341
12961.59 348
12962.67 354
12963.74 324
12964.82 359
12965.89 335
12966.97 349
12968.04 349
12969.12 339
12970.20 341
12971.27 377
12972.35 366
12973.42 350
12974.50 341
12975.57 361
12976.65 346
12977.73 346
12978.80 327
12979.88 376
12980.95 368
12982.03 336
12983.11 313
12984.18 343
12985.26 328
12986.33 332
12987.41 309
12988.49 349
12989.56 348
12990.64 358
12991.72 329
12992.79 339
12993.87 322
12994.95 367
12996.02 349
12997.10 351
12998.18 339
12999.25 359
13000.33 351
13001.41 337
13002.48 351
13003.56 323
13004.64 342
13005.71 336
13006.79 343
13007.87 333
13008.95 360
13010.02 371
13011.10 362
13012.18 340
13013.26 353
13014.33 329
13015.41 335
13016.49 343
13017.57 309
13018.64 327
13019.72 351
13020.80 344
13021.88 370
13022.95 353
13024.03 348
13025.11 343
13026.19 312
13027.26 343
13028.34 353
13029.42 394
13030.50 336
13031.58 332
13032.66 316
13033.73 351
13034.81 375
13035.89 394
13036.97 366
13038.05 368
13039.13 359
13040.20 352
13041.28 384
13042.36 342
13043.44 353
13044.52 387
13045.60 362
13046.68 350
13047.75 360
13048.83 362
13049.91 353
13050.99 384
13052.07 358
13053.15 371
13054.23 353
13055.31 352
13056.39 372
13057.47 362
13058.54 351
13059.62 353
13060.70 394
13061.78 386
13062.86 344
13063.94 351
13065.02 374
13066.10 365
13067.18 329
13068.26 357
13069.34 360
13070.42 363
13071.50 406
13072.58 375
13073.66 375
13074.74 339
13075.82 394
13076.90 372
13077.98 360
13079.06 335
13080.14 367
13081.22 366
13082.30 367
13083.38 348
13084.46 333
13085.54 355
13086.62 341
13087.70 362
13088.78 382
13089.86 380
13090.94 370
13092.02 357
13093.10 353
13094.18 316
13095.27 371
13096.35 356
13097.43 348
13098.51 365
13099.59 346
13100.67 313
13101.75 376
13102.83 369
13103.91 373
13104.99 370
13106.08 330
13107.16 354
13108.24 337
13109.32 359
13110.40 382
13111.48 352
13112.56 327
13113.64 325
13114.73 343
13115.81 359
13116.89 391
13117.97 362
13119.05 319
13120.14 345
13121.22 330
13122.30 356
13123.38 366
13124.46 374
13125.54 347
13126.63 353
13127.71 369
13128.79 359
13129.87 393
13130.96 384
13132.04 371
13133.12 370
13134.20 316
13135.28 381
13136.37 338
13137.45 362
13138.53 342
13139.61 361
13140.70 353
13141.78 327
13142.86 329
13143.95 381
13145.03 357
13146.11 348
13147.19 378
13148.28 404
13149.36 371
13150.44 365
13151.53 372
13152.61 356
13153.69 363
13154.78 372
13155.86 361
13156.94 368
13158.03 364
13159.11 363
13160.19 363
13161.28 377
13162.36 380
13163.44 382
13164.53 380
13165.61 363
13166.69 387
13167.78 387
13168.86 404
13169.95 397
13171.03 370
13172.11 352
13173.20 383
13174.28 354
13175.37 354
13176.45 374
13177.53 355
13178.62 399
13179.70 399
13180.79 396
13181.87 375
13182.96 354
13184.04 347
13185.12 341
13186.21 392
13187.29 368
13188.38 400
13189.46 342
13190.55 345
13191.63 382
13192.72 377
13193.80 378
13194.89 377
13195.97 385
13197.06 366
13198.14 361
13199.23 366
13200.31 366
13201.40 383
13202.48 388
13203.57 399
13204.65 401
13205.74 413
13206.82 393
13207.91 376
13208.99 363
13210.08 360
13211.16 394
13212.25 396
13213.34 385
13214.42 369
13215.51 366
13216.59 406
13217.68 391
13218.76 373
13219.85 393
13220.94 386
13222.02 369
13223.11 379
13224.19 395
13225.28 384
13226.37 406
13227.45 399
13228.54 390
13229.63 371
13230.71 378
13231.80 396
13232.89 418
13233.97 422
13235.06 388
13236.14 390
13237.23 430
13238.32 399
13239.40 396
13240.49 390
13241.58 380
13242.67 390
13243.75 406
13244.84 426
13245.93 401
13247.01 420
13248.10 430
13249.19 411
13250.27 412
13251.36 435
13252.45 417
13253.54 441
13254.62 409
13255.71 403
13256.80 420
13257.89 428
13258.97 417
13260.06 419
13261.15 424
13262.24 417
13263.32 462
13264.41 423
13265.50 404
13266.59 433
13267.67 483
13268.76 423
13269.85 419
13270.94 409
13272.03 443
13273.11 457
13274.20 457
13275.29 477
13276.38 442
13277.47 447
13278.56 445
13279.64 421
13280.73 406
13281.82 453
13282.91 491
13284.00 487
13285.09 461
13286.18 486
13287.26 480
13288.35 473
13289.44 487
13290.53 466
13291.62 495
13292.71 510
13293.80 524
13294.89 468
13295.98 465
13297.06 486
13298.15 515
13299.24 491
13300.33 512
13301.42 531
13302.51 540
13303.60 544
13304.69 531
13305.78 536
13306.87 543
13307.96 494
13309.05 515
13310.14 531
13311.23 590
13312.32 541
13313.41 540
13314.50 554
13315.59 546
13316.68 527
13317.77 517
13318.86 527
13319.95 550
13321.04 552
13322.13 504
13323.22 525
13324.31 583
13325.40 523
13326.49 539
13327.58 557
13328.67 504
13329.76 561
13330.85 519
13331.94 511
13333.03 547
13334.12 512
13335.21 559
13336.30 569
13337.39 557
13338.48 545
13339.57 554
13340.66 503
13341.75 544
13342.85 527
13343.94 572
13345.03 544
13346.12 571
13347.21 570
13348.30 549
13349.39 588
13350.48 614
13351.58 605
13352.67 615
13353.76 630
13354.85 553
13355.94 554
13357.03 594
13358.12 584
13359.22 571
13360.31 601
13361.40 591
13362.49 613
13363.58 627
13364.67 595
13365.77 644
13366.86 675
13367.95 695
13369.04 709
13370.13 724
13371.23 708
13372.32 750
13373.41 752
13374.50 742
13375.60 687
13376.69 655
13377.78 608
13378.87 603
13379.97 602
13381.06 585
13382.15 591
13383.24 601
13384.34 512
13385.43 507
13386.52 560
13387.61 573
13388.71 549
13389.80 559
13390.89 531
13391.99 534
13393.08 545
13394.17 552
13395.26 569
13396.36 530
13397.45 537
13398.54 568
13399.64 557
13400.73 505
13401.82 557
13402.92 564
13404.01 550
13405.10 550
13406.20 523
13407.29 526
13408.39 526
13409.48 502
13410.57 518
13411.67 526
13412.76 509
13413.85 544
13414.95 587
13416.04 521
13417.14 479
13418.23 537
13419.32 574
13420.42 520
13421.51 545
13422.61 538
13423.70 542
13424.80 525
13425.89 574
13426.98 573
13428.08 531
13429.17 574
13430.27 591
13431.36 583
13432.46 591
13433.55 583
13434.65 569
13435.74 580
13436.84 555
13437.93 630
13439.03 570
13440.12 587
13441.22 555
13442.31 586
13443.41 572
13444.50 593
13445.60 628
13446.69 616
13447.79 635
13448.88 568
13449.98 566
13451.07 629
13452.17 657
13453.26 580
13454.36 614
13455.45 629
13456.55 609
13457.65 608
13458.74 614
13459.84 614
13460.93 635
13462.03 628
13463.12 669
13464.22 644
13465.32 665
13466.41 658
13467.51 703
13468.60 696
13469.70 730
13470.80 695
13471.89 685
13472.99 637
13474.09 688
13475.18 655
13476.28 699
13477.37 660
13478.47 662
13479.57 661
13480.66 597
13481.76 671
13482.86 663
13483.95 682
13485.05 633
13486.15 646
13487.25 652
13488.34 686
13489.44 674
13490.54 647
13491.63 725
13492.73 668
13493.83 698
13494.92 692
13496.02 722
13497.12 725
13498.22 705
13499.31 747
13500.41 766
13501.51 791
13502.61 848
13503.70 813
13504.80 781
13505.90 806
13507.00 832
13508.09 835
13509.19 767
13510.29 764
13511.39 725
13512.49 746
13513.58 736
13514.68 675
13515.78 640
13516.88 645
13517.98 676
13519.07 674
13520.17 660
13521.27 686
13522.37 605
13523.47 579
13524.57 599
13525.66 601
13526.76 611
13527.86 557
13528.96 566
13530.06 633
13531.16 617
13532.26 593
13533.35 575
13534.45 595
13535.55 564
13536.65 580
13537.75 542
13538.85 505
13539.95 492
13541.05 563
13542.15 604
13543.24 565
13544.34 525
13545.44 536
13546.54 593
13547.64 560
13548.74 515
13549.84 531
13550.94 538
13552.04 550
13553.14 556
13554.24 543
13555.34 549
13556.44 567
13557.54 538
13558.64 536
13559.74 538
13560.84 535
13561.94 537
13563.04 558
13564.14 576
13565.24 560
13566.34 565
13567.44 573
13568.54 596
13569.64 618
13570.74 584
13571.84 550
13572.94 558
13574.04 543
13575.14 546
13576.24 539
13577.34 530
13578.44 554
13579.54 531
13580.64 537
13581.74 549
13582.84 557
13583.94 552
13585.05 540
13586.15 508
13587.25 574
13588.35 541
13589.45 538
13590.55 560
13591.65 581
13592.75 573
13593.85 511
13594.95 509
13596.06 497
13597.16 543
13598.26 542
13599.36 549
13600.46 533
13601.56 610
13602.66 530
13603.77 547
13604.87 585
13605.97 615
13607.07 629
13608.17 580
13609.28 571
13610.38 574
13611.48 568
13612.58 525
13613.68 561
13614.79 520
13615.89 570
13616.99 528
13618.09 545
13619.19 506
13620.30 527
13621.40 513
13622.50 539
13623.60 533
13624.71 512
13625.81 549
13626.91 540
13628.01 557
13629.12 509
13630.22 533
13631.32 540
13632.42 526
13633.53 525
13634.63 592
13635.73 496
13636.84 510
13637.94 497
13639.04 511
13640.14 527
13641.25 546
13642.35 542
13643.45 553
13644.56 532
13645.66 508
13646.76 501
13647.87 502
13648.97 531
13650.07 516
13651.18 514
13652.28 520
13653.39 505
13654.49 489
13655.59 493
13656.70 476
13657.80 508
13658.90 470
13660.01 513
13661.11 519
13662.22 494
13663.32 487
13664.42 501
13665.53 511
13666.63 499
13667.74 507
13668.84 494
13669.94 556
13671.05 514
13672.15 505
13673.26 490
13674.36 488
13675.47 489
13676.57 517
13677.68 500
13678.78 502
13679.89 555
13680.99 530
13682.10 517
13683.20 518
13684.30 520
13685.41 540
13686.51 522
13687.62 519
13688.72 521
13689.83 505
13690.93 533
13692.04 539
13693.15 549
13694.25 531
13695.36 532
13696.46 570
13697.57 536
13698.67 557
13699.78 542
13700.88 503
13701.99 482
13703.09 529
13704.20 493
13705.31 515
13706.41 584
13707.52 575
13708.62 536
13709.73 512
13710.84 550
13711.94 524
13713.05 513
13714.15 504
13715.26 520
13716.37 553
13717.47 595
13718.58 561
13719.68 578
13720.79 577
13721.90 567
13723.00 566
13724.11 600
13725.22 591
13726.32 600
13727.43 583
13728.54 577
13729.64 620
13730.75 630
13731.86 579
13732.96 617
13734.07 636
13735.18 649
13736.28 640
13737.39 603
13738.50 600
13739.61 669
13740.71 680
13741.82 638
13742.93 612
13744.03 657
13745.14 661
13746.25 660
13747.36 686
13748.46 668
13749.57 664
13750.68 679
13751.79 703
13752.89 695
13754.00 659
13755.11 718
13756.22 686
13757.33 674
13758.43 715
13759.54 754
13760.65 752
13761.76 808
13762.87 842
13763.97 854
13765.08 800
13766.19 873
13767.30 903
13768.41 925
13769.51 958
13770.62 950
13771.73 1059
13772.84 1116
13773.95 1144
13775.06 1047
13776.17 1065
13777.27 1132
13778.38 1126
13779.49 1110
13780.60 1078
13781.71 974
13782.82 899
13783.93 916
13785.04 860
13786.14 824
13787.25 763
13788.36 776
13789.47 731
13790.58 719
13791.69 693
13792.80 697
13793.91 686
13795.02 693
13796.13 630
13797.24 590
13798.35 622
13799.46 651
13800.57 600
13801.68 610
13802.78 584
13803.89 592
13805.00 620
13806.11 594
13807.22 550
13808.33 589
13809.44 623
13810.55 634
13811.66 578
13812.77 575
13813.88 594
13814.99 562
13816.10 583
13817.21 562
13818.32 586
13819.44 563
13820.55 560
13821.66 597
13822.77 586
13823.88 580
13824.99 562
13826.10 626
13827.21 569
13828.32 531
13829.43 589
13830.54 609
13831.65 550
13832.76 543
13833.87 588
13834.98 577
13836.10 590
13837.21 626
13838.32 627
13839.43 589
13840.54 581
13841.65 604
13842.76 594
13843.87 568
13844.99 565
13846.10 580
13847.21 584
13848.32 574
13849.43 563
13850.54 555
13851.65 551
13852.77 596
13853.88 598
13854.99 585
13856.10 552
13857.21 550
13858.33 581
13859.44 585
13860.55 603
13861.66 586
13862.77 618
13863.89 637
13865.00 623
13866.11 553
13867.22 592
13868.33 621
13869.45 636
13870.56 641
13871.67 624
13872.78 644
13873.90 643
13875.01 604
13876.12 609
13877.23 664
13878.35 652
13879.46 594
13880.57 612
13881.69 605
13882.80 623
13883.91 610
13885.02 613
13886.14 618
13887.25 581
13888.36 603
13889.48 602
13890.59 639
13891.70 597
13892.82 673
13893.93 604
13895.04 630
13896.16 614
13897.27 632
13898.38 615
13899.50 614
13900.61 643
13901.72 652
13902.84 588
13903.95 604
13905.07 549
13906.18 544
13907.29 537
13908.41 558
13909.52 562
13910.63 599
13911.75 565
13912.86 520
13913.98 536
13915.09 499
13916.21 494
13917.32 557
13918.43 521
13919.55 485
13920.66 525
13921.78 498
13922.89 491
13924.01 524
13925.12 508
13926.24 507
13927.35 477
13928.46 530
13929.58 502
13930.69 529
13931.81 489
13932.92 523
13934.04 550
13935.15 464
13936.27 511
13937.38 546
13938.50 473
13939.61 520
13940.73 517
13941.85 515
13942.96 516
13944.08 532
13945.19 527
13946.31 462
13947.42 522
13948.54 475
13949.65 515
13950.77 506
13951.88 469
13953.00 537
13954.12 510
13955.23 514
13956.35 505
13957.46 511
13958.58 509
13959.70 537
13960.81 484
13961.93 482
13963.04 478
13964.16 499
13965.28 502
13966.39 488
13967.51 485
13968.62 499
13969.74 500
13970.86 508
13971.97 480
13973.09 476
13974.21 465
13975.32 480
13976.44 490
13977.56 502
13978.67 442
13979.79 448
13980.91 474
13982.02 493
13983.14 473
13984.26 452
13985.37 468
13986.49 471
13987.61 511
13988.73 469
13989.84 440
13990.96 451
13992.08 455
13993.20 449
13994.31 430
13995.43 485
13996.55 492
13997.66 453
13998.78 429
13999.90 479
14001.02 466
14002.14 467
14003.25 463
14004.37 462
14005.49 467
14006.61 475
14007.72 479
14008.84 527
14009.96 493
14011.08 437
14012.20 489
14013.31 445
14014.43 470
14015.55 461
14016.67 450
14017.79 473
14018.91 468
14020.02 440
14021.14 478
14022.26 501
14023.38 456
14024.50 480
14025.62 459
14026.74 449
14027.85 434
14028.97 462
14030.09 494
14031.21 453
14032.33 450
14033.45 484
14034.57 445
14035.69 484
14036.81 454
14037.92 468
14039.04 494
14040.16 483
14041.28 522
14042.40 477
14043.52 497
14044.64 506
14045.76 509
14046.88 468
14048.00 482
14049.12 473
14050.24 491
14051.36 509
14052.48 498
14053.60 548
14054.72 467
14055.84 460
14056.96 505
14058.08 529
14059.20 553
14060.32 496
14061.44 482
14062.56 484
14063.68 504
14064.80 496
14065.92 492
14067.04 560
14068.16 528
14069.28 552
14070.40 567
14071.52 552
14072.64 537
14073.76 524
14074.88 544
14076.00 537
14077.12 542
14078.24 526
14079.36 578
14080.48 568
14081.60 573
14082.73 564
14083.85 569
14084.97 573
14086.09 540
14087.21 627
14088.33 589
14089.45 551
14090.57 598
14091.69 645
14092.82 664
14093.94 630
14095.06 613
14096.18 679
14097.30 675
14098.42 704
14099.54 658
14100.67 698
14101.79 715
14102.91 725
14104.03 706
14105.15 627
14106.27 603
14107.40 602
14108.52 618
14109.64 625
14110.76 590
14111.88 553
14113.01 558
14114.13 558
14115.25 540
14116.37 486
14117.50 543
14118.62 529
14119.74 520
14120.86 555
14121.98 539
14123.11 546
14124.23 506
14125.35 510
14126.48 475
14127.60 508
14128.72 523
14129.84 529
14130.97 524
14132.09 549
14133.21 526
14134.34 575
14135.46 537
14136.58 537
14137.70 525
14138.83 488
14139.95 523
14141.07 500
14142.20 536
14143.32 550
14144.44 503
14145.57 539
14146.69 545
14147.81 482
14148.94 525
14150.06 524
14151.18 541
14152.31 502
14153.43 536
14154.56 516
14155.68 545
14156.80 545
14157.93 544
14159.05 567
14160.18 508
14161.30 530
14162.42 543
14163.55 543
14164.67 546
14165.80 541
14166.92 545
14168.04 540
14169.17 506
14170.29 502
14171.42 521
14172.54 537
14173.67 475
14174.79 477
14175.92 483
14177.04 494
14178.17 444
14179.29 468
14180.41 501
14181.54 500
14182.66 497
14183.79 502
14184.91 534
14186.04 467
14187.16 492
14188.29 484
14189.41 498
14190.54 483
14191.67 508
14192.79 516
14193.92 517
14195.04 528
14196.17 468
14197.29 465
14198.42 489
14199.54 488
14200.67 470
14201.79 515
14202.92 510
14204.05 511
14205.17 508
14206.30 490
14207.42 470
14208.55 475
14209.67 465
14210.80 459
14211.93 446
14213.05 457
14214.18 445
14215.31 447
14216.43 412
14217.56 410
14218.68 460
14219.81 439
14220.94 452
14222.06 436
14223.19 452
14224.32 393
14225.44 451
14226.57 464
14227.70 436
14228.82 453
14229.95 443
14231.08 461
14232.20 464
14233.33 430
14234.46 446
14235.58 422
14236.71 424
14237.84 443
14238.97 425
14240.09 421
14241.22 430
14242.35 434
14243.47 430
14244.60 410
14245.73 428
14246.86 484
14247.98 471
14249.11 434
14250.24 398
14251.37 394
14252.49 438
14253.62 400
14254.75 414
14255.88 445
14257.01 459
14258.13 440
14259.26 433
14260.39 414
14261.52 421
14262.65 399
14263.77 396
14264.90 378
14266.03 396
14267.16 406
14268.29 380
14269.41 380
14270.54 411
14271.67 376
14272.80 379
14273.93 431
14275.06 400
14276.19 393
14277.31 388
14278.44 387
14279.57 394
14280.70 402
14281.83 389
14282.96 400
14284.09 415
14285.22 427
14286.34 365
14287.47 400
14288.60 420
14289.73 403
14290.86 419
14291.99 415
14293.12 392
14294.25 337
14295.38 384
14296.51 354
14297.64 384
14298.77 384
14299.90 383
14301.03 388
14302.16 399
14303.28 359
14304.41 387
14305.54 366
14306.67 381
14307.80 386
14308.93 377
14310.06 395
14311.19 383
14312.32 383
14313.45 348
14314.58 379
14315.71 377
14316.84 379
14317.97 391
14319.11 358
14320.24 389
14321.37 346
14322.50 410
14323.63 376
14324.76 400
14325.89 353
14327.02 375
14328.15 383
14329.28 394
14330.41 347
14331.54 370
14332.67 384
14333.80 416
14334.93 349
14336.06 326
14337.20 377
14338.33 336
14339.46 375
14340.59 346
14341.72 360
14342.85 375
14343.98 383
14345.11 314
14346.25 376
14347.38 343
14348.51 348
14349.64 342
14350.77 353
14351.90 348
14353.03 332
14354.17 351
14355.30 354
14356.43 342
14357.56 364
14358.69 367
14359.83 349
14360.96 371
14362.09 339
14363.22 323
14364.35 338
14365.49 375
14366.62 337
14367.75 349
14368.88 332
14370.01 341
14371.15 327
14372.28 378
14373.41 371
14374.54 336
14375.68 358
14376.81 340
14377.94 348
14379.07 318
14380.21 319
14381.34 331
14382.47 369
14383.61 353
14384.74 340
14385.87 345
14387.00 362
14388.14 341
14389.27 337
14390.40 330
14391.54 366
14392.67 364
14393.80 341
14394.94 363
14396.07 337
14397.20 331
14398.34 345
14399.47 355
14400.60 337
14401.74 339
14402.87 340
14404.00 369
14405.14 344
14406.27 346
14407.41 338
14408.54 341
14409.67 355
14410.81 321
14411.94 378
14413.08 386
14414.21 339
14415.34 348
14416.48 375
14417.61 360
14418.75 362
14419.88 321
14421.01 358
14422.15 382
14423.28 355
14424.42 353
14425.55 363
14426.69 353
14427.82 365
14428.96 376
14430.09 374
14431.23 377
14432.36 357
14433.50 385
14434.63 364
14435.77 379
14436.90 366
14438.04 405
14439.17 386
14440.31 389
14441.44 360
14442.58 372
14443.71 338
14444.85 341
14445.98 376
14447.12 357
14448.25 353
14449.39 339
14450.52 375
14451.66 407
14452.79 352
14453.93 330
14455.07 329
14456.20 346
14457.34 336
14458.47 352
14459.61 390
14460.74 374
14461.88 367
14463.02 382
14464.15 355
14465.29 391
14466.42 366
14467.56 356
14468.70 370
14469.83 394
14470.97 334
14472.11 347
14473.24 377
14474.38 354
14475.51 355
14476.65 367
14477.79 367
14478.92 354
14480.06 352
14481.20 373
14482.33 384
14483.47 377
14484.61 369
14485.75 396
14486.88 373
14488.02 330
14489.16 369
14490.29 366
14491.43 371
14492.57 359
14493.70 399
14494.84 385
14495.98 399
14497.12 407
14498.25 410
14499.39 399
14500.53 393
14501.67 408
14502.80 394
14503.94 412
14505.08 419
14506.22 424
14507.35 385
14508.49 444
14509.63 443
14510.77 411
14511.91 437
14513.04 427
14514.18 440
14515.32 426
14516.46 439
14517.60 465
14518.73 452
14519.87 405
14521.01 457
14522.15 430
14523.29 461
14524.43 458
14525.56 422
14526.70 430
14527.84 425
14528.98 417
14530.12 422
14531.26 435
14532.40 430
14533.53 416
14534.67 353
14535.81 418
14536.95 400
14538.09 399
14539.23 391
14540.37 366
14541.51 362
14542.65 419
14543.79 371
14544.92 404
14546.06 382
14547.20 401
14548.34 408
14549.48 374
14550.62 381
14551.76 386
14552.90 400
14554.04 398
14555.18 390
14556.32 379
14557.46 422
14558.60 429
14559.74 384
14560.88 388
14562.02 401
14563.16 419
14564.30 436
14565.44 437
14566.58 425
14567.72 397
14568.86 437
14570.00 439
14571.14 451
14572.28 440
14573.42 410
14574.56 420
14575.70 437
14576.84 445
14577.98 395
14579.12 436
14580.26 467
14581.40 424
14582.54 432
14583.68 423
14584.82 435
14585.97 485
14587.11 454
14588.25 437
14589.39 450
14590.53 443
14591.67 428
14592.81 451
14593.95 484
14595.09 476
14596.23 495
14597.38 509
14598.52 469
14599.66 428
14600.80 461
14601.94 465
14603.08 450
14604.22 509
14605.37 477
14606.51 482
14607.65 511
14608.79 499
14609.93 473
14611.07 466
14612.22 500
14613.36 501
14614.50 481
14615.64 537
14616.78 543
14617.93 547
14619.07 512
14620.21 475
14621.35 506
14622.50 513
14623.64 522
14624.78 474
14625.92 535
14627.06 541
14628.21 596
14629.35 597
14630.49 583
14631.63 587
14632.78 627
14633.92 625
14635.06 688
14636.21 682
14637.35 661
14638.49 685
14639.63 676
14640.78 626
14641.92 620
14643.06 580
14644.21 547
14645.35 552
14646.49 564
14647.64 555
14648.78 551
14649.92 538
14651.07 525
14652.21 513
14653.35 497
14654.50 502
14655.64 494
14656.78 486
14657.93 476
14659.07 442
14660.21 461
14661.36 465
14662.50 454
14663.65 456
14664.79 450
14665.93 475
14667.08 440
14668.22 413
14669.37 457
14670.51 424
14671.65 457
14672.80 417
14673.94 434
14675.09 405
14676.23 425
14677.38 427
14678.52 386
14679.66 387
14680.81 450
14681.95 453
14683.10 394
14684.24 413
14685.39 449
14686.53 420
14687.68 394
14688.82 456
14689.97 433
14691.11 447
14692.26 433
14693.40 422
14694.55 410
14695.69 410
14696.84 433
14697.98 427
14699.13 428
14700.27 422
14701.42 385
14702.56 436
14703.71 457
14704.85 412
14706.00 383
14707.15 373
14708.29 430
14709.44 403
14710.58 404
14711.73 351
14712.87 376
14714.02 418
14715.17 425
14716.31 414
14717.46 378
14718.60 402
14719.75 416
14720.90 426
14722.04 379
14723.19 402
14724.33 449
14725.48 444
14726.63 398
14727.77 374
14728.92 400
14730.07 423
14731.21 407
14732.36 374
14733.51 399
14734.65 414
14735.80 427
14736.95 421
14738.09 369
14739.24 432
14740.39 424
14741.53 419
14742.68 406
14743.83 377
14744.97 373
14746.12 406
14747.27 421
14748.42 373
14749.56 339
14750.71 365
14751.86 397
14753.00 409
14754.15 352
14755.30 356
14756.45 357
14757.59 353
14758.74 350
14759.89 341
14761.04 328
14762.18 392
14763.33 361
14764.48 343
14765.63 339
14766.78 339
14767.92 293
14769.07 355
14770.22 326
14771.37 348
14772.52 333
14773.66 330
14774.81 342
14775.96 316
14777.11 330
14778.26 332
14779.41 335
14780.55 329
14781.70 322
14782.85 333
14784.00 315
14785.15 312
14786.30 304
14787.45 277
14788.59 304
14789.74 317
14790.89 341
14792.04 318
14793.19 355
14794.34 333
14795.49 298
14796.64 327
14797.79 338
14798.94 309
14800.08 334
14801.23 327
14802.38 331
14803.53 302
14804.68 327
14805.83 332
14806.98 322
14808.13 328
14809.28 323
14810.43 331
14811.58 321
14812.73 306
14813.88 294
14815.03 289
14816.18 292
14817.33 313
14818.48 328
14819.63 291
14820.78 295
14821.93 319
14823.08 329
14824.23 304
14825.38 271
14826.53 312
14827.68 307
14828.83 311
14829.98 264
14831.13 302
14832.28 302
14833.43 295
14834.58 316
14835.73 287
14836.88 295
14838.03 306
14839.18 325
14840.33 302
14841.48 299
14842.64 321
14843.79 318
14844.94 294
14846.09 297
14847.24 281
14848.39 281
14849.54 304
14850.69 278
14851.84 268
14853.00 288
14854.15 295
14855.30 316
14856.45 313
14857.60 315
14858.75 275
14859.90 264
14861.06 262
14862.21 301
14863.36 285
14864.51 296
14865.66 278
14866.81 279
14867.97 294
14869.12 316
14870.27 281
14871.42 279
14872.57 299
14873.73 278
14874.88 316
14876.03 271
14877.18 261
14878.33 275
14879.49 286
14880.64 272
14881.79 299
14882.94 270
14884.10 279
14885.25 277
14886.40 294
14887.55 292
14888.71 277
14889.86 296
14891.01 277
14892.16 286
14893.32 279
14894.47 295
14895.62 290
14896.78 296
14897.93 295
14899.08 291
14900.23 283
14901.39 289
14902.54 262
14903.69 275
14904.85 242
14906.00 256
14907.15 302
14908.31 332
14909.46 311
14910.61 264
14911.77 285
14912.92 290
14914.08 319
14915.23 252
14916.38 309
14917.54 265
14918.69 288
14919.84 268
14921.00 276
14922.15 276
14923.31 280
14924.46 281
14925.61 301
14926.77 325
14927.92 300
14929.08 324
14930.23 267
14931.38 272
14932.54 267
14933.69 308
14934.85 282
14936.00 303
14937.16 280
14938.31 298
14939.47 253
14940.62 279
14941.78 305
14942.93 299
14944.08 349
14945.24 273
14946.39 297
14947.55 280
14948.70 285
14949.86 275
14951.01 305
14952.17 277
14953.32 304
14954.48 270
14955.64 287
14956.79 272
14957.95 293
14959.10 325
14960.26 320
14961.41 290
14962.57 280
14963.72 346
14964.88 327
14966.03 333
14967.19 328
14968.35 325
14969.50 318
14970.66 310
14971.81 297
14972.97 316
14974.12 293
14975.28 297
14976.44 307
14977.59 329
14978.75 312
14979.91 308
14981.06 294
14982.22 261
14983.37 296
14984.53 296
14985.69 300
14986.84 325
14988.00 316
14989.16 273
14990.31 297
14991.47 269
14992.63 267
14993.78 278
14994.94 313
14996.10 329
14997.25 312
14998.41 307
14999.57 292
15000.72 291
15001.88 290
15003.04 309
15004.20 283
15005.35 278
15006.51 264
15007.67 290
15008.82 290
15009.98 281
15011.14 309
15012.30 315
15013.45 306
15014.61 257
15015.77 289
15016.93 292
15018.08 317
15019.24 270
15020.40 292
15021.56 263
15022.71 299
15023.87 285
15025.03 293
15026.19 268
15027.35 262
15028.50 315
15029.66 316
15030.82 278
15031.98 284
15033.14 267
15034.30 286
15035.45 272
15036.61 300
15037.77 316
15038.93 273
15040.09 252
15041.25 245
15042.40 279
15043.56 249
15044.72 263
15045.88 279
15047.04 329
15048.20 281
15049.36 283
15050.52 284
15051.68 284
15052.83 280
15053.99 282
15055.15 290
15056.31 258
15057.47 266
15058.63 266
15059.79 274
15060.95 264
15062.11 264
15063.27 262
15064.43 318
15065.59 302
15066.75 254
15067.90 258
15069.06 289
15070.22 305
15071.38 272
15072.54 267
15073.70 264
15074.86 321
15076.02 286
15077.18 284
15078.34 245
15079.50 268
15080.66 285
15081.82 280
15082.98 244
15084.14 273
15085.30 251
15086.46 257
15087.62 317
15088.78 269
15089.95 264
15091.11 293
15092.27 293
15093.43 260
15094.59 241
15095.75 213
15096.91 294
15098.07 269
15099.23 270
15100.39 249
15101.55 267
15102.71 287
15103.87 284
15105.03 257
15106.20 300
15107.36 286
15108.52 278
15109.68 269
15110.84 269
15112.00 278
15113.16 277
15114.32 275
15115.49 234
15116.65 290
15117.81 269
15118.97 308
15120.13 273
15121.29 281
15122.46 270
15123.62 279
15124.78 266
15125.94 274
15127.10 295
15128.26 267
15129.43 313
15130.59 265
15131.75 245
15132.91 273
15134.07 264
15135.24 259
15136.40 296
15137.56 278
15138.72 265
15139.89 258
15141.05 275
15142.21 256
15143.37 260
15144.54 278
15145.70 278
15146.86 292
15148.02 252
15149.19 270
15150.35 266
15151.51 297
15152.67 276
15153.84 267
15155.00 271
15156.16 270
15157.33 277
15158.49 269
15159.65 249
15160.82 292
15161.98 292
15163.14 281
15164.31 290
15165.47 276
15166.63 274
15167.80 297
15168.96 309
15170.12 277
15171.29 296
15172.45 282
15173.61 271
15174.78 308
15175.94 294
15177.10 272
15178.27 293
15179.43 275
15180.60 264
15181.76 279
15182.92 291
15184.09 293
15185.25 290
15186.42 305
15187.58 265
15188.74 291
15189.91 299
15191.07 296
15192.24 287
15193.40 294
15194.57 285
15195.73 293
15196.90 296
15198.06 280
15199.22 281
15200.39 318
15201.55 334
15202.72 324
15203.88 292
15205.05 289
15206.21 316
15207.38 287
15208.54 326
15209.71 313
15210.87 348
15212.04 301
15213.20 330
15214.37 347
15215.53 323
15216.70 306
15217.86 306
15219.03 310
15220.20 311
15221.36 310
15222.53 330
15223.69 345
15224.86 301
15226.02 362
15227.19 351
15228.36 349
15229.52 330
15230.69 329
15231.85 353
15233.02 355
15234.18 378
15235.35 344
15236.52 355
15237.68 322
15238.85 342
15240.02 351
15241.18 357
15242.35 321
15243.51 321
15244.68 329
15245.85 319
15247.01 319
15248.18 305
15249.35 314
15250.51 306
15251.68 308
15252.85 297
15254.01 297
15255.18 296
15256.35 299
15257.51 299
15258.68 292
15259.85 259
15261.01 283
15262.18 273
15263.35 309
15264.52 301
15265.68 313
15266.85 274
15268.02 316
15269.18 303
15270.35 308
15271.52 307
15272.69 287
15273.85 301
15275.02 281
15276.19 317
15277.36 305
15278.52 309
15279.69 284
15280.86 297
15282.03 309
15283.20 305
15284.36 266
15285.53 293
15286.70 276
15287.87 278
15289.04 288
15290.20 314
15291.37 280
15292.54 301
15293.71 285
15294.88 295
15296.05 331
15297.21 286
15298.38 306
15299.55 279
15300.72 297
15301.89 295
15303.06 299
15304.22 315
15305.39 292
15306.56 314
15307.73 259
15308.90 268
15310.07 280
15311.24 297
15312.41 274
15313.58 267
15314.74 272
15315.91 265
15317.08 268
15318.25 269
15319.42 262
15320.59 275
15321.76 274
15322.93 293
15324.10 287
15325.27 274
15326.44 281
15327.61 290
15328.78 312
15329.95 258
15331.12 267
15332.29 299
15333.46 304
15334.63 290
15335.80 285
15336.97 302
15338.14 306
15339.31 323
15340.48 305
15341.65 301
15342.82 304
15343.99 303
15345.16 321
15346.33 315
15347.50 277
15348.67 266
15349.84 307
15351.01 312
15352.18 297
15353.35 267
15354.52 304
15355.69 314
15356.86 307
15358.03 302
15359.20 282
15360.37 320
15361.54 339
15362.71 301
15363.89 300
15365.06 295
15366.23 297
15367.40 306
15368.57 292
15369.74 279
15370.91 285
15372.08 292
15373.25 318
15374.43 307
15375.60 326
15376.77 340
15377.94 305
15379.11 274
15380.28 295
15381.46 282
15382.63 314
15383.80 299
15384.97 329
15386.14 295
15387.31 284
15388.49 279
15389.66 301
15390.83 319
15392.00 309
15393.17 296
15394.35 316
15395.52 308
15396.69 280
15397.86 310
15399.03 278
15400.21 278
15401.38 294
15402.55 297
15403.72 273
15404.90 287
15406.07 251
15407.24 256
15408.41 256
15409.59 256
15410.76 293
15411.93 280
15413.11 278
15414.28 311
15415.45 283
15416.62 300
15417.80 312
15418.97 275
15420.14 257
15421.32 253
15422.49 273
15423.66 285
15424.84 294
15426.01 282
15427.18 281
15428.36 297
15429.53 276
15430.70 285
15431.88 280
15433.05 269
15434.22 281
15435.40 276
15436.57 254
15437.75 277
15438.92 304
15440.09 281
15441.27 289
15442.44 260
15443.61 258
15444.79 252
15445.96 308
15447.14 283
15448.31 292
15449.49 278
15450.66 280
15451.83 270
15453.01 248
15454.18 256
15455.36 279
15456.53 267
15457.71 292
15458.88 255
15460.06 257
15461.23 274
15462.40 285
15463.58 278
15464.75 250
15465.93 268
15467.10 284
15468.28 274
15469.45 267
15470.63 248
15471.80 249
15472.98 251
15474.15 268
15475.33 250
15476.50 238
15477.68 241
15478.86 258
15480.03 280
15481.21 276
15482.38 263
15483.56 273
15484.73 270
15485.91 321
15487.08 297
15488.26 233
15489.44 231
15490.61 283
15491.79 295
15492.96 264
15494.14 261
15495.31 273
15496.49 277
15497.67 270
15498.84 262
15500.02 277
15501.20 301
15502.37 279
15503.55 254
15504.72 245
15505.90 270
15507.08 262
15508.25 285
15509.43 269
15510.61 275
15511.78 286
15512.96 300
15514.14 256
15515.31 259
15516.49 261
15517.67 257
15518.84 261
15520.02 269
15521.20 256
15522.37 253
15523.55 259
15524.73 276
15525.91 252
15527.08 277
15528.26 261
15529.44 260
15530.61 292
15531.79 267
15532.97 273
15534.15 280
15535.32 292
15536.50 276
15537.68 279
15538.86 285
15540.03 273
15541.21 252
15542.39 286
15543.57 266
15544.75 281
15545.92 269
15547.10 311
15548.28 314
15549.46 276
15550.64 260
15551.81 270
15552.99 257
15554.17 259
15555.35 287
15556.53 290
15557.70 303
15558.88 286
15560.06 288
15561.24 282
15562.42 287
15563.60 280
15564.78 311
15565.95 274
15567.13 279
15568.31 297
15569.49 293
15570.67 284
15571.85 278
15573.03 297
15574.21 290
15575.38 272
15576.56 280
15577.74 307
15578.92 314
15580.10 247
15581.28 285
15582.46 296
15583.64 332
15584.82 272
15586.00 293
15587.18 280
15588.36 317
15589.54 292
15590.72 313
15591.90 311
15593.08 305
15594.25 306
15595.43 301
15596.61 305
15597.79 307
15598.97 341
15600.15 329
15601.33 315
15602.51 335
15603.69 342
15604.87 307
15606.05 278
15607.23 325
15608.41 340
15609.60 311
15610.78 332
15611.96 294
15613.14 328
15614.32 329
15615.50 323
15616.68 357
15617.86 344
15619.04 310
15620.22 322
15621.40 353
15622.58 333
15623.76 320
15624.94 311
15626.12 340
15627.31 341
15628.49 325
15629.67 348
15630.85 333
15632.03 356
15633.21 369
15634.39 340
15635.57 334
15636.75 325
15637.94 312
15639.12 364
15640.30 357
15641.48 382
15642.66 363
15643.84 368
15645.03 355
15646.21 379
15647.39 371
15648.57 377
15649.75 379
15650.93 363
15652.12 367
15653.30 381
15654.48 376
15655.66 397
15656.84 384
15658.03 371
15659.21 381
15660.39 346
15661.57 369
15662.76 398
15663.94 400
15665.12 369
15666.30 379
15667.48 374
15668.67 392
15669.85 401
15671.03 347
15672.22 383
15673.40 411
15674.58 399
15675.76 373
15676.95 386
15678.13 408
15679.31 427
15680.50 399
15681.68 354
15682.86 359
15684.04 395
15685.23 392
15686.41 408
15687.59 407
15688.78 397
15689.96 389
15691.14 398
15692.33 391
15693.51 348
15694.69 380
15695.88 425
15697.06 413
15698.25 394
15699.43 383
15700.61 376
15701.80 439
15702.98 409
15704.16 394
15705.35 429
15706.53 427
15707.72 418
15708.90 409
15710.08 415
15711.27 478
15712.45 427
15713.64 450
15714.82 489
15716.01 466
15717.19 481
15718.37 438
15719.56 457
15720.74 505
15721.93 470
15723.11 490
15724.30 475
15725.48 473
15726.67 459
15727.85 428
15729.04 414
15730.22 425
15731.41 422
15732.59 432
15733.78 440
15734.96 421
15736.15 440
15737.33 451
15738.52 434
15739.70 477
15740.89 434
15742.07 457
15743.26 475
15744.44 417
15745.63 421
15746.81 449
15748.00 452
15749.19 504
15750.37 473
15751.56 459
15752.74 478
15753.93 531
15755.11 496
15756.30 446
15757.49 470
15758.67 450
15759.86 489
15761.04 440
15762.23 428
15763.42 466
15764.60 479
15765.79 470
15766.97 461
15768.16 425
15769.35 451
15770.53 432
15771.72 430
15772.91 399
15774.09 382
15775.28 406
15776.47 441
15777.65 437
15778.84 415
15780.03 392
15781.21 378
15782.40 468
15783.59 461
15784.77 432
15785.96 383
15787.15 442
15788.33 450
15789.52 393
15790.71 393
15791.90 378
15793.08 392
15794.27 411
15795.46 378
15796.65 377
15797.83 398
15799.02 390
15800.21 399
15801.40 384
15802.58 394
15803.77 370
15804.96 381
15806.15 382
15807.33 361
15808.52 388
15809.71 392
15810.90 352
15812.09 355
15813.27 354
15814.46 381
15815.65 371
15816.84 345
15818.03 351
15819.21 362
15820.40 360
15821.59 355
15822.78 387
15823.97 389
15825.16 338
15826.34 356
15827.53 334
15828.72 335
15829.91 345
15831.10 321
15832.29 342
15833.48 346
15834.66 308
15835.85 328
15837.04 323
15838.23 322
15839.42 340
15840.61 353
15841.80 338
15842.99 368
15844.18 385
15845.37 351
15846.56 338
15847.74 355
15848.93 336
15850.12 298
15851.31 331
15852.50 345
15853.69 345
15854.88 339
15856.07 356
15857.26 361
15858.45 353
15859.64 360
15860.83 337
15862.02 356
15863.21 376
15864.40 360
15865.59 379
15866.78 359
15867.97 328
15869.16 287
15870.35 347
15871.54 359
15872.73 357
15873.92 323
15875.11 351
15876.30 352
15877.49 360
15878.68 331
15879.87 305
15881.06 343
15882.25 369
15883.44 370
15884.64 347
15885.83 362
15887.02 335
15888.21 364
15889.40 363
15890.59 360
15891.78 377
15892.97 364
15894.16 350
15895.35 336
15896.54 335
15897.74 356
15898.93 358
15900.12 326
15901.31 367
15902.50 362
15903.69 345
15904.88 361
15906.08 336
15907.27 338
15908.46 355
15909.65 350
15910.84 354
15912.03 365
15913.23 346
15914.42 345
15915.61 366
15916.80 354
15917.99 364
15919.18 355
15920.38 346
15921.57 320
15922.76 331
15923.95 333
15925.15 349
15926.34 348
15927.53 337
15928.72 326
15929.91 349
15931.11 372
15932.30 386
15933.49 348
15934.68 331
15935.88 344
15937.07 341
15938.26 337
15939.46 325
15940.65 324
15941.84 333
15943.03 329
15944.23 319
15945.42 314
15946.61 286
15947.81 304
15949.00 324
15950.19 309
15951.39 321
15952.58 301
15953.77 295
15954.97 282
15956.16 280
15957.35 289
15958.55 292
15959.74 323
15960.93 291
15962.13 263
15963.32 276
15964.51 300
15965.71 279
15966.90 278
15968.09 312
15969.29 309
15970.48 289
15971.68 273
15972.87 252
15974.06 267
15975.26 318
15976.45 285
15977.65 279
15978.84 283
15980.04 293
15981.23 308
15982.42 276
15983.62 279
15984.81 248
15986.01 305
15987.20 290
15988.40 255
15989.59 250
15990.79 277
15991.98 275
15993.18 286
15994.37 303
15995.57 282
15996.76 267
15997.96 277
15999.15 248
16000.35 267
16001.54 279
16002.74 286
16003.93 267
16005.13 299
16006.32 272
16007.52 249
16008.71 247
16009.91 280
16011.10 269
16012.30 286
16013.49 226
16014.69 284
16015.88 277
16017.08 295
16018.28 263
16019.47 267
16020.67 276
16021.86 269
16023.06 288
16024.26 265
16025.45 276
16026.65 266
16027.84 276
16029.04 278
16030.24 259
16031.43 263
16032.63 262
16033.82 257
16035.02 263
16036.22 264
16037.41 260
16038.61 272
16039.81 261
16041.00 255
16042.20 253
16043.40 279
16044.59 295
16045.79 294
16046.99 269
16048.18 285
16049.38 289
16050.58 289
16051.77 270
16052.97 244
16054.17 240
16055.37 233
16056.56 276
16057.76 250
16058.96 242
16060.15 265
16061.35 247
16062.55 271
16063.75 241
16064.94 257
16066.14 263
16067.34 249
16068.54 257
16069.73 251
16070.93 244
16072.13 247
16073.33 233
16074.52 257
16075.72 236
16076.92 244
16078.12 241
16079.32 258
16080.51 241
16081.71 227
16082.91 216
16084.11 263
16085.31 255
16086.51 233
16087.70 235
16088.90 228
16090.10 225
16091.30 274
16092.50 251
16093.70 236
16094.89 196
16096.09 242
16097.29 261
16098.49 250
16099.69 237
16100.89 232
16102.09 240
16103.29 246
16104.48 243
16105.68 241
16106.88 212
16108.08 212
16109.28 250
16110.48 231
16111.68 224
16112.88 243
16114.08 247
16115.28 262
16116.48 249
16117.68 243
16118.88 265
16120.07 240
16121.27 241
16122.47 220
16123.67 219
16124.87 213
16126.07 230
16127.27 212
16128.47 224
16129.67 223
16130.87 245
16132.07 265
16133.27 234
16134.47 232
16135.67 228
16136.87 236
16138.07 219
16139.27 219
16140.47 200
16141.67 263
16142.87 235
16144.07 222
16145.27 227
16146.48 232
16147.68 223
16148.88 240
16150.08 227
16151.28 228
16152.48 223
16153.68 235
16154.88 238
16156.08 229
16157.28 234
16158.48 251
16159.68 275
16160.88 242
16162.09 223
16163.29 219
16164.49 228
16165.69 229
16166.89 235
16168.09 195
16169.29 245
16170.49 226
16171.70 228
16172.90 233
16174.10 242
16175.30 244
16176.50 226
16177.70 261
16178.91 233
16180.11 226
16181.31 242
16182.51 257
16183.71 250
16184.91 230
16186.12 242
16187.32 249
16188.52 245
16189.72 259
16190.93 246
16192.13 233
16193.33 232
16194.53 213
16195.73 260
16196.94 224
16198.14 216
16199.34 218
16200.54 249
16201.75 217
16202.95 236
16204.15 239
16205.35 211
16206.56 216
16207.76 238
16208.96 246
16210.17 235
16211.37 274
16212.57 245
16213.77 239
16214.98 243
16216.18 241
16217.38 249
16218.59 262
16219.79 234
16220.99 239
16222.20 228
16223.40 275
16224.60 277
16225.81 282
16227.01 258
16228.21 243
16229.42 259
16230.62 243
16231.82 269
16233.03 261
16234.23 258
16235.44 254
16236.64 257
16237.84 264
16239.05 269
16240.25 236
16241.46 260
16242.66 240
16243.86 262
16245.07 249
16246.27 268
16247.48 232
16248.68 242
16249.89 243
16251.09 238
16252.29 220
16253.50 255
16254.70 245
16255.91 269
16257.11 274
16258.32 287
16259.52 262
16260.73 286
16261.93 294
16263.14 227
16264.34 265
16265.55 261
16266.75 300
16267.96 268
16269.16 276
16270.37 252
16271.57 264
16272.78 274
16273.98 270
16275.19 263
16276.39 258
16277.60 268
16278.80 277
16280.01 271
16281.21 256
16282.42 271
16283.63 254
16284.83 288
16286.04 247
16287.24 253
16288.45 274
16289.65 255
16290.86 280
16292.07 291
16293.27 278
16294.48 269
16295.68 306
16296.89 282
16298.10 299
16299.30 273
16300.51 280
16301.71 266
16302.92 274
16304.13 314
16305.33 278
16306.54 278
16307.75 275
16308.95 271
16310.16 252
16311.37 279
16312.57 281
16313.78 284
16314.99 280
16316.19 288
16317.40 292
16318.61 286
16319.81 286
16321.02 262
16322.23 255
16323.44 266
16324.64 264
16325.85 271
16327.06 265
16328.26 274
16329.47 289
16330.68 257
16331.89 261
16333.09 277
16334.30 251
16335.51 258
16336.72 274
16337.92 250
16339.13 278
16340.34 250
16341.55 244
16342.75 254
16343.96 236
16345.17 250
16346.38 249
16347.59 237
16348.79 266
16350.00 238
16351.21 257
16352.42 230
16353.63 242
16354.84 264
16356.04 211
16357.25 238
16358.46 234
16359.67 234
16360.88 227
16362.09 229
16363.29 279
16364.50 263
16365.71 250
16366.92 227
16368.13 246
16369.34 244
16370.55 234
16371.76 250
16372.96 238
16374.17 250
16375.38 269
16376.59 264
16377.80 246
16379.01 247
16380.22 272
16381.43 252
16382.64 261
16383.85 221
16385.06 223
16386.27 266
16387.47 266
16388.68 250
16389.89 221
16391.10 261
16392.31 252
16393.52 245
16394.73 224
16395.94 260
16397.15 206
16398.36 256
16399.57 233
16400.78 226
16401.99 237
16403.20 255
16404.41 257
16405.62 240
16406.83 228
16408.04 205
16409.25 210
16410.46 230
16411.67 254
16412.88 240
16414.09 241
16415.30 221
16416.52 253
16417.73 215
16418.94 212
16420.15 252
16421.36 233
16422.57 228
16423.78 242
16424.99 235
16426.20 218
16427.41 226
16428.62 236
16429.83 232
16431.05 207
16432.26 221
16433.47 220
16434.68 208
16435.89 225
16437.10 234
16438.31 238
16439.52 218
16440.74 229
16441.95 231
16443.16 251
16444.37 244
16445.58 231
16446.79 220
16448.00 238
16449.22 216
16450.43 240
16451.64 243
16452.85 251
16454.06 227
16455.28 219
16456.49 218
16457.70 217
16458.91 225
16460.12 230
16461.34 260
16462.55 254
16463.76 256
16464.97 246
16466.19 246
16467.40 242
16468.61 242
16469.82 230
16471.04 208
16472.25 214
16473.46 216
16474.67 219
16475.89 254
16477.10 229
16478.31 229
16479.52 199
16480.74 211
16481.95 210
16483.16 198
16484.38 220
16485.59 209
16486.80 213
16488.02 233
16489.23 206
16490.44 231
16491.66 214
16492.87 215
16494.08 226
16495.30 220
16496.51 214
16497.72 188
16498.94 206
16500.15 197
16501.36 241
16502.58 207
16503.79 199
16505.00 222
16506.22 229
16507.43 249
16508.65 215
16509.86 241
16511.07 216
16512.29 220
16513.50 210
16514.72 213
16515.93 204
16517.15 213
16518.36 217
16519.57 213
16520.79 238
16522.00 232
16523.22 220
16524.43 234
16525.65 191
16526.86 193
16528.08 227
16529.29 208
16530.51 219
16531.72 207
16532.93 231
16534.15 241
16535.36 218
16536.58 206
16537.79 199
16539.01 224
16540.22 258
16541.44 251
16542.65 234
16543.87 242
16545.09 246
16546.30 237
16547.52 233
16548.73 223
16549.95 223
16551.16 255
16552.38 230
16553.59 224
16554.81 195
16556.02 232
16557.24 226
16558.46 240
16559.67 225
16560.89 208
16562.10 234
16563.32 235
16564.54 234
16565.75 214
16566.97 231
16568.18 209
16569.40 230
16570.62 215
16571.83 237
16573.05 234
16574.27 243
16575.48 254
16576.70 224
16577.91 249
16579.13 258
16580.35 232
16581.56 244
16582.78 282
16584.00 273
16585.21 257
16586.43 221
16587.65 262
16588.87 249
16590.08 263
16591.30 221
16592.52 253
16593.73 258
16594.95 254
16596.17 290
16597.38 260
16598.60 248
16599.82 215
16601.04 221
16602.25 231
16603.47 244
16604.69 237
16605.91 218
16607.12 233
16608.34 246
16609.56 270
16610.78 251
16611.99 209
16613.21 225
16614.43 239
16615.65 230
16616.87 235
16618.08 218
16619.30 242
16620.52 224
16621.74 221
16622.96 248
16624.17 245
16625.39 233
16626.61 225
16627.83 215
16629.05 214
16630.27 212
16631.48 224
16632.70 199
16633.92 205
16635.14 209
16636.36 208
16637.58 209
16638.80 236
16640.02 226
16641.23 204
16642.45 209
16643.67 234
16644.89 211
16646.11 206
16647.33 229
16648.55 203
16649.77 190
16650.99 225
16652.21 245
16653.42 231
16654.64 248
16655.86 240
16657.08 181
16658.30 191
16659.52 196
16660.74 215
16661.96 210
16663.18 226
16664.40 197
16665.62 239
16666.84 229
16668.06 216
16669.28 236
16670.50 234
16671.72 192
16672.94 216
16674.16 229
16675.38 226
16676.60 238
16677.82 219
16679.04 197
16680.26 218
16681.48 209
16682.70 215
16683.92 218
16685.14 204
16686.36 218
16687.58 220
16688.80 216
16690.02 223
16691.24 209
16692.46 214
16693.69 224
16694.91 253
16696.13 219
16697.35 221
16698.57 211
16699.79 212
16701.01 193
16702.23 217
16703.45 204
16704.67 207
16705.90 208
16707.12 219
16708.34 203
16709.56 225
16710.78 199
16712.00 201
16713.22 225
16714.44 190
16715.67 200
16716.89 224
16718.11 215
16719.33 206
16720.55 232
16721.77 228
16723.00 234
16724.22 225
16725.44 199
16726.66 224
16727.88 226
16729.11 202
16730.33 210
16731.55 201
16732.77 210
16733.99 206
16735.22 234
16736.44 184
16737.66 210
16738.88 219
16740.11 200
16741.33 215
16742.55 216
16743.77 208
16745.00 188
16746.22 187
16747.44 216
16748.67 197
16749.89 211
16751.11 208
16752.33 191
16753.56 219
16754.78 224
16756.00 230
16757.23 219
16758.45 193
16759.67 187
16760.90 195
16762.12 199
16763.34 185
16764.57 202
16765.79 206
16767.01 212
16768.24 196
16769.46 191
16770.68 213
16771.91 211
16773.13 200
16774.35 198
16775.58 208
16776.80 187
16778.02 206
16779.25 201
16780.47 220
16781.70 197
16782.92 236
16784.14 180
16785.37 210
16786.59 250
16787.82 215
16789.04 200
16790.27 181
16791.49 200
16792.71 195
16793.94 209
16795.16 199
16796.39 169
16797.61 192
16798.84 231
16800.06 201
16801.29 219
16802.51 212
16803.74 231
16804.96 213
16806.19 211
16807.41 184
16808.64 233
16809.86 199
16811.09 189
16812.31 222
16813.54 186
16814.76 212
16815.99 208
16817.21 219
16818.44 197
16819.66 206
16820.89 210
16822.11 221
16823.34 202
16824.56 221
16825.79 195
16827.01 218
16828.24 212
16829.47 259
16830.69 214
16831.92 216
16833.14 218
16834.37 199
16835.60 187
16836.82 207
16838.05 242
16839.27 185
16840.50 213
16841.73 223
16842.95 208
16844.18 217
16845.40 231
16846.63 233
16847.86 235
16849.08 225
16850.31 226
16851.54 216
16852.76 215
16853.99 234
16855.22 222
16856.44 225
16857.67 218
16858.90 231
16860.12 240
16861.35 229
16862.58 228
16863.80 245
16865.03 195
16866.26 239
16867.49 246
16868.71 218
16869.94 269
16871.17 272
16872.39 263
16873.62 275
16874.85 287
16876.08 271
16877.30 252
16878.53 267
16879.76 244
16880.99 263
16882.21 275
16883.44 273
16884.67 247
16885.90 277
16887.13 275
16888.35 246
16889.58 285
16890.81 259
16892.04 261
16893.27 279
16894.49 275
16895.72 290
16896.95 267
16898.18 284
16899.41 238
16900.63 268
16901.86 246
16903.09 253
16904.32 267
16905.55 264
16906.78 264
16908.01 261
16909.23 251
16910.46 220
16911.69 251
16912.92 252
16914.15 235
16915.38 241
16916.61 228
16917.84 227
16919.06 255
16920.29 250
16921.52 234
16922.75 213
16923.98 224
16925.21 232
16926.44 231
16927.67 241
16928.90 243
16930.13 212
16931.36 231
16932.59 248
16933.82 246
16935.05 265
16936.27 247
16937.50 253
16938.73 218
16939.96 247
16941.19 222
16942.42 240
16943.65 253
16944.88 217
16946.11 217
16947.34 230
16948.57 286
16949.80 236
16951.03 231
16952.26 244
16953.49 214
16954.72 240
16955.95 221
16957.19 211
16958.42 224
16959.65 220
16960.88 232
16962.11 217
16963.34 220
16964.57 231
16965.80 231
16967.03 226
16968.26 199
16969.49 184
16970.72 197
16971.95 217
16973.18 233
16974.42 216
16975.65 204
16976.88 215
16978.11 238
16979.34 257
16980.57 225
16981.80 231
16983.03 211
16984.26 214
16985.50 210
16986.73 222
16987.96 215
16989.19 193
16990.42 224
16991.65 206
16992.89 242
16994.12 222
16995.35 223
16996.58 248
16997.81 241
16999.04 209
17000.28 229
17001.51 235
17002.74 238
17003.97 202
17005.20 202
17006.44 202
17007.67 218
17008.90 208
17010.13 213
17011.37 226
17012.60 220
17013.83 216
17015.06 206
17016.30 217
17017.53 242
17018.76 198
17019.99 217
17021.23 219
17022.46 201
17023.69 198
17024.92 196
17026.16 214
17027.39 232
17028.62 222
17029.86 205
17031.09 225
17032.32 206
17033.56 221
17034.79 220
17036.02 219
17037.26 202
17038.49 220
17039.72 203
17040.96 208
17042.19 195
17043.42 209
17044.66 206
17045.89 214
17047.12 187
17048.36 200
17049.59 206
17050.82 221
17052.06 213
17053.29 192
17054.53 191
17055.76 202
17056.99 191
17058.23 183
17059.46 179
17060.70 190
17061.93 197
17063.16 201
17064.40 178
17065.63 198
17066.87 218
17068.10 194
17069.34 210
17070.57 190
17071.81 201
17073.04 199
17074.27 195
17075.51 196
17076.74 196
17077.98 191
17079.21 175
17080.45 204
17081.68 177
17082.92 186
17084.15 186
17085.39 212
17086.62 181
17087.86 160
17089.09 177
17090.33 172
17091.56 182
17092.80 181
17094.04 190
17095.27 172
17096.51 182
17097.74 188
17098.98 198
17100.21 178
17101.45 190
17102.68 210
17103.92 185
17105.16 196
17106.39 168
17107.63 171
17108.86 191
17110.10 200
17111.33 233
17112.57 172
17113.81 182
17115.04 172
17116.28 194
17117.52 199
17118.75 206
17119.99 214
17121.22 209
17122.46 189
17123.70 187
17124.93 195
17126.17 203
17127.41 181
17128.64 186
17129.88 191
17131.12 205
17132.35 193
17133.59 170
17134.83 203
17136.06 190
17137.30 186
17138.54 200
17139.77 180
17141.01 182
17142.25 170
17143.49 187
17144.72 182
17145.96 203
17147.20 188
17148.43 199
17149.67 182
17150.91 170
17152.15 170
17153.38 190
17154.62 180
17155.86 187
17157.10 173
17158.33 196
17159.57 186
17160.81 200
17162.05 195
17163.29 179
17164.52 188
17165.76 192
17167.00 178
17168.24 197
17169.48 195
17170.71 214
17171.95 192
17173.19 189
17174.43 171
17175.67 187
17176.91 208
17178.14 186
17179.38 217
17180.62 186
17181.86 178
17183.10 201
17184.34 179
17185.57 182
17186.81 190
17188.05 192
17189.29 187
17190.53 186
17191.77 158
17193.01 159
17194.25 195
17195.49 175
17196.72 172
17197.96 222
17199.20 192
17200.44 167
17201.68 201
17202.92 194
17204.16 180
17205.40 180
17206.64 177
17207.88 161
17209.12 170
17210.36 177
17211.60 171
17212.84 167
17214.08 184
17215.32 180
17216.56 173
17217.80 195
17219.04 177
17220.28 205
17221.52 198
17222.76 187
17224.00 166
17225.24 168
17226.48 220
17227.72 194
17228.96 163
17230.20 184
17231.44 186
17232.68 183
17233.92 204
17235.16 190
17236.40 170
17237.64 181
17238.88 175
17240.12 175
17241.36 177
17242.60 206
17243.84 202
17245.08 181
17246.32 174
17247.57 175
17248.81 190
17250.05 181
17251.29 183
17252.53 170
17253.77 183
17255.01 175
17256.25 193
17257.49 176
17258.74 171
17259.98 167
17261.22 169
17262.46 218
17263.70 195
17264.94 178
17266.18 180
17267.43 184
17268.67 182
17269.91 179
17271.15 171
17272.39 181
17273.63 171
17274.88 195
17276.12 181
17277.36 172
17278.60 157
17279.84 185
17281.09 159
17282.33 186
17283.57 167
17284.81 185
17286.06 176
17287.30 154
17288.54 156
17289.78 171
17291.02 186
17292.27 158
17293.51 171
17294.75 161
17296.00 183
17297.24 171
17298.48 174
17299.72 160
17300.97 167
17302.21 162
17303.45 168
17304.70 189
17305.94 174
17307.18 180
17308.42 181
17309.67 172
17310.91 154
17312.15 160
17313.40 170
17314.64 159
17315.88 169
17317.13 161
17318.37 176
17319.61 168
17320.86 167
17322.10 181
17323.34 148
17324.59 163
17325.83 175
17327.08 163
17328.32 216
17329.56 170
17330.81 172
17332.05 179
17333.30 208
17334.54 157
17335.78 165
17337.03 170
17338.27 184
17339.52 153
17340.76 179
17342.00 193
17343.25 187
17344.49 177
17345.74 173
17346.98 179
17348.23 161
17349.47 161
17350.72 182
17351.96 191
17353.21 170
17354.45 176
17355.70 165
17356.94 196
17358.18 161
17359.43 163
17360.67 180
17361.92 171
17363.16 177
17364.41 151
17365.66 138
17366.90 167
17368.15 190
17369.39 200
17370.64 176
17371.88 155
17373.13 171
17374.37 177
17375.62 184
17376.86 155
17378.11 189
17379.35 184
17380.60 182
17381.85 197
17383.09 165
17384.34 182
17385.58 179
17386.83 176
17388.08 162
17389.32 200
17390.57 211
17391.81 213
17393.06 189
17394.31 177
17395.55 166
17396.80 176
17398.04 181
17399.29 173
17400.54 172
17401.78 190
17403.03 169
17404.28 215
17405.52 171
17406.77 190
17408.02 181
17409.26 201
17410.51 190
17411.76 147
17413.00 182
17414.25 197
17415.50 190
17416.75 184
17417.99 180
17419.24 202
17420.49 187
17421.73 182
17422.98 171
17424.23 194
17425.48 168
17426.72 181
17427.97 170
17429.22 172
17430.46 194
17431.71 172
17432.96 186
17434.21 199
17435.46 181
17436.70 163
17437.95 170
17439.20 190
17440.45 179
17441.69 173
17442.94 182
17444.19 210
17445.44 188
17446.69 180
17447.93 205
17449.18 196
17450.43 190
17451.68 209
17452.93 197
17454.18 194
17455.42 189
17456.67 212
17457.92 181
17459.17 195
17460.42 209
17461.67 182
17462.92 198
17464.16 182
17465.41 182
17466.66 169
17467.91 187
17469.16 172
17470.41 172
17471.66 197
17472.91 180
17474.16 182
17475.40 193
17476.65 191
17477.90 174
17479.15 185
17480.40 195
17481.65 190
17482.90 201
17484.15 202
17485.40 209
17486.65 170
17487.90 178
17489.15 195
17490.40 201
17491.65 202
17492.90 194
17494.15 192
17495.40 198
17496.65 173
17497.90 182
17499.15 185
17500.40 214
17501.65 185
17502.90 175
17504.15 183
17505.40 185
17506.65 183
17507.90 221
17509.15 211
17510.40 192
17511.65 170
17512.90 175
17514.15 217
17515.40 206
17516.65 186
17517.90 193
17519.15 196
17520.40 234
17521.65 217
17522.90 208
17524.15 209
17525.41 196
17526.66 239
17527.91 205
17529.16 184
17530.41 177
17531.66 218
17532.91 224
17534.16 201
17535.41 205
17536.67 191
17537.92 210
17539.17 234
17540.42 181
17541.67 173
17542.92 185
17544.17 209
17545.43 234
17546.68 206
17547.93 190
17549.18 181
17550.43 205
17551.68 233
17552.94 201
17554.19 207
17555.44 214
17556.69 220
17557.94 221
17559.20 189
17560.45 203
17561.70 213
17562.95 198
17564.21 204
17565.46 202
17566.71 182
17567.96 205
17569.21 187
17570.47 193
17571.72 195
17572.97 218
17574.22 227
17575.48 200
17576.73 211
17577.98 235
17579.24 231
17580.49 220
17581.74 224
17582.99 196
17584.25 241
17585.50 246
17586.75 225
17588.01 223
17589.26 223
17590.51 233
17591.77 246
17593.02 196
17594.27 217
17595.53 201
17596.78 203
17598.03 219
17599.29 196
17600.54 214
17601.79 225
17603.05 218
17604.30 214
17605.56 256
17606.81 216
17608.06 240
17609.32 204
17610.57 232
17611.82 213
17613.08 225
17614.33 211
17615.59 251
17616.84 202
17618.10 221
17619.35 224
17620.60 201
17621.86 226
17623.11 197
17624.37 208
17625.62 203
17626.88 212
17628.13 205
17629.39 208
17630.64 181
17631.89 199
17633.15 192
17634.40 211
17635.66 183
17636.91 200
17638.17 193
17639.42 217
17640.68 203
17641.93 180
17643.19 200
17644.44 182
17645.70 203
17646.95 201
17648.21 207
17649.47 166
17650.72 193
17651.98 192
17653.23 194
17654.49 184
17655.74 201
17657.00 196
17658.25 216
17659.51 201
17660.77 193
17662.02 195
17663.28 201
17664.53 185
17665.79 189
17667.04 210
17668.30 195
17669.56 177
17670.81 184
17672.07 202
17673.33 204
17674.58 197
17675.84 173
17677.09 205
17678.35 175
17679.61 195
17680.86 197
17682.12 152
17683.38 169
17684.63 195
17685.89 206
17687.15 169
17688.40 215
17689.66 201
17690.92 209
17692.17 183
17693.43 204
17694.69 184
17695.94 186
17697.20 202
17698.46 198
17699.72 176
17700.97 176
17702.23 181
17703.49 203
17704.74 201
17706.00 183
17707.26 195
17708.52 211
17709.77 185
17711.03 184
17712.29 182
17713.55 176
17714.80 189
17716.06 189
17717.32 179
17718.58 190
17719.84 183
17721.09 192
17722.35 180
17723.61 174
17724.87 156
17726.13 196
17727.38 194
17728.64 199
17729.90 188
17731.16 179
17732.42 172
17733.67 165
17734.93 211
17736.19 179
17737.45 177
17738.71 167
17739.97 183
17741.23 164
17742.48 192
17743.74 162
17745.00 196
17746.26 174
17747.52 181
17748.78 186
17750.04 179
17751.30 201
17752.55 168
17753.81 166
17755.07 173
17756.33 164
17757.59 171
17758.85 203
17760.11 208
17761.37 186
17762.63 185
17763.89 209
17765.15 186
17766.41 186
17767.67 158
17768.93 182
17770.19 185
17771.45 177
17772.70 182
17773.96 190
17775.22 161
17776.48 169
17777.74 219
17779.00 192
17780.26 192
17781.52 169
17782.78 191
17784.04 190
17785.30 169
17786.56 166
17787.82 164
17789.09 178
17790.35 165
17791.61 175
17792.87 167
17794.13 177
17795.39 143
17796.65 160
17797.91 160
17799.17 165
17800.43 171
17801.69 178
17802.95 146
17804.21 165
17805.47 172
17806.73 170
17808.00 181
17809.26 178
17810.52 183
17811.78 186
17813.04 195
17814.30 199
17815.56 195
17816.82 178
17818.08 165
17819.35 163
17820.61 172
17821.87 174
17823.13 170
17824.39 192
17825.65 166
17826.92 164
17828.18 169
17829.44 170
17830.70 186
17831.96 168
17833.22 149
17834.49 165
17835.75 148
17837.01 163
17838.27 170
17839.53 182
17840.80 150
17842.06 175
17843.32 160
17844.58 174
17845.85 173
17847.11 154
17848.37 176
17849.63 153
17850.89 152
17852.16 164
17853.42 167
17854.68 165
17855.95 160
17857.21 151
17858.47 169
17859.73 169
17861.00 172
17862.26 195
17863.52 146
17864.79 144
17866.05 161
17867.31 184
17868.57 194
17869.84 185
17871.10 165
17872.36 175
17873.63 180
17874.89 176
17876.15 157
17877.42 162
17878.68 159
17879.94 173
17881.21 178
17882.47 169
17883.74 159
17885.00 168
17886.26 159
17887.53 149
17888.79 157
17890.05 174
17891.32 186
17892.58 172
17893.85 169
17895.11 142
17896.37 172
17897.64 163
17898.90 152
17900.17 155
17901.43 143
17902.70 158
17903.96 164
17905.22 150
17906.49 160
17907.75 169
17909.02 172
17910.28 173
17911.55 151
17912.81 160
17914.08 154
17915.34 149
17916.61 143
17917.87 165
17919.14 141
17920.40 170
17921.67 159
17922.93 176
17924.20 171
17925.46 168
17926.73 173
17927.99 164
17929.26 154
17930.52 163
17931.79 170
17933.05 158
17934.32 146
17935.58 169
17936.85 204
17938.12 146
17939.38 151
17940.65 164
17941.91 181
17943.18 194
17944.44 167
17945.71 154
17946.98 167
17948.24 152
17949.51 172
17950.77 158
17952.04 155
17953.31 180
17954.57 157
17955.84 158
17957.10 155
17958.37 169
17959.64 154
17960.90 160
17962.17 128
17963.44 158
17964.70 174
17965.97 165
17967.24 160
17968.50 150
17969.77 167
17971.04 170
17972.30 172
17973.57 146
17974.84 177
17976.10 165
17977.37 191
17978.64 137
17979.91 161
17981.17 163
17982.44 172
17983.71 138
17984.97 156
17986.24 170
17987.51 151
17988.78 167
17990.04 174
17991.31 163
17992.58 147
17993.85 162
17995.11 153
17996.38 172
17997.65 170
17998.92 169
18000.18 164
18001.45 181
18002.72 169
18003.99 182
18005.26 181
18006.52 153
18007.79 164
18009.06 153
18010.33 139
18011.60 151
18012.86 149
18014.13 154
18015.40 152
18016.67 152
18017.94 208
18019.21 168
18020.47 158
18021.74 163
18023.01 169
18024.28 150
18025.55 163
18026.82 187
18028.09 159
18029.36 180
18030.62 177
18031.89 175
18033.16 150
18034.43 139
18035.70 141
18036.97 173
18038.24 173
18039.51 172
18040.78 144
18042.05 168
18043.32 172
18044.59 167
18045.85 157
18047.12 154
18048.39 145
18049.66 157
18050.93 153
18052.20 139
18053.47 173
18054.74 138
18056.01 179
18057.28 162
18058.55 148
18059.82 168
18061.09 196
18062.36 163
18063.63 154
18064.90 154
18066.17 156
18067.44 178
18068.71 166
18069.98 165
18071.25 150
18072.52 155
18073.79 179
18075.06 168
18076.33 132
18077.60 160
18078.87 155
18080.15 184
18081.42 180
18082.69 153
18083.96 188
18085.23 188
18086.50 195
18087.77 172
18089.04 162
18090.31 143
18091.58 184
18092.85 171
18094.12 175
18095.40 144
18096.67 154
18097.94 146
18099.21 171
18100.48 159
18101.75 153
18103.02 169
18104.30 173
18105.57 146
18106.84 130
18108.11 140
18109.38 167
18110.65 184
18111.92 147
18113.20 170
18114.47 172
18115.74 169
18117.01 164
18118.28 172
18119.56 136
18120.83 153
18122.10 165
18123.37 165
18124.64 149
18125.92 158
18127.19 162
18128.46 160
18129.73 174
18131.01 164
18132.28 156
18133.55 131
18134.82 167
18136.10 146
18137.37 161
18138.64 169
18139.91 183
18141.19 166
18142.46 163
18143.73 170
18145.01 183
18146.28 158
18147.55 163
18148.82 171
18150.10 167
18151.37 147
18152.64 170
18153.92 173
18155.19 156
18156.46 179
18157.74 147
18159.01 158
18160.28 170
18161.56 163
18162.83 167
18164.10 133
18165.38 143
18166.65 166
18167.93 180
18169.20 153
18170.47 148
18171.75 157
18173.02 147
18174.29 143
18175.57 163
18176.84 149
18178.12 156
18179.39 165
18180.66 157
18181.94 161
18183.21 136
18184.49 156
18185.76 149
18187.04 167
18188.31 140
18189.59 158
18190.86 149
18192.13 163
18193.41 175
18194.68 161
18195.96 169
18197.23 157
18198.51 136
18199.78 160
18201.06 154
18202.33 156
18203.61 172
18204.88 168
18206.16 170
18207.43 151
18208.71 188
18209.98 167
18211.26 165
18212.53 156
18213.81 180
18215.08 138
18216.36 177
18217.63 147
18218.91 172
18220.19 179
18221.46 159
18222.74 156
18224.01 156
18225.29 173
18226.56 152
18227.84 191
18229.12 174
18230.39 186
18231.67 140
18232.94 152
18234.22 131
18235.50 157
18236.77 153
18238.05 167
18239.32 154
18240.60 169
18241.88 153
18243.15 165
18244.43 143
18245.71 163
18246.98 153
18248.26 129
18249.54 142
18250.81 129
18252.09 159
18253.37 174
18254.64 152
18255.92 148
18257.20 157
18258.47 155
18259.75 148
18261.03 152
18262.30 144
18263.58 147
18264.86 135
18266.13 156
18267.41 161
18268.69 141
18269.97 173
18271.24 151
18272.52 146
18273.80 141
18275.08 154
18276.35 186
18277.63 177
18278.91 154
18280.19 145
18281.46 167
18282.74 161
18284.02 160
18285.30 174
18286.58 159
18287.85 174
18289.13 141
18290.41 170
18291.69 172
18292.97 149
18294.24 154
18295.52 173
18296.80 164
18298.08 153
18299.36 157
18300.63 169
18301.91 153
18303.19 137
18304.47 141
18305.75 124
18307.03 154
18308.31 151
18309.58 149
18310.86 138
18312.14 163
18313.42 139
18314.70 163
18315.98 167
18317.26 141
18318.54 131
18319.82 150
18321.09 151
18322.37 158
18323.65 174
18324.93 162
18326.21 173
18327.49 145
18328.77 157
18330.05 133
18331.33 153
18332.61 155
18333.89 158
18335.17 177
18336.45 154
18337.73 140
18339.01 145
18340.29 130
18341.57 150
18342.85 169
18344.13 149
18345.41 178
18346.69 163
18347.97 175
18349.25 166
18350.53 150
18351.81 156
18353.09 193
18354.37 166
18355.65 153
18356.93 172
18358.21 170
18359.49 141
18360.77 167
18362.05 166
18363.33 131
18364.61 148
18365.89 156
18367.17 159
18368.45 138
18369.73 168
18371.01 131
18372.29 156
18373.58 163
18374.86 160
18376.14 154
18377.42 153
18378.70 162
18379.98 162
18381.26 166
18382.54 154
18383.82 162
18385.11 176
18386.39 162
18387.67 127
18388.95 163
18390.23 171
18391.51 181
18392.79 157
18394.08 139
18395.36 156
18396.64 163
18397.92 164
18399.20 168
18400.49 137
18401.77 147
18403.05 161
18404.33 150
18405.61 151
18406.90 174
18408.18 171
18409.46 153
18410.74 178
18412.02 125
18413.31 120
18414.59 145
18415.87 177
18417.15 143
18418.44 168
18419.72 162
18421.00 149
18422.28 169
18423.57 149
18424.85 178
18426.13 161
18427.41 166
18428.70 161
18429.98 177
18431.26 142
18432.55 148
18433.83 148
18435.11 149
18436.40 144
18437.68 169
18438.96 172
18440.25 169
18441.53 152
18442.81 139
18444.10 178
18445.38 161
18446.66 175
18447.95 148
18449.23 140
18450.51 143
18451.80 157
18453.08 179
18454.36 154
18455.65 115
18456.93 167
18458.22 152
18459.50 161
18460.78 179
18462.07 180
18463.35 175
18464.64 159
18465.92 156
18467.20 141
18468.49 153
18469.77 147
18471.06 150
18472.34 135
18473.63 146
18474.91 164
18476.19 193
18477.48 170
18478.76 146
18480.05 150
18481.33 181
18482.62 140
18483.90 153
18485.19 137
18486.47 123
18487.76 170
18489.04 163
18490.33 158
18491.61 152
18492.90 137
18494.18 147
18495.47 150
18496.75 155
18498.04 146
18499.32 159
18500.61 149
18501.89 149
18503.18 152
18504.46 144
18505.75 141
18507.04 158
18508.32 132
18509.61 141
18510.89 161
18512.18 156
18513.46 147
18514.75 164
18516.04 158
18517.32 157
18518.61 166
18519.89 152
18521.18 145
18522.47 130
18523.75 148
18525.04 139
18526.32 150
18527.61 143
18528.90 171
18530.18 154
18531.47 144
18532.76 143
18534.04 162
18535.33 133
18536.62 130
18537.90 156
18539.19 144
18540.48 150
18541.76 149
18543.05 153
18544.34 166
18545.62 162
18546.91 157
18548.20 170
18549.48 142
18550.77 160
18552.06 149
18553.35 176
18554.63 153
18555.92 167
18557.21 149
18558.50 158
18559.78 162
18561.07 161
18562.36 157
18563.65 137
18564.93 175
18566.22 170
18567.51 149
18568.80 147
18570.08 149
18571.37 149
18572.66 155
18573.95 169
18575.24 150
18576.52 151
18577.81 162
18579.10 164
18580.39 153
18581.68 141
18582.96 137
18584.25 145
18585.54 171
18586.83 171
18588.12 170
18589.41 176
18590.69 147
18591.98 140
18593.27 170
18594.56 168
18595.85 169
18597.14 147
18598.43 167
18599.71 157
18601.00 163
18602.29 166
18603.58 163
18604.87 160
18606.16 161
18607.45 173
18608.74 187
18610.03 167
18611.32 171
18612.61 173
18613.89 170
18615.18 164
18616.47 173
18617.76 154
18619.05 169
18620.34 169
18621.63 167
18622.92 170
18624.21 154
18625.50 168
18626.79 163
18628.08 166
18629.37 162
18630.66 172
18631.95 160
18633.24 187
18634.53 153
18635.82 162
18637.11 136
18638.40 162
18639.69 171
18640.98 168
18642.27 169
18643.56 164
18644.85 147
18646.14 148
18647.43 168
18648.72 150
18650.01 160
18651.30 137
18652.59 143
18653.89 153
18655.18 148
18656.47 163
18657.76 137
18659.05 134
18660.34 141
18661.63 168
18662.92 181
18664.21 169
18665.50 143
18666.79 156
18668.09 150
18669.38 160
18670.67 170
18671.96 165
18673.25 158
18674.54 174
18675.83 182
18677.13 167
18678.42 142
18679.71 159
18681.00 169
18682.29 161
18683.58 179
18684.88 166
18686.17 190
18687.46 159
18688.75 154
18690.04 175
18691.33 162
18692.63 141
18693.92 164
18695.21 148
18696.50 160
18697.80 163
18699.09 171
18700.38 140
18701.67 155
18702.96 161
18704.26 154
18705.55 147
18706.84 141
18708.13 154
18709.43 134
18710.72 169
18712.01 143
18713.31 175
18714.60 159
18715.89 176
18717.18 138
18718.48 158
18719.77 150
18721.06 135
18722.36 159
18723.65 152
18724.94 147
18726.24 148
18727.53 146
18728.82 153
18730.12 159
18731.41 146
18732.70 131
18734.00 142
18735.29 144
18736.58 159
18737.88 136
18739.17 149
18740.46 146
18741.76 165
18743.05 172
18744.34 148
18745.64 157
18746.93 159
18748.23 147
18749.52 149
18750.81 144
18752.11 150
18753.40 139
18754.70 143
18755.99 146
18757.29 136
18758.58 142
18759.87 177
18761.17 163
18762.46 144
18763.76 158
18765.05 156
18766.35 119
18767.64 135
18768.94 140
18770.23 137
18771.53 152
18772.82 143
18774.11 137
18775.41 134
18776.70 144
18778.00 129
18779.29 144
18780.59 170
18781.89 176
18783.18 157
18784.48 135
18785.77 125
18787.07 155
18788.36 141
18789.66 129
18790.95 138
18792.25 133
18793.54 126
18794.84 119
18796.13 131
18797.43 141
18798.73 141
18800.02 128
18801.32 164
18802.61 144
18803.91 151
18805.20 125
18806.50 145
18807.80 150
18809.09 137
18810.39 129
18811.69 159
18812.98 130
18814.28 124
18815.57 150
18816.87 142
18818.17 142
18819.46 139
18820.76 139
18822.06 149
18823.35 142
18824.65 161
18825.95 139
18827.24 152
18828.54 148
18829.84 131
18831.13 153
18832.43 150
18833.73 142
18835.02 146
18836.32 124
18837.62 115
18838.91 144
18840.21 138
18841.51 125
18842.81 126
18844.10 143
18845.40 161
18846.70 155
18848.00 134
18849.29 148
18850.59 131
18851.89 142
18853.19 145
18854.48 126
18855.78 129
18857.08 133
18858.38 142
18859.67 135
18860.97 133
18862.27 149
18863.57 134
18864.87 142
18866.16 112
18867.46 130
18868.76 131
18870.06 147
18871.36 141
18872.66 114
18873.95 127
18875.25 143
18876.55 155
18877.85 158
18879.15 139
18880.45 158
18881.74 159
18883.04 170
18884.34 163
18885.64 157
18886.94 136
18888.24 145
18889.54 141
18890.84 140
18892.13 144
18893.43 162
18894.73 145
18896.03 137
18897.33 159
18898.63 147
18899.93 150
18901.23 141
18902.53 147
18903.83 141
18905.13 140
18906.43 133
18907.73 142
18909.02 154
18910.32 140
18911.62 123
18912.92 133
18914.22 131
18915.52 127
18916.82 118
18918.12 120
18919.42 129
18920.72 140
18922.02 147
18923.32 158
18924.62 139
18925.92 150
18927.22 147
18928.52 136
18929.82 141
18931.12 143
18932.42 157
18933.72 143
18935.02 115
18936.32 143
18937.63 146
18938.93 163
18940.23 139
18941.53 144
18942.83 126
18944.13 133
18945.43 140
18946.73 143
18948.03 124
18949.33 160
18950.63 136
18951.93 107
18953.23 130
18954.54 169
18955.84 146
18957.14 157
18958.44 136
18959.74 116
18961.04 137
18962.34 150
18963.64 154
18964.95 145
18966.25 133
18967.55 132
18968.85 121
18970.15 135
18971.45 132
18972.76 127
18974.06 128
18975.36 151
18976.66 141
18977.96 135
18979.27 129
18980.57 128
18981.87 144
18983.17 140
18984.47 120
18985.78 135
18987.08 127
18988.38 127
18989.68 144
18990.98 136
18992.29 131
18993.59 124
18994.89 126
18996.19 137
18997.50 139
18998.80 122
19000.10 120
19001.40 137
19002.71 135
19004.01 142
19005.31 138
19006.62 148
19007.92 145
19009.22 131
19010.53 119
19011.83 128
19013.13 154
19014.43 116
19015.74 144
19017.04 145
19018.34 140
19019.65 114
19020.95 135
19022.25 135
19023.56 139
19024.86 150
19026.16 139
19027.47 140
19028.77 124
19030.08 133
19031.38 146
19032.68 172
19033.99 141
19035.29 127
19036.59 120
19037.90 123
19039.20 119
19040.51 125
19041.81 120
19043.11 151
19044.42 147
19045.72 140
19047.03 149
19048.33 128
19049.64 143
19050.94 130
19052.25 134
19053.55 143
19054.85 129
19056.16 134
19057.46 118
19058.77 146
19060.07 129
19061.38 141
19062.68 134
19063.99 132
19065.29 130
19066.60 115
19067.90 142
19069.21 156
19070.51 130
19071.82 128
19073.12 137
19074.43 139
19075.73 132
19077.04 144
19078.34 117
19079.65 153
19080.95 149
19082.26 134
19083.57 143
19084.87 153
19086.18 123
19087.48 130
19088.79 133
19090.09 131
19091.40 126
19092.71 183
19094.01 144
19095.32 124
19096.62 142
19097.93 133
19099.24 141
19100.54 133
19101.85 134
19103.15 133
19104.46 138
19105.77 154
19107.07 149
19108.38 131
19109.69 130
19110.99 144
19112.30 138
19113.60 147
19114.91 129
19116.22 164
19117.52 152
19118.83 130
19120.14 134
19121.45 129
19122.75 148
19124.06 138
19125.37 140
19126.67 124
19127.98 124
19129.29 125
19130.59 124
19131.90 157
19133.21 149
19134.52 126
19135.82 133
19137.13 141
19138.44 135
19139.75 141
19141.05 139
19142.36 136
19143.67 136
19144.98 147
19146.28 139
19147.59 151
19148.90 144
19150.21 136
19151.51 139
19152.82 141
19154.13 139
19155.44 136
19156.75 139
19158.05 148
19159.36 150
19160.67 158
19161.98 160
19163.29 156
19164.60 163
19165.90 136
19167.21 155
19168.52 122
19169.83 129
19171.14 147
19172.45 159
19173.75 138
19175.06 141
19176.37 153
19177.68 149
19178.99 125
19180.30 116
19181.61 169
19182.92 143
19184.23 125
19185.53 130
19186.84 137
19188.15 143
19189.46 151
19190.77 126
19192.08 115
19193.39 121
19194.70 167
19196.01 174
19197.32 150
19198.63 138
19199.94 121
19201.25 123
19202.56 135
19203.87 139
19205.17 136
19206.48 141
19207.79 133
19209.10 154
19210.41 135
19211.72 129
19213.03 136
19214.34 149
19215.65 150
19216.96 146
19218.27 144
19219.58 152
19220.89 134
19222.21 123
19223.52 125
19224.83 136
19226.14 167
19227.45 141
19228.76 125
19230.07 114
19231.38 143
19232.69 129
19234.00 155
19235.31 111
19236.62 133
19237.93 133
19239.24 139
19240.55 142
19241.86 145
19243.18 132
19244.49 155
19245.80 144
19247.11 136
19248.42 144
19249.73 125
19251.04 140
19252.35 109
19253.67 129
19254.98 155
19256.29 147
19257.60 152
19258.91 156
19260.22 134
19261.53 134
19262.85 137
19264.16 109
19265.47 147
19266.78 134
19268.09 120
19269.40 120
19270.72 123
19272.03 131
19273.34 135
19274.65 157
19275.96 156
19277.28 136
19278.59 131
19279.90 108
19281.21 116
19282.53 140
19283.84 141
19285.15 153
19286.46 133
19287.78 119
19289.09 125
19290.40 136
19291.71 132
19293.03 129
19294.34 117
19295.65 128
19296.96 146
19298.28 115
19299.59 124
19300.90 108
19302.22 131
19303.53 118
19304.84 127
19306.16 113
19307.47 125
19308.78 128
19310.10 143
19311.41 141
19312.72 147
19314.04 143
19315.35 128
19316.66 132
19317.98 147
19319.29 124
19320.60 142
19321.92 132
19323.23 140
19324.54 116
19325.86 135
19327.17 126
19328.49 128
19329.80 132
19331.11 140
19332.43 149
19333.74 110
19335.06 121
19336.37 140
19337.68 141
19339.00 97
19340.31 112
19341.63 139
19342.94 122
19344.26 111
19345.57 147
19346.89 133
19348.20 146
19349.51 122
19350.83 130
19352.14 136
19353.46 128
19354.77 127
19356.09 146
19357.40 148
19358.72 136
19360.03 126
19361.35 123
19362.66 153
19363.98 131
19365.29 128
19366.61 111
19367.92 120
19369.24 139
19370.55 131
19371.87 129
19373.19 136
19374.50 137
19375.82 149
19377.13 126
19378.45 125
19379.76 117
19381.08 108
19382.39 145
19383.71 133
19385.03 133
19386.34 145
19387.66 115
19388.97 125
19390.29 142
19391.61 151
19392.92 122
19394.24 123
19395.55 112
19396.87 145
19398.19 129
19399.50 154
19400.82 130
19402.14 146
19403.45 129
19404.77 128
19406.09 132
19407.40 103
19408.72 140
19410.04 130
19411.35 126
19412.67 123
19413.99 117
19415.30 132
19416.62 137
19417.94 133
19419.25 123
19420.57 119
19421.89 153
19423.21 121
19424.52 117
19425.84 134
19427.16 120
19428.47 144
19429.79 131
19431.11 132
19432.43 122
19433.74 118
19435.06 123
19436.38 117
19437.70 144
19439.01 127
19440.33 140
19441.65 148
19442.97 120
19444.29 127
19445.60 125
19446.92 133
19448.24 142
19449.56 136
19450.88 129
19452.19 152
19453.51 144
19454.83 137
19456.15 136
19457.47 141
19458.78 145
19460.10 149
19461.42 130
19462.74 118
19464.06 142
19465.38 119
19466.70 142
19468.01 149
19469.33 145
19470.65 149
19471.97 137
19473.29 120
19474.61 128
19475.93 129
19477.25 132
19478.57 145
19479.88 136
19481.20 112
19482.52 128
19483.84 151
19485.16 155
19486.48 111
19487.80 122
19489.12 133
19490.44 146
19491.76 143
19493.08 106
19494.40 135
19495.72 152
19497.04 135
19498.36 142
19499.68 140
19501.00 147
19502.32 140
19503.64 135
19504.96 104
19506.28 119
19507.60 135
19508.92 154
19510.24 141
19511.56 117
19512.88 119
19514.20 134
19515.52 133
19516.84 156
19518.16 138
19519.48 141
19520.80 140
19522.12 132
19523.44 117
19524.76 133
19526.08 140
19527.40 140
19528.72 132
19530.04 136
19531.36 129
19532.68 130
19534.00 133
19535.33 122
19536.65 104
19537.97 115
19539.29 133
19540.61 142
19541.93 108
19543.25 124
19544.57 133
19545.89 116
19547.22 135
19548.54 143
19549.86 135
19551.18 138
19552.50 145
19553.82 122
19555.15 132
19556.47 159
19557.79 145
19559.11 132
19560.43 145
19561.75 141
19563.08 112
19564.40 131
19565.72 139
19567.04 116
19568.36 129
19569.69 128
19571.01 132
19572.33 135
19573.65 113
19574.97 96
19576.30 138
19577.62 128
19578.94 139
19580.26 139
19581.59 123
19582.91 111
19584.23 125
19585.55 137
19586.88 145
19588.20 127
19589.52 127
19590.85 141
19592.17 147
19593.49 121
19594.81 117
19596.14 138
19597.46 133
19598.78 145
19600.11 138
19601.43 139
19602.75 104
19604.08 135
19605.40 148
19606.72 117
19608.05 116
19609.37 125
19610.69 125
19612.02 133
19613.34 143
19614.66 107
19615.99 130
19617.31 149
19618.64 131
19619.96 155
19621.28 130
19622.61 116
19623.93 114
19625.26 110
19626.58 119
19627.90 143
19629.23 132
19630.55 157
19631.88 141
19633.20 126
19634.52 124
19635.85 126
19637.17 127
19638.50 127
19639.82 121
19641.15 126
19642.47 123
19643.80 136
19645.12 122
19646.45 130
19647.77 126
19649.09 126
19650.42 142
19651.74 131
19653.07 124
19654.39 137
19655.72 124
19657.04 144
19658.37 113
19659.69 135
19661.02 151
19662.35 136
19663.67 118
19665.00 128
19666.32 125
19667.65 158
19668.97 155
19670.30 154
19671.62 133
19672.95 117
19674.27 138
19675.60 154
19676.93 152
19678.25 135
19679.58 117
19680.90 128
19682.23 124
19683.56 124
19684.88 130
19686.21 132
19687.53 143
19688.86 129
19690.19 133
19691.51 110
19692.84 125
19694.16 134
19695.49 122
19696.82 130
19698.14 140
19699.47 144
19700.80 158
19702.12 118
19703.45 166
19704.78 151
19706.10 124
19707.43 130
19708.76 123
19710.08 131
19711.41 111
19712.74 140
19714.06 134
19715.39 147
19716.72 106
19718.05 111
19719.37 143
19720.70 141
19722.03 113
19723.35 123
19724.68 129
19726.01 162
19727.34 150
19728.66 131
19729.99 140
19731.32 97
19732.65 148
19733.98 139
19735.30 110
19736.63 126
19737.96 141
19739.29 128
19740.61 131
19741.94 123
19743.27 133
19744.60 135
19745.93 148
19747.25 155
19748.58 130
19749.91 143
19751.24 127
19752.57 128
19753.90 164
19755.22 129
19756.55 127
19757.88 129
19759.21 122
19760.54 113
19761.87 140
19763.20 137
19764.52 130
19765.85 125
19767.18 144
19768.51 129
19769.84 145
19771.17 125
19772.50 129
19773.83 104
19775.16 129
19776.48 127
19777.81 124
19779.14 125
19780.47 125
19781.80 117
19783.13 111
19784.46 115
19785.79 132
19787.12 118
19788.45 132
19789.78 142
19791.11 121
19792.44 135
19793.77 118
19795.10 138
19796.43 127
19797.76 141
19799.09 130
19800.42 139
19801.75 128
19803.08 137
19804.41 116
19805.74 121
19807.07 131
19808.40 142
19809.73 130
19811.06 132
19812.39 126
19813.72 139
19815.05 151
19816.38 141
19817.71 126
19819.04 129
19820.37 146
19821.70 127
19823.03 127
19824.36 132
19825.69 125
19827.02 128
19828.35 128
19829.69 120
19831.02 130
19832.35 133
19833.68 127
19835.01 107
19836.34 103
19837.67 161
19839.00 154
19840.33 129
19841.67 119
19843.00 129
19844.33 141
19845.66 151
19846.99 134
19848.32 114
19849.65 128
19850.99 145
19852.32 153
19853.65 141
19854.98 119
19856.31 121
19857.64 142
19858.98 137
19860.31 128
19861.64 110
19862.97 124
19864.30 128
19865.64 137
19866.97 115
19868.30 130
19869.63 154
19870.97 146
19872.30 123
19873.63 126
19874.96 125
19876.29 116
19877.63 136
19878.96 122
19880.29 137
19881.63 111
19882.96 149
19884.29 142
19885.62 123
19886.96 121
19888.29 127
19889.62 130
19890.95 108
19892.29 111
19893.62 116
19894.95 125
19896.29 124
19897.62 134
19898.95 141
19900.29 136
19901.62 137
19902.95 145
19904.29 119
19905.62 106
19906.95 97
19908.29 139
19909.62 157
19910.95 141
19912.29 131
19913.62 119
19914.96 118
19916.29 101
19917.62 111
19918.96 134
19920.29 147
19921.63 121
19922.96 143
19924.29 134
19925.63 129
19926.96 129
19928.30 126
19929.63 136
19930.96 122
19932.30 109
19933.63 101
19934.97 124
19936.30 126
19937.64 127
19938.97 138
19940.31 135
19941.64 148
19942.98 119
19944.31 118
19945.64 136
19946.98 113
19948.31 119
19949.65 104
19950.98 136
19952.32 152
19953.65 123
19954.99 134
19956.32 140
19957.66 140
19959.00 157
19960.33 131
19961.67 126
19963.00 151
19964.34 146
19965.67 105
19967.01 144
19968.34 133
19969.68 106
19971.01 122
19972.35 125
19973.69 128
19975.02 106
19976.36 144
19977.69 128
19979.03 137
19980.37 120
19981.70 105
19983.04 119
19984.37 125
19985.71 136
19987.05 142
19988.38 142
19989.72 130
19991.05 115
19992.39 117
19993.73 130
19995.06 118
19996.40 137
19997.74 117
19999.07 112
20000.41 132
20001.75 123
20003.08 130
20004.42 134
20005.76 129
20007.09 127
20008.43 144
20009.77 125
20011.10 137
20012.44 116
20013.78 132
20015.12 135
20016.45 137
20017.79 149
20019.13 139
20020.47 132
20021.80 134
20023.14 138
20024.48 129
20025.81 123
20027.15 121
20028.49 147
20029.83 149
20031.17 150
20032.50 121
20033.84 139
20035.18 138
20036.52 149
20037.85 143
20039.19 146
20040.53 148
20041.87 138
20043.21 133
20044.54 141
20045.88 150
20047.22 148
20048.56 161
20049.90 144
20051.24 142
20052.57 153
20053.91 139
20055.25 145
20056.59 123
20057.93 121
20059.27 126
20060.61 152
20061.94 130
20063.28 110
20064.62 128
20065.96 128
20067.30 139
20068.64 141
20069.98 152
20071.32 161
20072.66 138
20073.99 170
20075.33 135
20076.67 140
20078.01 134
20079.35 135
20080.69 121
20082.03 134
20083.37 128
20084.71 125
20086.05 132
20087.39 141
20088.73 137
20090.07 139
20091.41 167
20092.75 153
20094.09 131
20095.43 147
20096.77 154
20098.11 140
20099.45 125
20100.79 124
20102.13 123
20103.47 144
20104.81 141
20106.15 114
20107.49 130
20108.83 156
20110.17 171
20111.51 144
20112.85 128
20114.19 122
20115.53 126
20116.87 137
20118.21 144
20119.55 141
20120.89 145
20122.23 147
20123.57 115
20124.91 124
20126.25 119
20127.60 130
20128.94 129
20130.28 130
20131.62 131
20132.96 132
20134.30 135
20135.64 158
