# Supplementary material for: MALDI-TOF MS typing enables the classification of brewing yeasts of the genus Saccharomyces to major beer styles
Source: PLoS One. 2017 Aug 9;12(8):e0181694. doi: 10.1371/journal.pone.0181694 (PMC5549903; doi:10.1371/journal.pone.0181694)
Supplement: S15 File — The directory includes 90 raw files and was zipped to “.zip”; the folder has three strains with 30 spectra per strain; S1 Text explains the raw files with an example and Table 1 represents the yeast strains used within the experiment. (ZIP) [file pone.0181694.s018.zip › 43-45/30669-454-OG-WB-WB-YPG-18h-E-E_2015-10-29__0_B1_1.dat]

1999.91 1432
2000.33 1432
2000.75 1552
2001.17 1534
2001.59 1455
2002.02 1352
2002.44 1280
2002.86 1267
2003.28 1429
2003.70 1435
2004.13 1244
2004.55 1210
2004.97 1307
2005.39 1294
2005.81 1306
2006.24 1271
2006.66 1265
2007.08 1360
2007.50 1414
2007.93 1416
2008.35 1347
2008.77 1366
2009.19 1269
2009.62 1463
2010.04 1306
2010.46 1322
2010.88 1490
2011.31 1322
2011.73 1307
2012.15 1244
2012.58 1225
2013.00 1164
2013.42 1266
2013.84 1207
2014.27 1105
2014.69 1140
2015.11 1261
2015.54 1261
2015.96 1215
2016.38 1312
2016.81 1240
2017.23 1266
2017.65 1231
2018.08 1233
2018.50 1281
2018.92 1249
2019.35 1329
2019.77 1296
2020.19 1288
2020.62 1287
2021.04 1319
2021.47 1311
2021.89 1256
2022.31 1221
2022.74 1336
2023.16 1317
2023.59 1358
2024.01 1301
2024.43 1268
2024.86 1161
2025.28 1172
2025.71 1294
2026.13 1201
2026.55 1251
2026.98 1167
2027.40 1106
2027.83 1123
2028.25 1071
2028.68 1117
2029.10 1188
2029.53 1293
2029.95 1270
2030.38 1216
2030.80 1155
2031.23 1219
2031.65 1203
2032.08 1204
2032.50 1170
2032.93 1172
2033.35 1204
2033.78 1231
2034.20 1250
2034.63 1219
2035.05 1172
2035.48 1337
2035.90 1402
2036.33 1276
2036.75 1312
2037.18 1252
2037.60 1142
2038.03 1149
2038.45 1309
2038.88 1315
2039.31 1227
2039.73 1228
2040.16 1252
2040.58 1344
2041.01 1218
2041.43 1199
2041.86 1279
2042.29 1303
2042.71 1297
2043.14 1271
2043.56 1290
2043.99 1363
2044.42 1287
2044.84 1312
2045.27 1380
2045.70 1400
2046.12 1297
2046.55 1279
2046.98 1159
2047.40 1286
2047.83 1400
2048.25 1357
2048.68 1343
2049.11 1327
2049.53 1325
2049.96 1346
2050.39 1213
2050.82 1190
2051.24 1228
2051.67 1131
2052.10 1176
2052.52 1263
2052.95 1174
2053.38 1190
2053.80 1253
2054.23 1180
2054.66 1180
2055.09 1262
2055.51 1178
2055.94 1236
2056.37 1349
2056.80 1275
2057.22 1307
2057.65 1389
2058.08 1290
2058.51 1352
2058.93 1276
2059.36 1240
2059.79 1221
2060.22 1391
2060.65 1336
2061.07 1318
2061.50 1429
2061.93 1482
2062.36 1329
2062.79 1344
2063.21 1330
2063.64 1443
2064.07 1550
2064.50 1690
2064.93 1668
2065.36 1656
2065.78 1765
2066.21 1785
2066.64 1684
2067.07 1429
2067.50 1569
2067.93 1446
2068.36 1421
2068.78 1396
2069.21 1317
2069.64 1330
2070.07 1236
2070.50 1141
2070.93 1090
2071.36 1297
2071.79 1310
2072.22 1207
2072.64 1272
2073.07 1249
2073.50 1289
2073.93 1322
2074.36 1416
2074.79 1392
2075.22 1439
2075.65 1457
2076.08 1282
2076.51 1362
2076.94 1298
2077.37 1188
2077.80 1260
2078.23 1257
2078.66 1345
2079.09 1188
2079.52 1361
2079.95 1352
2080.38 1321
2080.81 1309
2081.24 1329
2081.67 1280
2082.10 1218
2082.53 1161
2082.96 1218
2083.39 1161
2083.82 1197
2084.25 1274
2084.68 1241
2085.11 1200
2085.54 1161
2085.97 1226
2086.40 1361
2086.83 1386
2087.26 1277
2087.69 1265
2088.12 1290
2088.55 1233
2088.99 1182
2089.42 1188
2089.85 1235
2090.28 1319
2090.71 1169
2091.14 1261
2091.57 1261
2092.00 1386
2092.43 1162
2092.86 1237
2093.30 1224
2093.73 1176
2094.16 1237
2094.59 1235
2095.02 1160
2095.45 1216
2095.88 1136
2096.32 1137
2096.75 1120
2097.18 1140
2097.61 1155
2098.04 1112
2098.47 993
2098.91 1113
2099.34 1151
2099.77 1183
2100.20 1250
2100.63 1204
2101.07 1211
2101.50 1248
2101.93 1198
2102.36 1173
2102.80 1131
2103.23 1230
2103.66 1208
2104.09 1177
2104.52 1240
2104.96 1290
2105.39 1195
2105.82 1281
2106.25 1245
2106.69 1351
2107.12 1280
2107.55 1230
2107.99 1229
2108.42 1273
2108.85 1296
2109.28 1286
2109.72 1298
2110.15 1228
2110.58 1220
2111.02 1222
2111.45 1253
2111.88 1235
2112.32 1180
2112.75 1299
2113.18 1156
2113.62 1235
2114.05 1159
2114.48 1008
2114.92 1122
2115.35 1179
2115.78 1204
2116.22 1245
2116.65 1122
2117.08 1025
2117.52 1058
2117.95 1102
2118.39 1178
2118.82 1166
2119.25 1075
2119.69 1202
2120.12 1196
2120.56 1191
2120.99 1178
2121.42 1173
2121.86 1226
2122.29 1153
2122.73 1226
2123.16 1158
2123.60 1089
2124.03 1122
2124.46 1155
2124.90 1188
2125.33 1212
2125.77 1288
2126.20 1168
2126.64 1152
2127.07 1250
2127.51 1320
2127.94 1320
2128.38 1275
2128.81 1344
2129.25 1311
2129.68 1438
2130.12 1394
2130.55 1392
2130.99 1294
2131.42 1272
2131.86 1261
2132.29 1412
2132.73 1312
2133.16 1342
2133.60 1329
2134.03 1279
2134.47 1319
2134.91 1321
2135.34 1353
2135.78 1229
2136.21 1245
2136.65 1202
2137.08 1339
2137.52 1354
2137.96 1210
2138.39 1153
2138.83 1294
2139.26 1143
2139.70 1301
2140.14 1243
2140.57 1218
2141.01 1189
2141.44 1170
2141.88 1156
2142.32 1165
2142.75 1136
2143.19 1062
2143.63 1056
2144.06 1086
2144.50 1072
2144.94 1104
2145.37 1092
2145.81 1173
2146.25 1142
2146.68 1126
2147.12 1229
2147.56 1285
2147.99 1262
2148.43 1318
2148.87 1300
2149.30 1251
2149.74 1339
2150.18 1500
2150.61 1416
2151.05 1303
2151.49 1334
2151.93 1326
2152.36 1312
2152.80 1437
2153.24 1262
2153.68 1197
2154.11 1145
2154.55 1108
2154.99 1129
2155.43 1117
2155.86 1090
2156.30 1115
2156.74 1046
2157.18 1129
2157.62 1208
2158.05 1212
2158.49 1264
2158.93 1244
2159.37 1085
2159.81 1241
2160.24 1182
2160.68 1187
2161.12 1245
2161.56 1224
2162.00 1297
2162.43 1305
2162.87 1320
2163.31 1298
2163.75 1284
2164.19 1226
2164.63 1213
2165.07 1126
2165.50 1167
2165.94 1178
2166.38 1157
2166.82 1139
2167.26 1160
2167.70 1141
2168.14 1215
2168.58 1219
2169.02 1209
2169.45 1288
2169.89 1257
2170.33 1330
2170.77 1396
2171.21 1440
2171.65 1556
2172.09 1522
2172.53 1552
2172.97 1511
2173.41 1677
2173.85 1659
2174.29 1792
2174.73 1725
2175.17 1700
2175.61 1698
2176.05 1630
2176.49 1592
2176.93 1533
2177.37 1497
2177.81 1498
2178.25 1370
2178.69 1557
2179.13 1389
2179.57 1316
2180.01 1381
2180.45 1464
2180.89 1379
2181.33 1191
2181.77 1219
2182.21 1240
2182.65 1247
2183.09 1228
2183.53 1204
2183.97 1233
2184.41 1176
2184.85 1181
2185.29 1163
2185.73 1168
2186.17 1201
2186.61 1204
2187.05 1346
2187.49 1384
2187.94 1250
2188.38 1227
2188.82 1416
2189.26 1464
2189.70 1312
2190.14 1319
2190.58 1358
2191.02 1354
2191.46 1370
2191.91 1317
2192.35 1367
2192.79 1391
2193.23 1471
2193.67 1415
2194.11 1352
2194.55 1348
2195.00 1426
2195.44 1363
2195.88 1435
2196.32 1574
2196.76 1408
2197.21 1263
2197.65 1283
2198.09 1349
2198.53 1253
2198.97 1403
2199.42 1362
2199.86 1256
2200.30 1287
2200.74 1352
2201.18 1373
2201.63 1314
2202.07 1267
2202.51 1154
2202.95 1207
2203.40 1300
2203.84 1361
2204.28 1327
2204.72 1304
2205.17 1269
2205.61 1313
2206.05 1356
2206.49 1469
2206.94 1332
2207.38 1456
2207.82 1454
2208.27 1399
2208.71 1252
2209.15 1396
2209.60 1421
2210.04 1316
2210.48 1195
2210.92 1292
2211.37 1263
2211.81 1184
2212.25 1256
2212.70 1225
2213.14 1251
2213.59 1098
2214.03 1240
2214.47 1251
2214.92 1149
2215.36 1189
2215.80 1296
2216.25 1156
2216.69 1076
2217.14 1122
2217.58 1182
2218.02 1157
2218.47 1021
2218.91 1101
2219.36 1193
2219.80 1027
2220.24 1110
2220.69 1219
2221.13 1206
2221.58 1314
2222.02 1306
2222.46 1234
2222.91 1371
2223.35 1378
2223.80 1436
2224.24 1403
2224.69 1389
2225.13 1436
2225.58 1402
2226.02 1372
2226.47 1448
2226.91 1426
2227.36 1478
2227.80 1452
2228.25 1369
2228.69 1244
2229.14 1316
2229.58 1249
2230.03 1187
2230.47 1241
2230.92 1373
2231.36 1390
2231.81 1344
2232.25 1471
2232.70 1381
2233.14 1259
2233.59 1299
2234.03 1505
2234.48 1451
2234.93 1326
2235.37 1182
2235.82 1143
2236.26 1245
2236.71 1190
2237.16 1172
2237.60 1294
2238.05 1216
2238.49 1152
2238.94 1238
2239.39 1111
2239.83 1082
2240.28 1030
2240.72 1076
2241.17 997
2241.62 994
2242.06 1195
2242.51 1164
2242.96 1079
2243.40 1165
2243.85 1301
2244.30 1149
2244.74 1115
2245.19 1233
2245.64 1162
2246.08 1121
2246.53 1163
2246.98 971
2247.42 1044
2247.87 1202
2248.32 1219
2248.76 1185
2249.21 1063
2249.66 1142
2250.10 1149
2250.55 1118
2251.00 1209
2251.45 1175
2251.89 1182
2252.34 1184
2252.79 1258
2253.24 1249
2253.68 1206
2254.13 1342
2254.58 1152
2255.03 1176
2255.47 1135
2255.92 1079
2256.37 1095
2256.82 1039
2257.27 1029
2257.71 1107
2258.16 1046
2258.61 1074
2259.06 1173
2259.51 1304
2259.95 1134
2260.40 1144
2260.85 1257
2261.30 1231
2261.75 1223
2262.19 1143
2262.64 1254
2263.09 1269
2263.54 1222
2263.99 1202
2264.44 1255
2264.89 1270
2265.33 1265
2265.78 1223
2266.23 1139
2266.68 1164
2267.13 1176
2267.58 1105
2268.03 1125
2268.48 1229
2268.93 1279
2269.37 1270
2269.82 1342
2270.27 1433
2270.72 1408
2271.17 1339
2271.62 1435
2272.07 1505
2272.52 1436
2272.97 1325
2273.42 1297
2273.87 1290
2274.32 1289
2274.77 1220
2275.22 1232
2275.67 1163
2276.12 1142
2276.57 1135
2277.02 1238
2277.47 1239
2277.92 1132
2278.37 1143
2278.82 1166
2279.27 1058
2279.72 1188
2280.17 1199
2280.62 1126
2281.07 1068
2281.52 1118
2281.97 1066
2282.42 1077
2282.87 1193
2283.32 1183
2283.77 1175
2284.22 1087
2284.67 1212
2285.12 1225
2285.57 1318
2286.02 1284
2286.47 1317
2286.92 1345
2287.37 1366
2287.82 1574
2288.28 1565
2288.73 1814
2289.18 1879
2289.63 1974
2290.08 2141
2290.53 2026
2290.98 2252
2291.43 2229
2291.88 2018
2292.34 1936
2292.79 2007
2293.24 1888
2293.69 1676
2294.14 1666
2294.59 1508
2295.05 1470
2295.50 1350
2295.95 1329
2296.40 1256
2296.85 1340
2297.30 1360
2297.76 1239
2298.21 1242
2298.66 1200
2299.11 1197
2299.56 1237
2300.02 1180
2300.47 1182
2300.92 1115
2301.37 1134
2301.82 1192
2302.28 1193
2302.73 1064
2303.18 1206
2303.63 1288
2304.09 1115
2304.54 1120
2304.99 1190
2305.44 1271
2305.90 1149
2306.35 1115
2306.80 1240
2307.26 1284
2307.71 1268
2308.16 1400
2308.61 1381
2309.07 1467
2309.52 1622
2309.97 1465
2310.43 1507
2310.88 1396
2311.33 1364
2311.79 1358
2312.24 1513
2312.69 1466
2313.15 1302
2313.60 1221
2314.05 1242
2314.51 1334
2314.96 1281
2315.41 1260
2315.87 1343
2316.32 1364
2316.77 1241
2317.23 1354
2317.68 1243
2318.14 1258
2318.59 1371
2319.04 1286
2319.50 1247
2319.95 1235
2320.41 1338
2320.86 1371
2321.31 1279
2321.77 1304
2322.22 1391
2322.68 1573
2323.13 1524
2323.59 1451
2324.04 1557
2324.50 1761
2324.95 1675
2325.40 1703
2325.86 1666
2326.31 1719
2326.77 1584
2327.22 1364
2327.68 1454
2328.13 1399
2328.59 1270
2329.04 1282
2329.50 1343
2329.95 1335
2330.41 1307
2330.86 1347
2331.32 1343
2331.77 1198
2332.23 1223
2332.68 1314
2333.14 1124
2333.59 1179
2334.05 1187
2334.51 1103
2334.96 1100
2335.42 1108
2335.87 1124
2336.33 1190
2336.78 1217
2337.24 1246
2337.70 1255
2338.15 1216
2338.61 1169
2339.06 1237
2339.52 1385
2339.97 1339
2340.43 1263
2340.89 1164
2341.34 1244
2341.80 1252
2342.26 1248
2342.71 1185
2343.17 1223
2343.62 1154
2344.08 1218
2344.54 1382
2344.99 1333
2345.45 1284
2345.91 1315
2346.36 1365
2346.82 1220
2347.28 1219
2347.73 1333
2348.19 1368
2348.65 1237
2349.10 1191
2349.56 1230
2350.02 1259
2350.48 1258
2350.93 1199
2351.39 1138
2351.85 1106
2352.30 1167
2352.76 1112
2353.22 1187
2353.68 1148
2354.13 1115
2354.59 1173
2355.05 1124
2355.51 1093
2355.96 1188
2356.42 1182
2356.88 1190
2357.34 1229
2357.79 1195
2358.25 1204
2358.71 1249
2359.17 1271
2359.63 1209
2360.08 1385
2360.54 1315
2361.00 1305
2361.46 1225
2361.92 1229
2362.37 1377
2362.83 1321
2363.29 1316
2363.75 1294
2364.21 1357
2364.67 1345
2365.12 1340
2365.58 1246
2366.04 1333
2366.50 1204
2366.96 1262
2367.42 1288
2367.88 1265
2368.33 1288
2368.79 1182
2369.25 1206
2369.71 1138
2370.17 1245
2370.63 1123
2371.09 1197
2371.55 1151
2372.01 1244
2372.47 1343
2372.92 1250
2373.38 1229
2373.84 1367
2374.30 1359
2374.76 1356
2375.22 1268
2375.68 1419
2376.14 1308
2376.60 1319
2377.06 1250
2377.52 1288
2377.98 1229
2378.44 1173
2378.90 1273
2379.36 1156
2379.82 1194
2380.28 1205
2380.74 1333
2381.20 1194
2381.66 1216
2382.12 1345
2382.58 1317
2383.04 1155
2383.50 1248
2383.96 1237
2384.42 1250
2384.88 1179
2385.34 1197
2385.80 1224
2386.26 1302
2386.72 1285
2387.18 1226
2387.64 1216
2388.10 1177
2388.56 1329
2389.03 1289
2389.49 1281
2389.95 1251
2390.41 1221
2390.87 1253
2391.33 1275
2391.79 1234
2392.25 1399
2392.71 1354
2393.17 1348
2393.64 1323
2394.10 1248
2394.56 1303
2395.02 1295
2395.48 1232
2395.94 1215
2396.40 1201
2396.87 1248
2397.33 1262
2397.79 1201
2398.25 1208
2398.71 1172
2399.17 1281
2399.64 1252
2400.10 1198
2400.56 1163
2401.02 1069
2401.48 1124
2401.95 1094
2402.41 1083
2402.87 1006
2403.33 1011
2403.79 1197
2404.26 1301
2404.72 1193
2405.18 1097
2405.64 1207
2406.11 1098
2406.57 1158
2407.03 1141
2407.49 1169
2407.96 1049
2408.42 1062
2408.88 1156
2409.34 1057
2409.81 1014
2410.27 1109
2410.73 1147
2411.20 1151
2411.66 1022
2412.12 1171
2412.58 1143
2413.05 1024
2413.51 1148
2413.97 1192
2414.44 1358
2414.90 1109
2415.36 1084
2415.83 1266
2416.29 1196
2416.75 1214
2417.22 1252
2417.68 1338
2418.14 1407
2418.61 1428
2419.07 1380
2419.54 1363
2420.00 1380
2420.46 1264
2420.93 1317
2421.39 1415
2421.85 1270
2422.32 1322
2422.78 1193
2423.25 1191
2423.71 1245
2424.17 1189
2424.64 1155
2425.10 1231
2425.57 1160
2426.03 1205
2426.50 1166
2426.96 1182
2427.42 1225
2427.89 1300
2428.35 1270
2428.82 1226
2429.28 1193
2429.75 1243
2430.21 1154
2430.68 1082
2431.14 1110
2431.61 1011
2432.07 1171
2432.54 1294
2433.00 1184
2433.47 1103
2433.93 1293
2434.40 1248
2434.86 1326
2435.33 1275
2435.79 1223
2436.26 1211
2436.72 1243
2437.19 1259
2437.65 1279
2438.12 1280
2438.59 1252
2439.05 1224
2439.52 1245
2439.98 1331
2440.45 1246
2440.91 1298
2441.38 1328
2441.85 1354
2442.31 1381
2442.78 1332
2443.24 1196
2443.71 1158
2444.18 1238
2444.64 1154
2445.11 1211
2445.57 1271
2446.04 1156
2446.51 1144
2446.97 1046
2447.44 1182
2447.91 1167
2448.37 1047
2448.84 1149
2449.31 1084
2449.77 1094
2450.24 1069
2450.71 1050
2451.17 1220
2451.64 1145
2452.11 1151
2452.57 1127
2453.04 1173
2453.51 1003
2453.97 1003
2454.44 1031
2454.91 1084
2455.37 1091
2455.84 1149
2456.31 1118
2456.78 1034
2457.24 1078
2457.71 1190
2458.18 1138
2458.65 1078
2459.11 1208
2459.58 1107
2460.05 1146
2460.52 999
2460.98 1120
2461.45 1103
2461.92 1127
2462.39 1089
2462.85 1046
2463.32 1168
2463.79 1075
2464.26 1057
2464.73 1181
2465.19 1105
2465.66 1041
2466.13 1111
2466.60 1079
2467.07 1094
2467.54 1064
2468.00 1081
2468.47 1148
2468.94 1079
2469.41 1072
2469.88 1036
2470.35 1009
2470.82 1155
2471.28 1119
2471.75 906
2472.22 914
2472.69 979
2473.16 1095
2473.63 1120
2474.10 1003
2474.57 887
2475.03 1006
2475.50 1153
2475.97 1159
2476.44 975
2476.91 975
2477.38 1061
2477.85 1052
2478.32 1066
2478.79 1060
2479.26 1051
2479.73 1029
2480.20 959
2480.67 997
2481.14 1084
2481.61 1071
2482.08 1124
2482.54 1082
2483.01 1130
2483.48 1063
2483.95 1104
2484.42 1093
2484.89 1083
2485.36 1181
2485.83 1142
2486.30 1245
2486.77 1264
2487.24 1319
2487.71 1262
2488.18 1232
2488.66 1194
2489.13 1222
2489.60 1289
2490.07 1302
2490.54 1188
2491.01 1311
2491.48 1202
2491.95 1137
2492.42 1236
2492.89 1304
2493.36 1289
2493.83 1254
2494.30 1269
2494.77 1294
2495.24 1176
2495.72 1230
2496.19 1250
2496.66 1203
2497.13 1132
2497.60 1168
2498.07 1211
2498.54 1156
2499.01 1043
2499.48 1107
2499.96 1106
2500.43 1190
2500.90 1150
2501.37 992
2501.84 1081
2502.31 1253
2502.78 1160
2503.26 1141
2503.73 1047
2504.20 1095
2504.67 1178
2505.14 1233
2505.62 1147
2506.09 1203
2506.56 1242
2507.03 1095
2507.50 1268
2507.98 1128
2508.45 1067
2508.92 1219
2509.39 1231
2509.86 1275
2510.34 1347
2510.81 1446
2511.28 1454
2511.75 1357
2512.23 1269
2512.70 1341
2513.17 1229
2513.64 1305
2514.12 1268
2514.59 1306
2515.06 1148
2515.54 1151
2516.01 1189
2516.48 1209
2516.95 1186
2517.43 1191
2517.90 1271
2518.37 1209
2518.85 1136
2519.32 1195
2519.79 1156
2520.27 1063
2520.74 1110
2521.21 1120
2521.69 1121
2522.16 1220
2522.63 1189
2523.11 1129
2523.58 1123
2524.05 1106
2524.53 1125
2525.00 1119
2525.48 1070
2525.95 1117
2526.42 1000
2526.90 1204
2527.37 1177
2527.85 1048
2528.32 1151
2528.79 1139
2529.27 1105
2529.74 1304
2530.22 1320
2530.69 1173
2531.16 1196
2531.64 1268
2532.11 1242
2532.59 1153
2533.06 1201
2533.54 1180
2534.01 1162
2534.49 1186
2534.96 1121
2535.44 1021
2535.91 1142
2536.38 1140
2536.86 1149
2537.33 1095
2537.81 1121
2538.28 1119
2538.76 1253
2539.23 1236
2539.71 1328
2540.18 1168
2540.66 1250
2541.13 1259
2541.61 1159
2542.09 1140
2542.56 1188
2543.04 1111
2543.51 1106
2543.99 1218
2544.46 1204
2544.94 1234
2545.41 1160
2545.89 1215
2546.37 1263
2546.84 1254
2547.32 1307
2547.79 1345
2548.27 1303
2548.74 1392
2549.22 1431
2549.70 1386
2550.17 1322
2550.65 1243
2551.13 1235
2551.60 1252
2552.08 1422
2552.55 1328
2553.03 1273
2553.51 1298
2553.98 1314
2554.46 1290
2554.94 1283
2555.41 1217
2555.89 1204
2556.37 1200
2556.84 1191
2557.32 1269
2557.80 1224
2558.27 1189
2558.75 1220
2559.23 1204
2559.70 1200
2560.18 1120
2560.66 1058
2561.14 1163
2561.61 1223
2562.09 1185
2562.57 1232
2563.04 1112
2563.52 1109
2564.00 1202
2564.48 1111
2564.95 1035
2565.43 1026
2565.91 952
2566.39 989
2566.86 1068
2567.34 1212
2567.82 1201
2568.30 1019
2568.77 1093
2569.25 1069
2569.73 1064
2570.21 1111
2570.69 1158
2571.16 1196
2571.64 1167
2572.12 1057
2572.60 1022
2573.08 1069
2573.56 1081
2574.03 1046
2574.51 1119
2574.99 1091
2575.47 1081
2575.95 1027
2576.43 1067
2576.90 1016
2577.38 1033
2577.86 1079
2578.34 1017
2578.82 938
2579.30 939
2579.78 1050
2580.26 1075
2580.73 1008
2581.21 909
2581.69 1122
2582.17 1109
2582.65 1107
2583.13 1135
2583.61 1155
2584.09 1110
2584.57 1124
2585.05 1097
2585.53 1057
2586.01 1085
2586.49 1099
2586.97 1123
2587.44 1100
2587.92 1080
2588.40 1070
2588.88 1115
2589.36 1082
2589.84 1198
2590.32 1094
2590.80 1065
2591.28 1068
2591.76 1074
2592.24 1115
2592.72 1023
2593.20 1080
2593.68 1121
2594.16 1178
2594.64 1080
2595.12 1110
2595.60 1016
2596.08 1063
2596.56 1133
2597.05 990
2597.53 995
2598.01 993
2598.49 1002
2598.97 1011
2599.45 1045
2599.93 926
2600.41 1030
2600.89 1049
2601.37 1004
2601.85 980
2602.33 1051
2602.81 1029
2603.29 1026
2603.78 908
2604.26 988
2604.74 1043
2605.22 1076
2605.70 1002
2606.18 1024
2606.66 1119
2607.14 1091
2607.63 1051
2608.11 1020
2608.59 1155
2609.07 1034
2609.55 1035
2610.03 906
2610.52 998
2611.00 997
2611.48 1028
2611.96 1083
2612.44 992
2612.92 1140
2613.41 1201
2613.89 1057
2614.37 1113
2614.85 1149
2615.34 1130
2615.82 1143
2616.30 1087
2616.78 1153
2617.26 1150
2617.75 1253
2618.23 1072
2618.71 1113
2619.19 1124
2619.68 1155
2620.16 1127
2620.64 1119
2621.12 1138
2621.61 1171
2622.09 1092
2622.57 1130
2623.06 1108
2623.54 1059
2624.02 1183
2624.50 1132
2624.99 1058
2625.47 1105
2625.95 1104
2626.44 1088
2626.92 1039
2627.40 1075
2627.89 1108
2628.37 1076
2628.85 1184
2629.34 1141
2629.82 1151
2630.30 1074
2630.79 1114
2631.27 1219
2631.75 1309
2632.24 1252
2632.72 1157
2633.21 1137
2633.69 1168
2634.17 1142
2634.66 1203
2635.14 1193
2635.62 1113
2636.11 1010
2636.59 1070
2637.08 1168
2637.56 1130
2638.05 1094
2638.53 1018
2639.01 1045
2639.50 1140
2639.98 1070
2640.47 1067
2640.95 1196
2641.44 1086
2641.92 1124
2642.41 1103
2642.89 1141
2643.38 1119
2643.86 1080
2644.34 1128
2644.83 1165
2645.31 1073
2645.80 973
2646.28 992
2646.77 1074
2647.25 1112
2647.74 1076
2648.22 1096
2648.71 1117
2649.20 1024
2649.68 973
2650.17 1009
2650.65 1099
2651.14 1086
2651.62 1029
2652.11 1049
2652.59 1090
2653.08 1047
2653.56 1093
2654.05 1139
2654.54 1173
2655.02 1120
2655.51 1061
2655.99 1023
2656.48 1120
2656.97 1101
2657.45 1129
2657.94 1073
2658.42 1155
2658.91 1112
2659.40 1041
2659.88 987
2660.37 1056
2660.85 907
2661.34 885
2661.83 959
2662.31 963
2662.80 872
2663.29 1008
2663.77 1013
2664.26 1008
2664.75 1058
2665.23 1093
2665.72 1015
2666.21 1023
2666.69 1055
2667.18 1074
2667.67 1174
2668.15 1006
2668.64 1093
2669.13 988
2669.62 1026
2670.10 1162
2670.59 1121
2671.08 1101
2671.56 1278
2672.05 1226
2672.54 1266
2673.03 1221
2673.51 1318
2674.00 1331
2674.49 1247
2674.98 1313
2675.46 1309
2675.95 1276
2676.44 1259
2676.93 1138
2677.42 1192
2677.90 1165
2678.39 1176
2678.88 1200
2679.37 1086
2679.86 1163
2680.34 1196
2680.83 1016
2681.32 1081
2681.81 1103
2682.30 1040
2682.79 1112
2683.27 1124
2683.76 1137
2684.25 1035
2684.74 1018
2685.23 1119
2685.72 1017
2686.20 995
2686.69 991
2687.18 1018
2687.67 1060
2688.16 1002
2688.65 1002
2689.14 1046
2689.63 991
2690.12 1018
2690.60 1052
2691.09 1113
2691.58 1110
2692.07 1021
2692.56 1030
2693.05 1039
2693.54 1076
2694.03 1090
2694.52 1024
2695.01 1019
2695.50 1056
2695.99 1011
2696.48 979
2696.97 1089
2697.46 1037
2697.95 979
2698.43 981
2698.92 1039
2699.41 1100
2699.90 1107
2700.39 980
2700.88 1026
2701.37 1097
2701.86 1061
2702.35 1084
2702.84 1089
2703.33 1065
2703.83 1049
2704.32 1130
2704.81 1176
2705.30 1262
2705.79 1074
2706.28 1056
2706.77 1071
2707.26 1069
2707.75 1001
2708.24 1015
2708.73 984
2709.22 1038
2709.71 1041
2710.20 1003
2710.69 999
2711.18 1017
2711.68 1015
2712.17 969
2712.66 983
2713.15 1038
2713.64 1045
2714.13 1017
2714.62 1011
2715.11 1063
2715.60 1030
2716.10 1023
2716.59 1139
2717.08 1104
2717.57 985
2718.06 1015
2718.55 1091
2719.04 1087
2719.54 1056
2720.03 1115
2720.52 1134
2721.01 1103
2721.50 1138
2722.00 1128
2722.49 1113
2722.98 1069
2723.47 1060
2723.96 1108
2724.46 1180
2724.95 1041
2725.44 1056
2725.93 979
2726.42 980
2726.92 1061
2727.41 988
2727.90 980
2728.39 1042
2728.89 1081
2729.38 1023
2729.87 1095
2730.36 1051
2730.86 1005
2731.35 1034
2731.84 1026
2732.34 982
2732.83 1055
2733.32 1068
2733.81 1088
2734.31 1094
2734.80 1137
2735.29 1112
2735.79 1172
2736.28 1265
2736.77 1082
2737.27 1050
2737.76 1184
2738.25 1286
2738.75 1269
2739.24 1142
2739.73 1136
2740.23 1067
2740.72 1062
2741.21 1106
2741.71 994
2742.20 929
2742.69 1018
2743.19 1049
2743.68 1012
2744.18 1057
2744.67 1024
2745.16 1009
2745.66 1142
2746.15 1128
2746.65 1060
2747.14 1067
2747.63 1128
2748.13 1096
2748.62 1024
2749.12 1058
2749.61 1127
2750.11 1041
2750.60 975
2751.10 1034
2751.59 1139
2752.08 1130
2752.58 1187
2753.07 1116
2753.57 1080
2754.06 1067
2754.56 1081
2755.05 1055
2755.55 1207
2756.04 1038
2756.54 988
2757.03 1008
2757.53 1073
2758.02 1129
2758.52 1073
2759.01 1084
2759.51 1013
2760.00 1096
2760.50 1086
2760.99 1052
2761.49 980
2761.99 1069
2762.48 1041
2762.98 1116
2763.47 1056
2763.97 978
2764.46 1056
2764.96 1040
2765.46 1142
2765.95 1051
2766.45 1069
2766.94 1047
2767.44 1082
2767.94 1007
2768.43 954
2768.93 991
2769.42 1038
2769.92 1107
2770.42 1078
2770.91 1036
2771.41 1159
2771.90 1173
2772.40 1185
2772.90 1218
2773.39 1166
2773.89 1182
2774.39 1174
2774.88 1232
2775.38 1229
2775.88 1328
2776.37 1318
2776.87 1239
2777.37 1231
2777.86 1218
2778.36 1306
2778.86 1232
2779.36 1279
2779.85 1123
2780.35 1017
2780.85 1050
2781.34 1170
2781.84 947
2782.34 952
2782.84 1145
2783.33 1067
2783.83 1098
2784.33 964
2784.83 1077
2785.32 1152
2785.82 1042
2786.32 960
2786.82 1035
2787.31 1006
2787.81 999
2788.31 976
2788.81 934
2789.31 925
2789.80 978
2790.30 985
2790.80 1041
2791.30 911
2791.80 933
2792.29 947
2792.79 1098
2793.29 1105
2793.79 1072
2794.29 1147
2794.79 1030
2795.28 1057
2795.78 1092
2796.28 1185
2796.78 1083
2797.28 1123
2797.78 1185
2798.28 1222
2798.78 1093
2799.27 1144
2799.77 1116
2800.27 1124
2800.77 1103
2801.27 1118
2801.77 1094
2802.27 1096
2802.77 1092
2803.27 1049
2803.77 1129
2804.27 1136
2804.76 1108
2805.26 1148
2805.76 1177
2806.26 1187
2806.76 1282
2807.26 1201
2807.76 1212
2808.26 1237
2808.76 1202
2809.26 1203
2809.76 1145
2810.26 1198
2810.76 1085
2811.26 1001
2811.76 1072
2812.26 1100
2812.76 1087
2813.26 965
2813.76 1003
2814.26 1020
2814.76 976
2815.26 943
2815.76 1104
2816.26 955
2816.76 954
2817.26 1044
2817.76 975
2818.26 970
2818.76 1040
2819.26 1082
2819.76 1046
2820.27 988
2820.77 1158
2821.27 1074
2821.77 1038
2822.27 1135
2822.77 1149
2823.27 1147
2823.77 1024
2824.27 1014
2824.77 1088
2825.27 1080
2825.78 1028
2826.28 1001
2826.78 1037
2827.28 1006
2827.78 1002
2828.28 1004
2828.78 1003
2829.29 1011
2829.79 973
2830.29 971
2830.79 961
2831.29 1042
2831.79 1079
2832.30 1029
2832.80 991
2833.30 1046
2833.80 1081
2834.30 1022
2834.80 970
2835.31 1090
2835.81 1181
2836.31 1253
2836.81 1127
2837.32 968
2837.82 1073
2838.32 1111
2838.82 1170
2839.32 1224
2839.83 1061
2840.33 1033
2840.83 1066
2841.33 1008
2841.84 1064
2842.34 1061
2842.84 1048
2843.35 1117
2843.85 1172
2844.35 1162
2844.85 1043
2845.36 1089
2845.86 1164
2846.36 1142
2846.87 1043
2847.37 1131
2847.87 1151
2848.38 1149
2848.88 1249
2849.38 1244
2849.89 1195
2850.39 1231
2850.89 1174
2851.40 1081
2851.90 1007
2852.40 1074
2852.91 1227
2853.41 1229
2853.91 1069
2854.42 1156
2854.92 1125
2855.42 1105
2855.93 1104
2856.43 1114
2856.94 1119
2857.44 1110
2857.94 1126
2858.45 1159
2858.95 1073
2859.46 979
2859.96 1024
2860.47 1056
2860.97 1047
2861.47 975
2861.98 927
2862.48 1085
2862.99 1010
2863.49 967
2864.00 968
2864.50 932
2865.01 898
2865.51 928
2866.02 919
2866.52 849
2867.02 912
2867.53 1078
2868.03 1049
2868.54 928
2869.04 1048
2869.55 1130
2870.05 1141
2870.56 1018
2871.07 1122
2871.57 1149
2872.08 1096
2872.58 1132
2873.09 1104
2873.59 1130
2874.10 1036
2874.60 1139
2875.11 1162
2875.61 1149
2876.12 1071
2876.63 1076
2877.13 1145
2877.64 1175
2878.14 1177
2878.65 1200
2879.15 1104
2879.66 1069
2880.17 1037
2880.67 1121
2881.18 1074
2881.68 1114
2882.19 1050
2882.70 1038
2883.20 1111
2883.71 1169
2884.22 1053
2884.72 1072
2885.23 1073
2885.74 1110
2886.24 1117
2886.75 1250
2887.25 1302
2887.76 1319
2888.27 1365
2888.77 1318
2889.28 1289
2889.79 1404
2890.30 1443
2890.80 1480
2891.31 1386
2891.82 1510
2892.32 1398
2892.83 1351
2893.34 1440
2893.84 1499
2894.35 1447
2894.86 1535
2895.37 1523
2895.87 1542
2896.38 1559
2896.89 1455
2897.40 1394
2897.90 1358
2898.41 1409
2898.92 1299
2899.43 1392
2899.93 1340
2900.44 1259
2900.95 1090
2901.46 1232
2901.97 1345
2902.47 1138
2902.98 1229
2903.49 1344
2904.00 1285
2904.51 1282
2905.01 1224
2905.52 1317
2906.03 1300
2906.54 1361
2907.05 1342
2907.56 1248
2908.06 1207
2908.57 1180
2909.08 1087
2909.59 1141
2910.10 1170
2910.61 1147
2911.12 1158
2911.62 1174
2912.13 1143
2912.64 1171
2913.15 1140
2913.66 1260
2914.17 1134
2914.68 1045
2915.19 1125
2915.70 1138
2916.21 1072
2916.71 1153
2917.22 1136
2917.73 1187
2918.24 1113
2918.75 1086
2919.26 1076
2919.77 1043
2920.28 1053
2920.79 1211
2921.30 1217
2921.81 1078
2922.32 1028
2922.83 1161
2923.34 1168
2923.85 1111
2924.36 1127
2924.87 1174
2925.38 1143
2925.89 1159
2926.40 1140
2926.91 1180
2927.42 1251
2927.93 1262
2928.44 1222
2928.95 1198
2929.46 1027
2929.97 1049
2930.48 1115
2930.99 1165
2931.50 1141
2932.01 1049
2932.52 1069
2933.03 1036
2933.54 1057
2934.05 1096
2934.56 1062
2935.08 1026
2935.59 1071
2936.10 1160
2936.61 1208
2937.12 1081
2937.63 1198
2938.14 1129
2938.65 1063
2939.16 1240
2939.67 1197
2940.19 1141
2940.70 1071
2941.21 1116
2941.72 1216
2942.23 1113
2942.74 1150
2943.25 1073
2943.77 1142
2944.28 1084
2944.79 1116
2945.30 1141
2945.81 1155
2946.32 1256
2946.84 1159
2947.35 1114
2947.86 1003
2948.37 1094
2948.88 1072
2949.40 1088
2949.91 1144
2950.42 1074
2950.93 1015
2951.44 1055
2951.96 1016
2952.47 977
2952.98 985
2953.49 1003
2954.01 1044
2954.52 988
2955.03 1114
2955.54 1032
2956.06 982
2956.57 1116
2957.08 1017
2957.60 1052
2958.11 1188
2958.62 1199
2959.13 1107
2959.65 1084
2960.16 1160
2960.67 1200
2961.19 1122
2961.70 1097
2962.21 1145
2962.73 1070
2963.24 1064
2963.75 1133
2964.27 1123
2964.78 1087
2965.29 1081
2965.81 1121
2966.32 1151
2966.83 923
2967.35 947
2967.86 1049
2968.37 1072
2968.89 1108
2969.40 1015
2969.91 989
2970.43 1031
2970.94 1064
2971.46 1120
2971.97 1074
2972.48 1039
2973.00 1070
2973.51 1013
2974.03 1016
2974.54 1070
2975.06 1085
2975.57 1053
2976.08 1006
2976.60 1079
2977.11 1093
2977.63 1044
2978.14 1100
2978.66 1070
2979.17 1096
2979.69 1164
2980.20 1184
2980.72 1193
2981.23 1141
2981.75 1216
2982.26 1281
2982.78 1262
2983.29 1294
2983.81 1283
2984.32 1200
2984.84 1211
2985.35 1237
2985.87 1234
2986.38 1335
2986.90 1309
2987.41 1350
2987.93 1249
2988.44 1407
2988.96 1529
2989.47 1366
2989.99 1377
2990.50 1376
2991.02 1424
2991.54 1506
2992.05 1533
2992.57 1477
2993.08 1456
2993.60 1518
2994.12 1508
2994.63 1521
2995.15 1589
2995.66 1617
2996.18 1725
2996.70 1745
2997.21 1752
2997.73 1776
2998.24 1723
2998.76 1736
2999.28 1639
2999.79 1760
3000.31 1923
3000.83 2086
3001.34 2285
3001.86 2426
3002.38 2711
3002.89 3101
3003.41 3452
3003.93 3817
3004.44 4222
3004.96 4451
3005.48 4553
3005.99 4589
3006.51 4434
3007.03 4207
3007.54 3836
3008.06 3473
3008.58 2993
3009.10 2540
3009.61 2191
3010.13 1936
3010.65 1918
3011.17 1662
3011.68 1552
3012.20 1499
3012.72 1376
3013.24 1321
3013.75 1424
3014.27 1499
3014.79 1437
3015.31 1533
3015.82 1443
3016.34 1464
3016.86 1496
3017.38 1340
3017.90 1366
3018.41 1408
3018.93 1424
3019.45 1407
3019.97 1245
3020.49 1394
3021.00 1377
3021.52 1476
3022.04 1410
3022.56 1372
3023.08 1467
3023.60 1505
3024.11 1471
3024.63 1508
3025.15 1529
3025.67 1427
3026.19 1459
3026.71 1442
3027.23 1330
3027.75 1169
3028.26 1306
3028.78 1246
3029.30 1261
3029.82 1279
3030.34 1289
3030.86 1259
3031.38 1268
3031.90 1240
3032.42 1212
3032.94 1206
3033.46 1152
3033.97 1226
3034.49 1281
3035.01 1253
3035.53 1219
3036.05 1242
3036.57 1179
3037.09 1143
3037.61 1286
3038.13 1237
3038.65 1048
3039.17 1050
3039.69 1127
3040.21 1081
3040.73 1204
3041.25 1284
3041.77 1279
3042.29 1185
3042.81 1156
3043.33 1254
3043.85 1183
3044.37 1116
3044.89 1134
3045.41 1175
3045.93 1140
3046.45 1102
3046.97 1029
3047.49 1151
3048.01 1150
3048.53 1110
3049.06 1119
3049.58 1287
3050.10 1154
3050.62 1186
3051.14 1036
3051.66 1144
3052.18 1072
3052.70 1063
3053.22 1127
3053.74 1080
3054.26 1049
3054.79 1121
3055.31 1103
3055.83 1084
3056.35 1148
3056.87 1080
3057.39 1070
3057.91 1131
3058.43 1150
3058.96 1048
3059.48 1124
3060.00 1091
3060.52 1151
3061.04 997
3061.56 1095
3062.09 1143
3062.61 1199
3063.13 1086
3063.65 1207
3064.17 1259
3064.70 1144
3065.22 1127
3065.74 1316
3066.26 1265
3066.78 1081
3067.31 1218
3067.83 1245
3068.35 1186
3068.87 1255
3069.40 1140
3069.92 1115
3070.44 1085
3070.96 1187
3071.49 1193
3072.01 1109
3072.53 1171
3073.05 1174
3073.58 1161
3074.10 1185
3074.62 1256
3075.14 1235
3075.67 1230
3076.19 1182
3076.71 1201
3077.24 1460
3077.76 1489
3078.28 1461
3078.81 1548
3079.33 1564
3079.85 1537
3080.38 1520
3080.90 1507
3081.42 1542
3081.95 1576
3082.47 1590
3082.99 1670
3083.52 1516
3084.04 1417
3084.56 1398
3085.09 1471
3085.61 1475
3086.13 1382
3086.66 1475
3087.18 1414
3087.71 1451
3088.23 1456
3088.75 1550
3089.28 1463
3089.80 1386
3090.33 1259
3090.85 1458
3091.38 1390
3091.90 1278
3092.42 1407
3092.95 1442
3093.47 1440
3094.00 1412
3094.52 1460
3095.05 1573
3095.57 1479
3096.10 1541
3096.62 1646
3097.14 1858
3097.67 1909
3098.19 1936
3098.72 2207
3099.24 2518
3099.77 3073
3100.29 3489
3100.82 3813
3101.34 4300
3101.87 4905
3102.39 5492
3102.92 5917
3103.45 6112
3103.97 6397
3104.50 6013
3105.02 5433
3105.55 4985
3106.07 4445
3106.60 3909
3107.12 3178
3107.65 2634
3108.17 2449
3108.70 2167
3109.23 2053
3109.75 1898
3110.28 1798
3110.80 1740
3111.33 1632
3111.86 1642
3112.38 1689
3112.91 1656
3113.43 1549
3113.96 1563
3114.49 1659
3115.01 1501
3115.54 1609
3116.07 1502
3116.59 1380
3117.12 1376
3117.64 1393
3118.17 1325
3118.70 1328
3119.22 1355
3119.75 1468
3120.28 1524
3120.80 1427
3121.33 1546
3121.86 1509
3122.38 1493
3122.91 1579
3123.44 1485
3123.97 1453
3124.49 1463
3125.02 1411
3125.55 1388
3126.07 1319
3126.60 1343
3127.13 1211
3127.66 1171
3128.18 1122
3128.71 1168
3129.24 1164
3129.77 1173
3130.29 1270
3130.82 1221
3131.35 1140
3131.88 1137
3132.40 1178
3132.93 1148
3133.46 1107
3133.99 1080
3134.52 1128
3135.04 1244
3135.57 1073
3136.10 1128
3136.63 1236
3137.16 1152
3137.68 1167
3138.21 1174
3138.74 1081
3139.27 1118
3139.80 1108
3140.32 1136
3140.85 1056
3141.38 1013
3141.91 1128
3142.44 1227
3142.97 1155
3143.50 1201
3144.02 1228
3144.55 1141
3145.08 1221
3145.61 1170
3146.14 1150
3146.67 1230
3147.20 1305
3147.73 1381
3148.26 1380
3148.79 1263
3149.31 1327
3149.84 1370
3150.37 1320
3150.90 1424
3151.43 1336
3151.96 1326
3152.49 1315
3153.02 1339
3153.55 1350
3154.08 1303
3154.61 1116
3155.14 1159
3155.67 1247
3156.20 1266
3156.73 1171
3157.26 1260
3157.79 1186
3158.32 1440
3158.85 1341
3159.38 1291
3159.91 1197
3160.44 1185
3160.97 1275
3161.50 1198
3162.03 1190
3162.56 1152
3163.09 1162
3163.62 1130
3164.15 1250
3164.68 1213
3165.21 1116
3165.74 1177
3166.27 1200
3166.80 1178
3167.33 1017
3167.86 946
3168.39 1080
3168.92 1102
3169.45 1086
3169.99 1132
3170.52 1108
3171.05 1082
3171.58 1127
3172.11 1003
3172.64 1057
3173.17 1153
3173.70 1139
3174.23 1179
3174.77 1218
3175.30 1295
3175.83 1210
3176.36 1293
3176.89 1224
3177.42 1168
3177.95 1167
3178.49 1290
3179.02 1297
3179.55 1047
3180.08 1164
3180.61 1148
3181.14 1052
3181.68 988
3182.21 983
3182.74 1044
3183.27 1083
3183.80 1033
3184.34 1108
3184.87 1138
3185.40 1124
3185.93 1147
3186.47 1130
3187.00 1129
3187.53 1151
3188.06 1060
3188.59 1108
3189.13 1125
3189.66 1078
3190.19 1102
3190.73 1035
3191.26 1104
3191.79 982
3192.32 1092
3192.86 1113
3193.39 1084
3193.92 1041
3194.45 1066
3194.99 1114
3195.52 1097
3196.05 1073
3196.59 1113
3197.12 1299
3197.65 1228
3198.19 1160
3198.72 1190
3199.25 1191
3199.79 1181
3200.32 1166
3200.85 1272
3201.39 1291
3201.92 1257
3202.45 1349
3202.99 1309
3203.52 1276
3204.05 1179
3204.59 1096
3205.12 1208
3205.66 1246
3206.19 1211
3206.72 1226
3207.26 1272
3207.79 1351
3208.33 1253
3208.86 1268
3209.39 1291
3209.93 1407
3210.46 1395
3211.00 1473
3211.53 1366
3212.07 1451
3212.60 1415
3213.14 1362
3213.67 1330
3214.20 1296
3214.74 1257
3215.27 1283
3215.81 1182
3216.34 1169
3216.88 1142
3217.41 1187
3217.95 1151
3218.48 1189
3219.02 1254
3219.55 1135
3220.09 1212
3220.62 1260
3221.16 1301
3221.69 1274
3222.23 1330
3222.76 1415
3223.30 1421
3223.83 1597
3224.37 1525
3224.91 1487
3225.44 1471
3225.98 1468
3226.51 1444
3227.05 1324
3227.58 1355
3228.12 1373
3228.65 1382
3229.19 1502
3229.73 1509
3230.26 1449
3230.80 1453
3231.33 1502
3231.87 1467
3232.41 1443
3232.94 1569
3233.48 1619
3234.02 1470
3234.55 1420
3235.09 1447
3235.62 1511
3236.16 1404
3236.70 1464
3237.23 1390
3237.77 1449
3238.31 1670
3238.84 1493
3239.38 1547
3239.92 1498
3240.45 1482
3240.99 1478
3241.53 1454
3242.06 1582
3242.60 1634
3243.14 1530
3243.67 1522
3244.21 1460
3244.75 1430
3245.29 1529
3245.82 1656
3246.36 1709
3246.90 1559
3247.44 1588
3247.97 1620
3248.51 1594
3249.05 1532
3249.58 1634
3250.12 1575
3250.66 1592
3251.20 1499
3251.74 1521
3252.27 1492
3252.81 1552
3253.35 1789
3253.89 1533
3254.42 1684
3254.96 1547
3255.50 1655
3256.04 1706
3256.58 1668
3257.11 1680
3257.65 1890
3258.19 2132
3258.73 2240
3259.27 2313
3259.81 2487
3260.34 2637
3260.88 2931
3261.42 3139
3261.96 3448
3262.50 3728
3263.04 4014
3263.58 4382
3264.11 4615
3264.65 4827
3265.19 5392
3265.73 5438
3266.27 5751
3266.81 5538
3267.35 5664
3267.89 5564
3268.43 4883
3268.97 4597
3269.50 4407
3270.04 3923
3270.58 3527
3271.12 3006
3271.66 2658
3272.20 2198
3272.74 2021
3273.28 2026
3273.82 1925
3274.36 1834
3274.90 1776
3275.44 1879
3275.98 1867
3276.52 2023
3277.06 1980
3277.60 1944
3278.14 1904
3278.68 1886
3279.22 1720
3279.76 1651
3280.30 1770
3280.84 1642
3281.38 1788
3281.92 1846
3282.46 1728
3283.00 1839
3283.54 1808
3284.08 1749
3284.62 1738
3285.16 1834
3285.70 1965
3286.24 2065
3286.78 1926
3287.32 1953
3287.86 1969
3288.40 2024
3288.94 2039
3289.48 1939
3290.03 1926
3290.57 1962
3291.11 2095
3291.65 2303
3292.19 2091
3292.73 2322
3293.27 2709
3293.81 2804
3294.35 2883
3294.90 2949
3295.44 3016
3295.98 3055
3296.52 3203
3297.06 3289
3297.60 2947
3298.14 2746
3298.69 2747
3299.23 2516
3299.77 2365
3300.31 2556
3300.85 2544
3301.39 2316
3301.94 2276
3302.48 2189
3303.02 2279
3303.56 2129
3304.10 2171
3304.65 2213
3305.19 2255
3305.73 2024
3306.27 2010
3306.81 1970
3307.36 1981
3307.90 1811
3308.44 1737
3308.98 1659
3309.53 1641
3310.07 1738
3310.61 1509
3311.15 1652
3311.70 1895
3312.24 2007
3312.78 1928
3313.32 2087
3313.87 2026
3314.41 2163
3314.95 2223
3315.50 2398
3316.04 2331
3316.58 2450
3317.13 2598
3317.67 2497
3318.21 2522
3318.75 2653
3319.30 2735
3319.84 2682
3320.38 2484
3320.93 2623
3321.47 2644
3322.02 2558
3322.56 2532
3323.10 2426
3323.65 2307
3324.19 2489
3324.73 2485
3325.28 2405
3325.82 2387
3326.36 2250
3326.91 2146
3327.45 2129
3328.00 2253
3328.54 2251
3329.08 2366
3329.63 2537
3330.17 3234
3330.72 3899
3331.26 4898
3331.81 6341
3332.35 7779
3332.89 9564
3333.44 11350
3333.98 13054
3334.53 15026
3335.07 16924
3335.62 18903
3336.16 19712
3336.71 19857
3337.25 19076
3337.80 17938
3338.34 16395
3338.89 14283
3339.43 12048
3339.98 10231
3340.52 8026
3341.07 6749
3341.61 5457
3342.16 4437
3342.70 3752
3343.25 3184
3343.79 2849
3344.34 2746
3344.88 2445
3345.43 2407
3345.97 2203
3346.52 2275
3347.06 2253
3347.61 2136
3348.15 2185
3348.70 2094
3349.25 2030
3349.79 1875
3350.34 1891
3350.88 1857
3351.43 1874
3351.98 1800
3352.52 1798
3353.07 1815
3353.61 1914
3354.16 1910
3354.71 1894
3355.25 1931
3355.80 1957
3356.34 1853
3356.89 1835
3357.44 1833
3357.98 1887
3358.53 1863
3359.08 1972
3359.62 1816
3360.17 1790
3360.72 1675
3361.26 1777
3361.81 1891
3362.36 1770
3362.90 1877
3363.45 1712
3364.00 1905
3364.54 1935
3365.09 1757
3365.64 1692
3366.19 1834
3366.73 1842
3367.28 1717
3367.83 1761
3368.37 1810
3368.92 1762
3369.47 1916
3370.02 1957
3370.56 1996
3371.11 2088
3371.66 2253
3372.21 2354
3372.75 2660
3373.30 2465
3373.85 2598
3374.40 2824
3374.94 2564
3375.49 2651
3376.04 2637
3376.59 2424
3377.14 2171
3377.68 2111
3378.23 1957
3378.78 1765
3379.33 1815
3379.88 1666
3380.43 1674
3380.97 1566
3381.52 1536
3382.07 1508
3382.62 1452
3383.17 1317
3383.72 1342
3384.26 1346
3384.81 1358
3385.36 1374
3385.91 1432
3386.46 1419
3387.01 1401
3387.56 1338
3388.11 1335
3388.65 1306
3389.20 1291
3389.75 1324
3390.30 1339
3390.85 1343
3391.40 1277
3391.95 1277
3392.50 1263
3393.05 1314
3393.60 1388
3394.15 1401
3394.70 1316
3395.24 1405
3395.79 1442
3396.34 1437
3396.89 1409
3397.44 1389
3397.99 1309
3398.54 1386
3399.09 1246
3399.64 1317
3400.19 1384
3400.74 1246
3401.29 1168
3401.84 1221
3402.39 1207
3402.94 1117
3403.49 1143
3404.04 1141
3404.59 1202
3405.14 1189
3405.69 1269
3406.24 1160
3406.79 1037
3407.34 1202
3407.89 1230
3408.44 1176
3409.00 1236
3409.55 1280
3410.10 1403
3410.65 1321
3411.20 1422
3411.75 1412
3412.30 1496
3412.85 1527
3413.40 1409
3413.95 1447
3414.50 1447
3415.05 1489
3415.61 1357
3416.16 1224
3416.71 1339
3417.26 1311
3417.81 1322
3418.36 1322
3418.91 1230
3419.46 1191
3420.02 1274
3420.57 1271
3421.12 1470
3421.67 1295
3422.22 1300
3422.77 1325
3423.33 1377
3423.88 1434
3424.43 1367
3424.98 1518
3425.53 1536
3426.09 1463
3426.64 1470
3427.19 1340
3427.74 1295
3428.29 1337
3428.85 1214
3429.40 1049
3429.95 1201
3430.50 1202
3431.05 1203
3431.61 1339
3432.16 1054
3432.71 1088
3433.26 1149
3433.82 1267
3434.37 1321
3434.92 1121
3435.48 1147
3436.03 1167
3436.58 1176
3437.13 1239
3437.69 1127
3438.24 1246
3438.79 1196
3439.35 1234
3439.90 1291
3440.45 1346
3441.00 1298
3441.56 1282
3442.11 1395
3442.66 1231
3443.22 1228
3443.77 1142
3444.32 1147
3444.88 1237
3445.43 1222
3445.98 1145
3446.54 1158
3447.09 1115
3447.65 1051
3448.20 1070
3448.75 1202
3449.31 1073
3449.86 1107
3450.41 1190
3450.97 1164
3451.52 1071
3452.08 1041
3452.63 1022
3453.19 1029
3453.74 1181
3454.29 1164
3454.85 1137
3455.40 1116
3455.96 1159
3456.51 1200
3457.07 1169
3457.62 1106
3458.17 1113
3458.73 1129
3459.28 1049
3459.84 1070
3460.39 1157
3460.95 1220
3461.50 1263
3462.06 1137
3462.61 1104
3463.17 1231
3463.72 1106
3464.28 1117
3464.83 1147
3465.39 1203
3465.94 1287
3466.50 1130
3467.05 1235
3467.61 1343
3468.16 1264
3468.72 1211
3469.27 1332
3469.83 1385
3470.39 1401
3470.94 1448
3471.50 1517
3472.05 1453
3472.61 1533
3473.16 1549
3473.72 1522
3474.27 1417
3474.83 1370
3475.39 1406
3475.94 1453
3476.50 1384
3477.05 1287
3477.61 1446
3478.17 1448
3478.72 1512
3479.28 1585
3479.84 1541
3480.39 1514
3480.95 1573
3481.50 1531
3482.06 1543
3482.62 1533
3483.17 1534
3483.73 1532
3484.29 1585
3484.84 1670
3485.40 1660
3485.96 1742
3486.51 1867
3487.07 2164
3487.63 2457
3488.18 2618
3488.74 3282
3489.30 3825
3489.86 4095
3490.41 4774
3490.97 5389
3491.53 5885
3492.08 5909
3492.64 6012
3493.20 5892
3493.76 5918
3494.31 5451
3494.87 4630
3495.43 3855
3495.99 3270
3496.54 2898
3497.10 2599
3497.66 2418
3498.22 2322
3498.78 2306
3499.33 2186
3499.89 2264
3500.45 2252
3501.01 2329
3501.56 2539
3502.12 2649
3502.68 2720
3503.24 2959
3503.80 2932
3504.36 3099
3504.91 2990
3505.47 2984
3506.03 2928
3506.59 2817
3507.15 2738
3507.71 2600
3508.26 2345
3508.82 2314
3509.38 2276
3509.94 2134
3510.50 2117
3511.06 1976
3511.62 1714
3512.18 1795
3512.73 1688
3513.29 1437
3513.85 1404
3514.41 1572
3514.97 1489
3515.53 1393
3516.09 1242
3516.65 1262
3517.21 1268
3517.77 1255
3518.33 1205
3518.88 1278
3519.44 1301
3520.00 1331
3520.56 1366
3521.12 1445
3521.68 1463
3522.24 1377
3522.80 1501
3523.36 1518
3523.92 1501
3524.48 1390
3525.04 1288
3525.60 1329
3526.16 1270
3526.72 1278
3527.28 1194
3527.84 1157
3528.40 1171
3528.96 1235
3529.52 1144
3530.08 1200
3530.64 1263
3531.20 1337
3531.76 1205
3532.32 1225
3532.88 1301
3533.44 1229
3534.00 1220
3534.57 1339
3535.13 1241
3535.69 1189
3536.25 1222
3536.81 1268
3537.37 1321
3537.93 1184
3538.49 1184
3539.05 1144
3539.61 1312
3540.17 1248
3540.74 1135
3541.30 1122
3541.86 1214
3542.42 1283
3542.98 1193
3543.54 1273
3544.10 1328
3544.66 1230
3545.23 1147
3545.79 1187
3546.35 1135
3546.91 1124
3547.47 1190
3548.03 1255
3548.60 1189
3549.16 1244
3549.72 1089
3550.28 1127
3550.84 1070
3551.41 963
3551.97 1079
3552.53 1133
3553.09 979
3553.65 1034
3554.22 1064
3554.78 1055
3555.34 1011
3555.90 997
3556.46 1041
3557.03 1001
3557.59 1114
3558.15 1093
3558.71 1139
3559.28 1018
3559.84 1203
3560.40 1131
3560.97 1030
3561.53 1126
3562.09 1129
3562.65 1159
3563.22 1137
3563.78 1099
3564.34 1173
3564.91 1127
3565.47 1070
3566.03 997
3566.60 1013
3567.16 1084
3567.72 1030
3568.28 1012
3568.85 1012
3569.41 955
3569.98 875
3570.54 1064
3571.10 1038
3571.67 940
3572.23 1010
3572.79 1045
3573.36 1041
3573.92 1117
3574.48 1078
3575.05 1237
3575.61 1225
3576.18 1175
3576.74 1191
3577.30 1206
3577.87 1198
3578.43 1306
3579.00 1175
3579.56 1134
3580.12 1109
3580.69 1121
3581.25 1151
3581.82 1090
3582.38 1092
3582.95 1142
3583.51 999
3584.08 985
3584.64 1025
3585.20 955
3585.77 1164
3586.33 1126
3586.90 937
3587.46 948
3588.03 944
3588.59 900
3589.16 980
3589.72 1022
3590.29 1091
3590.85 1023
3591.42 1056
3591.98 1007
3592.55 1046
3593.11 1048
3593.68 1069
3594.24 1047
3594.81 1009
3595.38 1042
3595.94 1070
3596.51 982
3597.07 1117
3597.64 1125
3598.20 961
3598.77 1008
3599.34 1066
3599.90 1009
3600.47 931
3601.03 997
3601.60 974
3602.16 1034
3602.73 921
3603.30 1069
3603.86 1006
3604.43 953
3605.00 886
3605.56 917
3606.13 998
3606.69 962
3607.26 827
3607.83 857
3608.39 910
3608.96 925
3609.53 957
3610.09 851
3610.66 862
3611.23 808
3611.79 876
3612.36 946
3612.93 882
3613.49 1009
3614.06 1126
3614.63 1112
3615.19 1081
3615.76 1320
3616.33 1294
3616.90 1234
3617.46 1269
3618.03 1410
3618.60 1388
3619.16 1418
3619.73 1399
3620.30 1465
3620.87 1228
3621.43 1190
3622.00 1193
3622.57 1225
3623.14 1215
3623.70 1040
3624.27 997
3624.84 1021
3625.41 1087
3625.98 945
3626.54 869
3627.11 1034
3627.68 1012
3628.25 998
3628.82 1003
3629.38 1041
3629.95 1181
3630.52 1109
3631.09 1011
3631.66 1035
3632.22 1126
3632.79 1086
3633.36 1090
3633.93 1007
3634.50 1042
3635.07 1018
3635.64 1085
3636.20 1042
3636.77 1062
3637.34 1001
3637.91 1072
3638.48 1025
3639.05 1091
3639.62 1249
3640.19 1171
3640.76 999
3641.32 1157
3641.89 1132
3642.46 1261
3643.03 1188
3643.60 1130
3644.17 1137
3644.74 968
3645.31 1057
3645.88 1062
3646.45 1082
3647.02 1203
3647.59 1195
3648.16 1143
3648.73 1089
3649.30 1232
3649.87 1317
3650.44 1191
3651.01 1163
3651.57 1286
3652.14 1336
3652.71 1347
3653.28 1387
3653.85 1365
3654.42 1265
3654.99 1165
3655.57 1278
3656.14 1406
3656.71 1300
3657.28 1311
3657.85 1152
3658.42 1275
3658.99 1352
3659.56 1235
3660.13 1190
3660.70 1312
3661.27 1289
3661.84 1258
3662.41 1202
3662.98 1223
3663.55 1342
3664.12 1309
3664.69 1272
3665.26 1472
3665.84 1425
3666.41 1342
3666.98 1263
3667.55 1219
3668.12 1241
3668.69 1272
3669.26 1147
3669.83 1133
3670.40 1122
3670.98 1204
3671.55 1067
3672.12 1116
3672.69 1048
3673.26 1013
3673.83 1067
3674.41 1200
3674.98 1093
3675.55 1051
3676.12 1120
3676.69 1101
3677.26 1135
3677.84 1179
3678.41 1023
3678.98 1075
3679.55 992
3680.12 977
3680.70 944
3681.27 940
3681.84 879
3682.41 936
3682.99 952
3683.56 944
3684.13 910
3684.70 1013
3685.27 931
3685.85 939
3686.42 932
3686.99 1008
3687.57 1000
3688.14 1067
3688.71 974
3689.28 953
3689.86 1051
3690.43 1033
3691.00 1017
3691.58 1004
3692.15 1013
3692.72 1024
3693.29 965
3693.87 870
3694.44 952
3695.01 1004
3695.59 916
3696.16 907
3696.73 875
3697.31 942
3697.88 938
3698.45 942
3699.03 901
3699.60 957
3700.17 1010
3700.75 1021
3701.32 995
3701.90 881
3702.47 891
3703.04 943
3703.62 843
3704.19 928
3704.77 879
3705.34 901
3705.91 941
3706.49 1033
3707.06 1039
3707.64 1068
3708.21 1067
3708.78 969
3709.36 1114
3709.93 1189
3710.51 1084
3711.08 1004
3711.66 1142
3712.23 1143
3712.81 1074
3713.38 989
3713.96 997
3714.53 1057
3715.11 1022
3715.68 1102
3716.25 1032
3716.83 1024
3717.40 1131
3717.98 1151
3718.55 1005
3719.13 979
3719.71 901
3720.28 996
3720.86 942
3721.43 937
3722.01 847
3722.58 822
3723.16 965
3723.73 848
3724.31 806
3724.88 888
3725.46 886
3726.03 982
3726.61 1037
3727.19 987
3727.76 936
3728.34 1011
3728.91 1025
3729.49 964
3730.07 933
3730.64 1012
3731.22 1129
3731.79 1120
3732.37 1088
3732.95 1019
3733.52 1068
3734.10 1110
3734.67 1074
3735.25 947
3735.83 989
3736.40 1005
3736.98 919
3737.56 841
3738.13 921
3738.71 1057
3739.29 962
3739.86 861
3740.44 942
3741.02 890
3741.59 865
3742.17 843
3742.75 814
3743.32 908
3743.90 935
3744.48 856
3745.06 921
3745.63 1027
3746.21 905
3746.79 929
3747.36 834
3747.94 866
3748.52 940
3749.10 955
3749.67 837
3750.25 841
3750.83 888
3751.41 877
3751.98 891
3752.56 991
3753.14 1049
3753.72 1007
3754.30 989
3754.87 948
3755.45 932
3756.03 877
3756.61 847
3757.19 812
3757.76 874
3758.34 906
3758.92 1018
3759.50 896
3760.08 893
3760.65 983
3761.23 1048
3761.81 991
3762.39 1047
3762.97 941
3763.55 876
3764.13 860
3764.70 859
3765.28 944
3765.86 840
3766.44 892
3767.02 863
3767.60 867
3768.18 843
3768.76 923
3769.33 1089
3769.91 1066
3770.49 970
3771.07 1010
3771.65 940
3772.23 928
3772.81 990
3773.39 1050
3773.97 1019
3774.55 936
3775.13 901
3775.71 866
3776.29 854
3776.87 798
3777.45 837
3778.02 804
3778.60 870
3779.18 796
3779.76 835
3780.34 896
3780.92 885
3781.50 877
3782.08 810
3782.66 822
3783.24 926
3783.82 816
3784.40 897
3784.98 870
3785.56 797
3786.14 841
3786.72 891
3787.31 866
3787.89 799
3788.47 934
3789.05 857
3789.63 896
3790.21 950
3790.79 908
3791.37 966
3791.95 965
3792.53 1032
3793.11 1066
3793.69 957
3794.27 952
3794.85 1071
3795.43 986
3796.02 1013
3796.60 1127
3797.18 1105
3797.76 1039
3798.34 1074
3798.92 1096
3799.50 1074
3800.08 1127
3800.67 1028
3801.25 994
3801.83 1083
3802.41 1044
3802.99 1062
3803.57 1195
3804.16 1146
3804.74 1076
3805.32 1096
3805.90 1161
3806.48 1072
3807.06 1039
3807.65 1112
3808.23 1163
3808.81 1278
3809.39 1263
3809.97 1232
3810.56 1231
3811.14 1328
3811.72 1374
3812.30 1333
3812.89 1379
3813.47 1516
3814.05 1442
3814.63 1456
3815.21 1537
3815.80 1480
3816.38 1397
3816.96 1300
3817.55 1288
3818.13 1193
3818.71 1157
3819.29 1204
3819.88 1037
3820.46 907
3821.04 907
3821.63 962
3822.21 898
3822.79 891
3823.37 841
3823.96 846
3824.54 867
3825.12 935
3825.71 915
3826.29 961
3826.87 916
3827.46 941
3828.04 975
3828.62 907
3829.21 923
3829.79 974
3830.38 1028
3830.96 937
3831.54 908
3832.13 940
3832.71 915
3833.29 921
3833.88 940
3834.46 837
3835.05 810
3835.63 864
3836.21 900
3836.80 863
3837.38 929
3837.97 902
3838.55 885
3839.14 949
3839.72 976
3840.30 1037
3840.89 876
3841.47 913
3842.06 881
3842.64 867
3843.23 860
3843.81 828
3844.40 907
3844.98 920
3845.57 953
3846.15 937
3846.74 928
3847.32 897
3847.91 953
3848.49 955
3849.08 889
3849.66 868
3850.25 955
3850.83 887
3851.42 858
3852.00 885
3852.59 937
3853.17 897
3853.76 910
3854.34 991
3854.93 902
3855.51 822
3856.10 835
3856.69 910
3857.27 1001
3857.86 1000
3858.44 1004
3859.03 1085
3859.62 1084
3860.20 1167
3860.79 1295
3861.37 1307
3861.96 1298
3862.55 1308
3863.13 1359
3863.72 1452
3864.30 1226
3864.89 1354
3865.48 1291
3866.06 1303
3866.65 1337
3867.24 1335
3867.82 1385
3868.41 1292
3869.00 1192
3869.58 1092
3870.17 975
3870.76 931
3871.34 990
3871.93 1074
3872.52 1056
3873.10 1045
3873.69 1149
3874.28 1058
3874.86 1030
3875.45 991
3876.04 1105
3876.63 1066
3877.21 1143
3877.80 1058
3878.39 1025
3878.97 1039
3879.56 985
3880.15 984
3880.74 939
3881.32 924
3881.91 907
3882.50 948
3883.09 892
3883.67 910
3884.26 845
3884.85 957
3885.44 884
3886.03 962
3886.61 936
3887.20 982
3887.79 1044
3888.38 1034
3888.97 1056
3889.55 1064
3890.14 1102
3890.73 1185
3891.32 1102
3891.91 1033
3892.50 1067
3893.08 1110
3893.67 1005
3894.26 995
3894.85 1035
3895.44 1000
3896.03 986
3896.62 1051
3897.20 938
3897.79 980
3898.38 1032
3898.97 1033
3899.56 984
3900.15 995
3900.74 968
3901.33 867
3901.92 861
3902.51 902
3903.09 922
3903.68 926
3904.27 1025
3904.86 998
3905.45 915
3906.04 991
3906.63 973
3907.22 1010
3907.81 973
3908.40 902
3908.99 993
3909.58 980
3910.17 940
3910.76 926
3911.35 885
3911.94 868
3912.53 838
3913.12 780
3913.71 811
3914.30 806
3914.89 875
3915.48 979
3916.07 913
3916.66 938
3917.25 832
3917.84 921
3918.43 888
3919.02 907
3919.61 849
3920.20 803
3920.79 764
3921.38 830
3921.97 840
3922.56 925
3923.15 860
3923.74 820
3924.33 825
3924.93 782
3925.52 825
3926.11 849
3926.70 855
3927.29 824
3927.88 857
3928.47 824
3929.06 800
3929.65 781
3930.24 884
3930.84 847
3931.43 883
3932.02 824
3932.61 792
3933.20 819
3933.79 896
3934.38 924
3934.98 838
3935.57 928
3936.16 957
3936.75 913
3937.34 858
3937.94 941
3938.53 865
3939.12 931
3939.71 924
3940.30 968
3940.89 955
3941.49 1040
3942.08 1021
3942.67 1028
3943.26 1034
3943.86 908
3944.45 892
3945.04 939
3945.63 971
3946.23 943
3946.82 883
3947.41 850
3948.00 900
3948.60 834
3949.19 841
3949.78 883
3950.37 939
3950.97 927
3951.56 873
3952.15 756
3952.74 912
3953.34 891
3953.93 873
3954.52 973
3955.12 984
3955.71 875
3956.30 863
3956.90 1018
3957.49 975
3958.08 956
3958.68 921
3959.27 999
3959.86 1037
3960.46 974
3961.05 1002
3961.64 913
3962.24 1008
3962.83 965
3963.43 909
3964.02 948
3964.61 985
3965.21 962
3965.80 979
3966.39 1071
3966.99 1108
3967.58 1044
3968.18 1092
3968.77 1115
3969.36 913
3969.96 1053
3970.55 994
3971.15 1057
3971.74 988
3972.34 958
3972.93 956
3973.53 1017
3974.12 1132
3974.71 1222
3975.31 1212
3975.90 1406
3976.50 1308
3977.09 1389
3977.69 1324
3978.28 1292
3978.88 1246
3979.47 1225
3980.07 1286
3980.66 1243
3981.26 1066
3981.85 1051
3982.45 1041
3983.04 1009
3983.64 971
3984.23 1002
3984.83 1155
3985.42 1088
3986.02 1085
3986.62 1163
3987.21 1069
3987.81 1081
3988.40 1028
3989.00 1137
3989.59 1078
3990.19 1033
3990.78 1004
3991.38 942
3991.98 911
3992.57 1002
3993.17 1114
3993.76 1105
3994.36 981
3994.96 986
3995.55 1017
3996.15 966
3996.74 977
3997.34 1004
3997.94 1065
3998.53 1121
3999.13 1042
3999.73 951
4000.32 987
4000.92 1039
4001.52 997
4002.11 1048
4002.71 1009
4003.31 1088
4003.90 971
4004.50 922
4005.10 977
4005.69 1070
4006.29 922
4006.89 855
4007.48 975
4008.08 1089
4008.68 967
4009.28 908
4009.87 983
4010.47 975
4011.07 1001
4011.66 1068
4012.26 1026
4012.86 956
4013.46 979
4014.05 1070
4014.65 1055
4015.25 991
4015.85 1083
4016.45 1133
4017.04 1127
4017.64 1055
4018.24 1076
4018.84 991
4019.43 919
4020.03 906
4020.63 1070
4021.23 1042
4021.83 1111
4022.42 1027
4023.02 1045
4023.62 1044
4024.22 1025
4024.82 1075
4025.42 1088
4026.01 1165
4026.61 1264
4027.21 1136
4027.81 1135
4028.41 1236
4029.01 1215
4029.61 1305
4030.20 1258
4030.80 1336
4031.40 1365
4032.00 1353
4032.60 1308
4033.20 1449
4033.80 1481
4034.40 1503
4035.00 1511
4035.59 1418
4036.19 1341
4036.79 1133
4037.39 1124
4037.99 1096
4038.59 1099
4039.19 977
4039.79 1014
4040.39 970
4040.99 1041
4041.59 909
4042.19 844
4042.79 932
4043.39 973
4043.99 857
4044.59 855
4045.19 948
4045.79 896
4046.39 926
4046.99 874
4047.59 941
4048.19 904
4048.79 897
4049.39 874
4049.99 899
4050.59 863
4051.19 925
4051.79 848
4052.39 868
4052.99 835
4053.59 783
4054.19 818
4054.79 901
4055.39 830
4055.99 846
4056.59 896
4057.19 925
4057.79 876
4058.39 813
4059.00 796
4059.60 882
4060.20 868
4060.80 803
4061.40 790
4062.00 886
4062.60 939
4063.20 880
4063.80 808
4064.40 867
4065.01 846
4065.61 870
4066.21 901
4066.81 838
4067.41 899
4068.01 903
4068.61 863
4069.22 860
4069.82 880
4070.42 853
4071.02 871
4071.62 880
4072.23 868
4072.83 801
4073.43 780
4074.03 828
4074.63 902
4075.23 843
4075.84 892
4076.44 952
4077.04 968
4077.64 843
4078.25 848
4078.85 853
4079.45 843
4080.05 807
4080.66 807
4081.26 874
4081.86 923
4082.46 796
4083.07 799
4083.67 805
4084.27 784
4084.87 797
4085.48 756
4086.08 803
4086.68 888
4087.29 905
4087.89 838
4088.49 872
4089.09 952
4089.70 830
4090.30 811
4090.90 801
4091.51 845
4092.11 772
4092.71 775
4093.32 836
4093.92 868
4094.52 860
4095.13 875
4095.73 893
4096.34 802
4096.94 901
4097.54 931
4098.15 823
4098.75 740
4099.35 790
4099.96 829
4100.56 887
4101.17 772
4101.77 743
4102.37 732
4102.98 793
4103.58 786
4104.19 778
4104.79 823
4105.39 834
4106.00 860
4106.60 852
4107.21 841
4107.81 781
4108.42 769
4109.02 759
4109.63 801
4110.23 757
4110.84 790
4111.44 845
4112.04 839
4112.65 779
4113.25 802
4113.86 841
4114.46 829
4115.07 741
4115.67 744
4116.28 811
4116.88 753
4117.49 762
4118.09 772
4118.70 714
4119.31 781
4119.91 867
4120.52 925
4121.12 937
4121.73 799
4122.33 829
4122.94 856
4123.54 873
4124.15 840
4124.76 844
4125.36 752
4125.97 830
4126.57 845
4127.18 795
4127.78 813
4128.39 712
4129.00 673
4129.60 799
4130.21 706
4130.81 725
4131.42 844
4132.03 853
4132.63 821
4133.24 904
4133.85 867
4134.45 823
4135.06 854
4135.67 930
4136.27 939
4136.88 923
4137.49 932
4138.09 927
4138.70 868
4139.31 876
4139.91 1004
4140.52 1009
4141.13 904
4141.73 950
4142.34 1063
4142.95 982
4143.55 943
4144.16 929
4144.77 878
4145.38 859
4145.98 883
4146.59 828
4147.20 785
4147.81 851
4148.41 874
4149.02 854
4149.63 874
4150.24 878
4150.84 761
4151.45 831
4152.06 827
4152.67 776
4153.27 719
4153.88 733
4154.49 721
4155.10 831
4155.71 841
4156.31 896
4156.92 814
4157.53 801
4158.14 959
4158.75 916
4159.35 940
4159.96 1024
4160.57 1041
4161.18 1034
4161.79 979
4162.40 868
4163.00 899
4163.61 852
4164.22 947
4164.83 861
4165.44 917
4166.05 946
4166.66 969
4167.27 889
4167.87 1096
4168.48 1031
4169.09 949
4169.70 832
4170.31 836
4170.92 922
4171.53 774
4172.14 830
4172.75 766
4173.36 833
4173.97 826
4174.58 821
4175.18 796
4175.79 868
4176.40 993
4177.01 879
4177.62 842
4178.23 809
4178.84 843
4179.45 867
4180.06 836
4180.67 791
4181.28 827
4181.89 835
4182.50 805
4183.11 904
4183.72 764
4184.33 830
4184.94 802
4185.55 793
4186.16 760
4186.77 814
4187.38 810
4187.99 784
4188.60 749
4189.21 816
4189.82 814
4190.43 807
4191.04 915
4191.66 855
4192.27 811
4192.88 941
4193.49 921
4194.10 919
4194.71 924
4195.32 910
4195.93 1015
4196.54 936
4197.15 879
4197.76 893
4198.38 938
4198.99 866
4199.60 933
4200.21 864
4200.82 794
4201.43 772
4202.04 879
4202.65 872
4203.27 819
4203.88 837
4204.49 782
4205.10 810
4205.71 794
4206.32 813
4206.94 875
4207.55 838
4208.16 890
4208.77 800
4209.38 878
4209.99 819
4210.61 783
4211.22 794
4211.83 771
4212.44 787
4213.06 736
4213.67 803
4214.28 801
4214.89 765
4215.50 824
4216.12 951
4216.73 997
4217.34 937
4217.95 874
4218.57 930
4219.18 1056
4219.79 1091
4220.40 1143
4221.02 991
4221.63 1050
4222.24 1134
4222.86 1099
4223.47 1143
4224.08 1256
4224.69 1179
4225.31 1169
4225.92 1071
4226.53 1043
4227.15 1031
4227.76 1114
4228.37 1155
4228.99 1221
4229.60 1288
4230.21 1298
4230.83 1379
4231.44 1457
4232.05 1601
4232.67 1711
4233.28 1905
4233.90 1915
4234.51 1886
4235.12 2066
4235.74 1912
4236.35 1877
4236.96 1724
4237.58 1663
4238.19 1587
4238.81 1361
4239.42 1339
4240.03 1127
4240.65 1072
4241.26 1068
4241.88 1017
4242.49 897
4243.11 1009
4243.72 1107
4244.33 1133
4244.95 1137
4245.56 1089
4246.18 1088
4246.79 1030
4247.41 1066
4248.02 1096
4248.64 993
4249.25 1062
4249.87 1077
4250.48 1029
4251.10 1031
4251.71 1014
4252.33 1035
4252.94 953
4253.56 948
4254.17 925
4254.79 935
4255.40 998
4256.02 988
4256.63 984
4257.25 905
4257.86 909
4258.48 925
4259.09 984
4259.71 990
4260.33 907
4260.94 904
4261.56 896
4262.17 882
4262.79 935
4263.40 1034
4264.02 945
4264.64 943
4265.25 905
4265.87 944
4266.48 952
4267.10 1007
4267.72 1041
4268.33 936
4268.95 980
4269.57 1000
4270.18 1038
4270.80 1052
4271.41 925
4272.03 946
4272.65 1042
4273.26 1022
4273.88 972
4274.50 1012
4275.11 1069
4275.73 1093
4276.35 1087
4276.96 1079
4277.58 1163
4278.20 1163
4278.81 999
4279.43 921
4280.05 1001
4280.67 956
4281.28 915
4281.90 879
4282.52 929
4283.13 910
4283.75 876
4284.37 857
4284.99 867
4285.60 834
4286.22 903
4286.84 863
4287.46 838
4288.07 847
4288.69 944
4289.31 869
4289.93 970
4290.55 915
4291.16 965
4291.78 902
4292.40 910
4293.02 914
4293.63 855
4294.25 888
4294.87 884
4295.49 833
4296.11 976
4296.73 928
4297.34 860
4297.96 917
4298.58 838
4299.20 899
4299.82 978
4300.44 910
4301.05 879
4301.67 933
4302.29 914
4302.91 945
4303.53 919
4304.15 1009
4304.77 964
4305.39 918
4306.00 961
4306.62 958
4307.24 910
4307.86 958
4308.48 1009
4309.10 952
4309.72 948
4310.34 989
4310.96 1005
4311.58 994
4312.20 972
4312.82 1028
4313.43 1038
4314.05 1018
4314.67 986
4315.29 996
4315.91 961
4316.53 976
4317.15 955
4317.77 951
4318.39 979
4319.01 1051
4319.63 1021
4320.25 1083
4320.87 1065
4321.49 1067
4322.11 1054
4322.73 1126
4323.35 1199
4323.97 1134
4324.59 1159
4325.21 1134
4325.83 1101
4326.45 1174
4327.07 1223
4327.69 1309
4328.31 1175
4328.94 1284
4329.56 1297
4330.18 1328
4330.80 1306
4331.42 1278
4332.04 1443
4332.66 1599
4333.28 1820
4333.90 2037
4334.52 2192
4335.14 2604
4335.76 2887
4336.39 3153
4337.01 3529
4337.63 3588
4338.25 3718
4338.87 3511
4339.49 3198
4340.11 3092
4340.73 2813
4341.36 2722
4341.98 2906
4342.60 2633
4343.22 2710
4343.84 2937
4344.46 3203
4345.08 3363
4345.71 3662
4346.33 3873
4346.95 3858
4347.57 3694
4348.19 3571
4348.82 3315
4349.44 3050
4350.06 2703
4350.68 2304
4351.30 1989
4351.93 1882
4352.55 1758
4353.17 1553
4353.79 1572
4354.42 1519
4355.04 1487
4355.66 1552
4356.28 1410
4356.91 1440
4357.53 1569
4358.15 1393
4358.77 1481
4359.40 1364
4360.02 1371
4360.64 1362
4361.26 1432
4361.89 1326
4362.51 1299
4363.13 1203
4363.76 1210
4364.38 1350
4365.00 1235
4365.63 1320
4366.25 1260
4366.87 1178
4367.50 1126
4368.12 1222
4368.74 1049
4369.37 1111
4369.99 1075
4370.61 1122
4371.24 1122
4371.86 1023
4372.48 1067
4373.11 1029
4373.73 1059
4374.36 1103
4374.98 972
4375.60 1003
4376.23 1093
4376.85 1060
4377.48 983
4378.10 991
4378.72 1138
4379.35 1041
4379.97 1010
4380.60 1115
4381.22 1119
4381.84 1001
4382.47 1015
4383.09 1099
4383.72 1014
4384.34 1006
4384.97 995
4385.59 1103
4386.22 1073
4386.84 1042
4387.47 994
4388.09 900
4388.72 939
4389.34 987
4389.96 897
4390.59 937
4391.21 853
4391.84 877
4392.47 910
4393.09 941
4393.72 945
4394.34 871
4394.97 923
4395.59 926
4396.22 978
4396.84 916
4397.47 857
4398.09 1041
4398.72 1052
4399.34 937
4399.97 947
4400.60 1012
4401.22 1054
4401.85 979
4402.47 966
4403.10 922
4403.72 866
4404.35 904
4404.98 975
4405.60 892
4406.23 931
4406.85 994
4407.48 993
4408.11 943
4408.73 1037
4409.36 1070
4409.99 1076
4410.61 970
4411.24 883
4411.87 888
4412.49 914
4413.12 942
4413.74 1010
4414.37 905
4415.00 890
4415.62 926
4416.25 997
4416.88 841
4417.51 959
4418.13 960
4418.76 1009
4419.39 894
4420.01 864
4420.64 849
4421.27 884
4421.89 938
4422.52 882
4423.15 877
4423.78 834
4424.40 869
4425.03 818
4425.66 811
4426.29 782
4426.91 796
4427.54 892
4428.17 832
4428.80 865
4429.42 746
4430.05 899
4430.68 922
4431.31 860
4431.94 908
4432.56 879
4433.19 908
4433.82 929
4434.45 873
4435.08 898
4435.70 984
4436.33 1008
4436.96 984
4437.59 971
4438.22 995
4438.85 1091
4439.47 898
4440.10 894
4440.73 913
4441.36 883
4441.99 944
4442.62 934
4443.25 968
4443.87 930
4444.50 924
4445.13 872
4445.76 924
4446.39 997
4447.02 1022
4447.65 1017
4448.28 982
4448.91 943
4449.54 966
4450.16 983
4450.79 990
4451.42 968
4452.05 1068
4452.68 999
4453.31 1041
4453.94 1096
4454.57 1110
4455.20 1081
4455.83 1182
4456.46 1173
4457.09 1201
4457.72 1186
4458.35 1226
4458.98 1068
4459.61 934
4460.24 972
4460.87 844
4461.50 882
4462.13 897
4462.76 832
4463.39 771
4464.02 758
4464.65 803
4465.28 865
4465.91 861
4466.54 907
4467.17 801
4467.80 801
4468.43 854
4469.06 898
4469.69 829
4470.32 782
4470.95 817
4471.58 833
4472.21 831
4472.85 794
4473.48 714
4474.11 724
4474.74 848
4475.37 786
4476.00 838
4476.63 826
4477.26 727
4477.89 720
4478.52 797
4479.16 826
4479.79 909
4480.42 973
4481.05 856
4481.68 837
4482.31 901
4482.94 841
4483.58 940
4484.21 891
4484.84 811
4485.47 827
4486.10 989
4486.73 1064
4487.37 901
4488.00 877
4488.63 918
4489.26 884
4489.89 908
4490.53 893
4491.16 906
4491.79 873
4492.42 999
4493.05 893
4493.69 863
4494.32 855
4494.95 923
4495.58 979
4496.22 982
4496.85 961
4497.48 1081
4498.11 1234
4498.75 1242
4499.38 1358
4500.01 1512
4500.64 1420
4501.28 1484
4501.91 1501
4502.54 1374
4503.18 1332
4503.81 1275
4504.44 1391
4505.07 1226
4505.71 1243
4506.34 1260
4506.97 1097
4507.61 1088
4508.24 946
4508.87 916
4509.51 971
4510.14 975
4510.77 967
4511.41 861
4512.04 885
4512.68 960
4513.31 922
4513.94 835
4514.58 869
4515.21 854
4515.84 818
4516.48 873
4517.11 810
4517.75 779
4518.38 837
4519.01 817
4519.65 810
4520.28 824
4520.92 678
4521.55 784
4522.18 883
4522.82 941
4523.45 848
4524.09 845
4524.72 786
4525.36 897
4525.99 947
4526.63 917
4527.26 1052
4527.90 1125
4528.53 1149
4529.16 1137
4529.80 1228
4530.43 1309
4531.07 1224
4531.70 1280
4532.34 1333
4532.97 1297
4533.61 1291
4534.24 1165
4534.88 1139
4535.51 1047
4536.15 1042
4536.79 978
4537.42 880
4538.06 868
4538.69 832
4539.33 780
4539.96 731
4540.60 726
4541.23 746
4541.87 748
4542.50 689
4543.14 765
4543.78 793
4544.41 782
4545.05 797
4545.68 847
4546.32 831
4546.96 791
4547.59 778
4548.23 753
4548.86 697
4549.50 686
4550.14 842
4550.77 743
4551.41 774
4552.05 772
4552.68 809
4553.32 824
4553.96 782
4554.59 751
4555.23 728
4555.86 722
4556.50 754
4557.14 749
4557.78 728
4558.41 797
4559.05 788
4559.69 791
4560.32 844
4560.96 797
4561.60 799
4562.23 807
4562.87 793
4563.51 779
4564.15 840
4564.78 936
4565.42 855
4566.06 848
4566.69 807
4567.33 837
4567.97 817
4568.61 846
4569.24 922
4569.88 894
4570.52 825
4571.16 845
4571.80 825
4572.43 969
4573.07 827
4573.71 858
4574.35 878
4574.98 747
4575.62 752
4576.26 840
4576.90 832
4577.54 838
4578.18 785
4578.81 797
4579.45 896
4580.09 859
4580.73 857
4581.37 904
4582.01 851
4582.64 827
4583.28 837
4583.92 901
4584.56 974
4585.20 903
4585.84 960
4586.48 955
4587.11 967
4587.75 1124
4588.39 1177
4589.03 1200
4589.67 1279
4590.31 1442
4590.95 1532
4591.59 1465
4592.23 1515
4592.87 1402
4593.51 1299
4594.14 1377
4594.78 1202
4595.42 1094
4596.06 974
4596.70 981
4597.34 1008
4597.98 972
4598.62 861
4599.26 894
4599.90 952
4600.54 1003
4601.18 983
4601.82 960
4602.46 1023
4603.10 1018
4603.74 994
4604.38 1122
4605.02 1132
4605.66 1059
4606.30 970
4606.94 952
4607.58 896
4608.22 916
4608.86 849
4609.50 904
4610.14 875
4610.78 913
4611.42 894
4612.06 915
4612.70 846
4613.34 885
4613.99 908
4614.63 838
4615.27 865
4615.91 847
4616.55 816
4617.19 776
4617.83 850
4618.47 893
4619.11 793
4619.75 821
4620.39 804
4621.04 814
4621.68 819
4622.32 780
4622.96 771
4623.60 848
4624.24 878
4624.88 804
4625.53 829
4626.17 782
4626.81 772
4627.45 830
4628.09 764
4628.73 792
4629.38 850
4630.02 884
4630.66 941
4631.30 1030
4631.94 925
4632.58 830
4633.23 777
4633.87 836
4634.51 983
4635.15 972
4635.80 961
4636.44 999
4637.08 987
4637.72 905
4638.36 956
4639.01 870
4639.65 806
4640.29 891
4640.93 843
4641.58 818
4642.22 880
4642.86 912
4643.51 823
4644.15 834
4644.79 887
4645.43 777
4646.08 807
4646.72 850
4647.36 851
4648.01 707
4648.65 763
4649.29 811
4649.94 789
4650.58 857
4651.22 797
4651.87 792
4652.51 849
4653.15 854
4653.80 913
4654.44 828
4655.08 734
4655.73 808
4656.37 821
4657.01 854
4657.66 789
4658.30 771
4658.94 799
4659.59 725
4660.23 704
4660.88 673
4661.52 662
4662.16 713
4662.81 695
4663.45 730
4664.10 717
4664.74 685
4665.39 718
4666.03 757
4666.67 742
4667.32 740
4667.96 716
4668.61 621
4669.25 693
4669.90 742
4670.54 746
4671.19 682
4671.83 668
4672.47 729
4673.12 718
4673.76 718
4674.41 773
4675.05 723
4675.70 704
4676.34 780
4676.99 787
4677.63 723
4678.28 658
4678.92 798
4679.57 785
4680.22 743
4680.86 760
4681.51 804
4682.15 901
4682.80 779
4683.44 811
4684.09 823
4684.73 782
4685.38 785
4686.03 803
4686.67 799
4687.32 819
4687.96 719
4688.61 766
4689.25 826
4689.90 808
4690.55 846
4691.19 788
4691.84 865
4692.48 836
4693.13 794
4693.78 907
4694.42 1006
4695.07 1053
4695.72 1023
4696.36 991
4697.01 1201
4697.65 1361
4698.30 1417
4698.95 1353
4699.59 1393
4700.24 1442
4700.89 1283
4701.53 1148
4702.18 1120
4702.83 1041
4703.48 971
4704.12 1052
4704.77 987
4705.42 976
4706.06 955
4706.71 984
4707.36 1083
4708.00 989
4708.65 1062
4709.30 988
4709.95 979
4710.59 975
4711.24 989
4711.89 1021
4712.54 1014
4713.18 1005
4713.83 1061
4714.48 976
4715.13 875
4715.77 825
4716.42 864
4717.07 869
4717.72 777
4718.37 863
4719.01 876
4719.66 895
4720.31 913
4720.96 960
4721.61 917
4722.25 944
4722.90 924
4723.55 925
4724.20 1012
4724.85 926
4725.50 951
4726.14 916
4726.79 1047
4727.44 1058
4728.09 955
4728.74 865
4729.39 941
4730.04 861
4730.68 894
4731.33 971
4731.98 831
4732.63 833
4733.28 794
4733.93 904
4734.58 891
4735.23 821
4735.88 750
4736.53 801
4737.17 852
4737.82 957
4738.47 883
4739.12 807
4739.77 849
4740.42 1021
4741.07 929
4741.72 825
4742.37 882
4743.02 884
4743.67 914
4744.32 1017
4744.97 1032
4745.62 960
4746.27 921
4746.92 895
4747.57 972
4748.22 878
4748.87 1037
4749.52 1090
4750.17 1018
4750.82 979
4751.47 997
4752.12 1041
4752.77 1105
4753.42 1166
4754.07 1069
4754.72 1014
4755.37 1074
4756.02 1017
4756.67 987
4757.32 777
4757.97 786
4758.62 870
4759.27 918
4759.93 831
4760.58 863
4761.23 809
4761.88 851
4762.53 807
4763.18 846
4763.83 847
4764.48 854
4765.13 932
4765.78 867
4766.44 850
4767.09 868
4767.74 922
4768.39 880
4769.04 937
4769.69 837
4770.34 848
4770.99 839
4771.65 827
4772.30 818
4772.95 798
4773.60 800
4774.25 786
4774.91 750
4775.56 780
4776.21 733
4776.86 845
4777.51 802
4778.16 840
4778.82 913
4779.47 848
4780.12 843
4780.77 812
4781.43 855
4782.08 905
4782.73 797
4783.38 837
4784.03 831
4784.69 774
4785.34 834
4785.99 890
4786.64 865
4787.30 813
4787.95 759
4788.60 786
4789.26 808
4789.91 808
4790.56 839
4791.21 818
4791.87 780
4792.52 899
4793.17 821
4793.83 842
4794.48 839
4795.13 863
4795.79 804
4796.44 723
4797.09 747
4797.75 769
4798.40 826
4799.05 897
4799.71 870
4800.36 856
4801.01 862
4801.67 834
4802.32 798
4802.97 844
4803.63 816
4804.28 919
4804.94 893
4805.59 866
4806.24 771
4806.90 822
4807.55 831
4808.21 850
4808.86 813
4809.51 816
4810.17 895
4810.82 800
4811.48 806
4812.13 890
4812.79 854
4813.44 813
4814.09 839
4814.75 836
4815.40 914
4816.06 896
4816.71 967
4817.37 1070
4818.02 1006
4818.68 965
4819.33 1013
4819.99 1012
4820.64 917
4821.30 998
4821.95 1020
4822.61 963
4823.26 1062
4823.92 1109
4824.57 1089
4825.23 1017
4825.88 1120
4826.54 1185
4827.19 1287
4827.85 1168
4828.50 1208
4829.16 1200
4829.81 1170
4830.47 1136
4831.13 1182
4831.78 1206
4832.44 1186
4833.09 1212
4833.75 1154
4834.40 1199
4835.06 1430
4835.72 1483
4836.37 1457
4837.03 1517
4837.68 1554
4838.34 1462
4839.00 1572
4839.65 1590
4840.31 1595
4840.97 1612
4841.62 1615
4842.28 1653
4842.93 1675
4843.59 1608
4844.25 1669
4844.90 1801
4845.56 1793
4846.22 2017
4846.87 2185
4847.53 2404
4848.19 2522
4848.84 2780
4849.50 2834
4850.16 3093
4850.82 2971
4851.47 2989
4852.13 2813
4852.79 2579
4853.44 2422
4854.10 2398
4854.76 2401
4855.42 2326
4856.07 2622
4856.73 2768
4857.39 3025
4858.04 2903
4858.70 3040
4859.36 2793
4860.02 2731
4860.67 2572
4861.33 2390
4861.99 2415
4862.65 2353
4863.31 2280
4863.96 2116
4864.62 2326
4865.28 2246
4865.94 2276
4866.60 2271
4867.25 2230
4867.91 2183
4868.57 2144
4869.23 2188
4869.89 2134
4870.54 2038
4871.20 1827
4871.86 1789
4872.52 1796
4873.18 1782
4873.84 1733
4874.50 1775
4875.15 1749
4875.81 1725
4876.47 1887
4877.13 1926
4877.79 1911
4878.45 1909
4879.11 1904
4879.77 1970
4880.42 1883
4881.08 1704
4881.74 1685
4882.40 1642
4883.06 1500
4883.72 1450
4884.38 1462
4885.04 1266
4885.70 1333
4886.36 1458
4887.02 1500
4887.68 1380
4888.34 1435
4889.00 1488
4889.65 1553
4890.31 1593
4890.97 1563
4891.63 1571
4892.29 1496
4892.95 1572
4893.61 1445
4894.27 1388
4894.93 1348
4895.59 1341
4896.25 1272
4896.91 1329
4897.57 1366
4898.23 1303
4898.89 1286
4899.55 1278
4900.21 1272
4900.87 1204
4901.54 1224
4902.20 1298
4902.86 1136
4903.52 1160
4904.18 1128
4904.84 1020
4905.50 1170
4906.16 1208
4906.82 1146
4907.48 1036
4908.14 993
4908.80 1055
4909.46 956
4910.12 984
4910.79 1014
4911.45 984
4912.11 996
4912.77 1090
4913.43 1057
4914.09 1018
4914.75 1006
4915.41 997
4916.07 998
4916.74 1097
4917.40 987
4918.06 898
4918.72 956
4919.38 969
4920.04 941
4920.71 957
4921.37 957
4922.03 951
4922.69 1003
4923.35 1002
4924.01 883
4924.68 933
4925.34 875
4926.00 848
4926.66 884
4927.33 875
4927.99 915
4928.65 1027
4929.31 964
4929.97 873
4930.64 910
4931.30 934
4931.96 911
4932.62 899
4933.29 958
4933.95 934
4934.61 897
4935.27 983
4935.94 937
4936.60 832
4937.26 918
4937.93 910
4938.59 844
4939.25 842
4939.91 807
4940.58 782
4941.24 785
4941.90 834
4942.57 840
4943.23 940
4943.89 921
4944.56 865
4945.22 868
4945.88 847
4946.55 792
4947.21 804
4947.87 859
4948.54 885
4949.20 886
4949.86 865
4950.53 788
4951.19 810
4951.86 711
4952.52 788
4953.18 783
4953.85 815
4954.51 813
4955.17 802
4955.84 795
4956.50 845
4957.17 920
4957.83 898
4958.50 883
4959.16 979
4959.82 962
4960.49 926
4961.15 995
4961.82 945
4962.48 1136
4963.15 1182
4963.81 1182
4964.48 1208
4965.14 1119
4965.81 1145
4966.47 1148
4967.13 1102
4967.80 1032
4968.46 968
4969.13 1025
4969.79 963
4970.46 879
4971.12 933
4971.79 941
4972.45 905
4973.12 892
4973.79 967
4974.45 980
4975.12 917
4975.78 960
4976.45 964
4977.11 979
4977.78 1026
4978.44 994
4979.11 1001
4979.77 983
4980.44 957
4981.11 956
4981.77 940
4982.44 902
4983.10 944
4983.77 905
4984.44 883
4985.10 980
4985.77 982
4986.43 1130
4987.10 1161
4987.77 1129
4988.43 1120
4989.10 1168
4989.76 1191
4990.43 1282
4991.10 1178
4991.76 1051
4992.43 1081
4993.10 1097
4993.76 1005
4994.43 1003
4995.10 930
4995.76 976
4996.43 885
4997.10 903
4997.76 806
4998.43 757
4999.10 744
4999.76 766
5000.43 805
5001.10 733
5001.77 707
5002.43 801
5003.10 809
5003.77 840
5004.43 786
5005.10 758
5005.77 843
5006.44 846
5007.10 771
5007.77 780
5008.44 787
5009.11 781
5009.77 666
5010.44 798
5011.11 810
5011.78 830
5012.45 783
5013.11 760
5013.78 891
5014.45 858
5015.12 825
5015.79 786
5016.45 813
5017.12 755
5017.79 826
5018.46 841
5019.13 935
5019.80 884
5020.46 960
5021.13 999
5021.80 962
5022.47 984
5023.14 911
5023.81 915
5024.47 965
5025.14 1022
5025.81 896
5026.48 910
5027.15 830
5027.82 847
5028.49 855
5029.16 775
5029.83 827
5030.49 757
5031.16 741
5031.83 790
5032.50 753
5033.17 885
5033.84 801
5034.51 761
5035.18 725
5035.85 762
5036.52 733
5037.19 648
5037.86 702
5038.53 740
5039.20 793
5039.87 770
5040.54 756
5041.21 716
5041.88 680
5042.54 726
5043.21 749
5043.88 762
5044.55 769
5045.22 716
5045.89 756
5046.56 747
5047.24 781
5047.91 838
5048.58 762
5049.25 735
5049.92 768
5050.59 730
5051.26 734
5051.93 742
5052.60 744
5053.27 783
5053.94 754
5054.61 652
5055.28 745
5055.95 700
5056.62 790
5057.29 749
5057.96 718
5058.63 748
5059.31 797
5059.98 783
5060.65 699
5061.32 724
5061.99 757
5062.66 726
5063.33 833
5064.00 776
5064.67 660
5065.35 712
5066.02 714
5066.69 702
5067.36 699
5068.03 844
5068.70 792
5069.38 798
5070.05 777
5070.72 699
5071.39 737
5072.06 776
5072.73 756
5073.41 745
5074.08 848
5074.75 835
5075.42 869
5076.09 933
5076.77 956
5077.44 925
5078.11 899
5078.78 1005
5079.45 952
5080.13 965
5080.80 877
5081.47 835
5082.14 740
5082.82 789
5083.49 840
5084.16 854
5084.83 845
5085.51 790
5086.18 797
5086.85 802
5087.53 788
5088.20 826
5088.87 847
5089.54 866
5090.22 854
5090.89 893
5091.56 927
5092.24 982
5092.91 976
5093.58 927
5094.26 930
5094.93 953
5095.60 877
5096.28 774
5096.95 729
5097.62 785
5098.30 758
5098.97 707
5099.64 850
5100.32 832
5100.99 858
5101.67 904
5102.34 840
5103.01 901
5103.69 884
5104.36 748
5105.04 793
5105.71 881
5106.38 718
5107.06 706
5107.73 768
5108.41 760
5109.08 750
5109.75 727
5110.43 768
5111.10 769
5111.78 753
5112.45 722
5113.13 789
5113.80 834
5114.48 761
5115.15 776
5115.83 739
5116.50 667
5117.17 846
5117.85 858
5118.52 858
5119.20 800
5119.87 802
5120.55 821
5121.22 879
5121.90 852
5122.57 788
5123.25 796
5123.93 820
5124.60 795
5125.28 699
5125.95 795
5126.63 828
5127.30 750
5127.98 681
5128.65 697
5129.33 823
5130.00 809
5130.68 769
5131.36 794
5132.03 830
5132.71 877
5133.38 773
5134.06 834
5134.73 784
5135.41 813
5136.09 847
5136.76 774
5137.44 670
5138.12 738
5138.79 645
5139.47 727
5140.14 731
5140.82 778
5141.50 791
5142.17 655
5142.85 666
5143.53 684
5144.20 752
5144.88 754
5145.56 729
5146.23 728
5146.91 654
5147.59 638
5148.26 705
5148.94 691
5149.62 703
5150.29 712
5150.97 586
5151.65 619
5152.33 642
5153.00 665
5153.68 698
5154.36 637
5155.03 748
5155.71 711
5156.39 679
5157.07 705
5157.74 683
5158.42 747
5159.10 732
5159.78 715
5160.45 644
5161.13 650
5161.81 643
5162.49 764
5163.17 743
5163.84 787
5164.52 816
5165.20 746
5165.88 725
5166.55 784
5167.23 718
5167.91 650
5168.59 753
5169.27 679
5169.95 694
5170.62 702
5171.30 669
5171.98 665
5172.66 650
5173.34 671
5174.02 704
5174.69 683
5175.37 730
5176.05 699
5176.73 759
5177.41 771
5178.09 716
5178.77 827
5179.45 751
5180.13 773
5180.80 753
5181.48 702
5182.16 774
5182.84 760
5183.52 697
5184.20 664
5184.88 671
5185.56 643
5186.24 639
5186.92 591
5187.60 629
5188.28 602
5188.96 655
5189.64 663
5190.31 686
5190.99 642
5191.67 680
5192.35 679
5193.03 626
5193.71 647
5194.39 667
5195.07 651
5195.75 638
5196.43 602
5197.11 678
5197.79 747
5198.47 710
5199.15 676
5199.83 703
5200.51 727
5201.19 627
5201.87 657
5202.56 646
5203.24 713
5203.92 754
5204.60 724
5205.28 679
5205.96 757
5206.64 714
5207.32 886
5208.00 768
5208.68 740
5209.36 827
5210.04 825
5210.72 846
5211.40 732
5212.09 798
5212.77 726
5213.45 780
5214.13 904
5214.81 911
5215.49 801
5216.17 834
5216.85 827
5217.54 814
5218.22 891
5218.90 915
5219.58 907
5220.26 875
5220.94 872
5221.62 887
5222.31 849
5222.99 832
5223.67 798
5224.35 793
5225.03 744
5225.72 807
5226.40 816
5227.08 807
5227.76 881
5228.44 747
5229.13 704
5229.81 736
5230.49 702
5231.17 689
5231.86 680
5232.54 722
5233.22 748
5233.90 788
5234.58 794
5235.27 765
5235.95 704
5236.63 769
5237.32 848
5238.00 876
5238.68 870
5239.36 809
5240.05 856
5240.73 889
5241.41 812
5242.10 735
5242.78 824
5243.46 784
5244.14 727
5244.83 745
5245.51 732
5246.19 706
5246.88 760
5247.56 752
5248.24 895
5248.93 938
5249.61 925
5250.29 819
5250.98 897
5251.66 941
5252.35 973
5253.03 977
5253.71 861
5254.40 899
5255.08 810
5255.76 678
5256.45 663
5257.13 781
5257.82 772
5258.50 801
5259.18 765
5259.87 753
5260.55 758
5261.24 748
5261.92 852
5262.61 885
5263.29 862
5263.97 765
5264.66 839
5265.34 759
5266.03 856
5266.71 723
5267.40 749
5268.08 791
5268.77 778
5269.45 700
5270.14 654
5270.82 782
5271.51 833
5272.19 724
5272.88 668
5273.56 679
5274.25 692
5274.93 764
5275.62 826
5276.30 694
5276.99 715
5277.67 774
5278.36 702
5279.04 724
5279.73 740
5280.41 763
5281.10 737
5281.79 782
5282.47 825
5283.16 738
5283.84 870
5284.53 815
5285.21 800
5285.90 788
5286.59 696
5287.27 699
5287.96 799
5288.64 661
5289.33 661
5290.02 629
5290.70 773
5291.39 758
5292.07 730
5292.76 681
5293.45 718
5294.13 741
5294.82 710
5295.51 681
5296.19 665
5296.88 809
5297.57 795
5298.25 838
5298.94 924
5299.63 817
5300.31 936
5301.00 890
5301.69 805
5302.37 907
5303.06 939
5303.75 930
5304.43 888
5305.12 899
5305.81 795
5306.50 824
5307.18 841
5307.87 901
5308.56 911
5309.25 927
5309.93 990
5310.62 898
5311.31 968
5312.00 932
5312.68 940
5313.37 838
5314.06 890
5314.75 863
5315.43 914
5316.12 922
5316.81 850
5317.50 952
5318.18 983
5318.87 915
5319.56 923
5320.25 969
5320.94 1057
5321.63 1029
5322.31 998
5323.00 956
5323.69 840
5324.38 853
5325.07 834
5325.76 786
5326.44 835
5327.13 808
5327.82 675
5328.51 685
5329.20 785
5329.89 763
5330.58 744
5331.26 787
5331.95 795
5332.64 818
5333.33 769
5334.02 796
5334.71 758
5335.40 646
5336.09 740
5336.78 779
5337.47 698
5338.15 765
5338.84 728
5339.53 799
5340.22 819
5340.91 834
5341.60 794
5342.29 745
5342.98 787
5343.67 808
5344.36 711
5345.05 733
5345.74 767
5346.43 883
5347.12 934
5347.81 918
5348.50 932
5349.19 928
5349.88 952
5350.57 907
5351.26 969
5351.95 980
5352.64 1004
5353.33 936
5354.02 922
5354.71 825
5355.40 719
5356.09 742
5356.78 729
5357.47 679
5358.16 767
5358.85 720
5359.54 707
5360.23 715
5360.92 633
5361.62 685
5362.31 701
5363.00 722
5363.69 770
5364.38 688
5365.07 694
5365.76 731
5366.45 596
5367.14 674
5367.83 683
5368.53 635
5369.22 725
5369.91 654
5370.60 639
5371.29 676
5371.98 681
5372.67 607
5373.36 642
5374.06 554
5374.75 623
5375.44 640
5376.13 649
5376.82 616
5377.51 690
5378.21 681
5378.90 652
5379.59 605
5380.28 571
5380.97 633
5381.67 684
5382.36 613
5383.05 676
5383.74 633
5384.44 659
5385.13 679
5385.82 609
5386.51 687
5387.20 711
5387.90 725
5388.59 760
5389.28 694
5389.97 752
5390.67 729
5391.36 697
5392.05 821
5392.75 728
5393.44 684
5394.13 699
5394.82 657
5395.52 684
5396.21 700
5396.90 676
5397.60 610
5398.29 606
5398.98 630
5399.68 623
5400.37 650
5401.06 713
5401.76 715
5402.45 716
5403.14 699
5403.84 652
5404.53 625
5405.22 629
5405.92 654
5406.61 687
5407.30 719
5408.00 608
5408.69 676
5409.39 655
5410.08 702
5410.77 688
5411.47 678
5412.16 697
5412.85 702
5413.55 689
5414.24 731
5414.94 737
5415.63 759
5416.33 713
5417.02 563
5417.71 675
5418.41 698
5419.10 733
5419.80 730
5420.49 696
5421.19 691
5421.88 714
5422.58 731
5423.27 780
5423.97 767
5424.66 736
5425.36 750
5426.05 761
5426.75 786
5427.44 745
5428.14 780
5428.83 722
5429.53 681
5430.22 666
5430.92 750
5431.61 725
5432.31 810
5433.00 768
5433.70 793
5434.39 796
5435.09 833
5435.78 847
5436.48 913
5437.17 922
5437.87 811
5438.57 799
5439.26 812
5439.96 850
5440.65 797
5441.35 820
5442.05 763
5442.74 774
5443.44 900
5444.13 913
5444.83 929
5445.53 892
5446.22 873
5446.92 994
5447.61 982
5448.31 996
5449.01 1005
5449.70 894
5450.40 909
5451.10 865
5451.79 857
5452.49 905
5453.19 840
5453.88 842
5454.58 899
5455.28 778
5455.97 811
5456.67 835
5457.37 877
5458.06 928
5458.76 851
5459.46 810
5460.16 803
5460.85 857
5461.55 904
5462.25 891
5462.94 928
5463.64 887
5464.34 815
5465.04 831
5465.73 917
5466.43 1021
5467.13 914
5467.83 852
5468.52 914
5469.22 998
5469.92 1001
5470.62 1026
5471.31 1083
5472.01 975
5472.71 998
5473.41 958
5474.11 1077
5474.80 1123
5475.50 1125
5476.20 1282
5476.90 1450
5477.60 1456
5478.29 1533
5478.99 1775
5479.69 1949
5480.39 1808
5481.09 1830
5481.79 1745
5482.49 1722
5483.18 1513
5483.88 1434
5484.58 1458
5485.28 1362
5485.98 1195
5486.68 1128
5487.38 1144
5488.08 1120
5488.77 1238
5489.47 1316
5490.17 1203
5490.87 1144
5491.57 1238
5492.27 1354
5492.97 1339
5493.67 1294
5494.37 1401
5495.07 1461
5495.77 1536
5496.46 1675
5497.16 1800
5497.86 2040
5498.56 2218
5499.26 2475
5499.96 2551
5500.66 3011
5501.36 3083
5502.06 2725
5502.76 2395
5503.46 2137
5504.16 2028
5504.86 1666
5505.56 1534
5506.26 1434
5506.96 1236
5507.66 1191
5508.36 1167
5509.06 1173
5509.76 1059
5510.46 1119
5511.16 1048
5511.86 1193
5512.56 1173
5513.26 1116
5513.96 1120
5514.67 1050
5515.37 1129
5516.07 1178
5516.77 1130
5517.47 1090
5518.17 1150
5518.87 1090
5519.57 1098
5520.27 1039
5520.97 988
5521.67 932
5522.37 955
5523.08 1021
5523.78 939
5524.48 965
5525.18 1020
5525.88 1017
5526.58 1019
5527.28 1031
5527.98 1016
5528.69 1048
5529.39 1051
5530.09 1010
5530.79 990
5531.49 862
5532.19 903
5532.90 973
5533.60 1004
5534.30 922
5535.00 938
5535.70 894
5536.40 835
5537.11 856
5537.81 838
5538.51 825
5539.21 854
5539.92 846
5540.62 820
5541.32 781
5542.02 828
5542.72 746
5543.43 773
5544.13 809
5544.83 789
5545.53 796
5546.24 911
5546.94 808
5547.64 867
5548.34 841
5549.05 776
5549.75 787
5550.45 729
5551.16 766
5551.86 729
5552.56 783
5553.26 802
5553.97 777
5554.67 799
5555.37 725
5556.08 703
5556.78 723
5557.48 728
5558.19 799
5558.89 799
5559.59 792
5560.30 791
5561.00 802
5561.70 754
5562.41 779
5563.11 894
5563.82 904
5564.52 916
5565.22 820
5565.93 819
5566.63 799
5567.33 813
5568.04 722
5568.74 737
5569.45 678
5570.15 757
5570.85 823
5571.56 736
5572.26 753
5572.97 707
5573.67 714
5574.38 699
5575.08 785
5575.78 790
5576.49 800
5577.19 674
5577.90 742
5578.60 751
5579.31 752
5580.01 693
5580.72 677
5581.42 687
5582.13 700
5582.83 725
5583.54 682
5584.24 743
5584.95 760
5585.65 729
5586.36 687
5587.06 701
5587.77 673
5588.47 764
5589.18 630
5589.88 735
5590.59 744
5591.29 710
5592.00 704
5592.70 762
5593.41 769
5594.12 670
5594.82 729
5595.53 797
5596.23 775
5596.94 792
5597.64 757
5598.35 753
5599.06 750
5599.76 723
5600.47 765
5601.17 655
5601.88 696
5602.59 785
5603.29 716
5604.00 651
5604.71 631
5605.41 677
5606.12 792
5606.82 673
5607.53 678
5608.24 733
5608.94 689
5609.65 703
5610.36 776
5611.06 817
5611.77 786
5612.48 797
5613.18 741
5613.89 731
5614.60 733
5615.30 688
5616.01 674
5616.72 706
5617.43 728
5618.13 661
5618.84 757
5619.55 719
5620.25 687
5620.96 684
5621.67 724
5622.38 720
5623.08 797
5623.79 767
5624.50 723
5625.21 747
5625.91 801
5626.62 769
5627.33 773
5628.04 822
5628.75 837
5629.45 852
5630.16 811
5630.87 824
5631.58 843
5632.28 880
5632.99 746
5633.70 743
5634.41 732
5635.12 755
5635.83 799
5636.53 796
5637.24 789
5637.95 870
5638.66 774
5639.37 706
5640.08 844
5640.78 884
5641.49 842
5642.20 832
5642.91 792
5643.62 761
5644.33 782
5645.04 810
5645.75 808
5646.45 781
5647.16 770
5647.87 809
5648.58 819
5649.29 754
5650.00 791
5650.71 758
5651.42 811
5652.13 816
5652.84 807
5653.55 920
5654.26 876
5654.96 925
5655.67 1072
5656.38 1115
5657.09 1229
5657.80 1170
5658.51 1098
5659.22 1064
5659.93 1070
5660.64 1053
5661.35 1036
5662.06 859
5662.77 793
5663.48 828
5664.19 814
5664.90 786
5665.61 704
5666.32 720
5667.03 703
5667.74 730
5668.45 770
5669.16 787
5669.87 753
5670.58 744
5671.29 716
5672.00 746
5672.72 770
5673.43 762
5674.14 775
5674.85 858
5675.56 778
5676.27 770
5676.98 758
5677.69 734
5678.40 761
5679.11 708
5679.82 736
5680.53 675
5681.25 720
5681.96 699
5682.67 621
5683.38 690
5684.09 741
5684.80 756
5685.51 745
5686.22 796
5686.94 756
5687.65 738
5688.36 734
5689.07 750
5689.78 744
5690.49 684
5691.21 679
5691.92 631
5692.63 625
5693.34 718
5694.05 753
5694.76 678
5695.48 670
5696.19 695
5696.90 684
5697.61 722
5698.32 658
5699.04 669
5699.75 739
5700.46 690
5701.17 705
5701.89 685
5702.60 600
5703.31 611
5704.02 695
5704.74 674
5705.45 623
5706.16 637
5706.87 633
5707.59 614
5708.30 647
5709.01 596
5709.73 609
5710.44 635
5711.15 640
5711.86 607
5712.58 576
5713.29 664
5714.00 707
5714.72 620
5715.43 599
5716.14 644
5716.86 595
5717.57 600
5718.28 618
5719.00 668
5719.71 678
5720.42 698
5721.14 682
5721.85 658
5722.56 577
5723.28 666
5723.99 720
5724.71 612
5725.42 676
5726.13 666
5726.85 690
5727.56 723
5728.28 826
5728.99 777
5729.70 778
5730.42 768
5731.13 701
5731.85 686
5732.56 705
5733.28 659
5733.99 644
5734.70 610
5735.42 668
5736.13 641
5736.85 625
5737.56 634
5738.28 648
5738.99 661
5739.71 647
5740.42 613
5741.14 657
5741.85 629
5742.57 681
5743.28 740
5744.00 622
5744.71 630
5745.43 661
5746.14 679
5746.86 697
5747.57 693
5748.29 652
5749.00 659
5749.72 688
5750.43 671
5751.15 659
5751.86 593
5752.58 639
5753.29 681
5754.01 655
5754.73 689
5755.44 664
5756.16 639
5756.87 670
5757.59 623
5758.31 667
5759.02 620
5759.74 602
5760.45 667
5761.17 635
5761.89 609
5762.60 686
5763.32 696
5764.03 658
5764.75 720
5765.47 713
5766.18 762
5766.90 665
5767.62 743
5768.33 680
5769.05 684
5769.77 680
5770.48 643
5771.20 732
5771.92 714
5772.63 717
5773.35 619
5774.07 691
5774.78 733
5775.50 793
5776.22 695
5776.93 678
5777.65 711
5778.37 676
5779.09 750
5779.80 754
5780.52 776
5781.24 763
5781.96 797
5782.67 700
5783.39 736
5784.11 686
5784.83 729
5785.54 746
5786.26 830
5786.98 750
5787.70 791
5788.41 799
5789.13 741
5789.85 766
5790.57 751
5791.29 845
5792.00 867
5792.72 898
5793.44 919
5794.16 953
5794.88 990
5795.59 1004
5796.31 935
5797.03 1120
5797.75 1235
5798.47 1380
5799.19 1606
5799.90 1943
5800.62 2165
5801.34 2324
5802.06 2354
5802.78 2408
5803.50 2370
5804.22 2261
5804.93 2108
5805.65 1857
5806.37 1546
5807.09 1272
5807.81 1205
5808.53 1116
5809.25 1027
5809.97 1086
5810.69 1092
5811.41 1065
5812.13 1037
5812.84 1060
5813.56 954
5814.28 1081
5815.00 1140
5815.72 1071
5816.44 1144
5817.16 1172
5817.88 1066
5818.60 978
5819.32 1055
5820.04 990
5820.76 1053
5821.48 1061
5822.20 1045
5822.92 888
5823.64 943
5824.36 1063
5825.08 1014
5825.80 897
5826.52 905
5827.24 905
5827.96 824
5828.68 801
5829.40 797
5830.12 879
5830.84 777
5831.56 912
5832.28 919
5833.00 818
5833.72 844
5834.44 854
5835.16 892
5835.89 791
5836.61 816
5837.33 805
5838.05 863
5838.77 796
5839.49 836
5840.21 856
5840.93 865
5841.65 830
5842.37 781
5843.10 713
5843.82 844
5844.54 807
5845.26 872
5845.98 840
5846.70 876
5847.42 967
5848.14 865
5848.87 849
5849.59 889
5850.31 821
5851.03 872
5851.75 827
5852.47 793
5853.20 917
5853.92 832
5854.64 864
5855.36 783
5856.08 766
5856.81 764
5857.53 795
5858.25 822
5858.97 819
5859.69 776
5860.42 759
5861.14 814
5861.86 866
5862.58 884
5863.31 813
5864.03 821
5864.75 865
5865.47 899
5866.20 851
5866.92 887
5867.64 907
5868.36 904
5869.09 945
5869.81 912
5870.53 900
5871.26 839
5871.98 841
5872.70 867
5873.42 922
5874.15 836
5874.87 859
5875.59 766
5876.32 782
5877.04 833
5877.76 803
5878.49 771
5879.21 772
5879.93 869
5880.66 909
5881.38 935
5882.10 896
5882.83 823
5883.55 871
5884.28 878
5885.00 822
5885.72 829
5886.45 818
5887.17 846
5887.89 877
5888.62 878
5889.34 962
5890.07 867
5890.79 780
5891.51 755
5892.24 776
5892.96 806
5893.69 795
5894.41 803
5895.14 753
5895.86 682
5896.59 796
5897.31 793
5898.03 750
5898.76 841
5899.48 838
5900.21 758
5900.93 711
5901.66 735
5902.38 768
5903.11 680
5903.83 798
5904.56 841
5905.28 741
5906.01 827
5906.73 814
5907.46 786
5908.18 763
5908.91 773
5909.63 901
5910.36 855
5911.08 854
5911.81 856
5912.53 845
5913.26 881
5913.99 891
5914.71 902
5915.44 848
5916.16 918
5916.89 838
5917.61 848
5918.34 901
5919.07 934
5919.79 933
5920.52 888
5921.24 919
5921.97 938
5922.70 1030
5923.42 955
5924.15 945
5924.87 1012
5925.60 1012
5926.33 1006
5927.05 947
5927.78 1028
5928.51 957
5929.23 1042
5929.96 1082
5930.69 1022
5931.41 993
5932.14 1006
5932.87 1051
5933.59 1117
5934.32 1112
5935.05 1135
5935.77 1161
5936.50 1149
5937.23 1248
5937.95 1224
5938.68 1231
5939.41 1296
5940.13 1321
5940.86 1337
5941.59 1304
5942.32 1421
5943.04 1369
5943.77 1352
5944.50 1320
5945.23 1436
5945.95 1507
5946.68 1521
5947.41 1559
5948.14 1604
5948.86 1680
5949.59 1736
5950.32 1843
5951.05 1993
5951.78 2132
5952.50 2070
5953.23 2013
5953.96 1982
5954.69 1994
5955.42 1978
5956.14 1964
5956.87 1885
5957.60 1965
5958.33 1903
5959.06 1921
5959.78 1944
5960.51 2079
5961.24 2028
5961.97 2130
5962.70 2272
5963.43 2591
5964.16 2827
5964.88 2965
5965.61 3272
5966.34 3430
5967.07 3459
5967.80 3668
5968.53 3426
5969.26 3274
5969.99 3209
5970.72 2934
5971.44 2690
5972.17 2390
5972.90 2373
5973.63 2405
5974.36 2391
5975.09 2190
5975.82 2296
5976.55 2387
5977.28 2401
5978.01 2504
5978.74 2518
5979.47 2616
5980.20 2638
5980.93 2808
5981.66 2670
5982.39 2709
5983.12 2758
5983.85 2933
5984.57 3102
5985.30 2863
5986.03 2765
5986.76 2777
5987.49 2745
5988.22 2765
5988.96 2803
5989.69 2734
5990.42 2576
5991.15 2656
5991.88 2715
5992.61 2882
5993.34 2859
5994.07 2826
5994.80 2963
5995.53 3019
5996.26 2967
5996.99 3150
5997.72 3188
5998.45 3238
5999.18 2929
5999.91 3017
6000.64 3027
6001.37 3097
6002.11 3057
6002.84 2962
6003.57 2905
6004.30 2818
6005.03 2821
6005.76 3021
6006.49 3224
6007.22 3538
6007.95 3814
6008.69 4342
6009.42 5115
6010.15 6199
6010.88 7399
6011.61 8383
6012.34 9526
6013.07 10290
6013.81 10905
6014.54 10826
6015.27 10618
6016.00 10096
6016.73 9242
6017.46 8078
6018.20 6679
6018.93 5647
6019.66 4893
6020.39 4166
6021.12 3596
6021.86 3110
6022.59 2774
6023.32 2635
6024.05 2394
6024.79 2357
6025.52 2283
6026.25 2240
6026.98 2160
6027.72 2156
6028.45 2130
6029.18 2085
6029.91 2048
6030.65 2071
6031.38 2029
6032.11 1902
6032.84 1931
6033.58 1903
6034.31 1952
6035.04 1887
6035.78 1852
6036.51 1873
6037.24 1949
6037.98 1931
6038.71 2045
6039.44 2051
6040.18 2176
6040.91 2298
6041.64 2331
6042.38 2375
6043.11 2314
6043.84 2409
6044.58 2522
6045.31 2361
6046.04 2342
6046.78 2411
6047.51 2749
6048.24 2829
6048.98 3004
6049.71 3290
6050.45 3508
6051.18 3863
6051.91 4187
6052.65 4398
6053.38 4421
6054.12 4234
6054.85 3938
6055.58 3504
6056.32 3223
6057.05 2956
6057.79 2795
6058.52 2554
6059.26 2348
6059.99 2376
6060.72 2405
6061.46 2277
6062.19 2287
6062.93 2287
6063.66 2218
6064.40 2287
6065.13 2151
6065.87 2197
6066.60 2217
6067.34 2162
6068.07 2083
6068.81 2099
6069.54 2048
6070.28 1915
6071.01 1933
6071.75 1931
6072.48 1937
6073.22 1867
6073.95 1933
6074.69 1809
6075.42 1709
6076.16 1731
6076.89 1799
6077.63 1732
6078.37 1642
6079.10 1669
6079.84 1650
6080.57 1549
6081.31 1385
6082.04 1535
6082.78 1521
6083.52 1464
6084.25 1511
6084.99 1475
6085.72 1387
6086.46 1409
6087.20 1496
6087.93 1483
6088.67 1533
6089.40 1441
6090.14 1469
6090.88 1519
6091.61 1440
6092.35 1447
6093.09 1376
6093.82 1416
6094.56 1385
6095.30 1380
6096.03 1343
6096.77 1343
6097.51 1268
6098.24 1251
6098.98 1325
6099.72 1226
6100.45 1260
6101.19 1310
6101.93 1237
6102.66 1261
6103.40 1245
6104.14 1214
6104.88 1183
6105.61 1232
6106.35 1256
6107.09 1284
6107.83 1251
6108.56 1194
6109.30 1158
6110.04 1191
6110.78 1242
6111.51 1226
6112.25 1253
6112.99 1260
6113.73 1199
6114.46 1301
6115.20 1353
6115.94 1297
6116.68 1241
6117.41 1269
6118.15 1257
6118.89 1228
6119.63 1221
6120.37 1216
6121.11 1297
6121.84 1231
6122.58 1227
6123.32 1287
6124.06 1340
6124.80 1314
6125.54 1257
6126.27 1318
6127.01 1440
6127.75 1324
6128.49 1343
6129.23 1323
6129.97 1251
6130.71 1244
6131.44 1379
6132.18 1353
6132.92 1266
6133.66 1265
6134.40 1259
6135.14 1263
6135.88 1262
6136.62 1232
6137.36 1393
6138.10 1343
6138.83 1290
6139.57 1357
6140.31 1348
6141.05 1288
6141.79 1201
6142.53 1261
6143.27 1341
6144.01 1376
6144.75 1404
6145.49 1360
6146.23 1346
6146.97 1360
6147.71 1384
6148.45 1346
6149.19 1341
6149.93 1378
6150.67 1381
6151.41 1387
6152.15 1308
6152.89 1381
6153.63 1368
6154.37 1532
6155.11 1477
6155.85 1556
6156.59 1584
6157.33 1487
6158.07 1566
6158.81 1559
6159.55 1552
6160.29 1581
6161.03 1656
6161.77 1797
6162.51 1716
6163.25 1797
6163.99 1985
6164.74 2109
6165.48 2218
6166.22 2241
6166.96 2272
6167.70 2340
6168.44 2301
6169.18 2245
6169.92 2259
6170.66 2197
6171.40 2088
6172.15 1993
6172.89 2119
6173.63 2031
6174.37 1874
6175.11 1988
6175.85 2015
6176.59 1870
6177.34 1853
6178.08 1929
6178.82 1991
6179.56 2128
6180.30 2076
6181.04 2053
6181.79 2106
6182.53 2082
6183.27 2061
6184.01 2158
6184.75 2162
6185.50 2190
6186.24 2196
6186.98 2338
6187.72 2348
6188.46 2264
6189.21 2406
6189.95 2452
6190.69 2674
6191.43 2654
6192.18 2639
6192.92 2733
6193.66 2918
6194.40 2914
6195.15 2939
6195.89 2932
6196.63 2838
6197.37 2839
6198.12 2822
6198.86 2829
6199.60 2913
6200.35 2940
6201.09 2956
6201.83 3154
6202.58 3500
6203.32 4033
6204.06 4739
6204.80 6002
6205.55 7868
6206.29 9419
6207.03 11704
6207.78 13652
6208.52 15057
6209.26 15813
6210.01 15761
6210.75 14765
6211.50 13900
6212.24 11946
6212.98 10040
6213.73 8590
6214.47 6889
6215.21 5601
6215.96 4638
6216.70 3808
6217.45 3439
6218.19 2997
6218.93 2751
6219.68 2629
6220.42 2445
6221.17 2328
6221.91 2249
6222.66 2262
6223.40 2127
6224.14 2167
6224.89 2008
6225.63 1992
6226.38 1900
6227.12 1780
6227.87 1706
6228.61 1743
6229.36 1613
6230.10 1500
6230.84 1379
6231.59 1512
6232.33 1494
6233.08 1656
6233.82 1650
6234.57 1720
6235.31 1881
6236.06 2025
6236.80 2224
6237.55 2330
6238.30 2422
6239.04 2331
6239.79 2684
6240.53 2703
6241.28 2514
6242.02 2476
6242.77 2237
6243.51 2097
6244.26 2059
6245.00 2105
6245.75 2210
6246.50 2249
6247.24 2142
6247.99 2250
6248.73 2137
6249.48 1965
6250.22 1934
6250.97 1935
6251.72 1914
6252.46 1952
6253.21 1847
6253.95 1847
6254.70 1832
6255.45 1747
6256.19 1830
6256.94 1588
6257.69 1698
6258.43 1761
6259.18 1729
6259.93 1786
6260.67 1608
6261.42 1525
6262.17 1572
6262.91 1562
6263.66 1588
6264.41 1470
6265.15 1529
6265.90 1543
6266.65 1507
6267.39 1497
6268.14 1589
6268.89 1659
6269.63 1621
6270.38 1649
6271.13 1569
6271.88 1542
6272.62 1607
6273.37 1722
6274.12 1683
6274.86 1554
6275.61 1592
6276.36 1565
6277.11 1666
6277.85 1670
6278.60 1615
6279.35 1695
6280.10 1625
6280.85 1595
6281.59 1523
6282.34 1425
6283.09 1453
6283.84 1338
6284.59 1340
6285.33 1284
6286.08 1291
6286.83 1275
6287.58 1270
6288.33 1204
6289.07 1224
6289.82 1166
6290.57 1217
6291.32 1098
6292.07 1214
6292.82 1277
6293.56 1213
6294.31 1222
6295.06 1168
6295.81 1134
6296.56 1112
6297.31 1157
6298.06 1208
6298.81 1124
6299.55 1047
6300.30 1014
6301.05 1084
6301.80 1075
6302.55 1061
6303.30 994
6304.05 1049
6304.80 1034
6305.55 1076
6306.30 1006
6307.05 1064
6307.79 1142
6308.54 1100
6309.29 1082
6310.04 1153
6310.79 1171
6311.54 1190
6312.29 1208
6313.04 1160
6313.79 1124
6314.54 1037
6315.29 1127
6316.04 1040
6316.79 1035
6317.54 1097
6318.29 1090
6319.04 1095
6319.79 990
6320.54 1023
6321.29 901
6322.04 991
6322.79 943
6323.54 982
6324.29 997
6325.04 936
6325.79 1012
6326.54 999
6327.29 968
6328.04 994
6328.79 1038
6329.55 1143
6330.30 1039
6331.05 983
6331.80 880
6332.55 915
6333.30 928
6334.05 1022
6334.80 924
6335.55 1001
6336.30 970
6337.05 996
6337.81 1013
6338.56 920
6339.31 943
6340.06 970
6340.81 1028
6341.56 977
6342.31 1045
6343.06 1054
6343.82 930
6344.57 948
6345.32 1026
6346.07 1026
6346.82 1024
6347.57 1112
6348.33 1198
6349.08 1155
6349.83 1168
6350.58 1249
6351.33 1303
6352.09 1390
6352.84 1459
6353.59 1406
6354.34 1297
6355.09 1333
6355.85 1288
6356.60 1287
6357.35 1144
6358.10 1157
6358.86 1081
6359.61 1049
6360.36 1075
6361.11 1010
6361.87 1041
6362.62 989
6363.37 1025
6364.12 1057
6364.88 1057
6365.63 1032
6366.38 1079
6367.13 1098
6367.89 1109
6368.64 1114
6369.39 1175
6370.15 1053
6370.90 1086
6371.65 1092
6372.41 1010
6373.16 1051
6373.91 1023
6374.67 993
6375.42 968
6376.17 910
6376.93 935
6377.68 997
6378.43 966
6379.19 960
6379.94 1048
6380.69 1045
6381.45 1008
6382.20 1041
6382.96 996
6383.71 998
6384.46 991
6385.22 917
6385.97 956
6386.73 887
6387.48 884
6388.23 896
6388.99 871
6389.74 856
6390.50 859
6391.25 858
6392.00 883
6392.76 846
6393.51 886
6394.27 933
6395.02 891
6395.78 855
6396.53 861
6397.29 907
6398.04 892
6398.80 915
6399.55 883
6400.31 933
6401.06 844
6401.82 928
6402.57 827
6403.33 960
6404.08 902
6404.84 936
6405.59 969
6406.35 962
6407.10 1044
6407.86 1101
6408.61 1081
6409.37 1098
6410.12 1095
6410.88 1090
6411.63 1152
6412.39 1048
6413.14 1005
6413.90 987
6414.66 1026
6415.41 958
6416.17 973
6416.92 1036
6417.68 919
6418.44 898
6419.19 976
6419.95 908
6420.70 920
6421.46 1003
6422.22 928
6422.97 966
6423.73 908
6424.48 931
6425.24 936
6426.00 852
6426.75 926
6427.51 911
6428.27 848
6429.02 901
6429.78 876
6430.54 888
6431.29 956
6432.05 945
6432.81 951
6433.56 836
6434.32 854
6435.08 825
6435.83 833
6436.59 904
6437.35 894
6438.10 882
6438.86 882
6439.62 908
6440.38 868
6441.13 873
6441.89 888
6442.65 899
6443.41 854
6444.16 909
6444.92 896
6445.68 926
6446.44 911
6447.19 875
6447.95 912
6448.71 921
6449.47 944
6450.22 998
6450.98 927
6451.74 895
6452.50 921
6453.26 926
6454.01 965
6454.77 928
6455.53 1004
6456.29 1004
6457.05 1156
6457.80 1054
6458.56 1017
6459.32 1037
6460.08 1045
6460.84 1026
6461.60 1087
6462.35 1128
6463.11 1113
6463.87 1068
6464.63 1113
6465.39 999
6466.15 1069
6466.91 1122
6467.67 1100
6468.42 1095
6469.18 1161
6469.94 1200
6470.70 1143
6471.46 1155
6472.22 1211
6472.98 1273
6473.74 1334
6474.50 1172
6475.26 1234
6476.02 1257
6476.77 1286
6477.53 1295
6478.29 1380
6479.05 1323
6479.81 1353
6480.57 1382
6481.33 1402
6482.09 1419
6482.85 1403
6483.61 1469
6484.37 1465
6485.13 1473
6485.89 1450
6486.65 1549
6487.41 1587
6488.17 1609
6488.93 1619
6489.69 1666
6490.45 1708
6491.21 1898
6491.97 1782
6492.73 1822
6493.49 1960
6494.25 2020
6495.01 2011
6495.77 2074
6496.53 2091
6497.29 2031
6498.05 1978
6498.82 1953
6499.58 1936
6500.34 1895
6501.10 2034
6501.86 2033
6502.62 2160
6503.38 2055
6504.14 2154
6504.90 2134
6505.66 2133
6506.42 2216
6507.19 2265
6507.95 2230
6508.71 2305
6509.47 2389
6510.23 2470
6510.99 2463
6511.75 2407
6512.51 2551
6513.28 2401
6514.04 2463
6514.80 2583
6515.56 2604
6516.32 2504
6517.08 2513
6517.85 2631
6518.61 2652
6519.37 2755
6520.13 2862
6520.89 3086
6521.66 3030
6522.42 3166
6523.18 3668
6523.94 4011
6524.70 4216
6525.47 4564
6526.23 5077
6526.99 5455
6527.75 5667
6528.52 5689
6529.28 5793
6530.04 5879
6530.80 6023
6531.57 6320
6532.33 6914
6533.09 7851
6533.85 8876
6534.62 10342
6535.38 11433
6536.14 12259
6536.90 12749
6537.67 12293
6538.43 11388
6539.19 9961
6539.96 8532
6540.72 7115
6541.48 6025
6542.25 4855
6543.01 3887
6543.77 3387
6544.54 3040
6545.30 2717
6546.06 2537
6546.83 2268
6547.59 2283
6548.35 2230
6549.12 2111
6549.88 2028
6550.64 1951
6551.41 2082
6552.17 1907
6552.94 1859
6553.70 1913
6554.46 1948
6555.23 1867
6555.99 1860
6556.75 1759
6557.52 1691
6558.28 1772
6559.05 1770
6559.81 1794
6560.58 1841
6561.34 1816
6562.10 1992
6562.87 1991
6563.63 2077
6564.40 2132
6565.16 2245
6565.93 2277
6566.69 2122
6567.46 2143
6568.22 2217
6568.99 2166
6569.75 2295
6570.52 2188
6571.28 2093
6572.04 2432
6572.81 2407
6573.57 2519
6574.34 2533
6575.11 2621
6575.87 2640
6576.64 2664
6577.40 2612
6578.17 2448
6578.93 2556
6579.70 2450
6580.46 2345
6581.23 2368
6581.99 2335
6582.76 2333
6583.52 2370
6584.29 2348
6585.06 2279
6585.82 2362
6586.59 2448
6587.35 2420
6588.12 2427
6588.88 2509
6589.65 2616
6590.42 2804
6591.18 3165
6591.95 3284
6592.71 3522
6593.48 3965
6594.25 4080
6595.01 4132
6595.78 4175
6596.55 3992
6597.31 3878
6598.08 3651
6598.85 3352
6599.61 3041
6600.38 2664
6601.15 2467
6601.91 2503
6602.68 2372
6603.45 2346
6604.21 2304
6604.98 2320
6605.75 2330
6606.51 2365
6607.28 2420
6608.05 2607
6608.81 2787
6609.58 2749
6610.35 2548
6611.12 2643
6611.88 2465
6612.65 2387
6613.42 2178
6614.18 2068
6614.95 2102
6615.72 2031
6616.49 1808
6617.25 1833
6618.02 1838
6618.79 1784
6619.56 1741
6620.33 1706
6621.09 1736
6621.86 1775
6622.63 1719
6623.40 1670
6624.16 1554
6624.93 1654
6625.70 1708
6626.47 1639
6627.24 1577
6628.01 1576
6628.77 1643
6629.54 1774
6630.31 1948
6631.08 2119
6631.85 2186
6632.62 2453
6633.38 2691
6634.15 2690
6634.92 2720
6635.69 2787
6636.46 2843
6637.23 2542
6638.00 2241
6638.76 2105
6639.53 2024
6640.30 1826
6641.07 1729
6641.84 1605
6642.61 1551
6643.38 1568
6644.15 1581
6644.92 1577
6645.69 1565
6646.45 1560
6647.22 1619
6647.99 1576
6648.76 1521
6649.53 1474
6650.30 1550
6651.07 1545
6651.84 1554
6652.61 1608
6653.38 1531
6654.15 1594
6654.92 1714
6655.69 1743
6656.46 1657
6657.23 1650
6658.00 1599
6658.77 1581
6659.54 1523
6660.31 1498
6661.08 1582
6661.85 1522
6662.62 1585
6663.39 1613
6664.16 1531
6664.93 1519
6665.70 1528
6666.47 1608
6667.24 1593
6668.01 1589
6668.78 1610
6669.55 1585
6670.32 1582
6671.09 1612
6671.87 1682
6672.64 1645
6673.41 1585
6674.18 1577
6674.95 1633
6675.72 1715
6676.49 1666
6677.26 1685
6678.03 1640
6678.80 1759
6679.58 1751
6680.35 1865
6681.12 1909
6681.89 2020
6682.66 2260
6683.43 2320
6684.20 2498
6684.97 2571
6685.75 2373
6686.52 2379
6687.29 2303
6688.06 2083
6688.83 1970
6689.60 1828
6690.38 1668
6691.15 1632
6691.92 1531
6692.69 1573
6693.46 1542
6694.24 1454
6695.01 1440
6695.78 1445
6696.55 1416
6697.32 1433
6698.10 1389
6698.87 1426
6699.64 1469
6700.41 1447
6701.19 1450
6701.96 1515
6702.73 1401
6703.50 1456
6704.28 1448
6705.05 1457
6705.82 1446
6706.59 1429
6707.37 1374
6708.14 1315
6708.91 1447
6709.69 1319
6710.46 1265
6711.23 1301
6712.00 1387
6712.78 1289
6713.55 1247
6714.32 1254
6715.10 1235
6715.87 1200
6716.64 1217
6717.42 1289
6718.19 1203
6718.96 1174
6719.74 1194
6720.51 1192
6721.28 1215
6722.06 1306
6722.83 1267
6723.61 1292
6724.38 1310
6725.15 1323
6725.93 1276
6726.70 1301
6727.48 1236
6728.25 1405
6729.02 1377
6729.80 1265
6730.57 1308
6731.35 1368
6732.12 1403
6732.89 1393
6733.67 1428
6734.44 1467
6735.22 1488
6735.99 1431
6736.77 1455
6737.54 1369
6738.31 1426
6739.09 1438
6739.86 1492
6740.64 1511
6741.41 1466
6742.19 1422
6742.96 1513
6743.74 1451
6744.51 1534
6745.29 1560
6746.06 1612
6746.84 1780
6747.61 1709
6748.39 1946
6749.16 1997
6749.94 2218
6750.71 2343
6751.49 2550
6752.26 2685
6753.04 2685
6753.82 2707
6754.59 2567
6755.37 2144
6756.14 1962
6756.92 1826
6757.69 1834
6758.47 1672
6759.25 1491
6760.02 1447
6760.80 1479
6761.57 1456
6762.35 1411
6763.12 1368
6763.90 1392
6764.68 1510
6765.45 1455
6766.23 1382
6767.01 1344
6767.78 1408
6768.56 1364
6769.33 1382
6770.11 1331
6770.89 1309
6771.66 1185
6772.44 1245
6773.22 1235
6773.99 1217
6774.77 1194
6775.55 1249
6776.32 1251
6777.10 1282
6777.88 1268
6778.65 1264
6779.43 1240
6780.21 1222
6780.98 1193
6781.76 1125
6782.54 1082
6783.32 1084
6784.09 1143
6784.87 1096
6785.65 1112
6786.43 1127
6787.20 1054
6787.98 1104
6788.76 1025
6789.53 1075
6790.31 1053
6791.09 1015
6791.87 1063
6792.65 1048
6793.42 1024
6794.20 1063
6794.98 1092
6795.76 1068
6796.53 1035
6797.31 1069
6798.09 1141
6798.87 1072
6799.65 1090
6800.42 1070
6801.20 1084
6801.98 1069
6802.76 1160
6803.54 1208
6804.32 1285
6805.09 1313
6805.87 1253
6806.65 1240
6807.43 1142
6808.21 1114
6808.99 1062
6809.77 1174
6810.54 1122
6811.32 1040
6812.10 1088
6812.88 1138
6813.66 1097
6814.44 1175
6815.22 1209
6816.00 1156
6816.78 1126
6817.56 1149
6818.33 1176
6819.11 1126
6819.89 1076
6820.67 1106
6821.45 1072
6822.23 1087
6823.01 1058
6823.79 1033
6824.57 1158
6825.35 1161
6826.13 1180
6826.91 1094
6827.69 1065
6828.47 1150
6829.25 1089
6830.03 1145
6830.81 1089
6831.59 1059
6832.37 1072
6833.15 1041
6833.93 964
6834.71 1121
6835.49 1045
6836.27 1022
6837.05 1058
6837.83 1022
6838.61 1043
6839.39 1004
6840.17 1040
6840.95 1026
6841.73 1024
6842.51 1029
6843.29 981
6844.07 995
6844.85 1168
6845.63 1198
6846.41 1324
6847.19 1489
6847.98 1707
6848.76 1927
6849.54 2058
6850.32 2144
6851.10 2249
6851.88 2347
6852.66 2128
6853.44 1996
6854.22 1825
6855.01 1715
6855.79 1538
6856.57 1448
6857.35 1368
6858.13 1373
6858.91 1367
6859.69 1199
6860.48 1175
6861.26 1108
6862.04 1125
6862.82 1168
6863.60 1238
6864.38 1269
6865.17 1274
6865.95 1269
6866.73 1301
6867.51 1215
6868.29 1399
6869.08 1349
6869.86 1357
6870.64 1313
6871.42 1217
6872.20 1212
6872.99 1306
6873.77 1309
6874.55 1228
6875.33 1234
6876.12 1353
6876.90 1439
6877.68 1485
6878.46 1416
6879.25 1474
6880.03 1420
6880.81 1453
6881.59 1582
6882.38 1622
6883.16 1678
6883.94 1770
6884.73 2119
6885.51 2452
6886.29 2882
6887.08 3105
6887.86 3400
6888.64 3454
6889.42 3202
6890.21 2896
6890.99 2605
6891.77 2352
6892.56 2046
6893.34 1883
6894.12 1758
6894.91 1661
6895.69 1503
6896.48 1539
6897.26 1572
6898.04 1547
6898.83 1483
6899.61 1614
6900.39 1525
6901.18 1586
6901.96 1604
6902.75 1513
6903.53 1651
6904.31 1603
6905.10 1580
6905.88 1544
6906.67 1564
6907.45 1543
6908.24 1468
6909.02 1458
6909.80 1414
6910.59 1358
6911.37 1421
6912.16 1326
6912.94 1372
6913.73 1336
6914.51 1347
6915.30 1363
6916.08 1326
6916.87 1372
6917.65 1366
6918.44 1317
6919.22 1288
6920.01 1345
6920.79 1342
6921.58 1337
6922.36 1306
6923.15 1309
6923.93 1360
6924.72 1352
6925.50 1363
6926.29 1479
6927.07 1418
6927.86 1415
6928.64 1514
6929.43 1438
6930.21 1515
6931.00 1548
6931.78 1558
6932.57 1434
6933.36 1498
6934.14 1668
6934.93 1481
6935.71 1457
6936.50 1539
6937.29 1521
6938.07 1567
6938.86 1633
6939.64 1702
6940.43 1817
6941.22 1985
6942.00 2068
6942.79 2086
6943.57 2281
6944.36 2220
6945.15 2306
6945.93 2258
6946.72 2142
6947.51 2229
6948.29 2208
6949.08 2257
6949.87 2196
6950.65 2004
6951.44 1947
6952.23 2009
6953.01 1990
6953.80 1919
6954.59 1895
6955.37 1966
6956.16 1967
6956.95 1882
6957.74 1951
6958.52 1934
6959.31 1905
6960.10 1900
6960.88 1885
6961.67 1909
6962.46 1991
6963.25 2063
6964.03 2011
6964.82 1991
6965.61 2215
6966.40 2303
6967.18 2404
6967.97 2462
6968.76 2640
6969.55 2834
6970.34 2686
6971.12 2589
6971.91 2632
6972.70 2586
6973.49 2741
6974.28 2794
6975.06 2711
6975.85 2637
6976.64 2706
6977.43 2964
6978.22 2992
6979.00 3444
6979.79 3895
6980.58 4605
6981.37 5346
6982.16 6776
6982.95 8519
6983.74 10194
6984.52 11483
6985.31 12578
6986.10 12908
6986.89 12696
6987.68 11684
6988.47 10351
6989.26 8836
6990.05 7200
6990.83 5917
6991.62 4939
6992.41 4046
6993.20 3380
6993.99 2873
6994.78 2512
6995.57 2341
6996.36 2157
6997.15 2033
6997.94 2031
6998.73 2063
6999.52 1958
7000.31 1848
7001.10 1816
7001.88 1823
7002.67 1697
7003.46 1530
7004.25 1539
7005.04 1567
7005.83 1474
7006.62 1428
7007.41 1361
7008.20 1306
7008.99 1393
7009.78 1453
7010.57 1528
7011.36 1507
7012.15 1583
7012.94 1656
7013.73 1737
7014.52 1753
7015.31 1664
7016.11 1585
7016.90 1687
7017.69 1612
7018.48 1613
7019.27 1611
7020.06 1585
7020.85 1668
7021.64 1797
7022.43 1878
7023.22 1881
7024.01 1855
7024.80 1848
7025.59 1911
7026.38 1898
7027.18 1678
7027.97 1560
7028.76 1679
7029.55 1511
7030.34 1491
7031.13 1526
7031.92 1551
7032.71 1592
7033.51 1487
7034.30 1529
7035.09 1620
7035.88 1564
7036.67 1467
7037.46 1554
7038.25 1706
7039.05 1795
7039.84 1759
7040.63 1867
7041.42 1837
7042.21 1792
7043.01 2047
7043.80 2009
7044.59 2017
7045.38 2091
7046.17 2278
7046.97 2433
7047.76 2619
7048.55 2749
7049.34 2927
7050.14 3078
7050.93 3183
7051.72 3007
7052.51 2566
7053.30 2251
7054.10 2094
7054.89 1983
7055.68 1898
7056.48 1784
7057.27 1849
7058.06 1829
7058.85 1810
7059.65 1804
7060.44 1789
7061.23 1838
7062.03 1752
7062.82 1771
7063.61 1699
7064.40 1699
7065.20 1692
7065.99 1711
7066.78 1636
7067.58 1610
7068.37 1453
7069.16 1512
7069.96 1511
7070.75 1437
7071.54 1353
7072.34 1421
7073.13 1425
7073.93 1400
7074.72 1388
7075.51 1332
7076.31 1375
7077.10 1295
7077.89 1331
7078.69 1483
7079.48 1304
7080.28 1315
7081.07 1387
7081.86 1369
7082.66 1304
7083.45 1285
7084.25 1224
7085.04 1258
7085.84 1226
7086.63 1222
7087.42 1205
7088.22 1242
7089.01 1211
7089.81 1213
7090.60 1250
7091.40 1233
7092.19 1264
7092.99 1297
7093.78 1186
7094.58 1164
7095.37 1111
7096.17 1072
7096.96 1049
7097.76 1094
7098.55 1043
7099.35 1119
7100.14 1156
7100.94 1164
7101.73 1121
7102.53 1105
7103.32 1040
7104.12 1060
7104.91 964
7105.71 1021
7106.50 961
7107.30 1010
7108.10 1034
7108.89 962
7109.69 941
7110.48 958
7111.28 1015
7112.07 976
7112.87 982
7113.67 1007
7114.46 1046
7115.26 1021
7116.05 1070
7116.85 1048
7117.65 1001
7118.44 994
7119.24 1022
7120.03 1050
7120.83 1018
7121.63 995
7122.42 983
7123.22 1012
7124.02 961
7124.81 908
7125.61 962
7126.41 992
7127.20 1010
7128.00 980
7128.80 967
7129.59 990
7130.39 1017
7131.19 1044
7131.98 1093
7132.78 1000
7133.58 974
7134.37 1041
7135.17 1010
7135.97 961
7136.77 963
7137.56 976
7138.36 943
7139.16 942
7139.96 910
7140.75 924
7141.55 913
7142.35 929
7143.15 871
7143.94 835
7144.74 845
7145.54 844
7146.34 866
7147.13 856
7147.93 811
7148.73 858
7149.53 801
7150.33 863
7151.12 777
7151.92 850
7152.72 889
7153.52 819
7154.32 895
7155.11 911
7155.91 910
7156.71 926
7157.51 904
7158.31 842
7159.11 901
7159.90 891
7160.70 810
7161.50 856
7162.30 805
7163.10 773
7163.90 807
7164.70 841
7165.49 738
7166.29 800
7167.09 786
7167.89 807
7168.69 769
7169.49 763
7170.29 803
7171.09 789
7171.89 773
7172.69 808
7173.49 819
7174.28 728
7175.08 775
7175.88 717
7176.68 806
7177.48 742
7178.28 711
7179.08 776
7179.88 793
7180.68 741
7181.48 775
7182.28 792
7183.08 816
7183.88 768
7184.68 844
7185.48 755
7186.28 756
7187.08 752
7187.88 812
7188.68 904
7189.48 778
7190.28 812
7191.08 763
7191.88 769
7192.68 730
7193.48 794
7194.28 786
7195.08 814
7195.88 760
7196.68 786
7197.48 808
7198.28 843
7199.08 806
7199.89 764
7200.69 791
7201.49 717
7202.29 769
7203.09 777
7203.89 726
7204.69 749
7205.49 761
7206.29 756
7207.09 720
7207.89 719
7208.70 764
7209.50 686
7210.30 728
7211.10 788
7211.90 820
7212.70 788
7213.50 775
7214.31 778
7215.11 808
7215.91 853
7216.71 923
7217.51 885
7218.31 905
7219.12 832
7219.92 848
7220.72 823
7221.52 810
7222.32 750
7223.13 820
7223.93 716
7224.73 682
7225.53 712
7226.33 815
7227.14 804
7227.94 837
7228.74 813
7229.54 723
7230.35 731
7231.15 771
7231.95 750
7232.75 776
7233.56 745
7234.36 671
7235.16 740
7235.96 730
7236.77 752
7237.57 775
7238.37 781
7239.17 756
7239.98 720
7240.78 829
7241.58 817
7242.39 796
7243.19 796
7243.99 785
7244.80 791
7245.60 777
7246.40 781
7247.21 761
7248.01 812
7248.81 796
7249.62 797
7250.42 798
7251.22 783
7252.03 750
7252.83 830
7253.63 879
7254.44 797
7255.24 748
7256.05 714
7256.85 867
7257.65 846
7258.46 839
7259.26 961
7260.07 985
7260.87 954
7261.67 920
7262.48 854
7263.28 854
7264.09 889
7264.89 898
7265.70 802
7266.50 813
7267.30 816
7268.11 819
7268.91 850
7269.72 799
7270.52 833
7271.33 852
7272.13 824
7272.94 844
7273.74 858
7274.55 880
7275.35 855
7276.16 863
7276.96 856
7277.77 914
7278.57 932
7279.38 932
7280.18 1011
7280.99 1149
7281.79 1227
7282.60 1357
7283.40 1388
7284.21 1521
7285.01 1484
7285.82 1426
7286.63 1342
7287.43 1278
7288.24 1119
7289.04 1018
7289.85 1039
7290.65 936
7291.46 941
7292.27 940
7293.07 905
7293.88 931
7294.68 935
7295.49 963
7296.30 996
7297.10 887
7297.91 982
7298.71 984
7299.52 973
7300.33 1002
7301.13 953
7301.94 942
7302.75 904
7303.55 878
7304.36 931
7305.16 1060
7305.97 1062
7306.78 1109
7307.58 1049
7308.39 1081
7309.20 1108
7310.01 1137
7310.81 1224
7311.62 1214
7312.43 1199
7313.23 1291
7314.04 1446
7314.85 1591
7315.65 1781
7316.46 1937
7317.27 2128
7318.08 2406
7318.88 2452
7319.69 2365
7320.50 2095
7321.31 1829
7322.11 1770
7322.92 1534
7323.73 1348
7324.54 1301
7325.34 1264
7326.15 1193
7326.96 1181
7327.77 1162
7328.57 1092
7329.38 1095
7330.19 1132
7331.00 1224
7331.81 1095
7332.61 1095
7333.42 1014
7334.23 1068
7335.04 1082
7335.85 995
7336.66 994
7337.46 1060
7338.27 1064
7339.08 1022
7339.89 1027
7340.70 1004
7341.51 1004
7342.31 903
7343.12 861
7343.93 906
7344.74 867
7345.55 858
7346.36 882
7347.17 897
7347.98 875
7348.79 809
7349.59 834
7350.40 840
7351.21 807
7352.02 810
7352.83 786
7353.64 771
7354.45 799
7355.26 799
7356.07 767
7356.88 773
7357.69 781
7358.50 854
7359.31 873
7360.12 809
7360.93 716
7361.74 723
7362.54 764
7363.35 785
7364.16 750
7364.97 759
7365.78 753
7366.59 763
7367.40 824
7368.21 748
7369.02 737
7369.83 765
7370.64 858
7371.45 855
7372.27 786
7373.08 729
7373.89 763
7374.70 763
7375.51 782
7376.32 755
7377.13 785
7377.94 822
7378.75 777
7379.56 800
7380.37 838
7381.18 802
7381.99 834
7382.80 842
7383.61 849
7384.42 831
7385.24 756
7386.05 756
7386.86 681
7387.67 711
7388.48 755
7389.29 759
7390.10 776
7390.91 744
7391.72 756
7392.54 724
7393.35 710
7394.16 716
7394.97 736
7395.78 737
7396.59 703
7397.41 676
7398.22 729
7399.03 689
7399.84 735
7400.65 790
7401.46 711
7402.28 711
7403.09 728
7403.90 806
7404.71 735
7405.52 688
7406.34 723
7407.15 726
7407.96 673
7408.77 627
7409.59 649
7410.40 669
7411.21 718
7412.02 701
7412.84 700
7413.65 699
7414.46 659
7415.27 738
7416.09 710
7416.90 751
7417.71 659
7418.52 658
7419.34 658
7420.15 644
7420.96 652
7421.78 715
7422.59 679
7423.40 667
7424.22 637
7425.03 728
7425.84 666
7426.65 653
7427.47 740
7428.28 767
7429.09 773
7429.91 863
7430.72 819
7431.54 782
7432.35 834
7433.16 787
7433.98 839
7434.79 832
7435.60 763
7436.42 790
7437.23 777
7438.05 784
7438.86 745
7439.67 755
7440.49 704
7441.30 735
7442.12 755
7442.93 756
7443.74 728
7444.56 687
7445.37 698
7446.19 705
7447.00 643
7447.82 751
7448.63 775
7449.44 732
7450.26 668
7451.07 639
7451.89 730
7452.70 768
7453.52 787
7454.33 783
7455.15 736
7455.96 708
7456.78 735
7457.59 696
7458.41 679
7459.22 778
7460.04 810
7460.85 791
7461.67 833
7462.48 818
7463.30 851
7464.11 892
7464.93 927
7465.74 904
7466.56 821
7467.37 843
7468.19 782
7469.01 728
7469.82 706
7470.64 807
7471.45 797
7472.27 837
7473.08 742
7473.90 817
7474.72 810
7475.53 764
7476.35 778
7477.16 884
7477.98 757
7478.80 762
7479.61 798
7480.43 831
7481.24 788
7482.06 773
7482.88 703
7483.69 672
7484.51 703
7485.33 678
7486.14 729
7486.96 703
7487.78 705
7488.59 673
7489.41 701
7490.23 734
7491.04 769
7491.86 729
7492.68 721
7493.49 693
7494.31 693
7495.13 677
7495.94 667
7496.76 660
7497.58 631
7498.40 590
7499.21 574
7500.03 648
7500.85 657
7501.67 673
7502.48 668
7503.30 688
7504.12 714
7504.94 685
7505.75 637
7506.57 593
7507.39 642
7508.21 629
7509.02 620
7509.84 637
7510.66 595
7511.48 615
7512.30 637
7513.11 649
7513.93 570
7514.75 622
7515.57 601
7516.39 599
7517.20 594
7518.02 650
7518.84 626
7519.66 624
7520.48 605
7521.30 597
7522.11 658
7522.93 654
7523.75 624
7524.57 620
7525.39 668
7526.21 699
7527.03 657
7527.84 613
7528.66 685
7529.48 674
7530.30 591
7531.12 673
7531.94 676
7532.76 596
7533.58 586
7534.40 693
7535.22 660
7536.03 606
7536.85 622
7537.67 607
7538.49 658
7539.31 623
7540.13 630
7540.95 649
7541.77 656
7542.59 594
7543.41 613
7544.23 603
7545.05 616
7545.87 588
7546.69 628
7547.51 672
7548.33 646
7549.15 685
7549.97 653
7550.79 604
7551.61 583
7552.43 636
7553.25 671
7554.07 664
7554.89 683
7555.71 641
7556.53 653
7557.35 665
7558.17 712
7558.99 746
7559.81 717
7560.63 709
7561.45 687
7562.27 645
7563.09 697
7563.92 623
7564.74 677
7565.56 772
7566.38 787
7567.20 753
7568.02 696
7568.84 653
7569.66 716
7570.48 684
7571.30 657
7572.13 671
7572.95 677
7573.77 687
7574.59 719
7575.41 663
7576.23 661
7577.05 676
7577.88 755
7578.70 709
7579.52 681
7580.34 700
7581.16 688
7581.98 668
7582.81 699
7583.63 691
7584.45 691
7585.27 745
7586.09 740
7586.92 780
7587.74 767
7588.56 783
7589.38 734
7590.20 832
7591.03 846
7591.85 833
7592.67 849
7593.49 840
7594.32 808
7595.14 888
7595.96 846
7596.78 823
7597.61 883
7598.43 800
7599.25 874
7600.07 888
7600.90 883
7601.72 889
7602.54 1041
7603.36 996
7604.19 1015
7605.01 1072
7605.83 1103
7606.66 1048
7607.48 1126
7608.30 1044
7609.13 962
7609.95 1004
7610.77 1045
7611.60 989
7612.42 940
7613.24 1037
7614.07 1067
7614.89 1279
7615.71 1256
7616.54 1233
7617.36 1352
7618.18 1401
7619.01 1372
7619.83 1286
7620.66 1128
7621.48 1115
7622.30 1036
7623.13 987
7623.95 989
7624.78 1053
7625.60 1026
7626.42 1047
7627.25 1155
7628.07 1137
7628.90 1246
7629.72 1296
7630.55 1404
7631.37 1417
7632.19 1419
7633.02 1405
7633.84 1374
7634.67 1206
7635.49 1132
7636.32 1045
7637.14 981
7637.97 922
7638.79 805
7639.62 839
7640.44 831
7641.27 798
7642.09 807
7642.92 698
7643.74 797
7644.57 786
7645.39 779
7646.22 733
7647.04 731
7647.87 781
7648.69 735
7649.52 708
7650.34 725
7651.17 709
7651.99 691
7652.82 685
7653.65 682
7654.47 693
7655.30 748
7656.12 723
7656.95 639
7657.77 721
7658.60 710
7659.43 733
7660.25 655
7661.08 678
7661.90 670
7662.73 688
7663.56 635
7664.38 660
7665.21 635
7666.04 641
7666.86 641
7667.69 709
7668.51 694
7669.34 631
7670.17 707
7670.99 753
7671.82 706
7672.65 707
7673.47 726
7674.30 636
7675.13 690
7675.95 671
7676.78 686
7677.61 689
7678.44 713
7679.26 650
7680.09 638
7680.92 693
7681.74 698
7682.57 755
7683.40 737
7684.23 726
7685.05 741
7685.88 734
7686.71 712
7687.53 695
7688.36 754
7689.19 708
7690.02 662
7690.85 685
7691.67 669
7692.50 708
7693.33 681
7694.16 772
7694.98 808
7695.81 844
7696.64 792
7697.47 786
7698.30 826
7699.12 920
7699.95 811
7700.78 774
7701.61 777
7702.44 741
7703.26 705
7704.09 665
7704.92 685
7705.75 685
7706.58 685
7707.41 662
7708.24 650
7709.06 614
7709.89 620
7710.72 629
7711.55 626
7712.38 623
7713.21 634
7714.04 657
7714.87 673
7715.69 640
7716.52 608
7717.35 645
7718.18 617
7719.01 647
7719.84 700
7720.67 585
7721.50 579
7722.33 614
7723.16 615
7723.99 574
7724.82 604
7725.65 606
7726.48 639
7727.30 616
7728.13 660
7728.96 634
7729.79 603
7730.62 582
7731.45 585
7732.28 667
7733.11 587
7733.94 617
7734.77 591
7735.60 593
7736.43 621
7737.26 545
7738.09 548
7738.92 622
7739.75 593
7740.58 597
7741.41 585
7742.25 622
7743.08 628
7743.91 630
7744.74 638
7745.57 659
7746.40 643
7747.23 666
7748.06 703
7748.89 672
7749.72 680
7750.55 667
7751.38 618
7752.21 531
7753.04 560
7753.88 595
7754.71 621
7755.54 596
7756.37 601
7757.20 586
7758.03 596
7758.86 652
7759.69 678
7760.53 691
7761.36 621
7762.19 607
7763.02 607
7763.85 577
7764.68 601
7765.51 615
7766.35 693
7767.18 700
7768.01 670
7768.84 648
7769.67 652
7770.51 612
7771.34 665
7772.17 624
7773.00 599
7773.83 666
7774.67 641
7775.50 633
7776.33 613
7777.16 613
7777.99 641
7778.83 637
7779.66 655
7780.49 589
7781.32 608
7782.16 664
7782.99 658
7783.82 593
7784.65 584
7785.49 619
7786.32 642
7787.15 642
7787.99 591
7788.82 621
7789.65 624
7790.48 636
7791.32 622
7792.15 683
7792.98 637
7793.82 681
7794.65 703
7795.48 690
7796.32 638
7797.15 658
7797.98 648
7798.82 697
7799.65 679
7800.48 744
7801.32 739
7802.15 734
7802.99 745
7803.82 748
7804.65 718
7805.49 695
7806.32 773
7807.15 816
7807.99 763
7808.82 785
7809.66 832
7810.49 892
7811.32 885
7812.16 887
7812.99 931
7813.83 921
7814.66 982
7815.50 949
7816.33 945
7817.16 1045
7818.00 1051
7818.83 985
7819.67 941
7820.50 888
7821.34 976
7822.17 949
7823.01 972
7823.84 1059
7824.68 1199
7825.51 1208
7826.35 1196
7827.18 1204
7828.02 1033
7828.85 995
7829.69 1063
7830.52 1001
7831.36 1044
7832.19 1068
7833.03 1054
7833.86 999
7834.70 1044
7835.53 1018
7836.37 1062
7837.20 926
7838.04 944
7838.87 906
7839.71 895
7840.55 883
7841.38 833
7842.22 836
7843.05 751
7843.89 810
7844.72 867
7845.56 857
7846.40 807
7847.23 870
7848.07 886
7848.91 880
7849.74 850
7850.58 830
7851.41 858
7852.25 896
7853.09 914
7853.92 887
7854.76 937
7855.60 958
7856.43 1048
7857.27 1117
7858.11 1203
7858.94 1109
7859.78 1138
7860.62 1095
7861.45 1060
7862.29 1015
7863.13 908
7863.96 830
7864.80 939
7865.64 888
7866.47 883
7867.31 993
7868.15 937
7868.99 903
7869.82 934
7870.66 962
7871.50 1043
7872.33 1019
7873.17 1118
7874.01 1163
7874.85 1197
7875.68 1281
7876.52 1482
7877.36 1527
7878.20 1421
7879.03 1376
7879.87 1322
7880.71 1276
7881.55 1169
7882.39 1142
7883.22 1065
7884.06 1020
7884.90 1023
7885.74 1014
7886.58 1025
7887.41 1097
7888.25 1059
7889.09 1077
7889.93 1135
7890.77 1146
7891.61 1121
7892.44 1018
7893.28 1005
7894.12 991
7894.96 970
7895.80 951
7896.64 973
7897.48 960
7898.31 896
7899.15 911
7899.99 901
7900.83 883
7901.67 817
7902.51 827
7903.35 879
7904.19 766
7905.03 807
7905.87 835
7906.70 874
7907.54 830
7908.38 800
7909.22 814
7910.06 752
7910.90 817
7911.74 783
7912.58 807
7913.42 763
7914.26 806
7915.10 886
7915.94 868
7916.78 920
7917.62 962
7918.46 874
7919.30 967
7920.14 948
7920.98 914
7921.82 899
7922.66 830
7923.50 839
7924.34 863
7925.18 774
7926.02 784
7926.86 783
7927.70 736
7928.54 778
7929.38 726
7930.22 712
7931.06 732
7931.90 660
7932.74 670
7933.58 711
7934.42 715
7935.26 716
7936.10 738
7936.95 695
7937.79 636
7938.63 654
7939.47 695
7940.31 711
7941.15 700
7941.99 692
7942.83 737
7943.67 747
7944.51 767
7945.36 824
7946.20 812
7947.04 841
7947.88 773
7948.72 804
7949.56 780
7950.40 833
7951.25 875
7952.09 889
7952.93 1022
7953.77 963
7954.61 993
7955.45 1024
7956.30 914
7957.14 897
7957.98 952
7958.82 923
7959.66 906
7960.51 839
7961.35 910
7962.19 936
7963.03 965
7963.87 1024
7964.72 1084
7965.56 1215
7966.40 1282
7967.24 1346
7968.09 1215
7968.93 1122
7969.77 1082
7970.61 1048
7971.46 951
7972.30 863
7973.14 789
7973.98 798
7974.83 755
7975.67 814
7976.51 778
7977.36 829
7978.20 735
7979.04 781
7979.89 763
7980.73 713
7981.57 757
7982.41 706
7983.26 695
7984.10 743
7984.94 689
7985.79 695
7986.63 729
7987.48 707
7988.32 736
7989.16 622
7990.01 677
7990.85 666
7991.69 629
7992.54 620
7993.38 623
7994.22 610
7995.07 669
7995.91 613
7996.76 653
7997.60 679
7998.44 663
7999.29 610
8000.13 580
8000.98 601
8001.82 594
8002.67 633
8003.51 578
8004.35 646
8005.20 579
8006.04 593
8006.89 615
8007.73 598
8008.58 598
8009.42 577
8010.27 599
8011.11 549
8011.96 529
8012.80 525
8013.65 612
8014.49 583
8015.34 586
8016.18 586
8017.03 581
8017.87 548
8018.72 534
8019.56 527
8020.41 537
8021.25 564
8022.10 597
8022.94 583
8023.79 593
8024.63 592
8025.48 611
8026.32 614
8027.17 579
8028.01 574
8028.86 559
8029.71 554
8030.55 583
8031.40 559
8032.24 587
8033.09 638
8033.94 595
8034.78 540
8035.63 526
8036.47 577
8037.32 571
8038.17 517
8039.01 477
8039.86 532
8040.70 526
8041.55 574
8042.40 581
8043.24 531
8044.09 554
8044.94 545
8045.78 556
8046.63 549
8047.48 568
8048.32 563
8049.17 578
8050.02 526
8050.86 538
8051.71 523
8052.56 532
8053.40 510
8054.25 585
8055.10 540
8055.95 515
8056.79 536
8057.64 506
8058.49 557
8059.33 508
8060.18 543
8061.03 513
8061.88 551
8062.72 520
8063.57 508
8064.42 534
8065.27 534
8066.11 507
8066.96 494
8067.81 496
8068.66 475
8069.50 531
8070.35 489
8071.20 554
8072.05 513
8072.90 538
8073.74 521
8074.59 494
8075.44 567
8076.29 522
8077.14 480
8077.99 526
8078.83 505
8079.68 528
8080.53 556
8081.38 492
8082.23 538
8083.08 485
8083.92 468
8084.77 500
8085.62 537
8086.47 532
8087.32 484
8088.17 518
8089.02 597
8089.87 573
8090.71 531
8091.56 571
8092.41 522
8093.26 567
8094.11 488
8094.96 525
8095.81 544
8096.66 481
8097.51 500
8098.36 487
8099.21 511
8100.06 493
8100.91 539
8101.75 554
8102.60 522
8103.45 516
8104.30 522
8105.15 518
8106.00 535
8106.85 491
8107.70 530
8108.55 508
8109.40 524
8110.25 480
8111.10 498
8111.95 511
8112.80 534
8113.65 580
8114.50 581
8115.35 566
8116.20 545
8117.05 503
8117.90 564
8118.75 568
8119.60 570
8120.46 534
8121.31 545
8122.16 532
8123.01 514
8123.86 533
8124.71 550
8125.56 569
8126.41 575
8127.26 530
8128.11 483
8128.96 553
8129.81 589
8130.66 553
8131.52 551
8132.37 581
8133.22 591
8134.07 562
8134.92 548
8135.77 613
8136.62 600
8137.47 584
8138.33 592
8139.18 610
8140.03 575
8140.88 515
8141.73 595
8142.58 563
8143.44 580
8144.29 629
8145.14 723
8145.99 711
8146.84 691
8147.69 682
8148.55 636
8149.40 657
8150.25 711
8151.10 689
8151.95 716
8152.81 830
8153.66 837
8154.51 837
8155.36 851
8156.22 810
8157.07 794
8157.92 784
8158.77 735
8159.63 673
8160.48 660
8161.33 628
8162.18 627
8163.04 672
8163.89 641
8164.74 546
8165.60 579
8166.45 569
8167.30 597
8168.15 610
8169.01 604
8169.86 607
8170.71 575
8171.57 606
8172.42 534
8173.27 544
8174.13 564
8174.98 558
8175.83 577
8176.69 535
8177.54 458
8178.39 478
8179.25 486
8180.10 535
8180.95 511
8181.81 541
8182.66 529
8183.52 503
8184.37 548
8185.22 508
8186.08 500
8186.93 517
8187.79 551
8188.64 518
8189.49 499
8190.35 542
8191.20 597
8192.06 553
8192.91 540
8193.76 491
8194.62 509
8195.47 495
8196.33 489
8197.18 479
8198.04 511
8198.89 512
8199.75 537
8200.60 560
8201.46 524
8202.31 512
8203.17 527
8204.02 540
8204.87 524
8205.73 559
8206.58 562
8207.44 552
8208.29 539
8209.15 588
8210.01 465
8210.86 530
8211.72 536
8212.57 559
8213.43 539
8214.28 529
8215.14 502
8215.99 543
8216.85 625
8217.70 548
8218.56 481
8219.42 468
8220.27 490
8221.13 534
8221.98 505
8222.84 537
8223.69 514
8224.55 541
8225.41 524
8226.26 502
8227.12 488
8227.97 528
8228.83 474
8229.69 482
8230.54 506
8231.40 500
8232.26 529
8233.11 510
8233.97 497
8234.82 495
8235.68 466
8236.54 501
8237.39 512
8238.25 479
8239.11 488
8239.96 570
8240.82 478
8241.68 488
8242.54 511
8243.39 469
8244.25 500
8245.11 520
8245.96 515
8246.82 482
8247.68 479
8248.53 504
8249.39 548
8250.25 481
8251.11 504
8251.96 470
8252.82 487
8253.68 483
8254.54 512
8255.39 501
8256.25 459
8257.11 444
8257.97 526
8258.82 534
8259.68 518
8260.54 508
8261.40 523
8262.26 509
8263.11 540
8263.97 546
8264.83 510
8265.69 537
8266.55 539
8267.40 487
8268.26 544
8269.12 530
8269.98 539
8270.84 520
8271.70 588
8272.55 543
8273.41 556
8274.27 580
8275.13 554
8275.99 518
8276.85 527
8277.71 537
8278.56 604
8279.42 555
8280.28 552
8281.14 525
8282.00 564
8282.86 579
8283.72 549
8284.58 623
8285.44 652
8286.29 653
8287.15 623
8288.01 667
8288.87 643
8289.73 788
8290.59 905
8291.45 945
8292.31 1030
8293.17 1026
8294.03 925
8294.89 899
8295.75 854
8296.61 829
8297.47 775
8298.33 759
8299.19 692
8300.05 614
8300.91 667
8301.77 654
8302.63 714
8303.49 653
8304.35 611
8305.21 617
8306.07 613
8306.93 635
8307.79 620
8308.65 581
8309.51 552
8310.37 592
8311.23 656
8312.09 617
8312.95 567
8313.81 637
8314.67 640
8315.53 641
8316.39 678
8317.25 603
8318.11 605
8318.98 589
8319.84 608
8320.70 605
8321.56 546
8322.42 539
8323.28 568
8324.14 558
8325.00 602
8325.86 583
8326.73 555
8327.59 558
8328.45 581
8329.31 512
8330.17 538
8331.03 519
8331.89 558
8332.76 493
8333.62 571
8334.48 560
8335.34 547
8336.20 510
8337.06 587
8337.93 583
8338.79 498
8339.65 521
8340.51 548
8341.37 514
8342.24 550
8343.10 622
8343.96 573
8344.82 557
8345.68 573
8346.55 599
8347.41 538
8348.27 516
8349.13 551
8350.00 501
8350.86 542
8351.72 588
8352.58 545
8353.45 486
8354.31 530
8355.17 546
8356.03 569
8356.90 472
8357.76 484
8358.62 538
8359.49 578
8360.35 526
8361.21 519
8362.08 551
8362.94 564
8363.80 563
8364.66 525
8365.53 525
8366.39 557
8367.25 534
8368.12 496
8368.98 515
8369.84 522
8370.71 593
8371.57 567
8372.44 618
8373.30 553
8374.16 596
8375.03 586
8375.89 573
8376.75 521
8377.62 535
8378.48 600
8379.35 589
8380.21 558
8381.07 559
8381.94 559
8382.80 574
8383.67 567
8384.53 551
8385.40 617
8386.26 605
8387.12 593
8387.99 537
8388.85 570
8389.72 564
8390.58 554
8391.45 581
8392.31 587
8393.18 559
8394.04 523
8394.91 543
8395.77 554
8396.64 495
8397.50 511
8398.37 562
8399.23 569
8400.10 551
8400.96 530
8401.83 554
8402.69 635
8403.56 609
8404.42 575
8405.29 604
8406.15 573
8407.02 580
8407.88 581
8408.75 564
8409.61 584
8410.48 616
8411.34 626
8412.21 636
8413.08 617
8413.94 607
8414.81 617
8415.67 592
8416.54 637
8417.41 686
8418.27 690
8419.14 638
8420.00 643
8420.87 705
8421.74 701
8422.60 715
8423.47 680
8424.33 670
8425.20 699
8426.07 712
8426.93 697
8427.80 690
8428.67 717
8429.53 769
8430.40 769
8431.27 805
8432.13 780
8433.00 758
8433.87 786
8434.73 783
8435.60 791
8436.47 797
8437.33 836
8438.20 955
8439.07 930
8439.94 1020
8440.80 1028
8441.67 1026
8442.54 1074
8443.40 1113
8444.27 1082
8445.14 1081
8446.01 1046
8446.87 1146
8447.74 1068
8448.61 1014
8449.48 990
8450.34 1019
8451.21 1043
8452.08 1049
8452.95 1072
8453.82 1035
8454.68 1014
8455.55 1114
8456.42 1106
8457.29 1141
8458.15 1136
8459.02 1116
8459.89 1116
8460.76 1094
8461.63 1080
8462.50 1113
8463.36 1149
8464.23 1165
8465.10 1283
8465.97 1479
8466.84 1851
8467.71 2344
8468.57 2739
8469.44 2900
8470.31 2901
8471.18 2852
8472.05 2654
8472.92 2342
8473.79 1960
8474.66 1696
8475.53 1437
8476.39 1261
8477.26 1139
8478.13 1054
8479.00 986
8479.87 958
8480.74 889
8481.61 930
8482.48 850
8483.35 844
8484.22 793
8485.09 839
8485.96 855
8486.83 832
8487.69 758
8488.56 715
8489.43 774
8490.30 785
8491.17 661
8492.04 666
8492.91 689
8493.78 680
8494.65 807
8495.52 730
8496.39 699
8497.26 765
8498.13 754
8499.00 708
8499.87 723
8500.74 770
8501.61 774
8502.48 807
8503.35 734
8504.22 752
8505.10 839
8505.97 890
8506.84 878
8507.71 904
8508.58 899
8509.45 941
8510.32 840
8511.19 850
8512.06 831
8512.93 814
8513.80 802
8514.67 824
8515.54 782
8516.42 753
8517.29 746
8518.16 716
8519.03 755
8519.90 709
8520.77 770
8521.64 783
8522.51 756
8523.39 745
8524.26 741
8525.13 861
8526.00 785
8526.87 750
8527.74 766
8528.61 798
8529.49 856
8530.36 829
8531.23 779
8532.10 839
8532.97 843
8533.85 845
8534.72 840
8535.59 918
8536.46 924
8537.33 889
8538.21 941
8539.08 882
8539.95 846
8540.82 862
8541.69 831
8542.57 788
8543.44 771
8544.31 858
8545.18 830
8546.06 807
8546.93 829
8547.80 861
8548.67 862
8549.55 854
8550.42 942
8551.29 970
8552.17 1030
8553.04 1115
8553.91 1164
8554.78 1103
8555.66 1032
8556.53 1011
8557.40 986
8558.28 945
8559.15 842
8560.02 867
8560.90 859
8561.77 791
8562.64 754
8563.52 713
8564.39 720
8565.26 762
8566.14 727
8567.01 701
8567.89 705
8568.76 709
8569.63 729
8570.51 685
8571.38 670
8572.25 691
8573.13 742
8574.00 776
8574.88 731
8575.75 763
8576.62 704
8577.50 747
8578.37 707
8579.25 698
8580.12 684
8581.00 712
8581.87 721
8582.74 714
8583.62 745
8584.49 749
8585.37 735
8586.24 787
8587.12 727
8587.99 732
8588.87 758
8589.74 731
8590.62 724
8591.49 827
8592.37 739
8593.24 706
8594.12 713
8594.99 732
8595.87 762
8596.74 786
8597.62 745
8598.49 756
8599.37 816
8600.24 740
8601.12 731
8601.99 761
8602.87 725
8603.74 804
8604.62 818
8605.49 778
8606.37 762
8607.25 813
8608.12 764
8609.00 769
8609.87 805
8610.75 772
8611.63 807
8612.50 826
8613.38 822
8614.25 883
8615.13 920
8616.01 890
8616.88 878
8617.76 851
8618.63 870
8619.51 900
8620.39 853
8621.26 953
8622.14 915
8623.02 876
8623.89 914
8624.77 969
8625.65 1003
8626.52 1006
8627.40 1032
8628.28 1056
8629.15 1020
8630.03 1101
8630.91 1155
8631.78 1116
8632.66 1122
8633.54 1154
8634.41 1163
8635.29 1245
8636.17 1219
8637.05 1292
8637.92 1218
8638.80 1192
8639.68 1224
8640.56 1246
8641.43 1292
8642.31 1217
8643.19 1227
8644.06 1306
8644.94 1293
8645.82 1328
8646.70 1297
8647.58 1281
8648.45 1300
8649.33 1313
8650.21 1338
8651.09 1348
8651.96 1441
8652.84 1422
8653.72 1430
8654.60 1492
8655.48 1470
8656.36 1441
8657.23 1482
8658.11 1556
8658.99 1668
8659.87 1642
8660.75 1604
8661.63 1585
8662.50 1616
8663.38 1604
8664.26 1510
8665.14 1535
8666.02 1549
8666.90 1684
8667.78 1652
8668.65 1929
8669.53 2306
8670.41 2808
8671.29 3434
8672.17 3883
8673.05 4379
8673.93 4692
8674.81 4832
8675.69 4652
8676.57 4229
8677.45 3642
8678.32 3338
8679.20 2987
8680.08 2675
8680.96 2379
8681.84 2106
8682.72 1905
8683.60 1846
8684.48 1819
8685.36 1830
8686.24 1977
8687.12 2256
8688.00 2493
8688.88 2908
8689.76 3375
8690.64 4088
8691.52 4471
8692.40 4478
8693.28 4436
8694.16 4038
8695.04 3556
8695.92 3177
8696.80 2610
8697.68 2267
8698.56 1891
8699.44 1778
8700.32 1704
8701.20 1439
8702.08 1356
8702.96 1406
8703.84 1283
8704.72 1289
8705.60 1307
8706.49 1202
8707.37 1171
8708.25 1182
8709.13 1103
8710.01 1135
8710.89 1168
8711.77 1181
8712.65 1158
8713.53 1120
8714.41 1096
8715.29 1060
8716.18 979
8717.06 1006
8717.94 1094
8718.82 1036
8719.70 1028
8720.58 1013
8721.46 986
8722.35 990
8723.23 969
8724.11 1004
8724.99 990
8725.87 1015
8726.75 996
8727.64 1028
8728.52 1030
8729.40 1070
8730.28 1067
8731.16 1066
8732.05 1107
8732.93 1073
8733.81 1031
8734.69 1046
8735.57 1037
8736.46 1006
8737.34 997
8738.22 952
8739.10 923
8739.99 959
8740.87 986
8741.75 1002
8742.63 1018
8743.52 982
8744.40 1008
8745.28 1002
8746.16 1027
8747.05 1037
8747.93 1092
8748.81 1071
8749.70 1077
8750.58 1050
8751.46 1086
8752.34 1163
8753.23 1106
8754.11 1084
8754.99 1159
8755.88 1169
8756.76 1095
8757.64 1106
8758.53 1160
8759.41 1150
8760.29 1133
8761.18 1158
8762.06 1116
8762.94 1094
8763.83 1088
8764.71 1075
8765.60 1100
8766.48 1120
8767.36 1202
8768.25 1141
8769.13 1185
8770.01 1189
8770.90 1256
8771.78 1197
8772.67 1160
8773.55 1086
8774.43 1088
8775.32 1059
8776.20 985
8777.09 926
8777.97 980
8778.86 939
8779.74 930
8780.63 929
8781.51 923
8782.39 856
8783.28 846
8784.16 890
8785.05 964
8785.93 893
8786.82 830
8787.70 872
8788.59 880
8789.47 807
8790.36 876
8791.24 923
8792.13 920
8793.01 867
8793.90 891
8794.78 850
8795.67 819
8796.55 776
8797.44 833
8798.32 886
8799.21 816
8800.10 856
8800.98 972
8801.87 982
8802.75 955
8803.64 985
8804.52 1088
8805.41 1055
8806.29 991
8807.18 889
8808.07 830
8808.95 819
8809.84 842
8810.72 846
8811.61 791
8812.50 786
8813.38 755
8814.27 808
8815.15 769
8816.04 743
8816.93 801
8817.81 777
8818.70 828
8819.59 837
8820.47 817
8821.36 764
8822.25 821
8823.13 805
8824.02 740
8824.91 747
8825.79 774
8826.68 736
8827.57 730
8828.45 742
8829.34 715
8830.23 685
8831.11 739
8832.00 669
8832.89 673
8833.78 734
8834.66 671
8835.55 672
8836.44 658
8837.32 661
8838.21 658
8839.10 644
8839.99 671
8840.87 647
8841.76 616
8842.65 691
8843.54 665
8844.42 702
8845.31 643
8846.20 668
8847.09 636
8847.98 644
8848.86 640
8849.75 590
8850.64 594
8851.53 635
8852.42 642
8853.30 604
8854.19 632
8855.08 595
8855.97 605
8856.86 546
8857.75 575
8858.63 555
8859.52 571
8860.41 630
8861.30 644
8862.19 608
8863.08 650
8863.97 630
8864.85 604
8865.74 557
8866.63 563
8867.52 560
8868.41 532
8869.30 570
8870.19 566
8871.08 521
8871.97 581
8872.85 553
8873.74 576
8874.63 601
8875.52 567
8876.41 523
8877.30 519
8878.19 502
8879.08 562
8879.97 575
8880.86 576
8881.75 524
8882.64 576
8883.53 588
8884.42 577
8885.31 556
8886.20 544
8887.09 565
8887.98 520
8888.87 526
8889.76 516
8890.65 536
8891.54 504
8892.43 522
8893.32 566
8894.21 533
8895.10 479
8895.99 494
8896.88 492
8897.77 531
8898.66 511
8899.55 475
8900.44 510
8901.33 510
8902.22 526
8903.11 526
8904.00 545
8904.89 527
8905.78 525
8906.67 439
8907.56 451
8908.46 476
8909.35 483
8910.24 503
8911.13 496
8912.02 479
8912.91 458
8913.80 473
8914.69 502
8915.58 489
8916.48 456
8917.37 420
8918.26 449
8919.15 434
8920.04 476
8920.93 471
8921.82 503
8922.72 489
8923.61 455
8924.50 494
8925.39 531
8926.28 522
8927.18 452
8928.07 481
8928.96 498
8929.85 485
8930.74 488
8931.64 470
8932.53 444
8933.42 481
8934.31 453
8935.20 429
8936.10 440
8936.99 463
8937.88 466
8938.77 408
8939.67 434
8940.56 465
8941.45 507
8942.34 449
8943.24 433
8944.13 426
8945.02 457
8945.91 450
8946.81 422
8947.70 407
8948.59 459
8949.49 461
8950.38 459
8951.27 452
8952.16 451
8953.06 423
8953.95 440
8954.84 431
8955.74 450
8956.63 422
8957.52 475
8958.42 492
8959.31 454
8960.20 473
8961.10 491
8961.99 464
8962.89 488
8963.78 421
8964.67 476
8965.57 434
8966.46 445
8967.35 459
8968.25 467
8969.14 454
8970.04 472
8970.93 495
8971.82 528
8972.72 517
8973.61 463
8974.51 474
8975.40 460
8976.30 451
8977.19 442
8978.08 512
8978.98 486
8979.87 506
8980.77 427
8981.66 453
8982.56 448
8983.45 438
8984.35 444
8985.24 462
8986.14 446
8987.03 481
8987.93 432
8988.82 428
8989.72 427
8990.61 418
8991.51 457
8992.40 406
8993.30 432
8994.19 439
8995.09 432
8995.98 484
8996.88 455
8997.77 400
8998.67 409
8999.56 407
9000.46 423
9001.35 412
9002.25 399
9003.15 411
9004.04 397
9004.94 408
9005.83 431
9006.73 436
9007.62 371
9008.52 362
9009.42 393
9010.31 422
9011.21 393
9012.10 422
9013.00 438
9013.90 455
9014.79 395
9015.69 402
9016.59 407
9017.48 400
9018.38 457
9019.27 452
9020.17 427
9021.07 396
9021.96 404
9022.86 391
9023.76 423
9024.65 422
9025.55 428
9026.45 450
9027.34 421
9028.24 403
9029.14 398
9030.04 389
9030.93 378
9031.83 422
9032.73 399
9033.62 402
9034.52 370
9035.42 398
9036.32 402
9037.21 473
9038.11 395
9039.01 441
9039.90 416
9040.80 428
9041.70 411
9042.60 420
9043.50 401
9044.39 413
9045.29 402
9046.19 405
9047.09 455
9047.98 431
9048.88 382
9049.78 405
9050.68 439
9051.58 443
9052.47 452
9053.37 444
9054.27 451
9055.17 403
9056.07 429
9056.97 412
9057.86 475
9058.76 462
9059.66 449
9060.56 432
9061.46 481
9062.36 491
9063.25 445
9064.15 396
9065.05 457
9065.95 462
9066.85 437
9067.75 452
9068.65 444
9069.55 446
9070.45 492
9071.34 448
9072.24 451
9073.14 441
9074.04 471
9074.94 419
9075.84 462
9076.74 461
9077.64 454
9078.54 491
9079.44 496
9080.34 447
9081.24 432
9082.14 453
9083.04 485
9083.94 468
9084.84 494
9085.74 443
9086.63 486
9087.53 475
9088.43 497
9089.33 503
9090.23 536
9091.13 563
9092.03 534
9092.93 491
9093.83 476
9094.74 521
9095.64 490
9096.54 489
9097.44 468
9098.34 470
9099.24 479
9100.14 508
9101.04 492
9101.94 454
9102.84 533
9103.74 494
9104.64 532
9105.54 469
9106.44 428
9107.34 456
9108.24 450
9109.14 448
9110.05 452
9110.95 405
9111.85 476
9112.75 466
9113.65 443
9114.55 417
9115.45 436
9116.35 438
9117.25 441
9118.16 435
9119.06 392
9119.96 405
9120.86 411
9121.76 467
9122.66 432
9123.56 397
9124.47 408
9125.37 446
9126.27 404
9127.17 398
9128.07 415
9128.98 430
9129.88 456
9130.78 429
9131.68 450
9132.58 446
9133.49 438
9134.39 386
9135.29 442
9136.19 385
9137.09 437
9138.00 435
9138.90 424
9139.80 394
9140.70 443
9141.61 384
9142.51 411
9143.41 402
9144.31 463
9145.22 399
9146.12 367
9147.02 415
9147.93 415
9148.83 438
9149.73 399
9150.63 411
9151.54 453
9152.44 480
9153.34 397
9154.25 482
9155.15 463
9156.05 445
9156.96 429
9157.86 422
9158.76 435
9159.67 421
9160.57 388
9161.47 395
9162.38 414
9163.28 457
9164.18 409
9165.09 448
9165.99 484
9166.90 384
9167.80 399
9168.70 400
9169.61 420
9170.51 390
9171.41 433
9172.32 411
9173.22 429
9174.13 416
9175.03 384
9175.94 403
9176.84 432
9177.74 468
9178.65 407
9179.55 425
9180.46 434
9181.36 422
9182.27 368
9183.17 384
9184.08 388
9184.98 388
9185.88 379
9186.79 406
9187.69 453
9188.60 428
9189.50 432
9190.41 403
9191.31 413
9192.22 435
9193.12 438
9194.03 423
9194.93 406
9195.84 390
9196.74 445
9197.65 434
9198.56 478
9199.46 429
9200.37 433
9201.27 425
9202.18 376
9203.08 467
9203.99 442
9204.89 425
9205.80 443
9206.71 389
9207.61 382
9208.52 392
9209.42 404
9210.33 373
9211.23 411
9212.14 423
9213.05 405
9213.95 429
9214.86 416
9215.77 406
9216.67 377
9217.58 431
9218.48 442
9219.39 450
9220.30 451
9221.20 424
9222.11 423
9223.02 379
9223.92 429
9224.83 396
9225.74 404
9226.64 373
9227.55 399
9228.46 438
9229.36 447
9230.27 386
9231.18 383
9232.08 407
9232.99 410
9233.90 410
9234.81 373
9235.71 401
9236.62 365
9237.53 375
9238.43 403
9239.34 405
9240.25 432
9241.16 379
9242.06 398
9242.97 424
9243.88 356
9244.79 412
9245.69 390
9246.60 401
9247.51 418
9248.42 370
9249.33 363
9250.23 385
9251.14 398
9252.05 401
9252.96 397
9253.87 391
9254.77 455
9255.68 433
9256.59 405
9257.50 420
9258.41 376
9259.31 379
9260.22 351
9261.13 355
9262.04 353
9262.95 386
9263.86 407
9264.77 393
9265.67 417
9266.58 408
9267.49 393
9268.40 393
9269.31 446
9270.22 381
9271.13 415
9272.04 363
9272.94 387
9273.85 379
9274.76 383
9275.67 374
9276.58 359
9277.49 398
9278.40 401
9279.31 352
9280.22 400
9281.13 432
9282.04 382
9282.95 386
9283.86 340
9284.77 441
9285.68 446
9286.59 424
9287.49 377
9288.40 384
9289.31 372
9290.22 378
9291.13 420
9292.04 418
9292.95 398
9293.86 440
9294.77 470
9295.68 431
9296.59 384
9297.50 456
9298.41 418
9299.33 425
9300.24 389
9301.15 388
9302.06 439
9302.97 475
9303.88 462
9304.79 467
9305.70 488
9306.61 549
9307.52 565
9308.43 528
9309.34 544
9310.25 537
9311.16 552
9312.07 478
9312.98 439
9313.90 461
9314.81 459
9315.72 427
9316.63 415
9317.54 441
9318.45 393
9319.36 409
9320.27 443
9321.19 403
9322.10 425
9323.01 466
9323.92 447
9324.83 456
9325.74 434
9326.65 423
9327.57 427
9328.48 443
9329.39 451
9330.30 439
9331.21 440
9332.13 441
9333.04 429
9333.95 390
9334.86 422
9335.77 446
9336.69 372
9337.60 367
9338.51 435
9339.42 395
9340.33 420
9341.25 420
9342.16 411
9343.07 402
9343.98 450
9344.90 422
9345.81 409
9346.72 406
9347.63 423
9348.55 420
9349.46 439
9350.37 451
9351.29 450
9352.20 421
9353.11 404
9354.02 413
9354.94 417
9355.85 407
9356.76 423
9357.68 379
9358.59 397
9359.50 398
9360.42 434
9361.33 428
9362.24 405
9363.16 388
9364.07 367
9364.98 402
9365.90 414
9366.81 409
9367.72 388
9368.64 362
9369.55 410
9370.47 387
9371.38 360
9372.29 381
9373.21 401
9374.12 401
9375.04 337
9375.95 387
9376.86 383
9377.78 401
9378.69 473
9379.61 446
9380.52 425
9381.43 365
9382.35 390
9383.26 412
9384.18 452
9385.09 452
9386.01 390
9386.92 401
9387.84 391
9388.75 376
9389.67 388
9390.58 420
9391.49 402
9392.41 411
9393.32 460
9394.24 521
9395.15 472
9396.07 435
9396.98 398
9397.90 401
9398.81 421
9399.73 428
9400.65 431
9401.56 446
9402.48 399
9403.39 428
9404.31 353
9405.22 384
9406.14 379
9407.05 402
9407.97 405
9408.88 407
9409.80 429
9410.72 431
9411.63 431
9412.55 432
9413.46 409
9414.38 399
9415.30 429
9416.21 419
9417.13 448
9418.04 469
9418.96 458
9419.88 385
9420.79 417
9421.71 429
9422.62 381
9423.54 436
9424.46 396
9425.37 373
9426.29 418
9427.21 422
9428.12 416
9429.04 415
9429.96 439
9430.87 434
9431.79 457
9432.71 437
9433.62 428
9434.54 460
9435.46 467
9436.37 469
9437.29 452
9438.21 469
9439.13 472
9440.04 498
9440.96 469
9441.88 456
9442.80 491
9443.71 501
9444.63 479
9445.55 459
9446.46 441
9447.38 447
9448.30 576
9449.22 599
9450.14 609
9451.05 667
9451.97 761
9452.89 678
9453.81 617
9454.72 602
9455.64 566
9456.56 558
9457.48 562
9458.40 561
9459.31 498
9460.23 466
9461.15 467
9462.07 510
9462.99 492
9463.91 481
9464.82 439
9465.74 418
9466.66 440
9467.58 434
9468.50 461
9469.42 471
9470.34 499
9471.25 472
9472.17 481
9473.09 453
9474.01 475
9474.93 488
9475.85 499
9476.77 444
9477.69 482
9478.60 505
9479.52 531
9480.44 563
9481.36 526
9482.28 519
9483.20 479
9484.12 474
9485.04 478
9485.96 460
9486.88 439
9487.80 493
9488.72 430
9489.64 453
9490.56 497
9491.48 475
9492.40 499
9493.32 406
9494.24 452
9495.16 418
9496.08 405
9497.00 418
9497.92 415
9498.84 410
9499.76 437
9500.68 463
9501.60 469
9502.52 456
9503.44 468
9504.36 455
9505.28 458
9506.20 427
9507.12 418
9508.04 438
9508.96 424
9509.88 447
9510.80 515
9511.72 471
9512.64 468
9513.56 486
9514.48 454
9515.40 478
9516.32 489
9517.25 463
9518.17 493
9519.09 485
9520.01 519
9520.93 513
9521.85 459
9522.77 471
9523.69 478
9524.61 484
9525.54 504
9526.46 546
9527.38 571
9528.30 542
9529.22 565
9530.14 592
9531.06 675
9531.99 659
9532.91 638
9533.83 606
9534.75 628
9535.67 596
9536.60 562
9537.52 551
9538.44 537
9539.36 538
9540.28 498
9541.21 517
9542.13 487
9543.05 549
9543.97 487
9544.89 504
9545.82 525
9546.74 505
9547.66 487
9548.58 549
9549.51 523
9550.43 491
9551.35 498
9552.27 532
9553.20 512
9554.12 514
9555.04 533
9555.96 503
9556.89 540
9557.81 508
9558.73 518
9559.66 565
9560.58 581
9561.50 571
9562.43 497
9563.35 524
9564.27 554
9565.19 502
9566.12 498
9567.04 522
9567.96 530
9568.89 543
9569.81 520
9570.74 526
9571.66 539
9572.58 527
9573.51 523
9574.43 493
9575.35 518
9576.28 562
9577.20 552
9578.13 478
9579.05 512
9579.97 548
9580.90 527
9581.82 573
9582.75 531
9583.67 486
9584.59 524
9585.52 551
9586.44 558
9587.37 586
9588.29 519
9589.22 541
9590.14 533
9591.06 537
9591.99 585
9592.91 564
9593.84 619
9594.76 556
9595.69 589
9596.61 581
9597.54 553
9598.46 571
9599.39 573
9600.31 584
9601.24 562
9602.16 638
9603.09 609
9604.01 595
9604.94 632
9605.86 675
9606.79 629
9607.71 677
9608.64 632
9609.56 599
9610.49 614
9611.41 705
9612.34 680
9613.27 668
9614.19 652
9615.12 715
9616.04 700
9616.97 691
9617.89 661
9618.82 662
9619.75 704
9620.67 706
9621.60 719
9622.52 689
9623.45 669
9624.38 688
9625.30 745
9626.23 728
9627.15 760
9628.08 743
9629.01 768
9629.93 802
9630.86 760
9631.79 717
9632.71 780
9633.64 807
9634.57 769
9635.49 827
9636.42 846
9637.35 825
9638.27 822
9639.20 854
9640.13 774
9641.05 809
9641.98 852
9642.91 864
9643.83 887
9644.76 908
9645.69 876
9646.62 923
9647.54 1000
9648.47 995
9649.40 1059
9650.32 1043
9651.25 1080
9652.18 1094
9653.11 1056
9654.03 1029
9654.96 1073
9655.89 1154
9656.82 1087
9657.75 1047
9658.67 1074
9659.60 1042
9660.53 1048
9661.46 1089
9662.38 1054
9663.31 1080
9664.24 1147
9665.17 1118
9666.10 1121
9667.02 1151
9667.95 1186
9668.88 1240
9669.81 1283
9670.74 1291
9671.67 1178
9672.59 1237
9673.52 1238
9674.45 1230
9675.38 1238
9676.31 1255
9677.24 1339
9678.17 1400
9679.10 1356
9680.02 1429
9680.95 1448
9681.88 1423
9682.81 1392
9683.74 1412
9684.67 1472
9685.60 1461
9686.53 1507
9687.46 1575
9688.39 1458
9689.31 1460
9690.24 1592
9691.17 1572
9692.10 1572
9693.03 1649
9693.96 1799
9694.89 2005
9695.82 2337
9696.75 2548
9697.68 2760
9698.61 2794
9699.54 2685
9700.47 2628
9701.40 2349
9702.33 2171
9703.26 2011
9704.19 1872
9705.12 1788
9706.05 1664
9706.98 1622
9707.91 1570
9708.84 1611
9709.77 1675
9710.70 1679
9711.63 1827
9712.56 1919
9713.49 1974
9714.42 1959
9715.35 1921
9716.28 1955
9717.21 1883
9718.14 1764
9719.07 1607
9720.00 1495
9720.93 1409
9721.87 1374
9722.80 1363
9723.73 1261
9724.66 1288
9725.59 1317
9726.52 1273
9727.45 1300
9728.38 1304
9729.31 1334
9730.24 1364
9731.18 1402
9732.11 1417
9733.04 1426
9733.97 1370
9734.90 1313
9735.83 1220
9736.76 1178
9737.70 1198
9738.63 1184
9739.56 1150
9740.49 1064
9741.42 1091
9742.35 1051
9743.29 1085
9744.22 1006
9745.15 892
9746.08 942
9747.01 948
9747.95 963
9748.88 925
9749.81 910
9750.74 986
9751.67 996
9752.61 940
9753.54 937
9754.47 884
9755.40 901
9756.34 917
9757.27 905
9758.20 888
9759.13 861
9760.07 964
9761.00 968
9761.93 885
9762.87 976
9763.80 943
9764.73 922
9765.66 953
9766.60 891
9767.53 959
9768.46 937
9769.40 904
9770.33 982
9771.26 913
9772.20 951
9773.13 950
9774.06 947
9775.00 991
9775.93 993
9776.86 1045
9777.80 1067
9778.73 1122
9779.66 1130
9780.60 1110
9781.53 1116
9782.46 1101
9783.40 1102
9784.33 1052
9785.26 1006
9786.20 1042
9787.13 990
9788.07 955
9789.00 837
9789.93 877
9790.87 845
9791.80 828
9792.74 844
9793.67 895
9794.61 933
9795.54 921
9796.47 918
9797.41 924
9798.34 921
9799.28 857
9800.21 956
9801.15 871
9802.08 828
9803.02 790
9803.95 788
9804.89 823
9805.82 760
9806.76 707
9807.69 666
9808.63 698
9809.56 704
9810.50 678
9811.43 729
9812.37 669
9813.30 705
9814.24 682
9815.17 681
9816.11 731
9817.04 678
9817.98 692
9818.91 685
9819.85 675
9820.78 660
9821.72 690
9822.65 653
9823.59 649
9824.53 687
9825.46 689
9826.40 668
9827.33 649
9828.27 693
9829.21 679
9830.14 647
9831.08 641
9832.01 679
9832.95 649
9833.89 633
9834.82 629
9835.76 643
9836.69 638
9837.63 611
9838.57 621
9839.50 650
9840.44 637
9841.38 607
9842.31 598
9843.25 619
9844.19 650
9845.12 647
9846.06 688
9847.00 658
9847.93 593
9848.87 555
9849.81 598
9850.74 634
9851.68 605
9852.62 608
9853.56 638
9854.49 648
9855.43 598
9856.37 642
9857.30 659
9858.24 638
9859.18 643
9860.12 649
9861.05 649
9861.99 626
9862.93 618
9863.87 547
9864.80 581
9865.74 586
9866.68 604
9867.62 640
9868.56 562
9869.49 597
9870.43 574
9871.37 593
9872.31 686
9873.24 595
9874.18 613
9875.12 595
9876.06 606
9877.00 655
9877.94 638
9878.87 589
9879.81 579
9880.75 624
9881.69 576
9882.63 598
9883.57 592
9884.50 598
9885.44 543
9886.38 571
9887.32 590
9888.26 549
9889.20 553
9890.14 556
9891.08 566
9892.02 586
9892.95 621
9893.89 569
9894.83 571
9895.77 581
9896.71 630
9897.65 605
9898.59 656
9899.53 643
9900.47 618
9901.41 628
9902.35 635
9903.29 634
9904.23 597
9905.16 617
9906.10 640
9907.04 661
9907.98 634
9908.92 655
9909.86 663
9910.80 686
9911.74 664
9912.68 644
9913.62 632
9914.56 652
9915.50 593
9916.44 600
9917.38 614
9918.32 585
9919.26 622
9920.20 634
9921.14 760
9922.08 833
9923.02 972
9923.97 1102
9924.91 1181
9925.85 1270
9926.79 1339
9927.73 1317
9928.67 1214
9929.61 1100
9930.55 1042
9931.49 1005
9932.43 882
9933.37 755
9934.31 686
9935.25 703
9936.20 650
9937.14 601
9938.08 568
9939.02 601
9939.96 602
9940.90 564
9941.84 509
9942.78 583
9943.73 629
9944.67 585
9945.61 653
9946.55 579
9947.49 545
9948.43 549
9949.37 615
9950.32 628
9951.26 659
9952.20 629
9953.14 603
9954.08 602
9955.03 640
9955.97 643
9956.91 635
9957.85 609
9958.79 617
9959.74 586
9960.68 536
9961.62 551
9962.56 560
9963.50 609
9964.45 561
9965.39 542
9966.33 574
9967.27 531
9968.22 583
9969.16 637
9970.10 617
9971.04 591
9971.99 596
9972.93 646
9973.87 554
9974.82 591
9975.76 650
9976.70 604
9977.64 578
9978.59 580
9979.53 570
9980.47 515
9981.42 535
9982.36 475
9983.30 497
9984.25 560
9985.19 520
9986.13 504
9987.08 529
9988.02 510
9988.96 530
9989.91 510
9990.85 574
9991.80 581
9992.74 553
9993.68 501
9994.63 509
9995.57 530
9996.51 520
9997.46 573
9998.40 526
9999.35 498
10000.29 521
10001.23 569
10002.18 527
10003.12 489
10004.07 577
10005.01 554
10005.96 570
10006.90 482
10007.84 530
10008.79 523
10009.73 507
10010.68 499
10011.62 515
10012.57 515
10013.51 567
10014.46 521
10015.40 527
10016.35 520
10017.29 486
10018.24 531
10019.18 446
10020.13 501
10021.07 486
10022.02 488
10022.96 503
10023.91 565
10024.85 517
10025.80 546
10026.74 527
10027.69 542
10028.63 555
10029.58 552
10030.52 538
10031.47 506
10032.42 500
10033.36 485
10034.31 483
10035.25 485
10036.20 473
10037.14 480
10038.09 488
10039.04 455
10039.98 451
10040.93 487
10041.87 454
10042.82 435
10043.77 461
10044.71 448
10045.66 474
10046.60 454
10047.55 412
10048.50 458
10049.44 395
10050.39 476
10051.34 468
10052.28 458
10053.23 440
10054.18 439
10055.12 467
10056.07 463
10057.02 483
10057.96 518
10058.91 479
10059.86 431
10060.80 463
10061.75 433
10062.70 420
10063.64 419
10064.59 399
10065.54 407
10066.49 450
10067.43 425
10068.38 461
10069.33 447
10070.28 452
10071.22 473
10072.17 436
10073.12 426
10074.07 436
10075.01 448
10075.96 434
10076.91 437
10077.86 404
10078.80 412
10079.75 432
10080.70 414
10081.65 430
10082.60 403
10083.54 457
10084.49 442
10085.44 387
10086.39 391
10087.34 421
10088.28 437
10089.23 398
10090.18 421
10091.13 435
10092.08 374
10093.03 408
10093.97 455
10094.92 398
10095.87 398
10096.82 438
10097.77 452
10098.72 421
10099.67 430
10100.62 466
10101.56 476
10102.51 449
10103.46 424
10104.41 402
10105.36 396
10106.31 393
10107.26 458
10108.21 439
10109.16 405
10110.11 421
10111.05 428
10112.00 406
10112.95 418
10113.90 438
10114.85 419
10115.80 456
10116.75 441
10117.70 405
10118.65 447
10119.60 436
10120.55 412
10121.50 412
10122.45 424
10123.40 409
10124.35 399
10125.30 390
10126.25 435
10127.20 409
10128.15 416
10129.10 417
10130.05 416
10131.00 385
10131.95 438
10132.90 454
10133.85 450
10134.80 402
10135.75 426
10136.70 415
10137.65 416
10138.60 397
10139.55 436
10140.51 420
10141.46 430
10142.41 443
10143.36 440
10144.31 442
10145.26 455
10146.21 407
10147.16 455
10148.11 432
10149.06 427
10150.01 488
10150.97 499
10151.92 450
10152.87 424
10153.82 473
10154.77 444
10155.72 445
10156.67 400
10157.63 380
10158.58 386
10159.53 417
10160.48 405
10161.43 451
10162.38 437
10163.34 469
10164.29 459
10165.24 469
10166.19 454
10167.14 450
10168.09 467
10169.05 461
10170.00 454
10170.95 433
10171.90 476
10172.86 490
10173.81 473
10174.76 474
10175.71 448
10176.66 503
10177.62 464
10178.57 535
10179.52 527
10180.47 516
10181.43 481
10182.38 503
10183.33 521
10184.29 556
10185.24 562
10186.19 567
10187.14 533
10188.10 581
10189.05 560
10190.00 539
10190.96 523
10191.91 530
10192.86 542
10193.81 532
10194.77 551
10195.72 587
10196.67 589
10197.63 590
10198.58 549
10199.53 575
10200.49 626
10201.44 666
10202.40 678
10203.35 706
10204.30 796
10205.26 817
10206.21 788
10207.16 712
10208.12 710
10209.07 685
10210.03 686
10210.98 627
10211.93 616
10212.89 577
10213.84 586
10214.80 600
10215.75 619
10216.70 560
10217.66 495
10218.61 507
10219.57 568
10220.52 524
10221.48 521
10222.43 519
10223.39 537
10224.34 524
10225.30 513
10226.25 481
10227.20 505
10228.16 462
10229.11 492
10230.07 472
10231.02 509
10231.98 533
10232.93 515
10233.89 528
10234.84 505
10235.80 520
10236.75 515
10237.71 522
10238.67 484
10239.62 445
10240.58 473
10241.53 454
10242.49 422
10243.44 422
10244.40 420
10245.35 491
10246.31 447
10247.26 430
10248.22 391
10249.18 387
10250.13 440
10251.09 439
10252.04 435
10253.00 415
10253.96 393
10254.91 392
10255.87 407
10256.82 398
10257.78 401
10258.74 377
10259.69 394
10260.65 391
10261.61 352
10262.56 328
10263.52 391
10264.47 420
10265.43 412
10266.39 398
10267.34 374
10268.30 396
10269.26 370
10270.21 425
10271.17 417
10272.13 390
10273.09 402
10274.04 379
10275.00 409
10275.96 372
10276.91 410
10277.87 408
10278.83 440
10279.78 386
10280.74 403
10281.70 445
10282.66 405
10283.61 386
10284.57 371
10285.53 381
10286.49 428
10287.44 404
10288.40 407
10289.36 439
10290.32 364
10291.27 400
10292.23 433
10293.19 398
10294.15 405
10295.11 427
10296.06 380
10297.02 388
10297.98 391
10298.94 383
10299.90 409
10300.85 403
10301.81 409
10302.77 371
10303.73 403
10304.69 394
10305.65 388
10306.60 363
10307.56 389
10308.52 365
10309.48 384
10310.44 411
10311.40 439
10312.36 383
10313.32 424
10314.27 394
10315.23 433
10316.19 378
10317.15 372
10318.11 369
10319.07 381
10320.03 382
10320.99 386
10321.95 385
10322.91 415
10323.86 372
10324.82 395
10325.78 402
10326.74 390
10327.70 387
10328.66 411
10329.62 414
10330.58 390
10331.54 387
10332.50 382
10333.46 396
10334.42 368
10335.38 382
10336.34 400
10337.30 359
10338.26 367
10339.22 360
10340.18 373
10341.14 379
10342.10 391
10343.06 362
10344.02 375
10344.98 339
10345.94 372
10346.90 373
10347.86 428
10348.82 392
10349.78 373
10350.74 415
10351.70 368
10352.66 353
10353.62 363
10354.58 393
10355.55 377
10356.51 377
10357.47 396
10358.43 412
10359.39 389
10360.35 409
10361.31 395
10362.27 366
10363.23 366
10364.19 355
10365.16 352
10366.12 355
10367.08 335
10368.04 372
10369.00 362
10369.96 409
10370.92 354
10371.88 339
10372.85 343
10373.81 346
10374.77 362
10375.73 354
10376.69 329
10377.65 302
10378.62 368
10379.58 400
10380.54 371
10381.50 367
10382.46 339
10383.43 320
10384.39 329
10385.35 388
10386.31 344
10387.27 333
10388.24 358
10389.20 342
10390.16 324
10391.12 339
10392.09 328
10393.05 337
10394.01 325
10394.97 315
10395.94 346
10396.90 320
10397.86 328
10398.82 315
10399.79 340
10400.75 344
10401.71 345
10402.68 327
10403.64 323
10404.60 363
10405.57 313
10406.53 339
10407.49 346
10408.45 327
10409.42 345
10410.38 312
10411.34 342
10412.31 333
10413.27 343
10414.23 354
10415.20 319
10416.16 367
10417.13 398
10418.09 376
10419.05 348
10420.02 375
10420.98 360
10421.94 344
10422.91 313
10423.87 368
10424.84 344
10425.80 327
10426.76 347
10427.73 295
10428.69 286
10429.66 326
10430.62 330
10431.58 333
10432.55 319
10433.51 304
10434.48 310
10435.44 306
10436.41 271
10437.37 303
10438.34 327
10439.30 348
10440.27 314
10441.23 326
10442.19 325
10443.16 331
10444.12 311
10445.09 299
10446.05 286
10447.02 279
10447.98 320
10448.95 331
10449.91 284
10450.88 275
10451.84 335
10452.81 303
10453.78 300
10454.74 283
10455.71 331
10456.67 292
10457.64 329
10458.60 313
10459.57 267
10460.53 303
10461.50 311
10462.47 312
10463.43 290
10464.40 270
10465.36 252
10466.33 299
10467.29 318
10468.26 329
10469.23 298
10470.19 303
10471.16 297
10472.12 314
10473.09 332
10474.06 296
10475.02 280
10475.99 327
10476.96 295
10477.92 290
10478.89 276
10479.86 294
10480.82 337
10481.79 300
10482.76 306
10483.72 269
10484.69 298
10485.66 310
10486.62 316
10487.59 264
10488.56 328
10489.52 317
10490.49 285
10491.46 313
10492.42 272
10493.39 270
10494.36 277
10495.33 290
10496.29 275
10497.26 292
10498.23 303
10499.19 308
10500.16 298
10501.13 298
10502.10 286
10503.06 331
10504.03 306
10505.00 306
10505.97 332
10506.94 306
10507.90 324
10508.87 284
10509.84 316
10510.81 296
10511.78 268
10512.74 316
10513.71 314
10514.68 304
10515.65 265
10516.62 278
10517.58 301
10518.55 300
10519.52 277
10520.49 332
10521.46 306
10522.43 311
10523.39 318
10524.36 298
10525.33 296
10526.30 296
10527.27 274
10528.24 287
10529.21 290
10530.18 336
10531.14 293
10532.11 279
10533.08 278
10534.05 289
10535.02 326
10535.99 288
10536.96 260
10537.93 291
10538.90 311
10539.87 316
10540.84 291
10541.80 271
10542.77 296
10543.74 307
10544.71 318
10545.68 302
10546.65 336
10547.62 344
10548.59 319
10549.56 305
10550.53 291
10551.50 301
10552.47 293
10553.44 315
10554.41 294
10555.38 320
10556.35 348
10557.32 351
10558.29 358
10559.26 346
10560.23 346
10561.20 349
10562.17 397
10563.14 352
10564.11 340
10565.08 302
10566.05 308
10567.02 317
10567.99 299
10568.97 295
10569.94 307
10570.91 296
10571.88 320
10572.85 287
10573.82 313
10574.79 309
10575.76 329
10576.73 304
10577.70 316
10578.67 302
10579.64 303
10580.62 286
10581.59 326
10582.56 359
10583.53 343
10584.50 349
10585.47 292
10586.44 299
10587.42 314
10588.39 324
10589.36 286
10590.33 284
10591.30 351
10592.27 355
10593.25 357
10594.22 325
10595.19 301
10596.16 303
10597.13 334
10598.10 316
10599.08 313
10600.05 344
10601.02 326
10601.99 397
10602.96 341
10603.94 310
10604.91 294
10605.88 341
10606.85 342
10607.83 321
10608.80 310
10609.77 308
10610.74 335
10611.72 313
10612.69 291
10613.66 350
10614.63 331
10615.61 358
10616.58 365
10617.55 314
10618.53 308
10619.50 322
10620.47 356
10621.44 346
10622.42 338
10623.39 343
10624.36 372
10625.34 358
10626.31 348
10627.28 358
10628.26 351
10629.23 376
10630.20 385
10631.18 335
10632.15 365
10633.12 373
10634.10 416
10635.07 404
10636.05 393
10637.02 442
10637.99 479
10638.97 461
10639.94 521
10640.91 498
10641.89 456
10642.86 401
10643.84 346
10644.81 373
10645.79 335
10646.76 397
10647.73 341
10648.71 331
10649.68 354
10650.66 324
10651.63 333
10652.61 318
10653.58 313
10654.55 327
10655.53 295
10656.50 294
10657.48 308
10658.45 294
10659.43 291
10660.40 295
10661.38 332
10662.35 325
10663.33 294
10664.30 312
10665.28 331
10666.25 309
10667.23 286
10668.20 254
10669.18 286
10670.15 285
10671.13 301
10672.10 308
10673.08 347
10674.05 324
10675.03 312
10676.01 345
10676.98 307
10677.96 352
10678.93 362
10679.91 347
10680.88 322
10681.86 317
10682.84 315
10683.81 315
10684.79 331
10685.76 314
10686.74 318
10687.72 282
10688.69 337
10689.67 324
10690.64 296
10691.62 310
10692.60 298
10693.57 301
10694.55 321
10695.53 335
10696.50 300
10697.48 299
10698.46 337
10699.43 316
10700.41 302
10701.39 296
10702.36 265
10703.34 286
10704.32 328
10705.29 328
10706.27 332
10707.25 321
10708.22 311
10709.20 316
10710.18 333
10711.15 318
10712.13 319
10713.11 309
10714.09 319
10715.06 290
10716.04 310
10717.02 308
10718.00 307
10718.97 328
10719.95 327
10720.93 317
10721.91 307
10722.88 292
10723.86 322
10724.84 311
10725.82 322
10726.80 321
10727.77 347
10728.75 320
10729.73 310
10730.71 321
10731.69 328
10732.66 313
10733.64 320
10734.62 290
10735.60 289
10736.58 327
10737.55 297
10738.53 315
10739.51 317
10740.49 327
10741.47 304
10742.45 311
10743.43 290
10744.40 337
10745.38 327
10746.36 324
10747.34 325
10748.32 326
10749.30 341
10750.28 311
10751.26 326
10752.24 310
10753.21 333
10754.19 276
10755.17 332
10756.15 326
10757.13 344
10758.11 318
10759.09 341
10760.07 365
10761.05 340
10762.03 322
10763.01 324
10763.99 346
10764.97 340
10765.95 318
10766.93 355
10767.91 389
10768.89 354
10769.87 361
10770.84 323
10771.82 385
10772.80 369
10773.78 397
10774.76 388
10775.74 391
10776.73 350
10777.71 379
10778.69 385
10779.67 406
10780.65 352
10781.63 376
10782.61 355
10783.59 357
10784.57 384
10785.55 392
10786.53 369
10787.51 373
10788.49 354
10789.47 383
10790.45 351
10791.43 347
10792.41 302
10793.39 347
10794.38 342
10795.36 332
10796.34 342
10797.32 308
10798.30 323
10799.28 360
10800.26 336
10801.24 328
10802.22 352
10803.21 369
10804.19 332
10805.17 328
10806.15 311
10807.13 353
10808.11 376
10809.09 352
10810.08 322
10811.06 317
10812.04 287
10813.02 337
10814.00 357
10814.99 363
10815.97 404
10816.95 360
10817.93 328
10818.91 383
10819.90 336
10820.88 380
10821.86 319
10822.84 330
10823.82 366
10824.81 371
10825.79 355
10826.77 319
10827.75 368
10828.74 377
10829.72 349
10830.70 348
10831.68 301
10832.67 348
10833.65 361
10834.63 327
10835.62 357
10836.60 338
10837.58 329
10838.56 357
10839.55 323
10840.53 321
10841.51 347
10842.50 338
10843.48 347
10844.46 386
10845.45 328
10846.43 326
10847.41 395
10848.40 387
10849.38 363
10850.36 378
10851.35 366
10852.33 362
10853.31 370
10854.30 393
10855.28 368
10856.26 375
10857.25 341
10858.23 345
10859.22 343
10860.20 342
10861.18 327
10862.17 393
10863.15 381
10864.14 356
10865.12 368
10866.10 384
10867.09 374
10868.07 338
10869.06 387
10870.04 367
10871.03 391
10872.01 382
10873.00 392
10873.98 438
10874.96 435
10875.95 390
10876.93 365
10877.92 426
10878.90 391
10879.89 396
10880.87 423
10881.86 413
10882.84 443
10883.83 420
10884.81 433
10885.80 447
10886.78 419
10887.77 449
10888.75 420
10889.74 438
10890.72 425
10891.71 448
10892.70 415
10893.68 419
10894.67 443
10895.65 444
10896.64 438
10897.62 451
10898.61 457
10899.59 494
10900.58 458
10901.57 450
10902.55 449
10903.54 458
10904.52 458
10905.51 510
10906.50 487
10907.48 491
10908.47 546
10909.45 495
10910.44 511
10911.43 506
10912.41 511
10913.40 495
10914.39 526
10915.37 511
10916.36 480
10917.35 530
10918.33 522
10919.32 501
10920.30 495
10921.29 508
10922.28 550
10923.27 552
10924.25 555
10925.24 593
10926.23 601
10927.21 558
10928.20 531
10929.19 584
10930.17 550
10931.16 551
10932.15 554
10933.14 543
10934.12 530
10935.11 591
10936.10 623
10937.09 650
10938.07 615
10939.06 576
10940.05 571
10941.04 654
10942.02 683
10943.01 640
10944.00 677
10944.99 708
10945.97 639
10946.96 645
10947.95 687
10948.94 656
10949.93 748
10950.91 786
10951.90 832
10952.89 854
10953.88 897
10954.87 949
10955.85 1032
10956.84 1080
10957.83 1095
10958.82 1041
10959.81 1063
10960.80 1055
10961.79 934
10962.77 929
10963.76 814
10964.75 834
10965.74 824
10966.73 789
10967.72 748
10968.71 703
10969.70 687
10970.68 708
10971.67 698
10972.66 664
10973.65 702
10974.64 690
10975.63 704
10976.62 725
10977.61 728
10978.60 726
10979.59 754
10980.58 767
10981.57 751
10982.55 742
10983.54 771
10984.53 724
10985.52 695
10986.51 680
10987.50 765
10988.49 751
10989.48 761
10990.47 818
10991.46 912
10992.45 978
10993.44 1029
10994.43 1175
10995.42 1313
10996.41 1433
10997.40 1527
10998.39 1653
10999.38 1598
11000.37 1504
11001.36 1456
11002.35 1366
11003.34 1188
11004.33 992
11005.33 950
11006.32 790
11007.31 815
11008.30 784
11009.29 734
11010.28 687
11011.27 713
11012.26 653
11013.25 647
11014.24 621
11015.23 608
11016.22 620
11017.21 594
11018.21 576
11019.20 593
11020.19 593
11021.18 584
11022.17 574
11023.16 525
11024.15 567
11025.14 584
11026.14 616
11027.13 546
11028.12 563
11029.11 532
11030.10 530
11031.09 498
11032.09 534
11033.08 537
11034.07 553
11035.06 566
11036.05 558
11037.05 599
11038.04 569
11039.03 543
11040.02 513
11041.01 526
11042.01 536
11043.00 532
11043.99 483
11044.98 482
11045.97 482
11046.97 516
11047.96 464
11048.95 469
11049.94 472
11050.94 428
11051.93 455
11052.92 464
11053.91 467
11054.91 479
11055.90 498
11056.89 482
11057.89 498
11058.88 488
11059.87 513
11060.87 462
11061.86 522
11062.85 517
11063.84 498
11064.84 528
11065.83 483
11066.82 509
11067.82 543
11068.81 524
11069.80 531
11070.80 517
11071.79 503
11072.78 495
11073.78 479
11074.77 475
11075.77 525
11076.76 533
11077.75 479
11078.75 455
11079.74 475
11080.73 488
11081.73 508
11082.72 517
11083.72 426
11084.71 462
11085.70 449
11086.70 488
11087.69 481
11088.69 494
11089.68 489
11090.68 450
11091.67 465
11092.66 448
11093.66 456
11094.65 465
11095.65 491
11096.64 460
11097.64 464
11098.63 463
11099.63 421
11100.62 434
11101.62 443
11102.61 455
11103.61 451
11104.60 438
11105.60 424
11106.59 433
11107.59 428
11108.58 424
11109.58 457
11110.57 433
11111.57 437
11112.56 428
11113.56 443
11114.55 409
11115.55 402
11116.55 388
11117.54 488
11118.54 431
11119.53 479
11120.53 475
11121.52 478
11122.52 456
11123.51 482
11124.51 491
11125.51 511
11126.50 478
11127.50 505
11128.49 515
11129.49 448
11130.49 514
11131.48 465
11132.48 470
11133.48 419
11134.47 454
11135.47 437
11136.46 413
11137.46 379
11138.46 393
11139.45 421
11140.45 454
11141.45 427
11142.44 444
11143.44 451
11144.44 472
11145.43 440
11146.43 421
11147.43 430
11148.43 439
11149.42 451
11150.42 419
11151.42 449
11152.41 444
11153.41 437
11154.41 402
11155.40 436
11156.40 427
11157.40 427
11158.40 408
11159.39 417
11160.39 430
11161.39 416
11162.39 405
11163.38 414
11164.38 417
11165.38 413
11166.38 448
11167.38 439
11168.37 484
11169.37 471
11170.37 449
11171.37 449
11172.37 495
11173.36 483
11174.36 451
11175.36 466
11176.36 472
11177.36 509
11178.35 471
11179.35 452
11180.35 505
11181.35 519
11182.35 495
11183.35 514
11184.34 541
11185.34 510
11186.34 499
11187.34 569
11188.34 515
11189.34 547
11190.34 598
11191.34 554
11192.34 589
11193.33 535
11194.33 616
11195.33 553
11196.33 566
11197.33 548
11198.33 545
11199.33 542
11200.33 474
11201.33 516
11202.33 506
11203.33 459
11204.33 485
11205.32 496
11206.32 520
11207.32 527
11208.32 505
11209.32 457
11210.32 447
11211.32 472
11212.32 452
11213.32 479
11214.32 443
11215.32 420
11216.32 402
11217.32 444
11218.32 451
11219.32 427
11220.32 386
11221.32 393
11222.32 388
11223.32 414
11224.32 430
11225.32 386
11226.32 442
11227.33 430
11228.33 389
11229.33 385
11230.33 436
11231.33 387
11232.33 403
11233.33 401
11234.33 389
11235.33 414
11236.33 381
11237.33 394
11238.33 365
11239.33 406
11240.34 399
11241.34 423
11242.34 398
11243.34 429
11244.34 449
11245.34 368
11246.34 380
11247.34 429
11248.35 421
11249.35 409
11250.35 383
11251.35 388
11252.35 397
11253.35 357
11254.35 414
11255.36 423
11256.36 444
11257.36 385
11258.36 421
11259.36 371
11260.37 376
11261.37 395
11262.37 400
11263.37 371
11264.37 392
11265.38 460
11266.38 459
11267.38 433
11268.38 398
11269.39 453
11270.39 437
11271.39 432
11272.39 409
11273.40 473
11274.40 466
11275.40 440
11276.40 472
11277.41 466
11278.41 440
11279.41 454
11280.41 439
11281.42 415
11282.42 403
11283.42 436
11284.43 441
11285.43 409
11286.43 421
11287.44 342
11288.44 420
11289.44 421
11290.45 430
11291.45 395
11292.45 403
11293.46 383
11294.46 409
11295.46 400
11296.47 416
11297.47 444
11298.47 438
11299.48 439
11300.48 452
11301.48 406
11302.49 418
11303.49 400
11304.50 382
11305.50 439
11306.50 428
11307.51 511
11308.51 500
11309.52 527
11310.52 555
11311.52 558
11312.53 563
11313.53 576
11314.54 554
11315.54 537
11316.55 524
11317.55 485
11318.56 513
11319.56 458
11320.56 404
11321.57 387
11322.57 387
11323.58 363
11324.58 383
11325.59 352
11326.59 362
11327.60 379
11328.60 354
11329.61 382
11330.61 342
11331.62 357
11332.62 336
11333.63 384
11334.63 353
11335.64 347
11336.65 336
11337.65 371
11338.66 330
11339.66 300
11340.67 333
11341.67 353
11342.68 318
11343.68 322
11344.69 350
11345.70 345
11346.70 339
11347.71 354
11348.71 384
11349.72 321
11350.72 330
11351.73 329
11352.74 326
11353.74 328
11354.75 353
11355.76 350
11356.76 372
11357.77 362
11358.77 357
11359.78 378
11360.79 360
11361.79 364
11362.80 342
11363.81 333
11364.81 312
11365.82 345
11366.83 296
11367.83 330
11368.84 326
11369.85 314
11370.85 325
11371.86 341
11372.87 336
11373.87 357
11374.88 375
11375.89 363
11376.90 305
11377.90 349
11378.91 356
11379.92 319
11380.92 358
11381.93 355
11382.94 363
11383.95 346
11384.95 356
11385.96 335
11386.97 358
11387.98 347
11388.99 389
11389.99 328
11391.00 345
11392.01 347
11393.02 318
11394.02 360
11395.03 337
11396.04 353
11397.05 312
11398.06 323
11399.06 349
11400.07 360
11401.08 328
11402.09 319
11403.10 320
11404.11 320
11405.11 349
11406.12 317
11407.13 350
11408.14 376
11409.15 320
11410.16 329
11411.17 369
11412.17 354
11413.18 345
11414.19 380
11415.20 326
11416.21 297
11417.22 371
11418.23 380
11419.24 381
11420.25 342
11421.25 309
11422.26 333
11423.27 324
11424.28 332
11425.29 341
11426.30 337
11427.31 351
11428.32 354
11429.33 345
11430.34 364
11431.35 350
11432.36 355
11433.37 353
11434.38 353
11435.39 371
11436.40 321
11437.41 289
11438.42 307
11439.43 367
11440.44 314
11441.45 331
11442.46 372
11443.47 350
11444.48 364
11445.49 369
11446.50 321
11447.51 339
11448.52 353
11449.53 332
11450.54 354
11451.55 350
11452.56 349
11453.57 352
11454.58 335
11455.59 337
11456.60 358
11457.61 367
11458.62 372
11459.63 367
11460.64 344
11461.66 340
11462.67 358
11463.68 334
11464.69 357
11465.70 310
11466.71 356
11467.72 325
11468.73 370
11469.74 331
11470.76 341
11471.77 357
11472.78 357
11473.79 360
11474.80 356
11475.81 377
11476.82 344
11477.84 361
11478.85 365
11479.86 362
11480.87 320
11481.88 323
11482.89 324
11483.91 356
11484.92 365
11485.93 363
11486.94 335
11487.95 331
11488.97 348
11489.98 319
11490.99 314
11492.00 341
11493.02 353
11494.03 396
11495.04 337
11496.05 303
11497.06 300
11498.08 367
11499.09 378
11500.10 378
11501.12 368
11502.13 329
11503.14 316
11504.15 336
11505.17 355
11506.18 370
11507.19 398
11508.20 365
11509.22 343
11510.23 329
11511.24 345
11512.26 368
11513.27 348
11514.28 332
11515.30 313
11516.31 367
11517.32 327
11518.34 348
11519.35 346
11520.36 330
11521.38 359
11522.39 378
11523.40 371
11524.42 357
11525.43 375
11526.45 358
11527.46 382
11528.47 373
11529.49 330
11530.50 359
11531.52 383
11532.53 375
11533.54 357
11534.56 355
11535.57 365
11536.59 354
11537.60 365
11538.61 400
11539.63 381
11540.64 366
11541.66 352
11542.67 371
11543.69 393
11544.70 394
11545.72 380
11546.73 410
11547.74 403
11548.76 442
11549.77 428
11550.79 424
11551.80 449
11552.82 434
11553.83 427
11554.85 402
11555.86 458
11556.88 427
11557.89 453
11558.91 433
11559.92 453
11560.94 415
11561.96 446
11562.97 468
11563.99 397
11565.00 390
11566.02 431
11567.03 454
11568.05 456
11569.06 499
11570.08 452
11571.10 468
11572.11 508
11573.13 464
11574.14 461
11575.16 555
11576.17 530
11577.19 508
11578.21 534
11579.22 574
11580.24 594
11581.25 614
11582.27 630
11583.29 604
11584.30 641
11585.32 676
11586.34 690
11587.35 696
11588.37 687
11589.39 651
11590.40 720
11591.42 739
11592.44 773
11593.45 788
11594.47 843
11595.49 901
11596.50 976
11597.52 1148
11598.54 1294
11599.55 1474
11600.57 1671
11601.59 1680
11602.60 1597
11603.62 1634
11604.64 1455
11605.66 1391
11606.67 1257
11607.69 1145
11608.71 976
11609.73 882
11610.74 753
11611.76 693
11612.78 647
11613.80 618
11614.81 604
11615.83 592
11616.85 513
11617.87 500
11618.88 509
11619.90 530
11620.92 529
11621.94 488
11622.96 533
11623.97 519
11624.99 521
11626.01 523
11627.03 536
11628.05 492
11629.07 469
11630.08 459
11631.10 474
11632.12 478
11633.14 451
11634.16 454
11635.18 438
11636.19 429
11637.21 483
11638.23 489
11639.25 449
11640.27 450
11641.29 405
11642.31 448
11643.33 448
11644.34 426
11645.36 453
11646.38 444
11647.40 421
11648.42 410
11649.44 376
11650.46 437
11651.48 406
11652.50 394
11653.52 380
11654.54 419
11655.56 404
11656.58 398
11657.60 379
11658.61 401
11659.63 417
11660.65 391
11661.67 386
11662.69 395
11663.71 383
11664.73 437
11665.75 421
11666.77 399
11667.79 405
11668.81 379
11669.83 433
11670.85 433
11671.87 410
11672.89 386
11673.91 413
11674.93 433
11675.95 421
11676.97 434
11678.00 415
11679.02 465
11680.04 421
11681.06 407
11682.08 419
11683.10 467
11684.12 423
11685.14 451
11686.16 436
11687.18 412
11688.20 410
11689.22 434
11690.24 478
11691.26 436
11692.29 412
11693.31 402
11694.33 426
11695.35 418
11696.37 456
11697.39 392
11698.41 374
11699.43 396
11700.46 418
11701.48 396
11702.50 420
11703.52 399
11704.54 395
11705.56 392
11706.58 391
11707.61 399
11708.63 402
11709.65 378
11710.67 373
11711.69 360
11712.72 355
11713.74 372
11714.76 356
11715.78 369
11716.80 394
11717.83 392
11718.85 385
11719.87 366
11720.89 342
11721.92 374
11722.94 360
11723.96 384
11724.98 383
11726.01 361
11727.03 391
11728.05 381
11729.07 377
11730.10 347
11731.12 379
11732.14 352
11733.16 353
11734.19 324
11735.21 362
11736.23 387
11737.26 385
11738.28 386
11739.30 390
11740.33 388
11741.35 415
11742.37 368
11743.39 348
11744.42 377
11745.44 372
11746.47 373
11747.49 364
11748.51 408
11749.54 368
11750.56 385
11751.58 360
11752.61 336
11753.63 345
11754.65 364
11755.68 370
11756.70 332
11757.73 344
11758.75 364
11759.77 353
11760.80 368
11761.82 366
11762.85 326
11763.87 346
11764.89 350
11765.92 359
11766.94 367
11767.97 332
11768.99 353
11770.02 378
11771.04 353
11772.06 334
11773.09 364
11774.11 373
11775.14 355
11776.16 326
11777.19 348
11778.21 374
11779.24 392
11780.26 338
11781.29 361
11782.31 342
11783.34 365
11784.36 329
11785.39 358
11786.41 345
11787.44 334
11788.46 379
11789.49 399
11790.51 375
11791.54 320
11792.57 365
11793.59 366
11794.62 393
11795.64 382
11796.67 397
11797.69 344
11798.72 390
11799.74 353
11800.77 372
11801.80 329
11802.82 341
11803.85 345
11804.87 353
11805.90 359
11806.93 348
11807.95 397
11808.98 353
11810.00 360
11811.03 367
11812.06 382
11813.08 358
11814.11 410
11815.14 367
11816.16 383
11817.19 396
11818.22 394
11819.24 366
11820.27 368
11821.30 376
11822.32 357
11823.35 425
11824.38 385
11825.40 404
11826.43 372
11827.46 428
11828.48 375
11829.51 389
11830.54 417
11831.56 408
11832.59 387
11833.62 398
11834.65 387
11835.67 387
11836.70 397
11837.73 383
11838.76 408
11839.78 349
11840.81 408
11841.84 420
11842.87 401
11843.89 401
11844.92 378
11845.95 408
11846.98 431
11848.00 372
11849.03 396
11850.06 429
11851.09 410
11852.12 439
11853.14 432
11854.17 438
11855.20 415
11856.23 417
11857.26 417
11858.29 427
11859.31 402
11860.34 443
11861.37 480
11862.40 440
11863.43 428
11864.46 508
11865.48 443
11866.51 463
11867.54 425
11868.57 473
11869.60 508
11870.63 481
11871.66 455
11872.69 447
11873.72 485
11874.74 485
11875.77 482
11876.80 461
11877.83 477
11878.86 487
11879.89 488
11880.92 541
11881.95 530
11882.98 527
11884.01 508
11885.04 538
11886.07 531
11887.10 579
11888.13 598
11889.15 589
11890.18 592
11891.21 630
11892.24 577
11893.27 611
11894.30 671
11895.33 666
11896.36 696
11897.39 737
11898.42 733
11899.45 783
11900.48 754
11901.51 767
11902.54 723
11903.57 756
11904.60 802
11905.64 718
11906.67 656
11907.70 677
11908.73 668
11909.76 636
11910.79 627
11911.82 636
11912.85 651
11913.88 706
11914.91 717
11915.94 665
11916.97 661
11918.00 673
11919.03 725
11920.06 694
11921.10 664
11922.13 743
11923.16 707
11924.19 794
11925.22 918
11926.25 979
11927.28 1052
11928.31 1169
11929.35 1230
11930.38 1225
11931.41 1191
11932.44 1170
11933.47 1060
11934.50 990
11935.53 944
11936.57 829
11937.60 857
11938.63 804
11939.66 743
11940.69 599
11941.73 645
11942.76 613
11943.79 572
11944.82 589
11945.85 553
11946.89 510
11947.92 541
11948.95 559
11949.98 569
11951.01 532
11952.05 554
11953.08 547
11954.11 543
11955.14 527
11956.18 503
11957.21 517
11958.24 550
11959.27 531
11960.31 525
11961.34 575
11962.37 513
11963.41 525
11964.44 543
11965.47 537
11966.50 531
11967.54 493
11968.57 510
11969.60 533
11970.64 516
11971.67 514
11972.70 551
11973.74 512
11974.77 560
11975.80 514
11976.84 555
11977.87 529
11978.90 497
11979.94 517
11980.97 503
11982.00 530
11983.04 495
11984.07 515
11985.11 509
11986.14 504
11987.17 520
11988.21 529
11989.24 499
11990.28 574
11991.31 589
11992.34 559
11993.38 546
11994.41 505
11995.45 494
11996.48 515
11997.52 568
11998.55 578
11999.58 515
12000.62 539
12001.65 566
12002.69 614
12003.72 655
12004.76 585
12005.79 656
12006.83 566
12007.86 649
12008.90 633
12009.93 581
12010.97 576
12012.00 646
12013.04 654
12014.07 658
12015.11 687
12016.14 682
12017.18 692
12018.21 670
12019.25 708
12020.28 645
12021.32 681
12022.35 643
12023.39 698
12024.42 661
12025.46 657
12026.49 643
12027.53 647
12028.57 631
12029.60 668
12030.64 619
12031.67 590
12032.71 652
12033.74 632
12034.78 612
12035.82 566
12036.85 644
12037.89 644
12038.92 649
12039.96 567
12041.00 642
12042.03 615
12043.07 658
12044.11 656
12045.14 620
12046.18 621
12047.22 623
12048.25 638
12049.29 613
12050.33 631
12051.36 649
12052.40 670
12053.44 682
12054.47 690
12055.51 655
12056.55 675
12057.58 662
12058.62 657
12059.66 637
12060.69 680
12061.73 794
12062.77 774
12063.80 703
12064.84 693
12065.88 680
12066.92 720
12067.95 726
12068.99 677
12070.03 685
12071.07 684
12072.10 717
12073.14 752
12074.18 733
12075.22 647
12076.25 700
12077.29 750
12078.33 694
12079.37 741
12080.41 724
12081.44 709
12082.48 767
12083.52 784
12084.56 744
12085.60 838
12086.63 782
12087.67 781
12088.71 846
12089.75 794
12090.79 856
12091.83 905
12092.86 892
12093.90 918
12094.94 906
12095.98 1004
12097.02 1089
12098.06 1163
12099.10 1222
12100.13 1241
12101.17 1327
12102.21 1360
12103.25 1375
12104.29 1280
12105.33 1169
12106.37 1115
12107.41 1095
12108.45 1021
12109.49 845
12110.52 804
12111.56 790
12112.60 777
12113.64 695
12114.68 688
12115.72 650
12116.76 677
12117.80 632
12118.84 648
12119.88 584
12120.92 572
12121.96 589
12123.00 637
12124.04 577
12125.08 562
12126.12 563
12127.16 534
12128.20 554
12129.24 592
12130.28 546
12131.32 533
12132.36 545
12133.40 541
12134.44 568
12135.48 517
12136.52 500
12137.56 542
12138.60 555
12139.64 526
12140.68 510
12141.72 489
12142.76 515
12143.80 548
12144.84 490
12145.88 498
12146.93 487
12147.97 487
12149.01 486
12150.05 462
12151.09 429
12152.13 435
12153.17 441
12154.21 441
12155.25 458
12156.29 424
12157.34 427
12158.38 426
12159.42 438
12160.46 451
12161.50 439
12162.54 437
12163.58 441
12164.62 434
12165.67 424
12166.71 456
12167.75 425
12168.79 399
12169.83 464
12170.87 453
12171.92 523
12172.96 433
12174.00 436
12175.04 409
12176.08 448
12177.13 431
12178.17 449
12179.21 465
12180.25 458
12181.30 456
12182.34 447
12183.38 456
12184.42 453
12185.46 476
12186.51 539
12187.55 532
12188.59 448
12189.63 461
12190.68 479
12191.72 477
12192.76 438
12193.81 459
12194.85 470
12195.89 480
12196.93 469
12197.98 481
12199.02 438
12200.06 440
12201.11 482
12202.15 482
12203.19 457
12204.24 487
12205.28 485
12206.32 447
12207.37 429
12208.41 397
12209.45 443
12210.50 473
12211.54 456
12212.58 411
12213.63 417
12214.67 472
12215.71 492
12216.76 443
12217.80 440
12218.85 408
12219.89 481
12220.93 448
12221.98 437
12223.02 424
12224.07 408
12225.11 441
12226.15 417
12227.20 382
12228.24 421
12229.29 446
12230.33 457
12231.38 423
12232.42 383
12233.46 394
12234.51 415
12235.55 441
12236.60 400
12237.64 412
12238.69 411
12239.73 384
12240.78 391
12241.82 364
12242.87 402
12243.91 425
12244.96 390
12246.00 405
12247.05 359
12248.09 390
12249.14 453
12250.18 391
12251.23 406
12252.27 377
12253.32 356
12254.36 375
12255.41 364
12256.45 385
12257.50 351
12258.55 358
12259.59 361
12260.64 351
12261.68 357
12262.73 361
12263.77 368
12264.82 370
12265.87 374
12266.91 350
12267.96 357
12269.00 374
12270.05 361
12271.10 328
12272.14 352
12273.19 343
12274.23 344
12275.28 303
12276.33 375
12277.37 361
12278.42 352
12279.47 352
12280.51 401
12281.56 366
12282.61 336
12283.65 348
12284.70 353
12285.75 349
12286.79 359
12287.84 317
12288.89 325
12289.93 348
12290.98 363
12292.03 350
12293.07 308
12294.12 306
12295.17 339
12296.22 343
12297.26 311
12298.31 354
12299.36 359
12300.40 366
12301.45 342
12302.50 350
12303.55 319
12304.59 344
12305.64 341
12306.69 320
12307.74 361
12308.78 328
12309.83 350
12310.88 332
12311.93 330
12312.98 342
12314.02 352
12315.07 377
12316.12 342
12317.17 331
12318.22 336
12319.26 339
12320.31 304
12321.36 352
12322.41 325
12323.46 350
12324.51 330
12325.55 334
12326.60 341
12327.65 326
12328.70 307
12329.75 326
12330.80 324
12331.85 322
12332.89 309
12333.94 341
12334.99 328
12336.04 349
12337.09 314
12338.14 356
12339.19 314
12340.24 336
12341.29 312
12342.33 296
12343.38 337
12344.43 316
12345.48 330
12346.53 315
12347.58 333
12348.63 302
12349.68 299
12350.73 343
12351.78 298
12352.83 317
12353.88 309
12354.93 318
12355.98 342
12357.03 320
12358.08 322
12359.13 326
12360.18 346
12361.23 340
12362.28 315
12363.33 323
12364.38 338
12365.43 341
12366.48 344
12367.53 343
12368.58 321
12369.63 351
12370.68 356
12371.73 344
12372.78 353
12373.83 338
12374.88 327
12375.93 332
12376.98 310
12378.03 306
12379.08 302
12380.13 348
12381.18 318
12382.23 328
12383.29 339
12384.34 355
12385.39 392
12386.44 319
12387.49 289
12388.54 305
12389.59 334
12390.64 348
12391.69 312
12392.75 349
12393.80 352
12394.85 376
12395.90 334
12396.95 325
12398.00 335
12399.05 321
12400.11 370
12401.16 397
12402.21 338
12403.26 344
12404.31 401
12405.36 347
12406.42 328
12407.47 319
12408.52 341
12409.57 339
12410.62 376
12411.68 327
12412.73 352
12413.78 373
12414.83 365
12415.88 379
12416.94 375
12417.99 368
12419.04 369
12420.09 421
12421.15 369
12422.20 361
12423.25 359
12424.30 370
12425.36 382
12426.41 402
12427.46 392
12428.52 422
12429.57 371
12430.62 392
12431.67 388
12432.73 374
12433.78 352
12434.83 391
12435.89 417
12436.94 412
12437.99 404
12439.05 379
12440.10 419
12441.15 372
12442.21 395
12443.26 356
12444.31 374
12445.37 388
12446.42 446
12447.47 402
12448.53 402
12449.58 389
12450.63 418
12451.69 399
12452.74 421
12453.80 414
12454.85 397
12455.90 424
12456.96 436
12458.01 447
12459.07 462
12460.12 487
12461.17 442
12462.23 479
12463.28 480
12464.34 495
12465.39 462
12466.45 539
12467.50 579
12468.56 686
12469.61 720
12470.66 793
12471.72 874
12472.77 951
12473.83 1066
12474.88 1099
12475.94 1106
12476.99 1086
12478.05 1072
12479.10 962
12480.16 909
12481.21 824
12482.27 757
12483.32 636
12484.38 604
12485.43 588
12486.49 507
12487.54 463
12488.60 471
12489.65 468
12490.71 440
12491.77 421
12492.82 436
12493.88 447
12494.93 420
12495.99 444
12497.04 382
12498.10 404
12499.15 404
12500.21 464
12501.27 418
12502.32 415
12503.38 430
12504.43 429
12505.49 405
12506.55 383
12507.60 415
12508.66 377
12509.72 414
12510.77 385
12511.83 392
12512.88 365
12513.94 389
12515.00 394
12516.05 383
12517.11 355
12518.17 399
12519.22 413
12520.28 386
12521.34 374
12522.39 336
12523.45 315
12524.51 360
12525.56 371
12526.62 376
12527.68 380
12528.74 401
12529.79 418
12530.85 364
12531.91 381
12532.96 417
12534.02 381
12535.08 403
12536.14 387
12537.19 369
12538.25 348
12539.31 369
12540.37 372
12541.42 405
12542.48 360
12543.54 378
12544.60 395
12545.65 424
12546.71 397
12547.77 439
12548.83 448
12549.89 444
12550.94 475
12552.00 459
12553.06 468
12554.12 486
12555.18 537
12556.23 486
12557.29 503
12558.35 482
12559.41 498
12560.47 443
12561.53 465
12562.58 453
12563.64 411
12564.70 394
12565.76 410
12566.82 400
12567.88 369
12568.94 383
12570.00 394
12571.05 399
12572.11 428
12573.17 427
12574.23 407
12575.29 407
12576.35 361
12577.41 352
12578.47 397
12579.53 401
12580.59 371
12581.64 381
12582.70 399
12583.76 418
12584.82 369
12585.88 369
12586.94 371
12588.00 344
12589.06 392
12590.12 362
12591.18 365
12592.24 381
12593.30 396
12594.36 379
12595.42 380
12596.48 387
12597.54 317
12598.60 339
12599.66 373
12600.72 362
12601.78 391
12602.84 392
12603.90 386
12604.96 385
12606.02 352
12607.08 387
12608.14 314
12609.20 348
12610.26 367
12611.32 373
12612.38 352
12613.44 337
12614.50 387
12615.57 417
12616.63 392
12617.69 394
12618.75 409
12619.81 405
12620.87 375
12621.93 369
12622.99 370
12624.05 363
12625.11 356
12626.18 347
12627.24 381
12628.30 332
12629.36 329
12630.42 311
12631.48 317
12632.54 333
12633.60 340
12634.67 348
12635.73 322
12636.79 327
12637.85 351
12638.91 368
12639.97 339
12641.04 334
12642.10 320
12643.16 335
12644.22 322
12645.28 324
12646.35 336
12647.41 345
12648.47 338
12649.53 344
12650.59 303
12651.66 322
12652.72 350
12653.78 329
12654.84 320
12655.91 309
12656.97 337
12658.03 361
12659.09 342
12660.16 342
12661.22 301
12662.28 318
12663.34 330
12664.41 337
12665.47 340
12666.53 343
12667.60 322
12668.66 356
12669.72 340
12670.78 335
12671.85 333
12672.91 318
12673.97 341
12675.04 357
12676.10 350
12677.16 308
12678.23 349
12679.29 306
12680.35 346
12681.42 343
12682.48 363
12683.54 384
12684.61 374
12685.67 361
12686.74 315
12687.80 378
12688.86 383
12689.93 354
12690.99 390
12692.05 374
12693.12 353
12694.18 407
12695.25 393
12696.31 377
12697.37 379
12698.44 434
12699.50 404
12700.57 457
12701.63 433
12702.70 424
12703.76 477
12704.83 474
12705.89 464
12706.95 446
12708.02 420
12709.08 453
12710.15 436
12711.21 397
12712.28 359
12713.34 365
12714.41 389
12715.47 374
12716.54 393
12717.60 393
12718.67 368
12719.73 380
12720.80 362
12721.86 384
12722.93 386
12723.99 389
12725.06 399
12726.12 367
12727.19 406
12728.26 375
12729.32 385
12730.39 409
12731.45 364
12732.52 402
12733.58 390
12734.65 379
12735.71 363
12736.78 372
12737.85 364
12738.91 391
12739.98 395
12741.04 364
12742.11 375
12743.18 350
12744.24 368
12745.31 381
12746.37 343
12747.44 337
12748.51 350
12749.57 354
12750.64 339
12751.71 320
12752.77 327
12753.84 343
12754.91 320
12755.97 305
12757.04 323
12758.11 315
12759.17 291
12760.24 334
12761.31 343
12762.37 319
12763.44 299
12764.51 354
12765.57 308
12766.64 273
12767.71 313
12768.78 313
12769.84 307
12770.91 288
12771.98 315
12773.04 287
12774.11 322
12775.18 304
12776.25 293
12777.31 288
12778.38 322
12779.45 331
12780.52 321
12781.58 296
12782.65 342
12783.72 311
12784.79 321
12785.86 318
12786.92 324
12787.99 330
12789.06 307
12790.13 306
12791.20 295
12792.26 339
12793.33 342
12794.40 335
12795.47 324
12796.54 328
12797.61 318
12798.67 325
12799.74 306
12800.81 308
12801.88 339
12802.95 335
12804.02 353
12805.09 331
12806.15 297
12807.22 326
12808.29 332
12809.36 341
12810.43 340
12811.50 352
12812.57 382
12813.64 348
12814.71 376
12815.77 342
12816.84 383
12817.91 389
12818.98 381
12820.05 380
12821.12 347
12822.19 356
12823.26 353
12824.33 330
12825.40 314
12826.47 336
12827.54 316
12828.61 352
12829.68 310
12830.75 321
12831.82 307
12832.89 306
12833.96 301
12835.03 324
12836.10 312
12837.17 299
12838.24 302
12839.31 256
12840.38 290
12841.45 284
12842.52 293
12843.59 267
12844.66 281
12845.73 305
12846.80 288
12847.87 301
12848.94 294
12850.01 306
12851.08 328
12852.15 333
12853.22 272
12854.29 286
12855.36 267
12856.43 284
12857.51 302
12858.58 293
12859.65 276
12860.72 287
12861.79 258
12862.86 275
12863.93 256
12865.00 288
12866.07 257
12867.15 237
12868.22 272
12869.29 286
12870.36 262
12871.43 289
12872.50 257
12873.57 213
12874.65 230
12875.72 226
12876.79 278
12877.86 249
12878.93 252
12880.00 258
12881.08 285
12882.15 266
12883.22 297
12884.29 265
12885.36 266
12886.44 271
12887.51 296
12888.58 296
12889.65 263
12890.72 277
12891.80 254
12892.87 267
12893.94 279
12895.01 265
12896.09 245
12897.16 273
12898.23 246
12899.30 225
12900.38 225
12901.45 235
12902.52 289
12903.60 284
12904.67 252
12905.74 238
12906.81 250
12907.89 262
12908.96 270
12910.03 242
12911.11 275
12912.18 267
12913.25 261
12914.33 250
12915.40 254
12916.47 293
12917.55 272
12918.62 272
12919.69 233
12920.77 275
12921.84 258
12922.91 277
12923.99 234
12925.06 239
12926.13 274
12927.21 297
12928.28 279
12929.36 257
12930.43 247
12931.50 256
12932.58 272
12933.65 260
12934.73 235
12935.80 266
12936.87 272
12937.95 272
12939.02 264
12940.10 257
12941.17 267
12942.25 285
12943.32 279
12944.39 261
12945.47 271
12946.54 241
12947.62 251
12948.69 264
12949.77 235
12950.84 231
12951.92 261
12952.99 268
12954.07 225
12955.14 280
12956.22 223
12957.29 246
12958.37 231
12959.44 246
12960.52 260
12961.59 272
12962.67 249
12963.74 238
12964.82 254
12965.89 229
12966.97 248
12968.04 294
12969.12 236
12970.20 243
12971.27 253
12972.35 259
12973.42 262
12974.50 249
12975.57 241
12976.65 262
12977.73 263
12978.80 221
12979.88 260
12980.95 247
12982.03 255
12983.11 222
12984.18 271
12985.26 241
12986.33 237
12987.41 271
12988.49 252
12989.56 241
12990.64 232
12991.72 261
12992.79 255
12993.87 297
12994.95 269
12996.02 221
12997.10 258
12998.18 249
12999.25 266
13000.33 294
13001.41 268
13002.48 259
13003.56 265
13004.64 270
13005.71 268
13006.79 267
13007.87 294
13008.95 285
13010.02 249
13011.10 246
13012.18 266
13013.26 248
13014.33 280
13015.41 267
13016.49 252
13017.57 264
13018.64 251
13019.72 258
13020.80 239
13021.88 220
13022.95 235
13024.03 254
13025.11 268
13026.19 248
13027.26 239
13028.34 276
13029.42 246
13030.50 250
13031.58 239
13032.66 277
13033.73 237
13034.81 284
13035.89 273
13036.97 263
13038.05 234
13039.13 269
13040.20 284
13041.28 231
13042.36 259
13043.44 252
13044.52 262
13045.60 282
13046.68 267
13047.75 238
13048.83 233
13049.91 278
13050.99 277
13052.07 253
13053.15 260
13054.23 290
13055.31 258
13056.39 270
13057.47 301
13058.54 286
13059.62 271
13060.70 262
13061.78 214
13062.86 251
13063.94 275
13065.02 257
13066.10 265
13067.18 266
13068.26 257
13069.34 240
13070.42 263
13071.50 244
13072.58 255
13073.66 239
13074.74 212
13075.82 253
13076.90 212
13077.98 227
13079.06 256
13080.14 226
13081.22 277
13082.30 255
13083.38 238
13084.46 266
13085.54 240
13086.62 251
13087.70 240
13088.78 206
13089.86 245
13090.94 258
13092.02 269
13093.10 271
13094.18 251
13095.27 248
13096.35 263
13097.43 248
13098.51 231
13099.59 272
13100.67 284
13101.75 276
13102.83 289
13103.91 235
13104.99 245
13106.08 262
13107.16 254
13108.24 261
13109.32 257
13110.40 277
13111.48 269
13112.56 270
13113.64 249
13114.73 248
13115.81 243
13116.89 261
13117.97 253
13119.05 259
13120.14 256
13121.22 230
13122.30 238
13123.38 258
13124.46 235
13125.54 265
13126.63 249
13127.71 225
13128.79 246
13129.87 277
13130.96 240
13132.04 215
13133.12 232
13134.20 245
13135.28 280
13136.37 227
13137.45 269
13138.53 274
13139.61 271
13140.70 237
13141.78 270
13142.86 291
13143.95 265
13145.03 239
13146.11 243
13147.19 251
13148.28 245
13149.36 253
13150.44 258
13151.53 235
13152.61 252
13153.69 281
13154.78 252
13155.86 220
13156.94 250
13158.03 268
13159.11 280
13160.19 265
13161.28 240
13162.36 240
13163.44 278
13164.53 286
13165.61 274
13166.69 253
13167.78 291
13168.86 278
13169.95 259
13171.03 270
13172.11 250
13173.20 281
13174.28 264
13175.37 260
13176.45 263
13177.53 283
13178.62 268
13179.70 281
13180.79 279
13181.87 251
13182.96 260
13184.04 263
13185.12 298
13186.21 269
13187.29 261
13188.38 268
13189.46 235
13190.55 296
13191.63 277
13192.72 266
13193.80 228
13194.89 254
13195.97 297
13197.06 302
13198.14 279
13199.23 287
13200.31 280
13201.40 254
13202.48 274
13203.57 262
13204.65 255
13205.74 243
13206.82 239
13207.91 231
13208.99 255
13210.08 272
13211.16 259
13212.25 258
13213.34 274
13214.42 285
13215.51 298
13216.59 244
13217.68 236
13218.76 260
13219.85 292
13220.94 306
13222.02 253
13223.11 283
13224.19 255
13225.28 296
13226.37 324
13227.45 315
13228.54 280
13229.63 309
13230.71 298
13231.80 267
13232.89 291
13233.97 283
13235.06 289
13236.14 324
13237.23 273
13238.32 267
13239.40 323
13240.49 275
13241.58 322
13242.67 284
13243.75 277
13244.84 293
13245.93 268
13247.01 286
13248.10 340
13249.19 328
13250.27 320
13251.36 346
13252.45 311
13253.54 288
13254.62 298
13255.71 311
13256.80 321
13257.89 313
13258.97 306
13260.06 346
13261.15 346
13262.24 315
13263.32 352
13264.41 328
13265.50 312
13266.59 318
13267.67 365
13268.76 315
13269.85 317
13270.94 334
13272.03 377
13273.11 336
13274.20 352
13275.29 360
13276.38 337
13277.47 364
13278.56 357
13279.64 328
13280.73 346
13281.82 343
13282.91 349
13284.00 365
13285.09 378
13286.18 328
13287.26 355
13288.35 351
13289.44 368
13290.53 373
13291.62 406
13292.71 400
13293.80 410
13294.89 400
13295.98 377
13297.06 377
13298.15 414
13299.24 414
13300.33 391
13301.42 405
13302.51 440
13303.60 461
13304.69 479
13305.78 452
13306.87 487
13307.96 492
13309.05 476
13310.14 467
13311.23 451
13312.32 423
13313.41 396
13314.50 458
13315.59 431
13316.68 448
13317.77 401
13318.86 429
13319.95 442
13321.04 405
13322.13 431
13323.22 440
13324.31 434
13325.40 414
13326.49 435
13327.58 420
13328.67 432
13329.76 437
13330.85 453
13331.94 439
13333.03 426
13334.12 473
13335.21 452
13336.30 443
13337.39 461
13338.48 458
13339.57 444
13340.66 467
13341.75 484
13342.85 440
13343.94 473
13345.03 493
13346.12 498
13347.21 520
13348.30 491
13349.39 487
13350.48 450
13351.58 483
13352.67 475
13353.76 522
13354.85 516
13355.94 512
13357.03 492
13358.12 527
13359.22 568
13360.31 617
13361.40 626
13362.49 618
13363.58 635
13364.67 623
13365.77 640
13366.86 596
13367.95 642
13369.04 607
13370.13 631
13371.23 571
13372.32 595
13373.41 527
13374.50 517
13375.60 506
13376.69 478
13377.78 467
13378.87 462
13379.97 478
13381.06 484
13382.15 458
13383.24 405
13384.34 433
13385.43 420
13386.52 439
13387.61 426
13388.71 451
13389.80 426
13390.89 430
13391.99 413
13393.08 399
13394.17 416
13395.26 449
13396.36 418
13397.45 386
13398.54 388
13399.64 442
13400.73 408
13401.82 383
13402.92 366
13404.01 437
13405.10 444
13406.20 428
13407.29 418
13408.39 427
13409.48 405
13410.57 410
13411.67 419
13412.76 421
13413.85 370
13414.95 381
13416.04 413
13417.14 412
13418.23 411
13419.32 407
13420.42 396
13421.51 417
13422.61 438
13423.70 402
13424.80 445
13425.89 424
13426.98 400
13428.08 431
13429.17 449
13430.27 480
13431.36 470
13432.46 448
13433.55 423
13434.65 421
13435.74 404
13436.84 450
13437.93 444
13439.03 439
13440.12 488
13441.22 465
13442.31 482
13443.41 477
13444.50 469
13445.60 517
13446.69 473
13447.79 503
13448.88 457
13449.98 479
13451.07 504
13452.17 525
13453.26 484
13454.36 531
13455.45 546
13456.55 551
13457.65 598
13458.74 544
13459.84 496
13460.93 599
13462.03 575
13463.12 584
13464.22 561
13465.32 569
13466.41 596
13467.51 565
13468.60 547
13469.70 535
13470.80 549
13471.89 534
13472.99 558
13474.09 530
13475.18 560
13476.28 525
13477.37 538
13478.47 555
13479.57 555
13480.66 531
13481.76 591
13482.86 632
13483.95 588
13485.05 617
13486.15 563
13487.25 595
13488.34 583
13489.44 626
13490.54 633
13491.63 622
13492.73 664
13493.83 688
13494.92 695
13496.02 775
13497.12 714
13498.22 759
13499.31 773
13500.41 762
13501.51 767
13502.61 780
13503.70 801
13504.80 737
13505.90 733
13507.00 661
13508.09 635
13509.19 633
13510.29 602
13511.39 581
13512.49 541
13513.58 533
13514.68 505
13515.78 492
13516.88 485
13517.98 495
13519.07 510
13520.17 495
13521.27 460
13522.37 467
13523.47 444
13524.57 443
13525.66 407
13526.76 445
13527.86 426
13528.96 425
13530.06 460
13531.16 424
13532.26 417
13533.35 451
13534.45 451
13535.55 420
13536.65 404
13537.75 389
13538.85 420
13539.95 397
13541.05 363
13542.15 400
13543.24 380
13544.34 402
13545.44 437
13546.54 425
13547.64 408
13548.74 378
13549.84 436
13550.94 414
13552.04 360
13553.14 399
13554.24 387
13555.34 369
13556.44 344
13557.54 367
13558.64 384
13559.74 402
13560.84 345
13561.94 384
13563.04 367
13564.14 370
13565.24 387
13566.34 400
13567.44 351
13568.54 352
13569.64 391
13570.74 376
13571.84 412
13572.94 405
13574.04 362
13575.14 364
13576.24 358
13577.34 356
13578.44 368
13579.54 380
13580.64 395
13581.74 412
13582.84 403
13583.94 370
13585.05 382
13586.15 400
13587.25 386
13588.35 368
13589.45 359
13590.55 353
13591.65 388
13592.75 370
13593.85 400
13594.95 419
13596.06 364
13597.16 393
13598.26 372
13599.36 394
13600.46 383
13601.56 409
13602.66 396
13603.77 390
13604.87 432
13605.97 412
13607.07 403
13608.17 374
13609.28 376
13610.38 393
13611.48 397
13612.58 397
13613.68 368
13614.79 403
13615.89 395
13616.99 405
13618.09 383
13619.19 401
13620.30 386
13621.40 407
13622.50 395
13623.60 396
13624.71 414
13625.81 385
13626.91 399
13628.01 413
13629.12 400
13630.22 434
13631.32 403
13632.42 386
13633.53 346
13634.63 374
13635.73 409
13636.84 424
13637.94 444
13639.04 388
13640.14 375
13641.25 389
13642.35 344
13643.45 384
13644.56 401
13645.66 413
13646.76 388
13647.87 383
13648.97 359
13650.07 357
13651.18 397
13652.28 382
13653.39 384
13654.49 365
13655.59 408
13656.70 371
13657.80 347
13658.90 346
13660.01 359
13661.11 374
13662.22 336
13663.32 358
13664.42 348
13665.53 352
13666.63 357
13667.74 341
13668.84 305
13669.94 321
13671.05 360
13672.15 340
13673.26 347
13674.36 347
13675.47 324
13676.57 369
13677.68 365
13678.78 345
13679.89 352
13680.99 380
13682.10 370
13683.20 318
13684.30 337
13685.41 344
13686.51 377
13687.62 374
13688.72 368
13689.83 352
13690.93 350
13692.04 357
13693.15 381
13694.25 370
13695.36 376
13696.46 383
13697.57 387
13698.67 364
13699.78 368
13700.88 390
13701.99 397
13703.09 412
13704.20 387
13705.31 359
13706.41 385
13707.52 368
13708.62 359
13709.73 377
13710.84 365
13711.94 389
13713.05 442
13714.15 403
13715.26 371
13716.37 383
13717.47 418
13718.58 431
13719.68 441
13720.79 451
13721.90 412
13723.00 476
13724.11 501
13725.22 444
13726.32 470
13727.43 458
13728.54 470
13729.64 441
13730.75 480
13731.86 466
13732.96 469
13734.07 504
13735.18 503
13736.28 500
13737.39 463
13738.50 509
13739.61 493
13740.71 489
13741.82 460
13742.93 500
13744.03 475
13745.14 508
13746.25 547
13747.36 509
13748.46 524
13749.57 505
13750.68 551
13751.79 561
13752.89 519
13754.00 544
13755.11 538
13756.22 552
13757.33 567
13758.43 611
13759.54 660
13760.65 674
13761.76 669
13762.87 697
13763.97 708
13765.08 787
13766.19 853
13767.30 908
13768.41 935
13769.51 939
13770.62 983
13771.73 993
13772.84 981
13773.95 983
13775.06 879
13776.17 927
13777.27 841
13778.38 792
13779.49 779
13780.60 705
13781.71 693
13782.82 671
13783.93 637
13785.04 617
13786.14 538
13787.25 559
13788.36 551
13789.47 526
13790.58 520
13791.69 502
13792.80 477
13793.91 502
13795.02 476
13796.13 488
13797.24 470
13798.35 435
13799.46 492
13800.57 480
13801.68 463
13802.78 449
13803.89 493
13805.00 477
13806.11 446
13807.22 445
13808.33 427
13809.44 448
13810.55 443
13811.66 439
13812.77 425
13813.88 423
13814.99 414
13816.10 398
13817.21 399
13818.32 415
13819.44 451
13820.55 429
13821.66 425
13822.77 402
13823.88 405
13824.99 409
13826.10 398
13827.21 366
13828.32 383
13829.43 416
13830.54 421
13831.65 436
13832.76 422
13833.87 415
13834.98 404
13836.10 379
13837.21 375
13838.32 392
13839.43 387
13840.54 430
13841.65 407
13842.76 417
13843.87 413
13844.99 403
13846.10 444
13847.21 456
13848.32 411
13849.43 398
13850.54 391
13851.65 379
13852.77 443
13853.88 450
13854.99 438
13856.10 445
13857.21 529
13858.33 457
13859.44 449
13860.55 460
13861.66 499
13862.77 482
13863.89 489
13865.00 441
13866.11 464
13867.22 478
13868.33 446
13869.45 458
13870.56 445
13871.67 431
13872.78 442
13873.90 467
13875.01 435
13876.12 450
13877.23 426
13878.35 428
13879.46 425
13880.57 450
13881.69 396
13882.80 416
13883.91 410
13885.02 447
13886.14 437
13887.25 467
13888.36 460
13889.48 471
13890.59 490
13891.70 510
13892.82 533
13893.93 508
13895.04 475
13896.16 475
13897.27 449
13898.38 435
13899.50 447
13900.61 423
13901.72 437
13902.84 408
13903.95 407
13905.07 412
13906.18 383
13907.29 413
13908.41 414
13909.52 373
13910.63 370
13911.75 405
13912.86 400
13913.98 401
13915.09 415
13916.21 396
13917.32 379
13918.43 379
13919.55 386
13920.66 416
13921.78 404
13922.89 379
13924.01 422
13925.12 388
13926.24 382
13927.35 362
13928.46 409
13929.58 412
13930.69 369
13931.81 376
13932.92 416
13934.04 348
13935.15 379
13936.27 365
13937.38 392
13938.50 371
13939.61 358
13940.73 373
13941.85 386
13942.96 379
13944.08 364
13945.19 393
13946.31 392
13947.42 376
13948.54 374
13949.65 357
13950.77 371
13951.88 370
13953.00 365
13954.12 351
13955.23 369
13956.35 343
13957.46 345
13958.58 379
13959.70 414
13960.81 388
13961.93 377
13963.04 387
13964.16 398
13965.28 411
13966.39 359
13967.51 373
13968.62 377
13969.74 371
13970.86 384
13971.97 388
13973.09 379
13974.21 379
13975.32 332
13976.44 384
13977.56 362
13978.67 350
13979.79 385
13980.91 405
13982.02 389
13983.14 364
13984.26 360
13985.37 360
13986.49 355
13987.61 348
13988.73 351
13989.84 378
13990.96 338
13992.08 354
13993.20 394
13994.31 366
13995.43 366
13996.55 388
13997.66 398
13998.78 369
13999.90 367
14001.02 361
14002.14 407
14003.25 354
14004.37 356
14005.49 394
14006.61 369
14007.72 404
14008.84 366
14009.96 346
14011.08 368
14012.20 361
14013.31 386
14014.43 350
14015.55 377
14016.67 369
14017.79 358
14018.91 347
14020.02 346
14021.14 353
14022.26 401
14023.38 415
14024.50 354
14025.62 343
14026.74 387
14027.85 401
14028.97 364
14030.09 336
14031.21 383
14032.33 370
14033.45 389
14034.57 386
14035.69 432
14036.81 390
14037.92 384
14039.04 391
14040.16 390
14041.28 373
14042.40 372
14043.52 437
14044.64 395
14045.76 356
14046.88 358
14048.00 406
14049.12 395
14050.24 404
14051.36 445
14052.48 413
14053.60 427
14054.72 477
14055.84 464
14056.96 480
14058.08 450
14059.20 433
14060.32 424
14061.44 412
14062.56 456
14063.68 464
14064.80 442
14065.92 452
14067.04 470
14068.16 485
14069.28 527
14070.40 509
14071.52 532
14072.64 527
14073.76 552
14074.88 552
14076.00 519
14077.12 535
14078.24 550
14079.36 569
14080.48 555
14081.60 577
14082.73 571
14083.85 573
14084.97 535
14086.09 599
14087.21 585
14088.33 616
14089.45 660
14090.57 708
14091.69 656
14092.82 700
14093.94 743
14095.06 733
14096.18 705
14097.30 799
14098.42 785
14099.54 735
14100.67 727
14101.79 721
14102.91 646
14104.03 567
14105.15 608
14106.27 582
14107.40 546
14108.52 555
14109.64 525
14110.76 545
14111.88 509
14113.01 478
14114.13 493
14115.25 483
14116.37 471
14117.50 468
14118.62 483
14119.74 433
14120.86 461
14121.98 489
14123.11 480
14124.23 480
14125.35 486
14126.48 466
14127.60 485
14128.72 481
14129.84 487
14130.97 445
14132.09 430
14133.21 423
14134.34 443
14135.46 429
14136.58 446
14137.70 446
14138.83 450
14139.95 450
14141.07 438
14142.20 413
14143.32 419
14144.44 467
14145.57 444
14146.69 424
14147.81 428
14148.94 392
14150.06 401
14151.18 429
14152.31 396
14153.43 395
14154.56 382
14155.68 414
14156.80 453
14157.93 418
14159.05 341
14160.18 393
14161.30 415
14162.42 407
14163.55 395
14164.67 397
14165.80 390
14166.92 394
14168.04 412
14169.17 414
14170.29 422
14171.42 371
14172.54 348
14173.67 369
14174.79 403
14175.92 399
14177.04 371
14178.17 401
14179.29 428
14180.41 365
14181.54 394
14182.66 397
14183.79 397
14184.91 434
14186.04 425
14187.16 398
14188.29 377
14189.41 364
14190.54 395
14191.67 395
14192.79 397
14193.92 349
14195.04 373
14196.17 384
14197.29 371
14198.42 386
14199.54 341
14200.67 427
14201.79 399
14202.92 379
14204.05 371
14205.17 378
14206.30 360
14207.42 358
14208.55 348
14209.67 368
14210.80 385
14211.93 390
14213.05 383
14214.18 327
14215.31 352
14216.43 343
14217.56 364
14218.68 314
14219.81 326
14220.94 326
14222.06 343
14223.19 348
14224.32 335
14225.44 322
14226.57 322
14227.70 351
14228.82 378
14229.95 339
14231.08 337
14232.20 335
14233.33 323
14234.46 322
14235.58 317
14236.71 322
14237.84 344
14238.97 345
14240.09 357
14241.22 301
14242.35 327
14243.47 338
14244.60 339
14245.73 352
14246.86 331
14247.98 340
14249.11 377
14250.24 364
14251.37 318
14252.49 303
14253.62 309
14254.75 331
14255.88 353
14257.01 326
14258.13 326
14259.26 327
14260.39 327
14261.52 319
14262.65 323
14263.77 329
14264.90 317
14266.03 365
14267.16 355
14268.29 309
14269.41 335
14270.54 342
14271.67 328
14272.80 309
14273.93 303
14275.06 312
14276.19 330
14277.31 349
14278.44 298
14279.57 294
14280.70 324
14281.83 296
14282.96 313
14284.09 294
14285.22 275
14286.34 341
14287.47 305
14288.60 289
14289.73 307
14290.86 303
14291.99 337
14293.12 279
14294.25 276
14295.38 286
14296.51 312
14297.64 277
14298.77 286
14299.90 254
14301.03 294
14302.16 316
14303.28 315
14304.41 297
14305.54 274
14306.67 269
14307.80 283
14308.93 279
14310.06 288
14311.19 277
14312.32 272
14313.45 286
14314.58 292
14315.71 259
14316.84 266
14317.97 291
14319.11 258
14320.24 273
14321.37 266
14322.50 282
14323.63 280
14324.76 280
14325.89 264
14327.02 247
14328.15 250
14329.28 240
14330.41 262
14331.54 258
14332.67 295
14333.80 279
14334.93 248
14336.06 232
14337.20 255
14338.33 255
14339.46 253
14340.59 236
14341.72 264
14342.85 286
14343.98 280
14345.11 265
14346.25 248
14347.38 226
14348.51 247
14349.64 274
14350.77 247
14351.90 266
14353.03 248
14354.17 256
14355.30 258
14356.43 271
14357.56 232
14358.69 255
14359.83 258
14360.96 270
14362.09 231
14363.22 255
14364.35 262
14365.49 276
14366.62 255
14367.75 248
14368.88 266
14370.01 268
14371.15 279
14372.28 281
14373.41 262
14374.54 282
14375.68 272
14376.81 270
14377.94 265
14379.07 275
14380.21 269
14381.34 276
14382.47 283
14383.61 276
14384.74 269
14385.87 315
14387.00 277
14388.14 274
14389.27 309
14390.40 324
14391.54 264
14392.67 291
14393.80 267
14394.94 267
14396.07 267
14397.20 294
14398.34 274
14399.47 306
14400.60 299
14401.74 232
14402.87 292
14404.00 286
14405.14 288
14406.27 286
14407.41 282
14408.54 269
14409.67 304
14410.81 291
14411.94 275
14413.08 255
14414.21 276
14415.34 272
14416.48 259
14417.61 284
14418.75 290
14419.88 281
14421.01 276
14422.15 300
14423.28 267
14424.42 309
14425.55 289
14426.69 276
14427.82 282
14428.96 281
14430.09 269
14431.23 300
14432.36 293
14433.50 326
14434.63 351
14435.77 321
14436.90 294
14438.04 298
14439.17 274
14440.31 271
14441.44 304
14442.58 304
14443.71 305
14444.85 263
14445.98 298
14447.12 291
14448.25 302
14449.39 284
14450.52 286
14451.66 293
14452.79 274
14453.93 300
14455.07 258
14456.20 282
14457.34 249
14458.47 259
14459.61 272
14460.74 275
14461.88 272
14463.02 270
14464.15 279
14465.29 288
14466.42 308
14467.56 312
14468.70 279
14469.83 268
14470.97 280
14472.11 249
14473.24 276
14474.38 282
14475.51 280
14476.65 256
14477.79 301
14478.92 291
14480.06 306
14481.20 292
14482.33 335
14483.47 319
14484.61 310
14485.75 292
14486.88 299
14488.02 324
14489.16 319
14490.29 304
14491.43 279
14492.57 329
14493.70 313
14494.84 318
14495.98 294
14497.12 299
14498.25 276
14499.39 306
14500.53 280
14501.67 295
14502.80 329
14503.94 329
14505.08 348
14506.22 323
14507.35 321
14508.49 286
14509.63 329
14510.77 338
14511.91 335
14513.04 318
14514.18 343
14515.32 321
14516.46 334
14517.60 310
14518.73 383
14519.87 382
14521.01 352
14522.15 346
14523.29 329
14524.43 335
14525.56 344
14526.70 341
14527.84 319
14528.98 293
14530.12 308
14531.26 325
14532.40 320
14533.53 320
14534.67 311
14535.81 316
14536.95 310
14538.09 322
14539.23 265
14540.37 281
14541.51 345
14542.65 341
14543.79 325
14544.92 300
14546.06 324
14547.20 307
14548.34 292
14549.48 338
14550.62 293
14551.76 341
14552.90 345
14554.04 311
14555.18 304
14556.32 317
14557.46 318
14558.60 338
14559.74 317
14560.88 327
14562.02 335
14563.16 327
14564.30 332
14565.44 336
14566.58 326
14567.72 373
14568.86 350
14570.00 342
14571.14 334
14572.28 366
14573.42 376
14574.56 391
14575.70 377
14576.84 340
14577.98 329
14579.12 340
14580.26 357
14581.40 297
14582.54 338
14583.68 388
14584.82 373
14585.97 378
14587.11 366
14588.25 346
14589.39 365
14590.53 381
14591.67 404
14592.81 383
14593.95 401
14595.09 394
14596.23 426
14597.38 419
14598.52 409
14599.66 407
14600.80 376
14601.94 401
14603.08 415
14604.22 422
14605.37 424
14606.51 422
14607.65 450
14608.79 440
14609.93 460
14611.07 430
14612.22 479
14613.36 501
14614.50 488
14615.64 434
14616.78 466
14617.93 469
14619.07 476
14620.21 467
14621.35 524
14622.50 509
14623.64 513
14624.78 558
14625.92 554
14627.06 595
14628.21 599
14629.35 610
14630.49 630
14631.63 601
14632.78 603
14633.92 665
14635.06 672
14636.21 675
14637.35 586
14638.49 601
14639.63 535
14640.78 521
14641.92 479
14643.06 474
14644.21 459
14645.35 406
14646.49 379
14647.64 386
14648.78 382
14649.92 371
14651.07 390
14652.21 366
14653.35 364
14654.50 355
14655.64 358
14656.78 341
14657.93 344
14659.07 353
14660.21 352
14661.36 353
14662.50 373
14663.65 336
14664.79 340
14665.93 365
14667.08 359
14668.22 316
14669.37 312
14670.51 322
14671.65 328
14672.80 345
14673.94 333
14675.09 344
14676.23 298
14677.38 318
14678.52 301
14679.66 299
14680.81 265
14681.95 289
14683.10 275
14684.24 250
14685.39 288
14686.53 293
14687.68 306
14688.82 278
14689.97 279
14691.11 278
14692.26 296
14693.40 285
14694.55 290
14695.69 255
14696.84 292
14697.98 307
14699.13 307
14700.27 296
14701.42 265
14702.56 266
14703.71 266
14704.85 299
14706.00 289
14707.15 286
14708.29 266
14709.44 300
14710.58 309
14711.73 306
14712.87 278
14714.02 281
14715.17 274
14716.31 252
14717.46 265
14718.60 259
14719.75 271
14720.90 251
14722.04 276
14723.19 249
14724.33 285
14725.48 252
14726.63 279
14727.77 286
14728.92 281
14730.07 251
14731.21 265
14732.36 273
14733.51 281
14734.65 271
14735.80 260
14736.95 263
14738.09 246
14739.24 248
14740.39 252
14741.53 231
14742.68 235
14743.83 247
14744.97 274
14746.12 261
14747.27 274
14748.42 270
14749.56 253
14750.71 278
14751.86 240
14753.00 265
14754.15 252
14755.30 292
14756.45 259
14757.59 236
14758.74 256
14759.89 244
14761.04 258
14762.18 234
14763.33 226
14764.48 255
14765.63 263
14766.78 257
14767.92 221
14769.07 213
14770.22 258
14771.37 280
14772.52 237
14773.66 257
14774.81 221
14775.96 243
14777.11 230
14778.26 231
14779.41 216
14780.55 226
14781.70 224
14782.85 242
14784.00 229
14785.15 213
14786.30 244
14787.45 240
14788.59 243
14789.74 209
14790.89 235
14792.04 236
14793.19 264
14794.34 220
14795.49 225
14796.64 205
14797.79 231
14798.94 247
14800.08 241
14801.23 232
14802.38 242
14803.53 239
14804.68 222
14805.83 236
14806.98 197
14808.13 244
14809.28 226
14810.43 232
14811.58 221
14812.73 224
14813.88 224
14815.03 256
14816.18 197
14817.33 214
14818.48 181
14819.63 224
14820.78 211
14821.93 228
14823.08 187
14824.23 181
14825.38 217
14826.53 204
14827.68 195
14828.83 191
14829.98 218
14831.13 206
14832.28 214
14833.43 182
14834.58 216
14835.73 187
14836.88 218
14838.03 207
14839.18 192
14840.33 188
14841.48 194
14842.64 218
14843.79 225
14844.94 186
14846.09 207
14847.24 223
14848.39 200
14849.54 220
14850.69 211
14851.84 194
14853.00 197
14854.15 204
14855.30 176
14856.45 223
14857.60 227
14858.75 208
14859.90 204
14861.06 165
14862.21 255
14863.36 225
14864.51 230
14865.66 203
14866.81 182
14867.97 192
14869.12 218
14870.27 199
14871.42 200
14872.57 185
14873.73 188
14874.88 236
14876.03 233
14877.18 200
14878.33 229
14879.49 231
14880.64 220
14881.79 202
14882.94 191
14884.10 213
14885.25 216
14886.40 234
14887.55 217
14888.71 223
14889.86 221
14891.01 255
14892.16 198
14893.32 199
14894.47 222
14895.62 203
14896.78 225
14897.93 209
14899.08 189
14900.23 213
14901.39 227
14902.54 188
14903.69 222
14904.85 236
14906.00 242
14907.15 243
14908.31 217
14909.46 205
14910.61 215
14911.77 211
14912.92 174
14914.08 194
14915.23 206
14916.38 231
14917.54 252
14918.69 237
14919.84 203
14921.00 195
14922.15 231
14923.31 246
14924.46 238
14925.61 229
14926.77 232
14927.92 240
14929.08 223
14930.23 228
14931.38 243
14932.54 217
14933.69 243
14934.85 215
14936.00 195
14937.16 219
14938.31 237
14939.47 248
14940.62 241
14941.78 247
14942.93 265
14944.08 240
14945.24 206
14946.39 199
14947.55 227
14948.70 234
14949.86 235
14951.01 217
14952.17 229
14953.32 246
14954.48 248
14955.64 247
14956.79 224
14957.95 248
14959.10 259
14960.26 263
14961.41 272
14962.57 234
14963.72 228
14964.88 230
14966.03 261
14967.19 252
14968.35 253
14969.50 240
14970.66 240
14971.81 244
14972.97 225
14974.12 209
14975.28 228
14976.44 233
14977.59 227
14978.75 238
14979.91 226
14981.06 225
14982.22 219
14983.37 219
14984.53 234
14985.69 234
14986.84 221
14988.00 263
14989.16 223
14990.31 228
14991.47 234
14992.63 242
14993.78 193
14994.94 210
14996.10 212
14997.25 191
14998.41 202
14999.57 212
15000.72 228
15001.88 226
15003.04 224
15004.20 223
15005.35 208
15006.51 190
15007.67 201
15008.82 218
15009.98 208
15011.14 191
15012.30 203
15013.45 221
15014.61 188
15015.77 186
15016.93 200
15018.08 219
15019.24 214
15020.40 219
15021.56 197
15022.71 195
15023.87 203
15025.03 212
15026.19 208
15027.35 205
15028.50 186
15029.66 203
15030.82 239
15031.98 215
15033.14 199
15034.30 216
15035.45 198
15036.61 200
15037.77 188
15038.93 195
15040.09 215
15041.25 229
15042.40 250
15043.56 218
15044.72 209
15045.88 177
15047.04 217
15048.20 230
15049.36 204
15050.52 173
15051.68 208
15052.83 213
15053.99 189
15055.15 203
15056.31 202
15057.47 190
15058.63 203
15059.79 170
15060.95 215
15062.11 198
15063.27 212
15064.43 215
15065.59 204
15066.75 197
15067.90 198
15069.06 187
15070.22 171
15071.38 178
15072.54 181
15073.70 179
15074.86 203
15076.02 182
15077.18 197
15078.34 195
15079.50 230
15080.66 207
15081.82 210
15082.98 177
15084.14 213
15085.30 202
15086.46 192
15087.62 193
15088.78 217
15089.95 219
15091.11 192
15092.27 183
15093.43 189
15094.59 201
15095.75 201
15096.91 189
15098.07 212
15099.23 191
15100.39 226
15101.55 184
15102.71 202
15103.87 194
15105.03 202
15106.20 198
15107.36 204
15108.52 183
15109.68 215
15110.84 201
15112.00 211
15113.16 183
15114.32 179
15115.49 243
15116.65 223
15117.81 180
15118.97 177
15120.13 184
15121.29 206
15122.46 218
15123.62 192
15124.78 225
15125.94 251
15127.10 212
15128.26 193
15129.43 170
15130.59 188
15131.75 226
15132.91 209
15134.07 207
15135.24 182
15136.40 190
15137.56 201
15138.72 224
15139.89 221
15141.05 191
15142.21 216
15143.37 218
15144.54 203
15145.70 184
15146.86 204
15148.02 206
15149.19 188
15150.35 200
15151.51 199
15152.67 191
15153.84 200
15155.00 216
15156.16 192
15157.33 203
15158.49 228
15159.65 220
15160.82 211
15161.98 198
15163.14 195
15164.31 208
15165.47 237
15166.63 202
15167.80 229
15168.96 212
15170.12 192
15171.29 189
15172.45 223
15173.61 227
15174.78 222
15175.94 227
15177.10 228
15178.27 227
15179.43 231
15180.60 242
15181.76 232
15182.92 243
15184.09 236
15185.25 263
15186.42 246
15187.58 232
15188.74 235
15189.91 256
15191.07 235
15192.24 225
15193.40 276
15194.57 248
15195.73 238
15196.90 244
15198.06 248
15199.22 289
15200.39 242
15201.55 254
15202.72 272
15203.88 255
15205.05 291
15206.21 280
15207.38 254
15208.54 260
15209.71 243
15210.87 274
15212.04 224
15213.20 244
15214.37 279
15215.53 277
15216.70 286
15217.86 272
15219.03 301
15220.20 323
15221.36 278
15222.53 288
15223.69 300
15224.86 335
15226.02 292
15227.19 294
15228.36 314
15229.52 293
15230.69 321
15231.85 326
15233.02 332
15234.18 314
15235.35 288
15236.52 312
15237.68 321
15238.85 287
15240.02 255
15241.18 262
15242.35 277
15243.51 255
15244.68 269
15245.85 257
15247.01 250
15248.18 207
15249.35 229
15250.51 224
15251.68 235
15252.85 249
15254.01 239
15255.18 259
15256.35 227
15257.51 236
15258.68 203
15259.85 206
15261.01 213
15262.18 242
15263.35 241
15264.52 231
15265.68 204
15266.85 221
15268.02 234
15269.18 219
15270.35 206
15271.52 207
15272.69 241
15273.85 231
15275.02 215
15276.19 192
15277.36 211
15278.52 229
15279.69 221
15280.86 208
15282.03 175
15283.20 185
15284.36 221
15285.53 194
15286.70 214
15287.87 209
15289.04 247
15290.20 233
15291.37 208
15292.54 221
15293.71 224
15294.88 268
15296.05 227
15297.21 253
15298.38 222
15299.55 214
15300.72 227
15301.89 230
15303.06 207
15304.22 214
15305.39 254
15306.56 253
15307.73 228
15308.90 213
15310.07 229
15311.24 231
15312.41 252
15313.58 222
15314.74 190
15315.91 178
15317.08 206
15318.25 209
15319.42 206
15320.59 199
15321.76 200
15322.93 229
15324.10 220
15325.27 203
15326.44 211
15327.61 218
15328.78 237
15329.95 220
15331.12 223
15332.29 213
15333.46 237
15334.63 233
15335.80 229
15336.97 237
15338.14 194
15339.31 221
15340.48 241
15341.65 260
15342.82 228
15343.99 218
15345.16 254
15346.33 238
15347.50 192
15348.67 234
15349.84 232
15351.01 238
15352.18 226
15353.35 237
15354.52 227
15355.69 211
15356.86 235
15358.03 242
15359.20 229
15360.37 215
15361.54 232
15362.71 256
15363.89 248
15365.06 239
15366.23 224
15367.40 224
15368.57 219
15369.74 270
15370.91 229
15372.08 212
15373.25 206
15374.43 219
15375.60 218
15376.77 230
15377.94 227
15379.11 223
15380.28 265
15381.46 256
15382.63 225
15383.80 237
15384.97 233
15386.14 258
15387.31 214
15388.49 215
15389.66 276
15390.83 254
15392.00 251
15393.17 200
15394.35 198
15395.52 212
15396.69 233
15397.86 242
15399.03 230
15400.21 229
15401.38 258
15402.55 256
15403.72 248
15404.90 222
15406.07 249
15407.24 237
15408.41 239
15409.59 216
15410.76 207
15411.93 221
15413.11 218
15414.28 237
15415.45 215
15416.62 204
15417.80 192
15418.97 218
15420.14 208
15421.32 209
15422.49 204
15423.66 213
15424.84 204
15426.01 194
15427.18 193
15428.36 208
15429.53 218
15430.70 203
15431.88 191
15433.05 186
15434.22 187
15435.40 204
15436.57 211
15437.75 226
15438.92 181
15440.09 163
15441.27 186
15442.44 214
15443.61 183
15444.79 200
15445.96 217
15447.14 219
15448.31 202
15449.49 192
15450.66 196
15451.83 214
15453.01 196
15454.18 211
15455.36 203
15456.53 204
15457.71 223
15458.88 194
15460.06 201
15461.23 187
15462.40 215
15463.58 201
15464.75 217
15465.93 198
15467.10 197
15468.28 221
15469.45 231
15470.63 207
15471.80 196
15472.98 209
15474.15 214
15475.33 228
15476.50 228
15477.68 197
15478.86 195
15480.03 214
15481.21 210
15482.38 194
15483.56 202
15484.73 208
15485.91 228
15487.08 190
15488.26 168
15489.44 185
15490.61 216
15491.79 197
15492.96 192
15494.14 192
15495.31 207
15496.49 236
15497.67 194
15498.84 205
15500.02 210
15501.20 195
15502.37 264
15503.55 219
15504.72 195
15505.90 200
15507.08 247
15508.25 234
15509.43 221
15510.61 167
15511.78 194
15512.96 213
15514.14 218
15515.31 244
15516.49 214
15517.67 197
15518.84 202
15520.02 225
15521.20 204
15522.37 196
15523.55 207
15524.73 252
15525.91 209
15527.08 225
15528.26 253
15529.44 248
15530.61 227
15531.79 202
15532.97 200
15534.15 190
15535.32 221
15536.50 209
15537.68 195
15538.86 191
15540.03 193
15541.21 228
15542.39 199
15543.57 199
15544.75 217
15545.92 207
15547.10 207
15548.28 205
15549.46 232
15550.64 206
15551.81 199
15552.99 222
15554.17 204
15555.35 204
15556.53 225
15557.70 257
15558.88 217
15560.06 226
15561.24 221
15562.42 207
15563.60 230
15564.78 204
15565.95 210
15567.13 226
15568.31 240
15569.49 261
15570.67 248
15571.85 233
15573.03 280
15574.21 217
15575.38 214
15576.56 237
15577.74 245
15578.92 255
15580.10 249
15581.28 241
15582.46 248
15583.64 254
15584.82 240
15586.00 222
15587.18 234
15588.36 263
15589.54 250
15590.72 288
15591.90 257
15593.08 267
15594.25 252
15595.43 241
15596.61 263
15597.79 274
15598.97 263
15600.15 272
15601.33 274
15602.51 259
15603.69 257
15604.87 306
15606.05 273
15607.23 289
15608.41 271
15609.60 290
15610.78 291
15611.96 281
15613.14 286
15614.32 289
15615.50 295
15616.68 301
15617.86 354
15619.04 317
15620.22 280
15621.40 298
15622.58 293
15623.76 299
15624.94 370
15626.12 349
15627.31 318
15628.49 333
15629.67 317
15630.85 290
15632.03 334
15633.21 322
15634.39 322
15635.57 305
15636.75 319
15637.94 306
15639.12 339
15640.30 346
15641.48 331
15642.66 349
15643.84 376
15645.03 392
15646.21 389
15647.39 377
15648.57 328
15649.75 365
15650.93 355
15652.12 333
15653.30 370
15654.48 392
15655.66 390
15656.84 364
15658.03 370
15659.21 317
15660.39 341
15661.57 342
15662.76 368
15663.94 351
15665.12 368
15666.30 316
15667.48 341
15668.67 312
15669.85 325
15671.03 321
15672.22 359
15673.40 347
15674.58 355
15675.76 336
15676.95 309
15678.13 335
15679.31 344
15680.50 338
15681.68 331
15682.86 322
15684.04 352
15685.23 354
15686.41 343
15687.59 347
15688.78 345
15689.96 298
15691.14 325
15692.33 329
15693.51 350
15694.69 360
15695.88 363
15697.06 391
15698.25 356
15699.43 353
15700.61 313
15701.80 347
15702.98 393
15704.16 402
15705.35 394
15706.53 375
15707.72 380
15708.90 398
15710.08 415
15711.27 390
15712.45 401
15713.64 469
15714.82 477
15716.01 454
15717.19 439
15718.37 439
15719.56 423
15720.74 451
15721.93 433
15723.11 393
15724.30 396
15725.48 391
15726.67 388
15727.85 407
15729.04 372
15730.22 426
15731.41 413
15732.59 420
15733.78 414
15734.96 425
15736.15 398
15737.33 415
15738.52 406
15739.70 424
15740.89 441
15742.07 458
15743.26 453
15744.44 427
15745.63 456
15746.81 436
15748.00 468
15749.19 445
15750.37 461
15751.56 438
15752.74 448
15753.93 461
15755.11 445
15756.30 435
15757.49 405
15758.67 427
15759.86 454
15761.04 425
15762.23 419
15763.42 422
15764.60 404
15765.79 412
15766.97 390
15768.16 390
15769.35 366
15770.53 349
15771.72 373
15772.91 370
15774.09 383
15775.28 382
15776.47 366
15777.65 361
15778.84 337
15780.03 344
15781.21 361
15782.40 344
15783.59 369
15784.77 308
15785.96 342
15787.15 317
15788.33 331
15789.52 335
15790.71 311
15791.90 306
15793.08 293
15794.27 346
15795.46 361
15796.65 314
15797.83 273
15799.02 288
15800.21 310
15801.40 340
15802.58 318
15803.77 293
15804.96 299
15806.15 288
15807.33 294
15808.52 295
15809.71 310
15810.90 266
15812.09 265
15813.27 281
15814.46 286
15815.65 264
15816.84 266
15818.03 285
15819.21 287
15820.40 287
15821.59 332
15822.78 288
15823.97 312
15825.16 284
15826.34 261
15827.53 286
15828.72 262
15829.91 276
15831.10 260
15832.29 261
15833.48 300
15834.66 285
15835.85 296
15837.04 289
15838.23 263
15839.42 277
15840.61 286
15841.80 300
15842.99 287
15844.18 269
15845.37 289
15846.56 272
15847.74 331
15848.93 297
15850.12 291
15851.31 264
15852.50 277
15853.69 285
15854.88 308
15856.07 277
15857.26 292
15858.45 307
15859.64 292
15860.83 287
15862.02 298
15863.21 300
15864.40 315
15865.59 284
15866.78 269
15867.97 294
15869.16 274
15870.35 303
15871.54 369
15872.73 290
15873.92 279
15875.11 302
15876.30 332
15877.49 297
15878.68 272
15879.87 314
15881.06 315
15882.25 294
15883.44 303
15884.64 330
15885.83 332
15887.02 326
15888.21 310
15889.40 319
15890.59 301
15891.78 342
15892.97 345
15894.16 341
15895.35 322
15896.54 312
15897.74 350
15898.93 342
15900.12 355
15901.31 355
15902.50 364
15903.69 389
15904.88 356
15906.08 324
15907.27 315
15908.46 337
15909.65 328
15910.84 299
15912.03 349
15913.23 363
15914.42 314
15915.61 337
15916.80 332
15917.99 335
15919.18 345
15920.38 361
15921.57 390
15922.76 340
15923.95 359
15925.15 380
15926.34 385
15927.53 306
15928.72 358
15929.91 354
15931.11 335
15932.30 349
15933.49 365
15934.68 392
15935.88 385
15937.07 319
15938.26 313
15939.46 319
15940.65 314
15941.84 322
15943.03 280
15944.23 307
15945.42 250
15946.61 264
15947.81 252
15949.00 285
15950.19 271
15951.39 301
15952.58 252
15953.77 248
15954.97 265
15956.16 253
15957.35 255
15958.55 220
15959.74 230
15960.93 255
15962.13 235
15963.32 217
15964.51 228
15965.71 222
15966.90 226
15968.09 239
15969.29 240
15970.48 214
15971.68 219
15972.87 237
15974.06 209
15975.26 249
15976.45 226
15977.65 215
15978.84 225
15980.04 224
15981.23 230
15982.42 217
15983.62 188
15984.81 213
15986.01 192
15987.20 205
15988.40 214
15989.59 222
15990.79 191
15991.98 202
15993.18 220
15994.37 210
15995.57 213
15996.76 240
15997.96 236
15999.15 209
16000.35 206
16001.54 216
16002.74 201
16003.93 205
16005.13 205
16006.32 212
16007.52 193
16008.71 199
16009.91 191
16011.10 202
16012.30 194
16013.49 200
16014.69 183
16015.88 193
16017.08 189
16018.28 211
16019.47 192
16020.67 184
16021.86 185
16023.06 203
16024.26 176
16025.45 208
16026.65 197
16027.84 175
16029.04 186
16030.24 215
16031.43 181
16032.63 190
16033.82 204
16035.02 208
16036.22 190
16037.41 208
16038.61 209
16039.81 220
16041.00 203
16042.20 188
16043.40 206
16044.59 189
16045.79 227
16046.99 215
16048.18 193
16049.38 192
16050.58 200
16051.77 196
16052.97 176
16054.17 213
16055.37 215
16056.56 186
16057.76 173
16058.96 197
16060.15 193
16061.35 221
16062.55 219
16063.75 212
16064.94 194
16066.14 197
16067.34 210
16068.54 199
16069.73 194
16070.93 166
16072.13 232
16073.33 215
16074.52 194
16075.72 193
16076.92 197
16078.12 192
16079.32 195
16080.51 188
16081.71 192
16082.91 173
16084.11 203
16085.31 182
16086.51 182
16087.70 200
16088.90 188
16090.10 172
16091.30 169
16092.50 167
16093.70 172
16094.89 185
16096.09 180
16097.29 203
16098.49 185
16099.69 193
16100.89 183
16102.09 170
16103.29 176
16104.48 188
16105.68 201
16106.88 187
16108.08 181
16109.28 206
16110.48 188
16111.68 185
16112.88 186
16114.08 192
16115.28 187
16116.48 180
16117.68 209
16118.88 204
16120.07 180
16121.27 163
16122.47 179
16123.67 195
16124.87 158
16126.07 207
16127.27 213
16128.47 186
16129.67 164
16130.87 163
16132.07 150
16133.27 175
16134.47 198
16135.67 191
16136.87 153
16138.07 156
16139.27 200
16140.47 201
16141.67 170
16142.87 175
16144.07 164
16145.27 161
16146.48 172
16147.68 149
16148.88 153
16150.08 172
16151.28 195
16152.48 182
16153.68 172
16154.88 163
16156.08 172
16157.28 188
16158.48 201
16159.68 188
16160.88 193
16162.09 190
16163.29 164
16164.49 169
16165.69 171
16166.89 180
16168.09 168
16169.29 181
16170.49 165
16171.70 173
16172.90 193
16174.10 195
16175.30 178
16176.50 168
16177.70 180
16178.91 175
16180.11 202
16181.31 160
16182.51 171
16183.71 158
16184.91 195
16186.12 180
16187.32 164
16188.52 175
16189.72 192
16190.93 176
16192.13 176
16193.33 154
16194.53 181
16195.73 186
16196.94 166
16198.14 152
16199.34 170
16200.54 195
16201.75 182
16202.95 176
16204.15 197
16205.35 195
16206.56 187
16207.76 183
16208.96 210
16210.17 170
16211.37 200
16212.57 184
16213.77 194
16214.98 196
16216.18 201
16217.38 204
16218.59 197
16219.79 178
16220.99 225
16222.20 196
16223.40 194
16224.60 187
16225.81 189
16227.01 190
16228.21 229
16229.42 174
16230.62 184
16231.82 186
16233.03 187
16234.23 204
16235.44 171
16236.64 191
16237.84 199
16239.05 170
16240.25 169
16241.46 201
16242.66 198
16243.86 202
16245.07 205
16246.27 213
16247.48 222
16248.68 198
16249.89 203
16251.09 216
16252.29 199
16253.50 204
16254.70 187
16255.91 192
16257.11 193
16258.32 203
16259.52 252
16260.73 209
16261.93 194
16263.14 194
16264.34 198
16265.55 186
16266.75 200
16267.96 207
16269.16 199
16270.37 213
16271.57 230
16272.78 214
16273.98 213
16275.19 226
16276.39 208
16277.60 204
16278.80 196
16280.01 228
16281.21 235
16282.42 250
16283.63 200
16284.83 223
16286.04 229
16287.24 256
16288.45 219
16289.65 223
16290.86 243
16292.07 239
16293.27 269
16294.48 227
16295.68 219
16296.89 242
16298.10 242
16299.30 225
16300.51 225
16301.71 235
16302.92 242
16304.13 255
16305.33 232
16306.54 222
16307.75 246
16308.95 266
16310.16 228
16311.37 225
16312.57 236
16313.78 242
16314.99 217
16316.19 225
16317.40 208
16318.61 229
16319.81 201
16321.02 181
16322.23 204
16323.44 211
16324.64 230
16325.85 217
16327.06 204
16328.26 185
16329.47 170
16330.68 191
16331.89 239
16333.09 193
16334.30 190
16335.51 162
16336.72 196
16337.92 218
16339.13 189
16340.34 177
16341.55 182
16342.75 206
16343.96 188
16345.17 187
16346.38 170
16347.59 188
16348.79 190
16350.00 189
16351.21 172
16352.42 178
16353.63 174
16354.84 174
16356.04 145
16357.25 167
16358.46 184
16359.67 188
16360.88 177
16362.09 157
16363.29 163
16364.50 153
16365.71 196
16366.92 177
16368.13 198
16369.34 164
16370.55 163
16371.76 178
16372.96 164
16374.17 148
16375.38 172
16376.59 197
16377.80 173
16379.01 165
16380.22 180
16381.43 161
16382.64 200
16383.85 175
16385.06 182
16386.27 185
16387.47 166
16388.68 199
16389.89 178
16391.10 173
16392.31 147
16393.52 177
16394.73 162
16395.94 156
16397.15 178
16398.36 206
16399.57 182
16400.78 197
16401.99 176
16403.20 183
16404.41 180
16405.62 187
16406.83 157
16408.04 155
16409.25 163
16410.46 170
16411.67 162
16412.88 164
16414.09 161
16415.30 156
16416.52 167
16417.73 188
16418.94 219
16420.15 177
16421.36 179
16422.57 200
16423.78 175
16424.99 191
16426.20 187
16427.41 194
16428.62 192
16429.83 202
16431.05 168
16432.26 179
16433.47 176
16434.68 175
16435.89 179
16437.10 169
16438.31 179
16439.52 188
16440.74 195
16441.95 198
16443.16 183
16444.37 155
16445.58 200
16446.79 179
16448.00 189
16449.22 185
16450.43 185
16451.64 176
16452.85 200
16454.06 174
16455.28 162
16456.49 181
16457.70 173
16458.91 203
16460.12 170
16461.34 161
16462.55 180
16463.76 169
16464.97 183
16466.19 168
16467.40 173
16468.61 182
16469.82 176
16471.04 181
16472.25 154
16473.46 174
16474.67 181
16475.89 169
16477.10 182
16478.31 162
16479.52 177
16480.74 169
16481.95 182
16483.16 167
16484.38 194
16485.59 175
16486.80 171
16488.02 196
16489.23 170
16490.44 183
16491.66 169
16492.87 169
16494.08 152
16495.30 196
16496.51 163
16497.72 166
16498.94 163
16500.15 144
16501.36 160
16502.58 192
16503.79 183
16505.00 172
16506.22 163
16507.43 195
16508.65 181
16509.86 154
16511.07 167
16512.29 188
16513.50 213
16514.72 179
16515.93 182
16517.15 173
16518.36 161
16519.57 176
16520.79 187
16522.00 195
16523.22 176
16524.43 185
16525.65 173
16526.86 185
16528.08 193
16529.29 173
16530.51 179
16531.72 194
16532.93 165
16534.15 190
16535.36 185
16536.58 194
16537.79 196
16539.01 208
16540.22 190
16541.44 202
16542.65 173
16543.87 182
16545.09 196
16546.30 208
16547.52 207
16548.73 157
16549.95 225
16551.16 195
16552.38 180
16553.59 208
16554.81 225
16556.02 225
16557.24 227
16558.46 218
16559.67 209
16560.89 201
16562.10 230
16563.32 209
16564.54 225
16565.75 217
16566.97 225
16568.18 234
16569.40 245
16570.62 264
16571.83 229
16573.05 237
16574.27 258
16575.48 226
16576.70 231
16577.91 216
16579.13 223
16580.35 256
16581.56 226
16582.78 261
16584.00 249
16585.21 248
16586.43 240
16587.65 242
16588.87 244
16590.08 208
16591.30 256
16592.52 249
16593.73 249
16594.95 207
16596.17 226
16597.38 230
16598.60 206
16599.82 185
16601.04 220
16602.25 206
16603.47 178
16604.69 205
16605.91 207
16607.12 175
16608.34 177
16609.56 186
16610.78 192
16611.99 192
16613.21 158
16614.43 186
16615.65 195
16616.87 205
16618.08 169
16619.30 175
16620.52 205
16621.74 196
16622.96 173
16624.17 155
16625.39 178
16626.61 178
16627.83 195
16629.05 203
16630.27 180
16631.48 154
16632.70 167
16633.92 170
16635.14 176
16636.36 162
16637.58 175
16638.80 186
16640.02 179
16641.23 161
16642.45 173
16643.67 158
16644.89 182
16646.11 181
16647.33 180
16648.55 157
16649.77 156
16650.99 180
16652.21 159
16653.42 146
16654.64 158
16655.86 164
16657.08 170
16658.30 168
16659.52 173
16660.74 191
16661.96 190
16663.18 177
16664.40 190
16665.62 177
16666.84 182
16668.06 141
16669.28 184
16670.50 192
16671.72 180
16672.94 163
16674.16 173
16675.38 166
16676.60 177
16677.82 161
16679.04 171
16680.26 168
16681.48 172
16682.70 159
16683.92 158
16685.14 171
16686.36 149
16687.58 181
16688.80 163
16690.02 154
16691.24 151
16692.46 160
16693.69 156
16694.91 181
16696.13 147
16697.35 162
16698.57 161
16699.79 172
16701.01 161
16702.23 154
16703.45 170
16704.67 166
16705.90 157
16707.12 139
16708.34 163
16709.56 179
16710.78 176
16712.00 153
16713.22 147
16714.44 162
16715.67 155
16716.89 162
16718.11 159
16719.33 164
16720.55 153
16721.77 181
16723.00 151
16724.22 155
16725.44 131
16726.66 156
16727.88 180
16729.11 184
16730.33 140
16731.55 145
16732.77 173
16733.99 170
16735.22 141
16736.44 160
16737.66 166
16738.88 152
16740.11 169
16741.33 153
16742.55 165
16743.77 159
16745.00 161
16746.22 162
16747.44 130
16748.67 141
16749.89 164
16751.11 155
16752.33 131
16753.56 147
16754.78 152
16756.00 147
16757.23 158
16758.45 147
16759.67 171
16760.90 174
16762.12 147
16763.34 146
16764.57 155
16765.79 165
16767.01 154
16768.24 156
16769.46 166
16770.68 167
16771.91 133
16773.13 152
16774.35 149
16775.58 163
16776.80 147
16778.02 141
16779.25 157
16780.47 147
16781.70 156
16782.92 160
16784.14 175
16785.37 173
16786.59 167
16787.82 144
16789.04 158
16790.27 153
16791.49 165
16792.71 174
16793.94 173
16795.16 182
16796.39 147
16797.61 170
16798.84 171
16800.06 159
16801.29 173
16802.51 168
16803.74 155
16804.96 151
16806.19 152
16807.41 164
16808.64 155
16809.86 175
16811.09 156
16812.31 160
16813.54 158
16814.76 153
16815.99 173
16817.21 160
16818.44 161
16819.66 146
16820.89 172
16822.11 151
16823.34 153
16824.56 153
16825.79 160
16827.01 181
16828.24 165
16829.47 177
16830.69 171
16831.92 177
16833.14 169
16834.37 183
16835.60 171
16836.82 182
16838.05 166
16839.27 198
16840.50 163
16841.73 162
16842.95 168
16844.18 185
16845.40 182
16846.63 219
16847.86 214
16849.08 202
16850.31 187
16851.54 170
16852.76 196
16853.99 213
16855.22 212
16856.44 201
16857.67 189
16858.90 195
16860.12 219
16861.35 201
16862.58 208
16863.80 235
16865.03 238
16866.26 218
16867.49 225
16868.71 214
16869.94 249
16871.17 263
16872.39 236
16873.62 231
16874.85 218
16876.08 260
16877.30 233
16878.53 252
16879.76 243
16880.99 238
16882.21 253
16883.44 252
16884.67 230
16885.90 252
16887.13 262
16888.35 278
16889.58 273
16890.81 248
16892.04 247
16893.27 231
16894.49 226
16895.72 207
16896.95 241
16898.18 244
16899.41 241
16900.63 216
16901.86 234
16903.09 221
16904.32 210
16905.55 201
16906.78 212
16908.01 186
16909.23 200
16910.46 209
16911.69 175
16912.92 197
16914.15 213
16915.38 204
16916.61 193
16917.84 179
16919.06 171
16920.29 195
16921.52 182
16922.75 180
16923.98 186
16925.21 185
16926.44 213
16927.67 197
16928.90 206
16930.13 177
16931.36 158
16932.59 172
16933.82 179
16935.05 179
16936.27 183
16937.50 165
16938.73 174
16939.96 194
16941.19 169
16942.42 182
16943.65 170
16944.88 149
16946.11 183
16947.34 175
16948.57 174
16949.80 165
16951.03 173
16952.26 162
16953.49 154
16954.72 158
16955.95 185
16957.19 178
16958.42 181
16959.65 177
16960.88 147
16962.11 173
16963.34 163
16964.57 191
16965.80 171
16967.03 161
16968.26 170
16969.49 153
16970.72 172
16971.95 188
16973.18 155
16974.42 190
16975.65 174
16976.88 157
16978.11 179
16979.34 178
16980.57 183
16981.80 169
16983.03 175
16984.26 178
16985.50 163
16986.73 182
16987.96 200
16989.19 190
16990.42 194
16991.65 176
16992.89 192
16994.12 196
16995.35 168
16996.58 161
16997.81 177
16999.04 189
17000.28 182
17001.51 164
17002.74 152
17003.97 174
17005.20 160
17006.44 151
17007.67 166
17008.90 159
17010.13 186
17011.37 175
17012.60 148
17013.83 155
17015.06 168
17016.30 164
17017.53 151
17018.76 140
17019.99 174
17021.23 148
17022.46 151
17023.69 154
17024.92 179
17026.16 170
17027.39 171
17028.62 177
17029.86 167
17031.09 140
17032.32 140
17033.56 152
17034.79 149
17036.02 156
17037.26 156
17038.49 139
17039.72 137
17040.96 115
17042.19 137
17043.42 166
17044.66 141
17045.89 151
17047.12 160
17048.36 150
17049.59 135
17050.82 156
17052.06 158
17053.29 166
17054.53 161
17055.76 134
17056.99 141
17058.23 160
17059.46 130
17060.70 143
17061.93 142
17063.16 130
17064.40 146
17065.63 140
17066.87 144
17068.10 150
17069.34 161
17070.57 174
17071.81 132
17073.04 160
17074.27 151
17075.51 156
17076.74 155
17077.98 154
17079.21 158
17080.45 138
17081.68 141
17082.92 141
17084.15 137
17085.39 136
17086.62 135
17087.86 164
17089.09 152
17090.33 160
17091.56 144
17092.80 145
17094.04 157
17095.27 124
17096.51 140
17097.74 116
17098.98 163
17100.21 155
17101.45 139
17102.68 155
17103.92 145
17105.16 154
17106.39 156
17107.63 145
17108.86 139
17110.10 147
17111.33 132
17112.57 125
17113.81 164
17115.04 177
17116.28 162
17117.52 148
17118.75 126
17119.99 116
17121.22 143
17122.46 143
17123.70 124
17124.93 137
17126.17 135
17127.41 135
17128.64 142
17129.88 152
17131.12 156
17132.35 158
17133.59 144
17134.83 150
17136.06 144
17137.30 154
17138.54 127
17139.77 153
17141.01 113
17142.25 131
17143.49 133
17144.72 151
17145.96 164
17147.20 137
17148.43 130
17149.67 142
17150.91 152
17152.15 150
17153.38 139
17154.62 124
17155.86 134
17157.10 133
17158.33 97
17159.57 129
17160.81 142
17162.05 157
17163.29 129
17164.52 126
17165.76 123
17167.00 118
17168.24 135
17169.48 118
17170.71 130
17171.95 115
17173.19 136
17174.43 151
17175.67 146
17176.91 155
17178.14 151
17179.38 136
17180.62 120
17181.86 150
17183.10 145
17184.34 131
17185.57 104
17186.81 107
17188.05 128
17189.29 141
17190.53 131
17191.77 140
17193.01 144
17194.25 104
17195.49 117
17196.72 140
17197.96 121
17199.20 141
17200.44 137
17201.68 124
17202.92 147
17204.16 122
17205.40 122
17206.64 142
17207.88 125
17209.12 140
17210.36 129
17211.60 133
17212.84 134
17214.08 128
17215.32 130
17216.56 130
17217.80 127
17219.04 137
17220.28 148
17221.52 169
17222.76 127
17224.00 130
17225.24 124
17226.48 132
17227.72 114
17228.96 116
17230.20 145
17231.44 148
17232.68 111
17233.92 123
17235.16 121
17236.40 131
17237.64 132
17238.88 141
17240.12 123
17241.36 130
17242.60 102
17243.84 125
17245.08 112
17246.32 115
17247.57 125
17248.81 132
17250.05 130
17251.29 142
17252.53 128
17253.77 117
17255.01 142
17256.25 136
17257.49 118
17258.74 123
17259.98 106
17261.22 125
17262.46 134
17263.70 127
17264.94 130
17266.18 132
17267.43 133
17268.67 120
17269.91 127
17271.15 107
17272.39 118
17273.63 121
17274.88 133
17276.12 120
17277.36 107
17278.60 128
17279.84 109
17281.09 120
17282.33 132
17283.57 128
17284.81 137
17286.06 152
17287.30 137
17288.54 137
17289.78 133
17291.02 140
17292.27 96
17293.51 132
17294.75 140
17296.00 134
17297.24 93
17298.48 102
17299.72 120
17300.97 131
17302.21 137
17303.45 128
17304.70 124
17305.94 114
17307.18 108
17308.42 116
17309.67 123
17310.91 126
17312.15 147
17313.40 128
17314.64 141
17315.88 102
17317.13 139
17318.37 143
17319.61 118
17320.86 127
17322.10 132
17323.34 135
17324.59 142
17325.83 124
17327.08 107
17328.32 135
17329.56 116
17330.81 123
17332.05 121
17333.30 119
17334.54 106
17335.78 145
17337.03 154
17338.27 143
17339.52 155
17340.76 144
17342.00 137
17343.25 135
17344.49 128
17345.74 112
17346.98 120
17348.23 125
17349.47 132
17350.72 122
17351.96 126
17353.21 124
17354.45 140
17355.70 128
17356.94 144
17358.18 151
17359.43 130
17360.67 144
17361.92 136
17363.16 122
17364.41 115
17365.66 127
17366.90 133
17368.15 140
17369.39 128
17370.64 128
17371.88 125
17373.13 150
17374.37 146
17375.62 117
17376.86 115
17378.11 165
17379.35 144
17380.60 134
17381.85 121
17383.09 107
17384.34 148
17385.58 129
17386.83 127
17388.08 121
17389.32 129
17390.57 108
17391.81 128
17393.06 125
17394.31 125
17395.55 114
17396.80 154
17398.04 129
17399.29 145
17400.54 138
17401.78 117
17403.03 130
17404.28 129
17405.52 136
17406.77 129
17408.02 144
17409.26 120
17410.51 146
17411.76 142
17413.00 134
17414.25 124
17415.50 152
17416.75 140
17417.99 123
17419.24 125
17420.49 118
17421.73 140
17422.98 141
17424.23 157
17425.48 152
17426.72 155
17427.97 148
17429.22 124
17430.46 127
17431.71 141
17432.96 141
17434.21 146
17435.46 148
17436.70 145
17437.95 140
17439.20 141
17440.45 123
17441.69 139
17442.94 145
17444.19 159
17445.44 129
17446.69 116
17447.93 135
17449.18 159
17450.43 154
17451.68 124
17452.93 146
17454.18 130
17455.42 145
17456.67 145
17457.92 165
17459.17 133
17460.42 111
17461.67 152
17462.92 154
17464.16 138
17465.41 147
17466.66 143
17467.91 144
17469.16 148
17470.41 151
17471.66 116
17472.91 141
17474.16 161
17475.40 148
17476.65 154
17477.90 142
17479.15 162
17480.40 164
17481.65 148
17482.90 158
17484.15 134
17485.40 163
17486.65 137
17487.90 154
17489.15 147
17490.40 159
17491.65 177
17492.90 181
17494.15 122
17495.40 140
17496.65 168
17497.90 184
17499.15 163
17500.40 142
17501.65 148
17502.90 165
17504.15 161
17505.40 147
17506.65 156
17507.90 155
17509.15 175
17510.40 178
17511.65 191
17512.90 180
17514.15 162
17515.40 163
17516.65 189
17517.90 170
17519.15 163
17520.40 174
17521.65 172
17522.90 193
17524.15 159
17525.41 173
17526.66 189
17527.91 194
17529.16 184
17530.41 183
17531.66 181
17532.91 194
17534.16 164
17535.41 172
17536.67 189
17537.92 193
17539.17 183
17540.42 187
17541.67 169
17542.92 178
17544.17 193
17545.43 174
17546.68 177
17547.93 168
17549.18 184
17550.43 198
17551.68 166
17552.94 168
17554.19 182
17555.44 178
17556.69 171
17557.94 200
17559.20 173
17560.45 151
17561.70 166
17562.95 170
17564.21 156
17565.46 181
17566.71 183
17567.96 186
17569.21 172
17570.47 146
17571.72 171
17572.97 153
17574.22 146
17575.48 150
17576.73 164
17577.98 187
17579.24 193
17580.49 167
17581.74 173
17582.99 149
17584.25 187
17585.50 150
17586.75 164
17588.01 140
17589.26 156
17590.51 178
17591.77 194
17593.02 171
17594.27 173
17595.53 181
17596.78 185
17598.03 182
17599.29 169
17600.54 209
17601.79 180
17603.05 197
17604.30 163
17605.56 188
17606.81 161
17608.06 197
17609.32 171
17610.57 165
17611.82 162
17613.08 156
17614.33 177
17615.59 203
17616.84 185
17618.10 179
17619.35 182
17620.60 164
17621.86 162
17623.11 155
17624.37 159
17625.62 134
17626.88 161
17628.13 151
17629.39 135
17630.64 129
17631.89 161
17633.15 163
17634.40 158
17635.66 164
17636.91 148
17638.17 155
17639.42 153
17640.68 150
17641.93 145
17643.19 173
17644.44 171
17645.70 150
17646.95 144
17648.21 176
17649.47 144
17650.72 177
17651.98 143
17653.23 126
17654.49 165
17655.74 164
17657.00 174
17658.25 136
17659.51 145
17660.77 130
17662.02 150
17663.28 156
17664.53 162
17665.79 164
17667.04 157
17668.30 148
17669.56 127
17670.81 133
17672.07 145
17673.33 159
17674.58 148
17675.84 155
17677.09 150
17678.35 146
17679.61 156
17680.86 155
17682.12 158
17683.38 161
17684.63 149
17685.89 151
17687.15 138
17688.40 128
17689.66 134
17690.92 130
17692.17 140
17693.43 130
17694.69 130
17695.94 147
17697.20 144
17698.46 149
17699.72 136
17700.97 139
17702.23 155
17703.49 148
17704.74 142
17706.00 132
17707.26 138
17708.52 142
17709.77 131
17711.03 117
17712.29 128
17713.55 136
17714.80 157
17716.06 147
17717.32 125
17718.58 133
17719.84 128
17721.09 121
17722.35 124
17723.61 136
17724.87 138
17726.13 154
17727.38 125
17728.64 146
17729.90 131
17731.16 123
17732.42 141
17733.67 139
17734.93 125
17736.19 137
17737.45 142
17738.71 131
17739.97 117
17741.23 125
17742.48 142
17743.74 134
17745.00 143
17746.26 127
17747.52 137
17748.78 128
17750.04 151
17751.30 138
17752.55 132
17753.81 137
17755.07 107
17756.33 121
17757.59 134
17758.85 113
17760.11 138
17761.37 134
17762.63 123
17763.89 136
17765.15 119
17766.41 147
17767.67 126
17768.93 127
17770.19 135
17771.45 124
17772.70 126
17773.96 131
17775.22 123
17776.48 139
17777.74 146
17779.00 145
17780.26 148
17781.52 145
17782.78 131
17784.04 132
17785.30 114
17786.56 134
17787.82 118
17789.09 111
17790.35 113
17791.61 127
17792.87 141
17794.13 131
17795.39 104
17796.65 144
17797.91 128
17799.17 114
17800.43 135
17801.69 139
17802.95 129
17804.21 117
17805.47 112
17806.73 111
17808.00 130
17809.26 130
17810.52 130
17811.78 125
17813.04 136
17814.30 111
17815.56 127
17816.82 138
17818.08 137
17819.35 119
17820.61 116
17821.87 134
17823.13 118
17824.39 123
17825.65 118
17826.92 148
17828.18 133
17829.44 128
17830.70 122
17831.96 115
17833.22 118
17834.49 129
17835.75 113
17837.01 116
17838.27 101
17839.53 117
17840.80 124
17842.06 114
17843.32 94
17844.58 122
17845.85 121
17847.11 111
17848.37 116
17849.63 114
17850.89 113
17852.16 97
17853.42 114
17854.68 125
17855.95 119
17857.21 101
17858.47 101
17859.73 118
17861.00 127
17862.26 112
17863.52 110
17864.79 122
17866.05 107
17867.31 128
17868.57 105
17869.84 106
17871.10 113
17872.36 120
17873.63 126
17874.89 108
17876.15 124
17877.42 115
17878.68 119
17879.94 112
17881.21 148
17882.47 118
17883.74 122
17885.00 131
17886.26 94
17887.53 128
17888.79 120
17890.05 135
17891.32 112
17892.58 121
17893.85 130
17895.11 112
17896.37 91
17897.64 86
17898.90 126
17900.17 121
17901.43 113
17902.70 105
17903.96 133
17905.22 138
17906.49 114
17907.75 106
17909.02 133
17910.28 118
17911.55 111
17912.81 134
17914.08 95
17915.34 105
17916.61 100
17917.87 110
17919.14 139
17920.40 114
17921.67 102
17922.93 109
17924.20 140
17925.46 115
17926.73 111
17927.99 133
17929.26 138
17930.52 140
17931.79 119
17933.05 112
17934.32 110
17935.58 123
17936.85 108
17938.12 123
17939.38 120
17940.65 99
17941.91 104
17943.18 125
17944.44 121
17945.71 106
17946.98 113
17948.24 122
17949.51 102
17950.77 102
17952.04 103
17953.31 140
17954.57 125
17955.84 90
17957.10 111
17958.37 116
17959.64 104
17960.90 130
17962.17 117
17963.44 115
17964.70 121
17965.97 106
17967.24 101
17968.50 110
17969.77 120
17971.04 104
17972.30 108
17973.57 104
17974.84 106
17976.10 121
17977.37 125
17978.64 136
17979.91 116
17981.17 112
17982.44 88
17983.71 106
17984.97 99
17986.24 110
17987.51 120
17988.78 111
17990.04 114
17991.31 103
17992.58 126
17993.85 153
17995.11 133
17996.38 108
17997.65 114
17998.92 99
18000.18 103
18001.45 107
18002.72 108
18003.99 106
18005.26 112
18006.52 106
18007.79 115
18009.06 108
18010.33 120
18011.60 111
18012.86 96
18014.13 105
18015.40 99
18016.67 109
18017.94 111
18019.21 117
18020.47 102
18021.74 135
18023.01 112
18024.28 119
18025.55 126
18026.82 138
18028.09 109
18029.36 110
18030.62 123
18031.89 114
18033.16 121
18034.43 100
18035.70 132
18036.97 130
18038.24 111
18039.51 123
18040.78 126
18042.05 117
18043.32 104
18044.59 129
18045.85 120
18047.12 99
18048.39 128
18049.66 109
18050.93 118
18052.20 127
18053.47 123
18054.74 121
18056.01 123
18057.28 110
18058.55 109
18059.82 126
18061.09 118
18062.36 111
18063.63 115
18064.90 129
18066.17 114
18067.44 124
18068.71 100
18069.98 129
18071.25 141
18072.52 108
18073.79 112
18075.06 112
18076.33 110
18077.60 111
18078.87 134
18080.15 113
18081.42 118
18082.69 96
18083.96 122
18085.23 119
18086.50 103
18087.77 109
18089.04 127
18090.31 121
18091.58 110
18092.85 125
18094.12 118
18095.40 127
18096.67 108
18097.94 118
18099.21 92
18100.48 110
18101.75 105
18103.02 128
18104.30 104
18105.57 123
18106.84 108
18108.11 112
18109.38 115
18110.65 93
18111.92 125
18113.20 128
18114.47 110
18115.74 113
18117.01 138
18118.28 117
18119.56 115
18120.83 104
18122.10 137
18123.37 136
18124.64 135
18125.92 151
18127.19 126
18128.46 127
18129.73 139
18131.01 124
18132.28 130
18133.55 116
18134.82 109
18136.10 134
18137.37 123
18138.64 144
18139.91 119
18141.19 113
18142.46 118
18143.73 133
18145.01 133
18146.28 129
18147.55 135
18148.82 137
18150.10 129
18151.37 121
18152.64 103
18153.92 117
18155.19 135
18156.46 105
18157.74 123
18159.01 124
18160.28 108
18161.56 99
18162.83 103
18164.10 124
18165.38 130
18166.65 109
18167.93 112
18169.20 124
18170.47 114
18171.75 122
18173.02 135
18174.29 118
18175.57 106
18176.84 116
18178.12 116
18179.39 140
18180.66 111
18181.94 110
18183.21 110
18184.49 146
18185.76 102
18187.04 124
18188.31 127
18189.59 124
18190.86 114
18192.13 118
18193.41 126
18194.68 118
18195.96 125
18197.23 141
18198.51 118
18199.78 120
18201.06 110
18202.33 107
18203.61 113
18204.88 101
18206.16 121
18207.43 113
18208.71 131
18209.98 99
18211.26 121
18212.53 128
18213.81 134
18215.08 128
18216.36 98
18217.63 135
18218.91 119
18220.19 127
18221.46 95
18222.74 108
18224.01 90
18225.29 111
18226.56 116
18227.84 119
18229.12 108
18230.39 141
18231.67 121
18232.94 107
18234.22 131
18235.50 132
18236.77 133
18238.05 136
18239.32 104
18240.60 126
18241.88 123
18243.15 104
18244.43 134
18245.71 122
18246.98 108
18248.26 116
18249.54 121
18250.81 117
18252.09 101
18253.37 121
18254.64 128
18255.92 142
18257.20 115
18258.47 102
18259.75 97
18261.03 120
18262.30 128
18263.58 111
18264.86 105
18266.13 120
18267.41 112
18268.69 118
18269.97 128
18271.24 117
18272.52 110
18273.80 118
18275.08 130
18276.35 136
18277.63 124
18278.91 122
18280.19 120
18281.46 106
18282.74 93
18284.02 108
18285.30 125
18286.58 106
18287.85 106
18289.13 112
18290.41 112
18291.69 103
18292.97 110
18294.24 107
18295.52 114
18296.80 105
18298.08 103
18299.36 101
18300.63 112
18301.91 105
18303.19 134
18304.47 126
18305.75 117
18307.03 126
18308.31 77
18309.58 112
18310.86 83
18312.14 100
18313.42 115
18314.70 135
18315.98 131
18317.26 113
18318.54 108
18319.82 109
18321.09 119
18322.37 99
18323.65 111
18324.93 98
18326.21 113
18327.49 119
18328.77 123
18330.05 87
18331.33 103
18332.61 114
18333.89 135
18335.17 119
18336.45 116
18337.73 128
18339.01 134
18340.29 113
18341.57 115
18342.85 117
18344.13 116
18345.41 148
18346.69 127
18347.97 95
18349.25 96
18350.53 113
18351.81 128
18353.09 113
18354.37 98
18355.65 110
18356.93 108
18358.21 130
18359.49 114
18360.77 116
18362.05 110
18363.33 107
18364.61 120
18365.89 110
18367.17 93
18368.45 96
18369.73 109
18371.01 110
18372.29 98
18373.58 113
18374.86 99
18376.14 127
18377.42 98
18378.70 117
18379.98 104
18381.26 106
18382.54 114
18383.82 119
18385.11 106
18386.39 111
18387.67 116
18388.95 96
18390.23 100
18391.51 103
18392.79 123
18394.08 116
18395.36 114
18396.64 88
18397.92 105
18399.20 101
18400.49 124
18401.77 122
18403.05 108
18404.33 132
18405.61 135
18406.90 120
18408.18 114
18409.46 111
18410.74 98
18412.02 101
18413.31 120
18414.59 114
18415.87 94
18417.15 124
18418.44 100
18419.72 104
18421.00 89
18422.28 118
18423.57 116
18424.85 114
18426.13 122
18427.41 110
18428.70 116
18429.98 96
18431.26 111
18432.55 114
18433.83 118
18435.11 76
18436.40 91
18437.68 104
18438.96 110
18440.25 113
18441.53 102
18442.81 93
18444.10 95
18445.38 91
18446.66 92
18447.95 128
18449.23 132
18450.51 117
18451.80 107
18453.08 105
18454.36 132
18455.65 118
18456.93 103
18458.22 129
18459.50 115
18460.78 97
18462.07 131
18463.35 125
18464.64 126
18465.92 104
18467.20 122
18468.49 97
18469.77 118
18471.06 84
18472.34 116
18473.63 97
18474.91 112
18476.19 112
18477.48 130
18478.76 98
18480.05 97
18481.33 125
18482.62 108
18483.90 109
18485.19 129
18486.47 130
18487.76 110
18489.04 100
18490.33 106
18491.61 100
18492.90 109
18494.18 125
18495.47 97
18496.75 101
18498.04 100
18499.32 107
18500.61 106
18501.89 103
18503.18 108
18504.46 101
18505.75 124
18507.04 108
18508.32 115
18509.61 95
18510.89 129
18512.18 135
18513.46 110
18514.75 101
18516.04 105
18517.32 108
18518.61 114
18519.89 111
18521.18 102
18522.47 90
18523.75 126
18525.04 101
18526.32 112
18527.61 114
18528.90 133
18530.18 122
18531.47 110
18532.76 116
18534.04 100
18535.33 114
18536.62 127
18537.90 107
18539.19 110
18540.48 99
18541.76 127
18543.05 105
18544.34 103
18545.62 90
18546.91 116
18548.20 95
18549.48 108
18550.77 97
18552.06 96
18553.35 115
18554.63 150
18555.92 116
18557.21 110
18558.50 117
18559.78 123
18561.07 122
18562.36 103
18563.65 107
18564.93 125
18566.22 131
18567.51 121
18568.80 107
18570.08 103
18571.37 116
18572.66 131
18573.95 123
18575.24 99
18576.52 122
18577.81 119
18579.10 124
18580.39 132
18581.68 145
18582.96 126
18584.25 139
18585.54 134
18586.83 123
18588.12 126
18589.41 121
18590.69 130
18591.98 127
18593.27 126
18594.56 96
18595.85 137
18597.14 125
18598.43 138
18599.71 119
18601.00 98
18602.29 136
18603.58 152
18604.87 131
18606.16 132
18607.45 124
18608.74 106
18610.03 147
18611.32 133
18612.61 124
18613.89 125
18615.18 128
18616.47 118
18617.76 135
18619.05 123
18620.34 143
18621.63 137
18622.92 147
18624.21 120
18625.50 120
18626.79 115
18628.08 121
18629.37 151
18630.66 115
18631.95 120
18633.24 115
18634.53 139
18635.82 106
18637.11 115
18638.40 124
18639.69 116
18640.98 123
18642.27 127
18643.56 118
18644.85 113
18646.14 114
18647.43 119
18648.72 101
18650.01 114
18651.30 122
18652.59 99
18653.89 140
18655.18 88
18656.47 111
18657.76 134
18659.05 128
18660.34 106
18661.63 97
18662.92 104
18664.21 114
18665.50 93
18666.79 109
18668.09 116
18669.38 101
18670.67 134
18671.96 112
18673.25 106
18674.54 103
18675.83 121
18677.13 113
18678.42 110
18679.71 102
18681.00 108
18682.29 99
18683.58 114
18684.88 94
18686.17 118
18687.46 110
18688.75 116
18690.04 120
18691.33 92
18692.63 123
18693.92 113
18695.21 116
18696.50 113
18697.80 103
18699.09 110
18700.38 111
18701.67 85
18702.96 108
18704.26 110
18705.55 109
18706.84 102
18708.13 97
18709.43 105
18710.72 95
18712.01 117
18713.31 85
18714.60 95
18715.89 107
18717.18 137
18718.48 115
18719.77 114
18721.06 105
18722.36 131
18723.65 112
18724.94 90
18726.24 114
18727.53 113
18728.82 117
18730.12 114
18731.41 111
18732.70 94
18734.00 116
18735.29 115
18736.58 114
18737.88 100
18739.17 101
18740.46 119
18741.76 111
18743.05 99
18744.34 89
18745.64 112
18746.93 123
18748.23 118
18749.52 97
18750.81 99
18752.11 126
18753.40 115
18754.70 110
18755.99 111
18757.29 91
18758.58 106
18759.87 109
18761.17 133
18762.46 92
18763.76 103
18765.05 110
18766.35 105
18767.64 105
18768.94 99
18770.23 129
18771.53 113
18772.82 98
18774.11 100
18775.41 99
18776.70 104
18778.00 99
18779.29 98
18780.59 105
18781.89 109
18783.18 107
18784.48 108
18785.77 112
18787.07 97
18788.36 110
18789.66 117
18790.95 100
18792.25 90
18793.54 93
18794.84 125
18796.13 92
18797.43 116
18798.73 117
18800.02 117
18801.32 109
18802.61 101
18803.91 111
18805.20 118
18806.50 107
18807.80 99
18809.09 112
18810.39 113
18811.69 95
18812.98 92
18814.28 115
18815.57 114
18816.87 146
18818.17 93
18819.46 102
18820.76 82
18822.06 115
18823.35 111
18824.65 101
18825.95 93
18827.24 104
18828.54 109
18829.84 111
18831.13 100
18832.43 107
18833.73 110
18835.02 131
18836.32 152
18837.62 94
18838.91 125
18840.21 123
18841.51 98
18842.81 101
18844.10 98
18845.40 100
18846.70 102
18848.00 116
18849.29 113
18850.59 94
18851.89 125
18853.19 118
18854.48 118
18855.78 121
18857.08 104
18858.38 115
18859.67 109
18860.97 103
18862.27 106
18863.57 108
18864.87 86
18866.16 87
18867.46 84
18868.76 82
18870.06 109
18871.36 101
18872.66 104
18873.95 89
18875.25 107
18876.55 103
18877.85 105
18879.15 108
18880.45 91
18881.74 94
18883.04 103
18884.34 108
18885.64 103
18886.94 97
18888.24 76
18889.54 108
18890.84 122
18892.13 119
18893.43 91
18894.73 96
18896.03 101
18897.33 104
18898.63 97
18899.93 109
18901.23 89
18902.53 109
18903.83 92
18905.13 112
18906.43 89
18907.73 94
18909.02 95
18910.32 102
18911.62 96
18912.92 91
18914.22 124
18915.52 105
18916.82 125
18918.12 103
18919.42 102
18920.72 94
18922.02 108
18923.32 105
18924.62 94
18925.92 85
18927.22 93
18928.52 102
18929.82 109
18931.12 94
18932.42 99
18933.72 96
18935.02 83
18936.32 109
18937.63 83
18938.93 97
18940.23 118
18941.53 112
18942.83 86
18944.13 93
18945.43 100
18946.73 104
18948.03 85
18949.33 99
18950.63 93
18951.93 96
18953.23 104
18954.54 121
18955.84 92
18957.14 94
18958.44 97
18959.74 95
18961.04 105
18962.34 83
18963.64 94
18964.95 100
18966.25 83
18967.55 96
18968.85 102
18970.15 91
18971.45 79
18972.76 96
18974.06 93
18975.36 97
18976.66 80
18977.96 95
18979.27 83
18980.57 86
18981.87 98
18983.17 115
18984.47 88
18985.78 90
18987.08 97
18988.38 95
18989.68 100
18990.98 106
18992.29 92
18993.59 88
18994.89 108
18996.19 85
18997.50 110
18998.80 89
19000.10 94
19001.40 102
19002.71 95
19004.01 87
19005.31 84
19006.62 92
19007.92 83
19009.22 80
19010.53 87
19011.83 77
19013.13 90
19014.43 99
19015.74 105
19017.04 105
19018.34 83
19019.65 94
19020.95 84
19022.25 107
19023.56 103
19024.86 89
19026.16 101
19027.47 101
19028.77 101
19030.08 90
19031.38 97
19032.68 91
19033.99 113
19035.29 91
19036.59 105
19037.90 109
19039.20 116
19040.51 105
19041.81 117
19043.11 83
19044.42 99
19045.72 101
19047.03 106
19048.33 86
19049.64 98
19050.94 108
19052.25 99
19053.55 101
19054.85 99
19056.16 88
19057.46 80
19058.77 104
19060.07 101
19061.38 99
19062.68 116
19063.99 99
19065.29 85
19066.60 95
19067.90 98
19069.21 90
19070.51 101
19071.82 100
19073.12 95
19074.43 71
19075.73 91
19077.04 74
19078.34 86
19079.65 95
19080.95 92
19082.26 97
19083.57 113
19084.87 110
19086.18 102
19087.48 93
19088.79 102
19090.09 87
19091.40 77
19092.71 98
19094.01 97
19095.32 108
19096.62 89
19097.93 70
19099.24 91
19100.54 114
19101.85 81
19103.15 96
19104.46 98
19105.77 99
19107.07 112
19108.38 107
19109.69 104
19110.99 111
19112.30 110
19113.60 78
19114.91 99
19116.22 103
19117.52 119
19118.83 108
19120.14 93
19121.45 92
19122.75 121
19124.06 109
19125.37 109
19126.67 84
19127.98 97
19129.29 95
19130.59 90
19131.90 92
19133.21 88
19134.52 121
19135.82 97
19137.13 91
19138.44 94
19139.75 109
19141.05 94
19142.36 92
19143.67 82
19144.98 100
19146.28 94
19147.59 112
19148.90 96
19150.21 93
19151.51 76
19152.82 85
19154.13 97
19155.44 82
19156.75 97
19158.05 95
19159.36 95
19160.67 81
19161.98 108
19163.29 95
19164.60 107
19165.90 87
19167.21 100
19168.52 105
19169.83 101
19171.14 98
19172.45 102
19173.75 86
19175.06 95
19176.37 77
19177.68 89
19178.99 97
19180.30 95
19181.61 108
19182.92 108
19184.23 85
19185.53 75
19186.84 101
19188.15 87
19189.46 98
19190.77 97
19192.08 96
19193.39 102
19194.70 111
19196.01 105
19197.32 101
19198.63 86
19199.94 92
19201.25 92
19202.56 81
19203.87 89
19205.17 110
19206.48 105
19207.79 107
19209.10 84
19210.41 78
19211.72 111
19213.03 93
19214.34 90
19215.65 86
19216.96 94
19218.27 101
19219.58 88
19220.89 84
19222.21 92
19223.52 108
19224.83 123
19226.14 94
19227.45 77
19228.76 84
19230.07 93
19231.38 106
19232.69 90
19234.00 98
19235.31 102
19236.62 108
19237.93 102
19239.24 87
19240.55 99
19241.86 88
19243.18 108
19244.49 92
19245.80 81
19247.11 114
19248.42 116
19249.73 90
19251.04 91
19252.35 75
19253.67 106
19254.98 103
19256.29 97
19257.60 94
19258.91 83
19260.22 92
19261.53 96
19262.85 91
19264.16 92
19265.47 95
19266.78 96
19268.09 101
19269.40 95
19270.72 81
19272.03 96
19273.34 109
19274.65 103
19275.96 89
19277.28 98
19278.59 110
19279.90 112
19281.21 99
19282.53 95
19283.84 99
19285.15 100
19286.46 101
19287.78 93
19289.09 77
19290.40 95
19291.71 90
19293.03 105
19294.34 86
19295.65 110
19296.96 105
19298.28 99
19299.59 90
19300.90 85
19302.22 90
19303.53 99
19304.84 102
19306.16 90
19307.47 85
19308.78 89
19310.10 91
19311.41 80
19312.72 85
19314.04 94
19315.35 88
19316.66 90
19317.98 96
19319.29 94
19320.60 89
19321.92 111
19323.23 110
19324.54 103
19325.86 98
19327.17 79
19328.49 90
19329.80 94
19331.11 69
19332.43 99
19333.74 96
19335.06 105
19336.37 102
19337.68 96
19339.00 96
19340.31 87
19341.63 88
19342.94 88
19344.26 93
19345.57 79
19346.89 99
19348.20 112
19349.51 92
19350.83 88
19352.14 95
19353.46 102
19354.77 77
19356.09 80
19357.40 79
19358.72 109
19360.03 104
19361.35 81
19362.66 102
19363.98 84
19365.29 80
19366.61 92
19367.92 92
19369.24 87
19370.55 89
19371.87 87
19373.19 104
19374.50 98
19375.82 99
19377.13 103
19378.45 85
19379.76 80
19381.08 91
19382.39 111
19383.71 85
19385.03 73
19386.34 89
19387.66 77
19388.97 88
19390.29 92
19391.61 96
19392.92 78
19394.24 104
19395.55 100
19396.87 88
19398.19 80
19399.50 78
19400.82 96
19402.14 98
19403.45 92
19404.77 81
19406.09 91
19407.40 85
19408.72 88
19410.04 101
19411.35 96
19412.67 98
19413.99 93
19415.30 84
19416.62 91
19417.94 86
19419.25 99
19420.57 89
19421.89 97
19423.21 88
19424.52 102
19425.84 91
19427.16 96
19428.47 96
19429.79 87
19431.11 84
19432.43 89
19433.74 90
19435.06 87
19436.38 99
19437.70 85
19439.01 89
19440.33 104
19441.65 107
19442.97 101
19444.29 111
19445.60 87
19446.92 96
19448.24 94
19449.56 104
19450.88 96
19452.19 83
19453.51 87
19454.83 93
19456.15 90
19457.47 98
19458.78 85
19460.10 98
19461.42 107
19462.74 93
19464.06 93
19465.38 85
19466.70 116
19468.01 85
19469.33 86
19470.65 66
19471.97 89
19473.29 97
19474.61 91
19475.93 89
19477.25 91
19478.57 93
19479.88 93
19481.20 105
19482.52 87
19483.84 101
19485.16 111
19486.48 124
19487.80 89
19489.12 77
19490.44 105
19491.76 106
19493.08 94
19494.40 91
19495.72 103
19497.04 90
19498.36 103
19499.68 99
19501.00 84
19502.32 91
19503.64 92
19504.96 111
19506.28 95
19507.60 80
19508.92 87
19510.24 88
19511.56 99
19512.88 90
19514.20 94
19515.52 96
19516.84 87
19518.16 80
19519.48 89
19520.80 101
19522.12 88
19523.44 95
19524.76 83
19526.08 95
19527.40 93
19528.72 108
19530.04 132
19531.36 114
19532.68 82
19534.00 82
19535.33 95
19536.65 93
19537.97 93
19539.29 79
19540.61 114
19541.93 102
19543.25 113
19544.57 103
19545.89 83
19547.22 75
19548.54 96
19549.86 98
19551.18 83
19552.50 79
19553.82 93
19555.15 104
19556.47 115
19557.79 92
19559.11 97
19560.43 84
19561.75 91
19563.08 83
19564.40 94
19565.72 90
19567.04 88
19568.36 101
19569.69 89
19571.01 76
19572.33 98
19573.65 104
19574.97 114
19576.30 98
19577.62 83
19578.94 95
19580.26 96
19581.59 91
19582.91 89
19584.23 77
19585.55 92
19586.88 106
19588.20 82
19589.52 91
19590.85 98
19592.17 84
19593.49 105
19594.81 81
19596.14 83
19597.46 101
19598.78 91
19600.11 85
19601.43 97
19602.75 106
19604.08 112
19605.40 99
19606.72 115
19608.05 85
19609.37 84
19610.69 106
19612.02 94
19613.34 78
19614.66 93
19615.99 102
19617.31 79
19618.64 105
19619.96 105
19621.28 87
19622.61 87
19623.93 74
19625.26 101
19626.58 85
19627.90 100
19629.23 110
19630.55 83
19631.88 84
19633.20 93
19634.52 98
19635.85 107
19637.17 121
19638.50 98
19639.82 83
19641.15 67
19642.47 73
19643.80 101
19645.12 111
19646.45 103
19647.77 79
19649.09 88
19650.42 98
19651.74 89
19653.07 98
19654.39 83
19655.72 94
19657.04 117
19658.37 109
19659.69 88
19661.02 78
19662.35 91
19663.67 92
19665.00 115
19666.32 101
19667.65 114
19668.97 120
19670.30 108
19671.62 79
19672.95 85
19674.27 116
19675.60 111
19676.93 88
19678.25 86
19679.58 95
19680.90 84
19682.23 74
19683.56 99
19684.88 96
19686.21 91
19687.53 84
19688.86 90
19690.19 104
19691.51 87
19692.84 106
19694.16 106
19695.49 109
19696.82 79
19698.14 96
19699.47 80
19700.80 101
19702.12 78
19703.45 100
19704.78 102
19706.10 109
19707.43 82
19708.76 100
19710.08 97
19711.41 101
19712.74 105
19714.06 91
19715.39 83
19716.72 91
19718.05 87
19719.37 96
19720.70 87
19722.03 105
19723.35 93
19724.68 92
19726.01 104
19727.34 84
19728.66 82
19729.99 78
19731.32 66
19732.65 96
19733.98 98
19735.30 84
19736.63 98
19737.96 96
19739.29 93
19740.61 83
19741.94 83
19743.27 88
19744.60 88
19745.93 75
19747.25 96
19748.58 70
19749.91 98
19751.24 89
19752.57 96
19753.90 104
19755.22 85
19756.55 85
19757.88 88
19759.21 109
19760.54 100
19761.87 97
19763.20 83
19764.52 94
19765.85 93
19767.18 117
19768.51 81
19769.84 88
19771.17 80
19772.50 92
19773.83 96
19775.16 86
19776.48 80
19777.81 103
19779.14 91
19780.47 78
19781.80 77
19783.13 102
19784.46 98
19785.79 97
19787.12 97
19788.45 102
19789.78 110
19791.11 93
19792.44 115
19793.77 106
19795.10 83
19796.43 83
19797.76 93
19799.09 89
19800.42 78
19801.75 81
19803.08 91
19804.41 102
19805.74 96
19807.07 113
19808.40 93
19809.73 93
19811.06 89
19812.39 118
19813.72 105
19815.05 90
19816.38 93
19817.71 100
19819.04 98
19820.37 96
19821.70 80
19823.03 89
19824.36 94
19825.69 86
19827.02 95
19828.35 80
19829.69 98
19831.02 120
19832.35 103
19833.68 90
19835.01 85
19836.34 97
19837.67 104
19839.00 93
19840.33 89
19841.67 95
19843.00 89
19844.33 89
19845.66 86
19846.99 99
19848.32 110
19849.65 122
19850.99 98
19852.32 89
19853.65 89
19854.98 105
19856.31 95
19857.64 112
19858.98 84
19860.31 74
19861.64 117
19862.97 112
19864.30 117
19865.64 87
19866.97 104
19868.30 83
19869.63 80
19870.97 62
19872.30 93
19873.63 104
19874.96 84
19876.29 89
19877.63 99
19878.96 90
19880.29 90
19881.63 102
19882.96 102
19884.29 87
19885.62 82
19886.96 98
19888.29 87
19889.62 72
19890.95 84
19892.29 106
19893.62 89
19894.95 101
19896.29 89
19897.62 94
19898.95 110
19900.29 83
19901.62 90
19902.95 78
19904.29 78
19905.62 75
19906.95 99
19908.29 87
19909.62 92
19910.95 92
19912.29 91
19913.62 98
19914.96 96
19916.29 89
19917.62 110
19918.96 100
19920.29 90
19921.63 104
19922.96 105
19924.29 99
19925.63 91
19926.96 116
19928.30 83
19929.63 92
19930.96 89
19932.30 111
19933.63 86
19934.97 87
19936.30 96
19937.64 111
19938.97 101
19940.31 93
19941.64 96
19942.98 85
19944.31 103
19945.64 104
19946.98 113
19948.31 88
19949.65 96
19950.98 82
19952.32 99
19953.65 66
19954.99 89
19956.32 88
19957.66 80
19959.00 109
19960.33 104
19961.67 94
19963.00 95
19964.34 95
19965.67 98
19967.01 104
19968.34 100
19969.68 102
19971.01 105
19972.35 103
19973.69 92
19975.02 94
19976.36 117
19977.69 112
19979.03 106
19980.37 88
19981.70 91
19983.04 101
19984.37 104
19985.71 87
19987.05 93
19988.38 94
19989.72 100
19991.05 100
19992.39 90
19993.73 97
19995.06 106
19996.40 106
19997.74 100
19999.07 76
20000.41 101
20001.75 90
20003.08 95
20004.42 111
20005.76 113
20007.09 131
20008.43 91
20009.77 114
20011.10 88
20012.44 126
20013.78 97
20015.12 118
20016.45 89
20017.79 97
20019.13 95
20020.47 82
20021.80 112
20023.14 100
20024.48 90
20025.81 101
20027.15 113
20028.49 96
20029.83 97
20031.17 101
20032.50 118
20033.84 107
20035.18 107
20036.52 89
20037.85 123
20039.19 132
20040.53 109
20041.87 99
20043.21 119
20044.54 124
20045.88 96
20047.22 113
20048.56 91
20049.90 113
20051.24 103
20052.57 99
20053.91 110
20055.25 123
20056.59 101
20057.93 94
20059.27 90
20060.61 97
20061.94 117
20063.28 99
20064.62 85
20065.96 113
20067.30 125
20068.64 96
20069.98 104
20071.32 82
20072.66 108
20073.99 104
20075.33 105
20076.67 90
20078.01 118
20079.35 94
20080.69 92
20082.03 110
20083.37 95
20084.71 109
20086.05 99
20087.39 106
20088.73 101
20090.07 99
20091.41 94
20092.75 100
20094.09 106
20095.43 114
20096.77 83
20098.11 98
20099.45 92
20100.79 105
20102.13 84
20103.47 96
20104.81 104
20106.15 78
20107.49 104
20108.83 73
20110.17 103
20111.51 76
20112.85 119
20114.19 93
20115.53 95
20116.87 93
20118.21 102
20119.55 113
20120.89 92
20122.23 88
20123.57 99
20124.91 102
20126.25 93
20127.60 95
20128.94 90
20130.28 93
20131.62 93
20132.96 117
20134.30 86
20135.64 119
