# Supplementary material for: MALDI-TOF MS typing enables the classification of brewing yeasts of the genus Saccharomyces to major beer styles
Source: PLoS One. 2017 Aug 9;12(8):e0181694. doi: 10.1371/journal.pone.0181694 (PMC5549903; doi:10.1371/journal.pone.0181694)
Supplement: S15 File — The directory includes 90 raw files and was zipped to “.zip”; the folder has three strains with 30 spectra per strain; S1 Text explains the raw files with an example and Table 1 represents the yeast strains used within the experiment. (ZIP) [file pone.0181694.s018.zip › 43-45/30669-454-OG-WB-WB-YPG-18h-E-E_2015-10-29__0_B2_1.dat]

1999.91 1177
2000.33 1163
2000.75 1331
2001.17 1310
2001.59 1202
2002.02 1060
2002.44 931
2002.86 926
2003.28 925
2003.70 955
2004.13 957
2004.55 891
2004.97 892
2005.39 910
2005.81 927
2006.24 1000
2006.66 975
2007.08 912
2007.50 887
2007.93 897
2008.35 995
2008.77 1084
2009.19 1055
2009.62 940
2010.04 1069
2010.46 1052
2010.88 1052
2011.31 981
2011.73 892
2012.15 1018
2012.58 1016
2013.00 1016
2013.42 929
2013.84 917
2014.27 827
2014.69 907
2015.11 887
2015.54 838
2015.96 842
2016.38 862
2016.81 910
2017.23 969
2017.65 963
2018.08 1026
2018.50 1003
2018.92 985
2019.35 1063
2019.77 950
2020.19 1030
2020.62 982
2021.04 1006
2021.47 973
2021.89 976
2022.31 990
2022.74 1006
2023.16 860
2023.59 833
2024.01 838
2024.43 852
2024.86 808
2025.28 797
2025.71 827
2026.13 928
2026.55 945
2026.98 845
2027.40 950
2027.83 902
2028.25 919
2028.68 921
2029.10 845
2029.53 881
2029.95 909
2030.38 881
2030.80 892
2031.23 926
2031.65 896
2032.08 955
2032.50 900
2032.93 808
2033.35 996
2033.78 984
2034.20 968
2034.63 865
2035.05 952
2035.48 948
2035.90 997
2036.33 971
2036.75 879
2037.18 912
2037.60 957
2038.03 1054
2038.45 901
2038.88 913
2039.31 929
2039.73 809
2040.16 927
2040.58 935
2041.01 903
2041.43 938
2041.86 986
2042.29 944
2042.71 991
2043.14 896
2043.56 934
2043.99 961
2044.42 986
2044.84 940
2045.27 984
2045.70 942
2046.12 886
2046.55 1071
2046.98 970
2047.40 876
2047.83 1000
2048.25 930
2048.68 987
2049.11 1012
2049.53 871
2049.96 953
2050.39 921
2050.82 976
2051.24 1020
2051.67 1007
2052.10 929
2052.52 922
2052.95 891
2053.38 857
2053.80 853
2054.23 919
2054.66 893
2055.09 935
2055.51 980
2055.94 963
2056.37 950
2056.80 1007
2057.22 976
2057.65 910
2058.08 930
2058.51 830
2058.93 921
2059.36 1002
2059.79 1019
2060.22 923
2060.65 935
2061.07 1020
2061.50 1054
2061.93 1057
2062.36 1026
2062.79 1119
2063.21 1243
2063.64 1196
2064.07 1227
2064.50 1206
2064.93 1291
2065.36 1406
2065.78 1408
2066.21 1304
2066.64 1286
2067.07 1282
2067.50 1421
2067.93 1199
2068.36 1180
2068.78 1122
2069.21 988
2069.64 1046
2070.07 989
2070.50 1038
2070.93 907
2071.36 798
2071.79 932
2072.22 946
2072.64 890
2073.07 927
2073.50 871
2073.93 845
2074.36 954
2074.79 996
2075.22 952
2075.65 996
2076.08 989
2076.51 982
2076.94 899
2077.37 977
2077.80 1061
2078.23 1006
2078.66 964
2079.09 1112
2079.52 904
2079.95 962
2080.38 945
2080.81 879
2081.24 950
2081.67 934
2082.10 913
2082.53 1060
2082.96 966
2083.39 869
2083.82 902
2084.25 858
2084.68 1058
2085.11 1027
2085.54 960
2085.97 947
2086.40 988
2086.83 954
2087.26 910
2087.69 891
2088.12 893
2088.55 879
2088.99 833
2089.42 797
2089.85 944
2090.28 928
2090.71 920
2091.14 1009
2091.57 825
2092.00 943
2092.43 937
2092.86 950
2093.30 839
2093.73 842
2094.16 964
2094.59 910
2095.02 791
2095.45 840
2095.88 856
2096.32 785
2096.75 882
2097.18 886
2097.61 787
2098.04 795
2098.47 870
2098.91 892
2099.34 888
2099.77 951
2100.20 933
2100.63 880
2101.07 896
2101.50 851
2101.93 790
2102.36 816
2102.80 890
2103.23 874
2103.66 914
2104.09 865
2104.52 859
2104.96 862
2105.39 998
2105.82 981
2106.25 1018
2106.69 974
2107.12 1033
2107.55 1115
2107.99 1002
2108.42 904
2108.85 956
2109.28 1015
2109.72 948
2110.15 926
2110.58 1078
2111.02 930
2111.45 957
2111.88 815
2112.32 811
2112.75 845
2113.18 974
2113.62 959
2114.05 890
2114.48 783
2114.92 814
2115.35 892
2115.78 917
2116.22 847
2116.65 924
2117.08 965
2117.52 892
2117.95 929
2118.39 928
2118.82 844
2119.25 881
2119.69 906
2120.12 958
2120.56 896
2120.99 921
2121.42 886
2121.86 915
2122.29 940
2122.73 961
2123.16 896
2123.60 872
2124.03 886
2124.46 938
2124.90 869
2125.33 821
2125.77 827
2126.20 961
2126.64 927
2127.07 947
2127.51 940
2127.94 884
2128.38 937
2128.81 902
2129.25 908
2129.68 896
2130.12 1081
2130.55 1062
2130.99 927
2131.42 944
2131.86 912
2132.29 1031
2132.73 950
2133.16 990
2133.60 977
2134.03 935
2134.47 1009
2134.91 973
2135.34 1024
2135.78 992
2136.21 1053
2136.65 1071
2137.08 1096
2137.52 1059
2137.96 888
2138.39 963
2138.83 990
2139.26 913
2139.70 831
2140.14 866
2140.57 823
2141.01 808
2141.44 823
2141.88 721
2142.32 833
2142.75 952
2143.19 854
2143.63 773
2144.06 839
2144.50 920
2144.94 954
2145.37 928
2145.81 984
2146.25 898
2146.68 888
2147.12 880
2147.56 929
2147.99 1011
2148.43 1028
2148.87 998
2149.30 904
2149.74 972
2150.18 921
2150.61 1027
2151.05 1116
2151.49 1104
2151.93 1035
2152.36 978
2152.80 1012
2153.24 1024
2153.68 959
2154.11 968
2154.55 960
2154.99 851
2155.43 802
2155.86 891
2156.30 996
2156.74 967
2157.18 887
2157.62 959
2158.05 939
2158.49 869
2158.93 838
2159.37 956
2159.81 916
2160.24 989
2160.68 971
2161.12 891
2161.56 965
2162.00 917
2162.43 935
2162.87 1014
2163.31 1015
2163.75 1102
2164.19 1004
2164.63 917
2165.07 850
2165.50 941
2165.94 941
2166.38 844
2166.82 869
2167.26 1005
2167.70 968
2168.14 915
2168.58 908
2169.02 973
2169.45 1080
2169.89 1062
2170.33 1069
2170.77 1102
2171.21 1025
2171.65 1159
2172.09 1181
2172.53 1163
2172.97 1263
2173.41 1414
2173.85 1338
2174.29 1336
2174.73 1388
2175.17 1240
2175.61 1326
2176.05 1269
2176.49 1242
2176.93 1155
2177.37 1085
2177.81 1233
2178.25 1118
2178.69 1169
2179.13 1078
2179.57 962
2180.01 1020
2180.45 1004
2180.89 940
2181.33 1014
2181.77 973
2182.21 1030
2182.65 1015
2183.09 968
2183.53 937
2183.97 889
2184.41 961
2184.85 1081
2185.29 1043
2185.73 1004
2186.17 939
2186.61 961
2187.05 909
2187.49 1001
2187.94 1001
2188.38 1006
2188.82 1080
2189.26 974
2189.70 904
2190.14 936
2190.58 1015
2191.02 1057
2191.46 950
2191.91 895
2192.35 944
2192.79 990
2193.23 989
2193.67 1171
2194.11 1008
2194.55 1234
2195.00 1177
2195.44 1113
2195.88 1013
2196.32 1049
2196.76 1081
2197.21 1025
2197.65 1032
2198.09 1061
2198.53 1031
2198.97 968
2199.42 997
2199.86 932
2200.30 917
2200.74 1014
2201.18 987
2201.63 927
2202.07 909
2202.51 1002
2202.95 1068
2203.40 1060
2203.84 989
2204.28 997
2204.72 946
2205.17 898
2205.61 973
2206.05 1008
2206.49 1065
2206.94 1087
2207.38 1053
2207.82 988
2208.27 957
2208.71 1005
2209.15 1045
2209.60 1044
2210.04 1074
2210.48 971
2210.92 951
2211.37 970
2211.81 1009
2212.25 921
2212.70 974
2213.14 1044
2213.59 955
2214.03 973
2214.47 938
2214.92 920
2215.36 910
2215.80 897
2216.25 836
2216.69 877
2217.14 892
2217.58 921
2218.02 881
2218.47 911
2218.91 926
2219.36 884
2219.80 901
2220.24 903
2220.69 886
2221.13 840
2221.58 932
2222.02 983
2222.46 980
2222.91 991
2223.35 965
2223.80 922
2224.24 1056
2224.69 1005
2225.13 949
2225.58 960
2226.02 924
2226.47 933
2226.91 976
2227.36 1055
2227.80 976
2228.25 922
2228.69 957
2229.14 970
2229.58 997
2230.03 983
2230.47 1059
2230.92 1044
2231.36 1050
2231.81 1081
2232.25 1056
2232.70 1056
2233.14 1081
2233.59 1063
2234.03 1042
2234.48 942
2234.93 961
2235.37 968
2235.82 1016
2236.26 891
2236.71 896
2237.16 913
2237.60 921
2238.05 883
2238.49 841
2238.94 913
2239.39 862
2239.83 956
2240.28 822
2240.72 808
2241.17 899
2241.62 805
2242.06 871
2242.51 945
2242.96 925
2243.40 1017
2243.85 995
2244.30 950
2244.74 817
2245.19 724
2245.64 777
2246.08 785
2246.53 892
2246.98 877
2247.42 810
2247.87 722
2248.32 732
2248.76 772
2249.21 834
2249.66 897
2250.10 839
2250.55 902
2251.00 893
2251.45 854
2251.89 865
2252.34 892
2252.79 816
2253.24 814
2253.68 855
2254.13 912
2254.58 886
2255.03 861
2255.47 883
2255.92 843
2256.37 865
2256.82 878
2257.27 836
2257.71 830
2258.16 871
2258.61 900
2259.06 929
2259.51 909
2259.95 914
2260.40 883
2260.85 890
2261.30 927
2261.75 888
2262.19 945
2262.64 1012
2263.09 998
2263.54 1023
2263.99 1048
2264.44 973
2264.89 958
2265.33 957
2265.78 991
2266.23 973
2266.68 914
2267.13 900
2267.58 942
2268.03 985
2268.48 944
2268.93 947
2269.37 1033
2269.82 1134
2270.27 1107
2270.72 1130
2271.17 1055
2271.62 1111
2272.07 1164
2272.52 1104
2272.97 1046
2273.42 1028
2273.87 977
2274.32 930
2274.77 962
2275.22 941
2275.67 850
2276.12 977
2276.57 1025
2277.02 959
2277.47 831
2277.92 898
2278.37 983
2278.82 849
2279.27 844
2279.72 864
2280.17 994
2280.62 915
2281.07 908
2281.52 901
2281.97 946
2282.42 1020
2282.87 952
2283.32 870
2283.77 816
2284.22 825
2284.67 843
2285.12 863
2285.57 853
2286.02 874
2286.47 1065
2286.92 996
2287.37 1003
2287.82 1106
2288.28 1265
2288.73 1233
2289.18 1387
2289.63 1630
2290.08 1702
2290.53 1699
2290.98 1775
2291.43 1742
2291.88 1751
2292.34 1607
2292.79 1543
2293.24 1645
2293.69 1525
2294.14 1263
2294.59 1198
2295.05 1185
2295.50 1058
2295.95 1044
2296.40 995
2296.85 944
2297.30 913
2297.76 1007
2298.21 940
2298.66 882
2299.11 922
2299.56 867
2300.02 919
2300.47 897
2300.92 861
2301.37 948
2301.82 997
2302.28 895
2302.73 842
2303.18 855
2303.63 844
2304.09 831
2304.54 864
2304.99 866
2305.44 857
2305.90 933
2306.35 852
2306.80 1015
2307.26 979
2307.71 1075
2308.16 1034
2308.61 976
2309.07 1072
2309.52 1104
2309.97 1178
2310.43 1083
2310.88 965
2311.33 1063
2311.79 1061
2312.24 982
2312.69 1076
2313.15 1052
2313.60 1084
2314.05 1020
2314.51 970
2314.96 831
2315.41 836
2315.87 932
2316.32 976
2316.77 889
2317.23 876
2317.68 1036
2318.14 952
2318.59 955
2319.04 1048
2319.50 1052
2319.95 1033
2320.41 963
2320.86 992
2321.31 903
2321.77 930
2322.22 1037
2322.68 1051
2323.13 999
2323.59 994
2324.04 1217
2324.50 1267
2324.95 1290
2325.40 1293
2325.86 1363
2326.31 1364
2326.77 1368
2327.22 1296
2327.68 1271
2328.13 1193
2328.59 1123
2329.04 1106
2329.50 983
2329.95 1117
2330.41 1105
2330.86 1018
2331.32 1026
2331.77 873
2332.23 887
2332.68 870
2333.14 833
2333.59 951
2334.05 916
2334.51 873
2334.96 849
2335.42 877
2335.87 887
2336.33 938
2336.78 949
2337.24 845
2337.70 813
2338.15 947
2338.61 896
2339.06 847
2339.52 821
2339.97 921
2340.43 921
2340.89 937
2341.34 959
2341.80 871
2342.26 871
2342.71 954
2343.17 847
2343.62 776
2344.08 840
2344.54 932
2344.99 1027
2345.45 1001
2345.91 888
2346.36 981
2346.82 1001
2347.28 905
2347.73 1031
2348.19 1041
2348.65 1036
2349.10 1023
2349.56 943
2350.02 953
2350.48 841
2350.93 897
2351.39 994
2351.85 950
2352.30 942
2352.76 975
2353.22 902
2353.68 836
2354.13 790
2354.59 764
2355.05 874
2355.51 938
2355.96 899
2356.42 941
2356.88 909
2357.34 918
2357.79 920
2358.25 852
2358.71 882
2359.17 949
2359.63 924
2360.08 921
2360.54 957
2361.00 906
2361.46 865
2361.92 943
2362.37 923
2362.83 946
2363.29 1005
2363.75 1011
2364.21 973
2364.67 922
2365.12 1023
2365.58 959
2366.04 908
2366.50 871
2366.96 909
2367.42 894
2367.88 953
2368.33 894
2368.79 906
2369.25 1001
2369.71 920
2370.17 848
2370.63 1010
2371.09 1074
2371.55 908
2372.01 876
2372.47 954
2372.92 1049
2373.38 1203
2373.84 1034
2374.30 1015
2374.76 1056
2375.22 1039
2375.68 1051
2376.14 1062
2376.60 985
2377.06 1011
2377.52 1071
2377.98 966
2378.44 965
2378.90 891
2379.36 1045
2379.82 1025
2380.28 870
2380.74 917
2381.20 1040
2381.66 1011
2382.12 958
2382.58 874
2383.04 916
2383.50 891
2383.96 922
2384.42 858
2384.88 876
2385.34 827
2385.80 832
2386.26 914
2386.72 955
2387.18 979
2387.64 935
2388.10 903
2388.56 958
2389.03 919
2389.49 900
2389.95 1028
2390.41 925
2390.87 933
2391.33 952
2391.79 945
2392.25 985
2392.71 943
2393.17 896
2393.64 940
2394.10 973
2394.56 909
2395.02 974
2395.48 1019
2395.94 852
2396.40 883
2396.87 940
2397.33 973
2397.79 946
2398.25 950
2398.71 972
2399.17 935
2399.64 987
2400.10 942
2400.56 847
2401.02 797
2401.48 889
2401.95 893
2402.41 869
2402.87 852
2403.33 875
2403.79 944
2404.26 905
2404.72 814
2405.18 772
2405.64 798
2406.11 906
2406.57 877
2407.03 965
2407.49 930
2407.96 958
2408.42 837
2408.88 876
2409.34 881
2409.81 784
2410.27 855
2410.73 798
2411.20 817
2411.66 850
2412.12 941
2412.58 918
2413.05 836
2413.51 818
2413.97 930
2414.44 867
2414.90 900
2415.36 929
2415.83 959
2416.29 974
2416.75 1039
2417.22 1085
2417.68 1094
2418.14 986
2418.61 818
2419.07 991
2419.54 1055
2420.00 1081
2420.46 1037
2420.93 968
2421.39 939
2421.85 986
2422.32 891
2422.78 934
2423.25 965
2423.71 934
2424.17 904
2424.64 989
2425.10 843
2425.57 918
2426.03 954
2426.50 977
2426.96 830
2427.42 874
2427.89 952
2428.35 878
2428.82 943
2429.28 909
2429.75 865
2430.21 897
2430.68 900
2431.14 855
2431.61 999
2432.07 901
2432.54 855
2433.00 923
2433.47 820
2433.93 852
2434.40 904
2434.86 916
2435.33 890
2435.79 855
2436.26 850
2436.72 957
2437.19 997
2437.65 907
2438.12 817
2438.59 919
2439.05 923
2439.52 950
2439.98 982
2440.45 1098
2440.91 1174
2441.38 1097
2441.85 1011
2442.31 955
2442.78 1038
2443.24 1079
2443.71 1074
2444.18 1025
2444.64 972
2445.11 996
2445.57 971
2446.04 941
2446.51 830
2446.97 848
2447.44 867
2447.91 841
2448.37 846
2448.84 920
2449.31 877
2449.77 827
2450.24 848
2450.71 951
2451.17 878
2451.64 861
2452.11 841
2452.57 833
2453.04 907
2453.51 870
2453.97 849
2454.44 744
2454.91 877
2455.37 911
2455.84 859
2456.31 886
2456.78 857
2457.24 904
2457.71 827
2458.18 829
2458.65 835
2459.11 796
2459.58 815
2460.05 802
2460.52 793
2460.98 781
2461.45 851
2461.92 805
2462.39 756
2462.85 799
2463.32 744
2463.79 887
2464.26 821
2464.73 915
2465.19 908
2465.66 814
2466.13 889
2466.60 807
2467.07 830
2467.54 853
2468.00 840
2468.47 845
2468.94 830
2469.41 799
2469.88 774
2470.35 922
2470.82 725
2471.28 817
2471.75 903
2472.22 891
2472.69 819
2473.16 761
2473.63 830
2474.10 822
2474.57 766
2475.03 764
2475.50 754
2475.97 810
2476.44 912
2476.91 870
2477.38 781
2477.85 831
2478.32 795
2478.79 812
2479.26 774
2479.73 813
2480.20 779
2480.67 753
2481.14 730
2481.61 759
2482.08 835
2482.54 843
2483.01 807
2483.48 822
2483.95 815
2484.42 798
2484.89 889
2485.36 778
2485.83 854
2486.30 818
2486.77 848
2487.24 893
2487.71 997
2488.18 986
2488.66 1073
2489.13 1075
2489.60 990
2490.07 955
2490.54 1041
2491.01 1056
2491.48 1019
2491.95 1073
2492.42 993
2492.89 1009
2493.36 931
2493.83 1002
2494.30 1001
2494.77 1064
2495.24 944
2495.72 958
2496.19 978
2496.66 946
2497.13 912
2497.60 843
2498.07 926
2498.54 926
2499.01 892
2499.48 812
2499.96 785
2500.43 755
2500.90 839
2501.37 806
2501.84 767
2502.31 745
2502.78 738
2503.26 847
2503.73 822
2504.20 832
2504.67 835
2505.14 883
2505.62 899
2506.09 907
2506.56 810
2507.03 838
2507.50 885
2507.98 941
2508.45 964
2508.92 1019
2509.39 923
2509.86 963
2510.34 980
2510.81 994
2511.28 1007
2511.75 1009
2512.23 1008
2512.70 1079
2513.17 916
2513.64 998
2514.12 1060
2514.59 951
2515.06 936
2515.54 971
2516.01 847
2516.48 834
2516.95 1048
2517.43 909
2517.90 832
2518.37 878
2518.85 943
2519.32 963
2519.79 941
2520.27 963
2520.74 894
2521.21 846
2521.69 859
2522.16 929
2522.63 764
2523.11 897
2523.58 874
2524.05 818
2524.53 866
2525.00 1012
2525.48 949
2525.95 937
2526.42 915
2526.90 931
2527.37 852
2527.85 899
2528.32 854
2528.79 896
2529.27 822
2529.74 826
2530.22 881
2530.69 864
2531.16 919
2531.64 861
2532.11 858
2532.59 976
2533.06 918
2533.54 840
2534.01 787
2534.49 884
2534.96 932
2535.44 834
2535.91 755
2536.38 869
2536.86 914
2537.33 924
2537.81 899
2538.28 875
2538.76 849
2539.23 893
2539.71 840
2540.18 936
2540.66 963
2541.13 1065
2541.61 976
2542.09 1026
2542.56 1022
2543.04 911
2543.51 1037
2543.99 1005
2544.46 890
2544.94 843
2545.41 938
2545.89 891
2546.37 935
2546.84 1054
2547.32 974
2547.79 986
2548.27 1064
2548.74 1111
2549.22 1009
2549.70 1025
2550.17 997
2550.65 1001
2551.13 1027
2551.60 943
2552.08 961
2552.55 892
2553.03 974
2553.51 1054
2553.98 1130
2554.46 1034
2554.94 926
2555.41 1019
2555.89 942
2556.37 859
2556.84 975
2557.32 1033
2557.80 941
2558.27 913
2558.75 911
2559.23 926
2559.70 951
2560.18 847
2560.66 944
2561.14 926
2561.61 851
2562.09 817
2562.57 925
2563.04 906
2563.52 882
2564.00 844
2564.48 827
2564.95 753
2565.43 776
2565.91 816
2566.39 793
2566.86 828
2567.34 784
2567.82 759
2568.30 824
2568.77 795
2569.25 834
2569.73 852
2570.21 826
2570.69 879
2571.16 823
2571.64 825
2572.12 802
2572.60 707
2573.08 823
2573.56 923
2574.03 813
2574.51 762
2574.99 814
2575.47 851
2575.95 846
2576.43 794
2576.90 796
2577.38 784
2577.86 778
2578.34 800
2578.82 771
2579.30 824
2579.78 847
2580.26 762
2580.73 767
2581.21 742
2581.69 655
2582.17 747
2582.65 854
2583.13 804
2583.61 761
2584.09 836
2584.57 802
2585.05 809
2585.53 724
2586.01 782
2586.49 867
2586.97 769
2587.44 787
2587.92 865
2588.40 835
2588.88 800
2589.36 781
2589.84 833
2590.32 893
2590.80 863
2591.28 801
2591.76 903
2592.24 770
2592.72 846
2593.20 937
2593.68 949
2594.16 754
2594.64 751
2595.12 782
2595.60 800
2596.08 756
2596.56 826
2597.05 771
2597.53 753
2598.01 757
2598.49 809
2598.97 903
2599.45 801
2599.93 805
2600.41 808
2600.89 760
2601.37 765
2601.85 846
2602.33 832
2602.81 855
2603.29 855
2603.78 773
2604.26 755
2604.74 771
2605.22 819
2605.70 770
2606.18 814
2606.66 832
2607.14 815
2607.63 820
2608.11 841
2608.59 761
2609.07 788
2609.55 851
2610.03 884
2610.52 736
2611.00 740
2611.48 787
2611.96 795
2612.44 790
2612.92 786
2613.41 788
2613.89 780
2614.37 860
2614.85 814
2615.34 804
2615.82 868
2616.30 813
2616.78 787
2617.26 965
2617.75 985
2618.23 990
2618.71 891
2619.19 870
2619.68 811
2620.16 672
2620.64 760
2621.12 793
2621.61 862
2622.09 780
2622.57 792
2623.06 756
2623.54 746
2624.02 752
2624.50 800
2624.99 818
2625.47 935
2625.95 859
2626.44 927
2626.92 932
2627.40 887
2627.89 823
2628.37 883
2628.85 899
2629.34 964
2629.82 959
2630.30 948
2630.79 915
2631.27 847
2631.75 841
2632.24 871
2632.72 890
2633.21 1012
2633.69 882
2634.17 850
2634.66 893
2635.14 882
2635.62 836
2636.11 867
2636.59 872
2637.08 871
2637.56 777
2638.05 827
2638.53 777
2639.01 783
2639.50 873
2639.98 887
2640.47 825
2640.95 834
2641.44 878
2641.92 902
2642.41 798
2642.89 786
2643.38 813
2643.86 708
2644.34 825
2644.83 738
2645.31 819
2645.80 950
2646.28 821
2646.77 796
2647.25 827
2647.74 795
2648.22 801
2648.71 834
2649.20 863
2649.68 860
2650.17 866
2650.65 920
2651.14 886
2651.62 762
2652.11 752
2652.59 779
2653.08 794
2653.56 752
2654.05 855
2654.54 923
2655.02 827
2655.51 865
2655.99 833
2656.48 870
2656.97 851
2657.45 843
2657.94 867
2658.42 749
2658.91 805
2659.40 747
2659.88 738
2660.37 790
2660.85 755
2661.34 849
2661.83 887
2662.31 851
2662.80 847
2663.29 835
2663.77 854
2664.26 803
2664.75 754
2665.23 818
2665.72 919
2666.21 915
2666.69 939
2667.18 916
2667.67 846
2668.15 830
2668.64 872
2669.13 805
2669.62 809
2670.10 898
2670.59 853
2671.08 825
2671.56 920
2672.05 917
2672.54 936
2673.03 998
2673.51 976
2674.00 1017
2674.49 1116
2674.98 1054
2675.46 1122
2675.95 1098
2676.44 992
2676.93 1103
2677.42 1035
2677.90 1010
2678.39 955
2678.88 862
2679.37 963
2679.86 921
2680.34 898
2680.83 916
2681.32 871
2681.81 759
2682.30 931
2682.79 867
2683.27 813
2683.76 827
2684.25 825
2684.74 899
2685.23 838
2685.72 797
2686.20 820
2686.69 812
2687.18 889
2687.67 907
2688.16 806
2688.65 810
2689.14 794
2689.63 737
2690.12 756
2690.60 664
2691.09 729
2691.58 762
2692.07 785
2692.56 819
2693.05 828
2693.54 819
2694.03 776
2694.52 754
2695.01 802
2695.50 848
2695.99 802
2696.48 783
2696.97 697
2697.46 757
2697.95 774
2698.43 826
2698.92 816
2699.41 816
2699.90 724
2700.39 735
2700.88 732
2701.37 774
2701.86 816
2702.35 903
2702.84 827
2703.33 818
2703.83 947
2704.32 803
2704.81 827
2705.30 804
2705.79 896
2706.28 806
2706.77 790
2707.26 819
2707.75 787
2708.24 877
2708.73 814
2709.22 719
2709.71 824
2710.20 884
2710.69 810
2711.18 834
2711.68 687
2712.17 751
2712.66 727
2713.15 795
2713.64 794
2714.13 862
2714.62 773
2715.11 854
2715.60 792
2716.10 826
2716.59 807
2717.08 817
2717.57 863
2718.06 852
2718.55 819
2719.04 761
2719.54 786
2720.03 820
2720.52 811
2721.01 839
2721.50 908
2722.00 959
2722.49 865
2722.98 865
2723.47 922
2723.96 947
2724.46 910
2724.95 862
2725.44 781
2725.93 826
2726.42 872
2726.92 731
2727.41 764
2727.90 772
2728.39 775
2728.89 819
2729.38 767
2729.87 889
2730.36 886
2730.86 821
2731.35 856
2731.84 876
2732.34 804
2732.83 788
2733.32 808
2733.81 889
2734.31 869
2734.80 913
2735.29 757
2735.79 754
2736.28 840
2736.77 974
2737.27 942
2737.76 878
2738.25 891
2738.75 975
2739.24 904
2739.73 910
2740.23 898
2740.72 885
2741.21 872
2741.71 805
2742.20 800
2742.69 803
2743.19 758
2743.68 779
2744.18 820
2744.67 817
2745.16 839
2745.66 828
2746.15 874
2746.65 858
2747.14 772
2747.63 808
2748.13 879
2748.62 807
2749.12 797
2749.61 834
2750.11 810
2750.60 831
2751.10 795
2751.59 776
2752.08 847
2752.58 738
2753.07 754
2753.57 721
2754.06 767
2754.56 858
2755.05 804
2755.55 759
2756.04 782
2756.54 885
2757.03 887
2757.53 838
2758.02 905
2758.52 949
2759.01 825
2759.51 834
2760.00 867
2760.50 847
2760.99 856
2761.49 874
2761.99 815
2762.48 797
2762.98 773
2763.47 798
2763.97 823
2764.46 864
2764.96 790
2765.46 684
2765.95 790
2766.45 790
2766.94 776
2767.44 801
2767.94 790
2768.43 882
2768.93 853
2769.42 770
2769.92 772
2770.42 768
2770.91 751
2771.41 834
2771.90 804
2772.40 795
2772.90 839
2773.39 975
2773.89 945
2774.39 1000
2774.88 894
2775.38 975
2775.88 1130
2776.37 1074
2776.87 1046
2777.37 942
2777.86 1074
2778.36 1121
2778.86 865
2779.36 960
2779.85 1003
2780.35 903
2780.85 934
2781.34 929
2781.84 862
2782.34 817
2782.84 822
2783.33 777
2783.83 701
2784.33 703
2784.83 795
2785.32 744
2785.82 808
2786.32 871
2786.82 792
2787.31 816
2787.81 773
2788.31 705
2788.81 732
2789.31 720
2789.80 734
2790.30 760
2790.80 727
2791.30 742
2791.80 674
2792.29 719
2792.79 738
2793.29 738
2793.79 721
2794.29 744
2794.79 813
2795.28 879
2795.78 822
2796.28 942
2796.78 898
2797.28 848
2797.78 898
2798.28 899
2798.78 858
2799.27 837
2799.77 880
2800.27 908
2800.77 918
2801.27 888
2801.77 865
2802.27 797
2802.77 853
2803.27 763
2803.77 802
2804.27 843
2804.76 855
2805.26 950
2805.76 959
2806.26 856
2806.76 964
2807.26 915
2807.76 749
2808.26 799
2808.76 880
2809.26 996
2809.76 959
2810.26 874
2810.76 904
2811.26 968
2811.76 868
2812.26 817
2812.76 799
2813.26 770
2813.76 797
2814.26 838
2814.76 797
2815.26 738
2815.76 923
2816.26 845
2816.76 734
2817.26 702
2817.76 771
2818.26 787
2818.76 864
2819.26 834
2819.76 946
2820.27 899
2820.77 862
2821.27 891
2821.77 945
2822.27 890
2822.77 879
2823.27 902
2823.77 962
2824.27 949
2824.77 934
2825.27 770
2825.78 782
2826.28 843
2826.78 788
2827.28 881
2827.78 802
2828.28 838
2828.78 787
2829.29 758
2829.79 763
2830.29 698
2830.79 778
2831.29 778
2831.79 743
2832.30 761
2832.80 765
2833.30 793
2833.80 826
2834.30 779
2834.80 749
2835.31 815
2835.81 852
2836.31 832
2836.81 885
2837.32 899
2837.82 872
2838.32 893
2838.82 846
2839.32 805
2839.83 937
2840.33 881
2840.83 845
2841.33 816
2841.84 838
2842.34 868
2842.84 888
2843.35 854
2843.85 771
2844.35 809
2844.85 743
2845.36 892
2845.86 857
2846.36 886
2846.87 972
2847.37 942
2847.87 905
2848.38 882
2848.88 907
2849.38 925
2849.89 989
2850.39 963
2850.89 941
2851.40 837
2851.90 884
2852.40 898
2852.91 886
2853.41 802
2853.91 775
2854.42 729
2854.92 836
2855.42 864
2855.93 783
2856.43 879
2856.94 863
2857.44 770
2857.94 711
2858.45 807
2858.95 831
2859.46 829
2859.96 790
2860.47 791
2860.97 786
2861.47 676
2861.98 748
2862.48 777
2862.99 782
2863.49 760
2864.00 726
2864.50 722
2865.01 771
2865.51 731
2866.02 739
2866.52 742
2867.02 738
2867.53 715
2868.03 735
2868.54 713
2869.04 755
2869.55 835
2870.05 814
2870.56 779
2871.07 821
2871.57 834
2872.08 873
2872.58 932
2873.09 922
2873.59 846
2874.10 877
2874.60 894
2875.11 870
2875.61 895
2876.12 846
2876.63 815
2877.13 864
2877.64 850
2878.14 772
2878.65 738
2879.15 820
2879.66 830
2880.17 798
2880.67 759
2881.18 903
2881.68 934
2882.19 930
2882.70 836
2883.20 859
2883.71 944
2884.22 917
2884.72 928
2885.23 902
2885.74 849
2886.24 904
2886.75 998
2887.25 1039
2887.76 1048
2888.27 1108
2888.77 1086
2889.28 1110
2889.79 1186
2890.30 1195
2890.80 1104
2891.31 1158
2891.82 1091
2892.32 1128
2892.83 1243
2893.34 1077
2893.84 989
2894.35 1084
2894.86 1029
2895.37 1141
2895.87 1169
2896.38 1267
2896.89 1265
2897.40 1172
2897.90 1193
2898.41 1108
2898.92 1133
2899.43 1162
2899.93 1107
2900.44 1025
2900.95 1053
2901.46 1056
2901.97 1057
2902.47 1017
2902.98 1097
2903.49 1052
2904.00 1055
2904.51 965
2905.01 1063
2905.52 1254
2906.03 1103
2906.54 995
2907.05 1029
2907.56 1082
2908.06 1110
2908.57 994
2909.08 948
2909.59 968
2910.10 921
2910.61 852
2911.12 905
2911.62 821
2912.13 863
2912.64 943
2913.15 909
2913.66 935
2914.17 831
2914.68 843
2915.19 991
2915.70 930
2916.21 886
2916.71 962
2917.22 985
2917.73 882
2918.24 913
2918.75 913
2919.26 924
2919.77 885
2920.28 876
2920.79 884
2921.30 871
2921.81 917
2922.32 880
2922.83 818
2923.34 881
2923.85 897
2924.36 954
2924.87 1019
2925.38 1009
2925.89 977
2926.40 1002
2926.91 916
2927.42 828
2927.93 803
2928.44 933
2928.95 867
2929.46 820
2929.97 802
2930.48 772
2930.99 805
2931.50 767
2932.01 771
2932.52 683
2933.03 789
2933.54 873
2934.05 803
2934.56 818
2935.08 743
2935.59 845
2936.10 838
2936.61 810
2937.12 855
2937.63 895
2938.14 947
2938.65 977
2939.16 877
2939.67 792
2940.19 801
2940.70 784
2941.21 895
2941.72 892
2942.23 889
2942.74 995
2943.25 966
2943.77 833
2944.28 822
2944.79 886
2945.30 974
2945.81 929
2946.32 969
2946.84 859
2947.35 902
2947.86 964
2948.37 949
2948.88 913
2949.40 905
2949.91 947
2950.42 849
2950.93 793
2951.44 835
2951.96 836
2952.47 734
2952.98 800
2953.49 733
2954.01 701
2954.52 688
2955.03 818
2955.54 856
2956.06 783
2956.57 764
2957.08 861
2957.60 854
2958.11 805
2958.62 804
2959.13 824
2959.65 768
2960.16 820
2960.67 860
2961.19 876
2961.70 878
2962.21 855
2962.73 878
2963.24 872
2963.75 926
2964.27 922
2964.78 883
2965.29 862
2965.81 882
2966.32 828
2966.83 935
2967.35 823
2967.86 732
2968.37 813
2968.89 781
2969.40 786
2969.91 795
2970.43 746
2970.94 830
2971.46 855
2971.97 828
2972.48 765
2973.00 804
2973.51 863
2974.03 824
2974.54 905
2975.06 886
2975.57 856
2976.08 906
2976.60 889
2977.11 797
2977.63 900
2978.14 780
2978.66 894
2979.17 833
2979.69 920
2980.20 1019
2980.72 997
2981.23 983
2981.75 1025
2982.26 945
2982.78 963
2983.29 1025
2983.81 1041
2984.32 1010
2984.84 1092
2985.35 950
2985.87 939
2986.38 1097
2986.90 1109
2987.41 1103
2987.93 1228
2988.44 1181
2988.96 1092
2989.47 1108
2989.99 1139
2990.50 1181
2991.02 1266
2991.54 1104
2992.05 1151
2992.57 1129
2993.08 1065
2993.60 1047
2994.12 1109
2994.63 1147
2995.15 1140
2995.66 1149
2996.18 1331
2996.70 1413
2997.21 1337
2997.73 1259
2998.24 1400
2998.76 1299
2999.28 1236
2999.79 1343
3000.31 1397
3000.83 1456
3001.34 1708
3001.86 2081
3002.38 2104
3002.89 2312
3003.41 2733
3003.93 3098
3004.44 3318
3004.96 3519
3005.48 3903
3005.99 3961
3006.51 3858
3007.03 4174
3007.54 3704
3008.06 3125
3008.58 2670
3009.10 2306
3009.61 2108
3010.13 1727
3010.65 1397
3011.17 1336
3011.68 1254
3012.20 1225
3012.72 1164
3013.24 1198
3013.75 1201
3014.27 1350
3014.79 1205
3015.31 1249
3015.82 1197
3016.34 1053
3016.86 1038
3017.38 1055
3017.90 1091
3018.41 1136
3018.93 1041
3019.45 1004
3019.97 1063
3020.49 1045
3021.00 1131
3021.52 1334
3022.04 1274
3022.56 1186
3023.08 1097
3023.60 1012
3024.11 1163
3024.63 1254
3025.15 1177
3025.67 1117
3026.19 1034
3026.71 1134
3027.23 1100
3027.75 998
3028.26 1011
3028.78 997
3029.30 1012
3029.82 1016
3030.34 957
3030.86 943
3031.38 897
3031.90 917
3032.42 931
3032.94 919
3033.46 1073
3033.97 1064
3034.49 1003
3035.01 953
3035.53 977
3036.05 986
3036.57 1011
3037.09 971
3037.61 945
3038.13 905
3038.65 909
3039.17 904
3039.69 906
3040.21 922
3040.73 879
3041.25 808
3041.77 791
3042.29 806
3042.81 844
3043.33 864
3043.85 834
3044.37 884
3044.89 997
3045.41 974
3045.93 906
3046.45 995
3046.97 866
3047.49 872
3048.01 910
3048.53 828
3049.06 874
3049.58 867
3050.10 936
3050.62 913
3051.14 823
3051.66 837
3052.18 878
3052.70 893
3053.22 845
3053.74 865
3054.26 911
3054.79 932
3055.31 982
3055.83 872
3056.35 870
3056.87 836
3057.39 776
3057.91 744
3058.43 826
3058.96 792
3059.48 819
3060.00 834
3060.52 937
3061.04 953
3061.56 911
3062.09 776
3062.61 759
3063.13 907
3063.65 911
3064.17 905
3064.70 977
3065.22 965
3065.74 882
3066.26 913
3066.78 934
3067.31 984
3067.83 992
3068.35 942
3068.87 865
3069.40 905
3069.92 907
3070.44 859
3070.96 857
3071.49 851
3072.01 880
3072.53 830
3073.05 905
3073.58 1018
3074.10 1012
3074.62 938
3075.14 953
3075.67 935
3076.19 934
3076.71 1020
3077.24 1130
3077.76 1114
3078.28 1120
3078.81 1222
3079.33 1189
3079.85 1101
3080.38 1126
3080.90 1205
3081.42 1258
3081.95 1266
3082.47 1146
3082.99 1230
3083.52 1233
3084.04 1198
3084.56 1145
3085.09 1209
3085.61 1221
3086.13 1242
3086.66 1103
3087.18 1087
3087.71 999
3088.23 998
3088.75 1019
3089.28 1024
3089.80 958
3090.33 1023
3090.85 1044
3091.38 999
3091.90 998
3092.42 971
3092.95 965
3093.47 1059
3094.00 1124
3094.52 1097
3095.05 1124
3095.57 1264
3096.10 1285
3096.62 1218
3097.14 1392
3097.67 1357
3098.19 1478
3098.72 1742
3099.24 2028
3099.77 2415
3100.29 2677
3100.82 2962
3101.34 3507
3101.87 4125
3102.39 4839
3102.92 5035
3103.45 5453
3103.97 6191
3104.50 6091
3105.02 5901
3105.55 5199
3106.07 4412
3106.60 3780
3107.12 3125
3107.65 2632
3108.17 2185
3108.70 1930
3109.23 1785
3109.75 1602
3110.28 1513
3110.80 1500
3111.33 1551
3111.86 1488
3112.38 1531
3112.91 1448
3113.43 1415
3113.96 1375
3114.49 1329
3115.01 1270
3115.54 1258
3116.07 1245
3116.59 1323
3117.12 1246
3117.64 1195
3118.17 1162
3118.70 1024
3119.22 1042
3119.75 1090
3120.28 1151
3120.80 1347
3121.33 1197
3121.86 1169
3122.38 1294
3122.91 1295
3123.44 1145
3123.97 1245
3124.49 1367
3125.02 1257
3125.55 1246
3126.07 1110
3126.60 1042
3127.13 1086
3127.66 935
3128.18 1007
3128.71 927
3129.24 1001
3129.77 975
3130.29 1032
3130.82 917
3131.35 1049
3131.88 951
3132.40 942
3132.93 991
3133.46 1019
3133.99 940
3134.52 1025
3135.04 991
3135.57 1059
3136.10 1058
3136.63 1026
3137.16 1046
3137.68 981
3138.21 934
3138.74 894
3139.27 857
3139.80 805
3140.32 793
3140.85 877
3141.38 837
3141.91 844
3142.44 897
3142.97 810
3143.50 897
3144.02 851
3144.55 870
3145.08 875
3145.61 962
3146.14 1049
3146.67 978
3147.20 1001
3147.73 952
3148.26 1049
3148.79 1184
3149.31 1156
3149.84 1169
3150.37 1103
3150.90 1054
3151.43 1057
3151.96 1040
3152.49 957
3153.02 1055
3153.55 1065
3154.08 1093
3154.61 1083
3155.14 1090
3155.67 1005
3156.20 936
3156.73 983
3157.26 1046
3157.79 1021
3158.32 1004
3158.85 1050
3159.38 954
3159.91 948
3160.44 990
3160.97 1010
3161.50 898
3162.03 936
3162.56 984
3163.09 927
3163.62 867
3164.15 910
3164.68 918
3165.21 791
3165.74 877
3166.27 912
3166.80 814
3167.33 854
3167.86 886
3168.39 852
3168.92 828
3169.45 921
3169.99 883
3170.52 899
3171.05 848
3171.58 812
3172.11 914
3172.64 917
3173.17 1026
3173.70 1011
3174.23 1039
3174.77 1043
3175.30 1050
3175.83 911
3176.36 1043
3176.89 1036
3177.42 955
3177.95 973
3178.49 908
3179.02 915
3179.55 867
3180.08 831
3180.61 850
3181.14 847
3181.68 847
3182.21 917
3182.74 931
3183.27 898
3183.80 826
3184.34 866
3184.87 901
3185.40 873
3185.93 872
3186.47 784
3187.00 848
3187.53 889
3188.06 814
3188.59 936
3189.13 875
3189.66 895
3190.19 968
3190.73 923
3191.26 918
3191.79 936
3192.32 1034
3192.86 829
3193.39 922
3193.92 896
3194.45 802
3194.99 847
3195.52 909
3196.05 903
3196.59 827
3197.12 854
3197.65 877
3198.19 887
3198.72 868
3199.25 956
3199.79 951
3200.32 983
3200.85 962
3201.39 909
3201.92 975
3202.45 1077
3202.99 1083
3203.52 1016
3204.05 965
3204.59 983
3205.12 1011
3205.66 926
3206.19 910
3206.72 949
3207.26 1030
3207.79 997
3208.33 1041
3208.86 955
3209.39 1000
3209.93 1025
3210.46 1017
3211.00 1020
3211.53 1047
3212.07 1122
3212.60 1085
3213.14 1107
3213.67 1012
3214.20 1055
3214.74 1025
3215.27 993
3215.81 925
3216.34 889
3216.88 1018
3217.41 998
3217.95 944
3218.48 944
3219.02 890
3219.55 945
3220.09 919
3220.62 943
3221.16 1012
3221.69 1098
3222.23 1044
3222.76 1090
3223.30 1178
3223.83 1175
3224.37 1178
3224.91 1123
3225.44 1134
3225.98 1244
3226.51 1133
3227.05 1073
3227.58 1194
3228.12 1170
3228.65 1179
3229.19 1049
3229.73 1128
3230.26 1215
3230.80 1183
3231.33 1212
3231.87 1247
3232.41 1201
3232.94 1204
3233.48 1214
3234.02 1288
3234.55 1315
3235.09 1248
3235.62 1275
3236.16 1300
3236.70 1290
3237.23 1351
3237.77 1406
3238.31 1410
3238.84 1352
3239.38 1383
3239.92 1353
3240.45 1325
3240.99 1289
3241.53 1295
3242.06 1321
3242.60 1301
3243.14 1374
3243.67 1352
3244.21 1323
3244.75 1305
3245.29 1375
3245.82 1281
3246.36 1312
3246.90 1280
3247.44 1186
3247.97 1233
3248.51 1255
3249.05 1301
3249.58 1254
3250.12 1344
3250.66 1389
3251.20 1368
3251.74 1377
3252.27 1284
3252.81 1427
3253.35 1474
3253.89 1380
3254.42 1331
3254.96 1308
3255.50 1418
3256.04 1410
3256.58 1462
3257.11 1303
3257.65 1490
3258.19 1693
3258.73 1775
3259.27 1918
3259.81 2159
3260.34 2184
3260.88 2341
3261.42 2547
3261.96 3024
3262.50 3128
3263.04 3721
3263.58 4204
3264.11 4078
3264.65 4513
3265.19 4913
3265.73 4837
3266.27 5058
3266.81 5230
3267.35 5316
3267.89 5231
3268.43 5326
3268.97 4853
3269.50 4453
3270.04 3721
3270.58 3054
3271.12 2632
3271.66 2340
3272.20 1973
3272.74 1883
3273.28 1865
3273.82 1707
3274.36 1512
3274.90 1543
3275.44 1667
3275.98 1640
3276.52 1536
3277.06 1511
3277.60 1551
3278.14 1529
3278.68 1562
3279.22 1462
3279.76 1419
3280.30 1419
3280.84 1480
3281.38 1355
3281.92 1385
3282.46 1487
3283.00 1321
3283.54 1509
3284.08 1520
3284.62 1558
3285.16 1499
3285.70 1490
3286.24 1543
3286.78 1533
3287.32 1774
3287.86 1595
3288.40 1638
3288.94 1563
3289.48 1534
3290.03 1455
3290.57 1391
3291.11 1569
3291.65 1758
3292.19 1904
3292.73 1741
3293.27 2020
3293.81 2235
3294.35 2354
3294.90 2465
3295.44 2515
3295.98 2513
3296.52 2480
3297.06 2603
3297.60 2573
3298.14 2508
3298.69 2287
3299.23 2165
3299.77 2101
3300.31 2075
3300.85 1978
3301.39 1894
3301.94 1894
3302.48 1880
3303.02 1829
3303.56 1792
3304.10 1792
3304.65 1808
3305.19 1726
3305.73 1707
3306.27 1742
3306.81 1641
3307.36 1561
3307.90 1588
3308.44 1558
3308.98 1620
3309.53 1498
3310.07 1528
3310.61 1482
3311.15 1482
3311.70 1416
3312.24 1466
3312.78 1495
3313.32 1598
3313.87 1711
3314.41 1702
3314.95 1821
3315.50 1729
3316.04 1943
3316.58 2120
3317.13 2013
3317.67 1952
3318.21 1996
3318.75 2012
3319.30 2092
3319.84 2108
3320.38 2095
3320.93 2109
3321.47 2040
3322.02 2143
3322.56 2217
3323.10 2037
3323.65 2021
3324.19 1871
3324.73 1882
3325.28 1814
3325.82 1743
3326.36 1740
3326.91 1638
3327.45 1670
3328.00 1657
3328.54 1780
3329.08 1894
3329.63 1962
3330.17 2354
3330.72 2805
3331.26 3470
3331.81 4369
3332.35 5634
3332.89 7093
3333.44 8940
3333.98 10864
3334.53 12247
3335.07 14142
3335.62 15838
3336.16 16708
3336.71 17069
3337.25 17215
3337.80 16546
3338.34 15012
3338.89 13491
3339.43 11273
3339.98 9191
3340.52 7473
3341.07 6144
3341.61 4925
3342.16 3940
3342.70 3279
3343.25 2950
3343.79 2483
3344.34 2269
3344.88 2175
3345.43 2030
3345.97 1931
3346.52 1943
3347.06 1820
3347.61 1834
3348.15 1701
3348.70 1797
3349.25 1721
3349.79 1719
3350.34 1719
3350.88 1649
3351.43 1765
3351.98 1697
3352.52 1494
3353.07 1609
3353.61 1520
3354.16 1620
3354.71 1539
3355.25 1518
3355.80 1488
3356.34 1561
3356.89 1529
3357.44 1490
3357.98 1486
3358.53 1459
3359.08 1504
3359.62 1502
3360.17 1573
3360.72 1453
3361.26 1576
3361.81 1573
3362.36 1396
3362.90 1572
3363.45 1573
3364.00 1537
3364.54 1578
3365.09 1593
3365.64 1578
3366.19 1530
3366.73 1450
3367.28 1463
3367.83 1401
3368.37 1507
3368.92 1535
3369.47 1645
3370.02 1755
3370.56 1694
3371.11 1734
3371.66 1847
3372.21 1803
3372.75 1935
3373.30 2207
3373.85 2363
3374.40 2257
3374.94 2301
3375.49 2133
3376.04 2218
3376.59 2069
3377.14 1822
3377.68 1794
3378.23 1611
3378.78 1521
3379.33 1449
3379.88 1371
3380.43 1391
3380.97 1320
3381.52 1408
3382.07 1365
3382.62 1216
3383.17 1157
3383.72 1186
3384.26 1173
3384.81 1243
3385.36 1232
3385.91 1098
3386.46 1172
3387.01 1164
3387.56 1143
3388.11 1089
3388.65 1011
3389.20 973
3389.75 1023
3390.30 1049
3390.85 1046
3391.40 1129
3391.95 1070
3392.50 1048
3393.05 1107
3393.60 1089
3394.15 1009
3394.70 1079
3395.24 1172
3395.79 1160
3396.34 1212
3396.89 1173
3397.44 1253
3397.99 1114
3398.54 1151
3399.09 1208
3399.64 1139
3400.19 1092
3400.74 1087
3401.29 1012
3401.84 1062
3402.39 1072
3402.94 961
3403.49 946
3404.04 1037
3404.59 1018
3405.14 884
3405.69 905
3406.24 1035
3406.79 1045
3407.34 1117
3407.89 1046
3408.44 1127
3409.00 1044
3409.55 1029
3410.10 1145
3410.65 1202
3411.20 1201
3411.75 1210
3412.30 1249
3412.85 1133
3413.40 1176
3413.95 1327
3414.50 1230
3415.05 1145
3415.61 1156
3416.16 1097
3416.71 1010
3417.26 999
3417.81 1187
3418.36 1034
3418.91 909
3419.46 902
3420.02 915
3420.57 1022
3421.12 1090
3421.67 1075
3422.22 1137
3422.77 1186
3423.33 1168
3423.88 1210
3424.43 1272
3424.98 1374
3425.53 1315
3426.09 1166
3426.64 1222
3427.19 1282
3427.74 1092
3428.29 981
3428.85 994
3429.40 1122
3429.95 1005
3430.50 1011
3431.05 973
3431.61 975
3432.16 1012
3432.71 951
3433.26 995
3433.82 927
3434.37 970
3434.92 1036
3435.48 1041
3436.03 1113
3436.58 962
3437.13 981
3437.69 913
3438.24 960
3438.79 966
3439.35 993
3439.90 1035
3440.45 1157
3441.00 1113
3441.56 1025
3442.11 1055
3442.66 1082
3443.22 1081
3443.77 1041
3444.32 1066
3444.88 1055
3445.43 1045
3445.98 1034
3446.54 929
3447.09 1008
3447.65 988
3448.20 925
3448.75 860
3449.31 1001
3449.86 899
3450.41 813
3450.97 862
3451.52 914
3452.08 987
3452.63 929
3453.19 923
3453.74 886
3454.29 832
3454.85 869
3455.40 874
3455.96 930
3456.51 850
3457.07 902
3457.62 917
3458.17 946
3458.73 961
3459.28 896
3459.84 882
3460.39 975
3460.95 943
3461.50 1013
3462.06 993
3462.61 1020
3463.17 995
3463.72 1046
3464.28 1013
3464.83 936
3465.39 927
3465.94 1027
3466.50 1007
3467.05 924
3467.61 941
3468.16 972
3468.72 1019
3469.27 1122
3469.83 1038
3470.39 1062
3470.94 1073
3471.50 1055
3472.05 1093
3472.61 1101
3473.16 1024
3473.72 1002
3474.27 1086
3474.83 1066
3475.39 1009
3475.94 1033
3476.50 1033
3477.05 1097
3477.61 1122
3478.17 1159
3478.72 1170
3479.28 1223
3479.84 1219
3480.39 1186
3480.95 1214
3481.50 1255
3482.06 1278
3482.62 1321
3483.17 1392
3483.73 1266
3484.29 1217
3484.84 1237
3485.40 1274
3485.96 1409
3486.51 1489
3487.07 1608
3487.63 1763
3488.18 2162
3488.74 2464
3489.30 2685
3489.86 3105
3490.41 3852
3490.97 4584
3491.53 5029
3492.08 5079
3492.64 5347
3493.20 5233
3493.76 5451
3494.31 5117
3494.87 4631
3495.43 3897
3495.99 3366
3496.54 2716
3497.10 2317
3497.66 1974
3498.22 1799
3498.78 1848
3499.33 1824
3499.89 1682
3500.45 1698
3501.01 1796
3501.56 1929
3502.12 2131
3502.68 2186
3503.24 2204
3503.80 2362
3504.36 2404
3504.91 2416
3505.47 2654
3506.03 2503
3506.59 2494
3507.15 2460
3507.71 2427
3508.26 2257
3508.82 2194
3509.38 1916
3509.94 1717
3510.50 1577
3511.06 1522
3511.62 1555
3512.18 1523
3512.73 1403
3513.29 1317
3513.85 1154
3514.41 1111
3514.97 1112
3515.53 976
3516.09 1014
3516.65 1138
3517.21 1081
3517.77 1077
3518.33 953
3518.88 967
3519.44 993
3520.00 1035
3520.56 1049
3521.12 1018
3521.68 1178
3522.24 1120
3522.80 1142
3523.36 1180
3523.92 1152
3524.48 1140
3525.04 1140
3525.60 1117
3526.16 1109
3526.72 1136
3527.28 1121
3527.84 1009
3528.40 971
3528.96 917
3529.52 1020
3530.08 982
3530.64 1063
3531.20 1026
3531.76 1020
3532.32 1003
3532.88 1039
3533.44 924
3534.00 973
3534.57 1032
3535.13 978
3535.69 1032
3536.25 977
3536.81 1088
3537.37 1179
3537.93 1076
3538.49 1090
3539.05 1018
3539.61 985
3540.17 999
3540.74 1062
3541.30 1116
3541.86 1067
3542.42 1112
3542.98 1042
3543.54 1048
3544.10 1040
3544.66 1068
3545.23 1100
3545.79 1024
3546.35 950
3546.91 982
3547.47 1058
3548.03 996
3548.60 826
3549.16 834
3549.72 901
3550.28 915
3550.84 902
3551.41 893
3551.97 1015
3552.53 991
3553.09 809
3553.65 768
3554.22 779
3554.78 868
3555.34 766
3555.90 786
3556.46 812
3557.03 898
3557.59 843
3558.15 788
3558.71 833
3559.28 838
3559.84 885
3560.40 856
3560.97 858
3561.53 867
3562.09 839
3562.65 868
3563.22 905
3563.78 918
3564.34 952
3564.91 958
3565.47 930
3566.03 900
3566.60 870
3567.16 835
3567.72 864
3568.28 856
3568.85 765
3569.41 865
3569.98 831
3570.54 830
3571.10 834
3571.67 893
3572.23 872
3572.79 919
3573.36 820
3573.92 879
3574.48 841
3575.05 934
3575.61 898
3576.18 946
3576.74 909
3577.30 980
3577.87 1028
3578.43 951
3579.00 924
3579.56 1007
3580.12 1074
3580.69 910
3581.25 944
3581.82 1036
3582.38 989
3582.95 869
3583.51 883
3584.08 846
3584.64 855
3585.20 825
3585.77 924
3586.33 952
3586.90 891
3587.46 808
3588.03 841
3588.59 817
3589.16 914
3589.72 828
3590.29 771
3590.85 807
3591.42 851
3591.98 751
3592.55 773
3593.11 792
3593.68 797
3594.24 858
3594.81 767
3595.38 812
3595.94 778
3596.51 866
3597.07 848
3597.64 760
3598.20 803
3598.77 790
3599.34 838
3599.90 906
3600.47 812
3601.03 797
3601.60 839
3602.16 816
3602.73 806
3603.30 821
3603.86 750
3604.43 736
3605.00 792
3605.56 746
3606.13 704
3606.69 755
3607.26 734
3607.83 795
3608.39 803
3608.96 742
3609.53 702
3610.09 724
3610.66 737
3611.23 734
3611.79 798
3612.36 819
3612.93 765
3613.49 758
3614.06 802
3614.63 863
3615.19 936
3615.76 997
3616.33 1009
3616.90 1002
3617.46 1018
3618.03 1095
3618.60 1135
3619.16 1082
3619.73 1173
3620.30 1073
3620.87 1129
3621.43 1162
3622.00 1033
3622.57 1009
3623.14 868
3623.70 843
3624.27 823
3624.84 794
3625.41 812
3625.98 783
3626.54 720
3627.11 746
3627.68 782
3628.25 820
3628.82 842
3629.38 803
3629.95 814
3630.52 767
3631.09 804
3631.66 775
3632.22 866
3632.79 833
3633.36 817
3633.93 905
3634.50 816
3635.07 782
3635.64 844
3636.20 836
3636.77 780
3637.34 826
3637.91 809
3638.48 913
3639.05 846
3639.62 856
3640.19 1001
3640.76 992
3641.32 964
3641.89 1010
3642.46 1093
3643.03 1088
3643.60 1000
3644.17 1002
3644.74 885
3645.31 926
3645.88 874
3646.45 872
3647.02 950
3647.59 910
3648.16 1009
3648.73 1015
3649.30 898
3649.87 988
3650.44 989
3651.01 988
3651.57 1043
3652.14 1052
3652.71 1011
3653.28 1010
3653.85 1055
3654.42 1111
3654.99 1023
3655.57 1088
3656.14 1088
3656.71 994
3657.28 989
3657.85 1063
3658.42 934
3658.99 1057
3659.56 939
3660.13 1018
3660.70 961
3661.27 875
3661.84 988
3662.41 1077
3662.98 1108
3663.55 1056
3664.12 1189
3664.69 1258
3665.26 1214
3665.84 1176
3666.41 1288
3666.98 1354
3667.55 1298
3668.12 1101
3668.69 1063
3669.26 1005
3669.83 1025
3670.40 934
3670.98 920
3671.55 858
3672.12 843
3672.69 827
3673.26 883
3673.83 844
3674.41 888
3674.98 939
3675.55 883
3676.12 957
3676.69 959
3677.26 987
3677.84 987
3678.41 1007
3678.98 980
3679.55 898
3680.12 852
3680.70 859
3681.27 863
3681.84 737
3682.41 757
3682.99 833
3683.56 807
3684.13 775
3684.70 766
3685.27 841
3685.85 877
3686.42 787
3686.99 868
3687.57 836
3688.14 830
3688.71 797
3689.28 804
3689.86 820
3690.43 836
3691.00 836
3691.58 800
3692.15 876
3692.72 807
3693.29 835
3693.87 727
3694.44 738
3695.01 827
3695.59 782
3696.16 765
3696.73 736
3697.31 744
3697.88 754
3698.45 777
3699.03 757
3699.60 663
3700.17 732
3700.75 753
3701.32 763
3701.90 790
3702.47 800
3703.04 855
3703.62 745
3704.19 723
3704.77 772
3705.34 859
3705.91 768
3706.49 701
3707.06 736
3707.64 952
3708.21 895
3708.78 821
3709.36 862
3709.93 998
3710.51 932
3711.08 825
3711.66 733
3712.23 831
3712.81 907
3713.38 858
3713.96 831
3714.53 886
3715.11 948
3715.68 916
3716.25 849
3716.83 776
3717.40 789
3717.98 803
3718.55 734
3719.13 708
3719.71 751
3720.28 820
3720.86 850
3721.43 751
3722.01 749
3722.58 691
3723.16 796
3723.73 717
3724.31 665
3724.88 689
3725.46 756
3726.03 814
3726.61 801
3727.19 711
3727.76 719
3728.34 703
3728.91 815
3729.49 733
3730.07 790
3730.64 810
3731.22 874
3731.79 935
3732.37 859
3732.95 901
3733.52 908
3734.10 880
3734.67 885
3735.25 865
3735.83 799
3736.40 773
3736.98 766
3737.56 693
3738.13 687
3738.71 813
3739.29 719
3739.86 746
3740.44 736
3741.02 659
3741.59 747
3742.17 727
3742.75 718
3743.32 730
3743.90 714
3744.48 760
3745.06 760
3745.63 776
3746.21 722
3746.79 669
3747.36 751
3747.94 719
3748.52 706
3749.10 720
3749.67 744
3750.25 775
3750.83 774
3751.41 738
3751.98 740
3752.56 765
3753.14 719
3753.72 654
3754.30 613
3754.87 703
3755.45 680
3756.03 684
3756.61 719
3757.19 685
3757.76 706
3758.34 725
3758.92 706
3759.50 748
3760.08 655
3760.65 655
3761.23 696
3761.81 751
3762.39 662
3762.97 674
3763.55 753
3764.13 759
3764.70 797
3765.28 790
3765.86 760
3766.44 777
3767.02 796
3767.60 773
3768.18 817
3768.76 871
3769.33 866
3769.91 905
3770.49 854
3771.07 826
3771.65 803
3772.23 752
3772.81 791
3773.39 951
3773.97 894
3774.55 837
3775.13 833
3775.71 880
3776.29 755
3776.87 757
3777.45 731
3778.02 739
3778.60 763
3779.18 746
3779.76 694
3780.34 735
3780.92 784
3781.50 796
3782.08 733
3782.66 652
3783.24 708
3783.82 707
3784.40 671
3784.98 732
3785.56 730
3786.14 707
3786.72 783
3787.31 721
3787.89 700
3788.47 724
3789.05 732
3789.63 742
3790.21 787
3790.79 773
3791.37 838
3791.95 762
3792.53 795
3793.11 802
3793.69 834
3794.27 868
3794.85 843
3795.43 853
3796.02 839
3796.60 798
3797.18 878
3797.76 863
3798.34 947
3798.92 932
3799.50 855
3800.08 874
3800.67 906
3801.25 1055
3801.83 958
3802.41 894
3802.99 1014
3803.57 913
3804.16 918
3804.74 874
3805.32 966
3805.90 925
3806.48 933
3807.06 1025
3807.65 1014
3808.23 1121
3808.81 1030
3809.39 1020
3809.97 1082
3810.56 1062
3811.14 1163
3811.72 1185
3812.30 1249
3812.89 1204
3813.47 1195
3814.05 1161
3814.63 1239
3815.21 1369
3815.80 1338
3816.38 1255
3816.96 1111
3817.55 1085
3818.13 1131
3818.71 1054
3819.29 884
3819.88 875
3820.46 840
3821.04 792
3821.63 850
3822.21 902
3822.79 910
3823.37 889
3823.96 856
3824.54 856
3825.12 918
3825.71 884
3826.29 878
3826.87 791
3827.46 809
3828.04 792
3828.62 765
3829.21 812
3829.79 866
3830.38 804
3830.96 752
3831.54 794
3832.13 781
3832.71 762
3833.29 757
3833.88 726
3834.46 861
3835.05 882
3835.63 677
3836.21 859
3836.80 712
3837.38 743
3837.97 689
3838.55 699
3839.14 804
3839.72 732
3840.30 668
3840.89 762
3841.47 724
3842.06 699
3842.64 828
3843.23 675
3843.81 678
3844.40 650
3844.98 735
3845.57 728
3846.15 782
3846.74 794
3847.32 822
3847.91 786
3848.49 847
3849.08 786
3849.66 712
3850.25 772
3850.83 745
3851.42 674
3852.00 640
3852.59 751
3853.17 827
3853.76 765
3854.34 682
3854.93 761
3855.51 846
3856.10 745
3856.69 773
3857.27 778
3857.86 701
3858.44 820
3859.03 835
3859.62 780
3860.20 905
3860.79 965
3861.37 1014
3861.96 906
3862.55 925
3863.13 1009
3863.72 1091
3864.30 1112
3864.89 1076
3865.48 1081
3866.06 1137
3866.65 1107
3867.24 1057
3867.82 1217
3868.41 1066
3869.00 994
3869.58 965
3870.17 872
3870.76 842
3871.34 878
3871.93 850
3872.52 896
3873.10 812
3873.69 864
3874.28 863
3874.86 816
3875.45 961
3876.04 882
3876.63 802
3877.21 816
3877.80 888
3878.39 851
3878.97 773
3879.56 741
3880.15 746
3880.74 755
3881.32 805
3881.91 749
3882.50 697
3883.09 641
3883.67 801
3884.26 835
3884.85 788
3885.44 803
3886.03 794
3886.61 747
3887.20 732
3887.79 834
3888.38 819
3888.97 927
3889.55 911
3890.14 934
3890.73 853
3891.32 934
3891.91 1059
3892.50 937
3893.08 844
3893.67 887
3894.26 850
3894.85 837
3895.44 890
3896.03 815
3896.62 842
3897.20 928
3897.79 837
3898.38 765
3898.97 779
3899.56 800
3900.15 779
3900.74 763
3901.33 743
3901.92 765
3902.51 775
3903.09 828
3903.68 822
3904.27 753
3904.86 733
3905.45 717
3906.04 811
3906.63 884
3907.22 830
3907.81 815
3908.40 820
3908.99 846
3909.58 798
3910.17 826
3910.76 720
3911.35 801
3911.94 798
3912.53 847
3913.12 744
3913.71 655
3914.30 701
3914.89 676
3915.48 766
3916.07 798
3916.66 807
3917.25 743
3917.84 794
3918.43 803
3919.02 824
3919.61 730
3920.20 742
3920.79 804
3921.38 800
3921.97 662
3922.56 654
3923.15 665
3923.74 618
3924.33 656
3924.93 707
3925.52 795
3926.11 663
3926.70 742
3927.29 726
3927.88 745
3928.47 725
3929.06 789
3929.65 621
3930.24 653
3930.84 726
3931.43 688
3932.02 699
3932.61 680
3933.20 665
3933.79 667
3934.38 666
3934.98 720
3935.57 685
3936.16 758
3936.75 745
3937.34 758
3937.94 793
3938.53 745
3939.12 797
3939.71 760
3940.30 730
3940.89 813
3941.49 814
3942.08 810
3942.67 877
3943.26 767
3943.86 783
3944.45 713
3945.04 776
3945.63 799
3946.23 725
3946.82 691
3947.41 681
3948.00 681
3948.60 717
3949.19 669
3949.78 735
3950.37 817
3950.97 759
3951.56 662
3952.15 720
3952.74 679
3953.34 684
3953.93 775
3954.52 721
3955.12 772
3955.71 784
3956.30 736
3956.90 762
3957.49 806
3958.08 806
3958.68 791
3959.27 859
3959.86 828
3960.46 744
3961.05 711
3961.64 719
3962.24 821
3962.83 887
3963.43 920
3964.02 839
3964.61 897
3965.21 950
3965.80 901
3966.39 890
3966.99 955
3967.58 919
3968.18 895
3968.77 851
3969.36 832
3969.96 884
3970.55 787
3971.15 884
3971.74 824
3972.34 822
3972.93 885
3973.53 1033
3974.12 1047
3974.71 1005
3975.31 1060
3975.90 1073
3976.50 1010
3977.09 1163
3977.69 1141
3978.28 1168
3978.88 1075
3979.47 1162
3980.07 1124
3980.66 890
3981.26 864
3981.85 840
3982.45 921
3983.04 829
3983.64 870
3984.23 863
3984.83 919
3985.42 932
3986.02 821
3986.62 743
3987.21 775
3987.81 881
3988.40 843
3989.00 866
3989.59 860
3990.19 788
3990.78 758
3991.38 829
3991.98 852
3992.57 813
3993.17 897
3993.76 877
3994.36 832
3994.96 788
3995.55 823
3996.15 940
3996.74 778
3997.34 874
3997.94 885
3998.53 841
3999.13 810
3999.73 837
4000.32 798
4000.92 766
4001.52 785
4002.11 866
4002.71 824
4003.31 846
4003.90 836
4004.50 825
4005.10 825
4005.69 849
4006.29 872
4006.89 844
4007.48 833
4008.08 814
4008.68 803
4009.28 787
4009.87 735
4010.47 835
4011.07 754
4011.66 798
4012.26 815
4012.86 783
4013.46 843
4014.05 743
4014.65 682
4015.25 726
4015.85 693
4016.45 843
4017.04 836
4017.64 859
4018.24 820
4018.84 800
4019.43 807
4020.03 709
4020.63 786
4021.23 819
4021.83 807
4022.42 839
4023.02 907
4023.62 809
4024.22 806
4024.82 885
4025.42 829
4026.01 901
4026.61 923
4027.21 911
4027.81 921
4028.41 1048
4029.01 981
4029.61 963
4030.20 1082
4030.80 1100
4031.40 1141
4032.00 1070
4032.60 977
4033.20 1283
4033.80 1351
4034.40 1320
4035.00 1181
4035.59 1191
4036.19 1158
4036.79 1037
4037.39 939
4037.99 978
4038.59 904
4039.19 857
4039.79 887
4040.39 867
4040.99 856
4041.59 835
4042.19 805
4042.79 694
4043.39 724
4043.99 718
4044.59 779
4045.19 801
4045.79 796
4046.39 670
4046.99 760
4047.59 864
4048.19 808
4048.79 761
4049.39 715
4049.99 692
4050.59 623
4051.19 664
4051.79 739
4052.39 701
4052.99 714
4053.59 687
4054.19 713
4054.79 731
4055.39 677
4055.99 668
4056.59 699
4057.19 699
4057.79 695
4058.39 725
4059.00 691
4059.60 757
4060.20 688
4060.80 633
4061.40 703
4062.00 705
4062.60 655
4063.20 711
4063.80 666
4064.40 720
4065.01 636
4065.61 681
4066.21 693
4066.81 697
4067.41 634
4068.01 612
4068.61 642
4069.22 677
4069.82 645
4070.42 618
4071.02 596
4071.62 646
4072.23 649
4072.83 652
4073.43 658
4074.03 685
4074.63 660
4075.23 719
4075.84 759
4076.44 722
4077.04 637
4077.64 667
4078.25 672
4078.85 695
4079.45 639
4080.05 585
4080.66 659
4081.26 684
4081.86 635
4082.46 779
4083.07 670
4083.67 679
4084.27 655
4084.87 673
4085.48 704
4086.08 665
4086.68 614
4087.29 665
4087.89 586
4088.49 613
4089.09 640
4089.70 737
4090.30 691
4090.90 663
4091.51 686
4092.11 644
4092.71 695
4093.32 725
4093.92 659
4094.52 684
4095.13 637
4095.73 697
4096.34 697
4096.94 718
4097.54 694
4098.15 697
4098.75 640
4099.35 617
4099.96 566
4100.56 645
4101.17 662
4101.77 637
4102.37 679
4102.98 630
4103.58 603
4104.19 649
4104.79 566
4105.39 697
4106.00 710
4106.60 597
4107.21 665
4107.81 626
4108.42 630
4109.02 680
4109.63 615
4110.23 533
4110.84 586
4111.44 696
4112.04 620
4112.65 601
4113.25 662
4113.86 582
4114.46 672
4115.07 719
4115.67 623
4116.28 563
4116.88 623
4117.49 660
4118.09 600
4118.70 678
4119.31 651
4119.91 606
4120.52 575
4121.12 593
4121.73 638
4122.33 697
4122.94 588
4123.54 612
4124.15 688
4124.76 650
4125.36 634
4125.97 518
4126.57 619
4127.18 701
4127.78 695
4128.39 598
4129.00 575
4129.60 657
4130.21 706
4130.81 623
4131.42 621
4132.03 600
4132.63 646
4133.24 751
4133.85 691
4134.45 712
4135.06 737
4135.67 765
4136.27 702
4136.88 689
4137.49 659
4138.09 706
4138.70 781
4139.31 745
4139.91 720
4140.52 690
4141.13 647
4141.73 788
4142.34 824
4142.95 784
4143.55 827
4144.16 824
4144.77 757
4145.38 734
4145.98 819
4146.59 761
4147.20 765
4147.81 686
4148.41 771
4149.02 746
4149.63 703
4150.24 698
4150.84 676
4151.45 673
4152.06 685
4152.67 697
4153.27 659
4153.88 693
4154.49 675
4155.10 712
4155.71 727
4156.31 618
4156.92 726
4157.53 777
4158.14 868
4158.75 903
4159.35 787
4159.96 858
4160.57 864
4161.18 833
4161.79 823
4162.40 756
4163.00 714
4163.61 684
4164.22 709
4164.83 721
4165.44 796
4166.05 799
4166.66 735
4167.27 733
4167.87 761
4168.48 693
4169.09 689
4169.70 777
4170.31 743
4170.92 787
4171.53 806
4172.14 657
4172.75 731
4173.36 759
4173.97 662
4174.58 699
4175.18 765
4175.79 727
4176.40 676
4177.01 705
4177.62 734
4178.23 669
4178.84 728
4179.45 755
4180.06 699
4180.67 660
4181.28 697
4181.89 644
4182.50 607
4183.11 624
4183.72 624
4184.33 626
4184.94 672
4185.55 659
4186.16 688
4186.77 667
4187.38 699
4187.99 628
4188.60 603
4189.21 670
4189.82 747
4190.43 627
4191.04 662
4191.66 693
4192.27 655
4192.88 713
4193.49 723
4194.10 736
4194.71 805
4195.32 758
4195.93 883
4196.54 801
4197.15 739
4197.76 765
4198.38 703
4198.99 798
4199.60 684
4200.21 665
4200.82 679
4201.43 661
4202.04 712
4202.65 705
4203.27 703
4203.88 754
4204.49 697
4205.10 749
4205.71 796
4206.32 722
4206.94 665
4207.55 710
4208.16 634
4208.77 619
4209.38 638
4209.99 724
4210.61 736
4211.22 610
4211.83 640
4212.44 763
4213.06 764
4213.67 710
4214.28 674
4214.89 719
4215.50 716
4216.12 722
4216.73 694
4217.34 819
4217.95 817
4218.57 800
4219.18 965
4219.79 951
4220.40 886
4221.02 810
4221.63 890
4222.24 882
4222.86 891
4223.47 936
4224.08 932
4224.69 957
4225.31 907
4225.92 899
4226.53 851
4227.15 956
4227.76 873
4228.37 908
4228.99 919
4229.60 973
4230.21 1024
4230.83 1087
4231.44 1148
4232.05 1357
4232.67 1428
4233.28 1579
4233.90 1642
4234.51 1726
4235.12 1835
4235.74 2016
4236.35 1810
4236.96 1779
4237.58 1657
4238.19 1497
4238.81 1373
4239.42 1199
4240.03 1204
4240.65 1045
4241.26 1031
4241.88 884
4242.49 858
4243.11 841
4243.72 946
4244.33 953
4244.95 914
4245.56 904
4246.18 955
4246.79 971
4247.41 916
4248.02 896
4248.64 893
4249.25 907
4249.87 980
4250.48 818
4251.10 879
4251.71 915
4252.33 829
4252.94 860
4253.56 829
4254.17 772
4254.79 757
4255.40 819
4256.02 783
4256.63 755
4257.25 781
4257.86 820
4258.48 773
4259.09 769
4259.71 641
4260.33 631
4260.94 710
4261.56 823
4262.17 761
4262.79 707
4263.40 804
4264.02 738
4264.64 793
4265.25 817
4265.87 742
4266.48 802
4267.10 761
4267.72 824
4268.33 821
4268.95 805
4269.57 852
4270.18 807
4270.80 752
4271.41 783
4272.03 850
4272.65 902
4273.26 838
4273.88 914
4274.50 880
4275.11 926
4275.73 1011
4276.35 974
4276.96 957
4277.58 909
4278.20 980
4278.81 966
4279.43 904
4280.05 841
4280.67 785
4281.28 825
4281.90 720
4282.52 723
4283.13 673
4283.75 758
4284.37 652
4284.99 647
4285.60 680
4286.22 688
4286.84 824
4287.46 840
4288.07 689
4288.69 692
4289.31 715
4289.93 757
4290.55 751
4291.16 760
4291.78 784
4292.40 786
4293.02 754
4293.63 692
4294.25 704
4294.87 753
4295.49 760
4296.11 729
4296.73 674
4297.34 644
4297.96 733
4298.58 772
4299.20 764
4299.82 791
4300.44 746
4301.05 723
4301.67 699
4302.29 735
4302.91 723
4303.53 611
4304.15 700
4304.77 715
4305.39 731
4306.00 723
4306.62 696
4307.24 768
4307.86 789
4308.48 740
4309.10 753
4309.72 794
4310.34 755
4310.96 820
4311.58 861
4312.20 819
4312.82 798
4313.43 828
4314.05 771
4314.67 769
4315.29 818
4315.91 886
4316.53 814
4317.15 822
4317.77 833
4318.39 792
4319.01 776
4319.63 845
4320.25 900
4320.87 907
4321.49 884
4322.11 833
4322.73 832
4323.35 888
4323.97 886
4324.59 878
4325.21 891
4325.83 999
4326.45 1066
4327.07 1031
4327.69 947
4328.31 1014
4328.94 1056
4329.56 1071
4330.18 1084
4330.80 1081
4331.42 1086
4332.04 1136
4332.66 1323
4333.28 1484
4333.90 1563
4334.52 1901
4335.14 2142
4335.76 2305
4336.39 2376
4337.01 2764
4337.63 2959
4338.25 3020
4338.87 3032
4339.49 2913
4340.11 3068
4340.73 2621
4341.36 2315
4341.98 2247
4342.60 2188
4343.22 2365
4343.84 2450
4344.46 2702
4345.08 2902
4345.71 3320
4346.33 3494
4346.95 3401
4347.57 3522
4348.19 3447
4348.82 3269
4349.44 3191
4350.06 2426
4350.68 2256
4351.30 2164
4351.93 1800
4352.55 1552
4353.17 1368
4353.79 1368
4354.42 1308
4355.04 1212
4355.66 1256
4356.28 1140
4356.91 1356
4357.53 1318
4358.15 1243
4358.77 1228
4359.40 1223
4360.02 1391
4360.64 1312
4361.26 1208
4361.89 1193
4362.51 1154
4363.13 1066
4363.76 1030
4364.38 984
4365.00 973
4365.63 975
4366.25 1049
4366.87 1033
4367.50 958
4368.12 938
4368.74 971
4369.37 922
4369.99 933
4370.61 1006
4371.24 877
4371.86 855
4372.48 849
4373.11 851
4373.73 900
4374.36 792
4374.98 845
4375.60 906
4376.23 886
4376.85 879
4377.48 872
4378.10 874
4378.72 909
4379.35 919
4379.97 895
4380.60 890
4381.22 940
4381.84 871
4382.47 831
4383.09 891
4383.72 854
4384.34 838
4384.97 888
4385.59 859
4386.22 930
4386.84 983
4387.47 773
4388.09 782
4388.72 789
4389.34 798
4389.96 792
4390.59 759
4391.21 797
4391.84 775
4392.47 706
4393.09 764
4393.72 807
4394.34 791
4394.97 735
4395.59 724
4396.22 733
4396.84 681
4397.47 732
4398.09 808
4398.72 805
4399.34 802
4399.97 846
4400.60 793
4401.22 657
4401.85 749
4402.47 765
4403.10 852
4403.72 821
4404.35 724
4404.98 814
4405.60 738
4406.23 738
4406.85 787
4407.48 783
4408.11 820
4408.73 871
4409.36 874
4409.99 860
4410.61 799
4411.24 816
4411.87 860
4412.49 776
4413.12 759
4413.74 749
4414.37 723
4415.00 734
4415.62 736
4416.25 620
4416.88 690
4417.51 707
4418.13 693
4418.76 669
4419.39 742
4420.01 671
4420.64 722
4421.27 682
4421.89 637
4422.52 623
4423.15 685
4423.78 671
4424.40 714
4425.03 679
4425.66 618
4426.29 716
4426.91 783
4427.54 717
4428.17 717
4428.80 751
4429.42 780
4430.05 755
4430.68 826
4431.31 791
4431.94 625
4432.56 700
4433.19 708
4433.82 742
4434.45 677
4435.08 750
4435.70 756
4436.33 773
4436.96 747
4437.59 869
4438.22 846
4438.85 785
4439.47 775
4440.10 750
4440.73 814
4441.36 809
4441.99 784
4442.62 733
4443.25 825
4443.87 812
4444.50 811
4445.13 779
4445.76 795
4446.39 801
4447.02 798
4447.65 776
4448.28 838
4448.91 883
4449.54 923
4450.16 748
4450.79 872
4451.42 916
4452.05 811
4452.68 801
4453.31 892
4453.94 973
4454.57 1033
4455.20 1072
4455.83 1011
4456.46 1068
4457.09 1124
4457.72 1115
4458.35 914
4458.98 888
4459.61 838
4460.24 920
4460.87 851
4461.50 775
4462.13 779
4462.76 647
4463.39 685
4464.02 667
4464.65 665
4465.28 665
4465.91 666
4466.54 764
4467.17 711
4467.80 639
4468.43 722
4469.06 785
4469.69 770
4470.32 677
4470.95 571
4471.58 629
4472.21 713
4472.85 733
4473.48 651
4474.11 686
4474.74 725
4475.37 689
4476.00 618
4476.63 620
4477.26 652
4477.89 713
4478.52 738
4479.16 679
4479.79 681
4480.42 726
4481.05 747
4481.68 721
4482.31 688
4482.94 631
4483.58 635
4484.21 722
4484.84 648
4485.47 736
4486.10 840
4486.73 775
4487.37 757
4488.00 814
4488.63 726
4489.26 821
4489.89 791
4490.53 792
4491.16 821
4491.79 811
4492.42 742
4493.05 679
4493.69 692
4494.32 729
4494.95 715
4495.58 708
4496.22 797
4496.85 883
4497.48 918
4498.11 967
4498.75 941
4499.38 1066
4500.01 1130
4500.64 1172
4501.28 1374
4501.91 1404
4502.54 1497
4503.18 1276
4503.81 1291
4504.44 1315
4505.07 986
4505.71 914
4506.34 954
4506.97 883
4507.61 897
4508.24 802
4508.87 840
4509.51 887
4510.14 744
4510.77 745
4511.41 816
4512.04 812
4512.68 760
4513.31 702
4513.94 703
4514.58 730
4515.21 763
4515.84 783
4516.48 677
4517.11 704
4517.75 733
4518.38 725
4519.01 682
4519.65 646
4520.28 636
4520.92 700
4521.55 714
4522.18 703
4522.82 705
4523.45 708
4524.09 635
4524.72 705
4525.36 767
4525.99 740
4526.63 772
4527.26 741
4527.90 854
4528.53 751
4529.16 927
4529.80 987
4530.43 1027
4531.07 998
4531.70 999
4532.34 966
4532.97 987
4533.61 994
4534.24 1004
4534.88 961
4535.51 852
4536.15 815
4536.79 764
4537.42 769
4538.06 759
4538.69 720
4539.33 679
4539.96 689
4540.60 699
4541.23 707
4541.87 585
4542.50 605
4543.14 758
4543.78 655
4544.41 643
4545.05 625
4545.68 624
4546.32 639
4546.96 583
4547.59 667
4548.23 573
4548.86 572
4549.50 553
4550.14 567
4550.77 599
4551.41 632
4552.05 595
4552.68 623
4553.32 644
4553.96 710
4554.59 659
4555.23 634
4555.86 672
4556.50 699
4557.14 678
4557.78 622
4558.41 617
4559.05 689
4559.69 693
4560.32 699
4560.96 664
4561.60 652
4562.23 714
4562.87 683
4563.51 693
4564.15 629
4564.78 680
4565.42 675
4566.06 723
4566.69 712
4567.33 718
4567.97 736
4568.61 776
4569.24 739
4569.88 658
4570.52 675
4571.16 681
4571.80 701
4572.43 656
4573.07 645
4573.71 576
4574.35 625
4574.98 613
4575.62 643
4576.26 715
4576.90 705
4577.54 744
4578.18 682
4578.81 705
4579.45 680
4580.09 720
4580.73 752
4581.37 732
4582.01 719
4582.64 766
4583.28 742
4583.92 750
4584.56 749
4585.20 844
4585.84 882
4586.48 880
4587.11 851
4587.75 898
4588.39 941
4589.03 947
4589.67 1082
4590.31 1274
4590.95 1260
4591.59 1458
4592.23 1456
4592.87 1407
4593.51 1370
4594.14 1226
4594.78 1170
4595.42 1118
4596.06 1123
4596.70 964
4597.34 852
4597.98 844
4598.62 948
4599.26 909
4599.90 823
4600.54 852
4601.18 844
4601.82 778
4602.46 827
4603.10 918
4603.74 924
4604.38 885
4605.02 809
4605.66 895
4606.30 961
4606.94 816
4607.58 813
4608.22 828
4608.86 842
4609.50 736
4610.14 703
4610.78 744
4611.42 763
4612.06 749
4612.70 719
4613.34 691
4613.99 723
4614.63 701
4615.27 687
4615.91 615
4616.55 688
4617.19 733
4617.83 712
4618.47 657
4619.11 630
4619.75 670
4620.39 690
4621.04 645
4621.68 700
4622.32 728
4622.96 673
4623.60 642
4624.24 629
4624.88 664
4625.53 668
4626.17 739
4626.81 688
4627.45 727
4628.09 673
4628.73 725
4629.38 720
4630.02 695
4630.66 700
4631.30 686
4631.94 762
4632.58 833
4633.23 876
4633.87 888
4634.51 781
4635.15 710
4635.80 765
4636.44 713
4637.08 753
4637.72 823
4638.36 770
4639.01 737
4639.65 737
4640.29 699
4640.93 680
4641.58 666
4642.22 729
4642.86 624
4643.51 670
4644.15 720
4644.79 706
4645.43 709
4646.08 688
4646.72 697
4647.36 700
4648.01 575
4648.65 621
4649.29 614
4649.94 609
4650.58 737
4651.22 793
4651.87 732
4652.51 809
4653.15 759
4653.80 738
4654.44 671
4655.08 636
4655.73 589
4656.37 632
4657.01 596
4657.66 637
4658.30 617
4658.94 683
4659.59 650
4660.23 683
4660.88 670
4661.52 627
4662.16 568
4662.81 594
4663.45 645
4664.10 605
4664.74 632
4665.39 547
4666.03 521
4666.67 585
4667.32 622
4667.96 518
4668.61 552
4669.25 601
4669.90 574
4670.54 627
4671.19 566
4671.83 576
4672.47 519
4673.12 552
4673.76 565
4674.41 526
4675.05 560
4675.70 651
4676.34 600
4676.99 681
4677.63 603
4678.28 594
4678.92 710
4679.57 662
4680.22 696
4680.86 629
4681.51 608
4682.15 588
4682.80 653
4683.44 633
4684.09 697
4684.73 655
4685.38 642
4686.03 587
4686.67 627
4687.32 661
4687.96 674
4688.61 706
4689.25 683
4689.90 771
4690.55 699
4691.19 683
4691.84 627
4692.48 677
4693.13 694
4693.78 708
4694.42 739
4695.07 758
4695.72 811
4696.36 916
4697.01 1036
4697.65 1059
4698.30 1098
4698.95 1264
4699.59 1213
4700.24 1291
4700.89 1366
4701.53 1192
4702.18 1198
4702.83 960
4703.48 860
4704.12 848
4704.77 824
4705.42 798
4706.06 785
4706.71 931
4707.36 808
4708.00 774
4708.65 796
4709.30 789
4709.95 857
4710.59 876
4711.24 827
4711.89 835
4712.54 811
4713.18 826
4713.83 803
4714.48 829
4715.13 790
4715.77 811
4716.42 763
4717.07 805
4717.72 689
4718.37 765
4719.01 789
4719.66 749
4720.31 828
4720.96 769
4721.61 739
4722.25 728
4722.90 796
4723.55 708
4724.20 792
4724.85 828
4725.50 882
4726.14 802
4726.79 809
4727.44 831
4728.09 819
4728.74 821
4729.39 789
4730.04 759
4730.68 814
4731.33 700
4731.98 702
4732.63 696
4733.28 756
4733.93 664
4734.58 673
4735.23 748
4735.88 680
4736.53 623
4737.17 713
4737.82 716
4738.47 723
4739.12 699
4739.77 619
4740.42 677
4741.07 852
4741.72 841
4742.37 730
4743.02 742
4743.67 755
4744.32 720
4744.97 695
4745.62 727
4746.27 716
4746.92 849
4747.57 807
4748.22 691
4748.87 703
4749.52 744
4750.17 795
4750.82 886
4751.47 831
4752.12 840
4752.77 870
4753.42 916
4754.07 828
4754.72 849
4755.37 887
4756.02 739
4756.67 765
4757.32 739
4757.97 757
4758.62 750
4759.27 654
4759.93 668
4760.58 658
4761.23 659
4761.88 727
4762.53 630
4763.18 725
4763.83 749
4764.48 678
4765.13 689
4765.78 672
4766.44 765
4767.09 781
4767.74 732
4768.39 746
4769.04 716
4769.69 705
4770.34 705
4770.99 633
4771.65 596
4772.30 633
4772.95 641
4773.60 664
4774.25 677
4774.91 683
4775.56 657
4776.21 653
4776.86 630
4777.51 681
4778.16 655
4778.82 611
4779.47 625
4780.12 673
4780.77 640
4781.43 669
4782.08 811
4782.73 707
4783.38 671
4784.03 622
4784.69 683
4785.34 669
4785.99 626
4786.64 681
4787.30 671
4787.95 617
4788.60 715
4789.26 690
4789.91 725
4790.56 723
4791.21 654
4791.87 626
4792.52 693
4793.17 783
4793.83 715
4794.48 726
4795.13 707
4795.79 728
4796.44 693
4797.09 638
4797.75 569
4798.40 627
4799.05 645
4799.71 693
4800.36 666
4801.01 660
4801.67 752
4802.32 788
4802.97 736
4803.63 700
4804.28 752
4804.94 684
4805.59 676
4806.24 659
4806.90 674
4807.55 645
4808.21 689
4808.86 718
4809.51 793
4810.17 716
4810.82 745
4811.48 731
4812.13 763
4812.79 770
4813.44 793
4814.09 702
4814.75 771
4815.40 737
4816.06 789
4816.71 794
4817.37 829
4818.02 785
4818.68 774
4819.33 763
4819.99 807
4820.64 821
4821.30 804
4821.95 891
4822.61 926
4823.26 954
4823.92 902
4824.57 935
4825.23 996
4825.88 1029
4826.54 938
4827.19 814
4827.85 823
4828.50 971
4829.16 945
4829.81 1054
4830.47 1037
4831.13 981
4831.78 1053
4832.44 1077
4833.09 996
4833.75 928
4834.40 1070
4835.06 1145
4835.72 1210
4836.37 1246
4837.03 1173
4837.68 1143
4838.34 1262
4839.00 1344
4839.65 1261
4840.31 1269
4840.97 1267
4841.62 1359
4842.28 1437
4842.93 1439
4843.59 1364
4844.25 1354
4844.90 1445
4845.56 1429
4846.22 1460
4846.87 1603
4847.53 1865
4848.19 2256
4848.84 2430
4849.50 2394
4850.16 2537
4850.82 2693
4851.47 2689
4852.13 2535
4852.79 2285
4853.44 2183
4854.10 2076
4854.76 2079
4855.42 2062
4856.07 2317
4856.73 2199
4857.39 2191
4858.04 2423
4858.70 2589
4859.36 2414
4860.02 2432
4860.67 2346
4861.33 2238
4861.99 2232
4862.65 1967
4863.31 1966
4863.96 1907
4864.62 1859
4865.28 1810
4865.94 1925
4866.60 1991
4867.25 2059
4867.91 2040
4868.57 1994
4869.23 1790
4869.89 1848
4870.54 1679
4871.20 1722
4871.86 1611
4872.52 1469
4873.18 1621
4873.84 1685
4874.50 1648
4875.15 1589
4875.81 1501
4876.47 1612
4877.13 1680
4877.79 1757
4878.45 1868
4879.11 1888
4879.77 1765
4880.42 1710
4881.08 1659
4881.74 1594
4882.40 1567
4883.06 1343
4883.72 1322
4884.38 1248
4885.04 1210
4885.70 1214
4886.36 1213
4887.02 1230
4887.68 1302
4888.34 1364
4889.00 1393
4889.65 1378
4890.31 1402
4890.97 1324
4891.63 1353
4892.29 1307
4892.95 1353
4893.61 1261
4894.27 1276
4894.93 1254
4895.59 1222
4896.25 1028
4896.91 1148
4897.57 1151
4898.23 1173
4898.89 1246
4899.55 1103
4900.21 1078
4900.87 1156
4901.54 1069
4902.20 1113
4902.86 1015
4903.52 975
4904.18 946
4904.84 936
4905.50 977
4906.16 1005
4906.82 1046
4907.48 934
4908.14 984
4908.80 902
4909.46 944
4910.12 866
4910.79 919
4911.45 941
4912.11 875
4912.77 870
4913.43 877
4914.09 880
4914.75 850
4915.41 920
4916.07 853
4916.74 876
4917.40 882
4918.06 881
4918.72 826
4919.38 802
4920.04 824
4920.71 762
4921.37 772
4922.03 784
4922.69 784
4923.35 828
4924.01 753
4924.68 755
4925.34 739
4926.00 776
4926.66 780
4927.33 702
4927.99 750
4928.65 678
4929.31 729
4929.97 709
4930.64 776
4931.30 760
4931.96 751
4932.62 708
4933.29 737
4933.95 678
4934.61 771
4935.27 714
4935.94 759
4936.60 775
4937.26 736
4937.93 837
4938.59 723
4939.25 760
4939.91 787
4940.58 766
4941.24 742
4941.90 694
4942.57 711
4943.23 731
4943.89 714
4944.56 731
4945.22 753
4945.88 760
4946.55 777
4947.21 751
4947.87 703
4948.54 688
4949.20 645
4949.86 639
4950.53 639
4951.19 732
4951.86 715
4952.52 678
4953.18 659
4953.85 714
4954.51 646
4955.17 662
4955.84 757
4956.50 695
4957.17 655
4957.83 738
4958.50 759
4959.16 699
4959.82 762
4960.49 836
4961.15 849
4961.82 887
4962.48 903
4963.15 1098
4963.81 1037
4964.48 1084
4965.14 1027
4965.81 1054
4966.47 1016
4967.13 892
4967.80 835
4968.46 837
4969.13 811
4969.79 709
4970.46 762
4971.12 761
4971.79 745
4972.45 794
4973.12 747
4973.79 795
4974.45 749
4975.12 775
4975.78 747
4976.45 800
4977.11 780
4977.78 834
4978.44 881
4979.11 837
4979.77 838
4980.44 852
4981.11 825
4981.77 793
4982.44 798
4983.10 734
4983.77 742
4984.44 839
4985.10 869
4985.77 829
4986.43 803
4987.10 964
4987.77 1032
4988.43 1018
4989.10 990
4989.76 1017
4990.43 1030
4991.10 956
4991.76 980
4992.43 885
4993.10 860
4993.76 813
4994.43 807
4995.10 799
4995.76 856
4996.43 790
4997.10 708
4997.76 759
4998.43 764
4999.10 728
4999.76 744
5000.43 739
5001.10 655
5001.77 620
5002.43 652
5003.10 643
5003.77 634
5004.43 679
5005.10 602
5005.77 610
5006.44 652
5007.10 628
5007.77 597
5008.44 575
5009.11 721
5009.77 657
5010.44 668
5011.11 634
5011.78 700
5012.45 624
5013.11 622
5013.78 642
5014.45 639
5015.12 633
5015.79 642
5016.45 658
5017.12 621
5017.79 672
5018.46 638
5019.13 634
5019.80 659
5020.46 686
5021.13 722
5021.80 788
5022.47 803
5023.14 856
5023.81 852
5024.47 868
5025.14 788
5025.81 792
5026.48 727
5027.15 770
5027.82 739
5028.49 667
5029.16 653
5029.83 659
5030.49 588
5031.16 700
5031.83 614
5032.50 603
5033.17 674
5033.84 590
5034.51 634
5035.18 612
5035.85 551
5036.52 555
5037.19 550
5037.86 568
5038.53 658
5039.20 593
5039.87 630
5040.54 619
5041.21 548
5041.88 626
5042.54 637
5043.21 609
5043.88 598
5044.55 624
5045.22 560
5045.89 614
5046.56 651
5047.24 685
5047.91 608
5048.58 609
5049.25 618
5049.92 640
5050.59 549
5051.26 622
5051.93 562
5052.60 585
5053.27 601
5053.94 606
5054.61 630
5055.28 565
5055.95 561
5056.62 600
5057.29 613
5057.96 572
5058.63 541
5059.31 599
5059.98 634
5060.65 602
5061.32 583
5061.99 622
5062.66 586
5063.33 537
5064.00 589
5064.67 617
5065.35 638
5066.02 595
5066.69 579
5067.36 626
5068.03 655
5068.70 647
5069.38 545
5070.05 591
5070.72 602
5071.39 629
5072.06 563
5072.73 560
5073.41 585
5074.08 644
5074.75 641
5075.42 676
5076.09 694
5076.77 670
5077.44 750
5078.11 769
5078.78 966
5079.45 823
5080.13 892
5080.80 676
5081.47 722
5082.14 816
5082.82 633
5083.49 613
5084.16 683
5084.83 740
5085.51 651
5086.18 651
5086.85 670
5087.53 744
5088.20 774
5088.87 739
5089.54 732
5090.22 747
5090.89 722
5091.56 767
5092.24 772
5092.91 707
5093.58 706
5094.26 781
5094.93 721
5095.60 668
5096.28 641
5096.95 712
5097.62 609
5098.30 596
5098.97 620
5099.64 653
5100.32 681
5100.99 625
5101.67 729
5102.34 704
5103.01 725
5103.69 748
5104.36 750
5105.04 679
5105.71 605
5106.38 653
5107.06 691
5107.73 708
5108.41 680
5109.08 604
5109.75 595
5110.43 617
5111.10 733
5111.78 649
5112.45 669
5113.13 655
5113.80 633
5114.48 687
5115.15 613
5115.83 685
5116.50 736
5117.17 717
5117.85 722
5118.52 672
5119.20 762
5119.87 754
5120.55 772
5121.22 786
5121.90 741
5122.57 718
5123.25 636
5123.93 702
5124.60 684
5125.28 600
5125.95 639
5126.63 676
5127.30 586
5127.98 578
5128.65 613
5129.33 717
5130.00 743
5130.68 691
5131.36 686
5132.03 714
5132.71 772
5133.38 763
5134.06 742
5134.73 697
5135.41 659
5136.09 723
5136.76 649
5137.44 550
5138.12 603
5138.79 675
5139.47 612
5140.14 651
5140.82 666
5141.50 629
5142.17 624
5142.85 615
5143.53 621
5144.20 577
5144.88 662
5145.56 659
5146.23 618
5146.91 625
5147.59 586
5148.26 520
5148.94 592
5149.62 548
5150.29 603
5150.97 582
5151.65 644
5152.33 532
5153.00 534
5153.68 547
5154.36 632
5155.03 573
5155.71 592
5156.39 596
5157.07 567
5157.74 593
5158.42 534
5159.10 543
5159.78 580
5160.45 596
5161.13 649
5161.81 629
5162.49 602
5163.17 551
5163.84 540
5164.52 586
5165.20 642
5165.88 662
5166.55 669
5167.23 615
5167.91 563
5168.59 559
5169.27 548
5169.95 579
5170.62 605
5171.30 675
5171.98 641
5172.66 630
5173.34 516
5174.02 504
5174.69 621
5175.37 599
5176.05 519
5176.73 566
5177.41 629
5178.09 578
5178.77 696
5179.45 675
5180.13 580
5180.80 630
5181.48 661
5182.16 602
5182.84 556
5183.52 688
5184.20 629
5184.88 597
5185.56 560
5186.24 556
5186.92 550
5187.60 529
5188.28 616
5188.96 539
5189.64 493
5190.31 518
5190.99 663
5191.67 572
5192.35 611
5193.03 622
5193.71 618
5194.39 554
5195.07 538
5195.75 552
5196.43 630
5197.11 540
5197.79 562
5198.47 570
5199.15 565
5199.83 570
5200.51 599
5201.19 548
5201.87 640
5202.56 646
5203.24 595
5203.92 573
5204.60 564
5205.28 562
5205.96 686
5206.64 620
5207.32 616
5208.00 659
5208.68 616
5209.36 667
5210.04 671
5210.72 619
5211.40 654
5212.09 634
5212.77 616
5213.45 611
5214.13 702
5214.81 631
5215.49 725
5216.17 689
5216.85 693
5217.54 816
5218.22 839
5218.90 806
5219.58 758
5220.26 732
5220.94 709
5221.62 791
5222.31 774
5222.99 763
5223.67 697
5224.35 739
5225.03 683
5225.72 693
5226.40 756
5227.08 668
5227.76 649
5228.44 671
5229.13 652
5229.81 613
5230.49 660
5231.17 607
5231.86 595
5232.54 589
5233.22 670
5233.90 664
5234.58 641
5235.27 601
5235.95 725
5236.63 795
5237.32 678
5238.00 741
5238.68 700
5239.36 715
5240.05 727
5240.73 741
5241.41 695
5242.10 688
5242.78 708
5243.46 624
5244.14 686
5244.83 676
5245.51 575
5246.19 629
5246.88 565
5247.56 706
5248.24 715
5248.93 730
5249.61 800
5250.29 805
5250.98 825
5251.66 810
5252.35 830
5253.03 864
5253.71 830
5254.40 726
5255.08 711
5255.76 664
5256.45 621
5257.13 598
5257.82 682
5258.50 645
5259.18 647
5259.87 673
5260.55 682
5261.24 713
5261.92 720
5262.61 828
5263.29 804
5263.97 710
5264.66 698
5265.34 695
5266.03 745
5266.71 707
5267.40 707
5268.08 720
5268.77 670
5269.45 736
5270.14 697
5270.82 589
5271.51 606
5272.19 529
5272.88 575
5273.56 636
5274.25 639
5274.93 590
5275.62 595
5276.30 605
5276.99 571
5277.67 593
5278.36 675
5279.04 697
5279.73 616
5280.41 592
5281.10 554
5281.79 708
5282.47 749
5283.16 730
5283.84 692
5284.53 645
5285.21 649
5285.90 587
5286.59 585
5287.27 673
5287.96 672
5288.64 687
5289.33 526
5290.02 566
5290.70 599
5291.39 571
5292.07 558
5292.76 596
5293.45 602
5294.13 593
5294.82 584
5295.51 596
5296.19 646
5296.88 628
5297.57 671
5298.25 612
5298.94 680
5299.63 655
5300.31 773
5301.00 743
5301.69 854
5302.37 849
5303.06 755
5303.75 841
5304.43 845
5305.12 909
5305.81 852
5306.50 780
5307.18 754
5307.87 674
5308.56 733
5309.25 746
5309.93 779
5310.62 887
5311.31 939
5312.00 893
5312.68 888
5313.37 809
5314.06 733
5314.75 785
5315.43 802
5316.12 755
5316.81 781
5317.50 796
5318.18 831
5318.87 764
5319.56 845
5320.25 900
5320.94 928
5321.63 927
5322.31 880
5323.00 780
5323.69 701
5324.38 715
5325.07 733
5325.76 704
5326.44 721
5327.13 657
5327.82 650
5328.51 668
5329.20 647
5329.89 643
5330.58 639
5331.26 665
5331.95 689
5332.64 743
5333.33 638
5334.02 657
5334.71 702
5335.40 693
5336.09 693
5336.78 616
5337.47 594
5338.15 606
5338.84 647
5339.53 673
5340.22 653
5340.91 654
5341.60 687
5342.29 631
5342.98 665
5343.67 649
5344.36 648
5345.05 670
5345.74 660
5346.43 731
5347.12 699
5347.81 680
5348.50 709
5349.19 791
5349.88 764
5350.57 767
5351.26 704
5351.95 803
5352.64 870
5353.33 822
5354.02 797
5354.71 710
5355.40 725
5356.09 639
5356.78 558
5357.47 588
5358.16 553
5358.85 668
5359.54 693
5360.23 653
5360.92 607
5361.62 638
5362.31 605
5363.00 573
5363.69 556
5364.38 606
5365.07 657
5365.76 656
5366.45 633
5367.14 514
5367.83 562
5368.53 546
5369.22 540
5369.91 597
5370.60 589
5371.29 572
5371.98 543
5372.67 573
5373.36 513
5374.06 566
5374.75 608
5375.44 552
5376.13 536
5376.82 549
5377.51 590
5378.21 534
5378.90 501
5379.59 550
5380.28 579
5380.97 617
5381.67 611
5382.36 521
5383.05 579
5383.74 640
5384.44 597
5385.13 523
5385.82 607
5386.51 560
5387.20 623
5387.90 612
5388.59 637
5389.28 730
5389.97 650
5390.67 651
5391.36 630
5392.05 599
5392.75 596
5393.44 589
5394.13 574
5394.82 603
5395.52 576
5396.21 588
5396.90 553
5397.60 604
5398.29 533
5398.98 550
5399.68 566
5400.37 471
5401.06 531
5401.76 572
5402.45 579
5403.14 539
5403.84 563
5404.53 545
5405.22 517
5405.92 542
5406.61 591
5407.30 600
5408.00 603
5408.69 563
5409.39 541
5410.08 539
5410.77 549
5411.47 433
5412.16 482
5412.85 527
5413.55 528
5414.24 528
5414.94 568
5415.63 555
5416.33 518
5417.02 600
5417.71 532
5418.41 560
5419.10 531
5419.80 562
5420.49 594
5421.19 587
5421.88 545
5422.58 609
5423.27 629
5423.97 544
5424.66 553
5425.36 605
5426.05 703
5426.75 694
5427.44 661
5428.14 679
5428.83 543
5429.53 556
5430.22 614
5430.92 681
5431.61 617
5432.31 617
5433.00 640
5433.70 665
5434.39 679
5435.09 723
5435.78 699
5436.48 818
5437.17 806
5437.87 772
5438.57 691
5439.26 768
5439.96 735
5440.65 653
5441.35 654
5442.05 659
5442.74 663
5443.44 726
5444.13 662
5444.83 806
5445.53 743
5446.22 791
5446.92 795
5447.61 781
5448.31 822
5449.01 826
5449.70 824
5450.40 816
5451.10 751
5451.79 672
5452.49 701
5453.19 731
5453.88 670
5454.58 636
5455.28 684
5455.97 707
5456.67 684
5457.37 732
5458.06 749
5458.76 708
5459.46 691
5460.16 755
5460.85 673
5461.55 743
5462.25 720
5462.94 691
5463.64 745
5464.34 787
5465.04 773
5465.73 734
5466.43 804
5467.13 742
5467.83 778
5468.52 770
5469.22 758
5469.92 780
5470.62 834
5471.31 871
5472.01 911
5472.71 848
5473.41 908
5474.11 980
5474.80 1007
5475.50 955
5476.20 1022
5476.90 1197
5477.60 1279
5478.29 1379
5478.99 1531
5479.69 1646
5480.39 1703
5481.09 1739
5481.79 1677
5482.49 1599
5483.18 1474
5483.88 1431
5484.58 1390
5485.28 1232
5485.98 1224
5486.68 1198
5487.38 1170
5488.08 1065
5488.77 1019
5489.47 1051
5490.17 1154
5490.87 1137
5491.57 1221
5492.27 1105
5492.97 1145
5493.67 1230
5494.37 1287
5495.07 1275
5495.77 1351
5496.46 1439
5497.16 1586
5497.86 1740
5498.56 1948
5499.26 2312
5499.96 2648
5500.66 2802
5501.36 2776
5502.06 3031
5502.76 2817
5503.46 2568
5504.16 2050
5504.86 1796
5505.56 1636
5506.26 1427
5506.96 1290
5507.66 1205
5508.36 1114
5509.06 1080
5509.76 977
5510.46 1041
5511.16 1038
5511.86 1040
5512.56 1029
5513.26 1048
5513.96 989
5514.67 998
5515.37 966
5516.07 969
5516.77 947
5517.47 1040
5518.17 944
5518.87 995
5519.57 1008
5520.27 959
5520.97 879
5521.67 852
5522.37 836
5523.08 881
5523.78 900
5524.48 813
5525.18 840
5525.88 842
5526.58 785
5527.28 817
5527.98 894
5528.69 923
5529.39 1014
5530.09 926
5530.79 893
5531.49 841
5532.19 828
5532.90 768
5533.60 744
5534.30 729
5535.00 765
5535.70 744
5536.40 770
5537.11 773
5537.81 752
5538.51 684
5539.21 780
5539.92 720
5540.62 769
5541.32 654
5542.02 699
5542.72 708
5543.43 651
5544.13 672
5544.83 738
5545.53 691
5546.24 711
5546.94 633
5547.64 606
5548.34 750
5549.05 627
5549.75 646
5550.45 638
5551.16 603
5551.86 631
5552.56 734
5553.26 677
5553.97 616
5554.67 626
5555.37 692
5556.08 706
5556.78 675
5557.48 670
5558.19 703
5558.89 672
5559.59 728
5560.30 730
5561.00 780
5561.70 781
5562.41 773
5563.11 718
5563.82 773
5564.52 783
5565.22 691
5565.93 674
5566.63 679
5567.33 612
5568.04 608
5568.74 609
5569.45 627
5570.15 578
5570.85 635
5571.56 676
5572.26 605
5572.97 641
5573.67 633
5574.38 629
5575.08 673
5575.78 633
5576.49 720
5577.19 702
5577.90 624
5578.60 604
5579.31 584
5580.01 616
5580.72 604
5581.42 607
5582.13 588
5582.83 617
5583.54 570
5584.24 577
5584.95 596
5585.65 628
5586.36 620
5587.06 556
5587.77 603
5588.47 598
5589.18 599
5589.88 615
5590.59 637
5591.29 628
5592.00 625
5592.70 644
5593.41 623
5594.12 596
5594.82 604
5595.53 622
5596.23 604
5596.94 621
5597.64 680
5598.35 611
5599.06 605
5599.76 591
5600.47 610
5601.17 595
5601.88 549
5602.59 611
5603.29 560
5604.00 632
5604.71 618
5605.41 640
5606.12 571
5606.82 551
5607.53 637
5608.24 672
5608.94 619
5609.65 563
5610.36 529
5611.06 591
5611.77 598
5612.48 586
5613.18 599
5613.89 583
5614.60 686
5615.30 567
5616.01 538
5616.72 547
5617.43 564
5618.13 577
5618.84 626
5619.55 643
5620.25 696
5620.96 589
5621.67 622
5622.38 628
5623.08 650
5623.79 671
5624.50 629
5625.21 626
5625.91 624
5626.62 625
5627.33 655
5628.04 721
5628.75 718
5629.45 732
5630.16 669
5630.87 776
5631.58 668
5632.28 689
5632.99 656
5633.70 682
5634.41 720
5635.12 717
5635.83 686
5636.53 779
5637.24 719
5637.95 716
5638.66 729
5639.37 751
5640.08 719
5640.78 811
5641.49 732
5642.20 665
5642.91 685
5643.62 632
5644.33 690
5645.04 703
5645.75 659
5646.45 630
5647.16 659
5647.87 684
5648.58 681
5649.29 660
5650.00 694
5650.71 732
5651.42 760
5652.13 732
5652.84 778
5653.55 737
5654.26 667
5654.96 821
5655.67 904
5656.38 904
5657.09 939
5657.80 1019
5658.51 1082
5659.22 938
5659.93 976
5660.64 924
5661.35 845
5662.06 773
5662.77 773
5663.48 687
5664.19 687
5664.90 687
5665.61 671
5666.32 662
5667.03 638
5667.74 674
5668.45 640
5669.16 642
5669.87 628
5670.58 683
5671.29 598
5672.00 628
5672.72 643
5673.43 685
5674.14 645
5674.85 623
5675.56 588
5676.27 617
5676.98 592
5677.69 590
5678.40 624
5679.11 578
5679.82 611
5680.53 619
5681.25 623
5681.96 546
5682.67 642
5683.38 659
5684.09 614
5684.80 645
5685.51 612
5686.22 609
5686.94 611
5687.65 633
5688.36 630
5689.07 584
5689.78 580
5690.49 574
5691.21 571
5691.92 611
5692.63 592
5693.34 626
5694.05 538
5694.76 603
5695.48 588
5696.19 557
5696.90 569
5697.61 548
5698.32 555
5699.04 571
5699.75 595
5700.46 589
5701.17 557
5701.89 490
5702.60 570
5703.31 629
5704.02 547
5704.74 522
5705.45 574
5706.16 506
5706.87 575
5707.59 553
5708.30 531
5709.01 488
5709.73 555
5710.44 539
5711.15 540
5711.86 490
5712.58 550
5713.29 583
5714.00 537
5714.72 581
5715.43 530
5716.14 625
5716.86 524
5717.57 557
5718.28 505
5719.00 497
5719.71 485
5720.42 569
5721.14 560
5721.85 513
5722.56 523
5723.28 557
5723.99 582
5724.71 551
5725.42 544
5726.13 593
5726.85 627
5727.56 674
5728.28 612
5728.99 556
5729.70 653
5730.42 677
5731.13 631
5731.85 590
5732.56 556
5733.28 601
5733.99 520
5734.70 572
5735.42 538
5736.13 553
5736.85 606
5737.56 627
5738.28 599
5738.99 508
5739.71 584
5740.42 492
5741.14 534
5741.85 566
5742.57 597
5743.28 570
5744.00 524
5744.71 505
5745.43 583
5746.14 530
5746.86 577
5747.57 533
5748.29 572
5749.00 510
5749.72 553
5750.43 510
5751.15 535
5751.86 513
5752.58 525
5753.29 568
5754.01 560
5754.73 518
5755.44 492
5756.16 517
5756.87 576
5757.59 522
5758.31 494
5759.02 565
5759.74 511
5760.45 555
5761.17 508
5761.89 573
5762.60 510
5763.32 564
5764.03 514
5764.75 549
5765.47 541
5766.18 504
5766.90 492
5767.62 517
5768.33 501
5769.05 516
5769.77 534
5770.48 485
5771.20 477
5771.92 555
5772.63 513
5773.35 579
5774.07 557
5774.78 558
5775.50 572
5776.22 581
5776.93 663
5777.65 667
5778.37 622
5779.09 591
5779.80 619
5780.52 571
5781.24 566
5781.96 630
5782.67 574
5783.39 593
5784.11 561
5784.83 581
5785.54 557
5786.26 580
5786.98 611
5787.70 692
5788.41 687
5789.13 753
5789.85 661
5790.57 663
5791.29 752
5792.00 720
5792.72 686
5793.44 644
5794.16 660
5794.88 753
5795.59 820
5796.31 771
5797.03 841
5797.75 955
5798.47 1073
5799.19 1257
5799.90 1515
5800.62 1672
5801.34 1976
5802.06 2170
5802.78 2438
5803.50 2330
5804.22 2070
5804.93 1877
5805.65 1601
5806.37 1375
5807.09 1242
5807.81 1094
5808.53 981
5809.25 900
5809.97 862
5810.69 895
5811.41 900
5812.13 807
5812.84 818
5813.56 852
5814.28 868
5815.00 810
5815.72 967
5816.44 905
5817.16 932
5817.88 866
5818.60 889
5819.32 909
5820.04 866
5820.76 890
5821.48 899
5822.20 961
5822.92 843
5823.64 795
5824.36 787
5825.08 789
5825.80 829
5826.52 739
5827.24 756
5827.96 723
5828.68 706
5829.40 694
5830.12 730
5830.84 719
5831.56 690
5832.28 715
5833.00 666
5833.72 642
5834.44 629
5835.16 590
5835.89 709
5836.61 620
5837.33 653
5838.05 635
5838.77 576
5839.49 623
5840.21 699
5840.93 619
5841.65 738
5842.37 681
5843.10 704
5843.82 680
5844.54 629
5845.26 625
5845.98 637
5846.70 750
5847.42 765
5848.14 744
5848.87 764
5849.59 695
5850.31 696
5851.03 666
5851.75 626
5852.47 720
5853.20 721
5853.92 702
5854.64 707
5855.36 680
5856.08 652
5856.81 675
5857.53 740
5858.25 640
5858.97 719
5859.69 677
5860.42 630
5861.14 635
5861.86 692
5862.58 665
5863.31 625
5864.03 595
5864.75 593
5865.47 594
5866.20 655
5866.92 716
5867.64 663
5868.36 680
5869.09 683
5869.81 727
5870.53 742
5871.26 743
5871.98 640
5872.70 706
5873.42 658
5874.15 627
5874.87 670
5875.59 684
5876.32 626
5877.04 635
5877.76 665
5878.49 650
5879.21 651
5879.93 672
5880.66 704
5881.38 627
5882.10 722
5882.83 745
5883.55 725
5884.28 724
5885.00 688
5885.72 695
5886.45 690
5887.17 704
5887.89 647
5888.62 685
5889.34 669
5890.07 677
5890.79 682
5891.51 606
5892.24 507
5892.96 565
5893.69 620
5894.41 618
5895.14 652
5895.86 624
5896.59 622
5897.31 601
5898.03 637
5898.76 687
5899.48 679
5900.21 584
5900.93 622
5901.66 561
5902.38 566
5903.11 537
5903.83 641
5904.56 838
5905.28 677
5906.01 610
5906.73 656
5907.46 613
5908.18 696
5908.91 656
5909.63 614
5910.36 672
5911.08 716
5911.81 620
5912.53 625
5913.26 628
5913.99 625
5914.71 665
5915.44 712
5916.16 648
5916.89 645
5917.61 707
5918.34 701
5919.07 671
5919.79 707
5920.52 701
5921.24 763
5921.97 736
5922.70 771
5923.42 717
5924.15 758
5924.87 695
5925.60 706
5926.33 753
5927.05 786
5927.78 753
5928.51 788
5929.23 789
5929.96 757
5930.69 836
5931.41 803
5932.14 749
5932.87 817
5933.59 843
5934.32 824
5935.05 820
5935.77 886
5936.50 924
5937.23 959
5937.95 921
5938.68 1009
5939.41 1003
5940.13 927
5940.86 1020
5941.59 1025
5942.32 992
5943.04 1012
5943.77 1038
5944.50 1022
5945.23 1134
5945.95 1157
5946.68 1140
5947.41 1196
5948.14 1341
5948.86 1362
5949.59 1387
5950.32 1483
5951.05 1614
5951.78 1761
5952.50 1694
5953.23 1695
5953.96 1687
5954.69 1719
5955.42 1653
5956.14 1583
5956.87 1454
5957.60 1518
5958.33 1611
5959.06 1603
5959.78 1580
5960.51 1495
5961.24 1634
5961.97 1593
5962.70 1728
5963.43 2023
5964.16 2221
5964.88 2552
5965.61 2773
5966.34 3016
5967.07 3227
5967.80 3265
5968.53 3074
5969.26 2883
5969.99 2574
5970.72 2443
5971.44 2272
5972.17 2116
5972.90 1944
5973.63 1939
5974.36 1945
5975.09 1798
5975.82 1702
5976.55 1756
5977.28 1814
5978.01 1988
5978.74 1893
5979.47 1964
5980.20 2055
5980.93 2126
5981.66 2213
5982.39 2281
5983.12 2237
5983.85 2120
5984.57 2155
5985.30 2229
5986.03 2174
5986.76 2092
5987.49 2163
5988.22 2175
5988.96 2055
5989.69 2126
5990.42 2071
5991.15 2062
5991.88 2046
5992.61 2111
5993.34 2109
5994.07 2122
5994.80 2200
5995.53 2235
5996.26 2237
5996.99 2276
5997.72 2289
5998.45 2383
5999.18 2477
5999.91 2431
6000.64 2318
6001.37 2288
6002.11 2283
6002.84 2218
6003.57 2250
6004.30 2218
6005.03 2254
6005.76 2242
6006.49 2226
6007.22 2403
6007.95 2765
6008.69 3201
6009.42 3694
6010.15 4391
6010.88 5213
6011.61 6112
6012.34 7167
6013.07 8152
6013.81 8818
6014.54 9317
6015.27 9073
6016.00 8438
6016.73 7884
6017.46 7058
6018.20 5970
6018.93 5152
6019.66 4550
6020.39 3589
6021.12 2928
6021.86 2681
6022.59 2504
6023.32 2147
6024.05 1991
6024.79 1955
6025.52 1817
6026.25 1857
6026.98 1862
6027.72 1826
6028.45 1820
6029.18 1708
6029.91 1735
6030.65 1689
6031.38 1545
6032.11 1536
6032.84 1496
6033.58 1499
6034.31 1573
6035.04 1556
6035.78 1505
6036.51 1505
6037.24 1526
6037.98 1519
6038.71 1563
6039.44 1615
6040.18 1729
6040.91 1815
6041.64 1715
6042.38 1739
6043.11 1716
6043.84 1729
6044.58 1790
6045.31 1946
6046.04 1915
6046.78 1924
6047.51 2058
6048.24 2374
6048.98 2521
6049.71 2543
6050.45 2689
6051.18 3142
6051.91 3524
6052.65 3845
6053.38 3745
6054.12 3631
6054.85 3527
6055.58 3364
6056.32 3002
6057.05 2523
6057.79 2320
6058.52 2207
6059.26 2037
6059.99 1821
6060.72 1857
6061.46 1763
6062.19 1821
6062.93 1757
6063.66 1786
6064.40 1781
6065.13 1715
6065.87 1669
6066.60 1668
6067.34 1733
6068.07 1630
6068.81 1479
6069.54 1467
6070.28 1579
6071.01 1603
6071.75 1540
6072.48 1457
6073.22 1445
6073.95 1453
6074.69 1460
6075.42 1366
6076.16 1414
6076.89 1324
6077.63 1240
6078.37 1189
6079.10 1322
6079.84 1266
6080.57 1300
6081.31 1184
6082.04 1240
6082.78 1202
6083.52 1158
6084.25 1143
6084.99 1164
6085.72 1209
6086.46 1229
6087.20 1224
6087.93 1190
6088.67 1175
6089.40 1211
6090.14 1296
6090.88 1292
6091.61 1184
6092.35 1149
6093.09 1127
6093.82 1169
6094.56 1198
6095.30 1119
6096.03 1054
6096.77 1006
6097.51 997
6098.24 1003
6098.98 896
6099.72 971
6100.45 902
6101.19 956
6101.93 966
6102.66 1007
6103.40 1000
6104.14 1021
6104.88 1034
6105.61 970
6106.35 953
6107.09 963
6107.83 1100
6108.56 1023
6109.30 1025
6110.04 951
6110.78 1032
6111.51 977
6112.25 1045
6112.99 1039
6113.73 982
6114.46 1025
6115.20 1045
6115.94 1016
6116.68 1015
6117.41 1008
6118.15 1065
6118.89 1137
6119.63 1027
6120.37 1062
6121.11 995
6121.84 1053
6122.58 1039
6123.32 1094
6124.06 1056
6124.80 1037
6125.54 1027
6126.27 1136
6127.01 1125
6127.75 1112
6128.49 1072
6129.23 1089
6129.97 1079
6130.71 1066
6131.44 1123
6132.18 1074
6132.92 997
6133.66 1041
6134.40 1102
6135.14 1049
6135.88 1032
6136.62 1114
6137.36 1141
6138.10 1109
6138.83 1073
6139.57 1066
6140.31 1101
6141.05 1105
6141.79 1071
6142.53 1021
6143.27 1102
6144.01 1041
6144.75 1014
6145.49 1093
6146.23 985
6146.97 1020
6147.71 1073
6148.45 1006
6149.19 1027
6149.93 1041
6150.67 1168
6151.41 1122
6152.15 1144
6152.89 1109
6153.63 1166
6154.37 1225
6155.11 1193
6155.85 1109
6156.59 1209
6157.33 1260
6158.07 1239
6158.81 1184
6159.55 1155
6160.29 1250
6161.03 1215
6161.77 1384
6162.51 1279
6163.25 1374
6163.99 1461
6164.74 1493
6165.48 1553
6166.22 1652
6166.96 1772
6167.70 1845
6168.44 1820
6169.18 1782
6169.92 1829
6170.66 1861
6171.40 1777
6172.15 1677
6172.89 1699
6173.63 1585
6174.37 1583
6175.11 1432
6175.85 1532
6176.59 1500
6177.34 1439
6178.08 1519
6178.82 1448
6179.56 1511
6180.30 1632
6181.04 1516
6181.79 1565
6182.53 1539
6183.27 1669
6184.01 1730
6184.75 1660
6185.50 1693
6186.24 1635
6186.98 1680
6187.72 1763
6188.46 1859
6189.21 1761
6189.95 1878
6190.69 1848
6191.43 2093
6192.18 1998
6192.92 2047
6193.66 2256
6194.40 2175
6195.15 2317
6195.89 2204
6196.63 2195
6197.37 2103
6198.12 2224
6198.86 2225
6199.60 2265
6200.35 2107
6201.09 2191
6201.83 2285
6202.58 2399
6203.32 2805
6204.06 3408
6204.80 4348
6205.55 5297
6206.29 6530
6207.03 8451
6207.78 10320
6208.52 12011
6209.26 13267
6210.01 13682
6210.75 13655
6211.50 12724
6212.24 11372
6212.98 9943
6213.73 8411
6214.47 6689
6215.21 5595
6215.96 4543
6216.70 3812
6217.45 3161
6218.19 2671
6218.93 2391
6219.68 2345
6220.42 2138
6221.17 1966
6221.91 1934
6222.66 1952
6223.40 1875
6224.14 1808
6224.89 1808
6225.63 1722
6226.38 1722
6227.12 1602
6227.87 1538
6228.61 1497
6229.36 1458
6230.10 1330
6230.84 1350
6231.59 1259
6232.33 1298
6233.08 1439
6233.82 1443
6234.57 1414
6235.31 1461
6236.06 1594
6236.80 1746
6237.55 1905
6238.30 2048
6239.04 2120
6239.79 2253
6240.53 2408
6241.28 2244
6242.02 2202
6242.77 2145
6243.51 1928
6244.26 1959
6245.00 1862
6245.75 1863
6246.50 1785
6247.24 1836
6247.99 1789
6248.73 1881
6249.48 1793
6250.22 1794
6250.97 1730
6251.72 1675
6252.46 1644
6253.21 1605
6253.95 1452
6254.70 1496
6255.45 1410
6256.19 1422
6256.94 1518
6257.69 1487
6258.43 1523
6259.18 1407
6259.93 1336
6260.67 1344
6261.42 1358
6262.17 1304
6262.91 1302
6263.66 1210
6264.41 1273
6265.15 1399
6265.90 1325
6266.65 1318
6267.39 1321
6268.14 1350
6268.89 1355
6269.63 1351
6270.38 1267
6271.13 1271
6271.88 1300
6272.62 1369
6273.37 1352
6274.12 1289
6274.86 1372
6275.61 1360
6276.36 1403
6277.11 1408
6277.85 1386
6278.60 1389
6279.35 1490
6280.10 1399
6280.85 1378
6281.59 1340
6282.34 1331
6283.09 1271
6283.84 1182
6284.59 1165
6285.33 1109
6286.08 1132
6286.83 1089
6287.58 1084
6288.33 1111
6289.07 1118
6289.82 1058
6290.57 1030
6291.32 1008
6292.07 1002
6292.82 996
6293.56 953
6294.31 922
6295.06 966
6295.81 929
6296.56 917
6297.31 942
6298.06 941
6298.81 938
6299.55 936
6300.30 944
6301.05 978
6301.80 921
6302.55 894
6303.30 882
6304.05 880
6304.80 948
6305.55 867
6306.30 919
6307.05 933
6307.79 925
6308.54 915
6309.29 968
6310.04 975
6310.79 988
6311.54 991
6312.29 978
6313.04 958
6313.79 968
6314.54 1028
6315.29 927
6316.04 924
6316.79 906
6317.54 975
6318.29 908
6319.04 875
6319.79 972
6320.54 985
6321.29 948
6322.04 882
6322.79 840
6323.54 772
6324.29 776
6325.04 763
6325.79 837
6326.54 792
6327.29 794
6328.04 733
6328.79 713
6329.55 763
6330.30 770
6331.05 751
6331.80 712
6332.55 784
6333.30 769
6334.05 749
6334.80 806
6335.55 840
6336.30 862
6337.05 854
6337.81 801
6338.56 802
6339.31 800
6340.06 796
6340.81 862
6341.56 746
6342.31 771
6343.06 825
6343.82 888
6344.57 877
6345.32 855
6346.07 792
6346.82 825
6347.57 806
6348.33 874
6349.08 969
6349.83 1008
6350.58 1052
6351.33 1085
6352.09 1087
6352.84 1177
6353.59 1239
6354.34 1220
6355.09 1131
6355.85 1150
6356.60 1108
6357.35 1034
6358.10 921
6358.86 940
6359.61 927
6360.36 824
6361.11 816
6361.87 838
6362.62 815
6363.37 834
6364.12 808
6364.88 891
6365.63 853
6366.38 838
6367.13 889
6367.89 899
6368.64 972
6369.39 867
6370.15 834
6370.90 854
6371.65 937
6372.41 840
6373.16 885
6373.91 844
6374.67 867
6375.42 848
6376.17 777
6376.93 793
6377.68 799
6378.43 897
6379.19 905
6379.94 782
6380.69 793
6381.45 856
6382.20 810
6382.96 796
6383.71 853
6384.46 840
6385.22 774
6385.97 802
6386.73 873
6387.48 791
6388.23 799
6388.99 760
6389.74 854
6390.50 762
6391.25 801
6392.00 779
6392.76 769
6393.51 783
6394.27 746
6395.02 862
6395.78 815
6396.53 764
6397.29 848
6398.04 791
6398.80 760
6399.55 763
6400.31 736
6401.06 740
6401.82 772
6402.57 688
6403.33 751
6404.08 803
6404.84 788
6405.59 848
6406.35 860
6407.10 866
6407.86 909
6408.61 987
6409.37 1003
6410.12 1062
6410.88 1054
6411.63 1042
6412.39 1000
6413.14 934
6413.90 818
6414.66 828
6415.41 832
6416.17 828
6416.92 819
6417.68 835
6418.44 823
6419.19 850
6419.95 806
6420.70 854
6421.46 772
6422.22 799
6422.97 776
6423.73 746
6424.48 750
6425.24 736
6426.00 735
6426.75 701
6427.51 772
6428.27 813
6429.02 812
6429.78 706
6430.54 686
6431.29 678
6432.05 703
6432.81 719
6433.56 738
6434.32 759
6435.08 679
6435.83 750
6436.59 767
6437.35 728
6438.10 721
6438.86 709
6439.62 682
6440.38 701
6441.13 748
6441.89 729
6442.65 758
6443.41 747
6444.16 689
6444.92 721
6445.68 788
6446.44 779
6447.19 772
6447.95 715
6448.71 758
6449.47 749
6450.22 757
6450.98 709
6451.74 707
6452.50 721
6453.26 723
6454.01 789
6454.77 760
6455.53 747
6456.29 824
6457.05 759
6457.80 756
6458.56 822
6459.32 802
6460.08 819
6460.84 836
6461.60 858
6462.35 920
6463.11 824
6463.87 815
6464.63 882
6465.39 915
6466.15 850
6466.91 867
6467.67 939
6468.42 836
6469.18 797
6469.94 882
6470.70 924
6471.46 871
6472.22 963
6472.98 1020
6473.74 1036
6474.50 963
6475.26 986
6476.02 1050
6476.77 1002
6477.53 969
6478.29 942
6479.05 997
6479.81 990
6480.57 997
6481.33 1031
6482.09 1014
6482.85 1094
6483.61 1194
6484.37 1128
6485.13 1143
6485.89 1191
6486.65 1262
6487.41 1246
6488.17 1359
6488.93 1403
6489.69 1360
6490.45 1368
6491.21 1442
6491.97 1350
6492.73 1471
6493.49 1591
6494.25 1524
6495.01 1539
6495.77 1681
6496.53 1598
6497.29 1689
6498.05 1693
6498.82 1592
6499.58 1495
6500.34 1554
6501.10 1625
6501.86 1507
6502.62 1470
6503.38 1590
6504.14 1600
6504.90 1541
6505.66 1655
6506.42 1570
6507.19 1668
6507.95 1767
6508.71 1829
6509.47 1876
6510.23 1921
6510.99 1857
6511.75 2053
6512.51 1829
6513.28 1852
6514.04 1865
6514.80 1778
6515.56 1984
6516.32 1946
6517.08 1972
6517.85 2033
6518.61 2106
6519.37 2165
6520.13 2296
6520.89 2368
6521.66 2402
6522.42 2447
6523.18 2611
6523.94 2996
6524.70 3223
6525.47 3784
6526.23 4182
6526.99 4555
6527.75 4851
6528.52 4996
6529.28 5083
6530.04 5064
6530.80 4890
6531.57 4930
6532.33 5323
6533.09 5831
6533.85 6774
6534.62 8106
6535.38 9217
6536.14 10190
6536.90 10890
6537.67 11084
6538.43 10467
6539.19 9497
6539.96 8198
6540.72 6800
6541.48 5688
6542.25 4520
6543.01 3609
6543.77 3225
6544.54 2643
6545.30 2394
6546.06 2146
6546.83 2059
6547.59 1864
6548.35 1808
6549.12 1776
6549.88 1763
6550.64 1633
6551.41 1685
6552.17 1645
6552.94 1624
6553.70 1551
6554.46 1597
6555.23 1500
6555.99 1437
6556.75 1409
6557.52 1462
6558.28 1503
6559.05 1517
6559.81 1454
6560.58 1498
6561.34 1644
6562.10 1584
6562.87 1639
6563.63 1628
6564.40 1681
6565.16 1738
6565.93 1811
6566.69 1817
6567.46 1777
6568.22 1711
6568.99 1687
6569.75 1673
6570.52 1698
6571.28 1867
6572.04 1886
6572.81 1997
6573.57 1991
6574.34 2106
6575.11 2085
6575.87 2105
6576.64 2118
6577.40 2087
6578.17 2117
6578.93 1994
6579.70 1893
6580.46 1880
6581.23 1885
6581.99 1827
6582.76 1786
6583.52 1883
6584.29 1984
6585.06 1874
6585.82 1891
6586.59 1961
6587.35 1960
6588.12 1918
6588.88 1915
6589.65 1993
6590.42 2232
6591.18 2478
6591.95 2713
6592.71 2951
6593.48 3269
6594.25 3561
6595.01 3596
6595.78 3737
6596.55 3539
6597.31 3314
6598.08 3190
6598.85 2954
6599.61 2546
6600.38 2469
6601.15 2312
6601.91 2160
6602.68 2044
6603.45 1958
6604.21 1978
6604.98 1968
6605.75 1942
6606.51 2088
6607.28 2078
6608.05 2123
6608.81 2334
6609.58 2288
6610.35 2313
6611.12 2176
6611.88 2083
6612.65 1941
6613.42 1933
6614.18 1752
6614.95 1708
6615.72 1624
6616.49 1514
6617.25 1497
6618.02 1445
6618.79 1423
6619.56 1408
6620.33 1422
6621.09 1436
6621.86 1374
6622.63 1294
6623.40 1389
6624.16 1410
6624.93 1357
6625.70 1289
6626.47 1282
6627.24 1189
6628.01 1272
6628.77 1292
6629.54 1504
6630.31 1436
6631.08 1534
6631.85 1756
6632.62 1990
6633.38 2174
6634.15 2172
6634.92 2320
6635.69 2385
6636.46 2359
6637.23 2183
6638.00 2129
6638.76 1961
6639.53 1705
6640.30 1558
6641.07 1551
6641.84 1417
6642.61 1393
6643.38 1342
6644.15 1312
6644.92 1283
6645.69 1323
6646.45 1313
6647.22 1323
6647.99 1291
6648.76 1326
6649.53 1397
6650.30 1341
6651.07 1197
6651.84 1299
6652.61 1400
6653.38 1368
6654.15 1455
6654.92 1530
6655.69 1565
6656.46 1535
6657.23 1503
6658.00 1405
6658.77 1414
6659.54 1337
6660.31 1363
6661.08 1377
6661.85 1273
6662.62 1227
6663.39 1262
6664.16 1378
6664.93 1331
6665.70 1223
6666.47 1234
6667.24 1242
6668.01 1294
6668.78 1304
6669.55 1387
6670.32 1401
6671.09 1435
6671.87 1379
6672.64 1354
6673.41 1293
6674.18 1333
6674.95 1353
6675.72 1359
6676.49 1433
6677.26 1465
6678.03 1425
6678.80 1452
6679.58 1441
6680.35 1510
6681.12 1673
6681.89 1733
6682.66 1833
6683.43 2027
6684.20 2152
6684.97 2252
6685.75 2310
6686.52 2250
6687.29 2171
6688.06 2040
6688.83 1842
6689.60 1593
6690.38 1499
6691.15 1422
6691.92 1372
6692.69 1291
6693.46 1282
6694.24 1283
6695.01 1279
6695.78 1303
6696.55 1352
6697.32 1268
6698.10 1216
6698.87 1315
6699.64 1337
6700.41 1266
6701.19 1284
6701.96 1251
6702.73 1263
6703.50 1257
6704.28 1247
6705.05 1234
6705.82 1237
6706.59 1180
6707.37 1164
6708.14 1288
6708.91 1192
6709.69 1170
6710.46 1208
6711.23 1158
6712.00 1108
6712.78 1180
6713.55 1136
6714.32 1081
6715.10 1100
6715.87 1178
6716.64 962
6717.42 984
6718.19 1084
6718.96 1092
6719.74 1047
6720.51 1078
6721.28 1161
6722.06 1092
6722.83 1058
6723.61 1089
6724.38 1049
6725.15 1008
6725.93 1053
6726.70 1087
6727.48 1054
6728.25 1024
6729.02 1102
6729.80 1110
6730.57 1187
6731.35 1124
6732.12 1341
6732.89 1245
6733.67 1235
6734.44 1154
6735.22 1117
6735.99 1237
6736.77 1318
6737.54 1232
6738.31 1168
6739.09 1213
6739.86 1218
6740.64 1198
6741.41 1200
6742.19 1183
6742.96 1288
6743.74 1346
6744.51 1340
6745.29 1327
6746.06 1314
6746.84 1370
6747.61 1502
6748.39 1555
6749.16 1775
6749.94 1856
6750.71 2057
6751.49 2303
6752.26 2373
6753.04 2654
6753.82 2678
6754.59 2575
6755.37 2185
6756.14 2045
6756.92 1790
6757.69 1704
6758.47 1594
6759.25 1433
6760.02 1346
6760.80 1306
6761.57 1314
6762.35 1288
6763.12 1275
6763.90 1313
6764.68 1305
6765.45 1241
6766.23 1269
6767.01 1274
6767.78 1216
6768.56 1215
6769.33 1224
6770.11 1274
6770.89 1206
6771.66 1189
6772.44 1074
6773.22 1140
6773.99 1083
6774.77 1115
6775.55 1110
6776.32 1087
6777.10 1144
6777.88 1133
6778.65 1096
6779.43 1050
6780.21 1116
6780.98 1107
6781.76 1110
6782.54 1048
6783.32 1029
6784.09 929
6784.87 1026
6785.65 953
6786.43 933
6787.20 942
6787.98 940
6788.76 1019
6789.53 1039
6790.31 944
6791.09 918
6791.87 903
6792.65 893
6793.42 975
6794.20 933
6794.98 920
6795.76 857
6796.53 881
6797.31 938
6798.09 941
6798.87 954
6799.65 909
6800.42 970
6801.20 969
6801.98 971
6802.76 972
6803.54 1095
6804.32 1097
6805.09 1065
6805.87 1162
6806.65 1009
6807.43 1095
6808.21 1114
6808.99 998
6809.77 922
6810.54 969
6811.32 958
6812.10 940
6812.88 913
6813.66 1038
6814.44 1026
6815.22 1034
6816.00 1035
6816.78 1120
6817.56 1037
6818.33 920
6819.11 917
6819.89 1033
6820.67 980
6821.45 1076
6822.23 953
6823.01 920
6823.79 893
6824.57 1058
6825.35 1038
6826.13 990
6826.91 958
6827.69 954
6828.47 953
6829.25 862
6830.03 866
6830.81 889
6831.59 885
6832.37 932
6833.15 877
6833.93 889
6834.71 950
6835.49 989
6836.27 910
6837.05 814
6837.83 830
6838.61 863
6839.39 959
6840.17 878
6840.95 905
6841.73 917
6842.51 940
6843.29 836
6844.07 919
6844.85 867
6845.63 988
6846.41 1168
6847.19 1215
6847.98 1296
6848.76 1505
6849.54 1737
6850.32 1895
6851.10 1919
6851.88 2001
6852.66 1911
6853.44 1738
6854.22 1653
6855.01 1490
6855.79 1381
6856.57 1284
6857.35 1180
6858.13 1136
6858.91 995
6859.69 990
6860.48 1065
6861.26 1005
6862.04 1009
6862.82 929
6863.60 884
6864.38 984
6865.17 1097
6865.95 1006
6866.73 1009
6867.51 1059
6868.29 1093
6869.08 1090
6869.86 1081
6870.64 1069
6871.42 1071
6872.20 1025
6872.99 1139
6873.77 1107
6874.55 1130
6875.33 1168
6876.12 1097
6876.90 1181
6877.68 1191
6878.46 1186
6879.25 1289
6880.03 1271
6880.81 1364
6881.59 1354
6882.38 1415
6883.16 1457
6883.94 1515
6884.73 1803
6885.51 2127
6886.29 2417
6887.08 2889
6887.86 3134
6888.64 3269
6889.42 3203
6890.21 3149
6890.99 2752
6891.77 2386
6892.56 2029
6893.34 1760
6894.12 1620
6894.91 1436
6895.69 1505
6896.48 1435
6897.26 1357
6898.04 1498
6898.83 1414
6899.61 1327
6900.39 1346
6901.18 1429
6901.96 1452
6902.75 1400
6903.53 1397
6904.31 1410
6905.10 1374
6905.88 1523
6906.67 1370
6907.45 1364
6908.24 1241
6909.02 1250
6909.80 1219
6910.59 1129
6911.37 1172
6912.16 1120
6912.94 1250
6913.73 1086
6914.51 1080
6915.30 1051
6916.08 1143
6916.87 1129
6917.65 1038
6918.44 1159
6919.22 1171
6920.01 1079
6920.79 1113
6921.58 1146
6922.36 1169
6923.15 1111
6923.93 1128
6924.72 1163
6925.50 1058
6926.29 1104
6927.07 1175
6927.86 1201
6928.64 1141
6929.43 1168
6930.21 1147
6931.00 1196
6931.78 1179
6932.57 1122
6933.36 1118
6934.14 1245
6934.93 1274
6935.71 1331
6936.50 1239
6937.29 1203
6938.07 1319
6938.86 1319
6939.64 1391
6940.43 1496
6941.22 1564
6942.00 1579
6942.79 1562
6943.57 1588
6944.36 1700
6945.15 1735
6945.93 1754
6946.72 1838
6947.51 1731
6948.29 1846
6949.08 1792
6949.87 1774
6950.65 1703
6951.44 1699
6952.23 1686
6953.01 1663
6953.80 1618
6954.59 1575
6955.37 1574
6956.16 1411
6956.95 1456
6957.74 1450
6958.52 1488
6959.31 1455
6960.10 1381
6960.88 1458
6961.67 1621
6962.46 1510
6963.25 1506
6964.03 1531
6964.82 1592
6965.61 1762
6966.40 1755
6967.18 1876
6967.97 1897
6968.76 1978
6969.55 2139
6970.34 2132
6971.12 2142
6971.91 2109
6972.70 1921
6973.49 2118
6974.28 2105
6975.06 2154
6975.85 2126
6976.64 2024
6977.43 2062
6978.22 2145
6979.00 2357
6979.79 2606
6980.58 2884
6981.37 3609
6982.16 4538
6982.95 5714
6983.74 7165
6984.52 8626
6985.31 9727
6986.10 10599
6986.89 10544
6987.68 10340
6988.47 9365
6989.26 7967
6990.05 6653
6990.83 5579
6991.62 4475
6992.41 3557
6993.20 2995
6993.99 2577
6994.78 2187
6995.57 2082
6996.36 1849
6997.15 1760
6997.94 1706
6998.73 1642
6999.52 1620
7000.31 1608
7001.10 1542
7001.88 1515
7002.67 1453
7003.46 1392
7004.25 1434
7005.04 1289
7005.83 1199
7006.62 1248
7007.41 1190
7008.20 1183
7008.99 1148
7009.78 1183
7010.57 1256
7011.36 1325
7012.15 1393
7012.94 1301
7013.73 1374
7014.52 1368
7015.31 1350
7016.11 1336
7016.90 1361
7017.69 1289
7018.48 1339
7019.27 1312
7020.06 1337
7020.85 1396
7021.64 1431
7022.43 1625
7023.22 1623
7024.01 1641
7024.80 1588
7025.59 1571
7026.38 1614
7027.18 1533
7027.97 1418
7028.76 1440
7029.55 1395
7030.34 1324
7031.13 1389
7031.92 1308
7032.71 1278
7033.51 1277
7034.30 1299
7035.09 1269
7035.88 1297
7036.67 1333
7037.46 1288
7038.25 1347
7039.05 1386
7039.84 1434
7040.63 1428
7041.42 1410
7042.21 1573
7043.01 1662
7043.80 1598
7044.59 1662
7045.38 1738
7046.17 1715
7046.97 1990
7047.76 2090
7048.55 2507
7049.34 2787
7050.14 2920
7050.93 2865
7051.72 2708
7052.51 2442
7053.30 2204
7054.10 2009
7054.89 1858
7055.68 1808
7056.48 1589
7057.27 1592
7058.06 1625
7058.85 1620
7059.65 1575
7060.44 1583
7061.23 1662
7062.03 1644
7062.82 1592
7063.61 1596
7064.40 1529
7065.20 1609
7065.99 1496
7066.78 1423
7067.58 1262
7068.37 1366
7069.16 1273
7069.96 1279
7070.75 1358
7071.54 1227
7072.34 1323
7073.13 1256
7073.93 1193
7074.72 1109
7075.51 1072
7076.31 1165
7077.10 1111
7077.89 1098
7078.69 1151
7079.48 1154
7080.28 1201
7081.07 1188
7081.86 1217
7082.66 1157
7083.45 1122
7084.25 1117
7085.04 1097
7085.84 996
7086.63 1007
7087.42 1047
7088.22 1020
7089.01 1048
7089.81 1053
7090.60 989
7091.40 1011
7092.19 1039
7092.99 1074
7093.78 1046
7094.58 1071
7095.37 1073
7096.17 968
7096.96 955
7097.76 976
7098.55 972
7099.35 969
7100.14 911
7100.94 943
7101.73 972
7102.53 983
7103.32 904
7104.12 884
7104.91 818
7105.71 874
7106.50 878
7107.30 859
7108.10 846
7108.89 854
7109.69 830
7110.48 833
7111.28 775
7112.07 809
7112.87 839
7113.67 812
7114.46 846
7115.26 841
7116.05 816
7116.85 877
7117.65 870
7118.44 866
7119.24 879
7120.03 812
7120.83 848
7121.63 907
7122.42 852
7123.22 841
7124.02 807
7124.81 827
7125.61 810
7126.41 841
7127.20 775
7128.00 798
7128.80 797
7129.59 807
7130.39 849
7131.19 805
7131.98 869
7132.78 809
7133.58 785
7134.37 787
7135.17 827
7135.97 831
7136.77 771
7137.56 709
7138.36 740
7139.16 720
7139.96 736
7140.75 659
7141.55 755
7142.35 784
7143.15 811
7143.94 774
7144.74 771
7145.54 702
7146.34 727
7147.13 685
7147.93 674
7148.73 702
7149.53 682
7150.33 729
7151.12 740
7151.92 695
7152.72 742
7153.52 697
7154.32 720
7155.11 740
7155.91 744
7156.71 744
7157.51 709
7158.31 763
7159.11 755
7159.90 706
7160.70 695
7161.50 675
7162.30 671
7163.10 663
7163.90 702
7164.70 658
7165.49 646
7166.29 622
7167.09 674
7167.89 650
7168.69 632
7169.49 664
7170.29 661
7171.09 712
7171.89 664
7172.69 637
7173.49 682
7174.28 649
7175.08 660
7175.88 703
7176.68 709
7177.48 633
7178.28 586
7179.08 637
7179.88 655
7180.68 652
7181.48 666
7182.28 636
7183.08 645
7183.88 594
7184.68 626
7185.48 655
7186.28 715
7187.08 655
7187.88 696
7188.68 661
7189.48 681
7190.28 664
7191.08 655
7191.88 709
7192.68 687
7193.48 623
7194.28 598
7195.08 645
7195.88 734
7196.68 671
7197.48 607
7198.28 687
7199.08 672
7199.89 683
7200.69 635
7201.49 654
7202.29 665
7203.09 763
7203.89 602
7204.69 629
7205.49 599
7206.29 576
7207.09 697
7207.89 661
7208.70 684
7209.50 646
7210.30 655
7211.10 571
7211.90 635
7212.70 642
7213.50 597
7214.31 597
7215.11 689
7215.91 695
7216.71 766
7217.51 730
7218.31 792
7219.12 827
7219.92 751
7220.72 702
7221.52 727
7222.32 758
7223.13 712
7223.93 704
7224.73 716
7225.53 654
7226.33 669
7227.14 650
7227.94 648
7228.74 618
7229.54 604
7230.35 683
7231.15 677
7231.95 664
7232.75 617
7233.56 639
7234.36 612
7235.16 626
7235.96 631
7236.77 547
7237.57 578
7238.37 629
7239.17 599
7239.98 642
7240.78 670
7241.58 680
7242.39 703
7243.19 642
7243.99 642
7244.80 687
7245.60 686
7246.40 719
7247.21 674
7248.01 658
7248.81 634
7249.62 645
7250.42 648
7251.22 681
7252.03 652
7252.83 711
7253.63 655
7254.44 662
7255.24 668
7256.05 626
7256.85 690
7257.65 720
7258.46 738
7259.26 737
7260.07 814
7260.87 840
7261.67 838
7262.48 852
7263.28 862
7264.09 804
7264.89 693
7265.70 649
7266.50 736
7267.30 667
7268.11 659
7268.91 680
7269.72 702
7270.52 656
7271.33 638
7272.13 690
7272.94 680
7273.74 679
7274.55 682
7275.35 695
7276.16 692
7276.96 747
7277.77 670
7278.57 727
7279.38 807
7280.18 842
7280.99 880
7281.79 992
7282.60 1116
7283.40 1279
7284.21 1252
7285.01 1269
7285.82 1349
7286.63 1362
7287.43 1235
7288.24 1132
7289.04 1042
7289.85 956
7290.65 846
7291.46 833
7292.27 865
7293.07 860
7293.88 809
7294.68 797
7295.49 799
7296.30 777
7297.10 825
7297.91 851
7298.71 821
7299.52 853
7300.33 774
7301.13 823
7301.94 827
7302.75 837
7303.55 857
7304.36 809
7305.16 842
7305.97 822
7306.78 866
7307.58 809
7308.39 892
7309.20 915
7310.01 1014
7310.81 1002
7311.62 1006
7312.43 1068
7313.23 1163
7314.04 1184
7314.85 1240
7315.65 1417
7316.46 1779
7317.27 2099
7318.08 2260
7318.88 2377
7319.69 2423
7320.50 2213
7321.31 1955
7322.11 1740
7322.92 1535
7323.73 1358
7324.54 1217
7325.34 1145
7326.15 1213
7326.96 1180
7327.77 1072
7328.57 1022
7329.38 1011
7330.19 1032
7331.00 1036
7331.81 1027
7332.61 1050
7333.42 1012
7334.23 967
7335.04 934
7335.85 972
7336.66 956
7337.46 928
7338.27 874
7339.08 926
7339.89 900
7340.70 874
7341.51 891
7342.31 821
7343.12 762
7343.93 812
7344.74 769
7345.55 721
7346.36 714
7347.17 697
7347.98 689
7348.79 658
7349.59 754
7350.40 719
7351.21 721
7352.02 779
7352.83 728
7353.64 724
7354.45 738
7355.26 736
7356.07 650
7356.88 664
7357.69 683
7358.50 667
7359.31 665
7360.12 681
7360.93 652
7361.74 734
7362.54 613
7363.35 654
7364.16 569
7364.97 640
7365.78 686
7366.59 717
7367.40 655
7368.21 630
7369.02 640
7369.83 667
7370.64 689
7371.45 708
7372.27 619
7373.08 597
7373.89 631
7374.70 583
7375.51 590
7376.32 644
7377.13 720
7377.94 637
7378.75 679
7379.56 645
7380.37 708
7381.18 679
7381.99 708
7382.80 708
7383.61 666
7384.42 682
7385.24 675
7386.05 677
7386.86 597
7387.67 589
7388.48 619
7389.29 625
7390.10 644
7390.91 669
7391.72 663
7392.54 695
7393.35 637
7394.16 654
7394.97 613
7395.78 584
7396.59 632
7397.41 615
7398.22 658
7399.03 628
7399.84 672
7400.65 621
7401.46 651
7402.28 639
7403.09 691
7403.90 647
7404.71 603
7405.52 595
7406.34 596
7407.15 632
7407.96 693
7408.77 647
7409.59 577
7410.40 579
7411.21 539
7412.02 602
7412.84 579
7413.65 616
7414.46 574
7415.27 593
7416.09 591
7416.90 531
7417.71 578
7418.52 554
7419.34 558
7420.15 542
7420.96 525
7421.78 548
7422.59 561
7423.40 595
7424.22 584
7425.03 542
7425.84 595
7426.65 584
7427.47 577
7428.28 623
7429.09 704
7429.91 686
7430.72 622
7431.54 681
7432.35 682
7433.16 669
7433.98 629
7434.79 683
7435.60 655
7436.42 711
7437.23 630
7438.05 668
7438.86 626
7439.67 623
7440.49 624
7441.30 628
7442.12 614
7442.93 537
7443.74 564
7444.56 667
7445.37 659
7446.19 592
7447.00 625
7447.82 588
7448.63 622
7449.44 606
7450.26 569
7451.07 633
7451.89 577
7452.70 550
7453.52 598
7454.33 666
7455.15 638
7455.96 579
7456.78 533
7457.59 655
7458.41 660
7459.22 641
7460.04 630
7460.85 684
7461.67 745
7462.48 823
7463.30 805
7464.11 753
7464.93 739
7465.74 765
7466.56 677
7467.37 709
7468.19 678
7469.01 666
7469.82 688
7470.64 696
7471.45 686
7472.27 680
7473.08 656
7473.90 659
7474.72 693
7475.53 678
7476.35 682
7477.16 769
7477.98 746
7478.80 685
7479.61 713
7480.43 698
7481.24 711
7482.06 695
7482.88 743
7483.69 695
7484.51 630
7485.33 543
7486.14 623
7486.96 595
7487.78 542
7488.59 609
7489.41 576
7490.23 605
7491.04 541
7491.86 633
7492.68 597
7493.49 559
7494.31 579
7495.13 578
7495.94 598
7496.76 540
7497.58 587
7498.40 572
7499.21 593
7500.03 582
7500.85 576
7501.67 572
7502.48 606
7503.30 545
7504.12 540
7504.94 479
7505.75 545
7506.57 550
7507.39 528
7508.21 476
7509.02 534
7509.84 576
7510.66 575
7511.48 593
7512.30 518
7513.11 537
7513.93 603
7514.75 568
7515.57 534
7516.39 531
7517.20 526
7518.02 549
7518.84 565
7519.66 533
7520.48 524
7521.30 506
7522.11 530
7522.93 455
7523.75 442
7524.57 516
7525.39 499
7526.21 532
7527.03 514
7527.84 485
7528.66 486
7529.48 493
7530.30 548
7531.12 584
7531.94 567
7532.76 535
7533.58 487
7534.40 481
7535.22 497
7536.03 441
7536.85 540
7537.67 558
7538.49 522
7539.31 500
7540.13 521
7540.95 520
7541.77 464
7542.59 537
7543.41 520
7544.23 515
7545.05 528
7545.87 560
7546.69 585
7547.51 505
7548.33 562
7549.15 509
7549.97 524
7550.79 536
7551.61 548
7552.43 624
7553.25 603
7554.07 546
7554.89 517
7555.71 532
7556.53 536
7557.35 559
7558.17 596
7558.99 554
7559.81 560
7560.63 588
7561.45 637
7562.27 593
7563.09 569
7563.92 606
7564.74 633
7565.56 594
7566.38 600
7567.20 542
7568.02 579
7568.84 562
7569.66 590
7570.48 530
7571.30 504
7572.13 526
7572.95 585
7573.77 625
7574.59 550
7575.41 529
7576.23 586
7577.05 558
7577.88 549
7578.70 563
7579.52 555
7580.34 567
7581.16 606
7581.98 559
7582.81 530
7583.63 609
7584.45 639
7585.27 629
7586.09 643
7586.92 620
7587.74 670
7588.56 721
7589.38 729
7590.20 687
7591.03 699
7591.85 719
7592.67 740
7593.49 714
7594.32 679
7595.14 739
7595.96 661
7596.78 739
7597.61 761
7598.43 709
7599.25 708
7600.07 761
7600.90 793
7601.72 839
7602.54 880
7603.36 951
7604.19 891
7605.01 889
7605.83 968
7606.66 1040
7607.48 987
7608.30 918
7609.13 925
7609.95 909
7610.77 886
7611.60 838
7612.42 809
7613.24 819
7614.07 873
7614.89 897
7615.71 1001
7616.54 1120
7617.36 1277
7618.18 1327
7619.01 1267
7619.83 1210
7620.66 1137
7621.48 1016
7622.30 957
7623.13 908
7623.95 918
7624.78 958
7625.60 883
7626.42 936
7627.25 911
7628.07 999
7628.90 1188
7629.72 1265
7630.55 1237
7631.37 1278
7632.19 1285
7633.02 1328
7633.84 1264
7634.67 1158
7635.49 1160
7636.32 1075
7637.14 968
7637.97 857
7638.79 850
7639.62 786
7640.44 743
7641.27 698
7642.09 701
7642.92 636
7643.74 701
7644.57 621
7645.39 667
7646.22 576
7647.04 568
7647.87 607
7648.69 704
7649.52 672
7650.34 632
7651.17 628
7651.99 577
7652.82 603
7653.65 628
7654.47 617
7655.30 595
7656.12 601
7656.95 554
7657.77 594
7658.60 573
7659.43 593
7660.25 600
7661.08 584
7661.90 575
7662.73 542
7663.56 583
7664.38 641
7665.21 614
7666.04 565
7666.86 622
7667.69 517
7668.51 607
7669.34 627
7670.17 647
7670.99 651
7671.82 583
7672.65 599
7673.47 593
7674.30 563
7675.13 581
7675.95 614
7676.78 593
7677.61 553
7678.44 584
7679.26 579
7680.09 581
7680.92 629
7681.74 585
7682.57 618
7683.40 686
7684.23 690
7685.05 705
7685.88 586
7686.71 589
7687.53 596
7688.36 547
7689.19 568
7690.02 592
7690.85 525
7691.67 550
7692.50 574
7693.33 656
7694.16 605
7694.98 669
7695.81 749
7696.64 759
7697.47 877
7698.30 854
7699.12 844
7699.95 830
7700.78 754
7701.61 707
7702.44 662
7703.26 688
7704.09 621
7704.92 541
7705.75 546
7706.58 554
7707.41 566
7708.24 604
7709.06 597
7709.89 578
7710.72 555
7711.55 585
7712.38 607
7713.21 574
7714.04 584
7714.87 548
7715.69 577
7716.52 579
7717.35 532
7718.18 508
7719.01 484
7719.84 560
7720.67 549
7721.50 503
7722.33 485
7723.16 530
7723.99 510
7724.82 525
7725.65 525
7726.48 469
7727.30 541
7728.13 507
7728.96 591
7729.79 519
7730.62 542
7731.45 494
7732.28 501
7733.11 542
7733.94 517
7734.77 462
7735.60 503
7736.43 537
7737.26 441
7738.09 463
7738.92 543
7739.75 533
7740.58 443
7741.41 505
7742.25 503
7743.08 474
7743.91 548
7744.74 557
7745.57 524
7746.40 559
7747.23 568
7748.06 557
7748.89 529
7749.72 579
7750.55 574
7751.38 547
7752.21 524
7753.04 514
7753.88 490
7754.71 511
7755.54 513
7756.37 515
7757.20 436
7758.03 507
7758.86 511
7759.69 507
7760.53 463
7761.36 488
7762.19 533
7763.02 541
7763.85 529
7764.68 516
7765.51 477
7766.35 510
7767.18 532
7768.01 555
7768.84 528
7769.67 531
7770.51 499
7771.34 523
7772.17 522
7773.00 505
7773.83 501
7774.67 496
7775.50 515
7776.33 462
7777.16 473
7777.99 512
7778.83 522
7779.66 445
7780.49 548
7781.32 579
7782.16 580
7782.99 519
7783.82 532
7784.65 543
7785.49 491
7786.32 575
7787.15 530
7787.99 459
7788.82 463
7789.65 500
7790.48 521
7791.32 508
7792.15 494
7792.98 556
7793.82 580
7794.65 520
7795.48 536
7796.32 523
7797.15 593
7797.98 582
7798.82 508
7799.65 558
7800.48 572
7801.32 578
7802.15 594
7802.99 597
7803.82 641
7804.65 661
7805.49 619
7806.32 563
7807.15 630
7807.99 590
7808.82 631
7809.66 696
7810.49 705
7811.32 778
7812.16 796
7812.99 801
7813.83 863
7814.66 803
7815.50 859
7816.33 870
7817.16 861
7818.00 803
7818.83 799
7819.67 819
7820.50 816
7821.34 839
7822.17 877
7823.01 793
7823.84 827
7824.68 893
7825.51 977
7826.35 1020
7827.18 1021
7828.02 989
7828.85 936
7829.69 954
7830.52 873
7831.36 821
7832.19 906
7833.03 934
7833.86 892
7834.70 910
7835.53 887
7836.37 960
7837.20 841
7838.04 772
7838.87 843
7839.71 799
7840.55 786
7841.38 751
7842.22 696
7843.05 716
7843.89 683
7844.72 752
7845.56 739
7846.40 680
7847.23 676
7848.07 689
7848.91 687
7849.74 713
7850.58 765
7851.41 720
7852.25 697
7853.09 767
7853.92 801
7854.76 769
7855.60 817
7856.43 844
7857.27 880
7858.11 959
7858.94 1018
7859.78 1015
7860.62 918
7861.45 895
7862.29 883
7863.13 836
7863.96 813
7864.80 768
7865.64 784
7866.47 836
7867.31 844
7868.15 801
7868.99 797
7869.82 818
7870.66 861
7871.50 873
7872.33 888
7873.17 909
7874.01 1014
7874.85 1041
7875.68 1234
7876.52 1255
7877.36 1289
7878.20 1273
7879.03 1293
7879.87 1217
7880.71 1172
7881.55 1035
7882.39 979
7883.22 970
7884.06 915
7884.90 930
7885.74 839
7886.58 902
7887.41 890
7888.25 908
7889.09 936
7889.93 987
7890.77 1015
7891.61 1077
7892.44 979
7893.28 896
7894.12 851
7894.96 863
7895.80 836
7896.64 790
7897.48 794
7898.31 798
7899.15 720
7899.99 765
7900.83 788
7901.67 644
7902.51 724
7903.35 706
7904.19 723
7905.03 664
7905.87 631
7906.70 677
7907.54 654
7908.38 669
7909.22 623
7910.06 622
7910.90 653
7911.74 605
7912.58 568
7913.42 599
7914.26 685
7915.10 753
7915.94 744
7916.78 751
7917.62 820
7918.46 709
7919.30 784
7920.14 811
7920.98 700
7921.82 705
7922.66 668
7923.50 680
7924.34 697
7925.18 663
7926.02 632
7926.86 641
7927.70 620
7928.54 578
7929.38 555
7930.22 618
7931.06 631
7931.90 596
7932.74 606
7933.58 618
7934.42 617
7935.26 610
7936.10 612
7936.95 611
7937.79 594
7938.63 706
7939.47 664
7940.31 617
7941.15 640
7941.99 599
7942.83 610
7943.67 664
7944.51 642
7945.36 710
7946.20 719
7947.04 693
7947.88 705
7948.72 828
7949.56 837
7950.40 791
7951.25 811
7952.09 848
7952.93 869
7953.77 918
7954.61 920
7955.45 945
7956.30 899
7957.14 896
7957.98 875
7958.82 875
7959.66 831
7960.51 805
7961.35 791
7962.19 823
7963.03 841
7963.87 850
7964.72 896
7965.56 1059
7966.40 1135
7967.24 1222
7968.09 1237
7968.93 1203
7969.77 1141
7970.61 1052
7971.46 990
7972.30 859
7973.14 810
7973.98 819
7974.83 729
7975.67 707
7976.51 676
7977.36 683
7978.20 651
7979.04 628
7979.89 666
7980.73 694
7981.57 710
7982.41 706
7983.26 674
7984.10 616
7984.94 609
7985.79 633
7986.63 577
7987.48 621
7988.32 589
7989.16 620
7990.01 559
7990.85 561
7991.69 571
7992.54 530
7993.38 580
7994.22 567
7995.07 556
7995.91 549
7996.76 529
7997.60 522
7998.44 465
7999.29 463
8000.13 499
8000.98 518
8001.82 506
8002.67 492
8003.51 521
8004.35 545
8005.20 528
8006.04 541
8006.89 505
8007.73 516
8008.58 462
8009.42 481
8010.27 527
8011.11 475
8011.96 478
8012.80 538
8013.65 543
8014.49 578
8015.34 494
8016.18 499
8017.03 466
8017.87 518
8018.72 524
8019.56 524
8020.41 486
8021.25 437
8022.10 507
8022.94 486
8023.79 473
8024.63 494
8025.48 536
8026.32 504
8027.17 477
8028.01 503
8028.86 486
8029.71 489
8030.55 510
8031.40 475
8032.24 491
8033.09 422
8033.94 480
8034.78 508
8035.63 495
8036.47 483
8037.32 511
8038.17 530
8039.01 456
8039.86 489
8040.70 467
8041.55 461
8042.40 518
8043.24 488
8044.09 476
8044.94 484
8045.78 483
8046.63 501
8047.48 501
8048.32 484
8049.17 543
8050.02 478
8050.86 455
8051.71 396
8052.56 395
8053.40 421
8054.25 434
8055.10 498
8055.95 461
8056.79 461
8057.64 429
8058.49 407
8059.33 452
8060.18 486
8061.03 499
8061.88 433
8062.72 449
8063.57 438
8064.42 426
8065.27 407
8066.11 430
8066.96 424
8067.81 409
8068.66 435
8069.50 419
8070.35 418
8071.20 399
8072.05 432
8072.90 376
8073.74 384
8074.59 416
8075.44 440
8076.29 421
8077.14 426
8077.99 398
8078.83 429
8079.68 419
8080.53 372
8081.38 413
8082.23 386
8083.08 396
8083.92 387
8084.77 401
8085.62 393
8086.47 450
8087.32 427
8088.17 434
8089.02 443
8089.87 482
8090.71 464
8091.56 431
8092.41 424
8093.26 434
8094.11 440
8094.96 416
8095.81 421
8096.66 434
8097.51 423
8098.36 438
8099.21 446
8100.06 446
8100.91 431
8101.75 455
8102.60 360
8103.45 459
8104.30 441
8105.15 462
8106.00 473
8106.85 507
8107.70 405
8108.55 420
8109.40 408
8110.25 452
8111.10 424
8111.95 374
8112.80 371
8113.65 444
8114.50 417
8115.35 387
8116.20 494
8117.05 454
8117.90 448
8118.75 450
8119.60 486
8120.46 438
8121.31 446
8122.16 433
8123.01 468
8123.86 434
8124.71 430
8125.56 471
8126.41 471
8127.26 447
8128.11 515
8128.96 444
8129.81 429
8130.66 435
8131.52 431
8132.37 494
8133.22 511
8134.07 453
8134.92 476
8135.77 498
8136.62 461
8137.47 429
8138.33 506
8139.18 453
8140.03 449
8140.88 535
8141.73 472
8142.58 457
8143.44 471
8144.29 455
8145.14 494
8145.99 546
8146.84 575
8147.69 579
8148.55 571
8149.40 596
8150.25 553
8151.10 586
8151.95 615
8152.81 700
8153.66 763
8154.51 744
8155.36 814
8156.22 766
8157.07 702
8157.92 705
8158.77 628
8159.63 597
8160.48 526
8161.33 522
8162.18 478
8163.04 540
8163.89 515
8164.74 490
8165.60 478
8166.45 516
8167.30 474
8168.15 517
8169.01 522
8169.86 522
8170.71 477
8171.57 491
8172.42 492
8173.27 478
8174.13 506
8174.98 492
8175.83 465
8176.69 459
8177.54 434
8178.39 398
8179.25 478
8180.10 435
8180.95 455
8181.81 438
8182.66 469
8183.52 534
8184.37 438
8185.22 425
8186.08 370
8186.93 433
8187.79 425
8188.64 427
8189.49 392
8190.35 397
8191.20 390
8192.06 470
8192.91 402
8193.76 426
8194.62 454
8195.47 454
8196.33 422
8197.18 423
8198.04 451
8198.89 448
8199.75 430
8200.60 418
8201.46 413
8202.31 346
8203.17 389
8204.02 409
8204.87 399
8205.73 390
8206.58 380
8207.44 429
8208.29 423
8209.15 439
8210.01 441
8210.86 441
8211.72 457
8212.57 411
8213.43 453
8214.28 461
8215.14 472
8215.99 468
8216.85 445
8217.70 400
8218.56 420
8219.42 420
8220.27 446
8221.13 468
8221.98 443
8222.84 476
8223.69 423
8224.55 415
8225.41 427
8226.26 447
8227.12 445
8227.97 409
8228.83 474
8229.69 440
8230.54 445
8231.40 421
8232.26 385
8233.11 381
8233.97 368
8234.82 392
8235.68 397
8236.54 434
8237.39 393
8238.25 358
8239.11 465
8239.96 420
8240.82 367
8241.68 420
8242.54 396
8243.39 410
8244.25 396
8245.11 390
8245.96 375
8246.82 394
8247.68 422
8248.53 391
8249.39 432
8250.25 447
8251.11 426
8251.96 396
8252.82 422
8253.68 414
8254.54 380
8255.39 427
8256.25 433
8257.11 420
8257.97 419
8258.82 420
8259.68 409
8260.54 400
8261.40 390
8262.26 423
8263.11 408
8263.97 393
8264.83 424
8265.69 409
8266.55 417
8267.40 405
8268.26 429
8269.12 406
8269.98 409
8270.84 449
8271.70 453
8272.55 469
8273.41 432
8274.27 407
8275.13 446
8275.99 452
8276.85 463
8277.71 436
8278.56 417
8279.42 460
8280.28 457
8281.14 487
8282.00 450
8282.86 495
8283.72 555
8284.58 475
8285.44 493
8286.29 499
8287.15 487
8288.01 532
8288.87 538
8289.73 612
8290.59 678
8291.45 716
8292.31 811
8293.17 766
8294.03 814
8294.89 746
8295.75 691
8296.61 644
8297.47 578
8298.33 569
8299.19 554
8300.05 575
8300.91 496
8301.77 487
8302.63 479
8303.49 515
8304.35 546
8305.21 487
8306.07 483
8306.93 499
8307.79 456
8308.65 487
8309.51 461
8310.37 448
8311.23 488
8312.09 509
8312.95 532
8313.81 521
8314.67 489
8315.53 549
8316.39 510
8317.25 512
8318.11 526
8318.98 449
8319.84 498
8320.70 450
8321.56 427
8322.42 433
8323.28 468
8324.14 447
8325.00 421
8325.86 421
8326.73 416
8327.59 413
8328.45 416
8329.31 438
8330.17 513
8331.03 475
8331.89 433
8332.76 436
8333.62 392
8334.48 401
8335.34 427
8336.20 451
8337.06 474
8337.93 413
8338.79 433
8339.65 412
8340.51 436
8341.37 435
8342.24 482
8343.10 465
8343.96 460
8344.82 495
8345.68 482
8346.55 480
8347.41 447
8348.27 434
8349.13 423
8350.00 400
8350.86 427
8351.72 427
8352.58 400
8353.45 487
8354.31 463
8355.17 446
8356.03 428
8356.90 419
8357.76 509
8358.62 434
8359.49 436
8360.35 424
8361.21 385
8362.08 458
8362.94 430
8363.80 439
8364.66 428
8365.53 471
8366.39 481
8367.25 459
8368.12 444
8368.98 413
8369.84 419
8370.71 471
8371.57 432
8372.44 460
8373.30 422
8374.16 456
8375.03 429
8375.89 461
8376.75 421
8377.62 378
8378.48 402
8379.35 457
8380.21 410
8381.07 406
8381.94 447
8382.80 451
8383.67 499
8384.53 467
8385.40 504
8386.26 455
8387.12 458
8387.99 459
8388.85 439
8389.72 469
8390.58 439
8391.45 496
8392.31 459
8393.18 438
8394.04 436
8394.91 456
8395.77 487
8396.64 432
8397.50 433
8398.37 387
8399.23 430
8400.10 463
8400.96 410
8401.83 390
8402.69 399
8403.56 485
8404.42 481
8405.29 460
8406.15 464
8407.02 456
8407.88 469
8408.75 451
8409.61 454
8410.48 415
8411.34 431
8412.21 521
8413.08 517
8413.94 479
8414.81 458
8415.67 498
8416.54 489
8417.41 490
8418.27 498
8419.14 519
8420.00 471
8420.87 536
8421.74 546
8422.60 563
8423.47 523
8424.33 595
8425.20 611
8426.07 625
8426.93 549
8427.80 524
8428.67 621
8429.53 628
8430.40 566
8431.27 570
8432.13 568
8433.00 536
8433.87 591
8434.73 604
8435.60 602
8436.47 635
8437.33 637
8438.20 667
8439.07 720
8439.94 854
8440.80 847
8441.67 922
8442.54 1029
8443.40 1025
8444.27 919
8445.14 981
8446.01 905
8446.87 914
8447.74 931
8448.61 895
8449.48 801
8450.34 794
8451.21 767
8452.08 826
8452.95 843
8453.82 875
8454.68 871
8455.55 883
8456.42 862
8457.29 857
8458.15 954
8459.02 935
8459.89 854
8460.76 895
8461.63 934
8462.50 860
8463.36 819
8464.23 849
8465.10 924
8465.97 1159
8466.84 1473
8467.71 1760
8468.57 2078
8469.44 2483
8470.31 2728
8471.18 2627
8472.05 2432
8472.92 2229
8473.79 1842
8474.66 1595
8475.53 1297
8476.39 1079
8477.26 989
8478.13 958
8479.00 846
8479.87 718
8480.74 688
8481.61 689
8482.48 691
8483.35 700
8484.22 693
8485.09 665
8485.96 614
8486.83 597
8487.69 608
8488.56 644
8489.43 682
8490.30 604
8491.17 595
8492.04 627
8492.91 576
8493.78 564
8494.65 536
8495.52 580
8496.39 567
8497.26 571
8498.13 583
8499.00 581
8499.87 577
8500.74 619
8501.61 609
8502.48 586
8503.35 550
8504.22 590
8505.10 632
8505.97 643
8506.84 700
8507.71 696
8508.58 695
8509.45 709
8510.32 783
8511.19 724
8512.06 685
8512.93 609
8513.80 647
8514.67 596
8515.54 566
8516.42 607
8517.29 575
8518.16 549
8519.03 592
8519.90 582
8520.77 564
8521.64 562
8522.51 544
8523.39 619
8524.26 630
8525.13 621
8526.00 584
8526.87 609
8527.74 590
8528.61 668
8529.49 690
8530.36 684
8531.23 674
8532.10 652
8532.97 651
8533.85 660
8534.72 675
8535.59 692
8536.46 705
8537.33 684
8538.21 699
8539.08 691
8539.95 594
8540.82 624
8541.69 632
8542.57 591
8543.44 626
8544.31 640
8545.18 681
8546.06 681
8546.93 615
8547.80 693
8548.67 717
8549.55 749
8550.42 736
8551.29 812
8552.17 911
8553.04 968
8553.91 1008
8554.78 957
8555.66 929
8556.53 925
8557.40 875
8558.28 825
8559.15 764
8560.02 659
8560.90 662
8561.77 665
8562.64 582
8563.52 579
8564.39 578
8565.26 637
8566.14 573
8567.01 573
8567.89 569
8568.76 560
8569.63 545
8570.51 596
8571.38 541
8572.25 554
8573.13 578
8574.00 578
8574.88 615
8575.75 604
8576.62 589
8577.50 584
8578.37 519
8579.25 541
8580.12 557
8581.00 510
8581.87 521
8582.74 595
8583.62 588
8584.49 542
8585.37 567
8586.24 534
8587.12 529
8587.99 516
8588.87 535
8589.74 538
8590.62 539
8591.49 545
8592.37 565
8593.24 501
8594.12 644
8594.99 650
8595.87 618
8596.74 587
8597.62 646
8598.49 613
8599.37 577
8600.24 587
8601.12 629
8601.99 587
8602.87 564
8603.74 584
8604.62 562
8605.49 582
8606.37 623
8607.25 626
8608.12 593
8609.00 631
8609.87 587
8610.75 613
8611.63 582
8612.50 615
8613.38 646
8614.25 664
8615.13 670
8616.01 664
8616.88 642
8617.76 633
8618.63 606
8619.51 678
8620.39 699
8621.26 711
8622.14 641
8623.02 708
8623.89 775
8624.77 717
8625.65 660
8626.52 734
8627.40 766
8628.28 762
8629.15 811
8630.03 897
8630.91 866
8631.78 848
8632.66 859
8633.54 806
8634.41 819
8635.29 775
8636.17 881
8637.05 898
8637.92 878
8638.80 880
8639.68 990
8640.56 897
8641.43 923
8642.31 988
8643.19 972
8644.06 978
8644.94 979
8645.82 963
8646.70 978
8647.58 956
8648.45 1000
8649.33 1014
8650.21 1028
8651.09 1012
8651.96 1016
8652.84 1118
8653.72 1123
8654.60 1121
8655.48 1112
8656.36 1116
8657.23 1197
8658.11 1188
8658.99 1140
8659.87 1115
8660.75 1190
8661.63 1202
8662.50 1233
8663.38 1183
8664.26 1213
8665.14 1190
8666.02 1288
8666.90 1356
8667.78 1326
8668.65 1389
8669.53 1700
8670.41 2073
8671.29 2393
8672.17 2897
8673.05 3374
8673.93 3771
8674.81 4076
8675.69 3986
8676.57 3736
8677.45 3356
8678.32 3015
8679.20 2642
8680.08 2276
8680.96 2044
8681.84 1826
8682.72 1659
8683.60 1575
8684.48 1457
8685.36 1422
8686.24 1505
8687.12 1695
8688.00 1908
8688.88 2284
8689.76 2706
8690.64 3255
8691.52 3714
8692.40 4062
8693.28 4134
8694.16 3948
8695.04 3556
8695.92 3061
8696.80 2591
8697.68 2096
8698.56 1837
8699.44 1536
8700.32 1449
8701.20 1256
8702.08 1206
8702.96 1136
8703.84 1089
8704.72 1026
8705.60 1036
8706.49 964
8707.37 972
8708.25 962
8709.13 947
8710.01 923
8710.89 957
8711.77 1000
8712.65 921
8713.53 918
8714.41 910
8715.29 853
8716.18 826
8717.06 798
8717.94 769
8718.82 836
8719.70 754
8720.58 811
8721.46 796
8722.35 811
8723.23 812
8724.11 771
8724.99 757
8725.87 770
8726.75 794
8727.64 828
8728.52 830
8729.40 797
8730.28 845
8731.16 932
8732.05 911
8732.93 882
8733.81 853
8734.69 827
8735.57 806
8736.46 814
8737.34 847
8738.22 748
8739.10 742
8739.99 797
8740.87 770
8741.75 753
8742.63 759
8743.52 785
8744.40 761
8745.28 768
8746.16 806
8747.05 861
8747.93 826
8748.81 872
8749.70 860
8750.58 831
8751.46 897
8752.34 943
8753.23 860
8754.11 865
8754.99 845
8755.88 886
8756.76 941
8757.64 910
8758.53 960
8759.41 964
8760.29 979
8761.18 993
8762.06 953
8762.94 913
8763.83 921
8764.71 961
8765.60 889
8766.48 922
8767.36 932
8768.25 1026
8769.13 972
8770.01 968
8770.90 1040
8771.78 1008
8772.67 981
8773.55 953
8774.43 884
8775.32 892
8776.20 884
8777.09 830
8777.97 741
8778.86 762
8779.74 717
8780.63 762
8781.51 739
8782.39 764
8783.28 775
8784.16 702
8785.05 766
8785.93 738
8786.82 760
8787.70 784
8788.59 756
8789.47 698
8790.36 733
8791.24 742
8792.13 719
8793.01 701
8793.90 743
8794.78 713
8795.67 706
8796.55 652
8797.44 710
8798.32 690
8799.21 698
8800.10 693
8800.98 722
8801.87 719
8802.75 773
8803.64 834
8804.52 831
8805.41 850
8806.29 848
8807.18 812
8808.07 722
8808.95 771
8809.84 652
8810.72 638
8811.61 667
8812.50 593
8813.38 627
8814.27 651
8815.15 634
8816.04 629
8816.93 643
8817.81 662
8818.70 686
8819.59 650
8820.47 706
8821.36 666
8822.25 622
8823.13 653
8824.02 649
8824.91 626
8825.79 630
8826.68 602
8827.57 635
8828.45 671
8829.34 658
8830.23 550
8831.11 581
8832.00 603
8832.89 548
8833.78 557
8834.66 575
8835.55 561
8836.44 524
8837.32 530
8838.21 569
8839.10 532
8839.99 519
8840.87 539
8841.76 572
8842.65 539
8843.54 557
8844.42 539
8845.31 576
8846.20 550
8847.09 567
8847.98 561
8848.86 531
8849.75 506
8850.64 503
8851.53 487
8852.42 479
8853.30 505
8854.19 505
8855.08 472
8855.97 507
8856.86 478
8857.75 485
8858.63 478
8859.52 483
8860.41 482
8861.30 487
8862.19 507
8863.08 523
8863.97 529
8864.85 493
8865.74 465
8866.63 486
8867.52 469
8868.41 439
8869.30 445
8870.19 429
8871.08 446
8871.97 469
8872.85 460
8873.74 451
8874.63 441
8875.52 475
8876.41 459
8877.30 455
8878.19 417
8879.08 415
8879.97 442
8880.86 423
8881.75 422
8882.64 452
8883.53 470
8884.42 498
8885.31 504
8886.20 464
8887.09 470
8887.98 478
8888.87 466
8889.76 451
8890.65 436
8891.54 474
8892.43 469
8893.32 462
8894.21 433
8895.10 434
8895.99 442
8896.88 426
8897.77 436
8898.66 428
8899.55 440
8900.44 455
8901.33 429
8902.22 409
8903.11 433
8904.00 405
8904.89 387
8905.78 388
8906.67 397
8907.56 441
8908.46 389
8909.35 424
8910.24 417
8911.13 407
8912.02 419
8912.91 427
8913.80 391
8914.69 365
8915.58 440
8916.48 391
8917.37 415
8918.26 380
8919.15 386
8920.04 397
8920.93 365
8921.82 415
8922.72 349
8923.61 364
8924.50 391
8925.39 341
8926.28 386
8927.18 429
8928.07 368
8928.96 375
8929.85 334
8930.74 367
8931.64 375
8932.53 425
8933.42 330
8934.31 345
8935.20 357
8936.10 378
8936.99 385
8937.88 373
8938.77 325
8939.67 379
8940.56 377
8941.45 347
8942.34 328
8943.24 378
8944.13 349
8945.02 366
8945.91 406
8946.81 404
8947.70 379
8948.59 339
8949.49 375
8950.38 356
8951.27 354
8952.16 314
8953.06 305
8953.95 348
8954.84 364
8955.74 351
8956.63 348
8957.52 376
8958.42 337
8959.31 334
8960.20 388
8961.10 427
8961.99 350
8962.89 350
8963.78 366
8964.67 354
8965.57 397
8966.46 397
8967.35 358
8968.25 343
8969.14 352
8970.04 392
8970.93 343
8971.82 369
8972.72 423
8973.61 378
8974.51 403
8975.40 371
8976.30 388
8977.19 392
8978.08 362
8978.98 364
8979.87 417
8980.77 369
8981.66 340
8982.56 330
8983.45 354
8984.35 346
8985.24 377
8986.14 362
8987.03 358
8987.93 401
8988.82 359
8989.72 363
8990.61 351
8991.51 330
8992.40 354
8993.30 329
8994.19 352
8995.09 339
8995.98 360
8996.88 359
8997.77 331
8998.67 339
8999.56 373
9000.46 356
9001.35 336
9002.25 359
9003.15 371
9004.04 339
9004.94 361
9005.83 298
9006.73 373
9007.62 343
9008.52 305
9009.42 353
9010.31 365
9011.21 368
9012.10 377
9013.00 377
9013.90 322
9014.79 337
9015.69 316
9016.59 357
9017.48 374
9018.38 343
9019.27 329
9020.17 377
9021.07 327
9021.96 316
9022.86 354
9023.76 328
9024.65 304
9025.55 319
9026.45 311
9027.34 282
9028.24 341
9029.14 325
9030.04 355
9030.93 393
9031.83 356
9032.73 294
9033.62 334
9034.52 328
9035.42 364
9036.32 350
9037.21 325
9038.11 367
9039.01 322
9039.90 366
9040.80 336
9041.70 340
9042.60 336
9043.50 332
9044.39 315
9045.29 294
9046.19 330
9047.09 371
9047.98 369
9048.88 395
9049.78 379
9050.68 396
9051.58 355
9052.47 381
9053.37 408
9054.27 398
9055.17 334
9056.07 335
9056.97 373
9057.86 365
9058.76 395
9059.66 343
9060.56 361
9061.46 334
9062.36 350
9063.25 387
9064.15 379
9065.05 384
9065.95 391
9066.85 420
9067.75 341
9068.65 368
9069.55 419
9070.45 400
9071.34 347
9072.24 364
9073.14 385
9074.04 434
9074.94 432
9075.84 373
9076.74 371
9077.64 367
9078.54 385
9079.44 390
9080.34 373
9081.24 413
9082.14 425
9083.04 394
9083.94 376
9084.84 378
9085.74 395
9086.63 391
9087.53 489
9088.43 391
9089.33 459
9090.23 460
9091.13 453
9092.03 401
9092.93 374
9093.83 427
9094.74 472
9095.64 454
9096.54 417
9097.44 363
9098.34 357
9099.24 363
9100.14 388
9101.04 421
9101.94 361
9102.84 360
9103.74 349
9104.64 385
9105.54 348
9106.44 377
9107.34 386
9108.24 409
9109.14 368
9110.05 341
9110.95 315
9111.85 346
9112.75 361
9113.65 313
9114.55 395
9115.45 336
9116.35 340
9117.25 319
9118.16 325
9119.06 304
9119.96 339
9120.86 341
9121.76 334
9122.66 326
9123.56 295
9124.47 333
9125.37 361
9126.27 363
9127.17 336
9128.07 318
9128.98 355
9129.88 361
9130.78 328
9131.68 342
9132.58 328
9133.49 347
9134.39 358
9135.29 318
9136.19 364
9137.09 352
9138.00 316
9138.90 327
9139.80 322
9140.70 327
9141.61 389
9142.51 310
9143.41 366
9144.31 316
9145.22 353
9146.12 340
9147.02 355
9147.93 353
9148.83 358
9149.73 343
9150.63 327
9151.54 345
9152.44 340
9153.34 361
9154.25 333
9155.15 365
9156.05 308
9156.96 336
9157.86 291
9158.76 318
9159.67 311
9160.57 301
9161.47 309
9162.38 303
9163.28 306
9164.18 318
9165.09 356
9165.99 358
9166.90 368
9167.80 352
9168.70 316
9169.61 320
9170.51 327
9171.41 302
9172.32 315
9173.22 310
9174.13 391
9175.03 323
9175.94 349
9176.84 338
9177.74 351
9178.65 348
9179.55 376
9180.46 381
9181.36 383
9182.27 333
9183.17 315
9184.08 326
9184.98 310
9185.88 355
9186.79 358
9187.69 354
9188.60 359
9189.50 339
9190.41 358
9191.31 339
9192.22 348
9193.12 343
9194.03 334
9194.93 362
9195.84 351
9196.74 327
9197.65 353
9198.56 362
9199.46 372
9200.37 355
9201.27 381
9202.18 345
9203.08 380
9203.99 385
9204.89 354
9205.80 335
9206.71 332
9207.61 318
9208.52 345
9209.42 328
9210.33 315
9211.23 342
9212.14 356
9213.05 355
9213.95 310
9214.86 333
9215.77 353
9216.67 346
9217.58 327
9218.48 325
9219.39 313
9220.30 325
9221.20 305
9222.11 314
9223.02 310
9223.92 302
9224.83 313
9225.74 292
9226.64 327
9227.55 331
9228.46 365
9229.36 306
9230.27 334
9231.18 345
9232.08 337
9232.99 294
9233.90 310
9234.81 309
9235.71 324
9236.62 348
9237.53 338
9238.43 327
9239.34 271
9240.25 297
9241.16 319
9242.06 335
9242.97 365
9243.88 390
9244.79 362
9245.69 362
9246.60 332
9247.51 371
9248.42 318
9249.33 306
9250.23 316
9251.14 340
9252.05 339
9252.96 309
9253.87 323
9254.77 331
9255.68 321
9256.59 282
9257.50 311
9258.41 325
9259.31 309
9260.22 266
9261.13 343
9262.04 303
9262.95 295
9263.86 303
9264.77 295
9265.67 304
9266.58 304
9267.49 315
9268.40 307
9269.31 339
9270.22 293
9271.13 303
9272.04 325
9272.94 318
9273.85 310
9274.76 316
9275.67 305
9276.58 301
9277.49 319
9278.40 332
9279.31 319
9280.22 339
9281.13 357
9282.04 305
9282.95 331
9283.86 309
9284.77 350
9285.68 323
9286.59 324
9287.49 305
9288.40 320
9289.31 347
9290.22 323
9291.13 323
9292.04 295
9292.95 325
9293.86 361
9294.77 383
9295.68 334
9296.59 347
9297.50 306
9298.41 351
9299.33 330
9300.24 395
9301.15 350
9302.06 379
9302.97 381
9303.88 383
9304.79 413
9305.70 335
9306.61 432
9307.52 494
9308.43 466
9309.34 424
9310.25 470
9311.16 435
9312.07 448
9312.98 377
9313.90 377
9314.81 338
9315.72 388
9316.63 352
9317.54 350
9318.45 329
9319.36 374
9320.27 370
9321.19 348
9322.10 341
9323.01 315
9323.92 382
9324.83 318
9325.74 348
9326.65 333
9327.57 353
9328.48 315
9329.39 369
9330.30 355
9331.21 347
9332.13 317
9333.04 312
9333.95 309
9334.86 350
9335.77 319
9336.69 319
9337.60 312
9338.51 321
9339.42 326
9340.33 313
9341.25 308
9342.16 332
9343.07 345
9343.98 297
9344.90 322
9345.81 345
9346.72 330
9347.63 326
9348.55 378
9349.46 356
9350.37 302
9351.29 336
9352.20 349
9353.11 364
9354.02 309
9354.94 326
9355.85 319
9356.76 336
9357.68 303
9358.59 344
9359.50 327
9360.42 329
9361.33 289
9362.24 302
9363.16 315
9364.07 307
9364.98 292
9365.90 295
9366.81 327
9367.72 290
9368.64 288
9369.55 322
9370.47 314
9371.38 282
9372.29 321
9373.21 311
9374.12 324
9375.04 307
9375.95 319
9376.86 338
9377.78 318
9378.69 304
9379.61 302
9380.52 335
9381.43 297
9382.35 342
9383.26 287
9384.18 315
9385.09 288
9386.01 335
9386.92 313
9387.84 360
9388.75 341
9389.67 353
9390.58 367
9391.49 321
9392.41 378
9393.32 354
9394.24 415
9395.15 358
9396.07 366
9396.98 337
9397.90 363
9398.81 286
9399.73 332
9400.65 371
9401.56 319
9402.48 318
9403.39 307
9404.31 307
9405.22 291
9406.14 289
9407.05 310
9407.97 317
9408.88 325
9409.80 374
9410.72 378
9411.63 320
9412.55 281
9413.46 328
9414.38 324
9415.30 341
9416.21 283
9417.13 344
9418.04 357
9418.96 332
9419.88 289
9420.79 309
9421.71 323
9422.62 322
9423.54 346
9424.46 325
9425.37 298
9426.29 323
9427.21 371
9428.12 334
9429.04 331
9429.96 326
9430.87 363
9431.79 350
9432.71 336
9433.62 320
9434.54 323
9435.46 376
9436.37 388
9437.29 429
9438.21 352
9439.13 387
9440.04 325
9440.96 388
9441.88 324
9442.80 354
9443.71 375
9444.63 339
9445.55 346
9446.46 381
9447.38 371
9448.30 377
9449.22 417
9450.14 414
9451.05 454
9451.97 490
9452.89 570
9453.81 545
9454.72 514
9455.64 449
9456.56 517
9457.48 490
9458.40 431
9459.31 362
9460.23 335
9461.15 374
9462.07 413
9462.99 412
9463.91 350
9464.82 338
9465.74 360
9466.66 394
9467.58 335
9468.50 352
9469.42 358
9470.34 388
9471.25 373
9472.17 317
9473.09 294
9474.01 355
9474.93 346
9475.85 344
9476.77 330
9477.69 398
9478.60 400
9479.52 468
9480.44 417
9481.36 443
9482.28 492
9483.20 402
9484.12 398
9485.04 379
9485.96 378
9486.88 345
9487.80 375
9488.72 344
9489.64 342
9490.56 345
9491.48 306
9492.40 356
9493.32 365
9494.24 331
9495.16 319
9496.08 346
9497.00 363
9497.92 346
9498.84 349
9499.76 385
9500.68 348
9501.60 378
9502.52 342
9503.44 329
9504.36 373
9505.28 351
9506.20 371
9507.12 391
9508.04 399
9508.96 366
9509.88 390
9510.80 376
9511.72 375
9512.64 343
9513.56 389
9514.48 351
9515.40 391
9516.32 396
9517.25 357
9518.17 407
9519.09 427
9520.01 389
9520.93 399
9521.85 399
9522.77 380
9523.69 388
9524.61 348
9525.54 408
9526.46 410
9527.38 389
9528.30 449
9529.22 453
9530.14 472
9531.06 483
9531.99 507
9532.91 512
9533.83 479
9534.75 491
9535.67 462
9536.60 422
9537.52 422
9538.44 434
9539.36 397
9540.28 392
9541.21 405
9542.13 386
9543.05 370
9543.97 367
9544.89 413
9545.82 409
9546.74 350
9547.66 384
9548.58 390
9549.51 408
9550.43 393
9551.35 429
9552.27 422
9553.20 392
9554.12 384
9555.04 428
9555.96 432
9556.89 436
9557.81 441
9558.73 394
9559.66 402
9560.58 436
9561.50 400
9562.43 429
9563.35 375
9564.27 440
9565.19 415
9566.12 396
9567.04 381
9567.96 368
9568.89 395
9569.81 391
9570.74 381
9571.66 356
9572.58 393
9573.51 373
9574.43 371
9575.35 371
9576.28 378
9577.20 419
9578.13 443
9579.05 396
9579.97 405
9580.90 439
9581.82 410
9582.75 400
9583.67 371
9584.59 357
9585.52 356
9586.44 392
9587.37 383
9588.29 404
9589.22 367
9590.14 399
9591.06 421
9591.99 360
9592.91 380
9593.84 462
9594.76 439
9595.69 442
9596.61 396
9597.54 416
9598.46 440
9599.39 467
9600.31 434
9601.24 415
9602.16 468
9603.09 467
9604.01 476
9604.94 462
9605.86 471
9606.79 483
9607.71 478
9608.64 495
9609.56 449
9610.49 472
9611.41 457
9612.34 435
9613.27 437
9614.19 514
9615.12 474
9616.04 461
9616.97 438
9617.89 463
9618.82 476
9619.75 510
9620.67 513
9621.60 526
9622.52 521
9623.45 560
9624.38 584
9625.30 538
9626.23 537
9627.15 599
9628.08 529
9629.01 571
9629.93 549
9630.86 568
9631.79 610
9632.71 587
9633.64 560
9634.57 623
9635.49 603
9636.42 591
9637.35 574
9638.27 647
9639.20 630
9640.13 613
9641.05 647
9641.98 615
9642.91 641
9643.83 606
9644.76 682
9645.69 740
9646.62 734
9647.54 723
9648.47 789
9649.40 860
9650.32 797
9651.25 815
9652.18 832
9653.11 824
9654.03 820
9654.96 786
9655.89 778
9656.82 741
9657.75 794
9658.67 742
9659.60 740
9660.53 742
9661.46 780
9662.38 774
9663.31 794
9664.24 781
9665.17 830
9666.10 870
9667.02 907
9667.95 933
9668.88 948
9669.81 976
9670.74 953
9671.67 922
9672.59 966
9673.52 898
9674.45 1002
9675.38 995
9676.31 947
9677.24 1006
9678.17 962
9679.10 1011
9680.02 1070
9680.95 1089
9681.88 1119
9682.81 1172
9683.74 1167
9684.67 1103
9685.60 1083
9686.53 1158
9687.46 1165
9688.39 1120
9689.31 1146
9690.24 1111
9691.17 1126
9692.10 1202
9693.03 1212
9693.96 1416
9694.89 1604
9695.82 1797
9696.75 2004
9697.68 2142
9698.61 2335
9699.54 2424
9700.47 2318
9701.40 1969
9702.33 1833
9703.26 1757
9704.19 1571
9705.12 1419
9706.05 1272
9706.98 1229
9707.91 1144
9708.84 1216
9709.77 1271
9710.70 1322
9711.63 1374
9712.56 1444
9713.49 1540
9714.42 1695
9715.35 1615
9716.28 1570
9717.21 1484
9718.14 1527
9719.07 1481
9720.00 1281
9720.93 1186
9721.87 1080
9722.80 1024
9723.73 1020
9724.66 1000
9725.59 982
9726.52 961
9727.45 956
9728.38 1031
9729.31 1023
9730.24 1046
9731.18 1040
9732.11 1089
9733.04 1096
9733.97 1119
9734.90 1141
9735.83 1076
9736.76 1075
9737.70 977
9738.63 953
9739.56 926
9740.49 911
9741.42 853
9742.35 899
9743.29 811
9744.22 814
9745.15 817
9746.08 787
9747.01 796
9747.95 802
9748.88 772
9749.81 690
9750.74 721
9751.67 681
9752.61 719
9753.54 754
9754.47 788
9755.40 748
9756.34 700
9757.27 732
9758.20 761
9759.13 733
9760.07 756
9761.00 742
9761.93 711
9762.87 696
9763.80 721
9764.73 688
9765.66 720
9766.60 747
9767.53 727
9768.46 786
9769.40 672
9770.33 740
9771.26 750
9772.20 745
9773.13 745
9774.06 825
9775.00 852
9775.93 827
9776.86 840
9777.80 924
9778.73 915
9779.66 975
9780.60 922
9781.53 865
9782.46 966
9783.40 862
9784.33 879
9785.26 823
9786.20 860
9787.13 831
9788.07 777
9789.00 739
9789.93 703
9790.87 697
9791.80 671
9792.74 687
9793.67 666
9794.61 746
9795.54 772
9796.47 793
9797.41 782
9798.34 742
9799.28 804
9800.21 775
9801.15 701
9802.08 703
9803.02 643
9803.95 643
9804.89 635
9805.82 620
9806.76 567
9807.69 598
9808.63 627
9809.56 638
9810.50 589
9811.43 554
9812.37 570
9813.30 536
9814.24 491
9815.17 512
9816.11 563
9817.04 534
9817.98 534
9818.91 575
9819.85 570
9820.78 550
9821.72 566
9822.65 532
9823.59 493
9824.53 526
9825.46 491
9826.40 500
9827.33 491
9828.27 542
9829.21 497
9830.14 530
9831.08 501
9832.01 529
9832.95 518
9833.89 503
9834.82 512
9835.76 504
9836.69 561
9837.63 512
9838.57 499
9839.50 491
9840.44 538
9841.38 511
9842.31 581
9843.25 516
9844.19 479
9845.12 505
9846.06 533
9847.00 492
9847.93 515
9848.87 486
9849.81 461
9850.74 454
9851.68 471
9852.62 483
9853.56 487
9854.49 529
9855.43 562
9856.37 537
9857.30 505
9858.24 501
9859.18 548
9860.12 567
9861.05 518
9861.99 536
9862.93 494
9863.87 532
9864.80 503
9865.74 495
9866.68 484
9867.62 479
9868.56 492
9869.49 518
9870.43 479
9871.37 441
9872.31 498
9873.24 508
9874.18 491
9875.12 460
9876.06 478
9877.00 497
9877.94 488
9878.87 495
9879.81 511
9880.75 483
9881.69 483
9882.63 510
9883.57 460
9884.50 467
9885.44 446
9886.38 477
9887.32 481
9888.26 486
9889.20 420
9890.14 455
9891.08 453
9892.02 445
9892.95 471
9893.89 491
9894.83 466
9895.77 448
9896.71 436
9897.65 448
9898.59 457
9899.53 455
9900.47 500
9901.41 478
9902.35 500
9903.29 463
9904.23 492
9905.16 501
9906.10 504
9907.04 514
9907.98 498
9908.92 484
9909.86 528
9910.80 554
9911.74 497
9912.68 531
9913.62 538
9914.56 525
9915.50 521
9916.44 478
9917.38 537
9918.32 510
9919.26 469
9920.20 552
9921.14 548
9922.08 677
9923.02 792
9923.97 884
9924.91 1018
9925.85 1102
9926.79 1116
9927.73 1081
9928.67 1069
9929.61 1024
9930.55 895
9931.49 788
9932.43 720
9933.37 696
9934.31 609
9935.25 636
9936.20 581
9937.14 503
9938.08 446
9939.02 496
9939.96 478
9940.90 475
9941.84 471
9942.78 493
9943.73 471
9944.67 476
9945.61 493
9946.55 445
9947.49 516
9948.43 509
9949.37 489
9950.32 478
9951.26 506
9952.20 506
9953.14 546
9954.08 499
9955.03 589
9955.97 567
9956.91 532
9957.85 543
9958.79 544
9959.74 535
9960.68 583
9961.62 561
9962.56 536
9963.50 508
9964.45 482
9965.39 487
9966.33 510
9967.27 530
9968.22 479
9969.16 501
9970.10 472
9971.04 438
9971.99 489
9972.93 481
9973.87 469
9974.82 564
9975.76 488
9976.70 465
9977.64 510
9978.59 501
9979.53 443
9980.47 438
9981.42 462
9982.36 461
9983.30 439
9984.25 426
9985.19 432
9986.13 458
9987.08 449
9988.02 426
9988.96 468
9989.91 440
9990.85 452
9991.80 482
9992.74 451
9993.68 410
9994.63 400
9995.57 411
9996.51 418
9997.46 413
9998.40 413
9999.35 407
10000.29 390
10001.23 395
10002.18 431
10003.12 429
10004.07 436
10005.01 412
10005.96 407
10006.90 426
10007.84 407
10008.79 410
10009.73 410
10010.68 392
10011.62 385
10012.57 386
10013.51 408
10014.46 363
10015.40 408
10016.35 447
10017.29 463
10018.24 435
10019.18 402
10020.13 476
10021.07 430
10022.02 428
10022.96 404
10023.91 368
10024.85 397
10025.80 419
10026.74 446
10027.69 446
10028.63 433
10029.58 475
10030.52 469
10031.47 439
10032.42 392
10033.36 420
10034.31 399
10035.25 404
10036.20 399
10037.14 359
10038.09 418
10039.04 356
10039.98 378
10040.93 391
10041.87 376
10042.82 378
10043.77 369
10044.71 366
10045.66 354
10046.60 374
10047.55 372
10048.50 376
10049.44 381
10050.39 357
10051.34 357
10052.28 367
10053.23 348
10054.18 336
10055.12 374
10056.07 363
10057.02 367
10057.96 377
10058.91 403
10059.86 372
10060.80 351
10061.75 385
10062.70 402
10063.64 388
10064.59 355
10065.54 345
10066.49 372
10067.43 354
10068.38 344
10069.33 351
10070.28 370
10071.22 344
10072.17 320
10073.12 317
10074.07 335
10075.01 341
10075.96 312
10076.91 338
10077.86 317
10078.80 338
10079.75 389
10080.70 330
10081.65 290
10082.60 329
10083.54 376
10084.49 349
10085.44 330
10086.39 380
10087.34 343
10088.28 325
10089.23 328
10090.18 338
10091.13 314
10092.08 326
10093.03 350
10093.97 346
10094.92 386
10095.87 330
10096.82 387
10097.77 336
10098.72 360
10099.67 319
10100.62 328
10101.56 313
10102.51 328
10103.46 327
10104.41 307
10105.36 359
10106.31 297
10107.26 334
10108.21 314
10109.16 325
10110.11 350
10111.05 318
10112.00 296
10112.95 330
10113.90 349
10114.85 336
10115.80 351
10116.75 357
10117.70 348
10118.65 296
10119.60 338
10120.55 351
10121.50 316
10122.45 331
10123.40 335
10124.35 310
10125.30 352
10126.25 296
10127.20 337
10128.15 317
10129.10 308
10130.05 323
10131.00 322
10131.95 315
10132.90 314
10133.85 369
10134.80 315
10135.75 344
10136.70 375
10137.65 376
10138.60 374
10139.55 357
10140.51 344
10141.46 373
10142.41 336
10143.36 356
10144.31 353
10145.26 331
10146.21 325
10147.16 328
10148.11 341
10149.06 329
10150.01 363
10150.97 366
10151.92 360
10152.87 356
10153.82 324
10154.77 351
10155.72 375
10156.67 342
10157.63 371
10158.58 414
10159.53 387
10160.48 390
10161.43 358
10162.38 323
10163.34 322
10164.29 352
10165.24 391
10166.19 366
10167.14 345
10168.09 395
10169.05 357
10170.00 369
10170.95 353
10171.90 351
10172.86 371
10173.81 402
10174.76 350
10175.71 364
10176.66 415
10177.62 409
10178.57 457
10179.52 444
10180.47 454
10181.43 467
10182.38 472
10183.33 459
10184.29 462
10185.24 471
10186.19 488
10187.14 499
10188.10 483
10189.05 451
10190.00 416
10190.96 456
10191.91 474
10192.86 459
10193.81 459
10194.77 489
10195.72 445
10196.67 467
10197.63 493
10198.58 495
10199.53 476
10200.49 497
10201.44 514
10202.40 592
10203.35 592
10204.30 627
10205.26 616
10206.21 675
10207.16 648
10208.12 646
10209.07 579
10210.03 578
10210.98 600
10211.93 510
10212.89 501
10213.84 505
10214.80 474
10215.75 443
10216.70 475
10217.66 492
10218.61 457
10219.57 503
10220.52 407
10221.48 423
10222.43 455
10223.39 465
10224.34 496
10225.30 481
10226.25 413
10227.20 438
10228.16 443
10229.11 470
10230.07 397
10231.02 426
10231.98 424
10232.93 468
10233.89 442
10234.84 440
10235.80 509
10236.75 471
10237.71 457
10238.67 457
10239.62 443
10240.58 424
10241.53 403
10242.49 347
10243.44 356
10244.40 377
10245.35 399
10246.31 353
10247.26 342
10248.22 356
10249.18 363
10250.13 309
10251.09 335
10252.04 325
10253.00 331
10253.96 317
10254.91 360
10255.87 354
10256.82 337
10257.78 310
10258.74 345
10259.69 329
10260.65 309
10261.61 314
10262.56 338
10263.52 331
10264.47 329
10265.43 322
10266.39 309
10267.34 313
10268.30 307
10269.26 337
10270.21 317
10271.17 316
10272.13 315
10273.09 329
10274.04 349
10275.00 297
10275.96 312
10276.91 350
10277.87 333
10278.83 327
10279.78 318
10280.74 299
10281.70 319
10282.66 332
10283.61 313
10284.57 291
10285.53 311
10286.49 305
10287.44 280
10288.40 308
10289.36 324
10290.32 332
10291.27 350
10292.23 359
10293.19 354
10294.15 347
10295.11 309
10296.06 302
10297.02 323
10297.98 349
10298.94 343
10299.90 336
10300.85 340
10301.81 311
10302.77 288
10303.73 280
10304.69 338
10305.65 303
10306.60 276
10307.56 297
10308.52 292
10309.48 294
10310.44 320
10311.40 275
10312.36 321
10313.32 342
10314.27 295
10315.23 313
10316.19 294
10317.15 344
10318.11 286
10319.07 300
10320.03 300
10320.99 303
10321.95 295
10322.91 287
10323.86 271
10324.82 281
10325.78 328
10326.74 331
10327.70 331
10328.66 339
10329.62 325
10330.58 376
10331.54 319
10332.50 291
10333.46 285
10334.42 329
10335.38 314
10336.34 288
10337.30 297
10338.26 317
10339.22 288
10340.18 296
10341.14 286
10342.10 264
10343.06 281
10344.02 319
10344.98 317
10345.94 288
10346.90 292
10347.86 312
10348.82 302
10349.78 310
10350.74 286
10351.70 308
10352.66 339
10353.62 301
10354.58 308
10355.55 326
10356.51 320
10357.47 346
10358.43 371
10359.39 290
10360.35 277
10361.31 308
10362.27 324
10363.23 345
10364.19 306
10365.16 270
10366.12 281
10367.08 279
10368.04 239
10369.00 243
10369.96 277
10370.92 250
10371.88 237
10372.85 272
10373.81 291
10374.77 248
10375.73 257
10376.69 303
10377.65 270
10378.62 265
10379.58 250
10380.54 303
10381.50 281
10382.46 276
10383.43 244
10384.39 264
10385.35 298
10386.31 264
10387.27 259
10388.24 257
10389.20 256
10390.16 242
10391.12 269
10392.09 275
10393.05 263
10394.01 291
10394.97 291
10395.94 280
10396.90 309
10397.86 280
10398.82 261
10399.79 294
10400.75 305
10401.71 254
10402.68 272
10403.64 263
10404.60 257
10405.57 238
10406.53 249
10407.49 256
10408.45 294
10409.42 301
10410.38 270
10411.34 221
10412.31 269
10413.27 303
10414.23 290
10415.20 273
10416.16 310
10417.13 307
10418.09 321
10419.05 326
10420.02 309
10420.98 286
10421.94 270
10422.91 266
10423.87 307
10424.84 296
10425.80 253
10426.76 301
10427.73 281
10428.69 265
10429.66 257
10430.62 272
10431.58 245
10432.55 243
10433.51 269
10434.48 256
10435.44 285
10436.41 266
10437.37 275
10438.34 286
10439.30 293
10440.27 239
10441.23 261
10442.19 258
10443.16 250
10444.12 257
10445.09 254
10446.05 265
10447.02 238
10447.98 258
10448.95 264
10449.91 224
10450.88 247
10451.84 238
10452.81 259
10453.78 238
10454.74 250
10455.71 288
10456.67 262
10457.64 243
10458.60 231
10459.57 240
10460.53 259
10461.50 231
10462.47 211
10463.43 227
10464.40 219
10465.36 170
10466.33 233
10467.29 240
10468.26 250
10469.23 230
10470.19 266
10471.16 234
10472.12 249
10473.09 233
10474.06 260
10475.02 240
10475.99 235
10476.96 220
10477.92 231
10478.89 222
10479.86 257
10480.82 250
10481.79 225
10482.76 218
10483.72 199
10484.69 236
10485.66 241
10486.62 236
10487.59 232
10488.56 235
10489.52 233
10490.49 231
10491.46 228
10492.42 242
10493.39 207
10494.36 239
10495.33 246
10496.29 256
10497.26 253
10498.23 220
10499.19 212
10500.16 209
10501.13 238
10502.10 208
10503.06 216
10504.03 244
10505.00 239
10505.97 240
10506.94 226
10507.90 222
10508.87 216
10509.84 242
10510.81 231
10511.78 239
10512.74 239
10513.71 242
10514.68 232
10515.65 238
10516.62 212
10517.58 252
10518.55 231
10519.52 261
10520.49 209
10521.46 203
10522.43 226
10523.39 216
10524.36 261
10525.33 208
10526.30 207
10527.27 238
10528.24 224
10529.21 205
10530.18 200
10531.14 239
10532.11 236
10533.08 214
10534.05 231
10535.02 198
10535.99 234
10536.96 234
10537.93 215
10538.90 200
10539.87 232
10540.84 235
10541.80 236
10542.77 237
10543.74 240
10544.71 252
10545.68 235
10546.65 306
10547.62 236
10548.59 239
10549.56 221
10550.53 218
10551.50 228
10552.47 226
10553.44 241
10554.41 209
10555.38 237
10556.35 220
10557.32 252
10558.29 239
10559.26 277
10560.23 305
10561.20 287
10562.17 256
10563.14 284
10564.11 273
10565.08 262
10566.05 228
10567.02 264
10567.99 260
10568.97 252
10569.94 237
10570.91 232
10571.88 238
10572.85 235
10573.82 231
10574.79 222
10575.76 241
10576.73 217
10577.70 260
10578.67 252
10579.64 296
10580.62 242
10581.59 260
10582.56 242
10583.53 246
10584.50 267
10585.47 269
10586.44 247
10587.42 275
10588.39 242
10589.36 232
10590.33 246
10591.30 276
10592.27 276
10593.25 236
10594.22 220
10595.19 223
10596.16 303
10597.13 246
10598.10 235
10599.08 257
10600.05 234
10601.02 249
10601.99 246
10602.96 271
10603.94 234
10604.91 288
10605.88 255
10606.85 242
10607.83 251
10608.80 287
10609.77 244
10610.74 248
10611.72 235
10612.69 263
10613.66 275
10614.63 271
10615.61 300
10616.58 250
10617.55 298
10618.53 264
10619.50 265
10620.47 277
10621.44 275
10622.42 265
10623.39 295
10624.36 305
10625.34 302
10626.31 269
10627.28 291
10628.26 261
10629.23 322
10630.20 288
10631.18 314
10632.15 288
10633.12 277
10634.10 320
10635.07 335
10636.05 361
10637.02 388
10637.99 397
10638.97 367
10639.94 412
10640.91 341
10641.89 346
10642.86 328
10643.84 368
10644.81 348
10645.79 307
10646.76 286
10647.73 237
10648.71 244
10649.68 219
10650.66 287
10651.63 268
10652.61 238
10653.58 240
10654.55 244
10655.53 225
10656.50 272
10657.48 250
10658.45 266
10659.43 240
10660.40 251
10661.38 237
10662.35 218
10663.33 258
10664.30 234
10665.28 221
10666.25 230
10667.23 252
10668.20 203
10669.18 233
10670.15 197
10671.13 229
10672.10 218
10673.08 249
10674.05 250
10675.03 227
10676.01 251
10676.98 234
10677.96 247
10678.93 226
10679.91 259
10680.88 241
10681.86 288
10682.84 214
10683.81 233
10684.79 243
10685.76 249
10686.74 235
10687.72 289
10688.69 254
10689.67 250
10690.64 236
10691.62 190
10692.60 239
10693.57 247
10694.55 246
10695.53 234
10696.50 229
10697.48 227
10698.46 225
10699.43 225
10700.41 228
10701.39 236
10702.36 252
10703.34 249
10704.32 221
10705.29 243
10706.27 221
10707.25 234
10708.22 260
10709.20 199
10710.18 217
10711.15 235
10712.13 227
10713.11 238
10714.09 230
10715.06 255
10716.04 258
10717.02 235
10718.00 240
10718.97 233
10719.95 244
10720.93 275
10721.91 263
10722.88 226
10723.86 247
10724.84 205
10725.82 224
10726.80 231
10727.77 248
10728.75 260
10729.73 285
10730.71 231
10731.69 254
10732.66 228
10733.64 257
10734.62 252
10735.60 266
10736.58 248
10737.55 240
10738.53 235
10739.51 230
10740.49 266
10741.47 273
10742.45 272
10743.43 227
10744.40 207
10745.38 267
10746.36 216
10747.34 209
10748.32 251
10749.30 259
10750.28 281
10751.26 201
10752.24 265
10753.21 241
10754.19 256
10755.17 244
10756.15 227
10757.13 251
10758.11 245
10759.09 258
10760.07 239
10761.05 273
10762.03 253
10763.01 288
10763.99 253
10764.97 271
10765.95 266
10766.93 278
10767.91 283
10768.89 251
10769.87 282
10770.84 270
10771.82 279
10772.80 278
10773.78 282
10774.76 301
10775.74 288
10776.73 267
10777.71 276
10778.69 289
10779.67 318
10780.65 291
10781.63 308
10782.61 349
10783.59 322
10784.57 281
10785.55 272
10786.53 279
10787.51 325
10788.49 268
10789.47 252
10790.45 259
10791.43 275
10792.41 267
10793.39 277
10794.38 289
10795.36 268
10796.34 270
10797.32 247
10798.30 258
10799.28 256
10800.26 272
10801.24 270
10802.22 271
10803.21 291
10804.19 307
10805.17 276
10806.15 292
10807.13 280
10808.11 263
10809.09 281
10810.08 240
10811.06 276
10812.04 277
10813.02 254
10814.00 258
10814.99 262
10815.97 243
10816.95 217
10817.93 271
10818.91 287
10819.90 275
10820.88 314
10821.86 276
10822.84 257
10823.82 249
10824.81 252
10825.79 298
10826.77 264
10827.75 249
10828.74 267
10829.72 297
10830.70 257
10831.68 241
10832.67 228
10833.65 246
10834.63 301
10835.62 274
10836.60 267
10837.58 245
10838.56 282
10839.55 253
10840.53 234
10841.51 233
10842.50 251
10843.48 244
10844.46 274
10845.45 284
10846.43 273
10847.41 271
10848.40 296
10849.38 253
10850.36 272
10851.35 261
10852.33 249
10853.31 278
10854.30 231
10855.28 230
10856.26 271
10857.25 299
10858.23 262
10859.22 287
10860.20 267
10861.18 317
10862.17 313
10863.15 309
10864.14 276
10865.12 279
10866.10 305
10867.09 301
10868.07 337
10869.06 292
10870.04 305
10871.03 315
10872.01 316
10873.00 271
10873.98 270
10874.96 273
10875.95 284
10876.93 303
10877.92 295
10878.90 318
10879.89 316
10880.87 314
10881.86 316
10882.84 290
10883.83 287
10884.81 331
10885.80 335
10886.78 304
10887.77 337
10888.75 301
10889.74 309
10890.72 366
10891.71 352
10892.70 289
10893.68 338
10894.67 384
10895.65 336
10896.64 339
10897.62 337
10898.61 347
10899.59 354
10900.58 323
10901.57 333
10902.55 362
10903.54 354
10904.52 377
10905.51 358
10906.50 368
10907.48 351
10908.47 342
10909.45 379
10910.44 413
10911.43 350
10912.41 359
10913.40 411
10914.39 396
10915.37 402
10916.36 410
10917.35 413
10918.33 422
10919.32 423
10920.30 393
10921.29 403
10922.28 426
10923.27 424
10924.25 474
10925.24 417
10926.23 406
10927.21 415
10928.20 444
10929.19 475
10930.17 455
10931.16 413
10932.15 433
10933.14 430
10934.12 460
10935.11 499
10936.10 449
10937.09 475
10938.07 464
10939.06 484
10940.05 448
10941.04 476
10942.02 489
10943.01 492
10944.00 490
10944.99 560
10945.97 575
10946.96 554
10947.95 550
10948.94 543
10949.93 538
10950.91 591
10951.90 656
10952.89 672
10953.88 716
10954.87 743
10955.85 863
10956.84 874
10957.83 961
10958.82 998
10959.81 983
10960.80 891
10961.79 856
10962.77 777
10963.76 760
10964.75 704
10965.74 664
10966.73 675
10967.72 627
10968.71 600
10969.70 602
10970.68 620
10971.67 622
10972.66 587
10973.65 579
10974.64 575
10975.63 534
10976.62 590
10977.61 605
10978.60 560
10979.59 570
10980.58 627
10981.57 673
10982.55 621
10983.54 629
10984.53 660
10985.52 658
10986.51 632
10987.50 668
10988.49 648
10989.48 714
10990.47 751
10991.46 729
10992.45 779
10993.44 867
10994.43 978
10995.42 1065
10996.41 1201
10997.40 1325
10998.39 1406
10999.38 1562
11000.37 1476
11001.36 1325
11002.35 1187
11003.34 1140
11004.33 1014
11005.33 912
11006.32 805
11007.31 735
11008.30 683
11009.29 639
11010.28 604
11011.27 563
11012.26 528
11013.25 567
11014.24 546
11015.23 541
11016.22 482
11017.21 551
11018.21 480
11019.20 530
11020.19 475
11021.18 490
11022.17 481
11023.16 495
11024.15 471
11025.14 460
11026.14 420
11027.13 431
11028.12 436
11029.11 412
11030.10 400
11031.09 438
11032.09 440
11033.08 485
11034.07 457
11035.06 452
11036.05 471
11037.05 476
11038.04 451
11039.03 444
11040.02 412
11041.01 449
11042.01 413
11043.00 410
11043.99 387
11044.98 411
11045.97 433
11046.97 424
11047.96 375
11048.95 353
11049.94 347
11050.94 430
11051.93 418
11052.92 425
11053.91 367
11054.91 394
11055.90 412
11056.89 391
11057.89 380
11058.88 358
11059.87 416
11060.87 352
11061.86 401
11062.85 400
11063.84 459
11064.84 403
11065.83 419
11066.82 370
11067.82 398
11068.81 415
11069.80 428
11070.80 376
11071.79 406
11072.78 417
11073.78 414
11074.77 401
11075.77 412
11076.76 422
11077.75 382
11078.75 405
11079.74 423
11080.73 431
11081.73 372
11082.72 400
11083.72 410
11084.71 390
11085.70 361
11086.70 404
11087.69 413
11088.69 391
11089.68 373
11090.68 379
11091.67 391
11092.66 354
11093.66 392
11094.65 370
11095.65 358
11096.64 329
11097.64 343
11098.63 362
11099.63 388
11100.62 340
11101.62 367
11102.61 327
11103.61 314
11104.60 349
11105.60 382
11106.59 375
11107.59 377
11108.58 344
11109.58 332
11110.57 366
11111.57 348
11112.56 382
11113.56 367
11114.55 335
11115.55 337
11116.55 353
11117.54 361
11118.54 347
11119.53 391
11120.53 402
11121.52 386
11122.52 359
11123.51 389
11124.51 380
11125.51 393
11126.50 412
11127.50 418
11128.49 385
11129.49 403
11130.49 374
11131.48 416
11132.48 363
11133.48 373
11134.47 336
11135.47 333
11136.46 337
11137.46 333
11138.46 364
11139.45 333
11140.45 374
11141.45 347
11142.44 347
11143.44 299
11144.44 329
11145.43 339
11146.43 365
11147.43 371
11148.43 347
11149.42 314
11150.42 355
11151.42 350
11152.41 320
11153.41 340
11154.41 326
11155.40 362
11156.40 366
11157.40 345
11158.40 338
11159.39 342
11160.39 362
11161.39 358
11162.39 352
11163.38 371
11164.38 332
11165.38 320
11166.38 347
11167.38 338
11168.37 372
11169.37 395
11170.37 385
11171.37 401
11172.37 387
11173.36 351
11174.36 372
11175.36 340
11176.36 385
11177.36 358
11178.35 421
11179.35 375
11180.35 381
11181.35 418
11182.35 391
11183.35 383
11184.34 421
11185.34 438
11186.34 432
11187.34 440
11188.34 443
11189.34 428
11190.34 404
11191.34 503
11192.34 485
11193.33 502
11194.33 466
11195.33 501
11196.33 427
11197.33 422
11198.33 428
11199.33 438
11200.33 402
11201.33 397
11202.33 410
11203.33 418
11204.33 406
11205.32 404
11206.32 455
11207.32 425
11208.32 382
11209.32 363
11210.32 405
11211.32 346
11212.32 368
11213.32 420
11214.32 375
11215.32 369
11216.32 351
11217.32 357
11218.32 356
11219.32 349
11220.32 324
11221.32 322
11222.32 336
11223.32 360
11224.32 316
11225.32 326
11226.32 322
11227.33 306
11228.33 313
11229.33 307
11230.33 310
11231.33 286
11232.33 304
11233.33 295
11234.33 315
11235.33 298
11236.33 319
11237.33 353
11238.33 312
11239.33 303
11240.34 300
11241.34 306
11242.34 323
11243.34 326
11244.34 339
11245.34 320
11246.34 318
11247.34 298
11248.35 289
11249.35 338
11250.35 293
11251.35 302
11252.35 294
11253.35 288
11254.35 297
11255.36 290
11256.36 321
11257.36 295
11258.36 312
11259.36 329
11260.37 339
11261.37 307
11262.37 333
11263.37 342
11264.37 316
11265.38 324
11266.38 300
11267.38 330
11268.38 322
11269.39 315
11270.39 336
11271.39 277
11272.39 330
11273.40 331
11274.40 366
11275.40 374
11276.40 410
11277.41 359
11278.41 355
11279.41 416
11280.41 392
11281.42 341
11282.42 336
11283.42 384
11284.43 362
11285.43 325
11286.43 299
11287.44 324
11288.44 316
11289.44 331
11290.45 309
11291.45 322
11292.45 302
11293.46 322
11294.46 330
11295.46 307
11296.47 336
11297.47 339
11298.47 317
11299.48 278
11300.48 339
11301.48 329
11302.49 299
11303.49 332
11304.50 396
11305.50 326
11306.50 343
11307.51 362
11308.51 412
11309.52 421
11310.52 425
11311.52 453
11312.53 449
11313.53 436
11314.54 448
11315.54 476
11316.55 407
11317.55 430
11318.56 344
11319.56 341
11320.56 367
11321.57 371
11322.57 301
11323.58 341
11324.58 282
11325.59 313
11326.59 315
11327.60 283
11328.60 316
11329.61 321
11330.61 305
11331.62 268
11332.62 297
11333.63 322
11334.63 302
11335.64 254
11336.65 292
11337.65 256
11338.66 281
11339.66 267
11340.67 275
11341.67 283
11342.68 257
11343.68 282
11344.69 276
11345.70 258
11346.70 260
11347.71 270
11348.71 226
11349.72 275
11350.72 295
11351.73 307
11352.74 327
11353.74 290
11354.75 287
11355.76 274
11356.76 305
11357.77 277
11358.77 258
11359.78 302
11360.79 318
11361.79 233
11362.80 274
11363.81 242
11364.81 271
11365.82 255
11366.83 260
11367.83 282
11368.84 319
11369.85 266
11370.85 267
11371.86 277
11372.87 264
11373.87 251
11374.88 254
11375.89 272
11376.90 245
11377.90 257
11378.91 272
11379.92 262
11380.92 275
11381.93 271
11382.94 237
11383.95 266
11384.95 292
11385.96 253
11386.97 259
11387.98 309
11388.99 285
11389.99 288
11391.00 272
11392.01 259
11393.02 250
11394.02 286
11395.03 287
11396.04 274
11397.05 277
11398.06 298
11399.06 313
11400.07 289
11401.08 291
11402.09 302
11403.10 293
11404.11 268
11405.11 265
11406.12 252
11407.13 255
11408.14 260
11409.15 238
11410.16 259
11411.17 298
11412.17 271
11413.18 309
11414.19 268
11415.20 250
11416.21 262
11417.22 249
11418.23 239
11419.24 259
11420.25 238
11421.25 271
11422.26 265
11423.27 257
11424.28 246
11425.29 268
11426.30 277
11427.31 285
11428.32 300
11429.33 299
11430.34 255
11431.35 263
11432.36 286
11433.37 262
11434.38 252
11435.39 267
11436.40 259
11437.41 286
11438.42 256
11439.43 266
11440.44 277
11441.45 270
11442.46 257
11443.47 267
11444.48 265
11445.49 282
11446.50 273
11447.51 273
11448.52 302
11449.53 267
11450.54 268
11451.55 280
11452.56 280
11453.57 261
11454.58 272
11455.59 294
11456.60 265
11457.61 281
11458.62 285
11459.63 255
11460.64 281
11461.66 255
11462.67 265
11463.68 255
11464.69 304
11465.70 308
11466.71 249
11467.72 265
11468.73 243
11469.74 277
11470.76 284
11471.77 299
11472.78 299
11473.79 252
11474.80 271
11475.81 274
11476.82 257
11477.84 245
11478.85 286
11479.86 284
11480.87 260
11481.88 265
11482.89 262
11483.91 267
11484.92 263
11485.93 256
11486.94 274
11487.95 258
11488.97 284
11489.98 279
11490.99 275
11492.00 269
11493.02 270
11494.03 272
11495.04 262
11496.05 243
11497.06 267
11498.08 280
11499.09 275
11500.10 249
11501.12 261
11502.13 269
11503.14 281
11504.15 254
11505.17 266
11506.18 279
11507.19 266
11508.20 240
11509.22 300
11510.23 281
11511.24 258
11512.26 275
11513.27 251
11514.28 301
11515.30 292
11516.31 302
11517.32 288
11518.34 276
11519.35 273
11520.36 266
11521.38 271
11522.39 277
11523.40 237
11524.42 256
11525.43 298
11526.45 271
11527.46 257
11528.47 279
11529.49 270
11530.50 270
11531.52 256
11532.53 272
11533.54 290
11534.56 302
11535.57 289
11536.59 274
11537.60 276
11538.61 273
11539.63 308
11540.64 302
11541.66 273
11542.67 291
11543.69 268
11544.70 286
11545.72 315
11546.73 282
11547.74 299
11548.76 276
11549.77 285
11550.79 282
11551.80 299
11552.82 304
11553.83 303
11554.85 309
11555.86 329
11556.88 284
11557.89 320
11558.91 298
11559.92 324
11560.94 318
11561.96 299
11562.97 341
11563.99 352
11565.00 355
11566.02 327
11567.03 355
11568.05 325
11569.06 312
11570.08 333
11571.10 350
11572.11 338
11573.13 380
11574.14 366
11575.16 355
11576.17 364
11577.19 361
11578.21 387
11579.22 423
11580.24 444
11581.25 456
11582.27 487
11583.29 536
11584.30 490
11585.32 472
11586.34 493
11587.35 510
11588.37 552
11589.39 503
11590.40 538
11591.42 486
11592.44 575
11593.45 587
11594.47 645
11595.49 696
11596.50 773
11597.52 958
11598.54 981
11599.55 1127
11600.57 1205
11601.59 1322
11602.60 1315
11603.62 1318
11604.64 1231
11605.66 1145
11606.67 1009
11607.69 920
11608.71 808
11609.73 711
11610.74 588
11611.76 530
11612.78 512
11613.80 496
11614.81 486
11615.83 444
11616.85 426
11617.87 398
11618.88 443
11619.90 411
11620.92 400
11621.94 362
11622.96 371
11623.97 380
11624.99 380
11626.01 381
11627.03 410
11628.05 407
11629.07 333
11630.08 362
11631.10 311
11632.12 396
11633.14 335
11634.16 311
11635.18 313
11636.19 357
11637.21 373
11638.23 359
11639.25 335
11640.27 373
11641.29 380
11642.31 354
11643.33 336
11644.34 313
11645.36 293
11646.38 304
11647.40 307
11648.42 300
11649.44 316
11650.46 281
11651.48 286
11652.50 276
11653.52 314
11654.54 316
11655.56 342
11656.58 310
11657.60 289
11658.61 308
11659.63 317
11660.65 324
11661.67 294
11662.69 329
11663.71 289
11664.73 313
11665.75 278
11666.77 287
11667.79 328
11668.81 330
11669.83 310
11670.85 311
11671.87 318
11672.89 348
11673.91 312
11674.93 294
11675.95 302
11676.97 338
11678.00 366
11679.02 313
11680.04 283
11681.06 304
11682.08 355
11683.10 392
11684.12 356
11685.14 334
11686.16 355
11687.18 350
11688.20 318
11689.22 314
11690.24 345
11691.26 337
11692.29 327
11693.31 346
11694.33 284
11695.35 296
11696.37 292
11697.39 305
11698.41 318
11699.43 299
11700.46 325
11701.48 299
11702.50 326
11703.52 306
11704.54 306
11705.56 314
11706.58 336
11707.61 335
11708.63 295
11709.65 312
11710.67 305
11711.69 303
11712.72 286
11713.74 300
11714.76 302
11715.78 297
11716.80 298
11717.83 258
11718.85 276
11719.87 279
11720.89 256
11721.92 304
11722.94 293
11723.96 309
11724.98 284
11726.01 277
11727.03 269
11728.05 274
11729.07 272
11730.10 300
11731.12 283
11732.14 253
11733.16 277
11734.19 287
11735.21 276
11736.23 292
11737.26 283
11738.28 304
11739.30 297
11740.33 274
11741.35 279
11742.37 253
11743.39 264
11744.42 259
11745.44 260
11746.47 270
11747.49 235
11748.51 263
11749.54 298
11750.56 260
11751.58 247
11752.61 300
11753.63 282
11754.65 271
11755.68 271
11756.70 289
11757.73 275
11758.75 250
11759.77 263
11760.80 247
11761.82 219
11762.85 262
11763.87 281
11764.89 294
11765.92 258
11766.94 245
11767.97 257
11768.99 257
11770.02 241
11771.04 279
11772.06 260
11773.09 261
11774.11 250
11775.14 258
11776.16 275
11777.19 249
11778.21 288
11779.24 289
11780.26 290
11781.29 262
11782.31 279
11783.34 262
11784.36 266
11785.39 255
11786.41 246
11787.44 270
11788.46 264
11789.49 282
11790.51 252
11791.54 287
11792.57 231
11793.59 259
11794.62 279
11795.64 280
11796.67 235
11797.69 268
11798.72 268
11799.74 297
11800.77 282
11801.80 306
11802.82 290
11803.85 323
11804.87 291
11805.90 286
11806.93 268
11807.95 276
11808.98 259
11810.00 255
11811.03 276
11812.06 250
11813.08 293
11814.11 246
11815.14 264
11816.16 231
11817.19 248
11818.22 297
11819.24 297
11820.27 285
11821.30 265
11822.32 253
11823.35 271
11824.38 302
11825.40 326
11826.43 295
11827.46 287
11828.48 292
11829.51 313
11830.54 311
11831.56 293
11832.59 281
11833.62 246
11834.65 256
11835.67 268
11836.70 285
11837.73 275
11838.76 263
11839.78 251
11840.81 241
11841.84 283
11842.87 311
11843.89 328
11844.92 337
11845.95 271
11846.98 298
11848.00 305
11849.03 292
11850.06 326
11851.09 341
11852.12 297
11853.14 314
11854.17 306
11855.20 292
11856.23 311
11857.26 334
11858.29 317
11859.31 351
11860.34 320
11861.37 323
11862.40 317
11863.43 328
11864.46 284
11865.48 328
11866.51 343
11867.54 363
11868.57 290
11869.60 322
11870.63 327
11871.66 335
11872.69 353
11873.72 349
11874.74 368
11875.77 364
11876.80 394
11877.83 379
11878.86 335
11879.89 345
11880.92 354
11881.95 408
11882.98 404
11884.01 346
11885.04 415
11886.07 418
11887.10 413
11888.13 436
11889.15 444
11890.18 467
11891.21 482
11892.24 463
11893.27 477
11894.30 479
11895.33 501
11896.36 515
11897.39 530
11898.42 640
11899.45 594
11900.48 628
11901.51 593
11902.54 617
11903.57 631
11904.60 628
11905.64 588
11906.67 617
11907.70 540
11908.73 547
11909.76 602
11910.79 522
11911.82 502
11912.85 544
11913.88 578
11914.91 550
11915.94 512
11916.97 496
11918.00 508
11919.03 566
11920.06 562
11921.10 526
11922.13 550
11923.16 615
11924.19 632
11925.22 702
11926.25 774
11927.28 862
11928.31 922
11929.35 1017
11930.38 987
11931.41 1048
11932.44 1002
11933.47 984
11934.50 936
11935.53 823
11936.57 729
11937.60 694
11938.63 602
11939.66 597
11940.69 557
11941.73 527
11942.76 535
11943.79 488
11944.82 519
11945.85 433
11946.89 444
11947.92 475
11948.95 445
11949.98 405
11951.01 430
11952.05 399
11953.08 423
11954.11 434
11955.14 422
11956.18 439
11957.21 418
11958.24 428
11959.27 403
11960.31 404
11961.34 368
11962.37 406
11963.41 396
11964.44 428
11965.47 429
11966.50 415
11967.54 431
11968.57 438
11969.60 445
11970.64 435
11971.67 375
11972.70 395
11973.74 398
11974.77 434
11975.80 421
11976.84 395
11977.87 449
11978.90 417
11979.94 391
11980.97 405
11982.00 393
11983.04 376
11984.07 408
11985.11 427
11986.14 423
11987.17 437
11988.21 416
11989.24 440
11990.28 399
11991.31 414
11992.34 390
11993.38 412
11994.41 420
11995.45 420
11996.48 365
11997.52 441
11998.55 439
11999.58 423
12000.62 401
12001.65 459
12002.69 473
12003.72 515
12004.76 498
12005.79 450
12006.83 464
12007.86 470
12008.90 465
12009.93 465
12010.97 502
12012.00 529
12013.04 516
12014.07 536
12015.11 537
12016.14 518
12017.18 560
12018.21 559
12019.25 530
12020.28 532
12021.32 515
12022.35 521
12023.39 529
12024.42 481
12025.46 467
12026.49 478
12027.53 511
12028.57 487
12029.60 478
12030.64 503
12031.67 463
12032.71 480
12033.74 478
12034.78 464
12035.82 517
12036.85 510
12037.89 512
12038.92 450
12039.96 473
12041.00 514
12042.03 484
12043.07 469
12044.11 486
12045.14 447
12046.18 482
12047.22 477
12048.25 478
12049.29 467
12050.33 470
12051.36 472
12052.40 503
12053.44 487
12054.47 482
12055.51 549
12056.55 542
12057.58 495
12058.62 496
12059.66 508
12060.69 541
12061.73 555
12062.77 559
12063.80 561
12064.84 561
12065.88 536
12066.92 519
12067.95 528
12068.99 538
12070.03 493
12071.07 538
12072.10 532
12073.14 541
12074.18 550
12075.22 537
12076.25 526
12077.29 525
12078.33 538
12079.37 576
12080.41 552
12081.44 625
12082.48 591
12083.52 588
12084.56 548
12085.60 609
12086.63 612
12087.67 589
12088.71 634
12089.75 615
12090.79 642
12091.83 670
12092.86 741
12093.90 721
12094.94 717
12095.98 747
12097.02 849
12098.06 868
12099.10 949
12100.13 1001
12101.17 1056
12102.21 1088
12103.25 1051
12104.29 1076
12105.33 1055
12106.37 982
12107.41 889
12108.45 785
12109.49 720
12110.52 715
12111.56 621
12112.60 561
12113.64 555
12114.68 551
12115.72 546
12116.76 500
12117.80 448
12118.84 511
12119.88 492
12120.92 452
12121.96 442
12123.00 420
12124.04 431
12125.08 441
12126.12 472
12127.16 412
12128.20 432
12129.24 412
12130.28 442
12131.32 380
12132.36 363
12133.40 432
12134.44 411
12135.48 366
12136.52 379
12137.56 406
12138.60 394
12139.64 408
12140.68 378
12141.72 423
12142.76 424
12143.80 411
12144.84 393
12145.88 358
12146.93 352
12147.97 367
12149.01 345
12150.05 326
12151.09 390
12152.13 388
12153.17 348
12154.21 281
12155.25 303
12156.29 323
12157.34 374
12158.38 358
12159.42 408
12160.46 366
12161.50 322
12162.54 326
12163.58 334
12164.62 318
12165.67 328
12166.71 327
12167.75 352
12168.79 340
12169.83 342
12170.87 313
12171.92 296
12172.96 329
12174.00 330
12175.04 349
12176.08 347
12177.13 382
12178.17 341
12179.21 338
12180.25 334
12181.30 360
12182.34 399
12183.38 379
12184.42 375
12185.46 327
12186.51 353
12187.55 338
12188.59 372
12189.63 351
12190.68 369
12191.72 351
12192.76 389
12193.81 348
12194.85 360
12195.89 321
12196.93 337
12197.98 320
12199.02 326
12200.06 352
12201.11 344
12202.15 343
12203.19 322
12204.24 322
12205.28 300
12206.32 309
12207.37 356
12208.41 317
12209.45 342
12210.50 318
12211.54 322
12212.58 369
12213.63 333
12214.67 316
12215.71 302
12216.76 330
12217.80 345
12218.85 323
12219.89 336
12220.93 315
12221.98 374
12223.02 324
12224.07 337
12225.11 310
12226.15 333
12227.20 311
12228.24 354
12229.29 365
12230.33 335
12231.38 346
12232.42 336
12233.46 342
12234.51 325
12235.55 315
12236.60 293
12237.64 318
12238.69 302
12239.73 317
12240.78 285
12241.82 330
12242.87 308
12243.91 298
12244.96 309
12246.00 292
12247.05 317
12248.09 331
12249.14 327
12250.18 298
12251.23 299
12252.27 285
12253.32 310
12254.36 273
12255.41 283
12256.45 243
12257.50 295
12258.55 316
12259.59 256
12260.64 290
12261.68 315
12262.73 310
12263.77 278
12264.82 291
12265.87 279
12266.91 308
12267.96 295
12269.00 270
12270.05 280
12271.10 270
12272.14 312
12273.19 283
12274.23 260
12275.28 257
12276.33 282
12277.37 270
12278.42 305
12279.47 316
12280.51 286
12281.56 315
12282.61 315
12283.65 299
12284.70 290
12285.75 244
12286.79 263
12287.84 257
12288.89 244
12289.93 250
12290.98 251
12292.03 301
12293.07 256
12294.12 258
12295.17 259
12296.22 232
12297.26 259
12298.31 259
12299.36 272
12300.40 266
12301.45 250
12302.50 278
12303.55 270
12304.59 269
12305.64 276
12306.69 232
12307.74 273
12308.78 297
12309.83 252
12310.88 259
12311.93 230
12312.98 276
12314.02 296
12315.07 289
12316.12 303
12317.17 244
12318.22 248
12319.26 236
12320.31 219
12321.36 233
12322.41 260
12323.46 258
12324.51 245
12325.55 238
12326.60 247
12327.65 246
12328.70 268
12329.75 242
12330.80 235
12331.85 241
12332.89 222
12333.94 222
12334.99 240
12336.04 220
12337.09 255
12338.14 260
12339.19 251
12340.24 223
12341.29 241
12342.33 266
12343.38 254
12344.43 211
12345.48 220
12346.53 210
12347.58 243
12348.63 249
12349.68 248
12350.73 276
12351.78 249
12352.83 296
12353.88 275
12354.93 236
12355.98 216
12357.03 256
12358.08 282
12359.13 249
12360.18 252
12361.23 285
12362.28 270
12363.33 286
12364.38 232
12365.43 274
12366.48 244
12367.53 255
12368.58 254
12369.63 242
12370.68 255
12371.73 270
12372.78 236
12373.83 251
12374.88 272
12375.93 246
12376.98 251
12378.03 267
12379.08 230
12380.13 210
12381.18 268
12382.23 246
12383.29 266
12384.34 260
12385.39 282
12386.44 291
12387.49 248
12388.54 271
12389.59 265
12390.64 253
12391.69 260
12392.75 292
12393.80 273
12394.85 252
12395.90 265
12396.95 262
12398.00 257
12399.05 243
12400.11 276
12401.16 281
12402.21 261
12403.26 294
12404.31 252
12405.36 287
12406.42 268
12407.47 264
12408.52 265
12409.57 246
12410.62 274
12411.68 267
12412.73 286
12413.78 258
12414.83 274
12415.88 249
12416.94 271
12417.99 266
12419.04 276
12420.09 285
12421.15 290
12422.20 292
12423.25 273
12424.30 262
12425.36 271
12426.41 245
12427.46 262
12428.52 288
12429.57 317
12430.62 329
12431.67 279
12432.73 291
12433.78 311
12434.83 327
12435.89 275
12436.94 311
12437.99 280
12439.05 309
12440.10 312
12441.15 272
12442.21 283
12443.26 291
12444.31 327
12445.37 283
12446.42 319
12447.47 294
12448.53 308
12449.58 328
12450.63 356
12451.69 317
12452.74 301
12453.80 343
12454.85 342
12455.90 337
12456.96 362
12458.01 360
12459.07 373
12460.12 369
12461.17 384
12462.23 390
12463.28 336
12464.34 363
12465.39 385
12466.45 433
12467.50 445
12468.56 496
12469.61 568
12470.66 668
12471.72 710
12472.77 839
12473.83 895
12474.88 920
12475.94 1005
12476.99 1008
12478.05 937
12479.10 890
12480.16 857
12481.21 722
12482.27 640
12483.32 582
12484.38 536
12485.43 497
12486.49 475
12487.54 450
12488.60 417
12489.65 357
12490.71 380
12491.77 389
12492.82 391
12493.88 364
12494.93 359
12495.99 356
12497.04 335
12498.10 340
12499.15 323
12500.21 356
12501.27 320
12502.32 352
12503.38 306
12504.43 313
12505.49 326
12506.55 281
12507.60 333
12508.66 314
12509.72 328
12510.77 304
12511.83 347
12512.88 323
12513.94 368
12515.00 320
12516.05 353
12517.11 326
12518.17 285
12519.22 277
12520.28 306
12521.34 304
12522.39 288
12523.45 307
12524.51 273
12525.56 308
12526.62 278
12527.68 339
12528.74 293
12529.79 277
12530.85 260
12531.91 283
12532.96 299
12534.02 306
12535.08 277
12536.14 319
12537.19 316
12538.25 301
12539.31 292
12540.37 311
12541.42 302
12542.48 275
12543.54 284
12544.60 281
12545.65 318
12546.71 322
12547.77 332
12548.83 323
12549.89 311
12550.94 373
12552.00 372
12553.06 391
12554.12 390
12555.18 384
12556.23 425
12557.29 434
12558.35 361
12559.41 376
12560.47 403
12561.53 389
12562.58 374
12563.64 361
12564.70 326
12565.76 346
12566.82 341
12567.88 349
12568.94 342
12570.00 334
12571.05 322
12572.11 303
12573.17 309
12574.23 300
12575.29 337
12576.35 288
12577.41 338
12578.47 318
12579.53 295
12580.59 291
12581.64 317
12582.70 315
12583.76 326
12584.82 322
12585.88 291
12586.94 302
12588.00 302
12589.06 312
12590.12 305
12591.18 294
12592.24 290
12593.30 296
12594.36 303
12595.42 288
12596.48 295
12597.54 308
12598.60 286
12599.66 291
12600.72 326
12601.78 307
12602.84 274
12603.90 268
12604.96 256
12606.02 267
12607.08 305
12608.14 291
12609.20 275
12610.26 278
12611.32 288
12612.38 299
12613.44 309
12614.50 289
12615.57 292
12616.63 331
12617.69 351
12618.75 313
12619.81 308
12620.87 305
12621.93 311
12622.99 307
12624.05 316
12625.11 291
12626.18 282
12627.24 305
12628.30 313
12629.36 273
12630.42 274
12631.48 295
12632.54 290
12633.60 289
12634.67 264
12635.73 250
12636.79 288
12637.85 295
12638.91 265
12639.97 252
12641.04 231
12642.10 245
12643.16 251
12644.22 243
12645.28 262
12646.35 243
12647.41 309
12648.47 279
12649.53 250
12650.59 291
12651.66 249
12652.72 253
12653.78 280
12654.84 262
12655.91 283
12656.97 268
12658.03 271
12659.09 272
12660.16 248
12661.22 277
12662.28 252
12663.34 285
12664.41 246
12665.47 259
12666.53 279
12667.60 257
12668.66 268
12669.72 276
12670.78 238
12671.85 248
12672.91 239
12673.97 281
12675.04 272
12676.10 236
12677.16 288
12678.23 255
12679.29 218
12680.35 241
12681.42 289
12682.48 281
12683.54 281
12684.61 268
12685.67 225
12686.74 266
12687.80 265
12688.86 267
12689.93 263
12690.99 303
12692.05 267
12693.12 309
12694.18 315
12695.25 264
12696.31 293
12697.37 301
12698.44 351
12699.50 356
12700.57 355
12701.63 350
12702.70 389
12703.76 358
12704.83 339
12705.89 365
12706.95 342
12708.02 330
12709.08 339
12710.15 341
12711.21 312
12712.28 304
12713.34 341
12714.41 304
12715.47 311
12716.54 296
12717.60 282
12718.67 329
12719.73 299
12720.80 292
12721.86 282
12722.93 333
12723.99 298
12725.06 262
12726.12 260
12727.19 302
12728.26 317
12729.32 335
12730.39 335
12731.45 371
12732.52 368
12733.58 320
12734.65 330
12735.71 276
12736.78 297
12737.85 304
12738.91 333
12739.98 328
12741.04 298
12742.11 302
12743.18 312
12744.24 289
12745.31 299
12746.37 268
12747.44 283
12748.51 284
12749.57 269
12750.64 237
12751.71 236
12752.77 243
12753.84 274
12754.91 243
12755.97 242
12757.04 259
12758.11 211
12759.17 236
12760.24 229
12761.31 230
12762.37 239
12763.44 234
12764.51 246
12765.57 219
12766.64 200
12767.71 238
12768.78 229
12769.84 232
12770.91 198
12771.98 227
12773.04 231
12774.11 243
12775.18 264
12776.25 244
12777.31 212
12778.38 242
12779.45 223
12780.52 236
12781.58 275
12782.65 235
12783.72 239
12784.79 264
12785.86 295
12786.92 208
12787.99 205
12789.06 228
12790.13 226
12791.20 232
12792.26 235
12793.33 242
12794.40 244
12795.47 218
12796.54 216
12797.61 257
12798.67 258
12799.74 265
12800.81 244
12801.88 273
12802.95 247
12804.02 271
12805.09 251
12806.15 283
12807.22 266
12808.29 274
12809.36 252
12810.43 294
12811.50 291
12812.57 330
12813.64 308
12814.71 310
12815.77 304
12816.84 308
12817.91 345
12818.98 315
12820.05 287
12821.12 269
12822.19 285
12823.26 250
12824.33 270
12825.40 292
12826.47 306
12827.54 286
12828.61 266
12829.68 278
12830.75 281
12831.82 275
12832.89 269
12833.96 267
12835.03 246
12836.10 244
12837.17 276
12838.24 234
12839.31 240
12840.38 255
12841.45 246
12842.52 252
12843.59 218
12844.66 208
12845.73 241
12846.80 229
12847.87 233
12848.94 218
12850.01 210
12851.08 192
12852.15 196
12853.22 211
12854.29 247
12855.36 231
12856.43 234
12857.51 211
12858.58 244
12859.65 229
12860.72 239
12861.79 200
12862.86 228
12863.93 225
12865.00 252
12866.07 230
12867.15 225
12868.22 194
12869.29 207
12870.36 223
12871.43 208
12872.50 220
12873.57 226
12874.65 232
12875.72 199
12876.79 234
12877.86 218
12878.93 200
12880.00 216
12881.08 209
12882.15 192
12883.22 201
12884.29 200
12885.36 212
12886.44 197
12887.51 197
12888.58 212
12889.65 199
12890.72 223
12891.80 215
12892.87 187
12893.94 194
12895.01 202
12896.09 231
12897.16 222
12898.23 191
12899.30 225
12900.38 184
12901.45 202
12902.52 183
12903.60 177
12904.67 215
12905.74 216
12906.81 215
12907.89 167
12908.96 218
12910.03 193
12911.11 188
12912.18 189
12913.25 223
12914.33 212
12915.40 201
12916.47 237
12917.55 206
12918.62 216
12919.69 197
12920.77 211
12921.84 206
12922.91 172
12923.99 196
12925.06 206
12926.13 232
12927.21 214
12928.28 202
12929.36 211
12930.43 209
12931.50 209
12932.58 227
12933.65 192
12934.73 179
12935.80 197
12936.87 254
12937.95 206
12939.02 208
12940.10 187
12941.17 206
12942.25 214
12943.32 215
12944.39 195
12945.47 185
12946.54 202
12947.62 207
12948.69 190
12949.77 194
12950.84 217
12951.92 179
12952.99 201
12954.07 177
12955.14 209
12956.22 212
12957.29 224
12958.37 198
12959.44 186
12960.52 199
12961.59 186
12962.67 198
12963.74 203
12964.82 217
12965.89 210
12966.97 209
12968.04 203
12969.12 192
12970.20 180
12971.27 229
12972.35 206
12973.42 182
12974.50 191
12975.57 217
12976.65 211
12977.73 203
12978.80 189
12979.88 199
12980.95 201
12982.03 202
12983.11 224
12984.18 194
12985.26 193
12986.33 159
12987.41 219
12988.49 208
12989.56 179
12990.64 200
12991.72 222
12992.79 206
12993.87 206
12994.95 215
12996.02 203
12997.10 206
12998.18 230
12999.25 222
13000.33 211
13001.41 217
13002.48 180
13003.56 211
13004.64 216
13005.71 220
13006.79 202
13007.87 223
13008.95 204
13010.02 194
13011.10 179
13012.18 181
13013.26 173
13014.33 189
13015.41 187
13016.49 192
13017.57 196
13018.64 197
13019.72 205
13020.80 195
13021.88 200
13022.95 200
13024.03 226
13025.11 212
13026.19 218
13027.26 186
13028.34 201
13029.42 227
13030.50 209
13031.58 214
13032.66 217
13033.73 190
13034.81 192
13035.89 205
13036.97 229
13038.05 181
13039.13 196
13040.20 183
13041.28 213
13042.36 195
13043.44 188
13044.52 201
13045.60 189
13046.68 210
13047.75 198
13048.83 218
13049.91 256
13050.99 246
13052.07 201
13053.15 214
13054.23 215
13055.31 204
13056.39 186
13057.47 184
13058.54 192
13059.62 202
13060.70 210
13061.78 182
13062.86 195
13063.94 195
13065.02 206
13066.10 197
13067.18 169
13068.26 188
13069.34 196
13070.42 200
13071.50 214
13072.58 183
13073.66 177
13074.74 233
13075.82 212
13076.90 183
13077.98 160
13079.06 196
13080.14 166
13081.22 187
13082.30 183
13083.38 197
13084.46 173
13085.54 195
13086.62 190
13087.70 206
13088.78 183
13089.86 194
13090.94 225
13092.02 202
13093.10 195
13094.18 190
13095.27 177
13096.35 187
13097.43 184
13098.51 229
13099.59 196
13100.67 173
13101.75 209
13102.83 184
13103.91 219
13104.99 186
13106.08 175
13107.16 191
13108.24 192
13109.32 213
13110.40 193
13111.48 182
13112.56 212
13113.64 209
13114.73 184
13115.81 179
13116.89 196
13117.97 199
13119.05 208
13120.14 198
13121.22 191
13122.30 218
13123.38 213
13124.46 191
13125.54 186
13126.63 216
13127.71 160
13128.79 179
13129.87 218
13130.96 201
13132.04 158
13133.12 198
13134.20 200
13135.28 206
13136.37 200
13137.45 188
13138.53 218
13139.61 164
13140.70 172
13141.78 181
13142.86 182
13143.95 165
13145.03 182
13146.11 219
13147.19 188
13148.28 187
13149.36 204
13150.44 203
13151.53 188
13152.61 185
13153.69 192
13154.78 238
13155.86 235
13156.94 201
13158.03 215
13159.11 163
13160.19 225
13161.28 196
13162.36 228
13163.44 217
13164.53 205
13165.61 201
13166.69 201
13167.78 215
13168.86 188
13169.95 174
13171.03 203
13172.11 195
13173.20 174
13174.28 211
13175.37 212
13176.45 201
13177.53 190
13178.62 215
13179.70 204
13180.79 215
13181.87 200
13182.96 201
13184.04 202
13185.12 205
13186.21 224
13187.29 209
13188.38 194
13189.46 202
13190.55 215
13191.63 246
13192.72 243
13193.80 182
13194.89 204
13195.97 202
13197.06 210
13198.14 195
13199.23 207
13200.31 209
13201.40 192
13202.48 208
13203.57 174
13204.65 187
13205.74 187
13206.82 225
13207.91 220
13208.99 223
13210.08 203
13211.16 212
13212.25 215
13213.34 223
13214.42 211
13215.51 217
13216.59 220
13217.68 220
13218.76 213
13219.85 203
13220.94 193
13222.02 221
13223.11 249
13224.19 203
13225.28 180
13226.37 201
13227.45 248
13228.54 211
13229.63 204
13230.71 198
13231.80 223
13232.89 196
13233.97 202
13235.06 218
13236.14 215
13237.23 194
13238.32 214
13239.40 224
13240.49 226
13241.58 232
13242.67 266
13243.75 237
13244.84 228
13245.93 220
13247.01 238
13248.10 243
13249.19 225
13250.27 183
13251.36 224
13252.45 247
13253.54 260
13254.62 235
13255.71 233
13256.80 238
13257.89 229
13258.97 248
13260.06 237
13261.15 237
13262.24 230
13263.32 252
13264.41 224
13265.50 231
13266.59 238
13267.67 243
13268.76 250
13269.85 253
13270.94 254
13272.03 277
13273.11 253
13274.20 292
13275.29 287
13276.38 295
13277.47 268
13278.56 305
13279.64 282
13280.73 285
13281.82 251
13282.91 274
13284.00 275
13285.09 295
13286.18 278
13287.26 284
13288.35 300
13289.44 327
13290.53 321
13291.62 291
13292.71 332
13293.80 283
13294.89 315
13295.98 315
13297.06 310
13298.15 294
13299.24 323
13300.33 365
13301.42 339
13302.51 355
13303.60 337
13304.69 356
13305.78 337
13306.87 330
13307.96 343
13309.05 353
13310.14 342
13311.23 349
13312.32 327
13313.41 339
13314.50 361
13315.59 410
13316.68 366
13317.77 324
13318.86 328
13319.95 349
13321.04 335
13322.13 333
13323.22 353
13324.31 319
13325.40 366
13326.49 304
13327.58 346
13328.67 312
13329.76 316
13330.85 343
13331.94 349
13333.03 356
13334.12 352
13335.21 373
13336.30 377
13337.39 355
13338.48 326
13339.57 347
13340.66 380
13341.75 386
13342.85 347
13343.94 351
13345.03 400
13346.12 402
13347.21 361
13348.30 407
13349.39 417
13350.48 372
13351.58 405
13352.67 434
13353.76 430
13354.85 360
13355.94 402
13357.03 434
13358.12 425
13359.22 425
13360.31 463
13361.40 472
13362.49 458
13363.58 503
13364.67 539
13365.77 525
13366.86 585
13367.95 568
13369.04 565
13370.13 504
13371.23 491
13372.32 499
13373.41 482
13374.50 450
13375.60 389
13376.69 413
13377.78 392
13378.87 404
13379.97 363
13381.06 361
13382.15 385
13383.24 358
13384.34 358
13385.43 340
13386.52 324
13387.61 336
13388.71 330
13389.80 351
13390.89 357
13391.99 329
13393.08 340
13394.17 397
13395.26 341
13396.36 320
13397.45 318
13398.54 338
13399.64 344
13400.73 343
13401.82 327
13402.92 333
13404.01 372
13405.10 341
13406.20 305
13407.29 348
13408.39 329
13409.48 332
13410.57 307
13411.67 334
13412.76 311
13413.85 345
13414.95 293
13416.04 290
13417.14 314
13418.23 309
13419.32 341
13420.42 301
13421.51 341
13422.61 322
13423.70 331
13424.80 300
13425.89 295
13426.98 315
13428.08 311
13429.17 329
13430.27 334
13431.36 320
13432.46 308
13433.55 351
13434.65 361
13435.74 349
13436.84 307
13437.93 367
13439.03 367
13440.12 361
13441.22 337
13442.31 345
13443.41 364
13444.50 345
13445.60 354
13446.69 342
13447.79 336
13448.88 371
13449.98 353
13451.07 362
13452.17 366
13453.26 352
13454.36 384
13455.45 419
13456.55 458
13457.65 402
13458.74 452
13459.84 436
13460.93 411
13462.03 396
13463.12 399
13464.22 460
13465.32 452
13466.41 505
13467.51 463
13468.60 447
13469.70 448
13470.80 460
13471.89 473
13472.99 436
13474.09 439
13475.18 451
13476.28 434
13477.37 427
13478.47 433
13479.57 447
13480.66 420
13481.76 447
13482.86 482
13483.95 450
13485.05 444
13486.15 462
13487.25 496
13488.34 469
13489.44 471
13490.54 484
13491.63 569
13492.73 561
13493.83 540
13494.92 550
13496.02 586
13497.12 632
13498.22 626
13499.31 632
13500.41 651
13501.51 700
13502.61 699
13503.70 666
13504.80 663
13505.90 647
13507.00 592
13508.09 614
13509.19 586
13510.29 506
13511.39 488
13512.49 474
13513.58 477
13514.68 408
13515.78 428
13516.88 420
13517.98 432
13519.07 414
13520.17 395
13521.27 407
13522.37 397
13523.47 357
13524.57 385
13525.66 379
13526.76 362
13527.86 337
13528.96 370
13530.06 342
13531.16 347
13532.26 332
13533.35 382
13534.45 392
13535.55 355
13536.65 332
13537.75 331
13538.85 333
13539.95 310
13541.05 335
13542.15 319
13543.24 303
13544.34 361
13545.44 319
13546.54 305
13547.64 338
13548.74 293
13549.84 298
13550.94 309
13552.04 286
13553.14 276
13554.24 274
13555.34 303
13556.44 317
13557.54 297
13558.64 297
13559.74 321
13560.84 312
13561.94 330
13563.04 302
13564.14 275
13565.24 277
13566.34 296
13567.44 290
13568.54 297
13569.64 346
13570.74 311
13571.84 299
13572.94 274
13574.04 302
13575.14 275
13576.24 319
13577.34 333
13578.44 339
13579.54 321
13580.64 316
13581.74 295
13582.84 293
13583.94 332
13585.05 301
13586.15 275
13587.25 306
13588.35 320
13589.45 284
13590.55 310
13591.65 341
13592.75 318
13593.85 306
13594.95 343
13596.06 317
13597.16 311
13598.26 283
13599.36 324
13600.46 304
13601.56 270
13602.66 350
13603.77 325
13604.87 321
13605.97 302
13607.07 332
13608.17 285
13609.28 326
13610.38 333
13611.48 337
13612.58 306
13613.68 284
13614.79 354
13615.89 347
13616.99 344
13618.09 302
13619.19 312
13620.30 342
13621.40 347
13622.50 314
13623.60 327
13624.71 337
13625.81 349
13626.91 307
13628.01 352
13629.12 309
13630.22 330
13631.32 297
13632.42 303
13633.53 335
13634.63 349
13635.73 301
13636.84 340
13637.94 321
13639.04 283
13640.14 331
13641.25 330
13642.35 303
13643.45 264
13644.56 299
13645.66 311
13646.76 301
13647.87 314
13648.97 298
13650.07 288
13651.18 274
13652.28 319
13653.39 281
13654.49 272
13655.59 302
13656.70 296
13657.80 270
13658.90 293
13660.01 296
13661.11 325
13662.22 266
13663.32 256
13664.42 252
13665.53 296
13666.63 291
13667.74 281
13668.84 295
13669.94 300
13671.05 293
13672.15 309
13673.26 293
13674.36 266
13675.47 289
13676.57 310
13677.68 311
13678.78 274
13679.89 270
13680.99 279
13682.10 300
13683.20 275
13684.30 233
13685.41 300
13686.51 304
13687.62 296
13688.72 274
13689.83 286
13690.93 301
13692.04 320
13693.15 291
13694.25 284
13695.36 269
13696.46 295
13697.57 301
13698.67 312
13699.78 300
13700.88 250
13701.99 285
13703.09 320
13704.20 277
13705.31 262
13706.41 307
13707.52 330
13708.62 328
13709.73 310
13710.84 337
13711.94 301
13713.05 331
13714.15 342
13715.26 303
13716.37 288
13717.47 308
13718.58 322
13719.68 305
13720.79 319
13721.90 350
13723.00 338
13724.11 372
13725.22 370
13726.32 358
13727.43 372
13728.54 386
13729.64 384
13730.75 365
13731.86 370
13732.96 396
13734.07 383
13735.18 380
13736.28 346
13737.39 369
13738.50 390
13739.61 401
13740.71 431
13741.82 412
13742.93 399
13744.03 466
13745.14 416
13746.25 409
13747.36 423
13748.46 452
13749.57 420
13750.68 439
13751.79 427
13752.89 455
13754.00 427
13755.11 465
13756.22 486
13757.33 518
13758.43 547
13759.54 559
13760.65 574
13761.76 588
13762.87 602
13763.97 600
13765.08 732
13766.19 716
13767.30 726
13768.41 765
13769.51 877
13770.62 903
13771.73 876
13772.84 900
13773.95 871
13775.06 819
13776.17 861
13777.27 798
13778.38 694
13779.49 658
13780.60 658
13781.71 629
13782.82 576
13783.93 585
13785.04 547
13786.14 520
13787.25 438
13788.36 441
13789.47 431
13790.58 432
13791.69 435
13792.80 389
13793.91 453
13795.02 392
13796.13 400
13797.24 400
13798.35 372
13799.46 361
13800.57 420
13801.68 407
13802.78 380
13803.89 369
13805.00 347
13806.11 377
13807.22 375
13808.33 397
13809.44 388
13810.55 399
13811.66 399
13812.77 345
13813.88 348
13814.99 374
13816.10 372
13817.21 340
13818.32 333
13819.44 330
13820.55 326
13821.66 334
13822.77 338
13823.88 320
13824.99 320
13826.10 315
13827.21 348
13828.32 296
13829.43 322
13830.54 331
13831.65 331
13832.76 334
13833.87 316
13834.98 310
13836.10 327
13837.21 303
13838.32 352
13839.43 323
13840.54 339
13841.65 325
13842.76 350
13843.87 302
13844.99 321
13846.10 347
13847.21 334
13848.32 312
13849.43 357
13850.54 340
13851.65 314
13852.77 336
13853.88 278
13854.99 353
13856.10 369
13857.21 378
13858.33 347
13859.44 354
13860.55 366
13861.66 382
13862.77 365
13863.89 369
13865.00 344
13866.11 358
13867.22 394
13868.33 376
13869.45 351
13870.56 311
13871.67 346
13872.78 385
13873.90 377
13875.01 343
13876.12 358
13877.23 358
13878.35 360
13879.46 355
13880.57 341
13881.69 350
13882.80 342
13883.91 374
13885.02 348
13886.14 367
13887.25 351
13888.36 397
13889.48 352
13890.59 413
13891.70 369
13892.82 409
13893.93 391
13895.04 363
13896.16 395
13897.27 426
13898.38 394
13899.50 379
13900.61 371
13901.72 356
13902.84 338
13903.95 357
13905.07 397
13906.18 377
13907.29 315
13908.41 317
13909.52 350
13910.63 328
13911.75 322
13912.86 328
13913.98 324
13915.09 298
13916.21 300
13917.32 352
13918.43 312
13919.55 340
13920.66 301
13921.78 323
13922.89 355
13924.01 348
13925.12 333
13926.24 301
13927.35 323
13928.46 309
13929.58 319
13930.69 313
13931.81 283
13932.92 280
13934.04 286
13935.15 328
13936.27 295
13937.38 300
13938.50 293
13939.61 305
13940.73 283
13941.85 275
13942.96 291
13944.08 296
13945.19 277
13946.31 285
13947.42 310
13948.54 310
13949.65 301
13950.77 302
13951.88 283
13953.00 278
13954.12 290
13955.23 278
13956.35 264
13957.46 271
13958.58 291
13959.70 315
13960.81 266
13961.93 260
13963.04 324
13964.16 335
13965.28 297
13966.39 283
13967.51 259
13968.62 311
13969.74 306
13970.86 272
13971.97 284
13973.09 275
13974.21 298
13975.32 316
13976.44 283
13977.56 276
13978.67 322
13979.79 310
13980.91 312
13982.02 293
13983.14 278
13984.26 299
13985.37 302
13986.49 253
13987.61 272
13988.73 313
13989.84 274
13990.96 303
13992.08 305
13993.20 291
13994.31 302
13995.43 302
13996.55 300
13997.66 281
13998.78 262
13999.90 297
14001.02 303
14002.14 292
14003.25 298
14004.37 286
14005.49 292
14006.61 298
14007.72 298
14008.84 293
14009.96 299
14011.08 289
14012.20 284
14013.31 289
14014.43 284
14015.55 246
14016.67 268
14017.79 301
14018.91 300
14020.02 264
14021.14 279
14022.26 271
14023.38 291
14024.50 277
14025.62 249
14026.74 289
14027.85 310
14028.97 291
14030.09 263
14031.21 287
14032.33 296
14033.45 267
14034.57 306
14035.69 287
14036.81 301
14037.92 279
14039.04 305
14040.16 283
14041.28 292
14042.40 306
14043.52 336
14044.64 308
14045.76 299
14046.88 333
14048.00 326
14049.12 344
14050.24 330
14051.36 321
14052.48 354
14053.60 340
14054.72 361
14055.84 350
14056.96 367
14058.08 351
14059.20 409
14060.32 406
14061.44 365
14062.56 367
14063.68 364
14064.80 363
14065.92 348
14067.04 372
14068.16 376
14069.28 383
14070.40 400
14071.52 416
14072.64 414
14073.76 403
14074.88 427
14076.00 441
14077.12 479
14078.24 431
14079.36 435
14080.48 461
14081.60 515
14082.73 483
14083.85 479
14084.97 507
14086.09 536
14087.21 514
14088.33 550
14089.45 559
14090.57 553
14091.69 567
14092.82 653
14093.94 635
14095.06 616
14096.18 640
14097.30 665
14098.42 668
14099.54 612
14100.67 597
14101.79 589
14102.91 642
14104.03 558
14105.15 549
14106.27 471
14107.40 450
14108.52 423
14109.64 481
14110.76 436
14111.88 423
14113.01 414
14114.13 394
14115.25 402
14116.37 337
14117.50 354
14118.62 395
14119.74 391
14120.86 394
14121.98 390
14123.11 349
14124.23 357
14125.35 372
14126.48 348
14127.60 367
14128.72 353
14129.84 345
14130.97 387
14132.09 359
14133.21 322
14134.34 364
14135.46 376
14136.58 371
14137.70 355
14138.83 382
14139.95 350
14141.07 351
14142.20 344
14143.32 381
14144.44 352
14145.57 354
14146.69 351
14147.81 333
14148.94 348
14150.06 320
14151.18 358
14152.31 331
14153.43 347
14154.56 345
14155.68 313
14156.80 312
14157.93 312
14159.05 319
14160.18 330
14161.30 329
14162.42 352
14163.55 307
14164.67 329
14165.80 327
14166.92 335
14168.04 351
14169.17 339
14170.29 334
14171.42 325
14172.54 325
14173.67 311
14174.79 291
14175.92 284
14177.04 294
14178.17 299
14179.29 291
14180.41 340
14181.54 335
14182.66 313
14183.79 324
14184.91 325
14186.04 315
14187.16 295
14188.29 290
14189.41 325
14190.54 294
14191.67 316
14192.79 317
14193.92 295
14195.04 329
14196.17 322
14197.29 272
14198.42 273
14199.54 298
14200.67 291
14201.79 287
14202.92 316
14204.05 299
14205.17 285
14206.30 274
14207.42 272
14208.55 274
14209.67 280
14210.80 291
14211.93 271
14213.05 271
14214.18 275
14215.31 314
14216.43 299
14217.56 301
14218.68 274
14219.81 315
14220.94 299
14222.06 275
14223.19 270
14224.32 268
14225.44 262
14226.57 282
14227.70 274
14228.82 289
14229.95 293
14231.08 256
14232.20 277
14233.33 257
14234.46 276
14235.58 273
14236.71 264
14237.84 316
14238.97 305
14240.09 271
14241.22 258
14242.35 286
14243.47 256
14244.60 287
14245.73 237
14246.86 264
14247.98 266
14249.11 246
14250.24 253
14251.37 252
14252.49 250
14253.62 232
14254.75 245
14255.88 238
14257.01 260
14258.13 256
14259.26 246
14260.39 229
14261.52 267
14262.65 241
14263.77 247
14264.90 246
14266.03 258
14267.16 270
14268.29 261
14269.41 280
14270.54 249
14271.67 242
14272.80 281
14273.93 252
14275.06 221
14276.19 253
14277.31 261
14278.44 240
14279.57 248
14280.70 259
14281.83 255
14282.96 243
14284.09 257
14285.22 280
14286.34 261
14287.47 248
14288.60 248
14289.73 236
14290.86 259
14291.99 242
14293.12 263
14294.25 260
14295.38 232
14296.51 239
14297.64 221
14298.77 245
14299.90 257
14301.03 211
14302.16 242
14303.28 232
14304.41 222
14305.54 229
14306.67 225
14307.80 261
14308.93 235
14310.06 228
14311.19 204
14312.32 243
14313.45 208
14314.58 235
14315.71 224
14316.84 195
14317.97 219
14319.11 230
14320.24 204
14321.37 186
14322.50 164
14323.63 223
14324.76 226
14325.89 214
14327.02 207
14328.15 209
14329.28 189
14330.41 201
14331.54 222
14332.67 182
14333.80 199
14334.93 220
14336.06 210
14337.20 212
14338.33 188
14339.46 210
14340.59 239
14341.72 233
14342.85 206
14343.98 217
14345.11 215
14346.25 213
14347.38 219
14348.51 214
14349.64 206
14350.77 214
14351.90 195
14353.03 211
14354.17 178
14355.30 165
14356.43 193
14357.56 225
14358.69 217
14359.83 175
14360.96 190
14362.09 217
14363.22 228
14364.35 190
14365.49 215
14366.62 195
14367.75 195
14368.88 212
14370.01 214
14371.15 214
14372.28 221
14373.41 247
14374.54 242
14375.68 205
14376.81 197
14377.94 208
14379.07 209
14380.21 221
14381.34 193
14382.47 221
14383.61 243
14384.74 211
14385.87 192
14387.00 210
14388.14 208
14389.27 229
14390.40 221
14391.54 220
14392.67 191
14393.80 206
14394.94 217
14396.07 202
14397.20 204
14398.34 197
14399.47 223
14400.60 216
14401.74 210
14402.87 188
14404.00 236
14405.14 272
14406.27 217
14407.41 239
14408.54 235
14409.67 242
14410.81 240
14411.94 216
14413.08 200
14414.21 221
14415.34 238
14416.48 236
14417.61 219
14418.75 214
14419.88 240
14421.01 233
14422.15 230
14423.28 210
14424.42 246
14425.55 259
14426.69 265
14427.82 234
14428.96 249
14430.09 215
14431.23 239
14432.36 233
14433.50 222
14434.63 230
14435.77 213
14436.90 236
14438.04 262
14439.17 253
14440.31 264
14441.44 236
14442.58 262
14443.71 217
14444.85 213
14445.98 214
14447.12 225
14448.25 234
14449.39 246
14450.52 252
14451.66 230
14452.79 228
14453.93 189
14455.07 205
14456.20 217
14457.34 231
14458.47 215
14459.61 212
14460.74 221
14461.88 215
14463.02 193
14464.15 207
14465.29 211
14466.42 205
14467.56 223
14468.70 252
14469.83 227
14470.97 222
14472.11 234
14473.24 228
14474.38 243
14475.51 224
14476.65 228
14477.79 217
14478.92 243
14480.06 243
14481.20 226
14482.33 227
14483.47 253
14484.61 240
14485.75 205
14486.88 195
14488.02 244
14489.16 219
14490.29 224
14491.43 220
14492.57 251
14493.70 266
14494.84 244
14495.98 205
14497.12 244
14498.25 245
14499.39 235
14500.53 229
14501.67 247
14502.80 227
14503.94 242
14505.08 280
14506.22 269
14507.35 261
14508.49 247
14509.63 254
14510.77 287
14511.91 271
14513.04 258
14514.18 260
14515.32 281
14516.46 252
14517.60 265
14518.73 269
14519.87 270
14521.01 280
14522.15 294
14523.29 264
14524.43 276
14525.56 271
14526.70 269
14527.84 257
14528.98 270
14530.12 234
14531.26 234
14532.40 211
14533.53 263
14534.67 243
14535.81 207
14536.95 241
14538.09 264
14539.23 248
14540.37 236
14541.51 252
14542.65 239
14543.79 236
14544.92 254
14546.06 251
14547.20 242
14548.34 238
14549.48 207
14550.62 216
14551.76 240
14552.90 230
14554.04 249
14555.18 276
14556.32 252
14557.46 235
14558.60 247
14559.74 266
14560.88 245
14562.02 208
14563.16 262
14564.30 259
14565.44 249
14566.58 236
14567.72 241
14568.86 263
14570.00 276
14571.14 303
14572.28 260
14573.42 274
14574.56 260
14575.70 269
14576.84 279
14577.98 258
14579.12 248
14580.26 267
14581.40 287
14582.54 291
14583.68 268
14584.82 301
14585.97 314
14587.11 311
14588.25 289
14589.39 309
14590.53 297
14591.67 287
14592.81 273
14593.95 329
14595.09 319
14596.23 292
14597.38 292
14598.52 320
14599.66 287
14600.80 285
14601.94 311
14603.08 352
14604.22 338
14605.37 299
14606.51 363
14607.65 329
14608.79 339
14609.93 370
14611.07 358
14612.22 378
14613.36 362
14614.50 397
14615.64 396
14616.78 372
14617.93 409
14619.07 401
14620.21 402
14621.35 414
14622.50 431
14623.64 450
14624.78 473
14625.92 471
14627.06 490
14628.21 516
14629.35 528
14630.49 544
14631.63 546
14632.78 600
14633.92 580
14635.06 580
14636.21 577
14637.35 492
14638.49 499
14639.63 499
14640.78 458
14641.92 450
14643.06 424
14644.21 403
14645.35 371
14646.49 386
14647.64 336
14648.78 351
14649.92 312
14651.07 361
14652.21 349
14653.35 329
14654.50 289
14655.64 312
14656.78 337
14657.93 299
14659.07 279
14660.21 294
14661.36 297
14662.50 317
14663.65 303
14664.79 281
14665.93 299
14667.08 312
14668.22 290
14669.37 268
14670.51 270
14671.65 292
14672.80 299
14673.94 263
14675.09 265
14676.23 266
14677.38 263
14678.52 257
14679.66 251
14680.81 242
14681.95 263
14683.10 260
14684.24 248
14685.39 223
14686.53 236
14687.68 228
14688.82 258
14689.97 257
14691.11 228
14692.26 228
14693.40 230
14694.55 233
14695.69 252
14696.84 229
14697.98 212
14699.13 247
14700.27 222
14701.42 240
14702.56 245
14703.71 244
14704.85 236
14706.00 244
14707.15 231
14708.29 233
14709.44 217
14710.58 223
14711.73 243
14712.87 225
14714.02 221
14715.17 213
14716.31 233
14717.46 210
14718.60 220
14719.75 231
14720.90 231
14722.04 221
14723.19 223
14724.33 216
14725.48 218
14726.63 201
14727.77 216
14728.92 232
14730.07 221
14731.21 192
14732.36 202
14733.51 191
14734.65 230
14735.80 222
14736.95 222
14738.09 220
14739.24 204
14740.39 226
14741.53 233
14742.68 248
14743.83 214
14744.97 198
14746.12 233
14747.27 202
14748.42 219
14749.56 200
14750.71 212
14751.86 189
14753.00 177
14754.15 160
14755.30 206
14756.45 185
14757.59 186
14758.74 201
14759.89 204
14761.04 187
14762.18 193
14763.33 211
14764.48 201
14765.63 181
14766.78 192
14767.92 215
14769.07 180
14770.22 182
14771.37 183
14772.52 203
14773.66 188
14774.81 185
14775.96 177
14777.11 209
14778.26 186
14779.41 162
14780.55 196
14781.70 187
14782.85 171
14784.00 183
14785.15 214
14786.30 174
14787.45 168
14788.59 163
14789.74 175
14790.89 186
14792.04 176
14793.19 245
14794.34 197
14795.49 184
14796.64 174
14797.79 169
14798.94 172
14800.08 173
14801.23 166
14802.38 160
14803.53 198
14804.68 174
14805.83 163
14806.98 189
14808.13 142
14809.28 183
14810.43 163
14811.58 184
14812.73 181
14813.88 205
14815.03 184
14816.18 174
14817.33 151
14818.48 151
14819.63 208
14820.78 187
14821.93 176
14823.08 172
14824.23 167
14825.38 144
14826.53 180
14827.68 213
14828.83 184
14829.98 161
14831.13 176
14832.28 172
14833.43 160
14834.58 167
14835.73 158
14836.88 176
14838.03 153
14839.18 159
14840.33 167
14841.48 161
14842.64 168
14843.79 162
14844.94 189
14846.09 168
14847.24 148
14848.39 164
14849.54 171
14850.69 150
14851.84 160
14853.00 147
14854.15 171
14855.30 171
14856.45 183
14857.60 172
14858.75 182
14859.90 175
14861.06 174
14862.21 162
14863.36 166
14864.51 132
14865.66 152
14866.81 153
14867.97 172
14869.12 160
14870.27 146
14871.42 184
14872.57 185
14873.73 155
14874.88 147
14876.03 160
14877.18 169
14878.33 171
14879.49 178
14880.64 172
14881.79 153
14882.94 168
14884.10 161
14885.25 164
14886.40 171
14887.55 150
14888.71 156
14889.86 139
14891.01 188
14892.16 172
14893.32 170
14894.47 149
14895.62 149
14896.78 194
14897.93 179
14899.08 149
14900.23 200
14901.39 189
14902.54 171
14903.69 153
14904.85 171
14906.00 174
14907.15 165
14908.31 158
14909.46 155
14910.61 172
14911.77 154
14912.92 177
14914.08 174
14915.23 179
14916.38 147
14917.54 180
14918.69 154
14919.84 167
14921.00 174
14922.15 182
14923.31 181
14924.46 171
14925.61 176
14926.77 187
14927.92 184
14929.08 188
14930.23 198
14931.38 184
14932.54 160
14933.69 174
14934.85 181
14936.00 174
14937.16 186
14938.31 195
14939.47 199
14940.62 178
14941.78 173
14942.93 200
14944.08 221
14945.24 193
14946.39 182
14947.55 201
14948.70 207
14949.86 196
14951.01 218
14952.17 197
14953.32 181
14954.48 197
14955.64 240
14956.79 246
14957.95 222
14959.10 196
14960.26 207
14961.41 188
14962.57 206
14963.72 203
14964.88 203
14966.03 209
14967.19 193
14968.35 210
14969.50 209
14970.66 192
14971.81 199
14972.97 187
14974.12 194
14975.28 193
14976.44 176
14977.59 183
14978.75 192
14979.91 173
14981.06 200
14982.22 166
14983.37 189
14984.53 194
14985.69 181
14986.84 168
14988.00 164
14989.16 165
14990.31 171
14991.47 152
14992.63 154
14993.78 151
14994.94 153
14996.10 178
14997.25 191
14998.41 176
14999.57 177
15000.72 189
15001.88 191
15003.04 174
15004.20 186
15005.35 150
15006.51 181
15007.67 184
15008.82 171
15009.98 156
15011.14 152
15012.30 179
15013.45 166
15014.61 163
15015.77 183
15016.93 171
15018.08 200
15019.24 165
15020.40 171
15021.56 171
15022.71 156
15023.87 165
15025.03 205
15026.19 164
15027.35 160
15028.50 142
15029.66 158
15030.82 160
15031.98 166
15033.14 164
15034.30 160
15035.45 164
15036.61 146
15037.77 152
15038.93 156
15040.09 155
15041.25 150
15042.40 161
15043.56 169
15044.72 192
15045.88 169
15047.04 177
15048.20 169
15049.36 177
15050.52 157
15051.68 164
15052.83 176
15053.99 167
15055.15 153
15056.31 166
15057.47 158
15058.63 175
15059.79 165
15060.95 147
15062.11 173
15063.27 140
15064.43 138
15065.59 134
15066.75 148
15067.90 154
15069.06 140
15070.22 133
15071.38 121
15072.54 162
15073.70 173
15074.86 143
15076.02 155
15077.18 157
15078.34 162
15079.50 154
15080.66 138
15081.82 130
15082.98 157
15084.14 139
15085.30 149
15086.46 139
15087.62 154
15088.78 162
15089.95 153
15091.11 157
15092.27 145
15093.43 154
15094.59 185
15095.75 185
15096.91 162
15098.07 153
15099.23 166
15100.39 170
15101.55 128
15102.71 152
15103.87 141
15105.03 150
15106.20 159
15107.36 146
15108.52 153
15109.68 153
15110.84 171
15112.00 186
15113.16 181
15114.32 153
15115.49 128
15116.65 145
15117.81 157
15118.97 157
15120.13 168
15121.29 173
15122.46 154
15123.62 150
15124.78 141
15125.94 157
15127.10 162
15128.26 179
15129.43 168
15130.59 157
15131.75 139
15132.91 175
15134.07 178
15135.24 161
15136.40 167
15137.56 153
15138.72 168
15139.89 138
15141.05 156
15142.21 171
15143.37 177
15144.54 168
15145.70 154
15146.86 155
15148.02 167
15149.19 172
15150.35 150
15151.51 150
15152.67 169
15153.84 179
15155.00 186
15156.16 162
15157.33 162
15158.49 173
15159.65 176
15160.82 160
15161.98 168
15163.14 157
15164.31 177
15165.47 171
15166.63 176
15167.80 146
15168.96 170
15170.12 179
15171.29 194
15172.45 159
15173.61 195
15174.78 178
15175.94 167
15177.10 149
15178.27 161
15179.43 195
15180.60 206
15181.76 174
15182.92 184
15184.09 196
15185.25 184
15186.42 199
15187.58 209
15188.74 183
15189.91 172
15191.07 183
15192.24 190
15193.40 185
15194.57 177
15195.73 196
15196.90 202
15198.06 194
15199.22 202
15200.39 186
15201.55 172
15202.72 167
15203.88 183
15205.05 195
15206.21 211
15207.38 211
15208.54 213
15209.71 213
15210.87 211
15212.04 200
15213.20 208
15214.37 208
15215.53 214
15216.70 215
15217.86 173
15219.03 235
15220.20 222
15221.36 245
15222.53 235
15223.69 242
15224.86 233
15226.02 277
15227.19 255
15228.36 260
15229.52 271
15230.69 279
15231.85 282
15233.02 233
15234.18 263
15235.35 261
15236.52 261
15237.68 247
15238.85 234
15240.02 246
15241.18 265
15242.35 207
15243.51 239
15244.68 210
15245.85 199
15247.01 226
15248.18 213
15249.35 187
15250.51 166
15251.68 200
15252.85 214
15254.01 199
15255.18 160
15256.35 191
15257.51 198
15258.68 196
15259.85 173
15261.01 179
15262.18 188
15263.35 208
15264.52 190
15265.68 166
15266.85 174
15268.02 183
15269.18 202
15270.35 196
15271.52 185
15272.69 163
15273.85 192
15275.02 189
15276.19 155
15277.36 162
15278.52 173
15279.69 168
15280.86 184
15282.03 185
15283.20 190
15284.36 181
15285.53 171
15286.70 171
15287.87 154
15289.04 166
15290.20 174
15291.37 198
15292.54 167
15293.71 161
15294.88 154
15296.05 179
15297.21 198
15298.38 175
15299.55 181
15300.72 181
15301.89 179
15303.06 159
15304.22 178
15305.39 169
15306.56 167
15307.73 173
15308.90 175
15310.07 174
15311.24 179
15312.41 166
15313.58 173
15314.74 155
15315.91 160
15317.08 167
15318.25 161
15319.42 174
15320.59 177
15321.76 169
15322.93 174
15324.10 161
15325.27 170
15326.44 171
15327.61 192
15328.78 200
15329.95 178
15331.12 191
15332.29 177
15333.46 165
15334.63 169
15335.80 206
15336.97 186
15338.14 193
15339.31 212
15340.48 197
15341.65 179
15342.82 153
15343.99 204
15345.16 170
15346.33 184
15347.50 185
15348.67 200
15349.84 213
15351.01 187
15352.18 177
15353.35 199
15354.52 188
15355.69 192
15356.86 174
15358.03 198
15359.20 144
15360.37 187
15361.54 197
15362.71 173
15363.89 193
15365.06 195
15366.23 216
15367.40 183
15368.57 197
15369.74 169
15370.91 196
15372.08 200
15373.25 212
15374.43 184
15375.60 183
15376.77 189
15377.94 199
15379.11 205
15380.28 207
15381.46 206
15382.63 216
15383.80 219
15384.97 213
15386.14 220
15387.31 191
15388.49 213
15389.66 224
15390.83 225
15392.00 170
15393.17 211
15394.35 206
15395.52 221
15396.69 199
15397.86 205
15399.03 190
15400.21 187
15401.38 204
15402.55 172
15403.72 181
15404.90 178
15406.07 189
15407.24 178
15408.41 202
15409.59 187
15410.76 201
15411.93 159
15413.11 166
15414.28 189
15415.45 170
15416.62 209
15417.80 193
15418.97 172
15420.14 148
15421.32 189
15422.49 169
15423.66 171
15424.84 152
15426.01 150
15427.18 155
15428.36 188
15429.53 175
15430.70 162
15431.88 141
15433.05 153
15434.22 164
15435.40 171
15436.57 154
15437.75 157
15438.92 127
15440.09 161
15441.27 145
15442.44 157
15443.61 143
15444.79 155
15445.96 159
15447.14 141
15448.31 175
15449.49 143
15450.66 159
15451.83 148
15453.01 156
15454.18 150
15455.36 162
15456.53 164
15457.71 152
15458.88 178
15460.06 166
15461.23 160
15462.40 145
15463.58 136
15464.75 160
15465.93 157
15467.10 162
15468.28 175
15469.45 184
15470.63 185
15471.80 148
15472.98 135
15474.15 164
15475.33 140
15476.50 155
15477.68 164
15478.86 177
15480.03 151
15481.21 156
15482.38 156
15483.56 185
15484.73 156
15485.91 156
15487.08 161
15488.26 135
15489.44 137
15490.61 154
15491.79 166
15492.96 156
15494.14 174
15495.31 168
15496.49 170
15497.67 153
15498.84 157
15500.02 156
15501.20 179
15502.37 170
15503.55 155
15504.72 161
15505.90 166
15507.08 162
15508.25 173
15509.43 169
15510.61 161
15511.78 176
15512.96 172
15514.14 177
15515.31 167
15516.49 155
15517.67 139
15518.84 168
15520.02 174
15521.20 155
15522.37 161
15523.55 177
15524.73 164
15525.91 155
15527.08 164
15528.26 135
15529.44 180
15530.61 164
15531.79 171
15532.97 163
15534.15 175
15535.32 172
15536.50 153
15537.68 164
15538.86 138
15540.03 135
15541.21 137
15542.39 166
15543.57 142
15544.75 134
15545.92 160
15547.10 171
15548.28 194
15549.46 176
15550.64 145
15551.81 160
15552.99 161
15554.17 191
15555.35 198
15556.53 170
15557.70 171
15558.88 174
15560.06 173
15561.24 166
15562.42 169
15563.60 167
15564.78 160
15565.95 144
15567.13 170
15568.31 169
15569.49 168
15570.67 174
15571.85 180
15573.03 169
15574.21 168
15575.38 190
15576.56 217
15577.74 193
15578.92 146
15580.10 186
15581.28 194
15582.46 178
15583.64 176
15584.82 182
15586.00 221
15587.18 226
15588.36 215
15589.54 173
15590.72 177
15591.90 188
15593.08 210
15594.25 196
15595.43 193
15596.61 203
15597.79 189
15598.97 199
15600.15 224
15601.33 191
15602.51 223
15603.69 235
15604.87 220
15606.05 183
15607.23 200
15608.41 231
15609.60 205
15610.78 216
15611.96 222
15613.14 218
15614.32 237
15615.50 234
15616.68 236
15617.86 223
15619.04 266
15620.22 253
15621.40 250
15622.58 239
15623.76 231
15624.94 246
15626.12 248
15627.31 227
15628.49 237
15629.67 248
15630.85 261
15632.03 270
15633.21 240
15634.39 241
15635.57 248
15636.75 237
15637.94 245
15639.12 270
15640.30 303
15641.48 277
15642.66 281
15643.84 285
15645.03 239
15646.21 287
15647.39 263
15648.57 271
15649.75 308
15650.93 284
15652.12 292
15653.30 292
15654.48 300
15655.66 276
15656.84 303
15658.03 303
15659.21 306
15660.39 283
15661.57 293
15662.76 276
15663.94 258
15665.12 254
15666.30 297
15667.48 288
15668.67 231
15669.85 235
15671.03 276
15672.22 266
15673.40 267
15674.58 280
15675.76 287
15676.95 263
15678.13 268
15679.31 262
15680.50 248
15681.68 246
15682.86 266
15684.04 271
15685.23 278
15686.41 281
15687.59 277
15688.78 284
15689.96 257
15691.14 286
15692.33 277
15693.51 297
15694.69 269
15695.88 273
15697.06 286
15698.25 267
15699.43 273
15700.61 284
15701.80 277
15702.98 288
15704.16 328
15705.35 321
15706.53 307
15707.72 314
15708.90 349
15710.08 350
15711.27 324
15712.45 337
15713.64 374
15714.82 380
15716.01 345
15717.19 334
15718.37 323
15719.56 329
15720.74 314
15721.93 302
15723.11 298
15724.30 332
15725.48 315
15726.67 306
15727.85 294
15729.04 278
15730.22 282
15731.41 312
15732.59 340
15733.78 301
15734.96 285
15736.15 284
15737.33 321
15738.52 286
15739.70 324
15740.89 321
15742.07 373
15743.26 396
15744.44 332
15745.63 344
15746.81 349
15748.00 375
15749.19 365
15750.37 364
15751.56 372
15752.74 348
15753.93 348
15755.11 354
15756.30 325
15757.49 335
15758.67 328
15759.86 328
15761.04 299
15762.23 322
15763.42 323
15764.60 323
15765.79 350
15766.97 301
15768.16 317
15769.35 314
15770.53 312
15771.72 283
15772.91 282
15774.09 262
15775.28 279
15776.47 272
15777.65 264
15778.84 245
15780.03 254
15781.21 295
15782.40 278
15783.59 267
15784.77 255
15785.96 283
15787.15 293
15788.33 281
15789.52 252
15790.71 261
15791.90 256
15793.08 265
15794.27 265
15795.46 274
15796.65 258
15797.83 272
15799.02 253
15800.21 226
15801.40 203
15802.58 251
15803.77 257
15804.96 243
15806.15 241
15807.33 234
15808.52 240
15809.71 221
15810.90 245
15812.09 236
15813.27 257
15814.46 242
15815.65 243
15816.84 209
15818.03 217
15819.21 218
15820.40 237
15821.59 216
15822.78 218
15823.97 225
15825.16 217
15826.34 219
15827.53 216
15828.72 238
15829.91 197
15831.10 227
15832.29 226
15833.48 218
15834.66 195
15835.85 210
15837.04 216
15838.23 218
15839.42 223
15840.61 202
15841.80 240
15842.99 231
15844.18 235
15845.37 245
15846.56 233
15847.74 236
15848.93 225
15850.12 184
15851.31 185
15852.50 202
15853.69 256
15854.88 208
15856.07 206
15857.26 209
15858.45 196
15859.64 247
15860.83 241
15862.02 216
15863.21 214
15864.40 219
15865.59 224
15866.78 226
15867.97 231
15869.16 218
15870.35 182
15871.54 237
15872.73 246
15873.92 204
15875.11 225
15876.30 230
15877.49 211
15878.68 212
15879.87 234
15881.06 219
15882.25 235
15883.44 258
15884.64 257
15885.83 213
15887.02 242
15888.21 237
15889.40 218
15890.59 250
15891.78 257
15892.97 244
15894.16 264
15895.35 268
15896.54 231
15897.74 287
15898.93 254
15900.12 290
15901.31 256
15902.50 287
15903.69 301
15904.88 298
15906.08 280
15907.27 276
15908.46 284
15909.65 275
15910.84 275
15912.03 299
15913.23 270
15914.42 250
15915.61 265
15916.80 262
15917.99 259
15919.18 288
15920.38 309
15921.57 276
15922.76 296
15923.95 255
15925.15 302
15926.34 324
15927.53 286
15928.72 312
15929.91 320
15931.11 319
15932.30 305
15933.49 311
15934.68 271
15935.88 306
15937.07 292
15938.26 271
15939.46 273
15940.65 274
15941.84 278
15943.03 260
15944.23 229
15945.42 219
15946.61 238
15947.81 248
15949.00 257
15950.19 210
15951.39 232
15952.58 234
15953.77 232
15954.97 200
15956.16 212
15957.35 193
15958.55 212
15959.74 215
15960.93 207
15962.13 186
15963.32 207
15964.51 220
15965.71 190
15966.90 187
15968.09 185
15969.29 212
15970.48 225
15971.68 171
15972.87 157
15974.06 185
15975.26 198
15976.45 188
15977.65 157
15978.84 176
15980.04 180
15981.23 183
15982.42 164
15983.62 185
15984.81 151
15986.01 161
15987.20 186
15988.40 188
15989.59 176
15990.79 179
15991.98 193
15993.18 175
15994.37 177
15995.57 156
15996.76 168
15997.96 154
15999.15 179
16000.35 173
16001.54 155
16002.74 151
16003.93 162
16005.13 210
16006.32 170
16007.52 160
16008.71 179
16009.91 182
16011.10 148
16012.30 168
16013.49 149
16014.69 156
16015.88 165
16017.08 145
16018.28 150
16019.47 164
16020.67 154
16021.86 198
16023.06 178
16024.26 158
16025.45 178
16026.65 157
16027.84 200
16029.04 157
16030.24 162
16031.43 166
16032.63 168
16033.82 177
16035.02 161
16036.22 156
16037.41 159
16038.61 151
16039.81 150
16041.00 151
16042.20 167
16043.40 181
16044.59 186
16045.79 166
16046.99 147
16048.18 193
16049.38 158
16050.58 171
16051.77 139
16052.97 169
16054.17 166
16055.37 146
16056.56 128
16057.76 145
16058.96 131
16060.15 135
16061.35 155
16062.55 154
16063.75 162
16064.94 135
16066.14 153
16067.34 144
16068.54 150
16069.73 151
16070.93 176
16072.13 128
16073.33 159
16074.52 163
16075.72 155
16076.92 147
16078.12 170
16079.32 155
16080.51 142
16081.71 169
16082.91 135
16084.11 151
16085.31 154
16086.51 174
16087.70 135
16088.90 162
16090.10 149
16091.30 148
16092.50 158
16093.70 150
16094.89 168
16096.09 154
16097.29 156
16098.49 153
16099.69 158
16100.89 130
16102.09 132
16103.29 131
16104.48 136
16105.68 136
16106.88 163
16108.08 147
16109.28 157
16110.48 119
16111.68 130
16112.88 136
16114.08 128
16115.28 167
16116.48 120
16117.68 151
16118.88 139
16120.07 135
16121.27 133
16122.47 154
16123.67 152
16124.87 138
16126.07 130
16127.27 149
16128.47 112
16129.67 115
16130.87 133
16132.07 128
16133.27 128
16134.47 142
16135.67 144
16136.87 147
16138.07 154
16139.27 126
16140.47 137
16141.67 139
16142.87 158
16144.07 148
16145.27 153
16146.48 120
16147.68 147
16148.88 137
16150.08 112
16151.28 130
16152.48 146
16153.68 142
16154.88 138
16156.08 146
16157.28 147
16158.48 134
16159.68 134
16160.88 151
16162.09 161
16163.29 142
16164.49 118
16165.69 133
16166.89 156
16168.09 162
16169.29 134
16170.49 137
16171.70 134
16172.90 136
16174.10 143
16175.30 136
16176.50 137
16177.70 130
16178.91 153
16180.11 148
16181.31 136
16182.51 127
16183.71 124
16184.91 149
16186.12 134
16187.32 154
16188.52 126
16189.72 147
16190.93 137
16192.13 128
16193.33 123
16194.53 147
16195.73 152
16196.94 166
16198.14 155
16199.34 138
16200.54 153
16201.75 149
16202.95 140
16204.15 128
16205.35 168
16206.56 136
16207.76 154
16208.96 132
16210.17 165
16211.37 155
16212.57 155
16213.77 108
16214.98 147
16216.18 143
16217.38 170
16218.59 136
16219.79 159
16220.99 158
16222.20 156
16223.40 126
16224.60 154
16225.81 156
16227.01 157
16228.21 163
16229.42 114
16230.62 140
16231.82 142
16233.03 154
16234.23 151
16235.44 176
16236.64 159
16237.84 157
16239.05 157
16240.25 124
16241.46 131
16242.66 166
16243.86 169
16245.07 138
16246.27 165
16247.48 137
16248.68 166
16249.89 158
16251.09 172
16252.29 158
16253.50 201
16254.70 190
16255.91 197
16257.11 167
16258.32 160
16259.52 160
16260.73 156
16261.93 165
16263.14 157
16264.34 175
16265.55 174
16266.75 167
16267.96 149
16269.16 161
16270.37 159
16271.57 167
16272.78 172
16273.98 163
16275.19 141
16276.39 184
16277.60 160
16278.80 174
16280.01 191
16281.21 173
16282.42 193
16283.63 179
16284.83 189
16286.04 177
16287.24 172
16288.45 177
16289.65 211
16290.86 164
16292.07 167
16293.27 192
16294.48 229
16295.68 172
16296.89 190
16298.10 210
16299.30 196
16300.51 201
16301.71 208
16302.92 188
16304.13 167
16305.33 221
16306.54 210
16307.75 182
16308.95 187
16310.16 211
16311.37 202
16312.57 205
16313.78 191
16314.99 177
16316.19 184
16317.40 157
16318.61 178
16319.81 169
16321.02 155
16322.23 155
16323.44 194
16324.64 181
16325.85 177
16327.06 155
16328.26 164
16329.47 164
16330.68 167
16331.89 142
16333.09 174
16334.30 160
16335.51 154
16336.72 156
16337.92 152
16339.13 165
16340.34 151
16341.55 156
16342.75 159
16343.96 168
16345.17 143
16346.38 140
16347.59 151
16348.79 145
16350.00 142
16351.21 136
16352.42 141
16353.63 143
16354.84 141
16356.04 130
16357.25 128
16358.46 143
16359.67 137
16360.88 136
16362.09 144
16363.29 132
16364.50 169
16365.71 139
16366.92 135
16368.13 128
16369.34 164
16370.55 150
16371.76 118
16372.96 123
16374.17 149
16375.38 150
16376.59 116
16377.80 118
16379.01 124
16380.22 124
16381.43 144
16382.64 146
16383.85 125
16385.06 129
16386.27 131
16387.47 139
16388.68 134
16389.89 128
16391.10 146
16392.31 153
16393.52 150
16394.73 141
16395.94 145
16397.15 144
16398.36 127
16399.57 153
16400.78 152
16401.99 128
16403.20 127
16404.41 144
16405.62 148
16406.83 144
16408.04 161
16409.25 140
16410.46 148
16411.67 132
16412.88 142
16414.09 156
16415.30 150
16416.52 146
16417.73 138
16418.94 145
16420.15 127
16421.36 133
16422.57 104
16423.78 128
16424.99 135
16426.20 130
16427.41 156
16428.62 135
16429.83 121
16431.05 137
16432.26 136
16433.47 146
16434.68 136
16435.89 146
16437.10 126
16438.31 99
16439.52 127
16440.74 122
16441.95 140
16443.16 105
16444.37 135
16445.58 145
16446.79 156
16448.00 136
16449.22 126
16450.43 140
16451.64 125
16452.85 125
16454.06 146
16455.28 155
16456.49 141
16457.70 148
16458.91 138
16460.12 111
16461.34 113
16462.55 142
16463.76 161
16464.97 123
16466.19 123
16467.40 117
16468.61 152
16469.82 129
16471.04 121
16472.25 124
16473.46 125
16474.67 117
16475.89 121
16477.10 122
16478.31 120
16479.52 133
16480.74 127
16481.95 158
16483.16 138
16484.38 133
16485.59 150
16486.80 143
16488.02 125
16489.23 146
16490.44 150
16491.66 125
16492.87 134
16494.08 140
16495.30 110
16496.51 130
16497.72 144
16498.94 140
16500.15 135
16501.36 127
16502.58 128
16503.79 131
16505.00 118
16506.22 133
16507.43 133
16508.65 144
16509.86 137
16511.07 135
16512.29 126
16513.50 140
16514.72 124
16515.93 106
16517.15 133
16518.36 136
16519.57 136
16520.79 128
16522.00 152
16523.22 132
16524.43 147
16525.65 131
16526.86 147
16528.08 144
16529.29 131
16530.51 136
16531.72 143
16532.93 142
16534.15 144
16535.36 167
16536.58 149
16537.79 152
16539.01 145
16540.22 176
16541.44 144
16542.65 130
16543.87 144
16545.09 135
16546.30 163
16547.52 130
16548.73 167
16549.95 148
16551.16 164
16552.38 146
16553.59 157
16554.81 166
16556.02 151
16557.24 154
16558.46 176
16559.67 162
16560.89 152
16562.10 168
16563.32 172
16564.54 171
16565.75 186
16566.97 181
16568.18 180
16569.40 165
16570.62 160
16571.83 203
16573.05 186
16574.27 174
16575.48 157
16576.70 211
16577.91 199
16579.13 196
16580.35 185
16581.56 205
16582.78 217
16584.00 179
16585.21 193
16586.43 181
16587.65 168
16588.87 167
16590.08 175
16591.30 202
16592.52 174
16593.73 149
16594.95 184
16596.17 147
16597.38 172
16598.60 136
16599.82 159
16601.04 163
16602.25 126
16603.47 162
16604.69 157
16605.91 180
16607.12 181
16608.34 162
16609.56 128
16610.78 133
16611.99 148
16613.21 135
16614.43 155
16615.65 151
16616.87 135
16618.08 165
16619.30 149
16620.52 123
16621.74 121
16622.96 145
16624.17 142
16625.39 138
16626.61 152
16627.83 149
16629.05 142
16630.27 137
16631.48 134
16632.70 135
16633.92 152
16635.14 122
16636.36 141
16637.58 150
16638.80 133
16640.02 107
16641.23 114
16642.45 116
16643.67 149
16644.89 153
16646.11 137
16647.33 131
16648.55 114
16649.77 160
16650.99 128
16652.21 129
16653.42 121
16654.64 118
16655.86 148
16657.08 139
16658.30 140
16659.52 138
16660.74 143
16661.96 132
16663.18 154
16664.40 142
16665.62 135
16666.84 118
16668.06 144
16669.28 119
16670.50 135
16671.72 151
16672.94 118
16674.16 155
16675.38 135
16676.60 124
16677.82 118
16679.04 152
16680.26 123
16681.48 127
16682.70 140
16683.92 130
16685.14 135
16686.36 150
16687.58 125
16688.80 129
16690.02 130
16691.24 112
16692.46 133
16693.69 136
16694.91 119
16696.13 115
16697.35 143
16698.57 127
16699.79 128
16701.01 106
16702.23 116
16703.45 128
16704.67 136
16705.90 111
16707.12 122
16708.34 117
16709.56 122
16710.78 121
16712.00 118
16713.22 111
16714.44 121
16715.67 130
16716.89 127
16718.11 125
16719.33 118
16720.55 137
16721.77 150
16723.00 113
16724.22 108
16725.44 125
16726.66 120
16727.88 150
16729.11 104
16730.33 108
16731.55 116
16732.77 129
16733.99 121
16735.22 116
16736.44 122
16737.66 118
16738.88 151
16740.11 130
16741.33 116
16742.55 97
16743.77 126
16745.00 119
16746.22 104
16747.44 115
16748.67 139
16749.89 127
16751.11 105
16752.33 120
16753.56 125
16754.78 131
16756.00 116
16757.23 126
16758.45 113
16759.67 102
16760.90 132
16762.12 119
16763.34 117
16764.57 110
16765.79 143
16767.01 121
16768.24 102
16769.46 127
16770.68 106
16771.91 133
16773.13 126
16774.35 116
16775.58 108
16776.80 106
16778.02 141
16779.25 116
16780.47 123
16781.70 114
16782.92 115
16784.14 117
16785.37 124
16786.59 110
16787.82 122
16789.04 99
16790.27 124
16791.49 117
16792.71 126
16793.94 114
16795.16 138
16796.39 143
16797.61 121
16798.84 105
16800.06 108
16801.29 138
16802.51 133
16803.74 116
16804.96 127
16806.19 139
16807.41 133
16808.64 125
16809.86 104
16811.09 150
16812.31 127
16813.54 111
16814.76 130
16815.99 133
16817.21 145
16818.44 136
16819.66 107
16820.89 113
16822.11 136
16823.34 129
16824.56 130
16825.79 129
16827.01 141
16828.24 114
16829.47 141
16830.69 118
16831.92 122
16833.14 112
16834.37 123
16835.60 129
16836.82 131
16838.05 144
16839.27 139
16840.50 144
16841.73 129
16842.95 154
16844.18 131
16845.40 143
16846.63 136
16847.86 169
16849.08 134
16850.31 136
16851.54 133
16852.76 150
16853.99 142
16855.22 139
16856.44 154
16857.67 152
16858.90 152
16860.12 128
16861.35 151
16862.58 148
16863.80 154
16865.03 163
16866.26 165
16867.49 168
16868.71 168
16869.94 180
16871.17 166
16872.39 180
16873.62 171
16874.85 180
16876.08 203
16877.30 177
16878.53 165
16879.76 211
16880.99 197
16882.21 180
16883.44 194
16884.67 201
16885.90 174
16887.13 197
16888.35 187
16889.58 159
16890.81 174
16892.04 209
16893.27 198
16894.49 181
16895.72 190
16896.95 181
16898.18 181
16899.41 185
16900.63 174
16901.86 183
16903.09 206
16904.32 186
16905.55 176
16906.78 152
16908.01 162
16909.23 172
16910.46 165
16911.69 166
16912.92 177
16914.15 139
16915.38 161
16916.61 154
16917.84 137
16919.06 146
16920.29 146
16921.52 163
16922.75 140
16923.98 128
16925.21 144
16926.44 167
16927.67 142
16928.90 133
16930.13 136
16931.36 121
16932.59 147
16933.82 153
16935.05 111
16936.27 139
16937.50 144
16938.73 172
16939.96 148
16941.19 129
16942.42 153
16943.65 156
16944.88 148
16946.11 131
16947.34 124
16948.57 151
16949.80 147
16951.03 153
16952.26 143
16953.49 108
16954.72 136
16955.95 155
16957.19 151
16958.42 144
16959.65 135
16960.88 148
16962.11 138
16963.34 146
16964.57 134
16965.80 135
16967.03 138
16968.26 144
16969.49 114
16970.72 129
16971.95 132
16973.18 142
16974.42 147
16975.65 135
16976.88 141
16978.11 130
16979.34 131
16980.57 121
16981.80 120
16983.03 142
16984.26 126
16985.50 134
16986.73 129
16987.96 113
16989.19 131
16990.42 124
16991.65 132
16992.89 147
16994.12 138
16995.35 145
16996.58 134
16997.81 163
16999.04 141
17000.28 106
17001.51 103
17002.74 130
17003.97 141
17005.20 134
17006.44 134
17007.67 139
17008.90 136
17010.13 119
17011.37 115
17012.60 128
17013.83 132
17015.06 119
17016.30 124
17017.53 99
17018.76 113
17019.99 137
17021.23 133
17022.46 125
17023.69 115
17024.92 141
17026.16 128
17027.39 126
17028.62 133
17029.86 130
17031.09 138
17032.32 139
17033.56 140
17034.79 129
17036.02 124
17037.26 135
17038.49 122
17039.72 120
17040.96 104
17042.19 107
17043.42 105
17044.66 93
17045.89 120
17047.12 128
17048.36 141
17049.59 132
17050.82 121
17052.06 101
17053.29 122
17054.53 128
17055.76 107
17056.99 101
17058.23 127
17059.46 121
17060.70 107
17061.93 113
17063.16 112
17064.40 113
17065.63 116
17066.87 120
17068.10 121
17069.34 138
17070.57 105
17071.81 106
17073.04 114
17074.27 110
17075.51 115
17076.74 146
17077.98 131
17079.21 130
17080.45 104
17081.68 115
17082.92 106
17084.15 119
17085.39 106
17086.62 88
17087.86 102
17089.09 115
17090.33 116
17091.56 98
17092.80 105
17094.04 120
17095.27 126
17096.51 114
17097.74 106
17098.98 106
17100.21 116
17101.45 107
17102.68 96
17103.92 105
17105.16 126
17106.39 107
17107.63 114
17108.86 110
17110.10 105
17111.33 107
17112.57 133
17113.81 116
17115.04 117
17116.28 103
17117.52 106
17118.75 114
17119.99 101
17121.22 102
17122.46 107
17123.70 111
17124.93 122
17126.17 107
17127.41 94
17128.64 130
17129.88 117
17131.12 100
17132.35 118
17133.59 114
17134.83 101
17136.06 109
17137.30 94
17138.54 110
17139.77 118
17141.01 128
17142.25 131
17143.49 99
17144.72 105
17145.96 109
17147.20 118
17148.43 121
17149.67 119
17150.91 115
17152.15 116
17153.38 110
17154.62 84
17155.86 95
17157.10 111
17158.33 118
17159.57 104
17160.81 109
17162.05 95
17163.29 93
17164.52 103
17165.76 101
17167.00 100
17168.24 104
17169.48 113
17170.71 116
17171.95 97
17173.19 101
17174.43 105
17175.67 104
17176.91 105
17178.14 109
17179.38 98
17180.62 105
17181.86 96
17183.10 109
17184.34 94
17185.57 115
17186.81 118
17188.05 133
17189.29 112
17190.53 117
17191.77 113
17193.01 119
17194.25 121
17195.49 84
17196.72 99
17197.96 94
17199.20 103
17200.44 109
17201.68 94
17202.92 99
17204.16 108
17205.40 121
17206.64 110
17207.88 100
17209.12 81
17210.36 95
17211.60 119
17212.84 95
17214.08 98
17215.32 99
17216.56 111
17217.80 102
17219.04 112
17220.28 119
17221.52 133
17222.76 104
17224.00 107
17225.24 101
17226.48 108
17227.72 103
17228.96 112
17230.20 112
17231.44 85
17232.68 102
17233.92 98
17235.16 89
17236.40 103
17237.64 116
17238.88 97
17240.12 101
17241.36 115
17242.60 96
17243.84 112
17245.08 133
17246.32 124
17247.57 106
17248.81 91
17250.05 100
17251.29 96
17252.53 91
17253.77 78
17255.01 94
17256.25 97
17257.49 109
17258.74 111
17259.98 106
17261.22 100
17262.46 107
17263.70 87
17264.94 94
17266.18 102
17267.43 115
17268.67 100
17269.91 103
17271.15 120
17272.39 97
17273.63 103
17274.88 85
17276.12 95
17277.36 121
17278.60 92
17279.84 99
17281.09 82
17282.33 84
17283.57 105
17284.81 116
17286.06 93
17287.30 77
17288.54 80
17289.78 87
17291.02 86
17292.27 85
17293.51 84
17294.75 113
17296.00 118
17297.24 112
17298.48 98
17299.72 96
17300.97 96
17302.21 103
17303.45 90
17304.70 106
17305.94 100
17307.18 115
17308.42 97
17309.67 91
17310.91 105
17312.15 99
17313.40 100
17314.64 98
17315.88 103
17317.13 105
17318.37 104
17319.61 113
17320.86 110
17322.10 100
17323.34 101
17324.59 99
17325.83 99
17327.08 99
17328.32 120
17329.56 111
17330.81 103
17332.05 103
17333.30 78
17334.54 95
17335.78 97
17337.03 129
17338.27 107
17339.52 112
17340.76 101
17342.00 99
17343.25 106
17344.49 107
17345.74 113
17346.98 85
17348.23 95
17349.47 99
17350.72 123
17351.96 120
17353.21 101
17354.45 92
17355.70 123
17356.94 103
17358.18 123
17359.43 119
17360.67 86
17361.92 88
17363.16 127
17364.41 96
17365.66 116
17366.90 106
17368.15 108
17369.39 109
17370.64 104
17371.88 83
17373.13 99
17374.37 97
17375.62 86
17376.86 83
17378.11 100
17379.35 110
17380.60 100
17381.85 99
17383.09 96
17384.34 117
17385.58 90
17386.83 101
17388.08 91
17389.32 130
17390.57 102
17391.81 105
17393.06 107
17394.31 110
17395.55 104
17396.80 130
17398.04 94
17399.29 102
17400.54 102
17401.78 127
17403.03 97
17404.28 108
17405.52 96
17406.77 94
17408.02 113
17409.26 100
17410.51 105
17411.76 105
17413.00 104
17414.25 98
17415.50 107
17416.75 81
17417.99 100
17419.24 112
17420.49 88
17421.73 102
17422.98 86
17424.23 104
17425.48 103
17426.72 99
17427.97 105
17429.22 113
17430.46 121
17431.71 94
17432.96 105
17434.21 99
17435.46 98
17436.70 110
17437.95 95
17439.20 102
17440.45 101
17441.69 102
17442.94 92
17444.19 89
17445.44 108
17446.69 96
17447.93 119
17449.18 103
17450.43 109
17451.68 113
17452.93 114
17454.18 102
17455.42 104
17456.67 111
17457.92 113
17459.17 115
17460.42 100
17461.67 106
17462.92 86
17464.16 112
17465.41 124
17466.66 111
17467.91 101
17469.16 94
17470.41 104
17471.66 124
17472.91 110
17474.16 127
17475.40 98
17476.65 117
17477.90 106
17479.15 89
17480.40 96
17481.65 108
17482.90 103
17484.15 108
17485.40 114
17486.65 100
17487.90 99
17489.15 120
17490.40 109
17491.65 99
17492.90 107
17494.15 113
17495.40 127
17496.65 117
17497.90 116
17499.15 119
17500.40 139
17501.65 117
17502.90 116
17504.15 134
17505.40 124
17506.65 124
17507.90 158
17509.15 128
17510.40 118
17511.65 118
17512.90 125
17514.15 129
17515.40 87
17516.65 134
17517.90 112
17519.15 137
17520.40 126
17521.65 144
17522.90 141
17524.15 153
17525.41 128
17526.66 125
17527.91 149
17529.16 160
17530.41 151
17531.66 140
17532.91 154
17534.16 138
17535.41 143
17536.67 168
17537.92 144
17539.17 131
17540.42 139
17541.67 130
17542.92 141
17544.17 138
17545.43 147
17546.68 136
17547.93 125
17549.18 136
17550.43 140
17551.68 134
17552.94 132
17554.19 145
17555.44 129
17556.69 134
17557.94 120
17559.20 132
17560.45 122
17561.70 134
17562.95 140
17564.21 137
17565.46 115
17566.71 132
17567.96 132
17569.21 137
17570.47 143
17571.72 127
17572.97 154
17574.22 132
17575.48 135
17576.73 135
17577.98 139
17579.24 131
17580.49 123
17581.74 125
17582.99 147
17584.25 133
17585.50 127
17586.75 143
17588.01 114
17589.26 127
17590.51 112
17591.77 136
17593.02 134
17594.27 129
17595.53 126
17596.78 149
17598.03 144
17599.29 180
17600.54 155
17601.79 145
17603.05 127
17604.30 137
17605.56 159
17606.81 143
17608.06 138
17609.32 150
17610.57 176
17611.82 173
17613.08 140
17614.33 126
17615.59 148
17616.84 138
17618.10 140
17619.35 130
17620.60 140
17621.86 146
17623.11 165
17624.37 118
17625.62 125
17626.88 136
17628.13 134
17629.39 159
17630.64 145
17631.89 122
17633.15 150
17634.40 143
17635.66 131
17636.91 128
17638.17 123
17639.42 134
17640.68 124
17641.93 115
17643.19 114
17644.44 108
17645.70 142
17646.95 126
17648.21 129
17649.47 126
17650.72 113
17651.98 119
17653.23 123
17654.49 116
17655.74 125
17657.00 128
17658.25 139
17659.51 122
17660.77 125
17662.02 123
17663.28 105
17664.53 117
17665.79 86
17667.04 123
17668.30 137
17669.56 126
17670.81 143
17672.07 113
17673.33 121
17674.58 124
17675.84 128
17677.09 138
17678.35 99
17679.61 138
17680.86 109
17682.12 109
17683.38 119
17684.63 121
17685.89 113
17687.15 104
17688.40 123
17689.66 115
17690.92 110
17692.17 89
17693.43 117
17694.69 110
17695.94 120
17697.20 106
17698.46 114
17699.72 120
17700.97 112
17702.23 113
17703.49 121
17704.74 138
17706.00 115
17707.26 121
17708.52 110
17709.77 109
17711.03 118
17712.29 124
17713.55 110
17714.80 101
17716.06 100
17717.32 107
17718.58 112
17719.84 111
17721.09 101
17722.35 93
17723.61 116
17724.87 110
17726.13 122
17727.38 117
17728.64 121
17729.90 119
17731.16 115
17732.42 103
17733.67 105
17734.93 105
17736.19 130
17737.45 136
17738.71 121
17739.97 99
17741.23 105
17742.48 111
17743.74 98
17745.00 115
17746.26 101
17747.52 127
17748.78 116
17750.04 128
17751.30 124
17752.55 120
17753.81 112
17755.07 115
17756.33 116
17757.59 113
17758.85 127
17760.11 114
17761.37 105
17762.63 98
17763.89 102
17765.15 118
17766.41 128
17767.67 116
17768.93 121
17770.19 126
17771.45 118
17772.70 122
17773.96 130
17775.22 93
17776.48 100
17777.74 118
17779.00 110
17780.26 102
17781.52 120
17782.78 119
17784.04 105
17785.30 121
17786.56 91
17787.82 99
17789.09 99
17790.35 93
17791.61 112
17792.87 107
17794.13 118
17795.39 93
17796.65 100
17797.91 98
17799.17 94
17800.43 101
17801.69 102
17802.95 105
17804.21 128
17805.47 98
17806.73 106
17808.00 100
17809.26 106
17810.52 98
17811.78 104
17813.04 102
17814.30 93
17815.56 98
17816.82 97
17818.08 96
17819.35 89
17820.61 98
17821.87 94
17823.13 113
17824.39 82
17825.65 100
17826.92 105
17828.18 90
17829.44 99
17830.70 97
17831.96 98
17833.22 80
17834.49 73
17835.75 100
17837.01 121
17838.27 108
17839.53 106
17840.80 100
17842.06 91
17843.32 81
17844.58 101
17845.85 87
17847.11 98
17848.37 95
17849.63 119
17850.89 78
17852.16 90
17853.42 80
17854.68 107
17855.95 112
17857.21 92
17858.47 85
17859.73 112
17861.00 119
17862.26 90
17863.52 100
17864.79 79
17866.05 85
17867.31 93
17868.57 85
17869.84 74
17871.10 99
17872.36 98
17873.63 103
17874.89 102
17876.15 77
17877.42 89
17878.68 79
17879.94 99
17881.21 73
17882.47 100
17883.74 86
17885.00 99
17886.26 89
17887.53 108
17888.79 84
17890.05 100
17891.32 91
17892.58 98
17893.85 92
17895.11 88
17896.37 87
17897.64 89
17898.90 84
17900.17 70
17901.43 98
17902.70 82
17903.96 102
17905.22 96
17906.49 103
17907.75 100
17909.02 117
17910.28 71
17911.55 97
17912.81 93
17914.08 103
17915.34 88
17916.61 94
17917.87 112
17919.14 86
17920.40 89
17921.67 80
17922.93 92
17924.20 96
17925.46 117
17926.73 74
17927.99 89
17929.26 79
17930.52 111
17931.79 93
17933.05 106
17934.32 85
17935.58 94
17936.85 104
17938.12 91
17939.38 74
17940.65 96
17941.91 103
17943.18 110
17944.44 101
17945.71 66
17946.98 68
17948.24 105
17949.51 108
17950.77 101
17952.04 83
17953.31 81
17954.57 103
17955.84 102
17957.10 100
17958.37 94
17959.64 84
17960.90 102
17962.17 78
17963.44 88
17964.70 89
17965.97 86
17967.24 83
17968.50 101
17969.77 58
17971.04 91
17972.30 91
17973.57 91
17974.84 105
17976.10 95
17977.37 94
17978.64 94
17979.91 90
17981.17 84
17982.44 120
17983.71 98
17984.97 89
17986.24 86
17987.51 91
17988.78 88
17990.04 98
17991.31 67
17992.58 89
17993.85 98
17995.11 121
17996.38 79
17997.65 78
17998.92 109
18000.18 96
18001.45 104
18002.72 91
18003.99 90
18005.26 81
18006.52 97
18007.79 71
18009.06 94
18010.33 106
18011.60 104
18012.86 100
18014.13 92
18015.40 94
18016.67 82
18017.94 107
18019.21 97
18020.47 99
18021.74 81
18023.01 89
18024.28 88
18025.55 100
18026.82 86
18028.09 97
18029.36 75
18030.62 110
18031.89 88
18033.16 89
18034.43 108
18035.70 108
18036.97 106
18038.24 80
18039.51 95
18040.78 101
18042.05 105
18043.32 99
18044.59 86
18045.85 91
18047.12 89
18048.39 103
18049.66 78
18050.93 86
18052.20 91
18053.47 115
18054.74 106
18056.01 90
18057.28 82
18058.55 96
18059.82 93
18061.09 92
18062.36 101
18063.63 107
18064.90 94
18066.17 103
18067.44 86
18068.71 86
18069.98 106
18071.25 118
18072.52 90
18073.79 99
18075.06 109
18076.33 92
18077.60 95
18078.87 100
18080.15 87
18081.42 85
18082.69 84
18083.96 85
18085.23 108
18086.50 79
18087.77 80
18089.04 78
18090.31 91
18091.58 98
18092.85 100
18094.12 82
18095.40 96
18096.67 109
18097.94 91
18099.21 89
18100.48 106
18101.75 85
18103.02 81
18104.30 98
18105.57 83
18106.84 94
18108.11 98
18109.38 91
18110.65 86
18111.92 97
18113.20 104
18114.47 94
18115.74 108
18117.01 106
18118.28 105
18119.56 78
18120.83 90
18122.10 79
18123.37 91
18124.64 101
18125.92 97
18127.19 94
18128.46 95
18129.73 104
18131.01 109
18132.28 113
18133.55 111
18134.82 97
18136.10 91
18137.37 110
18138.64 91
18139.91 94
18141.19 100
18142.46 99
18143.73 79
18145.01 82
18146.28 71
18147.55 81
18148.82 90
18150.10 97
18151.37 104
18152.64 88
18153.92 99
18155.19 84
18156.46 96
18157.74 72
18159.01 76
18160.28 85
18161.56 73
18162.83 81
18164.10 105
18165.38 80
18166.65 102
18167.93 87
18169.20 95
18170.47 110
18171.75 104
18173.02 75
18174.29 102
18175.57 91
18176.84 98
18178.12 87
18179.39 85
18180.66 78
18181.94 82
18183.21 94
18184.49 73
18185.76 97
18187.04 80
18188.31 92
18189.59 94
18190.86 99
18192.13 102
18193.41 94
18194.68 99
18195.96 96
18197.23 83
18198.51 109
18199.78 89
18201.06 82
18202.33 95
18203.61 84
18204.88 93
18206.16 85
18207.43 105
18208.71 99
18209.98 112
18211.26 123
18212.53 104
18213.81 70
18215.08 95
18216.36 119
18217.63 105
18218.91 79
18220.19 87
18221.46 105
18222.74 99
18224.01 119
18225.29 88
18226.56 89
18227.84 94
18229.12 111
18230.39 100
18231.67 93
18232.94 84
18234.22 103
18235.50 103
18236.77 93
18238.05 95
18239.32 102
18240.60 115
18241.88 82
18243.15 98
18244.43 101
18245.71 93
18246.98 99
18248.26 93
18249.54 83
18250.81 95
18252.09 102
18253.37 116
18254.64 89
18255.92 86
18257.20 100
18258.47 100
18259.75 89
18261.03 88
18262.30 104
18263.58 90
18264.86 108
18266.13 99
18267.41 94
18268.69 94
18269.97 95
18271.24 78
18272.52 76
18273.80 82
18275.08 106
18276.35 94
18277.63 77
18278.91 104
18280.19 116
18281.46 107
18282.74 102
18284.02 70
18285.30 82
18286.58 86
18287.85 84
18289.13 97
18290.41 95
18291.69 93
18292.97 107
18294.24 98
18295.52 92
18296.80 95
18298.08 91
18299.36 87
18300.63 93
18301.91 98
18303.19 113
18304.47 114
18305.75 111
18307.03 86
18308.31 98
18309.58 96
18310.86 94
18312.14 91
18313.42 90
18314.70 96
18315.98 88
18317.26 98
18318.54 99
18319.82 87
18321.09 98
18322.37 101
18323.65 107
18324.93 88
18326.21 70
18327.49 95
18328.77 104
18330.05 91
18331.33 97
18332.61 98
18333.89 83
18335.17 100
18336.45 109
18337.73 111
18339.01 91
18340.29 87
18341.57 86
18342.85 93
18344.13 100
18345.41 81
18346.69 106
18347.97 114
18349.25 120
18350.53 86
18351.81 103
18353.09 87
18354.37 96
18355.65 93
18356.93 96
18358.21 81
18359.49 94
18360.77 101
18362.05 102
18363.33 99
18364.61 90
18365.89 113
18367.17 92
18368.45 99
18369.73 80
18371.01 92
18372.29 85
18373.58 110
18374.86 77
18376.14 82
18377.42 109
18378.70 108
18379.98 83
18381.26 77
18382.54 82
18383.82 96
18385.11 98
18386.39 88
18387.67 81
18388.95 85
18390.23 107
18391.51 94
18392.79 103
18394.08 70
18395.36 99
18396.64 116
18397.92 103
18399.20 97
18400.49 91
18401.77 98
18403.05 101
18404.33 110
18405.61 79
18406.90 92
18408.18 107
18409.46 98
18410.74 80
18412.02 87
18413.31 74
18414.59 86
18415.87 97
18417.15 75
18418.44 84
18419.72 91
18421.00 92
18422.28 91
18423.57 76
18424.85 91
18426.13 91
18427.41 77
18428.70 81
18429.98 97
18431.26 105
18432.55 85
18433.83 89
18435.11 93
18436.40 100
18437.68 102
18438.96 108
18440.25 78
18441.53 56
18442.81 102
18444.10 118
18445.38 116
18446.66 73
18447.95 96
18449.23 85
18450.51 100
18451.80 91
18453.08 97
18454.36 90
18455.65 98
18456.93 78
18458.22 90
18459.50 76
18460.78 91
18462.07 98
18463.35 90
18464.64 75
18465.92 81
18467.20 97
18468.49 104
18469.77 87
18471.06 79
18472.34 94
18473.63 90
18474.91 98
18476.19 75
18477.48 91
18478.76 103
18480.05 94
18481.33 98
18482.62 80
18483.90 102
18485.19 77
18486.47 74
18487.76 90
18489.04 79
18490.33 88
18491.61 103
18492.90 109
18494.18 95
18495.47 97
18496.75 106
18498.04 92
18499.32 88
18500.61 96
18501.89 98
18503.18 82
18504.46 103
18505.75 88
18507.04 93
18508.32 83
18509.61 88
18510.89 112
18512.18 83
18513.46 93
18514.75 79
18516.04 87
18517.32 86
18518.61 76
18519.89 88
18521.18 81
18522.47 97
18523.75 90
18525.04 92
18526.32 105
18527.61 90
18528.90 88
18530.18 85
18531.47 84
18532.76 87
18534.04 78
18535.33 81
18536.62 92
18537.90 93
18539.19 76
18540.48 97
18541.76 116
18543.05 97
18544.34 86
18545.62 95
18546.91 82
18548.20 94
18549.48 86
18550.77 95
18552.06 94
18553.35 84
18554.63 87
18555.92 91
18557.21 81
18558.50 82
18559.78 100
18561.07 80
18562.36 104
18563.65 109
18564.93 90
18566.22 100
18567.51 85
18568.80 98
18570.08 98
18571.37 95
18572.66 104
18573.95 86
18575.24 90
18576.52 91
18577.81 86
18579.10 79
18580.39 100
18581.68 91
18582.96 89
18584.25 119
18585.54 82
18586.83 115
18588.12 119
18589.41 95
18590.69 109
18591.98 109
18593.27 122
18594.56 117
18595.85 107
18597.14 115
18598.43 119
18599.71 110
18601.00 111
18602.29 126
18603.58 105
18604.87 111
18606.16 95
18607.45 114
18608.74 110
18610.03 144
18611.32 110
18612.61 117
18613.89 101
18615.18 104
18616.47 96
18617.76 107
18619.05 103
18620.34 119
18621.63 109
18622.92 114
18624.21 95
18625.50 95
18626.79 87
18628.08 109
18629.37 101
18630.66 88
18631.95 111
18633.24 108
18634.53 106
18635.82 100
18637.11 83
18638.40 93
18639.69 94
18640.98 69
18642.27 104
18643.56 102
18644.85 111
18646.14 100
18647.43 103
18648.72 77
18650.01 81
18651.30 98
18652.59 120
18653.89 84
18655.18 90
18656.47 76
18657.76 98
18659.05 95
18660.34 87
18661.63 85
18662.92 86
18664.21 78
18665.50 89
18666.79 99
18668.09 101
18669.38 103
18670.67 95
18671.96 101
18673.25 99
18674.54 91
18675.83 84
18677.13 101
18678.42 76
18679.71 76
18681.00 93
18682.29 80
18683.58 95
18684.88 69
18686.17 85
18687.46 92
18688.75 88
18690.04 87
18691.33 75
18692.63 91
18693.92 89
18695.21 94
18696.50 107
18697.80 96
18699.09 87
18700.38 88
18701.67 96
18702.96 92
18704.26 85
18705.55 89
18706.84 98
18708.13 89
18709.43 88
18710.72 92
18712.01 88
18713.31 96
18714.60 92
18715.89 68
18717.18 72
18718.48 86
18719.77 99
18721.06 72
18722.36 87
18723.65 84
18724.94 98
18726.24 94
18727.53 71
18728.82 73
18730.12 94
18731.41 90
18732.70 84
18734.00 85
18735.29 85
18736.58 92
18737.88 87
18739.17 88
18740.46 73
18741.76 84
18743.05 88
18744.34 91
18745.64 86
18746.93 85
18748.23 65
18749.52 90
18750.81 88
18752.11 86
18753.40 69
18754.70 79
18755.99 89
18757.29 97
18758.58 86
18759.87 81
18761.17 90
18762.46 93
18763.76 92
18765.05 66
18766.35 74
18767.64 77
18768.94 100
18770.23 105
18771.53 57
18772.82 78
18774.11 77
18775.41 99
18776.70 83
18778.00 86
18779.29 83
18780.59 92
18781.89 95
18783.18 88
18784.48 94
18785.77 82
18787.07 86
18788.36 85
18789.66 89
18790.95 86
18792.25 93
18793.54 73
18794.84 95
18796.13 103
18797.43 95
18798.73 90
18800.02 95
18801.32 96
18802.61 106
18803.91 91
18805.20 78
18806.50 83
18807.80 92
18809.09 84
18810.39 81
18811.69 82
18812.98 82
18814.28 88
18815.57 62
18816.87 81
18818.17 76
18819.46 74
18820.76 73
18822.06 89
18823.35 83
18824.65 68
18825.95 76
18827.24 92
18828.54 101
18829.84 75
18831.13 76
18832.43 74
18833.73 87
18835.02 77
18836.32 70
18837.62 77
18838.91 87
18840.21 92
18841.51 79
18842.81 67
18844.10 77
18845.40 85
18846.70 94
18848.00 76
18849.29 73
18850.59 80
18851.89 82
18853.19 89
18854.48 86
18855.78 97
18857.08 87
18858.38 90
18859.67 94
18860.97 102
18862.27 73
18863.57 68
18864.87 74
18866.16 70
18867.46 83
18868.76 78
18870.06 90
18871.36 108
18872.66 92
18873.95 71
18875.25 87
18876.55 75
18877.85 67
18879.15 80
18880.45 89
18881.74 67
18883.04 88
18884.34 82
18885.64 105
18886.94 83
18888.24 74
18889.54 72
18890.84 83
18892.13 68
18893.43 76
18894.73 82
18896.03 68
18897.33 72
18898.63 83
18899.93 90
18901.23 82
18902.53 65
18903.83 97
18905.13 82
18906.43 75
18907.73 70
18909.02 85
18910.32 92
18911.62 75
18912.92 81
18914.22 83
18915.52 85
18916.82 89
18918.12 93
18919.42 82
18920.72 75
18922.02 76
18923.32 73
18924.62 85
18925.92 71
18927.22 66
18928.52 94
18929.82 77
18931.12 68
18932.42 87
18933.72 95
18935.02 72
18936.32 85
18937.63 102
18938.93 77
18940.23 74
18941.53 83
18942.83 86
18944.13 67
18945.43 54
18946.73 67
18948.03 71
18949.33 80
18950.63 66
18951.93 62
18953.23 78
18954.54 74
18955.84 77
18957.14 73
18958.44 81
18959.74 65
18961.04 65
18962.34 100
18963.64 119
18964.95 86
18966.25 62
18967.55 81
18968.85 90
18970.15 72
18971.45 78
18972.76 87
18974.06 94
18975.36 77
18976.66 89
18977.96 69
18979.27 65
18980.57 74
18981.87 82
18983.17 77
18984.47 85
18985.78 84
18987.08 97
18988.38 74
18989.68 84
18990.98 70
18992.29 89
18993.59 78
18994.89 82
18996.19 101
18997.50 75
18998.80 77
19000.10 80
19001.40 78
19002.71 61
19004.01 75
19005.31 75
19006.62 84
19007.92 86
19009.22 88
19010.53 87
19011.83 83
19013.13 93
19014.43 79
19015.74 95
19017.04 91
19018.34 81
19019.65 87
19020.95 96
19022.25 83
19023.56 77
19024.86 73
19026.16 86
19027.47 80
19028.77 80
19030.08 86
19031.38 100
19032.68 70
19033.99 64
19035.29 85
19036.59 77
19037.90 84
19039.20 94
19040.51 98
19041.81 67
19043.11 66
19044.42 57
19045.72 85
19047.03 101
19048.33 83
19049.64 94
19050.94 70
19052.25 65
19053.55 61
19054.85 72
19056.16 81
19057.46 74
19058.77 93
19060.07 93
19061.38 73
19062.68 79
19063.99 61
19065.29 93
19066.60 73
19067.90 78
19069.21 75
19070.51 81
19071.82 82
19073.12 84
19074.43 87
19075.73 77
19077.04 71
19078.34 90
19079.65 91
19080.95 85
19082.26 96
19083.57 80
19084.87 84
19086.18 77
19087.48 57
19088.79 78
19090.09 67
19091.40 74
19092.71 89
19094.01 95
19095.32 94
19096.62 76
19097.93 78
19099.24 87
19100.54 95
19101.85 85
19103.15 85
19104.46 88
19105.77 73
19107.07 69
19108.38 88
19109.69 104
19110.99 73
19112.30 89
19113.60 88
19114.91 106
19116.22 82
19117.52 83
19118.83 79
19120.14 76
19121.45 87
19122.75 91
19124.06 87
19125.37 71
19126.67 90
19127.98 95
19129.29 92
19130.59 72
19131.90 59
19133.21 76
19134.52 74
19135.82 92
19137.13 79
19138.44 81
19139.75 89
19141.05 107
19142.36 86
19143.67 77
19144.98 72
19146.28 83
19147.59 100
19148.90 72
19150.21 64
19151.51 87
19152.82 83
19154.13 71
19155.44 73
19156.75 67
19158.05 85
19159.36 88
19160.67 81
19161.98 92
19163.29 85
19164.60 80
19165.90 95
19167.21 73
19168.52 71
19169.83 71
19171.14 80
19172.45 77
19173.75 85
19175.06 75
19176.37 67
19177.68 89
19178.99 88
19180.30 69
19181.61 81
19182.92 88
19184.23 76
19185.53 69
19186.84 53
19188.15 61
19189.46 78
19190.77 105
19192.08 79
19193.39 73
19194.70 67
19196.01 91
19197.32 72
19198.63 86
19199.94 90
19201.25 72
19202.56 85
19203.87 60
19205.17 71
19206.48 65
19207.79 83
19209.10 77
19210.41 76
19211.72 69
19213.03 86
19214.34 76
19215.65 75
19216.96 62
19218.27 54
19219.58 69
19220.89 69
19222.21 65
19223.52 59
19224.83 85
19226.14 75
19227.45 90
19228.76 86
19230.07 83
19231.38 83
19232.69 79
19234.00 83
19235.31 80
19236.62 61
19237.93 77
19239.24 71
19240.55 86
19241.86 69
19243.18 62
19244.49 83
19245.80 81
19247.11 75
19248.42 61
19249.73 74
19251.04 69
19252.35 76
19253.67 83
19254.98 65
19256.29 65
19257.60 90
19258.91 90
19260.22 98
19261.53 68
19262.85 84
19264.16 84
19265.47 80
19266.78 79
19268.09 73
19269.40 85
19270.72 77
19272.03 88
19273.34 62
19274.65 89
19275.96 83
19277.28 83
19278.59 77
19279.90 68
19281.21 62
19282.53 68
19283.84 87
19285.15 89
19286.46 63
19287.78 76
19289.09 77
19290.40 64
19291.71 81
19293.03 57
19294.34 81
19295.65 60
19296.96 71
19298.28 68
19299.59 57
19300.90 63
19302.22 80
19303.53 79
19304.84 66
19306.16 78
19307.47 75
19308.78 77
19310.10 74
19311.41 79
19312.72 72
19314.04 65
19315.35 82
19316.66 74
19317.98 65
19319.29 88
19320.60 77
19321.92 70
19323.23 79
19324.54 69
19325.86 87
19327.17 80
19328.49 80
19329.80 64
19331.11 78
19332.43 81
19333.74 75
19335.06 49
19336.37 89
19337.68 69
19339.00 89
19340.31 76
19341.63 85
19342.94 78
19344.26 74
19345.57 83
19346.89 85
19348.20 82
19349.51 62
19350.83 88
19352.14 72
19353.46 80
19354.77 61
19356.09 77
19357.40 74
19358.72 76
19360.03 61
19361.35 55
19362.66 83
19363.98 91
19365.29 74
19366.61 80
19367.92 78
19369.24 74
19370.55 82
19371.87 68
19373.19 70
19374.50 77
19375.82 99
19377.13 85
19378.45 68
19379.76 69
19381.08 72
19382.39 85
19383.71 80
19385.03 85
19386.34 73
19387.66 82
19388.97 97
19390.29 111
19391.61 78
19392.92 68
19394.24 81
19395.55 100
19396.87 79
19398.19 75
19399.50 71
19400.82 68
19402.14 53
19403.45 84
19404.77 78
19406.09 68
19407.40 81
19408.72 82
19410.04 86
19411.35 82
19412.67 59
19413.99 63
19415.30 80
19416.62 85
19417.94 73
19419.25 68
19420.57 75
19421.89 82
19423.21 90
19424.52 92
19425.84 82
19427.16 58
19428.47 69
19429.79 96
19431.11 89
19432.43 58
19433.74 69
19435.06 99
19436.38 97
19437.70 62
19439.01 87
19440.33 82
19441.65 101
19442.97 71
19444.29 88
19445.60 86
19446.92 83
19448.24 96
19449.56 87
19450.88 91
19452.19 73
19453.51 92
19454.83 101
19456.15 73
19457.47 86
19458.78 76
19460.10 90
19461.42 75
19462.74 83
19464.06 90
19465.38 77
19466.70 99
19468.01 97
19469.33 97
19470.65 91
19471.97 99
19473.29 86
19474.61 75
19475.93 68
19477.25 66
19478.57 77
19479.88 92
19481.20 72
19482.52 73
19483.84 77
19485.16 73
19486.48 67
19487.80 67
19489.12 85
19490.44 82
19491.76 90
19493.08 71
19494.40 70
19495.72 75
19497.04 93
19498.36 86
19499.68 80
19501.00 61
19502.32 78
19503.64 75
19504.96 73
19506.28 61
19507.60 78
19508.92 72
19510.24 85
19511.56 70
19512.88 78
19514.20 87
19515.52 81
19516.84 86
19518.16 78
19519.48 78
19520.80 87
19522.12 83
19523.44 86
19524.76 79
19526.08 71
19527.40 89
19528.72 76
19530.04 94
19531.36 73
19532.68 59
19534.00 74
19535.33 74
19536.65 67
19537.97 53
19539.29 78
19540.61 95
19541.93 84
19543.25 71
19544.57 58
19545.89 65
19547.22 69
19548.54 83
19549.86 78
19551.18 70
19552.50 76
19553.82 80
19555.15 59
19556.47 73
19557.79 68
19559.11 76
19560.43 70
19561.75 80
19563.08 72
19564.40 67
19565.72 88
19567.04 82
19568.36 76
19569.69 72
19571.01 73
19572.33 94
19573.65 74
19574.97 59
19576.30 69
19577.62 71
19578.94 74
19580.26 77
19581.59 75
19582.91 70
19584.23 87
19585.55 94
19586.88 82
19588.20 80
19589.52 93
19590.85 93
19592.17 82
19593.49 92
19594.81 80
19596.14 79
19597.46 95
19598.78 85
19600.11 69
19601.43 61
19602.75 79
19604.08 57
19605.40 72
19606.72 65
19608.05 88
19609.37 80
19610.69 60
19612.02 67
19613.34 80
19614.66 95
19615.99 82
19617.31 89
19618.64 71
19619.96 62
19621.28 76
19622.61 75
19623.93 61
19625.26 86
19626.58 75
19627.90 93
19629.23 77
19630.55 74
19631.88 73
19633.20 81
19634.52 73
19635.85 76
19637.17 62
19638.50 73
19639.82 63
19641.15 76
19642.47 84
19643.80 85
19645.12 59
19646.45 76
19647.77 80
19649.09 61
19650.42 67
19651.74 93
19653.07 90
19654.39 91
19655.72 73
19657.04 71
19658.37 91
19659.69 67
19661.02 84
19662.35 100
19663.67 76
19665.00 76
19666.32 63
19667.65 108
19668.97 89
19670.30 83
19671.62 69
19672.95 73
19674.27 72
19675.60 69
19676.93 67
19678.25 61
19679.58 63
19680.90 91
19682.23 103
19683.56 67
19684.88 72
19686.21 91
19687.53 108
19688.86 65
19690.19 64
19691.51 67
19692.84 79
19694.16 82
19695.49 88
19696.82 85
19698.14 81
19699.47 82
19700.80 80
19702.12 67
19703.45 68
19704.78 70
19706.10 85
19707.43 78
19708.76 66
19710.08 68
19711.41 71
19712.74 83
19714.06 72
19715.39 65
19716.72 59
19718.05 69
19719.37 65
19720.70 75
19722.03 70
19723.35 81
19724.68 73
19726.01 80
19727.34 61
19728.66 70
19729.99 72
19731.32 75
19732.65 78
19733.98 74
19735.30 69
19736.63 86
19737.96 94
19739.29 74
19740.61 73
19741.94 72
19743.27 82
19744.60 69
19745.93 85
19747.25 73
19748.58 81
19749.91 81
19751.24 71
19752.57 84
19753.90 89
19755.22 89
19756.55 77
19757.88 70
19759.21 70
19760.54 73
19761.87 90
19763.20 71
19764.52 95
19765.85 107
19767.18 84
19768.51 78
19769.84 78
19771.17 75
19772.50 65
19773.83 71
19775.16 80
19776.48 77
19777.81 92
19779.14 75
19780.47 77
19781.80 69
19783.13 82
19784.46 75
19785.79 73
19787.12 71
19788.45 56
19789.78 66
19791.11 62
19792.44 67
19793.77 77
19795.10 86
19796.43 87
19797.76 54
19799.09 65
19800.42 79
19801.75 80
19803.08 68
19804.41 60
19805.74 63
19807.07 81
19808.40 89
19809.73 64
19811.06 80
19812.39 83
19813.72 101
19815.05 88
19816.38 66
19817.71 73
19819.04 78
19820.37 87
19821.70 81
19823.03 75
19824.36 74
19825.69 85
19827.02 70
19828.35 74
19829.69 83
19831.02 65
19832.35 98
19833.68 74
19835.01 72
19836.34 82
19837.67 83
19839.00 68
19840.33 74
19841.67 75
19843.00 71
19844.33 78
19845.66 61
19846.99 78
19848.32 71
19849.65 77
19850.99 78
19852.32 68
19853.65 76
19854.98 76
19856.31 73
19857.64 74
19858.98 67
19860.31 67
19861.64 81
19862.97 74
19864.30 59
19865.64 57
19866.97 78
19868.30 85
19869.63 80
19870.97 74
19872.30 83
19873.63 72
19874.96 93
19876.29 75
19877.63 87
19878.96 67
19880.29 74
19881.63 71
19882.96 76
19884.29 70
19885.62 65
19886.96 80
19888.29 70
19889.62 100
19890.95 82
19892.29 90
19893.62 71
19894.95 82
19896.29 84
19897.62 64
19898.95 88
19900.29 79
19901.62 81
19902.95 92
19904.29 81
19905.62 70
19906.95 74
19908.29 82
19909.62 71
19910.95 70
19912.29 71
19913.62 59
19914.96 100
19916.29 78
19917.62 87
19918.96 64
19920.29 87
19921.63 90
19922.96 75
19924.29 60
19925.63 68
19926.96 86
19928.30 92
19929.63 86
19930.96 86
19932.30 70
19933.63 61
19934.97 74
19936.30 67
19937.64 77
19938.97 59
19940.31 86
19941.64 76
19942.98 59
19944.31 79
19945.64 72
19946.98 76
19948.31 66
19949.65 64
19950.98 59
19952.32 88
19953.65 66
19954.99 66
19956.32 70
19957.66 80
19959.00 75
19960.33 76
19961.67 77
19963.00 79
19964.34 64
19965.67 85
19967.01 87
19968.34 71
19969.68 66
19971.01 60
19972.35 92
19973.69 80
19975.02 88
19976.36 72
19977.69 77
19979.03 69
19980.37 81
19981.70 80
19983.04 82
19984.37 77
19985.71 76
19987.05 62
19988.38 69
19989.72 71
19991.05 83
19992.39 66
19993.73 72
19995.06 78
19996.40 72
19997.74 80
19999.07 73
20000.41 81
20001.75 75
20003.08 64
20004.42 69
20005.76 76
20007.09 81
20008.43 81
20009.77 82
20011.10 72
20012.44 80
20013.78 77
20015.12 80
20016.45 62
20017.79 77
20019.13 73
20020.47 71
20021.80 90
20023.14 96
20024.48 87
20025.81 77
20027.15 81
20028.49 78
20029.83 76
20031.17 79
20032.50 79
20033.84 83
20035.18 83
20036.52 98
20037.85 84
20039.19 78
20040.53 84
20041.87 67
20043.21 83
20044.54 77
20045.88 93
20047.22 62
20048.56 92
20049.90 79
20051.24 80
20052.57 80
20053.91 98
20055.25 86
20056.59 79
20057.93 103
20059.27 76
20060.61 86
20061.94 81
20063.28 70
20064.62 84
20065.96 84
20067.30 70
20068.64 90
20069.98 77
20071.32 80
20072.66 83
20073.99 79
20075.33 76
20076.67 84
20078.01 86
20079.35 82
20080.69 84
20082.03 86
20083.37 113
20084.71 84
20086.05 71
20087.39 86
20088.73 93
20090.07 112
20091.41 82
20092.75 80
20094.09 75
20095.43 80
20096.77 89
20098.11 96
20099.45 59
20100.79 92
20102.13 83
20103.47 100
20104.81 79
20106.15 74
20107.49 65
20108.83 86
20110.17 110
20111.51 79
20112.85 73
20114.19 88
20115.53 88
20116.87 86
20118.21 97
20119.55 98
20120.89 104
20122.23 90
20123.57 77
20124.91 92
20126.25 94
20127.60 97
20128.94 86
20130.28 83
20131.62 82
20132.96 65
20134.30 88
20135.64 76
