# Supplementary material for: MALDI-TOF MS typing enables the classification of brewing yeasts of the genus Saccharomyces to major beer styles
Source: PLoS One. 2017 Aug 9;12(8):e0181694. doi: 10.1371/journal.pone.0181694 (PMC5549903; doi:10.1371/journal.pone.0181694)
Supplement: S15 File — The directory includes 90 raw files and was zipped to “.zip”; the folder has three strains with 30 spectra per strain; S1 Text explains the raw files with an example and Table 1 represents the yeast strains used within the experiment. (ZIP) [file pone.0181694.s018.zip › 43-45/30669-454-OG-WB-WB-YPG-18h-E-E_2015-10-29__0_B3_1.dat]

1999.91 2224
2000.33 2371
2000.75 2326
2001.17 2235
2001.59 2175
2002.02 2367
2002.44 2168
2002.86 2042
2003.28 1931
2003.70 2023
2004.13 2015
2004.55 1955
2004.97 1983
2005.39 1946
2005.81 2001
2006.24 2104
2006.66 1939
2007.08 1994
2007.50 1958
2007.93 1993
2008.35 2104
2008.77 1989
2009.19 1967
2009.62 1945
2010.04 1937
2010.46 2020
2010.88 2093
2011.31 1871
2011.73 1963
2012.15 1897
2012.58 1842
2013.00 1758
2013.42 1837
2013.84 1838
2014.27 1902
2014.69 1906
2015.11 1821
2015.54 1803
2015.96 2037
2016.38 1970
2016.81 1989
2017.23 1915
2017.65 2063
2018.08 2058
2018.50 1946
2018.92 2130
2019.35 1962
2019.77 2052
2020.19 2074
2020.62 2110
2021.04 2060
2021.47 2041
2021.89 1932
2022.31 1820
2022.74 1935
2023.16 1710
2023.59 1899
2024.01 1751
2024.43 1940
2024.86 1904
2025.28 1829
2025.71 2018
2026.13 2015
2026.55 1849
2026.98 1756
2027.40 1733
2027.83 1863
2028.25 1983
2028.68 1838
2029.10 1871
2029.53 1768
2029.95 1835
2030.38 1867
2030.80 1771
2031.23 1805
2031.65 1760
2032.08 1788
2032.50 1909
2032.93 1890
2033.35 2007
2033.78 1858
2034.20 1938
2034.63 1991
2035.05 1975
2035.48 1993
2035.90 1898
2036.33 2032
2036.75 1910
2037.18 1801
2037.60 1832
2038.03 2030
2038.45 1928
2038.88 1894
2039.31 1864
2039.73 1858
2040.16 1769
2040.58 2030
2041.01 1805
2041.43 1839
2041.86 1868
2042.29 1852
2042.71 1842
2043.14 2005
2043.56 1935
2043.99 1847
2044.42 1910
2044.84 1996
2045.27 1867
2045.70 1941
2046.12 1965
2046.55 1918
2046.98 1875
2047.40 2061
2047.83 2045
2048.25 1931
2048.68 2052
2049.11 1907
2049.53 1979
2049.96 1976
2050.39 1979
2050.82 1947
2051.24 1883
2051.67 1853
2052.10 1963
2052.52 1923
2052.95 1955
2053.38 1929
2053.80 1927
2054.23 1923
2054.66 1882
2055.09 1937
2055.51 1873
2055.94 1866
2056.37 1907
2056.80 1885
2057.22 1865
2057.65 1935
2058.08 1920
2058.51 2047
2058.93 2095
2059.36 2065
2059.79 2018
2060.22 1942
2060.65 2070
2061.07 2115
2061.50 2030
2061.93 2164
2062.36 2077
2062.79 2178
2063.21 2089
2063.64 2392
2064.07 2595
2064.50 2506
2064.93 2597
2065.36 2653
2065.78 2496
2066.21 2488
2066.64 2326
2067.07 2226
2067.50 2401
2067.93 2414
2068.36 2285
2068.78 2159
2069.21 2096
2069.64 2066
2070.07 1904
2070.50 1956
2070.93 1958
2071.36 1962
2071.79 1704
2072.22 1776
2072.64 1861
2073.07 1850
2073.50 1876
2073.93 1975
2074.36 1933
2074.79 1985
2075.22 1926
2075.65 2083
2076.08 2168
2076.51 2129
2076.94 1994
2077.37 1992
2077.80 1918
2078.23 1975
2078.66 1980
2079.09 1999
2079.52 1889
2079.95 1983
2080.38 2013
2080.81 2051
2081.24 1856
2081.67 1879
2082.10 1875
2082.53 1877
2082.96 1929
2083.39 1891
2083.82 1935
2084.25 1779
2084.68 1857
2085.11 2027
2085.54 1949
2085.97 1976
2086.40 1867
2086.83 1798
2087.26 1988
2087.69 1891
2088.12 1843
2088.55 1996
2088.99 2012
2089.42 1949
2089.85 1908
2090.28 1870
2090.71 1793
2091.14 1823
2091.57 1784
2092.00 1789
2092.43 1791
2092.86 1914
2093.30 1788
2093.73 1711
2094.16 1728
2094.59 1874
2095.02 1994
2095.45 1747
2095.88 1790
2096.32 1683
2096.75 1746
2097.18 1737
2097.61 1740
2098.04 1844
2098.47 1854
2098.91 1770
2099.34 1629
2099.77 1713
2100.20 1714
2100.63 1812
2101.07 1771
2101.50 1678
2101.93 1817
2102.36 1665
2102.80 1681
2103.23 1804
2103.66 1837
2104.09 1841
2104.52 1972
2104.96 1871
2105.39 1867
2105.82 1829
2106.25 1799
2106.69 1934
2107.12 1862
2107.55 1986
2107.99 2018
2108.42 2174
2108.85 2076
2109.28 2153
2109.72 2026
2110.15 1764
2110.58 1866
2111.02 1973
2111.45 1865
2111.88 1872
2112.32 1838
2112.75 1909
2113.18 1727
2113.62 1810
2114.05 1818
2114.48 1751
2114.92 1756
2115.35 1752
2115.78 1776
2116.22 1724
2116.65 1772
2117.08 1701
2117.52 1696
2117.95 1623
2118.39 1843
2118.82 1745
2119.25 1669
2119.69 1727
2120.12 1828
2120.56 1803
2120.99 1800
2121.42 1920
2121.86 1845
2122.29 1888
2122.73 1863
2123.16 1818
2123.60 1752
2124.03 1824
2124.46 1971
2124.90 2010
2125.33 1985
2125.77 1990
2126.20 1818
2126.64 1812
2127.07 1789
2127.51 1887
2127.94 1926
2128.38 1972
2128.81 2021
2129.25 1893
2129.68 2148
2130.12 2080
2130.55 2098
2130.99 2169
2131.42 1993
2131.86 1951
2132.29 2046
2132.73 2069
2133.16 1993
2133.60 1976
2134.03 2030
2134.47 2102
2134.91 1963
2135.34 1954
2135.78 2026
2136.21 1846
2136.65 1974
2137.08 1980
2137.52 2052
2137.96 2036
2138.39 1915
2138.83 1853
2139.26 1882
2139.70 1854
2140.14 1829
2140.57 1855
2141.01 1876
2141.44 1746
2141.88 1686
2142.32 1758
2142.75 1784
2143.19 1703
2143.63 1639
2144.06 1715
2144.50 1742
2144.94 1719
2145.37 1977
2145.81 1857
2146.25 1973
2146.68 1760
2147.12 1948
2147.56 1955
2147.99 1989
2148.43 2012
2148.87 2003
2149.30 1962
2149.74 2204
2150.18 2201
2150.61 2148
2151.05 2134
2151.49 2096
2151.93 2098
2152.36 2054
2152.80 2103
2153.24 1923
2153.68 1923
2154.11 2044
2154.55 1908
2154.99 1916
2155.43 1788
2155.86 1998
2156.30 1945
2156.74 1841
2157.18 1866
2157.62 1958
2158.05 1913
2158.49 1896
2158.93 1839
2159.37 1763
2159.81 1783
2160.24 2043
2160.68 2016
2161.12 1926
2161.56 2024
2162.00 1991
2162.43 1901
2162.87 1861
2163.31 1970
2163.75 1993
2164.19 2062
2164.63 1931
2165.07 1875
2165.50 1843
2165.94 1865
2166.38 1889
2166.82 2065
2167.26 2005
2167.70 1903
2168.14 1987
2168.58 2044
2169.02 2125
2169.45 2144
2169.89 2132
2170.33 2084
2170.77 2176
2171.21 2318
2171.65 2379
2172.09 2228
2172.53 2382
2172.97 2496
2173.41 2496
2173.85 2471
2174.29 2621
2174.73 2536
2175.17 2576
2175.61 2541
2176.05 2447
2176.49 2536
2176.93 2540
2177.37 2461
2177.81 2265
2178.25 2153
2178.69 2121
2179.13 2137
2179.57 2148
2180.01 2004
2180.45 1991
2180.89 1965
2181.33 1952
2181.77 1885
2182.21 1819
2182.65 1801
2183.09 1988
2183.53 1800
2183.97 1730
2184.41 1834
2184.85 1928
2185.29 1881
2185.73 1857
2186.17 1877
2186.61 2016
2187.05 2067
2187.49 1931
2187.94 2024
2188.38 2144
2188.82 1988
2189.26 2171
2189.70 2028
2190.14 1996
2190.58 1957
2191.02 2086
2191.46 2120
2191.91 1908
2192.35 1890
2192.79 2120
2193.23 2117
2193.67 2102
2194.11 1944
2194.55 2028
2195.00 2244
2195.44 2227
2195.88 2190
2196.32 2193
2196.76 2234
2197.21 1961
2197.65 2102
2198.09 2015
2198.53 1980
2198.97 1956
2199.42 2001
2199.86 2066
2200.30 1850
2200.74 1876
2201.18 1840
2201.63 2085
2202.07 1935
2202.51 2063
2202.95 2184
2203.40 2030
2203.84 2010
2204.28 2032
2204.72 2010
2205.17 1983
2205.61 2042
2206.05 2094
2206.49 2185
2206.94 2128
2207.38 2109
2207.82 1988
2208.27 2017
2208.71 2054
2209.15 2091
2209.60 2123
2210.04 2105
2210.48 1842
2210.92 1961
2211.37 2100
2211.81 2117
2212.25 1943
2212.70 1970
2213.14 1912
2213.59 1977
2214.03 1853
2214.47 1917
2214.92 2014
2215.36 1903
2215.80 1880
2216.25 1932
2216.69 1970
2217.14 1871
2217.58 1835
2218.02 1971
2218.47 1815
2218.91 1772
2219.36 1973
2219.80 1890
2220.24 1903
2220.69 1952
2221.13 1971
2221.58 1972
2222.02 2052
2222.46 1946
2222.91 1866
2223.35 1900
2223.80 1839
2224.24 1940
2224.69 2119
2225.13 2050
2225.58 1888
2226.02 2021
2226.47 2059
2226.91 2144
2227.36 2122
2227.80 2092
2228.25 2055
2228.69 1993
2229.14 2095
2229.58 2168
2230.03 2103
2230.47 2078
2230.92 2191
2231.36 2155
2231.81 2295
2232.25 2288
2232.70 2426
2233.14 2180
2233.59 2193
2234.03 2247
2234.48 2181
2234.93 2135
2235.37 2134
2235.82 2044
2236.26 1988
2236.71 1963
2237.16 1921
2237.60 1913
2238.05 1974
2238.49 1794
2238.94 1783
2239.39 1908
2239.83 1817
2240.28 1735
2240.72 1725
2241.17 1806
2241.62 1808
2242.06 1710
2242.51 1762
2242.96 1872
2243.40 1724
2243.85 1648
2244.30 1625
2244.74 1708
2245.19 1660
2245.64 1620
2246.08 1803
2246.53 1789
2246.98 1650
2247.42 1699
2247.87 1717
2248.32 1692
2248.76 1798
2249.21 1699
2249.66 1696
2250.10 1737
2250.55 1693
2251.00 1768
2251.45 1895
2251.89 1815
2252.34 1764
2252.79 1701
2253.24 1752
2253.68 1725
2254.13 1699
2254.58 1796
2255.03 1793
2255.47 1691
2255.92 1729
2256.37 1558
2256.82 1647
2257.27 1657
2257.71 1736
2258.16 1654
2258.61 1804
2259.06 1638
2259.51 1724
2259.95 1840
2260.40 1938
2260.85 2055
2261.30 1859
2261.75 1950
2262.19 2086
2262.64 2152
2263.09 2075
2263.54 1958
2263.99 1912
2264.44 1914
2264.89 1867
2265.33 1968
2265.78 1964
2266.23 1933
2266.68 1795
2267.13 1927
2267.58 1954
2268.03 1801
2268.48 1843
2268.93 1887
2269.37 1988
2269.82 1884
2270.27 1896
2270.72 2065
2271.17 1972
2271.62 2136
2272.07 2135
2272.52 2093
2272.97 2036
2273.42 1948
2273.87 2014
2274.32 2036
2274.77 2073
2275.22 2039
2275.67 1854
2276.12 1931
2276.57 1788
2277.02 1819
2277.47 1900
2277.92 1875
2278.37 1928
2278.82 1885
2279.27 1788
2279.72 1827
2280.17 1742
2280.62 1792
2281.07 1797
2281.52 1760
2281.97 1779
2282.42 1888
2282.87 1889
2283.32 1737
2283.77 1751
2284.22 1832
2284.67 1862
2285.12 1823
2285.57 2013
2286.02 1982
2286.47 2105
2286.92 2008
2287.37 2290
2287.82 2206
2288.28 2291
2288.73 2573
2289.18 2858
2289.63 2984
2290.08 3105
2290.53 3343
2290.98 3531
2291.43 3634
2291.88 3300
2292.34 3289
2292.79 3244
2293.24 2984
2293.69 2845
2294.14 2648
2294.59 2488
2295.05 2295
2295.50 2152
2295.95 1998
2296.40 2064
2296.85 1944
2297.30 1987
2297.76 1886
2298.21 1816
2298.66 1939
2299.11 1847
2299.56 1829
2300.02 1679
2300.47 1871
2300.92 1887
2301.37 1661
2301.82 1706
2302.28 1852
2302.73 1714
2303.18 1672
2303.63 1616
2304.09 1670
2304.54 1790
2304.99 1760
2305.44 1789
2305.90 1865
2306.35 1880
2306.80 1941
2307.26 2016
2307.71 2139
2308.16 2341
2308.61 2094
2309.07 2220
2309.52 2343
2309.97 2294
2310.43 2149
2310.88 2084
2311.33 2171
2311.79 2101
2312.24 2255
2312.69 2164
2313.15 2175
2313.60 2010
2314.05 2000
2314.51 2045
2314.96 1995
2315.41 1984
2315.87 1783
2316.32 1883
2316.77 2011
2317.23 1912
2317.68 1806
2318.14 2003
2318.59 1929
2319.04 2107
2319.50 2042
2319.95 1941
2320.41 2060
2320.86 2027
2321.31 2030
2321.77 2099
2322.22 2007
2322.68 2027
2323.13 2165
2323.59 2115
2324.04 2265
2324.50 2342
2324.95 2344
2325.40 2274
2325.86 2321
2326.31 2287
2326.77 2387
2327.22 2437
2327.68 2412
2328.13 2222
2328.59 2107
2329.04 1997
2329.50 2137
2329.95 2168
2330.41 2119
2330.86 1939
2331.32 1945
2331.77 1888
2332.23 1640
2332.68 1866
2333.14 1937
2333.59 1856
2334.05 1871
2334.51 1854
2334.96 1816
2335.42 1886
2335.87 1876
2336.33 1824
2336.78 1791
2337.24 1729
2337.70 1934
2338.15 1971
2338.61 1891
2339.06 1908
2339.52 1872
2339.97 1889
2340.43 1719
2340.89 1798
2341.34 1890
2341.80 1868
2342.26 1910
2342.71 1803
2343.17 1755
2343.62 1983
2344.08 1976
2344.54 1987
2344.99 1947
2345.45 2093
2345.91 2194
2346.36 2293
2346.82 2044
2347.28 2062
2347.73 2102
2348.19 1938
2348.65 1845
2349.10 1887
2349.56 1996
2350.02 1915
2350.48 1862
2350.93 1779
2351.39 1650
2351.85 1851
2352.30 1916
2352.76 1930
2353.22 1974
2353.68 1998
2354.13 1941
2354.59 1877
2355.05 1719
2355.51 1815
2355.96 1838
2356.42 1893
2356.88 1842
2357.34 1813
2357.79 1665
2358.25 1785
2358.71 1756
2359.17 1859
2359.63 1913
2360.08 2022
2360.54 2027
2361.00 2110
2361.46 1960
2361.92 1931
2362.37 1912
2362.83 1859
2363.29 1831
2363.75 1756
2364.21 1851
2364.67 1891
2365.12 1839
2365.58 1858
2366.04 1909
2366.50 2035
2366.96 1874
2367.42 1915
2367.88 1989
2368.33 1881
2368.79 1831
2369.25 1780
2369.71 1903
2370.17 1729
2370.63 1839
2371.09 2018
2371.55 1909
2372.01 1785
2372.47 1846
2372.92 1993
2373.38 2028
2373.84 2159
2374.30 2156
2374.76 2216
2375.22 2128
2375.68 2147
2376.14 2189
2376.60 2148
2377.06 2042
2377.52 2013
2377.98 2040
2378.44 2043
2378.90 1994
2379.36 1982
2379.82 1942
2380.28 1939
2380.74 1901
2381.20 1877
2381.66 1847
2382.12 1957
2382.58 1910
2383.04 1916
2383.50 1782
2383.96 1925
2384.42 1897
2384.88 1838
2385.34 1856
2385.80 1887
2386.26 1953
2386.72 1738
2387.18 1882
2387.64 1820
2388.10 1800
2388.56 1934
2389.03 2041
2389.49 1958
2389.95 1917
2390.41 1870
2390.87 1941
2391.33 1929
2391.79 1904
2392.25 1923
2392.71 2035
2393.17 1913
2393.64 1995
2394.10 1930
2394.56 1914
2395.02 1903
2395.48 1847
2395.94 1752
2396.40 1921
2396.87 1771
2397.33 1844
2397.79 1863
2398.25 1861
2398.71 1852
2399.17 2005
2399.64 1833
2400.10 1729
2400.56 1734
2401.02 1778
2401.48 1754
2401.95 1738
2402.41 1754
2402.87 1797
2403.33 1846
2403.79 1812
2404.26 1929
2404.72 1774
2405.18 1664
2405.64 1783
2406.11 1867
2406.57 1858
2407.03 1734
2407.49 1716
2407.96 1735
2408.42 1884
2408.88 1760
2409.34 1686
2409.81 1847
2410.27 1837
2410.73 1837
2411.20 1849
2411.66 1746
2412.12 1827
2412.58 1775
2413.05 1830
2413.51 1923
2413.97 1815
2414.44 1847
2414.90 1813
2415.36 1930
2415.83 2019
2416.29 2038
2416.75 2024
2417.22 1933
2417.68 2009
2418.14 2087
2418.61 1993
2419.07 2001
2419.54 2021
2420.00 2068
2420.46 2089
2420.93 2028
2421.39 1960
2421.85 1885
2422.32 2013
2422.78 1916
2423.25 1863
2423.71 1969
2424.17 1919
2424.64 1811
2425.10 1822
2425.57 1856
2426.03 1867
2426.50 1914
2426.96 1963
2427.42 1889
2427.89 1923
2428.35 2000
2428.82 1914
2429.28 1807
2429.75 1844
2430.21 1885
2430.68 1859
2431.14 1856
2431.61 1846
2432.07 1900
2432.54 1907
2433.00 1896
2433.47 1828
2433.93 1811
2434.40 1862
2434.86 2011
2435.33 1846
2435.79 1887
2436.26 1916
2436.72 1923
2437.19 1959
2437.65 1933
2438.12 1864
2438.59 1770
2439.05 1995
2439.52 2043
2439.98 2059
2440.45 2070
2440.91 2094
2441.38 2079
2441.85 2028
2442.31 2000
2442.78 2132
2443.24 1997
2443.71 1983
2444.18 1922
2444.64 1898
2445.11 1926
2445.57 1825
2446.04 1870
2446.51 1736
2446.97 1652
2447.44 1786
2447.91 1755
2448.37 1646
2448.84 1716
2449.31 1794
2449.77 1743
2450.24 1755
2450.71 1827
2451.17 1798
2451.64 1676
2452.11 1749
2452.57 1627
2453.04 1578
2453.51 1587
2453.97 1762
2454.44 1646
2454.91 1710
2455.37 1707
2455.84 1564
2456.31 1602
2456.78 1676
2457.24 1667
2457.71 1696
2458.18 1706
2458.65 1828
2459.11 1858
2459.58 1739
2460.05 1707
2460.52 1791
2460.98 1714
2461.45 1591
2461.92 1630
2462.39 1578
2462.85 1676
2463.32 1734
2463.79 1657
2464.26 1741
2464.73 1766
2465.19 1803
2465.66 1740
2466.13 1776
2466.60 1668
2467.07 1806
2467.54 1749
2468.00 1852
2468.47 1890
2468.94 1851
2469.41 1642
2469.88 1724
2470.35 1835
2470.82 1727
2471.28 1704
2471.75 1603
2472.22 1793
2472.69 1803
2473.16 1721
2473.63 1777
2474.10 1673
2474.57 1552
2475.03 1657
2475.50 1550
2475.97 1652
2476.44 1627
2476.91 1723
2477.38 1623
2477.85 1741
2478.32 1784
2478.79 1692
2479.26 1735
2479.73 1735
2480.20 1618
2480.67 1696
2481.14 1787
2481.61 1656
2482.08 1566
2482.54 1584
2483.01 1624
2483.48 1543
2483.95 1743
2484.42 1711
2484.89 1727
2485.36 1675
2485.83 1815
2486.30 1926
2486.77 1865
2487.24 1983
2487.71 1914
2488.18 1956
2488.66 2172
2489.13 2114
2489.60 2102
2490.07 1953
2490.54 1930
2491.01 1978
2491.48 1920
2491.95 2037
2492.42 1915
2492.89 1797
2493.36 1845
2493.83 1983
2494.30 2071
2494.77 2054
2495.24 1838
2495.72 1812
2496.19 1992
2496.66 1886
2497.13 1937
2497.60 1891
2498.07 1887
2498.54 1815
2499.01 1705
2499.48 1606
2499.96 1613
2500.43 1787
2500.90 1726
2501.37 1717
2501.84 1797
2502.31 1796
2502.78 1727
2503.26 1705
2503.73 1729
2504.20 1757
2504.67 1783
2505.14 1835
2505.62 1822
2506.09 1741
2506.56 1760
2507.03 1931
2507.50 1912
2507.98 1941
2508.45 1849
2508.92 1791
2509.39 2054
2509.86 1870
2510.34 1968
2510.81 2043
2511.28 2113
2511.75 2194
2512.23 2125
2512.70 2328
2513.17 2260
2513.64 2088
2514.12 2271
2514.59 2006
2515.06 2021
2515.54 1812
2516.01 1800
2516.48 1810
2516.95 1871
2517.43 1839
2517.90 1894
2518.37 2011
2518.85 1813
2519.32 1786
2519.79 1859
2520.27 1771
2520.74 1723
2521.21 1663
2521.69 1737
2522.16 1892
2522.63 1854
2523.11 1795
2523.58 1763
2524.05 1767
2524.53 1854
2525.00 1872
2525.48 1920
2525.95 1762
2526.42 1811
2526.90 1777
2527.37 1873
2527.85 1971
2528.32 1711
2528.79 1660
2529.27 1734
2529.74 1655
2530.22 1724
2530.69 1832
2531.16 1742
2531.64 1727
2532.11 1852
2532.59 1808
2533.06 1741
2533.54 1706
2534.01 1728
2534.49 1760
2534.96 1710
2535.44 1774
2535.91 1735
2536.38 1806
2536.86 1831
2537.33 1715
2537.81 1747
2538.28 1960
2538.76 1847
2539.23 1873
2539.71 2048
2540.18 1816
2540.66 1694
2541.13 1969
2541.61 1997
2542.09 1885
2542.56 1884
2543.04 1748
2543.51 1747
2543.99 1868
2544.46 1785
2544.94 1866
2545.41 1858
2545.89 1962
2546.37 2070
2546.84 2106
2547.32 2195
2547.79 2071
2548.27 2010
2548.74 2017
2549.22 2040
2549.70 2095
2550.17 1927
2550.65 2025
2551.13 2019
2551.60 2019
2552.08 2004
2552.55 2119
2553.03 2053
2553.51 1959
2553.98 2127
2554.46 2113
2554.94 2113
2555.41 1945
2555.89 2062
2556.37 2006
2556.84 1898
2557.32 1894
2557.80 1857
2558.27 1905
2558.75 1930
2559.23 1953
2559.70 1828
2560.18 1620
2560.66 1667
2561.14 1744
2561.61 1745
2562.09 1775
2562.57 1721
2563.04 1769
2563.52 1859
2564.00 1837
2564.48 1761
2564.95 1726
2565.43 1699
2565.91 1649
2566.39 1603
2566.86 1613
2567.34 1648
2567.82 1714
2568.30 1674
2568.77 1746
2569.25 1727
2569.73 1553
2570.21 1697
2570.69 1684
2571.16 1548
2571.64 1639
2572.12 1681
2572.60 1744
2573.08 1739
2573.56 1757
2574.03 1716
2574.51 1570
2574.99 1602
2575.47 1644
2575.95 1541
2576.43 1515
2576.90 1597
2577.38 1626
2577.86 1600
2578.34 1729
2578.82 1788
2579.30 1597
2579.78 1557
2580.26 1562
2580.73 1626
2581.21 1689
2581.69 1751
2582.17 1637
2582.65 1562
2583.13 1644
2583.61 1631
2584.09 1543
2584.57 1735
2585.05 1823
2585.53 1849
2586.01 1600
2586.49 1611
2586.97 1827
2587.44 1782
2587.92 1730
2588.40 1864
2588.88 1797
2589.36 1893
2589.84 1797
2590.32 1754
2590.80 1640
2591.28 1685
2591.76 1828
2592.24 1780
2592.72 1860
2593.20 1823
2593.68 1755
2594.16 1624
2594.64 1770
2595.12 1798
2595.60 1798
2596.08 1557
2596.56 1726
2597.05 1709
2597.53 1703
2598.01 1671
2598.49 1741
2598.97 1573
2599.45 1632
2599.93 1645
2600.41 1575
2600.89 1520
2601.37 1640
2601.85 1672
2602.33 1719
2602.81 1657
2603.29 1644
2603.78 1700
2604.26 1656
2604.74 1717
2605.22 1707
2605.70 1669
2606.18 1766
2606.66 1722
2607.14 1659
2607.63 1522
2608.11 1613
2608.59 1611
2609.07 1742
2609.55 1727
2610.03 1738
2610.52 1704
2611.00 1563
2611.48 1586
2611.96 1599
2612.44 1493
2612.92 1593
2613.41 1682
2613.89 1678
2614.37 1749
2614.85 1649
2615.34 1761
2615.82 1870
2616.30 1752
2616.78 1773
2617.26 1792
2617.75 1942
2618.23 1867
2618.71 1748
2619.19 1714
2619.68 1768
2620.16 1695
2620.64 1751
2621.12 1745
2621.61 1706
2622.09 1697
2622.57 1636
2623.06 1585
2623.54 1657
2624.02 1716
2624.50 1798
2624.99 1728
2625.47 1723
2625.95 1778
2626.44 1880
2626.92 1811
2627.40 1690
2627.89 1762
2628.37 1824
2628.85 1730
2629.34 1781
2629.82 1770
2630.30 1732
2630.79 1813
2631.27 1882
2631.75 1937
2632.24 1803
2632.72 1799
2633.21 1809
2633.69 1805
2634.17 1751
2634.66 1823
2635.14 1853
2635.62 1812
2636.11 1791
2636.59 1814
2637.08 1843
2637.56 1828
2638.05 1779
2638.53 1707
2639.01 1735
2639.50 1719
2639.98 1707
2640.47 1736
2640.95 1799
2641.44 1744
2641.92 1712
2642.41 1634
2642.89 1764
2643.38 1651
2643.86 1622
2644.34 1638
2644.83 1774
2645.31 1711
2645.80 1760
2646.28 1738
2646.77 1657
2647.25 1749
2647.74 1682
2648.22 1680
2648.71 1711
2649.20 1755
2649.68 1772
2650.17 1681
2650.65 1565
2651.14 1631
2651.62 1658
2652.11 1660
2652.59 1734
2653.08 1690
2653.56 1826
2654.05 1942
2654.54 1754
2655.02 1799
2655.51 1792
2655.99 1777
2656.48 1749
2656.97 1669
2657.45 1761
2657.94 1857
2658.42 1881
2658.91 1798
2659.40 1647
2659.88 1666
2660.37 1682
2660.85 1757
2661.34 1690
2661.83 1758
2662.31 1539
2662.80 1464
2663.29 1553
2663.77 1681
2664.26 1671
2664.75 1671
2665.23 1631
2665.72 1606
2666.21 1588
2666.69 1682
2667.18 1606
2667.67 1695
2668.15 1721
2668.64 1591
2669.13 1719
2669.62 1745
2670.10 1718
2670.59 1820
2671.08 1710
2671.56 1790
2672.05 1860
2672.54 1959
2673.03 2108
2673.51 1991
2674.00 2074
2674.49 2189
2674.98 2241
2675.46 2185
2675.95 2074
2676.44 2120
2676.93 2064
2677.42 2147
2677.90 1892
2678.39 1940
2678.88 1918
2679.37 1696
2679.86 1789
2680.34 1688
2680.83 1808
2681.32 1780
2681.81 1742
2682.30 1763
2682.79 1743
2683.27 1798
2683.76 1856
2684.25 1742
2684.74 1769
2685.23 1704
2685.72 1716
2686.20 1705
2686.69 1754
2687.18 1787
2687.67 1721
2688.16 1822
2688.65 1716
2689.14 1568
2689.63 1485
2690.12 1491
2690.60 1664
2691.09 1693
2691.58 1679
2692.07 1590
2692.56 1729
2693.05 1816
2693.54 1609
2694.03 1584
2694.52 1687
2695.01 1636
2695.50 1669
2695.99 1554
2696.48 1757
2696.97 1580
2697.46 1649
2697.95 1725
2698.43 1742
2698.92 1600
2699.41 1584
2699.90 1778
2700.39 1675
2700.88 1524
2701.37 1679
2701.86 1612
2702.35 1622
2702.84 1638
2703.33 1702
2703.83 1707
2704.32 1823
2704.81 1856
2705.30 1912
2705.79 1849
2706.28 1630
2706.77 1720
2707.26 1767
2707.75 1633
2708.24 1626
2708.73 1516
2709.22 1614
2709.71 1686
2710.20 1738
2710.69 1665
2711.18 1559
2711.68 1593
2712.17 1690
2712.66 1695
2713.15 1726
2713.64 1684
2714.13 1798
2714.62 1676
2715.11 1817
2715.60 1667
2716.10 1648
2716.59 1763
2717.08 1694
2717.57 1599
2718.06 1516
2718.55 1532
2719.04 1652
2719.54 1711
2720.03 1643
2720.52 1654
2721.01 1601
2721.50 1738
2722.00 1818
2722.49 1866
2722.98 1695
2723.47 1756
2723.96 1676
2724.46 1676
2724.95 1691
2725.44 1679
2725.93 1682
2726.42 1729
2726.92 1731
2727.41 1654
2727.90 1646
2728.39 1797
2728.89 1732
2729.38 1540
2729.87 1522
2730.36 1603
2730.86 1744
2731.35 1738
2731.84 1702
2732.34 1716
2732.83 1838
2733.32 1764
2733.81 1747
2734.31 1689
2734.80 1676
2735.29 1714
2735.79 1802
2736.28 1815
2736.77 1770
2737.27 1824
2737.76 1880
2738.25 1861
2738.75 1759
2739.24 1965
2739.73 1824
2740.23 1733
2740.72 1612
2741.21 1612
2741.71 1634
2742.20 1544
2742.69 1705
2743.19 1618
2743.68 1509
2744.18 1521
2744.67 1488
2745.16 1700
2745.66 1600
2746.15 1486
2746.65 1545
2747.14 1586
2747.63 1595
2748.13 1463
2748.62 1462
2749.12 1590
2749.61 1579
2750.11 1613
2750.60 1588
2751.10 1722
2751.59 1685
2752.08 1542
2752.58 1535
2753.07 1672
2753.57 1796
2754.06 1791
2754.56 1741
2755.05 1642
2755.55 1757
2756.04 1644
2756.54 1779
2757.03 1712
2757.53 1586
2758.02 1683
2758.52 1785
2759.01 1699
2759.51 1647
2760.00 1674
2760.50 1653
2760.99 1784
2761.49 1785
2761.99 1600
2762.48 1725
2762.98 1770
2763.47 1745
2763.97 1688
2764.46 1634
2764.96 1693
2765.46 1626
2765.95 1560
2766.45 1815
2766.94 1701
2767.44 1655
2767.94 1678
2768.43 1662
2768.93 1575
2769.42 1693
2769.92 1717
2770.42 1760
2770.91 1764
2771.41 1707
2771.90 1851
2772.40 1686
2772.90 1717
2773.39 1791
2773.89 1809
2774.39 1787
2774.88 1999
2775.38 2080
2775.88 2039
2776.37 2062
2776.87 2090
2777.37 2056
2777.86 1974
2778.36 2238
2778.86 2180
2779.36 1909
2779.85 1840
2780.35 1830
2780.85 1716
2781.34 1749
2781.84 1764
2782.34 1677
2782.84 1554
2783.33 1628
2783.83 1724
2784.33 1522
2784.83 1549
2785.32 1571
2785.82 1641
2786.32 1500
2786.82 1509
2787.31 1600
2787.81 1613
2788.31 1604
2788.81 1623
2789.31 1597
2789.80 1422
2790.30 1397
2790.80 1526
2791.30 1525
2791.80 1456
2792.29 1551
2792.79 1493
2793.29 1621
2793.79 1667
2794.29 1710
2794.79 1838
2795.28 1839
2795.78 1782
2796.28 1658
2796.78 1727
2797.28 1952
2797.78 1845
2798.28 1889
2798.78 1801
2799.27 1922
2799.77 1840
2800.27 1741
2800.77 1702
2801.27 1598
2801.77 1684
2802.27 1588
2802.77 1629
2803.27 1760
2803.77 1634
2804.27 1714
2804.76 1771
2805.26 1811
2805.76 1935
2806.26 1950
2806.76 1909
2807.26 1991
2807.76 1990
2808.26 1869
2808.76 1917
2809.26 1775
2809.76 1841
2810.26 1847
2810.76 1888
2811.26 1800
2811.76 1710
2812.26 1712
2812.76 1695
2813.26 1630
2813.76 1639
2814.26 1689
2814.76 1704
2815.26 1643
2815.76 1622
2816.26 1559
2816.76 1561
2817.26 1555
2817.76 1553
2818.26 1545
2818.76 1697
2819.26 1758
2819.76 1716
2820.27 1706
2820.77 1734
2821.27 1803
2821.77 1818
2822.27 1725
2822.77 1615
2823.27 1664
2823.77 1732
2824.27 1819
2824.77 1593
2825.27 1602
2825.78 1595
2826.28 1597
2826.78 1682
2827.28 1684
2827.78 1606
2828.28 1545
2828.78 1613
2829.29 1605
2829.79 1588
2830.29 1618
2830.79 1525
2831.29 1709
2831.79 1531
2832.30 1470
2832.80 1547
2833.30 1653
2833.80 1620
2834.30 1592
2834.80 1639
2835.31 1713
2835.81 1622
2836.31 1722
2836.81 1712
2837.32 1722
2837.82 1769
2838.32 1730
2838.82 1837
2839.32 1793
2839.83 1743
2840.33 1750
2840.83 1770
2841.33 1712
2841.84 1746
2842.34 1632
2842.84 1679
2843.35 1782
2843.85 1645
2844.35 1567
2844.85 1656
2845.36 1883
2845.86 1723
2846.36 1748
2846.87 1775
2847.37 1807
2847.87 1950
2848.38 1861
2848.88 1787
2849.38 1724
2849.89 1869
2850.39 1709
2850.89 1805
2851.40 1783
2851.90 1636
2852.40 1634
2852.91 1761
2853.41 1693
2853.91 1713
2854.42 1665
2854.92 1684
2855.42 1754
2855.93 1700
2856.43 1690
2856.94 1864
2857.44 1685
2857.94 1581
2858.45 1684
2858.95 1589
2859.46 1581
2859.96 1515
2860.47 1493
2860.97 1594
2861.47 1533
2861.98 1635
2862.48 1612
2862.99 1495
2863.49 1603
2864.00 1507
2864.50 1499
2865.01 1570
2865.51 1412
2866.02 1414
2866.52 1481
2867.02 1460
2867.53 1410
2868.03 1601
2868.54 1547
2869.04 1619
2869.55 1734
2870.05 1673
2870.56 1772
2871.07 1709
2871.57 1794
2872.08 1666
2872.58 1559
2873.09 1625
2873.59 1604
2874.10 1726
2874.60 1791
2875.11 1692
2875.61 1779
2876.12 1831
2876.63 1904
2877.13 1723
2877.64 1842
2878.14 1688
2878.65 1670
2879.15 1776
2879.66 1584
2880.17 1651
2880.67 1634
2881.18 1715
2881.68 1649
2882.19 1651
2882.70 1739
2883.20 1829
2883.71 1792
2884.22 1781
2884.72 1855
2885.23 1881
2885.74 1957
2886.24 1904
2886.75 1988
2887.25 1952
2887.76 1934
2888.27 2061
2888.77 2092
2889.28 2203
2889.79 2130
2890.30 2201
2890.80 2074
2891.31 2008
2891.82 2158
2892.32 2068
2892.83 2039
2893.34 2108
2893.84 2168
2894.35 2246
2894.86 2214
2895.37 2361
2895.87 2264
2896.38 2183
2896.89 2117
2897.40 2212
2897.90 2202
2898.41 2180
2898.92 2080
2899.43 1844
2899.93 1821
2900.44 1895
2900.95 1907
2901.46 1926
2901.97 2077
2902.47 2091
2902.98 2003
2903.49 2005
2904.00 2038
2904.51 2083
2905.01 2055
2905.52 2202
2906.03 2123
2906.54 1960
2907.05 2079
2907.56 2089
2908.06 2055
2908.57 1866
2909.08 1753
2909.59 1893
2910.10 1822
2910.61 1805
2911.12 1682
2911.62 1650
2912.13 1711
2912.64 1892
2913.15 1748
2913.66 1712
2914.17 1732
2914.68 1841
2915.19 1864
2915.70 1786
2916.21 1736
2916.71 1709
2917.22 1697
2917.73 1781
2918.24 1717
2918.75 1666
2919.26 1618
2919.77 1674
2920.28 1728
2920.79 1585
2921.30 1637
2921.81 1780
2922.32 1903
2922.83 1840
2923.34 1711
2923.85 1822
2924.36 1797
2924.87 1866
2925.38 1856
2925.89 1905
2926.40 1927
2926.91 1959
2927.42 1759
2927.93 1771
2928.44 1824
2928.95 1758
2929.46 1589
2929.97 1769
2930.48 1747
2930.99 1642
2931.50 1652
2932.01 1593
2932.52 1610
2933.03 1615
2933.54 1738
2934.05 1899
2934.56 1766
2935.08 1673
2935.59 1733
2936.10 1766
2936.61 1713
2937.12 1737
2937.63 1786
2938.14 1831
2938.65 1753
2939.16 1712
2939.67 1791
2940.19 1776
2940.70 1793
2941.21 1768
2941.72 1811
2942.23 1793
2942.74 1768
2943.25 1807
2943.77 1848
2944.28 1796
2944.79 1738
2945.30 1746
2945.81 1729
2946.32 1781
2946.84 1703
2947.35 1859
2947.86 1812
2948.37 1777
2948.88 1787
2949.40 1825
2949.91 1720
2950.42 1668
2950.93 1665
2951.44 1624
2951.96 1561
2952.47 1573
2952.98 1501
2953.49 1567
2954.01 1616
2954.52 1585
2955.03 1631
2955.54 1676
2956.06 1641
2956.57 1685
2957.08 1765
2957.60 1724
2958.11 1685
2958.62 1642
2959.13 1620
2959.65 1692
2960.16 1669
2960.67 1710
2961.19 1719
2961.70 1655
2962.21 1602
2962.73 1574
2963.24 1583
2963.75 1672
2964.27 1544
2964.78 1585
2965.29 1722
2965.81 1625
2966.32 1646
2966.83 1645
2967.35 1672
2967.86 1743
2968.37 1705
2968.89 1552
2969.40 1675
2969.91 1836
2970.43 1782
2970.94 1662
2971.46 1604
2971.97 1621
2972.48 1673
2973.00 1841
2973.51 1788
2974.03 1715
2974.54 1683
2975.06 1769
2975.57 1700
2976.08 1670
2976.60 1690
2977.11 1776
2977.63 1677
2978.14 1908
2978.66 1811
2979.17 1705
2979.69 1827
2980.20 1799
2980.72 1925
2981.23 1870
2981.75 1908
2982.26 1914
2982.78 1825
2983.29 1790
2983.81 1878
2984.32 1948
2984.84 1993
2985.35 1928
2985.87 2211
2986.38 2134
2986.90 2159
2987.41 2137
2987.93 2103
2988.44 2156
2988.96 2127
2989.47 2057
2989.99 2138
2990.50 2158
2991.02 2267
2991.54 2441
2992.05 2248
2992.57 2192
2993.08 2187
2993.60 2081
2994.12 2188
2994.63 2246
2995.15 2219
2995.66 2412
2996.18 2476
2996.70 2331
2997.21 2495
2997.73 2496
2998.24 2548
2998.76 2574
2999.28 2578
2999.79 2737
3000.31 2726
3000.83 2822
3001.34 3142
3001.86 3541
3002.38 3822
3002.89 4345
3003.41 4753
3003.93 5563
3004.44 6102
3004.96 6782
3005.48 6859
3005.99 6956
3006.51 6840
3007.03 6492
3007.54 6157
3008.06 5679
3008.58 5064
3009.10 4127
3009.61 3574
3010.13 3261
3010.65 2940
3011.17 2713
3011.68 2500
3012.20 2424
3012.72 2333
3013.24 2160
3013.75 2124
3014.27 2207
3014.79 2276
3015.31 2293
3015.82 2258
3016.34 2145
3016.86 2228
3017.38 2302
3017.90 2304
3018.41 2036
3018.93 2056
3019.45 2239
3019.97 2151
3020.49 2123
3021.00 2148
3021.52 2037
3022.04 2173
3022.56 2178
3023.08 2189
3023.60 2151
3024.11 2201
3024.63 2201
3025.15 2132
3025.67 2047
3026.19 2195
3026.71 2177
3027.23 2096
3027.75 2097
3028.26 1982
3028.78 2028
3029.30 1977
3029.82 2024
3030.34 2035
3030.86 1908
3031.38 1936
3031.90 1934
3032.42 1796
3032.94 1934
3033.46 1919
3033.97 2020
3034.49 2046
3035.01 1871
3035.53 1998
3036.05 1934
3036.57 1836
3037.09 1757
3037.61 1731
3038.13 1636
3038.65 1711
3039.17 1701
3039.69 1779
3040.21 1761
3040.73 1705
3041.25 1659
3041.77 1657
3042.29 1768
3042.81 1706
3043.33 1617
3043.85 1636
3044.37 1709
3044.89 1568
3045.41 1632
3045.93 1839
3046.45 1779
3046.97 1801
3047.49 1877
3048.01 1686
3048.53 1689
3049.06 1848
3049.58 1843
3050.10 1800
3050.62 1753
3051.14 1658
3051.66 1695
3052.18 1874
3052.70 1809
3053.22 1614
3053.74 1566
3054.26 1637
3054.79 1723
3055.31 1687
3055.83 1693
3056.35 1788
3056.87 1719
3057.39 1757
3057.91 1661
3058.43 1798
3058.96 1775
3059.48 1809
3060.00 1822
3060.52 1929
3061.04 1833
3061.56 1724
3062.09 1773
3062.61 1660
3063.13 1764
3063.65 1710
3064.17 1773
3064.70 1760
3065.22 1801
3065.74 1973
3066.26 1948
3066.78 1880
3067.31 1965
3067.83 1934
3068.35 1902
3068.87 1833
3069.40 1878
3069.92 1787
3070.44 1795
3070.96 1960
3071.49 1895
3072.01 1800
3072.53 1973
3073.05 1813
3073.58 1728
3074.10 1804
3074.62 1802
3075.14 1836
3075.67 1860
3076.19 1975
3076.71 2025
3077.24 2154
3077.76 2034
3078.28 2297
3078.81 2350
3079.33 2286
3079.85 2664
3080.38 2503
3080.90 2509
3081.42 2595
3081.95 2520
3082.47 2539
3082.99 2513
3083.52 2605
3084.04 2438
3084.56 2353
3085.09 2433
3085.61 2299
3086.13 2284
3086.66 2247
3087.18 2245
3087.71 2243
3088.23 2145
3088.75 2066
3089.28 2122
3089.80 2198
3090.33 1985
3090.85 2173
3091.38 2181
3091.90 2218
3092.42 2068
3092.95 2032
3093.47 2139
3094.00 2236
3094.52 2438
3095.05 2389
3095.57 2388
3096.10 2464
3096.62 2609
3097.14 2757
3097.67 2700
3098.19 2802
3098.72 3055
3099.24 3528
3099.77 4204
3100.29 4929
3100.82 5706
3101.34 6684
3101.87 7587
3102.39 8432
3102.92 9070
3103.45 9806
3103.97 10286
3104.50 10095
3105.02 9311
3105.55 8219
3106.07 7431
3106.60 6697
3107.12 5337
3107.65 4855
3108.17 4194
3108.70 3685
3109.23 3139
3109.75 2689
3110.28 2804
3110.80 2851
3111.33 2662
3111.86 2699
3112.38 2814
3112.91 2609
3113.43 2694
3113.96 2444
3114.49 2309
3115.01 2357
3115.54 2277
3116.07 2335
3116.59 2184
3117.12 2137
3117.64 2095
3118.17 1995
3118.70 2193
3119.22 2292
3119.75 2236
3120.28 2324
3120.80 2182
3121.33 2072
3121.86 2333
3122.38 2272
3122.91 2233
3123.44 2412
3123.97 2452
3124.49 2341
3125.02 2214
3125.55 2134
3126.07 1998
3126.60 1917
3127.13 1996
3127.66 1842
3128.18 1756
3128.71 1916
3129.24 1884
3129.77 1901
3130.29 1950
3130.82 1798
3131.35 1800
3131.88 1917
3132.40 1874
3132.93 1830
3133.46 1903
3133.99 1922
3134.52 2065
3135.04 1899
3135.57 1869
3136.10 1811
3136.63 1758
3137.16 1861
3137.68 1795
3138.21 1724
3138.74 1713
3139.27 1835
3139.80 1792
3140.32 1799
3140.85 1754
3141.38 1887
3141.91 1911
3142.44 1855
3142.97 1838
3143.50 1719
3144.02 1793
3144.55 1757
3145.08 1776
3145.61 1804
3146.14 1868
3146.67 1931
3147.20 2024
3147.73 2166
3148.26 2184
3148.79 2108
3149.31 2204
3149.84 2346
3150.37 2200
3150.90 2147
3151.43 2352
3151.96 2305
3152.49 2143
3153.02 2114
3153.55 2148
3154.08 2096
3154.61 2108
3155.14 1971
3155.67 1900
3156.20 2015
3156.73 2105
3157.26 2089
3157.79 1976
3158.32 2006
3158.85 2077
3159.38 2124
3159.91 2031
3160.44 1994
3160.97 2024
3161.50 1750
3162.03 1772
3162.56 1878
3163.09 1788
3163.62 1840
3164.15 1846
3164.68 1721
3165.21 1858
3165.74 1661
3166.27 1811
3166.80 1747
3167.33 1626
3167.86 1519
3168.39 1719
3168.92 1672
3169.45 1802
3169.99 1748
3170.52 1742
3171.05 1782
3171.58 1767
3172.11 1881
3172.64 1917
3173.17 1894
3173.70 2058
3174.23 2067
3174.77 1977
3175.30 2169
3175.83 2096
3176.36 1875
3176.89 2000
3177.42 1998
3177.95 1925
3178.49 1879
3179.02 1888
3179.55 1769
3180.08 1719
3180.61 1655
3181.14 1731
3181.68 1636
3182.21 1659
3182.74 1683
3183.27 1847
3183.80 1706
3184.34 1712
3184.87 1782
3185.40 1842
3185.93 1890
3186.47 1836
3187.00 1886
3187.53 1906
3188.06 1746
3188.59 1787
3189.13 1840
3189.66 1721
3190.19 1733
3190.73 1863
3191.26 1817
3191.79 1701
3192.32 1800
3192.86 1720
3193.39 1825
3193.92 1736
3194.45 1619
3194.99 1735
3195.52 1743
3196.05 1728
3196.59 1706
3197.12 1830
3197.65 1794
3198.19 1818
3198.72 1913
3199.25 1958
3199.79 1886
3200.32 1885
3200.85 1931
3201.39 2037
3201.92 1933
3202.45 1862
3202.99 1970
3203.52 2065
3204.05 2115
3204.59 2083
3205.12 2064
3205.66 2024
3206.19 1919
3206.72 1950
3207.26 1995
3207.79 2104
3208.33 2052
3208.86 2049
3209.39 2146
3209.93 2171
3210.46 2275
3211.00 2260
3211.53 2199
3212.07 2289
3212.60 2192
3213.14 2201
3213.67 2211
3214.20 2157
3214.74 2118
3215.27 1972
3215.81 1870
3216.34 1870
3216.88 1717
3217.41 1753
3217.95 1909
3218.48 1756
3219.02 1730
3219.55 1728
3220.09 1691
3220.62 1808
3221.16 1949
3221.69 1811
3222.23 2013
3222.76 2165
3223.30 2228
3223.83 2131
3224.37 2376
3224.91 2233
3225.44 2258
3225.98 2161
3226.51 2113
3227.05 2188
3227.58 2117
3228.12 2086
3228.65 2316
3229.19 2413
3229.73 2313
3230.26 2319
3230.80 2434
3231.33 2380
3231.87 2296
3232.41 2462
3232.94 2259
3233.48 2173
3234.02 2224
3234.55 2346
3235.09 2413
3235.62 2376
3236.16 2457
3236.70 2330
3237.23 2433
3237.77 2526
3238.31 2387
3238.84 2581
3239.38 2571
3239.92 2429
3240.45 2392
3240.99 2391
3241.53 2365
3242.06 2353
3242.60 2374
3243.14 2329
3243.67 2513
3244.21 2497
3244.75 2510
3245.29 2687
3245.82 2578
3246.36 2368
3246.90 2333
3247.44 2402
3247.97 2585
3248.51 2591
3249.05 2463
3249.58 2420
3250.12 2481
3250.66 2450
3251.20 2361
3251.74 2397
3252.27 2408
3252.81 2473
3253.35 2378
3253.89 2379
3254.42 2622
3254.96 2486
3255.50 2459
3256.04 2633
3256.58 2763
3257.11 2649
3257.65 2681
3258.19 2878
3258.73 3342
3259.27 3302
3259.81 3606
3260.34 3959
3260.88 4394
3261.42 4617
3261.96 5025
3262.50 5626
3263.04 6127
3263.58 6981
3264.11 7227
3264.65 7703
3265.19 8219
3265.73 8607
3266.27 8639
3266.81 9002
3267.35 9229
3267.89 9133
3268.43 8955
3268.97 8162
3269.50 7349
3270.04 6766
3270.58 6076
3271.12 5026
3271.66 4391
3272.20 3807
3272.74 3436
3273.28 3196
3273.82 3200
3274.36 3141
3274.90 3012
3275.44 2993
3275.98 2928
3276.52 2879
3277.06 2987
3277.60 3102
3278.14 3078
3278.68 3147
3279.22 2847
3279.76 2858
3280.30 2852
3280.84 2800
3281.38 2812
3281.92 2783
3282.46 2749
3283.00 2763
3283.54 2751
3284.08 2941
3284.62 3069
3285.16 2888
3285.70 3217
3286.24 3062
3286.78 2832
3287.32 2871
3287.86 2894
3288.40 2945
3288.94 3108
3289.48 3225
3290.03 2992
3290.57 2979
3291.11 3105
3291.65 3218
3292.19 3396
3292.73 3527
3293.27 3855
3293.81 4175
3294.35 4214
3294.90 4490
3295.44 4662
3295.98 4970
3296.52 5115
3297.06 5149
3297.60 5019
3298.14 4915
3298.69 4813
3299.23 4396
3299.77 4129
3300.31 3906
3300.85 3667
3301.39 3564
3301.94 3663
3302.48 3567
3303.02 3475
3303.56 3616
3304.10 3439
3304.65 3405
3305.19 3586
3305.73 3443
3306.27 3317
3306.81 3233
3307.36 3090
3307.90 3045
3308.44 2819
3308.98 2947
3309.53 2824
3310.07 2861
3310.61 2822
3311.15 2821
3311.70 2817
3312.24 2817
3312.78 3027
3313.32 3150
3313.87 3173
3314.41 3272
3314.95 3557
3315.50 3656
3316.04 3826
3316.58 3870
3317.13 4112
3317.67 4150
3318.21 4140
3318.75 4175
3319.30 4242
3319.84 4115
3320.38 4293
3320.93 4314
3321.47 4300
3322.02 4196
3322.56 4204
3323.10 4136
3323.65 4118
3324.19 4181
3324.73 4131
3325.28 3808
3325.82 3679
3326.36 3886
3326.91 3763
3327.45 3600
3328.00 3820
3328.54 3666
3329.08 3885
3329.63 4328
3330.17 4778
3330.72 5672
3331.26 7136
3331.81 9122
3332.35 11186
3332.89 13973
3333.44 16932
3333.98 20009
3334.53 23632
3335.07 26435
3335.62 29057
3336.16 30509
3336.71 31165
3337.25 31082
3337.80 30110
3338.34 28603
3338.89 26133
3339.43 23193
3339.98 19931
3340.52 16374
3341.07 13472
3341.61 10685
3342.16 8880
3342.70 7233
3343.25 6092
3343.79 5222
3344.34 4800
3344.88 4398
3345.43 3851
3345.97 3680
3346.52 3897
3347.06 3604
3347.61 3409
3348.15 3622
3348.70 3558
3349.25 3453
3349.79 3349
3350.34 3054
3350.88 3001
3351.43 3027
3351.98 2936
3352.52 2972
3353.07 3005
3353.61 3029
3354.16 2949
3354.71 2996
3355.25 3083
3355.80 3307
3356.34 3220
3356.89 3140
3357.44 3012
3357.98 2951
3358.53 3036
3359.08 3065
3359.62 2932
3360.17 2797
3360.72 2792
3361.26 2933
3361.81 3036
3362.36 2865
3362.90 2788
3363.45 2837
3364.00 2998
3364.54 3175
3365.09 2875
3365.64 2784
3366.19 2862
3366.73 3078
3367.28 3031
3367.83 2981
3368.37 2842
3368.92 2843
3369.47 2903
3370.02 3016
3370.56 3217
3371.11 3169
3371.66 3426
3372.21 3722
3372.75 3744
3373.30 4020
3373.85 4167
3374.40 4233
3374.94 4273
3375.49 3991
3376.04 3920
3376.59 3738
3377.14 3491
3377.68 3437
3378.23 3100
3378.78 3104
3379.33 2881
3379.88 2677
3380.43 2629
3380.97 2551
3381.52 2410
3382.07 2451
3382.62 2413
3383.17 2315
3383.72 2158
3384.26 2262
3384.81 2291
3385.36 2309
3385.91 2173
3386.46 2227
3387.01 2208
3387.56 2355
3388.11 2229
3388.65 2212
3389.20 2282
3389.75 2156
3390.30 2145
3390.85 2102
3391.40 2139
3391.95 2265
3392.50 2081
3393.05 2099
3393.60 2179
3394.15 2244
3394.70 2191
3395.24 2036
3395.79 2198
3396.34 2194
3396.89 2250
3397.44 2165
3397.99 2146
3398.54 2259
3399.09 2303
3399.64 2170
3400.19 2127
3400.74 2080
3401.29 2100
3401.84 1906
3402.39 2037
3402.94 1976
3403.49 1967
3404.04 1912
3404.59 1947
3405.14 1915
3405.69 1809
3406.24 1995
3406.79 1796
3407.34 1866
3407.89 1921
3408.44 2035
3409.00 2212
3409.55 2095
3410.10 2053
3410.65 2186
3411.20 2262
3411.75 2142
3412.30 2185
3412.85 2170
3413.40 2343
3413.95 2304
3414.50 2339
3415.05 2355
3415.61 2172
3416.16 2133
3416.71 2114
3417.26 2059
3417.81 2054
3418.36 2055
3418.91 1995
3419.46 1936
3420.02 2068
3420.57 1991
3421.12 1945
3421.67 2089
3422.22 2169
3422.77 2149
3423.33 2224
3423.88 2344
3424.43 2309
3424.98 2309
3425.53 2270
3426.09 2229
3426.64 2193
3427.19 2134
3427.74 2200
3428.29 2020
3428.85 1902
3429.40 2069
3429.95 2013
3430.50 2021
3431.05 1946
3431.61 1960
3432.16 1827
3432.71 1737
3433.26 1894
3433.82 1933
3434.37 2022
3434.92 1918
3435.48 1959
3436.03 1983
3436.58 1977
3437.13 1847
3437.69 1691
3438.24 1766
3438.79 2021
3439.35 1916
3439.90 1963
3440.45 1939
3441.00 1825
3441.56 1823
3442.11 2009
3442.66 1989
3443.22 2109
3443.77 1997
3444.32 1926
3444.88 1942
3445.43 1824
3445.98 1758
3446.54 1731
3447.09 1749
3447.65 1879
3448.20 1773
3448.75 1822
3449.31 1818
3449.86 1751
3450.41 1808
3450.97 1706
3451.52 1715
3452.08 1879
3452.63 1884
3453.19 1841
3453.74 1674
3454.29 1726
3454.85 1744
3455.40 1833
3455.96 1759
3456.51 1879
3457.07 1743
3457.62 1811
3458.17 1851
3458.73 1754
3459.28 1756
3459.84 1785
3460.39 1690
3460.95 1780
3461.50 1805
3462.06 1745
3462.61 1866
3463.17 1852
3463.72 1844
3464.28 1932
3464.83 1909
3465.39 1869
3465.94 1860
3466.50 1927
3467.05 1982
3467.61 2132
3468.16 2057
3468.72 2105
3469.27 2115
3469.83 2200
3470.39 2203
3470.94 2151
3471.50 2228
3472.05 2133
3472.61 2306
3473.16 2295
3473.72 2237
3474.27 2254
3474.83 2226
3475.39 2181
3475.94 2236
3476.50 2343
3477.05 2176
3477.61 2120
3478.17 2152
3478.72 2083
3479.28 2416
3479.84 2489
3480.39 2365
3480.95 2361
3481.50 2320
3482.06 2446
3482.62 2550
3483.17 2661
3483.73 2841
3484.29 2736
3484.84 2567
3485.40 2597
3485.96 2370
3486.51 2664
3487.07 2936
3487.63 3200
3488.18 3675
3488.74 4138
3489.30 4811
3489.86 5852
3490.41 6319
3490.97 7277
3491.53 8365
3492.08 9162
3492.64 9134
3493.20 8982
3493.76 8722
3494.31 8356
3494.87 7414
3495.43 6583
3495.99 5879
3496.54 5206
3497.10 4602
3497.66 4137
3498.22 3716
3498.78 3625
3499.33 3576
3499.89 3605
3500.45 3604
3501.01 3814
3501.56 4171
3502.12 4120
3502.68 4322
3503.24 4492
3503.80 4677
3504.36 4840
3504.91 4885
3505.47 5045
3506.03 5229
3506.59 5175
3507.15 5003
3507.71 4929
3508.26 4551
3508.82 4161
3509.38 3618
3509.94 3533
3510.50 3290
3511.06 3033
3511.62 2751
3512.18 2509
3512.73 2651
3513.29 2570
3513.85 2501
3514.41 2426
3514.97 2305
3515.53 2196
3516.09 1967
3516.65 2011
3517.21 2149
3517.77 2073
3518.33 1925
3518.88 1960
3519.44 2029
3520.00 2075
3520.56 2153
3521.12 2108
3521.68 2137
3522.24 2239
3522.80 2208
3523.36 2236
3523.92 2216
3524.48 2074
3525.04 2037
3525.60 2030
3526.16 2016
3526.72 2064
3527.28 1959
3527.84 1937
3528.40 1930
3528.96 1930
3529.52 1891
3530.08 1918
3530.64 1924
3531.20 1977
3531.76 2020
3532.32 2054
3532.88 2029
3533.44 2034
3534.00 2115
3534.57 1916
3535.13 1978
3535.69 2083
3536.25 2065
3536.81 1900
3537.37 1941
3537.93 2136
3538.49 1952
3539.05 2005
3539.61 1997
3540.17 2062
3540.74 1957
3541.30 1945
3541.86 1970
3542.42 1990
3542.98 1903
3543.54 1949
3544.10 1897
3544.66 1884
3545.23 1914
3545.79 2015
3546.35 1802
3546.91 1933
3547.47 1885
3548.03 1859
3548.60 1760
3549.16 1731
3549.72 1806
3550.28 1711
3550.84 1602
3551.41 1700
3551.97 1672
3552.53 1680
3553.09 1574
3553.65 1671
3554.22 1641
3554.78 1608
3555.34 1645
3555.90 1568
3556.46 1564
3557.03 1626
3557.59 1677
3558.15 1666
3558.71 1678
3559.28 1765
3559.84 1719
3560.40 1778
3560.97 1753
3561.53 1873
3562.09 1796
3562.65 1877
3563.22 1780
3563.78 1876
3564.34 1768
3564.91 1731
3565.47 1795
3566.03 1736
3566.60 1724
3567.16 1832
3567.72 1638
3568.28 1703
3568.85 1626
3569.41 1589
3569.98 1640
3570.54 1512
3571.10 1662
3571.67 1505
3572.23 1560
3572.79 1714
3573.36 1598
3573.92 1622
3574.48 1834
3575.05 1894
3575.61 1963
3576.18 2002
3576.74 1964
3577.30 1906
3577.87 1962
3578.43 1992
3579.00 2044
3579.56 2058
3580.12 1928
3580.69 2035
3581.25 1924
3581.82 1766
3582.38 1835
3582.95 1790
3583.51 1832
3584.08 1871
3584.64 1799
3585.20 1593
3585.77 1669
3586.33 1733
3586.90 1744
3587.46 1686
3588.03 1680
3588.59 1574
3589.16 1581
3589.72 1655
3590.29 1686
3590.85 1641
3591.42 1749
3591.98 1566
3592.55 1650
3593.11 1726
3593.68 1785
3594.24 1662
3594.81 1646
3595.38 1723
3595.94 1674
3596.51 1658
3597.07 1537
3597.64 1578
3598.20 1605
3598.77 1705
3599.34 1747
3599.90 1868
3600.47 1672
3601.03 1529
3601.60 1476
3602.16 1494
3602.73 1691
3603.30 1676
3603.86 1563
3604.43 1565
3605.00 1568
3605.56 1582
3606.13 1491
3606.69 1488
3607.26 1463
3607.83 1435
3608.39 1379
3608.96 1344
3609.53 1452
3610.09 1487
3610.66 1366
3611.23 1441
3611.79 1474
3612.36 1470
3612.93 1463
3613.49 1564
3614.06 1653
3614.63 1671
3615.19 1663
3615.76 1961
3616.33 2009
3616.90 2051
3617.46 2064
3618.03 2208
3618.60 2333
3619.16 2267
3619.73 2289
3620.30 2209
3620.87 2093
3621.43 2166
3622.00 2120
3622.57 2047
3623.14 2012
3623.70 1820
3624.27 1580
3624.84 1575
3625.41 1698
3625.98 1742
3626.54 1578
3627.11 1547
3627.68 1568
3628.25 1568
3628.82 1515
3629.38 1620
3629.95 1649
3630.52 1550
3631.09 1484
3631.66 1682
3632.22 1835
3632.79 1778
3633.36 1700
3633.93 1778
3634.50 1808
3635.07 1706
3635.64 1838
3636.20 1828
3636.77 1637
3637.34 1613
3637.91 1656
3638.48 1694
3639.05 1790
3639.62 1713
3640.19 1689
3640.76 1934
3641.32 1975
3641.89 1959
3642.46 1965
3643.03 1951
3643.60 1997
3644.17 1964
3644.74 1797
3645.31 1797
3645.88 1836
3646.45 1712
3647.02 1737
3647.59 1885
3648.16 1850
3648.73 1874
3649.30 1966
3649.87 2066
3650.44 2043
3651.01 1946
3651.57 1968
3652.14 2146
3652.71 2071
3653.28 1993
3653.85 1909
3654.42 2021
3654.99 2015
3655.57 1865
3656.14 1866
3656.71 1956
3657.28 1900
3657.85 1954
3658.42 2003
3658.99 2014
3659.56 1969
3660.13 1929
3660.70 1948
3661.27 1752
3661.84 1828
3662.41 1762
3662.98 1845
3663.55 1922
3664.12 2094
3664.69 1957
3665.26 1966
3665.84 2121
3666.41 2047
3666.98 2045
3667.55 1946
3668.12 1963
3668.69 1930
3669.26 1818
3669.83 1641
3670.40 1680
3670.98 1743
3671.55 1693
3672.12 1639
3672.69 1666
3673.26 1798
3673.83 1714
3674.41 1652
3674.98 1758
3675.55 1656
3676.12 1774
3676.69 1836
3677.26 1794
3677.84 1829
3678.41 1781
3678.98 1690
3679.55 1670
3680.12 1690
3680.70 1839
3681.27 1678
3681.84 1557
3682.41 1495
3682.99 1521
3683.56 1526
3684.13 1548
3684.70 1571
3685.27 1564
3685.85 1517
3686.42 1531
3686.99 1636
3687.57 1588
3688.14 1665
3688.71 1619
3689.28 1585
3689.86 1547
3690.43 1665
3691.00 1755
3691.58 1597
3692.15 1652
3692.72 1647
3693.29 1561
3693.87 1634
3694.44 1503
3695.01 1485
3695.59 1373
3696.16 1406
3696.73 1550
3697.31 1405
3697.88 1342
3698.45 1522
3699.03 1595
3699.60 1473
3700.17 1511
3700.75 1604
3701.32 1527
3701.90 1635
3702.47 1541
3703.04 1508
3703.62 1599
3704.19 1590
3704.77 1588
3705.34 1583
3705.91 1583
3706.49 1543
3707.06 1611
3707.64 1678
3708.21 1706
3708.78 1591
3709.36 1770
3709.93 1888
3710.51 1806
3711.08 1645
3711.66 1578
3712.23 1755
3712.81 1680
3713.38 1553
3713.96 1646
3714.53 1740
3715.11 1629
3715.68 1756
3716.25 1661
3716.83 1574
3717.40 1601
3717.98 1545
3718.55 1587
3719.13 1537
3719.71 1417
3720.28 1415
3720.86 1541
3721.43 1527
3722.01 1479
3722.58 1469
3723.16 1539
3723.73 1512
3724.31 1403
3724.88 1373
3725.46 1356
3726.03 1364
3726.61 1390
3727.19 1426
3727.76 1413
3728.34 1533
3728.91 1608
3729.49 1667
3730.07 1493
3730.64 1449
3731.22 1600
3731.79 1718
3732.37 1718
3732.95 1582
3733.52 1706
3734.10 1714
3734.67 1606
3735.25 1746
3735.83 1773
3736.40 1691
3736.98 1695
3737.56 1578
3738.13 1625
3738.71 1692
3739.29 1566
3739.86 1559
3740.44 1437
3741.02 1370
3741.59 1361
3742.17 1459
3742.75 1456
3743.32 1421
3743.90 1561
3744.48 1636
3745.06 1518
3745.63 1488
3746.21 1502
3746.79 1439
3747.36 1448
3747.94 1499
3748.52 1470
3749.10 1480
3749.67 1558
3750.25 1525
3750.83 1441
3751.41 1384
3751.98 1432
3752.56 1366
3753.14 1373
3753.72 1403
3754.30 1469
3754.87 1508
3755.45 1447
3756.03 1400
3756.61 1502
3757.19 1519
3757.76 1454
3758.34 1469
3758.92 1312
3759.50 1413
3760.08 1498
3760.65 1537
3761.23 1505
3761.81 1559
3762.39 1545
3762.97 1570
3763.55 1555
3764.13 1450
3764.70 1532
3765.28 1486
3765.86 1459
3766.44 1533
3767.02 1613
3767.60 1531
3768.18 1571
3768.76 1432
3769.33 1434
3769.91 1573
3770.49 1596
3771.07 1594
3771.65 1592
3772.23 1645
3772.81 1615
3773.39 1545
3773.97 1547
3774.55 1471
3775.13 1395
3775.71 1442
3776.29 1344
3776.87 1437
3777.45 1480
3778.02 1428
3778.60 1397
3779.18 1557
3779.76 1515
3780.34 1473
3780.92 1417
3781.50 1414
3782.08 1444
3782.66 1376
3783.24 1331
3783.82 1403
3784.40 1450
3784.98 1430
3785.56 1398
3786.14 1367
3786.72 1416
3787.31 1445
3787.89 1521
3788.47 1475
3789.05 1399
3789.63 1350
3790.21 1586
3790.79 1487
3791.37 1487
3791.95 1431
3792.53 1552
3793.11 1560
3793.69 1614
3794.27 1479
3794.85 1598
3795.43 1575
3796.02 1560
3796.60 1645
3797.18 1574
3797.76 1609
3798.34 1589
3798.92 1639
3799.50 1718
3800.08 1619
3800.67 1715
3801.25 1913
3801.83 1851
3802.41 1645
3802.99 1613
3803.57 1666
3804.16 1717
3804.74 1751
3805.32 1787
3805.90 1808
3806.48 1875
3807.06 1757
3807.65 1798
3808.23 1893
3808.81 1959
3809.39 1890
3809.97 1939
3810.56 2027
3811.14 2022
3811.72 2031
3812.30 2072
3812.89 2091
3813.47 2188
3814.05 2096
3814.63 2274
3815.21 2306
3815.80 2289
3816.38 2421
3816.96 2230
3817.55 2104
3818.13 2048
3818.71 1960
3819.29 1847
3819.88 1822
3820.46 1602
3821.04 1686
3821.63 1722
3822.21 1727
3822.79 1563
3823.37 1520
3823.96 1572
3824.54 1662
3825.12 1490
3825.71 1489
3826.29 1652
3826.87 1515
3827.46 1578
3828.04 1633
3828.62 1676
3829.21 1510
3829.79 1526
3830.38 1546
3830.96 1359
3831.54 1417
3832.13 1486
3832.71 1464
3833.29 1421
3833.88 1536
3834.46 1388
3835.05 1430
3835.63 1464
3836.21 1534
3836.80 1506
3837.38 1473
3837.97 1346
3838.55 1348
3839.14 1409
3839.72 1429
3840.30 1341
3840.89 1352
3841.47 1434
3842.06 1316
3842.64 1438
3843.23 1339
3843.81 1312
3844.40 1448
3844.98 1439
3845.57 1395
3846.15 1424
3846.74 1357
3847.32 1378
3847.91 1457
3848.49 1625
3849.08 1466
3849.66 1597
3850.25 1496
3850.83 1408
3851.42 1413
3852.00 1393
3852.59 1346
3853.17 1495
3853.76 1505
3854.34 1485
3854.93 1541
3855.51 1490
3856.10 1525
3856.69 1455
3857.27 1625
3857.86 1637
3858.44 1668
3859.03 1674
3859.62 1801
3860.20 1876
3860.79 1823
3861.37 1938
3861.96 1898
3862.55 1985
3863.13 1945
3863.72 2076
3864.30 2155
3864.89 2127
3865.48 2115
3866.06 2081
3866.65 2094
3867.24 1888
3867.82 1856
3868.41 1788
3869.00 1905
3869.58 1846
3870.17 1768
3870.76 1774
3871.34 1710
3871.93 1534
3872.52 1577
3873.10 1609
3873.69 1585
3874.28 1520
3874.86 1675
3875.45 1645
3876.04 1646
3876.63 1771
3877.21 1662
3877.80 1612
3878.39 1567
3878.97 1523
3879.56 1564
3880.15 1435
3880.74 1542
3881.32 1529
3881.91 1394
3882.50 1552
3883.09 1469
3883.67 1429
3884.26 1409
3884.85 1470
3885.44 1453
3886.03 1492
3886.61 1583
3887.20 1540
3887.79 1642
3888.38 1650
3888.97 1540
3889.55 1686
3890.14 1738
3890.73 1730
3891.32 1777
3891.91 1750
3892.50 1717
3893.08 1846
3893.67 1838
3894.26 1787
3894.85 1674
3895.44 1595
3896.03 1578
3896.62 1621
3897.20 1622
3897.79 1553
3898.38 1419
3898.97 1513
3899.56 1560
3900.15 1646
3900.74 1500
3901.33 1431
3901.92 1530
3902.51 1577
3903.09 1510
3903.68 1500
3904.27 1592
3904.86 1577
3905.45 1645
3906.04 1399
3906.63 1501
3907.22 1623
3907.81 1608
3908.40 1596
3908.99 1573
3909.58 1548
3910.17 1360
3910.76 1599
3911.35 1490
3911.94 1345
3912.53 1363
3913.12 1549
3913.71 1473
3914.30 1405
3914.89 1437
3915.48 1397
3916.07 1428
3916.66 1367
3917.25 1278
3917.84 1418
3918.43 1415
3919.02 1400
3919.61 1300
3920.20 1279
3920.79 1381
3921.38 1408
3921.97 1402
3922.56 1351
3923.15 1399
3923.74 1451
3924.33 1470
3924.93 1399
3925.52 1430
3926.11 1418
3926.70 1491
3927.29 1380
3927.88 1287
3928.47 1362
3929.06 1356
3929.65 1346
3930.24 1200
3930.84 1173
3931.43 1286
3932.02 1238
3932.61 1432
3933.20 1299
3933.79 1232
3934.38 1292
3934.98 1395
3935.57 1394
3936.16 1327
3936.75 1298
3937.34 1314
3937.94 1391
3938.53 1426
3939.12 1525
3939.71 1374
3940.30 1546
3940.89 1570
3941.49 1519
3942.08 1456
3942.67 1533
3943.26 1461
3943.86 1434
3944.45 1517
3945.04 1509
3945.63 1499
3946.23 1474
3946.82 1516
3947.41 1500
3948.00 1359
3948.60 1424
3949.19 1315
3949.78 1357
3950.37 1351
3950.97 1443
3951.56 1420
3952.15 1368
3952.74 1401
3953.34 1389
3953.93 1410
3954.52 1453
3955.12 1355
3955.71 1411
3956.30 1479
3956.90 1541
3957.49 1486
3958.08 1585
3958.68 1586
3959.27 1507
3959.86 1484
3960.46 1526
3961.05 1421
3961.64 1481
3962.24 1496
3962.83 1546
3963.43 1560
3964.02 1493
3964.61 1554
3965.21 1667
3965.80 1714
3966.39 1680
3966.99 1761
3967.58 1707
3968.18 1718
3968.77 1639
3969.36 1645
3969.96 1626
3970.55 1566
3971.15 1573
3971.74 1487
3972.34 1506
3972.93 1399
3973.53 1514
3974.12 1592
3974.71 1787
3975.31 1981
3975.90 2085
3976.50 2292
3977.09 2094
3977.69 2048
3978.28 2161
3978.88 1882
3979.47 1754
3980.07 1817
3980.66 1756
3981.26 1769
3981.85 1821
3982.45 1722
3983.04 1631
3983.64 1644
3984.23 1523
3984.83 1552
3985.42 1595
3986.02 1544
3986.62 1591
3987.21 1689
3987.81 1767
3988.40 1541
3989.00 1573
3989.59 1482
3990.19 1577
3990.78 1657
3991.38 1649
3991.98 1571
3992.57 1647
3993.17 1693
3993.76 1590
3994.36 1624
3994.96 1724
3995.55 1775
3996.15 1690
3996.74 1700
3997.34 1702
3997.94 1642
3998.53 1553
3999.13 1620
3999.73 1549
4000.32 1633
4000.92 1641
4001.52 1599
4002.11 1599
4002.71 1576
4003.31 1478
4003.90 1648
4004.50 1544
4005.10 1597
4005.69 1606
4006.29 1644
4006.89 1677
4007.48 1637
4008.08 1668
4008.68 1542
4009.28 1637
4009.87 1627
4010.47 1543
4011.07 1561
4011.66 1583
4012.26 1426
4012.86 1350
4013.46 1534
4014.05 1480
4014.65 1467
4015.25 1614
4015.85 1760
4016.45 1493
4017.04 1541
4017.64 1525
4018.24 1678
4018.84 1711
4019.43 1630
4020.03 1406
4020.63 1611
4021.23 1680
4021.83 1669
4022.42 1661
4023.02 1521
4023.62 1567
4024.22 1568
4024.82 1687
4025.42 1724
4026.01 1851
4026.61 1848
4027.21 1770
4027.81 1770
4028.41 1931
4029.01 2050
4029.61 1938
4030.20 1917
4030.80 1993
4031.40 1989
4032.00 2102
4032.60 2165
4033.20 2213
4033.80 2184
4034.40 2136
4035.00 2133
4035.59 2037
4036.19 1947
4036.79 2068
4037.39 1917
4037.99 1776
4038.59 1688
4039.19 1533
4039.79 1572
4040.39 1461
4040.99 1435
4041.59 1323
4042.19 1475
4042.79 1480
4043.39 1413
4043.99 1424
4044.59 1326
4045.19 1339
4045.79 1409
4046.39 1470
4046.99 1416
4047.59 1381
4048.19 1401
4048.79 1406
4049.39 1379
4049.99 1257
4050.59 1367
4051.19 1410
4051.79 1432
4052.39 1403
4052.99 1391
4053.59 1399
4054.19 1492
4054.79 1455
4055.39 1419
4055.99 1320
4056.59 1397
4057.19 1455
4057.79 1396
4058.39 1371
4059.00 1332
4059.60 1399
4060.20 1382
4060.80 1295
4061.40 1282
4062.00 1439
4062.60 1439
4063.20 1293
4063.80 1261
4064.40 1360
4065.01 1361
4065.61 1295
4066.21 1377
4066.81 1415
4067.41 1246
4068.01 1334
4068.61 1217
4069.22 1208
4069.82 1309
4070.42 1280
4071.02 1407
4071.62 1300
4072.23 1226
4072.83 1284
4073.43 1278
4074.03 1218
4074.63 1274
4075.23 1274
4075.84 1342
4076.44 1340
4077.04 1302
4077.64 1415
4078.25 1285
4078.85 1327
4079.45 1387
4080.05 1220
4080.66 1220
4081.26 1276
4081.86 1275
4082.46 1239
4083.07 1345
4083.67 1365
4084.27 1297
4084.87 1329
4085.48 1339
4086.08 1278
4086.68 1144
4087.29 1229
4087.89 1323
4088.49 1326
4089.09 1237
4089.70 1222
4090.30 1331
4090.90 1453
4091.51 1247
4092.11 1273
4092.71 1261
4093.32 1398
4093.92 1464
4094.52 1505
4095.13 1330
4095.73 1305
4096.34 1439
4096.94 1386
4097.54 1366
4098.15 1323
4098.75 1373
4099.35 1266
4099.96 1206
4100.56 1254
4101.17 1264
4101.77 1260
4102.37 1184
4102.98 1214
4103.58 1253
4104.19 1325
4104.79 1298
4105.39 1302
4106.00 1290
4106.60 1283
4107.21 1318
4107.81 1244
4108.42 1200
4109.02 1268
4109.63 1323
4110.23 1309
4110.84 1127
4111.44 1147
4112.04 1270
4112.65 1255
4113.25 1279
4113.86 1238
4114.46 1246
4115.07 1294
4115.67 1340
4116.28 1214
4116.88 1232
4117.49 1222
4118.09 1257
4118.70 1283
4119.31 1323
4119.91 1363
4120.52 1340
4121.12 1324
4121.73 1336
4122.33 1310
4122.94 1340
4123.54 1394
4124.15 1308
4124.76 1415
4125.36 1379
4125.97 1228
4126.57 1272
4127.18 1294
4127.78 1220
4128.39 1286
4129.00 1273
4129.60 1214
4130.21 1262
4130.81 1291
4131.42 1310
4132.03 1400
4132.63 1298
4133.24 1407
4133.85 1385
4134.45 1317
4135.06 1367
4135.67 1396
4136.27 1432
4136.88 1507
4137.49 1518
4138.09 1463
4138.70 1466
4139.31 1467
4139.91 1463
4140.52 1448
4141.13 1517
4141.73 1462
4142.34 1508
4142.95 1534
4143.55 1549
4144.16 1525
4144.77 1534
4145.38 1598
4145.98 1583
4146.59 1433
4147.20 1313
4147.81 1475
4148.41 1328
4149.02 1371
4149.63 1313
4150.24 1362
4150.84 1300
4151.45 1332
4152.06 1242
4152.67 1268
4153.27 1357
4153.88 1354
4154.49 1281
4155.10 1296
4155.71 1273
4156.31 1319
4156.92 1365
4157.53 1398
4158.14 1491
4158.75 1571
4159.35 1614
4159.96 1551
4160.57 1534
4161.18 1406
4161.79 1447
4162.40 1375
4163.00 1390
4163.61 1409
4164.22 1347
4164.83 1462
4165.44 1571
4166.05 1433
4166.66 1382
4167.27 1383
4167.87 1478
4168.48 1396
4169.09 1416
4169.70 1431
4170.31 1459
4170.92 1384
4171.53 1318
4172.14 1400
4172.75 1293
4173.36 1315
4173.97 1500
4174.58 1402
4175.18 1397
4175.79 1454
4176.40 1428
4177.01 1436
4177.62 1521
4178.23 1466
4178.84 1462
4179.45 1516
4180.06 1432
4180.67 1353
4181.28 1335
4181.89 1326
4182.50 1362
4183.11 1428
4183.72 1377
4184.33 1305
4184.94 1281
4185.55 1255
4186.16 1336
4186.77 1304
4187.38 1368
4187.99 1327
4188.60 1392
4189.21 1393
4189.82 1389
4190.43 1293
4191.04 1297
4191.66 1309
4192.27 1350
4192.88 1431
4193.49 1492
4194.10 1441
4194.71 1458
4195.32 1521
4195.93 1562
4196.54 1573
4197.15 1554
4197.76 1466
4198.38 1398
4198.99 1372
4199.60 1464
4200.21 1381
4200.82 1425
4201.43 1433
4202.04 1492
4202.65 1529
4203.27 1510
4203.88 1468
4204.49 1433
4205.10 1374
4205.71 1231
4206.32 1276
4206.94 1370
4207.55 1434
4208.16 1336
4208.77 1269
4209.38 1407
4209.99 1363
4210.61 1329
4211.22 1277
4211.83 1398
4212.44 1302
4213.06 1353
4213.67 1453
4214.28 1491
4214.89 1478
4215.50 1391
4216.12 1404
4216.73 1462
4217.34 1398
4217.95 1510
4218.57 1529
4219.18 1698
4219.79 1803
4220.40 1559
4221.02 1626
4221.63 1792
4222.24 1787
4222.86 1735
4223.47 1729
4224.08 1701
4224.69 1802
4225.31 1754
4225.92 1789
4226.53 1719
4227.15 1759
4227.76 1641
4228.37 1754
4228.99 1848
4229.60 1801
4230.21 1847
4230.83 1967
4231.44 2068
4232.05 2138
4232.67 2351
4233.28 2632
4233.90 3029
4234.51 3098
4235.12 3037
4235.74 2954
4236.35 3131
4236.96 2953
4237.58 2751
4238.19 2618
4238.81 2320
4239.42 2060
4240.03 1920
4240.65 1723
4241.26 1583
4241.88 1605
4242.49 1512
4243.11 1561
4243.72 1642
4244.33 1614
4244.95 1579
4245.56 1640
4246.18 1725
4246.79 1638
4247.41 1608
4248.02 1666
4248.64 1767
4249.25 1701
4249.87 1743
4250.48 1676
4251.10 1699
4251.71 1697
4252.33 1541
4252.94 1505
4253.56 1527
4254.17 1558
4254.79 1534
4255.40 1504
4256.02 1465
4256.63 1336
4257.25 1486
4257.86 1551
4258.48 1464
4259.09 1549
4259.71 1490
4260.33 1438
4260.94 1353
4261.56 1381
4262.17 1457
4262.79 1500
4263.40 1369
4264.02 1464
4264.64 1501
4265.25 1435
4265.87 1442
4266.48 1456
4267.10 1444
4267.72 1537
4268.33 1576
4268.95 1555
4269.57 1566
4270.18 1447
4270.80 1572
4271.41 1648
4272.03 1679
4272.65 1675
4273.26 1569
4273.88 1729
4274.50 1624
4275.11 1617
4275.73 1655
4276.35 1691
4276.96 1802
4277.58 1819
4278.20 1707
4278.81 1777
4279.43 1560
4280.05 1681
4280.67 1613
4281.28 1515
4281.90 1609
4282.52 1530
4283.13 1417
4283.75 1355
4284.37 1481
4284.99 1496
4285.60 1407
4286.22 1357
4286.84 1434
4287.46 1400
4288.07 1458
4288.69 1492
4289.31 1392
4289.93 1339
4290.55 1395
4291.16 1345
4291.78 1278
4292.40 1342
4293.02 1397
4293.63 1484
4294.25 1384
4294.87 1427
4295.49 1367
4296.11 1369
4296.73 1388
4297.34 1477
4297.96 1544
4298.58 1290
4299.20 1457
4299.82 1471
4300.44 1550
4301.05 1507
4301.67 1442
4302.29 1427
4302.91 1380
4303.53 1351
4304.15 1437
4304.77 1444
4305.39 1437
4306.00 1530
4306.62 1470
4307.24 1536
4307.86 1580
4308.48 1510
4309.10 1499
4309.72 1454
4310.34 1433
4310.96 1517
4311.58 1602
4312.20 1526
4312.82 1514
4313.43 1507
4314.05 1530
4314.67 1487
4315.29 1521
4315.91 1563
4316.53 1540
4317.15 1406
4317.77 1455
4318.39 1545
4319.01 1446
4319.63 1490
4320.25 1438
4320.87 1561
4321.49 1675
4322.11 1686
4322.73 1542
4323.35 1487
4323.97 1730
4324.59 1730
4325.21 1700
4325.83 1823
4326.45 1855
4327.07 1963
4327.69 1869
4328.31 1906
4328.94 1919
4329.56 1968
4330.18 2036
4330.80 1930
4331.42 2132
4332.04 2125
4332.66 2297
4333.28 2538
4333.90 2702
4334.52 3089
4335.14 3576
4335.76 3846
4336.39 4341
4337.01 4854
4337.63 5237
4338.25 5232
4338.87 5177
4339.49 5128
4340.11 4797
4340.73 4554
4341.36 4134
4341.98 4189
4342.60 4155
4343.22 4040
4343.84 4323
4344.46 4775
4345.08 5000
4345.71 5514
4346.33 5810
4346.95 6005
4347.57 6090
4348.19 6025
4348.82 5737
4349.44 5118
4350.06 4643
4350.68 3997
4351.30 3480
4351.93 3193
4352.55 2909
4353.17 2547
4353.79 2422
4354.42 2367
4355.04 2297
4355.66 2241
4356.28 2170
4356.91 2204
4357.53 2296
4358.15 2105
4358.77 2038
4359.40 2215
4360.02 2164
4360.64 2201
4361.26 2243
4361.89 2049
4362.51 1930
4363.13 1912
4363.76 1903
4364.38 1897
4365.00 1808
4365.63 1792
4366.25 1861
4366.87 1831
4367.50 1745
4368.12 1767
4368.74 1800
4369.37 1749
4369.99 1654
4370.61 1658
4371.24 1632
4371.86 1586
4372.48 1552
4373.11 1545
4373.73 1410
4374.36 1604
4374.98 1617
4375.60 1630
4376.23 1484
4376.85 1560
4377.48 1522
4378.10 1578
4378.72 1553
4379.35 1567
4379.97 1772
4380.60 1772
4381.22 1726
4381.84 1763
4382.47 1847
4383.09 1670
4383.72 1619
4384.34 1693
4384.97 1506
4385.59 1620
4386.22 1575
4386.84 1594
4387.47 1590
4388.09 1499
4388.72 1393
4389.34 1318
4389.96 1452
4390.59 1510
4391.21 1441
4391.84 1501
4392.47 1468
4393.09 1385
4393.72 1405
4394.34 1352
4394.97 1372
4395.59 1468
4396.22 1334
4396.84 1387
4397.47 1335
4398.09 1427
4398.72 1441
4399.34 1491
4399.97 1484
4400.60 1541
4401.22 1570
4401.85 1490
4402.47 1522
4403.10 1388
4403.72 1558
4404.35 1465
4404.98 1480
4405.60 1385
4406.23 1423
4406.85 1379
4407.48 1448
4408.11 1508
4408.73 1558
4409.36 1453
4409.99 1500
4410.61 1524
4411.24 1457
4411.87 1520
4412.49 1443
4413.12 1506
4413.74 1366
4414.37 1390
4415.00 1354
4415.62 1455
4416.25 1447
4416.88 1364
4417.51 1482
4418.13 1434
4418.76 1496
4419.39 1422
4420.01 1387
4420.64 1399
4421.27 1340
4421.89 1229
4422.52 1390
4423.15 1322
4423.78 1341
4424.40 1388
4425.03 1392
4425.66 1251
4426.29 1330
4426.91 1417
4427.54 1367
4428.17 1332
4428.80 1319
4429.42 1333
4430.05 1370
4430.68 1341
4431.31 1338
4431.94 1321
4432.56 1517
4433.19 1458
4433.82 1415
4434.45 1448
4435.08 1386
4435.70 1476
4436.33 1476
4436.96 1368
4437.59 1445
4438.22 1573
4438.85 1564
4439.47 1586
4440.10 1536
4440.73 1427
4441.36 1370
4441.99 1341
4442.62 1417
4443.25 1437
4443.87 1379
4444.50 1344
4445.13 1389
4445.76 1484
4446.39 1476
4447.02 1562
4447.65 1521
4448.28 1520
4448.91 1482
4449.54 1451
4450.16 1484
4450.79 1563
4451.42 1627
4452.05 1538
4452.68 1533
4453.31 1466
4453.94 1641
4454.57 1695
4455.20 1603
4455.83 1729
4456.46 1799
4457.09 1782
4457.72 1642
4458.35 1696
4458.98 1628
4459.61 1515
4460.24 1617
4460.87 1392
4461.50 1284
4462.13 1254
4462.76 1257
4463.39 1408
4464.02 1446
4464.65 1422
4465.28 1273
4465.91 1294
4466.54 1302
4467.17 1310
4467.80 1335
4468.43 1358
4469.06 1408
4469.69 1302
4470.32 1281
4470.95 1465
4471.58 1323
4472.21 1267
4472.85 1271
4473.48 1258
4474.11 1398
4474.74 1236
4475.37 1288
4476.00 1281
4476.63 1342
4477.26 1386
4477.89 1311
4478.52 1231
4479.16 1247
4479.79 1327
4480.42 1416
4481.05 1336
4481.68 1328
4482.31 1375
4482.94 1462
4483.58 1404
4484.21 1357
4484.84 1329
4485.47 1364
4486.10 1409
4486.73 1493
4487.37 1485
4488.00 1341
4488.63 1328
4489.26 1451
4489.89 1447
4490.53 1361
4491.16 1390
4491.79 1569
4492.42 1423
4493.05 1393
4493.69 1473
4494.32 1418
4494.95 1413
4495.58 1475
4496.22 1321
4496.85 1375
4497.48 1583
4498.11 1657
4498.75 1710
4499.38 1880
4500.01 1857
4500.64 2097
4501.28 2213
4501.91 2269
4502.54 2140
4503.18 2280
4503.81 2227
4504.44 1905
4505.07 1919
4505.71 1702
4506.34 1769
4506.97 1582
4507.61 1467
4508.24 1457
4508.87 1513
4509.51 1429
4510.14 1523
4510.77 1527
4511.41 1480
4512.04 1526
4512.68 1485
4513.31 1469
4513.94 1431
4514.58 1374
4515.21 1331
4515.84 1336
4516.48 1356
4517.11 1268
4517.75 1303
4518.38 1235
4519.01 1341
4519.65 1325
4520.28 1279
4520.92 1324
4521.55 1361
4522.18 1434
4522.82 1384
4523.45 1317
4524.09 1261
4524.72 1445
4525.36 1427
4525.99 1462
4526.63 1511
4527.26 1432
4527.90 1621
4528.53 1683
4529.16 1762
4529.80 1807
4530.43 1875
4531.07 1933
4531.70 2116
4532.34 2159
4532.97 1998
4533.61 2058
4534.24 2001
4534.88 1889
4535.51 1641
4536.15 1536
4536.79 1654
4537.42 1615
4538.06 1483
4538.69 1394
4539.33 1334
4539.96 1346
4540.60 1356
4541.23 1366
4541.87 1342
4542.50 1301
4543.14 1305
4543.78 1286
4544.41 1176
4545.05 1171
4545.68 1184
4546.32 1285
4546.96 1314
4547.59 1257
4548.23 1270
4548.86 1292
4549.50 1248
4550.14 1263
4550.77 1178
4551.41 1194
4552.05 1278
4552.68 1228
4553.32 1191
4553.96 1236
4554.59 1178
4555.23 1147
4555.86 1147
4556.50 1211
4557.14 1256
4557.78 1339
4558.41 1273
4559.05 1320
4559.69 1271
4560.32 1293
4560.96 1355
4561.60 1281
4562.23 1252
4562.87 1321
4563.51 1310
4564.15 1277
4564.78 1421
4565.42 1287
4566.06 1378
4566.69 1432
4567.33 1521
4567.97 1491
4568.61 1488
4569.24 1420
4569.88 1260
4570.52 1334
4571.16 1341
4571.80 1306
4572.43 1354
4573.07 1263
4573.71 1267
4574.35 1244
4574.98 1290
4575.62 1355
4576.26 1342
4576.90 1355
4577.54 1256
4578.18 1423
4578.81 1411
4579.45 1378
4580.09 1398
4580.73 1436
4581.37 1484
4582.01 1450
4582.64 1458
4583.28 1547
4583.92 1510
4584.56 1500
4585.20 1450
4585.84 1564
4586.48 1610
4587.11 1607
4587.75 1638
4588.39 1698
4589.03 1963
4589.67 2124
4590.31 2141
4590.95 2389
4591.59 2397
4592.23 2365
4592.87 2302
4593.51 2135
4594.14 2006
4594.78 1835
4595.42 1820
4596.06 1657
4596.70 1672
4597.34 1464
4597.98 1512
4598.62 1414
4599.26 1496
4599.90 1463
4600.54 1508
4601.18 1594
4601.82 1587
4602.46 1662
4603.10 1767
4603.74 1657
4604.38 1643
4605.02 1679
4605.66 1565
4606.30 1591
4606.94 1551
4607.58 1485
4608.22 1508
4608.86 1457
4609.50 1460
4610.14 1396
4610.78 1351
4611.42 1297
4612.06 1354
4612.70 1395
4613.34 1313
4613.99 1183
4614.63 1159
4615.27 1278
4615.91 1277
4616.55 1173
4617.19 1345
4617.83 1362
4618.47 1332
4619.11 1202
4619.75 1208
4620.39 1298
4621.04 1268
4621.68 1230
4622.32 1157
4622.96 1210
4623.60 1304
4624.24 1234
4624.88 1209
4625.53 1279
4626.17 1119
4626.81 1247
4627.45 1273
4628.09 1230
4628.73 1277
4629.38 1269
4630.02 1257
4630.66 1352
4631.30 1352
4631.94 1458
4632.58 1397
4633.23 1359
4633.87 1338
4634.51 1297
4635.15 1252
4635.80 1397
4636.44 1338
4637.08 1369
4637.72 1510
4638.36 1427
4639.01 1445
4639.65 1501
4640.29 1483
4640.93 1399
4641.58 1428
4642.22 1379
4642.86 1275
4643.51 1257
4644.15 1385
4644.79 1451
4645.43 1480
4646.08 1375
4646.72 1251
4647.36 1156
4648.01 1280
4648.65 1283
4649.29 1275
4649.94 1273
4650.58 1220
4651.22 1290
4651.87 1367
4652.51 1303
4653.15 1314
4653.80 1360
4654.44 1335
4655.08 1269
4655.73 1273
4656.37 1234
4657.01 1271
4657.66 1228
4658.30 1181
4658.94 1223
4659.59 1234
4660.23 1255
4660.88 1231
4661.52 1175
4662.16 1291
4662.81 1226
4663.45 1260
4664.10 1203
4664.74 1127
4665.39 1244
4666.03 1166
4666.67 1121
4667.32 1167
4667.96 1118
4668.61 1115
4669.25 1216
4669.90 1150
4670.54 1152
4671.19 1108
4671.83 1123
4672.47 1193
4673.12 1161
4673.76 1139
4674.41 1231
4675.05 1159
4675.70 1228
4676.34 1165
4676.99 1172
4677.63 1206
4678.28 1205
4678.92 1117
4679.57 1225
4680.22 1215
4680.86 1241
4681.51 1201
4682.15 1288
4682.80 1275
4683.44 1246
4684.09 1166
4684.73 1238
4685.38 1223
4686.03 1241
4686.67 1235
4687.32 1252
4687.96 1201
4688.61 1235
4689.25 1253
4689.90 1279
4690.55 1284
4691.19 1259
4691.84 1314
4692.48 1270
4693.13 1310
4693.78 1361
4694.42 1303
4695.07 1391
4695.72 1431
4696.36 1599
4697.01 1744
4697.65 1832
4698.30 1891
4698.95 2048
4699.59 2143
4700.24 1993
4700.89 1956
4701.53 1843
4702.18 1942
4702.83 1706
4703.48 1536
4704.12 1582
4704.77 1510
4705.42 1368
4706.06 1372
4706.71 1403
4707.36 1416
4708.00 1476
4708.65 1513
4709.30 1456
4709.95 1472
4710.59 1498
4711.24 1569
4711.89 1482
4712.54 1414
4713.18 1456
4713.83 1525
4714.48 1417
4715.13 1377
4715.77 1461
4716.42 1341
4717.07 1324
4717.72 1385
4718.37 1353
4719.01 1313
4719.66 1347
4720.31 1394
4720.96 1472
4721.61 1429
4722.25 1400
4722.90 1428
4723.55 1460
4724.20 1529
4724.85 1566
4725.50 1566
4726.14 1678
4726.79 1646
4727.44 1577
4728.09 1479
4728.74 1406
4729.39 1509
4730.04 1551
4730.68 1506
4731.33 1423
4731.98 1392
4732.63 1386
4733.28 1196
4733.93 1198
4734.58 1326
4735.23 1346
4735.88 1401
4736.53 1295
4737.17 1292
4737.82 1234
4738.47 1330
4739.12 1399
4739.77 1449
4740.42 1260
4741.07 1391
4741.72 1293
4742.37 1416
4743.02 1313
4743.67 1454
4744.32 1423
4744.97 1454
4745.62 1344
4746.27 1212
4746.92 1294
4747.57 1281
4748.22 1450
4748.87 1458
4749.52 1472
4750.17 1635
4750.82 1709
4751.47 1743
4752.12 1608
4752.77 1643
4753.42 1749
4754.07 1660
4754.72 1626
4755.37 1515
4756.02 1505
4756.67 1428
4757.32 1339
4757.97 1340
4758.62 1375
4759.27 1332
4759.93 1300
4760.58 1275
4761.23 1303
4761.88 1350
4762.53 1261
4763.18 1386
4763.83 1287
4764.48 1318
4765.13 1338
4765.78 1395
4766.44 1500
4767.09 1431
4767.74 1511
4768.39 1281
4769.04 1317
4769.69 1391
4770.34 1375
4770.99 1313
4771.65 1267
4772.30 1209
4772.95 1244
4773.60 1244
4774.25 1123
4774.91 1225
4775.56 1275
4776.21 1149
4776.86 1171
4777.51 1398
4778.16 1342
4778.82 1389
4779.47 1378
4780.12 1263
4780.77 1420
4781.43 1360
4782.08 1408
4782.73 1327
4783.38 1315
4784.03 1330
4784.69 1274
4785.34 1270
4785.99 1343
4786.64 1322
4787.30 1211
4787.95 1310
4788.60 1274
4789.26 1108
4789.91 1270
4790.56 1357
4791.21 1302
4791.87 1245
4792.52 1281
4793.17 1340
4793.83 1320
4794.48 1253
4795.13 1321
4795.79 1282
4796.44 1352
4797.09 1269
4797.75 1194
4798.40 1243
4799.05 1319
4799.71 1279
4800.36 1298
4801.01 1220
4801.67 1318
4802.32 1315
4802.97 1352
4803.63 1345
4804.28 1381
4804.94 1235
4805.59 1206
4806.24 1289
4806.90 1329
4807.55 1311
4808.21 1341
4808.86 1339
4809.51 1258
4810.17 1262
4810.82 1433
4811.48 1451
4812.13 1341
4812.79 1328
4813.44 1424
4814.09 1354
4814.75 1427
4815.40 1377
4816.06 1227
4816.71 1470
4817.37 1431
4818.02 1457
4818.68 1463
4819.33 1503
4819.99 1519
4820.64 1540
4821.30 1635
4821.95 1511
4822.61 1505
4823.26 1633
4823.92 1748
4824.57 1759
4825.23 1788
4825.88 1771
4826.54 1837
4827.19 1757
4827.85 1767
4828.50 1630
4829.16 1679
4829.81 1771
4830.47 1768
4831.13 1830
4831.78 1852
4832.44 1962
4833.09 1988
4833.75 1938
4834.40 1962
4835.06 2096
4835.72 2087
4836.37 2175
4837.03 2345
4837.68 2261
4838.34 2386
4839.00 2364
4839.65 2494
4840.31 2369
4840.97 2504
4841.62 2521
4842.28 2389
4842.93 2401
4843.59 2386
4844.25 2482
4844.90 2589
4845.56 2797
4846.22 2866
4846.87 2946
4847.53 3374
4848.19 3712
4848.84 3911
4849.50 4299
4850.16 4568
4850.82 4715
4851.47 4771
4852.13 4608
4852.79 4173
4853.44 4002
4854.10 3689
4854.76 3671
4855.42 3589
4856.07 3768
4856.73 3909
4857.39 4009
4858.04 4212
4858.70 4247
4859.36 4047
4860.02 4190
4860.67 3943
4861.33 3837
4861.99 3755
4862.65 3417
4863.31 3404
4863.96 3359
4864.62 3524
4865.28 3384
4865.94 3481
4866.60 3533
4867.25 3415
4867.91 3356
4868.57 3304
4869.23 3239
4869.89 3046
4870.54 3114
4871.20 2944
4871.86 2908
4872.52 2719
4873.18 2619
4873.84 2612
4874.50 2572
4875.15 2711
4875.81 2689
4876.47 2785
4877.13 2820
4877.79 2722
4878.45 3073
4879.11 2985
4879.77 2909
4880.42 2784
4881.08 2818
4881.74 2606
4882.40 2561
4883.06 2312
4883.72 2189
4884.38 2247
4885.04 2260
4885.70 2198
4886.36 2125
4887.02 2149
4887.68 2076
4888.34 2270
4889.00 2395
4889.65 2289
4890.31 2551
4890.97 2592
4891.63 2618
4892.29 2401
4892.95 2415
4893.61 2524
4894.27 2178
4894.93 2180
4895.59 2084
4896.25 1920
4896.91 1910
4897.57 1954
4898.23 1927
4898.89 2001
4899.55 1990
4900.21 2078
4900.87 2066
4901.54 1953
4902.20 1953
4902.86 1862
4903.52 1720
4904.18 1781
4904.84 1676
4905.50 1643
4906.16 1605
4906.82 1592
4907.48 1699
4908.14 1788
4908.80 1738
4909.46 1624
4910.12 1564
4910.79 1609
4911.45 1681
4912.11 1651
4912.77 1658
4913.43 1559
4914.09 1444
4914.75 1412
4915.41 1602
4916.07 1608
4916.74 1515
4917.40 1533
4918.06 1491
4918.72 1498
4919.38 1486
4920.04 1536
4920.71 1444
4921.37 1423
4922.03 1430
4922.69 1387
4923.35 1514
4924.01 1364
4924.68 1503
4925.34 1513
4926.00 1447
4926.66 1416
4927.33 1443
4927.99 1440
4928.65 1323
4929.31 1341
4929.97 1369
4930.64 1473
4931.30 1361
4931.96 1318
4932.62 1383
4933.29 1432
4933.95 1399
4934.61 1368
4935.27 1489
4935.94 1510
4936.60 1433
4937.26 1356
4937.93 1311
4938.59 1331
4939.25 1424
4939.91 1383
4940.58 1265
4941.24 1224
4941.90 1206
4942.57 1275
4943.23 1351
4943.89 1450
4944.56 1393
4945.22 1356
4945.88 1329
4946.55 1242
4947.21 1328
4947.87 1456
4948.54 1357
4949.20 1347
4949.86 1249
4950.53 1331
4951.19 1251
4951.86 1388
4952.52 1350
4953.18 1232
4953.85 1236
4954.51 1328
4955.17 1316
4955.84 1305
4956.50 1394
4957.17 1517
4957.83 1347
4958.50 1371
4959.16 1417
4959.82 1604
4960.49 1605
4961.15 1592
4961.82 1786
4962.48 1781
4963.15 1861
4963.81 1962
4964.48 1857
4965.14 1951
4965.81 1877
4966.47 1833
4967.13 1662
4967.80 1571
4968.46 1587
4969.13 1449
4969.79 1358
4970.46 1402
4971.12 1379
4971.79 1399
4972.45 1385
4973.12 1315
4973.79 1358
4974.45 1558
4975.12 1570
4975.78 1547
4976.45 1561
4977.11 1578
4977.78 1558
4978.44 1542
4979.11 1651
4979.77 1680
4980.44 1560
4981.11 1544
4981.77 1574
4982.44 1478
4983.10 1493
4983.77 1494
4984.44 1431
4985.10 1511
4985.77 1502
4986.43 1643
4987.10 1765
4987.77 1914
4988.43 1966
4989.10 1953
4989.76 2038
4990.43 2031
4991.10 1936
4991.76 1837
4992.43 1748
4993.10 1760
4993.76 1721
4994.43 1548
4995.10 1515
4995.76 1415
4996.43 1448
4997.10 1316
4997.76 1334
4998.43 1249
4999.10 1199
4999.76 1182
5000.43 1273
5001.10 1146
5001.77 1215
5002.43 1201
5003.10 1210
5003.77 1230
5004.43 1201
5005.10 1175
5005.77 1159
5006.44 1330
5007.10 1188
5007.77 1163
5008.44 1211
5009.11 1289
5009.77 1301
5010.44 1324
5011.11 1304
5011.78 1289
5012.45 1249
5013.11 1287
5013.78 1227
5014.45 1275
5015.12 1324
5015.79 1238
5016.45 1283
5017.12 1305
5017.79 1422
5018.46 1351
5019.13 1454
5019.80 1380
5020.46 1370
5021.13 1494
5021.80 1570
5022.47 1557
5023.14 1608
5023.81 1610
5024.47 1526
5025.14 1505
5025.81 1594
5026.48 1465
5027.15 1416
5027.82 1404
5028.49 1415
5029.16 1345
5029.83 1372
5030.49 1432
5031.16 1291
5031.83 1222
5032.50 1262
5033.17 1162
5033.84 1213
5034.51 1155
5035.18 1267
5035.85 1215
5036.52 1159
5037.19 1121
5037.86 1211
5038.53 1229
5039.20 1137
5039.87 1084
5040.54 1094
5041.21 1220
5041.88 1168
5042.54 1184
5043.21 1144
5043.88 1215
5044.55 1278
5045.22 1249
5045.89 1195
5046.56 1197
5047.24 1210
5047.91 1162
5048.58 1204
5049.25 1170
5049.92 1149
5050.59 1136
5051.26 1178
5051.93 1155
5052.60 1162
5053.27 1075
5053.94 1101
5054.61 1113
5055.28 1169
5055.95 1081
5056.62 1091
5057.29 1081
5057.96 1084
5058.63 1103
5059.31 1202
5059.98 1279
5060.65 1177
5061.32 1167
5061.99 1166
5062.66 1071
5063.33 1080
5064.00 1130
5064.67 1129
5065.35 1152
5066.02 1095
5066.69 1154
5067.36 1204
5068.03 1103
5068.70 1164
5069.38 1123
5070.05 1120
5070.72 1158
5071.39 1065
5072.06 1184
5072.73 1266
5073.41 1165
5074.08 1106
5074.75 1196
5075.42 1274
5076.09 1262
5076.77 1367
5077.44 1403
5078.11 1381
5078.78 1409
5079.45 1479
5080.13 1400
5080.80 1443
5081.47 1330
5082.14 1249
5082.82 1159
5083.49 1285
5084.16 1151
5084.83 1271
5085.51 1302
5086.18 1181
5086.85 1130
5087.53 1250
5088.20 1378
5088.87 1327
5089.54 1368
5090.22 1378
5090.89 1502
5091.56 1406
5092.24 1502
5092.91 1495
5093.58 1376
5094.26 1439
5094.93 1403
5095.60 1251
5096.28 1257
5096.95 1254
5097.62 1260
5098.30 1239
5098.97 1257
5099.64 1226
5100.32 1249
5100.99 1318
5101.67 1381
5102.34 1278
5103.01 1219
5103.69 1254
5104.36 1399
5105.04 1332
5105.71 1356
5106.38 1259
5107.06 1231
5107.73 1269
5108.41 1262
5109.08 1284
5109.75 1234
5110.43 1249
5111.10 1232
5111.78 1143
5112.45 1198
5113.13 1183
5113.80 1158
5114.48 1162
5115.15 1230
5115.83 1287
5116.50 1278
5117.17 1356
5117.85 1307
5118.52 1316
5119.20 1396
5119.87 1429
5120.55 1375
5121.22 1376
5121.90 1284
5122.57 1273
5123.25 1254
5123.93 1245
5124.60 1276
5125.28 1277
5125.95 1246
5126.63 1245
5127.30 1206
5127.98 1236
5128.65 1270
5129.33 1202
5130.00 1402
5130.68 1344
5131.36 1386
5132.03 1408
5132.71 1383
5133.38 1322
5134.06 1350
5134.73 1247
5135.41 1316
5136.09 1285
5136.76 1220
5137.44 1255
5138.12 1291
5138.79 1171
5139.47 1185
5140.14 1285
5140.82 1129
5141.50 1118
5142.17 1169
5142.85 1176
5143.53 1217
5144.20 1163
5144.88 1066
5145.56 1150
5146.23 1115
5146.91 1044
5147.59 1075
5148.26 1114
5148.94 998
5149.62 1091
5150.29 1044
5150.97 1042
5151.65 1082
5152.33 1029
5153.00 1092
5153.68 1103
5154.36 1099
5155.03 1098
5155.71 1098
5156.39 1023
5157.07 1138
5157.74 1114
5158.42 1116
5159.10 1008
5159.78 970
5160.45 1064
5161.13 1041
5161.81 986
5162.49 1056
5163.17 1117
5163.84 1285
5164.52 1164
5165.20 1171
5165.88 1296
5166.55 1134
5167.23 1101
5167.91 1206
5168.59 1205
5169.27 1146
5169.95 1056
5170.62 1139
5171.30 1100
5171.98 1038
5172.66 1077
5173.34 1072
5174.02 1198
5174.69 1056
5175.37 1110
5176.05 1167
5176.73 1170
5177.41 1069
5178.09 1075
5178.77 1190
5179.45 1266
5180.13 1203
5180.80 1228
5181.48 1230
5182.16 1105
5182.84 1159
5183.52 1089
5184.20 1098
5184.88 1109
5185.56 1053
5186.24 1104
5186.92 1158
5187.60 1103
5188.28 1065
5188.96 1091
5189.64 1088
5190.31 1038
5190.99 1045
5191.67 1064
5192.35 1048
5193.03 1018
5193.71 1004
5194.39 1035
5195.07 1071
5195.75 1117
5196.43 977
5197.11 1048
5197.79 1122
5198.47 1057
5199.15 1051
5199.83 1072
5200.51 1100
5201.19 1093
5201.87 1122
5202.56 1124
5203.24 1109
5203.92 1171
5204.60 1097
5205.28 1234
5205.96 1269
5206.64 1184
5207.32 1229
5208.00 1187
5208.68 1186
5209.36 1158
5210.04 1155
5210.72 1222
5211.40 1134
5212.09 1215
5212.77 1139
5213.45 1191
5214.13 1252
5214.81 1293
5215.49 1324
5216.17 1324
5216.85 1285
5217.54 1493
5218.22 1394
5218.90 1348
5219.58 1279
5220.26 1358
5220.94 1353
5221.62 1343
5222.31 1352
5222.99 1267
5223.67 1241
5224.35 1241
5225.03 1244
5225.72 1270
5226.40 1228
5227.08 1082
5227.76 1189
5228.44 1198
5229.13 1159
5229.81 1098
5230.49 1134
5231.17 1124
5231.86 1124
5232.54 1120
5233.22 1121
5233.90 1142
5234.58 1192
5235.27 1179
5235.95 1092
5236.63 1256
5237.32 1318
5238.00 1342
5238.68 1482
5239.36 1467
5240.05 1527
5240.73 1413
5241.41 1332
5242.10 1363
5242.78 1226
5243.46 1247
5244.14 1270
5244.83 1136
5245.51 1118
5246.19 1131
5246.88 1166
5247.56 1185
5248.24 1181
5248.93 1289
5249.61 1352
5250.29 1341
5250.98 1368
5251.66 1347
5252.35 1433
5253.03 1371
5253.71 1448
5254.40 1301
5255.08 1312
5255.76 1138
5256.45 1183
5257.13 1203
5257.82 1238
5258.50 1265
5259.18 1254
5259.87 1236
5260.55 1295
5261.24 1354
5261.92 1272
5262.61 1196
5263.29 1321
5263.97 1360
5264.66 1235
5265.34 1363
5266.03 1269
5266.71 1298
5267.40 1211
5268.08 1234
5268.77 1266
5269.45 1247
5270.14 1190
5270.82 1163
5271.51 1124
5272.19 1104
5272.88 1059
5273.56 1075
5274.25 1028
5274.93 1065
5275.62 1211
5276.30 1205
5276.99 1166
5277.67 1107
5278.36 1193
5279.04 1264
5279.73 1302
5280.41 1275
5281.10 1334
5281.79 1343
5282.47 1254
5283.16 1296
5283.84 1272
5284.53 1289
5285.21 1308
5285.90 1259
5286.59 1231
5287.27 1183
5287.96 1173
5288.64 1191
5289.33 1152
5290.02 1145
5290.70 1146
5291.39 1124
5292.07 1075
5292.76 1130
5293.45 1161
5294.13 1049
5294.82 1115
5295.51 1088
5296.19 1120
5296.88 1160
5297.57 1197
5298.25 1331
5298.94 1291
5299.63 1363
5300.31 1428
5301.00 1436
5301.69 1476
5302.37 1523
5303.06 1609
5303.75 1440
5304.43 1552
5305.12 1444
5305.81 1402
5306.50 1312
5307.18 1317
5307.87 1335
5308.56 1437
5309.25 1537
5309.93 1542
5310.62 1557
5311.31 1546
5312.00 1582
5312.68 1594
5313.37 1501
5314.06 1582
5314.75 1496
5315.43 1484
5316.12 1444
5316.81 1365
5317.50 1436
5318.18 1407
5318.87 1440
5319.56 1516
5320.25 1671
5320.94 1553
5321.63 1481
5322.31 1470
5323.00 1482
5323.69 1379
5324.38 1317
5325.07 1236
5325.76 1221
5326.44 1171
5327.13 1160
5327.82 1238
5328.51 1244
5329.20 1186
5329.89 1130
5330.58 1165
5331.26 1261
5331.95 1250
5332.64 1231
5333.33 1169
5334.02 1202
5334.71 1244
5335.40 1241
5336.09 1168
5336.78 1202
5337.47 1182
5338.15 1120
5338.84 1194
5339.53 1255
5340.22 1156
5340.91 1223
5341.60 1147
5342.29 1139
5342.98 1162
5343.67 1200
5344.36 1234
5345.05 1237
5345.74 1254
5346.43 1222
5347.12 1304
5347.81 1342
5348.50 1429
5349.19 1560
5349.88 1591
5350.57 1653
5351.26 1591
5351.95 1521
5352.64 1538
5353.33 1457
5354.02 1541
5354.71 1375
5355.40 1393
5356.09 1249
5356.78 1267
5357.47 1205
5358.16 1172
5358.85 1278
5359.54 1167
5360.23 1172
5360.92 1085
5361.62 1022
5362.31 1161
5363.00 1117
5363.69 1150
5364.38 1189
5365.07 1196
5365.76 1138
5366.45 1138
5367.14 1148
5367.83 1089
5368.53 1129
5369.22 1064
5369.91 1050
5370.60 1057
5371.29 1075
5371.98 1091
5372.67 1058
5373.36 1040
5374.06 1111
5374.75 1067
5375.44 1078
5376.13 1058
5376.82 1039
5377.51 1055
5378.21 1060
5378.90 1105
5379.59 1046
5380.28 1055
5380.97 907
5381.67 1009
5382.36 1063
5383.05 1061
5383.74 1064
5384.44 1025
5385.13 1056
5385.82 1068
5386.51 991
5387.20 1090
5387.90 1083
5388.59 1163
5389.28 1202
5389.97 1103
5390.67 1075
5391.36 1271
5392.05 1242
5392.75 1165
5393.44 1189
5394.13 1097
5394.82 1111
5395.52 1138
5396.21 1036
5396.90 1127
5397.60 1096
5398.29 1048
5398.98 1133
5399.68 1151
5400.37 1099
5401.06 1066
5401.76 1065
5402.45 1073
5403.14 1017
5403.84 984
5404.53 1068
5405.22 1165
5405.92 1158
5406.61 1126
5407.30 1092
5408.00 979
5408.69 1045
5409.39 1151
5410.08 1103
5410.77 1117
5411.47 1190
5412.16 1091
5412.85 1071
5413.55 1090
5414.24 1137
5414.94 1080
5415.63 1062
5416.33 1097
5417.02 1097
5417.71 1119
5418.41 1102
5419.10 1116
5419.80 1137
5420.49 1106
5421.19 1158
5421.88 1211
5422.58 1122
5423.27 1173
5423.97 1178
5424.66 1184
5425.36 1116
5426.05 1204
5426.75 1112
5427.44 1166
5428.14 1185
5428.83 1122
5429.53 1078
5430.22 1170
5430.92 1194
5431.61 1198
5432.31 1214
5433.00 1204
5433.70 1287
5434.39 1294
5435.09 1216
5435.78 1326
5436.48 1392
5437.17 1477
5437.87 1514
5438.57 1435
5439.26 1421
5439.96 1252
5440.65 1298
5441.35 1269
5442.05 1189
5442.74 1290
5443.44 1358
5444.13 1312
5444.83 1295
5445.53 1429
5446.22 1373
5446.92 1428
5447.61 1527
5448.31 1537
5449.01 1494
5449.70 1492
5450.40 1433
5451.10 1423
5451.79 1448
5452.49 1393
5453.19 1408
5453.88 1360
5454.58 1359
5455.28 1345
5455.97 1447
5456.67 1316
5457.37 1435
5458.06 1429
5458.76 1461
5459.46 1456
5460.16 1495
5460.85 1498
5461.55 1417
5462.25 1481
5462.94 1470
5463.64 1495
5464.34 1459
5465.04 1497
5465.73 1419
5466.43 1315
5467.13 1367
5467.83 1436
5468.52 1419
5469.22 1464
5469.92 1554
5470.62 1586
5471.31 1564
5472.01 1660
5472.71 1631
5473.41 1825
5474.11 1745
5474.80 1648
5475.50 1639
5476.20 1838
5476.90 2075
5477.60 2148
5478.29 2414
5478.99 2555
5479.69 2868
5480.39 3256
5481.09 3201
5481.79 3085
5482.49 2917
5483.18 2820
5483.88 2638
5484.58 2512
5485.28 2282
5485.98 2093
5486.68 1988
5487.38 1934
5488.08 1959
5488.77 1937
5489.47 2033
5490.17 2014
5490.87 2032
5491.57 2032
5492.27 2022
5492.97 2077
5493.67 2039
5494.37 2211
5495.07 2259
5495.77 2228
5496.46 2528
5497.16 2762
5497.86 2927
5498.56 3362
5499.26 3820
5499.96 4292
5500.66 4830
5501.36 4890
5502.06 5070
5502.76 4839
5503.46 4135
5504.16 3797
5504.86 3430
5505.56 2972
5506.26 2603
5506.96 2445
5507.66 2154
5508.36 1989
5509.06 1899
5509.76 1847
5510.46 1809
5511.16 1726
5511.86 1967
5512.56 1946
5513.26 1839
5513.96 1765
5514.67 1821
5515.37 1720
5516.07 1918
5516.77 1927
5517.47 1804
5518.17 1708
5518.87 1714
5519.57 1617
5520.27 1646
5520.97 1596
5521.67 1645
5522.37 1734
5523.08 1604
5523.78 1544
5524.48 1540
5525.18 1444
5525.88 1504
5526.58 1484
5527.28 1514
5527.98 1553
5528.69 1697
5529.39 1635
5530.09 1575
5530.79 1600
5531.49 1572
5532.19 1427
5532.90 1568
5533.60 1638
5534.30 1447
5535.00 1442
5535.70 1437
5536.40 1404
5537.11 1405
5537.81 1368
5538.51 1371
5539.21 1366
5539.92 1370
5540.62 1354
5541.32 1345
5542.02 1316
5542.72 1285
5543.43 1261
5544.13 1231
5544.83 1229
5545.53 1302
5546.24 1331
5546.94 1252
5547.64 1250
5548.34 1246
5549.05 1282
5549.75 1296
5550.45 1335
5551.16 1272
5551.86 1295
5552.56 1285
5553.26 1269
5553.97 1336
5554.67 1265
5555.37 1219
5556.08 1261
5556.78 1255
5557.48 1226
5558.19 1311
5558.89 1325
5559.59 1230
5560.30 1367
5561.00 1281
5561.70 1230
5562.41 1276
5563.11 1380
5563.82 1277
5564.52 1286
5565.22 1180
5565.93 1219
5566.63 1221
5567.33 1190
5568.04 1223
5568.74 1207
5569.45 1167
5570.15 1217
5570.85 1254
5571.56 1246
5572.26 1181
5572.97 1223
5573.67 1244
5574.38 1251
5575.08 1186
5575.78 1180
5576.49 1297
5577.19 1189
5577.90 1200
5578.60 1152
5579.31 1119
5580.01 1177
5580.72 1121
5581.42 1141
5582.13 1094
5582.83 1094
5583.54 1088
5584.24 1087
5584.95 1136
5585.65 1153
5586.36 1215
5587.06 1282
5587.77 1136
5588.47 1097
5589.18 1088
5589.88 1064
5590.59 1087
5591.29 1092
5592.00 1167
5592.70 1132
5593.41 1109
5594.12 1188
5594.82 1103
5595.53 1114
5596.23 1091
5596.94 1153
5597.64 1182
5598.35 1134
5599.06 1188
5599.76 1161
5600.47 1133
5601.17 1110
5601.88 1113
5602.59 1109
5603.29 1087
5604.00 1094
5604.71 1116
5605.41 1071
5606.12 1132
5606.82 1092
5607.53 1090
5608.24 1043
5608.94 1009
5609.65 1091
5610.36 1177
5611.06 1140
5611.77 1159
5612.48 1183
5613.18 1233
5613.89 1117
5614.60 1175
5615.30 1125
5616.01 1181
5616.72 1164
5617.43 1103
5618.13 993
5618.84 1013
5619.55 1034
5620.25 1116
5620.96 1086
5621.67 1230
5622.38 1191
5623.08 1129
5623.79 1099
5624.50 1124
5625.21 1190
5625.91 1174
5626.62 1102
5627.33 1118
5628.04 1265
5628.75 1166
5629.45 1159
5630.16 1270
5630.87 1271
5631.58 1217
5632.28 1200
5632.99 1251
5633.70 1159
5634.41 1170
5635.12 1218
5635.83 1183
5636.53 1323
5637.24 1376
5637.95 1338
5638.66 1319
5639.37 1274
5640.08 1358
5640.78 1330
5641.49 1280
5642.20 1320
5642.91 1288
5643.62 1256
5644.33 1251
5645.04 1268
5645.75 1238
5646.45 1198
5647.16 1191
5647.87 1237
5648.58 1193
5649.29 1160
5650.00 1180
5650.71 1151
5651.42 1216
5652.13 1327
5652.84 1261
5653.55 1341
5654.26 1338
5654.96 1445
5655.67 1621
5656.38 1771
5657.09 1788
5657.80 1763
5658.51 1857
5659.22 1765
5659.93 1644
5660.64 1599
5661.35 1535
5662.06 1431
5662.77 1349
5663.48 1322
5664.19 1345
5664.90 1262
5665.61 1268
5666.32 1149
5667.03 1173
5667.74 1160
5668.45 1163
5669.16 1257
5669.87 1236
5670.58 1291
5671.29 1301
5672.00 1232
5672.72 1176
5673.43 1154
5674.14 1199
5674.85 1239
5675.56 1163
5676.27 1144
5676.98 1105
5677.69 1181
5678.40 1173
5679.11 1129
5679.82 1186
5680.53 1185
5681.25 1196
5681.96 1116
5682.67 1175
5683.38 1151
5684.09 1221
5684.80 1152
5685.51 1075
5686.22 1068
5686.94 1149
5687.65 1159
5688.36 1139
5689.07 970
5689.78 1068
5690.49 1078
5691.21 1080
5691.92 1182
5692.63 1194
5693.34 1052
5694.05 1175
5694.76 1109
5695.48 1113
5696.19 1120
5696.90 1009
5697.61 1059
5698.32 1053
5699.04 1155
5699.75 1149
5700.46 1066
5701.17 1104
5701.89 1088
5702.60 1106
5703.31 1025
5704.02 997
5704.74 1112
5705.45 1126
5706.16 1007
5706.87 969
5707.59 1040
5708.30 1099
5709.01 1098
5709.73 1015
5710.44 992
5711.15 1023
5711.86 975
5712.58 995
5713.29 981
5714.00 1022
5714.72 1024
5715.43 1025
5716.14 1026
5716.86 961
5717.57 998
5718.28 966
5719.00 1024
5719.71 1094
5720.42 996
5721.14 1026
5721.85 1109
5722.56 1150
5723.28 1128
5723.99 1027
5724.71 1078
5725.42 1092
5726.13 1156
5726.85 1158
5727.56 1111
5728.28 1201
5728.99 1196
5729.70 1193
5730.42 1139
5731.13 1206
5731.85 1193
5732.56 1118
5733.28 1099
5733.99 1133
5734.70 1132
5735.42 1143
5736.13 1143
5736.85 1108
5737.56 1119
5738.28 1102
5738.99 1116
5739.71 1170
5740.42 1049
5741.14 1054
5741.85 1094
5742.57 1114
5743.28 1134
5744.00 1086
5744.71 997
5745.43 1058
5746.14 1092
5746.86 1113
5747.57 1085
5748.29 1059
5749.00 1066
5749.72 986
5750.43 1132
5751.15 1052
5751.86 1085
5752.58 1087
5753.29 1140
5754.01 1097
5754.73 1089
5755.44 1038
5756.16 1109
5756.87 1119
5757.59 1057
5758.31 963
5759.02 954
5759.74 1012
5760.45 1065
5761.17 1074
5761.89 1124
5762.60 1154
5763.32 1066
5764.03 1125
5764.75 1046
5765.47 1050
5766.18 1092
5766.90 1056
5767.62 1110
5768.33 1095
5769.05 1094
5769.77 1041
5770.48 1058
5771.20 1101
5771.92 1190
5772.63 1042
5773.35 1023
5774.07 992
5774.78 1062
5775.50 1133
5776.22 1162
5776.93 1108
5777.65 1157
5778.37 1273
5779.09 1204
5779.80 1201
5780.52 1231
5781.24 1170
5781.96 1166
5782.67 1175
5783.39 1230
5784.11 1236
5784.83 1150
5785.54 1117
5786.26 1128
5786.98 1142
5787.70 1123
5788.41 1115
5789.13 1205
5789.85 1290
5790.57 1297
5791.29 1253
5792.00 1267
5792.72 1239
5793.44 1334
5794.16 1377
5794.88 1426
5795.59 1493
5796.31 1476
5797.03 1588
5797.75 1704
5798.47 1966
5799.19 2136
5799.90 2727
5800.62 2969
5801.34 3407
5802.06 3644
5802.78 3922
5803.50 4219
5804.22 3918
5804.93 3343
5805.65 2940
5806.37 2410
5807.09 2230
5807.81 2098
5808.53 1896
5809.25 1735
5809.97 1603
5810.69 1532
5811.41 1536
5812.13 1634
5812.84 1653
5813.56 1693
5814.28 1620
5815.00 1643
5815.72 1617
5816.44 1683
5817.16 1726
5817.88 1742
5818.60 1748
5819.32 1682
5820.04 1726
5820.76 1538
5821.48 1538
5822.20 1507
5822.92 1468
5823.64 1486
5824.36 1462
5825.08 1573
5825.80 1415
5826.52 1384
5827.24 1252
5827.96 1267
5828.68 1323
5829.40 1386
5830.12 1326
5830.84 1343
5831.56 1436
5832.28 1371
5833.00 1337
5833.72 1280
5834.44 1311
5835.16 1278
5835.89 1227
5836.61 1246
5837.33 1223
5838.05 1265
5838.77 1190
5839.49 1284
5840.21 1279
5840.93 1303
5841.65 1243
5842.37 1170
5843.10 1338
5843.82 1321
5844.54 1305
5845.26 1312
5845.98 1322
5846.70 1358
5847.42 1336
5848.14 1342
5848.87 1239
5849.59 1351
5850.31 1266
5851.03 1275
5851.75 1261
5852.47 1319
5853.20 1313
5853.92 1308
5854.64 1274
5855.36 1347
5856.08 1338
5856.81 1276
5857.53 1259
5858.25 1280
5858.97 1272
5859.69 1252
5860.42 1237
5861.14 1285
5861.86 1225
5862.58 1238
5863.31 1230
5864.03 1293
5864.75 1378
5865.47 1347
5866.20 1282
5866.92 1293
5867.64 1397
5868.36 1448
5869.09 1388
5869.81 1371
5870.53 1410
5871.26 1476
5871.98 1394
5872.70 1398
5873.42 1312
5874.15 1323
5874.87 1290
5875.59 1340
5876.32 1317
5877.04 1347
5877.76 1258
5878.49 1285
5879.21 1262
5879.93 1340
5880.66 1340
5881.38 1402
5882.10 1267
5882.83 1290
5883.55 1296
5884.28 1393
5885.00 1367
5885.72 1386
5886.45 1280
5887.17 1267
5887.89 1372
5888.62 1325
5889.34 1338
5890.07 1288
5890.79 1229
5891.51 1215
5892.24 1179
5892.96 1219
5893.69 1115
5894.41 1222
5895.14 1213
5895.86 1278
5896.59 1236
5897.31 1250
5898.03 1233
5898.76 1206
5899.48 1238
5900.21 1235
5900.93 1261
5901.66 1215
5902.38 1286
5903.11 1406
5903.83 1259
5904.56 1306
5905.28 1280
5906.01 1245
5906.73 1222
5907.46 1230
5908.18 1295
5908.91 1346
5909.63 1384
5910.36 1273
5911.08 1270
5911.81 1250
5912.53 1318
5913.26 1337
5913.99 1366
5914.71 1347
5915.44 1286
5916.16 1341
5916.89 1318
5917.61 1393
5918.34 1462
5919.07 1454
5919.79 1503
5920.52 1625
5921.24 1523
5921.97 1456
5922.70 1510
5923.42 1484
5924.15 1490
5924.87 1487
5925.60 1555
5926.33 1606
5927.05 1562
5927.78 1505
5928.51 1436
5929.23 1532
5929.96 1568
5930.69 1629
5931.41 1649
5932.14 1570
5932.87 1739
5933.59 1711
5934.32 1794
5935.05 1811
5935.77 1786
5936.50 1801
5937.23 1936
5937.95 1952
5938.68 1940
5939.41 2016
5940.13 2073
5940.86 2053
5941.59 2047
5942.32 1975
5943.04 2063
5943.77 2127
5944.50 2119
5945.23 2056
5945.95 2103
5946.68 2323
5947.41 2361
5948.14 2374
5948.86 2462
5949.59 2809
5950.32 2945
5951.05 3053
5951.78 3202
5952.50 3450
5953.23 3380
5953.96 3345
5954.69 3236
5955.42 3211
5956.14 3172
5956.87 3074
5957.60 3167
5958.33 3011
5959.06 3005
5959.78 3050
5960.51 3009
5961.24 3252
5961.97 3240
5962.70 3215
5963.43 3546
5964.16 4025
5964.88 4425
5965.61 4896
5966.34 5215
5967.07 5606
5967.80 6031
5968.53 5743
5969.26 5298
5969.99 5258
5970.72 4906
5971.44 4401
5972.17 4132
5972.90 3951
5973.63 3807
5974.36 3791
5975.09 3693
5975.82 3797
5976.55 3867
5977.28 3889
5978.01 3612
5978.74 3933
5979.47 4097
5980.20 4182
5980.93 4351
5981.66 4443
5982.39 4333
5983.12 4363
5983.85 4415
5984.57 4485
5985.30 4352
5986.03 4275
5986.76 4317
5987.49 4491
5988.22 4446
5988.96 4308
5989.69 4303
5990.42 4230
5991.15 4331
5991.88 4347
5992.61 4305
5993.34 4286
5994.07 4280
5994.80 4388
5995.53 4710
5996.26 4780
5996.99 4714
5997.72 5040
5998.45 5140
5999.18 5075
5999.91 5034
6000.64 4940
6001.37 4852
6002.11 5000
6002.84 4852
6003.57 4662
6004.30 4636
6005.03 4849
6005.76 4642
6006.49 4632
6007.22 4924
6007.95 5390
6008.69 5824
6009.42 6917
6010.15 8427
6010.88 10167
6011.61 11800
6012.34 13786
6013.07 15984
6013.81 17082
6014.54 17788
6015.27 17845
6016.00 17481
6016.73 15775
6017.46 14079
6018.20 12341
6018.93 10418
6019.66 8844
6020.39 7270
6021.12 6382
6021.86 5545
6022.59 4795
6023.32 4256
6024.05 3912
6024.79 3877
6025.52 3755
6026.25 3578
6026.98 3378
6027.72 3423
6028.45 3344
6029.18 3311
6029.91 3295
6030.65 3170
6031.38 3330
6032.11 3264
6032.84 3144
6033.58 2978
6034.31 2857
6035.04 2953
6035.78 2926
6036.51 2925
6037.24 2969
6037.98 3108
6038.71 3168
6039.44 3264
6040.18 3243
6040.91 3343
6041.64 3388
6042.38 3344
6043.11 3476
6043.84 3500
6044.58 3621
6045.31 3721
6046.04 3663
6046.78 3886
6047.51 4052
6048.24 4046
6048.98 4226
6049.71 4575
6050.45 5186
6051.18 5841
6051.91 6285
6052.65 6679
6053.38 6868
6054.12 6737
6054.85 6553
6055.58 6056
6056.32 5465
6057.05 4859
6057.79 4667
6058.52 4427
6059.26 4041
6059.99 3916
6060.72 3879
6061.46 3778
6062.19 3650
6062.93 3561
6063.66 3515
6064.40 3683
6065.13 3615
6065.87 3470
6066.60 3429
6067.34 3327
6068.07 3317
6068.81 3122
6069.54 3209
6070.28 3167
6071.01 3158
6071.75 2946
6072.48 2823
6073.22 2851
6073.95 2822
6074.69 2946
6075.42 2846
6076.16 2781
6076.89 2722
6077.63 2686
6078.37 2671
6079.10 2603
6079.84 2672
6080.57 2618
6081.31 2481
6082.04 2409
6082.78 2400
6083.52 2344
6084.25 2396
6084.99 2371
6085.72 2216
6086.46 2317
6087.20 2334
6087.93 2282
6088.67 2261
6089.40 2260
6090.14 2323
6090.88 2343
6091.61 2355
6092.35 2340
6093.09 2382
6093.82 2279
6094.56 2251
6095.30 2097
6096.03 2131
6096.77 2182
6097.51 2083
6098.24 2007
6098.98 1991
6099.72 2031
6100.45 1987
6101.19 2119
6101.93 1927
6102.66 1913
6103.40 1897
6104.14 1945
6104.88 1934
6105.61 1988
6106.35 2021
6107.09 2022
6107.83 1919
6108.56 1930
6109.30 1897
6110.04 1959
6110.78 1976
6111.51 1997
6112.25 2014
6112.99 2054
6113.73 2157
6114.46 2083
6115.20 1959
6115.94 1972
6116.68 2103
6117.41 2029
6118.15 1933
6118.89 2042
6119.63 1927
6120.37 2002
6121.11 2058
6121.84 2009
6122.58 2047
6123.32 2026
6124.06 2056
6124.80 2095
6125.54 2131
6126.27 2158
6127.01 2064
6127.75 1963
6128.49 2083
6129.23 2111
6129.97 2082
6130.71 2023
6131.44 2167
6132.18 2216
6132.92 2189
6133.66 2058
6134.40 2117
6135.14 2076
6135.88 2064
6136.62 2247
6137.36 2119
6138.10 2200
6138.83 2313
6139.57 2188
6140.31 2236
6141.05 2326
6141.79 2129
6142.53 2065
6143.27 2133
6144.01 2136
6144.75 2204
6145.49 2179
6146.23 2089
6146.97 2171
6147.71 2213
6148.45 2210
6149.19 2238
6149.93 2288
6150.67 2296
6151.41 2406
6152.15 2337
6152.89 2316
6153.63 2320
6154.37 2332
6155.11 2452
6155.85 2429
6156.59 2588
6157.33 2567
6158.07 2512
6158.81 2604
6159.55 2510
6160.29 2608
6161.03 2655
6161.77 2682
6162.51 2867
6163.25 2972
6163.99 3083
6164.74 3283
6165.48 3594
6166.22 3737
6166.96 3788
6167.70 3877
6168.44 3981
6169.18 3787
6169.92 3976
6170.66 3929
6171.40 3839
6172.15 3519
6172.89 3502
6173.63 3434
6174.37 3339
6175.11 3238
6175.85 3243
6176.59 3266
6177.34 3090
6178.08 3090
6178.82 3301
6179.56 3244
6180.30 3207
6181.04 3299
6181.79 3358
6182.53 3400
6183.27 3665
6184.01 3833
6184.75 3715
6185.50 3767
6186.24 3746
6186.98 3815
6187.72 3912
6188.46 4043
6189.21 3979
6189.95 4217
6190.69 4316
6191.43 4355
6192.18 4531
6192.92 4686
6193.66 4846
6194.40 4938
6195.15 5079
6195.89 5240
6196.63 5085
6197.37 5059
6198.12 5186
6198.86 4949
6199.60 4843
6200.35 4860
6201.09 4900
6201.83 5019
6202.58 5350
6203.32 5934
6204.06 6791
6204.80 8463
6205.55 10604
6206.29 13390
6207.03 16440
6207.78 19748
6208.52 23212
6209.26 25921
6210.01 27310
6210.75 27517
6211.50 26273
6212.24 23708
6212.98 20957
6213.73 17537
6214.47 14632
6215.21 11807
6215.96 9660
6216.70 7764
6217.45 6515
6218.19 5634
6218.93 5233
6219.68 4713
6220.42 4434
6221.17 4115
6221.91 4060
6222.66 3867
6223.40 3981
6224.14 3601
6224.89 3583
6225.63 3555
6226.38 3319
6227.12 3175
6227.87 2890
6228.61 2683
6229.36 2673
6230.10 2666
6230.84 2619
6231.59 2562
6232.33 2566
6233.08 2513
6233.82 2690
6234.57 2711
6235.31 2832
6236.06 2979
6236.80 3198
6237.55 3542
6238.30 3766
6239.04 3864
6239.79 4190
6240.53 4402
6241.28 4279
6242.02 4174
6242.77 3846
6243.51 3649
6244.26 3543
6245.00 3438
6245.75 3437
6246.50 3298
6247.24 3542
6247.99 3580
6248.73 3455
6249.48 3451
6250.22 3399
6250.97 3322
6251.72 3268
6252.46 3297
6253.21 3153
6253.95 3139
6254.70 3173
6255.45 3123
6256.19 3007
6256.94 2862
6257.69 2770
6258.43 2944
6259.18 2884
6259.93 2825
6260.67 2852
6261.42 2700
6262.17 2650
6262.91 2716
6263.66 2663
6264.41 2602
6265.15 2710
6265.90 2634
6266.65 2620
6267.39 2665
6268.14 2700
6268.89 2691
6269.63 2754
6270.38 2714
6271.13 2747
6271.88 2879
6272.62 2729
6273.37 2708
6274.12 2785
6274.86 2775
6275.61 2737
6276.36 2605
6277.11 2662
6277.85 2820
6278.60 2761
6279.35 2845
6280.10 2769
6280.85 2697
6281.59 2573
6282.34 2472
6283.09 2399
6283.84 2407
6284.59 2192
6285.33 2298
6286.08 2246
6286.83 2144
6287.58 2070
6288.33 2111
6289.07 2095
6289.82 1969
6290.57 1919
6291.32 1977
6292.07 1885
6292.82 1910
6293.56 1970
6294.31 2026
6295.06 1944
6295.81 1950
6296.56 1905
6297.31 1868
6298.06 1757
6298.81 1806
6299.55 1877
6300.30 1794
6301.05 1806
6301.80 1768
6302.55 1736
6303.30 1678
6304.05 1740
6304.80 1788
6305.55 1802
6306.30 1825
6307.05 1811
6307.79 1882
6308.54 1921
6309.29 1896
6310.04 1886
6310.79 1913
6311.54 1962
6312.29 1960
6313.04 2029
6313.79 2013
6314.54 1844
6315.29 1925
6316.04 1912
6316.79 1832
6317.54 1816
6318.29 1822
6319.04 1905
6319.79 1943
6320.54 1784
6321.29 1803
6322.04 1716
6322.79 1686
6323.54 1603
6324.29 1679
6325.04 1679
6325.79 1675
6326.54 1706
6327.29 1687
6328.04 1557
6328.79 1544
6329.55 1554
6330.30 1593
6331.05 1547
6331.80 1544
6332.55 1506
6333.30 1546
6334.05 1558
6334.80 1583
6335.55 1598
6336.30 1618
6337.05 1613
6337.81 1651
6338.56 1612
6339.31 1522
6340.06 1546
6340.81 1534
6341.56 1554
6342.31 1566
6343.06 1620
6343.82 1623
6344.57 1599
6345.32 1566
6346.07 1634
6346.82 1706
6347.57 1738
6348.33 1725
6349.08 1770
6349.83 1892
6350.58 1995
6351.33 2170
6352.09 2252
6352.84 2261
6353.59 2347
6354.34 2336
6355.09 2212
6355.85 2244
6356.60 2067
6357.35 1977
6358.10 1941
6358.86 1861
6359.61 1817
6360.36 1662
6361.11 1624
6361.87 1644
6362.62 1668
6363.37 1785
6364.12 1712
6364.88 1680
6365.63 1573
6366.38 1633
6367.13 1736
6367.89 1832
6368.64 1821
6369.39 1805
6370.15 1701
6370.90 1757
6371.65 1715
6372.41 1687
6373.16 1642
6373.91 1569
6374.67 1533
6375.42 1594
6376.17 1545
6376.93 1560
6377.68 1569
6378.43 1666
6379.19 1687
6379.94 1632
6380.69 1798
6381.45 1697
6382.20 1688
6382.96 1674
6383.71 1640
6384.46 1586
6385.22 1580
6385.97 1448
6386.73 1464
6387.48 1503
6388.23 1509
6388.99 1507
6389.74 1469
6390.50 1524
6391.25 1516
6392.00 1435
6392.76 1486
6393.51 1558
6394.27 1553
6395.02 1525
6395.78 1483
6396.53 1526
6397.29 1491
6398.04 1475
6398.80 1506
6399.55 1469
6400.31 1343
6401.06 1408
6401.82 1447
6402.57 1410
6403.33 1398
6404.08 1444
6404.84 1533
6405.59 1583
6406.35 1684
6407.10 1697
6407.86 1751
6408.61 1757
6409.37 1772
6410.12 1703
6410.88 1851
6411.63 1818
6412.39 1789
6413.14 1732
6413.90 1584
6414.66 1590
6415.41 1531
6416.17 1611
6416.92 1737
6417.68 1615
6418.44 1604
6419.19 1664
6419.95 1529
6420.70 1454
6421.46 1435
6422.22 1487
6422.97 1444
6423.73 1556
6424.48 1498
6425.24 1517
6426.00 1475
6426.75 1503
6427.51 1522
6428.27 1403
6429.02 1489
6429.78 1493
6430.54 1490
6431.29 1430
6432.05 1452
6432.81 1442
6433.56 1517
6434.32 1538
6435.08 1490
6435.83 1529
6436.59 1499
6437.35 1566
6438.10 1527
6438.86 1493
6439.62 1476
6440.38 1441
6441.13 1466
6441.89 1462
6442.65 1473
6443.41 1407
6444.16 1398
6444.92 1506
6445.68 1420
6446.44 1589
6447.19 1475
6447.95 1527
6448.71 1582
6449.47 1612
6450.22 1563
6450.98 1550
6451.74 1565
6452.50 1489
6453.26 1498
6454.01 1557
6454.77 1565
6455.53 1565
6456.29 1679
6457.05 1633
6457.80 1714
6458.56 1679
6459.32 1665
6460.08 1763
6460.84 1642
6461.60 1694
6462.35 1707
6463.11 1796
6463.87 1920
6464.63 1928
6465.39 1801
6466.15 1913
6466.91 1931
6467.67 1818
6468.42 1846
6469.18 1989
6469.94 1921
6470.70 1993
6471.46 2012
6472.22 2067
6472.98 2142
6473.74 2046
6474.50 1954
6475.26 2062
6476.02 2303
6476.77 2140
6477.53 2082
6478.29 2204
6479.05 2172
6479.81 2196
6480.57 2316
6481.33 2306
6482.09 2312
6482.85 2297
6483.61 2359
6484.37 2529
6485.13 2509
6485.89 2504
6486.65 2587
6487.41 2683
6488.17 2671
6488.93 2728
6489.69 2688
6490.45 2894
6491.21 2964
6491.97 3233
6492.73 3234
6493.49 3352
6494.25 3399
6495.01 3418
6495.77 3399
6496.53 3551
6497.29 3597
6498.05 3443
6498.82 3359
6499.58 3421
6500.34 3366
6501.10 3419
6501.86 3407
6502.62 3481
6503.38 3590
6504.14 3429
6504.90 3523
6505.66 3614
6506.42 3720
6507.19 3706
6507.95 3798
6508.71 3904
6509.47 4077
6510.23 4054
6510.99 4025
6511.75 4231
6512.51 4187
6513.28 4253
6514.04 4337
6514.80 4284
6515.56 4323
6516.32 4252
6517.08 4455
6517.85 4518
6518.61 4564
6519.37 4654
6520.13 4852
6520.89 4964
6521.66 5291
6522.42 5495
6523.18 5689
6523.94 6231
6524.70 6721
6525.47 7244
6526.23 7996
6526.99 8734
6527.75 9668
6528.52 10062
6529.28 10100
6530.04 10008
6530.80 9820
6531.57 9731
6532.33 10417
6533.09 11576
6533.85 13439
6534.62 15908
6535.38 18324
6536.14 20347
6536.90 21966
6537.67 22764
6538.43 22315
6539.19 20445
6539.96 17548
6540.72 14689
6541.48 12201
6542.25 10209
6543.01 8331
6543.77 6907
6544.54 5827
6545.30 5201
6546.06 4488
6546.83 4011
6547.59 3967
6548.35 3878
6549.12 3590
6549.88 3485
6550.64 3594
6551.41 3547
6552.17 3537
6552.94 3448
6553.70 3294
6554.46 3158
6555.23 3100
6555.99 3074
6556.75 3009
6557.52 2868
6558.28 2824
6559.05 2975
6559.81 3055
6560.58 3144
6561.34 3094
6562.10 3190
6562.87 3466
6563.63 3559
6564.40 3666
6565.16 3683
6565.93 3806
6566.69 3773
6567.46 3753
6568.22 3609
6568.99 3634
6569.75 3584
6570.52 3640
6571.28 3647
6572.04 3768
6572.81 3979
6573.57 4172
6574.34 4288
6575.11 4398
6575.87 4328
6576.64 4235
6577.40 4394
6578.17 4394
6578.93 4197
6579.70 4152
6580.46 4135
6581.23 4033
6581.99 4123
6582.76 4115
6583.52 3959
6584.29 3956
6585.06 3976
6585.82 3918
6586.59 3987
6587.35 4072
6588.12 4090
6588.88 4228
6589.65 4359
6590.42 4507
6591.18 4860
6591.95 5246
6592.71 5556
6593.48 6183
6594.25 6761
6595.01 7040
6595.78 7127
6596.55 7079
6597.31 6678
6598.08 6526
6598.85 5958
6599.61 5394
6600.38 4959
6601.15 4631
6601.91 4383
6602.68 4083
6603.45 4079
6604.21 4041
6604.98 3920
6605.75 3976
6606.51 4114
6607.28 4105
6608.05 4376
6608.81 4269
6609.58 4523
6610.35 4561
6611.12 4441
6611.88 4498
6612.65 4182
6613.42 3943
6614.18 3783
6614.95 3407
6615.72 3270
6616.49 3116
6617.25 2968
6618.02 3033
6618.79 2823
6619.56 2716
6620.33 2804
6621.09 2825
6621.86 2760
6622.63 2726
6623.40 2813
6624.16 2787
6624.93 2668
6625.70 2712
6626.47 2686
6627.24 2776
6628.01 2694
6628.77 2699
6629.54 2811
6630.31 2873
6631.08 3076
6631.85 3449
6632.62 3855
6633.38 4181
6634.15 4378
6634.92 4615
6635.69 4797
6636.46 4679
6637.23 4422
6638.00 4178
6638.76 3878
6639.53 3569
6640.30 3371
6641.07 3073
6641.84 2966
6642.61 2821
6643.38 2617
6644.15 2587
6644.92 2490
6645.69 2537
6646.45 2569
6647.22 2647
6647.99 2684
6648.76 2659
6649.53 2731
6650.30 2645
6651.07 2673
6651.84 2595
6652.61 2542
6653.38 2685
6654.15 2641
6654.92 2576
6655.69 2757
6656.46 2911
6657.23 2771
6658.00 2777
6658.77 2680
6659.54 2736
6660.31 2651
6661.08 2612
6661.85 2488
6662.62 2495
6663.39 2580
6664.16 2508
6664.93 2493
6665.70 2445
6666.47 2477
6667.24 2516
6668.01 2584
6668.78 2625
6669.55 2576
6670.32 2613
6671.09 2625
6671.87 2571
6672.64 2551
6673.41 2670
6674.18 2789
6674.95 2808
6675.72 2745
6676.49 2847
6677.26 2733
6678.03 2712
6678.80 2868
6679.58 2801
6680.35 2833
6681.12 2971
6681.89 3184
6682.66 3342
6683.43 3506
6684.20 3851
6684.97 4024
6685.75 4150
6686.52 4268
6687.29 3893
6688.06 3681
6688.83 3564
6689.60 3075
6690.38 2957
6691.15 2749
6691.92 2566
6692.69 2562
6693.46 2414
6694.24 2458
6695.01 2470
6695.78 2366
6696.55 2396
6697.32 2429
6698.10 2377
6698.87 2400
6699.64 2266
6700.41 2301
6701.19 2363
6701.96 2422
6702.73 2264
6703.50 2272
6704.28 2184
6705.05 2260
6705.82 2312
6706.59 2333
6707.37 2314
6708.14 2257
6708.91 2227
6709.69 2193
6710.46 2220
6711.23 2215
6712.00 2179
6712.78 2136
6713.55 2049
6714.32 2059
6715.10 1975
6715.87 1942
6716.64 1956
6717.42 2105
6718.19 1963
6718.96 1967
6719.74 1902
6720.51 1934
6721.28 1960
6722.06 1914
6722.83 2009
6723.61 1907
6724.38 1998
6725.15 2067
6725.93 2126
6726.70 2118
6727.48 2103
6728.25 2052
6729.02 2063
6729.80 1985
6730.57 2072
6731.35 2219
6732.12 2204
6732.89 2236
6733.67 2241
6734.44 2315
6735.22 2445
6735.99 2395
6736.77 2411
6737.54 2305
6738.31 2323
6739.09 2301
6739.86 2287
6740.64 2387
6741.41 2250
6742.19 2273
6742.96 2261
6743.74 2340
6744.51 2403
6745.29 2549
6746.06 2498
6746.84 2545
6747.61 2699
6748.39 2843
6749.16 2846
6749.94 3168
6750.71 3511
6751.49 3734
6752.26 4036
6753.04 4266
6753.82 4261
6754.59 4178
6755.37 3706
6756.14 3474
6756.92 3355
6757.69 2885
6758.47 2638
6759.25 2534
6760.02 2445
6760.80 2356
6761.57 2289
6762.35 2234
6763.12 2233
6763.90 2209
6764.68 2224
6765.45 2262
6766.23 2412
6767.01 2347
6767.78 2195
6768.56 2154
6769.33 2191
6770.11 2161
6770.89 2026
6771.66 2050
6772.44 2012
6773.22 1986
6773.99 2063
6774.77 1949
6775.55 2071
6776.32 2003
6777.10 1981
6777.88 2048
6778.65 2094
6779.43 2015
6780.21 2018
6780.98 2045
6781.76 2103
6782.54 2128
6783.32 1975
6784.09 1867
6784.87 1721
6785.65 1781
6786.43 1881
6787.20 1868
6787.98 1810
6788.76 1765
6789.53 1768
6790.31 1650
6791.09 1673
6791.87 1665
6792.65 1651
6793.42 1789
6794.20 1654
6794.98 1711
6795.76 1669
6796.53 1628
6797.31 1646
6798.09 1742
6798.87 1719
6799.65 1682
6800.42 1775
6801.20 1855
6801.98 1837
6802.76 1779
6803.54 1791
6804.32 1862
6805.09 1868
6805.87 1990
6806.65 1964
6807.43 1794
6808.21 1796
6808.99 1786
6809.77 1874
6810.54 1838
6811.32 1746
6812.10 1860
6812.88 1677
6813.66 1788
6814.44 1778
6815.22 1727
6816.00 1784
6816.78 1818
6817.56 1832
6818.33 1865
6819.11 1764
6819.89 1824
6820.67 1804
6821.45 1730
6822.23 1764
6823.01 1815
6823.79 1703
6824.57 1815
6825.35 1750
6826.13 1763
6826.91 1786
6827.69 1726
6828.47 1797
6829.25 1596
6830.03 1641
6830.81 1652
6831.59 1653
6832.37 1726
6833.15 1796
6833.93 1693
6834.71 1746
6835.49 1698
6836.27 1626
6837.05 1658
6837.83 1688
6838.61 1799
6839.39 1869
6840.17 1771
6840.95 1619
6841.73 1682
6842.51 1551
6843.29 1631
6844.07 1665
6844.85 1706
6845.63 1804
6846.41 1941
6847.19 2025
6847.98 2429
6848.76 2756
6849.54 3265
6850.32 3716
6851.10 3888
6851.88 3988
6852.66 3957
6853.44 3623
6854.22 3331
6855.01 3153
6855.79 2917
6856.57 2578
6857.35 2283
6858.13 2210
6858.91 2128
6859.69 2110
6860.48 1930
6861.26 1848
6862.04 1882
6862.82 1956
6863.60 1922
6864.38 1965
6865.17 1977
6865.95 1953
6866.73 2060
6867.51 2015
6868.29 2020
6869.08 1948
6869.86 2132
6870.64 2103
6871.42 2060
6872.20 1943
6872.99 2013
6873.77 2178
6874.55 2066
6875.33 2076
6876.12 2231
6876.90 2138
6877.68 2240
6878.46 2283
6879.25 2535
6880.03 2473
6880.81 2524
6881.59 2561
6882.38 2593
6883.16 2684
6883.94 3015
6884.73 3183
6885.51 3668
6886.29 4147
6887.08 4744
6887.86 5312
6888.64 5819
6889.42 5769
6890.21 5564
6890.99 5001
6891.77 4462
6892.56 3747
6893.34 3379
6894.12 3203
6894.91 2978
6895.69 2851
6896.48 2704
6897.26 2665
6898.04 2656
6898.83 2625
6899.61 2601
6900.39 2532
6901.18 2621
6901.96 2597
6902.75 2577
6903.53 2661
6904.31 2669
6905.10 2655
6905.88 2578
6906.67 2582
6907.45 2647
6908.24 2523
6909.02 2594
6909.80 2351
6910.59 2220
6911.37 2219
6912.16 2379
6912.94 2216
6913.73 2203
6914.51 2195
6915.30 2161
6916.08 2205
6916.87 2170
6917.65 2182
6918.44 2158
6919.22 2226
6920.01 2187
6920.79 2167
6921.58 2143
6922.36 2123
6923.15 2110
6923.93 2089
6924.72 2246
6925.50 2214
6926.29 2256
6927.07 2266
6927.86 2171
6928.64 2253
6929.43 2267
6930.21 2385
6931.00 2367
6931.78 2419
6932.57 2470
6933.36 2440
6934.14 2485
6934.93 2472
6935.71 2548
6936.50 2413
6937.29 2487
6938.07 2508
6938.86 2607
6939.64 2727
6940.43 2826
6941.22 2987
6942.00 3073
6942.79 3317
6943.57 3280
6944.36 3378
6945.15 3527
6945.93 3567
6946.72 3627
6947.51 3740
6948.29 3617
6949.08 3588
6949.87 3572
6950.65 3508
6951.44 3544
6952.23 3256
6953.01 3143
6953.80 3053
6954.59 3037
6955.37 2962
6956.16 3071
6956.95 2841
6957.74 2907
6958.52 2959
6959.31 3067
6960.10 3178
6960.88 3119
6961.67 3015
6962.46 3022
6963.25 3179
6964.03 3176
6964.82 3248
6965.61 3343
6966.40 3530
6967.18 3799
6967.97 3948
6968.76 4164
6969.55 4286
6970.34 4338
6971.12 4304
6971.91 4392
6972.70 4511
6973.49 4557
6974.28 4415
6975.06 4378
6975.85 4264
6976.64 4264
6977.43 4367
6978.22 4471
6979.00 4816
6979.79 5256
6980.58 5946
6981.37 6883
6982.16 8554
6982.95 10699
6983.74 13372
6984.52 16404
6985.31 18988
6986.10 20478
6986.89 21147
6987.68 20665
6988.47 19164
6989.26 16827
6990.05 14179
6990.83 11849
6991.62 9714
6992.41 7917
6993.20 6561
6993.99 5506
6994.78 4680
6995.57 4214
6996.36 3801
6997.15 3548
6997.94 3359
6998.73 3292
6999.52 3149
7000.31 3039
7001.10 3101
7001.88 3108
7002.67 3014
7003.46 2842
7004.25 2739
7005.04 2649
7005.83 2471
7006.62 2336
7007.41 2286
7008.20 2300
7008.99 2177
7009.78 2134
7010.57 2280
7011.36 2372
7012.15 2418
7012.94 2536
7013.73 2644
7014.52 2561
7015.31 2717
7016.11 2749
7016.90 2728
7017.69 2673
7018.48 2564
7019.27 2447
7020.06 2489
7020.85 2506
7021.64 2501
7022.43 2777
7023.22 2822
7024.01 2931
7024.80 2892
7025.59 2881
7026.38 2900
7027.18 2871
7027.97 2803
7028.76 2744
7029.55 2529
7030.34 2419
7031.13 2367
7031.92 2488
7032.71 2514
7033.51 2387
7034.30 2436
7035.09 2435
7035.88 2505
7036.67 2527
7037.46 2481
7038.25 2472
7039.05 2547
7039.84 2733
7040.63 2730
7041.42 2783
7042.21 2981
7043.01 3045
7043.80 2911
7044.59 2973
7045.38 3065
7046.17 3207
7046.97 3529
7047.76 3842
7048.55 4179
7049.34 4581
7050.14 4830
7050.93 4852
7051.72 4903
7052.51 4584
7053.30 4146
7054.10 3918
7054.89 3590
7055.68 3266
7056.48 3110
7057.27 2860
7058.06 2722
7058.85 2732
7059.65 2721
7060.44 2694
7061.23 2712
7062.03 2797
7062.82 2736
7063.61 2673
7064.40 2752
7065.20 2768
7065.99 2704
7066.78 2661
7067.58 2553
7068.37 2474
7069.16 2387
7069.96 2289
7070.75 2291
7071.54 2347
7072.34 2237
7073.13 2234
7073.93 2247
7074.72 2125
7075.51 2021
7076.31 2192
7077.10 2051
7077.89 2125
7078.69 2175
7079.48 2236
7080.28 2288
7081.07 2236
7081.86 2071
7082.66 2063
7083.45 2028
7084.25 2070
7085.04 1947
7085.84 1955
7086.63 1879
7087.42 1868
7088.22 1857
7089.01 1818
7089.81 1856
7090.60 1818
7091.40 1810
7092.19 1866
7092.99 1919
7093.78 2013
7094.58 1914
7095.37 1760
7096.17 1703
7096.96 1603
7097.76 1655
7098.55 1610
7099.35 1582
7100.14 1635
7100.94 1675
7101.73 1684
7102.53 1676
7103.32 1644
7104.12 1618
7104.91 1519
7105.71 1533
7106.50 1545
7107.30 1564
7108.10 1539
7108.89 1526
7109.69 1508
7110.48 1527
7111.28 1463
7112.07 1576
7112.87 1518
7113.67 1596
7114.46 1631
7115.26 1545
7116.05 1594
7116.85 1580
7117.65 1552
7118.44 1589
7119.24 1566
7120.03 1527
7120.83 1590
7121.63 1520
7122.42 1644
7123.22 1575
7124.02 1525
7124.81 1519
7125.61 1524
7126.41 1549
7127.20 1560
7128.00 1560
7128.80 1537
7129.59 1548
7130.39 1585
7131.19 1612
7131.98 1589
7132.78 1612
7133.58 1579
7134.37 1604
7135.17 1647
7135.97 1588
7136.77 1499
7137.56 1516
7138.36 1454
7139.16 1431
7139.96 1458
7140.75 1363
7141.55 1359
7142.35 1396
7143.15 1407
7143.94 1350
7144.74 1383
7145.54 1375
7146.34 1381
7147.13 1305
7147.93 1336
7148.73 1424
7149.53 1342
7150.33 1375
7151.12 1344
7151.92 1380
7152.72 1310
7153.52 1406
7154.32 1462
7155.11 1494
7155.91 1418
7156.71 1413
7157.51 1383
7158.31 1457
7159.11 1453
7159.90 1307
7160.70 1257
7161.50 1375
7162.30 1336
7163.10 1213
7163.90 1259
7164.70 1228
7165.49 1162
7166.29 1175
7167.09 1112
7167.89 1173
7168.69 1157
7169.49 1179
7170.29 1247
7171.09 1122
7171.89 1255
7172.69 1186
7173.49 1257
7174.28 1200
7175.08 1190
7175.88 1124
7176.68 1076
7177.48 1196
7178.28 1144
7179.08 1111
7179.88 1190
7180.68 1307
7181.48 1216
7182.28 1216
7183.08 1244
7183.88 1302
7184.68 1281
7185.48 1254
7186.28 1258
7187.08 1303
7187.88 1317
7188.68 1327
7189.48 1308
7190.28 1207
7191.08 1210
7191.88 1302
7192.68 1157
7193.48 1174
7194.28 1175
7195.08 1220
7195.88 1267
7196.68 1200
7197.48 1213
7198.28 1148
7199.08 1234
7199.89 1230
7200.69 1243
7201.49 1196
7202.29 1284
7203.09 1202
7203.89 1193
7204.69 1180
7205.49 1216
7206.29 1206
7207.09 1208
7207.89 1194
7208.70 1077
7209.50 1148
7210.30 1213
7211.10 1144
7211.90 1122
7212.70 1243
7213.50 1222
7214.31 1222
7215.11 1339
7215.91 1311
7216.71 1243
7217.51 1289
7218.31 1410
7219.12 1436
7219.92 1459
7220.72 1405
7221.52 1358
7222.32 1393
7223.13 1232
7223.93 1277
7224.73 1262
7225.53 1245
7226.33 1216
7227.14 1270
7227.94 1262
7228.74 1164
7229.54 1279
7230.35 1191
7231.15 1119
7231.95 1106
7232.75 1134
7233.56 1240
7234.36 1239
7235.16 1115
7235.96 1173
7236.77 1237
7237.57 1284
7238.37 1236
7239.17 1214
7239.98 1200
7240.78 1256
7241.58 1232
7242.39 1320
7243.19 1242
7243.99 1212
7244.80 1243
7245.60 1301
7246.40 1339
7247.21 1239
7248.01 1266
7248.81 1312
7249.62 1237
7250.42 1290
7251.22 1224
7252.03 1240
7252.83 1244
7253.63 1306
7254.44 1282
7255.24 1244
7256.05 1291
7256.85 1234
7257.65 1243
7258.46 1335
7259.26 1427
7260.07 1372
7260.87 1542
7261.67 1625
7262.48 1546
7263.28 1508
7264.09 1484
7264.89 1409
7265.70 1473
7266.50 1488
7267.30 1296
7268.11 1390
7268.91 1330
7269.72 1317
7270.52 1402
7271.33 1353
7272.13 1353
7272.94 1302
7273.74 1376
7274.55 1431
7275.35 1365
7276.16 1419
7276.96 1457
7277.77 1482
7278.57 1483
7279.38 1605
7280.18 1654
7280.99 1698
7281.79 1846
7282.60 2118
7283.40 2413
7284.21 2523
7285.01 2653
7285.82 2744
7286.63 2625
7287.43 2373
7288.24 2153
7289.04 1984
7289.85 1936
7290.65 1711
7291.46 1625
7292.27 1529
7293.07 1542
7293.88 1561
7294.68 1516
7295.49 1533
7296.30 1499
7297.10 1590
7297.91 1533
7298.71 1501
7299.52 1581
7300.33 1545
7301.13 1480
7301.94 1513
7302.75 1604
7303.55 1595
7304.36 1526
7305.16 1535
7305.97 1511
7306.78 1554
7307.58 1676
7308.39 1748
7309.20 1851
7310.01 1757
7310.81 1855
7311.62 1935
7312.43 1933
7313.23 2014
7314.04 2097
7314.85 2168
7315.65 2455
7316.46 2915
7317.27 3286
7318.08 3636
7318.88 4071
7319.69 4187
7320.50 3911
7321.31 3632
7322.11 3195
7322.92 2927
7323.73 2707
7324.54 2542
7325.34 2249
7326.15 2033
7326.96 1916
7327.77 1832
7328.57 1844
7329.38 1818
7330.19 1834
7331.00 1773
7331.81 1737
7332.61 1706
7333.42 1750
7334.23 1748
7335.04 1742
7335.85 1712
7336.66 1750
7337.46 1715
7338.27 1650
7339.08 1717
7339.89 1643
7340.70 1609
7341.51 1547
7342.31 1460
7343.12 1468
7343.93 1498
7344.74 1397
7345.55 1419
7346.36 1384
7347.17 1367
7347.98 1276
7348.79 1352
7349.59 1367
7350.40 1402
7351.21 1413
7352.02 1413
7352.83 1314
7353.64 1209
7354.45 1262
7355.26 1345
7356.07 1301
7356.88 1273
7357.69 1327
7358.50 1314
7359.31 1285
7360.12 1201
7360.93 1293
7361.74 1242
7362.54 1185
7363.35 1283
7364.16 1311
7364.97 1265
7365.78 1268
7366.59 1183
7367.40 1230
7368.21 1228
7369.02 1181
7369.83 1284
7370.64 1279
7371.45 1286
7372.27 1247
7373.08 1233
7373.89 1173
7374.70 1177
7375.51 1189
7376.32 1164
7377.13 1257
7377.94 1266
7378.75 1287
7379.56 1310
7380.37 1319
7381.18 1342
7381.99 1340
7382.80 1357
7383.61 1408
7384.42 1378
7385.24 1376
7386.05 1251
7386.86 1212
7387.67 1252
7388.48 1176
7389.29 1191
7390.10 1173
7390.91 1193
7391.72 1188
7392.54 1123
7393.35 1102
7394.16 1118
7394.97 1135
7395.78 1200
7396.59 1164
7397.41 1151
7398.22 1124
7399.03 1101
7399.84 1121
7400.65 1135
7401.46 1157
7402.28 1159
7403.09 1114
7403.90 1212
7404.71 1287
7405.52 1104
7406.34 1134
7407.15 1113
7407.96 1088
7408.77 1077
7409.59 1170
7410.40 1066
7411.21 1091
7412.02 1069
7412.84 1083
7413.65 1123
7414.46 1038
7415.27 1064
7416.09 988
7416.90 1045
7417.71 1002
7418.52 1031
7419.34 984
7420.15 1016
7420.96 1078
7421.78 1086
7422.59 1085
7423.40 1038
7424.22 1051
7425.03 1084
7425.84 1082
7426.65 1135
7427.47 1109
7428.28 1190
7429.09 1202
7429.91 1221
7430.72 1233
7431.54 1224
7432.35 1304
7433.16 1303
7433.98 1246
7434.79 1272
7435.60 1247
7436.42 1294
7437.23 1224
7438.05 1205
7438.86 1265
7439.67 1224
7440.49 1191
7441.30 1275
7442.12 1196
7442.93 1231
7443.74 1150
7444.56 1133
7445.37 1120
7446.19 1129
7447.00 1134
7447.82 1113
7448.63 1130
7449.44 1056
7450.26 1086
7451.07 1129
7451.89 1081
7452.70 1098
7453.52 1094
7454.33 1178
7455.15 1173
7455.96 1126
7456.78 1162
7457.59 1174
7458.41 1168
7459.22 1228
7460.04 1243
7460.85 1262
7461.67 1194
7462.48 1280
7463.30 1198
7464.11 1319
7464.93 1388
7465.74 1244
7466.56 1301
7467.37 1258
7468.19 1205
7469.01 1142
7469.82 1152
7470.64 1175
7471.45 1183
7472.27 1179
7473.08 1231
7473.90 1213
7474.72 1200
7475.53 1231
7476.35 1174
7477.16 1264
7477.98 1141
7478.80 1162
7479.61 1234
7480.43 1130
7481.24 1201
7482.06 1144
7482.88 1153
7483.69 1172
7484.51 1172
7485.33 1066
7486.14 1098
7486.96 1099
7487.78 1069
7488.59 1021
7489.41 995
7490.23 1079
7491.04 1072
7491.86 1155
7492.68 1082
7493.49 1043
7494.31 1067
7495.13 995
7495.94 1018
7496.76 1101
7497.58 1043
7498.40 1073
7499.21 1026
7500.03 968
7500.85 1033
7501.67 1020
7502.48 1022
7503.30 1068
7504.12 1107
7504.94 1048
7505.75 1040
7506.57 1026
7507.39 1036
7508.21 1057
7509.02 1069
7509.84 959
7510.66 988
7511.48 1031
7512.30 1053
7513.11 1048
7513.93 1018
7514.75 1014
7515.57 916
7516.39 1026
7517.20 1027
7518.02 1041
7518.84 979
7519.66 975
7520.48 928
7521.30 931
7522.11 967
7522.93 992
7523.75 1071
7524.57 969
7525.39 920
7526.21 965
7527.03 979
7527.84 977
7528.66 1008
7529.48 983
7530.30 998
7531.12 971
7531.94 973
7532.76 935
7533.58 1044
7534.40 1017
7535.22 952
7536.03 1014
7536.85 1080
7537.67 1059
7538.49 1005
7539.31 1001
7540.13 1012
7540.95 972
7541.77 1015
7542.59 1036
7543.41 1076
7544.23 1111
7545.05 1090
7545.87 1075
7546.69 1073
7547.51 1115
7548.33 1075
7549.15 1071
7549.97 1050
7550.79 1030
7551.61 1035
7552.43 971
7553.25 994
7554.07 996
7554.89 1087
7555.71 1136
7556.53 1112
7557.35 1073
7558.17 1094
7558.99 1106
7559.81 1171
7560.63 1116
7561.45 1123
7562.27 1121
7563.09 1082
7563.92 1146
7564.74 1142
7565.56 1160
7566.38 1190
7567.20 1104
7568.02 1138
7568.84 1084
7569.66 1066
7570.48 1082
7571.30 1014
7572.13 1078
7572.95 1088
7573.77 1103
7574.59 1093
7575.41 1042
7576.23 1059
7577.05 1191
7577.88 1064
7578.70 1069
7579.52 1122
7580.34 1181
7581.16 1245
7581.98 1197
7582.81 1175
7583.63 1135
7584.45 1139
7585.27 1195
7586.09 1308
7586.92 1295
7587.74 1207
7588.56 1213
7589.38 1277
7590.20 1326
7591.03 1244
7591.85 1358
7592.67 1263
7593.49 1273
7594.32 1354
7595.14 1311
7595.96 1317
7596.78 1434
7597.61 1390
7598.43 1396
7599.25 1399
7600.07 1434
7600.90 1557
7601.72 1616
7602.54 1569
7603.36 1736
7604.19 1804
7605.01 1782
7605.83 1866
7606.66 1742
7607.48 1750
7608.30 1685
7609.13 1626
7609.95 1724
7610.77 1590
7611.60 1574
7612.42 1580
7613.24 1537
7614.07 1582
7614.89 1803
7615.71 1953
7616.54 2002
7617.36 2059
7618.18 2257
7619.01 2102
7619.83 2086
7620.66 2016
7621.48 1880
7622.30 1908
7623.13 1779
7623.95 1666
7624.78 1648
7625.60 1608
7626.42 1748
7627.25 1779
7628.07 1881
7628.90 2023
7629.72 2057
7630.55 2219
7631.37 2361
7632.19 2327
7633.02 2412
7633.84 2413
7634.67 2145
7635.49 1939
7636.32 1906
7637.14 1755
7637.97 1593
7638.79 1472
7639.62 1466
7640.44 1438
7641.27 1329
7642.09 1288
7642.92 1321
7643.74 1227
7644.57 1227
7645.39 1270
7646.22 1269
7647.04 1241
7647.87 1191
7648.69 1251
7649.52 1165
7650.34 1131
7651.17 1161
7651.99 1144
7652.82 1095
7653.65 1158
7654.47 1124
7655.30 1169
7656.12 1107
7656.95 1081
7657.77 1148
7658.60 1172
7659.43 1155
7660.25 1062
7661.08 1070
7661.90 1095
7662.73 1166
7663.56 1042
7664.38 1096
7665.21 1085
7666.04 1084
7666.86 1096
7667.69 1126
7668.51 1132
7669.34 1150
7670.17 1140
7670.99 1095
7671.82 1119
7672.65 1140
7673.47 1098
7674.30 1152
7675.13 1060
7675.95 1081
7676.78 1051
7677.61 1049
7678.44 1073
7679.26 1095
7680.09 1177
7680.92 1109
7681.74 1115
7682.57 1164
7683.40 1191
7684.23 1129
7685.05 1200
7685.88 1091
7686.71 1106
7687.53 1114
7688.36 1081
7689.19 1094
7690.02 1152
7690.85 1140
7691.67 1114
7692.50 1132
7693.33 1154
7694.16 1097
7694.98 1170
7695.81 1238
7696.64 1254
7697.47 1427
7698.30 1456
7699.12 1456
7699.95 1388
7700.78 1344
7701.61 1174
7702.44 1265
7703.26 1205
7704.09 1188
7704.92 1161
7705.75 1105
7706.58 1119
7707.41 1080
7708.24 1109
7709.06 1003
7709.89 990
7710.72 1029
7711.55 1036
7712.38 1030
7713.21 1001
7714.04 1023
7714.87 1010
7715.69 1016
7716.52 970
7717.35 928
7718.18 953
7719.01 937
7719.84 1016
7720.67 884
7721.50 857
7722.33 937
7723.16 921
7723.99 977
7724.82 909
7725.65 955
7726.48 1033
7727.30 980
7728.13 923
7728.96 905
7729.79 953
7730.62 973
7731.45 997
7732.28 958
7733.11 956
7733.94 906
7734.77 954
7735.60 961
7736.43 994
7737.26 916
7738.09 945
7738.92 843
7739.75 873
7740.58 913
7741.41 944
7742.25 910
7743.08 929
7743.91 1005
7744.74 1076
7745.57 1018
7746.40 1032
7747.23 1017
7748.06 1098
7748.89 1104
7749.72 1088
7750.55 1068
7751.38 1036
7752.21 1046
7753.04 980
7753.88 973
7754.71 965
7755.54 879
7756.37 943
7757.20 890
7758.03 903
7758.86 953
7759.69 1022
7760.53 929
7761.36 999
7762.19 947
7763.02 944
7763.85 977
7764.68 987
7765.51 929
7766.35 995
7767.18 1070
7768.01 1006
7768.84 1035
7769.67 1043
7770.51 1060
7771.34 1042
7772.17 968
7773.00 979
7773.83 1051
7774.67 957
7775.50 992
7776.33 1073
7777.16 942
7777.99 1005
7778.83 982
7779.66 998
7780.49 990
7781.32 995
7782.16 947
7782.99 1038
7783.82 943
7784.65 958
7785.49 1005
7786.32 1036
7787.15 992
7787.99 996
7788.82 975
7789.65 1001
7790.48 966
7791.32 1036
7792.15 1050
7792.98 1061
7793.82 1045
7794.65 1016
7795.48 1018
7796.32 1040
7797.15 1053
7797.98 1051
7798.82 1033
7799.65 1118
7800.48 1124
7801.32 1106
7802.15 1064
7802.99 1100
7803.82 1075
7804.65 1173
7805.49 1137
7806.32 1187
7807.15 1235
7807.99 1239
7808.82 1282
7809.66 1337
7810.49 1252
7811.32 1294
7812.16 1309
7812.99 1540
7813.83 1519
7814.66 1588
7815.50 1560
7816.33 1526
7817.16 1608
7818.00 1629
7818.83 1559
7819.67 1622
7820.50 1522
7821.34 1377
7822.17 1415
7823.01 1470
7823.84 1622
7824.68 1610
7825.51 1721
7826.35 1673
7827.18 1826
7828.02 1856
7828.85 1789
7829.69 1838
7830.52 1647
7831.36 1589
7832.19 1649
7833.03 1536
7833.86 1514
7834.70 1611
7835.53 1635
7836.37 1620
7837.20 1587
7838.04 1542
7838.87 1477
7839.71 1379
7840.55 1403
7841.38 1372
7842.22 1411
7843.05 1389
7843.89 1339
7844.72 1291
7845.56 1306
7846.40 1326
7847.23 1311
7848.07 1211
7848.91 1295
7849.74 1361
7850.58 1219
7851.41 1231
7852.25 1386
7853.09 1333
7853.92 1422
7854.76 1470
7855.60 1465
7856.43 1494
7857.27 1598
7858.11 1709
7858.94 1786
7859.78 1801
7860.62 1749
7861.45 1747
7862.29 1639
7863.13 1624
7863.96 1490
7864.80 1448
7865.64 1406
7866.47 1430
7867.31 1464
7868.15 1456
7868.99 1537
7869.82 1480
7870.66 1405
7871.50 1558
7872.33 1560
7873.17 1655
7874.01 1681
7874.85 1742
7875.68 1968
7876.52 2144
7877.36 2262
7878.20 2205
7879.03 2213
7879.87 2181
7880.71 2035
7881.55 1870
7882.39 1799
7883.22 1696
7884.06 1717
7884.90 1694
7885.74 1612
7886.58 1615
7887.41 1554
7888.25 1650
7889.09 1575
7889.93 1724
7890.77 1734
7891.61 1754
7892.44 1790
7893.28 1682
7894.12 1630
7894.96 1531
7895.80 1490
7896.64 1423
7897.48 1449
7898.31 1409
7899.15 1412
7899.99 1419
7900.83 1414
7901.67 1330
7902.51 1335
7903.35 1289
7904.19 1269
7905.03 1180
7905.87 1252
7906.70 1254
7907.54 1256
7908.38 1261
7909.22 1243
7910.06 1220
7910.90 1206
7911.74 1296
7912.58 1262
7913.42 1251
7914.26 1287
7915.10 1327
7915.94 1286
7916.78 1437
7917.62 1472
7918.46 1493
7919.30 1468
7920.14 1585
7920.98 1650
7921.82 1419
7922.66 1449
7923.50 1323
7924.34 1287
7925.18 1233
7926.02 1221
7926.86 1205
7927.70 1188
7928.54 1051
7929.38 1183
7930.22 1159
7931.06 1155
7931.90 1023
7932.74 1136
7933.58 1242
7934.42 1228
7935.26 1231
7936.10 1125
7936.95 1177
7937.79 1168
7938.63 1133
7939.47 1148
7940.31 1118
7941.15 1092
7941.99 1147
7942.83 1157
7943.67 1181
7944.51 1146
7945.36 1122
7946.20 1165
7947.04 1162
7947.88 1255
7948.72 1317
7949.56 1260
7950.40 1195
7951.25 1359
7952.09 1343
7952.93 1400
7953.77 1522
7954.61 1522
7955.45 1461
7956.30 1528
7957.14 1548
7957.98 1443
7958.82 1438
7959.66 1400
7960.51 1383
7961.35 1386
7962.19 1388
7963.03 1404
7963.87 1443
7964.72 1547
7965.56 1575
7966.40 1724
7967.24 1982
7968.09 1953
7968.93 1834
7969.77 1834
7970.61 1742
7971.46 1658
7972.30 1526
7973.14 1414
7973.98 1290
7974.83 1317
7975.67 1292
7976.51 1255
7977.36 1192
7978.20 1180
7979.04 1182
7979.89 1212
7980.73 1146
7981.57 1168
7982.41 1166
7983.26 1136
7984.10 1148
7984.94 1147
7985.79 1117
7986.63 1116
7987.48 1188
7988.32 1121
7989.16 1025
7990.01 1055
7990.85 1055
7991.69 1087
7992.54 1110
7993.38 999
7994.22 979
7995.07 1028
7995.91 1037
7996.76 1040
7997.60 977
7998.44 997
7999.29 963
8000.13 1010
8000.98 991
8001.82 953
8002.67 934
8003.51 1027
8004.35 1027
8005.20 969
8006.04 966
8006.89 1022
8007.73 945
8008.58 948
8009.42 973
8010.27 1005
8011.11 952
8011.96 934
8012.80 889
8013.65 889
8014.49 912
8015.34 926
8016.18 932
8017.03 904
8017.87 879
8018.72 820
8019.56 871
8020.41 890
8021.25 899
8022.10 895
8022.94 900
8023.79 907
8024.63 907
8025.48 914
8026.32 899
8027.17 908
8028.01 936
8028.86 926
8029.71 875
8030.55 881
8031.40 882
8032.24 871
8033.09 880
8033.94 887
8034.78 783
8035.63 852
8036.47 870
8037.32 950
8038.17 955
8039.01 894
8039.86 902
8040.70 835
8041.55 875
8042.40 750
8043.24 847
8044.09 879
8044.94 819
8045.78 756
8046.63 864
8047.48 911
8048.32 862
8049.17 927
8050.02 938
8050.86 899
8051.71 964
8052.56 910
8053.40 859
8054.25 845
8055.10 838
8055.95 974
8056.79 876
8057.64 815
8058.49 801
8059.33 813
8060.18 708
8061.03 732
8061.88 842
8062.72 859
8063.57 818
8064.42 834
8065.27 805
8066.11 771
8066.96 814
8067.81 845
8068.66 809
8069.50 749
8070.35 774
8071.20 824
8072.05 801
8072.90 781
8073.74 790
8074.59 836
8075.44 825
8076.29 827
8077.14 815
8077.99 787
8078.83 743
8079.68 764
8080.53 793
8081.38 820
8082.23 826
8083.08 872
8083.92 811
8084.77 785
8085.62 783
8086.47 841
8087.32 780
8088.17 854
8089.02 870
8089.87 867
8090.71 803
8091.56 835
8092.41 798
8093.26 795
8094.11 826
8094.96 880
8095.81 840
8096.66 821
8097.51 825
8098.36 841
8099.21 858
8100.06 863
8100.91 927
8101.75 805
8102.60 858
8103.45 857
8104.30 817
8105.15 804
8106.00 789
8106.85 864
8107.70 839
8108.55 810
8109.40 799
8110.25 824
8111.10 813
8111.95 866
8112.80 854
8113.65 868
8114.50 815
8115.35 793
8116.20 771
8117.05 789
8117.90 818
8118.75 817
8119.60 847
8120.46 838
8121.31 833
8122.16 807
8123.01 834
8123.86 811
8124.71 865
8125.56 756
8126.41 806
8127.26 866
8128.11 931
8128.96 854
8129.81 839
8130.66 847
8131.52 852
8132.37 887
8133.22 807
8134.07 896
8134.92 858
8135.77 896
8136.62 920
8137.47 945
8138.33 862
8139.18 876
8140.03 917
8140.88 978
8141.73 943
8142.58 917
8143.44 887
8144.29 959
8145.14 988
8145.99 1004
8146.84 1008
8147.69 1008
8148.55 1126
8149.40 1073
8150.25 1052
8151.10 982
8151.95 1136
8152.81 1183
8153.66 1319
8154.51 1420
8155.36 1470
8156.22 1388
8157.07 1330
8157.92 1250
8158.77 1263
8159.63 1150
8160.48 1074
8161.33 1041
8162.18 971
8163.04 932
8163.89 1000
8164.74 973
8165.60 961
8166.45 946
8167.30 889
8168.15 991
8169.01 930
8169.86 951
8170.71 900
8171.57 900
8172.42 934
8173.27 964
8174.13 919
8174.98 850
8175.83 906
8176.69 808
8177.54 861
8178.39 842
8179.25 871
8180.10 815
8180.95 852
8181.81 820
8182.66 827
8183.52 820
8184.37 803
8185.22 843
8186.08 826
8186.93 839
8187.79 819
8188.64 824
8189.49 778
8190.35 792
8191.20 837
8192.06 810
8192.91 759
8193.76 861
8194.62 859
8195.47 803
8196.33 789
8197.18 740
8198.04 715
8198.89 761
8199.75 836
8200.60 755
8201.46 793
8202.31 760
8203.17 769
8204.02 806
8204.87 842
8205.73 789
8206.58 805
8207.44 781
8208.29 864
8209.15 847
8210.01 865
8210.86 866
8211.72 934
8212.57 925
8213.43 833
8214.28 888
8215.14 885
8215.99 929
8216.85 858
8217.70 886
8218.56 931
8219.42 907
8220.27 808
8221.13 824
8221.98 798
8222.84 890
8223.69 883
8224.55 816
8225.41 775
8226.26 803
8227.12 890
8227.97 863
8228.83 834
8229.69 820
8230.54 835
8231.40 830
8232.26 741
8233.11 774
8233.97 834
8234.82 837
8235.68 861
8236.54 797
8237.39 830
8238.25 771
8239.11 806
8239.96 867
8240.82 816
8241.68 860
8242.54 815
8243.39 893
8244.25 851
8245.11 824
8245.96 814
8246.82 849
8247.68 760
8248.53 782
8249.39 802
8250.25 834
8251.11 854
8251.96 800
8252.82 795
8253.68 781
8254.54 821
8255.39 875
8256.25 848
8257.11 802
8257.97 800
8258.82 799
8259.68 806
8260.54 793
8261.40 841
8262.26 794
8263.11 794
8263.97 819
8264.83 789
8265.69 825
8266.55 818
8267.40 838
8268.26 821
8269.12 882
8269.98 891
8270.84 865
8271.70 889
8272.55 907
8273.41 906
8274.27 898
8275.13 899
8275.99 889
8276.85 869
8277.71 842
8278.56 913
8279.42 918
8280.28 935
8281.14 922
8282.00 979
8282.86 965
8283.72 993
8284.58 979
8285.44 963
8286.29 976
8287.15 945
8288.01 909
8288.87 989
8289.73 1039
8290.59 1140
8291.45 1225
8292.31 1325
8293.17 1467
8294.03 1570
8294.89 1504
8295.75 1465
8296.61 1388
8297.47 1160
8298.33 1153
8299.19 1173
8300.05 1100
8300.91 987
8301.77 974
8302.63 1020
8303.49 1015
8304.35 980
8305.21 1006
8306.07 969
8306.93 974
8307.79 965
8308.65 969
8309.51 981
8310.37 999
8311.23 1044
8312.09 1041
8312.95 1007
8313.81 1066
8314.67 1017
8315.53 979
8316.39 967
8317.25 960
8318.11 982
8318.98 1021
8319.84 962
8320.70 964
8321.56 969
8322.42 924
8323.28 894
8324.14 901
8325.00 802
8325.86 866
8326.73 897
8327.59 887
8328.45 890
8329.31 816
8330.17 796
8331.03 809
8331.89 838
8332.76 817
8333.62 852
8334.48 811
8335.34 883
8336.20 824
8337.06 784
8337.93 758
8338.79 824
8339.65 849
8340.51 847
8341.37 816
8342.24 858
8343.10 887
8343.96 860
8344.82 934
8345.68 929
8346.55 947
8347.41 889
8348.27 900
8349.13 822
8350.00 901
8350.86 881
8351.72 891
8352.58 853
8353.45 829
8354.31 872
8355.17 946
8356.03 903
8356.90 860
8357.76 808
8358.62 841
8359.49 915
8360.35 830
8361.21 821
8362.08 834
8362.94 891
8363.80 888
8364.66 920
8365.53 853
8366.39 881
8367.25 824
8368.12 878
8368.98 873
8369.84 845
8370.71 866
8371.57 904
8372.44 903
8373.30 918
8374.16 854
8375.03 897
8375.89 911
8376.75 899
8377.62 893
8378.48 842
8379.35 872
8380.21 787
8381.07 892
8381.94 879
8382.80 873
8383.67 885
8384.53 831
8385.40 900
8386.26 912
8387.12 915
8387.99 967
8388.85 947
8389.72 914
8390.58 923
8391.45 852
8392.31 886
8393.18 824
8394.04 853
8394.91 887
8395.77 931
8396.64 904
8397.50 892
8398.37 878
8399.23 867
8400.10 876
8400.96 854
8401.83 881
8402.69 915
8403.56 1003
8404.42 960
8405.29 932
8406.15 937
8407.02 986
8407.88 970
8408.75 912
8409.61 959
8410.48 936
8411.34 935
8412.21 968
8413.08 959
8413.94 940
8414.81 939
8415.67 982
8416.54 1026
8417.41 955
8418.27 997
8419.14 977
8420.00 1026
8420.87 990
8421.74 1008
8422.60 1012
8423.47 1071
8424.33 1094
8425.20 1140
8426.07 1043
8426.93 1133
8427.80 1200
8428.67 1112
8429.53 1149
8430.40 1130
8431.27 1180
8432.13 1182
8433.00 1124
8433.87 1162
8434.73 1219
8435.60 1231
8436.47 1322
8437.33 1258
8438.20 1373
8439.07 1377
8439.94 1473
8440.80 1572
8441.67 1592
8442.54 1711
8443.40 1704
8444.27 1816
8445.14 1762
8446.01 1716
8446.87 1800
8447.74 1669
8448.61 1657
8449.48 1672
8450.34 1732
8451.21 1712
8452.08 1685
8452.95 1715
8453.82 1656
8454.68 1706
8455.55 1712
8456.42 1788
8457.29 1849
8458.15 1835
8459.02 1765
8459.89 1845
8460.76 1756
8461.63 1733
8462.50 1843
8463.36 1799
8464.23 1764
8465.10 1848
8465.97 2072
8466.84 2666
8467.71 3193
8468.57 3882
8469.44 4442
8470.31 4910
8471.18 4969
8472.05 4835
8472.92 4525
8473.79 3998
8474.66 3430
8475.53 2908
8476.39 2494
8477.26 2094
8478.13 1863
8479.00 1715
8479.87 1543
8480.74 1564
8481.61 1455
8482.48 1366
8483.35 1367
8484.22 1301
8485.09 1259
8485.96 1306
8486.83 1223
8487.69 1220
8488.56 1195
8489.43 1230
8490.30 1188
8491.17 1167
8492.04 1142
8492.91 1215
8493.78 1123
8494.65 1074
8495.52 1143
8496.39 1170
8497.26 1179
8498.13 1182
8499.00 1187
8499.87 1178
8500.74 1161
8501.61 1109
8502.48 1164
8503.35 1147
8504.22 1184
8505.10 1210
8505.97 1278
8506.84 1318
8507.71 1292
8508.58 1359
8509.45 1400
8510.32 1322
8511.19 1326
8512.06 1315
8512.93 1277
8513.80 1300
8514.67 1208
8515.54 1143
8516.42 1304
8517.29 1238
8518.16 1166
8519.03 1142
8519.90 1194
8520.77 1211
8521.64 1206
8522.51 1143
8523.39 1151
8524.26 1194
8525.13 1278
8526.00 1283
8526.87 1263
8527.74 1286
8528.61 1262
8529.49 1235
8530.36 1310
8531.23 1317
8532.10 1245
8532.97 1340
8533.85 1414
8534.72 1346
8535.59 1357
8536.46 1333
8537.33 1387
8538.21 1348
8539.08 1413
8539.95 1344
8540.82 1311
8541.69 1302
8542.57 1299
8543.44 1266
8544.31 1360
8545.18 1363
8546.06 1298
8546.93 1313
8547.80 1457
8548.67 1482
8549.55 1461
8550.42 1489
8551.29 1548
8552.17 1723
8553.04 1755
8553.91 1809
8554.78 1813
8555.66 1883
8556.53 1874
8557.40 1762
8558.28 1616
8559.15 1513
8560.02 1432
8560.90 1406
8561.77 1410
8562.64 1307
8563.52 1251
8564.39 1317
8565.26 1152
8566.14 1174
8567.01 1114
8567.89 1121
8568.76 1162
8569.63 1114
8570.51 1136
8571.38 1129
8572.25 1104
8573.13 1152
8574.00 1116
8574.88 1120
8575.75 1185
8576.62 1180
8577.50 1121
8578.37 1158
8579.25 1078
8580.12 1064
8581.00 1177
8581.87 1116
8582.74 1074
8583.62 1134
8584.49 1199
8585.37 1128
8586.24 1097
8587.12 1121
8587.99 1070
8588.87 1116
8589.74 1128
8590.62 1130
8591.49 1184
8592.37 1223
8593.24 1179
8594.12 1204
8594.99 1194
8595.87 1190
8596.74 1292
8597.62 1205
8598.49 1229
8599.37 1221
8600.24 1261
8601.12 1247
8601.99 1285
8602.87 1220
8603.74 1286
8604.62 1358
8605.49 1318
8606.37 1238
8607.25 1272
8608.12 1261
8609.00 1247
8609.87 1288
8610.75 1297
8611.63 1332
8612.50 1364
8613.38 1330
8614.25 1402
8615.13 1428
8616.01 1384
8616.88 1385
8617.76 1437
8618.63 1420
8619.51 1410
8620.39 1369
8621.26 1479
8622.14 1457
8623.02 1450
8623.89 1462
8624.77 1485
8625.65 1517
8626.52 1604
8627.40 1542
8628.28 1537
8629.15 1664
8630.03 1643
8630.91 1732
8631.78 1758
8632.66 1827
8633.54 1824
8634.41 1825
8635.29 1846
8636.17 1875
8637.05 1842
8637.92 1815
8638.80 1925
8639.68 1898
8640.56 1978
8641.43 2049
8642.31 2068
8643.19 2007
8644.06 1984
8644.94 2116
8645.82 2042
8646.70 2079
8647.58 2104
8648.45 2134
8649.33 2240
8650.21 2257
8651.09 2208
8651.96 2385
8652.84 2425
8653.72 2296
8654.60 2301
8655.48 2353
8656.36 2477
8657.23 2536
8658.11 2509
8658.99 2570
8659.87 2573
8660.75 2586
8661.63 2577
8662.50 2553
8663.38 2470
8664.26 2442
8665.14 2495
8666.02 2503
8666.90 2640
8667.78 2634
8668.65 2918
8669.53 3185
8670.41 3623
8671.29 4440
8672.17 5371
8673.05 6173
8673.93 6971
8674.81 7475
8675.69 7708
8676.57 7429
8677.45 7131
8678.32 6486
8679.20 5755
8680.08 5108
8680.96 4295
8681.84 3888
8682.72 3448
8683.60 3242
8684.48 3234
8685.36 3075
8686.24 3050
8687.12 3233
8688.00 3545
8688.88 4039
8689.76 4858
8690.64 5926
8691.52 6639
8692.40 7199
8693.28 7408
8694.16 7353
8695.04 7049
8695.92 6236
8696.80 5582
8697.68 4704
8698.56 3914
8699.44 3521
8700.32 3033
8701.20 2690
8702.08 2455
8702.96 2313
8703.84 2207
8704.72 2172
8705.60 2061
8706.49 1945
8707.37 1836
8708.25 1846
8709.13 1851
8710.01 1848
8710.89 1855
8711.77 1837
8712.65 1804
8713.53 1861
8714.41 1780
8715.29 1676
8716.18 1690
8717.06 1750
8717.94 1668
8718.82 1635
8719.70 1628
8720.58 1676
8721.46 1662
8722.35 1647
8723.23 1731
8724.11 1602
8724.99 1566
8725.87 1606
8726.75 1598
8727.64 1649
8728.52 1638
8729.40 1680
8730.28 1672
8731.16 1753
8732.05 1744
8732.93 1774
8733.81 1620
8734.69 1702
8735.57 1667
8736.46 1695
8737.34 1639
8738.22 1637
8739.10 1614
8739.99 1586
8740.87 1553
8741.75 1559
8742.63 1544
8743.52 1566
8744.40 1598
8745.28 1619
8746.16 1620
8747.05 1643
8747.93 1679
8748.81 1641
8749.70 1723
8750.58 1676
8751.46 1740
8752.34 1720
8753.23 1730
8754.11 1774
8754.99 1712
8755.88 1705
8756.76 1786
8757.64 1832
8758.53 1885
8759.41 1897
8760.29 1962
8761.18 1921
8762.06 1832
8762.94 1842
8763.83 1805
8764.71 1731
8765.60 1714
8766.48 1822
8767.36 1762
8768.25 1756
8769.13 1721
8770.01 1904
8770.90 1908
8771.78 1891
8772.67 1822
8773.55 1784
8774.43 1676
8775.32 1680
8776.20 1646
8777.09 1596
8777.97 1541
8778.86 1471
8779.74 1458
8780.63 1532
8781.51 1525
8782.39 1474
8783.28 1438
8784.16 1394
8785.05 1354
8785.93 1405
8786.82 1387
8787.70 1386
8788.59 1342
8789.47 1411
8790.36 1374
8791.24 1433
8792.13 1389
8793.01 1303
8793.90 1372
8794.78 1394
8795.67 1322
8796.55 1379
8797.44 1367
8798.32 1393
8799.21 1369
8800.10 1350
8800.98 1377
8801.87 1454
8802.75 1431
8803.64 1396
8804.52 1395
8805.41 1481
8806.29 1560
8807.18 1486
8808.07 1475
8808.95 1383
8809.84 1324
8810.72 1340
8811.61 1309
8812.50 1258
8813.38 1251
8814.27 1302
8815.15 1237
8816.04 1172
8816.93 1202
8817.81 1230
8818.70 1181
8819.59 1308
8820.47 1325
8821.36 1280
8822.25 1168
8823.13 1197
8824.02 1257
8824.91 1223
8825.79 1117
8826.68 1120
8827.57 1147
8828.45 1218
8829.34 1143
8830.23 1149
8831.11 1135
8832.00 1106
8832.89 1127
8833.78 1043
8834.66 1014
8835.55 1090
8836.44 1095
8837.32 1055
8838.21 1072
8839.10 1023
8839.99 1047
8840.87 1062
8841.76 990
8842.65 1006
8843.54 1097
8844.42 1176
8845.31 1025
8846.20 1075
8847.09 1084
8847.98 1093
8848.86 1028
8849.75 1039
8850.64 999
8851.53 971
8852.42 922
8853.30 893
8854.19 953
8855.08 1024
8855.97 957
8856.86 838
8857.75 957
8858.63 952
8859.52 926
8860.41 880
8861.30 917
8862.19 913
8863.08 891
8863.97 951
8864.85 979
8865.74 941
8866.63 945
8867.52 957
8868.41 904
8869.30 860
8870.19 886
8871.08 891
8871.97 907
8872.85 904
8873.74 879
8874.63 873
8875.52 793
8876.41 874
8877.30 903
8878.19 845
8879.08 803
8879.97 853
8880.86 877
8881.75 831
8882.64 875
8883.53 846
8884.42 921
8885.31 953
8886.20 943
8887.09 910
8887.98 889
8888.87 861
8889.76 855
8890.65 826
8891.54 800
8892.43 839
8893.32 860
8894.21 865
8895.10 852
8895.99 815
8896.88 796
8897.77 831
8898.66 820
8899.55 826
8900.44 823
8901.33 815
8902.22 808
8903.11 831
8904.00 819
8904.89 802
8905.78 789
8906.67 837
8907.56 842
8908.46 783
8909.35 775
8910.24 757
8911.13 756
8912.02 713
8912.91 735
8913.80 725
8914.69 759
8915.58 758
8916.48 715
8917.37 727
8918.26 749
8919.15 748
8920.04 752
8920.93 743
8921.82 715
8922.72 680
8923.61 750
8924.50 741
8925.39 770
8926.28 748
8927.18 788
8928.07 766
8928.96 766
8929.85 747
8930.74 772
8931.64 844
8932.53 753
8933.42 726
8934.31 735
8935.20 720
8936.10 746
8936.99 694
8937.88 683
8938.77 665
8939.67 724
8940.56 704
8941.45 745
8942.34 697
8943.24 695
8944.13 689
8945.02 744
8945.91 743
8946.81 735
8947.70 675
8948.59 710
8949.49 712
8950.38 697
8951.27 704
8952.16 697
8953.06 673
8953.95 718
8954.84 741
8955.74 701
8956.63 717
8957.52 721
8958.42 672
8959.31 687
8960.20 705
8961.10 737
8961.99 727
8962.89 741
8963.78 782
8964.67 819
8965.57 778
8966.46 812
8967.35 767
8968.25 781
8969.14 695
8970.04 772
8970.93 756
8971.82 768
8972.72 717
8973.61 718
8974.51 694
8975.40 720
8976.30 674
8977.19 707
8978.08 746
8978.98 785
8979.87 759
8980.77 770
8981.66 773
8982.56 740
8983.45 701
8984.35 738
8985.24 729
8986.14 717
8987.03 706
8987.93 739
8988.82 728
8989.72 694
8990.61 681
8991.51 692
8992.40 732
8993.30 756
8994.19 666
8995.09 693
8995.98 653
8996.88 660
8997.77 708
8998.67 705
8999.56 706
9000.46 673
9001.35 721
9002.25 696
9003.15 704
9004.04 714
9004.94 748
9005.83 708
9006.73 750
9007.62 723
9008.52 717
9009.42 680
9010.31 733
9011.21 722
9012.10 645
9013.00 651
9013.90 666
9014.79 715
9015.69 663
9016.59 756
9017.48 697
9018.38 682
9019.27 696
9020.17 716
9021.07 684
9021.96 745
9022.86 693
9023.76 673
9024.65 630
9025.55 666
9026.45 657
9027.34 715
9028.24 692
9029.14 649
9030.04 699
9030.93 687
9031.83 653
9032.73 669
9033.62 672
9034.52 672
9035.42 657
9036.32 651
9037.21 677
9038.11 708
9039.01 682
9039.90 632
9040.80 635
9041.70 649
9042.60 619
9043.50 686
9044.39 674
9045.29 657
9046.19 669
9047.09 725
9047.98 713
9048.88 719
9049.78 722
9050.68 684
9051.58 737
9052.47 746
9053.37 730
9054.27 717
9055.17 704
9056.07 654
9056.97 764
9057.86 745
9058.76 732
9059.66 731
9060.56 735
9061.46 706
9062.36 729
9063.25 696
9064.15 695
9065.05 672
9065.95 705
9066.85 722
9067.75 734
9068.65 719
9069.55 752
9070.45 764
9071.34 721
9072.24 715
9073.14 738
9074.04 736
9074.94 716
9075.84 676
9076.74 689
9077.64 740
9078.54 695
9079.44 758
9080.34 781
9081.24 777
9082.14 831
9083.04 818
9083.94 731
9084.84 715
9085.74 766
9086.63 805
9087.53 798
9088.43 817
9089.33 849
9090.23 796
9091.13 780
9092.03 830
9092.93 826
9093.83 790
9094.74 815
9095.64 755
9096.54 689
9097.44 771
9098.34 790
9099.24 785
9100.14 798
9101.04 725
9101.94 679
9102.84 705
9103.74 753
9104.64 734
9105.54 659
9106.44 720
9107.34 715
9108.24 744
9109.14 656
9110.05 665
9110.95 702
9111.85 707
9112.75 732
9113.65 695
9114.55 710
9115.45 718
9116.35 707
9117.25 682
9118.16 702
9119.06 686
9119.96 676
9120.86 675
9121.76 732
9122.66 707
9123.56 704
9124.47 636
9125.37 637
9126.27 684
9127.17 643
9128.07 668
9128.98 654
9129.88 696
9130.78 699
9131.68 714
9132.58 677
9133.49 683
9134.39 665
9135.29 645
9136.19 654
9137.09 693
9138.00 685
9138.90 715
9139.80 672
9140.70 653
9141.61 678
9142.51 689
9143.41 696
9144.31 665
9145.22 581
9146.12 632
9147.02 700
9147.93 687
9148.83 702
9149.73 689
9150.63 677
9151.54 686
9152.44 696
9153.34 679
9154.25 636
9155.15 670
9156.05 699
9156.96 669
9157.86 667
9158.76 631
9159.67 686
9160.57 643
9161.47 671
9162.38 671
9163.28 758
9164.18 678
9165.09 733
9165.99 665
9166.90 709
9167.80 670
9168.70 611
9169.61 610
9170.51 659
9171.41 644
9172.32 671
9173.22 679
9174.13 676
9175.03 621
9175.94 662
9176.84 601
9177.74 617
9178.65 643
9179.55 661
9180.46 650
9181.36 637
9182.27 684
9183.17 685
9184.08 674
9184.98 682
9185.88 684
9186.79 640
9187.69 702
9188.60 758
9189.50 694
9190.41 679
9191.31 661
9192.22 681
9193.12 698
9194.03 667
9194.93 635
9195.84 677
9196.74 708
9197.65 640
9198.56 656
9199.46 687
9200.37 719
9201.27 717
9202.18 661
9203.08 740
9203.99 724
9204.89 686
9205.80 643
9206.71 641
9207.61 666
9208.52 642
9209.42 617
9210.33 613
9211.23 625
9212.14 664
9213.05 671
9213.95 644
9214.86 623
9215.77 632
9216.67 689
9217.58 698
9218.48 660
9219.39 646
9220.30 623
9221.20 648
9222.11 637
9223.02 617
9223.92 622
9224.83 625
9225.74 614
9226.64 628
9227.55 614
9228.46 629
9229.36 610
9230.27 654
9231.18 647
9232.08 649
9232.99 705
9233.90 643
9234.81 613
9235.71 633
9236.62 672
9237.53 682
9238.43 616
9239.34 649
9240.25 715
9241.16 627
9242.06 631
9242.97 575
9243.88 647
9244.79 617
9245.69 671
9246.60 659
9247.51 700
9248.42 709
9249.33 616
9250.23 645
9251.14 634
9252.05 599
9252.96 604
9253.87 663
9254.77 603
9255.68 544
9256.59 614
9257.50 642
9258.41 592
9259.31 582
9260.22 626
9261.13 694
9262.04 672
9262.95 650
9263.86 662
9264.77 602
9265.67 631
9266.58 650
9267.49 630
9268.40 625
9269.31 609
9270.22 588
9271.13 652
9272.04 594
9272.94 595
9273.85 626
9274.76 582
9275.67 621
9276.58 610
9277.49 600
9278.40 620
9279.31 617
9280.22 601
9281.13 629
9282.04 631
9282.95 678
9283.86 650
9284.77 641
9285.68 633
9286.59 600
9287.49 617
9288.40 625
9289.31 627
9290.22 665
9291.13 689
9292.04 685
9292.95 617
9293.86 659
9294.77 685
9295.68 680
9296.59 696
9297.50 663
9298.41 690
9299.33 737
9300.24 720
9301.15 705
9302.06 694
9302.97 702
9303.88 684
9304.79 745
9305.70 715
9306.61 804
9307.52 856
9308.43 884
9309.34 845
9310.25 796
9311.16 800
9312.07 787
9312.98 770
9313.90 730
9314.81 723
9315.72 747
9316.63 738
9317.54 707
9318.45 739
9319.36 702
9320.27 658
9321.19 698
9322.10 686
9323.01 658
9323.92 657
9324.83 687
9325.74 701
9326.65 629
9327.57 597
9328.48 710
9329.39 735
9330.30 649
9331.21 597
9332.13 637
9333.04 648
9333.95 594
9334.86 632
9335.77 633
9336.69 682
9337.60 602
9338.51 632
9339.42 658
9340.33 613
9341.25 635
9342.16 633
9343.07 624
9343.98 638
9344.90 656
9345.81 696
9346.72 644
9347.63 676
9348.55 667
9349.46 657
9350.37 663
9351.29 647
9352.20 656
9353.11 631
9354.02 593
9354.94 614
9355.85 674
9356.76 686
9357.68 616
9358.59 616
9359.50 644
9360.42 664
9361.33 585
9362.24 624
9363.16 614
9364.07 653
9364.98 608
9365.90 595
9366.81 628
9367.72 610
9368.64 584
9369.55 626
9370.47 629
9371.38 617
9372.29 676
9373.21 676
9374.12 642
9375.04 589
9375.95 615
9376.86 619
9377.78 668
9378.69 627
9379.61 669
9380.52 695
9381.43 673
9382.35 656
9383.26 682
9384.18 662
9385.09 629
9386.01 601
9386.92 614
9387.84 676
9388.75 651
9389.67 723
9390.58 729
9391.49 736
9392.41 671
9393.32 717
9394.24 744
9395.15 680
9396.07 692
9396.98 719
9397.90 702
9398.81 722
9399.73 692
9400.65 704
9401.56 665
9402.48 695
9403.39 648
9404.31 680
9405.22 611
9406.14 615
9407.05 635
9407.97 645
9408.88 690
9409.80 658
9410.72 704
9411.63 680
9412.55 692
9413.46 698
9414.38 688
9415.30 660
9416.21 622
9417.13 724
9418.04 662
9418.96 725
9419.88 680
9420.79 673
9421.71 691
9422.62 695
9423.54 744
9424.46 700
9425.37 728
9426.29 710
9427.21 725
9428.12 779
9429.04 708
9429.96 697
9430.87 741
9431.79 702
9432.71 691
9433.62 717
9434.54 762
9435.46 782
9436.37 770
9437.29 712
9438.21 772
9439.13 750
9440.04 837
9440.96 793
9441.88 733
9442.80 747
9443.71 701
9444.63 707
9445.55 772
9446.46 726
9447.38 799
9448.30 887
9449.22 941
9450.14 951
9451.05 1054
9451.97 1090
9452.89 1062
9453.81 1147
9454.72 1113
9455.64 1068
9456.56 1069
9457.48 970
9458.40 858
9459.31 865
9460.23 825
9461.15 862
9462.07 805
9462.99 695
9463.91 748
9464.82 801
9465.74 777
9466.66 712
9467.58 666
9468.50 708
9469.42 699
9470.34 736
9471.25 732
9472.17 762
9473.09 725
9474.01 722
9474.93 713
9475.85 777
9476.77 732
9477.69 801
9478.60 775
9479.52 817
9480.44 847
9481.36 862
9482.28 897
9483.20 867
9484.12 860
9485.04 796
9485.96 749
9486.88 783
9487.80 784
9488.72 751
9489.64 719
9490.56 677
9491.48 770
9492.40 786
9493.32 753
9494.24 740
9495.16 738
9496.08 696
9497.00 732
9497.92 723
9498.84 703
9499.76 649
9500.68 708
9501.60 725
9502.52 719
9503.44 718
9504.36 703
9505.28 734
9506.20 729
9507.12 726
9508.04 723
9508.96 711
9509.88 814
9510.80 814
9511.72 718
9512.64 734
9513.56 694
9514.48 734
9515.40 793
9516.32 754
9517.25 717
9518.17 815
9519.09 811
9520.01 788
9520.93 770
9521.85 747
9522.77 762
9523.69 799
9524.61 806
9525.54 786
9526.46 813
9527.38 823
9528.30 910
9529.22 926
9530.14 925
9531.06 1007
9531.99 1076
9532.91 1141
9533.83 1046
9534.75 1078
9535.67 1029
9536.60 992
9537.52 918
9538.44 938
9539.36 922
9540.28 914
9541.21 895
9542.13 864
9543.05 862
9543.97 831
9544.89 861
9545.82 838
9546.74 851
9547.66 839
9548.58 833
9549.51 837
9550.43 887
9551.35 805
9552.27 768
9553.20 820
9554.12 871
9555.04 844
9555.96 857
9556.89 868
9557.81 906
9558.73 880
9559.66 877
9560.58 858
9561.50 915
9562.43 883
9563.35 851
9564.27 874
9565.19 852
9566.12 891
9567.04 894
9567.96 865
9568.89 881
9569.81 825
9570.74 899
9571.66 817
9572.58 848
9573.51 833
9574.43 832
9575.35 838
9576.28 850
9577.20 903
9578.13 839
9579.05 814
9579.97 919
9580.90 920
9581.82 945
9582.75 835
9583.67 853
9584.59 837
9585.52 908
9586.44 865
9587.37 894
9588.29 911
9589.22 841
9590.14 829
9591.06 910
9591.99 890
9592.91 934
9593.84 999
9594.76 955
9595.69 978
9596.61 902
9597.54 952
9598.46 916
9599.39 915
9600.31 916
9601.24 950
9602.16 995
9603.09 983
9604.01 962
9604.94 1001
9605.86 1036
9606.79 1008
9607.71 981
9608.64 1054
9609.56 1068
9610.49 1040
9611.41 1089
9612.34 1135
9613.27 1118
9614.19 1140
9615.12 1130
9616.04 1094
9616.97 1062
9617.89 1123
9618.82 1130
9619.75 1112
9620.67 1102
9621.60 1094
9622.52 1198
9623.45 1128
9624.38 1172
9625.30 1241
9626.23 1246
9627.15 1200
9628.08 1205
9629.01 1218
9629.93 1166
9630.86 1234
9631.79 1335
9632.71 1313
9633.64 1345
9634.57 1302
9635.49 1327
9636.42 1356
9637.35 1336
9638.27 1370
9639.20 1339
9640.13 1311
9641.05 1340
9641.98 1399
9642.91 1541
9643.83 1527
9644.76 1463
9645.69 1512
9646.62 1557
9647.54 1650
9648.47 1638
9649.40 1753
9650.32 1728
9651.25 1705
9652.18 1660
9653.11 1689
9654.03 1692
9654.96 1761
9655.89 1828
9656.82 1806
9657.75 1767
9658.67 1672
9659.60 1695
9660.53 1800
9661.46 1790
9662.38 1691
9663.31 1698
9664.24 1791
9665.17 1834
9666.10 1847
9667.02 1756
9667.95 1874
9668.88 1966
9669.81 2036
9670.74 1957
9671.67 1982
9672.59 2031
9673.52 2008
9674.45 1986
9675.38 2003
9676.31 1978
9677.24 2148
9678.17 2114
9679.10 2176
9680.02 2317
9680.95 2366
9681.88 2324
9682.81 2393
9683.74 2323
9684.67 2359
9685.60 2322
9686.53 2421
9687.46 2332
9688.39 2399
9689.31 2366
9690.24 2399
9691.17 2439
9692.10 2598
9693.03 2643
9693.96 2792
9694.89 2987
9695.82 3411
9696.75 3727
9697.68 4160
9698.61 4390
9699.54 4572
9700.47 4605
9701.40 4331
9702.33 4111
9703.26 3720
9704.19 3486
9705.12 3283
9706.05 3001
9706.98 2693
9707.91 2598
9708.84 2491
9709.77 2578
9710.70 2671
9711.63 2713
9712.56 2892
9713.49 3054
9714.42 3213
9715.35 3165
9716.28 3091
9717.21 3101
9718.14 2999
9719.07 2773
9720.00 2609
9720.93 2609
9721.87 2363
9722.80 2209
9723.73 2159
9724.66 2105
9725.59 2042
9726.52 2038
9727.45 2072
9728.38 2115
9729.31 2022
9730.24 2045
9731.18 2060
9732.11 2107
9733.04 2166
9733.97 2265
9734.90 2182
9735.83 2100
9736.76 2154
9737.70 2112
9738.63 1945
9739.56 1837
9740.49 1804
9741.42 1829
9742.35 1730
9743.29 1638
9744.22 1579
9745.15 1594
9746.08 1626
9747.01 1615
9747.95 1530
9748.88 1533
9749.81 1526
9750.74 1469
9751.67 1518
9752.61 1485
9753.54 1454
9754.47 1504
9755.40 1500
9756.34 1428
9757.27 1490
9758.20 1503
9759.13 1508
9760.07 1507
9761.00 1536
9761.93 1499
9762.87 1522
9763.80 1535
9764.73 1444
9765.66 1539
9766.60 1491
9767.53 1528
9768.46 1510
9769.40 1535
9770.33 1559
9771.26 1536
9772.20 1513
9773.13 1566
9774.06 1627
9775.00 1644
9775.93 1624
9776.86 1634
9777.80 1770
9778.73 1742
9779.66 1764
9780.60 1794
9781.53 1834
9782.46 1850
9783.40 1771
9784.33 1809
9785.26 1777
9786.20 1722
9787.13 1638
9788.07 1635
9789.00 1559
9789.93 1527
9790.87 1497
9791.80 1482
9792.74 1485
9793.67 1422
9794.61 1434
9795.54 1505
9796.47 1560
9797.41 1518
9798.34 1552
9799.28 1531
9800.21 1498
9801.15 1512
9802.08 1434
9803.02 1389
9803.95 1392
9804.89 1341
9805.82 1255
9806.76 1247
9807.69 1204
9808.63 1186
9809.56 1182
9810.50 1174
9811.43 1180
9812.37 1182
9813.30 1192
9814.24 1133
9815.17 1155
9816.11 1173
9817.04 1171
9817.98 1125
9818.91 1143
9819.85 1090
9820.78 1109
9821.72 1139
9822.65 1083
9823.59 1048
9824.53 1010
9825.46 1089
9826.40 1035
9827.33 1030
9828.27 1023
9829.21 1062
9830.14 1026
9831.08 1031
9832.01 1061
9832.95 980
9833.89 1002
9834.82 1092
9835.76 1042
9836.69 993
9837.63 979
9838.57 1043
9839.50 1108
9840.44 1014
9841.38 1054
9842.31 1050
9843.25 1083
9844.19 1085
9845.12 1081
9846.06 1017
9847.00 1008
9847.93 1015
9848.87 1025
9849.81 991
9850.74 1003
9851.68 1054
9852.62 983
9853.56 973
9854.49 996
9855.43 1035
9856.37 1050
9857.30 1095
9858.24 1062
9859.18 1137
9860.12 1179
9861.05 1081
9861.99 1021
9862.93 996
9863.87 1018
9864.80 1060
9865.74 1066
9866.68 1008
9867.62 1003
9868.56 1047
9869.49 1062
9870.43 1029
9871.37 1043
9872.31 1049
9873.24 1052
9874.18 997
9875.12 966
9876.06 998
9877.00 996
9877.94 1018
9878.87 1054
9879.81 1054
9880.75 1072
9881.69 1013
9882.63 1018
9883.57 987
9884.50 995
9885.44 1020
9886.38 971
9887.32 1027
9888.26 979
9889.20 962
9890.14 967
9891.08 945
9892.02 972
9892.95 958
9893.89 976
9894.83 988
9895.77 990
9896.71 984
9897.65 980
9898.59 1001
9899.53 994
9900.47 997
9901.41 984
9902.35 943
9903.29 1017
9904.23 985
9905.16 1052
9906.10 1009
9907.04 1014
9907.98 1000
9908.92 1062
9909.86 1036
9910.80 1047
9911.74 1043
9912.68 985
9913.62 1096
9914.56 1080
9915.50 1044
9916.44 1055
9917.38 1089
9918.32 1076
9919.26 1046
9920.20 1122
9921.14 1090
9922.08 1237
9923.02 1472
9923.97 1643
9924.91 1825
9925.85 2164
9926.79 2191
9927.73 2241
9928.67 2227
9929.61 2128
9930.55 1993
9931.49 1854
9932.43 1696
9933.37 1487
9934.31 1365
9935.25 1290
9936.20 1189
9937.14 1064
9938.08 1036
9939.02 1075
9939.96 1029
9940.90 1021
9941.84 1011
9942.78 962
9943.73 975
9944.67 969
9945.61 1000
9946.55 920
9947.49 1009
9948.43 960
9949.37 1002
9950.32 914
9951.26 981
9952.20 988
9953.14 1011
9954.08 1100
9955.03 1093
9955.97 1136
9956.91 1146
9957.85 1044
9958.79 959
9959.74 1033
9960.68 996
9961.62 987
9962.56 880
9963.50 951
9964.45 942
9965.39 1005
9966.33 934
9967.27 963
9968.22 899
9969.16 914
9970.10 925
9971.04 939
9971.99 974
9972.93 997
9973.87 956
9974.82 990
9975.76 943
9976.70 871
9977.64 923
9978.59 970
9979.53 960
9980.47 877
9981.42 899
9982.36 903
9983.30 928
9984.25 913
9985.19 886
9986.13 944
9987.08 842
9988.02 891
9988.96 840
9989.91 847
9990.85 824
9991.80 867
9992.74 859
9993.68 879
9994.63 826
9995.57 857
9996.51 874
9997.46 863
9998.40 793
9999.35 819
10000.29 881
10001.23 872
10002.18 864
10003.12 857
10004.07 838
10005.01 816
10005.96 817
10006.90 876
10007.84 820
10008.79 840
10009.73 884
10010.68 874
10011.62 807
10012.57 815
10013.51 822
10014.46 816
10015.40 790
10016.35 833
10017.29 856
10018.24 785
10019.18 859
10020.13 864
10021.07 895
10022.02 848
10022.96 822
10023.91 882
10024.85 840
10025.80 872
10026.74 875
10027.69 850
10028.63 864
10029.58 862
10030.52 819
10031.47 821
10032.42 883
10033.36 759
10034.31 806
10035.25 781
10036.20 789
10037.14 788
10038.09 843
10039.04 754
10039.98 715
10040.93 777
10041.87 779
10042.82 769
10043.77 793
10044.71 759
10045.66 730
10046.60 787
10047.55 677
10048.50 716
10049.44 656
10050.39 741
10051.34 736
10052.28 739
10053.23 755
10054.18 776
10055.12 765
10056.07 786
10057.02 761
10057.96 718
10058.91 756
10059.86 761
10060.80 760
10061.75 733
10062.70 715
10063.64 742
10064.59 743
10065.54 701
10066.49 627
10067.43 673
10068.38 675
10069.33 679
10070.28 705
10071.22 710
10072.17 715
10073.12 727
10074.07 707
10075.01 706
10075.96 703
10076.91 688
10077.86 733
10078.80 715
10079.75 647
10080.70 667
10081.65 665
10082.60 708
10083.54 693
10084.49 666
10085.44 715
10086.39 732
10087.34 684
10088.28 682
10089.23 641
10090.18 636
10091.13 720
10092.08 697
10093.03 682
10093.97 687
10094.92 696
10095.87 667
10096.82 676
10097.77 671
10098.72 711
10099.67 698
10100.62 693
10101.56 649
10102.51 663
10103.46 672
10104.41 688
10105.36 704
10106.31 657
10107.26 692
10108.21 657
10109.16 713
10110.11 742
10111.05 710
10112.00 647
10112.95 723
10113.90 714
10114.85 696
10115.80 714
10116.75 697
10117.70 720
10118.65 712
10119.60 693
10120.55 641
10121.50 694
10122.45 703
10123.40 710
10124.35 645
10125.30 696
10126.25 654
10127.20 697
10128.15 666
10129.10 681
10130.05 643
10131.00 661
10131.95 695
10132.90 764
10133.85 696
10134.80 673
10135.75 693
10136.70 711
10137.65 690
10138.60 705
10139.55 628
10140.51 697
10141.46 711
10142.41 697
10143.36 680
10144.31 686
10145.26 710
10146.21 688
10147.16 745
10148.11 723
10149.06 765
10150.01 752
10150.97 680
10151.92 675
10152.87 669
10153.82 769
10154.77 768
10155.72 762
10156.67 677
10157.63 692
10158.58 718
10159.53 751
10160.48 716
10161.43 799
10162.38 789
10163.34 769
10164.29 726
10165.24 735
10166.19 723
10167.14 692
10168.09 729
10169.05 662
10170.00 694
10170.95 749
10171.90 763
10172.86 774
10173.81 804
10174.76 788
10175.71 748
10176.66 735
10177.62 754
10178.57 767
10179.52 764
10180.47 793
10181.43 840
10182.38 844
10183.33 810
10184.29 878
10185.24 882
10186.19 900
10187.14 828
10188.10 842
10189.05 916
10190.00 870
10190.96 864
10191.91 961
10192.86 877
10193.81 881
10194.77 906
10195.72 996
10196.67 964
10197.63 907
10198.58 916
10199.53 949
10200.49 958
10201.44 966
10202.40 1045
10203.35 1066
10204.30 1102
10205.26 1163
10206.21 1209
10207.16 1191
10208.12 1188
10209.07 1206
10210.03 1125
10210.98 1049
10211.93 909
10212.89 936
10213.84 928
10214.80 1000
10215.75 928
10216.70 926
10217.66 867
10218.61 976
10219.57 845
10220.52 826
10221.48 878
10222.43 876
10223.39 879
10224.34 852
10225.30 862
10226.25 834
10227.20 790
10228.16 825
10229.11 819
10230.07 749
10231.02 853
10231.98 882
10232.93 867
10233.89 900
10234.84 915
10235.80 937
10236.75 1041
10237.71 948
10238.67 899
10239.62 876
10240.58 887
10241.53 891
10242.49 841
10243.44 832
10244.40 743
10245.35 748
10246.31 708
10247.26 718
10248.22 692
10249.18 723
10250.13 700
10251.09 683
10252.04 699
10253.00 684
10253.96 655
10254.91 676
10255.87 690
10256.82 675
10257.78 658
10258.74 638
10259.69 696
10260.65 671
10261.61 692
10262.56 650
10263.52 658
10264.47 670
10265.43 695
10266.39 627
10267.34 691
10268.30 643
10269.26 717
10270.21 682
10271.17 672
10272.13 643
10273.09 678
10274.04 706
10275.00 648
10275.96 645
10276.91 650
10277.87 739
10278.83 631
10279.78 637
10280.74 646
10281.70 651
10282.66 647
10283.61 629
10284.57 671
10285.53 685
10286.49 641
10287.44 666
10288.40 702
10289.36 656
10290.32 637
10291.27 650
10292.23 672
10293.19 628
10294.15 679
10295.11 624
10296.06 658
10297.02 603
10297.98 607
10298.94 596
10299.90 602
10300.85 630
10301.81 633
10302.77 634
10303.73 611
10304.69 613
10305.65 609
10306.60 598
10307.56 571
10308.52 640
10309.48 625
10310.44 583
10311.40 634
10312.36 627
10313.32 627
10314.27 633
10315.23 629
10316.19 636
10317.15 638
10318.11 623
10319.07 648
10320.03 637
10320.99 624
10321.95 623
10322.91 645
10323.86 703
10324.82 671
10325.78 629
10326.74 650
10327.70 679
10328.66 723
10329.62 738
10330.58 711
10331.54 645
10332.50 691
10333.46 709
10334.42 645
10335.38 625
10336.34 641
10337.30 634
10338.26 651
10339.22 614
10340.18 564
10341.14 595
10342.10 588
10343.06 610
10344.02 520
10344.98 608
10345.94 613
10346.90 621
10347.86 603
10348.82 574
10349.78 566
10350.74 588
10351.70 581
10352.66 581
10353.62 604
10354.58 606
10355.55 595
10356.51 581
10357.47 660
10358.43 635
10359.39 595
10360.35 634
10361.31 672
10362.27 664
10363.23 640
10364.19 621
10365.16 623
10366.12 593
10367.08 615
10368.04 587
10369.00 582
10369.96 612
10370.92 615
10371.88 593
10372.85 555
10373.81 597
10374.77 581
10375.73 602
10376.69 573
10377.65 546
10378.62 576
10379.58 592
10380.54 626
10381.50 566
10382.46 571
10383.43 601
10384.39 554
10385.35 595
10386.31 560
10387.27 541
10388.24 638
10389.20 604
10390.16 587
10391.12 570
10392.09 539
10393.05 561
10394.01 518
10394.97 537
10395.94 611
10396.90 564
10397.86 565
10398.82 567
10399.79 530
10400.75 552
10401.71 571
10402.68 546
10403.64 490
10404.60 532
10405.57 558
10406.53 521
10407.49 553
10408.45 512
10409.42 563
10410.38 582
10411.34 589
10412.31 598
10413.27 556
10414.23 577
10415.20 575
10416.16 601
10417.13 578
10418.09 548
10419.05 597
10420.02 598
10420.98 632
10421.94 596
10422.91 533
10423.87 558
10424.84 566
10425.80 568
10426.76 536
10427.73 546
10428.69 520
10429.66 547
10430.62 552
10431.58 576
10432.55 528
10433.51 537
10434.48 543
10435.44 572
10436.41 497
10437.37 494
10438.34 528
10439.30 496
10440.27 514
10441.23 517
10442.19 485
10443.16 545
10444.12 559
10445.09 565
10446.05 544
10447.02 506
10447.98 545
10448.95 544
10449.91 499
10450.88 493
10451.84 504
10452.81 503
10453.78 495
10454.74 460
10455.71 486
10456.67 473
10457.64 516
10458.60 511
10459.57 536
10460.53 487
10461.50 476
10462.47 503
10463.43 546
10464.40 489
10465.36 496
10466.33 513
10467.29 511
10468.26 481
10469.23 485
10470.19 483
10471.16 479
10472.12 463
10473.09 454
10474.06 500
10475.02 481
10475.99 498
10476.96 479
10477.92 485
10478.89 504
10479.86 496
10480.82 516
10481.79 516
10482.76 517
10483.72 445
10484.69 475
10485.66 494
10486.62 460
10487.59 462
10488.56 480
10489.52 481
10490.49 507
10491.46 492
10492.42 468
10493.39 528
10494.36 492
10495.33 485
10496.29 493
10497.26 517
10498.23 499
10499.19 485
10500.16 416
10501.13 450
10502.10 520
10503.06 499
10504.03 518
10505.00 475
10505.97 518
10506.94 473
10507.90 456
10508.87 462
10509.84 524
10510.81 540
10511.78 492
10512.74 462
10513.71 541
10514.68 496
10515.65 488
10516.62 459
10517.58 499
10518.55 477
10519.52 483
10520.49 518
10521.46 444
10522.43 465
10523.39 497
10524.36 488
10525.33 433
10526.30 456
10527.27 507
10528.24 493
10529.21 450
10530.18 511
10531.14 521
10532.11 492
10533.08 486
10534.05 441
10535.02 516
10535.99 481
10536.96 485
10537.93 478
10538.90 441
10539.87 458
10540.84 459
10541.80 463
10542.77 516
10543.74 477
10544.71 473
10545.68 480
10546.65 501
10547.62 467
10548.59 449
10549.56 483
10550.53 479
10551.50 489
10552.47 469
10553.44 493
10554.41 480
10555.38 533
10556.35 524
10557.32 532
10558.29 500
10559.26 561
10560.23 540
10561.20 534
10562.17 528
10563.14 543
10564.11 572
10565.08 558
10566.05 540
10567.02 534
10567.99 512
10568.97 481
10569.94 501
10570.91 503
10571.88 492
10572.85 482
10573.82 505
10574.79 507
10575.76 504
10576.73 504
10577.70 499
10578.67 533
10579.64 486
10580.62 461
10581.59 496
10582.56 499
10583.53 468
10584.50 505
10585.47 497
10586.44 514
10587.42 476
10588.39 509
10589.36 509
10590.33 495
10591.30 479
10592.27 497
10593.25 530
10594.22 526
10595.19 506
10596.16 493
10597.13 542
10598.10 539
10599.08 542
10600.05 517
10601.02 522
10601.99 528
10602.96 504
10603.94 500
10604.91 515
10605.88 564
10606.85 506
10607.83 492
10608.80 497
10609.77 524
10610.74 512
10611.72 479
10612.69 523
10613.66 588
10614.63 582
10615.61 544
10616.58 559
10617.55 561
10618.53 553
10619.50 516
10620.47 558
10621.44 552
10622.42 562
10623.39 593
10624.36 636
10625.34 572
10626.31 585
10627.28 549
10628.26 584
10629.23 603
10630.20 600
10631.18 602
10632.15 657
10633.12 655
10634.10 637
10635.07 663
10636.05 702
10637.02 720
10637.99 751
10638.97 765
10639.94 776
10640.91 820
10641.89 806
10642.86 790
10643.84 697
10644.81 696
10645.79 623
10646.76 637
10647.73 547
10648.71 573
10649.68 561
10650.66 542
10651.63 507
10652.61 551
10653.58 537
10654.55 511
10655.53 514
10656.50 538
10657.48 512
10658.45 481
10659.43 487
10660.40 517
10661.38 558
10662.35 500
10663.33 523
10664.30 525
10665.28 475
10666.25 508
10667.23 502
10668.20 496
10669.18 510
10670.15 475
10671.13 488
10672.10 526
10673.08 505
10674.05 517
10675.03 488
10676.01 546
10676.98 514
10677.96 553
10678.93 521
10679.91 491
10680.88 525
10681.86 561
10682.84 502
10683.81 539
10684.79 491
10685.76 522
10686.74 499
10687.72 489
10688.69 536
10689.67 501
10690.64 475
10691.62 465
10692.60 514
10693.57 538
10694.55 486
10695.53 507
10696.50 466
10697.48 471
10698.46 467
10699.43 450
10700.41 485
10701.39 512
10702.36 454
10703.34 484
10704.32 495
10705.29 529
10706.27 480
10707.25 539
10708.22 527
10709.20 504
10710.18 526
10711.15 508
10712.13 499
10713.11 513
10714.09 511
10715.06 556
10716.04 508
10717.02 518
10718.00 498
10718.97 488
10719.95 543
10720.93 535
10721.91 514
10722.88 517
10723.86 487
10724.84 503
10725.82 499
10726.80 465
10727.77 505
10728.75 535
10729.73 526
10730.71 491
10731.69 526
10732.66 506
10733.64 467
10734.62 503
10735.60 519
10736.58 592
10737.55 545
10738.53 516
10739.51 471
10740.49 495
10741.47 477
10742.45 482
10743.43 510
10744.40 526
10745.38 514
10746.36 522
10747.34 525
10748.32 555
10749.30 507
10750.28 490
10751.26 526
10752.24 519
10753.21 530
10754.19 544
10755.17 575
10756.15 535
10757.13 597
10758.11 589
10759.09 594
10760.07 511
10761.05 536
10762.03 527
10763.01 518
10763.99 546
10764.97 563
10765.95 541
10766.93 531
10767.91 553
10768.89 525
10769.87 513
10770.84 576
10771.82 580
10772.80 552
10773.78 586
10774.76 590
10775.74 554
10776.73 577
10777.71 624
10778.69 617
10779.67 607
10780.65 610
10781.63 652
10782.61 636
10783.59 662
10784.57 616
10785.55 661
10786.53 680
10787.51 683
10788.49 641
10789.47 569
10790.45 595
10791.43 584
10792.41 623
10793.39 591
10794.38 547
10795.36 561
10796.34 590
10797.32 545
10798.30 581
10799.28 594
10800.26 594
10801.24 594
10802.22 560
10803.21 530
10804.19 574
10805.17 613
10806.15 529
10807.13 559
10808.11 590
10809.09 510
10810.08 554
10811.06 548
10812.04 564
10813.02 562
10814.00 521
10814.99 524
10815.97 561
10816.95 588
10817.93 615
10818.91 608
10819.90 546
10820.88 575
10821.86 590
10822.84 526
10823.82 543
10824.81 568
10825.79 545
10826.77 592
10827.75 570
10828.74 616
10829.72 623
10830.70 600
10831.68 556
10832.67 574
10833.65 508
10834.63 533
10835.62 562
10836.60 556
10837.58 565
10838.56 588
10839.55 606
10840.53 616
10841.51 550
10842.50 573
10843.48 580
10844.46 554
10845.45 607
10846.43 566
10847.41 626
10848.40 622
10849.38 613
10850.36 597
10851.35 577
10852.33 620
10853.31 578
10854.30 593
10855.28 626
10856.26 619
10857.25 656
10858.23 660
10859.22 600
10860.20 608
10861.18 600
10862.17 614
10863.15 639
10864.14 624
10865.12 620
10866.10 633
10867.09 648
10868.07 624
10869.06 641
10870.04 671
10871.03 642
10872.01 629
10873.00 650
10873.98 688
10874.96 684
10875.95 730
10876.93 688
10877.92 623
10878.90 661
10879.89 707
10880.87 717
10881.86 740
10882.84 690
10883.83 714
10884.81 689
10885.80 693
10886.78 764
10887.77 787
10888.75 723
10889.74 726
10890.72 780
10891.71 821
10892.70 733
10893.68 746
10894.67 751
10895.65 765
10896.64 721
10897.62 757
10898.61 713
10899.59 762
10900.58 782
10901.57 741
10902.55 780
10903.54 805
10904.52 855
10905.51 819
10906.50 818
10907.48 800
10908.47 821
10909.45 852
10910.44 858
10911.43 870
10912.41 841
10913.40 889
10914.39 889
10915.37 944
10916.36 898
10917.35 902
10918.33 899
10919.32 872
10920.30 900
10921.29 897
10922.28 866
10923.27 907
10924.25 895
10925.24 897
10926.23 921
10927.21 921
10928.20 935
10929.19 995
10930.17 934
10931.16 937
10932.15 946
10933.14 941
10934.12 953
10935.11 996
10936.10 977
10937.09 980
10938.07 995
10939.06 1057
10940.05 1098
10941.04 1061
10942.02 1105
10943.01 1138
10944.00 1184
10944.99 1114
10945.97 1166
10946.96 1228
10947.95 1237
10948.94 1222
10949.93 1257
10950.91 1305
10951.90 1336
10952.89 1391
10953.88 1509
10954.87 1637
10955.85 1690
10956.84 1785
10957.83 1950
10958.82 1914
10959.81 1795
10960.80 1926
10961.79 1812
10962.77 1763
10963.76 1662
10964.75 1524
10965.74 1465
10966.73 1418
10967.72 1340
10968.71 1382
10969.70 1299
10970.68 1243
10971.67 1287
10972.66 1243
10973.65 1165
10974.64 1221
10975.63 1195
10976.62 1196
10977.61 1302
10978.60 1280
10979.59 1304
10980.58 1340
10981.57 1349
10982.55 1307
10983.54 1321
10984.53 1341
10985.52 1344
10986.51 1423
10987.50 1444
10988.49 1414
10989.48 1331
10990.47 1355
10991.46 1423
10992.45 1470
10993.44 1638
10994.43 1840
10995.42 2058
10996.41 2224
10997.40 2409
10998.39 2527
10999.38 2597
11000.37 2737
11001.36 2696
11002.35 2597
11003.34 2453
11004.33 2229
11005.33 2051
11006.32 1820
11007.31 1645
11008.30 1448
11009.29 1364
11010.28 1323
11011.27 1232
11012.26 1137
11013.25 1134
11014.24 1097
11015.23 1056
11016.22 1088
11017.21 1061
11018.21 1109
11019.20 1040
11020.19 1096
11021.18 992
11022.17 996
11023.16 979
11024.15 944
11025.14 989
11026.14 993
11027.13 903
11028.12 987
11029.11 935
11030.10 969
11031.09 942
11032.09 931
11033.08 942
11034.07 955
11035.06 1009
11036.05 927
11037.05 921
11038.04 952
11039.03 945
11040.02 929
11041.01 969
11042.01 886
11043.00 876
11043.99 890
11044.98 869
11045.97 846
11046.97 855
11047.96 857
11048.95 838
11049.94 862
11050.94 821
11051.93 823
11052.92 875
11053.91 859
11054.91 832
11055.90 856
11056.89 830
11057.89 829
11058.88 813
11059.87 857
11060.87 845
11061.86 847
11062.85 812
11063.84 813
11064.84 869
11065.83 898
11066.82 878
11067.82 851
11068.81 913
11069.80 844
11070.80 909
11071.79 856
11072.78 848
11073.78 839
11074.77 827
11075.77 868
11076.76 834
11077.75 905
11078.75 869
11079.74 863
11080.73 874
11081.73 869
11082.72 860
11083.72 843
11084.71 792
11085.70 809
11086.70 829
11087.69 815
11088.69 771
11089.68 791
11090.68 773
11091.67 823
11092.66 730
11093.66 764
11094.65 724
11095.65 768
11096.64 769
11097.64 747
11098.63 795
11099.63 770
11100.62 768
11101.62 789
11102.61 785
11103.61 787
11104.60 738
11105.60 779
11106.59 739
11107.59 754
11108.58 746
11109.58 760
11110.57 764
11111.57 723
11112.56 755
11113.56 710
11114.55 718
11115.55 747
11116.55 761
11117.54 720
11118.54 729
11119.53 741
11120.53 695
11121.52 709
11122.52 791
11123.51 841
11124.51 822
11125.51 810
11126.50 823
11127.50 820
11128.49 854
11129.49 768
11130.49 802
11131.48 769
11132.48 752
11133.48 716
11134.47 751
11135.47 706
11136.46 688
11137.46 683
11138.46 692
11139.45 718
11140.45 729
11141.45 781
11142.44 731
11143.44 724
11144.44 708
11145.43 748
11146.43 689
11147.43 644
11148.43 682
11149.42 756
11150.42 711
11151.42 683
11152.41 659
11153.41 700
11154.41 722
11155.40 727
11156.40 701
11157.40 730
11158.40 718
11159.39 717
11160.39 694
11161.39 691
11162.39 714
11163.38 733
11164.38 747
11165.38 761
11166.38 720
11167.38 741
11168.37 786
11169.37 747
11170.37 756
11171.37 782
11172.37 825
11173.36 774
11174.36 761
11175.36 872
11176.36 794
11177.36 728
11178.35 794
11179.35 818
11180.35 788
11181.35 770
11182.35 814
11183.35 821
11184.34 840
11185.34 856
11186.34 811
11187.34 829
11188.34 863
11189.34 883
11190.34 959
11191.34 981
11192.34 967
11193.33 969
11194.33 995
11195.33 922
11196.33 957
11197.33 938
11198.33 875
11199.33 845
11200.33 876
11201.33 862
11202.33 824
11203.33 852
11204.33 869
11205.32 845
11206.32 777
11207.32 770
11208.32 832
11209.32 826
11210.32 816
11211.32 793
11212.32 857
11213.32 783
11214.32 780
11215.32 786
11216.32 721
11217.32 757
11218.32 727
11219.32 694
11220.32 675
11221.32 731
11222.32 686
11223.32 710
11224.32 708
11225.32 660
11226.32 649
11227.33 666
11228.33 648
11229.33 605
11230.33 611
11231.33 680
11232.33 622
11233.33 661
11234.33 677
11235.33 618
11236.33 629
11237.33 606
11238.33 616
11239.33 671
11240.34 685
11241.34 678
11242.34 674
11243.34 648
11244.34 633
11245.34 651
11246.34 675
11247.34 673
11248.35 625
11249.35 662
11250.35 677
11251.35 658
11252.35 627
11253.35 619
11254.35 657
11255.36 614
11256.36 633
11257.36 625
11258.36 649
11259.36 627
11260.37 661
11261.37 655
11262.37 625
11263.37 636
11264.37 651
11265.38 710
11266.38 657
11267.38 668
11268.38 661
11269.39 718
11270.39 690
11271.39 660
11272.39 676
11273.40 678
11274.40 659
11275.40 709
11276.40 756
11277.41 731
11278.41 776
11279.41 789
11280.41 734
11281.42 717
11282.42 714
11283.42 709
11284.43 694
11285.43 690
11286.43 689
11287.44 686
11288.44 660
11289.44 619
11290.45 688
11291.45 708
11292.45 673
11293.46 679
11294.46 694
11295.46 657
11296.47 673
11297.47 631
11298.47 679
11299.48 678
11300.48 670
11301.48 676
11302.49 650
11303.49 695
11304.50 685
11305.50 720
11306.50 739
11307.51 744
11308.51 855
11309.52 877
11310.52 895
11311.52 948
11312.53 970
11313.53 976
11314.54 937
11315.54 895
11316.55 862
11317.55 889
11318.56 829
11319.56 779
11320.56 707
11321.57 724
11322.57 696
11323.58 666
11324.58 731
11325.59 676
11326.59 644
11327.60 640
11328.60 625
11329.61 612
11330.61 551
11331.62 585
11332.62 645
11333.63 631
11334.63 641
11335.64 598
11336.65 566
11337.65 577
11338.66 570
11339.66 606
11340.67 582
11341.67 572
11342.68 602
11343.68 592
11344.69 591
11345.70 573
11346.70 586
11347.71 622
11348.71 614
11349.72 612
11350.72 601
11351.73 597
11352.74 615
11353.74 586
11354.75 581
11355.76 594
11356.76 573
11357.77 531
11358.77 598
11359.78 619
11360.79 558
11361.79 557
11362.80 622
11363.81 613
11364.81 581
11365.82 550
11366.83 529
11367.83 545
11368.84 579
11369.85 548
11370.85 556
11371.86 520
11372.87 525
11373.87 587
11374.88 606
11375.89 616
11376.90 583
11377.90 579
11378.91 554
11379.92 543
11380.92 591
11381.93 597
11382.94 601
11383.95 615
11384.95 605
11385.96 586
11386.97 574
11387.98 572
11388.99 603
11389.99 582
11391.00 559
11392.01 549
11393.02 560
11394.02 564
11395.03 549
11396.04 561
11397.05 562
11398.06 557
11399.06 569
11400.07 587
11401.08 598
11402.09 566
11403.10 527
11404.11 537
11405.11 579
11406.12 606
11407.13 546
11408.14 554
11409.15 568
11410.16 596
11411.17 584
11412.17 569
11413.18 548
11414.19 523
11415.20 564
11416.21 584
11417.22 555
11418.23 533
11419.24 536
11420.25 575
11421.25 533
11422.26 523
11423.27 544
11424.28 599
11425.29 592
11426.30 599
11427.31 560
11428.32 595
11429.33 614
11430.34 610
11431.35 579
11432.36 534
11433.37 547
11434.38 584
11435.39 634
11436.40 568
11437.41 544
11438.42 549
11439.43 547
11440.44 559
11441.45 554
11442.46 550
11443.47 579
11444.48 612
11445.49 554
11446.50 530
11447.51 540
11448.52 545
11449.53 600
11450.54 613
11451.55 569
11452.56 580
11453.57 584
11454.58 583
11455.59 549
11456.60 588
11457.61 604
11458.62 618
11459.63 566
11460.64 550
11461.66 537
11462.67 565
11463.68 590
11464.69 581
11465.70 560
11466.71 530
11467.72 603
11468.73 556
11469.74 533
11470.76 579
11471.77 604
11472.78 588
11473.79 571
11474.80 550
11475.81 598
11476.82 563
11477.84 567
11478.85 574
11479.86 552
11480.87 528
11481.88 544
11482.89 587
11483.91 572
11484.92 562
11485.93 593
11486.94 553
11487.95 539
11488.97 572
11489.98 544
11490.99 570
11492.00 578
11493.02 610
11494.03 572
11495.04 543
11496.05 585
11497.06 580
11498.08 578
11499.09 576
11500.10 571
11501.12 542
11502.13 566
11503.14 553
11504.15 597
11505.17 568
11506.18 549
11507.19 597
11508.20 549
11509.22 591
11510.23 572
11511.24 612
11512.26 576
11513.27 523
11514.28 558
11515.30 537
11516.31 572
11517.32 604
11518.34 594
11519.35 590
11520.36 574
11521.38 504
11522.39 582
11523.40 561
11524.42 560
11525.43 601
11526.45 606
11527.46 575
11528.47 587
11529.49 628
11530.50 585
11531.52 621
11532.53 635
11533.54 555
11534.56 595
11535.57 625
11536.59 640
11537.60 589
11538.61 599
11539.63 591
11540.64 604
11541.66 596
11542.67 603
11543.69 627
11544.70 623
11545.72 660
11546.73 651
11547.74 621
11548.76 665
11549.77 627
11550.79 631
11551.80 670
11552.82 680
11553.83 637
11554.85 655
11555.86 746
11556.88 762
11557.89 679
11558.91 654
11559.92 716
11560.94 694
11561.96 701
11562.97 724
11563.99 727
11565.00 742
11566.02 741
11567.03 797
11568.05 740
11569.06 773
11570.08 773
11571.10 803
11572.11 725
11573.13 786
11574.14 806
11575.16 861
11576.17 811
11577.19 829
11578.21 879
11579.22 908
11580.24 914
11581.25 892
11582.27 1004
11583.29 984
11584.30 1029
11585.32 1040
11586.34 1093
11587.35 1141
11588.37 1111
11589.39 1162
11590.40 1126
11591.42 1143
11592.44 1144
11593.45 1254
11594.47 1277
11595.49 1417
11596.50 1544
11597.52 1687
11598.54 1855
11599.55 2076
11600.57 2309
11601.59 2475
11602.60 2513
11603.62 2608
11604.64 2599
11605.66 2494
11606.67 2221
11607.69 2106
11608.71 1910
11609.73 1760
11610.74 1494
11611.76 1386
11612.78 1317
11613.80 1107
11614.81 1063
11615.83 1077
11616.85 1008
11617.87 950
11618.88 916
11619.90 889
11620.92 844
11621.94 873
11622.96 902
11623.97 876
11624.99 868
11626.01 820
11627.03 814
11628.05 799
11629.07 813
11630.08 797
11631.10 802
11632.12 769
11633.14 769
11634.16 708
11635.18 727
11636.19 749
11637.21 711
11638.23 742
11639.25 746
11640.27 718
11641.29 751
11642.31 744
11643.33 708
11644.34 699
11645.36 707
11646.38 723
11647.40 717
11648.42 683
11649.44 626
11650.46 667
11651.48 639
11652.50 620
11653.52 666
11654.54 661
11655.56 649
11656.58 648
11657.60 672
11658.61 646
11659.63 651
11660.65 657
11661.67 649
11662.69 589
11663.71 600
11664.73 672
11665.75 656
11666.77 624
11667.79 642
11668.81 645
11669.83 718
11670.85 646
11671.87 679
11672.89 655
11673.91 661
11674.93 679
11675.95 664
11676.97 624
11678.00 663
11679.02 710
11680.04 728
11681.06 766
11682.08 764
11683.10 735
11684.12 722
11685.14 730
11686.16 729
11687.18 694
11688.20 743
11689.22 760
11690.24 751
11691.26 762
11692.29 712
11693.31 706
11694.33 670
11695.35 714
11696.37 709
11697.39 718
11698.41 672
11699.43 709
11700.46 692
11701.48 658
11702.50 647
11703.52 668
11704.54 704
11705.56 673
11706.58 714
11707.61 639
11708.63 622
11709.65 634
11710.67 621
11711.69 694
11712.72 633
11713.74 647
11714.76 660
11715.78 624
11716.80 646
11717.83 582
11718.85 633
11719.87 644
11720.89 649
11721.92 606
11722.94 568
11723.96 606
11724.98 607
11726.01 567
11727.03 550
11728.05 588
11729.07 653
11730.10 588
11731.12 577
11732.14 577
11733.16 585
11734.19 651
11735.21 664
11736.23 655
11737.26 610
11738.28 645
11739.30 587
11740.33 622
11741.35 629
11742.37 644
11743.39 653
11744.42 644
11745.44 587
11746.47 569
11747.49 620
11748.51 644
11749.54 678
11750.56 641
11751.58 583
11752.61 579
11753.63 618
11754.65 624
11755.68 588
11756.70 603
11757.73 584
11758.75 564
11759.77 555
11760.80 614
11761.82 579
11762.85 620
11763.87 584
11764.89 542
11765.92 592
11766.94 608
11767.97 573
11768.99 590
11770.02 619
11771.04 619
11772.06 598
11773.09 602
11774.11 614
11775.14 574
11776.16 561
11777.19 577
11778.21 603
11779.24 616
11780.26 556
11781.29 585
11782.31 566
11783.34 594
11784.36 596
11785.39 644
11786.41 658
11787.44 615
11788.46 601
11789.49 605
11790.51 617
11791.54 615
11792.57 597
11793.59 516
11794.62 608
11795.64 616
11796.67 562
11797.69 569
11798.72 598
11799.74 588
11800.77 584
11801.80 592
11802.82 646
11803.85 541
11804.87 617
11805.90 600
11806.93 643
11807.95 614
11808.98 578
11810.00 558
11811.03 623
11812.06 581
11813.08 605
11814.11 577
11815.14 621
11816.16 595
11817.19 587
11818.22 591
11819.24 642
11820.27 671
11821.30 617
11822.32 603
11823.35 646
11824.38 615
11825.40 649
11826.43 610
11827.46 606
11828.48 679
11829.51 645
11830.54 622
11831.56 618
11832.59 609
11833.62 601
11834.65 614
11835.67 597
11836.70 624
11837.73 659
11838.76 650
11839.78 688
11840.81 646
11841.84 625
11842.87 648
11843.89 638
11844.92 637
11845.95 672
11846.98 675
11848.00 666
11849.03 663
11850.06 703
11851.09 747
11852.12 737
11853.14 718
11854.17 742
11855.20 759
11856.23 733
11857.26 732
11858.29 703
11859.31 719
11860.34 683
11861.37 705
11862.40 748
11863.43 739
11864.46 736
11865.48 751
11866.51 784
11867.54 754
11868.57 768
11869.60 767
11870.63 807
11871.66 781
11872.69 754
11873.72 780
11874.74 785
11875.77 787
11876.80 849
11877.83 818
11878.86 808
11879.89 860
11880.92 847
11881.95 898
11882.98 869
11884.01 903
11885.04 888
11886.07 907
11887.10 906
11888.13 910
11889.15 966
11890.18 996
11891.21 973
11892.24 981
11893.27 919
11894.30 1011
11895.33 1030
11896.36 1088
11897.39 1139
11898.42 1139
11899.45 1235
11900.48 1264
11901.51 1230
11902.54 1256
11903.57 1313
11904.60 1304
11905.64 1227
11906.67 1224
11907.70 1119
11908.73 1074
11909.76 1101
11910.79 1111
11911.82 1143
11912.85 1133
11913.88 1134
11914.91 1117
11915.94 1143
11916.97 1081
11918.00 1133
11919.03 1165
11920.06 1255
11921.10 1220
11922.13 1151
11923.16 1275
11924.19 1315
11925.22 1457
11926.25 1518
11927.28 1609
11928.31 1681
11929.35 1909
11930.38 1890
11931.41 1984
11932.44 1967
11933.47 1999
11934.50 1898
11935.53 1782
11936.57 1736
11937.60 1643
11938.63 1527
11939.66 1338
11940.69 1217
11941.73 1134
11942.76 1112
11943.79 1035
11944.82 1025
11945.85 995
11946.89 972
11947.92 967
11948.95 989
11949.98 940
11951.01 942
11952.05 974
11953.08 908
11954.11 904
11955.14 885
11956.18 860
11957.21 833
11958.24 914
11959.27 864
11960.31 901
11961.34 849
11962.37 875
11963.41 874
11964.44 865
11965.47 878
11966.50 887
11967.54 871
11968.57 866
11969.60 878
11970.64 840
11971.67 910
11972.70 928
11973.74 930
11974.77 858
11975.80 883
11976.84 852
11977.87 868
11978.90 809
11979.94 864
11980.97 829
11982.00 887
11983.04 897
11984.07 896
11985.11 884
11986.14 888
11987.17 839
11988.21 828
11989.24 910
11990.28 856
11991.31 877
11992.34 914
11993.38 939
11994.41 898
11995.45 886
11996.48 876
11997.52 886
11998.55 905
11999.58 985
12000.62 950
12001.65 968
12002.69 985
12003.72 995
12004.76 914
12005.79 894
12006.83 966
12007.86 1052
12008.90 1058
12009.93 1033
12010.97 1065
12012.00 1063
12013.04 1155
12014.07 1119
12015.11 1069
12016.14 1084
12017.18 1128
12018.21 1173
12019.25 1130
12020.28 1162
12021.32 1040
12022.35 1089
12023.39 1050
12024.42 1103
12025.46 1080
12026.49 1060
12027.53 1154
12028.57 1128
12029.60 1090
12030.64 1069
12031.67 1109
12032.71 1054
12033.74 1061
12034.78 1012
12035.82 1041
12036.85 1031
12037.89 1068
12038.92 1040
12039.96 1042
12041.00 1002
12042.03 962
12043.07 1055
12044.11 1004
12045.14 953
12046.18 945
12047.22 1054
12048.25 1040
12049.29 1025
12050.33 1035
12051.36 1064
12052.40 1061
12053.44 1039
12054.47 1083
12055.51 1140
12056.55 1116
12057.58 1136
12058.62 1086
12059.66 1141
12060.69 1114
12061.73 1155
12062.77 1166
12063.80 1129
12064.84 1109
12065.88 1136
12066.92 1157
12067.95 1141
12068.99 1152
12070.03 1165
12071.07 1162
12072.10 1174
12073.14 1219
12074.18 1198
12075.22 1176
12076.25 1220
12077.29 1176
12078.33 1162
12079.37 1170
12080.41 1224
12081.44 1208
12082.48 1179
12083.52 1215
12084.56 1222
12085.60 1192
12086.63 1315
12087.67 1387
12088.71 1381
12089.75 1313
12090.79 1398
12091.83 1490
12092.86 1433
12093.90 1401
12094.94 1441
12095.98 1569
12097.02 1680
12098.06 1731
12099.10 1720
12100.13 1866
12101.17 1985
12102.21 2152
12103.25 2130
12104.29 2070
12105.33 2102
12106.37 2113
12107.41 1889
12108.45 1775
12109.49 1669
12110.52 1588
12111.56 1386
12112.60 1319
12113.64 1272
12114.68 1216
12115.72 1178
12116.76 1146
12117.80 1147
12118.84 1024
12119.88 990
12120.92 1024
12121.96 1013
12123.00 944
12124.04 981
12125.08 987
12126.12 977
12127.16 931
12128.20 901
12129.24 906
12130.28 913
12131.32 945
12132.36 852
12133.40 822
12134.44 803
12135.48 866
12136.52 829
12137.56 801
12138.60 865
12139.64 888
12140.68 933
12141.72 858
12142.76 799
12143.80 829
12144.84 822
12145.88 797
12146.93 784
12147.97 814
12149.01 765
12150.05 781
12151.09 766
12152.13 706
12153.17 732
12154.21 778
12155.25 765
12156.29 750
12157.34 732
12158.38 702
12159.42 756
12160.46 724
12161.50 707
12162.54 703
12163.58 742
12164.62 713
12165.67 714
12166.71 696
12167.75 734
12168.79 726
12169.83 734
12170.87 734
12171.92 716
12172.96 728
12174.00 741
12175.04 776
12176.08 773
12177.13 720
12178.17 753
12179.21 778
12180.25 813
12181.30 800
12182.34 792
12183.38 793
12184.42 767
12185.46 739
12186.51 774
12187.55 744
12188.59 772
12189.63 736
12190.68 798
12191.72 770
12192.76 728
12193.81 749
12194.85 710
12195.89 740
12196.93 714
12197.98 723
12199.02 745
12200.06 777
12201.11 751
12202.15 746
12203.19 708
12204.24 733
12205.28 734
12206.32 694
12207.37 749
12208.41 703
12209.45 722
12210.50 737
12211.54 716
12212.58 673
12213.63 727
12214.67 748
12215.71 689
12216.76 754
12217.80 711
12218.85 719
12219.89 741
12220.93 721
12221.98 750
12223.02 726
12224.07 738
12225.11 761
12226.15 721
12227.20 711
12228.24 652
12229.29 696
12230.33 725
12231.38 681
12232.42 670
12233.46 624
12234.51 690
12235.55 710
12236.60 703
12237.64 660
12238.69 694
12239.73 639
12240.78 645
12241.82 667
12242.87 659
12243.91 695
12244.96 640
12246.00 676
12247.05 688
12248.09 684
12249.14 661
12250.18 654
12251.23 623
12252.27 629
12253.32 634
12254.36 600
12255.41 575
12256.45 604
12257.50 629
12258.55 583
12259.59 629
12260.64 587
12261.68 571
12262.73 589
12263.77 606
12264.82 595
12265.87 598
12266.91 599
12267.96 614
12269.00 633
12270.05 618
12271.10 604
12272.14 566
12273.19 558
12274.23 576
12275.28 591
12276.33 598
12277.37 635
12278.42 585
12279.47 573
12280.51 588
12281.56 623
12282.61 592
12283.65 576
12284.70 617
12285.75 624
12286.79 629
12287.84 625
12288.89 609
12289.93 601
12290.98 570
12292.03 597
12293.07 598
12294.12 546
12295.17 587
12296.22 597
12297.26 571
12298.31 557
12299.36 565
12300.40 557
12301.45 566
12302.50 590
12303.55 582
12304.59 565
12305.64 527
12306.69 548
12307.74 529
12308.78 578
12309.83 563
12310.88 575
12311.93 544
12312.98 514
12314.02 527
12315.07 520
12316.12 512
12317.17 561
12318.22 549
12319.26 551
12320.31 545
12321.36 532
12322.41 562
12323.46 534
12324.51 528
12325.55 539
12326.60 512
12327.65 525
12328.70 525
12329.75 503
12330.80 515
12331.85 542
12332.89 538
12333.94 533
12334.99 514
12336.04 545
12337.09 533
12338.14 526
12339.19 531
12340.24 526
12341.29 507
12342.33 550
12343.38 565
12344.43 584
12345.48 544
12346.53 532
12347.58 537
12348.63 540
12349.68 522
12350.73 568
12351.78 511
12352.83 517
12353.88 545
12354.93 559
12355.98 527
12357.03 540
12358.08 552
12359.13 499
12360.18 598
12361.23 539
12362.28 517
12363.33 505
12364.38 530
12365.43 553
12366.48 523
12367.53 534
12368.58 560
12369.63 579
12370.68 553
12371.73 552
12372.78 568
12373.83 589
12374.88 542
12375.93 571
12376.98 548
12378.03 585
12379.08 573
12380.13 544
12381.18 536
12382.23 622
12383.29 560
12384.34 572
12385.39 545
12386.44 573
12387.49 529
12388.54 556
12389.59 563
12390.64 538
12391.69 546
12392.75 553
12393.80 583
12394.85 573
12395.90 560
12396.95 557
12398.00 600
12399.05 576
12400.11 595
12401.16 606
12402.21 600
12403.26 583
12404.31 555
12405.36 535
12406.42 587
12407.47 624
12408.52 647
12409.57 638
12410.62 578
12411.68 594
12412.73 562
12413.78 608
12414.83 592
12415.88 614
12416.94 606
12417.99 614
12419.04 605
12420.09 603
12421.15 584
12422.20 616
12423.25 659
12424.30 637
12425.36 646
12426.41 599
12427.46 601
12428.52 591
12429.57 642
12430.62 638
12431.67 661
12432.73 674
12433.78 647
12434.83 651
12435.89 655
12436.94 676
12437.99 691
12439.05 720
12440.10 689
12441.15 671
12442.21 644
12443.26 609
12444.31 638
12445.37 604
12446.42 639
12447.47 676
12448.53 687
12449.58 640
12450.63 704
12451.69 713
12452.74 690
12453.80 744
12454.85 659
12455.90 714
12456.96 682
12458.01 737
12459.07 761
12460.12 763
12461.17 757
12462.23 769
12463.28 808
12464.34 803
12465.39 872
12466.45 916
12467.50 954
12468.56 1003
12469.61 1100
12470.66 1206
12471.72 1360
12472.77 1486
12473.83 1594
12474.88 1668
12475.94 1772
12476.99 1837
12478.05 1856
12479.10 1795
12480.16 1709
12481.21 1569
12482.27 1477
12483.32 1398
12484.38 1184
12485.43 1164
12486.49 1056
12487.54 1047
12488.60 972
12489.65 906
12490.71 840
12491.77 875
12492.82 853
12493.88 825
12494.93 758
12495.99 760
12497.04 776
12498.10 722
12499.15 778
12500.21 719
12501.27 724
12502.32 715
12503.38 728
12504.43 714
12505.49 700
12506.55 687
12507.60 647
12508.66 709
12509.72 719
12510.77 679
12511.83 634
12512.88 707
12513.94 671
12515.00 685
12516.05 651
12517.11 647
12518.17 636
12519.22 612
12520.28 653
12521.34 661
12522.39 674
12523.45 666
12524.51 647
12525.56 607
12526.62 633
12527.68 629
12528.74 625
12529.79 567
12530.85 640
12531.91 613
12532.96 632
12534.02 670
12535.08 648
12536.14 669
12537.19 646
12538.25 647
12539.31 622
12540.37 649
12541.42 653
12542.48 654
12543.54 652
12544.60 615
12545.65 649
12546.71 728
12547.77 752
12548.83 734
12549.89 743
12550.94 795
12552.00 756
12553.06 829
12554.12 857
12555.18 839
12556.23 823
12557.29 841
12558.35 873
12559.41 830
12560.47 808
12561.53 775
12562.58 799
12563.64 757
12564.70 762
12565.76 684
12566.82 738
12567.88 709
12568.94 675
12570.00 688
12571.05 682
12572.11 680
12573.17 633
12574.23 659
12575.29 676
12576.35 644
12577.41 655
12578.47 639
12579.53 617
12580.59 681
12581.64 659
12582.70 692
12583.76 618
12584.82 670
12585.88 687
12586.94 671
12588.00 662
12589.06 622
12590.12 630
12591.18 657
12592.24 618
12593.30 624
12594.36 682
12595.42 643
12596.48 656
12597.54 613
12598.60 637
12599.66 623
12600.72 629
12601.78 655
12602.84 670
12603.90 621
12604.96 635
12606.02 629
12607.08 609
12608.14 592
12609.20 580
12610.26 593
12611.32 635
12612.38 647
12613.44 641
12614.50 693
12615.57 626
12616.63 619
12617.69 731
12618.75 717
12619.81 669
12620.87 714
12621.93 676
12622.99 618
12624.05 644
12625.11 648
12626.18 643
12627.24 592
12628.30 589
12629.36 594
12630.42 634
12631.48 596
12632.54 628
12633.60 603
12634.67 586
12635.73 577
12636.79 599
12637.85 590
12638.91 581
12639.97 566
12641.04 587
12642.10 563
12643.16 583
12644.22 597
12645.28 580
12646.35 582
12647.41 559
12648.47 614
12649.53 521
12650.59 578
12651.66 567
12652.72 557
12653.78 555
12654.84 557
12655.91 568
12656.97 566
12658.03 565
12659.09 579
12660.16 569
12661.22 609
12662.28 623
12663.34 540
12664.41 548
12665.47 539
12666.53 614
12667.60 583
12668.66 561
12669.72 548
12670.78 601
12671.85 623
12672.91 606
12673.97 598
12675.04 625
12676.10 580
12677.16 590
12678.23 598
12679.29 579
12680.35 598
12681.42 604
12682.48 598
12683.54 553
12684.61 617
12685.67 597
12686.74 623
12687.80 668
12688.86 615
12689.93 646
12690.99 640
12692.05 640
12693.12 649
12694.18 613
12695.25 646
12696.31 705
12697.37 676
12698.44 655
12699.50 680
12700.57 749
12701.63 723
12702.70 770
12703.76 759
12704.83 778
12705.89 771
12706.95 758
12708.02 785
12709.08 691
12710.15 729
12711.21 758
12712.28 691
12713.34 641
12714.41 659
12715.47 640
12716.54 660
12717.60 653
12718.67 662
12719.73 631
12720.80 630
12721.86 624
12722.93 633
12723.99 631
12725.06 596
12726.12 686
12727.19 604
12728.26 622
12729.32 573
12730.39 602
12731.45 677
12732.52 694
12733.58 637
12734.65 660
12735.71 703
12736.78 678
12737.85 642
12738.91 661
12739.98 628
12741.04 630
12742.11 614
12743.18 614
12744.24 598
12745.31 559
12746.37 596
12747.44 622
12748.51 620
12749.57 598
12750.64 620
12751.71 529
12752.77 555
12753.84 576
12754.91 537
12755.97 515
12757.04 525
12758.11 509
12759.17 502
12760.24 544
12761.31 528
12762.37 534
12763.44 537
12764.51 499
12765.57 476
12766.64 525
12767.71 524
12768.78 557
12769.84 557
12770.91 579
12771.98 555
12773.04 514
12774.11 521
12775.18 533
12776.25 531
12777.31 530
12778.38 560
12779.45 592
12780.52 546
12781.58 536
12782.65 551
12783.72 525
12784.79 525
12785.86 476
12786.92 540
12787.99 515
12789.06 543
12790.13 562
12791.20 554
12792.26 530
12793.33 559
12794.40 538
12795.47 544
12796.54 545
12797.61 508
12798.67 582
12799.74 563
12800.81 602
12801.88 571
12802.95 566
12804.02 551
12805.09 572
12806.15 591
12807.22 560
12808.29 572
12809.36 586
12810.43 610
12811.50 598
12812.57 608
12813.64 552
12814.71 647
12815.77 622
12816.84 663
12817.91 629
12818.98 638
12820.05 626
12821.12 651
12822.19 662
12823.26 638
12824.33 589
12825.40 603
12826.47 591
12827.54 561
12828.61 553
12829.68 560
12830.75 597
12831.82 572
12832.89 566
12833.96 558
12835.03 616
12836.10 531
12837.17 559
12838.24 507
12839.31 535
12840.38 544
12841.45 577
12842.52 544
12843.59 535
12844.66 482
12845.73 519
12846.80 505
12847.87 508
12848.94 536
12850.01 523
12851.08 537
12852.15 465
12853.22 489
12854.29 504
12855.36 505
12856.43 476
12857.51 506
12858.58 463
12859.65 497
12860.72 493
12861.79 464
12862.86 474
12863.93 433
12865.00 450
12866.07 451
12867.15 423
12868.22 435
12869.29 490
12870.36 495
12871.43 482
12872.50 454
12873.57 458
12874.65 486
12875.72 492
12876.79 466
12877.86 420
12878.93 436
12880.00 454
12881.08 466
12882.15 409
12883.22 408
12884.29 431
12885.36 472
12886.44 476
12887.51 425
12888.58 419
12889.65 458
12890.72 447
12891.80 444
12892.87 449
12893.94 447
12895.01 456
12896.09 469
12897.16 465
12898.23 444
12899.30 460
12900.38 413
12901.45 458
12902.52 426
12903.60 408
12904.67 457
12905.74 482
12906.81 481
12907.89 454
12908.96 439
12910.03 471
12911.11 425
12912.18 446
12913.25 414
12914.33 451
12915.40 471
12916.47 478
12917.55 469
12918.62 408
12919.69 437
12920.77 473
12921.84 427
12922.91 437
12923.99 418
12925.06 447
12926.13 469
12927.21 401
12928.28 398
12929.36 425
12930.43 463
12931.50 422
12932.58 413
12933.65 387
12934.73 418
12935.80 465
12936.87 416
12937.95 450
12939.02 444
12940.10 428
12941.17 440
12942.25 460
12943.32 434
12944.39 422
12945.47 442
12946.54 470
12947.62 446
12948.69 414
12949.77 434
12950.84 470
12951.92 407
12952.99 389
12954.07 434
12955.14 418
12956.22 436
12957.29 404
12958.37 423
12959.44 419
12960.52 434
12961.59 424
12962.67 451
12963.74 414
12964.82 393
12965.89 454
12966.97 435
12968.04 399
12969.12 409
12970.20 436
12971.27 411
12972.35 416
12973.42 395
12974.50 374
12975.57 407
12976.65 395
12977.73 419
12978.80 434
12979.88 437
12980.95 420
12982.03 440
12983.11 437
12984.18 420
12985.26 393
12986.33 419
12987.41 417
12988.49 428
12989.56 415
12990.64 423
12991.72 448
12992.79 439
12993.87 438
12994.95 460
12996.02 405
12997.10 455
12998.18 426
12999.25 435
13000.33 444
13001.41 450
13002.48 477
13003.56 413
13004.64 474
13005.71 410
13006.79 408
13007.87 390
13008.95 440
13010.02 466
13011.10 460
13012.18 408
13013.26 439
13014.33 418
13015.41 456
13016.49 462
13017.57 417
13018.64 413
13019.72 402
13020.80 419
13021.88 412
13022.95 415
13024.03 396
13025.11 433
13026.19 421
13027.26 434
13028.34 451
13029.42 444
13030.50 436
13031.58 410
13032.66 428
13033.73 426
13034.81 468
13035.89 461
13036.97 463
13038.05 399
13039.13 413
13040.20 414
13041.28 417
13042.36 406
13043.44 428
13044.52 443
13045.60 445
13046.68 435
13047.75 447
13048.83 445
13049.91 429
13050.99 490
13052.07 428
13053.15 453
13054.23 456
13055.31 435
13056.39 438
13057.47 453
13058.54 421
13059.62 424
13060.70 443
13061.78 407
13062.86 471
13063.94 411
13065.02 439
13066.10 482
13067.18 457
13068.26 427
13069.34 424
13070.42 442
13071.50 442
13072.58 419
13073.66 403
13074.74 454
13075.82 444
13076.90 430
13077.98 450
13079.06 432
13080.14 425
13081.22 444
13082.30 443
13083.38 425
13084.46 445
13085.54 420
13086.62 427
13087.70 427
13088.78 369
13089.86 430
13090.94 447
13092.02 440
13093.10 456
13094.18 430
13095.27 411
13096.35 423
13097.43 467
13098.51 452
13099.59 467
13100.67 428
13101.75 434
13102.83 456
13103.91 443
13104.99 451
13106.08 437
13107.16 417
13108.24 441
13109.32 383
13110.40 427
13111.48 401
13112.56 468
13113.64 433
13114.73 415
13115.81 414
13116.89 444
13117.97 458
13119.05 477
13120.14 447
13121.22 429
13122.30 452
13123.38 428
13124.46 439
13125.54 435
13126.63 482
13127.71 427
13128.79 410
13129.87 389
13130.96 409
13132.04 411
13133.12 432
13134.20 412
13135.28 418
13136.37 423
13137.45 388
13138.53 460
13139.61 422
13140.70 451
13141.78 472
13142.86 458
13143.95 460
13145.03 390
13146.11 433
13147.19 409
13148.28 420
13149.36 407
13150.44 457
13151.53 482
13152.61 483
13153.69 449
13154.78 475
13155.86 450
13156.94 429
13158.03 463
13159.11 499
13160.19 534
13161.28 463
13162.36 481
13163.44 463
13164.53 483
13165.61 439
13166.69 478
13167.78 490
13168.86 447
13169.95 461
13171.03 484
13172.11 451
13173.20 471
13174.28 453
13175.37 456
13176.45 453
13177.53 436
13178.62 431
13179.70 450
13180.79 494
13181.87 456
13182.96 499
13184.04 466
13185.12 465
13186.21 454
13187.29 490
13188.38 440
13189.46 419
13190.55 448
13191.63 435
13192.72 454
13193.80 437
13194.89 442
13195.97 442
13197.06 490
13198.14 483
13199.23 461
13200.31 435
13201.40 467
13202.48 463
13203.57 512
13204.65 454
13205.74 485
13206.82 492
13207.91 497
13208.99 447
13210.08 440
13211.16 451
13212.25 467
13213.34 510
13214.42 512
13215.51 457
13216.59 486
13217.68 492
13218.76 488
13219.85 509
13220.94 479
13222.02 492
13223.11 471
13224.19 476
13225.28 508
13226.37 489
13227.45 479
13228.54 469
13229.63 461
13230.71 483
13231.80 537
13232.89 517
13233.97 523
13235.06 509
13236.14 508
13237.23 535
13238.32 485
13239.40 521
13240.49 566
13241.58 525
13242.67 534
13243.75 583
13244.84 539
13245.93 539
13247.01 555
13248.10 548
13249.19 523
13250.27 496
13251.36 544
13252.45 550
13253.54 576
13254.62 543
13255.71 576
13256.80 518
13257.89 533
13258.97 518
13260.06 586
13261.15 570
13262.24 567
13263.32 578
13264.41 567
13265.50 529
13266.59 572
13267.67 524
13268.76 571
13269.85 579
13270.94 589
13272.03 617
13273.11 622
13274.20 619
13275.29 582
13276.38 629
13277.47 608
13278.56 625
13279.64 688
13280.73 710
13281.82 631
13282.91 659
13284.00 626
13285.09 666
13286.18 653
13287.26 680
13288.35 672
13289.44 682
13290.53 725
13291.62 673
13292.71 666
13293.80 694
13294.89 752
13295.98 691
13297.06 665
13298.15 666
13299.24 718
13300.33 723
13301.42 757
13302.51 674
13303.60 755
13304.69 797
13305.78 798
13306.87 791
13307.96 776
13309.05 774
13310.14 817
13311.23 813
13312.32 795
13313.41 798
13314.50 743
13315.59 773
13316.68 796
13317.77 808
13318.86 805
13319.95 765
13321.04 799
13322.13 767
13323.22 799
13324.31 801
13325.40 825
13326.49 822
13327.58 790
13328.67 814
13329.76 787
13330.85 825
13331.94 855
13333.03 801
13334.12 779
13335.21 829
13336.30 772
13337.39 840
13338.48 862
13339.57 816
13340.66 857
13341.75 863
13342.85 858
13343.94 846
13345.03 851
13346.12 875
13347.21 829
13348.30 834
13349.39 807
13350.48 876
13351.58 835
13352.67 881
13353.76 871
13354.85 825
13355.94 869
13357.03 922
13358.12 928
13359.22 906
13360.31 940
13361.40 968
13362.49 1070
13363.58 1008
13364.67 1031
13365.77 1075
13366.86 1096
13367.95 1115
13369.04 1158
13370.13 1144
13371.23 1085
13372.32 1058
13373.41 1025
13374.50 1015
13375.60 971
13376.69 957
13377.78 942
13378.87 895
13379.97 836
13381.06 847
13382.15 818
13383.24 791
13384.34 796
13385.43 742
13386.52 742
13387.61 770
13388.71 730
13389.80 690
13390.89 674
13391.99 719
13393.08 725
13394.17 724
13395.26 750
13396.36 693
13397.45 750
13398.54 650
13399.64 721
13400.73 695
13401.82 725
13402.92 679
13404.01 717
13405.10 699
13406.20 707
13407.29 688
13408.39 721
13409.48 673
13410.57 734
13411.67 714
13412.76 773
13413.85 752
13414.95 695
13416.04 701
13417.14 702
13418.23 766
13419.32 782
13420.42 751
13421.51 751
13422.61 708
13423.70 703
13424.80 770
13425.89 774
13426.98 712
13428.08 714
13429.17 766
13430.27 703
13431.36 677
13432.46 772
13433.55 723
13434.65 751
13435.74 763
13436.84 787
13437.93 723
13439.03 813
13440.12 753
13441.22 784
13442.31 736
13443.41 738
13444.50 802
13445.60 761
13446.69 759
13447.79 824
13448.88 883
13449.98 864
13451.07 895
13452.17 827
13453.26 849
13454.36 857
13455.45 840
13456.55 846
13457.65 868
13458.74 883
13459.84 930
13460.93 859
13462.03 860
13463.12 893
13464.22 898
13465.32 861
13466.41 902
13467.51 935
13468.60 899
13469.70 923
13470.80 943
13471.89 978
13472.99 933
13474.09 959
13475.18 913
13476.28 985
13477.37 949
13478.47 916
13479.57 888
13480.66 936
13481.76 923
13482.86 933
13483.95 948
13485.05 938
13486.15 1004
13487.25 989
13488.34 1028
13489.44 967
13490.54 1056
13491.63 1040
13492.73 1070
13493.83 1135
13494.92 1167
13496.02 1176
13497.12 1214
13498.22 1286
13499.31 1191
13500.41 1278
13501.51 1266
13502.61 1291
13503.70 1231
13504.80 1260
13505.90 1196
13507.00 1274
13508.09 1242
13509.19 1217
13510.29 1128
13511.39 1115
13512.49 1110
13513.58 996
13514.68 962
13515.78 943
13516.88 914
13517.98 860
13519.07 893
13520.17 809
13521.27 865
13522.37 833
13523.47 795
13524.57 767
13525.66 794
13526.76 773
13527.86 737
13528.96 717
13530.06 759
13531.16 787
13532.26 760
13533.35 762
13534.45 735
13535.55 757
13536.65 705
13537.75 699
13538.85 709
13539.95 704
13541.05 652
13542.15 684
13543.24 671
13544.34 714
13545.44 659
13546.54 661
13547.64 677
13548.74 695
13549.84 677
13550.94 596
13552.04 692
13553.14 683
13554.24 676
13555.34 664
13556.44 700
13557.54 670
13558.64 649
13559.74 648
13560.84 642
13561.94 671
13563.04 644
13564.14 646
13565.24 617
13566.34 698
13567.44 666
13568.54 625
13569.64 648
13570.74 702
13571.84 602
13572.94 663
13574.04 605
13575.14 603
13576.24 676
13577.34 673
13578.44 650
13579.54 674
13580.64 653
13581.74 658
13582.84 678
13583.94 670
13585.05 676
13586.15 660
13587.25 661
13588.35 665
13589.45 641
13590.55 629
13591.65 684
13592.75 607
13593.85 606
13594.95 637
13596.06 654
13597.16 711
13598.26 669
13599.36 666
13600.46 677
13601.56 658
13602.66 701
13603.77 666
13604.87 655
13605.97 658
13607.07 666
13608.17 705
13609.28 673
13610.38 719
13611.48 670
13612.58 665
13613.68 678
13614.79 686
13615.89 672
13616.99 703
13618.09 682
13619.19 670
13620.30 691
13621.40 668
13622.50 655
13623.60 684
13624.71 714
13625.81 662
13626.91 665
13628.01 652
13629.12 683
13630.22 695
13631.32 738
13632.42 702
13633.53 670
13634.63 673
13635.73 643
13636.84 715
13637.94 704
13639.04 705
13640.14 698
13641.25 691
13642.35 698
13643.45 662
13644.56 692
13645.66 660
13646.76 615
13647.87 652
13648.97 639
13650.07 674
13651.18 638
13652.28 626
13653.39 642
13654.49 606
13655.59 668
13656.70 609
13657.80 588
13658.90 624
13660.01 656
13661.11 618
13662.22 589
13663.32 578
13664.42 633
13665.53 604
13666.63 635
13667.74 619
13668.84 612
13669.94 635
13671.05 605
13672.15 607
13673.26 577
13674.36 603
13675.47 625
13676.57 626
13677.68 572
13678.78 615
13679.89 605
13680.99 592
13682.10 645
13683.20 616
13684.30 618
13685.41 611
13686.51 619
13687.62 637
13688.72 684
13689.83 633
13690.93 668
13692.04 687
13693.15 630
13694.25 604
13695.36 669
13696.46 668
13697.57 671
13698.67 644
13699.78 681
13700.88 670
13701.99 634
13703.09 709
13704.20 675
13705.31 640
13706.41 670
13707.52 658
13708.62 682
13709.73 699
13710.84 690
13711.94 713
13713.05 666
13714.15 706
13715.26 733
13716.37 742
13717.47 698
13718.58 728
13719.68 751
13720.79 754
13721.90 774
13723.00 787
13724.11 792
13725.22 761
13726.32 821
13727.43 830
13728.54 768
13729.64 794
13730.75 838
13731.86 839
13732.96 894
13734.07 842
13735.18 839
13736.28 805
13737.39 816
13738.50 890
13739.61 843
13740.71 829
13741.82 843
13742.93 908
13744.03 921
13745.14 964
13746.25 909
13747.36 955
13748.46 956
13749.57 965
13750.68 938
13751.79 975
13752.89 939
13754.00 1008
13755.11 1072
13756.22 1051
13757.33 1088
13758.43 1180
13759.54 1226
13760.65 1155
13761.76 1209
13762.87 1224
13763.97 1306
13765.08 1344
13766.19 1391
13767.30 1438
13768.41 1532
13769.51 1615
13770.62 1642
13771.73 1708
13772.84 1686
13773.95 1681
13775.06 1633
13776.17 1611
13777.27 1638
13778.38 1622
13779.49 1504
13780.60 1467
13781.71 1430
13782.82 1292
13783.93 1311
13785.04 1227
13786.14 1116
13787.25 1086
13788.36 1015
13789.47 1035
13790.58 1029
13791.69 1006
13792.80 951
13793.91 947
13795.02 873
13796.13 886
13797.24 821
13798.35 817
13799.46 888
13800.57 807
13801.68 833
13802.78 808
13803.89 825
13805.00 827
13806.11 802
13807.22 824
13808.33 809
13809.44 792
13810.55 768
13811.66 779
13812.77 775
13813.88 770
13814.99 785
13816.10 759
13817.21 734
13818.32 798
13819.44 735
13820.55 784
13821.66 744
13822.77 742
13823.88 763
13824.99 739
13826.10 683
13827.21 716
13828.32 702
13829.43 693
13830.54 707
13831.65 661
13832.76 721
13833.87 721
13834.98 712
13836.10 678
13837.21 711
13838.32 713
13839.43 677
13840.54 710
13841.65 675
13842.76 689
13843.87 684
13844.99 677
13846.10 760
13847.21 714
13848.32 712
13849.43 777
13850.54 736
13851.65 689
13852.77 709
13853.88 749
13854.99 737
13856.10 714
13857.21 740
13858.33 759
13859.44 729
13860.55 807
13861.66 786
13862.77 744
13863.89 797
13865.00 765
13866.11 772
13867.22 751
13868.33 787
13869.45 748
13870.56 792
13871.67 804
13872.78 769
13873.90 782
13875.01 787
13876.12 774
13877.23 774
13878.35 785
13879.46 754
13880.57 818
13881.69 746
13882.80 755
13883.91 767
13885.02 752
13886.14 787
13887.25 809
13888.36 771
13889.48 803
13890.59 800
13891.70 805
13892.82 831
13893.93 823
13895.04 809
13896.16 841
13897.27 807
13898.38 810
13899.50 787
13900.61 775
13901.72 797
13902.84 782
13903.95 737
13905.07 757
13906.18 733
13907.29 779
13908.41 700
13909.52 710
13910.63 706
13911.75 719
13912.86 729
13913.98 709
13915.09 716
13916.21 714
13917.32 653
13918.43 711
13919.55 684
13920.66 662
13921.78 677
13922.89 687
13924.01 688
13925.12 668
13926.24 654
13927.35 677
13928.46 679
13929.58 637
13930.69 673
13931.81 705
13932.92 696
13934.04 633
13935.15 641
13936.27 671
13937.38 693
13938.50 618
13939.61 621
13940.73 588
13941.85 661
13942.96 670
13944.08 655
13945.19 615
13946.31 598
13947.42 628
13948.54 635
13949.65 650
13950.77 630
13951.88 606
13953.00 602
13954.12 640
13955.23 607
13956.35 617
13957.46 626
13958.58 619
13959.70 691
13960.81 663
13961.93 599
13963.04 642
13964.16 660
13965.28 631
13966.39 717
13967.51 646
13968.62 681
13969.74 666
13970.86 643
13971.97 632
13973.09 601
13974.21 646
13975.32 640
13976.44 631
13977.56 596
13978.67 574
13979.79 598
13980.91 618
13982.02 621
13983.14 624
13984.26 657
13985.37 595
13986.49 596
13987.61 619
13988.73 568
13989.84 621
13990.96 624
13992.08 678
13993.20 624
13994.31 579
13995.43 645
13996.55 636
13997.66 586
13998.78 606
13999.90 627
14001.02 634
14002.14 635
14003.25 601
14004.37 601
14005.49 613
14006.61 633
14007.72 640
14008.84 623
14009.96 606
14011.08 633
14012.20 608
14013.31 629
14014.43 599
14015.55 623
14016.67 641
14017.79 615
14018.91 643
14020.02 633
14021.14 590
14022.26 619
14023.38 589
14024.50 620
14025.62 587
14026.74 617
14027.85 664
14028.97 616
14030.09 593
14031.21 612
14032.33 605
14033.45 649
14034.57 610
14035.69 655
14036.81 649
14037.92 688
14039.04 718
14040.16 666
14041.28 653
14042.40 636
14043.52 646
14044.64 624
14045.76 662
14046.88 667
14048.00 688
14049.12 651
14050.24 682
14051.36 691
14052.48 699
14053.60 734
14054.72 718
14055.84 742
14056.96 733
14058.08 782
14059.20 743
14060.32 737
14061.44 789
14062.56 788
14063.68 696
14064.80 726
14065.92 741
14067.04 823
14068.16 790
14069.28 791
14070.40 784
14071.52 866
14072.64 884
14073.76 811
14074.88 855
14076.00 835
14077.12 896
14078.24 920
14079.36 858
14080.48 929
14081.60 941
14082.73 955
14083.85 997
14084.97 1009
14086.09 956
14087.21 1013
14088.33 1056
14089.45 1097
14090.57 1058
14091.69 1063
14092.82 1151
14093.94 1165
14095.06 1193
14096.18 1222
14097.30 1251
14098.42 1213
14099.54 1250
14100.67 1170
14101.79 1169
14102.91 1139
14104.03 1147
14105.15 1102
14106.27 1040
14107.40 1008
14108.52 942
14109.64 972
14110.76 929
14111.88 881
14113.01 898
14114.13 890
14115.25 852
14116.37 827
14117.50 753
14118.62 839
14119.74 878
14120.86 820
14121.98 785
14123.11 736
14124.23 821
14125.35 814
14126.48 765
14127.60 737
14128.72 748
14129.84 757
14130.97 729
14132.09 693
14133.21 737
14134.34 761
14135.46 762
14136.58 749
14137.70 723
14138.83 738
14139.95 752
14141.07 718
14142.20 705
14143.32 701
14144.44 733
14145.57 710
14146.69 732
14147.81 687
14148.94 691
14150.06 663
14151.18 701
14152.31 681
14153.43 680
14154.56 689
14155.68 701
14156.80 718
14157.93 666
14159.05 703
14160.18 673
14161.30 682
14162.42 695
14163.55 665
14164.67 670
14165.80 651
14166.92 646
14168.04 682
14169.17 650
14170.29 662
14171.42 681
14172.54 703
14173.67 661
14174.79 634
14175.92 632
14177.04 666
14178.17 637
14179.29 641
14180.41 613
14181.54 603
14182.66 661
14183.79 677
14184.91 618
14186.04 617
14187.16 657
14188.29 652
14189.41 654
14190.54 665
14191.67 641
14192.79 638
14193.92 665
14195.04 640
14196.17 629
14197.29 575
14198.42 621
14199.54 633
14200.67 656
14201.79 647
14202.92 626
14204.05 647
14205.17 684
14206.30 609
14207.42 620
14208.55 626
14209.67 599
14210.80 587
14211.93 598
14213.05 576
14214.18 606
14215.31 573
14216.43 583
14217.56 576
14218.68 619
14219.81 591
14220.94 613
14222.06 590
14223.19 609
14224.32 601
14225.44 612
14226.57 538
14227.70 549
14228.82 551
14229.95 588
14231.08 595
14232.20 581
14233.33 577
14234.46 576
14235.58 616
14236.71 597
14237.84 605
14238.97 605
14240.09 580
14241.22 577
14242.35 569
14243.47 554
14244.60 574
14245.73 544
14246.86 556
14247.98 558
14249.11 578
14250.24 559
14251.37 544
14252.49 543
14253.62 530
14254.75 581
14255.88 534
14257.01 551
14258.13 540
14259.26 532
14260.39 523
14261.52 544
14262.65 563
14263.77 550
14264.90 561
14266.03 545
14267.16 514
14268.29 535
14269.41 543
14270.54 504
14271.67 555
14272.80 538
14273.93 526
14275.06 546
14276.19 537
14277.31 535
14278.44 548
14279.57 518
14280.70 530
14281.83 560
14282.96 534
14284.09 507
14285.22 480
14286.34 548
14287.47 533
14288.60 514
14289.73 476
14290.86 499
14291.99 480
14293.12 502
14294.25 440
14295.38 492
14296.51 491
14297.64 534
14298.77 508
14299.90 487
14301.03 461
14302.16 503
14303.28 478
14304.41 451
14305.54 467
14306.67 463
14307.80 510
14308.93 486
14310.06 489
14311.19 452
14312.32 472
14313.45 529
14314.58 491
14315.71 416
14316.84 447
14317.97 486
14319.11 490
14320.24 504
14321.37 436
14322.50 428
14323.63 468
14324.76 471
14325.89 448
14327.02 424
14328.15 451
14329.28 476
14330.41 486
14331.54 440
14332.67 439
14333.80 476
14334.93 495
14336.06 433
14337.20 435
14338.33 438
14339.46 497
14340.59 480
14341.72 456
14342.85 450
14343.98 415
14345.11 452
14346.25 490
14347.38 484
14348.51 451
14349.64 476
14350.77 466
14351.90 439
14353.03 446
14354.17 454
14355.30 449
14356.43 462
14357.56 435
14358.69 455
14359.83 469
14360.96 499
14362.09 477
14363.22 445
14364.35 444
14365.49 433
14366.62 408
14367.75 442
14368.88 452
14370.01 433
14371.15 468
14372.28 445
14373.41 465
14374.54 468
14375.68 453
14376.81 469
14377.94 459
14379.07 457
14380.21 448
14381.34 485
14382.47 452
14383.61 457
14384.74 444
14385.87 448
14387.00 474
14388.14 461
14389.27 436
14390.40 449
14391.54 446
14392.67 445
14393.80 460
14394.94 478
14396.07 444
14397.20 441
14398.34 430
14399.47 474
14400.60 483
14401.74 482
14402.87 459
14404.00 459
14405.14 455
14406.27 449
14407.41 465
14408.54 480
14409.67 491
14410.81 514
14411.94 499
14413.08 490
14414.21 500
14415.34 474
14416.48 484
14417.61 448
14418.75 467
14419.88 493
14421.01 490
14422.15 466
14423.28 509
14424.42 496
14425.55 522
14426.69 526
14427.82 490
14428.96 517
14430.09 528
14431.23 502
14432.36 517
14433.50 509
14434.63 534
14435.77 553
14436.90 513
14438.04 502
14439.17 497
14440.31 513
14441.44 520
14442.58 503
14443.71 468
14444.85 498
14445.98 507
14447.12 479
14448.25 443
14449.39 456
14450.52 476
14451.66 482
14452.79 482
14453.93 496
14455.07 452
14456.20 457
14457.34 456
14458.47 415
14459.61 459
14460.74 468
14461.88 465
14463.02 440
14464.15 425
14465.29 464
14466.42 495
14467.56 472
14468.70 448
14469.83 435
14470.97 464
14472.11 473
14473.24 461
14474.38 467
14475.51 477
14476.65 504
14477.79 429
14478.92 471
14480.06 515
14481.20 488
14482.33 500
14483.47 478
14484.61 491
14485.75 496
14486.88 487
14488.02 455
14489.16 463
14490.29 465
14491.43 541
14492.57 512
14493.70 483
14494.84 485
14495.98 485
14497.12 520
14498.25 526
14499.39 529
14500.53 547
14501.67 573
14502.80 544
14503.94 502
14505.08 514
14506.22 533
14507.35 537
14508.49 540
14509.63 590
14510.77 551
14511.91 540
14513.04 550
14514.18 543
14515.32 593
14516.46 573
14517.60 553
14518.73 573
14519.87 596
14521.01 584
14522.15 611
14523.29 596
14524.43 577
14525.56 630
14526.70 597
14527.84 561
14528.98 555
14530.12 524
14531.26 563
14532.40 559
14533.53 557
14534.67 550
14535.81 534
14536.95 562
14538.09 527
14539.23 523
14540.37 505
14541.51 553
14542.65 554
14543.79 555
14544.92 523
14546.06 507
14547.20 556
14548.34 553
14549.48 567
14550.62 541
14551.76 530
14552.90 538
14554.04 567
14555.18 550
14556.32 532
14557.46 572
14558.60 564
14559.74 589
14560.88 571
14562.02 558
14563.16 568
14564.30 605
14565.44 597
14566.58 593
14567.72 574
14568.86 549
14570.00 518
14571.14 530
14572.28 595
14573.42 578
14574.56 615
14575.70 617
14576.84 614
14577.98 556
14579.12 597
14580.26 626
14581.40 672
14582.54 625
14583.68 641
14584.82 645
14585.97 643
14587.11 658
14588.25 653
14589.39 612
14590.53 683
14591.67 656
14592.81 634
14593.95 686
14595.09 690
14596.23 660
14597.38 640
14598.52 702
14599.66 656
14600.80 710
14601.94 701
14603.08 696
14604.22 679
14605.37 662
14606.51 742
14607.65 723
14608.79 732
14609.93 722
14611.07 754
14612.22 771
14613.36 771
14614.50 786
14615.64 821
14616.78 831
14617.93 813
14619.07 796
14620.21 810
14621.35 853
14622.50 835
14623.64 855
14624.78 919
14625.92 963
14627.06 946
14628.21 995
14629.35 1024
14630.49 1082
14631.63 1062
14632.78 1083
14633.92 1095
14635.06 1054
14636.21 1106
14637.35 1104
14638.49 1048
14639.63 1074
14640.78 1038
14641.92 931
14643.06 918
14644.21 907
14645.35 884
14646.49 858
14647.64 745
14648.78 726
14649.92 718
14651.07 749
14652.21 710
14653.35 655
14654.50 686
14655.64 642
14656.78 625
14657.93 612
14659.07 631
14660.21 635
14661.36 642
14662.50 628
14663.65 589
14664.79 578
14665.93 590
14667.08 551
14668.22 562
14669.37 557
14670.51 613
14671.65 623
14672.80 569
14673.94 546
14675.09 533
14676.23 564
14677.38 576
14678.52 521
14679.66 534
14680.81 522
14681.95 490
14683.10 517
14684.24 526
14685.39 528
14686.53 488
14687.68 528
14688.82 511
14689.97 502
14691.11 519
14692.26 501
14693.40 523
14694.55 493
14695.69 432
14696.84 461
14697.98 504
14699.13 455
14700.27 492
14701.42 448
14702.56 478
14703.71 470
14704.85 507
14706.00 486
14707.15 466
14708.29 480
14709.44 480
14710.58 482
14711.73 482
14712.87 455
14714.02 506
14715.17 496
14716.31 487
14717.46 439
14718.60 480
14719.75 533
14720.90 521
14722.04 530
14723.19 481
14724.33 464
14725.48 484
14726.63 432
14727.77 483
14728.92 436
14730.07 496
14731.21 476
14732.36 487
14733.51 421
14734.65 471
14735.80 496
14736.95 457
14738.09 471
14739.24 478
14740.39 440
14741.53 466
14742.68 453
14743.83 437
14744.97 472
14746.12 444
14747.27 473
14748.42 456
14749.56 451
14750.71 485
14751.86 462
14753.00 445
14754.15 416
14755.30 440
14756.45 442
14757.59 441
14758.74 436
14759.89 440
14761.04 456
14762.18 419
14763.33 396
14764.48 424
14765.63 433
14766.78 425
14767.92 405
14769.07 439
14770.22 406
14771.37 410
14772.52 404
14773.66 408
14774.81 415
14775.96 441
14777.11 450
14778.26 379
14779.41 434
14780.55 438
14781.70 429
14782.85 435
14784.00 404
14785.15 388
14786.30 365
14787.45 400
14788.59 403
14789.74 389
14790.89 423
14792.04 392
14793.19 392
14794.34 351
14795.49 378
14796.64 435
14797.79 406
14798.94 408
14800.08 439
14801.23 368
14802.38 379
14803.53 396
14804.68 391
14805.83 370
14806.98 361
14808.13 391
14809.28 360
14810.43 367
14811.58 370
14812.73 412
14813.88 384
14815.03 378
14816.18 352
14817.33 356
14818.48 374
14819.63 350
14820.78 384
14821.93 354
14823.08 353
14824.23 378
14825.38 382
14826.53 342
14827.68 359
14828.83 338
14829.98 362
14831.13 367
14832.28 343
14833.43 330
14834.58 374
14835.73 389
14836.88 366
14838.03 369
14839.18 338
14840.33 376
14841.48 369
14842.64 357
14843.79 340
14844.94 380
14846.09 351
14847.24 342
14848.39 321
14849.54 320
14850.69 383
14851.84 372
14853.00 371
14854.15 320
14855.30 338
14856.45 340
14857.60 353
14858.75 334
14859.90 338
14861.06 339
14862.21 360
14863.36 349
14864.51 330
14865.66 292
14866.81 323
14867.97 361
14869.12 404
14870.27 358
14871.42 330
14872.57 357
14873.73 346
14874.88 335
14876.03 310
14877.18 328
14878.33 331
14879.49 348
14880.64 357
14881.79 337
14882.94 342
14884.10 393
14885.25 378
14886.40 334
14887.55 325
14888.71 391
14889.86 344
14891.01 328
14892.16 344
14893.32 356
14894.47 371
14895.62 336
14896.78 315
14897.93 341
14899.08 381
14900.23 340
14901.39 346
14902.54 326
14903.69 335
14904.85 345
14906.00 375
14907.15 337
14908.31 367
14909.46 383
14910.61 376
14911.77 399
14912.92 385
14914.08 348
14915.23 340
14916.38 353
14917.54 345
14918.69 353
14919.84 370
14921.00 355
14922.15 369
14923.31 395
14924.46 370
14925.61 377
14926.77 383
14927.92 370
14929.08 344
14930.23 330
14931.38 363
14932.54 372
14933.69 358
14934.85 382
14936.00 387
14937.16 390
14938.31 361
14939.47 370
14940.62 378
14941.78 378
14942.93 399
14944.08 376
14945.24 398
14946.39 405
14947.55 408
14948.70 396
14949.86 395
14951.01 368
14952.17 389
14953.32 404
14954.48 414
14955.64 423
14956.79 401
14957.95 424
14959.10 460
14960.26 425
14961.41 419
14962.57 405
14963.72 446
14964.88 454
14966.03 425
14967.19 431
14968.35 402
14969.50 453
14970.66 407
14971.81 405
14972.97 408
14974.12 396
14975.28 377
14976.44 356
14977.59 408
14978.75 417
14979.91 415
14981.06 375
14982.22 345
14983.37 389
14984.53 355
14985.69 382
14986.84 348
14988.00 342
14989.16 368
14990.31 373
14991.47 373
14992.63 354
14993.78 389
14994.94 399
14996.10 386
14997.25 358
14998.41 359
14999.57 351
15000.72 377
15001.88 367
15003.04 332
15004.20 323
15005.35 334
15006.51 376
15007.67 378
15008.82 338
15009.98 349
15011.14 384
15012.30 371
15013.45 312
15014.61 338
15015.77 355
15016.93 339
15018.08 326
15019.24 353
15020.40 310
15021.56 354
15022.71 341
15023.87 336
15025.03 316
15026.19 300
15027.35 327
15028.50 364
15029.66 357
15030.82 314
15031.98 347
15033.14 324
15034.30 340
15035.45 311
15036.61 324
15037.77 330
15038.93 328
15040.09 313
15041.25 310
15042.40 322
15043.56 337
15044.72 335
15045.88 329
15047.04 334
15048.20 317
15049.36 364
15050.52 325
15051.68 337
15052.83 341
15053.99 356
15055.15 309
15056.31 338
15057.47 335
15058.63 305
15059.79 319
15060.95 324
15062.11 378
15063.27 315
15064.43 338
15065.59 319
15066.75 324
15067.90 336
15069.06 332
15070.22 287
15071.38 331
15072.54 324
15073.70 331
15074.86 296
15076.02 327
15077.18 325
15078.34 339
15079.50 318
15080.66 314
15081.82 317
15082.98 341
15084.14 344
15085.30 332
15086.46 313
15087.62 305
15088.78 366
15089.95 356
15091.11 313
15092.27 313
15093.43 317
15094.59 342
15095.75 348
15096.91 350
15098.07 344
15099.23 326
15100.39 326
15101.55 348
15102.71 331
15103.87 312
15105.03 336
15106.20 331
15107.36 345
15108.52 340
15109.68 342
15110.84 368
15112.00 372
15113.16 356
15114.32 300
15115.49 336
15116.65 352
15117.81 368
15118.97 408
15120.13 413
15121.29 343
15122.46 367
15123.62 380
15124.78 349
15125.94 336
15127.10 340
15128.26 384
15129.43 362
15130.59 346
15131.75 352
15132.91 357
15134.07 334
15135.24 363
15136.40 359
15137.56 338
15138.72 331
15139.89 350
15141.05 380
15142.21 361
15143.37 354
15144.54 374
15145.70 393
15146.86 347
15148.02 389
15149.19 365
15150.35 362
15151.51 380
15152.67 384
15153.84 377
15155.00 380
15156.16 373
15157.33 389
15158.49 396
15159.65 336
15160.82 351
15161.98 362
15163.14 404
15164.31 378
15165.47 395
15166.63 363
15167.80 366
15168.96 369
15170.12 351
15171.29 372
15172.45 391
15173.61 377
15174.78 380
15175.94 371
15177.10 373
15178.27 390
15179.43 432
15180.60 409
15181.76 405
15182.92 444
15184.09 445
15185.25 424
15186.42 409
15187.58 426
15188.74 431
15189.91 411
15191.07 427
15192.24 406
15193.40 421
15194.57 404
15195.73 423
15196.90 410
15198.06 424
15199.22 428
15200.39 471
15201.55 435
15202.72 408
15203.88 354
15205.05 406
15206.21 463
15207.38 441
15208.54 400
15209.71 402
15210.87 490
15212.04 443
15213.20 436
15214.37 406
15215.53 469
15216.70 449
15217.86 467
15219.03 449
15220.20 459
15221.36 487
15222.53 479
15223.69 500
15224.86 454
15226.02 489
15227.19 535
15228.36 532
15229.52 525
15230.69 526
15231.85 523
15233.02 572
15234.18 546
15235.35 557
15236.52 511
15237.68 528
15238.85 533
15240.02 534
15241.18 487
15242.35 462
15243.51 487
15244.68 472
15245.85 416
15247.01 442
15248.18 446
15249.35 439
15250.51 424
15251.68 377
15252.85 415
15254.01 413
15255.18 417
15256.35 383
15257.51 359
15258.68 369
15259.85 359
15261.01 393
15262.18 395
15263.35 374
15264.52 376
15265.68 362
15266.85 390
15268.02 374
15269.18 368
15270.35 359
15271.52 372
15272.69 398
15273.85 361
15275.02 377
15276.19 365
15277.36 367
15278.52 358
15279.69 417
15280.86 383
15282.03 366
15283.20 388
15284.36 338
15285.53 340
15286.70 345
15287.87 367
15289.04 365
15290.20 351
15291.37 345
15292.54 367
15293.71 376
15294.88 333
15296.05 371
15297.21 380
15298.38 368
15299.55 341
15300.72 353
15301.89 363
15303.06 403
15304.22 402
15305.39 375
15306.56 369
15307.73 322
15308.90 369
15310.07 382
15311.24 380
15312.41 375
15313.58 367
15314.74 348
15315.91 358
15317.08 362
15318.25 336
15319.42 389
15320.59 409
15321.76 373
15322.93 348
15324.10 370
15325.27 372
15326.44 363
15327.61 345
15328.78 351
15329.95 395
15331.12 368
15332.29 381
15333.46 378
15334.63 326
15335.80 319
15336.97 333
15338.14 401
15339.31 363
15340.48 400
15341.65 388
15342.82 406
15343.99 376
15345.16 380
15346.33 380
15347.50 407
15348.67 405
15349.84 371
15351.01 359
15352.18 392
15353.35 411
15354.52 371
15355.69 377
15356.86 403
15358.03 382
15359.20 396
15360.37 402
15361.54 370
15362.71 393
15363.89 389
15365.06 373
15366.23 420
15367.40 395
15368.57 388
15369.74 393
15370.91 436
15372.08 421
15373.25 398
15374.43 395
15375.60 431
15376.77 386
15377.94 381
15379.11 393
15380.28 363
15381.46 345
15382.63 366
15383.80 359
15384.97 409
15386.14 398
15387.31 394
15388.49 416
15389.66 408
15390.83 419
15392.00 440
15393.17 436
15394.35 449
15395.52 442
15396.69 408
15397.86 476
15399.03 397
15400.21 389
15401.38 418
15402.55 420
15403.72 409
15404.90 390
15406.07 395
15407.24 409
15408.41 345
15409.59 352
15410.76 352
15411.93 369
15413.11 394
15414.28 406
15415.45 347
15416.62 379
15417.80 331
15418.97 358
15420.14 358
15421.32 363
15422.49 338
15423.66 354
15424.84 362
15426.01 321
15427.18 335
15428.36 327
15429.53 355
15430.70 338
15431.88 328
15433.05 359
15434.22 328
15435.40 331
15436.57 339
15437.75 330
15438.92 339
15440.09 384
15441.27 342
15442.44 333
15443.61 345
15444.79 332
15445.96 332
15447.14 331
15448.31 333
15449.49 313
15450.66 346
15451.83 367
15453.01 310
15454.18 347
15455.36 358
15456.53 378
15457.71 366
15458.88 343
15460.06 358
15461.23 340
15462.40 390
15463.58 324
15464.75 318
15465.93 364
15467.10 332
15468.28 381
15469.45 370
15470.63 342
15471.80 332
15472.98 322
15474.15 355
15475.33 347
15476.50 331
15477.68 328
15478.86 345
15480.03 346
15481.21 346
15482.38 361
15483.56 401
15484.73 351
15485.91 347
15487.08 337
15488.26 341
15489.44 359
15490.61 315
15491.79 321
15492.96 315
15494.14 343
15495.31 342
15496.49 335
15497.67 335
15498.84 318
15500.02 326
15501.20 339
15502.37 374
15503.55 339
15504.72 353
15505.90 354
15507.08 346
15508.25 341
15509.43 332
15510.61 343
15511.78 341
15512.96 338
15514.14 334
15515.31 328
15516.49 328
15517.67 370
15518.84 366
15520.02 341
15521.20 353
15522.37 360
15523.55 379
15524.73 364
15525.91 356
15527.08 325
15528.26 321
15529.44 347
15530.61 361
15531.79 358
15532.97 379
15534.15 362
15535.32 382
15536.50 359
15537.68 345
15538.86 375
15540.03 389
15541.21 349
15542.39 342
15543.57 364
15544.75 342
15545.92 324
15547.10 352
15548.28 400
15549.46 362
15550.64 385
15551.81 329
15552.99 352
15554.17 380
15555.35 378
15556.53 367
15557.70 399
15558.88 389
15560.06 382
15561.24 405
15562.42 420
15563.60 387
15564.78 383
15565.95 395
15567.13 374
15568.31 355
15569.49 360
15570.67 407
15571.85 376
15573.03 401
15574.21 394
15575.38 410
15576.56 374
15577.74 437
15578.92 435
15580.10 407
15581.28 408
15582.46 423
15583.64 403
15584.82 419
15586.00 432
15587.18 431
15588.36 415
15589.54 417
15590.72 396
15591.90 441
15593.08 433
15594.25 427
15595.43 422
15596.61 450
15597.79 449
15598.97 435
15600.15 439
15601.33 405
15602.51 461
15603.69 482
15604.87 463
15606.05 447
15607.23 462
15608.41 455
15609.60 439
15610.78 463
15611.96 486
15613.14 496
15614.32 488
15615.50 472
15616.68 502
15617.86 535
15619.04 504
15620.22 503
15621.40 513
15622.58 476
15623.76 488
15624.94 536
15626.12 528
15627.31 555
15628.49 538
15629.67 554
15630.85 542
15632.03 548
15633.21 515
15634.39 546
15635.57 507
15636.75 540
15637.94 578
15639.12 530
15640.30 548
15641.48 592
15642.66 604
15643.84 564
15645.03 547
15646.21 563
15647.39 577
15648.57 610
15649.75 565
15650.93 592
15652.12 582
15653.30 635
15654.48 594
15655.66 591
15656.84 564
15658.03 642
15659.21 574
15660.39 593
15661.57 593
15662.76 582
15663.94 557
15665.12 591
15666.30 620
15667.48 607
15668.67 555
15669.85 593
15671.03 598
15672.22 541
15673.40 566
15674.58 576
15675.76 572
15676.95 569
15678.13 541
15679.31 540
15680.50 582
15681.68 591
15682.86 620
15684.04 588
15685.23 548
15686.41 575
15687.59 607
15688.78 601
15689.96 572
15691.14 619
15692.33 569
15693.51 599
15694.69 600
15695.88 548
15697.06 532
15698.25 626
15699.43 668
15700.61 642
15701.80 618
15702.98 596
15704.16 642
15705.35 643
15706.53 646
15707.72 654
15708.90 661
15710.08 684
15711.27 698
15712.45 641
15713.64 676
15714.82 655
15716.01 727
15717.19 692
15718.37 684
15719.56 698
15720.74 712
15721.93 722
15723.11 678
15724.30 694
15725.48 680
15726.67 687
15727.85 674
15729.04 688
15730.22 691
15731.41 705
15732.59 678
15733.78 715
15734.96 722
15736.15 703
15737.33 719
15738.52 665
15739.70 687
15740.89 719
15742.07 702
15743.26 684
15744.44 724
15745.63 734
15746.81 697
15748.00 695
15749.19 689
15750.37 700
15751.56 780
15752.74 795
15753.93 799
15755.11 738
15756.30 763
15757.49 732
15758.67 717
15759.86 695
15761.04 662
15762.23 671
15763.42 638
15764.60 664
15765.79 657
15766.97 647
15768.16 644
15769.35 629
15770.53 601
15771.72 609
15772.91 653
15774.09 611
15775.28 616
15776.47 650
15777.65 628
15778.84 600
15780.03 567
15781.21 602
15782.40 663
15783.59 634
15784.77 564
15785.96 604
15787.15 554
15788.33 545
15789.52 633
15790.71 566
15791.90 560
15793.08 571
15794.27 570
15795.46 548
15796.65 590
15797.83 559
15799.02 537
15800.21 541
15801.40 507
15802.58 488
15803.77 486
15804.96 511
15806.15 507
15807.33 545
15808.52 510
15809.71 485
15810.90 507
15812.09 482
15813.27 490
15814.46 478
15815.65 468
15816.84 471
15818.03 510
15819.21 494
15820.40 495
15821.59 463
15822.78 533
15823.97 504
15825.16 490
15826.34 473
15827.53 492
15828.72 475
15829.91 468
15831.10 473
15832.29 489
15833.48 462
15834.66 469
15835.85 465
15837.04 471
15838.23 480
15839.42 467
15840.61 501
15841.80 467
15842.99 522
15844.18 494
15845.37 470
15846.56 458
15847.74 455
15848.93 449
15850.12 497
15851.31 496
15852.50 456
15853.69 468
15854.88 496
15856.07 508
15857.26 507
15858.45 480
15859.64 511
15860.83 523
15862.02 512
15863.21 476
15864.40 472
15865.59 536
15866.78 555
15867.97 543
15869.16 529
15870.35 487
15871.54 515
15872.73 515
15873.92 515
15875.11 491
15876.30 541
15877.49 470
15878.68 498
15879.87 486
15881.06 513
15882.25 499
15883.44 530
15884.64 529
15885.83 522
15887.02 502
15888.21 522
15889.40 527
15890.59 522
15891.78 523
15892.97 505
15894.16 488
15895.35 540
15896.54 597
15897.74 548
15898.93 546
15900.12 524
15901.31 551
15902.50 565
15903.69 587
15904.88 526
15906.08 553
15907.27 542
15908.46 589
15909.65 570
15910.84 551
15912.03 565
15913.23 567
15914.42 573
15915.61 559
15916.80 557
15917.99 564
15919.18 594
15920.38 563
15921.57 535
15922.76 593
15923.95 551
15925.15 567
15926.34 556
15927.53 553
15928.72 590
15929.91 595
15931.11 600
15932.30 604
15933.49 511
15934.68 593
15935.88 596
15937.07 600
15938.26 499
15939.46 567
15940.65 600
15941.84 574
15943.03 497
15944.23 516
15945.42 479
15946.61 495
15947.81 488
15949.00 432
15950.19 443
15951.39 451
15952.58 462
15953.77 450
15954.97 399
15956.16 422
15957.35 429
15958.55 408
15959.74 433
15960.93 440
15962.13 401
15963.32 443
15964.51 462
15965.71 397
15966.90 396
15968.09 442
15969.29 417
15970.48 410
15971.68 410
15972.87 371
15974.06 349
15975.26 354
15976.45 389
15977.65 389
15978.84 387
15980.04 418
15981.23 393
15982.42 373
15983.62 371
15984.81 342
15986.01 352
15987.20 374
15988.40 371
15989.59 320
15990.79 343
15991.98 327
15993.18 322
15994.37 351
15995.57 325
15996.76 346
15997.96 344
15999.15 387
16000.35 332
16001.54 376
16002.74 353
16003.93 349
16005.13 328
16006.32 336
16007.52 363
16008.71 337
16009.91 330
16011.10 325
16012.30 357
16013.49 353
16014.69 341
16015.88 368
16017.08 305
16018.28 304
16019.47 354
16020.67 363
16021.86 367
16023.06 356
16024.26 355
16025.45 363
16026.65 374
16027.84 307
16029.04 353
16030.24 360
16031.43 366
16032.63 352
16033.82 373
16035.02 344
16036.22 305
16037.41 335
16038.61 377
16039.81 371
16041.00 361
16042.20 341
16043.40 375
16044.59 366
16045.79 321
16046.99 352
16048.18 360
16049.38 361
16050.58 342
16051.77 329
16052.97 333
16054.17 348
16055.37 337
16056.56 324
16057.76 335
16058.96 336
16060.15 300
16061.35 316
16062.55 304
16063.75 308
16064.94 307
16066.14 328
16067.34 317
16068.54 310
16069.73 315
16070.93 331
16072.13 309
16073.33 317
16074.52 316
16075.72 336
16076.92 321
16078.12 315
16079.32 312
16080.51 321
16081.71 293
16082.91 316
16084.11 291
16085.31 310
16086.51 292
16087.70 341
16088.90 294
16090.10 328
16091.30 332
16092.50 300
16093.70 317
16094.89 305
16096.09 289
16097.29 292
16098.49 279
16099.69 289
16100.89 304
16102.09 277
16103.29 310
16104.48 293
16105.68 291
16106.88 277
16108.08 332
16109.28 328
16110.48 298
16111.68 275
16112.88 307
16114.08 299
16115.28 278
16116.48 330
16117.68 335
16118.88 304
16120.07 315
16121.27 288
16122.47 255
16123.67 289
16124.87 288
16126.07 299
16127.27 284
16128.47 283
16129.67 296
16130.87 302
16132.07 287
16133.27 302
16134.47 303
16135.67 314
16136.87 297
16138.07 298
16139.27 274
16140.47 281
16141.67 338
16142.87 290
16144.07 306
16145.27 279
16146.48 307
16147.68 337
16148.88 295
16150.08 271
16151.28 264
16152.48 293
16153.68 312
16154.88 276
16156.08 272
16157.28 272
16158.48 329
16159.68 319
16160.88 282
16162.09 297
16163.29 326
16164.49 280
16165.69 273
16166.89 312
16168.09 293
16169.29 296
16170.49 297
16171.70 289
16172.90 330
16174.10 305
16175.30 302
16176.50 325
16177.70 315
16178.91 310
16180.11 320
16181.31 322
16182.51 319
16183.71 277
16184.91 269
16186.12 282
16187.32 299
16188.52 306
16189.72 280
16190.93 292
16192.13 294
16193.33 312
16194.53 309
16195.73 312
16196.94 308
16198.14 315
16199.34 316
16200.54 320
16201.75 311
16202.95 320
16204.15 311
16205.35 321
16206.56 339
16207.76 308
16208.96 296
16210.17 305
16211.37 339
16212.57 319
16213.77 305
16214.98 312
16216.18 330
16217.38 327
16218.59 326
16219.79 321
16220.99 321
16222.20 325
16223.40 287
16224.60 306
16225.81 335
16227.01 341
16228.21 335
16229.42 332
16230.62 322
16231.82 336
16233.03 343
16234.23 373
16235.44 330
16236.64 317
16237.84 314
16239.05 328
16240.25 314
16241.46 330
16242.66 336
16243.86 344
16245.07 340
16246.27 325
16247.48 317
16248.68 371
16249.89 356
16251.09 385
16252.29 345
16253.50 344
16254.70 354
16255.91 372
16257.11 347
16258.32 333
16259.52 358
16260.73 372
16261.93 374
16263.14 360
16264.34 343
16265.55 361
16266.75 354
16267.96 347
16269.16 337
16270.37 357
16271.57 370
16272.78 367
16273.98 358
16275.19 373
16276.39 390
16277.60 396
16278.80 377
16280.01 367
16281.21 362
16282.42 400
16283.63 373
16284.83 345
16286.04 356
16287.24 394
16288.45 388
16289.65 403
16290.86 380
16292.07 396
16293.27 367
16294.48 397
16295.68 400
16296.89 374
16298.10 432
16299.30 402
16300.51 392
16301.71 412
16302.92 405
16304.13 412
16305.33 447
16306.54 408
16307.75 391
16308.95 399
16310.16 450
16311.37 398
16312.57 417
16313.78 392
16314.99 381
16316.19 405
16317.40 378
16318.61 391
16319.81 367
16321.02 371
16322.23 355
16323.44 367
16324.64 390
16325.85 355
16327.06 349
16328.26 343
16329.47 315
16330.68 346
16331.89 321
16333.09 343
16334.30 321
16335.51 323
16336.72 338
16337.92 337
16339.13 327
16340.34 305
16341.55 319
16342.75 309
16343.96 314
16345.17 299
16346.38 302
16347.59 313
16348.79 320
16350.00 327
16351.21 335
16352.42 312
16353.63 320
16354.84 304
16356.04 320
16357.25 312
16358.46 342
16359.67 327
16360.88 270
16362.09 309
16363.29 273
16364.50 306
16365.71 279
16366.92 308
16368.13 300
16369.34 335
16370.55 315
16371.76 295
16372.96 288
16374.17 334
16375.38 315
16376.59 274
16377.80 282
16379.01 289
16380.22 301
16381.43 281
16382.64 294
16383.85 318
16385.06 308
16386.27 303
16387.47 298
16388.68 332
16389.89 277
16391.10 298
16392.31 288
16393.52 292
16394.73 312
16395.94 328
16397.15 307
16398.36 291
16399.57 313
16400.78 340
16401.99 293
16403.20 304
16404.41 295
16405.62 289
16406.83 325
16408.04 295
16409.25 296
16410.46 289
16411.67 255
16412.88 315
16414.09 329
16415.30 301
16416.52 302
16417.73 324
16418.94 307
16420.15 269
16421.36 306
16422.57 278
16423.78 333
16424.99 310
16426.20 273
16427.41 272
16428.62 314
16429.83 299
16431.05 265
16432.26 276
16433.47 294
16434.68 270
16435.89 284
16437.10 264
16438.31 253
16439.52 307
16440.74 284
16441.95 326
16443.16 296
16444.37 300
16445.58 287
16446.79 342
16448.00 274
16449.22 279
16450.43 291
16451.64 292
16452.85 284
16454.06 261
16455.28 296
16456.49 293
16457.70 303
16458.91 290
16460.12 260
16461.34 265
16462.55 276
16463.76 279
16464.97 287
16466.19 279
16467.40 287
16468.61 267
16469.82 282
16471.04 270
16472.25 281
16473.46 325
16474.67 261
16475.89 273
16477.10 264
16478.31 276
16479.52 261
16480.74 293
16481.95 287
16483.16 275
16484.38 287
16485.59 279
16486.80 286
16488.02 275
16489.23 285
16490.44 273
16491.66 274
16492.87 293
16494.08 269
16495.30 285
16496.51 282
16497.72 290
16498.94 290
16500.15 291
16501.36 298
16502.58 300
16503.79 295
16505.00 277
16506.22 311
16507.43 302
16508.65 294
16509.86 278
16511.07 286
16512.29 292
16513.50 302
16514.72 287
16515.93 250
16517.15 279
16518.36 303
16519.57 302
16520.79 284
16522.00 285
16523.22 319
16524.43 273
16525.65 286
16526.86 317
16528.08 330
16529.29 314
16530.51 315
16531.72 279
16532.93 285
16534.15 285
16535.36 321
16536.58 269
16537.79 288
16539.01 338
16540.22 306
16541.44 312
16542.65 277
16543.87 304
16545.09 291
16546.30 349
16547.52 334
16548.73 286
16549.95 334
16551.16 350
16552.38 330
16553.59 308
16554.81 313
16556.02 312
16557.24 337
16558.46 351
16559.67 332
16560.89 327
16562.10 355
16563.32 369
16564.54 356
16565.75 341
16566.97 332
16568.18 364
16569.40 343
16570.62 377
16571.83 405
16573.05 385
16574.27 405
16575.48 401
16576.70 396
16577.91 392
16579.13 410
16580.35 430
16581.56 418
16582.78 444
16584.00 398
16585.21 427
16586.43 390
16587.65 424
16588.87 396
16590.08 400
16591.30 396
16592.52 406
16593.73 386
16594.95 425
16596.17 346
16597.38 366
16598.60 362
16599.82 359
16601.04 357
16602.25 331
16603.47 316
16604.69 333
16605.91 337
16607.12 315
16608.34 333
16609.56 321
16610.78 331
16611.99 345
16613.21 296
16614.43 294
16615.65 353
16616.87 342
16618.08 318
16619.30 302
16620.52 289
16621.74 313
16622.96 295
16624.17 268
16625.39 290
16626.61 282
16627.83 281
16629.05 322
16630.27 312
16631.48 309
16632.70 292
16633.92 277
16635.14 291
16636.36 281
16637.58 281
16638.80 294
16640.02 275
16641.23 295
16642.45 297
16643.67 302
16644.89 289
16646.11 275
16647.33 268
16648.55 277
16649.77 278
16650.99 286
16652.21 313
16653.42 257
16654.64 266
16655.86 293
16657.08 279
16658.30 253
16659.52 305
16660.74 283
16661.96 295
16663.18 294
16664.40 302
16665.62 267
16666.84 273
16668.06 275
16669.28 275
16670.50 276
16671.72 299
16672.94 275
16674.16 265
16675.38 266
16676.60 254
16677.82 272
16679.04 270
16680.26 271
16681.48 283
16682.70 264
16683.92 270
16685.14 277
16686.36 281
16687.58 255
16688.80 304
16690.02 243
16691.24 247
16692.46 280
16693.69 290
16694.91 275
16696.13 281
16697.35 276
16698.57 255
16699.79 249
16701.01 267
16702.23 280
16703.45 257
16704.67 258
16705.90 251
16707.12 282
16708.34 277
16709.56 260
16710.78 257
16712.00 288
16713.22 253
16714.44 261
16715.67 275
16716.89 283
16718.11 236
16719.33 276
16720.55 251
16721.77 301
16723.00 257
16724.22 256
16725.44 264
16726.66 255
16727.88 244
16729.11 251
16730.33 274
16731.55 253
16732.77 296
16733.99 248
16735.22 238
16736.44 250
16737.66 251
16738.88 285
16740.11 228
16741.33 239
16742.55 242
16743.77 256
16745.00 271
16746.22 252
16747.44 234
16748.67 261
16749.89 282
16751.11 284
16752.33 259
16753.56 246
16754.78 235
16756.00 268
16757.23 255
16758.45 234
16759.67 228
16760.90 234
16762.12 280
16763.34 254
16764.57 245
16765.79 250
16767.01 257
16768.24 253
16769.46 257
16770.68 238
16771.91 264
16773.13 236
16774.35 268
16775.58 263
16776.80 266
16778.02 259
16779.25 266
16780.47 263
16781.70 266
16782.92 264
16784.14 262
16785.37 267
16786.59 254
16787.82 282
16789.04 234
16790.27 250
16791.49 280
16792.71 289
16793.94 268
16795.16 282
16796.39 258
16797.61 258
16798.84 256
16800.06 268
16801.29 228
16802.51 264
16803.74 279
16804.96 273
16806.19 253
16807.41 265
16808.64 295
16809.86 287
16811.09 257
16812.31 256
16813.54 254
16814.76 284
16815.99 279
16817.21 288
16818.44 274
16819.66 271
16820.89 269
16822.11 270
16823.34 245
16824.56 276
16825.79 296
16827.01 280
16828.24 291
16829.47 289
16830.69 281
16831.92 248
16833.14 276
16834.37 304
16835.60 277
16836.82 282
16838.05 309
16839.27 291
16840.50 267
16841.73 276
16842.95 299
16844.18 298
16845.40 321
16846.63 300
16847.86 294
16849.08 270
16850.31 328
16851.54 322
16852.76 318
16853.99 300
16855.22 304
16856.44 347
16857.67 323
16858.90 357
16860.12 342
16861.35 321
16862.58 325
16863.80 341
16865.03 331
16866.26 316
16867.49 333
16868.71 343
16869.94 347
16871.17 352
16872.39 351
16873.62 376
16874.85 361
16876.08 398
16877.30 405
16878.53 396
16879.76 407
16880.99 405
16882.21 410
16883.44 408
16884.67 421
16885.90 418
16887.13 431
16888.35 354
16889.58 404
16890.81 384
16892.04 385
16893.27 390
16894.49 399
16895.72 382
16896.95 342
16898.18 384
16899.41 370
16900.63 361
16901.86 345
16903.09 333
16904.32 320
16905.55 309
16906.78 341
16908.01 346
16909.23 311
16910.46 321
16911.69 350
16912.92 327
16914.15 342
16915.38 327
16916.61 323
16917.84 307
16919.06 314
16920.29 305
16921.52 319
16922.75 304
16923.98 346
16925.21 322
16926.44 306
16927.67 288
16928.90 324
16930.13 312
16931.36 308
16932.59 301
16933.82 286
16935.05 271
16936.27 277
16937.50 283
16938.73 287
16939.96 319
16941.19 268
16942.42 315
16943.65 295
16944.88 294
16946.11 277
16947.34 294
16948.57 332
16949.80 269
16951.03 286
16952.26 281
16953.49 265
16954.72 264
16955.95 270
16957.19 271
16958.42 263
16959.65 268
16960.88 283
16962.11 263
16963.34 274
16964.57 265
16965.80 266
16967.03 291
16968.26 314
16969.49 303
16970.72 297
16971.95 282
16973.18 282
16974.42 293
16975.65 274
16976.88 302
16978.11 296
16979.34 271
16980.57 287
16981.80 286
16983.03 281
16984.26 295
16985.50 270
16986.73 291
16987.96 294
16989.19 280
16990.42 285
16991.65 279
16992.89 283
16994.12 272
16995.35 262
16996.58 282
16997.81 287
16999.04 291
17000.28 286
17001.51 271
17002.74 301
17003.97 289
17005.20 308
17006.44 286
17007.67 284
17008.90 282
17010.13 296
17011.37 295
17012.60 266
17013.83 257
17015.06 268
17016.30 290
17017.53 256
17018.76 283
17019.99 261
17021.23 273
17022.46 284
17023.69 272
17024.92 278
17026.16 283
17027.39 291
17028.62 271
17029.86 253
17031.09 254
17032.32 245
17033.56 278
17034.79 259
17036.02 253
17037.26 257
17038.49 240
17039.72 265
17040.96 234
17042.19 264
17043.42 253
17044.66 298
17045.89 274
17047.12 257
17048.36 250
17049.59 257
17050.82 267
17052.06 268
17053.29 259
17054.53 269
17055.76 244
17056.99 246
17058.23 261
17059.46 251
17060.70 244
17061.93 241
17063.16 240
17064.40 284
17065.63 259
17066.87 250
17068.10 270
17069.34 257
17070.57 279
17071.81 261
17073.04 244
17074.27 206
17075.51 240
17076.74 240
17077.98 228
17079.21 235
17080.45 225
17081.68 261
17082.92 228
17084.15 247
17085.39 253
17086.62 242
17087.86 248
17089.09 255
17090.33 259
17091.56 239
17092.80 216
17094.04 248
17095.27 278
17096.51 242
17097.74 234
17098.98 225
17100.21 239
17101.45 218
17102.68 238
17103.92 236
17105.16 254
17106.39 239
17107.63 256
17108.86 241
17110.10 221
17111.33 208
17112.57 229
17113.81 263
17115.04 221
17116.28 220
17117.52 248
17118.75 241
17119.99 227
17121.22 225
17122.46 231
17123.70 231
17124.93 219
17126.17 209
17127.41 215
17128.64 230
17129.88 251
17131.12 223
17132.35 219
17133.59 223
17134.83 234
17136.06 241
17137.30 246
17138.54 248
17139.77 221
17141.01 253
17142.25 258
17143.49 251
17144.72 206
17145.96 228
17147.20 231
17148.43 209
17149.67 220
17150.91 252
17152.15 220
17153.38 226
17154.62 205
17155.86 221
17157.10 193
17158.33 222
17159.57 233
17160.81 235
17162.05 220
17163.29 212
17164.52 247
17165.76 262
17167.00 209
17168.24 221
17169.48 219
17170.71 243
17171.95 258
17173.19 219
17174.43 220
17175.67 222
17176.91 259
17178.14 229
17179.38 198
17180.62 214
17181.86 218
17183.10 220
17184.34 237
17185.57 214
17186.81 218
17188.05 236
17189.29 233
17190.53 216
17191.77 214
17193.01 245
17194.25 199
17195.49 245
17196.72 216
17197.96 198
17199.20 194
17200.44 249
17201.68 251
17202.92 268
17204.16 233
17205.40 243
17206.64 218
17207.88 183
17209.12 201
17210.36 226
17211.60 258
17212.84 205
17214.08 237
17215.32 180
17216.56 199
17217.80 225
17219.04 218
17220.28 183
17221.52 173
17222.76 212
17224.00 204
17225.24 211
17226.48 214
17227.72 214
17228.96 221
17230.20 214
17231.44 201
17232.68 229
17233.92 210
17235.16 226
17236.40 212
17237.64 214
17238.88 207
17240.12 221
17241.36 220
17242.60 215
17243.84 203
17245.08 199
17246.32 201
17247.57 239
17248.81 227
17250.05 193
17251.29 191
17252.53 202
17253.77 224
17255.01 225
17256.25 216
17257.49 227
17258.74 202
17259.98 202
17261.22 185
17262.46 190
17263.70 198
17264.94 217
17266.18 187
17267.43 205
17268.67 195
17269.91 213
17271.15 215
17272.39 179
17273.63 218
17274.88 241
17276.12 209
17277.36 222
17278.60 212
17279.84 202
17281.09 215
17282.33 224
17283.57 212
17284.81 203
17286.06 210
17287.30 219
17288.54 224
17289.78 202
17291.02 192
17292.27 218
17293.51 217
17294.75 202
17296.00 232
17297.24 171
17298.48 198
17299.72 214
17300.97 202
17302.21 220
17303.45 217
17304.70 202
17305.94 228
17307.18 229
17308.42 181
17309.67 165
17310.91 207
17312.15 221
17313.40 224
17314.64 220
17315.88 203
17317.13 203
17318.37 208
17319.61 216
17320.86 215
17322.10 195
17323.34 227
17324.59 231
17325.83 248
17327.08 210
17328.32 202
17329.56 208
17330.81 205
17332.05 213
17333.30 229
17334.54 211
17335.78 230
17337.03 233
17338.27 207
17339.52 224
17340.76 182
17342.00 197
17343.25 199
17344.49 206
17345.74 185
17346.98 187
17348.23 212
17349.47 233
17350.72 228
17351.96 201
17353.21 219
17354.45 198
17355.70 206
17356.94 249
17358.18 229
17359.43 213
17360.67 217
17361.92 225
17363.16 225
17364.41 197
17365.66 187
17366.90 214
17368.15 211
17369.39 190
17370.64 222
17371.88 217
17373.13 239
17374.37 220
17375.62 192
17376.86 234
17378.11 201
17379.35 206
17380.60 217
17381.85 212
17383.09 201
17384.34 194
17385.58 228
17386.83 193
17388.08 194
17389.32 200
17390.57 205
17391.81 218
17393.06 204
17394.31 205
17395.55 240
17396.80 231
17398.04 201
17399.29 212
17400.54 219
17401.78 202
17403.03 235
17404.28 214
17405.52 201
17406.77 208
17408.02 250
17409.26 238
17410.51 217
17411.76 223
17413.00 244
17414.25 231
17415.50 235
17416.75 236
17417.99 196
17419.24 250
17420.49 205
17421.73 226
17422.98 223
17424.23 215
17425.48 237
17426.72 238
17427.97 215
17429.22 212
17430.46 199
17431.71 213
17432.96 211
17434.21 216
17435.46 212
17436.70 212
17437.95 229
17439.20 233
17440.45 231
17441.69 242
17442.94 236
17444.19 214
17445.44 240
17446.69 210
17447.93 223
17449.18 197
17450.43 240
17451.68 230
17452.93 234
17454.18 250
17455.42 256
17456.67 226
17457.92 232
17459.17 238
17460.42 214
17461.67 247
17462.92 226
17464.16 235
17465.41 238
17466.66 219
17467.91 211
17469.16 262
17470.41 261
17471.66 240
17472.91 229
17474.16 231
17475.40 264
17476.65 233
17477.90 240
17479.15 247
17480.40 269
17481.65 260
17482.90 243
17484.15 249
17485.40 276
17486.65 274
17487.90 262
17489.15 251
17490.40 268
17491.65 270
17492.90 293
17494.15 255
17495.40 249
17496.65 256
17497.90 266
17499.15 310
17500.40 262
17501.65 249
17502.90 244
17504.15 278
17505.40 252
17506.65 266
17507.90 265
17509.15 261
17510.40 261
17511.65 272
17512.90 261
17514.15 296
17515.40 307
17516.65 276
17517.90 270
17519.15 264
17520.40 291
17521.65 288
17522.90 305
17524.15 248
17525.41 302
17526.66 299
17527.91 293
17529.16 311
17530.41 301
17531.66 282
17532.91 312
17534.16 329
17535.41 312
17536.67 293
17537.92 310
17539.17 337
17540.42 314
17541.67 291
17542.92 269
17544.17 313
17545.43 315
17546.68 313
17547.93 327
17549.18 301
17550.43 298
17551.68 323
17552.94 319
17554.19 302
17555.44 316
17556.69 321
17557.94 326
17559.20 289
17560.45 263
17561.70 277
17562.95 320
17564.21 311
17565.46 303
17566.71 310
17567.96 294
17569.21 275
17570.47 263
17571.72 277
17572.97 317
17574.22 294
17575.48 312
17576.73 321
17577.98 298
17579.24 313
17580.49 311
17581.74 319
17582.99 333
17584.25 311
17585.50 305
17586.75 303
17588.01 270
17589.26 308
17590.51 316
17591.77 300
17593.02 287
17594.27 280
17595.53 304
17596.78 294
17598.03 303
17599.29 267
17600.54 307
17601.79 302
17603.05 319
17604.30 304
17605.56 319
17606.81 301
17608.06 306
17609.32 317
17610.57 307
17611.82 286
17613.08 299
17614.33 336
17615.59 279
17616.84 279
17618.10 262
17619.35 264
17620.60 269
17621.86 310
17623.11 283
17624.37 284
17625.62 284
17626.88 304
17628.13 259
17629.39 291
17630.64 293
17631.89 273
17633.15 292
17634.40 268
17635.66 263
17636.91 290
17638.17 261
17639.42 240
17640.68 297
17641.93 273
17643.19 260
17644.44 264
17645.70 252
17646.95 248
17648.21 248
17649.47 251
17650.72 281
17651.98 257
17653.23 240
17654.49 249
17655.74 269
17657.00 259
17658.25 216
17659.51 249
17660.77 241
17662.02 246
17663.28 218
17664.53 257
17665.79 252
17667.04 249
17668.30 279
17669.56 240
17670.81 239
17672.07 237
17673.33 238
17674.58 240
17675.84 225
17677.09 243
17678.35 242
17679.61 230
17680.86 242
17682.12 208
17683.38 213
17684.63 205
17685.89 216
17687.15 207
17688.40 227
17689.66 241
17690.92 212
17692.17 221
17693.43 221
17694.69 220
17695.94 218
17697.20 241
17698.46 235
17699.72 224
17700.97 245
17702.23 233
17703.49 227
17704.74 229
17706.00 235
17707.26 229
17708.52 213
17709.77 218
17711.03 233
17712.29 232
17713.55 249
17714.80 218
17716.06 198
17717.32 234
17718.58 235
17719.84 229
17721.09 264
17722.35 240
17723.61 209
17724.87 235
17726.13 233
17727.38 229
17728.64 223
17729.90 201
17731.16 213
17732.42 212
17733.67 217
17734.93 237
17736.19 228
17737.45 246
17738.71 234
17739.97 237
17741.23 190
17742.48 208
17743.74 203
17745.00 219
17746.26 259
17747.52 257
17748.78 233
17750.04 203
17751.30 219
17752.55 235
17753.81 240
17755.07 198
17756.33 192
17757.59 212
17758.85 218
17760.11 188
17761.37 216
17762.63 223
17763.89 214
17765.15 214
17766.41 222
17767.67 255
17768.93 241
17770.19 220
17771.45 223
17772.70 249
17773.96 216
17775.22 220
17776.48 203
17777.74 249
17779.00 222
17780.26 183
17781.52 199
17782.78 236
17784.04 224
17785.30 229
17786.56 216
17787.82 209
17789.09 235
17790.35 192
17791.61 226
17792.87 197
17794.13 219
17795.39 222
17796.65 209
17797.91 204
17799.17 212
17800.43 199
17801.69 223
17802.95 177
17804.21 203
17805.47 202
17806.73 230
17808.00 207
17809.26 198
17810.52 200
17811.78 218
17813.04 183
17814.30 230
17815.56 230
17816.82 178
17818.08 185
17819.35 210
17820.61 211
17821.87 201
17823.13 198
17824.39 212
17825.65 204
17826.92 192
17828.18 214
17829.44 212
17830.70 196
17831.96 209
17833.22 188
17834.49 237
17835.75 186
17837.01 225
17838.27 199
17839.53 213
17840.80 190
17842.06 181
17843.32 192
17844.58 201
17845.85 221
17847.11 172
17848.37 209
17849.63 195
17850.89 186
17852.16 199
17853.42 190
17854.68 181
17855.95 188
17857.21 173
17858.47 177
17859.73 184
17861.00 214
17862.26 217
17863.52 191
17864.79 188
17866.05 180
17867.31 193
17868.57 192
17869.84 199
17871.10 184
17872.36 207
17873.63 187
17874.89 176
17876.15 199
17877.42 214
17878.68 193
17879.94 196
17881.21 190
17882.47 210
17883.74 204
17885.00 225
17886.26 191
17887.53 180
17888.79 163
17890.05 190
17891.32 210
17892.58 190
17893.85 175
17895.11 183
17896.37 203
17897.64 185
17898.90 195
17900.17 220
17901.43 201
17902.70 174
17903.96 201
17905.22 183
17906.49 164
17907.75 187
17909.02 208
17910.28 196
17911.55 176
17912.81 187
17914.08 207
17915.34 219
17916.61 204
17917.87 185
17919.14 197
17920.40 200
17921.67 189
17922.93 196
17924.20 180
17925.46 207
17926.73 167
17927.99 190
17929.26 195
17930.52 177
17931.79 187
17933.05 204
17934.32 195
17935.58 195
17936.85 213
17938.12 197
17939.38 216
17940.65 198
17941.91 189
17943.18 197
17944.44 198
17945.71 209
17946.98 191
17948.24 195
17949.51 192
17950.77 183
17952.04 176
17953.31 170
17954.57 176
17955.84 201
17957.10 191
17958.37 164
17959.64 167
17960.90 161
17962.17 193
17963.44 190
17964.70 186
17965.97 215
17967.24 206
17968.50 192
17969.77 184
17971.04 177
17972.30 202
17973.57 207
17974.84 185
17976.10 185
17977.37 145
17978.64 185
17979.91 192
17981.17 177
17982.44 205
17983.71 183
17984.97 190
17986.24 171
17987.51 182
17988.78 179
17990.04 181
17991.31 199
17992.58 191
17993.85 180
17995.11 160
17996.38 196
17997.65 168
17998.92 181
18000.18 197
18001.45 177
18002.72 171
18003.99 196
18005.26 172
18006.52 153
18007.79 169
18009.06 182
18010.33 160
18011.60 202
18012.86 173
18014.13 192
18015.40 176
18016.67 162
18017.94 164
18019.21 150
18020.47 171
18021.74 204
18023.01 204
18024.28 180
18025.55 169
18026.82 180
18028.09 173
18029.36 189
18030.62 183
18031.89 159
18033.16 175
18034.43 155
18035.70 176
18036.97 176
18038.24 159
18039.51 203
18040.78 194
18042.05 201
18043.32 169
18044.59 160
18045.85 169
18047.12 178
18048.39 194
18049.66 192
18050.93 214
18052.20 191
18053.47 186
18054.74 168
18056.01 173
18057.28 205
18058.55 206
18059.82 205
18061.09 195
18062.36 173
18063.63 186
18064.90 217
18066.17 192
18067.44 192
18068.71 173
18069.98 179
18071.25 180
18072.52 175
18073.79 175
18075.06 187
18076.33 205
18077.60 174
18078.87 183
18080.15 188
18081.42 180
18082.69 200
18083.96 218
18085.23 182
18086.50 190
18087.77 189
18089.04 187
18090.31 187
18091.58 164
18092.85 166
18094.12 180
18095.40 221
18096.67 232
18097.94 214
18099.21 208
18100.48 193
18101.75 191
18103.02 199
18104.30 187
18105.57 192
18106.84 199
18108.11 214
18109.38 187
18110.65 183
18111.92 194
18113.20 222
18114.47 225
18115.74 224
18117.01 206
18118.28 205
18119.56 188
18120.83 200
18122.10 187
18123.37 209
18124.64 197
18125.92 213
18127.19 186
18128.46 171
18129.73 196
18131.01 194
18132.28 210
18133.55 186
18134.82 182
18136.10 197
18137.37 215
18138.64 174
18139.91 176
18141.19 168
18142.46 185
18143.73 176
18145.01 195
18146.28 174
18147.55 190
18148.82 183
18150.10 205
18151.37 230
18152.64 204
18153.92 188
18155.19 213
18156.46 225
18157.74 200
18159.01 211
18160.28 178
18161.56 180
18162.83 201
18164.10 181
18165.38 175
18166.65 182
18167.93 204
18169.20 176
18170.47 196
18171.75 185
18173.02 181
18174.29 194
18175.57 189
18176.84 191
18178.12 183
18179.39 171
18180.66 181
18181.94 186
18183.21 180
18184.49 168
18185.76 172
18187.04 177
18188.31 191
18189.59 190
18190.86 194
18192.13 193
18193.41 201
18194.68 191
18195.96 188
18197.23 188
18198.51 190
18199.78 172
18201.06 184
18202.33 178
18203.61 189
18204.88 188
18206.16 181
18207.43 161
18208.71 177
18209.98 192
18211.26 199
18212.53 204
18213.81 187
18215.08 181
18216.36 166
18217.63 207
18218.91 174
18220.19 200
18221.46 162
18222.74 167
18224.01 170
18225.29 186
18226.56 177
18227.84 173
18229.12 185
18230.39 206
18231.67 203
18232.94 178
18234.22 184
18235.50 179
18236.77 213
18238.05 187
18239.32 170
18240.60 176
18241.88 197
18243.15 198
18244.43 188
18245.71 168
18246.98 178
18248.26 196
18249.54 174
18250.81 187
18252.09 169
18253.37 215
18254.64 210
18255.92 183
18257.20 201
18258.47 199
18259.75 186
18261.03 196
18262.30 194
18263.58 170
18264.86 176
18266.13 178
18267.41 219
18268.69 180
18269.97 189
18271.24 176
18272.52 200
18273.80 205
18275.08 195
18276.35 189
18277.63 179
18278.91 195
18280.19 208
18281.46 177
18282.74 172
18284.02 193
18285.30 207
18286.58 176
18287.85 180
18289.13 169
18290.41 189
18291.69 194
18292.97 178
18294.24 176
18295.52 170
18296.80 163
18298.08 154
18299.36 169
18300.63 156
18301.91 174
18303.19 170
18304.47 194
18305.75 164
18307.03 166
18308.31 195
18309.58 172
18310.86 173
18312.14 166
18313.42 187
18314.70 205
18315.98 180
18317.26 162
18318.54 181
18319.82 190
18321.09 180
18322.37 220
18323.65 186
18324.93 187
18326.21 190
18327.49 173
18328.77 189
18330.05 175
18331.33 152
18332.61 202
18333.89 164
18335.17 168
18336.45 176
18337.73 226
18339.01 176
18340.29 175
18341.57 178
18342.85 181
18344.13 175
18345.41 179
18346.69 184
18347.97 148
18349.25 157
18350.53 189
18351.81 176
18353.09 172
18354.37 174
18355.65 176
18356.93 188
18358.21 167
18359.49 166
18360.77 175
18362.05 206
18363.33 176
18364.61 188
18365.89 186
18367.17 194
18368.45 199
18369.73 198
18371.01 189
18372.29 171
18373.58 212
18374.86 185
18376.14 197
18377.42 175
18378.70 172
18379.98 195
18381.26 184
18382.54 176
18383.82 193
18385.11 198
18386.39 181
18387.67 199
18388.95 190
18390.23 185
18391.51 182
18392.79 201
18394.08 170
18395.36 196
18396.64 192
18397.92 185
18399.20 193
18400.49 171
18401.77 153
18403.05 162
18404.33 191
18405.61 191
18406.90 185
18408.18 170
18409.46 180
18410.74 210
18412.02 170
18413.31 182
18414.59 199
18415.87 176
18417.15 202
18418.44 191
18419.72 173
18421.00 163
18422.28 150
18423.57 171
18424.85 188
18426.13 177
18427.41 197
18428.70 218
18429.98 177
18431.26 198
18432.55 172
18433.83 216
18435.11 213
18436.40 181
18437.68 191
18438.96 202
18440.25 170
18441.53 184
18442.81 207
18444.10 162
18445.38 180
18446.66 172
18447.95 205
18449.23 183
18450.51 173
18451.80 190
18453.08 179
18454.36 145
18455.65 185
18456.93 163
18458.22 181
18459.50 176
18460.78 186
18462.07 176
18463.35 163
18464.64 186
18465.92 168
18467.20 181
18468.49 189
18469.77 207
18471.06 175
18472.34 203
18473.63 185
18474.91 183
18476.19 180
18477.48 191
18478.76 179
18480.05 199
18481.33 177
18482.62 182
18483.90 192
18485.19 178
18486.47 165
18487.76 167
18489.04 197
18490.33 179
18491.61 169
18492.90 169
18494.18 190
18495.47 161
18496.75 172
18498.04 160
18499.32 202
18500.61 197
18501.89 186
18503.18 165
18504.46 178
18505.75 166
18507.04 179
18508.32 178
18509.61 150
18510.89 175
18512.18 168
18513.46 189
18514.75 172
18516.04 214
18517.32 181
18518.61 199
18519.89 167
18521.18 196
18522.47 197
18523.75 184
18525.04 191
18526.32 166
18527.61 183
18528.90 171
18530.18 173
18531.47 166
18532.76 173
18534.04 170
18535.33 209
18536.62 189
18537.90 203
18539.19 164
18540.48 153
18541.76 154
18543.05 177
18544.34 160
18545.62 171
18546.91 209
18548.20 183
18549.48 193
18550.77 181
18552.06 197
18553.35 166
18554.63 185
18555.92 179
18557.21 217
18558.50 168
18559.78 177
18561.07 170
18562.36 180
18563.65 194
18564.93 180
18566.22 186
18567.51 171
18568.80 219
18570.08 185
18571.37 178
18572.66 184
18573.95 190
18575.24 202
18576.52 223
18577.81 191
18579.10 186
18580.39 176
18581.68 205
18582.96 193
18584.25 171
18585.54 187
18586.83 184
18588.12 192
18589.41 213
18590.69 215
18591.98 197
18593.27 214
18594.56 188
18595.85 203
18597.14 180
18598.43 217
18599.71 211
18601.00 201
18602.29 205
18603.58 209
18604.87 204
18606.16 204
18607.45 206
18608.74 212
18610.03 184
18611.32 196
18612.61 206
18613.89 203
18615.18 226
18616.47 190
18617.76 207
18619.05 202
18620.34 220
18621.63 211
18622.92 191
18624.21 195
18625.50 202
18626.79 200
18628.08 203
18629.37 165
18630.66 186
18631.95 179
18633.24 183
18634.53 181
18635.82 172
18637.11 186
18638.40 154
18639.69 179
18640.98 185
18642.27 198
18643.56 186
18644.85 203
18646.14 191
18647.43 187
18648.72 178
18650.01 155
18651.30 220
18652.59 223
18653.89 241
18655.18 179
18656.47 204
18657.76 178
18659.05 167
18660.34 178
18661.63 176
18662.92 189
18664.21 224
18665.50 191
18666.79 180
18668.09 165
18669.38 191
18670.67 170
18671.96 159
18673.25 178
18674.54 175
18675.83 184
18677.13 143
18678.42 166
18679.71 160
18681.00 184
18682.29 166
18683.58 159
18684.88 165
18686.17 178
18687.46 152
18688.75 163
18690.04 178
18691.33 167
18692.63 181
18693.92 180
18695.21 191
18696.50 176
18697.80 165
18699.09 168
18700.38 165
18701.67 154
18702.96 177
18704.26 199
18705.55 202
18706.84 171
18708.13 182
18709.43 178
18710.72 191
18712.01 174
18713.31 185
18714.60 184
18715.89 169
18717.18 180
18718.48 174
18719.77 178
18721.06 158
18722.36 136
18723.65 183
18724.94 187
18726.24 180
18727.53 165
18728.82 186
18730.12 189
18731.41 175
18732.70 169
18734.00 173
18735.29 173
18736.58 167
18737.88 176
18739.17 186
18740.46 186
18741.76 178
18743.05 175
18744.34 197
18745.64 170
18746.93 187
18748.23 171
18749.52 141
18750.81 167
18752.11 174
18753.40 177
18754.70 155
18755.99 155
18757.29 156
18758.58 174
18759.87 176
18761.17 156
18762.46 144
18763.76 198
18765.05 186
18766.35 165
18767.64 172
18768.94 181
18770.23 184
18771.53 175
18772.82 179
18774.11 170
18775.41 151
18776.70 174
18778.00 190
18779.29 158
18780.59 154
18781.89 163
18783.18 181
18784.48 163
18785.77 167
18787.07 172
18788.36 164
18789.66 190
18790.95 184
18792.25 162
18793.54 167
18794.84 149
18796.13 167
18797.43 167
18798.73 150
18800.02 166
18801.32 156
18802.61 168
18803.91 158
18805.20 156
18806.50 176
18807.80 162
18809.09 153
18810.39 153
18811.69 177
18812.98 170
18814.28 143
18815.57 162
18816.87 181
18818.17 142
18819.46 177
18820.76 172
18822.06 173
18823.35 171
18824.65 164
18825.95 168
18827.24 154
18828.54 178
18829.84 177
18831.13 164
18832.43 158
18833.73 150
18835.02 152
18836.32 160
18837.62 165
18838.91 162
18840.21 172
18841.51 172
18842.81 155
18844.10 160
18845.40 153
18846.70 163
18848.00 147
18849.29 156
18850.59 156
18851.89 165
18853.19 169
18854.48 146
18855.78 149
18857.08 142
18858.38 170
18859.67 147
18860.97 163
18862.27 151
18863.57 168
18864.87 173
18866.16 153
18867.46 164
18868.76 165
18870.06 148
18871.36 153
18872.66 175
18873.95 165
18875.25 137
18876.55 146
18877.85 163
18879.15 151
18880.45 165
18881.74 158
18883.04 154
18884.34 173
18885.64 158
18886.94 166
18888.24 158
18889.54 149
18890.84 169
18892.13 143
18893.43 149
18894.73 175
18896.03 166
18897.33 159
18898.63 137
18899.93 136
18901.23 148
18902.53 144
18903.83 158
18905.13 155
18906.43 167
18907.73 142
18909.02 170
18910.32 176
18911.62 152
18912.92 154
18914.22 172
18915.52 159
18916.82 135
18918.12 135
18919.42 150
18920.72 177
18922.02 135
18923.32 134
18924.62 123
18925.92 168
18927.22 169
18928.52 132
18929.82 121
18931.12 145
18932.42 164
18933.72 146
18935.02 133
18936.32 134
18937.63 171
18938.93 134
18940.23 144
18941.53 142
18942.83 158
18944.13 175
18945.43 155
18946.73 141
18948.03 146
18949.33 169
18950.63 149
18951.93 165
18953.23 152
18954.54 146
18955.84 172
18957.14 171
18958.44 156
18959.74 144
18961.04 146
18962.34 175
18963.64 183
18964.95 140
18966.25 169
18967.55 174
18968.85 189
18970.15 150
18971.45 157
18972.76 143
18974.06 156
18975.36 167
18976.66 149
18977.96 172
18979.27 129
18980.57 153
18981.87 161
18983.17 138
18984.47 138
18985.78 150
18987.08 162
18988.38 163
18989.68 142
18990.98 137
18992.29 133
18993.59 173
18994.89 135
18996.19 148
18997.50 133
18998.80 145
19000.10 141
19001.40 162
19002.71 149
19004.01 156
19005.31 141
19006.62 159
19007.92 172
19009.22 140
19010.53 161
19011.83 160
19013.13 151
19014.43 144
19015.74 135
19017.04 168
19018.34 169
19019.65 162
19020.95 158
19022.25 176
19023.56 178
19024.86 183
19026.16 164
19027.47 163
19028.77 145
19030.08 147
19031.38 150
19032.68 151
19033.99 160
19035.29 187
19036.59 167
19037.90 179
19039.20 164
19040.51 149
19041.81 143
19043.11 135
19044.42 147
19045.72 159
19047.03 129
19048.33 157
19049.64 178
19050.94 171
19052.25 165
19053.55 166
19054.85 157
19056.16 172
19057.46 186
19058.77 150
19060.07 135
19061.38 138
19062.68 159
19063.99 154
19065.29 142
19066.60 147
19067.90 144
19069.21 176
19070.51 192
19071.82 123
19073.12 167
19074.43 180
19075.73 158
19077.04 150
19078.34 163
19079.65 193
19080.95 167
19082.26 170
19083.57 160
19084.87 147
19086.18 144
19087.48 160
19088.79 151
19090.09 151
19091.40 162
19092.71 142
19094.01 193
19095.32 145
19096.62 155
19097.93 152
19099.24 160
19100.54 160
19101.85 163
19103.15 163
19104.46 153
19105.77 141
19107.07 162
19108.38 177
19109.69 177
19110.99 162
19112.30 160
19113.60 163
19114.91 165
19116.22 174
19117.52 155
19118.83 149
19120.14 153
19121.45 167
19122.75 149
19124.06 149
19125.37 149
19126.67 156
19127.98 162
19129.29 142
19130.59 148
19131.90 174
19133.21 170
19134.52 162
19135.82 146
19137.13 152
19138.44 156
19139.75 172
19141.05 165
19142.36 135
19143.67 170
19144.98 160
19146.28 160
19147.59 173
19148.90 159
19150.21 167
19151.51 163
19152.82 156
19154.13 133
19155.44 161
19156.75 170
19158.05 196
19159.36 151
19160.67 151
19161.98 147
19163.29 166
19164.60 161
19165.90 158
19167.21 163
19168.52 159
19169.83 162
19171.14 172
19172.45 167
19173.75 170
19175.06 180
19176.37 160
19177.68 154
19178.99 159
19180.30 186
19181.61 186
19182.92 154
19184.23 152
19185.53 156
19186.84 176
19188.15 165
19189.46 162
19190.77 145
19192.08 153
19193.39 134
19194.70 153
19196.01 157
19197.32 163
19198.63 133
19199.94 166
19201.25 172
19202.56 151
19203.87 134
19205.17 165
19206.48 158
19207.79 142
19209.10 149
19210.41 171
19211.72 143
19213.03 155
19214.34 166
19215.65 169
19216.96 154
19218.27 163
19219.58 146
19220.89 153
19222.21 154
19223.52 140
19224.83 166
19226.14 146
19227.45 136
19228.76 154
19230.07 166
19231.38 159
19232.69 112
19234.00 146
19235.31 153
19236.62 173
19237.93 176
19239.24 178
19240.55 157
19241.86 160
19243.18 139
19244.49 155
19245.80 175
19247.11 160
19248.42 150
19249.73 165
19251.04 162
19252.35 140
19253.67 142
19254.98 150
19256.29 141
19257.60 141
19258.91 131
19260.22 174
19261.53 165
19262.85 124
19264.16 169
19265.47 163
19266.78 154
19268.09 166
19269.40 165
19270.72 167
19272.03 154
19273.34 141
19274.65 154
19275.96 152
19277.28 153
19278.59 180
19279.90 110
19281.21 135
19282.53 166
19283.84 133
19285.15 142
19286.46 174
19287.78 150
19289.09 151
19290.40 137
19291.71 146
19293.03 157
19294.34 135
19295.65 131
19296.96 156
19298.28 164
19299.59 151
19300.90 158
19302.22 135
19303.53 149
19304.84 164
19306.16 175
19307.47 148
19308.78 129
19310.10 139
19311.41 145
19312.72 146
19314.04 115
19315.35 145
19316.66 143
19317.98 154
19319.29 150
19320.60 144
19321.92 151
19323.23 161
19324.54 166
19325.86 128
19327.17 148
19328.49 142
19329.80 158
19331.11 150
19332.43 150
19333.74 143
19335.06 130
19336.37 147
19337.68 167
19339.00 143
19340.31 136
19341.63 152
19342.94 157
19344.26 152
19345.57 135
19346.89 170
19348.20 155
19349.51 159
19350.83 151
19352.14 151
19353.46 126
19354.77 154
19356.09 130
19357.40 161
19358.72 157
19360.03 163
19361.35 144
19362.66 142
19363.98 139
19365.29 153
19366.61 138
19367.92 160
19369.24 142
19370.55 140
19371.87 149
19373.19 138
19374.50 157
19375.82 148
19377.13 152
19378.45 167
19379.76 150
19381.08 167
19382.39 132
19383.71 135
19385.03 166
19386.34 150
19387.66 153
19388.97 171
19390.29 166
19391.61 128
19392.92 126
19394.24 147
19395.55 152
19396.87 137
19398.19 145
19399.50 146
19400.82 145
19402.14 136
19403.45 139
19404.77 139
19406.09 144
19407.40 155
19408.72 159
19410.04 132
19411.35 162
19412.67 144
19413.99 152
19415.30 171
19416.62 189
19417.94 151
19419.25 143
19420.57 153
19421.89 148
19423.21 145
19424.52 166
19425.84 150
19427.16 139
19428.47 146
19429.79 152
19431.11 148
19432.43 125
19433.74 136
19435.06 143
19436.38 144
19437.70 148
19439.01 181
19440.33 167
19441.65 146
19442.97 148
19444.29 113
19445.60 119
19446.92 150
19448.24 169
19449.56 160
19450.88 150
19452.19 142
19453.51 159
19454.83 152
19456.15 158
19457.47 143
19458.78 142
19460.10 144
19461.42 146
19462.74 135
19464.06 134
19465.38 155
19466.70 157
19468.01 136
19469.33 154
19470.65 151
19471.97 141
19473.29 146
19474.61 138
19475.93 140
19477.25 167
19478.57 152
19479.88 138
19481.20 136
19482.52 170
19483.84 144
19485.16 147
19486.48 168
19487.80 148
19489.12 137
19490.44 136
19491.76 148
19493.08 150
19494.40 128
19495.72 159
19497.04 168
19498.36 150
19499.68 129
19501.00 134
19502.32 157
19503.64 157
19504.96 154
19506.28 144
19507.60 159
19508.92 151
19510.24 158
19511.56 172
19512.88 147
19514.20 152
19515.52 158
19516.84 153
19518.16 123
19519.48 137
19520.80 143
19522.12 133
19523.44 148
19524.76 145
19526.08 165
19527.40 169
19528.72 143
19530.04 165
19531.36 132
19532.68 136
19534.00 158
19535.33 155
19536.65 118
19537.97 138
19539.29 158
19540.61 139
19541.93 137
19543.25 134
19544.57 142
19545.89 138
19547.22 134
19548.54 118
19549.86 138
19551.18 141
19552.50 152
19553.82 142
19555.15 158
19556.47 154
19557.79 160
19559.11 126
19560.43 139
19561.75 136
19563.08 136
19564.40 142
19565.72 138
19567.04 136
19568.36 141
19569.69 133
19571.01 152
19572.33 164
19573.65 137
19574.97 154
19576.30 152
19577.62 165
19578.94 129
19580.26 168
19581.59 133
19582.91 147
19584.23 178
19585.55 138
19586.88 145
19588.20 132
19589.52 156
19590.85 131
19592.17 159
19593.49 171
19594.81 153
19596.14 146
19597.46 156
19598.78 165
19600.11 161
19601.43 148
19602.75 176
19604.08 142
19605.40 174
19606.72 146
19608.05 166
19609.37 158
19610.69 168
19612.02 176
19613.34 156
19614.66 151
19615.99 134
19617.31 152
19618.64 131
19619.96 152
19621.28 144
19622.61 156
19623.93 162
19625.26 172
19626.58 170
19627.90 153
19629.23 150
19630.55 153
19631.88 152
19633.20 145
19634.52 151
19635.85 136
19637.17 152
19638.50 140
19639.82 154
19641.15 125
19642.47 162
19643.80 136
19645.12 122
19646.45 144
19647.77 159
19649.09 168
19650.42 146
19651.74 130
19653.07 166
19654.39 151
19655.72 151
19657.04 170
19658.37 158
19659.69 150
19661.02 148
19662.35 174
19663.67 148
19665.00 159
19666.32 150
19667.65 156
19668.97 147
19670.30 170
19671.62 148
19672.95 153
19674.27 169
19675.60 162
19676.93 160
19678.25 138
19679.58 161
19680.90 144
19682.23 136
19683.56 142
19684.88 150
19686.21 149
19687.53 169
19688.86 142
19690.19 137
19691.51 139
19692.84 159
19694.16 173
19695.49 141
19696.82 144
19698.14 150
19699.47 169
19700.80 146
19702.12 190
19703.45 177
19704.78 143
19706.10 142
19707.43 139
19708.76 127
19710.08 141
19711.41 147
19712.74 152
19714.06 172
19715.39 150
19716.72 160
19718.05 151
19719.37 160
19720.70 145
19722.03 138
19723.35 160
19724.68 137
19726.01 130
19727.34 151
19728.66 149
19729.99 158
19731.32 136
19732.65 148
19733.98 175
19735.30 149
19736.63 125
19737.96 150
19739.29 136
19740.61 125
19741.94 143
19743.27 144
19744.60 144
19745.93 145
19747.25 139
19748.58 142
19749.91 135
19751.24 131
19752.57 158
19753.90 150
19755.22 129
19756.55 129
19757.88 137
19759.21 152
19760.54 149
19761.87 158
19763.20 141
19764.52 139
19765.85 143
19767.18 145
19768.51 139
19769.84 140
19771.17 141
19772.50 154
19773.83 154
19775.16 145
19776.48 139
19777.81 142
19779.14 142
19780.47 147
19781.80 131
19783.13 144
19784.46 143
19785.79 153
19787.12 151
19788.45 146
19789.78 160
19791.11 159
19792.44 159
19793.77 146
19795.10 162
19796.43 164
19797.76 164
19799.09 152
19800.42 146
19801.75 162
19803.08 168
19804.41 158
19805.74 135
19807.07 147
19808.40 157
19809.73 146
19811.06 144
19812.39 135
19813.72 156
19815.05 153
19816.38 137
19817.71 138
19819.04 129
19820.37 164
19821.70 140
19823.03 129
19824.36 156
19825.69 164
19827.02 160
19828.35 136
19829.69 150
19831.02 143
19832.35 165
19833.68 162
19835.01 171
19836.34 132
19837.67 132
19839.00 153
19840.33 150
19841.67 156
19843.00 132
19844.33 153
19845.66 144
19846.99 148
19848.32 137
19849.65 138
19850.99 151
19852.32 186
19853.65 146
19854.98 150
19856.31 157
19857.64 123
19858.98 142
19860.31 136
19861.64 148
19862.97 153
19864.30 152
19865.64 151
19866.97 159
19868.30 135
19869.63 131
19870.97 160
19872.30 157
19873.63 145
19874.96 139
19876.29 133
19877.63 131
19878.96 129
19880.29 155
19881.63 142
19882.96 145
19884.29 156
19885.62 125
19886.96 165
19888.29 121
19889.62 187
19890.95 165
19892.29 146
19893.62 135
19894.95 143
19896.29 138
19897.62 141
19898.95 134
19900.29 149
19901.62 149
19902.95 140
19904.29 145
19905.62 138
19906.95 146
19908.29 124
19909.62 141
19910.95 136
19912.29 159
19913.62 142
19914.96 149
19916.29 154
19917.62 138
19918.96 141
19920.29 141
19921.63 156
19922.96 158
19924.29 139
19925.63 136
19926.96 171
19928.30 131
19929.63 142
19930.96 137
19932.30 160
19933.63 170
19934.97 188
19936.30 167
19937.64 123
19938.97 148
19940.31 146
19941.64 166
19942.98 158
19944.31 137
19945.64 152
19946.98 161
19948.31 143
19949.65 134
19950.98 167
19952.32 155
19953.65 127
19954.99 148
19956.32 152
19957.66 149
19959.00 127
19960.33 157
19961.67 145
19963.00 151
19964.34 134
19965.67 145
19967.01 152
19968.34 135
19969.68 177
19971.01 155
19972.35 146
19973.69 137
19975.02 157
19976.36 159
19977.69 148
19979.03 140
19980.37 158
19981.70 148
19983.04 149
19984.37 155
19985.71 174
19987.05 148
19988.38 149
19989.72 152
19991.05 158
19992.39 179
19993.73 157
19995.06 156
19996.40 170
19997.74 174
19999.07 167
20000.41 168
20001.75 142
20003.08 173
20004.42 197
20005.76 162
20007.09 165
20008.43 180
20009.77 168
20011.10 150
20012.44 150
20013.78 148
20015.12 174
20016.45 169
20017.79 171
20019.13 139
20020.47 144
20021.80 162
20023.14 160
20024.48 176
20025.81 153
20027.15 169
20028.49 166
20029.83 170
20031.17 152
20032.50 139
20033.84 157
20035.18 204
20036.52 195
20037.85 160
20039.19 151
20040.53 174
20041.87 187
20043.21 181
20044.54 163
20045.88 155
20047.22 191
20048.56 223
20049.90 169
20051.24 159
20052.57 163
20053.91 169
20055.25 201
20056.59 131
20057.93 141
20059.27 157
20060.61 165
20061.94 156
20063.28 162
20064.62 181
20065.96 172
20067.30 193
20068.64 179
20069.98 163
20071.32 158
20072.66 150
20073.99 163
20075.33 152
20076.67 149
20078.01 148
20079.35 171
20080.69 178
20082.03 161
20083.37 177
20084.71 169
20086.05 161
20087.39 159
20088.73 148
20090.07 141
20091.41 160
20092.75 151
20094.09 145
20095.43 148
20096.77 155
20098.11 148
20099.45 153
20100.79 154
20102.13 133
20103.47 143
20104.81 141
20106.15 158
20107.49 154
20108.83 141
20110.17 149
20111.51 137
20112.85 155
20114.19 152
20115.53 130
20116.87 136
20118.21 147
20119.55 155
20120.89 137
20122.23 146
20123.57 164
20124.91 163
20126.25 167
20127.60 150
20128.94 140
20130.28 126
20131.62 147
20132.96 143
20134.30 175
20135.64 125
