# Supplementary material for: MALDI-TOF MS typing enables the classification of brewing yeasts of the genus Saccharomyces to major beer styles
Source: PLoS One. 2017 Aug 9;12(8):e0181694. doi: 10.1371/journal.pone.0181694 (PMC5549903; doi:10.1371/journal.pone.0181694)
Supplement: S15 File — The directory includes 90 raw files and was zipped to “.zip”; the folder has three strains with 30 spectra per strain; S1 Text explains the raw files with an example and Table 1 represents the yeast strains used within the experiment. (ZIP) [file pone.0181694.s018.zip › 43-45/30669-454-OG-WB-WB-YPG-18h-E-E_2015-11-03__0_B1_1.dat]

2000.55 1153
2000.97 1176
2001.39 1228
2001.81 1212
2002.23 1204
2002.65 1263
2003.08 1139
2003.50 1229
2003.92 1138
2004.34 1107
2004.76 1072
2005.19 1028
2005.61 938
2006.03 988
2006.45 1035
2006.87 1084
2007.30 980
2007.72 955
2008.14 1175
2008.56 1098
2008.99 1104
2009.41 993
2009.83 1015
2010.25 1021
2010.68 1001
2011.10 1013
2011.52 1035
2011.94 1064
2012.37 930
2012.79 944
2013.21 931
2013.63 950
2014.06 917
2014.48 936
2014.90 895
2015.33 962
2015.75 963
2016.17 940
2016.60 928
2017.02 1059
2017.44 988
2017.86 1016
2018.29 1127
2018.71 1234
2019.14 1075
2019.56 1031
2019.98 1078
2020.41 1079
2020.83 1273
2021.25 1193
2021.68 1285
2022.10 1176
2022.52 1063
2022.95 1090
2023.37 1089
2023.80 1096
2024.22 1053
2024.64 1014
2025.07 905
2025.49 947
2025.92 1011
2026.34 924
2026.76 964
2027.19 1124
2027.61 1013
2028.04 960
2028.46 966
2028.89 1005
2029.31 918
2029.74 943
2030.16 950
2030.58 1003
2031.01 1048
2031.43 1058
2031.86 990
2032.28 924
2032.71 1002
2033.13 1102
2033.56 972
2033.98 972
2034.41 1034
2034.83 1070
2035.26 1087
2035.68 995
2036.11 887
2036.53 928
2036.96 991
2037.38 1000
2037.81 1016
2038.24 1045
2038.66 1122
2039.09 1033
2039.51 980
2039.94 999
2040.36 1127
2040.79 1116
2041.21 969
2041.64 1038
2042.07 971
2042.49 1108
2042.92 1075
2043.34 962
2043.77 1071
2044.20 962
2044.62 1003
2045.05 1141
2045.47 1228
2045.90 1095
2046.33 1154
2046.75 1138
2047.18 1195
2047.61 1124
2048.03 1055
2048.46 1080
2048.89 1076
2049.31 1094
2049.74 1072
2050.16 1024
2050.59 1055
2051.02 1099
2051.45 1035
2051.87 968
2052.30 990
2052.73 883
2053.15 884
2053.58 1014
2054.01 942
2054.43 961
2054.86 1109
2055.29 1065
2055.72 937
2056.14 985
2056.57 887
2057.00 957
2057.43 1090
2057.85 1076
2058.28 1130
2058.71 973
2059.14 946
2059.56 1024
2059.99 984
2060.42 1022
2060.85 1117
2061.27 1009
2061.70 999
2062.13 1055
2062.56 1037
2062.99 1003
2063.41 1120
2063.84 1239
2064.27 1201
2064.70 1291
2065.13 1418
2065.55 1317
2065.98 1412
2066.41 1432
2066.84 1506
2067.27 1461
2067.70 1420
2068.13 1340
2068.55 1227
2068.98 1197
2069.41 1152
2069.84 1092
2070.27 1035
2070.70 1112
2071.13 1068
2071.56 1016
2071.98 1073
2072.41 976
2072.84 1002
2073.27 1042
2073.70 1042
2074.13 963
2074.56 947
2074.99 992
2075.42 1003
2075.85 1024
2076.28 965
2076.71 1143
2077.13 1155
2077.56 1170
2077.99 1109
2078.42 1061
2078.85 1028
2079.28 1026
2079.71 962
2080.14 1049
2080.57 1039
2081.00 1018
2081.43 1030
2081.86 1029
2082.29 870
2082.72 920
2083.15 904
2083.58 838
2084.01 891
2084.44 878
2084.87 1016
2085.30 915
2085.73 959
2086.16 933
2086.59 902
2087.02 994
2087.46 783
2087.89 910
2088.32 931
2088.75 1064
2089.18 983
2089.61 911
2090.04 982
2090.47 984
2090.90 1052
2091.33 1068
2091.76 965
2092.19 976
2092.63 979
2093.06 995
2093.49 1214
2093.92 1036
2094.35 915
2094.78 938
2095.21 992
2095.64 1030
2096.08 865
2096.51 866
2096.94 940
2097.37 906
2097.80 913
2098.23 1028
2098.67 866
2099.10 836
2099.53 920
2099.96 971
2100.39 1003
2100.82 856
2101.26 922
2101.69 813
2102.12 873
2102.55 941
2102.98 884
2103.42 817
2103.85 937
2104.28 941
2104.71 941
2105.15 1014
2105.58 1130
2106.01 1046
2106.44 1089
2106.88 1127
2107.31 1040
2107.74 1035
2108.17 1040
2108.61 985
2109.04 1076
2109.47 1223
2109.90 1016
2110.34 898
2110.77 1008
2111.20 930
2111.64 1032
2112.07 989
2112.50 909
2112.94 978
2113.37 1011
2113.80 870
2114.24 876
2114.67 846
2115.10 908
2115.54 858
2115.97 983
2116.40 940
2116.84 922
2117.27 1004
2117.70 874
2118.14 921
2118.57 885
2119.00 913
2119.44 894
2119.87 916
2120.31 1000
2120.74 1051
2121.17 920
2121.61 951
2122.04 935
2122.48 950
2122.91 1081
2123.35 1179
2123.78 1026
2124.21 981
2124.65 937
2125.08 926
2125.52 913
2125.95 1056
2126.39 1097
2126.82 977
2127.26 975
2127.69 968
2128.12 988
2128.56 986
2128.99 1051
2129.43 979
2129.86 962
2130.30 943
2130.73 1002
2131.17 1058
2131.60 1037
2132.04 1121
2132.47 1218
2132.91 1115
2133.34 1109
2133.78 1152
2134.22 1037
2134.65 1014
2135.09 1059
2135.52 1066
2135.96 1068
2136.39 1218
2136.83 995
2137.26 1099
2137.70 1056
2138.14 959
2138.57 922
2139.01 927
2139.44 881
2139.88 935
2140.31 1021
2140.75 905
2141.19 893
2141.62 1009
2142.06 930
2142.50 884
2142.93 854
2143.37 881
2143.80 982
2144.24 946
2144.68 876
2145.11 932
2145.55 1026
2145.99 1032
2146.42 922
2146.86 943
2147.30 927
2147.73 983
2148.17 1005
2148.61 1101
2149.04 1089
2149.48 1197
2149.92 1151
2150.35 1127
2150.79 1093
2151.23 1054
2151.67 1071
2152.10 1012
2152.54 1070
2152.98 997
2153.41 1253
2153.85 1093
2154.29 989
2154.73 1014
2155.16 1095
2155.60 1076
2156.04 975
2156.48 947
2156.91 891
2157.35 982
2157.79 937
2158.23 901
2158.67 902
2159.10 942
2159.54 1004
2159.98 1088
2160.42 1097
2160.86 1208
2161.29 1111
2161.73 1050
2162.17 1099
2162.61 1183
2163.05 1303
2163.48 1189
2163.92 1306
2164.36 1314
2164.80 1315
2165.24 1325
2165.68 1165
2166.12 1219
2166.55 1336
2166.99 1153
2167.43 1060
2167.87 1083
2168.31 1088
2168.75 1107
2169.19 1058
2169.63 1115
2170.06 1185
2170.50 1204
2170.94 1065
2171.38 1010
2171.82 1135
2172.26 1184
2172.70 1261
2173.14 1359
2173.58 1452
2174.02 1541
2174.46 1801
2174.90 1628
2175.34 1520
2175.78 1541
2176.22 1565
2176.65 1617
2177.09 1443
2177.53 1458
2177.97 1208
2178.41 1324
2178.85 1276
2179.29 1234
2179.73 1096
2180.17 1103
2180.61 1072
2181.05 1045
2181.49 1031
2181.93 1071
2182.37 1122
2182.81 1120
2183.26 1016
2183.70 1071
2184.14 971
2184.58 1058
2185.02 1087
2185.46 1104
2185.90 1001
2186.34 961
2186.78 1062
2187.22 1038
2187.66 1044
2188.10 985
2188.54 976
2188.98 969
2189.42 1054
2189.87 1004
2190.31 952
2190.75 953
2191.19 998
2191.63 973
2192.07 932
2192.51 1026
2192.95 1155
2193.39 1094
2193.84 1127
2194.28 1156
2194.72 1179
2195.16 1140
2195.60 1256
2196.04 1309
2196.49 1110
2196.93 1041
2197.37 1047
2197.81 1123
2198.25 1217
2198.69 1075
2199.14 1034
2199.58 1108
2200.02 980
2200.46 1016
2200.90 1041
2201.35 1010
2201.79 998
2202.23 1071
2202.67 1105
2203.12 1245
2203.56 1108
2204.00 1019
2204.44 1003
2204.89 1089
2205.33 1040
2205.77 1076
2206.21 1140
2206.66 1102
2207.10 1141
2207.54 1128
2207.98 1073
2208.43 1095
2208.87 1141
2209.31 1001
2209.76 1147
2210.20 1127
2210.64 1212
2211.09 1035
2211.53 1069
2211.97 990
2212.41 1017
2212.86 1153
2213.30 906
2213.74 1002
2214.19 1132
2214.63 1105
2215.08 968
2215.52 963
2215.96 932
2216.41 967
2216.85 926
2217.29 1009
2217.74 1027
2218.18 995
2218.63 971
2219.07 930
2219.51 1009
2219.96 1013
2220.40 1074
2220.85 1055
2221.29 1208
2221.73 1004
2222.18 1077
2222.62 1062
2223.07 1089
2223.51 1129
2223.96 1169
2224.40 1114
2224.84 1122
2225.29 1109
2225.73 1050
2226.18 1046
2226.62 1038
2227.07 1087
2227.51 1122
2227.96 1067
2228.40 983
2228.85 1139
2229.29 1006
2229.74 950
2230.18 1059
2230.63 1107
2231.07 1078
2231.52 1125
2231.96 1189
2232.41 1196
2232.85 1158
2233.30 1095
2233.74 1170
2234.19 1259
2234.63 1130
2235.08 1251
2235.53 1213
2235.97 1111
2236.42 1133
2236.86 1165
2237.31 1138
2237.75 1066
2238.20 915
2238.65 985
2239.09 909
2239.54 872
2239.98 836
2240.43 906
2240.88 870
2241.32 885
2241.77 893
2242.21 862
2242.66 811
2243.11 942
2243.55 910
2244.00 949
2244.45 857
2244.89 1008
2245.34 884
2245.79 826
2246.23 909
2246.68 920
2247.13 960
2247.57 942
2248.02 878
2248.47 832
2248.91 943
2249.36 916
2249.81 1017
2250.25 899
2250.70 830
2251.15 843
2251.60 912
2252.04 913
2252.49 786
2252.94 865
2253.39 879
2253.83 902
2254.28 915
2254.73 1008
2255.17 856
2255.62 804
2256.07 858
2256.52 834
2256.97 855
2257.41 854
2257.86 1000
2258.31 947
2258.76 862
2259.20 749
2259.65 876
2260.10 956
2260.55 991
2261.00 943
2261.45 942
2261.89 848
2262.34 900
2262.79 978
2263.24 979
2263.69 988
2264.13 1049
2264.58 1133
2265.03 1102
2265.48 1093
2265.93 1091
2266.38 1030
2266.83 947
2267.28 979
2267.72 996
2268.17 959
2268.62 998
2269.07 1042
2269.52 1008
2269.97 997
2270.42 923
2270.87 1161
2271.32 1184
2271.76 1095
2272.21 1184
2272.66 1212
2273.11 1167
2273.56 1094
2274.01 1061
2274.46 1052
2274.91 1051
2275.36 1044
2275.81 1084
2276.26 940
2276.71 1034
2277.16 964
2277.61 968
2278.06 1019
2278.51 963
2278.96 878
2279.41 972
2279.86 963
2280.31 945
2280.76 1063
2281.21 1111
2281.66 1126
2282.11 932
2282.56 881
2283.01 961
2283.46 936
2283.91 898
2284.36 840
2284.81 842
2285.26 972
2285.71 972
2286.16 1049
2286.61 1044
2287.06 1058
2287.51 1172
2287.96 1330
2288.42 1340
2288.87 1410
2289.32 1590
2289.77 1671
2290.22 1796
2290.67 1897
2291.12 2007
2291.57 1813
2292.02 1810
2292.48 1753
2292.93 1756
2293.38 1664
2293.83 1673
2294.28 1501
2294.73 1400
2295.18 1270
2295.63 1190
2296.09 1242
2296.54 1179
2296.99 1112
2297.44 1022
2297.89 1078
2298.35 1178
2298.80 963
2299.25 1032
2299.70 865
2300.15 902
2300.60 915
2301.06 932
2301.51 919
2301.96 944
2302.41 929
2302.87 865
2303.32 986
2303.77 974
2304.22 901
2304.67 808
2305.13 861
2305.58 941
2306.03 1029
2306.49 1070
2306.94 1095
2307.39 1057
2307.84 940
2308.30 1011
2308.75 1121
2309.20 1079
2309.65 966
2310.11 1140
2310.56 1000
2311.01 1084
2311.47 1103
2311.92 1119
2312.37 1140
2312.83 1070
2313.28 1035
2313.73 1155
2314.19 1121
2314.64 1024
2315.09 988
2315.55 937
2316.00 963
2316.45 950
2316.91 1082
2317.36 1001
2317.81 1118
2318.27 1064
2318.72 1034
2319.18 1044
2319.63 1046
2320.08 1024
2320.54 1005
2320.99 1011
2321.45 968
2321.90 1104
2322.35 1042
2322.81 1065
2323.26 1159
2323.72 1078
2324.17 1238
2324.63 1597
2325.08 1613
2325.53 1366
2325.99 1369
2326.44 1381
2326.90 1311
2327.35 1344
2327.81 1564
2328.26 1431
2328.72 1182
2329.17 1127
2329.63 1145
2330.08 1063
2330.54 1069
2330.99 1032
2331.45 1031
2331.90 1036
2332.36 949
2332.81 941
2333.27 917
2333.72 1073
2334.18 950
2334.63 898
2335.09 966
2335.54 948
2336.00 941
2336.46 1012
2336.91 1047
2337.37 924
2337.82 906
2338.28 897
2338.73 1011
2339.19 988
2339.65 994
2340.10 842
2340.56 947
2341.01 1002
2341.47 921
2341.93 939
2342.38 911
2342.84 1047
2343.29 1000
2343.75 993
2344.21 1097
2344.66 1004
2345.12 957
2345.58 1027
2346.03 934
2346.49 996
2346.94 1082
2347.40 1140
2347.86 1071
2348.31 1136
2348.77 1069
2349.23 978
2349.69 957
2350.14 984
2350.60 1029
2351.06 1010
2351.51 1057
2351.97 933
2352.43 977
2352.88 1121
2353.34 1005
2353.80 840
2354.26 846
2354.71 935
2355.17 1043
2355.63 926
2356.09 997
2356.54 1027
2357.00 1024
2357.46 1102
2357.92 1029
2358.37 1048
2358.83 1081
2359.29 893
2359.75 992
2360.20 945
2360.66 1005
2361.12 1023
2361.58 1020
2362.04 1096
2362.49 1048
2362.95 1094
2363.41 1101
2363.87 1005
2364.33 953
2364.79 1053
2365.24 934
2365.70 873
2366.16 944
2366.62 1034
2367.08 1043
2367.54 991
2367.99 1097
2368.45 1000
2368.91 1060
2369.37 1114
2369.83 934
2370.29 930
2370.75 926
2371.21 838
2371.67 867
2372.12 904
2372.58 964
2373.04 939
2373.50 1003
2373.96 1021
2374.42 1091
2374.88 1027
2375.34 991
2375.80 982
2376.26 1050
2376.72 1108
2377.18 980
2377.64 984
2378.10 1052
2378.56 995
2379.01 926
2379.47 971
2379.93 1000
2380.39 1003
2380.85 950
2381.31 1006
2381.77 936
2382.23 1078
2382.69 1052
2383.15 919
2383.61 946
2384.07 958
2384.53 960
2384.99 877
2385.45 916
2385.92 961
2386.38 1003
2386.84 1052
2387.30 987
2387.76 827
2388.22 985
2388.68 975
2389.14 944
2389.60 935
2390.06 1029
2390.52 1204
2390.98 999
2391.44 1038
2391.90 979
2392.36 1082
2392.83 951
2393.29 1014
2393.75 1022
2394.21 1071
2394.67 996
2395.13 950
2395.59 957
2396.05 909
2396.52 901
2396.98 899
2397.44 1009
2397.90 949
2398.36 1028
2398.82 884
2399.28 849
2399.75 873
2400.21 919
2400.67 872
2401.13 984
2401.59 919
2402.06 843
2402.52 787
2402.98 855
2403.44 900
2403.90 893
2404.37 908
2404.83 954
2405.29 809
2405.75 847
2406.21 884
2406.68 1022
2407.14 881
2407.60 952
2408.06 970
2408.53 931
2408.99 845
2409.45 947
2409.91 911
2410.38 839
2410.84 949
2411.30 947
2411.77 912
2412.23 915
2412.69 851
2413.15 886
2413.62 959
2414.08 941
2414.54 858
2415.01 907
2415.47 957
2415.93 1001
2416.40 1050
2416.86 1017
2417.32 1090
2417.79 1070
2418.25 1057
2418.71 1156
2419.18 1175
2419.64 1083
2420.10 1002
2420.57 1002
2421.03 1048
2421.50 992
2421.96 987
2422.42 1091
2422.89 863
2423.35 894
2423.81 918
2424.28 991
2424.74 982
2425.21 1018
2425.67 911
2426.14 1006
2426.60 968
2427.06 902
2427.53 915
2427.99 967
2428.46 874
2428.92 962
2429.39 977
2429.85 988
2430.32 925
2430.78 898
2431.24 946
2431.71 1008
2432.17 906
2432.64 987
2433.10 886
2433.57 812
2434.03 876
2434.50 1031
2434.96 1010
2435.43 963
2435.89 942
2436.36 1039
2436.82 977
2437.29 867
2437.76 947
2438.22 900
2438.69 863
2439.15 855
2439.62 900
2440.08 911
2440.55 1018
2441.01 1011
2441.48 1159
2441.95 1023
2442.41 962
2442.88 987
2443.34 1053
2443.81 972
2444.27 958
2444.74 931
2445.21 904
2445.67 928
2446.14 941
2446.60 954
2447.07 911
2447.54 871
2448.00 873
2448.47 833
2448.94 883
2449.40 889
2449.87 847
2450.34 818
2450.80 914
2451.27 945
2451.74 969
2452.20 970
2452.67 893
2453.14 841
2453.60 880
2454.07 936
2454.54 885
2455.00 852
2455.47 871
2455.94 885
2456.40 878
2456.87 866
2457.34 895
2457.81 881
2458.27 899
2458.74 845
2459.21 819
2459.68 788
2460.14 819
2460.61 919
2461.08 873
2461.55 881
2462.01 910
2462.48 889
2462.95 877
2463.42 887
2463.88 890
2464.35 872
2464.82 898
2465.29 880
2465.76 852
2466.22 817
2466.69 966
2467.16 995
2467.63 925
2468.10 868
2468.57 842
2469.03 929
2469.50 922
2469.97 897
2470.44 755
2470.91 846
2471.38 968
2471.84 891
2472.31 789
2472.78 783
2473.25 725
2473.72 751
2474.19 788
2474.66 883
2475.13 884
2475.59 870
2476.06 899
2476.53 834
2477.00 813
2477.47 855
2477.94 907
2478.41 765
2478.88 830
2479.35 861
2479.82 958
2480.29 876
2480.76 854
2481.23 925
2481.69 742
2482.16 851
2482.63 688
2483.10 902
2483.57 947
2484.04 920
2484.51 884
2484.98 925
2485.45 948
2485.92 961
2486.39 1018
2486.86 980
2487.33 1100
2487.80 1034
2488.27 937
2488.74 1069
2489.21 1165
2489.68 1187
2490.15 1126
2490.62 1161
2491.09 1005
2491.56 997
2492.04 1025
2492.51 1008
2492.98 1102
2493.45 1061
2493.92 1088
2494.39 957
2494.86 964
2495.33 1020
2495.80 1041
2496.27 992
2496.74 1024
2497.21 1029
2497.68 915
2498.16 891
2498.63 943
2499.10 898
2499.57 917
2500.04 903
2500.51 895
2500.98 883
2501.45 856
2501.93 821
2502.40 859
2502.87 924
2503.34 998
2503.81 879
2504.28 832
2504.76 804
2505.23 861
2505.70 822
2506.17 938
2506.64 991
2507.11 1013
2507.59 897
2508.06 871
2508.53 1007
2509.00 1064
2509.47 887
2509.95 974
2510.42 1021
2510.89 959
2511.36 1065
2511.84 973
2512.31 949
2512.78 1065
2513.25 1087
2513.73 1138
2514.20 1090
2514.67 1050
2515.14 1065
2515.62 1034
2516.09 988
2516.56 1032
2517.03 997
2517.51 971
2517.98 851
2518.45 993
2518.93 974
2519.40 1054
2519.87 1104
2520.35 1006
2520.82 905
2521.29 1101
2521.77 1017
2522.24 1048
2522.71 999
2523.19 944
2523.66 1003
2524.13 835
2524.61 802
2525.08 807
2525.55 894
2526.03 899
2526.50 982
2526.97 846
2527.45 886
2527.92 827
2528.40 811
2528.87 819
2529.34 895
2529.82 897
2530.29 874
2530.77 945
2531.24 954
2531.71 927
2532.19 1051
2532.66 1033
2533.14 1030
2533.61 930
2534.09 1025
2534.56 901
2535.04 922
2535.51 940
2535.98 962
2536.46 911
2536.93 898
2537.41 951
2537.88 1002
2538.36 921
2538.83 927
2539.31 1107
2539.78 1023
2540.26 950
2540.73 983
2541.21 895
2541.68 989
2542.16 935
2542.63 1025
2543.11 878
2543.59 946
2544.06 996
2544.54 1061
2545.01 1019
2545.49 992
2545.96 1079
2546.44 1078
2546.91 1145
2547.39 985
2547.87 921
2548.34 957
2548.82 1077
2549.29 1104
2549.77 1022
2550.24 1038
2550.72 1094
2551.20 1134
2551.67 1061
2552.15 1011
2552.62 984
2553.10 979
2553.58 1143
2554.05 1031
2554.53 1048
2555.01 1030
2555.48 962
2555.96 964
2556.44 961
2556.91 1015
2557.39 877
2557.87 974
2558.34 932
2558.82 980
2559.30 942
2559.77 980
2560.25 981
2560.73 925
2561.20 853
2561.68 863
2562.16 969
2562.64 1000
2563.11 842
2563.59 923
2564.07 873
2564.54 834
2565.02 936
2565.50 891
2565.98 933
2566.45 916
2566.93 1012
2567.41 981
2567.89 844
2568.36 906
2568.84 952
2569.32 920
2569.80 857
2570.28 892
2570.75 873
2571.23 932
2571.71 875
2572.19 829
2572.66 834
2573.14 863
2573.62 890
2574.10 927
2574.58 891
2575.06 931
2575.53 857
2576.01 776
2576.49 932
2576.97 925
2577.45 912
2577.93 877
2578.40 927
2578.88 861
2579.36 892
2579.84 830
2580.32 859
2580.80 805
2581.28 838
2581.76 928
2582.24 940
2582.71 873
2583.19 865
2583.67 853
2584.15 877
2584.63 873
2585.11 812
2585.59 810
2586.07 846
2586.55 850
2587.03 756
2587.51 832
2587.99 898
2588.47 847
2588.95 916
2589.42 960
2589.90 981
2590.38 985
2590.86 906
2591.34 981
2591.82 997
2592.30 929
2592.78 1013
2593.26 976
2593.74 931
2594.22 984
2594.70 1024
2595.18 910
2595.66 863
2596.14 831
2596.62 903
2597.10 856
2597.58 872
2598.07 792
2598.55 837
2599.03 871
2599.51 828
2599.99 830
2600.47 852
2600.95 887
2601.43 867
2601.91 863
2602.39 909
2602.87 889
2603.35 845
2603.83 824
2604.31 848
2604.80 905
2605.28 879
2605.76 872
2606.24 916
2606.72 921
2607.20 845
2607.68 824
2608.16 853
2608.65 957
2609.13 1006
2609.61 827
2610.09 864
2610.57 821
2611.05 862
2611.53 820
2612.02 879
2612.50 916
2612.98 845
2613.46 792
2613.94 930
2614.43 986
2614.91 863
2615.39 877
2615.87 844
2616.35 806
2616.84 866
2617.32 934
2617.80 886
2618.28 957
2618.77 927
2619.25 921
2619.73 966
2620.21 943
2620.69 892
2621.18 917
2621.66 912
2622.14 935
2622.63 937
2623.11 836
2623.59 772
2624.07 837
2624.56 975
2625.04 906
2625.52 837
2626.01 788
2626.49 851
2626.97 932
2627.45 991
2627.94 1025
2628.42 913
2628.90 805
2629.39 774
2629.87 936
2630.35 923
2630.84 819
2631.32 1016
2631.80 1015
2632.29 870
2632.77 902
2633.26 944
2633.74 1015
2634.22 1022
2634.71 959
2635.19 904
2635.67 929
2636.16 863
2636.64 936
2637.13 867
2637.61 858
2638.09 892
2638.58 931
2639.06 983
2639.55 948
2640.03 853
2640.52 874
2641.00 854
2641.48 909
2641.97 985
2642.45 873
2642.94 793
2643.42 785
2643.91 749
2644.39 786
2644.88 808
2645.36 780
2645.85 933
2646.33 823
2646.82 799
2647.30 889
2647.79 955
2648.27 918
2648.76 903
2649.24 893
2649.73 921
2650.21 931
2650.70 886
2651.18 792
2651.67 842
2652.15 914
2652.64 907
2653.12 915
2653.61 935
2654.10 955
2654.58 884
2655.07 850
2655.55 828
2656.04 929
2656.52 943
2657.01 912
2657.50 932
2657.98 985
2658.47 981
2658.95 910
2659.44 850
2659.93 895
2660.41 812
2660.90 884
2661.38 927
2661.87 787
2662.36 777
2662.84 870
2663.33 923
2663.82 900
2664.30 952
2664.79 919
2665.28 852
2665.76 828
2666.25 772
2666.74 764
2667.22 809
2667.71 844
2668.20 832
2668.68 999
2669.17 916
2669.66 845
2670.14 849
2670.63 876
2671.12 1058
2671.61 981
2672.09 981
2672.58 919
2673.07 997
2673.55 1028
2674.04 1009
2674.53 1008
2675.02 1040
2675.50 922
2675.99 962
2676.48 996
2676.97 1021
2677.46 1042
2677.94 997
2678.43 1053
2678.92 972
2679.41 945
2679.89 883
2680.38 894
2680.87 946
2681.36 873
2681.85 830
2682.33 894
2682.82 838
2683.31 807
2683.80 859
2684.29 816
2684.78 809
2685.26 893
2685.75 892
2686.24 798
2686.73 816
2687.22 797
2687.71 888
2688.20 814
2688.68 785
2689.17 856
2689.66 879
2690.15 876
2690.64 887
2691.13 903
2691.62 971
2692.11 854
2692.60 842
2693.09 853
2693.57 815
2694.06 841
2694.55 824
2695.04 843
2695.53 829
2696.02 813
2696.51 774
2697.00 834
2697.49 744
2697.98 771
2698.47 847
2698.96 870
2699.45 820
2699.94 784
2700.43 800
2700.92 785
2701.41 902
2701.90 852
2702.39 930
2702.88 973
2703.37 1020
2703.86 902
2704.35 951
2704.84 907
2705.33 919
2705.82 900
2706.31 916
2706.80 911
2707.29 867
2707.78 793
2708.27 829
2708.76 724
2709.25 780
2709.74 834
2710.23 742
2710.72 793
2711.21 765
2711.71 737
2712.20 806
2712.69 824
2713.18 725
2713.67 811
2714.16 917
2714.65 957
2715.14 778
2715.63 797
2716.12 820
2716.62 818
2717.11 816
2717.60 732
2718.09 806
2718.58 788
2719.07 887
2719.56 858
2720.06 788
2720.55 915
2721.04 902
2721.53 946
2722.02 945
2722.51 865
2723.01 880
2723.50 873
2723.99 920
2724.48 922
2724.97 954
2725.47 824
2725.96 850
2726.45 766
2726.94 803
2727.44 845
2727.93 855
2728.42 914
2728.91 858
2729.40 825
2729.90 843
2730.39 794
2730.88 845
2731.37 1007
2731.87 789
2732.36 768
2732.85 820
2733.35 819
2733.84 840
2734.33 773
2734.82 832
2735.32 930
2735.81 934
2736.30 858
2736.80 897
2737.29 940
2737.78 1014
2738.28 863
2738.77 845
2739.26 908
2739.76 908
2740.25 903
2740.74 837
2741.24 847
2741.73 829
2742.22 868
2742.72 777
2743.21 808
2743.70 810
2744.20 854
2744.69 833
2745.19 830
2745.68 875
2746.17 879
2746.67 800
2747.16 942
2747.66 790
2748.15 782
2748.64 845
2749.14 893
2749.63 901
2750.13 940
2750.62 818
2751.12 924
2751.61 737
2752.10 680
2752.60 792
2753.09 798
2753.59 807
2754.08 939
2754.58 919
2755.07 810
2755.57 895
2756.06 807
2756.56 839
2757.05 880
2757.55 920
2758.04 904
2758.54 871
2759.03 867
2759.53 898
2760.02 953
2760.52 830
2761.01 940
2761.51 1004
2762.00 830
2762.50 802
2762.99 835
2763.49 928
2763.99 924
2764.48 908
2764.98 917
2765.47 822
2765.97 742
2766.46 799
2766.96 898
2767.46 808
2767.95 923
2768.45 811
2768.94 724
2769.44 800
2769.94 767
2770.43 827
2770.93 809
2771.42 792
2771.92 827
2772.42 893
2772.91 912
2773.41 857
2773.91 998
2774.40 1020
2774.90 1019
2775.40 1091
2775.89 1109
2776.39 994
2776.89 1008
2777.38 1165
2777.88 1133
2778.38 1061
2778.87 1101
2779.37 1016
2779.87 955
2780.36 972
2780.86 938
2781.36 924
2781.85 888
2782.35 950
2782.85 879
2783.35 883
2783.84 853
2784.34 765
2784.84 761
2785.34 764
2785.83 849
2786.33 820
2786.83 749
2787.33 858
2787.82 814
2788.32 794
2788.82 794
2789.32 811
2789.81 886
2790.31 845
2790.81 829
2791.31 810
2791.81 834
2792.30 779
2792.80 822
2793.30 821
2793.80 825
2794.30 819
2794.80 851
2795.29 848
2795.79 788
2796.29 781
2796.79 815
2797.29 803
2797.79 779
2798.29 774
2798.78 842
2799.28 878
2799.78 826
2800.28 733
2800.78 821
2801.28 865
2801.78 780
2802.28 722
2802.77 720
2803.27 744
2803.77 875
2804.27 859
2804.77 843
2805.27 830
2805.77 947
2806.27 861
2806.77 930
2807.27 868
2807.77 873
2808.27 942
2808.77 959
2809.27 879
2809.77 832
2810.27 860
2810.77 878
2811.27 858
2811.76 911
2812.26 808
2812.76 858
2813.26 873
2813.76 809
2814.26 857
2814.76 796
2815.26 808
2815.76 842
2816.27 875
2816.77 827
2817.27 864
2817.77 841
2818.27 802
2818.77 866
2819.27 863
2819.77 835
2820.27 777
2820.77 840
2821.27 932
2821.77 909
2822.27 837
2822.77 827
2823.27 783
2823.77 753
2824.27 711
2824.78 826
2825.28 789
2825.78 825
2826.28 815
2826.78 760
2827.28 914
2827.78 852
2828.28 871
2828.79 720
2829.29 781
2829.79 835
2830.29 789
2830.79 743
2831.29 856
2831.79 890
2832.30 830
2832.80 847
2833.30 959
2833.80 929
2834.30 846
2834.80 881
2835.31 895
2835.81 860
2836.31 790
2836.81 840
2837.31 839
2837.82 870
2838.32 886
2838.82 859
2839.32 868
2839.83 866
2840.33 847
2840.83 914
2841.33 861
2841.84 941
2842.34 850
2842.84 773
2843.34 930
2843.85 875
2844.35 883
2844.85 938
2845.35 1019
2845.86 987
2846.36 903
2846.86 888
2847.37 956
2847.87 1067
2848.37 1045
2848.87 999
2849.38 1103
2849.88 1164
2850.38 1038
2850.89 1073
2851.39 1033
2851.89 875
2852.40 967
2852.90 905
2853.40 873
2853.91 912
2854.41 804
2854.92 824
2855.42 832
2855.92 863
2856.43 868
2856.93 886
2857.43 971
2857.94 939
2858.44 905
2858.95 923
2859.45 809
2859.95 783
2860.46 900
2860.96 848
2861.47 843
2861.97 799
2862.48 784
2862.98 760
2863.48 662
2863.99 780
2864.49 825
2865.00 839
2865.50 835
2866.01 867
2866.51 762
2867.02 710
2867.52 763
2868.03 810
2868.53 795
2869.04 829
2869.54 841
2870.05 801
2870.55 909
2871.06 868
2871.56 976
2872.07 932
2872.57 920
2873.08 953
2873.58 972
2874.09 962
2874.59 884
2875.10 1005
2875.60 965
2876.11 896
2876.61 932
2877.12 954
2877.63 998
2878.13 968
2878.64 880
2879.14 855
2879.65 844
2880.15 847
2880.66 802
2881.17 862
2881.67 918
2882.18 905
2882.68 901
2883.19 954
2883.70 870
2884.20 894
2884.71 891
2885.22 959
2885.72 986
2886.23 1090
2886.74 990
2887.24 1070
2887.75 1040
2888.25 1189
2888.76 1233
2889.27 1281
2889.77 1308
2890.28 1219
2890.79 1078
2891.30 1104
2891.80 1128
2892.31 1203
2892.82 1160
2893.32 1285
2893.83 1342
2894.34 1219
2894.84 1364
2895.35 1476
2895.86 1409
2896.37 1479
2896.87 1548
2897.38 1312
2897.89 1218
2898.40 1306
2898.90 1220
2899.41 1093
2899.92 1042
2900.43 1014
2900.93 1007
2901.44 1127
2901.95 1136
2902.46 1154
2902.96 1071
2903.47 1273
2903.98 1203
2904.49 1125
2905.00 1114
2905.50 1195
2906.01 1249
2906.52 1168
2907.03 1228
2907.54 1209
2908.05 1146
2908.55 1109
2909.06 1080
2909.57 953
2910.08 1032
2910.59 971
2911.10 932
2911.61 1009
2912.11 933
2912.62 971
2913.13 992
2913.64 1033
2914.15 864
2914.66 893
2915.17 969
2915.68 975
2916.19 940
2916.69 972
2917.20 890
2917.71 927
2918.22 893
2918.73 977
2919.24 880
2919.75 856
2920.26 884
2920.77 888
2921.28 930
2921.79 909
2922.30 889
2922.81 931
2923.32 857
2923.83 902
2924.34 1011
2924.85 907
2925.36 997
2925.87 970
2926.38 878
2926.89 886
2927.40 952
2927.91 950
2928.42 909
2928.93 817
2929.44 827
2929.95 943
2930.46 957
2930.97 888
2931.48 760
2931.99 862
2932.50 904
2933.01 950
2933.52 835
2934.03 901
2934.54 895
2935.05 796
2935.56 892
2936.07 980
2936.58 893
2937.09 942
2937.60 975
2938.12 939
2938.63 1019
2939.14 911
2939.65 760
2940.16 901
2940.67 906
2941.18 890
2941.69 857
2942.20 871
2942.72 876
2943.23 904
2943.74 888
2944.25 825
2944.76 870
2945.27 938
2945.79 981
2946.30 940
2946.81 957
2947.32 958
2947.83 938
2948.34 899
2948.86 918
2949.37 840
2949.88 801
2950.39 874
2950.90 829
2951.42 967
2951.93 1066
2952.44 960
2952.95 834
2953.46 890
2953.98 848
2954.49 890
2955.00 882
2955.51 935
2956.03 839
2956.54 761
2957.05 793
2957.56 800
2958.08 787
2958.59 923
2959.10 809
2959.62 856
2960.13 839
2960.64 909
2961.15 849
2961.67 903
2962.18 970
2962.69 866
2963.21 849
2963.72 914
2964.23 953
2964.75 951
2965.26 970
2965.77 959
2966.29 854
2966.80 925
2967.31 984
2967.83 906
2968.34 913
2968.85 914
2969.37 830
2969.88 887
2970.40 844
2970.91 780
2971.42 877
2971.94 874
2972.45 896
2972.96 863
2973.48 828
2973.99 822
2974.51 918
2975.02 1017
2975.54 967
2976.05 813
2976.56 904
2977.08 960
2977.59 921
2978.11 916
2978.62 917
2979.14 933
2979.65 931
2980.16 901
2980.68 952
2981.19 942
2981.71 980
2982.22 1021
2982.74 970
2983.25 1038
2983.77 1138
2984.28 1108
2984.80 1159
2985.31 1086
2985.83 1085
2986.34 1135
2986.86 1273
2987.37 1181
2987.89 1199
2988.40 1312
2988.92 1317
2989.44 1207
2989.95 1248
2990.47 1264
2990.98 1175
2991.50 1196
2992.01 1197
2992.53 1247
2993.04 1346
2993.56 1177
2994.08 1184
2994.59 1292
2995.11 1304
2995.62 1291
2996.14 1308
2996.66 1410
2997.17 1362
2997.69 1346
2998.20 1479
2998.72 1534
2999.24 1551
2999.75 1657
3000.27 1547
3000.79 1508
3001.30 1804
3001.82 2014
3002.33 2371
3002.85 2823
3003.37 3671
3003.88 3965
3004.40 4325
3004.92 4459
3005.43 4711
3005.95 4887
3006.47 5049
3006.99 4968
3007.50 4061
3008.02 3788
3008.54 3717
3009.05 3317
3009.57 2764
3010.09 2348
3010.60 1965
3011.12 1758
3011.64 1539
3012.16 1446
3012.67 1317
3013.19 1321
3013.71 1362
3014.23 1213
3014.74 1307
3015.26 1387
3015.78 1270
3016.30 1389
3016.82 1323
3017.33 1308
3017.85 1297
3018.37 1325
3018.89 1213
3019.40 1306
3019.92 1227
3020.44 1264
3020.96 1294
3021.48 1371
3022.00 1280
3022.51 1234
3023.03 1274
3023.55 1191
3024.07 1206
3024.59 1426
3025.11 1365
3025.62 1466
3026.14 1398
3026.66 1197
3027.18 1189
3027.70 1222
3028.22 1088
3028.74 1060
3029.25 1159
3029.77 1055
3030.29 1076
3030.81 987
3031.33 1038
3031.85 1048
3032.37 1048
3032.89 1032
3033.41 1151
3033.93 1101
3034.45 1030
3034.96 1086
3035.48 1094
3036.00 1069
3036.52 1025
3037.04 992
3037.56 959
3038.08 980
3038.60 1043
3039.12 1030
3039.64 989
3040.16 984
3040.68 994
3041.20 907
3041.72 866
3042.24 893
3042.76 1020
3043.28 949
3043.80 1029
3044.32 977
3044.84 970
3045.36 977
3045.88 1007
3046.40 975
3046.92 953
3047.44 903
3047.96 896
3048.48 872
3049.00 906
3049.52 963
3050.04 943
3050.56 915
3051.09 926
3051.61 944
3052.13 1009
3052.65 940
3053.17 978
3053.69 889
3054.21 825
3054.73 908
3055.25 1022
3055.77 981
3056.29 907
3056.82 1021
3057.34 1076
3057.86 1063
3058.38 1082
3058.90 922
3059.42 995
3059.94 1028
3060.47 1061
3060.99 908
3061.51 915
3062.03 1071
3062.55 984
3063.07 835
3063.60 955
3064.12 1050
3064.64 972
3065.16 973
3065.68 1036
3066.21 987
3066.73 1030
3067.25 1119
3067.77 1138
3068.29 1030
3068.82 1017
3069.34 961
3069.86 962
3070.38 1036
3070.90 1059
3071.43 1049
3071.95 1041
3072.47 977
3072.99 1038
3073.52 1009
3074.04 1021
3074.56 1116
3075.09 1173
3075.61 1103
3076.13 1126
3076.65 1123
3077.18 1305
3077.70 1256
3078.22 1328
3078.75 1438
3079.27 1494
3079.79 1398
3080.32 1334
3080.84 1511
3081.36 1461
3081.89 1366
3082.41 1457
3082.93 1561
3083.46 1488
3083.98 1456
3084.50 1331
3085.03 1341
3085.55 1426
3086.07 1351
3086.60 1344
3087.12 1305
3087.64 1292
3088.17 1194
3088.69 1218
3089.22 1272
3089.74 1105
3090.26 1109
3090.79 1298
3091.31 1146
3091.84 1053
3092.36 1129
3092.89 1265
3093.41 1262
3093.93 1267
3094.46 1377
3094.98 1443
3095.51 1343
3096.03 1423
3096.56 1649
3097.08 1516
3097.61 1538
3098.13 1649
3098.66 1819
3099.18 2109
3099.70 2512
3100.23 2956
3100.75 3574
3101.28 4113
3101.80 4968
3102.33 5309
3102.85 6018
3103.38 6668
3103.91 7061
3104.43 7094
3104.96 6450
3105.48 6269
3106.01 5299
3106.53 4426
3107.06 3826
3107.58 3162
3108.11 2707
3108.63 2426
3109.16 1928
3109.69 1932
3110.21 1724
3110.74 1691
3111.26 1567
3111.79 1551
3112.31 1510
3112.84 1652
3113.37 1627
3113.89 1578
3114.42 1570
3114.94 1468
3115.47 1229
3116.00 1293
3116.52 1388
3117.05 1324
3117.58 1309
3118.10 1438
3118.63 1349
3119.16 1168
3119.68 1095
3120.21 1171
3120.73 1304
3121.26 1259
3121.79 1406
3122.31 1339
3122.84 1382
3123.37 1341
3123.90 1356
3124.42 1334
3124.95 1226
3125.48 1218
3126.00 1103
3126.53 1104
3127.06 959
3127.58 1035
3128.11 1053
3128.64 994
3129.17 1015
3129.69 1055
3130.22 925
3130.75 986
3131.28 1088
3131.80 1070
3132.33 966
3132.86 999
3133.39 1073
3133.91 1120
3134.44 1121
3134.97 930
3135.50 976
3136.03 967
3136.55 886
3137.08 919
3137.61 946
3138.14 936
3138.67 1016
3139.19 941
3139.72 990
3140.25 978
3140.78 1106
3141.31 905
3141.84 882
3142.36 882
3142.89 953
3143.42 1114
3143.95 1020
3144.48 990
3145.01 992
3145.54 939
3146.06 923
3146.59 1076
3147.12 1116
3147.65 1225
3148.18 1237
3148.71 1190
3149.24 1358
3149.77 1363
3150.30 1240
3150.83 1156
3151.35 1232
3151.88 1194
3152.41 1172
3152.94 1107
3153.47 1239
3154.00 1160
3154.53 1121
3155.06 1041
3155.59 994
3156.12 993
3156.65 1077
3157.18 1025
3157.71 936
3158.24 963
3158.77 1064
3159.30 1126
3159.83 1088
3160.36 1031
3160.89 1082
3161.42 1041
3161.95 971
3162.48 1018
3163.01 1046
3163.54 919
3164.07 948
3164.60 932
3165.13 1050
3165.66 1026
3166.19 952
3166.72 1000
3167.25 886
3167.78 875
3168.31 908
3168.84 1102
3169.37 995
3169.90 903
3170.44 913
3170.97 884
3171.50 862
3172.03 923
3172.56 944
3173.09 995
3173.62 1052
3174.15 1136
3174.68 1176
3175.21 1161
3175.75 1049
3176.28 1116
3176.81 1036
3177.34 1152
3177.87 1039
3178.40 976
3178.93 893
3179.47 946
3180.00 1000
3180.53 950
3181.06 940
3181.59 877
3182.12 936
3182.66 829
3183.19 889
3183.72 911
3184.25 866
3184.78 923
3185.32 925
3185.85 933
3186.38 942
3186.91 952
3187.44 1021
3187.98 1022
3188.51 882
3189.04 972
3189.57 922
3190.11 974
3190.64 1021
3191.17 1002
3191.70 957
3192.24 982
3192.77 978
3193.30 973
3193.84 847
3194.37 937
3194.90 870
3195.43 816
3195.97 944
3196.50 973
3197.03 925
3197.57 875
3198.10 897
3198.63 927
3199.17 987
3199.70 924
3200.23 1066
3200.77 1133
3201.30 1135
3201.83 1003
3202.37 1158
3202.90 1133
3203.43 1108
3203.97 1067
3204.50 1085
3205.03 1048
3205.57 1047
3206.10 1099
3206.63 1122
3207.17 1091
3207.70 1162
3208.24 1185
3208.77 1224
3209.30 1233
3209.84 1327
3210.37 1268
3210.91 1261
3211.44 1254
3211.98 1328
3212.51 1491
3213.04 1428
3213.58 1292
3214.11 1254
3214.65 1208
3215.18 1128
3215.72 1014
3216.25 998
3216.79 1052
3217.32 1126
3217.86 1024
3218.39 969
3218.93 1003
3219.46 1017
3220.00 1085
3220.53 1024
3221.07 968
3221.60 1081
3222.14 1130
3222.67 1073
3223.21 1209
3223.74 1201
3224.28 1343
3224.81 1422
3225.35 1380
3225.88 1348
3226.42 1388
3226.95 1391
3227.49 1231
3228.02 1113
3228.56 1171
3229.10 1181
3229.63 1173
3230.17 1179
3230.70 1287
3231.24 1384
3231.78 1288
3232.31 1349
3232.85 1311
3233.38 1408
3233.92 1481
3234.46 1388
3234.99 1346
3235.53 1375
3236.06 1542
3236.60 1397
3237.14 1426
3237.67 1393
3238.21 1424
3238.75 1479
3239.28 1452
3239.82 1415
3240.36 1326
3240.89 1386
3241.43 1341
3241.97 1241
3242.50 1258
3243.04 1352
3243.58 1307
3244.11 1400
3244.65 1527
3245.19 1422
3245.72 1467
3246.26 1511
3246.80 1479
3247.34 1452
3247.87 1588
3248.41 1601
3248.95 1602
3249.49 1470
3250.02 1552
3250.56 1435
3251.10 1366
3251.64 1464
3252.17 1551
3252.71 1463
3253.25 1386
3253.79 1412
3254.32 1452
3254.86 1537
3255.40 1545
3255.94 1528
3256.48 1664
3257.01 1699
3257.55 1600
3258.09 1705
3258.63 1933
3259.17 1995
3259.70 2164
3260.24 2357
3260.78 2488
3261.32 2758
3261.86 3089
3262.40 3369
3262.93 3655
3263.47 4208
3264.01 4848
3264.55 5250
3265.09 5483
3265.63 5854
3266.17 5930
3266.71 6169
3267.24 6277
3267.78 6649
3268.32 6322
3268.86 5993
3269.40 5518
3269.94 5030
3270.48 4156
3271.02 3539
3271.56 3042
3272.10 2636
3272.64 2444
3273.18 2120
3273.71 2039
3274.25 1952
3274.79 1918
3275.33 1934
3275.87 1804
3276.41 1731
3276.95 1783
3277.49 1798
3278.03 1835
3278.57 1714
3279.11 1644
3279.65 1694
3280.19 1635
3280.73 1604
3281.27 1717
3281.81 1737
3282.35 1613
3282.89 1662
3283.43 1719
3283.97 1689
3284.51 1628
3285.05 1722
3285.59 1748
3286.13 1655
3286.67 1705
3287.21 1927
3287.75 1686
3288.30 1907
3288.84 1905
3289.38 1934
3289.92 1816
3290.46 1817
3291.00 1783
3291.54 1865
3292.08 2040
3292.62 2082
3293.16 2324
3293.70 2680
3294.24 2648
3294.79 2929
3295.33 2961
3295.87 3191
3296.41 3127
3296.95 3126
3297.49 3080
3298.03 2867
3298.57 2924
3299.12 2529
3299.66 2503
3300.20 2347
3300.74 2202
3301.28 2348
3301.82 2210
3302.37 1964
3302.91 2045
3303.45 2170
3303.99 2085
3304.53 2230
3305.08 1986
3305.62 1990
3306.16 2004
3306.70 1944
3307.24 1823
3307.79 1685
3308.33 1656
3308.87 1749
3309.41 1825
3309.96 1706
3310.50 1568
3311.04 1521
3311.58 1689
3312.13 1746
3312.67 1717
3313.21 1764
3313.75 1914
3314.30 2029
3314.84 2079
3315.38 2159
3315.92 2275
3316.47 2308
3317.01 2362
3317.55 2474
3318.10 2534
3318.64 2456
3319.18 2367
3319.73 2426
3320.27 2537
3320.81 2446
3321.36 2524
3321.90 2636
3322.44 2704
3322.99 2533
3323.53 2444
3324.07 2417
3324.62 2335
3325.16 2222
3325.70 2149
3326.25 2213
3326.79 2213
3327.34 2137
3327.88 2269
3328.42 2274
3328.97 2353
3329.51 2722
3330.06 2919
3330.60 3622
3331.14 4871
3331.69 6572
3332.23 8545
3332.78 10459
3333.32 12942
3333.86 15798
3334.41 18514
3334.95 20678
3335.50 23282
3336.04 24979
3336.59 25645
3337.13 25459
3337.68 25018
3338.22 23600
3338.77 20972
3339.31 18672
3339.86 15774
3340.40 12977
3340.94 10360
3341.49 8480
3342.03 6756
3342.58 5453
3343.13 4334
3343.67 3487
3344.22 3181
3344.76 3022
3345.31 2826
3345.85 2556
3346.40 2458
3346.94 2280
3347.49 2214
3348.03 2332
3348.58 2226
3349.12 2097
3349.67 2046
3350.22 2007
3350.76 2123
3351.31 2079
3351.85 2157
3352.40 2119
3352.94 2011
3353.49 2122
3354.04 2038
3354.58 2033
3355.13 1972
3355.67 1870
3356.22 1950
3356.77 1909
3357.31 2007
3357.86 1938
3358.41 1950
3358.95 1917
3359.50 1922
3360.05 2049
3360.59 1897
3361.14 1838
3361.68 1820
3362.23 1861
3362.78 1817
3363.33 1878
3363.87 1946
3364.42 1733
3364.97 1835
3365.51 1864
3366.06 2033
3366.61 1871
3367.15 1786
3367.70 1883
3368.25 1770
3368.79 1855
3369.34 2084
3369.89 1982
3370.44 1965
3370.98 2006
3371.53 2256
3372.08 2442
3372.63 2643
3373.17 2589
3373.72 2816
3374.27 2902
3374.82 2857
3375.36 2853
3375.91 2681
3376.46 2605
3377.01 2334
3377.56 2162
3378.10 1979
3378.65 1874
3379.20 1878
3379.75 1828
3380.30 1760
3380.84 1519
3381.39 1454
3381.94 1478
3382.49 1439
3383.04 1374
3383.59 1391
3384.13 1404
3384.68 1424
3385.23 1515
3385.78 1472
3386.33 1404
3386.88 1393
3387.43 1297
3387.97 1268
3388.52 1256
3389.07 1357
3389.62 1353
3390.17 1281
3390.72 1347
3391.27 1334
3391.82 1414
3392.37 1302
3392.92 1307
3393.46 1368
3394.01 1320
3394.56 1342
3395.11 1465
3395.66 1381
3396.21 1281
3396.76 1421
3397.31 1419
3397.86 1417
3398.41 1381
3398.96 1423
3399.51 1422
3400.06 1368
3400.61 1263
3401.16 1359
3401.71 1279
3402.26 1200
3402.81 1215
3403.36 1230
3403.91 1177
3404.46 1275
3405.01 1146
3405.56 1127
3406.11 1211
3406.66 1091
3407.21 1193
3407.76 1213
3408.31 1204
3408.86 1196
3409.41 1175
3409.96 1252
3410.51 1289
3411.06 1323
3411.61 1437
3412.16 1406
3412.71 1362
3413.27 1399
3413.82 1527
3414.37 1403
3414.92 1340
3415.47 1308
3416.02 1273
3416.57 1264
3417.12 1212
3417.67 1191
3418.22 1165
3418.78 1071
3419.33 1119
3419.88 1119
3420.43 1140
3420.98 1169
3421.53 1217
3422.08 1359
3422.64 1379
3423.19 1297
3423.74 1535
3424.29 1524
3424.84 1456
3425.39 1438
3425.95 1377
3426.50 1403
3427.05 1339
3427.60 1229
3428.15 1241
3428.71 1190
3429.26 1105
3429.81 1078
3430.36 1127
3430.91 1105
3431.47 1016
3432.02 947
3432.57 1098
3433.12 988
3433.68 1068
3434.23 1168
3434.78 1015
3435.33 1013
3435.89 1109
3436.44 1175
3436.99 1123
3437.54 1153
3438.10 1238
3438.65 1115
3439.20 1111
3439.76 1019
3440.31 1074
3440.86 1091
3441.42 1219
3441.97 1205
3442.52 1072
3443.07 1242
3443.63 1254
3444.18 1205
3444.73 1073
3445.29 1077
3445.84 1056
3446.39 1002
3446.95 951
3447.50 943
3448.06 1073
3448.61 1042
3449.16 998
3449.72 893
3450.27 942
3450.82 1004
3451.38 963
3451.93 950
3452.49 945
3453.04 1036
3453.59 974
3454.15 1005
3454.70 931
3455.26 955
3455.81 1080
3456.36 964
3456.92 1058
3457.47 1188
3458.03 1117
3458.58 1054
3459.14 1098
3459.69 1053
3460.25 1062
3460.80 983
3461.36 1085
3461.91 1112
3462.46 1106
3463.02 1125
3463.57 1034
3464.13 1018
3464.68 1056
3465.24 1110
3465.79 1068
3466.35 1070
3466.90 1054
3467.46 1058
3468.02 1141
3468.57 1180
3469.13 1198
3469.68 1168
3470.24 1151
3470.79 1169
3471.35 1179
3471.90 1205
3472.46 1219
3473.01 1082
3473.57 1210
3474.13 1238
3474.68 1223
3475.24 1273
3475.79 1239
3476.35 1311
3476.90 1263
3477.46 1243
3478.02 1296
3478.57 1387
3479.13 1273
3479.68 1358
3480.24 1382
3480.80 1415
3481.35 1413
3481.91 1433
3482.47 1500
3483.02 1684
3483.58 1589
3484.14 1663
3484.69 1600
3485.25 1730
3485.81 1547
3486.36 1559
3486.92 1613
3487.48 1824
3488.03 2331
3488.59 2699
3489.15 3151
3489.70 3911
3490.26 4506
3490.82 5044
3491.37 5841
3491.93 6156
3492.49 6372
3493.05 6641
3493.60 6807
3494.16 6120
3494.72 5665
3495.27 4793
3495.83 4438
3496.39 3764
3496.95 2936
3497.50 2472
3498.06 2251
3498.62 2134
3499.18 2124
3499.74 2028
3500.29 2163
3500.85 2232
3501.41 2072
3501.97 2012
3502.52 2129
3503.08 2269
3503.64 2339
3504.20 2628
3504.76 2658
3505.32 2778
3505.87 2579
3506.43 2707
3506.99 2528
3507.55 2550
3508.11 2397
3508.67 2159
3509.22 1995
3509.78 1810
3510.34 1798
3510.90 1668
3511.46 1500
3512.02 1625
3512.58 1593
3513.13 1334
3513.69 1397
3514.25 1353
3514.81 1342
3515.37 1229
3515.93 1217
3516.49 1247
3517.05 1093
3517.61 966
3518.17 1030
3518.73 1039
3519.28 1126
3519.84 1119
3520.40 1083
3520.96 1112
3521.52 1135
3522.08 1481
3522.64 1351
3523.20 1303
3523.76 1316
3524.32 1203
3524.88 1179
3525.44 1226
3526.00 1249
3526.56 992
3527.12 1152
3527.68 1100
3528.24 1050
3528.80 1053
3529.36 992
3529.92 1094
3530.48 1068
3531.04 1073
3531.60 1082
3532.16 1077
3532.72 1065
3533.28 1067
3533.84 1057
3534.40 1093
3534.96 994
3535.52 1072
3536.08 1075
3536.65 1041
3537.21 1024
3537.77 972
3538.33 1055
3538.89 1045
3539.45 934
3540.01 1045
3540.57 1046
3541.13 1101
3541.69 1096
3542.25 1146
3542.82 1167
3543.38 1054
3543.94 1093
3544.50 1027
3545.06 1083
3545.62 1074
3546.18 1017
3546.75 1014
3547.31 1010
3547.87 1084
3548.43 1078
3548.99 1084
3549.55 1032
3550.12 1073
3550.68 1056
3551.24 1010
3551.80 996
3552.36 887
3552.92 897
3553.49 771
3554.05 871
3554.61 960
3555.17 1027
3555.74 890
3556.30 926
3556.86 914
3557.42 927
3557.98 898
3558.55 976
3559.11 971
3559.67 991
3560.23 990
3560.80 1019
3561.36 1015
3561.92 1027
3562.49 953
3563.05 963
3563.61 1003
3564.17 1094
3564.74 907
3565.30 893
3565.86 907
3566.43 853
3566.99 1023
3567.55 1042
3568.11 930
3568.68 937
3569.24 982
3569.80 866
3570.37 871
3570.93 959
3571.49 937
3572.06 930
3572.62 944
3573.19 898
3573.75 938
3574.31 997
3574.88 942
3575.44 946
3576.00 1070
3576.57 966
3577.13 1000
3577.70 1125
3578.26 1098
3578.82 1041
3579.39 1139
3579.95 1044
3580.52 998
3581.08 1031
3581.64 996
3582.21 936
3582.77 969
3583.34 1026
3583.90 1034
3584.47 1033
3585.03 1009
3585.60 1018
3586.16 903
3586.72 937
3587.29 898
3587.85 843
3588.42 910
3588.98 923
3589.55 976
3590.11 970
3590.68 994
3591.24 935
3591.81 945
3592.37 904
3592.94 835
3593.50 774
3594.07 786
3594.63 857
3595.20 808
3595.77 838
3596.33 794
3596.90 842
3597.46 844
3598.03 848
3598.59 814
3599.16 857
3599.72 871
3600.29 858
3600.86 923
3601.42 728
3601.99 836
3602.55 840
3603.12 773
3603.69 772
3604.25 751
3604.82 707
3605.38 815
3605.95 813
3606.52 779
3607.08 657
3607.65 746
3608.21 725
3608.78 666
3609.35 777
3609.91 809
3610.48 775
3611.05 807
3611.61 823
3612.18 823
3612.75 755
3613.31 710
3613.88 759
3614.45 828
3615.01 819
3615.58 725
3616.15 867
3616.72 883
3617.28 987
3617.85 965
3618.42 891
3618.98 917
3619.55 969
3620.12 970
3620.69 913
3621.25 981
3621.82 896
3622.39 859
3622.96 815
3623.52 831
3624.09 784
3624.66 909
3625.23 825
3625.79 826
3626.36 849
3626.93 878
3627.50 856
3628.06 809
3628.63 889
3629.20 878
3629.77 879
3630.34 923
3630.91 943
3631.47 917
3632.04 944
3632.61 1032
3633.18 938
3633.75 923
3634.31 919
3634.88 988
3635.45 1031
3636.02 925
3636.59 897
3637.16 926
3637.73 961
3638.29 916
3638.86 975
3639.43 1052
3640.00 986
3640.57 983
3641.14 1084
3641.71 995
3642.28 1045
3642.85 849
3643.42 944
3643.98 975
3644.55 947
3645.12 992
3645.69 910
3646.26 854
3646.83 974
3647.40 936
3647.97 840
3648.54 985
3649.11 1004
3649.68 1010
3650.25 1009
3650.82 1036
3651.39 1026
3651.96 1207
3652.53 1260
3653.10 1187
3653.67 1046
3654.24 1102
3654.81 1124
3655.38 1060
3655.95 1105
3656.52 1191
3657.09 1095
3657.66 1026
3658.23 1085
3658.80 1106
3659.37 1074
3659.94 1049
3660.51 1112
3661.08 1005
3661.65 963
3662.22 1065
3662.79 1182
3663.36 1201
3663.93 1318
3664.50 1360
3665.07 1304
3665.64 1363
3666.22 1357
3666.79 1299
3667.36 1254
3667.93 1200
3668.50 1214
3669.07 1123
3669.64 1096
3670.21 1090
3670.78 1068
3671.36 964
3671.93 995
3672.50 890
3673.07 945
3673.64 1081
3674.21 946
3674.78 915
3675.36 982
3675.93 1044
3676.50 1092
3677.07 1001
3677.64 956
3678.21 1042
3678.79 1150
3679.36 1018
3679.93 905
3680.50 892
3681.07 856
3681.65 963
3682.22 925
3682.79 785
3683.36 806
3683.94 778
3684.51 797
3685.08 769
3685.65 776
3686.23 855
3686.80 932
3687.37 847
3687.94 786
3688.52 798
3689.09 820
3689.66 872
3690.23 928
3690.81 881
3691.38 879
3691.95 865
3692.52 899
3693.10 875
3693.67 812
3694.24 764
3694.82 799
3695.39 793
3695.96 823
3696.54 823
3697.11 771
3697.68 774
3698.26 844
3698.83 849
3699.40 784
3699.98 826
3700.55 885
3701.12 851
3701.70 934
3702.27 834
3702.85 893
3703.42 812
3703.99 784
3704.57 802
3705.14 910
3705.71 966
3706.29 959
3706.86 951
3707.44 1048
3708.01 1043
3708.59 1039
3709.16 962
3709.73 889
3710.31 885
3710.88 988
3711.46 1028
3712.03 967
3712.61 941
3713.18 979
3713.75 990
3714.33 903
3714.90 851
3715.48 871
3716.05 905
3716.63 815
3717.20 835
3717.78 884
3718.35 886
3718.93 847
3719.50 854
3720.08 808
3720.65 776
3721.23 696
3721.80 839
3722.38 819
3722.95 758
3723.53 747
3724.11 753
3724.68 821
3725.26 832
3725.83 811
3726.41 733
3726.98 770
3727.56 682
3728.13 769
3728.71 789
3729.29 793
3729.86 751
3730.44 857
3731.01 902
3731.59 841
3732.17 859
3732.74 844
3733.32 889
3733.89 882
3734.47 752
3735.05 869
3735.62 968
3736.20 849
3736.77 676
3737.35 744
3737.93 854
3738.50 900
3739.08 760
3739.66 801
3740.23 848
3740.81 709
3741.39 743
3741.96 740
3742.54 807
3743.12 793
3743.69 761
3744.27 690
3744.85 701
3745.43 781
3746.00 792
3746.58 754
3747.16 759
3747.73 704
3748.31 730
3748.89 809
3749.47 922
3750.04 838
3750.62 817
3751.20 801
3751.78 886
3752.35 835
3752.93 734
3753.51 731
3754.09 740
3754.66 689
3755.24 731
3755.82 804
3756.40 732
3756.98 797
3757.55 709
3758.13 703
3758.71 777
3759.29 771
3759.87 851
3760.44 853
3761.02 769
3761.60 758
3762.18 821
3762.76 796
3763.34 823
3763.91 841
3764.49 846
3765.07 806
3765.65 780
3766.23 790
3766.81 837
3767.39 890
3767.96 852
3768.54 865
3769.12 857
3769.70 863
3770.28 902
3770.86 878
3771.44 831
3772.02 885
3772.60 933
3773.18 919
3773.76 858
3774.33 782
3774.91 730
3775.49 756
3776.07 776
3776.65 839
3777.23 813
3777.81 862
3778.39 781
3778.97 741
3779.55 779
3780.13 780
3780.71 761
3781.29 794
3781.87 881
3782.45 752
3783.03 612
3783.61 746
3784.19 798
3784.77 800
3785.35 771
3785.93 777
3786.51 733
3787.09 737
3787.67 846
3788.25 740
3788.83 817
3789.41 812
3789.99 831
3790.57 772
3791.15 883
3791.73 783
3792.31 804
3792.89 810
3793.48 770
3794.06 896
3794.64 915
3795.22 881
3795.80 755
3796.38 784
3796.96 807
3797.54 801
3798.12 938
3798.70 934
3799.28 818
3799.87 847
3800.45 948
3801.03 956
3801.61 967
3802.19 968
3802.77 977
3803.35 1004
3803.94 993
3804.52 976
3805.10 939
3805.68 905
3806.26 892
3806.84 938
3807.43 1034
3808.01 1031
3808.59 1008
3809.17 974
3809.75 1002
3810.34 1018
3810.92 1058
3811.50 1107
3812.08 1133
3812.66 1128
3813.25 1249
3813.83 1349
3814.41 1347
3814.99 1365
3815.58 1277
3816.16 1375
3816.74 1322
3817.32 1251
3817.91 1153
3818.49 1082
3819.07 1032
3819.65 1106
3820.24 1000
3820.82 883
3821.40 904
3821.99 836
3822.57 904
3823.15 825
3823.73 879
3824.32 875
3824.90 900
3825.48 853
3826.07 913
3826.65 941
3827.23 800
3827.82 859
3828.40 815
3828.98 723
3829.57 815
3830.15 939
3830.73 830
3831.32 793
3831.90 779
3832.49 831
3833.07 748
3833.65 814
3834.24 767
3834.82 759
3835.41 843
3835.99 866
3836.57 774
3837.16 721
3837.74 779
3838.33 729
3838.91 793
3839.49 788
3840.08 737
3840.66 717
3841.25 795
3841.83 747
3842.42 690
3843.00 679
3843.58 733
3844.17 804
3844.75 755
3845.34 862
3845.92 758
3846.51 782
3847.09 750
3847.68 770
3848.26 710
3848.85 770
3849.43 789
3850.02 822
3850.60 800
3851.19 729
3851.77 797
3852.36 756
3852.94 765
3853.53 759
3854.11 756
3854.70 684
3855.29 768
3855.87 725
3856.46 798
3857.04 846
3857.63 808
3858.21 829
3858.80 725
3859.39 755
3859.97 711
3860.56 711
3861.14 742
3861.73 755
3862.31 726
3862.90 766
3863.49 754
3864.07 769
3864.66 827
3865.25 929
3865.83 898
3866.42 928
3867.00 933
3867.59 979
3868.18 1025
3868.76 1003
3869.35 953
3869.94 840
3870.52 800
3871.11 821
3871.70 856
3872.28 838
3872.87 878
3873.46 791
3874.04 733
3874.63 782
3875.22 887
3875.80 854
3876.39 796
3876.98 920
3877.57 882
3878.15 822
3878.74 727
3879.33 832
3879.92 920
3880.50 861
3881.09 790
3881.68 686
3882.26 733
3882.85 750
3883.44 717
3884.03 729
3884.62 768
3885.20 744
3885.79 794
3886.38 915
3886.97 956
3887.55 897
3888.14 822
3888.73 1008
3889.32 953
3889.91 993
3890.49 1075
3891.08 936
3891.67 967
3892.26 960
3892.85 1004
3893.44 1008
3894.02 981
3894.61 909
3895.20 877
3895.79 904
3896.38 918
3896.97 850
3897.56 898
3898.14 756
3898.73 702
3899.32 707
3899.91 792
3900.50 792
3901.09 744
3901.68 780
3902.27 720
3902.86 750
3903.44 752
3904.03 718
3904.62 793
3905.21 812
3905.80 862
3906.39 848
3906.98 781
3907.57 829
3908.16 794
3908.75 839
3909.34 856
3909.93 852
3910.52 812
3911.11 812
3911.70 750
3912.29 730
3912.88 751
3913.47 784
3914.06 786
3914.65 776
3915.24 724
3915.83 707
3916.42 698
3917.01 713
3917.60 773
3918.19 795
3918.78 820
3919.37 758
3919.96 672
3920.55 662
3921.14 727
3921.73 695
3922.32 748
3922.91 702
3923.50 676
3924.09 758
3924.68 776
3925.27 810
3925.86 712
3926.45 752
3927.05 701
3927.64 656
3928.23 751
3928.82 812
3929.41 741
3930.00 649
3930.59 729
3931.18 732
3931.77 734
3932.37 701
3932.96 747
3933.55 736
3934.14 739
3934.73 797
3935.32 787
3935.91 693
3936.51 722
3937.10 692
3937.69 710
3938.28 753
3938.87 802
3939.46 836
3940.06 840
3940.65 798
3941.24 754
3941.83 727
3942.42 790
3943.02 700
3943.61 766
3944.20 751
3944.79 861
3945.39 844
3945.98 791
3946.57 808
3947.16 789
3947.76 803
3948.35 750
3948.94 779
3949.53 650
3950.13 673
3950.72 631
3951.31 717
3951.90 722
3952.50 732
3953.09 748
3953.68 734
3954.28 745
3954.87 753
3955.46 677
3956.05 834
3956.65 867
3957.24 871
3957.83 874
3958.43 870
3959.02 954
3959.61 797
3960.21 823
3960.80 882
3961.39 803
3961.99 734
3962.58 787
3963.17 847
3963.77 906
3964.36 942
3964.96 992
3965.55 912
3966.14 864
3966.74 873
3967.33 1115
3967.93 955
3968.52 900
3969.11 1033
3969.71 841
3970.30 805
3970.90 863
3971.49 883
3972.08 829
3972.68 765
3973.27 944
3973.87 1048
3974.46 1095
3975.06 1181
3975.65 1206
3976.25 1238
3976.84 1373
3977.43 1446
3978.03 1315
3978.62 1353
3979.22 1287
3979.81 1124
3980.41 1126
3981.00 921
3981.60 946
3982.19 981
3982.79 931
3983.38 987
3983.98 884
3984.57 914
3985.17 1009
3985.76 939
3986.36 881
3986.96 925
3987.55 875
3988.15 881
3988.74 825
3989.34 946
3989.93 930
3990.53 872
3991.12 897
3991.72 949
3992.32 947
3992.91 895
3993.51 936
3994.10 893
3994.70 918
3995.30 934
3995.89 914
3996.49 1084
3997.08 995
3997.68 1040
3998.28 992
3998.87 892
3999.47 934
4000.07 947
4000.66 979
4001.26 927
4001.85 884
4002.45 837
4003.05 791
4003.64 891
4004.24 912
4004.84 902
4005.43 842
4006.03 788
4006.63 903
4007.23 955
4007.82 842
4008.42 786
4009.02 795
4009.61 878
4010.21 800
4010.81 767
4011.41 756
4012.00 773
4012.60 801
4013.20 772
4013.79 698
4014.39 804
4014.99 806
4015.59 790
4016.18 838
4016.78 788
4017.38 825
4017.98 888
4018.58 920
4019.17 800
4019.77 762
4020.37 754
4020.97 814
4021.56 847
4022.16 894
4022.76 864
4023.36 910
4023.96 935
4024.56 904
4025.15 940
4025.75 906
4026.35 947
4026.95 895
4027.55 936
4028.15 999
4028.74 984
4029.34 926
4029.94 993
4030.54 1144
4031.14 1231
4031.74 1175
4032.34 1309
4032.93 1446
4033.53 1468
4034.13 1315
4034.73 1445
4035.33 1439
4035.93 1438
4036.53 1260
4037.13 1089
4037.73 1050
4038.33 860
4038.93 855
4039.52 907
4040.12 792
4040.72 790
4041.32 874
4041.92 766
4042.52 817
4043.12 902
4043.72 825
4044.32 735
4044.92 725
4045.52 704
4046.12 807
4046.72 835
4047.32 897
4047.92 878
4048.52 871
4049.12 742
4049.72 741
4050.32 770
4050.92 810
4051.52 783
4052.12 787
4052.72 778
4053.32 803
4053.92 765
4054.52 810
4055.12 819
4055.72 754
4056.32 779
4056.92 780
4057.52 736
4058.13 608
4058.73 717
4059.33 759
4059.93 811
4060.53 769
4061.13 820
4061.73 771
4062.33 762
4062.93 774
4063.53 802
4064.14 770
4064.74 782
4065.34 790
4065.94 793
4066.54 792
4067.14 785
4067.74 696
4068.34 768
4068.95 783
4069.55 756
4070.15 705
4070.75 718
4071.35 770
4071.95 739
4072.56 727
4073.16 747
4073.76 747
4074.36 705
4074.96 722
4075.57 745
4076.17 784
4076.77 810
4077.37 815
4077.97 803
4078.58 804
4079.18 743
4079.78 697
4080.38 673
4080.99 670
4081.59 664
4082.19 763
4082.79 833
4083.40 772
4084.00 792
4084.60 668
4085.20 647
4085.81 651
4086.41 653
4087.01 695
4087.61 679
4088.22 663
4088.82 686
4089.42 711
4090.03 704
4090.63 720
4091.23 686
4091.84 690
4092.44 695
4093.04 614
4093.65 702
4094.25 683
4094.85 703
4095.46 744
4096.06 683
4096.66 680
4097.27 683
4097.87 682
4098.47 698
4099.08 729
4099.68 697
4100.29 712
4100.89 701
4101.49 695
4102.10 640
4102.70 707
4103.30 725
4103.91 688
4104.51 768
4105.12 741
4105.72 672
4106.33 643
4106.93 658
4107.53 688
4108.14 650
4108.74 610
4109.35 673
4109.95 729
4110.56 770
4111.16 688
4111.77 684
4112.37 693
4112.98 769
4113.58 770
4114.19 626
4114.79 644
4115.40 677
4116.00 695
4116.61 676
4117.21 646
4117.82 695
4118.42 569
4119.03 698
4119.63 699
4120.24 680
4120.84 682
4121.45 638
4122.05 669
4122.66 691
4123.26 680
4123.87 737
4124.47 701
4125.08 689
4125.69 713
4126.29 698
4126.90 718
4127.50 679
4128.11 629
4128.71 644
4129.32 617
4129.93 676
4130.53 674
4131.14 696
4131.74 690
4132.35 712
4132.96 682
4133.56 808
4134.17 781
4134.78 684
4135.38 652
4135.99 657
4136.60 734
4137.20 742
4137.81 701
4138.42 725
4139.02 721
4139.63 917
4140.24 835
4140.84 799
4141.45 717
4142.06 776
4142.66 880
4143.27 775
4143.88 764
4144.48 772
4145.09 759
4145.70 799
4146.31 792
4146.91 693
4147.52 735
4148.13 771
4148.73 723
4149.34 684
4149.95 737
4150.56 718
4151.16 727
4151.77 730
4152.38 677
4152.99 714
4153.60 639
4154.20 732
4154.81 708
4155.42 745
4156.03 729
4156.63 812
4157.24 863
4157.85 785
4158.46 836
4159.07 989
4159.68 900
4160.28 919
4160.89 872
4161.50 790
4162.11 805
4162.72 822
4163.33 845
4163.93 786
4164.54 727
4165.15 721
4165.76 851
4166.37 799
4166.98 805
4167.59 796
4168.19 741
4168.80 779
4169.41 721
4170.02 692
4170.63 752
4171.24 680
4171.85 738
4172.46 782
4173.07 771
4173.68 760
4174.29 718
4174.89 723
4175.50 690
4176.11 656
4176.72 671
4177.33 774
4177.94 711
4178.55 785
4179.16 731
4179.77 736
4180.38 754
4180.99 739
4181.60 803
4182.21 830
4182.82 667
4183.43 706
4184.04 736
4184.65 857
4185.26 794
4185.87 759
4186.48 705
4187.09 672
4187.70 665
4188.31 647
4188.92 686
4189.53 759
4190.14 831
4190.75 715
4191.36 722
4191.97 726
4192.58 816
4193.19 829
4193.80 766
4194.42 833
4195.03 904
4195.64 789
4196.25 827
4196.86 769
4197.47 730
4198.08 800
4198.69 721
4199.30 706
4199.91 723
4200.53 710
4201.14 718
4201.75 725
4202.36 727
4202.97 697
4203.58 719
4204.19 738
4204.80 741
4205.42 702
4206.03 741
4206.64 793
4207.25 730
4207.86 769
4208.47 693
4209.09 664
4209.70 698
4210.31 711
4210.92 732
4211.53 755
4212.15 731
4212.76 745
4213.37 745
4213.98 732
4214.59 826
4215.21 791
4215.82 741
4216.43 865
4217.04 806
4217.66 763
4218.27 759
4218.88 893
4219.49 911
4220.11 788
4220.72 824
4221.33 797
4221.94 813
4222.56 780
4223.17 862
4223.78 822
4224.40 802
4225.01 750
4225.62 850
4226.23 890
4226.85 845
4227.46 863
4228.07 851
4228.69 812
4229.30 864
4229.91 879
4230.53 1066
4231.14 1051
4231.75 1296
4232.37 1431
4232.98 1514
4233.59 1451
4234.21 1415
4234.82 1678
4235.44 1651
4236.05 1774
4236.66 1671
4237.28 1647
4237.89 1447
4238.50 1336
4239.12 1087
4239.73 969
4240.35 987
4240.96 875
4241.58 907
4242.19 908
4242.80 822
4243.42 927
4244.03 942
4244.65 975
4245.26 979
4245.88 905
4246.49 972
4247.10 959
4247.72 933
4248.33 901
4248.95 841
4249.56 874
4250.18 969
4250.79 911
4251.41 862
4252.02 885
4252.64 869
4253.25 912
4253.87 818
4254.48 858
4255.10 833
4255.71 724
4256.33 772
4256.94 884
4257.56 894
4258.17 745
4258.79 750
4259.41 877
4260.02 763
4260.64 863
4261.25 860
4261.87 795
4262.48 687
4263.10 730
4263.71 906
4264.33 779
4264.95 762
4265.56 860
4266.18 853
4266.79 847
4267.41 808
4268.03 862
4268.64 873
4269.26 915
4269.87 925
4270.49 821
4271.11 776
4271.72 897
4272.34 894
4272.96 881
4273.57 911
4274.19 964
4274.81 983
4275.42 1151
4276.04 1079
4276.66 1037
4277.27 1066
4277.89 1154
4278.51 1117
4279.12 1040
4279.74 938
4280.36 980
4280.97 952
4281.59 969
4282.21 831
4282.83 742
4283.44 756
4284.06 679
4284.68 641
4285.29 753
4285.91 727
4286.53 743
4287.15 748
4287.76 815
4288.38 755
4289.00 810
4289.62 811
4290.23 725
4290.85 646
4291.47 761
4292.09 749
4292.71 828
4293.32 694
4293.94 708
4294.56 719
4295.18 756
4295.80 748
4296.41 713
4297.03 782
4297.65 820
4298.27 743
4298.89 735
4299.50 791
4300.12 840
4300.74 838
4301.36 836
4301.98 888
4302.60 830
4303.22 814
4303.83 842
4304.45 786
4305.07 702
4305.69 823
4306.31 839
4306.93 867
4307.55 821
4308.17 828
4308.79 831
4309.40 885
4310.02 900
4310.64 799
4311.26 844
4311.88 785
4312.50 943
4313.12 856
4313.74 826
4314.36 862
4314.98 860
4315.60 946
4316.22 972
4316.84 963
4317.46 987
4318.08 864
4318.70 836
4319.32 946
4319.94 895
4320.56 880
4321.18 952
4321.80 970
4322.42 1069
4323.04 966
4323.66 933
4324.28 960
4324.90 937
4325.52 1049
4326.14 1089
4326.76 942
4327.38 1102
4328.00 1109
4328.62 1061
4329.24 1180
4329.86 1151
4330.48 1271
4331.10 1301
4331.72 1345
4332.34 1382
4332.96 1658
4333.58 1828
4334.20 2192
4334.82 2443
4335.45 2770
4336.07 3091
4336.69 3533
4337.31 3815
4337.93 4027
4338.55 3860
4339.17 3674
4339.79 3350
4340.41 3179
4341.04 3110
4341.66 2930
4342.28 2774
4342.90 2772
4343.52 2870
4344.14 3082
4344.76 3358
4345.39 3750
4346.01 3823
4346.63 3984
4347.25 4204
4347.87 3958
4348.50 3905
4349.12 3462
4349.74 3183
4350.36 2660
4350.98 2249
4351.61 2091
4352.23 1757
4352.85 1565
4353.47 1587
4354.09 1384
4354.72 1398
4355.34 1533
4355.96 1430
4356.58 1451
4357.21 1321
4357.83 1310
4358.45 1306
4359.07 1387
4359.70 1332
4360.32 1353
4360.94 1461
4361.56 1289
4362.19 1361
4362.81 1244
4363.43 1151
4364.06 1199
4364.68 1234
4365.30 1206
4365.93 1237
4366.55 1050
4367.17 1046
4367.80 1112
4368.42 1141
4369.04 1074
4369.67 938
4370.29 808
4370.91 779
4371.54 833
4372.16 946
4372.78 895
4373.41 954
4374.03 869
4374.65 846
4375.28 886
4375.90 956
4376.53 1007
4377.15 897
4377.77 909
4378.40 912
4379.02 901
4379.65 863
4380.27 864
4380.89 823
4381.52 908
4382.14 941
4382.77 940
4383.39 936
4384.02 977
4384.64 973
4385.26 932
4385.89 806
4386.51 874
4387.14 873
4387.76 865
4388.39 941
4389.01 969
4389.64 862
4390.26 853
4390.89 794
4391.51 751
4392.14 735
4392.76 888
4393.39 884
4394.01 891
4394.64 781
4395.26 867
4395.89 891
4396.51 795
4397.14 828
4397.76 873
4398.39 875
4399.01 875
4399.64 921
4400.27 942
4400.89 873
4401.52 917
4402.14 883
4402.77 816
4403.39 783
4404.02 839
4404.65 860
4405.27 876
4405.90 942
4406.52 787
4407.15 824
4407.78 886
4408.40 957
4409.03 896
4409.65 909
4410.28 902
4410.91 967
4411.53 883
4412.16 832
4412.79 841
4413.41 863
4414.04 838
4414.67 817
4415.29 797
4415.92 732
4416.55 832
4417.17 805
4417.80 862
4418.43 804
4419.05 794
4419.68 737
4420.31 738
4420.93 759
4421.56 827
4422.19 772
4422.82 809
4423.44 925
4424.07 812
4424.70 778
4425.32 777
4425.95 784
4426.58 716
4427.21 804
4427.83 707
4428.46 800
4429.09 711
4429.72 697
4430.35 783
4430.97 822
4431.60 790
4432.23 856
4432.86 885
4433.48 765
4434.11 877
4434.74 873
4435.37 877
4436.00 754
4436.62 802
4437.25 823
4437.88 892
4438.51 900
4439.14 899
4439.77 982
4440.39 873
4441.02 888
4441.65 777
4442.28 792
4442.91 882
4443.54 873
4444.17 764
4444.79 845
4445.42 855
4446.05 838
4446.68 942
4447.31 921
4447.94 804
4448.57 943
4449.20 981
4449.83 963
4450.46 1000
4451.08 923
4451.71 830
4452.34 843
4452.97 1072
4453.60 1015
4454.23 990
4454.86 1022
4455.49 1145
4456.12 1082
4456.75 1128
4457.38 1028
4458.01 1076
4458.64 1115
4459.27 913
4459.90 863
4460.53 802
4461.16 848
4461.79 813
4462.42 928
4463.05 783
4463.68 798
4464.31 774
4464.94 713
4465.57 782
4466.20 840
4466.83 716
4467.46 714
4468.09 791
4468.72 717
4469.35 690
4469.98 720
4470.61 757
4471.24 697
4471.87 736
4472.50 665
4473.13 680
4473.76 719
4474.40 693
4475.03 653
4475.66 656
4476.29 677
4476.92 700
4477.55 734
4478.18 693
4478.81 776
4479.44 711
4480.07 764
4480.71 850
4481.34 812
4481.97 838
4482.60 833
4483.23 798
4483.86 801
4484.49 769
4485.13 826
4485.76 866
4486.39 816
4487.02 803
4487.65 828
4488.28 848
4488.92 864
4489.55 860
4490.18 885
4490.81 860
4491.44 826
4492.08 947
4492.71 788
4493.34 744
4493.97 859
4494.61 822
4495.24 731
4495.87 763
4496.50 872
4497.13 848
4497.77 907
4498.40 1038
4499.03 1123
4499.67 1212
4500.30 1319
4500.93 1202
4501.56 1343
4502.20 1395
4502.83 1364
4503.46 1246
4504.09 1191
4504.73 1086
4505.36 967
4505.99 916
4506.63 855
4507.26 934
4507.89 858
4508.53 866
4509.16 964
4509.79 962
4510.43 826
4511.06 783
4511.69 795
4512.33 843
4512.96 865
4513.59 847
4514.23 788
4514.86 827
4515.49 702
4516.13 854
4516.76 816
4517.40 769
4518.03 793
4518.66 748
4519.30 717
4519.93 678
4520.57 812
4521.20 752
4521.83 786
4522.47 784
4523.10 716
4523.74 709
4524.37 698
4525.01 631
4525.64 763
4526.27 764
4526.91 740
4527.54 730
4528.18 683
4528.81 673
4529.45 712
4530.08 826
4530.72 755
4531.35 763
4531.99 773
4532.62 782
4533.26 909
4533.89 906
4534.53 736
4535.16 743
4535.80 752
4536.43 716
4537.07 757
4537.70 704
4538.34 720
4538.97 634
4539.61 613
4540.24 673
4540.88 690
4541.52 591
4542.15 727
4542.79 695
4543.42 673
4544.06 711
4544.69 627
4545.33 666
4545.97 636
4546.60 675
4547.24 642
4547.87 715
4548.51 688
4549.15 707
4549.78 647
4550.42 681
4551.05 605
4551.69 617
4552.33 700
4552.96 599
4553.60 682
4554.24 679
4554.87 689
4555.51 698
4556.15 697
4556.78 676
4557.42 753
4558.06 686
4558.69 662
4559.33 665
4559.97 686
4560.60 685
4561.24 704
4561.88 669
4562.51 660
4563.15 655
4563.79 732
4564.43 738
4565.06 734
4565.70 650
4566.34 741
4566.97 747
4567.61 720
4568.25 741
4568.89 737
4569.52 729
4570.16 692
4570.80 739
4571.44 779
4572.07 709
4572.71 660
4573.35 698
4573.99 744
4574.63 724
4575.26 724
4575.90 713
4576.54 749
4577.18 783
4577.82 664
4578.45 725
4579.09 794
4579.73 745
4580.37 772
4581.01 798
4581.65 803
4582.28 755
4582.92 728
4583.56 862
4584.20 769
4584.84 818
4585.48 723
4586.12 753
4586.75 868
4587.39 831
4588.03 977
4588.67 1152
4589.31 1280
4589.95 1502
4590.59 1496
4591.23 1523
4591.87 1509
4592.50 1422
4593.14 1604
4593.78 1403
4594.42 1289
4595.06 1195
4595.70 1045
4596.34 1143
4596.98 931
4597.62 831
4598.26 838
4598.90 773
4599.54 913
4600.18 913
4600.82 888
4601.46 837
4602.10 917
4602.74 944
4603.38 856
4604.02 963
4604.66 1008
4605.30 949
4605.94 897
4606.58 802
4607.22 778
4607.86 773
4608.50 737
4609.14 749
4609.78 715
4610.42 730
4611.06 714
4611.70 705
4612.34 698
4612.98 676
4613.62 690
4614.26 726
4614.90 772
4615.54 717
4616.18 669
4616.82 758
4617.47 679
4618.11 611
4618.75 736
4619.39 667
4620.03 658
4620.67 644
4621.31 585
4621.95 769
4622.59 786
4623.23 754
4623.88 648
4624.52 673
4625.16 669
4625.80 711
4626.44 718
4627.08 683
4627.72 755
4628.37 737
4629.01 693
4629.65 622
4630.29 655
4630.93 707
4631.58 727
4632.22 755
4632.86 738
4633.50 704
4634.14 856
4634.79 729
4635.43 751
4636.07 826
4636.71 944
4637.35 882
4638.00 770
4638.64 783
4639.28 780
4639.92 794
4640.57 821
4641.21 780
4641.85 741
4642.49 738
4643.14 705
4643.78 714
4644.42 754
4645.06 704
4645.71 718
4646.35 765
4646.99 717
4647.64 822
4648.28 691
4648.92 680
4649.56 664
4650.21 624
4650.85 714
4651.49 672
4652.14 647
4652.78 634
4653.42 667
4654.07 649
4654.71 635
4655.35 600
4656.00 672
4656.64 720
4657.29 805
4657.93 743
4658.57 660
4659.22 692
4659.86 720
4660.50 710
4661.15 621
4661.79 696
4662.44 676
4663.08 666
4663.72 618
4664.37 590
4665.01 544
4665.66 626
4666.30 625
4666.95 659
4667.59 603
4668.23 624
4668.88 691
4669.52 614
4670.17 587
4670.81 547
4671.46 587
4672.10 640
4672.75 590
4673.39 548
4674.04 619
4674.68 622
4675.32 569
4675.97 496
4676.61 699
4677.26 679
4677.90 645
4678.55 654
4679.20 688
4679.84 656
4680.49 713
4681.13 666
4681.78 687
4682.42 622
4683.07 670
4683.71 733
4684.36 657
4685.00 696
4685.65 651
4686.29 678
4686.94 616
4687.59 680
4688.23 663
4688.88 651
4689.52 692
4690.17 712
4690.82 651
4691.46 676
4692.11 666
4692.75 751
4693.40 807
4694.05 800
4694.69 844
4695.34 859
4695.98 907
4696.63 1000
4697.28 1089
4697.92 1211
4698.57 1404
4699.22 1316
4699.86 1329
4700.51 1157
4701.16 1204
4701.80 1111
4702.45 1038
4703.10 944
4703.74 927
4704.39 773
4705.04 864
4705.68 872
4706.33 812
4706.98 749
4707.63 865
4708.27 837
4708.92 767
4709.57 792
4710.21 927
4710.86 849
4711.51 902
4712.16 817
4712.80 870
4713.45 808
4714.10 872
4714.75 847
4715.39 721
4716.04 775
4716.69 796
4717.34 741
4717.99 887
4718.63 877
4719.28 817
4719.93 801
4720.58 818
4721.22 802
4721.87 785
4722.52 723
4723.17 738
4723.82 866
4724.47 947
4725.11 949
4725.76 880
4726.41 934
4727.06 935
4727.71 1023
4728.36 942
4729.00 884
4729.65 865
4730.30 782
4730.95 797
4731.60 714
4732.25 725
4732.90 711
4733.55 663
4734.19 705
4734.84 718
4735.49 772
4736.14 693
4736.79 761
4737.44 755
4738.09 724
4738.74 842
4739.39 753
4740.04 795
4740.69 812
4741.34 786
4741.99 833
4742.64 748
4743.28 774
4743.93 786
4744.58 780
4745.23 762
4745.88 762
4746.53 823
4747.18 863
4747.83 846
4748.48 850
4749.13 907
4749.78 897
4750.43 891
4751.08 909
4751.73 962
4752.38 946
4753.03 899
4753.68 991
4754.33 971
4754.98 918
4755.63 892
4756.29 783
4756.94 822
4757.59 842
4758.24 780
4758.89 713
4759.54 804
4760.19 769
4760.84 693
4761.49 679
4762.14 764
4762.79 740
4763.44 754
4764.09 808
4764.74 848
4765.40 888
4766.05 880
4766.70 868
4767.35 762
4768.00 751
4768.65 775
4769.30 754
4769.95 735
4770.61 821
4771.26 786
4771.91 719
4772.56 670
4773.21 632
4773.86 718
4774.52 717
4775.17 612
4775.82 658
4776.47 717
4777.12 635
4777.77 633
4778.43 773
4779.08 769
4779.73 785
4780.38 730
4781.04 740
4781.69 766
4782.34 764
4782.99 746
4783.64 737
4784.30 749
4784.95 741
4785.60 732
4786.25 714
4786.91 644
4787.56 692
4788.21 646
4788.86 661
4789.52 658
4790.17 581
4790.82 682
4791.48 683
4792.13 656
4792.78 764
4793.43 767
4794.09 753
4794.74 717
4795.39 678
4796.05 713
4796.70 714
4797.35 644
4798.01 699
4798.66 734
4799.31 771
4799.97 791
4800.62 670
4801.27 688
4801.93 685
4802.58 663
4803.23 669
4803.89 706
4804.54 764
4805.20 741
4805.85 785
4806.50 710
4807.16 722
4807.81 789
4808.47 761
4809.12 779
4809.77 789
4810.43 760
4811.08 796
4811.74 851
4812.39 847
4813.04 890
4813.70 706
4814.35 844
4815.01 854
4815.66 845
4816.32 796
4816.97 832
4817.63 757
4818.28 804
4818.94 890
4819.59 925
4820.24 889
4820.90 829
4821.55 789
4822.21 807
4822.86 915
4823.52 926
4824.17 871
4824.83 1056
4825.49 1061
4826.14 970
4826.80 997
4827.45 959
4828.11 892
4828.76 945
4829.42 942
4830.07 1015
4830.73 1009
4831.38 1045
4832.04 1059
4832.69 1081
4833.35 1040
4834.01 1200
4834.66 1166
4835.32 1278
4835.97 1174
4836.63 1204
4837.29 1394
4837.94 1378
4838.60 1324
4839.25 1310
4839.91 1365
4840.57 1521
4841.22 1549
4841.88 1454
4842.54 1562
4843.19 1449
4843.85 1387
4844.50 1466
4845.16 1637
4845.82 1639
4846.47 1831
4847.13 1981
4847.79 2286
4848.44 2284
4849.10 2398
4849.76 2751
4850.41 2726
4851.07 2700
4851.73 2773
4852.39 2577
4853.04 2463
4853.70 2438
4854.36 2499
4855.01 2377
4855.67 2436
4856.33 2539
4856.99 2716
4857.64 2889
4858.30 3148
4858.96 2980
4859.62 3030
4860.27 2692
4860.93 2596
4861.59 2580
4862.25 2490
4862.90 2315
4863.56 2283
4864.22 2174
4864.88 2193
4865.53 2337
4866.19 2287
4866.85 2263
4867.51 2370
4868.17 2333
4868.83 2370
4869.48 2301
4870.14 2080
4870.80 1960
4871.46 1959
4872.12 1952
4872.77 1679
4873.43 1653
4874.09 1725
4874.75 1965
4875.41 1782
4876.07 1780
4876.73 1903
4877.38 1971
4878.04 1947
4878.70 1979
4879.36 1894
4880.02 1976
4880.68 1841
4881.34 1887
4882.00 1718
4882.66 1492
4883.31 1362
4883.97 1425
4884.63 1454
4885.29 1447
4885.95 1414
4886.61 1300
4887.27 1414
4887.93 1496
4888.59 1566
4889.25 1680
4889.91 1554
4890.57 1561
4891.23 1629
4891.89 1597
4892.55 1540
4893.21 1593
4893.87 1407
4894.53 1275
4895.19 1233
4895.85 1323
4896.51 1300
4897.17 1170
4897.83 1182
4898.49 1229
4899.15 1327
4899.81 1290
4900.47 1327
4901.13 1223
4901.79 1269
4902.45 1294
4903.11 1103
4903.77 1077
4904.43 1197
4905.09 1064
4905.75 977
4906.41 916
4907.07 980
4907.73 992
4908.39 935
4909.05 1043
4909.72 1119
4910.38 1046
4911.04 951
4911.70 1001
4912.36 976
4913.02 983
4913.68 933
4914.34 984
4915.00 986
4915.67 1004
4916.33 919
4916.99 954
4917.65 943
4918.31 906
4918.97 879
4919.63 870
4920.30 896
4920.96 899
4921.62 808
4922.28 733
4922.94 780
4923.60 874
4924.27 870
4924.93 850
4925.59 919
4926.25 881
4926.91 818
4927.58 805
4928.24 892
4928.90 883
4929.56 918
4930.22 1023
4930.89 940
4931.55 856
4932.21 896
4932.87 892
4933.54 954
4934.20 870
4934.86 923
4935.52 901
4936.19 872
4936.85 853
4937.51 851
4938.18 811
4938.84 741
4939.50 704
4940.16 797
4940.83 814
4941.49 696
4942.15 688
4942.82 840
4943.48 889
4944.14 797
4944.81 830
4945.47 753
4946.13 758
4946.80 746
4947.46 670
4948.12 725
4948.79 849
4949.45 859
4950.11 763
4950.78 845
4951.44 786
4952.10 787
4952.77 742
4953.43 694
4954.10 793
4954.76 782
4955.42 840
4956.09 748
4956.75 825
4957.42 807
4958.08 702
4958.74 817
4959.41 812
4960.07 831
4960.74 809
4961.40 825
4962.07 913
4962.73 1184
4963.39 1086
4964.06 1081
4964.72 1194
4965.39 1166
4966.05 1040
4966.72 1017
4967.38 979
4968.05 884
4968.71 904
4969.38 849
4970.04 779
4970.71 776
4971.37 807
4972.04 868
4972.70 861
4973.37 803
4974.03 849
4974.70 903
4975.36 945
4976.03 939
4976.69 908
4977.36 965
4978.02 953
4978.69 984
4979.36 868
4980.02 937
4980.69 960
4981.35 888
4982.02 807
4982.68 744
4983.35 779
4984.02 819
4984.68 838
4985.35 741
4986.01 844
4986.68 864
4987.35 844
4988.01 810
4988.68 836
4989.34 805
4990.01 851
4990.68 850
4991.34 830
4992.01 764
4992.68 712
4993.34 734
4994.01 715
4994.68 749
4995.34 720
4996.01 759
4996.68 646
4997.34 631
4998.01 656
4998.68 663
4999.34 722
5000.01 732
5000.68 676
5001.34 612
5002.01 711
5002.68 709
5003.35 605
5004.01 538
5004.68 691
5005.35 643
5006.01 660
5006.68 614
5007.35 635
5008.02 687
5008.68 699
5009.35 682
5010.02 587
5010.69 737
5011.36 700
5012.02 775
5012.69 701
5013.36 789
5014.03 765
5014.69 727
5015.36 635
5016.03 602
5016.70 664
5017.37 632
5018.03 627
5018.70 630
5019.37 673
5020.04 657
5020.71 642
5021.38 653
5022.04 650
5022.71 680
5023.38 712
5024.05 708
5024.72 698
5025.39 672
5026.06 661
5026.72 616
5027.39 643
5028.06 699
5028.73 686
5029.40 691
5030.07 605
5030.74 618
5031.41 633
5032.08 555
5032.75 606
5033.41 612
5034.08 658
5034.75 714
5035.42 665
5036.09 620
5036.76 639
5037.43 529
5038.10 644
5038.77 558
5039.44 614
5040.11 643
5040.78 632
5041.45 557
5042.12 613
5042.79 625
5043.46 646
5044.13 547
5044.80 571
5045.47 618
5046.14 645
5046.81 567
5047.48 649
5048.15 647
5048.82 653
5049.49 662
5050.16 575
5050.83 591
5051.50 614
5052.17 673
5052.84 596
5053.51 593
5054.18 655
5054.85 603
5055.52 641
5056.19 614
5056.86 658
5057.53 710
5058.21 618
5058.88 643
5059.55 611
5060.22 627
5060.89 585
5061.56 637
5062.23 595
5062.90 637
5063.57 670
5064.24 607
5064.92 632
5065.59 569
5066.26 632
5066.93 606
5067.60 605
5068.27 661
5068.94 562
5069.62 638
5070.29 627
5070.96 640
5071.63 672
5072.30 682
5072.97 649
5073.65 666
5074.32 688
5074.99 665
5075.66 714
5076.33 682
5077.01 716
5077.68 830
5078.35 840
5079.02 826
5079.70 843
5080.37 838
5081.04 886
5081.71 759
5082.38 737
5083.06 701
5083.73 663
5084.40 649
5085.07 649
5085.75 677
5086.42 711
5087.09 754
5087.77 916
5088.44 842
5089.11 735
5089.78 848
5090.46 822
5091.13 884
5091.80 894
5092.48 837
5093.15 780
5093.82 727
5094.50 746
5095.17 806
5095.84 696
5096.52 660
5097.19 650
5097.86 661
5098.54 630
5099.21 605
5099.88 652
5100.56 715
5101.23 563
5101.90 698
5102.58 770
5103.25 730
5103.93 797
5104.60 738
5105.27 692
5105.95 763
5106.62 705
5107.30 758
5107.97 721
5108.64 621
5109.32 667
5109.99 636
5110.67 593
5111.34 589
5112.02 615
5112.69 643
5113.36 759
5114.04 606
5114.71 539
5115.39 577
5116.06 568
5116.74 625
5117.41 673
5118.09 572
5118.76 636
5119.44 684
5120.11 800
5120.79 685
5121.46 723
5122.14 661
5122.81 717
5123.49 701
5124.16 661
5124.84 576
5125.51 611
5126.19 680
5126.86 708
5127.54 634
5128.21 666
5128.89 721
5129.57 712
5130.24 649
5130.92 676
5131.59 769
5132.27 732
5132.94 744
5133.62 706
5134.30 838
5134.97 738
5135.65 709
5136.32 669
5137.00 653
5137.68 664
5138.35 656
5139.03 639
5139.70 662
5140.38 697
5141.06 737
5141.73 669
5142.41 684
5143.09 677
5143.76 713
5144.44 659
5145.12 666
5145.79 640
5146.47 545
5147.15 541
5147.82 557
5148.50 582
5149.18 626
5149.85 608
5150.53 480
5151.21 506
5151.88 520
5152.56 602
5153.24 535
5153.92 543
5154.59 535
5155.27 552
5155.95 560
5156.62 650
5157.30 588
5157.98 536
5158.66 569
5159.33 532
5160.01 588
5160.69 582
5161.37 569
5162.04 579
5162.72 576
5163.40 669
5164.08 637
5164.76 623
5165.43 611
5166.11 633
5166.79 665
5167.47 604
5168.15 606
5168.82 625
5169.50 701
5170.18 560
5170.86 545
5171.54 577
5172.22 487
5172.89 513
5173.57 571
5174.25 521
5174.93 572
5175.61 657
5176.29 591
5176.97 609
5177.64 664
5178.32 647
5179.00 688
5179.68 649
5180.36 628
5181.04 552
5181.72 606
5182.40 646
5183.08 609
5183.75 620
5184.43 591
5185.11 578
5185.79 627
5186.47 559
5187.15 570
5187.83 509
5188.51 535
5189.19 554
5189.87 625
5190.55 600
5191.23 581
5191.91 545
5192.59 620
5193.27 656
5193.95 590
5194.63 593
5195.31 614
5195.99 615
5196.67 669
5197.35 656
5198.03 578
5198.71 545
5199.39 647
5200.07 686
5200.75 664
5201.43 628
5202.11 688
5202.79 689
5203.47 707
5204.15 697
5204.83 646
5205.51 667
5206.19 698
5206.87 730
5207.55 704
5208.23 696
5208.91 747
5209.59 699
5210.27 704
5210.96 696
5211.64 743
5212.32 664
5213.00 765
5213.68 724
5214.36 713
5215.04 767
5215.72 793
5216.40 806
5217.09 850
5217.77 803
5218.45 802
5219.13 784
5219.81 765
5220.49 790
5221.17 888
5221.86 773
5222.54 736
5223.22 744
5223.90 744
5224.58 783
5225.27 711
5225.95 663
5226.63 689
5227.31 801
5227.99 730
5228.67 636
5229.36 643
5230.04 644
5230.72 618
5231.40 645
5232.09 696
5232.77 658
5233.45 657
5234.13 647
5234.82 734
5235.50 759
5236.18 722
5236.86 786
5237.55 814
5238.23 783
5238.91 840
5239.59 868
5240.28 730
5240.96 827
5241.64 797
5242.33 825
5243.01 701
5243.69 670
5244.37 676
5245.06 749
5245.74 759
5246.42 722
5247.11 706
5247.79 773
5248.47 782
5249.16 810
5249.84 854
5250.52 889
5251.21 909
5251.89 911
5252.58 940
5253.26 843
5253.94 815
5254.63 692
5255.31 696
5255.99 645
5256.68 635
5257.36 745
5258.05 636
5258.73 659
5259.41 735
5260.10 830
5260.78 782
5261.47 773
5262.15 732
5262.84 765
5263.52 768
5264.20 783
5264.89 661
5265.57 753
5266.26 756
5266.94 710
5267.63 787
5268.31 769
5269.00 708
5269.68 693
5270.37 698
5271.05 689
5271.73 654
5272.42 614
5273.10 708
5273.79 619
5274.47 614
5275.16 655
5275.85 680
5276.53 655
5277.22 619
5277.90 632
5278.59 604
5279.27 617
5279.96 681
5280.64 752
5281.33 749
5282.01 735
5282.70 711
5283.38 709
5284.07 606
5284.76 706
5285.44 687
5286.13 685
5286.81 626
5287.50 607
5288.19 575
5288.87 607
5289.56 699
5290.24 635
5290.93 607
5291.62 614
5292.30 609
5292.99 557
5293.67 545
5294.36 613
5295.05 679
5295.73 654
5296.42 619
5297.11 633
5297.79 608
5298.48 722
5299.17 661
5299.85 662
5300.54 747
5301.23 856
5301.91 727
5302.60 820
5303.29 773
5303.97 796
5304.66 699
5305.35 753
5306.04 777
5306.72 768
5307.41 812
5308.10 774
5308.78 767
5309.47 848
5310.16 867
5310.85 851
5311.53 889
5312.22 955
5312.91 959
5313.60 924
5314.28 841
5314.97 796
5315.66 800
5316.35 810
5317.04 831
5317.72 825
5318.41 831
5319.10 818
5319.79 863
5320.48 974
5321.16 873
5321.85 940
5322.54 919
5323.23 750
5323.92 751
5324.60 829
5325.29 706
5325.98 738
5326.67 639
5327.36 706
5328.05 640
5328.74 674
5329.42 661
5330.11 622
5330.80 694
5331.49 650
5332.18 651
5332.87 647
5333.56 626
5334.25 574
5334.93 690
5335.62 716
5336.31 666
5337.00 695
5337.69 699
5338.38 684
5339.07 657
5339.76 657
5340.45 737
5341.14 752
5341.83 695
5342.52 632
5343.21 692
5343.90 634
5344.58 635
5345.27 658
5345.96 598
5346.65 631
5347.34 675
5348.03 766
5348.72 678
5349.41 835
5350.10 809
5350.79 730
5351.48 739
5352.17 708
5352.86 751
5353.55 619
5354.24 584
5354.93 627
5355.62 583
5356.31 599
5357.01 609
5357.70 650
5358.39 586
5359.08 608
5359.77 617
5360.46 656
5361.15 623
5361.84 624
5362.53 635
5363.22 594
5363.91 589
5364.60 566
5365.29 568
5365.98 617
5366.68 602
5367.37 609
5368.06 572
5368.75 574
5369.44 593
5370.13 606
5370.82 609
5371.51 572
5372.21 528
5372.90 569
5373.59 564
5374.28 540
5374.97 543
5375.66 545
5376.35 560
5377.05 544
5377.74 538
5378.43 623
5379.12 489
5379.81 579
5380.51 566
5381.20 533
5381.89 571
5382.58 556
5383.27 560
5383.97 492
5384.66 508
5385.35 714
5386.04 584
5386.73 641
5387.43 603
5388.12 585
5388.81 592
5389.50 629
5390.20 623
5390.89 576
5391.58 536
5392.28 622
5392.97 670
5393.66 653
5394.35 603
5395.05 590
5395.74 545
5396.43 523
5397.13 581
5397.82 583
5398.51 512
5399.20 591
5399.90 566
5400.59 521
5401.28 532
5401.98 551
5402.67 573
5403.36 493
5404.06 498
5404.75 494
5405.44 551
5406.14 566
5406.83 642
5407.53 597
5408.22 618
5408.91 611
5409.61 535
5410.30 649
5410.99 562
5411.69 591
5412.38 611
5413.08 556
5413.77 545
5414.46 606
5415.16 555
5415.85 529
5416.55 632
5417.24 631
5417.94 563
5418.63 593
5419.32 569
5420.02 610
5420.71 617
5421.41 632
5422.10 672
5422.80 572
5423.49 596
5424.19 630
5424.88 625
5425.58 656
5426.27 659
5426.97 644
5427.66 624
5428.36 620
5429.05 615
5429.75 611
5430.44 588
5431.14 595
5431.83 609
5432.53 648
5433.22 586
5433.92 670
5434.61 730
5435.31 788
5436.00 773
5436.70 788
5437.40 766
5438.09 778
5438.79 750
5439.48 779
5440.18 683
5440.87 705
5441.57 807
5442.27 803
5442.96 666
5443.66 685
5444.35 753
5445.05 745
5445.75 828
5446.44 949
5447.14 898
5447.83 877
5448.53 833
5449.23 842
5449.92 844
5450.62 801
5451.32 812
5452.01 776
5452.71 752
5453.41 748
5454.10 757
5454.80 732
5455.50 794
5456.19 758
5456.89 743
5457.59 789
5458.28 724
5458.98 828
5459.68 760
5460.37 726
5461.07 749
5461.77 747
5462.47 680
5463.16 795
5463.86 772
5464.56 753
5465.25 821
5465.95 812
5466.65 842
5467.35 805
5468.04 762
5468.74 821
5469.44 859
5470.14 891
5470.84 853
5471.53 946
5472.23 991
5472.93 956
5473.63 785
5474.32 846
5475.02 902
5475.72 1085
5476.42 1234
5477.12 1283
5477.82 1398
5478.51 1487
5479.21 1683
5479.91 1916
5480.61 1771
5481.31 1770
5482.01 1858
5482.70 1699
5483.40 1498
5484.10 1392
5484.80 1307
5485.50 1285
5486.20 1184
5486.90 1064
5487.59 1088
5488.29 1087
5488.99 1039
5489.69 1027
5490.39 1163
5491.09 1199
5491.79 1229
5492.49 1210
5493.19 1311
5493.89 1327
5494.58 1357
5495.28 1430
5495.98 1481
5496.68 1623
5497.38 1680
5498.08 2043
5498.78 2440
5499.48 2796
5500.18 3048
5500.88 3382
5501.58 3390
5502.28 3135
5502.98 2751
5503.68 2585
5504.38 2204
5505.08 1947
5505.78 1558
5506.48 1417
5507.18 1276
5507.88 1261
5508.58 1244
5509.28 1178
5509.98 1064
5510.68 1059
5511.38 1088
5512.08 1124
5512.78 936
5513.48 916
5514.18 1003
5514.88 1020
5515.58 1068
5516.28 1014
5516.98 891
5517.68 926
5518.39 982
5519.09 986
5519.79 1027
5520.49 1015
5521.19 961
5521.89 914
5522.59 962
5523.29 955
5523.99 875
5524.69 829
5525.40 775
5526.10 816
5526.80 1004
5527.50 976
5528.20 873
5528.90 912
5529.60 826
5530.31 981
5531.01 861
5531.71 777
5532.41 763
5533.11 863
5533.81 871
5534.52 765
5535.22 745
5535.92 833
5536.62 734
5537.32 702
5538.02 706
5538.73 796
5539.43 702
5540.13 693
5540.83 760
5541.54 817
5542.24 716
5542.94 766
5543.64 663
5544.34 776
5545.05 765
5545.75 707
5546.45 688
5547.15 692
5547.86 839
5548.56 790
5549.26 685
5549.97 709
5550.67 659
5551.37 667
5552.07 687
5552.78 649
5553.48 644
5554.18 693
5554.89 717
5555.59 679
5556.29 700
5557.00 627
5557.70 687
5558.40 674
5559.11 677
5559.81 659
5560.51 717
5561.22 750
5561.92 780
5562.62 745
5563.33 690
5564.03 868
5564.73 771
5565.44 729
5566.14 705
5566.85 669
5567.55 756
5568.25 686
5568.96 629
5569.66 686
5570.37 682
5571.07 674
5571.77 746
5572.48 618
5573.18 651
5573.89 702
5574.59 724
5575.29 656
5576.00 650
5576.70 666
5577.41 728
5578.11 765
5578.82 667
5579.52 645
5580.23 593
5580.93 671
5581.64 591
5582.34 637
5583.05 606
5583.75 622
5584.46 716
5585.16 616
5585.87 654
5586.57 718
5587.28 669
5587.98 697
5588.69 616
5589.39 620
5590.10 582
5590.80 605
5591.51 619
5592.21 586
5592.92 626
5593.62 594
5594.33 611
5595.04 733
5595.74 729
5596.45 619
5597.15 698
5597.86 648
5598.56 611
5599.27 596
5599.98 607
5600.68 575
5601.39 684
5602.09 715
5602.80 668
5603.51 696
5604.21 768
5604.92 682
5605.62 624
5606.33 644
5607.04 579
5607.74 664
5608.45 691
5609.16 667
5609.86 694
5610.57 637
5611.28 590
5611.98 734
5612.69 679
5613.40 583
5614.10 631
5614.81 670
5615.52 624
5616.22 589
5616.93 637
5617.64 593
5618.35 595
5619.05 594
5619.76 558
5620.47 610
5621.17 616
5621.88 602
5622.59 637
5623.30 601
5624.00 696
5624.71 620
5625.42 622
5626.13 636
5626.83 682
5627.54 661
5628.25 794
5628.96 716
5629.67 688
5630.37 724
5631.08 725
5631.79 684
5632.50 673
5633.21 746
5633.91 670
5634.62 722
5635.33 702
5636.04 622
5636.75 674
5637.45 679
5638.16 679
5638.87 715
5639.58 670
5640.29 616
5641.00 771
5641.70 862
5642.41 744
5643.12 637
5643.83 693
5644.54 760
5645.25 706
5645.96 680
5646.67 651
5647.38 760
5648.08 770
5648.79 741
5649.50 661
5650.21 621
5650.92 751
5651.63 630
5652.34 708
5653.05 748
5653.76 769
5654.47 830
5655.18 882
5655.89 941
5656.60 1072
5657.30 1149
5658.01 1046
5658.72 1030
5659.43 1034
5660.14 860
5660.85 860
5661.56 934
5662.27 875
5662.98 733
5663.69 702
5664.40 686
5665.11 629
5665.82 657
5666.53 723
5667.24 742
5667.95 769
5668.66 637
5669.37 631
5670.08 581
5670.79 664
5671.50 710
5672.22 706
5672.93 655
5673.64 711
5674.35 584
5675.06 627
5675.77 611
5676.48 598
5677.19 561
5677.90 585
5678.61 602
5679.32 613
5680.03 646
5680.74 664
5681.46 574
5682.17 620
5682.88 653
5683.59 637
5684.30 610
5685.01 635
5685.72 650
5686.43 657
5687.15 658
5687.86 640
5688.57 581
5689.28 556
5689.99 594
5690.70 649
5691.42 602
5692.13 567
5692.84 547
5693.55 549
5694.26 508
5694.97 565
5695.69 589
5696.40 558
5697.11 510
5697.82 553
5698.53 491
5699.25 553
5699.96 591
5700.67 680
5701.38 619
5702.10 558
5702.81 552
5703.52 567
5704.23 580
5704.95 517
5705.66 559
5706.37 554
5707.08 614
5707.80 538
5708.51 530
5709.22 567
5709.93 583
5710.65 534
5711.36 484
5712.07 515
5712.79 536
5713.50 521
5714.21 524
5714.93 531
5715.64 537
5716.35 505
5717.07 524
5717.78 595
5718.49 628
5719.21 539
5719.92 497
5720.63 530
5721.35 526
5722.06 532
5722.77 590
5723.49 604
5724.20 558
5724.92 600
5725.63 621
5726.34 522
5727.06 583
5727.77 573
5728.48 603
5729.20 638
5729.91 663
5730.63 599
5731.34 541
5732.06 510
5732.77 566
5733.48 541
5734.20 669
5734.91 604
5735.63 605
5736.34 598
5737.06 549
5737.77 586
5738.49 576
5739.20 572
5739.91 549
5740.63 504
5741.34 489
5742.06 539
5742.77 538
5743.49 549
5744.20 548
5744.92 516
5745.63 571
5746.35 534
5747.06 572
5747.78 542
5748.49 531
5749.21 520
5749.93 543
5750.64 508
5751.36 527
5752.07 557
5752.79 567
5753.50 502
5754.22 470
5754.93 433
5755.65 455
5756.37 515
5757.08 519
5757.80 467
5758.51 471
5759.23 539
5759.95 553
5760.66 536
5761.38 458
5762.09 494
5762.81 578
5763.53 588
5764.24 510
5764.96 570
5765.67 623
5766.39 566
5767.11 583
5767.82 580
5768.54 530
5769.26 544
5769.97 518
5770.69 572
5771.41 549
5772.12 566
5772.84 522
5773.56 549
5774.27 516
5774.99 546
5775.71 572
5776.42 585
5777.14 552
5777.86 532
5778.58 558
5779.29 547
5780.01 557
5780.73 591
5781.45 520
5782.16 532
5782.88 559
5783.60 670
5784.31 625
5785.03 550
5785.75 567
5786.47 577
5787.19 606
5787.90 603
5788.62 593
5789.34 658
5790.06 557
5790.77 497
5791.49 542
5792.21 661
5792.93 571
5793.65 710
5794.36 681
5795.08 649
5795.80 618
5796.52 721
5797.24 738
5797.96 721
5798.67 793
5799.39 880
5800.11 956
5800.83 1081
5801.55 1201
5802.27 1286
5802.99 1222
5803.70 1242
5804.42 1244
5805.14 1096
5805.86 979
5806.58 828
5807.30 736
5808.02 731
5808.74 703
5809.46 650
5810.17 614
5810.89 635
5811.61 675
5812.33 675
5813.05 683
5813.77 689
5814.49 643
5815.21 737
5815.93 681
5816.65 628
5817.37 636
5818.09 668
5818.81 762
5819.53 692
5820.25 699
5820.97 651
5821.69 706
5822.41 661
5823.13 707
5823.85 628
5824.57 684
5825.29 670
5826.01 665
5826.73 691
5827.45 631
5828.17 610
5828.89 673
5829.61 679
5830.33 605
5831.05 587
5831.77 623
5832.49 582
5833.21 655
5833.93 644
5834.65 605
5835.37 683
5836.09 609
5836.81 605
5837.53 586
5838.25 673
5838.97 670
5839.70 660
5840.42 593
5841.14 534
5841.86 602
5842.58 667
5843.30 691
5844.02 583
5844.74 629
5845.46 726
5846.19 724
5846.91 740
5847.63 753
5848.35 700
5849.07 681
5849.79 693
5850.51 634
5851.24 631
5851.96 758
5852.68 662
5853.40 652
5854.12 623
5854.85 599
5855.57 651
5856.29 628
5857.01 595
5857.73 576
5858.46 614
5859.18 610
5859.90 675
5860.62 623
5861.34 600
5862.07 651
5862.79 642
5863.51 630
5864.23 643
5864.96 637
5865.68 670
5866.40 724
5867.12 744
5867.85 742
5868.57 738
5869.29 783
5870.01 729
5870.74 780
5871.46 768
5872.18 694
5872.91 671
5873.63 667
5874.35 627
5875.08 698
5875.80 697
5876.52 624
5877.25 582
5877.97 646
5878.69 690
5879.42 682
5880.14 718
5880.86 727
5881.59 785
5882.31 744
5883.03 781
5883.76 777
5884.48 676
5885.20 662
5885.93 674
5886.65 626
5887.38 665
5888.10 681
5888.82 644
5889.55 636
5890.27 670
5891.00 609
5891.72 566
5892.44 569
5893.17 656
5893.89 655
5894.62 635
5895.34 627
5896.07 626
5896.79 676
5897.51 631
5898.24 649
5898.96 676
5899.69 649
5900.41 638
5901.14 610
5901.86 724
5902.59 710
5903.31 649
5904.04 756
5904.76 763
5905.49 709
5906.21 673
5906.94 691
5907.66 736
5908.39 726
5909.11 751
5909.84 700
5910.56 710
5911.29 702
5912.01 642
5912.74 652
5913.46 730
5914.19 714
5914.92 735
5915.64 762
5916.37 662
5917.09 700
5917.82 746
5918.54 725
5919.27 733
5920.00 777
5920.72 688
5921.45 730
5922.17 713
5922.90 807
5923.63 876
5924.35 761
5925.08 838
5925.80 783
5926.53 857
5927.26 796
5927.98 877
5928.71 854
5929.44 847
5930.16 883
5930.89 859
5931.62 850
5932.34 835
5933.07 922
5933.80 994
5934.52 929
5935.25 921
5935.98 1002
5936.70 1107
5937.43 1079
5938.16 1069
5938.88 1119
5939.61 1024
5940.34 1077
5941.07 1100
5941.79 1164
5942.52 1176
5943.25 1225
5943.97 1211
5944.70 1095
5945.43 1294
5946.16 1341
5946.88 1376
5947.61 1384
5948.34 1594
5949.07 1762
5949.80 1686
5950.52 1844
5951.25 2007
5951.98 2033
5952.71 2065
5953.43 1985
5954.16 1924
5954.89 1896
5955.62 1841
5956.35 1723
5957.07 1702
5957.80 1794
5958.53 1770
5959.26 1816
5959.99 1797
5960.72 1895
5961.44 1904
5962.17 2126
5962.90 2328
5963.63 2542
5964.36 2894
5965.09 3231
5965.82 3544
5966.54 3829
5967.27 3758
5968.00 3715
5968.73 3512
5969.46 3441
5970.19 3213
5970.92 2666
5971.65 2537
5972.38 2289
5973.11 2129
5973.83 2158
5974.56 2122
5975.29 2276
5976.02 2247
5976.75 2241
5977.48 2372
5978.21 2459
5978.94 2492
5979.67 2500
5980.40 2672
5981.13 2829
5981.86 2748
5982.59 2653
5983.32 2608
5984.05 2813
5984.78 2712
5985.51 2522
5986.24 2465
5986.97 2456
5987.70 2443
5988.43 2464
5989.16 2543
5989.89 2486
5990.62 2461
5991.35 2435
5992.08 2476
5992.81 2599
5993.54 2635
5994.27 2809
5995.00 2734
5995.73 2694
5996.46 2776
5997.19 2888
5997.92 2809
5998.65 2805
5999.38 2964
6000.11 2960
6000.85 2947
6001.58 2766
6002.31 2866
6003.04 2838
6003.77 2717
6004.50 2653
6005.23 2757
6005.96 2679
6006.69 2949
6007.43 3350
6008.16 3775
6008.89 4648
6009.62 5227
6010.35 6396
6011.08 7333
6011.81 8614
6012.54 10072
6013.28 10704
6014.01 11276
6014.74 11369
6015.47 10810
6016.20 10099
6016.94 9355
6017.67 8061
6018.40 6760
6019.13 5909
6019.86 4866
6020.59 4007
6021.33 3424
6022.06 3029
6022.79 2637
6023.52 2548
6024.26 2341
6024.99 2158
6025.72 2176
6026.45 2126
6027.19 2081
6027.92 2110
6028.65 2139
6029.38 2031
6030.12 2013
6030.85 1968
6031.58 1921
6032.31 1947
6033.05 1905
6033.78 1817
6034.51 1842
6035.25 1885
6035.98 1968
6036.71 1871
6037.44 2005
6038.18 2190
6038.91 2109
6039.64 1988
6040.38 2021
6041.11 2101
6041.84 2157
6042.58 2177
6043.31 2183
6044.04 2253
6044.78 2188
6045.51 2326
6046.24 2401
6046.98 2445
6047.71 2632
6048.45 3067
6049.18 3084
6049.91 3273
6050.65 3745
6051.38 4151
6052.11 4600
6052.85 4708
6053.58 4582
6054.32 4365
6055.05 4303
6055.79 3952
6056.52 3528
6057.25 2978
6057.99 2604
6058.72 2549
6059.46 2267
6060.19 2189
6060.93 2155
6061.66 2086
6062.39 2320
6063.13 2029
6063.86 1978
6064.60 2018
6065.33 2063
6066.07 1954
6066.80 1882
6067.54 1897
6068.27 1974
6069.01 1960
6069.74 1720
6070.48 1785
6071.21 1735
6071.95 1659
6072.68 1688
6073.42 1724
6074.15 1681
6074.89 1698
6075.62 1666
6076.36 1615
6077.10 1600
6077.83 1645
6078.57 1652
6079.30 1625
6080.04 1495
6080.77 1477
6081.51 1490
6082.25 1491
6082.98 1441
6083.72 1397
6084.45 1319
6085.19 1290
6085.93 1327
6086.66 1339
6087.40 1342
6088.13 1329
6088.87 1392
6089.61 1399
6090.34 1382
6091.08 1333
6091.81 1411
6092.55 1363
6093.29 1317
6094.02 1328
6094.76 1291
6095.50 1286
6096.23 1335
6096.97 1372
6097.71 1199
6098.44 1283
6099.18 1119
6099.92 1120
6100.65 1208
6101.39 1134
6102.13 1110
6102.87 1232
6103.60 1073
6104.34 1093
6105.08 1107
6105.81 1122
6106.55 1234
6107.29 1173
6108.03 1128
6108.76 1136
6109.50 1162
6110.24 1140
6110.98 1164
6111.71 1166
6112.45 1239
6113.19 1183
6113.93 1145
6114.66 1281
6115.40 1253
6116.14 1316
6116.88 1183
6117.62 1224
6118.35 1212
6119.09 1304
6119.83 1109
6120.57 1124
6121.31 1229
6122.04 1203
6122.78 1207
6123.52 1267
6124.26 1293
6125.00 1341
6125.74 1346
6126.47 1316
6127.21 1324
6127.95 1351
6128.69 1364
6129.43 1292
6130.17 1271
6130.91 1223
6131.64 1181
6132.38 1232
6133.12 1298
6133.86 1274
6134.60 1300
6135.34 1392
6136.08 1310
6136.82 1243
6137.56 1273
6138.30 1367
6139.04 1413
6139.77 1243
6140.51 1315
6141.25 1359
6141.99 1377
6142.73 1328
6143.47 1308
6144.21 1328
6144.95 1275
6145.69 1260
6146.43 1387
6147.17 1351
6147.91 1306
6148.65 1314
6149.39 1293
6150.13 1255
6150.87 1284
6151.61 1297
6152.35 1281
6153.09 1336
6153.83 1452
6154.57 1451
6155.31 1526
6156.05 1567
6156.79 1489
6157.53 1548
6158.27 1529
6159.01 1555
6159.75 1608
6160.49 1664
6161.23 1719
6161.97 1829
6162.71 1707
6163.45 1726
6164.20 1783
6164.94 1879
6165.68 2040
6166.42 1942
6167.16 2017
6167.90 1993
6168.64 2031
6169.38 2252
6170.12 2049
6170.86 2016
6171.61 1918
6172.35 1885
6173.09 1826
6173.83 1722
6174.57 1723
6175.31 1815
6176.05 1681
6176.79 1703
6177.54 1631
6178.28 1756
6179.02 1734
6179.76 1727
6180.50 1865
6181.24 1818
6181.99 1873
6182.73 1886
6183.47 1973
6184.21 1943
6184.95 1931
6185.70 1978
6186.44 2115
6187.18 2117
6187.92 2147
6188.66 2042
6189.41 2130
6190.15 2132
6190.89 2303
6191.63 2305
6192.38 2409
6193.12 2398
6193.86 2464
6194.60 2502
6195.35 2442
6196.09 2679
6196.83 2669
6197.57 2587
6198.32 2492
6199.06 2643
6199.80 2521
6200.55 2673
6201.29 2707
6202.03 3082
6202.78 3201
6203.52 3678
6204.26 4666
6205.00 5980
6205.75 7453
6206.49 9254
6207.23 11239
6207.98 13177
6208.72 14853
6209.46 15716
6210.21 16007
6210.95 15614
6211.70 13959
6212.44 12391
6213.18 10780
6213.93 8809
6214.67 7192
6215.41 5793
6216.16 4561
6216.90 3974
6217.65 3353
6218.39 2731
6219.13 2574
6219.88 2348
6220.62 2259
6221.37 2213
6222.11 2189
6222.85 2275
6223.60 2223
6224.34 2046
6225.09 1968
6225.83 1961
6226.58 1790
6227.32 1742
6228.07 1712
6228.81 1614
6229.56 1572
6230.30 1555
6231.04 1558
6231.79 1578
6232.53 1476
6233.28 1569
6234.02 1671
6234.77 1713
6235.51 1818
6236.26 2030
6237.00 2176
6237.75 2367
6238.49 2593
6239.24 2751
6239.99 2759
6240.73 2591
6241.48 2614
6242.22 2358
6242.97 2326
6243.71 2270
6244.46 1947
6245.20 2006
6245.95 2095
6246.70 2061
6247.44 1992
6248.19 2032
6248.93 1978
6249.68 2028
6250.42 1960
6251.17 1875
6251.92 1916
6252.66 1779
6253.41 1626
6254.15 1635
6254.90 1585
6255.65 1599
6256.39 1650
6257.14 1557
6257.89 1518
6258.63 1552
6259.38 1596
6260.13 1512
6260.87 1479
6261.62 1421
6262.37 1331
6263.11 1348
6263.86 1429
6264.61 1333
6265.35 1384
6266.10 1389
6266.85 1440
6267.59 1352
6268.34 1331
6269.09 1384
6269.83 1421
6270.58 1511
6271.33 1425
6272.08 1447
6272.82 1399
6273.57 1502
6274.32 1508
6275.06 1484
6275.81 1544
6276.56 1534
6277.31 1605
6278.05 1624
6278.80 1612
6279.55 1658
6280.30 1693
6281.05 1559
6281.79 1556
6282.54 1315
6283.29 1264
6284.04 1263
6284.78 1303
6285.53 1373
6286.28 1305
6287.03 1197
6287.78 1153
6288.53 1163
6289.27 1094
6290.02 1036
6290.77 1063
6291.52 1129
6292.27 1142
6293.02 1044
6293.76 1024
6294.51 1049
6295.26 1051
6296.01 1093
6296.76 984
6297.51 1067
6298.26 1049
6299.00 993
6299.75 1049
6300.50 977
6301.25 920
6302.00 970
6302.75 975
6303.50 959
6304.25 1007
6305.00 986
6305.75 1017
6306.50 1042
6307.24 1014
6307.99 954
6308.74 1028
6309.49 1077
6310.24 1093
6310.99 1094
6311.74 1099
6312.49 1085
6313.24 1095
6313.99 1100
6314.74 1040
6315.49 980
6316.24 885
6316.99 865
6317.74 958
6318.49 1000
6319.24 878
6319.99 830
6320.74 791
6321.49 948
6322.24 859
6322.99 880
6323.74 929
6324.49 953
6325.24 793
6325.99 845
6326.74 880
6327.49 924
6328.24 882
6328.99 775
6329.74 805
6330.50 833
6331.25 935
6332.00 942
6332.75 852
6333.50 820
6334.25 835
6335.00 861
6335.75 831
6336.50 768
6337.25 795
6338.00 855
6338.76 881
6339.51 916
6340.26 841
6341.01 833
6341.76 789
6342.51 892
6343.26 879
6344.02 903
6344.77 866
6345.52 951
6346.27 917
6347.02 899
6347.77 872
6348.53 948
6349.28 998
6350.03 1001
6350.78 1194
6351.53 1163
6352.29 1313
6353.04 1300
6353.79 1276
6354.54 1201
6355.29 1220
6356.05 1144
6356.80 1135
6357.55 1107
6358.30 982
6359.06 889
6359.81 853
6360.56 917
6361.31 928
6362.07 906
6362.82 980
6363.57 937
6364.32 936
6365.08 959
6365.83 945
6366.58 944
6367.33 869
6368.09 922
6368.84 941
6369.59 960
6370.35 1045
6371.10 1005
6371.85 917
6372.61 913
6373.36 884
6374.11 771
6374.87 845
6375.62 920
6376.37 912
6377.13 874
6377.88 901
6378.63 954
6379.39 944
6380.14 870
6380.89 863
6381.65 939
6382.40 957
6383.16 953
6383.91 984
6384.66 925
6385.42 853
6386.17 803
6386.92 852
6387.68 775
6388.43 757
6389.19 795
6389.94 750
6390.70 850
6391.45 821
6392.20 785
6392.96 771
6393.71 783
6394.47 795
6395.22 823
6395.98 753
6396.73 786
6397.49 770
6398.24 767
6399.00 810
6399.75 842
6400.51 727
6401.26 767
6402.02 833
6402.77 895
6403.53 855
6404.28 856
6405.04 852
6405.79 838
6406.55 986
6407.30 901
6408.06 997
6408.81 1075
6409.57 1074
6410.32 1037
6411.08 935
6411.83 887
6412.59 853
6413.34 912
6414.10 888
6414.86 869
6415.61 839
6416.37 912
6417.12 895
6417.88 950
6418.64 904
6419.39 868
6420.15 859
6420.90 812
6421.66 849
6422.42 790
6423.17 775
6423.93 722
6424.68 771
6425.44 788
6426.20 789
6426.95 758
6427.71 785
6428.47 799
6429.22 788
6429.98 760
6430.74 774
6431.49 760
6432.25 798
6433.01 822
6433.76 711
6434.52 731
6435.28 697
6436.03 745
6436.79 752
6437.55 839
6438.30 774
6439.06 718
6439.82 733
6440.58 723
6441.33 776
6442.09 770
6442.85 750
6443.61 817
6444.36 838
6445.12 884
6445.88 786
6446.64 768
6447.39 813
6448.15 825
6448.91 838
6449.67 893
6450.42 883
6451.18 884
6451.94 884
6452.70 863
6453.46 839
6454.21 884
6454.97 864
6455.73 855
6456.49 856
6457.25 824
6458.00 813
6458.76 885
6459.52 956
6460.28 886
6461.04 867
6461.80 868
6462.55 904
6463.31 874
6464.07 806
6464.83 936
6465.59 963
6466.35 995
6467.11 1073
6467.87 954
6468.62 1053
6469.38 1052
6470.14 1049
6470.90 1081
6471.66 1059
6472.42 1021
6473.18 1150
6473.94 1130
6474.70 1043
6475.46 1071
6476.22 1064
6476.97 1138
6477.73 1108
6478.49 1127
6479.25 1115
6480.01 1082
6480.77 1151
6481.53 1273
6482.29 1222
6483.05 1319
6483.81 1351
6484.57 1362
6485.33 1331
6486.09 1284
6486.85 1265
6487.61 1363
6488.37 1381
6489.13 1403
6489.89 1489
6490.65 1516
6491.41 1592
6492.17 1615
6492.93 1705
6493.69 1701
6494.45 1793
6495.21 1931
6495.97 1910
6496.73 1892
6497.49 1902
6498.26 1823
6499.02 1768
6499.78 1769
6500.54 1806
6501.30 1818
6502.06 1741
6502.82 1740
6503.58 1849
6504.34 1844
6505.10 1800
6505.86 1963
6506.62 1935
6507.39 2004
6508.15 2029
6508.91 2194
6509.67 2013
6510.43 2062
6511.19 2188
6511.95 2231
6512.72 2183
6513.48 2225
6514.24 2282
6515.00 2261
6515.76 2179
6516.52 2229
6517.28 2430
6518.05 2501
6518.81 2418
6519.57 2555
6520.33 2690
6521.09 2773
6521.86 2867
6522.62 3225
6523.38 3463
6524.14 3684
6524.90 3929
6525.67 4357
6526.43 4908
6527.19 5169
6527.95 5405
6528.72 5598
6529.48 5734
6530.24 5740
6531.00 5917
6531.77 6371
6532.53 6990
6533.29 8113
6534.05 9690
6534.82 11293
6535.58 12557
6536.34 13905
6537.11 14110
6537.87 13528
6538.63 12841
6539.39 11200
6540.16 9672
6540.92 7796
6541.68 6240
6542.45 5072
6543.21 4153
6543.97 3328
6544.74 3051
6545.50 2618
6546.26 2354
6547.03 2160
6547.79 2086
6548.55 2008
6549.32 1941
6550.08 1907
6550.84 1919
6551.61 1998
6552.37 1935
6553.14 1820
6553.90 1805
6554.66 1805
6555.43 1716
6556.19 1661
6556.96 1638
6557.72 1692
6558.48 1666
6559.25 1651
6560.01 1697
6560.78 1840
6561.54 1887
6562.31 1981
6563.07 2043
6563.83 2133
6564.60 2151
6565.36 2094
6566.13 2143
6566.89 2106
6567.66 2035
6568.42 1987
6569.19 2097
6569.95 2067
6570.72 2073
6571.48 2199
6572.25 2367
6573.01 2412
6573.78 2355
6574.54 2375
6575.31 2539
6576.07 2533
6576.84 2549
6577.60 2536
6578.37 2392
6579.13 2195
6579.90 2235
6580.66 2325
6581.43 2164
6582.19 2166
6582.96 2031
6583.73 2036
6584.49 2003
6585.26 2120
6586.02 2089
6586.79 2089
6587.55 2192
6588.32 2176
6589.09 2398
6589.85 2438
6590.62 2733
6591.38 2823
6592.15 3219
6592.92 3632
6593.68 3773
6594.45 3791
6595.22 3988
6595.98 3914
6596.75 3778
6597.51 3690
6598.28 3510
6599.05 3187
6599.81 2934
6600.58 2579
6601.35 2359
6602.11 2303
6602.88 2197
6603.65 2162
6604.41 2146
6605.18 2075
6605.95 2240
6606.71 2350
6607.48 2316
6608.25 2473
6609.02 2405
6609.78 2552
6610.55 2515
6611.32 2408
6612.08 2471
6612.85 2235
6613.62 2077
6614.39 1970
6615.15 1822
6615.92 1787
6616.69 1679
6617.46 1604
6618.22 1559
6618.99 1618
6619.76 1535
6620.53 1446
6621.30 1569
6622.06 1489
6622.83 1427
6623.60 1388
6624.37 1524
6625.13 1499
6625.90 1440
6626.67 1405
6627.44 1375
6628.21 1478
6628.98 1522
6629.74 1583
6630.51 1738
6631.28 1877
6632.05 1971
6632.82 2097
6633.59 2129
6634.35 2282
6635.12 2276
6635.89 2093
6636.66 2061
6637.43 1992
6638.20 1853
6638.97 1833
6639.74 1818
6640.50 1674
6641.27 1525
6642.04 1501
6642.81 1403
6643.58 1345
6644.35 1413
6645.12 1384
6645.89 1425
6646.66 1509
6647.43 1549
6648.20 1426
6648.97 1530
6649.73 1544
6650.50 1428
6651.27 1534
6652.04 1599
6652.81 1722
6653.58 1702
6654.35 1663
6655.12 1722
6655.89 1814
6656.66 1777
6657.43 1808
6658.20 1695
6658.97 1644
6659.74 1570
6660.51 1461
6661.28 1363
6662.05 1345
6662.82 1396
6663.59 1460
6664.36 1325
6665.13 1432
6665.90 1459
6666.67 1508
6667.44 1502
6668.22 1397
6668.99 1554
6669.76 1599
6670.53 1654
6671.30 1585
6672.07 1524
6672.84 1526
6673.61 1533
6674.38 1593
6675.15 1655
6675.92 1637
6676.69 1580
6677.46 1638
6678.24 1683
6679.01 1660
6679.78 1695
6680.55 1774
6681.32 1883
6682.09 2153
6682.86 2213
6683.63 2460
6684.41 2477
6685.18 2558
6685.95 2645
6686.72 2613
6687.49 2303
6688.26 2081
6689.04 1901
6689.81 1783
6690.58 1659
6691.35 1497
6692.12 1454
6692.90 1319
6693.67 1382
6694.44 1476
6695.21 1390
6695.98 1400
6696.76 1441
6697.53 1481
6698.30 1371
6699.07 1455
6699.84 1380
6700.62 1442
6701.39 1417
6702.16 1430
6702.93 1337
6703.71 1385
6704.48 1333
6705.25 1283
6706.03 1313
6706.80 1270
6707.57 1327
6708.34 1348
6709.12 1416
6709.89 1296
6710.66 1224
6711.44 1168
6712.21 1187
6712.98 1205
6713.75 1162
6714.53 1128
6715.30 1121
6716.07 1180
6716.85 1159
6717.62 1109
6718.39 1143
6719.17 1178
6719.94 1126
6720.72 1176
6721.49 1207
6722.26 1131
6723.04 1179
6723.81 1198
6724.58 1187
6725.36 1239
6726.13 1246
6726.91 1175
6727.68 1196
6728.45 1208
6729.23 1273
6730.00 1353
6730.78 1323
6731.55 1463
6732.32 1350
6733.10 1477
6733.87 1355
6734.65 1287
6735.42 1390
6736.20 1444
6736.97 1509
6737.74 1519
6738.52 1364
6739.29 1520
6740.07 1520
6740.84 1413
6741.62 1420
6742.39 1470
6743.17 1582
6743.94 1515
6744.72 1409
6745.49 1507
6746.27 1598
6747.04 1790
6747.82 1779
6748.59 1862
6749.37 2040
6750.14 2193
6750.92 2571
6751.69 2741
6752.47 2738
6753.24 2867
6754.02 2763
6754.80 2453
6755.57 2337
6756.35 2079
6757.12 2001
6757.90 1856
6758.67 1564
6759.45 1477
6760.23 1437
6761.00 1363
6761.78 1450
6762.55 1397
6763.33 1326
6764.11 1342
6764.88 1327
6765.66 1394
6766.43 1379
6767.21 1415
6767.99 1358
6768.76 1311
6769.54 1237
6770.32 1282
6771.09 1162
6771.87 1219
6772.64 1267
6773.42 1178
6774.20 1251
6774.97 1268
6775.75 1310
6776.53 1253
6777.31 1274
6778.08 1163
6778.86 1277
6779.64 1282
6780.41 1229
6781.19 1167
6781.97 1100
6782.74 1109
6783.52 1112
6784.30 1079
6785.08 1097
6785.85 1125
6786.63 1028
6787.41 1037
6788.19 1041
6788.96 1048
6789.74 1012
6790.52 940
6791.30 953
6792.07 1023
6792.85 953
6793.63 996
6794.41 917
6795.18 960
6795.96 991
6796.74 1021
6797.52 1013
6798.30 1031
6799.07 1029
6799.85 1022
6800.63 1079
6801.41 1046
6802.19 1051
6802.97 1049
6803.74 1143
6804.52 1229
6805.30 1211
6806.08 1183
6806.86 1198
6807.64 1131
6808.41 1176
6809.19 1078
6809.97 1080
6810.75 980
6811.53 1016
6812.31 1060
6813.09 1119
6813.87 1069
6814.64 1068
6815.42 1119
6816.20 1169
6816.98 1127
6817.76 1076
6818.54 1158
6819.32 1182
6820.10 1067
6820.88 1031
6821.66 1080
6822.44 1059
6823.22 1007
6824.00 998
6824.78 1035
6825.55 1028
6826.33 1013
6827.11 1129
6827.89 1034
6828.67 1001
6829.45 967
6830.23 1004
6831.01 1047
6831.79 1049
6832.57 960
6833.35 951
6834.13 922
6834.91 973
6835.69 954
6836.47 950
6837.25 914
6838.03 918
6838.81 910
6839.60 924
6840.38 906
6841.16 974
6841.94 900
6842.72 901
6843.50 1059
6844.28 1004
6845.06 1096
6845.84 1093
6846.62 1279
6847.40 1430
6848.18 1578
6848.96 1832
6849.74 2131
6850.53 2393
6851.31 2336
6852.09 2349
6852.87 2245
6853.65 2181
6854.43 2013
6855.21 1658
6855.99 1444
6856.77 1388
6857.56 1369
6858.34 1241
6859.12 1264
6859.90 1152
6860.68 1063
6861.46 1056
6862.25 1121
6863.03 1113
6863.81 1180
6864.59 1205
6865.37 1139
6866.15 1213
6866.94 1187
6867.72 1255
6868.50 1315
6869.28 1289
6870.07 1253
6870.85 1202
6871.63 1250
6872.41 1237
6873.19 1158
6873.98 1265
6874.76 1252
6875.54 1303
6876.32 1343
6877.11 1317
6877.89 1327
6878.67 1416
6879.45 1417
6880.24 1497
6881.02 1514
6881.80 1573
6882.59 1681
6883.37 1836
6884.15 2105
6884.93 2355
6885.72 2674
6886.50 3223
6887.28 3523
6888.07 3718
6888.85 3774
6889.63 3516
6890.42 3130
6891.20 2877
6891.98 2534
6892.77 2109
6893.55 1868
6894.33 1727
6895.12 1494
6895.90 1488
6896.68 1466
6897.47 1489
6898.25 1468
6899.04 1458
6899.82 1386
6900.60 1552
6901.39 1601
6902.17 1576
6902.95 1559
6903.74 1542
6904.52 1485
6905.31 1418
6906.09 1503
6906.88 1450
6907.66 1446
6908.44 1405
6909.23 1344
6910.01 1315
6910.80 1262
6911.58 1239
6912.37 1232
6913.15 1226
6913.94 1214
6914.72 1200
6915.50 1203
6916.29 1266
6917.07 1190
6917.86 1179
6918.64 1301
6919.43 1231
6920.21 1275
6921.00 1152
6921.78 1127
6922.57 1192
6923.35 1214
6924.14 1204
6924.93 1214
6925.71 1218
6926.50 1256
6927.28 1228
6928.07 1258
6928.85 1263
6929.64 1309
6930.42 1339
6931.21 1315
6931.99 1348
6932.78 1473
6933.57 1356
6934.35 1322
6935.14 1430
6935.92 1396
6936.71 1434
6937.50 1341
6938.28 1477
6939.07 1526
6939.85 1579
6940.64 1675
6941.43 1735
6942.21 1898
6943.00 1970
6943.78 1942
6944.57 2179
6945.36 2162
6946.14 2132
6946.93 2098
6947.72 2169
6948.50 2131
6949.29 2050
6950.08 2069
6950.86 1894
6951.65 1878
6952.44 1814
6953.22 1720
6954.01 1820
6954.80 1735
6955.58 1721
6956.37 1744
6957.16 1668
6957.95 1644
6958.73 1614
6959.52 1738
6960.31 1785
6961.10 1775
6961.88 1849
6962.67 1731
6963.46 1841
6964.24 1859
6965.03 2012
6965.82 2018
6966.61 2067
6967.40 2212
6968.18 2434
6968.97 2397
6969.76 2453
6970.55 2514
6971.33 2488
6972.12 2490
6972.91 2578
6973.70 2534
6974.49 2468
6975.27 2310
6976.06 2433
6976.85 2504
6977.64 2614
6978.43 2792
6979.22 2999
6980.00 3523
6980.79 4447
6981.58 5409
6982.37 6806
6983.16 8559
6983.95 10455
6984.74 12147
6985.52 13230
6986.31 13965
6987.10 13661
6987.89 12448
6988.68 11119
6989.47 9553
6990.26 7686
6991.05 6326
6991.83 5166
6992.62 4116
6993.41 3407
6994.20 2835
6994.99 2419
6995.78 2226
6996.57 2109
6997.36 1840
6998.15 1919
6998.94 1888
6999.73 1890
7000.52 1943
7001.31 1896
7002.10 1806
7002.89 1653
7003.68 1669
7004.47 1603
7005.26 1568
7006.05 1413
7006.84 1418
7007.63 1306
7008.42 1325
7009.21 1284
7010.00 1407
7010.79 1507
7011.58 1427
7012.37 1608
7013.16 1706
7013.95 1685
7014.74 1601
7015.53 1673
7016.32 1699
7017.11 1549
7017.90 1634
7018.69 1590
7019.48 1604
7020.27 1567
7021.06 1556
7021.85 1700
7022.64 1827
7023.43 1849
7024.22 1834
7025.02 1810
7025.81 1827
7026.60 1759
7027.39 1752
7028.18 1668
7028.97 1585
7029.76 1566
7030.55 1515
7031.34 1428
7032.14 1432
7032.93 1391
7033.72 1419
7034.51 1468
7035.30 1473
7036.09 1423
7036.88 1422
7037.68 1577
7038.47 1562
7039.26 1630
7040.05 1625
7040.84 1739
7041.64 1821
7042.43 1710
7043.22 1798
7044.01 1904
7044.80 1917
7045.60 2001
7046.39 2127
7047.18 2256
7047.97 2607
7048.76 2996
7049.56 3142
7050.35 3124
7051.14 2985
7051.93 2813
7052.73 2662
7053.52 2541
7054.31 2130
7055.10 1959
7055.90 1759
7056.69 1624
7057.48 1756
7058.27 1620
7059.07 1594
7059.86 1702
7060.65 1683
7061.45 1787
7062.24 1769
7063.03 1802
7063.83 1716
7064.62 1686
7065.41 1732
7066.21 1749
7067.00 1663
7067.79 1545
7068.59 1450
7069.38 1535
7070.17 1472
7070.97 1475
7071.76 1498
7072.55 1412
7073.35 1418
7074.14 1337
7074.93 1289
7075.73 1284
7076.52 1351
7077.32 1263
7078.11 1227
7078.90 1257
7079.70 1453
7080.49 1430
7081.29 1281
7082.08 1250
7082.87 1216
7083.67 1229
7084.46 1134
7085.26 1167
7086.05 1136
7086.85 1135
7087.64 1103
7088.43 1118
7089.23 1049
7090.02 1122
7090.82 1134
7091.61 1183
7092.41 1016
7093.20 1082
7094.00 1085
7094.79 1115
7095.59 1064
7096.38 1036
7097.18 1018
7097.97 1089
7098.77 1019
7099.56 1038
7100.36 1112
7101.15 1056
7101.95 1067
7102.74 1039
7103.54 1022
7104.33 902
7105.13 981
7105.92 930
7106.72 940
7107.52 957
7108.31 948
7109.11 922
7109.90 921
7110.70 907
7111.49 964
7112.29 1007
7113.09 1043
7113.88 951
7114.68 855
7115.47 920
7116.27 975
7117.07 945
7117.86 893
7118.66 859
7119.45 1001
7120.25 965
7121.05 908
7121.84 907
7122.64 849
7123.44 886
7124.23 906
7125.03 966
7125.83 880
7126.62 930
7127.42 885
7128.22 931
7129.01 935
7129.81 920
7130.61 957
7131.40 942
7132.20 921
7133.00 883
7133.79 899
7134.59 909
7135.39 903
7136.19 881
7136.98 922
7137.78 865
7138.58 814
7139.38 898
7140.17 839
7140.97 817
7141.77 855
7142.57 840
7143.36 798
7144.16 815
7144.96 802
7145.76 810
7146.55 792
7147.35 767
7148.15 785
7148.95 769
7149.74 793
7150.54 747
7151.34 738
7152.14 725
7152.94 792
7153.74 731
7154.53 794
7155.33 836
7156.13 816
7156.93 800
7157.73 837
7158.53 826
7159.32 839
7160.12 821
7160.92 801
7161.72 842
7162.52 741
7163.32 770
7164.12 703
7164.91 711
7165.71 712
7166.51 700
7167.31 654
7168.11 710
7168.91 682
7169.71 681
7170.51 759
7171.31 737
7172.11 707
7172.90 756
7173.70 714
7174.50 736
7175.30 776
7176.10 791
7176.90 725
7177.70 709
7178.50 702
7179.30 730
7180.10 686
7180.90 706
7181.70 698
7182.50 726
7183.30 709
7184.10 699
7184.90 704
7185.70 786
7186.50 710
7187.30 767
7188.10 807
7188.90 713
7189.70 798
7190.50 736
7191.30 730
7192.10 770
7192.90 700
7193.70 724
7194.50 736
7195.30 708
7196.10 685
7196.90 667
7197.70 681
7198.50 640
7199.30 651
7200.11 677
7200.91 658
7201.71 684
7202.51 686
7203.31 702
7204.11 743
7204.91 687
7205.71 654
7206.51 630
7207.31 679
7208.12 698
7208.92 676
7209.72 618
7210.52 699
7211.32 658
7212.12 742
7212.92 675
7213.72 648
7214.53 691
7215.33 745
7216.13 771
7216.93 783
7217.73 742
7218.53 759
7219.34 742
7220.14 770
7220.94 753
7221.74 734
7222.54 676
7223.35 710
7224.15 652
7224.95 617
7225.75 675
7226.56 694
7227.36 715
7228.16 653
7228.96 640
7229.76 628
7230.57 691
7231.37 680
7232.17 680
7232.97 714
7233.78 600
7234.58 675
7235.38 664
7236.19 682
7236.99 673
7237.79 677
7238.59 700
7239.40 611
7240.20 590
7241.00 644
7241.81 633
7242.61 646
7243.41 720
7244.22 687
7245.02 694
7245.82 689
7246.63 690
7247.43 686
7248.23 642
7249.04 653
7249.84 637
7250.64 655
7251.45 697
7252.25 723
7253.05 677
7253.86 712
7254.66 643
7255.46 721
7256.27 690
7257.07 715
7257.88 820
7258.68 767
7259.48 819
7260.29 856
7261.09 921
7261.90 886
7262.70 863
7263.51 726
7264.31 716
7265.11 734
7265.92 728
7266.72 778
7267.53 716
7268.33 680
7269.14 697
7269.94 724
7270.75 792
7271.55 693
7272.36 671
7273.16 686
7273.97 732
7274.77 729
7275.58 684
7276.38 744
7277.19 740
7277.99 768
7278.80 811
7279.60 855
7280.41 918
7281.21 983
7282.02 1084
7282.82 1145
7283.63 1113
7284.43 1329
7285.24 1292
7286.04 1219
7286.85 1177
7287.66 1084
7288.46 1011
7289.27 948
7290.07 870
7290.88 844
7291.68 758
7292.49 807
7293.30 831
7294.10 756
7294.91 761
7295.71 796
7296.52 796
7297.33 803
7298.13 887
7298.94 825
7299.74 777
7300.55 897
7301.36 901
7302.16 913
7302.97 968
7303.78 847
7304.58 887
7305.39 909
7306.20 863
7307.00 908
7307.81 958
7308.62 935
7309.42 880
7310.23 979
7311.04 990
7311.84 1082
7312.65 1109
7313.46 1166
7314.27 1384
7315.07 1450
7315.88 1655
7316.69 2053
7317.49 2425
7318.30 2596
7319.11 2557
7319.92 2469
7320.72 2261
7321.53 1971
7322.34 1663
7323.15 1478
7323.95 1448
7324.76 1266
7325.57 1243
7326.38 1172
7327.19 1120
7327.99 1148
7328.80 1089
7329.61 1102
7330.42 1075
7331.22 1064
7332.03 1054
7332.84 1013
7333.65 1028
7334.46 1067
7335.27 1067
7336.07 1109
7336.88 1076
7337.69 961
7338.50 909
7339.31 932
7340.12 907
7340.92 901
7341.73 844
7342.54 875
7343.35 767
7344.16 781
7344.97 749
7345.78 842
7346.59 797
7347.39 740
7348.20 783
7349.01 793
7349.82 786
7350.63 732
7351.44 742
7352.25 764
7353.06 771
7353.87 713
7354.68 679
7355.49 727
7356.30 757
7357.11 736
7357.92 693
7358.72 710
7359.53 704
7360.34 752
7361.15 670
7361.96 709
7362.77 689
7363.58 671
7364.39 642
7365.20 688
7366.01 699
7366.82 734
7367.63 674
7368.44 642
7369.25 667
7370.06 712
7370.87 739
7371.68 670
7372.49 638
7373.30 658
7374.11 641
7374.93 682
7375.74 672
7376.55 677
7377.36 704
7378.17 688
7378.98 744
7379.79 724
7380.60 724
7381.41 670
7382.22 714
7383.03 767
7383.84 729
7384.65 655
7385.46 645
7386.28 721
7387.09 756
7387.90 795
7388.71 651
7389.52 643
7390.33 699
7391.14 702
7391.95 640
7392.77 709
7393.58 616
7394.39 594
7395.20 570
7396.01 609
7396.82 594
7397.64 564
7398.45 711
7399.26 647
7400.07 641
7400.88 637
7401.69 619
7402.51 690
7403.32 655
7404.13 587
7404.94 567
7405.76 584
7406.57 674
7407.38 613
7408.19 582
7409.00 615
7409.82 608
7410.63 589
7411.44 603
7412.25 639
7413.07 569
7413.88 614
7414.69 603
7415.50 571
7416.32 526
7417.13 494
7417.94 607
7418.76 629
7419.57 596
7420.38 577
7421.19 575
7422.01 565
7422.82 617
7423.63 580
7424.45 611
7425.26 583
7426.07 559
7426.89 602
7427.70 588
7428.51 655
7429.33 663
7430.14 633
7430.95 607
7431.77 668
7432.58 706
7433.39 671
7434.21 635
7435.02 665
7435.84 626
7436.65 688
7437.46 599
7438.28 656
7439.09 666
7439.91 644
7440.72 618
7441.53 576
7442.35 617
7443.16 596
7443.98 607
7444.79 657
7445.60 612
7446.42 603
7447.23 589
7448.05 606
7448.86 667
7449.68 662
7450.49 706
7451.31 628
7452.12 652
7452.94 659
7453.75 718
7454.57 635
7455.38 691
7456.20 610
7457.01 615
7457.83 631
7458.64 658
7459.46 743
7460.27 745
7461.09 789
7461.90 735
7462.72 686
7463.53 749
7464.35 781
7465.16 700
7465.98 614
7466.79 663
7467.61 717
7468.42 667
7469.24 684
7470.06 689
7470.87 703
7471.69 709
7472.50 758
7473.32 816
7474.13 709
7474.95 679
7475.77 640
7476.58 717
7477.40 665
7478.21 602
7479.03 592
7479.85 688
7480.66 666
7481.48 705
7482.30 719
7483.11 713
7483.93 695
7484.75 567
7485.56 569
7486.38 609
7487.20 635
7488.01 629
7488.83 586
7489.65 638
7490.46 574
7491.28 565
7492.10 608
7492.91 522
7493.73 513
7494.55 582
7495.36 596
7496.18 582
7497.00 582
7497.82 557
7498.63 591
7499.45 602
7500.27 547
7501.08 566
7501.90 593
7502.72 575
7503.54 566
7504.35 545
7505.17 523
7505.99 585
7506.81 588
7507.62 547
7508.44 501
7509.26 523
7510.08 560
7510.90 614
7511.71 625
7512.53 587
7513.35 572
7514.17 547
7514.99 607
7515.80 494
7516.62 554
7517.44 585
7518.26 494
7519.08 580
7519.90 574
7520.71 582
7521.53 549
7522.35 561
7523.17 559
7523.99 581
7524.81 552
7525.63 579
7526.45 564
7527.26 557
7528.08 590
7528.90 544
7529.72 562
7530.54 519
7531.36 507
7532.18 564
7533.00 515
7533.82 513
7534.64 517
7535.45 490
7536.27 449
7537.09 549
7537.91 586
7538.73 555
7539.55 591
7540.37 581
7541.19 587
7542.01 580
7542.83 560
7543.65 528
7544.47 577
7545.29 527
7546.11 546
7546.93 576
7547.75 601
7548.57 532
7549.39 566
7550.21 632
7551.03 647
7551.85 594
7552.67 570
7553.49 591
7554.31 571
7555.13 557
7555.95 592
7556.77 599
7557.59 647
7558.41 624
7559.23 604
7560.05 618
7560.87 619
7561.69 574
7562.51 631
7563.34 573
7564.16 574
7564.98 593
7565.80 604
7566.62 596
7567.44 592
7568.26 571
7569.08 669
7569.90 584
7570.72 611
7571.55 557
7572.37 547
7573.19 589
7574.01 581
7574.83 566
7575.65 491
7576.47 591
7577.30 631
7578.12 599
7578.94 544
7579.76 581
7580.58 563
7581.40 630
7582.23 705
7583.05 675
7583.87 605
7584.69 709
7585.51 735
7586.33 709
7587.16 611
7587.98 681
7588.80 697
7589.62 741
7590.45 790
7591.27 748
7592.09 782
7592.91 766
7593.74 753
7594.56 735
7595.38 725
7596.20 793
7597.03 785
7597.85 799
7598.67 805
7599.49 781
7600.32 745
7601.14 808
7601.96 885
7602.78 919
7603.61 1000
7604.43 1067
7605.25 1035
7606.08 1043
7606.90 1041
7607.72 1081
7608.55 1007
7609.37 1031
7610.19 929
7611.02 931
7611.84 941
7612.66 897
7613.49 953
7614.31 1092
7615.13 1198
7615.96 1246
7616.78 1324
7617.60 1470
7618.43 1437
7619.25 1322
7620.08 1271
7620.90 1157
7621.72 1124
7622.55 1091
7623.37 1106
7624.20 1045
7625.02 1009
7625.84 1131
7626.67 1081
7627.49 1102
7628.32 1236
7629.14 1290
7629.97 1356
7630.79 1426
7631.61 1402
7632.44 1444
7633.26 1319
7634.09 1335
7634.91 1240
7635.74 1127
7636.56 1105
7637.39 950
7638.21 847
7639.04 815
7639.86 782
7640.69 750
7641.51 758
7642.34 725
7643.16 683
7643.99 680
7644.81 714
7645.64 694
7646.46 691
7647.29 720
7648.11 681
7648.94 630
7649.76 682
7650.59 672
7651.42 662
7652.24 690
7653.07 691
7653.89 652
7654.72 589
7655.54 650
7656.37 621
7657.20 657
7658.02 707
7658.85 649
7659.67 651
7660.50 670
7661.33 656
7662.15 583
7662.98 607
7663.80 627
7664.63 582
7665.46 589
7666.28 574
7667.11 641
7667.94 622
7668.76 603
7669.59 691
7670.42 657
7671.24 623
7672.07 620
7672.90 613
7673.72 569
7674.55 558
7675.38 541
7676.20 575
7677.03 557
7677.86 600
7678.68 613
7679.51 578
7680.34 553
7681.16 571
7681.99 659
7682.82 713
7683.65 668
7684.47 621
7685.30 694
7686.13 662
7686.96 638
7687.78 672
7688.61 647
7689.44 628
7690.27 636
7691.09 651
7691.92 673
7692.75 680
7693.58 606
7694.41 656
7695.23 708
7696.06 782
7696.89 781
7697.72 844
7698.55 821
7699.37 831
7700.20 733
7701.03 677
7701.86 671
7702.69 639
7703.51 641
7704.34 661
7705.17 679
7706.00 630
7706.83 560
7707.66 585
7708.49 658
7709.31 585
7710.14 604
7710.97 592
7711.80 590
7712.63 582
7713.46 540
7714.29 535
7715.12 561
7715.95 589
7716.77 549
7717.60 585
7718.43 574
7719.26 569
7720.09 546
7720.92 561
7721.75 509
7722.58 519
7723.41 531
7724.24 523
7725.07 527
7725.90 560
7726.73 536
7727.56 524
7728.39 530
7729.22 576
7730.05 601
7730.88 487
7731.71 527
7732.54 542
7733.37 490
7734.20 533
7735.03 558
7735.86 566
7736.69 543
7737.52 513
7738.35 465
7739.18 486
7740.01 501
7740.84 520
7741.67 497
7742.50 547
7743.33 495
7744.16 521
7744.99 549
7745.82 528
7746.65 526
7747.48 570
7748.31 509
7749.14 555
7749.97 543
7750.81 576
7751.64 579
7752.47 542
7753.30 574
7754.13 520
7754.96 536
7755.79 491
7756.62 574
7757.45 611
7758.29 533
7759.12 520
7759.95 475
7760.78 490
7761.61 529
7762.44 562
7763.27 571
7764.11 545
7764.94 515
7765.77 511
7766.60 471
7767.43 463
7768.26 535
7769.10 598
7769.93 517
7770.76 523
7771.59 500
7772.42 530
7773.26 580
7774.09 528
7774.92 501
7775.75 565
7776.59 552
7777.42 541
7778.25 553
7779.08 517
7779.92 564
7780.75 542
7781.58 537
7782.41 535
7783.25 600
7784.08 570
7784.91 537
7785.74 542
7786.58 582
7787.41 643
7788.24 596
7789.08 526
7789.91 518
7790.74 607
7791.57 593
7792.41 637
7793.24 626
7794.07 569
7794.91 664
7795.74 694
7796.57 595
7797.41 556
7798.24 573
7799.07 599
7799.91 621
7800.74 657
7801.58 619
7802.41 642
7803.24 703
7804.08 723
7804.91 677
7805.74 714
7806.58 821
7807.41 792
7808.25 759
7809.08 724
7809.91 841
7810.75 864
7811.58 914
7812.42 947
7813.25 998
7814.09 926
7814.92 857
7815.75 929
7816.59 998
7817.42 978
7818.26 960
7819.09 992
7819.93 966
7820.76 872
7821.60 841
7822.43 898
7823.27 916
7824.10 957
7824.94 979
7825.77 1048
7826.61 1118
7827.44 1091
7828.28 1047
7829.11 1071
7829.95 998
7830.78 963
7831.62 924
7832.45 987
7833.29 980
7834.12 914
7834.96 947
7835.79 927
7836.63 832
7837.46 912
7838.30 877
7839.14 815
7839.97 814
7840.81 823
7841.64 749
7842.48 772
7843.31 767
7844.15 772
7844.99 788
7845.82 840
7846.66 857
7847.49 811
7848.33 767
7849.17 799
7850.00 790
7850.84 775
7851.68 785
7852.51 829
7853.35 818
7854.18 774
7855.02 842
7855.86 843
7856.69 986
7857.53 1174
7858.37 1152
7859.20 1031
7860.04 1097
7860.88 1054
7861.71 970
7862.55 923
7863.39 903
7864.23 826
7865.06 834
7865.90 804
7866.74 869
7867.57 863
7868.41 888
7869.25 929
7870.09 930
7870.92 886
7871.76 920
7872.60 980
7873.44 945
7874.27 1057
7875.11 1137
7875.95 1248
7876.79 1351
7877.62 1436
7878.46 1426
7879.30 1261
7880.14 1183
7880.97 1028
7881.81 979
7882.65 959
7883.49 974
7884.33 907
7885.16 848
7886.00 806
7886.84 853
7887.68 901
7888.52 1003
7889.36 985
7890.19 999
7891.03 985
7891.87 1017
7892.71 954
7893.55 925
7894.39 905
7895.23 818
7896.06 794
7896.90 815
7897.74 903
7898.58 824
7899.42 757
7900.26 783
7901.10 803
7901.94 817
7902.77 778
7903.61 727
7904.45 708
7905.29 650
7906.13 668
7906.97 740
7907.81 718
7908.65 719
7909.49 714
7910.33 725
7911.17 666
7912.01 692
7912.85 695
7913.69 756
7914.53 740
7915.37 814
7916.21 865
7917.05 856
7917.89 799
7918.73 804
7919.57 835
7920.41 820
7921.25 795
7922.09 766
7922.93 784
7923.77 675
7924.61 669
7925.45 676
7926.29 657
7927.13 701
7927.97 680
7928.81 655
7929.65 693
7930.49 684
7931.33 691
7932.17 671
7933.01 672
7933.85 756
7934.69 718
7935.53 723
7936.37 677
7937.21 608
7938.05 604
7938.90 599
7939.74 590
7940.58 591
7941.42 599
7942.26 655
7943.10 641
7943.94 614
7944.78 616
7945.63 643
7946.47 689
7947.31 700
7948.15 743
7948.99 769
7949.83 749
7950.67 790
7951.52 782
7952.36 850
7953.20 897
7954.04 866
7954.88 899
7955.72 930
7956.57 912
7957.41 873
7958.25 792
7959.09 828
7959.93 850
7960.78 789
7961.62 750
7962.46 807
7963.30 929
7964.15 884
7964.99 1024
7965.83 1089
7966.67 1126
7967.52 1232
7968.36 1258
7969.20 1132
7970.04 988
7970.89 858
7971.73 846
7972.57 734
7973.41 689
7974.26 645
7975.10 674
7975.94 722
7976.79 757
7977.63 636
7978.47 635
7979.31 685
7980.16 650
7981.00 654
7981.84 653
7982.69 668
7983.53 645
7984.37 614
7985.22 675
7986.06 615
7986.90 620
7987.75 624
7988.59 618
7989.44 576
7990.28 561
7991.12 535
7991.97 558
7992.81 552
7993.65 543
7994.50 553
7995.34 570
7996.19 546
7997.03 514
7997.87 529
7998.72 530
7999.56 543
8000.41 557
8001.25 584
8002.10 536
8002.94 569
8003.78 554
8004.63 533
8005.47 587
8006.32 546
8007.16 524
8008.01 503
8008.85 508
8009.70 513
8010.54 498
8011.39 514
8012.23 478
8013.08 470
8013.92 524
8014.77 452
8015.61 464
8016.46 516
8017.30 482
8018.15 484
8018.99 454
8019.84 449
8020.68 508
8021.53 506
8022.37 503
8023.22 526
8024.06 534
8024.91 537
8025.75 514
8026.60 518
8027.45 501
8028.29 441
8029.14 422
8029.98 473
8030.83 429
8031.67 452
8032.52 483
8033.37 511
8034.21 430
8035.06 426
8035.90 436
8036.75 454
8037.60 432
8038.44 439
8039.29 444
8040.14 484
8040.98 493
8041.83 470
8042.68 448
8043.52 407
8044.37 455
8045.21 428
8046.06 442
8046.91 489
8047.75 490
8048.60 486
8049.45 489
8050.30 483
8051.14 474
8051.99 465
8052.84 418
8053.68 464
8054.53 435
8055.38 466
8056.22 445
8057.07 450
8057.92 491
8058.77 434
8059.61 477
8060.46 498
8061.31 409
8062.16 451
8063.00 456
8063.85 478
8064.70 461
8065.55 434
8066.39 456
8067.24 462
8068.09 415
8068.94 402
8069.79 429
8070.63 412
8071.48 464
8072.33 410
8073.18 443
8074.03 445
8074.87 420
8075.72 458
8076.57 481
8077.42 451
8078.27 433
8079.12 406
8079.96 432
8080.81 391
8081.66 422
8082.51 384
8083.36 383
8084.21 413
8085.06 438
8085.90 435
8086.75 432
8087.60 461
8088.45 441
8089.30 423
8090.15 412
8091.00 510
8091.85 461
8092.70 459
8093.54 432
8094.39 411
8095.24 462
8096.09 436
8096.94 416
8097.79 450
8098.64 466
8099.49 436
8100.34 422
8101.19 402
8102.04 442
8102.89 458
8103.74 453
8104.59 433
8105.44 475
8106.29 404
8107.14 488
8107.99 390
8108.84 403
8109.69 403
8110.54 374
8111.39 370
8112.24 408
8113.09 438
8113.94 426
8114.79 482
8115.64 473
8116.49 492
8117.34 460
8118.19 417
8119.04 462
8119.89 423
8120.74 473
8121.59 453
8122.44 423
8123.29 437
8124.14 483
8124.99 452
8125.84 460
8126.70 478
8127.55 497
8128.40 472
8129.25 444
8130.10 450
8130.95 469
8131.80 495
8132.65 451
8133.50 480
8134.36 457
8135.21 460
8136.06 443
8136.91 451
8137.76 476
8138.61 488
8139.46 475
8140.32 513
8141.17 488
8142.02 522
8142.87 533
8143.72 559
8144.57 602
8145.43 558
8146.28 509
8147.13 499
8147.98 576
8148.83 606
8149.69 639
8150.54 558
8151.39 588
8152.24 638
8153.10 767
8153.95 813
8154.80 873
8155.65 810
8156.50 811
8157.36 744
8158.21 643
8159.06 569
8159.92 564
8160.77 556
8161.62 546
8162.47 525
8163.33 481
8164.18 546
8165.03 496
8165.88 515
8166.74 499
8167.59 510
8168.44 493
8169.30 531
8170.15 543
8171.00 486
8171.86 494
8172.71 520
8173.56 500
8174.42 492
8175.27 440
8176.12 447
8176.98 502
8177.83 450
8178.68 405
8179.54 426
8180.39 416
8181.25 371
8182.10 454
8182.95 472
8183.81 438
8184.66 472
8185.51 478
8186.37 395
8187.22 385
8188.08 430
8188.93 439
8189.79 445
8190.64 439
8191.49 400
8192.35 463
8193.20 421
8194.06 436
8194.91 417
8195.77 414
8196.62 440
8197.47 420
8198.33 419
8199.18 426
8200.04 421
8200.89 451
8201.75 419
8202.60 435
8203.46 459
8204.31 426
8205.17 403
8206.02 453
8206.88 404
8207.73 416
8208.59 419
8209.44 393
8210.30 404
8211.15 449
8212.01 437
8212.87 432
8213.72 417
8214.58 472
8215.43 437
8216.29 425
8217.14 468
8218.00 417
8218.85 388
8219.71 422
8220.57 488
8221.42 435
8222.28 380
8223.13 438
8223.99 462
8224.85 489
8225.70 473
8226.56 433
8227.41 416
8228.27 496
8229.13 491
8229.98 473
8230.84 454
8231.70 403
8232.55 430
8233.41 429
8234.26 444
8235.12 461
8235.98 404
8236.83 420
8237.69 415
8238.55 399
8239.40 397
8240.26 456
8241.12 475
8241.98 461
8242.83 414
8243.69 441
8244.55 413
8245.40 425
8246.26 445
8247.12 424
8247.98 377
8248.83 421
8249.69 444
8250.55 393
8251.40 441
8252.26 396
8253.12 414
8253.98 411
8254.83 416
8255.69 405
8256.55 457
8257.41 408
8258.27 401
8259.12 452
8259.98 475
8260.84 445
8261.70 443
8262.55 449
8263.41 452
8264.27 452
8265.13 439
8265.99 381
8266.85 438
8267.70 459
8268.56 465
8269.42 457
8270.28 467
8271.14 519
8272.00 468
8272.85 462
8273.71 454
8274.57 503
8275.43 431
8276.29 424
8277.15 435
8278.01 451
8278.87 480
8279.72 504
8280.58 501
8281.44 589
8282.30 470
8283.16 460
8284.02 440
8284.88 499
8285.74 544
8286.60 563
8287.46 524
8288.32 592
8289.17 701
8290.03 711
8290.89 746
8291.75 827
8292.61 876
8293.47 839
8294.33 781
8295.19 774
8296.05 715
8296.91 631
8297.77 596
8298.63 573
8299.49 629
8300.35 517
8301.21 564
8302.07 573
8302.93 618
8303.79 500
8304.65 456
8305.51 514
8306.37 466
8307.23 450
8308.09 571
8308.95 547
8309.81 501
8310.67 470
8311.53 495
8312.39 541
8313.26 556
8314.12 545
8314.98 569
8315.84 526
8316.70 542
8317.56 504
8318.42 556
8319.28 535
8320.14 531
8321.00 584
8321.86 451
8322.73 483
8323.59 459
8324.45 469
8325.31 476
8326.17 486
8327.03 464
8327.89 458
8328.75 499
8329.62 460
8330.48 467
8331.34 495
8332.20 411
8333.06 438
8333.92 456
8334.79 434
8335.65 478
8336.51 469
8337.37 443
8338.23 417
8339.09 440
8339.96 438
8340.82 421
8341.68 478
8342.54 422
8343.41 486
8344.27 470
8345.13 508
8345.99 470
8346.85 427
8347.72 462
8348.58 443
8349.44 513
8350.30 511
8351.17 474
8352.03 461
8352.89 433
8353.76 467
8354.62 468
8355.48 541
8356.34 432
8357.21 406
8358.07 422
8358.93 452
8359.80 456
8360.66 472
8361.52 425
8362.38 468
8363.25 490
8364.11 487
8364.97 514
8365.84 491
8366.70 456
8367.56 434
8368.43 478
8369.29 517
8370.16 469
8371.02 488
8371.88 445
8372.75 508
8373.61 516
8374.47 465
8375.34 478
8376.20 464
8377.07 447
8377.93 470
8378.79 419
8379.66 480
8380.52 457
8381.39 413
8382.25 464
8383.11 465
8383.98 480
8384.84 482
8385.71 448
8386.57 455
8387.44 465
8388.30 443
8389.17 458
8390.03 448
8390.89 413
8391.76 440
8392.62 467
8393.49 503
8394.35 550
8395.22 480
8396.08 464
8396.95 518
8397.81 484
8398.68 454
8399.54 453
8400.41 462
8401.27 511
8402.14 461
8403.00 464
8403.87 424
8404.74 489
8405.60 497
8406.47 485
8407.33 503
8408.20 486
8409.06 498
8409.93 547
8410.79 505
8411.66 524
8412.53 499
8413.39 502
8414.26 498
8415.12 500
8415.99 535
8416.86 579
8417.72 517
8418.59 566
8419.45 493
8420.32 511
8421.19 524
8422.05 536
8422.92 566
8423.78 576
8424.65 575
8425.52 600
8426.38 578
8427.25 549
8428.12 648
8428.98 651
8429.85 576
8430.72 598
8431.58 649
8432.45 645
8433.32 643
8434.18 648
8435.05 643
8435.92 647
8436.79 670
8437.65 748
8438.52 730
8439.39 812
8440.25 887
8441.12 904
8441.99 973
8442.86 995
8443.72 970
8444.59 966
8445.46 1026
8446.33 977
8447.19 953
8448.06 901
8448.93 881
8449.80 888
8450.66 821
8451.53 858
8452.40 874
8453.27 884
8454.14 937
8455.00 846
8455.87 867
8456.74 910
8457.61 879
8458.48 884
8459.34 948
8460.21 887
8461.08 928
8461.95 910
8462.82 834
8463.69 941
8464.55 1013
8465.42 1144
8466.29 1364
8467.16 1657
8468.03 1924
8468.90 2488
8469.77 2621
8470.63 2666
8471.50 2576
8472.37 2378
8473.24 2122
8474.11 1881
8474.98 1562
8475.85 1327
8476.72 1207
8477.59 1038
8478.45 896
8479.32 789
8480.19 685
8481.06 730
8481.93 732
8482.80 733
8483.67 736
8484.54 627
8485.41 700
8486.28 715
8487.15 638
8488.02 701
8488.89 678
8489.76 684
8490.63 676
8491.50 657
8492.37 624
8493.24 651
8494.11 644
8494.98 674
8495.85 649
8496.72 602
8497.59 695
8498.46 678
8499.33 676
8500.20 648
8501.07 663
8501.94 668
8502.81 700
8503.68 682
8504.55 721
8505.42 730
8506.29 802
8507.16 776
8508.03 726
8508.90 769
8509.77 798
8510.65 766
8511.52 812
8512.39 735
8513.26 712
8514.13 653
8515.00 694
8515.87 668
8516.74 653
8517.61 626
8518.48 615
8519.36 637
8520.23 637
8521.10 674
8521.97 618
8522.84 671
8523.71 699
8524.58 647
8525.46 626
8526.33 609
8527.20 684
8528.07 705
8528.94 654
8529.81 718
8530.69 736
8531.56 705
8532.43 716
8533.30 757
8534.17 804
8535.05 790
8535.92 739
8536.79 773
8537.66 743
8538.54 726
8539.41 728
8540.28 705
8541.15 672
8542.02 703
8542.90 716
8543.77 674
8544.64 754
8545.51 778
8546.39 762
8547.26 744
8548.13 824
8549.01 870
8549.88 878
8550.75 977
8551.62 1058
8552.50 1145
8553.37 1278
8554.24 1262
8555.12 1303
8555.99 1149
8556.86 1067
8557.74 978
8558.61 908
8559.48 847
8560.36 758
8561.23 705
8562.10 714
8562.98 692
8563.85 667
8564.72 609
8565.60 604
8566.47 673
8567.34 599
8568.22 573
8569.09 583
8569.97 648
8570.84 689
8571.71 651
8572.59 645
8573.46 644
8574.34 630
8575.21 621
8576.08 615
8576.96 595
8577.83 611
8578.71 588
8579.58 634
8580.46 612
8581.33 625
8582.20 624
8583.08 612
8583.95 586
8584.83 639
8585.70 620
8586.58 620
8587.45 625
8588.33 618
8589.20 580
8590.08 599
8590.95 617
8591.83 662
8592.70 706
8593.58 687
8594.45 635
8595.33 682
8596.20 682
8597.08 641
8597.95 681
8598.83 670
8599.70 681
8600.58 654
8601.45 679
8602.33 687
8603.21 690
8604.08 719
8604.96 697
8605.83 641
8606.71 640
8607.58 713
8608.46 708
8609.34 742
8610.21 691
8611.09 725
8611.96 730
8612.84 738
8613.72 744
8614.59 806
8615.47 761
8616.34 727
8617.22 747
8618.10 791
8618.97 732
8619.85 793
8620.73 846
8621.60 856
8622.48 829
8623.36 799
8624.23 880
8625.11 893
8625.99 862
8626.86 843
8627.74 986
8628.62 981
8629.49 1019
8630.37 1004
8631.25 989
8632.12 972
8633.00 1031
8633.88 993
8634.76 1059
8635.63 1042
8636.51 1071
8637.39 1095
8638.26 1131
8639.14 1153
8640.02 1082
8640.90 1093
8641.77 1092
8642.65 1106
8643.53 1133
8644.41 1175
8645.28 1139
8646.16 1176
8647.04 1224
8647.92 1270
8648.80 1211
8649.67 1254
8650.55 1275
8651.43 1275
8652.31 1264
8653.19 1275
8654.06 1315
8654.94 1399
8655.82 1462
8656.70 1427
8657.58 1437
8658.46 1437
8659.33 1412
8660.21 1452
8661.09 1493
8661.97 1495
8662.85 1397
8663.73 1475
8664.61 1475
8665.48 1497
8666.36 1490
8667.24 1733
8668.12 1881
8669.00 1989
8669.88 2383
8670.76 2918
8671.64 3617
8672.52 4267
8673.40 4697
8674.27 5160
8675.15 5228
8676.03 4973
8676.91 4736
8677.79 4274
8678.67 3614
8679.55 3142
8680.43 2785
8681.31 2293
8682.19 2091
8683.07 1873
8683.95 1736
8684.83 1703
8685.71 1723
8686.59 1819
8687.47 2075
8688.35 2492
8689.23 2978
8690.11 3502
8690.99 4035
8691.87 4440
8692.75 4827
8693.63 4701
8694.51 4476
8695.39 3862
8696.27 3219
8697.15 2818
8698.03 2387
8698.91 1944
8699.79 1693
8700.67 1526
8701.55 1429
8702.43 1346
8703.31 1261
8704.19 1161
8705.07 1168
8705.95 1119
8706.84 1083
8707.72 1152
8708.60 1182
8709.48 1130
8710.36 1100
8711.24 1138
8712.12 1120
8713.00 1040
8713.88 1060
8714.76 1043
8715.65 1064
8716.53 1009
8717.41 1004
8718.29 1001
8719.17 963
8720.05 1031
8720.93 919
8721.82 959
8722.70 996
8723.58 984
8724.46 962
8725.34 932
8726.22 939
8727.11 957
8727.99 988
8728.87 1019
8729.75 973
8730.63 1078
8731.52 1081
8732.40 1069
8733.28 991
8734.16 955
8735.05 972
8735.93 970
8736.81 1023
8737.69 934
8738.58 937
8739.46 914
8740.34 941
8741.22 935
8742.11 960
8742.99 957
8743.87 883
8744.75 950
8745.64 933
8746.52 901
8747.40 978
8748.28 994
8749.17 977
8750.05 1034
8750.93 1040
8751.82 974
8752.70 977
8753.58 1068
8754.47 1051
8755.35 965
8756.23 1111
8757.12 1137
8758.00 1122
8758.88 1018
8759.77 1049
8760.65 1082
8761.53 1041
8762.42 1026
8763.30 1081
8764.19 1033
8765.07 1004
8765.95 980
8766.84 1061
8767.72 1050
8768.60 1069
8769.49 1094
8770.37 1200
8771.26 1114
8772.14 1144
8773.03 1110
8773.91 994
8774.79 961
8775.68 970
8776.56 925
8777.45 915
8778.33 938
8779.22 878
8780.10 874
8780.98 805
8781.87 777
8782.75 761
8783.64 808
8784.52 816
8785.41 840
8786.29 838
8787.18 802
8788.06 802
8788.95 801
8789.83 778
8790.72 790
8791.60 831
8792.49 834
8793.37 836
8794.26 834
8795.14 858
8796.03 800
8796.92 814
8797.80 821
8798.69 818
8799.57 830
8800.46 756
8801.34 812
8802.23 929
8803.11 924
8804.00 916
8804.89 1001
8805.77 882
8806.66 909
8807.54 758
8808.43 803
8809.32 786
8810.20 738
8811.09 744
8811.97 723
8812.86 734
8813.75 750
8814.63 672
8815.52 695
8816.41 720
8817.29 780
8818.18 763
8819.06 796
8819.95 756
8820.84 762
8821.72 850
8822.61 795
8823.50 691
8824.38 732
8825.27 743
8826.16 744
8827.05 733
8827.93 715
8828.82 696
8829.71 709
8830.59 675
8831.48 675
8832.37 661
8833.25 657
8834.14 614
8835.03 623
8835.92 597
8836.80 593
8837.69 617
8838.58 641
8839.47 660
8840.35 580
8841.24 604
8842.13 636
8843.02 592
8843.90 598
8844.79 643
8845.68 632
8846.57 642
8847.46 628
8848.34 659
8849.23 634
8850.12 550
8851.01 553
8851.90 559
8852.78 555
8853.67 551
8854.56 556
8855.45 493
8856.34 513
8857.23 570
8858.12 522
8859.00 519
8859.89 483
8860.78 529
8861.67 541
8862.56 556
8863.45 597
8864.34 555
8865.22 486
8866.11 501
8867.00 550
8867.89 528
8868.78 483
8869.67 465
8870.56 460
8871.45 509
8872.34 514
8873.23 502
8874.12 454
8875.00 467
8875.89 516
8876.78 475
8877.67 500
8878.56 480
8879.45 473
8880.34 498
8881.23 466
8882.12 465
8883.01 482
8883.90 503
8884.79 540
8885.68 479
8886.57 465
8887.46 473
8888.35 466
8889.24 466
8890.13 456
8891.02 440
8891.91 473
8892.80 470
8893.69 487
8894.58 458
8895.47 428
8896.36 402
8897.25 429
8898.14 439
8899.03 493
8899.92 450
8900.81 396
8901.71 420
8902.60 408
8903.49 417
8904.38 424
8905.27 404
8906.16 468
8907.05 414
8907.94 421
8908.83 420
8909.72 453
8910.61 426
8911.51 392
8912.40 403
8913.29 446
8914.18 412
8915.07 434
8915.96 378
8916.85 389
8917.75 445
8918.64 419
8919.53 383
8920.42 399
8921.31 420
8922.20 374
8923.09 399
8923.99 416
8924.88 392
8925.77 371
8926.66 385
8927.55 453
8928.45 418
8929.34 419
8930.23 436
8931.12 405
8932.01 414
8932.91 383
8933.80 393
8934.69 430
8935.58 370
8936.48 411
8937.37 415
8938.26 386
8939.15 396
8940.05 359
8940.94 397
8941.83 427
8942.72 388
8943.62 391
8944.51 365
8945.40 416
8946.30 379
8947.19 368
8948.08 363
8948.97 331
8949.87 426
8950.76 403
8951.65 376
8952.55 351
8953.44 375
8954.33 356
8955.23 415
8956.12 398
8957.01 370
8957.91 414
8958.80 427
8959.69 379
8960.59 385
8961.48 381
8962.38 397
8963.27 401
8964.16 411
8965.06 476
8965.95 397
8966.85 373
8967.74 385
8968.63 393
8969.53 466
8970.42 418
8971.32 439
8972.21 414
8973.10 424
8974.00 392
8974.89 384
8975.79 357
8976.68 379
8977.58 410
8978.47 411
8979.36 371
8980.26 404
8981.15 437
8982.05 452
8982.94 380
8983.84 401
8984.73 398
8985.63 418
8986.52 415
8987.42 384
8988.31 369
8989.21 333
8990.10 402
8991.00 368
8991.89 381
8992.79 414
8993.68 436
8994.58 400
8995.47 429
8996.37 384
8997.27 378
8998.16 403
8999.06 383
8999.95 357
9000.85 319
9001.74 368
9002.64 366
9003.53 332
9004.43 376
9005.33 364
9006.22 375
9007.12 402
9008.01 356
9008.91 329
9009.81 371
9010.70 394
9011.60 354
9012.49 359
9013.39 383
9014.29 390
9015.18 313
9016.08 340
9016.98 333
9017.87 319
9018.77 347
9019.67 351
9020.56 396
9021.46 340
9022.36 394
9023.25 325
9024.15 322
9025.05 375
9025.94 356
9026.84 340
9027.74 354
9028.63 364
9029.53 390
9030.43 338
9031.33 365
9032.22 377
9033.12 349
9034.02 334
9034.91 314
9035.81 338
9036.71 353
9037.61 390
9038.50 338
9039.40 308
9040.30 334
9041.20 363
9042.10 358
9042.99 383
9043.89 356
9044.79 322
9045.69 362
9046.58 344
9047.48 350
9048.38 357
9049.28 385
9050.18 373
9051.07 388
9051.97 398
9052.87 366
9053.77 349
9054.67 395
9055.57 393
9056.46 377
9057.36 387
9058.26 383
9059.16 378
9060.06 353
9060.96 346
9061.86 363
9062.75 397
9063.65 406
9064.55 451
9065.45 366
9066.35 363
9067.25 403
9068.15 443
9069.05 431
9069.95 383
9070.84 376
9071.74 400
9072.64 389
9073.54 365
9074.44 378
9075.34 371
9076.24 412
9077.14 429
9078.04 414
9078.94 385
9079.84 423
9080.74 384
9081.64 420
9082.54 441
9083.44 432
9084.34 441
9085.24 427
9086.14 414
9087.04 482
9087.94 524
9088.84 530
9089.74 526
9090.64 474
9091.54 450
9092.44 514
9093.34 468
9094.24 453
9095.14 434
9096.04 383
9096.94 396
9097.84 374
9098.74 402
9099.64 428
9100.54 386
9101.44 405
9102.34 384
9103.24 404
9104.14 384
9105.04 405
9105.95 363
9106.85 358
9107.75 361
9108.65 378
9109.55 360
9110.45 392
9111.35 398
9112.25 395
9113.15 468
9114.06 434
9114.96 452
9115.86 346
9116.76 343
9117.66 403
9118.56 393
9119.46 369
9120.37 382
9121.27 396
9122.17 341
9123.07 383
9123.97 370
9124.87 376
9125.78 357
9126.68 390
9127.58 362
9128.48 396
9129.38 339
9130.29 390
9131.19 411
9132.09 332
9132.99 312
9133.89 335
9134.80 346
9135.70 336
9136.60 365
9137.50 415
9138.41 385
9139.31 359
9140.21 343
9141.11 364
9142.02 411
9142.92 433
9143.82 381
9144.72 383
9145.63 361
9146.53 357
9147.43 298
9148.34 355
9149.24 371
9150.14 318
9151.05 336
9151.95 364
9152.85 332
9153.76 389
9154.66 365
9155.56 321
9156.47 327
9157.37 363
9158.27 358
9159.18 363
9160.08 323
9160.98 327
9161.89 383
9162.79 364
9163.69 320
9164.60 362
9165.50 334
9166.41 293
9167.31 286
9168.21 335
9169.12 319
9170.02 363
9170.93 355
9171.83 346
9172.73 355
9173.64 336
9174.54 360
9175.45 370
9176.35 350
9177.25 375
9178.16 390
9179.06 405
9179.97 340
9180.87 340
9181.78 375
9182.68 362
9183.59 366
9184.49 332
9185.40 339
9186.30 389
9187.21 354
9188.11 365
9189.02 354
9189.92 346
9190.83 383
9191.73 374
9192.64 369
9193.54 398
9194.45 402
9195.35 391
9196.26 421
9197.16 371
9198.07 348
9198.97 380
9199.88 389
9200.78 353
9201.69 308
9202.60 335
9203.50 359
9204.41 400
9205.31 350
9206.22 348
9207.13 385
9208.03 374
9208.94 374
9209.84 380
9210.75 374
9211.66 365
9212.56 375
9213.47 375
9214.37 358
9215.28 355
9216.19 360
9217.09 375
9218.00 347
9218.91 367
9219.81 371
9220.72 364
9221.63 342
9222.53 350
9223.44 304
9224.35 330
9225.25 391
9226.16 365
9227.07 364
9227.97 353
9228.88 362
9229.79 382
9230.69 367
9231.60 347
9232.51 349
9233.41 362
9234.32 354
9235.23 333
9236.14 377
9237.04 347
9237.95 280
9238.86 366
9239.77 331
9240.67 328
9241.58 372
9242.49 378
9243.40 381
9244.30 346
9245.21 306
9246.12 360
9247.03 350
9247.94 345
9248.84 327
9249.75 305
9250.66 341
9251.57 348
9252.48 349
9253.38 392
9254.29 377
9255.20 394
9256.11 369
9257.02 348
9257.93 346
9258.83 350
9259.74 323
9260.65 323
9261.56 312
9262.47 312
9263.38 354
9264.29 357
9265.19 299
9266.10 304
9267.01 360
9267.92 386
9268.83 378
9269.74 327
9270.65 310
9271.56 319
9272.47 324
9273.37 340
9274.28 320
9275.19 317
9276.10 333
9277.01 325
9277.92 315
9278.83 339
9279.74 357
9280.65 317
9281.56 364
9282.47 327
9283.38 367
9284.29 385
9285.20 378
9286.11 381
9287.02 391
9287.93 346
9288.84 339
9289.75 364
9290.66 362
9291.57 353
9292.48 300
9293.39 335
9294.30 368
9295.21 401
9296.12 411
9297.03 400
9297.94 441
9298.85 388
9299.76 384
9300.67 353
9301.58 431
9302.49 457
9303.40 452
9304.31 448
9305.22 449
9306.13 462
9307.04 497
9307.95 471
9308.87 485
9309.78 475
9310.69 399
9311.60 400
9312.51 415
9313.42 440
9314.33 390
9315.24 389
9316.15 400
9317.07 396
9317.98 387
9318.89 369
9319.80 400
9320.71 410
9321.62 372
9322.53 325
9323.45 336
9324.36 393
9325.27 355
9326.18 320
9327.09 390
9328.00 413
9328.92 356
9329.83 391
9330.74 385
9331.65 338
9332.56 345
9333.48 364
9334.39 339
9335.30 307
9336.21 339
9337.13 334
9338.04 335
9338.95 396
9339.86 354
9340.77 302
9341.69 309
9342.60 334
9343.51 340
9344.43 334
9345.34 311
9346.25 313
9347.16 329
9348.08 389
9348.99 355
9349.90 347
9350.81 344
9351.73 343
9352.64 294
9353.55 383
9354.47 382
9355.38 357
9356.29 312
9357.21 337
9358.12 359
9359.03 336
9359.95 373
9360.86 328
9361.77 352
9362.69 320
9363.60 377
9364.51 340
9365.43 335
9366.34 334
9367.26 299
9368.17 340
9369.08 324
9370.00 339
9370.91 294
9371.82 370
9372.74 343
9373.65 346
9374.57 340
9375.48 387
9376.40 338
9377.31 323
9378.22 325
9379.14 323
9380.05 342
9380.97 362
9381.88 346
9382.80 363
9383.71 334
9384.62 361
9385.54 391
9386.45 338
9387.37 344
9388.28 400
9389.20 387
9390.11 359
9391.03 330
9391.94 372
9392.86 389
9393.77 371
9394.69 371
9395.60 358
9396.52 369
9397.43 401
9398.35 383
9399.26 363
9400.18 363
9401.10 365
9402.01 379
9402.93 346
9403.84 328
9404.76 357
9405.67 339
9406.59 365
9407.50 343
9408.42 340
9409.34 344
9410.25 351
9411.17 376
9412.08 343
9413.00 345
9413.92 351
9414.83 398
9415.75 408
9416.66 389
9417.58 342
9418.50 343
9419.41 379
9420.33 401
9421.25 416
9422.16 401
9423.08 362
9423.99 359
9424.91 357
9425.83 379
9426.74 364
9427.66 386
9428.58 362
9429.49 393
9430.41 395
9431.33 344
9432.25 354
9433.16 401
9434.08 411
9435.00 431
9435.91 446
9436.83 416
9437.75 388
9438.67 416
9439.58 392
9440.50 397
9441.42 399
9442.33 438
9443.25 422
9444.17 366
9445.09 385
9446.00 462
9446.92 449
9447.84 414
9448.76 430
9449.68 487
9450.59 556
9451.51 556
9452.43 615
9453.35 587
9454.26 589
9455.18 566
9456.10 516
9457.02 476
9457.94 513
9458.86 433
9459.77 397
9460.69 413
9461.61 378
9462.53 370
9463.45 406
9464.37 374
9465.28 379
9466.20 345
9467.12 389
9468.04 454
9468.96 445
9469.88 371
9470.80 374
9471.72 348
9472.63 376
9473.55 367
9474.47 365
9475.39 436
9476.31 449
9477.23 426
9478.15 429
9479.07 437
9479.99 492
9480.91 490
9481.83 502
9482.74 488
9483.66 493
9484.58 438
9485.50 418
9486.42 397
9487.34 429
9488.26 401
9489.18 387
9490.10 382
9491.02 345
9491.94 392
9492.86 379
9493.78 381
9494.70 399
9495.62 410
9496.54 366
9497.46 360
9498.38 367
9499.30 338
9500.22 318
9501.14 382
9502.06 428
9502.98 377
9503.90 343
9504.82 326
9505.74 357
9506.66 357
9507.59 364
9508.51 343
9509.43 391
9510.35 387
9511.27 376
9512.19 362
9513.11 434
9514.03 380
9514.95 423
9515.87 431
9516.79 490
9517.71 441
9518.64 412
9519.56 434
9520.48 451
9521.40 438
9522.32 428
9523.24 417
9524.16 422
9525.08 456
9526.01 413
9526.93 414
9527.85 413
9528.77 525
9529.69 572
9530.61 562
9531.54 600
9532.46 545
9533.38 530
9534.30 522
9535.22 577
9536.15 582
9537.07 513
9537.99 486
9538.91 473
9539.83 426
9540.76 418
9541.68 422
9542.60 477
9543.52 486
9544.45 398
9545.37 442
9546.29 452
9547.21 467
9548.14 459
9549.06 418
9549.98 399
9550.90 389
9551.83 423
9552.75 418
9553.67 412
9554.59 450
9555.52 409
9556.44 429
9557.36 435
9558.29 446
9559.21 414
9560.13 478
9561.06 490
9561.98 461
9562.90 441
9563.83 399
9564.75 475
9565.67 465
9566.60 407
9567.52 398
9568.44 450
9569.37 429
9570.29 433
9571.21 454
9572.14 405
9573.06 381
9573.98 397
9574.91 453
9575.83 443
9576.76 440
9577.68 471
9578.60 479
9579.53 456
9580.45 422
9581.38 484
9582.30 475
9583.23 417
9584.15 420
9585.07 432
9586.00 444
9586.92 485
9587.85 482
9588.77 489
9589.70 517
9590.62 487
9591.55 482
9592.47 510
9593.40 457
9594.32 492
9595.24 501
9596.17 474
9597.09 477
9598.02 496
9598.94 518
9599.87 475
9600.79 514
9601.72 526
9602.65 516
9603.57 555
9604.50 505
9605.42 491
9606.35 488
9607.27 521
9608.20 568
9609.12 560
9610.05 557
9610.97 522
9611.90 519
9612.83 638
9613.75 553
9614.68 524
9615.60 581
9616.53 624
9617.45 624
9618.38 553
9619.31 549
9620.23 577
9621.16 574
9622.08 564
9623.01 539
9623.94 611
9624.86 618
9625.79 639
9626.72 575
9627.64 581
9628.57 647
9629.50 641
9630.42 612
9631.35 602
9632.27 661
9633.20 711
9634.13 663
9635.06 697
9635.98 684
9636.91 705
9637.84 738
9638.76 706
9639.69 744
9640.62 703
9641.54 764
9642.47 817
9643.40 758
9644.33 724
9645.25 732
9646.18 781
9647.11 744
9648.03 781
9648.96 836
9649.89 884
9650.82 936
9651.74 885
9652.67 861
9653.60 885
9654.53 917
9655.46 956
9656.38 899
9657.31 933
9658.24 893
9659.17 889
9660.09 834
9661.02 925
9661.95 870
9662.88 852
9663.81 910
9664.74 933
9665.66 1009
9666.59 1128
9667.52 1102
9668.45 1034
9669.38 1112
9670.31 1080
9671.23 1119
9672.16 1113
9673.09 1089
9674.02 1120
9674.95 1193
9675.88 1162
9676.81 1115
9677.73 1168
9678.66 1187
9679.59 1323
9680.52 1396
9681.45 1312
9682.38 1307
9683.31 1338
9684.24 1296
9685.17 1285
9686.10 1240
9687.03 1311
9687.95 1345
9688.88 1289
9689.81 1349
9690.74 1392
9691.67 1427
9692.60 1484
9693.53 1561
9694.46 1696
9695.39 1860
9696.32 2013
9697.25 2317
9698.18 2419
9699.11 2487
9700.04 2455
9700.97 2430
9701.90 2120
9702.83 2004
9703.76 1846
9704.69 1750
9705.62 1623
9706.55 1545
9707.48 1549
9708.41 1460
9709.34 1560
9710.27 1637
9711.20 1704
9712.13 1774
9713.06 1852
9713.99 2092
9714.92 2082
9715.85 2057
9716.79 1987
9717.72 1902
9718.65 1769
9719.58 1619
9720.51 1516
9721.44 1397
9722.37 1341
9723.30 1281
9724.23 1180
9725.16 1132
9726.09 1154
9727.03 1173
9727.96 1186
9728.89 1290
9729.82 1298
9730.75 1281
9731.68 1354
9732.61 1343
9733.55 1404
9734.48 1440
9735.41 1430
9736.34 1287
9737.27 1239
9738.20 1151
9739.14 1092
9740.07 1024
9741.00 1006
9741.93 1009
9742.86 935
9743.79 871
9744.73 894
9745.66 901
9746.59 920
9747.52 924
9748.46 941
9749.39 840
9750.32 895
9751.25 872
9752.18 920
9753.12 805
9754.05 823
9754.98 876
9755.91 856
9756.85 891
9757.78 865
9758.71 846
9759.65 869
9760.58 886
9761.51 835
9762.44 872
9763.38 851
9764.31 916
9765.24 966
9766.18 904
9767.11 840
9768.04 883
9768.98 940
9769.91 902
9770.84 928
9771.78 890
9772.71 871
9773.64 927
9774.58 939
9775.51 1016
9776.44 1035
9777.38 1071
9778.31 1126
9779.24 1162
9780.18 1202
9781.11 1185
9782.05 1097
9782.98 1058
9783.91 1089
9784.85 1086
9785.78 1078
9786.71 1011
9787.65 1014
9788.58 953
9789.52 832
9790.45 851
9791.39 892
9792.32 819
9793.25 858
9794.19 855
9795.12 843
9796.06 888
9796.99 934
9797.93 960
9798.86 947
9799.80 940
9800.73 904
9801.67 803
9802.60 787
9803.54 764
9804.47 777
9805.41 777
9806.34 706
9807.28 714
9808.21 665
9809.15 643
9810.08 655
9811.02 695
9811.95 711
9812.89 651
9813.82 647
9814.76 705
9815.69 716
9816.63 703
9817.56 631
9818.50 652
9819.43 675
9820.37 632
9821.31 553
9822.24 621
9823.18 642
9824.11 609
9825.05 650
9825.99 599
9826.92 630
9827.86 599
9828.79 574
9829.73 575
9830.67 543
9831.60 573
9832.54 604
9833.47 590
9834.41 541
9835.35 603
9836.28 610
9837.22 601
9838.16 600
9839.09 572
9840.03 620
9840.97 616
9841.90 578
9842.84 645
9843.78 626
9844.71 586
9845.65 608
9846.59 578
9847.52 603
9848.46 556
9849.40 550
9850.34 617
9851.27 654
9852.21 609
9853.15 561
9854.08 576
9855.02 634
9855.96 614
9856.90 662
9857.83 649
9858.77 625
9859.71 659
9860.65 612
9861.58 625
9862.52 593
9863.46 572
9864.40 545
9865.33 569
9866.27 557
9867.21 544
9868.15 622
9869.09 628
9870.02 561
9870.96 529
9871.90 591
9872.84 607
9873.78 600
9874.72 555
9875.65 594
9876.59 540
9877.53 579
9878.47 583
9879.41 582
9880.35 523
9881.28 523
9882.22 577
9883.16 572
9884.10 558
9885.04 564
9885.98 568
9886.92 529
9887.86 561
9888.79 495
9889.73 504
9890.67 533
9891.61 553
9892.55 485
9893.49 475
9894.43 544
9895.37 533
9896.31 530
9897.25 534
9898.19 495
9899.13 493
9900.07 517
9901.00 494
9901.94 468
9902.88 503
9903.82 514
9904.76 507
9905.70 527
9906.64 528
9907.58 560
9908.52 581
9909.46 581
9910.40 569
9911.34 573
9912.28 592
9913.22 604
9914.16 586
9915.10 602
9916.04 571
9916.98 550
9917.92 617
9918.86 575
9919.80 594
9920.74 638
9921.69 709
9922.63 768
9923.57 884
9924.51 983
9925.45 1114
9926.39 1211
9927.33 1212
9928.27 1234
9929.21 1153
9930.15 1077
9931.09 1017
9932.03 869
9932.97 742
9933.92 747
9934.86 661
9935.80 588
9936.74 574
9937.68 540
9938.62 537
9939.56 593
9940.50 564
9941.45 518
9942.39 509
9943.33 508
9944.27 524
9945.21 512
9946.15 524
9947.10 532
9948.04 597
9948.98 527
9949.92 612
9950.86 548
9951.80 590
9952.75 551
9953.69 634
9954.63 650
9955.57 580
9956.52 577
9957.46 587
9958.40 620
9959.34 594
9960.28 545
9961.23 519
9962.17 544
9963.11 497
9964.05 543
9965.00 549
9965.94 572
9966.88 566
9967.82 558
9968.77 527
9969.71 587
9970.65 571
9971.60 556
9972.54 571
9973.48 580
9974.42 585
9975.37 579
9976.31 609
9977.25 500
9978.20 491
9979.14 519
9980.08 514
9981.03 484
9981.97 497
9982.91 456
9983.86 479
9984.80 467
9985.74 495
9986.69 536
9987.63 509
9988.57 523
9989.52 500
9990.46 501
9991.41 451
9992.35 475
9993.29 487
9994.24 524
9995.18 466
9996.13 493
9997.07 463
9998.01 456
9998.96 432
9999.90 463
10000.85 458
10001.79 457
10002.74 437
10003.68 459
10004.62 406
10005.57 471
10006.51 497
10007.46 452
10008.40 416
10009.35 402
10010.29 440
10011.24 447
10012.18 426
10013.13 418
10014.07 419
10015.02 478
10015.96 519
10016.91 425
10017.85 420
10018.80 437
10019.74 460
10020.69 424
10021.63 444
10022.58 432
10023.52 410
10024.47 485
10025.41 484
10026.36 536
10027.30 493
10028.25 501
10029.19 484
10030.14 449
10031.09 438
10032.03 476
10032.98 441
10033.92 390
10034.87 361
10035.82 443
10036.76 412
10037.71 438
10038.65 416
10039.60 402
10040.55 396
10041.49 413
10042.44 421
10043.38 375
10044.33 420
10045.28 442
10046.22 405
10047.17 430
10048.12 395
10049.06 429
10050.01 395
10050.96 408
10051.90 361
10052.85 383
10053.80 412
10054.74 415
10055.69 434
10056.64 416
10057.58 407
10058.53 479
10059.48 451
10060.42 395
10061.37 378
10062.32 399
10063.27 385
10064.21 418
10065.16 432
10066.11 386
10067.06 382
10068.00 396
10068.95 362
10069.90 346
10070.85 392
10071.79 393
10072.74 400
10073.69 395
10074.64 354
10075.58 376
10076.53 359
10077.48 372
10078.43 340
10079.38 316
10080.32 379
10081.27 386
10082.22 368
10083.17 366
10084.12 347
10085.06 409
10086.01 384
10086.96 345
10087.91 359
10088.86 384
10089.81 384
10090.75 377
10091.70 388
10092.65 349
10093.60 356
10094.55 377
10095.50 382
10096.45 353
10097.40 340
10098.34 366
10099.29 380
10100.24 356
10101.19 374
10102.14 349
10103.09 350
10104.04 354
10104.99 295
10105.94 325
10106.89 329
10107.84 380
10108.78 401
10109.73 363
10110.68 338
10111.63 351
10112.58 333
10113.53 347
10114.48 348
10115.43 383
10116.38 369
10117.33 354
10118.28 338
10119.23 350
10120.18 372
10121.13 374
10122.08 370
10123.03 340
10123.98 313
10124.93 355
10125.88 329
10126.83 354
10127.78 348
10128.73 333
10129.68 358
10130.63 332
10131.58 353
10132.53 337
10133.48 358
10134.43 369
10135.38 366
10136.34 386
10137.29 355
10138.24 414
10139.19 338
10140.14 381
10141.09 405
10142.04 392
10142.99 341
10143.94 382
10144.89 364
10145.84 403
10146.80 408
10147.75 432
10148.70 392
10149.65 398
10150.60 376
10151.55 380
10152.50 453
10153.45 380
10154.41 388
10155.36 356
10156.31 396
10157.26 370
10158.21 383
10159.16 388
10160.12 368
10161.07 349
10162.02 388
10162.97 341
10163.92 392
10164.88 439
10165.83 446
10166.78 436
10167.73 394
10168.68 441
10169.64 425
10170.59 415
10171.54 395
10172.49 468
10173.45 449
10174.40 444
10175.35 406
10176.30 438
10177.26 461
10178.21 460
10179.16 488
10180.11 480
10181.07 492
10182.02 477
10182.97 474
10183.92 476
10184.88 457
10185.83 508
10186.78 507
10187.74 503
10188.69 453
10189.64 481
10190.60 484
10191.55 443
10192.50 469
10193.46 518
10194.41 550
10195.36 570
10196.32 509
10197.27 521
10198.22 551
10199.18 563
10200.13 578
10201.08 587
10202.04 574
10202.99 610
10203.95 636
10204.90 744
10205.85 760
10206.81 741
10207.76 670
10208.72 661
10209.67 599
10210.62 619
10211.58 591
10212.53 535
10213.49 500
10214.44 490
10215.40 483
10216.35 533
10217.30 512
10218.26 489
10219.21 483
10220.17 513
10221.12 485
10222.08 445
10223.03 517
10223.99 454
10224.94 504
10225.90 485
10226.85 467
10227.81 463
10228.76 420
10229.72 454
10230.67 412
10231.63 449
10232.58 478
10233.54 490
10234.49 463
10235.45 436
10236.40 464
10237.36 457
10238.31 484
10239.27 475
10240.22 448
10241.18 430
10242.14 370
10243.09 384
10244.05 425
10245.00 373
10245.96 360
10246.91 409
10247.87 367
10248.83 388
10249.78 349
10250.74 357
10251.69 361
10252.65 364
10253.61 369
10254.56 348
10255.52 344
10256.48 354
10257.43 331
10258.39 363
10259.34 354
10260.30 367
10261.26 334
10262.21 336
10263.17 330
10264.13 338
10265.08 348
10266.04 348
10267.00 373
10267.95 351
10268.91 408
10269.87 358
10270.82 365
10271.78 373
10272.74 298
10273.70 335
10274.65 327
10275.61 324
10276.57 389
10277.52 342
10278.48 338
10279.44 335
10280.40 317
10281.35 346
10282.31 324
10283.27 319
10284.23 329
10285.18 337
10286.14 313
10287.10 320
10288.06 340
10289.02 313
10289.97 374
10290.93 373
10291.89 375
10292.85 367
10293.81 344
10294.76 354
10295.72 362
10296.68 354
10297.64 354
10298.60 398
10299.55 374
10300.51 344
10301.47 366
10302.43 327
10303.39 367
10304.35 336
10305.31 326
10306.26 319
10307.22 324
10308.18 319
10309.14 299
10310.10 317
10311.06 314
10312.02 354
10312.98 316
10313.93 358
10314.89 374
10315.85 356
10316.81 357
10317.77 357
10318.73 355
10319.69 338
10320.65 334
10321.61 385
10322.57 319
10323.53 352
10324.49 332
10325.45 350
10326.40 414
10327.36 346
10328.32 377
10329.28 384
10330.24 384
10331.20 399
10332.16 376
10333.12 377
10334.08 368
10335.04 327
10336.00 337
10336.96 300
10337.92 303
10338.88 337
10339.84 332
10340.80 309
10341.76 294
10342.72 297
10343.68 321
10344.64 332
10345.61 352
10346.57 299
10347.53 288
10348.49 327
10349.45 359
10350.41 362
10351.37 319
10352.33 319
10353.29 309
10354.25 348
10355.21 339
10356.17 365
10357.13 388
10358.10 360
10359.06 328
10360.02 350
10360.98 319
10361.94 361
10362.90 338
10363.86 331
10364.82 365
10365.79 346
10366.75 278
10367.71 282
10368.67 314
10369.63 321
10370.59 306
10371.55 329
10372.52 318
10373.48 290
10374.44 319
10375.40 300
10376.36 343
10377.33 264
10378.29 299
10379.25 312
10380.21 305
10381.17 343
10382.14 322
10383.10 302
10384.06 308
10385.02 296
10385.98 297
10386.95 332
10387.91 316
10388.87 299
10389.83 284
10390.80 303
10391.76 285
10392.72 269
10393.68 293
10394.65 270
10395.61 284
10396.57 300
10397.54 273
10398.50 302
10399.46 330
10400.42 306
10401.39 262
10402.35 289
10403.31 312
10404.28 276
10405.24 297
10406.20 255
10407.17 310
10408.13 294
10409.09 299
10410.06 273
10411.02 245
10411.98 281
10412.95 279
10413.91 272
10414.88 262
10415.84 296
10416.80 305
10417.77 317
10418.73 334
10419.69 302
10420.66 316
10421.62 291
10422.59 277
10423.55 298
10424.51 272
10425.48 242
10426.44 295
10427.41 263
10428.37 277
10429.34 312
10430.30 286
10431.26 305
10432.23 286
10433.19 296
10434.16 275
10435.12 264
10436.09 287
10437.05 293
10438.02 271
10438.98 237
10439.95 281
10440.91 270
10441.88 257
10442.84 263
10443.81 306
10444.77 295
10445.74 260
10446.70 283
10447.67 266
10448.63 230
10449.60 242
10450.56 287
10451.53 293
10452.49 257
10453.46 263
10454.42 283
10455.39 236
10456.36 247
10457.32 254
10458.29 246
10459.25 275
10460.22 283
10461.18 288
10462.15 292
10463.12 254
10464.08 268
10465.05 261
10466.01 245
10466.98 242
10467.95 266
10468.91 256
10469.88 231
10470.84 210
10471.81 233
10472.78 269
10473.74 235
10474.71 262
10475.68 234
10476.64 262
10477.61 275
10478.58 244
10479.54 240
10480.51 258
10481.48 254
10482.44 252
10483.41 243
10484.38 246
10485.34 265
10486.31 259
10487.28 233
10488.25 247
10489.21 277
10490.18 299
10491.15 239
10492.11 248
10493.08 260
10494.05 300
10495.02 236
10495.98 265
10496.95 255
10497.92 250
10498.89 262
10499.85 223
10500.82 239
10501.79 239
10502.76 241
10503.72 244
10504.69 273
10505.66 242
10506.63 251
10507.60 247
10508.56 261
10509.53 273
10510.50 263
10511.47 278
10512.44 255
10513.40 269
10514.37 297
10515.34 276
10516.31 258
10517.28 239
10518.25 251
10519.22 238
10520.18 274
10521.15 289
10522.12 237
10523.09 261
10524.06 236
10525.03 270
10526.00 238
10526.96 205
10527.93 232
10528.90 233
10529.87 261
10530.84 215
10531.81 230
10532.78 235
10533.75 231
10534.72 275
10535.69 276
10536.66 253
10537.63 260
10538.59 257
10539.56 257
10540.53 245
10541.50 247
10542.47 254
10543.44 249
10544.41 252
10545.38 245
10546.35 243
10547.32 266
10548.29 266
10549.26 268
10550.23 244
10551.20 263
10552.17 285
10553.14 270
10554.11 275
10555.08 298
10556.05 264
10557.02 258
10557.99 270
10558.96 301
10559.93 313
10560.90 285
10561.87 279
10562.84 314
10563.81 263
10564.79 300
10565.76 258
10566.73 248
10567.70 235
10568.67 285
10569.64 257
10570.61 248
10571.58 254
10572.55 278
10573.52 232
10574.49 253
10575.47 213
10576.44 229
10577.41 252
10578.38 235
10579.35 257
10580.32 245
10581.29 232
10582.26 221
10583.24 243
10584.21 223
10585.18 248
10586.15 240
10587.12 282
10588.09 267
10589.07 233
10590.04 253
10591.01 270
10591.98 288
10592.95 275
10593.92 243
10594.90 247
10595.87 278
10596.84 242
10597.81 245
10598.78 275
10599.76 300
10600.73 270
10601.70 253
10602.67 269
10603.65 286
10604.62 285
10605.59 291
10606.56 275
10607.54 251
10608.51 251
10609.48 245
10610.45 272
10611.43 250
10612.40 231
10613.37 278
10614.35 276
10615.32 290
10616.29 281
10617.26 296
10618.24 287
10619.21 250
10620.18 274
10621.16 300
10622.13 285
10623.10 304
10624.08 317
10625.05 279
10626.02 270
10627.00 292
10627.97 308
10628.94 281
10629.92 293
10630.89 296
10631.87 324
10632.84 280
10633.81 317
10634.79 362
10635.76 382
10636.73 393
10637.71 410
10638.68 426
10639.66 425
10640.63 437
10641.60 403
10642.58 369
10643.55 330
10644.53 359
10645.50 341
10646.48 317
10647.45 331
10648.43 324
10649.40 307
10650.37 296
10651.35 247
10652.32 288
10653.30 291
10654.27 301
10655.25 242
10656.22 238
10657.20 272
10658.17 281
10659.15 253
10660.12 227
10661.10 253
10662.07 278
10663.05 213
10664.02 260
10665.00 276
10665.97 257
10666.95 257
10667.92 240
10668.90 246
10669.87 259
10670.85 286
10671.83 270
10672.80 276
10673.78 280
10674.75 264
10675.73 267
10676.70 283
10677.68 274
10678.66 303
10679.63 298
10680.61 292
10681.58 328
10682.56 259
10683.54 276
10684.51 281
10685.49 284
10686.46 251
10687.44 242
10688.42 240
10689.39 264
10690.37 269
10691.35 259
10692.32 268
10693.30 259
10694.28 284
10695.25 247
10696.23 265
10697.21 262
10698.18 253
10699.16 228
10700.14 287
10701.11 240
10702.09 261
10703.07 271
10704.04 270
10705.02 280
10706.00 272
10706.97 268
10707.95 253
10708.93 289
10709.91 274
10710.88 265
10711.86 266
10712.84 284
10713.82 281
10714.79 260
10715.77 243
10716.75 236
10717.73 266
10718.70 281
10719.68 264
10720.66 248
10721.64 302
10722.61 279
10723.59 291
10724.57 254
10725.55 248
10726.53 223
10727.50 255
10728.48 260
10729.46 291
10730.44 282
10731.42 274
10732.40 271
10733.37 283
10734.35 263
10735.33 249
10736.31 273
10737.29 281
10738.27 258
10739.25 272
10740.22 263
10741.20 266
10742.18 243
10743.16 270
10744.14 275
10745.12 231
10746.10 247
10747.08 259
10748.05 260
10749.03 269
10750.01 264
10750.99 273
10751.97 281
10752.95 249
10753.93 286
10754.91 291
10755.89 276
10756.87 298
10757.85 294
10758.83 265
10759.81 245
10760.79 291
10761.77 279
10762.75 321
10763.73 289
10764.71 262
10765.68 291
10766.66 313
10767.64 289
10768.62 241
10769.60 277
10770.58 277
10771.56 320
10772.54 326
10773.53 296
10774.51 303
10775.49 303
10776.47 297
10777.45 298
10778.43 319
10779.41 334
10780.39 345
10781.37 378
10782.35 397
10783.33 330
10784.31 348
10785.29 365
10786.27 315
10787.25 278
10788.23 320
10789.21 330
10790.20 309
10791.18 315
10792.16 294
10793.14 282
10794.12 282
10795.10 323
10796.08 317
10797.06 307
10798.04 287
10799.03 292
10800.01 294
10800.99 276
10801.97 289
10802.95 299
10803.93 310
10804.91 328
10805.90 258
10806.88 271
10807.86 274
10808.84 287
10809.82 287
10810.81 295
10811.79 247
10812.77 305
10813.75 316
10814.73 276
10815.72 271
10816.70 264
10817.68 299
10818.66 276
10819.64 282
10820.63 283
10821.61 273
10822.59 293
10823.57 249
10824.56 250
10825.54 264
10826.52 299
10827.50 273
10828.49 293
10829.47 254
10830.45 275
10831.44 288
10832.42 291
10833.40 267
10834.38 275
10835.37 278
10836.35 297
10837.33 296
10838.32 303
10839.30 318
10840.28 329
10841.27 284
10842.25 313
10843.23 315
10844.22 313
10845.20 318
10846.18 297
10847.17 268
10848.15 311
10849.13 313
10850.12 303
10851.10 307
10852.09 239
10853.07 304
10854.05 307
10855.04 296
10856.02 312
10857.00 309
10857.99 333
10858.97 311
10859.96 277
10860.94 293
10861.93 299
10862.91 315
10863.89 377
10864.88 317
10865.86 299
10866.85 314
10867.83 330
10868.82 320
10869.80 294
10870.79 321
10871.77 336
10872.75 309
10873.74 311
10874.72 323
10875.71 328
10876.69 313
10877.68 337
10878.66 354
10879.65 340
10880.63 334
10881.62 364
10882.60 375
10883.59 365
10884.57 351
10885.56 354
10886.55 381
10887.53 368
10888.52 350
10889.50 370
10890.49 353
10891.47 356
10892.46 340
10893.44 365
10894.43 358
10895.42 343
10896.40 337
10897.39 390
10898.37 361
10899.36 396
10900.34 355
10901.33 396
10902.32 378
10903.30 388
10904.29 406
10905.27 390
10906.26 398
10907.25 403
10908.23 397
10909.22 375
10910.21 420
10911.19 442
10912.18 394
10913.17 432
10914.15 449
10915.14 428
10916.13 418
10917.11 484
10918.10 471
10919.09 450
10920.07 447
10921.06 450
10922.05 454
10923.03 481
10924.02 453
10925.01 458
10926.00 467
10926.98 473
10927.97 523
10928.96 475
10929.94 475
10930.93 478
10931.92 474
10932.91 504
10933.89 486
10934.88 474
10935.87 493
10936.86 508
10937.84 528
10938.83 529
10939.82 528
10940.81 502
10941.80 536
10942.78 544
10943.77 549
10944.76 590
10945.75 583
10946.74 589
10947.72 610
10948.71 621
10949.70 663
10950.69 688
10951.68 722
10952.66 779
10953.65 789
10954.64 845
10955.63 917
10956.62 995
10957.61 1076
10958.60 1134
10959.58 1134
10960.57 1017
10961.56 947
10962.55 941
10963.54 841
10964.53 797
10965.52 717
10966.51 701
10967.49 677
10968.48 677
10969.47 646
10970.46 642
10971.45 695
10972.44 607
10973.43 614
10974.42 604
10975.41 608
10976.40 631
10977.39 594
10978.38 619
10979.37 712
10980.36 697
10981.35 715
10982.34 713
10983.32 745
10984.31 732
10985.30 711
10986.29 736
10987.28 699
10988.27 699
10989.26 684
10990.25 714
10991.24 787
10992.23 846
10993.22 929
10994.21 1033
10995.20 1130
10996.20 1258
10997.19 1442
10998.18 1650
10999.17 1665
11000.16 1699
11001.15 1615
11002.14 1483
11003.13 1397
11004.12 1195
11005.11 1036
11006.10 995
11007.09 879
11008.08 783
11009.07 727
11010.06 592
11011.06 569
11012.05 589
11013.04 601
11014.03 575
11015.02 560
11016.01 543
11017.00 552
11017.99 541
11018.98 539
11019.98 503
11020.97 541
11021.96 574
11022.95 521
11023.94 514
11024.93 501
11025.93 589
11026.92 519
11027.91 495
11028.90 466
11029.89 455
11030.88 523
11031.88 527
11032.87 503
11033.86 533
11034.85 530
11035.84 504
11036.84 506
11037.83 438
11038.82 458
11039.81 490
11040.81 526
11041.80 504
11042.79 526
11043.78 468
11044.77 412
11045.77 437
11046.76 400
11047.75 461
11048.75 433
11049.74 428
11050.73 428
11051.72 394
11052.72 394
11053.71 405
11054.70 374
11055.70 406
11056.69 444
11057.68 481
11058.67 443
11059.67 431
11060.66 429
11061.65 438
11062.65 409
11063.64 396
11064.63 433
11065.63 464
11066.62 447
11067.61 435
11068.61 400
11069.60 376
11070.60 408
11071.59 428
11072.58 399
11073.58 423
11074.57 431
11075.56 447
11076.56 428
11077.55 438
11078.55 436
11079.54 405
11080.53 501
11081.53 437
11082.52 416
11083.52 443
11084.51 407
11085.51 409
11086.50 365
11087.49 437
11088.49 400
11089.48 415
11090.48 404
11091.47 396
11092.47 389
11093.46 377
11094.46 406
11095.45 351
11096.45 368
11097.44 371
11098.44 401
11099.43 392
11100.43 421
11101.42 350
11102.42 392
11103.41 384
11104.41 351
11105.40 402
11106.40 403
11107.39 398
11108.39 388
11109.38 378
11110.38 438
11111.37 357
11112.37 357
11113.37 380
11114.36 346
11115.36 353
11116.35 380
11117.35 373
11118.34 370
11119.34 366
11120.34 373
11121.33 400
11122.33 400
11123.32 421
11124.32 411
11125.32 419
11126.31 461
11127.31 460
11128.30 427
11129.30 418
11130.30 382
11131.29 420
11132.29 425
11133.29 391
11134.28 351
11135.28 383
11136.28 393
11137.27 377
11138.27 332
11139.27 364
11140.26 373
11141.26 400
11142.26 378
11143.25 374
11144.25 371
11145.25 371
11146.24 393
11147.24 365
11148.24 362
11149.24 391
11150.23 373
11151.23 401
11152.23 382
11153.23 364
11154.22 357
11155.22 380
11156.22 390
11157.22 369
11158.21 347
11159.21 356
11160.21 397
11161.21 422
11162.20 417
11163.20 388
11164.20 373
11165.20 422
11166.20 429
11167.19 406
11168.19 405
11169.19 438
11170.19 473
11171.19 421
11172.18 385
11173.18 426
11174.18 452
11175.18 472
11176.18 438
11177.18 458
11178.17 450
11179.17 420
11180.17 430
11181.17 453
11182.17 428
11183.17 453
11184.17 451
11185.16 493
11186.16 479
11187.16 494
11188.16 498
11189.16 474
11190.16 451
11191.16 531
11192.16 539
11193.16 513
11194.16 538
11195.16 472
11196.15 535
11197.15 525
11198.15 531
11199.15 481
11200.15 451
11201.15 499
11202.15 425
11203.15 419
11204.15 433
11205.15 383
11206.15 475
11207.15 487
11208.15 464
11209.15 452
11210.15 409
11211.15 439
11212.15 452
11213.15 398
11214.15 389
11215.15 412
11216.15 376
11217.15 408
11218.15 359
11219.15 331
11220.15 359
11221.15 397
11222.15 370
11223.15 403
11224.15 332
11225.15 338
11226.15 369
11227.16 357
11228.16 360
11229.16 350
11230.16 362
11231.16 333
11232.16 366
11233.16 380
11234.16 370
11235.16 376
11236.16 387
11237.16 370
11238.17 357
11239.17 356
11240.17 341
11241.17 346
11242.17 321
11243.17 375
11244.17 355
11245.18 339
11246.18 323
11247.18 369
11248.18 321
11249.18 286
11250.18 307
11251.19 343
11252.19 339
11253.19 366
11254.19 353
11255.19 368
11256.19 350
11257.20 309
11258.20 320
11259.20 333
11260.20 363
11261.21 353
11262.21 316
11263.21 330
11264.21 301
11265.21 322
11266.22 369
11267.22 358
11268.22 372
11269.22 378
11270.23 368
11271.23 348
11272.23 352
11273.24 371
11274.24 366
11275.24 402
11276.24 380
11277.25 389
11278.25 395
11279.25 436
11280.26 388
11281.26 389
11282.26 402
11283.27 336
11284.27 340
11285.27 332
11286.28 320
11287.28 346
11288.28 359
11289.29 324
11290.29 372
11291.29 324
11292.30 353
11293.30 325
11294.30 340
11295.31 330
11296.31 345
11297.31 332
11298.32 349
11299.32 354
11300.33 388
11301.33 401
11302.33 363
11303.34 376
11304.34 362
11305.35 391
11306.35 387
11307.36 421
11308.36 451
11309.36 475
11310.37 504
11311.37 561
11312.38 488
11313.38 498
11314.39 486
11315.39 491
11316.40 447
11317.40 409
11318.41 421
11319.41 427
11320.41 406
11321.42 340
11322.42 317
11323.43 324
11324.43 354
11325.44 307
11326.44 311
11327.45 300
11328.46 323
11329.46 280
11330.47 289
11331.47 293
11332.48 297
11333.48 295
11334.49 314
11335.49 279
11336.50 251
11337.50 268
11338.51 285
11339.52 304
11340.52 287
11341.53 301
11342.53 318
11343.54 316
11344.54 264
11345.55 264
11346.56 262
11347.56 287
11348.57 254
11349.58 290
11350.58 294
11351.59 287
11352.59 301
11353.60 273
11354.61 279
11355.61 259
11356.62 287
11357.63 292
11358.63 319
11359.64 259
11360.65 269
11361.65 315
11362.66 275
11363.67 258
11364.67 285
11365.68 245
11366.69 271
11367.69 275
11368.70 248
11369.71 285
11370.71 265
11371.72 295
11372.73 274
11373.74 274
11374.74 247
11375.75 259
11376.76 268
11377.77 277
11378.77 292
11379.78 309
11380.79 283
11381.80 291
11382.80 288
11383.81 263
11384.82 224
11385.83 223
11386.83 298
11387.84 304
11388.85 265
11389.86 280
11390.87 273
11391.87 292
11392.88 283
11393.89 288
11394.90 302
11395.91 252
11396.91 262
11397.92 272
11398.93 268
11399.94 285
11400.95 278
11401.96 308
11402.97 290
11403.97 292
11404.98 276
11405.99 258
11407.00 262
11408.01 281
11409.02 286
11410.03 275
11411.03 281
11412.04 289
11413.05 276
11414.06 247
11415.07 249
11416.08 268
11417.09 307
11418.10 253
11419.11 285
11420.12 263
11421.13 276
11422.14 272
11423.14 281
11424.15 278
11425.16 289
11426.17 264
11427.18 265
11428.19 301
11429.20 253
11430.21 243
11431.22 244
11432.23 273
11433.24 268
11434.25 238
11435.26 243
11436.27 297
11437.28 261
11438.29 247
11439.30 225
11440.31 287
11441.32 253
11442.33 253
11443.34 241
11444.35 290
11445.36 264
11446.37 247
11447.38 257
11448.39 258
11449.41 268
11450.42 257
11451.43 283
11452.44 270
11453.45 256
11454.46 262
11455.47 254
11456.48 276
11457.49 295
11458.50 253
11459.51 284
11460.52 268
11461.54 277
11462.55 252
11463.56 290
11464.57 272
11465.58 262
11466.59 256
11467.60 243
11468.62 269
11469.63 264
11470.64 245
11471.65 235
11472.66 273
11473.67 277
11474.68 281
11475.70 228
11476.71 253
11477.72 271
11478.73 271
11479.74 268
11480.76 237
11481.77 249
11482.78 240
11483.79 232
11484.80 228
11485.82 251
11486.83 223
11487.84 268
11488.85 269
11489.87 253
11490.88 217
11491.89 265
11492.90 289
11493.92 269
11494.93 256
11495.94 235
11496.95 219
11497.97 252
11498.98 272
11499.99 249
11501.00 260
11502.02 264
11503.03 260
11504.04 254
11505.06 242
11506.07 218
11507.08 232
11508.10 236
11509.11 277
11510.12 257
11511.14 265
11512.15 254
11513.16 245
11514.18 258
11515.19 261
11516.20 287
11517.22 244
11518.23 258
11519.24 240
11520.26 255
11521.27 254
11522.29 257
11523.30 277
11524.31 262
11525.33 261
11526.34 259
11527.35 255
11528.37 258
11529.38 242
11530.40 251
11531.41 278
11532.43 224
11533.44 259
11534.45 251
11535.47 228
11536.48 219
11537.50 258
11538.51 245
11539.53 254
11540.54 252
11541.56 284
11542.57 242
11543.59 277
11544.60 267
11545.61 226
11546.63 236
11547.64 232
11548.66 294
11549.67 267
11550.69 298
11551.70 270
11552.72 269
11553.74 267
11554.75 286
11555.77 262
11556.78 234
11557.80 270
11558.81 292
11559.83 303
11560.84 261
11561.86 299
11562.87 246
11563.89 287
11564.91 284
11565.92 264
11566.94 273
11567.95 260
11568.97 254
11569.98 261
11571.00 275
11572.02 267
11573.03 257
11574.05 301
11575.06 294
11576.08 323
11577.10 293
11578.11 275
11579.13 331
11580.15 321
11581.16 331
11582.18 319
11583.20 310
11584.21 301
11585.23 335
11586.25 351
11587.26 340
11588.28 352
11589.30 350
11590.31 341
11591.33 343
11592.35 367
11593.36 373
11594.38 362
11595.40 390
11596.41 440
11597.43 472
11598.45 547
11599.47 593
11600.48 631
11601.50 653
11602.52 710
11603.53 773
11604.55 798
11605.57 682
11606.59 579
11607.60 522
11608.62 484
11609.64 403
11610.66 365
11611.68 323
11612.69 333
11613.71 307
11614.73 346
11615.75 314
11616.76 280
11617.78 272
11618.80 279
11619.82 309
11620.84 323
11621.86 303
11622.87 287
11623.89 301
11624.91 325
11625.93 302
11626.95 303
11627.97 289
11628.98 326
11630.00 317
11631.02 297
11632.04 243
11633.06 252
11634.08 288
11635.10 303
11636.11 318
11637.13 291
11638.15 288
11639.17 267
11640.19 282
11641.21 272
11642.23 272
11643.25 256
11644.27 272
11645.29 274
11646.31 250
11647.32 275
11648.34 250
11649.36 264
11650.38 247
11651.40 253
11652.42 238
11653.44 229
11654.46 263
11655.48 243
11656.50 244
11657.52 259
11658.54 247
11659.56 265
11660.58 260
11661.60 245
11662.62 255
11663.64 271
11664.66 294
11665.68 245
11666.70 266
11667.72 244
11668.74 298
11669.76 267
11670.78 239
11671.80 241
11672.82 239
11673.84 275
11674.86 287
11675.88 252
11676.90 266
11677.92 257
11678.95 261
11679.97 275
11680.99 292
11682.01 293
11683.03 302
11684.05 290
11685.07 290
11686.09 261
11687.11 251
11688.13 287
11689.16 264
11690.18 303
11691.20 278
11692.22 288
11693.24 278
11694.26 263
11695.28 250
11696.30 235
11697.33 249
11698.35 288
11699.37 249
11700.39 270
11701.41 248
11702.43 262
11703.46 294
11704.48 272
11705.50 229
11706.52 229
11707.54 295
11708.57 332
11709.59 266
11710.61 265
11711.63 265
11712.65 258
11713.68 287
11714.70 261
11715.72 263
11716.74 289
11717.77 293
11718.79 277
11719.81 245
11720.83 238
11721.86 242
11722.88 262
11723.90 256
11724.92 258
11725.95 234
11726.97 242
11727.99 266
11729.01 270
11730.04 257
11731.06 236
11732.08 289
11733.11 286
11734.13 277
11735.15 261
11736.18 249
11737.20 263
11738.22 257
11739.25 293
11740.27 244
11741.29 248
11742.32 266
11743.34 238
11744.36 203
11745.39 225
11746.41 247
11747.43 239
11748.46 228
11749.48 235
11750.51 247
11751.53 256
11752.55 256
11753.58 264
11754.60 244
11755.63 226
11756.65 239
11757.67 254
11758.70 238
11759.72 254
11760.75 255
11761.77 276
11762.80 267
11763.82 248
11764.84 225
11765.87 255
11766.89 288
11767.92 287
11768.94 272
11769.97 296
11770.99 254
11772.02 262
11773.04 276
11774.07 233
11775.09 267
11776.12 276
11777.14 288
11778.17 289
11779.19 282
11780.22 258
11781.24 269
11782.27 292
11783.29 270
11784.32 271
11785.34 271
11786.37 253
11787.39 286
11788.42 271
11789.45 259
11790.47 290
11791.50 277
11792.52 251
11793.55 260
11794.57 270
11795.60 302
11796.63 274
11797.65 286
11798.68 311
11799.70 310
11800.73 316
11801.75 286
11802.78 298
11803.81 277
11804.83 291
11805.86 312
11806.89 316
11807.91 317
11808.94 312
11809.97 337
11810.99 329
11812.02 314
11813.04 286
11814.07 325
11815.10 300
11816.12 273
11817.15 280
11818.18 282
11819.21 295
11820.23 280
11821.26 298
11822.29 328
11823.31 297
11824.34 305
11825.37 312
11826.39 297
11827.42 265
11828.45 314
11829.48 310
11830.50 306
11831.53 320
11832.56 288
11833.59 312
11834.61 330
11835.64 288
11836.67 310
11837.70 322
11838.72 332
11839.75 310
11840.78 275
11841.81 350
11842.83 300
11843.86 273
11844.89 290
11845.92 306
11846.95 289
11847.97 328
11849.00 353
11850.03 341
11851.06 331
11852.09 341
11853.12 340
11854.14 368
11855.17 374
11856.20 331
11857.23 363
11858.26 380
11859.29 343
11860.32 376
11861.34 365
11862.37 367
11863.40 345
11864.43 372
11865.46 360
11866.49 335
11867.52 376
11868.55 389
11869.57 368
11870.60 411
11871.63 427
11872.66 392
11873.69 407
11874.72 415
11875.75 419
11876.78 455
11877.81 448
11878.84 398
11879.87 420
11880.90 479
11881.93 461
11882.96 489
11883.99 495
11885.02 468
11886.05 438
11887.08 464
11888.11 465
11889.14 507
11890.16 518
11891.19 544
11892.22 563
11893.26 534
11894.29 552
11895.32 588
11896.35 559
11897.38 621
11898.41 677
11899.44 696
11900.47 695
11901.50 741
11902.53 776
11903.56 706
11904.59 737
11905.62 649
11906.65 646
11907.68 649
11908.71 622
11909.74 573
11910.77 603
11911.80 645
11912.83 591
11913.87 638
11914.90 597
11915.93 596
11916.96 634
11917.99 659
11919.02 637
11920.05 633
11921.08 616
11922.11 657
11923.15 693
11924.18 708
11925.21 809
11926.24 922
11927.27 1025
11928.30 1137
11929.34 1218
11930.37 1247
11931.40 1286
11932.43 1329
11933.46 1263
11934.49 1197
11935.53 1101
11936.56 986
11937.59 865
11938.62 824
11939.65 690
11940.69 688
11941.72 604
11942.75 588
11943.78 549
11944.82 514
11945.85 531
11946.88 538
11947.91 550
11948.94 521
11949.98 496
11951.01 506
11952.04 461
11953.08 464
11954.11 464
11955.14 490
11956.17 465
11957.21 468
11958.24 505
11959.27 496
11960.31 499
11961.34 481
11962.37 473
11963.40 427
11964.44 435
11965.47 435
11966.50 447
11967.54 448
11968.57 461
11969.60 451
11970.64 448
11971.67 503
11972.70 475
11973.74 447
11974.77 472
11975.81 515
11976.84 520
11977.87 553
11978.91 492
11979.94 453
11980.97 488
11982.01 452
11983.04 466
11984.08 458
11985.11 484
11986.14 518
11987.18 512
11988.21 488
11989.25 482
11990.28 479
11991.32 534
11992.35 466
11993.38 452
11994.42 449
11995.45 482
11996.49 543
11997.52 503
11998.56 529
11999.59 449
12000.63 492
12001.66 497
12002.70 524
12003.73 529
12004.77 516
12005.80 525
12006.84 529
12007.87 506
12008.91 563
12009.94 566
12010.98 595
12012.01 613
12013.05 559
12014.08 598
12015.12 659
12016.15 673
12017.19 614
12018.22 643
12019.26 683
12020.29 665
12021.33 627
12022.37 638
12023.40 557
12024.44 581
12025.47 613
12026.51 620
12027.54 587
12028.58 586
12029.62 592
12030.65 558
12031.69 567
12032.72 536
12033.76 561
12034.80 550
12035.83 523
12036.87 487
12037.91 579
12038.94 558
12039.98 540
12041.01 541
12042.05 553
12043.09 570
12044.12 546
12045.16 533
12046.20 551
12047.23 567
12048.27 629
12049.31 562
12050.35 552
12051.38 587
12052.42 580
12053.46 636
12054.49 618
12055.53 617
12056.57 650
12057.60 632
12058.64 608
12059.68 631
12060.72 662
12061.75 638
12062.79 630
12063.83 634
12064.87 643
12065.90 662
12066.94 642
12067.98 626
12069.02 682
12070.05 641
12071.09 663
12072.13 675
12073.17 682
12074.21 684
12075.24 700
12076.28 659
12077.32 636
12078.36 638
12079.40 656
12080.43 669
12081.47 665
12082.51 707
12083.55 667
12084.59 692
12085.63 679
12086.66 751
12087.70 735
12088.74 748
12089.78 794
12090.82 771
12091.86 756
12092.90 881
12093.93 883
12094.97 939
12096.01 949
12097.05 1015
12098.09 1146
12099.13 1169
12100.17 1290
12101.21 1291
12102.25 1422
12103.28 1438
12104.32 1469
12105.36 1372
12106.40 1295
12107.44 1209
12108.48 1093
12109.52 1009
12110.56 885
12111.60 791
12112.64 734
12113.68 714
12114.72 635
12115.76 590
12116.80 563
12117.84 560
12118.88 522
12119.92 558
12120.96 541
12122.00 535
12123.04 530
12124.08 522
12125.12 482
12126.16 505
12127.20 523
12128.24 487
12129.28 499
12130.32 519
12131.36 475
12132.40 436
12133.44 475
12134.48 486
12135.52 495
12136.56 501
12137.60 516
12138.64 504
12139.68 466
12140.72 435
12141.76 427
12142.81 458
12143.85 438
12144.89 414
12145.93 433
12146.97 420
12148.01 366
12149.05 402
12150.09 382
12151.13 395
12152.18 430
12153.22 390
12154.26 401
12155.30 374
12156.34 410
12157.38 353
12158.42 416
12159.47 399
12160.51 432
12161.55 403
12162.59 434
12163.63 399
12164.67 371
12165.72 350
12166.76 371
12167.80 398
12168.84 444
12169.88 389
12170.93 410
12171.97 397
12173.01 411
12174.05 389
12175.09 384
12176.14 409
12177.18 377
12178.22 437
12179.26 399
12180.31 415
12181.35 408
12182.39 394
12183.43 365
12184.48 391
12185.52 431
12186.56 365
12187.60 375
12188.65 388
12189.69 364
12190.73 384
12191.78 379
12192.82 364
12193.86 374
12194.91 413
12195.95 457
12196.99 369
12198.04 421
12199.08 409
12200.12 391
12201.17 369
12202.21 401
12203.25 351
12204.30 375
12205.34 359
12206.38 389
12207.43 389
12208.47 415
12209.51 384
12210.56 397
12211.60 420
12212.65 369
12213.69 381
12214.73 373
12215.78 377
12216.82 318
12217.87 361
12218.91 365
12219.95 396
12221.00 405
12222.04 376
12223.09 378
12224.13 369
12225.17 411
12226.22 447
12227.26 432
12228.31 393
12229.35 364
12230.40 367
12231.44 402
12232.49 365
12233.53 372
12234.58 350
12235.62 360
12236.67 354
12237.71 392
12238.76 340
12239.80 370
12240.85 351
12241.89 374
12242.94 367
12243.98 345
12245.03 348
12246.07 365
12247.12 382
12248.16 337
12249.21 354
12250.25 338
12251.30 354
12252.34 360
12253.39 321
12254.44 310
12255.48 332
12256.53 308
12257.57 316
12258.62 367
12259.67 377
12260.71 343
12261.76 300
12262.80 304
12263.85 305
12264.90 365
12265.94 285
12266.99 320
12268.03 289
12269.08 346
12270.13 310
12271.17 287
12272.22 303
12273.27 296
12274.31 310
12275.36 327
12276.41 313
12277.45 280
12278.50 297
12279.55 314
12280.59 317
12281.64 319
12282.69 325
12283.73 321
12284.78 316
12285.83 281
12286.87 296
12287.92 299
12288.97 300
12290.01 298
12291.06 306
12292.11 306
12293.16 288
12294.20 291
12295.25 269
12296.30 310
12297.35 258
12298.39 277
12299.44 281
12300.49 316
12301.54 270
12302.58 247
12303.63 261
12304.68 282
12305.73 297
12306.78 250
12307.82 263
12308.87 269
12309.92 284
12310.97 243
12312.02 293
12313.06 299
12314.11 253
12315.16 261
12316.21 290
12317.26 247
12318.31 270
12319.35 264
12320.40 285
12321.45 268
12322.50 268
12323.55 281
12324.60 249
12325.65 270
12326.69 256
12327.74 267
12328.79 283
12329.84 251
12330.89 244
12331.94 257
12332.99 233
12334.04 259
12335.09 262
12336.13 271
12337.18 274
12338.23 230
12339.28 284
12340.33 252
12341.38 266
12342.43 259
12343.48 255
12344.53 264
12345.58 268
12346.63 235
12347.68 249
12348.73 259
12349.78 289
12350.83 244
12351.88 234
12352.93 261
12353.98 246
12355.03 281
12356.08 258
12357.13 273
12358.18 263
12359.23 292
12360.28 306
12361.33 276
12362.38 262
12363.43 277
12364.48 268
12365.53 282
12366.58 301
12367.63 283
12368.68 288
12369.73 291
12370.78 244
12371.83 234
12372.88 258
12373.93 279
12374.98 292
12376.04 307
12377.09 279
12378.14 280
12379.19 280
12380.24 270
12381.29 269
12382.34 255
12383.39 291
12384.44 270
12385.49 276
12386.55 304
12387.60 271
12388.65 275
12389.70 240
12390.75 262
12391.80 285
12392.85 293
12393.91 302
12394.96 247
12396.01 263
12397.06 323
12398.11 292
12399.17 299
12400.22 282
12401.27 280
12402.32 302
12403.37 304
12404.42 288
12405.48 308
12406.53 297
12407.58 289
12408.63 292
12409.69 274
12410.74 294
12411.79 300
12412.84 310
12413.90 343
12414.95 347
12416.00 320
12417.05 338
12418.11 323
12419.16 287
12420.21 316
12421.26 332
12422.32 315
12423.37 314
12424.42 322
12425.48 325
12426.53 318
12427.58 319
12428.63 294
12429.69 319
12430.74 391
12431.79 344
12432.85 319
12433.90 333
12434.95 345
12436.01 359
12437.06 366
12438.11 321
12439.17 322
12440.22 332
12441.28 355
12442.33 342
12443.38 280
12444.44 357
12445.49 329
12446.54 351
12447.60 335
12448.65 363
12449.71 360
12450.76 374
12451.81 357
12452.87 362
12453.92 382
12454.98 374
12456.03 379
12457.08 384
12458.14 424
12459.19 405
12460.25 402
12461.30 428
12462.36 423
12463.41 421
12464.47 435
12465.52 504
12466.58 491
12467.63 498
12468.68 552
12469.74 663
12470.79 703
12471.85 778
12472.90 854
12473.96 848
12475.01 1042
12476.07 1086
12477.12 1135
12478.18 1087
12479.24 1011
12480.29 1025
12481.35 895
12482.40 815
12483.46 727
12484.51 636
12485.57 568
12486.62 498
12487.68 470
12488.73 475
12489.79 424
12490.85 393
12491.90 407
12492.96 393
12494.01 383
12495.07 397
12496.13 403
12497.18 357
12498.24 381
12499.29 421
12500.35 417
12501.41 362
12502.46 347
12503.52 383
12504.57 365
12505.63 371
12506.69 389
12507.74 358
12508.80 402
12509.86 343
12510.91 366
12511.97 378
12513.03 356
12514.08 379
12515.14 365
12516.20 370
12517.25 360
12518.31 338
12519.37 351
12520.42 366
12521.48 348
12522.54 327
12523.60 342
12524.65 334
12525.71 337
12526.77 325
12527.82 349
12528.88 343
12529.94 329
12531.00 333
12532.05 327
12533.11 321
12534.17 333
12535.23 370
12536.28 341
12537.34 374
12538.40 399
12539.46 369
12540.52 370
12541.57 376
12542.63 398
12543.69 410
12544.75 390
12545.81 380
12546.86 396
12547.92 381
12548.98 425
12550.04 450
12551.10 450
12552.15 458
12553.21 567
12554.27 576
12555.33 540
12556.39 567
12557.45 573
12558.51 573
12559.56 548
12560.62 541
12561.68 498
12562.74 491
12563.80 485
12564.86 477
12565.92 374
12566.98 363
12568.03 384
12569.09 436
12570.15 359
12571.21 359
12572.27 339
12573.33 345
12574.39 374
12575.45 370
12576.51 350
12577.57 382
12578.63 394
12579.69 349
12580.75 356
12581.81 340
12582.87 349
12583.93 337
12584.98 386
12586.04 319
12587.10 366
12588.16 358
12589.22 345
12590.28 339
12591.34 346
12592.40 321
12593.46 362
12594.52 348
12595.58 316
12596.64 373
12597.70 372
12598.77 328
12599.83 306
12600.89 304
12601.95 331
12603.01 319
12604.07 321
12605.13 331
12606.19 341
12607.25 303
12608.31 354
12609.37 353
12610.43 357
12611.49 283
12612.55 329
12613.61 371
12614.68 347
12615.74 342
12616.80 335
12617.86 328
12618.92 379
12619.98 350
12621.04 354
12622.10 346
12623.16 347
12624.23 332
12625.29 335
12626.35 340
12627.41 335
12628.47 289
12629.53 337
12630.59 296
12631.66 310
12632.72 293
12633.78 292
12634.84 301
12635.90 297
12636.97 319
12638.03 304
12639.09 292
12640.15 299
12641.21 275
12642.28 309
12643.34 307
12644.40 314
12645.46 296
12646.52 291
12647.59 310
12648.65 277
12649.71 266
12650.77 320
12651.84 304
12652.90 265
12653.96 300
12655.03 280
12656.09 290
12657.15 280
12658.21 284
12659.28 272
12660.34 267
12661.40 274
12662.46 292
12663.53 290
12664.59 285
12665.65 279
12666.72 268
12667.78 294
12668.84 300
12669.91 278
12670.97 295
12672.03 305
12673.10 271
12674.16 289
12675.22 320
12676.29 345
12677.35 300
12678.42 313
12679.48 285
12680.54 338
12681.61 287
12682.67 313
12683.73 305
12684.80 281
12685.86 276
12686.93 297
12687.99 309
12689.05 325
12690.12 299
12691.18 290
12692.25 317
12693.31 308
12694.38 333
12695.44 351
12696.50 340
12697.57 284
12698.63 334
12699.70 356
12700.76 349
12701.83 358
12702.89 333
12703.96 393
12705.02 356
12706.09 356
12707.15 365
12708.22 386
12709.28 397
12710.35 342
12711.41 307
12712.48 337
12713.54 319
12714.61 326
12715.67 305
12716.74 322
12717.80 342
12718.87 293
12719.93 333
12721.00 332
12722.06 310
12723.13 299
12724.19 310
12725.26 298
12726.33 325
12727.39 312
12728.46 326
12729.52 334
12730.59 318
12731.66 294
12732.72 344
12733.79 311
12734.85 329
12735.92 333
12736.99 360
12738.05 374
12739.12 333
12740.18 313
12741.25 329
12742.32 300
12743.38 258
12744.45 300
12745.52 286
12746.58 274
12747.65 279
12748.72 316
12749.78 274
12750.85 251
12751.92 263
12752.98 288
12754.05 250
12755.12 257
12756.18 258
12757.25 279
12758.32 299
12759.38 246
12760.45 234
12761.52 264
12762.59 278
12763.65 264
12764.72 262
12765.79 253
12766.85 268
12767.92 266
12768.99 266
12770.06 248
12771.12 274
12772.19 315
12773.26 260
12774.33 299
12775.40 257
12776.46 274
12777.53 266
12778.60 273
12779.67 273
12780.73 282
12781.80 274
12782.87 301
12783.94 274
12785.01 275
12786.08 254
12787.14 288
12788.21 257
12789.28 279
12790.35 269
12791.42 261
12792.49 282
12793.55 270
12794.62 253
12795.69 277
12796.76 259
12797.83 285
12798.90 252
12799.97 297
12801.03 264
12802.10 242
12803.17 258
12804.24 308
12805.31 274
12806.38 267
12807.45 265
12808.52 274
12809.59 298
12810.66 299
12811.72 290
12812.79 301
12813.86 309
12814.93 340
12816.00 332
12817.07 312
12818.14 342
12819.21 348
12820.28 328
12821.35 284
12822.42 280
12823.49 313
12824.56 316
12825.63 272
12826.70 294
12827.77 288
12828.84 284
12829.91 310
12830.98 291
12832.05 292
12833.12 257
12834.19 254
12835.26 294
12836.33 250
12837.40 249
12838.47 264
12839.54 257
12840.61 252
12841.68 241
12842.75 250
12843.82 239
12844.89 252
12845.96 249
12847.04 221
12848.11 289
12849.18 266
12850.25 259
12851.32 213
12852.39 189
12853.46 237
12854.53 271
12855.60 248
12856.67 220
12857.75 222
12858.82 221
12859.89 234
12860.96 213
12862.03 227
12863.10 232
12864.17 223
12865.24 257
12866.32 266
12867.39 248
12868.46 208
12869.53 210
12870.60 241
12871.67 216
12872.75 229
12873.82 218
12874.89 218
12875.96 205
12877.03 203
12878.11 222
12879.18 241
12880.25 217
12881.32 236
12882.39 207
12883.47 215
12884.54 227
12885.61 215
12886.68 234
12887.76 195
12888.83 175
12889.90 201
12890.97 218
12892.05 241
12893.12 198
12894.19 205
12895.27 224
12896.34 231
12897.41 228
12898.48 202
12899.56 202
12900.63 214
12901.70 195
12902.78 206
12903.85 223
12904.92 192
12905.99 172
12907.07 220
12908.14 230
12909.21 232
12910.29 228
12911.36 212
12912.44 205
12913.51 213
12914.58 233
12915.66 221
12916.73 203
12917.80 217
12918.88 218
12919.95 219
12921.02 187
12922.10 208
12923.17 206
12924.25 227
12925.32 211
12926.39 207
12927.47 200
12928.54 226
12929.62 230
12930.69 216
12931.77 196
12932.84 235
12933.91 243
12934.99 254
12936.06 206
12937.14 190
12938.21 211
12939.29 211
12940.36 223
12941.44 215
12942.51 227
12943.59 215
12944.66 189
12945.73 221
12946.81 199
12947.88 175
12948.96 219
12950.03 193
12951.11 209
12952.18 184
12953.26 208
12954.34 201
12955.41 188
12956.49 185
12957.56 224
12958.64 208
12959.71 194
12960.79 213
12961.86 208
12962.94 233
12964.01 214
12965.09 215
12966.17 190
12967.24 207
12968.32 189
12969.39 198
12970.47 211
12971.54 196
12972.62 201
12973.70 214
12974.77 200
12975.85 197
12976.93 225
12978.00 224
12979.08 214
12980.15 233
12981.23 217
12982.31 219
12983.38 234
12984.46 222
12985.54 208
12986.61 204
12987.69 224
12988.77 210
12989.84 191
12990.92 221
12992.00 223
12993.07 212
12994.15 221
12995.23 201
12996.30 198
12997.38 246
12998.46 196
12999.53 243
13000.61 198
13001.69 184
13002.77 237
13003.84 194
13004.92 174
13006.00 192
13007.08 223
13008.15 226
13009.23 220
13010.31 196
13011.39 183
13012.46 225
13013.54 238
13014.62 225
13015.70 206
13016.77 218
13017.85 215
13018.93 218
13020.01 215
13021.09 211
13022.16 215
13023.24 236
13024.32 226
13025.40 200
13026.48 200
13027.56 229
13028.63 197
13029.71 221
13030.79 230
13031.87 231
13032.95 216
13034.03 210
13035.10 215
13036.18 231
13037.26 233
13038.34 240
13039.42 215
13040.50 229
13041.58 219
13042.66 209
13043.73 199
13044.81 177
13045.89 221
13046.97 251
13048.05 262
13049.13 248
13050.21 270
13051.29 275
13052.37 235
13053.45 242
13054.53 270
13055.61 261
13056.69 232
13057.76 226
13058.84 256
13059.92 235
13061.00 239
13062.08 271
13063.16 220
13064.24 231
13065.32 202
13066.40 216
13067.48 237
13068.56 228
13069.64 221
13070.72 208
13071.80 245
13072.88 254
13073.96 228
13075.04 241
13076.12 206
13077.20 203
13078.28 238
13079.36 208
13080.44 227
13081.53 234
13082.61 205
13083.69 210
13084.77 205
13085.85 204
13086.93 251
13088.01 206
13089.09 208
13090.17 220
13091.25 251
13092.33 215
13093.41 241
13094.49 226
13095.58 171
13096.66 220
13097.74 213
13098.82 237
13099.90 196
13100.98 245
13102.06 225
13103.14 240
13104.23 205
13105.31 211
13106.39 188
13107.47 204
13108.55 242
13109.63 209
13110.72 216
13111.80 251
13112.88 216
13113.96 241
13115.04 217
13116.13 225
13117.21 214
13118.29 211
13119.37 208
13120.45 220
13121.54 186
13122.62 229
13123.70 218
13124.78 208
13125.86 198
13126.95 226
13128.03 257
13129.11 232
13130.19 228
13131.28 242
13132.36 212
13133.44 193
13134.52 212
13135.61 226
13136.69 198
13137.77 206
13138.86 220
13139.94 214
13141.02 223
13142.11 208
13143.19 203
13144.27 210
13145.35 209
13146.44 221
13147.52 205
13148.60 195
13149.69 205
13150.77 218
13151.85 234
13152.94 207
13154.02 206
13155.10 200
13156.19 234
13157.27 201
13158.36 213
13159.44 208
13160.52 205
13161.61 204
13162.69 242
13163.77 235
13164.86 215
13165.94 230
13167.03 216
13168.11 265
13169.19 203
13170.28 199
13171.36 209
13172.45 207
13173.53 198
13174.62 218
13175.70 244
13176.79 218
13177.87 235
13178.95 230
13180.04 225
13181.12 208
13182.21 209
13183.29 216
13184.38 213
13185.46 216
13186.55 229
13187.63 224
13188.72 216
13189.80 226
13190.89 227
13191.97 259
13193.06 229
13194.14 222
13195.23 246
13196.31 233
13197.40 227
13198.48 215
13199.57 227
13200.65 259
13201.74 226
13202.83 229
13203.91 224
13205.00 231
13206.08 210
13207.17 240
13208.25 246
13209.34 219
13210.43 215
13211.51 228
13212.60 224
13213.68 207
13214.77 227
13215.86 216
13216.94 243
13218.03 226
13219.11 230
13220.20 234
13221.29 245
13222.37 199
13223.46 238
13224.55 268
13225.63 240
13226.72 255
13227.80 223
13228.89 235
13229.98 240
13231.06 264
13232.15 227
13233.24 256
13234.32 243
13235.41 241
13236.50 237
13237.59 269
13238.67 229
13239.76 247
13240.85 283
13241.93 246
13243.02 249
13244.11 264
13245.20 267
13246.28 237
13247.37 263
13248.46 280
13249.55 285
13250.63 253
13251.72 264
13252.81 289
13253.90 285
13254.98 268
13256.07 297
13257.16 295
13258.25 254
13259.33 289
13260.42 308
13261.51 288
13262.60 268
13263.69 269
13264.77 280
13265.86 300
13266.95 252
13268.04 294
13269.13 331
13270.22 340
13271.30 291
13272.39 313
13273.48 306
13274.57 325
13275.66 301
13276.75 314
13277.83 291
13278.92 292
13280.01 289
13281.10 289
13282.19 352
13283.28 317
13284.37 349
13285.46 333
13286.55 341
13287.63 340
13288.72 346
13289.81 349
13290.90 349
13291.99 360
13293.08 346
13294.17 357
13295.26 384
13296.35 342
13297.44 364
13298.53 369
13299.62 367
13300.71 365
13301.80 372
13302.89 394
13303.97 351
13305.06 401
13306.15 430
13307.24 442
13308.33 388
13309.42 383
13310.51 462
13311.60 436
13312.69 409
13313.78 392
13314.87 394
13315.96 413
13317.05 422
13318.14 400
13319.24 395
13320.33 381
13321.42 390
13322.51 417
13323.60 404
13324.69 404
13325.78 402
13326.87 395
13327.96 374
13329.05 398
13330.14 398
13331.23 384
13332.32 390
13333.41 374
13334.50 405
13335.60 433
13336.69 414
13337.78 431
13338.87 439
13339.96 466
13341.05 466
13342.14 454
13343.23 419
13344.32 423
13345.42 481
13346.51 493
13347.60 494
13348.69 508
13349.78 474
13350.87 491
13351.97 491
13353.06 471
13354.15 488
13355.24 487
13356.33 462
13357.42 488
13358.52 541
13359.61 491
13360.70 528
13361.79 552
13362.88 563
13363.98 566
13365.07 574
13366.16 615
13367.25 616
13368.35 636
13369.44 610
13370.53 665
13371.62 635
13372.72 632
13373.81 583
13374.90 504
13375.99 477
13377.09 499
13378.18 452
13379.27 456
13380.36 423
13381.46 429
13382.55 422
13383.64 407
13384.74 427
13385.83 415
13386.92 401
13388.02 393
13389.11 374
13390.20 383
13391.30 391
13392.39 416
13393.48 393
13394.58 368
13395.67 377
13396.76 391
13397.86 383
13398.95 354
13400.04 347
13401.14 363
13402.23 420
13403.32 365
13404.42 328
13405.51 374
13406.61 380
13407.70 388
13408.79 372
13409.89 357
13410.98 366
13412.08 384
13413.17 358
13414.26 345
13415.36 350
13416.45 365
13417.55 395
13418.64 354
13419.74 350
13420.83 365
13421.93 399
13423.02 366
13424.11 368
13425.21 349
13426.30 409
13427.40 414
13428.49 407
13429.59 348
13430.68 372
13431.78 398
13432.87 396
13433.97 387
13435.06 363
13436.16 370
13437.25 398
13438.35 405
13439.44 440
13440.54 388
13441.63 388
13442.73 446
13443.83 389
13444.92 389
13446.02 396
13447.11 458
13448.21 435
13449.30 444
13450.40 424
13451.49 431
13452.59 473
13453.69 486
13454.78 467
13455.88 453
13456.97 458
13458.07 473
13459.17 470
13460.26 524
13461.36 488
13462.45 474
13463.55 503
13464.65 562
13465.74 490
13466.84 486
13467.94 518
13469.03 537
13470.13 535
13471.23 491
13472.32 483
13473.42 530
13474.52 473
13475.61 512
13476.71 499
13477.81 509
13478.90 489
13480.00 513
13481.10 549
13482.19 514
13483.29 484
13484.39 556
13485.48 529
13486.58 528
13487.68 536
13488.78 574
13489.87 569
13490.97 580
13492.07 614
13493.17 545
13494.26 643
13495.36 640
13496.46 685
13497.56 663
13498.65 674
13499.75 710
13500.85 767
13501.95 820
13503.04 731
13504.14 740
13505.24 791
13506.34 754
13507.44 656
13508.53 649
13509.63 591
13510.73 591
13511.83 575
13512.93 535
13514.03 535
13515.12 509
13516.22 502
13517.32 493
13518.42 472
13519.52 428
13520.62 425
13521.71 430
13522.81 421
13523.91 419
13525.01 445
13526.11 422
13527.21 416
13528.31 418
13529.41 385
13530.51 415
13531.60 411
13532.70 401
13533.80 376
13534.90 366
13536.00 415
13537.10 375
13538.20 375
13539.30 385
13540.40 367
13541.50 373
13542.60 323
13543.70 326
13544.80 314
13545.90 338
13547.00 351
13548.09 351
13549.19 351
13550.29 346
13551.39 335
13552.49 324
13553.59 297
13554.69 331
13555.79 337
13556.89 346
13557.99 297
13559.09 341
13560.19 364
13561.29 331
13562.39 332
13563.50 348
13564.60 363
13565.70 333
13566.80 319
13567.90 297
13569.00 310
13570.10 350
13571.20 347
13572.30 299
13573.40 303
13574.50 321
13575.60 310
13576.70 312
13577.80 322
13578.90 333
13580.01 353
13581.11 374
13582.21 317
13583.31 341
13584.41 290
13585.51 317
13586.61 359
13587.71 363
13588.81 348
13589.92 348
13591.02 356
13592.12 345
13593.22 339
13594.32 336
13595.42 363
13596.53 371
13597.63 360
13598.73 327
13599.83 352
13600.93 356
13602.03 390
13603.14 343
13604.24 336
13605.34 332
13606.44 358
13607.54 390
13608.65 376
13609.75 370
13610.85 333
13611.95 386
13613.06 355
13614.16 351
13615.26 344
13616.36 340
13617.47 340
13618.57 412
13619.67 361
13620.77 370
13621.88 349
13622.98 342
13624.08 340
13625.18 353
13626.29 370
13627.39 361
13628.49 378
13629.60 364
13630.70 389
13631.80 357
13632.91 382
13634.01 370
13635.11 340
13636.21 331
13637.32 351
13638.42 354
13639.53 370
13640.63 324
13641.73 345
13642.84 344
13643.94 341
13645.04 354
13646.15 322
13647.25 349
13648.35 346
13649.46 357
13650.56 312
13651.67 311
13652.77 328
13653.87 344
13654.98 345
13656.08 340
13657.19 332
13658.29 325
13659.39 315
13660.50 316
13661.60 311
13662.71 311
13663.81 353
13664.92 327
13666.02 311
13667.12 329
13668.23 346
13669.33 343
13670.44 344
13671.54 318
13672.65 326
13673.75 287
13674.86 320
13675.96 319
13677.07 319
13678.17 314
13679.28 321
13680.38 341
13681.49 295
13682.59 325
13683.70 354
13684.80 351
13685.91 350
13687.01 340
13688.12 325
13689.22 317
13690.33 327
13691.44 307
13692.54 288
13693.65 325
13694.75 353
13695.86 324
13696.96 304
13698.07 341
13699.18 340
13700.28 323
13701.39 306
13702.49 309
13703.60 338
13704.71 360
13705.81 372
13706.92 305
13708.02 341
13709.13 328
13710.24 339
13711.34 371
13712.45 325
13713.56 337
13714.66 370
13715.77 372
13716.87 329
13717.98 336
13719.09 386
13720.19 348
13721.30 372
13722.41 397
13723.51 389
13724.62 392
13725.73 461
13726.84 441
13727.94 361
13729.05 421
13730.16 397
13731.26 454
13732.37 452
13733.48 444
13734.59 480
13735.69 461
13736.80 463
13737.91 447
13739.01 445
13740.12 454
13741.23 476
13742.34 429
13743.45 434
13744.55 406
13745.66 448
13746.77 448
13747.88 464
13748.98 454
13750.09 459
13751.20 477
13752.31 495
13753.42 530
13754.52 488
13755.63 530
13756.74 538
13757.85 538
13758.96 598
13760.06 593
13761.17 630
13762.28 654
13763.39 663
13764.50 710
13765.61 790
13766.72 773
13767.82 872
13768.93 913
13770.04 947
13771.15 983
13772.26 1046
13773.37 1090
13774.48 1030
13775.59 1051
13776.69 998
13777.80 945
13778.91 894
13780.02 810
13781.13 756
13782.24 701
13783.35 606
13784.46 613
13785.57 616
13786.68 566
13787.79 563
13788.90 504
13790.01 505
13791.12 475
13792.22 446
13793.33 441
13794.44 458
13795.55 461
13796.66 403
13797.77 433
13798.88 384
13799.99 411
13801.10 386
13802.21 405
13803.32 426
13804.43 402
13805.54 452
13806.65 407
13807.76 419
13808.87 412
13809.98 379
13811.09 374
13812.20 382
13813.32 376
13814.43 383
13815.54 378
13816.65 387
13817.76 374
13818.87 366
13819.98 384
13821.09 385
13822.20 347
13823.31 373
13824.42 365
13825.53 334
13826.64 366
13827.76 343
13828.87 365
13829.98 327
13831.09 386
13832.20 292
13833.31 336
13834.42 354
13835.53 308
13836.65 366
13837.76 344
13838.87 380
13839.98 332
13841.09 350
13842.20 313
13843.31 357
13844.43 338
13845.54 333
13846.65 383
13847.76 374
13848.87 390
13849.99 338
13851.10 336
13852.21 380
13853.32 381
13854.43 356
13855.55 396
13856.66 402
13857.77 341
13858.88 372
13859.99 368
13861.11 357
13862.22 387
13863.33 373
13864.44 392
13865.56 416
13866.67 408
13867.78 371
13868.89 382
13870.01 419
13871.12 384
13872.23 389
13873.35 381
13874.46 418
13875.57 384
13876.68 371
13877.80 369
13878.91 350
13880.02 355
13881.14 385
13882.25 396
13883.36 433
13884.48 387
13885.59 390
13886.70 410
13887.82 400
13888.93 438
13890.04 392
13891.16 430
13892.27 428
13893.39 458
13894.50 423
13895.61 398
13896.73 410
13897.84 395
13898.95 400
13900.07 414
13901.18 381
13902.30 378
13903.41 393
13904.52 390
13905.64 372
13906.75 330
13907.87 336
13908.98 339
13910.10 345
13911.21 328
13912.32 332
13913.44 317
13914.55 316
13915.67 335
13916.78 341
13917.90 323
13919.01 325
13920.13 399
13921.24 350
13922.36 321
13923.47 308
13924.59 324
13925.70 359
13926.82 332
13927.93 307
13929.05 352
13930.16 353
13931.28 349
13932.39 328
13933.51 368
13934.62 360
13935.74 353
13936.85 315
13937.97 331
13939.08 356
13940.20 349
13941.32 337
13942.43 335
13943.55 332
13944.66 334
13945.78 338
13946.89 318
13948.01 314
13949.13 322
13950.24 319
13951.36 284
13952.47 316
13953.59 340
13954.71 316
13955.82 323
13956.94 312
13958.05 301
13959.17 287
13960.29 301
13961.40 314
13962.52 312
13963.64 305
13964.75 309
13965.87 306
13966.99 287
13968.10 278
13969.22 291
13970.34 326
13971.45 280
13972.57 318
13973.69 328
13974.80 317
13975.92 301
13977.04 300
13978.16 307
13979.27 279
13980.39 326
13981.51 343
13982.62 297
13983.74 283
13984.86 317
13985.98 354
13987.09 317
13988.21 289
13989.33 339
13990.45 315
13991.56 348
13992.68 313
13993.80 318
13994.92 300
13996.03 340
13997.15 304
13998.27 335
13999.39 306
14000.51 338
14001.62 312
14002.74 293
14003.86 338
14004.98 286
14006.10 320
14007.21 306
14008.33 296
14009.45 289
14010.57 324
14011.69 324
14012.81 301
14013.93 290
14015.04 286
14016.16 319
14017.28 329
14018.40 311
14019.52 299
14020.64 283
14021.76 315
14022.87 324
14023.99 331
14025.11 329
14026.23 319
14027.35 295
14028.47 312
14029.59 316
14030.71 297
14031.83 305
14032.95 320
14034.07 333
14035.19 330
14036.30 327
14037.42 338
14038.54 345
14039.66 339
14040.78 335
14041.90 332
14043.02 331
14044.14 347
14045.26 317
14046.38 326
14047.50 371
14048.62 370
14049.74 371
14050.86 348
14051.98 347
14053.10 363
14054.22 384
14055.34 386
14056.46 376
14057.58 372
14058.70 389
14059.82 389
14060.94 331
14062.06 365
14063.18 390
14064.30 414
14065.43 425
14066.55 377
14067.67 406
14068.79 398
14069.91 383
14071.03 406
14072.15 440
14073.27 450
14074.39 453
14075.51 449
14076.63 478
14077.75 445
14078.88 499
14080.00 512
14081.12 510
14082.24 520
14083.36 503
14084.48 506
14085.60 547
14086.72 531
14087.85 587
14088.97 560
14090.09 525
14091.21 584
14092.33 626
14093.45 688
14094.58 668
14095.70 711
14096.82 746
14097.94 739
14099.06 674
14100.19 680
14101.31 707
14102.43 661
14103.55 620
14104.67 571
14105.80 562
14106.92 552
14108.04 496
14109.16 509
14110.28 471
14111.41 498
14112.53 489
14113.65 476
14114.77 442
14115.90 423
14117.02 436
14118.14 416
14119.27 383
14120.39 381
14121.51 417
14122.63 427
14123.76 440
14124.88 441
14126.00 410
14127.13 413
14128.25 414
14129.37 397
14130.50 404
14131.62 374
14132.74 375
14133.86 425
14134.99 425
14136.11 400
14137.24 398
14138.36 429
14139.48 400
14140.61 373
14141.73 358
14142.85 398
14143.98 411
14145.10 404
14146.22 374
14147.35 406
14148.47 393
14149.60 424
14150.72 378
14151.84 375
14152.97 374
14154.09 390
14155.22 419
14156.34 403
14157.46 453
14158.59 433
14159.71 385
14160.84 379
14161.96 407
14163.09 373
14164.21 388
14165.34 380
14166.46 373
14167.58 380
14168.71 372
14169.83 359
14170.96 371
14172.08 391
14173.21 365
14174.33 352
14175.46 367
14176.58 337
14177.71 364
14178.83 355
14179.96 372
14181.08 360
14182.21 360
14183.33 383
14184.46 362
14185.59 385
14186.71 372
14187.84 358
14188.96 336
14190.09 347
14191.21 342
14192.34 331
14193.46 356
14194.59 347
14195.72 349
14196.84 315
14197.97 333
14199.09 328
14200.22 376
14201.35 356
14202.47 311
14203.60 346
14204.72 340
14205.85 354
14206.98 323
14208.10 334
14209.23 361
14210.35 353
14211.48 337
14212.61 313
14213.73 317
14214.86 305
14215.99 324
14217.11 292
14218.24 301
14219.37 319
14220.49 284
14221.62 278
14222.75 309
14223.87 319
14225.00 320
14226.13 311
14227.26 313
14228.38 314
14229.51 295
14230.64 308
14231.76 298
14232.89 286
14234.02 346
14235.15 302
14236.27 319
14237.40 305
14238.53 303
14239.66 330
14240.78 301
14241.91 279
14243.04 293
14244.17 296
14245.29 297
14246.42 288
14247.55 294
14248.68 321
14249.81 283
14250.93 321
14252.06 295
14253.19 242
14254.32 241
14255.45 261
14256.57 298
14257.70 291
14258.83 249
14259.96 269
14261.09 268
14262.22 273
14263.34 274
14264.47 244
14265.60 287
14266.73 284
14267.86 285
14268.99 234
14270.12 273
14271.24 294
14272.37 252
14273.50 238
14274.63 259
14275.76 262
14276.89 265
14278.02 267
14279.15 247
14280.28 264
14281.41 271
14282.54 276
14283.66 269
14284.79 264
14285.92 272
14287.05 282
14288.18 278
14289.31 246
14290.44 256
14291.57 276
14292.70 276
14293.83 222
14294.96 223
14296.09 246
14297.22 282
14298.35 269
14299.48 241
14300.61 228
14301.74 260
14302.87 254
14304.00 271
14305.13 233
14306.26 223
14307.39 235
14308.52 287
14309.65 244
14310.78 218
14311.91 231
14313.04 293
14314.17 274
14315.30 248
14316.43 262
14317.56 260
14318.69 259
14319.82 247
14320.96 254
14322.09 248
14323.22 218
14324.35 226
14325.48 236
14326.61 230
14327.74 231
14328.87 199
14330.00 216
14331.13 226
14332.27 214
14333.40 231
14334.53 218
14335.66 241
14336.79 229
14337.92 236
14339.05 226
14340.18 224
14341.32 214
14342.45 227
14343.58 202
14344.71 228
14345.84 235
14346.98 211
14348.11 217
14349.24 215
14350.37 213
14351.50 226
14352.63 223
14353.77 215
14354.90 233
14356.03 232
14357.16 215
14358.30 205
14359.43 205
14360.56 229
14361.69 223
14362.82 211
14363.96 208
14365.09 222
14366.22 217
14367.35 225
14368.49 201
14369.62 215
14370.75 217
14371.89 217
14373.02 215
14374.15 188
14375.28 204
14376.42 237
14377.55 226
14378.68 225
14379.82 220
14380.95 235
14382.08 205
14383.22 209
14384.35 207
14385.48 202
14386.62 231
14387.75 231
14388.88 235
14390.02 186
14391.15 216
14392.28 220
14393.42 231
14394.55 215
14395.68 223
14396.82 230
14397.95 242
14399.09 217
14400.22 190
14401.35 224
14402.49 243
14403.62 214
14404.76 206
14405.89 225
14407.02 214
14408.16 203
14409.29 201
14410.43 237
14411.56 222
14412.70 255
14413.83 247
14414.96 245
14416.10 239
14417.23 234
14418.37 228
14419.50 253
14420.64 260
14421.77 236
14422.91 258
14424.04 238
14425.18 239
14426.31 238
14427.45 210
14428.58 220
14429.72 234
14430.85 251
14431.99 264
14433.12 229
14434.26 238
14435.39 266
14436.53 255
14437.66 224
14438.80 251
14439.93 222
14441.07 246
14442.20 262
14443.34 257
14444.48 236
14445.61 222
14446.75 224
14447.88 230
14449.02 239
14450.15 252
14451.29 227
14452.43 217
14453.56 210
14454.70 212
14455.83 234
14456.97 264
14458.11 225
14459.24 223
14460.38 245
14461.52 236
14462.65 228
14463.79 243
14464.93 239
14466.06 209
14467.20 223
14468.33 208
14469.47 206
14470.61 232
14471.74 232
14472.88 244
14474.02 231
14475.16 233
14476.29 250
14477.43 254
14478.57 218
14479.70 228
14480.84 267
14481.98 247
14483.11 241
14484.25 249
14485.39 232
14486.53 233
14487.66 233
14488.80 249
14489.94 226
14491.08 226
14492.21 231
14493.35 233
14494.49 239
14495.63 249
14496.76 259
14497.90 262
14499.04 238
14500.18 215
14501.31 253
14502.45 251
14503.59 241
14504.73 218
14505.87 254
14507.01 263
14508.14 260
14509.28 264
14510.42 261
14511.56 267
14512.70 265
14513.83 313
14514.97 289
14516.11 259
14517.25 270
14518.39 282
14519.53 269
14520.67 298
14521.80 298
14522.94 296
14524.08 271
14525.22 279
14526.36 254
14527.50 261
14528.64 270
14529.78 266
14530.92 236
14532.05 266
14533.19 270
14534.33 241
14535.47 255
14536.61 254
14537.75 277
14538.89 266
14540.03 267
14541.17 273
14542.31 260
14543.45 249
14544.59 252
14545.73 253
14546.87 252
14548.01 266
14549.15 273
14550.29 232
14551.43 266
14552.57 277
14553.71 262
14554.85 230
14555.99 267
14557.13 242
14558.27 273
14559.41 284
14560.55 268
14561.69 265
14562.83 292
14563.97 287
14565.11 275
14566.25 264
14567.39 256
14568.53 269
14569.67 299
14570.81 290
14571.95 277
14573.09 285
14574.23 294
14575.37 293
14576.51 312
14577.66 299
14578.80 276
14579.94 293
14581.08 310
14582.22 295
14583.36 321
14584.50 335
14585.64 315
14586.78 331
14587.93 364
14589.07 385
14590.21 385
14591.35 347
14592.49 357
14593.63 345
14594.77 353
14595.92 339
14597.06 347
14598.20 335
14599.34 335
14600.48 360
14601.62 357
14602.77 368
14603.91 388
14605.05 392
14606.19 372
14607.33 375
14608.48 362
14609.62 385
14610.76 398
14611.90 404
14613.04 407
14614.19 445
14615.33 405
14616.47 432
14617.61 416
14618.76 461
14619.90 437
14621.04 442
14622.18 472
14623.33 509
14624.47 525
14625.61 542
14626.76 575
14627.90 569
14629.04 571
14630.18 582
14631.33 636
14632.47 669
14633.61 641
14634.76 673
14635.90 668
14637.04 662
14638.19 604
14639.33 551
14640.47 538
14641.62 574
14642.76 572
14643.90 487
14645.05 429
14646.19 384
14647.33 402
14648.48 417
14649.62 356
14650.76 338
14651.91 358
14653.05 334
14654.20 358
14655.34 360
14656.48 339
14657.63 341
14658.77 373
14659.92 353
14661.06 320
14662.20 344
14663.35 347
14664.49 325
14665.64 321
14666.78 303
14667.93 309
14669.07 304
14670.22 311
14671.36 295
14672.50 255
14673.65 272
14674.79 285
14675.94 297
14677.08 285
14678.23 303
14679.37 321
14680.52 258
14681.66 258
14682.81 272
14683.95 263
14685.10 277
14686.24 251
14687.39 254
14688.53 259
14689.68 227
14690.82 233
14691.97 255
14693.12 285
14694.26 247
14695.41 282
14696.55 249
14697.70 240
14698.84 260
14699.99 265
14701.13 267
14702.28 258
14703.43 224
14704.57 263
14705.72 254
14706.86 253
14708.01 242
14709.16 256
14710.30 228
14711.45 226
14712.59 252
14713.74 232
14714.89 271
14716.03 239
14717.18 226
14718.33 243
14719.47 230
14720.62 232
14721.77 253
14722.91 253
14724.06 252
14725.21 235
14726.35 250
14727.50 212
14728.65 185
14729.79 231
14730.94 256
14732.09 223
14733.23 239
14734.38 217
14735.53 237
14736.67 239
14737.82 220
14738.97 228
14740.12 249
14741.26 225
14742.41 215
14743.56 217
14744.71 235
14745.85 246
14747.00 241
14748.15 232
14749.30 225
14750.44 229
14751.59 230
14752.74 246
14753.89 227
14755.03 215
14756.18 208
14757.33 209
14758.48 228
14759.63 229
14760.77 215
14761.92 200
14763.07 216
14764.22 234
14765.37 235
14766.52 214
14767.66 254
14768.81 213
14769.96 220
14771.11 185
14772.26 188
14773.41 216
14774.55 249
14775.70 225
14776.85 198
14778.00 193
14779.15 218
14780.30 216
14781.45 199
14782.60 208
14783.74 212
14784.89 210
14786.04 184
14787.19 221
14788.34 202
14789.49 227
14790.64 209
14791.79 197
14792.94 195
14794.09 169
14795.24 174
14796.39 199
14797.54 203
14798.69 197
14799.83 186
14800.98 190
14802.13 191
14803.28 169
14804.43 173
14805.58 184
14806.73 191
14807.88 202
14809.03 175
14810.18 196
14811.33 189
14812.48 192
14813.63 180
14814.78 193
14815.93 166
14817.08 174
14818.23 179
14819.38 157
14820.53 178
14821.69 162
14822.84 207
14823.99 170
14825.14 172
14826.29 194
14827.44 192
14828.59 180
14829.74 165
14830.89 166
14832.04 182
14833.19 180
14834.34 168
14835.49 188
14836.65 181
14837.80 175
14838.95 195
14840.10 169
14841.25 167
14842.40 173
14843.55 191
14844.70 187
14845.85 201
14847.01 197
14848.16 188
14849.31 203
14850.46 162
14851.61 178
14852.76 146
14853.92 186
14855.07 181
14856.22 160
14857.37 137
14858.52 167
14859.67 184
14860.83 192
14861.98 182
14863.13 166
14864.28 177
14865.44 185
14866.59 177
14867.74 181
14868.89 213
14870.04 212
14871.20 199
14872.35 181
14873.50 173
14874.65 187
14875.81 172
14876.96 178
14878.11 168
14879.26 158
14880.42 166
14881.57 158
14882.72 165
14883.88 155
14885.03 152
14886.18 187
14887.33 178
14888.49 191
14889.64 153
14890.79 169
14891.95 171
14893.10 169
14894.25 183
14895.41 168
14896.56 152
14897.71 178
14898.87 164
14900.02 209
14901.17 189
14902.33 183
14903.48 171
14904.63 196
14905.79 178
14906.94 165
14908.10 180
14909.25 167
14910.40 188
14911.56 177
14912.71 175
14913.87 184
14915.02 188
14916.17 186
14917.33 173
14918.48 170
14919.64 152
14920.79 175
14921.94 145
14923.10 182
14924.25 202
14925.41 187
14926.56 183
14927.72 183
14928.87 197
14930.03 196
14931.18 208
14932.34 205
14933.49 182
14934.65 167
14935.80 210
14936.96 179
14938.11 225
14939.27 182
14940.42 202
14941.58 195
14942.73 221
14943.89 205
14945.04 237
14946.20 216
14947.35 179
14948.51 209
14949.66 200
14950.82 184
14951.97 216
14953.13 206
14954.28 190
14955.44 218
14956.60 242
14957.75 257
14958.91 269
14960.06 265
14961.22 217
14962.37 239
14963.53 251
14964.69 226
14965.84 226
14967.00 229
14968.16 234
14969.31 213
14970.47 222
14971.62 181
14972.78 194
14973.94 216
14975.09 220
14976.25 195
14977.41 202
14978.56 178
14979.72 182
14980.88 216
14982.03 200
14983.19 208
14984.35 185
14985.50 215
14986.66 200
14987.82 155
14988.97 163
14990.13 186
14991.29 163
14992.44 196
14993.60 162
14994.76 197
14995.92 174
14997.07 186
14998.23 184
14999.39 177
15000.55 179
15001.70 183
15002.86 180
15004.02 184
15005.18 172
15006.33 178
15007.49 184
15008.65 170
15009.81 164
15010.96 161
15012.12 179
15013.28 159
15014.44 148
15015.60 166
15016.75 167
15017.91 176
15019.07 168
15020.23 164
15021.39 151
15022.54 176
15023.70 195
15024.86 176
15026.02 138
15027.18 153
15028.34 152
15029.49 165
15030.65 165
15031.81 162
15032.97 164
15034.13 188
15035.29 153
15036.45 167
15037.61 151
15038.76 163
15039.92 182
15041.08 187
15042.24 207
15043.40 154
15044.56 175
15045.72 159
15046.88 159
15048.04 137
15049.20 144
15050.36 161
15051.51 177
15052.67 149
15053.83 152
15054.99 163
15056.15 167
15057.31 155
15058.47 162
15059.63 180
15060.79 152
15061.95 159
15063.11 174
15064.27 172
15065.43 170
15066.59 162
15067.75 128
15068.91 147
15070.07 157
15071.23 173
15072.39 171
15073.55 196
15074.71 191
15075.87 174
15077.03 159
15078.19 135
15079.35 147
15080.51 151
15081.67 168
15082.83 137
15083.99 154
15085.16 147
15086.32 166
15087.48 173
15088.64 161
15089.80 155
15090.96 151
15092.12 170
15093.28 151
15094.44 135
15095.60 144
15096.76 157
15097.93 155
15099.09 168
15100.25 162
15101.41 175
15102.57 174
15103.73 166
15104.89 152
15106.05 133
15107.22 148
15108.38 158
15109.54 160
15110.70 155
15111.86 156
15113.02 164
15114.19 171
15115.35 172
15116.51 148
15117.67 146
15118.83 188
15120.00 188
15121.16 153
15122.32 146
15123.48 158
15124.64 180
15125.81 178
15126.97 167
15128.13 143
15129.29 144
15130.46 177
15131.62 186
15132.78 157
15133.94 138
15135.11 152
15136.27 171
15137.43 162
15138.59 161
15139.76 148
15140.92 185
15142.08 166
15143.25 171
15144.41 148
15145.57 161
15146.73 168
15147.90 201
15149.06 185
15150.22 168
15151.39 155
15152.55 170
15153.71 180
15154.88 139
15156.04 152
15157.20 168
15158.37 214
15159.53 180
15160.69 165
15161.86 184
15163.02 179
15164.19 177
15165.35 177
15166.51 178
15167.68 194
15168.84 206
15170.00 205
15171.17 186
15172.33 173
15173.50 202
15174.66 214
15175.83 192
15176.99 191
15178.15 188
15179.32 180
15180.48 170
15181.65 198
15182.81 217
15183.98 229
15185.14 210
15186.30 224
15187.47 180
15188.63 186
15189.80 224
15190.96 238
15192.13 207
15193.29 218
15194.46 209
15195.62 202
15196.79 253
15197.95 203
15199.12 202
15200.28 175
15201.45 202
15202.61 202
15203.78 201
15204.94 189
15206.11 217
15207.27 221
15208.44 242
15209.61 207
15210.77 212
15211.94 249
15213.10 227
15214.27 226
15215.43 210
15216.60 221
15217.76 247
15218.93 237
15220.10 214
15221.26 219
15222.43 244
15223.59 278
15224.76 282
15225.93 280
15227.09 245
15228.26 262
15229.42 271
15230.59 305
15231.76 261
15232.92 265
15234.09 304
15235.26 298
15236.42 234
15237.59 272
15238.76 280
15239.92 312
15241.09 277
15242.26 256
15243.42 258
15244.59 227
15245.76 228
15246.92 238
15248.09 219
15249.26 216
15250.42 226
15251.59 226
15252.76 182
15253.93 188
15255.09 182
15256.26 194
15257.43 200
15258.60 198
15259.76 193
15260.93 200
15262.10 175
15263.26 174
15264.43 206
15265.60 201
15266.77 201
15267.94 184
15269.10 181
15270.27 188
15271.44 194
15272.61 186
15273.77 181
15274.94 192
15276.11 197
15277.28 168
15278.45 217
15279.62 203
15280.78 189
15281.95 179
15283.12 193
15284.29 181
15285.46 178
15286.62 173
15287.79 172
15288.96 190
15290.13 153
15291.30 167
15292.47 155
15293.64 204
15294.81 182
15295.97 167
15297.14 191
15298.31 154
15299.48 201
15300.65 203
15301.82 201
15302.99 174
15304.16 185
15305.33 180
15306.49 188
15307.66 172
15308.83 172
15310.00 170
15311.17 175
15312.34 180
15313.51 189
15314.68 177
15315.85 195
15317.02 194
15318.19 192
15319.36 167
15320.53 165
15321.70 170
15322.87 175
15324.04 170
15325.21 172
15326.38 198
15327.55 177
15328.72 178
15329.89 198
15331.06 194
15332.23 152
15333.40 173
15334.57 185
15335.74 190
15336.91 165
15338.08 184
15339.25 201
15340.42 171
15341.59 181
15342.76 169
15343.93 182
15345.10 163
15346.27 167
15347.44 155
15348.62 177
15349.79 172
15350.96 171
15352.13 205
15353.30 190
15354.47 183
15355.64 152
15356.81 181
15357.98 188
15359.15 185
15360.33 179
15361.50 188
15362.67 214
15363.84 189
15365.01 180
15366.18 187
15367.35 213
15368.53 195
15369.70 182
15370.87 177
15372.04 186
15373.21 193
15374.38 208
15375.56 193
15376.73 176
15377.90 198
15379.07 207
15380.24 196
15381.42 178
15382.59 180
15383.76 193
15384.93 200
15386.10 207
15387.28 231
15388.45 222
15389.62 198
15390.79 212
15391.97 205
15393.14 179
15394.31 196
15395.48 192
15396.66 233
15397.83 195
15399.00 200
15400.17 197
15401.35 230
15402.52 209
15403.69 184
15404.87 185
15406.04 189
15407.21 193
15408.39 183
15409.56 174
15410.73 179
15411.91 151
15413.08 133
15414.25 174
15415.42 164
15416.60 158
15417.77 165
15418.95 194
15420.12 156
15421.29 149
15422.47 155
15423.64 145
15424.81 163
15425.99 193
15427.16 170
15428.33 154
15429.51 173
15430.68 196
15431.86 202
15433.03 161
15434.20 158
15435.38 164
15436.55 161
15437.73 163
15438.90 181
15440.08 141
15441.25 152
15442.42 177
15443.60 177
15444.77 167
15445.95 151
15447.12 173
15448.30 184
15449.47 179
15450.65 145
15451.82 170
15453.00 173
15454.17 150
15455.35 143
15456.52 136
15457.70 170
15458.87 181
15460.05 161
15461.22 169
15462.40 168
15463.57 154
15464.75 155
15465.92 166
15467.10 152
15468.27 127
15469.45 186
15470.62 147
15471.80 165
15472.97 154
15474.15 153
15475.33 143
15476.50 135
15477.68 135
15478.85 166
15480.03 179
15481.20 165
15482.38 179
15483.56 158
15484.73 160
15485.91 155
15487.08 168
15488.26 152
15489.44 160
15490.61 143
15491.79 164
15492.97 153
15494.14 140
15495.32 153
15496.49 156
15497.67 167
15498.85 156
15500.02 143
15501.20 171
15502.38 176
15503.55 167
15504.73 164
15505.91 183
15507.08 185
15508.26 137
15509.44 188
15510.62 152
15511.79 188
15512.97 177
15514.15 190
15515.32 166
15516.50 161
15517.68 160
15518.86 160
15520.03 165
15521.21 176
15522.39 181
15523.57 166
15524.74 155
15525.92 163
15527.10 179
15528.28 161
15529.45 197
15530.63 188
15531.81 199
15532.99 176
15534.16 161
15535.34 182
15536.52 173
15537.70 187
15538.88 177
15540.06 193
15541.23 192
15542.41 181
15543.59 181
15544.77 208
15545.95 178
15547.12 173
15548.30 172
15549.48 182
15550.66 193
15551.84 165
15553.02 183
15554.20 172
15555.37 186
15556.55 169
15557.73 165
15558.91 175
15560.09 188
15561.27 156
15562.45 177
15563.63 174
15564.81 205
15565.98 200
15567.16 191
15568.34 188
15569.52 180
15570.70 167
15571.88 215
15573.06 190
15574.24 194
15575.42 195
15576.60 218
15577.78 192
15578.96 172
15580.14 199
15581.32 178
15582.50 220
15583.68 179
15584.86 222
15586.04 208
15587.22 202
15588.40 206
15589.58 218
15590.76 239
15591.94 211
15593.12 231
15594.30 236
15595.48 226
15596.66 203
15597.84 237
15599.02 202
15600.20 207
15601.38 205
15602.56 234
15603.74 234
15604.92 220
15606.10 257
15607.28 313
15608.46 255
15609.64 254
15610.82 265
15612.00 267
15613.19 243
15614.37 243
15615.55 276
15616.73 275
15617.91 264
15619.09 261
15620.27 292
15621.45 281
15622.63 267
15623.82 257
15625.00 315
15626.18 279
15627.36 256
15628.54 262
15629.72 284
15630.90 281
15632.09 235
15633.27 271
15634.45 267
15635.63 271
15636.81 277
15637.99 331
15639.18 309
15640.36 308
15641.54 284
15642.72 317
15643.90 300
15645.09 265
15646.27 318
15647.45 313
15648.63 372
15649.82 283
15651.00 303
15652.18 299
15653.36 319
15654.54 294
15655.73 320
15656.91 280
15658.09 316
15659.28 282
15660.46 304
15661.64 279
15662.82 340
15664.01 331
15665.19 293
15666.37 302
15667.55 292
15668.74 315
15669.92 308
15671.10 336
15672.29 330
15673.47 280
15674.65 272
15675.84 319
15677.02 286
15678.20 328
15679.39 307
15680.57 272
15681.75 253
15682.94 249
15684.12 307
15685.30 289
15686.49 283
15687.67 318
15688.86 299
15690.04 306
15691.22 340
15692.41 290
15693.59 354
15694.78 314
15695.96 294
15697.14 264
15698.33 318
15699.51 327
15700.70 293
15701.88 324
15703.06 333
15704.25 378
15705.43 344
15706.62 362
15707.80 382
15708.99 401
15710.17 358
15711.36 375
15712.54 351
15713.73 424
15714.91 428
15716.09 430
15717.28 401
15718.46 384
15719.65 389
15720.83 402
15722.02 417
15723.20 373
15724.39 382
15725.57 396
15726.76 408
15727.95 349
15729.13 346
15730.32 389
15731.50 391
15732.69 405
15733.87 373
15735.06 346
15736.24 374
15737.43 332
15738.61 317
15739.80 329
15740.99 340
15742.17 382
15743.36 375
15744.54 359
15745.73 338
15746.92 405
15748.10 378
15749.29 445
15750.47 393
15751.66 395
15752.85 414
15754.03 397
15755.22 396
15756.40 393
15757.59 395
15758.78 365
15759.96 412
15761.15 387
15762.34 371
15763.52 381
15764.71 370
15765.90 337
15767.08 339
15768.27 308
15769.46 339
15770.64 299
15771.83 289
15773.02 325
15774.20 363
15775.39 325
15776.58 314
15777.77 304
15778.95 317
15780.14 362
15781.33 329
15782.51 299
15783.70 256
15784.89 315
15786.08 269
15787.26 290
15788.45 306
15789.64 235
15790.83 275
15792.01 273
15793.20 296
15794.39 266
15795.58 264
15796.77 281
15797.95 293
15799.14 279
15800.33 257
15801.52 246
15802.71 251
15803.89 241
15805.08 257
15806.27 259
15807.46 222
15808.65 214
15809.84 250
15811.02 255
15812.21 232
15813.40 229
15814.59 244
15815.78 279
15816.97 270
15818.15 265
15819.34 242
15820.53 250
15821.72 256
15822.91 246
15824.10 222
15825.29 258
15826.48 252
15827.67 275
15828.85 248
15830.04 230
15831.23 222
15832.42 240
15833.61 257
15834.80 246
15835.99 227
15837.18 219
15838.37 218
15839.56 251
15840.75 226
15841.94 200
15843.13 229
15844.32 243
15845.51 239
15846.70 200
15847.89 209
15849.08 217
15850.27 230
15851.46 201
15852.65 224
15853.84 285
15855.03 270
15856.22 277
15857.41 258
15858.60 205
15859.79 209
15860.98 226
15862.17 225
15863.36 255
15864.55 246
15865.74 236
15866.93 237
15868.12 216
15869.31 221
15870.50 242
15871.69 203
15872.88 248
15874.07 269
15875.26 254
15876.45 251
15877.64 257
15878.84 267
15880.03 235
15881.22 248
15882.41 227
15883.60 264
15884.79 245
15885.98 226
15887.17 272
15888.36 245
15889.56 288
15890.75 267
15891.94 275
15893.13 242
15894.32 275
15895.51 286
15896.71 259
15897.90 257
15899.09 274
15900.28 243
15901.47 297
15902.66 286
15903.86 282
15905.05 318
15906.24 262
15907.43 284
15908.62 287
15909.82 300
15911.01 305
15912.20 280
15913.39 272
15914.58 304
15915.78 327
15916.97 306
15918.16 337
15919.35 295
15920.55 295
15921.74 296
15922.93 290
15924.12 333
15925.32 294
15926.51 279
15927.70 298
15928.90 298
15930.09 338
15931.28 338
15932.47 319
15933.67 275
15934.86 321
15936.05 330
15937.25 301
15938.44 272
15939.63 293
15940.83 277
15942.02 261
15943.21 274
15944.41 250
15945.60 265
15946.79 246
15947.99 238
15949.18 253
15950.37 245
15951.57 202
15952.76 215
15953.96 191
15955.15 215
15956.34 184
15957.54 199
15958.73 202
15959.92 225
15961.12 198
15962.31 184
15963.51 158
15964.70 178
15965.90 189
15967.09 186
15968.28 191
15969.48 183
15970.67 201
15971.87 195
15973.06 186
15974.26 163
15975.45 184
15976.65 172
15977.84 181
15979.03 159
15980.23 158
15981.42 201
15982.62 176
15983.81 157
15985.01 167
15986.20 189
15987.40 183
15988.59 173
15989.79 189
15990.98 189
15992.18 172
15993.37 186
15994.57 182
15995.77 183
15996.96 181
15998.16 166
15999.35 158
16000.55 183
16001.74 194
16002.94 182
16004.13 152
16005.33 162
16006.53 176
16007.72 194
16008.92 138
16010.11 137
16011.31 173
16012.51 181
16013.70 155
16014.90 168
16016.09 156
16017.29 151
16018.49 169
16019.68 176
16020.88 135
16022.07 141
16023.27 163
16024.47 182
16025.66 189
16026.86 159
16028.06 140
16029.25 178
16030.45 158
16031.65 159
16032.84 161
16034.04 161
16035.24 162
16036.43 182
16037.63 161
16038.83 149
16040.02 158
16041.22 163
16042.42 192
16043.62 171
16044.81 133
16046.01 169
16047.21 160
16048.40 134
16049.60 160
16050.80 150
16052.00 178
16053.19 146
16054.39 166
16055.59 155
16056.79 140
16057.99 170
16059.18 172
16060.38 171
16061.58 170
16062.78 181
16063.97 163
16065.17 164
16066.37 156
16067.57 157
16068.77 163
16069.96 149
16071.16 136
16072.36 145
16073.56 154
16074.76 148
16075.96 145
16077.15 154
16078.35 156
16079.55 148
16080.75 170
16081.95 178
16083.15 159
16084.35 147
16085.54 157
16086.74 150
16087.94 147
16089.14 139
16090.34 149
16091.54 154
16092.74 142
16093.94 130
16095.14 145
16096.33 146
16097.53 136
16098.73 153
16099.93 158
16101.13 160
16102.33 137
16103.53 146
16104.73 149
16105.93 133
16107.13 132
16108.33 161
16109.53 140
16110.73 165
16111.93 157
16113.13 158
16114.33 164
16115.53 151
16116.73 139
16117.93 141
16119.13 156
16120.33 144
16121.53 134
16122.73 148
16123.93 161
16125.13 136
16126.33 138
16127.53 145
16128.73 140
16129.93 150
16131.13 130
16132.33 124
16133.53 142
16134.73 148
16135.93 161
16137.13 143
16138.33 139
16139.53 158
16140.73 151
16141.93 152
16143.13 160
16144.34 154
16145.54 158
16146.74 179
16147.94 133
16149.14 127
16150.34 132
16151.54 151
16152.74 162
16153.94 141
16155.15 115
16156.35 144
16157.55 149
16158.75 123
16159.95 129
16161.15 148
16162.35 163
16163.56 139
16164.76 129
16165.96 122
16167.16 154
16168.36 154
16169.56 164
16170.77 134
16171.97 121
16173.17 118
16174.37 137
16175.57 145
16176.78 136
16177.98 127
16179.18 151
16180.38 161
16181.59 158
16182.79 138
16183.99 138
16185.19 136
16186.40 118
16187.60 150
16188.80 139
16190.00 146
16191.21 161
16192.41 160
16193.61 152
16194.81 148
16196.02 149
16197.22 130
16198.42 142
16199.63 143
16200.83 160
16202.03 166
16203.23 169
16204.44 141
16205.64 144
16206.84 140
16208.05 158
16209.25 148
16210.45 153
16211.66 152
16212.86 166
16214.06 145
16215.27 131
16216.47 150
16217.68 166
16218.88 169
16220.08 161
16221.29 147
16222.49 164
16223.69 161
16224.90 153
16226.10 167
16227.31 165
16228.51 164
16229.71 167
16230.92 143
16232.12 154
16233.33 166
16234.53 146
16235.74 152
16236.94 157
16238.14 145
16239.35 150
16240.55 137
16241.76 153
16242.96 145
16244.17 154
16245.37 165
16246.58 189
16247.78 164
16248.99 162
16250.19 169
16251.40 172
16252.60 186
16253.81 185
16255.01 190
16256.22 166
16257.42 150
16258.63 170
16259.83 153
16261.04 147
16262.24 156
16263.45 166
16264.65 181
16265.86 171
16267.06 182
16268.27 183
16269.47 171
16270.68 164
16271.89 163
16273.09 185
16274.30 163
16275.50 176
16276.71 174
16277.91 161
16279.12 154
16280.33 174
16281.53 182
16282.74 177
16283.94 157
16285.15 180
16286.36 197
16287.56 174
16288.77 175
16289.98 208
16291.18 170
16292.39 166
16293.59 179
16294.80 181
16296.01 181
16297.21 205
16298.42 216
16299.63 202
16300.83 187
16302.04 192
16303.25 202
16304.46 186
16305.66 184
16306.87 192
16308.08 194
16309.28 198
16310.49 188
16311.70 189
16312.90 196
16314.11 203
16315.32 187
16316.53 185
16317.73 216
16318.94 216
16320.15 188
16321.36 169
16322.56 183
16323.77 151
16324.98 150
16326.19 164
16327.39 180
16328.60 157
16329.81 158
16331.02 135
16332.23 157
16333.43 143
16334.64 169
16335.85 172
16337.06 162
16338.27 165
16339.47 154
16340.68 150
16341.89 157
16343.10 153
16344.31 139
16345.52 129
16346.72 141
16347.93 156
16349.14 134
16350.35 123
16351.56 132
16352.77 154
16353.98 147
16355.18 134
16356.39 130
16357.60 154
16358.81 129
16360.02 137
16361.23 144
16362.44 150
16363.65 151
16364.86 132
16366.07 118
16367.27 137
16368.48 157
16369.69 129
16370.90 152
16372.11 141
16373.32 148
16374.53 133
16375.74 116
16376.95 149
16378.16 141
16379.37 145
16380.58 152
16381.79 133
16383.00 154
16384.21 137
16385.42 153
16386.63 130
16387.84 115
16389.05 149
16390.26 143
16391.47 148
16392.68 127
16393.89 160
16395.10 141
16396.31 137
16397.52 132
16398.73 152
16399.94 138
16401.15 137
16402.36 117
16403.57 134
16404.78 130
16405.99 136
16407.20 134
16408.41 148
16409.62 154
16410.84 140
16412.05 165
16413.26 140
16414.47 141
16415.68 148
16416.89 141
16418.10 142
16419.31 118
16420.52 132
16421.73 132
16422.95 138
16424.16 137
16425.37 157
16426.58 147
16427.79 164
16429.00 145
16430.21 140
16431.43 125
16432.64 114
16433.85 142
16435.06 162
16436.27 143
16437.48 109
16438.70 126
16439.91 145
16441.12 154
16442.33 144
16443.54 142
16444.76 137
16445.97 134
16447.18 138
16448.39 138
16449.61 138
16450.82 164
16452.03 165
16453.24 155
16454.45 109
16455.67 116
16456.88 132
16458.09 134
16459.31 130
16460.52 135
16461.73 156
16462.94 138
16464.16 127
16465.37 157
16466.58 141
16467.79 152
16469.01 147
16470.22 153
16471.43 160
16472.65 145
16473.86 126
16475.07 124
16476.29 138
16477.50 113
16478.71 148
16479.93 147
16481.14 145
16482.35 154
16483.57 142
16484.78 131
16485.99 100
16487.21 136
16488.42 138
16489.64 146
16490.85 145
16492.06 147
16493.28 121
16494.49 154
16495.70 133
16496.92 133
16498.13 136
16499.35 117
16500.56 143
16501.77 177
16502.99 169
16504.20 139
16505.42 144
16506.63 129
16507.85 136
16509.06 148
16510.28 139
16511.49 126
16512.70 116
16513.92 131
16515.13 131
16516.35 113
16517.56 128
16518.78 130
16519.99 137
16521.21 128
16522.42 112
16523.64 130
16524.85 134
16526.07 148
16527.28 132
16528.50 139
16529.71 133
16530.93 152
16532.14 147
16533.36 138
16534.57 163
16535.79 155
16537.01 150
16538.22 157
16539.44 179
16540.65 140
16541.87 163
16543.08 167
16544.30 136
16545.52 129
16546.73 142
16547.95 160
16549.16 188
16550.38 143
16551.60 159
16552.81 174
16554.03 164
16555.24 161
16556.46 150
16557.68 159
16558.89 183
16560.11 157
16561.32 176
16562.54 137
16563.76 158
16564.97 175
16566.19 185
16567.41 182
16568.62 171
16569.84 207
16571.06 189
16572.27 161
16573.49 209
16574.71 190
16575.93 187
16577.14 220
16578.36 222
16579.58 211
16580.79 250
16582.01 208
16583.23 227
16584.44 186
16585.66 182
16586.88 197
16588.10 219
16589.31 204
16590.53 179
16591.75 184
16592.97 207
16594.18 173
16595.40 144
16596.62 178
16597.84 172
16599.06 152
16600.27 175
16601.49 155
16602.71 161
16603.93 149
16605.14 146
16606.36 158
16607.58 137
16608.80 152
16610.02 156
16611.24 178
16612.45 146
16613.67 124
16614.89 152
16616.11 150
16617.33 159
16618.55 123
16619.76 129
16620.98 142
16622.20 173
16623.42 156
16624.64 153
16625.86 118
16627.08 136
16628.30 134
16629.51 125
16630.73 140
16631.95 131
16633.17 154
16634.39 121
16635.61 122
16636.83 144
16638.05 145
16639.27 139
16640.49 117
16641.71 126
16642.92 135
16644.14 144
16645.36 129
16646.58 156
16647.80 141
16649.02 128
16650.24 148
16651.46 133
16652.68 108
16653.90 128
16655.12 157
16656.34 147
16657.56 145
16658.78 127
16660.00 142
16661.22 145
16662.44 125
16663.66 130
16664.88 129
16666.10 149
16667.32 124
16668.54 144
16669.76 128
16670.98 102
16672.20 140
16673.42 147
16674.64 127
16675.87 128
16677.09 148
16678.31 132
16679.53 117
16680.75 109
16681.97 132
16683.19 124
16684.41 136
16685.63 114
16686.85 131
16688.07 146
16689.30 133
16690.52 147
16691.74 126
16692.96 131
16694.18 110
16695.40 131
16696.62 101
16697.84 122
16699.07 124
16700.29 125
16701.51 120
16702.73 117
16703.95 131
16705.17 106
16706.40 121
16707.62 126
16708.84 128
16710.06 132
16711.28 141
16712.50 128
16713.73 128
16714.95 149
16716.17 126
16717.39 103
16718.61 129
16719.84 133
16721.06 129
16722.28 125
16723.50 120
16724.73 158
16725.95 133
16727.17 138
16728.39 125
16729.62 140
16730.84 125
16732.06 128
16733.28 112
16734.51 123
16735.73 119
16736.95 125
16738.18 134
16739.40 118
16740.62 115
16741.84 143
16743.07 146
16744.29 130
16745.51 133
16746.74 114
16747.96 128
16749.18 127
16750.41 127
16751.63 120
16752.85 125
16754.08 147
16755.30 124
16756.52 110
16757.75 101
16758.97 114
16760.20 106
16761.42 128
16762.64 109
16763.87 109
16765.09 129
16766.31 141
16767.54 111
16768.76 125
16769.99 123
16771.21 136
16772.43 128
16773.66 135
16774.88 116
16776.11 113
16777.33 111
16778.56 128
16779.78 114
16781.01 114
16782.23 133
16783.45 131
16784.68 121
16785.90 103
16787.13 114
16788.35 137
16789.58 134
16790.80 132
16792.03 116
16793.25 126
16794.48 129
16795.70 119
16796.93 93
16798.15 109
16799.38 94
16800.60 101
16801.83 128
16803.05 128
16804.28 113
16805.50 143
16806.73 154
16807.95 123
16809.18 127
16810.41 171
16811.63 124
16812.86 138
16814.08 147
16815.31 137
16816.53 116
16817.76 115
16818.99 136
16820.21 132
16821.44 114
16822.66 114
16823.89 134
16825.12 127
16826.34 115
16827.57 109
16828.79 130
16830.02 123
16831.25 122
16832.47 129
16833.70 118
16834.93 124
16836.15 155
16837.38 126
16838.61 123
16839.83 124
16841.06 136
16842.29 143
16843.51 144
16844.74 121
16845.97 133
16847.19 137
16848.42 126
16849.65 131
16850.87 157
16852.10 169
16853.33 187
16854.56 154
16855.78 159
16857.01 155
16858.24 169
16859.46 170
16860.69 152
16861.92 168
16863.15 160
16864.37 142
16865.60 169
16866.83 164
16868.06 175
16869.28 195
16870.51 199
16871.74 191
16872.97 180
16874.20 205
16875.42 190
16876.65 181
16877.88 201
16879.11 178
16880.34 206
16881.56 221
16882.79 209
16884.02 202
16885.25 197
16886.48 200
16887.71 219
16888.93 220
16890.16 211
16891.39 167
16892.62 183
16893.85 206
16895.08 204
16896.31 175
16897.53 177
16898.76 192
16899.99 180
16901.22 168
16902.45 171
16903.68 182
16904.91 170
16906.14 184
16907.37 193
16908.59 159
16909.82 167
16911.05 183
16912.28 176
16913.51 155
16914.74 148
16915.97 174
16917.20 173
16918.43 164
16919.66 151
16920.89 137
16922.12 150
16923.35 173
16924.58 144
16925.81 120
16927.04 170
16928.27 171
16929.50 172
16930.73 138
16931.96 121
16933.19 141
16934.42 155
16935.65 140
16936.88 142
16938.11 140
16939.34 155
16940.57 145
16941.80 128
16943.03 126
16944.26 126
16945.49 126
16946.72 141
16947.95 156
16949.18 134
16950.41 137
16951.64 153
16952.87 141
16954.10 142
16955.33 124
16956.57 149
16957.80 134
16959.03 117
16960.26 135
16961.49 168
16962.72 143
16963.95 123
16965.18 132
16966.41 140
16967.65 155
16968.88 135
16970.11 134
16971.34 137
16972.57 109
16973.80 153
16975.03 141
16976.27 169
16977.50 136
16978.73 132
16979.96 130
16981.19 157
16982.42 149
16983.66 117
16984.89 119
16986.12 155
16987.35 167
16988.58 149
16989.82 159
16991.05 145
16992.28 141
16993.51 130
16994.75 133
16995.98 123
16997.21 141
16998.44 136
16999.67 131
17000.91 103
17002.14 130
17003.37 143
17004.61 127
17005.84 122
17007.07 119
17008.30 132
17009.54 142
17010.77 131
17012.00 125
17013.23 136
17014.47 133
17015.70 159
17016.93 144
17018.17 112
17019.40 120
17020.63 143
17021.87 127
17023.10 135
17024.33 110
17025.57 112
17026.80 110
17028.03 145
17029.27 130
17030.50 118
17031.73 124
17032.97 126
17034.20 123
17035.44 117
17036.67 116
17037.90 136
17039.14 121
17040.37 109
17041.60 115
17042.84 115
17044.07 131
17045.31 123
17046.54 131
17047.78 120
17049.01 144
17050.24 130
17051.48 130
17052.71 129
17053.95 107
17055.18 115
17056.42 87
17057.65 139
17058.89 100
17060.12 108
17061.35 134
17062.59 116
17063.82 105
17065.06 105
17066.29 102
17067.53 115
17068.76 114
17070.00 85
17071.23 98
17072.47 95
17073.70 119
17074.94 100
17076.17 102
17077.41 97
17078.65 117
17079.88 101
17081.12 129
17082.35 118
17083.59 116
17084.82 98
17086.06 120
17087.29 111
17088.53 83
17089.77 117
17091.00 121
17092.24 119
17093.47 102
17094.71 102
17095.94 92
17097.18 115
17098.42 128
17099.65 91
17100.89 89
17102.12 109
17103.36 132
17104.60 97
17105.83 86
17107.07 98
17108.31 114
17109.54 106
17110.78 115
17112.02 103
17113.25 102
17114.49 118
17115.73 130
17116.96 105
17118.20 114
17119.44 119
17120.67 139
17121.91 129
17123.15 96
17124.38 104
17125.62 105
17126.86 103
17128.10 103
17129.33 116
17130.57 95
17131.81 104
17133.04 97
17134.28 119
17135.52 96
17136.76 89
17137.99 111
17139.23 114
17140.47 99
17141.71 100
17142.94 108
17144.18 115
17145.42 101
17146.66 115
17147.90 114
17149.13 115
17150.37 100
17151.61 109
17152.85 114
17154.08 109
17155.32 96
17156.56 112
17157.80 105
17159.04 104
17160.28 99
17161.51 131
17162.75 125
17163.99 109
17165.23 89
17166.47 109
17167.71 98
17168.95 119
17170.18 86
17171.42 114
17172.66 103
17173.90 115
17175.14 143
17176.38 120
17177.62 114
17178.86 115
17180.09 108
17181.33 121
17182.57 102
17183.81 106
17185.05 107
17186.29 102
17187.53 115
17188.77 111
17190.01 103
17191.25 106
17192.49 96
17193.73 110
17194.97 101
17196.21 111
17197.45 111
17198.69 111
17199.92 99
17201.16 105
17202.40 94
17203.64 109
17204.88 121
17206.12 88
17207.36 89
17208.60 91
17209.84 87
17211.08 111
17212.32 112
17213.56 108
17214.81 93
17216.05 108
17217.29 113
17218.53 104
17219.77 105
17221.01 82
17222.25 101
17223.49 111
17224.73 96
17225.97 92
17227.21 112
17228.45 91
17229.69 99
17230.93 117
17232.17 98
17233.41 103
17234.66 96
17235.90 95
17237.14 119
17238.38 106
17239.62 108
17240.86 102
17242.10 100
17243.34 94
17244.58 95
17245.83 98
17247.07 100
17248.31 82
17249.55 121
17250.79 102
17252.03 100
17253.28 104
17254.52 111
17255.76 100
17257.00 89
17258.24 87
17259.48 85
17260.73 115
17261.97 84
17263.21 82
17264.45 89
17265.69 96
17266.94 106
17268.18 98
17269.42 112
17270.66 96
17271.91 103
17273.15 114
17274.39 95
17275.63 89
17276.88 92
17278.12 106
17279.36 101
17280.60 99
17281.85 101
17283.09 117
17284.33 105
17285.57 96
17286.82 98
17288.06 107
17289.30 118
17290.55 90
17291.79 87
17293.03 105
17294.28 97
17295.52 109
17296.76 110
17298.01 100
17299.25 98
17300.49 117
17301.74 134
17302.98 91
17304.22 96
17305.47 95
17306.71 128
17307.95 111
17309.20 104
17310.44 88
17311.68 97
17312.93 99
17314.17 110
17315.42 104
17316.66 91
17317.90 109
17319.15 116
17320.39 95
17321.64 113
17322.88 84
17324.12 104
17325.37 98
17326.61 81
17327.86 89
17329.10 88
17330.35 93
17331.59 94
17332.83 84
17334.08 115
17335.32 76
17336.57 82
17337.81 88
17339.06 105
17340.30 97
17341.55 85
17342.79 107
17344.04 81
17345.28 99
17346.53 103
17347.77 121
17349.02 110
17350.26 87
17351.51 100
17352.75 110
17354.00 92
17355.24 101
17356.49 93
17357.73 95
17358.98 102
17360.23 100
17361.47 101
17362.72 99
17363.96 105
17365.21 110
17366.45 116
17367.70 105
17368.95 91
17370.19 87
17371.44 109
17372.68 96
17373.93 92
17375.18 105
17376.42 98
17377.67 104
17378.91 86
17380.16 100
17381.41 113
17382.65 105
17383.90 98
17385.15 94
17386.39 79
17387.64 108
17388.89 102
17390.13 107
17391.38 103
17392.63 101
17393.87 88
17395.12 110
17396.37 111
17397.61 75
17398.86 115
17400.11 93
17401.35 116
17402.60 89
17403.85 86
17405.09 94
17406.34 107
17407.59 124
17408.84 115
17410.08 88
17411.33 107
17412.58 91
17413.83 107
17415.07 96
17416.32 80
17417.57 104
17418.82 134
17420.06 114
17421.31 99
17422.56 92
17423.81 107
17425.05 101
17426.30 116
17427.55 105
17428.80 91
17430.05 104
17431.29 94
17432.54 91
17433.79 106
17435.04 100
17436.29 98
17437.54 102
17438.78 101
17440.03 93
17441.28 116
17442.53 116
17443.78 117
17445.03 118
17446.27 126
17447.52 102
17448.77 109
17450.02 97
17451.27 141
17452.52 109
17453.77 104
17455.02 94
17456.27 124
17457.51 111
17458.76 127
17460.01 113
17461.26 114
17462.51 113
17463.76 115
17465.01 121
17466.26 103
17467.51 137
17468.76 109
17470.01 115
17471.26 100
17472.51 120
17473.76 115
17475.01 113
17476.26 100
17477.50 101
17478.75 117
17480.00 122
17481.25 128
17482.50 100
17483.75 106
17485.00 106
17486.25 135
17487.50 122
17488.75 115
17490.00 115
17491.25 119
17492.51 145
17493.76 119
17495.01 106
17496.26 136
17497.51 137
17498.76 136
17500.01 133
17501.26 114
17502.51 129
17503.76 137
17505.01 124
17506.26 103
17507.51 131
17508.76 122
17510.01 144
17511.26 131
17512.52 132
17513.77 125
17515.02 138
17516.27 130
17517.52 114
17518.77 123
17520.02 120
17521.27 126
17522.53 115
17523.78 132
17525.03 122
17526.28 120
17527.53 149
17528.78 156
17530.03 129
17531.29 145
17532.54 146
17533.79 159
17535.04 139
17536.29 127
17537.55 112
17538.80 135
17540.05 144
17541.30 144
17542.55 149
17543.81 152
17545.06 158
17546.31 138
17547.56 124
17548.81 116
17550.07 134
17551.32 137
17552.57 161
17553.82 123
17555.08 130
17556.33 131
17557.58 136
17558.83 146
17560.09 140
17561.34 153
17562.59 126
17563.85 140
17565.10 107
17566.35 151
17567.60 141
17568.86 147
17570.11 110
17571.36 151
17572.62 140
17573.87 126
17575.12 118
17576.38 115
17577.63 141
17578.88 121
17580.14 143
17581.39 137
17582.64 152
17583.90 126
17585.15 147
17586.40 148
17587.66 152
17588.91 120
17590.17 142
17591.42 139
17592.67 143
17593.93 163
17595.18 131
17596.43 143
17597.69 133
17598.94 159
17600.20 151
17601.45 150
17602.71 141
17603.96 179
17605.21 163
17606.47 168
17607.72 153
17608.98 151
17610.23 163
17611.49 142
17612.74 146
17614.00 152
17615.25 148
17616.50 152
17617.76 140
17619.01 144
17620.27 139
17621.52 161
17622.78 159
17624.03 148
17625.29 117
17626.54 103
17627.80 130
17629.05 132
17630.31 140
17631.56 141
17632.82 134
17634.08 121
17635.33 135
17636.59 114
17637.84 105
17639.10 121
17640.35 117
17641.61 140
17642.86 111
17644.12 130
17645.38 99
17646.63 125
17647.89 118
17649.14 116
17650.40 104
17651.66 111
17652.91 135
17654.17 144
17655.42 136
17656.68 144
17657.94 138
17659.19 98
17660.45 122
17661.70 127
17662.96 132
17664.22 96
17665.47 105
17666.73 99
17667.99 112
17669.24 109
17670.50 119
17671.76 111
17673.01 111
17674.27 115
17675.53 110
17676.78 123
17678.04 106
17679.30 99
17680.56 86
17681.81 100
17683.07 94
17684.33 100
17685.58 104
17686.84 105
17688.10 110
17689.36 100
17690.61 107
17691.87 84
17693.13 102
17694.39 94
17695.64 120
17696.90 111
17698.16 92
17699.42 74
17700.67 106
17701.93 90
17703.19 111
17704.45 102
17705.70 109
17706.96 104
17708.22 108
17709.48 126
17710.74 104
17711.99 98
17713.25 106
17714.51 110
17715.77 87
17717.03 92
17718.29 87
17719.54 106
17720.80 107
17722.06 91
17723.32 87
17724.58 104
17725.84 87
17727.10 117
17728.35 88
17729.61 104
17730.87 102
17732.13 103
17733.39 99
17734.65 85
17735.91 104
17737.17 84
17738.43 125
17739.69 73
17740.94 91
17742.20 95
17743.46 91
17744.72 91
17745.98 104
17747.24 112
17748.50 106
17749.76 102
17751.02 106
17752.28 101
17753.54 101
17754.80 109
17756.06 92
17757.32 125
17758.58 90
17759.84 104
17761.10 96
17762.36 107
17763.62 91
17764.88 131
17766.14 110
17767.40 98
17768.66 97
17769.92 80
17771.18 107
17772.44 95
17773.70 94
17774.96 79
17776.22 114
17777.48 103
17778.74 97
17780.00 82
17781.26 102
17782.52 118
17783.78 102
17785.04 85
17786.30 76
17787.57 97
17788.83 99
17790.09 107
17791.35 117
17792.61 116
17793.87 105
17795.13 101
17796.39 97
17797.65 117
17798.91 97
17800.18 119
17801.44 74
17802.70 102
17803.96 107
17805.22 117
17806.48 91
17807.74 95
17809.01 109
17810.27 120
17811.53 102
17812.79 90
17814.05 116
17815.31 88
17816.58 113
17817.84 88
17819.10 90
17820.36 89
17821.62 94
17822.89 95
17824.15 103
17825.41 102
17826.67 80
17827.94 112
17829.20 103
17830.46 107
17831.72 88
17832.98 108
17834.25 93
17835.51 104
17836.77 93
17838.04 105
17839.30 84
17840.56 98
17841.82 96
17843.09 110
17844.35 83
17845.61 88
17846.87 74
17848.14 63
17849.40 81
17850.66 80
17851.93 94
17853.19 80
17854.45 90
17855.72 71
17856.98 84
17858.24 74
17859.51 104
17860.77 90
17862.03 92
17863.30 107
17864.56 93
17865.82 82
17867.09 81
17868.35 91
17869.62 82
17870.88 99
17872.14 93
17873.41 88
17874.67 79
17875.93 122
17877.20 106
17878.46 89
17879.73 95
17880.99 90
17882.26 72
17883.52 85
17884.78 87
17886.05 76
17887.31 84
17888.58 96
17889.84 118
17891.11 97
17892.37 98
17893.63 83
17894.90 94
17896.16 86
17897.43 92
17898.69 84
17899.96 105
17901.22 89
17902.49 81
17903.75 79
17905.02 99
17906.28 103
17907.55 85
17908.81 94
17910.08 88
17911.34 97
17912.61 95
17913.87 110
17915.14 74
17916.41 93
17917.67 78
17918.94 103
17920.20 99
17921.47 91
17922.73 99
17924.00 106
17925.26 89
17926.53 67
17927.80 83
17929.06 89
17930.33 107
17931.59 88
17932.86 87
17934.13 84
17935.39 86
17936.66 98
17937.92 86
17939.19 85
17940.46 108
17941.72 105
17942.99 88
17944.26 82
17945.52 76
17946.79 88
17948.06 99
17949.32 79
17950.59 85
17951.85 97
17953.12 95
17954.39 103
17955.66 76
17956.92 91
17958.19 100
17959.46 86
17960.72 94
17961.99 102
17963.26 95
17964.52 107
17965.79 91
17967.06 97
17968.33 79
17969.59 88
17970.86 100
17972.13 85
17973.40 84
17974.66 68
17975.93 98
17977.20 86
17978.47 109
17979.73 82
17981.00 87
17982.27 74
17983.54 87
17984.80 101
17986.07 76
17987.34 90
17988.61 76
17989.88 85
17991.14 83
17992.41 88
17993.68 83
17994.95 71
17996.22 84
17997.48 74
17998.75 79
18000.02 105
18001.29 93
18002.56 92
18003.83 97
18005.10 103
18006.36 93
18007.63 96
18008.90 91
18010.17 72
18011.44 84
18012.71 77
18013.98 98
18015.25 82
18016.51 78
18017.78 95
18019.05 76
18020.32 75
18021.59 82
18022.86 69
18024.13 74
18025.40 62
18026.67 59
18027.94 65
18029.21 78
18030.48 105
18031.75 72
18033.01 84
18034.28 76
18035.55 81
18036.82 80
18038.09 103
18039.36 94
18040.63 80
18041.90 103
18043.17 86
18044.44 66
18045.71 96
18046.98 117
18048.25 104
18049.52 72
18050.79 77
18052.06 86
18053.33 79
18054.60 91
18055.87 92
18057.14 103
18058.42 83
18059.69 98
18060.96 94
18062.23 83
18063.50 89
18064.77 89
18066.04 101
18067.31 97
18068.58 92
18069.85 67
18071.12 101
18072.39 77
18073.66 87
18074.93 95
18076.21 105
18077.48 84
18078.75 92
18080.02 80
18081.29 80
18082.56 97
18083.83 88
18085.10 112
18086.38 84
18087.65 95
18088.92 82
18090.19 103
18091.46 78
18092.73 77
18094.01 95
18095.28 93
18096.55 75
18097.82 71
18099.09 81
18100.36 98
18101.64 77
18102.91 77
18104.18 91
18105.45 91
18106.73 100
18108.00 94
18109.27 105
18110.54 74
18111.81 88
18113.09 90
18114.36 97
18115.63 68
18116.90 93
18118.18 103
18119.45 111
18120.72 100
18121.99 91
18123.27 97
18124.54 94
18125.81 105
18127.09 100
18128.36 100
18129.63 85
18130.90 78
18132.18 106
18133.45 69
18134.72 74
18136.00 97
18137.27 91
18138.54 118
18139.82 88
18141.09 91
18142.36 99
18143.64 80
18144.91 94
18146.18 98
18147.46 88
18148.73 83
18150.00 96
18151.28 99
18152.55 77
18153.83 79
18155.10 87
18156.37 108
18157.65 99
18158.92 84
18160.20 74
18161.47 109
18162.74 107
18164.02 81
18165.29 96
18166.57 94
18167.84 93
18169.12 87
18170.39 96
18171.66 90
18172.94 87
18174.21 120
18175.49 119
18176.76 92
18178.04 84
18179.31 87
18180.59 111
18181.86 85
18183.14 83
18184.41 96
18185.69 89
18186.96 85
18188.24 95
18189.51 89
18190.79 123
18192.06 109
18193.34 95
18194.61 80
18195.89 79
18197.16 91
18198.44 91
18199.71 103
18200.99 91
18202.26 96
18203.54 97
18204.81 85
18206.09 85
18207.37 85
18208.64 91
18209.92 85
18211.19 102
18212.47 99
18213.75 100
18215.02 91
18216.30 115
18217.57 105
18218.85 94
18220.13 80
18221.40 104
18222.68 98
18223.95 78
18225.23 87
18226.51 86
18227.78 102
18229.06 91
18230.34 81
18231.61 92
18232.89 78
18234.17 89
18235.44 97
18236.72 83
18238.00 83
18239.27 94
18240.55 101
18241.83 92
18243.10 79
18244.38 79
18245.66 97
18246.94 79
18248.21 92
18249.49 78
18250.77 104
18252.04 114
18253.32 90
18254.60 94
18255.88 91
18257.15 94
18258.43 84
18259.71 100
18260.99 82
18262.26 80
18263.54 84
18264.82 72
18266.10 107
18267.37 91
18268.65 108
18269.93 93
18271.21 120
18272.49 101
18273.76 104
18275.04 102
18276.32 101
18277.60 72
18278.88 83
18280.15 88
18281.43 80
18282.71 87
18283.99 86
18285.27 96
18286.55 102
18287.83 75
18289.10 93
18290.38 68
18291.66 86
18292.94 98
18294.22 92
18295.50 79
18296.78 93
18298.06 119
18299.33 85
18300.61 73
18301.89 88
18303.17 86
18304.45 114
18305.73 104
18307.01 93
18308.29 82
18309.57 90
18310.85 99
18312.13 75
18313.41 95
18314.68 94
18315.96 90
18317.24 106
18318.52 82
18319.80 81
18321.08 98
18322.36 98
18323.64 87
18324.92 94
18326.20 69
18327.48 93
18328.76 79
18330.04 75
18331.32 91
18332.60 92
18333.88 91
18335.16 86
18336.44 87
18337.72 76
18339.00 91
18340.28 119
18341.56 113
18342.84 93
18344.12 101
18345.41 95
18346.69 106
18347.97 87
18349.25 74
18350.53 76
18351.81 79
18353.09 84
18354.37 111
18355.65 99
18356.93 79
18358.21 74
18359.49 95
18360.78 79
18362.06 77
18363.34 93
18364.62 77
18365.90 87
18367.18 75
18368.46 79
18369.74 99
18371.03 78
18372.31 82
18373.59 75
18374.87 83
18376.15 86
18377.43 92
18378.72 76
18380.00 106
18381.28 99
18382.56 76
18383.84 93
18385.12 86
18386.41 100
18387.69 94
18388.97 99
18390.25 90
18391.53 85
18392.82 88
18394.10 98
18395.38 97
18396.66 77
18397.95 87
18399.23 100
18400.51 81
18401.79 85
18403.08 77
18404.36 80
18405.64 80
18406.92 81
18408.21 108
18409.49 94
18410.77 82
18412.06 90
18413.34 89
18414.62 66
18415.90 73
18417.19 80
18418.47 97
18419.75 90
18421.04 72
18422.32 89
18423.60 90
18424.89 89
18426.17 101
18427.45 95
18428.74 86
18430.02 72
18431.30 70
18432.59 77
18433.87 72
18435.15 81
18436.44 80
18437.72 94
18439.01 92
18440.29 104
18441.57 92
18442.86 83
18444.14 80
18445.43 77
18446.71 90
18447.99 61
18449.28 92
18450.56 88
18451.85 89
18453.13 69
18454.42 82
18455.70 90
18456.98 105
18458.27 80
18459.55 79
18460.84 80
18462.12 77
18463.41 90
18464.69 88
18465.98 82
18467.26 95
18468.55 87
18469.83 95
18471.12 85
18472.40 70
18473.69 105
18474.97 102
18476.26 87
18477.54 92
18478.83 91
18480.11 68
18481.40 92
18482.68 98
18483.97 88
18485.25 94
18486.54 88
18487.82 100
18489.11 101
18490.40 77
18491.68 69
18492.97 108
18494.25 90
18495.54 87
18496.82 88
18498.11 97
18499.40 91
18500.68 101
18501.97 80
18503.25 68
18504.54 87
18505.83 93
18507.11 110
18508.40 102
18509.69 89
18510.97 97
18512.26 80
18513.54 80
18514.83 85
18516.12 67
18517.40 74
18518.69 94
18519.98 95
18521.26 89
18522.55 81
18523.84 66
18525.12 91
18526.41 97
18527.70 89
18528.99 81
18530.27 75
18531.56 93
18532.85 60
18534.13 83
18535.42 77
18536.71 90
18538.00 95
18539.28 73
18540.57 73
18541.86 82
18543.14 99
18544.43 86
18545.72 88
18547.01 76
18548.30 89
18549.58 88
18550.87 72
18552.16 75
18553.45 84
18554.73 98
18556.02 93
18557.31 82
18558.60 86
18559.89 122
18561.17 71
18562.46 61
18563.75 90
18565.04 92
18566.33 96
18567.62 86
18568.90 91
18570.19 85
18571.48 77
18572.77 96
18574.06 83
18575.35 89
18576.63 86
18577.92 87
18579.21 92
18580.50 75
18581.79 92
18583.08 96
18584.37 89
18585.66 79
18586.95 105
18588.23 93
18589.52 112
18590.81 85
18592.10 97
18593.39 111
18594.68 112
18595.97 102
18597.26 93
18598.55 104
18599.84 91
18601.13 100
18602.42 97
18603.71 106
18605.00 114
18606.29 129
18607.58 88
18608.86 87
18610.15 94
18611.44 121
18612.73 118
18614.02 122
18615.31 99
18616.60 133
18617.89 120
18619.18 100
18620.47 92
18621.76 111
18623.06 125
18624.35 92
18625.64 102
18626.93 95
18628.22 98
18629.51 85
18630.80 102
18632.09 125
18633.38 96
18634.67 103
18635.96 106
18637.25 116
18638.54 96
18639.83 97
18641.12 98
18642.41 85
18643.71 98
18645.00 87
18646.29 73
18647.58 94
18648.87 89
18650.16 100
18651.45 86
18652.74 74
18654.03 94
18655.33 87
18656.62 88
18657.91 86
18659.20 90
18660.49 111
18661.78 104
18663.07 79
18664.37 75
18665.66 92
18666.95 97
18668.24 96
18669.53 107
18670.83 91
18672.12 88
18673.41 87
18674.70 90
18675.99 83
18677.29 79
18678.58 86
18679.87 93
18681.16 94
18682.45 74
18683.75 88
18685.04 87
18686.33 114
18687.62 98
18688.92 86
18690.21 94
18691.50 68
18692.79 92
18694.09 93
18695.38 81
18696.67 88
18697.97 81
18699.26 93
18700.55 79
18701.84 83
18703.14 77
18704.43 94
18705.72 93
18707.02 76
18708.31 88
18709.60 86
18710.90 86
18712.19 62
18713.48 76
18714.78 75
18716.07 122
18717.36 93
18718.66 74
18719.95 76
18721.24 94
18722.54 104
18723.83 85
18725.13 98
18726.42 88
18727.71 85
18729.01 81
18730.30 95
18731.60 89
18732.89 94
18734.18 79
18735.48 86
18736.77 70
18738.07 71
18739.36 81
18740.66 78
18741.95 86
18743.24 89
18744.54 76
18745.83 81
18747.13 83
18748.42 70
18749.72 89
18751.01 80
18752.31 85
18753.60 89
18754.90 69
18756.19 66
18757.49 78
18758.78 78
18760.08 86
18761.37 72
18762.67 75
18763.96 84
18765.26 66
18766.55 79
18767.85 71
18769.14 83
18770.44 79
18771.73 75
18773.03 90
18774.32 91
18775.62 69
18776.91 93
18778.21 79
18779.51 63
18780.80 64
18782.10 84
18783.39 68
18784.69 81
18785.99 73
18787.28 76
18788.58 88
18789.87 78
18791.17 72
18792.47 60
18793.76 67
18795.06 72
18796.35 79
18797.65 80
18798.95 74
18800.24 74
18801.54 77
18802.84 78
18804.13 79
18805.43 89
18806.73 64
18808.02 73
18809.32 65
18810.62 79
18811.91 79
18813.21 85
18814.51 62
18815.80 58
18817.10 76
18818.40 71
18819.69 75
18820.99 78
18822.29 72
18823.59 78
18824.88 69
18826.18 48
18827.48 71
18828.78 69
18830.07 71
18831.37 71
18832.67 86
18833.97 72
18835.26 64
18836.56 61
18837.86 77
18839.16 81
18840.45 79
18841.75 82
18843.05 74
18844.35 83
18845.65 85
18846.94 82
18848.24 63
18849.54 79
18850.84 62
18852.14 61
18853.43 91
18854.73 86
18856.03 57
18857.33 57
18858.63 80
18859.93 98
18861.22 94
18862.52 72
18863.82 69
18865.12 78
18866.42 90
18867.72 75
18869.02 86
18870.32 79
18871.61 82
18872.91 70
18874.21 86
18875.51 72
18876.81 77
18878.11 73
18879.41 86
18880.71 76
18882.01 73
18883.31 70
18884.61 82
18885.90 86
18887.20 74
18888.50 78
18889.80 81
18891.10 106
18892.40 103
18893.70 81
18895.00 65
18896.30 91
18897.60 87
18898.90 88
18900.20 62
18901.50 77
18902.80 80
18904.10 71
18905.40 71
18906.70 87
18908.00 75
18909.30 66
18910.60 93
18911.90 77
18913.20 79
18914.50 95
18915.80 87
18917.10 84
18918.40 72
18919.70 72
18921.00 89
18922.30 80
18923.61 72
18924.91 64
18926.21 71
18927.51 82
18928.81 82
18930.11 76
18931.41 70
18932.71 74
18934.01 65
18935.31 77
18936.61 64
18937.92 99
18939.22 80
18940.52 68
18941.82 79
18943.12 80
18944.42 86
18945.72 85
18947.03 57
18948.33 69
18949.63 82
18950.93 75
18952.23 71
18953.53 82
18954.84 83
18956.14 80
18957.44 74
18958.74 79
18960.04 74
18961.34 76
18962.65 83
18963.95 77
18965.25 69
18966.55 85
18967.86 69
18969.16 77
18970.46 67
18971.76 82
18973.06 83
18974.37 78
18975.67 65
18976.97 73
18978.27 63
18979.58 64
18980.88 86
18982.18 98
18983.48 75
18984.79 80
18986.09 91
18987.39 70
18988.70 70
18990.00 74
18991.30 68
18992.61 90
18993.91 93
18995.21 78
18996.51 79
18997.82 70
18999.12 77
19000.42 73
19001.73 80
19003.03 77
19004.33 79
19005.64 80
19006.94 74
19008.25 85
19009.55 74
19010.85 83
19012.16 82
19013.46 76
19014.76 88
19016.07 76
19017.37 74
19018.68 85
19019.98 67
19021.28 66
19022.59 58
19023.89 71
19025.20 84
19026.50 83
19027.80 76
19029.11 77
19030.41 76
19031.72 79
19033.02 100
19034.33 74
19035.63 86
19036.94 70
19038.24 72
19039.54 80
19040.85 89
19042.15 76
19043.46 89
19044.76 98
19046.07 83
19047.37 91
19048.68 114
19049.98 81
19051.29 89
19052.59 76
19053.90 73
19055.20 73
19056.51 66
19057.81 85
19059.12 83
19060.43 86
19061.73 59
19063.04 83
19064.34 90
19065.65 85
19066.95 90
19068.26 69
19069.56 108
19070.87 85
19072.18 74
19073.48 70
19074.79 77
19076.09 87
19077.40 92
19078.71 89
19080.01 74
19081.32 74
19082.62 101
19083.93 84
19085.24 64
19086.54 74
19087.85 80
19089.16 88
19090.46 80
19091.77 70
19093.07 74
19094.38 89
19095.69 67
19096.99 95
19098.30 76
19099.61 83
19100.91 72
19102.22 70
19103.53 77
19104.84 86
19106.14 87
19107.45 93
19108.76 74
19110.06 83
19111.37 75
19112.68 73
19113.98 79
19115.29 81
19116.60 65
19117.91 81
19119.21 85
19120.52 65
19121.83 81
19123.14 77
19124.44 78
19125.75 81
19127.06 78
19128.37 70
19129.68 76
19130.98 80
19132.29 79
19133.60 87
19134.91 82
19136.21 82
19137.52 70
19138.83 109
19140.14 71
19141.45 83
19142.76 74
19144.06 92
19145.37 97
19146.68 55
19147.99 76
19149.30 77
19150.61 84
19151.91 88
19153.22 86
19154.53 53
19155.84 78
19157.15 85
19158.46 79
19159.77 70
19161.07 77
19162.38 93
19163.69 95
19165.00 75
19166.31 69
19167.62 72
19168.93 83
19170.24 90
19171.55 81
19172.86 58
19174.17 94
19175.48 93
19176.78 85
19178.09 70
19179.40 64
19180.71 67
19182.02 74
19183.33 104
19184.64 58
19185.95 73
19187.26 77
19188.57 96
19189.88 67
19191.19 63
19192.50 71
19193.81 72
19195.12 69
19196.43 65
19197.74 58
19199.05 83
19200.36 89
19201.67 80
19202.98 70
19204.29 64
19205.60 86
19206.91 97
19208.22 93
19209.53 77
19210.84 69
19212.15 65
19213.47 73
19214.78 81
19216.09 73
19217.40 93
19218.71 91
19220.02 84
19221.33 62
19222.64 74
19223.95 77
19225.26 85
19226.57 70
19227.89 58
19229.20 82
19230.51 89
19231.82 74
19233.13 72
19234.44 80
19235.75 80
19237.06 72
19238.38 93
19239.69 67
19241.00 60
19242.31 80
19243.62 76
19244.93 94
19246.25 64
19247.56 79
19248.87 77
19250.18 72
19251.49 72
19252.81 79
19254.12 68
19255.43 81
19256.74 67
19258.05 87
19259.37 84
19260.68 68
19261.99 77
19263.30 75
19264.62 71
19265.93 75
19267.24 81
19268.55 69
19269.87 69
19271.18 86
19272.49 83
19273.80 78
19275.12 64
19276.43 87
19277.74 85
19279.05 80
19280.37 55
19281.68 65
19282.99 67
19284.31 79
19285.62 66
19286.93 72
19288.25 76
19289.56 80
19290.87 55
19292.19 52
19293.50 58
19294.81 69
19296.13 59
19297.44 69
19298.75 72
19300.07 53
19301.38 60
19302.69 63
19304.01 76
19305.32 62
19306.64 71
19307.95 59
19309.26 79
19310.58 77
19311.89 70
19313.21 72
19314.52 65
19315.83 73
19317.15 76
19318.46 60
19319.78 67
19321.09 84
19322.41 72
19323.72 62
19325.03 66
19326.35 78
19327.66 81
19328.98 61
19330.29 67
19331.61 60
19332.92 82
19334.24 68
19335.55 62
19336.87 63
19338.18 79
19339.50 94
19340.81 84
19342.13 73
19343.44 60
19344.76 65
19346.07 89
19347.39 81
19348.70 59
19350.02 59
19351.33 79
19352.65 87
19353.96 72
19355.28 68
19356.59 80
19357.91 69
19359.23 71
19360.54 81
19361.86 61
19363.17 69
19364.49 69
19365.80 83
19367.12 80
19368.44 71
19369.75 81
19371.07 76
19372.38 58
19373.70 71
19375.02 77
19376.33 85
19377.65 64
19378.97 60
19380.28 66
19381.60 61
19382.91 65
19384.23 59
19385.55 72
19386.86 49
19388.18 70
19389.50 53
19390.81 70
19392.13 55
19393.45 65
19394.76 86
19396.08 64
19397.40 58
19398.72 53
19400.03 65
19401.35 67
19402.67 65
19403.98 62
19405.30 88
19406.62 74
19407.94 68
19409.25 69
19410.57 80
19411.89 76
19413.20 81
19414.52 83
19415.84 70
19417.16 46
19418.48 64
19419.79 75
19421.11 74
19422.43 67
19423.75 66
19425.06 72
19426.38 69
19427.70 71
19429.02 63
19430.34 80
19431.65 71
19432.97 65
19434.29 60
19435.61 64
19436.93 67
19438.25 63
19439.56 74
19440.88 62
19442.20 66
19443.52 86
19444.84 79
19446.16 73
19447.47 54
19448.79 67
19450.11 85
19451.43 65
19452.75 65
19454.07 70
19455.39 68
19456.71 66
19458.03 64
19459.34 75
19460.66 66
19461.98 70
19463.30 74
19464.62 74
19465.94 61
19467.26 77
19468.58 82
19469.90 65
19471.22 54
19472.54 60
19473.86 81
19475.18 70
19476.50 75
19477.82 70
19479.14 62
19480.46 75
19481.78 65
19483.10 69
19484.42 84
19485.73 65
19487.05 94
19488.37 62
19489.70 75
19491.02 65
19492.34 65
19493.66 72
19494.98 72
19496.30 62
19497.62 65
19498.94 72
19500.26 100
19501.58 67
19502.90 81
19504.22 56
19505.54 68
19506.86 72
19508.18 69
19509.50 56
19510.82 50
19512.14 65
19513.46 59
19514.78 82
19516.11 65
19517.43 78
19518.75 56
19520.07 72
19521.39 68
19522.71 79
19524.03 82
19525.35 68
19526.68 77
19528.00 56
19529.32 81
19530.64 81
19531.96 81
19533.28 79
19534.60 70
19535.93 73
19537.25 82
19538.57 73
19539.89 73
19541.21 57
19542.53 62
19543.86 62
19545.18 54
19546.50 74
19547.82 57
19549.14 74
19550.47 84
19551.79 68
19553.11 69
19554.43 84
19555.76 55
19557.08 68
19558.40 70
19559.72 60
19561.05 68
19562.37 60
19563.69 64
19565.01 55
19566.34 67
19567.66 68
19568.98 63
19570.30 69
19571.63 74
19572.95 89
19574.27 80
19575.60 62
19576.92 95
19578.24 72
19579.57 83
19580.89 72
19582.21 71
19583.54 76
19584.86 73
19586.18 78
19587.51 80
19588.83 66
19590.15 57
19591.48 75
19592.80 80
19594.12 77
19595.45 66
19596.77 58
19598.09 69
19599.42 74
19600.74 75
19602.07 70
19603.39 69
19604.71 75
19606.04 80
19607.36 75
19608.69 78
19610.01 78
19611.33 86
19612.66 81
19613.98 84
19615.31 97
19616.63 82
19617.96 71
19619.28 76
19620.60 72
19621.93 62
19623.25 83
19624.58 65
19625.90 68
19627.23 70
19628.55 68
19629.88 78
19631.20 70
19632.53 85
19633.85 70
19635.18 69
19636.50 93
19637.83 84
19639.15 55
19640.48 79
19641.80 59
19643.13 84
19644.45 79
19645.78 89
19647.10 72
19648.43 74
19649.76 67
19651.08 73
19652.41 64
19653.73 72
19655.06 65
19656.38 75
19657.71 90
19659.04 82
19660.36 79
19661.69 67
19663.01 67
19664.34 76
19665.67 83
19666.99 66
19668.32 72
19669.64 77
19670.97 79
19672.30 72
19673.62 81
19674.95 64
19676.28 97
19677.60 92
19678.93 71
19680.25 59
19681.58 78
19682.91 79
19684.23 91
19685.56 70
19686.89 68
19688.22 70
19689.54 84
19690.87 72
19692.20 63
19693.52 86
19694.85 80
19696.18 88
19697.50 74
19698.83 71
19700.16 81
19701.49 93
19702.81 77
19704.14 64
19705.47 57
19706.80 68
19708.12 79
19709.45 74
19710.78 82
19712.11 56
19713.43 84
19714.76 80
19716.09 69
19717.42 65
19718.74 67
19720.07 83
19721.40 85
19722.73 69
19724.06 72
19725.38 91
19726.71 89
19728.04 74
19729.37 68
19730.70 60
19732.03 69
19733.35 70
19734.68 72
19736.01 58
19737.34 65
19738.67 67
19740.00 74
19741.32 58
19742.65 65
19743.98 62
19745.31 77
19746.64 61
19747.97 87
19749.30 91
19750.63 92
19751.96 88
19753.28 96
19754.61 84
19755.94 68
19757.27 76
19758.60 65
19759.93 71
19761.26 55
19762.59 68
19763.92 77
19765.25 76
19766.58 69
19767.91 68
19769.24 67
19770.57 66
19771.90 87
19773.22 72
19774.55 48
19775.88 65
19777.21 62
19778.54 64
19779.87 64
19781.20 63
19782.53 47
19783.86 64
19785.19 74
19786.52 73
19787.85 50
19789.18 50
19790.51 77
19791.85 64
19793.18 75
19794.51 79
19795.84 83
19797.17 71
19798.50 74
19799.83 76
19801.16 71
19802.49 73
19803.82 72
19805.15 82
19806.48 72
19807.81 59
19809.14 70
19810.47 69
19811.81 79
19813.14 80
19814.47 82
19815.80 69
19817.13 71
19818.46 68
19819.79 55
19821.12 58
19822.45 57
19823.79 57
19825.12 61
19826.45 74
19827.78 77
19829.11 81
19830.44 77
19831.78 77
19833.11 84
19834.44 80
19835.77 61
19837.10 64
19838.43 72
19839.77 58
19841.10 60
19842.43 54
19843.76 77
19845.09 70
19846.43 69
19847.76 63
19849.09 61
19850.42 64
19851.76 71
19853.09 68
19854.42 86
19855.75 79
19857.09 75
19858.42 59
19859.75 74
19861.08 78
19862.42 62
19863.75 78
19865.08 67
19866.41 76
19867.75 58
19869.08 70
19870.41 64
19871.75 77
19873.08 63
19874.41 71
19875.75 82
19877.08 67
19878.41 74
19879.75 62
19881.08 61
19882.41 62
19883.75 60
19885.08 72
19886.41 84
19887.75 74
19889.08 60
19890.41 63
19891.75 74
19893.08 78
19894.41 57
19895.75 57
19897.08 74
19898.42 67
19899.75 74
19901.08 72
19902.42 64
19903.75 54
19905.09 85
19906.42 76
19907.75 61
19909.09 64
19910.42 63
19911.76 71
19913.09 67
19914.43 76
19915.76 67
19917.10 57
19918.43 66
19919.77 56
19921.10 61
19922.43 68
19923.77 72
19925.10 75
19926.44 75
19927.77 57
19929.11 74
19930.44 78
19931.78 73
19933.11 79
19934.45 63
19935.78 74
19937.12 78
19938.45 75
19939.79 62
19941.13 69
19942.46 86
19943.80 84
19945.13 77
19946.47 74
19947.80 65
19949.14 76
19950.47 82
19951.81 79
19953.15 76
19954.48 87
19955.82 83
19957.15 86
19958.49 80
19959.83 78
19961.16 71
19962.50 84
19963.83 74
19965.17 70
19966.51 81
19967.84 79
19969.18 84
19970.51 73
19971.85 74
19973.19 75
19974.52 84
19975.86 97
19977.20 71
19978.53 79
19979.87 75
19981.21 72
19982.54 81
19983.88 75
19985.22 63
19986.55 78
19987.89 81
19989.23 69
19990.57 60
19991.90 76
19993.24 101
19994.58 86
19995.91 83
19997.25 83
19998.59 87
19999.93 91
20001.26 87
20002.60 69
20003.94 68
20005.28 86
20006.61 77
20007.95 67
20009.29 71
20010.63 80
20011.96 80
20013.30 101
20014.64 70
20015.98 85
20017.31 93
20018.65 89
20019.99 78
20021.33 80
20022.67 76
20024.01 84
20025.34 91
20026.68 78
20028.02 79
20029.36 83
20030.70 79
20032.03 88
20033.37 81
20034.71 71
20036.05 76
20037.39 81
20038.73 95
20040.07 94
20041.40 83
20042.74 79
20044.08 81
20045.42 79
20046.76 72
20048.10 70
20049.44 95
20050.78 104
20052.12 80
20053.46 73
20054.79 97
20056.13 117
20057.47 81
20058.81 82
20060.15 77
20061.49 93
20062.83 106
20064.17 68
20065.51 80
20066.85 82
20068.19 93
20069.53 92
20070.87 79
20072.21 71
20073.55 82
20074.89 76
20076.23 66
20077.57 69
20078.91 80
20080.25 89
20081.59 82
20082.93 86
20084.27 78
20085.61 82
20086.95 74
20088.29 80
20089.63 76
20090.97 78
20092.31 76
20093.65 72
20094.99 77
20096.33 83
20097.67 74
20099.01 70
20100.35 60
20101.69 71
20103.03 80
20104.38 85
20105.72 84
20107.06 78
20108.40 75
20109.74 69
20111.08 89
20112.42 79
20113.76 66
20115.10 73
20116.45 69
20117.79 68
20119.13 78
20120.47 56
20121.81 90
20123.15 85
20124.49 72
20125.84 64
20127.18 54
20128.52 51
20129.86 56
20131.20 63
20132.54 59
20133.89 80
20135.23 63
20136.57 61
20137.91 67
20139.25 56
20140.60 66
