# Supplementary material for: MALDI-TOF MS typing enables the classification of brewing yeasts of the genus Saccharomyces to major beer styles
Source: PLoS One. 2017 Aug 9;12(8):e0181694. doi: 10.1371/journal.pone.0181694 (PMC5549903; doi:10.1371/journal.pone.0181694)
Supplement: S15 File — The directory includes 90 raw files and was zipped to “.zip”; the folder has three strains with 30 spectra per strain; S1 Text explains the raw files with an example and Table 1 represents the yeast strains used within the experiment. (ZIP) [file pone.0181694.s018.zip › 43-45/30669-454-OG-WB-WB-YPG-18h-E-E_2015-11-03__0_B2_1.dat]

2000.55 1558
2000.97 1483
2001.39 1591
2001.81 1559
2002.23 1558
2002.65 1466
2003.08 1476
2003.50 1394
2003.92 1394
2004.34 1287
2004.76 1191
2005.19 1243
2005.61 1252
2006.03 1221
2006.45 1236
2006.87 1222
2007.30 1195
2007.72 1282
2008.14 1309
2008.56 1267
2008.99 1285
2009.41 1369
2009.83 1518
2010.25 1429
2010.68 1346
2011.10 1370
2011.52 1379
2011.94 1249
2012.37 1145
2012.79 1141
2013.21 1198
2013.63 1063
2014.06 1088
2014.48 1084
2014.90 1121
2015.33 1035
2015.75 1094
2016.17 1230
2016.60 1246
2017.02 1251
2017.44 1286
2017.86 1322
2018.29 1374
2018.71 1289
2019.14 1337
2019.56 1435
2019.98 1379
2020.41 1340
2020.83 1518
2021.25 1313
2021.68 1224
2022.10 1280
2022.52 1351
2022.95 1196
2023.37 1293
2023.80 1158
2024.22 1244
2024.64 1152
2025.07 1166
2025.49 1221
2025.92 1207
2026.34 1037
2026.76 1031
2027.19 1200
2027.61 1067
2028.04 1068
2028.46 1123
2028.89 1219
2029.31 1154
2029.74 1154
2030.16 1170
2030.58 1260
2031.01 1206
2031.43 1209
2031.86 1254
2032.28 1103
2032.71 1127
2033.13 1312
2033.56 1256
2033.98 1331
2034.41 1323
2034.83 1263
2035.26 1398
2035.68 1434
2036.11 1314
2036.53 1302
2036.96 1365
2037.38 1240
2037.81 1209
2038.24 1239
2038.66 1188
2039.09 1189
2039.51 1177
2039.94 1295
2040.36 1227
2040.79 1126
2041.21 1158
2041.64 1188
2042.07 1169
2042.49 1298
2042.92 1117
2043.34 1165
2043.77 1171
2044.20 1157
2044.62 1136
2045.05 1119
2045.47 1183
2045.90 1215
2046.33 1092
2046.75 1217
2047.18 1228
2047.61 1262
2048.03 1320
2048.46 1119
2048.89 1220
2049.31 1245
2049.74 1316
2050.16 1281
2050.59 1247
2051.02 1197
2051.45 1184
2051.87 1297
2052.30 1158
2052.73 1182
2053.15 1128
2053.58 1047
2054.01 1112
2054.43 1103
2054.86 1137
2055.29 1142
2055.72 1266
2056.14 1304
2056.57 1282
2057.00 1189
2057.43 1212
2057.85 1118
2058.28 1111
2058.71 1312
2059.14 1303
2059.56 1328
2059.99 1403
2060.42 1366
2060.85 1302
2061.27 1315
2061.70 1478
2062.13 1434
2062.56 1337
2062.99 1422
2063.41 1401
2063.84 1426
2064.27 1621
2064.70 1700
2065.13 1776
2065.55 1729
2065.98 1705
2066.41 1995
2066.84 1736
2067.27 1788
2067.70 1633
2068.13 1480
2068.55 1543
2068.98 1505
2069.41 1440
2069.84 1347
2070.27 1239
2070.70 1134
2071.13 1140
2071.56 1185
2071.98 1181
2072.41 1073
2072.84 1091
2073.27 1244
2073.70 1191
2074.13 1048
2074.56 1145
2074.99 1191
2075.42 1203
2075.85 1266
2076.28 1175
2076.71 1220
2077.13 1361
2077.56 1297
2077.99 1312
2078.42 1311
2078.85 1300
2079.28 1272
2079.71 1160
2080.14 1124
2080.57 1247
2081.00 1170
2081.43 1163
2081.86 1306
2082.29 1319
2082.72 1149
2083.15 1062
2083.58 1106
2084.01 1102
2084.44 1068
2084.87 1108
2085.30 1206
2085.73 1201
2086.16 1229
2086.59 1192
2087.02 1126
2087.46 1131
2087.89 1128
2088.32 1069
2088.75 1132
2089.18 1142
2089.61 1116
2090.04 1091
2090.47 1175
2090.90 1111
2091.33 1132
2091.76 1130
2092.19 1141
2092.63 1050
2093.06 1190
2093.49 1154
2093.92 1164
2094.35 1143
2094.78 1109
2095.21 1137
2095.64 1125
2096.08 1221
2096.51 1076
2096.94 1016
2097.37 1077
2097.80 1135
2098.23 1028
2098.67 973
2099.10 1009
2099.53 1042
2099.96 1077
2100.39 1173
2100.82 1071
2101.26 1062
2101.69 1192
2102.12 1085
2102.55 1132
2102.98 1051
2103.42 1090
2103.85 1039
2104.28 1026
2104.71 1142
2105.15 1123
2105.58 1041
2106.01 1132
2106.44 1124
2106.88 1199
2107.31 1231
2107.74 1266
2108.17 1219
2108.61 1240
2109.04 1198
2109.47 1418
2109.90 1278
2110.34 1245
2110.77 1256
2111.20 1238
2111.64 1251
2112.07 1056
2112.50 1049
2112.94 1053
2113.37 1098
2113.80 1073
2114.24 1182
2114.67 1165
2115.10 1143
2115.54 1009
2115.97 1035
2116.40 1033
2116.84 1103
2117.27 1170
2117.70 1197
2118.14 1097
2118.57 1128
2119.00 1064
2119.44 1077
2119.87 1129
2120.31 1099
2120.74 1165
2121.17 1225
2121.61 1257
2122.04 1285
2122.48 1201
2122.91 1083
2123.35 1155
2123.78 1206
2124.21 1216
2124.65 1102
2125.08 1246
2125.52 1198
2125.95 1102
2126.39 1158
2126.82 1207
2127.26 1208
2127.69 1217
2128.12 1110
2128.56 1173
2128.99 1212
2129.43 1317
2129.86 1352
2130.30 1335
2130.73 1347
2131.17 1317
2131.60 1338
2132.04 1303
2132.47 1341
2132.91 1371
2133.34 1421
2133.78 1330
2134.22 1218
2134.65 1172
2135.09 1263
2135.52 1224
2135.96 1297
2136.39 1332
2136.83 1281
2137.26 1261
2137.70 1273
2138.14 1274
2138.57 1182
2139.01 1131
2139.44 1183
2139.88 1200
2140.31 1020
2140.75 1137
2141.19 1154
2141.62 1201
2142.06 1106
2142.50 1041
2142.93 1151
2143.37 1201
2143.80 1182
2144.24 1139
2144.68 1147
2145.11 1095
2145.55 1142
2145.99 1268
2146.42 1254
2146.86 1256
2147.30 1049
2147.73 1098
2148.17 1076
2148.61 1314
2149.04 1383
2149.48 1350
2149.92 1343
2150.35 1430
2150.79 1448
2151.23 1443
2151.67 1442
2152.10 1518
2152.54 1448
2152.98 1527
2153.41 1322
2153.85 1287
2154.29 1178
2154.73 1167
2155.16 1244
2155.60 1216
2156.04 1245
2156.48 1290
2156.91 1245
2157.35 1235
2157.79 1160
2158.23 1158
2158.67 1242
2159.10 1181
2159.54 1246
2159.98 1399
2160.42 1309
2160.86 1288
2161.29 1345
2161.73 1315
2162.17 1222
2162.61 1404
2163.05 1428
2163.48 1467
2163.92 1466
2164.36 1445
2164.80 1526
2165.24 1505
2165.68 1442
2166.12 1438
2166.55 1472
2166.99 1487
2167.43 1325
2167.87 1284
2168.31 1532
2168.75 1413
2169.19 1333
2169.63 1347
2170.06 1441
2170.50 1412
2170.94 1365
2171.38 1338
2171.82 1400
2172.26 1487
2172.70 1501
2173.14 1650
2173.58 1740
2174.02 1716
2174.46 1863
2174.90 1948
2175.34 2035
2175.78 2021
2176.22 2005
2176.65 2238
2177.09 1843
2177.53 1795
2177.97 1558
2178.41 1497
2178.85 1550
2179.29 1546
2179.73 1438
2180.17 1507
2180.61 1404
2181.05 1421
2181.49 1257
2181.93 1149
2182.37 1141
2182.81 1296
2183.26 1206
2183.70 1200
2184.14 1239
2184.58 1266
2185.02 1271
2185.46 1233
2185.90 1207
2186.34 1181
2186.78 1297
2187.22 1175
2187.66 1245
2188.10 1160
2188.54 1153
2188.98 1175
2189.42 1246
2189.87 1389
2190.31 1234
2190.75 1261
2191.19 1276
2191.63 1284
2192.07 1248
2192.51 1227
2192.95 1223
2193.39 1286
2193.84 1281
2194.28 1390
2194.72 1395
2195.16 1344
2195.60 1517
2196.04 1484
2196.49 1419
2196.93 1548
2197.37 1399
2197.81 1470
2198.25 1416
2198.69 1276
2199.14 1423
2199.58 1405
2200.02 1290
2200.46 1294
2200.90 1487
2201.35 1392
2201.79 1276
2202.23 1243
2202.67 1218
2203.12 1194
2203.56 1337
2204.00 1203
2204.44 1292
2204.89 1399
2205.33 1539
2205.77 1418
2206.21 1170
2206.66 1250
2207.10 1295
2207.54 1367
2207.98 1325
2208.43 1205
2208.87 1233
2209.31 1213
2209.76 1353
2210.20 1434
2210.64 1301
2211.09 1334
2211.53 1339
2211.97 1240
2212.41 1388
2212.86 1228
2213.30 1157
2213.74 1272
2214.19 1253
2214.63 1227
2215.08 1139
2215.52 1145
2215.96 1209
2216.41 1135
2216.85 1191
2217.29 1209
2217.74 1161
2218.18 1229
2218.63 1182
2219.07 1129
2219.51 1193
2219.96 1342
2220.40 1300
2220.85 1183
2221.29 1199
2221.73 1119
2222.18 1248
2222.62 1320
2223.07 1239
2223.51 1316
2223.96 1239
2224.40 1295
2224.84 1407
2225.29 1333
2225.73 1293
2226.18 1300
2226.62 1302
2227.07 1391
2227.51 1432
2227.96 1331
2228.40 1435
2228.85 1258
2229.29 1366
2229.74 1277
2230.18 1336
2230.63 1281
2231.07 1267
2231.52 1235
2231.96 1405
2232.41 1406
2232.85 1483
2233.30 1390
2233.74 1414
2234.19 1405
2234.63 1482
2235.08 1487
2235.53 1456
2235.97 1462
2236.42 1308
2236.86 1382
2237.31 1269
2237.75 1142
2238.20 1074
2238.65 1124
2239.09 1147
2239.54 1193
2239.98 1083
2240.43 1107
2240.88 1099
2241.32 1176
2241.77 1036
2242.21 1131
2242.66 1199
2243.11 1036
2243.55 1003
2244.00 1078
2244.45 1108
2244.89 996
2245.34 985
2245.79 1181
2246.23 1327
2246.68 1216
2247.13 1080
2247.57 1049
2248.02 1192
2248.47 1208
2248.91 1086
2249.36 1058
2249.81 1132
2250.25 1219
2250.70 1084
2251.15 1207
2251.60 1110
2252.04 1076
2252.49 1086
2252.94 1047
2253.39 1118
2253.83 1202
2254.28 1101
2254.73 1078
2255.17 1033
2255.62 1122
2256.07 1042
2256.52 1037
2256.97 1085
2257.41 1055
2257.86 1024
2258.31 985
2258.76 1083
2259.20 1101
2259.65 1149
2260.10 1139
2260.55 1166
2261.00 1141
2261.45 1051
2261.89 1278
2262.34 1194
2262.79 1145
2263.24 1229
2263.69 1243
2264.13 1176
2264.58 1201
2265.03 1235
2265.48 1252
2265.93 1068
2266.38 1261
2266.83 1221
2267.28 1216
2267.72 1228
2268.17 1128
2268.62 1217
2269.07 1216
2269.52 1098
2269.97 1255
2270.42 1362
2270.87 1253
2271.32 1355
2271.76 1366
2272.21 1476
2272.66 1458
2273.11 1461
2273.56 1367
2274.01 1403
2274.46 1260
2274.91 1356
2275.36 1287
2275.81 1227
2276.26 1214
2276.71 1245
2277.16 1234
2277.61 1167
2278.06 1092
2278.51 1182
2278.96 1241
2279.41 1124
2279.86 1207
2280.31 1074
2280.76 1162
2281.21 1165
2281.66 1105
2282.11 1155
2282.56 1138
2283.01 1201
2283.46 1113
2283.91 1068
2284.36 1164
2284.81 1143
2285.26 1140
2285.71 1085
2286.16 1163
2286.61 1098
2287.06 1262
2287.51 1346
2287.96 1433
2288.42 1559
2288.87 1769
2289.32 1668
2289.77 1829
2290.22 1976
2290.67 2115
2291.12 2266
2291.57 2318
2292.02 2282
2292.48 2179
2292.93 2182
2293.38 2211
2293.83 2106
2294.28 1789
2294.73 1642
2295.18 1643
2295.63 1517
2296.09 1369
2296.54 1305
2296.99 1330
2297.44 1342
2297.89 1351
2298.35 1326
2298.80 1269
2299.25 1197
2299.70 1219
2300.15 1187
2300.60 1154
2301.06 1149
2301.51 1047
2301.96 1119
2302.41 1121
2302.87 1056
2303.32 1120
2303.77 1117
2304.22 1144
2304.67 1078
2305.13 1115
2305.58 1055
2306.03 1084
2306.49 1187
2306.94 1209
2307.39 1223
2307.84 1297
2308.30 1242
2308.75 1369
2309.20 1415
2309.65 1418
2310.11 1392
2310.56 1454
2311.01 1428
2311.47 1400
2311.92 1305
2312.37 1273
2312.83 1251
2313.28 1243
2313.73 1271
2314.19 1126
2314.64 1256
2315.09 1284
2315.55 1210
2316.00 1187
2316.45 1201
2316.91 1257
2317.36 1275
2317.81 1356
2318.27 1358
2318.72 1218
2319.18 1317
2319.63 1417
2320.08 1262
2320.54 1255
2320.99 1354
2321.45 1293
2321.90 1236
2322.35 1253
2322.81 1173
2323.26 1278
2323.72 1398
2324.17 1440
2324.63 1511
2325.08 1648
2325.53 1580
2325.99 1651
2326.44 1909
2326.90 1863
2327.35 1874
2327.81 1788
2328.26 1777
2328.72 1655
2329.17 1457
2329.63 1397
2330.08 1358
2330.54 1294
2330.99 1249
2331.45 1192
2331.90 1227
2332.36 1186
2332.81 1191
2333.27 1190
2333.72 1160
2334.18 1159
2334.63 1145
2335.09 1202
2335.54 1274
2336.00 1144
2336.46 1136
2336.91 1086
2337.37 1199
2337.82 1180
2338.28 1099
2338.73 1085
2339.19 1156
2339.65 1225
2340.10 1144
2340.56 1135
2341.01 1116
2341.47 1161
2341.93 1055
2342.38 1060
2342.84 1086
2343.29 1223
2343.75 1098
2344.21 1134
2344.66 1218
2345.12 1129
2345.58 1278
2346.03 1366
2346.49 1370
2346.94 1312
2347.40 1326
2347.86 1240
2348.31 1368
2348.77 1256
2349.23 1263
2349.69 1299
2350.14 1302
2350.60 1264
2351.06 1265
2351.51 1316
2351.97 1270
2352.43 1172
2352.88 1260
2353.34 1132
2353.80 1122
2354.26 1256
2354.71 1161
2355.17 1147
2355.63 1210
2356.09 1080
2356.54 1028
2357.00 1114
2357.46 1213
2357.92 1125
2358.37 1179
2358.83 1370
2359.29 1172
2359.75 1075
2360.20 1075
2360.66 1123
2361.12 1118
2361.58 1217
2362.04 1317
2362.49 1281
2362.95 1315
2363.41 1349
2363.87 1203
2364.33 1277
2364.79 1221
2365.24 1354
2365.70 1234
2366.16 1107
2366.62 1120
2367.08 1165
2367.54 1264
2367.99 1206
2368.45 1204
2368.91 1130
2369.37 1164
2369.83 1194
2370.29 1368
2370.75 1158
2371.21 1135
2371.67 1117
2372.12 1209
2372.58 1221
2373.04 1234
2373.50 1214
2373.96 1261
2374.42 1266
2374.88 1227
2375.34 1408
2375.80 1344
2376.26 1359
2376.72 1429
2377.18 1233
2377.64 1261
2378.10 1279
2378.56 1378
2379.01 1163
2379.47 1146
2379.93 1158
2380.39 1234
2380.85 1131
2381.31 1253
2381.77 1234
2382.23 1126
2382.69 1208
2383.15 1223
2383.61 1255
2384.07 1187
2384.53 1102
2384.99 1133
2385.45 1131
2385.92 1104
2386.38 1196
2386.84 1168
2387.30 1249
2387.76 1173
2388.22 1176
2388.68 1250
2389.14 1165
2389.60 1233
2390.06 1207
2390.52 1314
2390.98 1285
2391.44 1344
2391.90 1316
2392.36 1291
2392.83 1272
2393.29 1204
2393.75 1284
2394.21 1259
2394.67 1151
2395.13 1199
2395.59 1096
2396.05 1244
2396.52 1120
2396.98 1100
2397.44 1170
2397.90 1211
2398.36 1261
2398.82 1168
2399.28 1121
2399.75 1085
2400.21 1081
2400.67 1136
2401.13 1164
2401.59 1088
2402.06 1120
2402.52 1178
2402.98 1123
2403.44 1158
2403.90 1173
2404.37 1151
2404.83 1212
2405.29 1174
2405.75 1177
2406.21 1156
2406.68 1252
2407.14 1165
2407.60 1086
2408.06 1045
2408.53 1060
2408.99 1114
2409.45 1203
2409.91 1183
2410.38 1122
2410.84 1102
2411.30 1134
2411.77 1091
2412.23 975
2412.69 1172
2413.15 1074
2413.62 996
2414.08 1043
2414.54 1053
2415.01 1193
2415.47 1107
2415.93 1154
2416.40 1184
2416.86 1207
2417.32 1249
2417.79 1235
2418.25 1249
2418.71 1321
2419.18 1367
2419.64 1295
2420.10 1302
2420.57 1371
2421.03 1276
2421.50 1328
2421.96 1214
2422.42 1141
2422.89 1091
2423.35 1085
2423.81 1318
2424.28 1216
2424.74 1165
2425.21 1180
2425.67 1072
2426.14 1146
2426.60 1165
2427.06 1023
2427.53 1117
2427.99 1209
2428.46 1091
2428.92 1024
2429.39 1095
2429.85 1160
2430.32 1145
2430.78 1204
2431.24 1152
2431.71 1044
2432.17 1099
2432.64 1088
2433.10 1150
2433.57 1099
2434.03 1107
2434.50 983
2434.96 1014
2435.43 1081
2435.89 1056
2436.36 1089
2436.82 1120
2437.29 1076
2437.76 1170
2438.22 1174
2438.69 1224
2439.15 1180
2439.62 1226
2440.08 1155
2440.55 1249
2441.01 1189
2441.48 1130
2441.95 1179
2442.41 1328
2442.88 1376
2443.34 1327
2443.81 1102
2444.27 1133
2444.74 1186
2445.21 1144
2445.67 1168
2446.14 1285
2446.60 1133
2447.07 1144
2447.54 1006
2448.00 990
2448.47 996
2448.94 1093
2449.40 1136
2449.87 1137
2450.34 1057
2450.80 1123
2451.27 1037
2451.74 1091
2452.20 989
2452.67 1074
2453.14 1091
2453.60 1091
2454.07 1040
2454.54 1082
2455.00 1070
2455.47 1082
2455.94 1130
2456.40 1002
2456.87 989
2457.34 980
2457.81 996
2458.27 1074
2458.74 1054
2459.21 1047
2459.68 1015
2460.14 1016
2460.61 1002
2461.08 1002
2461.55 985
2462.01 1007
2462.48 1025
2462.95 1095
2463.42 1097
2463.88 1011
2464.35 1062
2464.82 1051
2465.29 1077
2465.76 1117
2466.22 1017
2466.69 1065
2467.16 1138
2467.63 1069
2468.10 1062
2468.57 1115
2469.03 1035
2469.50 1062
2469.97 1144
2470.44 1062
2470.91 1039
2471.38 1034
2471.84 1016
2472.31 1087
2472.78 1081
2473.25 1001
2473.72 1050
2474.19 1118
2474.66 1030
2475.13 1023
2475.59 1137
2476.06 1100
2476.53 1121
2477.00 1096
2477.47 1064
2477.94 1019
2478.41 1009
2478.88 982
2479.35 1031
2479.82 1040
2480.29 1122
2480.76 1079
2481.23 1070
2481.69 958
2482.16 977
2482.63 1028
2483.10 1150
2483.57 1254
2484.04 1150
2484.51 1100
2484.98 1159
2485.45 1239
2485.92 1203
2486.39 1242
2486.86 1141
2487.33 1106
2487.80 1258
2488.27 1361
2488.74 1279
2489.21 1367
2489.68 1418
2490.15 1307
2490.62 1301
2491.09 1215
2491.56 1143
2492.04 1189
2492.51 1187
2492.98 1265
2493.45 1378
2493.92 1297
2494.39 1232
2494.86 1222
2495.33 1183
2495.80 1161
2496.27 1160
2496.74 1178
2497.21 1214
2497.68 1128
2498.16 1036
2498.63 1043
2499.10 1234
2499.57 1195
2500.04 1059
2500.51 981
2500.98 1011
2501.45 1025
2501.93 1098
2502.40 1040
2502.87 1167
2503.34 1127
2503.81 1153
2504.28 1115
2504.76 1184
2505.23 1063
2505.70 1022
2506.17 1029
2506.64 1021
2507.11 1092
2507.59 1113
2508.06 1170
2508.53 1105
2509.00 1102
2509.47 1047
2509.95 1189
2510.42 1164
2510.89 1177
2511.36 1254
2511.84 1292
2512.31 1315
2512.78 1219
2513.25 1398
2513.73 1312
2514.20 1268
2514.67 1293
2515.14 1243
2515.62 1265
2516.09 1281
2516.56 1278
2517.03 1255
2517.51 1141
2517.98 1177
2518.45 1154
2518.93 1102
2519.40 1157
2519.87 1234
2520.35 1178
2520.82 1152
2521.29 1281
2521.77 1283
2522.24 1146
2522.71 1140
2523.19 1065
2523.66 1087
2524.13 980
2524.61 1017
2525.08 1139
2525.55 1117
2526.03 1120
2526.50 1034
2526.97 1015
2527.45 1130
2527.92 959
2528.40 1130
2528.87 1046
2529.34 1081
2529.82 1187
2530.29 1212
2530.77 1018
2531.24 1024
2531.71 1062
2532.19 1068
2532.66 1096
2533.14 1221
2533.61 1131
2534.09 1060
2534.56 1103
2535.04 1142
2535.51 1074
2535.98 1055
2536.46 1144
2536.93 1129
2537.41 1097
2537.88 1115
2538.36 1323
2538.83 1237
2539.31 1351
2539.78 1287
2540.26 1363
2540.73 1235
2541.21 1248
2541.68 1288
2542.16 1265
2542.63 1293
2543.11 1267
2543.59 1300
2544.06 1152
2544.54 1343
2545.01 1253
2545.49 1265
2545.96 1292
2546.44 1164
2546.91 1139
2547.39 1283
2547.87 1328
2548.34 1331
2548.82 1322
2549.29 1196
2549.77 1220
2550.24 1276
2550.72 1338
2551.20 1203
2551.67 1294
2552.15 1328
2552.62 1370
2553.10 1304
2553.58 1293
2554.05 1296
2554.53 1305
2555.01 1249
2555.48 1202
2555.96 1274
2556.44 1130
2556.91 1140
2557.39 1270
2557.87 1272
2558.34 1261
2558.82 1114
2559.30 1056
2559.77 1064
2560.25 1058
2560.73 1041
2561.20 1123
2561.68 1144
2562.16 1019
2562.64 1031
2563.11 1130
2563.59 1103
2564.07 1036
2564.54 1014
2565.02 1033
2565.50 933
2565.98 893
2566.45 902
2566.93 1060
2567.41 1081
2567.89 1120
2568.36 1180
2568.84 1089
2569.32 1010
2569.80 1044
2570.28 1126
2570.75 1019
2571.23 942
2571.71 959
2572.19 982
2572.66 1008
2573.14 998
2573.62 1093
2574.10 1169
2574.58 1008
2575.06 948
2575.53 972
2576.01 1022
2576.49 998
2576.97 978
2577.45 1049
2577.93 1058
2578.40 1078
2578.88 1007
2579.36 1094
2579.84 1179
2580.32 1044
2580.80 1028
2581.28 1163
2581.76 1105
2582.24 1099
2582.71 1017
2583.19 1182
2583.67 1096
2584.15 1045
2584.63 1033
2585.11 1065
2585.59 1084
2586.07 1011
2586.55 971
2587.03 920
2587.51 1080
2587.99 1149
2588.47 1149
2588.95 1194
2589.42 1180
2589.90 1152
2590.38 1120
2590.86 1187
2591.34 1147
2591.82 1082
2592.30 995
2592.78 1088
2593.26 1118
2593.74 1160
2594.22 1133
2594.70 1110
2595.18 1091
2595.66 1038
2596.14 1065
2596.62 1111
2597.10 1091
2597.58 1018
2598.07 915
2598.55 956
2599.03 1139
2599.51 1090
2599.99 1002
2600.47 1000
2600.95 958
2601.43 994
2601.91 970
2602.39 1044
2602.87 1058
2603.35 1197
2603.83 1225
2604.31 1115
2604.80 1074
2605.28 1106
2605.76 1141
2606.24 1056
2606.72 1063
2607.20 1131
2607.68 1177
2608.16 1029
2608.65 1009
2609.13 1096
2609.61 1166
2610.09 1173
2610.57 1149
2611.05 1171
2611.53 984
2612.02 1013
2612.50 1068
2612.98 1021
2613.46 991
2613.94 980
2614.43 1078
2614.91 1052
2615.39 1091
2615.87 1009
2616.35 1046
2616.84 1183
2617.32 1260
2617.80 1160
2618.28 1112
2618.77 1157
2619.25 1239
2619.73 1311
2620.21 1083
2620.69 899
2621.18 1015
2621.66 1009
2622.14 974
2622.63 960
2623.11 1014
2623.59 1076
2624.07 1072
2624.56 1022
2625.04 1029
2625.52 1089
2626.01 1099
2626.49 1084
2626.97 1094
2627.45 1036
2627.94 1024
2628.42 1072
2628.90 1148
2629.39 1174
2629.87 1214
2630.35 1157
2630.84 1199
2631.32 1100
2631.80 1068
2632.29 1032
2632.77 1194
2633.26 1154
2633.74 1145
2634.22 1160
2634.71 1130
2635.19 1054
2635.67 1071
2636.16 1024
2636.64 1067
2637.13 1017
2637.61 1147
2638.09 1129
2638.58 1106
2639.06 1097
2639.55 987
2640.03 980
2640.52 1071
2641.00 1158
2641.48 1093
2641.97 1070
2642.45 1114
2642.94 1048
2643.42 1111
2643.91 996
2644.39 1099
2644.88 1149
2645.36 1130
2645.85 1076
2646.33 1071
2646.82 1123
2647.30 1140
2647.79 1192
2648.27 1113
2648.76 963
2649.24 1071
2649.73 1202
2650.21 1111
2650.70 1070
2651.18 1001
2651.67 953
2652.15 938
2652.64 1075
2653.12 1022
2653.61 1071
2654.10 1169
2654.58 1078
2655.07 1132
2655.55 1138
2656.04 1061
2656.52 1096
2657.01 1090
2657.50 1097
2657.98 1085
2658.47 1164
2658.95 1163
2659.44 1155
2659.93 1098
2660.41 1040
2660.90 1139
2661.38 1085
2661.87 1144
2662.36 1033
2662.84 978
2663.33 1002
2663.82 1144
2664.30 1080
2664.79 1137
2665.28 1112
2665.76 994
2666.25 1034
2666.74 1074
2667.22 1002
2667.71 1042
2668.20 1124
2668.68 1121
2669.17 1064
2669.66 1024
2670.14 1003
2670.63 1096
2671.12 1152
2671.61 1136
2672.09 1128
2672.58 1147
2673.07 1127
2673.55 1155
2674.04 1344
2674.53 1315
2675.02 1303
2675.50 1424
2675.99 1327
2676.48 1357
2676.97 1258
2677.46 1332
2677.94 1405
2678.43 1190
2678.92 1154
2679.41 1130
2679.89 1152
2680.38 1124
2680.87 1101
2681.36 1059
2681.85 955
2682.33 1017
2682.82 1110
2683.31 1114
2683.80 1083
2684.29 1085
2684.78 1061
2685.26 956
2685.75 952
2686.24 1038
2686.73 1099
2687.22 1082
2687.71 1114
2688.20 1129
2688.68 994
2689.17 983
2689.66 960
2690.15 976
2690.64 998
2691.13 1067
2691.62 934
2692.11 941
2692.60 1035
2693.09 1071
2693.57 937
2694.06 913
2694.55 996
2695.04 1042
2695.53 1022
2696.02 1030
2696.51 1017
2697.00 1064
2697.49 1044
2697.98 1095
2698.47 1107
2698.96 1104
2699.45 1006
2699.94 1045
2700.43 1055
2700.92 1029
2701.41 954
2701.90 1036
2702.39 1105
2702.88 1256
2703.37 1085
2703.86 1131
2704.35 1134
2704.84 1137
2705.33 1154
2705.82 1060
2706.31 1164
2706.80 1104
2707.29 1072
2707.78 1019
2708.27 996
2708.76 1000
2709.25 1004
2709.74 995
2710.23 964
2710.72 971
2711.21 1021
2711.71 998
2712.20 959
2712.69 1056
2713.18 979
2713.67 931
2714.16 935
2714.65 1099
2715.14 1096
2715.63 1031
2716.12 985
2716.62 1084
2717.11 1084
2717.60 1033
2718.09 1014
2718.58 1120
2719.07 1107
2719.56 1078
2720.06 1004
2720.55 1018
2721.04 977
2721.53 1074
2722.02 1151
2722.51 1153
2723.01 1166
2723.50 1059
2723.99 1080
2724.48 1089
2724.97 1162
2725.47 1131
2725.96 1130
2726.45 1100
2726.94 1061
2727.44 991
2727.93 1021
2728.42 1063
2728.91 955
2729.40 980
2729.90 986
2730.39 1045
2730.88 928
2731.37 941
2731.87 1031
2732.36 1018
2732.85 1040
2733.35 1061
2733.84 1036
2734.33 1126
2734.82 1133
2735.32 1086
2735.81 978
2736.30 1108
2736.80 1099
2737.29 1080
2737.78 981
2738.28 1049
2738.77 1102
2739.26 1082
2739.76 1118
2740.25 1171
2740.74 1171
2741.24 1039
2741.73 1074
2742.22 1136
2742.72 1048
2743.21 887
2743.70 868
2744.20 981
2744.69 1060
2745.19 921
2745.68 1024
2746.17 952
2746.67 1109
2747.16 1119
2747.66 1187
2748.15 1151
2748.64 1129
2749.14 1122
2749.63 1028
2750.13 986
2750.62 1128
2751.12 1081
2751.61 1098
2752.10 1036
2752.60 1008
2753.09 1089
2753.59 1116
2754.08 1092
2754.58 1046
2755.07 1055
2755.57 1120
2756.06 1013
2756.56 1133
2757.05 1129
2757.55 1122
2758.04 1164
2758.54 1039
2759.03 980
2759.53 1062
2760.02 945
2760.52 1141
2761.01 1105
2761.51 1139
2762.00 1165
2762.50 1083
2762.99 1205
2763.49 1235
2763.99 1080
2764.48 1110
2764.98 1051
2765.47 1123
2765.97 1097
2766.46 1036
2766.96 966
2767.46 998
2767.95 936
2768.45 991
2768.94 978
2769.44 950
2769.94 960
2770.43 1011
2770.93 1043
2771.42 1013
2771.92 1035
2772.42 1056
2772.91 999
2773.41 1026
2773.91 1143
2774.40 1218
2774.90 1219
2775.40 1239
2775.89 1158
2776.39 1243
2776.89 1401
2777.38 1390
2777.88 1439
2778.38 1338
2778.87 1260
2779.37 1327
2779.87 1302
2780.36 1142
2780.86 1119
2781.36 1055
2781.85 1104
2782.35 1086
2782.85 979
2783.35 1054
2783.84 1060
2784.34 892
2784.84 972
2785.34 1046
2785.83 979
2786.33 977
2786.83 957
2787.33 1003
2787.82 946
2788.32 891
2788.82 883
2789.32 848
2789.81 921
2790.31 979
2790.81 935
2791.31 931
2791.81 951
2792.30 936
2792.80 975
2793.30 911
2793.80 962
2794.30 1085
2794.80 989
2795.29 1022
2795.79 967
2796.29 975
2796.79 1191
2797.29 1124
2797.79 1021
2798.29 922
2798.78 1009
2799.28 1088
2799.78 1058
2800.28 978
2800.78 1068
2801.28 1124
2801.78 1008
2802.28 981
2802.77 1081
2803.27 1125
2803.77 1009
2804.27 1066
2804.77 1107
2805.27 1193
2805.77 1183
2806.27 1160
2806.77 1192
2807.27 1123
2807.77 1160
2808.27 1189
2808.77 1126
2809.27 1046
2809.77 1120
2810.27 1171
2810.77 1224
2811.27 1062
2811.76 989
2812.26 982
2812.76 1035
2813.26 974
2813.76 999
2814.26 1062
2814.76 1095
2815.26 963
2815.76 947
2816.27 937
2816.77 927
2817.27 989
2817.77 1022
2818.27 1055
2818.77 969
2819.27 994
2819.77 943
2820.27 1038
2820.77 1075
2821.27 1072
2821.77 1049
2822.27 1142
2822.77 1190
2823.27 1153
2823.77 1170
2824.27 993
2824.78 1054
2825.28 1008
2825.78 1093
2826.28 1055
2826.78 1022
2827.28 948
2827.78 918
2828.28 911
2828.79 855
2829.29 957
2829.79 939
2830.29 909
2830.79 1090
2831.29 993
2831.79 924
2832.30 1066
2832.80 1108
2833.30 981
2833.80 1022
2834.30 1056
2834.80 1065
2835.31 1050
2835.81 1045
2836.31 1059
2836.81 1023
2837.31 985
2837.82 1085
2838.32 1087
2838.82 1015
2839.32 1101
2839.83 1132
2840.33 1078
2840.83 1083
2841.33 939
2841.84 1054
2842.34 1101
2842.84 1038
2843.34 1053
2843.85 1013
2844.35 1113
2844.85 1133
2845.35 1258
2845.86 1129
2846.36 1052
2846.86 1152
2847.37 1193
2847.87 1250
2848.37 1155
2848.87 1199
2849.38 1304
2849.88 1248
2850.38 1205
2850.89 1213
2851.39 1202
2851.89 1153
2852.40 1102
2852.90 1221
2853.40 1134
2853.91 1037
2854.41 1103
2854.92 1129
2855.42 1180
2855.92 995
2856.43 982
2856.93 1018
2857.43 936
2857.94 980
2858.44 974
2858.95 1052
2859.45 1001
2859.95 916
2860.46 949
2860.96 941
2861.47 1012
2861.97 925
2862.48 870
2862.98 907
2863.48 1013
2863.99 955
2864.49 940
2865.00 919
2865.50 911
2866.01 964
2866.51 1020
2867.02 889
2867.52 931
2868.03 1011
2868.53 1039
2869.04 885
2869.54 1048
2870.05 1083
2870.55 1032
2871.06 944
2871.56 961
2872.07 991
2872.57 1147
2873.08 1109
2873.58 1112
2874.09 1253
2874.59 1165
2875.10 1143
2875.60 1214
2876.11 1144
2876.61 1128
2877.12 1020
2877.63 1062
2878.13 980
2878.64 1087
2879.14 1167
2879.65 1197
2880.15 1121
2880.66 1127
2881.17 987
2881.67 1053
2882.18 936
2882.68 973
2883.19 1048
2883.70 1057
2884.20 1036
2884.71 1015
2885.22 1131
2885.72 997
2886.23 982
2886.74 1184
2887.24 1156
2887.75 1309
2888.25 1436
2888.76 1441
2889.27 1557
2889.77 1589
2890.28 1486
2890.79 1398
2891.30 1593
2891.80 1345
2892.31 1540
2892.82 1549
2893.32 1538
2893.83 1357
2894.34 1489
2894.84 1417
2895.35 1573
2895.86 1675
2896.37 1598
2896.87 1723
2897.38 1859
2897.89 1580
2898.40 1641
2898.90 1546
2899.41 1467
2899.92 1302
2900.43 1248
2900.93 1340
2901.44 1254
2901.95 1165
2902.46 1255
2902.96 1291
2903.47 1361
2903.98 1461
2904.49 1341
2905.00 1380
2905.50 1331
2906.01 1379
2906.52 1449
2907.03 1457
2907.54 1455
2908.05 1488
2908.55 1345
2909.06 1262
2909.57 1276
2910.08 1331
2910.59 1299
2911.10 1123
2911.61 1108
2912.11 1130
2912.62 1073
2913.13 1125
2913.64 1065
2914.15 1118
2914.66 1050
2915.17 977
2915.68 1088
2916.19 1008
2916.69 1075
2917.20 1220
2917.71 1245
2918.22 1182
2918.73 998
2919.24 948
2919.75 1004
2920.26 1122
2920.77 1153
2921.28 1057
2921.79 1167
2922.30 1285
2922.81 1146
2923.32 1114
2923.83 1118
2924.34 1168
2924.85 1057
2925.36 1040
2925.87 1003
2926.38 1148
2926.89 1145
2927.40 1054
2927.91 1145
2928.42 1062
2928.93 1046
2929.44 961
2929.95 966
2930.46 982
2930.97 1032
2931.48 1095
2931.99 1009
2932.50 1108
2933.01 1211
2933.52 1088
2934.03 1071
2934.54 1008
2935.05 952
2935.56 1039
2936.07 1172
2936.58 1183
2937.09 1104
2937.60 1180
2938.12 1169
2938.63 1205
2939.14 1230
2939.65 1121
2940.16 976
2940.67 1086
2941.18 1134
2941.69 1132
2942.20 1156
2942.72 1189
2943.23 1108
2943.74 1096
2944.25 1093
2944.76 1180
2945.27 1012
2945.79 1125
2946.30 1136
2946.81 1082
2947.32 1189
2947.83 1184
2948.34 1187
2948.86 1147
2949.37 1033
2949.88 992
2950.39 1089
2950.90 1098
2951.42 1062
2951.93 992
2952.44 1017
2952.95 965
2953.46 974
2953.98 993
2954.49 1031
2955.00 956
2955.51 1052
2956.03 1011
2956.54 912
2957.05 901
2957.56 942
2958.08 1033
2958.59 1015
2959.10 964
2959.62 995
2960.13 1136
2960.64 1021
2961.15 988
2961.67 1033
2962.18 1081
2962.69 1054
2963.21 1011
2963.72 1086
2964.23 1107
2964.75 1168
2965.26 1071
2965.77 1012
2966.29 1097
2966.80 1143
2967.31 1112
2967.83 1069
2968.34 1052
2968.85 1083
2969.37 1063
2969.88 1004
2970.40 1085
2970.91 1057
2971.42 1049
2971.94 975
2972.45 1008
2972.96 1048
2973.48 1086
2973.99 1154
2974.51 1233
2975.02 1156
2975.54 1087
2976.05 1099
2976.56 1191
2977.08 1167
2977.59 1074
2978.11 1038
2978.62 1270
2979.14 1185
2979.65 1228
2980.16 1286
2980.68 1169
2981.19 1317
2981.71 1393
2982.22 1252
2982.74 1213
2983.25 1255
2983.77 1255
2984.28 1335
2984.80 1269
2985.31 1293
2985.83 1554
2986.34 1484
2986.86 1410
2987.37 1571
2987.89 1595
2988.40 1444
2988.92 1574
2989.44 1608
2989.95 1512
2990.47 1423
2990.98 1644
2991.50 1484
2992.01 1532
2992.53 1516
2993.04 1369
2993.56 1476
2994.08 1476
2994.59 1607
2995.11 1679
2995.62 1590
2996.14 1705
2996.66 1709
2997.17 1715
2997.69 1911
2998.20 1902
2998.72 1924
2999.24 1963
2999.75 1997
3000.27 1877
3000.79 1995
3001.30 2227
3001.82 2560
3002.33 2831
3002.85 3265
3003.37 3452
3003.88 3976
3004.40 4676
3004.92 4821
3005.43 5122
3005.95 5543
3006.47 5638
3006.99 5530
3007.50 5378
3008.02 4727
3008.54 4117
3009.05 3565
3009.57 2770
3010.09 2601
3010.60 2301
3011.12 2070
3011.64 1853
3012.16 1771
3012.67 1661
3013.19 1631
3013.71 1510
3014.23 1539
3014.74 1485
3015.26 1488
3015.78 1468
3016.30 1574
3016.82 1531
3017.33 1319
3017.85 1456
3018.37 1432
3018.89 1580
3019.40 1457
3019.92 1435
3020.44 1372
3020.96 1347
3021.48 1556
3022.00 1445
3022.51 1482
3023.03 1466
3023.55 1522
3024.07 1523
3024.59 1476
3025.11 1495
3025.62 1580
3026.14 1569
3026.66 1528
3027.18 1463
3027.70 1324
3028.22 1404
3028.74 1391
3029.25 1343
3029.77 1281
3030.29 1242
3030.81 1325
3031.33 1275
3031.85 1240
3032.37 1319
3032.89 1217
3033.41 1108
3033.93 1214
3034.45 1252
3034.96 1204
3035.48 1258
3036.00 1155
3036.52 1253
3037.04 1314
3037.56 1279
3038.08 1315
3038.60 1164
3039.12 1169
3039.64 1246
3040.16 1165
3040.68 1167
3041.20 1106
3041.72 1065
3042.24 1097
3042.76 1073
3043.28 1139
3043.80 1082
3044.32 1134
3044.84 1016
3045.36 1228
3045.88 1141
3046.40 1210
3046.92 1115
3047.44 1118
3047.96 1082
3048.48 1252
3049.00 1204
3049.52 1215
3050.04 1202
3050.56 1240
3051.09 1214
3051.61 1211
3052.13 1063
3052.65 1041
3053.17 1070
3053.69 1043
3054.21 1212
3054.73 1111
3055.25 1154
3055.77 1159
3056.29 1076
3056.82 1071
3057.34 1171
3057.86 1331
3058.38 1281
3058.90 1193
3059.42 1080
3059.94 1162
3060.47 1220
3060.99 1111
3061.51 1208
3062.03 1168
3062.55 1177
3063.07 1187
3063.60 1132
3064.12 1209
3064.64 1225
3065.16 1267
3065.68 1180
3066.21 1303
3066.73 1380
3067.25 1376
3067.77 1265
3068.29 1366
3068.82 1304
3069.34 1197
3069.86 1147
3070.38 1213
3070.90 1299
3071.43 1225
3071.95 1176
3072.47 1275
3072.99 1276
3073.52 1085
3074.04 1168
3074.56 1162
3075.09 1097
3075.61 1148
3076.13 1278
3076.65 1332
3077.18 1324
3077.70 1331
3078.22 1472
3078.75 1504
3079.27 1429
3079.79 1518
3080.32 1718
3080.84 1778
3081.36 1603
3081.89 1641
3082.41 1777
3082.93 1759
3083.46 1680
3083.98 1803
3084.50 1880
3085.03 1817
3085.55 1583
3086.07 1528
3086.60 1534
3087.12 1540
3087.64 1387
3088.17 1371
3088.69 1417
3089.22 1412
3089.74 1460
3090.26 1496
3090.79 1412
3091.31 1349
3091.84 1293
3092.36 1436
3092.89 1520
3093.41 1585
3093.93 1587
3094.46 1451
3094.98 1504
3095.51 1663
3096.03 1694
3096.56 1821
3097.08 1786
3097.61 1824
3098.13 1859
3098.66 1862
3099.18 2153
3099.70 2593
3100.23 3115
3100.75 3770
3101.28 4808
3101.80 5565
3102.33 6093
3102.85 6783
3103.38 7796
3103.91 8222
3104.43 8727
3104.96 8261
3105.48 7560
3106.01 6975
3106.53 6063
3107.06 5088
3107.58 4445
3108.11 3494
3108.63 2952
3109.16 2541
3109.69 2288
3110.21 2220
3110.74 2099
3111.26 1921
3111.79 1974
3112.31 1866
3112.84 1828
3113.37 1763
3113.89 1734
3114.42 1632
3114.94 1594
3115.47 1738
3116.00 1713
3116.52 1673
3117.05 1365
3117.58 1450
3118.10 1549
3118.63 1545
3119.16 1560
3119.68 1488
3120.21 1559
3120.73 1409
3121.26 1464
3121.79 1554
3122.31 1500
3122.84 1475
3123.37 1358
3123.90 1398
3124.42 1518
3124.95 1463
3125.48 1462
3126.00 1453
3126.53 1242
3127.06 1277
3127.58 1140
3128.11 1215
3128.64 1226
3129.17 1211
3129.69 1144
3130.22 1137
3130.75 1136
3131.28 1166
3131.80 1197
3132.33 1202
3132.86 1240
3133.39 1245
3133.91 1232
3134.44 1231
3134.97 1255
3135.50 1221
3136.03 1303
3136.55 1303
3137.08 1124
3137.61 1074
3138.14 1178
3138.67 1152
3139.19 1078
3139.72 1100
3140.25 1210
3140.78 1219
3141.31 1108
3141.84 1093
3142.36 1056
3142.89 1169
3143.42 1229
3143.95 1179
3144.48 1166
3145.01 1130
3145.54 1296
3146.06 1287
3146.59 1329
3147.12 1370
3147.65 1397
3148.18 1452
3148.71 1457
3149.24 1294
3149.77 1347
3150.30 1427
3150.83 1423
3151.35 1437
3151.88 1482
3152.41 1442
3152.94 1397
3153.47 1311
3154.00 1339
3154.53 1144
3155.06 1181
3155.59 1337
3156.12 1249
3156.65 1147
3157.18 1215
3157.71 1306
3158.24 1330
3158.77 1359
3159.30 1369
3159.83 1337
3160.36 1312
3160.89 1196
3161.42 1233
3161.95 1239
3162.48 1202
3163.01 1294
3163.54 1258
3164.07 1142
3164.60 1046
3165.13 1060
3165.66 1111
3166.19 1030
3166.72 1011
3167.25 1044
3167.78 1093
3168.31 1112
3168.84 993
3169.37 993
3169.90 973
3170.44 1066
3170.97 1078
3171.50 1146
3172.03 1074
3172.56 1247
3173.09 1232
3173.62 1232
3174.15 1254
3174.68 1165
3175.21 1260
3175.75 1282
3176.28 1364
3176.81 1292
3177.34 1357
3177.87 1197
3178.40 1192
3178.93 1177
3179.47 1016
3180.00 1053
3180.53 1121
3181.06 1086
3181.59 1100
3182.12 1141
3182.66 1003
3183.19 1069
3183.72 1083
3184.25 1149
3184.78 1154
3185.32 1065
3185.85 1071
3186.38 1159
3186.91 1308
3187.44 1270
3187.98 1214
3188.51 1174
3189.04 1113
3189.57 1148
3190.11 1164
3190.64 1183
3191.17 1057
3191.70 1115
3192.24 1046
3192.77 1088
3193.30 1062
3193.84 1097
3194.37 1053
3194.90 1043
3195.43 1202
3195.97 1080
3196.50 1096
3197.03 1212
3197.57 1146
3198.10 1109
3198.63 1019
3199.17 1248
3199.70 1270
3200.23 1280
3200.77 1273
3201.30 1272
3201.83 1411
3202.37 1318
3202.90 1307
3203.43 1185
3203.97 1259
3204.50 1227
3205.03 1269
3205.57 1440
3206.10 1307
3206.63 1395
3207.17 1211
3207.70 1206
3208.24 1347
3208.77 1331
3209.30 1377
3209.84 1534
3210.37 1469
3210.91 1702
3211.44 1566
3211.98 1536
3212.51 1563
3213.04 1595
3213.58 1484
3214.11 1508
3214.65 1528
3215.18 1384
3215.72 1244
3216.25 1218
3216.79 1179
3217.32 1182
3217.86 1175
3218.39 1103
3218.93 1100
3219.46 1220
3220.00 1263
3220.53 1288
3221.07 1303
3221.60 1337
3222.14 1384
3222.67 1408
3223.21 1369
3223.74 1432
3224.28 1459
3224.81 1586
3225.35 1707
3225.88 1524
3226.42 1596
3226.95 1607
3227.49 1506
3228.02 1431
3228.56 1295
3229.10 1403
3229.63 1507
3230.17 1568
3230.70 1491
3231.24 1499
3231.78 1504
3232.31 1566
3232.85 1598
3233.38 1731
3233.92 1582
3234.46 1639
3234.99 1825
3235.53 1604
3236.06 1630
3236.60 1675
3237.14 1782
3237.67 1841
3238.21 1799
3238.75 1650
3239.28 1638
3239.82 1811
3240.36 1815
3240.89 1653
3241.43 1646
3241.97 1712
3242.50 1760
3243.04 1777
3243.58 1742
3244.11 1731
3244.65 1603
3245.19 1657
3245.72 1597
3246.26 1760
3246.80 1934
3247.34 1805
3247.87 1937
3248.41 1818
3248.95 1687
3249.49 1576
3250.02 1724
3250.56 1684
3251.10 1681
3251.64 1761
3252.17 1715
3252.71 1746
3253.25 1693
3253.79 1652
3254.32 1676
3254.86 1668
3255.40 1965
3255.94 1815
3256.48 1688
3257.01 1731
3257.55 2036
3258.09 2014
3258.63 2165
3259.17 2284
3259.70 2432
3260.24 2621
3260.78 3123
3261.32 3255
3261.86 3384
3262.40 3600
3262.93 4057
3263.47 4397
3264.01 5144
3264.55 5542
3265.09 5774
3265.63 6445
3266.17 6713
3266.71 7212
3267.24 7113
3267.78 7312
3268.32 6980
3268.86 6952
3269.40 6541
3269.94 6193
3270.48 5370
3271.02 4425
3271.56 3744
3272.10 3137
3272.64 2826
3273.18 2604
3273.71 2502
3274.25 2400
3274.79 2205
3275.33 1948
3275.87 1931
3276.41 1951
3276.95 2022
3277.49 2137
3278.03 2154
3278.57 2054
3279.11 2081
3279.65 2091
3280.19 2097
3280.73 1986
3281.27 2012
3281.81 2175
3282.35 1964
3282.89 1928
3283.43 1887
3283.97 1866
3284.51 1980
3285.05 2034
3285.59 1977
3286.13 1955
3286.67 1898
3287.21 2139
3287.75 2226
3288.30 2273
3288.84 2124
3289.38 2085
3289.92 2100
3290.46 2126
3291.00 2138
3291.54 2148
3292.08 2249
3292.62 2394
3293.16 2622
3293.70 2805
3294.24 2945
3294.79 3181
3295.33 3324
3295.87 3450
3296.41 3755
3296.95 3689
3297.49 3557
3298.03 3723
3298.57 3531
3299.12 3405
3299.66 3083
3300.20 2720
3300.74 2615
3301.28 2514
3301.82 2599
3302.37 2321
3302.91 2352
3303.45 2429
3303.99 2368
3304.53 2337
3305.08 2341
3305.62 2371
3306.16 2453
3306.70 2456
3307.24 2264
3307.79 2175
3308.33 2146
3308.87 2140
3309.41 1846
3309.96 1803
3310.50 1812
3311.04 1844
3311.58 1863
3312.13 1901
3312.67 1894
3313.21 2077
3313.75 2263
3314.30 2181
3314.84 2398
3315.38 2287
3315.92 2599
3316.47 2816
3317.01 2713
3317.55 2550
3318.10 2710
3318.64 3163
3319.18 3206
3319.73 3124
3320.27 3070
3320.81 3089
3321.36 3066
3321.90 3066
3322.44 3013
3322.99 2888
3323.53 2942
3324.07 2667
3324.62 2738
3325.16 2573
3325.70 2787
3326.25 2771
3326.79 2629
3327.34 2490
3327.88 2368
3328.42 2507
3328.97 2710
3329.51 2771
3330.06 2977
3330.60 3636
3331.14 4697
3331.69 6128
3332.23 7828
3332.78 9494
3333.32 12008
3333.86 15269
3334.41 18118
3334.95 20900
3335.50 22531
3336.04 24321
3336.59 25479
3337.13 25324
3337.68 24974
3338.22 23847
3338.77 22358
3339.31 20645
3339.86 17526
3340.40 14459
3340.94 11686
3341.49 9296
3342.03 7758
3342.58 5996
3343.13 4904
3343.67 4085
3344.22 3588
3344.76 3161
3345.31 2891
3345.85 2797
3346.40 2629
3346.94 2752
3347.49 2689
3348.03 2517
3348.58 2432
3349.12 2514
3349.67 2592
3350.22 2413
3350.76 2478
3351.31 2419
3351.85 2314
3352.40 2409
3352.94 2322
3353.49 2382
3354.04 2362
3354.58 2358
3355.13 2221
3355.67 2247
3356.22 2286
3356.77 2158
3357.31 2180
3357.86 2240
3358.41 2233
3358.95 2110
3359.50 2157
3360.05 2227
3360.59 2125
3361.14 2043
3361.68 2106
3362.23 2076
3362.78 2057
3363.33 2103
3363.87 2180
3364.42 2171
3364.97 2318
3365.51 2195
3366.06 2269
3366.61 1990
3367.15 2071
3367.70 2197
3368.25 2074
3368.79 2161
3369.34 2185
3369.89 2236
3370.44 2268
3370.98 2277
3371.53 2283
3372.08 2368
3372.63 2435
3373.17 2608
3373.72 2838
3374.27 2890
3374.82 2904
3375.36 2913
3375.91 2841
3376.46 2718
3377.01 2443
3377.56 2483
3378.10 2354
3378.65 2105
3379.20 1998
3379.75 1865
3380.30 1771
3380.84 1717
3381.39 1739
3381.94 1705
3382.49 1641
3383.04 1628
3383.59 1632
3384.13 1583
3384.68 1575
3385.23 1461
3385.78 1436
3386.33 1529
3386.88 1542
3387.43 1393
3387.97 1405
3388.52 1374
3389.07 1411
3389.62 1435
3390.17 1480
3390.72 1475
3391.27 1454
3391.82 1493
3392.37 1538
3392.92 1431
3393.46 1293
3394.01 1404
3394.56 1545
3395.11 1611
3395.66 1663
3396.21 1737
3396.76 1663
3397.31 1741
3397.86 1731
3398.41 1780
3398.96 1815
3399.51 1677
3400.06 1741
3400.61 1729
3401.16 1662
3401.71 1471
3402.26 1484
3402.81 1498
3403.36 1487
3403.91 1385
3404.46 1400
3405.01 1300
3405.56 1433
3406.11 1312
3406.66 1377
3407.21 1406
3407.76 1306
3408.31 1216
3408.86 1414
3409.41 1366
3409.96 1524
3410.51 1499
3411.06 1622
3411.61 1563
3412.16 1640
3412.71 1592
3413.27 1554
3413.82 1542
3414.37 1525
3414.92 1541
3415.47 1534
3416.02 1550
3416.57 1439
3417.12 1418
3417.67 1430
3418.22 1379
3418.78 1262
3419.33 1210
3419.88 1232
3420.43 1247
3420.98 1274
3421.53 1373
3422.08 1419
3422.64 1507
3423.19 1592
3423.74 1636
3424.29 1691
3424.84 1672
3425.39 1643
3425.95 1630
3426.50 1637
3427.05 1592
3427.60 1555
3428.15 1552
3428.71 1392
3429.26 1328
3429.81 1374
3430.36 1325
3430.91 1331
3431.47 1331
3432.02 1260
3432.57 1338
3433.12 1371
3433.68 1371
3434.23 1291
3434.78 1361
3435.33 1295
3435.89 1272
3436.44 1333
3436.99 1437
3437.54 1433
3438.10 1419
3438.65 1278
3439.20 1376
3439.76 1420
3440.31 1374
3440.86 1445
3441.42 1378
3441.97 1349
3442.52 1438
3443.07 1540
3443.63 1432
3444.18 1356
3444.73 1429
3445.29 1500
3445.84 1259
3446.39 1128
3446.95 1165
3447.50 1194
3448.06 1240
3448.61 1228
3449.16 1213
3449.72 1191
3450.27 1233
3450.82 1172
3451.38 1216
3451.93 1134
3452.49 1243
3453.04 1235
3453.59 1267
3454.15 1144
3454.70 1109
3455.26 1059
3455.81 1192
3456.36 1244
3456.92 1283
3457.47 1289
3458.03 1210
3458.58 1275
3459.14 1296
3459.69 1188
3460.25 1265
3460.80 1232
3461.36 1246
3461.91 1192
3462.46 1164
3463.02 1246
3463.57 1255
3464.13 1178
3464.68 1279
3465.24 1416
3465.79 1434
3466.35 1322
3466.90 1225
3467.46 1332
3468.02 1407
3468.57 1357
3469.13 1370
3469.68 1281
3470.24 1436
3470.79 1598
3471.35 1499
3471.90 1410
3472.46 1452
3473.01 1581
3473.57 1490
3474.13 1643
3474.68 1541
3475.24 1490
3475.79 1481
3476.35 1566
3476.90 1464
3477.46 1546
3478.02 1512
3478.57 1522
3479.13 1670
3479.68 1684
3480.24 1686
3480.80 1735
3481.35 1696
3481.91 1752
3482.47 1857
3483.02 2016
3483.58 2008
3484.14 1791
3484.69 1751
3485.25 1769
3485.81 1865
3486.36 1916
3486.92 2067
3487.48 2143
3488.03 2462
3488.59 2973
3489.15 3337
3489.70 4012
3490.26 4883
3490.82 5459
3491.37 6703
3491.93 7260
3492.49 7736
3493.05 7856
3493.60 7820
3494.16 7639
3494.72 7174
3495.27 6297
3495.83 5083
3496.39 4442
3496.95 3854
3497.50 3104
3498.06 2813
3498.62 2654
3499.18 2393
3499.74 2330
3500.29 2403
3500.85 2493
3501.41 2612
3501.97 2694
3502.52 2802
3503.08 2877
3503.64 2973
3504.20 3205
3504.76 3215
3505.32 3312
3505.87 3003
3506.43 3104
3506.99 2962
3507.55 2954
3508.11 2864
3508.67 2744
3509.22 2505
3509.78 2306
3510.34 2201
3510.90 1942
3511.46 1854
3512.02 1877
3512.58 1762
3513.13 1751
3513.69 1599
3514.25 1522
3514.81 1606
3515.37 1482
3515.93 1359
3516.49 1365
3517.05 1316
3517.61 1258
3518.17 1275
3518.73 1258
3519.28 1312
3519.84 1438
3520.40 1441
3520.96 1361
3521.52 1455
3522.08 1391
3522.64 1414
3523.20 1476
3523.76 1513
3524.32 1532
3524.88 1428
3525.44 1414
3526.00 1530
3526.56 1391
3527.12 1322
3527.68 1283
3528.24 1283
3528.80 1265
3529.36 1275
3529.92 1236
3530.48 1200
3531.04 1234
3531.60 1263
3532.16 1251
3532.72 1383
3533.28 1248
3533.84 1259
3534.40 1198
3534.96 1256
3535.52 1314
3536.08 1319
3536.65 1192
3537.21 1146
3537.77 1261
3538.33 1319
3538.89 1291
3539.45 1203
3540.01 1134
3540.57 1175
3541.13 1199
3541.69 1203
3542.25 1237
3542.82 1207
3543.38 1116
3543.94 1233
3544.50 1274
3545.06 1251
3545.62 1238
3546.18 1175
3546.75 1150
3547.31 1018
3547.87 1075
3548.43 1194
3548.99 1186
3549.55 1100
3550.12 1143
3550.68 1004
3551.24 1029
3551.80 1027
3552.36 1116
3552.92 1116
3553.49 1031
3554.05 1103
3554.61 1129
3555.17 1066
3555.74 1043
3556.30 972
3556.86 961
3557.42 1120
3557.98 1057
3558.55 1106
3559.11 1098
3559.67 1035
3560.23 1105
3560.80 1191
3561.36 1082
3561.92 970
3562.49 1132
3563.05 1130
3563.61 1237
3564.17 1179
3564.74 1104
3565.30 1172
3565.86 1158
3566.43 1165
3566.99 1217
3567.55 1217
3568.11 1104
3568.68 986
3569.24 998
3569.80 1067
3570.37 1044
3570.93 1111
3571.49 1067
3572.06 969
3572.62 1038
3573.19 1056
3573.75 1148
3574.31 1088
3574.88 1061
3575.44 1131
3576.00 1296
3576.57 1237
3577.13 1255
3577.70 1118
3578.26 1231
3578.82 1308
3579.39 1284
3579.95 1236
3580.52 1341
3581.08 1303
3581.64 1143
3582.21 1134
3582.77 1202
3583.34 1204
3583.90 1146
3584.47 1143
3585.03 1056
3585.60 1059
3586.16 1139
3586.72 1094
3587.29 1074
3587.85 962
3588.42 1011
3588.98 1045
3589.55 1078
3590.11 1056
3590.68 1084
3591.24 1007
3591.81 1030
3592.37 954
3592.94 994
3593.50 1080
3594.07 1049
3594.63 1006
3595.20 998
3595.77 1041
3596.33 1087
3596.90 1206
3597.46 1063
3598.03 1033
3598.59 972
3599.16 976
3599.72 974
3600.29 993
3600.86 924
3601.42 971
3601.99 994
3602.55 1036
3603.12 1016
3603.69 968
3604.25 1051
3604.82 939
3605.38 917
3605.95 947
3606.52 925
3607.08 954
3607.65 1057
3608.21 1009
3608.78 1046
3609.35 964
3609.91 997
3610.48 929
3611.05 858
3611.61 854
3612.18 898
3612.75 909
3613.31 936
3613.88 947
3614.45 899
3615.01 887
3615.58 952
3616.15 1046
3616.72 1037
3617.28 1031
3617.85 1139
3618.42 1089
3618.98 1152
3619.55 1269
3620.12 1203
3620.69 1145
3621.25 1120
3621.82 1012
3622.39 1053
3622.96 1060
3623.52 1120
3624.09 1058
3624.66 1060
3625.23 939
3625.79 890
3626.36 971
3626.93 1093
3627.50 1059
3628.06 959
3628.63 900
3629.20 1096
3629.77 1033
3630.34 1021
3630.91 1081
3631.47 1107
3632.04 1047
3632.61 1027
3633.18 1055
3633.75 993
3634.31 1065
3634.88 1006
3635.45 1009
3636.02 991
3636.59 1100
3637.16 1154
3637.73 1116
3638.29 1156
3638.86 1089
3639.43 1060
3640.00 1236
3640.57 1260
3641.14 1222
3641.71 1156
3642.28 1243
3642.85 1305
3643.42 1131
3643.98 1207
3644.55 1138
3645.12 1066
3645.69 1048
3646.26 1028
3646.83 1086
3647.40 1087
3647.97 1040
3648.54 1143
3649.11 1184
3649.68 1274
3650.25 1285
3650.82 1246
3651.39 1385
3651.96 1315
3652.53 1346
3653.10 1335
3653.67 1331
3654.24 1386
3654.81 1413
3655.38 1248
3655.95 1093
3656.52 1133
3657.09 1192
3657.66 1129
3658.23 1111
3658.80 1329
3659.37 1276
3659.94 1312
3660.51 1167
3661.08 1265
3661.65 1271
3662.22 1199
3662.79 1179
3663.36 1320
3663.93 1240
3664.50 1243
3665.07 1428
3665.64 1546
3666.22 1499
3666.79 1550
3667.36 1586
3667.93 1468
3668.50 1381
3669.07 1349
3669.64 1313
3670.21 1095
3670.78 1041
3671.36 1034
3671.93 1092
3672.50 1041
3673.07 1048
3673.64 1125
3674.21 1159
3674.78 1303
3675.36 1244
3675.93 1342
3676.50 1225
3677.07 1097
3677.64 1031
3678.21 1143
3678.79 1121
3679.36 1023
3679.93 1098
3680.50 1013
3681.07 1087
3681.65 1118
3682.22 1163
3682.79 971
3683.36 969
3683.94 895
3684.51 862
3685.08 961
3685.65 1006
3686.23 1030
3686.80 944
3687.37 906
3687.94 910
3688.52 956
3689.09 1008
3689.66 1126
3690.23 1097
3690.81 1045
3691.38 1083
3691.95 1255
3692.52 1070
3693.10 973
3693.67 969
3694.24 1026
3694.82 939
3695.39 949
3695.96 862
3696.54 889
3697.11 964
3697.68 1043
3698.26 945
3698.83 978
3699.40 945
3699.98 917
3700.55 901
3701.12 1004
3701.70 954
3702.27 896
3702.85 1045
3703.42 975
3703.99 996
3704.57 1095
3705.14 1082
3705.71 1086
3706.29 1059
3706.86 1056
3707.44 1071
3708.01 1084
3708.59 1024
3709.16 1075
3709.73 1170
3710.31 1106
3710.88 1109
3711.46 1198
3712.03 1133
3712.61 1081
3713.18 1108
3713.75 1165
3714.33 1074
3714.90 967
3715.48 1039
3716.05 1006
3716.63 1031
3717.20 925
3717.78 975
3718.35 983
3718.93 990
3719.50 877
3720.08 919
3720.65 915
3721.23 977
3721.80 981
3722.38 893
3722.95 843
3723.53 948
3724.11 833
3724.68 944
3725.26 864
3725.83 829
3726.41 836
3726.98 896
3727.56 914
3728.13 818
3728.71 762
3729.29 888
3729.86 1035
3730.44 916
3731.01 866
3731.59 931
3732.17 1000
3732.74 956
3733.32 914
3733.89 1070
3734.47 929
3735.05 993
3735.62 1049
3736.20 940
3736.77 833
3737.35 966
3737.93 918
3738.50 893
3739.08 890
3739.66 903
3740.23 866
3740.81 850
3741.39 886
3741.96 875
3742.54 865
3743.12 817
3743.69 887
3744.27 799
3744.85 788
3745.43 773
3746.00 871
3746.58 889
3747.16 956
3747.73 958
3748.31 955
3748.89 910
3749.47 880
3750.04 926
3750.62 799
3751.20 930
3751.78 889
3752.35 899
3752.93 866
3753.51 810
3754.09 828
3754.66 874
3755.24 840
3755.82 858
3756.40 941
3756.98 887
3757.55 847
3758.13 916
3758.71 921
3759.29 913
3759.87 995
3760.44 945
3761.02 897
3761.60 929
3762.18 917
3762.76 928
3763.34 1077
3763.91 985
3764.49 992
3765.07 913
3765.65 902
3766.23 879
3766.81 869
3767.39 1034
3767.96 920
3768.54 909
3769.12 958
3769.70 1051
3770.28 972
3770.86 1021
3771.44 1018
3772.02 976
3772.60 1029
3773.18 1052
3773.76 1016
3774.33 982
3774.91 935
3775.49 895
3776.07 842
3776.65 882
3777.23 957
3777.81 1053
3778.39 1032
3778.97 963
3779.55 972
3780.13 856
3780.71 908
3781.29 808
3781.87 857
3782.45 890
3783.03 847
3783.61 840
3784.19 854
3784.77 828
3785.35 844
3785.93 924
3786.51 840
3787.09 931
3787.67 904
3788.25 852
3788.83 964
3789.41 997
3789.99 1007
3790.57 942
3791.15 916
3791.73 945
3792.31 925
3792.89 875
3793.48 1071
3794.06 1060
3794.64 1006
3795.22 1051
3795.80 1023
3796.38 1026
3796.96 1048
3797.54 1045
3798.12 1069
3798.70 1056
3799.28 1073
3799.87 1082
3800.45 1214
3801.03 1048
3801.61 1055
3802.19 992
3802.77 1070
3803.35 1072
3803.94 1208
3804.52 1129
3805.10 1136
3805.68 1232
3806.26 1209
3806.84 1192
3807.43 1152
3808.01 1256
3808.59 1393
3809.17 1411
3809.75 1468
3810.34 1456
3810.92 1294
3811.50 1339
3812.08 1426
3812.66 1411
3813.25 1513
3813.83 1452
3814.41 1365
3814.99 1468
3815.58 1479
3816.16 1529
3816.74 1504
3817.32 1436
3817.91 1484
3818.49 1336
3819.07 1273
3819.65 1172
3820.24 1055
3820.82 1099
3821.40 1072
3821.99 968
3822.57 997
3823.15 1035
3823.73 973
3824.32 955
3824.90 1009
3825.48 924
3826.07 933
3826.65 956
3827.23 960
3827.82 930
3828.40 927
3828.98 1013
3829.57 985
3830.15 1005
3830.73 1009
3831.32 962
3831.90 951
3832.49 879
3833.07 933
3833.65 909
3834.24 1034
3834.82 928
3835.41 921
3835.99 975
3836.57 954
3837.16 901
3837.74 1012
3838.33 1009
3838.91 892
3839.49 906
3840.08 786
3840.66 903
3841.25 873
3841.83 930
3842.42 940
3843.00 950
3843.58 887
3844.17 899
3844.75 963
3845.34 848
3845.92 866
3846.51 923
3847.09 1050
3847.68 999
3848.26 1011
3848.85 912
3849.43 1016
3850.02 1048
3850.60 948
3851.19 896
3851.77 877
3852.36 933
3852.94 923
3853.53 789
3854.11 923
3854.70 897
3855.29 877
3855.87 821
3856.46 799
3857.04 913
3857.63 893
3858.21 877
3858.80 967
3859.39 1001
3859.97 975
3860.56 1007
3861.14 983
3861.73 997
3862.31 952
3862.90 971
3863.49 1065
3864.07 1172
3864.66 1040
3865.25 1053
3865.83 1024
3866.42 1061
3867.00 1073
3867.59 1113
3868.18 1077
3868.76 1075
3869.35 1133
3869.94 1018
3870.52 966
3871.11 975
3871.70 930
3872.28 956
3872.87 974
3873.46 985
3874.04 909
3874.63 886
3875.22 976
3875.80 976
3876.39 877
3876.98 962
3877.57 1033
3878.15 918
3878.74 999
3879.33 948
3879.92 993
3880.50 923
3881.09 827
3881.68 857
3882.26 806
3882.85 821
3883.44 892
3884.03 873
3884.62 850
3885.20 884
3885.79 905
3886.38 810
3886.97 785
3887.55 811
3888.14 989
3888.73 1015
3889.32 1076
3889.91 1063
3890.49 1183
3891.08 1167
3891.67 1203
3892.26 1205
3892.85 1144
3893.44 1106
3894.02 1174
3894.61 1154
3895.20 1122
3895.79 1110
3896.38 986
3896.97 1049
3897.56 1087
3898.14 1024
3898.73 976
3899.32 946
3899.91 955
3900.50 986
3901.09 869
3901.68 897
3902.27 1017
3902.86 955
3903.44 991
3904.03 934
3904.62 962
3905.21 971
3905.80 926
3906.39 966
3906.98 883
3907.57 1107
3908.16 1012
3908.75 1098
3909.34 990
3909.93 954
3910.52 1009
3911.11 994
3911.70 947
3912.29 930
3912.88 964
3913.47 960
3914.06 926
3914.65 840
3915.24 915
3915.83 973
3916.42 895
3917.01 884
3917.60 949
3918.19 876
3918.78 887
3919.37 836
3919.96 907
3920.55 810
3921.14 782
3921.73 924
3922.32 902
3922.91 863
3923.50 804
3924.09 879
3924.68 928
3925.27 911
3925.86 827
3926.45 965
3927.05 868
3927.64 812
3928.23 851
3928.82 869
3929.41 914
3930.00 863
3930.59 886
3931.18 910
3931.77 695
3932.37 729
3932.96 879
3933.55 883
3934.14 768
3934.73 835
3935.32 870
3935.91 893
3936.51 869
3937.10 842
3937.69 1015
3938.28 957
3938.87 853
3939.46 945
3940.06 982
3940.65 836
3941.24 959
3941.83 1027
3942.42 1018
3943.02 1057
3943.61 1015
3944.20 1038
3944.79 1010
3945.39 959
3945.98 1011
3946.57 905
3947.16 916
3947.76 964
3948.35 755
3948.94 847
3949.53 908
3950.13 828
3950.72 828
3951.31 897
3951.90 916
3952.50 867
3953.09 870
3953.68 980
3954.28 891
3954.87 829
3955.46 912
3956.05 1024
3956.65 1073
3957.24 1074
3957.83 1122
3958.43 1088
3959.02 1107
3959.61 1196
3960.21 1153
3960.80 1141
3961.39 1015
3961.99 986
3962.58 947
3963.17 990
3963.77 1021
3964.36 1091
3964.96 1054
3965.55 1199
3966.14 1191
3966.74 1052
3967.33 1134
3967.93 1161
3968.52 1183
3969.11 1155
3969.71 1033
3970.30 990
3970.90 1000
3971.49 1040
3972.08 1002
3972.68 1137
3973.27 1000
3973.87 1025
3974.46 1257
3975.06 1302
3975.65 1407
3976.25 1427
3976.84 1457
3977.43 1574
3978.03 1507
3978.62 1359
3979.22 1457
3979.81 1351
3980.41 1297
3981.00 1233
3981.60 1078
3982.19 1221
3982.79 1203
3983.38 1144
3983.98 1108
3984.57 1074
3985.17 1174
3985.76 1260
3986.36 1107
3986.96 1131
3987.55 1147
3988.15 1196
3988.74 1015
3989.34 970
3989.93 1128
3990.53 1062
3991.12 1145
3991.72 1126
3992.32 1133
3992.91 1124
3993.51 1214
3994.10 1054
3994.70 1125
3995.30 1098
3995.89 1062
3996.49 1115
3997.08 1203
3997.68 1185
3998.28 1165
3998.87 1164
3999.47 1212
4000.07 1257
4000.66 1191
4001.26 1033
4001.85 969
4002.45 971
4003.05 1090
4003.64 1025
4004.24 1069
4004.84 1158
4005.43 942
4006.03 1043
4006.63 1200
4007.23 1162
4007.82 1096
4008.42 999
4009.02 1077
4009.61 1098
4010.21 1030
4010.81 1031
4011.41 1060
4012.00 987
4012.60 962
4013.20 965
4013.79 997
4014.39 954
4014.99 914
4015.59 993
4016.18 966
4016.78 1057
4017.38 1048
4017.98 980
4018.58 1028
4019.17 1085
4019.77 907
4020.37 1034
4020.97 1084
4021.56 1053
4022.16 985
4022.76 920
4023.36 1082
4023.96 1149
4024.56 1095
4025.15 1078
4025.75 1066
4026.35 1179
4026.95 1201
4027.55 1130
4028.15 1279
4028.74 1163
4029.34 1214
4029.94 1275
4030.54 1282
4031.14 1347
4031.74 1399
4032.34 1374
4032.93 1496
4033.53 1612
4034.13 1598
4034.73 1731
4035.33 1664
4035.93 1712
4036.53 1464
4037.13 1546
4037.73 1415
4038.33 1232
4038.93 1227
4039.52 1216
4040.12 1033
4040.72 1010
4041.32 906
4041.92 950
4042.52 971
4043.12 899
4043.72 856
4044.32 934
4044.92 974
4045.52 963
4046.12 847
4046.72 905
4047.32 920
4047.92 951
4048.52 994
4049.12 866
4049.72 901
4050.32 950
4050.92 944
4051.52 926
4052.12 1002
4052.72 981
4053.32 944
4053.92 969
4054.52 958
4055.12 979
4055.72 851
4056.32 904
4056.92 941
4057.52 923
4058.13 848
4058.73 853
4059.33 743
4059.93 830
4060.53 900
4061.13 927
4061.73 902
4062.33 843
4062.93 882
4063.53 796
4064.14 831
4064.74 930
4065.34 918
4065.94 818
4066.54 874
4067.14 834
4067.74 859
4068.34 933
4068.95 844
4069.55 803
4070.15 803
4070.75 768
4071.35 855
4071.95 854
4072.56 854
4073.16 785
4073.76 847
4074.36 967
4074.96 841
4075.57 944
4076.17 879
4076.77 911
4077.37 901
4077.97 938
4078.58 870
4079.18 861
4079.78 829
4080.38 889
4080.99 906
4081.59 937
4082.19 876
4082.79 900
4083.40 904
4084.00 916
4084.60 893
4085.20 864
4085.81 815
4086.41 882
4087.01 930
4087.61 849
4088.22 868
4088.82 959
4089.42 952
4090.03 860
4090.63 833
4091.23 879
4091.84 915
4092.44 892
4093.04 825
4093.65 747
4094.25 770
4094.85 780
4095.46 744
4096.06 721
4096.66 808
4097.27 758
4097.87 605
4098.47 660
4099.08 825
4099.68 713
4100.29 746
4100.89 770
4101.49 841
4102.10 874
4102.70 764
4103.30 731
4103.91 781
4104.51 800
4105.12 787
4105.72 801
4106.33 829
4106.93 819
4107.53 829
4108.14 838
4108.74 894
4109.35 739
4109.95 787
4110.56 771
4111.16 867
4111.77 822
4112.37 836
4112.98 803
4113.58 804
4114.19 712
4114.79 827
4115.40 840
4116.00 670
4116.61 776
4117.21 772
4117.82 855
4118.42 808
4119.03 840
4119.63 837
4120.24 827
4120.84 891
4121.45 878
4122.05 863
4122.66 793
4123.26 901
4123.87 926
4124.47 846
4125.08 762
4125.69 806
4126.29 830
4126.90 707
4127.50 803
4128.11 741
4128.71 807
4129.32 752
4129.93 635
4130.53 761
4131.14 818
4131.74 949
4132.35 914
4132.96 849
4133.56 809
4134.17 809
4134.78 798
4135.38 815
4135.99 787
4136.60 879
4137.20 818
4137.81 896
4138.42 966
4139.02 903
4139.63 1010
4140.24 926
4140.84 928
4141.45 946
4142.06 938
4142.66 976
4143.27 1063
4143.88 990
4144.48 983
4145.09 963
4145.70 928
4146.31 1013
4146.91 1037
4147.52 1014
4148.13 960
4148.73 892
4149.34 808
4149.95 895
4150.56 950
4151.16 870
4151.77 787
4152.38 822
4152.99 877
4153.60 803
4154.20 875
4154.81 956
4155.42 882
4156.03 790
4156.63 894
4157.24 1041
4157.85 1078
4158.46 1116
4159.07 1034
4159.68 1076
4160.28 1078
4160.89 1083
4161.50 1028
4162.11 1108
4162.72 903
4163.33 907
4163.93 944
4164.54 969
4165.15 936
4165.76 1033
4166.37 1028
4166.98 1000
4167.59 978
4168.19 916
4168.80 932
4169.41 879
4170.02 946
4170.63 1072
4171.24 973
4171.85 943
4172.46 914
4173.07 841
4173.68 937
4174.29 886
4174.89 806
4175.50 832
4176.11 872
4176.72 964
4177.33 873
4177.94 896
4178.55 936
4179.16 940
4179.77 908
4180.38 959
4180.99 933
4181.60 914
4182.21 801
4182.82 875
4183.43 873
4184.04 940
4184.65 898
4185.26 931
4185.87 928
4186.48 851
4187.09 856
4187.70 838
4188.31 826
4188.92 844
4189.53 788
4190.14 888
4190.75 883
4191.36 1014
4191.97 939
4192.58 992
4193.19 835
4193.80 939
4194.42 889
4195.03 949
4195.64 963
4196.25 914
4196.86 932
4197.47 959
4198.08 938
4198.69 867
4199.30 845
4199.91 861
4200.53 913
4201.14 868
4201.75 893
4202.36 858
4202.97 966
4203.58 928
4204.19 856
4204.80 804
4205.42 899
4206.03 880
4206.64 894
4207.25 913
4207.86 888
4208.47 871
4209.09 840
4209.70 897
4210.31 861
4210.92 783
4211.53 840
4212.15 884
4212.76 856
4213.37 842
4213.98 743
4214.59 820
4215.21 867
4215.82 855
4216.43 891
4217.04 1030
4217.66 901
4218.27 987
4218.88 987
4219.49 1093
4220.11 1018
4220.72 969
4221.33 1082
4221.94 1092
4222.56 1058
4223.17 945
4223.78 1043
4224.40 1071
4225.01 1006
4225.62 1026
4226.23 1020
4226.85 985
4227.46 1027
4228.07 1045
4228.69 1063
4229.30 1063
4229.91 1105
4230.53 1200
4231.14 1283
4231.75 1439
4232.37 1485
4232.98 1622
4233.59 1755
4234.21 1856
4234.82 1856
4235.44 2056
4236.05 2259
4236.66 2379
4237.28 2127
4237.89 1815
4238.50 1571
4239.12 1433
4239.73 1281
4240.35 1107
4240.96 1114
4241.58 1058
4242.19 1036
4242.80 1080
4243.42 1143
4244.03 1095
4244.65 1056
4245.26 1021
4245.88 1057
4246.49 1114
4247.10 1066
4247.72 1251
4248.33 1167
4248.95 1070
4249.56 1124
4250.18 1138
4250.79 978
4251.41 1091
4252.02 993
4252.64 928
4253.25 926
4253.87 958
4254.48 918
4255.10 909
4255.71 946
4256.33 1021
4256.94 916
4257.56 920
4258.17 1037
4258.79 1017
4259.41 946
4260.02 934
4260.64 996
4261.25 930
4261.87 869
4262.48 908
4263.10 1060
4263.71 918
4264.33 956
4264.95 954
4265.56 1072
4266.18 1054
4266.79 1143
4267.41 991
4268.03 913
4268.64 1039
4269.26 903
4269.87 1016
4270.49 998
4271.11 1105
4271.72 1120
4272.34 1082
4272.96 1106
4273.57 1097
4274.19 1127
4274.81 1210
4275.42 1125
4276.04 1240
4276.66 1295
4277.27 1208
4277.89 1230
4278.51 1226
4279.12 1166
4279.74 1197
4280.36 1067
4280.97 1083
4281.59 1015
4282.21 1022
4282.83 927
4283.44 1014
4284.06 965
4284.68 913
4285.29 846
4285.91 902
4286.53 984
4287.15 950
4287.76 936
4288.38 886
4289.00 877
4289.62 964
4290.23 1059
4290.85 921
4291.47 832
4292.09 805
4292.71 950
4293.32 962
4293.94 924
4294.56 997
4295.18 957
4295.80 890
4296.41 888
4297.03 921
4297.65 851
4298.27 868
4298.89 1114
4299.50 1012
4300.12 981
4300.74 936
4301.36 926
4301.98 895
4302.60 971
4303.22 958
4303.83 867
4304.45 952
4305.07 1004
4305.69 940
4306.31 1008
4306.93 1037
4307.55 1006
4308.17 996
4308.79 978
4309.40 929
4310.02 961
4310.64 1001
4311.26 1037
4311.88 906
4312.50 940
4313.12 1021
4313.74 1087
4314.36 977
4314.98 1133
4315.60 1046
4316.22 1008
4316.84 969
4317.46 921
4318.08 1094
4318.70 1052
4319.32 1000
4319.94 1147
4320.56 1104
4321.18 1188
4321.80 1215
4322.42 1279
4323.04 1153
4323.66 1149
4324.28 1248
4324.90 1236
4325.52 1307
4326.14 1282
4326.76 1279
4327.38 1359
4328.00 1277
4328.62 1208
4329.24 1396
4329.86 1412
4330.48 1335
4331.10 1490
4331.72 1500
4332.34 1677
4332.96 1728
4333.58 1907
4334.20 2227
4334.82 2569
4335.45 3005
4336.07 3512
4336.69 3624
4337.31 3842
4337.93 3953
4338.55 4247
4339.17 4224
4339.79 4128
4340.41 3592
4341.04 3478
4341.66 3124
4342.28 2880
4342.90 2928
4343.52 2877
4344.14 3071
4344.76 3490
4345.39 3728
4346.01 4268
4346.63 4341
4347.25 4382
4347.87 4371
4348.50 4157
4349.12 3940
4349.74 3574
4350.36 3154
4350.98 2741
4351.61 2387
4352.23 2063
4352.85 1951
4353.47 1878
4354.09 1802
4354.72 1602
4355.34 1503
4355.96 1539
4356.58 1414
4357.21 1501
4357.83 1501
4358.45 1612
4359.07 1600
4359.70 1541
4360.32 1414
4360.94 1463
4361.56 1509
4362.19 1461
4362.81 1494
4363.43 1379
4364.06 1378
4364.68 1419
4365.30 1398
4365.93 1245
4366.55 1181
4367.17 1181
4367.80 1323
4368.42 1198
4369.04 1081
4369.67 1079
4370.29 1047
4370.91 1074
4371.54 1127
4372.16 954
4372.78 932
4373.41 956
4374.03 1013
4374.65 1086
4375.28 1081
4375.90 1143
4376.53 1071
4377.15 1192
4377.77 1106
4378.40 1048
4379.02 1093
4379.65 1101
4380.27 1185
4380.89 1108
4381.52 1097
4382.14 1035
4382.77 1115
4383.39 1100
4384.02 1060
4384.64 1074
4385.26 1082
4385.89 1038
4386.51 1092
4387.14 893
4387.76 965
4388.39 985
4389.01 932
4389.64 957
4390.26 892
4390.89 1012
4391.51 937
4392.14 912
4392.76 915
4393.39 922
4394.01 922
4394.64 924
4395.26 829
4395.89 987
4396.51 1022
4397.14 978
4397.76 971
4398.39 1018
4399.01 946
4399.64 933
4400.27 1042
4400.89 1176
4401.52 1051
4402.14 1045
4402.77 1131
4403.39 1091
4404.02 1093
4404.65 1051
4405.27 1003
4405.90 1082
4406.52 1072
4407.15 1004
4407.78 1186
4408.40 1042
4409.03 1023
4409.65 1033
4410.28 1064
4410.91 983
4411.53 1077
4412.16 1035
4412.79 962
4413.41 979
4414.04 1068
4414.67 1068
4415.29 1077
4415.92 1005
4416.55 951
4417.17 931
4417.80 917
4418.43 943
4419.05 958
4419.68 926
4420.31 929
4420.93 945
4421.56 901
4422.19 879
4422.82 879
4423.44 846
4424.07 905
4424.70 944
4425.32 969
4425.95 840
4426.58 827
4427.21 816
4427.83 935
4428.46 842
4429.09 862
4429.72 900
4430.35 892
4430.97 828
4431.60 870
4432.23 852
4432.86 893
4433.48 883
4434.11 951
4434.74 1024
4435.37 949
4436.00 1017
4436.62 976
4437.25 909
4437.88 962
4438.51 973
4439.14 991
4439.77 971
4440.39 935
4441.02 1017
4441.65 939
4442.28 932
4442.91 1010
4443.54 1024
4444.17 997
4444.79 1082
4445.42 1064
4446.05 1104
4446.68 1055
4447.31 1061
4447.94 1128
4448.57 1118
4449.20 1076
4449.83 1077
4450.46 1107
4451.08 1099
4451.71 1081
4452.34 1109
4452.97 1042
4453.60 1120
4454.23 1247
4454.86 1283
4455.49 1259
4456.12 1267
4456.75 1384
4457.38 1305
4458.01 1335
4458.64 1277
4459.27 997
4459.90 1100
4460.53 1087
4461.16 1035
4461.79 1052
4462.42 965
4463.05 989
4463.68 920
4464.31 952
4464.94 962
4465.57 896
4466.20 850
4466.83 944
4467.46 959
4468.09 903
4468.72 930
4469.35 887
4469.98 859
4470.61 815
4471.24 772
4471.87 858
4472.50 881
4473.13 848
4473.76 832
4474.40 810
4475.03 916
4475.66 998
4476.29 956
4476.92 872
4477.55 841
4478.18 805
4478.81 857
4479.44 873
4480.07 921
4480.71 1005
4481.34 1047
4481.97 972
4482.60 967
4483.23 852
4483.86 946
4484.49 899
4485.13 851
4485.76 939
4486.39 926
4487.02 1050
4487.65 1026
4488.28 938
4488.92 987
4489.55 1006
4490.18 917
4490.81 897
4491.44 951
4492.08 956
4492.71 992
4493.34 843
4493.97 947
4494.61 935
4495.24 1060
4495.87 1000
4496.50 977
4497.13 1004
4497.77 1061
4498.40 1087
4499.03 1257
4499.67 1432
4500.30 1519
4500.93 1578
4501.56 1672
4502.20 1689
4502.83 1684
4503.46 1486
4504.09 1395
4504.73 1327
4505.36 1297
4505.99 1250
4506.63 1168
4507.26 1132
4507.89 1007
4508.53 1095
4509.16 1092
4509.79 998
4510.43 999
4511.06 969
4511.69 1008
4512.33 939
4512.96 1076
4513.59 1022
4514.23 1113
4514.86 1030
4515.49 1017
4516.13 1053
4516.76 885
4517.40 827
4518.03 875
4518.66 884
4519.30 817
4519.93 788
4520.57 892
4521.20 925
4521.83 824
4522.47 832
4523.10 799
4523.74 841
4524.37 880
4525.01 775
4525.64 792
4526.27 796
4526.91 811
4527.54 850
4528.18 809
4528.81 779
4529.45 875
4530.08 1055
4530.72 973
4531.35 999
4531.99 900
4532.62 923
4533.26 1030
4533.89 996
4534.53 879
4535.16 911
4535.80 939
4536.43 800
4537.07 854
4537.70 851
4538.34 881
4538.97 909
4539.61 792
4540.24 746
4540.88 760
4541.52 737
4542.15 683
4542.79 691
4543.42 756
4544.06 821
4544.69 838
4545.33 812
4545.97 827
4546.60 754
4547.24 689
4547.87 761
4548.51 829
4549.15 792
4549.78 738
4550.42 789
4551.05 831
4551.69 715
4552.33 861
4552.96 853
4553.60 814
4554.24 860
4554.87 759
4555.51 834
4556.15 754
4556.78 857
4557.42 906
4558.06 737
4558.69 792
4559.33 933
4559.97 876
4560.60 827
4561.24 862
4561.88 760
4562.51 844
4563.15 889
4563.79 870
4564.43 825
4565.06 800
4565.70 859
4566.34 927
4566.97 858
4567.61 878
4568.25 871
4568.89 905
4569.52 771
4570.16 815
4570.80 792
4571.44 784
4572.07 848
4572.71 852
4573.35 797
4573.99 831
4574.63 867
4575.26 812
4575.90 831
4576.54 869
4577.18 801
4577.82 852
4578.45 760
4579.09 809
4579.73 827
4580.37 887
4581.01 854
4581.65 919
4582.28 898
4582.92 925
4583.56 1016
4584.20 926
4584.84 962
4585.48 1025
4586.12 1052
4586.75 971
4587.39 1058
4588.03 1158
4588.67 1258
4589.31 1470
4589.95 1398
4590.59 1638
4591.23 1663
4591.87 1855
4592.50 1852
4593.14 1693
4593.78 1698
4594.42 1700
4595.06 1468
4595.70 1328
4596.34 1079
4596.98 1028
4597.62 1057
4598.26 1093
4598.90 1063
4599.54 973
4600.18 1005
4600.82 1029
4601.46 970
4602.10 1025
4602.74 1122
4603.38 1124
4604.02 1159
4604.66 1092
4605.30 1048
4605.94 1061
4606.58 1127
4607.22 955
4607.86 959
4608.50 869
4609.14 915
4609.78 801
4610.42 913
4611.06 938
4611.70 921
4612.34 897
4612.98 958
4613.62 916
4614.26 941
4614.90 880
4615.54 832
4616.18 832
4616.82 932
4617.47 813
4618.11 796
4618.75 835
4619.39 806
4620.03 900
4620.67 881
4621.31 902
4621.95 859
4622.59 886
4623.23 896
4623.88 880
4624.52 830
4625.16 859
4625.80 889
4626.44 854
4627.08 803
4627.72 807
4628.37 879
4629.01 924
4629.65 883
4630.29 887
4630.93 872
4631.58 919
4632.22 951
4632.86 910
4633.50 923
4634.14 969
4634.79 1038
4635.43 919
4636.07 897
4636.71 782
4637.35 967
4638.00 1024
4638.64 948
4639.28 871
4639.92 837
4640.57 895
4641.21 914
4641.85 1007
4642.49 979
4643.14 846
4643.78 936
4644.42 910
4645.06 927
4645.71 815
4646.35 804
4646.99 849
4647.64 825
4648.28 800
4648.92 822
4649.56 783
4650.21 785
4650.85 853
4651.49 761
4652.14 689
4652.78 814
4653.42 796
4654.07 829
4654.71 788
4655.35 828
4656.00 836
4656.64 873
4657.29 855
4657.93 806
4658.57 789
4659.22 878
4659.86 814
4660.50 830
4661.15 807
4661.79 742
4662.44 769
4663.08 783
4663.72 730
4664.37 736
4665.01 796
4665.66 784
4666.30 750
4666.95 744
4667.59 715
4668.23 693
4668.88 738
4669.52 741
4670.17 666
4670.81 673
4671.46 688
4672.10 762
4672.75 723
4673.39 751
4674.04 729
4674.68 788
4675.32 710
4675.97 724
4676.61 657
4677.26 733
4677.90 723
4678.55 675
4679.20 680
4679.84 743
4680.49 848
4681.13 765
4681.78 870
4682.42 915
4683.07 784
4683.71 741
4684.36 790
4685.00 778
4685.65 816
4686.29 802
4686.94 771
4687.59 860
4688.23 821
4688.88 827
4689.52 870
4690.17 790
4690.82 782
4691.46 816
4692.11 790
4692.75 836
4693.40 893
4694.05 848
4694.69 841
4695.34 956
4695.98 955
4696.63 1116
4697.28 1193
4697.92 1260
4698.57 1365
4699.22 1449
4699.86 1566
4700.51 1544
4701.16 1460
4701.80 1307
4702.45 1280
4703.10 1349
4703.74 1192
4704.39 1034
4705.04 961
4705.68 944
4706.33 932
4706.98 901
4707.63 959
4708.27 1068
4708.92 1090
4709.57 1036
4710.21 1080
4710.86 1083
4711.51 948
4712.16 938
4712.80 1007
4713.45 996
4714.10 1094
4714.75 1074
4715.39 1049
4716.04 910
4716.69 951
4717.34 954
4717.99 1200
4718.63 1039
4719.28 934
4719.93 925
4720.58 979
4721.22 961
4721.87 981
4722.52 975
4723.17 931
4723.82 943
4724.47 1006
4725.11 1063
4725.76 1062
4726.41 1134
4727.06 1234
4727.71 1296
4728.36 1237
4729.00 1111
4729.65 1107
4730.30 1077
4730.95 1026
4731.60 1087
4732.25 1029
4732.90 928
4733.55 922
4734.19 915
4734.84 942
4735.49 861
4736.14 919
4736.79 881
4737.44 906
4738.09 932
4738.74 924
4739.39 919
4740.04 927
4740.69 926
4741.34 902
4741.99 857
4742.64 850
4743.28 956
4743.93 1042
4744.58 1017
4745.23 911
4745.88 932
4746.53 914
4747.18 1053
4747.83 1026
4748.48 1017
4749.13 976
4749.78 1155
4750.43 1079
4751.08 1043
4751.73 1017
4752.38 1037
4753.03 1022
4753.68 1064
4754.33 999
4754.98 1001
4755.63 1075
4756.29 1083
4756.94 994
4757.59 892
4758.24 999
4758.89 988
4759.54 946
4760.19 957
4760.84 931
4761.49 838
4762.14 826
4762.79 881
4763.44 858
4764.09 719
4764.74 874
4765.40 972
4766.05 973
4766.70 974
4767.35 1072
4768.00 971
4768.65 951
4769.30 869
4769.95 896
4770.61 947
4771.26 812
4771.91 839
4772.56 784
4773.21 739
4773.86 768
4774.52 729
4775.17 741
4775.82 783
4776.47 728
4777.12 775
4777.77 808
4778.43 765
4779.08 798
4779.73 808
4780.38 854
4781.04 888
4781.69 951
4782.34 930
4782.99 852
4783.64 918
4784.30 887
4784.95 878
4785.60 890
4786.25 857
4786.91 792
4787.56 775
4788.21 762
4788.86 819
4789.52 882
4790.17 810
4790.82 803
4791.48 843
4792.13 839
4792.78 791
4793.43 822
4794.09 875
4794.74 801
4795.39 741
4796.05 836
4796.70 825
4797.35 784
4798.01 781
4798.66 838
4799.31 869
4799.97 871
4800.62 853
4801.27 856
4801.93 855
4802.58 871
4803.23 797
4803.89 836
4804.54 819
4805.20 813
4805.85 924
4806.50 898
4807.16 895
4807.81 847
4808.47 950
4809.12 977
4809.77 943
4810.43 899
4811.08 891
4811.74 922
4812.39 867
4813.04 889
4813.70 941
4814.35 1034
4815.01 999
4815.66 962
4816.32 893
4816.97 966
4817.63 1021
4818.28 983
4818.94 922
4819.59 1004
4820.24 1070
4820.90 1029
4821.55 954
4822.21 1081
4822.86 1166
4823.52 1183
4824.17 1117
4824.83 1172
4825.49 1204
4826.14 1185
4826.80 1191
4827.45 1251
4828.11 1235
4828.76 1206
4829.42 1238
4830.07 1340
4830.73 1253
4831.38 1258
4832.04 1315
4832.69 1304
4833.35 1427
4834.01 1331
4834.66 1368
4835.32 1475
4835.97 1560
4836.63 1564
4837.29 1570
4837.94 1499
4838.60 1568
4839.25 1660
4839.91 1627
4840.57 1675
4841.22 1716
4841.88 1731
4842.54 1626
4843.19 1690
4843.85 1733
4844.50 1742
4845.16 1958
4845.82 1838
4846.47 2142
4847.13 2285
4847.79 2502
4848.44 2571
4849.10 2735
4849.76 3017
4850.41 3165
4851.07 3242
4851.73 3270
4852.39 3177
4853.04 3130
4853.70 2937
4854.36 2631
4855.01 2655
4855.67 2880
4856.33 2894
4856.99 2944
4857.64 3049
4858.30 3389
4858.96 3355
4859.62 3264
4860.27 3143
4860.93 3170
4861.59 3076
4862.25 2810
4862.90 2620
4863.56 2523
4864.22 2701
4864.88 2720
4865.53 2647
4866.19 2389
4866.85 2657
4867.51 2625
4868.17 2553
4868.83 2461
4869.48 2541
4870.14 2442
4870.80 2418
4871.46 2325
4872.12 2233
4872.77 2131
4873.43 2221
4874.09 2078
4874.75 2006
4875.41 1816
4876.07 2084
4876.73 2142
4877.38 2249
4878.04 2435
4878.70 2429
4879.36 2287
4880.02 2353
4880.68 2386
4881.34 2352
4882.00 2214
4882.66 1821
4883.31 1775
4883.97 1686
4884.63 1622
4885.29 1627
4885.95 1616
4886.61 1636
4887.27 1742
4887.93 1704
4888.59 1570
4889.25 1723
4889.91 1832
4890.57 1886
4891.23 1970
4891.89 1906
4892.55 1797
4893.21 1698
4893.87 1610
4894.53 1588
4895.19 1543
4895.85 1695
4896.51 1439
4897.17 1434
4897.83 1367
4898.49 1372
4899.15 1433
4899.81 1438
4900.47 1483
4901.13 1477
4901.79 1342
4902.45 1370
4903.11 1337
4903.77 1328
4904.43 1319
4905.09 1234
4905.75 1195
4906.41 1161
4907.07 1211
4907.73 1279
4908.39 1200
4909.05 1154
4909.72 1159
4910.38 1069
4911.04 1203
4911.70 1180
4912.36 1114
4913.02 1133
4913.68 1077
4914.34 1060
4915.00 1098
4915.67 1093
4916.33 1024
4916.99 991
4917.65 1012
4918.31 979
4918.97 984
4919.63 966
4920.30 947
4920.96 1028
4921.62 1036
4922.28 1068
4922.94 1041
4923.60 1091
4924.27 985
4924.93 1123
4925.59 1036
4926.25 1020
4926.91 1001
4927.58 1004
4928.24 978
4928.90 996
4929.56 1013
4930.22 1019
4930.89 1042
4931.55 1053
4932.21 1037
4932.87 975
4933.54 971
4934.20 950
4934.86 1023
4935.52 935
4936.19 865
4936.85 981
4937.51 964
4938.18 935
4938.84 912
4939.50 849
4940.16 919
4940.83 1024
4941.49 952
4942.15 843
4942.82 921
4943.48 888
4944.14 884
4944.81 952
4945.47 817
4946.13 792
4946.80 865
4947.46 956
4948.12 919
4948.79 857
4949.45 1003
4950.11 910
4950.78 962
4951.44 851
4952.10 921
4952.77 880
4953.43 940
4954.10 897
4954.76 926
4955.42 891
4956.09 881
4956.75 853
4957.42 939
4958.08 1035
4958.74 891
4959.41 896
4960.07 939
4960.74 951
4961.40 988
4962.07 1087
4962.73 1050
4963.39 1195
4964.06 1307
4964.72 1380
4965.39 1179
4966.05 1208
4966.72 1236
4967.38 1085
4968.05 1079
4968.71 1094
4969.38 1067
4970.04 975
4970.71 930
4971.37 876
4972.04 929
4972.70 844
4973.37 1009
4974.03 906
4974.70 912
4975.36 1046
4976.03 1045
4976.69 1098
4977.36 1119
4978.02 1043
4978.69 1025
4979.36 1084
4980.02 1188
4980.69 1163
4981.35 1031
4982.02 945
4982.68 1010
4983.35 933
4984.02 842
4984.68 899
4985.35 940
4986.01 976
4986.68 933
4987.35 933
4988.01 1035
4988.68 995
4989.34 1018
4990.01 979
4990.68 1053
4991.34 980
4992.01 986
4992.68 916
4993.34 902
4994.01 756
4994.68 788
4995.34 847
4996.01 812
4996.68 807
4997.34 852
4998.01 827
4998.68 751
4999.34 793
5000.01 797
5000.68 772
5001.34 737
5002.01 800
5002.68 748
5003.35 802
5004.01 881
5004.68 865
5005.35 854
5006.01 780
5006.68 753
5007.35 737
5008.02 776
5008.68 797
5009.35 726
5010.02 824
5010.69 737
5011.36 757
5012.02 738
5012.69 800
5013.36 843
5014.03 869
5014.69 825
5015.36 829
5016.03 805
5016.70 776
5017.37 859
5018.03 822
5018.70 782
5019.37 796
5020.04 825
5020.71 830
5021.38 707
5022.04 789
5022.71 850
5023.38 845
5024.05 803
5024.72 865
5025.39 801
5026.06 812
5026.72 849
5027.39 775
5028.06 760
5028.73 734
5029.40 768
5030.07 794
5030.74 694
5031.41 685
5032.08 747
5032.75 708
5033.41 766
5034.08 783
5034.75 793
5035.42 821
5036.09 738
5036.76 758
5037.43 766
5038.10 787
5038.77 762
5039.44 674
5040.11 712
5040.78 752
5041.45 724
5042.12 746
5042.79 663
5043.46 710
5044.13 739
5044.80 667
5045.47 769
5046.14 773
5046.81 772
5047.48 742
5048.15 673
5048.82 723
5049.49 680
5050.16 673
5050.83 717
5051.50 752
5052.17 735
5052.84 718
5053.51 710
5054.18 655
5054.85 699
5055.52 717
5056.19 766
5056.86 782
5057.53 683
5058.21 719
5058.88 788
5059.55 774
5060.22 784
5060.89 694
5061.56 777
5062.23 777
5062.90 643
5063.57 751
5064.24 712
5064.92 792
5065.59 831
5066.26 823
5066.93 881
5067.60 794
5068.27 709
5068.94 734
5069.62 638
5070.29 745
5070.96 806
5071.63 762
5072.30 777
5072.97 739
5073.65 806
5074.32 814
5074.99 854
5075.66 833
5076.33 878
5077.01 953
5077.68 959
5078.35 996
5079.02 1055
5079.70 1069
5080.37 1013
5081.04 1009
5081.71 857
5082.38 892
5083.06 837
5083.73 810
5084.40 873
5085.07 870
5085.75 759
5086.42 790
5087.09 826
5087.77 835
5088.44 838
5089.11 918
5089.78 898
5090.46 873
5091.13 859
5091.80 872
5092.48 930
5093.15 820
5093.82 837
5094.50 831
5095.17 904
5095.84 875
5096.52 854
5097.19 708
5097.86 766
5098.54 711
5099.21 770
5099.88 732
5100.56 736
5101.23 867
5101.90 916
5102.58 883
5103.25 865
5103.93 957
5104.60 969
5105.27 1000
5105.95 939
5106.62 845
5107.30 881
5107.97 774
5108.64 778
5109.32 892
5109.99 841
5110.67 699
5111.34 645
5112.02 733
5112.69 805
5113.36 828
5114.04 869
5114.71 854
5115.39 955
5116.06 850
5116.74 744
5117.41 778
5118.09 858
5118.76 980
5119.44 841
5120.11 841
5120.79 922
5121.46 886
5122.14 829
5122.81 903
5123.49 889
5124.16 827
5124.84 811
5125.51 854
5126.19 819
5126.86 809
5127.54 739
5128.21 789
5128.89 913
5129.57 854
5130.24 879
5130.92 876
5131.59 990
5132.27 986
5132.94 1045
5133.62 1004
5134.30 895
5134.97 878
5135.65 761
5136.32 762
5137.00 921
5137.68 829
5138.35 805
5139.03 742
5139.70 803
5140.38 880
5141.06 788
5141.73 723
5142.41 823
5143.09 764
5143.76 669
5144.44 694
5145.12 752
5145.79 684
5146.47 638
5147.15 687
5147.82 659
5148.50 683
5149.18 690
5149.85 683
5150.53 678
5151.21 639
5151.88 648
5152.56 728
5153.24 781
5153.92 774
5154.59 686
5155.27 632
5155.95 650
5156.62 674
5157.30 722
5157.98 666
5158.66 553
5159.33 614
5160.01 680
5160.69 676
5161.37 701
5162.04 754
5162.72 720
5163.40 814
5164.08 749
5164.76 732
5165.43 722
5166.11 780
5166.79 708
5167.47 688
5168.15 745
5168.82 687
5169.50 713
5170.18 678
5170.86 744
5171.54 698
5172.22 590
5172.89 706
5173.57 615
5174.25 642
5174.93 767
5175.61 700
5176.29 697
5176.97 689
5177.64 762
5178.32 798
5179.00 690
5179.68 807
5180.36 768
5181.04 783
5181.72 810
5182.40 776
5183.08 722
5183.75 738
5184.43 765
5185.11 780
5185.79 722
5186.47 692
5187.15 673
5187.83 715
5188.51 752
5189.19 642
5189.87 647
5190.55 679
5191.23 676
5191.91 659
5192.59 716
5193.27 774
5193.95 779
5194.63 697
5195.31 691
5195.99 695
5196.67 756
5197.35 651
5198.03 659
5198.71 734
5199.39 681
5200.07 834
5200.75 765
5201.43 718
5202.11 818
5202.79 786
5203.47 795
5204.15 847
5204.83 866
5205.51 828
5206.19 804
5206.87 869
5207.55 779
5208.23 815
5208.91 832
5209.59 910
5210.27 834
5210.96 893
5211.64 925
5212.32 818
5213.00 790
5213.68 763
5214.36 758
5215.04 846
5215.72 827
5216.40 942
5217.09 1010
5217.77 1006
5218.45 946
5219.13 989
5219.81 1018
5220.49 955
5221.17 1028
5221.86 893
5222.54 922
5223.22 961
5223.90 929
5224.58 843
5225.27 820
5225.95 918
5226.63 814
5227.31 765
5227.99 822
5228.67 889
5229.36 897
5230.04 763
5230.72 738
5231.40 717
5232.09 800
5232.77 785
5233.45 765
5234.13 904
5234.82 869
5235.50 907
5236.18 941
5236.86 946
5237.55 909
5238.23 801
5238.91 914
5239.59 963
5240.28 998
5240.96 907
5241.64 895
5242.33 1000
5243.01 896
5243.69 919
5244.37 930
5245.06 870
5245.74 912
5246.42 742
5247.11 840
5247.79 868
5248.47 847
5249.16 1001
5249.84 953
5250.52 977
5251.21 1098
5251.89 1175
5252.58 1163
5253.26 1029
5253.94 923
5254.63 818
5255.31 881
5255.99 926
5256.68 952
5257.36 877
5258.05 868
5258.73 891
5259.41 866
5260.10 809
5260.78 836
5261.47 931
5262.15 892
5262.84 933
5263.52 892
5264.20 985
5264.89 1013
5265.57 827
5266.26 798
5266.94 822
5267.63 847
5268.31 839
5269.00 790
5269.68 760
5270.37 812
5271.05 822
5271.73 821
5272.42 809
5273.10 887
5273.79 796
5274.47 809
5275.16 765
5275.85 783
5276.53 874
5277.22 797
5277.90 764
5278.59 813
5279.27 880
5279.96 883
5280.64 881
5281.33 823
5282.01 884
5282.70 901
5283.38 917
5284.07 819
5284.76 732
5285.44 735
5286.13 845
5286.81 780
5287.50 765
5288.19 780
5288.87 730
5289.56 685
5290.24 616
5290.93 669
5291.62 709
5292.30 745
5292.99 728
5293.67 701
5294.36 793
5295.05 814
5295.73 798
5296.42 709
5297.11 818
5297.79 806
5298.48 786
5299.17 802
5299.85 845
5300.54 879
5301.23 997
5301.91 884
5302.60 957
5303.29 1109
5303.97 875
5304.66 988
5305.35 1027
5306.04 940
5306.72 870
5307.41 879
5308.10 898
5308.78 984
5309.47 1021
5310.16 1028
5310.85 1112
5311.53 1095
5312.22 1146
5312.91 1106
5313.60 1132
5314.28 1119
5314.97 1063
5315.66 938
5316.35 916
5317.04 917
5317.72 946
5318.41 1113
5319.10 1045
5319.79 1208
5320.48 1208
5321.16 1074
5321.85 1117
5322.54 1081
5323.23 1026
5323.92 967
5324.60 857
5325.29 898
5325.98 852
5326.67 800
5327.36 827
5328.05 733
5328.74 787
5329.42 726
5330.11 733
5330.80 690
5331.49 714
5332.18 771
5332.87 711
5333.56 756
5334.25 740
5334.93 721
5335.62 685
5336.31 748
5337.00 794
5337.69 797
5338.38 784
5339.07 747
5339.76 763
5340.45 736
5341.14 755
5341.83 773
5342.52 726
5343.21 839
5343.90 805
5344.58 832
5345.27 770
5345.96 751
5346.65 820
5347.34 802
5348.03 801
5348.72 772
5349.41 790
5350.10 833
5350.79 769
5351.48 856
5352.17 870
5352.86 861
5353.55 840
5354.24 739
5354.93 697
5355.62 765
5356.31 686
5357.01 736
5357.70 754
5358.39 740
5359.08 754
5359.77 734
5360.46 678
5361.15 657
5361.84 718
5362.53 715
5363.22 674
5363.91 813
5364.60 693
5365.29 674
5365.98 736
5366.68 777
5367.37 707
5368.06 699
5368.75 697
5369.44 767
5370.13 645
5370.82 669
5371.51 689
5372.21 642
5372.90 686
5373.59 627
5374.28 628
5374.97 676
5375.66 664
5376.35 667
5377.05 630
5377.74 581
5378.43 613
5379.12 682
5379.81 702
5380.51 636
5381.20 612
5381.89 652
5382.58 725
5383.27 708
5383.97 674
5384.66 563
5385.35 589
5386.04 666
5386.73 660
5387.43 651
5388.12 667
5388.81 673
5389.50 720
5390.20 695
5390.89 680
5391.58 752
5392.28 761
5392.97 708
5393.66 671
5394.35 622
5395.05 631
5395.74 730
5396.43 751
5397.13 679
5397.82 687
5398.51 657
5399.20 691
5399.90 628
5400.59 646
5401.28 679
5401.98 638
5402.67 612
5403.36 675
5404.06 650
5404.75 678
5405.44 698
5406.14 713
5406.83 670
5407.53 636
5408.22 651
5408.91 722
5409.61 794
5410.30 794
5410.99 712
5411.69 720
5412.38 757
5413.08 725
5413.77 681
5414.46 700
5415.16 696
5415.85 737
5416.55 728
5417.24 680
5417.94 658
5418.63 678
5419.32 664
5420.02 699
5420.71 719
5421.41 692
5422.10 729
5422.80 686
5423.49 711
5424.19 756
5424.88 722
5425.58 698
5426.27 710
5426.97 672
5427.66 669
5428.36 701
5429.05 711
5429.75 755
5430.44 748
5431.14 750
5431.83 814
5432.53 800
5433.22 757
5433.92 725
5434.61 884
5435.31 747
5436.00 821
5436.70 815
5437.40 935
5438.09 977
5438.79 1014
5439.48 904
5440.18 838
5440.87 782
5441.57 818
5442.27 847
5442.96 862
5443.66 819
5444.35 801
5445.05 924
5445.75 937
5446.44 1046
5447.14 983
5447.83 990
5448.53 1080
5449.23 990
5449.92 959
5450.62 995
5451.32 995
5452.01 954
5452.71 941
5453.41 900
5454.10 878
5454.80 857
5455.50 916
5456.19 799
5456.89 875
5457.59 903
5458.28 869
5458.98 853
5459.68 940
5460.37 963
5461.07 942
5461.77 990
5462.47 942
5463.16 977
5463.86 1036
5464.56 958
5465.25 934
5465.95 1004
5466.65 968
5467.35 977
5468.04 1007
5468.74 1042
5469.44 910
5470.14 985
5470.84 1135
5471.53 1102
5472.23 1070
5472.93 1087
5473.63 1115
5474.32 1114
5475.02 1202
5475.72 1151
5476.42 1220
5477.12 1366
5477.82 1619
5478.51 1784
5479.21 1835
5479.91 2029
5480.61 2093
5481.31 2085
5482.01 2205
5482.70 2145
5483.40 1874
5484.10 1745
5484.80 1570
5485.50 1449
5486.20 1282
5486.90 1396
5487.59 1320
5488.29 1255
5488.99 1305
5489.69 1318
5490.39 1273
5491.09 1297
5491.79 1298
5492.49 1333
5493.19 1390
5493.89 1608
5494.58 1658
5495.28 1637
5495.98 1717
5496.68 1748
5497.38 1937
5498.08 2139
5498.78 2592
5499.48 2984
5500.18 3116
5500.88 3302
5501.58 3460
5502.28 3438
5502.98 3287
5503.68 3047
5504.38 2683
5505.08 2225
5505.78 1908
5506.48 1767
5507.18 1427
5507.88 1386
5508.58 1159
5509.28 1252
5509.98 1180
5510.68 1328
5511.38 1334
5512.08 1243
5512.78 1302
5513.48 1333
5514.18 1351
5514.88 1296
5515.58 1216
5516.28 1291
5516.98 1205
5517.68 1150
5518.39 1152
5519.09 1072
5519.79 1116
5520.49 1073
5521.19 1071
5521.89 1061
5522.59 987
5523.29 967
5523.99 897
5524.69 962
5525.40 1039
5526.10 1081
5526.80 1114
5527.50 1101
5528.20 1042
5528.90 1109
5529.60 1101
5530.31 1103
5531.01 1079
5531.71 1001
5532.41 1012
5533.11 928
5533.81 932
5534.52 979
5535.22 856
5535.92 946
5536.62 889
5537.32 808
5538.02 845
5538.73 895
5539.43 831
5540.13 870
5540.83 884
5541.54 908
5542.24 865
5542.94 872
5543.64 829
5544.34 815
5545.05 843
5545.75 921
5546.45 925
5547.15 871
5547.86 810
5548.56 845
5549.26 789
5549.97 886
5550.67 866
5551.37 875
5552.07 859
5552.78 795
5553.48 825
5554.18 803
5554.89 703
5555.59 735
5556.29 769
5557.00 670
5557.70 670
5558.40 730
5559.11 842
5559.81 806
5560.51 726
5561.22 736
5561.92 798
5562.62 877
5563.33 845
5564.03 767
5564.73 848
5565.44 786
5566.14 790
5566.85 828
5567.55 796
5568.25 779
5568.96 755
5569.66 799
5570.37 714
5571.07 726
5571.77 720
5572.48 675
5573.18 823
5573.89 765
5574.59 769
5575.29 801
5576.00 790
5576.70 837
5577.41 800
5578.11 748
5578.82 660
5579.52 664
5580.23 721
5580.93 730
5581.64 732
5582.34 784
5583.05 740
5583.75 743
5584.46 687
5585.16 737
5585.87 754
5586.57 760
5587.28 791
5587.98 700
5588.69 765
5589.39 797
5590.10 751
5590.80 671
5591.51 645
5592.21 649
5592.92 765
5593.62 788
5594.33 781
5595.04 788
5595.74 824
5596.45 814
5597.15 871
5597.86 835
5598.56 863
5599.27 741
5599.98 707
5600.68 749
5601.39 784
5602.09 718
5602.80 686
5603.51 702
5604.21 779
5604.92 747
5605.62 733
5606.33 711
5607.04 705
5607.74 647
5608.45 729
5609.16 729
5609.86 790
5610.57 712
5611.28 831
5611.98 727
5612.69 747
5613.40 745
5614.10 690
5614.81 750
5615.52 763
5616.22 797
5616.93 759
5617.64 827
5618.35 772
5619.05 837
5619.76 762
5620.47 832
5621.17 758
5621.88 765
5622.59 805
5623.30 779
5624.00 764
5624.71 754
5625.42 793
5626.13 802
5626.83 819
5627.54 828
5628.25 927
5628.96 915
5629.67 900
5630.37 845
5631.08 793
5631.79 748
5632.50 788
5633.21 808
5633.91 805
5634.62 848
5635.33 867
5636.04 851
5636.75 852
5637.45 865
5638.16 889
5638.87 874
5639.58 855
5640.29 816
5641.00 895
5641.70 885
5642.41 851
5643.12 881
5643.83 857
5644.54 883
5645.25 762
5645.96 754
5646.67 885
5647.38 817
5648.08 812
5648.79 954
5649.50 783
5650.21 736
5650.92 821
5651.63 818
5652.34 828
5653.05 896
5653.76 890
5654.47 959
5655.18 1045
5655.89 1130
5656.60 1188
5657.30 1185
5658.01 1322
5658.72 1410
5659.43 1255
5660.14 1282
5660.85 1242
5661.56 1056
5662.27 1006
5662.98 957
5663.69 896
5664.40 869
5665.11 804
5665.82 893
5666.53 808
5667.24 676
5667.95 737
5668.66 754
5669.37 815
5670.08 875
5670.79 851
5671.50 788
5672.22 783
5672.93 711
5673.64 725
5674.35 783
5675.06 741
5675.77 703
5676.48 722
5677.19 696
5677.90 704
5678.61 797
5679.32 762
5680.03 660
5680.74 604
5681.46 720
5682.17 722
5682.88 736
5683.59 750
5684.30 736
5685.01 719
5685.72 757
5686.43 690
5687.15 769
5687.86 706
5688.57 696
5689.28 706
5689.99 742
5690.70 766
5691.42 746
5692.13 681
5692.84 771
5693.55 720
5694.26 699
5694.97 725
5695.69 698
5696.40 654
5697.11 721
5697.82 643
5698.53 731
5699.25 653
5699.96 685
5700.67 674
5701.38 681
5702.10 664
5702.81 656
5703.52 646
5704.23 718
5704.95 691
5705.66 734
5706.37 639
5707.08 660
5707.80 625
5708.51 658
5709.22 721
5709.93 702
5710.65 561
5711.36 704
5712.07 654
5712.79 653
5713.50 679
5714.21 726
5714.93 625
5715.64 646
5716.35 668
5717.07 621
5717.78 645
5718.49 635
5719.21 673
5719.92 642
5720.63 621
5721.35 668
5722.06 632
5722.77 634
5723.49 667
5724.20 650
5724.92 737
5725.63 746
5726.34 714
5727.06 699
5727.77 691
5728.48 713
5729.20 643
5729.91 679
5730.63 707
5731.34 718
5732.06 627
5732.77 633
5733.48 610
5734.20 693
5734.91 718
5735.63 638
5736.34 666
5737.06 657
5737.77 593
5738.49 641
5739.20 608
5739.91 604
5740.63 600
5741.34 630
5742.06 653
5742.77 537
5743.49 547
5744.20 600
5744.92 582
5745.63 622
5746.35 645
5747.06 648
5747.78 602
5748.49 602
5749.21 572
5749.93 620
5750.64 567
5751.36 613
5752.07 627
5752.79 615
5753.50 560
5754.22 608
5754.93 627
5755.65 658
5756.37 604
5757.08 654
5757.80 643
5758.51 609
5759.23 615
5759.95 647
5760.66 651
5761.38 609
5762.09 581
5762.81 549
5763.53 626
5764.24 573
5764.96 609
5765.67 579
5766.39 600
5767.11 655
5767.82 581
5768.54 664
5769.26 606
5769.97 619
5770.69 575
5771.41 636
5772.12 671
5772.84 622
5773.56 649
5774.27 697
5774.99 720
5775.71 644
5776.42 627
5777.14 612
5777.86 567
5778.58 578
5779.29 632
5780.01 692
5780.73 659
5781.45 647
5782.16 703
5782.88 647
5783.60 623
5784.31 657
5785.03 629
5785.75 727
5786.47 710
5787.19 670
5787.90 603
5788.62 638
5789.34 570
5790.06 641
5790.77 700
5791.49 772
5792.21 723
5792.93 773
5793.65 779
5794.36 811
5795.08 812
5795.80 667
5796.52 703
5797.24 783
5797.96 807
5798.67 790
5799.39 918
5800.11 1051
5800.83 1191
5801.55 1351
5802.27 1400
5802.99 1393
5803.70 1442
5804.42 1434
5805.14 1354
5805.86 1141
5806.58 1113
5807.30 1001
5808.02 946
5808.74 814
5809.46 762
5810.17 764
5810.89 743
5811.61 744
5812.33 770
5813.05 850
5813.77 740
5814.49 731
5815.21 772
5815.93 859
5816.65 794
5817.37 832
5818.09 776
5818.81 859
5819.53 818
5820.25 833
5820.97 832
5821.69 742
5822.41 871
5823.13 848
5823.85 812
5824.57 786
5825.29 705
5826.01 704
5826.73 734
5827.45 722
5828.17 806
5828.89 741
5829.61 774
5830.33 755
5831.05 818
5831.77 743
5832.49 741
5833.21 749
5833.93 782
5834.65 758
5835.37 778
5836.09 767
5836.81 661
5837.53 657
5838.25 583
5838.97 687
5839.70 720
5840.42 713
5841.14 772
5841.86 766
5842.58 765
5843.30 708
5844.02 754
5844.74 799
5845.46 766
5846.19 797
5846.91 800
5847.63 918
5848.35 945
5849.07 810
5849.79 776
5850.51 848
5851.24 825
5851.96 755
5852.68 730
5853.40 731
5854.12 735
5854.85 754
5855.57 789
5856.29 697
5857.01 760
5857.73 731
5858.46 722
5859.18 734
5859.90 678
5860.62 793
5861.34 739
5862.07 841
5862.79 815
5863.51 724
5864.23 735
5864.96 724
5865.68 746
5866.40 777
5867.12 764
5867.85 857
5868.57 910
5869.29 857
5870.01 875
5870.74 875
5871.46 898
5872.18 916
5872.91 864
5873.63 875
5874.35 833
5875.08 758
5875.80 795
5876.52 743
5877.25 782
5877.97 808
5878.69 771
5879.42 865
5880.14 789
5880.86 833
5881.59 744
5882.31 832
5883.03 823
5883.76 817
5884.48 787
5885.20 829
5885.93 821
5886.65 775
5887.38 752
5888.10 808
5888.82 801
5889.55 773
5890.27 761
5891.00 778
5891.72 763
5892.44 763
5893.17 801
5893.89 749
5894.62 727
5895.34 764
5896.07 808
5896.79 796
5897.51 790
5898.24 821
5898.96 767
5899.69 786
5900.41 796
5901.14 757
5901.86 763
5902.59 820
5903.31 833
5904.04 782
5904.76 781
5905.49 805
5906.21 825
5906.94 837
5907.66 889
5908.39 868
5909.11 789
5909.84 793
5910.56 792
5911.29 798
5912.01 798
5912.74 817
5913.46 807
5914.19 807
5914.92 808
5915.64 829
5916.37 813
5917.09 875
5917.82 839
5918.54 795
5919.27 831
5920.00 928
5920.72 859
5921.45 922
5922.17 925
5922.90 930
5923.63 936
5924.35 1001
5925.08 1016
5925.80 972
5926.53 922
5927.26 913
5927.98 1033
5928.71 1011
5929.44 1024
5930.16 1075
5930.89 1034
5931.62 952
5932.34 971
5933.07 1065
5933.80 1192
5934.52 1107
5935.25 1114
5935.98 1193
5936.70 1213
5937.43 1229
5938.16 1215
5938.88 1206
5939.61 1309
5940.34 1387
5941.07 1298
5941.79 1228
5942.52 1212
5943.25 1321
5943.97 1369
5944.70 1445
5945.43 1473
5946.16 1577
5946.88 1605
5947.61 1595
5948.34 1670
5949.07 1650
5949.80 1653
5950.52 1985
5951.25 2205
5951.98 2312
5952.71 2336
5953.43 2464
5954.16 2245
5954.89 2132
5955.62 2191
5956.35 2108
5957.07 1970
5957.80 2001
5958.53 2098
5959.26 2010
5959.99 2170
5960.72 2151
5961.44 2156
5962.17 2266
5962.90 2411
5963.63 2659
5964.36 2742
5965.09 3098
5965.82 3606
5966.54 4071
5967.27 4245
5968.00 4347
5968.73 4198
5969.46 3842
5970.19 3391
5970.92 3358
5971.65 3125
5972.38 2771
5973.11 2608
5973.83 2585
5974.56 2679
5975.29 2436
5976.02 2467
5976.75 2518
5977.48 2657
5978.21 2793
5978.94 2919
5979.67 2841
5980.40 2867
5981.13 2879
5981.86 2891
5982.59 3012
5983.32 3104
5984.05 3102
5984.78 3113
5985.51 3028
5986.24 2947
5986.97 2969
5987.70 2967
5988.43 3008
5989.16 2991
5989.89 2853
5990.62 2840
5991.35 2800
5992.08 2806
5992.81 2915
5993.54 2908
5994.27 2993
5995.00 2930
5995.73 3088
5996.46 3346
5997.19 3366
5997.92 3463
5998.65 3477
5999.38 3384
6000.11 3304
6000.85 3351
6001.58 3267
6002.31 3345
6003.04 3265
6003.77 3118
6004.50 3133
6005.23 3162
6005.96 3334
6006.69 3372
6007.43 3493
6008.16 4014
6008.89 4424
6009.62 5062
6010.35 6045
6011.08 7188
6011.81 8639
6012.54 9920
6013.28 10930
6014.01 11651
6014.74 11985
6015.47 12096
6016.20 11562
6016.94 10627
6017.67 9170
6018.40 7900
6019.13 6813
6019.86 5729
6020.59 4813
6021.33 4152
6022.06 3576
6022.79 3091
6023.52 2804
6024.26 2672
6024.99 2539
6025.72 2379
6026.45 2319
6027.19 2229
6027.92 2315
6028.65 2329
6029.38 2229
6030.12 2210
6030.85 2195
6031.58 2179
6032.31 2167
6033.05 2066
6033.78 2082
6034.51 2029
6035.25 2087
6035.98 2065
6036.71 2154
6037.44 2234
6038.18 2124
6038.91 2220
6039.64 2366
6040.38 2235
6041.11 2462
6041.84 2339
6042.58 2421
6043.31 2377
6044.04 2466
6044.78 2628
6045.51 2715
6046.24 2750
6046.98 2822
6047.71 2928
6048.45 3064
6049.18 3355
6049.91 3605
6050.65 3712
6051.38 4297
6052.11 4705
6052.85 4911
6053.58 5107
6054.32 5204
6055.05 4804
6055.79 4370
6056.52 4067
6057.25 3574
6057.99 3149
6058.72 2976
6059.46 2837
6060.19 2576
6060.93 2516
6061.66 2405
6062.39 2430
6063.13 2328
6063.86 2287
6064.60 2355
6065.33 2265
6066.07 2361
6066.80 2233
6067.54 2123
6068.27 2106
6069.01 2129
6069.74 2081
6070.48 2022
6071.21 1948
6071.95 1872
6072.68 1872
6073.42 1925
6074.15 1879
6074.89 1882
6075.62 1801
6076.36 1843
6077.10 1749
6077.83 1730
6078.57 1848
6079.30 1890
6080.04 1875
6080.77 1711
6081.51 1621
6082.25 1734
6082.98 1672
6083.72 1643
6084.45 1503
6085.19 1480
6085.93 1533
6086.66 1595
6087.40 1500
6088.13 1533
6088.87 1491
6089.61 1501
6090.34 1580
6091.08 1613
6091.81 1488
6092.55 1478
6093.29 1543
6094.02 1539
6094.76 1402
6095.50 1423
6096.23 1423
6096.97 1321
6097.71 1357
6098.44 1313
6099.18 1337
6099.92 1316
6100.65 1299
6101.39 1335
6102.13 1300
6102.87 1210
6103.60 1230
6104.34 1244
6105.08 1308
6105.81 1290
6106.55 1210
6107.29 1203
6108.03 1264
6108.76 1368
6109.50 1290
6110.24 1339
6110.98 1344
6111.71 1421
6112.45 1434
6113.19 1367
6113.93 1442
6114.66 1436
6115.40 1425
6116.14 1365
6116.88 1423
6117.62 1358
6118.35 1345
6119.09 1386
6119.83 1399
6120.57 1356
6121.31 1442
6122.04 1415
6122.78 1455
6123.52 1408
6124.26 1375
6125.00 1496
6125.74 1401
6126.47 1368
6127.21 1477
6127.95 1444
6128.69 1418
6129.43 1328
6130.17 1471
6130.91 1375
6131.64 1415
6132.38 1393
6133.12 1453
6133.86 1352
6134.60 1343
6135.34 1523
6136.08 1486
6136.82 1455
6137.56 1480
6138.30 1495
6139.04 1489
6139.77 1501
6140.51 1452
6141.25 1479
6141.99 1517
6142.73 1446
6143.47 1526
6144.21 1530
6144.95 1507
6145.69 1556
6146.43 1466
6147.17 1465
6147.91 1405
6148.65 1416
6149.39 1488
6150.13 1483
6150.87 1495
6151.61 1526
6152.35 1498
6153.09 1439
6153.83 1560
6154.57 1508
6155.31 1541
6156.05 1540
6156.79 1539
6157.53 1605
6158.27 1677
6159.01 1600
6159.75 1704
6160.49 1747
6161.23 1692
6161.97 1825
6162.71 1882
6163.45 1829
6164.20 2056
6164.94 2180
6165.68 2221
6166.42 2426
6167.16 2534
6167.90 2571
6168.64 2403
6169.38 2483
6170.12 2556
6170.86 2443
6171.61 2338
6172.35 2266
6173.09 2162
6173.83 2125
6174.57 2086
6175.31 2068
6176.05 2044
6176.79 1983
6177.54 2099
6178.28 2184
6179.02 2189
6179.76 2181
6180.50 2199
6181.24 2315
6181.99 2266
6182.73 2297
6183.47 2369
6184.21 2384
6184.95 2387
6185.70 2330
6186.44 2479
6187.18 2511
6187.92 2535
6188.66 2552
6189.41 2599
6190.15 2711
6190.89 2692
6191.63 2925
6192.38 2984
6193.12 3153
6193.86 3170
6194.60 3161
6195.35 3219
6196.09 3071
6196.83 3098
6197.57 3139
6198.32 3141
6199.06 3138
6199.80 3121
6200.55 3102
6201.29 3183
6202.03 3333
6202.78 3458
6203.52 4052
6204.26 4876
6205.00 5981
6205.75 7611
6206.49 9605
6207.23 11680
6207.98 14141
6208.72 16229
6209.46 17957
6210.21 18712
6210.95 18393
6211.70 17495
6212.44 15616
6213.18 14010
6213.93 11555
6214.67 9405
6215.41 7447
6216.16 6061
6216.90 4744
6217.65 4015
6218.39 3597
6219.13 3101
6219.88 2842
6220.62 2701
6221.37 2511
6222.11 2513
6222.85 2487
6223.60 2505
6224.34 2471
6225.09 2361
6225.83 2347
6226.58 2297
6227.32 2190
6228.07 1964
6228.81 1959
6229.56 1927
6230.30 1863
6231.04 1796
6231.79 1727
6232.53 1707
6233.28 1771
6234.02 1901
6234.77 1920
6235.51 1911
6236.26 2028
6237.00 2241
6237.75 2541
6238.49 2740
6239.24 3063
6239.99 3341
6240.73 3303
6241.48 3138
6242.22 3138
6242.97 2904
6243.71 2486
6244.46 2375
6245.20 2381
6245.95 2301
6246.70 2366
6247.44 2355
6248.19 2412
6248.93 2484
6249.68 2350
6250.42 2255
6251.17 2190
6251.92 2120
6252.66 2102
6253.41 2110
6254.15 2027
6254.90 2113
6255.65 1984
6256.39 1886
6257.14 2020
6257.89 1926
6258.63 1864
6259.38 1842
6260.13 1746
6260.87 1815
6261.62 1730
6262.37 1749
6263.11 1653
6263.86 1589
6264.61 1609
6265.35 1656
6266.10 1621
6266.85 1626
6267.59 1590
6268.34 1700
6269.09 1656
6269.83 1798
6270.58 1833
6271.33 1851
6272.08 1838
6272.82 1720
6273.57 1777
6274.32 1815
6275.06 1725
6275.81 1787
6276.56 1842
6277.31 1821
6278.05 1897
6278.80 1791
6279.55 1941
6280.30 1847
6281.05 1838
6281.79 1879
6282.54 1835
6283.29 1741
6284.04 1592
6284.78 1444
6285.53 1450
6286.28 1382
6287.03 1423
6287.78 1460
6288.53 1393
6289.27 1290
6290.02 1360
6290.77 1345
6291.52 1301
6292.27 1208
6293.02 1224
6293.76 1269
6294.51 1278
6295.26 1268
6296.01 1220
6296.76 1178
6297.51 1104
6298.26 1150
6299.00 1219
6299.75 1196
6300.50 1166
6301.25 1072
6302.00 1116
6302.75 1125
6303.50 1119
6304.25 1090
6305.00 1071
6305.75 1110
6306.50 1098
6307.24 1086
6307.99 1111
6308.74 1214
6309.49 1246
6310.24 1253
6310.99 1368
6311.74 1307
6312.49 1300
6313.24 1294
6313.99 1254
6314.74 1203
6315.49 1235
6316.24 1285
6316.99 1158
6317.74 1184
6318.49 1159
6319.24 1093
6319.99 1069
6320.74 1088
6321.49 1037
6322.24 954
6322.99 944
6323.74 1034
6324.49 1075
6325.24 1054
6325.99 1076
6326.74 1046
6327.49 1062
6328.24 963
6328.99 940
6329.74 970
6330.50 953
6331.25 962
6332.00 891
6332.75 926
6333.50 898
6334.25 943
6335.00 986
6335.75 888
6336.50 919
6337.25 966
6338.00 918
6338.76 1023
6339.51 984
6340.26 979
6341.01 1004
6341.76 933
6342.51 968
6343.26 979
6344.02 924
6344.77 917
6345.52 1012
6346.27 1100
6347.02 1050
6347.77 1052
6348.53 1010
6349.28 1117
6350.03 1168
6350.78 1074
6351.53 1273
6352.29 1343
6353.04 1394
6353.79 1498
6354.54 1439
6355.29 1424
6356.05 1276
6356.80 1200
6357.55 1212
6358.30 1225
6359.06 1117
6359.81 1012
6360.56 937
6361.31 973
6362.07 1010
6362.82 970
6363.57 997
6364.32 982
6365.08 1067
6365.83 1056
6366.58 1017
6367.33 1023
6368.09 1103
6368.84 1102
6369.59 993
6370.35 1069
6371.10 1153
6371.85 1157
6372.61 985
6373.36 1037
6374.11 1032
6374.87 1020
6375.62 1002
6376.37 952
6377.13 936
6377.88 1075
6378.63 1076
6379.39 1091
6380.14 1020
6380.89 1009
6381.65 1056
6382.40 1123
6383.16 1135
6383.91 1008
6384.66 1030
6385.42 934
6386.17 1060
6386.92 919
6387.68 1014
6388.43 973
6389.19 960
6389.94 939
6390.70 943
6391.45 846
6392.20 895
6392.96 898
6393.71 978
6394.47 979
6395.22 1024
6395.98 993
6396.73 903
6397.49 951
6398.24 926
6399.00 874
6399.75 879
6400.51 859
6401.26 964
6402.02 979
6402.77 903
6403.53 920
6404.28 1001
6405.04 991
6405.79 1033
6406.55 1030
6407.30 1004
6408.06 971
6408.81 1113
6409.57 1136
6410.32 1243
6411.08 1274
6411.83 1150
6412.59 1260
6413.34 1093
6414.10 956
6414.86 987
6415.61 1034
6416.37 1021
6417.12 1023
6417.88 990
6418.64 1054
6419.39 1069
6420.15 1013
6420.90 989
6421.66 948
6422.42 940
6423.17 915
6423.93 944
6424.68 872
6425.44 849
6426.20 843
6426.95 852
6427.71 918
6428.47 935
6429.22 870
6429.98 833
6430.74 887
6431.49 928
6432.25 905
6433.01 820
6433.76 845
6434.52 880
6435.28 927
6436.03 912
6436.79 899
6437.55 926
6438.30 933
6439.06 947
6439.82 907
6440.58 909
6441.33 934
6442.09 874
6442.85 945
6443.61 898
6444.36 909
6445.12 900
6445.88 896
6446.64 831
6447.39 820
6448.15 867
6448.91 980
6449.67 946
6450.42 966
6451.18 1003
6451.94 949
6452.70 989
6453.46 992
6454.21 1000
6454.97 1044
6455.73 974
6456.49 902
6457.25 943
6458.00 1019
6458.76 962
6459.52 980
6460.28 983
6461.04 1016
6461.80 1039
6462.55 965
6463.31 1094
6464.07 1179
6464.83 1086
6465.59 1113
6466.35 1046
6467.11 1125
6467.87 1095
6468.62 1075
6469.38 1170
6470.14 1254
6470.90 1336
6471.66 1262
6472.42 1172
6473.18 1265
6473.94 1251
6474.70 1265
6475.46 1230
6476.22 1181
6476.97 1222
6477.73 1278
6478.49 1274
6479.25 1308
6480.01 1346
6480.77 1321
6481.53 1400
6482.29 1457
6483.05 1282
6483.81 1282
6484.57 1477
6485.33 1560
6486.09 1521
6486.85 1516
6487.61 1578
6488.37 1686
6489.13 1670
6489.89 1601
6490.65 1706
6491.41 1787
6492.17 1777
6492.93 1972
6493.69 1928
6494.45 1978
6495.21 2037
6495.97 2104
6496.73 2146
6497.49 2112
6498.26 2134
6499.02 2128
6499.78 2155
6500.54 2046
6501.30 2047
6502.06 1967
6502.82 1983
6503.58 2084
6504.34 2095
6505.10 2141
6505.86 2207
6506.62 2265
6507.39 2445
6508.15 2452
6508.91 2424
6509.67 2510
6510.43 2577
6511.19 2602
6511.95 2552
6512.72 2701
6513.48 2655
6514.24 2561
6515.00 2508
6515.76 2634
6516.52 2744
6517.28 2678
6518.05 2748
6518.81 2834
6519.57 3044
6520.33 3028
6521.09 3057
6521.86 3237
6522.62 3334
6523.38 3519
6524.14 3752
6524.90 4167
6525.67 4581
6526.43 5037
6527.19 5427
6527.95 5747
6528.72 5758
6529.48 5872
6530.24 6021
6531.00 5789
6531.77 6246
6532.53 6654
6533.29 7520
6534.05 9074
6534.82 10882
6535.58 12668
6536.34 14317
6537.11 15259
6537.87 15425
6538.63 14870
6539.39 13142
6540.16 11551
6540.92 9679
6541.68 7980
6542.45 6365
6543.21 5079
6543.97 4199
6544.74 3496
6545.50 2907
6546.26 2671
6547.03 2563
6547.79 2311
6548.55 2241
6549.32 2131
6550.08 2201
6550.84 2287
6551.61 2166
6552.37 2098
6553.14 2106
6553.90 1951
6554.66 2053
6555.43 1914
6556.19 1911
6556.96 1918
6557.72 1831
6558.48 1817
6559.25 1903
6560.01 1890
6560.78 1919
6561.54 1964
6562.31 2011
6563.07 2172
6563.83 2214
6564.60 2275
6565.36 2366
6566.13 2271
6566.89 2294
6567.66 2162
6568.42 2222
6569.19 2281
6569.95 2197
6570.72 2213
6571.48 2317
6572.25 2244
6573.01 2430
6573.78 2600
6574.54 2554
6575.31 2641
6576.07 2751
6576.84 2731
6577.60 2817
6578.37 2609
6579.13 2540
6579.90 2548
6580.66 2595
6581.43 2543
6582.19 2311
6582.96 2442
6583.73 2482
6584.49 2473
6585.26 2339
6586.02 2357
6586.79 2293
6587.55 2450
6588.32 2479
6589.09 2555
6589.85 2531
6590.62 2776
6591.38 2968
6592.15 3252
6592.92 3395
6593.68 3849
6594.45 4078
6595.22 4251
6595.98 4317
6596.75 4339
6597.51 4123
6598.28 3906
6599.05 3716
6599.81 3355
6600.58 3113
6601.35 2900
6602.11 2815
6602.88 2569
6603.65 2496
6604.41 2280
6605.18 2207
6605.95 2381
6606.71 2387
6607.48 2481
6608.25 2613
6609.02 2666
6609.78 2630
6610.55 2608
6611.32 2580
6612.08 2552
6612.85 2446
6613.62 2347
6614.39 2253
6615.15 2186
6615.92 2031
6616.69 1934
6617.46 1870
6618.22 1738
6618.99 1733
6619.76 1673
6620.53 1738
6621.30 1729
6622.06 1751
6622.83 1662
6623.60 1601
6624.37 1606
6625.13 1647
6625.90 1729
6626.67 1602
6627.44 1614
6628.21 1604
6628.98 1585
6629.74 1679
6630.51 1721
6631.28 1851
6632.05 2034
6632.82 2128
6633.59 2239
6634.35 2309
6635.12 2468
6635.89 2492
6636.66 2483
6637.43 2430
6638.20 2316
6638.97 2120
6639.74 2011
6640.50 1881
6641.27 1744
6642.04 1778
6642.81 1649
6643.58 1622
6644.35 1613
6645.12 1593
6645.89 1556
6646.66 1601
6647.43 1531
6648.20 1604
6648.97 1633
6649.73 1664
6650.50 1603
6651.27 1625
6652.04 1720
6652.81 1781
6653.58 1810
6654.35 1818
6655.12 1972
6655.89 1915
6656.66 1946
6657.43 1878
6658.20 1943
6658.97 1957
6659.74 1899
6660.51 1719
6661.28 1652
6662.05 1702
6662.82 1733
6663.59 1701
6664.36 1648
6665.13 1613
6665.90 1524
6666.67 1616
6667.44 1699
6668.22 1743
6668.99 1653
6669.76 1799
6670.53 1669
6671.30 1762
6672.07 1859
6672.84 1743
6673.61 1711
6674.38 1718
6675.15 1790
6675.92 1935
6676.69 1839
6677.46 1792
6678.24 1813
6679.01 1766
6679.78 1785
6680.55 1941
6681.32 2131
6682.09 2157
6682.86 2225
6683.63 2425
6684.41 2906
6685.18 2949
6685.95 2945
6686.72 2956
6687.49 2794
6688.26 2544
6689.04 2311
6689.81 2053
6690.58 1861
6691.35 1816
6692.12 1738
6692.90 1642
6693.67 1620
6694.44 1517
6695.21 1583
6695.98 1578
6696.76 1557
6697.53 1594
6698.30 1558
6699.07 1588
6699.84 1699
6700.62 1634
6701.39 1493
6702.16 1607
6702.93 1519
6703.71 1544
6704.48 1547
6705.25 1404
6706.03 1394
6706.80 1407
6707.57 1558
6708.34 1505
6709.12 1481
6709.89 1509
6710.66 1421
6711.44 1324
6712.21 1377
6712.98 1370
6713.75 1383
6714.53 1383
6715.30 1284
6716.07 1406
6716.85 1438
6717.62 1368
6718.39 1339
6719.17 1371
6719.94 1327
6720.72 1331
6721.49 1388
6722.26 1277
6723.04 1295
6723.81 1365
6724.58 1485
6725.36 1408
6726.13 1393
6726.91 1305
6727.68 1366
6728.45 1472
6729.23 1437
6730.00 1399
6730.78 1460
6731.55 1526
6732.32 1589
6733.10 1588
6733.87 1518
6734.65 1661
6735.42 1533
6736.20 1578
6736.97 1658
6737.74 1622
6738.52 1619
6739.29 1579
6740.07 1505
6740.84 1588
6741.62 1606
6742.39 1591
6743.17 1576
6743.94 1606
6744.72 1684
6745.49 1762
6746.27 1716
6747.04 1816
6747.82 1795
6748.59 1936
6749.37 2092
6750.14 2322
6750.92 2551
6751.69 2864
6752.47 3069
6753.24 3064
6754.02 3115
6754.80 3102
6755.57 2834
6756.35 2502
6757.12 2179
6757.90 1988
6758.67 1958
6759.45 1808
6760.23 1578
6761.00 1526
6761.78 1608
6762.55 1625
6763.33 1538
6764.11 1525
6764.88 1504
6765.66 1597
6766.43 1585
6767.21 1543
6767.99 1587
6768.76 1594
6769.54 1576
6770.32 1542
6771.09 1490
6771.87 1524
6772.64 1483
6773.42 1438
6774.20 1372
6774.97 1344
6775.75 1419
6776.53 1313
6777.31 1388
6778.08 1398
6778.86 1488
6779.64 1470
6780.41 1458
6781.19 1444
6781.97 1339
6782.74 1342
6783.52 1254
6784.30 1230
6785.08 1296
6785.85 1243
6786.63 1220
6787.41 1247
6788.19 1161
6788.96 1181
6789.74 1217
6790.52 1136
6791.30 1196
6792.07 1239
6792.85 1157
6793.63 1267
6794.41 1186
6795.18 1188
6795.96 1167
6796.74 1142
6797.52 1160
6798.30 1222
6799.07 1235
6799.85 1149
6800.63 1225
6801.41 1187
6802.19 1249
6802.97 1204
6803.74 1377
6804.52 1427
6805.30 1462
6806.08 1487
6806.86 1508
6807.64 1412
6808.41 1441
6809.19 1383
6809.97 1284
6810.75 1203
6811.53 1195
6812.31 1214
6813.09 1264
6813.87 1307
6814.64 1381
6815.42 1330
6816.20 1316
6816.98 1356
6817.76 1370
6818.54 1359
6819.32 1361
6820.10 1354
6820.88 1198
6821.66 1217
6822.44 1210
6823.22 1219
6824.00 1238
6824.78 1180
6825.55 1198
6826.33 1304
6827.11 1158
6827.89 1109
6828.67 1097
6829.45 1125
6830.23 1089
6831.01 1118
6831.79 1181
6832.57 1173
6833.35 1079
6834.13 1078
6834.91 1117
6835.69 1095
6836.47 1099
6837.25 1080
6838.03 1083
6838.81 1102
6839.60 1049
6840.38 1125
6841.16 1128
6841.94 1057
6842.72 1077
6843.50 1108
6844.28 1107
6845.06 1174
6845.84 1261
6846.62 1419
6847.40 1512
6848.18 1632
6848.96 1903
6849.74 2082
6850.53 2414
6851.31 2545
6852.09 2585
6852.87 2565
6853.65 2519
6854.43 2307
6855.21 2075
6855.99 1831
6856.77 1632
6857.56 1537
6858.34 1426
6859.12 1338
6859.90 1293
6860.68 1366
6861.46 1287
6862.25 1298
6863.03 1272
6863.81 1331
6864.59 1349
6865.37 1382
6866.15 1437
6866.94 1405
6867.72 1394
6868.50 1498
6869.28 1521
6870.07 1490
6870.85 1435
6871.63 1349
6872.41 1302
6873.19 1302
6873.98 1455
6874.76 1403
6875.54 1504
6876.32 1493
6877.11 1485
6877.89 1623
6878.67 1679
6879.45 1639
6880.24 1745
6881.02 1773
6881.80 1857
6882.59 1865
6883.37 2125
6884.15 2148
6884.93 2313
6885.72 2699
6886.50 3192
6887.28 3599
6888.07 4106
6888.85 4307
6889.63 4173
6890.42 4024
6891.20 3674
6891.98 3146
6892.77 2745
6893.55 2387
6894.33 2124
6895.12 1917
6895.90 1848
6896.68 1708
6897.47 1628
6898.25 1587
6899.04 1633
6899.82 1729
6900.60 1689
6901.39 1672
6902.17 1697
6902.95 1737
6903.74 1640
6904.52 1739
6905.31 1634
6906.09 1683
6906.88 1754
6907.66 1657
6908.44 1723
6909.23 1592
6910.01 1445
6910.80 1497
6911.58 1446
6912.37 1449
6913.15 1417
6913.94 1365
6914.72 1422
6915.50 1483
6916.29 1375
6917.07 1460
6917.86 1465
6918.64 1379
6919.43 1527
6920.21 1460
6921.00 1388
6921.78 1345
6922.57 1342
6923.35 1363
6924.14 1362
6924.93 1377
6925.71 1504
6926.50 1453
6927.28 1411
6928.07 1444
6928.85 1466
6929.64 1527
6930.42 1576
6931.21 1521
6931.99 1521
6932.78 1535
6933.57 1674
6934.35 1803
6935.14 1701
6935.92 1615
6936.71 1718
6937.50 1681
6938.28 1688
6939.07 1787
6939.85 1718
6940.64 1835
6941.43 2055
6942.21 2090
6943.00 2156
6943.78 2233
6944.57 2379
6945.36 2529
6946.14 2533
6946.93 2445
6947.72 2555
6948.50 2523
6949.29 2563
6950.08 2484
6950.86 2435
6951.65 2324
6952.44 2272
6953.22 2222
6954.01 2017
6954.80 2003
6955.58 1977
6956.37 1967
6957.16 1994
6957.95 1925
6958.73 1972
6959.52 2038
6960.31 2086
6961.10 1989
6961.88 2034
6962.67 1947
6963.46 2087
6964.24 2181
6965.03 2276
6965.82 2354
6966.61 2347
6967.40 2559
6968.18 2628
6968.97 2715
6969.76 2986
6970.55 2892
6971.33 2965
6972.12 2957
6972.91 2920
6973.70 3012
6974.49 2923
6975.27 2999
6976.06 2882
6976.85 2938
6977.64 3018
6978.43 3172
6979.22 3355
6980.00 3815
6980.79 4250
6981.58 5321
6982.37 6297
6983.16 8026
6983.95 10132
6984.74 12095
6985.52 13698
6986.31 14842
6987.10 15288
6987.89 14574
6988.68 13461
6989.47 11591
6990.26 9789
6991.05 7956
6991.83 6327
6992.62 5197
6993.41 4280
6994.20 3535
6994.99 2933
6995.78 2695
6996.57 2447
6997.36 2218
6998.15 2119
6998.94 2174
6999.73 2143
7000.52 2078
7001.31 2165
7002.10 1986
7002.89 2000
7003.68 1969
7004.47 1914
7005.26 1740
7006.05 1576
7006.84 1483
7007.63 1459
7008.42 1479
7009.21 1481
7010.00 1435
7010.79 1584
7011.58 1727
7012.37 1796
7013.16 1816
7013.95 1938
7014.74 1965
7015.53 1845
7016.32 1776
7017.11 1852
7017.90 1825
7018.69 1726
7019.48 1710
7020.27 1718
7021.06 1798
7021.85 1858
7022.64 1918
7023.43 1970
7024.22 1957
7025.02 1881
7025.81 1949
7026.60 1923
7027.39 1941
7028.18 1870
7028.97 1820
7029.76 1801
7030.55 1729
7031.34 1641
7032.14 1629
7032.93 1574
7033.72 1504
7034.51 1551
7035.30 1675
7036.09 1624
7036.88 1681
7037.68 1690
7038.47 1720
7039.26 1637
7040.05 1724
7040.84 1762
7041.64 1814
7042.43 1927
7043.22 2074
7044.01 1941
7044.80 2106
7045.60 2137
7046.39 2248
7047.18 2449
7047.97 2587
7048.76 2960
7049.56 3219
7050.35 3307
7051.14 3417
7051.93 3379
7052.73 3038
7053.52 2762
7054.31 2371
7055.10 2194
7055.90 2075
7056.69 1861
7057.48 1824
7058.27 1887
7059.07 1915
7059.86 1928
7060.65 1805
7061.45 1771
7062.24 1857
7063.03 1902
7063.83 1874
7064.62 1891
7065.41 1887
7066.21 1844
7067.00 1804
7067.79 1758
7068.59 1773
7069.38 1617
7070.17 1557
7070.97 1579
7071.76 1604
7072.55 1579
7073.35 1598
7074.14 1576
7074.93 1522
7075.73 1481
7076.52 1476
7077.32 1423
7078.11 1380
7078.90 1524
7079.70 1585
7080.49 1569
7081.29 1466
7082.08 1419
7082.87 1424
7083.67 1426
7084.46 1364
7085.26 1357
7086.05 1272
7086.85 1342
7087.64 1259
7088.43 1263
7089.23 1320
7090.02 1230
7090.82 1281
7091.61 1234
7092.41 1314
7093.20 1272
7094.00 1257
7094.79 1201
7095.59 1163
7096.38 1171
7097.18 1146
7097.97 1130
7098.77 1124
7099.56 1151
7100.36 1161
7101.15 1152
7101.95 1195
7102.74 1241
7103.54 1148
7104.33 1136
7105.13 1143
7105.92 1094
7106.72 973
7107.52 970
7108.31 953
7109.11 1056
7109.90 1066
7110.70 1033
7111.49 1036
7112.29 1053
7113.09 1024
7113.88 1082
7114.68 1060
7115.47 978
7116.27 1028
7117.07 1077
7117.86 1101
7118.66 1007
7119.45 1071
7120.25 1113
7121.05 1125
7121.84 1058
7122.64 1025
7123.44 1000
7124.23 1057
7125.03 986
7125.83 981
7126.62 1071
7127.42 1014
7128.22 1090
7129.01 1087
7129.81 1045
7130.61 1089
7131.40 1118
7132.20 1072
7133.00 1078
7133.79 1003
7134.59 1016
7135.39 1042
7136.19 992
7136.98 978
7137.78 955
7138.58 1001
7139.38 986
7140.17 938
7140.97 891
7141.77 931
7142.57 940
7143.36 933
7144.16 872
7144.96 887
7145.76 865
7146.55 906
7147.35 881
7148.15 907
7148.95 851
7149.74 861
7150.54 842
7151.34 806
7152.14 759
7152.94 839
7153.74 892
7154.53 832
7155.33 952
7156.13 922
7156.93 869
7157.73 913
7158.53 928
7159.32 933
7160.12 921
7160.92 860
7161.72 900
7162.52 904
7163.32 758
7164.12 728
7164.91 784
7165.71 856
7166.51 880
7167.31 840
7168.11 777
7168.91 789
7169.71 824
7170.51 797
7171.31 769
7172.11 833
7172.90 813
7173.70 836
7174.50 760
7175.30 780
7176.10 758
7176.90 749
7177.70 744
7178.50 757
7179.30 756
7180.10 770
7180.90 814
7181.70 813
7182.50 843
7183.30 780
7184.10 807
7184.90 884
7185.70 885
7186.50 781
7187.30 793
7188.10 894
7188.90 894
7189.70 831
7190.50 857
7191.30 861
7192.10 841
7192.90 842
7193.70 771
7194.50 808
7195.30 832
7196.10 785
7196.90 837
7197.70 824
7198.50 771
7199.30 816
7200.11 834
7200.91 765
7201.71 795
7202.51 779
7203.31 779
7204.11 766
7204.91 801
7205.71 721
7206.51 744
7207.31 716
7208.12 728
7208.92 749
7209.72 783
7210.52 753
7211.32 752
7212.12 783
7212.92 826
7213.72 833
7214.53 772
7215.33 759
7216.13 793
7216.93 797
7217.73 834
7218.53 915
7219.34 893
7220.14 900
7220.94 887
7221.74 862
7222.54 779
7223.35 809
7224.15 776
7224.95 796
7225.75 809
7226.56 708
7227.36 763
7228.16 870
7228.96 817
7229.76 817
7230.57 806
7231.37 772
7232.17 709
7232.97 763
7233.78 731
7234.58 712
7235.38 703
7236.19 802
7236.99 810
7237.79 717
7238.59 785
7239.40 785
7240.20 790
7241.00 724
7241.81 744
7242.61 765
7243.41 767
7244.22 736
7245.02 796
7245.82 821
7246.63 751
7247.43 767
7248.23 849
7249.04 806
7249.84 755
7250.64 814
7251.45 779
7252.25 764
7253.05 760
7253.86 751
7254.66 758
7255.46 782
7256.27 786
7257.07 818
7257.88 840
7258.68 915
7259.48 959
7260.29 950
7261.09 910
7261.90 975
7262.70 922
7263.51 961
7264.31 952
7265.11 951
7265.92 893
7266.72 896
7267.53 909
7268.33 849
7269.14 908
7269.94 883
7270.75 922
7271.55 938
7272.36 845
7273.16 853
7273.97 906
7274.77 845
7275.58 846
7276.38 918
7277.19 842
7277.99 911
7278.80 929
7279.60 945
7280.41 988
7281.21 1109
7282.02 1122
7282.82 1219
7283.63 1446
7284.43 1580
7285.24 1506
7286.04 1581
7286.85 1496
7287.66 1387
7288.46 1295
7289.27 1184
7290.07 1083
7290.88 1056
7291.68 976
7292.49 963
7293.30 913
7294.10 964
7294.91 1040
7295.71 1032
7296.52 967
7297.33 1006
7298.13 1013
7298.94 1023
7299.74 1020
7300.55 1064
7301.36 996
7302.16 983
7302.97 1040
7303.78 996
7304.58 1001
7305.39 1014
7306.20 1060
7307.00 1034
7307.81 1101
7308.62 1178
7309.42 1211
7310.23 1114
7311.04 1205
7311.84 1206
7312.65 1196
7313.46 1292
7314.27 1437
7315.07 1532
7315.88 1819
7316.69 2109
7317.49 2558
7318.30 2961
7319.11 3078
7319.92 2974
7320.72 2697
7321.53 2533
7322.34 2247
7323.15 1923
7323.95 1763
7324.76 1515
7325.57 1428
7326.38 1308
7327.19 1358
7327.99 1291
7328.80 1196
7329.61 1169
7330.42 1211
7331.22 1228
7332.03 1227
7332.84 1186
7333.65 1212
7334.46 1253
7335.27 1174
7336.07 1140
7336.88 1131
7337.69 1076
7338.50 1018
7339.31 1087
7340.12 1139
7340.92 982
7341.73 1027
7342.54 1069
7343.35 1005
7344.16 943
7344.97 980
7345.78 996
7346.59 942
7347.39 962
7348.20 895
7349.01 926
7349.82 872
7350.63 886
7351.44 867
7352.25 890
7353.06 850
7353.87 832
7354.68 865
7355.49 860
7356.30 803
7357.11 833
7357.92 803
7358.72 776
7359.53 828
7360.34 864
7361.15 825
7361.96 755
7362.77 736
7363.58 758
7364.39 747
7365.20 745
7366.01 758
7366.82 788
7367.63 784
7368.44 816
7369.25 728
7370.06 753
7370.87 858
7371.68 753
7372.49 811
7373.30 825
7374.11 825
7374.93 784
7375.74 847
7376.55 767
7377.36 783
7378.17 768
7378.98 763
7379.79 803
7380.60 788
7381.41 778
7382.22 779
7383.03 806
7383.84 821
7384.65 811
7385.46 844
7386.28 775
7387.09 762
7387.90 715
7388.71 742
7389.52 729
7390.33 760
7391.14 874
7391.95 724
7392.77 735
7393.58 780
7394.39 727
7395.20 784
7396.01 726
7396.82 719
7397.64 702
7398.45 803
7399.26 828
7400.07 690
7400.88 683
7401.69 691
7402.51 767
7403.32 756
7404.13 763
7404.94 692
7405.76 743
7406.57 762
7407.38 761
7408.19 748
7409.00 761
7409.82 731
7410.63 730
7411.44 689
7412.25 685
7413.07 691
7413.88 670
7414.69 692
7415.50 660
7416.32 660
7417.13 620
7417.94 644
7418.76 619
7419.57 624
7420.38 643
7421.19 657
7422.01 694
7422.82 705
7423.63 692
7424.45 707
7425.26 690
7426.07 669
7426.89 751
7427.70 715
7428.51 748
7429.33 794
7430.14 844
7430.95 784
7431.77 761
7432.58 803
7433.39 859
7434.21 772
7435.02 784
7435.84 689
7436.65 713
7437.46 727
7438.28 772
7439.09 766
7439.91 762
7440.72 792
7441.53 774
7442.35 748
7443.16 778
7443.98 689
7444.79 630
7445.60 709
7446.42 680
7447.23 698
7448.05 718
7448.86 733
7449.68 761
7450.49 727
7451.31 736
7452.12 737
7452.94 767
7453.75 692
7454.57 804
7455.38 764
7456.20 800
7457.01 847
7457.83 790
7458.64 714
7459.46 760
7460.27 816
7461.09 877
7461.90 916
7462.72 988
7463.53 983
7464.35 927
7465.16 952
7465.98 903
7466.79 812
7467.61 817
7468.42 802
7469.24 823
7470.06 925
7470.87 825
7471.69 874
7472.50 815
7473.32 821
7474.13 826
7474.95 824
7475.77 821
7476.58 831
7477.40 851
7478.21 763
7479.03 702
7479.85 769
7480.66 837
7481.48 823
7482.30 804
7483.11 744
7483.93 786
7484.75 783
7485.56 745
7486.38 702
7487.20 655
7488.01 697
7488.83 728
7489.65 739
7490.46 693
7491.28 667
7492.10 644
7492.91 674
7493.73 689
7494.55 719
7495.36 660
7496.18 645
7497.00 664
7497.82 731
7498.63 711
7499.45 670
7500.27 634
7501.08 650
7501.90 590
7502.72 639
7503.54 626
7504.35 630
7505.17 661
7505.99 602
7506.81 576
7507.62 658
7508.44 652
7509.26 586
7510.08 602
7510.90 618
7511.71 675
7512.53 632
7513.35 657
7514.17 649
7514.99 670
7515.80 656
7516.62 677
7517.44 621
7518.26 602
7519.08 668
7519.90 693
7520.71 705
7521.53 611
7522.35 600
7523.17 618
7523.99 661
7524.81 589
7525.63 663
7526.45 605
7527.26 661
7528.08 657
7528.90 634
7529.72 679
7530.54 652
7531.36 635
7532.18 623
7533.00 601
7533.82 593
7534.64 591
7535.45 605
7536.27 640
7537.09 545
7537.91 593
7538.73 636
7539.55 631
7540.37 598
7541.19 599
7542.01 615
7542.83 618
7543.65 648
7544.47 677
7545.29 700
7546.11 663
7546.93 632
7547.75 696
7548.57 668
7549.39 591
7550.21 630
7551.03 578
7551.85 586
7552.67 639
7553.49 622
7554.31 641
7555.13 733
7555.95 730
7556.77 683
7557.59 667
7558.41 711
7559.23 722
7560.05 692
7560.87 710
7561.69 699
7562.51 681
7563.34 673
7564.16 719
7564.98 696
7565.80 680
7566.62 660
7567.44 685
7568.26 667
7569.08 623
7569.90 705
7570.72 672
7571.55 648
7572.37 675
7573.19 743
7574.01 746
7574.83 708
7575.65 701
7576.47 700
7577.30 668
7578.12 688
7578.94 747
7579.76 726
7580.58 677
7581.40 741
7582.23 750
7583.05 732
7583.87 706
7584.69 711
7585.51 736
7586.33 720
7587.16 821
7587.98 830
7588.80 884
7589.62 793
7590.45 838
7591.27 870
7592.09 838
7592.91 778
7593.74 810
7594.56 791
7595.38 874
7596.20 930
7597.03 840
7597.85 871
7598.67 982
7599.49 956
7600.32 911
7601.14 863
7601.96 956
7602.78 1026
7603.61 1041
7604.43 1117
7605.25 1044
7606.08 1014
7606.90 1047
7607.72 1116
7608.55 1073
7609.37 1114
7610.19 1043
7611.02 1041
7611.84 986
7612.66 1077
7613.49 1090
7614.31 1020
7615.13 1184
7615.96 1242
7616.78 1444
7617.60 1614
7618.43 1750
7619.25 1675
7620.08 1572
7620.90 1536
7621.72 1385
7622.55 1244
7623.37 1266
7624.20 1172
7625.02 1092
7625.84 1057
7626.67 1054
7627.49 1031
7628.32 1233
7629.14 1327
7629.97 1418
7630.79 1501
7631.61 1488
7632.44 1554
7633.26 1640
7634.09 1477
7634.91 1429
7635.74 1249
7636.56 1253
7637.39 1157
7638.21 1027
7639.04 970
7639.86 920
7640.69 858
7641.51 802
7642.34 787
7643.16 792
7643.99 780
7644.81 768
7645.64 762
7646.46 806
7647.29 758
7648.11 784
7648.94 852
7649.76 829
7650.59 732
7651.42 677
7652.24 733
7653.07 785
7653.89 724
7654.72 738
7655.54 665
7656.37 734
7657.20 750
7658.02 689
7658.85 677
7659.67 708
7660.50 687
7661.33 759
7662.15 695
7662.98 702
7663.80 716
7664.63 731
7665.46 698
7666.28 702
7667.11 661
7667.94 747
7668.76 736
7669.59 746
7670.42 769
7671.24 738
7672.07 740
7672.90 703
7673.72 730
7674.55 713
7675.38 700
7676.20 679
7677.03 704
7677.86 681
7678.68 703
7679.51 731
7680.34 743
7681.16 701
7681.99 748
7682.82 789
7683.65 812
7684.47 823
7685.30 743
7686.13 716
7686.96 747
7687.78 778
7688.61 731
7689.44 742
7690.27 692
7691.09 732
7691.92 727
7692.75 733
7693.58 771
7694.41 803
7695.23 693
7696.06 763
7696.89 849
7697.72 983
7698.55 897
7699.37 991
7700.20 942
7701.03 889
7701.86 835
7702.69 776
7703.51 724
7704.34 730
7705.17 704
7706.00 726
7706.83 689
7707.66 685
7708.49 711
7709.31 699
7710.14 670
7710.97 668
7711.80 671
7712.63 638
7713.46 676
7714.29 627
7715.12 689
7715.95 686
7716.77 729
7717.60 654
7718.43 629
7719.26 695
7720.09 640
7720.92 639
7721.75 580
7722.58 596
7723.41 572
7724.24 580
7725.07 624
7725.90 612
7726.73 610
7727.56 552
7728.39 605
7729.22 668
7730.05 613
7730.88 619
7731.71 564
7732.54 553
7733.37 575
7734.20 587
7735.03 566
7735.86 606
7736.69 595
7737.52 553
7738.35 556
7739.18 612
7740.01 593
7740.84 615
7741.67 530
7742.50 555
7743.33 592
7744.16 551
7744.99 600
7745.82 663
7746.65 623
7747.48 601
7748.31 641
7749.14 699
7749.97 683
7750.81 646
7751.64 588
7752.47 572
7753.30 615
7754.13 557
7754.96 559
7755.79 585
7756.62 550
7757.45 571
7758.29 584
7759.12 564
7759.95 612
7760.78 640
7761.61 593
7762.44 653
7763.27 647
7764.11 584
7764.94 616
7765.77 610
7766.60 678
7767.43 737
7768.26 723
7769.10 704
7769.93 632
7770.76 593
7771.59 613
7772.42 660
7773.26 655
7774.09 638
7774.92 598
7775.75 667
7776.59 691
7777.42 662
7778.25 697
7779.08 631
7779.92 596
7780.75 629
7781.58 646
7782.41 627
7783.25 698
7784.08 669
7784.91 621
7785.74 699
7786.58 681
7787.41 704
7788.24 708
7789.08 700
7789.91 695
7790.74 703
7791.57 691
7792.41 701
7793.24 656
7794.07 644
7794.91 704
7795.74 682
7796.57 665
7797.41 723
7798.24 754
7799.07 744
7799.91 724
7800.74 740
7801.58 768
7802.41 866
7803.24 760
7804.08 825
7804.91 801
7805.74 754
7806.58 807
7807.41 794
7808.25 797
7809.08 979
7809.91 961
7810.75 1052
7811.58 1039
7812.42 1008
7813.25 1100
7814.09 1147
7814.92 1050
7815.75 1067
7816.59 1076
7817.42 1062
7818.26 1072
7819.09 1029
7819.93 1060
7820.76 1052
7821.60 1012
7822.43 1027
7823.27 1075
7824.10 1017
7824.94 1107
7825.77 1239
7826.61 1276
7827.44 1202
7828.28 1220
7829.11 1153
7829.95 1147
7830.78 1070
7831.62 1056
7832.45 1027
7833.29 1082
7834.12 1135
7834.96 1057
7835.79 1120
7836.63 1049
7837.46 963
7838.30 1017
7839.14 1001
7839.97 938
7840.81 935
7841.64 873
7842.48 832
7843.31 852
7844.15 938
7844.99 874
7845.82 825
7846.66 937
7847.49 859
7848.33 807
7849.17 811
7850.00 828
7850.84 918
7851.68 939
7852.51 837
7853.35 890
7854.18 868
7855.02 930
7855.86 1028
7856.69 1105
7857.53 1150
7858.37 1171
7859.20 1241
7860.04 1352
7860.88 1258
7861.71 1121
7862.55 1184
7863.39 1082
7864.23 1025
7865.06 988
7865.90 922
7866.74 974
7867.57 992
7868.41 983
7869.25 922
7870.09 1034
7870.92 1028
7871.76 1123
7872.60 1069
7873.44 1169
7874.27 1231
7875.11 1275
7875.95 1414
7876.79 1454
7877.62 1586
7878.46 1575
7879.30 1597
7880.14 1522
7880.97 1396
7881.81 1321
7882.65 1240
7883.49 1215
7884.33 1107
7885.16 1085
7886.00 1036
7886.84 1085
7887.68 986
7888.52 1021
7889.36 1035
7890.19 1140
7891.03 1227
7891.87 1126
7892.71 1120
7893.55 1105
7894.39 1112
7895.23 1026
7896.06 954
7896.90 958
7897.74 996
7898.58 952
7899.42 918
7900.26 936
7901.10 901
7901.94 850
7902.77 807
7903.61 813
7904.45 835
7905.29 832
7906.13 848
7906.97 816
7907.81 831
7908.65 877
7909.49 886
7910.33 823
7911.17 832
7912.01 785
7912.85 819
7913.69 819
7914.53 806
7915.37 785
7916.21 842
7917.05 892
7917.89 958
7918.73 1003
7919.57 961
7920.41 1002
7921.25 945
7922.09 927
7922.93 937
7923.77 819
7924.61 776
7925.45 842
7926.29 817
7927.13 807
7927.97 728
7928.81 709
7929.65 729
7930.49 744
7931.33 727
7932.17 742
7933.01 730
7933.85 801
7934.69 708
7935.53 682
7936.37 731
7937.21 746
7938.05 695
7938.90 745
7939.74 772
7940.58 772
7941.42 696
7942.26 744
7943.10 690
7943.94 741
7944.78 757
7945.63 802
7946.47 777
7947.31 733
7948.15 786
7948.99 802
7949.83 797
7950.67 839
7951.52 803
7952.36 889
7953.20 976
7954.04 1005
7954.88 1016
7955.72 944
7956.57 917
7957.41 928
7958.25 1007
7959.09 965
7959.93 912
7960.78 930
7961.62 930
7962.46 919
7963.30 895
7964.15 994
7964.99 1027
7965.83 1172
7966.67 1312
7967.52 1368
7968.36 1398
7969.20 1281
7970.04 1172
7970.89 1127
7971.73 1062
7972.57 925
7973.41 904
7974.26 799
7975.10 801
7975.94 800
7976.79 827
7977.63 759
7978.47 709
7979.31 717
7980.16 780
7981.00 800
7981.84 723
7982.69 741
7983.53 714
7984.37 710
7985.22 694
7986.06 724
7986.90 755
7987.75 729
7988.59 648
7989.44 694
7990.28 686
7991.12 643
7991.97 636
7992.81 653
7993.65 702
7994.50 625
7995.34 646
7996.19 602
7997.03 682
7997.87 601
7998.72 559
7999.56 614
8000.41 612
8001.25 611
8002.10 656
8002.94 606
8003.78 521
8004.63 602
8005.47 649
8006.32 609
8007.16 601
8008.01 606
8008.85 567
8009.70 611
8010.54 605
8011.39 527
8012.23 523
8013.08 556
8013.92 545
8014.77 557
8015.61 529
8016.46 539
8017.30 584
8018.15 578
8018.99 609
8019.84 603
8020.68 615
8021.53 596
8022.37 571
8023.22 555
8024.06 530
8024.91 552
8025.75 591
8026.60 489
8027.45 509
8028.29 493
8029.14 555
8029.98 496
8030.83 516
8031.67 524
8032.52 503
8033.37 584
8034.21 521
8035.06 571
8035.90 517
8036.75 571
8037.60 554
8038.44 535
8039.29 505
8040.14 517
8040.98 541
8041.83 625
8042.68 564
8043.52 602
8044.37 586
8045.21 561
8046.06 564
8046.91 586
8047.75 533
8048.60 508
8049.45 560
8050.30 564
8051.14 545
8051.99 528
8052.84 585
8053.68 565
8054.53 572
8055.38 496
8056.22 516
8057.07 527
8057.92 510
8058.77 512
8059.61 443
8060.46 522
8061.31 539
8062.16 511
8063.00 497
8063.85 532
8064.70 534
8065.55 529
8066.39 513
8067.24 492
8068.09 479
8068.94 544
8069.79 576
8070.63 499
8071.48 477
8072.33 482
8073.18 481
8074.03 431
8074.87 421
8075.72 466
8076.57 469
8077.42 444
8078.27 457
8079.12 497
8079.96 467
8080.81 427
8081.66 482
8082.51 506
8083.36 477
8084.21 467
8085.06 478
8085.90 494
8086.75 459
8087.60 481
8088.45 548
8089.30 570
8090.15 488
8091.00 513
8091.85 520
8092.70 591
8093.54 529
8094.39 535
8095.24 486
8096.09 520
8096.94 481
8097.79 488
8098.64 504
8099.49 484
8100.34 497
8101.19 535
8102.04 506
8102.89 504
8103.74 530
8104.59 499
8105.44 518
8106.29 485
8107.14 475
8107.99 514
8108.84 575
8109.69 540
8110.54 526
8111.39 523
8112.24 480
8113.09 558
8113.94 523
8114.79 511
8115.64 505
8116.49 574
8117.34 573
8118.19 603
8119.04 547
8119.89 506
8120.74 532
8121.59 522
8122.44 531
8123.29 521
8124.14 522
8124.99 518
8125.84 524
8126.70 537
8127.55 543
8128.40 502
8129.25 536
8130.10 544
8130.95 490
8131.80 484
8132.65 600
8133.50 585
8134.36 589
8135.21 530
8136.06 509
8136.91 499
8137.76 533
8138.61 511
8139.46 589
8140.32 640
8141.17 607
8142.02 590
8142.87 517
8143.72 533
8144.57 619
8145.43 642
8146.28 668
8147.13 648
8147.98 614
8148.83 621
8149.69 702
8150.54 645
8151.39 638
8152.24 677
8153.10 744
8153.95 818
8154.80 872
8155.65 914
8156.50 934
8157.36 833
8158.21 796
8159.06 657
8159.92 624
8160.77 636
8161.62 693
8162.47 591
8163.33 598
8164.18 645
8165.03 615
8165.88 552
8166.74 574
8167.59 558
8168.44 567
8169.30 625
8170.15 557
8171.00 557
8171.86 520
8172.71 541
8173.56 537
8174.42 515
8175.27 483
8176.12 530
8176.98 558
8177.83 583
8178.68 545
8179.54 541
8180.39 544
8181.25 540
8182.10 539
8182.95 518
8183.81 489
8184.66 476
8185.51 543
8186.37 476
8187.22 502
8188.08 473
8188.93 503
8189.79 497
8190.64 502
8191.49 487
8192.35 512
8193.20 518
8194.06 536
8194.91 447
8195.77 444
8196.62 502
8197.47 485
8198.33 519
8199.18 495
8200.04 515
8200.89 525
8201.75 524
8202.60 473
8203.46 453
8204.31 479
8205.17 551
8206.02 528
8206.88 484
8207.73 478
8208.59 493
8209.44 564
8210.30 454
8211.15 576
8212.01 534
8212.87 513
8213.72 526
8214.58 540
8215.43 483
8216.29 539
8217.14 580
8218.00 556
8218.85 510
8219.71 487
8220.57 537
8221.42 507
8222.28 533
8223.13 495
8223.99 506
8224.85 497
8225.70 491
8226.56 534
8227.41 480
8228.27 519
8229.13 520
8229.98 519
8230.84 490
8231.70 497
8232.55 439
8233.41 456
8234.26 471
8235.12 525
8235.98 486
8236.83 472
8237.69 444
8238.55 472
8239.40 472
8240.26 538
8241.12 473
8241.98 483
8242.83 486
8243.69 469
8244.55 424
8245.40 467
8246.26 449
8247.12 447
8247.98 502
8248.83 468
8249.69 518
8250.55 544
8251.40 500
8252.26 515
8253.12 475
8253.98 460
8254.83 516
8255.69 538
8256.55 479
8257.41 516
8258.27 548
8259.12 489
8259.98 503
8260.84 535
8261.70 562
8262.55 500
8263.41 496
8264.27 526
8265.13 517
8265.99 511
8266.85 501
8267.70 510
8268.56 546
8269.42 561
8270.28 564
8271.14 595
8272.00 560
8272.85 645
8273.71 634
8274.57 565
8275.43 536
8276.29 589
8277.15 630
8278.01 523
8278.87 582
8279.72 572
8280.58 568
8281.44 589
8282.30 599
8283.16 561
8284.02 628
8284.88 665
8285.74 685
8286.60 639
8287.46 626
8288.32 627
8289.17 671
8290.03 819
8290.89 860
8291.75 945
8292.61 1058
8293.47 1085
8294.33 1084
8295.19 1103
8296.05 930
8296.91 875
8297.77 793
8298.63 681
8299.49 739
8300.35 725
8301.21 704
8302.07 622
8302.93 584
8303.79 626
8304.65 642
8305.51 574
8306.37 639
8307.23 540
8308.09 599
8308.95 608
8309.81 608
8310.67 645
8311.53 602
8312.39 583
8313.26 649
8314.12 633
8314.98 670
8315.84 703
8316.70 634
8317.56 610
8318.42 590
8319.28 624
8320.14 603
8321.00 585
8321.86 577
8322.73 581
8323.59 576
8324.45 527
8325.31 613
8326.17 614
8327.03 536
8327.89 510
8328.75 510
8329.62 504
8330.48 529
8331.34 525
8332.20 547
8333.06 543
8333.92 510
8334.79 477
8335.65 488
8336.51 526
8337.37 512
8338.23 499
8339.09 484
8339.96 513
8340.82 604
8341.68 568
8342.54 489
8343.41 506
8344.27 595
8345.13 577
8345.99 581
8346.85 553
8347.72 576
8348.58 602
8349.44 535
8350.30 560
8351.17 600
8352.03 549
8352.89 519
8353.76 527
8354.62 540
8355.48 539
8356.34 492
8357.21 483
8358.07 486
8358.93 507
8359.80 540
8360.66 546
8361.52 539
8362.38 516
8363.25 495
8364.11 507
8364.97 495
8365.84 574
8366.70 559
8367.56 560
8368.43 569
8369.29 555
8370.16 509
8371.02 579
8371.88 507
8372.75 498
8373.61 516
8374.47 488
8375.34 461
8376.20 456
8377.07 453
8377.93 480
8378.79 511
8379.66 530
8380.52 537
8381.39 557
8382.25 491
8383.11 535
8383.98 530
8384.84 535
8385.71 600
8386.57 597
8387.44 618
8388.30 524
8389.17 523
8390.03 530
8390.89 464
8391.76 473
8392.62 529
8393.49 529
8394.35 511
8395.22 464
8396.08 542
8396.95 519
8397.81 492
8398.68 520
8399.54 520
8400.41 544
8401.27 494
8402.14 566
8403.00 537
8403.87 490
8404.74 533
8405.60 565
8406.47 560
8407.33 567
8408.20 553
8409.06 564
8409.93 575
8410.79 582
8411.66 580
8412.53 573
8413.39 564
8414.26 557
8415.12 553
8415.99 567
8416.86 566
8417.72 560
8418.59 577
8419.45 539
8420.32 651
8421.19 629
8422.05 632
8422.92 625
8423.78 690
8424.65 688
8425.52 687
8426.38 699
8427.25 670
8428.12 683
8428.98 696
8429.85 714
8430.72 723
8431.58 718
8432.45 725
8433.32 743
8434.18 756
8435.05 772
8435.92 758
8436.79 830
8437.65 810
8438.52 832
8439.39 958
8440.25 878
8441.12 963
8441.99 993
8442.86 1129
8443.72 1115
8444.59 1165
8445.46 1165
8446.33 1097
8447.19 1137
8448.06 1051
8448.93 1069
8449.80 998
8450.66 911
8451.53 949
8452.40 1013
8453.27 981
8454.14 1000
8455.00 1063
8455.87 1004
8456.74 996
8457.61 1079
8458.48 1138
8459.34 1089
8460.21 1044
8461.08 1023
8461.95 1015
8462.82 995
8463.69 968
8464.55 1092
8465.42 1197
8466.29 1289
8467.16 1540
8468.03 1993
8468.90 2406
8469.77 2712
8470.63 2872
8471.50 2835
8472.37 2885
8473.24 2650
8474.11 2337
8474.98 1911
8475.85 1718
8476.72 1440
8477.59 1249
8478.45 1099
8479.32 930
8480.19 891
8481.06 885
8481.93 831
8482.80 754
8483.67 757
8484.54 786
8485.41 808
8486.28 820
8487.15 785
8488.02 768
8488.89 756
8489.76 737
8490.63 717
8491.50 734
8492.37 683
8493.24 695
8494.11 701
8494.98 677
8495.85 691
8496.72 713
8497.59 754
8498.46 759
8499.33 762
8500.20 757
8501.07 722
8501.94 710
8502.81 696
8503.68 735
8504.55 764
8505.42 755
8506.29 805
8507.16 859
8508.03 843
8508.90 870
8509.77 834
8510.65 797
8511.52 852
8512.39 882
8513.26 774
8514.13 802
8515.00 757
8515.87 772
8516.74 711
8517.61 685
8518.48 773
8519.36 703
8520.23 681
8521.10 714
8521.97 712
8522.84 714
8523.71 725
8524.58 780
8525.46 771
8526.33 772
8527.20 700
8528.07 726
8528.94 739
8529.81 794
8530.69 755
8531.56 783
8532.43 827
8533.30 853
8534.17 835
8535.05 841
8535.92 848
8536.79 798
8537.66 841
8538.54 822
8539.41 855
8540.28 772
8541.15 809
8542.02 844
8542.90 794
8543.77 784
8544.64 832
8545.51 729
8546.39 782
8547.26 845
8548.13 904
8549.01 852
8549.88 910
8550.75 950
8551.62 1067
8552.50 1142
8553.37 1173
8554.24 1297
8555.12 1213
8555.99 1219
8556.86 1125
8557.74 1023
8558.61 960
8559.48 885
8560.36 842
8561.23 810
8562.10 735
8562.98 743
8563.85 749
8564.72 767
8565.60 716
8566.47 703
8567.34 693
8568.22 691
8569.09 706
8569.97 752
8570.84 722
8571.71 692
8572.59 644
8573.46 712
8574.34 676
8575.21 735
8576.08 666
8576.96 656
8577.83 647
8578.71 723
8579.58 663
8580.46 657
8581.33 625
8582.20 680
8583.08 677
8583.95 693
8584.83 689
8585.70 706
8586.58 719
8587.45 677
8588.33 708
8589.20 691
8590.08 697
8590.95 765
8591.83 717
8592.70 695
8593.58 652
8594.45 693
8595.33 773
8596.20 750
8597.08 757
8597.95 770
8598.83 748
8599.70 733
8600.58 786
8601.45 714
8602.33 754
8603.21 759
8604.08 774
8604.96 776
8605.83 800
8606.71 797
8607.58 823
8608.46 837
8609.34 787
8610.21 778
8611.09 783
8611.96 781
8612.84 826
8613.72 850
8614.59 857
8615.47 852
8616.34 873
8617.22 890
8618.10 904
8618.97 877
8619.85 813
8620.73 826
8621.60 862
8622.48 907
8623.36 923
8624.23 908
8625.11 896
8625.99 904
8626.86 922
8627.74 994
8628.62 1019
8629.49 1129
8630.37 1100
8631.25 1065
8632.12 1174
8633.00 1166
8633.88 1180
8634.76 1233
8635.63 1195
8636.51 1177
8637.39 1152
8638.26 1194
8639.14 1269
8640.02 1283
8640.90 1237
8641.77 1229
8642.65 1235
8643.53 1329
8644.41 1283
8645.28 1333
8646.16 1335
8647.04 1386
8647.92 1361
8648.80 1245
8649.67 1300
8650.55 1365
8651.43 1365
8652.31 1332
8653.19 1347
8654.06 1405
8654.94 1345
8655.82 1448
8656.70 1455
8657.58 1497
8658.46 1511
8659.33 1469
8660.21 1666
8661.09 1592
8661.97 1573
8662.85 1511
8663.73 1553
8664.61 1583
8665.48 1524
8666.36 1587
8667.24 1645
8668.12 1786
8669.00 1880
8669.88 2107
8670.76 2507
8671.64 3109
8672.52 3756
8673.40 4441
8674.27 4953
8675.15 5222
8676.03 5220
8676.91 4955
8677.79 4581
8678.67 4076
8679.55 3507
8680.43 2997
8681.31 2687
8682.19 2229
8683.07 2031
8683.95 1853
8684.83 1815
8685.71 1792
8686.59 1858
8687.47 1875
8688.35 2095
8689.23 2654
8690.11 3005
8690.99 3735
8691.87 4294
8692.75 4531
8693.63 4735
8694.51 4666
8695.39 4144
8696.27 3656
8697.15 3323
8698.03 2700
8698.91 2209
8699.79 1999
8700.67 1693
8701.55 1586
8702.43 1430
8703.31 1397
8704.19 1369
8705.07 1246
8705.95 1181
8706.84 1165
8707.72 1153
8708.60 1187
8709.48 1157
8710.36 1117
8711.24 1127
8712.12 1151
8713.00 1100
8713.88 1116
8714.76 1099
8715.65 1086
8716.53 1000
8717.41 1007
8718.29 1027
8719.17 1016
8720.05 971
8720.93 1040
8721.82 1090
8722.70 1069
8723.58 1052
8724.46 1069
8725.34 963
8726.22 1014
8727.11 1039
8727.99 939
8728.87 1008
8729.75 1098
8730.63 1163
8731.52 1180
8732.40 1092
8733.28 1105
8734.16 1026
8735.05 1040
8735.93 1108
8736.81 1024
8737.69 987
8738.58 1010
8739.46 997
8740.34 1043
8741.22 1021
8742.11 932
8742.99 1027
8743.87 947
8744.75 996
8745.64 1031
8746.52 1030
8747.40 1016
8748.28 1038
8749.17 1036
8750.05 1080
8750.93 1071
8751.82 1101
8752.70 1069
8753.58 1109
8754.47 1092
8755.35 1125
8756.23 1178
8757.12 1158
8758.00 1228
8758.88 1204
8759.77 1100
8760.65 1106
8761.53 1104
8762.42 1119
8763.30 1153
8764.19 1163
8765.07 1137
8765.95 1142
8766.84 1038
8767.72 1052
8768.60 1149
8769.49 1098
8770.37 1159
8771.26 1252
8772.14 1196
8773.03 1231
8773.91 1195
8774.79 1136
8775.68 1069
8776.56 971
8777.45 990
8778.33 941
8779.22 928
8780.10 850
8780.98 871
8781.87 891
8782.75 876
8783.64 849
8784.52 853
8785.41 881
8786.29 868
8787.18 826
8788.06 833
8788.95 879
8789.83 825
8790.72 834
8791.60 869
8792.49 872
8793.37 882
8794.26 926
8795.14 826
8796.03 895
8796.92 881
8797.80 855
8798.69 934
8799.57 865
8800.46 837
8801.34 870
8802.23 892
8803.11 890
8804.00 904
8804.89 1012
8805.77 1062
8806.66 957
8807.54 924
8808.43 949
8809.32 971
8810.20 898
8811.09 797
8811.97 806
8812.86 745
8813.75 705
8814.63 768
8815.52 777
8816.41 827
8817.29 821
8818.18 811
8819.06 822
8819.95 857
8820.84 836
8821.72 851
8822.61 805
8823.50 807
8824.38 739
8825.27 724
8826.16 753
8827.05 764
8827.93 756
8828.82 772
8829.71 801
8830.59 724
8831.48 688
8832.37 717
8833.25 703
8834.14 722
8835.03 705
8835.92 653
8836.80 659
8837.69 740
8838.58 677
8839.47 637
8840.35 645
8841.24 603
8842.13 611
8843.02 619
8843.90 661
8844.79 656
8845.68 627
8846.57 635
8847.46 652
8848.34 648
8849.23 644
8850.12 645
8851.01 590
8851.90 531
8852.78 577
8853.67 571
8854.56 648
8855.45 649
8856.34 625
8857.23 606
8858.12 591
8859.00 570
8859.89 551
8860.78 610
8861.67 586
8862.56 594
8863.45 615
8864.34 604
8865.22 602
8866.11 599
8867.00 544
8867.89 564
8868.78 589
8869.67 525
8870.56 600
8871.45 560
8872.34 547
8873.23 578
8874.12 558
8875.00 550
8875.89 632
8876.78 536
8877.67 533
8878.56 531
8879.45 592
8880.34 526
8881.23 525
8882.12 557
8883.01 543
8883.90 572
8884.79 588
8885.68 557
8886.57 607
8887.46 587
8888.35 542
8889.24 546
8890.13 552
8891.02 554
8891.91 522
8892.80 552
8893.69 524
8894.58 510
8895.47 549
8896.36 515
8897.25 523
8898.14 521
8899.03 535
8899.92 505
8900.81 481
8901.71 493
8902.60 501
8903.49 449
8904.38 527
8905.27 509
8906.16 490
8907.05 441
8907.94 480
8908.83 507
8909.72 476
8910.61 510
8911.51 444
8912.40 496
8913.29 456
8914.18 478
8915.07 463
8915.96 512
8916.85 508
8917.75 527
8918.64 496
8919.53 486
8920.42 444
8921.31 417
8922.20 455
8923.09 496
8923.99 443
8924.88 438
8925.77 437
8926.66 434
8927.55 473
8928.45 487
8929.34 460
8930.23 410
8931.12 447
8932.01 459
8932.91 436
8933.80 411
8934.69 435
8935.58 436
8936.48 449
8937.37 470
8938.26 431
8939.15 462
8940.05 420
8940.94 424
8941.83 398
8942.72 380
8943.62 398
8944.51 415
8945.40 431
8946.30 443
8947.19 450
8948.08 430
8948.97 409
8949.87 373
8950.76 454
8951.65 422
8952.55 448
8953.44 384
8954.33 418
8955.23 432
8956.12 453
8957.01 440
8957.91 406
8958.80 425
8959.69 406
8960.59 459
8961.48 416
8962.38 397
8963.27 424
8964.16 469
8965.06 413
8965.95 447
8966.85 436
8967.74 497
8968.63 507
8969.53 484
8970.42 457
8971.32 387
8972.21 446
8973.10 414
8974.00 419
8974.89 469
8975.79 495
8976.68 439
8977.58 415
8978.47 419
8979.36 472
8980.26 492
8981.15 443
8982.05 383
8982.94 417
8983.84 470
8984.73 398
8985.63 402
8986.52 426
8987.42 475
8988.31 444
8989.21 448
8990.10 421
8991.00 460
8991.89 405
8992.79 400
8993.68 418
8994.58 431
8995.47 418
8996.37 447
8997.27 453
8998.16 421
8999.06 423
8999.95 410
9000.85 420
9001.74 404
9002.64 447
9003.53 368
9004.43 407
9005.33 408
9006.22 377
9007.12 417
9008.01 410
9008.91 361
9009.81 396
9010.70 369
9011.60 400
9012.49 354
9013.39 350
9014.29 417
9015.18 410
9016.08 405
9016.98 418
9017.87 350
9018.77 355
9019.67 396
9020.56 393
9021.46 398
9022.36 393
9023.25 372
9024.15 362
9025.05 433
9025.94 431
9026.84 394
9027.74 362
9028.63 407
9029.53 443
9030.43 408
9031.33 405
9032.22 398
9033.12 393
9034.02 406
9034.91 365
9035.81 370
9036.71 428
9037.61 345
9038.50 406
9039.40 369
9040.30 400
9041.20 435
9042.10 434
9042.99 415
9043.89 418
9044.79 423
9045.69 410
9046.58 396
9047.48 426
9048.38 456
9049.28 410
9050.18 442
9051.07 408
9051.97 378
9052.87 396
9053.77 392
9054.67 392
9055.57 379
9056.46 420
9057.36 459
9058.26 431
9059.16 426
9060.06 396
9060.96 403
9061.86 435
9062.75 430
9063.65 434
9064.55 379
9065.45 434
9066.35 418
9067.25 462
9068.15 434
9069.05 408
9069.95 443
9070.84 474
9071.74 471
9072.64 476
9073.54 483
9074.44 482
9075.34 484
9076.24 479
9077.14 463
9078.04 421
9078.94 481
9079.84 458
9080.74 470
9081.64 479
9082.54 510
9083.44 435
9084.34 497
9085.24 545
9086.14 485
9087.04 536
9087.94 531
9088.84 525
9089.74 537
9090.64 533
9091.54 587
9092.44 513
9093.34 458
9094.24 487
9095.14 491
9096.04 462
9096.94 478
9097.84 486
9098.74 455
9099.64 422
9100.54 447
9101.44 488
9102.34 446
9103.24 500
9104.14 408
9105.04 441
9105.95 455
9106.85 430
9107.75 446
9108.65 404
9109.55 448
9110.45 393
9111.35 445
9112.25 433
9113.15 423
9114.06 433
9114.96 418
9115.86 419
9116.76 384
9117.66 456
9118.56 447
9119.46 481
9120.37 454
9121.27 407
9122.17 402
9123.07 437
9123.97 427
9124.87 440
9125.78 401
9126.68 423
9127.58 389
9128.48 412
9129.38 441
9130.29 399
9131.19 361
9132.09 352
9132.99 429
9133.89 413
9134.80 416
9135.70 396
9136.60 441
9137.50 445
9138.41 372
9139.31 325
9140.21 357
9141.11 398
9142.02 417
9142.92 403
9143.82 361
9144.72 381
9145.63 424
9146.53 418
9147.43 399
9148.34 399
9149.24 439
9150.14 427
9151.05 394
9151.95 425
9152.85 384
9153.76 403
9154.66 406
9155.56 371
9156.47 385
9157.37 374
9158.27 405
9159.18 401
9160.08 431
9160.98 444
9161.89 408
9162.79 384
9163.69 382
9164.60 391
9165.50 436
9166.41 447
9167.31 437
9168.21 454
9169.12 413
9170.02 417
9170.93 404
9171.83 402
9172.73 398
9173.64 440
9174.54 383
9175.45 422
9176.35 382
9177.25 399
9178.16 399
9179.06 403
9179.97 394
9180.87 470
9181.78 435
9182.68 382
9183.59 391
9184.49 411
9185.40 444
9186.30 421
9187.21 406
9188.11 388
9189.02 483
9189.92 432
9190.83 418
9191.73 394
9192.64 401
9193.54 381
9194.45 426
9195.35 472
9196.26 478
9197.16 467
9198.07 448
9198.97 422
9199.88 427
9200.78 431
9201.69 468
9202.60 472
9203.50 411
9204.41 431
9205.31 380
9206.22 380
9207.13 378
9208.03 420
9208.94 410
9209.84 403
9210.75 440
9211.66 430
9212.56 413
9213.47 383
9214.37 397
9215.28 379
9216.19 377
9217.09 368
9218.00 390
9218.91 443
9219.81 399
9220.72 360
9221.63 392
9222.53 403
9223.44 385
9224.35 401
9225.25 367
9226.16 382
9227.07 352
9227.97 351
9228.88 359
9229.79 399
9230.69 390
9231.60 468
9232.51 363
9233.41 368
9234.32 389
9235.23 423
9236.14 408
9237.04 388
9237.95 398
9238.86 396
9239.77 364
9240.67 355
9241.58 391
9242.49 362
9243.40 404
9244.30 419
9245.21 376
9246.12 373
9247.03 366
9247.94 394
9248.84 398
9249.75 354
9250.66 352
9251.57 352
9252.48 386
9253.38 377
9254.29 333
9255.20 336
9256.11 376
9257.02 380
9257.93 399
9258.83 371
9259.74 363
9260.65 379
9261.56 416
9262.47 414
9263.38 373
9264.29 389
9265.19 408
9266.10 380
9267.01 325
9267.92 356
9268.83 316
9269.74 374
9270.65 331
9271.56 360
9272.47 377
9273.37 401
9274.28 377
9275.19 348
9276.10 399
9277.01 400
9277.92 402
9278.83 392
9279.74 377
9280.65 328
9281.56 378
9282.47 404
9283.38 366
9284.29 354
9285.20 406
9286.11 371
9287.02 381
9287.93 380
9288.84 409
9289.75 353
9290.66 366
9291.57 349
9292.48 369
9293.39 352
9294.30 412
9295.21 412
9296.12 407
9297.03 404
9297.94 410
9298.85 425
9299.76 434
9300.67 431
9301.58 404
9302.49 424
9303.40 419
9304.31 449
9305.22 448
9306.13 432
9307.04 530
9307.95 497
9308.87 562
9309.78 580
9310.69 536
9311.60 504
9312.51 496
9313.42 476
9314.33 435
9315.24 410
9316.15 401
9317.07 448
9317.98 411
9318.89 400
9319.80 441
9320.71 379
9321.62 463
9322.53 454
9323.45 464
9324.36 440
9325.27 419
9326.18 442
9327.09 445
9328.00 417
9328.92 439
9329.83 375
9330.74 402
9331.65 425
9332.56 415
9333.48 441
9334.39 433
9335.30 399
9336.21 391
9337.13 419
9338.04 423
9338.95 411
9339.86 408
9340.77 448
9341.69 444
9342.60 392
9343.51 428
9344.43 435
9345.34 377
9346.25 413
9347.16 420
9348.08 434
9348.99 386
9349.90 466
9350.81 413
9351.73 352
9352.64 367
9353.55 429
9354.47 418
9355.38 422
9356.29 363
9357.21 359
9358.12 395
9359.03 389
9359.95 368
9360.86 376
9361.77 403
9362.69 389
9363.60 399
9364.51 378
9365.43 377
9366.34 368
9367.26 420
9368.17 361
9369.08 366
9370.00 422
9370.91 469
9371.82 378
9372.74 386
9373.65 370
9374.57 378
9375.48 399
9376.40 429
9377.31 413
9378.22 394
9379.14 359
9380.05 377
9380.97 444
9381.88 346
9382.80 346
9383.71 372
9384.62 411
9385.54 437
9386.45 417
9387.37 387
9388.28 403
9389.20 401
9390.11 378
9391.03 419
9391.94 415
9392.86 438
9393.77 386
9394.69 437
9395.60 411
9396.52 397
9397.43 443
9398.35 444
9399.26 413
9400.18 386
9401.10 413
9402.01 425
9402.93 376
9403.84 326
9404.76 360
9405.67 385
9406.59 361
9407.50 372
9408.42 408
9409.34 405
9410.25 381
9411.17 382
9412.08 381
9413.00 422
9413.92 434
9414.83 391
9415.75 423
9416.66 386
9417.58 412
9418.50 411
9419.41 431
9420.33 429
9421.25 392
9422.16 393
9423.08 387
9423.99 386
9424.91 422
9425.83 447
9426.74 414
9427.66 401
9428.58 404
9429.49 399
9430.41 393
9431.33 410
9432.25 419
9433.16 472
9434.08 390
9435.00 414
9435.91 498
9436.83 473
9437.75 451
9438.67 431
9439.58 455
9440.50 439
9441.42 503
9442.33 493
9443.25 538
9444.17 413
9445.09 431
9446.00 493
9446.92 485
9447.84 484
9448.76 469
9449.68 561
9450.59 649
9451.51 677
9452.43 647
9453.35 672
9454.26 707
9455.18 723
9456.10 669
9457.02 597
9457.94 537
9458.86 602
9459.77 552
9460.69 503
9461.61 437
9462.53 432
9463.45 462
9464.37 437
9465.28 446
9466.20 497
9467.12 472
9468.04 462
9468.96 413
9469.88 445
9470.80 460
9471.72 469
9472.63 442
9473.55 470
9474.47 463
9475.39 461
9476.31 517
9477.23 489
9478.15 469
9479.07 486
9479.99 528
9480.91 533
9481.83 565
9482.74 514
9483.66 501
9484.58 535
9485.50 501
9486.42 527
9487.34 517
9488.26 524
9489.18 466
9490.10 454
9491.02 412
9491.94 407
9492.86 415
9493.78 490
9494.70 445
9495.62 411
9496.54 407
9497.46 424
9498.38 427
9499.30 444
9500.22 426
9501.14 397
9502.06 452
9502.98 467
9503.90 438
9504.82 397
9505.74 429
9506.66 423
9507.59 446
9508.51 437
9509.43 438
9510.35 482
9511.27 486
9512.19 481
9513.11 491
9514.03 487
9514.95 441
9515.87 511
9516.79 473
9517.71 470
9518.64 424
9519.56 466
9520.48 474
9521.40 497
9522.32 485
9523.24 459
9524.16 507
9525.08 516
9526.01 520
9526.93 507
9527.85 509
9528.77 516
9529.69 552
9530.61 612
9531.54 629
9532.46 611
9533.38 726
9534.30 694
9535.22 661
9536.15 607
9537.07 645
9537.99 584
9538.91 553
9539.83 540
9540.76 521
9541.68 504
9542.60 502
9543.52 539
9544.45 572
9545.37 528
9546.29 527
9547.21 527
9548.14 491
9549.06 531
9549.98 544
9550.90 521
9551.83 510
9552.75 499
9553.67 442
9554.59 530
9555.52 537
9556.44 526
9557.36 581
9558.29 518
9559.21 545
9560.13 571
9561.06 582
9561.98 565
9562.90 535
9563.83 550
9564.75 587
9565.67 489
9566.60 527
9567.52 478
9568.44 480
9569.37 446
9570.29 479
9571.21 518
9572.14 453
9573.06 476
9573.98 461
9574.91 505
9575.83 528
9576.76 546
9577.68 527
9578.60 522
9579.53 497
9580.45 522
9581.38 534
9582.30 492
9583.23 541
9584.15 567
9585.07 520
9586.00 470
9586.92 539
9587.85 517
9588.77 565
9589.70 561
9590.62 528
9591.55 543
9592.47 545
9593.40 538
9594.32 575
9595.24 548
9596.17 516
9597.09 606
9598.02 618
9598.94 623
9599.87 618
9600.79 590
9601.72 557
9602.65 620
9603.57 614
9604.50 604
9605.42 630
9606.35 666
9607.27 617
9608.20 647
9609.12 568
9610.05 562
9610.97 576
9611.90 648
9612.83 670
9613.75 627
9614.68 638
9615.60 651
9616.53 694
9617.45 617
9618.38 651
9619.31 631
9620.23 671
9621.16 650
9622.08 689
9623.01 692
9623.94 739
9624.86 697
9625.79 704
9626.72 719
9627.64 701
9628.57 718
9629.50 735
9630.42 722
9631.35 702
9632.27 746
9633.20 766
9634.13 740
9635.06 737
9635.98 776
9636.91 758
9637.84 822
9638.76 854
9639.69 888
9640.62 829
9641.54 815
9642.47 810
9643.40 820
9644.33 872
9645.25 838
9646.18 907
9647.11 861
9648.03 916
9648.96 968
9649.89 990
9650.82 1020
9651.74 975
9652.67 1030
9653.60 1031
9654.53 1033
9655.46 951
9656.38 1022
9657.31 1015
9658.24 994
9659.17 949
9660.09 1031
9661.02 1026
9661.95 1105
9662.88 1072
9663.81 1038
9664.74 1018
9665.66 1198
9666.59 1159
9667.52 1215
9668.45 1173
9669.38 1205
9670.31 1272
9671.23 1268
9672.16 1337
9673.09 1301
9674.02 1236
9674.95 1251
9675.88 1229
9676.81 1199
9677.73 1256
9678.66 1347
9679.59 1340
9680.52 1372
9681.45 1445
9682.38 1429
9683.31 1362
9684.24 1434
9685.17 1451
9686.10 1496
9687.03 1463
9687.95 1483
9688.88 1525
9689.81 1475
9690.74 1462
9691.67 1480
9692.60 1465
9693.53 1604
9694.46 1725
9695.39 1858
9696.32 2029
9697.25 2299
9698.18 2431
9699.11 2606
9700.04 2765
9700.97 2728
9701.90 2600
9702.83 2399
9703.76 2282
9704.69 2047
9705.62 1851
9706.55 1818
9707.48 1664
9708.41 1586
9709.34 1640
9710.27 1724
9711.20 1795
9712.13 1863
9713.06 1880
9713.99 1928
9714.92 2035
9715.85 2129
9716.79 2095
9717.72 2011
9718.65 1854
9719.58 1807
9720.51 1702
9721.44 1651
9722.37 1492
9723.30 1415
9724.23 1330
9725.16 1282
9726.09 1185
9727.03 1189
9727.96 1276
9728.89 1313
9729.82 1291
9730.75 1382
9731.68 1359
9732.61 1447
9733.55 1539
9734.48 1412
9735.41 1405
9736.34 1373
9737.27 1410
9738.20 1273
9739.14 1190
9740.07 1144
9741.00 1162
9741.93 1155
9742.86 1111
9743.79 1124
9744.73 1097
9745.66 1107
9746.59 1071
9747.52 1070
9748.46 976
9749.39 992
9750.32 945
9751.25 1008
9752.18 934
9753.12 946
9754.05 863
9754.98 911
9755.91 954
9756.85 952
9757.78 907
9758.71 909
9759.65 983
9760.58 1051
9761.51 1032
9762.44 934
9763.38 1035
9764.31 971
9765.24 1025
9766.18 1004
9767.11 1009
9768.04 972
9768.98 922
9769.91 886
9770.84 936
9771.78 977
9772.71 956
9773.64 949
9774.58 963
9775.51 992
9776.44 1083
9777.38 1180
9778.31 1233
9779.24 1220
9780.18 1224
9781.11 1265
9782.05 1233
9782.98 1203
9783.91 1152
9784.85 1180
9785.78 1109
9786.71 1085
9787.65 996
9788.58 965
9789.52 988
9790.45 914
9791.39 895
9792.32 882
9793.25 892
9794.19 876
9795.12 947
9796.06 922
9796.99 935
9797.93 964
9798.86 942
9799.80 1056
9800.73 1018
9801.67 917
9802.60 897
9803.54 841
9804.47 859
9805.41 819
9806.34 790
9807.28 746
9808.21 763
9809.15 739
9810.08 714
9811.02 756
9811.95 695
9812.89 736
9813.82 739
9814.76 747
9815.69 654
9816.63 708
9817.56 705
9818.50 692
9819.43 700
9820.37 786
9821.31 746
9822.24 663
9823.18 676
9824.11 635
9825.05 674
9825.99 643
9826.92 693
9827.86 678
9828.79 675
9829.73 671
9830.67 650
9831.60 660
9832.54 651
9833.47 637
9834.41 715
9835.35 668
9836.28 629
9837.22 642
9838.16 667
9839.09 627
9840.03 649
9840.97 695
9841.90 713
9842.84 662
9843.78 665
9844.71 694
9845.65 643
9846.59 639
9847.52 645
9848.46 608
9849.40 623
9850.34 529
9851.27 620
9852.21 640
9853.15 644
9854.08 608
9855.02 653
9855.96 610
9856.90 690
9857.83 723
9858.77 683
9859.71 641
9860.65 622
9861.58 687
9862.52 644
9863.46 636
9864.40 637
9865.33 626
9866.27 638
9867.21 632
9868.15 604
9869.09 672
9870.02 659
9870.96 642
9871.90 589
9872.84 605
9873.78 604
9874.72 605
9875.65 626
9876.59 640
9877.53 578
9878.47 585
9879.41 615
9880.35 616
9881.28 600
9882.22 598
9883.16 621
9884.10 607
9885.04 582
9885.98 547
9886.92 582
9887.86 552
9888.79 585
9889.73 593
9890.67 608
9891.61 547
9892.55 529
9893.49 588
9894.43 581
9895.37 537
9896.31 564
9897.25 615
9898.19 557
9899.13 598
9900.07 588
9901.00 574
9901.94 613
9902.88 618
9903.82 562
9904.76 553
9905.70 572
9906.64 565
9907.58 573
9908.52 577
9909.46 644
9910.40 659
9911.34 640
9912.28 630
9913.22 580
9914.16 603
9915.10 604
9916.04 607
9916.98 625
9917.92 617
9918.86 619
9919.80 606
9920.74 595
9921.69 661
9922.63 721
9923.57 858
9924.51 933
9925.45 1159
9926.39 1226
9927.33 1329
9928.27 1381
9929.21 1370
9930.15 1233
9931.09 1108
9932.03 1017
9932.97 878
9933.92 781
9934.86 771
9935.80 706
9936.74 590
9937.68 624
9938.62 574
9939.56 578
9940.50 604
9941.45 605
9942.39 650
9943.33 636
9944.27 556
9945.21 602
9946.15 619
9947.10 605
9948.04 564
9948.98 616
9949.92 608
9950.86 571
9951.80 607
9952.75 627
9953.69 656
9954.63 697
9955.57 706
9956.52 691
9957.46 651
9958.40 671
9959.34 719
9960.28 662
9961.23 607
9962.17 545
9963.11 621
9964.05 629
9965.00 566
9965.94 588
9966.88 583
9967.82 561
9968.77 591
9969.71 548
9970.65 546
9971.60 584
9972.54 590
9973.48 655
9974.42 569
9975.37 606
9976.31 581
9977.25 623
9978.20 616
9979.14 567
9980.08 603
9981.03 577
9981.97 533
9982.91 550
9983.86 520
9984.80 557
9985.74 531
9986.69 507
9987.63 580
9988.57 594
9989.52 583
9990.46 521
9991.41 597
9992.35 546
9993.29 513
9994.24 494
9995.18 512
9996.13 527
9997.07 530
9998.01 487
9998.96 523
9999.90 540
10000.85 446
10001.79 503
10002.74 553
10003.68 523
10004.62 490
10005.57 490
10006.51 493
10007.46 527
10008.40 521
10009.35 478
10010.29 470
10011.24 461
10012.18 513
10013.13 502
10014.07 479
10015.02 454
10015.96 481
10016.91 483
10017.85 491
10018.80 476
10019.74 500
10020.69 525
10021.63 488
10022.58 483
10023.52 482
10024.47 508
10025.41 533
10026.36 498
10027.30 512
10028.25 527
10029.19 560
10030.14 580
10031.09 519
10032.03 470
10032.98 475
10033.92 499
10034.87 460
10035.82 457
10036.76 470
10037.71 467
10038.65 450
10039.60 446
10040.55 444
10041.49 440
10042.44 440
10043.38 472
10044.33 482
10045.28 498
10046.22 457
10047.17 460
10048.12 428
10049.06 421
10050.01 443
10050.96 420
10051.90 390
10052.85 420
10053.80 441
10054.74 420
10055.69 470
10056.64 487
10057.58 450
10058.53 481
10059.48 507
10060.42 427
10061.37 412
10062.32 451
10063.27 441
10064.21 440
10065.16 428
10066.11 422
10067.06 448
10068.00 448
10068.95 396
10069.90 428
10070.85 432
10071.79 444
10072.74 412
10073.69 398
10074.64 407
10075.58 434
10076.53 445
10077.48 433
10078.43 402
10079.38 389
10080.32 414
10081.27 412
10082.22 393
10083.17 403
10084.12 363
10085.06 398
10086.01 357
10086.96 374
10087.91 417
10088.86 389
10089.81 387
10090.75 366
10091.70 398
10092.65 371
10093.60 414
10094.55 378
10095.50 372
10096.45 408
10097.40 380
10098.34 366
10099.29 373
10100.24 397
10101.19 429
10102.14 380
10103.09 385
10104.04 383
10104.99 390
10105.94 409
10106.89 376
10107.84 413
10108.78 402
10109.73 419
10110.68 415
10111.63 414
10112.58 409
10113.53 370
10114.48 392
10115.43 399
10116.38 390
10117.33 442
10118.28 398
10119.23 385
10120.18 383
10121.13 402
10122.08 380
10123.03 403
10123.98 430
10124.93 388
10125.88 338
10126.83 391
10127.78 406
10128.73 423
10129.68 392
10130.63 405
10131.58 422
10132.53 385
10133.48 414
10134.43 415
10135.38 458
10136.34 425
10137.29 405
10138.24 426
10139.19 425
10140.14 387
10141.09 456
10142.04 452
10142.99 416
10143.94 405
10144.89 400
10145.84 426
10146.80 470
10147.75 408
10148.70 441
10149.65 421
10150.60 424
10151.55 425
10152.50 432
10153.45 453
10154.41 433
10155.36 439
10156.31 413
10157.26 480
10158.21 417
10159.16 420
10160.12 406
10161.07 411
10162.02 407
10162.97 393
10163.92 452
10164.88 450
10165.83 457
10166.78 473
10167.73 452
10168.68 459
10169.64 472
10170.59 454
10171.54 467
10172.49 471
10173.45 462
10174.40 431
10175.35 483
10176.30 494
10177.26 480
10178.21 488
10179.16 485
10180.11 510
10181.07 550
10182.02 539
10182.97 509
10183.92 538
10184.88 554
10185.83 567
10186.78 588
10187.74 623
10188.69 558
10189.64 602
10190.60 554
10191.55 558
10192.50 568
10193.46 571
10194.41 574
10195.36 577
10196.32 624
10197.27 558
10198.22 594
10199.18 641
10200.13 618
10201.08 653
10202.04 664
10202.99 684
10203.95 708
10204.90 741
10205.85 778
10206.81 754
10207.76 843
10208.72 889
10209.67 807
10210.62 731
10211.58 714
10212.53 648
10213.49 627
10214.44 644
10215.40 576
10216.35 597
10217.30 582
10218.26 578
10219.21 562
10220.17 575
10221.12 585
10222.08 561
10223.03 543
10223.99 521
10224.94 475
10225.90 521
10226.85 531
10227.81 472
10228.76 481
10229.72 499
10230.67 493
10231.63 518
10232.58 574
10233.54 522
10234.49 556
10235.45 598
10236.40 553
10237.36 552
10238.31 545
10239.27 505
10240.22 536
10241.18 525
10242.14 518
10243.09 490
10244.05 470
10245.00 472
10245.96 494
10246.91 440
10247.87 415
10248.83 440
10249.78 428
10250.74 415
10251.69 397
10252.65 373
10253.61 394
10254.56 396
10255.52 393
10256.48 413
10257.43 402
10258.39 420
10259.34 391
10260.30 402
10261.26 391
10262.21 429
10263.17 421
10264.13 364
10265.08 384
10266.04 382
10267.00 417
10267.95 399
10268.91 386
10269.87 367
10270.82 398
10271.78 417
10272.74 480
10273.70 411
10274.65 360
10275.61 433
10276.57 417
10277.52 396
10278.48 387
10279.44 412
10280.40 422
10281.35 385
10282.31 381
10283.27 391
10284.23 397
10285.18 406
10286.14 400
10287.10 397
10288.06 416
10289.02 404
10289.97 423
10290.93 416
10291.89 405
10292.85 442
10293.81 451
10294.76 431
10295.72 433
10296.68 369
10297.64 432
10298.60 451
10299.55 416
10300.51 359
10301.47 374
10302.43 398
10303.39 411
10304.35 357
10305.31 350
10306.26 379
10307.22 379
10308.18 394
10309.14 390
10310.10 349
10311.06 355
10312.02 398
10312.98 384
10313.93 419
10314.89 414
10315.85 413
10316.81 394
10317.77 372
10318.73 387
10319.69 408
10320.65 385
10321.61 335
10322.57 394
10323.53 406
10324.49 393
10325.45 414
10326.40 399
10327.36 385
10328.32 403
10329.28 391
10330.24 427
10331.20 481
10332.16 434
10333.12 430
10334.08 381
10335.04 385
10336.00 368
10336.96 362
10337.92 350
10338.88 318
10339.84 375
10340.80 402
10341.76 416
10342.72 373
10343.68 323
10344.64 358
10345.61 367
10346.57 364
10347.53 358
10348.49 364
10349.45 352
10350.41 352
10351.37 365
10352.33 361
10353.29 368
10354.25 397
10355.21 347
10356.17 346
10357.13 368
10358.10 368
10359.06 397
10360.02 392
10360.98 380
10361.94 347
10362.90 359
10363.86 410
10364.82 383
10365.79 362
10366.75 376
10367.71 378
10368.67 333
10369.63 380
10370.59 351
10371.55 346
10372.52 397
10373.48 350
10374.44 377
10375.40 347
10376.36 332
10377.33 351
10378.29 362
10379.25 379
10380.21 338
10381.17 344
10382.14 351
10383.10 360
10384.06 339
10385.02 307
10385.98 304
10386.95 321
10387.91 335
10388.87 319
10389.83 309
10390.80 337
10391.76 322
10392.72 334
10393.68 310
10394.65 311
10395.61 331
10396.57 305
10397.54 297
10398.50 327
10399.46 327
10400.42 312
10401.39 313
10402.35 347
10403.31 324
10404.28 298
10405.24 340
10406.20 327
10407.17 345
10408.13 294
10409.09 293
10410.06 271
10411.02 273
10411.98 328
10412.95 299
10413.91 311
10414.88 321
10415.84 365
10416.80 356
10417.77 312
10418.73 315
10419.69 328
10420.66 329
10421.62 334
10422.59 369
10423.55 319
10424.51 358
10425.48 310
10426.44 293
10427.41 339
10428.37 339
10429.34 336
10430.30 320
10431.26 347
10432.23 298
10433.19 315
10434.16 284
10435.12 296
10436.09 346
10437.05 314
10438.02 340
10438.98 325
10439.95 312
10440.91 286
10441.88 294
10442.84 307
10443.81 289
10444.77 299
10445.74 326
10446.70 324
10447.67 283
10448.63 274
10449.60 302
10450.56 330
10451.53 313
10452.49 259
10453.46 263
10454.42 279
10455.39 272
10456.36 303
10457.32 305
10458.29 304
10459.25 307
10460.22 264
10461.18 271
10462.15 283
10463.12 293
10464.08 279
10465.05 287
10466.01 276
10466.98 293
10467.95 320
10468.91 290
10469.88 262
10470.84 313
10471.81 307
10472.78 277
10473.74 282
10474.71 271
10475.68 272
10476.64 311
10477.61 281
10478.58 280
10479.54 288
10480.51 316
10481.48 304
10482.44 281
10483.41 263
10484.38 252
10485.34 241
10486.31 247
10487.28 293
10488.25 230
10489.21 263
10490.18 295
10491.15 273
10492.11 275
10493.08 277
10494.05 322
10495.02 262
10495.98 254
10496.95 274
10497.92 286
10498.89 276
10499.85 284
10500.82 256
10501.79 255
10502.76 276
10503.72 325
10504.69 314
10505.66 278
10506.63 298
10507.60 300
10508.56 251
10509.53 256
10510.50 283
10511.47 244
10512.44 335
10513.40 263
10514.37 258
10515.34 242
10516.31 257
10517.28 280
10518.25 320
10519.22 252
10520.18 290
10521.15 274
10522.12 258
10523.09 286
10524.06 287
10525.03 303
10526.00 276
10526.96 279
10527.93 242
10528.90 256
10529.87 260
10530.84 288
10531.81 266
10532.78 299
10533.75 263
10534.72 275
10535.69 287
10536.66 283
10537.63 287
10538.59 319
10539.56 307
10540.53 263
10541.50 263
10542.47 272
10543.44 302
10544.41 236
10545.38 259
10546.35 283
10547.32 308
10548.29 285
10549.26 296
10550.23 243
10551.20 271
10552.17 291
10553.14 283
10554.11 262
10555.08 278
10556.05 281
10557.02 265
10557.99 270
10558.96 278
10559.93 293
10560.90 328
10561.87 365
10562.84 316
10563.81 294
10564.79 317
10565.76 311
10566.73 310
10567.70 265
10568.67 268
10569.64 255
10570.61 303
10571.58 300
10572.55 298
10573.52 306
10574.49 345
10575.47 309
10576.44 320
10577.41 298
10578.38 322
10579.35 280
10580.32 289
10581.29 296
10582.26 312
10583.24 346
10584.21 308
10585.18 306
10586.15 288
10587.12 327
10588.09 281
10589.07 308
10590.04 308
10591.01 306
10591.98 295
10592.95 322
10593.92 294
10594.90 290
10595.87 306
10596.84 325
10597.81 293
10598.78 277
10599.76 296
10600.73 273
10601.70 293
10602.67 264
10603.65 316
10604.62 314
10605.59 309
10606.56 295
10607.54 311
10608.51 322
10609.48 344
10610.45 291
10611.43 276
10612.40 324
10613.37 295
10614.35 302
10615.32 306
10616.29 320
10617.26 282
10618.24 281
10619.21 315
10620.18 339
10621.16 348
10622.13 339
10623.10 350
10624.08 371
10625.05 338
10626.02 334
10627.00 354
10627.97 324
10628.94 359
10629.92 372
10630.89 318
10631.87 330
10632.84 329
10633.81 382
10634.79 392
10635.76 363
10636.73 428
10637.71 424
10638.68 452
10639.66 455
10640.63 487
10641.60 466
10642.58 425
10643.55 460
10644.53 399
10645.50 353
10646.48 313
10647.45 339
10648.43 285
10649.40 288
10650.37 292
10651.35 338
10652.32 304
10653.30 321
10654.27 263
10655.25 286
10656.22 300
10657.20 299
10658.17 280
10659.15 299
10660.12 274
10661.10 288
10662.07 304
10663.05 282
10664.02 291
10665.00 273
10665.97 268
10666.95 304
10667.92 288
10668.90 302
10669.87 321
10670.85 314
10671.83 279
10672.80 296
10673.78 321
10674.75 337
10675.73 299
10676.70 275
10677.68 306
10678.66 313
10679.63 343
10680.61 348
10681.58 323
10682.56 320
10683.54 307
10684.51 298
10685.49 324
10686.46 288
10687.44 281
10688.42 260
10689.39 282
10690.37 307
10691.35 302
10692.32 314
10693.30 293
10694.28 287
10695.25 317
10696.23 332
10697.21 315
10698.18 257
10699.16 292
10700.14 276
10701.11 295
10702.09 285
10703.07 297
10704.04 318
10705.02 280
10706.00 270
10706.97 269
10707.95 316
10708.93 299
10709.91 317
10710.88 288
10711.86 282
10712.84 271
10713.82 278
10714.79 311
10715.77 309
10716.75 287
10717.73 296
10718.70 283
10719.68 261
10720.66 262
10721.64 317
10722.61 299
10723.59 301
10724.57 288
10725.55 264
10726.53 328
10727.50 291
10728.48 268
10729.46 310
10730.44 284
10731.42 308
10732.40 318
10733.37 295
10734.35 251
10735.33 305
10736.31 281
10737.29 271
10738.27 304
10739.25 312
10740.22 261
10741.20 302
10742.18 308
10743.16 316
10744.14 313
10745.12 308
10746.10 303
10747.08 296
10748.05 299
10749.03 282
10750.01 306
10750.99 324
10751.97 283
10752.95 301
10753.93 299
10754.91 364
10755.89 309
10756.87 272
10757.85 362
10758.83 361
10759.81 347
10760.79 361
10761.77 352
10762.75 344
10763.73 317
10764.71 342
10765.68 306
10766.66 335
10767.64 315
10768.62 332
10769.60 333
10770.58 289
10771.56 305
10772.54 337
10773.53 324
10774.51 311
10775.49 331
10776.47 358
10777.45 378
10778.43 345
10779.41 367
10780.39 336
10781.37 327
10782.35 377
10783.33 375
10784.31 351
10785.29 323
10786.27 321
10787.25 354
10788.23 356
10789.21 347
10790.20 355
10791.18 309
10792.16 276
10793.14 305
10794.12 307
10795.10 288
10796.08 334
10797.06 279
10798.04 276
10799.03 294
10800.01 319
10800.99 333
10801.97 337
10802.95 359
10803.93 306
10804.91 308
10805.90 334
10806.88 321
10807.86 316
10808.84 339
10809.82 354
10810.81 312
10811.79 328
10812.77 320
10813.75 367
10814.73 310
10815.72 310
10816.70 310
10817.68 352
10818.66 343
10819.64 305
10820.63 278
10821.61 316
10822.59 357
10823.57 321
10824.56 307
10825.54 325
10826.52 322
10827.50 347
10828.49 305
10829.47 349
10830.45 326
10831.44 321
10832.42 320
10833.40 328
10834.38 312
10835.37 345
10836.35 327
10837.33 315
10838.32 297
10839.30 325
10840.28 290
10841.27 318
10842.25 339
10843.23 358
10844.22 355
10845.20 319
10846.18 325
10847.17 292
10848.15 338
10849.13 326
10850.12 331
10851.10 351
10852.09 305
10853.07 369
10854.05 331
10855.04 333
10856.02 390
10857.00 346
10857.99 346
10858.97 392
10859.96 396
10860.94 351
10861.93 363
10862.91 409
10863.89 407
10864.88 377
10865.86 375
10866.85 372
10867.83 358
10868.82 375
10869.80 358
10870.79 329
10871.77 371
10872.75 380
10873.74 377
10874.72 370
10875.71 364
10876.69 370
10877.68 359
10878.66 340
10879.65 398
10880.63 412
10881.62 433
10882.60 431
10883.59 432
10884.57 360
10885.56 389
10886.55 420
10887.53 432
10888.52 436
10889.50 444
10890.49 420
10891.47 417
10892.46 462
10893.44 452
10894.43 402
10895.42 424
10896.40 414
10897.39 386
10898.37 399
10899.36 435
10900.34 412
10901.33 429
10902.32 430
10903.30 410
10904.29 448
10905.27 441
10906.26 433
10907.25 459
10908.23 448
10909.22 482
10910.21 514
10911.19 501
10912.18 454
10913.17 489
10914.15 495
10915.14 518
10916.13 480
10917.11 519
10918.10 514
10919.09 495
10920.07 498
10921.06 531
10922.05 478
10923.03 517
10924.02 524
10925.01 506
10926.00 528
10926.98 525
10927.97 542
10928.96 513
10929.94 499
10930.93 533
10931.92 526
10932.91 564
10933.89 509
10934.88 546
10935.87 558
10936.86 568
10937.84 597
10938.83 564
10939.82 581
10940.81 653
10941.80 648
10942.78 588
10943.77 601
10944.76 643
10945.75 642
10946.74 605
10947.72 612
10948.71 630
10949.70 664
10950.69 715
10951.68 690
10952.66 735
10953.65 776
10954.64 848
10955.63 905
10956.62 1020
10957.61 1050
10958.60 1086
10959.58 1094
10960.57 1099
10961.56 1065
10962.55 996
10963.54 923
10964.53 912
10965.52 781
10966.51 772
10967.49 755
10968.48 727
10969.47 689
10970.46 714
10971.45 679
10972.44 654
10973.43 653
10974.42 673
10975.41 688
10976.40 656
10977.39 755
10978.38 697
10979.37 689
10980.36 680
10981.35 709
10982.34 701
10983.32 747
10984.31 703
10985.30 747
10986.29 787
10987.28 759
10988.27 772
10989.26 737
10990.25 751
10991.24 773
10992.23 831
10993.22 867
10994.21 961
10995.20 1133
10996.20 1245
10997.19 1377
10998.18 1520
10999.17 1620
11000.16 1602
11001.15 1649
11002.14 1656
11003.13 1644
11004.12 1409
11005.11 1264
11006.10 1105
11007.09 972
11008.08 942
11009.07 803
11010.06 706
11011.06 664
11012.05 623
11013.04 636
11014.03 611
11015.02 587
11016.01 586
11017.00 570
11017.99 584
11018.98 609
11019.98 582
11020.97 585
11021.96 569
11022.95 540
11023.94 547
11024.93 554
11025.93 511
11026.92 542
11027.91 500
11028.90 543
11029.89 542
11030.88 505
11031.88 518
11032.87 488
11033.86 525
11034.85 483
11035.84 488
11036.84 519
11037.83 489
11038.82 499
11039.81 574
11040.81 483
11041.80 510
11042.79 491
11043.78 479
11044.77 484
11045.77 493
11046.76 441
11047.75 457
11048.75 466
11049.74 458
11050.73 444
11051.72 502
11052.72 448
11053.71 493
11054.70 441
11055.70 460
11056.69 445
11057.68 457
11058.67 457
11059.67 456
11060.66 480
11061.65 488
11062.65 477
11063.64 480
11064.63 486
11065.63 463
11066.62 457
11067.61 463
11068.61 452
11069.60 451
11070.60 503
11071.59 503
11072.58 442
11073.58 435
11074.57 475
11075.56 500
11076.56 527
11077.55 536
11078.55 495
11079.54 480
11080.53 454
11081.53 478
11082.52 464
11083.52 459
11084.51 406
11085.51 452
11086.50 468
11087.49 504
11088.49 484
11089.48 438
11090.48 461
11091.47 456
11092.47 464
11093.46 435
11094.46 446
11095.45 442
11096.45 485
11097.44 464
11098.44 425
11099.43 406
11100.43 449
11101.42 430
11102.42 451
11103.41 416
11104.41 416
11105.40 430
11106.40 425
11107.39 400
11108.39 404
11109.38 451
11110.38 425
11111.37 415
11112.37 423
11113.37 414
11114.36 443
11115.36 434
11116.35 375
11117.35 425
11118.34 424
11119.34 457
11120.34 484
11121.33 455
11122.33 423
11123.32 418
11124.32 430
11125.32 425
11126.31 475
11127.31 444
11128.30 446
11129.30 430
11130.30 443
11131.29 412
11132.29 445
11133.29 425
11134.28 400
11135.28 388
11136.28 352
11137.27 416
11138.27 374
11139.27 407
11140.26 405
11141.26 414
11142.26 418
11143.25 437
11144.25 431
11145.25 434
11146.24 445
11147.24 422
11148.24 447
11149.24 459
11150.23 407
11151.23 423
11152.23 435
11153.23 406
11154.22 404
11155.22 408
11156.22 406
11157.22 417
11158.21 437
11159.21 398
11160.21 452
11161.21 425
11162.20 417
11163.20 421
11164.20 436
11165.20 451
11166.20 453
11167.19 426
11168.19 457
11169.19 448
11170.19 462
11171.19 499
11172.18 458
11173.18 502
11174.18 464
11175.18 454
11176.18 479
11177.18 498
11178.17 497
11179.17 502
11180.17 493
11181.17 512
11182.17 559
11183.17 548
11184.17 535
11185.16 532
11186.16 506
11187.16 533
11188.16 575
11189.16 494
11190.16 529
11191.16 557
11192.16 575
11193.16 595
11194.16 593
11195.16 623
11196.15 648
11197.15 622
11198.15 596
11199.15 517
11200.15 495
11201.15 506
11202.15 564
11203.15 508
11204.15 508
11205.15 525
11206.15 528
11207.15 538
11208.15 459
11209.15 426
11210.15 506
11211.15 446
11212.15 442
11213.15 426
11214.15 473
11215.15 425
11216.15 485
11217.15 461
11218.15 383
11219.15 397
11220.15 448
11221.15 422
11222.15 400
11223.15 383
11224.15 476
11225.15 437
11226.15 400
11227.16 381
11228.16 423
11229.16 419
11230.16 391
11231.16 386
11232.16 422
11233.16 391
11234.16 362
11235.16 343
11236.16 342
11237.16 385
11238.17 342
11239.17 367
11240.17 368
11241.17 382
11242.17 392
11243.17 381
11244.17 359
11245.18 389
11246.18 355
11247.18 399
11248.18 406
11249.18 406
11250.18 373
11251.19 385
11252.19 393
11253.19 371
11254.19 359
11255.19 387
11256.19 380
11257.20 389
11258.20 354
11259.20 372
11260.20 415
11261.21 361
11262.21 386
11263.21 352
11264.21 335
11265.21 389
11266.22 384
11267.22 368
11268.22 379
11269.22 410
11270.23 410
11271.23 378
11272.23 372
11273.24 396
11274.24 412
11275.24 427
11276.24 411
11277.25 425
11278.25 430
11279.25 443
11280.26 422
11281.26 424
11282.26 402
11283.27 409
11284.27 428
11285.27 384
11286.28 417
11287.28 382
11288.28 397
11289.29 361
11290.29 397
11291.29 350
11292.30 389
11293.30 384
11294.30 364
11295.31 411
11296.31 382
11297.31 398
11298.32 399
11299.32 395
11300.33 403
11301.33 391
11302.33 367
11303.34 424
11304.34 428
11305.35 401
11306.35 427
11307.36 454
11308.36 453
11309.36 478
11310.37 518
11311.37 524
11312.38 564
11313.38 546
11314.39 581
11315.39 527
11316.40 550
11317.40 513
11318.41 522
11319.41 485
11320.41 436
11321.42 383
11322.42 365
11323.43 370
11324.43 343
11325.44 377
11326.44 359
11327.45 331
11328.46 327
11329.46 347
11330.47 323
11331.47 318
11332.48 312
11333.48 335
11334.49 324
11335.49 309
11336.50 299
11337.50 333
11338.51 309
11339.52 358
11340.52 331
11341.53 294
11342.53 291
11343.54 340
11344.54 319
11345.55 311
11346.56 338
11347.56 332
11348.57 331
11349.58 319
11350.58 318
11351.59 308
11352.59 333
11353.60 326
11354.61 283
11355.61 347
11356.62 361
11357.63 349
11358.63 359
11359.64 337
11360.65 374
11361.65 340
11362.66 345
11363.67 321
11364.67 317
11365.68 316
11366.69 326
11367.69 320
11368.70 290
11369.71 292
11370.71 278
11371.72 295
11372.73 327
11373.74 295
11374.74 284
11375.75 328
11376.76 311
11377.77 302
11378.77 289
11379.78 283
11380.79 277
11381.80 339
11382.80 321
11383.81 310
11384.82 331
11385.83 359
11386.83 306
11387.84 318
11388.85 316
11389.86 321
11390.87 331
11391.87 328
11392.88 334
11393.89 302
11394.90 290
11395.91 314
11396.91 349
11397.92 348
11398.93 334
11399.94 341
11400.95 319
11401.96 271
11402.97 295
11403.97 299
11404.98 333
11405.99 289
11407.00 315
11408.01 348
11409.02 288
11410.03 302
11411.03 298
11412.04 296
11413.05 275
11414.06 299
11415.07 326
11416.08 332
11417.09 292
11418.10 294
11419.11 289
11420.12 348
11421.13 330
11422.14 287
11423.14 322
11424.15 324
11425.16 324
11426.17 313
11427.18 316
11428.19 313
11429.20 315
11430.21 321
11431.22 327
11432.23 303
11433.24 318
11434.25 340
11435.26 306
11436.27 298
11437.28 305
11438.29 322
11439.30 353
11440.31 304
11441.32 277
11442.33 319
11443.34 294
11444.35 295
11445.36 316
11446.37 291
11447.38 285
11448.39 289
11449.41 290
11450.42 320
11451.43 328
11452.44 297
11453.45 284
11454.46 301
11455.47 311
11456.48 278
11457.49 318
11458.50 346
11459.51 310
11460.52 288
11461.54 297
11462.55 304
11463.56 328
11464.57 290
11465.58 293
11466.59 312
11467.60 330
11468.62 323
11469.63 316
11470.64 285
11471.65 291
11472.66 278
11473.67 300
11474.68 304
11475.70 243
11476.71 257
11477.72 281
11478.73 325
11479.74 315
11480.76 278
11481.77 307
11482.78 259
11483.79 291
11484.80 272
11485.82 261
11486.83 247
11487.84 317
11488.85 304
11489.87 278
11490.88 258
11491.89 278
11492.90 295
11493.92 262
11494.93 276
11495.94 291
11496.95 286
11497.97 265
11498.98 248
11499.99 252
11501.00 272
11502.02 309
11503.03 324
11504.04 304
11505.06 280
11506.07 282
11507.08 240
11508.10 239
11509.11 265
11510.12 306
11511.14 289
11512.15 295
11513.16 256
11514.18 272
11515.19 272
11516.20 260
11517.22 278
11518.23 297
11519.24 274
11520.26 268
11521.27 263
11522.29 260
11523.30 259
11524.31 277
11525.33 255
11526.34 284
11527.35 291
11528.37 308
11529.38 313
11530.40 264
11531.41 253
11532.43 268
11533.44 298
11534.45 253
11535.47 261
11536.48 314
11537.50 289
11538.51 282
11539.53 302
11540.54 310
11541.56 270
11542.57 305
11543.59 316
11544.60 301
11545.61 287
11546.63 301
11547.64 293
11548.66 296
11549.67 296
11550.69 289
11551.70 298
11552.72 326
11553.74 305
11554.75 286
11555.77 319
11556.78 318
11557.80 314
11558.81 314
11559.83 311
11560.84 307
11561.86 355
11562.87 345
11563.89 294
11564.91 288
11565.92 265
11566.94 326
11567.95 353
11568.97 344
11569.98 324
11571.00 309
11572.02 305
11573.03 329
11574.05 352
11575.06 342
11576.08 340
11577.10 358
11578.11 364
11579.13 344
11580.15 315
11581.16 341
11582.18 356
11583.20 387
11584.21 382
11585.23 377
11586.25 378
11587.26 375
11588.28 402
11589.30 435
11590.31 412
11591.33 397
11592.35 392
11593.36 409
11594.38 400
11595.40 402
11596.41 434
11597.43 482
11598.45 544
11599.47 577
11600.48 611
11601.50 668
11602.52 736
11603.53 769
11604.55 748
11605.57 740
11606.59 722
11607.60 598
11608.62 548
11609.64 540
11610.66 499
11611.68 438
11612.69 409
11613.71 416
11614.73 405
11615.75 366
11616.76 363
11617.78 399
11618.80 332
11619.82 351
11620.84 308
11621.86 308
11622.87 338
11623.89 332
11624.91 328
11625.93 294
11626.95 313
11627.97 341
11628.98 318
11630.00 330
11631.02 343
11632.04 343
11633.06 321
11634.08 318
11635.10 279
11636.11 276
11637.13 297
11638.15 297
11639.17 315
11640.19 317
11641.21 284
11642.23 295
11643.25 256
11644.27 274
11645.29 270
11646.31 277
11647.32 273
11648.34 280
11649.36 284
11650.38 291
11651.40 308
11652.42 264
11653.44 265
11654.46 267
11655.48 288
11656.50 262
11657.52 264
11658.54 307
11659.56 300
11660.58 281
11661.60 295
11662.62 292
11663.64 274
11664.66 276
11665.68 321
11666.70 289
11667.72 250
11668.74 256
11669.76 264
11670.78 272
11671.80 310
11672.82 306
11673.84 311
11674.86 322
11675.88 324
11676.90 298
11677.92 308
11678.95 311
11679.97 284
11680.99 297
11682.01 315
11683.03 300
11684.05 312
11685.07 303
11686.09 326
11687.11 322
11688.13 300
11689.16 296
11690.18 291
11691.20 296
11692.22 284
11693.24 331
11694.26 328
11695.28 328
11696.30 302
11697.33 305
11698.35 295
11699.37 294
11700.39 290
11701.41 285
11702.43 258
11703.46 276
11704.48 282
11705.50 302
11706.52 288
11707.54 260
11708.57 287
11709.59 281
11710.61 257
11711.63 265
11712.65 267
11713.68 285
11714.70 282
11715.72 262
11716.74 298
11717.77 273
11718.79 290
11719.81 309
11720.83 251
11721.86 303
11722.88 273
11723.90 286
11724.92 273
11725.95 271
11726.97 323
11727.99 264
11729.01 245
11730.04 304
11731.06 302
11732.08 296
11733.11 282
11734.13 281
11735.15 277
11736.18 274
11737.20 277
11738.22 311
11739.25 283
11740.27 296
11741.29 288
11742.32 309
11743.34 334
11744.36 313
11745.39 309
11746.41 295
11747.43 300
11748.46 300
11749.48 276
11750.51 270
11751.53 267
11752.55 284
11753.58 299
11754.60 305
11755.63 299
11756.65 291
11757.67 292
11758.70 319
11759.72 268
11760.75 256
11761.77 261
11762.80 313
11763.82 281
11764.84 249
11765.87 248
11766.89 242
11767.92 293
11768.94 270
11769.97 262
11770.99 264
11772.02 291
11773.04 284
11774.07 305
11775.09 286
11776.12 332
11777.14 298
11778.17 331
11779.19 303
11780.22 281
11781.24 314
11782.27 317
11783.29 306
11784.32 277
11785.34 289
11786.37 308
11787.39 291
11788.42 277
11789.45 267
11790.47 281
11791.50 334
11792.52 323
11793.55 268
11794.57 255
11795.60 312
11796.63 347
11797.65 328
11798.68 303
11799.70 309
11800.73 308
11801.75 320
11802.78 330
11803.81 329
11804.83 306
11805.86 308
11806.89 329
11807.91 356
11808.94 354
11809.97 298
11810.99 345
11812.02 350
11813.04 323
11814.07 297
11815.10 330
11816.12 324
11817.15 313
11818.18 319
11819.21 339
11820.23 341
11821.26 348
11822.29 328
11823.31 295
11824.34 346
11825.37 349
11826.39 359
11827.42 353
11828.45 324
11829.48 322
11830.50 326
11831.53 345
11832.56 315
11833.59 337
11834.61 329
11835.64 383
11836.67 373
11837.70 320
11838.72 320
11839.75 371
11840.78 330
11841.81 342
11842.83 363
11843.86 343
11844.89 346
11845.92 335
11846.95 340
11847.97 333
11849.00 355
11850.03 368
11851.06 372
11852.09 333
11853.12 408
11854.14 385
11855.17 398
11856.20 386
11857.23 408
11858.26 354
11859.29 381
11860.32 399
11861.34 410
11862.37 402
11863.40 410
11864.43 377
11865.46 393
11866.49 418
11867.52 413
11868.55 411
11869.57 443
11870.60 464
11871.63 450
11872.66 475
11873.69 449
11874.72 425
11875.75 424
11876.78 471
11877.81 430
11878.84 501
11879.87 482
11880.90 490
11881.93 516
11882.96 512
11883.99 539
11885.02 517
11886.05 509
11887.08 536
11888.11 556
11889.14 552
11890.16 536
11891.19 552
11892.22 605
11893.26 619
11894.29 586
11895.32 574
11896.35 608
11897.38 703
11898.41 707
11899.44 727
11900.47 739
11901.50 747
11902.53 759
11903.56 785
11904.59 780
11905.62 777
11906.65 726
11907.68 706
11908.71 655
11909.74 636
11910.77 666
11911.80 735
11912.83 712
11913.87 630
11914.90 624
11915.93 643
11916.96 637
11917.99 659
11919.02 635
11920.05 692
11921.08 651
11922.11 667
11923.15 691
11924.18 703
11925.21 737
11926.24 844
11927.27 946
11928.30 1132
11929.34 1154
11930.37 1224
11931.40 1297
11932.43 1373
11933.46 1335
11934.49 1222
11935.53 1164
11936.56 1072
11937.59 981
11938.62 894
11939.65 809
11940.69 744
11941.72 727
11942.75 646
11943.78 580
11944.82 559
11945.85 590
11946.88 556
11947.91 527
11948.94 530
11949.98 507
11951.01 500
11952.04 542
11953.08 517
11954.11 528
11955.14 514
11956.17 489
11957.21 522
11958.24 523
11959.27 544
11960.31 515
11961.34 481
11962.37 526
11963.40 561
11964.44 546
11965.47 563
11966.50 524
11967.54 503
11968.57 494
11969.60 539
11970.64 545
11971.67 517
11972.70 499
11973.74 506
11974.77 511
11975.81 522
11976.84 526
11977.87 500
11978.91 515
11979.94 541
11980.97 596
11982.01 550
11983.04 473
11984.08 517
11985.11 501
11986.14 512
11987.18 515
11988.21 513
11989.25 495
11990.28 513
11991.32 529
11992.35 516
11993.38 505
11994.42 514
11995.45 567
11996.49 537
11997.52 554
11998.56 581
11999.59 566
12000.63 582
12001.66 558
12002.70 586
12003.73 605
12004.77 617
12005.80 562
12006.84 575
12007.87 599
12008.91 554
12009.94 612
12010.98 621
12012.01 598
12013.05 602
12014.08 657
12015.12 689
12016.15 704
12017.19 681
12018.22 657
12019.26 710
12020.29 706
12021.33 720
12022.37 659
12023.40 642
12024.44 672
12025.47 680
12026.51 656
12027.54 667
12028.58 610
12029.62 653
12030.65 635
12031.69 619
12032.72 605
12033.76 596
12034.80 630
12035.83 592
12036.87 592
12037.91 574
12038.94 602
12039.98 587
12041.01 637
12042.05 624
12043.09 588
12044.12 660
12045.16 621
12046.20 624
12047.23 559
12048.27 568
12049.31 607
12050.35 588
12051.38 605
12052.42 634
12053.46 627
12054.49 610
12055.53 596
12056.57 640
12057.60 681
12058.64 664
12059.68 698
12060.72 740
12061.75 728
12062.79 699
12063.83 692
12064.87 664
12065.90 670
12066.94 731
12067.98 772
12069.02 668
12070.05 720
12071.09 658
12072.13 642
12073.17 672
12074.21 707
12075.24 703
12076.28 662
12077.32 648
12078.36 700
12079.40 681
12080.43 717
12081.47 742
12082.51 768
12083.55 743
12084.59 776
12085.63 755
12086.66 790
12087.70 813
12088.74 749
12089.78 818
12090.82 848
12091.86 861
12092.90 803
12093.93 795
12094.97 872
12096.01 937
12097.05 1035
12098.09 1044
12099.13 1158
12100.17 1199
12101.21 1296
12102.25 1378
12103.28 1396
12104.32 1391
12105.36 1360
12106.40 1347
12107.44 1336
12108.48 1237
12109.52 1149
12110.56 1010
12111.60 883
12112.64 771
12113.68 718
12114.72 711
12115.76 694
12116.80 611
12117.84 565
12118.88 575
12119.92 560
12120.96 612
12122.00 642
12123.04 549
12124.08 518
12125.12 552
12126.16 526
12127.20 533
12128.24 525
12129.28 547
12130.32 550
12131.36 481
12132.40 475
12133.44 472
12134.48 476
12135.52 456
12136.56 540
12137.60 477
12138.64 516
12139.68 487
12140.72 518
12141.76 516
12142.81 490
12143.85 455
12144.89 508
12145.93 499
12146.97 444
12148.01 477
12149.05 466
12150.09 429
12151.13 475
12152.18 447
12153.22 452
12154.26 398
12155.30 409
12156.34 431
12157.38 399
12158.42 385
12159.47 444
12160.51 447
12161.55 446
12162.59 425
12163.63 392
12164.67 488
12165.72 456
12166.76 433
12167.80 423
12168.84 407
12169.88 465
12170.93 432
12171.97 427
12173.01 442
12174.05 446
12175.09 403
12176.14 362
12177.18 420
12178.22 388
12179.26 426
12180.31 483
12181.35 470
12182.39 438
12183.43 410
12184.48 467
12185.52 411
12186.56 428
12187.60 445
12188.65 470
12189.69 482
12190.73 442
12191.78 436
12192.82 422
12193.86 431
12194.91 445
12195.95 435
12196.99 441
12198.04 445
12199.08 459
12200.12 390
12201.17 396
12202.21 377
12203.25 469
12204.30 430
12205.34 408
12206.38 412
12207.43 394
12208.47 418
12209.51 388
12210.56 420
12211.60 426
12212.65 421
12213.69 417
12214.73 383
12215.78 375
12216.82 395
12217.87 379
12218.91 414
12219.95 407
12221.00 413
12222.04 448
12223.09 447
12224.13 414
12225.17 410
12226.22 375
12227.26 380
12228.31 410
12229.35 408
12230.40 439
12231.44 406
12232.49 453
12233.53 427
12234.58 397
12235.62 357
12236.67 423
12237.71 404
12238.76 358
12239.80 370
12240.85 415
12241.89 404
12242.94 384
12243.98 400
12245.03 399
12246.07 419
12247.12 375
12248.16 382
12249.21 390
12250.25 368
12251.30 371
12252.34 375
12253.39 355
12254.44 365
12255.48 401
12256.53 371
12257.57 378
12258.62 376
12259.67 351
12260.71 341
12261.76 363
12262.80 361
12263.85 354
12264.90 373
12265.94 334
12266.99 341
12268.03 331
12269.08 376
12270.13 347
12271.17 307
12272.22 357
12273.27 329
12274.31 355
12275.36 337
12276.41 329
12277.45 357
12278.50 355
12279.55 347
12280.59 313
12281.64 370
12282.69 309
12283.73 336
12284.78 373
12285.83 363
12286.87 344
12287.92 337
12288.97 313
12290.01 307
12291.06 341
12292.11 339
12293.16 364
12294.20 281
12295.25 306
12296.30 323
12297.35 319
12298.39 323
12299.44 288
12300.49 329
12301.54 329
12302.58 282
12303.63 283
12304.68 321
12305.73 310
12306.78 338
12307.82 329
12308.87 320
12309.92 326
12310.97 330
12312.02 312
12313.06 300
12314.11 308
12315.16 304
12316.21 287
12317.26 282
12318.31 294
12319.35 305
12320.40 330
12321.45 318
12322.50 340
12323.55 297
12324.60 305
12325.65 285
12326.69 300
12327.74 289
12328.79 266
12329.84 296
12330.89 272
12331.94 258
12332.99 279
12334.04 299
12335.09 309
12336.13 333
12337.18 272
12338.23 300
12339.28 301
12340.33 321
12341.38 286
12342.43 276
12343.48 287
12344.53 317
12345.58 335
12346.63 302
12347.68 297
12348.73 303
12349.78 303
12350.83 317
12351.88 286
12352.93 276
12353.98 292
12355.03 305
12356.08 322
12357.13 332
12358.18 307
12359.23 297
12360.28 316
12361.33 315
12362.38 327
12363.43 294
12364.48 290
12365.53 299
12366.58 292
12367.63 297
12368.68 313
12369.73 317
12370.78 323
12371.83 309
12372.88 333
12373.93 355
12374.98 367
12376.04 324
12377.09 278
12378.14 291
12379.19 323
12380.24 320
12381.29 314
12382.34 311
12383.39 334
12384.44 335
12385.49 310
12386.55 317
12387.60 285
12388.65 326
12389.70 328
12390.75 279
12391.80 347
12392.85 349
12393.91 293
12394.96 314
12396.01 337
12397.06 333
12398.11 329
12399.17 343
12400.22 330
12401.27 333
12402.32 291
12403.37 309
12404.42 317
12405.48 329
12406.53 358
12407.58 328
12408.63 304
12409.69 354
12410.74 391
12411.79 375
12412.84 372
12413.90 326
12414.95 343
12416.00 371
12417.05 372
12418.11 319
12419.16 317
12420.21 355
12421.26 406
12422.32 367
12423.37 360
12424.42 385
12425.48 354
12426.53 359
12427.58 344
12428.63 375
12429.69 382
12430.74 383
12431.79 380
12432.85 384
12433.90 363
12434.95 415
12436.01 382
12437.06 424
12438.11 391
12439.17 417
12440.22 410
12441.28 425
12442.33 405
12443.38 371
12444.44 389
12445.49 357
12446.54 354
12447.60 345
12448.65 392
12449.71 370
12450.76 389
12451.81 389
12452.87 404
12453.92 403
12454.98 443
12456.03 417
12457.08 425
12458.14 461
12459.19 531
12460.25 497
12461.30 478
12462.36 491
12463.41 476
12464.47 544
12465.52 550
12466.58 569
12467.63 564
12468.68 589
12469.74 686
12470.79 757
12471.85 761
12472.90 862
12473.96 1074
12475.01 1169
12476.07 1236
12477.12 1279
12478.18 1338
12479.24 1276
12480.29 1229
12481.35 1200
12482.40 1062
12483.46 941
12484.51 810
12485.57 732
12486.62 660
12487.68 637
12488.73 604
12489.79 498
12490.85 496
12491.90 446
12492.96 458
12494.01 436
12495.07 428
12496.13 476
12497.18 419
12498.24 473
12499.29 448
12500.35 412
12501.41 473
12502.46 471
12503.52 429
12504.57 408
12505.63 389
12506.69 382
12507.74 415
12508.80 393
12509.86 407
12510.91 413
12511.97 388
12513.03 390
12514.08 410
12515.14 423
12516.20 424
12517.25 406
12518.31 351
12519.37 364
12520.42 379
12521.48 396
12522.54 400
12523.60 429
12524.65 344
12525.71 373
12526.77 367
12527.82 379
12528.88 343
12529.94 360
12531.00 358
12532.05 403
12533.11 409
12534.17 431
12535.23 409
12536.28 469
12537.34 440
12538.40 446
12539.46 423
12540.52 442
12541.57 443
12542.63 389
12543.69 454
12544.75 432
12545.81 454
12546.86 445
12547.92 463
12548.98 405
12550.04 471
12551.10 527
12552.15 546
12553.21 568
12554.27 627
12555.33 689
12556.39 664
12557.45 626
12558.51 633
12559.56 645
12560.62 624
12561.68 605
12562.74 571
12563.80 527
12564.86 508
12565.92 474
12566.98 460
12568.03 454
12569.09 467
12570.15 439
12571.21 431
12572.27 455
12573.33 463
12574.39 418
12575.45 432
12576.51 407
12577.57 431
12578.63 418
12579.69 432
12580.75 408
12581.81 371
12582.87 376
12583.93 367
12584.98 410
12586.04 397
12587.10 427
12588.16 386
12589.22 362
12590.28 376
12591.34 405
12592.40 356
12593.46 387
12594.52 391
12595.58 423
12596.64 395
12597.70 396
12598.77 391
12599.83 372
12600.89 384
12601.95 394
12603.01 386
12604.07 372
12605.13 382
12606.19 353
12607.25 392
12608.31 358
12609.37 376
12610.43 370
12611.49 399
12612.55 359
12613.61 394
12614.68 363
12615.74 412
12616.80 404
12617.86 393
12618.92 403
12619.98 411
12621.04 433
12622.10 410
12623.16 423
12624.23 394
12625.29 360
12626.35 375
12627.41 377
12628.47 358
12629.53 355
12630.59 323
12631.66 338
12632.72 329
12633.78 353
12634.84 344
12635.90 344
12636.97 344
12638.03 316
12639.09 316
12640.15 307
12641.21 357
12642.28 347
12643.34 355
12644.40 304
12645.46 299
12646.52 314
12647.59 345
12648.65 342
12649.71 334
12650.77 365
12651.84 371
12652.90 336
12653.96 315
12655.03 361
12656.09 320
12657.15 370
12658.21 343
12659.28 345
12660.34 301
12661.40 331
12662.46 334
12663.53 305
12664.59 319
12665.65 317
12666.72 317
12667.78 339
12668.84 299
12669.91 308
12670.97 313
12672.03 321
12673.10 355
12674.16 306
12675.22 345
12676.29 286
12677.35 322
12678.42 311
12679.48 334
12680.54 316
12681.61 293
12682.67 325
12683.73 326
12684.80 336
12685.86 313
12686.93 331
12687.99 298
12689.05 328
12690.12 338
12691.18 376
12692.25 359
12693.31 343
12694.38 320
12695.44 350
12696.50 318
12697.57 339
12698.63 324
12699.70 364
12700.76 380
12701.83 361
12702.89 391
12703.96 418
12705.02 411
12706.09 363
12707.15 410
12708.22 377
12709.28 371
12710.35 385
12711.41 389
12712.48 380
12713.54 395
12714.61 350
12715.67 343
12716.74 320
12717.80 315
12718.87 333
12719.93 332
12721.00 345
12722.06 319
12723.13 362
12724.19 309
12725.26 341
12726.33 337
12727.39 350
12728.46 324
12729.52 365
12730.59 333
12731.66 364
12732.72 344
12733.79 374
12734.85 392
12735.92 362
12736.99 352
12738.05 328
12739.12 336
12740.18 311
12741.25 374
12742.32 326
12743.38 367
12744.45 299
12745.52 341
12746.58 303
12747.65 300
12748.72 264
12749.78 289
12750.85 346
12751.92 316
12752.98 283
12754.05 256
12755.12 274
12756.18 281
12757.25 304
12758.32 307
12759.38 341
12760.45 301
12761.52 293
12762.59 259
12763.65 274
12764.72 253
12765.79 282
12766.85 318
12767.92 315
12768.99 320
12770.06 271
12771.12 314
12772.19 294
12773.26 306
12774.33 293
12775.40 303
12776.46 293
12777.53 315
12778.60 283
12779.67 307
12780.73 298
12781.80 326
12782.87 286
12783.94 303
12785.01 300
12786.08 321
12787.14 345
12788.21 277
12789.28 317
12790.35 315
12791.42 332
12792.49 292
12793.55 287
12794.62 258
12795.69 306
12796.76 304
12797.83 281
12798.90 292
12799.97 302
12801.03 285
12802.10 289
12803.17 315
12804.24 315
12805.31 335
12806.38 326
12807.45 327
12808.52 306
12809.59 334
12810.66 321
12811.72 345
12812.79 325
12813.86 342
12814.93 371
12816.00 338
12817.07 380
12818.14 339
12819.21 361
12820.28 356
12821.35 345
12822.42 298
12823.49 338
12824.56 350
12825.63 345
12826.70 312
12827.77 343
12828.84 311
12829.91 313
12830.98 307
12832.05 297
12833.12 310
12834.19 293
12835.26 328
12836.33 315
12837.40 281
12838.47 262
12839.54 298
12840.61 261
12841.68 289
12842.75 258
12843.82 302
12844.89 280
12845.96 299
12847.04 262
12848.11 274
12849.18 271
12850.25 258
12851.32 252
12852.39 239
12853.46 235
12854.53 229
12855.60 253
12856.67 250
12857.75 264
12858.82 232
12859.89 250
12860.96 239
12862.03 262
12863.10 266
12864.17 256
12865.24 270
12866.32 252
12867.39 226
12868.46 250
12869.53 255
12870.60 250
12871.67 253
12872.75 211
12873.82 252
12874.89 255
12875.96 294
12877.03 236
12878.11 267
12879.18 247
12880.25 277
12881.32 260
12882.39 264
12883.47 246
12884.54 253
12885.61 262
12886.68 252
12887.76 278
12888.83 249
12889.90 257
12890.97 234
12892.05 258
12893.12 235
12894.19 253
12895.27 236
12896.34 256
12897.41 237
12898.48 230
12899.56 221
12900.63 221
12901.70 223
12902.78 225
12903.85 251
12904.92 224
12905.99 233
12907.07 210
12908.14 265
12909.21 249
12910.29 250
12911.36 228
12912.44 237
12913.51 249
12914.58 254
12915.66 241
12916.73 232
12917.80 217
12918.88 234
12919.95 243
12921.02 227
12922.10 232
12923.17 235
12924.25 245
12925.32 225
12926.39 223
12927.47 197
12928.54 219
12929.62 248
12930.69 221
12931.77 238
12932.84 244
12933.91 250
12934.99 258
12936.06 233
12937.14 208
12938.21 219
12939.29 205
12940.36 244
12941.44 245
12942.51 228
12943.59 237
12944.66 242
12945.73 251
12946.81 235
12947.88 226
12948.96 212
12950.03 210
12951.11 198
12952.18 261
12953.26 214
12954.34 240
12955.41 256
12956.49 246
12957.56 223
12958.64 222
12959.71 225
12960.79 261
12961.86 224
12962.94 252
12964.01 204
12965.09 234
12966.17 258
12967.24 254
12968.32 248
12969.39 228
12970.47 254
12971.54 216
12972.62 241
12973.70 219
12974.77 222
12975.85 225
12976.93 284
12978.00 243
12979.08 244
12980.15 245
12981.23 239
12982.31 251
12983.38 228
12984.46 258
12985.54 228
12986.61 280
12987.69 250
12988.77 255
12989.84 241
12990.92 250
12992.00 239
12993.07 254
12994.15 248
12995.23 286
12996.30 261
12997.38 248
12998.46 223
12999.53 221
13000.61 240
13001.69 249
13002.77 240
13003.84 229
13004.92 251
13006.00 257
13007.08 253
13008.15 241
13009.23 251
13010.31 217
13011.39 252
13012.46 272
13013.54 262
13014.62 257
13015.70 219
13016.77 251
13017.85 232
13018.93 256
13020.01 240
13021.09 265
13022.16 270
13023.24 271
13024.32 276
13025.40 217
13026.48 230
13027.56 265
13028.63 241
13029.71 286
13030.79 217
13031.87 233
13032.95 267
13034.03 255
13035.10 254
13036.18 236
13037.26 239
13038.34 244
13039.42 238
13040.50 240
13041.58 253
13042.66 249
13043.73 291
13044.81 255
13045.89 234
13046.97 238
13048.05 249
13049.13 264
13050.21 228
13051.29 282
13052.37 278
13053.45 285
13054.53 253
13055.61 253
13056.69 228
13057.76 261
13058.84 259
13059.92 295
13061.00 257
13062.08 262
13063.16 251
13064.24 273
13065.32 265
13066.40 245
13067.48 240
13068.56 230
13069.64 244
13070.72 239
13071.80 228
13072.88 239
13073.96 278
13075.04 253
13076.12 230
13077.20 219
13078.28 206
13079.36 211
13080.44 265
13081.53 211
13082.61 218
13083.69 235
13084.77 223
13085.85 231
13086.93 205
13088.01 215
13089.09 216
13090.17 228
13091.25 220
13092.33 237
13093.41 251
13094.49 244
13095.58 220
13096.66 240
13097.74 262
13098.82 239
13099.90 232
13100.98 225
13102.06 205
13103.14 230
13104.23 234
13105.31 210
13106.39 219
13107.47 213
13108.55 231
13109.63 227
13110.72 255
13111.80 219
13112.88 242
13113.96 220
13115.04 233
13116.13 234
13117.21 238
13118.29 223
13119.37 248
13120.45 228
13121.54 234
13122.62 235
13123.70 237
13124.78 238
13125.86 238
13126.95 210
13128.03 199
13129.11 236
13130.19 259
13131.28 245
13132.36 216
13133.44 240
13134.52 241
13135.61 261
13136.69 268
13137.77 228
13138.86 241
13139.94 225
13141.02 226
13142.11 208
13143.19 231
13144.27 262
13145.35 296
13146.44 256
13147.52 251
13148.60 239
13149.69 259
13150.77 265
13151.85 228
13152.94 265
13154.02 251
13155.10 254
13156.19 225
13157.27 235
13158.36 245
13159.44 255
13160.52 228
13161.61 235
13162.69 270
13163.77 244
13164.86 276
13165.94 225
13167.03 217
13168.11 240
13169.19 253
13170.28 250
13171.36 239
13172.45 232
13173.53 249
13174.62 242
13175.70 268
13176.79 234
13177.87 258
13178.95 254
13180.04 260
13181.12 263
13182.21 241
13183.29 221
13184.38 239
13185.46 255
13186.55 248
13187.63 253
13188.72 268
13189.80 278
13190.89 280
13191.97 262
13193.06 257
13194.14 266
13195.23 278
13196.31 264
13197.40 248
13198.48 238
13199.57 286
13200.65 293
13201.74 276
13202.83 242
13203.91 254
13205.00 252
13206.08 242
13207.17 228
13208.25 268
13209.34 239
13210.43 264
13211.51 260
13212.60 255
13213.68 285
13214.77 263
13215.86 246
13216.94 242
13218.03 240
13219.11 252
13220.20 279
13221.29 285
13222.37 279
13223.46 277
13224.55 247
13225.63 275
13226.72 268
13227.80 249
13228.89 258
13229.98 283
13231.06 278
13232.15 254
13233.24 299
13234.32 275
13235.41 285
13236.50 256
13237.59 252
13238.67 266
13239.76 276
13240.85 307
13241.93 279
13243.02 293
13244.11 321
13245.20 284
13246.28 287
13247.37 273
13248.46 266
13249.55 301
13250.63 328
13251.72 282
13252.81 271
13253.90 277
13254.98 315
13256.07 284
13257.16 296
13258.25 259
13259.33 288
13260.42 309
13261.51 323
13262.60 311
13263.69 312
13264.77 303
13265.86 338
13266.95 353
13268.04 344
13269.13 349
13270.22 310
13271.30 310
13272.39 366
13273.48 341
13274.57 316
13275.66 335
13276.75 369
13277.83 344
13278.92 391
13280.01 358
13281.10 341
13282.19 354
13283.28 357
13284.37 340
13285.46 368
13286.55 368
13287.63 375
13288.72 371
13289.81 394
13290.90 376
13291.99 392
13293.08 387
13294.17 380
13295.26 371
13296.35 396
13297.44 415
13298.53 429
13299.62 411
13300.71 431
13301.80 410
13302.89 437
13303.97 391
13305.06 422
13306.15 482
13307.24 449
13308.33 474
13309.42 488
13310.51 409
13311.60 438
13312.69 460
13313.78 502
13314.87 486
13315.96 465
13317.05 505
13318.14 491
13319.24 494
13320.33 468
13321.42 456
13322.51 433
13323.60 421
13324.69 463
13325.78 471
13326.87 459
13327.96 452
13329.05 465
13330.14 447
13331.23 460
13332.32 482
13333.41 497
13334.50 491
13335.60 389
13336.69 442
13337.78 473
13338.87 491
13339.96 486
13341.05 469
13342.14 471
13343.23 485
13344.32 491
13345.42 471
13346.51 467
13347.60 483
13348.69 477
13349.78 495
13350.87 519
13351.97 486
13353.06 488
13354.15 474
13355.24 518
13356.33 485
13357.42 547
13358.52 559
13359.61 564
13360.70 547
13361.79 578
13362.88 544
13363.98 609
13365.07 664
13366.16 700
13367.25 693
13368.35 636
13369.44 659
13370.53 688
13371.62 668
13372.72 596
13373.81 581
13374.90 608
13375.99 615
13377.09 579
13378.18 538
13379.27 520
13380.36 480
13381.46 493
13382.55 457
13383.64 466
13384.74 444
13385.83 425
13386.92 428
13388.02 440
13389.11 415
13390.20 390
13391.30 440
13392.39 398
13393.48 412
13394.58 392
13395.67 407
13396.76 420
13397.86 439
13398.95 391
13400.04 387
13401.14 385
13402.23 421
13403.32 430
13404.42 428
13405.51 433
13406.61 406
13407.70 428
13408.79 407
13409.89 436
13410.98 424
13412.08 439
13413.17 433
13414.26 435
13415.36 416
13416.45 401
13417.55 408
13418.64 424
13419.74 407
13420.83 426
13421.93 358
13423.02 394
13424.11 405
13425.21 426
13426.30 401
13427.40 397
13428.49 441
13429.59 477
13430.68 444
13431.78 367
13432.87 432
13433.97 406
13435.06 409
13436.16 412
13437.25 441
13438.35 420
13439.44 432
13440.54 476
13441.63 418
13442.73 439
13443.83 467
13444.92 468
13446.02 474
13447.11 481
13448.21 473
13449.30 513
13450.40 473
13451.49 453
13452.59 456
13453.69 465
13454.78 481
13455.88 514
13456.97 521
13458.07 522
13459.17 532
13460.26 584
13461.36 501
13462.45 494
13463.55 548
13464.65 567
13465.74 580
13466.84 567
13467.94 571
13469.03 584
13470.13 600
13471.23 587
13472.32 555
13473.42 553
13474.52 579
13475.61 586
13476.71 560
13477.81 590
13478.90 576
13480.00 568
13481.10 557
13482.19 553
13483.29 537
13484.39 593
13485.48 567
13486.58 585
13487.68 613
13488.78 591
13489.87 591
13490.97 621
13492.07 623
13493.17 670
13494.26 642
13495.36 674
13496.46 697
13497.56 694
13498.65 766
13499.75 731
13500.85 780
13501.95 777
13503.04 797
13504.14 772
13505.24 836
13506.34 821
13507.44 742
13508.53 725
13509.63 687
13510.73 728
13511.83 659
13512.93 614
13514.03 545
13515.12 583
13516.22 517
13517.32 554
13518.42 505
13519.52 525
13520.62 509
13521.71 520
13522.81 497
13523.91 462
13525.01 469
13526.11 495
13527.21 450
13528.31 432
13529.41 454
13530.51 499
13531.60 466
13532.70 436
13533.80 391
13534.90 384
13536.00 418
13537.10 427
13538.20 416
13539.30 442
13540.40 444
13541.50 411
13542.60 400
13543.70 399
13544.80 385
13545.90 385
13547.00 404
13548.09 387
13549.19 417
13550.29 434
13551.39 413
13552.49 420
13553.59 413
13554.69 376
13555.79 373
13556.89 406
13557.99 394
13559.09 378
13560.19 413
13561.29 404
13562.39 372
13563.50 359
13564.60 355
13565.70 358
13566.80 364
13567.90 384
13569.00 382
13570.10 388
13571.20 364
13572.30 357
13573.40 336
13574.50 392
13575.60 402
13576.70 384
13577.80 355
13578.90 381
13580.01 380
13581.11 356
13582.21 335
13583.31 359
13584.41 390
13585.51 370
13586.61 366
13587.71 401
13588.81 374
13589.92 355
13591.02 402
13592.12 394
13593.22 361
13594.32 366
13595.42 414
13596.53 404
13597.63 439
13598.73 439
13599.83 386
13600.93 393
13602.03 408
13603.14 418
13604.24 432
13605.34 430
13606.44 448
13607.54 426
13608.65 392
13609.75 382
13610.85 399
13611.95 427
13613.06 431
13614.16 441
13615.26 417
13616.36 411
13617.47 410
13618.57 386
13619.67 394
13620.77 408
13621.88 434
13622.98 424
13624.08 425
13625.18 451
13626.29 404
13627.39 412
13628.49 382
13629.60 455
13630.70 446
13631.80 396
13632.91 428
13634.01 447
13635.11 456
13636.21 395
13637.32 414
13638.42 389
13639.53 407
13640.63 454
13641.73 446
13642.84 441
13643.94 381
13645.04 408
13646.15 388
13647.25 372
13648.35 370
13649.46 380
13650.56 334
13651.67 355
13652.77 361
13653.87 396
13654.98 401
13656.08 338
13657.19 339
13658.29 342
13659.39 314
13660.50 341
13661.60 352
13662.71 332
13663.81 341
13664.92 316
13666.02 320
13667.12 307
13668.23 374
13669.33 374
13670.44 337
13671.54 304
13672.65 381
13673.75 381
13674.86 390
13675.96 334
13677.07 337
13678.17 375
13679.28 375
13680.38 363
13681.49 355
13682.59 352
13683.70 365
13684.80 401
13685.91 371
13687.01 351
13688.12 369
13689.22 377
13690.33 380
13691.44 382
13692.54 377
13693.65 402
13694.75 352
13695.86 358
13696.96 409
13698.07 367
13699.18 372
13700.28 396
13701.39 403
13702.49 354
13703.60 392
13704.71 425
13705.81 378
13706.92 383
13708.02 397
13709.13 387
13710.24 368
13711.34 414
13712.45 394
13713.56 397
13714.66 396
13715.77 447
13716.87 420
13717.98 379
13719.09 391
13720.19 423
13721.30 419
13722.41 449
13723.51 433
13724.62 409
13725.73 444
13726.84 418
13727.94 462
13729.05 490
13730.16 474
13731.26 458
13732.37 503
13733.48 489
13734.59 521
13735.69 471
13736.80 467
13737.91 481
13739.01 502
13740.12 522
13741.23 486
13742.34 450
13743.45 469
13744.55 499
13745.66 513
13746.77 550
13747.88 510
13748.98 512
13750.09 533
13751.20 554
13752.31 558
13753.42 540
13754.52 540
13755.63 593
13756.74 605
13757.85 578
13758.96 646
13760.06 695
13761.17 649
13762.28 590
13763.39 680
13764.50 762
13765.61 746
13766.72 820
13767.82 836
13768.93 879
13770.04 955
13771.15 1007
13772.26 1021
13773.37 1038
13774.48 1084
13775.59 1046
13776.69 1043
13777.80 1009
13778.91 919
13780.02 919
13781.13 922
13782.24 847
13783.35 735
13784.46 668
13785.57 699
13786.68 674
13787.79 594
13788.90 524
13790.01 518
13791.12 481
13792.22 499
13793.33 508
13794.44 451
13795.55 446
13796.66 498
13797.77 477
13798.88 394
13799.99 416
13801.10 459
13802.21 437
13803.32 428
13804.43 463
13805.54 461
13806.65 418
13807.76 479
13808.87 465
13809.98 420
13811.09 439
13812.20 442
13813.32 428
13814.43 402
13815.54 421
13816.65 416
13817.76 448
13818.87 416
13819.98 385
13821.09 379
13822.20 378
13823.31 385
13824.42 366
13825.53 405
13826.64 392
13827.76 383
13828.87 389
13829.98 406
13831.09 395
13832.20 416
13833.31 382
13834.42 409
13835.53 385
13836.65 427
13837.76 401
13838.87 416
13839.98 398
13841.09 377
13842.20 423
13843.31 432
13844.43 405
13845.54 398
13846.65 398
13847.76 394
13848.87 394
13849.99 407
13851.10 379
13852.21 408
13853.32 400
13854.43 419
13855.55 461
13856.66 425
13857.77 423
13858.88 393
13859.99 421
13861.11 436
13862.22 436
13863.33 445
13864.44 437
13865.56 453
13866.67 389
13867.78 414
13868.89 439
13870.01 433
13871.12 422
13872.23 416
13873.35 394
13874.46 468
13875.57 509
13876.68 436
13877.80 393
13878.91 441
13880.02 448
13881.14 458
13882.25 438
13883.36 439
13884.48 404
13885.59 444
13886.70 495
13887.82 481
13888.93 489
13890.04 445
13891.16 491
13892.27 474
13893.39 450
13894.50 496
13895.61 527
13896.73 519
13897.84 436
13898.95 474
13900.07 521
13901.18 495
13902.30 456
13903.41 419
13904.52 436
13905.64 401
13906.75 369
13907.87 440
13908.98 402
13910.10 372
13911.21 387
13912.32 405
13913.44 409
13914.55 406
13915.67 389
13916.78 375
13917.90 378
13919.01 402
13920.13 375
13921.24 369
13922.36 335
13923.47 395
13924.59 361
13925.70 381
13926.82 325
13927.93 355
13929.05 375
13930.16 366
13931.28 377
13932.39 366
13933.51 367
13934.62 369
13935.74 374
13936.85 342
13937.97 366
13939.08 373
13940.20 346
13941.32 354
13942.43 373
13943.55 380
13944.66 346
13945.78 361
13946.89 355
13948.01 370
13949.13 335
13950.24 353
13951.36 359
13952.47 353
13953.59 364
13954.71 354
13955.82 386
13956.94 368
13958.05 376
13959.17 339
13960.29 351
13961.40 354
13962.52 355
13963.64 367
13964.75 338
13965.87 330
13966.99 329
13968.10 357
13969.22 362
13970.34 367
13971.45 346
13972.57 364
13973.69 389
13974.80 375
13975.92 362
13977.04 345
13978.16 353
13979.27 342
13980.39 336
13981.51 309
13982.62 370
13983.74 334
13984.86 323
13985.98 338
13987.09 348
13988.21 361
13989.33 346
13990.45 342
13991.56 353
13992.68 321
13993.80 332
13994.92 356
13996.03 385
13997.15 381
13998.27 368
13999.39 366
14000.51 344
14001.62 318
14002.74 300
14003.86 356
14004.98 347
14006.10 380
14007.21 336
14008.33 322
14009.45 314
14010.57 311
14011.69 328
14012.81 320
14013.93 342
14015.04 359
14016.16 342
14017.28 328
14018.40 320
14019.52 324
14020.64 371
14021.76 368
14022.87 331
14023.99 351
14025.11 336
14026.23 357
14027.35 338
14028.47 375
14029.59 369
14030.71 373
14031.83 361
14032.95 347
14034.07 346
14035.19 337
14036.30 354
14037.42 373
14038.54 366
14039.66 371
14040.78 380
14041.90 353
14043.02 350
14044.14 382
14045.26 387
14046.38 367
14047.50 394
14048.62 406
14049.74 417
14050.86 391
14051.98 353
14053.10 412
14054.22 389
14055.34 399
14056.46 380
14057.58 433
14058.70 445
14059.82 397
14060.94 408
14062.06 397
14063.18 417
14064.30 455
14065.43 419
14066.55 435
14067.67 456
14068.79 474
14069.91 476
14071.03 455
14072.15 452
14073.27 443
14074.39 494
14075.51 445
14076.63 473
14077.75 450
14078.88 501
14080.00 494
14081.12 508
14082.24 517
14083.36 557
14084.48 524
14085.60 534
14086.72 556
14087.85 567
14088.97 560
14090.09 632
14091.21 618
14092.33 617
14093.45 657
14094.58 648
14095.70 692
14096.82 707
14097.94 712
14099.06 678
14100.19 724
14101.31 713
14102.43 722
14103.55 678
14104.67 661
14105.80 655
14106.92 618
14108.04 557
14109.16 555
14110.28 535
14111.41 539
14112.53 486
14113.65 430
14114.77 453
14115.90 467
14117.02 457
14118.14 409
14119.27 405
14120.39 421
14121.51 465
14122.63 435
14123.76 442
14124.88 440
14126.00 400
14127.13 395
14128.25 423
14129.37 436
14130.50 425
14131.62 425
14132.74 438
14133.86 430
14134.99 428
14136.11 425
14137.24 418
14138.36 451
14139.48 404
14140.61 427
14141.73 400
14142.85 429
14143.98 458
14145.10 429
14146.22 437
14147.35 424
14148.47 410
14149.60 434
14150.72 430
14151.84 397
14152.97 389
14154.09 387
14155.22 398
14156.34 414
14157.46 432
14158.59 414
14159.71 421
14160.84 434
14161.96 426
14163.09 408
14164.21 408
14165.34 425
14166.46 441
14167.58 425
14168.71 390
14169.83 381
14170.96 384
14172.08 403
14173.21 380
14174.33 421
14175.46 383
14176.58 409
14177.71 417
14178.83 387
14179.96 418
14181.08 386
14182.21 383
14183.33 399
14184.46 370
14185.59 347
14186.71 394
14187.84 380
14188.96 387
14190.09 368
14191.21 344
14192.34 381
14193.46 393
14194.59 376
14195.72 318
14196.84 356
14197.97 414
14199.09 463
14200.22 387
14201.35 384
14202.47 348
14203.60 385
14204.72 377
14205.85 341
14206.98 349
14208.10 365
14209.23 357
14210.35 325
14211.48 320
14212.61 307
14213.73 316
14214.86 357
14215.99 335
14217.11 346
14218.24 360
14219.37 344
14220.49 327
14221.62 342
14222.75 318
14223.87 353
14225.00 347
14226.13 348
14227.26 343
14228.38 305
14229.51 341
14230.64 308
14231.76 329
14232.89 311
14234.02 347
14235.15 347
14236.27 336
14237.40 337
14238.53 310
14239.66 322
14240.78 317
14241.91 280
14243.04 342
14244.17 317
14245.29 328
14246.42 306
14247.55 343
14248.68 326
14249.81 326
14250.93 331
14252.06 291
14253.19 329
14254.32 309
14255.45 303
14256.57 301
14257.70 278
14258.83 283
14259.96 326
14261.09 298
14262.22 289
14263.34 266
14264.47 318
14265.60 320
14266.73 308
14267.86 327
14268.99 270
14270.12 315
14271.24 328
14272.37 321
14273.50 321
14274.63 318
14275.76 309
14276.89 292
14278.02 327
14279.15 306
14280.28 286
14281.41 275
14282.54 259
14283.66 296
14284.79 304
14285.92 314
14287.05 289
14288.18 289
14289.31 286
14290.44 300
14291.57 280
14292.70 291
14293.83 300
14294.96 302
14296.09 271
14297.22 275
14298.35 276
14299.48 284
14300.61 272
14301.74 307
14302.87 259
14304.00 264
14305.13 264
14306.26 269
14307.39 288
14308.52 244
14309.65 278
14310.78 291
14311.91 306
14313.04 265
14314.17 263
14315.30 247
14316.43 252
14317.56 280
14318.69 277
14319.82 251
14320.96 254
14322.09 279
14323.22 281
14324.35 247
14325.48 258
14326.61 253
14327.74 268
14328.87 260
14330.00 255
14331.13 231
14332.27 257
14333.40 268
14334.53 242
14335.66 254
14336.79 234
14337.92 262
14339.05 247
14340.18 255
14341.32 245
14342.45 262
14343.58 245
14344.71 263
14345.84 223
14346.98 230
14348.11 266
14349.24 258
14350.37 245
14351.50 221
14352.63 223
14353.77 241
14354.90 259
14356.03 260
14357.16 253
14358.30 260
14359.43 233
14360.56 250
14361.69 236
14362.82 234
14363.96 231
14365.09 249
14366.22 273
14367.35 253
14368.49 244
14369.62 236
14370.75 228
14371.89 227
14373.02 260
14374.15 252
14375.28 246
14376.42 228
14377.55 251
14378.68 238
14379.82 216
14380.95 220
14382.08 250
14383.22 262
14384.35 247
14385.48 243
14386.62 251
14387.75 247
14388.88 221
14390.02 242
14391.15 237
14392.28 272
14393.42 274
14394.55 258
14395.68 255
14396.82 237
14397.95 260
14399.09 286
14400.22 266
14401.35 234
14402.49 262
14403.62 265
14404.76 236
14405.89 248
14407.02 267
14408.16 237
14409.29 225
14410.43 254
14411.56 228
14412.70 252
14413.83 240
14414.96 258
14416.10 247
14417.23 243
14418.37 262
14419.50 252
14420.64 225
14421.77 229
14422.91 243
14424.04 258
14425.18 282
14426.31 286
14427.45 301
14428.58 278
14429.72 281
14430.85 289
14431.99 315
14433.12 247
14434.26 266
14435.39 305
14436.53 311
14437.66 293
14438.80 263
14439.93 245
14441.07 261
14442.20 281
14443.34 256
14444.48 280
14445.61 242
14446.75 282
14447.88 261
14449.02 253
14450.15 257
14451.29 260
14452.43 236
14453.56 247
14454.70 245
14455.83 229
14456.97 261
14458.11 274
14459.24 253
14460.38 230
14461.52 242
14462.65 254
14463.79 262
14464.93 270
14466.06 264
14467.20 242
14468.33 269
14469.47 249
14470.61 265
14471.74 248
14472.88 219
14474.02 264
14475.16 272
14476.29 243
14477.43 234
14478.57 271
14479.70 256
14480.84 270
14481.98 244
14483.11 272
14484.25 272
14485.39 257
14486.53 304
14487.66 293
14488.80 285
14489.94 242
14491.08 276
14492.21 293
14493.35 297
14494.49 258
14495.63 261
14496.76 278
14497.90 299
14499.04 274
14500.18 290
14501.31 273
14502.45 292
14503.59 311
14504.73 298
14505.87 315
14507.01 288
14508.14 297
14509.28 302
14510.42 297
14511.56 312
14512.70 305
14513.83 307
14514.97 332
14516.11 292
14517.25 343
14518.39 354
14519.53 328
14520.67 340
14521.80 334
14522.94 313
14524.08 340
14525.22 313
14526.36 321
14527.50 344
14528.64 296
14529.78 299
14530.92 306
14532.05 296
14533.19 268
14534.33 304
14535.47 305
14536.61 334
14537.75 288
14538.89 295
14540.03 293
14541.17 286
14542.31 278
14543.45 270
14544.59 273
14545.73 252
14546.87 273
14548.01 278
14549.15 291
14550.29 300
14551.43 311
14552.57 282
14553.71 292
14554.85 277
14555.99 283
14557.13 277
14558.27 256
14559.41 288
14560.55 303
14561.69 320
14562.83 289
14563.97 339
14565.11 326
14566.25 320
14567.39 284
14568.53 319
14569.67 305
14570.81 318
14571.95 318
14573.09 325
14574.23 377
14575.37 331
14576.51 368
14577.66 355
14578.80 356
14579.94 337
14581.08 319
14582.22 334
14583.36 362
14584.50 351
14585.64 362
14586.78 369
14587.93 404
14589.07 367
14590.21 391
14591.35 343
14592.49 390
14593.63 374
14594.77 393
14595.92 378
14597.06 382
14598.20 411
14599.34 395
14600.48 408
14601.62 392
14602.77 467
14603.91 423
14605.05 441
14606.19 419
14607.33 427
14608.48 424
14609.62 417
14610.76 441
14611.90 436
14613.04 422
14614.19 449
14615.33 447
14616.47 415
14617.61 442
14618.76 430
14619.90 470
14621.04 459
14622.18 456
14623.33 445
14624.47 478
14625.61 518
14626.76 575
14627.90 579
14629.04 634
14630.18 614
14631.33 613
14632.47 676
14633.61 650
14634.76 668
14635.90 703
14637.04 726
14638.19 656
14639.33 631
14640.47 617
14641.62 623
14642.76 625
14643.90 542
14645.05 501
14646.19 476
14647.33 465
14648.48 464
14649.62 413
14650.76 438
14651.91 415
14653.05 384
14654.20 398
14655.34 364
14656.48 353
14657.63 349
14658.77 413
14659.92 301
14661.06 386
14662.20 378
14663.35 346
14664.49 322
14665.64 330
14666.78 376
14667.93 340
14669.07 302
14670.22 270
14671.36 287
14672.50 292
14673.65 297
14674.79 292
14675.94 315
14677.08 331
14678.23 330
14679.37 289
14680.52 299
14681.66 303
14682.81 290
14683.95 291
14685.10 277
14686.24 259
14687.39 280
14688.53 324
14689.68 281
14690.82 298
14691.97 267
14693.12 254
14694.26 261
14695.41 304
14696.55 281
14697.70 269
14698.84 265
14699.99 293
14701.13 275
14702.28 278
14703.43 299
14704.57 297
14705.72 298
14706.86 288
14708.01 290
14709.16 278
14710.30 276
14711.45 244
14712.59 250
14713.74 263
14714.89 328
14716.03 286
14717.18 275
14718.33 311
14719.47 282
14720.62 291
14721.77 286
14722.91 284
14724.06 267
14725.21 256
14726.35 268
14727.50 257
14728.65 253
14729.79 229
14730.94 246
14732.09 274
14733.23 250
14734.38 267
14735.53 228
14736.67 258
14737.82 258
14738.97 281
14740.12 266
14741.26 253
14742.41 311
14743.56 268
14744.71 268
14745.85 265
14747.00 241
14748.15 239
14749.30 266
14750.44 245
14751.59 207
14752.74 234
14753.89 261
14755.03 261
14756.18 226
14757.33 214
14758.48 206
14759.63 232
14760.77 240
14761.92 229
14763.07 246
14764.22 264
14765.37 231
14766.52 222
14767.66 196
14768.81 237
14769.96 247
14771.11 238
14772.26 230
14773.41 225
14774.55 232
14775.70 261
14776.85 250
14778.00 228
14779.15 218
14780.30 214
14781.45 219
14782.60 215
14783.74 203
14784.89 219
14786.04 224
14787.19 201
14788.34 213
14789.49 208
14790.64 228
14791.79 244
14792.94 209
14794.09 214
14795.24 206
14796.39 217
14797.54 223
14798.69 207
14799.83 215
14800.98 222
14802.13 181
14803.28 176
14804.43 197
14805.58 200
14806.73 187
14807.88 204
14809.03 249
14810.18 210
14811.33 173
14812.48 184
14813.63 206
14814.78 194
14815.93 180
14817.08 178
14818.23 223
14819.38 195
14820.53 201
14821.69 177
14822.84 212
14823.99 179
14825.14 209
14826.29 197
14827.44 182
14828.59 187
14829.74 189
14830.89 188
14832.04 182
14833.19 215
14834.34 200
14835.49 212
14836.65 198
14837.80 182
14838.95 178
14840.10 186
14841.25 174
14842.40 205
14843.55 183
14844.70 185
14845.85 165
14847.01 181
14848.16 220
14849.31 198
14850.46 200
14851.61 180
14852.76 189
14853.92 192
14855.07 170
14856.22 166
14857.37 201
14858.52 182
14859.67 194
14860.83 199
14861.98 193
14863.13 195
14864.28 215
14865.44 186
14866.59 166
14867.74 199
14868.89 172
14870.04 187
14871.20 201
14872.35 208
14873.50 201
14874.65 188
14875.81 177
14876.96 174
14878.11 175
14879.26 203
14880.42 193
14881.57 179
14882.72 180
14883.88 183
14885.03 213
14886.18 192
14887.33 180
14888.49 207
14889.64 190
14890.79 185
14891.95 204
14893.10 197
14894.25 204
14895.41 194
14896.56 225
14897.71 225
14898.87 214
14900.02 217
14901.17 218
14902.33 205
14903.48 203
14904.63 218
14905.79 209
14906.94 203
14908.10 199
14909.25 190
14910.40 186
14911.56 180
14912.71 176
14913.87 192
14915.02 192
14916.17 188
14917.33 198
14918.48 203
14919.64 223
14920.79 198
14921.94 191
14923.10 201
14924.25 203
14925.41 209
14926.56 218
14927.72 207
14928.87 231
14930.03 208
14931.18 204
14932.34 216
14933.49 214
14934.65 199
14935.80 270
14936.96 241
14938.11 199
14939.27 184
14940.42 228
14941.58 251
14942.73 210
14943.89 195
14945.04 220
14946.20 216
14947.35 224
14948.51 215
14949.66 194
14950.82 231
14951.97 229
14953.13 225
14954.28 232
14955.44 239
14956.60 243
14957.75 230
14958.91 243
14960.06 209
14961.22 230
14962.37 242
14963.53 253
14964.69 259
14965.84 247
14967.00 233
14968.16 248
14969.31 238
14970.47 214
14971.62 236
14972.78 247
14973.94 225
14975.09 242
14976.25 230
14977.41 201
14978.56 223
14979.72 237
14980.88 226
14982.03 198
14983.19 217
14984.35 247
14985.50 232
14986.66 207
14987.82 194
14988.97 206
14990.13 225
14991.29 199
14992.44 211
14993.60 205
14994.76 211
14995.92 213
14997.07 181
14998.23 197
14999.39 221
15000.55 211
15001.70 199
15002.86 178
15004.02 194
15005.18 174
15006.33 212
15007.49 185
15008.65 197
15009.81 193
15010.96 207
15012.12 218
15013.28 179
15014.44 171
15015.60 197
15016.75 209
15017.91 179
15019.07 197
15020.23 182
15021.39 192
15022.54 200
15023.70 176
15024.86 157
15026.02 201
15027.18 193
15028.34 204
15029.49 177
15030.65 184
15031.81 183
15032.97 203
15034.13 210
15035.29 225
15036.45 182
15037.61 206
15038.76 204
15039.92 177
15041.08 176
15042.24 154
15043.40 172
15044.56 152
15045.72 161
15046.88 165
15048.04 194
15049.20 204
15050.36 178
15051.51 157
15052.67 171
15053.83 168
15054.99 192
15056.15 186
15057.31 193
15058.47 187
15059.63 191
15060.79 191
15061.95 186
15063.11 173
15064.27 180
15065.43 185
15066.59 240
15067.75 210
15068.91 205
15070.07 197
15071.23 198
15072.39 192
15073.55 185
15074.71 175
15075.87 195
15077.03 200
15078.19 169
15079.35 161
15080.51 187
15081.67 186
15082.83 176
15083.99 186
15085.16 201
15086.32 190
15087.48 191
15088.64 176
15089.80 189
15090.96 174
15092.12 177
15093.28 171
15094.44 175
15095.60 194
15096.76 175
15097.93 185
15099.09 209
15100.25 191
15101.41 176
15102.57 183
15103.73 195
15104.89 195
15106.05 175
15107.22 174
15108.38 200
15109.54 209
15110.70 159
15111.86 170
15113.02 164
15114.19 207
15115.35 223
15116.51 190
15117.67 201
15118.83 203
15120.00 191
15121.16 181
15122.32 194
15123.48 191
15124.64 189
15125.81 238
15126.97 225
15128.13 180
15129.29 208
15130.46 184
15131.62 175
15132.78 182
15133.94 161
15135.11 188
15136.27 206
15137.43 180
15138.59 189
15139.76 191
15140.92 193
15142.08 181
15143.25 183
15144.41 184
15145.57 217
15146.73 203
15147.90 196
15149.06 156
15150.22 188
15151.39 204
15152.55 186
15153.71 193
15154.88 188
15156.04 224
15157.20 194
15158.37 179
15159.53 195
15160.69 204
15161.86 208
15163.02 191
15164.19 203
15165.35 236
15166.51 180
15167.68 214
15168.84 218
15170.00 198
15171.17 207
15172.33 193
15173.50 246
15174.66 206
15175.83 211
15176.99 220
15178.15 213
15179.32 237
15180.48 226
15181.65 193
15182.81 202
15183.98 181
15185.14 207
15186.30 212
15187.47 229
15188.63 233
15189.80 217
15190.96 229
15192.13 232
15193.29 219
15194.46 226
15195.62 229
15196.79 221
15197.95 265
15199.12 265
15200.28 283
15201.45 268
15202.61 261
15203.78 231
15204.94 260
15206.11 241
15207.27 237
15208.44 229
15209.61 238
15210.77 251
15211.94 273
15213.10 261
15214.27 271
15215.43 278
15216.60 258
15217.76 293
15218.93 268
15220.10 319
15221.26 280
15222.43 289
15223.59 272
15224.76 291
15225.93 296
15227.09 308
15228.26 312
15229.42 306
15230.59 366
15231.76 321
15232.92 332
15234.09 331
15235.26 332
15236.42 374
15237.59 358
15238.76 320
15239.92 318
15241.09 310
15242.26 333
15243.42 333
15244.59 306
15245.76 286
15246.92 301
15248.09 287
15249.26 266
15250.42 294
15251.59 240
15252.76 248
15253.93 244
15255.09 233
15256.26 183
15257.43 195
15258.60 209
15259.76 204
15260.93 240
15262.10 199
15263.26 194
15264.43 219
15265.60 223
15266.77 209
15267.94 192
15269.10 209
15270.27 238
15271.44 245
15272.61 210
15273.77 184
15274.94 179
15276.11 206
15277.28 236
15278.45 257
15279.62 213
15280.78 194
15281.95 232
15283.12 202
15284.29 170
15285.46 199
15286.62 200
15287.79 233
15288.96 206
15290.13 209
15291.30 211
15292.47 196
15293.64 199
15294.81 191
15295.97 201
15297.14 216
15298.31 223
15299.48 220
15300.65 202
15301.82 189
15302.99 193
15304.16 222
15305.33 190
15306.49 194
15307.66 222
15308.83 181
15310.00 222
15311.17 212
15312.34 215
15313.51 226
15314.68 245
15315.85 205
15317.02 208
15318.19 219
15319.36 209
15320.53 235
15321.70 186
15322.87 192
15324.04 186
15325.21 218
15326.38 223
15327.55 199
15328.72 181
15329.89 210
15331.06 202
15332.23 212
15333.40 199
15334.57 235
15335.74 198
15336.91 208
15338.08 208
15339.25 198
15340.42 213
15341.59 193
15342.76 208
15343.93 192
15345.10 219
15346.27 209
15347.44 232
15348.62 202
15349.79 188
15350.96 231
15352.13 217
15353.30 197
15354.47 217
15355.64 197
15356.81 187
15357.98 223
15359.15 214
15360.33 240
15361.50 194
15362.67 179
15363.84 207
15365.01 209
15366.18 206
15367.35 226
15368.53 230
15369.70 232
15370.87 238
15372.04 217
15373.21 211
15374.38 228
15375.56 211
15376.73 216
15377.90 204
15379.07 226
15380.24 241
15381.42 213
15382.59 213
15383.76 199
15384.93 200
15386.10 210
15387.28 210
15388.45 217
15389.62 227
15390.79 247
15391.97 230
15393.14 224
15394.31 250
15395.48 264
15396.66 251
15397.83 224
15399.00 217
15400.17 260
15401.35 220
15402.52 207
15403.69 204
15404.87 240
15406.04 213
15407.21 210
15408.39 199
15409.56 176
15410.73 184
15411.91 211
15413.08 193
15414.25 181
15415.42 183
15416.60 174
15417.77 197
15418.95 195
15420.12 178
15421.29 170
15422.47 195
15423.64 180
15424.81 149
15425.99 177
15427.16 168
15428.33 195
15429.51 187
15430.68 179
15431.86 173
15433.03 188
15434.20 196
15435.38 188
15436.55 145
15437.73 188
15438.90 176
15440.08 183
15441.25 161
15442.42 174
15443.60 192
15444.77 198
15445.95 179
15447.12 165
15448.30 204
15449.47 166
15450.65 197
15451.82 165
15453.00 159
15454.17 207
15455.35 202
15456.52 166
15457.70 171
15458.87 172
15460.05 201
15461.22 196
15462.40 189
15463.57 193
15464.75 155
15465.92 168
15467.10 192
15468.27 166
15469.45 172
15470.62 175
15471.80 141
15472.97 167
15474.15 191
15475.33 202
15476.50 175
15477.68 208
15478.85 217
15480.03 217
15481.20 155
15482.38 158
15483.56 180
15484.73 196
15485.91 206
15487.08 195
15488.26 213
15489.44 197
15490.61 183
15491.79 177
15492.97 186
15494.14 184
15495.32 197
15496.49 181
15497.67 205
15498.85 166
15500.02 198
15501.20 193
15502.38 211
15503.55 204
15504.73 194
15505.91 193
15507.08 181
15508.26 199
15509.44 169
15510.62 204
15511.79 191
15512.97 191
15514.15 200
15515.32 186
15516.50 155
15517.68 181
15518.86 186
15520.03 185
15521.21 184
15522.39 188
15523.57 194
15524.74 181
15525.92 202
15527.10 197
15528.28 225
15529.45 201
15530.63 208
15531.81 195
15532.99 189
15534.16 194
15535.34 180
15536.52 204
15537.70 213
15538.88 201
15540.06 199
15541.23 213
15542.41 204
15543.59 231
15544.77 238
15545.95 195
15547.12 204
15548.30 209
15549.48 208
15550.66 192
15551.84 179
15553.02 227
15554.20 215
15555.37 211
15556.55 197
15557.73 234
15558.91 228
15560.09 220
15561.27 214
15562.45 234
15563.63 248
15564.81 205
15565.98 226
15567.16 241
15568.34 218
15569.52 237
15570.70 247
15571.88 227
15573.06 190
15574.24 195
15575.42 214
15576.60 224
15577.78 206
15578.96 221
15580.14 220
15581.32 248
15582.50 245
15583.68 244
15584.86 236
15586.04 254
15587.22 216
15588.40 205
15589.58 203
15590.76 235
15591.94 227
15593.12 242
15594.30 258
15595.48 261
15596.66 244
15597.84 254
15599.02 274
15600.20 253
15601.38 280
15602.56 274
15603.74 275
15604.92 249
15606.10 282
15607.28 307
15608.46 329
15609.64 293
15610.82 283
15612.00 282
15613.19 285
15614.37 303
15615.55 257
15616.73 279
15617.91 256
15619.09 267
15620.27 290
15621.45 278
15622.63 309
15623.82 295
15625.00 317
15626.18 310
15627.36 295
15628.54 293
15629.72 285
15630.90 294
15632.09 301
15633.27 303
15634.45 285
15635.63 278
15636.81 315
15637.99 323
15639.18 330
15640.36 302
15641.54 309
15642.72 302
15643.90 327
15645.09 321
15646.27 353
15647.45 350
15648.63 344
15649.82 348
15651.00 293
15652.18 308
15653.36 324
15654.54 336
15655.73 340
15656.91 340
15658.09 334
15659.28 362
15660.46 359
15661.64 346
15662.82 342
15664.01 314
15665.19 306
15666.37 327
15667.55 290
15668.74 301
15669.92 338
15671.10 310
15672.29 340
15673.47 333
15674.65 300
15675.84 301
15677.02 352
15678.20 344
15679.39 338
15680.57 302
15681.75 316
15682.94 301
15684.12 293
15685.30 317
15686.49 320
15687.67 323
15688.86 314
15690.04 307
15691.22 300
15692.41 338
15693.59 343
15694.78 334
15695.96 334
15697.14 332
15698.33 340
15699.51 357
15700.70 339
15701.88 365
15703.06 394
15704.25 366
15705.43 367
15706.62 345
15707.80 376
15708.99 378
15710.17 382
15711.36 372
15712.54 377
15713.73 366
15714.91 359
15716.09 368
15717.28 410
15718.46 387
15719.65 418
15720.83 423
15722.02 393
15723.20 395
15724.39 396
15725.57 399
15726.76 400
15727.95 400
15729.13 388
15730.32 355
15731.50 345
15732.69 378
15733.87 376
15735.06 378
15736.24 381
15737.43 372
15738.61 385
15739.80 403
15740.99 419
15742.17 385
15743.36 394
15744.54 395
15745.73 413
15746.92 366
15748.10 426
15749.29 441
15750.47 441
15751.66 447
15752.85 405
15754.03 414
15755.22 429
15756.40 415
15757.59 450
15758.78 421
15759.96 406
15761.15 404
15762.34 406
15763.52 430
15764.71 368
15765.90 392
15767.08 359
15768.27 412
15769.46 363
15770.64 329
15771.83 331
15773.02 348
15774.20 367
15775.39 353
15776.58 349
15777.77 354
15778.95 343
15780.14 349
15781.33 364
15782.51 354
15783.70 343
15784.89 360
15786.08 320
15787.26 326
15788.45 341
15789.64 323
15790.83 342
15792.01 326
15793.20 313
15794.39 320
15795.58 279
15796.77 310
15797.95 304
15799.14 282
15800.33 328
15801.52 314
15802.71 270
15803.89 286
15805.08 281
15806.27 286
15807.46 264
15808.65 266
15809.84 255
15811.02 283
15812.21 304
15813.40 281
15814.59 300
15815.78 260
15816.97 259
15818.15 241
15819.34 276
15820.53 269
15821.72 258
15822.91 250
15824.10 267
15825.29 252
15826.48 275
15827.67 259
15828.85 297
15830.04 271
15831.23 273
15832.42 247
15833.61 270
15834.80 271
15835.99 253
15837.18 276
15838.37 258
15839.56 284
15840.75 275
15841.94 286
15843.13 260
15844.32 254
15845.51 264
15846.70 286
15847.89 255
15849.08 225
15850.27 248
15851.46 249
15852.65 281
15853.84 264
15855.03 264
15856.22 266
15857.41 230
15858.60 263
15859.79 262
15860.98 244
15862.17 264
15863.36 287
15864.55 286
15865.74 243
15866.93 228
15868.12 258
15869.31 266
15870.50 238
15871.69 257
15872.88 260
15874.07 251
15875.26 278
15876.45 288
15877.64 249
15878.84 247
15880.03 251
15881.22 253
15882.41 296
15883.60 296
15884.79 284
15885.98 289
15887.17 283
15888.36 264
15889.56 272
15890.75 324
15891.94 326
15893.13 295
15894.32 286
15895.51 303
15896.71 278
15897.90 303
15899.09 288
15900.28 307
15901.47 286
15902.66 329
15903.86 310
15905.05 328
15906.24 310
15907.43 342
15908.62 330
15909.82 295
15911.01 280
15912.20 327
15913.39 314
15914.58 312
15915.78 312
15916.97 288
15918.16 331
15919.35 320
15920.55 309
15921.74 293
15922.93 294
15924.12 341
15925.32 332
15926.51 308
15927.70 344
15928.90 364
15930.09 354
15931.28 318
15932.47 344
15933.67 335
15934.86 329
15936.05 307
15937.25 319
15938.44 324
15939.63 269
15940.83 306
15942.02 315
15943.21 322
15944.41 271
15945.60 271
15946.79 288
15947.99 240
15949.18 262
15950.37 266
15951.57 268
15952.76 232
15953.96 246
15955.15 218
15956.34 234
15957.54 215
15958.73 235
15959.92 200
15961.12 212
15962.31 239
15963.51 222
15964.70 206
15965.90 229
15967.09 234
15968.28 209
15969.48 238
15970.67 234
15971.87 237
15973.06 223
15974.26 199
15975.45 213
15976.65 222
15977.84 215
15979.03 200
15980.23 178
15981.42 210
15982.62 197
15983.81 183
15985.01 193
15986.20 185
15987.40 181
15988.59 192
15989.79 203
15990.98 177
15992.18 191
15993.37 215
15994.57 206
15995.77 178
15996.96 184
15998.16 161
15999.35 154
16000.55 209
16001.74 193
16002.94 160
16004.13 189
16005.33 219
16006.53 196
16007.72 145
16008.92 164
16010.11 181
16011.31 170
16012.51 193
16013.70 188
16014.90 166
16016.09 176
16017.29 204
16018.49 204
16019.68 200
16020.88 192
16022.07 158
16023.27 170
16024.47 182
16025.66 211
16026.86 191
16028.06 166
16029.25 168
16030.45 192
16031.65 163
16032.84 191
16034.04 200
16035.24 178
16036.43 189
16037.63 165
16038.83 190
16040.02 175
16041.22 174
16042.42 175
16043.62 182
16044.81 166
16046.01 148
16047.21 170
16048.40 179
16049.60 158
16050.80 151
16052.00 188
16053.19 182
16054.39 182
16055.59 174
16056.79 197
16057.99 180
16059.18 149
16060.38 158
16061.58 152
16062.78 155
16063.97 202
16065.17 177
16066.37 183
16067.57 165
16068.77 180
16069.96 168
16071.16 145
16072.36 167
16073.56 204
16074.76 199
16075.96 182
16077.15 158
16078.35 160
16079.55 169
16080.75 157
16081.95 151
16083.15 149
16084.35 157
16085.54 155
16086.74 151
16087.94 136
16089.14 142
16090.34 152
16091.54 160
16092.74 152
16093.94 154
16095.14 157
16096.33 157
16097.53 167
16098.73 166
16099.93 134
16101.13 155
16102.33 194
16103.53 171
16104.73 137
16105.93 150
16107.13 162
16108.33 156
16109.53 163
16110.73 156
16111.93 153
16113.13 175
16114.33 169
16115.53 148
16116.73 156
16117.93 150
16119.13 179
16120.33 186
16121.53 141
16122.73 164
16123.93 149
16125.13 155
16126.33 166
16127.53 148
16128.73 146
16129.93 144
16131.13 158
16132.33 149
16133.53 154
16134.73 164
16135.93 156
16137.13 147
16138.33 145
16139.53 158
16140.73 180
16141.93 158
16143.13 158
16144.34 130
16145.54 173
16146.74 136
16147.94 136
16149.14 150
16150.34 124
16151.54 159
16152.74 168
16153.94 164
16155.15 142
16156.35 160
16157.55 147
16158.75 155
16159.95 159
16161.15 156
16162.35 146
16163.56 173
16164.76 152
16165.96 157
16167.16 175
16168.36 151
16169.56 140
16170.77 156
16171.97 156
16173.17 141
16174.37 179
16175.57 149
16176.78 152
16177.98 165
16179.18 148
16180.38 150
16181.59 162
16182.79 140
16183.99 149
16185.19 167
16186.40 158
16187.60 134
16188.80 151
16190.00 157
16191.21 169
16192.41 146
16193.61 170
16194.81 160
16196.02 151
16197.22 164
16198.42 189
16199.63 163
16200.83 169
16202.03 178
16203.23 176
16204.44 174
16205.64 169
16206.84 140
16208.05 177
16209.25 186
16210.45 153
16211.66 168
16212.86 150
16214.06 156
16215.27 162
16216.47 163
16217.68 171
16218.88 191
16220.08 168
16221.29 158
16222.49 155
16223.69 157
16224.90 170
16226.10 177
16227.31 152
16228.51 161
16229.71 160
16230.92 169
16232.12 155
16233.33 153
16234.53 145
16235.74 151
16236.94 185
16238.14 205
16239.35 198
16240.55 186
16241.76 162
16242.96 190
16244.17 187
16245.37 161
16246.58 172
16247.78 151
16248.99 177
16250.19 180
16251.40 164
16252.60 168
16253.81 178
16255.01 194
16256.22 201
16257.42 176
16258.63 161
16259.83 211
16261.04 211
16262.24 170
16263.45 178
16264.65 187
16265.86 194
16267.06 203
16268.27 200
16269.47 177
16270.68 174
16271.89 179
16273.09 203
16274.30 189
16275.50 188
16276.71 188
16277.91 202
16279.12 181
16280.33 181
16281.53 193
16282.74 205
16283.94 186
16285.15 196
16286.36 196
16287.56 198
16288.77 217
16289.98 198
16291.18 197
16292.39 191
16293.59 222
16294.80 218
16296.01 211
16297.21 220
16298.42 190
16299.63 184
16300.83 228
16302.04 220
16303.25 190
16304.46 203
16305.66 222
16306.87 213
16308.08 219
16309.28 219
16310.49 231
16311.70 216
16312.90 217
16314.11 228
16315.32 218
16316.53 197
16317.73 230
16318.94 221
16320.15 192
16321.36 179
16322.56 170
16323.77 188
16324.98 215
16326.19 205
16327.39 180
16328.60 182
16329.81 198
16331.02 206
16332.23 176
16333.43 166
16334.64 160
16335.85 159
16337.06 181
16338.27 175
16339.47 185
16340.68 164
16341.89 189
16343.10 164
16344.31 168
16345.52 173
16346.72 156
16347.93 154
16349.14 156
16350.35 143
16351.56 158
16352.77 168
16353.98 155
16355.18 169
16356.39 163
16357.60 171
16358.81 166
16360.02 164
16361.23 161
16362.44 163
16363.65 175
16364.86 170
16366.07 174
16367.27 147
16368.48 146
16369.69 168
16370.90 158
16372.11 170
16373.32 155
16374.53 146
16375.74 190
16376.95 165
16378.16 150
16379.37 159
16380.58 128
16381.79 161
16383.00 158
16384.21 140
16385.42 159
16386.63 164
16387.84 151
16389.05 142
16390.26 160
16391.47 175
16392.68 151
16393.89 159
16395.10 139
16396.31 173
16397.52 171
16398.73 154
16399.94 146
16401.15 159
16402.36 196
16403.57 144
16404.78 161
16405.99 164
16407.20 164
16408.41 139
16409.62 137
16410.84 173
16412.05 154
16413.26 142
16414.47 155
16415.68 161
16416.89 152
16418.10 166
16419.31 149
16420.52 153
16421.73 138
16422.95 135
16424.16 148
16425.37 157
16426.58 140
16427.79 158
16429.00 143
16430.21 139
16431.43 131
16432.64 115
16433.85 132
16435.06 161
16436.27 159
16437.48 162
16438.70 150
16439.91 161
16441.12 165
16442.33 152
16443.54 131
16444.76 155
16445.97 137
16447.18 161
16448.39 159
16449.61 152
16450.82 146
16452.03 151
16453.24 157
16454.45 142
16455.67 151
16456.88 149
16458.09 147
16459.31 151
16460.52 153
16461.73 154
16462.94 152
16464.16 168
16465.37 159
16466.58 123
16467.79 122
16469.01 167
16470.22 133
16471.43 141
16472.65 124
16473.86 156
16475.07 145
16476.29 152
16477.50 143
16478.71 157
16479.93 123
16481.14 134
16482.35 155
16483.57 157
16484.78 124
16485.99 149
16487.21 135
16488.42 139
16489.64 112
16490.85 119
16492.06 153
16493.28 128
16494.49 127
16495.70 140
16496.92 128
16498.13 137
16499.35 140
16500.56 156
16501.77 149
16502.99 150
16504.20 167
16505.42 158
16506.63 144
16507.85 123
16509.06 142
16510.28 162
16511.49 162
16512.70 159
16513.92 143
16515.13 166
16516.35 155
16517.56 156
16518.78 152
16519.99 134
16521.21 168
16522.42 175
16523.64 156
16524.85 143
16526.07 160
16527.28 181
16528.50 183
16529.71 187
16530.93 161
16532.14 173
16533.36 168
16534.57 166
16535.79 159
16537.01 176
16538.22 188
16539.44 179
16540.65 200
16541.87 149
16543.08 176
16544.30 157
16545.52 173
16546.73 179
16547.95 145
16549.16 172
16550.38 170
16551.60 161
16552.81 140
16554.03 149
16555.24 190
16556.46 197
16557.68 173
16558.89 155
16560.11 183
16561.32 184
16562.54 190
16563.76 187
16564.97 195
16566.19 180
16567.41 191
16568.62 191
16569.84 188
16571.06 194
16572.27 221
16573.49 220
16574.71 211
16575.93 204
16577.14 198
16578.36 192
16579.58 213
16580.79 203
16582.01 227
16583.23 225
16584.44 218
16585.66 234
16586.88 218
16588.10 218
16589.31 222
16590.53 222
16591.75 225
16592.97 208
16594.18 223
16595.40 198
16596.62 189
16597.84 179
16599.06 202
16600.27 196
16601.49 203
16602.71 185
16603.93 189
16605.14 177
16606.36 163
16607.58 146
16608.80 167
16610.02 170
16611.24 152
16612.45 192
16613.67 175
16614.89 182
16616.11 147
16617.33 156
16618.55 167
16619.76 137
16620.98 169
16622.20 170
16623.42 172
16624.64 152
16625.86 184
16627.08 166
16628.30 155
16629.51 165
16630.73 169
16631.95 158
16633.17 142
16634.39 151
16635.61 147
16636.83 162
16638.05 145
16639.27 149
16640.49 153
16641.71 162
16642.92 152
16644.14 172
16645.36 152
16646.58 144
16647.80 143
16649.02 166
16650.24 151
16651.46 140
16652.68 160
16653.90 137
16655.12 156
16656.34 134
16657.56 150
16658.78 152
16660.00 145
16661.22 146
16662.44 145
16663.66 143
16664.88 139
16666.10 137
16667.32 146
16668.54 157
16669.76 164
16670.98 157
16672.20 163
16673.42 151
16674.64 133
16675.87 142
16677.09 139
16678.31 139
16679.53 141
16680.75 146
16681.97 146
16683.19 153
16684.41 169
16685.63 169
16686.85 138
16688.07 136
16689.30 172
16690.52 142
16691.74 178
16692.96 154
16694.18 133
16695.40 134
16696.62 152
16697.84 136
16699.07 129
16700.29 122
16701.51 162
16702.73 151
16703.95 161
16705.17 145
16706.40 132
16707.62 132
16708.84 145
16710.06 161
16711.28 164
16712.50 161
16713.73 170
16714.95 163
16716.17 135
16717.39 123
16718.61 137
16719.84 128
16721.06 158
16722.28 157
16723.50 134
16724.73 144
16725.95 144
16727.17 137
16728.39 145
16729.62 160
16730.84 145
16732.06 134
16733.28 142
16734.51 116
16735.73 136
16736.95 151
16738.18 134
16739.40 133
16740.62 137
16741.84 146
16743.07 133
16744.29 140
16745.51 139
16746.74 141
16747.96 141
16749.18 144
16750.41 135
16751.63 119
16752.85 129
16754.08 140
16755.30 164
16756.52 132
16757.75 101
16758.97 142
16760.20 125
16761.42 138
16762.64 127
16763.87 117
16765.09 135
16766.31 134
16767.54 141
16768.76 121
16769.99 127
16771.21 132
16772.43 120
16773.66 141
16774.88 139
16776.11 143
16777.33 139
16778.56 142
16779.78 134
16781.01 142
16782.23 126
16783.45 133
16784.68 142
16785.90 140
16787.13 129
16788.35 141
16789.58 123
16790.80 133
16792.03 129
16793.25 120
16794.48 113
16795.70 136
16796.93 157
16798.15 133
16799.38 151
16800.60 135
16801.83 136
16803.05 136
16804.28 138
16805.50 152
16806.73 126
16807.95 158
16809.18 142
16810.41 118
16811.63 109
16812.86 160
16814.08 133
16815.31 147
16816.53 133
16817.76 128
16818.99 140
16820.21 157
16821.44 146
16822.66 128
16823.89 158
16825.12 176
16826.34 157
16827.57 166
16828.79 142
16830.02 134
16831.25 169
16832.47 143
16833.70 142
16834.93 140
16836.15 144
16837.38 167
16838.61 147
16839.83 149
16841.06 145
16842.29 152
16843.51 187
16844.74 154
16845.97 147
16847.19 168
16848.42 176
16849.65 154
16850.87 151
16852.10 163
16853.33 199
16854.56 179
16855.78 167
16857.01 177
16858.24 170
16859.46 178
16860.69 196
16861.92 159
16863.15 179
16864.37 188
16865.60 184
16866.83 194
16868.06 186
16869.28 181
16870.51 203
16871.74 233
16872.97 211
16874.20 208
16875.42 206
16876.65 193
16877.88 200
16879.11 204
16880.34 219
16881.56 204
16882.79 207
16884.02 204
16885.25 217
16886.48 233
16887.71 230
16888.93 237
16890.16 227
16891.39 206
16892.62 224
16893.85 214
16895.08 201
16896.31 229
16897.53 200
16898.76 221
16899.99 199
16901.22 214
16902.45 206
16903.68 199
16904.91 168
16906.14 185
16907.37 224
16908.59 185
16909.82 212
16911.05 177
16912.28 170
16913.51 170
16914.74 160
16915.97 156
16917.20 167
16918.43 169
16919.66 163
16920.89 184
16922.12 181
16923.35 154
16924.58 170
16925.81 185
16927.04 144
16928.27 151
16929.50 155
16930.73 185
16931.96 136
16933.19 143
16934.42 134
16935.65 149
16936.88 157
16938.11 149
16939.34 163
16940.57 139
16941.80 145
16943.03 171
16944.26 183
16945.49 135
16946.72 136
16947.95 163
16949.18 194
16950.41 163
16951.64 146
16952.87 145
16954.10 173
16955.33 159
16956.57 148
16957.80 137
16959.03 137
16960.26 145
16961.49 154
16962.72 148
16963.95 138
16965.18 149
16966.41 157
16967.65 152
16968.88 135
16970.11 142
16971.34 150
16972.57 123
16973.80 146
16975.03 131
16976.27 122
16977.50 158
16978.73 143
16979.96 150
16981.19 144
16982.42 139
16983.66 148
16984.89 144
16986.12 126
16987.35 139
16988.58 153
16989.82 157
16991.05 138
16992.28 139
16993.51 136
16994.75 153
16995.98 161
16997.21 166
16998.44 146
16999.67 154
17000.91 148
17002.14 146
17003.37 124
17004.61 153
17005.84 161
17007.07 176
17008.30 166
17009.54 162
17010.77 145
17012.00 145
17013.23 141
17014.47 145
17015.70 152
17016.93 151
17018.17 136
17019.40 136
17020.63 164
17021.87 133
17023.10 132
17024.33 149
17025.57 151
17026.80 139
17028.03 139
17029.27 129
17030.50 132
17031.73 140
17032.97 155
17034.20 148
17035.44 159
17036.67 137
17037.90 145
17039.14 156
17040.37 152
17041.60 134
17042.84 118
17044.07 143
17045.31 119
17046.54 129
17047.78 125
17049.01 126
17050.24 115
17051.48 123
17052.71 122
17053.95 118
17055.18 128
17056.42 128
17057.65 148
17058.89 127
17060.12 107
17061.35 131
17062.59 143
17063.82 108
17065.06 115
17066.29 115
17067.53 113
17068.76 96
17070.00 115
17071.23 121
17072.47 128
17073.70 103
17074.94 130
17076.17 138
17077.41 126
17078.65 120
17079.88 118
17081.12 126
17082.35 111
17083.59 142
17084.82 97
17086.06 144
17087.29 119
17088.53 136
17089.77 127
17091.00 129
17092.24 135
17093.47 144
17094.71 110
17095.94 125
17097.18 129
17098.42 124
17099.65 138
17100.89 111
17102.12 122
17103.36 124
17104.60 133
17105.83 122
17107.07 125
17108.31 122
17109.54 122
17110.78 103
17112.02 125
17113.25 136
17114.49 171
17115.73 133
17116.96 109
17118.20 114
17119.44 129
17120.67 140
17121.91 122
17123.15 134
17124.38 119
17125.62 96
17126.86 109
17128.10 114
17129.33 118
17130.57 128
17131.81 152
17133.04 130
17134.28 137
17135.52 124
17136.76 128
17137.99 132
17139.23 142
17140.47 113
17141.71 99
17142.94 112
17144.18 121
17145.42 112
17146.66 112
17147.90 114
17149.13 130
17150.37 114
17151.61 98
17152.85 106
17154.08 138
17155.32 126
17156.56 115
17157.80 128
17159.04 131
17160.28 135
17161.51 108
17162.75 122
17163.99 99
17165.23 130
17166.47 133
17167.71 122
17168.95 108
17170.18 123
17171.42 117
17172.66 126
17173.90 138
17175.14 130
17176.38 137
17177.62 124
17178.86 147
17180.09 132
17181.33 118
17182.57 118
17183.81 113
17185.05 116
17186.29 128
17187.53 97
17188.77 95
17190.01 121
17191.25 121
17192.49 123
17193.73 108
17194.97 110
17196.21 116
17197.45 116
17198.69 97
17199.92 106
17201.16 121
17202.40 116
17203.64 107
17204.88 107
17206.12 109
17207.36 93
17208.60 117
17209.84 106
17211.08 123
17212.32 87
17213.56 115
17214.81 106
17216.05 100
17217.29 99
17218.53 119
17219.77 116
17221.01 117
17222.25 123
17223.49 104
17224.73 84
17225.97 95
17227.21 105
17228.45 104
17229.69 110
17230.93 94
17232.17 103
17233.41 86
17234.66 110
17235.90 87
17237.14 113
17238.38 124
17239.62 114
17240.86 116
17242.10 116
17243.34 101
17244.58 103
17245.83 108
17247.07 103
17248.31 98
17249.55 95
17250.79 99
17252.03 99
17253.28 110
17254.52 121
17255.76 138
17257.00 100
17258.24 108
17259.48 127
17260.73 115
17261.97 95
17263.21 91
17264.45 106
17265.69 118
17266.94 105
17268.18 114
17269.42 107
17270.66 118
17271.91 112
17273.15 112
17274.39 114
17275.63 109
17276.88 82
17278.12 106
17279.36 112
17280.60 115
17281.85 109
17283.09 113
17284.33 116
17285.57 110
17286.82 92
17288.06 116
17289.30 115
17290.55 106
17291.79 97
17293.03 113
17294.28 95
17295.52 109
17296.76 103
17298.01 118
17299.25 113
17300.49 89
17301.74 114
17302.98 93
17304.22 95
17305.47 115
17306.71 118
17307.95 100
17309.20 87
17310.44 89
17311.68 109
17312.93 99
17314.17 108
17315.42 106
17316.66 110
17317.90 86
17319.15 93
17320.39 89
17321.64 113
17322.88 113
17324.12 111
17325.37 113
17326.61 94
17327.86 113
17329.10 100
17330.35 120
17331.59 103
17332.83 106
17334.08 113
17335.32 121
17336.57 120
17337.81 106
17339.06 110
17340.30 116
17341.55 122
17342.79 92
17344.04 99
17345.28 86
17346.53 107
17347.77 111
17349.02 100
17350.26 106
17351.51 102
17352.75 103
17354.00 117
17355.24 85
17356.49 111
17357.73 100
17358.98 108
17360.23 106
17361.47 108
17362.72 107
17363.96 110
17365.21 111
17366.45 110
17367.70 105
17368.95 98
17370.19 120
17371.44 119
17372.68 113
17373.93 97
17375.18 102
17376.42 114
17377.67 112
17378.91 109
17380.16 103
17381.41 102
17382.65 99
17383.90 100
17385.15 94
17386.39 115
17387.64 104
17388.89 105
17390.13 100
17391.38 121
17392.63 105
17393.87 103
17395.12 115
17396.37 105
17397.61 105
17398.86 105
17400.11 105
17401.35 108
17402.60 103
17403.85 105
17405.09 92
17406.34 78
17407.59 96
17408.84 104
17410.08 106
17411.33 115
17412.58 127
17413.83 133
17415.07 135
17416.32 102
17417.57 97
17418.82 127
17420.06 127
17421.31 109
17422.56 95
17423.81 107
17425.05 95
17426.30 115
17427.55 119
17428.80 103
17430.05 107
17431.29 114
17432.54 126
17433.79 106
17435.04 116
17436.29 107
17437.54 109
17438.78 105
17440.03 124
17441.28 129
17442.53 125
17443.78 105
17445.03 119
17446.27 119
17447.52 123
17448.77 93
17450.02 121
17451.27 116
17452.52 116
17453.77 124
17455.02 121
17456.27 136
17457.51 150
17458.76 136
17460.01 112
17461.26 128
17462.51 111
17463.76 128
17465.01 132
17466.26 136
17467.51 118
17468.76 114
17470.01 119
17471.26 121
17472.51 144
17473.76 139
17475.01 124
17476.26 125
17477.50 122
17478.75 107
17480.00 109
17481.25 108
17482.50 119
17483.75 133
17485.00 136
17486.25 139
17487.50 147
17488.75 135
17490.00 151
17491.25 123
17492.51 132
17493.76 126
17495.01 154
17496.26 147
17497.51 132
17498.76 128
17500.01 127
17501.26 141
17502.51 130
17503.76 130
17505.01 127
17506.26 136
17507.51 143
17508.76 165
17510.01 129
17511.26 119
17512.52 121
17513.77 132
17515.02 134
17516.27 123
17517.52 115
17518.77 162
17520.02 156
17521.27 115
17522.53 131
17523.78 150
17525.03 173
17526.28 148
17527.53 153
17528.78 156
17530.03 129
17531.29 171
17532.54 166
17533.79 139
17535.04 173
17536.29 162
17537.55 164
17538.80 168
17540.05 153
17541.30 144
17542.55 161
17543.81 186
17545.06 172
17546.31 163
17547.56 141
17548.81 163
17550.07 156
17551.32 173
17552.57 131
17553.82 145
17555.08 179
17556.33 163
17557.58 138
17558.83 146
17560.09 161
17561.34 127
17562.59 135
17563.85 130
17565.10 150
17566.35 136
17567.60 156
17568.86 160
17570.11 152
17571.36 148
17572.62 167
17573.87 150
17575.12 158
17576.38 153
17577.63 135
17578.88 153
17580.14 144
17581.39 162
17582.64 141
17583.90 136
17585.15 153
17586.40 139
17587.66 137
17588.91 141
17590.17 170
17591.42 160
17592.67 164
17593.93 159
17595.18 159
17596.43 162
17597.69 149
17598.94 146
17600.20 144
17601.45 169
17602.71 149
17603.96 153
17605.21 162
17606.47 126
17607.72 168
17608.98 174
17610.23 164
17611.49 159
17612.74 165
17614.00 161
17615.25 144
17616.50 156
17617.76 175
17619.01 159
17620.27 139
17621.52 160
17622.78 160
17624.03 142
17625.29 138
17626.54 135
17627.80 129
17629.05 146
17630.31 123
17631.56 138
17632.82 140
17634.08 140
17635.33 168
17636.59 137
17637.84 123
17639.10 130
17640.35 123
17641.61 127
17642.86 143
17644.12 125
17645.38 139
17646.63 151
17647.89 137
17649.14 141
17650.40 149
17651.66 159
17652.91 129
17654.17 102
17655.42 125
17656.68 131
17657.94 102
17659.19 121
17660.45 120
17661.70 147
17662.96 150
17664.22 114
17665.47 122
17666.73 114
17667.99 107
17669.24 132
17670.50 138
17671.76 119
17673.01 124
17674.27 112
17675.53 123
17676.78 113
17678.04 127
17679.30 125
17680.56 117
17681.81 111
17683.07 126
17684.33 120
17685.58 128
17686.84 128
17688.10 127
17689.36 118
17690.61 118
17691.87 128
17693.13 115
17694.39 103
17695.64 111
17696.90 104
17698.16 103
17699.42 103
17700.67 107
17701.93 124
17703.19 107
17704.45 116
17705.70 106
17706.96 103
17708.22 108
17709.48 98
17710.74 122
17711.99 103
17713.25 119
17714.51 115
17715.77 141
17717.03 130
17718.29 139
17719.54 108
17720.80 130
17722.06 137
17723.32 104
17724.58 120
17725.84 106
17727.10 133
17728.35 102
17729.61 105
17730.87 121
17732.13 108
17733.39 100
17734.65 121
17735.91 102
17737.17 124
17738.43 113
17739.69 146
17740.94 128
17742.20 127
17743.46 112
17744.72 122
17745.98 117
17747.24 103
17748.50 114
17749.76 119
17751.02 106
17752.28 96
17753.54 115
17754.80 115
17756.06 132
17757.32 114
17758.58 120
17759.84 128
17761.10 125
17762.36 116
17763.62 108
17764.88 124
17766.14 108
17767.40 100
17768.66 109
17769.92 107
17771.18 129
17772.44 115
17773.70 125
17774.96 133
17776.22 109
17777.48 105
17778.74 114
17780.00 137
17781.26 99
17782.52 112
17783.78 103
17785.04 92
17786.30 118
17787.57 98
17788.83 97
17790.09 101
17791.35 113
17792.61 110
17793.87 118
17795.13 97
17796.39 117
17797.65 96
17798.91 106
17800.18 99
17801.44 81
17802.70 107
17803.96 105
17805.22 112
17806.48 93
17807.74 89
17809.01 96
17810.27 109
17811.53 112
17812.79 100
17814.05 93
17815.31 107
17816.58 119
17817.84 97
17819.10 103
17820.36 100
17821.62 108
17822.89 92
17824.15 85
17825.41 74
17826.67 87
17827.94 94
17829.20 110
17830.46 108
17831.72 106
17832.98 96
17834.25 115
17835.51 96
17836.77 96
17838.04 88
17839.30 108
17840.56 113
17841.82 122
17843.09 121
17844.35 105
17845.61 103
17846.87 94
17848.14 101
17849.40 117
17850.66 100
17851.93 76
17853.19 111
17854.45 94
17855.72 92
17856.98 91
17858.24 103
17859.51 86
17860.77 107
17862.03 101
17863.30 102
17864.56 110
17865.82 102
17867.09 116
17868.35 98
17869.62 96
17870.88 93
17872.14 92
17873.41 72
17874.67 91
17875.93 102
17877.20 96
17878.46 91
17879.73 109
17880.99 95
17882.26 89
17883.52 107
17884.78 106
17886.05 74
17887.31 82
17888.58 110
17889.84 92
17891.11 97
17892.37 89
17893.63 93
17894.90 112
17896.16 102
17897.43 100
17898.69 87
17899.96 104
17901.22 92
17902.49 89
17903.75 88
17905.02 94
17906.28 100
17907.55 101
17908.81 102
17910.08 106
17911.34 99
17912.61 120
17913.87 108
17915.14 80
17916.41 84
17917.67 106
17918.94 93
17920.20 86
17921.47 105
17922.73 86
17924.00 106
17925.26 99
17926.53 93
17927.80 103
17929.06 113
17930.33 122
17931.59 83
17932.86 94
17934.13 79
17935.39 107
17936.66 116
17937.92 88
17939.19 90
17940.46 102
17941.72 116
17942.99 89
17944.26 92
17945.52 81
17946.79 100
17948.06 127
17949.32 109
17950.59 108
17951.85 91
17953.12 91
17954.39 108
17955.66 88
17956.92 101
17958.19 115
17959.46 94
17960.72 87
17961.99 113
17963.26 85
17964.52 78
17965.79 123
17967.06 114
17968.33 82
17969.59 98
17970.86 115
17972.13 107
17973.40 103
17974.66 87
17975.93 89
17977.20 101
17978.47 91
17979.73 90
17981.00 86
17982.27 93
17983.54 93
17984.80 86
17986.07 97
17987.34 107
17988.61 116
17989.88 105
17991.14 95
17992.41 102
17993.68 100
17994.95 103
17996.22 101
17997.48 96
17998.75 86
18000.02 99
18001.29 122
18002.56 102
18003.83 94
18005.10 105
18006.36 99
18007.63 96
18008.90 112
18010.17 103
18011.44 101
18012.71 95
18013.98 104
18015.25 95
18016.51 89
18017.78 98
18019.05 90
18020.32 99
18021.59 100
18022.86 96
18024.13 91
18025.40 88
18026.67 93
18027.94 103
18029.21 92
18030.48 105
18031.75 102
18033.01 107
18034.28 108
18035.55 86
18036.82 114
18038.09 104
18039.36 107
18040.63 84
18041.90 86
18043.17 100
18044.44 108
18045.71 105
18046.98 97
18048.25 93
18049.52 100
18050.79 99
18052.06 110
18053.33 92
18054.60 93
18055.87 95
18057.14 93
18058.42 77
18059.69 77
18060.96 90
18062.23 95
18063.50 107
18064.77 89
18066.04 103
18067.31 97
18068.58 109
18069.85 106
18071.12 96
18072.39 80
18073.66 80
18074.93 91
18076.21 101
18077.48 89
18078.75 82
18080.02 93
18081.29 131
18082.56 97
18083.83 100
18085.10 83
18086.38 88
18087.65 85
18088.92 80
18090.19 113
18091.46 89
18092.73 108
18094.01 113
18095.28 99
18096.55 96
18097.82 115
18099.09 110
18100.36 131
18101.64 101
18102.91 107
18104.18 108
18105.45 95
18106.73 94
18108.00 92
18109.27 124
18110.54 77
18111.81 97
18113.09 118
18114.36 102
18115.63 110
18116.90 120
18118.18 88
18119.45 99
18120.72 110
18121.99 96
18123.27 97
18124.54 97
18125.81 108
18127.09 94
18128.36 127
18129.63 98
18130.90 98
18132.18 111
18133.45 103
18134.72 86
18136.00 87
18137.27 82
18138.54 98
18139.82 110
18141.09 107
18142.36 103
18143.64 86
18144.91 105
18146.18 95
18147.46 102
18148.73 121
18150.00 102
18151.28 130
18152.55 102
18153.83 114
18155.10 97
18156.37 94
18157.65 113
18158.92 99
18160.20 95
18161.47 106
18162.74 87
18164.02 111
18165.29 115
18166.57 96
18167.84 86
18169.12 101
18170.39 109
18171.66 109
18172.94 117
18174.21 120
18175.49 105
18176.76 105
18178.04 101
18179.31 92
18180.59 114
18181.86 93
18183.14 115
18184.41 83
18185.69 94
18186.96 122
18188.24 110
18189.51 93
18190.79 81
18192.06 99
18193.34 93
18194.61 90
18195.89 91
18197.16 72
18198.44 92
18199.71 115
18200.99 100
18202.26 107
18203.54 93
18204.81 96
18206.09 106
18207.37 86
18208.64 111
18209.92 102
18211.19 97
18212.47 112
18213.75 98
18215.02 98
18216.30 109
18217.57 118
18218.85 95
18220.13 97
18221.40 88
18222.68 98
18223.95 118
18225.23 76
18226.51 77
18227.78 119
18229.06 126
18230.34 101
18231.61 108
18232.89 85
18234.17 94
18235.44 127
18236.72 104
18238.00 100
18239.27 72
18240.55 111
18241.83 94
18243.10 79
18244.38 76
18245.66 97
18246.94 102
18248.21 93
18249.49 81
18250.77 86
18252.04 122
18253.32 111
18254.60 96
18255.88 97
18257.15 101
18258.43 118
18259.71 110
18260.99 115
18262.26 79
18263.54 102
18264.82 112
18266.10 95
18267.37 88
18268.65 89
18269.93 108
18271.21 104
18272.49 104
18273.76 78
18275.04 110
18276.32 101
18277.60 92
18278.88 99
18280.15 92
18281.43 103
18282.71 108
18283.99 95
18285.27 90
18286.55 91
18287.83 95
18289.10 115
18290.38 86
18291.66 91
18292.94 91
18294.22 104
18295.50 113
18296.78 104
18298.06 89
18299.33 95
18300.61 95
18301.89 108
18303.17 106
18304.45 104
18305.73 97
18307.01 99
18308.29 113
18309.57 100
18310.85 96
18312.13 120
18313.41 100
18314.68 121
18315.96 105
18317.24 118
18318.52 107
18319.80 102
18321.08 101
18322.36 86
18323.64 110
18324.92 114
18326.20 104
18327.48 98
18328.76 101
18330.04 100
18331.32 113
18332.60 99
18333.88 103
18335.16 100
18336.44 89
18337.72 95
18339.00 99
18340.28 110
18341.56 106
18342.84 83
18344.12 93
18345.41 99
18346.69 94
18347.97 98
18349.25 103
18350.53 94
18351.81 99
18353.09 84
18354.37 100
18355.65 108
18356.93 108
18358.21 74
18359.49 103
18360.78 99
18362.06 100
18363.34 97
18364.62 88
18365.90 104
18367.18 93
18368.46 97
18369.74 105
18371.03 83
18372.31 96
18373.59 107
18374.87 90
18376.15 98
18377.43 93
18378.72 115
18380.00 121
18381.28 99
18382.56 101
18383.84 95
18385.12 99
18386.41 97
18387.69 98
18388.97 129
18390.25 84
18391.53 99
18392.82 92
18394.10 84
18395.38 94
18396.66 88
18397.95 119
18399.23 110
18400.51 102
18401.79 89
18403.08 101
18404.36 104
18405.64 110
18406.92 97
18408.21 104
18409.49 113
18410.77 108
18412.06 101
18413.34 104
18414.62 120
18415.90 69
18417.19 87
18418.47 90
18419.75 99
18421.04 111
18422.32 84
18423.60 89
18424.89 97
18426.17 92
18427.45 83
18428.74 98
18430.02 99
18431.30 108
18432.59 92
18433.87 87
18435.15 98
18436.44 97
18437.72 87
18439.01 85
18440.29 113
18441.57 108
18442.86 95
18444.14 88
18445.43 93
18446.71 80
18447.99 119
18449.28 90
18450.56 113
18451.85 101
18453.13 102
18454.42 114
18455.70 124
18456.98 83
18458.27 81
18459.55 90
18460.84 112
18462.12 92
18463.41 87
18464.69 100
18465.98 88
18467.26 100
18468.55 89
18469.83 93
18471.12 89
18472.40 92
18473.69 92
18474.97 103
18476.26 90
18477.54 87
18478.83 114
18480.11 100
18481.40 102
18482.68 85
18483.97 105
18485.25 106
18486.54 115
18487.82 85
18489.11 106
18490.40 97
18491.68 100
18492.97 110
18494.25 114
18495.54 85
18496.82 80
18498.11 111
18499.40 83
18500.68 95
18501.97 105
18503.25 85
18504.54 91
18505.83 103
18507.11 93
18508.40 98
18509.69 78
18510.97 119
18512.26 108
18513.54 93
18514.83 94
18516.12 106
18517.40 103
18518.69 92
18519.98 109
18521.26 112
18522.55 131
18523.84 123
18525.12 83
18526.41 93
18527.70 86
18528.99 98
18530.27 104
18531.56 87
18532.85 103
18534.13 103
18535.42 119
18536.71 96
18538.00 103
18539.28 98
18540.57 83
18541.86 103
18543.14 92
18544.43 92
18545.72 97
18547.01 100
18548.30 122
18549.58 98
18550.87 100
18552.16 104
18553.45 112
18554.73 106
18556.02 92
18557.31 109
18558.60 111
18559.89 118
18561.17 98
18562.46 84
18563.75 106
18565.04 113
18566.33 123
18567.62 101
18568.90 100
18570.19 102
18571.48 87
18572.77 123
18574.06 90
18575.35 81
18576.63 115
18577.92 120
18579.21 92
18580.50 136
18581.79 113
18583.08 114
18584.37 107
18585.66 105
18586.95 119
18588.23 130
18589.52 105
18590.81 96
18592.10 92
18593.39 108
18594.68 124
18595.97 124
18597.26 109
18598.55 112
18599.84 120
18601.13 136
18602.42 114
18603.71 115
18605.00 127
18606.29 127
18607.58 131
18608.86 107
18610.15 121
18611.44 115
18612.73 148
18614.02 127
18615.31 119
18616.60 136
18617.89 149
18619.18 139
18620.47 126
18621.76 127
18623.06 118
18624.35 116
18625.64 102
18626.93 94
18628.22 100
18629.51 124
18630.80 119
18632.09 111
18633.38 120
18634.67 116
18635.96 116
18637.25 90
18638.54 116
18639.83 114
18641.12 135
18642.41 97
18643.71 95
18645.00 85
18646.29 118
18647.58 102
18648.87 90
18650.16 82
18651.45 101
18652.74 93
18654.03 112
18655.33 89
18656.62 89
18657.91 104
18659.20 104
18660.49 109
18661.78 100
18663.07 101
18664.37 87
18665.66 98
18666.95 100
18668.24 78
18669.53 87
18670.83 78
18672.12 88
18673.41 102
18674.70 83
18675.99 84
18677.29 97
18678.58 112
18679.87 87
18681.16 80
18682.45 95
18683.75 101
18685.04 94
18686.33 98
18687.62 103
18688.92 111
18690.21 95
18691.50 111
18692.79 104
18694.09 92
18695.38 88
18696.67 90
18697.97 127
18699.26 107
18700.55 87
18701.84 100
18703.14 100
18704.43 110
18705.72 110
18707.02 89
18708.31 99
18709.60 95
18710.90 97
18712.19 91
18713.48 85
18714.78 66
18716.07 90
18717.36 94
18718.66 82
18719.95 79
18721.24 99
18722.54 103
18723.83 81
18725.13 91
18726.42 103
18727.71 97
18729.01 97
18730.30 98
18731.60 81
18732.89 75
18734.18 84
18735.48 96
18736.77 85
18738.07 96
18739.36 81
18740.66 106
18741.95 95
18743.24 86
18744.54 81
18745.83 84
18747.13 102
18748.42 83
18749.72 78
18751.01 107
18752.31 94
18753.60 78
18754.90 86
18756.19 97
18757.49 100
18758.78 114
18760.08 100
18761.37 71
18762.67 96
18763.96 100
18765.26 82
18766.55 78
18767.85 84
18769.14 110
18770.44 97
18771.73 60
18773.03 76
18774.32 99
18775.62 78
18776.91 84
18778.21 89
18779.51 90
18780.80 76
18782.10 87
18783.39 91
18784.69 88
18785.99 83
18787.28 77
18788.58 100
18789.87 97
18791.17 74
18792.47 74
18793.76 101
18795.06 80
18796.35 90
18797.65 79
18798.95 97
18800.24 98
18801.54 81
18802.84 83
18804.13 87
18805.43 86
18806.73 76
18808.02 70
18809.32 63
18810.62 64
18811.91 90
18813.21 91
18814.51 87
18815.80 96
18817.10 79
18818.40 76
18819.69 85
18820.99 83
18822.29 107
18823.59 89
18824.88 89
18826.18 77
18827.48 89
18828.78 91
18830.07 96
18831.37 76
18832.67 88
18833.97 91
18835.26 115
18836.56 94
18837.86 83
18839.16 85
18840.45 89
18841.75 102
18843.05 70
18844.35 81
18845.65 69
18846.94 97
18848.24 77
18849.54 71
18850.84 97
18852.14 98
18853.43 85
18854.73 70
18856.03 97
18857.33 88
18858.63 93
18859.93 115
18861.22 75
18862.52 82
18863.82 93
18865.12 93
18866.42 92
18867.72 78
18869.02 85
18870.32 96
18871.61 83
18872.91 96
18874.21 90
18875.51 71
18876.81 79
18878.11 77
18879.41 85
18880.71 97
18882.01 102
18883.31 85
18884.61 84
18885.90 107
18887.20 81
18888.50 86
18889.80 101
18891.10 77
18892.40 68
18893.70 100
18895.00 97
18896.30 87
18897.60 89
18898.90 88
18900.20 91
18901.50 91
18902.80 84
18904.10 93
18905.40 77
18906.70 80
18908.00 98
18909.30 78
18910.60 90
18911.90 97
18913.20 93
18914.50 71
18915.80 73
18917.10 65
18918.40 88
18919.70 82
18921.00 85
18922.30 75
18923.61 75
18924.91 68
18926.21 79
18927.51 86
18928.81 88
18930.11 77
18931.41 92
18932.71 92
18934.01 81
18935.31 81
18936.61 98
18937.92 76
18939.22 89
18940.52 69
18941.82 68
18943.12 82
18944.42 101
18945.72 86
18947.03 74
18948.33 85
18949.63 78
18950.93 94
18952.23 67
18953.53 97
18954.84 82
18956.14 91
18957.44 89
18958.74 88
18960.04 71
18961.34 75
18962.65 90
18963.95 75
18965.25 63
18966.55 76
18967.86 79
18969.16 69
18970.46 72
18971.76 92
18973.06 87
18974.37 71
18975.67 77
18976.97 86
18978.27 81
18979.58 79
18980.88 88
18982.18 86
18983.48 74
18984.79 77
18986.09 72
18987.39 76
18988.70 66
18990.00 88
18991.30 85
18992.61 89
18993.91 71
18995.21 80
18996.51 70
18997.82 74
18999.12 80
19000.42 71
19001.73 86
19003.03 60
19004.33 66
19005.64 82
19006.94 107
19008.25 80
19009.55 64
19010.85 74
19012.16 62
19013.46 92
19014.76 71
19016.07 72
19017.37 101
19018.68 76
19019.98 84
19021.28 65
19022.59 59
19023.89 72
19025.20 87
19026.50 93
19027.80 84
19029.11 87
19030.41 66
19031.72 96
19033.02 96
19034.33 114
19035.63 86
19036.94 76
19038.24 77
19039.54 76
19040.85 80
19042.15 79
19043.46 84
19044.76 80
19046.07 100
19047.37 76
19048.68 83
19049.98 90
19051.29 81
19052.59 78
19053.90 68
19055.20 68
19056.51 84
19057.81 83
19059.12 73
19060.43 80
19061.73 85
19063.04 80
19064.34 86
19065.65 85
19066.95 89
19068.26 112
19069.56 81
19070.87 85
19072.18 68
19073.48 77
19074.79 79
19076.09 101
19077.40 88
19078.71 70
19080.01 71
19081.32 87
19082.62 88
19083.93 64
19085.24 90
19086.54 84
19087.85 102
19089.16 82
19090.46 79
19091.77 79
19093.07 78
19094.38 80
19095.69 84
19096.99 85
19098.30 85
19099.61 87
19100.91 105
19102.22 79
19103.53 84
19104.84 99
19106.14 76
19107.45 80
19108.76 74
19110.06 79
19111.37 91
19112.68 85
19113.98 82
19115.29 74
19116.60 98
19117.91 79
19119.21 78
19120.52 68
19121.83 77
19123.14 95
19124.44 108
19125.75 80
19127.06 76
19128.37 80
19129.68 87
19130.98 61
19132.29 94
19133.60 66
19134.91 97
19136.21 97
19137.52 75
19138.83 92
19140.14 82
19141.45 80
19142.76 100
19144.06 104
19145.37 68
19146.68 72
19147.99 80
19149.30 112
19150.61 85
19151.91 83
19153.22 89
19154.53 75
19155.84 91
19157.15 72
19158.46 85
19159.77 84
19161.07 90
19162.38 80
19163.69 99
19165.00 80
19166.31 74
19167.62 91
19168.93 100
19170.24 81
19171.55 84
19172.86 93
19174.17 82
19175.48 99
19176.78 88
19178.09 106
19179.40 79
19180.71 69
19182.02 103
19183.33 105
19184.64 72
19185.95 75
19187.26 86
19188.57 95
19189.88 83
19191.19 82
19192.50 77
19193.81 114
19195.12 107
19196.43 73
19197.74 65
19199.05 76
19200.36 63
19201.67 78
19202.98 91
19204.29 76
19205.60 74
19206.91 78
19208.22 89
19209.53 67
19210.84 72
19212.15 88
19213.47 98
19214.78 86
19216.09 89
19217.40 76
19218.71 93
19220.02 71
19221.33 92
19222.64 89
19223.95 88
19225.26 87
19226.57 92
19227.89 105
19229.20 111
19230.51 75
19231.82 91
19233.13 101
19234.44 84
19235.75 81
19237.06 69
19238.38 95
19239.69 74
19241.00 93
19242.31 82
19243.62 83
19244.93 73
19246.25 67
19247.56 89
19248.87 92
19250.18 84
19251.49 68
19252.81 91
19254.12 76
19255.43 99
19256.74 88
19258.05 89
19259.37 74
19260.68 64
19261.99 95
19263.30 89
19264.62 92
19265.93 74
19267.24 77
19268.55 88
19269.87 92
19271.18 78
19272.49 75
19273.80 73
19275.12 79
19276.43 74
19277.74 82
19279.05 77
19280.37 77
19281.68 81
19282.99 81
19284.31 63
19285.62 84
19286.93 87
19288.25 104
19289.56 93
19290.87 94
19292.19 72
19293.50 73
19294.81 102
19296.13 78
19297.44 66
19298.75 73
19300.07 97
19301.38 78
19302.69 71
19304.01 73
19305.32 84
19306.64 88
19307.95 64
19309.26 71
19310.58 62
19311.89 94
19313.21 71
19314.52 92
19315.83 74
19317.15 83
19318.46 82
19319.78 63
19321.09 97
19322.41 70
19323.72 86
19325.03 72
19326.35 72
19327.66 90
19328.98 77
19330.29 83
19331.61 86
19332.92 68
19334.24 78
19335.55 76
19336.87 83
19338.18 70
19339.50 73
19340.81 70
19342.13 76
19343.44 76
19344.76 76
19346.07 80
19347.39 73
19348.70 71
19350.02 84
19351.33 86
19352.65 79
19353.96 89
19355.28 88
19356.59 81
19357.91 77
19359.23 92
19360.54 76
19361.86 84
19363.17 78
19364.49 88
19365.80 94
19367.12 76
19368.44 84
19369.75 87
19371.07 107
19372.38 71
19373.70 69
19375.02 69
19376.33 83
19377.65 64
19378.97 74
19380.28 62
19381.60 69
19382.91 86
19384.23 76
19385.55 88
19386.86 90
19388.18 85
19389.50 70
19390.81 97
19392.13 78
19393.45 63
19394.76 80
19396.08 102
19397.40 72
19398.72 78
19400.03 59
19401.35 75
19402.67 89
19403.98 52
19405.30 68
19406.62 85
19407.94 82
19409.25 52
19410.57 80
19411.89 71
19413.20 92
19414.52 68
19415.84 83
19417.16 59
19418.48 81
19419.79 64
19421.11 85
19422.43 81
19423.75 72
19425.06 71
19426.38 91
19427.70 79
19429.02 72
19430.34 79
19431.65 84
19432.97 97
19434.29 93
19435.61 113
19436.93 96
19438.25 105
19439.56 65
19440.88 86
19442.20 60
19443.52 84
19444.84 80
19446.16 70
19447.47 70
19448.79 67
19450.11 80
19451.43 86
19452.75 89
19454.07 61
19455.39 79
19456.71 64
19458.03 71
19459.34 62
19460.66 54
19461.98 80
19463.30 67
19464.62 55
19465.94 74
19467.26 75
19468.58 89
19469.90 85
19471.22 70
19472.54 82
19473.86 82
19475.18 80
19476.50 67
19477.82 83
19479.14 89
19480.46 92
19481.78 52
19483.10 70
19484.42 81
19485.73 93
19487.05 65
19488.37 71
19489.70 81
19491.02 68
19492.34 85
19493.66 66
19494.98 72
19496.30 85
19497.62 91
19498.94 70
19500.26 93
19501.58 71
19502.90 80
19504.22 84
19505.54 80
19506.86 75
19508.18 75
19509.50 81
19510.82 94
19512.14 82
19513.46 69
19514.78 90
19516.11 74
19517.43 84
19518.75 73
19520.07 86
19521.39 68
19522.71 86
19524.03 91
19525.35 92
19526.68 87
19528.00 75
19529.32 106
19530.64 69
19531.96 82
19533.28 57
19534.60 72
19535.93 90
19537.25 83
19538.57 90
19539.89 92
19541.21 64
19542.53 86
19543.86 91
19545.18 86
19546.50 95
19547.82 103
19549.14 73
19550.47 60
19551.79 85
19553.11 68
19554.43 82
19555.76 76
19557.08 82
19558.40 74
19559.72 88
19561.05 85
19562.37 84
19563.69 82
19565.01 76
19566.34 84
19567.66 103
19568.98 86
19570.30 74
19571.63 76
19572.95 62
19574.27 85
19575.60 59
19576.92 83
19578.24 74
19579.57 88
19580.89 81
19582.21 74
19583.54 72
19584.86 81
19586.18 80
19587.51 97
19588.83 82
19590.15 66
19591.48 82
19592.80 86
19594.12 68
19595.45 62
19596.77 83
19598.09 79
19599.42 81
19600.74 53
19602.07 96
19603.39 77
19604.71 81
19606.04 71
19607.36 86
19608.69 71
19610.01 76
19611.33 86
19612.66 87
19613.98 74
19615.31 78
19616.63 97
19617.96 83
19619.28 85
19620.60 76
19621.93 83
19623.25 64
19624.58 69
19625.90 79
19627.23 84
19628.55 75
19629.88 84
19631.20 74
19632.53 57
19633.85 80
19635.18 66
19636.50 87
19637.83 75
19639.15 80
19640.48 73
19641.80 84
19643.13 84
19644.45 86
19645.78 60
19647.10 91
19648.43 79
19649.76 88
19651.08 87
19652.41 85
19653.73 81
19655.06 67
19656.38 77
19657.71 70
19659.04 77
19660.36 59
19661.69 73
19663.01 57
19664.34 59
19665.67 86
19666.99 100
19668.32 80
19669.64 93
19670.97 63
19672.30 86
19673.62 76
19674.95 67
19676.28 86
19677.60 75
19678.93 73
19680.25 84
19681.58 85
19682.91 83
19684.23 78
19685.56 57
19686.89 76
19688.22 85
19689.54 83
19690.87 92
19692.20 61
19693.52 85
19694.85 79
19696.18 94
19697.50 56
19698.83 73
19700.16 74
19701.49 83
19702.81 66
19704.14 72
19705.47 73
19706.80 89
19708.12 69
19709.45 86
19710.78 77
19712.11 81
19713.43 85
19714.76 97
19716.09 85
19717.42 79
19718.74 79
19720.07 85
19721.40 86
19722.73 64
19724.06 67
19725.38 80
19726.71 99
19728.04 86
19729.37 87
19730.70 96
19732.03 79
19733.35 78
19734.68 67
19736.01 105
19737.34 76
19738.67 88
19740.00 82
19741.32 94
19742.65 86
19743.98 89
19745.31 89
19746.64 69
19747.97 71
19749.30 88
19750.63 83
19751.96 87
19753.28 70
19754.61 59
19755.94 76
19757.27 76
19758.60 83
19759.93 67
19761.26 77
19762.59 76
19763.92 73
19765.25 52
19766.58 83
19767.91 75
19769.24 97
19770.57 77
19771.90 93
19773.22 88
19774.55 76
19775.88 91
19777.21 78
19778.54 82
19779.87 74
19781.20 85
19782.53 72
19783.86 86
19785.19 66
19786.52 96
19787.85 81
19789.18 70
19790.51 91
19791.85 79
19793.18 94
19794.51 72
19795.84 89
19797.17 82
19798.50 82
19799.83 71
19801.16 67
19802.49 89
19803.82 80
19805.15 71
19806.48 78
19807.81 74
19809.14 84
19810.47 71
19811.81 70
19813.14 80
19814.47 93
19815.80 75
19817.13 73
19818.46 70
19819.79 71
19821.12 90
19822.45 78
19823.79 87
19825.12 102
19826.45 91
19827.78 75
19829.11 84
19830.44 94
19831.78 99
19833.11 78
19834.44 90
19835.77 78
19837.10 63
19838.43 81
19839.77 62
19841.10 63
19842.43 68
19843.76 73
19845.09 65
19846.43 76
19847.76 80
19849.09 78
19850.42 94
19851.76 74
19853.09 71
19854.42 74
19855.75 82
19857.09 79
19858.42 78
19859.75 76
19861.08 71
19862.42 71
19863.75 80
19865.08 76
19866.41 84
19867.75 74
19869.08 85
19870.41 73
19871.75 60
19873.08 80
19874.41 89
19875.75 86
19877.08 65
19878.41 58
19879.75 74
19881.08 85
19882.41 54
19883.75 74
19885.08 81
19886.41 86
19887.75 76
19889.08 80
19890.41 75
19891.75 76
19893.08 87
19894.41 69
19895.75 67
19897.08 70
19898.42 77
19899.75 82
19901.08 71
19902.42 58
19903.75 86
19905.09 71
19906.42 62
19907.75 67
19909.09 80
19910.42 75
19911.76 78
19913.09 78
19914.43 65
19915.76 74
19917.10 82
19918.43 100
19919.77 58
19921.10 61
19922.43 63
19923.77 71
19925.10 83
19926.44 75
19927.77 67
19929.11 73
19930.44 84
19931.78 83
19933.11 55
19934.45 64
19935.78 73
19937.12 84
19938.45 96
19939.79 89
19941.13 87
19942.46 84
19943.80 83
19945.13 69
19946.47 67
19947.80 70
19949.14 89
19950.47 104
19951.81 70
19953.15 58
19954.48 82
19955.82 98
19957.15 69
19958.49 79
19959.83 87
19961.16 91
19962.50 88
19963.83 83
19965.17 81
19966.51 103
19967.84 110
19969.18 78
19970.51 81
19971.85 77
19973.19 78
19974.52 77
19975.86 84
19977.20 79
19978.53 90
19979.87 77
19981.21 91
19982.54 85
19983.88 91
19985.22 92
19986.55 77
19987.89 92
19989.23 87
19990.57 75
19991.90 75
19993.24 85
19994.58 82
19995.91 69
19997.25 79
19998.59 89
19999.93 97
20001.26 97
20002.60 91
20003.94 88
20005.28 80
20006.61 83
20007.95 76
20009.29 80
20010.63 96
20011.96 84
20013.30 89
20014.64 93
20015.98 90
20017.31 78
20018.65 98
20019.99 76
20021.33 78
20022.67 88
20024.01 81
20025.34 96
20026.68 83
20028.02 83
20029.36 84
20030.70 84
20032.03 81
20033.37 84
20034.71 62
20036.05 87
20037.39 82
20038.73 98
20040.07 91
20041.40 107
20042.74 92
20044.08 84
20045.42 82
20046.76 86
20048.10 99
20049.44 90
20050.78 95
20052.12 89
20053.46 83
20054.79 80
20056.13 101
20057.47 83
20058.81 75
20060.15 70
20061.49 95
20062.83 92
20064.17 104
20065.51 87
20066.85 97
20068.19 92
20069.53 100
20070.87 121
20072.21 91
20073.55 78
20074.89 86
20076.23 82
20077.57 96
20078.91 92
20080.25 75
20081.59 84
20082.93 74
20084.27 77
20085.61 64
20086.95 84
20088.29 75
20089.63 59
20090.97 68
20092.31 70
20093.65 97
20094.99 81
20096.33 79
20097.67 98
20099.01 84
20100.35 92
20101.69 78
20103.03 79
20104.38 69
20105.72 68
20107.06 85
20108.40 77
20109.74 84
20111.08 80
20112.42 64
20113.76 68
20115.10 105
20116.45 86
20117.79 78
20119.13 82
20120.47 89
20121.81 99
20123.15 72
20124.49 85
20125.84 77
20127.18 88
20128.52 89
20129.86 90
20131.20 91
20132.54 74
20133.89 88
20135.23 77
20136.57 71
20137.91 82
20139.25 75
20140.60 85
