# Supplementary material for: MALDI-TOF MS typing enables the classification of brewing yeasts of the genus Saccharomyces to major beer styles
Source: PLoS One. 2017 Aug 9;12(8):e0181694. doi: 10.1371/journal.pone.0181694 (PMC5549903; doi:10.1371/journal.pone.0181694)
Supplement: S15 File — The directory includes 90 raw files and was zipped to “.zip”; the folder has three strains with 30 spectra per strain; S1 Text explains the raw files with an example and Table 1 represents the yeast strains used within the experiment. (ZIP) [file pone.0181694.s018.zip › 43-45/30669-454-OG-WB-WB-YPG-18h-E-E_2015-11-03__0_B3_1.dat]

2000.55 1156
2000.97 1220
2001.39 1252
2001.81 1038
2002.23 1066
2002.65 1064
2003.08 1065
2003.50 1109
2003.92 987
2004.34 979
2004.76 873
2005.19 1028
2005.61 1160
2006.03 958
2006.45 1010
2006.87 1028
2007.30 978
2007.72 921
2008.14 979
2008.56 982
2008.99 960
2009.41 1058
2009.83 1016
2010.25 934
2010.68 1069
2011.10 1002
2011.52 1114
2011.94 1041
2012.37 966
2012.79 932
2013.21 874
2013.63 837
2014.06 934
2014.48 822
2014.90 845
2015.33 935
2015.75 912
2016.17 960
2016.60 923
2017.02 941
2017.44 1003
2017.86 1002
2018.29 982
2018.71 925
2019.14 939
2019.56 1050
2019.98 1067
2020.41 1031
2020.83 997
2021.25 1145
2021.68 1169
2022.10 1040
2022.52 1087
2022.95 1063
2023.37 965
2023.80 900
2024.22 944
2024.64 930
2025.07 1006
2025.49 993
2025.92 957
2026.34 1072
2026.76 989
2027.19 988
2027.61 922
2028.04 926
2028.46 873
2028.89 956
2029.31 954
2029.74 911
2030.16 918
2030.58 969
2031.01 815
2031.43 949
2031.86 1007
2032.28 898
2032.71 849
2033.13 898
2033.56 920
2033.98 924
2034.41 1026
2034.83 982
2035.26 968
2035.68 904
2036.11 1018
2036.53 984
2036.96 939
2037.38 915
2037.81 940
2038.24 913
2038.66 988
2039.09 995
2039.51 986
2039.94 919
2040.36 1018
2040.79 962
2041.21 861
2041.64 960
2042.07 919
2042.49 1021
2042.92 1046
2043.34 1097
2043.77 1031
2044.20 958
2044.62 974
2045.05 963
2045.47 1037
2045.90 939
2046.33 915
2046.75 911
2047.18 963
2047.61 1048
2048.03 1008
2048.46 1018
2048.89 911
2049.31 903
2049.74 1022
2050.16 1036
2050.59 1031
2051.02 1007
2051.45 843
2051.87 860
2052.30 806
2052.73 960
2053.15 956
2053.58 925
2054.01 892
2054.43 885
2054.86 963
2055.29 843
2055.72 874
2056.14 906
2056.57 826
2057.00 873
2057.43 867
2057.85 866
2058.28 889
2058.71 926
2059.14 1069
2059.56 903
2059.99 1014
2060.42 1003
2060.85 977
2061.27 929
2061.70 922
2062.13 1020
2062.56 1041
2062.99 1062
2063.41 1035
2063.84 1081
2064.27 980
2064.70 1116
2065.13 1176
2065.55 1308
2065.98 1482
2066.41 1224
2066.84 1390
2067.27 1255
2067.70 1271
2068.13 1378
2068.55 1328
2068.98 1179
2069.41 1212
2069.84 1085
2070.27 1009
2070.70 1012
2071.13 1025
2071.56 996
2071.98 1014
2072.41 1005
2072.84 925
2073.27 833
2073.70 772
2074.13 918
2074.56 965
2074.99 911
2075.42 956
2075.85 1036
2076.28 1009
2076.71 1077
2077.13 1004
2077.56 1018
2077.99 1014
2078.42 967
2078.85 961
2079.28 922
2079.71 849
2080.14 803
2080.57 843
2081.00 920
2081.43 986
2081.86 1039
2082.29 943
2082.72 1026
2083.15 881
2083.58 906
2084.01 929
2084.44 951
2084.87 913
2085.30 910
2085.73 944
2086.16 895
2086.59 972
2087.02 1019
2087.46 1002
2087.89 1019
2088.32 866
2088.75 827
2089.18 863
2089.61 916
2090.04 861
2090.47 827
2090.90 817
2091.33 916
2091.76 992
2092.19 924
2092.63 869
2093.06 874
2093.49 831
2093.92 857
2094.35 798
2094.78 834
2095.21 867
2095.64 768
2096.08 936
2096.51 905
2096.94 876
2097.37 898
2097.80 829
2098.23 800
2098.67 777
2099.10 831
2099.53 836
2099.96 794
2100.39 878
2100.82 842
2101.26 843
2101.69 876
2102.12 812
2102.55 789
2102.98 824
2103.42 871
2103.85 802
2104.28 865
2104.71 893
2105.15 926
2105.58 898
2106.01 949
2106.44 944
2106.88 966
2107.31 906
2107.74 990
2108.17 987
2108.61 1031
2109.04 1046
2109.47 1042
2109.90 1090
2110.34 956
2110.77 950
2111.20 894
2111.64 913
2112.07 948
2112.50 893
2112.94 878
2113.37 965
2113.80 880
2114.24 896
2114.67 892
2115.10 963
2115.54 955
2115.97 890
2116.40 779
2116.84 918
2117.27 901
2117.70 812
2118.14 768
2118.57 856
2119.00 879
2119.44 960
2119.87 904
2120.31 791
2120.74 807
2121.17 833
2121.61 784
2122.04 809
2122.48 823
2122.91 887
2123.35 956
2123.78 937
2124.21 910
2124.65 830
2125.08 857
2125.52 984
2125.95 951
2126.39 820
2126.82 890
2127.26 861
2127.69 963
2128.12 866
2128.56 863
2128.99 985
2129.43 940
2129.86 911
2130.30 947
2130.73 942
2131.17 875
2131.60 1079
2132.04 1051
2132.47 1024
2132.91 1039
2133.34 982
2133.78 1049
2134.22 1006
2134.65 957
2135.09 952
2135.52 1098
2135.96 996
2136.39 972
2136.83 1164
2137.26 1093
2137.70 1045
2138.14 941
2138.57 942
2139.01 981
2139.44 964
2139.88 915
2140.31 912
2140.75 845
2141.19 895
2141.62 863
2142.06 815
2142.50 885
2142.93 928
2143.37 885
2143.80 890
2144.24 843
2144.68 912
2145.11 1006
2145.55 938
2145.99 899
2146.42 927
2146.86 970
2147.30 947
2147.73 984
2148.17 959
2148.61 935
2149.04 992
2149.48 1054
2149.92 1066
2150.35 1001
2150.79 1031
2151.23 1156
2151.67 1140
2152.10 1133
2152.54 1069
2152.98 1010
2153.41 997
2153.85 985
2154.29 1007
2154.73 1043
2155.16 1025
2155.60 923
2156.04 894
2156.48 984
2156.91 931
2157.35 975
2157.79 871
2158.23 945
2158.67 932
2159.10 1016
2159.54 946
2159.98 993
2160.42 994
2160.86 1050
2161.29 1002
2161.73 939
2162.17 1150
2162.61 1187
2163.05 1057
2163.48 1093
2163.92 1179
2164.36 1281
2164.80 1177
2165.24 1174
2165.68 1284
2166.12 1118
2166.55 1085
2166.99 983
2167.43 1017
2167.87 995
2168.31 1013
2168.75 972
2169.19 941
2169.63 1015
2170.06 1032
2170.50 985
2170.94 946
2171.38 967
2171.82 1019
2172.26 1070
2172.70 1087
2173.14 1198
2173.58 1406
2174.02 1314
2174.46 1319
2174.90 1389
2175.34 1280
2175.78 1337
2176.22 1559
2176.65 1444
2177.09 1426
2177.53 1442
2177.97 1282
2178.41 1150
2178.85 1197
2179.29 1136
2179.73 1182
2180.17 1129
2180.61 1107
2181.05 1068
2181.49 972
2181.93 958
2182.37 944
2182.81 896
2183.26 947
2183.70 975
2184.14 1031
2184.58 829
2185.02 936
2185.46 901
2185.90 875
2186.34 953
2186.78 946
2187.22 969
2187.66 865
2188.10 1018
2188.54 994
2188.98 1005
2189.42 938
2189.87 956
2190.31 1017
2190.75 1003
2191.19 989
2191.63 990
2192.07 980
2192.51 987
2192.95 1003
2193.39 885
2193.84 1023
2194.28 1154
2194.72 1049
2195.16 1065
2195.60 1131
2196.04 1063
2196.49 1039
2196.93 985
2197.37 1024
2197.81 1140
2198.25 1141
2198.69 946
2199.14 1099
2199.58 1051
2200.02 951
2200.46 985
2200.90 993
2201.35 859
2201.79 940
2202.23 966
2202.67 893
2203.12 877
2203.56 917
2204.00 900
2204.44 1035
2204.89 1033
2205.33 1036
2205.77 913
2206.21 1070
2206.66 977
2207.10 1091
2207.54 1030
2207.98 1014
2208.43 1081
2208.87 997
2209.31 995
2209.76 931
2210.20 1042
2210.64 971
2211.09 889
2211.53 925
2211.97 901
2212.41 998
2212.86 899
2213.30 895
2213.74 949
2214.19 865
2214.63 827
2215.08 894
2215.52 985
2215.96 931
2216.41 1033
2216.85 917
2217.29 917
2217.74 944
2218.18 966
2218.63 915
2219.07 908
2219.51 973
2219.96 899
2220.40 866
2220.85 931
2221.29 851
2221.73 965
2222.18 991
2222.62 1066
2223.07 934
2223.51 999
2223.96 995
2224.40 1003
2224.84 1016
2225.29 1063
2225.73 1022
2226.18 970
2226.62 1028
2227.07 1106
2227.51 1077
2227.96 1021
2228.40 940
2228.85 993
2229.29 946
2229.74 1066
2230.18 1149
2230.63 1107
2231.07 1100
2231.52 1131
2231.96 1050
2232.41 1163
2232.85 1071
2233.30 1150
2233.74 1133
2234.19 1123
2234.63 1158
2235.08 1162
2235.53 1129
2235.97 1097
2236.42 1064
2236.86 984
2237.31 910
2237.75 899
2238.20 911
2238.65 842
2239.09 933
2239.54 975
2239.98 840
2240.43 808
2240.88 877
2241.32 942
2241.77 933
2242.21 897
2242.66 846
2243.11 825
2243.55 762
2244.00 763
2244.45 880
2244.89 941
2245.34 968
2245.79 988
2246.23 900
2246.68 850
2247.13 869
2247.57 869
2248.02 745
2248.47 734
2248.91 857
2249.36 818
2249.81 743
2250.25 802
2250.70 871
2251.15 769
2251.60 758
2252.04 769
2252.49 785
2252.94 836
2253.39 808
2253.83 828
2254.28 842
2254.73 800
2255.17 844
2255.62 757
2256.07 723
2256.52 799
2256.97 772
2257.41 879
2257.86 912
2258.31 817
2258.76 801
2259.20 859
2259.65 835
2260.10 738
2260.55 835
2261.00 865
2261.45 971
2261.89 1013
2262.34 966
2262.79 981
2263.24 916
2263.69 989
2264.13 1022
2264.58 1014
2265.03 980
2265.48 989
2265.93 948
2266.38 872
2266.83 730
2267.28 845
2267.72 868
2268.17 963
2268.62 1031
2269.07 898
2269.52 956
2269.97 964
2270.42 975
2270.87 1069
2271.32 1005
2271.76 1032
2272.21 1085
2272.66 1023
2273.11 1036
2273.56 1152
2274.01 1095
2274.46 981
2274.91 943
2275.36 950
2275.81 916
2276.26 1011
2276.71 1008
2277.16 940
2277.61 942
2278.06 814
2278.51 863
2278.96 867
2279.41 1014
2279.86 871
2280.31 877
2280.76 969
2281.21 1027
2281.66 876
2282.11 971
2282.56 867
2283.01 830
2283.46 863
2283.91 857
2284.36 858
2284.81 776
2285.26 801
2285.71 764
2286.16 921
2286.61 961
2287.06 986
2287.51 1046
2287.96 1132
2288.42 1143
2288.87 1297
2289.32 1397
2289.77 1324
2290.22 1557
2290.67 1733
2291.12 1764
2291.57 1817
2292.02 1822
2292.48 1736
2292.93 1883
2293.38 1722
2293.83 1592
2294.28 1503
2294.73 1389
2295.18 1292
2295.63 1207
2296.09 1122
2296.54 1066
2296.99 1050
2297.44 1059
2297.89 1006
2298.35 871
2298.80 902
2299.25 942
2299.70 867
2300.15 901
2300.60 909
2301.06 860
2301.51 921
2301.96 821
2302.41 778
2302.87 826
2303.32 809
2303.77 869
2304.22 848
2304.67 812
2305.13 902
2305.58 865
2306.03 801
2306.49 883
2306.94 943
2307.39 891
2307.84 926
2308.30 1013
2308.75 1002
2309.20 1059
2309.65 1077
2310.11 1065
2310.56 1052
2311.01 991
2311.47 1083
2311.92 1029
2312.37 1070
2312.83 1006
2313.28 978
2313.73 1012
2314.19 980
2314.64 979
2315.09 1022
2315.55 885
2316.00 1115
2316.45 1089
2316.91 902
2317.36 1035
2317.81 1021
2318.27 1023
2318.72 1070
2319.18 1100
2319.63 1048
2320.08 939
2320.54 880
2320.99 999
2321.45 970
2321.90 992
2322.35 1040
2322.81 1009
2323.26 956
2323.72 1015
2324.17 1100
2324.63 1139
2325.08 1216
2325.53 1306
2325.99 1283
2326.44 1294
2326.90 1361
2327.35 1238
2327.81 1187
2328.26 1148
2328.72 1241
2329.17 1046
2329.63 1047
2330.08 960
2330.54 916
2330.99 1001
2331.45 1005
2331.90 942
2332.36 1004
2332.81 1049
2333.27 916
2333.72 865
2334.18 926
2334.63 1011
2335.09 897
2335.54 892
2336.00 884
2336.46 885
2336.91 811
2337.37 941
2337.82 935
2338.28 969
2338.73 929
2339.19 925
2339.65 928
2340.10 931
2340.56 881
2341.01 971
2341.47 909
2341.93 855
2342.38 1007
2342.84 965
2343.29 918
2343.75 850
2344.21 766
2344.66 864
2345.12 943
2345.58 872
2346.03 940
2346.49 926
2346.94 1053
2347.40 1010
2347.86 975
2348.31 975
2348.77 1027
2349.23 885
2349.69 1026
2350.14 1003
2350.60 857
2351.06 892
2351.51 863
2351.97 906
2352.43 961
2352.88 989
2353.34 840
2353.80 980
2354.26 964
2354.71 873
2355.17 945
2355.63 870
2356.09 823
2356.54 802
2357.00 847
2357.46 844
2357.92 955
2358.37 1042
2358.83 960
2359.29 1101
2359.75 1061
2360.20 928
2360.66 852
2361.12 903
2361.58 1024
2362.04 1001
2362.49 1057
2362.95 986
2363.41 886
2363.87 868
2364.33 808
2364.79 832
2365.24 972
2365.70 1047
2366.16 980
2366.62 973
2367.08 872
2367.54 824
2367.99 933
2368.45 872
2368.91 828
2369.37 864
2369.83 909
2370.29 953
2370.75 859
2371.21 851
2371.67 918
2372.12 806
2372.58 808
2373.04 803
2373.50 959
2373.96 968
2374.42 987
2374.88 1023
2375.34 964
2375.80 940
2376.26 1031
2376.72 898
2377.18 980
2377.64 900
2378.10 859
2378.56 973
2379.01 961
2379.47 892
2379.93 907
2380.39 975
2380.85 890
2381.31 838
2381.77 895
2382.23 1010
2382.69 936
2383.15 865
2383.61 929
2384.07 879
2384.53 927
2384.99 992
2385.45 909
2385.92 935
2386.38 940
2386.84 823
2387.30 842
2387.76 951
2388.22 908
2388.68 916
2389.14 933
2389.60 921
2390.06 1058
2390.52 917
2390.98 904
2391.44 905
2391.90 891
2392.36 1008
2392.83 1028
2393.29 927
2393.75 942
2394.21 923
2394.67 894
2395.13 775
2395.59 808
2396.05 821
2396.52 850
2396.98 903
2397.44 851
2397.90 776
2398.36 923
2398.82 912
2399.28 828
2399.75 809
2400.21 882
2400.67 746
2401.13 781
2401.59 878
2402.06 833
2402.52 1005
2402.98 975
2403.44 811
2403.90 864
2404.37 841
2404.83 822
2405.29 959
2405.75 900
2406.21 972
2406.68 969
2407.14 862
2407.60 906
2408.06 956
2408.53 774
2408.99 726
2409.45 806
2409.91 798
2410.38 817
2410.84 926
2411.30 861
2411.77 768
2412.23 741
2412.69 662
2413.15 729
2413.62 817
2414.08 839
2414.54 894
2415.01 912
2415.47 896
2415.93 1036
2416.40 994
2416.86 967
2417.32 1017
2417.79 883
2418.25 931
2418.71 934
2419.18 1008
2419.64 989
2420.10 941
2420.57 938
2421.03 1053
2421.50 981
2421.96 923
2422.42 877
2422.89 908
2423.35 899
2423.81 885
2424.28 916
2424.74 845
2425.21 849
2425.67 899
2426.14 889
2426.60 894
2427.06 980
2427.53 856
2427.99 808
2428.46 860
2428.92 959
2429.39 835
2429.85 867
2430.32 903
2430.78 838
2431.24 839
2431.71 800
2432.17 777
2432.64 832
2433.10 831
2433.57 855
2434.03 836
2434.50 930
2434.96 968
2435.43 950
2435.89 876
2436.36 754
2436.82 834
2437.29 904
2437.76 949
2438.22 891
2438.69 827
2439.15 952
2439.62 961
2440.08 906
2440.55 997
2441.01 1017
2441.48 997
2441.95 995
2442.41 924
2442.88 877
2443.34 870
2443.81 958
2444.27 845
2444.74 819
2445.21 899
2445.67 920
2446.14 851
2446.60 828
2447.07 851
2447.54 963
2448.00 921
2448.47 893
2448.94 902
2449.40 903
2449.87 865
2450.34 811
2450.80 860
2451.27 875
2451.74 794
2452.20 774
2452.67 866
2453.14 861
2453.60 936
2454.07 874
2454.54 854
2455.00 785
2455.47 829
2455.94 960
2456.40 874
2456.87 857
2457.34 797
2457.81 842
2458.27 835
2458.74 895
2459.21 861
2459.68 849
2460.14 734
2460.61 686
2461.08 779
2461.55 797
2462.01 853
2462.48 844
2462.95 776
2463.42 781
2463.88 746
2464.35 815
2464.82 925
2465.29 859
2465.76 900
2466.22 921
2466.69 855
2467.16 801
2467.63 872
2468.10 718
2468.57 788
2469.03 856
2469.50 867
2469.97 810
2470.44 916
2470.91 875
2471.38 766
2471.84 862
2472.31 865
2472.78 823
2473.25 861
2473.72 803
2474.19 868
2474.66 726
2475.13 824
2475.59 785
2476.06 729
2476.53 867
2477.00 888
2477.47 832
2477.94 808
2478.41 791
2478.88 800
2479.35 850
2479.82 804
2480.29 832
2480.76 908
2481.23 804
2481.69 777
2482.16 692
2482.63 727
2483.10 792
2483.57 833
2484.04 733
2484.51 799
2484.98 831
2485.45 826
2485.92 923
2486.39 981
2486.86 975
2487.33 962
2487.80 983
2488.27 1016
2488.74 1045
2489.21 961
2489.68 884
2490.15 920
2490.62 920
2491.09 882
2491.56 836
2492.04 1048
2492.51 1048
2492.98 935
2493.45 897
2493.92 944
2494.39 887
2494.86 895
2495.33 924
2495.80 925
2496.27 894
2496.74 796
2497.21 876
2497.68 875
2498.16 877
2498.63 835
2499.10 902
2499.57 772
2500.04 802
2500.51 799
2500.98 767
2501.45 845
2501.93 843
2502.40 864
2502.87 886
2503.34 853
2503.81 820
2504.28 888
2504.76 778
2505.23 849
2505.70 834
2506.17 914
2506.64 808
2507.11 740
2507.59 735
2508.06 867
2508.53 871
2509.00 916
2509.47 934
2509.95 960
2510.42 1012
2510.89 888
2511.36 942
2511.84 926
2512.31 883
2512.78 893
2513.25 984
2513.73 1037
2514.20 1033
2514.67 1183
2515.14 1028
2515.62 937
2516.09 963
2516.56 930
2517.03 925
2517.51 883
2517.98 992
2518.45 882
2518.93 877
2519.40 927
2519.87 1020
2520.35 987
2520.82 855
2521.29 958
2521.77 847
2522.24 919
2522.71 903
2523.19 862
2523.66 852
2524.13 820
2524.61 857
2525.08 888
2525.55 863
2526.03 933
2526.50 780
2526.97 760
2527.45 782
2527.92 816
2528.40 864
2528.87 900
2529.34 955
2529.82 768
2530.29 797
2530.77 930
2531.24 861
2531.71 881
2532.19 846
2532.66 854
2533.14 786
2533.61 926
2534.09 942
2534.56 924
2535.04 777
2535.51 833
2535.98 837
2536.46 896
2536.93 822
2537.41 840
2537.88 782
2538.36 852
2538.83 883
2539.31 905
2539.78 919
2540.26 970
2540.73 903
2541.21 915
2541.68 985
2542.16 949
2542.63 1044
2543.11 1014
2543.59 1018
2544.06 943
2544.54 875
2545.01 930
2545.49 810
2545.96 887
2546.44 783
2546.91 854
2547.39 964
2547.87 905
2548.34 875
2548.82 960
2549.29 1013
2549.77 1148
2550.24 1146
2550.72 1207
2551.20 1158
2551.67 1139
2552.15 1006
2552.62 1028
2553.10 1085
2553.58 1032
2554.05 906
2554.53 937
2555.01 887
2555.48 861
2555.96 927
2556.44 960
2556.91 1045
2557.39 848
2557.87 805
2558.34 837
2558.82 836
2559.30 917
2559.77 855
2560.25 823
2560.73 907
2561.20 826
2561.68 829
2562.16 860
2562.64 815
2563.11 847
2563.59 785
2564.07 795
2564.54 771
2565.02 807
2565.50 804
2565.98 822
2566.45 693
2566.93 732
2567.41 842
2567.89 840
2568.36 902
2568.84 839
2569.32 805
2569.80 726
2570.28 766
2570.75 763
2571.23 800
2571.71 783
2572.19 765
2572.66 743
2573.14 678
2573.62 734
2574.10 776
2574.58 792
2575.06 745
2575.53 774
2576.01 666
2576.49 758
2576.97 662
2577.45 714
2577.93 754
2578.40 829
2578.88 829
2579.36 805
2579.84 864
2580.32 866
2580.80 852
2581.28 815
2581.76 869
2582.24 912
2582.71 835
2583.19 876
2583.67 922
2584.15 896
2584.63 888
2585.11 755
2585.59 719
2586.07 741
2586.55 752
2587.03 774
2587.51 815
2587.99 811
2588.47 781
2588.95 750
2589.42 911
2589.90 950
2590.38 883
2590.86 882
2591.34 828
2591.82 840
2592.30 872
2592.78 868
2593.26 809
2593.74 793
2594.22 840
2594.70 775
2595.18 810
2595.66 814
2596.14 776
2596.62 845
2597.10 861
2597.58 851
2598.07 818
2598.55 876
2599.03 699
2599.51 689
2599.99 806
2600.47 801
2600.95 662
2601.43 643
2601.91 806
2602.39 752
2602.87 814
2603.35 755
2603.83 823
2604.31 731
2604.80 744
2605.28 760
2605.76 770
2606.24 761
2606.72 761
2607.20 794
2607.68 730
2608.16 805
2608.65 787
2609.13 878
2609.61 810
2610.09 783
2610.57 759
2611.05 746
2611.53 789
2612.02 911
2612.50 803
2612.98 860
2613.46 818
2613.94 766
2614.43 702
2614.91 725
2615.39 815
2615.87 726
2616.35 832
2616.84 926
2617.32 974
2617.80 806
2618.28 830
2618.77 838
2619.25 944
2619.73 945
2620.21 866
2620.69 803
2621.18 789
2621.66 780
2622.14 825
2622.63 781
2623.11 789
2623.59 735
2624.07 764
2624.56 790
2625.04 774
2625.52 763
2626.01 827
2626.49 937
2626.97 895
2627.45 916
2627.94 860
2628.42 896
2628.90 875
2629.39 991
2629.87 971
2630.35 961
2630.84 902
2631.32 874
2631.80 937
2632.29 968
2632.77 887
2633.26 904
2633.74 1013
2634.22 934
2634.71 860
2635.19 815
2635.67 762
2636.16 832
2636.64 860
2637.13 763
2637.61 835
2638.09 882
2638.58 851
2639.06 883
2639.55 757
2640.03 768
2640.52 920
2641.00 929
2641.48 897
2641.97 831
2642.45 901
2642.94 843
2643.42 879
2643.91 889
2644.39 800
2644.88 801
2645.36 808
2645.85 790
2646.33 672
2646.82 806
2647.30 853
2647.79 764
2648.27 794
2648.76 771
2649.24 787
2649.73 839
2650.21 792
2650.70 814
2651.18 731
2651.67 686
2652.15 773
2652.64 878
2653.12 804
2653.61 899
2654.10 958
2654.58 847
2655.07 950
2655.55 858
2656.04 827
2656.52 879
2657.01 868
2657.50 814
2657.98 808
2658.47 833
2658.95 831
2659.44 860
2659.93 772
2660.41 753
2660.90 767
2661.38 742
2661.87 806
2662.36 828
2662.84 748
2663.33 734
2663.82 809
2664.30 792
2664.79 844
2665.28 832
2665.76 844
2666.25 811
2666.74 810
2667.22 774
2667.71 802
2668.20 726
2668.68 745
2669.17 868
2669.66 914
2670.14 895
2670.63 861
2671.12 792
2671.61 720
2672.09 827
2672.58 874
2673.07 906
2673.55 906
2674.04 836
2674.53 920
2675.02 1016
2675.50 1015
2675.99 1121
2676.48 1009
2676.97 1161
2677.46 1178
2677.94 913
2678.43 880
2678.92 855
2679.41 836
2679.89 860
2680.38 825
2680.87 864
2681.36 806
2681.85 846
2682.33 867
2682.82 780
2683.31 827
2683.80 808
2684.29 822
2684.78 952
2685.26 936
2685.75 831
2686.24 972
2686.73 898
2687.22 802
2687.71 790
2688.20 766
2688.68 798
2689.17 862
2689.66 741
2690.15 797
2690.64 739
2691.13 815
2691.62 793
2692.11 784
2692.60 803
2693.09 773
2693.57 773
2694.06 738
2694.55 714
2695.04 709
2695.53 752
2696.02 735
2696.51 804
2697.00 853
2697.49 748
2697.98 770
2698.47 813
2698.96 818
2699.45 897
2699.94 872
2700.43 785
2700.92 752
2701.41 790
2701.90 776
2702.39 874
2702.88 886
2703.37 872
2703.86 897
2704.35 954
2704.84 1027
2705.33 884
2705.82 782
2706.31 837
2706.80 917
2707.29 821
2707.78 840
2708.27 811
2708.76 832
2709.25 882
2709.74 774
2710.23 695
2710.72 684
2711.21 783
2711.71 774
2712.20 713
2712.69 818
2713.18 869
2713.67 834
2714.16 768
2714.65 828
2715.14 776
2715.63 705
2716.12 759
2716.62 855
2717.11 797
2717.60 803
2718.09 793
2718.58 705
2719.07 733
2719.56 743
2720.06 734
2720.55 762
2721.04 867
2721.53 910
2722.02 877
2722.51 921
2723.01 895
2723.50 954
2723.99 954
2724.48 786
2724.97 764
2725.47 735
2725.96 763
2726.45 843
2726.94 821
2727.44 770
2727.93 780
2728.42 844
2728.91 812
2729.40 806
2729.90 739
2730.39 835
2730.88 822
2731.37 841
2731.87 797
2732.36 860
2732.85 899
2733.35 810
2733.84 834
2734.33 769
2734.82 825
2735.32 884
2735.81 909
2736.30 895
2736.80 892
2737.29 908
2737.78 935
2738.28 928
2738.77 852
2739.26 741
2739.76 812
2740.25 842
2740.74 804
2741.24 874
2741.73 917
2742.22 785
2742.72 766
2743.21 747
2743.70 765
2744.20 697
2744.69 779
2745.19 823
2745.68 778
2746.17 764
2746.67 830
2747.16 755
2747.66 825
2748.15 894
2748.64 958
2749.14 876
2749.63 780
2750.13 813
2750.62 789
2751.12 844
2751.61 794
2752.10 823
2752.60 853
2753.09 889
2753.59 807
2754.08 759
2754.58 725
2755.07 746
2755.57 783
2756.06 742
2756.56 776
2757.05 949
2757.55 887
2758.04 916
2758.54 917
2759.03 791
2759.53 831
2760.02 882
2760.52 757
2761.01 764
2761.51 839
2762.00 792
2762.50 847
2762.99 856
2763.49 755
2763.99 744
2764.48 842
2764.98 819
2765.47 820
2765.97 859
2766.46 901
2766.96 860
2767.46 832
2767.95 772
2768.45 694
2768.94 672
2769.44 813
2769.94 784
2770.43 734
2770.93 757
2771.42 716
2771.92 827
2772.42 790
2772.91 731
2773.41 816
2773.91 772
2774.40 926
2774.90 934
2775.40 868
2775.89 935
2776.39 1079
2776.89 1015
2777.38 1007
2777.88 983
2778.38 1027
2778.87 999
2779.37 954
2779.87 932
2780.36 844
2780.86 802
2781.36 786
2781.85 744
2782.35 837
2782.85 762
2783.35 823
2783.84 720
2784.34 675
2784.84 763
2785.34 795
2785.83 749
2786.33 801
2786.83 763
2787.33 731
2787.82 826
2788.32 733
2788.82 698
2789.32 718
2789.81 745
2790.31 753
2790.81 666
2791.31 714
2791.81 723
2792.30 752
2792.80 735
2793.30 657
2793.80 704
2794.30 717
2794.80 735
2795.29 715
2795.79 743
2796.29 734
2796.79 807
2797.29 858
2797.79 769
2798.29 775
2798.78 776
2799.28 819
2799.78 660
2800.28 687
2800.78 710
2801.28 774
2801.78 635
2802.28 713
2802.77 707
2803.27 711
2803.77 737
2804.27 728
2804.77 757
2805.27 824
2805.77 718
2806.27 768
2806.77 895
2807.27 895
2807.77 897
2808.27 901
2808.77 805
2809.27 831
2809.77 808
2810.27 794
2810.77 814
2811.27 828
2811.76 866
2812.26 837
2812.76 749
2813.26 753
2813.76 909
2814.26 794
2814.76 748
2815.26 746
2815.76 794
2816.27 705
2816.77 747
2817.27 748
2817.77 759
2818.27 774
2818.77 807
2819.27 734
2819.77 754
2820.27 765
2820.77 869
2821.27 812
2821.77 732
2822.27 769
2822.77 825
2823.27 821
2823.77 860
2824.27 802
2824.78 775
2825.28 781
2825.78 726
2826.28 694
2826.78 788
2827.28 722
2827.78 711
2828.28 821
2828.79 708
2829.29 808
2829.79 719
2830.29 742
2830.79 837
2831.29 696
2831.79 719
2832.30 736
2832.80 795
2833.30 832
2833.80 769
2834.30 776
2834.80 860
2835.31 764
2835.81 770
2836.31 788
2836.81 709
2837.31 729
2837.82 780
2838.32 861
2838.82 865
2839.32 975
2839.83 815
2840.33 842
2840.83 839
2841.33 848
2841.84 766
2842.34 760
2842.84 694
2843.34 755
2843.85 757
2844.35 802
2844.85 791
2845.35 740
2845.86 816
2846.36 865
2846.86 777
2847.37 898
2847.87 881
2848.37 884
2848.87 951
2849.38 935
2849.88 937
2850.38 886
2850.89 911
2851.39 953
2851.89 923
2852.40 836
2852.90 930
2853.40 852
2853.91 759
2854.41 783
2854.92 843
2855.42 894
2855.92 815
2856.43 835
2856.93 799
2857.43 789
2857.94 788
2858.44 874
2858.95 772
2859.45 675
2859.95 855
2860.46 818
2860.96 773
2861.47 773
2861.97 716
2862.48 690
2862.98 673
2863.48 617
2863.99 641
2864.49 681
2865.00 721
2865.50 669
2866.01 700
2866.51 698
2867.02 789
2867.52 734
2868.03 704
2868.53 714
2869.04 742
2869.54 676
2870.05 810
2870.55 858
2871.06 825
2871.56 732
2872.07 789
2872.57 904
2873.08 799
2873.58 832
2874.09 914
2874.59 837
2875.10 983
2875.60 956
2876.11 981
2876.61 918
2877.12 983
2877.63 882
2878.13 859
2878.64 805
2879.14 781
2879.65 824
2880.15 743
2880.66 702
2881.17 892
2881.67 779
2882.18 813
2882.68 913
2883.19 830
2883.70 902
2884.20 836
2884.71 835
2885.22 862
2885.72 826
2886.23 890
2886.74 835
2887.24 942
2887.75 1051
2888.25 1051
2888.76 1085
2889.27 1238
2889.77 1117
2890.28 1173
2890.79 1234
2891.30 1164
2891.80 1158
2892.31 1149
2892.82 1033
2893.32 996
2893.83 1044
2894.34 1150
2894.84 977
2895.35 1111
2895.86 1109
2896.37 1180
2896.87 1198
2897.38 1107
2897.89 1192
2898.40 1053
2898.90 1082
2899.41 1169
2899.92 1095
2900.43 1018
2900.93 1009
2901.44 1041
2901.95 1057
2902.46 931
2902.96 1012
2903.47 1116
2903.98 1134
2904.49 1298
2905.00 1189
2905.50 1083
2906.01 1111
2906.52 1176
2907.03 1085
2907.54 1188
2908.05 1090
2908.55 1205
2909.06 1107
2909.57 1036
2910.08 1096
2910.59 986
2911.10 934
2911.61 928
2912.11 955
2912.62 933
2913.13 883
2913.64 883
2914.15 881
2914.66 912
2915.17 827
2915.68 756
2916.19 908
2916.69 859
2917.20 829
2917.71 776
2918.22 864
2918.73 974
2919.24 875
2919.75 862
2920.26 735
2920.77 738
2921.28 823
2921.79 910
2922.30 854
2922.81 886
2923.32 867
2923.83 808
2924.34 918
2924.85 912
2925.36 816
2925.87 835
2926.38 735
2926.89 796
2927.40 811
2927.91 798
2928.42 827
2928.93 763
2929.44 758
2929.95 738
2930.46 729
2930.97 752
2931.48 804
2931.99 803
2932.50 760
2933.01 735
2933.52 793
2934.03 830
2934.54 896
2935.05 925
2935.56 909
2936.07 814
2936.58 736
2937.09 805
2937.60 877
2938.12 971
2938.63 830
2939.14 861
2939.65 848
2940.16 801
2940.67 712
2941.18 898
2941.69 1022
2942.20 930
2942.72 924
2943.23 953
2943.74 843
2944.25 878
2944.76 799
2945.27 844
2945.79 836
2946.30 863
2946.81 811
2947.32 920
2947.83 911
2948.34 904
2948.86 854
2949.37 786
2949.88 776
2950.39 763
2950.90 784
2951.42 808
2951.93 785
2952.44 752
2952.95 797
2953.46 749
2953.98 767
2954.49 734
2955.00 783
2955.51 809
2956.03 771
2956.54 842
2957.05 811
2957.56 803
2958.08 825
2958.59 749
2959.10 690
2959.62 799
2960.13 693
2960.64 680
2961.15 700
2961.67 698
2962.18 819
2962.69 826
2963.21 754
2963.72 683
2964.23 783
2964.75 740
2965.26 754
2965.77 773
2966.29 873
2966.80 929
2967.31 860
2967.83 804
2968.34 793
2968.85 716
2969.37 749
2969.88 743
2970.40 810
2970.91 857
2971.42 778
2971.94 810
2972.45 812
2972.96 816
2973.48 861
2973.99 905
2974.51 812
2975.02 845
2975.54 807
2976.05 754
2976.56 811
2977.08 972
2977.59 870
2978.11 934
2978.62 828
2979.14 843
2979.65 704
2980.16 796
2980.68 923
2981.19 913
2981.71 868
2982.22 903
2982.74 1125
2983.25 972
2983.77 919
2984.28 866
2984.80 955
2985.31 1011
2985.83 1064
2986.34 993
2986.86 1045
2987.37 1080
2987.89 1044
2988.40 1043
2988.92 1105
2989.44 1103
2989.95 1140
2990.47 1177
2990.98 1161
2991.50 1156
2992.01 1074
2992.53 1060
2993.04 1026
2993.56 1082
2994.08 1109
2994.59 1041
2995.11 1111
2995.62 1078
2996.14 1221
2996.66 1238
2997.17 1311
2997.69 1355
2998.20 1477
2998.72 1316
2999.24 1246
2999.75 1487
3000.27 1585
3000.79 1542
3001.30 1711
3001.82 1814
3002.33 2032
3002.85 2167
3003.37 2497
3003.88 3057
3004.40 3363
3004.92 3818
3005.43 4040
3005.95 3942
3006.47 4467
3006.99 4752
3007.50 4386
3008.02 4088
3008.54 3625
3009.05 3203
3009.57 2455
3010.09 2103
3010.60 1688
3011.12 1617
3011.64 1520
3012.16 1374
3012.67 1249
3013.19 1151
3013.71 1102
3014.23 1146
3014.74 1124
3015.26 1122
3015.78 1131
3016.30 1152
3016.82 1163
3017.33 1109
3017.85 1035
3018.37 1061
3018.89 1127
3019.40 1203
3019.92 1165
3020.44 1176
3020.96 1108
3021.48 1105
3022.00 1023
3022.51 1047
3023.03 1127
3023.55 1196
3024.07 1021
3024.59 1102
3025.11 1102
3025.62 1187
3026.14 1092
3026.66 1049
3027.18 1102
3027.70 1010
3028.22 990
3028.74 1047
3029.25 1063
3029.77 929
3030.29 1060
3030.81 1036
3031.33 905
3031.85 877
3032.37 874
3032.89 889
3033.41 962
3033.93 894
3034.45 833
3034.96 970
3035.48 922
3036.00 1008
3036.52 933
3037.04 962
3037.56 958
3038.08 985
3038.60 956
3039.12 897
3039.64 840
3040.16 821
3040.68 735
3041.20 837
3041.72 863
3042.24 922
3042.76 873
3043.28 887
3043.80 793
3044.32 833
3044.84 938
3045.36 872
3045.88 744
3046.40 809
3046.92 892
3047.44 837
3047.96 965
3048.48 962
3049.00 870
3049.52 793
3050.04 721
3050.56 797
3051.09 821
3051.61 823
3052.13 770
3052.65 784
3053.17 763
3053.69 770
3054.21 792
3054.73 866
3055.25 891
3055.77 817
3056.29 854
3056.82 767
3057.34 778
3057.86 829
3058.38 855
3058.90 869
3059.42 840
3059.94 844
3060.47 887
3060.99 850
3061.51 919
3062.03 828
3062.55 853
3063.07 800
3063.60 808
3064.12 839
3064.64 944
3065.16 971
3065.68 1012
3066.21 967
3066.73 854
3067.25 817
3067.77 856
3068.29 1015
3068.82 959
3069.34 913
3069.86 897
3070.38 891
3070.90 882
3071.43 944
3071.95 1054
3072.47 929
3072.99 815
3073.52 906
3074.04 935
3074.56 928
3075.09 859
3075.61 865
3076.13 905
3076.65 900
3077.18 1020
3077.70 918
3078.22 930
3078.75 1002
3079.27 1105
3079.79 1225
3080.32 1286
3080.84 1189
3081.36 1226
3081.89 1203
3082.41 1247
3082.93 1272
3083.46 1256
3083.98 1242
3084.50 1227
3085.03 1230
3085.55 1136
3086.07 1218
3086.60 1187
3087.12 1071
3087.64 1093
3088.17 1116
3088.69 1130
3089.22 969
3089.74 947
3090.26 924
3090.79 1024
3091.31 1051
3091.84 955
3092.36 1079
3092.89 1127
3093.41 1163
3093.93 1175
3094.46 1187
3094.98 1225
3095.51 1203
3096.03 1281
3096.56 1338
3097.08 1291
3097.61 1293
3098.13 1277
3098.66 1510
3099.18 1700
3099.70 1826
3100.23 2183
3100.75 2822
3101.28 3275
3101.80 3788
3102.33 4484
3102.85 5606
3103.38 5646
3103.91 6144
3104.43 6264
3104.96 6021
3105.48 6159
3106.01 5792
3106.53 5000
3107.06 4145
3107.58 3341
3108.11 2597
3108.63 2411
3109.16 2029
3109.69 1770
3110.21 1507
3110.74 1432
3111.26 1494
3111.79 1440
3112.31 1542
3112.84 1505
3113.37 1410
3113.89 1392
3114.42 1393
3114.94 1351
3115.47 1393
3116.00 1358
3116.52 1220
3117.05 1042
3117.58 1091
3118.10 1030
3118.63 970
3119.16 889
3119.68 1021
3120.21 1126
3120.73 1119
3121.26 1172
3121.79 1288
3122.31 1304
3122.84 1256
3123.37 1254
3123.90 1211
3124.42 1185
3124.95 1185
3125.48 1102
3126.00 1109
3126.53 973
3127.06 882
3127.58 858
3128.11 974
3128.64 916
3129.17 888
3129.69 923
3130.22 828
3130.75 885
3131.28 909
3131.80 839
3132.33 995
3132.86 869
3133.39 959
3133.91 945
3134.44 846
3134.97 956
3135.50 938
3136.03 899
3136.55 840
3137.08 859
3137.61 877
3138.14 931
3138.67 851
3139.19 869
3139.72 880
3140.25 860
3140.78 919
3141.31 838
3141.84 866
3142.36 916
3142.89 814
3143.42 844
3143.95 889
3144.48 932
3145.01 852
3145.54 915
3146.06 942
3146.59 969
3147.12 980
3147.65 1007
3148.18 1081
3148.71 926
3149.24 980
3149.77 1143
3150.30 1188
3150.83 1023
3151.35 1070
3151.88 1090
3152.41 1021
3152.94 884
3153.47 1073
3154.00 1081
3154.53 1151
3155.06 986
3155.59 978
3156.12 1006
3156.65 1027
3157.18 1107
3157.71 1157
3158.24 917
3158.77 851
3159.30 880
3159.83 957
3160.36 974
3160.89 991
3161.42 1070
3161.95 1055
3162.48 920
3163.01 940
3163.54 757
3164.07 824
3164.60 858
3165.13 893
3165.66 897
3166.19 819
3166.72 736
3167.25 723
3167.78 796
3168.31 828
3168.84 891
3169.37 813
3169.90 718
3170.44 788
3170.97 911
3171.50 1077
3172.03 941
3172.56 841
3173.09 940
3173.62 948
3174.15 954
3174.68 890
3175.21 947
3175.75 939
3176.28 950
3176.81 918
3177.34 857
3177.87 879
3178.40 864
3178.93 780
3179.47 855
3180.00 820
3180.53 756
3181.06 807
3181.59 866
3182.12 874
3182.66 755
3183.19 772
3183.72 782
3184.25 857
3184.78 784
3185.32 822
3185.85 909
3186.38 874
3186.91 789
3187.44 850
3187.98 778
3188.51 798
3189.04 879
3189.57 882
3190.11 865
3190.64 876
3191.17 839
3191.70 886
3192.24 854
3192.77 788
3193.30 810
3193.84 794
3194.37 771
3194.90 770
3195.43 870
3195.97 872
3196.50 842
3197.03 769
3197.57 854
3198.10 776
3198.63 879
3199.17 1023
3199.70 896
3200.23 903
3200.77 864
3201.30 932
3201.83 924
3202.37 954
3202.90 883
3203.43 887
3203.97 1000
3204.50 1026
3205.03 998
3205.57 1037
3206.10 972
3206.63 981
3207.17 941
3207.70 1025
3208.24 1110
3208.77 1074
3209.30 1144
3209.84 1176
3210.37 1031
3210.91 1122
3211.44 1163
3211.98 1154
3212.51 1204
3213.04 1155
3213.58 1076
3214.11 1045
3214.65 1047
3215.18 1065
3215.72 973
3216.25 954
3216.79 983
3217.32 873
3217.86 879
3218.39 931
3218.93 942
3219.46 934
3220.00 836
3220.53 861
3221.07 1043
3221.60 894
3222.14 1046
3222.67 1097
3223.21 1094
3223.74 998
3224.28 992
3224.81 1160
3225.35 1274
3225.88 1274
3226.42 1107
3226.95 1157
3227.49 1248
3228.02 1217
3228.56 1112
3229.10 1051
3229.63 1151
3230.17 1160
3230.70 1090
3231.24 1187
3231.78 1207
3232.31 1068
3232.85 1067
3233.38 1148
3233.92 1204
3234.46 1131
3234.99 1294
3235.53 1289
3236.06 1196
3236.60 1404
3237.14 1257
3237.67 1325
3238.21 1415
3238.75 1281
3239.28 1354
3239.82 1249
3240.36 1233
3240.89 1289
3241.43 1119
3241.97 1091
3242.50 1152
3243.04 1152
3243.58 1151
3244.11 1269
3244.65 1187
3245.19 1272
3245.72 1150
3246.26 1259
3246.80 1288
3247.34 1314
3247.87 1172
3248.41 1266
3248.95 1240
3249.49 1361
3250.02 1229
3250.56 1167
3251.10 1235
3251.64 1281
3252.17 1278
3252.71 1186
3253.25 1291
3253.79 1212
3254.32 1229
3254.86 1136
3255.40 1170
3255.94 1192
3256.48 1286
3257.01 1356
3257.55 1484
3258.09 1390
3258.63 1491
3259.17 1667
3259.70 1702
3260.24 1916
3260.78 2081
3261.32 2368
3261.86 2377
3262.40 2532
3262.93 2752
3263.47 3045
3264.01 3694
3264.55 4347
3265.09 4404
3265.63 5038
3266.17 5202
3266.71 5753
3267.24 5736
3267.78 5852
3268.32 5655
3268.86 5447
3269.40 5088
3269.94 4586
3270.48 4220
3271.02 3696
3271.56 3067
3272.10 2751
3272.64 2257
3273.18 2114
3273.71 1852
3274.25 1774
3274.79 1802
3275.33 1554
3275.87 1538
3276.41 1455
3276.95 1506
3277.49 1442
3278.03 1652
3278.57 1524
3279.11 1465
3279.65 1582
3280.19 1528
3280.73 1523
3281.27 1430
3281.81 1346
3282.35 1422
3282.89 1548
3283.43 1554
3283.97 1491
3284.51 1488
3285.05 1472
3285.59 1479
3286.13 1545
3286.67 1633
3287.21 1675
3287.75 1679
3288.30 1611
3288.84 1552
3289.38 1565
3289.92 1456
3290.46 1627
3291.00 1610
3291.54 1567
3292.08 1583
3292.62 1683
3293.16 1831
3293.70 2120
3294.24 2256
3294.79 2090
3295.33 2173
3295.87 2724
3296.41 2603
3296.95 2716
3297.49 2691
3298.03 2711
3298.57 2583
3299.12 2338
3299.66 2366
3300.20 2188
3300.74 2075
3301.28 2002
3301.82 1943
3302.37 1860
3302.91 1894
3303.45 1798
3303.99 1712
3304.53 1694
3305.08 1854
3305.62 1721
3306.16 1724
3306.70 1596
3307.24 1702
3307.79 1756
3308.33 1589
3308.87 1434
3309.41 1534
3309.96 1360
3310.50 1417
3311.04 1446
3311.58 1488
3312.13 1445
3312.67 1484
3313.21 1551
3313.75 1533
3314.30 1710
3314.84 1756
3315.38 1728
3315.92 1727
3316.47 1931
3317.01 1934
3317.55 2062
3318.10 2002
3318.64 2131
3319.18 2037
3319.73 1968
3320.27 2171
3320.81 2144
3321.36 2179
3321.90 1971
3322.44 2089
3322.99 2120
3323.53 2178
3324.07 2238
3324.62 2053
3325.16 1845
3325.70 1886
3326.25 1903
3326.79 1923
3327.34 1811
3327.88 1791
3328.42 1813
3328.97 1678
3329.51 1897
3330.06 2105
3330.60 2327
3331.14 2958
3331.69 4032
3332.23 5133
3332.78 6800
3333.32 8925
3333.86 10793
3334.41 13235
3334.95 15581
3335.50 18537
3336.04 20641
3336.59 22282
3337.13 23002
3337.68 23044
3338.22 21916
3338.77 20767
3339.31 18048
3339.86 15747
3340.40 13177
3340.94 10330
3341.49 8107
3342.03 6564
3342.58 5242
3343.13 4057
3343.67 3484
3344.22 2855
3344.76 2495
3345.31 2272
3345.85 2253
3346.40 2026
3346.94 2079
3347.49 2019
3348.03 1975
3348.58 1857
3349.12 1798
3349.67 1822
3350.22 1778
3350.76 1725
3351.31 1670
3351.85 1505
3352.40 1612
3352.94 1862
3353.49 1674
3354.04 1714
3354.58 1576
3355.13 1665
3355.67 1580
3356.22 1607
3356.77 1564
3357.31 1464
3357.86 1505
3358.41 1575
3358.95 1554
3359.50 1650
3360.05 1571
3360.59 1669
3361.14 1579
3361.68 1648
3362.23 1710
3362.78 1570
3363.33 1632
3363.87 1611
3364.42 1621
3364.97 1649
3365.51 1624
3366.06 1662
3366.61 1598
3367.15 1511
3367.70 1638
3368.25 1436
3368.79 1649
3369.34 1548
3369.89 1610
3370.44 1634
3370.98 1670
3371.53 1842
3372.08 1852
3372.63 1982
3373.17 2204
3373.72 2242
3374.27 2345
3374.82 2447
3375.36 2537
3375.91 2376
3376.46 2334
3377.01 2132
3377.56 1926
3378.10 1995
3378.65 1897
3379.20 1667
3379.75 1556
3380.30 1450
3380.84 1363
3381.39 1347
3381.94 1414
3382.49 1333
3383.04 1289
3383.59 1188
3384.13 1257
3384.68 1244
3385.23 1193
3385.78 1200
3386.33 1176
3386.88 1053
3387.43 1066
3387.97 1075
3388.52 1130
3389.07 1177
3389.62 1163
3390.17 1139
3390.72 1030
3391.27 1108
3391.82 1117
3392.37 1209
3392.92 1221
3393.46 1074
3394.01 1109
3394.56 1228
3395.11 1269
3395.66 1209
3396.21 1313
3396.76 1297
3397.31 1351
3397.86 1299
3398.41 1272
3398.96 1292
3399.51 1405
3400.06 1310
3400.61 1333
3401.16 1126
3401.71 1177
3402.26 1140
3402.81 1126
3403.36 1086
3403.91 1131
3404.46 970
3405.01 998
3405.56 1021
3406.11 987
3406.66 1013
3407.21 998
3407.76 1052
3408.31 987
3408.86 981
3409.41 1050
3409.96 1107
3410.51 1089
3411.06 1100
3411.61 1074
3412.16 1217
3412.71 1270
3413.27 1082
3413.82 1291
3414.37 1297
3414.92 1308
3415.47 1251
3416.02 1098
3416.57 1122
3417.12 1116
3417.67 1033
3418.22 1148
3418.78 1091
3419.33 1044
3419.88 994
3420.43 959
3420.98 1069
3421.53 1103
3422.08 1087
3422.64 1110
3423.19 1173
3423.74 1181
3424.29 1165
3424.84 1248
3425.39 1299
3425.95 1397
3426.50 1322
3427.05 1186
3427.60 1155
3428.15 1158
3428.71 976
3429.26 1037
3429.81 1011
3430.36 1077
3430.91 931
3431.47 935
3432.02 893
3432.57 992
3433.12 1041
3433.68 961
3434.23 922
3434.78 945
3435.33 1060
3435.89 921
3436.44 962
3436.99 944
3437.54 973
3438.10 979
3438.65 1021
3439.20 1089
3439.76 966
3440.31 942
3440.86 1047
3441.42 1017
3441.97 1123
3442.52 1046
3443.07 953
3443.63 1084
3444.18 987
3444.73 1027
3445.29 1041
3445.84 1100
3446.39 1029
3446.95 1059
3447.50 1026
3448.06 987
3448.61 929
3449.16 908
3449.72 938
3450.27 850
3450.82 850
3451.38 947
3451.93 899
3452.49 893
3453.04 936
3453.59 934
3454.15 963
3454.70 858
3455.26 884
3455.81 837
3456.36 826
3456.92 793
3457.47 849
3458.03 839
3458.58 838
3459.14 888
3459.69 901
3460.25 799
3460.80 795
3461.36 824
3461.91 900
3462.46 924
3463.02 909
3463.57 926
3464.13 910
3464.68 901
3465.24 1016
3465.79 951
3466.35 916
3466.90 992
3467.46 1041
3468.02 961
3468.57 985
3469.13 1105
3469.68 1062
3470.24 1075
3470.79 1050
3471.35 1072
3471.90 1141
3472.46 1078
3473.01 1047
3473.57 1102
3474.13 1099
3474.68 1079
3475.24 1128
3475.79 1028
3476.35 1046
3476.90 878
3477.46 940
3478.02 985
3478.57 984
3479.13 1118
3479.68 1184
3480.24 1175
3480.80 1248
3481.35 1210
3481.91 1326
3482.47 1385
3483.02 1187
3483.58 1151
3484.14 1428
3484.69 1392
3485.25 1404
3485.81 1363
3486.36 1306
3486.92 1541
3487.48 1546
3488.03 1738
3488.59 2042
3489.15 2312
3489.70 2644
3490.26 3240
3490.82 3921
3491.37 4507
3491.93 4972
3492.49 5801
3493.05 6102
3493.60 6332
3494.16 6081
3494.72 5667
3495.27 4855
3495.83 4496
3496.39 3785
3496.95 3229
3497.50 2741
3498.06 2386
3498.62 2161
3499.18 2095
3499.74 1807
3500.29 1902
3500.85 1781
3501.41 1758
3501.97 1863
3502.52 1974
3503.08 2136
3503.64 2240
3504.20 2504
3504.76 2323
3505.32 2425
3505.87 2380
3506.43 2498
3506.99 2427
3507.55 2330
3508.11 2316
3508.67 2071
3509.22 1926
3509.78 1769
3510.34 1773
3510.90 1610
3511.46 1568
3512.02 1436
3512.58 1319
3513.13 1365
3513.69 1237
3514.25 1195
3514.81 1141
3515.37 1092
3515.93 1001
3516.49 990
3517.05 1125
3517.61 1030
3518.17 948
3518.73 932
3519.28 998
3519.84 977
3520.40 935
3520.96 956
3521.52 1002
3522.08 1082
3522.64 1089
3523.20 1103
3523.76 1003
3524.32 989
3524.88 1073
3525.44 1120
3526.00 999
3526.56 984
3527.12 984
3527.68 929
3528.24 831
3528.80 903
3529.36 1006
3529.92 920
3530.48 887
3531.04 862
3531.60 864
3532.16 970
3532.72 1009
3533.28 970
3533.84 984
3534.40 943
3534.96 952
3535.52 881
3536.08 876
3536.65 942
3537.21 980
3537.77 1011
3538.33 918
3538.89 890
3539.45 935
3540.01 979
3540.57 906
3541.13 919
3541.69 905
3542.25 920
3542.82 937
3543.38 1091
3543.94 1010
3544.50 916
3545.06 895
3545.62 1008
3546.18 1029
3546.75 982
3547.31 955
3547.87 988
3548.43 1036
3548.99 946
3549.55 924
3550.12 837
3550.68 861
3551.24 710
3551.80 741
3552.36 860
3552.92 856
3553.49 826
3554.05 858
3554.61 786
3555.17 791
3555.74 762
3556.30 790
3556.86 856
3557.42 887
3557.98 807
3558.55 743
3559.11 864
3559.67 829
3560.23 899
3560.80 881
3561.36 813
3561.92 767
3562.49 853
3563.05 913
3563.61 846
3564.17 887
3564.74 803
3565.30 897
3565.86 987
3566.43 866
3566.99 856
3567.55 861
3568.11 771
3568.68 886
3569.24 907
3569.80 802
3570.37 730
3570.93 832
3571.49 801
3572.06 774
3572.62 738
3573.19 744
3573.75 782
3574.31 710
3574.88 830
3575.44 875
3576.00 793
3576.57 975
3577.13 1083
3577.70 907
3578.26 971
3578.82 1006
3579.39 971
3579.95 955
3580.52 899
3581.08 851
3581.64 904
3582.21 958
3582.77 887
3583.34 826
3583.90 757
3584.47 748
3585.03 736
3585.60 806
3586.16 769
3586.72 787
3587.29 760
3587.85 802
3588.42 774
3588.98 690
3589.55 749
3590.11 761
3590.68 849
3591.24 761
3591.81 753
3592.37 789
3592.94 742
3593.50 859
3594.07 780
3594.63 761
3595.20 718
3595.77 767
3596.33 818
3596.90 746
3597.46 746
3598.03 750
3598.59 743
3599.16 752
3599.72 777
3600.29 736
3600.86 722
3601.42 719
3601.99 755
3602.55 813
3603.12 659
3603.69 723
3604.25 662
3604.82 664
3605.38 720
3605.95 769
3606.52 703
3607.08 695
3607.65 744
3608.21 671
3608.78 695
3609.35 714
3609.91 669
3610.48 672
3611.05 747
3611.61 679
3612.18 714
3612.75 699
3613.31 697
3613.88 715
3614.45 741
3615.01 703
3615.58 632
3616.15 674
3616.72 762
3617.28 870
3617.85 826
3618.42 849
3618.98 883
3619.55 836
3620.12 864
3620.69 896
3621.25 913
3621.82 907
3622.39 832
3622.96 774
3623.52 750
3624.09 939
3624.66 818
3625.23 808
3625.79 856
3626.36 843
3626.93 827
3627.50 782
3628.06 778
3628.63 714
3629.20 753
3629.77 792
3630.34 745
3630.91 802
3631.47 840
3632.04 868
3632.61 901
3633.18 888
3633.75 761
3634.31 869
3634.88 802
3635.45 825
3636.02 830
3636.59 825
3637.16 814
3637.73 765
3638.29 786
3638.86 750
3639.43 777
3640.00 778
3640.57 953
3641.14 1028
3641.71 904
3642.28 951
3642.85 908
3643.42 910
3643.98 852
3644.55 747
3645.12 813
3645.69 831
3646.26 915
3646.83 788
3647.40 763
3647.97 794
3648.54 846
3649.11 854
3649.68 870
3650.25 920
3650.82 923
3651.39 1023
3651.96 1053
3652.53 960
3653.10 974
3653.67 1077
3654.24 980
3654.81 1110
3655.38 988
3655.95 948
3656.52 913
3657.09 959
3657.66 989
3658.23 975
3658.80 1091
3659.37 897
3659.94 966
3660.51 973
3661.08 913
3661.65 924
3662.22 992
3662.79 856
3663.36 974
3663.93 1153
3664.50 1059
3665.07 1031
3665.64 1092
3666.22 1146
3666.79 1264
3667.36 1102
3667.93 1228
3668.50 1255
3669.07 1276
3669.64 1114
3670.21 1019
3670.78 898
3671.36 940
3671.93 869
3672.50 911
3673.07 778
3673.64 815
3674.21 876
3674.78 859
3675.36 833
3675.93 909
3676.50 830
3677.07 840
3677.64 798
3678.21 824
3678.79 875
3679.36 798
3679.93 815
3680.50 844
3681.07 793
3681.65 789
3682.22 759
3682.79 825
3683.36 754
3683.94 724
3684.51 716
3685.08 708
3685.65 692
3686.23 790
3686.80 736
3687.37 757
3687.94 758
3688.52 735
3689.09 724
3689.66 806
3690.23 787
3690.81 773
3691.38 844
3691.95 793
3692.52 803
3693.10 806
3693.67 784
3694.24 679
3694.82 752
3695.39 762
3695.96 744
3696.54 742
3697.11 671
3697.68 719
3698.26 691
3698.83 730
3699.40 658
3699.98 654
3700.55 691
3701.12 709
3701.70 758
3702.27 678
3702.85 661
3703.42 704
3703.99 709
3704.57 707
3705.14 761
3705.71 726
3706.29 840
3706.86 778
3707.44 835
3708.01 762
3708.59 813
3709.16 832
3709.73 890
3710.31 887
3710.88 859
3711.46 950
3712.03 889
3712.61 757
3713.18 822
3713.75 817
3714.33 842
3714.90 739
3715.48 804
3716.05 835
3716.63 849
3717.20 737
3717.78 739
3718.35 843
3718.93 843
3719.50 806
3720.08 840
3720.65 776
3721.23 696
3721.80 761
3722.38 711
3722.95 638
3723.53 677
3724.11 651
3724.68 780
3725.26 690
3725.83 646
3726.41 654
3726.98 701
3727.56 674
3728.13 682
3728.71 614
3729.29 603
3729.86 776
3730.44 786
3731.01 779
3731.59 747
3732.17 632
3732.74 679
3733.32 860
3733.89 865
3734.47 896
3735.05 868
3735.62 799
3736.20 763
3736.77 794
3737.35 711
3737.93 734
3738.50 707
3739.08 699
3739.66 729
3740.23 653
3740.81 676
3741.39 644
3741.96 628
3742.54 564
3743.12 638
3743.69 672
3744.27 676
3744.85 668
3745.43 669
3746.00 691
3746.58 732
3747.16 725
3747.73 743
3748.31 736
3748.89 755
3749.47 798
3750.04 773
3750.62 626
3751.20 676
3751.78 790
3752.35 690
3752.93 606
3753.51 655
3754.09 687
3754.66 576
3755.24 655
3755.82 736
3756.40 693
3756.98 706
3757.55 755
3758.13 683
3758.71 577
3759.29 669
3759.87 671
3760.44 685
3761.02 645
3761.60 703
3762.18 696
3762.76 751
3763.34 692
3763.91 645
3764.49 636
3765.07 693
3765.65 640
3766.23 583
3766.81 674
3767.39 722
3767.96 652
3768.54 659
3769.12 666
3769.70 726
3770.28 718
3770.86 771
3771.44 758
3772.02 734
3772.60 824
3773.18 836
3773.76 738
3774.33 636
3774.91 689
3775.49 690
3776.07 700
3776.65 699
3777.23 663
3777.81 660
3778.39 668
3778.97 636
3779.55 625
3780.13 706
3780.71 768
3781.29 694
3781.87 564
3782.45 622
3783.03 727
3783.61 639
3784.19 773
3784.77 735
3785.35 721
3785.93 689
3786.51 707
3787.09 648
3787.67 620
3788.25 719
3788.83 753
3789.41 710
3789.99 713
3790.57 741
3791.15 724
3791.73 734
3792.31 648
3792.89 740
3793.48 752
3794.06 701
3794.64 676
3795.22 743
3795.80 786
3796.38 717
3796.96 777
3797.54 791
3798.12 755
3798.70 752
3799.28 761
3799.87 777
3800.45 834
3801.03 823
3801.61 840
3802.19 893
3802.77 891
3803.35 867
3803.94 890
3804.52 851
3805.10 837
3805.68 887
3806.26 840
3806.84 794
3807.43 836
3808.01 892
3808.59 958
3809.17 927
3809.75 907
3810.34 944
3810.92 947
3811.50 966
3812.08 989
3812.66 1024
3813.25 944
3813.83 999
3814.41 1044
3814.99 1108
3815.58 1019
3816.16 1113
3816.74 1127
3817.32 1052
3817.91 1043
3818.49 925
3819.07 892
3819.65 805
3820.24 869
3820.82 918
3821.40 852
3821.99 749
3822.57 830
3823.15 804
3823.73 769
3824.32 794
3824.90 768
3825.48 796
3826.07 714
3826.65 679
3827.23 759
3827.82 844
3828.40 742
3828.98 722
3829.57 782
3830.15 720
3830.73 771
3831.32 741
3831.90 632
3832.49 699
3833.07 808
3833.65 749
3834.24 676
3834.82 597
3835.41 630
3835.99 696
3836.57 689
3837.16 653
3837.74 624
3838.33 704
3838.91 743
3839.49 743
3840.08 689
3840.66 636
3841.25 655
3841.83 667
3842.42 644
3843.00 699
3843.58 620
3844.17 627
3844.75 628
3845.34 639
3845.92 606
3846.51 617
3847.09 630
3847.68 638
3848.26 558
3848.85 564
3849.43 602
3850.02 635
3850.60 700
3851.19 693
3851.77 694
3852.36 587
3852.94 708
3853.53 745
3854.11 628
3854.70 592
3855.29 682
3855.87 711
3856.46 623
3857.04 718
3857.63 698
3858.21 669
3858.80 709
3859.39 713
3859.97 723
3860.56 803
3861.14 831
3861.73 748
3862.31 754
3862.90 759
3863.49 733
3864.07 785
3864.66 884
3865.25 898
3865.83 838
3866.42 783
3867.00 845
3867.59 904
3868.18 754
3868.76 689
3869.35 738
3869.94 708
3870.52 777
3871.11 732
3871.70 750
3872.28 710
3872.87 694
3873.46 723
3874.04 669
3874.63 699
3875.22 697
3875.80 754
3876.39 724
3876.98 773
3877.57 814
3878.15 727
3878.74 690
3879.33 705
3879.92 700
3880.50 644
3881.09 662
3881.68 791
3882.26 670
3882.85 645
3883.44 666
3884.03 623
3884.62 536
3885.20 654
3885.79 651
3886.38 717
3886.97 725
3887.55 770
3888.14 712
3888.73 789
3889.32 868
3889.91 913
3890.49 885
3891.08 902
3891.67 942
3892.26 945
3892.85 988
3893.44 858
3894.02 842
3894.61 803
3895.20 806
3895.79 778
3896.38 669
3896.97 747
3897.56 683
3898.14 663
3898.73 738
3899.32 694
3899.91 658
3900.50 671
3901.09 748
3901.68 720
3902.27 695
3902.86 697
3903.44 663
3904.03 683
3904.62 731
3905.21 718
3905.80 646
3906.39 645
3906.98 679
3907.57 709
3908.16 760
3908.75 697
3909.34 809
3909.93 689
3910.52 708
3911.11 729
3911.70 630
3912.29 714
3912.88 689
3913.47 681
3914.06 715
3914.65 637
3915.24 733
3915.83 650
3916.42 547
3917.01 594
3917.60 628
3918.19 657
3918.78 681
3919.37 682
3919.96 745
3920.55 689
3921.14 694
3921.73 801
3922.32 764
3922.91 670
3923.50 524
3924.09 621
3924.68 555
3925.27 591
3925.86 653
3926.45 722
3927.05 615
3927.64 658
3928.23 682
3928.82 607
3929.41 611
3930.00 566
3930.59 545
3931.18 502
3931.77 537
3932.37 547
3932.96 588
3933.55 624
3934.14 709
3934.73 652
3935.32 682
3935.91 614
3936.51 581
3937.10 650
3937.69 660
3938.28 689
3938.87 729
3939.46 668
3940.06 659
3940.65 711
3941.24 711
3941.83 755
3942.42 665
3943.02 723
3943.61 767
3944.20 770
3944.79 695
3945.39 753
3945.98 746
3946.57 669
3947.16 627
3947.76 695
3948.35 597
3948.94 639
3949.53 637
3950.13 684
3950.72 651
3951.31 631
3951.90 677
3952.50 633
3953.09 659
3953.68 673
3954.28 716
3954.87 662
3955.46 684
3956.05 610
3956.65 686
3957.24 761
3957.83 925
3958.43 786
3959.02 729
3959.61 800
3960.21 720
3960.80 711
3961.39 720
3961.99 723
3962.58 731
3963.17 747
3963.77 745
3964.36 760
3964.96 726
3965.55 757
3966.14 746
3966.74 720
3967.33 779
3967.93 764
3968.52 849
3969.11 742
3969.71 776
3970.30 803
3970.90 828
3971.49 822
3972.08 788
3972.68 642
3973.27 689
3973.87 795
3974.46 899
3975.06 1002
3975.65 972
3976.25 927
3976.84 1015
3977.43 1171
3978.03 1161
3978.62 1174
3979.22 1236
3979.81 1079
3980.41 978
3981.00 862
3981.60 818
3982.19 822
3982.79 872
3983.38 809
3983.98 952
3984.57 856
3985.17 829
3985.76 753
3986.36 829
3986.96 782
3987.55 774
3988.15 766
3988.74 704
3989.34 813
3989.93 828
3990.53 795
3991.12 780
3991.72 731
3992.32 821
3992.91 864
3993.51 869
3994.10 816
3994.70 834
3995.30 906
3995.89 903
3996.49 860
3997.08 901
3997.68 988
3998.28 895
3998.87 915
3999.47 889
4000.07 847
4000.66 808
4001.26 860
4001.85 757
4002.45 800
4003.05 785
4003.64 833
4004.24 872
4004.84 767
4005.43 850
4006.03 832
4006.63 801
4007.23 826
4007.82 768
4008.42 677
4009.02 714
4009.61 727
4010.21 781
4010.81 767
4011.41 740
4012.00 694
4012.60 754
4013.20 616
4013.79 688
4014.39 787
4014.99 633
4015.59 691
4016.18 684
4016.78 690
4017.38 746
4017.98 762
4018.58 717
4019.17 818
4019.77 753
4020.37 743
4020.97 879
4021.56 791
4022.16 751
4022.76 733
4023.36 746
4023.96 792
4024.56 833
4025.15 843
4025.75 827
4026.35 798
4026.95 809
4027.55 778
4028.15 813
4028.74 770
4029.34 855
4029.94 888
4030.54 822
4031.14 873
4031.74 925
4032.34 950
4032.93 1021
4033.53 1125
4034.13 1303
4034.73 1094
4035.33 1150
4035.93 1273
4036.53 1052
4037.13 1040
4037.73 943
4038.33 989
4038.93 838
4039.52 796
4040.12 753
4040.72 705
4041.32 763
4041.92 783
4042.52 734
4043.12 669
4043.72 621
4044.32 702
4044.92 748
4045.52 682
4046.12 696
4046.72 781
4047.32 720
4047.92 673
4048.52 666
4049.12 701
4049.72 768
4050.32 663
4050.92 647
4051.52 655
4052.12 724
4052.72 730
4053.32 721
4053.92 697
4054.52 697
4055.12 722
4055.72 656
4056.32 648
4056.92 566
4057.52 692
4058.13 660
4058.73 612
4059.33 679
4059.93 630
4060.53 565
4061.13 574
4061.73 593
4062.33 667
4062.93 615
4063.53 678
4064.14 651
4064.74 646
4065.34 585
4065.94 697
4066.54 650
4067.14 605
4067.74 632
4068.34 629
4068.95 664
4069.55 620
4070.15 603
4070.75 597
4071.35 611
4071.95 718
4072.56 669
4073.16 601
4073.76 548
4074.36 533
4074.96 587
4075.57 598
4076.17 671
4076.77 614
4077.37 669
4077.97 659
4078.58 599
4079.18 543
4079.78 669
4080.38 646
4080.99 689
4081.59 650
4082.19 672
4082.79 658
4083.40 629
4084.00 672
4084.60 642
4085.20 693
4085.81 572
4086.41 606
4087.01 692
4087.61 644
4088.22 606
4088.82 609
4089.42 634
4090.03 561
4090.63 606
4091.23 683
4091.84 585
4092.44 528
4093.04 560
4093.65 644
4094.25 599
4094.85 576
4095.46 536
4096.06 566
4096.66 609
4097.27 592
4097.87 606
4098.47 619
4099.08 681
4099.68 683
4100.29 575
4100.89 613
4101.49 580
4102.10 598
4102.70 578
4103.30 599
4103.91 666
4104.51 553
4105.12 534
4105.72 659
4106.33 639
4106.93 618
4107.53 621
4108.14 571
4108.74 638
4109.35 641
4109.95 575
4110.56 596
4111.16 565
4111.77 612
4112.37 579
4112.98 666
4113.58 598
4114.19 565
4114.79 633
4115.40 645
4116.00 628
4116.61 654
4117.21 617
4117.82 704
4118.42 570
4119.03 501
4119.63 605
4120.24 614
4120.84 591
4121.45 632
4122.05 582
4122.66 572
4123.26 607
4123.87 608
4124.47 613
4125.08 574
4125.69 565
4126.29 566
4126.90 542
4127.50 575
4128.11 588
4128.71 536
4129.32 577
4129.93 563
4130.53 650
4131.14 652
4131.74 589
4132.35 689
4132.96 656
4133.56 657
4134.17 698
4134.78 588
4135.38 578
4135.99 547
4136.60 643
4137.20 646
4137.81 564
4138.42 547
4139.02 608
4139.63 644
4140.24 686
4140.84 649
4141.45 650
4142.06 683
4142.66 774
4143.27 701
4143.88 716
4144.48 738
4145.09 751
4145.70 617
4146.31 611
4146.91 675
4147.52 765
4148.13 697
4148.73 672
4149.34 638
4149.95 512
4150.56 599
4151.16 590
4151.77 603
4152.38 559
4152.99 548
4153.60 633
4154.20 654
4154.81 589
4155.42 630
4156.03 616
4156.63 613
4157.24 665
4157.85 625
4158.46 653
4159.07 748
4159.68 744
4160.28 816
4160.89 786
4161.50 718
4162.11 691
4162.72 734
4163.33 787
4163.93 716
4164.54 717
4165.15 650
4165.76 633
4166.37 699
4166.98 679
4167.59 648
4168.19 749
4168.80 691
4169.41 711
4170.02 765
4170.63 732
4171.24 606
4171.85 644
4172.46 649
4173.07 600
4173.68 604
4174.29 615
4174.89 571
4175.50 546
4176.11 640
4176.72 627
4177.33 713
4177.94 696
4178.55 688
4179.16 634
4179.77 637
4180.38 624
4180.99 654
4181.60 696
4182.21 646
4182.82 627
4183.43 636
4184.04 611
4184.65 646
4185.26 630
4185.87 639
4186.48 634
4187.09 666
4187.70 667
4188.31 642
4188.92 688
4189.53 616
4190.14 645
4190.75 634
4191.36 679
4191.97 679
4192.58 678
4193.19 638
4193.80 659
4194.42 695
4195.03 627
4195.64 664
4196.25 679
4196.86 557
4197.47 638
4198.08 731
4198.69 658
4199.30 630
4199.91 658
4200.53 623
4201.14 584
4201.75 587
4202.36 698
4202.97 672
4203.58 600
4204.19 626
4204.80 598
4205.42 693
4206.03 716
4206.64 621
4207.25 622
4207.86 586
4208.47 607
4209.09 617
4209.70 579
4210.31 558
4210.92 549
4211.53 573
4212.15 589
4212.76 580
4213.37 597
4213.98 629
4214.59 654
4215.21 625
4215.82 609
4216.43 680
4217.04 779
4217.66 747
4218.27 735
4218.88 672
4219.49 613
4220.11 675
4220.72 686
4221.33 690
4221.94 667
4222.56 620
4223.17 706
4223.78 759
4224.40 718
4225.01 752
4225.62 774
4226.23 776
4226.85 663
4227.46 741
4228.07 836
4228.69 747
4229.30 795
4229.91 791
4230.53 744
4231.14 875
4231.75 920
4232.37 1053
4232.98 996
4233.59 1165
4234.21 1273
4234.82 1427
4235.44 1440
4236.05 1461
4236.66 1478
4237.28 1587
4237.89 1455
4238.50 1249
4239.12 1088
4239.73 1012
4240.35 939
4240.96 834
4241.58 755
4242.19 780
4242.80 800
4243.42 694
4244.03 796
4244.65 763
4245.26 690
4245.88 674
4246.49 731
4247.10 739
4247.72 880
4248.33 863
4248.95 856
4249.56 739
4250.18 795
4250.79 766
4251.41 734
4252.02 720
4252.64 749
4253.25 755
4253.87 693
4254.48 747
4255.10 710
4255.71 781
4256.33 708
4256.94 688
4257.56 678
4258.17 688
4258.79 660
4259.41 684
4260.02 695
4260.64 679
4261.25 687
4261.87 663
4262.48 652
4263.10 632
4263.71 660
4264.33 637
4264.95 680
4265.56 651
4266.18 721
4266.79 710
4267.41 759
4268.03 779
4268.64 732
4269.26 713
4269.87 804
4270.49 754
4271.11 708
4271.72 736
4272.34 674
4272.96 697
4273.57 761
4274.19 799
4274.81 869
4275.42 856
4276.04 790
4276.66 888
4277.27 962
4277.89 936
4278.51 901
4279.12 854
4279.74 841
4280.36 826
4280.97 780
4281.59 665
4282.21 641
4282.83 674
4283.44 635
4284.06 645
4284.68 694
4285.29 593
4285.91 659
4286.53 661
4287.15 652
4287.76 656
4288.38 619
4289.00 645
4289.62 620
4290.23 585
4290.85 598
4291.47 635
4292.09 610
4292.71 638
4293.32 612
4293.94 666
4294.56 696
4295.18 652
4295.80 693
4296.41 679
4297.03 673
4297.65 706
4298.27 686
4298.89 767
4299.50 737
4300.12 605
4300.74 632
4301.36 674
4301.98 621
4302.60 631
4303.22 681
4303.83 719
4304.45 806
4305.07 665
4305.69 641
4306.31 733
4306.93 760
4307.55 700
4308.17 668
4308.79 764
4309.40 750
4310.02 693
4310.64 727
4311.26 718
4311.88 687
4312.50 628
4313.12 724
4313.74 685
4314.36 724
4314.98 766
4315.60 702
4316.22 735
4316.84 728
4317.46 849
4318.08 865
4318.70 704
4319.32 706
4319.94 800
4320.56 802
4321.18 750
4321.80 755
4322.42 863
4323.04 846
4323.66 962
4324.28 927
4324.90 825
4325.52 924
4326.14 992
4326.76 924
4327.38 944
4328.00 928
4328.62 977
4329.24 940
4329.86 910
4330.48 1049
4331.10 1059
4331.72 1085
4332.34 1116
4332.96 1180
4333.58 1282
4334.20 1495
4334.82 1860
4335.45 2044
4336.07 2285
4336.69 2670
4337.31 2992
4337.93 3257
4338.55 3314
4339.17 3157
4339.79 2950
4340.41 3005
4341.04 2675
4341.66 2546
4342.28 2314
4342.90 2147
4343.52 2051
4344.14 2230
4344.76 2551
4345.39 2646
4346.01 2950
4346.63 3152
4347.25 3291
4347.87 3213
4348.50 3468
4349.12 3331
4349.74 3037
4350.36 2705
4350.98 2346
4351.61 1984
4352.23 1691
4352.85 1439
4353.47 1300
4354.09 1342
4354.72 1241
4355.34 1222
4355.96 1177
4356.58 1238
4357.21 1234
4357.83 1119
4358.45 1151
4359.07 1250
4359.70 1152
4360.32 1103
4360.94 1090
4361.56 1079
4362.19 1031
4362.81 1105
4363.43 1138
4364.06 1111
4364.68 962
4365.30 919
4365.93 854
4366.55 809
4367.17 899
4367.80 857
4368.42 921
4369.04 899
4369.67 883
4370.29 852
4370.91 817
4371.54 768
4372.16 725
4372.78 781
4373.41 705
4374.03 733
4374.65 788
4375.28 739
4375.90 830
4376.53 927
4377.15 808
4377.77 827
4378.40 804
4379.02 807
4379.65 820
4380.27 814
4380.89 794
4381.52 780
4382.14 819
4382.77 909
4383.39 816
4384.02 809
4384.64 775
4385.26 769
4385.89 720
4386.51 679
4387.14 712
4387.76 687
4388.39 720
4389.01 718
4389.64 729
4390.26 667
4390.89 716
4391.51 792
4392.14 756
4392.76 679
4393.39 665
4394.01 711
4394.64 768
4395.26 837
4395.89 791
4396.51 730
4397.14 723
4397.76 680
4398.39 682
4399.01 726
4399.64 812
4400.27 902
4400.89 879
4401.52 814
4402.14 824
4402.77 707
4403.39 728
4404.02 744
4404.65 771
4405.27 738
4405.90 777
4406.52 686
4407.15 697
4407.78 671
4408.40 690
4409.03 702
4409.65 772
4410.28 723
4410.91 827
4411.53 719
4412.16 748
4412.79 756
4413.41 718
4414.04 680
4414.67 724
4415.29 710
4415.92 688
4416.55 780
4417.17 774
4417.80 688
4418.43 664
4419.05 639
4419.68 667
4420.31 678
4420.93 659
4421.56 633
4422.19 674
4422.82 736
4423.44 726
4424.07 699
4424.70 714
4425.32 626
4425.95 660
4426.58 641
4427.21 635
4427.83 666
4428.46 542
4429.09 602
4429.72 700
4430.35 720
4430.97 619
4431.60 704
4432.23 772
4432.86 605
4433.48 646
4434.11 747
4434.74 711
4435.37 688
4436.00 809
4436.62 823
4437.25 821
4437.88 762
4438.51 654
4439.14 652
4439.77 734
4440.39 783
4441.02 745
4441.65 638
4442.28 704
4442.91 726
4443.54 743
4444.17 740
4444.79 802
4445.42 822
4446.05 787
4446.68 793
4447.31 838
4447.94 907
4448.57 862
4449.20 908
4449.83 892
4450.46 743
4451.08 816
4451.71 798
4452.34 788
4452.97 837
4453.60 846
4454.23 868
4454.86 874
4455.49 972
4456.12 996
4456.75 1062
4457.38 1029
4458.01 1046
4458.64 924
4459.27 921
4459.90 918
4460.53 781
4461.16 854
4461.79 710
4462.42 668
4463.05 703
4463.68 683
4464.31 677
4464.94 674
4465.57 654
4466.20 658
4466.83 663
4467.46 673
4468.09 643
4468.72 624
4469.35 611
4469.98 602
4470.61 619
4471.24 609
4471.87 691
4472.50 688
4473.13 634
4473.76 640
4474.40 634
4475.03 650
4475.66 604
4476.29 603
4476.92 558
4477.55 531
4478.18 638
4478.81 643
4479.44 645
4480.07 679
4480.71 660
4481.34 630
4481.97 659
4482.60 669
4483.23 711
4483.86 708
4484.49 716
4485.13 685
4485.76 723
4486.39 717
4487.02 625
4487.65 570
4488.28 654
4488.92 690
4489.55 640
4490.18 644
4490.81 683
4491.44 706
4492.08 667
4492.71 643
4493.34 802
4493.97 686
4494.61 623
4495.24 592
4495.87 681
4496.50 800
4497.13 738
4497.77 687
4498.40 899
4499.03 943
4499.67 984
4500.30 967
4500.93 1101
4501.56 1013
4502.20 1115
4502.83 1225
4503.46 1095
4504.09 1099
4504.73 1026
4505.36 959
4505.99 858
4506.63 858
4507.26 847
4507.89 834
4508.53 700
4509.16 765
4509.79 754
4510.43 706
4511.06 694
4511.69 741
4512.33 684
4512.96 782
4513.59 801
4514.23 724
4514.86 705
4515.49 666
4516.13 655
4516.76 693
4517.40 611
4518.03 686
4518.66 659
4519.30 630
4519.93 616
4520.57 604
4521.20 598
4521.83 587
4522.47 610
4523.10 577
4523.74 625
4524.37 609
4525.01 567
4525.64 681
4526.27 610
4526.91 647
4527.54 623
4528.18 613
4528.81 602
4529.45 640
4530.08 759
4530.72 677
4531.35 783
4531.99 733
4532.62 732
4533.26 761
4533.89 734
4534.53 659
4535.16 651
4535.80 769
4536.43 624
4537.07 610
4537.70 625
4538.34 651
4538.97 656
4539.61 720
4540.24 741
4540.88 574
4541.52 592
4542.15 577
4542.79 566
4543.42 598
4544.06 599
4544.69 622
4545.33 568
4545.97 534
4546.60 566
4547.24 584
4547.87 517
4548.51 521
4549.15 569
4549.78 627
4550.42 655
4551.05 572
4551.69 611
4552.33 510
4552.96 497
4553.60 505
4554.24 549
4554.87 562
4555.51 573
4556.15 535
4556.78 623
4557.42 592
4558.06 620
4558.69 604
4559.33 512
4559.97 567
4560.60 567
4561.24 500
4561.88 533
4562.51 624
4563.15 620
4563.79 587
4564.43 568
4565.06 712
4565.70 691
4566.34 648
4566.97 606
4567.61 622
4568.25 589
4568.89 619
4569.52 667
4570.16 566
4570.80 532
4571.44 652
4572.07 711
4572.71 647
4573.35 727
4573.99 622
4574.63 535
4575.26 650
4575.90 648
4576.54 639
4577.18 628
4577.82 665
4578.45 689
4579.09 699
4579.73 680
4580.37 654
4581.01 639
4581.65 673
4582.28 694
4582.92 568
4583.56 589
4584.20 673
4584.84 714
4585.48 733
4586.12 701
4586.75 606
4587.39 650
4588.03 703
4588.67 788
4589.31 889
4589.95 912
4590.59 1129
4591.23 1143
4591.87 1165
4592.50 1303
4593.14 1279
4593.78 1263
4594.42 1203
4595.06 1062
4595.70 964
4596.34 879
4596.98 842
4597.62 688
4598.26 698
4598.90 734
4599.54 749
4600.18 780
4600.82 706
4601.46 727
4602.10 850
4602.74 720
4603.38 784
4604.02 779
4604.66 833
4605.30 778
4605.94 856
4606.58 735
4607.22 696
4607.86 719
4608.50 753
4609.14 719
4609.78 665
4610.42 647
4611.06 656
4611.70 652
4612.34 591
4612.98 735
4613.62 690
4614.26 654
4614.90 731
4615.54 667
4616.18 549
4616.82 660
4617.47 702
4618.11 656
4618.75 659
4619.39 588
4620.03 550
4620.67 630
4621.31 715
4621.95 577
4622.59 662
4623.23 580
4623.88 580
4624.52 544
4625.16 507
4625.80 521
4626.44 629
4627.08 647
4627.72 608
4628.37 546
4629.01 581
4629.65 643
4630.29 612
4630.93 683
4631.58 594
4632.22 673
4632.86 646
4633.50 698
4634.14 763
4634.79 699
4635.43 680
4636.07 664
4636.71 670
4637.35 605
4638.00 534
4638.64 656
4639.28 734
4639.92 655
4640.57 628
4641.21 681
4641.85 652
4642.49 739
4643.14 616
4643.78 590
4644.42 617
4645.06 583
4645.71 626
4646.35 593
4646.99 546
4647.64 505
4648.28 552
4648.92 605
4649.56 576
4650.21 619
4650.85 631
4651.49 674
4652.14 674
4652.78 622
4653.42 597
4654.07 671
4654.71 753
4655.35 648
4656.00 575
4656.64 513
4657.29 550
4657.93 559
4658.57 548
4659.22 520
4659.86 600
4660.50 591
4661.15 574
4661.79 597
4662.44 540
4663.08 565
4663.72 576
4664.37 524
4665.01 567
4665.66 562
4666.30 555
4666.95 491
4667.59 502
4668.23 506
4668.88 532
4669.52 542
4670.17 606
4670.81 535
4671.46 547
4672.10 489
4672.75 567
4673.39 493
4674.04 535
4674.68 518
4675.32 488
4675.97 448
4676.61 588
4677.26 537
4677.90 532
4678.55 536
4679.20 617
4679.84 679
4680.49 676
4681.13 634
4681.78 585
4682.42 607
4683.07 667
4683.71 595
4684.36 550
4685.00 685
4685.65 699
4686.29 638
4686.94 631
4687.59 571
4688.23 589
4688.88 615
4689.52 571
4690.17 567
4690.82 590
4691.46 587
4692.11 520
4692.75 618
4693.40 590
4694.05 608
4694.69 613
4695.34 662
4695.98 784
4696.63 729
4697.28 843
4697.92 878
4698.57 837
4699.22 936
4699.86 973
4700.51 1084
4701.16 1050
4701.80 1021
4702.45 926
4703.10 838
4703.74 880
4704.39 854
4705.04 844
4705.68 766
4706.33 655
4706.98 756
4707.63 777
4708.27 723
4708.92 718
4709.57 821
4710.21 766
4710.86 698
4711.51 689
4712.16 719
4712.80 755
4713.45 753
4714.10 644
4714.75 775
4715.39 734
4716.04 694
4716.69 695
4717.34 657
4717.99 723
4718.63 713
4719.28 658
4719.93 605
4720.58 534
4721.22 677
4721.87 778
4722.52 834
4723.17 706
4723.82 679
4724.47 693
4725.11 683
4725.76 633
4726.41 697
4727.06 759
4727.71 791
4728.36 774
4729.00 717
4729.65 764
4730.30 693
4730.95 724
4731.60 775
4732.25 656
4732.90 670
4733.55 708
4734.19 650
4734.84 674
4735.49 622
4736.14 658
4736.79 687
4737.44 638
4738.09 657
4738.74 615
4739.39 665
4740.04 705
4740.69 623
4741.34 644
4741.99 679
4742.64 687
4743.28 746
4743.93 798
4744.58 649
4745.23 691
4745.88 665
4746.53 709
4747.18 694
4747.83 734
4748.48 670
4749.13 735
4749.78 678
4750.43 671
4751.08 779
4751.73 750
4752.38 688
4753.03 753
4753.68 814
4754.33 761
4754.98 856
4755.63 785
4756.29 702
4756.94 751
4757.59 675
4758.24 707
4758.89 665
4759.54 567
4760.19 534
4760.84 624
4761.49 613
4762.14 633
4762.79 560
4763.44 599
4764.09 606
4764.74 551
4765.40 642
4766.05 687
4766.70 687
4767.35 764
4768.00 732
4768.65 711
4769.30 773
4769.95 739
4770.61 629
4771.26 647
4771.91 607
4772.56 612
4773.21 575
4773.86 589
4774.52 616
4775.17 602
4775.82 535
4776.47 579
4777.12 533
4777.77 580
4778.43 621
4779.08 632
4779.73 674
4780.38 683
4781.04 701
4781.69 691
4782.34 641
4782.99 619
4783.64 567
4784.30 603
4784.95 633
4785.60 620
4786.25 577
4786.91 590
4787.56 522
4788.21 557
4788.86 648
4789.52 616
4790.17 606
4790.82 646
4791.48 535
4792.13 573
4792.78 605
4793.43 592
4794.09 697
4794.74 655
4795.39 612
4796.05 609
4796.70 631
4797.35 640
4798.01 629
4798.66 576
4799.31 617
4799.97 673
4800.62 669
4801.27 604
4801.93 641
4802.58 572
4803.23 622
4803.89 661
4804.54 556
4805.20 599
4805.85 612
4806.50 719
4807.16 709
4807.81 639
4808.47 607
4809.12 718
4809.77 687
4810.43 622
4811.08 622
4811.74 692
4812.39 709
4813.04 674
4813.70 622
4814.35 643
4815.01 642
4815.66 697
4816.32 753
4816.97 644
4817.63 649
4818.28 684
4818.94 710
4819.59 675
4820.24 643
4820.90 763
4821.55 722
4822.21 747
4822.86 805
4823.52 734
4824.17 767
4824.83 787
4825.49 775
4826.14 744
4826.80 730
4827.45 820
4828.11 896
4828.76 858
4829.42 905
4830.07 950
4830.73 959
4831.38 984
4832.04 881
4832.69 847
4833.35 868
4834.01 906
4834.66 962
4835.32 1150
4835.97 1101
4836.63 961
4837.29 1076
4837.94 1092
4838.60 1126
4839.25 1186
4839.91 1214
4840.57 1182
4841.22 1201
4841.88 1118
4842.54 1152
4843.19 1192
4843.85 1217
4844.50 1153
4845.16 1346
4845.82 1410
4846.47 1418
4847.13 1477
4847.79 1633
4848.44 1777
4849.10 1954
4849.76 2152
4850.41 2280
4851.07 2437
4851.73 2427
4852.39 2179
4853.04 2160
4853.70 2050
4854.36 2026
4855.01 1960
4855.67 1914
4856.33 1882
4856.99 1907
4857.64 2150
4858.30 2316
4858.96 2453
4859.62 2617
4860.27 2411
4860.93 2317
4861.59 2201
4862.25 2152
4862.90 2036
4863.56 1887
4864.22 1939
4864.88 1871
4865.53 1877
4866.19 1994
4866.85 2026
4867.51 2010
4868.17 1939
4868.83 1878
4869.48 1861
4870.14 1776
4870.80 1775
4871.46 1685
4872.12 1551
4872.77 1590
4873.43 1626
4874.09 1569
4874.75 1443
4875.41 1493
4876.07 1475
4876.73 1622
4877.38 1698
4878.04 1718
4878.70 1805
4879.36 1739
4880.02 1765
4880.68 1600
4881.34 1661
4882.00 1518
4882.66 1453
4883.31 1284
4883.97 1259
4884.63 1209
4885.29 1223
4885.95 1258
4886.61 1223
4887.27 1237
4887.93 1260
4888.59 1272
4889.25 1234
4889.91 1385
4890.57 1261
4891.23 1384
4891.89 1332
4892.55 1461
4893.21 1304
4893.87 1371
4894.53 1355
4895.19 1069
4895.85 1113
4896.51 1118
4897.17 1051
4897.83 1128
4898.49 1068
4899.15 1005
4899.81 1047
4900.47 1145
4901.13 1113
4901.79 1021
4902.45 892
4903.11 838
4903.77 1011
4904.43 989
4905.09 934
4905.75 950
4906.41 907
4907.07 896
4907.73 845
4908.39 881
4909.05 795
4909.72 817
4910.38 801
4911.04 768
4911.70 848
4912.36 812
4913.02 829
4913.68 765
4914.34 764
4915.00 842
4915.67 760
4916.33 811
4916.99 782
4917.65 741
4918.31 720
4918.97 730
4919.63 734
4920.30 736
4920.96 682
4921.62 802
4922.28 773
4922.94 645
4923.60 703
4924.27 800
4924.93 781
4925.59 779
4926.25 801
4926.91 665
4927.58 722
4928.24 733
4928.90 677
4929.56 747
4930.22 829
4930.89 745
4931.55 734
4932.21 646
4932.87 698
4933.54 745
4934.20 721
4934.86 782
4935.52 769
4936.19 737
4936.85 710
4937.51 684
4938.18 625
4938.84 688
4939.50 808
4940.16 707
4940.83 637
4941.49 565
4942.15 730
4942.82 598
4943.48 576
4944.14 560
4944.81 607
4945.47 639
4946.13 706
4946.80 731
4947.46 695
4948.12 613
4948.79 606
4949.45 673
4950.11 632
4950.78 627
4951.44 635
4952.10 642
4952.77 647
4953.43 601
4954.10 659
4954.76 658
4955.42 638
4956.09 620
4956.75 634
4957.42 667
4958.08 680
4958.74 676
4959.41 638
4960.07 702
4960.74 737
4961.40 794
4962.07 805
4962.73 757
4963.39 840
4964.06 933
4964.72 956
4965.39 998
4966.05 915
4966.72 940
4967.38 915
4968.05 868
4968.71 784
4969.38 680
4970.04 662
4970.71 661
4971.37 672
4972.04 666
4972.70 680
4973.37 746
4974.03 745
4974.70 771
4975.36 727
4976.03 730
4976.69 733
4977.36 758
4978.02 820
4978.69 836
4979.36 820
4980.02 786
4980.69 818
4981.35 761
4982.02 639
4982.68 669
4983.35 633
4984.02 672
4984.68 627
4985.35 676
4986.01 676
4986.68 685
4987.35 704
4988.01 710
4988.68 725
4989.34 687
4990.01 712
4990.68 749
4991.34 722
4992.01 679
4992.68 723
4993.34 793
4994.01 755
4994.68 683
4995.34 639
4996.01 664
4996.68 656
4997.34 594
4998.01 550
4998.68 585
4999.34 551
5000.01 510
5000.68 502
5001.34 545
5002.01 589
5002.68 538
5003.35 528
5004.01 594
5004.68 517
5005.35 551
5006.01 518
5006.68 548
5007.35 605
5008.02 510
5008.68 533
5009.35 619
5010.02 580
5010.69 558
5011.36 512
5012.02 540
5012.69 585
5013.36 611
5014.03 576
5014.69 615
5015.36 628
5016.03 609
5016.70 585
5017.37 634
5018.03 610
5018.70 525
5019.37 584
5020.04 630
5020.71 659
5021.38 648
5022.04 651
5022.71 696
5023.38 593
5024.05 615
5024.72 616
5025.39 579
5026.06 614
5026.72 636
5027.39 636
5028.06 598
5028.73 525
5029.40 621
5030.07 497
5030.74 613
5031.41 664
5032.08 590
5032.75 597
5033.41 575
5034.08 573
5034.75 577
5035.42 599
5036.09 687
5036.76 614
5037.43 593
5038.10 587
5038.77 561
5039.44 565
5040.11 564
5040.78 618
5041.45 593
5042.12 612
5042.79 480
5043.46 539
5044.13 543
5044.80 474
5045.47 526
5046.14 642
5046.81 532
5047.48 538
5048.15 553
5048.82 549
5049.49 547
5050.16 552
5050.83 529
5051.50 517
5052.17 500
5052.84 602
5053.51 562
5054.18 479
5054.85 458
5055.52 497
5056.19 507
5056.86 473
5057.53 533
5058.21 542
5058.88 487
5059.55 535
5060.22 552
5060.89 575
5061.56 546
5062.23 595
5062.90 522
5063.57 487
5064.24 652
5064.92 562
5065.59 594
5066.26 545
5066.93 513
5067.60 589
5068.27 471
5068.94 425
5069.62 510
5070.29 560
5070.96 589
5071.63 533
5072.30 512
5072.97 541
5073.65 532
5074.32 576
5074.99 571
5075.66 525
5076.33 561
5077.01 629
5077.68 676
5078.35 718
5079.02 774
5079.70 754
5080.37 748
5081.04 712
5081.71 653
5082.38 701
5083.06 627
5083.73 512
5084.40 539
5085.07 522
5085.75 500
5086.42 540
5087.09 611
5087.77 713
5088.44 696
5089.11 634
5089.78 627
5090.46 610
5091.13 715
5091.80 677
5092.48 727
5093.15 753
5093.82 662
5094.50 721
5095.17 659
5095.84 673
5096.52 698
5097.19 617
5097.86 641
5098.54 578
5099.21 567
5099.88 605
5100.56 620
5101.23 524
5101.90 559
5102.58 601
5103.25 649
5103.93 627
5104.60 576
5105.27 622
5105.95 663
5106.62 648
5107.30 609
5107.97 599
5108.64 540
5109.32 591
5109.99 546
5110.67 577
5111.34 562
5112.02 498
5112.69 518
5113.36 578
5114.04 547
5114.71 511
5115.39 466
5116.06 588
5116.74 621
5117.41 616
5118.09 595
5118.76 592
5119.44 635
5120.11 609
5120.79 623
5121.46 571
5122.14 651
5122.81 630
5123.49 568
5124.16 641
5124.84 601
5125.51 493
5126.19 548
5126.86 563
5127.54 590
5128.21 527
5128.89 520
5129.57 538
5130.24 630
5130.92 566
5131.59 595
5132.27 599
5132.94 621
5133.62 725
5134.30 704
5134.97 591
5135.65 546
5136.32 598
5137.00 527
5137.68 519
5138.35 588
5139.03 607
5139.70 624
5140.38 574
5141.06 539
5141.73 550
5142.41 545
5143.09 551
5143.76 564
5144.44 537
5145.12 519
5145.79 539
5146.47 571
5147.15 466
5147.82 544
5148.50 555
5149.18 591
5149.85 492
5150.53 464
5151.21 438
5151.88 504
5152.56 522
5153.24 490
5153.92 525
5154.59 479
5155.27 619
5155.95 585
5156.62 515
5157.30 440
5157.98 477
5158.66 448
5159.33 550
5160.01 498
5160.69 534
5161.37 443
5162.04 525
5162.72 520
5163.40 498
5164.08 488
5164.76 539
5165.43 557
5166.11 567
5166.79 573
5167.47 589
5168.15 583
5168.82 559
5169.50 568
5170.18 525
5170.86 529
5171.54 460
5172.22 496
5172.89 513
5173.57 547
5174.25 538
5174.93 508
5175.61 498
5176.29 510
5176.97 509
5177.64 488
5178.32 503
5179.00 602
5179.68 641
5180.36 585
5181.04 602
5181.72 576
5182.40 569
5183.08 609
5183.75 520
5184.43 475
5185.11 483
5185.79 531
5186.47 539
5187.15 508
5187.83 523
5188.51 548
5189.19 513
5189.87 528
5190.55 476
5191.23 514
5191.91 494
5192.59 491
5193.27 469
5193.95 489
5194.63 471
5195.31 547
5195.99 577
5196.67 537
5197.35 504
5198.03 516
5198.71 500
5199.39 491
5200.07 517
5200.75 457
5201.43 571
5202.11 551
5202.79 577
5203.47 515
5204.15 481
5204.83 494
5205.51 532
5206.19 536
5206.87 593
5207.55 595
5208.23 569
5208.91 615
5209.59 559
5210.27 633
5210.96 669
5211.64 608
5212.32 615
5213.00 634
5213.68 628
5214.36 626
5215.04 576
5215.72 523
5216.40 564
5217.09 541
5217.77 646
5218.45 634
5219.13 634
5219.81 596
5220.49 650
5221.17 665
5221.86 633
5222.54 531
5223.22 624
5223.90 684
5224.58 658
5225.27 641
5225.95 667
5226.63 550
5227.31 592
5227.99 571
5228.67 529
5229.36 599
5230.04 631
5230.72 534
5231.40 569
5232.09 573
5232.77 525
5233.45 560
5234.13 538
5234.82 614
5235.50 626
5236.18 622
5236.86 629
5237.55 710
5238.23 649
5238.91 697
5239.59 723
5240.28 678
5240.96 714
5241.64 745
5242.33 705
5243.01 591
5243.69 560
5244.37 593
5245.06 654
5245.74 630
5246.42 599
5247.11 589
5247.79 632
5248.47 546
5249.16 576
5249.84 637
5250.52 615
5251.21 824
5251.89 734
5252.58 803
5253.26 716
5253.94 683
5254.63 653
5255.31 632
5255.99 609
5256.68 568
5257.36 573
5258.05 505
5258.73 499
5259.41 553
5260.10 566
5260.78 667
5261.47 718
5262.15 620
5262.84 651
5263.52 566
5264.20 630
5264.89 647
5265.57 614
5266.26 662
5266.94 692
5267.63 582
5268.31 615
5269.00 560
5269.68 538
5270.37 590
5271.05 579
5271.73 588
5272.42 529
5273.10 569
5273.79 630
5274.47 605
5275.16 548
5275.85 563
5276.53 483
5277.22 558
5277.90 614
5278.59 550
5279.27 590
5279.96 622
5280.64 581
5281.33 603
5282.01 627
5282.70 585
5283.38 688
5284.07 653
5284.76 557
5285.44 614
5286.13 544
5286.81 539
5287.50 521
5288.19 553
5288.87 553
5289.56 524
5290.24 563
5290.93 520
5291.62 550
5292.30 562
5292.99 580
5293.67 523
5294.36 555
5295.05 572
5295.73 548
5296.42 527
5297.11 541
5297.79 590
5298.48 638
5299.17 567
5299.85 556
5300.54 577
5301.23 577
5301.91 621
5302.60 677
5303.29 626
5303.97 627
5304.66 608
5305.35 613
5306.04 570
5306.72 594
5307.41 576
5308.10 639
5308.78 585
5309.47 619
5310.16 690
5310.85 729
5311.53 732
5312.22 753
5312.91 764
5313.60 785
5314.28 740
5314.97 607
5315.66 537
5316.35 580
5317.04 647
5317.72 679
5318.41 734
5319.10 750
5319.79 681
5320.48 718
5321.16 834
5321.85 788
5322.54 712
5323.23 716
5323.92 766
5324.60 724
5325.29 646
5325.98 605
5326.67 602
5327.36 599
5328.05 625
5328.74 561
5329.42 579
5330.11 565
5330.80 495
5331.49 561
5332.18 532
5332.87 581
5333.56 548
5334.25 600
5334.93 592
5335.62 564
5336.31 586
5337.00 572
5337.69 564
5338.38 571
5339.07 508
5339.76 600
5340.45 598
5341.14 525
5341.83 572
5342.52 544
5343.21 546
5343.90 560
5344.58 540
5345.27 541
5345.96 537
5346.65 589
5347.34 553
5348.03 573
5348.72 597
5349.41 637
5350.10 691
5350.79 623
5351.48 652
5352.17 628
5352.86 607
5353.55 594
5354.24 552
5354.93 595
5355.62 603
5356.31 551
5357.01 526
5357.70 585
5358.39 541
5359.08 508
5359.77 550
5360.46 589
5361.15 599
5361.84 532
5362.53 476
5363.22 502
5363.91 470
5364.60 489
5365.29 490
5365.98 510
5366.68 532
5367.37 549
5368.06 548
5368.75 520
5369.44 546
5370.13 486
5370.82 457
5371.51 513
5372.21 518
5372.90 598
5373.59 464
5374.28 506
5374.97 540
5375.66 508
5376.35 491
5377.05 490
5377.74 421
5378.43 471
5379.12 495
5379.81 452
5380.51 440
5381.20 425
5381.89 469
5382.58 456
5383.27 441
5383.97 494
5384.66 496
5385.35 398
5386.04 408
5386.73 475
5387.43 504
5388.12 455
5388.81 496
5389.50 519
5390.20 493
5390.89 543
5391.58 570
5392.28 572
5392.97 594
5393.66 494
5394.35 455
5395.05 503
5395.74 472
5396.43 488
5397.13 516
5397.82 513
5398.51 529
5399.20 501
5399.90 529
5400.59 478
5401.28 501
5401.98 498
5402.67 434
5403.36 518
5404.06 565
5404.75 496
5405.44 435
5406.14 444
5406.83 533
5407.53 552
5408.22 621
5408.91 605
5409.61 554
5410.30 583
5410.99 554
5411.69 550
5412.38 500
5413.08 483
5413.77 579
5414.46 495
5415.16 460
5415.85 469
5416.55 538
5417.24 552
5417.94 490
5418.63 549
5419.32 545
5420.02 496
5420.71 444
5421.41 517
5422.10 537
5422.80 547
5423.49 561
5424.19 505
5424.88 550
5425.58 536
5426.27 533
5426.97 527
5427.66 541
5428.36 478
5429.05 545
5429.75 538
5430.44 530
5431.14 476
5431.83 575
5432.53 508
5433.22 569
5433.92 610
5434.61 566
5435.31 576
5436.00 611
5436.70 576
5437.40 624
5438.09 605
5438.79 606
5439.48 620
5440.18 637
5440.87 626
5441.57 587
5442.27 632
5442.96 592
5443.66 642
5444.35 676
5445.05 611
5445.75 636
5446.44 724
5447.14 707
5447.83 723
5448.53 722
5449.23 740
5449.92 767
5450.62 774
5451.32 759
5452.01 729
5452.71 628
5453.41 690
5454.10 659
5454.80 607
5455.50 669
5456.19 669
5456.89 633
5457.59 572
5458.28 611
5458.98 679
5459.68 683
5460.37 698
5461.07 673
5461.77 725
5462.47 642
5463.16 682
5463.86 687
5464.56 661
5465.25 663
5465.95 653
5466.65 787
5467.35 750
5468.04 710
5468.74 717
5469.44 738
5470.14 705
5470.84 707
5471.53 724
5472.23 838
5472.93 853
5473.63 786
5474.32 803
5475.02 804
5475.72 909
5476.42 918
5477.12 1072
5477.82 1114
5478.51 1267
5479.21 1400
5479.91 1439
5480.61 1523
5481.31 1591
5482.01 1698
5482.70 1558
5483.40 1470
5484.10 1429
5484.80 1206
5485.50 1106
5486.20 1007
5486.90 959
5487.59 1017
5488.29 949
5488.99 960
5489.69 884
5490.39 913
5491.09 934
5491.79 978
5492.49 1064
5493.19 1011
5493.89 1095
5494.58 1174
5495.28 1102
5495.98 1208
5496.68 1241
5497.38 1407
5498.08 1539
5498.78 1704
5499.48 1956
5500.18 2433
5500.88 2681
5501.58 2748
5502.28 2833
5502.98 2774
5503.68 2496
5504.38 2043
5505.08 1811
5505.78 1558
5506.48 1248
5507.18 1161
5507.88 1140
5508.58 987
5509.28 1005
5509.98 988
5510.68 926
5511.38 905
5512.08 940
5512.78 1003
5513.48 966
5514.18 885
5514.88 916
5515.58 979
5516.28 956
5516.98 973
5517.68 826
5518.39 740
5519.09 759
5519.79 865
5520.49 773
5521.19 734
5521.89 809
5522.59 799
5523.29 740
5523.99 745
5524.69 702
5525.40 700
5526.10 746
5526.80 745
5527.50 785
5528.20 857
5528.90 796
5529.60 794
5530.31 765
5531.01 794
5531.71 846
5532.41 873
5533.11 798
5533.81 795
5534.52 701
5535.22 671
5535.92 626
5536.62 710
5537.32 691
5538.02 625
5538.73 606
5539.43 613
5540.13 696
5540.83 609
5541.54 607
5542.24 649
5542.94 613
5543.64 641
5544.34 569
5545.05 573
5545.75 596
5546.45 562
5547.15 606
5547.86 605
5548.56 603
5549.26 526
5549.97 556
5550.67 624
5551.37 613
5552.07 593
5552.78 619
5553.48 633
5554.18 609
5554.89 620
5555.59 627
5556.29 591
5557.00 672
5557.70 625
5558.40 619
5559.11 550
5559.81 566
5560.51 608
5561.22 635
5561.92 679
5562.62 672
5563.33 619
5564.03 619
5564.73 646
5565.44 658
5566.14 609
5566.85 584
5567.55 561
5568.25 563
5568.96 572
5569.66 577
5570.37 629
5571.07 623
5571.77 615
5572.48 579
5573.18 530
5573.89 598
5574.59 567
5575.29 547
5576.00 575
5576.70 621
5577.41 566
5578.11 515
5578.82 594
5579.52 576
5580.23 597
5580.93 585
5581.64 562
5582.34 557
5583.05 522
5583.75 480
5584.46 478
5585.16 512
5585.87 514
5586.57 556
5587.28 574
5587.98 603
5588.69 583
5589.39 618
5590.10 641
5590.80 598
5591.51 498
5592.21 514
5592.92 511
5593.62 583
5594.33 638
5595.04 606
5595.74 566
5596.45 594
5597.15 520
5597.86 572
5598.56 497
5599.27 586
5599.98 565
5600.68 558
5601.39 650
5602.09 645
5602.80 527
5603.51 565
5604.21 543
5604.92 590
5605.62 568
5606.33 629
5607.04 479
5607.74 536
5608.45 562
5609.16 548
5609.86 488
5610.57 460
5611.28 548
5611.98 513
5612.69 542
5613.40 543
5614.10 563
5614.81 492
5615.52 547
5616.22 525
5616.93 556
5617.64 593
5618.35 580
5619.05 551
5619.76 580
5620.47 511
5621.17 546
5621.88 551
5622.59 526
5623.30 475
5624.00 484
5624.71 556
5625.42 565
5626.13 574
5626.83 565
5627.54 672
5628.25 651
5628.96 596
5629.67 585
5630.37 598
5631.08 647
5631.79 587
5632.50 573
5633.21 506
5633.91 555
5634.62 580
5635.33 550
5636.04 551
5636.75 621
5637.45 687
5638.16 632
5638.87 579
5639.58 594
5640.29 626
5641.00 617
5641.70 633
5642.41 536
5643.12 637
5643.83 617
5644.54 601
5645.25 524
5645.96 555
5646.67 515
5647.38 566
5648.08 549
5648.79 577
5649.50 552
5650.21 563
5650.92 597
5651.63 552
5652.34 542
5653.05 655
5653.76 655
5654.47 594
5655.18 668
5655.89 711
5656.60 794
5657.30 878
5658.01 896
5658.72 929
5659.43 801
5660.14 888
5660.85 861
5661.56 805
5662.27 736
5662.98 726
5663.69 715
5664.40 649
5665.11 576
5665.82 559
5666.53 535
5667.24 619
5667.95 542
5668.66 533
5669.37 556
5670.08 592
5670.79 595
5671.50 563
5672.22 565
5672.93 587
5673.64 516
5674.35 590
5675.06 583
5675.77 541
5676.48 519
5677.19 614
5677.90 574
5678.61 463
5679.32 528
5680.03 586
5680.74 543
5681.46 543
5682.17 532
5682.88 465
5683.59 523
5684.30 528
5685.01 512
5685.72 582
5686.43 537
5687.15 577
5687.86 580
5688.57 605
5689.28 524
5689.99 580
5690.70 563
5691.42 530
5692.13 453
5692.84 480
5693.55 547
5694.26 527
5694.97 558
5695.69 576
5696.40 554
5697.11 556
5697.82 459
5698.53 508
5699.25 525
5699.96 482
5700.67 517
5701.38 490
5702.10 513
5702.81 456
5703.52 485
5704.23 467
5704.95 565
5705.66 422
5706.37 451
5707.08 464
5707.80 463
5708.51 435
5709.22 412
5709.93 454
5710.65 455
5711.36 501
5712.07 442
5712.79 567
5713.50 513
5714.21 456
5714.93 501
5715.64 547
5716.35 487
5717.07 531
5717.78 516
5718.49 454
5719.21 411
5719.92 399
5720.63 450
5721.35 500
5722.06 498
5722.77 534
5723.49 488
5724.20 450
5724.92 491
5725.63 522
5726.34 576
5727.06 534
5727.77 562
5728.48 592
5729.20 633
5729.91 521
5730.63 514
5731.34 483
5732.06 507
5732.77 565
5733.48 487
5734.20 490
5734.91 537
5735.63 516
5736.34 458
5737.06 474
5737.77 490
5738.49 461
5739.20 448
5739.91 509
5740.63 466
5741.34 456
5742.06 495
5742.77 452
5743.49 495
5744.20 400
5744.92 457
5745.63 513
5746.35 456
5747.06 439
5747.78 525
5748.49 467
5749.21 449
5749.93 466
5750.64 500
5751.36 391
5752.07 424
5752.79 465
5753.50 467
5754.22 513
5754.93 475
5755.65 451
5756.37 424
5757.08 443
5757.80 433
5758.51 454
5759.23 508
5759.95 439
5760.66 454
5761.38 417
5762.09 452
5762.81 476
5763.53 466
5764.24 441
5764.96 422
5765.67 432
5766.39 501
5767.11 495
5767.82 485
5768.54 466
5769.26 458
5769.97 474
5770.69 458
5771.41 524
5772.12 575
5772.84 529
5773.56 487
5774.27 529
5774.99 520
5775.71 540
5776.42 534
5777.14 437
5777.86 439
5778.58 465
5779.29 449
5780.01 487
5780.73 486
5781.45 481
5782.16 501
5782.88 472
5783.60 493
5784.31 520
5785.03 417
5785.75 460
5786.47 579
5787.19 495
5787.90 479
5788.62 442
5789.34 448
5790.06 508
5790.77 538
5791.49 510
5792.21 527
5792.93 493
5793.65 585
5794.36 559
5795.08 511
5795.80 515
5796.52 508
5797.24 552
5797.96 537
5798.67 585
5799.39 717
5800.11 715
5800.83 808
5801.55 865
5802.27 976
5802.99 1032
5803.70 1038
5804.42 994
5805.14 970
5805.86 944
5806.58 815
5807.30 642
5808.02 532
5808.74 585
5809.46 578
5810.17 589
5810.89 627
5811.61 612
5812.33 588
5813.05 578
5813.77 611
5814.49 580
5815.21 660
5815.93 623
5816.65 626
5817.37 641
5818.09 628
5818.81 633
5819.53 674
5820.25 622
5820.97 651
5821.69 588
5822.41 723
5823.13 684
5823.85 609
5824.57 600
5825.29 603
5826.01 661
5826.73 615
5827.45 538
5828.17 585
5828.89 556
5829.61 556
5830.33 563
5831.05 559
5831.77 600
5832.49 531
5833.21 548
5833.93 495
5834.65 516
5835.37 558
5836.09 625
5836.81 596
5837.53 516
5838.25 531
5838.97 545
5839.70 524
5840.42 522
5841.14 540
5841.86 530
5842.58 544
5843.30 543
5844.02 502
5844.74 532
5845.46 546
5846.19 598
5846.91 582
5847.63 546
5848.35 636
5849.07 627
5849.79 617
5850.51 530
5851.24 544
5851.96 517
5852.68 512
5853.40 544
5854.12 536
5854.85 603
5855.57 542
5856.29 536
5857.01 519
5857.73 524
5858.46 573
5859.18 605
5859.90 524
5860.62 508
5861.34 490
5862.07 512
5862.79 547
5863.51 566
5864.23 502
5864.96 569
5865.68 562
5866.40 600
5867.12 562
5867.85 594
5868.57 591
5869.29 602
5870.01 601
5870.74 597
5871.46 723
5872.18 776
5872.91 664
5873.63 530
5874.35 558
5875.08 602
5875.80 586
5876.52 556
5877.25 583
5877.97 541
5878.69 533
5879.42 563
5880.14 548
5880.86 567
5881.59 538
5882.31 577
5883.03 649
5883.76 641
5884.48 588
5885.20 523
5885.93 598
5886.65 620
5887.38 643
5888.10 657
5888.82 632
5889.55 551
5890.27 496
5891.00 602
5891.72 559
5892.44 526
5893.17 530
5893.89 620
5894.62 515
5895.34 556
5896.07 601
5896.79 544
5897.51 554
5898.24 567
5898.96 596
5899.69 575
5900.41 527
5901.14 560
5901.86 588
5902.59 676
5903.31 619
5904.04 612
5904.76 664
5905.49 673
5906.21 574
5906.94 611
5907.66 694
5908.39 587
5909.11 576
5909.84 647
5910.56 563
5911.29 563
5912.01 542
5912.74 555
5913.46 555
5914.19 631
5914.92 600
5915.64 636
5916.37 637
5917.09 599
5917.82 633
5918.54 566
5919.27 622
5920.00 752
5920.72 665
5921.45 586
5922.17 672
5922.90 729
5923.63 727
5924.35 644
5925.08 657
5925.80 687
5926.53 683
5927.26 682
5927.98 715
5928.71 746
5929.44 737
5930.16 675
5930.89 736
5931.62 676
5932.34 773
5933.07 805
5933.80 753
5934.52 819
5935.25 756
5935.98 685
5936.70 822
5937.43 856
5938.16 885
5938.88 823
5939.61 902
5940.34 917
5941.07 911
5941.79 950
5942.52 985
5943.25 906
5943.97 997
5944.70 1128
5945.43 998
5946.16 1069
5946.88 1086
5947.61 1166
5948.34 1168
5949.07 1243
5949.80 1264
5950.52 1487
5951.25 1499
5951.98 1638
5952.71 1674
5953.43 1675
5954.16 1707
5954.89 1681
5955.62 1528
5956.35 1518
5957.07 1546
5957.80 1473
5958.53 1491
5959.26 1518
5959.99 1559
5960.72 1673
5961.44 1629
5962.17 1685
5962.90 1652
5963.63 1882
5964.36 2118
5965.09 2348
5965.82 2597
5966.54 2845
5967.27 3106
5968.00 3140
5968.73 3224
5969.46 3137
5970.19 2932
5970.92 2463
5971.65 2316
5972.38 2167
5973.11 2156
5973.83 2025
5974.56 2006
5975.29 2058
5976.02 1800
5976.75 1842
5977.48 1896
5978.21 1999
5978.94 2086
5979.67 2046
5980.40 2048
5981.13 2168
5981.86 2379
5982.59 2352
5983.32 2346
5984.05 2346
5984.78 2372
5985.51 2259
5986.24 2377
5986.97 2365
5987.70 2296
5988.43 2334
5989.16 2265
5989.89 2169
5990.62 2168
5991.35 2261
5992.08 2330
5992.81 2307
5993.54 2200
5994.27 2315
5995.00 2435
5995.73 2298
5996.46 2479
5997.19 2409
5997.92 2543
5998.65 2631
5999.38 2739
6000.11 2686
6000.85 2658
6001.58 2582
6002.31 2662
6003.04 2529
6003.77 2504
6004.50 2548
6005.23 2392
6005.96 2383
6006.69 2412
6007.43 2657
6008.16 2922
6008.89 3199
6009.62 3784
6010.35 4508
6011.08 5592
6011.81 6609
6012.54 7846
6013.28 8975
6014.01 10091
6014.74 10925
6015.47 11230
6016.20 10861
6016.94 10215
6017.67 9192
6018.40 7867
6019.13 6650
6019.86 5649
6020.59 4707
6021.33 3785
6022.06 3271
6022.79 2684
6023.52 2388
6024.26 2135
6024.99 1971
6025.72 1981
6026.45 2020
6027.19 1896
6027.92 1793
6028.65 1736
6029.38 1812
6030.12 1721
6030.85 1781
6031.58 1792
6032.31 1670
6033.05 1648
6033.78 1527
6034.51 1637
6035.25 1673
6035.98 1572
6036.71 1599
6037.44 1582
6038.18 1642
6038.91 1622
6039.64 1772
6040.38 1737
6041.11 1740
6041.84 1791
6042.58 2003
6043.31 1963
6044.04 1769
6044.78 1840
6045.51 2079
6046.24 2196
6046.98 2053
6047.71 2103
6048.45 2192
6049.18 2332
6049.91 2569
6050.65 2799
6051.38 3189
6052.11 3575
6052.85 3883
6053.58 4188
6054.32 4079
6055.05 3981
6055.79 3894
6056.52 3476
6057.25 2966
6057.99 2628
6058.72 2390
6059.46 2138
6060.19 2048
6060.93 1988
6061.66 1936
6062.39 1876
6063.13 1907
6063.86 1882
6064.60 1700
6065.33 1738
6066.07 1767
6066.80 1778
6067.54 1883
6068.27 1785
6069.01 1729
6069.74 1643
6070.48 1622
6071.21 1551
6071.95 1544
6072.68 1592
6073.42 1576
6074.15 1495
6074.89 1520
6075.62 1517
6076.36 1439
6077.10 1423
6077.83 1522
6078.57 1474
6079.30 1445
6080.04 1407
6080.77 1424
6081.51 1432
6082.25 1335
6082.98 1337
6083.72 1335
6084.45 1365
6085.19 1214
6085.93 1234
6086.66 1249
6087.40 1259
6088.13 1180
6088.87 1139
6089.61 1169
6090.34 1196
6091.08 1212
6091.81 1255
6092.55 1161
6093.29 1227
6094.02 1256
6094.76 1235
6095.50 1089
6096.23 1076
6096.97 1054
6097.71 1085
6098.44 1081
6099.18 1002
6099.92 1049
6100.65 1047
6101.39 988
6102.13 1034
6102.87 1060
6103.60 1060
6104.34 1137
6105.08 939
6105.81 973
6106.55 956
6107.29 1056
6108.03 1047
6108.76 1035
6109.50 1025
6110.24 999
6110.98 1045
6111.71 1137
6112.45 1066
6113.19 1055
6113.93 1072
6114.66 1081
6115.40 1197
6116.14 1211
6116.88 1133
6117.62 1016
6118.35 1081
6119.09 1163
6119.83 1039
6120.57 1016
6121.31 914
6122.04 970
6122.78 1010
6123.52 968
6124.26 1105
6125.00 1048
6125.74 1080
6126.47 1050
6127.21 1074
6127.95 1159
6128.69 1090
6129.43 1041
6130.17 1014
6130.91 1066
6131.64 1063
6132.38 999
6133.12 1090
6133.86 1142
6134.60 1095
6135.34 1065
6136.08 1118
6136.82 1040
6137.56 1163
6138.30 1086
6139.04 1045
6139.77 1158
6140.51 1209
6141.25 1061
6141.99 1143
6142.73 1097
6143.47 1072
6144.21 1109
6144.95 1121
6145.69 1089
6146.43 1090
6147.17 1030
6147.91 1055
6148.65 1085
6149.39 1083
6150.13 1037
6150.87 1160
6151.61 1064
6152.35 1049
6153.09 1153
6153.83 1159
6154.57 1088
6155.31 1206
6156.05 1248
6156.79 1181
6157.53 1127
6158.27 1166
6159.01 1157
6159.75 1101
6160.49 1223
6161.23 1213
6161.97 1279
6162.71 1468
6163.45 1435
6164.20 1492
6164.94 1577
6165.68 1766
6166.42 1817
6167.16 1915
6167.90 2010
6168.64 2015
6169.38 1879
6170.12 1919
6170.86 1883
6171.61 1868
6172.35 1907
6173.09 1838
6173.83 1652
6174.57 1558
6175.31 1619
6176.05 1479
6176.79 1615
6177.54 1681
6178.28 1580
6179.02 1565
6179.76 1657
6180.50 1666
6181.24 1676
6181.99 1769
6182.73 1784
6183.47 1831
6184.21 1818
6184.95 1727
6185.70 1791
6186.44 1731
6187.18 1740
6187.92 1784
6188.66 1894
6189.41 1964
6190.15 2024
6190.89 1927
6191.63 2079
6192.38 2315
6193.12 2395
6193.86 2505
6194.60 2520
6195.35 2373
6196.09 2454
6196.83 2451
6197.57 2417
6198.32 2430
6199.06 2405
6199.80 2276
6200.55 2352
6201.29 2325
6202.03 2440
6202.78 2439
6203.52 2832
6204.26 3213
6205.00 4057
6205.75 5109
6206.49 6506
6207.23 8750
6207.98 10791
6208.72 12763
6209.46 14741
6210.21 16106
6210.95 16267
6211.70 15999
6212.44 14692
6213.18 12515
6213.93 10636
6214.67 8697
6215.41 7125
6216.16 5620
6216.90 4512
6217.65 3622
6218.39 3174
6219.13 2732
6219.88 2464
6220.62 2284
6221.37 2204
6222.11 2130
6222.85 2172
6223.60 1971
6224.34 2059
6225.09 1921
6225.83 1876
6226.58 1864
6227.32 1810
6228.07 1638
6228.81 1538
6229.56 1449
6230.30 1397
6231.04 1257
6231.79 1364
6232.53 1348
6233.28 1327
6234.02 1485
6234.77 1467
6235.51 1446
6236.26 1498
6237.00 1615
6237.75 1757
6238.49 2057
6239.24 2155
6239.99 2210
6240.73 2405
6241.48 2394
6242.22 2351
6242.97 2151
6243.71 1961
6244.46 1777
6245.20 1814
6245.95 1733
6246.70 1820
6247.44 1880
6248.19 2003
6248.93 1996
6249.68 1981
6250.42 1919
6251.17 1832
6251.92 1839
6252.66 1754
6253.41 1692
6254.15 1618
6254.90 1503
6255.65 1540
6256.39 1460
6257.14 1358
6257.89 1404
6258.63 1434
6259.38 1420
6260.13 1393
6260.87 1372
6261.62 1286
6262.37 1308
6263.11 1316
6263.86 1339
6264.61 1255
6265.35 1244
6266.10 1239
6266.85 1272
6267.59 1230
6268.34 1241
6269.09 1350
6269.83 1291
6270.58 1418
6271.33 1367
6272.08 1359
6272.82 1400
6273.57 1267
6274.32 1302
6275.06 1471
6275.81 1327
6276.56 1377
6277.31 1515
6278.05 1505
6278.80 1508
6279.55 1410
6280.30 1455
6281.05 1608
6281.79 1420
6282.54 1350
6283.29 1291
6284.04 1209
6284.78 1319
6285.53 1222
6286.28 1153
6287.03 1055
6287.78 1089
6288.53 1082
6289.27 1115
6290.02 1087
6290.77 1094
6291.52 1102
6292.27 920
6293.02 953
6293.76 997
6294.51 959
6295.26 880
6296.01 931
6296.76 930
6297.51 917
6298.26 974
6299.00 895
6299.75 873
6300.50 914
6301.25 954
6302.00 864
6302.75 846
6303.50 887
6304.25 877
6305.00 832
6305.75 872
6306.50 879
6307.24 855
6307.99 873
6308.74 959
6309.49 935
6310.24 988
6310.99 1057
6311.74 1025
6312.49 1006
6313.24 988
6313.99 1069
6314.74 1009
6315.49 959
6316.24 925
6316.99 994
6317.74 930
6318.49 828
6319.24 859
6319.99 891
6320.74 879
6321.49 839
6322.24 828
6322.99 708
6323.74 768
6324.49 733
6325.24 728
6325.99 831
6326.74 776
6327.49 755
6328.24 735
6328.99 724
6329.74 802
6330.50 810
6331.25 759
6332.00 762
6332.75 766
6333.50 746
6334.25 735
6335.00 769
6335.75 753
6336.50 734
6337.25 774
6338.00 704
6338.76 720
6339.51 758
6340.26 741
6341.01 749
6341.76 783
6342.51 784
6343.26 740
6344.02 743
6344.77 731
6345.52 711
6346.27 745
6347.02 699
6347.77 848
6348.53 811
6349.28 832
6350.03 833
6350.78 868
6351.53 967
6352.29 995
6353.04 1050
6353.79 1156
6354.54 1112
6355.29 1060
6356.05 1024
6356.80 1046
6357.55 972
6358.30 999
6359.06 959
6359.81 891
6360.56 807
6361.31 870
6362.07 855
6362.82 817
6363.57 826
6364.32 789
6365.08 773
6365.83 753
6366.58 841
6367.33 800
6368.09 829
6368.84 825
6369.59 825
6370.35 775
6371.10 788
6371.85 778
6372.61 789
6373.36 739
6374.11 797
6374.87 844
6375.62 729
6376.37 794
6377.13 768
6377.88 797
6378.63 761
6379.39 757
6380.14 751
6380.89 751
6381.65 846
6382.40 740
6383.16 746
6383.91 719
6384.66 665
6385.42 722
6386.17 743
6386.92 805
6387.68 775
6388.43 724
6389.19 739
6389.94 662
6390.70 688
6391.45 700
6392.20 736
6392.96 700
6393.71 656
6394.47 687
6395.22 684
6395.98 688
6396.73 608
6397.49 691
6398.24 669
6399.00 725
6399.75 735
6400.51 696
6401.26 678
6402.02 670
6402.77 691
6403.53 685
6404.28 716
6405.04 715
6405.79 696
6406.55 723
6407.30 764
6408.06 789
6408.81 843
6409.57 896
6410.32 885
6411.08 840
6411.83 879
6412.59 866
6413.34 832
6414.10 757
6414.86 747
6415.61 750
6416.37 741
6417.12 817
6417.88 758
6418.64 750
6419.39 698
6420.15 715
6420.90 693
6421.66 708
6422.42 722
6423.17 727
6423.93 749
6424.68 712
6425.44 685
6426.20 618
6426.95 639
6427.71 614
6428.47 686
6429.22 639
6429.98 711
6430.74 747
6431.49 759
6432.25 698
6433.01 700
6433.76 749
6434.52 751
6435.28 683
6436.03 698
6436.79 732
6437.55 746
6438.30 715
6439.06 705
6439.82 660
6440.58 612
6441.33 680
6442.09 620
6442.85 715
6443.61 664
6444.36 748
6445.12 711
6445.88 710
6446.64 665
6447.39 745
6448.15 691
6448.91 711
6449.67 646
6450.42 668
6451.18 791
6451.94 712
6452.70 683
6453.46 684
6454.21 719
6454.97 775
6455.73 785
6456.49 748
6457.25 818
6458.00 777
6458.76 755
6459.52 776
6460.28 767
6461.04 779
6461.80 765
6462.55 734
6463.31 734
6464.07 762
6464.83 764
6465.59 759
6466.35 834
6467.11 793
6467.87 816
6468.62 903
6469.38 880
6470.14 839
6470.90 832
6471.66 875
6472.42 883
6473.18 911
6473.94 911
6474.70 890
6475.46 961
6476.22 924
6476.97 890
6477.73 949
6478.49 977
6479.25 1017
6480.01 1126
6480.77 1059
6481.53 1007
6482.29 1126
6483.05 1048
6483.81 1051
6484.57 1106
6485.33 1167
6486.09 1146
6486.85 1202
6487.61 1147
6488.37 1256
6489.13 1210
6489.89 1131
6490.65 1317
6491.41 1247
6492.17 1369
6492.93 1455
6493.69 1531
6494.45 1541
6495.21 1550
6495.97 1681
6496.73 1728
6497.49 1639
6498.26 1639
6499.02 1685
6499.78 1692
6500.54 1578
6501.30 1591
6502.06 1544
6502.82 1523
6503.58 1498
6504.34 1641
6505.10 1648
6505.86 1614
6506.62 1647
6507.39 1720
6508.15 1752
6508.91 1745
6509.67 1874
6510.43 1871
6511.19 1887
6511.95 1893
6512.72 1925
6513.48 1916
6514.24 1815
6515.00 1980
6515.76 2010
6516.52 2023
6517.28 2115
6518.05 2174
6518.81 2173
6519.57 2116
6520.33 2182
6521.09 2290
6521.86 2502
6522.62 2540
6523.38 2700
6524.14 3027
6524.90 3080
6525.67 3423
6526.43 3787
6527.19 4188
6527.95 4536
6528.72 5002
6529.48 4931
6530.24 5205
6531.00 5138
6531.77 5014
6532.53 5379
6533.29 6204
6534.05 7199
6534.82 8742
6535.58 10652
6536.34 12399
6537.11 13969
6537.87 14221
6538.63 14525
6539.39 13525
6540.16 11566
6540.92 9848
6541.68 8160
6542.45 6468
6543.21 5126
6543.97 3990
6544.74 3285
6545.50 2788
6546.26 2456
6547.03 2151
6547.79 1986
6548.55 1892
6549.32 1883
6550.08 1795
6550.84 1824
6551.61 1819
6552.37 1734
6553.14 1689
6553.90 1589
6554.66 1568
6555.43 1519
6556.19 1452
6556.96 1480
6557.72 1413
6558.48 1388
6559.25 1454
6560.01 1541
6560.78 1532
6561.54 1517
6562.31 1628
6563.07 1657
6563.83 1763
6564.60 1756
6565.36 1928
6566.13 1900
6566.89 1908
6567.66 1894
6568.42 1885
6569.19 1714
6569.95 1774
6570.72 1720
6571.48 1757
6572.25 1803
6573.01 1913
6573.78 2026
6574.54 2306
6575.31 2460
6576.07 2437
6576.84 2365
6577.60 2330
6578.37 2197
6579.13 2231
6579.90 2118
6580.66 2197
6581.43 2093
6582.19 1979
6582.96 1902
6583.73 1937
6584.49 1904
6585.26 1908
6586.02 1885
6586.79 1957
6587.55 2004
6588.32 2037
6589.09 1934
6589.85 2023
6590.62 2188
6591.38 2305
6592.15 2603
6592.92 2846
6593.68 3120
6594.45 3382
6595.22 3458
6595.98 3664
6596.75 3796
6597.51 3619
6598.28 3421
6599.05 3202
6599.81 2946
6600.58 2616
6601.35 2332
6602.11 2262
6602.88 2098
6603.65 2007
6604.41 1949
6605.18 1790
6605.95 1820
6606.71 1812
6607.48 2026
6608.25 2211
6609.02 2332
6609.78 2330
6610.55 2373
6611.32 2337
6612.08 2221
6612.85 2198
6613.62 1994
6614.39 1930
6615.15 1839
6615.92 1650
6616.69 1594
6617.46 1646
6618.22 1586
6618.99 1457
6619.76 1405
6620.53 1376
6621.30 1389
6622.06 1277
6622.83 1353
6623.60 1310
6624.37 1319
6625.13 1338
6625.90 1312
6626.67 1391
6627.44 1263
6628.21 1255
6628.98 1245
6629.74 1256
6630.51 1430
6631.28 1510
6632.05 1603
6632.82 1691
6633.59 1774
6634.35 1886
6635.12 2020
6635.89 2045
6636.66 2014
6637.43 1984
6638.20 1913
6638.97 1709
6639.74 1583
6640.50 1455
6641.27 1465
6642.04 1337
6642.81 1296
6643.58 1339
6644.35 1303
6645.12 1245
6645.89 1263
6646.66 1231
6647.43 1281
6648.20 1193
6648.97 1232
6649.73 1311
6650.50 1405
6651.27 1302
6652.04 1283
6652.81 1316
6653.58 1345
6654.35 1423
6655.12 1494
6655.89 1535
6656.66 1488
6657.43 1509
6658.20 1411
6658.97 1403
6659.74 1317
6660.51 1374
6661.28 1303
6662.05 1314
6662.82 1350
6663.59 1330
6664.36 1182
6665.13 1198
6665.90 1210
6666.67 1311
6667.44 1342
6668.22 1240
6668.99 1229
6669.76 1262
6670.53 1272
6671.30 1251
6672.07 1300
6672.84 1310
6673.61 1316
6674.38 1349
6675.15 1276
6675.92 1369
6676.69 1451
6677.46 1387
6678.24 1420
6679.01 1430
6679.78 1516
6680.55 1509
6681.32 1472
6682.09 1526
6682.86 1751
6683.63 1865
6684.41 1962
6685.18 2240
6685.95 2243
6686.72 2308
6687.49 2237
6688.26 2156
6689.04 1977
6689.81 1814
6690.58 1581
6691.35 1447
6692.12 1335
6692.90 1356
6693.67 1291
6694.44 1203
6695.21 1230
6695.98 1210
6696.76 1154
6697.53 1182
6698.30 1175
6699.07 1213
6699.84 1247
6700.62 1253
6701.39 1205
6702.16 1242
6702.93 1209
6703.71 1160
6704.48 1148
6705.25 1178
6706.03 1172
6706.80 1204
6707.57 1229
6708.34 1235
6709.12 1185
6709.89 1237
6710.66 1189
6711.44 1092
6712.21 1161
6712.98 1127
6713.75 1053
6714.53 1032
6715.30 987
6716.07 1084
6716.85 1090
6717.62 1058
6718.39 1004
6719.17 1063
6719.94 1104
6720.72 1045
6721.49 1010
6722.26 1012
6723.04 1083
6723.81 1069
6724.58 1012
6725.36 1004
6726.13 1051
6726.91 1113
6727.68 1067
6728.45 1084
6729.23 1122
6730.00 1100
6730.78 1099
6731.55 1087
6732.32 1100
6733.10 1046
6733.87 1158
6734.65 1121
6735.42 1102
6736.20 1110
6736.97 1233
6737.74 1263
6738.52 1229
6739.29 1206
6740.07 1247
6740.84 1276
6741.62 1144
6742.39 1207
6743.17 1223
6743.94 1237
6744.72 1369
6745.49 1181
6746.27 1362
6747.04 1473
6747.82 1416
6748.59 1473
6749.37 1590
6750.14 1727
6750.92 1907
6751.69 2221
6752.47 2319
6753.24 2359
6754.02 2409
6754.80 2659
6755.57 2396
6756.35 2083
6757.12 1844
6757.90 1679
6758.67 1519
6759.45 1375
6760.23 1355
6761.00 1263
6761.78 1239
6762.55 1164
6763.33 1268
6764.11 1220
6764.88 1173
6765.66 1132
6766.43 1095
6767.21 1198
6767.99 1248
6768.76 1211
6769.54 1181
6770.32 1114
6771.09 1164
6771.87 1203
6772.64 1165
6773.42 1136
6774.20 1088
6774.97 1107
6775.75 1028
6776.53 1001
6777.31 1070
6778.08 1028
6778.86 1061
6779.64 1016
6780.41 1087
6781.19 1064
6781.97 992
6782.74 1024
6783.52 1026
6784.30 988
6785.08 1024
6785.85 957
6786.63 926
6787.41 924
6788.19 896
6788.96 946
6789.74 931
6790.52 900
6791.30 930
6792.07 880
6792.85 864
6793.63 902
6794.41 827
6795.18 823
6795.96 772
6796.74 832
6797.52 924
6798.30 887
6799.07 915
6799.85 883
6800.63 881
6801.41 820
6802.19 880
6802.97 911
6803.74 1010
6804.52 1040
6805.30 1049
6806.08 1041
6806.86 1053
6807.64 987
6808.41 980
6809.19 867
6809.97 949
6810.75 925
6811.53 964
6812.31 927
6813.09 921
6813.87 966
6814.64 923
6815.42 996
6816.20 926
6816.98 941
6817.76 999
6818.54 988
6819.32 1013
6820.10 981
6820.88 912
6821.66 932
6822.44 1014
6823.22 940
6824.00 879
6824.78 911
6825.55 999
6826.33 901
6827.11 929
6827.89 916
6828.67 852
6829.45 837
6830.23 801
6831.01 860
6831.79 878
6832.57 865
6833.35 884
6834.13 894
6834.91 812
6835.69 837
6836.47 828
6837.25 894
6838.03 934
6838.81 870
6839.60 798
6840.38 789
6841.16 853
6841.94 803
6842.72 853
6843.50 736
6844.28 788
6845.06 771
6845.84 848
6846.62 935
6847.40 1055
6848.18 1230
6848.96 1440
6849.74 1697
6850.53 1883
6851.31 2103
6852.09 2217
6852.87 2183
6853.65 2086
6854.43 2014
6855.21 1830
6855.99 1614
6856.77 1395
6857.56 1280
6858.34 1183
6859.12 1186
6859.90 1088
6860.68 980
6861.46 936
6862.25 911
6863.03 998
6863.81 971
6864.59 1032
6865.37 973
6866.15 1046
6866.94 1021
6867.72 1124
6868.50 1194
6869.28 1075
6870.07 1083
6870.85 1124
6871.63 1053
6872.41 1082
6873.19 1011
6873.98 1031
6874.76 1056
6875.54 1050
6876.32 1090
6877.11 1123
6877.89 1120
6878.67 1132
6879.45 1190
6880.24 1322
6881.02 1356
6881.80 1344
6882.59 1356
6883.37 1377
6884.15 1395
6884.93 1547
6885.72 1884
6886.50 2239
6887.28 2805
6888.07 3130
6888.85 3435
6889.63 3582
6890.42 3565
6891.20 3192
6891.98 2900
6892.77 2441
6893.55 1993
6894.33 1742
6895.12 1496
6895.90 1459
6896.68 1234
6897.47 1225
6898.25 1268
6899.04 1219
6899.82 1312
6900.60 1389
6901.39 1277
6902.17 1319
6902.95 1295
6903.74 1313
6904.52 1379
6905.31 1302
6906.09 1347
6906.88 1271
6907.66 1315
6908.44 1280
6909.23 1239
6910.01 1216
6910.80 1093
6911.58 1084
6912.37 1138
6913.15 1127
6913.94 1068
6914.72 993
6915.50 1065
6916.29 1151
6917.07 1087
6917.86 1089
6918.64 1023
6919.43 998
6920.21 1087
6921.00 1191
6921.78 1150
6922.57 1024
6923.35 1065
6924.14 1147
6924.93 1103
6925.71 1157
6926.50 1146
6927.28 1171
6928.07 1152
6928.85 1110
6929.64 1262
6930.42 1175
6931.21 1185
6931.99 1245
6932.78 1154
6933.57 1225
6934.35 1212
6935.14 1164
6935.92 1232
6936.71 1263
6937.50 1151
6938.28 1236
6939.07 1316
6939.85 1347
6940.64 1370
6941.43 1436
6942.21 1520
6943.00 1576
6943.78 1663
6944.57 1672
6945.36 1816
6946.14 1842
6946.93 1876
6947.72 1757
6948.50 1897
6949.29 1959
6950.08 1837
6950.86 1762
6951.65 1788
6952.44 1731
6953.22 1456
6954.01 1486
6954.80 1495
6955.58 1434
6956.37 1418
6957.16 1453
6957.95 1464
6958.73 1493
6959.52 1468
6960.31 1533
6961.10 1432
6961.88 1534
6962.67 1542
6963.46 1539
6964.24 1633
6965.03 1671
6965.82 1691
6966.61 1695
6967.40 1800
6968.18 1984
6968.97 2073
6969.76 2049
6970.55 2219
6971.33 2328
6972.12 2313
6972.91 2228
6973.70 2322
6974.49 2264
6975.27 2164
6976.06 2175
6976.85 2257
6977.64 2254
6978.43 2247
6979.22 2478
6980.00 2635
6980.79 2939
6981.58 3530
6982.37 4334
6983.16 5387
6983.95 7415
6984.74 9199
6985.52 10946
6986.31 12483
6987.10 12973
6987.89 13364
6988.68 12294
6989.47 10668
6990.26 8951
6991.05 7647
6991.83 6108
6992.62 4894
6993.41 3780
6994.20 3133
6994.99 2583
6995.78 2299
6996.57 2062
6997.36 1987
6998.15 1751
6998.94 1771
6999.73 1706
7000.52 1648
7001.31 1726
7002.10 1673
7002.89 1684
7003.68 1565
7004.47 1508
7005.26 1428
7006.05 1369
7006.84 1302
7007.63 1212
7008.42 1089
7009.21 1114
7010.00 1159
7010.79 1278
7011.58 1346
7012.37 1293
7013.16 1356
7013.95 1497
7014.74 1560
7015.53 1545
7016.32 1565
7017.11 1420
7017.90 1350
7018.69 1330
7019.48 1383
7020.27 1372
7021.06 1387
7021.85 1502
7022.64 1532
7023.43 1507
7024.22 1596
7025.02 1688
7025.81 1684
7026.60 1713
7027.39 1588
7028.18 1481
7028.97 1377
7029.76 1359
7030.55 1290
7031.34 1302
7032.14 1206
7032.93 1162
7033.72 1167
7034.51 1237
7035.30 1188
7036.09 1208
7036.88 1234
7037.68 1265
7038.47 1356
7039.26 1285
7040.05 1396
7040.84 1406
7041.64 1485
7042.43 1428
7043.22 1574
7044.01 1597
7044.80 1642
7045.60 1567
7046.39 1640
7047.18 1766
7047.97 1893
7048.76 2043
7049.56 2312
7050.35 2489
7051.14 2688
7051.93 2600
7052.73 2522
7053.52 2299
7054.31 2073
7055.10 1894
7055.90 1635
7056.69 1556
7057.48 1395
7058.27 1466
7059.07 1465
7059.86 1495
7060.65 1373
7061.45 1480
7062.24 1539
7063.03 1522
7063.83 1565
7064.62 1436
7065.41 1439
7066.21 1403
7067.00 1373
7067.79 1381
7068.59 1344
7069.38 1268
7070.17 1315
7070.97 1272
7071.76 1243
7072.55 1274
7073.35 1259
7074.14 1138
7074.93 1081
7075.73 1105
7076.52 1019
7077.32 1044
7078.11 1053
7078.90 1094
7079.70 1176
7080.49 1231
7081.29 1044
7082.08 1140
7082.87 1106
7083.67 1119
7084.46 989
7085.26 921
7086.05 980
7086.85 968
7087.64 925
7088.43 933
7089.23 1028
7090.02 932
7090.82 917
7091.61 914
7092.41 891
7093.20 1009
7094.00 961
7094.79 963
7095.59 938
7096.38 866
7097.18 890
7097.97 994
7098.77 934
7099.56 946
7100.36 897
7101.15 889
7101.95 875
7102.74 853
7103.54 880
7104.33 938
7105.13 875
7105.92 929
7106.72 811
7107.52 802
7108.31 825
7109.11 815
7109.90 825
7110.70 818
7111.49 801
7112.29 779
7113.09 817
7113.88 802
7114.68 845
7115.47 844
7116.27 894
7117.07 866
7117.86 834
7118.66 813
7119.45 832
7120.25 840
7121.05 840
7121.84 827
7122.64 809
7123.44 840
7124.23 828
7125.03 775
7125.83 736
7126.62 742
7127.42 757
7128.22 841
7129.01 850
7129.81 921
7130.61 806
7131.40 850
7132.20 899
7133.00 852
7133.79 843
7134.59 755
7135.39 789
7136.19 738
7136.98 677
7137.78 735
7138.58 745
7139.38 754
7140.17 786
7140.97 715
7141.77 690
7142.57 701
7143.36 688
7144.16 683
7144.96 683
7145.76 680
7146.55 743
7147.35 742
7148.15 746
7148.95 670
7149.74 629
7150.54 695
7151.34 696
7152.14 697
7152.94 595
7153.74 691
7154.53 706
7155.33 703
7156.13 678
7156.93 702
7157.73 701
7158.53 811
7159.32 738
7160.12 726
7160.92 647
7161.72 645
7162.52 703
7163.32 603
7164.12 592
7164.91 624
7165.71 614
7166.51 631
7167.31 629
7168.11 602
7168.91 674
7169.71 594
7170.51 633
7171.31 574
7172.11 608
7172.90 597
7173.70 651
7174.50 639
7175.30 588
7176.10 604
7176.90 602
7177.70 652
7178.50 600
7179.30 653
7180.10 566
7180.90 593
7181.70 662
7182.50 686
7183.30 641
7184.10 559
7184.90 639
7185.70 509
7186.50 608
7187.30 638
7188.10 587
7188.90 724
7189.70 720
7190.50 639
7191.30 598
7192.10 605
7192.90 650
7193.70 659
7194.50 649
7195.30 628
7196.10 648
7196.90 603
7197.70 562
7198.50 599
7199.30 613
7200.11 619
7200.91 608
7201.71 578
7202.51 624
7203.31 538
7204.11 596
7204.91 585
7205.71 574
7206.51 562
7207.31 596
7208.12 577
7208.92 538
7209.72 531
7210.52 589
7211.32 603
7212.12 561
7212.92 543
7213.72 528
7214.53 613
7215.33 570
7216.13 547
7216.93 560
7217.73 632
7218.53 699
7219.34 674
7220.14 730
7220.94 667
7221.74 637
7222.54 585
7223.35 605
7224.15 600
7224.95 613
7225.75 569
7226.56 587
7227.36 557
7228.16 594
7228.96 560
7229.76 559
7230.57 528
7231.37 536
7232.17 531
7232.97 534
7233.78 534
7234.58 551
7235.38 590
7236.19 545
7236.99 554
7237.79 535
7238.59 603
7239.40 565
7240.20 589
7241.00 636
7241.81 582
7242.61 559
7243.41 542
7244.22 628
7245.02 661
7245.82 596
7246.63 605
7247.43 588
7248.23 627
7249.04 622
7249.84 624
7250.64 599
7251.45 596
7252.25 582
7253.05 592
7253.86 627
7254.66 644
7255.46 599
7256.27 628
7257.07 639
7257.88 591
7258.68 663
7259.48 742
7260.29 770
7261.09 708
7261.90 706
7262.70 685
7263.51 690
7264.31 629
7265.11 616
7265.92 641
7266.72 655
7267.53 690
7268.33 653
7269.14 602
7269.94 631
7270.75 663
7271.55 606
7272.36 647
7273.16 611
7273.97 615
7274.77 660
7275.58 666
7276.38 593
7277.19 672
7277.99 647
7278.80 667
7279.60 698
7280.41 745
7281.21 759
7282.02 803
7282.82 930
7283.63 1026
7284.43 1143
7285.24 1224
7286.04 1273
7286.85 1251
7287.66 1171
7288.46 1045
7289.27 992
7290.07 854
7290.88 853
7291.68 769
7292.49 767
7293.30 731
7294.10 735
7294.91 725
7295.71 696
7296.52 767
7297.33 808
7298.13 784
7298.94 795
7299.74 771
7300.55 769
7301.36 771
7302.16 752
7302.97 729
7303.78 725
7304.58 756
7305.39 784
7306.20 742
7307.00 715
7307.81 743
7308.62 797
7309.42 863
7310.23 859
7311.04 921
7311.84 908
7312.65 964
7313.46 1072
7314.27 1032
7315.07 1060
7315.88 1289
7316.69 1542
7317.49 1705
7318.30 2009
7319.11 2332
7319.92 2269
7320.72 2394
7321.53 2087
7322.34 1866
7323.15 1579
7323.95 1476
7324.76 1154
7325.57 1097
7326.38 1121
7327.19 970
7327.99 880
7328.80 902
7329.61 947
7330.42 990
7331.22 962
7332.03 956
7332.84 853
7333.65 938
7334.46 984
7335.27 887
7336.07 898
7336.88 792
7337.69 859
7338.50 874
7339.31 838
7340.12 873
7340.92 750
7341.73 736
7342.54 780
7343.35 708
7344.16 714
7344.97 735
7345.78 723
7346.59 720
7347.39 785
7348.20 768
7349.01 767
7349.82 753
7350.63 656
7351.44 634
7352.25 740
7353.06 695
7353.87 683
7354.68 659
7355.49 682
7356.30 629
7357.11 600
7357.92 608
7358.72 650
7359.53 626
7360.34 583
7361.15 622
7361.96 636
7362.77 621
7363.58 546
7364.39 582
7365.20 647
7366.01 630
7366.82 604
7367.63 568
7368.44 546
7369.25 564
7370.06 582
7370.87 617
7371.68 665
7372.49 637
7373.30 611
7374.11 654
7374.93 630
7375.74 636
7376.55 629
7377.36 624
7378.17 623
7378.98 640
7379.79 568
7380.60 603
7381.41 648
7382.22 642
7383.03 634
7383.84 599
7384.65 675
7385.46 622
7386.28 615
7387.09 616
7387.90 657
7388.71 511
7389.52 544
7390.33 624
7391.14 638
7391.95 576
7392.77 607
7393.58 575
7394.39 592
7395.20 580
7396.01 550
7396.82 573
7397.64 572
7398.45 570
7399.26 612
7400.07 589
7400.88 620
7401.69 591
7402.51 597
7403.32 583
7404.13 611
7404.94 628
7405.76 565
7406.57 599
7407.38 593
7408.19 589
7409.00 590
7409.82 544
7410.63 537
7411.44 477
7412.25 550
7413.07 550
7413.88 544
7414.69 572
7415.50 496
7416.32 509
7417.13 472
7417.94 495
7418.76 506
7419.57 625
7420.38 552
7421.19 542
7422.01 567
7422.82 510
7423.63 514
7424.45 548
7425.26 521
7426.07 574
7426.89 541
7427.70 540
7428.51 554
7429.33 587
7430.14 624
7430.95 585
7431.77 565
7432.58 570
7433.39 579
7434.21 570
7435.02 562
7435.84 626
7436.65 576
7437.46 562
7438.28 605
7439.09 539
7439.91 548
7440.72 592
7441.53 595
7442.35 592
7443.16 570
7443.98 588
7444.79 558
7445.60 582
7446.42 513
7447.23 550
7448.05 555
7448.86 563
7449.68 527
7450.49 558
7451.31 507
7452.12 489
7452.94 576
7453.75 503
7454.57 525
7455.38 501
7456.20 545
7457.01 575
7457.83 565
7458.64 561
7459.46 582
7460.27 599
7461.09 568
7461.90 538
7462.72 621
7463.53 646
7464.35 571
7465.16 645
7465.98 614
7466.79 580
7467.61 615
7468.42 592
7469.24 614
7470.06 591
7470.87 588
7471.69 623
7472.50 604
7473.32 648
7474.13 662
7474.95 594
7475.77 576
7476.58 662
7477.40 596
7478.21 551
7479.03 521
7479.85 582
7480.66 563
7481.48 567
7482.30 607
7483.11 614
7483.93 641
7484.75 617
7485.56 562
7486.38 558
7487.20 582
7488.01 532
7488.83 522
7489.65 519
7490.46 539
7491.28 588
7492.10 467
7492.91 503
7493.73 510
7494.55 469
7495.36 504
7496.18 552
7497.00 475
7497.82 515
7498.63 480
7499.45 495
7500.27 475
7501.08 500
7501.90 532
7502.72 477
7503.54 515
7504.35 531
7505.17 506
7505.99 532
7506.81 547
7507.62 535
7508.44 524
7509.26 471
7510.08 491
7510.90 439
7511.71 515
7512.53 534
7513.35 535
7514.17 492
7514.99 482
7515.80 482
7516.62 450
7517.44 423
7518.26 440
7519.08 463
7519.90 525
7520.71 478
7521.53 474
7522.35 481
7523.17 471
7523.99 487
7524.81 530
7525.63 524
7526.45 524
7527.26 515
7528.08 539
7528.90 466
7529.72 458
7530.54 457
7531.36 488
7532.18 439
7533.00 485
7533.82 479
7534.64 465
7535.45 485
7536.27 477
7537.09 470
7537.91 465
7538.73 492
7539.55 549
7540.37 464
7541.19 472
7542.01 475
7542.83 431
7543.65 494
7544.47 572
7545.29 529
7546.11 511
7546.93 541
7547.75 511
7548.57 457
7549.39 491
7550.21 514
7551.03 547
7551.85 524
7552.67 493
7553.49 482
7554.31 458
7555.13 458
7555.95 458
7556.77 465
7557.59 565
7558.41 607
7559.23 521
7560.05 574
7560.87 511
7561.69 461
7562.51 529
7563.34 506
7564.16 519
7564.98 513
7565.80 585
7566.62 553
7567.44 470
7568.26 441
7569.08 506
7569.90 552
7570.72 511
7571.55 526
7572.37 552
7573.19 487
7574.01 500
7574.83 517
7575.65 533
7576.47 568
7577.30 511
7578.12 483
7578.94 563
7579.76 458
7580.58 456
7581.40 545
7582.23 511
7583.05 546
7583.87 542
7584.69 625
7585.51 541
7586.33 568
7587.16 591
7587.98 562
7588.80 600
7589.62 599
7590.45 647
7591.27 607
7592.09 551
7592.91 609
7593.74 583
7594.56 655
7595.38 646
7596.20 620
7597.03 670
7597.85 662
7598.67 630
7599.49 656
7600.32 629
7601.14 733
7601.96 746
7602.78 724
7603.61 725
7604.43 777
7605.25 862
7606.08 906
7606.90 839
7607.72 842
7608.55 821
7609.37 820
7610.19 814
7611.02 779
7611.84 825
7612.66 805
7613.49 771
7614.31 816
7615.13 791
7615.96 858
7616.78 1033
7617.60 1144
7618.43 1160
7619.25 1150
7620.08 1086
7620.90 1037
7621.72 1028
7622.55 956
7623.37 939
7624.20 835
7625.02 829
7625.84 775
7626.67 817
7627.49 821
7628.32 922
7629.14 913
7629.97 1058
7630.79 1109
7631.61 1200
7632.44 1217
7633.26 1242
7634.09 1262
7634.91 1131
7635.74 1021
7636.56 970
7637.39 912
7638.21 827
7639.04 730
7639.86 718
7640.69 663
7641.51 675
7642.34 586
7643.16 602
7643.99 579
7644.81 597
7645.64 539
7646.46 685
7647.29 578
7648.11 573
7648.94 604
7649.76 654
7650.59 571
7651.42 603
7652.24 558
7653.07 595
7653.89 579
7654.72 591
7655.54 570
7656.37 534
7657.20 552
7658.02 580
7658.85 567
7659.67 531
7660.50 568
7661.33 563
7662.15 589
7662.98 509
7663.80 465
7664.63 545
7665.46 525
7666.28 535
7667.11 527
7667.94 560
7668.76 547
7669.59 592
7670.42 571
7671.24 616
7672.07 521
7672.90 532
7673.72 473
7674.55 465
7675.38 490
7676.20 559
7677.03 581
7677.86 542
7678.68 554
7679.51 527
7680.34 524
7681.16 496
7681.99 497
7682.82 515
7683.65 552
7684.47 476
7685.30 550
7686.13 516
7686.96 568
7687.78 550
7688.61 537
7689.44 518
7690.27 557
7691.09 574
7691.92 558
7692.75 530
7693.58 494
7694.41 527
7695.23 485
7696.06 575
7696.89 613
7697.72 678
7698.55 637
7699.37 632
7700.20 694
7701.03 722
7701.86 635
7702.69 659
7703.51 666
7704.34 583
7705.17 564
7706.00 514
7706.83 482
7707.66 505
7708.49 523
7709.31 462
7710.14 578
7710.97 529
7711.80 461
7712.63 518
7713.46 546
7714.29 557
7715.12 546
7715.95 462
7716.77 521
7717.60 477
7718.43 475
7719.26 529
7720.09 451
7720.92 425
7721.75 427
7722.58 467
7723.41 444
7724.24 503
7725.07 444
7725.90 482
7726.73 448
7727.56 491
7728.39 531
7729.22 474
7730.05 449
7730.88 464
7731.71 517
7732.54 501
7733.37 516
7734.20 509
7735.03 408
7735.86 438
7736.69 479
7737.52 424
7738.35 454
7739.18 416
7740.01 447
7740.84 410
7741.67 445
7742.50 435
7743.33 369
7744.16 364
7744.99 447
7745.82 484
7746.65 471
7747.48 446
7748.31 435
7749.14 490
7749.97 501
7750.81 503
7751.64 520
7752.47 480
7753.30 433
7754.13 490
7754.96 503
7755.79 504
7756.62 433
7757.45 417
7758.29 485
7759.12 469
7759.95 465
7760.78 453
7761.61 487
7762.44 493
7763.27 499
7764.11 430
7764.94 466
7765.77 461
7766.60 481
7767.43 511
7768.26 457
7769.10 465
7769.93 445
7770.76 477
7771.59 499
7772.42 507
7773.26 491
7774.09 499
7774.92 448
7775.75 450
7776.59 459
7777.42 461
7778.25 471
7779.08 423
7779.92 443
7780.75 426
7781.58 447
7782.41 466
7783.25 476
7784.08 405
7784.91 428
7785.74 452
7786.58 471
7787.41 439
7788.24 431
7789.08 423
7789.91 453
7790.74 421
7791.57 452
7792.41 440
7793.24 472
7794.07 455
7794.91 506
7795.74 492
7796.57 460
7797.41 486
7798.24 527
7799.07 509
7799.91 472
7800.74 496
7801.58 508
7802.41 524
7803.24 498
7804.08 557
7804.91 511
7805.74 530
7806.58 506
7807.41 596
7808.25 570
7809.08 644
7809.91 647
7810.75 619
7811.58 695
7812.42 684
7813.25 763
7814.09 740
7814.92 751
7815.75 761
7816.59 752
7817.42 755
7818.26 789
7819.09 799
7819.93 786
7820.76 820
7821.60 761
7822.43 749
7823.27 716
7824.10 759
7824.94 822
7825.77 854
7826.61 882
7827.44 946
7828.28 939
7829.11 915
7829.95 795
7830.78 813
7831.62 759
7832.45 767
7833.29 811
7834.12 856
7834.96 786
7835.79 791
7836.63 722
7837.46 799
7838.30 771
7839.14 748
7839.97 708
7840.81 668
7841.64 571
7842.48 609
7843.31 629
7844.15 689
7844.99 633
7845.82 632
7846.66 669
7847.49 716
7848.33 632
7849.17 623
7850.00 598
7850.84 659
7851.68 576
7852.51 587
7853.35 649
7854.18 733
7855.02 762
7855.86 722
7856.69 736
7857.53 774
7858.37 742
7859.20 923
7860.04 944
7860.88 922
7861.71 873
7862.55 911
7863.39 859
7864.23 750
7865.06 766
7865.90 735
7866.74 745
7867.57 725
7868.41 756
7869.25 669
7870.09 720
7870.92 725
7871.76 806
7872.60 771
7873.44 777
7874.27 820
7875.11 849
7875.95 1020
7876.79 984
7877.62 1074
7878.46 1100
7879.30 1122
7880.14 1044
7880.97 953
7881.81 932
7882.65 909
7883.49 807
7884.33 834
7885.16 848
7886.00 801
7886.84 718
7887.68 764
7888.52 761
7889.36 779
7890.19 801
7891.03 759
7891.87 781
7892.71 745
7893.55 811
7894.39 755
7895.23 724
7896.06 655
7896.90 666
7897.74 710
7898.58 674
7899.42 619
7900.26 712
7901.10 697
7901.94 633
7902.77 623
7903.61 702
7904.45 602
7905.29 571
7906.13 635
7906.97 590
7907.81 575
7908.65 543
7909.49 628
7910.33 641
7911.17 599
7912.01 548
7912.85 563
7913.69 538
7914.53 640
7915.37 603
7916.21 615
7917.05 726
7917.89 697
7918.73 738
7919.57 710
7920.41 726
7921.25 713
7922.09 739
7922.93 689
7923.77 603
7924.61 597
7925.45 647
7926.29 573
7927.13 572
7927.97 570
7928.81 582
7929.65 556
7930.49 495
7931.33 549
7932.17 561
7933.01 544
7933.85 562
7934.69 614
7935.53 572
7936.37 523
7937.21 504
7938.05 538
7938.90 521
7939.74 570
7940.58 541
7941.42 528
7942.26 524
7943.10 539
7943.94 541
7944.78 532
7945.63 547
7946.47 572
7947.31 623
7948.15 576
7948.99 605
7949.83 549
7950.67 591
7951.52 608
7952.36 570
7953.20 636
7954.04 676
7954.88 752
7955.72 718
7956.57 684
7957.41 707
7958.25 675
7959.09 705
7959.93 687
7960.78 659
7961.62 661
7962.46 627
7963.30 680
7964.15 704
7964.99 752
7965.83 713
7966.67 856
7967.52 976
7968.36 1107
7969.20 966
7970.04 893
7970.89 809
7971.73 748
7972.57 766
7973.41 653
7974.26 588
7975.10 626
7975.94 619
7976.79 579
7977.63 576
7978.47 520
7979.31 520
7980.16 531
7981.00 535
7981.84 532
7982.69 517
7983.53 515
7984.37 536
7985.22 538
7986.06 515
7986.90 553
7987.75 538
7988.59 557
7989.44 536
7990.28 495
7991.12 489
7991.97 529
7992.81 524
7993.65 514
7994.50 526
7995.34 483
7996.19 445
7997.03 442
7997.87 467
7998.72 486
7999.56 444
8000.41 452
8001.25 484
8002.10 483
8002.94 506
8003.78 461
8004.63 449
8005.47 496
8006.32 446
8007.16 407
8008.01 414
8008.85 404
8009.70 444
8010.54 411
8011.39 406
8012.23 433
8013.08 422
8013.92 452
8014.77 453
8015.61 397
8016.46 469
8017.30 414
8018.15 398
8018.99 437
8019.84 412
8020.68 416
8021.53 405
8022.37 392
8023.22 487
8024.06 457
8024.91 413
8025.75 450
8026.60 446
8027.45 436
8028.29 497
8029.14 367
8029.98 406
8030.83 423
8031.67 405
8032.52 415
8033.37 405
8034.21 428
8035.06 428
8035.90 403
8036.75 391
8037.60 465
8038.44 499
8039.29 455
8040.14 386
8040.98 428
8041.83 432
8042.68 439
8043.52 398
8044.37 361
8045.21 344
8046.06 405
8046.91 417
8047.75 362
8048.60 417
8049.45 440
8050.30 443
8051.14 465
8051.99 448
8052.84 399
8053.68 467
8054.53 487
8055.38 455
8056.22 415
8057.07 375
8057.92 362
8058.77 388
8059.61 398
8060.46 378
8061.31 375
8062.16 413
8063.00 394
8063.85 356
8064.70 374
8065.55 438
8066.39 428
8067.24 359
8068.09 364
8068.94 366
8069.79 396
8070.63 389
8071.48 375
8072.33 402
8073.18 390
8074.03 413
8074.87 398
8075.72 396
8076.57 370
8077.42 367
8078.27 376
8079.12 453
8079.96 416
8080.81 403
8081.66 336
8082.51 361
8083.36 355
8084.21 330
8085.06 393
8085.90 403
8086.75 377
8087.60 359
8088.45 355
8089.30 365
8090.15 350
8091.00 383
8091.85 379
8092.70 364
8093.54 406
8094.39 421
8095.24 415
8096.09 372
8096.94 316
8097.79 380
8098.64 395
8099.49 382
8100.34 416
8101.19 394
8102.04 393
8102.89 428
8103.74 369
8104.59 401
8105.44 380
8106.29 371
8107.14 378
8107.99 383
8108.84 369
8109.69 367
8110.54 378
8111.39 364
8112.24 357
8113.09 326
8113.94 413
8114.79 408
8115.64 370
8116.49 371
8117.34 360
8118.19 385
8119.04 354
8119.89 376
8120.74 354
8121.59 384
8122.44 409
8123.29 403
8124.14 402
8124.99 406
8125.84 391
8126.70 367
8127.55 406
8128.40 422
8129.25 391
8130.10 373
8130.95 399
8131.80 435
8132.65 419
8133.50 369
8134.36 400
8135.21 398
8136.06 441
8136.91 408
8137.76 422
8138.61 433
8139.46 488
8140.32 424
8141.17 392
8142.02 451
8142.87 449
8143.72 414
8144.57 351
8145.43 403
8146.28 493
8147.13 531
8147.98 471
8148.83 506
8149.69 511
8150.54 444
8151.39 497
8152.24 518
8153.10 569
8153.95 609
8154.80 656
8155.65 725
8156.50 701
8157.36 690
8158.21 631
8159.06 556
8159.92 562
8160.77 501
8161.62 503
8162.47 472
8163.33 506
8164.18 496
8165.03 493
8165.88 448
8166.74 430
8167.59 444
8168.44 403
8169.30 412
8170.15 370
8171.00 469
8171.86 476
8172.71 409
8173.56 417
8174.42 410
8175.27 405
8176.12 413
8176.98 425
8177.83 392
8178.68 381
8179.54 363
8180.39 380
8181.25 362
8182.10 395
8182.95 431
8183.81 416
8184.66 382
8185.51 426
8186.37 410
8187.22 434
8188.08 429
8188.93 417
8189.79 386
8190.64 404
8191.49 388
8192.35 372
8193.20 385
8194.06 361
8194.91 386
8195.77 320
8196.62 386
8197.47 435
8198.33 424
8199.18 429
8200.04 398
8200.89 379
8201.75 372
8202.60 369
8203.46 391
8204.31 407
8205.17 427
8206.02 396
8206.88 385
8207.73 367
8208.59 441
8209.44 413
8210.30 402
8211.15 437
8212.01 412
8212.87 392
8213.72 388
8214.58 390
8215.43 458
8216.29 414
8217.14 430
8218.00 441
8218.85 406
8219.71 425
8220.57 392
8221.42 358
8222.28 428
8223.13 412
8223.99 375
8224.85 422
8225.70 377
8226.56 374
8227.41 377
8228.27 383
8229.13 415
8229.98 398
8230.84 405
8231.70 365
8232.55 356
8233.41 388
8234.26 400
8235.12 415
8235.98 427
8236.83 365
8237.69 352
8238.55 393
8239.40 387
8240.26 430
8241.12 385
8241.98 383
8242.83 367
8243.69 372
8244.55 394
8245.40 394
8246.26 425
8247.12 404
8247.98 348
8248.83 343
8249.69 384
8250.55 395
8251.40 389
8252.26 377
8253.12 364
8253.98 345
8254.83 399
8255.69 392
8256.55 403
8257.41 356
8258.27 389
8259.12 407
8259.98 362
8260.84 382
8261.70 373
8262.55 416
8263.41 432
8264.27 406
8265.13 363
8265.99 399
8266.85 396
8267.70 418
8268.56 419
8269.42 446
8270.28 394
8271.14 431
8272.00 423
8272.85 448
8273.71 438
8274.57 459
8275.43 451
8276.29 429
8277.15 401
8278.01 387
8278.87 437
8279.72 466
8280.58 407
8281.44 401
8282.30 414
8283.16 428
8284.02 458
8284.88 451
8285.74 460
8286.60 432
8287.46 482
8288.32 502
8289.17 439
8290.03 462
8290.89 495
8291.75 540
8292.61 667
8293.47 805
8294.33 849
8295.19 838
8296.05 703
8296.91 684
8297.77 590
8298.63 555
8299.49 532
8300.35 522
8301.21 490
8302.07 471
8302.93 490
8303.79 506
8304.65 449
8305.51 489
8306.37 467
8307.23 447
8308.09 450
8308.95 456
8309.81 445
8310.67 430
8311.53 442
8312.39 406
8313.26 383
8314.12 428
8314.98 497
8315.84 480
8316.70 445
8317.56 456
8318.42 516
8319.28 500
8320.14 436
8321.00 400
8321.86 370
8322.73 391
8323.59 407
8324.45 436
8325.31 418
8326.17 388
8327.03 395
8327.89 420
8328.75 392
8329.62 385
8330.48 428
8331.34 415
8332.20 391
8333.06 405
8333.92 415
8334.79 386
8335.65 442
8336.51 419
8337.37 384
8338.23 414
8339.09 434
8339.96 420
8340.82 371
8341.68 421
8342.54 433
8343.41 448
8344.27 419
8345.13 458
8345.99 404
8346.85 409
8347.72 390
8348.58 406
8349.44 411
8350.30 360
8351.17 418
8352.03 413
8352.89 391
8353.76 392
8354.62 397
8355.48 424
8356.34 438
8357.21 388
8358.07 375
8358.93 394
8359.80 374
8360.66 413
8361.52 401
8362.38 375
8363.25 371
8364.11 337
8364.97 432
8365.84 378
8366.70 378
8367.56 371
8368.43 423
8369.29 428
8370.16 396
8371.02 436
8371.88 379
8372.75 423
8373.61 430
8374.47 418
8375.34 386
8376.20 363
8377.07 380
8377.93 424
8378.79 403
8379.66 423
8380.52 365
8381.39 428
8382.25 413
8383.11 404
8383.98 382
8384.84 419
8385.71 402
8386.57 449
8387.44 396
8388.30 461
8389.17 421
8390.03 390
8390.89 392
8391.76 449
8392.62 426
8393.49 419
8394.35 411
8395.22 378
8396.08 416
8396.95 392
8397.81 465
8398.68 415
8399.54 427
8400.41 387
8401.27 381
8402.14 356
8403.00 393
8403.87 402
8404.74 439
8405.60 472
8406.47 355
8407.33 398
8408.20 421
8409.06 416
8409.93 378
8410.79 432
8411.66 429
8412.53 431
8413.39 424
8414.26 472
8415.12 464
8415.99 413
8416.86 424
8417.72 507
8418.59 540
8419.45 474
8420.32 419
8421.19 440
8422.05 451
8422.92 428
8423.78 422
8424.65 434
8425.52 477
8426.38 515
8427.25 509
8428.12 542
8428.98 551
8429.85 572
8430.72 542
8431.58 465
8432.45 514
8433.32 515
8434.18 539
8435.05 548
8435.92 461
8436.79 496
8437.65 513
8438.52 525
8439.39 534
8440.25 555
8441.12 672
8441.99 715
8442.86 754
8443.72 719
8444.59 806
8445.46 817
8446.33 870
8447.19 800
8448.06 800
8448.93 772
8449.80 707
8450.66 701
8451.53 712
8452.40 669
8453.27 736
8454.14 699
8455.00 719
8455.87 740
8456.74 755
8457.61 862
8458.48 772
8459.34 725
8460.21 785
8461.08 722
8461.95 798
8462.82 799
8463.69 702
8464.55 705
8465.42 713
8466.29 844
8467.16 994
8468.03 1242
8468.90 1562
8469.77 1848
8470.63 2200
8471.50 2380
8472.37 2384
8473.24 2229
8474.11 1959
8474.98 1686
8475.85 1463
8476.72 1187
8477.59 1011
8478.45 823
8479.32 799
8480.19 785
8481.06 684
8481.93 633
8482.80 622
8483.67 621
8484.54 610
8485.41 545
8486.28 563
8487.15 540
8488.02 524
8488.89 516
8489.76 540
8490.63 504
8491.50 513
8492.37 535
8493.24 557
8494.11 539
8494.98 542
8495.85 571
8496.72 586
8497.59 555
8498.46 548
8499.33 596
8500.20 574
8501.07 516
8501.94 557
8502.81 495
8503.68 562
8504.55 546
8505.42 597
8506.29 544
8507.16 617
8508.03 680
8508.90 651
8509.77 657
8510.65 639
8511.52 638
8512.39 618
8513.26 569
8514.13 581
8515.00 606
8515.87 606
8516.74 561
8517.61 523
8518.48 616
8519.36 599
8520.23 547
8521.10 560
8521.97 562
8522.84 543
8523.71 546
8524.58 549
8525.46 518
8526.33 555
8527.20 543
8528.07 591
8528.94 624
8529.81 622
8530.69 644
8531.56 602
8532.43 631
8533.30 625
8534.17 613
8535.05 604
8535.92 607
8536.79 699
8537.66 653
8538.54 667
8539.41 668
8540.28 603
8541.15 566
8542.02 543
8542.90 640
8543.77 654
8544.64 664
8545.51 628
8546.39 674
8547.26 599
8548.13 604
8549.01 634
8549.88 656
8550.75 696
8551.62 762
8552.50 859
8553.37 906
8554.24 957
8555.12 1014
8555.99 1088
8556.86 999
8557.74 922
8558.61 848
8559.48 748
8560.36 714
8561.23 656
8562.10 624
8562.98 612
8563.85 614
8564.72 538
8565.60 550
8566.47 549
8567.34 555
8568.22 534
8569.09 548
8569.97 539
8570.84 542
8571.71 556
8572.59 536
8573.46 519
8574.34 508
8575.21 545
8576.08 541
8576.96 543
8577.83 575
8578.71 541
8579.58 535
8580.46 519
8581.33 463
8582.20 482
8583.08 515
8583.95 532
8584.83 523
8585.70 525
8586.58 528
8587.45 543
8588.33 486
8589.20 536
8590.08 544
8590.95 515
8591.83 558
8592.70 540
8593.58 511
8594.45 592
8595.33 566
8596.20 582
8597.08 593
8597.95 597
8598.83 570
8599.70 579
8600.58 548
8601.45 562
8602.33 542
8603.21 560
8604.08 632
8604.96 582
8605.83 624
8606.71 604
8607.58 620
8608.46 649
8609.34 578
8610.21 631
8611.09 631
8611.96 627
8612.84 606
8613.72 628
8614.59 628
8615.47 620
8616.34 591
8617.22 617
8618.10 674
8618.97 638
8619.85 633
8620.73 652
8621.60 679
8622.48 662
8623.36 659
8624.23 659
8625.11 685
8625.99 767
8626.86 771
8627.74 752
8628.62 758
8629.49 733
8630.37 810
8631.25 829
8632.12 840
8633.00 818
8633.88 844
8634.76 878
8635.63 889
8636.51 786
8637.39 787
8638.26 836
8639.14 814
8640.02 901
8640.90 894
8641.77 968
8642.65 989
8643.53 979
8644.41 892
8645.28 981
8646.16 950
8647.04 922
8647.92 1033
8648.80 995
8649.67 945
8650.55 1011
8651.43 1104
8652.31 949
8653.19 1072
8654.06 1053
8654.94 1092
8655.82 1151
8656.70 1155
8657.58 1120
8658.46 1140
8659.33 1203
8660.21 1225
8661.09 1177
8661.97 1178
8662.85 1178
8663.73 1214
8664.61 1286
8665.48 1234
8666.36 1161
8667.24 1250
8668.12 1325
8669.00 1350
8669.88 1483
8670.76 1778
8671.64 2255
8672.52 2754
8673.40 3139
8674.27 3672
8675.15 4279
8676.03 4472
8676.91 4478
8677.79 4129
8678.67 3781
8679.55 3154
8680.43 2746
8681.31 2297
8682.19 2073
8683.07 1837
8683.95 1666
8684.83 1468
8685.71 1328
8686.59 1371
8687.47 1389
8688.35 1544
8689.23 1843
8690.11 2243
8690.99 2679
8691.87 3322
8692.75 3612
8693.63 3996
8694.51 4087
8695.39 3829
8696.27 3379
8697.15 2989
8698.03 2486
8698.91 2071
8699.79 1715
8700.67 1518
8701.55 1353
8702.43 1215
8703.31 1111
8704.19 1105
8705.07 1219
8705.95 1064
8706.84 916
8707.72 955
8708.60 900
8709.48 954
8710.36 900
8711.24 929
8712.12 885
8713.00 857
8713.88 878
8714.76 904
8715.65 938
8716.53 895
8717.41 798
8718.29 835
8719.17 766
8720.05 819
8720.93 875
8721.82 793
8722.70 914
8723.58 882
8724.46 827
8725.34 777
8726.22 780
8727.11 827
8727.99 775
8728.87 804
8729.75 840
8730.63 855
8731.52 947
8732.40 960
8733.28 903
8734.16 884
8735.05 866
8735.93 832
8736.81 814
8737.69 783
8738.58 768
8739.46 772
8740.34 784
8741.22 751
8742.11 720
8742.99 721
8743.87 787
8744.75 762
8745.64 730
8746.52 778
8747.40 768
8748.28 859
8749.17 830
8750.05 815
8750.93 772
8751.82 772
8752.70 839
8753.58 847
8754.47 840
8755.35 819
8756.23 845
8757.12 881
8758.00 876
8758.88 938
8759.77 897
8760.65 921
8761.53 855
8762.42 845
8763.30 776
8764.19 849
8765.07 820
8765.95 792
8766.84 826
8767.72 821
8768.60 819
8769.49 846
8770.37 853
8771.26 879
8772.14 907
8773.03 861
8773.91 888
8774.79 877
8775.68 855
8776.56 782
8777.45 783
8778.33 719
8779.22 727
8780.10 715
8780.98 660
8781.87 654
8782.75 665
8783.64 754
8784.52 744
8785.41 697
8786.29 676
8787.18 644
8788.06 667
8788.95 667
8789.83 665
8790.72 667
8791.60 655
8792.49 651
8793.37 660
8794.26 695
8795.14 674
8796.03 633
8796.92 662
8797.80 650
8798.69 662
8799.57 681
8800.46 662
8801.34 684
8802.23 730
8803.11 657
8804.00 687
8804.89 775
8805.77 778
8806.66 724
8807.54 711
8808.43 687
8809.32 640
8810.20 692
8811.09 607
8811.97 568
8812.86 548
8813.75 577
8814.63 588
8815.52 597
8816.41 620
8817.29 635
8818.18 617
8819.06 612
8819.95 601
8820.84 591
8821.72 616
8822.61 611
8823.50 602
8824.38 601
8825.27 576
8826.16 571
8827.05 571
8827.93 629
8828.82 585
8829.71 602
8830.59 565
8831.48 549
8832.37 557
8833.25 520
8834.14 529
8835.03 531
8835.92 539
8836.80 538
8837.69 543
8838.58 514
8839.47 521
8840.35 500
8841.24 492
8842.13 525
8843.02 512
8843.90 504
8844.79 466
8845.68 488
8846.57 508
8847.46 523
8848.34 518
8849.23 517
8850.12 507
8851.01 506
8851.90 463
8852.78 483
8853.67 473
8854.56 462
8855.45 488
8856.34 473
8857.23 430
8858.12 470
8859.00 463
8859.89 422
8860.78 410
8861.67 473
8862.56 477
8863.45 453
8864.34 426
8865.22 432
8866.11 491
8867.00 447
8867.89 435
8868.78 447
8869.67 463
8870.56 440
8871.45 445
8872.34 398
8873.23 436
8874.12 413
8875.00 435
8875.89 399
8876.78 442
8877.67 438
8878.56 388
8879.45 453
8880.34 377
8881.23 407
8882.12 416
8883.01 454
8883.90 421
8884.79 393
8885.68 433
8886.57 464
8887.46 429
8888.35 424
8889.24 423
8890.13 447
8891.02 428
8891.91 403
8892.80 367
8893.69 393
8894.58 421
8895.47 398
8896.36 350
8897.25 328
8898.14 389
8899.03 378
8899.92 360
8900.81 378
8901.71 366
8902.60 430
8903.49 412
8904.38 402
8905.27 389
8906.16 384
8907.05 396
8907.94 429
8908.83 391
8909.72 350
8910.61 353
8911.51 341
8912.40 345
8913.29 352
8914.18 386
8915.07 374
8915.96 408
8916.85 392
8917.75 344
8918.64 326
8919.53 350
8920.42 313
8921.31 302
8922.20 305
8923.09 338
8923.99 353
8924.88 322
8925.77 354
8926.66 376
8927.55 396
8928.45 379
8929.34 360
8930.23 351
8931.12 383
8932.01 381
8932.91 336
8933.80 371
8934.69 357
8935.58 381
8936.48 355
8937.37 360
8938.26 323
8939.15 344
8940.05 351
8940.94 351
8941.83 357
8942.72 358
8943.62 364
8944.51 373
8945.40 317
8946.30 329
8947.19 308
8948.08 339
8948.97 368
8949.87 347
8950.76 360
8951.65 324
8952.55 341
8953.44 343
8954.33 329
8955.23 272
8956.12 322
8957.01 339
8957.91 341
8958.80 305
8959.69 330
8960.59 374
8961.48 358
8962.38 325
8963.27 336
8964.16 348
8965.06 360
8965.95 386
8966.85 374
8967.74 316
8968.63 329
8969.53 314
8970.42 329
8971.32 306
8972.21 373
8973.10 360
8974.00 304
8974.89 364
8975.79 370
8976.68 314
8977.58 286
8978.47 355
8979.36 346
8980.26 359
8981.15 360
8982.05 378
8982.94 369
8983.84 346
8984.73 351
8985.63 352
8986.52 338
8987.42 329
8988.31 357
8989.21 343
8990.10 287
8991.00 327
8991.89 338
8992.79 348
8993.68 335
8994.58 341
8995.47 336
8996.37 275
8997.27 329
8998.16 383
8999.06 381
8999.95 262
9000.85 293
9001.74 322
9002.64 309
9003.53 315
9004.43 318
9005.33 331
9006.22 312
9007.12 331
9008.01 339
9008.91 335
9009.81 301
9010.70 284
9011.60 387
9012.49 341
9013.39 315
9014.29 335
9015.18 313
9016.08 332
9016.98 285
9017.87 269
9018.77 299
9019.67 315
9020.56 352
9021.46 281
9022.36 306
9023.25 313
9024.15 266
9025.05 312
9025.94 319
9026.84 312
9027.74 302
9028.63 324
9029.53 354
9030.43 328
9031.33 308
9032.22 340
9033.12 351
9034.02 336
9034.91 286
9035.81 320
9036.71 319
9037.61 323
9038.50 323
9039.40 329
9040.30 340
9041.20 325
9042.10 351
9042.99 341
9043.89 298
9044.79 351
9045.69 304
9046.58 342
9047.48 328
9048.38 332
9049.28 283
9050.18 323
9051.07 338
9051.97 333
9052.87 316
9053.77 313
9054.67 330
9055.57 347
9056.46 367
9057.36 338
9058.26 342
9059.16 345
9060.06 345
9060.96 380
9061.86 382
9062.75 360
9063.65 289
9064.55 326
9065.45 317
9066.35 342
9067.25 350
9068.15 336
9069.05 336
9069.95 348
9070.84 352
9071.74 350
9072.64 326
9073.54 322
9074.44 298
9075.34 320
9076.24 343
9077.14 380
9078.04 374
9078.94 333
9079.84 339
9080.74 365
9081.64 378
9082.54 349
9083.44 359
9084.34 355
9085.24 338
9086.14 380
9087.04 385
9087.94 411
9088.84 369
9089.74 385
9090.64 420
9091.54 429
9092.44 425
9093.34 390
9094.24 356
9095.14 341
9096.04 348
9096.94 342
9097.84 377
9098.74 364
9099.64 391
9100.54 371
9101.44 376
9102.34 399
9103.24 329
9104.14 337
9105.04 297
9105.95 331
9106.85 358
9107.75 350
9108.65 305
9109.55 319
9110.45 326
9111.35 350
9112.25 341
9113.15 368
9114.06 357
9114.96 342
9115.86 325
9116.76 358
9117.66 338
9118.56 339
9119.46 295
9120.37 339
9121.27 333
9122.17 321
9123.07 333
9123.97 320
9124.87 329
9125.78 323
9126.68 284
9127.58 335
9128.48 327
9129.38 292
9130.29 304
9131.19 364
9132.09 370
9132.99 354
9133.89 312
9134.80 313
9135.70 337
9136.60 327
9137.50 292
9138.41 338
9139.31 298
9140.21 304
9141.11 313
9142.02 303
9142.92 349
9143.82 336
9144.72 380
9145.63 333
9146.53 280
9147.43 267
9148.34 310
9149.24 329
9150.14 321
9151.05 303
9151.95 347
9152.85 355
9153.76 370
9154.66 385
9155.56 348
9156.47 331
9157.37 320
9158.27 322
9159.18 285
9160.08 283
9160.98 263
9161.89 321
9162.79 308
9163.69 269
9164.60 306
9165.50 316
9166.41 320
9167.31 344
9168.21 345
9169.12 323
9170.02 307
9170.93 286
9171.83 342
9172.73 339
9173.64 290
9174.54 306
9175.45 334
9176.35 326
9177.25 308
9178.16 334
9179.06 325
9179.97 269
9180.87 332
9181.78 330
9182.68 360
9183.59 303
9184.49 318
9185.40 315
9186.30 318
9187.21 314
9188.11 335
9189.02 303
9189.92 282
9190.83 328
9191.73 304
9192.64 344
9193.54 309
9194.45 343
9195.35 363
9196.26 327
9197.16 319
9198.07 336
9198.97 339
9199.88 309
9200.78 314
9201.69 286
9202.60 287
9203.50 332
9204.41 346
9205.31 281
9206.22 351
9207.13 309
9208.03 325
9208.94 325
9209.84 333
9210.75 300
9211.66 291
9212.56 297
9213.47 300
9214.37 297
9215.28 346
9216.19 348
9217.09 334
9218.00 326
9218.91 292
9219.81 310
9220.72 326
9221.63 316
9222.53 346
9223.44 317
9224.35 292
9225.25 320
9226.16 309
9227.07 331
9227.97 329
9228.88 305
9229.79 349
9230.69 299
9231.60 360
9232.51 304
9233.41 319
9234.32 319
9235.23 308
9236.14 304
9237.04 312
9237.95 319
9238.86 333
9239.77 327
9240.67 299
9241.58 299
9242.49 315
9243.40 311
9244.30 276
9245.21 287
9246.12 313
9247.03 301
9247.94 290
9248.84 298
9249.75 267
9250.66 302
9251.57 285
9252.48 296
9253.38 279
9254.29 266
9255.20 334
9256.11 294
9257.02 251
9257.93 290
9258.83 341
9259.74 307
9260.65 271
9261.56 312
9262.47 280
9263.38 272
9264.29 334
9265.19 287
9266.10 253
9267.01 278
9267.92 291
9268.83 303
9269.74 289
9270.65 272
9271.56 288
9272.47 317
9273.37 301
9274.28 313
9275.19 321
9276.10 310
9277.01 279
9277.92 274
9278.83 292
9279.74 336
9280.65 340
9281.56 334
9282.47 282
9283.38 249
9284.29 297
9285.20 303
9286.11 281
9287.02 290
9287.93 285
9288.84 295
9289.75 332
9290.66 300
9291.57 297
9292.48 301
9293.39 331
9294.30 332
9295.21 266
9296.12 303
9297.03 310
9297.94 299
9298.85 310
9299.76 306
9300.67 323
9301.58 323
9302.49 341
9303.40 318
9304.31 300
9305.22 376
9306.13 330
9307.04 333
9307.95 357
9308.87 444
9309.78 443
9310.69 417
9311.60 382
9312.51 386
9313.42 405
9314.33 347
9315.24 347
9316.15 311
9317.07 326
9317.98 282
9318.89 309
9319.80 322
9320.71 346
9321.62 296
9322.53 323
9323.45 307
9324.36 321
9325.27 296
9326.18 335
9327.09 315
9328.00 318
9328.92 309
9329.83 305
9330.74 301
9331.65 302
9332.56 328
9333.48 305
9334.39 369
9335.30 329
9336.21 289
9337.13 280
9338.04 302
9338.95 310
9339.86 319
9340.77 302
9341.69 262
9342.60 285
9343.51 300
9344.43 306
9345.34 276
9346.25 355
9347.16 327
9348.08 343
9348.99 311
9349.90 327
9350.81 286
9351.73 314
9352.64 300
9353.55 273
9354.47 314
9355.38 283
9356.29 310
9357.21 364
9358.12 323
9359.03 347
9359.95 307
9360.86 331
9361.77 331
9362.69 347
9363.60 301
9364.51 323
9365.43 319
9366.34 347
9367.26 320
9368.17 306
9369.08 296
9370.00 318
9370.91 274
9371.82 326
9372.74 306
9373.65 323
9374.57 311
9375.48 315
9376.40 301
9377.31 308
9378.22 308
9379.14 311
9380.05 280
9380.97 265
9381.88 282
9382.80 301
9383.71 315
9384.62 285
9385.54 277
9386.45 328
9387.37 348
9388.28 304
9389.20 320
9390.11 300
9391.03 280
9391.94 318
9392.86 295
9393.77 335
9394.69 320
9395.60 320
9396.52 315
9397.43 308
9398.35 336
9399.26 341
9400.18 357
9401.10 351
9402.01 323
9402.93 336
9403.84 359
9404.76 299
9405.67 318
9406.59 330
9407.50 325
9408.42 333
9409.34 312
9410.25 337
9411.17 331
9412.08 326
9413.00 314
9413.92 332
9414.83 318
9415.75 298
9416.66 307
9417.58 299
9418.50 300
9419.41 303
9420.33 302
9421.25 288
9422.16 333
9423.08 354
9423.99 337
9424.91 329
9425.83 308
9426.74 322
9427.66 322
9428.58 315
9429.49 310
9430.41 359
9431.33 328
9432.25 343
9433.16 277
9434.08 333
9435.00 350
9435.91 359
9436.83 373
9437.75 339
9438.67 360
9439.58 380
9440.50 351
9441.42 307
9442.33 317
9443.25 361
9444.17 376
9445.09 341
9446.00 340
9446.92 342
9447.84 353
9448.76 375
9449.68 355
9450.59 417
9451.51 481
9452.43 521
9453.35 537
9454.26 569
9455.18 589
9456.10 538
9457.02 485
9457.94 493
9458.86 455
9459.77 440
9460.69 412
9461.61 349
9462.53 390
9463.45 367
9464.37 357
9465.28 390
9466.20 341
9467.12 359
9468.04 400
9468.96 368
9469.88 364
9470.80 336
9471.72 339
9472.63 356
9473.55 346
9474.47 346
9475.39 324
9476.31 327
9477.23 386
9478.15 395
9479.07 360
9479.99 394
9480.91 475
9481.83 425
9482.74 434
9483.66 399
9484.58 354
9485.50 365
9486.42 367
9487.34 347
9488.26 353
9489.18 330
9490.10 319
9491.02 408
9491.94 399
9492.86 374
9493.78 329
9494.70 316
9495.62 337
9496.54 310
9497.46 270
9498.38 336
9499.30 318
9500.22 309
9501.14 302
9502.06 319
9502.98 322
9503.90 337
9504.82 332
9505.74 314
9506.66 315
9507.59 350
9508.51 354
9509.43 357
9510.35 325
9511.27 355
9512.19 340
9513.11 332
9514.03 337
9514.95 326
9515.87 382
9516.79 338
9517.71 365
9518.64 360
9519.56 358
9520.48 361
9521.40 401
9522.32 371
9523.24 386
9524.16 348
9525.08 377
9526.01 388
9526.93 412
9527.85 397
9528.77 395
9529.69 446
9530.61 502
9531.54 507
9532.46 493
9533.38 530
9534.30 536
9535.22 503
9536.15 498
9537.07 439
9537.99 439
9538.91 466
9539.83 401
9540.76 364
9541.68 388
9542.60 388
9543.52 434
9544.45 379
9545.37 382
9546.29 377
9547.21 378
9548.14 391
9549.06 390
9549.98 407
9550.90 425
9551.83 388
9552.75 385
9553.67 356
9554.59 388
9555.52 416
9556.44 403
9557.36 400
9558.29 388
9559.21 386
9560.13 416
9561.06 388
9561.98 418
9562.90 440
9563.83 432
9564.75 411
9565.67 379
9566.60 382
9567.52 378
9568.44 410
9569.37 370
9570.29 393
9571.21 329
9572.14 341
9573.06 388
9573.98 352
9574.91 365
9575.83 395
9576.76 392
9577.68 388
9578.60 367
9579.53 422
9580.45 427
9581.38 367
9582.30 398
9583.23 431
9584.15 398
9585.07 424
9586.00 354
9586.92 378
9587.85 419
9588.77 424
9589.70 390
9590.62 468
9591.55 424
9592.47 430
9593.40 408
9594.32 388
9595.24 420
9596.17 383
9597.09 466
9598.02 400
9598.94 388
9599.87 404
9600.79 493
9601.72 441
9602.65 450
9603.57 485
9604.50 457
9605.42 475
9606.35 416
9607.27 485
9608.20 490
9609.12 476
9610.05 463
9610.97 466
9611.90 481
9612.83 492
9613.75 497
9614.68 425
9615.60 438
9616.53 452
9617.45 472
9618.38 461
9619.31 549
9620.23 442
9621.16 445
9622.08 453
9623.01 485
9623.94 475
9624.86 475
9625.79 462
9626.72 488
9627.64 531
9628.57 523
9629.50 518
9630.42 543
9631.35 473
9632.27 546
9633.20 604
9634.13 562
9635.06 600
9635.98 578
9636.91 560
9637.84 590
9638.76 641
9639.69 605
9640.62 623
9641.54 579
9642.47 646
9643.40 607
9644.33 647
9645.25 701
9646.18 696
9647.11 690
9648.03 711
9648.96 708
9649.89 741
9650.82 684
9651.74 743
9652.67 731
9653.60 824
9654.53 749
9655.46 818
9656.38 781
9657.31 788
9658.24 785
9659.17 745
9660.09 791
9661.02 764
9661.95 806
9662.88 812
9663.81 818
9664.74 856
9665.66 858
9666.59 898
9667.52 848
9668.45 863
9669.38 812
9670.31 855
9671.23 908
9672.16 962
9673.09 957
9674.02 992
9674.95 963
9675.88 1006
9676.81 974
9677.73 1007
9678.66 996
9679.59 1063
9680.52 1054
9681.45 1053
9682.38 1029
9683.31 1069
9684.24 1064
9685.17 1094
9686.10 1099
9687.03 1165
9687.95 1195
9688.88 1202
9689.81 1130
9690.74 1142
9691.67 1168
9692.60 1205
9693.53 1171
9694.46 1275
9695.39 1384
9696.32 1465
9697.25 1691
9698.18 1907
9699.11 2096
9700.04 2159
9700.97 2228
9701.90 2180
9702.83 2103
9703.76 1849
9704.69 1710
9705.62 1678
9706.55 1470
9707.48 1362
9708.41 1285
9709.34 1249
9710.27 1227
9711.20 1298
9712.13 1372
9713.06 1578
9713.99 1636
9714.92 1649
9715.85 1706
9716.79 1767
9717.72 1720
9718.65 1551
9719.58 1602
9720.51 1507
9721.44 1387
9722.37 1324
9723.30 1149
9724.23 1074
9725.16 1030
9726.09 983
9727.03 1039
9727.96 950
9728.89 1010
9729.82 1097
9730.75 1143
9731.68 1122
9732.61 1125
9733.55 1151
9734.48 1190
9735.41 1216
9736.34 1161
9737.27 1147
9738.20 1130
9739.14 1133
9740.07 1036
9741.00 970
9741.93 909
9742.86 898
9743.79 906
9744.73 830
9745.66 821
9746.59 902
9747.52 858
9748.46 842
9749.39 793
9750.32 768
9751.25 708
9752.18 756
9753.12 739
9754.05 750
9754.98 720
9755.91 704
9756.85 688
9757.78 755
9758.71 762
9759.65 727
9760.58 750
9761.51 814
9762.44 823
9763.38 785
9764.31 793
9765.24 840
9766.18 827
9767.11 763
9768.04 744
9768.98 794
9769.91 759
9770.84 766
9771.78 763
9772.71 736
9773.64 780
9774.58 798
9775.51 818
9776.44 814
9777.38 888
9778.31 927
9779.24 959
9780.18 936
9781.11 933
9782.05 941
9782.98 960
9783.91 929
9784.85 908
9785.78 902
9786.71 920
9787.65 858
9788.58 837
9789.52 788
9790.45 767
9791.39 724
9792.32 715
9793.25 633
9794.19 713
9795.12 711
9796.06 713
9796.99 757
9797.93 726
9798.86 767
9799.80 793
9800.73 783
9801.67 772
9802.60 770
9803.54 757
9804.47 723
9805.41 646
9806.34 622
9807.28 626
9808.21 630
9809.15 637
9810.08 608
9811.02 578
9811.95 532
9812.89 591
9813.82 655
9814.76 643
9815.69 574
9816.63 570
9817.56 571
9818.50 534
9819.43 532
9820.37 562
9821.31 560
9822.24 560
9823.18 554
9824.11 559
9825.05 559
9825.99 546
9826.92 565
9827.86 564
9828.79 566
9829.73 528
9830.67 502
9831.60 512
9832.54 475
9833.47 487
9834.41 458
9835.35 479
9836.28 502
9837.22 460
9838.16 486
9839.09 526
9840.03 553
9840.97 533
9841.90 509
9842.84 560
9843.78 474
9844.71 493
9845.65 503
9846.59 543
9847.52 537
9848.46 548
9849.40 513
9850.34 497
9851.27 536
9852.21 527
9853.15 484
9854.08 461
9855.02 504
9855.96 538
9856.90 574
9857.83 517
9858.77 532
9859.71 527
9860.65 605
9861.58 553
9862.52 552
9863.46 513
9864.40 495
9865.33 471
9866.27 569
9867.21 470
9868.15 500
9869.09 528
9870.02 478
9870.96 491
9871.90 490
9872.84 513
9873.78 525
9874.72 508
9875.65 483
9876.59 497
9877.53 458
9878.47 522
9879.41 498
9880.35 432
9881.28 488
9882.22 509
9883.16 513
9884.10 459
9885.04 491
9885.98 484
9886.92 467
9887.86 465
9888.79 463
9889.73 445
9890.67 453
9891.61 444
9892.55 433
9893.49 418
9894.43 428
9895.37 482
9896.31 498
9897.25 486
9898.19 453
9899.13 412
9900.07 427
9901.00 458
9901.94 446
9902.88 442
9903.82 474
9904.76 442
9905.70 486
9906.64 495
9907.58 477
9908.52 527
9909.46 494
9910.40 470
9911.34 458
9912.28 489
9913.22 461
9914.16 475
9915.10 515
9916.04 501
9916.98 482
9917.92 466
9918.86 532
9919.80 504
9920.74 472
9921.69 476
9922.63 577
9923.57 651
9924.51 761
9925.45 823
9926.39 968
9927.33 1056
9928.27 1038
9929.21 1132
9930.15 1047
9931.09 988
9932.03 863
9932.97 870
9933.92 697
9934.86 658
9935.80 590
9936.74 603
9937.68 517
9938.62 523
9939.56 470
9940.50 464
9941.45 474
9942.39 470
9943.33 451
9944.27 430
9945.21 438
9946.15 474
9947.10 435
9948.04 430
9948.98 492
9949.92 463
9950.86 474
9951.80 490
9952.75 464
9953.69 484
9954.63 495
9955.57 550
9956.52 475
9957.46 463
9958.40 518
9959.34 533
9960.28 445
9961.23 501
9962.17 454
9963.11 522
9964.05 478
9965.00 481
9965.94 444
9966.88 436
9967.82 463
9968.77 469
9969.71 481
9970.65 473
9971.60 510
9972.54 472
9973.48 458
9974.42 457
9975.37 475
9976.31 442
9977.25 465
9978.20 431
9979.14 440
9980.08 480
9981.03 436
9981.97 444
9982.91 443
9983.86 428
9984.80 466
9985.74 434
9986.69 423
9987.63 419
9988.57 457
9989.52 421
9990.46 415
9991.41 438
9992.35 353
9993.29 405
9994.24 413
9995.18 439
9996.13 432
9997.07 416
9998.01 433
9998.96 410
9999.90 414
10000.85 428
10001.79 449
10002.74 368
10003.68 416
10004.62 432
10005.57 456
10006.51 385
10007.46 370
10008.40 399
10009.35 368
10010.29 414
10011.24 369
10012.18 377
10013.13 325
10014.07 349
10015.02 349
10015.96 381
10016.91 378
10017.85 413
10018.80 414
10019.74 411
10020.69 408
10021.63 410
10022.58 394
10023.52 377
10024.47 393
10025.41 398
10026.36 379
10027.30 369
10028.25 405
10029.19 420
10030.14 400
10031.09 402
10032.03 400
10032.98 379
10033.92 350
10034.87 345
10035.82 356
10036.76 335
10037.71 341
10038.65 367
10039.60 416
10040.55 328
10041.49 359
10042.44 327
10043.38 396
10044.33 396
10045.28 363
10046.22 384
10047.17 377
10048.12 380
10049.06 361
10050.01 329
10050.96 325
10051.90 367
10052.85 362
10053.80 349
10054.74 330
10055.69 353
10056.64 350
10057.58 363
10058.53 365
10059.48 392
10060.42 366
10061.37 353
10062.32 339
10063.27 320
10064.21 299
10065.16 310
10066.11 313
10067.06 282
10068.00 315
10068.95 303
10069.90 357
10070.85 330
10071.79 310
10072.74 343
10073.69 317
10074.64 305
10075.58 317
10076.53 301
10077.48 315
10078.43 322
10079.38 320
10080.32 337
10081.27 298
10082.22 334
10083.17 266
10084.12 319
10085.06 316
10086.01 295
10086.96 284
10087.91 304
10088.86 296
10089.81 282
10090.75 296
10091.70 334
10092.65 339
10093.60 299
10094.55 320
10095.50 301
10096.45 350
10097.40 358
10098.34 321
10099.29 330
10100.24 343
10101.19 369
10102.14 376
10103.09 356
10104.04 324
10104.99 310
10105.94 293
10106.89 317
10107.84 360
10108.78 332
10109.73 283
10110.68 309
10111.63 301
10112.58 362
10113.53 341
10114.48 313
10115.43 306
10116.38 329
10117.33 335
10118.28 350
10119.23 355
10120.18 330
10121.13 358
10122.08 319
10123.03 325
10123.98 315
10124.93 300
10125.88 307
10126.83 336
10127.78 357
10128.73 338
10129.68 282
10130.63 317
10131.58 323
10132.53 325
10133.48 333
10134.43 323
10135.38 303
10136.34 319
10137.29 326
10138.24 319
10139.19 322
10140.14 353
10141.09 344
10142.04 323
10142.99 367
10143.94 319
10144.89 321
10145.84 360
10146.80 334
10147.75 327
10148.70 342
10149.65 392
10150.60 333
10151.55 336
10152.50 350
10153.45 343
10154.41 320
10155.36 346
10156.31 292
10157.26 362
10158.21 348
10159.16 368
10160.12 352
10161.07 339
10162.02 313
10162.97 323
10163.92 344
10164.88 305
10165.83 278
10166.78 330
10167.73 360
10168.68 366
10169.64 331
10170.59 337
10171.54 350
10172.49 327
10173.45 368
10174.40 305
10175.35 318
10176.30 394
10177.26 383
10178.21 374
10179.16 360
10180.11 359
10181.07 383
10182.02 409
10182.97 428
10183.92 421
10184.88 426
10185.83 424
10186.78 443
10187.74 448
10188.69 424
10189.64 461
10190.60 424
10191.55 394
10192.50 373
10193.46 412
10194.41 391
10195.36 405
10196.32 397
10197.27 445
10198.22 480
10199.18 435
10200.13 465
10201.08 422
10202.04 458
10202.99 442
10203.95 508
10204.90 523
10205.85 525
10206.81 558
10207.76 611
10208.72 580
10209.67 592
10210.62 540
10211.58 525
10212.53 534
10213.49 476
10214.44 427
10215.40 400
10216.35 440
10217.30 444
10218.26 415
10219.21 395
10220.17 380
10221.12 402
10222.08 377
10223.03 417
10223.99 421
10224.94 397
10225.90 399
10226.85 399
10227.81 361
10228.76 367
10229.72 361
10230.67 341
10231.63 377
10232.58 372
10233.54 380
10234.49 402
10235.45 429
10236.40 437
10237.36 415
10238.31 445
10239.27 467
10240.22 401
10241.18 406
10242.14 383
10243.09 375
10244.05 350
10245.00 337
10245.96 355
10246.91 365
10247.87 362
10248.83 391
10249.78 311
10250.74 307
10251.69 365
10252.65 364
10253.61 346
10254.56 357
10255.52 321
10256.48 344
10257.43 340
10258.39 302
10259.34 336
10260.30 268
10261.26 284
10262.21 308
10263.17 294
10264.13 345
10265.08 282
10266.04 315
10267.00 347
10267.95 314
10268.91 335
10269.87 297
10270.82 321
10271.78 322
10272.74 338
10273.70 296
10274.65 325
10275.61 299
10276.57 297
10277.52 281
10278.48 312
10279.44 330
10280.40 311
10281.35 314
10282.31 296
10283.27 287
10284.23 318
10285.18 327
10286.14 315
10287.10 330
10288.06 302
10289.02 316
10289.97 351
10290.93 322
10291.89 328
10292.85 264
10293.81 327
10294.76 356
10295.72 331
10296.68 294
10297.64 326
10298.60 280
10299.55 328
10300.51 292
10301.47 255
10302.43 319
10303.39 331
10304.35 309
10305.31 291
10306.26 286
10307.22 318
10308.18 333
10309.14 305
10310.10 295
10311.06 321
10312.02 337
10312.98 289
10313.93 310
10314.89 289
10315.85 323
10316.81 309
10317.77 295
10318.73 283
10319.69 310
10320.65 281
10321.61 276
10322.57 307
10323.53 330
10324.49 267
10325.45 288
10326.40 309
10327.36 355
10328.32 301
10329.28 312
10330.24 355
10331.20 302
10332.16 359
10333.12 324
10334.08 351
10335.04 330
10336.00 304
10336.96 324
10337.92 280
10338.88 305
10339.84 300
10340.80 325
10341.76 312
10342.72 282
10343.68 316
10344.64 282
10345.61 263
10346.57 292
10347.53 296
10348.49 328
10349.45 275
10350.41 314
10351.37 275
10352.33 304
10353.29 295
10354.25 279
10355.21 292
10356.17 307
10357.13 286
10358.10 273
10359.06 309
10360.02 281
10360.98 336
10361.94 344
10362.90 296
10363.86 358
10364.82 300
10365.79 288
10366.75 280
10367.71 318
10368.67 314
10369.63 275
10370.59 277
10371.55 291
10372.52 283
10373.48 278
10374.44 251
10375.40 259
10376.36 285
10377.33 320
10378.29 267
10379.25 291
10380.21 286
10381.17 296
10382.14 307
10383.10 277
10384.06 299
10385.02 293
10385.98 266
10386.95 258
10387.91 286
10388.87 257
10389.83 269
10390.80 245
10391.76 283
10392.72 243
10393.68 292
10394.65 272
10395.61 260
10396.57 246
10397.54 264
10398.50 280
10399.46 279
10400.42 264
10401.39 260
10402.35 279
10403.31 250
10404.28 280
10405.24 263
10406.20 300
10407.17 251
10408.13 279
10409.09 259
10410.06 246
10411.02 235
10411.98 257
10412.95 252
10413.91 238
10414.88 257
10415.84 240
10416.80 267
10417.77 276
10418.73 302
10419.69 246
10420.66 267
10421.62 243
10422.59 265
10423.55 272
10424.51 267
10425.48 247
10426.44 301
10427.41 268
10428.37 273
10429.34 250
10430.30 229
10431.26 241
10432.23 278
10433.19 241
10434.16 239
10435.12 231
10436.09 308
10437.05 275
10438.02 243
10438.98 226
10439.95 214
10440.91 264
10441.88 228
10442.84 248
10443.81 291
10444.77 245
10445.74 227
10446.70 243
10447.67 274
10448.63 205
10449.60 256
10450.56 237
10451.53 261
10452.49 243
10453.46 221
10454.42 207
10455.39 256
10456.36 229
10457.32 209
10458.29 215
10459.25 201
10460.22 232
10461.18 202
10462.15 255
10463.12 233
10464.08 231
10465.05 227
10466.01 257
10466.98 269
10467.95 252
10468.91 252
10469.88 254
10470.84 237
10471.81 229
10472.78 230
10473.74 227
10474.71 257
10475.68 264
10476.64 250
10477.61 210
10478.58 227
10479.54 229
10480.51 242
10481.48 198
10482.44 230
10483.41 229
10484.38 248
10485.34 214
10486.31 235
10487.28 206
10488.25 236
10489.21 228
10490.18 254
10491.15 222
10492.11 207
10493.08 228
10494.05 230
10495.02 229
10495.98 234
10496.95 233
10497.92 236
10498.89 242
10499.85 229
10500.82 219
10501.79 195
10502.76 212
10503.72 262
10504.69 229
10505.66 226
10506.63 188
10507.60 251
10508.56 240
10509.53 245
10510.50 192
10511.47 214
10512.44 221
10513.40 236
10514.37 201
10515.34 204
10516.31 206
10517.28 202
10518.25 224
10519.22 209
10520.18 217
10521.15 214
10522.12 262
10523.09 219
10524.06 226
10525.03 212
10526.00 235
10526.96 242
10527.93 207
10528.90 204
10529.87 232
10530.84 225
10531.81 235
10532.78 186
10533.75 220
10534.72 249
10535.69 243
10536.66 205
10537.63 233
10538.59 212
10539.56 217
10540.53 173
10541.50 182
10542.47 225
10543.44 219
10544.41 256
10545.38 221
10546.35 239
10547.32 219
10548.29 232
10549.26 231
10550.23 228
10551.20 217
10552.17 233
10553.14 250
10554.11 249
10555.08 267
10556.05 243
10557.02 241
10557.99 229
10558.96 250
10559.93 201
10560.90 218
10561.87 209
10562.84 228
10563.81 246
10564.79 264
10565.76 247
10566.73 255
10567.70 246
10568.67 231
10569.64 266
10570.61 238
10571.58 291
10572.55 260
10573.52 240
10574.49 219
10575.47 244
10576.44 247
10577.41 232
10578.38 220
10579.35 231
10580.32 236
10581.29 205
10582.26 197
10583.24 220
10584.21 213
10585.18 262
10586.15 256
10587.12 248
10588.09 247
10589.07 228
10590.04 269
10591.01 258
10591.98 257
10592.95 253
10593.92 224
10594.90 245
10595.87 256
10596.84 234
10597.81 233
10598.78 236
10599.76 227
10600.73 244
10601.70 250
10602.67 226
10603.65 226
10604.62 262
10605.59 222
10606.56 296
10607.54 233
10608.51 247
10609.48 277
10610.45 228
10611.43 222
10612.40 224
10613.37 214
10614.35 216
10615.32 235
10616.29 245
10617.26 245
10618.24 256
10619.21 229
10620.18 237
10621.16 241
10622.13 217
10623.10 245
10624.08 276
10625.05 251
10626.02 246
10627.00 230
10627.97 255
10628.94 237
10629.92 251
10630.89 229
10631.87 230
10632.84 191
10633.81 282
10634.79 285
10635.76 341
10636.73 342
10637.71 334
10638.68 369
10639.66 369
10640.63 399
10641.60 423
10642.58 397
10643.55 350
10644.53 354
10645.50 355
10646.48 326
10647.45 302
10648.43 307
10649.40 246
10650.37 259
10651.35 243
10652.32 246
10653.30 229
10654.27 226
10655.25 229
10656.22 281
10657.20 261
10658.17 243
10659.15 265
10660.12 281
10661.10 256
10662.07 236
10663.05 283
10664.02 243
10665.00 254
10665.97 248
10666.95 279
10667.92 251
10668.90 255
10669.87 257
10670.85 241
10671.83 236
10672.80 239
10673.78 264
10674.75 264
10675.73 267
10676.70 251
10677.68 265
10678.66 270
10679.63 256
10680.61 217
10681.58 245
10682.56 240
10683.54 281
10684.51 275
10685.49 297
10686.46 235
10687.44 278
10688.42 256
10689.39 239
10690.37 248
10691.35 255
10692.32 254
10693.30 244
10694.28 204
10695.25 211
10696.23 235
10697.21 239
10698.18 235
10699.16 224
10700.14 230
10701.11 217
10702.09 226
10703.07 239
10704.04 248
10705.02 287
10706.00 249
10706.97 236
10707.95 188
10708.93 212
10709.91 240
10710.88 235
10711.86 256
10712.84 242
10713.82 255
10714.79 294
10715.77 225
10716.75 217
10717.73 251
10718.70 240
10719.68 232
10720.66 232
10721.64 245
10722.61 217
10723.59 259
10724.57 252
10725.55 229
10726.53 212
10727.50 226
10728.48 216
10729.46 205
10730.44 217
10731.42 231
10732.40 232
10733.37 221
10734.35 189
10735.33 243
10736.31 206
10737.29 192
10738.27 225
10739.25 235
10740.22 251
10741.20 210
10742.18 230
10743.16 241
10744.14 221
10745.12 242
10746.10 238
10747.08 266
10748.05 265
10749.03 236
10750.01 213
10750.99 231
10751.97 216
10752.95 222
10753.93 232
10754.91 262
10755.89 237
10756.87 234
10757.85 239
10758.83 282
10759.81 232
10760.79 246
10761.77 277
10762.75 285
10763.73 270
10764.71 267
10765.68 275
10766.66 224
10767.64 238
10768.62 262
10769.60 218
10770.58 225
10771.56 254
10772.54 266
10773.53 272
10774.51 210
10775.49 256
10776.47 260
10777.45 256
10778.43 284
10779.41 266
10780.39 248
10781.37 274
10782.35 311
10783.33 284
10784.31 296
10785.29 309
10786.27 301
10787.25 293
10788.23 290
10789.21 270
10790.20 294
10791.18 266
10792.16 267
10793.14 232
10794.12 242
10795.10 257
10796.08 256
10797.06 256
10798.04 270
10799.03 286
10800.01 271
10800.99 257
10801.97 284
10802.95 222
10803.93 220
10804.91 254
10805.90 257
10806.88 253
10807.86 219
10808.84 219
10809.82 212
10810.81 242
10811.79 243
10812.77 262
10813.75 289
10814.73 275
10815.72 232
10816.70 255
10817.68 281
10818.66 239
10819.64 290
10820.63 205
10821.61 267
10822.59 270
10823.57 247
10824.56 249
10825.54 234
10826.52 260
10827.50 266
10828.49 227
10829.47 232
10830.45 236
10831.44 245
10832.42 251
10833.40 240
10834.38 236
10835.37 232
10836.35 261
10837.33 235
10838.32 247
10839.30 259
10840.28 263
10841.27 253
10842.25 282
10843.23 243
10844.22 248
10845.20 235
10846.18 284
10847.17 263
10848.15 270
10849.13 294
10850.12 305
10851.10 314
10852.09 275
10853.07 262
10854.05 286
10855.04 321
10856.02 264
10857.00 268
10857.99 237
10858.97 301
10859.96 288
10860.94 276
10861.93 283
10862.91 291
10863.89 289
10864.88 270
10865.86 260
10866.85 267
10867.83 302
10868.82 261
10869.80 262
10870.79 254
10871.77 265
10872.75 268
10873.74 269
10874.72 278
10875.71 298
10876.69 301
10877.68 289
10878.66 327
10879.65 322
10880.63 306
10881.62 339
10882.60 347
10883.59 340
10884.57 321
10885.56 289
10886.55 312
10887.53 266
10888.52 331
10889.50 323
10890.49 326
10891.47 307
10892.46 307
10893.44 332
10894.43 331
10895.42 310
10896.40 327
10897.39 312
10898.37 302
10899.36 302
10900.34 284
10901.33 322
10902.32 335
10903.30 348
10904.29 386
10905.27 336
10906.26 369
10907.25 342
10908.23 371
10909.22 380
10910.21 321
10911.19 365
10912.18 401
10913.17 429
10914.15 407
10915.14 389
10916.13 366
10917.11 421
10918.10 413
10919.09 405
10920.07 382
10921.06 390
10922.05 376
10923.03 399
10924.02 423
10925.01 391
10926.00 411
10926.98 400
10927.97 439
10928.96 451
10929.94 440
10930.93 475
10931.92 449
10932.91 457
10933.89 434
10934.88 438
10935.87 441
10936.86 410
10937.84 452
10938.83 434
10939.82 497
10940.81 460
10941.80 483
10942.78 471
10943.77 434
10944.76 508
10945.75 520
10946.74 497
10947.72 541
10948.71 516
10949.70 522
10950.69 517
10951.68 527
10952.66 581
10953.65 623
10954.64 649
10955.63 745
10956.62 810
10957.61 819
10958.60 940
10959.58 942
10960.57 884
10961.56 941
10962.55 901
10963.54 845
10964.53 776
10965.52 758
10966.51 689
10967.49 659
10968.48 571
10969.47 593
10970.46 616
10971.45 555
10972.44 559
10973.43 609
10974.42 509
10975.41 536
10976.40 546
10977.39 567
10978.38 564
10979.37 596
10980.36 601
10981.35 630
10982.34 639
10983.32 636
10984.31 643
10985.30 663
10986.29 632
10987.28 682
10988.27 659
10989.26 655
10990.25 692
10991.24 629
10992.23 649
10993.22 747
10994.21 804
10995.20 845
10996.20 952
10997.19 1047
10998.18 1249
10999.17 1388
11000.16 1452
11001.15 1432
11002.14 1489
11003.13 1479
11004.12 1342
11005.11 1226
11006.10 1116
11007.09 919
11008.08 815
11009.07 718
11010.06 702
11011.06 599
11012.05 583
11013.04 596
11014.03 541
11015.02 560
11016.01 492
11017.00 514
11017.99 501
11018.98 438
11019.98 462
11020.97 460
11021.96 479
11022.95 451
11023.94 468
11024.93 494
11025.93 439
11026.92 453
11027.91 470
11028.90 434
11029.89 451
11030.88 438
11031.88 439
11032.87 445
11033.86 444
11034.85 400
11035.84 420
11036.84 410
11037.83 402
11038.82 436
11039.81 425
11040.81 395
11041.80 430
11042.79 394
11043.78 439
11044.77 401
11045.77 384
11046.76 387
11047.75 411
11048.75 391
11049.74 403
11050.73 387
11051.72 383
11052.72 375
11053.71 359
11054.70 346
11055.70 353
11056.69 376
11057.68 388
11058.67 385
11059.67 375
11060.66 411
11061.65 411
11062.65 371
11063.64 393
11064.63 403
11065.63 355
11066.62 374
11067.61 369
11068.61 368
11069.60 365
11070.60 354
11071.59 349
11072.58 367
11073.58 373
11074.57 354
11075.56 358
11076.56 353
11077.55 378
11078.55 376
11079.54 407
11080.53 343
11081.53 366
11082.52 360
11083.52 371
11084.51 386
11085.51 343
11086.50 352
11087.49 337
11088.49 373
11089.48 337
11090.48 330
11091.47 347
11092.47 344
11093.46 367
11094.46 374
11095.45 361
11096.45 303
11097.44 355
11098.44 342
11099.43 327
11100.43 344
11101.42 346
11102.42 356
11103.41 346
11104.41 336
11105.40 305
11106.40 356
11107.39 294
11108.39 296
11109.38 313
11110.38 326
11111.37 291
11112.37 304
11113.37 304
11114.36 300
11115.36 280
11116.35 279
11117.35 339
11118.34 351
11119.34 338
11120.34 347
11121.33 356
11122.33 361
11123.32 344
11124.32 356
11125.32 322
11126.31 374
11127.31 355
11128.30 399
11129.30 342
11130.30 331
11131.29 366
11132.29 314
11133.29 315
11134.28 318
11135.28 337
11136.28 343
11137.27 301
11138.27 304
11139.27 333
11140.26 322
11141.26 352
11142.26 342
11143.25 328
11144.25 328
11145.25 307
11146.24 349
11147.24 367
11148.24 318
11149.24 303
11150.23 312
11151.23 335
11152.23 332
11153.23 277
11154.22 303
11155.22 286
11156.22 346
11157.22 327
11158.21 341
11159.21 324
11160.21 347
11161.21 337
11162.20 322
11163.20 318
11164.20 340
11165.20 323
11166.20 337
11167.19 300
11168.19 315
11169.19 350
11170.19 306
11171.19 329
11172.18 306
11173.18 343
11174.18 360
11175.18 363
11176.18 347
11177.18 352
11178.17 327
11179.17 342
11180.17 371
11181.17 397
11182.17 352
11183.17 398
11184.17 417
11185.16 430
11186.16 408
11187.16 335
11188.16 448
11189.16 410
11190.16 369
11191.16 413
11192.16 454
11193.16 435
11194.16 397
11195.16 395
11196.15 440
11197.15 437
11198.15 409
11199.15 373
11200.15 368
11201.15 419
11202.15 399
11203.15 391
11204.15 373
11205.15 400
11206.15 402
11207.15 379
11208.15 334
11209.15 391
11210.15 353
11211.15 339
11212.15 322
11213.15 322
11214.15 330
11215.15 324
11216.15 399
11217.15 340
11218.15 348
11219.15 322
11220.15 322
11221.15 325
11222.15 300
11223.15 269
11224.15 295
11225.15 338
11226.15 268
11227.16 302
11228.16 266
11229.16 314
11230.16 329
11231.16 267
11232.16 269
11233.16 289
11234.16 276
11235.16 267
11236.16 257
11237.16 307
11238.17 297
11239.17 298
11240.17 297
11241.17 269
11242.17 294
11243.17 271
11244.17 288
11245.18 261
11246.18 273
11247.18 262
11248.18 303
11249.18 244
11250.18 280
11251.19 287
11252.19 276
11253.19 272
11254.19 247
11255.19 322
11256.19 269
11257.20 279
11258.20 255
11259.20 312
11260.20 253
11261.21 286
11262.21 280
11263.21 252
11264.21 273
11265.21 273
11266.22 265
11267.22 298
11268.22 302
11269.22 300
11270.23 296
11271.23 322
11272.23 287
11273.24 264
11274.24 300
11275.24 279
11276.24 343
11277.25 299
11278.25 313
11279.25 297
11280.26 349
11281.26 342
11282.26 336
11283.27 349
11284.27 319
11285.27 287
11286.28 304
11287.28 333
11288.28 301
11289.29 325
11290.29 263
11291.29 329
11292.30 293
11293.30 320
11294.30 323
11295.31 302
11296.31 307
11297.31 297
11298.32 297
11299.32 317
11300.33 310
11301.33 263
11302.33 294
11303.34 288
11304.34 306
11305.35 306
11306.35 333
11307.36 297
11308.36 306
11309.36 344
11310.37 393
11311.37 399
11312.38 441
11313.38 450
11314.39 455
11315.39 440
11316.40 443
11317.40 422
11318.41 376
11319.41 351
11320.41 376
11321.42 350
11322.42 312
11323.43 331
11324.43 280
11325.44 250
11326.44 247
11327.45 298
11328.46 286
11329.46 267
11330.47 249
11331.47 257
11332.48 235
11333.48 250
11334.49 255
11335.49 194
11336.50 241
11337.50 220
11338.51 272
11339.52 245
11340.52 271
11341.53 224
11342.53 219
11343.54 259
11344.54 264
11345.55 284
11346.56 232
11347.56 234
11348.57 233
11349.58 270
11350.58 223
11351.59 236
11352.59 262
11353.60 261
11354.61 217
11355.61 263
11356.62 261
11357.63 260
11358.63 225
11359.64 239
11360.65 247
11361.65 258
11362.66 265
11363.67 264
11364.67 271
11365.68 224
11366.69 249
11367.69 222
11368.70 242
11369.71 227
11370.71 220
11371.72 240
11372.73 237
11373.74 215
11374.74 237
11375.75 235
11376.76 229
11377.77 222
11378.77 242
11379.78 260
11380.79 239
11381.80 258
11382.80 215
11383.81 236
11384.82 241
11385.83 270
11386.83 228
11387.84 249
11388.85 214
11389.86 229
11390.87 203
11391.87 215
11392.88 225
11393.89 239
11394.90 244
11395.91 228
11396.91 217
11397.92 237
11398.93 216
11399.94 256
11400.95 250
11401.96 227
11402.97 277
11403.97 242
11404.98 257
11405.99 229
11407.00 221
11408.01 249
11409.02 220
11410.03 214
11411.03 241
11412.04 260
11413.05 218
11414.06 249
11415.07 260
11416.08 256
11417.09 221
11418.10 253
11419.11 236
11420.12 265
11421.13 222
11422.14 213
11423.14 217
11424.15 230
11425.16 234
11426.17 223
11427.18 255
11428.19 251
11429.20 269
11430.21 229
11431.22 231
11432.23 231
11433.24 270
11434.25 242
11435.26 264
11436.27 246
11437.28 231
11438.29 240
11439.30 252
11440.31 248
11441.32 242
11442.33 244
11443.34 256
11444.35 248
11445.36 223
11446.37 227
11447.38 244
11448.39 238
11449.41 218
11450.42 242
11451.43 202
11452.44 242
11453.45 254
11454.46 228
11455.47 229
11456.48 262
11457.49 216
11458.50 213
11459.51 246
11460.52 232
11461.54 233
11462.55 223
11463.56 296
11464.57 266
11465.58 246
11466.59 236
11467.60 250
11468.62 217
11469.63 230
11470.64 234
11471.65 243
11472.66 243
11473.67 242
11474.68 227
11475.70 250
11476.71 262
11477.72 253
11478.73 245
11479.74 243
11480.76 246
11481.77 221
11482.78 285
11483.79 227
11484.80 235
11485.82 239
11486.83 228
11487.84 215
11488.85 236
11489.87 242
11490.88 229
11491.89 241
11492.90 240
11493.92 237
11494.93 219
11495.94 262
11496.95 231
11497.97 250
11498.98 217
11499.99 242
11501.00 221
11502.02 227
11503.03 235
11504.04 247
11505.06 235
11506.07 238
11507.08 219
11508.10 212
11509.11 224
11510.12 221
11511.14 263
11512.15 222
11513.16 217
11514.18 214
11515.19 216
11516.20 205
11517.22 248
11518.23 215
11519.24 203
11520.26 233
11521.27 230
11522.29 238
11523.30 233
11524.31 231
11525.33 215
11526.34 208
11527.35 203
11528.37 209
11529.38 222
11530.40 239
11531.41 208
11532.43 215
11533.44 208
11534.45 207
11535.47 233
11536.48 256
11537.50 220
11538.51 238
11539.53 256
11540.54 227
11541.56 228
11542.57 203
11543.59 248
11544.60 241
11545.61 213
11546.63 220
11547.64 228
11548.66 217
11549.67 204
11550.69 223
11551.70 246
11552.72 246
11553.74 237
11554.75 211
11555.77 254
11556.78 254
11557.80 224
11558.81 286
11559.83 252
11560.84 261
11561.86 222
11562.87 247
11563.89 236
11564.91 254
11565.92 223
11566.94 220
11567.95 227
11568.97 236
11569.98 275
11571.00 252
11572.02 277
11573.03 240
11574.05 247
11575.06 263
11576.08 241
11577.10 245
11578.11 243
11579.13 249
11580.15 271
11581.16 274
11582.18 275
11583.20 261
11584.21 273
11585.23 289
11586.25 286
11587.26 287
11588.28 271
11589.30 325
11590.31 318
11591.33 314
11592.35 320
11593.36 309
11594.38 326
11595.40 315
11596.41 349
11597.43 344
11598.45 345
11599.47 393
11600.48 424
11601.50 519
11602.52 537
11603.53 553
11604.55 639
11605.57 592
11606.59 562
11607.60 570
11608.62 535
11609.64 462
11610.66 407
11611.68 410
11612.69 327
11613.71 306
11614.73 294
11615.75 269
11616.76 286
11617.78 251
11618.80 277
11619.82 226
11620.84 266
11621.86 264
11622.87 254
11623.89 242
11624.91 255
11625.93 273
11626.95 285
11627.97 301
11628.98 268
11630.00 260
11631.02 270
11632.04 304
11633.06 294
11634.08 253
11635.10 256
11636.11 256
11637.13 229
11638.15 248
11639.17 247
11640.19 243
11641.21 258
11642.23 234
11643.25 261
11644.27 269
11645.29 254
11646.31 266
11647.32 220
11648.34 251
11649.36 253
11650.38 250
11651.40 239
11652.42 257
11653.44 206
11654.46 219
11655.48 219
11656.50 206
11657.52 193
11658.54 229
11659.56 233
11660.58 243
11661.60 247
11662.62 229
11663.64 231
11664.66 246
11665.68 245
11666.70 222
11667.72 238
11668.74 256
11669.76 258
11670.78 242
11671.80 273
11672.82 226
11673.84 230
11674.86 217
11675.88 234
11676.90 221
11677.92 207
11678.95 232
11679.97 242
11680.99 222
11682.01 223
11683.03 253
11684.05 282
11685.07 249
11686.09 247
11687.11 244
11688.13 239
11689.16 240
11690.18 239
11691.20 224
11692.22 230
11693.24 201
11694.26 197
11695.28 228
11696.30 212
11697.33 260
11698.35 239
11699.37 255
11700.39 250
11701.41 212
11702.43 232
11703.46 213
11704.48 240
11705.50 196
11706.52 216
11707.54 229
11708.57 237
11709.59 257
11710.61 223
11711.63 207
11712.65 206
11713.68 231
11714.70 227
11715.72 207
11716.74 223
11717.77 237
11718.79 251
11719.81 224
11720.83 201
11721.86 205
11722.88 237
11723.90 241
11724.92 218
11725.95 187
11726.97 232
11727.99 232
11729.01 234
11730.04 212
11731.06 219
11732.08 249
11733.11 270
11734.13 241
11735.15 253
11736.18 254
11737.20 272
11738.22 253
11739.25 226
11740.27 238
11741.29 237
11742.32 265
11743.34 254
11744.36 234
11745.39 196
11746.41 211
11747.43 208
11748.46 248
11749.48 224
11750.51 215
11751.53 215
11752.55 224
11753.58 237
11754.60 227
11755.63 262
11756.65 231
11757.67 260
11758.70 246
11759.72 246
11760.75 212
11761.77 236
11762.80 238
11763.82 235
11764.84 219
11765.87 227
11766.89 203
11767.92 237
11768.94 205
11769.97 205
11770.99 227
11772.02 222
11773.04 239
11774.07 241
11775.09 240
11776.12 233
11777.14 238
11778.17 234
11779.19 213
11780.22 201
11781.24 229
11782.27 223
11783.29 212
11784.32 247
11785.34 235
11786.37 223
11787.39 224
11788.42 208
11789.45 228
11790.47 244
11791.50 241
11792.52 252
11793.55 249
11794.57 259
11795.60 216
11796.63 246
11797.65 247
11798.68 250
11799.70 244
11800.73 244
11801.75 266
11802.78 224
11803.81 272
11804.83 271
11805.86 279
11806.89 239
11807.91 226
11808.94 253
11809.97 311
11810.99 297
11812.02 254
11813.04 239
11814.07 268
11815.10 268
11816.12 248
11817.15 245
11818.18 233
11819.21 260
11820.23 258
11821.26 269
11822.29 279
11823.31 269
11824.34 251
11825.37 272
11826.39 270
11827.42 254
11828.45 255
11829.48 261
11830.50 271
11831.53 247
11832.56 277
11833.59 262
11834.61 271
11835.64 281
11836.67 247
11837.70 256
11838.72 285
11839.75 274
11840.78 261
11841.81 277
11842.83 278
11843.86 257
11844.89 270
11845.92 279
11846.95 255
11847.97 285
11849.00 281
11850.03 264
11851.06 300
11852.09 292
11853.12 296
11854.14 322
11855.17 284
11856.20 313
11857.23 313
11858.26 300
11859.29 328
11860.32 312
11861.34 387
11862.37 297
11863.40 312
11864.43 342
11865.46 368
11866.49 316
11867.52 323
11868.55 334
11869.57 321
11870.60 323
11871.63 334
11872.66 295
11873.69 323
11874.72 331
11875.75 341
11876.78 364
11877.81 312
11878.84 369
11879.87 339
11880.90 368
11881.93 387
11882.96 388
11883.99 407
11885.02 405
11886.05 462
11887.08 415
11888.11 424
11889.14 438
11890.16 447
11891.19 428
11892.22 451
11893.26 457
11894.29 491
11895.32 434
11896.35 487
11897.38 537
11898.41 569
11899.44 591
11900.47 592
11901.50 687
11902.53 644
11903.56 585
11904.59 608
11905.62 626
11906.65 583
11907.68 584
11908.71 539
11909.74 556
11910.77 527
11911.80 532
11912.83 498
11913.87 533
11914.90 515
11915.93 540
11916.96 608
11917.99 587
11919.02 533
11920.05 549
11921.08 512
11922.11 535
11923.15 548
11924.18 561
11925.21 581
11926.24 707
11927.27 752
11928.30 827
11929.34 938
11930.37 963
11931.40 1012
11932.43 1059
11933.46 1109
11934.49 1057
11935.53 1027
11936.56 1002
11937.59 852
11938.62 828
11939.65 671
11940.69 643
11941.72 599
11942.75 547
11943.78 499
11944.82 526
11945.85 483
11946.88 474
11947.91 453
11948.94 445
11949.98 435
11951.01 434
11952.04 446
11953.08 419
11954.11 407
11955.14 404
11956.17 411
11957.21 400
11958.24 405
11959.27 416
11960.31 463
11961.34 413
11962.37 405
11963.40 413
11964.44 444
11965.47 443
11966.50 421
11967.54 407
11968.57 393
11969.60 395
11970.64 422
11971.67 387
11972.70 422
11973.74 442
11974.77 426
11975.81 444
11976.84 396
11977.87 377
11978.91 395
11979.94 409
11980.97 370
11982.01 363
11983.04 371
11984.08 362
11985.11 362
11986.14 398
11987.18 381
11988.21 401
11989.25 400
11990.28 406
11991.32 426
11992.35 385
11993.38 388
11994.42 435
11995.45 430
11996.49 391
11997.52 424
11998.56 440
11999.59 440
12000.63 418
12001.66 413
12002.70 421
12003.73 423
12004.77 422
12005.80 459
12006.84 484
12007.87 455
12008.91 458
12009.94 485
12010.98 416
12012.01 444
12013.05 458
12014.08 445
12015.12 479
12016.15 516
12017.19 526
12018.22 517
12019.26 502
12020.29 510
12021.33 535
12022.37 547
12023.40 550
12024.44 506
12025.47 514
12026.51 461
12027.54 476
12028.58 460
12029.62 480
12030.65 491
12031.69 458
12032.72 450
12033.76 474
12034.80 471
12035.83 478
12036.87 514
12037.91 470
12038.94 450
12039.98 461
12041.01 481
12042.05 485
12043.09 446
12044.12 463
12045.16 459
12046.20 444
12047.23 438
12048.27 456
12049.31 469
12050.35 454
12051.38 484
12052.42 430
12053.46 474
12054.49 486
12055.53 484
12056.57 473
12057.60 529
12058.64 543
12059.68 543
12060.72 574
12061.75 546
12062.79 535
12063.83 547
12064.87 584
12065.90 551
12066.94 554
12067.98 587
12069.02 582
12070.05 557
12071.09 531
12072.13 534
12073.17 525
12074.21 492
12075.24 549
12076.28 568
12077.32 569
12078.36 511
12079.40 564
12080.43 575
12081.47 546
12082.51 564
12083.55 573
12084.59 571
12085.63 612
12086.66 635
12087.70 692
12088.74 665
12089.78 678
12090.82 648
12091.86 684
12092.90 682
12093.93 657
12094.97 703
12096.01 708
12097.05 761
12098.09 859
12099.13 903
12100.17 968
12101.21 1105
12102.25 1086
12103.28 1153
12104.32 1241
12105.36 1209
12106.40 1252
12107.44 1178
12108.48 1083
12109.52 999
12110.56 931
12111.60 884
12112.64 739
12113.68 665
12114.72 615
12115.76 562
12116.80 508
12117.84 498
12118.88 481
12119.92 509
12120.96 434
12122.00 467
12123.04 456
12124.08 436
12125.12 452
12126.16 432
12127.20 414
12128.24 450
12129.28 419
12130.32 430
12131.36 464
12132.40 409
12133.44 431
12134.48 431
12135.52 409
12136.56 380
12137.60 386
12138.64 414
12139.68 374
12140.72 384
12141.76 431
12142.81 418
12143.85 405
12144.89 387
12145.93 430
12146.97 385
12148.01 375
12149.05 372
12150.09 355
12151.13 320
12152.18 335
12153.22 354
12154.26 342
12155.30 310
12156.34 319
12157.38 370
12158.42 340
12159.47 352
12160.51 398
12161.55 350
12162.59 368
12163.63 327
12164.67 357
12165.72 374
12166.76 351
12167.80 357
12168.84 360
12169.88 343
12170.93 325
12171.97 369
12173.01 374
12174.05 381
12175.09 387
12176.14 380
12177.18 353
12178.22 339
12179.26 373
12180.31 354
12181.35 317
12182.39 356
12183.43 328
12184.48 327
12185.52 364
12186.56 352
12187.60 369
12188.65 347
12189.69 374
12190.73 408
12191.78 347
12192.82 353
12193.86 358
12194.91 356
12195.95 346
12196.99 327
12198.04 350
12199.08 354
12200.12 359
12201.17 337
12202.21 318
12203.25 331
12204.30 347
12205.34 318
12206.38 322
12207.43 319
12208.47 340
12209.51 350
12210.56 324
12211.60 318
12212.65 334
12213.69 321
12214.73 317
12215.78 320
12216.82 309
12217.87 332
12218.91 345
12219.95 303
12221.00 341
12222.04 352
12223.09 314
12224.13 299
12225.17 333
12226.22 327
12227.26 338
12228.31 349
12229.35 340
12230.40 312
12231.44 320
12232.49 305
12233.53 304
12234.58 312
12235.62 338
12236.67 310
12237.71 313
12238.76 318
12239.80 278
12240.85 299
12241.89 330
12242.94 310
12243.98 316
12245.03 294
12246.07 290
12247.12 373
12248.16 305
12249.21 318
12250.25 308
12251.30 322
12252.34 301
12253.39 318
12254.44 330
12255.48 302
12256.53 277
12257.57 233
12258.62 273
12259.67 270
12260.71 220
12261.76 270
12262.80 268
12263.85 276
12264.90 248
12265.94 225
12266.99 240
12268.03 275
12269.08 294
12270.13 264
12271.17 269
12272.22 250
12273.27 284
12274.31 246
12275.36 257
12276.41 256
12277.45 262
12278.50 277
12279.55 245
12280.59 311
12281.64 280
12282.69 275
12283.73 290
12284.78 292
12285.83 265
12286.87 240
12287.92 282
12288.97 253
12290.01 254
12291.06 269
12292.11 272
12293.16 282
12294.20 246
12295.25 228
12296.30 220
12297.35 246
12298.39 236
12299.44 241
12300.49 267
12301.54 233
12302.58 251
12303.63 263
12304.68 270
12305.73 242
12306.78 231
12307.82 264
12308.87 260
12309.92 250
12310.97 237
12312.02 235
12313.06 250
12314.11 266
12315.16 273
12316.21 236
12317.26 238
12318.31 223
12319.35 249
12320.40 248
12321.45 258
12322.50 209
12323.55 219
12324.60 194
12325.65 204
12326.69 249
12327.74 254
12328.79 273
12329.84 260
12330.89 251
12331.94 223
12332.99 242
12334.04 230
12335.09 231
12336.13 214
12337.18 239
12338.23 228
12339.28 219
12340.33 245
12341.38 249
12342.43 240
12343.48 228
12344.53 224
12345.58 210
12346.63 214
12347.68 230
12348.73 230
12349.78 240
12350.83 239
12351.88 256
12352.93 263
12353.98 243
12355.03 260
12356.08 246
12357.13 236
12358.18 234
12359.23 225
12360.28 256
12361.33 278
12362.38 267
12363.43 269
12364.48 279
12365.53 245
12366.58 238
12367.63 228
12368.68 270
12369.73 245
12370.78 262
12371.83 234
12372.88 223
12373.93 259
12374.98 275
12376.04 251
12377.09 256
12378.14 228
12379.19 250
12380.24 234
12381.29 257
12382.34 254
12383.39 233
12384.44 239
12385.49 247
12386.55 250
12387.60 245
12388.65 268
12389.70 264
12390.75 287
12391.80 266
12392.85 269
12393.91 273
12394.96 276
12396.01 262
12397.06 273
12398.11 261
12399.17 249
12400.22 241
12401.27 225
12402.32 213
12403.37 262
12404.42 268
12405.48 220
12406.53 289
12407.58 276
12408.63 215
12409.69 259
12410.74 248
12411.79 257
12412.84 239
12413.90 246
12414.95 258
12416.00 294
12417.05 283
12418.11 286
12419.16 284
12420.21 292
12421.26 276
12422.32 257
12423.37 267
12424.42 269
12425.48 286
12426.53 258
12427.58 273
12428.63 281
12429.69 290
12430.74 301
12431.79 301
12432.85 299
12433.90 316
12434.95 304
12436.01 323
12437.06 313
12438.11 287
12439.17 281
12440.22 277
12441.28 290
12442.33 290
12443.38 291
12444.44 279
12445.49 286
12446.54 344
12447.60 301
12448.65 305
12449.71 280
12450.76 271
12451.81 301
12452.87 336
12453.92 306
12454.98 311
12456.03 330
12457.08 348
12458.14 344
12459.19 350
12460.25 350
12461.30 365
12462.36 392
12463.41 355
12464.47 395
12465.52 402
12466.58 398
12467.63 446
12468.68 406
12469.74 457
12470.79 493
12471.85 555
12472.90 682
12473.96 697
12475.01 781
12476.07 886
12477.12 957
12478.18 1001
12479.24 988
12480.29 910
12481.35 894
12482.40 791
12483.46 715
12484.51 684
12485.57 618
12486.62 527
12487.68 529
12488.73 469
12489.79 457
12490.85 374
12491.90 401
12492.96 354
12494.01 356
12495.07 337
12496.13 341
12497.18 350
12498.24 311
12499.29 346
12500.35 313
12501.41 349
12502.46 341
12503.52 359
12504.57 364
12505.63 331
12506.69 292
12507.74 340
12508.80 356
12509.86 316
12510.91 294
12511.97 324
12513.03 352
12514.08 283
12515.14 283
12516.20 324
12517.25 305
12518.31 327
12519.37 323
12520.42 306
12521.48 333
12522.54 312
12523.60 311
12524.65 280
12525.71 285
12526.77 270
12527.82 278
12528.88 327
12529.94 265
12531.00 287
12532.05 287
12533.11 302
12534.17 278
12535.23 300
12536.28 334
12537.34 295
12538.40 323
12539.46 301
12540.52 285
12541.57 297
12542.63 373
12543.69 354
12544.75 343
12545.81 324
12546.86 314
12547.92 348
12548.98 329
12550.04 355
12551.10 369
12552.15 388
12553.21 444
12554.27 463
12555.33 484
12556.39 458
12557.45 468
12558.51 485
12559.56 537
12560.62 502
12561.68 466
12562.74 491
12563.80 427
12564.86 431
12565.92 398
12566.98 379
12568.03 373
12569.09 389
12570.15 358
12571.21 363
12572.27 372
12573.33 343
12574.39 349
12575.45 323
12576.51 336
12577.57 315
12578.63 303
12579.69 306
12580.75 323
12581.81 320
12582.87 302
12583.93 313
12584.98 309
12586.04 293
12587.10 350
12588.16 300
12589.22 259
12590.28 323
12591.34 300
12592.40 323
12593.46 273
12594.52 266
12595.58 259
12596.64 275
12597.70 305
12598.77 279
12599.83 267
12600.89 273
12601.95 288
12603.01 274
12604.07 283
12605.13 250
12606.19 273
12607.25 292
12608.31 299
12609.37 279
12610.43 270
12611.49 260
12612.55 294
12613.61 315
12614.68 280
12615.74 316
12616.80 296
12617.86 319
12618.92 312
12619.98 280
12621.04 322
12622.10 380
12623.16 296
12624.23 295
12625.29 269
12626.35 296
12627.41 295
12628.47 302
12629.53 294
12630.59 275
12631.66 288
12632.72 297
12633.78 266
12634.84 244
12635.90 286
12636.97 304
12638.03 281
12639.09 259
12640.15 248
12641.21 287
12642.28 302
12643.34 306
12644.40 255
12645.46 274
12646.52 268
12647.59 292
12648.65 319
12649.71 256
12650.77 260
12651.84 275
12652.90 268
12653.96 273
12655.03 256
12656.09 249
12657.15 278
12658.21 274
12659.28 284
12660.34 248
12661.40 259
12662.46 274
12663.53 256
12664.59 248
12665.65 276
12666.72 272
12667.78 268
12668.84 268
12669.91 236
12670.97 215
12672.03 225
12673.10 255
12674.16 273
12675.22 274
12676.29 254
12677.35 264
12678.42 253
12679.48 241
12680.54 274
12681.61 267
12682.67 270
12683.73 252
12684.80 251
12685.86 253
12686.93 252
12687.99 256
12689.05 244
12690.12 248
12691.18 286
12692.25 302
12693.31 280
12694.38 255
12695.44 272
12696.50 293
12697.57 329
12698.63 318
12699.70 317
12700.76 314
12701.83 321
12702.89 351
12703.96 345
12705.02 337
12706.09 335
12707.15 347
12708.22 315
12709.28 327
12710.35 319
12711.41 299
12712.48 286
12713.54 286
12714.61 298
12715.67 295
12716.74 269
12717.80 278
12718.87 270
12719.93 275
12721.00 295
12722.06 297
12723.13 247
12724.19 273
12725.26 299
12726.33 273
12727.39 244
12728.46 309
12729.52 285
12730.59 284
12731.66 277
12732.72 260
12733.79 272
12734.85 272
12735.92 300
12736.99 248
12738.05 280
12739.12 297
12740.18 300
12741.25 288
12742.32 245
12743.38 227
12744.45 245
12745.52 287
12746.58 258
12747.65 277
12748.72 234
12749.78 255
12750.85 273
12751.92 213
12752.98 203
12754.05 248
12755.12 243
12756.18 221
12757.25 227
12758.32 222
12759.38 259
12760.45 242
12761.52 249
12762.59 239
12763.65 228
12764.72 218
12765.79 252
12766.85 236
12767.92 229
12768.99 209
12770.06 230
12771.12 250
12772.19 214
12773.26 223
12774.33 230
12775.40 257
12776.46 220
12777.53 236
12778.60 194
12779.67 216
12780.73 230
12781.80 260
12782.87 234
12783.94 233
12785.01 221
12786.08 216
12787.14 264
12788.21 237
12789.28 213
12790.35 213
12791.42 262
12792.49 241
12793.55 230
12794.62 222
12795.69 225
12796.76 241
12797.83 212
12798.90 268
12799.97 262
12801.03 267
12802.10 257
12803.17 262
12804.24 239
12805.31 214
12806.38 258
12807.45 210
12808.52 251
12809.59 289
12810.66 238
12811.72 245
12812.79 246
12813.86 280
12814.93 280
12816.00 298
12817.07 299
12818.14 276
12819.21 267
12820.28 260
12821.35 269
12822.42 274
12823.49 288
12824.56 300
12825.63 261
12826.70 257
12827.77 240
12828.84 280
12829.91 262
12830.98 241
12832.05 261
12833.12 216
12834.19 270
12835.26 250
12836.33 248
12837.40 244
12838.47 245
12839.54 258
12840.61 247
12841.68 227
12842.75 231
12843.82 214
12844.89 215
12845.96 215
12847.04 217
12848.11 230
12849.18 177
12850.25 224
12851.32 206
12852.39 198
12853.46 220
12854.53 230
12855.60 194
12856.67 222
12857.75 241
12858.82 249
12859.89 206
12860.96 208
12862.03 214
12863.10 199
12864.17 187
12865.24 189
12866.32 193
12867.39 206
12868.46 202
12869.53 182
12870.60 174
12871.67 197
12872.75 218
12873.82 211
12874.89 185
12875.96 195
12877.03 194
12878.11 190
12879.18 166
12880.25 176
12881.32 162
12882.39 209
12883.47 209
12884.54 177
12885.61 195
12886.68 184
12887.76 179
12888.83 185
12889.90 185
12890.97 204
12892.05 214
12893.12 200
12894.19 196
12895.27 189
12896.34 211
12897.41 206
12898.48 241
12899.56 248
12900.63 185
12901.70 202
12902.78 229
12903.85 213
12904.92 182
12905.99 204
12907.07 178
12908.14 188
12909.21 201
12910.29 204
12911.36 214
12912.44 206
12913.51 224
12914.58 207
12915.66 181
12916.73 170
12917.80 152
12918.88 185
12919.95 191
12921.02 187
12922.10 180
12923.17 189
12924.25 187
12925.32 203
12926.39 174
12927.47 186
12928.54 203
12929.62 193
12930.69 182
12931.77 178
12932.84 172
12933.91 208
12934.99 194
12936.06 149
12937.14 166
12938.21 163
12939.29 217
12940.36 199
12941.44 208
12942.51 185
12943.59 208
12944.66 224
12945.73 200
12946.81 194
12947.88 185
12948.96 204
12950.03 193
12951.11 167
12952.18 166
12953.26 192
12954.34 193
12955.41 196
12956.49 181
12957.56 179
12958.64 165
12959.71 199
12960.79 200
12961.86 191
12962.94 193
12964.01 231
12965.09 179
12966.17 161
12967.24 176
12968.32 200
12969.39 215
12970.47 189
12971.54 230
12972.62 153
12973.70 183
12974.77 197
12975.85 202
12976.93 194
12978.00 183
12979.08 210
12980.15 202
12981.23 211
12982.31 221
12983.38 220
12984.46 206
12985.54 217
12986.61 165
12987.69 197
12988.77 190
12989.84 177
12990.92 189
12992.00 218
12993.07 184
12994.15 183
12995.23 214
12996.30 216
12997.38 173
12998.46 182
12999.53 186
13000.61 223
13001.69 194
13002.77 169
13003.84 200
13004.92 195
13006.00 208
13007.08 179
13008.15 184
13009.23 181
13010.31 204
13011.39 206
13012.46 227
13013.54 210
13014.62 198
13015.70 213
13016.77 163
13017.85 174
13018.93 182
13020.01 182
13021.09 178
13022.16 188
13023.24 168
13024.32 195
13025.40 221
13026.48 210
13027.56 182
13028.63 172
13029.71 165
13030.79 199
13031.87 187
13032.95 181
13034.03 190
13035.10 183
13036.18 206
13037.26 196
13038.34 195
13039.42 190
13040.50 176
13041.58 202
13042.66 217
13043.73 203
13044.81 199
13045.89 189
13046.97 183
13048.05 175
13049.13 227
13050.21 223
13051.29 226
13052.37 220
13053.45 214
13054.53 189
13055.61 183
13056.69 208
13057.76 214
13058.84 220
13059.92 201
13061.00 218
13062.08 255
13063.16 195
13064.24 200
13065.32 188
13066.40 210
13067.48 214
13068.56 206
13069.64 199
13070.72 194
13071.80 194
13072.88 237
13073.96 229
13075.04 220
13076.12 195
13077.20 205
13078.28 194
13079.36 197
13080.44 163
13081.53 188
13082.61 186
13083.69 188
13084.77 197
13085.85 221
13086.93 222
13088.01 174
13089.09 221
13090.17 204
13091.25 176
13092.33 203
13093.41 199
13094.49 195
13095.58 219
13096.66 229
13097.74 206
13098.82 229
13099.90 194
13100.98 195
13102.06 211
13103.14 195
13104.23 204
13105.31 189
13106.39 203
13107.47 205
13108.55 167
13109.63 176
13110.72 188
13111.80 208
13112.88 216
13113.96 186
13115.04 190
13116.13 205
13117.21 182
13118.29 208
13119.37 222
13120.45 185
13121.54 187
13122.62 222
13123.70 222
13124.78 203
13125.86 212
13126.95 194
13128.03 215
13129.11 191
13130.19 200
13131.28 189
13132.36 178
13133.44 190
13134.52 215
13135.61 212
13136.69 204
13137.77 169
13138.86 176
13139.94 206
13141.02 201
13142.11 199
13143.19 184
13144.27 217
13145.35 191
13146.44 216
13147.52 202
13148.60 200
13149.69 196
13150.77 220
13151.85 207
13152.94 197
13154.02 183
13155.10 198
13156.19 192
13157.27 199
13158.36 211
13159.44 201
13160.52 188
13161.61 196
13162.69 206
13163.77 202
13164.86 200
13165.94 190
13167.03 209
13168.11 228
13169.19 207
13170.28 201
13171.36 195
13172.45 228
13173.53 223
13174.62 193
13175.70 210
13176.79 219
13177.87 214
13178.95 195
13180.04 194
13181.12 225
13182.21 214
13183.29 192
13184.38 205
13185.46 215
13186.55 217
13187.63 229
13188.72 227
13189.80 215
13190.89 213
13191.97 229
13193.06 194
13194.14 182
13195.23 202
13196.31 218
13197.40 230
13198.48 226
13199.57 205
13200.65 218
13201.74 216
13202.83 193
13203.91 224
13205.00 191
13206.08 191
13207.17 237
13208.25 217
13209.34 234
13210.43 198
13211.51 216
13212.60 217
13213.68 223
13214.77 212
13215.86 216
13216.94 222
13218.03 224
13219.11 198
13220.20 227
13221.29 211
13222.37 213
13223.46 218
13224.55 195
13225.63 248
13226.72 220
13227.80 230
13228.89 229
13229.98 236
13231.06 229
13232.15 217
13233.24 196
13234.32 231
13235.41 193
13236.50 207
13237.59 218
13238.67 246
13239.76 216
13240.85 178
13241.93 223
13243.02 217
13244.11 246
13245.20 232
13246.28 250
13247.37 225
13248.46 263
13249.55 209
13250.63 204
13251.72 235
13252.81 261
13253.90 239
13254.98 234
13256.07 243
13257.16 235
13258.25 261
13259.33 251
13260.42 258
13261.51 208
13262.60 227
13263.69 261
13264.77 276
13265.86 252
13266.95 268
13268.04 247
13269.13 268
13270.22 229
13271.30 264
13272.39 282
13273.48 254
13274.57 234
13275.66 264
13276.75 267
13277.83 281
13278.92 292
13280.01 251
13281.10 305
13282.19 272
13283.28 312
13284.37 294
13285.46 291
13286.55 266
13287.63 309
13288.72 310
13289.81 267
13290.90 283
13291.99 281
13293.08 365
13294.17 305
13295.26 310
13296.35 305
13297.44 352
13298.53 303
13299.62 323
13300.71 309
13301.80 309
13302.89 333
13303.97 340
13305.06 327
13306.15 313
13307.24 368
13308.33 369
13309.42 361
13310.51 354
13311.60 409
13312.69 374
13313.78 394
13314.87 363
13315.96 356
13317.05 343
13318.14 407
13319.24 371
13320.33 369
13321.42 368
13322.51 383
13323.60 336
13324.69 340
13325.78 382
13326.87 370
13327.96 386
13329.05 388
13330.14 374
13331.23 347
13332.32 378
13333.41 343
13334.50 388
13335.60 394
13336.69 370
13337.78 366
13338.87 400
13339.96 372
13341.05 354
13342.14 419
13343.23 376
13344.32 402
13345.42 352
13346.51 416
13347.60 403
13348.69 416
13349.78 383
13350.87 445
13351.97 444
13353.06 463
13354.15 415
13355.24 428
13356.33 464
13357.42 450
13358.52 443
13359.61 440
13360.70 500
13361.79 474
13362.88 494
13363.98 522
13365.07 541
13366.16 536
13367.25 550
13368.35 564
13369.44 563
13370.53 605
13371.62 580
13372.72 521
13373.81 528
13374.90 521
13375.99 504
13377.09 443
13378.18 435
13379.27 454
13380.36 400
13381.46 399
13382.55 355
13383.64 406
13384.74 382
13385.83 386
13386.92 361
13388.02 370
13389.11 352
13390.20 346
13391.30 362
13392.39 369
13393.48 315
13394.58 316
13395.67 338
13396.76 282
13397.86 338
13398.95 311
13400.04 340
13401.14 328
13402.23 315
13403.32 291
13404.42 317
13405.51 312
13406.61 329
13407.70 358
13408.79 351
13409.89 326
13410.98 326
13412.08 329
13413.17 312
13414.26 344
13415.36 337
13416.45 355
13417.55 331
13418.64 333
13419.74 308
13420.83 347
13421.93 321
13423.02 331
13424.11 315
13425.21 326
13426.30 306
13427.40 325
13428.49 319
13429.59 317
13430.68 351
13431.78 307
13432.87 341
13433.97 333
13435.06 343
13436.16 343
13437.25 364
13438.35 313
13439.44 346
13440.54 340
13441.63 364
13442.73 348
13443.83 380
13444.92 362
13446.02 359
13447.11 331
13448.21 359
13449.30 382
13450.40 377
13451.49 365
13452.59 392
13453.69 395
13454.78 379
13455.88 373
13456.97 380
13458.07 392
13459.17 408
13460.26 415
13461.36 387
13462.45 387
13463.55 414
13464.65 438
13465.74 427
13466.84 431
13467.94 428
13469.03 387
13470.13 451
13471.23 405
13472.32 435
13473.42 432
13474.52 432
13475.61 458
13476.71 446
13477.81 461
13478.90 457
13480.00 490
13481.10 475
13482.19 459
13483.29 433
13484.39 495
13485.48 509
13486.58 488
13487.68 440
13488.78 464
13489.87 504
13490.97 522
13492.07 509
13493.17 522
13494.26 509
13495.36 539
13496.46 581
13497.56 608
13498.65 635
13499.75 588
13500.85 652
13501.95 652
13503.04 631
13504.14 635
13505.24 684
13506.34 663
13507.44 651
13508.53 650
13509.63 604
13510.73 594
13511.83 535
13512.93 508
13514.03 501
13515.12 481
13516.22 488
13517.32 439
13518.42 449
13519.52 419
13520.62 373
13521.71 399
13522.81 427
13523.91 372
13525.01 381
13526.11 374
13527.21 345
13528.31 336
13529.41 386
13530.51 361
13531.60 369
13532.70 353
13533.80 363
13534.90 402
13536.00 376
13537.10 321
13538.20 347
13539.30 363
13540.40 367
13541.50 336
13542.60 319
13543.70 328
13544.80 300
13545.90 338
13547.00 311
13548.09 304
13549.19 279
13550.29 319
13551.39 332
13552.49 322
13553.59 301
13554.69 331
13555.79 339
13556.89 284
13557.99 284
13559.09 315
13560.19 281
13561.29 302
13562.39 305
13563.50 300
13564.60 297
13565.70 285
13566.80 336
13567.90 291
13569.00 284
13570.10 312
13571.20 316
13572.30 315
13573.40 274
13574.50 303
13575.60 294
13576.70 289
13577.80 307
13578.90 296
13580.01 296
13581.11 286
13582.21 311
13583.31 317
13584.41 310
13585.51 291
13586.61 336
13587.71 300
13588.81 260
13589.92 297
13591.02 286
13592.12 327
13593.22 284
13594.32 321
13595.42 305
13596.53 313
13597.63 297
13598.73 271
13599.83 287
13600.93 311
13602.03 315
13603.14 291
13604.24 316
13605.34 288
13606.44 307
13607.54 297
13608.65 242
13609.75 262
13610.85 286
13611.95 287
13613.06 300
13614.16 333
13615.26 315
13616.36 312
13617.47 318
13618.57 330
13619.67 283
13620.77 296
13621.88 283
13622.98 307
13624.08 317
13625.18 302
13626.29 266
13627.39 284
13628.49 335
13629.60 318
13630.70 299
13631.80 285
13632.91 339
13634.01 350
13635.11 302
13636.21 316
13637.32 305
13638.42 337
13639.53 316
13640.63 292
13641.73 297
13642.84 288
13643.94 295
13645.04 298
13646.15 294
13647.25 268
13648.35 290
13649.46 283
13650.56 257
13651.67 273
13652.77 276
13653.87 278
13654.98 318
13656.08 289
13657.19 288
13658.29 290
13659.39 282
13660.50 291
13661.60 281
13662.71 282
13663.81 287
13664.92 288
13666.02 255
13667.12 241
13668.23 272
13669.33 299
13670.44 276
13671.54 275
13672.65 274
13673.75 293
13674.86 251
13675.96 243
13677.07 258
13678.17 273
13679.28 290
13680.38 303
13681.49 304
13682.59 285
13683.70 252
13684.80 277
13685.91 283
13687.01 276
13688.12 264
13689.22 295
13690.33 296
13691.44 263
13692.54 310
13693.65 268
13694.75 273
13695.86 297
13696.96 279
13698.07 245
13699.18 273
13700.28 281
13701.39 289
13702.49 288
13703.60 283
13704.71 326
13705.81 315
13706.92 320
13708.02 299
13709.13 304
13710.24 296
13711.34 333
13712.45 300
13713.56 323
13714.66 335
13715.77 294
13716.87 348
13717.98 311
13719.09 341
13720.19 352
13721.30 352
13722.41 376
13723.51 360
13724.62 341
13725.73 353
13726.84 355
13727.94 349
13729.05 380
13730.16 375
13731.26 379
13732.37 399
13733.48 430
13734.59 389
13735.69 404
13736.80 428
13737.91 382
13739.01 395
13740.12 415
13741.23 394
13742.34 369
13743.45 381
13744.55 399
13745.66 382
13746.77 409
13747.88 437
13748.98 460
13750.09 436
13751.20 438
13752.31 426
13753.42 430
13754.52 477
13755.63 488
13756.74 518
13757.85 505
13758.96 544
13760.06 523
13761.17 525
13762.28 532
13763.39 593
13764.50 662
13765.61 637
13766.72 672
13767.82 742
13768.93 750
13770.04 824
13771.15 893
13772.26 928
13773.37 984
13774.48 903
13775.59 939
13776.69 900
13777.80 977
13778.91 899
13780.02 886
13781.13 864
13782.24 770
13783.35 702
13784.46 648
13785.57 627
13786.68 557
13787.79 544
13788.90 511
13790.01 497
13791.12 441
13792.22 431
13793.33 432
13794.44 426
13795.55 422
13796.66 381
13797.77 402
13798.88 417
13799.99 373
13801.10 379
13802.21 403
13803.32 353
13804.43 360
13805.54 385
13806.65 362
13807.76 356
13808.87 381
13809.98 355
13811.09 340
13812.20 337
13813.32 429
13814.43 348
13815.54 350
13816.65 352
13817.76 339
13818.87 290
13819.98 308
13821.09 311
13822.20 336
13823.31 341
13824.42 314
13825.53 307
13826.64 275
13827.76 315
13828.87 348
13829.98 355
13831.09 303
13832.20 315
13833.31 344
13834.42 295
13835.53 301
13836.65 301
13837.76 334
13838.87 334
13839.98 301
13841.09 298
13842.20 293
13843.31 323
13844.43 318
13845.54 343
13846.65 327
13847.76 312
13848.87 348
13849.99 315
13851.10 298
13852.21 323
13853.32 315
13854.43 305
13855.55 331
13856.66 335
13857.77 309
13858.88 300
13859.99 325
13861.11 310
13862.22 312
13863.33 352
13864.44 316
13865.56 359
13866.67 338
13867.78 303
13868.89 330
13870.01 380
13871.12 344
13872.23 365
13873.35 344
13874.46 358
13875.57 374
13876.68 351
13877.80 348
13878.91 325
13880.02 364
13881.14 364
13882.25 355
13883.36 321
13884.48 303
13885.59 333
13886.70 332
13887.82 374
13888.93 372
13890.04 340
13891.16 336
13892.27 336
13893.39 350
13894.50 346
13895.61 371
13896.73 363
13897.84 361
13898.95 375
13900.07 373
13901.18 374
13902.30 330
13903.41 325
13904.52 331
13905.64 348
13906.75 338
13907.87 301
13908.98 320
13910.10 291
13911.21 325
13912.32 312
13913.44 320
13914.55 306
13915.67 295
13916.78 297
13917.90 297
13919.01 291
13920.13 260
13921.24 270
13922.36 302
13923.47 287
13924.59 271
13925.70 295
13926.82 315
13927.93 283
13929.05 305
13930.16 318
13931.28 292
13932.39 315
13933.51 297
13934.62 284
13935.74 262
13936.85 273
13937.97 266
13939.08 295
13940.20 282
13941.32 281
13942.43 269
13943.55 255
13944.66 276
13945.78 270
13946.89 273
13948.01 262
13949.13 259
13950.24 252
13951.36 272
13952.47 261
13953.59 281
13954.71 258
13955.82 248
13956.94 270
13958.05 277
13959.17 261
13960.29 241
13961.40 279
13962.52 286
13963.64 296
13964.75 274
13965.87 267
13966.99 281
13968.10 255
13969.22 250
13970.34 277
13971.45 279
13972.57 284
13973.69 261
13974.80 261
13975.92 249
13977.04 260
13978.16 271
13979.27 277
13980.39 302
13981.51 260
13982.62 272
13983.74 264
13984.86 283
13985.98 278
13987.09 264
13988.21 262
13989.33 302
13990.45 250
13991.56 247
13992.68 265
13993.80 263
13994.92 272
13996.03 260
13997.15 250
13998.27 271
13999.39 305
14000.51 291
14001.62 275
14002.74 249
14003.86 285
14004.98 274
14006.10 306
14007.21 258
14008.33 257
14009.45 276
14010.57 277
14011.69 272
14012.81 293
14013.93 256
14015.04 263
14016.16 245
14017.28 232
14018.40 272
14019.52 268
14020.64 269
14021.76 260
14022.87 256
14023.99 223
14025.11 231
14026.23 224
14027.35 249
14028.47 224
14029.59 257
14030.71 256
14031.83 269
14032.95 275
14034.07 256
14035.19 264
14036.30 292
14037.42 278
14038.54 277
14039.66 268
14040.78 290
14041.90 318
14043.02 278
14044.14 295
14045.26 266
14046.38 280
14047.50 304
14048.62 256
14049.74 290
14050.86 291
14051.98 304
14053.10 295
14054.22 312
14055.34 287
14056.46 291
14057.58 323
14058.70 350
14059.82 338
14060.94 334
14062.06 340
14063.18 337
14064.30 285
14065.43 284
14066.55 368
14067.67 394
14068.79 368
14069.91 341
14071.03 348
14072.15 326
14073.27 380
14074.39 371
14075.51 340
14076.63 360
14077.75 377
14078.88 376
14080.00 398
14081.12 391
14082.24 383
14083.36 402
14084.48 383
14085.60 456
14086.72 423
14087.85 412
14088.97 456
14090.09 506
14091.21 468
14092.33 478
14093.45 488
14094.58 533
14095.70 575
14096.82 583
14097.94 511
14099.06 499
14100.19 546
14101.31 543
14102.43 540
14103.55 491
14104.67 504
14105.80 489
14106.92 473
14108.04 453
14109.16 446
14110.28 422
14111.41 364
14112.53 376
14113.65 359
14114.77 388
14115.90 373
14117.02 363
14118.14 391
14119.27 383
14120.39 354
14121.51 400
14122.63 366
14123.76 375
14124.88 308
14126.00 317
14127.13 312
14128.25 326
14129.37 364
14130.50 340
14131.62 310
14132.74 272
14133.86 309
14134.99 317
14136.11 349
14137.24 331
14138.36 339
14139.48 318
14140.61 354
14141.73 298
14142.85 307
14143.98 291
14145.10 307
14146.22 313
14147.35 286
14148.47 307
14149.60 294
14150.72 305
14151.84 315
14152.97 335
14154.09 287
14155.22 348
14156.34 321
14157.46 318
14158.59 273
14159.71 339
14160.84 307
14161.96 316
14163.09 327
14164.21 320
14165.34 278
14166.46 305
14167.58 306
14168.71 331
14169.83 306
14170.96 305
14172.08 301
14173.21 283
14174.33 289
14175.46 304
14176.58 299
14177.71 311
14178.83 307
14179.96 287
14181.08 290
14182.21 304
14183.33 301
14184.46 269
14185.59 253
14186.71 267
14187.84 295
14188.96 278
14190.09 289
14191.21 301
14192.34 293
14193.46 299
14194.59 297
14195.72 302
14196.84 290
14197.97 302
14199.09 277
14200.22 303
14201.35 316
14202.47 312
14203.60 313
14204.72 282
14205.85 271
14206.98 286
14208.10 279
14209.23 254
14210.35 281
14211.48 245
14212.61 279
14213.73 265
14214.86 246
14215.99 266
14217.11 270
14218.24 244
14219.37 239
14220.49 222
14221.62 255
14222.75 293
14223.87 285
14225.00 258
14226.13 227
14227.26 272
14228.38 243
14229.51 263
14230.64 256
14231.76 249
14232.89 251
14234.02 254
14235.15 271
14236.27 266
14237.40 243
14238.53 237
14239.66 277
14240.78 241
14241.91 245
14243.04 259
14244.17 304
14245.29 234
14246.42 264
14247.55 279
14248.68 254
14249.81 250
14250.93 240
14252.06 240
14253.19 250
14254.32 260
14255.45 248
14256.57 250
14257.70 219
14258.83 215
14259.96 242
14261.09 262
14262.22 242
14263.34 241
14264.47 233
14265.60 221
14266.73 254
14267.86 239
14268.99 250
14270.12 254
14271.24 238
14272.37 241
14273.50 231
14274.63 225
14275.76 204
14276.89 206
14278.02 245
14279.15 224
14280.28 215
14281.41 247
14282.54 256
14283.66 239
14284.79 236
14285.92 207
14287.05 237
14288.18 249
14289.31 243
14290.44 232
14291.57 222
14292.70 217
14293.83 198
14294.96 208
14296.09 186
14297.22 205
14298.35 214
14299.48 221
14300.61 215
14301.74 215
14302.87 201
14304.00 240
14305.13 224
14306.26 223
14307.39 210
14308.52 205
14309.65 192
14310.78 191
14311.91 206
14313.04 225
14314.17 203
14315.30 211
14316.43 204
14317.56 214
14318.69 219
14319.82 196
14320.96 191
14322.09 200
14323.22 196
14324.35 207
14325.48 196
14326.61 209
14327.74 223
14328.87 221
14330.00 205
14331.13 213
14332.27 180
14333.40 190
14334.53 234
14335.66 233
14336.79 212
14337.92 191
14339.05 178
14340.18 228
14341.32 232
14342.45 225
14343.58 228
14344.71 208
14345.84 227
14346.98 199
14348.11 208
14349.24 175
14350.37 207
14351.50 233
14352.63 243
14353.77 199
14354.90 205
14356.03 211
14357.16 223
14358.30 183
14359.43 174
14360.56 183
14361.69 189
14362.82 239
14363.96 200
14365.09 187
14366.22 213
14367.35 204
14368.49 224
14369.62 211
14370.75 204
14371.89 216
14373.02 169
14374.15 184
14375.28 199
14376.42 190
14377.55 182
14378.68 191
14379.82 189
14380.95 176
14382.08 179
14383.22 217
14384.35 219
14385.48 223
14386.62 191
14387.75 180
14388.88 193
14390.02 177
14391.15 190
14392.28 183
14393.42 189
14394.55 200
14395.68 217
14396.82 187
14397.95 193
14399.09 186
14400.22 196
14401.35 180
14402.49 185
14403.62 208
14404.76 192
14405.89 191
14407.02 195
14408.16 215
14409.29 208
14410.43 198
14411.56 200
14412.70 233
14413.83 219
14414.96 216
14416.10 188
14417.23 185
14418.37 222
14419.50 222
14420.64 216
14421.77 176
14422.91 201
14424.04 197
14425.18 205
14426.31 178
14427.45 189
14428.58 210
14429.72 230
14430.85 201
14431.99 194
14433.12 184
14434.26 220
14435.39 218
14436.53 225
14437.66 203
14438.80 206
14439.93 231
14441.07 222
14442.20 202
14443.34 194
14444.48 207
14445.61 234
14446.75 186
14447.88 213
14449.02 226
14450.15 210
14451.29 193
14452.43 208
14453.56 190
14454.70 212
14455.83 199
14456.97 219
14458.11 201
14459.24 216
14460.38 195
14461.52 197
14462.65 209
14463.79 188
14464.93 173
14466.06 209
14467.20 185
14468.33 193
14469.47 215
14470.61 225
14471.74 208
14472.88 183
14474.02 197
14475.16 187
14476.29 204
14477.43 203
14478.57 218
14479.70 185
14480.84 204
14481.98 217
14483.11 224
14484.25 219
14485.39 222
14486.53 250
14487.66 211
14488.80 234
14489.94 220
14491.08 212
14492.21 209
14493.35 244
14494.49 230
14495.63 215
14496.76 191
14497.90 209
14499.04 199
14500.18 216
14501.31 217
14502.45 217
14503.59 212
14504.73 210
14505.87 237
14507.01 246
14508.14 258
14509.28 215
14510.42 252
14511.56 255
14512.70 245
14513.83 244
14514.97 245
14516.11 216
14517.25 237
14518.39 242
14519.53 228
14520.67 243
14521.80 242
14522.94 241
14524.08 225
14525.22 276
14526.36 244
14527.50 262
14528.64 235
14529.78 269
14530.92 247
14532.05 236
14533.19 212
14534.33 244
14535.47 233
14536.61 224
14537.75 230
14538.89 221
14540.03 231
14541.17 227
14542.31 217
14543.45 228
14544.59 228
14545.73 250
14546.87 263
14548.01 247
14549.15 232
14550.29 221
14551.43 244
14552.57 215
14553.71 198
14554.85 224
14555.99 207
14557.13 258
14558.27 229
14559.41 229
14560.55 228
14561.69 271
14562.83 287
14563.97 237
14565.11 263
14566.25 236
14567.39 243
14568.53 257
14569.67 238
14570.81 254
14571.95 225
14573.09 237
14574.23 248
14575.37 246
14576.51 257
14577.66 249
14578.80 283
14579.94 233
14581.08 249
14582.22 264
14583.36 285
14584.50 268
14585.64 251
14586.78 242
14587.93 293
14589.07 294
14590.21 268
14591.35 266
14592.49 266
14593.63 317
14594.77 302
14595.92 296
14597.06 302
14598.20 306
14599.34 307
14600.48 306
14601.62 279
14602.77 297
14603.91 323
14605.05 335
14606.19 309
14607.33 303
14608.48 334
14609.62 338
14610.76 347
14611.90 352
14613.04 352
14614.19 386
14615.33 377
14616.47 374
14617.61 363
14618.76 369
14619.90 390
14621.04 359
14622.18 387
14623.33 388
14624.47 401
14625.61 416
14626.76 453
14627.90 465
14629.04 460
14630.18 519
14631.33 491
14632.47 556
14633.61 615
14634.76 621
14635.90 559
14637.04 579
14638.19 537
14639.33 603
14640.47 579
14641.62 556
14642.76 565
14643.90 543
14645.05 447
14646.19 435
14647.33 424
14648.48 386
14649.62 365
14650.76 359
14651.91 330
14653.05 332
14654.20 347
14655.34 331
14656.48 307
14657.63 337
14658.77 322
14659.92 342
14661.06 326
14662.20 303
14663.35 316
14664.49 354
14665.64 312
14666.78 258
14667.93 270
14669.07 257
14670.22 246
14671.36 282
14672.50 266
14673.65 286
14674.79 293
14675.94 284
14677.08 283
14678.23 270
14679.37 254
14680.52 273
14681.66 291
14682.81 246
14683.95 221
14685.10 249
14686.24 251
14687.39 228
14688.53 238
14689.68 230
14690.82 241
14691.97 234
14693.12 252
14694.26 219
14695.41 253
14696.55 231
14697.70 230
14698.84 268
14699.99 249
14701.13 217
14702.28 250
14703.43 236
14704.57 191
14705.72 195
14706.86 225
14708.01 248
14709.16 202
14710.30 234
14711.45 251
14712.59 220
14713.74 202
14714.89 237
14716.03 224
14717.18 203
14718.33 215
14719.47 237
14720.62 223
14721.77 206
14722.91 247
14724.06 212
14725.21 193
14726.35 210
14727.50 213
14728.65 234
14729.79 202
14730.94 204
14732.09 193
14733.23 225
14734.38 215
14735.53 230
14736.67 192
14737.82 220
14738.97 199
14740.12 216
14741.26 185
14742.41 205
14743.56 219
14744.71 227
14745.85 227
14747.00 232
14748.15 210
14749.30 218
14750.44 222
14751.59 207
14752.74 224
14753.89 226
14755.03 225
14756.18 207
14757.33 206
14758.48 204
14759.63 212
14760.77 194
14761.92 204
14763.07 184
14764.22 189
14765.37 192
14766.52 195
14767.66 193
14768.81 209
14769.96 202
14771.11 209
14772.26 185
14773.41 196
14774.55 173
14775.70 224
14776.85 208
14778.00 205
14779.15 197
14780.30 190
14781.45 198
14782.60 171
14783.74 174
14784.89 161
14786.04 190
14787.19 198
14788.34 202
14789.49 189
14790.64 188
14791.79 190
14792.94 181
14794.09 188
14795.24 200
14796.39 192
14797.54 185
14798.69 172
14799.83 185
14800.98 200
14802.13 169
14803.28 174
14804.43 171
14805.58 151
14806.73 177
14807.88 166
14809.03 192
14810.18 167
14811.33 160
14812.48 177
14813.63 202
14814.78 179
14815.93 180
14817.08 176
14818.23 193
14819.38 188
14820.53 174
14821.69 188
14822.84 177
14823.99 164
14825.14 185
14826.29 179
14827.44 201
14828.59 189
14829.74 173
14830.89 174
14832.04 146
14833.19 159
14834.34 169
14835.49 180
14836.65 169
14837.80 182
14838.95 172
14840.10 170
14841.25 165
14842.40 175
14843.55 171
14844.70 158
14845.85 145
14847.01 142
14848.16 165
14849.31 157
14850.46 174
14851.61 171
14852.76 158
14853.92 155
14855.07 156
14856.22 154
14857.37 141
14858.52 129
14859.67 176
14860.83 181
14861.98 157
14863.13 160
14864.28 169
14865.44 174
14866.59 173
14867.74 179
14868.89 134
14870.04 155
14871.20 152
14872.35 179
14873.50 185
14874.65 160
14875.81 153
14876.96 132
14878.11 164
14879.26 156
14880.42 165
14881.57 169
14882.72 161
14883.88 150
14885.03 164
14886.18 164
14887.33 204
14888.49 177
14889.64 161
14890.79 185
14891.95 175
14893.10 182
14894.25 171
14895.41 183
14896.56 165
14897.71 176
14898.87 176
14900.02 181
14901.17 160
14902.33 135
14903.48 165
14904.63 167
14905.79 150
14906.94 174
14908.10 187
14909.25 162
14910.40 161
14911.56 140
14912.71 176
14913.87 145
14915.02 177
14916.17 168
14917.33 154
14918.48 157
14919.64 167
14920.79 177
14921.94 162
14923.10 173
14924.25 171
14925.41 175
14926.56 163
14927.72 167
14928.87 194
14930.03 185
14931.18 190
14932.34 182
14933.49 155
14934.65 146
14935.80 196
14936.96 210
14938.11 172
14939.27 184
14940.42 173
14941.58 189
14942.73 183
14943.89 185
14945.04 196
14946.20 207
14947.35 223
14948.51 189
14949.66 191
14950.82 171
14951.97 208
14953.13 187
14954.28 195
14955.44 170
14956.60 200
14957.75 189
14958.91 200
14960.06 188
14961.22 192
14962.37 223
14963.53 196
14964.69 234
14965.84 183
14967.00 190
14968.16 179
14969.31 218
14970.47 190
14971.62 210
14972.78 191
14973.94 205
14975.09 195
14976.25 177
14977.41 192
14978.56 176
14979.72 194
14980.88 180
14982.03 189
14983.19 144
14984.35 161
14985.50 162
14986.66 155
14987.82 156
14988.97 183
14990.13 172
14991.29 158
14992.44 159
14993.60 162
14994.76 187
14995.92 174
14997.07 186
14998.23 170
14999.39 162
15000.55 163
15001.70 176
15002.86 163
15004.02 144
15005.18 155
15006.33 145
15007.49 162
15008.65 168
15009.81 165
15010.96 149
15012.12 168
15013.28 164
15014.44 170
15015.60 161
15016.75 166
15017.91 127
15019.07 141
15020.23 136
15021.39 133
15022.54 150
15023.70 158
15024.86 158
15026.02 158
15027.18 148
15028.34 170
15029.49 139
15030.65 173
15031.81 151
15032.97 181
15034.13 165
15035.29 165
15036.45 138
15037.61 158
15038.76 141
15039.92 162
15041.08 148
15042.24 146
15043.40 149
15044.56 148
15045.72 166
15046.88 169
15048.04 161
15049.20 168
15050.36 145
15051.51 156
15052.67 127
15053.83 140
15054.99 139
15056.15 147
15057.31 135
15058.47 151
15059.63 161
15060.79 173
15061.95 151
15063.11 148
15064.27 140
15065.43 147
15066.59 164
15067.75 162
15068.91 171
15070.07 129
15071.23 147
15072.39 143
15073.55 139
15074.71 123
15075.87 146
15077.03 122
15078.19 162
15079.35 123
15080.51 137
15081.67 166
15082.83 152
15083.99 142
15085.16 144
15086.32 148
15087.48 154
15088.64 153
15089.80 172
15090.96 179
15092.12 124
15093.28 169
15094.44 161
15095.60 150
15096.76 148
15097.93 143
15099.09 177
15100.25 201
15101.41 185
15102.57 149
15103.73 142
15104.89 132
15106.05 158
15107.22 155
15108.38 138
15109.54 144
15110.70 161
15111.86 169
15113.02 185
15114.19 146
15115.35 150
15116.51 152
15117.67 165
15118.83 156
15120.00 174
15121.16 165
15122.32 158
15123.48 150
15124.64 160
15125.81 147
15126.97 150
15128.13 160
15129.29 159
15130.46 176
15131.62 147
15132.78 165
15133.94 177
15135.11 175
15136.27 145
15137.43 180
15138.59 167
15139.76 145
15140.92 163
15142.08 133
15143.25 151
15144.41 143
15145.57 156
15146.73 150
15147.90 165
15149.06 155
15150.22 170
15151.39 141
15152.55 162
15153.71 132
15154.88 161
15156.04 155
15157.20 131
15158.37 163
15159.53 165
15160.69 160
15161.86 163
15163.02 166
15164.19 164
15165.35 178
15166.51 173
15167.68 204
15168.84 169
15170.00 176
15171.17 158
15172.33 186
15173.50 188
15174.66 142
15175.83 147
15176.99 154
15178.15 180
15179.32 186
15180.48 183
15181.65 147
15182.81 180
15183.98 167
15185.14 177
15186.30 160
15187.47 172
15188.63 190
15189.80 189
15190.96 180
15192.13 156
15193.29 195
15194.46 189
15195.62 173
15196.79 179
15197.95 208
15199.12 178
15200.28 190
15201.45 166
15202.61 208
15203.78 209
15204.94 185
15206.11 181
15207.27 207
15208.44 204
15209.61 188
15210.77 183
15211.94 202
15213.10 208
15214.27 202
15215.43 195
15216.60 213
15217.76 193
15218.93 193
15220.10 223
15221.26 223
15222.43 216
15223.59 199
15224.76 233
15225.93 233
15227.09 231
15228.26 203
15229.42 233
15230.59 228
15231.76 243
15232.92 219
15234.09 213
15235.26 265
15236.42 281
15237.59 273
15238.76 262
15239.92 287
15241.09 237
15242.26 243
15243.42 234
15244.59 211
15245.76 206
15246.92 233
15248.09 236
15249.26 200
15250.42 195
15251.59 191
15252.76 193
15253.93 172
15255.09 216
15256.26 203
15257.43 197
15258.60 205
15259.76 173
15260.93 178
15262.10 157
15263.26 178
15264.43 149
15265.60 155
15266.77 161
15267.94 166
15269.10 161
15270.27 150
15271.44 149
15272.61 187
15273.77 162
15274.94 168
15276.11 165
15277.28 184
15278.45 161
15279.62 165
15280.78 157
15281.95 138
15283.12 169
15284.29 153
15285.46 157
15286.62 146
15287.79 183
15288.96 167
15290.13 175
15291.30 165
15292.47 174
15293.64 150
15294.81 200
15295.97 193
15297.14 161
15298.31 166
15299.48 165
15300.65 166
15301.82 166
15302.99 139
15304.16 162
15305.33 165
15306.49 177
15307.66 167
15308.83 164
15310.00 176
15311.17 166
15312.34 183
15313.51 153
15314.68 163
15315.85 177
15317.02 170
15318.19 168
15319.36 188
15320.53 152
15321.70 147
15322.87 187
15324.04 161
15325.21 185
15326.38 168
15327.55 180
15328.72 168
15329.89 177
15331.06 145
15332.23 156
15333.40 155
15334.57 198
15335.74 163
15336.91 183
15338.08 174
15339.25 169
15340.42 162
15341.59 162
15342.76 156
15343.93 166
15345.10 168
15346.27 176
15347.44 142
15348.62 137
15349.79 175
15350.96 163
15352.13 190
15353.30 166
15354.47 172
15355.64 160
15356.81 170
15357.98 155
15359.15 168
15360.33 165
15361.50 173
15362.67 182
15363.84 187
15365.01 155
15366.18 118
15367.35 159
15368.53 179
15369.70 166
15370.87 159
15372.04 182
15373.21 179
15374.38 181
15375.56 168
15376.73 164
15377.90 176
15379.07 206
15380.24 179
15381.42 201
15382.59 177
15383.76 148
15384.93 223
15386.10 194
15387.28 180
15388.45 179
15389.62 197
15390.79 200
15391.97 171
15393.14 147
15394.31 160
15395.48 183
15396.66 186
15397.83 174
15399.00 200
15400.17 184
15401.35 192
15402.52 184
15403.69 175
15404.87 207
15406.04 164
15407.21 177
15408.39 164
15409.56 186
15410.73 172
15411.91 155
15413.08 164
15414.25 152
15415.42 157
15416.60 160
15417.77 177
15418.95 151
15420.12 160
15421.29 180
15422.47 166
15423.64 163
15424.81 141
15425.99 143
15427.16 152
15428.33 166
15429.51 170
15430.68 147
15431.86 144
15433.03 147
15434.20 153
15435.38 179
15436.55 140
15437.73 138
15438.90 153
15440.08 132
15441.25 167
15442.42 157
15443.60 143
15444.77 152
15445.95 161
15447.12 153
15448.30 180
15449.47 157
15450.65 147
15451.82 178
15453.00 167
15454.17 165
15455.35 161
15456.52 160
15457.70 166
15458.87 177
15460.05 160
15461.22 148
15462.40 143
15463.57 147
15464.75 157
15465.92 142
15467.10 108
15468.27 124
15469.45 146
15470.62 156
15471.80 150
15472.97 147
15474.15 146
15475.33 162
15476.50 165
15477.68 149
15478.85 130
15480.03 140
15481.20 168
15482.38 172
15483.56 147
15484.73 139
15485.91 122
15487.08 132
15488.26 155
15489.44 145
15490.61 171
15491.79 173
15492.97 161
15494.14 156
15495.32 145
15496.49 138
15497.67 115
15498.85 158
15500.02 161
15501.20 144
15502.38 138
15503.55 125
15504.73 147
15505.91 153
15507.08 136
15508.26 126
15509.44 141
15510.62 183
15511.79 155
15512.97 169
15514.15 134
15515.32 125
15516.50 143
15517.68 153
15518.86 139
15520.03 131
15521.21 163
15522.39 135
15523.57 141
15524.74 134
15525.92 163
15527.10 180
15528.28 149
15529.45 153
15530.63 132
15531.81 161
15532.99 160
15534.16 141
15535.34 151
15536.52 137
15537.70 160
15538.88 177
15540.06 168
15541.23 164
15542.41 171
15543.59 147
15544.77 156
15545.95 154
15547.12 164
15548.30 185
15549.48 140
15550.66 194
15551.84 159
15553.02 178
15554.20 160
15555.37 159
15556.55 142
15557.73 177
15558.91 160
15560.09 145
15561.27 147
15562.45 151
15563.63 159
15564.81 186
15565.98 176
15567.16 168
15568.34 141
15569.52 177
15570.70 204
15571.88 179
15573.06 171
15574.24 194
15575.42 198
15576.60 152
15577.78 173
15578.96 152
15580.14 178
15581.32 168
15582.50 168
15583.68 166
15584.86 166
15586.04 182
15587.22 196
15588.40 178
15589.58 177
15590.76 178
15591.94 170
15593.12 178
15594.30 188
15595.48 173
15596.66 158
15597.84 177
15599.02 168
15600.20 185
15601.38 183
15602.56 183
15603.74 202
15604.92 206
15606.10 201
15607.28 203
15608.46 191
15609.64 205
15610.82 216
15612.00 220
15613.19 250
15614.37 218
15615.55 244
15616.73 219
15617.91 221
15619.09 217
15620.27 207
15621.45 213
15622.63 225
15623.82 247
15625.00 232
15626.18 233
15627.36 215
15628.54 215
15629.72 215
15630.90 208
15632.09 228
15633.27 235
15634.45 240
15635.63 277
15636.81 234
15637.99 218
15639.18 224
15640.36 210
15641.54 229
15642.72 236
15643.90 235
15645.09 230
15646.27 249
15647.45 277
15648.63 230
15649.82 250
15651.00 269
15652.18 242
15653.36 266
15654.54 223
15655.73 228
15656.91 247
15658.09 300
15659.28 273
15660.46 270
15661.64 250
15662.82 279
15664.01 268
15665.19 276
15666.37 260
15667.55 224
15668.74 246
15669.92 268
15671.10 272
15672.29 249
15673.47 219
15674.65 234
15675.84 264
15677.02 248
15678.20 221
15679.39 259
15680.57 231
15681.75 246
15682.94 246
15684.12 245
15685.30 240
15686.49 258
15687.67 235
15688.86 251
15690.04 236
15691.22 247
15692.41 245
15693.59 248
15694.78 223
15695.96 239
15697.14 238
15698.33 264
15699.51 257
15700.70 246
15701.88 286
15703.06 297
15704.25 283
15705.43 261
15706.62 247
15707.80 269
15708.99 286
15710.17 300
15711.36 279
15712.54 284
15713.73 333
15714.91 340
15716.09 320
15717.28 320
15718.46 322
15719.65 350
15720.83 323
15722.02 319
15723.20 314
15724.39 304
15725.57 295
15726.76 295
15727.95 323
15729.13 291
15730.32 298
15731.50 321
15732.69 289
15733.87 280
15735.06 300
15736.24 325
15737.43 319
15738.61 278
15739.80 300
15740.99 315
15742.17 309
15743.36 279
15744.54 282
15745.73 298
15746.92 314
15748.10 319
15749.29 333
15750.47 341
15751.66 331
15752.85 346
15754.03 353
15755.22 323
15756.40 341
15757.59 341
15758.78 331
15759.96 300
15761.15 275
15762.34 279
15763.52 277
15764.71 292
15765.90 292
15767.08 300
15768.27 265
15769.46 292
15770.64 254
15771.83 239
15773.02 245
15774.20 272
15775.39 265
15776.58 260
15777.77 270
15778.95 248
15780.14 240
15781.33 254
15782.51 274
15783.70 271
15784.89 266
15786.08 263
15787.26 284
15788.45 249
15789.64 241
15790.83 230
15792.01 230
15793.20 263
15794.39 263
15795.58 253
15796.77 218
15797.95 209
15799.14 229
15800.33 239
15801.52 210
15802.71 194
15803.89 217
15805.08 237
15806.27 233
15807.46 217
15808.65 201
15809.84 226
15811.02 219
15812.21 211
15813.40 218
15814.59 228
15815.78 218
15816.97 211
15818.15 193
15819.34 213
15820.53 217
15821.72 232
15822.91 229
15824.10 189
15825.29 188
15826.48 188
15827.67 217
15828.85 201
15830.04 204
15831.23 187
15832.42 211
15833.61 211
15834.80 183
15835.99 174
15837.18 204
15838.37 210
15839.56 169
15840.75 205
15841.94 197
15843.13 181
15844.32 218
15845.51 217
15846.70 190
15847.89 194
15849.08 208
15850.27 211
15851.46 204
15852.65 180
15853.84 188
15855.03 196
15856.22 202
15857.41 202
15858.60 217
15859.79 224
15860.98 191
15862.17 214
15863.36 235
15864.55 237
15865.74 217
15866.93 213
15868.12 213
15869.31 219
15870.50 221
15871.69 213
15872.88 205
15874.07 190
15875.26 205
15876.45 211
15877.64 220
15878.84 223
15880.03 198
15881.22 202
15882.41 213
15883.60 188
15884.79 204
15885.98 230
15887.17 223
15888.36 220
15889.56 230
15890.75 222
15891.94 223
15893.13 220
15894.32 187
15895.51 225
15896.71 220
15897.90 243
15899.09 226
15900.28 228
15901.47 217
15902.66 209
15903.86 226
15905.05 225
15906.24 235
15907.43 252
15908.62 242
15909.82 270
15911.01 271
15912.20 256
15913.39 270
15914.58 236
15915.78 234
15916.97 216
15918.16 235
15919.35 228
15920.55 238
15921.74 254
15922.93 250
15924.12 257
15925.32 225
15926.51 210
15927.70 236
15928.90 266
15930.09 239
15931.28 247
15932.47 262
15933.67 262
15934.86 311
15936.05 278
15937.25 241
15938.44 258
15939.63 239
15940.83 262
15942.02 241
15943.21 233
15944.41 231
15945.60 224
15946.79 225
15947.99 196
15949.18 193
15950.37 204
15951.57 186
15952.76 198
15953.96 165
15955.15 173
15956.34 195
15957.54 187
15958.73 184
15959.92 181
15961.12 167
15962.31 187
15963.51 183
15964.70 195
15965.90 188
15967.09 168
15968.28 170
15969.48 146
15970.67 142
15971.87 157
15973.06 141
15974.26 174
15975.45 178
15976.65 163
15977.84 147
15979.03 165
15980.23 159
15981.42 158
15982.62 166
15983.81 158
15985.01 153
15986.20 180
15987.40 156
15988.59 142
15989.79 173
15990.98 162
15992.18 152
15993.37 188
15994.57 178
15995.77 147
15996.96 167
15998.16 150
15999.35 167
16000.55 154
16001.74 174
16002.94 159
16004.13 150
16005.33 153
16006.53 143
16007.72 156
16008.92 131
16010.11 139
16011.31 153
16012.51 155
16013.70 123
16014.90 164
16016.09 138
16017.29 161
16018.49 160
16019.68 164
16020.88 158
16022.07 127
16023.27 133
16024.47 156
16025.66 167
16026.86 164
16028.06 159
16029.25 140
16030.45 144
16031.65 138
16032.84 159
16034.04 149
16035.24 172
16036.43 133
16037.63 129
16038.83 141
16040.02 136
16041.22 143
16042.42 142
16043.62 169
16044.81 134
16046.01 167
16047.21 162
16048.40 169
16049.60 151
16050.80 135
16052.00 136
16053.19 146
16054.39 127
16055.59 143
16056.79 154
16057.99 148
16059.18 153
16060.38 162
16061.58 134
16062.78 139
16063.97 146
16065.17 124
16066.37 117
16067.57 144
16068.77 152
16069.96 153
16071.16 162
16072.36 151
16073.56 142
16074.76 138
16075.96 160
16077.15 132
16078.35 117
16079.55 130
16080.75 151
16081.95 151
16083.15 130
16084.35 139
16085.54 133
16086.74 152
16087.94 137
16089.14 126
16090.34 130
16091.54 124
16092.74 125
16093.94 137
16095.14 145
16096.33 151
16097.53 145
16098.73 105
16099.93 124
16101.13 118
16102.33 125
16103.53 105
16104.73 130
16105.93 126
16107.13 132
16108.33 146
16109.53 139
16110.73 136
16111.93 139
16113.13 130
16114.33 148
16115.53 136
16116.73 130
16117.93 125
16119.13 129
16120.33 123
16121.53 118
16122.73 135
16123.93 149
16125.13 139
16126.33 127
16127.53 148
16128.73 133
16129.93 116
16131.13 139
16132.33 124
16133.53 117
16134.73 128
16135.93 133
16137.13 136
16138.33 134
16139.53 123
16140.73 133
16141.93 150
16143.13 129
16144.34 128
16145.54 154
16146.74 116
16147.94 129
16149.14 112
16150.34 136
16151.54 121
16152.74 128
16153.94 116
16155.15 122
16156.35 142
16157.55 105
16158.75 125
16159.95 113
16161.15 116
16162.35 128
16163.56 121
16164.76 132
16165.96 120
16167.16 118
16168.36 155
16169.56 125
16170.77 113
16171.97 120
16173.17 147
16174.37 116
16175.57 110
16176.78 134
16177.98 127
16179.18 128
16180.38 124
16181.59 105
16182.79 128
16183.99 135
16185.19 117
16186.40 136
16187.60 107
16188.80 123
16190.00 128
16191.21 102
16192.41 111
16193.61 130
16194.81 135
16196.02 131
16197.22 124
16198.42 118
16199.63 124
16200.83 116
16202.03 140
16203.23 123
16204.44 150
16205.64 123
16206.84 155
16208.05 124
16209.25 142
16210.45 122
16211.66 129
16212.86 143
16214.06 127
16215.27 148
16216.47 117
16217.68 123
16218.88 124
16220.08 159
16221.29 140
16222.49 136
16223.69 133
16224.90 145
16226.10 150
16227.31 131
16228.51 118
16229.71 114
16230.92 140
16232.12 131
16233.33 123
16234.53 131
16235.74 145
16236.94 143
16238.14 145
16239.35 146
16240.55 151
16241.76 151
16242.96 168
16244.17 122
16245.37 149
16246.58 165
16247.78 148
16248.99 149
16250.19 136
16251.40 147
16252.60 155
16253.81 159
16255.01 146
16256.22 133
16257.42 141
16258.63 168
16259.83 158
16261.04 134
16262.24 149
16263.45 145
16264.65 184
16265.86 165
16267.06 168
16268.27 125
16269.47 154
16270.68 144
16271.89 162
16273.09 126
16274.30 147
16275.50 143
16276.71 186
16277.91 166
16279.12 156
16280.33 176
16281.53 157
16282.74 158
16283.94 161
16285.15 159
16286.36 162
16287.56 139
16288.77 170
16289.98 173
16291.18 135
16292.39 192
16293.59 171
16294.80 173
16296.01 170
16297.21 164
16298.42 178
16299.63 149
16300.83 158
16302.04 150
16303.25 179
16304.46 178
16305.66 206
16306.87 200
16308.08 188
16309.28 167
16310.49 180
16311.70 173
16312.90 167
16314.11 186
16315.32 173
16316.53 158
16317.73 169
16318.94 157
16320.15 166
16321.36 152
16322.56 143
16323.77 150
16324.98 154
16326.19 160
16327.39 157
16328.60 162
16329.81 170
16331.02 155
16332.23 146
16333.43 155
16334.64 161
16335.85 146
16337.06 157
16338.27 147
16339.47 154
16340.68 158
16341.89 151
16343.10 147
16344.31 169
16345.52 156
16346.72 166
16347.93 125
16349.14 150
16350.35 127
16351.56 162
16352.77 124
16353.98 129
16355.18 149
16356.39 146
16357.60 166
16358.81 149
16360.02 124
16361.23 131
16362.44 168
16363.65 173
16364.86 140
16366.07 138
16367.27 139
16368.48 133
16369.69 132
16370.90 132
16372.11 142
16373.32 162
16374.53 130
16375.74 126
16376.95 142
16378.16 134
16379.37 151
16380.58 139
16381.79 117
16383.00 117
16384.21 121
16385.42 154
16386.63 133
16387.84 130
16389.05 108
16390.26 144
16391.47 126
16392.68 136
16393.89 124
16395.10 150
16396.31 138
16397.52 147
16398.73 159
16399.94 142
16401.15 161
16402.36 130
16403.57 128
16404.78 116
16405.99 122
16407.20 134
16408.41 129
16409.62 130
16410.84 138
16412.05 128
16413.26 132
16414.47 119
16415.68 122
16416.89 128
16418.10 134
16419.31 118
16420.52 141
16421.73 126
16422.95 123
16424.16 127
16425.37 136
16426.58 130
16427.79 152
16429.00 143
16430.21 128
16431.43 135
16432.64 133
16433.85 150
16435.06 141
16436.27 131
16437.48 119
16438.70 130
16439.91 113
16441.12 120
16442.33 131
16443.54 116
16444.76 129
16445.97 134
16447.18 125
16448.39 101
16449.61 127
16450.82 126
16452.03 134
16453.24 134
16454.45 103
16455.67 135
16456.88 145
16458.09 170
16459.31 149
16460.52 104
16461.73 123
16462.94 130
16464.16 113
16465.37 107
16466.58 125
16467.79 133
16469.01 152
16470.22 150
16471.43 116
16472.65 150
16473.86 134
16475.07 141
16476.29 138
16477.50 129
16478.71 112
16479.93 115
16481.14 109
16482.35 132
16483.57 129
16484.78 122
16485.99 129
16487.21 118
16488.42 125
16489.64 131
16490.85 130
16492.06 133
16493.28 120
16494.49 111
16495.70 125
16496.92 120
16498.13 117
16499.35 109
16500.56 128
16501.77 153
16502.99 135
16504.20 137
16505.42 123
16506.63 110
16507.85 112
16509.06 108
16510.28 125
16511.49 115
16512.70 110
16513.92 138
16515.13 123
16516.35 135
16517.56 116
16518.78 116
16519.99 143
16521.21 122
16522.42 124
16523.64 117
16524.85 131
16526.07 148
16527.28 110
16528.50 137
16529.71 132
16530.93 134
16532.14 140
16533.36 140
16534.57 104
16535.79 135
16537.01 137
16538.22 128
16539.44 136
16540.65 146
16541.87 120
16543.08 153
16544.30 151
16545.52 132
16546.73 136
16547.95 122
16549.16 125
16550.38 134
16551.60 159
16552.81 124
16554.03 111
16555.24 145
16556.46 150
16557.68 139
16558.89 127
16560.11 145
16561.32 162
16562.54 155
16563.76 160
16564.97 135
16566.19 146
16567.41 147
16568.62 186
16569.84 166
16571.06 140
16572.27 169
16573.49 168
16574.71 182
16575.93 176
16577.14 161
16578.36 161
16579.58 164
16580.79 192
16582.01 181
16583.23 178
16584.44 172
16585.66 175
16586.88 168
16588.10 180
16589.31 177
16590.53 183
16591.75 172
16592.97 186
16594.18 162
16595.40 158
16596.62 141
16597.84 163
16599.06 169
16600.27 161
16601.49 145
16602.71 129
16603.93 154
16605.14 155
16606.36 139
16607.58 143
16608.80 139
16610.02 128
16611.24 131
16612.45 120
16613.67 128
16614.89 156
16616.11 153
16617.33 142
16618.55 148
16619.76 97
16620.98 145
16622.20 138
16623.42 132
16624.64 138
16625.86 144
16627.08 142
16628.30 140
16629.51 129
16630.73 133
16631.95 100
16633.17 138
16634.39 121
16635.61 141
16636.83 111
16638.05 121
16639.27 131
16640.49 112
16641.71 128
16642.92 116
16644.14 146
16645.36 132
16646.58 133
16647.80 147
16649.02 126
16650.24 126
16651.46 135
16652.68 129
16653.90 147
16655.12 107
16656.34 123
16657.56 129
16658.78 143
16660.00 114
16661.22 122
16662.44 137
16663.66 110
16664.88 92
16666.10 112
16667.32 129
16668.54 131
16669.76 145
16670.98 135
16672.20 122
16673.42 121
16674.64 112
16675.87 137
16677.09 127
16678.31 136
16679.53 135
16680.75 121
16681.97 110
16683.19 100
16684.41 112
16685.63 128
16686.85 114
16688.07 121
16689.30 128
16690.52 127
16691.74 129
16692.96 122
16694.18 145
16695.40 128
16696.62 130
16697.84 143
16699.07 131
16700.29 108
16701.51 102
16702.73 140
16703.95 131
16705.17 112
16706.40 118
16707.62 111
16708.84 108
16710.06 130
16711.28 145
16712.50 131
16713.73 106
16714.95 118
16716.17 129
16717.39 126
16718.61 104
16719.84 128
16721.06 137
16722.28 147
16723.50 114
16724.73 117
16725.95 101
16727.17 115
16728.39 121
16729.62 110
16730.84 111
16732.06 105
16733.28 127
16734.51 155
16735.73 133
16736.95 120
16738.18 117
16739.40 135
16740.62 123
16741.84 138
16743.07 131
16744.29 113
16745.51 119
16746.74 100
16747.96 114
16749.18 126
16750.41 110
16751.63 90
16752.85 116
16754.08 113
16755.30 131
16756.52 121
16757.75 98
16758.97 107
16760.20 108
16761.42 139
16762.64 104
16763.87 107
16765.09 113
16766.31 121
16767.54 120
16768.76 99
16769.99 127
16771.21 116
16772.43 132
16773.66 112
16774.88 102
16776.11 127
16777.33 113
16778.56 100
16779.78 100
16781.01 123
16782.23 113
16783.45 110
16784.68 122
16785.90 117
16787.13 120
16788.35 136
16789.58 122
16790.80 110
16792.03 132
16793.25 114
16794.48 121
16795.70 106
16796.93 119
16798.15 95
16799.38 119
16800.60 111
16801.83 115
16803.05 124
16804.28 127
16805.50 129
16806.73 121
16807.95 120
16809.18 124
16810.41 125
16811.63 117
16812.86 113
16814.08 107
16815.31 107
16816.53 119
16817.76 138
16818.99 103
16820.21 110
16821.44 126
16822.66 129
16823.89 124
16825.12 100
16826.34 126
16827.57 97
16828.79 134
16830.02 96
16831.25 135
16832.47 116
16833.70 142
16834.93 139
16836.15 125
16837.38 110
16838.61 137
16839.83 106
16841.06 131
16842.29 124
16843.51 128
16844.74 136
16845.97 131
16847.19 124
16848.42 129
16849.65 117
16850.87 125
16852.10 126
16853.33 141
16854.56 135
16855.78 123
16857.01 156
16858.24 137
16859.46 130
16860.69 109
16861.92 139
16863.15 164
16864.37 147
16865.60 152
16866.83 135
16868.06 150
16869.28 151
16870.51 127
16871.74 162
16872.97 151
16874.20 153
16875.42 143
16876.65 177
16877.88 178
16879.11 171
16880.34 189
16881.56 192
16882.79 173
16884.02 175
16885.25 183
16886.48 186
16887.71 163
16888.93 164
16890.16 145
16891.39 162
16892.62 164
16893.85 170
16895.08 145
16896.31 166
16897.53 145
16898.76 163
16899.99 144
16901.22 137
16902.45 176
16903.68 168
16904.91 161
16906.14 135
16907.37 145
16908.59 157
16909.82 158
16911.05 125
16912.28 121
16913.51 122
16914.74 148
16915.97 132
16917.20 148
16918.43 163
16919.66 139
16920.89 146
16922.12 131
16923.35 123
16924.58 122
16925.81 145
16927.04 130
16928.27 126
16929.50 130
16930.73 127
16931.96 119
16933.19 117
16934.42 125
16935.65 128
16936.88 118
16938.11 112
16939.34 117
16940.57 121
16941.80 130
16943.03 138
16944.26 125
16945.49 110
16946.72 135
16947.95 128
16949.18 128
16950.41 110
16951.64 120
16952.87 131
16954.10 134
16955.33 124
16956.57 109
16957.80 113
16959.03 102
16960.26 114
16961.49 111
16962.72 120
16963.95 115
16965.18 141
16966.41 112
16967.65 118
16968.88 102
16970.11 115
16971.34 129
16972.57 126
16973.80 104
16975.03 123
16976.27 141
16977.50 135
16978.73 114
16979.96 110
16981.19 130
16982.42 112
16983.66 153
16984.89 129
16986.12 133
16987.35 112
16988.58 128
16989.82 137
16991.05 127
16992.28 93
16993.51 121
16994.75 142
16995.98 128
16997.21 122
16998.44 121
16999.67 122
17000.91 138
17002.14 115
17003.37 107
17004.61 137
17005.84 131
17007.07 122
17008.30 96
17009.54 118
17010.77 113
17012.00 116
17013.23 153
17014.47 135
17015.70 128
17016.93 134
17018.17 124
17019.40 121
17020.63 125
17021.87 140
17023.10 125
17024.33 120
17025.57 117
17026.80 120
17028.03 116
17029.27 100
17030.50 138
17031.73 134
17032.97 136
17034.20 120
17035.44 119
17036.67 114
17037.90 119
17039.14 106
17040.37 126
17041.60 142
17042.84 115
17044.07 121
17045.31 123
17046.54 127
17047.78 129
17049.01 104
17050.24 99
17051.48 128
17052.71 99
17053.95 127
17055.18 123
17056.42 129
17057.65 112
17058.89 102
17060.12 123
17061.35 93
17062.59 106
17063.82 108
17065.06 105
17066.29 97
17067.53 90
17068.76 104
17070.00 128
17071.23 120
17072.47 116
17073.70 125
17074.94 109
17076.17 114
17077.41 120
17078.65 99
17079.88 98
17081.12 120
17082.35 112
17083.59 113
17084.82 83
17086.06 96
17087.29 116
17088.53 100
17089.77 103
17091.00 115
17092.24 86
17093.47 99
17094.71 110
17095.94 105
17097.18 118
17098.42 96
17099.65 96
17100.89 106
17102.12 116
17103.36 98
17104.60 102
17105.83 109
17107.07 137
17108.31 96
17109.54 107
17110.78 94
17112.02 122
17113.25 113
17114.49 123
17115.73 139
17116.96 110
17118.20 107
17119.44 103
17120.67 110
17121.91 104
17123.15 117
17124.38 104
17125.62 112
17126.86 104
17128.10 117
17129.33 104
17130.57 83
17131.81 125
17133.04 96
17134.28 111
17135.52 108
17136.76 109
17137.99 110
17139.23 107
17140.47 110
17141.71 108
17142.94 117
17144.18 148
17145.42 89
17146.66 99
17147.90 102
17149.13 125
17150.37 104
17151.61 111
17152.85 113
17154.08 105
17155.32 113
17156.56 86
17157.80 92
17159.04 88
17160.28 111
17161.51 108
17162.75 106
17163.99 92
17165.23 122
17166.47 116
17167.71 96
17168.95 107
17170.18 93
17171.42 120
17172.66 110
17173.90 92
17175.14 90
17176.38 98
17177.62 105
17178.86 117
17180.09 90
17181.33 112
17182.57 81
17183.81 102
17185.05 117
17186.29 101
17187.53 111
17188.77 116
17190.01 116
17191.25 101
17192.49 91
17193.73 112
17194.97 104
17196.21 107
17197.45 110
17198.69 94
17199.92 112
17201.16 109
17202.40 94
17203.64 69
17204.88 101
17206.12 100
17207.36 99
17208.60 102
17209.84 105
17211.08 108
17212.32 101
17213.56 93
17214.81 94
17216.05 95
17217.29 85
17218.53 96
17219.77 107
17221.01 125
17222.25 102
17223.49 105
17224.73 116
17225.97 104
17227.21 104
17228.45 103
17229.69 103
17230.93 76
17232.17 89
17233.41 89
17234.66 92
17235.90 98
17237.14 98
17238.38 88
17239.62 88
17240.86 84
17242.10 103
17243.34 108
17244.58 100
17245.83 91
17247.07 95
17248.31 111
17249.55 105
17250.79 101
17252.03 106
17253.28 82
17254.52 89
17255.76 109
17257.00 112
17258.24 102
17259.48 95
17260.73 114
17261.97 97
17263.21 93
17264.45 91
17265.69 74
17266.94 92
17268.18 100
17269.42 84
17270.66 79
17271.91 115
17273.15 108
17274.39 136
17275.63 96
17276.88 112
17278.12 94
17279.36 105
17280.60 90
17281.85 109
17283.09 98
17284.33 99
17285.57 88
17286.82 95
17288.06 103
17289.30 94
17290.55 96
17291.79 96
17293.03 101
17294.28 89
17295.52 102
17296.76 95
17298.01 90
17299.25 92
17300.49 101
17301.74 101
17302.98 92
17304.22 103
17305.47 99
17306.71 101
17307.95 92
17309.20 113
17310.44 112
17311.68 102
17312.93 75
17314.17 81
17315.42 83
17316.66 83
17317.90 82
17319.15 105
17320.39 107
17321.64 96
17322.88 94
17324.12 90
17325.37 82
17326.61 77
17327.86 95
17329.10 85
17330.35 123
17331.59 91
17332.83 111
17334.08 90
17335.32 100
17336.57 85
17337.81 82
17339.06 104
17340.30 97
17341.55 81
17342.79 83
17344.04 87
17345.28 98
17346.53 117
17347.77 91
17349.02 102
17350.26 88
17351.51 103
17352.75 82
17354.00 97
17355.24 90
17356.49 95
17357.73 89
17358.98 70
17360.23 81
17361.47 103
17362.72 81
17363.96 98
17365.21 107
17366.45 103
17367.70 108
17368.95 76
17370.19 99
17371.44 85
17372.68 96
17373.93 86
17375.18 116
17376.42 98
17377.67 87
17378.91 109
17380.16 108
17381.41 124
17382.65 94
17383.90 104
17385.15 97
17386.39 113
17387.64 92
17388.89 88
17390.13 85
17391.38 105
17392.63 89
17393.87 104
17395.12 102
17396.37 88
17397.61 118
17398.86 110
17400.11 95
17401.35 70
17402.60 109
17403.85 90
17405.09 94
17406.34 86
17407.59 114
17408.84 104
17410.08 87
17411.33 96
17412.58 109
17413.83 126
17415.07 102
17416.32 96
17417.57 104
17418.82 114
17420.06 114
17421.31 111
17422.56 110
17423.81 122
17425.05 96
17426.30 88
17427.55 90
17428.80 88
17430.05 102
17431.29 110
17432.54 110
17433.79 99
17435.04 101
17436.29 94
17437.54 99
17438.78 105
17440.03 97
17441.28 107
17442.53 106
17443.78 84
17445.03 106
17446.27 87
17447.52 79
17448.77 71
17450.02 88
17451.27 97
17452.52 94
17453.77 94
17455.02 83
17456.27 105
17457.51 93
17458.76 110
17460.01 109
17461.26 123
17462.51 89
17463.76 99
17465.01 88
17466.26 93
17467.51 88
17468.76 105
17470.01 112
17471.26 100
17472.51 101
17473.76 91
17475.01 101
17476.26 93
17477.50 107
17478.75 116
17480.00 124
17481.25 99
17482.50 113
17483.75 105
17485.00 117
17486.25 121
17487.50 114
17488.75 92
17490.00 88
17491.25 121
17492.51 105
17493.76 114
17495.01 97
17496.26 114
17497.51 98
17498.76 123
17500.01 80
17501.26 99
17502.51 97
17503.76 120
17505.01 117
17506.26 104
17507.51 100
17508.76 133
17510.01 114
17511.26 112
17512.52 115
17513.77 117
17515.02 116
17516.27 107
17517.52 116
17518.77 86
17520.02 106
17521.27 89
17522.53 113
17523.78 119
17525.03 131
17526.28 131
17527.53 118
17528.78 109
17530.03 128
17531.29 161
17532.54 142
17533.79 110
17535.04 117
17536.29 126
17537.55 120
17538.80 123
17540.05 112
17541.30 123
17542.55 118
17543.81 129
17545.06 111
17546.31 121
17547.56 129
17548.81 127
17550.07 129
17551.32 140
17552.57 143
17553.82 155
17555.08 150
17556.33 143
17557.58 131
17558.83 118
17560.09 125
17561.34 128
17562.59 127
17563.85 115
17565.10 140
17566.35 104
17567.60 113
17568.86 127
17570.11 139
17571.36 150
17572.62 135
17573.87 139
17575.12 128
17576.38 104
17577.63 115
17578.88 130
17580.14 122
17581.39 119
17582.64 109
17583.90 109
17585.15 99
17586.40 119
17587.66 124
17588.91 116
17590.17 136
17591.42 141
17592.67 134
17593.93 135
17595.18 122
17596.43 106
17597.69 125
17598.94 131
17600.20 142
17601.45 148
17602.71 139
17603.96 132
17605.21 168
17606.47 133
17607.72 127
17608.98 127
17610.23 153
17611.49 121
17612.74 114
17614.00 118
17615.25 102
17616.50 127
17617.76 136
17619.01 129
17620.27 118
17621.52 139
17622.78 104
17624.03 109
17625.29 108
17626.54 116
17627.80 130
17629.05 115
17630.31 134
17631.56 112
17632.82 121
17634.08 121
17635.33 118
17636.59 110
17637.84 124
17639.10 118
17640.35 111
17641.61 124
17642.86 115
17644.12 121
17645.38 128
17646.63 96
17647.89 116
17649.14 116
17650.40 147
17651.66 135
17652.91 104
17654.17 96
17655.42 96
17656.68 134
17657.94 114
17659.19 111
17660.45 106
17661.70 124
17662.96 122
17664.22 104
17665.47 91
17666.73 103
17667.99 120
17669.24 122
17670.50 113
17671.76 88
17673.01 100
17674.27 115
17675.53 122
17676.78 105
17678.04 107
17679.30 125
17680.56 118
17681.81 103
17683.07 89
17684.33 113
17685.58 114
17686.84 94
17688.10 85
17689.36 109
17690.61 106
17691.87 98
17693.13 93
17694.39 109
17695.64 81
17696.90 119
17698.16 91
17699.42 96
17700.67 76
17701.93 78
17703.19 100
17704.45 84
17705.70 100
17706.96 91
17708.22 117
17709.48 134
17710.74 110
17711.99 99
17713.25 88
17714.51 100
17715.77 105
17717.03 107
17718.29 109
17719.54 103
17720.80 91
17722.06 102
17723.32 86
17724.58 90
17725.84 76
17727.10 93
17728.35 85
17729.61 112
17730.87 104
17732.13 97
17733.39 101
17734.65 100
17735.91 89
17737.17 100
17738.43 96
17739.69 96
17740.94 107
17742.20 100
17743.46 98
17744.72 100
17745.98 91
17747.24 78
17748.50 105
17749.76 72
17751.02 88
17752.28 116
17753.54 98
17754.80 97
17756.06 88
17757.32 85
17758.58 95
17759.84 87
17761.10 107
17762.36 80
17763.62 101
17764.88 107
17766.14 96
17767.40 95
17768.66 87
17769.92 102
17771.18 91
17772.44 85
17773.70 92
17774.96 87
17776.22 100
17777.48 116
17778.74 101
17780.00 88
17781.26 103
17782.52 103
17783.78 109
17785.04 70
17786.30 78
17787.57 105
17788.83 96
17790.09 92
17791.35 94
17792.61 92
17793.87 106
17795.13 88
17796.39 85
17797.65 80
17798.91 103
17800.18 114
17801.44 104
17802.70 104
17803.96 89
17805.22 108
17806.48 119
17807.74 79
17809.01 81
17810.27 86
17811.53 92
17812.79 90
17814.05 88
17815.31 80
17816.58 88
17817.84 86
17819.10 88
17820.36 83
17821.62 83
17822.89 103
17824.15 109
17825.41 91
17826.67 77
17827.94 98
17829.20 94
17830.46 97
17831.72 80
17832.98 76
17834.25 75
17835.51 99
17836.77 88
17838.04 75
17839.30 89
17840.56 91
17841.82 73
17843.09 88
17844.35 67
17845.61 93
17846.87 91
17848.14 85
17849.40 82
17850.66 84
17851.93 84
17853.19 86
17854.45 96
17855.72 97
17856.98 85
17858.24 78
17859.51 82
17860.77 82
17862.03 83
17863.30 76
17864.56 86
17865.82 109
17867.09 90
17868.35 87
17869.62 93
17870.88 91
17872.14 105
17873.41 100
17874.67 106
17875.93 72
17877.20 84
17878.46 99
17879.73 88
17880.99 64
17882.26 102
17883.52 96
17884.78 90
17886.05 112
17887.31 88
17888.58 61
17889.84 90
17891.11 100
17892.37 98
17893.63 90
17894.90 87
17896.16 91
17897.43 83
17898.69 102
17899.96 94
17901.22 97
17902.49 96
17903.75 92
17905.02 78
17906.28 83
17907.55 80
17908.81 74
17910.08 102
17911.34 77
17912.61 90
17913.87 104
17915.14 104
17916.41 89
17917.67 80
17918.94 81
17920.20 80
17921.47 100
17922.73 82
17924.00 91
17925.26 79
17926.53 72
17927.80 81
17929.06 103
17930.33 93
17931.59 78
17932.86 86
17934.13 97
17935.39 109
17936.66 89
17937.92 88
17939.19 92
17940.46 93
17941.72 102
17942.99 78
17944.26 100
17945.52 74
17946.79 73
17948.06 107
17949.32 79
17950.59 99
17951.85 87
17953.12 88
17954.39 100
17955.66 94
17956.92 81
17958.19 87
17959.46 90
17960.72 93
17961.99 88
17963.26 76
17964.52 86
17965.79 94
17967.06 106
17968.33 93
17969.59 79
17970.86 94
17972.13 86
17973.40 71
17974.66 99
17975.93 79
17977.20 83
17978.47 87
17979.73 88
17981.00 105
17982.27 84
17983.54 74
17984.80 81
17986.07 116
17987.34 102
17988.61 75
17989.88 88
17991.14 81
17992.41 81
17993.68 98
17994.95 75
17996.22 84
17997.48 101
17998.75 97
18000.02 99
18001.29 84
18002.56 99
18003.83 93
18005.10 109
18006.36 78
18007.63 70
18008.90 108
18010.17 87
18011.44 76
18012.71 73
18013.98 103
18015.25 90
18016.51 70
18017.78 77
18019.05 92
18020.32 73
18021.59 77
18022.86 92
18024.13 98
18025.40 80
18026.67 86
18027.94 96
18029.21 97
18030.48 73
18031.75 73
18033.01 77
18034.28 85
18035.55 97
18036.82 98
18038.09 93
18039.36 80
18040.63 84
18041.90 86
18043.17 90
18044.44 88
18045.71 73
18046.98 93
18048.25 76
18049.52 91
18050.79 88
18052.06 94
18053.33 95
18054.60 83
18055.87 109
18057.14 106
18058.42 90
18059.69 75
18060.96 96
18062.23 89
18063.50 103
18064.77 112
18066.04 89
18067.31 100
18068.58 76
18069.85 101
18071.12 106
18072.39 104
18073.66 105
18074.93 85
18076.21 97
18077.48 70
18078.75 81
18080.02 100
18081.29 100
18082.56 82
18083.83 97
18085.10 91
18086.38 103
18087.65 89
18088.92 78
18090.19 88
18091.46 98
18092.73 101
18094.01 69
18095.28 92
18096.55 67
18097.82 87
18099.09 90
18100.36 102
18101.64 89
18102.91 91
18104.18 97
18105.45 103
18106.73 92
18108.00 86
18109.27 100
18110.54 84
18111.81 79
18113.09 86
18114.36 110
18115.63 84
18116.90 89
18118.18 95
18119.45 105
18120.72 100
18121.99 92
18123.27 110
18124.54 86
18125.81 95
18127.09 104
18128.36 93
18129.63 101
18130.90 84
18132.18 80
18133.45 80
18134.72 75
18136.00 100
18137.27 67
18138.54 95
18139.82 72
18141.09 100
18142.36 113
18143.64 94
18144.91 118
18146.18 91
18147.46 91
18148.73 96
18150.00 93
18151.28 85
18152.55 112
18153.83 88
18155.10 83
18156.37 83
18157.65 99
18158.92 76
18160.20 94
18161.47 97
18162.74 87
18164.02 68
18165.29 108
18166.57 97
18167.84 91
18169.12 81
18170.39 89
18171.66 102
18172.94 85
18174.21 87
18175.49 85
18176.76 93
18178.04 82
18179.31 100
18180.59 76
18181.86 99
18183.14 90
18184.41 93
18185.69 74
18186.96 75
18188.24 84
18189.51 98
18190.79 93
18192.06 86
18193.34 103
18194.61 94
18195.89 96
18197.16 74
18198.44 71
18199.71 99
18200.99 97
18202.26 80
18203.54 87
18204.81 79
18206.09 76
18207.37 83
18208.64 69
18209.92 80
18211.19 66
18212.47 82
18213.75 90
18215.02 73
18216.30 73
18217.57 100
18218.85 88
18220.13 80
18221.40 81
18222.68 78
18223.95 86
18225.23 76
18226.51 93
18227.78 93
18229.06 98
18230.34 101
18231.61 95
18232.89 83
18234.17 103
18235.44 88
18236.72 95
18238.00 101
18239.27 102
18240.55 103
18241.83 81
18243.10 92
18244.38 71
18245.66 83
18246.94 104
18248.21 103
18249.49 91
18250.77 90
18252.04 93
18253.32 83
18254.60 63
18255.88 101
18257.15 99
18258.43 88
18259.71 85
18260.99 103
18262.26 92
18263.54 77
18264.82 95
18266.10 89
18267.37 95
18268.65 92
18269.93 100
18271.21 91
18272.49 95
18273.76 73
18275.04 90
18276.32 93
18277.60 89
18278.88 86
18280.15 79
18281.43 82
18282.71 78
18283.99 80
18285.27 76
18286.55 105
18287.83 81
18289.10 82
18290.38 75
18291.66 75
18292.94 72
18294.22 95
18295.50 92
18296.78 99
18298.06 95
18299.33 100
18300.61 89
18301.89 74
18303.17 83
18304.45 94
18305.73 96
18307.01 77
18308.29 80
18309.57 79
18310.85 95
18312.13 92
18313.41 102
18314.68 68
18315.96 74
18317.24 80
18318.52 80
18319.80 99
18321.08 97
18322.36 94
18323.64 90
18324.92 86
18326.20 93
18327.48 83
18328.76 80
18330.04 93
18331.32 86
18332.60 93
18333.88 88
18335.16 76
18336.44 100
18337.72 84
18339.00 86
18340.28 96
18341.56 105
18342.84 77
18344.12 85
18345.41 98
18346.69 78
18347.97 67
18349.25 100
18350.53 76
18351.81 67
18353.09 85
18354.37 79
18355.65 102
18356.93 97
18358.21 99
18359.49 91
18360.78 101
18362.06 78
18363.34 74
18364.62 85
18365.90 114
18367.18 91
18368.46 99
18369.74 95
18371.03 102
18372.31 86
18373.59 86
18374.87 78
18376.15 86
18377.43 88
18378.72 91
18380.00 102
18381.28 87
18382.56 73
18383.84 92
18385.12 81
18386.41 80
18387.69 75
18388.97 85
18390.25 96
18391.53 104
18392.82 102
18394.10 76
18395.38 105
18396.66 90
18397.95 90
18399.23 102
18400.51 90
18401.79 74
18403.08 71
18404.36 90
18405.64 92
18406.92 81
18408.21 91
18409.49 88
18410.77 74
18412.06 88
18413.34 89
18414.62 85
18415.90 77
18417.19 77
18418.47 102
18419.75 80
18421.04 93
18422.32 77
18423.60 93
18424.89 73
18426.17 88
18427.45 82
18428.74 80
18430.02 97
18431.30 98
18432.59 98
18433.87 80
18435.15 81
18436.44 79
18437.72 85
18439.01 92
18440.29 90
18441.57 86
18442.86 87
18444.14 92
18445.43 92
18446.71 75
18447.99 85
18449.28 94
18450.56 103
18451.85 96
18453.13 92
18454.42 84
18455.70 83
18456.98 104
18458.27 82
18459.55 81
18460.84 93
18462.12 89
18463.41 107
18464.69 95
18465.98 93
18467.26 78
18468.55 82
18469.83 103
18471.12 80
18472.40 72
18473.69 72
18474.97 100
18476.26 107
18477.54 81
18478.83 74
18480.11 73
18481.40 94
18482.68 79
18483.97 71
18485.25 81
18486.54 91
18487.82 89
18489.11 93
18490.40 84
18491.68 77
18492.97 87
18494.25 84
18495.54 91
18496.82 80
18498.11 79
18499.40 78
18500.68 89
18501.97 88
18503.25 76
18504.54 79
18505.83 85
18507.11 74
18508.40 83
18509.69 70
18510.97 85
18512.26 72
18513.54 64
18514.83 76
18516.12 84
18517.40 92
18518.69 88
18519.98 85
18521.26 81
18522.55 85
18523.84 66
18525.12 90
18526.41 99
18527.70 98
18528.99 93
18530.27 85
18531.56 85
18532.85 87
18534.13 96
18535.42 67
18536.71 95
18538.00 81
18539.28 87
18540.57 97
18541.86 80
18543.14 95
18544.43 92
18545.72 85
18547.01 81
18548.30 78
18549.58 89
18550.87 86
18552.16 84
18553.45 94
18554.73 86
18556.02 85
18557.31 86
18558.60 83
18559.89 87
18561.17 89
18562.46 79
18563.75 86
18565.04 88
18566.33 66
18567.62 85
18568.90 78
18570.19 96
18571.48 67
18572.77 98
18574.06 92
18575.35 63
18576.63 83
18577.92 66
18579.21 85
18580.50 80
18581.79 78
18583.08 100
18584.37 95
18585.66 97
18586.95 84
18588.23 94
18589.52 88
18590.81 76
18592.10 97
18593.39 93
18594.68 79
18595.97 80
18597.26 83
18598.55 94
18599.84 82
18601.13 83
18602.42 88
18603.71 95
18605.00 91
18606.29 102
18607.58 116
18608.86 99
18610.15 102
18611.44 103
18612.73 108
18614.02 98
18615.31 105
18616.60 78
18617.89 103
18619.18 94
18620.47 88
18621.76 88
18623.06 93
18624.35 89
18625.64 111
18626.93 92
18628.22 99
18629.51 85
18630.80 114
18632.09 98
18633.38 74
18634.67 83
18635.96 85
18637.25 97
18638.54 90
18639.83 86
18641.12 82
18642.41 75
18643.71 74
18645.00 74
18646.29 82
18647.58 77
18648.87 90
18650.16 94
18651.45 107
18652.74 105
18654.03 72
18655.33 65
18656.62 72
18657.91 73
18659.20 86
18660.49 68
18661.78 78
18663.07 74
18664.37 72
18665.66 93
18666.95 88
18668.24 77
18669.53 82
18670.83 87
18672.12 81
18673.41 84
18674.70 79
18675.99 79
18677.29 83
18678.58 81
18679.87 79
18681.16 80
18682.45 98
18683.75 86
18685.04 69
18686.33 80
18687.62 86
18688.92 68
18690.21 95
18691.50 76
18692.79 73
18694.09 74
18695.38 59
18696.67 78
18697.97 93
18699.26 72
18700.55 71
18701.84 78
18703.14 68
18704.43 78
18705.72 70
18707.02 65
18708.31 87
18709.60 114
18710.90 96
18712.19 91
18713.48 85
18714.78 68
18716.07 76
18717.36 74
18718.66 102
18719.95 101
18721.24 110
18722.54 108
18723.83 81
18725.13 72
18726.42 67
18727.71 81
18729.01 91
18730.30 66
18731.60 77
18732.89 74
18734.18 74
18735.48 74
18736.77 66
18738.07 84
18739.36 107
18740.66 101
18741.95 83
18743.24 68
18744.54 68
18745.83 83
18747.13 85
18748.42 78
18749.72 76
18751.01 96
18752.31 105
18753.60 80
18754.90 81
18756.19 71
18757.49 95
18758.78 89
18760.08 75
18761.37 68
18762.67 86
18763.96 89
18765.26 99
18766.55 88
18767.85 70
18769.14 88
18770.44 108
18771.73 93
18773.03 73
18774.32 67
18775.62 73
18776.91 86
18778.21 98
18779.51 95
18780.80 80
18782.10 77
18783.39 97
18784.69 91
18785.99 94
18787.28 77
18788.58 81
18789.87 76
18791.17 70
18792.47 74
18793.76 67
18795.06 80
18796.35 85
18797.65 69
18798.95 75
18800.24 72
18801.54 84
18802.84 94
18804.13 75
18805.43 72
18806.73 79
18808.02 73
18809.32 75
18810.62 70
18811.91 58
18813.21 67
18814.51 88
18815.80 82
18817.10 71
18818.40 84
18819.69 90
18820.99 87
18822.29 82
18823.59 69
18824.88 81
18826.18 87
18827.48 95
18828.78 75
18830.07 66
18831.37 74
18832.67 91
18833.97 72
18835.26 67
18836.56 79
18837.86 64
18839.16 79
18840.45 84
18841.75 74
18843.05 70
18844.35 77
18845.65 82
18846.94 80
18848.24 83
18849.54 78
18850.84 67
18852.14 83
18853.43 66
18854.73 78
18856.03 66
18857.33 75
18858.63 82
18859.93 84
18861.22 78
18862.52 53
18863.82 65
18865.12 79
18866.42 66
18867.72 90
18869.02 91
18870.32 73
18871.61 89
18872.91 77
18874.21 65
18875.51 74
18876.81 73
18878.11 85
18879.41 75
18880.71 67
18882.01 64
18883.31 82
18884.61 102
18885.90 68
18887.20 60
18888.50 64
18889.80 81
18891.10 91
18892.40 83
18893.70 89
18895.00 86
18896.30 78
18897.60 71
18898.90 78
18900.20 69
18901.50 82
18902.80 90
18904.10 79
18905.40 69
18906.70 55
18908.00 79
18909.30 83
18910.60 73
18911.90 64
18913.20 64
18914.50 78
18915.80 70
18917.10 77
18918.40 69
18919.70 66
18921.00 73
18922.30 80
18923.61 89
18924.91 68
18926.21 79
18927.51 69
18928.81 66
18930.11 76
18931.41 66
18932.71 90
18934.01 75
18935.31 81
18936.61 72
18937.92 56
18939.22 61
18940.52 84
18941.82 84
18943.12 95
18944.42 86
18945.72 84
18947.03 75
18948.33 71
18949.63 63
18950.93 83
18952.23 87
18953.53 83
18954.84 68
18956.14 90
18957.44 73
18958.74 56
18960.04 92
18961.34 67
18962.65 87
18963.95 86
18965.25 90
18966.55 73
18967.86 74
18969.16 75
18970.46 92
18971.76 86
18973.06 76
18974.37 64
18975.67 85
18976.97 91
18978.27 88
18979.58 85
18980.88 80
18982.18 86
18983.48 73
18984.79 77
18986.09 75
18987.39 68
18988.70 81
18990.00 64
18991.30 94
18992.61 82
18993.91 69
18995.21 90
18996.51 81
18997.82 64
18999.12 79
19000.42 72
19001.73 80
19003.03 81
19004.33 97
19005.64 74
19006.94 75
19008.25 63
19009.55 74
19010.85 85
19012.16 90
19013.46 86
19014.76 69
19016.07 84
19017.37 72
19018.68 86
19019.98 95
19021.28 106
19022.59 80
19023.89 94
19025.20 83
19026.50 87
19027.80 61
19029.11 89
19030.41 91
19031.72 71
19033.02 77
19034.33 72
19035.63 94
19036.94 67
19038.24 76
19039.54 88
19040.85 87
19042.15 74
19043.46 72
19044.76 69
19046.07 78
19047.37 77
19048.68 83
19049.98 80
19051.29 62
19052.59 84
19053.90 93
19055.20 90
19056.51 70
19057.81 87
19059.12 77
19060.43 90
19061.73 92
19063.04 77
19064.34 87
19065.65 85
19066.95 91
19068.26 78
19069.56 85
19070.87 83
19072.18 93
19073.48 76
19074.79 87
19076.09 61
19077.40 78
19078.71 73
19080.01 80
19081.32 54
19082.62 74
19083.93 69
19085.24 89
19086.54 77
19087.85 70
19089.16 78
19090.46 82
19091.77 81
19093.07 77
19094.38 64
19095.69 79
19096.99 71
19098.30 82
19099.61 58
19100.91 75
19102.22 65
19103.53 85
19104.84 73
19106.14 82
19107.45 78
19108.76 78
19110.06 69
19111.37 66
19112.68 81
19113.98 86
19115.29 84
19116.60 86
19117.91 83
19119.21 69
19120.52 94
19121.83 75
19123.14 68
19124.44 60
19125.75 71
19127.06 68
19128.37 76
19129.68 76
19130.98 72
19132.29 71
19133.60 72
19134.91 63
19136.21 85
19137.52 92
19138.83 100
19140.14 85
19141.45 60
19142.76 71
19144.06 73
19145.37 76
19146.68 78
19147.99 75
19149.30 62
19150.61 86
19151.91 79
19153.22 80
19154.53 69
19155.84 61
19157.15 80
19158.46 76
19159.77 70
19161.07 78
19162.38 73
19163.69 109
19165.00 71
19166.31 81
19167.62 60
19168.93 85
19170.24 65
19171.55 78
19172.86 46
19174.17 87
19175.48 74
19176.78 94
19178.09 69
19179.40 61
19180.71 90
19182.02 96
19183.33 74
19184.64 70
19185.95 63
19187.26 87
19188.57 87
19189.88 64
19191.19 64
19192.50 61
19193.81 83
19195.12 66
19196.43 61
19197.74 74
19199.05 78
19200.36 89
19201.67 81
19202.98 80
19204.29 74
19205.60 67
19206.91 71
19208.22 103
19209.53 61
19210.84 81
19212.15 79
19213.47 76
19214.78 83
19216.09 83
19217.40 72
19218.71 70
19220.02 72
19221.33 71
19222.64 69
19223.95 72
19225.26 85
19226.57 93
19227.89 67
19229.20 53
19230.51 65
19231.82 72
19233.13 79
19234.44 69
19235.75 76
19237.06 72
19238.38 81
19239.69 71
19241.00 54
19242.31 55
19243.62 65
19244.93 91
19246.25 84
19247.56 82
19248.87 67
19250.18 72
19251.49 74
19252.81 79
19254.12 83
19255.43 63
19256.74 71
19258.05 62
19259.37 72
19260.68 66
19261.99 66
19263.30 91
19264.62 85
19265.93 67
19267.24 71
19268.55 48
19269.87 77
19271.18 78
19272.49 79
19273.80 64
19275.12 76
19276.43 80
19277.74 70
19279.05 74
19280.37 77
19281.68 65
19282.99 74
19284.31 86
19285.62 66
19286.93 66
19288.25 57
19289.56 46
19290.87 77
19292.19 57
19293.50 73
19294.81 77
19296.13 80
19297.44 68
19298.75 56
19300.07 59
19301.38 70
19302.69 117
19304.01 98
19305.32 71
19306.64 60
19307.95 73
19309.26 81
19310.58 65
19311.89 62
19313.21 67
19314.52 72
19315.83 62
19317.15 74
19318.46 66
19319.78 69
19321.09 81
19322.41 74
19323.72 87
19325.03 68
19326.35 58
19327.66 69
19328.98 64
19330.29 62
19331.61 68
19332.92 70
19334.24 79
19335.55 53
19336.87 63
19338.18 71
19339.50 76
19340.81 65
19342.13 61
19343.44 81
19344.76 66
19346.07 74
19347.39 76
19348.70 66
19350.02 69
19351.33 73
19352.65 74
19353.96 85
19355.28 82
19356.59 68
19357.91 92
19359.23 67
19360.54 65
19361.86 75
19363.17 68
19364.49 80
19365.80 70
19367.12 67
19368.44 79
19369.75 59
19371.07 82
19372.38 83
19373.70 81
19375.02 68
19376.33 68
19377.65 66
19378.97 72
19380.28 59
19381.60 84
19382.91 77
19384.23 77
19385.55 60
19386.86 68
19388.18 67
19389.50 75
19390.81 83
19392.13 66
19393.45 94
19394.76 95
19396.08 73
19397.40 73
19398.72 61
19400.03 73
19401.35 83
19402.67 67
19403.98 84
19405.30 79
19406.62 76
19407.94 75
19409.25 67
19410.57 55
19411.89 79
19413.20 83
19414.52 72
19415.84 68
19417.16 76
19418.48 75
19419.79 55
19421.11 58
19422.43 68
19423.75 56
19425.06 65
19426.38 76
19427.70 71
19429.02 53
19430.34 73
19431.65 76
19432.97 90
19434.29 48
19435.61 74
19436.93 77
19438.25 63
19439.56 70
19440.88 73
19442.20 76
19443.52 70
19444.84 85
19446.16 92
19447.47 69
19448.79 86
19450.11 71
19451.43 63
19452.75 77
19454.07 69
19455.39 64
19456.71 78
19458.03 87
19459.34 67
19460.66 93
19461.98 91
19463.30 84
19464.62 67
19465.94 76
19467.26 91
19468.58 65
19469.90 60
19471.22 59
19472.54 70
19473.86 65
19475.18 74
19476.50 81
19477.82 64
19479.14 61
19480.46 71
19481.78 57
19483.10 79
19484.42 86
19485.73 66
19487.05 63
19488.37 82
19489.70 78
19491.02 78
19492.34 69
19493.66 70
19494.98 74
19496.30 86
19497.62 82
19498.94 67
19500.26 76
19501.58 47
19502.90 66
19504.22 56
19505.54 79
19506.86 50
19508.18 62
19509.50 72
19510.82 61
19512.14 56
19513.46 65
19514.78 72
19516.11 81
19517.43 71
19518.75 54
19520.07 65
19521.39 80
19522.71 66
19524.03 60
19525.35 66
19526.68 72
19528.00 64
19529.32 79
19530.64 80
19531.96 72
19533.28 79
19534.60 73
19535.93 79
19537.25 69
19538.57 61
19539.89 66
19541.21 62
19542.53 60
19543.86 74
19545.18 83
19546.50 66
19547.82 53
19549.14 69
19550.47 63
19551.79 76
19553.11 58
19554.43 70
19555.76 64
19557.08 68
19558.40 91
19559.72 82
19561.05 84
19562.37 65
19563.69 62
19565.01 76
19566.34 72
19567.66 77
19568.98 57
19570.30 74
19571.63 76
19572.95 78
19574.27 71
19575.60 78
19576.92 63
19578.24 70
19579.57 81
19580.89 77
19582.21 75
19583.54 59
19584.86 60
19586.18 67
19587.51 75
19588.83 50
19590.15 81
19591.48 65
19592.80 79
19594.12 72
19595.45 70
19596.77 68
19598.09 75
19599.42 78
19600.74 55
19602.07 68
19603.39 66
19604.71 86
19606.04 66
19607.36 66
19608.69 71
19610.01 79
19611.33 68
19612.66 55
19613.98 80
19615.31 58
19616.63 59
19617.96 66
19619.28 80
19620.60 77
19621.93 90
19623.25 79
19624.58 68
19625.90 61
19627.23 55
19628.55 59
19629.88 68
19631.20 72
19632.53 80
19633.85 81
19635.18 72
19636.50 63
19637.83 65
19639.15 77
19640.48 78
19641.80 86
19643.13 70
19644.45 49
19645.78 71
19647.10 76
19648.43 69
19649.76 63
19651.08 69
19652.41 79
19653.73 91
19655.06 74
19656.38 67
19657.71 82
19659.04 88
19660.36 103
19661.69 76
19663.01 67
19664.34 77
19665.67 99
19666.99 68
19668.32 61
19669.64 84
19670.97 71
19672.30 78
19673.62 73
19674.95 48
19676.28 74
19677.60 88
19678.93 77
19680.25 66
19681.58 64
19682.91 67
19684.23 66
19685.56 69
19686.89 63
19688.22 64
19689.54 58
19690.87 63
19692.20 73
19693.52 73
19694.85 63
19696.18 65
19697.50 69
19698.83 65
19700.16 70
19701.49 67
19702.81 84
19704.14 69
19705.47 76
19706.80 51
19708.12 59
19709.45 77
19710.78 66
19712.11 65
19713.43 86
19714.76 70
19716.09 73
19717.42 64
19718.74 88
19720.07 72
19721.40 84
19722.73 73
19724.06 70
19725.38 56
19726.71 61
19728.04 81
19729.37 79
19730.70 72
19732.03 78
19733.35 72
19734.68 72
19736.01 75
19737.34 87
19738.67 68
19740.00 85
19741.32 72
19742.65 77
19743.98 71
19745.31 69
19746.64 59
19747.97 67
19749.30 95
19750.63 71
19751.96 71
19753.28 78
19754.61 66
19755.94 67
19757.27 68
19758.60 65
19759.93 72
19761.26 59
19762.59 94
19763.92 58
19765.25 69
19766.58 57
19767.91 75
19769.24 70
19770.57 83
19771.90 75
19773.22 62
19774.55 78
19775.88 71
19777.21 66
19778.54 72
19779.87 68
19781.20 78
19782.53 81
19783.86 75
19785.19 55
19786.52 77
19787.85 81
19789.18 72
19790.51 68
19791.85 70
19793.18 73
19794.51 76
19795.84 82
19797.17 57
19798.50 64
19799.83 56
19801.16 79
19802.49 72
19803.82 67
19805.15 55
19806.48 68
19807.81 63
19809.14 76
19810.47 68
19811.81 76
19813.14 98
19814.47 82
19815.80 79
19817.13 70
19818.46 84
19819.79 86
19821.12 88
19822.45 79
19823.79 74
19825.12 80
19826.45 68
19827.78 75
19829.11 61
19830.44 66
19831.78 65
19833.11 98
19834.44 67
19835.77 86
19837.10 74
19838.43 83
19839.77 66
19841.10 69
19842.43 63
19843.76 73
19845.09 71
19846.43 76
19847.76 64
19849.09 67
19850.42 68
19851.76 83
19853.09 73
19854.42 63
19855.75 88
19857.09 65
19858.42 78
19859.75 64
19861.08 79
19862.42 74
19863.75 68
19865.08 58
19866.41 60
19867.75 63
19869.08 59
19870.41 55
19871.75 59
19873.08 75
19874.41 77
19875.75 77
19877.08 75
19878.41 70
19879.75 85
19881.08 80
19882.41 59
19883.75 62
19885.08 71
19886.41 76
19887.75 76
19889.08 81
19890.41 81
19891.75 77
19893.08 73
19894.41 69
19895.75 61
19897.08 59
19898.42 74
19899.75 73
19901.08 69
19902.42 78
19903.75 68
19905.09 65
19906.42 80
19907.75 70
19909.09 59
19910.42 65
19911.76 75
19913.09 79
19914.43 62
19915.76 75
19917.10 88
19918.43 94
19919.77 77
19921.10 80
19922.43 72
19923.77 72
19925.10 69
19926.44 68
19927.77 58
19929.11 91
19930.44 76
19931.78 64
19933.11 81
19934.45 75
19935.78 78
19937.12 69
19938.45 74
19939.79 62
19941.13 70
19942.46 61
19943.80 60
19945.13 61
19946.47 66
19947.80 63
19949.14 73
19950.47 79
19951.81 62
19953.15 79
19954.48 76
19955.82 66
19957.15 62
19958.49 77
19959.83 53
19961.16 83
19962.50 61
19963.83 83
19965.17 63
19966.51 56
19967.84 66
19969.18 61
19970.51 79
19971.85 72
19973.19 71
19974.52 76
19975.86 76
19977.20 69
19978.53 78
19979.87 68
19981.21 77
19982.54 86
19983.88 93
19985.22 79
19986.55 82
19987.89 59
19989.23 68
19990.57 72
19991.90 73
19993.24 76
19994.58 81
19995.91 69
19997.25 61
19998.59 70
19999.93 78
20001.26 96
20002.60 85
20003.94 82
20005.28 75
20006.61 96
20007.95 87
20009.29 77
20010.63 77
20011.96 76
20013.30 72
20014.64 71
20015.98 71
20017.31 68
20018.65 86
20019.99 81
20021.33 85
20022.67 81
20024.01 90
20025.34 86
20026.68 74
20028.02 75
20029.36 69
20030.70 84
20032.03 59
20033.37 76
20034.71 71
20036.05 92
20037.39 80
20038.73 87
20040.07 95
20041.40 80
20042.74 63
20044.08 86
20045.42 80
20046.76 78
20048.10 72
20049.44 79
20050.78 76
20052.12 81
20053.46 97
20054.79 91
20056.13 65
20057.47 86
20058.81 59
20060.15 72
20061.49 66
20062.83 73
20064.17 75
20065.51 74
20066.85 91
20068.19 74
20069.53 76
20070.87 82
20072.21 72
20073.55 87
20074.89 68
20076.23 75
20077.57 60
20078.91 73
20080.25 60
20081.59 96
20082.93 54
20084.27 58
20085.61 73
20086.95 61
20088.29 70
20089.63 75
20090.97 54
20092.31 74
20093.65 80
20094.99 80
20096.33 67
20097.67 72
20099.01 73
20100.35 88
20101.69 78
20103.03 64
20104.38 81
20105.72 94
20107.06 86
20108.40 78
20109.74 67
20111.08 52
20112.42 59
20113.76 70
20115.10 69
20116.45 76
20117.79 72
20119.13 75
20120.47 62
20121.81 72
20123.15 72
20124.49 63
20125.84 49
20127.18 82
20128.52 88
20129.86 64
20131.20 78
20132.54 67
20133.89 64
20135.23 72
20136.57 76
20137.91 65
20139.25 80
20140.60 83
