# Supplementary material for: MALDI-TOF MS typing enables the classification of brewing yeasts of the genus Saccharomyces to major beer styles
Source: PLoS One. 2017 Aug 9;12(8):e0181694. doi: 10.1371/journal.pone.0181694 (PMC5549903; doi:10.1371/journal.pone.0181694)
Supplement: S15 File — The directory includes 90 raw files and was zipped to “.zip”; the folder has three strains with 30 spectra per strain; S1 Text explains the raw files with an example and Table 1 represents the yeast strains used within the experiment. (ZIP) [file pone.0181694.s018.zip › 43-45/30669-454-OG-WB-WB-YPG-18h-E-E_2015-11-04__0_F1_1.dat]

2000.55 1315
2000.97 1439
2001.39 1319
2001.81 1381
2002.23 1287
2002.65 1346
2003.08 1367
2003.50 1291
2003.92 1136
2004.34 1280
2004.76 1179
2005.19 1246
2005.61 1260
2006.03 1231
2006.45 1203
2006.87 1222
2007.30 1304
2007.72 1278
2008.14 1194
2008.56 1249
2008.99 1267
2009.41 1250
2009.83 1342
2010.25 1246
2010.68 1182
2011.10 1119
2011.52 1191
2011.94 1085
2012.37 1095
2012.79 1187
2013.21 1139
2013.63 1142
2014.06 1010
2014.48 1110
2014.90 1130
2015.33 1269
2015.75 1153
2016.17 1210
2016.60 1229
2017.02 1229
2017.44 1376
2017.86 1287
2018.29 1299
2018.71 1309
2019.14 1364
2019.56 1371
2019.98 1403
2020.41 1339
2020.83 1307
2021.25 1243
2021.68 1183
2022.10 1232
2022.52 1355
2022.95 1175
2023.37 1209
2023.80 1183
2024.22 1186
2024.64 1086
2025.07 941
2025.49 1047
2025.92 1160
2026.34 1234
2026.76 1200
2027.19 1071
2027.61 1133
2028.04 1034
2028.46 1178
2028.89 1148
2029.31 1033
2029.74 1129
2030.16 1202
2030.58 1203
2031.01 1308
2031.43 1119
2031.86 1292
2032.28 1250
2032.71 1206
2033.13 1169
2033.56 1215
2033.98 1272
2034.41 1219
2034.83 1236
2035.26 1288
2035.68 1197
2036.11 1165
2036.53 1216
2036.96 1247
2037.38 1193
2037.81 1183
2038.24 1345
2038.66 1204
2039.09 1135
2039.51 1233
2039.94 1190
2040.36 1168
2040.79 1174
2041.21 1077
2041.64 1246
2042.07 1209
2042.49 1145
2042.92 1209
2043.34 1074
2043.77 1000
2044.20 1120
2044.62 1160
2045.05 1235
2045.47 1294
2045.90 1241
2046.33 1149
2046.75 1193
2047.18 1212
2047.61 1230
2048.03 1210
2048.46 1157
2048.89 1091
2049.31 1106
2049.74 1150
2050.16 1291
2050.59 1231
2051.02 1147
2051.45 1052
2051.87 1067
2052.30 1116
2052.73 1070
2053.15 1017
2053.58 1107
2054.01 1135
2054.43 1150
2054.86 1099
2055.29 1054
2055.72 1174
2056.14 1140
2056.57 1158
2057.00 1079
2057.43 1115
2057.85 1078
2058.28 1113
2058.71 1172
2059.14 1137
2059.56 1210
2059.99 1337
2060.42 1296
2060.85 1242
2061.27 1296
2061.70 1152
2062.13 1283
2062.56 1180
2062.99 1362
2063.41 1291
2063.84 1306
2064.27 1277
2064.70 1484
2065.13 1439
2065.55 1517
2065.98 1644
2066.41 1578
2066.84 1346
2067.27 1460
2067.70 1460
2068.13 1514
2068.55 1555
2068.98 1359
2069.41 1262
2069.84 1124
2070.27 1166
2070.70 1123
2071.13 1189
2071.56 1021
2071.98 1085
2072.41 1102
2072.84 1096
2073.27 1073
2073.70 1046
2074.13 1036
2074.56 1112
2074.99 1198
2075.42 1137
2075.85 1259
2076.28 1208
2076.71 1241
2077.13 1197
2077.56 1050
2077.99 1224
2078.42 1153
2078.85 1106
2079.28 1048
2079.71 1147
2080.14 1071
2080.57 1133
2081.00 1159
2081.43 1031
2081.86 1118
2082.29 1118
2082.72 1135
2083.15 1098
2083.58 1068
2084.01 1061
2084.44 1039
2084.87 1065
2085.30 1113
2085.73 1113
2086.16 1080
2086.59 1156
2087.02 1147
2087.46 1022
2087.89 1157
2088.32 1179
2088.75 1039
2089.18 989
2089.61 1052
2090.04 941
2090.47 1017
2090.90 1056
2091.33 1027
2091.76 1008
2092.19 1029
2092.63 1048
2093.06 1351
2093.49 1172
2093.92 1125
2094.35 1069
2094.78 1109
2095.21 1104
2095.64 1080
2096.08 1060
2096.51 924
2096.94 1010
2097.37 974
2097.80 1046
2098.23 1122
2098.67 1144
2099.10 1148
2099.53 1167
2099.96 1035
2100.39 1083
2100.82 1012
2101.26 1018
2101.69 1095
2102.12 992
2102.55 1036
2102.98 1035
2103.42 1051
2103.85 1044
2104.28 1113
2104.71 1025
2105.15 1189
2105.58 1149
2106.01 1071
2106.44 1054
2106.88 1176
2107.31 1157
2107.74 1248
2108.17 1195
2108.61 1185
2109.04 1190
2109.47 1122
2109.90 1216
2110.34 1191
2110.77 1194
2111.20 1140
2111.64 1097
2112.07 1042
2112.50 1090
2112.94 1045
2113.37 1064
2113.80 1031
2114.24 979
2114.67 950
2115.10 1034
2115.54 1092
2115.97 1142
2116.40 1004
2116.84 1022
2117.27 1017
2117.70 991
2118.14 1133
2118.57 979
2119.00 1038
2119.44 947
2119.87 989
2120.31 1087
2120.74 1046
2121.17 956
2121.61 1014
2122.04 1075
2122.48 1042
2122.91 1099
2123.35 1093
2123.78 1083
2124.21 1137
2124.65 1155
2125.08 1011
2125.52 915
2125.95 1110
2126.39 1158
2126.82 1042
2127.26 1018
2127.69 932
2128.12 1083
2128.56 1164
2128.99 1249
2129.43 1139
2129.86 1120
2130.30 1120
2130.73 1245
2131.17 1149
2131.60 1113
2132.04 1143
2132.47 1181
2132.91 1278
2133.34 1175
2133.78 1213
2134.22 1168
2134.65 1178
2135.09 1212
2135.52 1204
2135.96 1081
2136.39 1226
2136.83 1163
2137.26 1175
2137.70 1145
2138.14 1112
2138.57 1183
2139.01 1125
2139.44 1174
2139.88 1084
2140.31 1162
2140.75 1061
2141.19 1128
2141.62 1058
2142.06 935
2142.50 1118
2142.93 1149
2143.37 1121
2143.80 1090
2144.24 1058
2144.68 1096
2145.11 1072
2145.55 1105
2145.99 1118
2146.42 1070
2146.86 1112
2147.30 1084
2147.73 1006
2148.17 1084
2148.61 1134
2149.04 1238
2149.48 1137
2149.92 1309
2150.35 1161
2150.79 1259
2151.23 1412
2151.67 1372
2152.10 1202
2152.54 1153
2152.98 1183
2153.41 1230
2153.85 1239
2154.29 1273
2154.73 1200
2155.16 1115
2155.60 1198
2156.04 1004
2156.48 1026
2156.91 1039
2157.35 1088
2157.79 1091
2158.23 1114
2158.67 1114
2159.10 1107
2159.54 1131
2159.98 1060
2160.42 1154
2160.86 1114
2161.29 1163
2161.73 1093
2162.17 1180
2162.61 1128
2163.05 1092
2163.48 1078
2163.92 1099
2164.36 1132
2164.80 1176
2165.24 1018
2165.68 1031
2166.12 1230
2166.55 1063
2166.99 1166
2167.43 1190
2167.87 1251
2168.31 1297
2168.75 1224
2169.19 1059
2169.63 1073
2170.06 1175
2170.50 1270
2170.94 1393
2171.38 1180
2171.82 1320
2172.26 1372
2172.70 1510
2173.14 1388
2173.58 1232
2174.02 1556
2174.46 1624
2174.90 1591
2175.34 1583
2175.78 1497
2176.22 1509
2176.65 1529
2177.09 1652
2177.53 1467
2177.97 1481
2178.41 1348
2178.85 1358
2179.29 1258
2179.73 1214
2180.17 1120
2180.61 1201
2181.05 1265
2181.49 1232
2181.93 1061
2182.37 1070
2182.81 1217
2183.26 1124
2183.70 1136
2184.14 1152
2184.58 1127
2185.02 1117
2185.46 1041
2185.90 1034
2186.34 1168
2186.78 1045
2187.22 1096
2187.66 1170
2188.10 1270
2188.54 1227
2188.98 1111
2189.42 1091
2189.87 1152
2190.31 1208
2190.75 1175
2191.19 1113
2191.63 1077
2192.07 1183
2192.51 1198
2192.95 1138
2193.39 1188
2193.84 1282
2194.28 1286
2194.72 1270
2195.16 1290
2195.60 1329
2196.04 1273
2196.49 1256
2196.93 1234
2197.37 1396
2197.81 1342
2198.25 1355
2198.69 1222
2199.14 1133
2199.58 1259
2200.02 1169
2200.46 1292
2200.90 1165
2201.35 1251
2201.79 1215
2202.23 1310
2202.67 1242
2203.12 1144
2203.56 1120
2204.00 1115
2204.44 1207
2204.89 1185
2205.33 1160
2205.77 1232
2206.21 1192
2206.66 1230
2207.10 1133
2207.54 1220
2207.98 1299
2208.43 1313
2208.87 1183
2209.31 1211
2209.76 1334
2210.20 1282
2210.64 1303
2211.09 1131
2211.53 1133
2211.97 1212
2212.41 1153
2212.86 1182
2213.30 1117
2213.74 1116
2214.19 1127
2214.63 1109
2215.08 1125
2215.52 1169
2215.96 1062
2216.41 1176
2216.85 1079
2217.29 1121
2217.74 1175
2218.18 1092
2218.63 1149
2219.07 1151
2219.51 1181
2219.96 1168
2220.40 1208
2220.85 1126
2221.29 1111
2221.73 1064
2222.18 1167
2222.62 1245
2223.07 1150
2223.51 1099
2223.96 1123
2224.40 1229
2224.84 1307
2225.29 1198
2225.73 1204
2226.18 1313
2226.62 1303
2227.07 1239
2227.51 1290
2227.96 1176
2228.40 1233
2228.85 1314
2229.29 1289
2229.74 1374
2230.18 1264
2230.63 1340
2231.07 1189
2231.52 1339
2231.96 1422
2232.41 1292
2232.85 1261
2233.30 1386
2233.74 1373
2234.19 1239
2234.63 1302
2235.08 1362
2235.53 1245
2235.97 1196
2236.42 1310
2236.86 1328
2237.31 1288
2237.75 1170
2238.20 1128
2238.65 1209
2239.09 1032
2239.54 1122
2239.98 1072
2240.43 1139
2240.88 1117
2241.32 1003
2241.77 1047
2242.21 1034
2242.66 951
2243.11 1055
2243.55 942
2244.00 884
2244.45 1090
2244.89 1083
2245.34 1031
2245.79 971
2246.23 1041
2246.68 1055
2247.13 993
2247.57 1058
2248.02 1120
2248.47 1056
2248.91 991
2249.36 1125
2249.81 1001
2250.25 1004
2250.70 950
2251.15 1065
2251.60 1050
2252.04 1112
2252.49 1045
2252.94 992
2253.39 951
2253.83 988
2254.28 1006
2254.73 1047
2255.17 1062
2255.62 1076
2256.07 969
2256.52 1090
2256.97 1034
2257.41 942
2257.86 999
2258.31 1185
2258.76 1047
2259.20 1014
2259.65 951
2260.10 1041
2260.55 1065
2261.00 1152
2261.45 1109
2261.89 1015
2262.34 1052
2262.79 1061
2263.24 1145
2263.69 1077
2264.13 1185
2264.58 1253
2265.03 1209
2265.48 1197
2265.93 1078
2266.38 1051
2266.83 1093
2267.28 1205
2267.72 1154
2268.17 1217
2268.62 1228
2269.07 1263
2269.52 1226
2269.97 1310
2270.42 1242
2270.87 1407
2271.32 1391
2271.76 1336
2272.21 1326
2272.66 1282
2273.11 1300
2273.56 1275
2274.01 1295
2274.46 1357
2274.91 1218
2275.36 1063
2275.81 1229
2276.26 1122
2276.71 1155
2277.16 1023
2277.61 1077
2278.06 1103
2278.51 1091
2278.96 1003
2279.41 1071
2279.86 1063
2280.31 1167
2280.76 1154
2281.21 1215
2281.66 1029
2282.11 1015
2282.56 1065
2283.01 940
2283.46 988
2283.91 1119
2284.36 1152
2284.81 1168
2285.26 1070
2285.71 1215
2286.16 1150
2286.61 1094
2287.06 1261
2287.51 1412
2287.96 1433
2288.42 1587
2288.87 1673
2289.32 1911
2289.77 1890
2290.22 1967
2290.67 2015
2291.12 2065
2291.57 2095
2292.02 2262
2292.48 2124
2292.93 2084
2293.38 2000
2293.83 1773
2294.28 1724
2294.73 1716
2295.18 1488
2295.63 1419
2296.09 1321
2296.54 1277
2296.99 1133
2297.44 1240
2297.89 1292
2298.35 1234
2298.80 1088
2299.25 952
2299.70 1188
2300.15 1146
2300.60 1192
2301.06 1167
2301.51 990
2301.96 1004
2302.41 995
2302.87 1044
2303.32 972
2303.77 1035
2304.22 986
2304.67 1022
2305.13 1077
2305.58 1062
2306.03 1152
2306.49 1056
2306.94 1052
2307.39 1145
2307.84 1157
2308.30 1128
2308.75 1272
2309.20 1334
2309.65 1252
2310.11 1315
2310.56 1336
2311.01 1337
2311.47 1356
2311.92 1371
2312.37 1278
2312.83 1225
2313.28 1280
2313.73 1209
2314.19 1230
2314.64 1220
2315.09 1167
2315.55 1075
2316.00 1222
2316.45 1229
2316.91 1193
2317.36 1268
2317.81 1227
2318.27 1222
2318.72 1169
2319.18 1256
2319.63 1220
2320.08 1283
2320.54 1142
2320.99 1223
2321.45 1296
2321.90 1245
2322.35 1326
2322.81 1408
2323.26 1281
2323.72 1281
2324.17 1403
2324.63 1449
2325.08 1504
2325.53 1606
2325.99 1691
2326.44 1635
2326.90 1615
2327.35 1403
2327.81 1405
2328.26 1324
2328.72 1381
2329.17 1473
2329.63 1353
2330.08 1206
2330.54 1359
2330.99 1202
2331.45 1165
2331.90 1088
2332.36 1095
2332.81 1090
2333.27 1132
2333.72 1231
2334.18 1059
2334.63 1006
2335.09 1134
2335.54 1124
2336.00 1038
2336.46 1144
2336.91 1078
2337.37 1060
2337.82 1012
2338.28 995
2338.73 1114
2339.19 1044
2339.65 1162
2340.10 1089
2340.56 1022
2341.01 1051
2341.47 1095
2341.93 1056
2342.38 1131
2342.84 980
2343.29 1008
2343.75 1050
2344.21 1004
2344.66 1120
2345.12 1173
2345.58 1097
2346.03 1127
2346.49 1119
2346.94 1176
2347.40 1243
2347.86 1150
2348.31 1208
2348.77 1100
2349.23 1162
2349.69 1118
2350.14 1187
2350.60 1148
2351.06 1133
2351.51 1081
2351.97 1119
2352.43 1012
2352.88 1018
2353.34 1211
2353.80 1116
2354.26 1085
2354.71 1172
2355.17 1176
2355.63 1142
2356.09 1105
2356.54 1057
2357.00 1143
2357.46 1126
2357.92 949
2358.37 1061
2358.83 1146
2359.29 1109
2359.75 1217
2360.20 1167
2360.66 1116
2361.12 1190
2361.58 1198
2362.04 1161
2362.49 1138
2362.95 1217
2363.41 1151
2363.87 1128
2364.33 1231
2364.79 1272
2365.24 1177
2365.70 1186
2366.16 1194
2366.62 1060
2367.08 1121
2367.54 1127
2367.99 1212
2368.45 1102
2368.91 1055
2369.37 1231
2369.83 1161
2370.29 1084
2370.75 1054
2371.21 1074
2371.67 1059
2372.12 1129
2372.58 1075
2373.04 1174
2373.50 1061
2373.96 1105
2374.42 1163
2374.88 1085
2375.34 1103
2375.80 1321
2376.26 1213
2376.72 1232
2377.18 1157
2377.64 1216
2378.10 1181
2378.56 1150
2379.01 1182
2379.47 1119
2379.93 1108
2380.39 1126
2380.85 1133
2381.31 1044
2381.77 1067
2382.23 1066
2382.69 1102
2383.15 1074
2383.61 1156
2384.07 1128
2384.53 1082
2384.99 1015
2385.45 966
2385.92 1052
2386.38 1103
2386.84 1030
2387.30 1028
2387.76 1050
2388.22 1047
2388.68 1148
2389.14 1222
2389.60 1110
2390.06 1222
2390.52 1221
2390.98 1164
2391.44 1220
2391.90 1094
2392.36 1137
2392.83 1147
2393.29 1148
2393.75 1164
2394.21 1157
2394.67 1147
2395.13 1155
2395.59 1098
2396.05 1202
2396.52 1107
2396.98 1078
2397.44 1025
2397.90 1066
2398.36 1157
2398.82 1028
2399.28 951
2399.75 1140
2400.21 1143
2400.67 1179
2401.13 1060
2401.59 1106
2402.06 1124
2402.52 1084
2402.98 1004
2403.44 1037
2403.90 1100
2404.37 1032
2404.83 962
2405.29 937
2405.75 995
2406.21 1076
2406.68 1209
2407.14 1032
2407.60 1020
2408.06 1082
2408.53 1173
2408.99 1201
2409.45 1087
2409.91 1166
2410.38 1063
2410.84 1013
2411.30 970
2411.77 991
2412.23 993
2412.69 1054
2413.15 1133
2413.62 1136
2414.08 1068
2414.54 1184
2415.01 1080
2415.47 947
2415.93 1005
2416.40 1111
2416.86 1163
2417.32 1253
2417.79 1183
2418.25 1196
2418.71 1207
2419.18 1278
2419.64 1385
2420.10 1202
2420.57 1323
2421.03 1177
2421.50 1332
2421.96 1196
2422.42 1188
2422.89 1147
2423.35 1167
2423.81 1202
2424.28 1041
2424.74 1067
2425.21 997
2425.67 1194
2426.14 1096
2426.60 1077
2427.06 1130
2427.53 1063
2427.99 1009
2428.46 948
2428.92 973
2429.39 983
2429.85 1032
2430.32 1029
2430.78 1025
2431.24 1025
2431.71 1016
2432.17 1092
2432.64 988
2433.10 1094
2433.57 1083
2434.03 1117
2434.50 1093
2434.96 1119
2435.43 1077
2435.89 1096
2436.36 977
2436.82 1170
2437.29 1245
2437.76 1087
2438.22 1195
2438.69 1184
2439.15 1115
2439.62 1132
2440.08 1176
2440.55 1080
2441.01 1106
2441.48 1142
2441.95 1149
2442.41 1238
2442.88 1217
2443.34 1026
2443.81 1210
2444.27 1108
2444.74 1067
2445.21 1039
2445.67 1095
2446.14 1109
2446.60 1175
2447.07 1051
2447.54 985
2448.00 848
2448.47 957
2448.94 992
2449.40 970
2449.87 1065
2450.34 1133
2450.80 1036
2451.27 1001
2451.74 1058
2452.20 1023
2452.67 1108
2453.14 1003
2453.60 1081
2454.07 1058
2454.54 970
2455.00 920
2455.47 910
2455.94 960
2456.40 1019
2456.87 984
2457.34 892
2457.81 997
2458.27 1087
2458.74 1070
2459.21 1007
2459.68 954
2460.14 1036
2460.61 1015
2461.08 1014
2461.55 985
2462.01 1073
2462.48 1015
2462.95 998
2463.42 928
2463.88 1011
2464.35 1005
2464.82 984
2465.29 1073
2465.76 1012
2466.22 928
2466.69 997
2467.16 1039
2467.63 1082
2468.10 1051
2468.57 1107
2469.03 1023
2469.50 1053
2469.97 1102
2470.44 1061
2470.91 915
2471.38 864
2471.84 980
2472.31 1064
2472.78 1011
2473.25 1023
2473.72 1059
2474.19 1017
2474.66 980
2475.13 965
2475.59 1129
2476.06 1202
2476.53 1133
2477.00 1065
2477.47 1149
2477.94 1058
2478.41 1106
2478.88 899
2479.35 932
2479.82 945
2480.29 888
2480.76 912
2481.23 1004
2481.69 1009
2482.16 1029
2482.63 1057
2483.10 1070
2483.57 975
2484.04 971
2484.51 1028
2484.98 1215
2485.45 1245
2485.92 1016
2486.39 1010
2486.86 1076
2487.33 1166
2487.80 1192
2488.27 1232
2488.74 1141
2489.21 1128
2489.68 1155
2490.15 1079
2490.62 1156
2491.09 1187
2491.56 1173
2492.04 1262
2492.51 1137
2492.98 1134
2493.45 1183
2493.92 1142
2494.39 1069
2494.86 1117
2495.33 1044
2495.80 1067
2496.27 1068
2496.74 1072
2497.21 1093
2497.68 1067
2498.16 1098
2498.63 1044
2499.10 1038
2499.57 1114
2500.04 1032
2500.51 1035
2500.98 1014
2501.45 945
2501.93 959
2502.40 948
2502.87 930
2503.34 935
2503.81 1056
2504.28 1077
2504.76 1032
2505.23 982
2505.70 1011
2506.17 1102
2506.64 1056
2507.11 1014
2507.59 1014
2508.06 1081
2508.53 1132
2509.00 1243
2509.47 1112
2509.95 1047
2510.42 1158
2510.89 1141
2511.36 1118
2511.84 1199
2512.31 1333
2512.78 1256
2513.25 1210
2513.73 1266
2514.20 1199
2514.67 1336
2515.14 1217
2515.62 1294
2516.09 1187
2516.56 1208
2517.03 1224
2517.51 1155
2517.98 1014
2518.45 1128
2518.93 1226
2519.40 1131
2519.87 1037
2520.35 1111
2520.82 1099
2521.29 1111
2521.77 1057
2522.24 959
2522.71 1070
2523.19 1196
2523.66 1231
2524.13 1014
2524.61 1025
2525.08 997
2525.55 1087
2526.03 1084
2526.50 1070
2526.97 1163
2527.45 1055
2527.92 1124
2528.40 1052
2528.87 942
2529.34 879
2529.82 995
2530.29 1133
2530.77 1174
2531.24 1187
2531.71 1049
2532.19 1177
2532.66 1277
2533.14 1146
2533.61 1067
2534.09 1105
2534.56 1107
2535.04 1043
2535.51 1051
2535.98 1113
2536.46 1080
2536.93 1148
2537.41 1060
2537.88 1159
2538.36 1221
2538.83 1057
2539.31 1206
2539.78 1201
2540.26 1181
2540.73 1111
2541.21 1127
2541.68 1092
2542.16 1148
2542.63 1057
2543.11 1089
2543.59 1142
2544.06 1140
2544.54 1040
2545.01 1087
2545.49 1166
2545.96 1004
2546.44 1109
2546.91 1176
2547.39 1181
2547.87 1155
2548.34 1159
2548.82 1150
2549.29 1157
2549.77 1335
2550.24 1302
2550.72 1212
2551.20 1286
2551.67 1284
2552.15 1185
2552.62 1139
2553.10 1137
2553.58 1136
2554.05 1009
2554.53 1103
2555.01 1256
2555.48 1139
2555.96 1093
2556.44 1207
2556.91 1164
2557.39 1147
2557.87 1247
2558.34 1106
2558.82 1060
2559.30 996
2559.77 1049
2560.25 1063
2560.73 1145
2561.20 1129
2561.68 1194
2562.16 1104
2562.64 1058
2563.11 1141
2563.59 1048
2564.07 1072
2564.54 1032
2565.02 983
2565.50 1016
2565.98 1010
2566.45 978
2566.93 914
2567.41 927
2567.89 955
2568.36 1003
2568.84 960
2569.32 1017
2569.80 939
2570.28 935
2570.75 971
2571.23 976
2571.71 1000
2572.19 982
2572.66 1088
2573.14 1049
2573.62 1074
2574.10 1020
2574.58 988
2575.06 1039
2575.53 1033
2576.01 990
2576.49 1041
2576.97 960
2577.45 1018
2577.93 1039
2578.40 968
2578.88 1014
2579.36 1056
2579.84 938
2580.32 914
2580.80 1006
2581.28 960
2581.76 1111
2582.24 981
2582.71 1075
2583.19 1008
2583.67 1058
2584.15 1040
2584.63 1024
2585.11 1076
2585.59 987
2586.07 1023
2586.55 1114
2587.03 989
2587.51 1152
2587.99 1099
2588.47 968
2588.95 981
2589.42 936
2589.90 1070
2590.38 1073
2590.86 1057
2591.34 1063
2591.82 1022
2592.30 1030
2592.78 1096
2593.26 1070
2593.74 1016
2594.22 1101
2594.70 1067
2595.18 1050
2595.66 1129
2596.14 1055
2596.62 996
2597.10 892
2597.58 821
2598.07 875
2598.55 980
2599.03 969
2599.51 1033
2599.99 909
2600.47 1022
2600.95 968
2601.43 981
2601.91 935
2602.39 965
2602.87 1023
2603.35 924
2603.83 978
2604.31 972
2604.80 975
2605.28 1012
2605.76 1033
2606.24 1090
2606.72 1040
2607.20 1075
2607.68 1095
2608.16 1006
2608.65 988
2609.13 1055
2609.61 1017
2610.09 1071
2610.57 1122
2611.05 1018
2611.53 1053
2612.02 991
2612.50 875
2612.98 922
2613.46 929
2613.94 940
2614.43 869
2614.91 935
2615.39 960
2615.87 1084
2616.35 973
2616.84 959
2617.32 1007
2617.80 1021
2618.28 1065
2618.77 1097
2619.25 1083
2619.73 977
2620.21 937
2620.69 1045
2621.18 1055
2621.66 979
2622.14 977
2622.63 842
2623.11 928
2623.59 948
2624.07 1001
2624.56 961
2625.04 934
2625.52 973
2626.01 1010
2626.49 1056
2626.97 1171
2627.45 1222
2627.94 1111
2628.42 1106
2628.90 1073
2629.39 1033
2629.87 1033
2630.35 1087
2630.84 1120
2631.32 1051
2631.80 1036
2632.29 1122
2632.77 1109
2633.26 1073
2633.74 1094
2634.22 1217
2634.71 1119
2635.19 1017
2635.67 1141
2636.16 1083
2636.64 1012
2637.13 1014
2637.61 1031
2638.09 950
2638.58 983
2639.06 976
2639.55 1115
2640.03 1076
2640.52 1004
2641.00 1033
2641.48 1109
2641.97 1120
2642.45 1007
2642.94 1165
2643.42 1166
2643.91 980
2644.39 947
2644.88 985
2645.36 960
2645.85 1059
2646.33 937
2646.82 969
2647.30 980
2647.79 1021
2648.27 1078
2648.76 1008
2649.24 942
2649.73 986
2650.21 1010
2650.70 983
2651.18 1012
2651.67 1078
2652.15 1062
2652.64 1014
2653.12 1009
2653.61 1019
2654.10 1097
2654.58 1029
2655.07 1071
2655.55 1015
2656.04 1054
2656.52 1085
2657.01 1130
2657.50 1098
2657.98 1100
2658.47 1133
2658.95 1035
2659.44 1116
2659.93 959
2660.41 1004
2660.90 1053
2661.38 990
2661.87 992
2662.36 972
2662.84 1138
2663.33 1094
2663.82 999
2664.30 1020
2664.79 1060
2665.28 963
2665.76 1030
2666.25 1031
2666.74 971
2667.22 907
2667.71 948
2668.20 1013
2668.68 975
2669.17 1057
2669.66 1040
2670.14 952
2670.63 1120
2671.12 1152
2671.61 1179
2672.09 1088
2672.58 1084
2673.07 1137
2673.55 1122
2674.04 1184
2674.53 1333
2675.02 1199
2675.50 1167
2675.99 1273
2676.48 1275
2676.97 1292
2677.46 1191
2677.94 1095
2678.43 1140
2678.92 1022
2679.41 1016
2679.89 1079
2680.38 1123
2680.87 1037
2681.36 1103
2681.85 1084
2682.33 1004
2682.82 1090
2683.31 1025
2683.80 1006
2684.29 1004
2684.78 1124
2685.26 1004
2685.75 915
2686.24 984
2686.73 1040
2687.22 915
2687.71 1017
2688.20 1032
2688.68 1058
2689.17 950
2689.66 1072
2690.15 924
2690.64 973
2691.13 1107
2691.62 1008
2692.11 901
2692.60 1072
2693.09 1076
2693.57 903
2694.06 1060
2694.55 1015
2695.04 966
2695.53 974
2696.02 1049
2696.51 953
2697.00 971
2697.49 975
2697.98 982
2698.47 1018
2698.96 1029
2699.45 1118
2699.94 1022
2700.43 957
2700.92 1002
2701.41 989
2701.90 1135
2702.39 1109
2702.88 1091
2703.37 1046
2703.86 1092
2704.35 1201
2704.84 1129
2705.33 1133
2705.82 1123
2706.31 942
2706.80 1012
2707.29 1060
2707.78 1006
2708.27 1042
2708.76 1036
2709.25 992
2709.74 994
2710.23 924
2710.72 961
2711.21 1014
2711.71 944
2712.20 887
2712.69 1034
2713.18 1008
2713.67 1000
2714.16 1028
2714.65 983
2715.14 1030
2715.63 1093
2716.12 1052
2716.62 969
2717.11 1042
2717.60 1002
2718.09 920
2718.58 1005
2719.07 1063
2719.56 957
2720.06 973
2720.55 984
2721.04 992
2721.53 932
2722.02 1074
2722.51 1076
2723.01 1076
2723.50 1106
2723.99 1108
2724.48 1087
2724.97 1027
2725.47 1120
2725.96 1034
2726.45 889
2726.94 1017
2727.44 1042
2727.93 986
2728.42 1012
2728.91 1008
2729.40 1046
2729.90 1053
2730.39 993
2730.88 1069
2731.37 913
2731.87 973
2732.36 1009
2732.85 1140
2733.35 1059
2733.84 1039
2734.33 1017
2734.82 1087
2735.32 1041
2735.81 1095
2736.30 1074
2736.80 1086
2737.29 1079
2737.78 1042
2738.28 991
2738.77 1055
2739.26 1205
2739.76 1129
2740.25 1044
2740.74 993
2741.24 1027
2741.73 1007
2742.22 902
2742.72 948
2743.21 942
2743.70 1005
2744.20 930
2744.69 935
2745.19 892
2745.68 1045
2746.17 1022
2746.67 936
2747.16 995
2747.66 959
2748.15 926
2748.64 1029
2749.14 940
2749.63 1129
2750.13 997
2750.62 1076
2751.12 1040
2751.61 1098
2752.10 880
2752.60 994
2753.09 1001
2753.59 886
2754.08 1023
2754.58 1002
2755.07 1064
2755.57 1055
2756.06 1057
2756.56 1110
2757.05 1028
2757.55 958
2758.04 1023
2758.54 976
2759.03 1024
2759.53 1071
2760.02 1031
2760.52 1121
2761.01 1119
2761.51 1058
2762.00 1063
2762.50 1091
2762.99 1010
2763.49 1057
2763.99 992
2764.48 991
2764.98 952
2765.47 1032
2765.97 958
2766.46 996
2766.96 967
2767.46 1033
2767.95 1025
2768.45 912
2768.94 961
2769.44 976
2769.94 1003
2770.43 984
2770.93 1084
2771.42 996
2771.92 1043
2772.42 1106
2772.91 968
2773.41 1098
2773.91 1142
2774.40 1189
2774.90 1119
2775.40 1140
2775.89 1087
2776.39 1126
2776.89 1033
2777.38 1209
2777.88 1353
2778.38 1384
2778.87 1273
2779.37 1277
2779.87 1285
2780.36 1149
2780.86 1120
2781.36 1109
2781.85 1047
2782.35 1013
2782.85 975
2783.35 967
2783.84 966
2784.34 980
2784.84 846
2785.34 899
2785.83 998
2786.33 944
2786.83 984
2787.33 903
2787.82 905
2788.32 912
2788.82 910
2789.32 877
2789.81 987
2790.31 948
2790.81 938
2791.31 941
2791.81 804
2792.30 769
2792.80 926
2793.30 976
2793.80 995
2794.30 897
2794.80 952
2795.29 982
2795.79 911
2796.29 952
2796.79 1048
2797.29 996
2797.79 1103
2798.29 955
2798.78 915
2799.28 1017
2799.78 1038
2800.28 1049
2800.78 957
2801.28 1015
2801.78 1035
2802.28 896
2802.77 924
2803.27 1037
2803.77 1056
2804.27 1040
2804.77 979
2805.27 1067
2805.77 981
2806.27 995
2806.77 924
2807.27 1029
2807.77 1110
2808.27 1122
2808.77 1024
2809.27 997
2809.77 978
2810.27 965
2810.77 1003
2811.27 986
2811.76 945
2812.26 931
2812.76 927
2813.26 1021
2813.76 921
2814.26 911
2814.76 933
2815.26 865
2815.76 944
2816.27 955
2816.77 904
2817.27 956
2817.77 937
2818.27 888
2818.77 924
2819.27 926
2819.77 894
2820.27 997
2820.77 928
2821.27 990
2821.77 929
2822.27 1113
2822.77 1003
2823.27 1015
2823.77 1023
2824.27 972
2824.78 1034
2825.28 1035
2825.78 900
2826.28 995
2826.78 888
2827.28 1029
2827.78 1050
2828.28 1045
2828.79 1009
2829.29 953
2829.79 948
2830.29 884
2830.79 985
2831.29 964
2831.79 997
2832.30 971
2832.80 1042
2833.30 914
2833.80 897
2834.30 957
2834.80 964
2835.31 949
2835.81 916
2836.31 976
2836.81 988
2837.31 1052
2837.82 1008
2838.32 1010
2838.82 1075
2839.32 957
2839.83 956
2840.33 986
2840.83 1004
2841.33 1058
2841.84 1021
2842.34 967
2842.84 987
2843.34 1043
2843.85 1020
2844.35 987
2844.85 1073
2845.35 1068
2845.86 1199
2846.36 1144
2846.86 1062
2847.37 1123
2847.87 1104
2848.37 1174
2848.87 1133
2849.38 1126
2849.88 1248
2850.38 1184
2850.89 1087
2851.39 1080
2851.89 1065
2852.40 1163
2852.90 1184
2853.40 1061
2853.91 1120
2854.41 1069
2854.92 1087
2855.42 1095
2855.92 1059
2856.43 1061
2856.93 993
2857.43 940
2857.94 961
2858.44 1071
2858.95 962
2859.45 900
2859.95 1049
2860.46 1022
2860.96 1041
2861.47 944
2861.97 849
2862.48 973
2862.98 916
2863.48 884
2863.99 913
2864.49 900
2865.00 896
2865.50 814
2866.01 826
2866.51 789
2867.02 925
2867.52 987
2868.03 945
2868.53 849
2869.04 922
2869.54 1091
2870.05 1010
2870.55 910
2871.06 954
2871.56 1040
2872.07 1083
2872.57 1152
2873.08 1063
2873.58 1036
2874.09 968
2874.59 1060
2875.10 1158
2875.60 1057
2876.11 1115
2876.61 1048
2877.12 1031
2877.63 1018
2878.13 1099
2878.64 1112
2879.14 1093
2879.65 1033
2880.15 1072
2880.66 1020
2881.17 1138
2881.67 1135
2882.18 1148
2882.68 1012
2883.19 1056
2883.70 1057
2884.20 1111
2884.71 1090
2885.22 1045
2885.72 1074
2886.23 1122
2886.74 1217
2887.24 1225
2887.75 1245
2888.25 1275
2888.76 1371
2889.27 1352
2889.77 1268
2890.28 1385
2890.79 1207
2891.30 1199
2891.80 1385
2892.31 1283
2892.82 1224
2893.32 1199
2893.83 1269
2894.34 1372
2894.84 1251
2895.35 1305
2895.86 1452
2896.37 1553
2896.87 1494
2897.38 1451
2897.89 1259
2898.40 1209
2898.90 1202
2899.41 1212
2899.92 1312
2900.43 1203
2900.93 1253
2901.44 1215
2901.95 1287
2902.46 1346
2902.96 1347
2903.47 1398
2903.98 1344
2904.49 1483
2905.00 1457
2905.50 1328
2906.01 1383
2906.52 1326
2907.03 1430
2907.54 1403
2908.05 1398
2908.55 1262
2909.06 1169
2909.57 1122
2910.08 1245
2910.59 1186
2911.10 1168
2911.61 1160
2912.11 1100
2912.62 1093
2913.13 1092
2913.64 1089
2914.15 1000
2914.66 1144
2915.17 1052
2915.68 1009
2916.19 1069
2916.69 1004
2917.20 1118
2917.71 1075
2918.22 1023
2918.73 1142
2919.24 1137
2919.75 1109
2920.26 1117
2920.77 1174
2921.28 995
2921.79 1046
2922.30 1094
2922.81 1138
2923.32 1091
2923.83 1024
2924.34 980
2924.85 987
2925.36 1007
2925.87 1004
2926.38 1026
2926.89 1038
2927.40 970
2927.91 1003
2928.42 928
2928.93 1042
2929.44 1058
2929.95 1008
2930.46 1005
2930.97 993
2931.48 1042
2931.99 918
2932.50 915
2933.01 972
2933.52 1103
2934.03 1029
2934.54 954
2935.05 1116
2935.56 1124
2936.07 1183
2936.58 1082
2937.09 1116
2937.60 1049
2938.12 1107
2938.63 1103
2939.14 1067
2939.65 1035
2940.16 976
2940.67 974
2941.18 994
2941.69 988
2942.20 1087
2942.72 1000
2943.23 1090
2943.74 1153
2944.25 1137
2944.76 1108
2945.27 1175
2945.79 1191
2946.30 1087
2946.81 1122
2947.32 1036
2947.83 1069
2948.34 1072
2948.86 1232
2949.37 1073
2949.88 911
2950.39 983
2950.90 1008
2951.42 1005
2951.93 1068
2952.44 1034
2952.95 1033
2953.46 936
2953.98 904
2954.49 970
2955.00 1009
2955.51 965
2956.03 1043
2956.54 974
2957.05 994
2957.56 930
2958.08 971
2958.59 974
2959.10 997
2959.62 1009
2960.13 1018
2960.64 1086
2961.15 1062
2961.67 1008
2962.18 1087
2962.69 944
2963.21 1044
2963.72 1031
2964.23 1043
2964.75 1026
2965.26 1029
2965.77 1121
2966.29 1121
2966.80 1083
2967.31 1058
2967.83 1015
2968.34 1031
2968.85 1048
2969.37 1081
2969.88 1068
2970.40 989
2970.91 994
2971.42 1017
2971.94 1013
2972.45 999
2972.96 1014
2973.48 1027
2973.99 1060
2974.51 1059
2975.02 1128
2975.54 1106
2976.05 1078
2976.56 1108
2977.08 1121
2977.59 1050
2978.11 1042
2978.62 1101
2979.14 1106
2979.65 1124
2980.16 1143
2980.68 1176
2981.19 1118
2981.71 1050
2982.22 1208
2982.74 1281
2983.25 1204
2983.77 1252
2984.28 1294
2984.80 1220
2985.31 1244
2985.83 1457
2986.34 1289
2986.86 1417
2987.37 1509
2987.89 1397
2988.40 1436
2988.92 1312
2989.44 1405
2989.95 1472
2990.47 1453
2990.98 1442
2991.50 1509
2992.01 1465
2992.53 1521
2993.04 1419
2993.56 1383
2994.08 1476
2994.59 1414
2995.11 1397
2995.62 1483
2996.14 1583
2996.66 1572
2997.17 1707
2997.69 1678
2998.20 1834
2998.72 1861
2999.24 1731
2999.75 1694
3000.27 1767
3000.79 1912
3001.30 2233
3001.82 2425
3002.33 2915
3002.85 3360
3003.37 3869
3003.88 4185
3004.40 4731
3004.92 5049
3005.43 5093
3005.95 5665
3006.47 5956
3006.99 5102
3007.50 4586
3008.02 4494
3008.54 3969
3009.05 3334
3009.57 2751
3010.09 2631
3010.60 2209
3011.12 1830
3011.64 1718
3012.16 1660
3012.67 1567
3013.19 1613
3013.71 1571
3014.23 1554
3014.74 1676
3015.26 1668
3015.78 1514
3016.30 1405
3016.82 1401
3017.33 1417
3017.85 1460
3018.37 1472
3018.89 1446
3019.40 1263
3019.92 1319
3020.44 1432
3020.96 1205
3021.48 1407
3022.00 1282
3022.51 1412
3023.03 1485
3023.55 1376
3024.07 1316
3024.59 1404
3025.11 1619
3025.62 1580
3026.14 1561
3026.66 1451
3027.18 1469
3027.70 1337
3028.22 1288
3028.74 1307
3029.25 1267
3029.77 1229
3030.29 1242
3030.81 1362
3031.33 1226
3031.85 1185
3032.37 1185
3032.89 1203
3033.41 1244
3033.93 1258
3034.45 1108
3034.96 1169
3035.48 1160
3036.00 1107
3036.52 1152
3037.04 1192
3037.56 1178
3038.08 1184
3038.60 1169
3039.12 1193
3039.64 1119
3040.16 1132
3040.68 1106
3041.20 968
3041.72 1106
3042.24 1251
3042.76 1133
3043.28 1043
3043.80 1038
3044.32 1095
3044.84 1175
3045.36 1134
3045.88 1093
3046.40 1189
3046.92 1290
3047.44 1272
3047.96 1057
3048.48 1177
3049.00 1122
3049.52 1110
3050.04 1212
3050.56 1147
3051.09 1111
3051.61 1129
3052.13 1177
3052.65 1221
3053.17 1200
3053.69 1265
3054.21 1084
3054.73 1096
3055.25 1228
3055.77 1160
3056.29 1163
3056.82 1189
3057.34 1160
3057.86 1054
3058.38 1085
3058.90 1120
3059.42 1143
3059.94 1107
3060.47 1059
3060.99 981
3061.51 1085
3062.03 999
3062.55 1002
3063.07 1006
3063.60 1119
3064.12 1127
3064.64 1165
3065.16 1172
3065.68 1259
3066.21 1235
3066.73 1212
3067.25 1357
3067.77 1235
3068.29 1264
3068.82 1154
3069.34 1156
3069.86 1080
3070.38 1090
3070.90 1189
3071.43 1208
3071.95 1085
3072.47 1012
3072.99 1021
3073.52 1060
3074.04 1107
3074.56 1175
3075.09 1232
3075.61 1231
3076.13 1132
3076.65 1374
3077.18 1340
3077.70 1277
3078.22 1429
3078.75 1404
3079.27 1407
3079.79 1606
3080.32 1717
3080.84 1654
3081.36 1687
3081.89 1539
3082.41 1566
3082.93 1613
3083.46 1748
3083.98 1713
3084.50 1544
3085.03 1576
3085.55 1604
3086.07 1491
3086.60 1676
3087.12 1645
3087.64 1503
3088.17 1357
3088.69 1414
3089.22 1502
3089.74 1359
3090.26 1449
3090.79 1493
3091.31 1333
3091.84 1265
3092.36 1460
3092.89 1522
3093.41 1224
3093.93 1406
3094.46 1558
3094.98 1487
3095.51 1590
3096.03 1682
3096.56 1890
3097.08 1755
3097.61 1644
3098.13 1845
3098.66 2070
3099.18 2260
3099.70 2748
3100.23 3470
3100.75 4192
3101.28 4637
3101.80 5226
3102.33 6252
3102.85 6944
3103.38 7460
3103.91 7581
3104.43 7530
3104.96 7365
3105.48 6646
3106.01 5995
3106.53 5446
3107.06 4442
3107.58 3844
3108.11 3135
3108.63 2795
3109.16 2368
3109.69 2075
3110.21 2075
3110.74 1885
3111.26 1765
3111.79 1831
3112.31 1840
3112.84 1804
3113.37 1583
3113.89 1518
3114.42 1588
3114.94 1518
3115.47 1483
3116.00 1497
3116.52 1506
3117.05 1439
3117.58 1576
3118.10 1419
3118.63 1334
3119.16 1462
3119.68 1443
3120.21 1437
3120.73 1546
3121.26 1585
3121.79 1614
3122.31 1479
3122.84 1625
3123.37 1492
3123.90 1424
3124.42 1424
3124.95 1438
3125.48 1335
3126.00 1315
3126.53 1227
3127.06 1180
3127.58 1320
3128.11 1228
3128.64 1170
3129.17 1217
3129.69 1281
3130.22 1265
3130.75 1170
3131.28 1090
3131.80 1097
3132.33 1296
3132.86 1190
3133.39 1183
3133.91 1228
3134.44 976
3134.97 1059
3135.50 1067
3136.03 988
3136.55 941
3137.08 1035
3137.61 1159
3138.14 1126
3138.67 1111
3139.19 1132
3139.72 1176
3140.25 1136
3140.78 1100
3141.31 1130
3141.84 1066
3142.36 1132
3142.89 1247
3143.42 1070
3143.95 988
3144.48 1182
3145.01 1249
3145.54 1126
3146.06 1137
3146.59 1186
3147.12 1341
3147.65 1367
3148.18 1364
3148.71 1334
3149.24 1376
3149.77 1372
3150.30 1439
3150.83 1414
3151.35 1367
3151.88 1337
3152.41 1294
3152.94 1250
3153.47 1202
3154.00 1183
3154.53 1195
3155.06 1306
3155.59 1159
3156.12 1109
3156.65 1214
3157.18 1238
3157.71 1144
3158.24 1139
3158.77 1080
3159.30 1229
3159.83 1269
3160.36 1140
3160.89 1221
3161.42 1123
3161.95 1324
3162.48 1230
3163.01 1111
3163.54 1137
3164.07 1193
3164.60 1203
3165.13 1096
3165.66 944
3166.19 1000
3166.72 1182
3167.25 1082
3167.78 1031
3168.31 989
3168.84 1000
3169.37 1014
3169.90 1100
3170.44 1081
3170.97 1122
3171.50 1167
3172.03 1207
3172.56 1186
3173.09 1178
3173.62 1230
3174.15 1177
3174.68 1305
3175.21 1277
3175.75 1324
3176.28 1330
3176.81 1268
3177.34 1123
3177.87 1179
3178.40 1116
3178.93 1083
3179.47 1101
3180.00 1023
3180.53 1061
3181.06 1053
3181.59 955
3182.12 1058
3182.66 1033
3183.19 995
3183.72 1040
3184.25 1025
3184.78 1092
3185.32 1083
3185.85 1089
3186.38 1158
3186.91 1045
3187.44 1114
3187.98 1110
3188.51 1107
3189.04 1045
3189.57 1056
3190.11 1164
3190.64 1101
3191.17 1076
3191.70 1172
3192.24 1189
3192.77 1070
3193.30 1043
3193.84 1015
3194.37 1000
3194.90 1088
3195.43 1071
3195.97 1152
3196.50 1061
3197.03 1046
3197.57 1133
3198.10 1212
3198.63 1076
3199.17 1144
3199.70 1106
3200.23 1084
3200.77 1195
3201.30 1199
3201.83 1171
3202.37 1243
3202.90 1395
3203.43 1402
3203.97 1356
3204.50 1132
3205.03 1266
3205.57 1353
3206.10 1241
3206.63 1287
3207.17 1405
3207.70 1346
3208.24 1392
3208.77 1461
3209.30 1437
3209.84 1328
3210.37 1514
3210.91 1756
3211.44 1734
3211.98 1640
3212.51 1595
3213.04 1577
3213.58 1598
3214.11 1547
3214.65 1538
3215.18 1462
3215.72 1342
3216.25 1330
3216.79 1295
3217.32 1197
3217.86 1240
3218.39 1216
3218.93 1186
3219.46 1226
3220.00 1216
3220.53 1291
3221.07 1284
3221.60 1368
3222.14 1353
3222.67 1427
3223.21 1420
3223.74 1604
3224.28 1408
3224.81 1494
3225.35 1559
3225.88 1632
3226.42 1515
3226.95 1588
3227.49 1431
3228.02 1400
3228.56 1298
3229.10 1344
3229.63 1427
3230.17 1457
3230.70 1497
3231.24 1397
3231.78 1445
3232.31 1515
3232.85 1479
3233.38 1412
3233.92 1483
3234.46 1534
3234.99 1593
3235.53 1539
3236.06 1554
3236.60 1598
3237.14 1694
3237.67 1652
3238.21 1633
3238.75 1510
3239.28 1575
3239.82 1637
3240.36 1671
3240.89 1490
3241.43 1584
3241.97 1601
3242.50 1641
3243.04 1714
3243.58 1609
3244.11 1524
3244.65 1551
3245.19 1687
3245.72 1726
3246.26 1651
3246.80 1576
3247.34 1691
3247.87 1693
3248.41 1539
3248.95 1488
3249.49 1665
3250.02 1730
3250.56 1695
3251.10 1566
3251.64 1625
3252.17 1710
3252.71 1519
3253.25 1523
3253.79 1606
3254.32 1685
3254.86 1561
3255.40 1716
3255.94 1788
3256.48 1596
3257.01 1656
3257.55 1849
3258.09 1942
3258.63 2176
3259.17 2386
3259.70 2560
3260.24 2532
3260.78 2641
3261.32 3007
3261.86 3196
3262.40 3590
3262.93 3977
3263.47 4413
3264.01 4396
3264.55 4988
3265.09 5339
3265.63 5772
3266.17 6050
3266.71 5978
3267.24 6058
3267.78 6123
3268.32 5790
3268.86 5534
3269.40 5479
3269.94 4773
3270.48 4147
3271.02 3840
3271.56 3251
3272.10 2581
3272.64 2546
3273.18 2314
3273.71 2100
3274.25 1918
3274.79 2048
3275.33 1981
3275.87 1967
3276.41 1948
3276.95 2027
3277.49 1864
3278.03 1940
3278.57 2006
3279.11 1859
3279.65 2076
3280.19 2136
3280.73 2037
3281.27 1941
3281.81 1879
3282.35 1882
3282.89 1796
3283.43 1913
3283.97 1998
3284.51 1997
3285.05 1976
3285.59 1916
3286.13 2029
3286.67 1801
3287.21 1960
3287.75 1831
3288.30 1877
3288.84 1852
3289.38 2170
3289.92 2087
3290.46 2045
3291.00 1983
3291.54 1969
3292.08 2086
3292.62 2295
3293.16 2656
3293.70 2913
3294.24 2984
3294.79 3088
3295.33 3480
3295.87 3544
3296.41 3265
3296.95 3379
3297.49 3446
3298.03 3235
3298.57 3248
3299.12 3057
3299.66 2506
3300.20 2561
3300.74 2496
3301.28 2415
3301.82 2414
3302.37 2486
3302.91 2433
3303.45 2360
3303.99 2090
3304.53 2071
3305.08 2193
3305.62 2160
3306.16 2147
3306.70 2038
3307.24 1982
3307.79 1969
3308.33 1908
3308.87 1963
3309.41 1895
3309.96 1824
3310.50 1889
3311.04 1948
3311.58 1839
3312.13 1906
3312.67 2063
3313.21 2122
3313.75 2056
3314.30 2208
3314.84 2190
3315.38 2284
3315.92 2457
3316.47 2455
3317.01 2616
3317.55 2563
3318.10 2645
3318.64 2730
3319.18 2847
3319.73 2732
3320.27 2787
3320.81 2894
3321.36 2996
3321.90 2935
3322.44 2742
3322.99 2749
3323.53 2678
3324.07 2678
3324.62 2525
3325.16 2503
3325.70 2443
3326.25 2527
3326.79 2556
3327.34 2403
3327.88 2594
3328.42 2592
3328.97 2659
3329.51 2783
3330.06 3187
3330.60 3682
3331.14 4608
3331.69 6082
3332.23 7482
3332.78 9090
3333.32 11430
3333.86 13798
3334.41 15897
3334.95 18399
3335.50 20159
3336.04 21720
3336.59 22633
3337.13 22925
3337.68 22466
3338.22 21128
3338.77 19237
3339.31 16521
3339.86 13996
3340.40 11945
3340.94 9567
3341.49 7820
3342.03 6229
3342.58 5066
3343.13 4181
3343.67 3520
3344.22 3055
3344.76 2788
3345.31 2782
3345.85 2608
3346.40 2577
3346.94 2426
3347.49 2368
3348.03 2260
3348.58 2189
3349.12 2024
3349.67 1946
3350.22 2100
3350.76 1962
3351.31 2032
3351.85 1852
3352.40 1831
3352.94 1930
3353.49 1908
3354.04 2000
3354.58 1834
3355.13 1997
3355.67 1901
3356.22 2006
3356.77 2126
3357.31 2046
3357.86 2099
3358.41 2068
3358.95 2021
3359.50 2111
3360.05 1965
3360.59 2013
3361.14 1965
3361.68 1994
3362.23 2012
3362.78 2022
3363.33 1954
3363.87 2034
3364.42 1968
3364.97 2062
3365.51 1968
3366.06 2015
3366.61 2004
3367.15 1935
3367.70 1941
3368.25 2035
3368.79 2005
3369.34 1884
3369.89 2029
3370.44 2173
3370.98 2255
3371.53 2413
3372.08 2504
3372.63 2606
3373.17 2897
3373.72 2816
3374.27 2861
3374.82 2877
3375.36 2789
3375.91 2613
3376.46 2566
3377.01 2442
3377.56 2364
3378.10 2238
3378.65 2122
3379.20 2036
3379.75 1924
3380.30 1776
3380.84 1790
3381.39 1533
3381.94 1654
3382.49 1445
3383.04 1562
3383.59 1478
3384.13 1403
3384.68 1523
3385.23 1571
3385.78 1437
3386.33 1531
3386.88 1500
3387.43 1554
3387.97 1446
3388.52 1474
3389.07 1473
3389.62 1423
3390.17 1417
3390.72 1381
3391.27 1418
3391.82 1272
3392.37 1375
3392.92 1542
3393.46 1514
3394.01 1511
3394.56 1549
3395.11 1485
3395.66 1530
3396.21 1583
3396.76 1391
3397.31 1535
3397.86 1509
3398.41 1520
3398.96 1486
3399.51 1293
3400.06 1491
3400.61 1441
3401.16 1332
3401.71 1336
3402.26 1372
3402.81 1257
3403.36 1166
3403.91 1183
3404.46 1237
3405.01 1349
3405.56 1212
3406.11 1275
3406.66 1224
3407.21 1313
3407.76 1297
3408.31 1393
3408.86 1330
3409.41 1317
3409.96 1332
3410.51 1410
3411.06 1481
3411.61 1382
3412.16 1494
3412.71 1395
3413.27 1450
3413.82 1456
3414.37 1511
3414.92 1452
3415.47 1526
3416.02 1471
3416.57 1421
3417.12 1325
3417.67 1206
3418.22 1342
3418.78 1269
3419.33 1158
3419.88 1248
3420.43 1430
3420.98 1429
3421.53 1427
3422.08 1449
3422.64 1385
3423.19 1546
3423.74 1557
3424.29 1470
3424.84 1442
3425.39 1479
3425.95 1584
3426.50 1597
3427.05 1561
3427.60 1412
3428.15 1361
3428.71 1334
3429.26 1308
3429.81 1273
3430.36 1211
3430.91 1181
3431.47 1169
3432.02 1174
3432.57 1174
3433.12 1190
3433.68 1283
3434.23 1333
3434.78 1311
3435.33 1308
3435.89 1238
3436.44 1296
3436.99 1383
3437.54 1255
3438.10 1231
3438.65 1203
3439.20 1329
3439.76 1220
3440.31 1261
3440.86 1383
3441.42 1353
3441.97 1339
3442.52 1373
3443.07 1353
3443.63 1218
3444.18 1188
3444.73 1319
3445.29 1248
3445.84 1153
3446.39 1088
3446.95 1104
3447.50 1206
3448.06 1089
3448.61 1094
3449.16 1132
3449.72 1177
3450.27 1185
3450.82 1220
3451.38 1097
3451.93 1065
3452.49 1108
3453.04 1055
3453.59 1120
3454.15 1140
3454.70 1041
3455.26 1119
3455.81 1214
3456.36 1111
3456.92 1118
3457.47 1051
3458.03 1066
3458.58 1193
3459.14 1138
3459.69 1077
3460.25 1086
3460.80 1060
3461.36 1160
3461.91 1209
3462.46 1166
3463.02 1199
3463.57 1228
3464.13 1173
3464.68 1198
3465.24 1165
3465.79 1157
3466.35 1356
3466.90 1379
3467.46 1347
3468.02 1286
3468.57 1222
3469.13 1258
3469.68 1398
3470.24 1482
3470.79 1443
3471.35 1343
3471.90 1412
3472.46 1498
3473.01 1402
3473.57 1460
3474.13 1378
3474.68 1318
3475.24 1371
3475.79 1512
3476.35 1558
3476.90 1547
3477.46 1445
3478.02 1417
3478.57 1476
3479.13 1546
3479.68 1658
3480.24 1507
3480.80 1541
3481.35 1703
3481.91 1742
3482.47 1872
3483.02 1985
3483.58 1684
3484.14 1678
3484.69 1889
3485.25 1763
3485.81 1865
3486.36 1885
3486.92 2068
3487.48 2308
3488.03 2865
3488.59 2993
3489.15 3496
3489.70 4088
3490.26 4778
3490.82 5354
3491.37 5714
3491.93 6312
3492.49 6875
3493.05 6725
3493.60 6550
3494.16 6570
3494.72 5854
3495.27 5274
3495.83 4711
3496.39 4029
3496.95 3195
3497.50 2716
3498.06 2480
3498.62 2539
3499.18 2599
3499.74 2582
3500.29 2464
3500.85 2636
3501.41 2703
3501.97 2734
3502.52 2750
3503.08 2904
3503.64 2897
3504.20 3230
3504.76 3516
3505.32 3439
3505.87 3638
3506.43 3592
3506.99 3480
3507.55 3133
3508.11 3108
3508.67 2826
3509.22 2569
3509.78 2466
3510.34 2302
3510.90 2140
3511.46 1820
3512.02 1794
3512.58 1759
3513.13 1673
3513.69 1543
3514.25 1546
3514.81 1391
3515.37 1273
3515.93 1325
3516.49 1405
3517.05 1446
3517.61 1382
3518.17 1348
3518.73 1347
3519.28 1311
3519.84 1331
3520.40 1397
3520.96 1397
3521.52 1440
3522.08 1305
3522.64 1373
3523.20 1431
3523.76 1466
3524.32 1441
3524.88 1385
3525.44 1259
3526.00 1200
3526.56 1263
3527.12 1384
3527.68 1247
3528.24 1210
3528.80 1296
3529.36 1318
3529.92 1347
3530.48 1266
3531.04 1161
3531.60 1219
3532.16 1276
3532.72 1226
3533.28 1255
3533.84 1310
3534.40 1257
3534.96 1197
3535.52 1227
3536.08 1344
3536.65 1250
3537.21 1196
3537.77 1260
3538.33 1194
3538.89 1194
3539.45 1250
3540.01 1270
3540.57 1254
3541.13 1271
3541.69 1208
3542.25 1207
3542.82 1304
3543.38 1318
3543.94 1219
3544.50 1312
3545.06 1317
3545.62 1204
3546.18 1249
3546.75 1206
3547.31 1235
3547.87 1109
3548.43 1155
3548.99 1168
3549.55 1152
3550.12 1158
3550.68 1137
3551.24 1140
3551.80 1057
3552.36 1056
3552.92 1075
3553.49 1142
3554.05 991
3554.61 1033
3555.17 1053
3555.74 1076
3556.30 1019
3556.86 1007
3557.42 996
3557.98 1072
3558.55 1075
3559.11 1051
3559.67 1140
3560.23 1077
3560.80 1108
3561.36 1170
3561.92 1150
3562.49 1054
3563.05 1081
3563.61 1152
3564.17 1123
3564.74 1120
3565.30 1099
3565.86 1161
3566.43 1167
3566.99 1094
3567.55 1004
3568.11 1060
3568.68 1039
3569.24 1129
3569.80 1013
3570.37 952
3570.93 958
3571.49 1079
3572.06 1063
3572.62 986
3573.19 1073
3573.75 1162
3574.31 1129
3574.88 1149
3575.44 1187
3576.00 1158
3576.57 1272
3577.13 1288
3577.70 1274
3578.26 1218
3578.82 1278
3579.39 1280
3579.95 1204
3580.52 1253
3581.08 1292
3581.64 1181
3582.21 1044
3582.77 1033
3583.34 1136
3583.90 1081
3584.47 1051
3585.03 955
3585.60 1013
3586.16 1125
3586.72 1071
3587.29 1005
3587.85 1034
3588.42 1015
3588.98 1056
3589.55 1168
3590.11 1160
3590.68 1106
3591.24 1028
3591.81 1005
3592.37 1013
3592.94 1034
3593.50 1026
3594.07 976
3594.63 1028
3595.20 1016
3595.77 1119
3596.33 1151
3596.90 1104
3597.46 1068
3598.03 944
3598.59 1016
3599.16 1069
3599.72 921
3600.29 998
3600.86 882
3601.42 927
3601.99 1030
3602.55 1016
3603.12 1041
3603.69 1018
3604.25 958
3604.82 994
3605.38 940
3605.95 945
3606.52 1024
3607.08 882
3607.65 948
3608.21 907
3608.78 828
3609.35 859
3609.91 871
3610.48 829
3611.05 883
3611.61 908
3612.18 947
3612.75 975
3613.31 855
3613.88 870
3614.45 864
3615.01 954
3615.58 1012
3616.15 1050
3616.72 1052
3617.28 1127
3617.85 1151
3618.42 1071
3618.98 1064
3619.55 1089
3620.12 1189
3620.69 1068
3621.25 1045
3621.82 1093
3622.39 1141
3622.96 1011
3623.52 961
3624.09 992
3624.66 882
3625.23 884
3625.79 865
3626.36 865
3626.93 934
3627.50 1004
3628.06 934
3628.63 943
3629.20 971
3629.77 992
3630.34 1076
3630.91 1082
3631.47 1041
3632.04 1021
3632.61 991
3633.18 1152
3633.75 956
3634.31 967
3634.88 976
3635.45 997
3636.02 1061
3636.59 1004
3637.16 978
3637.73 1048
3638.29 976
3638.86 1091
3639.43 1100
3640.00 1134
3640.57 1082
3641.14 1129
3641.71 1066
3642.28 1025
3642.85 1048
3643.42 1056
3643.98 1129
3644.55 1181
3645.12 1201
3645.69 1070
3646.26 1114
3646.83 976
3647.40 974
3647.97 1059
3648.54 1160
3649.11 1226
3649.68 1248
3650.25 1266
3650.82 1245
3651.39 1337
3651.96 1346
3652.53 1378
3653.10 1260
3653.67 1225
3654.24 1186
3654.81 1147
3655.38 1116
3655.95 1201
3656.52 1113
3657.09 1020
3657.66 1147
3658.23 1142
3658.80 1128
3659.37 1071
3659.94 1124
3660.51 1295
3661.08 1207
3661.65 1030
3662.22 1044
3662.79 1234
3663.36 1093
3663.93 1141
3664.50 1208
3665.07 1271
3665.64 1191
3666.22 1378
3666.79 1444
3667.36 1291
3667.93 1350
3668.50 1347
3669.07 1249
3669.64 1131
3670.21 1137
3670.78 1080
3671.36 1036
3671.93 1071
3672.50 1125
3673.07 1063
3673.64 987
3674.21 1020
3674.78 1120
3675.36 1175
3675.93 1186
3676.50 1151
3677.07 1065
3677.64 1063
3678.21 1053
3678.79 1078
3679.36 1133
3679.93 1041
3680.50 1141
3681.07 1040
3681.65 951
3682.22 1009
3682.79 879
3683.36 932
3683.94 945
3684.51 882
3685.08 824
3685.65 837
3686.23 817
3686.80 821
3687.37 889
3687.94 936
3688.52 937
3689.09 956
3689.66 934
3690.23 962
3690.81 966
3691.38 1055
3691.95 1038
3692.52 1061
3693.10 1037
3693.67 1051
3694.24 1041
3694.82 967
3695.39 915
3695.96 864
3696.54 877
3697.11 817
3697.68 882
3698.26 926
3698.83 944
3699.40 922
3699.98 962
3700.55 888
3701.12 980
3701.70 1001
3702.27 933
3702.85 981
3703.42 937
3703.99 928
3704.57 1015
3705.14 914
3705.71 956
3706.29 951
3706.86 935
3707.44 1098
3708.01 1066
3708.59 1045
3709.16 1114
3709.73 1115
3710.31 1132
3710.88 1026
3711.46 954
3712.03 981
3712.61 865
3713.18 960
3713.75 1101
3714.33 1025
3714.90 1000
3715.48 985
3716.05 1065
3716.63 1115
3717.20 850
3717.78 877
3718.35 914
3718.93 968
3719.50 921
3720.08 855
3720.65 924
3721.23 937
3721.80 923
3722.38 925
3722.95 833
3723.53 855
3724.11 867
3724.68 918
3725.26 853
3725.83 737
3726.41 777
3726.98 951
3727.56 915
3728.13 816
3728.71 880
3729.29 881
3729.86 992
3730.44 991
3731.01 924
3731.59 1017
3732.17 938
3732.74 919
3733.32 1032
3733.89 998
3734.47 906
3735.05 1018
3735.62 974
3736.20 982
3736.77 967
3737.35 988
3737.93 1026
3738.50 1025
3739.08 867
3739.66 897
3740.23 894
3740.81 853
3741.39 811
3741.96 892
3742.54 839
3743.12 926
3743.69 922
3744.27 867
3744.85 905
3745.43 856
3746.00 897
3746.58 857
3747.16 882
3747.73 882
3748.31 979
3748.89 888
3749.47 981
3750.04 991
3750.62 923
3751.20 886
3751.78 920
3752.35 926
3752.93 806
3753.51 782
3754.09 941
3754.66 873
3755.24 827
3755.82 828
3756.40 865
3756.98 954
3757.55 910
3758.13 1006
3758.71 960
3759.29 892
3759.87 880
3760.44 911
3761.02 906
3761.60 884
3762.18 950
3762.76 952
3763.34 981
3763.91 931
3764.49 839
3765.07 808
3765.65 886
3766.23 928
3766.81 932
3767.39 900
3767.96 895
3768.54 829
3769.12 955
3769.70 1066
3770.28 993
3770.86 1072
3771.44 905
3772.02 1079
3772.60 931
3773.18 931
3773.76 956
3774.33 978
3774.91 932
3775.49 864
3776.07 899
3776.65 928
3777.23 815
3777.81 775
3778.39 738
3778.97 773
3779.55 840
3780.13 866
3780.71 762
3781.29 795
3781.87 830
3782.45 885
3783.03 875
3783.61 815
3784.19 797
3784.77 798
3785.35 788
3785.93 904
3786.51 873
3787.09 807
3787.67 813
3788.25 884
3788.83 859
3789.41 921
3789.99 957
3790.57 934
3791.15 848
3791.73 849
3792.31 951
3792.89 926
3793.48 936
3794.06 913
3794.64 922
3795.22 933
3795.80 968
3796.38 883
3796.96 938
3797.54 897
3798.12 963
3798.70 1054
3799.28 892
3799.87 919
3800.45 1002
3801.03 943
3801.61 1056
3802.19 1152
3802.77 1134
3803.35 980
3803.94 997
3804.52 968
3805.10 949
3805.68 1007
3806.26 995
3806.84 1024
3807.43 1153
3808.01 1080
3808.59 1244
3809.17 1150
3809.75 1234
3810.34 1327
3810.92 1137
3811.50 1272
3812.08 1216
3812.66 1336
3813.25 1238
3813.83 1279
3814.41 1193
3814.99 1329
3815.58 1366
3816.16 1416
3816.74 1319
3817.32 1244
3817.91 1151
3818.49 1263
3819.07 1145
3819.65 1066
3820.24 1070
3820.82 1046
3821.40 971
3821.99 906
3822.57 947
3823.15 905
3823.73 893
3824.32 882
3824.90 942
3825.48 1002
3826.07 917
3826.65 973
3827.23 1037
3827.82 948
3828.40 852
3828.98 810
3829.57 840
3830.15 823
3830.73 910
3831.32 906
3831.90 942
3832.49 867
3833.07 813
3833.65 866
3834.24 796
3834.82 809
3835.41 852
3835.99 802
3836.57 901
3837.16 935
3837.74 925
3838.33 888
3838.91 813
3839.49 842
3840.08 880
3840.66 838
3841.25 704
3841.83 867
3842.42 929
3843.00 820
3843.58 894
3844.17 900
3844.75 921
3845.34 871
3845.92 823
3846.51 901
3847.09 935
3847.68 864
3848.26 880
3848.85 966
3849.43 811
3850.02 838
3850.60 838
3851.19 775
3851.77 843
3852.36 953
3852.94 844
3853.53 799
3854.11 918
3854.70 916
3855.29 810
3855.87 840
3856.46 876
3857.04 841
3857.63 807
3858.21 764
3858.80 816
3859.39 906
3859.97 1008
3860.56 1004
3861.14 1057
3861.73 962
3862.31 987
3862.90 959
3863.49 999
3864.07 936
3864.66 995
3865.25 1053
3865.83 996
3866.42 955
3867.00 977
3867.59 931
3868.18 957
3868.76 931
3869.35 900
3869.94 841
3870.52 887
3871.11 867
3871.70 781
3872.28 823
3872.87 915
3873.46 890
3874.04 862
3874.63 758
3875.22 797
3875.80 825
3876.39 819
3876.98 906
3877.57 1032
3878.15 958
3878.74 939
3879.33 890
3879.92 919
3880.50 903
3881.09 826
3881.68 820
3882.26 836
3882.85 733
3883.44 790
3884.03 859
3884.62 772
3885.20 809
3885.79 1012
3886.38 933
3886.97 964
3887.55 1074
3888.14 1135
3888.73 1049
3889.32 1092
3889.91 1069
3890.49 1174
3891.08 1094
3891.67 1134
3892.26 1149
3892.85 1184
3893.44 1221
3894.02 1090
3894.61 977
3895.20 1074
3895.79 1054
3896.38 1025
3896.97 948
3897.56 940
3898.14 971
3898.73 970
3899.32 936
3899.91 898
3900.50 942
3901.09 837
3901.68 856
3902.27 919
3902.86 1001
3903.44 915
3904.03 909
3904.62 967
3905.21 968
3905.80 813
3906.39 841
3906.98 1026
3907.57 939
3908.16 917
3908.75 907
3909.34 959
3909.93 985
3910.52 967
3911.11 858
3911.70 845
3912.29 870
3912.88 953
3913.47 950
3914.06 1018
3914.65 875
3915.24 905
3915.83 816
3916.42 849
3917.01 839
3917.60 859
3918.19 833
3918.78 881
3919.37 810
3919.96 846
3920.55 868
3921.14 862
3921.73 896
3922.32 923
3922.91 949
3923.50 882
3924.09 816
3924.68 927
3925.27 819
3925.86 865
3926.45 793
3927.05 888
3927.64 945
3928.23 791
3928.82 817
3929.41 866
3930.00 774
3930.59 758
3931.18 798
3931.77 821
3932.37 756
3932.96 717
3933.55 691
3934.14 758
3934.73 760
3935.32 848
3935.91 882
3936.51 775
3937.10 846
3937.69 921
3938.28 914
3938.87 894
3939.46 929
3940.06 903
3940.65 921
3941.24 860
3941.83 1014
3942.42 1010
3943.02 974
3943.61 999
3944.20 943
3944.79 954
3945.39 925
3945.98 979
3946.57 841
3947.16 859
3947.76 875
3948.35 881
3948.94 755
3949.53 792
3950.13 855
3950.72 835
3951.31 833
3951.90 882
3952.50 907
3953.09 898
3953.68 891
3954.28 862
3954.87 838
3955.46 996
3956.05 1025
3956.65 1027
3957.24 972
3957.83 946
3958.43 939
3959.02 927
3959.61 994
3960.21 1034
3960.80 991
3961.39 909
3961.99 925
3962.58 964
3963.17 921
3963.77 926
3964.36 1012
3964.96 929
3965.55 973
3966.14 873
3966.74 996
3967.33 1077
3967.93 1024
3968.52 923
3969.11 990
3969.71 1045
3970.30 953
3970.90 967
3971.49 980
3972.08 971
3972.68 1029
3973.27 1027
3973.87 1044
3974.46 1226
3975.06 1085
3975.65 1137
3976.25 1279
3976.84 1275
3977.43 1233
3978.03 1229
3978.62 1270
3979.22 1229
3979.81 1156
3980.41 1191
3981.00 1104
3981.60 1093
3982.19 1106
3982.79 1139
3983.38 1011
3983.98 930
3984.57 975
3985.17 1066
3985.76 966
3986.36 983
3986.96 989
3987.55 968
3988.15 893
3988.74 911
3989.34 1033
3989.93 982
3990.53 988
3991.12 1001
3991.72 1079
3992.32 1018
3992.91 1044
3993.51 1026
3994.10 1132
3994.70 1115
3995.30 1108
3995.89 1077
3996.49 1234
3997.08 1159
3997.68 1061
3998.28 1082
3998.87 1160
3999.47 1074
4000.07 1111
4000.66 983
4001.26 1069
4001.85 981
4002.45 1068
4003.05 979
4003.64 929
4004.24 1011
4004.84 1046
4005.43 1045
4006.03 906
4006.63 874
4007.23 996
4007.82 1068
4008.42 1032
4009.02 966
4009.61 920
4010.21 953
4010.81 958
4011.41 904
4012.00 904
4012.60 905
4013.20 984
4013.79 882
4014.39 854
4014.99 897
4015.59 943
4016.18 949
4016.78 998
4017.38 902
4017.98 967
4018.58 999
4019.17 923
4019.77 915
4020.37 941
4020.97 941
4021.56 917
4022.16 940
4022.76 1082
4023.36 1054
4023.96 931
4024.56 1029
4025.15 1034
4025.75 979
4026.35 1022
4026.95 1029
4027.55 1167
4028.15 1135
4028.74 1107
4029.34 1088
4029.94 1108
4030.54 1163
4031.14 1321
4031.74 1426
4032.34 1457
4032.93 1365
4033.53 1427
4034.13 1463
4034.73 1453
4035.33 1628
4035.93 1400
4036.53 1354
4037.13 1388
4037.73 1217
4038.33 1166
4038.93 1042
4039.52 1029
4040.12 846
4040.72 901
4041.32 904
4041.92 880
4042.52 857
4043.12 985
4043.72 1018
4044.32 960
4044.92 909
4045.52 855
4046.12 908
4046.72 827
4047.32 878
4047.92 910
4048.52 826
4049.12 900
4049.72 979
4050.32 913
4050.92 903
4051.52 884
4052.12 974
4052.72 1018
4053.32 980
4053.92 911
4054.52 897
4055.12 917
4055.72 916
4056.32 873
4056.92 922
4057.52 851
4058.13 814
4058.73 729
4059.33 887
4059.93 805
4060.53 782
4061.13 840
4061.73 854
4062.33 793
4062.93 868
4063.53 867
4064.14 830
4064.74 807
4065.34 839
4065.94 856
4066.54 834
4067.14 844
4067.74 840
4068.34 758
4068.95 760
4069.55 889
4070.15 866
4070.75 812
4071.35 794
4071.95 688
4072.56 731
4073.16 839
4073.76 799
4074.36 817
4074.96 804
4075.57 768
4076.17 801
4076.77 777
4077.37 884
4077.97 874
4078.58 845
4079.18 762
4079.78 815
4080.38 780
4080.99 825
4081.59 816
4082.19 829
4082.79 769
4083.40 779
4084.00 769
4084.60 700
4085.20 739
4085.81 727
4086.41 716
4087.01 797
4087.61 785
4088.22 810
4088.82 809
4089.42 710
4090.03 786
4090.63 782
4091.23 734
4091.84 858
4092.44 840
4093.04 847
4093.65 784
4094.25 738
4094.85 775
4095.46 781
4096.06 727
4096.66 853
4097.27 816
4097.87 850
4098.47 871
4099.08 815
4099.68 769
4100.29 793
4100.89 734
4101.49 774
4102.10 785
4102.70 798
4103.30 809
4103.91 780
4104.51 776
4105.12 759
4105.72 814
4106.33 779
4106.93 768
4107.53 825
4108.14 828
4108.74 738
4109.35 787
4109.95 719
4110.56 665
4111.16 678
4111.77 710
4112.37 724
4112.98 731
4113.58 682
4114.19 811
4114.79 820
4115.40 750
4116.00 772
4116.61 782
4117.21 762
4117.82 740
4118.42 764
4119.03 782
4119.63 838
4120.24 828
4120.84 860
4121.45 841
4122.05 935
4122.66 739
4123.26 779
4123.87 901
4124.47 773
4125.08 729
4125.69 748
4126.29 795
4126.90 848
4127.50 790
4128.11 809
4128.71 772
4129.32 734
4129.93 789
4130.53 856
4131.14 790
4131.74 720
4132.35 857
4132.96 826
4133.56 827
4134.17 706
4134.78 724
4135.38 751
4135.99 664
4136.60 724
4137.20 815
4137.81 867
4138.42 824
4139.02 784
4139.63 872
4140.24 883
4140.84 935
4141.45 915
4142.06 816
4142.66 925
4143.27 945
4143.88 896
4144.48 956
4145.09 843
4145.70 941
4146.31 965
4146.91 897
4147.52 836
4148.13 797
4148.73 852
4149.34 813
4149.95 752
4150.56 808
4151.16 801
4151.77 901
4152.38 859
4152.99 801
4153.60 858
4154.20 803
4154.81 841
4155.42 804
4156.03 896
4156.63 858
4157.24 848
4157.85 893
4158.46 919
4159.07 994
4159.68 1013
4160.28 870
4160.89 917
4161.50 919
4162.11 920
4162.72 830
4163.33 794
4163.93 890
4164.54 932
4165.15 905
4165.76 910
4166.37 891
4166.98 871
4167.59 799
4168.19 859
4168.80 838
4169.41 757
4170.02 783
4170.63 840
4171.24 882
4171.85 892
4172.46 812
4173.07 801
4173.68 822
4174.29 892
4174.89 914
4175.50 829
4176.11 872
4176.72 855
4177.33 758
4177.94 729
4178.55 835
4179.16 821
4179.77 803
4180.38 805
4180.99 848
4181.60 832
4182.21 899
4182.82 860
4183.43 827
4184.04 978
4184.65 958
4185.26 834
4185.87 800
4186.48 831
4187.09 840
4187.70 812
4188.31 799
4188.92 745
4189.53 726
4190.14 817
4190.75 835
4191.36 797
4191.97 773
4192.58 800
4193.19 841
4193.80 772
4194.42 856
4195.03 940
4195.64 849
4196.25 811
4196.86 949
4197.47 963
4198.08 879
4198.69 818
4199.30 861
4199.91 786
4200.53 762
4201.14 800
4201.75 788
4202.36 873
4202.97 808
4203.58 822
4204.19 850
4204.80 795
4205.42 853
4206.03 842
4206.64 844
4207.25 805
4207.86 802
4208.47 778
4209.09 784
4209.70 811
4210.31 817
4210.92 868
4211.53 855
4212.15 872
4212.76 851
4213.37 736
4213.98 877
4214.59 965
4215.21 807
4215.82 888
4216.43 923
4217.04 951
4217.66 926
4218.27 927
4218.88 950
4219.49 878
4220.11 919
4220.72 939
4221.33 993
4221.94 1068
4222.56 994
4223.17 874
4223.78 886
4224.40 880
4225.01 938
4225.62 1016
4226.23 985
4226.85 1048
4227.46 963
4228.07 1025
4228.69 1026
4229.30 1023
4229.91 1021
4230.53 1213
4231.14 1154
4231.75 1221
4232.37 1412
4232.98 1521
4233.59 1603
4234.21 1710
4234.82 1800
4235.44 1860
4236.05 1816
4236.66 1705
4237.28 1611
4237.89 1527
4238.50 1253
4239.12 1145
4239.73 1173
4240.35 1153
4240.96 1039
4241.58 981
4242.19 943
4242.80 896
4243.42 990
4244.03 1024
4244.65 1030
4245.26 1039
4245.88 1003
4246.49 964
4247.10 886
4247.72 1004
4248.33 965
4248.95 1080
4249.56 1074
4250.18 991
4250.79 1056
4251.41 986
4252.02 987
4252.64 957
4253.25 854
4253.87 913
4254.48 962
4255.10 838
4255.71 887
4256.33 954
4256.94 959
4257.56 920
4258.17 808
4258.79 864
4259.41 905
4260.02 867
4260.64 962
4261.25 971
4261.87 854
4262.48 818
4263.10 860
4263.71 1003
4264.33 999
4264.95 886
4265.56 895
4266.18 994
4266.79 948
4267.41 1020
4268.03 1064
4268.64 1037
4269.26 1073
4269.87 1068
4270.49 1114
4271.11 1020
4271.72 1056
4272.34 997
4272.96 952
4273.57 1074
4274.19 1141
4274.81 1075
4275.42 1215
4276.04 1159
4276.66 1095
4277.27 1061
4277.89 1087
4278.51 1010
4279.12 981
4279.74 985
4280.36 1066
4280.97 1055
4281.59 912
4282.21 918
4282.83 889
4283.44 899
4284.06 875
4284.68 939
4285.29 1016
4285.91 842
4286.53 808
4287.15 820
4287.76 842
4288.38 785
4289.00 744
4289.62 756
4290.23 768
4290.85 757
4291.47 772
4292.09 890
4292.71 821
4293.32 809
4293.94 853
4294.56 926
4295.18 846
4295.80 851
4296.41 776
4297.03 848
4297.65 802
4298.27 800
4298.89 891
4299.50 803
4300.12 844
4300.74 834
4301.36 783
4301.98 785
4302.60 792
4303.22 815
4303.83 901
4304.45 867
4305.07 829
4305.69 867
4306.31 879
4306.93 831
4307.55 844
4308.17 914
4308.79 823
4309.40 866
4310.02 882
4310.64 873
4311.26 861
4311.88 910
4312.50 947
4313.12 1081
4313.74 948
4314.36 948
4314.98 924
4315.60 890
4316.22 973
4316.84 1043
4317.46 1027
4318.08 1030
4318.70 959
4319.32 1110
4319.94 1050
4320.56 1038
4321.18 1033
4321.80 1037
4322.42 1122
4323.04 1093
4323.66 1049
4324.28 1033
4324.90 1114
4325.52 1136
4326.14 1159
4326.76 1155
4327.38 1210
4328.00 1184
4328.62 1250
4329.24 1332
4329.86 1198
4330.48 1208
4331.10 1312
4331.72 1308
4332.34 1464
4332.96 1727
4333.58 1932
4334.20 2186
4334.82 2301
4335.45 2576
4336.07 2915
4336.69 3164
4337.31 3266
4337.93 3614
4338.55 3502
4339.17 3484
4339.79 3374
4340.41 3142
4341.04 3006
4341.66 2620
4342.28 2469
4342.90 2602
4343.52 2893
4344.14 3077
4344.76 3232
4345.39 3320
4346.01 3484
4346.63 3777
4347.25 3745
4347.87 3765
4348.50 3357
4349.12 3139
4349.74 2907
4350.36 2431
4350.98 2222
4351.61 2000
4352.23 1747
4352.85 1888
4353.47 1609
4354.09 1448
4354.72 1435
4355.34 1417
4355.96 1345
4356.58 1449
4357.21 1479
4357.83 1441
4358.45 1335
4359.07 1389
4359.70 1461
4360.32 1414
4360.94 1371
4361.56 1314
4362.19 1315
4362.81 1348
4363.43 1303
4364.06 1241
4364.68 1153
4365.30 1100
4365.93 1212
4366.55 1103
4367.17 1038
4367.80 999
4368.42 1129
4369.04 1201
4369.67 1038
4370.29 974
4370.91 962
4371.54 957
4372.16 924
4372.78 949
4373.41 1004
4374.03 952
4374.65 896
4375.28 936
4375.90 943
4376.53 951
4377.15 973
4377.77 1015
4378.40 1055
4379.02 873
4379.65 986
4380.27 1038
4380.89 1016
4381.52 1029
4382.14 1054
4382.77 1030
4383.39 1010
4384.02 999
4384.64 1076
4385.26 1021
4385.89 989
4386.51 872
4387.14 908
4387.76 965
4388.39 910
4389.01 964
4389.64 834
4390.26 843
4390.89 845
4391.51 857
4392.14 898
4392.76 914
4393.39 869
4394.01 860
4394.64 965
4395.26 914
4395.89 887
4396.51 875
4397.14 862
4397.76 877
4398.39 824
4399.01 843
4399.64 874
4400.27 966
4400.89 955
4401.52 960
4402.14 1011
4402.77 985
4403.39 918
4404.02 932
4404.65 920
4405.27 976
4405.90 967
4406.52 975
4407.15 972
4407.78 865
4408.40 837
4409.03 890
4409.65 957
4410.28 1052
4410.91 996
4411.53 979
4412.16 918
4412.79 818
4413.41 842
4414.04 846
4414.67 820
4415.29 903
4415.92 839
4416.55 900
4417.17 837
4417.80 789
4418.43 857
4419.05 946
4419.68 968
4420.31 872
4420.93 901
4421.56 864
4422.19 790
4422.82 808
4423.44 859
4424.07 806
4424.70 712
4425.32 689
4425.95 736
4426.58 892
4427.21 828
4427.83 789
4428.46 778
4429.09 897
4429.72 876
4430.35 809
4430.97 877
4431.60 890
4432.23 975
4432.86 947
4433.48 911
4434.11 929
4434.74 938
4435.37 925
4436.00 910
4436.62 943
4437.25 922
4437.88 944
4438.51 974
4439.14 872
4439.77 943
4440.39 813
4441.02 864
4441.65 905
4442.28 828
4442.91 904
4443.54 1008
4444.17 877
4444.79 913
4445.42 929
4446.05 945
4446.68 984
4447.31 996
4447.94 911
4448.57 999
4449.20 971
4449.83 1070
4450.46 1117
4451.08 947
4451.71 973
4452.34 994
4452.97 1017
4453.60 1040
4454.23 1150
4454.86 1093
4455.49 1142
4456.12 1141
4456.75 1105
4457.38 1248
4458.01 1145
4458.64 1106
4459.27 987
4459.90 942
4460.53 969
4461.16 983
4461.79 876
4462.42 780
4463.05 730
4463.68 789
4464.31 805
4464.94 852
4465.57 843
4466.20 804
4466.83 809
4467.46 913
4468.09 838
4468.72 798
4469.35 801
4469.98 779
4470.61 767
4471.24 740
4471.87 767
4472.50 812
4473.13 833
4473.76 924
4474.40 941
4475.03 767
4475.66 784
4476.29 889
4476.92 757
4477.55 831
4478.18 824
4478.81 776
4479.44 805
4480.07 763
4480.71 735
4481.34 767
4481.97 813
4482.60 835
4483.23 919
4483.86 891
4484.49 856
4485.13 870
4485.76 932
4486.39 882
4487.02 884
4487.65 761
4488.28 873
4488.92 975
4489.55 988
4490.18 900
4490.81 890
4491.44 898
4492.08 971
4492.71 899
4493.34 888
4493.97 932
4494.61 930
4495.24 852
4495.87 882
4496.50 847
4497.13 995
4497.77 1072
4498.40 1087
4499.03 1275
4499.67 1332
4500.30 1556
4500.93 1490
4501.56 1616
4502.20 1474
4502.83 1379
4503.46 1267
4504.09 1269
4504.73 1295
4505.36 1063
4505.99 1091
4506.63 1050
4507.26 1061
4507.89 853
4508.53 945
4509.16 984
4509.79 940
4510.43 886
4511.06 933
4511.69 902
4512.33 861
4512.96 866
4513.59 850
4514.23 808
4514.86 754
4515.49 809
4516.13 925
4516.76 832
4517.40 847
4518.03 853
4518.66 750
4519.30 840
4519.93 810
4520.57 790
4521.20 792
4521.83 815
4522.47 805
4523.10 803
4523.74 813
4524.37 840
4525.01 802
4525.64 805
4526.27 817
4526.91 767
4527.54 822
4528.18 815
4528.81 922
4529.45 924
4530.08 813
4530.72 955
4531.35 900
4531.99 954
4532.62 944
4533.26 814
4533.89 855
4534.53 872
4535.16 844
4535.80 824
4536.43 887
4537.07 900
4537.70 859
4538.34 762
4538.97 690
4539.61 758
4540.24 783
4540.88 790
4541.52 732
4542.15 810
4542.79 786
4543.42 817
4544.06 872
4544.69 826
4545.33 748
4545.97 759
4546.60 799
4547.24 790
4547.87 740
4548.51 762
4549.15 734
4549.78 695
4550.42 720
4551.05 712
4551.69 795
4552.33 735
4552.96 736
4553.60 701
4554.24 735
4554.87 767
4555.51 714
4556.15 731
4556.78 787
4557.42 788
4558.06 852
4558.69 904
4559.33 782
4559.97 741
4560.60 777
4561.24 759
4561.88 690
4562.51 760
4563.15 805
4563.79 807
4564.43 797
4565.06 670
4565.70 710
4566.34 819
4566.97 787
4567.61 746
4568.25 858
4568.89 725
4569.52 826
4570.16 724
4570.80 771
4571.44 728
4572.07 706
4572.71 792
4573.35 817
4573.99 727
4574.63 766
4575.26 751
4575.90 731
4576.54 739
4577.18 813
4577.82 813
4578.45 734
4579.09 693
4579.73 731
4580.37 752
4581.01 859
4581.65 794
4582.28 763
4582.92 861
4583.56 941
4584.20 902
4584.84 833
4585.48 831
4586.12 915
4586.75 890
4587.39 944
4588.03 1027
4588.67 1120
4589.31 1207
4589.95 1521
4590.59 1470
4591.23 1448
4591.87 1417
4592.50 1442
4593.14 1432
4593.78 1382
4594.42 1272
4595.06 1093
4595.70 1132
4596.34 1026
4596.98 1044
4597.62 942
4598.26 881
4598.90 929
4599.54 930
4600.18 946
4600.82 903
4601.46 960
4602.10 905
4602.74 960
4603.38 979
4604.02 1003
4604.66 1000
4605.30 961
4605.94 966
4606.58 894
4607.22 949
4607.86 1004
4608.50 874
4609.14 890
4609.78 756
4610.42 823
4611.06 798
4611.70 825
4612.34 825
4612.98 835
4613.62 729
4614.26 716
4614.90 797
4615.54 843
4616.18 831
4616.82 783
4617.47 779
4618.11 698
4618.75 786
4619.39 740
4620.03 809
4620.67 745
4621.31 807
4621.95 870
4622.59 813
4623.23 778
4623.88 773
4624.52 831
4625.16 706
4625.80 729
4626.44 706
4627.08 700
4627.72 866
4628.37 831
4629.01 759
4629.65 736
4630.29 810
4630.93 863
4631.58 767
4632.22 811
4632.86 802
4633.50 790
4634.14 846
4634.79 952
4635.43 810
4636.07 812
4636.71 851
4637.35 845
4638.00 814
4638.64 832
4639.28 798
4639.92 901
4640.57 891
4641.21 853
4641.85 854
4642.49 759
4643.14 755
4643.78 768
4644.42 760
4645.06 856
4645.71 804
4646.35 866
4646.99 866
4647.64 781
4648.28 727
4648.92 914
4649.56 862
4650.21 931
4650.85 799
4651.49 866
4652.14 913
4652.78 847
4653.42 924
4654.07 794
4654.71 773
4655.35 700
4656.00 704
4656.64 720
4657.29 781
4657.93 732
4658.57 686
4659.22 688
4659.86 688
4660.50 746
4661.15 708
4661.79 697
4662.44 671
4663.08 726
4663.72 766
4664.37 701
4665.01 674
4665.66 687
4666.30 720
4666.95 722
4667.59 685
4668.23 705
4668.88 678
4669.52 685
4670.17 595
4670.81 590
4671.46 687
4672.10 641
4672.75 639
4673.39 678
4674.04 669
4674.68 671
4675.32 661
4675.97 598
4676.61 718
4677.26 656
4677.90 688
4678.55 691
4679.20 783
4679.84 834
4680.49 750
4681.13 712
4681.78 740
4682.42 705
4683.07 790
4683.71 690
4684.36 808
4685.00 831
4685.65 827
4686.29 707
4686.94 723
4687.59 756
4688.23 708
4688.88 783
4689.52 732
4690.17 844
4690.82 764
4691.46 799
4692.11 926
4692.75 877
4693.40 853
4694.05 817
4694.69 872
4695.34 923
4695.98 955
4696.63 1164
4697.28 1149
4697.92 1131
4698.57 1177
4699.22 1142
4699.86 1141
4700.51 1213
4701.16 1115
4701.80 1075
4702.45 1021
4703.10 1003
4703.74 1022
4704.39 906
4705.04 896
4705.68 940
4706.33 901
4706.98 854
4707.63 902
4708.27 856
4708.92 961
4709.57 988
4710.21 838
4710.86 890
4711.51 877
4712.16 850
4712.80 894
4713.45 975
4714.10 829
4714.75 882
4715.39 770
4716.04 903
4716.69 860
4717.34 878
4717.99 902
4718.63 794
4719.28 791
4719.93 862
4720.58 818
4721.22 822
4721.87 800
4722.52 896
4723.17 859
4723.82 880
4724.47 799
4725.11 816
4725.76 865
4726.41 878
4727.06 856
4727.71 959
4728.36 953
4729.00 957
4729.65 989
4730.30 899
4730.95 837
4731.60 870
4732.25 847
4732.90 849
4733.55 863
4734.19 798
4734.84 766
4735.49 737
4736.14 829
4736.79 844
4737.44 791
4738.09 733
4738.74 800
4739.39 822
4740.04 761
4740.69 851
4741.34 921
4741.99 849
4742.64 794
4743.28 793
4743.93 824
4744.58 843
4745.23 830
4745.88 860
4746.53 827
4747.18 743
4747.83 881
4748.48 900
4749.13 882
4749.78 891
4750.43 1053
4751.08 1047
4751.73 929
4752.38 1024
4753.03 1042
4753.68 1029
4754.33 943
4754.98 999
4755.63 885
4756.29 847
4756.94 835
4757.59 810
4758.24 851
4758.89 768
4759.54 868
4760.19 761
4760.84 823
4761.49 740
4762.14 750
4762.79 866
4763.44 882
4764.09 834
4764.74 792
4765.40 836
4766.05 823
4766.70 924
4767.35 1011
4768.00 946
4768.65 947
4769.30 842
4769.95 783
4770.61 777
4771.26 855
4771.91 840
4772.56 833
4773.21 753
4773.86 761
4774.52 785
4775.17 795
4775.82 837
4776.47 790
4777.12 834
4777.77 795
4778.43 853
4779.08 839
4779.73 873
4780.38 839
4781.04 895
4781.69 833
4782.34 774
4782.99 815
4783.64 827
4784.30 746
4784.95 763
4785.60 709
4786.25 748
4786.91 803
4787.56 874
4788.21 739
4788.86 767
4789.52 845
4790.17 785
4790.82 770
4791.48 768
4792.13 749
4792.78 798
4793.43 812
4794.09 828
4794.74 737
4795.39 737
4796.05 720
4796.70 817
4797.35 837
4798.01 719
4798.66 737
4799.31 716
4799.97 731
4800.62 838
4801.27 845
4801.93 794
4802.58 876
4803.23 879
4803.89 770
4804.54 775
4805.20 721
4805.85 826
4806.50 754
4807.16 837
4807.81 828
4808.47 872
4809.12 828
4809.77 843
4810.43 829
4811.08 845
4811.74 924
4812.39 915
4813.04 793
4813.70 831
4814.35 859
4815.01 842
4815.66 921
4816.32 883
4816.97 913
4817.63 934
4818.28 882
4818.94 830
4819.59 951
4820.24 1057
4820.90 967
4821.55 928
4822.21 971
4822.86 1036
4823.52 1065
4824.17 1022
4824.83 993
4825.49 1038
4826.14 1054
4826.80 1181
4827.45 1085
4828.11 1055
4828.76 1123
4829.42 1111
4830.07 1048
4830.73 1099
4831.38 1140
4832.04 1149
4832.69 1226
4833.35 1263
4834.01 1286
4834.66 1288
4835.32 1395
4835.97 1304
4836.63 1348
4837.29 1521
4837.94 1491
4838.60 1447
4839.25 1371
4839.91 1567
4840.57 1476
4841.22 1670
4841.88 1594
4842.54 1549
4843.19 1537
4843.85 1619
4844.50 1600
4845.16 1690
4845.82 1840
4846.47 1900
4847.13 2103
4847.79 2253
4848.44 2475
4849.10 2571
4849.76 2785
4850.41 2945
4851.07 2846
4851.73 2882
4852.39 2590
4853.04 2528
4853.70 2470
4854.36 2533
4855.01 2507
4855.67 2607
4856.33 2937
4856.99 3009
4857.64 3002
4858.30 3212
4858.96 3062
4859.62 2889
4860.27 2781
4860.93 2636
4861.59 2461
4862.25 2407
4862.90 2384
4863.56 2370
4864.22 2378
4864.88 2350
4865.53 2470
4866.19 2470
4866.85 2577
4867.51 2432
4868.17 2380
4868.83 2281
4869.48 2258
4870.14 2108
4870.80 2013
4871.46 1895
4872.12 2002
4872.77 1957
4873.43 1774
4874.09 1751
4874.75 1937
4875.41 1941
4876.07 2045
4876.73 2085
4877.38 2063
4878.04 2079
4878.70 2057
4879.36 1951
4880.02 1823
4880.68 1869
4881.34 1760
4882.00 1646
4882.66 1687
4883.31 1592
4883.97 1510
4884.63 1442
4885.29 1460
4885.95 1516
4886.61 1546
4887.27 1688
4887.93 1590
4888.59 1647
4889.25 1657
4889.91 1688
4890.57 1797
4891.23 1721
4891.89 1701
4892.55 1732
4893.21 1627
4893.87 1540
4894.53 1340
4895.19 1400
4895.85 1408
4896.51 1235
4897.17 1309
4897.83 1314
4898.49 1304
4899.15 1250
4899.81 1260
4900.47 1324
4901.13 1226
4901.79 1224
4902.45 1221
4903.11 1231
4903.77 1268
4904.43 1210
4905.09 1124
4905.75 1029
4906.41 1035
4907.07 1105
4907.73 1096
4908.39 1116
4909.05 1113
4909.72 1095
4910.38 1088
4911.04 1075
4911.70 960
4912.36 986
4913.02 940
4913.68 1057
4914.34 1015
4915.00 1088
4915.67 999
4916.33 925
4916.99 934
4917.65 978
4918.31 971
4918.97 949
4919.63 875
4920.30 923
4920.96 812
4921.62 923
4922.28 943
4922.94 979
4923.60 900
4924.27 892
4924.93 1016
4925.59 964
4926.25 941
4926.91 966
4927.58 961
4928.24 1031
4928.90 980
4929.56 967
4930.22 872
4930.89 985
4931.55 1006
4932.21 968
4932.87 901
4933.54 996
4934.20 870
4934.86 961
4935.52 816
4936.19 840
4936.85 884
4937.51 875
4938.18 860
4938.84 941
4939.50 819
4940.16 786
4940.83 868
4941.49 885
4942.15 824
4942.82 843
4943.48 841
4944.14 848
4944.81 828
4945.47 838
4946.13 815
4946.80 864
4947.46 872
4948.12 857
4948.79 872
4949.45 851
4950.11 813
4950.78 757
4951.44 771
4952.10 737
4952.77 845
4953.43 842
4954.10 845
4954.76 889
4955.42 813
4956.09 801
4956.75 841
4957.42 838
4958.08 742
4958.74 842
4959.41 884
4960.07 915
4960.74 959
4961.40 1010
4962.07 1019
4962.73 1051
4963.39 1047
4964.06 1080
4964.72 1100
4965.39 1124
4966.05 1058
4966.72 933
4967.38 875
4968.05 835
4968.71 857
4969.38 887
4970.04 831
4970.71 852
4971.37 840
4972.04 857
4972.70 876
4973.37 904
4974.03 891
4974.70 927
4975.36 1048
4976.03 1013
4976.69 926
4977.36 944
4978.02 920
4978.69 910
4979.36 847
4980.02 909
4980.69 829
4981.35 822
4982.02 893
4982.68 900
4983.35 775
4984.02 794
4984.68 811
4985.35 893
4986.01 891
4986.68 848
4987.35 759
4988.01 793
4988.68 885
4989.34 848
4990.01 902
4990.68 914
4991.34 868
4992.01 919
4992.68 833
4993.34 890
4994.01 841
4994.68 793
4995.34 823
4996.01 837
4996.68 766
4997.34 690
4998.01 777
4998.68 784
4999.34 705
5000.01 717
5000.68 727
5001.34 728
5002.01 732
5002.68 753
5003.35 751
5004.01 743
5004.68 824
5005.35 834
5006.01 785
5006.68 753
5007.35 756
5008.02 779
5008.68 752
5009.35 782
5010.02 843
5010.69 854
5011.36 854
5012.02 768
5012.69 754
5013.36 753
5014.03 697
5014.69 671
5015.36 714
5016.03 731
5016.70 742
5017.37 727
5018.03 777
5018.70 714
5019.37 688
5020.04 712
5020.71 800
5021.38 766
5022.04 834
5022.71 793
5023.38 807
5024.05 859
5024.72 745
5025.39 737
5026.06 820
5026.72 856
5027.39 773
5028.06 800
5028.73 796
5029.40 788
5030.07 743
5030.74 759
5031.41 671
5032.08 759
5032.75 712
5033.41 682
5034.08 664
5034.75 701
5035.42 727
5036.09 783
5036.76 748
5037.43 705
5038.10 747
5038.77 685
5039.44 741
5040.11 759
5040.78 717
5041.45 662
5042.12 671
5042.79 690
5043.46 759
5044.13 743
5044.80 725
5045.47 677
5046.14 759
5046.81 684
5047.48 713
5048.15 590
5048.82 598
5049.49 717
5050.16 713
5050.83 722
5051.50 735
5052.17 675
5052.84 637
5053.51 650
5054.18 676
5054.85 572
5055.52 623
5056.19 718
5056.86 723
5057.53 783
5058.21 838
5058.88 691
5059.55 734
5060.22 657
5060.89 718
5061.56 737
5062.23 711
5062.90 737
5063.57 719
5064.24 680
5064.92 701
5065.59 705
5066.26 671
5066.93 690
5067.60 750
5068.27 697
5068.94 730
5069.62 649
5070.29 643
5070.96 744
5071.63 683
5072.30 754
5072.97 711
5073.65 713
5074.32 715
5074.99 743
5075.66 741
5076.33 941
5077.01 835
5077.68 754
5078.35 862
5079.02 987
5079.70 848
5080.37 863
5081.04 824
5081.71 785
5082.38 811
5083.06 872
5083.73 718
5084.40 741
5085.07 663
5085.75 747
5086.42 845
5087.09 741
5087.77 682
5088.44 790
5089.11 777
5089.78 839
5090.46 895
5091.13 825
5091.80 868
5092.48 899
5093.15 822
5093.82 803
5094.50 739
5095.17 778
5095.84 757
5096.52 717
5097.19 729
5097.86 738
5098.54 721
5099.21 717
5099.88 802
5100.56 813
5101.23 825
5101.90 751
5102.58 702
5103.25 676
5103.93 753
5104.60 848
5105.27 887
5105.95 770
5106.62 794
5107.30 783
5107.97 764
5108.64 719
5109.32 683
5109.99 715
5110.67 685
5111.34 690
5112.02 728
5112.69 706
5113.36 692
5114.04 726
5114.71 685
5115.39 672
5116.06 708
5116.74 684
5117.41 725
5118.09 738
5118.76 741
5119.44 810
5120.11 812
5120.79 832
5121.46 794
5122.14 751
5122.81 748
5123.49 739
5124.16 735
5124.84 750
5125.51 763
5126.19 756
5126.86 736
5127.54 734
5128.21 742
5128.89 775
5129.57 813
5130.24 742
5130.92 795
5131.59 768
5132.27 735
5132.94 737
5133.62 757
5134.30 803
5134.97 831
5135.65 739
5136.32 732
5137.00 826
5137.68 748
5138.35 653
5139.03 677
5139.70 706
5140.38 650
5141.06 664
5141.73 665
5142.41 643
5143.09 673
5143.76 663
5144.44 679
5145.12 704
5145.79 639
5146.47 644
5147.15 606
5147.82 638
5148.50 693
5149.18 660
5149.85 677
5150.53 619
5151.21 600
5151.88 649
5152.56 724
5153.24 697
5153.92 659
5154.59 696
5155.27 649
5155.95 682
5156.62 624
5157.30 593
5157.98 667
5158.66 626
5159.33 686
5160.01 662
5160.69 632
5161.37 719
5162.04 689
5162.72 679
5163.40 655
5164.08 673
5164.76 740
5165.43 671
5166.11 621
5166.79 636
5167.47 679
5168.15 676
5168.82 695
5169.50 591
5170.18 698
5170.86 705
5171.54 625
5172.22 624
5172.89 615
5173.57 693
5174.25 695
5174.93 646
5175.61 579
5176.29 675
5176.97 744
5177.64 677
5178.32 717
5179.00 650
5179.68 740
5180.36 686
5181.04 686
5181.72 733
5182.40 770
5183.08 684
5183.75 674
5184.43 701
5185.11 647
5185.79 637
5186.47 640
5187.15 646
5187.83 637
5188.51 624
5189.19 563
5189.87 547
5190.55 586
5191.23 604
5191.91 702
5192.59 672
5193.27 611
5193.95 606
5194.63 659
5195.31 585
5195.99 671
5196.67 601
5197.35 587
5198.03 637
5198.71 684
5199.39 643
5200.07 602
5200.75 628
5201.43 606
5202.11 590
5202.79 715
5203.47 714
5204.15 686
5204.83 683
5205.51 723
5206.19 693
5206.87 620
5207.55 683
5208.23 681
5208.91 641
5209.59 693
5210.27 820
5210.96 802
5211.64 803
5212.32 748
5213.00 695
5213.68 778
5214.36 779
5215.04 813
5215.72 824
5216.40 801
5217.09 834
5217.77 777
5218.45 806
5219.13 904
5219.81 832
5220.49 842
5221.17 773
5221.86 875
5222.54 771
5223.22 678
5223.90 789
5224.58 784
5225.27 772
5225.95 810
5226.63 715
5227.31 745
5227.99 708
5228.67 660
5229.36 755
5230.04 744
5230.72 734
5231.40 697
5232.09 798
5232.77 750
5233.45 730
5234.13 758
5234.82 710
5235.50 804
5236.18 730
5236.86 732
5237.55 799
5238.23 861
5238.91 860
5239.59 854
5240.28 866
5240.96 804
5241.64 823
5242.33 783
5243.01 793
5243.69 747
5244.37 764
5245.06 734
5245.74 764
5246.42 767
5247.11 791
5247.79 771
5248.47 836
5249.16 872
5249.84 935
5250.52 940
5251.21 857
5251.89 868
5252.58 821
5253.26 814
5253.94 777
5254.63 722
5255.31 770
5255.99 715
5256.68 715
5257.36 720
5258.05 703
5258.73 683
5259.41 689
5260.10 804
5260.78 804
5261.47 829
5262.15 835
5262.84 741
5263.52 847
5264.20 879
5264.89 832
5265.57 726
5266.26 791
5266.94 794
5267.63 774
5268.31 791
5269.00 839
5269.68 836
5270.37 689
5271.05 700
5271.73 703
5272.42 733
5273.10 652
5273.79 733
5274.47 753
5275.16 698
5275.85 711
5276.53 819
5277.22 743
5277.90 735
5278.59 690
5279.27 740
5279.96 742
5280.64 772
5281.33 909
5282.01 833
5282.70 737
5283.38 745
5284.07 802
5284.76 796
5285.44 678
5286.13 751
5286.81 727
5287.50 691
5288.19 672
5288.87 716
5289.56 705
5290.24 668
5290.93 712
5291.62 682
5292.30 659
5292.99 703
5293.67 695
5294.36 705
5295.05 691
5295.73 701
5296.42 641
5297.11 642
5297.79 718
5298.48 740
5299.17 750
5299.85 888
5300.54 862
5301.23 953
5301.91 910
5302.60 901
5303.29 917
5303.97 869
5304.66 838
5305.35 849
5306.04 839
5306.72 834
5307.41 821
5308.10 862
5308.78 917
5309.47 860
5310.16 900
5310.85 965
5311.53 878
5312.22 956
5312.91 1013
5313.60 893
5314.28 833
5314.97 843
5315.66 803
5316.35 782
5317.04 860
5317.72 846
5318.41 812
5319.10 857
5319.79 995
5320.48 931
5321.16 1041
5321.85 987
5322.54 961
5323.23 869
5323.92 756
5324.60 774
5325.29 788
5325.98 742
5326.67 736
5327.36 712
5328.05 736
5328.74 738
5329.42 724
5330.11 757
5330.80 732
5331.49 763
5332.18 717
5332.87 740
5333.56 738
5334.25 789
5334.93 804
5335.62 732
5336.31 700
5337.00 625
5337.69 669
5338.38 733
5339.07 705
5339.76 717
5340.45 729
5341.14 763
5341.83 743
5342.52 711
5343.21 674
5343.90 764
5344.58 800
5345.27 748
5345.96 825
5346.65 817
5347.34 821
5348.03 861
5348.72 843
5349.41 868
5350.10 783
5350.79 813
5351.48 897
5352.17 821
5352.86 760
5353.55 730
5354.24 775
5354.93 717
5355.62 681
5356.31 686
5357.01 707
5357.70 700
5358.39 684
5359.08 754
5359.77 733
5360.46 687
5361.15 633
5361.84 727
5362.53 679
5363.22 621
5363.91 617
5364.60 678
5365.29 782
5365.98 683
5366.68 658
5367.37 713
5368.06 603
5368.75 615
5369.44 728
5370.13 713
5370.82 656
5371.51 653
5372.21 697
5372.90 655
5373.59 589
5374.28 635
5374.97 591
5375.66 592
5376.35 602
5377.05 610
5377.74 634
5378.43 566
5379.12 524
5379.81 562
5380.51 533
5381.20 704
5381.89 747
5382.58 646
5383.27 542
5383.97 602
5384.66 641
5385.35 660
5386.04 592
5386.73 645
5387.43 737
5388.12 697
5388.81 672
5389.50 624
5390.20 668
5390.89 693
5391.58 692
5392.28 659
5392.97 624
5393.66 637
5394.35 669
5395.05 652
5395.74 606
5396.43 605
5397.13 620
5397.82 560
5398.51 595
5399.20 592
5399.90 597
5400.59 589
5401.28 586
5401.98 613
5402.67 600
5403.36 624
5404.06 670
5404.75 677
5405.44 659
5406.14 683
5406.83 642
5407.53 719
5408.22 709
5408.91 682
5409.61 699
5410.30 628
5410.99 775
5411.69 731
5412.38 648
5413.08 660
5413.77 642
5414.46 620
5415.16 644
5415.85 683
5416.55 722
5417.24 666
5417.94 679
5418.63 589
5419.32 636
5420.02 768
5420.71 745
5421.41 625
5422.10 685
5422.80 701
5423.49 742
5424.19 724
5424.88 700
5425.58 743
5426.27 762
5426.97 685
5427.66 678
5428.36 737
5429.05 780
5429.75 789
5430.44 694
5431.14 705
5431.83 626
5432.53 784
5433.22 747
5433.92 798
5434.61 802
5435.31 771
5436.00 831
5436.70 862
5437.40 838
5438.09 787
5438.79 750
5439.48 778
5440.18 757
5440.87 668
5441.57 761
5442.27 849
5442.96 847
5443.66 755
5444.35 777
5445.05 839
5445.75 819
5446.44 861
5447.14 875
5447.83 896
5448.53 882
5449.23 1010
5449.92 899
5450.62 930
5451.32 954
5452.01 837
5452.71 820
5453.41 843
5454.10 804
5454.80 820
5455.50 809
5456.19 786
5456.89 843
5457.59 826
5458.28 837
5458.98 889
5459.68 840
5460.37 897
5461.07 957
5461.77 943
5462.47 928
5463.16 977
5463.86 913
5464.56 968
5465.25 906
5465.95 961
5466.65 902
5467.35 907
5468.04 944
5468.74 932
5469.44 851
5470.14 964
5470.84 963
5471.53 1024
5472.23 977
5472.93 950
5473.63 987
5474.32 1078
5475.02 1216
5475.72 1256
5476.42 1405
5477.12 1424
5477.82 1625
5478.51 1816
5479.21 1871
5479.91 1905
5480.61 2040
5481.31 1929
5482.01 1858
5482.70 1789
5483.40 1731
5484.10 1617
5484.80 1467
5485.50 1437
5486.20 1235
5486.90 1197
5487.59 1183
5488.29 1268
5488.99 1246
5489.69 1260
5490.39 1255
5491.09 1364
5491.79 1422
5492.49 1445
5493.19 1425
5493.89 1353
5494.58 1449
5495.28 1442
5495.98 1518
5496.68 1646
5497.38 1822
5498.08 2235
5498.78 2594
5499.48 2721
5500.18 2867
5500.88 3034
5501.58 3209
5502.28 3009
5502.98 2945
5503.68 2548
5504.38 2191
5505.08 1964
5505.78 1653
5506.48 1498
5507.18 1484
5507.88 1319
5508.58 1211
5509.28 1210
5509.98 1181
5510.68 1136
5511.38 1117
5512.08 1144
5512.78 1108
5513.48 1179
5514.18 1142
5514.88 1229
5515.58 1091
5516.28 1098
5516.98 1008
5517.68 968
5518.39 957
5519.09 1015
5519.79 1102
5520.49 1037
5521.19 953
5521.89 992
5522.59 959
5523.29 986
5523.99 1094
5524.69 930
5525.40 984
5526.10 982
5526.80 1021
5527.50 1085
5528.20 992
5528.90 983
5529.60 984
5530.31 1066
5531.01 961
5531.71 1011
5532.41 953
5533.11 908
5533.81 831
5534.52 896
5535.22 913
5535.92 864
5536.62 892
5537.32 941
5538.02 824
5538.73 894
5539.43 898
5540.13 917
5540.83 852
5541.54 807
5542.24 772
5542.94 794
5543.64 746
5544.34 721
5545.05 718
5545.75 786
5546.45 854
5547.15 776
5547.86 778
5548.56 802
5549.26 856
5549.97 767
5550.67 772
5551.37 770
5552.07 849
5552.78 765
5553.48 730
5554.18 724
5554.89 749
5555.59 704
5556.29 649
5557.00 707
5557.70 738
5558.40 845
5559.11 844
5559.81 751
5560.51 847
5561.22 880
5561.92 860
5562.62 837
5563.33 854
5564.03 812
5564.73 838
5565.44 820
5566.14 768
5566.85 770
5567.55 761
5568.25 763
5568.96 775
5569.66 797
5570.37 748
5571.07 754
5571.77 695
5572.48 723
5573.18 753
5573.89 752
5574.59 814
5575.29 797
5576.00 666
5576.70 723
5577.41 759
5578.11 744
5578.82 732
5579.52 726
5580.23 703
5580.93 735
5581.64 688
5582.34 670
5583.05 749
5583.75 653
5584.46 649
5585.16 675
5585.87 718
5586.57 686
5587.28 698
5587.98 700
5588.69 666
5589.39 670
5590.10 704
5590.80 736
5591.51 743
5592.21 667
5592.92 584
5593.62 591
5594.33 772
5595.04 705
5595.74 726
5596.45 761
5597.15 679
5597.86 685
5598.56 780
5599.27 736
5599.98 735
5600.68 625
5601.39 692
5602.09 694
5602.80 621
5603.51 640
5604.21 634
5604.92 707
5605.62 719
5606.33 786
5607.04 674
5607.74 728
5608.45 686
5609.16 743
5609.86 761
5610.57 717
5611.28 702
5611.98 721
5612.69 770
5613.40 720
5614.10 752
5614.81 701
5615.52 785
5616.22 735
5616.93 739
5617.64 728
5618.35 797
5619.05 663
5619.76 727
5620.47 789
5621.17 664
5621.88 663
5622.59 641
5623.30 761
5624.00 660
5624.71 748
5625.42 776
5626.13 769
5626.83 801
5627.54 764
5628.25 849
5628.96 809
5629.67 778
5630.37 818
5631.08 812
5631.79 777
5632.50 735
5633.21 756
5633.91 731
5634.62 716
5635.33 803
5636.04 780
5636.75 831
5637.45 822
5638.16 853
5638.87 818
5639.58 925
5640.29 875
5641.00 861
5641.70 822
5642.41 808
5643.12 780
5643.83 740
5644.54 790
5645.25 785
5645.96 803
5646.67 736
5647.38 828
5648.08 803
5648.79 775
5649.50 749
5650.21 812
5650.92 776
5651.63 819
5652.34 874
5653.05 779
5653.76 884
5654.47 987
5655.18 974
5655.89 1020
5656.60 1120
5657.30 1155
5658.01 1121
5658.72 1189
5659.43 1066
5660.14 1046
5660.85 1026
5661.56 884
5662.27 962
5662.98 943
5663.69 919
5664.40 871
5665.11 882
5665.82 721
5666.53 709
5667.24 763
5667.95 799
5668.66 726
5669.37 775
5670.08 818
5670.79 711
5671.50 706
5672.22 737
5672.93 734
5673.64 831
5674.35 744
5675.06 672
5675.77 729
5676.48 710
5677.19 767
5677.90 693
5678.61 690
5679.32 743
5680.03 752
5680.74 712
5681.46 744
5682.17 659
5682.88 677
5683.59 610
5684.30 620
5685.01 703
5685.72 638
5686.43 670
5687.15 687
5687.86 674
5688.57 731
5689.28 715
5689.99 683
5690.70 725
5691.42 735
5692.13 714
5692.84 645
5693.55 643
5694.26 697
5694.97 664
5695.69 609
5696.40 611
5697.11 698
5697.82 699
5698.53 641
5699.25 688
5699.96 580
5700.67 639
5701.38 710
5702.10 675
5702.81 636
5703.52 681
5704.23 701
5704.95 743
5705.66 611
5706.37 601
5707.08 567
5707.80 574
5708.51 619
5709.22 631
5709.93 626
5710.65 651
5711.36 575
5712.07 656
5712.79 633
5713.50 551
5714.21 641
5714.93 617
5715.64 643
5716.35 650
5717.07 649
5717.78 590
5718.49 604
5719.21 604
5719.92 547
5720.63 616
5721.35 612
5722.06 672
5722.77 628
5723.49 715
5724.20 644
5724.92 702
5725.63 687
5726.34 692
5727.06 598
5727.77 660
5728.48 685
5729.20 702
5729.91 670
5730.63 685
5731.34 685
5732.06 723
5732.77 746
5733.48 670
5734.20 648
5734.91 698
5735.63 597
5736.34 583
5737.06 612
5737.77 632
5738.49 631
5739.20 628
5739.91 637
5740.63 583
5741.34 616
5742.06 675
5742.77 649
5743.49 603
5744.20 603
5744.92 636
5745.63 683
5746.35 665
5747.06 696
5747.78 623
5748.49 658
5749.21 649
5749.93 672
5750.64 636
5751.36 549
5752.07 579
5752.79 541
5753.50 576
5754.22 566
5754.93 574
5755.65 626
5756.37 534
5757.08 575
5757.80 578
5758.51 653
5759.23 616
5759.95 570
5760.66 589
5761.38 563
5762.09 604
5762.81 600
5763.53 562
5764.24 654
5764.96 644
5765.67 658
5766.39 633
5767.11 635
5767.82 590
5768.54 553
5769.26 636
5769.97 593
5770.69 644
5771.41 636
5772.12 609
5772.84 628
5773.56 562
5774.27 547
5774.99 591
5775.71 605
5776.42 562
5777.14 603
5777.86 549
5778.58 618
5779.29 590
5780.01 586
5780.73 649
5781.45 616
5782.16 609
5782.88 608
5783.60 623
5784.31 585
5785.03 623
5785.75 648
5786.47 604
5787.19 621
5787.90 684
5788.62 627
5789.34 627
5790.06 669
5790.77 735
5791.49 698
5792.21 775
5792.93 741
5793.65 753
5794.36 782
5795.08 771
5795.80 750
5796.52 727
5797.24 769
5797.96 822
5798.67 805
5799.39 958
5800.11 1092
5800.83 1179
5801.55 1314
5802.27 1318
5802.99 1374
5803.70 1323
5804.42 1329
5805.14 1096
5805.86 1032
5806.58 920
5807.30 847
5808.02 784
5808.74 884
5809.46 750
5810.17 687
5810.89 661
5811.61 726
5812.33 791
5813.05 754
5813.77 785
5814.49 730
5815.21 746
5815.93 740
5816.65 807
5817.37 818
5818.09 774
5818.81 775
5819.53 770
5820.25 758
5820.97 841
5821.69 793
5822.41 772
5823.13 800
5823.85 746
5824.57 741
5825.29 652
5826.01 715
5826.73 779
5827.45 789
5828.17 760
5828.89 728
5829.61 725
5830.33 651
5831.05 705
5831.77 720
5832.49 738
5833.21 708
5833.93 661
5834.65 666
5835.37 716
5836.09 669
5836.81 665
5837.53 684
5838.25 659
5838.97 740
5839.70 694
5840.42 682
5841.14 697
5841.86 706
5842.58 681
5843.30 715
5844.02 743
5844.74 821
5845.46 718
5846.19 721
5846.91 765
5847.63 692
5848.35 650
5849.07 777
5849.79 776
5850.51 676
5851.24 718
5851.96 770
5852.68 723
5853.40 695
5854.12 815
5854.85 794
5855.57 747
5856.29 679
5857.01 688
5857.73 700
5858.46 718
5859.18 749
5859.90 757
5860.62 684
5861.34 684
5862.07 691
5862.79 718
5863.51 685
5864.23 702
5864.96 708
5865.68 708
5866.40 722
5867.12 727
5867.85 757
5868.57 755
5869.29 784
5870.01 829
5870.74 816
5871.46 757
5872.18 752
5872.91 765
5873.63 702
5874.35 695
5875.08 715
5875.80 689
5876.52 757
5877.25 745
5877.97 695
5878.69 734
5879.42 756
5880.14 837
5880.86 871
5881.59 780
5882.31 805
5883.03 803
5883.76 828
5884.48 902
5885.20 951
5885.93 850
5886.65 823
5887.38 767
5888.10 791
5888.82 845
5889.55 799
5890.27 806
5891.00 834
5891.72 759
5892.44 718
5893.17 741
5893.89 765
5894.62 801
5895.34 692
5896.07 771
5896.79 746
5897.51 673
5898.24 696
5898.96 740
5899.69 745
5900.41 801
5901.14 764
5901.86 800
5902.59 756
5903.31 822
5904.04 790
5904.76 855
5905.49 799
5906.21 781
5906.94 774
5907.66 798
5908.39 851
5909.11 895
5909.84 902
5910.56 867
5911.29 794
5912.01 843
5912.74 856
5913.46 846
5914.19 938
5914.92 855
5915.64 902
5916.37 878
5917.09 888
5917.82 860
5918.54 884
5919.27 898
5920.00 886
5920.72 915
5921.45 947
5922.17 964
5922.90 1000
5923.63 944
5924.35 920
5925.08 940
5925.80 957
5926.53 986
5927.26 933
5927.98 940
5928.71 987
5929.44 1036
5930.16 1068
5930.89 1193
5931.62 1083
5932.34 1062
5933.07 1081
5933.80 1083
5934.52 1247
5935.25 1240
5935.98 1204
5936.70 1151
5937.43 1234
5938.16 1130
5938.88 1274
5939.61 1272
5940.34 1266
5941.07 1266
5941.79 1293
5942.52 1450
5943.25 1546
5943.97 1494
5944.70 1456
5945.43 1440
5946.16 1518
5946.88 1629
5947.61 1634
5948.34 1699
5949.07 1669
5949.80 1829
5950.52 2053
5951.25 2019
5951.98 2216
5952.71 2136
5953.43 2354
5954.16 2206
5954.89 2252
5955.62 2241
5956.35 2149
5957.07 2018
5957.80 2082
5958.53 2079
5959.26 2068
5959.99 2166
5960.72 2164
5961.44 2165
5962.17 2270
5962.90 2490
5963.63 2684
5964.36 3168
5965.09 3420
5965.82 3655
5966.54 3827
5967.27 3834
5968.00 3745
5968.73 3804
5969.46 3467
5970.19 3233
5970.92 3035
5971.65 2807
5972.38 2799
5973.11 2612
5973.83 2583
5974.56 2569
5975.29 2627
5976.02 2601
5976.75 2590
5977.48 2613
5978.21 2815
5978.94 3031
5979.67 2920
5980.40 3157
5981.13 3324
5981.86 3249
5982.59 3218
5983.32 3193
5984.05 3140
5984.78 3240
5985.51 3128
5986.24 3174
5986.97 3101
5987.70 3096
5988.43 3059
5989.16 3035
5989.89 2932
5990.62 2984
5991.35 3096
5992.08 3267
5992.81 3227
5993.54 3347
5994.27 3222
5995.00 3241
5995.73 3340
5996.46 3369
5997.19 3516
5997.92 3588
5998.65 3561
5999.38 3564
6000.11 3657
6000.85 3696
6001.58 3625
6002.31 3517
6003.04 3486
6003.77 3405
6004.50 3385
6005.23 3341
6005.96 3257
6006.69 3562
6007.43 4002
6008.16 4545
6008.89 5197
6009.62 6155
6010.35 7337
6011.08 8999
6011.81 10296
6012.54 11685
6013.28 12366
6014.01 12614
6014.74 12707
6015.47 12174
6016.20 11353
6016.94 10372
6017.67 9015
6018.40 7635
6019.13 6663
6019.86 5745
6020.59 4736
6021.33 4018
6022.06 3585
6022.79 3168
6023.52 2967
6024.26 2747
6024.99 2650
6025.72 2422
6026.45 2417
6027.19 2388
6027.92 2281
6028.65 2321
6029.38 2318
6030.12 2337
6030.85 2257
6031.58 2324
6032.31 2213
6033.05 2128
6033.78 2161
6034.51 2221
6035.25 2145
6035.98 2218
6036.71 2243
6037.44 2317
6038.18 2266
6038.91 2261
6039.64 2293
6040.38 2317
6041.11 2396
6041.84 2586
6042.58 2680
6043.31 2583
6044.04 2763
6044.78 2782
6045.51 2761
6046.24 2756
6046.98 2757
6047.71 2797
6048.45 3162
6049.18 3535
6049.91 3825
6050.65 4323
6051.38 4652
6052.11 4978
6052.85 4925
6053.58 5047
6054.32 4787
6055.05 4233
6055.79 3981
6056.52 3600
6057.25 3347
6057.99 3037
6058.72 2855
6059.46 2903
6060.19 2846
6060.93 2666
6061.66 2546
6062.39 2615
6063.13 2601
6063.86 2491
6064.60 2414
6065.33 2289
6066.07 2384
6066.80 2441
6067.54 2306
6068.27 2280
6069.01 2218
6069.74 2247
6070.48 2210
6071.21 2068
6071.95 1965
6072.68 1988
6073.42 2011
6074.15 1962
6074.89 1990
6075.62 1959
6076.36 1820
6077.10 1964
6077.83 1916
6078.57 1863
6079.30 1881
6080.04 1858
6080.77 1778
6081.51 1847
6082.25 1763
6082.98 1680
6083.72 1689
6084.45 1636
6085.19 1605
6085.93 1695
6086.66 1706
6087.40 1668
6088.13 1620
6088.87 1581
6089.61 1669
6090.34 1741
6091.08 1760
6091.81 1591
6092.55 1577
6093.29 1485
6094.02 1555
6094.76 1648
6095.50 1556
6096.23 1595
6096.97 1448
6097.71 1465
6098.44 1435
6099.18 1459
6099.92 1422
6100.65 1463
6101.39 1405
6102.13 1448
6102.87 1342
6103.60 1343
6104.34 1310
6105.08 1353
6105.81 1359
6106.55 1375
6107.29 1426
6108.03 1414
6108.76 1471
6109.50 1408
6110.24 1415
6110.98 1415
6111.71 1429
6112.45 1440
6113.19 1407
6113.93 1389
6114.66 1416
6115.40 1375
6116.14 1438
6116.88 1400
6117.62 1359
6118.35 1392
6119.09 1354
6119.83 1444
6120.57 1456
6121.31 1361
6122.04 1425
6122.78 1503
6123.52 1472
6124.26 1398
6125.00 1497
6125.74 1468
6126.47 1388
6127.21 1515
6127.95 1574
6128.69 1575
6129.43 1528
6130.17 1359
6130.91 1445
6131.64 1516
6132.38 1526
6133.12 1408
6133.86 1504
6134.60 1436
6135.34 1438
6136.08 1448
6136.82 1584
6137.56 1505
6138.30 1647
6139.04 1708
6139.77 1652
6140.51 1558
6141.25 1447
6141.99 1507
6142.73 1604
6143.47 1464
6144.21 1457
6144.95 1420
6145.69 1478
6146.43 1580
6147.17 1477
6147.91 1521
6148.65 1547
6149.39 1519
6150.13 1503
6150.87 1585
6151.61 1627
6152.35 1718
6153.09 1672
6153.83 1574
6154.57 1699
6155.31 1740
6156.05 1754
6156.79 1727
6157.53 1661
6158.27 1758
6159.01 1913
6159.75 1948
6160.49 1936
6161.23 1915
6161.97 2022
6162.71 2149
6163.45 2300
6164.20 2458
6164.94 2355
6165.68 2603
6166.42 2724
6167.16 2718
6167.90 2810
6168.64 2856
6169.38 2866
6170.12 2764
6170.86 2683
6171.61 2574
6172.35 2495
6173.09 2501
6173.83 2437
6174.57 2293
6175.31 2336
6176.05 2266
6176.79 2328
6177.54 2357
6178.28 2326
6179.02 2256
6179.76 2407
6180.50 2348
6181.24 2527
6181.99 2568
6182.73 2480
6183.47 2485
6184.21 2591
6184.95 2721
6185.70 2599
6186.44 2601
6187.18 2746
6187.92 2868
6188.66 2907
6189.41 2774
6190.15 2800
6190.89 3083
6191.63 3162
6192.38 3213
6193.12 3245
6193.86 3493
6194.60 3463
6195.35 3379
6196.09 3465
6196.83 3418
6197.57 3509
6198.32 3374
6199.06 3294
6199.80 3404
6200.55 3594
6201.29 3467
6202.03 3801
6202.78 4239
6203.52 5043
6204.26 6271
6205.00 7638
6205.75 9510
6206.49 11827
6207.23 13985
6207.98 16168
6208.72 17775
6209.46 19002
6210.21 18970
6210.95 18240
6211.70 16875
6212.44 14774
6213.18 12483
6213.93 10392
6214.67 8595
6215.41 7041
6216.16 5694
6216.90 4675
6217.65 4007
6218.39 3478
6219.13 3097
6219.88 2922
6220.62 2815
6221.37 2710
6222.11 2655
6222.85 2567
6223.60 2562
6224.34 2562
6225.09 2446
6225.83 2307
6226.58 2258
6227.32 2093
6228.07 2051
6228.81 1928
6229.56 1711
6230.30 1886
6231.04 1838
6231.79 1775
6232.53 1822
6233.28 1845
6234.02 1790
6234.77 1987
6235.51 2089
6236.26 2239
6237.00 2455
6237.75 2653
6238.49 2800
6239.24 2756
6239.99 2831
6240.73 2790
6241.48 2769
6242.22 2735
6242.97 2537
6243.71 2369
6244.46 2242
6245.20 2435
6245.95 2315
6246.70 2421
6247.44 2559
6248.19 2543
6248.93 2557
6249.68 2494
6250.42 2402
6251.17 2301
6251.92 2234
6252.66 2150
6253.41 2078
6254.15 2082
6254.90 2084
6255.65 2007
6256.39 1991
6257.14 1851
6257.89 1960
6258.63 1920
6259.38 1820
6260.13 1853
6260.87 1810
6261.62 1838
6262.37 1863
6263.11 1841
6263.86 1898
6264.61 1806
6265.35 1738
6266.10 1739
6266.85 1737
6267.59 1778
6268.34 1715
6269.09 1778
6269.83 1792
6270.58 1750
6271.33 1746
6272.08 1865
6272.82 1758
6273.57 1788
6274.32 1934
6275.06 1712
6275.81 1790
6276.56 1931
6277.31 1942
6278.05 1948
6278.80 1936
6279.55 1938
6280.30 1925
6281.05 1784
6281.79 1849
6282.54 1618
6283.29 1613
6284.04 1534
6284.78 1488
6285.53 1560
6286.28 1509
6287.03 1468
6287.78 1482
6288.53 1424
6289.27 1271
6290.02 1265
6290.77 1300
6291.52 1322
6292.27 1320
6293.02 1266
6293.76 1300
6294.51 1251
6295.26 1285
6296.01 1272
6296.76 1248
6297.51 1124
6298.26 1176
6299.00 1188
6299.75 1195
6300.50 1177
6301.25 1140
6302.00 1141
6302.75 1204
6303.50 1117
6304.25 1126
6305.00 1136
6305.75 1183
6306.50 1176
6307.24 1166
6307.99 1175
6308.74 1196
6309.49 1147
6310.24 1295
6310.99 1325
6311.74 1243
6312.49 1282
6313.24 1221
6313.99 1219
6314.74 1230
6315.49 1080
6316.24 1042
6316.99 1093
6317.74 1141
6318.49 1209
6319.24 1095
6319.99 1085
6320.74 1115
6321.49 1070
6322.24 1105
6322.99 1096
6323.74 1028
6324.49 1060
6325.24 963
6325.99 983
6326.74 986
6327.49 1003
6328.24 971
6328.99 970
6329.74 1018
6330.50 999
6331.25 1005
6332.00 1028
6332.75 1071
6333.50 976
6334.25 981
6335.00 993
6335.75 1012
6336.50 1007
6337.25 946
6338.00 1011
6338.76 960
6339.51 984
6340.26 964
6341.01 1029
6341.76 950
6342.51 947
6343.26 974
6344.02 1075
6344.77 1046
6345.52 1032
6346.27 1141
6347.02 1086
6347.77 1096
6348.53 1109
6349.28 1282
6350.03 1296
6350.78 1417
6351.53 1402
6352.29 1420
6353.04 1494
6353.79 1474
6354.54 1430
6355.29 1338
6356.05 1254
6356.80 1299
6357.55 1101
6358.30 1111
6359.06 1129
6359.81 1035
6360.56 1107
6361.31 1092
6362.07 1107
6362.82 1057
6363.57 1071
6364.32 1022
6365.08 1057
6365.83 1046
6366.58 1063
6367.33 1003
6368.09 967
6368.84 1019
6369.59 1077
6370.35 1078
6371.10 1110
6371.85 1068
6372.61 1067
6373.36 1002
6374.11 986
6374.87 977
6375.62 1005
6376.37 986
6377.13 939
6377.88 941
6378.63 1027
6379.39 989
6380.14 992
6380.89 1022
6381.65 1001
6382.40 1012
6383.16 1029
6383.91 981
6384.66 990
6385.42 1003
6386.17 1016
6386.92 987
6387.68 911
6388.43 977
6389.19 912
6389.94 901
6390.70 870
6391.45 952
6392.20 970
6392.96 890
6393.71 921
6394.47 941
6395.22 1043
6395.98 966
6396.73 924
6397.49 937
6398.24 900
6399.00 893
6399.75 917
6400.51 946
6401.26 910
6402.02 919
6402.77 1010
6403.53 957
6404.28 1011
6405.04 961
6405.79 986
6406.55 948
6407.30 1006
6408.06 1042
6408.81 1184
6409.57 1212
6410.32 1049
6411.08 1100
6411.83 1069
6412.59 1013
6413.34 978
6414.10 1051
6414.86 985
6415.61 993
6416.37 966
6417.12 1017
6417.88 997
6418.64 932
6419.39 925
6420.15 998
6420.90 947
6421.66 915
6422.42 891
6423.17 944
6423.93 987
6424.68 889
6425.44 868
6426.20 888
6426.95 957
6427.71 912
6428.47 904
6429.22 932
6429.98 931
6430.74 853
6431.49 900
6432.25 924
6433.01 966
6433.76 923
6434.52 935
6435.28 873
6436.03 931
6436.79 850
6437.55 873
6438.30 815
6439.06 927
6439.82 904
6440.58 920
6441.33 900
6442.09 968
6442.85 982
6443.61 1019
6444.36 990
6445.12 970
6445.88 858
6446.64 923
6447.39 1048
6448.15 960
6448.91 974
6449.67 995
6450.42 999
6451.18 1035
6451.94 1015
6452.70 984
6453.46 999
6454.21 1071
6454.97 1039
6455.73 1032
6456.49 1027
6457.25 1087
6458.00 1074
6458.76 1111
6459.52 1125
6460.28 1082
6461.04 1112
6461.80 1139
6462.55 1132
6463.31 1183
6464.07 1163
6464.83 1070
6465.59 1172
6466.35 1329
6467.11 1255
6467.87 1218
6468.62 1241
6469.38 1276
6470.14 1213
6470.90 1289
6471.66 1302
6472.42 1222
6473.18 1246
6473.94 1230
6474.70 1217
6475.46 1264
6476.22 1311
6476.97 1321
6477.73 1291
6478.49 1343
6479.25 1480
6480.01 1490
6480.77 1401
6481.53 1491
6482.29 1521
6483.05 1574
6483.81 1634
6484.57 1576
6485.33 1562
6486.09 1570
6486.85 1666
6487.61 1728
6488.37 1834
6489.13 1722
6489.89 1851
6490.65 1929
6491.41 1901
6492.17 1970
6492.93 2021
6493.69 2128
6494.45 2227
6495.21 2224
6495.97 2296
6496.73 2234
6497.49 2221
6498.26 2273
6499.02 2194
6499.78 2166
6500.54 2158
6501.30 2213
6502.06 2259
6502.82 2168
6503.58 2175
6504.34 2236
6505.10 2179
6505.86 2338
6506.62 2300
6507.39 2360
6508.15 2455
6508.91 2595
6509.67 2651
6510.43 2710
6511.19 2640
6511.95 2706
6512.72 2848
6513.48 2687
6514.24 2758
6515.00 2820
6515.76 2753
6516.52 2840
6517.28 2859
6518.05 2812
6518.81 2980
6519.57 3165
6520.33 3246
6521.09 3184
6521.86 3478
6522.62 3703
6523.38 4036
6524.14 4406
6524.90 4594
6525.67 5036
6526.43 5349
6527.19 5626
6527.95 6074
6528.72 6171
6529.48 6169
6530.24 6339
6531.00 6453
6531.77 6765
6532.53 7575
6533.29 8672
6534.05 10337
6534.82 11823
6535.58 13112
6536.34 13769
6537.11 14606
6537.87 14014
6538.63 12768
6539.39 11262
6540.16 9892
6540.92 8136
6541.68 6617
6542.45 5446
6543.21 4448
6543.97 3686
6544.74 3205
6545.50 2898
6546.26 2740
6547.03 2461
6547.79 2474
6548.55 2310
6549.32 2245
6550.08 2376
6550.84 2251
6551.61 2242
6552.37 2181
6553.14 2142
6553.90 2097
6554.66 2027
6555.43 1991
6556.19 1928
6556.96 1942
6557.72 1952
6558.48 1965
6559.25 1926
6560.01 2039
6560.78 2107
6561.54 2141
6562.31 2223
6563.07 2390
6563.83 2454
6564.60 2478
6565.36 2442
6566.13 2485
6566.89 2424
6567.66 2367
6568.42 2280
6569.19 2438
6569.95 2395
6570.72 2362
6571.48 2398
6572.25 2580
6573.01 2647
6573.78 2741
6574.54 2730
6575.31 2874
6576.07 2963
6576.84 2903
6577.60 2872
6578.37 2808
6579.13 2764
6579.90 2709
6580.66 2652
6581.43 2564
6582.19 2559
6582.96 2605
6583.73 2490
6584.49 2424
6585.26 2631
6586.02 2658
6586.79 2584
6587.55 2610
6588.32 2787
6589.09 2960
6589.85 2989
6590.62 3159
6591.38 3385
6592.15 3590
6592.92 3863
6593.68 4237
6594.45 4406
6595.22 4434
6595.98 4587
6596.75 4392
6597.51 4217
6598.28 3895
6599.05 3442
6599.81 3288
6600.58 3046
6601.35 2719
6602.11 2676
6602.88 2588
6603.65 2489
6604.41 2451
6605.18 2504
6605.95 2490
6606.71 2729
6607.48 2797
6608.25 2734
6609.02 2786
6609.78 2844
6610.55 2795
6611.32 2786
6612.08 2703
6612.85 2567
6613.62 2416
6614.39 2256
6615.15 2045
6615.92 1956
6616.69 1851
6617.46 1909
6618.22 1712
6618.99 1682
6619.76 1693
6620.53 1755
6621.30 1795
6622.06 1802
6622.83 1727
6623.60 1738
6624.37 1624
6625.13 1623
6625.90 1794
6626.67 1685
6627.44 1644
6628.21 1697
6628.98 1732
6629.74 1971
6630.51 1940
6631.28 2054
6632.05 2168
6632.82 2497
6633.59 2585
6634.35 2600
6635.12 2498
6635.89 2442
6636.66 2410
6637.43 2356
6638.20 2249
6638.97 2177
6639.74 2015
6640.50 1924
6641.27 1804
6642.04 1765
6642.81 1610
6643.58 1631
6644.35 1657
6645.12 1724
6645.89 1641
6646.66 1680
6647.43 1646
6648.20 1696
6648.97 1701
6649.73 1747
6650.50 1648
6651.27 1702
6652.04 1705
6652.81 1760
6653.58 1741
6654.35 1799
6655.12 1980
6655.89 2068
6656.66 1893
6657.43 1852
6658.20 1896
6658.97 1847
6659.74 1769
6660.51 1689
6661.28 1592
6662.05 1642
6662.82 1624
6663.59 1631
6664.36 1696
6665.13 1759
6665.90 1763
6666.67 1648
6667.44 1689
6668.22 1694
6668.99 1716
6669.76 1720
6670.53 1855
6671.30 1869
6672.07 1675
6672.84 1698
6673.61 1731
6674.38 1667
6675.15 1681
6675.92 1846
6676.69 1828
6677.46 1889
6678.24 1958
6679.01 1944
6679.78 1866
6680.55 1839
6681.32 2107
6682.09 2150
6682.86 2401
6683.63 2564
6684.41 2678
6685.18 2677
6685.95 2600
6686.72 2526
6687.49 2519
6688.26 2344
6689.04 2236
6689.81 1916
6690.58 1877
6691.35 1839
6692.12 1748
6692.90 1556
6693.67 1549
6694.44 1507
6695.21 1539
6695.98 1532
6696.76 1534
6697.53 1573
6698.30 1575
6699.07 1597
6699.84 1667
6700.62 1501
6701.39 1409
6702.16 1498
6702.93 1554
6703.71 1446
6704.48 1448
6705.25 1474
6706.03 1413
6706.80 1505
6707.57 1452
6708.34 1453
6709.12 1479
6709.89 1432
6710.66 1436
6711.44 1493
6712.21 1378
6712.98 1350
6713.75 1346
6714.53 1366
6715.30 1390
6716.07 1401
6716.85 1363
6717.62 1309
6718.39 1283
6719.17 1298
6719.94 1366
6720.72 1339
6721.49 1336
6722.26 1373
6723.04 1426
6723.81 1297
6724.58 1358
6725.36 1402
6726.13 1340
6726.91 1363
6727.68 1406
6728.45 1382
6729.23 1408
6730.00 1380
6730.78 1454
6731.55 1438
6732.32 1473
6733.10 1581
6733.87 1617
6734.65 1590
6735.42 1571
6736.20 1580
6736.97 1483
6737.74 1567
6738.52 1551
6739.29 1574
6740.07 1555
6740.84 1582
6741.62 1723
6742.39 1572
6743.17 1665
6743.94 1724
6744.72 1675
6745.49 1576
6746.27 1680
6747.04 1778
6747.82 1927
6748.59 1864
6749.37 2134
6750.14 2492
6750.92 2766
6751.69 2907
6752.47 3028
6753.24 3095
6754.02 2893
6754.80 2593
6755.57 2412
6756.35 2287
6757.12 1902
6757.90 1947
6758.67 1783
6759.45 1628
6760.23 1587
6761.00 1554
6761.78 1496
6762.55 1476
6763.33 1528
6764.11 1500
6764.88 1536
6765.66 1516
6766.43 1542
6767.21 1658
6767.99 1463
6768.76 1460
6769.54 1451
6770.32 1371
6771.09 1457
6771.87 1296
6772.64 1349
6773.42 1317
6774.20 1336
6774.97 1309
6775.75 1294
6776.53 1321
6777.31 1337
6778.08 1360
6778.86 1392
6779.64 1397
6780.41 1445
6781.19 1296
6781.97 1271
6782.74 1231
6783.52 1262
6784.30 1249
6785.08 1180
6785.85 1180
6786.63 1169
6787.41 1203
6788.19 1187
6788.96 1112
6789.74 1055
6790.52 1152
6791.30 1130
6792.07 1065
6792.85 1085
6793.63 1069
6794.41 1077
6795.18 1101
6795.96 1041
6796.74 1163
6797.52 1075
6798.30 1014
6799.07 1050
6799.85 1007
6800.63 1127
6801.41 1205
6802.19 1200
6802.97 1228
6803.74 1310
6804.52 1280
6805.30 1202
6806.08 1238
6806.86 1280
6807.64 1209
6808.41 1146
6809.19 1143
6809.97 1218
6810.75 1149
6811.53 1112
6812.31 1114
6813.09 1177
6813.87 1196
6814.64 1146
6815.42 1194
6816.20 1279
6816.98 1227
6817.76 1152
6818.54 1227
6819.32 1137
6820.10 1168
6820.88 1139
6821.66 1218
6822.44 1093
6823.22 1132
6824.00 1154
6824.78 1176
6825.55 1109
6826.33 1185
6827.11 1195
6827.89 1171
6828.67 1079
6829.45 1083
6830.23 1117
6831.01 1096
6831.79 1149
6832.57 1166
6833.35 1074
6834.13 1093
6834.91 1115
6835.69 1046
6836.47 1021
6837.25 1044
6838.03 1044
6838.81 1068
6839.60 1164
6840.38 1118
6841.16 1036
6841.94 1063
6842.72 1126
6843.50 1055
6844.28 1124
6845.06 1172
6845.84 1296
6846.62 1426
6847.40 1668
6848.18 1874
6848.96 2097
6849.74 2254
6850.53 2437
6851.31 2463
6852.09 2498
6852.87 2349
6853.65 2308
6854.43 2147
6855.21 1943
6855.99 1738
6856.77 1520
6857.56 1470
6858.34 1332
6859.12 1297
6859.90 1235
6860.68 1212
6861.46 1235
6862.25 1254
6863.03 1327
6863.81 1250
6864.59 1265
6865.37 1290
6866.15 1249
6866.94 1297
6867.72 1268
6868.50 1305
6869.28 1330
6870.07 1383
6870.85 1452
6871.63 1323
6872.41 1273
6873.19 1315
6873.98 1451
6874.76 1308
6875.54 1328
6876.32 1434
6877.11 1445
6877.89 1522
6878.67 1548
6879.45 1632
6880.24 1741
6881.02 1753
6881.80 1793
6882.59 1857
6883.37 1981
6884.15 2106
6884.93 2407
6885.72 2896
6886.50 3141
6887.28 3532
6888.07 3675
6888.85 3763
6889.63 3864
6890.42 3297
6891.20 2852
6891.98 2537
6892.77 2249
6893.55 1998
6894.33 1881
6895.12 1768
6895.90 1710
6896.68 1684
6897.47 1650
6898.25 1744
6899.04 1807
6899.82 1696
6900.60 1731
6901.39 1752
6902.17 1751
6902.95 1759
6903.74 1782
6904.52 1728
6905.31 1725
6906.09 1624
6906.88 1697
6907.66 1560
6908.44 1596
6909.23 1563
6910.01 1542
6910.80 1462
6911.58 1374
6912.37 1437
6913.15 1408
6913.94 1421
6914.72 1381
6915.50 1304
6916.29 1399
6917.07 1404
6917.86 1368
6918.64 1465
6919.43 1513
6920.21 1517
6921.00 1445
6921.78 1459
6922.57 1461
6923.35 1426
6924.14 1487
6924.93 1617
6925.71 1559
6926.50 1550
6927.28 1589
6928.07 1532
6928.85 1574
6929.64 1581
6930.42 1642
6931.21 1599
6931.99 1573
6932.78 1560
6933.57 1645
6934.35 1646
6935.14 1655
6935.92 1749
6936.71 1711
6937.50 1741
6938.28 1807
6939.07 1991
6939.85 2001
6940.64 2055
6941.43 2277
6942.21 2290
6943.00 2455
6943.78 2508
6944.57 2458
6945.36 2574
6946.14 2590
6946.93 2674
6947.72 2649
6948.50 2605
6949.29 2563
6950.08 2481
6950.86 2254
6951.65 2276
6952.44 2257
6953.22 2129
6954.01 2099
6954.80 2122
6955.58 2107
6956.37 1959
6957.16 2010
6957.95 2050
6958.73 2033
6959.52 2036
6960.31 2138
6961.10 2100
6961.88 2098
6962.67 2177
6963.46 2215
6964.24 2225
6965.03 2417
6965.82 2398
6966.61 2478
6967.40 2536
6968.18 2850
6968.97 2978
6969.76 3175
6970.55 3279
6971.33 3252
6972.12 3165
6972.91 3062
6973.70 3113
6974.49 3183
6975.27 3147
6976.06 3136
6976.85 3139
6977.64 3228
6978.43 3326
6979.22 3757
6980.00 4420
6980.79 5116
6981.58 6495
6982.37 7607
6983.16 9766
6983.95 11919
6984.74 13442
6985.52 14789
6986.31 15101
6987.10 15056
6987.89 14200
6988.68 12490
6989.47 10480
6990.26 8958
6991.05 7306
6991.83 5749
6992.62 4640
6993.41 3810
6994.20 3297
6994.99 2896
6995.78 2656
6996.57 2508
6997.36 2367
6998.15 2235
6998.94 2237
6999.73 2235
7000.52 2101
7001.31 2193
7002.10 2044
7002.89 2057
7003.68 1931
7004.47 1782
7005.26 1752
7006.05 1664
7006.84 1598
7007.63 1510
7008.42 1493
7009.21 1648
7010.00 1655
7010.79 1777
7011.58 1761
7012.37 1836
7013.16 1948
7013.95 1954
7014.74 1910
7015.53 1893
7016.32 1893
7017.11 1863
7017.90 1711
7018.69 1756
7019.48 1918
7020.27 1891
7021.06 1798
7021.85 1933
7022.64 1968
7023.43 2060
7024.22 2117
7025.02 2104
7025.81 2085
7026.60 1973
7027.39 1902
7028.18 1725
7028.97 1721
7029.76 1615
7030.55 1593
7031.34 1600
7032.14 1562
7032.93 1581
7033.72 1603
7034.51 1593
7035.30 1624
7036.09 1532
7036.88 1609
7037.68 1695
7038.47 1676
7039.26 1824
7040.05 1757
7040.84 1842
7041.64 1762
7042.43 1882
7043.22 1998
7044.01 1925
7044.80 1992
7045.60 2054
7046.39 2162
7047.18 2329
7047.97 2479
7048.76 2725
7049.56 2947
7050.35 3048
7051.14 2930
7051.93 2623
7052.73 2564
7053.52 2287
7054.31 2076
7055.10 1921
7055.90 1995
7056.69 1942
7057.48 1820
7058.27 1768
7059.07 1890
7059.86 1852
7060.65 1858
7061.45 1767
7062.24 1876
7063.03 1865
7063.83 1742
7064.62 1720
7065.41 1668
7066.21 1750
7067.00 1766
7067.79 1629
7068.59 1554
7069.38 1485
7070.17 1602
7070.97 1569
7071.76 1406
7072.55 1432
7073.35 1389
7074.14 1409
7074.93 1421
7075.73 1309
7076.52 1272
7077.32 1253
7078.11 1349
7078.90 1372
7079.70 1358
7080.49 1318
7081.29 1322
7082.08 1264
7082.87 1251
7083.67 1235
7084.46 1193
7085.26 1190
7086.05 1267
7086.85 1336
7087.64 1197
7088.43 1172
7089.23 1166
7090.02 1170
7090.82 1133
7091.61 1135
7092.41 1129
7093.20 1170
7094.00 1163
7094.79 1109
7095.59 1063
7096.38 1108
7097.18 1075
7097.97 1035
7098.77 1064
7099.56 1177
7100.36 1096
7101.15 1126
7101.95 1037
7102.74 1017
7103.54 1093
7104.33 1124
7105.13 1074
7105.92 982
7106.72 984
7107.52 946
7108.31 958
7109.11 939
7109.90 926
7110.70 976
7111.49 927
7112.29 979
7113.09 981
7113.88 984
7114.68 1020
7115.47 999
7116.27 1087
7117.07 996
7117.86 942
7118.66 1036
7119.45 948
7120.25 941
7121.05 948
7121.84 1004
7122.64 952
7123.44 932
7124.23 1028
7125.03 1001
7125.83 973
7126.62 911
7127.42 980
7128.22 957
7129.01 927
7129.81 982
7130.61 974
7131.40 991
7132.20 988
7133.00 972
7133.79 943
7134.59 1031
7135.39 955
7136.19 921
7136.98 868
7137.78 883
7138.58 823
7139.38 800
7140.17 888
7140.97 921
7141.77 916
7142.57 929
7143.36 838
7144.16 891
7144.96 928
7145.76 796
7146.55 831
7147.35 834
7148.15 793
7148.95 842
7149.74 827
7150.54 803
7151.34 799
7152.14 822
7152.94 833
7153.74 828
7154.53 764
7155.33 799
7156.13 831
7156.93 907
7157.73 816
7158.53 825
7159.32 890
7160.12 844
7160.92 834
7161.72 851
7162.52 751
7163.32 800
7164.12 865
7164.91 861
7165.71 766
7166.51 762
7167.31 832
7168.11 739
7168.91 707
7169.71 750
7170.51 803
7171.31 731
7172.11 720
7172.90 802
7173.70 858
7174.50 815
7175.30 790
7176.10 721
7176.90 680
7177.70 738
7178.50 675
7179.30 723
7180.10 778
7180.90 833
7181.70 771
7182.50 796
7183.30 750
7184.10 784
7184.90 775
7185.70 746
7186.50 807
7187.30 767
7188.10 738
7188.90 744
7189.70 791
7190.50 810
7191.30 652
7192.10 656
7192.90 732
7193.70 735
7194.50 768
7195.30 762
7196.10 690
7196.90 714
7197.70 712
7198.50 751
7199.30 720
7200.11 673
7200.91 732
7201.71 749
7202.51 693
7203.31 714
7204.11 789
7204.91 815
7205.71 728
7206.51 715
7207.31 748
7208.12 804
7208.92 742
7209.72 668
7210.52 769
7211.32 769
7212.12 709
7212.92 764
7213.72 793
7214.53 793
7215.33 811
7216.13 793
7216.93 810
7217.73 864
7218.53 865
7219.34 848
7220.14 836
7220.94 809
7221.74 742
7222.54 727
7223.35 720
7224.15 769
7224.95 766
7225.75 736
7226.56 726
7227.36 690
7228.16 751
7228.96 723
7229.76 721
7230.57 703
7231.37 668
7232.17 760
7232.97 685
7233.78 694
7234.58 704
7235.38 703
7236.19 647
7236.99 741
7237.79 747
7238.59 712
7239.40 670
7240.20 770
7241.00 695
7241.81 758
7242.61 779
7243.41 760
7244.22 755
7245.02 733
7245.82 693
7246.63 726
7247.43 777
7248.23 759
7249.04 732
7249.84 785
7250.64 833
7251.45 788
7252.25 698
7253.05 733
7253.86 786
7254.66 808
7255.46 789
7256.27 759
7257.07 748
7257.88 832
7258.68 944
7259.48 967
7260.29 876
7261.09 862
7261.90 879
7262.70 857
7263.51 791
7264.31 757
7265.11 753
7265.92 793
7266.72 777
7267.53 750
7268.33 750
7269.14 724
7269.94 791
7270.75 746
7271.55 791
7272.36 775
7273.16 854
7273.97 910
7274.77 871
7275.58 841
7276.38 819
7277.19 886
7277.99 846
7278.80 832
7279.60 888
7280.41 1034
7281.21 1171
7282.02 1245
7282.82 1216
7283.63 1275
7284.43 1346
7285.24 1375
7286.04 1303
7286.85 1293
7287.66 1145
7288.46 1135
7289.27 1079
7290.07 970
7290.88 902
7291.68 891
7292.49 902
7293.30 909
7294.10 840
7294.91 874
7295.71 916
7296.52 921
7297.33 1018
7298.13 917
7298.94 840
7299.74 942
7300.55 948
7301.36 907
7302.16 919
7302.97 933
7303.78 926
7304.58 858
7305.39 870
7306.20 998
7307.00 986
7307.81 1028
7308.62 907
7309.42 1089
7310.23 1154
7311.04 1148
7311.84 1160
7312.65 1181
7313.46 1193
7314.27 1226
7315.07 1464
7315.88 1752
7316.69 1983
7317.49 2233
7318.30 2489
7319.11 2433
7319.92 2425
7320.72 2228
7321.53 1864
7322.34 1517
7323.15 1403
7323.95 1340
7324.76 1231
7325.57 1127
7326.38 1081
7327.19 1125
7327.99 1093
7328.80 1101
7329.61 1061
7330.42 1149
7331.22 1089
7332.03 1179
7332.84 1075
7333.65 1077
7334.46 1045
7335.27 1040
7336.07 1070
7336.88 1004
7337.69 1075
7338.50 1046
7339.31 965
7340.12 957
7340.92 973
7341.73 883
7342.54 881
7343.35 937
7344.16 936
7344.97 925
7345.78 792
7346.59 766
7347.39 843
7348.20 900
7349.01 876
7349.82 794
7350.63 849
7351.44 885
7352.25 812
7353.06 791
7353.87 751
7354.68 812
7355.49 792
7356.30 760
7357.11 751
7357.92 822
7358.72 823
7359.53 844
7360.34 787
7361.15 759
7361.96 797
7362.77 795
7363.58 760
7364.39 724
7365.20 779
7366.01 789
7366.82 734
7367.63 793
7368.44 767
7369.25 748
7370.06 726
7370.87 694
7371.68 678
7372.49 691
7373.30 734
7374.11 794
7374.93 759
7375.74 744
7376.55 785
7377.36 848
7378.17 754
7378.98 754
7379.79 749
7380.60 777
7381.41 770
7382.22 762
7383.03 789
7383.84 811
7384.65 729
7385.46 750
7386.28 681
7387.09 785
7387.90 659
7388.71 668
7389.52 656
7390.33 701
7391.14 750
7391.95 717
7392.77 748
7393.58 685
7394.39 686
7395.20 672
7396.01 732
7396.82 736
7397.64 668
7398.45 690
7399.26 685
7400.07 739
7400.88 719
7401.69 694
7402.51 661
7403.32 679
7404.13 700
7404.94 712
7405.76 718
7406.57 735
7407.38 652
7408.19 636
7409.00 662
7409.82 699
7410.63 719
7411.44 692
7412.25 643
7413.07 626
7413.88 666
7414.69 658
7415.50 627
7416.32 539
7417.13 592
7417.94 637
7418.76 661
7419.57 631
7420.38 654
7421.19 673
7422.01 718
7422.82 647
7423.63 661
7424.45 646
7425.26 685
7426.07 675
7426.89 662
7427.70 613
7428.51 660
7429.33 727
7430.14 760
7430.95 787
7431.77 720
7432.58 748
7433.39 738
7434.21 756
7435.02 713
7435.84 733
7436.65 682
7437.46 797
7438.28 764
7439.09 732
7439.91 654
7440.72 656
7441.53 697
7442.35 664
7443.16 673
7443.98 626
7444.79 661
7445.60 656
7446.42 564
7447.23 611
7448.05 681
7448.86 639
7449.68 677
7450.49 635
7451.31 646
7452.12 691
7452.94 737
7453.75 750
7454.57 717
7455.38 655
7456.20 629
7457.01 679
7457.83 705
7458.64 734
7459.46 661
7460.27 770
7461.09 773
7461.90 732
7462.72 787
7463.53 803
7464.35 826
7465.16 656
7465.98 737
7466.79 700
7467.61 731
7468.42 783
7469.24 756
7470.06 731
7470.87 668
7471.69 704
7472.50 766
7473.32 700
7474.13 747
7474.95 810
7475.77 698
7476.58 685
7477.40 760
7478.21 689
7479.03 698
7479.85 761
7480.66 786
7481.48 684
7482.30 660
7483.11 721
7483.93 662
7484.75 647
7485.56 651
7486.38 699
7487.20 712
7488.01 664
7488.83 615
7489.65 615
7490.46 625
7491.28 684
7492.10 640
7492.91 671
7493.73 631
7494.55 688
7495.36 678
7496.18 596
7497.00 646
7497.82 616
7498.63 653
7499.45 619
7500.27 578
7501.08 570
7501.90 572
7502.72 658
7503.54 631
7504.35 646
7505.17 615
7505.99 653
7506.81 675
7507.62 578
7508.44 580
7509.26 558
7510.08 569
7510.90 532
7511.71 568
7512.53 580
7513.35 603
7514.17 600
7514.99 561
7515.80 538
7516.62 555
7517.44 630
7518.26 606
7519.08 545
7519.90 532
7520.71 567
7521.53 587
7522.35 597
7523.17 552
7523.99 602
7524.81 587
7525.63 597
7526.45 619
7527.26 585
7528.08 595
7528.90 632
7529.72 615
7530.54 625
7531.36 589
7532.18 578
7533.00 514
7533.82 531
7534.64 557
7535.45 552
7536.27 574
7537.09 548
7537.91 570
7538.73 539
7539.55 560
7540.37 621
7541.19 573
7542.01 562
7542.83 623
7543.65 662
7544.47 629
7545.29 636
7546.11 652
7546.93 618
7547.75 650
7548.57 562
7549.39 547
7550.21 584
7551.03 627
7551.85 657
7552.67 624
7553.49 599
7554.31 576
7555.13 626
7555.95 619
7556.77 638
7557.59 640
7558.41 613
7559.23 587
7560.05 601
7560.87 629
7561.69 640
7562.51 662
7563.34 650
7564.16 625
7564.98 655
7565.80 670
7566.62 710
7567.44 686
7568.26 666
7569.08 619
7569.90 588
7570.72 619
7571.55 640
7572.37 645
7573.19 685
7574.01 682
7574.83 645
7575.65 677
7576.47 685
7577.30 647
7578.12 621
7578.94 634
7579.76 639
7580.58 661
7581.40 680
7582.23 647
7583.05 707
7583.87 735
7584.69 693
7585.51 718
7586.33 735
7587.16 679
7587.98 737
7588.80 741
7589.62 743
7590.45 717
7591.27 734
7592.09 776
7592.91 823
7593.74 740
7594.56 772
7595.38 762
7596.20 740
7597.03 827
7597.85 808
7598.67 751
7599.49 746
7600.32 806
7601.14 893
7601.96 840
7602.78 877
7603.61 964
7604.43 945
7605.25 970
7606.08 960
7606.90 860
7607.72 904
7608.55 901
7609.37 898
7610.19 865
7611.02 877
7611.84 995
7612.66 942
7613.49 1013
7614.31 1056
7615.13 997
7615.96 1127
7616.78 1293
7617.60 1362
7618.43 1251
7619.25 1334
7620.08 1212
7620.90 1129
7621.72 1082
7622.55 1044
7623.37 898
7624.20 946
7625.02 951
7625.84 1022
7626.67 976
7627.49 1013
7628.32 1069
7629.14 1142
7629.97 1282
7630.79 1272
7631.61 1216
7632.44 1327
7633.26 1252
7634.09 1097
7634.91 1051
7635.74 1084
7636.56 1042
7637.39 894
7638.21 800
7639.04 709
7639.86 742
7640.69 660
7641.51 670
7642.34 659
7643.16 701
7643.99 702
7644.81 713
7645.64 692
7646.46 685
7647.29 666
7648.11 683
7648.94 749
7649.76 733
7650.59 693
7651.42 689
7652.24 687
7653.07 700
7653.89 702
7654.72 680
7655.54 687
7656.37 680
7657.20 714
7658.02 713
7658.85 687
7659.67 691
7660.50 685
7661.33 658
7662.15 696
7662.98 683
7663.80 658
7664.63 623
7665.46 640
7666.28 741
7667.11 712
7667.94 659
7668.76 622
7669.59 594
7670.42 585
7671.24 652
7672.07 643
7672.90 636
7673.72 648
7674.55 646
7675.38 636
7676.20 656
7677.03 611
7677.86 605
7678.68 641
7679.51 632
7680.34 712
7681.16 649
7681.99 663
7682.82 669
7683.65 703
7684.47 745
7685.30 668
7686.13 672
7686.96 719
7687.78 698
7688.61 661
7689.44 693
7690.27 737
7691.09 714
7691.92 626
7692.75 660
7693.58 668
7694.41 654
7695.23 719
7696.06 784
7696.89 791
7697.72 771
7698.55 802
7699.37 770
7700.20 744
7701.03 771
7701.86 750
7702.69 697
7703.51 619
7704.34 617
7705.17 629
7706.00 638
7706.83 666
7707.66 669
7708.49 634
7709.31 616
7710.14 621
7710.97 650
7711.80 657
7712.63 603
7713.46 611
7714.29 616
7715.12 653
7715.95 628
7716.77 590
7717.60 648
7718.43 580
7719.26 593
7720.09 610
7720.92 580
7721.75 623
7722.58 593
7723.41 582
7724.24 592
7725.07 575
7725.90 623
7726.73 569
7727.56 618
7728.39 594
7729.22 560
7730.05 577
7730.88 564
7731.71 594
7732.54 565
7733.37 634
7734.20 513
7735.03 551
7735.86 500
7736.69 533
7737.52 549
7738.35 612
7739.18 583
7740.01 547
7740.84 615
7741.67 598
7742.50 556
7743.33 557
7744.16 627
7744.99 551
7745.82 558
7746.65 551
7747.48 627
7748.31 688
7749.14 623
7749.97 586
7750.81 584
7751.64 604
7752.47 617
7753.30 615
7754.13 598
7754.96 581
7755.79 559
7756.62 533
7757.45 555
7758.29 643
7759.12 628
7759.95 617
7760.78 576
7761.61 566
7762.44 566
7763.27 645
7764.11 666
7764.94 553
7765.77 590
7766.60 576
7767.43 600
7768.26 608
7769.10 615
7769.93 591
7770.76 602
7771.59 565
7772.42 569
7773.26 548
7774.09 619
7774.92 610
7775.75 607
7776.59 610
7777.42 594
7778.25 538
7779.08 544
7779.92 606
7780.75 604
7781.58 622
7782.41 591
7783.25 582
7784.08 584
7784.91 653
7785.74 599
7786.58 614
7787.41 553
7788.24 564
7789.08 622
7789.91 568
7790.74 607
7791.57 634
7792.41 680
7793.24 612
7794.07 611
7794.91 575
7795.74 613
7796.57 651
7797.41 665
7798.24 690
7799.07 715
7799.91 677
7800.74 700
7801.58 754
7802.41 708
7803.24 743
7804.08 728
7804.91 744
7805.74 721
7806.58 791
7807.41 785
7808.25 838
7809.08 829
7809.91 845
7810.75 821
7811.58 841
7812.42 836
7813.25 880
7814.09 937
7814.92 1019
7815.75 1048
7816.59 972
7817.42 963
7818.26 990
7819.09 981
7819.93 999
7820.76 948
7821.60 884
7822.43 934
7823.27 951
7824.10 1004
7824.94 1037
7825.77 1086
7826.61 1042
7827.44 1104
7828.28 1109
7829.11 1052
7829.95 941
7830.78 941
7831.62 946
7832.45 981
7833.29 1055
7834.12 922
7834.96 996
7835.79 934
7836.63 968
7837.46 847
7838.30 842
7839.14 808
7839.97 814
7840.81 804
7841.64 851
7842.48 847
7843.31 814
7844.15 784
7844.99 831
7845.82 811
7846.66 808
7847.49 750
7848.33 779
7849.17 860
7850.00 767
7850.84 812
7851.68 773
7852.51 797
7853.35 794
7854.18 828
7855.02 845
7855.86 849
7856.69 944
7857.53 1126
7858.37 1155
7859.20 1098
7860.04 1056
7860.88 923
7861.71 968
7862.55 855
7863.39 860
7864.23 848
7865.06 858
7865.90 802
7866.74 813
7867.57 908
7868.41 850
7869.25 866
7870.09 875
7870.92 909
7871.76 982
7872.60 939
7873.44 950
7874.27 1079
7875.11 1119
7875.95 1212
7876.79 1283
7877.62 1330
7878.46 1258
7879.30 1139
7880.14 1046
7880.97 1089
7881.81 1073
7882.65 992
7883.49 923
7884.33 882
7885.16 895
7886.00 881
7886.84 959
7887.68 903
7888.52 911
7889.36 929
7890.19 1029
7891.03 983
7891.87 899
7892.71 940
7893.55 974
7894.39 861
7895.23 785
7896.06 840
7896.90 852
7897.74 818
7898.58 840
7899.42 782
7900.26 822
7901.10 774
7901.94 731
7902.77 700
7903.61 744
7904.45 723
7905.29 778
7906.13 791
7906.97 690
7907.81 713
7908.65 698
7909.49 759
7910.33 662
7911.17 675
7912.01 756
7912.85 740
7913.69 758
7914.53 770
7915.37 804
7916.21 801
7917.05 899
7917.89 870
7918.73 891
7919.57 838
7920.41 850
7921.25 851
7922.09 886
7922.93 811
7923.77 761
7924.61 747
7925.45 699
7926.29 714
7927.13 709
7927.97 685
7928.81 662
7929.65 711
7930.49 702
7931.33 639
7932.17 688
7933.01 691
7933.85 696
7934.69 646
7935.53 698
7936.37 702
7937.21 702
7938.05 692
7938.90 711
7939.74 630
7940.58 676
7941.42 631
7942.26 617
7943.10 673
7943.94 683
7944.78 684
7945.63 735
7946.47 729
7947.31 695
7948.15 751
7948.99 797
7949.83 782
7950.67 731
7951.52 746
7952.36 793
7953.20 913
7954.04 934
7954.88 948
7955.72 910
7956.57 862
7957.41 798
7958.25 839
7959.09 765
7959.93 796
7960.78 767
7961.62 848
7962.46 795
7963.30 846
7964.15 954
7964.99 1012
7965.83 1135
7966.67 1140
7967.52 1164
7968.36 1050
7969.20 1070
7970.04 964
7970.89 927
7971.73 883
7972.57 845
7973.41 735
7974.26 766
7975.10 691
7975.94 694
7976.79 667
7977.63 655
7978.47 687
7979.31 697
7980.16 755
7981.00 634
7981.84 648
7982.69 644
7983.53 691
7984.37 659
7985.22 615
7986.06 604
7986.90 675
7987.75 665
7988.59 628
7989.44 620
7990.28 648
7991.12 573
7991.97 545
7992.81 575
7993.65 623
7994.50 539
7995.34 576
7996.19 602
7997.03 607
7997.87 619
7998.72 510
7999.56 519
8000.41 598
8001.25 622
8002.10 586
8002.94 553
8003.78 567
8004.63 548
8005.47 566
8006.32 503
8007.16 498
8008.01 514
8008.85 562
8009.70 589
8010.54 584
8011.39 563
8012.23 592
8013.08 524
8013.92 502
8014.77 497
8015.61 540
8016.46 546
8017.30 531
8018.15 533
8018.99 499
8019.84 562
8020.68 497
8021.53 528
8022.37 503
8023.22 570
8024.06 533
8024.91 514
8025.75 484
8026.60 515
8027.45 497
8028.29 472
8029.14 495
8029.98 500
8030.83 542
8031.67 498
8032.52 518
8033.37 544
8034.21 564
8035.06 526
8035.90 504
8036.75 473
8037.60 505
8038.44 497
8039.29 471
8040.14 493
8040.98 504
8041.83 561
8042.68 491
8043.52 452
8044.37 500
8045.21 547
8046.06 551
8046.91 575
8047.75 539
8048.60 514
8049.45 519
8050.30 571
8051.14 553
8051.99 548
8052.84 542
8053.68 508
8054.53 523
8055.38 517
8056.22 492
8057.07 503
8057.92 485
8058.77 473
8059.61 517
8060.46 481
8061.31 521
8062.16 469
8063.00 473
8063.85 490
8064.70 498
8065.55 431
8066.39 466
8067.24 482
8068.09 485
8068.94 485
8069.79 468
8070.63 506
8071.48 452
8072.33 445
8073.18 458
8074.03 444
8074.87 416
8075.72 459
8076.57 478
8077.42 483
8078.27 471
8079.12 462
8079.96 497
8080.81 499
8081.66 459
8082.51 460
8083.36 458
8084.21 497
8085.06 482
8085.90 465
8086.75 473
8087.60 467
8088.45 442
8089.30 468
8090.15 494
8091.00 478
8091.85 481
8092.70 490
8093.54 473
8094.39 517
8095.24 423
8096.09 503
8096.94 488
8097.79 514
8098.64 518
8099.49 487
8100.34 466
8101.19 491
8102.04 505
8102.89 533
8103.74 515
8104.59 511
8105.44 464
8106.29 479
8107.14 512
8107.99 529
8108.84 522
8109.69 464
8110.54 457
8111.39 459
8112.24 462
8113.09 416
8113.94 446
8114.79 487
8115.64 506
8116.49 464
8117.34 491
8118.19 470
8119.04 533
8119.89 528
8120.74 520
8121.59 534
8122.44 547
8123.29 515
8124.14 455
8124.99 511
8125.84 503
8126.70 548
8127.55 502
8128.40 561
8129.25 576
8130.10 492
8130.95 522
8131.80 502
8132.65 489
8133.50 532
8134.36 586
8135.21 570
8136.06 510
8136.91 507
8137.76 532
8138.61 596
8139.46 555
8140.32 482
8141.17 521
8142.02 514
8142.87 508
8143.72 532
8144.57 604
8145.43 583
8146.28 521
8147.13 536
8147.98 576
8148.83 589
8149.69 596
8150.54 614
8151.39 635
8152.24 656
8153.10 762
8153.95 791
8154.80 791
8155.65 795
8156.50 735
8157.36 750
8158.21 680
8159.06 610
8159.92 584
8160.77 551
8161.62 599
8162.47 638
8163.33 562
8164.18 518
8165.03 554
8165.88 560
8166.74 601
8167.59 545
8168.44 482
8169.30 524
8170.15 511
8171.00 472
8171.86 582
8172.71 570
8173.56 498
8174.42 537
8175.27 468
8176.12 469
8176.98 509
8177.83 499
8178.68 486
8179.54 452
8180.39 450
8181.25 487
8182.10 507
8182.95 515
8183.81 485
8184.66 456
8185.51 492
8186.37 483
8187.22 565
8188.08 468
8188.93 457
8189.79 449
8190.64 479
8191.49 481
8192.35 505
8193.20 465
8194.06 414
8194.91 461
8195.77 496
8196.62 437
8197.47 483
8198.33 486
8199.18 479
8200.04 464
8200.89 480
8201.75 537
8202.60 493
8203.46 439
8204.31 425
8205.17 472
8206.02 455
8206.88 503
8207.73 482
8208.59 521
8209.44 457
8210.30 466
8211.15 522
8212.01 465
8212.87 524
8213.72 495
8214.58 463
8215.43 481
8216.29 468
8217.14 474
8218.00 511
8218.85 514
8219.71 479
8220.57 487
8221.42 471
8222.28 518
8223.13 557
8223.99 466
8224.85 450
8225.70 410
8226.56 470
8227.41 414
8228.27 487
8229.13 480
8229.98 467
8230.84 477
8231.70 496
8232.55 503
8233.41 477
8234.26 444
8235.12 463
8235.98 540
8236.83 456
8237.69 486
8238.55 426
8239.40 491
8240.26 453
8241.12 479
8241.98 502
8242.83 513
8243.69 479
8244.55 526
8245.40 442
8246.26 492
8247.12 522
8247.98 406
8248.83 418
8249.69 408
8250.55 478
8251.40 501
8252.26 491
8253.12 534
8253.98 496
8254.83 517
8255.69 446
8256.55 431
8257.41 427
8258.27 495
8259.12 443
8259.98 484
8260.84 417
8261.70 454
8262.55 475
8263.41 475
8264.27 502
8265.13 522
8265.99 471
8266.85 487
8267.70 427
8268.56 490
8269.42 510
8270.28 485
8271.14 487
8272.00 582
8272.85 542
8273.71 483
8274.57 486
8275.43 484
8276.29 516
8277.15 532
8278.01 502
8278.87 467
8279.72 566
8280.58 507
8281.44 519
8282.30 539
8283.16 606
8284.02 633
8284.88 588
8285.74 562
8286.60 589
8287.46 588
8288.32 651
8289.17 703
8290.03 745
8290.89 864
8291.75 936
8292.61 979
8293.47 913
8294.33 929
8295.19 798
8296.05 704
8296.91 710
8297.77 682
8298.63 617
8299.49 659
8300.35 620
8301.21 622
8302.07 606
8302.93 638
8303.79 598
8304.65 593
8305.51 574
8306.37 608
8307.23 582
8308.09 657
8308.95 564
8309.81 584
8310.67 505
8311.53 532
8312.39 622
8313.26 567
8314.12 604
8314.98 579
8315.84 539
8316.70 539
8317.56 504
8318.42 549
8319.28 613
8320.14 548
8321.00 542
8321.86 528
8322.73 514
8323.59 489
8324.45 489
8325.31 473
8326.17 468
8327.03 494
8327.89 513
8328.75 528
8329.62 427
8330.48 501
8331.34 545
8332.20 529
8333.06 529
8333.92 511
8334.79 531
8335.65 444
8336.51 436
8337.37 497
8338.23 540
8339.09 492
8339.96 492
8340.82 454
8341.68 473
8342.54 603
8343.41 573
8344.27 556
8345.13 548
8345.99 501
8346.85 514
8347.72 526
8348.58 514
8349.44 477
8350.30 455
8351.17 477
8352.03 490
8352.89 507
8353.76 504
8354.62 477
8355.48 473
8356.34 516
8357.21 481
8358.07 437
8358.93 450
8359.80 447
8360.66 494
8361.52 518
8362.38 511
8363.25 502
8364.11 548
8364.97 532
8365.84 509
8366.70 582
8367.56 524
8368.43 508
8369.29 495
8370.16 494
8371.02 560
8371.88 527
8372.75 469
8373.61 455
8374.47 471
8375.34 493
8376.20 567
8377.07 511
8377.93 524
8378.79 503
8379.66 512
8380.52 513
8381.39 497
8382.25 515
8383.11 540
8383.98 521
8384.84 468
8385.71 527
8386.57 538
8387.44 538
8388.30 529
8389.17 537
8390.03 546
8390.89 516
8391.76 527
8392.62 549
8393.49 570
8394.35 557
8395.22 554
8396.08 483
8396.95 541
8397.81 529
8398.68 523
8399.54 554
8400.41 522
8401.27 482
8402.14 488
8403.00 552
8403.87 543
8404.74 532
8405.60 599
8406.47 539
8407.33 562
8408.20 554
8409.06 566
8409.93 566
8410.79 572
8411.66 582
8412.53 556
8413.39 540
8414.26 534
8415.12 621
8415.99 606
8416.86 567
8417.72 594
8418.59 664
8419.45 592
8420.32 556
8421.19 567
8422.05 620
8422.92 602
8423.78 614
8424.65 648
8425.52 663
8426.38 651
8427.25 695
8428.12 706
8428.98 722
8429.85 677
8430.72 731
8431.58 706
8432.45 670
8433.32 712
8434.18 706
8435.05 722
8435.92 751
8436.79 714
8437.65 770
8438.52 800
8439.39 862
8440.25 896
8441.12 1011
8441.99 977
8442.86 1035
8443.72 1001
8444.59 1022
8445.46 1061
8446.33 996
8447.19 1075
8448.06 1085
8448.93 993
8449.80 936
8450.66 929
8451.53 911
8452.40 1002
8453.27 901
8454.14 993
8455.00 1057
8455.87 996
8456.74 932
8457.61 1007
8458.48 951
8459.34 941
8460.21 1055
8461.08 1024
8461.95 1042
8462.82 1001
8463.69 994
8464.55 963
8465.42 1174
8466.29 1435
8467.16 1779
8468.03 1949
8468.90 2239
8469.77 2529
8470.63 2612
8471.50 2505
8472.37 2332
8473.24 2154
8474.11 1803
8474.98 1566
8475.85 1321
8476.72 1185
8477.59 1002
8478.45 926
8479.32 905
8480.19 833
8481.06 762
8481.93 828
8482.80 762
8483.67 774
8484.54 694
8485.41 717
8486.28 735
8487.15 743
8488.02 725
8488.89 725
8489.76 737
8490.63 703
8491.50 706
8492.37 713
8493.24 659
8494.11 718
8494.98 744
8495.85 668
8496.72 666
8497.59 662
8498.46 732
8499.33 716
8500.20 678
8501.07 668
8501.94 697
8502.81 697
8503.68 716
8504.55 727
8505.42 719
8506.29 704
8507.16 814
8508.03 860
8508.90 807
8509.77 824
8510.65 782
8511.52 789
8512.39 783
8513.26 772
8514.13 735
8515.00 773
8515.87 730
8516.74 677
8517.61 658
8518.48 715
8519.36 689
8520.23 699
8521.10 696
8521.97 711
8522.84 686
8523.71 722
8524.58 796
8525.46 702
8526.33 696
8527.20 703
8528.07 724
8528.94 751
8529.81 685
8530.69 748
8531.56 824
8532.43 834
8533.30 770
8534.17 771
8535.05 767
8535.92 806
8536.79 841
8537.66 800
8538.54 749
8539.41 786
8540.28 801
8541.15 811
8542.02 753
8542.90 777
8543.77 857
8544.64 858
8545.51 931
8546.39 907
8547.26 920
8548.13 883
8549.01 975
8549.88 1022
8550.75 1034
8551.62 1107
8552.50 1146
8553.37 1172
8554.24 1157
8555.12 1185
8555.99 1142
8556.86 1115
8557.74 977
8558.61 922
8559.48 849
8560.36 831
8561.23 770
8562.10 716
8562.98 727
8563.85 733
8564.72 740
8565.60 693
8566.47 723
8567.34 708
8568.22 701
8569.09 657
8569.97 732
8570.84 674
8571.71 726
8572.59 662
8573.46 650
8574.34 635
8575.21 667
8576.08 627
8576.96 651
8577.83 672
8578.71 664
8579.58 632
8580.46 647
8581.33 709
8582.20 693
8583.08 696
8583.95 707
8584.83 697
8585.70 720
8586.58 792
8587.45 704
8588.33 725
8589.20 686
8590.08 742
8590.95 727
8591.83 696
8592.70 677
8593.58 712
8594.45 736
8595.33 679
8596.20 776
8597.08 706
8597.95 772
8598.83 718
8599.70 716
8600.58 763
8601.45 726
8602.33 737
8603.21 764
8604.08 804
8604.96 749
8605.83 712
8606.71 773
8607.58 806
8608.46 795
8609.34 747
8610.21 804
8611.09 805
8611.96 821
8612.84 784
8613.72 813
8614.59 872
8615.47 860
8616.34 905
8617.22 881
8618.10 850
8618.97 853
8619.85 887
8620.73 860
8621.60 841
8622.48 865
8623.36 917
8624.23 916
8625.11 898
8625.99 922
8626.86 887
8627.74 982
8628.62 1018
8629.49 1043
8630.37 1068
8631.25 1123
8632.12 1127
8633.00 1173
8633.88 1165
8634.76 1150
8635.63 1123
8636.51 1209
8637.39 1287
8638.26 1172
8639.14 1128
8640.02 1120
8640.90 1193
8641.77 1251
8642.65 1226
8643.53 1296
8644.41 1272
8645.28 1247
8646.16 1295
8647.04 1366
8647.92 1274
8648.80 1276
8649.67 1362
8650.55 1329
8651.43 1298
8652.31 1324
8653.19 1406
8654.06 1481
8654.94 1438
8655.82 1527
8656.70 1463
8657.58 1616
8658.46 1503
8659.33 1596
8660.21 1601
8661.09 1497
8661.97 1521
8662.85 1539
8663.73 1551
8664.61 1612
8665.48 1612
8666.36 1597
8667.24 1685
8668.12 1692
8669.00 2038
8669.88 2307
8670.76 2851
8671.64 3433
8672.52 3952
8673.40 4523
8674.27 4819
8675.15 4913
8676.03 4740
8676.91 4500
8677.79 4043
8678.67 3477
8679.55 2934
8680.43 2409
8681.31 2200
8682.19 1990
8683.07 1823
8683.95 1774
8684.83 1773
8685.71 1874
8686.59 1891
8687.47 2103
8688.35 2420
8689.23 2801
8690.11 3394
8690.99 3853
8691.87 4248
8692.75 4323
8693.63 4355
8694.51 3976
8695.39 3438
8696.27 2928
8697.15 2560
8698.03 2182
8698.91 1817
8699.79 1569
8700.67 1488
8701.55 1462
8702.43 1350
8703.31 1258
8704.19 1215
8705.07 1198
8705.95 1168
8706.84 1185
8707.72 1117
8708.60 1101
8709.48 1151
8710.36 1108
8711.24 1026
8712.12 1087
8713.00 1056
8713.88 1023
8714.76 968
8715.65 998
8716.53 993
8717.41 918
8718.29 988
8719.17 917
8720.05 1001
8720.93 993
8721.82 1047
8722.70 999
8723.58 969
8724.46 953
8725.34 1017
8726.22 1041
8727.11 1040
8727.99 1027
8728.87 1054
8729.75 1083
8730.63 1104
8731.52 1094
8732.40 1110
8733.28 1067
8734.16 1034
8735.05 1021
8735.93 925
8736.81 952
8737.69 970
8738.58 882
8739.46 919
8740.34 966
8741.22 951
8742.11 981
8742.99 939
8743.87 926
8744.75 963
8745.64 1008
8746.52 964
8747.40 974
8748.28 1016
8749.17 1019
8750.05 1036
8750.93 1103
8751.82 1049
8752.70 1033
8753.58 1068
8754.47 1062
8755.35 985
8756.23 1019
8757.12 1069
8758.00 1066
8758.88 1028
8759.77 1041
8760.65 1113
8761.53 1008
8762.42 939
8763.30 1016
8764.19 1043
8765.07 1075
8765.95 1055
8766.84 1095
8767.72 1012
8768.60 1044
8769.49 1023
8770.37 1061
8771.26 1038
8772.14 1056
8773.03 991
8773.91 1009
8774.79 958
8775.68 887
8776.56 854
8777.45 891
8778.33 923
8779.22 854
8780.10 849
8780.98 853
8781.87 785
8782.75 874
8783.64 865
8784.52 804
8785.41 750
8786.29 790
8787.18 852
8788.06 741
8788.95 780
8789.83 787
8790.72 778
8791.60 800
8792.49 804
8793.37 792
8794.26 818
8795.14 822
8796.03 763
8796.92 780
8797.80 764
8798.69 753
8799.57 726
8800.46 779
8801.34 819
8802.23 780
8803.11 871
8804.00 884
8804.89 917
8805.77 766
8806.66 728
8807.54 760
8808.43 710
8809.32 728
8810.20 772
8811.09 775
8811.97 669
8812.86 680
8813.75 707
8814.63 688
8815.52 725
8816.41 700
8817.29 774
8818.18 747
8819.06 744
8819.95 709
8820.84 704
8821.72 711
8822.61 731
8823.50 770
8824.38 701
8825.27 664
8826.16 672
8827.05 698
8827.93 668
8828.82 645
8829.71 604
8830.59 558
8831.48 592
8832.37 593
8833.25 590
8834.14 614
8835.03 623
8835.92 637
8836.80 600
8837.69 634
8838.58 573
8839.47 531
8840.35 557
8841.24 592
8842.13 620
8843.02 589
8843.90 580
8844.79 638
8845.68 586
8846.57 572
8847.46 627
8848.34 608
8849.23 558
8850.12 540
8851.01 562
8851.90 572
8852.78 561
8853.67 557
8854.56 516
8855.45 550
8856.34 488
8857.23 549
8858.12 566
8859.00 515
8859.89 574
8860.78 553
8861.67 604
8862.56 556
8863.45 579
8864.34 582
8865.22 524
8866.11 558
8867.00 509
8867.89 488
8868.78 511
8869.67 530
8870.56 509
8871.45 516
8872.34 543
8873.23 543
8874.12 497
8875.00 537
8875.89 537
8876.78 517
8877.67 545
8878.56 517
8879.45 467
8880.34 499
8881.23 514
8882.12 532
8883.01 527
8883.90 532
8884.79 576
8885.68 556
8886.57 511
8887.46 511
8888.35 503
8889.24 524
8890.13 507
8891.02 446
8891.91 447
8892.80 482
8893.69 478
8894.58 440
8895.47 462
8896.36 489
8897.25 508
8898.14 481
8899.03 516
8899.92 503
8900.81 523
8901.71 465
8902.60 447
8903.49 444
8904.38 415
8905.27 439
8906.16 473
8907.05 485
8907.94 472
8908.83 416
8909.72 427
8910.61 468
8911.51 396
8912.40 417
8913.29 388
8914.18 437
8915.07 439
8915.96 404
8916.85 434
8917.75 407
8918.64 435
8919.53 471
8920.42 506
8921.31 491
8922.20 495
8923.09 494
8923.99 422
8924.88 426
8925.77 432
8926.66 467
8927.55 510
8928.45 453
8929.34 435
8930.23 437
8931.12 401
8932.01 434
8932.91 426
8933.80 432
8934.69 408
8935.58 401
8936.48 412
8937.37 421
8938.26 377
8939.15 439
8940.05 450
8940.94 430
8941.83 404
8942.72 420
8943.62 349
8944.51 387
8945.40 401
8946.30 404
8947.19 409
8948.08 411
8948.97 379
8949.87 427
8950.76 388
8951.65 427
8952.55 384
8953.44 430
8954.33 426
8955.23 416
8956.12 456
8957.01 433
8957.91 415
8958.80 429
8959.69 390
8960.59 422
8961.48 391
8962.38 407
8963.27 424
8964.16 454
8965.06 464
8965.95 413
8966.85 415
8967.74 501
8968.63 444
8969.53 469
8970.42 416
8971.32 439
8972.21 392
8973.10 392
8974.00 398
8974.89 388
8975.79 429
8976.68 405
8977.58 436
8978.47 431
8979.36 435
8980.26 425
8981.15 400
8982.05 370
8982.94 400
8983.84 409
8984.73 425
8985.63 398
8986.52 394
8987.42 365
8988.31 370
8989.21 356
8990.10 364
8991.00 423
8991.89 414
8992.79 397
8993.68 384
8994.58 383
8995.47 363
8996.37 415
8997.27 424
8998.16 423
8999.06 385
8999.95 382
9000.85 358
9001.74 378
9002.64 412
9003.53 401
9004.43 420
9005.33 381
9006.22 365
9007.12 381
9008.01 351
9008.91 384
9009.81 392
9010.70 396
9011.60 350
9012.49 320
9013.39 425
9014.29 375
9015.18 328
9016.08 352
9016.98 332
9017.87 364
9018.77 373
9019.67 392
9020.56 392
9021.46 351
9022.36 423
9023.25 497
9024.15 480
9025.05 419
9025.94 350
9026.84 383
9027.74 405
9028.63 417
9029.53 387
9030.43 398
9031.33 426
9032.22 367
9033.12 363
9034.02 402
9034.91 394
9035.81 414
9036.71 403
9037.61 433
9038.50 370
9039.40 390
9040.30 407
9041.20 379
9042.10 363
9042.99 372
9043.89 404
9044.79 402
9045.69 396
9046.58 404
9047.48 403
9048.38 369
9049.28 406
9050.18 403
9051.07 362
9051.97 382
9052.87 361
9053.77 417
9054.67 355
9055.57 426
9056.46 425
9057.36 412
9058.26 379
9059.16 420
9060.06 449
9060.96 426
9061.86 423
9062.75 420
9063.65 426
9064.55 388
9065.45 387
9066.35 354
9067.25 370
9068.15 418
9069.05 431
9069.95 411
9070.84 386
9071.74 428
9072.64 464
9073.54 408
9074.44 392
9075.34 421
9076.24 442
9077.14 433
9078.04 403
9078.94 479
9079.84 440
9080.74 439
9081.64 465
9082.54 401
9083.44 472
9084.34 470
9085.24 490
9086.14 438
9087.04 509
9087.94 459
9088.84 491
9089.74 440
9090.64 546
9091.54 415
9092.44 412
9093.34 465
9094.24 461
9095.14 435
9096.04 450
9096.94 468
9097.84 482
9098.74 428
9099.64 413
9100.54 448
9101.44 471
9102.34 425
9103.24 396
9104.14 416
9105.04 446
9105.95 378
9106.85 385
9107.75 414
9108.65 437
9109.55 372
9110.45 382
9111.35 375
9112.25 371
9113.15 396
9114.06 392
9114.96 368
9115.86 410
9116.76 384
9117.66 383
9118.56 368
9119.46 417
9120.37 421
9121.27 434
9122.17 409
9123.07 412
9123.97 412
9124.87 432
9125.78 416
9126.68 387
9127.58 355
9128.48 410
9129.38 412
9130.29 398
9131.19 376
9132.09 377
9132.99 340
9133.89 399
9134.80 424
9135.70 386
9136.60 423
9137.50 389
9138.41 447
9139.31 426
9140.21 410
9141.11 420
9142.02 413
9142.92 400
9143.82 406
9144.72 370
9145.63 386
9146.53 419
9147.43 423
9148.34 383
9149.24 389
9150.14 351
9151.05 415
9151.95 369
9152.85 373
9153.76 394
9154.66 407
9155.56 376
9156.47 373
9157.37 393
9158.27 373
9159.18 403
9160.08 391
9160.98 371
9161.89 412
9162.79 389
9163.69 371
9164.60 400
9165.50 356
9166.41 385
9167.31 396
9168.21 363
9169.12 371
9170.02 392
9170.93 396
9171.83 432
9172.73 378
9173.64 371
9174.54 357
9175.45 384
9176.35 412
9177.25 397
9178.16 388
9179.06 397
9179.97 415
9180.87 382
9181.78 334
9182.68 337
9183.59 393
9184.49 392
9185.40 346
9186.30 356
9187.21 333
9188.11 359
9189.02 354
9189.92 365
9190.83 396
9191.73 418
9192.64 422
9193.54 407
9194.45 418
9195.35 405
9196.26 405
9197.16 413
9198.07 414
9198.97 353
9199.88 372
9200.78 346
9201.69 426
9202.60 396
9203.50 378
9204.41 402
9205.31 385
9206.22 362
9207.13 384
9208.03 363
9208.94 359
9209.84 389
9210.75 400
9211.66 387
9212.56 356
9213.47 369
9214.37 375
9215.28 376
9216.19 351
9217.09 385
9218.00 401
9218.91 474
9219.81 411
9220.72 383
9221.63 383
9222.53 369
9223.44 351
9224.35 380
9225.25 372
9226.16 372
9227.07 425
9227.97 337
9228.88 372
9229.79 356
9230.69 331
9231.60 417
9232.51 403
9233.41 373
9234.32 351
9235.23 380
9236.14 384
9237.04 301
9237.95 370
9238.86 385
9239.77 377
9240.67 386
9241.58 322
9242.49 323
9243.40 384
9244.30 347
9245.21 352
9246.12 366
9247.03 326
9247.94 357
9248.84 385
9249.75 375
9250.66 372
9251.57 337
9252.48 337
9253.38 418
9254.29 375
9255.20 335
9256.11 358
9257.02 340
9257.93 331
9258.83 337
9259.74 401
9260.65 370
9261.56 367
9262.47 376
9263.38 358
9264.29 343
9265.19 345
9266.10 367
9267.01 360
9267.92 336
9268.83 328
9269.74 359
9270.65 353
9271.56 360
9272.47 399
9273.37 370
9274.28 356
9275.19 358
9276.10 370
9277.01 378
9277.92 358
9278.83 388
9279.74 355
9280.65 358
9281.56 382
9282.47 425
9283.38 428
9284.29 365
9285.20 371
9286.11 386
9287.02 413
9287.93 366
9288.84 393
9289.75 391
9290.66 367
9291.57 384
9292.48 412
9293.39 395
9294.30 390
9295.21 342
9296.12 403
9297.03 390
9297.94 399
9298.85 359
9299.76 412
9300.67 432
9301.58 451
9302.49 377
9303.40 388
9304.31 476
9305.22 418
9306.13 427
9307.04 490
9307.95 535
9308.87 488
9309.78 510
9310.69 470
9311.60 461
9312.51 373
9313.42 465
9314.33 461
9315.24 364
9316.15 384
9317.07 390
9317.98 429
9318.89 380
9319.80 371
9320.71 353
9321.62 350
9322.53 345
9323.45 383
9324.36 361
9325.27 357
9326.18 346
9327.09 464
9328.00 417
9328.92 356
9329.83 360
9330.74 369
9331.65 389
9332.56 413
9333.48 374
9334.39 379
9335.30 428
9336.21 377
9337.13 414
9338.04 361
9338.95 374
9339.86 357
9340.77 354
9341.69 358
9342.60 363
9343.51 387
9344.43 386
9345.34 396
9346.25 328
9347.16 427
9348.08 398
9348.99 381
9349.90 351
9350.81 360
9351.73 337
9352.64 354
9353.55 381
9354.47 403
9355.38 377
9356.29 345
9357.21 414
9358.12 416
9359.03 342
9359.95 353
9360.86 416
9361.77 413
9362.69 368
9363.60 320
9364.51 411
9365.43 398
9366.34 428
9367.26 391
9368.17 387
9369.08 353
9370.00 405
9370.91 377
9371.82 357
9372.74 368
9373.65 391
9374.57 390
9375.48 434
9376.40 400
9377.31 382
9378.22 389
9379.14 420
9380.05 398
9380.97 355
9381.88 369
9382.80 390
9383.71 397
9384.62 395
9385.54 433
9386.45 369
9387.37 337
9388.28 397
9389.20 409
9390.11 387
9391.03 446
9391.94 478
9392.86 403
9393.77 422
9394.69 415
9395.60 384
9396.52 398
9397.43 456
9398.35 435
9399.26 369
9400.18 380
9401.10 407
9402.01 386
9402.93 371
9403.84 358
9404.76 364
9405.67 345
9406.59 403
9407.50 386
9408.42 367
9409.34 406
9410.25 408
9411.17 410
9412.08 407
9413.00 395
9413.92 428
9414.83 377
9415.75 384
9416.66 382
9417.58 373
9418.50 435
9419.41 436
9420.33 443
9421.25 462
9422.16 409
9423.08 423
9423.99 426
9424.91 388
9425.83 404
9426.74 430
9427.66 366
9428.58 373
9429.49 426
9430.41 402
9431.33 386
9432.25 406
9433.16 458
9434.08 466
9435.00 442
9435.91 438
9436.83 425
9437.75 438
9438.67 518
9439.58 470
9440.50 447
9441.42 379
9442.33 386
9443.25 420
9444.17 464
9445.09 437
9446.00 456
9446.92 461
9447.84 456
9448.76 473
9449.68 514
9450.59 532
9451.51 514
9452.43 616
9453.35 579
9454.26 584
9455.18 535
9456.10 532
9457.02 527
9457.94 498
9458.86 470
9459.77 423
9460.69 455
9461.61 454
9462.53 483
9463.45 438
9464.37 412
9465.28 418
9466.20 492
9467.12 452
9468.04 450
9468.96 419
9469.88 433
9470.80 448
9471.72 416
9472.63 428
9473.55 437
9474.47 456
9475.39 499
9476.31 451
9477.23 445
9478.15 534
9479.07 475
9479.99 506
9480.91 515
9481.83 495
9482.74 502
9483.66 520
9484.58 501
9485.50 517
9486.42 466
9487.34 437
9488.26 444
9489.18 425
9490.10 427
9491.02 431
9491.94 474
9492.86 451
9493.78 439
9494.70 394
9495.62 408
9496.54 405
9497.46 396
9498.38 482
9499.30 508
9500.22 435
9501.14 443
9502.06 440
9502.98 437
9503.90 479
9504.82 448
9505.74 432
9506.66 411
9507.59 452
9508.51 471
9509.43 470
9510.35 394
9511.27 480
9512.19 481
9513.11 472
9514.03 453
9514.95 493
9515.87 465
9516.79 470
9517.71 473
9518.64 504
9519.56 528
9520.48 516
9521.40 486
9522.32 502
9523.24 469
9524.16 482
9525.08 500
9526.01 496
9526.93 528
9527.85 571
9528.77 651
9529.69 630
9530.61 638
9531.54 726
9532.46 714
9533.38 666
9534.30 652
9535.22 710
9536.15 589
9537.07 614
9537.99 574
9538.91 496
9539.83 484
9540.76 495
9541.68 532
9542.60 525
9543.52 540
9544.45 502
9545.37 538
9546.29 515
9547.21 511
9548.14 482
9549.06 543
9549.98 483
9550.90 498
9551.83 544
9552.75 543
9553.67 513
9554.59 510
9555.52 528
9556.44 564
9557.36 524
9558.29 576
9559.21 577
9560.13 608
9561.06 611
9561.98 572
9562.90 540
9563.83 541
9564.75 513
9565.67 484
9566.60 516
9567.52 532
9568.44 544
9569.37 533
9570.29 500
9571.21 455
9572.14 473
9573.06 553
9573.98 572
9574.91 504
9575.83 487
9576.76 521
9577.68 495
9578.60 604
9579.53 567
9580.45 562
9581.38 515
9582.30 570
9583.23 582
9584.15 551
9585.07 504
9586.00 549
9586.92 590
9587.85 542
9588.77 547
9589.70 507
9590.62 543
9591.55 611
9592.47 567
9593.40 535
9594.32 573
9595.24 580
9596.17 590
9597.09 581
9598.02 615
9598.94 592
9599.87 617
9600.79 672
9601.72 639
9602.65 626
9603.57 621
9604.50 653
9605.42 610
9606.35 629
9607.27 610
9608.20 694
9609.12 680
9610.05 724
9610.97 646
9611.90 716
9612.83 705
9613.75 714
9614.68 646
9615.60 650
9616.53 717
9617.45 715
9618.38 684
9619.31 674
9620.23 669
9621.16 724
9622.08 753
9623.01 759
9623.94 738
9624.86 695
9625.79 760
9626.72 787
9627.64 784
9628.57 746
9629.50 730
9630.42 752
9631.35 780
9632.27 805
9633.20 865
9634.13 859
9635.06 868
9635.98 850
9636.91 819
9637.84 836
9638.76 838
9639.69 837
9640.62 862
9641.54 903
9642.47 968
9643.40 916
9644.33 886
9645.25 903
9646.18 974
9647.11 1000
9648.03 952
9648.96 921
9649.89 1018
9650.82 1043
9651.74 1065
9652.67 1016
9653.60 1034
9654.53 1057
9655.46 1092
9656.38 1076
9657.31 1084
9658.24 1127
9659.17 1140
9660.09 1097
9661.02 1065
9661.95 1109
9662.88 1123
9663.81 1145
9664.74 1178
9665.66 1168
9666.59 1210
9667.52 1296
9668.45 1278
9669.38 1348
9670.31 1324
9671.23 1288
9672.16 1319
9673.09 1332
9674.02 1325
9674.95 1244
9675.88 1315
9676.81 1377
9677.73 1375
9678.66 1402
9679.59 1462
9680.52 1472
9681.45 1517
9682.38 1462
9683.31 1485
9684.24 1537
9685.17 1552
9686.10 1464
9687.03 1440
9687.95 1438
9688.88 1522
9689.81 1517
9690.74 1527
9691.67 1612
9692.60 1666
9693.53 1789
9694.46 1821
9695.39 2060
9696.32 2216
9697.25 2397
9698.18 2585
9699.11 2568
9700.04 2520
9700.97 2502
9701.90 2415
9702.83 2202
9703.76 1971
9704.69 1853
9705.62 1735
9706.55 1662
9707.48 1575
9708.41 1648
9709.34 1817
9710.27 1820
9711.20 1913
9712.13 2008
9713.06 2091
9713.99 2154
9714.92 2254
9715.85 2192
9716.79 2121
9717.72 1993
9718.65 1867
9719.58 1705
9720.51 1634
9721.44 1512
9722.37 1390
9723.30 1441
9724.23 1378
9725.16 1319
9726.09 1284
9727.03 1242
9727.96 1304
9728.89 1321
9729.82 1395
9730.75 1490
9731.68 1517
9732.61 1466
9733.55 1455
9734.48 1480
9735.41 1413
9736.34 1343
9737.27 1274
9738.20 1265
9739.14 1219
9740.07 1112
9741.00 1080
9741.93 1088
9742.86 1077
9743.79 1075
9744.73 988
9745.66 1032
9746.59 1093
9747.52 1000
9748.46 950
9749.39 999
9750.32 958
9751.25 1002
9752.18 992
9753.12 962
9754.05 907
9754.98 903
9755.91 955
9756.85 991
9757.78 963
9758.71 1006
9759.65 994
9760.58 1060
9761.51 988
9762.44 975
9763.38 1007
9764.31 1119
9765.24 1029
9766.18 981
9767.11 980
9768.04 962
9768.98 956
9769.91 982
9770.84 978
9771.78 982
9772.71 1040
9773.64 1041
9774.58 1048
9775.51 1131
9776.44 1236
9777.38 1209
9778.31 1198
9779.24 1279
9780.18 1315
9781.11 1288
9782.05 1184
9782.98 1138
9783.91 1157
9784.85 1186
9785.78 1122
9786.71 1047
9787.65 1051
9788.58 970
9789.52 949
9790.45 936
9791.39 936
9792.32 867
9793.25 875
9794.19 870
9795.12 933
9796.06 908
9796.99 907
9797.93 998
9798.86 1026
9799.80 938
9800.73 891
9801.67 851
9802.60 852
9803.54 840
9804.47 799
9805.41 776
9806.34 788
9807.28 785
9808.21 776
9809.15 736
9810.08 708
9811.02 767
9811.95 820
9812.89 776
9813.82 701
9814.76 690
9815.69 706
9816.63 721
9817.56 678
9818.50 674
9819.43 742
9820.37 714
9821.31 691
9822.24 664
9823.18 737
9824.11 724
9825.05 693
9825.99 726
9826.92 704
9827.86 665
9828.79 629
9829.73 598
9830.67 667
9831.60 697
9832.54 674
9833.47 650
9834.41 642
9835.35 651
9836.28 668
9837.22 663
9838.16 618
9839.09 652
9840.03 649
9840.97 622
9841.90 647
9842.84 680
9843.78 668
9844.71 648
9845.65 660
9846.59 665
9847.52 651
9848.46 610
9849.40 623
9850.34 616
9851.27 680
9852.21 631
9853.15 658
9854.08 676
9855.02 668
9855.96 622
9856.90 706
9857.83 697
9858.77 684
9859.71 670
9860.65 692
9861.58 698
9862.52 700
9863.46 632
9864.40 606
9865.33 629
9866.27 595
9867.21 595
9868.15 641
9869.09 643
9870.02 618
9870.96 637
9871.90 585
9872.84 607
9873.78 610
9874.72 571
9875.65 600
9876.59 601
9877.53 593
9878.47 612
9879.41 586
9880.35 582
9881.28 593
9882.22 610
9883.16 616
9884.10 596
9885.04 566
9885.98 561
9886.92 582
9887.86 554
9888.79 571
9889.73 533
9890.67 551
9891.61 603
9892.55 556
9893.49 490
9894.43 544
9895.37 550
9896.31 540
9897.25 546
9898.19 545
9899.13 614
9900.07 555
9901.00 524
9901.94 508
9902.88 548
9903.82 549
9904.76 618
9905.70 620
9906.64 601
9907.58 631
9908.52 604
9909.46 611
9910.40 647
9911.34 611
9912.28 597
9913.22 537
9914.16 567
9915.10 555
9916.04 605
9916.98 610
9917.92 643
9918.86 662
9919.80 653
9920.74 655
9921.69 689
9922.63 776
9923.57 917
9924.51 983
9925.45 1094
9926.39 1080
9927.33 1162
9928.27 1189
9929.21 1083
9930.15 1018
9931.09 915
9932.03 845
9932.97 794
9933.92 735
9934.86 669
9935.80 603
9936.74 586
9937.68 599
9938.62 615
9939.56 587
9940.50 581
9941.45 589
9942.39 590
9943.33 568
9944.27 576
9945.21 577
9946.15 597
9947.10 612
9948.04 558
9948.98 551
9949.92 599
9950.86 617
9951.80 596
9952.75 566
9953.69 596
9954.63 573
9955.57 604
9956.52 605
9957.46 572
9958.40 607
9959.34 528
9960.28 543
9961.23 546
9962.17 592
9963.11 573
9964.05 552
9965.00 577
9965.94 508
9966.88 508
9967.82 564
9968.77 539
9969.71 561
9970.65 504
9971.60 553
9972.54 527
9973.48 576
9974.42 583
9975.37 571
9976.31 508
9977.25 580
9978.20 519
9979.14 526
9980.08 513
9981.03 527
9981.97 591
9982.91 514
9983.86 536
9984.80 492
9985.74 537
9986.69 483
9987.63 468
9988.57 473
9989.52 427
9990.46 500
9991.41 567
9992.35 530
9993.29 500
9994.24 472
9995.18 539
9996.13 499
9997.07 489
9998.01 444
9998.96 484
9999.90 483
10000.85 462
10001.79 483
10002.74 467
10003.68 467
10004.62 463
10005.57 490
10006.51 433
10007.46 434
10008.40 423
10009.35 424
10010.29 420
10011.24 475
10012.18 477
10013.13 472
10014.07 537
10015.02 490
10015.96 486
10016.91 480
10017.85 459
10018.80 483
10019.74 443
10020.69 480
10021.63 477
10022.58 509
10023.52 479
10024.47 445
10025.41 519
10026.36 533
10027.30 511
10028.25 484
10029.19 476
10030.14 471
10031.09 513
10032.03 471
10032.98 484
10033.92 436
10034.87 476
10035.82 431
10036.76 414
10037.71 430
10038.65 469
10039.60 459
10040.55 455
10041.49 381
10042.44 444
10043.38 476
10044.33 456
10045.28 459
10046.22 432
10047.17 426
10048.12 438
10049.06 416
10050.01 397
10050.96 364
10051.90 394
10052.85 435
10053.80 488
10054.74 453
10055.69 454
10056.64 437
10057.58 467
10058.53 448
10059.48 442
10060.42 485
10061.37 441
10062.32 436
10063.27 413
10064.21 434
10065.16 451
10066.11 436
10067.06 444
10068.00 427
10068.95 408
10069.90 428
10070.85 405
10071.79 380
10072.74 382
10073.69 350
10074.64 423
10075.58 437
10076.53 400
10077.48 411
10078.43 389
10079.38 389
10080.32 399
10081.27 416
10082.22 366
10083.17 380
10084.12 405
10085.06 436
10086.01 409
10086.96 360
10087.91 402
10088.86 395
10089.81 387
10090.75 388
10091.70 366
10092.65 406
10093.60 375
10094.55 409
10095.50 396
10096.45 395
10097.40 451
10098.34 421
10099.29 405
10100.24 380
10101.19 389
10102.14 431
10103.09 425
10104.04 383
10104.99 362
10105.94 345
10106.89 345
10107.84 389
10108.78 392
10109.73 381
10110.68 406
10111.63 411
10112.58 395
10113.53 392
10114.48 407
10115.43 378
10116.38 407
10117.33 408
10118.28 396
10119.23 403
10120.18 408
10121.13 397
10122.08 361
10123.03 381
10123.98 397
10124.93 451
10125.88 462
10126.83 438
10127.78 406
10128.73 371
10129.68 410
10130.63 384
10131.58 378
10132.53 407
10133.48 406
10134.43 408
10135.38 378
10136.34 375
10137.29 442
10138.24 418
10139.19 411
10140.14 420
10141.09 393
10142.04 409
10142.99 440
10143.94 423
10144.89 405
10145.84 393
10146.80 423
10147.75 416
10148.70 410
10149.65 447
10150.60 412
10151.55 377
10152.50 459
10153.45 509
10154.41 470
10155.36 450
10156.31 395
10157.26 396
10158.21 432
10159.16 442
10160.12 416
10161.07 450
10162.02 477
10162.97 448
10163.92 432
10164.88 411
10165.83 460
10166.78 465
10167.73 411
10168.68 402
10169.64 411
10170.59 394
10171.54 454
10172.49 452
10173.45 451
10174.40 396
10175.35 432
10176.30 455
10177.26 444
10178.21 419
10179.16 467
10180.11 483
10181.07 475
10182.02 488
10182.97 472
10183.92 542
10184.88 469
10185.83 493
10186.78 493
10187.74 476
10188.69 496
10189.64 493
10190.60 556
10191.55 493
10192.50 489
10193.46 511
10194.41 501
10195.36 549
10196.32 568
10197.27 581
10198.22 605
10199.18 586
10200.13 550
10201.08 538
10202.04 514
10202.99 574
10203.95 673
10204.90 691
10205.85 705
10206.81 703
10207.76 698
10208.72 651
10209.67 636
10210.62 617
10211.58 612
10212.53 590
10213.49 560
10214.44 514
10215.40 489
10216.35 514
10217.30 536
10218.26 509
10219.21 476
10220.17 483
10221.12 500
10222.08 507
10223.03 486
10223.99 462
10224.94 488
10225.90 448
10226.85 470
10227.81 501
10228.76 447
10229.72 456
10230.67 469
10231.63 528
10232.58 539
10233.54 506
10234.49 527
10235.45 512
10236.40 553
10237.36 536
10238.31 521
10239.27 517
10240.22 492
10241.18 492
10242.14 495
10243.09 421
10244.05 495
10245.00 457
10245.96 451
10246.91 456
10247.87 441
10248.83 395
10249.78 415
10250.74 372
10251.69 380
10252.65 387
10253.61 370
10254.56 429
10255.52 393
10256.48 397
10257.43 427
10258.39 382
10259.34 409
10260.30 348
10261.26 383
10262.21 387
10263.17 400
10264.13 412
10265.08 356
10266.04 386
10267.00 358
10267.95 390
10268.91 348
10269.87 342
10270.82 413
10271.78 383
10272.74 433
10273.70 405
10274.65 367
10275.61 399
10276.57 382
10277.52 378
10278.48 353
10279.44 327
10280.40 375
10281.35 435
10282.31 362
10283.27 320
10284.23 356
10285.18 331
10286.14 377
10287.10 361
10288.06 378
10289.02 351
10289.97 333
10290.93 427
10291.89 368
10292.85 363
10293.81 364
10294.76 350
10295.72 380
10296.68 366
10297.64 387
10298.60 355
10299.55 351
10300.51 357
10301.47 380
10302.43 392
10303.39 373
10304.35 384
10305.31 352
10306.26 336
10307.22 367
10308.18 372
10309.14 398
10310.10 425
10311.06 394
10312.02 357
10312.98 392
10313.93 383
10314.89 374
10315.85 318
10316.81 343
10317.77 380
10318.73 370
10319.69 366
10320.65 390
10321.61 398
10322.57 410
10323.53 381
10324.49 353
10325.45 347
10326.40 385
10327.36 448
10328.32 372
10329.28 405
10330.24 388
10331.20 360
10332.16 377
10333.12 385
10334.08 409
10335.04 351
10336.00 358
10336.96 343
10337.92 346
10338.88 351
10339.84 377
10340.80 418
10341.76 353
10342.72 355
10343.68 368
10344.64 365
10345.61 384
10346.57 398
10347.53 377
10348.49 336
10349.45 424
10350.41 386
10351.37 362
10352.33 341
10353.29 330
10354.25 381
10355.21 379
10356.17 345
10357.13 362
10358.10 394
10359.06 407
10360.02 384
10360.98 416
10361.94 378
10362.90 374
10363.86 341
10364.82 334
10365.79 306
10366.75 323
10367.71 378
10368.67 337
10369.63 365
10370.59 373
10371.55 345
10372.52 343
10373.48 303
10374.44 369
10375.40 314
10376.36 362
10377.33 361
10378.29 358
10379.25 302
10380.21 357
10381.17 350
10382.14 342
10383.10 335
10384.06 308
10385.02 384
10385.98 346
10386.95 322
10387.91 313
10388.87 318
10389.83 304
10390.80 322
10391.76 310
10392.72 333
10393.68 345
10394.65 324
10395.61 330
10396.57 344
10397.54 323
10398.50 328
10399.46 330
10400.42 302
10401.39 298
10402.35 292
10403.31 290
10404.28 363
10405.24 329
10406.20 329
10407.17 337
10408.13 330
10409.09 303
10410.06 312
10411.02 335
10411.98 341
10412.95 308
10413.91 325
10414.88 319
10415.84 351
10416.80 314
10417.77 349
10418.73 344
10419.69 366
10420.66 346
10421.62 334
10422.59 332
10423.55 335
10424.51 322
10425.48 312
10426.44 320
10427.41 301
10428.37 315
10429.34 306
10430.30 293
10431.26 291
10432.23 310
10433.19 316
10434.16 301
10435.12 290
10436.09 310
10437.05 304
10438.02 295
10438.98 334
10439.95 314
10440.91 314
10441.88 315
10442.84 288
10443.81 269
10444.77 284
10445.74 277
10446.70 324
10447.67 297
10448.63 300
10449.60 289
10450.56 300
10451.53 301
10452.49 287
10453.46 307
10454.42 334
10455.39 282
10456.36 284
10457.32 302
10458.29 320
10459.25 329
10460.22 323
10461.18 289
10462.15 302
10463.12 296
10464.08 322
10465.05 321
10466.01 282
10466.98 295
10467.95 298
10468.91 313
10469.88 291
10470.84 235
10471.81 277
10472.78 254
10473.74 302
10474.71 258
10475.68 254
10476.64 274
10477.61 308
10478.58 306
10479.54 277
10480.51 247
10481.48 256
10482.44 250
10483.41 243
10484.38 291
10485.34 279
10486.31 286
10487.28 274
10488.25 317
10489.21 276
10490.18 261
10491.15 275
10492.11 263
10493.08 278
10494.05 281
10495.02 263
10495.98 275
10496.95 303
10497.92 292
10498.89 296
10499.85 312
10500.82 291
10501.79 315
10502.76 280
10503.72 292
10504.69 264
10505.66 261
10506.63 321
10507.60 303
10508.56 315
10509.53 270
10510.50 279
10511.47 274
10512.44 273
10513.40 283
10514.37 271
10515.34 279
10516.31 291
10517.28 270
10518.25 311
10519.22 308
10520.18 290
10521.15 248
10522.12 269
10523.09 260
10524.06 290
10525.03 303
10526.00 253
10526.96 266
10527.93 264
10528.90 282
10529.87 278
10530.84 315
10531.81 297
10532.78 278
10533.75 269
10534.72 261
10535.69 292
10536.66 300
10537.63 267
10538.59 245
10539.56 291
10540.53 293
10541.50 290
10542.47 300
10543.44 287
10544.41 286
10545.38 264
10546.35 346
10547.32 259
10548.29 256
10549.26 274
10550.23 264
10551.20 291
10552.17 296
10553.14 273
10554.11 252
10555.08 246
10556.05 298
10557.02 293
10557.99 314
10558.96 243
10559.93 301
10560.90 351
10561.87 328
10562.84 299
10563.81 297
10564.79 308
10565.76 255
10566.73 297
10567.70 303
10568.67 321
10569.64 297
10570.61 301
10571.58 256
10572.55 281
10573.52 271
10574.49 300
10575.47 296
10576.44 294
10577.41 294
10578.38 311
10579.35 309
10580.32 268
10581.29 291
10582.26 272
10583.24 292
10584.21 284
10585.18 282
10586.15 307
10587.12 319
10588.09 333
10589.07 284
10590.04 281
10591.01 292
10591.98 308
10592.95 306
10593.92 297
10594.90 275
10595.87 334
10596.84 289
10597.81 305
10598.78 294
10599.76 313
10600.73 272
10601.70 274
10602.67 303
10603.65 319
10604.62 296
10605.59 350
10606.56 286
10607.54 282
10608.51 303
10609.48 281
10610.45 275
10611.43 281
10612.40 287
10613.37 321
10614.35 289
10615.32 292
10616.29 304
10617.26 308
10618.24 312
10619.21 311
10620.18 324
10621.16 364
10622.13 346
10623.10 324
10624.08 340
10625.05 331
10626.02 315
10627.00 374
10627.97 355
10628.94 324
10629.92 325
10630.89 332
10631.87 318
10632.84 339
10633.81 365
10634.79 385
10635.76 402
10636.73 470
10637.71 487
10638.68 530
10639.66 505
10640.63 473
10641.60 454
10642.58 386
10643.55 376
10644.53 360
10645.50 376
10646.48 310
10647.45 330
10648.43 350
10649.40 318
10650.37 309
10651.35 294
10652.32 293
10653.30 313
10654.27 307
10655.25 296
10656.22 274
10657.20 311
10658.17 300
10659.15 271
10660.12 278
10661.10 318
10662.07 323
10663.05 321
10664.02 285
10665.00 293
10665.97 314
10666.95 330
10667.92 310
10668.90 288
10669.87 303
10670.85 299
10671.83 302
10672.80 305
10673.78 311
10674.75 289
10675.73 293
10676.70 299
10677.68 294
10678.66 304
10679.63 321
10680.61 321
10681.58 326
10682.56 333
10683.54 305
10684.51 325
10685.49 308
10686.46 300
10687.44 277
10688.42 321
10689.39 327
10690.37 292
10691.35 270
10692.32 272
10693.30 287
10694.28 264
10695.25 271
10696.23 293
10697.21 320
10698.18 314
10699.16 332
10700.14 285
10701.11 270
10702.09 282
10703.07 300
10704.04 305
10705.02 293
10706.00 350
10706.97 333
10707.95 304
10708.93 323
10709.91 273
10710.88 282
10711.86 285
10712.84 280
10713.82 292
10714.79 316
10715.77 335
10716.75 297
10717.73 311
10718.70 267
10719.68 312
10720.66 291
10721.64 306
10722.61 305
10723.59 339
10724.57 316
10725.55 249
10726.53 279
10727.50 272
10728.48 258
10729.46 294
10730.44 292
10731.42 298
10732.40 297
10733.37 305
10734.35 258
10735.33 289
10736.31 311
10737.29 313
10738.27 299
10739.25 281
10740.22 314
10741.20 302
10742.18 270
10743.16 288
10744.14 306
10745.12 349
10746.10 291
10747.08 306
10748.05 300
10749.03 283
10750.01 296
10750.99 337
10751.97 314
10752.95 335
10753.93 312
10754.91 319
10755.89 282
10756.87 340
10757.85 321
10758.83 332
10759.81 300
10760.79 318
10761.77 320
10762.75 337
10763.73 323
10764.71 306
10765.68 331
10766.66 363
10767.64 299
10768.62 286
10769.60 299
10770.58 296
10771.56 304
10772.54 346
10773.53 375
10774.51 350
10775.49 355
10776.47 359
10777.45 349
10778.43 330
10779.41 362
10780.39 334
10781.37 335
10782.35 353
10783.33 327
10784.31 348
10785.29 387
10786.27 382
10787.25 315
10788.23 327
10789.21 334
10790.20 351
10791.18 332
10792.16 330
10793.14 343
10794.12 332
10795.10 350
10796.08 326
10797.06 310
10798.04 307
10799.03 335
10800.01 346
10800.99 307
10801.97 334
10802.95 340
10803.93 361
10804.91 357
10805.90 313
10806.88 367
10807.86 309
10808.84 353
10809.82 342
10810.81 329
10811.79 318
10812.77 323
10813.75 354
10814.73 318
10815.72 343
10816.70 339
10817.68 336
10818.66 346
10819.64 343
10820.63 380
10821.61 333
10822.59 321
10823.57 350
10824.56 318
10825.54 330
10826.52 317
10827.50 351
10828.49 322
10829.47 339
10830.45 331
10831.44 329
10832.42 351
10833.40 329
10834.38 305
10835.37 327
10836.35 390
10837.33 312
10838.32 309
10839.30 352
10840.28 377
10841.27 352
10842.25 313
10843.23 337
10844.22 317
10845.20 322
10846.18 380
10847.17 378
10848.15 350
10849.13 343
10850.12 381
10851.10 354
10852.09 327
10853.07 359
10854.05 355
10855.04 361
10856.02 344
10857.00 361
10857.99 358
10858.97 380
10859.96 369
10860.94 389
10861.93 365
10862.91 383
10863.89 382
10864.88 375
10865.86 369
10866.85 368
10867.83 347
10868.82 389
10869.80 398
10870.79 377
10871.77 361
10872.75 364
10873.74 368
10874.72 357
10875.71 377
10876.69 403
10877.68 367
10878.66 382
10879.65 373
10880.63 404
10881.62 391
10882.60 436
10883.59 401
10884.57 430
10885.56 438
10886.55 410
10887.53 439
10888.52 435
10889.50 437
10890.49 480
10891.47 456
10892.46 475
10893.44 489
10894.43 484
10895.42 450
10896.40 473
10897.39 467
10898.37 427
10899.36 444
10900.34 468
10901.33 464
10902.32 476
10903.30 469
10904.29 513
10905.27 481
10906.26 530
10907.25 503
10908.23 512
10909.22 499
10910.21 492
10911.19 515
10912.18 525
10913.17 503
10914.15 568
10915.14 547
10916.13 529
10917.11 541
10918.10 537
10919.09 513
10920.07 571
10921.06 545
10922.05 517
10923.03 514
10924.02 535
10925.01 511
10926.00 560
10926.98 571
10927.97 557
10928.96 532
10929.94 610
10930.93 607
10931.92 550
10932.91 526
10933.89 627
10934.88 594
10935.87 568
10936.86 587
10937.84 568
10938.83 621
10939.82 627
10940.81 631
10941.80 669
10942.78 665
10943.77 687
10944.76 677
10945.75 693
10946.74 646
10947.72 685
10948.71 679
10949.70 714
10950.69 746
10951.68 794
10952.66 820
10953.65 919
10954.64 990
10955.63 1028
10956.62 1099
10957.61 1140
10958.60 1184
10959.58 1162
10960.57 1154
10961.56 1105
10962.55 1057
10963.54 926
10964.53 905
10965.52 816
10966.51 834
10967.49 762
10968.48 814
10969.47 750
10970.46 731
10971.45 746
10972.44 723
10973.43 742
10974.42 734
10975.41 758
10976.40 748
10977.39 774
10978.38 782
10979.37 758
10980.36 824
10981.35 750
10982.34 818
10983.32 830
10984.31 788
10985.30 822
10986.29 790
10987.28 774
10988.27 808
10989.26 812
10990.25 835
10991.24 821
10992.23 893
10993.22 970
10994.21 1151
10995.20 1224
10996.20 1385
10997.19 1654
10998.18 1727
10999.17 1796
11000.16 1792
11001.15 1705
11002.14 1573
11003.13 1402
11004.12 1259
11005.11 1077
11006.10 1028
11007.09 920
11008.08 799
11009.07 753
11010.06 712
11011.06 695
11012.05 697
11013.04 665
11014.03 684
11015.02 639
11016.01 656
11017.00 691
11017.99 627
11018.98 606
11019.98 635
11020.97 585
11021.96 687
11022.95 587
11023.94 642
11024.93 625
11025.93 606
11026.92 572
11027.91 537
11028.90 562
11029.89 600
11030.88 600
11031.88 627
11032.87 631
11033.86 579
11034.85 585
11035.84 612
11036.84 588
11037.83 526
11038.82 521
11039.81 563
11040.81 564
11041.80 553
11042.79 549
11043.78 560
11044.77 538
11045.77 508
11046.76 508
11047.75 507
11048.75 537
11049.74 512
11050.73 525
11051.72 483
11052.72 510
11053.71 526
11054.70 519
11055.70 483
11056.69 494
11057.68 521
11058.67 488
11059.67 522
11060.66 518
11061.65 480
11062.65 478
11063.64 489
11064.63 483
11065.63 476
11066.62 518
11067.61 533
11068.61 551
11069.60 502
11070.60 470
11071.59 525
11072.58 500
11073.58 521
11074.57 478
11075.56 519
11076.56 515
11077.55 524
11078.55 507
11079.54 540
11080.53 498
11081.53 453
11082.52 486
11083.52 503
11084.51 453
11085.51 514
11086.50 557
11087.49 512
11088.49 473
11089.48 451
11090.48 430
11091.47 466
11092.47 472
11093.46 504
11094.46 462
11095.45 473
11096.45 470
11097.44 425
11098.44 466
11099.43 442
11100.43 494
11101.42 428
11102.42 448
11103.41 474
11104.41 462
11105.40 454
11106.40 410
11107.39 446
11108.39 449
11109.38 413
11110.38 385
11111.37 404
11112.37 425
11113.37 448
11114.36 438
11115.36 456
11116.35 461
11117.35 452
11118.34 463
11119.34 467
11120.34 424
11121.33 453
11122.33 471
11123.32 474
11124.32 473
11125.32 514
11126.31 521
11127.31 522
11128.30 485
11129.30 435
11130.30 448
11131.29 419
11132.29 394
11133.29 414
11134.28 437
11135.28 427
11136.28 415
11137.27 421
11138.27 436
11139.27 402
11140.26 380
11141.26 420
11142.26 427
11143.25 442
11144.25 418
11145.25 408
11146.24 428
11147.24 433
11148.24 459
11149.24 467
11150.23 428
11151.23 406
11152.23 435
11153.23 433
11154.22 410
11155.22 419
11156.22 410
11157.22 429
11158.21 449
11159.21 397
11160.21 375
11161.21 389
11162.20 435
11163.20 437
11164.20 426
11165.20 446
11166.20 430
11167.19 435
11168.19 452
11169.19 457
11170.19 453
11171.19 480
11172.18 434
11173.18 470
11174.18 480
11175.18 481
11176.18 462
11177.18 467
11178.17 459
11179.17 466
11180.17 492
11181.17 516
11182.17 521
11183.17 551
11184.17 472
11185.16 483
11186.16 542
11187.16 564
11188.16 500
11189.16 481
11190.16 498
11191.16 549
11192.16 624
11193.16 585
11194.16 503
11195.16 536
11196.15 649
11197.15 548
11198.15 510
11199.15 527
11200.15 491
11201.15 484
11202.15 508
11203.15 467
11204.15 495
11205.15 448
11206.15 518
11207.15 482
11208.15 495
11209.15 460
11210.15 430
11211.15 450
11212.15 417
11213.15 434
11214.15 418
11215.15 407
11216.15 402
11217.15 405
11218.15 407
11219.15 370
11220.15 400
11221.15 408
11222.15 432
11223.15 391
11224.15 376
11225.15 380
11226.15 396
11227.16 376
11228.16 384
11229.16 371
11230.16 411
11231.16 405
11232.16 387
11233.16 399
11234.16 387
11235.16 378
11236.16 416
11237.16 367
11238.17 382
11239.17 380
11240.17 393
11241.17 395
11242.17 397
11243.17 418
11244.17 401
11245.18 421
11246.18 361
11247.18 384
11248.18 399
11249.18 385
11250.18 363
11251.19 388
11252.19 369
11253.19 359
11254.19 371
11255.19 369
11256.19 352
11257.20 347
11258.20 388
11259.20 384
11260.20 359
11261.21 381
11262.21 398
11263.21 374
11264.21 400
11265.21 391
11266.22 375
11267.22 403
11268.22 399
11269.22 412
11270.23 376
11271.23 439
11272.23 409
11273.24 387
11274.24 414
11275.24 431
11276.24 456
11277.25 477
11278.25 397
11279.25 406
11280.26 395
11281.26 460
11282.26 437
11283.27 392
11284.27 418
11285.27 420
11286.28 466
11287.28 399
11288.28 416
11289.29 418
11290.29 405
11291.29 411
11292.30 414
11293.30 389
11294.30 432
11295.31 445
11296.31 421
11297.31 393
11298.32 400
11299.32 404
11300.33 416
11301.33 347
11302.33 389
11303.34 396
11304.34 357
11305.35 408
11306.35 443
11307.36 455
11308.36 426
11309.36 497
11310.37 520
11311.37 583
11312.38 542
11313.38 606
11314.39 569
11315.39 561
11316.40 521
11317.40 489
11318.41 463
11319.41 461
11320.41 421
11321.42 379
11322.42 396
11323.43 386
11324.43 376
11325.44 409
11326.44 415
11327.45 368
11328.46 341
11329.46 340
11330.47 329
11331.47 358
11332.48 349
11333.48 367
11334.49 327
11335.49 354
11336.50 342
11337.50 323
11338.51 341
11339.52 316
11340.52 341
11341.53 359
11342.53 327
11343.54 321
11344.54 362
11345.55 365
11346.56 343
11347.56 329
11348.57 332
11349.58 336
11350.58 343
11351.59 323
11352.59 357
11353.60 296
11354.61 328
11355.61 321
11356.62 312
11357.63 316
11358.63 289
11359.64 333
11360.65 313
11361.65 314
11362.66 356
11363.67 293
11364.67 303
11365.68 283
11366.69 285
11367.69 315
11368.70 334
11369.71 327
11370.71 328
11371.72 309
11372.73 324
11373.74 330
11374.74 343
11375.75 304
11376.76 286
11377.77 324
11378.77 319
11379.78 314
11380.79 338
11381.80 325
11382.80 360
11383.81 324
11384.82 336
11385.83 344
11386.83 363
11387.84 331
11388.85 302
11389.86 306
11390.87 289
11391.87 301
11392.88 323
11393.89 337
11394.90 344
11395.91 346
11396.91 342
11397.92 312
11398.93 317
11399.94 364
11400.95 349
11401.96 316
11402.97 300
11403.97 297
11404.98 299
11405.99 324
11407.00 341
11408.01 341
11409.02 283
11410.03 291
11411.03 282
11412.04 342
11413.05 266
11414.06 297
11415.07 319
11416.08 328
11417.09 321
11418.10 298
11419.11 331
11420.12 310
11421.13 333
11422.14 305
11423.14 326
11424.15 337
11425.16 315
11426.17 304
11427.18 319
11428.19 317
11429.20 339
11430.21 397
11431.22 315
11432.23 320
11433.24 351
11434.25 315
11435.26 314
11436.27 291
11437.28 313
11438.29 323
11439.30 309
11440.31 290
11441.32 291
11442.33 333
11443.34 335
11444.35 304
11445.36 316
11446.37 280
11447.38 276
11448.39 322
11449.41 330
11450.42 278
11451.43 262
11452.44 273
11453.45 311
11454.46 294
11455.47 321
11456.48 313
11457.49 301
11458.50 317
11459.51 306
11460.52 331
11461.54 296
11462.55 278
11463.56 298
11464.57 339
11465.58 322
11466.59 294
11467.60 321
11468.62 353
11469.63 330
11470.64 313
11471.65 341
11472.66 324
11473.67 321
11474.68 306
11475.70 318
11476.71 300
11477.72 312
11478.73 312
11479.74 287
11480.76 254
11481.77 298
11482.78 289
11483.79 270
11484.80 291
11485.82 313
11486.83 316
11487.84 309
11488.85 265
11489.87 282
11490.88 311
11491.89 307
11492.90 304
11493.92 307
11494.93 320
11495.94 315
11496.95 328
11497.97 347
11498.98 328
11499.99 291
11501.00 304
11502.02 334
11503.03 348
11504.04 329
11505.06 295
11506.07 315
11507.08 329
11508.10 282
11509.11 299
11510.12 310
11511.14 283
11512.15 284
11513.16 310
11514.18 302
11515.19 290
11516.20 292
11517.22 278
11518.23 307
11519.24 268
11520.26 281
11521.27 296
11522.29 306
11523.30 268
11524.31 297
11525.33 324
11526.34 277
11527.35 290
11528.37 275
11529.38 275
11530.40 306
11531.41 289
11532.43 298
11533.44 313
11534.45 317
11535.47 359
11536.48 289
11537.50 290
11538.51 326
11539.53 320
11540.54 292
11541.56 298
11542.57 326
11543.59 326
11544.60 330
11545.61 280
11546.63 279
11547.64 304
11548.66 301
11549.67 318
11550.69 311
11551.70 289
11552.72 305
11553.74 342
11554.75 329
11555.77 272
11556.78 304
11557.80 313
11558.81 336
11559.83 299
11560.84 306
11561.86 321
11562.87 343
11563.89 325
11564.91 345
11565.92 293
11566.94 345
11567.95 353
11568.97 324
11569.98 324
11571.00 377
11572.02 357
11573.03 382
11574.05 369
11575.06 346
11576.08 309
11577.10 321
11578.11 309
11579.13 327
11580.15 355
11581.16 349
11582.18 364
11583.20 358
11584.21 387
11585.23 385
11586.25 373
11587.26 395
11588.28 415
11589.30 399
11590.31 404
11591.33 390
11592.35 446
11593.36 454
11594.38 448
11595.40 488
11596.41 539
11597.43 567
11598.45 595
11599.47 710
11600.48 768
11601.50 789
11602.52 798
11603.53 758
11604.55 808
11605.57 805
11606.59 666
11607.60 613
11608.62 563
11609.64 505
11610.66 510
11611.68 439
11612.69 421
11613.71 402
11614.73 354
11615.75 381
11616.76 398
11617.78 384
11618.80 378
11619.82 379
11620.84 385
11621.86 353
11622.87 370
11623.89 346
11624.91 340
11625.93 355
11626.95 369
11627.97 383
11628.98 376
11630.00 344
11631.02 364
11632.04 348
11633.06 365
11634.08 338
11635.10 329
11636.11 338
11637.13 306
11638.15 324
11639.17 305
11640.19 305
11641.21 314
11642.23 365
11643.25 354
11644.27 305
11645.29 298
11646.31 295
11647.32 326
11648.34 317
11649.36 307
11650.38 298
11651.40 334
11652.42 350
11653.44 342
11654.46 298
11655.48 295
11656.50 318
11657.52 307
11658.54 314
11659.56 327
11660.58 329
11661.60 353
11662.62 310
11663.64 317
11664.66 321
11665.68 308
11666.70 299
11667.72 283
11668.74 304
11669.76 327
11670.78 308
11671.80 305
11672.82 297
11673.84 284
11674.86 271
11675.88 302
11676.90 328
11677.92 290
11678.95 308
11679.97 282
11680.99 306
11682.01 291
11683.03 300
11684.05 338
11685.07 291
11686.09 325
11687.11 340
11688.13 363
11689.16 334
11690.18 345
11691.20 355
11692.22 347
11693.24 304
11694.26 317
11695.28 306
11696.30 315
11697.33 319
11698.35 302
11699.37 317
11700.39 331
11701.41 300
11702.43 324
11703.46 320
11704.48 322
11705.50 294
11706.52 310
11707.54 326
11708.57 288
11709.59 308
11710.61 309
11711.63 328
11712.65 309
11713.68 314
11714.70 302
11715.72 308
11716.74 305
11717.77 299
11718.79 298
11719.81 313
11720.83 366
11721.86 312
11722.88 283
11723.90 280
11724.92 306
11725.95 303
11726.97 286
11727.99 313
11729.01 349
11730.04 372
11731.06 320
11732.08 308
11733.11 303
11734.13 298
11735.15 286
11736.18 299
11737.20 287
11738.22 301
11739.25 311
11740.27 312
11741.29 304
11742.32 292
11743.34 274
11744.36 317
11745.39 283
11746.41 297
11747.43 332
11748.46 311
11749.48 303
11750.51 316
11751.53 324
11752.55 317
11753.58 317
11754.60 315
11755.63 305
11756.65 309
11757.67 316
11758.70 305
11759.72 318
11760.75 302
11761.77 300
11762.80 291
11763.82 322
11764.84 293
11765.87 323
11766.89 314
11767.92 300
11768.94 296
11769.97 346
11770.99 352
11772.02 330
11773.04 342
11774.07 306
11775.09 314
11776.12 306
11777.14 327
11778.17 353
11779.19 309
11780.22 334
11781.24 329
11782.27 335
11783.29 343
11784.32 345
11785.34 305
11786.37 346
11787.39 346
11788.42 332
11789.45 324
11790.47 329
11791.50 321
11792.52 290
11793.55 318
11794.57 314
11795.60 347
11796.63 327
11797.65 311
11798.68 310
11799.70 325
11800.73 366
11801.75 325
11802.78 349
11803.81 355
11804.83 356
11805.86 358
11806.89 326
11807.91 316
11808.94 350
11809.97 359
11810.99 368
11812.02 374
11813.04 358
11814.07 367
11815.10 360
11816.12 325
11817.15 365
11818.18 352
11819.21 368
11820.23 347
11821.26 359
11822.29 368
11823.31 361
11824.34 368
11825.37 346
11826.39 361
11827.42 377
11828.45 390
11829.48 349
11830.50 380
11831.53 349
11832.56 351
11833.59 369
11834.61 338
11835.64 344
11836.67 336
11837.70 345
11838.72 358
11839.75 389
11840.78 359
11841.81 364
11842.83 370
11843.86 362
11844.89 377
11845.92 367
11846.95 386
11847.97 396
11849.00 374
11850.03 384
11851.06 379
11852.09 380
11853.12 415
11854.14 431
11855.17 433
11856.20 410
11857.23 447
11858.26 442
11859.29 369
11860.32 437
11861.34 457
11862.37 414
11863.40 413
11864.43 406
11865.46 444
11866.49 468
11867.52 432
11868.55 433
11869.57 462
11870.60 438
11871.63 479
11872.66 446
11873.69 482
11874.72 471
11875.75 444
11876.78 451
11877.81 472
11878.84 471
11879.87 475
11880.90 528
11881.93 506
11882.96 523
11883.99 509
11885.02 491
11886.05 547
11887.08 558
11888.11 568
11889.14 594
11890.16 565
11891.19 536
11892.22 552
11893.26 589
11894.29 607
11895.32 573
11896.35 606
11897.38 634
11898.41 736
11899.44 743
11900.47 736
11901.50 766
11902.53 780
11903.56 700
11904.59 722
11905.62 700
11906.65 660
11907.68 676
11908.71 657
11909.74 635
11910.77 637
11911.80 679
11912.83 672
11913.87 682
11914.90 669
11915.93 666
11916.96 658
11917.99 643
11919.02 645
11920.05 644
11921.08 622
11922.11 668
11923.15 775
11924.18 740
11925.21 814
11926.24 918
11927.27 1054
11928.30 1140
11929.34 1283
11930.37 1235
11931.40 1281
11932.43 1323
11933.46 1221
11934.49 1204
11935.53 1032
11936.56 923
11937.59 829
11938.62 811
11939.65 733
11940.69 678
11941.72 622
11942.75 616
11943.78 590
11944.82 592
11945.85 575
11946.88 602
11947.91 567
11948.94 546
11949.98 565
11951.01 570
11952.04 514
11953.08 566
11954.11 561
11955.14 525
11956.17 561
11957.21 489
11958.24 518
11959.27 542
11960.31 496
11961.34 494
11962.37 505
11963.40 528
11964.44 518
11965.47 577
11966.50 586
11967.54 538
11968.57 520
11969.60 530
11970.64 533
11971.67 560
11972.70 536
11973.74 512
11974.77 532
11975.81 521
11976.84 513
11977.87 521
11978.91 512
11979.94 505
11980.97 505
11982.01 528
11983.04 494
11984.08 561
11985.11 525
11986.14 549
11987.18 556
11988.21 512
11989.25 557
11990.28 570
11991.32 541
11992.35 575
11993.38 595
11994.42 554
11995.45 559
11996.49 536
11997.52 569
11998.56 561
11999.59 562
12000.63 545
12001.66 557
12002.70 558
12003.73 567
12004.77 590
12005.80 638
12006.84 568
12007.87 559
12008.91 631
12009.94 598
12010.98 611
12012.01 640
12013.05 684
12014.08 706
12015.12 695
12016.15 679
12017.19 720
12018.22 713
12019.26 653
12020.29 660
12021.33 663
12022.37 668
12023.40 651
12024.44 644
12025.47 578
12026.51 603
12027.54 617
12028.58 626
12029.62 582
12030.65 633
12031.69 619
12032.72 616
12033.76 598
12034.80 598
12035.83 625
12036.87 601
12037.91 632
12038.94 593
12039.98 608
12041.01 583
12042.05 595
12043.09 622
12044.12 626
12045.16 610
12046.20 630
12047.23 659
12048.27 609
12049.31 640
12050.35 631
12051.38 654
12052.42 659
12053.46 652
12054.49 626
12055.53 682
12056.57 703
12057.60 679
12058.64 681
12059.68 738
12060.72 793
12061.75 762
12062.79 738
12063.83 694
12064.87 659
12065.90 684
12066.94 731
12067.98 660
12069.02 708
12070.05 715
12071.09 726
12072.13 690
12073.17 733
12074.21 738
12075.24 719
12076.28 741
12077.32 712
12078.36 716
12079.40 756
12080.43 730
12081.47 731
12082.51 791
12083.55 751
12084.59 837
12085.63 798
12086.66 858
12087.70 787
12088.74 822
12089.78 896
12090.82 891
12091.86 837
12092.90 879
12093.93 931
12094.97 1020
12096.01 1021
12097.05 1092
12098.09 1191
12099.13 1185
12100.17 1351
12101.21 1478
12102.25 1501
12103.28 1455
12104.32 1480
12105.36 1406
12106.40 1268
12107.44 1142
12108.48 1150
12109.52 1075
12110.56 901
12111.60 827
12112.64 879
12113.68 763
12114.72 727
12115.76 738
12116.80 696
12117.84 708
12118.88 630
12119.92 599
12120.96 558
12122.00 611
12123.04 581
12124.08 547
12125.12 561
12126.16 608
12127.20 577
12128.24 532
12129.28 569
12130.32 479
12131.36 505
12132.40 537
12133.44 569
12134.48 512
12135.52 567
12136.56 541
12137.60 521
12138.64 532
12139.68 513
12140.72 525
12141.76 481
12142.81 499
12143.85 518
12144.89 504
12145.93 478
12146.97 474
12148.01 462
12149.05 460
12150.09 430
12151.13 433
12152.18 385
12153.22 454
12154.26 446
12155.30 470
12156.34 461
12157.38 414
12158.42 450
12159.47 502
12160.51 453
12161.55 410
12162.59 457
12163.63 471
12164.67 506
12165.72 445
12166.76 452
12167.80 471
12168.84 491
12169.88 417
12170.93 453
12171.97 426
12173.01 454
12174.05 479
12175.09 480
12176.14 478
12177.18 427
12178.22 470
12179.26 475
12180.31 498
12181.35 420
12182.39 453
12183.43 432
12184.48 464
12185.52 420
12186.56 456
12187.60 459
12188.65 498
12189.69 495
12190.73 495
12191.78 445
12192.82 453
12193.86 467
12194.91 456
12195.95 454
12196.99 435
12198.04 461
12199.08 467
12200.12 445
12201.17 420
12202.21 437
12203.25 439
12204.30 429
12205.34 456
12206.38 432
12207.43 464
12208.47 428
12209.51 454
12210.56 447
12211.60 447
12212.65 459
12213.69 460
12214.73 458
12215.78 450
12216.82 403
12217.87 448
12218.91 423
12219.95 399
12221.00 410
12222.04 440
12223.09 470
12224.13 402
12225.17 436
12226.22 424
12227.26 399
12228.31 392
12229.35 420
12230.40 400
12231.44 430
12232.49 455
12233.53 434
12234.58 402
12235.62 398
12236.67 446
12237.71 385
12238.76 423
12239.80 412
12240.85 421
12241.89 418
12242.94 410
12243.98 369
12245.03 383
12246.07 410
12247.12 383
12248.16 386
12249.21 404
12250.25 357
12251.30 390
12252.34 342
12253.39 380
12254.44 384
12255.48 360
12256.53 391
12257.57 381
12258.62 366
12259.67 324
12260.71 347
12261.76 332
12262.80 374
12263.85 343
12264.90 348
12265.94 345
12266.99 334
12268.03 373
12269.08 343
12270.13 349
12271.17 352
12272.22 361
12273.27 361
12274.31 386
12275.36 339
12276.41 363
12277.45 365
12278.50 364
12279.55 364
12280.59 350
12281.64 338
12282.69 334
12283.73 317
12284.78 348
12285.83 353
12286.87 362
12287.92 379
12288.97 371
12290.01 306
12291.06 289
12292.11 353
12293.16 346
12294.20 343
12295.25 332
12296.30 362
12297.35 368
12298.39 354
12299.44 309
12300.49 315
12301.54 336
12302.58 335
12303.63 301
12304.68 307
12305.73 339
12306.78 336
12307.82 364
12308.87 308
12309.92 316
12310.97 315
12312.02 367
12313.06 358
12314.11 317
12315.16 289
12316.21 301
12317.26 308
12318.31 314
12319.35 330
12320.40 318
12321.45 338
12322.50 323
12323.55 329
12324.60 303
12325.65 310
12326.69 301
12327.74 313
12328.79 290
12329.84 334
12330.89 334
12331.94 326
12332.99 285
12334.04 318
12335.09 319
12336.13 308
12337.18 343
12338.23 334
12339.28 304
12340.33 321
12341.38 326
12342.43 315
12343.48 335
12344.53 315
12345.58 334
12346.63 327
12347.68 313
12348.73 314
12349.78 337
12350.83 347
12351.88 338
12352.93 347
12353.98 327
12355.03 333
12356.08 314
12357.13 307
12358.18 287
12359.23 323
12360.28 340
12361.33 312
12362.38 306
12363.43 303
12364.48 298
12365.53 313
12366.58 326
12367.63 343
12368.68 341
12369.73 309
12370.78 326
12371.83 333
12372.88 313
12373.93 295
12374.98 336
12376.04 330
12377.09 301
12378.14 312
12379.19 348
12380.24 368
12381.29 333
12382.34 294
12383.39 287
12384.44 344
12385.49 363
12386.55 362
12387.60 362
12388.65 334
12389.70 288
12390.75 294
12391.80 322
12392.85 302
12393.91 342
12394.96 342
12396.01 325
12397.06 337
12398.11 368
12399.17 368
12400.22 325
12401.27 357
12402.32 330
12403.37 317
12404.42 352
12405.48 335
12406.53 328
12407.58 338
12408.63 368
12409.69 350
12410.74 369
12411.79 333
12412.84 360
12413.90 357
12414.95 342
12416.00 317
12417.05 353
12418.11 404
12419.16 390
12420.21 383
12421.26 351
12422.32 367
12423.37 359
12424.42 368
12425.48 351
12426.53 361
12427.58 344
12428.63 356
12429.69 396
12430.74 362
12431.79 374
12432.85 405
12433.90 455
12434.95 410
12436.01 409
12437.06 404
12438.11 339
12439.17 398
12440.22 366
12441.28 425
12442.33 438
12443.38 356
12444.44 396
12445.49 406
12446.54 381
12447.60 375
12448.65 410
12449.71 429
12450.76 393
12451.81 435
12452.87 430
12453.92 415
12454.98 424
12456.03 448
12457.08 455
12458.14 456
12459.19 457
12460.25 459
12461.30 475
12462.36 459
12463.41 490
12464.47 507
12465.52 519
12466.58 514
12467.63 533
12468.68 550
12469.74 639
12470.79 707
12471.85 807
12472.90 930
12473.96 1007
12475.01 1133
12476.07 1146
12477.12 1205
12478.18 1141
12479.24 1108
12480.29 1031
12481.35 952
12482.40 861
12483.46 705
12484.51 651
12485.57 571
12486.62 543
12487.68 513
12488.73 494
12489.79 480
12490.85 456
12491.90 459
12492.96 440
12494.01 439
12495.07 449
12496.13 399
12497.18 432
12498.24 402
12499.29 414
12500.35 423
12501.41 444
12502.46 443
12503.52 427
12504.57 437
12505.63 451
12506.69 439
12507.74 427
12508.80 409
12509.86 392
12510.91 463
12511.97 434
12513.03 428
12514.08 415
12515.14 423
12516.20 392
12517.25 422
12518.31 400
12519.37 370
12520.42 386
12521.48 384
12522.54 402
12523.60 418
12524.65 412
12525.71 413
12526.77 407
12527.82 380
12528.88 380
12529.94 371
12531.00 374
12532.05 376
12533.11 436
12534.17 420
12535.23 402
12536.28 418
12537.34 423
12538.40 440
12539.46 416
12540.52 398
12541.57 421
12542.63 446
12543.69 465
12544.75 473
12545.81 443
12546.86 438
12547.92 487
12548.98 519
12550.04 532
12551.10 486
12552.15 563
12553.21 550
12554.27 619
12555.33 655
12556.39 643
12557.45 628
12558.51 677
12559.56 672
12560.62 621
12561.68 534
12562.74 530
12563.80 505
12564.86 508
12565.92 485
12566.98 466
12568.03 450
12569.09 453
12570.15 425
12571.21 431
12572.27 406
12573.33 418
12574.39 442
12575.45 416
12576.51 410
12577.57 389
12578.63 403
12579.69 406
12580.75 439
12581.81 411
12582.87 406
12583.93 394
12584.98 402
12586.04 385
12587.10 408
12588.16 413
12589.22 374
12590.28 408
12591.34 383
12592.40 381
12593.46 390
12594.52 388
12595.58 406
12596.64 414
12597.70 364
12598.77 382
12599.83 408
12600.89 381
12601.95 388
12603.01 401
12604.07 388
12605.13 387
12606.19 376
12607.25 367
12608.31 365
12609.37 366
12610.43 381
12611.49 399
12612.55 398
12613.61 403
12614.68 424
12615.74 425
12616.80 420
12617.86 425
12618.92 435
12619.98 425
12621.04 444
12622.10 426
12623.16 416
12624.23 383
12625.29 390
12626.35 356
12627.41 339
12628.47 377
12629.53 325
12630.59 374
12631.66 350
12632.72 379
12633.78 362
12634.84 368
12635.90 367
12636.97 339
12638.03 345
12639.09 329
12640.15 343
12641.21 355
12642.28 343
12643.34 340
12644.40 348
12645.46 372
12646.52 383
12647.59 309
12648.65 336
12649.71 336
12650.77 338
12651.84 355
12652.90 343
12653.96 345
12655.03 337
12656.09 340
12657.15 334
12658.21 353
12659.28 308
12660.34 332
12661.40 352
12662.46 354
12663.53 352
12664.59 372
12665.65 364
12666.72 345
12667.78 352
12668.84 353
12669.91 383
12670.97 364
12672.03 362
12673.10 339
12674.16 341
12675.22 355
12676.29 345
12677.35 357
12678.42 372
12679.48 338
12680.54 332
12681.61 359
12682.67 343
12683.73 381
12684.80 351
12685.86 335
12686.93 350
12687.99 350
12689.05 342
12690.12 358
12691.18 339
12692.25 374
12693.31 401
12694.38 395
12695.44 404
12696.50 427
12697.57 376
12698.63 399
12699.70 421
12700.76 433
12701.83 472
12702.89 454
12703.96 466
12705.02 431
12706.09 479
12707.15 405
12708.22 438
12709.28 416
12710.35 367
12711.41 388
12712.48 373
12713.54 391
12714.61 361
12715.67 377
12716.74 386
12717.80 391
12718.87 360
12719.93 377
12721.00 372
12722.06 369
12723.13 347
12724.19 369
12725.26 358
12726.33 358
12727.39 311
12728.46 333
12729.52 367
12730.59 384
12731.66 389
12732.72 362
12733.79 385
12734.85 398
12735.92 362
12736.99 359
12738.05 414
12739.12 366
12740.18 367
12741.25 359
12742.32 369
12743.38 347
12744.45 336
12745.52 316
12746.58 333
12747.65 346
12748.72 280
12749.78 299
12750.85 319
12751.92 331
12752.98 310
12754.05 305
12755.12 302
12756.18 293
12757.25 324
12758.32 298
12759.38 300
12760.45 329
12761.52 320
12762.59 324
12763.65 289
12764.72 318
12765.79 328
12766.85 301
12767.92 310
12768.99 294
12770.06 269
12771.12 296
12772.19 297
12773.26 292
12774.33 304
12775.40 294
12776.46 340
12777.53 307
12778.60 292
12779.67 312
12780.73 308
12781.80 306
12782.87 293
12783.94 311
12785.01 257
12786.08 255
12787.14 295
12788.21 301
12789.28 320
12790.35 320
12791.42 329
12792.49 336
12793.55 292
12794.62 317
12795.69 305
12796.76 326
12797.83 299
12798.90 311
12799.97 317
12801.03 311
12802.10 327
12803.17 289
12804.24 333
12805.31 284
12806.38 302
12807.45 293
12808.52 297
12809.59 326
12810.66 301
12811.72 313
12812.79 345
12813.86 305
12814.93 351
12816.00 343
12817.07 365
12818.14 345
12819.21 360
12820.28 358
12821.35 334
12822.42 345
12823.49 351
12824.56 324
12825.63 296
12826.70 332
12827.77 306
12828.84 339
12829.91 328
12830.98 316
12832.05 316
12833.12 296
12834.19 268
12835.26 282
12836.33 280
12837.40 289
12838.47 274
12839.54 256
12840.61 297
12841.68 266
12842.75 278
12843.82 275
12844.89 264
12845.96 309
12847.04 302
12848.11 289
12849.18 288
12850.25 243
12851.32 270
12852.39 293
12853.46 250
12854.53 263
12855.60 247
12856.67 258
12857.75 225
12858.82 277
12859.89 249
12860.96 271
12862.03 265
12863.10 292
12864.17 305
12865.24 259
12866.32 259
12867.39 230
12868.46 292
12869.53 280
12870.60 307
12871.67 285
12872.75 253
12873.82 229
12874.89 250
12875.96 242
12877.03 255
12878.11 249
12879.18 283
12880.25 291
12881.32 246
12882.39 241
12883.47 214
12884.54 268
12885.61 257
12886.68 252
12887.76 244
12888.83 248
12889.90 229
12890.97 255
12892.05 222
12893.12 222
12894.19 228
12895.27 241
12896.34 274
12897.41 226
12898.48 251
12899.56 245
12900.63 254
12901.70 246
12902.78 296
12903.85 224
12904.92 234
12905.99 242
12907.07 278
12908.14 259
12909.21 250
12910.29 264
12911.36 274
12912.44 251
12913.51 234
12914.58 265
12915.66 240
12916.73 266
12917.80 261
12918.88 265
12919.95 259
12921.02 239
12922.10 247
12923.17 245
12924.25 277
12925.32 273
12926.39 269
12927.47 278
12928.54 268
12929.62 254
12930.69 262
12931.77 233
12932.84 259
12933.91 274
12934.99 253
12936.06 240
12937.14 247
12938.21 240
12939.29 268
12940.36 253
12941.44 237
12942.51 218
12943.59 230
12944.66 249
12945.73 252
12946.81 232
12947.88 256
12948.96 256
12950.03 260
12951.11 253
12952.18 230
12953.26 266
12954.34 276
12955.41 267
12956.49 251
12957.56 232
12958.64 256
12959.71 243
12960.79 289
12961.86 223
12962.94 231
12964.01 266
12965.09 250
12966.17 237
12967.24 245
12968.32 249
12969.39 266
12970.47 251
12971.54 256
12972.62 235
12973.70 269
12974.77 252
12975.85 252
12976.93 278
12978.00 258
12979.08 234
12980.15 285
12981.23 265
12982.31 226
12983.38 238
12984.46 251
12985.54 247
12986.61 233
12987.69 265
12988.77 231
12989.84 268
12990.92 264
12992.00 250
12993.07 254
12994.15 227
12995.23 242
12996.30 264
12997.38 222
12998.46 250
12999.53 262
13000.61 268
13001.69 288
13002.77 234
13003.84 257
13004.92 229
13006.00 270
13007.08 259
13008.15 292
13009.23 259
13010.31 249
13011.39 228
13012.46 239
13013.54 234
13014.62 249
13015.70 239
13016.77 259
13017.85 301
13018.93 283
13020.01 280
13021.09 266
13022.16 278
13023.24 234
13024.32 253
13025.40 261
13026.48 230
13027.56 242
13028.63 249
13029.71 263
13030.79 251
13031.87 293
13032.95 269
13034.03 275
13035.10 253
13036.18 278
13037.26 254
13038.34 264
13039.42 255
13040.50 299
13041.58 259
13042.66 253
13043.73 278
13044.81 244
13045.89 238
13046.97 261
13048.05 249
13049.13 280
13050.21 298
13051.29 284
13052.37 282
13053.45 266
13054.53 308
13055.61 267
13056.69 273
13057.76 285
13058.84 300
13059.92 278
13061.00 263
13062.08 259
13063.16 258
13064.24 281
13065.32 260
13066.40 275
13067.48 266
13068.56 269
13069.64 230
13070.72 253
13071.80 268
13072.88 263
13073.96 304
13075.04 298
13076.12 282
13077.20 266
13078.28 286
13079.36 294
13080.44 302
13081.53 267
13082.61 281
13083.69 256
13084.77 299
13085.85 288
13086.93 267
13088.01 272
13089.09 296
13090.17 244
13091.25 244
13092.33 273
13093.41 273
13094.49 232
13095.58 264
13096.66 271
13097.74 238
13098.82 261
13099.90 244
13100.98 266
13102.06 258
13103.14 263
13104.23 251
13105.31 249
13106.39 273
13107.47 250
13108.55 243
13109.63 263
13110.72 262
13111.80 250
13112.88 252
13113.96 231
13115.04 258
13116.13 223
13117.21 276
13118.29 268
13119.37 253
13120.45 244
13121.54 270
13122.62 253
13123.70 277
13124.78 261
13125.86 278
13126.95 243
13128.03 274
13129.11 250
13130.19 241
13131.28 281
13132.36 260
13133.44 260
13134.52 253
13135.61 315
13136.69 266
13137.77 261
13138.86 284
13139.94 258
13141.02 261
13142.11 234
13143.19 236
13144.27 247
13145.35 285
13146.44 259
13147.52 259
13148.60 243
13149.69 244
13150.77 228
13151.85 263
13152.94 256
13154.02 294
13155.10 276
13156.19 256
13157.27 256
13158.36 263
13159.44 278
13160.52 299
13161.61 258
13162.69 286
13163.77 290
13164.86 247
13165.94 292
13167.03 280
13168.11 308
13169.19 269
13170.28 254
13171.36 261
13172.45 288
13173.53 280
13174.62 278
13175.70 264
13176.79 258
13177.87 259
13178.95 259
13180.04 273
13181.12 255
13182.21 292
13183.29 291
13184.38 279
13185.46 297
13186.55 287
13187.63 267
13188.72 267
13189.80 295
13190.89 296
13191.97 319
13193.06 278
13194.14 292
13195.23 288
13196.31 284
13197.40 292
13198.48 306
13199.57 300
13200.65 271
13201.74 270
13202.83 275
13203.91 279
13205.00 287
13206.08 269
13207.17 299
13208.25 262
13209.34 276
13210.43 309
13211.51 329
13212.60 292
13213.68 264
13214.77 275
13215.86 283
13216.94 299
13218.03 257
13219.11 271
13220.20 263
13221.29 290
13222.37 309
13223.46 302
13224.55 246
13225.63 285
13226.72 278
13227.80 267
13228.89 299
13229.98 270
13231.06 274
13232.15 282
13233.24 273
13234.32 264
13235.41 315
13236.50 310
13237.59 316
13238.67 313
13239.76 306
13240.85 297
13241.93 314
13243.02 301
13244.11 298
13245.20 317
13246.28 301
13247.37 346
13248.46 333
13249.55 307
13250.63 319
13251.72 362
13252.81 302
13253.90 324
13254.98 367
13256.07 375
13257.16 346
13258.25 297
13259.33 316
13260.42 345
13261.51 361
13262.60 370
13263.69 358
13264.77 367
13265.86 367
13266.95 345
13268.04 353
13269.13 355
13270.22 384
13271.30 404
13272.39 406
13273.48 299
13274.57 383
13275.66 371
13276.75 388
13277.83 415
13278.92 360
13280.01 338
13281.10 413
13282.19 423
13283.28 388
13284.37 419
13285.46 377
13286.55 408
13287.63 378
13288.72 430
13289.81 442
13290.90 382
13291.99 404
13293.08 424
13294.17 425
13295.26 440
13296.35 395
13297.44 435
13298.53 457
13299.62 438
13300.71 426
13301.80 456
13302.89 510
13303.97 485
13305.06 463
13306.15 489
13307.24 524
13308.33 475
13309.42 457
13310.51 513
13311.60 478
13312.69 514
13313.78 542
13314.87 528
13315.96 465
13317.05 484
13318.14 485
13319.24 478
13320.33 466
13321.42 514
13322.51 496
13323.60 415
13324.69 449
13325.78 502
13326.87 528
13327.96 473
13329.05 432
13330.14 471
13331.23 471
13332.32 508
13333.41 525
13334.50 483
13335.60 473
13336.69 484
13337.78 494
13338.87 521
13339.96 505
13341.05 522
13342.14 501
13343.23 509
13344.32 522
13345.42 493
13346.51 501
13347.60 537
13348.69 520
13349.78 534
13350.87 505
13351.97 544
13353.06 536
13354.15 510
13355.24 580
13356.33 535
13357.42 544
13358.52 561
13359.61 572
13360.70 630
13361.79 636
13362.88 663
13363.98 664
13365.07 708
13366.16 749
13367.25 795
13368.35 716
13369.44 722
13370.53 736
13371.62 669
13372.72 695
13373.81 664
13374.90 625
13375.99 593
13377.09 549
13378.18 540
13379.27 528
13380.36 482
13381.46 486
13382.55 477
13383.64 498
13384.74 479
13385.83 490
13386.92 513
13388.02 452
13389.11 439
13390.20 469
13391.30 484
13392.39 476
13393.48 457
13394.58 444
13395.67 442
13396.76 463
13397.86 454
13398.95 456
13400.04 479
13401.14 392
13402.23 452
13403.32 454
13404.42 458
13405.51 454
13406.61 482
13407.70 464
13408.79 440
13409.89 481
13410.98 467
13412.08 440
13413.17 389
13414.26 414
13415.36 447
13416.45 441
13417.55 481
13418.64 429
13419.74 438
13420.83 456
13421.93 441
13423.02 435
13424.11 440
13425.21 435
13426.30 480
13427.40 489
13428.49 472
13429.59 444
13430.68 489
13431.78 464
13432.87 472
13433.97 434
13435.06 452
13436.16 463
13437.25 458
13438.35 462
13439.44 450
13440.54 486
13441.63 507
13442.73 501
13443.83 513
13444.92 499
13446.02 534
13447.11 463
13448.21 553
13449.30 530
13450.40 495
13451.49 517
13452.59 570
13453.69 575
13454.78 532
13455.88 545
13456.97 549
13458.07 567
13459.17 606
13460.26 594
13461.36 599
13462.45 628
13463.55 595
13464.65 578
13465.74 640
13466.84 600
13467.94 571
13469.03 607
13470.13 622
13471.23 630
13472.32 591
13473.42 584
13474.52 584
13475.61 608
13476.71 596
13477.81 599
13478.90 591
13480.00 596
13481.10 606
13482.19 621
13483.29 643
13484.39 640
13485.48 633
13486.58 610
13487.68 639
13488.78 609
13489.87 619
13490.97 639
13492.07 670
13493.17 707
13494.26 681
13495.36 725
13496.46 778
13497.56 792
13498.65 829
13499.75 851
13500.85 940
13501.95 923
13503.04 868
13504.14 859
13505.24 829
13506.34 838
13507.44 778
13508.53 737
13509.63 697
13510.73 691
13511.83 631
13512.93 625
13514.03 608
13515.12 584
13516.22 524
13517.32 543
13518.42 548
13519.52 525
13520.62 490
13521.71 509
13522.81 568
13523.91 503
13525.01 480
13526.11 493
13527.21 451
13528.31 473
13529.41 465
13530.51 494
13531.60 483
13532.70 494
13533.80 452
13534.90 465
13536.00 455
13537.10 432
13538.20 428
13539.30 481
13540.40 453
13541.50 475
13542.60 461
13543.70 444
13544.80 437
13545.90 402
13547.00 365
13548.09 384
13549.19 438
13550.29 436
13551.39 410
13552.49 403
13553.59 411
13554.69 416
13555.79 453
13556.89 419
13557.99 382
13559.09 375
13560.19 369
13561.29 408
13562.39 427
13563.50 398
13564.60 409
13565.70 395
13566.80 368
13567.90 386
13569.00 417
13570.10 426
13571.20 416
13572.30 401
13573.40 363
13574.50 413
13575.60 406
13576.70 380
13577.80 397
13578.90 422
13580.01 402
13581.11 388
13582.21 399
13583.31 394
13584.41 383
13585.51 409
13586.61 400
13587.71 421
13588.81 423
13589.92 430
13591.02 387
13592.12 413
13593.22 400
13594.32 404
13595.42 440
13596.53 419
13597.63 429
13598.73 438
13599.83 461
13600.93 418
13602.03 393
13603.14 410
13604.24 419
13605.34 406
13606.44 399
13607.54 446
13608.65 443
13609.75 434
13610.85 417
13611.95 421
13613.06 396
13614.16 407
13615.26 424
13616.36 423
13617.47 391
13618.57 399
13619.67 440
13620.77 439
13621.88 423
13622.98 451
13624.08 409
13625.18 376
13626.29 406
13627.39 434
13628.49 408
13629.60 405
13630.70 399
13631.80 413
13632.91 464
13634.01 399
13635.11 405
13636.21 397
13637.32 408
13638.42 430
13639.53 408
13640.63 373
13641.73 401
13642.84 454
13643.94 409
13645.04 417
13646.15 370
13647.25 373
13648.35 395
13649.46 338
13650.56 374
13651.67 379
13652.77 385
13653.87 390
13654.98 369
13656.08 385
13657.19 402
13658.29 410
13659.39 374
13660.50 368
13661.60 364
13662.71 356
13663.81 358
13664.92 370
13666.02 351
13667.12 343
13668.23 405
13669.33 368
13670.44 330
13671.54 339
13672.65 376
13673.75 350
13674.86 334
13675.96 346
13677.07 355
13678.17 385
13679.28 421
13680.38 379
13681.49 374
13682.59 384
13683.70 386
13684.80 403
13685.91 387
13687.01 360
13688.12 376
13689.22 409
13690.33 378
13691.44 366
13692.54 394
13693.65 404
13694.75 395
13695.86 404
13696.96 381
13698.07 370
13699.18 419
13700.28 397
13701.39 414
13702.49 400
13703.60 394
13704.71 423
13705.81 396
13706.92 367
13708.02 410
13709.13 382
13710.24 441
13711.34 413
13712.45 411
13713.56 427
13714.66 462
13715.77 459
13716.87 421
13717.98 461
13719.09 464
13720.19 495
13721.30 443
13722.41 474
13723.51 473
13724.62 481
13725.73 501
13726.84 492
13727.94 468
13729.05 499
13730.16 502
13731.26 506
13732.37 507
13733.48 504
13734.59 566
13735.69 588
13736.80 497
13737.91 505
13739.01 600
13740.12 566
13741.23 492
13742.34 520
13743.45 540
13744.55 557
13745.66 554
13746.77 565
13747.88 569
13748.98 595
13750.09 591
13751.20 573
13752.31 599
13753.42 615
13754.52 622
13755.63 610
13756.74 658
13757.85 603
13758.96 690
13760.06 672
13761.17 736
13762.28 755
13763.39 756
13764.50 759
13765.61 892
13766.72 917
13767.82 950
13768.93 1018
13770.04 1037
13771.15 1125
13772.26 1124
13773.37 1139
13774.48 1116
13775.59 1078
13776.69 1035
13777.80 1019
13778.91 956
13780.02 947
13781.13 819
13782.24 764
13783.35 703
13784.46 698
13785.57 650
13786.68 629
13787.79 585
13788.90 552
13790.01 564
13791.12 547
13792.22 575
13793.33 532
13794.44 509
13795.55 543
13796.66 486
13797.77 501
13798.88 523
13799.99 474
13801.10 532
13802.21 518
13803.32 515
13804.43 484
13805.54 449
13806.65 443
13807.76 446
13808.87 466
13809.98 455
13811.09 469
13812.20 444
13813.32 482
13814.43 458
13815.54 439
13816.65 416
13817.76 440
13818.87 423
13819.98 425
13821.09 380
13822.20 425
13823.31 429
13824.42 485
13825.53 436
13826.64 405
13827.76 419
13828.87 446
13829.98 457
13831.09 416
13832.20 417
13833.31 443
13834.42 435
13835.53 418
13836.65 427
13837.76 399
13838.87 406
13839.98 421
13841.09 420
13842.20 442
13843.31 435
13844.43 470
13845.54 417
13846.65 432
13847.76 407
13848.87 437
13849.99 431
13851.10 445
13852.21 429
13853.32 439
13854.43 482
13855.55 490
13856.66 481
13857.77 402
13858.88 419
13859.99 450
13861.11 500
13862.22 465
13863.33 472
13864.44 492
13865.56 489
13866.67 455
13867.78 449
13868.89 498
13870.01 495
13871.12 452
13872.23 449
13873.35 485
13874.46 469
13875.57 445
13876.68 465
13877.80 490
13878.91 511
13880.02 444
13881.14 474
13882.25 482
13883.36 447
13884.48 471
13885.59 485
13886.70 480
13887.82 471
13888.93 500
13890.04 507
13891.16 523
13892.27 487
13893.39 511
13894.50 517
13895.61 492
13896.73 540
13897.84 540
13898.95 545
13900.07 513
13901.18 510
13902.30 460
13903.41 469
13904.52 439
13905.64 451
13906.75 433
13907.87 457
13908.98 436
13910.10 432
13911.21 422
13912.32 404
13913.44 395
13914.55 449
13915.67 446
13916.78 421
13917.90 417
13919.01 403
13920.13 417
13921.24 372
13922.36 417
13923.47 423
13924.59 414
13925.70 424
13926.82 367
13927.93 361
13929.05 384
13930.16 373
13931.28 408
13932.39 402
13933.51 395
13934.62 395
13935.74 395
13936.85 396
13937.97 389
13939.08 421
13940.20 415
13941.32 395
13942.43 398
13943.55 377
13944.66 379
13945.78 370
13946.89 383
13948.01 386
13949.13 357
13950.24 386
13951.36 364
13952.47 357
13953.59 418
13954.71 405
13955.82 383
13956.94 371
13958.05 378
13959.17 365
13960.29 369
13961.40 365
13962.52 357
13963.64 350
13964.75 357
13965.87 373
13966.99 369
13968.10 384
13969.22 363
13970.34 378
13971.45 340
13972.57 369
13973.69 424
13974.80 366
13975.92 352
13977.04 394
13978.16 388
13979.27 336
13980.39 357
13981.51 361
13982.62 359
13983.74 359
13984.86 333
13985.98 324
13987.09 352
13988.21 377
13989.33 404
13990.45 366
13991.56 332
13992.68 320
13993.80 385
13994.92 377
13996.03 355
13997.15 369
13998.27 380
13999.39 372
14000.51 366
14001.62 364
14002.74 364
14003.86 413
14004.98 401
14006.10 347
14007.21 383
14008.33 402
14009.45 363
14010.57 345
14011.69 344
14012.81 331
14013.93 390
14015.04 418
14016.16 377
14017.28 370
14018.40 399
14019.52 400
14020.64 432
14021.76 376
14022.87 386
14023.99 368
14025.11 399
14026.23 363
14027.35 339
14028.47 343
14029.59 353
14030.71 342
14031.83 391
14032.95 353
14034.07 379
14035.19 384
14036.30 360
14037.42 419
14038.54 414
14039.66 396
14040.78 408
14041.90 419
14043.02 349
14044.14 392
14045.26 410
14046.38 397
14047.50 390
14048.62 427
14049.74 405
14050.86 413
14051.98 396
14053.10 366
14054.22 411
14055.34 401
14056.46 400
14057.58 405
14058.70 436
14059.82 403
14060.94 421
14062.06 377
14063.18 425
14064.30 475
14065.43 468
14066.55 423
14067.67 445
14068.79 466
14069.91 459
14071.03 443
14072.15 488
14073.27 493
14074.39 469
14075.51 454
14076.63 468
14077.75 500
14078.88 488
14080.00 499
14081.12 484
14082.24 516
14083.36 512
14084.48 499
14085.60 504
14086.72 517
14087.85 562
14088.97 584
14090.09 522
14091.21 565
14092.33 596
14093.45 613
14094.58 621
14095.70 626
14096.82 636
14097.94 709
14099.06 640
14100.19 682
14101.31 674
14102.43 635
14103.55 568
14104.67 595
14105.80 555
14106.92 547
14108.04 530
14109.16 530
14110.28 473
14111.41 463
14112.53 438
14113.65 484
14114.77 445
14115.90 450
14117.02 436
14118.14 436
14119.27 437
14120.39 401
14121.51 446
14122.63 420
14123.76 423
14124.88 415
14126.00 427
14127.13 430
14128.25 416
14129.37 432
14130.50 394
14131.62 407
14132.74 431
14133.86 445
14134.99 408
14136.11 426
14137.24 399
14138.36 381
14139.48 407
14140.61 371
14141.73 391
14142.85 410
14143.98 396
14145.10 377
14146.22 344
14147.35 394
14148.47 410
14149.60 417
14150.72 414
14151.84 372
14152.97 406
14154.09 406
14155.22 384
14156.34 422
14157.46 378
14158.59 398
14159.71 350
14160.84 417
14161.96 377
14163.09 383
14164.21 358
14165.34 385
14166.46 341
14167.58 366
14168.71 352
14169.83 329
14170.96 321
14172.08 386
14173.21 402
14174.33 361
14175.46 373
14176.58 379
14177.71 357
14178.83 367
14179.96 378
14181.08 399
14182.21 374
14183.33 349
14184.46 359
14185.59 359
14186.71 372
14187.84 341
14188.96 367
14190.09 394
14191.21 370
14192.34 410
14193.46 350
14194.59 372
14195.72 383
14196.84 364
14197.97 386
14199.09 363
14200.22 371
14201.35 399
14202.47 338
14203.60 347
14204.72 344
14205.85 365
14206.98 357
14208.10 318
14209.23 341
14210.35 329
14211.48 343
14212.61 330
14213.73 352
14214.86 372
14215.99 328
14217.11 319
14218.24 345
14219.37 336
14220.49 354
14221.62 328
14222.75 339
14223.87 340
14225.00 329
14226.13 355
14227.26 328
14228.38 296
14229.51 361
14230.64 328
14231.76 323
14232.89 309
14234.02 322
14235.15 326
14236.27 342
14237.40 332
14238.53 329
14239.66 353
14240.78 287
14241.91 298
14243.04 336
14244.17 295
14245.29 298
14246.42 319
14247.55 317
14248.68 290
14249.81 294
14250.93 295
14252.06 297
14253.19 282
14254.32 296
14255.45 285
14256.57 337
14257.70 307
14258.83 317
14259.96 296
14261.09 309
14262.22 289
14263.34 316
14264.47 316
14265.60 307
14266.73 282
14267.86 301
14268.99 318
14270.12 294
14271.24 278
14272.37 299
14273.50 289
14274.63 284
14275.76 282
14276.89 295
14278.02 267
14279.15 271
14280.28 289
14281.41 318
14282.54 280
14283.66 292
14284.79 303
14285.92 306
14287.05 298
14288.18 261
14289.31 262
14290.44 292
14291.57 311
14292.70 296
14293.83 333
14294.96 291
14296.09 264
14297.22 267
14298.35 297
14299.48 287
14300.61 292
14301.74 283
14302.87 319
14304.00 269
14305.13 286
14306.26 272
14307.39 278
14308.52 269
14309.65 258
14310.78 255
14311.91 226
14313.04 252
14314.17 259
14315.30 282
14316.43 267
14317.56 273
14318.69 243
14319.82 266
14320.96 282
14322.09 285
14323.22 262
14324.35 250
14325.48 260
14326.61 270
14327.74 274
14328.87 252
14330.00 258
14331.13 259
14332.27 276
14333.40 255
14334.53 289
14335.66 243
14336.79 253
14337.92 255
14339.05 289
14340.18 277
14341.32 254
14342.45 230
14343.58 252
14344.71 261
14345.84 239
14346.98 262
14348.11 246
14349.24 256
14350.37 277
14351.50 278
14352.63 262
14353.77 266
14354.90 248
14356.03 248
14357.16 224
14358.30 236
14359.43 239
14360.56 254
14361.69 265
14362.82 254
14363.96 267
14365.09 258
14366.22 270
14367.35 258
14368.49 250
14369.62 248
14370.75 258
14371.89 234
14373.02 243
14374.15 258
14375.28 237
14376.42 248
14377.55 233
14378.68 242
14379.82 243
14380.95 224
14382.08 241
14383.22 255
14384.35 261
14385.48 240
14386.62 263
14387.75 231
14388.88 253
14390.02 278
14391.15 248
14392.28 264
14393.42 278
14394.55 287
14395.68 243
14396.82 276
14397.95 269
14399.09 230
14400.22 274
14401.35 271
14402.49 264
14403.62 266
14404.76 264
14405.89 258
14407.02 270
14408.16 266
14409.29 264
14410.43 266
14411.56 294
14412.70 257
14413.83 297
14414.96 298
14416.10 293
14417.23 267
14418.37 264
14419.50 277
14420.64 248
14421.77 271
14422.91 290
14424.04 277
14425.18 287
14426.31 288
14427.45 320
14428.58 295
14429.72 272
14430.85 262
14431.99 289
14433.12 291
14434.26 291
14435.39 293
14436.53 281
14437.66 276
14438.80 301
14439.93 280
14441.07 289
14442.20 293
14443.34 295
14444.48 286
14445.61 296
14446.75 287
14447.88 258
14449.02 289
14450.15 270
14451.29 284
14452.43 262
14453.56 266
14454.70 287
14455.83 257
14456.97 259
14458.11 271
14459.24 261
14460.38 279
14461.52 267
14462.65 257
14463.79 245
14464.93 270
14466.06 221
14467.20 231
14468.33 294
14469.47 280
14470.61 268
14471.74 267
14472.88 249
14474.02 228
14475.16 280
14476.29 262
14477.43 243
14478.57 251
14479.70 285
14480.84 273
14481.98 291
14483.11 320
14484.25 285
14485.39 279
14486.53 290
14487.66 282
14488.80 267
14489.94 292
14491.08 298
14492.21 303
14493.35 278
14494.49 269
14495.63 264
14496.76 314
14497.90 322
14499.04 300
14500.18 294
14501.31 296
14502.45 300
14503.59 291
14504.73 276
14505.87 294
14507.01 304
14508.14 292
14509.28 264
14510.42 273
14511.56 295
14512.70 307
14513.83 334
14514.97 302
14516.11 322
14517.25 316
14518.39 294
14519.53 335
14520.67 321
14521.80 298
14522.94 312
14524.08 336
14525.22 323
14526.36 308
14527.50 288
14528.64 296
14529.78 290
14530.92 285
14532.05 289
14533.19 260
14534.33 298
14535.47 271
14536.61 295
14537.75 267
14538.89 303
14540.03 292
14541.17 268
14542.31 264
14543.45 287
14544.59 296
14545.73 316
14546.87 339
14548.01 285
14549.15 304
14550.29 341
14551.43 309
14552.57 302
14553.71 280
14554.85 303
14555.99 328
14557.13 310
14558.27 301
14559.41 345
14560.55 321
14561.69 341
14562.83 315
14563.97 327
14565.11 350
14566.25 335
14567.39 305
14568.53 318
14569.67 336
14570.81 329
14571.95 330
14573.09 328
14574.23 317
14575.37 323
14576.51 322
14577.66 321
14578.80 314
14579.94 322
14581.08 358
14582.22 348
14583.36 330
14584.50 340
14585.64 333
14586.78 391
14587.93 388
14589.07 371
14590.21 358
14591.35 359
14592.49 392
14593.63 399
14594.77 356
14595.92 379
14597.06 365
14598.20 409
14599.34 399
14600.48 392
14601.62 362
14602.77 379
14603.91 374
14605.05 394
14606.19 416
14607.33 422
14608.48 443
14609.62 456
14610.76 380
14611.90 398
14613.04 395
14614.19 446
14615.33 426
14616.47 477
14617.61 474
14618.76 489
14619.90 483
14621.04 529
14622.18 517
14623.33 477
14624.47 503
14625.61 517
14626.76 539
14627.90 583
14629.04 583
14630.18 602
14631.33 604
14632.47 654
14633.61 636
14634.76 658
14635.90 678
14637.04 682
14638.19 654
14639.33 593
14640.47 591
14641.62 555
14642.76 515
14643.90 487
14645.05 458
14646.19 448
14647.33 479
14648.48 431
14649.62 414
14650.76 407
14651.91 404
14653.05 393
14654.20 414
14655.34 398
14656.48 381
14657.63 418
14658.77 378
14659.92 362
14661.06 348
14662.20 341
14663.35 393
14664.49 351
14665.64 334
14666.78 328
14667.93 360
14669.07 322
14670.22 337
14671.36 308
14672.50 330
14673.65 336
14674.79 309
14675.94 285
14677.08 338
14678.23 310
14679.37 311
14680.52 317
14681.66 298
14682.81 283
14683.95 270
14685.10 307
14686.24 301
14687.39 289
14688.53 287
14689.68 307
14690.82 326
14691.97 315
14693.12 278
14694.26 262
14695.41 289
14696.55 295
14697.70 301
14698.84 244
14699.99 270
14701.13 288
14702.28 269
14703.43 281
14704.57 310
14705.72 254
14706.86 259
14708.01 260
14709.16 248
14710.30 311
14711.45 277
14712.59 244
14713.74 280
14714.89 282
14716.03 278
14717.18 262
14718.33 283
14719.47 250
14720.62 259
14721.77 292
14722.91 291
14724.06 288
14725.21 251
14726.35 261
14727.50 260
14728.65 274
14729.79 263
14730.94 287
14732.09 269
14733.23 272
14734.38 238
14735.53 248
14736.67 256
14737.82 256
14738.97 291
14740.12 278
14741.26 258
14742.41 227
14743.56 255
14744.71 230
14745.85 268
14747.00 230
14748.15 225
14749.30 240
14750.44 278
14751.59 250
14752.74 227
14753.89 224
14755.03 258
14756.18 261
14757.33 258
14758.48 230
14759.63 223
14760.77 228
14761.92 226
14763.07 215
14764.22 220
14765.37 242
14766.52 263
14767.66 244
14768.81 243
14769.96 226
14771.11 272
14772.26 271
14773.41 267
14774.55 275
14775.70 222
14776.85 234
14778.00 257
14779.15 250
14780.30 239
14781.45 237
14782.60 251
14783.74 269
14784.89 248
14786.04 219
14787.19 261
14788.34 243
14789.49 214
14790.64 220
14791.79 213
14792.94 234
14794.09 241
14795.24 201
14796.39 195
14797.54 231
14798.69 238
14799.83 216
14800.98 194
14802.13 173
14803.28 199
14804.43 222
14805.58 215
14806.73 216
14807.88 230
14809.03 219
14810.18 218
14811.33 225
14812.48 236
14813.63 197
14814.78 182
14815.93 215
14817.08 221
14818.23 215
14819.38 178
14820.53 180
14821.69 232
14822.84 211
14823.99 196
14825.14 240
14826.29 210
14827.44 205
14828.59 204
14829.74 207
14830.89 193
14832.04 189
14833.19 203
14834.34 216
14835.49 190
14836.65 200
14837.80 208
14838.95 212
14840.10 183
14841.25 191
14842.40 199
14843.55 211
14844.70 202
14845.85 210
14847.01 179
14848.16 217
14849.31 201
14850.46 211
14851.61 203
14852.76 199
14853.92 198
14855.07 199
14856.22 223
14857.37 211
14858.52 198
14859.67 191
14860.83 190
14861.98 209
14863.13 193
14864.28 199
14865.44 196
14866.59 206
14867.74 204
14868.89 199
14870.04 181
14871.20 177
14872.35 195
14873.50 245
14874.65 213
14875.81 201
14876.96 181
14878.11 190
14879.26 206
14880.42 192
14881.57 220
14882.72 209
14883.88 194
14885.03 196
14886.18 198
14887.33 186
14888.49 194
14889.64 210
14890.79 216
14891.95 189
14893.10 193
14894.25 190
14895.41 199
14896.56 203
14897.71 163
14898.87 192
14900.02 208
14901.17 182
14902.33 203
14903.48 194
14904.63 172
14905.79 207
14906.94 194
14908.10 168
14909.25 198
14910.40 213
14911.56 226
14912.71 190
14913.87 189
14915.02 190
14916.17 220
14917.33 190
14918.48 191
14919.64 215
14920.79 223
14921.94 216
14923.10 179
14924.25 185
14925.41 184
14926.56 179
14927.72 203
14928.87 206
14930.03 202
14931.18 184
14932.34 201
14933.49 226
14934.65 210
14935.80 192
14936.96 220
14938.11 235
14939.27 210
14940.42 203
14941.58 218
14942.73 259
14943.89 248
14945.04 232
14946.20 250
14947.35 228
14948.51 231
14949.66 236
14950.82 219
14951.97 189
14953.13 195
14954.28 214
14955.44 248
14956.60 219
14957.75 234
14958.91 208
14960.06 218
14961.22 237
14962.37 246
14963.53 231
14964.69 198
14965.84 223
14967.00 250
14968.16 251
14969.31 219
14970.47 226
14971.62 235
14972.78 241
14973.94 228
14975.09 200
14976.25 227
14977.41 208
14978.56 191
14979.72 193
14980.88 255
14982.03 201
14983.19 235
14984.35 217
14985.50 201
14986.66 183
14987.82 208
14988.97 211
14990.13 203
14991.29 212
14992.44 219
14993.60 177
14994.76 187
14995.92 175
14997.07 205
14998.23 200
14999.39 173
15000.55 173
15001.70 201
15002.86 193
15004.02 189
15005.18 172
15006.33 180
15007.49 171
15008.65 158
15009.81 198
15010.96 172
15012.12 179
15013.28 160
15014.44 191
15015.60 192
15016.75 191
15017.91 175
15019.07 209
15020.23 190
15021.39 200
15022.54 168
15023.70 182
15024.86 189
15026.02 163
15027.18 188
15028.34 184
15029.49 188
15030.65 179
15031.81 181
15032.97 194
15034.13 194
15035.29 193
15036.45 178
15037.61 199
15038.76 184
15039.92 216
15041.08 214
15042.24 196
15043.40 162
15044.56 173
15045.72 211
15046.88 223
15048.04 186
15049.20 169
15050.36 181
15051.51 193
15052.67 188
15053.83 191
15054.99 162
15056.15 203
15057.31 231
15058.47 216
15059.63 199
15060.79 201
15061.95 197
15063.11 157
15064.27 173
15065.43 221
15066.59 186
15067.75 188
15068.91 159
15070.07 180
15071.23 176
15072.39 178
15073.55 180
15074.71 188
15075.87 173
15077.03 183
15078.19 183
15079.35 198
15080.51 211
15081.67 194
15082.83 170
15083.99 186
15085.16 186
15086.32 188
15087.48 198
15088.64 189
15089.80 225
15090.96 187
15092.12 182
15093.28 204
15094.44 170
15095.60 176
15096.76 192
15097.93 190
15099.09 198
15100.25 190
15101.41 200
15102.57 183
15103.73 196
15104.89 164
15106.05 196
15107.22 177
15108.38 203
15109.54 198
15110.70 198
15111.86 174
15113.02 150
15114.19 180
15115.35 200
15116.51 206
15117.67 190
15118.83 196
15120.00 204
15121.16 192
15122.32 200
15123.48 229
15124.64 199
15125.81 174
15126.97 155
15128.13 182
15129.29 193
15130.46 199
15131.62 233
15132.78 209
15133.94 209
15135.11 199
15136.27 214
15137.43 197
15138.59 200
15139.76 189
15140.92 211
15142.08 212
15143.25 198
15144.41 208
15145.57 165
15146.73 178
15147.90 193
15149.06 199
15150.22 156
15151.39 204
15152.55 182
15153.71 213
15154.88 196
15156.04 200
15157.20 192
15158.37 198
15159.53 213
15160.69 202
15161.86 227
15163.02 218
15164.19 240
15165.35 185
15166.51 209
15167.68 211
15168.84 224
15170.00 229
15171.17 239
15172.33 208
15173.50 206
15174.66 202
15175.83 231
15176.99 231
15178.15 213
15179.32 236
15180.48 226
15181.65 204
15182.81 214
15183.98 215
15185.14 199
15186.30 259
15187.47 234
15188.63 242
15189.80 253
15190.96 234
15192.13 212
15193.29 255
15194.46 250
15195.62 242
15196.79 238
15197.95 210
15199.12 232
15200.28 229
15201.45 221
15202.61 213
15203.78 238
15204.94 220
15206.11 231
15207.27 229
15208.44 256
15209.61 271
15210.77 254
15211.94 253
15213.10 272
15214.27 257
15215.43 231
15216.60 259
15217.76 236
15218.93 269
15220.10 289
15221.26 273
15222.43 268
15223.59 279
15224.76 238
15225.93 282
15227.09 293
15228.26 276
15229.42 306
15230.59 322
15231.76 321
15232.92 316
15234.09 281
15235.26 305
15236.42 311
15237.59 280
15238.76 303
15239.92 306
15241.09 285
15242.26 292
15243.42 256
15244.59 245
15245.76 231
15246.92 233
15248.09 242
15249.26 248
15250.42 234
15251.59 219
15252.76 207
15253.93 215
15255.09 217
15256.26 233
15257.43 210
15258.60 245
15259.76 227
15260.93 218
15262.10 196
15263.26 214
15264.43 202
15265.60 232
15266.77 241
15267.94 240
15269.10 210
15270.27 221
15271.44 215
15272.61 163
15273.77 182
15274.94 219
15276.11 221
15277.28 205
15278.45 208
15279.62 203
15280.78 206
15281.95 190
15283.12 210
15284.29 208
15285.46 201
15286.62 229
15287.79 231
15288.96 223
15290.13 212
15291.30 210
15292.47 200
15293.64 215
15294.81 222
15295.97 222
15297.14 214
15298.31 217
15299.48 229
15300.65 199
15301.82 198
15302.99 202
15304.16 195
15305.33 212
15306.49 201
15307.66 227
15308.83 254
15310.00 226
15311.17 185
15312.34 194
15313.51 213
15314.68 189
15315.85 214
15317.02 189
15318.19 232
15319.36 219
15320.53 221
15321.70 215
15322.87 205
15324.04 196
15325.21 217
15326.38 235
15327.55 226
15328.72 207
15329.89 189
15331.06 192
15332.23 209
15333.40 218
15334.57 219
15335.74 207
15336.91 214
15338.08 212
15339.25 198
15340.42 218
15341.59 237
15342.76 218
15343.93 195
15345.10 198
15346.27 209
15347.44 219
15348.62 198
15349.79 201
15350.96 217
15352.13 214
15353.30 203
15354.47 199
15355.64 204
15356.81 215
15357.98 216
15359.15 233
15360.33 246
15361.50 223
15362.67 236
15363.84 202
15365.01 227
15366.18 211
15367.35 206
15368.53 208
15369.70 233
15370.87 216
15372.04 220
15373.21 226
15374.38 188
15375.56 213
15376.73 198
15377.90 212
15379.07 224
15380.24 219
15381.42 232
15382.59 206
15383.76 223
15384.93 227
15386.10 229
15387.28 202
15388.45 239
15389.62 227
15390.79 225
15391.97 203
15393.14 233
15394.31 242
15395.48 255
15396.66 263
15397.83 253
15399.00 249
15400.17 221
15401.35 194
15402.52 188
15403.69 195
15404.87 217
15406.04 217
15407.21 186
15408.39 200
15409.56 192
15410.73 192
15411.91 232
15413.08 212
15414.25 215
15415.42 206
15416.60 196
15417.77 200
15418.95 182
15420.12 225
15421.29 233
15422.47 174
15423.64 195
15424.81 206
15425.99 206
15427.16 207
15428.33 238
15429.51 203
15430.68 190
15431.86 191
15433.03 188
15434.20 161
15435.38 185
15436.55 221
15437.73 213
15438.90 215
15440.08 190
15441.25 190
15442.42 185
15443.60 181
15444.77 187
15445.95 202
15447.12 211
15448.30 212
15449.47 210
15450.65 189
15451.82 170
15453.00 186
15454.17 189
15455.35 206
15456.52 219
15457.70 191
15458.87 171
15460.05 160
15461.22 201
15462.40 204
15463.57 184
15464.75 168
15465.92 205
15467.10 186
15468.27 187
15469.45 176
15470.62 228
15471.80 169
15472.97 201
15474.15 194
15475.33 195
15476.50 186
15477.68 180
15478.85 188
15480.03 198
15481.20 207
15482.38 185
15483.56 189
15484.73 205
15485.91 183
15487.08 170
15488.26 200
15489.44 186
15490.61 181
15491.79 183
15492.97 169
15494.14 164
15495.32 189
15496.49 181
15497.67 170
15498.85 209
15500.02 208
15501.20 203
15502.38 180
15503.55 178
15504.73 170
15505.91 203
15507.08 202
15508.26 211
15509.44 191
15510.62 178
15511.79 193
15512.97 177
15514.15 178
15515.32 198
15516.50 182
15517.68 165
15518.86 205
15520.03 209
15521.21 232
15522.39 199
15523.57 229
15524.74 207
15525.92 212
15527.10 202
15528.28 193
15529.45 178
15530.63 211
15531.81 224
15532.99 189
15534.16 191
15535.34 160
15536.52 218
15537.70 206
15538.88 171
15540.06 180
15541.23 202
15542.41 200
15543.59 220
15544.77 194
15545.95 203
15547.12 194
15548.30 218
15549.48 217
15550.66 214
15551.84 195
15553.02 186
15554.20 194
15555.37 199
15556.55 183
15557.73 195
15558.91 252
15560.09 217
15561.27 224
15562.45 191
15563.63 255
15564.81 227
15565.98 223
15567.16 188
15568.34 208
15569.52 200
15570.70 250
15571.88 221
15573.06 214
15574.24 206
15575.42 219
15576.60 211
15577.78 191
15578.96 210
15580.14 204
15581.32 250
15582.50 253
15583.68 239
15584.86 241
15586.04 245
15587.22 270
15588.40 226
15589.58 225
15590.76 213
15591.94 233
15593.12 248
15594.30 239
15595.48 246
15596.66 228
15597.84 247
15599.02 264
15600.20 254
15601.38 229
15602.56 273
15603.74 262
15604.92 257
15606.10 277
15607.28 265
15608.46 263
15609.64 302
15610.82 278
15612.00 236
15613.19 281
15614.37 277
15615.55 292
15616.73 280
15617.91 258
15619.09 286
15620.27 285
15621.45 337
15622.63 310
15623.82 300
15625.00 275
15626.18 295
15627.36 278
15628.54 287
15629.72 280
15630.90 268
15632.09 323
15633.27 289
15634.45 280
15635.63 288
15636.81 304
15637.99 294
15639.18 332
15640.36 309
15641.54 302
15642.72 315
15643.90 310
15645.09 329
15646.27 309
15647.45 333
15648.63 287
15649.82 337
15651.00 343
15652.18 348
15653.36 333
15654.54 342
15655.73 322
15656.91 349
15658.09 335
15659.28 356
15660.46 320
15661.64 326
15662.82 339
15664.01 334
15665.19 320
15666.37 316
15667.55 337
15668.74 323
15669.92 332
15671.10 311
15672.29 338
15673.47 309
15674.65 332
15675.84 295
15677.02 306
15678.20 284
15679.39 314
15680.57 301
15681.75 293
15682.94 292
15684.12 284
15685.30 300
15686.49 323
15687.67 299
15688.86 296
15690.04 323
15691.22 303
15692.41 320
15693.59 312
15694.78 283
15695.96 312
15697.14 328
15698.33 334
15699.51 313
15700.70 330
15701.88 318
15703.06 356
15704.25 338
15705.43 366
15706.62 336
15707.80 351
15708.99 374
15710.17 358
15711.36 383
15712.54 363
15713.73 351
15714.91 376
15716.09 349
15717.28 369
15718.46 382
15719.65 396
15720.83 406
15722.02 381
15723.20 358
15724.39 360
15725.57 368
15726.76 341
15727.95 355
15729.13 378
15730.32 379
15731.50 342
15732.69 381
15733.87 394
15735.06 335
15736.24 351
15737.43 318
15738.61 356
15739.80 339
15740.99 393
15742.17 396
15743.36 383
15744.54 355
15745.73 385
15746.92 411
15748.10 411
15749.29 344
15750.47 399
15751.66 413
15752.85 431
15754.03 417
15755.22 419
15756.40 408
15757.59 385
15758.78 398
15759.96 373
15761.15 382
15762.34 362
15763.52 369
15764.71 339
15765.90 334
15767.08 340
15768.27 341
15769.46 336
15770.64 340
15771.83 327
15773.02 319
15774.20 323
15775.39 362
15776.58 308
15777.77 281
15778.95 301
15780.14 312
15781.33 319
15782.51 288
15783.70 323
15784.89 327
15786.08 319
15787.26 303
15788.45 294
15789.64 335
15790.83 321
15792.01 271
15793.20 322
15794.39 299
15795.58 315
15796.77 311
15797.95 286
15799.14 268
15800.33 263
15801.52 276
15802.71 270
15803.89 281
15805.08 249
15806.27 259
15807.46 254
15808.65 266
15809.84 221
15811.02 297
15812.21 295
15813.40 276
15814.59 262
15815.78 242
15816.97 303
15818.15 253
15819.34 286
15820.53 239
15821.72 254
15822.91 251
15824.10 250
15825.29 241
15826.48 257
15827.67 221
15828.85 238
15830.04 237
15831.23 273
15832.42 267
15833.61 239
15834.80 251
15835.99 242
15837.18 247
15838.37 234
15839.56 232
15840.75 234
15841.94 272
15843.13 234
15844.32 239
15845.51 231
15846.70 235
15847.89 284
15849.08 240
15850.27 255
15851.46 279
15852.65 281
15853.84 270
15855.03 242
15856.22 237
15857.41 269
15858.60 292
15859.79 255
15860.98 259
15862.17 276
15863.36 255
15864.55 243
15865.74 271
15866.93 248
15868.12 234
15869.31 264
15870.50 280
15871.69 248
15872.88 255
15874.07 249
15875.26 266
15876.45 265
15877.64 250
15878.84 249
15880.03 259
15881.22 255
15882.41 276
15883.60 283
15884.79 285
15885.98 274
15887.17 270
15888.36 277
15889.56 281
15890.75 298
15891.94 294
15893.13 317
15894.32 260
15895.51 254
15896.71 265
15897.90 305
15899.09 312
15900.28 307
15901.47 324
15902.66 310
15903.86 258
15905.05 302
15906.24 337
15907.43 294
15908.62 314
15909.82 325
15911.01 319
15912.20 298
15913.39 317
15914.58 341
15915.78 334
15916.97 306
15918.16 274
15919.35 290
15920.55 312
15921.74 293
15922.93 319
15924.12 333
15925.32 330
15926.51 318
15927.70 312
15928.90 300
15930.09 335
15931.28 313
15932.47 293
15933.67 327
15934.86 313
15936.05 321
15937.25 305
15938.44 283
15939.63 282
15940.83 275
15942.02 281
15943.21 259
15944.41 251
15945.60 255
15946.79 243
15947.99 250
15949.18 243
15950.37 235
15951.57 248
15952.76 192
15953.96 214
15955.15 234
15956.34 246
15957.54 226
15958.73 205
15959.92 216
15961.12 218
15962.31 175
15963.51 202
15964.70 209
15965.90 234
15967.09 234
15968.28 174
15969.48 182
15970.67 178
15971.87 198
15973.06 199
15974.26 190
15975.45 200
15976.65 206
15977.84 211
15979.03 191
15980.23 178
15981.42 193
15982.62 191
15983.81 204
15985.01 181
15986.20 181
15987.40 209
15988.59 189
15989.79 176
15990.98 186
15992.18 182
15993.37 175
15994.57 197
15995.77 206
15996.96 187
15998.16 214
15999.35 199
16000.55 194
16001.74 181
16002.94 198
16004.13 178
16005.33 217
16006.53 201
16007.72 201
16008.92 200
16010.11 184
16011.31 183
16012.51 202
16013.70 176
16014.90 181
16016.09 176
16017.29 170
16018.49 201
16019.68 184
16020.88 174
16022.07 191
16023.27 211
16024.47 202
16025.66 199
16026.86 207
16028.06 195
16029.25 228
16030.45 200
16031.65 180
16032.84 190
16034.04 186
16035.24 210
16036.43 198
16037.63 205
16038.83 172
16040.02 184
16041.22 197
16042.42 183
16043.62 167
16044.81 188
16046.01 184
16047.21 193
16048.40 186
16049.60 190
16050.80 174
16052.00 190
16053.19 205
16054.39 193
16055.59 180
16056.79 172
16057.99 190
16059.18 184
16060.38 172
16061.58 179
16062.78 180
16063.97 178
16065.17 160
16066.37 176
16067.57 163
16068.77 178
16069.96 175
16071.16 163
16072.36 193
16073.56 186
16074.76 195
16075.96 193
16077.15 178
16078.35 148
16079.55 165
16080.75 184
16081.95 187
16083.15 186
16084.35 187
16085.54 154
16086.74 181
16087.94 161
16089.14 185
16090.34 183
16091.54 166
16092.74 136
16093.94 159
16095.14 181
16096.33 161
16097.53 167
16098.73 174
16099.93 170
16101.13 157
16102.33 146
16103.53 146
16104.73 173
16105.93 203
16107.13 166
16108.33 177
16109.53 172
16110.73 182
16111.93 151
16113.13 153
16114.33 153
16115.53 171
16116.73 172
16117.93 157
16119.13 145
16120.33 157
16121.53 181
16122.73 182
16123.93 152
16125.13 146
16126.33 133
16127.53 143
16128.73 152
16129.93 141
16131.13 160
16132.33 159
16133.53 176
16134.73 169
16135.93 153
16137.13 148
16138.33 161
16139.53 175
16140.73 148
16141.93 159
16143.13 139
16144.34 156
16145.54 164
16146.74 145
16147.94 151
16149.14 162
16150.34 170
16151.54 162
16152.74 144
16153.94 176
16155.15 152
16156.35 189
16157.55 181
16158.75 175
16159.95 179
16161.15 161
16162.35 159
16163.56 189
16164.76 126
16165.96 163
16167.16 168
16168.36 164
16169.56 163
16170.77 157
16171.97 167
16173.17 145
16174.37 164
16175.57 172
16176.78 165
16177.98 155
16179.18 166
16180.38 154
16181.59 155
16182.79 163
16183.99 187
16185.19 178
16186.40 164
16187.60 154
16188.80 190
16190.00 184
16191.21 174
16192.41 167
16193.61 156
16194.81 167
16196.02 164
16197.22 180
16198.42 171
16199.63 148
16200.83 145
16202.03 181
16203.23 159
16204.44 161
16205.64 173
16206.84 177
16208.05 170
16209.25 154
16210.45 167
16211.66 175
16212.86 190
16214.06 152
16215.27 180
16216.47 142
16217.68 159
16218.88 187
16220.08 156
16221.29 158
16222.49 185
16223.69 165
16224.90 170
16226.10 168
16227.31 161
16228.51 169
16229.71 174
16230.92 182
16232.12 175
16233.33 199
16234.53 178
16235.74 166
16236.94 173
16238.14 190
16239.35 177
16240.55 193
16241.76 165
16242.96 190
16244.17 168
16245.37 189
16246.58 217
16247.78 184
16248.99 191
16250.19 183
16251.40 177
16252.60 184
16253.81 197
16255.01 171
16256.22 143
16257.42 188
16258.63 208
16259.83 216
16261.04 198
16262.24 185
16263.45 214
16264.65 230
16265.86 210
16267.06 195
16268.27 168
16269.47 185
16270.68 203
16271.89 200
16273.09 205
16274.30 174
16275.50 171
16276.71 189
16277.91 179
16279.12 157
16280.33 175
16281.53 178
16282.74 202
16283.94 181
16285.15 190
16286.36 195
16287.56 202
16288.77 219
16289.98 157
16291.18 176
16292.39 200
16293.59 194
16294.80 208
16296.01 214
16297.21 197
16298.42 186
16299.63 205
16300.83 193
16302.04 195
16303.25 191
16304.46 215
16305.66 215
16306.87 189
16308.08 221
16309.28 210
16310.49 216
16311.70 211
16312.90 183
16314.11 213
16315.32 229
16316.53 210
16317.73 217
16318.94 197
16320.15 210
16321.36 193
16322.56 195
16323.77 176
16324.98 168
16326.19 171
16327.39 180
16328.60 193
16329.81 192
16331.02 195
16332.23 149
16333.43 168
16334.64 152
16335.85 174
16337.06 191
16338.27 209
16339.47 164
16340.68 169
16341.89 170
16343.10 166
16344.31 175
16345.52 173
16346.72 196
16347.93 166
16349.14 180
16350.35 168
16351.56 169
16352.77 150
16353.98 188
16355.18 186
16356.39 145
16357.60 150
16358.81 184
16360.02 166
16361.23 148
16362.44 174
16363.65 169
16364.86 165
16366.07 173
16367.27 162
16368.48 190
16369.69 171
16370.90 171
16372.11 162
16373.32 157
16374.53 152
16375.74 142
16376.95 160
16378.16 167
16379.37 173
16380.58 174
16381.79 169
16383.00 168
16384.21 158
16385.42 161
16386.63 168
16387.84 165
16389.05 143
16390.26 167
16391.47 139
16392.68 166
16393.89 184
16395.10 168
16396.31 172
16397.52 181
16398.73 144
16399.94 158
16401.15 182
16402.36 160
16403.57 150
16404.78 158
16405.99 165
16407.20 161
16408.41 147
16409.62 147
16410.84 175
16412.05 160
16413.26 162
16414.47 137
16415.68 145
16416.89 163
16418.10 154
16419.31 184
16420.52 153
16421.73 166
16422.95 181
16424.16 172
16425.37 148
16426.58 151
16427.79 176
16429.00 163
16430.21 149
16431.43 147
16432.64 157
16433.85 141
16435.06 156
16436.27 180
16437.48 157
16438.70 178
16439.91 185
16441.12 177
16442.33 171
16443.54 140
16444.76 155
16445.97 163
16447.18 175
16448.39 179
16449.61 170
16450.82 141
16452.03 168
16453.24 156
16454.45 163
16455.67 146
16456.88 157
16458.09 194
16459.31 174
16460.52 159
16461.73 144
16462.94 167
16464.16 162
16465.37 187
16466.58 148
16467.79 149
16469.01 156
16470.22 159
16471.43 159
16472.65 146
16473.86 155
16475.07 153
16476.29 164
16477.50 162
16478.71 150
16479.93 146
16481.14 166
16482.35 161
16483.57 166
16484.78 148
16485.99 153
16487.21 195
16488.42 175
16489.64 174
16490.85 137
16492.06 159
16493.28 149
16494.49 133
16495.70 126
16496.92 156
16498.13 158
16499.35 156
16500.56 159
16501.77 153
16502.99 136
16504.20 165
16505.42 151
16506.63 181
16507.85 155
16509.06 152
16510.28 190
16511.49 159
16512.70 153
16513.92 161
16515.13 155
16516.35 149
16517.56 185
16518.78 171
16519.99 157
16521.21 167
16522.42 182
16523.64 159
16524.85 164
16526.07 178
16527.28 179
16528.50 171
16529.71 186
16530.93 191
16532.14 170
16533.36 172
16534.57 169
16535.79 142
16537.01 178
16538.22 174
16539.44 175
16540.65 170
16541.87 170
16543.08 215
16544.30 199
16545.52 196
16546.73 193
16547.95 171
16549.16 174
16550.38 211
16551.60 185
16552.81 171
16554.03 171
16555.24 205
16556.46 186
16557.68 180
16558.89 182
16560.11 187
16561.32 199
16562.54 174
16563.76 200
16564.97 206
16566.19 199
16567.41 235
16568.62 207
16569.84 211
16571.06 203
16572.27 230
16573.49 226
16574.71 202
16575.93 223
16577.14 222
16578.36 242
16579.58 259
16580.79 214
16582.01 247
16583.23 235
16584.44 279
16585.66 298
16586.88 254
16588.10 241
16589.31 223
16590.53 241
16591.75 247
16592.97 214
16594.18 227
16595.40 219
16596.62 201
16597.84 209
16599.06 205
16600.27 195
16601.49 213
16602.71 180
16603.93 176
16605.14 209
16606.36 193
16607.58 179
16608.80 175
16610.02 159
16611.24 181
16612.45 181
16613.67 174
16614.89 169
16616.11 203
16617.33 180
16618.55 188
16619.76 174
16620.98 175
16622.20 161
16623.42 177
16624.64 178
16625.86 162
16627.08 153
16628.30 154
16629.51 190
16630.73 156
16631.95 187
16633.17 159
16634.39 157
16635.61 135
16636.83 136
16638.05 153
16639.27 162
16640.49 172
16641.71 165
16642.92 148
16644.14 158
16645.36 146
16646.58 166
16647.80 161
16649.02 161
16650.24 178
16651.46 153
16652.68 163
16653.90 158
16655.12 171
16656.34 176
16657.56 161
16658.78 164
16660.00 165
16661.22 155
16662.44 147
16663.66 147
16664.88 167
16666.10 159
16667.32 139
16668.54 142
16669.76 164
16670.98 193
16672.20 148
16673.42 161
16674.64 173
16675.87 171
16677.09 154
16678.31 147
16679.53 171
16680.75 173
16681.97 183
16683.19 154
16684.41 148
16685.63 168
16686.85 163
16688.07 165
16689.30 145
16690.52 157
16691.74 162
16692.96 150
16694.18 171
16695.40 154
16696.62 149
16697.84 147
16699.07 160
16700.29 155
16701.51 148
16702.73 157
16703.95 148
16705.17 145
16706.40 125
16707.62 130
16708.84 146
16710.06 154
16711.28 141
16712.50 146
16713.73 138
16714.95 150
16716.17 147
16717.39 113
16718.61 146
16719.84 152
16721.06 143
16722.28 169
16723.50 158
16724.73 145
16725.95 138
16727.17 158
16728.39 172
16729.62 157
16730.84 157
16732.06 153
16733.28 161
16734.51 150
16735.73 162
16736.95 142
16738.18 157
16739.40 146
16740.62 137
16741.84 123
16743.07 144
16744.29 141
16745.51 155
16746.74 157
16747.96 162
16749.18 158
16750.41 152
16751.63 176
16752.85 139
16754.08 151
16755.30 134
16756.52 130
16757.75 135
16758.97 173
16760.20 133
16761.42 137
16762.64 151
16763.87 129
16765.09 156
16766.31 148
16767.54 141
16768.76 137
16769.99 160
16771.21 131
16772.43 147
16773.66 128
16774.88 154
16776.11 135
16777.33 159
16778.56 137
16779.78 157
16781.01 135
16782.23 150
16783.45 157
16784.68 130
16785.90 147
16787.13 162
16788.35 153
16789.58 145
16790.80 133
16792.03 159
16793.25 164
16794.48 158
16795.70 152
16796.93 174
16798.15 159
16799.38 145
16800.60 134
16801.83 146
16803.05 132
16804.28 153
16805.50 140
16806.73 155
16807.95 148
16809.18 153
16810.41 155
16811.63 189
16812.86 163
16814.08 160
16815.31 132
16816.53 133
16817.76 146
16818.99 150
16820.21 175
16821.44 154
16822.66 135
16823.89 136
16825.12 168
16826.34 151
16827.57 180
16828.79 132
16830.02 172
16831.25 127
16832.47 148
16833.70 157
16834.93 159
16836.15 166
16837.38 141
16838.61 196
16839.83 179
16841.06 137
16842.29 173
16843.51 188
16844.74 170
16845.97 159
16847.19 141
16848.42 168
16849.65 173
16850.87 161
16852.10 155
16853.33 175
16854.56 166
16855.78 155
16857.01 204
16858.24 192
16859.46 179
16860.69 178
16861.92 165
16863.15 173
16864.37 166
16865.60 208
16866.83 198
16868.06 193
16869.28 198
16870.51 189
16871.74 225
16872.97 210
16874.20 200
16875.42 231
16876.65 249
16877.88 228
16879.11 216
16880.34 249
16881.56 240
16882.79 233
16884.02 215
16885.25 232
16886.48 228
16887.71 223
16888.93 207
16890.16 241
16891.39 228
16892.62 206
16893.85 208
16895.08 194
16896.31 182
16897.53 201
16898.76 207
16899.99 204
16901.22 183
16902.45 185
16903.68 208
16904.91 176
16906.14 192
16907.37 181
16908.59 234
16909.82 203
16911.05 183
16912.28 197
16913.51 170
16914.74 178
16915.97 160
16917.20 164
16918.43 176
16919.66 196
16920.89 165
16922.12 164
16923.35 165
16924.58 183
16925.81 177
16927.04 155
16928.27 166
16929.50 159
16930.73 164
16931.96 155
16933.19 152
16934.42 162
16935.65 172
16936.88 157
16938.11 145
16939.34 126
16940.57 146
16941.80 148
16943.03 158
16944.26 146
16945.49 165
16946.72 160
16947.95 151
16949.18 150
16950.41 138
16951.64 155
16952.87 179
16954.10 146
16955.33 145
16956.57 163
16957.80 136
16959.03 144
16960.26 148
16961.49 141
16962.72 156
16963.95 174
16965.18 151
16966.41 139
16967.65 151
16968.88 170
16970.11 168
16971.34 179
16972.57 164
16973.80 153
16975.03 147
16976.27 138
16977.50 141
16978.73 145
16979.96 165
16981.19 168
16982.42 154
16983.66 148
16984.89 170
16986.12 171
16987.35 144
16988.58 137
16989.82 177
16991.05 156
16992.28 157
16993.51 138
16994.75 135
16995.98 167
16997.21 148
16998.44 171
16999.67 131
17000.91 147
17002.14 165
17003.37 150
17004.61 133
17005.84 131
17007.07 137
17008.30 168
17009.54 149
17010.77 154
17012.00 124
17013.23 139
17014.47 158
17015.70 149
17016.93 141
17018.17 166
17019.40 201
17020.63 153
17021.87 163
17023.10 132
17024.33 150
17025.57 166
17026.80 142
17028.03 142
17029.27 141
17030.50 127
17031.73 134
17032.97 156
17034.20 131
17035.44 133
17036.67 150
17037.90 161
17039.14 134
17040.37 130
17041.60 138
17042.84 162
17044.07 141
17045.31 136
17046.54 138
17047.78 146
17049.01 151
17050.24 145
17051.48 138
17052.71 141
17053.95 143
17055.18 128
17056.42 144
17057.65 112
17058.89 166
17060.12 161
17061.35 148
17062.59 138
17063.82 133
17065.06 161
17066.29 167
17067.53 131
17068.76 130
17070.00 154
17071.23 152
17072.47 137
17073.70 155
17074.94 140
17076.17 143
17077.41 154
17078.65 146
17079.88 152
17081.12 146
17082.35 161
17083.59 148
17084.82 171
17086.06 131
17087.29 115
17088.53 145
17089.77 128
17091.00 145
17092.24 145
17093.47 146
17094.71 138
17095.94 141
17097.18 158
17098.42 130
17099.65 121
17100.89 130
17102.12 121
17103.36 146
17104.60 116
17105.83 131
17107.07 135
17108.31 130
17109.54 129
17110.78 128
17112.02 114
17113.25 106
17114.49 123
17115.73 122
17116.96 119
17118.20 137
17119.44 136
17120.67 150
17121.91 113
17123.15 108
17124.38 140
17125.62 157
17126.86 137
17128.10 111
17129.33 142
17130.57 144
17131.81 136
17133.04 131
17134.28 135
17135.52 138
17136.76 123
17137.99 113
17139.23 134
17140.47 119
17141.71 127
17142.94 143
17144.18 136
17145.42 124
17146.66 95
17147.90 120
17149.13 148
17150.37 121
17151.61 136
17152.85 153
17154.08 129
17155.32 125
17156.56 119
17157.80 124
17159.04 107
17160.28 154
17161.51 132
17162.75 133
17163.99 134
17165.23 125
17166.47 133
17167.71 124
17168.95 135
17170.18 148
17171.42 147
17172.66 140
17173.90 113
17175.14 118
17176.38 131
17177.62 139
17178.86 136
17180.09 132
17181.33 131
17182.57 124
17183.81 122
17185.05 142
17186.29 130
17187.53 137
17188.77 142
17190.01 114
17191.25 107
17192.49 120
17193.73 141
17194.97 146
17196.21 120
17197.45 130
17198.69 131
17199.92 124
17201.16 121
17202.40 113
17203.64 112
17204.88 110
17206.12 121
17207.36 127
17208.60 141
17209.84 120
17211.08 125
17212.32 136
17213.56 118
17214.81 104
17216.05 119
17217.29 126
17218.53 115
17219.77 111
17221.01 110
17222.25 105
17223.49 98
17224.73 107
17225.97 100
17227.21 137
17228.45 110
17229.69 118
17230.93 119
17232.17 127
17233.41 113
17234.66 115
17235.90 124
17237.14 102
17238.38 105
17239.62 91
17240.86 132
17242.10 132
17243.34 112
17244.58 114
17245.83 132
17247.07 120
17248.31 108
17249.55 106
17250.79 121
17252.03 106
17253.28 128
17254.52 129
17255.76 131
17257.00 113
17258.24 100
17259.48 104
17260.73 108
17261.97 135
17263.21 151
17264.45 117
17265.69 114
17266.94 110
17268.18 113
17269.42 125
17270.66 103
17271.91 110
17273.15 121
17274.39 124
17275.63 126
17276.88 124
17278.12 99
17279.36 130
17280.60 117
17281.85 113
17283.09 118
17284.33 111
17285.57 110
17286.82 112
17288.06 123
17289.30 116
17290.55 122
17291.79 127
17293.03 109
17294.28 127
17295.52 129
17296.76 137
17298.01 135
17299.25 127
17300.49 120
17301.74 102
17302.98 112
17304.22 124
17305.47 100
17306.71 109
17307.95 100
17309.20 136
17310.44 123
17311.68 108
17312.93 100
17314.17 113
17315.42 110
17316.66 132
17317.90 123
17319.15 97
17320.39 106
17321.64 107
17322.88 109
17324.12 105
17325.37 120
17326.61 113
17327.86 115
17329.10 133
17330.35 124
17331.59 122
17332.83 122
17334.08 115
17335.32 135
17336.57 113
17337.81 103
17339.06 95
17340.30 104
17341.55 123
17342.79 110
17344.04 122
17345.28 131
17346.53 108
17347.77 109
17349.02 111
17350.26 117
17351.51 137
17352.75 124
17354.00 140
17355.24 128
17356.49 123
17357.73 128
17358.98 116
17360.23 107
17361.47 116
17362.72 128
17363.96 120
17365.21 91
17366.45 106
17367.70 111
17368.95 112
17370.19 115
17371.44 117
17372.68 133
17373.93 115
17375.18 97
17376.42 101
17377.67 109
17378.91 126
17380.16 112
17381.41 115
17382.65 100
17383.90 115
17385.15 99
17386.39 125
17387.64 116
17388.89 101
17390.13 117
17391.38 122
17392.63 131
17393.87 121
17395.12 109
17396.37 125
17397.61 127
17398.86 113
17400.11 121
17401.35 132
17402.60 140
17403.85 123
17405.09 124
17406.34 113
17407.59 109
17408.84 132
17410.08 134
17411.33 124
17412.58 105
17413.83 99
17415.07 118
17416.32 96
17417.57 125
17418.82 106
17420.06 129
17421.31 132
17422.56 111
17423.81 128
17425.05 137
17426.30 147
17427.55 120
17428.80 120
17430.05 114
17431.29 131
17432.54 118
17433.79 135
17435.04 116
17436.29 107
17437.54 113
17438.78 131
17440.03 133
17441.28 105
17442.53 130
17443.78 134
17445.03 123
17446.27 133
17447.52 146
17448.77 128
17450.02 118
17451.27 124
17452.52 132
17453.77 118
17455.02 125
17456.27 141
17457.51 137
17458.76 115
17460.01 117
17461.26 122
17462.51 116
17463.76 123
17465.01 116
17466.26 136
17467.51 135
17468.76 126
17470.01 125
17471.26 137
17472.51 137
17473.76 148
17475.01 153
17476.26 127
17477.50 138
17478.75 126
17480.00 119
17481.25 117
17482.50 143
17483.75 149
17485.00 146
17486.25 150
17487.50 142
17488.75 135
17490.00 117
17491.25 134
17492.51 144
17493.76 133
17495.01 152
17496.26 127
17497.51 142
17498.76 165
17500.01 114
17501.26 137
17502.51 147
17503.76 140
17505.01 141
17506.26 143
17507.51 160
17508.76 142
17510.01 135
17511.26 138
17512.52 130
17513.77 135
17515.02 133
17516.27 125
17517.52 156
17518.77 127
17520.02 134
17521.27 117
17522.53 123
17523.78 129
17525.03 140
17526.28 121
17527.53 147
17528.78 149
17530.03 158
17531.29 147
17532.54 158
17533.79 139
17535.04 145
17536.29 140
17537.55 140
17538.80 148
17540.05 156
17541.30 180
17542.55 171
17543.81 165
17545.06 153
17546.31 153
17547.56 151
17548.81 170
17550.07 159
17551.32 156
17552.57 155
17553.82 164
17555.08 162
17556.33 123
17557.58 146
17558.83 140
17560.09 158
17561.34 145
17562.59 136
17563.85 137
17565.10 164
17566.35 122
17567.60 149
17568.86 135
17570.11 137
17571.36 146
17572.62 159
17573.87 165
17575.12 143
17576.38 140
17577.63 157
17578.88 150
17580.14 151
17581.39 161
17582.64 153
17583.90 139
17585.15 138
17586.40 128
17587.66 134
17588.91 135
17590.17 151
17591.42 143
17592.67 132
17593.93 122
17595.18 145
17596.43 146
17597.69 160
17598.94 160
17600.20 152
17601.45 185
17602.71 152
17603.96 161
17605.21 168
17606.47 139
17607.72 154
17608.98 125
17610.23 133
17611.49 145
17612.74 149
17614.00 156
17615.25 136
17616.50 156
17617.76 155
17619.01 148
17620.27 132
17621.52 135
17622.78 137
17624.03 160
17625.29 154
17626.54 140
17627.80 150
17629.05 164
17630.31 136
17631.56 136
17632.82 145
17634.08 127
17635.33 145
17636.59 138
17637.84 165
17639.10 126
17640.35 132
17641.61 115
17642.86 146
17644.12 140
17645.38 151
17646.63 117
17647.89 132
17649.14 124
17650.40 138
17651.66 146
17652.91 139
17654.17 127
17655.42 130
17656.68 130
17657.94 136
17659.19 126
17660.45 100
17661.70 137
17662.96 114
17664.22 130
17665.47 111
17666.73 122
17667.99 129
17669.24 136
17670.50 134
17671.76 129
17673.01 117
17674.27 124
17675.53 139
17676.78 150
17678.04 123
17679.30 108
17680.56 106
17681.81 107
17683.07 112
17684.33 109
17685.58 124
17686.84 133
17688.10 127
17689.36 115
17690.61 118
17691.87 151
17693.13 140
17694.39 133
17695.64 123
17696.90 130
17698.16 107
17699.42 123
17700.67 111
17701.93 126
17703.19 124
17704.45 142
17705.70 138
17706.96 118
17708.22 109
17709.48 123
17710.74 125
17711.99 142
17713.25 136
17714.51 115
17715.77 123
17717.03 130
17718.29 134
17719.54 116
17720.80 138
17722.06 144
17723.32 127
17724.58 112
17725.84 102
17727.10 113
17728.35 110
17729.61 107
17730.87 117
17732.13 123
17733.39 110
17734.65 111
17735.91 112
17737.17 129
17738.43 101
17739.69 137
17740.94 117
17742.20 124
17743.46 93
17744.72 113
17745.98 120
17747.24 118
17748.50 98
17749.76 116
17751.02 125
17752.28 122
17753.54 115
17754.80 119
17756.06 122
17757.32 110
17758.58 142
17759.84 130
17761.10 124
17762.36 115
17763.62 107
17764.88 114
17766.14 126
17767.40 122
17768.66 144
17769.92 120
17771.18 151
17772.44 115
17773.70 115
17774.96 160
17776.22 137
17777.48 118
17778.74 118
17780.00 124
17781.26 124
17782.52 123
17783.78 124
17785.04 110
17786.30 119
17787.57 150
17788.83 148
17790.09 119
17791.35 111
17792.61 118
17793.87 101
17795.13 101
17796.39 109
17797.65 108
17798.91 118
17800.18 100
17801.44 100
17802.70 103
17803.96 102
17805.22 108
17806.48 110
17807.74 99
17809.01 120
17810.27 107
17811.53 110
17812.79 92
17814.05 100
17815.31 108
17816.58 103
17817.84 117
17819.10 103
17820.36 120
17821.62 110
17822.89 102
17824.15 117
17825.41 111
17826.67 112
17827.94 111
17829.20 120
17830.46 107
17831.72 106
17832.98 113
17834.25 120
17835.51 85
17836.77 98
17838.04 100
17839.30 106
17840.56 100
17841.82 119
17843.09 105
17844.35 120
17845.61 103
17846.87 97
17848.14 107
17849.40 90
17850.66 104
17851.93 117
17853.19 106
17854.45 97
17855.72 117
17856.98 107
17858.24 111
17859.51 88
17860.77 91
17862.03 100
17863.30 99
17864.56 86
17865.82 90
17867.09 101
17868.35 103
17869.62 90
17870.88 97
17872.14 104
17873.41 87
17874.67 94
17875.93 97
17877.20 98
17878.46 103
17879.73 98
17880.99 117
17882.26 91
17883.52 100
17884.78 97
17886.05 97
17887.31 111
17888.58 97
17889.84 112
17891.11 119
17892.37 90
17893.63 78
17894.90 92
17896.16 123
17897.43 99
17898.69 88
17899.96 96
17901.22 90
17902.49 90
17903.75 114
17905.02 107
17906.28 95
17907.55 101
17908.81 119
17910.08 111
17911.34 106
17912.61 108
17913.87 111
17915.14 109
17916.41 111
17917.67 94
17918.94 113
17920.20 89
17921.47 108
17922.73 123
17924.00 107
17925.26 112
17926.53 97
17927.80 99
17929.06 110
17930.33 88
17931.59 125
17932.86 124
17934.13 100
17935.39 103
17936.66 125
17937.92 119
17939.19 109
17940.46 97
17941.72 113
17942.99 107
17944.26 106
17945.52 97
17946.79 116
17948.06 110
17949.32 112
17950.59 112
17951.85 103
17953.12 118
17954.39 107
17955.66 122
17956.92 98
17958.19 107
17959.46 111
17960.72 101
17961.99 99
17963.26 100
17964.52 115
17965.79 96
17967.06 93
17968.33 91
17969.59 91
17970.86 106
17972.13 129
17973.40 120
17974.66 119
17975.93 100
17977.20 118
17978.47 115
17979.73 108
17981.00 98
17982.27 116
17983.54 95
17984.80 97
17986.07 80
17987.34 92
17988.61 98
17989.88 83
17991.14 101
17992.41 89
17993.68 85
17994.95 82
17996.22 78
17997.48 93
17998.75 105
18000.02 113
18001.29 94
18002.56 106
18003.83 111
18005.10 97
18006.36 104
18007.63 112
18008.90 100
18010.17 112
18011.44 103
18012.71 111
18013.98 109
18015.25 123
18016.51 104
18017.78 111
18019.05 88
18020.32 90
18021.59 83
18022.86 104
18024.13 106
18025.40 87
18026.67 102
18027.94 105
18029.21 96
18030.48 98
18031.75 125
18033.01 103
18034.28 115
18035.55 81
18036.82 108
18038.09 108
18039.36 111
18040.63 108
18041.90 112
18043.17 94
18044.44 85
18045.71 96
18046.98 98
18048.25 104
18049.52 109
18050.79 123
18052.06 118
18053.33 103
18054.60 91
18055.87 104
18057.14 96
18058.42 106
18059.69 104
18060.96 118
18062.23 130
18063.50 122
18064.77 127
18066.04 106
18067.31 116
18068.58 106
18069.85 119
18071.12 78
18072.39 120
18073.66 116
18074.93 106
18076.21 81
18077.48 79
18078.75 88
18080.02 104
18081.29 114
18082.56 93
18083.83 79
18085.10 97
18086.38 106
18087.65 93
18088.92 116
18090.19 120
18091.46 97
18092.73 124
18094.01 108
18095.28 95
18096.55 118
18097.82 109
18099.09 119
18100.36 105
18101.64 101
18102.91 102
18104.18 100
18105.45 114
18106.73 104
18108.00 128
18109.27 117
18110.54 115
18111.81 100
18113.09 116
18114.36 110
18115.63 98
18116.90 93
18118.18 107
18119.45 96
18120.72 103
18121.99 105
18123.27 90
18124.54 103
18125.81 110
18127.09 108
18128.36 85
18129.63 96
18130.90 92
18132.18 126
18133.45 112
18134.72 119
18136.00 107
18137.27 143
18138.54 110
18139.82 122
18141.09 113
18142.36 109
18143.64 91
18144.91 93
18146.18 100
18147.46 98
18148.73 102
18150.00 111
18151.28 114
18152.55 86
18153.83 107
18155.10 102
18156.37 117
18157.65 118
18158.92 125
18160.20 107
18161.47 118
18162.74 98
18164.02 87
18165.29 104
18166.57 81
18167.84 92
18169.12 101
18170.39 120
18171.66 95
18172.94 110
18174.21 84
18175.49 93
18176.76 105
18178.04 105
18179.31 85
18180.59 100
18181.86 100
18183.14 116
18184.41 117
18185.69 86
18186.96 87
18188.24 102
18189.51 96
18190.79 99
18192.06 109
18193.34 101
18194.61 110
18195.89 113
18197.16 100
18198.44 90
18199.71 113
18200.99 94
18202.26 100
18203.54 106
18204.81 97
18206.09 115
18207.37 109
18208.64 107
18209.92 89
18211.19 106
18212.47 114
18213.75 122
18215.02 96
18216.30 106
18217.57 92
18218.85 108
18220.13 96
18221.40 112
18222.68 96
18223.95 109
18225.23 139
18226.51 111
18227.78 131
18229.06 117
18230.34 105
18231.61 109
18232.89 104
18234.17 109
18235.44 97
18236.72 84
18238.00 131
18239.27 105
18240.55 123
18241.83 113
18243.10 99
18244.38 79
18245.66 91
18246.94 114
18248.21 94
18249.49 92
18250.77 105
18252.04 102
18253.32 103
18254.60 113
18255.88 93
18257.15 97
18258.43 103
18259.71 105
18260.99 80
18262.26 92
18263.54 87
18264.82 112
18266.10 111
18267.37 118
18268.65 120
18269.93 103
18271.21 124
18272.49 133
18273.76 91
18275.04 113
18276.32 127
18277.60 101
18278.88 114
18280.15 108
18281.43 100
18282.71 123
18283.99 130
18285.27 95
18286.55 93
18287.83 112
18289.10 95
18290.38 108
18291.66 93
18292.94 109
18294.22 91
18295.50 106
18296.78 100
18298.06 129
18299.33 119
18300.61 115
18301.89 94
18303.17 102
18304.45 113
18305.73 104
18307.01 106
18308.29 115
18309.57 114
18310.85 91
18312.13 95
18313.41 97
18314.68 106
18315.96 100
18317.24 91
18318.52 103
18319.80 105
18321.08 95
18322.36 103
18323.64 78
18324.92 110
18326.20 99
18327.48 103
18328.76 107
18330.04 100
18331.32 104
18332.60 95
18333.88 121
18335.16 96
18336.44 113
18337.72 120
18339.00 105
18340.28 114
18341.56 97
18342.84 92
18344.12 99
18345.41 105
18346.69 102
18347.97 107
18349.25 111
18350.53 104
18351.81 107
18353.09 107
18354.37 90
18355.65 107
18356.93 93
18358.21 103
18359.49 87
18360.78 101
18362.06 97
18363.34 102
18364.62 110
18365.90 99
18367.18 100
18368.46 109
18369.74 98
18371.03 100
18372.31 104
18373.59 108
18374.87 122
18376.15 98
18377.43 98
18378.72 113
18380.00 116
18381.28 105
18382.56 118
18383.84 108
18385.12 104
18386.41 127
18387.69 110
18388.97 117
18390.25 89
18391.53 119
18392.82 137
18394.10 126
18395.38 104
18396.66 103
18397.95 89
18399.23 101
18400.51 100
18401.79 107
18403.08 89
18404.36 111
18405.64 108
18406.92 118
18408.21 109
18409.49 106
18410.77 105
18412.06 101
18413.34 121
18414.62 113
18415.90 123
18417.19 115
18418.47 111
18419.75 93
18421.04 110
18422.32 89
18423.60 91
18424.89 93
18426.17 99
18427.45 90
18428.74 91
18430.02 120
18431.30 110
18432.59 95
18433.87 83
18435.15 102
18436.44 87
18437.72 98
18439.01 94
18440.29 95
18441.57 100
18442.86 87
18444.14 111
18445.43 103
18446.71 108
18447.99 81
18449.28 97
18450.56 85
18451.85 98
18453.13 96
18454.42 97
18455.70 114
18456.98 126
18458.27 86
18459.55 95
18460.84 115
18462.12 90
18463.41 103
18464.69 113
18465.98 97
18467.26 97
18468.55 113
18469.83 109
18471.12 109
18472.40 114
18473.69 113
18474.97 113
18476.26 111
18477.54 102
18478.83 121
18480.11 129
18481.40 112
18482.68 90
18483.97 105
18485.25 126
18486.54 99
18487.82 105
18489.11 99
18490.40 81
18491.68 105
18492.97 108
18494.25 96
18495.54 76
18496.82 88
18498.11 130
18499.40 99
18500.68 110
18501.97 99
18503.25 115
18504.54 124
18505.83 105
18507.11 105
18508.40 92
18509.69 94
18510.97 97
18512.26 90
18513.54 87
18514.83 98
18516.12 114
18517.40 107
18518.69 113
18519.98 108
18521.26 103
18522.55 114
18523.84 105
18525.12 89
18526.41 104
18527.70 84
18528.99 101
18530.27 89
18531.56 104
18532.85 97
18534.13 110
18535.42 94
18536.71 95
18538.00 85
18539.28 120
18540.57 109
18541.86 92
18543.14 112
18544.43 84
18545.72 100
18547.01 107
18548.30 111
18549.58 92
18550.87 115
18552.16 105
18553.45 103
18554.73 101
18556.02 108
18557.31 91
18558.60 97
18559.89 101
18561.17 115
18562.46 110
18563.75 86
18565.04 116
18566.33 80
18567.62 98
18568.90 98
18570.19 111
18571.48 74
18572.77 84
18574.06 100
18575.35 117
18576.63 97
18577.92 89
18579.21 96
18580.50 102
18581.79 84
18583.08 84
18584.37 104
18585.66 106
18586.95 106
18588.23 105
18589.52 125
18590.81 96
18592.10 131
18593.39 95
18594.68 102
18595.97 106
18597.26 109
18598.55 93
18599.84 105
18601.13 113
18602.42 104
18603.71 82
18605.00 118
18606.29 115
18607.58 113
18608.86 133
18610.15 115
18611.44 111
18612.73 120
18614.02 115
18615.31 141
18616.60 144
18617.89 112
18619.18 126
18620.47 122
18621.76 110
18623.06 121
18624.35 112
18625.64 127
18626.93 120
18628.22 126
18629.51 103
18630.80 115
18632.09 124
18633.38 129
18634.67 122
18635.96 138
18637.25 105
18638.54 96
18639.83 112
18641.12 92
18642.41 108
18643.71 106
18645.00 115
18646.29 131
18647.58 113
18648.87 96
18650.16 112
18651.45 102
18652.74 112
18654.03 103
18655.33 106
18656.62 115
18657.91 115
18659.20 96
18660.49 98
18661.78 98
18663.07 89
18664.37 116
18665.66 90
18666.95 117
18668.24 92
18669.53 116
18670.83 100
18672.12 90
18673.41 89
18674.70 124
18675.99 122
18677.29 105
18678.58 89
18679.87 82
18681.16 102
18682.45 100
18683.75 107
18685.04 91
18686.33 90
18687.62 108
18688.92 111
18690.21 87
18691.50 72
18692.79 84
18694.09 110
18695.38 93
18696.67 93
18697.97 91
18699.26 93
18700.55 97
18701.84 101
18703.14 87
18704.43 99
18705.72 95
18707.02 77
18708.31 90
18709.60 106
18710.90 99
18712.19 99
18713.48 106
18714.78 103
18716.07 92
18717.36 99
18718.66 104
18719.95 94
18721.24 94
18722.54 117
18723.83 96
18725.13 94
18726.42 101
18727.71 100
18729.01 99
18730.30 91
18731.60 88
18732.89 99
18734.18 93
18735.48 99
18736.77 104
18738.07 101
18739.36 91
18740.66 97
18741.95 86
18743.24 83
18744.54 100
18745.83 84
18747.13 105
18748.42 105
18749.72 112
18751.01 96
18752.31 116
18753.60 97
18754.90 95
18756.19 96
18757.49 105
18758.78 113
18760.08 89
18761.37 91
18762.67 84
18763.96 100
18765.26 97
18766.55 115
18767.85 98
18769.14 109
18770.44 112
18771.73 107
18773.03 106
18774.32 98
18775.62 93
18776.91 111
18778.21 104
18779.51 108
18780.80 95
18782.10 93
18783.39 69
18784.69 94
18785.99 90
18787.28 93
18788.58 125
18789.87 109
18791.17 102
18792.47 97
18793.76 99
18795.06 94
18796.35 87
18797.65 70
18798.95 88
18800.24 91
18801.54 105
18802.84 87
18804.13 74
18805.43 82
18806.73 98
18808.02 88
18809.32 98
18810.62 93
18811.91 89
18813.21 105
18814.51 99
18815.80 105
18817.10 85
18818.40 87
18819.69 97
18820.99 118
18822.29 127
18823.59 92
18824.88 105
18826.18 101
18827.48 87
18828.78 96
18830.07 88
18831.37 95
18832.67 113
18833.97 98
18835.26 110
18836.56 102
18837.86 92
18839.16 81
18840.45 109
18841.75 102
18843.05 91
18844.35 110
18845.65 78
18846.94 115
18848.24 90
18849.54 87
18850.84 84
18852.14 77
18853.43 79
18854.73 107
18856.03 87
18857.33 107
18858.63 82
18859.93 111
18861.22 104
18862.52 88
18863.82 127
18865.12 119
18866.42 94
18867.72 88
18869.02 102
18870.32 79
18871.61 96
18872.91 75
18874.21 87
18875.51 98
18876.81 88
18878.11 87
18879.41 79
18880.71 92
18882.01 107
18883.31 101
18884.61 98
18885.90 105
18887.20 94
18888.50 85
18889.80 98
18891.10 92
18892.40 84
18893.70 89
18895.00 93
18896.30 99
18897.60 105
18898.90 72
18900.20 92
18901.50 98
18902.80 101
18904.10 85
18905.40 102
18906.70 83
18908.00 90
18909.30 96
18910.60 91
18911.90 84
18913.20 108
18914.50 84
18915.80 83
18917.10 86
18918.40 83
18919.70 76
18921.00 82
18922.30 87
18923.61 78
18924.91 94
18926.21 73
18927.51 101
18928.81 71
18930.11 88
18931.41 85
18932.71 114
18934.01 76
18935.31 92
18936.61 73
18937.92 97
18939.22 83
18940.52 85
18941.82 93
18943.12 78
18944.42 112
18945.72 86
18947.03 92
18948.33 86
18949.63 100
18950.93 108
18952.23 115
18953.53 76
18954.84 91
18956.14 69
18957.44 72
18958.74 93
18960.04 94
18961.34 81
18962.65 84
18963.95 102
18965.25 90
18966.55 101
18967.86 83
18969.16 85
18970.46 72
18971.76 107
18973.06 84
18974.37 91
18975.67 96
18976.97 90
18978.27 101
18979.58 72
18980.88 80
18982.18 90
18983.48 88
18984.79 108
18986.09 104
18987.39 84
18988.70 95
18990.00 65
18991.30 92
18992.61 69
18993.91 83
18995.21 95
18996.51 102
18997.82 103
18999.12 83
19000.42 81
19001.73 89
19003.03 87
19004.33 79
19005.64 82
19006.94 92
19008.25 120
19009.55 85
19010.85 93
19012.16 84
19013.46 78
19014.76 71
19016.07 84
19017.37 88
19018.68 99
19019.98 79
19021.28 96
19022.59 84
19023.89 73
19025.20 85
19026.50 67
19027.80 95
19029.11 65
19030.41 101
19031.72 88
19033.02 78
19034.33 84
19035.63 90
19036.94 86
19038.24 79
19039.54 83
19040.85 86
19042.15 85
19043.46 73
19044.76 102
19046.07 88
19047.37 66
19048.68 77
19049.98 105
19051.29 90
19052.59 99
19053.90 77
19055.20 99
19056.51 85
19057.81 71
19059.12 81
19060.43 96
19061.73 80
19063.04 81
19064.34 96
19065.65 85
19066.95 112
19068.26 94
19069.56 102
19070.87 89
19072.18 81
19073.48 105
19074.79 111
19076.09 96
19077.40 90
19078.71 94
19080.01 118
19081.32 84
19082.62 101
19083.93 91
19085.24 96
19086.54 97
19087.85 100
19089.16 80
19090.46 77
19091.77 96
19093.07 102
19094.38 98
19095.69 66
19096.99 72
19098.30 83
19099.61 103
19100.91 94
19102.22 83
19103.53 98
19104.84 80
19106.14 93
19107.45 87
19108.76 86
19110.06 82
19111.37 95
19112.68 91
19113.98 100
19115.29 79
19116.60 94
19117.91 90
19119.21 98
19120.52 84
19121.83 96
19123.14 112
19124.44 90
19125.75 77
19127.06 88
19128.37 108
19129.68 95
19130.98 78
19132.29 103
19133.60 105
19134.91 83
19136.21 78
19137.52 85
19138.83 105
19140.14 95
19141.45 84
19142.76 73
19144.06 80
19145.37 87
19146.68 93
19147.99 108
19149.30 82
19150.61 85
19151.91 83
19153.22 108
19154.53 108
19155.84 101
19157.15 108
19158.46 113
19159.77 91
19161.07 85
19162.38 90
19163.69 86
19165.00 97
19166.31 100
19167.62 100
19168.93 101
19170.24 98
19171.55 109
19172.86 79
19174.17 89
19175.48 86
19176.78 92
19178.09 94
19179.40 92
19180.71 87
19182.02 90
19183.33 102
19184.64 84
19185.95 86
19187.26 99
19188.57 106
19189.88 76
19191.19 86
19192.50 76
19193.81 94
19195.12 83
19196.43 89
19197.74 100
19199.05 103
19200.36 94
19201.67 87
19202.98 103
19204.29 76
19205.60 105
19206.91 98
19208.22 88
19209.53 94
19210.84 100
19212.15 92
19213.47 103
19214.78 80
19216.09 87
19217.40 96
19218.71 113
19220.02 91
19221.33 95
19222.64 79
19223.95 99
19225.26 97
19226.57 90
19227.89 88
19229.20 93
19230.51 82
19231.82 97
19233.13 88
19234.44 92
19235.75 85
19237.06 83
19238.38 80
19239.69 79
19241.00 89
19242.31 88
19243.62 92
19244.93 99
19246.25 82
19247.56 81
19248.87 70
19250.18 100
19251.49 103
19252.81 86
19254.12 107
19255.43 90
19256.74 98
19258.05 70
19259.37 84
19260.68 71
19261.99 79
19263.30 80
19264.62 91
19265.93 93
19267.24 88
19268.55 81
19269.87 87
19271.18 79
19272.49 82
19273.80 89
19275.12 69
19276.43 76
19277.74 85
19279.05 94
19280.37 76
19281.68 89
19282.99 75
19284.31 89
19285.62 67
19286.93 80
19288.25 84
19289.56 84
19290.87 80
19292.19 94
19293.50 67
19294.81 67
19296.13 77
19297.44 74
19298.75 67
19300.07 73
19301.38 97
19302.69 87
19304.01 103
19305.32 76
19306.64 77
19307.95 68
19309.26 118
19310.58 79
19311.89 90
19313.21 77
19314.52 88
19315.83 96
19317.15 83
19318.46 84
19319.78 83
19321.09 91
19322.41 95
19323.72 83
19325.03 87
19326.35 104
19327.66 92
19328.98 87
19330.29 87
19331.61 90
19332.92 88
19334.24 80
19335.55 72
19336.87 77
19338.18 68
19339.50 72
19340.81 78
19342.13 71
19343.44 86
19344.76 80
19346.07 80
19347.39 75
19348.70 93
19350.02 69
19351.33 94
19352.65 88
19353.96 105
19355.28 67
19356.59 70
19357.91 84
19359.23 91
19360.54 88
19361.86 91
19363.17 92
19364.49 74
19365.80 80
19367.12 73
19368.44 89
19369.75 77
19371.07 114
19372.38 84
19373.70 100
19375.02 83
19376.33 91
19377.65 77
19378.97 72
19380.28 76
19381.60 72
19382.91 99
19384.23 95
19385.55 99
19386.86 73
19388.18 85
19389.50 80
19390.81 89
19392.13 98
19393.45 86
19394.76 73
19396.08 79
19397.40 106
19398.72 86
19400.03 77
19401.35 80
19402.67 108
19403.98 102
19405.30 88
19406.62 67
19407.94 95
19409.25 80
19410.57 87
19411.89 95
19413.20 87
19414.52 88
19415.84 97
19417.16 84
19418.48 88
19419.79 95
19421.11 72
19422.43 104
19423.75 81
19425.06 64
19426.38 91
19427.70 89
19429.02 83
19430.34 84
19431.65 89
19432.97 100
19434.29 76
19435.61 97
19436.93 94
19438.25 104
19439.56 98
19440.88 87
19442.20 94
19443.52 89
19444.84 96
19446.16 76
19447.47 91
19448.79 85
19450.11 81
19451.43 92
19452.75 89
19454.07 92
19455.39 80
19456.71 83
19458.03 101
19459.34 87
19460.66 92
19461.98 109
19463.30 87
19464.62 91
19465.94 90
19467.26 120
19468.58 95
19469.90 88
19471.22 88
19472.54 91
19473.86 74
19475.18 90
19476.50 101
19477.82 74
19479.14 97
19480.46 98
19481.78 100
19483.10 73
19484.42 92
19485.73 96
19487.05 84
19488.37 101
19489.70 91
19491.02 101
19492.34 112
19493.66 90
19494.98 94
19496.30 86
19497.62 82
19498.94 81
19500.26 78
19501.58 100
19502.90 85
19504.22 102
19505.54 106
19506.86 82
19508.18 78
19509.50 89
19510.82 84
19512.14 101
19513.46 75
19514.78 96
19516.11 82
19517.43 90
19518.75 88
19520.07 83
19521.39 96
19522.71 90
19524.03 83
19525.35 84
19526.68 100
19528.00 81
19529.32 94
19530.64 97
19531.96 92
19533.28 81
19534.60 103
19535.93 97
19537.25 75
19538.57 89
19539.89 90
19541.21 91
19542.53 85
19543.86 79
19545.18 92
19546.50 103
19547.82 80
19549.14 85
19550.47 105
19551.79 95
19553.11 72
19554.43 78
19555.76 103
19557.08 105
19558.40 99
19559.72 90
19561.05 81
19562.37 88
19563.69 97
19565.01 79
19566.34 81
19567.66 86
19568.98 83
19570.30 73
19571.63 86
19572.95 85
19574.27 102
19575.60 93
19576.92 91
19578.24 80
19579.57 90
19580.89 107
19582.21 76
19583.54 108
19584.86 99
19586.18 91
19587.51 71
19588.83 89
19590.15 76
19591.48 88
19592.80 73
19594.12 92
19595.45 98
19596.77 84
19598.09 74
19599.42 88
19600.74 85
19602.07 96
19603.39 93
19604.71 91
19606.04 84
19607.36 68
19608.69 72
19610.01 70
19611.33 80
19612.66 71
19613.98 84
19615.31 78
19616.63 101
19617.96 83
19619.28 91
19620.60 96
19621.93 114
19623.25 100
19624.58 81
19625.90 74
19627.23 73
19628.55 100
19629.88 86
19631.20 79
19632.53 72
19633.85 89
19635.18 97
19636.50 91
19637.83 67
19639.15 95
19640.48 93
19641.80 85
19643.13 96
19644.45 91
19645.78 98
19647.10 75
19648.43 90
19649.76 63
19651.08 97
19652.41 76
19653.73 103
19655.06 93
19656.38 75
19657.71 68
19659.04 96
19660.36 87
19661.69 80
19663.01 76
19664.34 72
19665.67 83
19666.99 85
19668.32 82
19669.64 77
19670.97 96
19672.30 102
19673.62 93
19674.95 93
19676.28 83
19677.60 79
19678.93 88
19680.25 81
19681.58 87
19682.91 92
19684.23 77
19685.56 77
19686.89 80
19688.22 78
19689.54 81
19690.87 98
19692.20 85
19693.52 88
19694.85 76
19696.18 77
19697.50 89
19698.83 81
19700.16 86
19701.49 97
19702.81 80
19704.14 79
19705.47 99
19706.80 87
19708.12 101
19709.45 107
19710.78 70
19712.11 82
19713.43 105
19714.76 83
19716.09 80
19717.42 82
19718.74 89
19720.07 74
19721.40 81
19722.73 83
19724.06 96
19725.38 80
19726.71 60
19728.04 82
19729.37 72
19730.70 80
19732.03 78
19733.35 100
19734.68 79
19736.01 88
19737.34 87
19738.67 104
19740.00 90
19741.32 103
19742.65 85
19743.98 81
19745.31 80
19746.64 74
19747.97 90
19749.30 73
19750.63 98
19751.96 85
19753.28 79
19754.61 82
19755.94 78
19757.27 75
19758.60 92
19759.93 100
19761.26 90
19762.59 94
19763.92 90
19765.25 85
19766.58 72
19767.91 78
19769.24 93
19770.57 86
19771.90 66
19773.22 77
19774.55 81
19775.88 93
19777.21 74
19778.54 83
19779.87 94
19781.20 87
19782.53 65
19783.86 75
19785.19 95
19786.52 88
19787.85 86
19789.18 88
19790.51 83
19791.85 80
19793.18 84
19794.51 73
19795.84 81
19797.17 78
19798.50 66
19799.83 89
19801.16 82
19802.49 76
19803.82 75
19805.15 80
19806.48 69
19807.81 98
19809.14 82
19810.47 73
19811.81 83
19813.14 91
19814.47 76
19815.80 83
19817.13 69
19818.46 92
19819.79 84
19821.12 95
19822.45 86
19823.79 99
19825.12 88
19826.45 99
19827.78 92
19829.11 94
19830.44 97
19831.78 81
19833.11 110
19834.44 80
19835.77 110
19837.10 88
19838.43 105
19839.77 81
19841.10 99
19842.43 92
19843.76 76
19845.09 96
19846.43 86
19847.76 97
19849.09 77
19850.42 71
19851.76 83
19853.09 84
19854.42 92
19855.75 89
19857.09 86
19858.42 102
19859.75 92
19861.08 96
19862.42 74
19863.75 82
19865.08 109
19866.41 96
19867.75 120
19869.08 89
19870.41 80
19871.75 97
19873.08 64
19874.41 87
19875.75 81
19877.08 78
19878.41 96
19879.75 87
19881.08 97
19882.41 83
19883.75 78
19885.08 80
19886.41 81
19887.75 107
19889.08 90
19890.41 83
19891.75 91
19893.08 80
19894.41 80
19895.75 78
19897.08 86
19898.42 85
19899.75 69
19901.08 85
19902.42 92
19903.75 89
19905.09 79
19906.42 98
19907.75 84
19909.09 78
19910.42 94
19911.76 77
19913.09 84
19914.43 69
19915.76 97
19917.10 77
19918.43 90
19919.77 76
19921.10 89
19922.43 80
19923.77 87
19925.10 82
19926.44 79
19927.77 84
19929.11 74
19930.44 95
19931.78 82
19933.11 76
19934.45 92
19935.78 96
19937.12 72
19938.45 82
19939.79 72
19941.13 92
19942.46 95
19943.80 79
19945.13 73
19946.47 112
19947.80 99
19949.14 92
19950.47 103
19951.81 92
19953.15 94
19954.48 88
19955.82 99
19957.15 87
19958.49 101
19959.83 91
19961.16 101
19962.50 88
19963.83 103
19965.17 91
19966.51 86
19967.84 92
19969.18 90
19970.51 89
19971.85 84
19973.19 84
19974.52 77
19975.86 99
19977.20 105
19978.53 112
19979.87 86
19981.21 114
19982.54 74
19983.88 93
19985.22 96
19986.55 97
19987.89 88
19989.23 83
19990.57 85
19991.90 121
19993.24 121
19994.58 110
19995.91 87
19997.25 90
19998.59 117
19999.93 72
20001.26 88
20002.60 84
20003.94 83
20005.28 101
20006.61 88
20007.95 77
20009.29 96
20010.63 108
20011.96 105
20013.30 96
20014.64 90
20015.98 89
20017.31 103
20018.65 110
20019.99 95
20021.33 102
20022.67 104
20024.01 81
20025.34 91
20026.68 69
20028.02 92
20029.36 90
20030.70 106
20032.03 85
20033.37 84
20034.71 110
20036.05 117
20037.39 94
20038.73 111
20040.07 120
20041.40 111
20042.74 92
20044.08 102
20045.42 80
20046.76 102
20048.10 108
20049.44 99
20050.78 101
20052.12 89
20053.46 97
20054.79 97
20056.13 96
20057.47 97
20058.81 89
20060.15 116
20061.49 130
20062.83 94
20064.17 87
20065.51 99
20066.85 124
20068.19 108
20069.53 108
20070.87 102
20072.21 97
20073.55 102
20074.89 99
20076.23 115
20077.57 80
20078.91 108
20080.25 98
20081.59 100
20082.93 96
20084.27 110
20085.61 93
20086.95 119
20088.29 101
20089.63 91
20090.97 77
20092.31 94
20093.65 86
20094.99 86
20096.33 77
20097.67 84
20099.01 116
20100.35 85
20101.69 97
20103.03 77
20104.38 99
20105.72 97
20107.06 108
20108.40 80
20109.74 115
20111.08 104
20112.42 73
20113.76 80
20115.10 72
20116.45 88
20117.79 90
20119.13 88
20120.47 97
20121.81 81
20123.15 91
20124.49 79
20125.84 97
20127.18 108
20128.52 115
20129.86 95
20131.20 88
20132.54 77
20133.89 100
20135.23 91
20136.57 95
20137.91 74
20139.25 82
20140.60 98
