# Supplementary material for: MALDI-TOF MS typing enables the classification of brewing yeasts of the genus Saccharomyces to major beer styles
Source: PLoS One. 2017 Aug 9;12(8):e0181694. doi: 10.1371/journal.pone.0181694 (PMC5549903; doi:10.1371/journal.pone.0181694)
Supplement: S15 File — The directory includes 90 raw files and was zipped to “.zip”; the folder has three strains with 30 spectra per strain; S1 Text explains the raw files with an example and Table 1 represents the yeast strains used within the experiment. (ZIP) [file pone.0181694.s018.zip › 43-45/30669-454-OG-WB-WB-YPG-18h-E-E_2015-11-04__0_F2_1.dat]

2000.55 2502
2000.97 2623
2001.39 2301
2001.81 2468
2002.23 2603
2002.65 2453
2003.08 2240
2003.50 2105
2003.92 2099
2004.34 2115
2004.76 1980
2005.19 1932
2005.61 1983
2006.03 1955
2006.45 1903
2006.87 2047
2007.30 2091
2007.72 2035
2008.14 1987
2008.56 2022
2008.99 1904
2009.41 2041
2009.83 2006
2010.25 1909
2010.68 2067
2011.10 2139
2011.52 2159
2011.94 1952
2012.37 2035
2012.79 2124
2013.21 1897
2013.63 1847
2014.06 2069
2014.48 2007
2014.90 1826
2015.33 1808
2015.75 1843
2016.17 1913
2016.60 1723
2017.02 1916
2017.44 2059
2017.86 2035
2018.29 2020
2018.71 2026
2019.14 2187
2019.56 2226
2019.98 2191
2020.41 2130
2020.83 2123
2021.25 2245
2021.68 2213
2022.10 2094
2022.52 2045
2022.95 1988
2023.37 1945
2023.80 1943
2024.22 1929
2024.64 2006
2025.07 1835
2025.49 1872
2025.92 1879
2026.34 1942
2026.76 1987
2027.19 1841
2027.61 1802
2028.04 1910
2028.46 1808
2028.89 1742
2029.31 1810
2029.74 1844
2030.16 1872
2030.58 1765
2031.01 1911
2031.43 1994
2031.86 1950
2032.28 1786
2032.71 1907
2033.13 2081
2033.56 2048
2033.98 2072
2034.41 1990
2034.83 1977
2035.26 2043
2035.68 1841
2036.11 1750
2036.53 1965
2036.96 1971
2037.38 1844
2037.81 1891
2038.24 2050
2038.66 2045
2039.09 1934
2039.51 1896
2039.94 1968
2040.36 1957
2040.79 1848
2041.21 1936
2041.64 1959
2042.07 1794
2042.49 1763
2042.92 1893
2043.34 1885
2043.77 1986
2044.20 1917
2044.62 1846
2045.05 1932
2045.47 1867
2045.90 1977
2046.33 1976
2046.75 2037
2047.18 2003
2047.61 2036
2048.03 2012
2048.46 1971
2048.89 2091
2049.31 2229
2049.74 1946
2050.16 2081
2050.59 2053
2051.02 2002
2051.45 2028
2051.87 1956
2052.30 1864
2052.73 1821
2053.15 1796
2053.58 1706
2054.01 1830
2054.43 1846
2054.86 1826
2055.29 1894
2055.72 1872
2056.14 1917
2056.57 1910
2057.00 1914
2057.43 1879
2057.85 1931
2058.28 2066
2058.71 2079
2059.14 2138
2059.56 1986
2059.99 2034
2060.42 2078
2060.85 2035
2061.27 2080
2061.70 2084
2062.13 1998
2062.56 1971
2062.99 2055
2063.41 1948
2063.84 2021
2064.27 2269
2064.70 2522
2065.13 2629
2065.55 2750
2065.98 3018
2066.41 3040
2066.84 3126
2067.27 2952
2067.70 3033
2068.13 2884
2068.55 2763
2068.98 2594
2069.41 2405
2069.84 2324
2070.27 2232
2070.70 2174
2071.13 1931
2071.56 1839
2071.98 1919
2072.41 1971
2072.84 1820
2073.27 1850
2073.70 1877
2074.13 1912
2074.56 1956
2074.99 1966
2075.42 1985
2075.85 1943
2076.28 2163
2076.71 1905
2077.13 1838
2077.56 1807
2077.99 2129
2078.42 2036
2078.85 2051
2079.28 2238
2079.71 2097
2080.14 2207
2080.57 2026
2081.00 1985
2081.43 1940
2081.86 1888
2082.29 1892
2082.72 1799
2083.15 1798
2083.58 1920
2084.01 1765
2084.44 1845
2084.87 1901
2085.30 1886
2085.73 2010
2086.16 2004
2086.59 1909
2087.02 2033
2087.46 1908
2087.89 1873
2088.32 1902
2088.75 1849
2089.18 1765
2089.61 1735
2090.04 1722
2090.47 1780
2090.90 1852
2091.33 1860
2091.76 1776
2092.19 1805
2092.63 1800
2093.06 1838
2093.49 1929
2093.92 1824
2094.35 1901
2094.78 1746
2095.21 1720
2095.64 1680
2096.08 1781
2096.51 1801
2096.94 1879
2097.37 1802
2097.80 1662
2098.23 1731
2098.67 1689
2099.10 1714
2099.53 1713
2099.96 1819
2100.39 1978
2100.82 1814
2101.26 1882
2101.69 1916
2102.12 1760
2102.55 1791
2102.98 1900
2103.42 1848
2103.85 1810
2104.28 1716
2104.71 1758
2105.15 1902
2105.58 1897
2106.01 1867
2106.44 1884
2106.88 2013
2107.31 1985
2107.74 1930
2108.17 1946
2108.61 2016
2109.04 2047
2109.47 2025
2109.90 1956
2110.34 1911
2110.77 1964
2111.20 1883
2111.64 1792
2112.07 1855
2112.50 1852
2112.94 1793
2113.37 1806
2113.80 1836
2114.24 1776
2114.67 1814
2115.10 1755
2115.54 1633
2115.97 1824
2116.40 1820
2116.84 1838
2117.27 1615
2117.70 1510
2118.14 1725
2118.57 1643
2119.00 1718
2119.44 1828
2119.87 1670
2120.31 1678
2120.74 1675
2121.17 1665
2121.61 1782
2122.04 1884
2122.48 1883
2122.91 1908
2123.35 1797
2123.78 1874
2124.21 1757
2124.65 1803
2125.08 1886
2125.52 1911
2125.95 1778
2126.39 1867
2126.82 1825
2127.26 1812
2127.69 1730
2128.12 1682
2128.56 1694
2128.99 1723
2129.43 1906
2129.86 1983
2130.30 1930
2130.73 2023
2131.17 2028
2131.60 2107
2132.04 2008
2132.47 2001
2132.91 2028
2133.34 1931
2133.78 1946
2134.22 1910
2134.65 1948
2135.09 1894
2135.52 2017
2135.96 1921
2136.39 1955
2136.83 2115
2137.26 2040
2137.70 2092
2138.14 1965
2138.57 2099
2139.01 1972
2139.44 1774
2139.88 1867
2140.31 1792
2140.75 1838
2141.19 1879
2141.62 1854
2142.06 1869
2142.50 1778
2142.93 1644
2143.37 1723
2143.80 1772
2144.24 1802
2144.68 1795
2145.11 1696
2145.55 1809
2145.99 1851
2146.42 1862
2146.86 1811
2147.30 1884
2147.73 1687
2148.17 1916
2148.61 1924
2149.04 1962
2149.48 1993
2149.92 2074
2150.35 2000
2150.79 2008
2151.23 1961
2151.67 2187
2152.10 2143
2152.54 1994
2152.98 1926
2153.41 1963
2153.85 1913
2154.29 1988
2154.73 2015
2155.16 1964
2155.60 1878
2156.04 1822
2156.48 1657
2156.91 1762
2157.35 1771
2157.79 1834
2158.23 1744
2158.67 1923
2159.10 2035
2159.54 1955
2159.98 1924
2160.42 1828
2160.86 1924
2161.29 1851
2161.73 1826
2162.17 1788
2162.61 1756
2163.05 1728
2163.48 1718
2163.92 1863
2164.36 1927
2164.80 1993
2165.24 1890
2165.68 2081
2166.12 1962
2166.55 1849
2166.99 1981
2167.43 1942
2167.87 2007
2168.31 1985
2168.75 1856
2169.19 1944
2169.63 1984
2170.06 2039
2170.50 2228
2170.94 2249
2171.38 2347
2171.82 2275
2172.26 2202
2172.70 2459
2173.14 2714
2173.58 2811
2174.02 2710
2174.46 2942
2174.90 2910
2175.34 3190
2175.78 3299
2176.22 3369
2176.65 2946
2177.09 2933
2177.53 2752
2177.97 2494
2178.41 2304
2178.85 2324
2179.29 2166
2179.73 2188
2180.17 2234
2180.61 2179
2181.05 2165
2181.49 1844
2181.93 1982
2182.37 1871
2182.81 2008
2183.26 1980
2183.70 1840
2184.14 1915
2184.58 1946
2185.02 1783
2185.46 1745
2185.90 1853
2186.34 1851
2186.78 1862
2187.22 1951
2187.66 1947
2188.10 1917
2188.54 1849
2188.98 1930
2189.42 2092
2189.87 1993
2190.31 1922
2190.75 1914
2191.19 2107
2191.63 1978
2192.07 1942
2192.51 2103
2192.95 2211
2193.39 2163
2193.84 2085
2194.28 2121
2194.72 2345
2195.16 2311
2195.60 2202
2196.04 2290
2196.49 2277
2196.93 2404
2197.37 2354
2197.81 2405
2198.25 2185
2198.69 2132
2199.14 2112
2199.58 1975
2200.02 2123
2200.46 2000
2200.90 1980
2201.35 1822
2201.79 1887
2202.23 1857
2202.67 1814
2203.12 2053
2203.56 2044
2204.00 1983
2204.44 2002
2204.89 2016
2205.33 2008
2205.77 2017
2206.21 2110
2206.66 2153
2207.10 2241
2207.54 2187
2207.98 2163
2208.43 2217
2208.87 2118
2209.31 1937
2209.76 2051
2210.20 2067
2210.64 1981
2211.09 1985
2211.53 1923
2211.97 2014
2212.41 2009
2212.86 1890
2213.30 1835
2213.74 2085
2214.19 1885
2214.63 1787
2215.08 1933
2215.52 1771
2215.96 1835
2216.41 1961
2216.85 1862
2217.29 1870
2217.74 1956
2218.18 1875
2218.63 1884
2219.07 1756
2219.51 1726
2219.96 1792
2220.40 1865
2220.85 1845
2221.29 2019
2221.73 1905
2222.18 1954
2222.62 2141
2223.07 1847
2223.51 2037
2223.96 2119
2224.40 2070
2224.84 2053
2225.29 2010
2225.73 1954
2226.18 1979
2226.62 2054
2227.07 2158
2227.51 2055
2227.96 2117
2228.40 2080
2228.85 2015
2229.29 2089
2229.74 2128
2230.18 1915
2230.63 2095
2231.07 2160
2231.52 2049
2231.96 1991
2232.41 2136
2232.85 2200
2233.30 2137
2233.74 2224
2234.19 2229
2234.63 2236
2235.08 2138
2235.53 2106
2235.97 2161
2236.42 2004
2236.86 2092
2237.31 1916
2237.75 1784
2238.20 1878
2238.65 1855
2239.09 1912
2239.54 1845
2239.98 1806
2240.43 1701
2240.88 1663
2241.32 1725
2241.77 1828
2242.21 1833
2242.66 1661
2243.11 1822
2243.55 1758
2244.00 1836
2244.45 1967
2244.89 1787
2245.34 1773
2245.79 1879
2246.23 1725
2246.68 1861
2247.13 1766
2247.57 1792
2248.02 1653
2248.47 1834
2248.91 1765
2249.36 1829
2249.81 1715
2250.25 1739
2250.70 1797
2251.15 1707
2251.60 1700
2252.04 1695
2252.49 1632
2252.94 1707
2253.39 1860
2253.83 1740
2254.28 1779
2254.73 1648
2255.17 1664
2255.62 1698
2256.07 1617
2256.52 1536
2256.97 1768
2257.41 1651
2257.86 1643
2258.31 1585
2258.76 1649
2259.20 1693
2259.65 1729
2260.10 1660
2260.55 1835
2261.00 1803
2261.45 1878
2261.89 1852
2262.34 1991
2262.79 1958
2263.24 1947
2263.69 1941
2264.13 1992
2264.58 1832
2265.03 1872
2265.48 1856
2265.93 1779
2266.38 1806
2266.83 1767
2267.28 1868
2267.72 1970
2268.17 1905
2268.62 1799
2269.07 1857
2269.52 2021
2269.97 2032
2270.42 2011
2270.87 1878
2271.32 2074
2271.76 2071
2272.21 2114
2272.66 2201
2273.11 2059
2273.56 2057
2274.01 1975
2274.46 1939
2274.91 1990
2275.36 1992
2275.81 1920
2276.26 1819
2276.71 2000
2277.16 1868
2277.61 1707
2278.06 1816
2278.51 1883
2278.96 1836
2279.41 1626
2279.86 1665
2280.31 1690
2280.76 1894
2281.21 1809
2281.66 1728
2282.11 1799
2282.56 1819
2283.01 1761
2283.46 1653
2283.91 1654
2284.36 1661
2284.81 1557
2285.26 1798
2285.71 1813
2286.16 1804
2286.61 2107
2287.06 2166
2287.51 2092
2287.96 2138
2288.42 2483
2288.87 2694
2289.32 2691
2289.77 2864
2290.22 2897
2290.67 3280
2291.12 3402
2291.57 3274
2292.02 3448
2292.48 3433
2292.93 3244
2293.38 3319
2293.83 3033
2294.28 2716
2294.73 2554
2295.18 2594
2295.63 2521
2296.09 2275
2296.54 2195
2296.99 2068
2297.44 1947
2297.89 2031
2298.35 2000
2298.80 1988
2299.25 1924
2299.70 1854
2300.15 1837
2300.60 1855
2301.06 1888
2301.51 1791
2301.96 1715
2302.41 1740
2302.87 1659
2303.32 1789
2303.77 1776
2304.22 1671
2304.67 1723
2305.13 1651
2305.58 1619
2306.03 1797
2306.49 1806
2306.94 1835
2307.39 1826
2307.84 1925
2308.30 1895
2308.75 1968
2309.20 2165
2309.65 2152
2310.11 2212
2310.56 2172
2311.01 2207
2311.47 2205
2311.92 2096
2312.37 2149
2312.83 2225
2313.28 2093
2313.73 1937
2314.19 2033
2314.64 2061
2315.09 2095
2315.55 1859
2316.00 1855
2316.45 1934
2316.91 1984
2317.36 1949
2317.81 2012
2318.27 1950
2318.72 1865
2319.18 1999
2319.63 2014
2320.08 2089
2320.54 1989
2320.99 1971
2321.45 1950
2321.90 1937
2322.35 1919
2322.81 1941
2323.26 2094
2323.72 2248
2324.17 2380
2324.63 2494
2325.08 2564
2325.53 2637
2325.99 2770
2326.44 3149
2326.90 2896
2327.35 2924
2327.81 2783
2328.26 2637
2328.72 2531
2329.17 2336
2329.63 2132
2330.08 2175
2330.54 2034
2330.99 1923
2331.45 1780
2331.90 1936
2332.36 1843
2332.81 1950
2333.27 2044
2333.72 1975
2334.18 1861
2334.63 1834
2335.09 1736
2335.54 1742
2336.00 1604
2336.46 1652
2336.91 1839
2337.37 1815
2337.82 1807
2338.28 1842
2338.73 1720
2339.19 1759
2339.65 1771
2340.10 1797
2340.56 1836
2341.01 1846
2341.47 1887
2341.93 1733
2342.38 1864
2342.84 1806
2343.29 1932
2343.75 1865
2344.21 1843
2344.66 1836
2345.12 1748
2345.58 1752
2346.03 1777
2346.49 1746
2346.94 1830
2347.40 1959
2347.86 1955
2348.31 2000
2348.77 1978
2349.23 1994
2349.69 1994
2350.14 1905
2350.60 1941
2351.06 2020
2351.51 1844
2351.97 1887
2352.43 1787
2352.88 1754
2353.34 1750
2353.80 1888
2354.26 1915
2354.71 1824
2355.17 1864
2355.63 1702
2356.09 1751
2356.54 1934
2357.00 1756
2357.46 1728
2357.92 1781
2358.37 1835
2358.83 1915
2359.29 1675
2359.75 1880
2360.20 1953
2360.66 1950
2361.12 1969
2361.58 2013
2362.04 1893
2362.49 1812
2362.95 1880
2363.41 1863
2363.87 1760
2364.33 1981
2364.79 1947
2365.24 1945
2365.70 1973
2366.16 1838
2366.62 1845
2367.08 1784
2367.54 1913
2367.99 1854
2368.45 1865
2368.91 1982
2369.37 1879
2369.83 1863
2370.29 1851
2370.75 1798
2371.21 1765
2371.67 1833
2372.12 1910
2372.58 1855
2373.04 1909
2373.50 1945
2373.96 1976
2374.42 2098
2374.88 1989
2375.34 1899
2375.80 1930
2376.26 1946
2376.72 1920
2377.18 2023
2377.64 1896
2378.10 1889
2378.56 1882
2379.01 1780
2379.47 2063
2379.93 1861
2380.39 1783
2380.85 1852
2381.31 1872
2381.77 1837
2382.23 1797
2382.69 1776
2383.15 1823
2383.61 1647
2384.07 1632
2384.53 1695
2384.99 1846
2385.45 1710
2385.92 1773
2386.38 1763
2386.84 1736
2387.30 1834
2387.76 1823
2388.22 1792
2388.68 1878
2389.14 1863
2389.60 1843
2390.06 1993
2390.52 1910
2390.98 1873
2391.44 1885
2391.90 1888
2392.36 1871
2392.83 1819
2393.29 1799
2393.75 1905
2394.21 1843
2394.67 1770
2395.13 1787
2395.59 1683
2396.05 1825
2396.52 1634
2396.98 1678
2397.44 1721
2397.90 1654
2398.36 1770
2398.82 1886
2399.28 1800
2399.75 1677
2400.21 1622
2400.67 1566
2401.13 1722
2401.59 1680
2402.06 1780
2402.52 1853
2402.98 1818
2403.44 1775
2403.90 1788
2404.37 1710
2404.83 1709
2405.29 1593
2405.75 1634
2406.21 1795
2406.68 1768
2407.14 1693
2407.60 1690
2408.06 1828
2408.53 1793
2408.99 1641
2409.45 1590
2409.91 1683
2410.38 1748
2410.84 1719
2411.30 1580
2411.77 1484
2412.23 1589
2412.69 1777
2413.15 1709
2413.62 1632
2414.08 1555
2414.54 1499
2415.01 1732
2415.47 1778
2415.93 1788
2416.40 1970
2416.86 1787
2417.32 1698
2417.79 1814
2418.25 1805
2418.71 1860
2419.18 2184
2419.64 2014
2420.10 1933
2420.57 1909
2421.03 1868
2421.50 1843
2421.96 1956
2422.42 1903
2422.89 2019
2423.35 1963
2423.81 1951
2424.28 1890
2424.74 1978
2425.21 1806
2425.67 1899
2426.14 1970
2426.60 2027
2427.06 1806
2427.53 1809
2427.99 1862
2428.46 1788
2428.92 1869
2429.39 1924
2429.85 1911
2430.32 1798
2430.78 1748
2431.24 1805
2431.71 1780
2432.17 1675
2432.64 1720
2433.10 1918
2433.57 1948
2434.03 1816
2434.50 1832
2434.96 1874
2435.43 1876
2435.89 1764
2436.36 1756
2436.82 1910
2437.29 1815
2437.76 1938
2438.22 1888
2438.69 1841
2439.15 1776
2439.62 1844
2440.08 2051
2440.55 1974
2441.01 2070
2441.48 1971
2441.95 2047
2442.41 2004
2442.88 1864
2443.34 1994
2443.81 2032
2444.27 2124
2444.74 1862
2445.21 1869
2445.67 1888
2446.14 1770
2446.60 1618
2447.07 1664
2447.54 1637
2448.00 1644
2448.47 1750
2448.94 1884
2449.40 1734
2449.87 1616
2450.34 1609
2450.80 1614
2451.27 1703
2451.74 1537
2452.20 1587
2452.67 1795
2453.14 1655
2453.60 1578
2454.07 1564
2454.54 1630
2455.00 1635
2455.47 1613
2455.94 1674
2456.40 1636
2456.87 1705
2457.34 1573
2457.81 1670
2458.27 1756
2458.74 1579
2459.21 1614
2459.68 1639
2460.14 1596
2460.61 1580
2461.08 1617
2461.55 1605
2462.01 1576
2462.48 1669
2462.95 1466
2463.42 1604
2463.88 1628
2464.35 1603
2464.82 1507
2465.29 1528
2465.76 1547
2466.22 1642
2466.69 1629
2467.16 1685
2467.63 1620
2468.10 1651
2468.57 1641
2469.03 1566
2469.50 1537
2469.97 1624
2470.44 1479
2470.91 1569
2471.38 1731
2471.84 1629
2472.31 1580
2472.78 1755
2473.25 1619
2473.72 1612
2474.19 1501
2474.66 1488
2475.13 1613
2475.59 1715
2476.06 1570
2476.53 1562
2477.00 1641
2477.47 1654
2477.94 1687
2478.41 1727
2478.88 1746
2479.35 1694
2479.82 1647
2480.29 1648
2480.76 1657
2481.23 1651
2481.69 1500
2482.16 1594
2482.63 1622
2483.10 1531
2483.57 1508
2484.04 1585
2484.51 1582
2484.98 1651
2485.45 1683
2485.92 1738
2486.39 1712
2486.86 1875
2487.33 1803
2487.80 1860
2488.27 1927
2488.74 1882
2489.21 1909
2489.68 1974
2490.15 1996
2490.62 1900
2491.09 1999
2491.56 2046
2492.04 1769
2492.51 1804
2492.98 1894
2493.45 1864
2493.92 1839
2494.39 1729
2494.86 1831
2495.33 1796
2495.80 2017
2496.27 1849
2496.74 1858
2497.21 1972
2497.68 1855
2498.16 1742
2498.63 1712
2499.10 1676
2499.57 1562
2500.04 1649
2500.51 1706
2500.98 1543
2501.45 1651
2501.93 1696
2502.40 1566
2502.87 1588
2503.34 1545
2503.81 1626
2504.28 1818
2504.76 1682
2505.23 1695
2505.70 1790
2506.17 1779
2506.64 1785
2507.11 1792
2507.59 1590
2508.06 1692
2508.53 1808
2509.00 1781
2509.47 1666
2509.95 1725
2510.42 1839
2510.89 1883
2511.36 1854
2511.84 1733
2512.31 1938
2512.78 1991
2513.25 2086
2513.73 2050
2514.20 1988
2514.67 2095
2515.14 1917
2515.62 1867
2516.09 1809
2516.56 1954
2517.03 1865
2517.51 1890
2517.98 1803
2518.45 1940
2518.93 1840
2519.40 1844
2519.87 1889
2520.35 1936
2520.82 1773
2521.29 1725
2521.77 1724
2522.24 1689
2522.71 1742
2523.19 1697
2523.66 1831
2524.13 1707
2524.61 1622
2525.08 1667
2525.55 1695
2526.03 1819
2526.50 1850
2526.97 1599
2527.45 1605
2527.92 1676
2528.40 1661
2528.87 1716
2529.34 1814
2529.82 1716
2530.29 1569
2530.77 1580
2531.24 1724
2531.71 1834
2532.19 1883
2532.66 1952
2533.14 1732
2533.61 1885
2534.09 1976
2534.56 1919
2535.04 1838
2535.51 1870
2535.98 1800
2536.46 1790
2536.93 1567
2537.41 1661
2537.88 1622
2538.36 1654
2538.83 1810
2539.31 1896
2539.78 1846
2540.26 1902
2540.73 1860
2541.21 2021
2541.68 2009
2542.16 1875
2542.63 1876
2543.11 1758
2543.59 1735
2544.06 1755
2544.54 1837
2545.01 1861
2545.49 1839
2545.96 1801
2546.44 1768
2546.91 1669
2547.39 1814
2547.87 1958
2548.34 1846
2548.82 2031
2549.29 2143
2549.77 2072
2550.24 1888
2550.72 1898
2551.20 2031
2551.67 1953
2552.15 1982
2552.62 1834
2553.10 1869
2553.58 1906
2554.05 1923
2554.53 2028
2555.01 1863
2555.48 1758
2555.96 1873
2556.44 1772
2556.91 1829
2557.39 1774
2557.87 1743
2558.34 1758
2558.82 1814
2559.30 1636
2559.77 1618
2560.25 1626
2560.73 1822
2561.20 1759
2561.68 1691
2562.16 1712
2562.64 1731
2563.11 1814
2563.59 1640
2564.07 1755
2564.54 1665
2565.02 1743
2565.50 1732
2565.98 1597
2566.45 1612
2566.93 1624
2567.41 1439
2567.89 1510
2568.36 1513
2568.84 1556
2569.32 1584
2569.80 1589
2570.28 1722
2570.75 1480
2571.23 1544
2571.71 1515
2572.19 1613
2572.66 1645
2573.14 1749
2573.62 1624
2574.10 1582
2574.58 1645
2575.06 1524
2575.53 1466
2576.01 1605
2576.49 1558
2576.97 1580
2577.45 1590
2577.93 1670
2578.40 1701
2578.88 1731
2579.36 1603
2579.84 1694
2580.32 1713
2580.80 1760
2581.28 1765
2581.76 1790
2582.24 1597
2582.71 1616
2583.19 1696
2583.67 1623
2584.15 1525
2584.63 1688
2585.11 1666
2585.59 1699
2586.07 1648
2586.55 1618
2587.03 1755
2587.51 1674
2587.99 1751
2588.47 1784
2588.95 1741
2589.42 1826
2589.90 1796
2590.38 1647
2590.86 1730
2591.34 1759
2591.82 1676
2592.30 1746
2592.78 1667
2593.26 1661
2593.74 1665
2594.22 1773
2594.70 1589
2595.18 1607
2595.66 1685
2596.14 1615
2596.62 1543
2597.10 1464
2597.58 1548
2598.07 1494
2598.55 1567
2599.03 1566
2599.51 1635
2599.99 1452
2600.47 1455
2600.95 1435
2601.43 1613
2601.91 1535
2602.39 1546
2602.87 1537
2603.35 1677
2603.83 1706
2604.31 1622
2604.80 1561
2605.28 1561
2605.76 1687
2606.24 1672
2606.72 1691
2607.20 1680
2607.68 1668
2608.16 1606
2608.65 1589
2609.13 1574
2609.61 1698
2610.09 1557
2610.57 1763
2611.05 1549
2611.53 1536
2612.02 1514
2612.50 1588
2612.98 1586
2613.46 1510
2613.94 1490
2614.43 1579
2614.91 1538
2615.39 1634
2615.87 1674
2616.35 1703
2616.84 1661
2617.32 1686
2617.80 1789
2618.28 1651
2618.77 1689
2619.25 1688
2619.73 1706
2620.21 1831
2620.69 1525
2621.18 1586
2621.66 1586
2622.14 1699
2622.63 1595
2623.11 1440
2623.59 1586
2624.07 1621
2624.56 1726
2625.04 1549
2625.52 1559
2626.01 1504
2626.49 1428
2626.97 1588
2627.45 1541
2627.94 1611
2628.42 1653
2628.90 1754
2629.39 1748
2629.87 1752
2630.35 1682
2630.84 1934
2631.32 1817
2631.80 1793
2632.29 1768
2632.77 1754
2633.26 1710
2633.74 1769
2634.22 1749
2634.71 1680
2635.19 1808
2635.67 1744
2636.16 1546
2636.64 1577
2637.13 1696
2637.61 1629
2638.09 1495
2638.58 1553
2639.06 1672
2639.55 1745
2640.03 1767
2640.52 1704
2641.00 1646
2641.48 1744
2641.97 1687
2642.45 1661
2642.94 1677
2643.42 1575
2643.91 1455
2644.39 1619
2644.88 1645
2645.36 1760
2645.85 1622
2646.33 1622
2646.82 1681
2647.30 1795
2647.79 1685
2648.27 1603
2648.76 1605
2649.24 1626
2649.73 1675
2650.21 1634
2650.70 1737
2651.18 1517
2651.67 1659
2652.15 1649
2652.64 1620
2653.12 1508
2653.61 1622
2654.10 1658
2654.58 1801
2655.07 1751
2655.55 1647
2656.04 1696
2656.52 1647
2657.01 1737
2657.50 1750
2657.98 1691
2658.47 1809
2658.95 1849
2659.44 1707
2659.93 1592
2660.41 1632
2660.90 1629
2661.38 1538
2661.87 1564
2662.36 1683
2662.84 1688
2663.33 1615
2663.82 1698
2664.30 1571
2664.79 1497
2665.28 1548
2665.76 1519
2666.25 1632
2666.74 1525
2667.22 1459
2667.71 1479
2668.20 1617
2668.68 1597
2669.17 1693
2669.66 1750
2670.14 1619
2670.63 1587
2671.12 1586
2671.61 1643
2672.09 1634
2672.58 1862
2673.07 1840
2673.55 2042
2674.04 1987
2674.53 2010
2675.02 2063
2675.50 1868
2675.99 1946
2676.48 1948
2676.97 1874
2677.46 1937
2677.94 1847
2678.43 1867
2678.92 1695
2679.41 1808
2679.89 1780
2680.38 1707
2680.87 1735
2681.36 1791
2681.85 1759
2682.33 1651
2682.82 1598
2683.31 1600
2683.80 1691
2684.29 1878
2684.78 1790
2685.26 1641
2685.75 1644
2686.24 1696
2686.73 1740
2687.22 1654
2687.71 1661
2688.20 1607
2688.68 1578
2689.17 1578
2689.66 1597
2690.15 1442
2690.64 1631
2691.13 1685
2691.62 1680
2692.11 1542
2692.60 1473
2693.09 1410
2693.57 1456
2694.06 1556
2694.55 1578
2695.04 1600
2695.53 1555
2696.02 1430
2696.51 1624
2697.00 1456
2697.49 1594
2697.98 1536
2698.47 1490
2698.96 1502
2699.45 1463
2699.94 1494
2700.43 1597
2700.92 1609
2701.41 1534
2701.90 1747
2702.39 1648
2702.88 1678
2703.37 1681
2703.86 1603
2704.35 1763
2704.84 1745
2705.33 1772
2705.82 1637
2706.31 1544
2706.80 1532
2707.29 1528
2707.78 1636
2708.27 1497
2708.76 1565
2709.25 1604
2709.74 1550
2710.23 1436
2710.72 1448
2711.21 1573
2711.71 1447
2712.20 1500
2712.69 1542
2713.18 1665
2713.67 1555
2714.16 1555
2714.65 1549
2715.14 1596
2715.63 1618
2716.12 1628
2716.62 1570
2717.11 1528
2717.60 1541
2718.09 1507
2718.58 1555
2719.07 1587
2719.56 1580
2720.06 1481
2720.55 1525
2721.04 1485
2721.53 1678
2722.02 1718
2722.51 1616
2723.01 1781
2723.50 1792
2723.99 1797
2724.48 1793
2724.97 1663
2725.47 1514
2725.96 1544
2726.45 1703
2726.94 1742
2727.44 1590
2727.93 1628
2728.42 1532
2728.91 1462
2729.40 1475
2729.90 1462
2730.39 1509
2730.88 1645
2731.37 1583
2731.87 1619
2732.36 1645
2732.85 1687
2733.35 1705
2733.84 1687
2734.33 1509
2734.82 1744
2735.32 1859
2735.81 1801
2736.30 1647
2736.80 1727
2737.29 1576
2737.78 1714
2738.28 1724
2738.77 1721
2739.26 1561
2739.76 1575
2740.25 1492
2740.74 1608
2741.24 1722
2741.73 1705
2742.22 1605
2742.72 1496
2743.21 1586
2743.70 1697
2744.20 1634
2744.69 1515
2745.19 1569
2745.68 1638
2746.17 1622
2746.67 1538
2747.16 1668
2747.66 1547
2748.15 1637
2748.64 1651
2749.14 1759
2749.63 1700
2750.13 1651
2750.62 1765
2751.12 1682
2751.61 1545
2752.10 1629
2752.60 1505
2753.09 1493
2753.59 1488
2754.08 1566
2754.58 1603
2755.07 1492
2755.57 1615
2756.06 1578
2756.56 1610
2757.05 1552
2757.55 1580
2758.04 1522
2758.54 1664
2759.03 1560
2759.53 1596
2760.02 1500
2760.52 1624
2761.01 1626
2761.51 1579
2762.00 1494
2762.50 1625
2762.99 1625
2763.49 1564
2763.99 1592
2764.48 1642
2764.98 1564
2765.47 1613
2765.97 1608
2766.46 1739
2766.96 1621
2767.46 1760
2767.95 1707
2768.45 1631
2768.94 1664
2769.44 1529
2769.94 1543
2770.43 1742
2770.93 1596
2771.42 1539
2771.92 1503
2772.42 1565
2772.91 1622
2773.41 1595
2773.91 1559
2774.40 1707
2774.90 1849
2775.40 1823
2775.89 1904
2776.39 1833
2776.89 1933
2777.38 2066
2777.88 1993
2778.38 2078
2778.87 1986
2779.37 1787
2779.87 1917
2780.36 1950
2780.86 1758
2781.36 1785
2781.85 1726
2782.35 1603
2782.85 1752
2783.35 1617
2783.84 1598
2784.34 1590
2784.84 1631
2785.34 1612
2785.83 1393
2786.33 1381
2786.83 1496
2787.33 1613
2787.82 1535
2788.32 1363
2788.82 1320
2789.32 1496
2789.81 1498
2790.31 1419
2790.81 1395
2791.31 1518
2791.81 1544
2792.30 1573
2792.80 1587
2793.30 1497
2793.80 1492
2794.30 1460
2794.80 1501
2795.29 1605
2795.79 1615
2796.29 1525
2796.79 1597
2797.29 1663
2797.79 1473
2798.29 1551
2798.78 1700
2799.28 1666
2799.78 1506
2800.28 1390
2800.78 1464
2801.28 1398
2801.78 1563
2802.28 1593
2802.77 1499
2803.27 1512
2803.77 1446
2804.27 1598
2804.77 1604
2805.27 1518
2805.77 1531
2806.27 1625
2806.77 1694
2807.27 1587
2807.77 1651
2808.27 1580
2808.77 1592
2809.27 1687
2809.77 1717
2810.27 1689
2810.77 1683
2811.27 1574
2811.76 1614
2812.26 1494
2812.76 1645
2813.26 1629
2813.76 1579
2814.26 1587
2814.76 1686
2815.26 1645
2815.76 1615
2816.27 1568
2816.77 1555
2817.27 1530
2817.77 1658
2818.27 1684
2818.77 1688
2819.27 1646
2819.77 1629
2820.27 1684
2820.77 1733
2821.27 1715
2821.77 1792
2822.27 1711
2822.77 1606
2823.27 1642
2823.77 1513
2824.27 1565
2824.78 1671
2825.28 1655
2825.78 1535
2826.28 1516
2826.78 1445
2827.28 1543
2827.78 1559
2828.28 1558
2828.79 1541
2829.29 1521
2829.79 1648
2830.29 1584
2830.79 1513
2831.29 1561
2831.79 1486
2832.30 1414
2832.80 1575
2833.30 1583
2833.80 1644
2834.30 1529
2834.80 1546
2835.31 1487
2835.81 1614
2836.31 1580
2836.81 1591
2837.31 1799
2837.82 1709
2838.32 1730
2838.82 1605
2839.32 1617
2839.83 1594
2840.33 1720
2840.83 1739
2841.33 1668
2841.84 1598
2842.34 1540
2842.84 1581
2843.34 1550
2843.85 1629
2844.35 1693
2844.85 1559
2845.35 1451
2845.86 1652
2846.36 1691
2846.86 1731
2847.37 1751
2847.87 1856
2848.37 1831
2848.87 1930
2849.38 1971
2849.88 1891
2850.38 1859
2850.89 1771
2851.39 1881
2851.89 1852
2852.40 1692
2852.90 1593
2853.40 1658
2853.91 1697
2854.41 1664
2854.92 1673
2855.42 1791
2855.92 1728
2856.43 1544
2856.93 1639
2857.43 1725
2857.94 1629
2858.44 1676
2858.95 1607
2859.45 1619
2859.95 1598
2860.46 1390
2860.96 1489
2861.47 1441
2861.97 1443
2862.48 1534
2862.98 1625
2863.48 1532
2863.99 1528
2864.49 1537
2865.00 1559
2865.50 1505
2866.01 1418
2866.51 1537
2867.02 1548
2867.52 1405
2868.03 1550
2868.53 1616
2869.04 1578
2869.54 1547
2870.05 1606
2870.55 1589
2871.06 1652
2871.56 1679
2872.07 1561
2872.57 1672
2873.08 1654
2873.58 1704
2874.09 1762
2874.59 1750
2875.10 1822
2875.60 1623
2876.11 1675
2876.61 1767
2877.12 1681
2877.63 1618
2878.13 1613
2878.64 1502
2879.14 1592
2879.65 1589
2880.15 1559
2880.66 1585
2881.17 1670
2881.67 1628
2882.18 1765
2882.68 1730
2883.19 1798
2883.70 1803
2884.20 1696
2884.71 1731
2885.22 1722
2885.72 1910
2886.23 1745
2886.74 1901
2887.24 1712
2887.75 1635
2888.25 1902
2888.76 2199
2889.27 2314
2889.77 2407
2890.28 2380
2890.79 2413
2891.30 2548
2891.80 2056
2892.31 2077
2892.82 1959
2893.32 2002
2893.83 2171
2894.34 2198
2894.84 2358
2895.35 2436
2895.86 2389
2896.37 2415
2896.87 2319
2897.38 2486
2897.89 2410
2898.40 2267
2898.90 2274
2899.41 2098
2899.92 2049
2900.43 2132
2900.93 1992
2901.44 1928
2901.95 1882
2902.46 2025
2902.96 2114
2903.47 2069
2903.98 2012
2904.49 2155
2905.00 2192
2905.50 2301
2906.01 2277
2906.52 2337
2907.03 2328
2907.54 2302
2908.05 2326
2908.55 2215
2909.06 2059
2909.57 1924
2910.08 1888
2910.59 1845
2911.10 1835
2911.61 1705
2912.11 1672
2912.62 1614
2913.13 1661
2913.64 1597
2914.15 1719
2914.66 1758
2915.17 1745
2915.68 1716
2916.19 1613
2916.69 1795
2917.20 1832
2917.71 1803
2918.22 1612
2918.73 1674
2919.24 1849
2919.75 1779
2920.26 1571
2920.77 1605
2921.28 1664
2921.79 1650
2922.30 1508
2922.81 1544
2923.32 1596
2923.83 1669
2924.34 1626
2924.85 1822
2925.36 1868
2925.87 1808
2926.38 1687
2926.89 1701
2927.40 1636
2927.91 1686
2928.42 1615
2928.93 1562
2929.44 1716
2929.95 1620
2930.46 1500
2930.97 1477
2931.48 1574
2931.99 1607
2932.50 1611
2933.01 1757
2933.52 1640
2934.03 1691
2934.54 1700
2935.05 1718
2935.56 1752
2936.07 1678
2936.58 1654
2937.09 1713
2937.60 1795
2938.12 1704
2938.63 1606
2939.14 1701
2939.65 1803
2940.16 1884
2940.67 1689
2941.18 1757
2941.69 1657
2942.20 1690
2942.72 1659
2943.23 1647
2943.74 1616
2944.25 1674
2944.76 1680
2945.27 1630
2945.79 1743
2946.30 1769
2946.81 1649
2947.32 1754
2947.83 1776
2948.34 1692
2948.86 1717
2949.37 1577
2949.88 1572
2950.39 1559
2950.90 1531
2951.42 1523
2951.93 1554
2952.44 1527
2952.95 1373
2953.46 1442
2953.98 1464
2954.49 1446
2955.00 1456
2955.51 1486
2956.03 1428
2956.54 1584
2957.05 1541
2957.56 1566
2958.08 1486
2958.59 1560
2959.10 1555
2959.62 1533
2960.13 1555
2960.64 1418
2961.15 1597
2961.67 1627
2962.18 1591
2962.69 1596
2963.21 1562
2963.72 1677
2964.23 1813
2964.75 1805
2965.26 1615
2965.77 1660
2966.29 1654
2966.80 1682
2967.31 1604
2967.83 1572
2968.34 1701
2968.85 1666
2969.37 1690
2969.88 1693
2970.40 1543
2970.91 1672
2971.42 1518
2971.94 1525
2972.45 1730
2972.96 1820
2973.48 1740
2973.99 1728
2974.51 1678
2975.02 1753
2975.54 1733
2976.05 1721
2976.56 1830
2977.08 1777
2977.59 1660
2978.11 1675
2978.62 1782
2979.14 1901
2979.65 1743
2980.16 1819
2980.68 1910
2981.19 2001
2981.71 2068
2982.22 2014
2982.74 2115
2983.25 1985
2983.77 2098
2984.28 1946
2984.80 1919
2985.31 2032
2985.83 2039
2986.34 2191
2986.86 2170
2987.37 2150
2987.89 2189
2988.40 2204
2988.92 2300
2989.44 2358
2989.95 2330
2990.47 2242
2990.98 2212
2991.50 2149
2992.01 2282
2992.53 2082
2993.04 2075
2993.56 2300
2994.08 2260
2994.59 2264
2995.11 2171
2995.62 2301
2996.14 2314
2996.66 2341
2997.17 2557
2997.69 2599
2998.20 2828
2998.72 2767
2999.24 2818
2999.75 2621
3000.27 2685
3000.79 2816
3001.30 3069
3001.82 3385
3002.33 3530
3002.85 3809
3003.37 4585
3003.88 5587
3004.40 6358
3004.92 7321
3005.43 8002
3005.95 8386
3006.47 8509
3006.99 8355
3007.50 7811
3008.02 7237
3008.54 6692
3009.05 5535
3009.57 4711
3010.09 4045
3010.60 3487
3011.12 2923
3011.64 2736
3012.16 2449
3012.67 2529
3013.19 2492
3013.71 2578
3014.23 2304
3014.74 2362
3015.26 2235
3015.78 2257
3016.30 2221
3016.82 2397
3017.33 2398
3017.85 2472
3018.37 2390
3018.89 2190
3019.40 2318
3019.92 2285
3020.44 2226
3020.96 2167
3021.48 2063
3022.00 2134
3022.51 2143
3023.03 2210
3023.55 2261
3024.07 2379
3024.59 2384
3025.11 2457
3025.62 2433
3026.14 2134
3026.66 2185
3027.18 2285
3027.70 2158
3028.22 2221
3028.74 2085
3029.25 2038
3029.77 2061
3030.29 2055
3030.81 2142
3031.33 2058
3031.85 2005
3032.37 1945
3032.89 2082
3033.41 2006
3033.93 1998
3034.45 1979
3034.96 2081
3035.48 2055
3036.00 1995
3036.52 1934
3037.04 1893
3037.56 1928
3038.08 1784
3038.60 1911
3039.12 1773
3039.64 1792
3040.16 1779
3040.68 1755
3041.20 1897
3041.72 1937
3042.24 1857
3042.76 1819
3043.28 1792
3043.80 1867
3044.32 2005
3044.84 1907
3045.36 1725
3045.88 1787
3046.40 1912
3046.92 1941
3047.44 1819
3047.96 1880
3048.48 1735
3049.00 1655
3049.52 1632
3050.04 1737
3050.56 1832
3051.09 1830
3051.61 1783
3052.13 1592
3052.65 1666
3053.17 1584
3053.69 1713
3054.21 1695
3054.73 1773
3055.25 1671
3055.77 1847
3056.29 1805
3056.82 1773
3057.34 1785
3057.86 1803
3058.38 1812
3058.90 1701
3059.42 1648
3059.94 1810
3060.47 1754
3060.99 1752
3061.51 1749
3062.03 1758
3062.55 1723
3063.07 1664
3063.60 1839
3064.12 1797
3064.64 1652
3065.16 1747
3065.68 1862
3066.21 2005
3066.73 1888
3067.25 1762
3067.77 1760
3068.29 1854
3068.82 1925
3069.34 1743
3069.86 1760
3070.38 1819
3070.90 1913
3071.43 1988
3071.95 1719
3072.47 1718
3072.99 1649
3073.52 1799
3074.04 1715
3074.56 1778
3075.09 1863
3075.61 1758
3076.13 1836
3076.65 2003
3077.18 2116
3077.70 2197
3078.22 2312
3078.75 2116
3079.27 1985
3079.79 2396
3080.32 2452
3080.84 2497
3081.36 2584
3081.89 2563
3082.41 2622
3082.93 2868
3083.46 2573
3083.98 2415
3084.50 2416
3085.03 2394
3085.55 2298
3086.07 2362
3086.60 2320
3087.12 2281
3087.64 2401
3088.17 2237
3088.69 2146
3089.22 2001
3089.74 2109
3090.26 2110
3090.79 2169
3091.31 2058
3091.84 2169
3092.36 2095
3092.89 2252
3093.41 2185
3093.93 2245
3094.46 2228
3094.98 2433
3095.51 2537
3096.03 2687
3096.56 2687
3097.08 2723
3097.61 2858
3098.13 2858
3098.66 3036
3099.18 3134
3099.70 3683
3100.23 4231
3100.75 5060
3101.28 6289
3101.80 7486
3102.33 8788
3102.85 10172
3103.38 11855
3103.91 12191
3104.43 11860
3104.96 11911
3105.48 11290
3106.01 10172
3106.53 8941
3107.06 7920
3107.58 6777
3108.11 5654
3108.63 4642
3109.16 3898
3109.69 3495
3110.21 3147
3110.74 2944
3111.26 2789
3111.79 2745
3112.31 2887
3112.84 2679
3113.37 2784
3113.89 2695
3114.42 2646
3114.94 2839
3115.47 2673
3116.00 2344
3116.52 2444
3117.05 2411
3117.58 2282
3118.10 2104
3118.63 2329
3119.16 2333
3119.68 2208
3120.21 2216
3120.73 2244
3121.26 2321
3121.79 2311
3122.31 2362
3122.84 2543
3123.37 2548
3123.90 2519
3124.42 2402
3124.95 2446
3125.48 2282
3126.00 2161
3126.53 2131
3127.06 2058
3127.58 2018
3128.11 1840
3128.64 1759
3129.17 1948
3129.69 1895
3130.22 1773
3130.75 1845
3131.28 1871
3131.80 1779
3132.33 1800
3132.86 1775
3133.39 1863
3133.91 1774
3134.44 1873
3134.97 1876
3135.50 1722
3136.03 1708
3136.55 1800
3137.08 1812
3137.61 1872
3138.14 1795
3138.67 1969
3139.19 1775
3139.72 1723
3140.25 1729
3140.78 1642
3141.31 1741
3141.84 1655
3142.36 1845
3142.89 1849
3143.42 1831
3143.95 1948
3144.48 1937
3145.01 1968
3145.54 2075
3146.06 1928
3146.59 1971
3147.12 2057
3147.65 2149
3148.18 2112
3148.71 2196
3149.24 2192
3149.77 2264
3150.30 2302
3150.83 2313
3151.35 2238
3151.88 2268
3152.41 2113
3152.94 2031
3153.47 2037
3154.00 1967
3154.53 2011
3155.06 1949
3155.59 1871
3156.12 1885
3156.65 1825
3157.18 1899
3157.71 1889
3158.24 1875
3158.77 1966
3159.30 1927
3159.83 1914
3160.36 1892
3160.89 1927
3161.42 1937
3161.95 1912
3162.48 1754
3163.01 1795
3163.54 1662
3164.07 1570
3164.60 1618
3165.13 1733
3165.66 1658
3166.19 1584
3166.72 1648
3167.25 1677
3167.78 1679
3168.31 1725
3168.84 1687
3169.37 1529
3169.90 1551
3170.44 1639
3170.97 1611
3171.50 1579
3172.03 1752
3172.56 1763
3173.09 1753
3173.62 1865
3174.15 1961
3174.68 1985
3175.21 2012
3175.75 1993
3176.28 2017
3176.81 1937
3177.34 2084
3177.87 1998
3178.40 2009
3178.93 1839
3179.47 1780
3180.00 1796
3180.53 1706
3181.06 1761
3181.59 1689
3182.12 1680
3182.66 1664
3183.19 1650
3183.72 1700
3184.25 1719
3184.78 1561
3185.32 1594
3185.85 1762
3186.38 1807
3186.91 1830
3187.44 1925
3187.98 1884
3188.51 1802
3189.04 1785
3189.57 1881
3190.11 1915
3190.64 1827
3191.17 1707
3191.70 1768
3192.24 1685
3192.77 1634
3193.30 1550
3193.84 1729
3194.37 1657
3194.90 1577
3195.43 1623
3195.97 1687
3196.50 1734
3197.03 1646
3197.57 1700
3198.10 1694
3198.63 1761
3199.17 1817
3199.70 1814
3200.23 1734
3200.77 1904
3201.30 1965
3201.83 1928
3202.37 2150
3202.90 1855
3203.43 1872
3203.97 2010
3204.50 2021
3205.03 2069
3205.57 2122
3206.10 2017
3206.63 2065
3207.17 2143
3207.70 1987
3208.24 1959
3208.77 2020
3209.30 2196
3209.84 2328
3210.37 2353
3210.91 2364
3211.44 2500
3211.98 2339
3212.51 2193
3213.04 2386
3213.58 2417
3214.11 2374
3214.65 2263
3215.18 2075
3215.72 2001
3216.25 1918
3216.79 1802
3217.32 1635
3217.86 1638
3218.39 1778
3218.93 1949
3219.46 1826
3220.00 1598
3220.53 1819
3221.07 1986
3221.60 1996
3222.14 1954
3222.67 2014
3223.21 2154
3223.74 2087
3224.28 2168
3224.81 2254
3225.35 2509
3225.88 2267
3226.42 2507
3226.95 2312
3227.49 2219
3228.02 2239
3228.56 2305
3229.10 2263
3229.63 2344
3230.17 2172
3230.70 2386
3231.24 2475
3231.78 2400
3232.31 2322
3232.85 2504
3233.38 2677
3233.92 2617
3234.46 2523
3234.99 2675
3235.53 2556
3236.06 2344
3236.60 2474
3237.14 2561
3237.67 2735
3238.21 2698
3238.75 2786
3239.28 2648
3239.82 2694
3240.36 2550
3240.89 2654
3241.43 2649
3241.97 2546
3242.50 2757
3243.04 2647
3243.58 2606
3244.11 2684
3244.65 2544
3245.19 2586
3245.72 2652
3246.26 2622
3246.80 2734
3247.34 2832
3247.87 2572
3248.41 2638
3248.95 2631
3249.49 2591
3250.02 2759
3250.56 2734
3251.10 2573
3251.64 2842
3252.17 2994
3252.71 2793
3253.25 2766
3253.79 2496
3254.32 2833
3254.86 2819
3255.40 2794
3255.94 2765
3256.48 2725
3257.01 2846
3257.55 2939
3258.09 3051
3258.63 3080
3259.17 3422
3259.70 3615
3260.24 3751
3260.78 4246
3261.32 4761
3261.86 5406
3262.40 5666
3262.93 6260
3263.47 6873
3264.01 7231
3264.55 7899
3265.09 8494
3265.63 8915
3266.17 9609
3266.71 10664
3267.24 10769
3267.78 10858
3268.32 9976
3268.86 10347
3269.40 9367
3269.94 8332
3270.48 7294
3271.02 6418
3271.56 5388
3272.10 4635
3272.64 4523
3273.18 3793
3273.71 3476
3274.25 3382
3274.79 3383
3275.33 3197
3275.87 2945
3276.41 3167
3276.95 3206
3277.49 3191
3278.03 3306
3278.57 3145
3279.11 2879
3279.65 3016
3280.19 2970
3280.73 3113
3281.27 2987
3281.81 3168
3282.35 3046
3282.89 2984
3283.43 3018
3283.97 2944
3284.51 3060
3285.05 3090
3285.59 3178
3286.13 3123
3286.67 3389
3287.21 3320
3287.75 3202
3288.30 3261
3288.84 3318
3289.38 3282
3289.92 3438
3290.46 3246
3291.00 3039
3291.54 3143
3292.08 3253
3292.62 3297
3293.16 3713
3293.70 3925
3294.24 4223
3294.79 4261
3295.33 4420
3295.87 4832
3296.41 5126
3296.95 5333
3297.49 5219
3298.03 5143
3298.57 4869
3299.12 4870
3299.66 4427
3300.20 4011
3300.74 3748
3301.28 3541
3301.82 3672
3302.37 3758
3302.91 3701
3303.45 3575
3303.99 3555
3304.53 3428
3305.08 3406
3305.62 3329
3306.16 3393
3306.70 3198
3307.24 3160
3307.79 3009
3308.33 2970
3308.87 2957
3309.41 2869
3309.96 2856
3310.50 2795
3311.04 2932
3311.58 2930
3312.13 2885
3312.67 2739
3313.21 2813
3313.75 2992
3314.30 3208
3314.84 3260
3315.38 3337
3315.92 3516
3316.47 3580
3317.01 3857
3317.55 3902
3318.10 3935
3318.64 3985
3319.18 3838
3319.73 4061
3320.27 3890
3320.81 3931
3321.36 4121
3321.90 4093
3322.44 3880
3322.99 3980
3323.53 4011
3324.07 3880
3324.62 3653
3325.16 3475
3325.70 3586
3326.25 3511
3326.79 3467
3327.34 3445
3327.88 3410
3328.42 3548
3328.97 3377
3329.51 3471
3330.06 3643
3330.60 4184
3331.14 4842
3331.69 6127
3332.23 7480
3332.78 9758
3333.32 12477
3333.86 15344
3334.41 18504
3334.95 21957
3335.50 25468
3336.04 28033
3336.59 29816
3337.13 30055
3337.68 29593
3338.22 28789
3338.77 26354
3339.31 24137
3339.86 20681
3340.40 17709
3340.94 14033
3341.49 11286
3342.03 9154
3342.58 7835
3343.13 6265
3343.67 5522
3344.22 4643
3344.76 4203
3345.31 3940
3345.85 3687
3346.40 3416
3346.94 3457
3347.49 3466
3348.03 3353
3348.58 3395
3349.12 3402
3349.67 3218
3350.22 3212
3350.76 3302
3351.31 3335
3351.85 3224
3352.40 3230
3352.94 3173
3353.49 3328
3354.04 3168
3354.58 3460
3355.13 3326
3355.67 3133
3356.22 3125
3356.77 3261
3357.31 2920
3357.86 2974
3358.41 2960
3358.95 2970
3359.50 2940
3360.05 2953
3360.59 2857
3361.14 2864
3361.68 2882
3362.23 3033
3362.78 2994
3363.33 2890
3363.87 2908
3364.42 2898
3364.97 2941
3365.51 2871
3366.06 3008
3366.61 2970
3367.15 2760
3367.70 2932
3368.25 2896
3368.79 2721
3369.34 2855
3369.89 2873
3370.44 2976
3370.98 3068
3371.53 3201
3372.08 3548
3372.63 3740
3373.17 3895
3373.72 4176
3374.27 4255
3374.82 4155
3375.36 4186
3375.91 4537
3376.46 4505
3377.01 3928
3377.56 3446
3378.10 3417
3378.65 3172
3379.20 3074
3379.75 2912
3380.30 2768
3380.84 2735
3381.39 2626
3381.94 2473
3382.49 2561
3383.04 2414
3383.59 2278
3384.13 2453
3384.68 2337
3385.23 2229
3385.78 2232
3386.33 2223
3386.88 2355
3387.43 2155
3387.97 2112
3388.52 2146
3389.07 2216
3389.62 2243
3390.17 2284
3390.72 2262
3391.27 2165
3391.82 2192
3392.37 2281
3392.92 2237
3393.46 1944
3394.01 2312
3394.56 2419
3395.11 2188
3395.66 2246
3396.21 2258
3396.76 2170
3397.31 2234
3397.86 2385
3398.41 2238
3398.96 2196
3399.51 2132
3400.06 2139
3400.61 2146
3401.16 2057
3401.71 2014
3402.26 2065
3402.81 1945
3403.36 2031
3403.91 2096
3404.46 1855
3405.01 1817
3405.56 1935
3406.11 1971
3406.66 1912
3407.21 1711
3407.76 1791
3408.31 1868
3408.86 1938
3409.41 2005
3409.96 2146
3410.51 2243
3411.06 2157
3411.61 2071
3412.16 2299
3412.71 2236
3413.27 2375
3413.82 2467
3414.37 2372
3414.92 2308
3415.47 2250
3416.02 2131
3416.57 2139
3417.12 2156
3417.67 2086
3418.22 1901
3418.78 1911
3419.33 1931
3419.88 1891
3420.43 1914
3420.98 1840
3421.53 1993
3422.08 1889
3422.64 2029
3423.19 2178
3423.74 2392
3424.29 2588
3424.84 2660
3425.39 2604
3425.95 2471
3426.50 2275
3427.05 2259
3427.60 2204
3428.15 2229
3428.71 2197
3429.26 2111
3429.81 2029
3430.36 2101
3430.91 2116
3431.47 1954
3432.02 2042
3432.57 2019
3433.12 1995
3433.68 2020
3434.23 1790
3434.78 1829
3435.33 1937
3435.89 1902
3436.44 1974
3436.99 1929
3437.54 1944
3438.10 2052
3438.65 2074
3439.20 2052
3439.76 2043
3440.31 2137
3440.86 2005
3441.42 1949
3441.97 2063
3442.52 2100
3443.07 2257
3443.63 2053
3444.18 1976
3444.73 2094
3445.29 1947
3445.84 1901
3446.39 1890
3446.95 1822
3447.50 1965
3448.06 1834
3448.61 1927
3449.16 1772
3449.72 1784
3450.27 1861
3450.82 1931
3451.38 1821
3451.93 1646
3452.49 1739
3453.04 1684
3453.59 1813
3454.15 1792
3454.70 1680
3455.26 1761
3455.81 1846
3456.36 1767
3456.92 1707
3457.47 1731
3458.03 1743
3458.58 1819
3459.14 1749
3459.69 1594
3460.25 1596
3460.80 1710
3461.36 1752
3461.91 1761
3462.46 1857
3463.02 1955
3463.57 1847
3464.13 1891
3464.68 1940
3465.24 1932
3465.79 1852
3466.35 1993
3466.90 2013
3467.46 1941
3468.02 1964
3468.57 1958
3469.13 2096
3469.68 2193
3470.24 2208
3470.79 2275
3471.35 2230
3471.90 2340
3472.46 2439
3473.01 2362
3473.57 2328
3474.13 2414
3474.68 2398
3475.24 2205
3475.79 2166
3476.35 2109
3476.90 2147
3477.46 2168
3478.02 2119
3478.57 2140
3479.13 2164
3479.68 2273
3480.24 2337
3480.80 2413
3481.35 2384
3481.91 2524
3482.47 2628
3483.02 2639
3483.58 2601
3484.14 2607
3484.69 2918
3485.25 2841
3485.81 2730
3486.36 2742
3486.92 2908
3487.48 3300
3488.03 3454
3488.59 3966
3489.15 4439
3489.70 5389
3490.26 6537
3490.82 7378
3491.37 8525
3491.93 9447
3492.49 10153
3493.05 11028
3493.60 11147
3494.16 11092
3494.72 10353
3495.27 9420
3495.83 8134
3496.39 7027
3496.95 5888
3497.50 5105
3498.06 4417
3498.62 3813
3499.18 3516
3499.74 3743
3500.29 3926
3500.85 4047
3501.41 4185
3501.97 4324
3502.52 4488
3503.08 4881
3503.64 5211
3504.20 5675
3504.76 5967
3505.32 6367
3505.87 6432
3506.43 6523
3506.99 6231
3507.55 5924
3508.11 5476
3508.67 5090
3509.22 4609
3509.78 4225
3510.34 3909
3510.90 3591
3511.46 3351
3512.02 3052
3512.58 2889
3513.13 2792
3513.69 2792
3514.25 2699
3514.81 2443
3515.37 2373
3515.93 2325
3516.49 2242
3517.05 2087
3517.61 2081
3518.17 2117
3518.73 1974
3519.28 1968
3519.84 1924
3520.40 1937
3520.96 1955
3521.52 2071
3522.08 2283
3522.64 2374
3523.20 2285
3523.76 2199
3524.32 2197
3524.88 2182
3525.44 2272
3526.00 2174
3526.56 2245
3527.12 2075
3527.68 2068
3528.24 1964
3528.80 1945
3529.36 1976
3529.92 2010
3530.48 1924
3531.04 2007
3531.60 2042
3532.16 2072
3532.72 2096
3533.28 2179
3533.84 2065
3534.40 2079
3534.96 2087
3535.52 2159
3536.08 2117
3536.65 2038
3537.21 2072
3537.77 2086
3538.33 2032
3538.89 1926
3539.45 1929
3540.01 1995
3540.57 2137
3541.13 2167
3541.69 1997
3542.25 1920
3542.82 2082
3543.38 2040
3543.94 2047
3544.50 2095
3545.06 2180
3545.62 2155
3546.18 2115
3546.75 2191
3547.31 1971
3547.87 1855
3548.43 1789
3548.99 1783
3549.55 1795
3550.12 1767
3550.68 1645
3551.24 1781
3551.80 1781
3552.36 1796
3552.92 1756
3553.49 1690
3554.05 1586
3554.61 1513
3555.17 1560
3555.74 1685
3556.30 1707
3556.86 1668
3557.42 1719
3557.98 1754
3558.55 1707
3559.11 1745
3559.67 1823
3560.23 1789
3560.80 1822
3561.36 1905
3561.92 1811
3562.49 1814
3563.05 1854
3563.61 1916
3564.17 1811
3564.74 1888
3565.30 1808
3565.86 1699
3566.43 1849
3566.99 1833
3567.55 1816
3568.11 1798
3568.68 1723
3569.24 1623
3569.80 1727
3570.37 1644
3570.93 1654
3571.49 1687
3572.06 1571
3572.62 1656
3573.19 1841
3573.75 1636
3574.31 1630
3574.88 1821
3575.44 1878
3576.00 2002
3576.57 2132
3577.13 2026
3577.70 2103
3578.26 2178
3578.82 2071
3579.39 2218
3579.95 2212
3580.52 2097
3581.08 1966
3581.64 2033
3582.21 1828
3582.77 1788
3583.34 1750
3583.90 1840
3584.47 1842
3585.03 1725
3585.60 1686
3586.16 1753
3586.72 1679
3587.29 1655
3587.85 1674
3588.42 1654
3588.98 1621
3589.55 1536
3590.11 1793
3590.68 1776
3591.24 1548
3591.81 1561
3592.37 1620
3592.94 1536
3593.50 1569
3594.07 1609
3594.63 1560
3595.20 1645
3595.77 1453
3596.33 1611
3596.90 1587
3597.46 1487
3598.03 1511
3598.59 1623
3599.16 1587
3599.72 1573
3600.29 1515
3600.86 1548
3601.42 1485
3601.99 1571
3602.55 1569
3603.12 1547
3603.69 1597
3604.25 1618
3604.82 1424
3605.38 1513
3605.95 1535
3606.52 1432
3607.08 1425
3607.65 1501
3608.21 1589
3608.78 1457
3609.35 1369
3609.91 1355
3610.48 1303
3611.05 1356
3611.61 1554
3612.18 1479
3612.75 1456
3613.31 1442
3613.88 1471
3614.45 1444
3615.01 1501
3615.58 1516
3616.15 1700
3616.72 1672
3617.28 1714
3617.85 1886
3618.42 1823
3618.98 1888
3619.55 1902
3620.12 1913
3620.69 1835
3621.25 1594
3621.82 1705
3622.39 1777
3622.96 1714
3623.52 1647
3624.09 1672
3624.66 1606
3625.23 1576
3625.79 1683
3626.36 1608
3626.93 1443
3627.50 1490
3628.06 1533
3628.63 1472
3629.20 1591
3629.77 1608
3630.34 1474
3630.91 1516
3631.47 1612
3632.04 1603
3632.61 1544
3633.18 1539
3633.75 1722
3634.31 1625
3634.88 1693
3635.45 1663
3636.02 1618
3636.59 1631
3637.16 1599
3637.73 1588
3638.29 1674
3638.86 1566
3639.43 1692
3640.00 1686
3640.57 1671
3641.14 1680
3641.71 1835
3642.28 1937
3642.85 2040
3643.42 2065
3643.98 1894
3644.55 1792
3645.12 1916
3645.69 1868
3646.26 1705
3646.83 1699
3647.40 1650
3647.97 1756
3648.54 1751
3649.11 1818
3649.68 1726
3650.25 1833
3650.82 2030
3651.39 2201
3651.96 2195
3652.53 2052
3653.10 2061
3653.67 1975
3654.24 2006
3654.81 2130
3655.38 2261
3655.95 2084
3656.52 2000
3657.09 1897
3657.66 1931
3658.23 2077
3658.80 1906
3659.37 1956
3659.94 2039
3660.51 1966
3661.08 1948
3661.65 1828
3662.22 1967
3662.79 1772
3663.36 1958
3663.93 2188
3664.50 2334
3665.07 2397
3665.64 2360
3666.22 2414
3666.79 2594
3667.36 2545
3667.93 2584
3668.50 2445
3669.07 2271
3669.64 2173
3670.21 2061
3670.78 1947
3671.36 1712
3671.93 1748
3672.50 1884
3673.07 1677
3673.64 1749
3674.21 1755
3674.78 1903
3675.36 1915
3675.93 1983
3676.50 1850
3677.07 1813
3677.64 1909
3678.21 1752
3678.79 1727
3679.36 1745
3679.93 1651
3680.50 1721
3681.07 1631
3681.65 1634
3682.22 1596
3682.79 1519
3683.36 1490
3683.94 1438
3684.51 1442
3685.08 1543
3685.65 1588
3686.23 1619
3686.80 1586
3687.37 1579
3687.94 1488
3688.52 1512
3689.09 1537
3689.66 1448
3690.23 1551
3690.81 1508
3691.38 1564
3691.95 1598
3692.52 1581
3693.10 1571
3693.67 1543
3694.24 1689
3694.82 1565
3695.39 1479
3695.96 1522
3696.54 1437
3697.11 1405
3697.68 1394
3698.26 1331
3698.83 1538
3699.40 1537
3699.98 1477
3700.55 1573
3701.12 1551
3701.70 1607
3702.27 1537
3702.85 1537
3703.42 1537
3703.99 1506
3704.57 1524
3705.14 1567
3705.71 1477
3706.29 1586
3706.86 1534
3707.44 1618
3708.01 1591
3708.59 1479
3709.16 1466
3709.73 1571
3710.31 1567
3710.88 1569
3711.46 1706
3712.03 1547
3712.61 1570
3713.18 1585
3713.75 1688
3714.33 1634
3714.90 1624
3715.48 1580
3716.05 1776
3716.63 1655
3717.20 1497
3717.78 1533
3718.35 1614
3718.93 1648
3719.50 1427
3720.08 1446
3720.65 1578
3721.23 1462
3721.80 1273
3722.38 1361
3722.95 1340
3723.53 1317
3724.11 1430
3724.68 1315
3725.26 1283
3725.83 1375
3726.41 1395
3726.98 1431
3727.56 1451
3728.13 1311
3728.71 1352
3729.29 1377
3729.86 1496
3730.44 1392
3731.01 1519
3731.59 1407
3732.17 1551
3732.74 1555
3733.32 1467
3733.89 1415
3734.47 1671
3735.05 1789
3735.62 1626
3736.20 1468
3736.77 1316
3737.35 1563
3737.93 1491
3738.50 1552
3739.08 1361
3739.66 1381
3740.23 1380
3740.81 1385
3741.39 1435
3741.96 1424
3742.54 1337
3743.12 1368
3743.69 1453
3744.27 1488
3744.85 1384
3745.43 1448
3746.00 1383
3746.58 1365
3747.16 1418
3747.73 1432
3748.31 1410
3748.89 1419
3749.47 1366
3750.04 1424
3750.62 1368
3751.20 1388
3751.78 1240
3752.35 1458
3752.93 1375
3753.51 1344
3754.09 1430
3754.66 1380
3755.24 1351
3755.82 1371
3756.40 1278
3756.98 1417
3757.55 1499
3758.13 1433
3758.71 1420
3759.29 1473
3759.87 1449
3760.44 1403
3761.02 1495
3761.60 1547
3762.18 1599
3762.76 1554
3763.34 1374
3763.91 1429
3764.49 1474
3765.07 1546
3765.65 1502
3766.23 1368
3766.81 1324
3767.39 1439
3767.96 1395
3768.54 1519
3769.12 1453
3769.70 1512
3770.28 1532
3770.86 1668
3771.44 1490
3772.02 1583
3772.60 1750
3773.18 1636
3773.76 1507
3774.33 1569
3774.91 1621
3775.49 1459
3776.07 1506
3776.65 1500
3777.23 1482
3777.81 1451
3778.39 1382
3778.97 1438
3779.55 1385
3780.13 1368
3780.71 1450
3781.29 1399
3781.87 1405
3782.45 1530
3783.03 1437
3783.61 1411
3784.19 1411
3784.77 1385
3785.35 1341
3785.93 1485
3786.51 1432
3787.09 1400
3787.67 1366
3788.25 1446
3788.83 1684
3789.41 1498
3789.99 1502
3790.57 1618
3791.15 1524
3791.73 1552
3792.31 1436
3792.89 1571
3793.48 1668
3794.06 1505
3794.64 1641
3795.22 1647
3795.80 1782
3796.38 1608
3796.96 1536
3797.54 1702
3798.12 1527
3798.70 1520
3799.28 1615
3799.87 1630
3800.45 1795
3801.03 1723
3801.61 1911
3802.19 1887
3802.77 1913
3803.35 1830
3803.94 1875
3804.52 1952
3805.10 1812
3805.68 1825
3806.26 1878
3806.84 1860
3807.43 1989
3808.01 2015
3808.59 2066
3809.17 2067
3809.75 2249
3810.34 2224
3810.92 2230
3811.50 2248
3812.08 2405
3812.66 2316
3813.25 2195
3813.83 2441
3814.41 2246
3814.99 2296
3815.58 2378
3816.16 2481
3816.74 2444
3817.32 2389
3817.91 2132
3818.49 2152
3819.07 2066
3819.65 1932
3820.24 1833
3820.82 1647
3821.40 1762
3821.99 1682
3822.57 1578
3823.15 1591
3823.73 1619
3824.32 1596
3824.90 1664
3825.48 1709
3826.07 1595
3826.65 1597
3827.23 1528
3827.82 1482
3828.40 1441
3828.98 1524
3829.57 1618
3830.15 1523
3830.73 1432
3831.32 1535
3831.90 1522
3832.49 1659
3833.07 1478
3833.65 1392
3834.24 1398
3834.82 1474
3835.41 1428
3835.99 1378
3836.57 1385
3837.16 1426
3837.74 1457
3838.33 1467
3838.91 1395
3839.49 1297
3840.08 1250
3840.66 1286
3841.25 1311
3841.83 1456
3842.42 1381
3843.00 1331
3843.58 1467
3844.17 1415
3844.75 1367
3845.34 1355
3845.92 1415
3846.51 1381
3847.09 1537
3847.68 1541
3848.26 1518
3848.85 1589
3849.43 1451
3850.02 1513
3850.60 1477
3851.19 1501
3851.77 1487
3852.36 1496
3852.94 1461
3853.53 1263
3854.11 1297
3854.70 1206
3855.29 1289
3855.87 1271
3856.46 1287
3857.04 1361
3857.63 1353
3858.21 1355
3858.80 1261
3859.39 1502
3859.97 1398
3860.56 1435
3861.14 1522
3861.73 1548
3862.31 1446
3862.90 1445
3863.49 1392
3864.07 1437
3864.66 1592
3865.25 1734
3865.83 1644
3866.42 1631
3867.00 1847
3867.59 1704
3868.18 1667
3868.76 1709
3869.35 1731
3869.94 1684
3870.52 1639
3871.11 1563
3871.70 1496
3872.28 1316
3872.87 1421
3873.46 1510
3874.04 1497
3874.63 1363
3875.22 1486
3875.80 1672
3876.39 1525
3876.98 1438
3877.57 1452
3878.15 1470
3878.74 1419
3879.33 1473
3879.92 1391
3880.50 1431
3881.09 1350
3881.68 1238
3882.26 1313
3882.85 1290
3883.44 1367
3884.03 1376
3884.62 1354
3885.20 1377
3885.79 1402
3886.38 1391
3886.97 1493
3887.55 1448
3888.14 1551
3888.73 1567
3889.32 1572
3889.91 1604
3890.49 1575
3891.08 1728
3891.67 1652
3892.26 1571
3892.85 1663
3893.44 1666
3894.02 1699
3894.61 1601
3895.20 1598
3895.79 1609
3896.38 1562
3896.97 1601
3897.56 1433
3898.14 1565
3898.73 1410
3899.32 1447
3899.91 1493
3900.50 1425
3901.09 1365
3901.68 1363
3902.27 1397
3902.86 1359
3903.44 1346
3904.03 1318
3904.62 1370
3905.21 1485
3905.80 1481
3906.39 1637
3906.98 1660
3907.57 1462
3908.16 1629
3908.75 1634
3909.34 1519
3909.93 1405
3910.52 1396
3911.11 1417
3911.70 1444
3912.29 1453
3912.88 1320
3913.47 1344
3914.06 1488
3914.65 1422
3915.24 1449
3915.83 1382
3916.42 1390
3917.01 1424
3917.60 1290
3918.19 1455
3918.78 1386
3919.37 1310
3919.96 1289
3920.55 1316
3921.14 1331
3921.73 1320
3922.32 1414
3922.91 1371
3923.50 1318
3924.09 1416
3924.68 1450
3925.27 1399
3925.86 1391
3926.45 1362
3927.05 1326
3927.64 1254
3928.23 1283
3928.82 1271
3929.41 1299
3930.00 1326
3930.59 1345
3931.18 1306
3931.77 1339
3932.37 1152
3932.96 1189
3933.55 1223
3934.14 1266
3934.73 1149
3935.32 1207
3935.91 1353
3936.51 1245
3937.10 1293
3937.69 1414
3938.28 1403
3938.87 1406
3939.46 1411
3940.06 1390
3940.65 1305
3941.24 1455
3941.83 1425
3942.42 1409
3943.02 1490
3943.61 1622
3944.20 1660
3944.79 1555
3945.39 1663
3945.98 1538
3946.57 1423
3947.16 1365
3947.76 1304
3948.35 1324
3948.94 1343
3949.53 1376
3950.13 1335
3950.72 1436
3951.31 1371
3951.90 1193
3952.50 1251
3953.09 1268
3953.68 1436
3954.28 1394
3954.87 1484
3955.46 1551
3956.05 1448
3956.65 1540
3957.24 1643
3957.83 1472
3958.43 1555
3959.02 1672
3959.61 1658
3960.21 1703
3960.80 1589
3961.39 1596
3961.99 1625
3962.58 1648
3963.17 1515
3963.77 1529
3964.36 1631
3964.96 1654
3965.55 1648
3966.14 1805
3966.74 1791
3967.33 1814
3967.93 1823
3968.52 1680
3969.11 1880
3969.71 1824
3970.30 1775
3970.90 1605
3971.49 1636
3972.08 1692
3972.68 1718
3973.27 1758
3973.87 1658
3974.46 1722
3975.06 2036
3975.65 2372
3976.25 2309
3976.84 2471
3977.43 2455
3978.03 2517
3978.62 2337
3979.22 2403
3979.81 2291
3980.41 2143
3981.00 2215
3981.60 1973
3982.19 1858
3982.79 1796
3983.38 1733
3983.98 1891
3984.57 1762
3985.17 1848
3985.76 1692
3986.36 1839
3986.96 1707
3987.55 1625
3988.15 1680
3988.74 1615
3989.34 1745
3989.93 1759
3990.53 1739
3991.12 1638
3991.72 1705
3992.32 1601
3992.91 1618
3993.51 1720
3994.10 1674
3994.70 1729
3995.30 1711
3995.89 1825
3996.49 1867
3997.08 1662
3997.68 1721
3998.28 1710
3998.87 1731
3999.47 1578
4000.07 1575
4000.66 1594
4001.26 1684
4001.85 1681
4002.45 1692
4003.05 1491
4003.64 1518
4004.24 1544
4004.84 1637
4005.43 1734
4006.03 1639
4006.63 1777
4007.23 1836
4007.82 1681
4008.42 1654
4009.02 1721
4009.61 1661
4010.21 1634
4010.81 1581
4011.41 1485
4012.00 1551
4012.60 1540
4013.20 1457
4013.79 1595
4014.39 1468
4014.99 1482
4015.59 1497
4016.18 1573
4016.78 1709
4017.38 1594
4017.98 1581
4018.58 1562
4019.17 1604
4019.77 1542
4020.37 1636
4020.97 1574
4021.56 1655
4022.16 1513
4022.76 1582
4023.36 1547
4023.96 1641
4024.56 1596
4025.15 1631
4025.75 1671
4026.35 1651
4026.95 1665
4027.55 1637
4028.15 1731
4028.74 1947
4029.34 1812
4029.94 1812
4030.54 1854
4031.14 1895
4031.74 1791
4032.34 1888
4032.93 2229
4033.53 2358
4034.13 2529
4034.73 2468
4035.33 2709
4035.93 2547
4036.53 2382
4037.13 2326
4037.73 2230
4038.33 1990
4038.93 1800
4039.52 1706
4040.12 1554
4040.72 1468
4041.32 1513
4041.92 1377
4042.52 1348
4043.12 1380
4043.72 1487
4044.32 1597
4044.92 1528
4045.52 1467
4046.12 1499
4046.72 1468
4047.32 1515
4047.92 1447
4048.52 1484
4049.12 1491
4049.72 1431
4050.32 1434
4050.92 1391
4051.52 1460
4052.12 1443
4052.72 1460
4053.32 1522
4053.92 1502
4054.52 1568
4055.12 1380
4055.72 1509
4056.32 1364
4056.92 1454
4057.52 1494
4058.13 1422
4058.73 1508
4059.33 1414
4059.93 1453
4060.53 1387
4061.13 1220
4061.73 1322
4062.33 1302
4062.93 1301
4063.53 1192
4064.14 1253
4064.74 1235
4065.34 1308
4065.94 1359
4066.54 1364
4067.14 1302
4067.74 1270
4068.34 1303
4068.95 1235
4069.55 1202
4070.15 1350
4070.75 1342
4071.35 1367
4071.95 1258
4072.56 1295
4073.16 1297
4073.76 1333
4074.36 1318
4074.96 1228
4075.57 1325
4076.17 1292
4076.77 1271
4077.37 1316
4077.97 1393
4078.58 1450
4079.18 1457
4079.78 1333
4080.38 1298
4080.99 1444
4081.59 1292
4082.19 1348
4082.79 1377
4083.40 1450
4084.00 1392
4084.60 1321
4085.20 1355
4085.81 1277
4086.41 1190
4087.01 1111
4087.61 1303
4088.22 1347
4088.82 1291
4089.42 1269
4090.03 1221
4090.63 1247
4091.23 1252
4091.84 1356
4092.44 1265
4093.04 1176
4093.65 1115
4094.25 1280
4094.85 1268
4095.46 1288
4096.06 1262
4096.66 1182
4097.27 1228
4097.87 1165
4098.47 1268
4099.08 1201
4099.68 1150
4100.29 1176
4100.89 1180
4101.49 1125
4102.10 1175
4102.70 1280
4103.30 1359
4103.91 1234
4104.51 1354
4105.12 1324
4105.72 1400
4106.33 1370
4106.93 1204
4107.53 1148
4108.14 1232
4108.74 1176
4109.35 1250
4109.95 1267
4110.56 1211
4111.16 1278
4111.77 1161
4112.37 1146
4112.98 1189
4113.58 1280
4114.19 1211
4114.79 1188
4115.40 1240
4116.00 1137
4116.61 1260
4117.21 1194
4117.82 1220
4118.42 1335
4119.03 1292
4119.63 1341
4120.24 1304
4120.84 1236
4121.45 1241
4122.05 1245
4122.66 1336
4123.26 1267
4123.87 1274
4124.47 1310
4125.08 1318
4125.69 1280
4126.29 1273
4126.90 1171
4127.50 1233
4128.11 1070
4128.71 1104
4129.32 1339
4129.93 1301
4130.53 1245
4131.14 1301
4131.74 1255
4132.35 1351
4132.96 1356
4133.56 1308
4134.17 1218
4134.78 1244
4135.38 1353
4135.99 1327
4136.60 1450
4137.20 1395
4137.81 1280
4138.42 1354
4139.02 1347
4139.63 1438
4140.24 1447
4140.84 1474
4141.45 1360
4142.06 1400
4142.66 1521
4143.27 1504
4143.88 1523
4144.48 1493
4145.09 1461
4145.70 1583
4146.31 1691
4146.91 1611
4147.52 1445
4148.13 1352
4148.73 1378
4149.34 1427
4149.95 1508
4150.56 1389
4151.16 1309
4151.77 1272
4152.38 1278
4152.99 1358
4153.60 1331
4154.20 1298
4154.81 1325
4155.42 1371
4156.03 1379
4156.63 1484
4157.24 1572
4157.85 1659
4158.46 1543
4159.07 1498
4159.68 1650
4160.28 1760
4160.89 1719
4161.50 1695
4162.11 1548
4162.72 1495
4163.33 1482
4163.93 1453
4164.54 1483
4165.15 1493
4165.76 1313
4166.37 1362
4166.98 1522
4167.59 1545
4168.19 1422
4168.80 1374
4169.41 1414
4170.02 1402
4170.63 1283
4171.24 1298
4171.85 1357
4172.46 1252
4173.07 1336
4173.68 1275
4174.29 1378
4174.89 1395
4175.50 1382
4176.11 1307
4176.72 1353
4177.33 1366
4177.94 1408
4178.55 1359
4179.16 1327
4179.77 1388
4180.38 1379
4180.99 1415
4181.60 1379
4182.21 1382
4182.82 1311
4183.43 1425
4184.04 1393
4184.65 1344
4185.26 1487
4185.87 1443
4186.48 1429
4187.09 1486
4187.70 1476
4188.31 1362
4188.92 1391
4189.53 1383
4190.14 1376
4190.75 1241
4191.36 1353
4191.97 1362
4192.58 1375
4193.19 1331
4193.80 1360
4194.42 1329
4195.03 1486
4195.64 1446
4196.25 1460
4196.86 1557
4197.47 1346
4198.08 1397
4198.69 1334
4199.30 1349
4199.91 1404
4200.53 1405
4201.14 1390
4201.75 1372
4202.36 1312
4202.97 1309
4203.58 1357
4204.19 1281
4204.80 1187
4205.42 1327
4206.03 1232
4206.64 1379
4207.25 1374
4207.86 1439
4208.47 1302
4209.09 1373
4209.70 1435
4210.31 1356
4210.92 1286
4211.53 1191
4212.15 1336
4212.76 1505
4213.37 1515
4213.98 1452
4214.59 1372
4215.21 1361
4215.82 1453
4216.43 1467
4217.04 1486
4217.66 1438
4218.27 1549
4218.88 1559
4219.49 1641
4220.11 1815
4220.72 1622
4221.33 1711
4221.94 1799
4222.56 1665
4223.17 1701
4223.78 1770
4224.40 1676
4225.01 1635
4225.62 1603
4226.23 1548
4226.85 1587
4227.46 1616
4228.07 1651
4228.69 1631
4229.30 1591
4229.91 1723
4230.53 1910
4231.14 1790
4231.75 1971
4232.37 2074
4232.98 2234
4233.59 2741
4234.21 3131
4234.82 3056
4235.44 3362
4236.05 3391
4236.66 3346
4237.28 3267
4237.89 3007
4238.50 2663
4239.12 2448
4239.73 2090
4240.35 1944
4240.96 1824
4241.58 1812
4242.19 1734
4242.80 1713
4243.42 1724
4244.03 1663
4244.65 1614
4245.26 1597
4245.88 1890
4246.49 1836
4247.10 1701
4247.72 1778
4248.33 1888
4248.95 1737
4249.56 1707
4250.18 1803
4250.79 1724
4251.41 1702
4252.02 1670
4252.64 1733
4253.25 1698
4253.87 1663
4254.48 1654
4255.10 1442
4255.71 1619
4256.33 1588
4256.94 1459
4257.56 1540
4258.17 1554
4258.79 1298
4259.41 1496
4260.02 1422
4260.64 1472
4261.25 1466
4261.87 1390
4262.48 1404
4263.10 1498
4263.71 1471
4264.33 1596
4264.95 1395
4265.56 1445
4266.18 1485
4266.79 1558
4267.41 1543
4268.03 1575
4268.64 1581
4269.26 1685
4269.87 1652
4270.49 1608
4271.11 1580
4271.72 1753
4272.34 1749
4272.96 1723
4273.57 1808
4274.19 1795
4274.81 1760
4275.42 1834
4276.04 1991
4276.66 2199
4277.27 2221
4277.89 2143
4278.51 2062
4279.12 1877
4279.74 1882
4280.36 1799
4280.97 1673
4281.59 1672
4282.21 1667
4282.83 1546
4283.44 1552
4284.06 1585
4284.68 1468
4285.29 1510
4285.91 1412
4286.53 1401
4287.15 1397
4287.76 1441
4288.38 1484
4289.00 1480
4289.62 1578
4290.23 1513
4290.85 1408
4291.47 1404
4292.09 1415
4292.71 1411
4293.32 1354
4293.94 1588
4294.56 1552
4295.18 1458
4295.80 1511
4296.41 1464
4297.03 1474
4297.65 1496
4298.27 1535
4298.89 1456
4299.50 1464
4300.12 1414
4300.74 1382
4301.36 1400
4301.98 1452
4302.60 1419
4303.22 1502
4303.83 1450
4304.45 1435
4305.07 1463
4305.69 1426
4306.31 1437
4306.93 1492
4307.55 1532
4308.17 1594
4308.79 1488
4309.40 1426
4310.02 1382
4310.64 1452
4311.26 1498
4311.88 1496
4312.50 1579
4313.12 1570
4313.74 1571
4314.36 1527
4314.98 1461
4315.60 1548
4316.22 1554
4316.84 1617
4317.46 1599
4318.08 1573
4318.70 1596
4319.32 1528
4319.94 1547
4320.56 1670
4321.18 1736
4321.80 1895
4322.42 1873
4323.04 1798
4323.66 1715
4324.28 1848
4324.90 1872
4325.52 1823
4326.14 1930
4326.76 1940
4327.38 1835
4328.00 1955
4328.62 2011
4329.24 1956
4329.86 1948
4330.48 2009
4331.10 2164
4331.72 2278
4332.34 2245
4332.96 2157
4333.58 2356
4334.20 2607
4334.82 2996
4335.45 3653
4336.07 4220
4336.69 4968
4337.31 5401
4337.93 5656
4338.55 6185
4339.17 6067
4339.79 5688
4340.41 5329
4341.04 4827
4341.66 4495
4342.28 4246
4342.90 3935
4343.52 4063
4344.14 4566
4344.76 4819
4345.39 5300
4346.01 5801
4346.63 6497
4347.25 6499
4347.87 6491
4348.50 6287
4349.12 6234
4349.74 5633
4350.36 4892
4350.98 4422
4351.61 3752
4352.23 3187
4352.85 2883
4353.47 2572
4354.09 2618
4354.72 2366
4355.34 2336
4355.96 2396
4356.58 2443
4357.21 2433
4357.83 2364
4358.45 2445
4359.07 2344
4359.70 2327
4360.32 2382
4360.94 2356
4361.56 2251
4362.19 2243
4362.81 1982
4363.43 2073
4364.06 2074
4364.68 2246
4365.30 2069
4365.93 2010
4366.55 1859
4367.17 1912
4367.80 1901
4368.42 1770
4369.04 1772
4369.67 1755
4370.29 1724
4370.91 1693
4371.54 1608
4372.16 1552
4372.78 1578
4373.41 1603
4374.03 1598
4374.65 1643
4375.28 1705
4375.90 1644
4376.53 1600
4377.15 1662
4377.77 1728
4378.40 1763
4379.02 1811
4379.65 1793
4380.27 1974
4380.89 1802
4381.52 1741
4382.14 1775
4382.77 1809
4383.39 1724
4384.02 1727
4384.64 1695
4385.26 1673
4385.89 1707
4386.51 1645
4387.14 1613
4387.76 1603
4388.39 1484
4389.01 1522
4389.64 1543
4390.26 1388
4390.89 1394
4391.51 1317
4392.14 1472
4392.76 1525
4393.39 1579
4394.01 1477
4394.64 1372
4395.26 1394
4395.89 1547
4396.51 1523
4397.14 1421
4397.76 1512
4398.39 1514
4399.01 1592
4399.64 1554
4400.27 1527
4400.89 1669
4401.52 1632
4402.14 1528
4402.77 1669
4403.39 1471
4404.02 1565
4404.65 1530
4405.27 1557
4405.90 1554
4406.52 1431
4407.15 1506
4407.78 1569
4408.40 1670
4409.03 1498
4409.65 1515
4410.28 1591
4410.91 1559
4411.53 1482
4412.16 1510
4412.79 1394
4413.41 1349
4414.04 1462
4414.67 1437
4415.29 1520
4415.92 1396
4416.55 1359
4417.17 1387
4417.80 1461
4418.43 1383
4419.05 1432
4419.68 1446
4420.31 1498
4420.93 1257
4421.56 1368
4422.19 1428
4422.82 1456
4423.44 1467
4424.07 1378
4424.70 1384
4425.32 1427
4425.95 1335
4426.58 1360
4427.21 1293
4427.83 1322
4428.46 1301
4429.09 1256
4429.72 1435
4430.35 1480
4430.97 1445
4431.60 1404
4432.23 1501
4432.86 1429
4433.48 1486
4434.11 1451
4434.74 1552
4435.37 1513
4436.00 1571
4436.62 1631
4437.25 1732
4437.88 1572
4438.51 1692
4439.14 1613
4439.77 1626
4440.39 1602
4441.02 1607
4441.65 1601
4442.28 1579
4442.91 1521
4443.54 1568
4444.17 1546
4444.79 1548
4445.42 1515
4446.05 1549
4446.68 1596
4447.31 1723
4447.94 1883
4448.57 1665
4449.20 1705
4449.83 1807
4450.46 1824
4451.08 1691
4451.71 1795
4452.34 1680
4452.97 1833
4453.60 1726
4454.23 1814
4454.86 1811
4455.49 2030
4456.12 1866
4456.75 2016
4457.38 2152
4458.01 2157
4458.64 2117
4459.27 2161
4459.90 1929
4460.53 1580
4461.16 1543
4461.79 1561
4462.42 1473
4463.05 1375
4463.68 1378
4464.31 1397
4464.94 1472
4465.57 1436
4466.20 1340
4466.83 1424
4467.46 1320
4468.09 1385
4468.72 1422
4469.35 1397
4469.98 1320
4470.61 1419
4471.24 1528
4471.87 1436
4472.50 1275
4473.13 1365
4473.76 1314
4474.40 1357
4475.03 1369
4475.66 1285
4476.29 1342
4476.92 1476
4477.55 1385
4478.18 1420
4478.81 1298
4479.44 1392
4480.07 1290
4480.71 1384
4481.34 1418
4481.97 1538
4482.60 1431
4483.23 1428
4483.86 1428
4484.49 1399
4485.13 1544
4485.76 1502
4486.39 1475
4487.02 1545
4487.65 1463
4488.28 1514
4488.92 1488
4489.55 1445
4490.18 1576
4490.81 1544
4491.44 1645
4492.08 1626
4492.71 1594
4493.34 1512
4493.97 1494
4494.61 1495
4495.24 1412
4495.87 1547
4496.50 1505
4497.13 1553
4497.77 1600
4498.40 1732
4499.03 2006
4499.67 2226
4500.30 2232
4500.93 2369
4501.56 2353
4502.20 2501
4502.83 2589
4503.46 2675
4504.09 2548
4504.73 2315
4505.36 2215
4505.99 1924
4506.63 1873
4507.26 1731
4507.89 1645
4508.53 1639
4509.16 1640
4509.79 1629
4510.43 1596
4511.06 1544
4511.69 1584
4512.33 1523
4512.96 1514
4513.59 1543
4514.23 1544
4514.86 1521
4515.49 1375
4516.13 1391
4516.76 1445
4517.40 1453
4518.03 1409
4518.66 1290
4519.30 1360
4519.93 1312
4520.57 1347
4521.20 1305
4521.83 1322
4522.47 1202
4523.10 1260
4523.74 1302
4524.37 1194
4525.01 1279
4525.64 1425
4526.27 1363
4526.91 1369
4527.54 1381
4528.18 1454
4528.81 1302
4529.45 1422
4530.08 1409
4530.72 1488
4531.35 1450
4531.99 1561
4532.62 1487
4533.26 1540
4533.89 1631
4534.53 1454
4535.16 1497
4535.80 1284
4536.43 1320
4537.07 1369
4537.70 1392
4538.34 1381
4538.97 1357
4539.61 1382
4540.24 1403
4540.88 1320
4541.52 1293
4542.15 1180
4542.79 1097
4543.42 1181
4544.06 1264
4544.69 1420
4545.33 1412
4545.97 1220
4546.60 1201
4547.24 1304
4547.87 1315
4548.51 1229
4549.15 1194
4549.78 1303
4550.42 1300
4551.05 1204
4551.69 1326
4552.33 1201
4552.96 1230
4553.60 1280
4554.24 1294
4554.87 1192
4555.51 1214
4556.15 1203
4556.78 1232
4557.42 1230
4558.06 1155
4558.69 1163
4559.33 1224
4559.97 1133
4560.60 1126
4561.24 1130
4561.88 1207
4562.51 1243
4563.15 1261
4563.79 1158
4564.43 1142
4565.06 1185
4565.70 1218
4566.34 1308
4566.97 1144
4567.61 1197
4568.25 1188
4568.89 1207
4569.52 1285
4570.16 1329
4570.80 1296
4571.44 1195
4572.07 1264
4572.71 1252
4573.35 1213
4573.99 1272
4574.63 1297
4575.26 1307
4575.90 1257
4576.54 1269
4577.18 1299
4577.82 1257
4578.45 1273
4579.09 1286
4579.73 1332
4580.37 1390
4581.01 1555
4581.65 1447
4582.28 1449
4582.92 1422
4583.56 1369
4584.20 1467
4584.84 1507
4585.48 1561
4586.12 1523
4586.75 1569
4587.39 1647
4588.03 1655
4588.67 1820
4589.31 1977
4589.95 2126
4590.59 2608
4591.23 2862
4591.87 2900
4592.50 2953
4593.14 2776
4593.78 2985
4594.42 2789
4595.06 2472
4595.70 2272
4596.34 2016
4596.98 1685
4597.62 1677
4598.26 1617
4598.90 1609
4599.54 1577
4600.18 1525
4600.82 1592
4601.46 1553
4602.10 1624
4602.74 1631
4603.38 1714
4604.02 1743
4604.66 1698
4605.30 1619
4605.94 1711
4606.58 1756
4607.22 1663
4607.86 1594
4608.50 1454
4609.14 1408
4609.78 1388
4610.42 1419
4611.06 1335
4611.70 1321
4612.34 1341
4612.98 1296
4613.62 1336
4614.26 1320
4614.90 1194
4615.54 1257
4616.18 1325
4616.82 1355
4617.47 1262
4618.11 1318
4618.75 1299
4619.39 1322
4620.03 1263
4620.67 1305
4621.31 1401
4621.95 1428
4622.59 1482
4623.23 1469
4623.88 1319
4624.52 1282
4625.16 1369
4625.80 1337
4626.44 1288
4627.08 1246
4627.72 1286
4628.37 1243
4629.01 1305
4629.65 1294
4630.29 1311
4630.93 1509
4631.58 1583
4632.22 1549
4632.86 1464
4633.50 1471
4634.14 1526
4634.79 1409
4635.43 1378
4636.07 1497
4636.71 1443
4637.35 1442
4638.00 1446
4638.64 1408
4639.28 1437
4639.92 1454
4640.57 1549
4641.21 1463
4641.85 1371
4642.49 1373
4643.14 1292
4643.78 1413
4644.42 1363
4645.06 1422
4645.71 1297
4646.35 1251
4646.99 1255
4647.64 1344
4648.28 1392
4648.92 1254
4649.56 1392
4650.21 1362
4650.85 1289
4651.49 1302
4652.14 1270
4652.78 1234
4653.42 1269
4654.07 1417
4654.71 1222
4655.35 1252
4656.00 1292
4656.64 1206
4657.29 1278
4657.93 1211
4658.57 1253
4659.22 1194
4659.86 1193
4660.50 1261
4661.15 1271
4661.79 1345
4662.44 1177
4663.08 1129
4663.72 1192
4664.37 1192
4665.01 1164
4665.66 1076
4666.30 1064
4666.95 1061
4667.59 1107
4668.23 1135
4668.88 1175
4669.52 1037
4670.17 1042
4670.81 1158
4671.46 1222
4672.10 1106
4672.75 1213
4673.39 1136
4674.04 1130
4674.68 1256
4675.32 1318
4675.97 1218
4676.61 1072
4677.26 1174
4677.90 1187
4678.55 1128
4679.20 1172
4679.84 1171
4680.49 1163
4681.13 1074
4681.78 1106
4682.42 1192
4683.07 1248
4683.71 1256
4684.36 1171
4685.00 1184
4685.65 1275
4686.29 1182
4686.94 1289
4687.59 1285
4688.23 1287
4688.88 1241
4689.52 1204
4690.17 1197
4690.82 1163
4691.46 1314
4692.11 1241
4692.75 1224
4693.40 1337
4694.05 1377
4694.69 1425
4695.34 1568
4695.98 1657
4696.63 1711
4697.28 1867
4697.92 1993
4698.57 2085
4699.22 2320
4699.86 2232
4700.51 2205
4701.16 2296
4701.80 2202
4702.45 2043
4703.10 1756
4703.74 1649
4704.39 1640
4705.04 1537
4705.68 1462
4706.33 1531
4706.98 1505
4707.63 1478
4708.27 1567
4708.92 1628
4709.57 1634
4710.21 1792
4710.86 1615
4711.51 1520
4712.16 1491
4712.80 1591
4713.45 1562
4714.10 1562
4714.75 1525
4715.39 1547
4716.04 1437
4716.69 1534
4717.34 1471
4717.99 1325
4718.63 1419
4719.28 1520
4719.93 1447
4720.58 1493
4721.22 1526
4721.87 1398
4722.52 1288
4723.17 1393
4723.82 1406
4724.47 1590
4725.11 1510
4725.76 1548
4726.41 1638
4727.06 1556
4727.71 1549
4728.36 1711
4729.00 1523
4729.65 1534
4730.30 1470
4730.95 1433
4731.60 1350
4732.25 1429
4732.90 1219
4733.55 1219
4734.19 1118
4734.84 1301
4735.49 1436
4736.14 1388
4736.79 1379
4737.44 1283
4738.09 1364
4738.74 1458
4739.39 1383
4740.04 1442
4740.69 1416
4741.34 1331
4741.99 1372
4742.64 1404
4743.28 1426
4743.93 1370
4744.58 1354
4745.23 1488
4745.88 1467
4746.53 1465
4747.18 1431
4747.83 1390
4748.48 1270
4749.13 1409
4749.78 1571
4750.43 1491
4751.08 1458
4751.73 1592
4752.38 1650
4753.03 1697
4753.68 1597
4754.33 1701
4754.98 1608
4755.63 1554
4756.29 1431
4756.94 1400
4757.59 1432
4758.24 1460
4758.89 1358
4759.54 1348
4760.19 1317
4760.84 1269
4761.49 1349
4762.14 1401
4762.79 1446
4763.44 1323
4764.09 1309
4764.74 1340
4765.40 1426
4766.05 1451
4766.70 1540
4767.35 1607
4768.00 1556
4768.65 1468
4769.30 1473
4769.95 1480
4770.61 1366
4771.26 1333
4771.91 1327
4772.56 1168
4773.21 1243
4773.86 1329
4774.52 1370
4775.17 1272
4775.82 1220
4776.47 1360
4777.12 1438
4777.77 1370
4778.43 1281
4779.08 1491
4779.73 1424
4780.38 1383
4781.04 1316
4781.69 1306
4782.34 1377
4782.99 1352
4783.64 1327
4784.30 1265
4784.95 1356
4785.60 1238
4786.25 1223
4786.91 1346
4787.56 1286
4788.21 1251
4788.86 1269
4789.52 1278
4790.17 1234
4790.82 1238
4791.48 1226
4792.13 1328
4792.78 1373
4793.43 1366
4794.09 1408
4794.74 1371
4795.39 1417
4796.05 1364
4796.70 1266
4797.35 1288
4798.01 1307
4798.66 1315
4799.31 1269
4799.97 1248
4800.62 1348
4801.27 1338
4801.93 1318
4802.58 1352
4803.23 1304
4803.89 1343
4804.54 1361
4805.20 1395
4805.85 1335
4806.50 1370
4807.16 1369
4807.81 1420
4808.47 1367
4809.12 1383
4809.77 1295
4810.43 1378
4811.08 1304
4811.74 1545
4812.39 1556
4813.04 1434
4813.70 1433
4814.35 1603
4815.01 1591
4815.66 1540
4816.32 1529
4816.97 1456
4817.63 1527
4818.28 1582
4818.94 1454
4819.59 1538
4820.24 1514
4820.90 1561
4821.55 1716
4822.21 1712
4822.86 1627
4823.52 1681
4824.17 1600
4824.83 1678
4825.49 1725
4826.14 1694
4826.80 1895
4827.45 1801
4828.11 1709
4828.76 1800
4829.42 1853
4830.07 1759
4830.73 1837
4831.38 1926
4832.04 1945
4832.69 1956
4833.35 1879
4834.01 2132
4834.66 2223
4835.32 2094
4835.97 2203
4836.63 2191
4837.29 2276
4837.94 2336
4838.60 2459
4839.25 2594
4839.91 2625
4840.57 2493
4841.22 2510
4841.88 2625
4842.54 2516
4843.19 2660
4843.85 2689
4844.50 2705
4845.16 2743
4845.82 2668
4846.47 2913
4847.13 3024
4847.79 3332
4848.44 3701
4849.10 3965
4849.76 4100
4850.41 4622
4851.07 4739
4851.73 4773
4852.39 4678
4853.04 4364
4853.70 3909
4854.36 3799
4855.01 3795
4855.67 3799
4856.33 3844
4856.99 4223
4857.64 4554
4858.30 4748
4858.96 5231
4859.62 4952
4860.27 4934
4860.93 4655
4861.59 4364
4862.25 4260
4862.90 3999
4863.56 3826
4864.22 3592
4864.88 3622
4865.53 3580
4866.19 3783
4866.85 3808
4867.51 3775
4868.17 3885
4868.83 3909
4869.48 3918
4870.14 3754
4870.80 3593
4871.46 3518
4872.12 3239
4872.77 3172
4873.43 3168
4874.09 3109
4874.75 3026
4875.41 3170
4876.07 3101
4876.73 3164
4877.38 3356
4878.04 3516
4878.70 3558
4879.36 3606
4880.02 3710
4880.68 3508
4881.34 3278
4882.00 3011
4882.66 2812
4883.31 2968
4883.97 2760
4884.63 2552
4885.29 2529
4885.95 2536
4886.61 2434
4887.27 2543
4887.93 2722
4888.59 2785
4889.25 3006
4889.91 3100
4890.57 2845
4891.23 3089
4891.89 3140
4892.55 3290
4893.21 3102
4893.87 2773
4894.53 2757
4895.19 2484
4895.85 2399
4896.51 2325
4897.17 2244
4897.83 2109
4898.49 2294
4899.15 2384
4899.81 2397
4900.47 2305
4901.13 2323
4901.79 2301
4902.45 2194
4903.11 2114
4903.77 1958
4904.43 1902
4905.09 2014
4905.75 1952
4906.41 1876
4907.07 1940
4907.73 2006
4908.39 1906
4909.05 1784
4909.72 1993
4910.38 1781
4911.04 1806
4911.70 1793
4912.36 1833
4913.02 1794
4913.68 1808
4914.34 1742
4915.00 1688
4915.67 1667
4916.33 1760
4916.99 1636
4917.65 1492
4918.31 1461
4918.97 1570
4919.63 1591
4920.30 1558
4920.96 1584
4921.62 1704
4922.28 1724
4922.94 1647
4923.60 1532
4924.27 1503
4924.93 1511
4925.59 1481
4926.25 1566
4926.91 1566
4927.58 1653
4928.24 1616
4928.90 1601
4929.56 1683
4930.22 1643
4930.89 1800
4931.55 1759
4932.21 1674
4932.87 1648
4933.54 1618
4934.20 1515
4934.86 1381
4935.52 1481
4936.19 1541
4936.85 1513
4937.51 1570
4938.18 1464
4938.84 1519
4939.50 1426
4940.16 1429
4940.83 1347
4941.49 1373
4942.15 1346
4942.82 1282
4943.48 1308
4944.14 1224
4944.81 1447
4945.47 1372
4946.13 1241
4946.80 1302
4947.46 1416
4948.12 1311
4948.79 1337
4949.45 1335
4950.11 1288
4950.78 1396
4951.44 1353
4952.10 1448
4952.77 1336
4953.43 1312
4954.10 1397
4954.76 1312
4955.42 1434
4956.09 1383
4956.75 1335
4957.42 1286
4958.08 1263
4958.74 1356
4959.41 1350
4960.07 1406
4960.74 1512
4961.40 1608
4962.07 1764
4962.73 1849
4963.39 1953
4964.06 2066
4964.72 1993
4965.39 2122
4966.05 2141
4966.72 2256
4967.38 1998
4968.05 1801
4968.71 1749
4969.38 1565
4970.04 1563
4970.71 1489
4971.37 1477
4972.04 1434
4972.70 1451
4973.37 1434
4974.03 1517
4974.70 1635
4975.36 1565
4976.03 1507
4976.69 1531
4977.36 1608
4978.02 1744
4978.69 1747
4979.36 1622
4980.02 1552
4980.69 1744
4981.35 1719
4982.02 1581
4982.68 1482
4983.35 1517
4984.02 1318
4984.68 1405
4985.35 1434
4986.01 1286
4986.68 1361
4987.35 1463
4988.01 1521
4988.68 1352
4989.34 1483
4990.01 1507
4990.68 1460
4991.34 1488
4992.01 1417
4992.68 1404
4993.34 1452
4994.01 1409
4994.68 1375
4995.34 1259
4996.01 1152
4996.68 1130
4997.34 1241
4998.01 1212
4998.68 1158
4999.34 1196
5000.01 1301
5000.68 1275
5001.34 1064
5002.01 1087
5002.68 1129
5003.35 1084
5004.01 1133
5004.68 1165
5005.35 1173
5006.01 1122
5006.68 1066
5007.35 1103
5008.02 1223
5008.68 1147
5009.35 1198
5010.02 1301
5010.69 1241
5011.36 1261
5012.02 1358
5012.69 1216
5013.36 1269
5014.03 1248
5014.69 1182
5015.36 1237
5016.03 1213
5016.70 1215
5017.37 1230
5018.03 1195
5018.70 1212
5019.37 1201
5020.04 1188
5020.71 1257
5021.38 1197
5022.04 1357
5022.71 1323
5023.38 1224
5024.05 1239
5024.72 1298
5025.39 1333
5026.06 1342
5026.72 1270
5027.39 1304
5028.06 1221
5028.73 1256
5029.40 1243
5030.07 1313
5030.74 1293
5031.41 1241
5032.08 1209
5032.75 1161
5033.41 1129
5034.08 1135
5034.75 1167
5035.42 1085
5036.09 1054
5036.76 1066
5037.43 1121
5038.10 1163
5038.77 1173
5039.44 1114
5040.11 1153
5040.78 1179
5041.45 1129
5042.12 1142
5042.79 1135
5043.46 1199
5044.13 1160
5044.80 1212
5045.47 1189
5046.14 1128
5046.81 1200
5047.48 1211
5048.15 1105
5048.82 1146
5049.49 1147
5050.16 1143
5050.83 1184
5051.50 1052
5052.17 1068
5052.84 979
5053.51 1106
5054.18 1188
5054.85 1084
5055.52 984
5056.19 985
5056.86 1080
5057.53 1079
5058.21 1072
5058.88 1071
5059.55 1045
5060.22 1122
5060.89 1114
5061.56 1089
5062.23 1075
5062.90 1072
5063.57 1236
5064.24 1274
5064.92 1067
5065.59 1140
5066.26 1026
5066.93 1121
5067.60 1136
5068.27 1083
5068.94 1090
5069.62 1159
5070.29 1086
5070.96 1107
5071.63 1063
5072.30 1076
5072.97 1113
5073.65 1192
5074.32 1116
5074.99 1159
5075.66 1239
5076.33 1295
5077.01 1455
5077.68 1495
5078.35 1587
5079.02 1692
5079.70 1631
5080.37 1531
5081.04 1607
5081.71 1534
5082.38 1429
5083.06 1275
5083.73 1409
5084.40 1378
5085.07 1237
5085.75 1264
5086.42 1336
5087.09 1309
5087.77 1305
5088.44 1305
5089.11 1331
5089.78 1418
5090.46 1405
5091.13 1343
5091.80 1424
5092.48 1452
5093.15 1330
5093.82 1357
5094.50 1319
5095.17 1349
5095.84 1346
5096.52 1385
5097.19 1255
5097.86 1142
5098.54 1219
5099.21 1257
5099.88 1196
5100.56 1172
5101.23 1271
5101.90 1272
5102.58 1370
5103.25 1311
5103.93 1290
5104.60 1422
5105.27 1449
5105.95 1491
5106.62 1416
5107.30 1351
5107.97 1302
5108.64 1422
5109.32 1309
5109.99 1286
5110.67 1237
5111.34 1233
5112.02 1304
5112.69 1280
5113.36 1177
5114.04 1212
5114.71 1158
5115.39 1204
5116.06 1273
5116.74 1185
5117.41 1291
5118.09 1534
5118.76 1431
5119.44 1498
5120.11 1441
5120.79 1415
5121.46 1291
5122.14 1292
5122.81 1404
5123.49 1296
5124.16 1265
5124.84 1262
5125.51 1237
5126.19 1220
5126.86 1237
5127.54 1070
5128.21 1140
5128.89 1247
5129.57 1365
5130.24 1310
5130.92 1276
5131.59 1382
5132.27 1527
5132.94 1308
5133.62 1259
5134.30 1391
5134.97 1311
5135.65 1257
5136.32 1099
5137.00 1144
5137.68 1163
5138.35 1234
5139.03 1340
5139.70 1392
5140.38 1271
5141.06 1295
5141.73 1429
5142.41 1271
5143.09 1172
5143.76 1146
5144.44 1159
5145.12 1157
5145.79 1196
5146.47 1085
5147.15 1105
5147.82 1091
5148.50 1234
5149.18 1149
5149.85 1071
5150.53 1141
5151.21 1064
5151.88 1100
5152.56 1048
5153.24 1060
5153.92 1126
5154.59 1210
5155.27 1182
5155.95 1172
5156.62 1127
5157.30 1099
5157.98 1043
5158.66 1168
5159.33 1164
5160.01 1002
5160.69 1107
5161.37 1137
5162.04 1103
5162.72 1046
5163.40 1074
5164.08 1189
5164.76 1075
5165.43 1048
5166.11 1121
5166.79 1155
5167.47 1129
5168.15 1139
5168.82 1115
5169.50 1103
5170.18 1041
5170.86 1048
5171.54 1005
5172.22 1000
5172.89 971
5173.57 1121
5174.25 1061
5174.93 992
5175.61 981
5176.29 1069
5176.97 1140
5177.64 1076
5178.32 1152
5179.00 1110
5179.68 1196
5180.36 1221
5181.04 1186
5181.72 1220
5182.40 1165
5183.08 1216
5183.75 1169
5184.43 1158
5185.11 1126
5185.79 1120
5186.47 1096
5187.15 1024
5187.83 1026
5188.51 1069
5189.19 1127
5189.87 1184
5190.55 1053
5191.23 1003
5191.91 993
5192.59 969
5193.27 994
5193.95 1001
5194.63 985
5195.31 1129
5195.99 1106
5196.67 1005
5197.35 1066
5198.03 1076
5198.71 1064
5199.39 1161
5200.07 1168
5200.75 1178
5201.43 1050
5202.11 1057
5202.79 1163
5203.47 1087
5204.15 1142
5204.83 1105
5205.51 1237
5206.19 1183
5206.87 1179
5207.55 1088
5208.23 1175
5208.91 1295
5209.59 1278
5210.27 1300
5210.96 1335
5211.64 1340
5212.32 1354
5213.00 1275
5213.68 1259
5214.36 1370
5215.04 1305
5215.72 1340
5216.40 1286
5217.09 1350
5217.77 1563
5218.45 1647
5219.13 1448
5219.81 1513
5220.49 1429
5221.17 1380
5221.86 1369
5222.54 1505
5223.22 1410
5223.90 1434
5224.58 1343
5225.27 1352
5225.95 1328
5226.63 1241
5227.31 1295
5227.99 1206
5228.67 1256
5229.36 1288
5230.04 1267
5230.72 1247
5231.40 1267
5232.09 1221
5232.77 1160
5233.45 1230
5234.13 1242
5234.82 1310
5235.50 1328
5236.18 1325
5236.86 1444
5237.55 1475
5238.23 1520
5238.91 1446
5239.59 1517
5240.28 1477
5240.96 1657
5241.64 1529
5242.33 1425
5243.01 1346
5243.69 1379
5244.37 1397
5245.06 1354
5245.74 1360
5246.42 1243
5247.11 1424
5247.79 1253
5248.47 1222
5249.16 1422
5249.84 1581
5250.52 1726
5251.21 1760
5251.89 1590
5252.58 1610
5253.26 1654
5253.94 1635
5254.63 1411
5255.31 1368
5255.99 1419
5256.68 1356
5257.36 1322
5258.05 1302
5258.73 1229
5259.41 1374
5260.10 1325
5260.78 1415
5261.47 1402
5262.15 1486
5262.84 1501
5263.52 1401
5264.20 1365
5264.89 1413
5265.57 1396
5266.26 1397
5266.94 1339
5267.63 1369
5268.31 1335
5269.00 1261
5269.68 1280
5270.37 1152
5271.05 1340
5271.73 1240
5272.42 1133
5273.10 1122
5273.79 1174
5274.47 1157
5275.16 1103
5275.85 1136
5276.53 1105
5277.22 1089
5277.90 1241
5278.59 1218
5279.27 1216
5279.96 1179
5280.64 1280
5281.33 1360
5282.01 1434
5282.70 1333
5283.38 1259
5284.07 1324
5284.76 1332
5285.44 1420
5286.13 1195
5286.81 1107
5287.50 1163
5288.19 1135
5288.87 1181
5289.56 1117
5290.24 1045
5290.93 1082
5291.62 1174
5292.30 1206
5292.99 1141
5293.67 1084
5294.36 1128
5295.05 1151
5295.73 1179
5296.42 1243
5297.11 1236
5297.79 1241
5298.48 1157
5299.17 1349
5299.85 1200
5300.54 1344
5301.23 1379
5301.91 1382
5302.60 1489
5303.29 1450
5303.97 1498
5304.66 1486
5305.35 1432
5306.04 1405
5306.72 1394
5307.41 1402
5308.10 1446
5308.78 1511
5309.47 1554
5310.16 1638
5310.85 1668
5311.53 1634
5312.22 1728
5312.91 1915
5313.60 1862
5314.28 1634
5314.97 1505
5315.66 1461
5316.35 1379
5317.04 1475
5317.72 1528
5318.41 1421
5319.10 1613
5319.79 1525
5320.48 1576
5321.16 1580
5321.85 1741
5322.54 1653
5323.23 1558
5323.92 1507
5324.60 1393
5325.29 1313
5325.98 1304
5326.67 1282
5327.36 1263
5328.05 1207
5328.74 1259
5329.42 1262
5330.11 1170
5330.80 1109
5331.49 1134
5332.18 1152
5332.87 1162
5333.56 1120
5334.25 1147
5334.93 1151
5335.62 1217
5336.31 1215
5337.00 1193
5337.69 1204
5338.38 1207
5339.07 1187
5339.76 1220
5340.45 1224
5341.14 1141
5341.83 1230
5342.52 1181
5343.21 1170
5343.90 1154
5344.58 1107
5345.27 1128
5345.96 1186
5346.65 1155
5347.34 1229
5348.03 1235
5348.72 1294
5349.41 1280
5350.10 1260
5350.79 1302
5351.48 1361
5352.17 1274
5352.86 1299
5353.55 1248
5354.24 1164
5354.93 1250
5355.62 1238
5356.31 1123
5357.01 1211
5357.70 1144
5358.39 1170
5359.08 1183
5359.77 1165
5360.46 1004
5361.15 1054
5361.84 1081
5362.53 1078
5363.22 1055
5363.91 1094
5364.60 1124
5365.29 1065
5365.98 1058
5366.68 998
5367.37 1011
5368.06 1089
5368.75 1125
5369.44 1074
5370.13 1092
5370.82 1090
5371.51 1127
5372.21 1037
5372.90 1099
5373.59 962
5374.28 1091
5374.97 1071
5375.66 1042
5376.35 1023
5377.05 991
5377.74 957
5378.43 1007
5379.12 971
5379.81 988
5380.51 999
5381.20 968
5381.89 892
5382.58 935
5383.27 1066
5383.97 1074
5384.66 1083
5385.35 978
5386.04 929
5386.73 969
5387.43 1080
5388.12 1032
5388.81 1025
5389.50 1154
5390.20 1262
5390.89 1159
5391.58 1140
5392.28 1111
5392.97 1195
5393.66 1155
5394.35 1073
5395.05 1154
5395.74 1128
5396.43 1054
5397.13 1120
5397.82 945
5398.51 951
5399.20 982
5399.90 1030
5400.59 1080
5401.28 992
5401.98 1051
5402.67 922
5403.36 998
5404.06 1075
5404.75 983
5405.44 987
5406.14 1022
5406.83 1063
5407.53 1042
5408.22 990
5408.91 976
5409.61 995
5410.30 1070
5410.99 1033
5411.69 1037
5412.38 1002
5413.08 1096
5413.77 1111
5414.46 1109
5415.16 1082
5415.85 1078
5416.55 1047
5417.24 1007
5417.94 1030
5418.63 1035
5419.32 1002
5420.02 1073
5420.71 1072
5421.41 1100
5422.10 1019
5422.80 1019
5423.49 1086
5424.19 1095
5424.88 1184
5425.58 1113
5426.27 1026
5426.97 1183
5427.66 1079
5428.36 1171
5429.05 1198
5429.75 1165
5430.44 1119
5431.14 1156
5431.83 1205
5432.53 1073
5433.22 1137
5433.92 1222
5434.61 1254
5435.31 1323
5436.00 1346
5436.70 1463
5437.40 1445
5438.09 1427
5438.79 1374
5439.48 1276
5440.18 1194
5440.87 1336
5441.57 1299
5442.27 1200
5442.96 1261
5443.66 1263
5444.35 1273
5445.05 1372
5445.75 1413
5446.44 1439
5447.14 1510
5447.83 1469
5448.53 1552
5449.23 1397
5449.92 1398
5450.62 1520
5451.32 1527
5452.01 1558
5452.71 1488
5453.41 1446
5454.10 1342
5454.80 1465
5455.50 1369
5456.19 1367
5456.89 1293
5457.59 1360
5458.28 1454
5458.98 1402
5459.68 1547
5460.37 1603
5461.07 1510
5461.77 1521
5462.47 1497
5463.16 1376
5463.86 1465
5464.56 1390
5465.25 1522
5465.95 1536
5466.65 1392
5467.35 1506
5468.04 1580
5468.74 1512
5469.44 1478
5470.14 1455
5470.84 1459
5471.53 1598
5472.23 1588
5472.93 1579
5473.63 1745
5474.32 1758
5475.02 1859
5475.72 1957
5476.42 1844
5477.12 1922
5477.82 2080
5478.51 2376
5479.21 2796
5479.91 2994
5480.61 3229
5481.31 3373
5482.01 3524
5482.70 3246
5483.40 3071
5484.10 2813
5484.80 2561
5485.50 2416
5486.20 2236
5486.90 2295
5487.59 2288
5488.29 2193
5488.99 2215
5489.69 2197
5490.39 2073
5491.09 1987
5491.79 2085
5492.49 2233
5493.19 2342
5493.89 2389
5494.58 2491
5495.28 2542
5495.98 2546
5496.68 2690
5497.38 2966
5498.08 3359
5498.78 3639
5499.48 4016
5500.18 4717
5500.88 5582
5501.58 5803
5502.28 5669
5502.98 5568
5503.68 5183
5504.38 4340
5505.08 3774
5505.78 3103
5506.48 2581
5507.18 2409
5507.88 2304
5508.58 2221
5509.28 2205
5509.98 2053
5510.68 2049
5511.38 1921
5512.08 1819
5512.78 1872
5513.48 2014
5514.18 1901
5514.88 1948
5515.58 1989
5516.28 1946
5516.98 1920
5517.68 1921
5518.39 1818
5519.09 1671
5519.79 1720
5520.49 1852
5521.19 1773
5521.89 1747
5522.59 1738
5523.29 1679
5523.99 1583
5524.69 1606
5525.40 1648
5526.10 1646
5526.80 1675
5527.50 1760
5528.20 1790
5528.90 1756
5529.60 1822
5530.31 1805
5531.01 1758
5531.71 1708
5532.41 1662
5533.11 1676
5533.81 1509
5534.52 1438
5535.22 1395
5535.92 1361
5536.62 1523
5537.32 1588
5538.02 1391
5538.73 1384
5539.43 1348
5540.13 1402
5540.83 1315
5541.54 1350
5542.24 1463
5542.94 1420
5543.64 1267
5544.34 1278
5545.05 1276
5545.75 1266
5546.45 1208
5547.15 1234
5547.86 1256
5548.56 1376
5549.26 1314
5549.97 1373
5550.67 1194
5551.37 1235
5552.07 1325
5552.78 1293
5553.48 1311
5554.18 1287
5554.89 1303
5555.59 1294
5556.29 1375
5557.00 1339
5557.70 1160
5558.40 1242
5559.11 1328
5559.81 1266
5560.51 1254
5561.22 1287
5561.92 1333
5562.62 1319
5563.33 1314
5564.03 1390
5564.73 1326
5565.44 1384
5566.14 1258
5566.85 1309
5567.55 1408
5568.25 1350
5568.96 1279
5569.66 1221
5570.37 1167
5571.07 1173
5571.77 1196
5572.48 1164
5573.18 1206
5573.89 1319
5574.59 1275
5575.29 1295
5576.00 1310
5576.70 1254
5577.41 1343
5578.11 1263
5578.82 1227
5579.52 1207
5580.23 1103
5580.93 1209
5581.64 1266
5582.34 1215
5583.05 1145
5583.75 1126
5584.46 1276
5585.16 1440
5585.87 1209
5586.57 1276
5587.28 1310
5587.98 1191
5588.69 1167
5589.39 1075
5590.10 1151
5590.80 1150
5591.51 1195
5592.21 1078
5592.92 1061
5593.62 1298
5594.33 1274
5595.04 1271
5595.74 1291
5596.45 1248
5597.15 1167
5597.86 1247
5598.56 1376
5599.27 1367
5599.98 1208
5600.68 1182
5601.39 1178
5602.09 1219
5602.80 1292
5603.51 1284
5604.21 1196
5604.92 1144
5605.62 1281
5606.33 1376
5607.04 1252
5607.74 1122
5608.45 1183
5609.16 1190
5609.86 1172
5610.57 1107
5611.28 1118
5611.98 1225
5612.69 1220
5613.40 1217
5614.10 1193
5614.81 1212
5615.52 1213
5616.22 1157
5616.93 1082
5617.64 1189
5618.35 1165
5619.05 1158
5619.76 1102
5620.47 1124
5621.17 1089
5621.88 1212
5622.59 1254
5623.30 1120
5624.00 1138
5624.71 1268
5625.42 1328
5626.13 1260
5626.83 1349
5627.54 1362
5628.25 1294
5628.96 1314
5629.67 1265
5630.37 1350
5631.08 1322
5631.79 1226
5632.50 1403
5633.21 1406
5633.91 1347
5634.62 1362
5635.33 1353
5636.04 1372
5636.75 1368
5637.45 1338
5638.16 1365
5638.87 1378
5639.58 1507
5640.29 1463
5641.00 1517
5641.70 1515
5642.41 1547
5643.12 1307
5643.83 1423
5644.54 1370
5645.25 1321
5645.96 1303
5646.67 1342
5647.38 1363
5648.08 1276
5648.79 1263
5649.50 1311
5650.21 1339
5650.92 1358
5651.63 1357
5652.34 1317
5653.05 1271
5653.76 1306
5654.47 1382
5655.18 1531
5655.89 1523
5656.60 1653
5657.30 1891
5658.01 1778
5658.72 1891
5659.43 1971
5660.14 1786
5660.85 1760
5661.56 1604
5662.27 1710
5662.98 1584
5663.69 1280
5664.40 1298
5665.11 1355
5665.82 1357
5666.53 1353
5667.24 1417
5667.95 1290
5668.66 1328
5669.37 1183
5670.08 1203
5670.79 1203
5671.50 1239
5672.22 1198
5672.93 1257
5673.64 1232
5674.35 1156
5675.06 1186
5675.77 1189
5676.48 1337
5677.19 1239
5677.90 1256
5678.61 1160
5679.32 1136
5680.03 1201
5680.74 1230
5681.46 1166
5682.17 1256
5682.88 1155
5683.59 1167
5684.30 1086
5685.01 1043
5685.72 1051
5686.43 1181
5687.15 1207
5687.86 1016
5688.57 1038
5689.28 1129
5689.99 1166
5690.70 1224
5691.42 1074
5692.13 1081
5692.84 1184
5693.55 1086
5694.26 1017
5694.97 1142
5695.69 1071
5696.40 1042
5697.11 1106
5697.82 1063
5698.53 1024
5699.25 1048
5699.96 1078
5700.67 1103
5701.38 1023
5702.10 1099
5702.81 986
5703.52 1057
5704.23 1054
5704.95 1113
5705.66 1131
5706.37 1036
5707.08 969
5707.80 1105
5708.51 1015
5709.22 1059
5709.93 1130
5710.65 1084
5711.36 1024
5712.07 1032
5712.79 1008
5713.50 991
5714.21 952
5714.93 957
5715.64 1021
5716.35 992
5717.07 1003
5717.78 1003
5718.49 987
5719.21 962
5719.92 988
5720.63 1004
5721.35 995
5722.06 910
5722.77 997
5723.49 1051
5724.20 960
5724.92 1072
5725.63 1079
5726.34 944
5727.06 1054
5727.77 1171
5728.48 1115
5729.20 1113
5729.91 1149
5730.63 1089
5731.34 1102
5732.06 1004
5732.77 1038
5733.48 941
5734.20 1024
5734.91 1017
5735.63 1058
5736.34 1008
5737.06 989
5737.77 1013
5738.49 1005
5739.20 949
5739.91 959
5740.63 999
5741.34 982
5742.06 1071
5742.77 961
5743.49 985
5744.20 929
5744.92 976
5745.63 1009
5746.35 1016
5747.06 930
5747.78 1006
5748.49 1027
5749.21 1022
5749.93 972
5750.64 973
5751.36 962
5752.07 934
5752.79 937
5753.50 936
5754.22 1024
5754.93 1033
5755.65 921
5756.37 952
5757.08 946
5757.80 887
5758.51 921
5759.23 942
5759.95 878
5760.66 969
5761.38 961
5762.09 905
5762.81 938
5763.53 901
5764.24 944
5764.96 960
5765.67 922
5766.39 949
5767.11 1003
5767.82 1036
5768.54 1023
5769.26 1021
5769.97 1019
5770.69 1066
5771.41 1012
5772.12 960
5772.84 930
5773.56 927
5774.27 913
5774.99 922
5775.71 1024
5776.42 1046
5777.14 1038
5777.86 969
5778.58 970
5779.29 1003
5780.01 1057
5780.73 1095
5781.45 1060
5782.16 1073
5782.88 1049
5783.60 913
5784.31 1008
5785.03 933
5785.75 916
5786.47 1019
5787.19 1056
5787.90 1047
5788.62 1051
5789.34 964
5790.06 996
5790.77 1024
5791.49 1050
5792.21 1021
5792.93 1073
5793.65 1209
5794.36 1159
5795.08 1193
5795.80 1197
5796.52 1235
5797.24 1246
5797.96 1355
5798.67 1335
5799.39 1401
5800.11 1580
5800.83 1769
5801.55 1971
5802.27 2204
5802.99 2320
5803.70 2355
5804.42 2206
5805.14 2161
5805.86 2146
5806.58 1773
5807.30 1508
5808.02 1564
5808.74 1345
5809.46 1289
5810.17 1226
5810.89 1314
5811.61 1158
5812.33 1195
5813.05 1189
5813.77 1220
5814.49 1205
5815.21 1304
5815.93 1322
5816.65 1340
5817.37 1247
5818.09 1202
5818.81 1340
5819.53 1334
5820.25 1319
5820.97 1211
5821.69 1272
5822.41 1275
5823.13 1208
5823.85 1256
5824.57 1301
5825.29 1236
5826.01 1256
5826.73 1177
5827.45 1144
5828.17 1288
5828.89 1286
5829.61 1234
5830.33 1208
5831.05 1114
5831.77 1126
5832.49 1179
5833.21 1216
5833.93 1161
5834.65 1061
5835.37 1175
5836.09 1223
5836.81 1123
5837.53 1083
5838.25 1133
5838.97 1113
5839.70 1081
5840.42 1138
5841.14 1148
5841.86 1136
5842.58 1109
5843.30 1204
5844.02 1100
5844.74 1066
5845.46 1053
5846.19 1147
5846.91 1148
5847.63 1145
5848.35 1221
5849.07 1240
5849.79 1180
5850.51 1211
5851.24 1243
5851.96 1083
5852.68 1024
5853.40 1175
5854.12 1213
5854.85 1293
5855.57 1263
5856.29 1250
5857.01 1174
5857.73 1118
5858.46 1235
5859.18 1262
5859.90 1187
5860.62 1233
5861.34 1265
5862.07 1152
5862.79 1162
5863.51 1189
5864.23 1126
5864.96 1159
5865.68 1089
5866.40 1090
5867.12 1132
5867.85 1204
5868.57 1282
5869.29 1350
5870.01 1378
5870.74 1451
5871.46 1364
5872.18 1377
5872.91 1291
5873.63 1121
5874.35 1189
5875.08 1172
5875.80 1063
5876.52 1127
5877.25 1205
5877.97 1208
5878.69 1093
5879.42 1131
5880.14 1246
5880.86 1422
5881.59 1384
5882.31 1336
5883.03 1248
5883.76 1251
5884.48 1282
5885.20 1319
5885.93 1434
5886.65 1265
5887.38 1230
5888.10 1269
5888.82 1258
5889.55 1246
5890.27 1180
5891.00 1187
5891.72 1165
5892.44 1163
5893.17 1219
5893.89 1112
5894.62 1160
5895.34 1173
5896.07 1082
5896.79 1063
5897.51 1071
5898.24 1164
5898.96 1241
5899.69 1228
5900.41 1150
5901.14 1195
5901.86 1214
5902.59 1185
5903.31 1235
5904.04 1233
5904.76 1285
5905.49 1263
5906.21 1265
5906.94 1252
5907.66 1179
5908.39 1232
5909.11 1237
5909.84 1227
5910.56 1172
5911.29 1231
5912.01 1256
5912.74 1266
5913.46 1243
5914.19 1320
5914.92 1326
5915.64 1247
5916.37 1275
5917.09 1262
5917.82 1337
5918.54 1290
5919.27 1225
5920.00 1313
5920.72 1223
5921.45 1272
5922.17 1397
5922.90 1383
5923.63 1369
5924.35 1446
5925.08 1424
5925.80 1445
5926.53 1470
5927.26 1455
5927.98 1446
5928.71 1426
5929.44 1474
5930.16 1586
5930.89 1590
5931.62 1526
5932.34 1556
5933.07 1472
5933.80 1539
5934.52 1649
5935.25 1589
5935.98 1699
5936.70 1710
5937.43 1702
5938.16 1733
5938.88 1860
5939.61 1878
5940.34 1798
5941.07 1840
5941.79 1839
5942.52 1906
5943.25 1994
5943.97 2039
5944.70 2102
5945.43 1998
5946.16 1894
5946.88 1961
5947.61 2186
5948.34 2261
5949.07 2375
5949.80 2530
5950.52 2675
5951.25 3006
5951.98 3253
5952.71 3345
5953.43 3456
5954.16 3386
5954.89 3128
5955.62 3150
5956.35 3101
5957.07 2957
5957.80 2982
5958.53 2913
5959.26 3042
5959.99 3076
5960.72 3056
5961.44 3116
5962.17 3277
5962.90 3245
5963.63 3364
5964.36 3821
5965.09 4391
5965.82 4949
5966.54 5440
5967.27 5897
5968.00 6134
5968.73 6191
5969.46 5985
5970.19 5493
5970.92 4714
5971.65 4433
5972.38 4210
5973.11 3962
5973.83 3686
5974.56 3657
5975.29 3554
5976.02 3425
5976.75 3515
5977.48 3542
5978.21 3652
5978.94 3637
5979.67 3773
5980.40 3924
5981.13 4000
5981.86 4096
5982.59 4201
5983.32 4359
5984.05 4284
5984.78 4227
5985.51 4591
5986.24 4335
5986.97 4092
5987.70 4113
5988.43 4046
5989.16 3998
5989.89 3903
5990.62 4019
5991.35 3802
5992.08 3826
5992.81 3936
5993.54 4052
5994.27 4094
5995.00 4146
5995.73 4413
5996.46 4524
5997.19 4370
5997.92 4483
5998.65 4755
5999.38 4745
6000.11 4744
6000.85 4693
6001.58 4564
6002.31 4387
6003.04 4317
6003.77 4513
6004.50 4327
6005.23 4270
6005.96 4292
6006.69 4246
6007.43 4493
6008.16 4580
6008.89 5319
6009.62 5995
6010.35 7211
6011.08 8519
6011.81 10218
6012.54 11959
6013.28 13746
6014.01 15423
6014.74 16064
6015.47 16224
6016.20 15482
6016.94 14398
6017.67 12902
6018.40 11328
6019.13 9726
6019.86 8367
6020.59 6976
6021.33 5903
6022.06 5114
6022.79 4547
6023.52 4065
6024.26 3798
6024.99 3672
6025.72 3454
6026.45 3343
6027.19 3248
6027.92 3214
6028.65 3381
6029.38 3284
6030.12 3238
6030.85 3099
6031.58 3010
6032.31 3128
6033.05 3122
6033.78 2883
6034.51 2986
6035.25 2981
6035.98 2986
6036.71 2838
6037.44 2971
6038.18 3075
6038.91 3151
6039.64 3044
6040.38 3200
6041.11 3122
6041.84 3194
6042.58 3405
6043.31 3362
6044.04 3412
6044.78 3652
6045.51 3685
6046.24 3748
6046.98 3781
6047.71 3804
6048.45 3909
6049.18 4102
6049.91 4443
6050.65 4806
6051.38 5384
6052.11 6218
6052.85 6669
6053.58 6912
6054.32 7021
6055.05 6816
6055.79 6257
6056.52 5832
6057.25 5137
6057.99 4585
6058.72 4279
6059.46 3840
6060.19 3678
6060.93 3670
6061.66 3459
6062.39 3421
6063.13 3248
6063.86 3065
6064.60 3195
6065.33 3197
6066.07 3326
6066.80 3199
6067.54 3073
6068.27 3029
6069.01 2987
6069.74 2935
6070.48 2960
6071.21 2917
6071.95 2758
6072.68 2773
6073.42 2795
6074.15 2773
6074.89 2708
6075.62 2681
6076.36 2715
6077.10 2599
6077.83 2658
6078.57 2425
6079.30 2352
6080.04 2482
6080.77 2548
6081.51 2407
6082.25 2384
6082.98 2325
6083.72 2322
6084.45 2235
6085.19 2232
6085.93 2133
6086.66 2219
6087.40 2122
6088.13 2190
6088.87 2188
6089.61 2165
6090.34 2178
6091.08 2240
6091.81 2226
6092.55 2160
6093.29 2218
6094.02 2287
6094.76 2164
6095.50 2091
6096.23 1829
6096.97 1953
6097.71 1889
6098.44 1973
6099.18 1919
6099.92 1800
6100.65 1764
6101.39 1794
6102.13 1887
6102.87 1909
6103.60 1926
6104.34 1815
6105.08 1782
6105.81 1783
6106.55 1767
6107.29 1715
6108.03 1798
6108.76 1822
6109.50 1757
6110.24 1809
6110.98 1947
6111.71 1897
6112.45 1903
6113.19 1902
6113.93 1895
6114.66 1899
6115.40 1921
6116.14 1944
6116.88 1853
6117.62 1856
6118.35 1919
6119.09 1954
6119.83 1963
6120.57 1902
6121.31 1835
6122.04 1976
6122.78 2101
6123.52 1944
6124.26 1906
6125.00 1921
6125.74 1979
6126.47 1973
6127.21 1997
6127.95 2069
6128.69 1985
6129.43 1921
6130.17 2043
6130.91 1882
6131.64 1869
6132.38 1943
6133.12 1971
6133.86 1888
6134.60 1956
6135.34 1968
6136.08 1915
6136.82 1938
6137.56 2036
6138.30 2092
6139.04 2027
6139.77 1971
6140.51 2119
6141.25 1966
6141.99 2039
6142.73 2125
6143.47 2067
6144.21 1800
6144.95 1939
6145.69 1814
6146.43 2002
6147.17 1981
6147.91 1927
6148.65 2008
6149.39 1981
6150.13 2017
6150.87 1918
6151.61 2029
6152.35 2069
6153.09 2060
6153.83 1980
6154.57 2004
6155.31 2083
6156.05 2100
6156.79 2159
6157.53 2240
6158.27 2407
6159.01 2356
6159.75 2296
6160.49 2285
6161.23 2355
6161.97 2232
6162.71 2431
6163.45 2368
6164.20 2639
6164.94 2849
6165.68 3090
6166.42 3286
6167.16 3330
6167.90 3359
6168.64 3380
6169.38 3428
6170.12 3411
6170.86 3353
6171.61 3273
6172.35 3153
6173.09 3128
6173.83 3087
6174.57 2851
6175.31 2755
6176.05 2771
6176.79 2734
6177.54 2768
6178.28 2740
6179.02 2797
6179.76 2888
6180.50 2940
6181.24 3064
6181.99 2990
6182.73 2971
6183.47 3025
6184.21 3201
6184.95 3177
6185.70 3063
6186.44 3183
6187.18 3214
6187.92 3305
6188.66 3371
6189.41 3297
6190.15 3543
6190.89 3646
6191.63 3664
6192.38 3798
6193.12 3798
6193.86 3979
6194.60 4258
6195.35 4162
6196.09 4219
6196.83 4178
6197.57 4241
6198.32 4193
6199.06 4272
6199.80 4091
6200.55 3832
6201.29 3978
6202.03 3998
6202.78 4407
6203.52 4695
6204.26 5212
6205.00 6488
6205.75 8244
6206.49 10155
6207.23 13275
6207.98 16293
6208.72 19606
6209.46 22254
6210.21 23620
6210.95 23775
6211.70 22608
6212.44 20642
6213.18 18555
6213.93 15413
6214.67 12563
6215.41 10465
6216.16 8301
6216.90 6829
6217.65 5866
6218.39 5121
6219.13 4453
6219.88 3877
6220.62 3690
6221.37 3469
6222.11 3508
6222.85 3403
6223.60 3484
6224.34 3396
6225.09 3293
6225.83 3168
6226.58 3153
6227.32 2922
6228.07 2745
6228.81 2788
6229.56 2643
6230.30 2579
6231.04 2421
6231.79 2452
6232.53 2628
6233.28 2510
6234.02 2649
6234.77 2685
6235.51 2646
6236.26 2865
6237.00 3094
6237.75 3211
6238.49 3523
6239.24 3775
6239.99 4127
6240.73 4305
6241.48 4071
6242.22 4285
6242.97 3976
6243.71 3668
6244.46 3367
6245.20 3318
6245.95 3317
6246.70 3357
6247.44 3433
6248.19 3477
6248.93 3390
6249.68 3359
6250.42 3316
6251.17 3293
6251.92 3148
6252.66 3018
6253.41 2938
6254.15 2866
6254.90 2776
6255.65 2834
6256.39 2766
6257.14 2671
6257.89 2552
6258.63 2607
6259.38 2740
6260.13 2599
6260.87 2518
6261.62 2472
6262.37 2542
6263.11 2505
6263.86 2453
6264.61 2416
6265.35 2385
6266.10 2348
6266.85 2337
6267.59 2301
6268.34 2335
6269.09 2503
6269.83 2492
6270.58 2438
6271.33 2523
6272.08 2575
6272.82 2553
6273.57 2633
6274.32 2489
6275.06 2434
6275.81 2409
6276.56 2442
6277.31 2560
6278.05 2543
6278.80 2640
6279.55 2674
6280.30 2824
6281.05 2794
6281.79 2706
6282.54 2603
6283.29 2505
6284.04 2388
6284.78 2232
6285.53 2062
6286.28 2077
6287.03 2065
6287.78 2084
6288.53 1891
6289.27 1872
6290.02 1843
6290.77 1900
6291.52 1821
6292.27 1735
6293.02 1853
6293.76 1779
6294.51 1785
6295.26 1827
6296.01 1787
6296.76 1665
6297.51 1671
6298.26 1778
6299.00 1757
6299.75 1656
6300.50 1684
6301.25 1679
6302.00 1605
6302.75 1655
6303.50 1674
6304.25 1575
6305.00 1558
6305.75 1516
6306.50 1642
6307.24 1677
6307.99 1751
6308.74 1695
6309.49 1767
6310.24 1749
6310.99 1812
6311.74 1989
6312.49 1878
6313.24 1925
6313.99 1854
6314.74 1924
6315.49 1895
6316.24 1789
6316.99 1568
6317.74 1599
6318.49 1553
6319.24 1548
6319.99 1512
6320.74 1469
6321.49 1502
6322.24 1577
6322.99 1581
6323.74 1473
6324.49 1514
6325.24 1522
6325.99 1580
6326.74 1466
6327.49 1502
6328.24 1426
6328.99 1418
6329.74 1495
6330.50 1496
6331.25 1513
6332.00 1406
6332.75 1408
6333.50 1474
6334.25 1417
6335.00 1374
6335.75 1428
6336.50 1460
6337.25 1430
6338.00 1436
6338.76 1477
6339.51 1386
6340.26 1446
6341.01 1415
6341.76 1445
6342.51 1453
6343.26 1461
6344.02 1528
6344.77 1523
6345.52 1443
6346.27 1543
6347.02 1617
6347.77 1644
6348.53 1534
6349.28 1614
6350.03 1683
6350.78 1810
6351.53 1825
6352.29 2070
6353.04 2119
6353.79 2171
6354.54 2389
6355.29 2233
6356.05 2084
6356.80 2095
6357.55 2058
6358.30 1819
6359.06 1741
6359.81 1680
6360.56 1685
6361.31 1572
6362.07 1488
6362.82 1443
6363.57 1576
6364.32 1630
6365.08 1587
6365.83 1652
6366.58 1554
6367.33 1480
6368.09 1663
6368.84 1678
6369.59 1783
6370.35 1726
6371.10 1599
6371.85 1650
6372.61 1638
6373.36 1646
6374.11 1509
6374.87 1514
6375.62 1535
6376.37 1461
6377.13 1501
6377.88 1559
6378.63 1534
6379.39 1498
6380.14 1428
6380.89 1524
6381.65 1557
6382.40 1535
6383.16 1521
6383.91 1596
6384.66 1575
6385.42 1580
6386.17 1414
6386.92 1431
6387.68 1366
6388.43 1387
6389.19 1374
6389.94 1432
6390.70 1416
6391.45 1358
6392.20 1475
6392.96 1411
6393.71 1356
6394.47 1328
6395.22 1347
6395.98 1460
6396.73 1422
6397.49 1365
6398.24 1351
6399.00 1378
6399.75 1385
6400.51 1364
6401.26 1342
6402.02 1285
6402.77 1339
6403.53 1286
6404.28 1316
6405.04 1386
6405.79 1365
6406.55 1439
6407.30 1639
6408.06 1527
6408.81 1556
6409.57 1778
6410.32 1809
6411.08 1796
6411.83 1649
6412.59 1676
6413.34 1508
6414.10 1541
6414.86 1522
6415.61 1552
6416.37 1394
6417.12 1406
6417.88 1407
6418.64 1483
6419.39 1495
6420.15 1449
6420.90 1411
6421.66 1351
6422.42 1311
6423.17 1316
6423.93 1447
6424.68 1367
6425.44 1240
6426.20 1357
6426.95 1314
6427.71 1277
6428.47 1292
6429.22 1280
6429.98 1345
6430.74 1358
6431.49 1330
6432.25 1297
6433.01 1290
6433.76 1320
6434.52 1255
6435.28 1200
6436.03 1273
6436.79 1328
6437.55 1269
6438.30 1308
6439.06 1247
6439.82 1305
6440.58 1389
6441.33 1389
6442.09 1269
6442.85 1228
6443.61 1343
6444.36 1313
6445.12 1262
6445.88 1334
6446.64 1383
6447.39 1354
6448.15 1309
6448.91 1298
6449.67 1348
6450.42 1305
6451.18 1341
6451.94 1309
6452.70 1404
6453.46 1387
6454.21 1331
6454.97 1425
6455.73 1432
6456.49 1435
6457.25 1445
6458.00 1487
6458.76 1474
6459.52 1480
6460.28 1362
6461.04 1465
6461.80 1475
6462.55 1429
6463.31 1361
6464.07 1487
6464.83 1483
6465.59 1533
6466.35 1473
6467.11 1554
6467.87 1567
6468.62 1525
6469.38 1569
6470.14 1549
6470.90 1745
6471.66 1740
6472.42 1616
6473.18 1685
6473.94 1761
6474.70 1641
6475.46 1740
6476.22 1782
6476.97 1668
6477.73 1692
6478.49 1860
6479.25 1817
6480.01 1722
6480.77 1770
6481.53 1860
6482.29 1953
6483.05 1987
6483.81 1917
6484.57 2059
6485.33 2061
6486.09 2055
6486.85 2171
6487.61 2162
6488.37 2201
6489.13 2237
6489.89 2202
6490.65 2265
6491.41 2259
6492.17 2510
6492.93 2636
6493.69 2652
6494.45 2649
6495.21 2742
6495.97 2857
6496.73 2880
6497.49 2840
6498.26 2836
6499.02 2866
6499.78 2807
6500.54 2726
6501.30 2754
6502.06 2785
6502.82 2780
6503.58 2814
6504.34 2836
6505.10 2904
6505.86 2928
6506.62 3120
6507.39 3135
6508.15 3239
6508.91 3243
6509.67 3280
6510.43 3272
6511.19 3332
6511.95 3403
6512.72 3429
6513.48 3534
6514.24 3624
6515.00 3611
6515.76 3503
6516.52 3686
6517.28 3511
6518.05 3592
6518.81 3751
6519.57 3855
6520.33 3901
6521.09 3988
6521.86 4344
6522.62 4299
6523.38 4593
6524.14 4990
6524.90 5376
6525.67 5649
6526.43 6462
6527.19 7294
6527.95 7845
6528.72 8133
6529.48 8234
6530.24 8098
6531.00 8147
6531.77 7962
6532.53 8044
6533.29 8674
6534.05 10145
6534.82 12418
6535.58 14769
6536.34 16661
6537.11 18355
6537.87 18643
6538.63 18295
6539.39 17146
6540.16 14918
6540.92 12777
6541.68 10217
6542.45 8376
6543.21 7017
6543.97 5751
6544.74 5007
6545.50 4366
6546.26 3818
6547.03 3488
6547.79 3161
6548.55 3068
6549.32 2965
6550.08 3029
6550.84 3059
6551.61 3114
6552.37 2987
6553.14 2865
6553.90 2898
6554.66 2796
6555.43 2802
6556.19 2659
6556.96 2623
6557.72 2588
6558.48 2626
6559.25 2556
6560.01 2562
6560.78 2672
6561.54 2835
6562.31 2711
6563.07 2933
6563.83 3162
6564.60 3154
6565.36 3307
6566.13 3366
6566.89 3379
6567.66 3330
6568.42 3303
6569.19 3007
6569.95 3087
6570.72 3066
6571.48 3303
6572.25 3305
6573.01 3397
6573.78 3591
6574.54 3602
6575.31 4073
6576.07 3901
6576.84 4001
6577.60 4006
6578.37 3852
6579.13 3547
6579.90 3703
6580.66 3637
6581.43 3518
6582.19 3424
6582.96 3430
6583.73 3401
6584.49 3236
6585.26 3218
6586.02 3347
6586.79 3347
6587.55 3325
6588.32 3405
6589.09 3398
6589.85 3581
6590.62 3676
6591.38 3767
6592.15 4134
6592.92 4627
6593.68 5090
6594.45 5662
6595.22 6061
6595.98 6246
6596.75 6258
6597.51 5925
6598.28 5628
6599.05 5276
6599.81 4820
6600.58 4497
6601.35 3987
6602.11 3753
6602.88 3583
6603.65 3394
6604.41 3346
6605.18 3181
6605.95 3251
6606.71 3351
6607.48 3424
6608.25 3601
6609.02 3920
6609.78 4059
6610.55 3984
6611.32 4012
6612.08 3890
6612.85 3678
6613.62 3454
6614.39 3328
6615.15 3177
6615.92 2893
6616.69 2809
6617.46 2657
6618.22 2703
6618.99 2565
6619.76 2420
6620.53 2523
6621.30 2563
6622.06 2493
6622.83 2425
6623.60 2454
6624.37 2376
6625.13 2372
6625.90 2442
6626.67 2375
6627.44 2385
6628.21 2291
6628.98 2209
6629.74 2244
6630.51 2392
6631.28 2660
6632.05 2866
6632.82 3048
6633.59 3324
6634.35 3510
6635.12 3612
6635.89 3665
6636.66 3427
6637.43 3362
6638.20 3367
6638.97 3091
6639.74 2874
6640.50 2747
6641.27 2575
6642.04 2553
6642.81 2417
6643.58 2447
6644.35 2391
6645.12 2371
6645.89 2401
6646.66 2346
6647.43 2386
6648.20 2378
6648.97 2550
6649.73 2469
6650.50 2534
6651.27 2464
6652.04 2538
6652.81 2362
6653.58 2453
6654.35 2550
6655.12 2588
6655.89 2786
6656.66 2807
6657.43 2840
6658.20 2912
6658.97 2832
6659.74 2681
6660.51 2467
6661.28 2407
6662.05 2380
6662.82 2350
6663.59 2414
6664.36 2275
6665.13 2305
6665.90 2405
6666.67 2605
6667.44 2492
6668.22 2489
6668.99 2558
6669.76 2533
6670.53 2562
6671.30 2540
6672.07 2550
6672.84 2448
6673.61 2553
6674.38 2522
6675.15 2668
6675.92 2504
6676.69 2506
6677.46 2571
6678.24 2714
6679.01 2746
6679.78 2697
6680.55 2848
6681.32 2985
6682.09 3224
6682.86 3376
6683.63 3663
6684.41 3840
6685.18 4019
6685.95 4400
6686.72 4454
6687.49 4269
6688.26 3857
6689.04 3810
6689.81 3416
6690.58 2983
6691.35 2717
6692.12 2565
6692.90 2469
6693.67 2429
6694.44 2434
6695.21 2396
6695.98 2224
6696.76 2341
6697.53 2297
6698.30 2314
6699.07 2404
6699.84 2507
6700.62 2358
6701.39 2377
6702.16 2386
6702.93 2225
6703.71 2150
6704.48 2347
6705.25 2379
6706.03 2275
6706.80 2355
6707.57 2178
6708.34 2265
6709.12 2203
6709.89 2140
6710.66 2066
6711.44 2158
6712.21 2160
6712.98 2144
6713.75 1956
6714.53 1958
6715.30 2012
6716.07 1950
6716.85 1898
6717.62 2025
6718.39 2115
6719.17 2013
6719.94 1868
6720.72 1922
6721.49 1996
6722.26 2012
6723.04 2068
6723.81 2043
6724.58 2089
6725.36 2026
6726.13 2077
6726.91 2038
6727.68 1996
6728.45 2063
6729.23 1987
6730.00 2007
6730.78 2128
6731.55 2229
6732.32 2313
6733.10 2380
6733.87 2352
6734.65 2312
6735.42 2402
6736.20 2470
6736.97 2449
6737.74 2463
6738.52 2410
6739.29 2465
6740.07 2423
6740.84 2298
6741.62 2350
6742.39 2388
6743.17 2496
6743.94 2514
6744.72 2556
6745.49 2724
6746.27 2789
6747.04 2636
6747.82 2649
6748.59 2877
6749.37 3002
6750.14 3284
6750.92 3546
6751.69 4007
6752.47 4326
6753.24 4561
6754.02 4706
6754.80 4624
6755.57 4535
6756.35 4043
6757.12 3536
6757.90 3193
6758.67 2989
6759.45 2776
6760.23 2545
6761.00 2364
6761.78 2417
6762.55 2360
6763.33 2249
6764.11 2280
6764.88 2381
6765.66 2193
6766.43 2231
6767.21 2293
6767.99 2386
6768.76 2309
6769.54 2316
6770.32 2239
6771.09 2203
6771.87 2233
6772.64 2125
6773.42 2172
6774.20 2101
6774.97 2034
6775.75 2063
6776.53 2106
6777.31 2090
6778.08 2183
6778.86 2281
6779.64 2327
6780.41 2228
6781.19 2075
6781.97 2047
6782.74 2000
6783.52 1951
6784.30 1924
6785.08 1913
6785.85 1944
6786.63 1911
6787.41 1753
6788.19 1778
6788.96 1768
6789.74 1736
6790.52 1636
6791.30 1747
6792.07 1823
6792.85 1796
6793.63 1845
6794.41 1672
6795.18 1719
6795.96 1729
6796.74 1676
6797.52 1634
6798.30 1696
6799.07 1646
6799.85 1796
6800.63 1875
6801.41 1821
6802.19 1832
6802.97 1787
6803.74 1891
6804.52 1984
6805.30 2135
6806.08 2155
6806.86 2096
6807.64 2053
6808.41 1927
6809.19 1886
6809.97 1915
6810.75 1928
6811.53 1838
6812.31 1753
6813.09 1882
6813.87 1822
6814.64 1956
6815.42 1980
6816.20 2066
6816.98 1899
6817.76 1987
6818.54 1918
6819.32 1912
6820.10 1864
6820.88 1858
6821.66 1841
6822.44 1801
6823.22 1851
6824.00 1771
6824.78 1735
6825.55 1806
6826.33 1821
6827.11 1749
6827.89 1715
6828.67 1783
6829.45 1755
6830.23 1678
6831.01 1662
6831.79 1657
6832.57 1708
6833.35 1759
6834.13 1518
6834.91 1689
6835.69 1662
6836.47 1538
6837.25 1622
6838.03 1630
6838.81 1597
6839.60 1595
6840.38 1646
6841.16 1675
6841.94 1722
6842.72 1711
6843.50 1651
6844.28 1621
6845.06 1616
6845.84 1695
6846.62 1879
6847.40 1925
6848.18 2157
6848.96 2490
6849.74 2874
6850.53 3253
6851.31 3410
6852.09 3755
6852.87 3795
6853.65 3532
6854.43 3313
6855.21 2902
6855.99 2786
6856.77 2419
6857.56 2316
6858.34 2035
6859.12 1912
6859.90 1854
6860.68 1937
6861.46 1874
6862.25 1803
6863.03 1849
6863.81 1919
6864.59 1957
6865.37 2056
6866.15 1988
6866.94 2111
6867.72 2162
6868.50 2137
6869.28 2224
6870.07 2381
6870.85 2147
6871.63 2114
6872.41 1910
6873.19 1957
6873.98 2084
6874.76 1983
6875.54 2076
6876.32 2093
6877.11 2086
6877.89 2247
6878.67 2345
6879.45 2394
6880.24 2480
6881.02 2590
6881.80 2678
6882.59 2684
6883.37 2640
6884.15 2867
6884.93 3241
6885.72 3603
6886.50 4151
6887.28 4950
6888.07 5675
6888.85 6174
6889.63 6393
6890.42 6325
6891.20 5709
6891.98 5049
6892.77 4507
6893.55 3841
6894.33 3122
6895.12 2857
6895.90 2764
6896.68 2691
6897.47 2565
6898.25 2570
6899.04 2591
6899.82 2548
6900.60 2557
6901.39 2597
6902.17 2517
6902.95 2541
6903.74 2702
6904.52 2654
6905.31 2529
6906.09 2546
6906.88 2588
6907.66 2620
6908.44 2518
6909.23 2458
6910.01 2454
6910.80 2459
6911.58 2410
6912.37 2278
6913.15 2144
6913.94 2182
6914.72 2243
6915.50 2091
6916.29 2059
6917.07 2084
6917.86 2140
6918.64 2169
6919.43 2213
6920.21 2130
6921.00 2132
6921.78 2026
6922.57 2078
6923.35 1997
6924.14 2079
6924.93 2101
6925.71 2140
6926.50 2036
6927.28 2065
6928.07 2239
6928.85 2189
6929.64 2121
6930.42 2091
6931.21 2288
6931.99 2211
6932.78 2384
6933.57 2411
6934.35 2442
6935.14 2299
6935.92 2373
6936.71 2379
6937.50 2285
6938.28 2324
6939.07 2407
6939.85 2554
6940.64 2647
6941.43 2870
6942.21 2956
6943.00 3119
6943.78 3042
6944.57 3072
6945.36 3236
6946.14 3377
6946.93 3358
6947.72 3487
6948.50 3623
6949.29 3674
6950.08 3634
6950.86 3505
6951.65 3392
6952.44 3140
6953.22 3043
6954.01 2885
6954.80 2869
6955.58 2837
6956.37 2874
6957.16 2770
6957.95 2761
6958.73 2941
6959.52 2819
6960.31 2814
6961.10 2800
6961.88 2807
6962.67 2799
6963.46 2895
6964.24 3023
6965.03 2982
6965.82 3011
6966.61 3163
6967.40 3278
6968.18 3541
6968.97 3773
6969.76 3860
6970.55 3713
6971.33 3959
6972.12 4020
6972.91 3954
6973.70 3964
6974.49 3942
6975.27 3864
6976.06 3998
6976.85 4035
6977.64 4039
6978.43 4138
6979.22 4084
6980.00 4165
6980.79 4753
6981.58 5506
6982.37 6721
6983.16 8531
6983.95 10697
6984.74 13404
6985.52 15971
6986.31 17846
6987.10 18747
6987.89 18495
6988.68 17235
6989.47 15273
6990.26 13065
6991.05 10721
6991.83 8878
6992.62 7086
6993.41 5790
6994.20 4804
6994.99 4206
6995.78 3673
6996.57 3464
6997.36 3260
6998.15 3064
6998.94 3003
6999.73 2877
7000.52 2826
7001.31 2833
7002.10 2959
7002.89 2757
7003.68 2776
7004.47 2642
7005.26 2499
7006.05 2405
7006.84 2433
7007.63 2399
7008.42 2236
7009.21 2051
7010.00 2215
7010.79 2254
7011.58 2335
7012.37 2294
7013.16 2415
7013.95 2556
7014.74 2633
7015.53 2769
7016.32 2584
7017.11 2436
7017.90 2442
7018.69 2387
7019.48 2279
7020.27 2357
7021.06 2366
7021.85 2544
7022.64 2726
7023.43 2814
7024.22 2967
7025.02 2942
7025.81 2992
7026.60 2893
7027.39 2804
7028.18 2674
7028.97 2521
7029.76 2432
7030.55 2414
7031.34 2391
7032.14 2287
7032.93 2105
7033.72 2210
7034.51 2248
7035.30 2299
7036.09 2320
7036.88 2354
7037.68 2254
7038.47 2273
7039.26 2395
7040.05 2446
7040.84 2487
7041.64 2524
7042.43 2746
7043.22 2719
7044.01 2864
7044.80 2764
7045.60 2771
7046.39 2878
7047.18 3076
7047.97 3237
7048.76 3766
7049.56 4112
7050.35 4458
7051.14 4758
7051.93 4640
7052.73 4578
7053.52 4093
7054.31 3639
7055.10 3302
7055.90 2969
7056.69 2831
7057.48 2768
7058.27 2613
7059.07 2704
7059.86 2670
7060.65 2711
7061.45 2619
7062.24 2622
7063.03 2614
7063.83 2571
7064.62 2587
7065.41 2631
7066.21 2670
7067.00 2446
7067.79 2432
7068.59 2442
7069.38 2302
7070.17 2384
7070.97 2400
7071.76 2243
7072.55 2262
7073.35 2270
7074.14 2141
7074.93 2155
7075.73 2203
7076.52 2064
7077.32 1906
7078.11 1943
7078.90 2059
7079.70 2032
7080.49 2127
7081.29 1960
7082.08 1981
7082.87 2070
7083.67 1990
7084.46 1948
7085.26 1872
7086.05 1796
7086.85 1805
7087.64 1891
7088.43 1820
7089.23 1821
7090.02 1821
7090.82 1845
7091.61 1902
7092.41 1807
7093.20 1756
7094.00 1764
7094.79 1711
7095.59 1755
7096.38 1825
7097.18 1848
7097.97 1758
7098.77 1702
7099.56 1689
7100.36 1690
7101.15 1642
7101.95 1714
7102.74 1688
7103.54 1655
7104.33 1587
7105.13 1531
7105.92 1416
7106.72 1460
7107.52 1411
7108.31 1518
7109.11 1530
7109.90 1470
7110.70 1509
7111.49 1471
7112.29 1456
7113.09 1515
7113.88 1530
7114.68 1520
7115.47 1576
7116.27 1641
7117.07 1564
7117.86 1514
7118.66 1463
7119.45 1495
7120.25 1497
7121.05 1389
7121.84 1358
7122.64 1464
7123.44 1477
7124.23 1420
7125.03 1395
7125.83 1451
7126.62 1379
7127.42 1394
7128.22 1436
7129.01 1422
7129.81 1492
7130.61 1547
7131.40 1509
7132.20 1475
7133.00 1490
7133.79 1536
7134.59 1496
7135.39 1444
7136.19 1470
7136.98 1422
7137.78 1399
7138.58 1437
7139.38 1456
7140.17 1257
7140.97 1264
7141.77 1273
7142.57 1258
7143.36 1257
7144.16 1268
7144.96 1256
7145.76 1261
7146.55 1266
7147.35 1285
7148.15 1262
7148.95 1264
7149.74 1301
7150.54 1228
7151.34 1255
7152.14 1227
7152.94 1306
7153.74 1299
7154.53 1317
7155.33 1319
7156.13 1302
7156.93 1264
7157.73 1221
7158.53 1319
7159.32 1269
7160.12 1245
7160.92 1303
7161.72 1240
7162.52 1228
7163.32 1252
7164.12 1202
7164.91 1179
7165.71 1084
7166.51 1055
7167.31 1098
7168.11 1172
7168.91 1167
7169.71 1142
7170.51 1248
7171.31 1172
7172.11 1261
7172.90 1196
7173.70 1217
7174.50 1126
7175.30 1126
7176.10 1130
7176.90 1159
7177.70 1154
7178.50 1132
7179.30 1182
7180.10 1121
7180.90 1083
7181.70 1099
7182.50 1134
7183.30 1174
7184.10 1290
7184.90 1225
7185.70 1293
7186.50 1273
7187.30 1189
7188.10 1192
7188.90 1288
7189.70 1251
7190.50 1341
7191.30 1251
7192.10 1213
7192.90 1153
7193.70 1288
7194.50 1192
7195.30 1176
7196.10 1135
7196.90 1122
7197.70 1135
7198.50 1135
7199.30 1152
7200.11 1146
7200.91 1197
7201.71 1173
7202.51 1148
7203.31 1165
7204.11 1104
7204.91 1108
7205.71 1142
7206.51 1149
7207.31 1047
7208.12 1071
7208.92 1118
7209.72 1135
7210.52 1178
7211.32 1184
7212.12 1176
7212.92 1174
7213.72 1168
7214.53 1232
7215.33 1150
7216.13 1247
7216.93 1258
7217.73 1317
7218.53 1367
7219.34 1366
7220.14 1475
7220.94 1254
7221.74 1353
7222.54 1401
7223.35 1410
7224.15 1294
7224.95 1187
7225.75 1165
7226.56 1224
7227.36 1088
7228.16 1265
7228.96 1235
7229.76 1094
7230.57 1067
7231.37 1038
7232.17 1082
7232.97 1168
7233.78 1157
7234.58 1131
7235.38 1210
7236.19 1252
7236.99 1216
7237.79 1099
7238.59 1156
7239.40 1118
7240.20 1099
7241.00 1146
7241.81 1094
7242.61 1221
7243.41 1193
7244.22 1157
7245.02 1161
7245.82 1232
7246.63 1161
7247.43 1141
7248.23 1128
7249.04 1230
7249.84 1183
7250.64 1189
7251.45 1171
7252.25 1085
7253.05 1140
7253.86 1111
7254.66 1163
7255.46 1253
7256.27 1189
7257.07 1255
7257.88 1332
7258.68 1333
7259.48 1384
7260.29 1328
7261.09 1423
7261.90 1521
7262.70 1584
7263.51 1440
7264.31 1356
7265.11 1317
7265.92 1304
7266.72 1241
7267.53 1231
7268.33 1233
7269.14 1234
7269.94 1135
7270.75 1161
7271.55 1274
7272.36 1388
7273.16 1281
7273.97 1202
7274.77 1261
7275.58 1327
7276.38 1289
7277.19 1368
7277.99 1352
7278.80 1304
7279.60 1317
7280.41 1337
7281.21 1458
7282.02 1519
7282.82 1660
7283.63 1961
7284.43 2088
7285.24 2240
7286.04 2237
7286.85 2165
7287.66 2073
7288.46 2004
7289.27 1790
7290.07 1655
7290.88 1553
7291.68 1570
7292.49 1414
7293.30 1330
7294.10 1389
7294.91 1402
7295.71 1417
7296.52 1379
7297.33 1403
7298.13 1449
7298.94 1452
7299.74 1622
7300.55 1485
7301.36 1474
7302.16 1436
7302.97 1345
7303.78 1508
7304.58 1502
7305.39 1491
7306.20 1579
7307.00 1508
7307.81 1489
7308.62 1560
7309.42 1616
7310.23 1692
7311.04 1755
7311.84 1805
7312.65 1892
7313.46 1948
7314.27 1814
7315.07 1896
7315.88 2108
7316.69 2630
7317.49 3014
7318.30 3743
7319.11 4203
7319.92 4195
7320.72 3962
7321.53 3733
7322.34 3349
7323.15 2775
7323.95 2386
7324.76 2186
7325.57 2082
7326.38 2026
7327.19 1979
7327.99 1786
7328.80 1826
7329.61 1802
7330.42 1789
7331.22 1701
7332.03 1719
7332.84 1818
7333.65 1914
7334.46 1829
7335.27 1751
7336.07 1636
7336.88 1731
7337.69 1711
7338.50 1737
7339.31 1694
7340.12 1613
7340.92 1608
7341.73 1548
7342.54 1391
7343.35 1466
7344.16 1385
7344.97 1497
7345.78 1424
7346.59 1426
7347.39 1403
7348.20 1369
7349.01 1387
7349.82 1295
7350.63 1268
7351.44 1230
7352.25 1212
7353.06 1267
7353.87 1224
7354.68 1176
7355.49 1193
7356.30 1174
7357.11 1173
7357.92 1219
7358.72 1225
7359.53 1157
7360.34 1220
7361.15 1172
7361.96 1165
7362.77 1238
7363.58 1117
7364.39 1134
7365.20 1140
7366.01 1117
7366.82 1076
7367.63 1092
7368.44 1156
7369.25 1226
7370.06 1156
7370.87 1065
7371.68 1146
7372.49 1189
7373.30 1138
7374.11 1108
7374.93 1200
7375.74 1126
7376.55 1178
7377.36 1187
7378.17 1267
7378.98 1222
7379.79 1252
7380.60 1248
7381.41 1277
7382.22 1253
7383.03 1276
7383.84 1213
7384.65 1226
7385.46 1202
7386.28 1126
7387.09 1240
7387.90 1222
7388.71 1119
7389.52 1032
7390.33 1103
7391.14 1203
7391.95 1092
7392.77 1149
7393.58 1199
7394.39 1127
7395.20 1119
7396.01 1060
7396.82 1066
7397.64 1138
7398.45 1067
7399.26 1089
7400.07 1134
7400.88 1049
7401.69 1070
7402.51 1104
7403.32 1079
7404.13 1140
7404.94 1102
7405.76 1140
7406.57 1146
7407.38 1123
7408.19 1097
7409.00 1060
7409.82 1032
7410.63 1048
7411.44 1012
7412.25 1024
7413.07 1080
7413.88 1048
7414.69 1035
7415.50 899
7416.32 944
7417.13 939
7417.94 993
7418.76 944
7419.57 948
7420.38 1069
7421.19 995
7422.01 986
7422.82 987
7423.63 1045
7424.45 986
7425.26 983
7426.07 1033
7426.89 1096
7427.70 1037
7428.51 1044
7429.33 1127
7430.14 1140
7430.95 1110
7431.77 1173
7432.58 1234
7433.39 1289
7434.21 1183
7435.02 1214
7435.84 1184
7436.65 1034
7437.46 1179
7438.28 1100
7439.09 1120
7439.91 1187
7440.72 1094
7441.53 1102
7442.35 1127
7443.16 1137
7443.98 1009
7444.79 963
7445.60 983
7446.42 1133
7447.23 1065
7448.05 1006
7448.86 996
7449.68 1172
7450.49 1083
7451.31 1016
7452.12 1031
7452.94 1144
7453.75 1100
7454.57 1024
7455.38 1080
7456.20 1134
7457.01 1157
7457.83 1236
7458.64 1236
7459.46 1111
7460.27 1196
7461.09 1282
7461.90 1261
7462.72 1250
7463.53 1351
7464.35 1311
7465.16 1408
7465.98 1349
7466.79 1379
7467.61 1284
7468.42 1208
7469.24 1267
7470.06 1232
7470.87 1236
7471.69 1250
7472.50 1361
7473.32 1244
7474.13 1306
7474.95 1297
7475.77 1216
7476.58 1215
7477.40 1142
7478.21 1141
7479.03 1133
7479.85 1155
7480.66 1104
7481.48 1142
7482.30 1145
7483.11 1240
7483.93 1179
7484.75 1192
7485.56 1185
7486.38 1098
7487.20 1077
7488.01 1127
7488.83 1089
7489.65 1081
7490.46 1075
7491.28 1133
7492.10 1087
7492.91 994
7493.73 1075
7494.55 1037
7495.36 988
7496.18 990
7497.00 924
7497.82 997
7498.63 1050
7499.45 980
7500.27 985
7501.08 965
7501.90 984
7502.72 982
7503.54 964
7504.35 1006
7505.17 1052
7505.99 909
7506.81 875
7507.62 989
7508.44 1009
7509.26 892
7510.08 937
7510.90 992
7511.71 1012
7512.53 960
7513.35 964
7514.17 978
7514.99 1013
7515.80 957
7516.62 956
7517.44 946
7518.26 888
7519.08 862
7519.90 943
7520.71 954
7521.53 907
7522.35 986
7523.17 928
7523.99 924
7524.81 944
7525.63 961
7526.45 992
7527.26 925
7528.08 913
7528.90 954
7529.72 963
7530.54 962
7531.36 989
7532.18 999
7533.00 936
7533.82 939
7534.64 990
7535.45 921
7536.27 923
7537.09 977
7537.91 932
7538.73 945
7539.55 902
7540.37 943
7541.19 874
7542.01 977
7542.83 989
7543.65 982
7544.47 1025
7545.29 959
7546.11 934
7546.93 972
7547.75 951
7548.57 936
7549.39 954
7550.21 951
7551.03 1019
7551.85 954
7552.67 973
7553.49 926
7554.31 954
7555.13 1008
7555.95 959
7556.77 1003
7557.59 1005
7558.41 937
7559.23 1015
7560.05 1105
7560.87 1077
7561.69 1062
7562.51 999
7563.34 1144
7564.16 1051
7564.98 1055
7565.80 1049
7566.62 1081
7567.44 1068
7568.26 963
7569.08 990
7569.90 1034
7570.72 1063
7571.55 1018
7572.37 1029
7573.19 1013
7574.01 1058
7574.83 1068
7575.65 1120
7576.47 1074
7577.30 1074
7578.12 1062
7578.94 1021
7579.76 1046
7580.58 1133
7581.40 1070
7582.23 1059
7583.05 1065
7583.87 1103
7584.69 1148
7585.51 1178
7586.33 1104
7587.16 1156
7587.98 1359
7588.80 1268
7589.62 1186
7590.45 1164
7591.27 1228
7592.09 1244
7592.91 1203
7593.74 1182
7594.56 1175
7595.38 1305
7596.20 1246
7597.03 1276
7597.85 1291
7598.67 1296
7599.49 1333
7600.32 1470
7601.14 1506
7601.96 1469
7602.78 1564
7603.61 1680
7604.43 1671
7605.25 1581
7606.08 1611
7606.90 1691
7607.72 1668
7608.55 1653
7609.37 1598
7610.19 1599
7611.02 1589
7611.84 1540
7612.66 1560
7613.49 1531
7614.31 1552
7615.13 1622
7615.96 1766
7616.78 1958
7617.60 2155
7618.43 2371
7619.25 2363
7620.08 2307
7620.90 2116
7621.72 2087
7622.55 1924
7623.37 1818
7624.20 1767
7625.02 1694
7625.84 1697
7626.67 1680
7627.49 1694
7628.32 1826
7629.14 1820
7629.97 1947
7630.79 2115
7631.61 2226
7632.44 2450
7633.26 2334
7634.09 2285
7634.91 2228
7635.74 2114
7636.56 1868
7637.39 1771
7638.21 1665
7639.04 1527
7639.86 1504
7640.69 1396
7641.51 1270
7642.34 1179
7643.16 1303
7643.99 1212
7644.81 1169
7645.64 1197
7646.46 1204
7647.29 1219
7648.11 1118
7648.94 1128
7649.76 1231
7650.59 1170
7651.42 1174
7652.24 1141
7653.07 1204
7653.89 1165
7654.72 1193
7655.54 1122
7656.37 1129
7657.20 1095
7658.02 988
7658.85 1045
7659.67 1070
7660.50 1160
7661.33 1119
7662.15 1076
7662.98 1084
7663.80 1121
7664.63 1069
7665.46 1097
7666.28 1018
7667.11 1089
7667.94 1026
7668.76 1090
7669.59 1111
7670.42 1183
7671.24 1118
7672.07 1069
7672.90 1081
7673.72 1061
7674.55 1138
7675.38 1095
7676.20 1077
7677.03 1056
7677.86 1070
7678.68 1098
7679.51 1004
7680.34 1054
7681.16 1088
7681.99 1082
7682.82 1053
7683.65 1012
7684.47 1084
7685.30 1164
7686.13 1106
7686.96 1161
7687.78 1101
7688.61 1149
7689.44 1165
7690.27 1113
7691.09 1129
7691.92 1214
7692.75 1160
7693.58 1185
7694.41 1129
7695.23 1081
7696.06 1204
7696.89 1263
7697.72 1245
7698.55 1416
7699.37 1510
7700.20 1461
7701.03 1399
7701.86 1303
7702.69 1218
7703.51 1184
7704.34 1168
7705.17 1130
7706.00 1129
7706.83 1064
7707.66 1083
7708.49 1080
7709.31 1055
7710.14 998
7710.97 991
7711.80 1099
7712.63 1085
7713.46 1003
7714.29 955
7715.12 961
7715.95 964
7716.77 963
7717.60 990
7718.43 1006
7719.26 992
7720.09 987
7720.92 961
7721.75 920
7722.58 926
7723.41 963
7724.24 1011
7725.07 911
7725.90 963
7726.73 944
7727.56 888
7728.39 968
7729.22 990
7730.05 891
7730.88 866
7731.71 849
7732.54 913
7733.37 940
7734.20 946
7735.03 864
7735.86 854
7736.69 896
7737.52 890
7738.35 919
7739.18 896
7740.01 917
7740.84 918
7741.67 909
7742.50 838
7743.33 913
7744.16 891
7744.99 911
7745.82 959
7746.65 929
7747.48 937
7748.31 998
7749.14 1046
7749.97 956
7750.81 962
7751.64 932
7752.47 886
7753.30 850
7754.13 894
7754.96 903
7755.79 854
7756.62 866
7757.45 962
7758.29 935
7759.12 872
7759.95 903
7760.78 888
7761.61 894
7762.44 891
7763.27 930
7764.11 938
7764.94 950
7765.77 850
7766.60 857
7767.43 883
7768.26 908
7769.10 881
7769.93 927
7770.76 1028
7771.59 1008
7772.42 948
7773.26 999
7774.09 915
7774.92 915
7775.75 843
7776.59 908
7777.42 945
7778.25 929
7779.08 879
7779.92 887
7780.75 921
7781.58 949
7782.41 898
7783.25 932
7784.08 895
7784.91 926
7785.74 950
7786.58 926
7787.41 902
7788.24 920
7789.08 899
7789.91 917
7790.74 927
7791.57 1007
7792.41 887
7793.24 966
7794.07 998
7794.91 1009
7795.74 993
7796.57 1021
7797.41 988
7798.24 1035
7799.07 1089
7799.91 1089
7800.74 1145
7801.58 1051
7802.41 1041
7803.24 1099
7804.08 1104
7804.91 1133
7805.74 1102
7806.58 1088
7807.41 1115
7808.25 1215
7809.08 1159
7809.91 1211
7810.75 1345
7811.58 1330
7812.42 1310
7813.25 1475
7814.09 1561
7814.92 1696
7815.75 1566
7816.59 1514
7817.42 1491
7818.26 1490
7819.09 1433
7819.93 1493
7820.76 1548
7821.60 1461
7822.43 1414
7823.27 1452
7824.10 1454
7824.94 1542
7825.77 1638
7826.61 1887
7827.44 1900
7828.28 1756
7829.11 1697
7829.95 1752
7830.78 1695
7831.62 1621
7832.45 1576
7833.29 1629
7834.12 1696
7834.96 1495
7835.79 1612
7836.63 1536
7837.46 1574
7838.30 1463
7839.14 1426
7839.97 1454
7840.81 1330
7841.64 1366
7842.48 1344
7843.31 1328
7844.15 1300
7844.99 1316
7845.82 1328
7846.66 1335
7847.49 1316
7848.33 1339
7849.17 1382
7850.00 1353
7850.84 1349
7851.68 1252
7852.51 1313
7853.35 1348
7854.18 1473
7855.02 1403
7855.86 1445
7856.69 1462
7857.53 1608
7858.37 1848
7859.20 1851
7860.04 2039
7860.88 1964
7861.71 1879
7862.55 1779
7863.39 1645
7864.23 1562
7865.06 1398
7865.90 1417
7866.74 1420
7867.57 1528
7868.41 1619
7869.25 1508
7870.09 1598
7870.92 1564
7871.76 1548
7872.60 1532
7873.44 1618
7874.27 1664
7875.11 1754
7875.95 1943
7876.79 2251
7877.62 2374
7878.46 2457
7879.30 2415
7880.14 2279
7880.97 2259
7881.81 2108
7882.65 2034
7883.49 1833
7884.33 1767
7885.16 1635
7886.00 1538
7886.84 1593
7887.68 1592
7888.52 1567
7889.36 1658
7890.19 1673
7891.03 1629
7891.87 1704
7892.71 1646
7893.55 1689
7894.39 1543
7895.23 1522
7896.06 1549
7896.90 1570
7897.74 1533
7898.58 1430
7899.42 1461
7900.26 1425
7901.10 1323
7901.94 1344
7902.77 1279
7903.61 1188
7904.45 1163
7905.29 1152
7906.13 1191
7906.97 1180
7907.81 1230
7908.65 1158
7909.49 1185
7910.33 1171
7911.17 1113
7912.01 1174
7912.85 1130
7913.69 1149
7914.53 1316
7915.37 1268
7916.21 1306
7917.05 1376
7917.89 1391
7918.73 1468
7919.57 1494
7920.41 1462
7921.25 1451
7922.09 1401
7922.93 1229
7923.77 1277
7924.61 1247
7925.45 1226
7926.29 1176
7927.13 1210
7927.97 1114
7928.81 1102
7929.65 1134
7930.49 1082
7931.33 1120
7932.17 1059
7933.01 1138
7933.85 1165
7934.69 1105
7935.53 1136
7936.37 1111
7937.21 1095
7938.05 1032
7938.90 1025
7939.74 1031
7940.58 1033
7941.42 1081
7942.26 1111
7943.10 1146
7943.94 1163
7944.78 1158
7945.63 1210
7946.47 1179
7947.31 1178
7948.15 1234
7948.99 1280
7949.83 1234
7950.67 1315
7951.52 1362
7952.36 1371
7953.20 1399
7954.04 1589
7954.88 1613
7955.72 1557
7956.57 1594
7957.41 1643
7958.25 1494
7959.09 1523
7959.93 1449
7960.78 1432
7961.62 1440
7962.46 1355
7963.30 1407
7964.15 1465
7964.99 1499
7965.83 1630
7966.67 1667
7967.52 1898
7968.36 2095
7969.20 2000
7970.04 1886
7970.89 1765
7971.73 1616
7972.57 1479
7973.41 1361
7974.26 1287
7975.10 1338
7975.94 1196
7976.79 1151
7977.63 1157
7978.47 1230
7979.31 1197
7980.16 1144
7981.00 1131
7981.84 1122
7982.69 1074
7983.53 1108
7984.37 1174
7985.22 1047
7986.06 1080
7986.90 1080
7987.75 1134
7988.59 1083
7989.44 982
7990.28 1095
7991.12 995
7991.97 1026
7992.81 947
7993.65 949
7994.50 982
7995.34 986
7996.19 964
7997.03 958
7997.87 946
7998.72 972
7999.56 932
8000.41 966
8001.25 929
8002.10 994
8002.94 972
8003.78 874
8004.63 963
8005.47 940
8006.32 872
8007.16 891
8008.01 837
8008.85 869
8009.70 901
8010.54 944
8011.39 910
8012.23 885
8013.08 896
8013.92 792
8014.77 780
8015.61 803
8016.46 822
8017.30 802
8018.15 897
8018.99 879
8019.84 848
8020.68 835
8021.53 855
8022.37 830
8023.22 819
8024.06 806
8024.91 848
8025.75 925
8026.60 901
8027.45 799
8028.29 865
8029.14 781
8029.98 906
8030.83 827
8031.67 802
8032.52 897
8033.37 931
8034.21 857
8035.06 860
8035.90 863
8036.75 861
8037.60 824
8038.44 808
8039.29 796
8040.14 770
8040.98 844
8041.83 843
8042.68 866
8043.52 836
8044.37 822
8045.21 841
8046.06 824
8046.91 840
8047.75 728
8048.60 697
8049.45 844
8050.30 805
8051.14 816
8051.99 813
8052.84 864
8053.68 852
8054.53 843
8055.38 859
8056.22 744
8057.07 828
8057.92 804
8058.77 810
8059.61 756
8060.46 724
8061.31 735
8062.16 766
8063.00 683
8063.85 736
8064.70 749
8065.55 849
8066.39 744
8067.24 753
8068.09 731
8068.94 722
8069.79 717
8070.63 761
8071.48 788
8072.33 758
8073.18 759
8074.03 777
8074.87 756
8075.72 767
8076.57 738
8077.42 802
8078.27 693
8079.12 669
8079.96 750
8080.81 732
8081.66 725
8082.51 761
8083.36 725
8084.21 733
8085.06 735
8085.90 740
8086.75 781
8087.60 785
8088.45 777
8089.30 775
8090.15 747
8091.00 753
8091.85 749
8092.70 776
8093.54 726
8094.39 792
8095.24 793
8096.09 823
8096.94 797
8097.79 760
8098.64 713
8099.49 691
8100.34 731
8101.19 752
8102.04 768
8102.89 773
8103.74 767
8104.59 809
8105.44 744
8106.29 729
8107.14 788
8107.99 732
8108.84 750
8109.69 718
8110.54 696
8111.39 719
8112.24 747
8113.09 749
8113.94 730
8114.79 727
8115.64 734
8116.49 703
8117.34 827
8118.19 792
8119.04 697
8119.89 739
8120.74 764
8121.59 752
8122.44 767
8123.29 792
8124.14 734
8124.99 774
8125.84 763
8126.70 759
8127.55 762
8128.40 733
8129.25 757
8130.10 708
8130.95 717
8131.80 780
8132.65 738
8133.50 691
8134.36 824
8135.21 765
8136.06 782
8136.91 786
8137.76 869
8138.61 884
8139.46 809
8140.32 795
8141.17 848
8142.02 842
8142.87 767
8143.72 871
8144.57 905
8145.43 947
8146.28 955
8147.13 943
8147.98 993
8148.83 1003
8149.69 966
8150.54 967
8151.39 968
8152.24 975
8153.10 1046
8153.95 1154
8154.80 1174
8155.65 1227
8156.50 1222
8157.36 1268
8158.21 1257
8159.06 1115
8159.92 1045
8160.77 940
8161.62 926
8162.47 921
8163.33 901
8164.18 855
8165.03 856
8165.88 837
8166.74 854
8167.59 869
8168.44 841
8169.30 936
8170.15 859
8171.00 852
8171.86 837
8172.71 791
8173.56 745
8174.42 783
8175.27 835
8176.12 803
8176.98 801
8177.83 762
8178.68 753
8179.54 825
8180.39 797
8181.25 762
8182.10 711
8182.95 691
8183.81 752
8184.66 746
8185.51 783
8186.37 747
8187.22 812
8188.08 728
8188.93 717
8189.79 767
8190.64 704
8191.49 679
8192.35 689
8193.20 639
8194.06 716
8194.91 744
8195.77 679
8196.62 753
8197.47 754
8198.33 717
8199.18 694
8200.04 731
8200.89 738
8201.75 710
8202.60 692
8203.46 734
8204.31 708
8205.17 752
8206.02 738
8206.88 660
8207.73 673
8208.59 767
8209.44 761
8210.30 806
8211.15 801
8212.01 743
8212.87 798
8213.72 760
8214.58 742
8215.43 762
8216.29 741
8217.14 678
8218.00 709
8218.85 693
8219.71 730
8220.57 718
8221.42 721
8222.28 671
8223.13 759
8223.99 761
8224.85 728
8225.70 712
8226.56 750
8227.41 744
8228.27 656
8229.13 699
8229.98 728
8230.84 779
8231.70 796
8232.55 711
8233.41 724
8234.26 753
8235.12 690
8235.98 722
8236.83 710
8237.69 777
8238.55 760
8239.40 677
8240.26 647
8241.12 698
8241.98 687
8242.83 692
8243.69 695
8244.55 755
8245.40 709
8246.26 713
8247.12 678
8247.98 685
8248.83 682
8249.69 696
8250.55 669
8251.40 729
8252.26 711
8253.12 702
8253.98 669
8254.83 693
8255.69 728
8256.55 754
8257.41 741
8258.27 740
8259.12 725
8259.98 655
8260.84 755
8261.70 784
8262.55 768
8263.41 704
8264.27 804
8265.13 725
8265.99 696
8266.85 700
8267.70 783
8268.56 773
8269.42 723
8270.28 782
8271.14 823
8272.00 863
8272.85 810
8273.71 772
8274.57 773
8275.43 849
8276.29 801
8277.15 850
8278.01 752
8278.87 746
8279.72 801
8280.58 822
8281.44 837
8282.30 809
8283.16 812
8284.02 818
8284.88 775
8285.74 802
8286.60 821
8287.46 908
8288.32 925
8289.17 914
8290.03 928
8290.89 992
8291.75 1197
8292.61 1253
8293.47 1473
8294.33 1487
8295.19 1560
8296.05 1328
8296.91 1253
8297.77 1240
8298.63 1124
8299.49 1016
8300.35 1022
8301.21 926
8302.07 900
8302.93 951
8303.79 971
8304.65 911
8305.51 996
8306.37 918
8307.23 881
8308.09 983
8308.95 962
8309.81 905
8310.67 925
8311.53 905
8312.39 952
8313.26 1019
8314.12 972
8314.98 918
8315.84 887
8316.70 893
8317.56 898
8318.42 869
8319.28 863
8320.14 912
8321.00 876
8321.86 765
8322.73 798
8323.59 828
8324.45 867
8325.31 765
8326.17 762
8327.03 756
8327.89 791
8328.75 803
8329.62 754
8330.48 769
8331.34 724
8332.20 779
8333.06 768
8333.92 811
8334.79 813
8335.65 771
8336.51 805
8337.37 738
8338.23 713
8339.09 718
8339.96 769
8340.82 774
8341.68 796
8342.54 756
8343.41 725
8344.27 843
8345.13 811
8345.99 776
8346.85 812
8347.72 744
8348.58 732
8349.44 842
8350.30 775
8351.17 707
8352.03 759
8352.89 797
8353.76 747
8354.62 781
8355.48 732
8356.34 754
8357.21 747
8358.07 706
8358.93 725
8359.80 829
8360.66 800
8361.52 752
8362.38 733
8363.25 773
8364.11 760
8364.97 778
8365.84 753
8366.70 736
8367.56 818
8368.43 770
8369.29 818
8370.16 809
8371.02 745
8371.88 752
8372.75 749
8373.61 822
8374.47 825
8375.34 844
8376.20 797
8377.07 804
8377.93 763
8378.79 724
8379.66 805
8380.52 796
8381.39 773
8382.25 832
8383.11 779
8383.98 794
8384.84 775
8385.71 762
8386.57 718
8387.44 739
8388.30 818
8389.17 838
8390.03 771
8390.89 758
8391.76 804
8392.62 738
8393.49 771
8394.35 809
8395.22 795
8396.08 761
8396.95 821
8397.81 804
8398.68 751
8399.54 766
8400.41 735
8401.27 787
8402.14 780
8403.00 836
8403.87 866
8404.74 844
8405.60 800
8406.47 816
8407.33 807
8408.20 857
8409.06 870
8409.93 856
8410.79 825
8411.66 786
8412.53 826
8413.39 876
8414.26 899
8415.12 876
8415.99 872
8416.86 987
8417.72 917
8418.59 901
8419.45 921
8420.32 888
8421.19 873
8422.05 865
8422.92 875
8423.78 923
8424.65 919
8425.52 960
8426.38 969
8427.25 1018
8428.12 1035
8428.98 1029
8429.85 939
8430.72 1024
8431.58 1066
8432.45 1061
8433.32 1126
8434.18 1138
8435.05 1096
8435.92 1137
8436.79 1136
8437.65 1137
8438.52 1155
8439.39 1205
8440.25 1279
8441.12 1303
8441.99 1461
8442.86 1625
8443.72 1674
8444.59 1698
8445.46 1743
8446.33 1730
8447.19 1660
8448.06 1550
8448.93 1557
8449.80 1510
8450.66 1526
8451.53 1405
8452.40 1532
8453.27 1576
8454.14 1423
8455.00 1478
8455.87 1489
8456.74 1527
8457.61 1553
8458.48 1619
8459.34 1541
8460.21 1460
8461.08 1430
8461.95 1465
8462.82 1421
8463.69 1396
8464.55 1480
8465.42 1577
8466.29 1607
8467.16 1800
8468.03 2202
8468.90 2596
8469.77 3123
8470.63 3485
8471.50 3814
8472.37 3865
8473.24 3488
8474.11 3193
8474.98 2849
8475.85 2484
8476.72 2230
8477.59 1873
8478.45 1593
8479.32 1501
8480.19 1415
8481.06 1334
8481.93 1227
8482.80 1224
8483.67 1140
8484.54 1125
8485.41 1141
8486.28 1126
8487.15 1093
8488.02 1145
8488.89 1086
8489.76 1030
8490.63 963
8491.50 989
8492.37 1106
8493.24 1088
8494.11 982
8494.98 1041
8495.85 984
8496.72 1032
8497.59 1099
8498.46 1089
8499.33 1090
8500.20 1151
8501.07 1210
8501.94 1054
8502.81 1120
8503.68 1081
8504.55 1148
8505.42 1112
8506.29 1077
8507.16 1084
8508.03 1154
8508.90 1241
8509.77 1305
8510.65 1274
8511.52 1121
8512.39 1230
8513.26 1159
8514.13 1113
8515.00 1117
8515.87 1019
8516.74 1130
8517.61 1131
8518.48 1055
8519.36 980
8520.23 1059
8521.10 1115
8521.97 1078
8522.84 1022
8523.71 1079
8524.58 1041
8525.46 1078
8526.33 1087
8527.20 1104
8528.07 1082
8528.94 1176
8529.81 1090
8530.69 1138
8531.56 1186
8532.43 1218
8533.30 1207
8534.17 1199
8535.05 1219
8535.92 1204
8536.79 1252
8537.66 1231
8538.54 1270
8539.41 1199
8540.28 1207
8541.15 1187
8542.02 1144
8542.90 1113
8543.77 1162
8544.64 1210
8545.51 1235
8546.39 1288
8547.26 1297
8548.13 1269
8549.01 1376
8549.88 1298
8550.75 1397
8551.62 1395
8552.50 1541
8553.37 1737
8554.24 1766
8555.12 1875
8555.99 1824
8556.86 1772
8557.74 1734
8558.61 1678
8559.48 1398
8560.36 1320
8561.23 1258
8562.10 1157
8562.98 1193
8563.85 1058
8564.72 989
8565.60 1071
8566.47 1028
8567.34 1012
8568.22 1016
8569.09 1033
8569.97 1047
8570.84 1007
8571.71 1027
8572.59 1008
8573.46 969
8574.34 961
8575.21 975
8576.08 991
8576.96 952
8577.83 969
8578.71 981
8579.58 951
8580.46 1003
8581.33 1004
8582.20 1007
8583.08 1019
8583.95 1040
8584.83 1009
8585.70 936
8586.58 952
8587.45 1041
8588.33 968
8589.20 1044
8590.08 1056
8590.95 1075
8591.83 1107
8592.70 1035
8593.58 981
8594.45 1026
8595.33 1084
8596.20 1057
8597.08 1078
8597.95 1088
8598.83 1144
8599.70 1115
8600.58 1034
8601.45 1065
8602.33 1042
8603.21 1059
8604.08 1062
8604.96 1057
8605.83 1106
8606.71 1115
8607.58 1059
8608.46 1042
8609.34 1056
8610.21 1225
8611.09 1184
8611.96 1134
8612.84 1111
8613.72 1125
8614.59 1121
8615.47 1136
8616.34 1214
8617.22 1201
8618.10 1188
8618.97 1168
8619.85 1232
8620.73 1208
8621.60 1187
8622.48 1243
8623.36 1260
8624.23 1220
8625.11 1217
8625.99 1316
8626.86 1271
8627.74 1265
8628.62 1408
8629.49 1420
8630.37 1476
8631.25 1395
8632.12 1512
8633.00 1495
8633.88 1492
8634.76 1468
8635.63 1514
8636.51 1477
8637.39 1476
8638.26 1455
8639.14 1584
8640.02 1558
8640.90 1589
8641.77 1605
8642.65 1726
8643.53 1705
8644.41 1609
8645.28 1694
8646.16 1651
8647.04 1733
8647.92 1701
8648.80 1713
8649.67 1751
8650.55 1783
8651.43 1763
8652.31 1792
8653.19 1828
8654.06 1831
8654.94 1816
8655.82 1834
8656.70 1920
8657.58 1954
8658.46 1894
8659.33 1980
8660.21 1961
8661.09 2023
8661.97 1975
8662.85 2036
8663.73 2047
8664.61 1965
8665.48 2052
8666.36 2122
8667.24 2108
8668.12 2202
8669.00 2298
8669.88 2417
8670.76 2795
8671.64 3280
8672.52 3852
8673.40 4593
8674.27 5233
8675.15 5875
8676.03 6147
8676.91 6000
8677.79 5795
8678.67 5181
8679.55 4450
8680.43 3909
8681.31 3474
8682.19 3177
8683.07 2731
8683.95 2663
8684.83 2497
8685.71 2243
8686.59 2285
8687.47 2436
8688.35 2677
8689.23 3081
8690.11 3637
8690.99 4359
8691.87 5095
8692.75 5656
8693.63 6145
8694.51 6104
8695.39 5824
8696.27 5121
8697.15 4754
8698.03 4106
8698.91 3445
8699.79 2866
8700.67 2501
8701.55 2177
8702.43 2006
8703.31 1925
8704.19 1803
8705.07 1760
8705.95 1674
8706.84 1619
8707.72 1628
8708.60 1582
8709.48 1439
8710.36 1508
8711.24 1510
8712.12 1657
8713.00 1548
8713.88 1547
8714.76 1525
8715.65 1484
8716.53 1487
8717.41 1503
8718.29 1378
8719.17 1378
8720.05 1440
8720.93 1360
8721.82 1369
8722.70 1358
8723.58 1421
8724.46 1441
8725.34 1380
8726.22 1324
8727.11 1400
8727.99 1346
8728.87 1403
8729.75 1409
8730.63 1451
8731.52 1461
8732.40 1468
8733.28 1581
8734.16 1485
8735.05 1463
8735.93 1454
8736.81 1423
8737.69 1348
8738.58 1308
8739.46 1311
8740.34 1356
8741.22 1334
8742.11 1340
8742.99 1300
8743.87 1320
8744.75 1335
8745.64 1295
8746.52 1371
8747.40 1359
8748.28 1402
8749.17 1313
8750.05 1395
8750.93 1425
8751.82 1433
8752.70 1425
8753.58 1474
8754.47 1520
8755.35 1535
8756.23 1503
8757.12 1487
8758.00 1573
8758.88 1538
8759.77 1573
8760.65 1575
8761.53 1623
8762.42 1587
8763.30 1608
8764.19 1523
8765.07 1468
8765.95 1604
8766.84 1505
8767.72 1497
8768.60 1486
8769.49 1580
8770.37 1547
8771.26 1588
8772.14 1557
8773.03 1536
8773.91 1578
8774.79 1489
8775.68 1425
8776.56 1374
8777.45 1272
8778.33 1225
8779.22 1181
8780.10 1256
8780.98 1171
8781.87 1248
8782.75 1252
8783.64 1230
8784.52 1253
8785.41 1214
8786.29 1258
8787.18 1254
8788.06 1192
8788.95 1155
8789.83 1115
8790.72 1116
8791.60 1111
8792.49 1082
8793.37 1150
8794.26 1052
8795.14 1064
8796.03 1115
8796.92 1132
8797.80 1176
8798.69 1179
8799.57 1155
8800.46 1094
8801.34 1092
8802.23 1067
8803.11 1174
8804.00 1198
8804.89 1321
8805.77 1329
8806.66 1296
8807.54 1205
8808.43 1200
8809.32 1207
8810.20 1156
8811.09 1063
8811.97 1104
8812.86 1030
8813.75 1072
8814.63 967
8815.52 1038
8816.41 1025
8817.29 1078
8818.18 1108
8819.06 1050
8819.95 1056
8820.84 1132
8821.72 1123
8822.61 1082
8823.50 1081
8824.38 1052
8825.27 1086
8826.16 1116
8827.05 1128
8827.93 1138
8828.82 1084
8829.71 1114
8830.59 1034
8831.48 993
8832.37 981
8833.25 990
8834.14 991
8835.03 987
8835.92 988
8836.80 1031
8837.69 969
8838.58 967
8839.47 976
8840.35 885
8841.24 934
8842.13 939
8843.02 964
8843.90 967
8844.79 948
8845.68 913
8846.57 857
8847.46 899
8848.34 981
8849.23 906
8850.12 888
8851.01 854
8851.90 856
8852.78 876
8853.67 870
8854.56 889
8855.45 787
8856.34 811
8857.23 800
8858.12 788
8859.00 797
8859.89 842
8860.78 830
8861.67 801
8862.56 826
8863.45 856
8864.34 831
8865.22 885
8866.11 846
8867.00 784
8867.89 747
8868.78 774
8869.67 802
8870.56 799
8871.45 738
8872.34 736
8873.23 789
8874.12 818
8875.00 798
8875.89 804
8876.78 741
8877.67 765
8878.56 730
8879.45 736
8880.34 771
8881.23 708
8882.12 702
8883.01 746
8883.90 737
8884.79 806
8885.68 868
8886.57 800
8887.46 862
8888.35 855
8889.24 854
8890.13 765
8891.02 765
8891.91 750
8892.80 723
8893.69 716
8894.58 682
8895.47 764
8896.36 748
8897.25 738
8898.14 720
8899.03 723
8899.92 723
8900.81 728
8901.71 715
8902.60 702
8903.49 778
8904.38 732
8905.27 673
8906.16 644
8907.05 636
8907.94 675
8908.83 670
8909.72 716
8910.61 687
8911.51 648
8912.40 673
8913.29 695
8914.18 635
8915.07 635
8915.96 648
8916.85 606
8917.75 753
8918.64 709
8919.53 665
8920.42 642
8921.31 683
8922.20 680
8923.09 710
8923.99 650
8924.88 620
8925.77 688
8926.66 689
8927.55 671
8928.45 672
8929.34 647
8930.23 676
8931.12 672
8932.01 628
8932.91 652
8933.80 636
8934.69 648
8935.58 597
8936.48 604
8937.37 610
8938.26 641
8939.15 632
8940.05 641
8940.94 621
8941.83 617
8942.72 601
8943.62 666
8944.51 669
8945.40 633
8946.30 650
8947.19 636
8948.08 624
8948.97 636
8949.87 648
8950.76 656
8951.65 624
8952.55 643
8953.44 607
8954.33 599
8955.23 622
8956.12 585
8957.01 583
8957.91 638
8958.80 620
8959.69 566
8960.59 557
8961.48 547
8962.38 614
8963.27 651
8964.16 625
8965.06 581
8965.95 611
8966.85 688
8967.74 627
8968.63 661
8969.53 638
8970.42 646
8971.32 644
8972.21 656
8973.10 639
8974.00 612
8974.89 623
8975.79 653
8976.68 624
8977.58 607
8978.47 648
8979.36 612
8980.26 564
8981.15 613
8982.05 590
8982.94 575
8983.84 622
8984.73 654
8985.63 546
8986.52 559
8987.42 540
8988.31 578
8989.21 595
8990.10 617
8991.00 597
8991.89 601
8992.79 638
8993.68 594
8994.58 599
8995.47 521
8996.37 611
8997.27 632
8998.16 624
8999.06 560
8999.95 630
9000.85 610
9001.74 653
9002.64 629
9003.53 586
9004.43 564
9005.33 643
9006.22 613
9007.12 553
9008.01 611
9008.91 551
9009.81 536
9010.70 506
9011.60 527
9012.49 519
9013.39 558
9014.29 572
9015.18 546
9016.08 551
9016.98 603
9017.87 521
9018.77 561
9019.67 545
9020.56 559
9021.46 531
9022.36 570
9023.25 602
9024.15 625
9025.05 595
9025.94 576
9026.84 537
9027.74 511
9028.63 540
9029.53 575
9030.43 562
9031.33 488
9032.22 577
9033.12 540
9034.02 530
9034.91 548
9035.81 516
9036.71 555
9037.61 545
9038.50 563
9039.40 557
9040.30 594
9041.20 573
9042.10 623
9042.99 595
9043.89 518
9044.79 603
9045.69 593
9046.58 536
9047.48 554
9048.38 576
9049.28 567
9050.18 582
9051.07 574
9051.97 597
9052.87 637
9053.77 585
9054.67 574
9055.57 638
9056.46 590
9057.36 614
9058.26 618
9059.16 617
9060.06 632
9060.96 598
9061.86 618
9062.75 604
9063.65 579
9064.55 586
9065.45 629
9066.35 653
9067.25 664
9068.15 636
9069.05 664
9069.95 648
9070.84 613
9071.74 580
9072.64 623
9073.54 585
9074.44 648
9075.34 671
9076.24 661
9077.14 650
9078.04 649
9078.94 653
9079.84 647
9080.74 611
9081.64 640
9082.54 637
9083.44 679
9084.34 724
9085.24 717
9086.14 678
9087.04 707
9087.94 726
9088.84 696
9089.74 749
9090.64 762
9091.54 817
9092.44 817
9093.34 742
9094.24 703
9095.14 672
9096.04 751
9096.94 758
9097.84 671
9098.74 710
9099.64 729
9100.54 681
9101.44 727
9102.34 711
9103.24 689
9104.14 599
9105.04 643
9105.95 668
9106.85 625
9107.75 590
9108.65 582
9109.55 619
9110.45 580
9111.35 644
9112.25 643
9113.15 656
9114.06 648
9114.96 561
9115.86 653
9116.76 599
9117.66 571
9118.56 605
9119.46 654
9120.37 593
9121.27 585
9122.17 639
9123.07 621
9123.97 625
9124.87 577
9125.78 566
9126.68 618
9127.58 584
9128.48 595
9129.38 607
9130.29 618
9131.19 636
9132.09 617
9132.99 567
9133.89 582
9134.80 583
9135.70 554
9136.60 602
9137.50 575
9138.41 558
9139.31 624
9140.21 589
9141.11 562
9142.02 641
9142.92 557
9143.82 536
9144.72 530
9145.63 563
9146.53 588
9147.43 551
9148.34 584
9149.24 527
9150.14 543
9151.05 542
9151.95 587
9152.85 581
9153.76 628
9154.66 545
9155.56 555
9156.47 588
9157.37 547
9158.27 554
9159.18 590
9160.08 554
9160.98 548
9161.89 567
9162.79 558
9163.69 572
9164.60 572
9165.50 601
9166.41 543
9167.31 507
9168.21 515
9169.12 573
9170.02 559
9170.93 539
9171.83 513
9172.73 531
9173.64 583
9174.54 566
9175.45 568
9176.35 540
9177.25 545
9178.16 592
9179.06 557
9179.97 599
9180.87 593
9181.78 584
9182.68 579
9183.59 571
9184.49 592
9185.40 593
9186.30 571
9187.21 533
9188.11 590
9189.02 558
9189.92 535
9190.83 563
9191.73 583
9192.64 544
9193.54 546
9194.45 563
9195.35 542
9196.26 584
9197.16 508
9198.07 552
9198.97 563
9199.88 554
9200.78 557
9201.69 539
9202.60 600
9203.50 579
9204.41 606
9205.31 595
9206.22 622
9207.13 577
9208.03 505
9208.94 526
9209.84 612
9210.75 553
9211.66 569
9212.56 547
9213.47 556
9214.37 528
9215.28 569
9216.19 611
9217.09 572
9218.00 551
9218.91 578
9219.81 528
9220.72 538
9221.63 525
9222.53 571
9223.44 593
9224.35 515
9225.25 533
9226.16 546
9227.07 518
9227.97 538
9228.88 523
9229.79 544
9230.69 565
9231.60 506
9232.51 570
9233.41 558
9234.32 518
9235.23 519
9236.14 513
9237.04 598
9237.95 526
9238.86 540
9239.77 547
9240.67 559
9241.58 540
9242.49 512
9243.40 507
9244.30 518
9245.21 553
9246.12 543
9247.03 608
9247.94 512
9248.84 498
9249.75 527
9250.66 495
9251.57 437
9252.48 489
9253.38 494
9254.29 527
9255.20 500
9256.11 567
9257.02 537
9257.93 572
9258.83 518
9259.74 508
9260.65 554
9261.56 526
9262.47 518
9263.38 532
9264.29 487
9265.19 500
9266.10 552
9267.01 534
9267.92 507
9268.83 565
9269.74 575
9270.65 555
9271.56 530
9272.47 519
9273.37 517
9274.28 516
9275.19 484
9276.10 513
9277.01 513
9277.92 536
9278.83 529
9279.74 548
9280.65 492
9281.56 544
9282.47 502
9283.38 510
9284.29 586
9285.20 556
9286.11 580
9287.02 601
9287.93 545
9288.84 545
9289.75 605
9290.66 558
9291.57 534
9292.48 569
9293.39 533
9294.30 538
9295.21 542
9296.12 601
9297.03 602
9297.94 606
9298.85 669
9299.76 647
9300.67 674
9301.58 647
9302.49 579
9303.40 668
9304.31 664
9305.22 668
9306.13 669
9307.04 704
9307.95 696
9308.87 769
9309.78 744
9310.69 787
9311.60 716
9312.51 712
9313.42 688
9314.33 663
9315.24 627
9316.15 625
9317.07 650
9317.98 650
9318.89 668
9319.80 534
9320.71 566
9321.62 591
9322.53 672
9323.45 631
9324.36 637
9325.27 635
9326.18 662
9327.09 668
9328.00 642
9328.92 607
9329.83 599
9330.74 626
9331.65 626
9332.56 612
9333.48 608
9334.39 616
9335.30 610
9336.21 626
9337.13 636
9338.04 583
9338.95 552
9339.86 609
9340.77 591
9341.69 583
9342.60 549
9343.51 624
9344.43 550
9345.34 563
9346.25 574
9347.16 570
9348.08 579
9348.99 550
9349.90 524
9350.81 523
9351.73 534
9352.64 561
9353.55 586
9354.47 571
9355.38 600
9356.29 563
9357.21 540
9358.12 552
9359.03 522
9359.95 509
9360.86 550
9361.77 537
9362.69 540
9363.60 525
9364.51 527
9365.43 553
9366.34 539
9367.26 535
9368.17 525
9369.08 514
9370.00 497
9370.91 513
9371.82 532
9372.74 516
9373.65 568
9374.57 538
9375.48 498
9376.40 538
9377.31 580
9378.22 521
9379.14 498
9380.05 526
9380.97 558
9381.88 580
9382.80 566
9383.71 590
9384.62 624
9385.54 592
9386.45 594
9387.37 613
9388.28 596
9389.20 600
9390.11 534
9391.03 590
9391.94 602
9392.86 643
9393.77 604
9394.69 610
9395.60 583
9396.52 555
9397.43 615
9398.35 600
9399.26 627
9400.18 609
9401.10 584
9402.01 592
9402.93 551
9403.84 559
9404.76 566
9405.67 613
9406.59 610
9407.50 551
9408.42 549
9409.34 556
9410.25 546
9411.17 619
9412.08 564
9413.00 576
9413.92 554
9414.83 557
9415.75 626
9416.66 563
9417.58 529
9418.50 555
9419.41 521
9420.33 603
9421.25 574
9422.16 595
9423.08 577
9423.99 560
9424.91 567
9425.83 581
9426.74 549
9427.66 594
9428.58 589
9429.49 568
9430.41 558
9431.33 608
9432.25 648
9433.16 691
9434.08 615
9435.00 616
9435.91 596
9436.83 662
9437.75 618
9438.67 622
9439.58 638
9440.50 606
9441.42 617
9442.33 616
9443.25 572
9444.17 638
9445.09 652
9446.00 611
9446.92 585
9447.84 604
9448.76 575
9449.68 613
9450.59 672
9451.51 730
9452.43 724
9453.35 826
9454.26 814
9455.18 816
9456.10 771
9457.02 761
9457.94 754
9458.86 701
9459.77 671
9460.69 694
9461.61 678
9462.53 668
9463.45 661
9464.37 597
9465.28 587
9466.20 645
9467.12 667
9468.04 619
9468.96 631
9469.88 626
9470.80 649
9471.72 616
9472.63 607
9473.55 617
9474.47 602
9475.39 653
9476.31 588
9477.23 596
9478.15 648
9479.07 645
9479.99 698
9480.91 693
9481.83 725
9482.74 695
9483.66 628
9484.58 671
9485.50 609
9486.42 605
9487.34 615
9488.26 663
9489.18 610
9490.10 638
9491.02 631
9491.94 600
9492.86 659
9493.78 620
9494.70 640
9495.62 631
9496.54 578
9497.46 603
9498.38 621
9499.30 615
9500.22 611
9501.14 616
9502.06 650
9502.98 590
9503.90 590
9504.82 612
9505.74 572
9506.66 579
9507.59 596
9508.51 659
9509.43 578
9510.35 597
9511.27 632
9512.19 584
9513.11 620
9514.03 654
9514.95 618
9515.87 679
9516.79 666
9517.71 628
9518.64 608
9519.56 624
9520.48 637
9521.40 644
9522.32 723
9523.24 674
9524.16 656
9525.08 662
9526.01 638
9526.93 681
9527.85 745
9528.77 740
9529.69 765
9530.61 779
9531.54 789
9532.46 859
9533.38 902
9534.30 942
9535.22 919
9536.15 942
9537.07 950
9537.99 873
9538.91 880
9539.83 788
9540.76 725
9541.68 766
9542.60 683
9543.52 726
9544.45 748
9545.37 734
9546.29 811
9547.21 734
9548.14 707
9549.06 695
9549.98 663
9550.90 751
9551.83 802
9552.75 699
9553.67 740
9554.59 730
9555.52 739
9556.44 696
9557.36 694
9558.29 703
9559.21 744
9560.13 754
9561.06 734
9561.98 756
9562.90 737
9563.83 786
9564.75 778
9565.67 745
9566.60 758
9567.52 701
9568.44 746
9569.37 722
9570.29 668
9571.21 728
9572.14 717
9573.06 753
9573.98 777
9574.91 752
9575.83 685
9576.76 731
9577.68 778
9578.60 774
9579.53 710
9580.45 708
9581.38 736
9582.30 728
9583.23 714
9584.15 681
9585.07 712
9586.00 716
9586.92 756
9587.85 679
9588.77 738
9589.70 764
9590.62 762
9591.55 731
9592.47 726
9593.40 691
9594.32 757
9595.24 785
9596.17 751
9597.09 752
9598.02 769
9598.94 754
9599.87 842
9600.79 766
9601.72 753
9602.65 790
9603.57 811
9604.50 852
9605.42 852
9606.35 819
9607.27 789
9608.20 790
9609.12 840
9610.05 823
9610.97 877
9611.90 879
9612.83 894
9613.75 851
9614.68 810
9615.60 839
9616.53 824
9617.45 905
9618.38 896
9619.31 847
9620.23 916
9621.16 964
9622.08 886
9623.01 894
9623.94 939
9624.86 984
9625.79 931
9626.72 952
9627.64 915
9628.57 942
9629.50 1001
9630.42 1009
9631.35 1003
9632.27 1046
9633.20 1026
9634.13 982
9635.06 971
9635.98 1040
9636.91 1058
9637.84 1102
9638.76 1099
9639.69 1057
9640.62 1112
9641.54 1126
9642.47 1121
9643.40 1107
9644.33 1170
9645.25 1161
9646.18 1143
9647.11 1150
9648.03 1203
9648.96 1263
9649.89 1313
9650.82 1368
9651.74 1269
9652.67 1296
9653.60 1363
9654.53 1396
9655.46 1355
9656.38 1344
9657.31 1345
9658.24 1330
9659.17 1361
9660.09 1377
9661.02 1374
9661.95 1443
9662.88 1426
9663.81 1381
9664.74 1418
9665.66 1482
9666.59 1570
9667.52 1605
9668.45 1570
9669.38 1642
9670.31 1640
9671.23 1635
9672.16 1713
9673.09 1673
9674.02 1648
9674.95 1666
9675.88 1631
9676.81 1682
9677.73 1752
9678.66 1674
9679.59 1735
9680.52 1793
9681.45 1814
9682.38 1853
9683.31 1879
9684.24 1896
9685.17 2038
9686.10 2021
9687.03 1980
9687.95 2040
9688.88 2022
9689.81 1992
9690.74 2006
9691.67 2027
9692.60 1993
9693.53 1947
9694.46 2041
9695.39 2285
9696.32 2450
9697.25 2623
9698.18 2879
9699.11 3042
9700.04 3267
9700.97 3447
9701.90 3393
9702.83 3144
9703.76 2953
9704.69 2784
9705.62 2648
9706.55 2457
9707.48 2178
9708.41 2144
9709.34 2111
9710.27 2152
9711.20 2176
9712.13 2238
9713.06 2453
9713.99 2573
9714.92 2543
9715.85 2675
9716.79 2673
9717.72 2698
9718.65 2563
9719.58 2502
9720.51 2374
9721.44 2164
9722.37 2036
9723.30 1927
9724.23 1839
9725.16 1814
9726.09 1832
9727.03 1733
9727.96 1758
9728.89 1723
9729.82 1815
9730.75 1828
9731.68 1781
9732.61 1839
9733.55 1950
9734.48 1963
9735.41 1875
9736.34 1852
9737.27 1815
9738.20 1768
9739.14 1767
9740.07 1757
9741.00 1536
9741.93 1577
9742.86 1538
9743.79 1498
9744.73 1491
9745.66 1444
9746.59 1393
9747.52 1409
9748.46 1375
9749.39 1371
9750.32 1319
9751.25 1377
9752.18 1384
9753.12 1356
9754.05 1366
9754.98 1312
9755.91 1344
9756.85 1350
9757.78 1396
9758.71 1333
9759.65 1366
9760.58 1328
9761.51 1342
9762.44 1340
9763.38 1336
9764.31 1347
9765.24 1335
9766.18 1316
9767.11 1399
9768.04 1470
9768.98 1459
9769.91 1397
9770.84 1331
9771.78 1328
9772.71 1347
9773.64 1442
9774.58 1393
9775.51 1437
9776.44 1563
9777.38 1667
9778.31 1710
9779.24 1697
9780.18 1656
9781.11 1751
9782.05 1828
9782.98 1809
9783.91 1707
9784.85 1735
9785.78 1792
9786.71 1577
9787.65 1529
9788.58 1456
9789.52 1434
9790.45 1362
9791.39 1382
9792.32 1314
9793.25 1284
9794.19 1290
9795.12 1270
9796.06 1338
9796.99 1348
9797.93 1417
9798.86 1521
9799.80 1534
9800.73 1334
9801.67 1382
9802.60 1313
9803.54 1312
9804.47 1186
9805.41 1175
9806.34 1099
9807.28 1110
9808.21 1101
9809.15 1079
9810.08 1033
9811.02 1029
9811.95 1088
9812.89 990
9813.82 1026
9814.76 1030
9815.69 1066
9816.63 974
9817.56 1030
9818.50 1054
9819.43 1055
9820.37 965
9821.31 1017
9822.24 1060
9823.18 962
9824.11 950
9825.05 974
9825.99 977
9826.92 947
9827.86 929
9828.79 910
9829.73 900
9830.67 911
9831.60 912
9832.54 885
9833.47 848
9834.41 890
9835.35 890
9836.28 927
9837.22 880
9838.16 894
9839.09 965
9840.03 890
9840.97 885
9841.90 985
9842.84 920
9843.78 873
9844.71 881
9845.65 953
9846.59 950
9847.52 937
9848.46 867
9849.40 905
9850.34 826
9851.27 885
9852.21 934
9853.15 921
9854.08 881
9855.02 892
9855.96 899
9856.90 906
9857.83 928
9858.77 915
9859.71 948
9860.65 985
9861.58 1003
9862.52 971
9863.46 932
9864.40 943
9865.33 942
9866.27 905
9867.21 924
9868.15 870
9869.09 849
9870.02 952
9870.96 844
9871.90 944
9872.84 903
9873.78 817
9874.72 847
9875.65 863
9876.59 876
9877.53 891
9878.47 909
9879.41 943
9880.35 881
9881.28 881
9882.22 882
9883.16 867
9884.10 860
9885.04 890
9885.98 919
9886.92 843
9887.86 905
9888.79 858
9889.73 873
9890.67 881
9891.61 896
9892.55 830
9893.49 843
9894.43 822
9895.37 831
9896.31 841
9897.25 814
9898.19 783
9899.13 805
9900.07 840
9901.00 846
9901.94 804
9902.88 803
9903.82 820
9904.76 823
9905.70 829
9906.64 803
9907.58 885
9908.52 879
9909.46 908
9910.40 918
9911.34 963
9912.28 926
9913.22 906
9914.16 933
9915.10 901
9916.04 877
9916.98 902
9917.92 942
9918.86 914
9919.80 878
9920.74 940
9921.69 1071
9922.63 1070
9923.57 1198
9924.51 1257
9925.45 1457
9926.39 1631
9927.33 1804
9928.27 1921
9929.21 1862
9930.15 1848
9931.09 1718
9932.03 1650
9932.97 1463
9933.92 1407
9934.86 1235
9935.80 1133
9936.74 1009
9937.68 949
9938.62 927
9939.56 941
9940.50 927
9941.45 864
9942.39 855
9943.33 861
9944.27 912
9945.21 830
9946.15 894
9947.10 891
9948.04 838
9948.98 770
9949.92 837
9950.86 870
9951.80 891
9952.75 922
9953.69 939
9954.63 941
9955.57 962
9956.52 1001
9957.46 928
9958.40 986
9959.34 1019
9960.28 931
9961.23 848
9962.17 866
9963.11 857
9964.05 911
9965.00 886
9965.94 944
9966.88 911
9967.82 891
9968.77 855
9969.71 818
9970.65 885
9971.60 878
9972.54 894
9973.48 868
9974.42 941
9975.37 875
9976.31 875
9977.25 906
9978.20 879
9979.14 867
9980.08 862
9981.03 803
9981.97 792
9982.91 806
9983.86 794
9984.80 842
9985.74 831
9986.69 787
9987.63 802
9988.57 819
9989.52 799
9990.46 795
9991.41 824
9992.35 834
9993.29 768
9994.24 770
9995.18 746
9996.13 716
9997.07 752
9998.01 757
9998.96 786
9999.90 744
10000.85 751
10001.79 757
10002.74 766
10003.68 695
10004.62 687
10005.57 746
10006.51 779
10007.46 697
10008.40 756
10009.35 712
10010.29 702
10011.24 698
10012.18 747
10013.13 700
10014.07 654
10015.02 643
10015.96 668
10016.91 752
10017.85 691
10018.80 657
10019.74 701
10020.69 674
10021.63 655
10022.58 684
10023.52 682
10024.47 700
10025.41 716
10026.36 729
10027.30 752
10028.25 783
10029.19 787
10030.14 823
10031.09 772
10032.03 691
10032.98 763
10033.92 699
10034.87 734
10035.82 652
10036.76 667
10037.71 654
10038.65 689
10039.60 745
10040.55 718
10041.49 639
10042.44 634
10043.38 616
10044.33 582
10045.28 708
10046.22 659
10047.17 599
10048.12 616
10049.06 607
10050.01 600
10050.96 607
10051.90 588
10052.85 563
10053.80 598
10054.74 622
10055.69 553
10056.64 630
10057.58 591
10058.53 628
10059.48 644
10060.42 692
10061.37 659
10062.32 629
10063.27 668
10064.21 577
10065.16 643
10066.11 588
10067.06 616
10068.00 567
10068.95 617
10069.90 598
10070.85 546
10071.79 579
10072.74 589
10073.69 652
10074.64 550
10075.58 591
10076.53 598
10077.48 578
10078.43 598
10079.38 570
10080.32 577
10081.27 579
10082.22 604
10083.17 591
10084.12 531
10085.06 580
10086.01 583
10086.96 557
10087.91 580
10088.86 542
10089.81 560
10090.75 558
10091.70 564
10092.65 623
10093.60 577
10094.55 559
10095.50 575
10096.45 571
10097.40 599
10098.34 578
10099.29 568
10100.24 543
10101.19 547
10102.14 621
10103.09 579
10104.04 615
10104.99 543
10105.94 519
10106.89 557
10107.84 588
10108.78 534
10109.73 552
10110.68 585
10111.63 587
10112.58 623
10113.53 553
10114.48 549
10115.43 628
10116.38 594
10117.33 624
10118.28 542
10119.23 603
10120.18 594
10121.13 558
10122.08 580
10123.03 566
10123.98 602
10124.93 570
10125.88 575
10126.83 525
10127.78 542
10128.73 557
10129.68 547
10130.63 542
10131.58 552
10132.53 513
10133.48 587
10134.43 540
10135.38 562
10136.34 587
10137.29 581
10138.24 505
10139.19 538
10140.14 586
10141.09 568
10142.04 553
10142.99 615
10143.94 559
10144.89 592
10145.84 542
10146.80 530
10147.75 625
10148.70 596
10149.65 562
10150.60 544
10151.55 552
10152.50 583
10153.45 626
10154.41 581
10155.36 623
10156.31 656
10157.26 644
10158.21 650
10159.16 569
10160.12 623
10161.07 645
10162.02 624
10162.97 547
10163.92 604
10164.88 628
10165.83 637
10166.78 651
10167.73 617
10168.68 624
10169.64 674
10170.59 693
10171.54 673
10172.49 607
10173.45 604
10174.40 661
10175.35 675
10176.30 717
10177.26 730
10178.21 677
10179.16 695
10180.11 663
10181.07 643
10182.02 685
10182.97 722
10183.92 746
10184.88 768
10185.83 733
10186.78 741
10187.74 755
10188.69 777
10189.64 759
10190.60 763
10191.55 778
10192.50 769
10193.46 780
10194.41 766
10195.36 735
10196.32 779
10197.27 820
10198.22 882
10199.18 842
10200.13 833
10201.08 814
10202.04 907
10202.99 930
10203.95 936
10204.90 979
10205.85 1043
10206.81 1088
10207.76 1060
10208.72 1032
10209.67 1006
10210.62 1029
10211.58 995
10212.53 954
10213.49 934
10214.44 925
10215.40 857
10216.35 830
10217.30 813
10218.26 847
10219.21 795
10220.17 817
10221.12 799
10222.08 773
10223.03 792
10223.99 799
10224.94 732
10225.90 710
10226.85 737
10227.81 701
10228.76 728
10229.72 756
10230.67 744
10231.63 776
10232.58 717
10233.54 758
10234.49 737
10235.45 772
10236.40 809
10237.36 855
10238.31 821
10239.27 778
10240.22 779
10241.18 663
10242.14 710
10243.09 762
10244.05 668
10245.00 662
10245.96 676
10246.91 621
10247.87 640
10248.83 603
10249.78 604
10250.74 630
10251.69 618
10252.65 619
10253.61 575
10254.56 561
10255.52 578
10256.48 622
10257.43 536
10258.39 544
10259.34 528
10260.30 562
10261.26 593
10262.21 608
10263.17 626
10264.13 632
10265.08 589
10266.04 592
10267.00 604
10267.95 590
10268.91 573
10269.87 567
10270.82 595
10271.78 573
10272.74 528
10273.70 567
10274.65 516
10275.61 543
10276.57 580
10277.52 589
10278.48 573
10279.44 594
10280.40 566
10281.35 521
10282.31 503
10283.27 513
10284.23 540
10285.18 577
10286.14 567
10287.10 539
10288.06 536
10289.02 594
10289.97 519
10290.93 503
10291.89 553
10292.85 560
10293.81 638
10294.76 615
10295.72 597
10296.68 582
10297.64 621
10298.60 634
10299.55 597
10300.51 522
10301.47 496
10302.43 536
10303.39 562
10304.35 532
10305.31 593
10306.26 549
10307.22 562
10308.18 553
10309.14 552
10310.10 529
10311.06 560
10312.02 522
10312.98 526
10313.93 485
10314.89 512
10315.85 526
10316.81 566
10317.77 549
10318.73 580
10319.69 566
10320.65 548
10321.61 610
10322.57 503
10323.53 486
10324.49 510
10325.45 571
10326.40 549
10327.36 562
10328.32 570
10329.28 586
10330.24 603
10331.20 588
10332.16 558
10333.12 543
10334.08 517
10335.04 543
10336.00 541
10336.96 439
10337.92 468
10338.88 544
10339.84 535
10340.80 487
10341.76 530
10342.72 525
10343.68 560
10344.64 523
10345.61 498
10346.57 489
10347.53 532
10348.49 519
10349.45 530
10350.41 510
10351.37 507
10352.33 525
10353.29 520
10354.25 487
10355.21 529
10356.17 503
10357.13 497
10358.10 498
10359.06 480
10360.02 550
10360.98 544
10361.94 520
10362.90 522
10363.86 549
10364.82 510
10365.79 462
10366.75 549
10367.71 492
10368.67 478
10369.63 483
10370.59 520
10371.55 486
10372.52 493
10373.48 471
10374.44 499
10375.40 456
10376.36 486
10377.33 513
10378.29 513
10379.25 499
10380.21 504
10381.17 506
10382.14 439
10383.10 484
10384.06 466
10385.02 473
10385.98 481
10386.95 488
10387.91 464
10388.87 461
10389.83 474
10390.80 464
10391.76 452
10392.72 516
10393.68 461
10394.65 433
10395.61 451
10396.57 507
10397.54 474
10398.50 436
10399.46 475
10400.42 421
10401.39 468
10402.35 486
10403.31 455
10404.28 450
10405.24 461
10406.20 475
10407.17 470
10408.13 452
10409.09 434
10410.06 465
10411.02 462
10411.98 443
10412.95 418
10413.91 460
10414.88 452
10415.84 482
10416.80 429
10417.77 475
10418.73 469
10419.69 443
10420.66 437
10421.62 445
10422.59 448
10423.55 487
10424.51 424
10425.48 450
10426.44 471
10427.41 429
10428.37 476
10429.34 474
10430.30 440
10431.26 427
10432.23 442
10433.19 403
10434.16 404
10435.12 406
10436.09 414
10437.05 406
10438.02 419
10438.98 411
10439.95 399
10440.91 424
10441.88 418
10442.84 417
10443.81 390
10444.77 417
10445.74 408
10446.70 427
10447.67 401
10448.63 445
10449.60 464
10450.56 447
10451.53 408
10452.49 484
10453.46 437
10454.42 452
10455.39 420
10456.36 398
10457.32 398
10458.29 447
10459.25 459
10460.22 462
10461.18 443
10462.15 421
10463.12 379
10464.08 405
10465.05 437
10466.01 398
10466.98 388
10467.95 442
10468.91 419
10469.88 440
10470.84 443
10471.81 433
10472.78 415
10473.74 426
10474.71 434
10475.68 402
10476.64 409
10477.61 398
10478.58 394
10479.54 407
10480.51 429
10481.48 398
10482.44 396
10483.41 407
10484.38 423
10485.34 402
10486.31 387
10487.28 403
10488.25 409
10489.21 435
10490.18 411
10491.15 370
10492.11 401
10493.08 398
10494.05 415
10495.02 360
10495.98 395
10496.95 394
10497.92 417
10498.89 384
10499.85 406
10500.82 403
10501.79 375
10502.76 436
10503.72 362
10504.69 385
10505.66 393
10506.63 448
10507.60 392
10508.56 370
10509.53 362
10510.50 426
10511.47 416
10512.44 348
10513.40 408
10514.37 400
10515.34 431
10516.31 399
10517.28 393
10518.25 422
10519.22 446
10520.18 421
10521.15 392
10522.12 395
10523.09 416
10524.06 396
10525.03 443
10526.00 393
10526.96 409
10527.93 373
10528.90 388
10529.87 406
10530.84 380
10531.81 444
10532.78 431
10533.75 430
10534.72 427
10535.69 411
10536.66 412
10537.63 415
10538.59 410
10539.56 392
10540.53 403
10541.50 391
10542.47 431
10543.44 390
10544.41 403
10545.38 421
10546.35 408
10547.32 410
10548.29 393
10549.26 412
10550.23 431
10551.20 394
10552.17 416
10553.14 381
10554.11 401
10555.08 419
10556.05 437
10557.02 445
10557.99 420
10558.96 415
10559.93 421
10560.90 440
10561.87 426
10562.84 475
10563.81 443
10564.79 448
10565.76 457
10566.73 444
10567.70 447
10568.67 389
10569.64 392
10570.61 428
10571.58 433
10572.55 390
10573.52 367
10574.49 392
10575.47 411
10576.44 401
10577.41 382
10578.38 377
10579.35 390
10580.32 384
10581.29 408
10582.26 393
10583.24 429
10584.21 383
10585.18 433
10586.15 400
10587.12 421
10588.09 400
10589.07 426
10590.04 412
10591.01 419
10591.98 430
10592.95 429
10593.92 431
10594.90 439
10595.87 407
10596.84 425
10597.81 426
10598.78 428
10599.76 454
10600.73 397
10601.70 380
10602.67 401
10603.65 431
10604.62 407
10605.59 393
10606.56 412
10607.54 392
10608.51 398
10609.48 413
10610.45 443
10611.43 441
10612.40 428
10613.37 485
10614.35 443
10615.32 405
10616.29 440
10617.26 455
10618.24 430
10619.21 460
10620.18 484
10621.16 490
10622.13 446
10623.10 463
10624.08 442
10625.05 452
10626.02 413
10627.00 447
10627.97 471
10628.94 503
10629.92 482
10630.89 491
10631.87 453
10632.84 473
10633.81 476
10634.79 466
10635.76 503
10636.73 593
10637.71 580
10638.68 588
10639.66 605
10640.63 685
10641.60 676
10642.58 658
10643.55 603
10644.53 595
10645.50 590
10646.48 593
10647.45 515
10648.43 488
10649.40 476
10650.37 481
10651.35 461
10652.32 448
10653.30 450
10654.27 438
10655.25 429
10656.22 414
10657.20 464
10658.17 426
10659.15 418
10660.12 471
10661.10 463
10662.07 446
10663.05 417
10664.02 439
10665.00 466
10665.97 393
10666.95 379
10667.92 426
10668.90 448
10669.87 432
10670.85 440
10671.83 400
10672.80 448
10673.78 417
10674.75 460
10675.73 445
10676.70 409
10677.68 426
10678.66 436
10679.63 461
10680.61 444
10681.58 473
10682.56 478
10683.54 461
10684.51 451
10685.49 405
10686.46 388
10687.44 438
10688.42 432
10689.39 389
10690.37 391
10691.35 403
10692.32 436
10693.30 435
10694.28 426
10695.25 407
10696.23 409
10697.21 412
10698.18 430
10699.16 393
10700.14 426
10701.11 426
10702.09 434
10703.07 424
10704.04 429
10705.02 394
10706.00 414
10706.97 414
10707.95 404
10708.93 464
10709.91 463
10710.88 401
10711.86 458
10712.84 420
10713.82 412
10714.79 423
10715.77 430
10716.75 446
10717.73 444
10718.70 494
10719.68 433
10720.66 432
10721.64 431
10722.61 482
10723.59 415
10724.57 391
10725.55 420
10726.53 461
10727.50 422
10728.48 385
10729.46 414
10730.44 415
10731.42 392
10732.40 400
10733.37 395
10734.35 415
10735.33 405
10736.31 430
10737.29 397
10738.27 404
10739.25 459
10740.22 423
10741.20 429
10742.18 420
10743.16 422
10744.14 384
10745.12 439
10746.10 395
10747.08 388
10748.05 391
10749.03 454
10750.01 438
10750.99 425
10751.97 431
10752.95 406
10753.93 456
10754.91 413
10755.89 439
10756.87 446
10757.85 397
10758.83 453
10759.81 458
10760.79 467
10761.77 499
10762.75 474
10763.73 495
10764.71 480
10765.68 437
10766.66 420
10767.64 486
10768.62 454
10769.60 451
10770.58 463
10771.56 455
10772.54 426
10773.53 442
10774.51 475
10775.49 422
10776.47 436
10777.45 458
10778.43 474
10779.41 493
10780.39 466
10781.37 479
10782.35 463
10783.33 534
10784.31 477
10785.29 505
10786.27 482
10787.25 420
10788.23 467
10789.21 493
10790.20 507
10791.18 425
10792.16 486
10793.14 443
10794.12 456
10795.10 419
10796.08 386
10797.06 397
10798.04 452
10799.03 474
10800.01 479
10800.99 462
10801.97 452
10802.95 449
10803.93 487
10804.91 400
10805.90 424
10806.88 432
10807.86 439
10808.84 464
10809.82 458
10810.81 455
10811.79 429
10812.77 430
10813.75 405
10814.73 448
10815.72 418
10816.70 475
10817.68 456
10818.66 442
10819.64 427
10820.63 427
10821.61 460
10822.59 447
10823.57 444
10824.56 463
10825.54 472
10826.52 449
10827.50 472
10828.49 470
10829.47 468
10830.45 445
10831.44 475
10832.42 452
10833.40 443
10834.38 453
10835.37 451
10836.35 443
10837.33 438
10838.32 415
10839.30 426
10840.28 476
10841.27 471
10842.25 441
10843.23 482
10844.22 478
10845.20 455
10846.18 478
10847.17 458
10848.15 498
10849.13 466
10850.12 444
10851.10 420
10852.09 467
10853.07 473
10854.05 484
10855.04 495
10856.02 460
10857.00 488
10857.99 485
10858.97 513
10859.96 473
10860.94 501
10861.93 477
10862.91 509
10863.89 485
10864.88 488
10865.86 508
10866.85 531
10867.83 487
10868.82 502
10869.80 527
10870.79 522
10871.77 545
10872.75 538
10873.74 484
10874.72 476
10875.71 553
10876.69 567
10877.68 547
10878.66 532
10879.65 516
10880.63 563
10881.62 589
10882.60 525
10883.59 568
10884.57 596
10885.56 569
10886.55 625
10887.53 579
10888.52 604
10889.50 618
10890.49 577
10891.47 609
10892.46 604
10893.44 603
10894.43 609
10895.42 614
10896.40 606
10897.39 577
10898.37 557
10899.36 644
10900.34 647
10901.33 583
10902.32 570
10903.30 578
10904.29 642
10905.27 598
10906.26 560
10907.25 562
10908.23 621
10909.22 666
10910.21 705
10911.19 641
10912.18 658
10913.17 714
10914.15 731
10915.14 738
10916.13 728
10917.11 755
10918.10 733
10919.09 696
10920.07 713
10921.06 729
10922.05 727
10923.03 700
10924.02 733
10925.01 748
10926.00 740
10926.98 743
10927.97 729
10928.96 728
10929.94 717
10930.93 733
10931.92 766
10932.91 770
10933.89 781
10934.88 779
10935.87 803
10936.86 787
10937.84 790
10938.83 805
10939.82 850
10940.81 833
10941.80 823
10942.78 888
10943.77 873
10944.76 872
10945.75 861
10946.74 882
10947.72 884
10948.71 889
10949.70 943
10950.69 960
10951.68 965
10952.66 1000
10953.65 1112
10954.64 1175
10955.63 1260
10956.62 1374
10957.61 1440
10958.60 1472
10959.58 1511
10960.57 1477
10961.56 1535
10962.55 1474
10963.54 1418
10964.53 1383
10965.52 1272
10966.51 1242
10967.49 1085
10968.48 1104
10969.47 1083
10970.46 1059
10971.45 996
10972.44 1012
10973.43 981
10974.42 1008
10975.41 1005
10976.40 1007
10977.39 998
10978.38 1049
10979.37 976
10980.36 995
10981.35 1072
10982.34 1101
10983.32 1108
10984.31 1065
10985.30 1058
10986.29 1113
10987.28 1074
10988.27 1144
10989.26 1105
10990.25 1080
10991.24 1172
10992.23 1210
10993.22 1266
10994.21 1311
10995.20 1474
10996.20 1560
10997.19 1798
10998.18 1963
10999.17 2034
11000.16 2207
11001.15 2212
11002.14 2241
11003.13 2138
11004.12 1982
11005.11 1889
11006.10 1745
11007.09 1632
11008.08 1422
11009.07 1328
11010.06 1178
11011.06 1097
11012.05 1030
11013.04 985
11014.03 945
11015.02 920
11016.01 935
11017.00 913
11017.99 842
11018.98 875
11019.98 865
11020.97 855
11021.96 827
11022.95 828
11023.94 795
11024.93 800
11025.93 774
11026.92 843
11027.91 805
11028.90 835
11029.89 790
11030.88 778
11031.88 749
11032.87 755
11033.86 777
11034.85 803
11035.84 792
11036.84 785
11037.83 773
11038.82 771
11039.81 784
11040.81 777
11041.80 835
11042.79 847
11043.78 822
11044.77 806
11045.77 749
11046.76 727
11047.75 703
11048.75 699
11049.74 730
11050.73 710
11051.72 762
11052.72 687
11053.71 696
11054.70 721
11055.70 720
11056.69 691
11057.68 777
11058.67 720
11059.67 687
11060.66 703
11061.65 683
11062.65 702
11063.64 706
11064.63 706
11065.63 684
11066.62 712
11067.61 761
11068.61 762
11069.60 744
11070.60 713
11071.59 776
11072.58 772
11073.58 693
11074.57 750
11075.56 746
11076.56 707
11077.55 690
11078.55 729
11079.54 738
11080.53 699
11081.53 735
11082.52 717
11083.52 731
11084.51 685
11085.51 675
11086.50 673
11087.49 698
11088.49 723
11089.48 722
11090.48 673
11091.47 686
11092.47 655
11093.46 646
11094.46 634
11095.45 621
11096.45 667
11097.44 660
11098.44 658
11099.43 677
11100.43 616
11101.42 655
11102.42 677
11103.41 648
11104.41 610
11105.40 585
11106.40 593
11107.39 623
11108.39 631
11109.38 593
11110.38 627
11111.37 585
11112.37 607
11113.37 618
11114.36 654
11115.36 638
11116.35 632
11117.35 600
11118.34 608
11119.34 648
11120.34 629
11121.33 636
11122.33 642
11123.32 646
11124.32 655
11125.32 653
11126.31 686
11127.31 717
11128.30 699
11129.30 711
11130.30 792
11131.29 717
11132.29 700
11133.29 722
11134.28 666
11135.28 641
11136.28 625
11137.27 611
11138.27 598
11139.27 607
11140.26 582
11141.26 587
11142.26 629
11143.25 615
11144.25 601
11145.25 632
11146.24 567
11147.24 649
11148.24 640
11149.24 654
11150.23 635
11151.23 568
11152.23 596
11153.23 647
11154.22 647
11155.22 649
11156.22 635
11157.22 675
11158.21 629
11159.21 625
11160.21 602
11161.21 642
11162.20 659
11163.20 658
11164.20 627
11165.20 647
11166.20 667
11167.19 716
11168.19 702
11169.19 685
11170.19 662
11171.19 640
11172.18 700
11173.18 670
11174.18 639
11175.18 652
11176.18 691
11177.18 681
11178.17 708
11179.17 721
11180.17 693
11181.17 712
11182.17 732
11183.17 727
11184.17 732
11185.16 740
11186.16 763
11187.16 775
11188.16 752
11189.16 745
11190.16 814
11191.16 850
11192.16 851
11193.16 877
11194.16 897
11195.16 898
11196.15 883
11197.15 834
11198.15 847
11199.15 820
11200.15 778
11201.15 770
11202.15 788
11203.15 722
11204.15 752
11205.15 754
11206.15 752
11207.15 762
11208.15 740
11209.15 789
11210.15 710
11211.15 652
11212.15 705
11213.15 698
11214.15 633
11215.15 648
11216.15 666
11217.15 694
11218.15 662
11219.15 644
11220.15 551
11221.15 634
11222.15 608
11223.15 608
11224.15 591
11225.15 563
11226.15 585
11227.16 572
11228.16 599
11229.16 568
11230.16 593
11231.16 574
11232.16 594
11233.16 539
11234.16 547
11235.16 591
11236.16 592
11237.16 549
11238.17 551
11239.17 564
11240.17 565
11241.17 601
11242.17 578
11243.17 568
11244.17 561
11245.18 593
11246.18 607
11247.18 571
11248.18 493
11249.18 564
11250.18 614
11251.19 577
11252.19 572
11253.19 564
11254.19 532
11255.19 561
11256.19 523
11257.20 562
11258.20 589
11259.20 564
11260.20 508
11261.21 508
11262.21 553
11263.21 572
11264.21 571
11265.21 583
11266.22 598
11267.22 522
11268.22 577
11269.22 655
11270.23 578
11271.23 562
11272.23 594
11273.24 662
11274.24 626
11275.24 615
11276.24 616
11277.25 667
11278.25 672
11279.25 641
11280.26 643
11281.26 617
11282.26 637
11283.27 636
11284.27 616
11285.27 610
11286.28 640
11287.28 639
11288.28 576
11289.29 556
11290.29 535
11291.29 565
11292.30 560
11293.30 560
11294.30 582
11295.31 592
11296.31 593
11297.31 553
11298.32 551
11299.32 515
11300.33 498
11301.33 568
11302.33 602
11303.34 580
11304.34 508
11305.35 588
11306.35 577
11307.36 596
11308.36 581
11309.36 629
11310.37 684
11311.37 724
11312.38 725
11313.38 806
11314.39 811
11315.39 785
11316.40 736
11317.40 806
11318.41 730
11319.41 757
11320.41 727
11321.42 690
11322.42 605
11323.43 562
11324.43 616
11325.44 627
11326.44 536
11327.45 487
11328.46 521
11329.46 519
11330.47 513
11331.47 478
11332.48 519
11333.48 503
11334.49 474
11335.49 498
11336.50 517
11337.50 477
11338.51 465
11339.52 486
11340.52 475
11341.53 474
11342.53 480
11343.54 470
11344.54 472
11345.55 444
11346.56 416
11347.56 445
11348.57 510
11349.58 458
11350.58 449
11351.59 461
11352.59 499
11353.60 455
11354.61 473
11355.61 432
11356.62 429
11357.63 457
11358.63 502
11359.64 453
11360.65 473
11361.65 512
11362.66 513
11363.67 428
11364.67 447
11365.68 411
11366.69 449
11367.69 468
11368.70 438
11369.71 443
11370.71 452
11371.72 477
11372.73 424
11373.74 441
11374.74 462
11375.75 473
11376.76 467
11377.77 435
11378.77 463
11379.78 439
11380.79 469
11381.80 459
11382.80 448
11383.81 446
11384.82 427
11385.83 431
11386.83 442
11387.84 450
11388.85 456
11389.86 496
11390.87 501
11391.87 450
11392.88 435
11393.89 463
11394.90 455
11395.91 432
11396.91 427
11397.92 441
11398.93 433
11399.94 493
11400.95 473
11401.96 433
11402.97 442
11403.97 438
11404.98 451
11405.99 436
11407.00 456
11408.01 432
11409.02 485
11410.03 460
11411.03 455
11412.04 422
11413.05 416
11414.06 429
11415.07 489
11416.08 445
11417.09 414
11418.10 461
11419.11 477
11420.12 433
11421.13 467
11422.14 440
11423.14 502
11424.15 463
11425.16 389
11426.17 393
11427.18 432
11428.19 439
11429.20 462
11430.21 475
11431.22 436
11432.23 458
11433.24 467
11434.25 500
11435.26 477
11436.27 473
11437.28 449
11438.29 452
11439.30 454
11440.31 446
11441.32 445
11442.33 468
11443.34 465
11444.35 476
11445.36 457
11446.37 453
11447.38 426
11448.39 420
11449.41 465
11450.42 436
11451.43 429
11452.44 414
11453.45 433
11454.46 429
11455.47 432
11456.48 452
11457.49 460
11458.50 430
11459.51 437
11460.52 448
11461.54 438
11462.55 448
11463.56 449
11464.57 405
11465.58 438
11466.59 444
11467.60 444
11468.62 469
11469.63 410
11470.64 453
11471.65 443
11472.66 398
11473.67 410
11474.68 413
11475.70 435
11476.71 412
11477.72 428
11478.73 394
11479.74 444
11480.76 410
11481.77 429
11482.78 439
11483.79 426
11484.80 450
11485.82 448
11486.83 412
11487.84 423
11488.85 402
11489.87 432
11490.88 442
11491.89 401
11492.90 416
11493.92 367
11494.93 406
11495.94 429
11496.95 421
11497.97 394
11498.98 426
11499.99 415
11501.00 394
11502.02 397
11503.03 402
11504.04 445
11505.06 424
11506.07 430
11507.08 413
11508.10 389
11509.11 438
11510.12 451
11511.14 401
11512.15 393
11513.16 393
11514.18 429
11515.19 373
11516.20 385
11517.22 416
11518.23 402
11519.24 369
11520.26 376
11521.27 367
11522.29 391
11523.30 428
11524.31 437
11525.33 419
11526.34 406
11527.35 413
11528.37 400
11529.38 398
11530.40 403
11531.41 431
11532.43 392
11533.44 391
11534.45 418
11535.47 414
11536.48 422
11537.50 429
11538.51 441
11539.53 407
11540.54 422
11541.56 424
11542.57 440
11543.59 443
11544.60 447
11545.61 385
11546.63 438
11547.64 388
11548.66 412
11549.67 383
11550.69 447
11551.70 473
11552.72 362
11553.74 404
11554.75 412
11555.77 482
11556.78 440
11557.80 462
11558.81 420
11559.83 421
11560.84 430
11561.86 490
11562.87 474
11563.89 498
11564.91 427
11565.92 472
11566.94 430
11567.95 416
11568.97 419
11569.98 455
11571.00 501
11572.02 463
11573.03 455
11574.05 431
11575.06 459
11576.08 480
11577.10 507
11578.11 475
11579.13 473
11580.15 519
11581.16 528
11582.18 554
11583.20 580
11584.21 565
11585.23 558
11586.25 539
11587.26 523
11588.28 555
11589.30 567
11590.31 552
11591.33 581
11592.35 592
11593.36 588
11594.38 614
11595.40 604
11596.41 686
11597.43 726
11598.45 737
11599.47 811
11600.48 852
11601.50 930
11602.52 942
11603.53 1101
11604.55 1071
11605.57 1100
11606.59 1024
11607.60 975
11608.62 874
11609.64 880
11610.66 766
11611.68 704
11612.69 628
11613.71 604
11614.73 575
11615.75 550
11616.76 538
11617.78 535
11618.80 543
11619.82 519
11620.84 549
11621.86 522
11622.87 498
11623.89 495
11624.91 481
11625.93 480
11626.95 505
11627.97 511
11628.98 476
11630.00 479
11631.02 448
11632.04 467
11633.06 503
11634.08 482
11635.10 441
11636.11 444
11637.13 476
11638.15 488
11639.17 475
11640.19 489
11641.21 431
11642.23 471
11643.25 483
11644.27 464
11645.29 455
11646.31 479
11647.32 500
11648.34 449
11649.36 431
11650.38 422
11651.40 418
11652.42 429
11653.44 403
11654.46 386
11655.48 437
11656.50 390
11657.52 411
11658.54 448
11659.56 465
11660.58 435
11661.60 450
11662.62 471
11663.64 455
11664.66 441
11665.68 373
11666.70 423
11667.72 451
11668.74 462
11669.76 476
11670.78 468
11671.80 429
11672.82 398
11673.84 408
11674.86 417
11675.88 397
11676.90 472
11677.92 418
11678.95 392
11679.97 447
11680.99 416
11682.01 424
11683.03 457
11684.05 448
11685.07 436
11686.09 496
11687.11 454
11688.13 466
11689.16 457
11690.18 410
11691.20 400
11692.22 446
11693.24 465
11694.26 446
11695.28 431
11696.30 425
11697.33 460
11698.35 470
11699.37 409
11700.39 383
11701.41 444
11702.43 451
11703.46 449
11704.48 453
11705.50 473
11706.52 455
11707.54 460
11708.57 393
11709.59 425
11710.61 388
11711.63 427
11712.65 439
11713.68 422
11714.70 430
11715.72 415
11716.74 436
11717.77 410
11718.79 436
11719.81 453
11720.83 436
11721.86 460
11722.88 448
11723.90 413
11724.92 395
11725.95 396
11726.97 415
11727.99 449
11729.01 386
11730.04 406
11731.06 451
11732.08 445
11733.11 422
11734.13 462
11735.15 452
11736.18 436
11737.20 457
11738.22 406
11739.25 426
11740.27 463
11741.29 439
11742.32 434
11743.34 428
11744.36 409
11745.39 426
11746.41 441
11747.43 411
11748.46 381
11749.48 383
11750.51 398
11751.53 396
11752.55 406
11753.58 410
11754.60 382
11755.63 405
11756.65 403
11757.67 412
11758.70 386
11759.72 404
11760.75 397
11761.77 380
11762.80 381
11763.82 395
11764.84 406
11765.87 431
11766.89 462
11767.92 454
11768.94 437
11769.97 395
11770.99 399
11772.02 402
11773.04 408
11774.07 440
11775.09 409
11776.12 443
11777.14 443
11778.17 403
11779.19 429
11780.22 437
11781.24 483
11782.27 440
11783.29 447
11784.32 449
11785.34 428
11786.37 435
11787.39 443
11788.42 473
11789.45 482
11790.47 464
11791.50 416
11792.52 441
11793.55 456
11794.57 449
11795.60 484
11796.63 443
11797.65 459
11798.68 464
11799.70 503
11800.73 496
11801.75 466
11802.78 457
11803.81 457
11804.83 458
11805.86 518
11806.89 516
11807.91 505
11808.94 510
11809.97 476
11810.99 462
11812.02 491
11813.04 500
11814.07 474
11815.10 498
11816.12 507
11817.15 478
11818.18 494
11819.21 507
11820.23 520
11821.26 485
11822.29 517
11823.31 498
11824.34 488
11825.37 547
11826.39 509
11827.42 506
11828.45 496
11829.48 506
11830.50 511
11831.53 488
11832.56 484
11833.59 508
11834.61 545
11835.64 514
11836.67 467
11837.70 509
11838.72 483
11839.75 449
11840.78 537
11841.81 516
11842.83 502
11843.86 500
11844.89 505
11845.92 496
11846.95 537
11847.97 531
11849.00 525
11850.03 533
11851.06 512
11852.09 495
11853.12 564
11854.14 552
11855.17 586
11856.20 600
11857.23 558
11858.26 566
11859.29 609
11860.32 614
11861.34 559
11862.37 583
11863.40 573
11864.43 592
11865.46 654
11866.49 607
11867.52 579
11868.55 608
11869.57 660
11870.60 607
11871.63 623
11872.66 670
11873.69 623
11874.72 599
11875.75 592
11876.78 600
11877.81 637
11878.84 659
11879.87 677
11880.90 661
11881.93 658
11882.96 677
11883.99 741
11885.02 728
11886.05 727
11887.08 757
11888.11 736
11889.14 755
11890.16 743
11891.19 785
11892.22 829
11893.26 822
11894.29 777
11895.32 804
11896.35 856
11897.38 888
11898.41 903
11899.44 955
11900.47 995
11901.50 1040
11902.53 1048
11903.56 1086
11904.59 1088
11905.62 1029
11906.65 992
11907.68 971
11908.71 990
11909.74 907
11910.77 931
11911.80 960
11912.83 896
11913.87 929
11914.90 979
11915.93 1004
11916.96 990
11917.99 960
11919.02 926
11920.05 861
11921.08 974
11922.11 970
11923.15 955
11924.18 981
11925.21 1018
11926.24 1169
11927.27 1201
11928.30 1275
11929.34 1355
11930.37 1465
11931.40 1588
11932.43 1632
11933.46 1721
11934.49 1687
11935.53 1632
11936.56 1507
11937.59 1473
11938.62 1347
11939.65 1210
11940.69 1201
11941.72 1071
11942.75 984
11943.78 876
11944.82 909
11945.85 877
11946.88 872
11947.91 790
11948.94 819
11949.98 827
11951.01 778
11952.04 712
11953.08 773
11954.11 783
11955.14 761
11956.17 727
11957.21 756
11958.24 790
11959.27 758
11960.31 736
11961.34 709
11962.37 741
11963.40 768
11964.44 724
11965.47 733
11966.50 716
11967.54 746
11968.57 768
11969.60 741
11970.64 760
11971.67 727
11972.70 726
11973.74 787
11974.77 730
11975.81 715
11976.84 740
11977.87 773
11978.91 748
11979.94 681
11980.97 696
11982.01 701
11983.04 705
11984.08 715
11985.11 722
11986.14 825
11987.18 749
11988.21 753
11989.25 743
11990.28 710
11991.32 768
11992.35 741
11993.38 708
11994.42 699
11995.45 731
11996.49 733
11997.52 706
11998.56 744
11999.59 778
12000.63 749
12001.66 777
12002.70 773
12003.73 766
12004.77 743
12005.80 820
12006.84 764
12007.87 808
12008.91 764
12009.94 773
12010.98 902
12012.01 866
12013.05 849
12014.08 938
12015.12 847
12016.15 860
12017.19 878
12018.22 956
12019.26 951
12020.29 931
12021.33 1031
12022.37 1024
12023.40 942
12024.44 874
12025.47 833
12026.51 814
12027.54 847
12028.58 872
12029.62 863
12030.65 841
12031.69 819
12032.72 821
12033.76 899
12034.80 855
12035.83 841
12036.87 826
12037.91 849
12038.94 819
12039.98 780
12041.01 822
12042.05 816
12043.09 815
12044.12 763
12045.16 816
12046.20 865
12047.23 850
12048.27 781
12049.31 803
12050.35 872
12051.38 853
12052.42 785
12053.46 806
12054.49 832
12055.53 823
12056.57 860
12057.60 850
12058.64 846
12059.68 839
12060.72 854
12061.75 866
12062.79 888
12063.83 847
12064.87 934
12065.90 914
12066.94 888
12067.98 972
12069.02 954
12070.05 946
12071.09 916
12072.13 920
12073.17 918
12074.21 896
12075.24 898
12076.28 936
12077.32 902
12078.36 919
12079.40 934
12080.43 970
12081.47 942
12082.51 937
12083.55 983
12084.59 985
12085.63 988
12086.66 1016
12087.70 1008
12088.74 1043
12089.78 1068
12090.82 1130
12091.86 1056
12092.90 1009
12093.93 1123
12094.97 1114
12096.01 1235
12097.05 1218
12098.09 1298
12099.13 1377
12100.17 1445
12101.21 1581
12102.25 1600
12103.28 1653
12104.32 1641
12105.36 1662
12106.40 1607
12107.44 1612
12108.48 1613
12109.52 1508
12110.56 1344
12111.60 1239
12112.64 1154
12113.68 1117
12114.72 1034
12115.76 983
12116.80 898
12117.84 886
12118.88 871
12119.92 844
12120.96 803
12122.00 793
12123.04 809
12124.08 743
12125.12 746
12126.16 736
12127.20 713
12128.24 694
12129.28 734
12130.32 762
12131.36 733
12132.40 713
12133.44 745
12134.48 709
12135.52 673
12136.56 668
12137.60 689
12138.64 739
12139.68 702
12140.72 729
12141.76 655
12142.81 680
12143.85 704
12144.89 704
12145.93 660
12146.97 671
12148.01 615
12149.05 619
12150.09 646
12151.13 565
12152.18 596
12153.22 588
12154.26 636
12155.30 655
12156.34 601
12157.38 591
12158.42 567
12159.47 580
12160.51 575
12161.55 560
12162.59 611
12163.63 623
12164.67 570
12165.72 590
12166.76 570
12167.80 581
12168.84 528
12169.88 585
12170.93 617
12171.97 616
12173.01 557
12174.05 625
12175.09 611
12176.14 605
12177.18 617
12178.22 630
12179.26 628
12180.31 591
12181.35 603
12182.39 613
12183.43 655
12184.48 666
12185.52 621
12186.56 561
12187.60 589
12188.65 591
12189.69 610
12190.73 611
12191.78 568
12192.82 568
12193.86 615
12194.91 600
12195.95 554
12196.99 628
12198.04 621
12199.08 607
12200.12 568
12201.17 565
12202.21 604
12203.25 570
12204.30 568
12205.34 555
12206.38 605
12207.43 566
12208.47 588
12209.51 590
12210.56 580
12211.60 541
12212.65 519
12213.69 549
12214.73 574
12215.78 547
12216.82 546
12217.87 585
12218.91 560
12219.95 556
12221.00 544
12222.04 559
12223.09 527
12224.13 544
12225.17 545
12226.22 547
12227.26 585
12228.31 523
12229.35 501
12230.40 511
12231.44 549
12232.49 537
12233.53 528
12234.58 508
12235.62 519
12236.67 554
12237.71 546
12238.76 501
12239.80 524
12240.85 503
12241.89 520
12242.94 539
12243.98 557
12245.03 567
12246.07 504
12247.12 511
12248.16 535
12249.21 527
12250.25 557
12251.30 550
12252.34 548
12253.39 498
12254.44 481
12255.48 466
12256.53 494
12257.57 487
12258.62 427
12259.67 470
12260.71 464
12261.76 491
12262.80 464
12263.85 480
12264.90 471
12265.94 419
12266.99 450
12268.03 477
12269.08 484
12270.13 417
12271.17 456
12272.22 457
12273.27 489
12274.31 468
12275.36 471
12276.41 495
12277.45 444
12278.50 475
12279.55 515
12280.59 465
12281.64 490
12282.69 465
12283.73 461
12284.78 456
12285.83 458
12286.87 486
12287.92 437
12288.97 441
12290.01 451
12291.06 446
12292.11 473
12293.16 420
12294.20 465
12295.25 417
12296.30 450
12297.35 465
12298.39 416
12299.44 461
12300.49 427
12301.54 396
12302.58 407
12303.63 435
12304.68 444
12305.73 474
12306.78 430
12307.82 422
12308.87 469
12309.92 431
12310.97 435
12312.02 450
12313.06 435
12314.11 421
12315.16 427
12316.21 456
12317.26 415
12318.31 402
12319.35 426
12320.40 468
12321.45 418
12322.50 411
12323.55 383
12324.60 422
12325.65 452
12326.69 444
12327.74 400
12328.79 400
12329.84 388
12330.89 399
12331.94 398
12332.99 403
12334.04 424
12335.09 384
12336.13 405
12337.18 411
12338.23 401
12339.28 373
12340.33 428
12341.38 407
12342.43 377
12343.48 377
12344.53 411
12345.58 407
12346.63 429
12347.68 390
12348.73 415
12349.78 405
12350.83 394
12351.88 401
12352.93 428
12353.98 393
12355.03 409
12356.08 399
12357.13 413
12358.18 369
12359.23 431
12360.28 438
12361.33 449
12362.38 458
12363.43 426
12364.48 430
12365.53 436
12366.58 430
12367.63 432
12368.68 414
12369.73 439
12370.78 434
12371.83 412
12372.88 415
12373.93 490
12374.98 462
12376.04 417
12377.09 400
12378.14 421
12379.19 464
12380.24 484
12381.29 444
12382.34 420
12383.39 456
12384.44 441
12385.49 428
12386.55 434
12387.60 404
12388.65 443
12389.70 431
12390.75 412
12391.80 400
12392.85 458
12393.91 501
12394.96 468
12396.01 439
12397.06 406
12398.11 434
12399.17 460
12400.22 439
12401.27 424
12402.32 387
12403.37 421
12404.42 440
12405.48 435
12406.53 386
12407.58 449
12408.63 454
12409.69 471
12410.74 437
12411.79 482
12412.84 507
12413.90 482
12414.95 444
12416.00 489
12417.05 481
12418.11 472
12419.16 480
12420.21 478
12421.26 475
12422.32 522
12423.37 459
12424.42 452
12425.48 450
12426.53 494
12427.58 460
12428.63 503
12429.69 507
12430.74 533
12431.79 543
12432.85 477
12433.90 494
12434.95 526
12436.01 520
12437.06 502
12438.11 544
12439.17 548
12440.22 483
12441.28 506
12442.33 523
12443.38 527
12444.44 512
12445.49 526
12446.54 501
12447.60 511
12448.65 515
12449.71 529
12450.76 534
12451.81 565
12452.87 585
12453.92 551
12454.98 592
12456.03 571
12457.08 592
12458.14 578
12459.19 592
12460.25 630
12461.30 675
12462.36 661
12463.41 630
12464.47 646
12465.52 633
12466.58 658
12467.63 689
12468.68 757
12469.74 841
12470.79 884
12471.85 957
12472.90 1009
12473.96 1142
12475.01 1232
12476.07 1381
12477.12 1433
12478.18 1407
12479.24 1378
12480.29 1411
12481.35 1383
12482.40 1326
12483.46 1216
12484.51 1083
12485.57 1007
12486.62 965
12487.68 853
12488.73 810
12489.79 699
12490.85 708
12491.90 665
12492.96 691
12494.01 633
12495.07 623
12496.13 617
12497.18 571
12498.24 635
12499.29 598
12500.35 614
12501.41 570
12502.46 569
12503.52 538
12504.57 561
12505.63 516
12506.69 549
12507.74 492
12508.80 565
12509.86 581
12510.91 493
12511.97 533
12513.03 548
12514.08 518
12515.14 541
12516.20 540
12517.25 544
12518.31 543
12519.37 517
12520.42 555
12521.48 512
12522.54 557
12523.60 513
12524.65 535
12525.71 495
12526.77 517
12527.82 474
12528.88 498
12529.94 537
12531.00 514
12532.05 563
12533.11 568
12534.17 525
12535.23 550
12536.28 568
12537.34 501
12538.40 527
12539.46 522
12540.52 587
12541.57 562
12542.63 571
12543.69 515
12544.75 588
12545.81 589
12546.86 610
12547.92 591
12548.98 572
12550.04 627
12551.10 657
12552.15 716
12553.21 738
12554.27 750
12555.33 742
12556.39 785
12557.45 778
12558.51 849
12559.56 814
12560.62 837
12561.68 798
12562.74 821
12563.80 779
12564.86 749
12565.92 698
12566.98 675
12568.03 644
12569.09 576
12570.15 608
12571.21 625
12572.27 617
12573.33 582
12574.39 619
12575.45 564
12576.51 559
12577.57 557
12578.63 575
12579.69 526
12580.75 602
12581.81 612
12582.87 571
12583.93 530
12584.98 548
12586.04 547
12587.10 552
12588.16 535
12589.22 549
12590.28 516
12591.34 487
12592.40 503
12593.46 527
12594.52 507
12595.58 546
12596.64 508
12597.70 527
12598.77 539
12599.83 548
12600.89 474
12601.95 497
12603.01 544
12604.07 512
12605.13 496
12606.19 508
12607.25 511
12608.31 528
12609.37 480
12610.43 516
12611.49 488
12612.55 495
12613.61 561
12614.68 537
12615.74 575
12616.80 538
12617.86 559
12618.92 614
12619.98 607
12621.04 572
12622.10 534
12623.16 535
12624.23 560
12625.29 547
12626.35 552
12627.41 499
12628.47 525
12629.53 489
12630.59 483
12631.66 499
12632.72 509
12633.78 523
12634.84 480
12635.90 501
12636.97 476
12638.03 497
12639.09 511
12640.15 470
12641.21 461
12642.28 444
12643.34 477
12644.40 523
12645.46 495
12646.52 528
12647.59 538
12648.65 453
12649.71 462
12650.77 516
12651.84 501
12652.90 485
12653.96 502
12655.03 470
12656.09 476
12657.15 501
12658.21 453
12659.28 457
12660.34 464
12661.40 462
12662.46 461
12663.53 476
12664.59 447
12665.65 432
12666.72 433
12667.78 456
12668.84 475
12669.91 479
12670.97 495
12672.03 475
12673.10 471
12674.16 471
12675.22 473
12676.29 517
12677.35 437
12678.42 441
12679.48 456
12680.54 453
12681.61 494
12682.67 455
12683.73 419
12684.80 453
12685.86 454
12686.93 444
12687.99 519
12689.05 501
12690.12 519
12691.18 528
12692.25 542
12693.31 539
12694.38 516
12695.44 522
12696.50 515
12697.57 535
12698.63 543
12699.70 556
12700.76 571
12701.83 600
12702.89 597
12703.96 626
12705.02 628
12706.09 611
12707.15 612
12708.22 619
12709.28 594
12710.35 584
12711.41 543
12712.48 583
12713.54 541
12714.61 528
12715.67 532
12716.74 495
12717.80 513
12718.87 506
12719.93 508
12721.00 491
12722.06 494
12723.13 494
12724.19 499
12725.26 466
12726.33 493
12727.39 495
12728.46 507
12729.52 492
12730.59 483
12731.66 504
12732.72 486
12733.79 490
12734.85 519
12735.92 528
12736.99 537
12738.05 516
12739.12 530
12740.18 526
12741.25 511
12742.32 512
12743.38 478
12744.45 509
12745.52 496
12746.58 493
12747.65 504
12748.72 481
12749.78 471
12750.85 447
12751.92 446
12752.98 434
12754.05 455
12755.12 439
12756.18 426
12757.25 428
12758.32 393
12759.38 395
12760.45 427
12761.52 429
12762.59 434
12763.65 397
12764.72 417
12765.79 405
12766.85 417
12767.92 401
12768.99 396
12770.06 461
12771.12 414
12772.19 432
12773.26 435
12774.33 419
12775.40 398
12776.46 411
12777.53 379
12778.60 388
12779.67 403
12780.73 402
12781.80 376
12782.87 409
12783.94 415
12785.01 402
12786.08 408
12787.14 403
12788.21 398
12789.28 381
12790.35 380
12791.42 396
12792.49 394
12793.55 374
12794.62 405
12795.69 442
12796.76 424
12797.83 407
12798.90 409
12799.97 436
12801.03 393
12802.10 437
12803.17 432
12804.24 443
12805.31 431
12806.38 406
12807.45 375
12808.52 390
12809.59 445
12810.66 479
12811.72 486
12812.79 495
12813.86 506
12814.93 527
12816.00 504
12817.07 540
12818.14 497
12819.21 494
12820.28 485
12821.35 500
12822.42 496
12823.49 496
12824.56 483
12825.63 508
12826.70 468
12827.77 464
12828.84 455
12829.91 454
12830.98 493
12832.05 449
12833.12 417
12834.19 441
12835.26 421
12836.33 434
12837.40 414
12838.47 395
12839.54 413
12840.61 405
12841.68 394
12842.75 386
12843.82 402
12844.89 419
12845.96 376
12847.04 377
12848.11 393
12849.18 394
12850.25 398
12851.32 376
12852.39 363
12853.46 349
12854.53 373
12855.60 382
12856.67 395
12857.75 404
12858.82 399
12859.89 391
12860.96 376
12862.03 339
12863.10 331
12864.17 381
12865.24 341
12866.32 348
12867.39 335
12868.46 369
12869.53 349
12870.60 338
12871.67 339
12872.75 348
12873.82 337
12874.89 345
12875.96 344
12877.03 339
12878.11 350
12879.18 368
12880.25 382
12881.32 365
12882.39 337
12883.47 339
12884.54 351
12885.61 318
12886.68 363
12887.76 349
12888.83 376
12889.90 333
12890.97 330
12892.05 315
12893.12 347
12894.19 337
12895.27 350
12896.34 314
12897.41 311
12898.48 349
12899.56 328
12900.63 328
12901.70 336
12902.78 363
12903.85 318
12904.92 321
12905.99 349
12907.07 342
12908.14 337
12909.21 333
12910.29 337
12911.36 320
12912.44 327
12913.51 304
12914.58 331
12915.66 309
12916.73 335
12917.80 322
12918.88 338
12919.95 351
12921.02 348
12922.10 371
12923.17 333
12924.25 296
12925.32 322
12926.39 338
12927.47 378
12928.54 338
12929.62 327
12930.69 332
12931.77 321
12932.84 310
12933.91 366
12934.99 333
12936.06 354
12937.14 326
12938.21 324
12939.29 347
12940.36 316
12941.44 292
12942.51 327
12943.59 336
12944.66 359
12945.73 340
12946.81 322
12947.88 316
12948.96 297
12950.03 322
12951.11 326
12952.18 312
12953.26 311
12954.34 338
12955.41 304
12956.49 316
12957.56 321
12958.64 338
12959.71 344
12960.79 346
12961.86 311
12962.94 318
12964.01 336
12965.09 320
12966.17 307
12967.24 314
12968.32 335
12969.39 330
12970.47 310
12971.54 322
12972.62 329
12973.70 337
12974.77 330
12975.85 291
12976.93 325
12978.00 319
12979.08 319
12980.15 303
12981.23 303
12982.31 298
12983.38 282
12984.46 339
12985.54 316
12986.61 344
12987.69 335
12988.77 312
12989.84 341
12990.92 343
12992.00 307
12993.07 327
12994.15 314
12995.23 334
12996.30 316
12997.38 296
12998.46 349
12999.53 335
13000.61 304
13001.69 309
13002.77 332
13003.84 325
13004.92 325
13006.00 337
13007.08 335
13008.15 329
13009.23 327
13010.31 337
13011.39 327
13012.46 294
13013.54 282
13014.62 311
13015.70 332
13016.77 326
13017.85 334
13018.93 323
13020.01 352
13021.09 358
13022.16 322
13023.24 351
13024.32 342
13025.40 322
13026.48 336
13027.56 375
13028.63 326
13029.71 358
13030.79 372
13031.87 362
13032.95 287
13034.03 291
13035.10 321
13036.18 349
13037.26 378
13038.34 351
13039.42 322
13040.50 347
13041.58 322
13042.66 329
13043.73 330
13044.81 312
13045.89 353
13046.97 344
13048.05 325
13049.13 360
13050.21 386
13051.29 373
13052.37 373
13053.45 371
13054.53 374
13055.61 381
13056.69 359
13057.76 393
13058.84 393
13059.92 375
13061.00 371
13062.08 396
13063.16 388
13064.24 379
13065.32 347
13066.40 374
13067.48 391
13068.56 375
13069.64 390
13070.72 377
13071.80 340
13072.88 308
13073.96 343
13075.04 344
13076.12 347
13077.20 300
13078.28 313
13079.36 345
13080.44 338
13081.53 336
13082.61 337
13083.69 336
13084.77 359
13085.85 353
13086.93 341
13088.01 330
13089.09 337
13090.17 311
13091.25 292
13092.33 321
13093.41 325
13094.49 340
13095.58 311
13096.66 290
13097.74 305
13098.82 314
13099.90 304
13100.98 332
13102.06 317
13103.14 338
13104.23 347
13105.31 305
13106.39 310
13107.47 318
13108.55 353
13109.63 313
13110.72 317
13111.80 310
13112.88 342
13113.96 331
13115.04 305
13116.13 299
13117.21 329
13118.29 322
13119.37 351
13120.45 287
13121.54 303
13122.62 312
13123.70 296
13124.78 312
13125.86 318
13126.95 355
13128.03 329
13129.11 350
13130.19 354
13131.28 344
13132.36 326
13133.44 338
13134.52 355
13135.61 354
13136.69 346
13137.77 320
13138.86 336
13139.94 344
13141.02 353
13142.11 343
13143.19 326
13144.27 324
13145.35 354
13146.44 376
13147.52 396
13148.60 333
13149.69 364
13150.77 322
13151.85 392
13152.94 313
13154.02 329
13155.10 365
13156.19 358
13157.27 350
13158.36 328
13159.44 356
13160.52 326
13161.61 307
13162.69 354
13163.77 367
13164.86 307
13165.94 358
13167.03 371
13168.11 365
13169.19 355
13170.28 325
13171.36 334
13172.45 348
13173.53 335
13174.62 346
13175.70 381
13176.79 372
13177.87 357
13178.95 327
13180.04 344
13181.12 332
13182.21 361
13183.29 355
13184.38 365
13185.46 330
13186.55 356
13187.63 344
13188.72 325
13189.80 370
13190.89 383
13191.97 341
13193.06 347
13194.14 355
13195.23 322
13196.31 373
13197.40 388
13198.48 413
13199.57 389
13200.65 377
13201.74 353
13202.83 378
13203.91 388
13205.00 371
13206.08 389
13207.17 329
13208.25 369
13209.34 365
13210.43 370
13211.51 356
13212.60 364
13213.68 359
13214.77 335
13215.86 345
13216.94 387
13218.03 358
13219.11 383
13220.20 357
13221.29 326
13222.37 381
13223.46 396
13224.55 362
13225.63 364
13226.72 348
13227.80 384
13228.89 369
13229.98 354
13231.06 402
13232.15 395
13233.24 379
13234.32 389
13235.41 416
13236.50 366
13237.59 342
13238.67 362
13239.76 367
13240.85 388
13241.93 362
13243.02 387
13244.11 391
13245.20 353
13246.28 383
13247.37 362
13248.46 383
13249.55 405
13250.63 415
13251.72 420
13252.81 414
13253.90 419
13254.98 385
13256.07 451
13257.16 481
13258.25 445
13259.33 394
13260.42 384
13261.51 392
13262.60 454
13263.69 452
13264.77 477
13265.86 492
13266.95 504
13268.04 491
13269.13 442
13270.22 478
13271.30 479
13272.39 485
13273.48 472
13274.57 492
13275.66 447
13276.75 449
13277.83 442
13278.92 454
13280.01 485
13281.10 507
13282.19 488
13283.28 508
13284.37 524
13285.46 487
13286.55 500
13287.63 510
13288.72 532
13289.81 539
13290.90 553
13291.99 551
13293.08 527
13294.17 546
13295.26 563
13296.35 522
13297.44 536
13298.53 558
13299.62 549
13300.71 631
13301.80 590
13302.89 579
13303.97 594
13305.06 630
13306.15 603
13307.24 622
13308.33 604
13309.42 636
13310.51 635
13311.60 634
13312.69 679
13313.78 631
13314.87 636
13315.96 654
13317.05 682
13318.14 675
13319.24 577
13320.33 649
13321.42 645
13322.51 631
13323.60 629
13324.69 646
13325.78 607
13326.87 627
13327.96 632
13329.05 639
13330.14 674
13331.23 661
13332.32 628
13333.41 634
13334.50 609
13335.60 642
13336.69 615
13337.78 657
13338.87 669
13339.96 640
13341.05 648
13342.14 703
13343.23 668
13344.32 683
13345.42 669
13346.51 615
13347.60 682
13348.69 729
13349.78 705
13350.87 639
13351.97 702
13353.06 737
13354.15 748
13355.24 720
13356.33 707
13357.42 758
13358.52 779
13359.61 776
13360.70 786
13361.79 814
13362.88 864
13363.98 869
13365.07 848
13366.16 914
13367.25 898
13368.35 906
13369.44 922
13370.53 919
13371.62 879
13372.72 854
13373.81 937
13374.90 906
13375.99 867
13377.09 830
13378.18 807
13379.27 728
13380.36 725
13381.46 719
13382.55 705
13383.64 682
13384.74 663
13385.83 628
13386.92 618
13388.02 643
13389.11 620
13390.20 662
13391.30 655
13392.39 620
13393.48 617
13394.58 658
13395.67 651
13396.76 596
13397.86 604
13398.95 629
13400.04 588
13401.14 598
13402.23 562
13403.32 582
13404.42 599
13405.51 558
13406.61 604
13407.70 535
13408.79 571
13409.89 546
13410.98 554
13412.08 592
13413.17 593
13414.26 613
13415.36 587
13416.45 588
13417.55 569
13418.64 620
13419.74 605
13420.83 621
13421.93 608
13423.02 553
13424.11 601
13425.21 560
13426.30 571
13427.40 641
13428.49 631
13429.59 612
13430.68 627
13431.78 636
13432.87 600
13433.97 575
13435.06 600
13436.16 595
13437.25 613
13438.35 594
13439.44 608
13440.54 603
13441.63 650
13442.73 648
13443.83 610
13444.92 686
13446.02 656
13447.11 649
13448.21 648
13449.30 662
13450.40 677
13451.49 718
13452.59 729
13453.69 741
13454.78 677
13455.88 732
13456.97 747
13458.07 743
13459.17 734
13460.26 754
13461.36 800
13462.45 736
13463.55 784
13464.65 760
13465.74 751
13466.84 807
13467.94 749
13469.03 768
13470.13 749
13471.23 758
13472.32 799
13473.42 813
13474.52 809
13475.61 803
13476.71 786
13477.81 843
13478.90 788
13480.00 789
13481.10 780
13482.19 812
13483.29 808
13484.39 786
13485.48 798
13486.58 837
13487.68 848
13488.78 873
13489.87 881
13490.97 860
13492.07 855
13493.17 888
13494.26 890
13495.36 876
13496.46 916
13497.56 952
13498.65 995
13499.75 994
13500.85 1001
13501.95 1115
13503.04 1110
13504.14 1056
13505.24 1054
13506.34 1120
13507.44 1131
13508.53 1048
13509.63 1001
13510.73 959
13511.83 936
13512.93 895
13514.03 865
13515.12 858
13516.22 814
13517.32 745
13518.42 758
13519.52 779
13520.62 702
13521.71 687
13522.81 709
13523.91 616
13525.01 638
13526.11 625
13527.21 631
13528.31 637
13529.41 679
13530.51 622
13531.60 629
13532.70 602
13533.80 624
13534.90 628
13536.00 635
13537.10 601
13538.20 635
13539.30 573
13540.40 568
13541.50 575
13542.60 625
13543.70 630
13544.80 584
13545.90 565
13547.00 588
13548.09 568
13549.19 537
13550.29 548
13551.39 573
13552.49 541
13553.59 576
13554.69 556
13555.79 560
13556.89 538
13557.99 547
13559.09 538
13560.19 515
13561.29 539
13562.39 553
13563.50 571
13564.60 581
13565.70 536
13566.80 516
13567.90 580
13569.00 540
13570.10 542
13571.20 524
13572.30 559
13573.40 539
13574.50 553
13575.60 581
13576.70 558
13577.80 492
13578.90 532
13580.01 529
13581.11 541
13582.21 520
13583.31 581
13584.41 596
13585.51 513
13586.61 516
13587.71 537
13588.81 517
13589.92 523
13591.02 511
13592.12 498
13593.22 495
13594.32 554
13595.42 580
13596.53 528
13597.63 550
13598.73 542
13599.83 569
13600.93 554
13602.03 595
13603.14 562
13604.24 605
13605.34 579
13606.44 559
13607.54 555
13608.65 582
13609.75 550
13610.85 556
13611.95 575
13613.06 580
13614.16 575
13615.26 598
13616.36 597
13617.47 586
13618.57 575
13619.67 597
13620.77 591
13621.88 552
13622.98 566
13624.08 610
13625.18 563
13626.29 558
13627.39 560
13628.49 599
13629.60 596
13630.70 573
13631.80 575
13632.91 561
13634.01 618
13635.11 607
13636.21 554
13637.32 587
13638.42 563
13639.53 566
13640.63 565
13641.73 577
13642.84 525
13643.94 549
13645.04 586
13646.15 578
13647.25 558
13648.35 543
13649.46 545
13650.56 546
13651.67 488
13652.77 506
13653.87 540
13654.98 553
13656.08 561
13657.19 549
13658.29 509
13659.39 497
13660.50 490
13661.60 523
13662.71 520
13663.81 489
13664.92 500
13666.02 483
13667.12 511
13668.23 513
13669.33 535
13670.44 487
13671.54 503
13672.65 508
13673.75 496
13674.86 503
13675.96 509
13677.07 528
13678.17 526
13679.28 517
13680.38 513
13681.49 507
13682.59 494
13683.70 507
13684.80 490
13685.91 486
13687.01 468
13688.12 495
13689.22 501
13690.33 484
13691.44 498
13692.54 491
13693.65 519
13694.75 529
13695.86 518
13696.96 526
13698.07 485
13699.18 552
13700.28 497
13701.39 526
13702.49 539
13703.60 540
13704.71 559
13705.81 533
13706.92 542
13708.02 541
13709.13 565
13710.24 556
13711.34 564
13712.45 599
13713.56 614
13714.66 610
13715.77 578
13716.87 564
13717.98 579
13719.09 573
13720.19 615
13721.30 596
13722.41 610
13723.51 619
13724.62 598
13725.73 656
13726.84 649
13727.94 668
13729.05 650
13730.16 649
13731.26 690
13732.37 660
13733.48 663
13734.59 689
13735.69 740
13736.80 686
13737.91 707
13739.01 724
13740.12 746
13741.23 673
13742.34 728
13743.45 759
13744.55 780
13745.66 723
13746.77 745
13747.88 820
13748.98 770
13750.09 753
13751.20 772
13752.31 774
13753.42 835
13754.52 840
13755.63 825
13756.74 827
13757.85 800
13758.96 879
13760.06 921
13761.17 973
13762.28 952
13763.39 945
13764.50 1050
13765.61 1128
13766.72 1111
13767.82 1137
13768.93 1293
13770.04 1294
13771.15 1333
13772.26 1436
13773.37 1461
13774.48 1427
13775.59 1492
13776.69 1437
13777.80 1421
13778.91 1421
13780.02 1399
13781.13 1353
13782.24 1221
13783.35 1208
13784.46 1128
13785.57 1061
13786.68 996
13787.79 895
13788.90 903
13790.01 870
13791.12 827
13792.22 771
13793.33 775
13794.44 766
13795.55 731
13796.66 746
13797.77 676
13798.88 677
13799.99 652
13801.10 687
13802.21 709
13803.32 694
13804.43 689
13805.54 696
13806.65 704
13807.76 630
13808.87 645
13809.98 661
13811.09 704
13812.20 692
13813.32 684
13814.43 622
13815.54 645
13816.65 636
13817.76 630
13818.87 627
13819.98 601
13821.09 620
13822.20 622
13823.31 607
13824.42 608
13825.53 592
13826.64 600
13827.76 577
13828.87 561
13829.98 613
13831.09 617
13832.20 595
13833.31 595
13834.42 600
13835.53 643
13836.65 633
13837.76 595
13838.87 579
13839.98 581
13841.09 596
13842.20 571
13843.31 597
13844.43 564
13845.54 600
13846.65 575
13847.76 580
13848.87 625
13849.99 597
13851.10 579
13852.21 591
13853.32 609
13854.43 609
13855.55 583
13856.66 640
13857.77 655
13858.88 646
13859.99 593
13861.11 622
13862.22 672
13863.33 645
13864.44 619
13865.56 620
13866.67 644
13867.78 625
13868.89 601
13870.01 644
13871.12 632
13872.23 719
13873.35 675
13874.46 682
13875.57 665
13876.68 641
13877.80 634
13878.91 645
13880.02 648
13881.14 647
13882.25 634
13883.36 619
13884.48 618
13885.59 610
13886.70 653
13887.82 625
13888.93 636
13890.04 719
13891.16 674
13892.27 670
13893.39 652
13894.50 658
13895.61 755
13896.73 761
13897.84 674
13898.95 653
13900.07 693
13901.18 706
13902.30 699
13903.41 668
13904.52 676
13905.64 627
13906.75 646
13907.87 622
13908.98 627
13910.10 591
13911.21 578
13912.32 580
13913.44 555
13914.55 582
13915.67 547
13916.78 549
13917.90 575
13919.01 543
13920.13 549
13921.24 536
13922.36 537
13923.47 515
13924.59 501
13925.70 536
13926.82 506
13927.93 545
13929.05 518
13930.16 608
13931.28 554
13932.39 514
13933.51 516
13934.62 572
13935.74 557
13936.85 570
13937.97 545
13939.08 522
13940.20 521
13941.32 526
13942.43 528
13943.55 537
13944.66 509
13945.78 533
13946.89 508
13948.01 491
13949.13 547
13950.24 531
13951.36 563
13952.47 511
13953.59 543
13954.71 513
13955.82 496
13956.94 496
13958.05 509
13959.17 498
13960.29 477
13961.40 538
13962.52 552
13963.64 505
13964.75 464
13965.87 502
13966.99 523
13968.10 516
13969.22 504
13970.34 488
13971.45 489
13972.57 545
13973.69 501
13974.80 498
13975.92 493
13977.04 495
13978.16 493
13979.27 475
13980.39 471
13981.51 493
13982.62 552
13983.74 548
13984.86 523
13985.98 483
13987.09 525
13988.21 482
13989.33 521
13990.45 522
13991.56 517
13992.68 547
13993.80 548
13994.92 535
13996.03 474
13997.15 447
13998.27 531
13999.39 544
14000.51 486
14001.62 475
14002.74 503
14003.86 568
14004.98 542
14006.10 520
14007.21 502
14008.33 534
14009.45 560
14010.57 516
14011.69 469
14012.81 504
14013.93 499
14015.04 488
14016.16 539
14017.28 500
14018.40 479
14019.52 499
14020.64 503
14021.76 450
14022.87 452
14023.99 494
14025.11 532
14026.23 526
14027.35 487
14028.47 485
14029.59 499
14030.71 531
14031.83 470
14032.95 469
14034.07 511
14035.19 570
14036.30 501
14037.42 465
14038.54 451
14039.66 537
14040.78 532
14041.90 512
14043.02 483
14044.14 466
14045.26 506
14046.38 522
14047.50 510
14048.62 557
14049.74 556
14050.86 528
14051.98 549
14053.10 489
14054.22 549
14055.34 556
14056.46 578
14057.58 558
14058.70 557
14059.82 519
14060.94 541
14062.06 560
14063.18 580
14064.30 569
14065.43 581
14066.55 628
14067.67 588
14068.79 641
14069.91 642
14071.03 667
14072.15 606
14073.27 699
14074.39 678
14075.51 689
14076.63 675
14077.75 702
14078.88 731
14080.00 696
14081.12 694
14082.24 753
14083.36 794
14084.48 768
14085.60 767
14086.72 765
14087.85 776
14088.97 826
14090.09 834
14091.21 824
14092.33 816
14093.45 846
14094.58 849
14095.70 907
14096.82 880
14097.94 885
14099.06 957
14100.19 889
14101.31 923
14102.43 897
14103.55 845
14104.67 935
14105.80 841
14106.92 819
14108.04 779
14109.16 808
14110.28 774
14111.41 734
14112.53 688
14113.65 636
14114.77 595
14115.90 644
14117.02 683
14118.14 638
14119.27 652
14120.39 644
14121.51 639
14122.63 618
14123.76 618
14124.88 599
14126.00 630
14127.13 627
14128.25 611
14129.37 615
14130.50 627
14131.62 590
14132.74 581
14133.86 591
14134.99 569
14136.11 567
14137.24 550
14138.36 580
14139.48 538
14140.61 584
14141.73 605
14142.85 576
14143.98 524
14145.10 528
14146.22 520
14147.35 538
14148.47 574
14149.60 529
14150.72 539
14151.84 512
14152.97 544
14154.09 529
14155.22 537
14156.34 561
14157.46 505
14158.59 499
14159.71 517
14160.84 526
14161.96 506
14163.09 473
14164.21 494
14165.34 509
14166.46 531
14167.58 516
14168.71 527
14169.83 531
14170.96 516
14172.08 499
14173.21 534
14174.33 506
14175.46 468
14176.58 487
14177.71 499
14178.83 480
14179.96 497
14181.08 505
14182.21 480
14183.33 504
14184.46 450
14185.59 492
14186.71 487
14187.84 498
14188.96 510
14190.09 512
14191.21 475
14192.34 463
14193.46 481
14194.59 497
14195.72 507
14196.84 460
14197.97 483
14199.09 474
14200.22 493
14201.35 507
14202.47 486
14203.60 494
14204.72 493
14205.85 469
14206.98 473
14208.10 470
14209.23 510
14210.35 494
14211.48 427
14212.61 461
14213.73 487
14214.86 475
14215.99 432
14217.11 466
14218.24 446
14219.37 445
14220.49 444
14221.62 445
14222.75 465
14223.87 455
14225.00 492
14226.13 462
14227.26 463
14228.38 461
14229.51 467
14230.64 462
14231.76 427
14232.89 457
14234.02 479
14235.15 430
14236.27 429
14237.40 390
14238.53 418
14239.66 428
14240.78 423
14241.91 426
14243.04 440
14244.17 435
14245.29 445
14246.42 442
14247.55 432
14248.68 444
14249.81 423
14250.93 450
14252.06 381
14253.19 450
14254.32 442
14255.45 409
14256.57 406
14257.70 446
14258.83 422
14259.96 388
14261.09 415
14262.22 421
14263.34 406
14264.47 411
14265.60 415
14266.73 390
14267.86 414
14268.99 393
14270.12 420
14271.24 408
14272.37 391
14273.50 447
14274.63 412
14275.76 419
14276.89 434
14278.02 387
14279.15 405
14280.28 419
14281.41 384
14282.54 412
14283.66 382
14284.79 435
14285.92 385
14287.05 398
14288.18 368
14289.31 376
14290.44 392
14291.57 415
14292.70 370
14293.83 410
14294.96 393
14296.09 398
14297.22 399
14298.35 372
14299.48 427
14300.61 368
14301.74 401
14302.87 397
14304.00 378
14305.13 384
14306.26 398
14307.39 374
14308.52 351
14309.65 346
14310.78 345
14311.91 414
14313.04 412
14314.17 387
14315.30 367
14316.43 368
14317.56 371
14318.69 370
14319.82 392
14320.96 396
14322.09 367
14323.22 366
14324.35 337
14325.48 368
14326.61 375
14327.74 404
14328.87 350
14330.00 362
14331.13 378
14332.27 346
14333.40 370
14334.53 370
14335.66 364
14336.79 354
14337.92 337
14339.05 335
14340.18 374
14341.32 321
14342.45 330
14343.58 324
14344.71 358
14345.84 348
14346.98 374
14348.11 334
14349.24 361
14350.37 364
14351.50 384
14352.63 347
14353.77 334
14354.90 333
14356.03 369
14357.16 385
14358.30 351
14359.43 362
14360.56 350
14361.69 347
14362.82 347
14363.96 367
14365.09 340
14366.22 340
14367.35 364
14368.49 349
14369.62 308
14370.75 345
14371.89 346
14373.02 333
14374.15 318
14375.28 337
14376.42 342
14377.55 338
14378.68 356
14379.82 339
14380.95 374
14382.08 344
14383.22 388
14384.35 325
14385.48 324
14386.62 328
14387.75 358
14388.88 344
14390.02 368
14391.15 337
14392.28 333
14393.42 374
14394.55 343
14395.68 357
14396.82 338
14397.95 358
14399.09 346
14400.22 362
14401.35 347
14402.49 353
14403.62 361
14404.76 371
14405.89 326
14407.02 376
14408.16 373
14409.29 385
14410.43 348
14411.56 354
14412.70 353
14413.83 365
14414.96 361
14416.10 354
14417.23 374
14418.37 368
14419.50 351
14420.64 406
14421.77 362
14422.91 384
14424.04 409
14425.18 390
14426.31 371
14427.45 348
14428.58 348
14429.72 382
14430.85 378
14431.99 400
14433.12 400
14434.26 387
14435.39 429
14436.53 395
14437.66 377
14438.80 423
14439.93 412
14441.07 413
14442.20 422
14443.34 385
14444.48 437
14445.61 411
14446.75 394
14447.88 386
14449.02 400
14450.15 380
14451.29 375
14452.43 354
14453.56 368
14454.70 335
14455.83 321
14456.97 331
14458.11 360
14459.24 361
14460.38 370
14461.52 375
14462.65 371
14463.79 351
14464.93 388
14466.06 355
14467.20 383
14468.33 391
14469.47 387
14470.61 391
14471.74 369
14472.88 351
14474.02 355
14475.16 355
14476.29 377
14477.43 401
14478.57 366
14479.70 339
14480.84 392
14481.98 393
14483.11 402
14484.25 375
14485.39 365
14486.53 353
14487.66 368
14488.80 382
14489.94 359
14491.08 377
14492.21 362
14493.35 377
14494.49 397
14495.63 397
14496.76 412
14497.90 416
14499.04 397
14500.18 435
14501.31 421
14502.45 395
14503.59 396
14504.73 423
14505.87 401
14507.01 454
14508.14 428
14509.28 435
14510.42 432
14511.56 451
14512.70 439
14513.83 411
14514.97 450
14516.11 423
14517.25 419
14518.39 448
14519.53 416
14520.67 440
14521.80 439
14522.94 422
14524.08 439
14525.22 395
14526.36 440
14527.50 447
14528.64 421
14529.78 438
14530.92 408
14532.05 444
14533.19 472
14534.33 429
14535.47 409
14536.61 453
14537.75 429
14538.89 399
14540.03 430
14541.17 424
14542.31 400
14543.45 412
14544.59 403
14545.73 426
14546.87 418
14548.01 431
14549.15 375
14550.29 384
14551.43 448
14552.57 423
14553.71 393
14554.85 377
14555.99 400
14557.13 396
14558.27 385
14559.41 390
14560.55 419
14561.69 433
14562.83 397
14563.97 386
14565.11 427
14566.25 403
14567.39 422
14568.53 491
14569.67 444
14570.81 438
14571.95 430
14573.09 433
14574.23 438
14575.37 446
14576.51 422
14577.66 476
14578.80 442
14579.94 414
14581.08 406
14582.22 448
14583.36 462
14584.50 502
14585.64 445
14586.78 505
14587.93 515
14589.07 522
14590.21 519
14591.35 486
14592.49 480
14593.63 485
14594.77 527
14595.92 522
14597.06 528
14598.20 530
14599.34 505
14600.48 503
14601.62 511
14602.77 553
14603.91 554
14605.05 558
14606.19 519
14607.33 534
14608.48 556
14609.62 585
14610.76 563
14611.90 553
14613.04 581
14614.19 615
14615.33 598
14616.47 610
14617.61 570
14618.76 600
14619.90 624
14621.04 626
14622.18 672
14623.33 668
14624.47 653
14625.61 680
14626.76 728
14627.90 713
14629.04 743
14630.18 779
14631.33 788
14632.47 777
14633.61 803
14634.76 848
14635.90 783
14637.04 792
14638.19 767
14639.33 836
14640.47 858
14641.62 799
14642.76 769
14643.90 751
14645.05 741
14646.19 691
14647.33 628
14648.48 615
14649.62 614
14650.76 588
14651.91 564
14653.05 556
14654.20 570
14655.34 529
14656.48 530
14657.63 499
14658.77 487
14659.92 507
14661.06 504
14662.20 479
14663.35 486
14664.49 502
14665.64 478
14666.78 450
14667.93 482
14669.07 455
14670.22 497
14671.36 454
14672.50 443
14673.65 445
14674.79 462
14675.94 458
14677.08 447
14678.23 510
14679.37 444
14680.52 430
14681.66 416
14682.81 418
14683.95 410
14685.10 399
14686.24 382
14687.39 390
14688.53 423
14689.68 390
14690.82 398
14691.97 396
14693.12 400
14694.26 380
14695.41 347
14696.55 355
14697.70 395
14698.84 394
14699.99 373
14701.13 373
14702.28 385
14703.43 367
14704.57 348
14705.72 372
14706.86 382
14708.01 390
14709.16 358
14710.30 371
14711.45 379
14712.59 368
14713.74 386
14714.89 393
14716.03 359
14717.18 370
14718.33 348
14719.47 305
14720.62 322
14721.77 325
14722.91 374
14724.06 370
14725.21 395
14726.35 364
14727.50 341
14728.65 340
14729.79 328
14730.94 345
14732.09 343
14733.23 372
14734.38 334
14735.53 361
14736.67 364
14737.82 380
14738.97 354
14740.12 349
14741.26 340
14742.41 350
14743.56 341
14744.71 366
14745.85 361
14747.00 343
14748.15 358
14749.30 344
14750.44 365
14751.59 342
14752.74 348
14753.89 316
14755.03 353
14756.18 362
14757.33 338
14758.48 348
14759.63 357
14760.77 327
14761.92 315
14763.07 338
14764.22 319
14765.37 298
14766.52 312
14767.66 353
14768.81 331
14769.96 283
14771.11 318
14772.26 299
14773.41 300
14774.55 320
14775.70 313
14776.85 318
14778.00 312
14779.15 325
14780.30 315
14781.45 286
14782.60 311
14783.74 299
14784.89 310
14786.04 327
14787.19 298
14788.34 289
14789.49 326
14790.64 327
14791.79 310
14792.94 285
14794.09 297
14795.24 279
14796.39 298
14797.54 313
14798.69 292
14799.83 292
14800.98 324
14802.13 305
14803.28 318
14804.43 270
14805.58 288
14806.73 319
14807.88 326
14809.03 290
14810.18 302
14811.33 283
14812.48 272
14813.63 272
14814.78 266
14815.93 252
14817.08 296
14818.23 324
14819.38 273
14820.53 267
14821.69 240
14822.84 257
14823.99 267
14825.14 278
14826.29 279
14827.44 257
14828.59 311
14829.74 271
14830.89 260
14832.04 239
14833.19 240
14834.34 275
14835.49 267
14836.65 260
14837.80 261
14838.95 244
14840.10 267
14841.25 258
14842.40 259
14843.55 272
14844.70 256
14845.85 269
14847.01 238
14848.16 271
14849.31 290
14850.46 282
14851.61 285
14852.76 281
14853.92 245
14855.07 277
14856.22 257
14857.37 250
14858.52 240
14859.67 257
14860.83 275
14861.98 275
14863.13 258
14864.28 244
14865.44 253
14866.59 261
14867.74 304
14868.89 253
14870.04 267
14871.20 257
14872.35 296
14873.50 277
14874.65 273
14875.81 289
14876.96 268
14878.11 275
14879.26 292
14880.42 282
14881.57 257
14882.72 248
14883.88 267
14885.03 232
14886.18 212
14887.33 275
14888.49 287
14889.64 253
14890.79 268
14891.95 280
14893.10 229
14894.25 266
14895.41 252
14896.56 276
14897.71 303
14898.87 279
14900.02 265
14901.17 273
14902.33 294
14903.48 269
14904.63 306
14905.79 261
14906.94 251
14908.10 262
14909.25 295
14910.40 265
14911.56 249
14912.71 248
14913.87 266
14915.02 279
14916.17 279
14917.33 278
14918.48 306
14919.64 299
14920.79 295
14921.94 290
14923.10 267
14924.25 265
14925.41 264
14926.56 274
14927.72 288
14928.87 283
14930.03 280
14931.18 299
14932.34 300
14933.49 297
14934.65 312
14935.80 292
14936.96 286
14938.11 309
14939.27 328
14940.42 361
14941.58 352
14942.73 317
14943.89 340
14945.04 321
14946.20 328
14947.35 310
14948.51 305
14949.66 297
14950.82 318
14951.97 347
14953.13 318
14954.28 324
14955.44 343
14956.60 325
14957.75 348
14958.91 329
14960.06 316
14961.22 319
14962.37 348
14963.53 364
14964.69 385
14965.84 369
14967.00 339
14968.16 341
14969.31 363
14970.47 353
14971.62 354
14972.78 344
14973.94 309
14975.09 310
14976.25 298
14977.41 328
14978.56 321
14979.72 323
14980.88 284
14982.03 287
14983.19 280
14984.35 309
14985.50 324
14986.66 299
14987.82 314
14988.97 319
14990.13 313
14991.29 288
14992.44 262
14993.60 300
14994.76 269
14995.92 310
14997.07 266
14998.23 248
14999.39 290
15000.55 291
15001.70 263
15002.86 275
15004.02 246
15005.18 279
15006.33 306
15007.49 280
15008.65 271
15009.81 251
15010.96 276
15012.12 241
15013.28 261
15014.44 248
15015.60 259
15016.75 265
15017.91 235
15019.07 254
15020.23 270
15021.39 277
15022.54 303
15023.70 281
15024.86 256
15026.02 266
15027.18 252
15028.34 269
15029.49 256
15030.65 241
15031.81 273
15032.97 265
15034.13 240
15035.29 265
15036.45 242
15037.61 264
15038.76 253
15039.92 257
15041.08 280
15042.24 259
15043.40 255
15044.56 247
15045.72 257
15046.88 255
15048.04 243
15049.20 251
15050.36 277
15051.51 243
15052.67 242
15053.83 247
15054.99 263
15056.15 257
15057.31 279
15058.47 248
15059.63 276
15060.79 278
15061.95 272
15063.11 264
15064.27 243
15065.43 236
15066.59 253
15067.75 276
15068.91 256
15070.07 237
15071.23 250
15072.39 261
15073.55 261
15074.71 219
15075.87 227
15077.03 264
15078.19 270
15079.35 249
15080.51 219
15081.67 249
15082.83 269
15083.99 235
15085.16 231
15086.32 227
15087.48 252
15088.64 256
15089.80 246
15090.96 227
15092.12 240
15093.28 252
15094.44 242
15095.60 256
15096.76 271
15097.93 247
15099.09 271
15100.25 238
15101.41 236
15102.57 247
15103.73 255
15104.89 273
15106.05 248
15107.22 232
15108.38 219
15109.54 255
15110.70 238
15111.86 271
15113.02 262
15114.19 299
15115.35 302
15116.51 245
15117.67 230
15118.83 278
15120.00 259
15121.16 270
15122.32 260
15123.48 247
15124.64 282
15125.81 256
15126.97 238
15128.13 265
15129.29 255
15130.46 256
15131.62 273
15132.78 251
15133.94 244
15135.11 247
15136.27 270
15137.43 266
15138.59 262
15139.76 263
15140.92 257
15142.08 295
15143.25 261
15144.41 262
15145.57 258
15146.73 248
15147.90 278
15149.06 282
15150.22 283
15151.39 272
15152.55 244
15153.71 260
15154.88 297
15156.04 271
15157.20 255
15158.37 233
15159.53 245
15160.69 220
15161.86 250
15163.02 271
15164.19 278
15165.35 294
15166.51 297
15167.68 281
15168.84 284
15170.00 267
15171.17 341
15172.33 298
15173.50 297
15174.66 318
15175.83 299
15176.99 286
15178.15 290
15179.32 311
15180.48 295
15181.65 287
15182.81 287
15183.98 321
15185.14 309
15186.30 310
15187.47 269
15188.63 295
15189.80 328
15190.96 331
15192.13 307
15193.29 289
15194.46 327
15195.62 303
15196.79 333
15197.95 317
15199.12 317
15200.28 310
15201.45 315
15202.61 322
15203.78 324
15204.94 316
15206.11 329
15207.27 314
15208.44 322
15209.61 319
15210.77 334
15211.94 343
15213.10 321
15214.27 321
15215.43 330
15216.60 316
15217.76 340
15218.93 381
15220.10 351
15221.26 345
15222.43 378
15223.59 391
15224.76 351
15225.93 384
15227.09 386
15228.26 408
15229.42 401
15230.59 362
15231.76 390
15232.92 404
15234.09 401
15235.26 424
15236.42 416
15237.59 424
15238.76 395
15239.92 394
15241.09 437
15242.26 387
15243.42 426
15244.59 400
15245.76 435
15246.92 386
15248.09 364
15249.26 359
15250.42 373
15251.59 354
15252.76 330
15253.93 339
15255.09 331
15256.26 330
15257.43 281
15258.60 340
15259.76 304
15260.93 349
15262.10 323
15263.26 282
15264.43 297
15265.60 316
15266.77 298
15267.94 319
15269.10 260
15270.27 293
15271.44 306
15272.61 293
15273.77 265
15274.94 283
15276.11 291
15277.28 291
15278.45 280
15279.62 284
15280.78 288
15281.95 266
15283.12 282
15284.29 273
15285.46 289
15286.62 280
15287.79 288
15288.96 295
15290.13 269
15291.30 259
15292.47 285
15293.64 275
15294.81 262
15295.97 287
15297.14 298
15298.31 294
15299.48 304
15300.65 286
15301.82 281
15302.99 304
15304.16 268
15305.33 303
15306.49 298
15307.66 278
15308.83 284
15310.00 305
15311.17 316
15312.34 293
15313.51 279
15314.68 284
15315.85 323
15317.02 276
15318.19 265
15319.36 251
15320.53 297
15321.70 289
15322.87 274
15324.04 275
15325.21 273
15326.38 269
15327.55 278
15328.72 266
15329.89 265
15331.06 266
15332.23 292
15333.40 293
15334.57 257
15335.74 308
15336.91 271
15338.08 289
15339.25 277
15340.42 288
15341.59 280
15342.76 289
15343.93 294
15345.10 285
15346.27 275
15347.44 274
15348.62 274
15349.79 323
15350.96 311
15352.13 279
15353.30 311
15354.47 309
15355.64 307
15356.81 268
15357.98 311
15359.15 289
15360.33 288
15361.50 304
15362.67 269
15363.84 287
15365.01 287
15366.18 302
15367.35 324
15368.53 340
15369.70 274
15370.87 291
15372.04 307
15373.21 347
15374.38 313
15375.56 271
15376.73 296
15377.90 304
15379.07 303
15380.24 268
15381.42 315
15382.59 305
15383.76 325
15384.93 310
15386.10 287
15387.28 315
15388.45 342
15389.62 312
15390.79 285
15391.97 331
15393.14 352
15394.31 327
15395.48 324
15396.66 264
15397.83 286
15399.00 285
15400.17 304
15401.35 311
15402.52 298
15403.69 279
15404.87 332
15406.04 318
15407.21 303
15408.39 286
15409.56 275
15410.73 315
15411.91 282
15413.08 258
15414.25 271
15415.42 249
15416.60 294
15417.77 304
15418.95 250
15420.12 261
15421.29 276
15422.47 270
15423.64 287
15424.81 277
15425.99 277
15427.16 252
15428.33 242
15429.51 258
15430.68 273
15431.86 251
15433.03 240
15434.20 249
15435.38 246
15436.55 274
15437.73 280
15438.90 278
15440.08 259
15441.25 264
15442.42 300
15443.60 277
15444.77 240
15445.95 249
15447.12 234
15448.30 245
15449.47 230
15450.65 252
15451.82 263
15453.00 274
15454.17 257
15455.35 279
15456.52 285
15457.70 278
15458.87 281
15460.05 237
15461.22 237
15462.40 254
15463.57 276
15464.75 274
15465.92 232
15467.10 228
15468.27 230
15469.45 255
15470.62 262
15471.80 238
15472.97 239
15474.15 237
15475.33 269
15476.50 275
15477.68 250
15478.85 260
15480.03 279
15481.20 269
15482.38 245
15483.56 248
15484.73 254
15485.91 242
15487.08 219
15488.26 245
15489.44 245
15490.61 274
15491.79 280
15492.97 252
15494.14 228
15495.32 231
15496.49 247
15497.67 262
15498.85 276
15500.02 265
15501.20 276
15502.38 256
15503.55 250
15504.73 251
15505.91 270
15507.08 269
15508.26 269
15509.44 269
15510.62 246
15511.79 260
15512.97 257
15514.15 282
15515.32 276
15516.50 263
15517.68 260
15518.86 277
15520.03 229
15521.21 247
15522.39 253
15523.57 255
15524.74 253
15525.92 271
15527.10 266
15528.28 284
15529.45 256
15530.63 257
15531.81 256
15532.99 275
15534.16 280
15535.34 284
15536.52 279
15537.70 268
15538.88 306
15540.06 274
15541.23 277
15542.41 269
15543.59 308
15544.77 288
15545.95 237
15547.12 285
15548.30 281
15549.48 258
15550.66 272
15551.84 270
15553.02 289
15554.20 300
15555.37 296
15556.55 270
15557.73 262
15558.91 250
15560.09 282
15561.27 286
15562.45 260
15563.63 264
15564.81 307
15565.98 309
15567.16 282
15568.34 284
15569.52 274
15570.70 283
15571.88 293
15573.06 305
15574.24 287
15575.42 283
15576.60 324
15577.78 314
15578.96 324
15580.14 305
15581.32 290
15582.50 338
15583.68 331
15584.86 338
15586.04 315
15587.22 332
15588.40 340
15589.58 324
15590.76 294
15591.94 285
15593.12 308
15594.30 319
15595.48 311
15596.66 366
15597.84 338
15599.02 332
15600.20 339
15601.38 351
15602.56 343
15603.74 351
15604.92 323
15606.10 360
15607.28 394
15608.46 354
15609.64 366
15610.82 388
15612.00 390
15613.19 345
15614.37 355
15615.55 390
15616.73 411
15617.91 407
15619.09 391
15620.27 361
15621.45 414
15622.63 421
15623.82 436
15625.00 405
15626.18 385
15627.36 392
15628.54 423
15629.72 397
15630.90 399
15632.09 445
15633.27 398
15634.45 422
15635.63 416
15636.81 426
15637.99 417
15639.18 436
15640.36 411
15641.54 430
15642.72 444
15643.90 426
15645.09 409
15646.27 435
15647.45 409
15648.63 428
15649.82 475
15651.00 468
15652.18 473
15653.36 467
15654.54 452
15655.73 454
15656.91 458
15658.09 463
15659.28 465
15660.46 485
15661.64 463
15662.82 496
15664.01 444
15665.19 421
15666.37 469
15667.55 460
15668.74 460
15669.92 444
15671.10 483
15672.29 511
15673.47 469
15674.65 411
15675.84 417
15677.02 474
15678.20 487
15679.39 427
15680.57 445
15681.75 464
15682.94 456
15684.12 438
15685.30 491
15686.49 454
15687.67 404
15688.86 431
15690.04 468
15691.22 443
15692.41 451
15693.59 445
15694.78 439
15695.96 479
15697.14 485
15698.33 442
15699.51 492
15700.70 476
15701.88 515
15703.06 524
15704.25 540
15705.43 518
15706.62 583
15707.80 555
15708.99 560
15710.17 513
15711.36 554
15712.54 560
15713.73 561
15714.91 550
15716.09 590
15717.28 567
15718.46 535
15719.65 606
15720.83 581
15722.02 557
15723.20 587
15724.39 600
15725.57 589
15726.76 549
15727.95 588
15729.13 560
15730.32 575
15731.50 587
15732.69 541
15733.87 546
15735.06 530
15736.24 549
15737.43 534
15738.61 598
15739.80 582
15740.99 575
15742.17 562
15743.36 544
15744.54 634
15745.73 595
15746.92 634
15748.10 627
15749.29 566
15750.47 578
15751.66 596
15752.85 624
15754.03 584
15755.22 546
15756.40 581
15757.59 590
15758.78 576
15759.96 545
15761.15 585
15762.34 582
15763.52 528
15764.71 570
15765.90 496
15767.08 553
15768.27 547
15769.46 532
15770.64 499
15771.83 478
15773.02 471
15774.20 488
15775.39 495
15776.58 475
15777.77 493
15778.95 517
15780.14 485
15781.33 457
15782.51 460
15783.70 500
15784.89 495
15786.08 436
15787.26 450
15788.45 460
15789.64 463
15790.83 494
15792.01 459
15793.20 439
15794.39 433
15795.58 470
15796.77 395
15797.95 378
15799.14 417
15800.33 390
15801.52 421
15802.71 444
15803.89 404
15805.08 382
15806.27 414
15807.46 407
15808.65 409
15809.84 416
15811.02 384
15812.21 420
15813.40 401
15814.59 404
15815.78 362
15816.97 396
15818.15 381
15819.34 389
15820.53 417
15821.72 392
15822.91 375
15824.10 389
15825.29 390
15826.48 385
15827.67 381
15828.85 381
15830.04 360
15831.23 379
15832.42 360
15833.61 371
15834.80 357
15835.99 382
15837.18 431
15838.37 373
15839.56 414
15840.75 412
15841.94 386
15843.13 345
15844.32 381
15845.51 379
15846.70 396
15847.89 392
15849.08 381
15850.27 402
15851.46 394
15852.65 349
15853.84 343
15855.03 366
15856.22 364
15857.41 369
15858.60 388
15859.79 387
15860.98 350
15862.17 371
15863.36 368
15864.55 389
15865.74 394
15866.93 384
15868.12 358
15869.31 401
15870.50 355
15871.69 337
15872.88 402
15874.07 389
15875.26 391
15876.45 354
15877.64 349
15878.84 373
15880.03 385
15881.22 386
15882.41 375
15883.60 394
15884.79 366
15885.98 400
15887.17 400
15888.36 398
15889.56 365
15890.75 414
15891.94 444
15893.13 402
15894.32 399
15895.51 414
15896.71 418
15897.90 410
15899.09 428
15900.28 464
15901.47 427
15902.66 438
15903.86 454
15905.05 415
15906.24 415
15907.43 405
15908.62 467
15909.82 490
15911.01 454
15912.20 509
15913.39 475
15914.58 453
15915.78 423
15916.97 450
15918.16 449
15919.35 455
15920.55 485
15921.74 474
15922.93 489
15924.12 476
15925.32 424
15926.51 433
15927.70 429
15928.90 457
15930.09 468
15931.28 460
15932.47 458
15933.67 489
15934.86 440
15936.05 453
15937.25 463
15938.44 473
15939.63 438
15940.83 440
15942.02 417
15943.21 443
15944.41 370
15945.60 392
15946.79 369
15947.99 389
15949.18 367
15950.37 370
15951.57 359
15952.76 382
15953.96 344
15955.15 347
15956.34 336
15957.54 322
15958.73 334
15959.92 349
15961.12 348
15962.31 353
15963.51 334
15964.70 333
15965.90 334
15967.09 311
15968.28 302
15969.48 291
15970.67 274
15971.87 305
15973.06 318
15974.26 301
15975.45 298
15976.65 265
15977.84 273
15979.03 290
15980.23 292
15981.42 295
15982.62 281
15983.81 287
15985.01 254
15986.20 304
15987.40 255
15988.59 266
15989.79 298
15990.98 298
15992.18 278
15993.37 282
15994.57 271
15995.77 282
15996.96 273
15998.16 256
15999.35 285
16000.55 258
16001.74 283
16002.94 261
16004.13 273
16005.33 267
16006.53 269
16007.72 279
16008.92 248
16010.11 262
16011.31 305
16012.51 292
16013.70 273
16014.90 251
16016.09 241
16017.29 259
16018.49 241
16019.68 281
16020.88 273
16022.07 242
16023.27 279
16024.47 262
16025.66 254
16026.86 268
16028.06 255
16029.25 286
16030.45 244
16031.65 283
16032.84 235
16034.04 242
16035.24 260
16036.43 274
16037.63 262
16038.83 253
16040.02 237
16041.22 264
16042.42 249
16043.62 243
16044.81 276
16046.01 243
16047.21 257
16048.40 221
16049.60 214
16050.80 245
16052.00 253
16053.19 252
16054.39 227
16055.59 254
16056.79 255
16057.99 266
16059.18 248
16060.38 236
16061.58 243
16062.78 247
16063.97 231
16065.17 229
16066.37 215
16067.57 242
16068.77 247
16069.96 273
16071.16 214
16072.36 269
16073.56 228
16074.76 235
16075.96 240
16077.15 232
16078.35 215
16079.55 204
16080.75 227
16081.95 232
16083.15 237
16084.35 210
16085.54 218
16086.74 237
16087.94 234
16089.14 232
16090.34 228
16091.54 217
16092.74 215
16093.94 233
16095.14 238
16096.33 227
16097.53 211
16098.73 215
16099.93 210
16101.13 233
16102.33 233
16103.53 216
16104.73 233
16105.93 213
16107.13 219
16108.33 222
16109.53 217
16110.73 223
16111.93 219
16113.13 204
16114.33 211
16115.53 213
16116.73 205
16117.93 205
16119.13 191
16120.33 193
16121.53 215
16122.73 226
16123.93 247
16125.13 216
16126.33 220
16127.53 205
16128.73 238
16129.93 205
16131.13 181
16132.33 210
16133.53 204
16134.73 207
16135.93 207
16137.13 208
16138.33 180
16139.53 207
16140.73 203
16141.93 203
16143.13 183
16144.34 212
16145.54 232
16146.74 244
16147.94 215
16149.14 205
16150.34 211
16151.54 238
16152.74 200
16153.94 205
16155.15 213
16156.35 202
16157.55 209
16158.75 198
16159.95 233
16161.15 210
16162.35 212
16163.56 219
16164.76 197
16165.96 200
16167.16 227
16168.36 208
16169.56 186
16170.77 185
16171.97 210
16173.17 245
16174.37 224
16175.57 159
16176.78 191
16177.98 228
16179.18 194
16180.38 238
16181.59 197
16182.79 198
16183.99 196
16185.19 214
16186.40 248
16187.60 210
16188.80 212
16190.00 213
16191.21 253
16192.41 241
16193.61 219
16194.81 219
16196.02 265
16197.22 215
16198.42 231
16199.63 204
16200.83 228
16202.03 227
16203.23 233
16204.44 203
16205.64 184
16206.84 219
16208.05 209
16209.25 232
16210.45 230
16211.66 218
16212.86 213
16214.06 234
16215.27 236
16216.47 233
16217.68 213
16218.88 231
16220.08 198
16221.29 209
16222.49 206
16223.69 211
16224.90 230
16226.10 233
16227.31 232
16228.51 224
16229.71 205
16230.92 219
16232.12 234
16233.33 210
16234.53 247
16235.74 250
16236.94 242
16238.14 213
16239.35 223
16240.55 233
16241.76 268
16242.96 232
16244.17 221
16245.37 234
16246.58 252
16247.78 247
16248.99 246
16250.19 233
16251.40 229
16252.60 264
16253.81 247
16255.01 269
16256.22 255
16257.42 254
16258.63 273
16259.83 261
16261.04 225
16262.24 282
16263.45 246
16264.65 261
16265.86 229
16267.06 232
16268.27 252
16269.47 274
16270.68 269
16271.89 269
16273.09 283
16274.30 233
16275.50 259
16276.71 246
16277.91 242
16279.12 263
16280.33 273
16281.53 267
16282.74 243
16283.94 249
16285.15 243
16286.36 282
16287.56 263
16288.77 245
16289.98 226
16291.18 261
16292.39 283
16293.59 296
16294.80 261
16296.01 263
16297.21 282
16298.42 277
16299.63 273
16300.83 258
16302.04 238
16303.25 282
16304.46 339
16305.66 291
16306.87 290
16308.08 307
16309.28 335
16310.49 296
16311.70 286
16312.90 270
16314.11 308
16315.32 312
16316.53 306
16317.73 284
16318.94 267
16320.15 263
16321.36 298
16322.56 266
16323.77 253
16324.98 261
16326.19 243
16327.39 272
16328.60 218
16329.81 262
16331.02 260
16332.23 244
16333.43 245
16334.64 253
16335.85 250
16337.06 245
16338.27 227
16339.47 250
16340.68 234
16341.89 225
16343.10 251
16344.31 216
16345.52 227
16346.72 199
16347.93 229
16349.14 221
16350.35 204
16351.56 210
16352.77 260
16353.98 236
16355.18 228
16356.39 200
16357.60 223
16358.81 234
16360.02 214
16361.23 198
16362.44 204
16363.65 197
16364.86 211
16366.07 202
16367.27 182
16368.48 210
16369.69 182
16370.90 217
16372.11 212
16373.32 225
16374.53 185
16375.74 199
16376.95 187
16378.16 222
16379.37 206
16380.58 196
16381.79 227
16383.00 212
16384.21 218
16385.42 204
16386.63 190
16387.84 182
16389.05 212
16390.26 216
16391.47 228
16392.68 202
16393.89 232
16395.10 220
16396.31 214
16397.52 214
16398.73 204
16399.94 205
16401.15 205
16402.36 209
16403.57 204
16404.78 218
16405.99 219
16407.20 215
16408.41 215
16409.62 210
16410.84 224
16412.05 209
16413.26 222
16414.47 200
16415.68 206
16416.89 208
16418.10 217
16419.31 195
16420.52 214
16421.73 203
16422.95 210
16424.16 196
16425.37 214
16426.58 187
16427.79 204
16429.00 186
16430.21 211
16431.43 176
16432.64 194
16433.85 218
16435.06 215
16436.27 208
16437.48 194
16438.70 190
16439.91 195
16441.12 197
16442.33 221
16443.54 208
16444.76 200
16445.97 208
16447.18 193
16448.39 218
16449.61 183
16450.82 191
16452.03 207
16453.24 182
16454.45 194
16455.67 205
16456.88 199
16458.09 206
16459.31 186
16460.52 165
16461.73 224
16462.94 203
16464.16 189
16465.37 183
16466.58 209
16467.79 200
16469.01 232
16470.22 205
16471.43 210
16472.65 195
16473.86 188
16475.07 206
16476.29 234
16477.50 197
16478.71 193
16479.93 205
16481.14 213
16482.35 182
16483.57 177
16484.78 206
16485.99 205
16487.21 230
16488.42 216
16489.64 218
16490.85 177
16492.06 197
16493.28 174
16494.49 161
16495.70 200
16496.92 210
16498.13 197
16499.35 184
16500.56 198
16501.77 181
16502.99 232
16504.20 190
16505.42 213
16506.63 185
16507.85 194
16509.06 204
16510.28 189
16511.49 167
16512.70 213
16513.92 205
16515.13 226
16516.35 231
16517.56 215
16518.78 210
16519.99 206
16521.21 225
16522.42 190
16523.64 204
16524.85 193
16526.07 224
16527.28 208
16528.50 210
16529.71 232
16530.93 191
16532.14 192
16533.36 240
16534.57 232
16535.79 245
16537.01 210
16538.22 228
16539.44 247
16540.65 194
16541.87 205
16543.08 244
16544.30 254
16545.52 229
16546.73 217
16547.95 201
16549.16 243
16550.38 225
16551.60 225
16552.81 237
16554.03 230
16555.24 244
16556.46 216
16557.68 238
16558.89 224
16560.11 227
16561.32 224
16562.54 276
16563.76 235
16564.97 253
16566.19 223
16567.41 248
16568.62 223
16569.84 245
16571.06 248
16572.27 280
16573.49 286
16574.71 311
16575.93 284
16577.14 285
16578.36 319
16579.58 269
16580.79 294
16582.01 270
16583.23 319
16584.44 281
16585.66 301
16586.88 294
16588.10 316
16589.31 291
16590.53 293
16591.75 292
16592.97 286
16594.18 294
16595.40 282
16596.62 287
16597.84 259
16599.06 256
16600.27 273
16601.49 247
16602.71 220
16603.93 258
16605.14 263
16606.36 250
16607.58 249
16608.80 254
16610.02 209
16611.24 236
16612.45 216
16613.67 245
16614.89 216
16616.11 206
16617.33 227
16618.55 222
16619.76 259
16620.98 217
16622.20 206
16623.42 215
16624.64 244
16625.86 225
16627.08 255
16628.30 225
16629.51 212
16630.73 221
16631.95 224
16633.17 238
16634.39 190
16635.61 199
16636.83 187
16638.05 201
16639.27 189
16640.49 211
16641.71 207
16642.92 219
16644.14 224
16645.36 213
16646.58 198
16647.80 179
16649.02 190
16650.24 220
16651.46 196
16652.68 169
16653.90 206
16655.12 214
16656.34 180
16657.56 160
16658.78 205
16660.00 190
16661.22 207
16662.44 157
16663.66 188
16664.88 155
16666.10 185
16667.32 197
16668.54 203
16669.76 188
16670.98 187
16672.20 218
16673.42 209
16674.64 180
16675.87 146
16677.09 167
16678.31 183
16679.53 201
16680.75 209
16681.97 245
16683.19 241
16684.41 202
16685.63 190
16686.85 196
16688.07 203
16689.30 218
16690.52 201
16691.74 204
16692.96 194
16694.18 182
16695.40 202
16696.62 197
16697.84 209
16699.07 219
16700.29 224
16701.51 185
16702.73 169
16703.95 174
16705.17 195
16706.40 201
16707.62 174
16708.84 211
16710.06 196
16711.28 172
16712.50 176
16713.73 153
16714.95 170
16716.17 184
16717.39 175
16718.61 198
16719.84 183
16721.06 178
16722.28 181
16723.50 188
16724.73 208
16725.95 185
16727.17 203
16728.39 173
16729.62 146
16730.84 172
16732.06 197
16733.28 179
16734.51 175
16735.73 176
16736.95 200
16738.18 180
16739.40 175
16740.62 176
16741.84 171
16743.07 163
16744.29 185
16745.51 201
16746.74 198
16747.96 181
16749.18 165
16750.41 189
16751.63 160
16752.85 196
16754.08 173
16755.30 185
16756.52 160
16757.75 193
16758.97 186
16760.20 198
16761.42 202
16762.64 213
16763.87 206
16765.09 207
16766.31 182
16767.54 175
16768.76 177
16769.99 169
16771.21 198
16772.43 194
16773.66 175
16774.88 170
16776.11 179
16777.33 157
16778.56 181
16779.78 168
16781.01 155
16782.23 182
16783.45 187
16784.68 156
16785.90 183
16787.13 176
16788.35 176
16789.58 190
16790.80 172
16792.03 177
16793.25 179
16794.48 202
16795.70 173
16796.93 180
16798.15 182
16799.38 185
16800.60 200
16801.83 170
16803.05 185
16804.28 171
16805.50 179
16806.73 192
16807.95 184
16809.18 198
16810.41 205
16811.63 199
16812.86 186
16814.08 215
16815.31 200
16816.53 188
16817.76 215
16818.99 212
16820.21 204
16821.44 198
16822.66 189
16823.89 198
16825.12 193
16826.34 200
16827.57 193
16828.79 226
16830.02 207
16831.25 200
16832.47 182
16833.70 183
16834.93 182
16836.15 212
16837.38 187
16838.61 200
16839.83 199
16841.06 210
16842.29 214
16843.51 202
16844.74 229
16845.97 209
16847.19 225
16848.42 213
16849.65 209
16850.87 227
16852.10 231
16853.33 223
16854.56 209
16855.78 216
16857.01 213
16858.24 265
16859.46 233
16860.69 255
16861.92 230
16863.15 244
16864.37 269
16865.60 287
16866.83 249
16868.06 263
16869.28 272
16870.51 284
16871.74 267
16872.97 292
16874.20 300
16875.42 306
16876.65 296
16877.88 322
16879.11 314
16880.34 318
16881.56 307
16882.79 306
16884.02 304
16885.25 347
16886.48 352
16887.71 342
16888.93 328
16890.16 325
16891.39 335
16892.62 367
16893.85 337
16895.08 281
16896.31 285
16897.53 305
16898.76 301
16899.99 302
16901.22 299
16902.45 260
16903.68 276
16904.91 255
16906.14 260
16907.37 280
16908.59 257
16909.82 259
16911.05 254
16912.28 248
16913.51 249
16914.74 239
16915.97 242
16917.20 237
16918.43 227
16919.66 221
16920.89 239
16922.12 222
16923.35 216
16924.58 242
16925.81 223
16927.04 205
16928.27 201
16929.50 232
16930.73 196
16931.96 188
16933.19 210
16934.42 195
16935.65 192
16936.88 208
16938.11 209
16939.34 202
16940.57 197
16941.80 206
16943.03 201
16944.26 216
16945.49 222
16946.72 211
16947.95 225
16949.18 181
16950.41 206
16951.64 192
16952.87 212
16954.10 214
16955.33 215
16956.57 221
16957.80 211
16959.03 225
16960.26 202
16961.49 204
16962.72 174
16963.95 206
16965.18 225
16966.41 214
16967.65 180
16968.88 202
16970.11 198
16971.34 197
16972.57 181
16973.80 182
16975.03 200
16976.27 198
16977.50 179
16978.73 194
16979.96 204
16981.19 201
16982.42 206
16983.66 196
16984.89 218
16986.12 210
16987.35 220
16988.58 203
16989.82 190
16991.05 196
16992.28 208
16993.51 226
16994.75 205
16995.98 192
16997.21 175
16998.44 197
16999.67 190
17000.91 197
17002.14 228
17003.37 195
17004.61 201
17005.84 220
17007.07 214
17008.30 184
17009.54 185
17010.77 205
17012.00 195
17013.23 186
17014.47 186
17015.70 188
17016.93 190
17018.17 199
17019.40 198
17020.63 182
17021.87 200
17023.10 198
17024.33 193
17025.57 217
17026.80 200
17028.03 194
17029.27 185
17030.50 179
17031.73 169
17032.97 160
17034.20 167
17035.44 194
17036.67 174
17037.90 172
17039.14 179
17040.37 177
17041.60 186
17042.84 227
17044.07 197
17045.31 186
17046.54 205
17047.78 168
17049.01 169
17050.24 174
17051.48 184
17052.71 174
17053.95 163
17055.18 170
17056.42 154
17057.65 175
17058.89 171
17060.12 182
17061.35 214
17062.59 177
17063.82 167
17065.06 165
17066.29 194
17067.53 190
17068.76 156
17070.00 149
17071.23 171
17072.47 166
17073.70 158
17074.94 147
17076.17 177
17077.41 165
17078.65 194
17079.88 190
17081.12 190
17082.35 166
17083.59 161
17084.82 156
17086.06 156
17087.29 166
17088.53 206
17089.77 166
17091.00 149
17092.24 141
17093.47 138
17094.71 159
17095.94 173
17097.18 183
17098.42 180
17099.65 159
17100.89 155
17102.12 167
17103.36 160
17104.60 167
17105.83 139
17107.07 192
17108.31 168
17109.54 178
17110.78 153
17112.02 153
17113.25 172
17114.49 164
17115.73 153
17116.96 161
17118.20 153
17119.44 163
17120.67 182
17121.91 156
17123.15 144
17124.38 159
17125.62 187
17126.86 184
17128.10 157
17129.33 133
17130.57 158
17131.81 173
17133.04 188
17134.28 153
17135.52 148
17136.76 155
17137.99 184
17139.23 169
17140.47 168
17141.71 146
17142.94 159
17144.18 160
17145.42 161
17146.66 151
17147.90 169
17149.13 180
17150.37 173
17151.61 144
17152.85 178
17154.08 170
17155.32 156
17156.56 172
17157.80 140
17159.04 138
17160.28 160
17161.51 142
17162.75 155
17163.99 159
17165.23 131
17166.47 151
17167.71 162
17168.95 177
17170.18 149
17171.42 159
17172.66 183
17173.90 141
17175.14 177
17176.38 164
17177.62 139
17178.86 138
17180.09 133
17181.33 141
17182.57 155
17183.81 163
17185.05 164
17186.29 152
17187.53 154
17188.77 150
17190.01 180
17191.25 163
17192.49 152
17193.73 148
17194.97 150
17196.21 155
17197.45 148
17198.69 134
17199.92 152
17201.16 155
17202.40 185
17203.64 148
17204.88 155
17206.12 173
17207.36 154
17208.60 150
17209.84 168
17211.08 166
17212.32 141
17213.56 147
17214.81 164
17216.05 122
17217.29 160
17218.53 148
17219.77 176
17221.01 132
17222.25 149
17223.49 144
17224.73 129
17225.97 141
17227.21 139
17228.45 149
17229.69 144
17230.93 147
17232.17 137
17233.41 119
17234.66 159
17235.90 129
17237.14 138
17238.38 156
17239.62 153
17240.86 132
17242.10 138
17243.34 155
17244.58 142
17245.83 159
17247.07 128
17248.31 141
17249.55 156
17250.79 134
17252.03 138
17253.28 146
17254.52 146
17255.76 145
17257.00 141
17258.24 169
17259.48 170
17260.73 136
17261.97 160
17263.21 149
17264.45 155
17265.69 147
17266.94 154
17268.18 136
17269.42 119
17270.66 138
17271.91 118
17273.15 130
17274.39 142
17275.63 133
17276.88 138
17278.12 156
17279.36 138
17280.60 135
17281.85 127
17283.09 143
17284.33 173
17285.57 146
17286.82 152
17288.06 187
17289.30 141
17290.55 127
17291.79 113
17293.03 144
17294.28 167
17295.52 144
17296.76 119
17298.01 126
17299.25 163
17300.49 171
17301.74 120
17302.98 113
17304.22 120
17305.47 142
17306.71 122
17307.95 122
17309.20 134
17310.44 120
17311.68 137
17312.93 144
17314.17 127
17315.42 133
17316.66 120
17317.90 132
17319.15 161
17320.39 126
17321.64 110
17322.88 134
17324.12 130
17325.37 111
17326.61 117
17327.86 135
17329.10 153
17330.35 139
17331.59 123
17332.83 139
17334.08 134
17335.32 143
17336.57 150
17337.81 152
17339.06 142
17340.30 172
17341.55 166
17342.79 146
17344.04 137
17345.28 139
17346.53 160
17347.77 135
17349.02 144
17350.26 134
17351.51 137
17352.75 132
17354.00 125
17355.24 134
17356.49 128
17357.73 128
17358.98 141
17360.23 152
17361.47 145
17362.72 141
17363.96 175
17365.21 134
17366.45 153
17367.70 157
17368.95 145
17370.19 139
17371.44 131
17372.68 131
17373.93 156
17375.18 116
17376.42 161
17377.67 128
17378.91 158
17380.16 128
17381.41 137
17382.65 137
17383.90 133
17385.15 138
17386.39 141
17387.64 158
17388.89 151
17390.13 117
17391.38 129
17392.63 125
17393.87 129
17395.12 150
17396.37 153
17397.61 152
17398.86 149
17400.11 170
17401.35 146
17402.60 159
17403.85 168
17405.09 151
17406.34 133
17407.59 148
17408.84 141
17410.08 135
17411.33 136
17412.58 166
17413.83 153
17415.07 169
17416.32 146
17417.57 144
17418.82 134
17420.06 135
17421.31 147
17422.56 135
17423.81 163
17425.05 159
17426.30 136
17427.55 132
17428.80 139
17430.05 149
17431.29 141
17432.54 143
17433.79 178
17435.04 143
17436.29 152
17437.54 133
17438.78 139
17440.03 169
17441.28 147
17442.53 146
17443.78 147
17445.03 150
17446.27 168
17447.52 167
17448.77 140
17450.02 131
17451.27 160
17452.52 156
17453.77 145
17455.02 121
17456.27 148
17457.51 145
17458.76 161
17460.01 142
17461.26 139
17462.51 173
17463.76 160
17465.01 137
17466.26 135
17467.51 142
17468.76 143
17470.01 147
17471.26 154
17472.51 173
17473.76 164
17475.01 166
17476.26 167
17477.50 142
17478.75 167
17480.00 151
17481.25 156
17482.50 174
17483.75 150
17485.00 175
17486.25 144
17487.50 182
17488.75 166
17490.00 158
17491.25 162
17492.51 155
17493.76 155
17495.01 172
17496.26 156
17497.51 176
17498.76 174
17500.01 177
17501.26 161
17502.51 156
17503.76 179
17505.01 176
17506.26 181
17507.51 130
17508.76 182
17510.01 182
17511.26 172
17512.52 172
17513.77 181
17515.02 166
17516.27 178
17517.52 157
17518.77 180
17520.02 180
17521.27 180
17522.53 189
17523.78 171
17525.03 186
17526.28 182
17527.53 200
17528.78 196
17530.03 177
17531.29 184
17532.54 205
17533.79 175
17535.04 176
17536.29 184
17537.55 199
17538.80 210
17540.05 206
17541.30 201
17542.55 184
17543.81 181
17545.06 165
17546.31 190
17547.56 183
17548.81 212
17550.07 183
17551.32 200
17552.57 184
17553.82 217
17555.08 199
17556.33 186
17557.58 178
17558.83 156
17560.09 190
17561.34 183
17562.59 191
17563.85 194
17565.10 174
17566.35 174
17567.60 184
17568.86 167
17570.11 181
17571.36 188
17572.62 186
17573.87 182
17575.12 180
17576.38 172
17577.63 194
17578.88 175
17580.14 186
17581.39 163
17582.64 176
17583.90 196
17585.15 188
17586.40 185
17587.66 186
17588.91 195
17590.17 200
17591.42 188
17592.67 174
17593.93 188
17595.18 192
17596.43 185
17597.69 198
17598.94 185
17600.20 209
17601.45 192
17602.71 200
17603.96 186
17605.21 207
17606.47 195
17607.72 197
17608.98 193
17610.23 223
17611.49 181
17612.74 193
17614.00 210
17615.25 200
17616.50 200
17617.76 209
17619.01 188
17620.27 180
17621.52 189
17622.78 191
17624.03 184
17625.29 192
17626.54 183
17627.80 157
17629.05 181
17630.31 171
17631.56 168
17632.82 168
17634.08 174
17635.33 179
17636.59 187
17637.84 170
17639.10 203
17640.35 186
17641.61 174
17642.86 179
17644.12 171
17645.38 153
17646.63 158
17647.89 172
17649.14 178
17650.40 155
17651.66 149
17652.91 168
17654.17 166
17655.42 179
17656.68 166
17657.94 166
17659.19 188
17660.45 181
17661.70 179
17662.96 164
17664.22 179
17665.47 165
17666.73 185
17667.99 163
17669.24 168
17670.50 181
17671.76 165
17673.01 168
17674.27 158
17675.53 141
17676.78 140
17678.04 144
17679.30 142
17680.56 176
17681.81 141
17683.07 137
17684.33 178
17685.58 168
17686.84 169
17688.10 136
17689.36 148
17690.61 173
17691.87 167
17693.13 175
17694.39 157
17695.64 171
17696.90 181
17698.16 169
17699.42 138
17700.67 136
17701.93 170
17703.19 163
17704.45 165
17705.70 128
17706.96 162
17708.22 159
17709.48 181
17710.74 154
17711.99 140
17713.25 115
17714.51 150
17715.77 156
17717.03 147
17718.29 137
17719.54 178
17720.80 146
17722.06 143
17723.32 142
17724.58 159
17725.84 157
17727.10 142
17728.35 172
17729.61 151
17730.87 129
17732.13 162
17733.39 158
17734.65 144
17735.91 147
17737.17 170
17738.43 157
17739.69 142
17740.94 145
17742.20 156
17743.46 146
17744.72 144
17745.98 177
17747.24 154
17748.50 168
17749.76 143
17751.02 131
17752.28 149
17753.54 175
17754.80 163
17756.06 159
17757.32 167
17758.58 152
17759.84 135
17761.10 157
17762.36 158
17763.62 156
17764.88 174
17766.14 171
17767.40 151
17768.66 154
17769.92 159
17771.18 158
17772.44 145
17773.70 127
17774.96 128
17776.22 150
17777.48 165
17778.74 140
17780.00 174
17781.26 151
17782.52 139
17783.78 135
17785.04 157
17786.30 143
17787.57 144
17788.83 138
17790.09 115
17791.35 126
17792.61 117
17793.87 137
17795.13 140
17796.39 146
17797.65 155
17798.91 129
17800.18 139
17801.44 153
17802.70 122
17803.96 131
17805.22 138
17806.48 132
17807.74 124
17809.01 127
17810.27 123
17811.53 126
17812.79 150
17814.05 118
17815.31 129
17816.58 112
17817.84 143
17819.10 118
17820.36 152
17821.62 129
17822.89 131
17824.15 161
17825.41 147
17826.67 147
17827.94 126
17829.20 138
17830.46 155
17831.72 148
17832.98 170
17834.25 129
17835.51 119
17836.77 140
17838.04 154
17839.30 135
17840.56 119
17841.82 131
17843.09 140
17844.35 109
17845.61 113
17846.87 103
17848.14 132
17849.40 133
17850.66 137
17851.93 132
17853.19 127
17854.45 128
17855.72 131
17856.98 127
17858.24 124
17859.51 110
17860.77 124
17862.03 130
17863.30 110
17864.56 107
17865.82 173
17867.09 164
17868.35 115
17869.62 120
17870.88 138
17872.14 122
17873.41 145
17874.67 139
17875.93 111
17877.20 128
17878.46 146
17879.73 123
17880.99 146
17882.26 106
17883.52 123
17884.78 114
17886.05 124
17887.31 114
17888.58 112
17889.84 142
17891.11 136
17892.37 114
17893.63 138
17894.90 140
17896.16 142
17897.43 127
17898.69 136
17899.96 124
17901.22 120
17902.49 95
17903.75 118
17905.02 119
17906.28 102
17907.55 128
17908.81 120
17910.08 111
17911.34 116
17912.61 131
17913.87 131
17915.14 131
17916.41 108
17917.67 124
17918.94 116
17920.20 117
17921.47 118
17922.73 109
17924.00 104
17925.26 112
17926.53 108
17927.80 120
17929.06 126
17930.33 119
17931.59 109
17932.86 122
17934.13 136
17935.39 150
17936.66 120
17937.92 116
17939.19 143
17940.46 104
17941.72 115
17942.99 109
17944.26 103
17945.52 109
17946.79 116
17948.06 121
17949.32 118
17950.59 122
17951.85 110
17953.12 107
17954.39 120
17955.66 112
17956.92 107
17958.19 111
17959.46 122
17960.72 147
17961.99 150
17963.26 119
17964.52 128
17965.79 113
17967.06 116
17968.33 109
17969.59 107
17970.86 124
17972.13 134
17973.40 134
17974.66 131
17975.93 129
17977.20 132
17978.47 111
17979.73 115
17981.00 118
17982.27 114
17983.54 145
17984.80 116
17986.07 134
17987.34 123
17988.61 131
17989.88 154
17991.14 140
17992.41 110
17993.68 113
17994.95 126
17996.22 144
17997.48 123
17998.75 105
18000.02 124
18001.29 129
18002.56 128
18003.83 119
18005.10 147
18006.36 129
18007.63 147
18008.90 126
18010.17 119
18011.44 113
18012.71 126
18013.98 110
18015.25 120
18016.51 114
18017.78 131
18019.05 129
18020.32 108
18021.59 96
18022.86 125
18024.13 125
18025.40 108
18026.67 131
18027.94 131
18029.21 147
18030.48 144
18031.75 133
18033.01 133
18034.28 128
18035.55 134
18036.82 113
18038.09 143
18039.36 135
18040.63 123
18041.90 125
18043.17 135
18044.44 118
18045.71 126
18046.98 126
18048.25 113
18049.52 129
18050.79 122
18052.06 144
18053.33 141
18054.60 126
18055.87 143
18057.14 122
18058.42 128
18059.69 110
18060.96 134
18062.23 122
18063.50 122
18064.77 123
18066.04 112
18067.31 99
18068.58 109
18069.85 102
18071.12 129
18072.39 132
18073.66 136
18074.93 134
18076.21 119
18077.48 142
18078.75 123
18080.02 111
18081.29 129
18082.56 144
18083.83 134
18085.10 113
18086.38 119
18087.65 130
18088.92 143
18090.19 130
18091.46 141
18092.73 112
18094.01 125
18095.28 133
18096.55 127
18097.82 112
18099.09 125
18100.36 129
18101.64 139
18102.91 134
18104.18 125
18105.45 128
18106.73 122
18108.00 107
18109.27 125
18110.54 122
18111.81 115
18113.09 124
18114.36 124
18115.63 129
18116.90 139
18118.18 141
18119.45 114
18120.72 111
18121.99 157
18123.27 131
18124.54 133
18125.81 133
18127.09 144
18128.36 134
18129.63 136
18130.90 138
18132.18 132
18133.45 119
18134.72 123
18136.00 115
18137.27 115
18138.54 135
18139.82 136
18141.09 153
18142.36 129
18143.64 113
18144.91 97
18146.18 124
18147.46 143
18148.73 125
18150.00 100
18151.28 124
18152.55 118
18153.83 125
18155.10 133
18156.37 122
18157.65 128
18158.92 124
18160.20 123
18161.47 107
18162.74 119
18164.02 129
18165.29 156
18166.57 136
18167.84 129
18169.12 127
18170.39 113
18171.66 116
18172.94 96
18174.21 115
18175.49 110
18176.76 131
18178.04 128
18179.31 123
18180.59 118
18181.86 133
18183.14 114
18184.41 107
18185.69 126
18186.96 100
18188.24 104
18189.51 137
18190.79 132
18192.06 133
18193.34 133
18194.61 107
18195.89 120
18197.16 138
18198.44 124
18199.71 115
18200.99 145
18202.26 115
18203.54 131
18204.81 128
18206.09 131
18207.37 101
18208.64 124
18209.92 118
18211.19 114
18212.47 134
18213.75 130
18215.02 121
18216.30 96
18217.57 132
18218.85 134
18220.13 125
18221.40 111
18222.68 111
18223.95 131
18225.23 127
18226.51 127
18227.78 133
18229.06 122
18230.34 127
18231.61 133
18232.89 131
18234.17 139
18235.44 124
18236.72 113
18238.00 126
18239.27 126
18240.55 110
18241.83 121
18243.10 121
18244.38 123
18245.66 130
18246.94 138
18248.21 129
18249.49 136
18250.77 130
18252.04 117
18253.32 121
18254.60 119
18255.88 142
18257.15 126
18258.43 135
18259.71 131
18260.99 123
18262.26 126
18263.54 146
18264.82 127
18266.10 135
18267.37 116
18268.65 120
18269.93 117
18271.21 115
18272.49 130
18273.76 121
18275.04 142
18276.32 124
18277.60 112
18278.88 110
18280.15 135
18281.43 116
18282.71 107
18283.99 125
18285.27 160
18286.55 120
18287.83 149
18289.10 149
18290.38 121
18291.66 126
18292.94 120
18294.22 114
18295.50 105
18296.78 117
18298.06 91
18299.33 130
18300.61 113
18301.89 134
18303.17 128
18304.45 149
18305.73 106
18307.01 122
18308.29 112
18309.57 112
18310.85 101
18312.13 121
18313.41 119
18314.68 110
18315.96 97
18317.24 94
18318.52 115
18319.80 110
18321.08 120
18322.36 98
18323.64 115
18324.92 101
18326.20 124
18327.48 124
18328.76 118
18330.04 121
18331.32 134
18332.60 135
18333.88 119
18335.16 126
18336.44 125
18337.72 129
18339.00 159
18340.28 147
18341.56 109
18342.84 120
18344.12 138
18345.41 125
18346.69 120
18347.97 114
18349.25 140
18350.53 119
18351.81 117
18353.09 129
18354.37 114
18355.65 115
18356.93 113
18358.21 132
18359.49 116
18360.78 123
18362.06 99
18363.34 116
18364.62 122
18365.90 88
18367.18 117
18368.46 110
18369.74 121
18371.03 132
18372.31 134
18373.59 109
18374.87 97
18376.15 113
18377.43 103
18378.72 112
18380.00 118
18381.28 132
18382.56 109
18383.84 128
18385.12 141
18386.41 140
18387.69 112
18388.97 128
18390.25 118
18391.53 129
18392.82 109
18394.10 112
18395.38 115
18396.66 122
18397.95 111
18399.23 142
18400.51 128
18401.79 94
18403.08 114
18404.36 106
18405.64 128
18406.92 111
18408.21 126
18409.49 110
18410.77 104
18412.06 103
18413.34 134
18414.62 140
18415.90 122
18417.19 121
18418.47 119
18419.75 123
18421.04 103
18422.32 109
18423.60 115
18424.89 133
18426.17 109
18427.45 121
18428.74 123
18430.02 119
18431.30 120
18432.59 123
18433.87 123
18435.15 113
18436.44 130
18437.72 129
18439.01 116
18440.29 99
18441.57 115
18442.86 109
18444.14 138
18445.43 127
18446.71 123
18447.99 119
18449.28 112
18450.56 92
18451.85 133
18453.13 131
18454.42 120
18455.70 125
18456.98 99
18458.27 128
18459.55 131
18460.84 112
18462.12 101
18463.41 99
18464.69 118
18465.98 124
18467.26 116
18468.55 100
18469.83 111
18471.12 115
18472.40 106
18473.69 112
18474.97 114
18476.26 133
18477.54 135
18478.83 119
18480.11 112
18481.40 104
18482.68 114
18483.97 117
18485.25 132
18486.54 109
18487.82 115
18489.11 122
18490.40 107
18491.68 132
18492.97 107
18494.25 110
18495.54 120
18496.82 90
18498.11 93
18499.40 100
18500.68 107
18501.97 127
18503.25 94
18504.54 113
18505.83 107
18507.11 122
18508.40 112
18509.69 118
18510.97 99
18512.26 106
18513.54 97
18514.83 101
18516.12 131
18517.40 122
18518.69 146
18519.98 125
18521.26 121
18522.55 122
18523.84 140
18525.12 114
18526.41 115
18527.70 105
18528.99 125
18530.27 152
18531.56 133
18532.85 126
18534.13 121
18535.42 140
18536.71 118
18538.00 123
18539.28 101
18540.57 122
18541.86 143
18543.14 150
18544.43 110
18545.72 123
18547.01 122
18548.30 128
18549.58 136
18550.87 130
18552.16 101
18553.45 124
18554.73 109
18556.02 108
18557.31 111
18558.60 108
18559.89 127
18561.17 106
18562.46 119
18563.75 123
18565.04 113
18566.33 113
18567.62 117
18568.90 130
18570.19 131
18571.48 118
18572.77 146
18574.06 133
18575.35 136
18576.63 132
18577.92 152
18579.21 141
18580.50 103
18581.79 132
18583.08 112
18584.37 128
18585.66 137
18586.95 126
18588.23 125
18589.52 136
18590.81 133
18592.10 131
18593.39 116
18594.68 121
18595.97 127
18597.26 144
18598.55 117
18599.84 128
18601.13 156
18602.42 114
18603.71 124
18605.00 141
18606.29 142
18607.58 139
18608.86 143
18610.15 138
18611.44 157
18612.73 150
18614.02 126
18615.31 142
18616.60 130
18617.89 119
18619.18 135
18620.47 151
18621.76 161
18623.06 141
18624.35 134
18625.64 125
18626.93 144
18628.22 134
18629.51 136
18630.80 135
18632.09 123
18633.38 138
18634.67 118
18635.96 149
18637.25 126
18638.54 162
18639.83 143
18641.12 124
18642.41 123
18643.71 123
18645.00 138
18646.29 127
18647.58 122
18648.87 131
18650.16 116
18651.45 100
18652.74 138
18654.03 127
18655.33 125
18656.62 120
18657.91 117
18659.20 150
18660.49 121
18661.78 104
18663.07 103
18664.37 108
18665.66 127
18666.95 105
18668.24 98
18669.53 138
18670.83 125
18672.12 92
18673.41 98
18674.70 114
18675.99 118
18677.29 110
18678.58 120
18679.87 120
18681.16 126
18682.45 108
18683.75 109
18685.04 115
18686.33 131
18687.62 118
18688.92 110
18690.21 106
18691.50 127
18692.79 118
18694.09 115
18695.38 106
18696.67 82
18697.97 104
18699.26 134
18700.55 140
18701.84 103
18703.14 117
18704.43 102
18705.72 117
18707.02 139
18708.31 135
18709.60 100
18710.90 98
18712.19 94
18713.48 115
18714.78 83
18716.07 92
18717.36 137
18718.66 118
18719.95 112
18721.24 82
18722.54 105
18723.83 97
18725.13 119
18726.42 139
18727.71 119
18729.01 126
18730.30 119
18731.60 120
18732.89 106
18734.18 99
18735.48 121
18736.77 125
18738.07 126
18739.36 111
18740.66 112
18741.95 115
18743.24 86
18744.54 142
18745.83 123
18747.13 117
18748.42 121
18749.72 121
18751.01 126
18752.31 114
18753.60 134
18754.90 118
18756.19 113
18757.49 103
18758.78 125
18760.08 119
18761.37 108
18762.67 99
18763.96 129
18765.26 97
18766.55 99
18767.85 119
18769.14 108
18770.44 106
18771.73 98
18773.03 96
18774.32 133
18775.62 132
18776.91 111
18778.21 102
18779.51 118
18780.80 92
18782.10 103
18783.39 114
18784.69 101
18785.99 118
18787.28 104
18788.58 108
18789.87 131
18791.17 122
18792.47 120
18793.76 121
18795.06 93
18796.35 112
18797.65 94
18798.95 115
18800.24 115
18801.54 116
18802.84 124
18804.13 109
18805.43 100
18806.73 102
18808.02 104
18809.32 103
18810.62 109
18811.91 113
18813.21 90
18814.51 101
18815.80 99
18817.10 100
18818.40 103
18819.69 91
18820.99 81
18822.29 104
18823.59 107
18824.88 107
18826.18 109
18827.48 99
18828.78 96
18830.07 126
18831.37 100
18832.67 127
18833.97 121
18835.26 137
18836.56 94
18837.86 121
18839.16 116
18840.45 115
18841.75 95
18843.05 108
18844.35 123
18845.65 108
18846.94 84
18848.24 91
18849.54 122
18850.84 115
18852.14 115
18853.43 98
18854.73 110
18856.03 119
18857.33 125
18858.63 101
18859.93 110
18861.22 85
18862.52 107
18863.82 95
18865.12 100
18866.42 100
18867.72 89
18869.02 96
18870.32 100
18871.61 116
18872.91 99
18874.21 117
18875.51 105
18876.81 92
18878.11 83
18879.41 94
18880.71 107
18882.01 99
18883.31 107
18884.61 82
18885.90 83
18887.20 95
18888.50 91
18889.80 96
18891.10 105
18892.40 89
18893.70 113
18895.00 103
18896.30 103
18897.60 98
18898.90 116
18900.20 95
18901.50 88
18902.80 97
18904.10 89
18905.40 90
18906.70 89
18908.00 98
18909.30 85
18910.60 96
18911.90 100
18913.20 103
18914.50 97
18915.80 89
18917.10 89
18918.40 99
18919.70 111
18921.00 102
18922.30 115
18923.61 98
18924.91 111
18926.21 99
18927.51 93
18928.81 101
18930.11 98
18931.41 121
18932.71 115
18934.01 118
18935.31 99
18936.61 103
18937.92 88
18939.22 101
18940.52 89
18941.82 106
18943.12 117
18944.42 112
18945.72 87
18947.03 84
18948.33 85
18949.63 101
18950.93 89
18952.23 96
18953.53 94
18954.84 107
18956.14 100
18957.44 123
18958.74 102
18960.04 120
18961.34 92
18962.65 96
18963.95 107
18965.25 82
18966.55 110
18967.86 101
18969.16 114
18970.46 110
18971.76 116
18973.06 101
18974.37 114
18975.67 92
18976.97 102
18978.27 94
18979.58 110
18980.88 117
18982.18 122
18983.48 94
18984.79 92
18986.09 96
18987.39 101
18988.70 116
18990.00 87
18991.30 117
18992.61 117
18993.91 111
18995.21 89
18996.51 90
18997.82 120
18999.12 119
19000.42 123
19001.73 95
19003.03 101
19004.33 115
19005.64 110
19006.94 101
19008.25 99
19009.55 84
19010.85 108
19012.16 98
19013.46 88
19014.76 97
19016.07 114
19017.37 107
19018.68 79
19019.98 93
19021.28 104
19022.59 96
19023.89 108
19025.20 99
19026.50 90
19027.80 97
19029.11 78
19030.41 114
19031.72 102
19033.02 95
19034.33 105
19035.63 113
19036.94 111
19038.24 107
19039.54 91
19040.85 104
19042.15 105
19043.46 91
19044.76 78
19046.07 95
19047.37 100
19048.68 98
19049.98 114
19051.29 110
19052.59 93
19053.90 81
19055.20 95
19056.51 89
19057.81 98
19059.12 96
19060.43 101
19061.73 86
19063.04 105
19064.34 82
19065.65 116
19066.95 121
19068.26 119
19069.56 103
19070.87 120
19072.18 103
19073.48 94
19074.79 86
19076.09 75
19077.40 112
19078.71 105
19080.01 101
19081.32 84
19082.62 110
19083.93 107
19085.24 110
19086.54 107
19087.85 115
19089.16 120
19090.46 109
19091.77 114
19093.07 106
19094.38 105
19095.69 102
19096.99 100
19098.30 106
19099.61 110
19100.91 92
19102.22 100
19103.53 110
19104.84 121
19106.14 100
19107.45 94
19108.76 99
19110.06 126
19111.37 97
19112.68 78
19113.98 74
19115.29 94
19116.60 109
19117.91 92
19119.21 95
19120.52 108
19121.83 100
19123.14 83
19124.44 80
19125.75 82
19127.06 96
19128.37 115
19129.68 88
19130.98 95
19132.29 94
19133.60 95
19134.91 105
19136.21 121
19137.52 118
19138.83 118
19140.14 95
19141.45 105
19142.76 95
19144.06 97
19145.37 113
19146.68 87
19147.99 107
19149.30 117
19150.61 107
19151.91 87
19153.22 87
19154.53 86
19155.84 87
19157.15 102
19158.46 101
19159.77 98
19161.07 112
19162.38 93
19163.69 117
19165.00 93
19166.31 102
19167.62 101
19168.93 88
19170.24 94
19171.55 97
19172.86 90
19174.17 127
19175.48 113
19176.78 85
19178.09 110
19179.40 109
19180.71 99
19182.02 93
19183.33 103
19184.64 92
19185.95 88
19187.26 92
19188.57 92
19189.88 79
19191.19 83
19192.50 89
19193.81 88
19195.12 107
19196.43 110
19197.74 119
19199.05 93
19200.36 102
19201.67 86
19202.98 106
19204.29 116
19205.60 101
19206.91 99
19208.22 87
19209.53 98
19210.84 92
19212.15 97
19213.47 107
19214.78 109
19216.09 86
19217.40 89
19218.71 89
19220.02 86
19221.33 88
19222.64 82
19223.95 88
19225.26 91
19226.57 108
19227.89 97
19229.20 105
19230.51 102
19231.82 114
19233.13 87
19234.44 103
19235.75 85
19237.06 98
19238.38 104
19239.69 98
19241.00 105
19242.31 95
19243.62 91
19244.93 95
19246.25 89
19247.56 98
19248.87 110
19250.18 87
19251.49 95
19252.81 100
19254.12 98
19255.43 85
19256.74 99
19258.05 88
19259.37 114
19260.68 88
19261.99 92
19263.30 80
19264.62 93
19265.93 99
19267.24 80
19268.55 92
19269.87 93
19271.18 99
19272.49 84
19273.80 103
19275.12 82
19276.43 129
19277.74 113
19279.05 104
19280.37 74
19281.68 107
19282.99 87
19284.31 106
19285.62 97
19286.93 87
19288.25 124
19289.56 103
19290.87 97
19292.19 94
19293.50 118
19294.81 80
19296.13 100
19297.44 104
19298.75 98
19300.07 86
19301.38 92
19302.69 114
19304.01 118
19305.32 98
19306.64 86
19307.95 100
19309.26 99
19310.58 105
19311.89 64
19313.21 89
19314.52 114
19315.83 113
19317.15 100
19318.46 73
19319.78 89
19321.09 81
19322.41 91
19323.72 83
19325.03 86
19326.35 88
19327.66 96
19328.98 74
19330.29 87
19331.61 86
19332.92 97
19334.24 98
19335.55 97
19336.87 73
19338.18 102
19339.50 107
19340.81 109
19342.13 103
19343.44 87
19344.76 96
19346.07 98
19347.39 102
19348.70 92
19350.02 74
19351.33 94
19352.65 100
19353.96 89
19355.28 92
19356.59 87
19357.91 89
19359.23 90
19360.54 80
19361.86 95
19363.17 101
19364.49 112
19365.80 108
19367.12 78
19368.44 96
19369.75 86
19371.07 96
19372.38 99
19373.70 87
19375.02 103
19376.33 103
19377.65 109
19378.97 95
19380.28 94
19381.60 98
19382.91 105
19384.23 90
19385.55 87
19386.86 89
19388.18 87
19389.50 96
19390.81 93
19392.13 103
19393.45 88
19394.76 116
19396.08 94
19397.40 100
19398.72 83
19400.03 114
19401.35 99
19402.67 132
19403.98 108
19405.30 111
19406.62 96
19407.94 88
19409.25 85
19410.57 98
19411.89 97
19413.20 85
19414.52 97
19415.84 92
19417.16 89
19418.48 81
19419.79 95
19421.11 108
19422.43 96
19423.75 98
19425.06 84
19426.38 78
19427.70 91
19429.02 99
19430.34 104
19431.65 107
19432.97 92
19434.29 100
19435.61 98
19436.93 126
19438.25 94
19439.56 85
19440.88 96
19442.20 96
19443.52 114
19444.84 96
19446.16 107
19447.47 86
19448.79 105
19450.11 94
19451.43 97
19452.75 99
19454.07 99
19455.39 101
19456.71 106
19458.03 102
19459.34 108
19460.66 101
19461.98 88
19463.30 93
19464.62 80
19465.94 100
19467.26 90
19468.58 82
19469.90 87
19471.22 111
19472.54 89
19473.86 118
19475.18 77
19476.50 87
19477.82 82
19479.14 99
19480.46 86
19481.78 92
19483.10 93
19484.42 114
19485.73 88
19487.05 87
19488.37 108
19489.70 121
19491.02 107
19492.34 94
19493.66 99
19494.98 102
19496.30 113
19497.62 82
19498.94 106
19500.26 86
19501.58 90
19502.90 102
19504.22 90
19505.54 78
19506.86 82
19508.18 88
19509.50 84
19510.82 93
19512.14 93
19513.46 100
19514.78 99
19516.11 94
19517.43 103
19518.75 97
19520.07 92
19521.39 91
19522.71 92
19524.03 76
19525.35 94
19526.68 88
19528.00 91
19529.32 86
19530.64 89
19531.96 99
19533.28 84
19534.60 98
19535.93 101
19537.25 73
19538.57 90
19539.89 117
19541.21 99
19542.53 112
19543.86 94
19545.18 97
19546.50 86
19547.82 83
19549.14 72
19550.47 74
19551.79 84
19553.11 106
19554.43 86
19555.76 80
19557.08 88
19558.40 107
19559.72 78
19561.05 101
19562.37 102
19563.69 83
19565.01 96
19566.34 73
19567.66 89
19568.98 84
19570.30 110
19571.63 112
19572.95 92
19574.27 95
19575.60 88
19576.92 93
19578.24 102
19579.57 82
19580.89 107
19582.21 105
19583.54 98
19584.86 78
19586.18 77
19587.51 80
19588.83 105
19590.15 106
19591.48 88
19592.80 80
19594.12 94
19595.45 126
19596.77 95
19598.09 80
19599.42 84
19600.74 120
19602.07 108
19603.39 116
19604.71 84
19606.04 104
19607.36 104
19608.69 91
19610.01 99
19611.33 106
19612.66 102
19613.98 90
19615.31 93
19616.63 108
19617.96 108
19619.28 96
19620.60 105
19621.93 102
19623.25 98
19624.58 95
19625.90 117
19627.23 118
19628.55 88
19629.88 78
19631.20 88
19632.53 113
19633.85 96
19635.18 79
19636.50 81
19637.83 97
19639.15 99
19640.48 88
19641.80 89
19643.13 91
19644.45 107
19645.78 107
19647.10 94
19648.43 87
19649.76 86
19651.08 101
19652.41 96
19653.73 74
19655.06 78
19656.38 94
19657.71 112
19659.04 98
19660.36 82
19661.69 88
19663.01 114
19664.34 117
19665.67 103
19666.99 79
19668.32 103
19669.64 83
19670.97 96
19672.30 102
19673.62 105
19674.95 110
19676.28 110
19677.60 95
19678.93 88
19680.25 98
19681.58 89
19682.91 111
19684.23 87
19685.56 82
19686.89 96
19688.22 116
19689.54 100
19690.87 98
19692.20 96
19693.52 93
19694.85 112
19696.18 96
19697.50 80
19698.83 88
19700.16 89
19701.49 89
19702.81 110
19704.14 108
19705.47 96
19706.80 97
19708.12 91
19709.45 92
19710.78 93
19712.11 95
19713.43 105
19714.76 96
19716.09 89
19717.42 84
19718.74 80
19720.07 88
19721.40 79
19722.73 81
19724.06 89
19725.38 118
19726.71 91
19728.04 75
19729.37 85
19730.70 109
19732.03 91
19733.35 91
19734.68 82
19736.01 121
19737.34 102
19738.67 106
19740.00 75
19741.32 116
19742.65 92
19743.98 88
19745.31 90
19746.64 89
19747.97 107
19749.30 84
19750.63 91
19751.96 90
19753.28 79
19754.61 81
19755.94 91
19757.27 124
19758.60 93
19759.93 96
19761.26 105
19762.59 102
19763.92 113
19765.25 100
19766.58 90
19767.91 94
19769.24 92
19770.57 112
19771.90 91
19773.22 107
19774.55 87
19775.88 106
19777.21 108
19778.54 82
19779.87 113
19781.20 119
19782.53 97
19783.86 92
19785.19 128
19786.52 118
19787.85 86
19789.18 99
19790.51 111
19791.85 103
19793.18 102
19794.51 91
19795.84 83
19797.17 100
19798.50 105
19799.83 108
19801.16 111
19802.49 95
19803.82 86
19805.15 91
19806.48 93
19807.81 110
19809.14 77
19810.47 105
19811.81 104
19813.14 100
19814.47 90
19815.80 97
19817.13 91
19818.46 98
19819.79 94
19821.12 111
19822.45 106
19823.79 99
19825.12 101
19826.45 105
19827.78 88
19829.11 98
19830.44 109
19831.78 78
19833.11 100
19834.44 84
19835.77 98
19837.10 95
19838.43 101
19839.77 90
19841.10 116
19842.43 103
19843.76 72
19845.09 90
19846.43 87
19847.76 92
19849.09 101
19850.42 107
19851.76 91
19853.09 85
19854.42 111
19855.75 130
19857.09 97
19858.42 103
19859.75 99
19861.08 117
19862.42 102
19863.75 94
19865.08 105
19866.41 101
19867.75 98
19869.08 106
19870.41 111
19871.75 85
19873.08 99
19874.41 95
19875.75 110
19877.08 107
19878.41 96
19879.75 103
19881.08 122
19882.41 103
19883.75 94
19885.08 78
19886.41 90
19887.75 92
19889.08 92
19890.41 84
19891.75 97
19893.08 106
19894.41 101
19895.75 96
19897.08 93
19898.42 104
19899.75 84
19901.08 106
19902.42 105
19903.75 87
19905.09 100
19906.42 103
19907.75 83
19909.09 107
19910.42 103
19911.76 96
19913.09 87
19914.43 100
19915.76 96
19917.10 108
19918.43 106
19919.77 94
19921.10 95
19922.43 115
19923.77 82
19925.10 99
19926.44 96
19927.77 94
19929.11 93
19930.44 95
19931.78 91
19933.11 91
19934.45 75
19935.78 83
19937.12 100
19938.45 86
19939.79 100
19941.13 83
19942.46 95
19943.80 97
19945.13 95
19946.47 101
19947.80 90
19949.14 88
19950.47 116
19951.81 103
19953.15 89
19954.48 84
19955.82 100
19957.15 103
19958.49 92
19959.83 90
19961.16 81
19962.50 103
19963.83 85
19965.17 87
19966.51 93
19967.84 93
19969.18 91
19970.51 103
19971.85 108
19973.19 95
19974.52 84
19975.86 94
19977.20 86
19978.53 122
19979.87 100
19981.21 122
19982.54 97
19983.88 121
19985.22 98
19986.55 109
19987.89 108
19989.23 85
19990.57 95
19991.90 92
19993.24 112
19994.58 110
19995.91 78
19997.25 102
19998.59 101
19999.93 91
20001.26 82
20002.60 100
20003.94 101
20005.28 75
20006.61 89
20007.95 93
20009.29 95
20010.63 125
20011.96 106
20013.30 99
20014.64 93
20015.98 95
20017.31 116
20018.65 112
20019.99 96
20021.33 98
20022.67 108
20024.01 126
20025.34 104
20026.68 110
20028.02 90
20029.36 130
20030.70 116
20032.03 114
20033.37 106
20034.71 129
20036.05 97
20037.39 98
20038.73 86
20040.07 118
20041.40 112
20042.74 116
20044.08 124
20045.42 122
20046.76 114
20048.10 126
20049.44 120
20050.78 109
20052.12 99
20053.46 110
20054.79 126
20056.13 119
20057.47 110
20058.81 136
20060.15 132
20061.49 112
20062.83 128
20064.17 138
20065.51 119
20066.85 106
20068.19 111
20069.53 115
20070.87 120
20072.21 123
20073.55 118
20074.89 133
20076.23 115
20077.57 116
20078.91 120
20080.25 102
20081.59 109
20082.93 110
20084.27 123
20085.61 110
20086.95 118
20088.29 84
20089.63 91
20090.97 101
20092.31 125
20093.65 86
20094.99 98
20096.33 97
20097.67 118
20099.01 105
20100.35 90
20101.69 92
20103.03 106
20104.38 84
20105.72 97
20107.06 97
20108.40 101
20109.74 99
20111.08 113
20112.42 104
20113.76 87
20115.10 103
20116.45 94
20117.79 90
20119.13 82
20120.47 117
20121.81 97
20123.15 102
20124.49 76
20125.84 88
20127.18 95
20128.52 94
20129.86 76
20131.20 76
20132.54 111
20133.89 99
20135.23 92
20136.57 109
20137.91 107
20139.25 88
20140.60 96
