# Supplementary material for: MALDI-TOF MS typing enables the classification of brewing yeasts of the genus Saccharomyces to major beer styles
Source: PLoS One. 2017 Aug 9;12(8):e0181694. doi: 10.1371/journal.pone.0181694 (PMC5549903; doi:10.1371/journal.pone.0181694)
Supplement: S15 File — The directory includes 90 raw files and was zipped to “.zip”; the folder has three strains with 30 spectra per strain; S1 Text explains the raw files with an example and Table 1 represents the yeast strains used within the experiment. (ZIP) [file pone.0181694.s018.zip › 43-45/30669-454-OG-WB-WB-YPG-18h-E-E_2015-11-04__0_F3_1.dat]

2000.55 1362
2000.97 1388
2001.39 1609
2001.81 1581
2002.23 1345
2002.65 1484
2003.08 1309
2003.50 1254
2003.92 1283
2004.34 1269
2004.76 1323
2005.19 1341
2005.61 1173
2006.03 1245
2006.45 1232
2006.87 1285
2007.30 1316
2007.72 1216
2008.14 1175
2008.56 1252
2008.99 1299
2009.41 1279
2009.83 1207
2010.25 1283
2010.68 1254
2011.10 1201
2011.52 1207
2011.94 1190
2012.37 1196
2012.79 1034
2013.21 1116
2013.63 1170
2014.06 1248
2014.48 1184
2014.90 1163
2015.33 1112
2015.75 1064
2016.17 1188
2016.60 1249
2017.02 1157
2017.44 1175
2017.86 1333
2018.29 1335
2018.71 1255
2019.14 1340
2019.56 1290
2019.98 1287
2020.41 1348
2020.83 1312
2021.25 1362
2021.68 1455
2022.10 1307
2022.52 1313
2022.95 1268
2023.37 1286
2023.80 1221
2024.22 1176
2024.64 1157
2025.07 1176
2025.49 1162
2025.92 1158
2026.34 1271
2026.76 1189
2027.19 1112
2027.61 1129
2028.04 1103
2028.46 1092
2028.89 1081
2029.31 1242
2029.74 1219
2030.16 1116
2030.58 1167
2031.01 1087
2031.43 1108
2031.86 1219
2032.28 1240
2032.71 1325
2033.13 1354
2033.56 1381
2033.98 1439
2034.41 1469
2034.83 1337
2035.26 1314
2035.68 1344
2036.11 1327
2036.53 1354
2036.96 1252
2037.38 1182
2037.81 1232
2038.24 1414
2038.66 1288
2039.09 1248
2039.51 1198
2039.94 1318
2040.36 1372
2040.79 1348
2041.21 1377
2041.64 1210
2042.07 1191
2042.49 1177
2042.92 1115
2043.34 1217
2043.77 1237
2044.20 1160
2044.62 1116
2045.05 1202
2045.47 1252
2045.90 1191
2046.33 1120
2046.75 1281
2047.18 1410
2047.61 1371
2048.03 1386
2048.46 1437
2048.89 1332
2049.31 1316
2049.74 1198
2050.16 1282
2050.59 1273
2051.02 1223
2051.45 1299
2051.87 1372
2052.30 1245
2052.73 1174
2053.15 1243
2053.58 1289
2054.01 1153
2054.43 1097
2054.86 1081
2055.29 1130
2055.72 1178
2056.14 1197
2056.57 1211
2057.00 1208
2057.43 1261
2057.85 1203
2058.28 1175
2058.71 1237
2059.14 1235
2059.56 1285
2059.99 1232
2060.42 1307
2060.85 1283
2061.27 1227
2061.70 1303
2062.13 1315
2062.56 1376
2062.99 1343
2063.41 1350
2063.84 1286
2064.27 1328
2064.70 1493
2065.13 1534
2065.55 1656
2065.98 1724
2066.41 1976
2066.84 1904
2067.27 1581
2067.70 1643
2068.13 1639
2068.55 1594
2068.98 1600
2069.41 1339
2069.84 1268
2070.27 1291
2070.70 1221
2071.13 1318
2071.56 1209
2071.98 1085
2072.41 1248
2072.84 1215
2073.27 1238
2073.70 1184
2074.13 1307
2074.56 1295
2074.99 1333
2075.42 1133
2075.85 1207
2076.28 1239
2076.71 1248
2077.13 1298
2077.56 1384
2077.99 1414
2078.42 1167
2078.85 1182
2079.28 1319
2079.71 1299
2080.14 1230
2080.57 1229
2081.00 1181
2081.43 1128
2081.86 1294
2082.29 1356
2082.72 1203
2083.15 1088
2083.58 1153
2084.01 1263
2084.44 1158
2084.87 1216
2085.30 1171
2085.73 1145
2086.16 1241
2086.59 1291
2087.02 1289
2087.46 1215
2087.89 1154
2088.32 1232
2088.75 1170
2089.18 1243
2089.61 1319
2090.04 1281
2090.47 1198
2090.90 1249
2091.33 1166
2091.76 1163
2092.19 1351
2092.63 1212
2093.06 1110
2093.49 1121
2093.92 1108
2094.35 1199
2094.78 1234
2095.21 1082
2095.64 1018
2096.08 1014
2096.51 1125
2096.94 1136
2097.37 1134
2097.80 1189
2098.23 1169
2098.67 1191
2099.10 1109
2099.53 1073
2099.96 1102
2100.39 1048
2100.82 995
2101.26 1029
2101.69 1024
2102.12 1147
2102.55 1157
2102.98 1119
2103.42 1157
2103.85 1240
2104.28 1113
2104.71 1091
2105.15 1081
2105.58 1187
2106.01 1150
2106.44 1228
2106.88 1365
2107.31 1345
2107.74 1303
2108.17 1269
2108.61 1344
2109.04 1263
2109.47 1325
2109.90 1250
2110.34 1364
2110.77 1336
2111.20 1218
2111.64 1095
2112.07 1113
2112.50 1194
2112.94 1327
2113.37 1208
2113.80 1214
2114.24 1302
2114.67 1223
2115.10 1050
2115.54 1142
2115.97 1105
2116.40 995
2116.84 1058
2117.27 1056
2117.70 946
2118.14 922
2118.57 1080
2119.00 1042
2119.44 1043
2119.87 1086
2120.31 966
2120.74 994
2121.17 1150
2121.61 1173
2122.04 1215
2122.48 1241
2122.91 1152
2123.35 1203
2123.78 1215
2124.21 1139
2124.65 1116
2125.08 1180
2125.52 1115
2125.95 1085
2126.39 1195
2126.82 1149
2127.26 1249
2127.69 1188
2128.12 1171
2128.56 1250
2128.99 1270
2129.43 1198
2129.86 1206
2130.30 1343
2130.73 1218
2131.17 1419
2131.60 1307
2132.04 1263
2132.47 1361
2132.91 1311
2133.34 1227
2133.78 1190
2134.22 1181
2134.65 1245
2135.09 1282
2135.52 1322
2135.96 1229
2136.39 1402
2136.83 1468
2137.26 1332
2137.70 1266
2138.14 1177
2138.57 1218
2139.01 1239
2139.44 1059
2139.88 1155
2140.31 1097
2140.75 1114
2141.19 1089
2141.62 1232
2142.06 1187
2142.50 1093
2142.93 1131
2143.37 1120
2143.80 1154
2144.24 1149
2144.68 1183
2145.11 1108
2145.55 1060
2145.99 1102
2146.42 1214
2146.86 1112
2147.30 1092
2147.73 1167
2148.17 1247
2148.61 1200
2149.04 1289
2149.48 1385
2149.92 1534
2150.35 1440
2150.79 1429
2151.23 1550
2151.67 1549
2152.10 1570
2152.54 1320
2152.98 1297
2153.41 1194
2153.85 1255
2154.29 1222
2154.73 1196
2155.16 1137
2155.60 1062
2156.04 1085
2156.48 1137
2156.91 1347
2157.35 1155
2157.79 1096
2158.23 1275
2158.67 1286
2159.10 1170
2159.54 1127
2159.98 1132
2160.42 1109
2160.86 1162
2161.29 1169
2161.73 1264
2162.17 1335
2162.61 1276
2163.05 1170
2163.48 1125
2163.92 1124
2164.36 1140
2164.80 1119
2165.24 1196
2165.68 1197
2166.12 1115
2166.55 1220
2166.99 1212
2167.43 1158
2167.87 1222
2168.31 1128
2168.75 1231
2169.19 1293
2169.63 1236
2170.06 1229
2170.50 1272
2170.94 1292
2171.38 1393
2171.82 1527
2172.26 1409
2172.70 1292
2173.14 1368
2173.58 1380
2174.02 1324
2174.46 1546
2174.90 1650
2175.34 1684
2175.78 1880
2176.22 1727
2176.65 1828
2177.09 1884
2177.53 1795
2177.97 1670
2178.41 1581
2178.85 1540
2179.29 1408
2179.73 1248
2180.17 1318
2180.61 1412
2181.05 1315
2181.49 1189
2181.93 1231
2182.37 1186
2182.81 1203
2183.26 1134
2183.70 1255
2184.14 1164
2184.58 1158
2185.02 1150
2185.46 1227
2185.90 1289
2186.34 1141
2186.78 1096
2187.22 1215
2187.66 1214
2188.10 1243
2188.54 1229
2188.98 1153
2189.42 1186
2189.87 1307
2190.31 1304
2190.75 1198
2191.19 1165
2191.63 1158
2192.07 1299
2192.51 1305
2192.95 1193
2193.39 1347
2193.84 1274
2194.28 1360
2194.72 1453
2195.16 1480
2195.60 1478
2196.04 1556
2196.49 1582
2196.93 1421
2197.37 1369
2197.81 1380
2198.25 1295
2198.69 1260
2199.14 1391
2199.58 1310
2200.02 1258
2200.46 1263
2200.90 1193
2201.35 1265
2201.79 1217
2202.23 1181
2202.67 1136
2203.12 1235
2203.56 1304
2204.00 1424
2204.44 1288
2204.89 1302
2205.33 1212
2205.77 1286
2206.21 1183
2206.66 1281
2207.10 1364
2207.54 1420
2207.98 1384
2208.43 1335
2208.87 1289
2209.31 1289
2209.76 1128
2210.20 1149
2210.64 1334
2211.09 1259
2211.53 1248
2211.97 1279
2212.41 1176
2212.86 1190
2213.30 1205
2213.74 1286
2214.19 1234
2214.63 1253
2215.08 1336
2215.52 1166
2215.96 1086
2216.41 1270
2216.85 1195
2217.29 1137
2217.74 1145
2218.18 1126
2218.63 1149
2219.07 1127
2219.51 1160
2219.96 1277
2220.40 1127
2220.85 1145
2221.29 1293
2221.73 1281
2222.18 1238
2222.62 1192
2223.07 1200
2223.51 1226
2223.96 1420
2224.40 1330
2224.84 1308
2225.29 1250
2225.73 1202
2226.18 1324
2226.62 1311
2227.07 1192
2227.51 1249
2227.96 1243
2228.40 1144
2228.85 1250
2229.29 1310
2229.74 1362
2230.18 1324
2230.63 1298
2231.07 1255
2231.52 1418
2231.96 1451
2232.41 1443
2232.85 1497
2233.30 1605
2233.74 1648
2234.19 1425
2234.63 1388
2235.08 1399
2235.53 1507
2235.97 1534
2236.42 1300
2236.86 1347
2237.31 1320
2237.75 1265
2238.20 1189
2238.65 1177
2239.09 1233
2239.54 1085
2239.98 1143
2240.43 1240
2240.88 1087
2241.32 1014
2241.77 967
2242.21 1124
2242.66 1152
2243.11 1121
2243.55 1237
2244.00 1079
2244.45 1029
2244.89 987
2245.34 1000
2245.79 964
2246.23 1084
2246.68 1037
2247.13 899
2247.57 1052
2248.02 1124
2248.47 1144
2248.91 1073
2249.36 993
2249.81 1200
2250.25 1043
2250.70 1133
2251.15 1136
2251.60 1094
2252.04 1191
2252.49 1168
2252.94 1208
2253.39 1159
2253.83 1044
2254.28 1139
2254.73 1034
2255.17 922
2255.62 1043
2256.07 1043
2256.52 946
2256.97 1096
2257.41 1084
2257.86 1125
2258.31 1096
2258.76 1031
2259.20 948
2259.65 1016
2260.10 1078
2260.55 1185
2261.00 1165
2261.45 1116
2261.89 1155
2262.34 1118
2262.79 1242
2263.24 1129
2263.69 1271
2264.13 1178
2264.58 1157
2265.03 1040
2265.48 1026
2265.93 1204
2266.38 1228
2266.83 1126
2267.28 1101
2267.72 1135
2268.17 1142
2268.62 1081
2269.07 1263
2269.52 1423
2269.97 1299
2270.42 1290
2270.87 1296
2271.32 1269
2271.76 1461
2272.21 1503
2272.66 1440
2273.11 1641
2273.56 1393
2274.01 1335
2274.46 1326
2274.91 1310
2275.36 1276
2275.81 1208
2276.26 1141
2276.71 1121
2277.16 1220
2277.61 1163
2278.06 1119
2278.51 1009
2278.96 1082
2279.41 1154
2279.86 1256
2280.31 1234
2280.76 1077
2281.21 1105
2281.66 1082
2282.11 1072
2282.56 1090
2283.01 1081
2283.46 1050
2283.91 1059
2284.36 1010
2284.81 1132
2285.26 1058
2285.71 1130
2286.16 1160
2286.61 1199
2287.06 1228
2287.51 1435
2287.96 1552
2288.42 1625
2288.87 1704
2289.32 1654
2289.77 1897
2290.22 2093
2290.67 2141
2291.12 2362
2291.57 2317
2292.02 2394
2292.48 2411
2292.93 2049
2293.38 1928
2293.83 2083
2294.28 1927
2294.73 1753
2295.18 1640
2295.63 1572
2296.09 1473
2296.54 1415
2296.99 1332
2297.44 1243
2297.89 1170
2298.35 1294
2298.80 1286
2299.25 1141
2299.70 1047
2300.15 1055
2300.60 1073
2301.06 994
2301.51 992
2301.96 1058
2302.41 1100
2302.87 1141
2303.32 1087
2303.77 1117
2304.22 1161
2304.67 1041
2305.13 1143
2305.58 1131
2306.03 1105
2306.49 1061
2306.94 1136
2307.39 1142
2307.84 1328
2308.30 1245
2308.75 1274
2309.20 1332
2309.65 1400
2310.11 1400
2310.56 1366
2311.01 1425
2311.47 1549
2311.92 1543
2312.37 1313
2312.83 1228
2313.28 1241
2313.73 1245
2314.19 1209
2314.64 1149
2315.09 1104
2315.55 1051
2316.00 1189
2316.45 1123
2316.91 1239
2317.36 1199
2317.81 1208
2318.27 1291
2318.72 1283
2319.18 1225
2319.63 1307
2320.08 1205
2320.54 1187
2320.99 1288
2321.45 1378
2321.90 1335
2322.35 1290
2322.81 1295
2323.26 1372
2323.72 1301
2324.17 1448
2324.63 1492
2325.08 1529
2325.53 1474
2325.99 1613
2326.44 1536
2326.90 1453
2327.35 1520
2327.81 1439
2328.26 1501
2328.72 1488
2329.17 1403
2329.63 1248
2330.08 1301
2330.54 1197
2330.99 1286
2331.45 1234
2331.90 1130
2332.36 1105
2332.81 1140
2333.27 1130
2333.72 1276
2334.18 1279
2334.63 1214
2335.09 1137
2335.54 1086
2336.00 1216
2336.46 1169
2336.91 1088
2337.37 1126
2337.82 1206
2338.28 1136
2338.73 1098
2339.19 1116
2339.65 1234
2340.10 1249
2340.56 1202
2341.01 1167
2341.47 1185
2341.93 1118
2342.38 1092
2342.84 1206
2343.29 1194
2343.75 1204
2344.21 1174
2344.66 1158
2345.12 1117
2345.58 1291
2346.03 1373
2346.49 1261
2346.94 1305
2347.40 1339
2347.86 1197
2348.31 1260
2348.77 1251
2349.23 1215
2349.69 1190
2350.14 1327
2350.60 1323
2351.06 1201
2351.51 1196
2351.97 1088
2352.43 1101
2352.88 1133
2353.34 1070
2353.80 1066
2354.26 1157
2354.71 1171
2355.17 1031
2355.63 1150
2356.09 1138
2356.54 1049
2357.00 1161
2357.46 1081
2357.92 1086
2358.37 1127
2358.83 1086
2359.29 1067
2359.75 1160
2360.20 1233
2360.66 1292
2361.12 1158
2361.58 1267
2362.04 1291
2362.49 1383
2362.95 1277
2363.41 1349
2363.87 1336
2364.33 1247
2364.79 1179
2365.24 1196
2365.70 1138
2366.16 1166
2366.62 1207
2367.08 1104
2367.54 1186
2367.99 1112
2368.45 1085
2368.91 1172
2369.37 1225
2369.83 1219
2370.29 1185
2370.75 1194
2371.21 1231
2371.67 1242
2372.12 1151
2372.58 1138
2373.04 1200
2373.50 1218
2373.96 1227
2374.42 1252
2374.88 1284
2375.34 1236
2375.80 1170
2376.26 1174
2376.72 1367
2377.18 1261
2377.64 1290
2378.10 1296
2378.56 1243
2379.01 1380
2379.47 1283
2379.93 1198
2380.39 1166
2380.85 1092
2381.31 1089
2381.77 1137
2382.23 1043
2382.69 1205
2383.15 1160
2383.61 1180
2384.07 1076
2384.53 1085
2384.99 1158
2385.45 1020
2385.92 1170
2386.38 1242
2386.84 1138
2387.30 1137
2387.76 1192
2388.22 1191
2388.68 1103
2389.14 1054
2389.60 1167
2390.06 1237
2390.52 1318
2390.98 1296
2391.44 1240
2391.90 1293
2392.36 1296
2392.83 1215
2393.29 1181
2393.75 1124
2394.21 1166
2394.67 1184
2395.13 1097
2395.59 1130
2396.05 1076
2396.52 1095
2396.98 983
2397.44 1119
2397.90 1113
2398.36 1087
2398.82 1128
2399.28 1149
2399.75 1176
2400.21 1294
2400.67 1241
2401.13 1065
2401.59 1044
2402.06 1170
2402.52 1038
2402.98 1109
2403.44 1068
2403.90 1037
2404.37 1057
2404.83 1045
2405.29 1097
2405.75 1116
2406.21 1218
2406.68 1246
2407.14 1114
2407.60 1064
2408.06 1094
2408.53 1095
2408.99 1139
2409.45 1180
2409.91 1164
2410.38 1046
2410.84 982
2411.30 941
2411.77 1004
2412.23 1021
2412.69 996
2413.15 1038
2413.62 1033
2414.08 1062
2414.54 1005
2415.01 1053
2415.47 999
2415.93 1070
2416.40 1218
2416.86 1267
2417.32 1228
2417.79 1132
2418.25 1232
2418.71 1173
2419.18 1172
2419.64 1193
2420.10 1279
2420.57 1179
2421.03 1105
2421.50 1219
2421.96 1168
2422.42 1096
2422.89 1158
2423.35 1206
2423.81 1074
2424.28 1134
2424.74 1150
2425.21 1082
2425.67 1197
2426.14 1184
2426.60 1092
2427.06 1144
2427.53 1118
2427.99 1078
2428.46 1046
2428.92 1034
2429.39 1056
2429.85 1127
2430.32 1110
2430.78 1063
2431.24 994
2431.71 919
2432.17 1003
2432.64 1024
2433.10 971
2433.57 1002
2434.03 1115
2434.50 1186
2434.96 1192
2435.43 1096
2435.89 1056
2436.36 1082
2436.82 1080
2437.29 959
2437.76 1031
2438.22 1109
2438.69 1205
2439.15 1073
2439.62 1099
2440.08 1090
2440.55 1259
2441.01 1442
2441.48 1356
2441.95 1282
2442.41 1297
2442.88 1272
2443.34 1261
2443.81 1155
2444.27 1102
2444.74 1146
2445.21 1162
2445.67 1068
2446.14 1099
2446.60 1066
2447.07 1039
2447.54 1031
2448.00 1100
2448.47 1192
2448.94 1030
2449.40 1115
2449.87 1105
2450.34 1102
2450.80 1044
2451.27 1169
2451.74 1141
2452.20 1098
2452.67 1051
2453.14 1138
2453.60 1144
2454.07 1162
2454.54 1054
2455.00 1066
2455.47 1043
2455.94 1107
2456.40 988
2456.87 1022
2457.34 1020
2457.81 1013
2458.27 1127
2458.74 1010
2459.21 957
2459.68 952
2460.14 940
2460.61 1146
2461.08 1071
2461.55 1107
2462.01 1069
2462.48 964
2462.95 1119
2463.42 1045
2463.88 946
2464.35 986
2464.82 989
2465.29 992
2465.76 934
2466.22 971
2466.69 984
2467.16 1065
2467.63 951
2468.10 1137
2468.57 1128
2469.03 1127
2469.50 1080
2469.97 1021
2470.44 957
2470.91 1079
2471.38 1064
2471.84 985
2472.31 959
2472.78 947
2473.25 1028
2473.72 1092
2474.19 995
2474.66 990
2475.13 1003
2475.59 1080
2476.06 1013
2476.53 994
2477.00 1139
2477.47 1139
2477.94 1145
2478.41 1087
2478.88 1077
2479.35 1023
2479.82 978
2480.29 922
2480.76 968
2481.23 974
2481.69 965
2482.16 1023
2482.63 1034
2483.10 1142
2483.57 1037
2484.04 990
2484.51 964
2484.98 1043
2485.45 1012
2485.92 1080
2486.39 1110
2486.86 1178
2487.33 1111
2487.80 1141
2488.27 1321
2488.74 1332
2489.21 1185
2489.68 1186
2490.15 1160
2490.62 1181
2491.09 1295
2491.56 1272
2492.04 1244
2492.51 1148
2492.98 1303
2493.45 1162
2493.92 1251
2494.39 1259
2494.86 1146
2495.33 1250
2495.80 1142
2496.27 1282
2496.74 1244
2497.21 1207
2497.68 1149
2498.16 1113
2498.63 1058
2499.10 1011
2499.57 978
2500.04 979
2500.51 1016
2500.98 1097
2501.45 1021
2501.93 1037
2502.40 1081
2502.87 1059
2503.34 1067
2503.81 1073
2504.28 1021
2504.76 999
2505.23 996
2505.70 1062
2506.17 1066
2506.64 1044
2507.11 1090
2507.59 1115
2508.06 1035
2508.53 1110
2509.00 1200
2509.47 1202
2509.95 1241
2510.42 1274
2510.89 1262
2511.36 1286
2511.84 1366
2512.31 1285
2512.78 1253
2513.25 1306
2513.73 1380
2514.20 1285
2514.67 1364
2515.14 1423
2515.62 1198
2516.09 1221
2516.56 1146
2517.03 1115
2517.51 1151
2517.98 1174
2518.45 1159
2518.93 1217
2519.40 1259
2519.87 1155
2520.35 1209
2520.82 1141
2521.29 1101
2521.77 1098
2522.24 1102
2522.71 1151
2523.19 1102
2523.66 1075
2524.13 1084
2524.61 1020
2525.08 937
2525.55 1055
2526.03 1006
2526.50 998
2526.97 980
2527.45 985
2527.92 1166
2528.40 1048
2528.87 1218
2529.34 1061
2529.82 1077
2530.29 1098
2530.77 1134
2531.24 1164
2531.71 1088
2532.19 1058
2532.66 1201
2533.14 1150
2533.61 1043
2534.09 1151
2534.56 1200
2535.04 1097
2535.51 1195
2535.98 1125
2536.46 1034
2536.93 1020
2537.41 1065
2537.88 1172
2538.36 1070
2538.83 1078
2539.31 1144
2539.78 1109
2540.26 1153
2540.73 1097
2541.21 1079
2541.68 1111
2542.16 1147
2542.63 1162
2543.11 1298
2543.59 1167
2544.06 1160
2544.54 1146
2545.01 1178
2545.49 1262
2545.96 1146
2546.44 1165
2546.91 1149
2547.39 1082
2547.87 1135
2548.34 1180
2548.82 1251
2549.29 1307
2549.77 1294
2550.24 1295
2550.72 1356
2551.20 1431
2551.67 1261
2552.15 1222
2552.62 1220
2553.10 1297
2553.58 1331
2554.05 1178
2554.53 1263
2555.01 1226
2555.48 1188
2555.96 1239
2556.44 1248
2556.91 1131
2557.39 1190
2557.87 1046
2558.34 1087
2558.82 1161
2559.30 1089
2559.77 1111
2560.25 1105
2560.73 996
2561.20 1049
2561.68 1017
2562.16 1027
2562.64 1147
2563.11 1089
2563.59 1037
2564.07 979
2564.54 1079
2565.02 991
2565.50 914
2565.98 1028
2566.45 1045
2566.93 1036
2567.41 1011
2567.89 942
2568.36 863
2568.84 881
2569.32 825
2569.80 859
2570.28 978
2570.75 1066
2571.23 980
2571.71 927
2572.19 1083
2572.66 1067
2573.14 1024
2573.62 917
2574.10 1071
2574.58 936
2575.06 936
2575.53 911
2576.01 984
2576.49 996
2576.97 964
2577.45 954
2577.93 1012
2578.40 983
2578.88 832
2579.36 955
2579.84 1008
2580.32 954
2580.80 937
2581.28 1084
2581.76 981
2582.24 982
2582.71 1011
2583.19 1040
2583.67 1027
2584.15 1033
2584.63 1038
2585.11 1018
2585.59 1047
2586.07 971
2586.55 999
2587.03 1024
2587.51 1008
2587.99 921
2588.47 1002
2588.95 1020
2589.42 1107
2589.90 1142
2590.38 1240
2590.86 1065
2591.34 984
2591.82 969
2592.30 1114
2592.78 1196
2593.26 1173
2593.74 1228
2594.22 1050
2594.70 1124
2595.18 1185
2595.66 1048
2596.14 936
2596.62 1028
2597.10 889
2597.58 1010
2598.07 928
2598.55 1019
2599.03 879
2599.51 898
2599.99 974
2600.47 1047
2600.95 922
2601.43 911
2601.91 905
2602.39 908
2602.87 954
2603.35 958
2603.83 928
2604.31 942
2604.80 974
2605.28 1059
2605.76 1068
2606.24 929
2606.72 862
2607.20 894
2607.68 964
2608.16 1090
2608.65 1148
2609.13 995
2609.61 996
2610.09 1069
2610.57 1058
2611.05 1000
2611.53 920
2612.02 929
2612.50 940
2612.98 965
2613.46 972
2613.94 1032
2614.43 1007
2614.91 898
2615.39 922
2615.87 994
2616.35 911
2616.84 1061
2617.32 1080
2617.80 1149
2618.28 1098
2618.77 1053
2619.25 1036
2619.73 972
2620.21 1050
2620.69 1097
2621.18 941
2621.66 954
2622.14 943
2622.63 957
2623.11 996
2623.59 1034
2624.07 1037
2624.56 1035
2625.04 1007
2625.52 1074
2626.01 1123
2626.49 1065
2626.97 1022
2627.45 949
2627.94 1141
2628.42 1110
2628.90 1104
2629.39 1054
2629.87 985
2630.35 1006
2630.84 1217
2631.32 1206
2631.80 1071
2632.29 1042
2632.77 1162
2633.26 1298
2633.74 1152
2634.22 1091
2634.71 996
2635.19 1000
2635.67 990
2636.16 1051
2636.64 968
2637.13 903
2637.61 984
2638.09 1075
2638.58 994
2639.06 1024
2639.55 1022
2640.03 1006
2640.52 1039
2641.00 1043
2641.48 1082
2641.97 1113
2642.45 1101
2642.94 1062
2643.42 1091
2643.91 1032
2644.39 1018
2644.88 1051
2645.36 1086
2645.85 992
2646.33 956
2646.82 1054
2647.30 951
2647.79 974
2648.27 978
2648.76 936
2649.24 920
2649.73 904
2650.21 931
2650.70 980
2651.18 979
2651.67 1124
2652.15 1104
2652.64 1017
2653.12 1020
2653.61 1037
2654.10 978
2654.58 1101
2655.07 1168
2655.55 1113
2656.04 1027
2656.52 970
2657.01 1154
2657.50 1190
2657.98 1251
2658.47 1252
2658.95 1172
2659.44 979
2659.93 1010
2660.41 992
2660.90 998
2661.38 1019
2661.87 987
2662.36 1054
2662.84 1011
2663.33 1025
2663.82 979
2664.30 933
2664.79 950
2665.28 951
2665.76 865
2666.25 875
2666.74 994
2667.22 1080
2667.71 975
2668.20 1092
2668.68 993
2669.17 1021
2669.66 1026
2670.14 1113
2670.63 1085
2671.12 981
2671.61 1054
2672.09 1155
2672.58 1142
2673.07 1154
2673.55 1096
2674.04 1274
2674.53 1335
2675.02 1170
2675.50 1251
2675.99 1291
2676.48 1208
2676.97 1249
2677.46 1287
2677.94 1118
2678.43 1184
2678.92 1078
2679.41 1111
2679.89 1114
2680.38 1062
2680.87 1148
2681.36 1188
2681.85 1028
2682.33 970
2682.82 1057
2683.31 1079
2683.80 1035
2684.29 927
2684.78 964
2685.26 1085
2685.75 1079
2686.24 963
2686.73 966
2687.22 1064
2687.71 1090
2688.20 1030
2688.68 1039
2689.17 975
2689.66 911
2690.15 859
2690.64 941
2691.13 952
2691.62 968
2692.11 992
2692.60 1172
2693.09 1078
2693.57 1010
2694.06 969
2694.55 904
2695.04 918
2695.53 1099
2696.02 1056
2696.51 945
2697.00 983
2697.49 979
2697.98 993
2698.47 903
2698.96 964
2699.45 1010
2699.94 890
2700.43 967
2700.92 951
2701.41 1016
2701.90 1113
2702.39 1112
2702.88 1097
2703.37 1033
2703.86 1182
2704.35 1136
2704.84 1087
2705.33 1001
2705.82 1043
2706.31 1120
2706.80 1037
2707.29 985
2707.78 1084
2708.27 981
2708.76 965
2709.25 1038
2709.74 1016
2710.23 1080
2710.72 1151
2711.21 1045
2711.71 1021
2712.20 963
2712.69 881
2713.18 886
2713.67 948
2714.16 1011
2714.65 878
2715.14 938
2715.63 861
2716.12 877
2716.62 931
2717.11 886
2717.60 914
2718.09 902
2718.58 898
2719.07 1056
2719.56 944
2720.06 1026
2720.55 973
2721.04 1029
2721.53 1013
2722.02 973
2722.51 1084
2723.01 1163
2723.50 1015
2723.99 1028
2724.48 1062
2724.97 1127
2725.47 1150
2725.96 1192
2726.45 1180
2726.94 920
2727.44 868
2727.93 963
2728.42 946
2728.91 967
2729.40 1009
2729.90 918
2730.39 839
2730.88 991
2731.37 946
2731.87 1082
2732.36 1068
2732.85 968
2733.35 1008
2733.84 1071
2734.33 983
2734.82 1092
2735.32 1159
2735.81 1211
2736.30 1239
2736.80 1097
2737.29 1029
2737.78 1227
2738.28 1200
2738.77 1004
2739.26 999
2739.76 1057
2740.25 1076
2740.74 1059
2741.24 1020
2741.73 1014
2742.22 953
2742.72 979
2743.21 976
2743.70 1110
2744.20 1002
2744.69 911
2745.19 885
2745.68 975
2746.17 909
2746.67 867
2747.16 944
2747.66 927
2748.15 1011
2748.64 989
2749.14 899
2749.63 1054
2750.13 936
2750.62 994
2751.12 991
2751.61 1068
2752.10 938
2752.60 888
2753.09 1025
2753.59 1029
2754.08 973
2754.58 912
2755.07 1071
2755.57 1103
2756.06 1065
2756.56 1020
2757.05 990
2757.55 1016
2758.04 1012
2758.54 1011
2759.03 1085
2759.53 1039
2760.02 1054
2760.52 990
2761.01 1037
2761.51 1087
2762.00 1101
2762.50 1139
2762.99 1152
2763.49 1020
2763.99 1062
2764.48 1117
2764.98 965
2765.47 949
2765.97 981
2766.46 1006
2766.96 959
2767.46 1092
2767.95 1007
2768.45 947
2768.94 871
2769.44 836
2769.94 906
2770.43 933
2770.93 902
2771.42 1056
2771.92 1002
2772.42 983
2772.91 985
2773.41 1133
2773.91 1107
2774.40 1056
2774.90 1066
2775.40 1114
2775.89 1235
2776.39 1241
2776.89 1253
2777.38 1257
2777.88 1282
2778.38 1290
2778.87 1317
2779.37 1222
2779.87 1165
2780.36 1173
2780.86 1075
2781.36 1026
2781.85 969
2782.35 1084
2782.85 1133
2783.35 997
2783.84 1037
2784.34 1029
2784.84 905
2785.34 946
2785.83 895
2786.33 812
2786.83 800
2787.33 891
2787.82 942
2788.32 897
2788.82 1066
2789.32 909
2789.81 905
2790.31 898
2790.81 903
2791.31 894
2791.81 880
2792.30 796
2792.80 972
2793.30 985
2793.80 972
2794.30 962
2794.80 967
2795.29 972
2795.79 955
2796.29 1026
2796.79 947
2797.29 902
2797.79 978
2798.29 1010
2798.78 966
2799.28 892
2799.78 991
2800.28 985
2800.78 986
2801.28 997
2801.78 885
2802.28 950
2802.77 1018
2803.27 915
2803.77 975
2804.27 972
2804.77 917
2805.27 974
2805.77 971
2806.27 1030
2806.77 1116
2807.27 1200
2807.77 1200
2808.27 1076
2808.77 1088
2809.27 1024
2809.77 1040
2810.27 1004
2810.77 1085
2811.27 976
2811.76 969
2812.26 998
2812.76 841
2813.26 915
2813.76 942
2814.26 915
2814.76 840
2815.26 863
2815.76 891
2816.27 858
2816.77 958
2817.27 928
2817.77 905
2818.27 885
2818.77 850
2819.27 875
2819.77 934
2820.27 908
2820.77 984
2821.27 990
2821.77 1013
2822.27 886
2822.77 934
2823.27 1017
2823.77 874
2824.27 930
2824.78 926
2825.28 934
2825.78 996
2826.28 1068
2826.78 898
2827.28 876
2827.78 936
2828.28 1065
2828.79 1065
2829.29 980
2829.79 959
2830.29 913
2830.79 846
2831.29 925
2831.79 883
2832.30 1000
2832.80 923
2833.30 904
2833.80 932
2834.30 921
2834.80 975
2835.31 905
2835.81 971
2836.31 1006
2836.81 948
2837.31 958
2837.82 1105
2838.32 1115
2838.82 1112
2839.32 984
2839.83 1085
2840.33 1036
2840.83 1027
2841.33 1000
2841.84 1055
2842.34 1027
2842.84 960
2843.34 953
2843.85 919
2844.35 1028
2844.85 1025
2845.35 1014
2845.86 1078
2846.36 1160
2846.86 1204
2847.37 1149
2847.87 1257
2848.37 1172
2848.87 1179
2849.38 1207
2849.88 1255
2850.38 1100
2850.89 1163
2851.39 1237
2851.89 1119
2852.40 1154
2852.90 1046
2853.40 919
2853.91 1035
2854.41 1064
2854.92 1003
2855.42 979
2855.92 999
2856.43 944
2856.93 928
2857.43 1012
2857.94 935
2858.44 989
2858.95 975
2859.45 1023
2859.95 937
2860.46 1021
2860.96 1037
2861.47 963
2861.97 832
2862.48 915
2862.98 890
2863.48 839
2863.99 912
2864.49 892
2865.00 872
2865.50 926
2866.01 851
2866.51 894
2867.02 927
2867.52 826
2868.03 882
2868.53 845
2869.04 871
2869.54 882
2870.05 899
2870.55 925
2871.06 955
2871.56 931
2872.07 932
2872.57 919
2873.08 991
2873.58 1088
2874.09 1139
2874.59 1154
2875.10 1072
2875.60 1120
2876.11 1028
2876.61 1078
2877.12 1174
2877.63 1036
2878.13 988
2878.64 951
2879.14 980
2879.65 1068
2880.15 1033
2880.66 983
2881.17 1013
2881.67 1007
2882.18 1075
2882.68 1083
2883.19 995
2883.70 1120
2884.20 1110
2884.71 1099
2885.22 1087
2885.72 1073
2886.23 1143
2886.74 1103
2887.24 1132
2887.75 1081
2888.25 1110
2888.76 1190
2889.27 1352
2889.77 1361
2890.28 1230
2890.79 1250
2891.30 1273
2891.80 1277
2892.31 1163
2892.82 1208
2893.32 1160
2893.83 1077
2894.34 1236
2894.84 1254
2895.35 1269
2895.86 1335
2896.37 1369
2896.87 1419
2897.38 1195
2897.89 1261
2898.40 1438
2898.90 1251
2899.41 1180
2899.92 1212
2900.43 1178
2900.93 1065
2901.44 1180
2901.95 1227
2902.46 1167
2902.96 1228
2903.47 1208
2903.98 1364
2904.49 1375
2905.00 1380
2905.50 1430
2906.01 1358
2906.52 1533
2907.03 1536
2907.54 1433
2908.05 1472
2908.55 1436
2909.06 1477
2909.57 1369
2910.08 1125
2910.59 1044
2911.10 1047
2911.61 994
2912.11 948
2912.62 1036
2913.13 1116
2913.64 1134
2914.15 1009
2914.66 1049
2915.17 954
2915.68 1036
2916.19 1217
2916.69 1093
2917.20 1040
2917.71 964
2918.22 1087
2918.73 1051
2919.24 1093
2919.75 984
2920.26 1074
2920.77 850
2921.28 977
2921.79 1035
2922.30 849
2922.81 956
2923.32 947
2923.83 1013
2924.34 1012
2924.85 1103
2925.36 1080
2925.87 1015
2926.38 1059
2926.89 1106
2927.40 998
2927.91 1010
2928.42 1026
2928.93 937
2929.44 934
2929.95 968
2930.46 873
2930.97 973
2931.48 1030
2931.99 1066
2932.50 899
2933.01 967
2933.52 1016
2934.03 1037
2934.54 982
2935.05 1118
2935.56 1051
2936.07 1040
2936.58 1043
2937.09 1045
2937.60 1115
2938.12 1128
2938.63 1079
2939.14 1012
2939.65 1089
2940.16 938
2940.67 970
2941.18 960
2941.69 1044
2942.20 1167
2942.72 1097
2943.23 1056
2943.74 1065
2944.25 1126
2944.76 1018
2945.27 1022
2945.79 1060
2946.30 1060
2946.81 1133
2947.32 1024
2947.83 1069
2948.34 1207
2948.86 1123
2949.37 1073
2949.88 984
2950.39 992
2950.90 937
2951.42 983
2951.93 1080
2952.44 978
2952.95 914
2953.46 947
2953.98 863
2954.49 907
2955.00 974
2955.51 982
2956.03 969
2956.54 1035
2957.05 1022
2957.56 987
2958.08 1009
2958.59 954
2959.10 959
2959.62 918
2960.13 1023
2960.64 968
2961.15 993
2961.67 1012
2962.18 1000
2962.69 1071
2963.21 1068
2963.72 1037
2964.23 1035
2964.75 930
2965.26 961
2965.77 1027
2966.29 1096
2966.80 1093
2967.31 1038
2967.83 1005
2968.34 1012
2968.85 959
2969.37 1023
2969.88 989
2970.40 1111
2970.91 1032
2971.42 1001
2971.94 1022
2972.45 1099
2972.96 1066
2973.48 1026
2973.99 999
2974.51 1096
2975.02 1142
2975.54 1086
2976.05 1064
2976.56 1060
2977.08 972
2977.59 1074
2978.11 1106
2978.62 1112
2979.14 1097
2979.65 1108
2980.16 998
2980.68 1102
2981.19 1052
2981.71 1133
2982.22 1048
2982.74 1142
2983.25 1128
2983.77 1264
2984.28 1154
2984.80 1197
2985.31 1274
2985.83 1206
2986.34 1135
2986.86 1116
2987.37 1178
2987.89 1216
2988.40 1343
2988.92 1322
2989.44 1366
2989.95 1303
2990.47 1405
2990.98 1327
2991.50 1277
2992.01 1307
2992.53 1290
2993.04 1276
2993.56 1343
2994.08 1288
2994.59 1388
2995.11 1240
2995.62 1308
2996.14 1355
2996.66 1585
2997.17 1636
2997.69 1507
2998.20 1643
2998.72 1739
2999.24 1571
2999.75 1632
3000.27 1596
3000.79 1763
3001.30 1778
3001.82 1972
3002.33 2225
3002.85 2483
3003.37 3200
3003.88 3601
3004.40 4178
3004.92 4928
3005.43 5035
3005.95 5530
3006.47 5569
3006.99 5397
3007.50 4748
3008.02 4576
3008.54 3871
3009.05 3422
3009.57 2807
3010.09 2303
3010.60 2058
3011.12 1713
3011.64 1704
3012.16 1572
3012.67 1391
3013.19 1402
3013.71 1391
3014.23 1388
3014.74 1276
3015.26 1355
3015.78 1478
3016.30 1381
3016.82 1398
3017.33 1406
3017.85 1345
3018.37 1385
3018.89 1184
3019.40 1241
3019.92 1298
3020.44 1449
3020.96 1379
3021.48 1346
3022.00 1347
3022.51 1286
3023.03 1284
3023.55 1356
3024.07 1215
3024.59 1414
3025.11 1509
3025.62 1396
3026.14 1391
3026.66 1381
3027.18 1262
3027.70 1253
3028.22 1338
3028.74 1291
3029.25 1239
3029.77 1204
3030.29 1119
3030.81 1137
3031.33 1191
3031.85 1050
3032.37 1241
3032.89 1189
3033.41 1224
3033.93 1290
3034.45 1026
3034.96 1118
3035.48 1216
3036.00 1057
3036.52 1105
3037.04 1225
3037.56 1104
3038.08 1082
3038.60 1152
3039.12 1036
3039.64 1082
3040.16 1018
3040.68 996
3041.20 1042
3041.72 1084
3042.24 1101
3042.76 1094
3043.28 1073
3043.80 1115
3044.32 1174
3044.84 1097
3045.36 1044
3045.88 1036
3046.40 1151
3046.92 1173
3047.44 1055
3047.96 1192
3048.48 981
3049.00 982
3049.52 972
3050.04 1007
3050.56 1017
3051.09 1045
3051.61 1058
3052.13 982
3052.65 1076
3053.17 1118
3053.69 1057
3054.21 997
3054.73 1067
3055.25 1116
3055.77 1134
3056.29 1024
3056.82 1055
3057.34 995
3057.86 952
3058.38 1104
3058.90 1103
3059.42 1180
3059.94 1020
3060.47 991
3060.99 1127
3061.51 1080
3062.03 987
3062.55 1066
3063.07 1008
3063.60 1124
3064.12 1039
3064.64 1088
3065.16 1055
3065.68 1094
3066.21 1091
3066.73 1211
3067.25 1105
3067.77 1004
3068.29 1052
3068.82 1205
3069.34 1080
3069.86 1091
3070.38 1102
3070.90 1169
3071.43 1094
3071.95 1007
3072.47 1012
3072.99 1032
3073.52 1033
3074.04 1063
3074.56 1145
3075.09 1094
3075.61 1041
3076.13 1205
3076.65 1136
3077.18 1188
3077.70 1250
3078.22 1387
3078.75 1312
3079.27 1374
3079.79 1374
3080.32 1464
3080.84 1493
3081.36 1545
3081.89 1541
3082.41 1717
3082.93 1592
3083.46 1561
3083.98 1493
3084.50 1547
3085.03 1505
3085.55 1479
3086.07 1405
3086.60 1451
3087.12 1368
3087.64 1637
3088.17 1398
3088.69 1335
3089.22 1194
3089.74 1248
3090.26 1325
3090.79 1223
3091.31 1215
3091.84 1278
3092.36 1307
3092.89 1344
3093.41 1462
3093.93 1520
3094.46 1489
3094.98 1499
3095.51 1579
3096.03 1721
3096.56 1582
3097.08 1628
3097.61 1886
3098.13 1798
3098.66 1815
3099.18 1987
3099.70 2117
3100.23 2458
3100.75 3211
3101.28 3709
3101.80 4426
3102.33 5205
3102.85 6120
3103.38 6584
3103.91 7568
3104.43 7549
3104.96 7177
3105.48 6856
3106.01 6124
3106.53 5367
3107.06 4807
3107.58 3908
3108.11 3151
3108.63 2736
3109.16 2254
3109.69 1983
3110.21 1787
3110.74 1787
3111.26 1644
3111.79 1679
3112.31 1684
3112.84 1784
3113.37 1798
3113.89 1733
3114.42 1542
3114.94 1507
3115.47 1447
3116.00 1465
3116.52 1411
3117.05 1358
3117.58 1373
3118.10 1356
3118.63 1528
3119.16 1313
3119.68 1298
3120.21 1396
3120.73 1359
3121.26 1407
3121.79 1401
3122.31 1578
3122.84 1547
3123.37 1427
3123.90 1392
3124.42 1415
3124.95 1327
3125.48 1386
3126.00 1252
3126.53 1302
3127.06 1297
3127.58 1126
3128.11 1069
3128.64 1055
3129.17 1061
3129.69 1174
3130.22 1190
3130.75 1064
3131.28 1189
3131.80 1119
3132.33 1116
3132.86 1132
3133.39 1032
3133.91 1054
3134.44 1172
3134.97 1157
3135.50 1119
3136.03 1040
3136.55 1059
3137.08 1088
3137.61 1090
3138.14 1038
3138.67 1089
3139.19 1025
3139.72 1216
3140.25 1065
3140.78 1031
3141.31 1129
3141.84 1085
3142.36 1050
3142.89 1038
3143.42 1078
3143.95 1120
3144.48 1229
3145.01 1120
3145.54 1118
3146.06 1135
3146.59 1160
3147.12 1240
3147.65 1300
3148.18 1243
3148.71 1208
3149.24 1295
3149.77 1335
3150.30 1338
3150.83 1383
3151.35 1320
3151.88 1401
3152.41 1463
3152.94 1329
3153.47 1269
3154.00 1231
3154.53 1147
3155.06 1141
3155.59 1176
3156.12 1048
3156.65 1035
3157.18 1127
3157.71 1075
3158.24 1055
3158.77 1067
3159.30 1139
3159.83 1165
3160.36 1112
3160.89 1234
3161.42 1283
3161.95 1228
3162.48 1180
3163.01 1084
3163.54 1049
3164.07 996
3164.60 1001
3165.13 1066
3165.66 1113
3166.19 1040
3166.72 912
3167.25 867
3167.78 953
3168.31 1073
3168.84 984
3169.37 997
3169.90 981
3170.44 956
3170.97 980
3171.50 971
3172.03 1083
3172.56 1104
3173.09 1074
3173.62 1041
3174.15 1121
3174.68 1246
3175.21 1178
3175.75 1171
3176.28 1235
3176.81 1312
3177.34 1260
3177.87 1221
3178.40 1239
3178.93 1185
3179.47 1032
3180.00 1015
3180.53 1011
3181.06 1035
3181.59 1054
3182.12 945
3182.66 900
3183.19 866
3183.72 935
3184.25 1013
3184.78 1027
3185.32 996
3185.85 986
3186.38 1059
3186.91 1097
3187.44 1045
3187.98 1054
3188.51 1070
3189.04 1099
3189.57 1047
3190.11 967
3190.64 972
3191.17 967
3191.70 1079
3192.24 1110
3192.77 1059
3193.30 993
3193.84 949
3194.37 970
3194.90 968
3195.43 916
3195.97 989
3196.50 985
3197.03 1148
3197.57 1091
3198.10 1053
3198.63 1050
3199.17 1071
3199.70 1127
3200.23 1062
3200.77 1106
3201.30 1191
3201.83 1203
3202.37 1231
3202.90 1246
3203.43 1155
3203.97 1218
3204.50 1310
3205.03 1294
3205.57 1213
3206.10 1208
3206.63 1328
3207.17 1187
3207.70 1306
3208.24 1400
3208.77 1377
3209.30 1370
3209.84 1416
3210.37 1532
3210.91 1505
3211.44 1558
3211.98 1677
3212.51 1588
3213.04 1507
3213.58 1506
3214.11 1558
3214.65 1545
3215.18 1438
3215.72 1259
3216.25 1214
3216.79 1192
3217.32 1180
3217.86 1124
3218.39 1083
3218.93 1027
3219.46 1017
3220.00 961
3220.53 1022
3221.07 1119
3221.60 1132
3222.14 1152
3222.67 1166
3223.21 1204
3223.74 1268
3224.28 1286
3224.81 1453
3225.35 1359
3225.88 1469
3226.42 1463
3226.95 1473
3227.49 1474
3228.02 1382
3228.56 1350
3229.10 1331
3229.63 1218
3230.17 1229
3230.70 1395
3231.24 1253
3231.78 1310
3232.31 1220
3232.85 1301
3233.38 1420
3233.92 1308
3234.46 1279
3234.99 1443
3235.53 1364
3236.06 1397
3236.60 1292
3237.14 1505
3237.67 1600
3238.21 1411
3238.75 1504
3239.28 1588
3239.82 1582
3240.36 1452
3240.89 1598
3241.43 1516
3241.97 1394
3242.50 1355
3243.04 1332
3243.58 1454
3244.11 1467
3244.65 1457
3245.19 1502
3245.72 1412
3246.26 1467
3246.80 1478
3247.34 1477
3247.87 1575
3248.41 1529
3248.95 1450
3249.49 1482
3250.02 1555
3250.56 1444
3251.10 1582
3251.64 1575
3252.17 1437
3252.71 1552
3253.25 1486
3253.79 1474
3254.32 1554
3254.86 1577
3255.40 1516
3255.94 1456
3256.48 1601
3257.01 1674
3257.55 1703
3258.09 1570
3258.63 1668
3259.17 1817
3259.70 1958
3260.24 2026
3260.78 2277
3261.32 2683
3261.86 2782
3262.40 2994
3262.93 3140
3263.47 3679
3264.01 4016
3264.55 4203
3265.09 4830
3265.63 5221
3266.17 5349
3266.71 5703
3267.24 6231
3267.78 6261
3268.32 6366
3268.86 6282
3269.40 5848
3269.94 5146
3270.48 4343
3271.02 3659
3271.56 3270
3272.10 2762
3272.64 2391
3273.18 2276
3273.71 2073
3274.25 2035
3274.79 1933
3275.33 1752
3275.87 1654
3276.41 1773
3276.95 1869
3277.49 1826
3278.03 1818
3278.57 1988
3279.11 1907
3279.65 1811
3280.19 1657
3280.73 1788
3281.27 1718
3281.81 1802
3282.35 1824
3282.89 1791
3283.43 1773
3283.97 1696
3284.51 1682
3285.05 1768
3285.59 1832
3286.13 1730
3286.67 1986
3287.21 1915
3287.75 1847
3288.30 1877
3288.84 2015
3289.38 1810
3289.92 1686
3290.46 1855
3291.00 1975
3291.54 2054
3292.08 2096
3292.62 2293
3293.16 2400
3293.70 2570
3294.24 2434
3294.79 2706
3295.33 2779
3295.87 2935
3296.41 2808
3296.95 3112
3297.49 3040
3298.03 3026
3298.57 3054
3299.12 2650
3299.66 2683
3300.20 2627
3300.74 2279
3301.28 2206
3301.82 2129
3302.37 2123
3302.91 2135
3303.45 2205
3303.99 2197
3304.53 2284
3305.08 2054
3305.62 2004
3306.16 2018
3306.70 2026
3307.24 1913
3307.79 1843
3308.33 1814
3308.87 1844
3309.41 1787
3309.96 1756
3310.50 1573
3311.04 1588
3311.58 1636
3312.13 1654
3312.67 1759
3313.21 1820
3313.75 1883
3314.30 1932
3314.84 1897
3315.38 2213
3315.92 2121
3316.47 1967
3317.01 2304
3317.55 2294
3318.10 2442
3318.64 2591
3319.18 2530
3319.73 2464
3320.27 2795
3320.81 2614
3321.36 2628
3321.90 2627
3322.44 2618
3322.99 2401
3323.53 2499
3324.07 2424
3324.62 2438
3325.16 2344
3325.70 2204
3326.25 2115
3326.79 2077
3327.34 2210
3327.88 2122
3328.42 2093
3328.97 2135
3329.51 2194
3330.06 2320
3330.60 2660
3331.14 3126
3331.69 3939
3332.23 5370
3332.78 6880
3333.32 9006
3333.86 11791
3334.41 14708
3334.95 17802
3335.50 20211
3336.04 22416
3336.59 23975
3337.13 24584
3337.68 24062
3338.22 23227
3338.77 21634
3339.31 19020
3339.86 16510
3340.40 13534
3340.94 10642
3341.49 8430
3342.03 6760
3342.58 5573
3343.13 4405
3343.67 3776
3344.22 3411
3344.76 2997
3345.31 2687
3345.85 2604
3346.40 2493
3346.94 2409
3347.49 2366
3348.03 2321
3348.58 2248
3349.12 2102
3349.67 2115
3350.22 2093
3350.76 1992
3351.31 1876
3351.85 1868
3352.40 1801
3352.94 1937
3353.49 1800
3354.04 1835
3354.58 1877
3355.13 1903
3355.67 1783
3356.22 1971
3356.77 1977
3357.31 1777
3357.86 1789
3358.41 1988
3358.95 1819
3359.50 1862
3360.05 1888
3360.59 2001
3361.14 1867
3361.68 1862
3362.23 2017
3362.78 1826
3363.33 1778
3363.87 1891
3364.42 1907
3364.97 1976
3365.51 1976
3366.06 1890
3366.61 1957
3367.15 1756
3367.70 1743
3368.25 1788
3368.79 1775
3369.34 1866
3369.89 1868
3370.44 1876
3370.98 1834
3371.53 2105
3372.08 2253
3372.63 2226
3373.17 2390
3373.72 2518
3374.27 2705
3374.82 2850
3375.36 2872
3375.91 2697
3376.46 2584
3377.01 2520
3377.56 2425
3378.10 2175
3378.65 1952
3379.20 1958
3379.75 1812
3380.30 1694
3380.84 1525
3381.39 1572
3381.94 1506
3382.49 1533
3383.04 1484
3383.59 1384
3384.13 1428
3384.68 1415
3385.23 1430
3385.78 1330
3386.33 1386
3386.88 1450
3387.43 1384
3387.97 1305
3388.52 1266
3389.07 1315
3389.62 1454
3390.17 1366
3390.72 1363
3391.27 1373
3391.82 1335
3392.37 1260
3392.92 1285
3393.46 1341
3394.01 1431
3394.56 1457
3395.11 1448
3395.66 1492
3396.21 1306
3396.76 1314
3397.31 1585
3397.86 1463
3398.41 1484
3398.96 1495
3399.51 1587
3400.06 1579
3400.61 1534
3401.16 1552
3401.71 1272
3402.26 1284
3402.81 1271
3403.36 1270
3403.91 1149
3404.46 1202
3405.01 1322
3405.56 1267
3406.11 1155
3406.66 1133
3407.21 1224
3407.76 1185
3408.31 1251
3408.86 1167
3409.41 1175
3409.96 1232
3410.51 1266
3411.06 1310
3411.61 1460
3412.16 1349
3412.71 1294
3413.27 1439
3413.82 1498
3414.37 1425
3414.92 1380
3415.47 1370
3416.02 1347
3416.57 1253
3417.12 1239
3417.67 1239
3418.22 1283
3418.78 1271
3419.33 1240
3419.88 1204
3420.43 1262
3420.98 1159
3421.53 1139
3422.08 1260
3422.64 1380
3423.19 1423
3423.74 1375
3424.29 1332
3424.84 1578
3425.39 1492
3425.95 1465
3426.50 1534
3427.05 1543
3427.60 1314
3428.15 1289
3428.71 1305
3429.26 1277
3429.81 1204
3430.36 1134
3430.91 1116
3431.47 1119
3432.02 1058
3432.57 1046
3433.12 1120
3433.68 1011
3434.23 1110
3434.78 1184
3435.33 1120
3435.89 1202
3436.44 1090
3436.99 987
3437.54 1238
3438.10 1201
3438.65 1183
3439.20 1149
3439.76 1212
3440.31 1164
3440.86 1174
3441.42 1240
3441.97 1236
3442.52 1170
3443.07 1098
3443.63 1260
3444.18 1267
3444.73 1239
3445.29 1173
3445.84 1187
3446.39 1112
3446.95 1154
3447.50 1055
3448.06 1104
3448.61 1086
3449.16 1013
3449.72 981
3450.27 1001
3450.82 970
3451.38 1069
3451.93 1019
3452.49 1016
3453.04 1033
3453.59 1033
3454.15 1133
3454.70 1096
3455.26 1059
3455.81 1080
3456.36 1117
3456.92 1016
3457.47 1092
3458.03 1120
3458.58 1076
3459.14 1033
3459.69 1147
3460.25 1019
3460.80 1004
3461.36 1091
3461.91 1130
3462.46 1015
3463.02 1136
3463.57 1152
3464.13 1253
3464.68 1236
3465.24 1226
3465.79 1164
3466.35 1173
3466.90 1044
3467.46 1128
3468.02 1101
3468.57 1082
3469.13 1178
3469.68 1279
3470.24 1286
3470.79 1312
3471.35 1349
3471.90 1326
3472.46 1343
3473.01 1321
3473.57 1181
3474.13 1381
3474.68 1312
3475.24 1301
3475.79 1327
3476.35 1220
3476.90 1118
3477.46 1244
3478.02 1276
3478.57 1214
3479.13 1286
3479.68 1312
3480.24 1445
3480.80 1465
3481.35 1452
3481.91 1620
3482.47 1528
3483.02 1653
3483.58 1690
3484.14 1641
3484.69 1689
3485.25 1664
3485.81 1619
3486.36 1520
3486.92 1604
3487.48 1822
3488.03 1911
3488.59 2150
3489.15 2590
3489.70 3095
3490.26 3827
3490.82 4556
3491.37 5567
3491.93 6038
3492.49 6809
3493.05 7140
3493.60 7214
3494.16 6968
3494.72 6317
3495.27 5531
3495.83 4691
3496.39 3915
3496.95 3440
3497.50 2971
3498.06 2553
3498.62 2473
3499.18 2202
3499.74 2171
3500.29 2192
3500.85 2230
3501.41 2346
3501.97 2454
3502.52 2522
3503.08 2715
3503.64 2925
3504.20 3188
3504.76 3213
3505.32 3319
3505.87 3465
3506.43 3503
3506.99 3639
3507.55 3200
3508.11 3192
3508.67 2964
3509.22 2819
3509.78 2489
3510.34 2208
3510.90 2029
3511.46 1767
3512.02 1714
3512.58 1687
3513.13 1556
3513.69 1426
3514.25 1362
3514.81 1337
3515.37 1297
3515.93 1222
3516.49 1096
3517.05 1115
3517.61 1204
3518.17 1153
3518.73 1234
3519.28 1187
3519.84 1166
3520.40 1153
3520.96 1149
3521.52 1252
3522.08 1304
3522.64 1325
3523.20 1341
3523.76 1245
3524.32 1451
3524.88 1323
3525.44 1281
3526.00 1347
3526.56 1217
3527.12 1218
3527.68 1276
3528.24 1177
3528.80 1110
3529.36 1154
3529.92 1059
3530.48 1055
3531.04 1162
3531.60 1148
3532.16 1097
3532.72 1200
3533.28 1075
3533.84 1167
3534.40 1199
3534.96 1288
3535.52 1197
3536.08 1212
3536.65 1314
3537.21 1207
3537.77 1253
3538.33 1214
3538.89 1325
3539.45 1275
3540.01 1208
3540.57 1234
3541.13 1243
3541.69 1275
3542.25 1189
3542.82 1128
3543.38 1148
3543.94 1245
3544.50 1148
3545.06 1164
3545.62 1209
3546.18 1245
3546.75 1187
3547.31 1073
3547.87 1118
3548.43 1141
3548.99 1123
3549.55 1004
3550.12 954
3550.68 952
3551.24 1075
3551.80 996
3552.36 945
3552.92 979
3553.49 961
3554.05 867
3554.61 872
3555.17 964
3555.74 1034
3556.30 993
3556.86 991
3557.42 1040
3557.98 1078
3558.55 987
3559.11 1115
3559.67 942
3560.23 1019
3560.80 1117
3561.36 1003
3561.92 979
3562.49 1052
3563.05 1188
3563.61 1086
3564.17 1082
3564.74 1109
3565.30 1060
3565.86 993
3566.43 1030
3566.99 1058
3567.55 1137
3568.11 1075
3568.68 997
3569.24 1004
3569.80 937
3570.37 956
3570.93 933
3571.49 848
3572.06 898
3572.62 957
3573.19 1017
3573.75 1098
3574.31 1020
3574.88 1101
3575.44 1078
3576.00 1067
3576.57 1272
3577.13 1250
3577.70 1264
3578.26 1241
3578.82 1157
3579.39 1292
3579.95 1264
3580.52 1219
3581.08 1143
3581.64 1102
3582.21 1076
3582.77 1183
3583.34 1081
3583.90 983
3584.47 1077
3585.03 1145
3585.60 1082
3586.16 1006
3586.72 1008
3587.29 1021
3587.85 1021
3588.42 911
3588.98 887
3589.55 945
3590.11 991
3590.68 999
3591.24 965
3591.81 957
3592.37 897
3592.94 990
3593.50 943
3594.07 1054
3594.63 1011
3595.20 907
3595.77 973
3596.33 989
3596.90 880
3597.46 965
3598.03 946
3598.59 924
3599.16 917
3599.72 958
3600.29 912
3600.86 922
3601.42 937
3601.99 906
3602.55 879
3603.12 916
3603.69 948
3604.25 929
3604.82 866
3605.38 857
3605.95 945
3606.52 879
3607.08 832
3607.65 894
3608.21 899
3608.78 789
3609.35 921
3609.91 884
3610.48 748
3611.05 723
3611.61 873
3612.18 840
3612.75 804
3613.31 892
3613.88 888
3614.45 884
3615.01 1025
3615.58 908
3616.15 895
3616.72 1097
3617.28 1053
3617.85 1085
3618.42 1099
3618.98 1175
3619.55 1223
3620.12 1097
3620.69 1171
3621.25 1193
3621.82 1119
3622.39 1103
3622.96 1011
3623.52 993
3624.09 893
3624.66 914
3625.23 962
3625.79 880
3626.36 855
3626.93 919
3627.50 842
3628.06 880
3628.63 895
3629.20 997
3629.77 963
3630.34 908
3630.91 943
3631.47 941
3632.04 1032
3632.61 991
3633.18 1056
3633.75 1099
3634.31 990
3634.88 995
3635.45 947
3636.02 941
3636.59 1029
3637.16 917
3637.73 891
3638.29 985
3638.86 1042
3639.43 953
3640.00 956
3640.57 1015
3641.14 1068
3641.71 1139
3642.28 1061
3642.85 1088
3643.42 1079
3643.98 1099
3644.55 1058
3645.12 1080
3645.69 1022
3646.26 1020
3646.83 1028
3647.40 1218
3647.97 984
3648.54 1107
3649.11 987
3649.68 1049
3650.25 1101
3650.82 1164
3651.39 1151
3651.96 1270
3652.53 1304
3653.10 1215
3653.67 1245
3654.24 1259
3654.81 1292
3655.38 1372
3655.95 1108
3656.52 1102
3657.09 1156
3657.66 1088
3658.23 1046
3658.80 996
3659.37 1097
3659.94 1003
3660.51 1005
3661.08 1066
3661.65 1064
3662.22 1043
3662.79 1091
3663.36 1117
3663.93 1257
3664.50 1206
3665.07 1253
3665.64 1355
3666.22 1226
3666.79 1211
3667.36 1270
3667.93 1288
3668.50 1306
3669.07 1163
3669.64 1125
3670.21 974
3670.78 948
3671.36 917
3671.93 931
3672.50 993
3673.07 985
3673.64 939
3674.21 1072
3674.78 1045
3675.36 1030
3675.93 1007
3676.50 960
3677.07 1015
3677.64 1107
3678.21 1074
3678.79 1021
3679.36 930
3679.93 926
3680.50 1041
3681.07 887
3681.65 920
3682.22 892
3682.79 900
3683.36 826
3683.94 887
3684.51 866
3685.08 865
3685.65 855
3686.23 923
3686.80 787
3687.37 874
3687.94 862
3688.52 875
3689.09 916
3689.66 884
3690.23 914
3690.81 1011
3691.38 961
3691.95 891
3692.52 976
3693.10 929
3693.67 1041
3694.24 973
3694.82 907
3695.39 936
3695.96 904
3696.54 853
3697.11 916
3697.68 902
3698.26 856
3698.83 859
3699.40 961
3699.98 893
3700.55 926
3701.12 850
3701.70 900
3702.27 999
3702.85 944
3703.42 1049
3703.99 960
3704.57 1006
3705.14 911
3705.71 868
3706.29 905
3706.86 953
3707.44 989
3708.01 1070
3708.59 1093
3709.16 1092
3709.73 936
3710.31 949
3710.88 1015
3711.46 1004
3712.03 1026
3712.61 985
3713.18 1026
3713.75 1016
3714.33 913
3714.90 864
3715.48 982
3716.05 1031
3716.63 915
3717.20 885
3717.78 810
3718.35 826
3718.93 836
3719.50 786
3720.08 787
3720.65 855
3721.23 769
3721.80 821
3722.38 903
3722.95 828
3723.53 752
3724.11 899
3724.68 893
3725.26 852
3725.83 814
3726.41 749
3726.98 823
3727.56 832
3728.13 845
3728.71 853
3729.29 796
3729.86 852
3730.44 877
3731.01 782
3731.59 771
3732.17 901
3732.74 915
3733.32 902
3733.89 908
3734.47 935
3735.05 961
3735.62 1067
3736.20 982
3736.77 933
3737.35 894
3737.93 896
3738.50 861
3739.08 923
3739.66 897
3740.23 846
3740.81 808
3741.39 776
3741.96 744
3742.54 846
3743.12 822
3743.69 862
3744.27 865
3744.85 866
3745.43 859
3746.00 796
3746.58 819
3747.16 793
3747.73 932
3748.31 840
3748.89 838
3749.47 849
3750.04 841
3750.62 868
3751.20 861
3751.78 794
3752.35 799
3752.93 836
3753.51 832
3754.09 848
3754.66 848
3755.24 883
3755.82 752
3756.40 791
3756.98 748
3757.55 801
3758.13 814
3758.71 890
3759.29 781
3759.87 861
3760.44 819
3761.02 815
3761.60 929
3762.18 954
3762.76 920
3763.34 1062
3763.91 946
3764.49 899
3765.07 944
3765.65 882
3766.23 898
3766.81 863
3767.39 830
3767.96 777
3768.54 831
3769.12 924
3769.70 889
3770.28 953
3770.86 1045
3771.44 947
3772.02 1080
3772.60 1060
3773.18 925
3773.76 939
3774.33 848
3774.91 886
3775.49 848
3776.07 831
3776.65 804
3777.23 845
3777.81 796
3778.39 827
3778.97 951
3779.55 965
3780.13 932
3780.71 800
3781.29 820
3781.87 792
3782.45 777
3783.03 796
3783.61 763
3784.19 784
3784.77 778
3785.35 779
3785.93 939
3786.51 794
3787.09 693
3787.67 767
3788.25 852
3788.83 729
3789.41 740
3789.99 802
3790.57 896
3791.15 994
3791.73 847
3792.31 722
3792.89 819
3793.48 871
3794.06 820
3794.64 783
3795.22 781
3795.80 798
3796.38 840
3796.96 838
3797.54 930
3798.12 822
3798.70 865
3799.28 1003
3799.87 972
3800.45 966
3801.03 958
3801.61 1032
3802.19 1036
3802.77 957
3803.35 958
3803.94 1093
3804.52 1050
3805.10 946
3805.68 1044
3806.26 1046
3806.84 942
3807.43 1021
3808.01 1096
3808.59 1176
3809.17 1211
3809.75 1160
3810.34 1206
3810.92 1160
3811.50 1288
3812.08 1255
3812.66 1164
3813.25 1229
3813.83 1354
3814.41 1187
3814.99 1396
3815.58 1453
3816.16 1474
3816.74 1420
3817.32 1099
3817.91 1118
3818.49 1046
3819.07 944
3819.65 940
3820.24 966
3820.82 856
3821.40 903
3821.99 896
3822.57 905
3823.15 886
3823.73 882
3824.32 842
3824.90 941
3825.48 789
3826.07 834
3826.65 801
3827.23 849
3827.82 924
3828.40 948
3828.98 916
3829.57 819
3830.15 770
3830.73 822
3831.32 816
3831.90 827
3832.49 859
3833.07 847
3833.65 811
3834.24 797
3834.82 830
3835.41 802
3835.99 784
3836.57 756
3837.16 802
3837.74 903
3838.33 823
3838.91 808
3839.49 850
3840.08 797
3840.66 806
3841.25 807
3841.83 876
3842.42 816
3843.00 770
3843.58 803
3844.17 778
3844.75 834
3845.34 774
3845.92 781
3846.51 824
3847.09 854
3847.68 960
3848.26 1006
3848.85 896
3849.43 852
3850.02 789
3850.60 774
3851.19 793
3851.77 878
3852.36 801
3852.94 807
3853.53 825
3854.11 791
3854.70 794
3855.29 738
3855.87 764
3856.46 882
3857.04 822
3857.63 730
3858.21 798
3858.80 854
3859.39 825
3859.97 936
3860.56 915
3861.14 886
3861.73 951
3862.31 965
3862.90 924
3863.49 946
3864.07 1001
3864.66 884
3865.25 923
3865.83 936
3866.42 1035
3867.00 1002
3867.59 1004
3868.18 1052
3868.76 999
3869.35 943
3869.94 869
3870.52 782
3871.11 816
3871.70 776
3872.28 873
3872.87 866
3873.46 813
3874.04 843
3874.63 853
3875.22 969
3875.80 947
3876.39 845
3876.98 876
3877.57 994
3878.15 829
3878.74 850
3879.33 898
3879.92 824
3880.50 847
3881.09 808
3881.68 804
3882.26 783
3882.85 724
3883.44 690
3884.03 739
3884.62 797
3885.20 812
3885.79 918
3886.38 869
3886.97 764
3887.55 872
3888.14 975
3888.73 920
3889.32 909
3889.91 970
3890.49 1019
3891.08 1017
3891.67 1115
3892.26 1086
3892.85 1198
3893.44 1162
3894.02 1043
3894.61 1033
3895.20 1020
3895.79 957
3896.38 944
3896.97 1016
3897.56 887
3898.14 921
3898.73 878
3899.32 886
3899.91 962
3900.50 831
3901.09 821
3901.68 904
3902.27 797
3902.86 881
3903.44 874
3904.03 849
3904.62 805
3905.21 759
3905.80 860
3906.39 860
3906.98 871
3907.57 819
3908.16 861
3908.75 930
3909.34 904
3909.93 890
3910.52 983
3911.11 917
3911.70 860
3912.29 822
3912.88 865
3913.47 833
3914.06 697
3914.65 847
3915.24 801
3915.83 813
3916.42 888
3917.01 825
3917.60 893
3918.19 875
3918.78 808
3919.37 809
3919.96 806
3920.55 820
3921.14 745
3921.73 904
3922.32 931
3922.91 875
3923.50 825
3924.09 876
3924.68 854
3925.27 793
3925.86 805
3926.45 823
3927.05 840
3927.64 779
3928.23 831
3928.82 761
3929.41 727
3930.00 726
3930.59 771
3931.18 698
3931.77 669
3932.37 683
3932.96 696
3933.55 766
3934.14 728
3934.73 739
3935.32 751
3935.91 765
3936.51 776
3937.10 675
3937.69 791
3938.28 863
3938.87 969
3939.46 874
3940.06 842
3940.65 867
3941.24 864
3941.83 838
3942.42 862
3943.02 922
3943.61 861
3944.20 941
3944.79 936
3945.39 857
3945.98 914
3946.57 804
3947.16 843
3947.76 823
3948.35 922
3948.94 860
3949.53 785
3950.13 754
3950.72 769
3951.31 869
3951.90 892
3952.50 804
3953.09 812
3953.68 832
3954.28 872
3954.87 899
3955.46 889
3956.05 947
3956.65 972
3957.24 1004
3957.83 938
3958.43 932
3959.02 992
3959.61 1002
3960.21 912
3960.80 973
3961.39 989
3961.99 870
3962.58 931
3963.17 773
3963.77 851
3964.36 960
3964.96 951
3965.55 996
3966.14 979
3966.74 1076
3967.33 1173
3967.93 1094
3968.52 1122
3969.11 1033
3969.71 847
3970.30 846
3970.90 875
3971.49 799
3972.08 751
3972.68 864
3973.27 857
3973.87 941
3974.46 952
3975.06 1009
3975.65 961
3976.25 1156
3976.84 1164
3977.43 1259
3978.03 1239
3978.62 1106
3979.22 1114
3979.81 1132
3980.41 1098
3981.00 949
3981.60 857
3982.19 925
3982.79 1036
3983.38 1000
3983.98 908
3984.57 847
3985.17 922
3985.76 949
3986.36 872
3986.96 909
3987.55 954
3988.15 1066
3988.74 927
3989.34 972
3989.93 904
3990.53 997
3991.12 956
3991.72 991
3992.32 1019
3992.91 1030
3993.51 1102
3994.10 1078
3994.70 950
3995.30 946
3995.89 1048
3996.49 1170
3997.08 1038
3997.68 991
3998.28 1121
3998.87 1068
3999.47 1024
4000.07 946
4000.66 1016
4001.26 953
4001.85 968
4002.45 1054
4003.05 1001
4003.64 1053
4004.24 905
4004.84 972
4005.43 961
4006.03 948
4006.63 988
4007.23 906
4007.82 907
4008.42 992
4009.02 1037
4009.61 869
4010.21 920
4010.81 1006
4011.41 951
4012.00 912
4012.60 800
4013.20 882
4013.79 972
4014.39 919
4014.99 901
4015.59 923
4016.18 1041
4016.78 920
4017.38 792
4017.98 850
4018.58 826
4019.17 917
4019.77 918
4020.37 889
4020.97 900
4021.56 894
4022.16 935
4022.76 923
4023.36 849
4023.96 821
4024.56 866
4025.15 918
4025.75 962
4026.35 1016
4026.95 900
4027.55 1056
4028.15 1029
4028.74 1140
4029.34 1180
4029.94 1214
4030.54 1171
4031.14 1025
4031.74 1085
4032.34 1212
4032.93 1234
4033.53 1205
4034.13 1284
4034.73 1263
4035.33 1382
4035.93 1451
4036.53 1485
4037.13 1325
4037.73 1183
4038.33 938
4038.93 891
4039.52 810
4040.12 891
4040.72 961
4041.32 1012
4041.92 871
4042.52 827
4043.12 807
4043.72 813
4044.32 822
4044.92 756
4045.52 913
4046.12 867
4046.72 846
4047.32 806
4047.92 805
4048.52 846
4049.12 762
4049.72 778
4050.32 922
4050.92 869
4051.52 872
4052.12 892
4052.72 844
4053.32 870
4053.92 983
4054.52 955
4055.12 772
4055.72 728
4056.32 793
4056.92 830
4057.52 903
4058.13 839
4058.73 793
4059.33 746
4059.93 733
4060.53 843
4061.13 784
4061.73 786
4062.33 717
4062.93 710
4063.53 746
4064.14 840
4064.74 837
4065.34 805
4065.94 773
4066.54 858
4067.14 812
4067.74 787
4068.34 684
4068.95 748
4069.55 811
4070.15 731
4070.75 707
4071.35 732
4071.95 732
4072.56 758
4073.16 732
4073.76 727
4074.36 762
4074.96 787
4075.57 767
4076.17 730
4076.77 696
4077.37 823
4077.97 806
4078.58 768
4079.18 710
4079.78 792
4080.38 823
4080.99 757
4081.59 724
4082.19 748
4082.79 738
4083.40 824
4084.00 737
4084.60 665
4085.20 677
4085.81 670
4086.41 746
4087.01 737
4087.61 835
4088.22 731
4088.82 720
4089.42 694
4090.03 686
4090.63 732
4091.23 704
4091.84 774
4092.44 756
4093.04 766
4093.65 760
4094.25 722
4094.85 725
4095.46 790
4096.06 740
4096.66 681
4097.27 741
4097.87 711
4098.47 758
4099.08 690
4099.68 768
4100.29 773
4100.89 766
4101.49 758
4102.10 772
4102.70 731
4103.30 701
4103.91 760
4104.51 803
4105.12 731
4105.72 744
4106.33 738
4106.93 741
4107.53 737
4108.14 722
4108.74 725
4109.35 716
4109.95 718
4110.56 770
4111.16 715
4111.77 750
4112.37 806
4112.98 711
4113.58 729
4114.19 844
4114.79 761
4115.40 774
4116.00 728
4116.61 735
4117.21 757
4117.82 732
4118.42 745
4119.03 778
4119.63 832
4120.24 836
4120.84 729
4121.45 768
4122.05 739
4122.66 829
4123.26 814
4123.87 744
4124.47 764
4125.08 723
4125.69 684
4126.29 771
4126.90 765
4127.50 693
4128.11 651
4128.71 655
4129.32 694
4129.93 761
4130.53 686
4131.14 691
4131.74 654
4132.35 669
4132.96 730
4133.56 740
4134.17 806
4134.78 792
4135.38 729
4135.99 752
4136.60 768
4137.20 772
4137.81 859
4138.42 803
4139.02 771
4139.63 901
4140.24 804
4140.84 846
4141.45 932
4142.06 888
4142.66 940
4143.27 848
4143.88 863
4144.48 938
4145.09 852
4145.70 835
4146.31 918
4146.91 818
4147.52 800
4148.13 869
4148.73 865
4149.34 840
4149.95 832
4150.56 810
4151.16 839
4151.77 717
4152.38 755
4152.99 799
4153.60 697
4154.20 754
4154.81 795
4155.42 725
4156.03 750
4156.63 737
4157.24 896
4157.85 795
4158.46 936
4159.07 870
4159.68 819
4160.28 915
4160.89 794
4161.50 838
4162.11 865
4162.72 867
4163.33 879
4163.93 884
4164.54 834
4165.15 854
4165.76 850
4166.37 748
4166.98 879
4167.59 877
4168.19 882
4168.80 821
4169.41 804
4170.02 747
4170.63 795
4171.24 851
4171.85 789
4172.46 821
4173.07 805
4173.68 787
4174.29 757
4174.89 781
4175.50 819
4176.11 802
4176.72 809
4177.33 814
4177.94 790
4178.55 787
4179.16 747
4179.77 717
4180.38 731
4180.99 778
4181.60 741
4182.21 802
4182.82 857
4183.43 765
4184.04 724
4184.65 660
4185.26 698
4185.87 688
4186.48 797
4187.09 903
4187.70 839
4188.31 723
4188.92 760
4189.53 832
4190.14 819
4190.75 821
4191.36 909
4191.97 898
4192.58 873
4193.19 851
4193.80 764
4194.42 757
4195.03 817
4195.64 831
4196.25 783
4196.86 821
4197.47 808
4198.08 873
4198.69 893
4199.30 793
4199.91 702
4200.53 761
4201.14 720
4201.75 739
4202.36 824
4202.97 755
4203.58 722
4204.19 840
4204.80 902
4205.42 868
4206.03 864
4206.64 774
4207.25 770
4207.86 760
4208.47 758
4209.09 761
4209.70 807
4210.31 754
4210.92 785
4211.53 711
4212.15 797
4212.76 742
4213.37 852
4213.98 813
4214.59 743
4215.21 820
4215.82 799
4216.43 838
4217.04 858
4217.66 922
4218.27 890
4218.88 968
4219.49 988
4220.11 888
4220.72 898
4221.33 996
4221.94 918
4222.56 846
4223.17 855
4223.78 897
4224.40 869
4225.01 816
4225.62 822
4226.23 940
4226.85 882
4227.46 893
4228.07 934
4228.69 937
4229.30 943
4229.91 982
4230.53 987
4231.14 1031
4231.75 1184
4232.37 1271
4232.98 1294
4233.59 1488
4234.21 1618
4234.82 1683
4235.44 1694
4236.05 1814
4236.66 1766
4237.28 1693
4237.89 1549
4238.50 1336
4239.12 1340
4239.73 1350
4240.35 1143
4240.96 968
4241.58 963
4242.19 1001
4242.80 896
4243.42 834
4244.03 901
4244.65 830
4245.26 946
4245.88 907
4246.49 949
4247.10 897
4247.72 955
4248.33 1060
4248.95 924
4249.56 916
4250.18 900
4250.79 891
4251.41 840
4252.02 997
4252.64 889
4253.25 909
4253.87 864
4254.48 858
4255.10 965
4255.71 870
4256.33 890
4256.94 816
4257.56 799
4258.17 789
4258.79 715
4259.41 723
4260.02 714
4260.64 851
4261.25 854
4261.87 805
4262.48 766
4263.10 698
4263.71 820
4264.33 855
4264.95 947
4265.56 820
4266.18 875
4266.79 890
4267.41 952
4268.03 931
4268.64 808
4269.26 941
4269.87 926
4270.49 929
4271.11 847
4271.72 892
4272.34 918
4272.96 890
4273.57 898
4274.19 994
4274.81 919
4275.42 1033
4276.04 1130
4276.66 1122
4277.27 978
4277.89 1035
4278.51 1076
4279.12 989
4279.74 940
4280.36 864
4280.97 875
4281.59 852
4282.21 774
4282.83 789
4283.44 737
4284.06 891
4284.68 816
4285.29 753
4285.91 768
4286.53 719
4287.15 796
4287.76 819
4288.38 817
4289.00 773
4289.62 749
4290.23 835
4290.85 839
4291.47 800
4292.09 694
4292.71 737
4293.32 768
4293.94 786
4294.56 773
4295.18 843
4295.80 822
4296.41 782
4297.03 797
4297.65 745
4298.27 851
4298.89 842
4299.50 813
4300.12 834
4300.74 899
4301.36 857
4301.98 817
4302.60 808
4303.22 817
4303.83 843
4304.45 902
4305.07 836
4305.69 795
4306.31 738
4306.93 796
4307.55 901
4308.17 846
4308.79 919
4309.40 822
4310.02 919
4310.64 929
4311.26 993
4311.88 861
4312.50 859
4313.12 827
4313.74 904
4314.36 881
4314.98 883
4315.60 949
4316.22 840
4316.84 799
4317.46 859
4318.08 885
4318.70 957
4319.32 964
4319.94 728
4320.56 812
4321.18 918
4321.80 970
4322.42 892
4323.04 913
4323.66 911
4324.28 899
4324.90 974
4325.52 977
4326.14 1020
4326.76 990
4327.38 1008
4328.00 1109
4328.62 1095
4329.24 1058
4329.86 1117
4330.48 1218
4331.10 1095
4331.72 1313
4332.34 1235
4332.96 1061
4333.58 1122
4334.20 1363
4334.82 1798
4335.45 1991
4336.07 2226
4336.69 2594
4337.31 2757
4337.93 3007
4338.55 3544
4339.17 3532
4339.79 3184
4340.41 2994
4341.04 2847
4341.66 2417
4342.28 2231
4342.90 2225
4343.52 2248
4344.14 2289
4344.76 2342
4345.39 2767
4346.01 3157
4346.63 3397
4347.25 3430
4347.87 3391
4348.50 3422
4349.12 3199
4349.74 2649
4350.36 2562
4350.98 2243
4351.61 1826
4352.23 1760
4352.85 1648
4353.47 1502
4354.09 1434
4354.72 1340
4355.34 1281
4355.96 1279
4356.58 1320
4357.21 1302
4357.83 1314
4358.45 1235
4359.07 1272
4359.70 1204
4360.32 1345
4360.94 1266
4361.56 1250
4362.19 1168
4362.81 1141
4363.43 1172
4364.06 1182
4364.68 1113
4365.30 1090
4365.93 995
4366.55 998
4367.17 978
4367.80 994
4368.42 1072
4369.04 1018
4369.67 953
4370.29 938
4370.91 871
4371.54 837
4372.16 931
4372.78 844
4373.41 887
4374.03 853
4374.65 845
4375.28 896
4375.90 847
4376.53 942
4377.15 853
4377.77 906
4378.40 943
4379.02 1103
4379.65 812
4380.27 860
4380.89 938
4381.52 968
4382.14 866
4382.77 830
4383.39 877
4384.02 903
4384.64 956
4385.26 901
4385.89 853
4386.51 955
4387.14 896
4387.76 827
4388.39 834
4389.01 831
4389.64 944
4390.26 931
4390.89 774
4391.51 790
4392.14 794
4392.76 823
4393.39 819
4394.01 811
4394.64 831
4395.26 889
4395.89 884
4396.51 940
4397.14 785
4397.76 837
4398.39 834
4399.01 929
4399.64 810
4400.27 890
4400.89 875
4401.52 828
4402.14 905
4402.77 944
4403.39 870
4404.02 821
4404.65 893
4405.27 885
4405.90 784
4406.52 822
4407.15 887
4407.78 840
4408.40 870
4409.03 793
4409.65 831
4410.28 786
4410.91 861
4411.53 820
4412.16 876
4412.79 997
4413.41 920
4414.04 792
4414.67 833
4415.29 891
4415.92 799
4416.55 896
4417.17 948
4417.80 834
4418.43 771
4419.05 815
4419.68 716
4420.31 869
4420.93 884
4421.56 832
4422.19 701
4422.82 746
4423.44 746
4424.07 742
4424.70 782
4425.32 638
4425.95 729
4426.58 650
4427.21 679
4427.83 745
4428.46 722
4429.09 645
4429.72 746
4430.35 684
4430.97 755
4431.60 779
4432.23 794
4432.86 818
4433.48 806
4434.11 841
4434.74 820
4435.37 816
4436.00 737
4436.62 734
4437.25 864
4437.88 918
4438.51 918
4439.14 834
4439.77 828
4440.39 909
4441.02 952
4441.65 737
4442.28 803
4442.91 788
4443.54 841
4444.17 799
4444.79 755
4445.42 828
4446.05 866
4446.68 911
4447.31 983
4447.94 1010
4448.57 1027
4449.20 962
4449.83 992
4450.46 1091
4451.08 1002
4451.71 909
4452.34 1017
4452.97 918
4453.60 844
4454.23 919
4454.86 962
4455.49 968
4456.12 1091
4456.75 1191
4457.38 990
4458.01 1113
4458.64 1034
4459.27 1010
4459.90 935
4460.53 930
4461.16 873
4461.79 719
4462.42 732
4463.05 744
4463.68 809
4464.31 769
4464.94 761
4465.57 766
4466.20 745
4466.83 756
4467.46 804
4468.09 793
4468.72 792
4469.35 718
4469.98 775
4470.61 740
4471.24 708
4471.87 713
4472.50 696
4473.13 765
4473.76 741
4474.40 721
4475.03 686
4475.66 736
4476.29 689
4476.92 642
4477.55 741
4478.18 786
4478.81 673
4479.44 658
4480.07 662
4480.71 770
4481.34 792
4481.97 758
4482.60 779
4483.23 716
4483.86 726
4484.49 805
4485.13 844
4485.76 794
4486.39 764
4487.02 786
4487.65 803
4488.28 750
4488.92 817
4489.55 916
4490.18 893
4490.81 924
4491.44 866
4492.08 874
4492.71 1018
4493.34 820
4493.97 885
4494.61 898
4495.24 812
4495.87 813
4496.50 912
4497.13 842
4497.77 810
4498.40 850
4499.03 927
4499.67 995
4500.30 1223
4500.93 1327
4501.56 1429
4502.20 1468
4502.83 1257
4503.46 1208
4504.09 1310
4504.73 1178
4505.36 1043
4505.99 986
4506.63 984
4507.26 947
4507.89 843
4508.53 916
4509.16 921
4509.79 883
4510.43 874
4511.06 876
4511.69 880
4512.33 860
4512.96 882
4513.59 956
4514.23 864
4514.86 830
4515.49 806
4516.13 783
4516.76 765
4517.40 799
4518.03 735
4518.66 690
4519.30 642
4519.93 681
4520.57 667
4521.20 670
4521.83 657
4522.47 670
4523.10 830
4523.74 772
4524.37 656
4525.01 733
4525.64 758
4526.27 810
4526.91 779
4527.54 760
4528.18 669
4528.81 637
4529.45 674
4530.08 738
4530.72 802
4531.35 821
4531.99 881
4532.62 977
4533.26 854
4533.89 835
4534.53 853
4535.16 878
4535.80 755
4536.43 827
4537.07 749
4537.70 759
4538.34 707
4538.97 754
4539.61 787
4540.24 702
4540.88 726
4541.52 723
4542.15 637
4542.79 742
4543.42 725
4544.06 806
4544.69 745
4545.33 668
4545.97 664
4546.60 648
4547.24 629
4547.87 711
4548.51 759
4549.15 761
4549.78 740
4550.42 739
4551.05 735
4551.69 703
4552.33 661
4552.96 712
4553.60 649
4554.24 669
4554.87 691
4555.51 686
4556.15 760
4556.78 693
4557.42 634
4558.06 701
4558.69 642
4559.33 751
4559.97 650
4560.60 734
4561.24 741
4561.88 685
4562.51 667
4563.15 646
4563.79 734
4564.43 755
4565.06 728
4565.70 697
4566.34 782
4566.97 749
4567.61 687
4568.25 709
4568.89 767
4569.52 813
4570.16 770
4570.80 620
4571.44 657
4572.07 698
4572.71 711
4573.35 610
4573.99 641
4574.63 752
4575.26 694
4575.90 693
4576.54 770
4577.18 766
4577.82 829
4578.45 893
4579.09 838
4579.73 654
4580.37 671
4581.01 756
4581.65 739
4582.28 741
4582.92 733
4583.56 701
4584.20 776
4584.84 763
4585.48 844
4586.12 863
4586.75 840
4587.39 841
4588.03 800
4588.67 846
4589.31 1011
4589.95 1108
4590.59 1111
4591.23 1383
4591.87 1454
4592.50 1408
4593.14 1453
4593.78 1460
4594.42 1328
4595.06 1178
4595.70 1195
4596.34 1053
4596.98 877
4597.62 862
4598.26 969
4598.90 873
4599.54 758
4600.18 701
4600.82 795
4601.46 802
4602.10 881
4602.74 797
4603.38 898
4604.02 959
4604.66 912
4605.30 936
4605.94 805
4606.58 845
4607.22 827
4607.86 854
4608.50 706
4609.14 767
4609.78 678
4610.42 672
4611.06 674
4611.70 782
4612.34 791
4612.98 715
4613.62 743
4614.26 786
4614.90 733
4615.54 713
4616.18 812
4616.82 883
4617.47 731
4618.11 712
4618.75 716
4619.39 714
4620.03 719
4620.67 609
4621.31 660
4621.95 674
4622.59 825
4623.23 754
4623.88 705
4624.52 622
4625.16 687
4625.80 648
4626.44 741
4627.08 732
4627.72 651
4628.37 618
4629.01 678
4629.65 702
4630.29 758
4630.93 753
4631.58 762
4632.22 888
4632.86 779
4633.50 744
4634.14 787
4634.79 847
4635.43 882
4636.07 865
4636.71 870
4637.35 794
4638.00 839
4638.64 831
4639.28 789
4639.92 809
4640.57 854
4641.21 813
4641.85 777
4642.49 744
4643.14 830
4643.78 795
4644.42 836
4645.06 827
4645.71 740
4646.35 772
4646.99 724
4647.64 736
4648.28 737
4648.92 794
4649.56 763
4650.21 714
4650.85 694
4651.49 720
4652.14 744
4652.78 683
4653.42 715
4654.07 702
4654.71 707
4655.35 717
4656.00 695
4656.64 728
4657.29 706
4657.93 709
4658.57 670
4659.22 726
4659.86 656
4660.50 780
4661.15 673
4661.79 685
4662.44 701
4663.08 562
4663.72 630
4664.37 619
4665.01 628
4665.66 603
4666.30 638
4666.95 624
4667.59 657
4668.23 710
4668.88 636
4669.52 608
4670.17 584
4670.81 569
4671.46 620
4672.10 703
4672.75 667
4673.39 700
4674.04 608
4674.68 623
4675.32 631
4675.97 665
4676.61 679
4677.26 665
4677.90 680
4678.55 625
4679.20 662
4679.84 611
4680.49 734
4681.13 639
4681.78 707
4682.42 751
4683.07 720
4683.71 616
4684.36 556
4685.00 782
4685.65 784
4686.29 726
4686.94 688
4687.59 608
4688.23 608
4688.88 670
4689.52 692
4690.17 721
4690.82 746
4691.46 755
4692.11 640
4692.75 740
4693.40 703
4694.05 639
4694.69 709
4695.34 782
4695.98 768
4696.63 910
4697.28 944
4697.92 910
4698.57 1100
4699.22 1039
4699.86 1128
4700.51 1169
4701.16 1194
4701.80 1184
4702.45 1104
4703.10 997
4703.74 920
4704.39 851
4705.04 868
4705.68 801
4706.33 732
4706.98 854
4707.63 803
4708.27 840
4708.92 842
4709.57 779
4710.21 831
4710.86 876
4711.51 832
4712.16 832
4712.80 798
4713.45 825
4714.10 776
4714.75 762
4715.39 762
4716.04 714
4716.69 726
4717.34 658
4717.99 818
4718.63 777
4719.28 858
4719.93 832
4720.58 787
4721.22 706
4721.87 661
4722.52 785
4723.17 852
4723.82 825
4724.47 784
4725.11 770
4725.76 784
4726.41 868
4727.06 863
4727.71 832
4728.36 888
4729.00 914
4729.65 795
4730.30 763
4730.95 758
4731.60 810
4732.25 810
4732.90 767
4733.55 717
4734.19 678
4734.84 708
4735.49 695
4736.14 735
4736.79 804
4737.44 745
4738.09 755
4738.74 815
4739.39 805
4740.04 810
4740.69 897
4741.34 844
4741.99 858
4742.64 861
4743.28 789
4743.93 799
4744.58 768
4745.23 781
4745.88 806
4746.53 797
4747.18 828
4747.83 819
4748.48 842
4749.13 846
4749.78 977
4750.43 963
4751.08 879
4751.73 941
4752.38 919
4753.03 960
4753.68 951
4754.33 968
4754.98 987
4755.63 907
4756.29 901
4756.94 805
4757.59 801
4758.24 757
4758.89 780
4759.54 720
4760.19 776
4760.84 799
4761.49 759
4762.14 709
4762.79 708
4763.44 787
4764.09 729
4764.74 767
4765.40 790
4766.05 797
4766.70 865
4767.35 832
4768.00 872
4768.65 865
4769.30 854
4769.95 799
4770.61 749
4771.26 703
4771.91 719
4772.56 793
4773.21 731
4773.86 667
4774.52 673
4775.17 661
4775.82 683
4776.47 651
4777.12 707
4777.77 838
4778.43 786
4779.08 688
4779.73 765
4780.38 817
4781.04 726
4781.69 777
4782.34 737
4782.99 792
4783.64 779
4784.30 763
4784.95 789
4785.60 830
4786.25 654
4786.91 667
4787.56 693
4788.21 668
4788.86 735
4789.52 625
4790.17 673
4790.82 752
4791.48 729
4792.13 743
4792.78 692
4793.43 744
4794.09 750
4794.74 674
4795.39 714
4796.05 756
4796.70 695
4797.35 667
4798.01 768
4798.66 758
4799.31 719
4799.97 679
4800.62 769
4801.27 714
4801.93 719
4802.58 729
4803.23 777
4803.89 819
4804.54 748
4805.20 819
4805.85 819
4806.50 814
4807.16 758
4807.81 744
4808.47 771
4809.12 694
4809.77 804
4810.43 842
4811.08 779
4811.74 746
4812.39 749
4813.04 790
4813.70 741
4814.35 857
4815.01 828
4815.66 818
4816.32 864
4816.97 836
4817.63 813
4818.28 858
4818.94 835
4819.59 872
4820.24 781
4820.90 834
4821.55 816
4822.21 863
4822.86 852
4823.52 911
4824.17 941
4824.83 999
4825.49 897
4826.14 952
4826.80 984
4827.45 1040
4828.11 1024
4828.76 939
4829.42 1033
4830.07 1009
4830.73 1057
4831.38 1038
4832.04 1081
4832.69 1054
4833.35 1061
4834.01 1196
4834.66 1237
4835.32 1202
4835.97 1254
4836.63 1206
4837.29 1287
4837.94 1299
4838.60 1333
4839.25 1354
4839.91 1339
4840.57 1458
4841.22 1364
4841.88 1371
4842.54 1445
4843.19 1563
4843.85 1577
4844.50 1445
4845.16 1419
4845.82 1463
4846.47 1685
4847.13 1833
4847.79 1901
4848.44 1945
4849.10 2128
4849.76 2204
4850.41 2476
4851.07 2463
4851.73 2466
4852.39 2492
4853.04 2373
4853.70 2276
4854.36 2221
4855.01 2057
4855.67 2042
4856.33 2404
4856.99 2342
4857.64 2408
4858.30 2921
4858.96 3067
4859.62 3053
4860.27 2916
4860.93 2704
4861.59 2758
4862.25 2430
4862.90 2286
4863.56 2221
4864.22 2159
4864.88 2131
4865.53 2209
4866.19 2129
4866.85 2182
4867.51 2322
4868.17 2444
4868.83 2312
4869.48 2149
4870.14 2067
4870.80 2040
4871.46 1932
4872.12 1800
4872.77 1860
4873.43 1836
4874.09 1926
4874.75 1733
4875.41 1702
4876.07 1672
4876.73 1637
4877.38 1796
4878.04 1843
4878.70 1825
4879.36 1859
4880.02 1870
4880.68 1776
4881.34 1673
4882.00 1500
4882.66 1638
4883.31 1655
4883.97 1432
4884.63 1498
4885.29 1386
4885.95 1250
4886.61 1256
4887.27 1344
4887.93 1350
4888.59 1415
4889.25 1572
4889.91 1586
4890.57 1635
4891.23 1593
4891.89 1580
4892.55 1569
4893.21 1547
4893.87 1536
4894.53 1420
4895.19 1283
4895.85 1428
4896.51 1254
4897.17 1186
4897.83 1141
4898.49 1115
4899.15 1067
4899.81 1192
4900.47 1152
4901.13 1134
4901.79 1138
4902.45 1124
4903.11 1131
4903.77 1030
4904.43 1057
4905.09 1090
4905.75 966
4906.41 1043
4907.07 999
4907.73 979
4908.39 955
4909.05 996
4909.72 989
4910.38 924
4911.04 965
4911.70 942
4912.36 964
4913.02 987
4913.68 981
4914.34 802
4915.00 865
4915.67 819
4916.33 836
4916.99 827
4917.65 845
4918.31 873
4918.97 837
4919.63 845
4920.30 879
4920.96 805
4921.62 860
4922.28 859
4922.94 846
4923.60 898
4924.27 905
4924.93 810
4925.59 777
4926.25 823
4926.91 845
4927.58 825
4928.24 852
4928.90 911
4929.56 885
4930.22 821
4930.89 881
4931.55 859
4932.21 872
4932.87 914
4933.54 868
4934.20 821
4934.86 847
4935.52 899
4936.19 809
4936.85 790
4937.51 811
4938.18 808
4938.84 802
4939.50 821
4940.16 812
4940.83 736
4941.49 780
4942.15 788
4942.82 827
4943.48 749
4944.14 774
4944.81 801
4945.47 800
4946.13 782
4946.80 889
4947.46 882
4948.12 798
4948.79 789
4949.45 703
4950.11 699
4950.78 719
4951.44 764
4952.10 770
4952.77 720
4953.43 696
4954.10 748
4954.76 782
4955.42 831
4956.09 801
4956.75 804
4957.42 759
4958.08 721
4958.74 712
4959.41 754
4960.07 763
4960.74 712
4961.40 845
4962.07 897
4962.73 893
4963.39 923
4964.06 1038
4964.72 1128
4965.39 1162
4966.05 1071
4966.72 1146
4967.38 1012
4968.05 1047
4968.71 924
4969.38 870
4970.04 844
4970.71 770
4971.37 735
4972.04 809
4972.70 808
4973.37 807
4974.03 757
4974.70 728
4975.36 788
4976.03 796
4976.69 767
4977.36 971
4978.02 848
4978.69 893
4979.36 873
4980.02 829
4980.69 883
4981.35 860
4982.02 886
4982.68 823
4983.35 715
4984.02 738
4984.68 703
4985.35 705
4986.01 756
4986.68 822
4987.35 832
4988.01 792
4988.68 814
4989.34 853
4990.01 868
4990.68 841
4991.34 897
4992.01 898
4992.68 875
4993.34 891
4994.01 797
4994.68 799
4995.34 804
4996.01 730
4996.68 762
4997.34 843
4998.01 764
4998.68 673
4999.34 695
5000.01 691
5000.68 659
5001.34 657
5002.01 629
5002.68 714
5003.35 659
5004.01 622
5004.68 591
5005.35 690
5006.01 729
5006.68 640
5007.35 656
5008.02 654
5008.68 683
5009.35 721
5010.02 691
5010.69 739
5011.36 702
5012.02 659
5012.69 706
5013.36 786
5014.03 701
5014.69 728
5015.36 719
5016.03 682
5016.70 693
5017.37 698
5018.03 720
5018.70 685
5019.37 736
5020.04 749
5020.71 717
5021.38 804
5022.04 720
5022.71 760
5023.38 694
5024.05 688
5024.72 716
5025.39 734
5026.06 696
5026.72 731
5027.39 739
5028.06 709
5028.73 608
5029.40 600
5030.07 672
5030.74 703
5031.41 656
5032.08 722
5032.75 649
5033.41 650
5034.08 640
5034.75 638
5035.42 631
5036.09 575
5036.76 644
5037.43 666
5038.10 625
5038.77 598
5039.44 722
5040.11 737
5040.78 603
5041.45 562
5042.12 656
5042.79 639
5043.46 629
5044.13 650
5044.80 675
5045.47 715
5046.14 692
5046.81 666
5047.48 588
5048.15 656
5048.82 663
5049.49 646
5050.16 599
5050.83 658
5051.50 584
5052.17 618
5052.84 608
5053.51 679
5054.18 672
5054.85 717
5055.52 704
5056.19 694
5056.86 635
5057.53 580
5058.21 553
5058.88 685
5059.55 665
5060.22 687
5060.89 628
5061.56 615
5062.23 630
5062.90 654
5063.57 652
5064.24 636
5064.92 662
5065.59 644
5066.26 647
5066.93 659
5067.60 651
5068.27 615
5068.94 675
5069.62 585
5070.29 592
5070.96 633
5071.63 559
5072.30 662
5072.97 600
5073.65 605
5074.32 740
5074.99 633
5075.66 621
5076.33 720
5077.01 742
5077.68 763
5078.35 839
5079.02 731
5079.70 875
5080.37 940
5081.04 830
5081.71 758
5082.38 751
5083.06 832
5083.73 613
5084.40 616
5085.07 621
5085.75 685
5086.42 681
5087.09 668
5087.77 745
5088.44 841
5089.11 860
5089.78 756
5090.46 831
5091.13 935
5091.80 891
5092.48 919
5093.15 941
5093.82 859
5094.50 815
5095.17 786
5095.84 743
5096.52 669
5097.19 620
5097.86 677
5098.54 693
5099.21 655
5099.88 634
5100.56 679
5101.23 745
5101.90 763
5102.58 702
5103.25 721
5103.93 763
5104.60 717
5105.27 682
5105.95 733
5106.62 702
5107.30 683
5107.97 674
5108.64 681
5109.32 738
5109.99 780
5110.67 742
5111.34 722
5112.02 654
5112.69 650
5113.36 634
5114.04 623
5114.71 648
5115.39 597
5116.06 746
5116.74 696
5117.41 650
5118.09 657
5118.76 649
5119.44 746
5120.11 846
5120.79 755
5121.46 747
5122.14 789
5122.81 730
5123.49 693
5124.16 761
5124.84 688
5125.51 634
5126.19 593
5126.86 667
5127.54 660
5128.21 613
5128.89 686
5129.57 680
5130.24 611
5130.92 707
5131.59 729
5132.27 784
5132.94 834
5133.62 662
5134.30 732
5134.97 723
5135.65 744
5136.32 706
5137.00 698
5137.68 703
5138.35 714
5139.03 702
5139.70 678
5140.38 722
5141.06 728
5141.73 629
5142.41 603
5143.09 698
5143.76 625
5144.44 615
5145.12 670
5145.79 651
5146.47 607
5147.15 564
5147.82 612
5148.50 582
5149.18 628
5149.85 634
5150.53 718
5151.21 611
5151.88 545
5152.56 586
5153.24 666
5153.92 632
5154.59 636
5155.27 663
5155.95 624
5156.62 588
5157.30 619
5157.98 562
5158.66 641
5159.33 651
5160.01 573
5160.69 634
5161.37 615
5162.04 551
5162.72 565
5163.40 598
5164.08 575
5164.76 658
5165.43 732
5166.11 627
5166.79 675
5167.47 690
5168.15 659
5168.82 611
5169.50 581
5170.18 526
5170.86 567
5171.54 531
5172.22 583
5172.89 664
5173.57 534
5174.25 535
5174.93 518
5175.61 575
5176.29 624
5176.97 597
5177.64 582
5178.32 674
5179.00 680
5179.68 646
5180.36 615
5181.04 684
5181.72 652
5182.40 639
5183.08 657
5183.75 620
5184.43 580
5185.11 641
5185.79 661
5186.47 605
5187.15 570
5187.83 573
5188.51 562
5189.19 606
5189.87 583
5190.55 600
5191.23 605
5191.91 576
5192.59 652
5193.27 620
5193.95 687
5194.63 570
5195.31 571
5195.99 574
5196.67 586
5197.35 623
5198.03 640
5198.71 625
5199.39 640
5200.07 626
5200.75 547
5201.43 607
5202.11 652
5202.79 667
5203.47 565
5204.15 653
5204.83 663
5205.51 575
5206.19 636
5206.87 632
5207.55 673
5208.23 631
5208.91 638
5209.59 700
5210.27 652
5210.96 651
5211.64 653
5212.32 649
5213.00 635
5213.68 674
5214.36 670
5215.04 699
5215.72 696
5216.40 657
5217.09 694
5217.77 704
5218.45 845
5219.13 742
5219.81 745
5220.49 825
5221.17 810
5221.86 749
5222.54 750
5223.22 819
5223.90 788
5224.58 792
5225.27 689
5225.95 687
5226.63 747
5227.31 736
5227.99 654
5228.67 589
5229.36 696
5230.04 697
5230.72 636
5231.40 635
5232.09 692
5232.77 722
5233.45 720
5234.13 727
5234.82 666
5235.50 671
5236.18 754
5236.86 729
5237.55 810
5238.23 725
5238.91 838
5239.59 893
5240.28 866
5240.96 835
5241.64 919
5242.33 830
5243.01 816
5243.69 786
5244.37 763
5245.06 746
5245.74 671
5246.42 649
5247.11 666
5247.79 687
5248.47 667
5249.16 708
5249.84 767
5250.52 772
5251.21 806
5251.89 782
5252.58 799
5253.26 768
5253.94 745
5254.63 697
5255.31 668
5255.99 664
5256.68 690
5257.36 634
5258.05 664
5258.73 687
5259.41 722
5260.10 674
5260.78 697
5261.47 770
5262.15 766
5262.84 685
5263.52 672
5264.20 736
5264.89 836
5265.57 704
5266.26 724
5266.94 675
5267.63 752
5268.31 717
5269.00 692
5269.68 711
5270.37 626
5271.05 611
5271.73 629
5272.42 684
5273.10 683
5273.79 667
5274.47 628
5275.16 560
5275.85 622
5276.53 603
5277.22 567
5277.90 589
5278.59 626
5279.27 702
5279.96 715
5280.64 642
5281.33 752
5282.01 783
5282.70 815
5283.38 742
5284.07 666
5284.76 687
5285.44 714
5286.13 693
5286.81 676
5287.50 619
5288.19 661
5288.87 633
5289.56 613
5290.24 658
5290.93 561
5291.62 608
5292.30 691
5292.99 661
5293.67 615
5294.36 672
5295.05 631
5295.73 648
5296.42 595
5297.11 599
5297.79 644
5298.48 679
5299.17 668
5299.85 701
5300.54 757
5301.23 813
5301.91 728
5302.60 805
5303.29 689
5303.97 818
5304.66 873
5305.35 755
5306.04 796
5306.72 744
5307.41 692
5308.10 732
5308.78 757
5309.47 769
5310.16 748
5310.85 839
5311.53 819
5312.22 936
5312.91 924
5313.60 896
5314.28 771
5314.97 751
5315.66 736
5316.35 680
5317.04 746
5317.72 733
5318.41 773
5319.10 713
5319.79 777
5320.48 868
5321.16 957
5321.85 944
5322.54 884
5323.23 825
5323.92 851
5324.60 790
5325.29 754
5325.98 738
5326.67 677
5327.36 733
5328.05 669
5328.74 663
5329.42 706
5330.11 659
5330.80 696
5331.49 583
5332.18 564
5332.87 633
5333.56 584
5334.25 675
5334.93 658
5335.62 570
5336.31 615
5337.00 575
5337.69 565
5338.38 667
5339.07 707
5339.76 628
5340.45 604
5341.14 629
5341.83 606
5342.52 688
5343.21 743
5343.90 670
5344.58 655
5345.27 619
5345.96 673
5346.65 697
5347.34 701
5348.03 710
5348.72 694
5349.41 801
5350.10 769
5350.79 793
5351.48 835
5352.17 800
5352.86 776
5353.55 768
5354.24 777
5354.93 757
5355.62 728
5356.31 685
5357.01 708
5357.70 693
5358.39 659
5359.08 597
5359.77 638
5360.46 631
5361.15 653
5361.84 641
5362.53 662
5363.22 655
5363.91 576
5364.60 677
5365.29 634
5365.98 616
5366.68 732
5367.37 653
5368.06 568
5368.75 555
5369.44 585
5370.13 588
5370.82 563
5371.51 600
5372.21 580
5372.90 598
5373.59 538
5374.28 512
5374.97 541
5375.66 560
5376.35 538
5377.05 559
5377.74 593
5378.43 546
5379.12 504
5379.81 583
5380.51 619
5381.20 583
5381.89 569
5382.58 535
5383.27 546
5383.97 599
5384.66 579
5385.35 564
5386.04 567
5386.73 627
5387.43 630
5388.12 598
5388.81 596
5389.50 578
5390.20 631
5390.89 677
5391.58 607
5392.28 651
5392.97 642
5393.66 644
5394.35 642
5395.05 672
5395.74 599
5396.43 645
5397.13 619
5397.82 602
5398.51 583
5399.20 577
5399.90 629
5400.59 560
5401.28 581
5401.98 582
5402.67 596
5403.36 612
5404.06 580
5404.75 542
5405.44 531
5406.14 605
5406.83 588
5407.53 588
5408.22 562
5408.91 648
5409.61 635
5410.30 619
5410.99 629
5411.69 609
5412.38 545
5413.08 531
5413.77 594
5414.46 606
5415.16 644
5415.85 656
5416.55 632
5417.24 586
5417.94 560
5418.63 604
5419.32 614
5420.02 629
5420.71 638
5421.41 578
5422.10 630
5422.80 632
5423.49 641
5424.19 671
5424.88 598
5425.58 635
5426.27 635
5426.97 619
5427.66 636
5428.36 636
5429.05 656
5429.75 583
5430.44 539
5431.14 596
5431.83 707
5432.53 672
5433.22 590
5433.92 658
5434.61 758
5435.31 845
5436.00 830
5436.70 840
5437.40 757
5438.09 736
5438.79 710
5439.48 798
5440.18 679
5440.87 600
5441.57 664
5442.27 727
5442.96 578
5443.66 668
5444.35 719
5445.05 750
5445.75 660
5446.44 710
5447.14 890
5447.83 850
5448.53 818
5449.23 825
5449.92 846
5450.62 842
5451.32 831
5452.01 790
5452.71 769
5453.41 796
5454.10 770
5454.80 839
5455.50 832
5456.19 904
5456.89 746
5457.59 723
5458.28 758
5458.98 764
5459.68 740
5460.37 775
5461.07 779
5461.77 753
5462.47 737
5463.16 727
5463.86 757
5464.56 794
5465.25 845
5465.95 819
5466.65 787
5467.35 800
5468.04 822
5468.74 816
5469.44 790
5470.14 813
5470.84 851
5471.53 803
5472.23 868
5472.93 953
5473.63 934
5474.32 966
5475.02 984
5475.72 1058
5476.42 960
5477.12 1115
5477.82 1156
5478.51 1256
5479.21 1361
5479.91 1607
5480.61 1791
5481.31 1820
5482.01 1911
5482.70 1784
5483.40 1727
5484.10 1481
5484.80 1411
5485.50 1441
5486.20 1323
5486.90 1190
5487.59 1229
5488.29 1087
5488.99 1131
5489.69 1094
5490.39 1121
5491.09 1053
5491.79 1019
5492.49 1123
5493.19 1220
5493.89 1286
5494.58 1192
5495.28 1311
5495.98 1318
5496.68 1418
5497.38 1613
5498.08 1776
5498.78 1900
5499.48 2257
5500.18 2566
5500.88 2993
5501.58 2913
5502.28 3178
5502.98 3103
5503.68 2664
5504.38 2190
5505.08 2152
5505.78 1755
5506.48 1684
5507.18 1503
5507.88 1313
5508.58 1182
5509.28 1023
5509.98 1121
5510.68 1082
5511.38 1087
5512.08 1025
5512.78 1101
5513.48 1119
5514.18 1124
5514.88 1066
5515.58 1087
5516.28 1164
5516.98 1110
5517.68 1143
5518.39 1067
5519.09 1058
5519.79 972
5520.49 892
5521.19 954
5521.89 876
5522.59 863
5523.29 946
5523.99 920
5524.69 887
5525.40 868
5526.10 848
5526.80 892
5527.50 973
5528.20 964
5528.90 838
5529.60 922
5530.31 968
5531.01 973
5531.71 912
5532.41 943
5533.11 901
5533.81 916
5534.52 886
5535.22 796
5535.92 803
5536.62 800
5537.32 676
5538.02 657
5538.73 759
5539.43 779
5540.13 877
5540.83 777
5541.54 783
5542.24 738
5542.94 737
5543.64 781
5544.34 787
5545.05 721
5545.75 711
5546.45 731
5547.15 717
5547.86 700
5548.56 722
5549.26 676
5549.97 698
5550.67 726
5551.37 646
5552.07 696
5552.78 698
5553.48 653
5554.18 646
5554.89 743
5555.59 709
5556.29 692
5557.00 686
5557.70 719
5558.40 728
5559.11 664
5559.81 665
5560.51 789
5561.22 811
5561.92 649
5562.62 689
5563.33 683
5564.03 776
5564.73 782
5565.44 855
5566.14 774
5566.85 732
5567.55 724
5568.25 735
5568.96 772
5569.66 759
5570.37 731
5571.07 686
5571.77 635
5572.48 624
5573.18 586
5573.89 697
5574.59 704
5575.29 678
5576.00 647
5576.70 692
5577.41 713
5578.11 669
5578.82 752
5579.52 651
5580.23 630
5580.93 606
5581.64 643
5582.34 605
5583.05 554
5583.75 565
5584.46 575
5585.16 696
5585.87 597
5586.57 679
5587.28 650
5587.98 619
5588.69 615
5589.39 652
5590.10 639
5590.80 679
5591.51 677
5592.21 613
5592.92 633
5593.62 650
5594.33 705
5595.04 615
5595.74 658
5596.45 662
5597.15 605
5597.86 632
5598.56 733
5599.27 718
5599.98 609
5600.68 693
5601.39 655
5602.09 681
5602.80 672
5603.51 642
5604.21 636
5604.92 670
5605.62 660
5606.33 732
5607.04 660
5607.74 603
5608.45 589
5609.16 684
5609.86 631
5610.57 608
5611.28 631
5611.98 642
5612.69 648
5613.40 689
5614.10 661
5614.81 648
5615.52 615
5616.22 585
5616.93 586
5617.64 648
5618.35 655
5619.05 663
5619.76 649
5620.47 650
5621.17 592
5621.88 598
5622.59 664
5623.30 635
5624.00 682
5624.71 555
5625.42 619
5626.13 709
5626.83 775
5627.54 757
5628.25 792
5628.96 787
5629.67 776
5630.37 827
5631.08 770
5631.79 716
5632.50 751
5633.21 747
5633.91 727
5634.62 809
5635.33 786
5636.04 780
5636.75 770
5637.45 733
5638.16 739
5638.87 724
5639.58 854
5640.29 884
5641.00 815
5641.70 775
5642.41 765
5643.12 791
5643.83 690
5644.54 738
5645.25 727
5645.96 803
5646.67 691
5647.38 675
5648.08 606
5648.79 669
5649.50 691
5650.21 701
5650.92 722
5651.63 738
5652.34 760
5653.05 736
5653.76 727
5654.47 763
5655.18 836
5655.89 911
5656.60 980
5657.30 1072
5658.01 1083
5658.72 1021
5659.43 1116
5660.14 1018
5660.85 1037
5661.56 942
5662.27 884
5662.98 849
5663.69 873
5664.40 766
5665.11 657
5665.82 621
5666.53 722
5667.24 724
5667.95 716
5668.66 722
5669.37 625
5670.08 721
5670.79 736
5671.50 687
5672.22 708
5672.93 736
5673.64 704
5674.35 673
5675.06 719
5675.77 686
5676.48 695
5677.19 642
5677.90 746
5678.61 712
5679.32 679
5680.03 665
5680.74 745
5681.46 725
5682.17 720
5682.88 693
5683.59 660
5684.30 710
5685.01 627
5685.72 620
5686.43 639
5687.15 651
5687.86 671
5688.57 705
5689.28 613
5689.99 694
5690.70 604
5691.42 636
5692.13 675
5692.84 605
5693.55 672
5694.26 604
5694.97 586
5695.69 584
5696.40 566
5697.11 565
5697.82 600
5698.53 579
5699.25 568
5699.96 540
5700.67 620
5701.38 574
5702.10 569
5702.81 535
5703.52 612
5704.23 585
5704.95 580
5705.66 552
5706.37 542
5707.08 599
5707.80 637
5708.51 596
5709.22 612
5709.93 563
5710.65 550
5711.36 559
5712.07 584
5712.79 586
5713.50 584
5714.21 631
5714.93 593
5715.64 597
5716.35 586
5717.07 596
5717.78 604
5718.49 578
5719.21 497
5719.92 588
5720.63 621
5721.35 569
5722.06 582
5722.77 600
5723.49 613
5724.20 575
5724.92 681
5725.63 665
5726.34 618
5727.06 653
5727.77 623
5728.48 653
5729.20 700
5729.91 692
5730.63 706
5731.34 703
5732.06 593
5732.77 604
5733.48 674
5734.20 591
5734.91 613
5735.63 547
5736.34 588
5737.06 691
5737.77 661
5738.49 590
5739.20 660
5739.91 677
5740.63 567
5741.34 608
5742.06 617
5742.77 536
5743.49 531
5744.20 502
5744.92 490
5745.63 502
5746.35 592
5747.06 616
5747.78 600
5748.49 563
5749.21 527
5749.93 590
5750.64 528
5751.36 553
5752.07 592
5752.79 534
5753.50 550
5754.22 596
5754.93 567
5755.65 550
5756.37 554
5757.08 579
5757.80 582
5758.51 580
5759.23 595
5759.95 638
5760.66 596
5761.38 588
5762.09 502
5762.81 602
5763.53 615
5764.24 620
5764.96 607
5765.67 544
5766.39 663
5767.11 586
5767.82 570
5768.54 553
5769.26 536
5769.97 505
5770.69 582
5771.41 573
5772.12 577
5772.84 514
5773.56 548
5774.27 581
5774.99 649
5775.71 487
5776.42 581
5777.14 577
5777.86 592
5778.58 582
5779.29 570
5780.01 656
5780.73 663
5781.45 551
5782.16 542
5782.88 529
5783.60 587
5784.31 578
5785.03 693
5785.75 634
5786.47 613
5787.19 559
5787.90 587
5788.62 541
5789.34 544
5790.06 630
5790.77 570
5791.49 603
5792.21 610
5792.93 650
5793.65 577
5794.36 633
5795.08 674
5795.80 690
5796.52 720
5797.24 669
5797.96 715
5798.67 828
5799.39 821
5800.11 871
5800.83 996
5801.55 1128
5802.27 1249
5802.99 1375
5803.70 1492
5804.42 1416
5805.14 1298
5805.86 1272
5806.58 1074
5807.30 864
5808.02 774
5808.74 721
5809.46 781
5810.17 642
5810.89 675
5811.61 687
5812.33 803
5813.05 779
5813.77 727
5814.49 731
5815.21 716
5815.93 724
5816.65 669
5817.37 729
5818.09 755
5818.81 795
5819.53 790
5820.25 728
5820.97 764
5821.69 766
5822.41 768
5823.13 726
5823.85 707
5824.57 722
5825.29 611
5826.01 652
5826.73 696
5827.45 669
5828.17 693
5828.89 641
5829.61 650
5830.33 637
5831.05 698
5831.77 649
5832.49 739
5833.21 741
5833.93 717
5834.65 639
5835.37 712
5836.09 636
5836.81 654
5837.53 683
5838.25 715
5838.97 634
5839.70 591
5840.42 613
5841.14 636
5841.86 703
5842.58 681
5843.30 569
5844.02 547
5844.74 585
5845.46 621
5846.19 628
5846.91 547
5847.63 593
5848.35 661
5849.07 646
5849.79 630
5850.51 727
5851.24 674
5851.96 717
5852.68 690
5853.40 697
5854.12 666
5854.85 633
5855.57 702
5856.29 657
5857.01 716
5857.73 690
5858.46 647
5859.18 629
5859.90 585
5860.62 692
5861.34 642
5862.07 685
5862.79 605
5863.51 671
5864.23 692
5864.96 629
5865.68 640
5866.40 643
5867.12 586
5867.85 662
5868.57 685
5869.29 643
5870.01 680
5870.74 764
5871.46 732
5872.18 666
5872.91 702
5873.63 659
5874.35 718
5875.08 728
5875.80 705
5876.52 708
5877.25 778
5877.97 702
5878.69 696
5879.42 692
5880.14 706
5880.86 679
5881.59 663
5882.31 640
5883.03 733
5883.76 782
5884.48 663
5885.20 664
5885.93 803
5886.65 747
5887.38 691
5888.10 663
5888.82 660
5889.55 739
5890.27 672
5891.00 749
5891.72 726
5892.44 671
5893.17 683
5893.89 652
5894.62 724
5895.34 672
5896.07 654
5896.79 721
5897.51 743
5898.24 686
5898.96 748
5899.69 672
5900.41 738
5901.14 660
5901.86 676
5902.59 631
5903.31 724
5904.04 722
5904.76 689
5905.49 630
5906.21 638
5906.94 718
5907.66 731
5908.39 663
5909.11 707
5909.84 717
5910.56 720
5911.29 702
5912.01 709
5912.74 711
5913.46 649
5914.19 731
5914.92 794
5915.64 754
5916.37 747
5917.09 742
5917.82 795
5918.54 733
5919.27 874
5920.00 795
5920.72 672
5921.45 782
5922.17 778
5922.90 830
5923.63 828
5924.35 856
5925.08 933
5925.80 854
5926.53 922
5927.26 862
5927.98 879
5928.71 939
5929.44 888
5930.16 897
5930.89 970
5931.62 988
5932.34 910
5933.07 898
5933.80 921
5934.52 1054
5935.25 1007
5935.98 1019
5936.70 1062
5937.43 1036
5938.16 979
5938.88 1005
5939.61 1138
5940.34 1116
5941.07 1054
5941.79 1077
5942.52 1194
5943.25 1092
5943.97 1146
5944.70 1282
5945.43 1185
5946.16 1230
5946.88 1396
5947.61 1332
5948.34 1330
5949.07 1445
5949.80 1618
5950.52 1627
5951.25 1712
5951.98 1700
5952.71 1943
5953.43 2025
5954.16 1943
5954.89 1832
5955.62 1871
5956.35 1801
5957.07 1834
5957.80 1823
5958.53 1873
5959.26 1824
5959.99 1742
5960.72 2004
5961.44 1958
5962.17 1853
5962.90 1904
5963.63 2118
5964.36 2286
5965.09 2500
5965.82 2851
5966.54 3164
5967.27 3436
5968.00 3568
5968.73 3686
5969.46 3611
5970.19 3310
5970.92 3090
5971.65 2898
5972.38 2683
5973.11 2592
5973.83 2409
5974.56 2273
5975.29 2488
5976.02 2435
5976.75 2291
5977.48 2282
5978.21 2426
5978.94 2432
5979.67 2513
5980.40 2624
5981.13 2733
5981.86 2875
5982.59 2910
5983.32 2984
5984.05 3044
5984.78 2965
5985.51 3017
5986.24 2958
5986.97 2905
5987.70 2861
5988.43 2933
5989.16 2819
5989.89 2807
5990.62 2746
5991.35 2701
5992.08 2895
5992.81 2822
5993.54 2730
5994.27 2822
5995.00 2958
5995.73 3106
5996.46 3004
5997.19 3230
5997.92 3105
5998.65 3274
5999.38 3476
6000.11 3335
6000.85 3435
6001.58 3318
6002.31 3377
6003.04 3286
6003.77 3278
6004.50 3107
6005.23 3068
6005.96 2976
6006.69 3054
6007.43 3014
6008.16 3343
6008.89 3739
6009.62 4294
6010.35 5173
6011.08 6341
6011.81 7807
6012.54 9725
6013.28 11271
6014.01 12605
6014.74 13804
6015.47 13879
6016.20 13392
6016.94 12637
6017.67 11708
6018.40 10267
6019.13 8414
6019.86 7005
6020.59 5757
6021.33 4860
6022.06 4079
6022.79 3510
6023.52 3156
6024.26 2730
6024.99 2518
6025.72 2431
6026.45 2400
6027.19 2237
6027.92 2229
6028.65 2179
6029.38 2122
6030.12 2132
6030.85 2079
6031.58 1976
6032.31 1982
6033.05 1981
6033.78 1863
6034.51 1809
6035.25 1817
6035.98 1900
6036.71 1882
6037.44 1961
6038.18 1999
6038.91 1975
6039.64 2040
6040.38 2134
6041.11 2115
6041.84 2029
6042.58 2221
6043.31 2280
6044.04 2186
6044.78 2331
6045.51 2320
6046.24 2381
6046.98 2410
6047.71 2439
6048.45 2563
6049.18 2572
6049.91 2910
6050.65 3103
6051.38 3519
6052.11 3884
6052.85 4487
6053.58 4655
6054.32 4700
6055.05 4782
6055.79 4379
6056.52 3918
6057.25 3484
6057.99 3099
6058.72 2919
6059.46 2589
6060.19 2503
6060.93 2411
6061.66 2414
6062.39 2405
6063.13 2314
6063.86 2246
6064.60 2267
6065.33 2132
6066.07 2147
6066.80 2193
6067.54 2153
6068.27 2024
6069.01 2046
6069.74 2024
6070.48 2013
6071.21 1976
6071.95 2039
6072.68 1864
6073.42 1907
6074.15 1867
6074.89 1806
6075.62 1748
6076.36 1938
6077.10 1826
6077.83 1711
6078.57 1683
6079.30 1640
6080.04 1677
6080.77 1669
6081.51 1745
6082.25 1585
6082.98 1615
6083.72 1533
6084.45 1431
6085.19 1442
6085.93 1410
6086.66 1418
6087.40 1483
6088.13 1418
6088.87 1463
6089.61 1483
6090.34 1596
6091.08 1580
6091.81 1578
6092.55 1536
6093.29 1521
6094.02 1405
6094.76 1383
6095.50 1406
6096.23 1413
6096.97 1373
6097.71 1280
6098.44 1369
6099.18 1290
6099.92 1168
6100.65 1219
6101.39 1306
6102.13 1278
6102.87 1332
6103.60 1205
6104.34 1241
6105.08 1179
6105.81 1144
6106.55 1264
6107.29 1203
6108.03 1157
6108.76 1244
6109.50 1234
6110.24 1103
6110.98 1212
6111.71 1228
6112.45 1183
6113.19 1145
6113.93 1231
6114.66 1228
6115.40 1218
6116.14 1221
6116.88 1184
6117.62 1301
6118.35 1310
6119.09 1168
6119.83 1186
6120.57 1169
6121.31 1154
6122.04 1229
6122.78 1258
6123.52 1266
6124.26 1219
6125.00 1332
6125.74 1308
6126.47 1323
6127.21 1290
6127.95 1324
6128.69 1286
6129.43 1277
6130.17 1344
6130.91 1360
6131.64 1361
6132.38 1307
6133.12 1273
6133.86 1277
6134.60 1249
6135.34 1372
6136.08 1327
6136.82 1265
6137.56 1301
6138.30 1210
6139.04 1347
6139.77 1415
6140.51 1406
6141.25 1352
6141.99 1270
6142.73 1336
6143.47 1340
6144.21 1314
6144.95 1376
6145.69 1319
6146.43 1245
6147.17 1244
6147.91 1227
6148.65 1352
6149.39 1366
6150.13 1362
6150.87 1352
6151.61 1373
6152.35 1389
6153.09 1385
6153.83 1361
6154.57 1415
6155.31 1365
6156.05 1374
6156.79 1487
6157.53 1519
6158.27 1489
6159.01 1533
6159.75 1523
6160.49 1495
6161.23 1604
6161.97 1653
6162.71 1693
6163.45 1742
6164.20 1912
6164.94 2043
6165.68 2159
6166.42 2203
6167.16 2391
6167.90 2590
6168.64 2498
6169.38 2451
6170.12 2439
6170.86 2467
6171.61 2275
6172.35 2253
6173.09 2140
6173.83 2175
6174.57 1971
6175.31 1902
6176.05 2026
6176.79 1879
6177.54 2030
6178.28 1932
6179.02 1928
6179.76 1969
6180.50 1957
6181.24 2052
6181.99 2041
6182.73 2055
6183.47 2096
6184.21 2218
6184.95 2333
6185.70 2166
6186.44 2157
6187.18 2287
6187.92 2360
6188.66 2384
6189.41 2429
6190.15 2482
6190.89 2596
6191.63 2680
6192.38 2671
6193.12 2840
6193.86 2982
6194.60 3213
6195.35 3282
6196.09 3255
6196.83 3243
6197.57 3215
6198.32 3078
6199.06 2949
6199.80 3063
6200.55 2982
6201.29 2905
6202.03 3000
6202.78 3169
6203.52 3359
6204.26 3918
6205.00 4754
6205.75 6060
6206.49 7843
6207.23 10164
6207.98 12833
6208.72 15409
6209.46 18207
6210.21 19977
6210.95 20329
6211.70 19803
6212.44 18482
6213.18 16003
6213.93 13507
6214.67 11027
6215.41 8985
6216.16 7184
6216.90 5683
6217.65 4720
6218.39 4068
6219.13 3479
6219.88 3163
6220.62 2778
6221.37 2706
6222.11 2605
6222.85 2453
6223.60 2451
6224.34 2466
6225.09 2365
6225.83 2364
6226.58 2227
6227.32 2073
6228.07 2091
6228.81 1839
6229.56 1860
6230.30 1754
6231.04 1608
6231.79 1615
6232.53 1591
6233.28 1499
6234.02 1539
6234.77 1723
6235.51 1797
6236.26 1836
6237.00 1888
6237.75 2110
6238.49 2355
6239.24 2551
6239.99 2631
6240.73 2758
6241.48 2646
6242.22 2464
6242.97 2482
6243.71 2303
6244.46 2207
6245.20 2228
6245.95 2193
6246.70 2255
6247.44 2181
6248.19 2195
6248.93 2191
6249.68 2222
6250.42 2390
6251.17 2254
6251.92 2137
6252.66 2124
6253.41 2095
6254.15 1933
6254.90 1821
6255.65 1822
6256.39 1769
6257.14 1761
6257.89 1733
6258.63 1749
6259.38 1759
6260.13 1826
6260.87 1734
6261.62 1688
6262.37 1622
6263.11 1570
6263.86 1603
6264.61 1608
6265.35 1549
6266.10 1672
6266.85 1579
6267.59 1556
6268.34 1505
6269.09 1548
6269.83 1637
6270.58 1569
6271.33 1617
6272.08 1623
6272.82 1704
6273.57 1665
6274.32 1566
6275.06 1616
6275.81 1558
6276.56 1583
6277.31 1622
6278.05 1764
6278.80 1778
6279.55 1756
6280.30 1964
6281.05 1867
6281.79 1751
6282.54 1678
6283.29 1536
6284.04 1588
6284.78 1454
6285.53 1369
6286.28 1286
6287.03 1377
6287.78 1278
6288.53 1206
6289.27 1300
6290.02 1324
6290.77 1241
6291.52 1279
6292.27 1140
6293.02 1207
6293.76 1158
6294.51 1156
6295.26 1112
6296.01 1091
6296.76 1076
6297.51 1103
6298.26 1151
6299.00 1098
6299.75 1059
6300.50 1017
6301.25 1107
6302.00 1053
6302.75 965
6303.50 1092
6304.25 1061
6305.00 969
6305.75 986
6306.50 1037
6307.24 1101
6307.99 1108
6308.74 1065
6309.49 1140
6310.24 1130
6310.99 1168
6311.74 1185
6312.49 1164
6313.24 1145
6313.99 1153
6314.74 1211
6315.49 1073
6316.24 1017
6316.99 1006
6317.74 1059
6318.49 1062
6319.24 1016
6319.99 1008
6320.74 1017
6321.49 988
6322.24 962
6322.99 947
6323.74 891
6324.49 1019
6325.24 972
6325.99 989
6326.74 980
6327.49 964
6328.24 862
6328.99 916
6329.74 926
6330.50 843
6331.25 934
6332.00 902
6332.75 923
6333.50 910
6334.25 901
6335.00 897
6335.75 875
6336.50 915
6337.25 1013
6338.00 977
6338.76 921
6339.51 938
6340.26 956
6341.01 965
6341.76 967
6342.51 967
6343.26 940
6344.02 969
6344.77 945
6345.52 988
6346.27 920
6347.02 911
6347.77 1040
6348.53 1042
6349.28 1098
6350.03 1108
6350.78 1107
6351.53 1149
6352.29 1333
6353.04 1307
6353.79 1437
6354.54 1524
6355.29 1488
6356.05 1320
6356.80 1301
6357.55 1271
6358.30 1159
6359.06 1120
6359.81 1104
6360.56 1005
6361.31 1041
6362.07 960
6362.82 915
6363.57 962
6364.32 943
6365.08 943
6365.83 948
6366.58 938
6367.33 925
6368.09 944
6368.84 1101
6369.59 946
6370.35 961
6371.10 897
6371.85 877
6372.61 921
6373.36 955
6374.11 874
6374.87 964
6375.62 966
6376.37 859
6377.13 881
6377.88 945
6378.63 918
6379.39 954
6380.14 988
6380.89 989
6381.65 952
6382.40 972
6383.16 975
6383.91 865
6384.66 892
6385.42 921
6386.17 899
6386.92 924
6387.68 880
6388.43 925
6389.19 896
6389.94 845
6390.70 921
6391.45 912
6392.20 889
6392.96 882
6393.71 828
6394.47 788
6395.22 878
6395.98 841
6396.73 844
6397.49 794
6398.24 834
6399.00 870
6399.75 842
6400.51 790
6401.26 774
6402.02 746
6402.77 866
6403.53 764
6404.28 771
6405.04 825
6405.79 803
6406.55 827
6407.30 836
6408.06 902
6408.81 1013
6409.57 1000
6410.32 1016
6411.08 1038
6411.83 935
6412.59 951
6413.34 896
6414.10 874
6414.86 799
6415.61 914
6416.37 930
6417.12 922
6417.88 907
6418.64 901
6419.39 918
6420.15 882
6420.90 868
6421.66 782
6422.42 878
6423.17 827
6423.93 833
6424.68 824
6425.44 853
6426.20 868
6426.95 865
6427.71 904
6428.47 788
6429.22 870
6429.98 825
6430.74 854
6431.49 840
6432.25 775
6433.01 779
6433.76 791
6434.52 798
6435.28 750
6436.03 756
6436.79 845
6437.55 884
6438.30 869
6439.06 791
6439.82 802
6440.58 796
6441.33 809
6442.09 815
6442.85 850
6443.61 930
6444.36 810
6445.12 820
6445.88 787
6446.64 845
6447.39 772
6448.15 858
6448.91 855
6449.67 855
6450.42 842
6451.18 874
6451.94 869
6452.70 868
6453.46 835
6454.21 821
6454.97 833
6455.73 891
6456.49 965
6457.25 853
6458.00 848
6458.76 918
6459.52 942
6460.28 972
6461.04 952
6461.80 907
6462.55 925
6463.31 983
6464.07 918
6464.83 915
6465.59 959
6466.35 937
6467.11 954
6467.87 987
6468.62 1025
6469.38 960
6470.14 1022
6470.90 1119
6471.66 1047
6472.42 1098
6473.18 1039
6473.94 1111
6474.70 1017
6475.46 1117
6476.22 1200
6476.97 1193
6477.73 1216
6478.49 1160
6479.25 1171
6480.01 1181
6480.77 1188
6481.53 1219
6482.29 1277
6483.05 1308
6483.81 1360
6484.57 1244
6485.33 1335
6486.09 1501
6486.85 1524
6487.61 1503
6488.37 1466
6489.13 1509
6489.89 1493
6490.65 1567
6491.41 1590
6492.17 1728
6492.93 1660
6493.69 1826
6494.45 1810
6495.21 1992
6495.97 2095
6496.73 2098
6497.49 1972
6498.26 1985
6499.02 2061
6499.78 2007
6500.54 1952
6501.30 1974
6502.06 1980
6502.82 1880
6503.58 1967
6504.34 1894
6505.10 1928
6505.86 2000
6506.62 2014
6507.39 1992
6508.15 2196
6508.91 2194
6509.67 2295
6510.43 2338
6511.19 2299
6511.95 2314
6512.72 2354
6513.48 2567
6514.24 2444
6515.00 2422
6515.76 2401
6516.52 2422
6517.28 2397
6518.05 2493
6518.81 2627
6519.57 2662
6520.33 2759
6521.09 2861
6521.86 2947
6522.62 2955
6523.38 3102
6524.14 3455
6524.90 3740
6525.67 4004
6526.43 4391
6527.19 5020
6527.95 5304
6528.72 5842
6529.48 6077
6530.24 6132
6531.00 6037
6531.77 5922
6532.53 6030
6533.29 6850
6534.05 8160
6534.82 9714
6535.58 11726
6536.34 13731
6537.11 15187
6537.87 16041
6538.63 15967
6539.39 14882
6540.16 13101
6540.92 11315
6541.68 9292
6542.45 7469
6543.21 5859
6543.97 4914
6544.74 4026
6545.50 3196
6546.26 2807
6547.03 2665
6547.79 2570
6548.55 2266
6549.32 2319
6550.08 2265
6550.84 2228
6551.61 2103
6552.37 2010
6553.14 2020
6553.90 2111
6554.66 2050
6555.43 1971
6556.19 1878
6556.96 1738
6557.72 1783
6558.48 1662
6559.25 1628
6560.01 1699
6560.78 1659
6561.54 1813
6562.31 1922
6563.07 2020
6563.83 2003
6564.60 2073
6565.36 2224
6566.13 2232
6566.89 2284
6567.66 2251
6568.42 2168
6569.19 2244
6569.95 2090
6570.72 2028
6571.48 1969
6572.25 2246
6573.01 2341
6573.78 2382
6574.54 2573
6575.31 2570
6576.07 2652
6576.84 2733
6577.60 2707
6578.37 2612
6579.13 2464
6579.90 2533
6580.66 2501
6581.43 2442
6582.19 2456
6582.96 2369
6583.73 2367
6584.49 2303
6585.26 2160
6586.02 2198
6586.79 2213
6587.55 2259
6588.32 2292
6589.09 2245
6589.85 2446
6590.62 2576
6591.38 2670
6592.15 2906
6592.92 3441
6593.68 3807
6594.45 4004
6595.22 4226
6595.98 4552
6596.75 4557
6597.51 4465
6598.28 4122
6599.05 3890
6599.81 3551
6600.58 3103
6601.35 2884
6602.11 2627
6602.88 2377
6603.65 2397
6604.41 2259
6605.18 2188
6605.95 2151
6606.71 2181
6607.48 2392
6608.25 2495
6609.02 2649
6609.78 2634
6610.55 2625
6611.32 2591
6612.08 2650
6612.85 2478
6613.62 2291
6614.39 2182
6615.15 2101
6615.92 1962
6616.69 1858
6617.46 1830
6618.22 1744
6618.99 1671
6619.76 1778
6620.53 1724
6621.30 1714
6622.06 1580
6622.83 1481
6623.60 1549
6624.37 1591
6625.13 1555
6625.90 1632
6626.67 1592
6627.44 1499
6628.21 1528
6628.98 1503
6629.74 1480
6630.51 1497
6631.28 1576
6632.05 1745
6632.82 1873
6633.59 2027
6634.35 2152
6635.12 2363
6635.89 2398
6636.66 2523
6637.43 2427
6638.20 2311
6638.97 2091
6639.74 2027
6640.50 1764
6641.27 1689
6642.04 1528
6642.81 1490
6643.58 1491
6644.35 1558
6645.12 1545
6645.89 1493
6646.66 1484
6647.43 1445
6648.20 1450
6648.97 1550
6649.73 1561
6650.50 1528
6651.27 1585
6652.04 1479
6652.81 1475
6653.58 1551
6654.35 1614
6655.12 1679
6655.89 1605
6656.66 1639
6657.43 1792
6658.20 1832
6658.97 1727
6659.74 1665
6660.51 1612
6661.28 1534
6662.05 1472
6662.82 1479
6663.59 1387
6664.36 1525
6665.13 1531
6665.90 1470
6666.67 1415
6667.44 1432
6668.22 1481
6668.99 1514
6669.76 1516
6670.53 1560
6671.30 1497
6672.07 1533
6672.84 1526
6673.61 1723
6674.38 1572
6675.15 1577
6675.92 1601
6676.69 1663
6677.46 1627
6678.24 1655
6679.01 1583
6679.78 1542
6680.55 1625
6681.32 1676
6682.09 1764
6682.86 2064
6683.63 2142
6684.41 2243
6685.18 2429
6685.95 2536
6686.72 2644
6687.49 2669
6688.26 2456
6689.04 2255
6689.81 1985
6690.58 1796
6691.35 1676
6692.12 1572
6692.90 1511
6693.67 1415
6694.44 1450
6695.21 1414
6695.98 1438
6696.76 1394
6697.53 1478
6698.30 1485
6699.07 1505
6699.84 1517
6700.62 1423
6701.39 1355
6702.16 1373
6702.93 1340
6703.71 1345
6704.48 1412
6705.25 1255
6706.03 1349
6706.80 1433
6707.57 1308
6708.34 1286
6709.12 1455
6709.89 1375
6710.66 1305
6711.44 1343
6712.21 1284
6712.98 1348
6713.75 1235
6714.53 1230
6715.30 1130
6716.07 1115
6716.85 1195
6717.62 1209
6718.39 1163
6719.17 1189
6719.94 1179
6720.72 1255
6721.49 1243
6722.26 1194
6723.04 1193
6723.81 1201
6724.58 1221
6725.36 1148
6726.13 1199
6726.91 1255
6727.68 1292
6728.45 1270
6729.23 1273
6730.00 1270
6730.78 1342
6731.55 1344
6732.32 1347
6733.10 1354
6733.87 1297
6734.65 1351
6735.42 1437
6736.20 1447
6736.97 1421
6737.74 1381
6738.52 1401
6739.29 1520
6740.07 1489
6740.84 1336
6741.62 1351
6742.39 1365
6743.17 1320
6743.94 1346
6744.72 1338
6745.49 1450
6746.27 1623
6747.04 1572
6747.82 1552
6748.59 1582
6749.37 1673
6750.14 1757
6750.92 2124
6751.69 2252
6752.47 2504
6753.24 2738
6754.02 2928
6754.80 3070
6755.57 2878
6756.35 2552
6757.12 2232
6757.90 1938
6758.67 1710
6759.45 1676
6760.23 1424
6761.00 1397
6761.78 1449
6762.55 1318
6763.33 1304
6764.11 1385
6764.88 1392
6765.66 1316
6766.43 1357
6767.21 1326
6767.99 1328
6768.76 1378
6769.54 1429
6770.32 1317
6771.09 1301
6771.87 1304
6772.64 1302
6773.42 1242
6774.20 1162
6774.97 1141
6775.75 1175
6776.53 1197
6777.31 1228
6778.08 1213
6778.86 1232
6779.64 1212
6780.41 1221
6781.19 1190
6781.97 1227
6782.74 1207
6783.52 1153
6784.30 1077
6785.08 1113
6785.85 1080
6786.63 1012
6787.41 994
6788.19 1113
6788.96 1039
6789.74 998
6790.52 1056
6791.30 1026
6792.07 1025
6792.85 1044
6793.63 974
6794.41 971
6795.18 1055
6795.96 1047
6796.74 915
6797.52 969
6798.30 963
6799.07 993
6799.85 964
6800.63 1044
6801.41 1084
6802.19 1053
6802.97 1050
6803.74 1226
6804.52 1189
6805.30 1149
6806.08 1256
6806.86 1169
6807.64 1149
6808.41 1144
6809.19 1036
6809.97 1066
6810.75 1108
6811.53 1022
6812.31 993
6813.09 941
6813.87 1063
6814.64 1094
6815.42 1080
6816.20 1110
6816.98 1041
6817.76 1101
6818.54 1191
6819.32 1176
6820.10 1083
6820.88 1083
6821.66 1089
6822.44 993
6823.22 994
6824.00 1041
6824.78 1041
6825.55 1007
6826.33 1067
6827.11 978
6827.89 920
6828.67 1009
6829.45 935
6830.23 1077
6831.01 1033
6831.79 930
6832.57 936
6833.35 1025
6834.13 982
6834.91 977
6835.69 899
6836.47 860
6837.25 971
6838.03 924
6838.81 961
6839.60 1007
6840.38 971
6841.16 1012
6841.94 1006
6842.72 980
6843.50 954
6844.28 979
6845.06 995
6845.84 1010
6846.62 1089
6847.40 1126
6848.18 1371
6848.96 1613
6849.74 1919
6850.53 2248
6851.31 2639
6852.09 2744
6852.87 2662
6853.65 2582
6854.43 2419
6855.21 2200
6855.99 1934
6856.77 1788
6857.56 1569
6858.34 1331
6859.12 1294
6859.90 1249
6860.68 1175
6861.46 1109
6862.25 1035
6863.03 1095
6863.81 1147
6864.59 1093
6865.37 1123
6866.15 1184
6866.94 1228
6867.72 1250
6868.50 1263
6869.28 1368
6870.07 1294
6870.85 1208
6871.63 1252
6872.41 1145
6873.19 1119
6873.98 1231
6874.76 1194
6875.54 1228
6876.32 1191
6877.11 1331
6877.89 1360
6878.67 1391
6879.45 1427
6880.24 1411
6881.02 1510
6881.80 1499
6882.59 1553
6883.37 1622
6884.15 1626
6884.93 1870
6885.72 2023
6886.50 2440
6887.28 2901
6888.07 3393
6888.85 3561
6889.63 3636
6890.42 3573
6891.20 3298
6891.98 2936
6892.77 2752
6893.55 2392
6894.33 2045
6895.12 1806
6895.90 1663
6896.68 1416
6897.47 1450
6898.25 1503
6899.04 1472
6899.82 1626
6900.60 1525
6901.39 1527
6902.17 1502
6902.95 1507
6903.74 1565
6904.52 1480
6905.31 1513
6906.09 1550
6906.88 1533
6907.66 1517
6908.44 1463
6909.23 1447
6910.01 1262
6910.80 1442
6911.58 1367
6912.37 1391
6913.15 1296
6913.94 1241
6914.72 1321
6915.50 1352
6916.29 1269
6917.07 1299
6917.86 1280
6918.64 1279
6919.43 1324
6920.21 1259
6921.00 1210
6921.78 1265
6922.57 1342
6923.35 1238
6924.14 1283
6924.93 1312
6925.71 1264
6926.50 1353
6927.28 1357
6928.07 1359
6928.85 1368
6929.64 1367
6930.42 1477
6931.21 1388
6931.99 1453
6932.78 1396
6933.57 1378
6934.35 1449
6935.14 1522
6935.92 1548
6936.71 1489
6937.50 1534
6938.28 1563
6939.07 1684
6939.85 1719
6940.64 1733
6941.43 1743
6942.21 1916
6943.00 1939
6943.78 2096
6944.57 2025
6945.36 2107
6946.14 2174
6946.93 2333
6947.72 2303
6948.50 2421
6949.29 2369
6950.08 2374
6950.86 2276
6951.65 2176
6952.44 2179
6953.22 1967
6954.01 1868
6954.80 1852
6955.58 1887
6956.37 1788
6957.16 1877
6957.95 1865
6958.73 1825
6959.52 1742
6960.31 1879
6961.10 1809
6961.88 1794
6962.67 1873
6963.46 1963
6964.24 1880
6965.03 1938
6965.82 2009
6966.61 2090
6967.40 2117
6968.18 2364
6968.97 2475
6969.76 2643
6970.55 2820
6971.33 2772
6972.12 2886
6972.91 2943
6973.70 2866
6974.49 2783
6975.27 2762
6976.06 2760
6976.85 2807
6977.64 2656
6978.43 2706
6979.22 2926
6980.00 3023
6980.79 3423
6981.58 4117
6982.37 5083
6983.16 6325
6983.95 8319
6984.74 10477
6985.52 12758
6986.31 14653
6987.10 15757
6987.89 15830
6988.68 15224
6989.47 13625
6990.26 11924
6991.05 9756
6991.83 7708
6992.62 6121
6993.41 4917
6994.20 4118
6994.99 3350
6995.78 3063
6996.57 2708
6997.36 2515
6998.15 2269
6998.94 2102
6999.73 2059
7000.52 2048
7001.31 2025
7002.10 2053
7002.89 1871
7003.68 1893
7004.47 1805
7005.26 1713
7006.05 1582
7006.84 1464
7007.63 1447
7008.42 1362
7009.21 1423
7010.00 1426
7010.79 1489
7011.58 1530
7012.37 1570
7013.16 1603
7013.95 1736
7014.74 1796
7015.53 1831
7016.32 1762
7017.11 1768
7017.90 1650
7018.69 1591
7019.48 1599
7020.27 1625
7021.06 1483
7021.85 1581
7022.64 1667
7023.43 1683
7024.22 1915
7025.02 1948
7025.81 1976
7026.60 1838
7027.39 1777
7028.18 1794
7028.97 1691
7029.76 1544
7030.55 1611
7031.34 1498
7032.14 1495
7032.93 1385
7033.72 1441
7034.51 1465
7035.30 1348
7036.09 1458
7036.88 1424
7037.68 1419
7038.47 1462
7039.26 1604
7040.05 1713
7040.84 1568
7041.64 1599
7042.43 1593
7043.22 1722
7044.01 1808
7044.80 1852
7045.60 1673
7046.39 1794
7047.18 1795
7047.97 2002
7048.76 2114
7049.56 2447
7050.35 2513
7051.14 2794
7051.93 2739
7052.73 2706
7053.52 2435
7054.31 2249
7055.10 2050
7055.90 1821
7056.69 1708
7057.48 1627
7058.27 1661
7059.07 1634
7059.86 1642
7060.65 1627
7061.45 1634
7062.24 1599
7063.03 1715
7063.83 1598
7064.62 1694
7065.41 1641
7066.21 1645
7067.00 1628
7067.79 1524
7068.59 1480
7069.38 1436
7070.17 1313
7070.97 1325
7071.76 1430
7072.55 1331
7073.35 1343
7074.14 1354
7074.93 1261
7075.73 1271
7076.52 1287
7077.32 1322
7078.11 1175
7078.90 1313
7079.70 1271
7080.49 1311
7081.29 1233
7082.08 1278
7082.87 1217
7083.67 1176
7084.46 1242
7085.26 1197
7086.05 1099
7086.85 1086
7087.64 1080
7088.43 1054
7089.23 1099
7090.02 1072
7090.82 994
7091.61 1055
7092.41 1016
7093.20 1035
7094.00 1052
7094.79 1014
7095.59 1041
7096.38 954
7097.18 1008
7097.97 978
7098.77 986
7099.56 967
7100.36 979
7101.15 984
7101.95 954
7102.74 1015
7103.54 888
7104.33 964
7105.13 912
7105.92 971
7106.72 942
7107.52 943
7108.31 934
7109.11 903
7109.90 905
7110.70 919
7111.49 889
7112.29 815
7113.09 812
7113.88 896
7114.68 1003
7115.47 965
7116.27 935
7117.07 987
7117.86 951
7118.66 912
7119.45 900
7120.25 991
7121.05 911
7121.84 907
7122.64 910
7123.44 871
7124.23 779
7125.03 834
7125.83 911
7126.62 821
7127.42 855
7128.22 820
7129.01 879
7129.81 950
7130.61 854
7131.40 876
7132.20 961
7133.00 927
7133.79 910
7134.59 913
7135.39 915
7136.19 938
7136.98 998
7137.78 956
7138.58 834
7139.38 779
7140.17 827
7140.97 815
7141.77 808
7142.57 771
7143.36 832
7144.16 843
7144.96 884
7145.76 813
7146.55 765
7147.35 713
7148.15 720
7148.95 728
7149.74 713
7150.54 788
7151.34 796
7152.14 772
7152.94 640
7153.74 740
7154.53 659
7155.33 860
7156.13 830
7156.93 896
7157.73 893
7158.53 906
7159.32 865
7160.12 813
7160.92 790
7161.72 777
7162.52 777
7163.32 780
7164.12 723
7164.91 676
7165.71 747
7166.51 721
7167.31 656
7168.11 690
7168.91 719
7169.71 709
7170.51 666
7171.31 728
7172.11 752
7172.90 754
7173.70 801
7174.50 780
7175.30 743
7176.10 652
7176.90 660
7177.70 633
7178.50 581
7179.30 698
7180.10 739
7180.90 688
7181.70 706
7182.50 722
7183.30 669
7184.10 787
7184.90 720
7185.70 738
7186.50 747
7187.30 696
7188.10 689
7188.90 714
7189.70 777
7190.50 737
7191.30 745
7192.10 709
7192.90 679
7193.70 635
7194.50 650
7195.30 702
7196.10 673
7196.90 702
7197.70 701
7198.50 675
7199.30 744
7200.11 688
7200.91 672
7201.71 702
7202.51 641
7203.31 643
7204.11 749
7204.91 677
7205.71 657
7206.51 653
7207.31 671
7208.12 663
7208.92 631
7209.72 663
7210.52 677
7211.32 735
7212.12 714
7212.92 668
7213.72 690
7214.53 674
7215.33 717
7216.13 750
7216.93 708
7217.73 719
7218.53 779
7219.34 796
7220.14 778
7220.94 806
7221.74 798
7222.54 795
7223.35 773
7224.15 662
7224.95 722
7225.75 727
7226.56 680
7227.36 728
7228.16 687
7228.96 650
7229.76 663
7230.57 699
7231.37 652
7232.17 661
7232.97 606
7233.78 653
7234.58 686
7235.38 727
7236.19 680
7236.99 709
7237.79 674
7238.59 708
7239.40 710
7240.20 664
7241.00 663
7241.81 628
7242.61 648
7243.41 624
7244.22 681
7245.02 708
7245.82 707
7246.63 677
7247.43 650
7248.23 670
7249.04 665
7249.84 672
7250.64 665
7251.45 641
7252.25 756
7253.05 726
7253.86 744
7254.66 772
7255.46 684
7256.27 749
7257.07 702
7257.88 725
7258.68 701
7259.48 766
7260.29 791
7261.09 876
7261.90 824
7262.70 881
7263.51 855
7264.31 800
7265.11 771
7265.92 779
7266.72 782
7267.53 785
7268.33 780
7269.14 814
7269.94 727
7270.75 761
7271.55 746
7272.36 762
7273.16 858
7273.97 747
7274.77 803
7275.58 743
7276.38 796
7277.19 733
7277.99 736
7278.80 765
7279.60 847
7280.41 842
7281.21 900
7282.02 1053
7282.82 1072
7283.63 1219
7284.43 1361
7285.24 1385
7286.04 1422
7286.85 1494
7287.66 1334
7288.46 1281
7289.27 1125
7290.07 1031
7290.88 971
7291.68 938
7292.49 899
7293.30 891
7294.10 813
7294.91 847
7295.71 906
7296.52 855
7297.33 826
7298.13 870
7298.94 796
7299.74 801
7300.55 852
7301.36 835
7302.16 873
7302.97 886
7303.78 907
7304.58 937
7305.39 888
7306.20 927
7307.00 878
7307.81 875
7308.62 952
7309.42 992
7310.23 967
7311.04 1009
7311.84 1072
7312.65 1032
7313.46 1079
7314.27 1145
7315.07 1181
7315.88 1282
7316.69 1533
7317.49 1778
7318.30 2010
7319.11 2252
7319.92 2531
7320.72 2616
7321.53 2318
7322.34 1983
7323.15 1828
7323.95 1544
7324.76 1365
7325.57 1312
7326.38 1291
7327.19 1097
7327.99 1056
7328.80 1112
7329.61 1154
7330.42 1140
7331.22 1020
7332.03 976
7332.84 1110
7333.65 1087
7334.46 1068
7335.27 1013
7336.07 1091
7336.88 1039
7337.69 1061
7338.50 1036
7339.31 985
7340.12 945
7340.92 914
7341.73 870
7342.54 835
7343.35 887
7344.16 872
7344.97 908
7345.78 830
7346.59 808
7347.39 731
7348.20 694
7349.01 773
7349.82 787
7350.63 765
7351.44 771
7352.25 835
7353.06 810
7353.87 724
7354.68 745
7355.49 693
7356.30 765
7357.11 800
7357.92 740
7358.72 779
7359.53 783
7360.34 699
7361.15 702
7361.96 727
7362.77 785
7363.58 731
7364.39 710
7365.20 705
7366.01 730
7366.82 750
7367.63 768
7368.44 710
7369.25 674
7370.06 741
7370.87 719
7371.68 671
7372.49 716
7373.30 679
7374.11 666
7374.93 702
7375.74 680
7376.55 734
7377.36 742
7378.17 771
7378.98 745
7379.79 746
7380.60 810
7381.41 754
7382.22 755
7383.03 735
7383.84 724
7384.65 764
7385.46 719
7386.28 727
7387.09 718
7387.90 700
7388.71 712
7389.52 684
7390.33 647
7391.14 648
7391.95 657
7392.77 674
7393.58 593
7394.39 650
7395.20 608
7396.01 601
7396.82 668
7397.64 666
7398.45 670
7399.26 678
7400.07 616
7400.88 600
7401.69 661
7402.51 649
7403.32 721
7404.13 668
7404.94 676
7405.76 662
7406.57 667
7407.38 662
7408.19 664
7409.00 560
7409.82 671
7410.63 648
7411.44 691
7412.25 551
7413.07 516
7413.88 602
7414.69 645
7415.50 636
7416.32 537
7417.13 622
7417.94 615
7418.76 613
7419.57 591
7420.38 615
7421.19 564
7422.01 664
7422.82 616
7423.63 606
7424.45 627
7425.26 567
7426.07 553
7426.89 626
7427.70 669
7428.51 666
7429.33 682
7430.14 665
7430.95 699
7431.77 729
7432.58 743
7433.39 742
7434.21 721
7435.02 674
7435.84 681
7436.65 672
7437.46 671
7438.28 651
7439.09 707
7439.91 653
7440.72 634
7441.53 639
7442.35 728
7443.16 731
7443.98 710
7444.79 752
7445.60 707
7446.42 641
7447.23 618
7448.05 633
7448.86 654
7449.68 640
7450.49 620
7451.31 740
7452.12 638
7452.94 640
7453.75 647
7454.57 625
7455.38 678
7456.20 650
7457.01 654
7457.83 638
7458.64 750
7459.46 715
7460.27 708
7461.09 647
7461.90 785
7462.72 778
7463.53 808
7464.35 760
7465.16 707
7465.98 648
7466.79 706
7467.61 797
7468.42 702
7469.24 699
7470.06 708
7470.87 719
7471.69 697
7472.50 676
7473.32 721
7474.13 659
7474.95 755
7475.77 777
7476.58 686
7477.40 639
7478.21 653
7479.03 594
7479.85 637
7480.66 627
7481.48 664
7482.30 711
7483.11 737
7483.93 751
7484.75 654
7485.56 639
7486.38 583
7487.20 634
7488.01 644
7488.83 679
7489.65 604
7490.46 554
7491.28 602
7492.10 591
7492.91 566
7493.73 563
7494.55 595
7495.36 601
7496.18 547
7497.00 603
7497.82 595
7498.63 609
7499.45 581
7500.27 539
7501.08 588
7501.90 614
7502.72 544
7503.54 516
7504.35 555
7505.17 500
7505.99 628
7506.81 604
7507.62 591
7508.44 568
7509.26 544
7510.08 597
7510.90 559
7511.71 596
7512.53 608
7513.35 549
7514.17 567
7514.99 629
7515.80 540
7516.62 601
7517.44 563
7518.26 603
7519.08 572
7519.90 555
7520.71 524
7521.53 500
7522.35 607
7523.17 586
7523.99 550
7524.81 576
7525.63 624
7526.45 593
7527.26 496
7528.08 536
7528.90 575
7529.72 594
7530.54 650
7531.36 639
7532.18 609
7533.00 575
7533.82 569
7534.64 509
7535.45 508
7536.27 489
7537.09 556
7537.91 552
7538.73 503
7539.55 531
7540.37 552
7541.19 584
7542.01 568
7542.83 548
7543.65 581
7544.47 586
7545.29 560
7546.11 614
7546.93 627
7547.75 605
7548.57 552
7549.39 613
7550.21 611
7551.03 542
7551.85 585
7552.67 619
7553.49 585
7554.31 493
7555.13 523
7555.95 547
7556.77 609
7557.59 539
7558.41 588
7559.23 617
7560.05 605
7560.87 611
7561.69 588
7562.51 585
7563.34 604
7564.16 577
7564.98 588
7565.80 590
7566.62 616
7567.44 589
7568.26 545
7569.08 551
7569.90 610
7570.72 670
7571.55 640
7572.37 622
7573.19 531
7574.01 544
7574.83 609
7575.65 560
7576.47 542
7577.30 564
7578.12 606
7578.94 576
7579.76 552
7580.58 644
7581.40 647
7582.23 653
7583.05 656
7583.87 580
7584.69 577
7585.51 623
7586.33 673
7587.16 632
7587.98 668
7588.80 655
7589.62 736
7590.45 728
7591.27 698
7592.09 666
7592.91 671
7593.74 685
7594.56 701
7595.38 666
7596.20 640
7597.03 690
7597.85 668
7598.67 748
7599.49 777
7600.32 697
7601.14 721
7601.96 750
7602.78 770
7603.61 786
7604.43 872
7605.25 798
7606.08 880
7606.90 1001
7607.72 1009
7608.55 909
7609.37 925
7610.19 896
7611.02 837
7611.84 871
7612.66 800
7613.49 841
7614.31 829
7615.13 825
7615.96 845
7616.78 1042
7617.60 1190
7618.43 1205
7619.25 1279
7620.08 1203
7620.90 1123
7621.72 1012
7622.55 1081
7623.37 937
7624.20 879
7625.02 873
7625.84 878
7626.67 916
7627.49 906
7628.32 969
7629.14 1048
7629.97 1079
7630.79 1164
7631.61 1186
7632.44 1326
7633.26 1369
7634.09 1287
7634.91 1135
7635.74 1110
7636.56 1080
7637.39 974
7638.21 853
7639.04 808
7639.86 744
7640.69 772
7641.51 785
7642.34 732
7643.16 769
7643.99 780
7644.81 780
7645.64 682
7646.46 675
7647.29 664
7648.11 657
7648.94 713
7649.76 683
7650.59 676
7651.42 695
7652.24 701
7653.07 715
7653.89 686
7654.72 626
7655.54 619
7656.37 632
7657.20 706
7658.02 651
7658.85 587
7659.67 629
7660.50 594
7661.33 702
7662.15 666
7662.98 612
7663.80 609
7664.63 607
7665.46 583
7666.28 572
7667.11 535
7667.94 603
7668.76 631
7669.59 636
7670.42 555
7671.24 612
7672.07 567
7672.90 621
7673.72 598
7674.55 567
7675.38 576
7676.20 613
7677.03 619
7677.86 607
7678.68 606
7679.51 590
7680.34 643
7681.16 600
7681.99 609
7682.82 572
7683.65 598
7684.47 585
7685.30 639
7686.13 639
7686.96 637
7687.78 647
7688.61 657
7689.44 622
7690.27 650
7691.09 665
7691.92 655
7692.75 674
7693.58 615
7694.41 626
7695.23 624
7696.06 721
7696.89 691
7697.72 719
7698.55 775
7699.37 737
7700.20 765
7701.03 760
7701.86 715
7702.69 668
7703.51 657
7704.34 628
7705.17 647
7706.00 594
7706.83 555
7707.66 629
7708.49 584
7709.31 544
7710.14 562
7710.97 591
7711.80 605
7712.63 544
7713.46 571
7714.29 558
7715.12 561
7715.95 553
7716.77 530
7717.60 565
7718.43 564
7719.26 523
7720.09 525
7720.92 510
7721.75 528
7722.58 557
7723.41 515
7724.24 559
7725.07 537
7725.90 535
7726.73 490
7727.56 494
7728.39 547
7729.22 509
7730.05 553
7730.88 542
7731.71 483
7732.54 492
7733.37 480
7734.20 488
7735.03 589
7735.86 582
7736.69 592
7737.52 557
7738.35 563
7739.18 517
7740.01 495
7740.84 543
7741.67 498
7742.50 498
7743.33 471
7744.16 488
7744.99 526
7745.82 562
7746.65 560
7747.48 537
7748.31 569
7749.14 652
7749.97 545
7750.81 536
7751.64 549
7752.47 561
7753.30 510
7754.13 551
7754.96 556
7755.79 585
7756.62 542
7757.45 507
7758.29 520
7759.12 520
7759.95 581
7760.78 538
7761.61 543
7762.44 479
7763.27 486
7764.11 528
7764.94 545
7765.77 572
7766.60 581
7767.43 529
7768.26 595
7769.10 571
7769.93 564
7770.76 603
7771.59 552
7772.42 618
7773.26 571
7774.09 578
7774.92 547
7775.75 632
7776.59 660
7777.42 552
7778.25 544
7779.08 508
7779.92 541
7780.75 556
7781.58 559
7782.41 489
7783.25 575
7784.08 543
7784.91 607
7785.74 648
7786.58 572
7787.41 561
7788.24 501
7789.08 565
7789.91 584
7790.74 558
7791.57 566
7792.41 570
7793.24 578
7794.07 574
7794.91 590
7795.74 563
7796.57 584
7797.41 570
7798.24 604
7799.07 620
7799.91 624
7800.74 601
7801.58 634
7802.41 644
7803.24 666
7804.08 690
7804.91 661
7805.74 697
7806.58 622
7807.41 622
7808.25 695
7809.08 735
7809.91 794
7810.75 760
7811.58 761
7812.42 786
7813.25 852
7814.09 911
7814.92 1010
7815.75 855
7816.59 880
7817.42 947
7818.26 1011
7819.09 1028
7819.93 930
7820.76 873
7821.60 923
7822.43 997
7823.27 893
7824.10 900
7824.94 938
7825.77 973
7826.61 1028
7827.44 1120
7828.28 1123
7829.11 1092
7829.95 1077
7830.78 1058
7831.62 1049
7832.45 963
7833.29 930
7834.12 870
7834.96 967
7835.79 952
7836.63 823
7837.46 839
7838.30 882
7839.14 857
7839.97 835
7840.81 758
7841.64 813
7842.48 827
7843.31 853
7844.15 798
7844.99 771
7845.82 784
7846.66 759
7847.49 756
7848.33 802
7849.17 678
7850.00 710
7850.84 717
7851.68 735
7852.51 757
7853.35 805
7854.18 801
7855.02 686
7855.86 651
7856.69 730
7857.53 804
7858.37 958
7859.20 1070
7860.04 1002
7860.88 1023
7861.71 1007
7862.55 915
7863.39 947
7864.23 822
7865.06 835
7865.90 826
7866.74 792
7867.57 840
7868.41 807
7869.25 817
7870.09 778
7870.92 850
7871.76 856
7872.60 872
7873.44 912
7874.27 952
7875.11 1028
7875.95 1107
7876.79 1122
7877.62 1288
7878.46 1384
7879.30 1417
7880.14 1392
7880.97 1234
7881.81 1132
7882.65 1099
7883.49 994
7884.33 906
7885.16 893
7886.00 944
7886.84 886
7887.68 811
7888.52 902
7889.36 967
7890.19 939
7891.03 966
7891.87 951
7892.71 980
7893.55 1002
7894.39 933
7895.23 798
7896.06 782
7896.90 751
7897.74 772
7898.58 721
7899.42 684
7900.26 729
7901.10 690
7901.94 713
7902.77 719
7903.61 762
7904.45 688
7905.29 727
7906.13 700
7906.97 658
7907.81 652
7908.65 694
7909.49 706
7910.33 712
7911.17 639
7912.01 624
7912.85 685
7913.69 694
7914.53 681
7915.37 727
7916.21 726
7917.05 767
7917.89 833
7918.73 833
7919.57 882
7920.41 836
7921.25 913
7922.09 850
7922.93 845
7923.77 860
7924.61 751
7925.45 697
7926.29 668
7927.13 639
7927.97 599
7928.81 590
7929.65 611
7930.49 598
7931.33 632
7932.17 658
7933.01 613
7933.85 581
7934.69 602
7935.53 653
7936.37 611
7937.21 609
7938.05 569
7938.90 568
7939.74 557
7940.58 575
7941.42 617
7942.26 639
7943.10 623
7943.94 581
7944.78 614
7945.63 630
7946.47 692
7947.31 735
7948.15 706
7948.99 672
7949.83 622
7950.67 722
7951.52 740
7952.36 619
7953.20 767
7954.04 810
7954.88 874
7955.72 816
7956.57 826
7957.41 849
7958.25 823
7959.09 763
7959.93 750
7960.78 728
7961.62 731
7962.46 741
7963.30 804
7964.15 795
7964.99 798
7965.83 871
7966.67 924
7967.52 1009
7968.36 1090
7969.20 1147
7970.04 1111
7970.89 1001
7971.73 825
7972.57 795
7973.41 736
7974.26 721
7975.10 685
7975.94 748
7976.79 761
7977.63 727
7978.47 691
7979.31 684
7980.16 711
7981.00 685
7981.84 615
7982.69 557
7983.53 666
7984.37 673
7985.22 622
7986.06 618
7986.90 589
7987.75 683
7988.59 614
7989.44 548
7990.28 609
7991.12 557
7991.97 582
7992.81 578
7993.65 555
7994.50 583
7995.34 541
7996.19 579
7997.03 586
7997.87 522
7998.72 521
7999.56 513
8000.41 540
8001.25 523
8002.10 506
8002.94 488
8003.78 534
8004.63 502
8005.47 492
8006.32 502
8007.16 519
8008.01 525
8008.85 518
8009.70 543
8010.54 549
8011.39 516
8012.23 492
8013.08 473
8013.92 495
8014.77 508
8015.61 492
8016.46 486
8017.30 491
8018.15 520
8018.99 459
8019.84 526
8020.68 508
8021.53 474
8022.37 477
8023.22 518
8024.06 552
8024.91 532
8025.75 527
8026.60 541
8027.45 525
8028.29 472
8029.14 561
8029.98 502
8030.83 484
8031.67 512
8032.52 527
8033.37 445
8034.21 458
8035.06 450
8035.90 513
8036.75 511
8037.60 468
8038.44 463
8039.29 498
8040.14 492
8040.98 495
8041.83 489
8042.68 474
8043.52 463
8044.37 453
8045.21 470
8046.06 466
8046.91 469
8047.75 478
8048.60 538
8049.45 460
8050.30 474
8051.14 473
8051.99 538
8052.84 499
8053.68 510
8054.53 521
8055.38 423
8056.22 525
8057.07 440
8057.92 471
8058.77 432
8059.61 411
8060.46 414
8061.31 441
8062.16 493
8063.00 465
8063.85 441
8064.70 446
8065.55 476
8066.39 482
8067.24 537
8068.09 461
8068.94 442
8069.79 417
8070.63 441
8071.48 472
8072.33 482
8073.18 469
8074.03 417
8074.87 419
8075.72 467
8076.57 437
8077.42 437
8078.27 397
8079.12 491
8079.96 437
8080.81 409
8081.66 467
8082.51 474
8083.36 434
8084.21 403
8085.06 505
8085.90 479
8086.75 482
8087.60 556
8088.45 459
8089.30 442
8090.15 443
8091.00 469
8091.85 477
8092.70 477
8093.54 425
8094.39 461
8095.24 429
8096.09 452
8096.94 391
8097.79 428
8098.64 423
8099.49 509
8100.34 475
8101.19 484
8102.04 415
8102.89 418
8103.74 442
8104.59 423
8105.44 444
8106.29 412
8107.14 457
8107.99 465
8108.84 503
8109.69 459
8110.54 453
8111.39 460
8112.24 431
8113.09 485
8113.94 470
8114.79 423
8115.64 476
8116.49 467
8117.34 516
8118.19 453
8119.04 420
8119.89 507
8120.74 525
8121.59 536
8122.44 453
8123.29 469
8124.14 483
8124.99 474
8125.84 461
8126.70 502
8127.55 544
8128.40 500
8129.25 468
8130.10 441
8130.95 485
8131.80 479
8132.65 510
8133.50 460
8134.36 530
8135.21 506
8136.06 523
8136.91 542
8137.76 560
8138.61 470
8139.46 453
8140.32 468
8141.17 489
8142.02 515
8142.87 459
8143.72 493
8144.57 526
8145.43 562
8146.28 514
8147.13 532
8147.98 558
8148.83 555
8149.69 589
8150.54 599
8151.39 607
8152.24 572
8153.10 548
8153.95 623
8154.80 666
8155.65 711
8156.50 863
8157.36 793
8158.21 739
8159.06 707
8159.92 644
8160.77 632
8161.62 597
8162.47 558
8163.33 527
8164.18 490
8165.03 507
8165.88 558
8166.74 463
8167.59 495
8168.44 475
8169.30 519
8170.15 505
8171.00 569
8171.86 494
8172.71 500
8173.56 442
8174.42 489
8175.27 465
8176.12 481
8176.98 515
8177.83 471
8178.68 483
8179.54 483
8180.39 454
8181.25 431
8182.10 475
8182.95 455
8183.81 462
8184.66 465
8185.51 456
8186.37 445
8187.22 437
8188.08 382
8188.93 510
8189.79 436
8190.64 447
8191.49 462
8192.35 469
8193.20 425
8194.06 391
8194.91 429
8195.77 464
8196.62 507
8197.47 434
8198.33 476
8199.18 471
8200.04 466
8200.89 462
8201.75 446
8202.60 406
8203.46 412
8204.31 409
8205.17 466
8206.02 435
8206.88 478
8207.73 479
8208.59 452
8209.44 474
8210.30 476
8211.15 522
8212.01 454
8212.87 433
8213.72 424
8214.58 473
8215.43 455
8216.29 430
8217.14 473
8218.00 482
8218.85 513
8219.71 500
8220.57 469
8221.42 461
8222.28 487
8223.13 488
8223.99 421
8224.85 453
8225.70 486
8226.56 491
8227.41 489
8228.27 476
8229.13 448
8229.98 471
8230.84 460
8231.70 459
8232.55 430
8233.41 447
8234.26 443
8235.12 451
8235.98 430
8236.83 466
8237.69 466
8238.55 481
8239.40 462
8240.26 436
8241.12 391
8241.98 435
8242.83 445
8243.69 461
8244.55 434
8245.40 465
8246.26 462
8247.12 447
8247.98 417
8248.83 432
8249.69 468
8250.55 474
8251.40 447
8252.26 428
8253.12 455
8253.98 409
8254.83 436
8255.69 440
8256.55 439
8257.41 443
8258.27 458
8259.12 433
8259.98 424
8260.84 428
8261.70 428
8262.55 508
8263.41 464
8264.27 432
8265.13 470
8265.99 477
8266.85 461
8267.70 474
8268.56 479
8269.42 449
8270.28 514
8271.14 480
8272.00 546
8272.85 528
8273.71 499
8274.57 499
8275.43 512
8276.29 466
8277.15 529
8278.01 506
8278.87 523
8279.72 480
8280.58 522
8281.44 487
8282.30 526
8283.16 552
8284.02 546
8284.88 509
8285.74 482
8286.60 520
8287.46 513
8288.32 551
8289.17 503
8290.03 570
8290.89 612
8291.75 752
8292.61 735
8293.47 936
8294.33 974
8295.19 925
8296.05 980
8296.91 882
8297.77 807
8298.63 689
8299.49 662
8300.35 664
8301.21 619
8302.07 613
8302.93 656
8303.79 580
8304.65 609
8305.51 540
8306.37 561
8307.23 572
8308.09 601
8308.95 580
8309.81 513
8310.67 534
8311.53 580
8312.39 549
8313.26 594
8314.12 578
8314.98 611
8315.84 569
8316.70 585
8317.56 619
8318.42 585
8319.28 554
8320.14 495
8321.00 545
8321.86 520
8322.73 499
8323.59 468
8324.45 481
8325.31 467
8326.17 490
8327.03 464
8327.89 497
8328.75 495
8329.62 474
8330.48 467
8331.34 479
8332.20 507
8333.06 482
8333.92 503
8334.79 485
8335.65 455
8336.51 427
8337.37 481
8338.23 409
8339.09 486
8339.96 497
8340.82 470
8341.68 494
8342.54 527
8343.41 551
8344.27 548
8345.13 497
8345.99 513
8346.85 521
8347.72 494
8348.58 473
8349.44 481
8350.30 500
8351.17 462
8352.03 465
8352.89 476
8353.76 472
8354.62 505
8355.48 479
8356.34 493
8357.21 481
8358.07 480
8358.93 457
8359.80 488
8360.66 425
8361.52 476
8362.38 493
8363.25 467
8364.11 509
8364.97 509
8365.84 476
8366.70 491
8367.56 455
8368.43 419
8369.29 457
8370.16 437
8371.02 542
8371.88 558
8372.75 504
8373.61 446
8374.47 522
8375.34 525
8376.20 491
8377.07 487
8377.93 497
8378.79 487
8379.66 500
8380.52 504
8381.39 515
8382.25 466
8383.11 548
8383.98 547
8384.84 510
8385.71 474
8386.57 486
8387.44 509
8388.30 473
8389.17 475
8390.03 501
8390.89 477
8391.76 490
8392.62 519
8393.49 487
8394.35 457
8395.22 510
8396.08 506
8396.95 437
8397.81 483
8398.68 494
8399.54 439
8400.41 474
8401.27 479
8402.14 477
8403.00 470
8403.87 521
8404.74 492
8405.60 506
8406.47 548
8407.33 474
8408.20 516
8409.06 525
8409.93 533
8410.79 493
8411.66 489
8412.53 505
8413.39 529
8414.26 483
8415.12 485
8415.99 482
8416.86 534
8417.72 584
8418.59 536
8419.45 510
8420.32 520
8421.19 535
8422.05 513
8422.92 590
8423.78 545
8424.65 557
8425.52 610
8426.38 677
8427.25 658
8428.12 626
8428.98 589
8429.85 628
8430.72 630
8431.58 637
8432.45 616
8433.32 646
8434.18 662
8435.05 626
8435.92 657
8436.79 664
8437.65 738
8438.52 702
8439.39 744
8440.25 762
8441.12 868
8441.99 880
8442.86 879
8443.72 1012
8444.59 961
8445.46 1002
8446.33 977
8447.19 954
8448.06 999
8448.93 908
8449.80 964
8450.66 988
8451.53 826
8452.40 887
8453.27 886
8454.14 899
8455.00 900
8455.87 925
8456.74 911
8457.61 909
8458.48 954
8459.34 1003
8460.21 980
8461.08 915
8461.95 855
8462.82 877
8463.69 941
8464.55 911
8465.42 885
8466.29 957
8467.16 1115
8468.03 1319
8468.90 1624
8469.77 2033
8470.63 2282
8471.50 2514
8472.37 2647
8473.24 2596
8474.11 2305
8474.98 2025
8475.85 1794
8476.72 1558
8477.59 1301
8478.45 1101
8479.32 1052
8480.19 981
8481.06 913
8481.93 802
8482.80 722
8483.67 758
8484.54 789
8485.41 749
8486.28 735
8487.15 654
8488.02 663
8488.89 663
8489.76 696
8490.63 713
8491.50 627
8492.37 654
8493.24 715
8494.11 638
8494.98 691
8495.85 624
8496.72 591
8497.59 700
8498.46 640
8499.33 689
8500.20 660
8501.07 713
8501.94 651
8502.81 647
8503.68 653
8504.55 702
8505.42 705
8506.29 693
8507.16 745
8508.03 698
8508.90 722
8509.77 743
8510.65 757
8511.52 749
8512.39 757
8513.26 648
8514.13 701
8515.00 683
8515.87 731
8516.74 707
8517.61 693
8518.48 659
8519.36 638
8520.23 614
8521.10 627
8521.97 685
8522.84 684
8523.71 671
8524.58 671
8525.46 612
8526.33 602
8527.20 664
8528.07 651
8528.94 647
8529.81 625
8530.69 633
8531.56 629
8532.43 742
8533.30 785
8534.17 722
8535.05 700
8535.92 730
8536.79 774
8537.66 761
8538.54 784
8539.41 782
8540.28 738
8541.15 688
8542.02 711
8542.90 716
8543.77 708
8544.64 709
8545.51 735
8546.39 722
8547.26 727
8548.13 796
8549.01 842
8549.88 890
8550.75 857
8551.62 984
8552.50 966
8553.37 1015
8554.24 1041
8555.12 1110
8555.99 1118
8556.86 1119
8557.74 1090
8558.61 1011
8559.48 855
8560.36 821
8561.23 806
8562.10 722
8562.98 687
8563.85 686
8564.72 659
8565.60 613
8566.47 649
8567.34 628
8568.22 623
8569.09 614
8569.97 671
8570.84 597
8571.71 616
8572.59 631
8573.46 663
8574.34 627
8575.21 618
8576.08 582
8576.96 593
8577.83 614
8578.71 575
8579.58 607
8580.46 621
8581.33 613
8582.20 593
8583.08 593
8583.95 608
8584.83 624
8585.70 655
8586.58 679
8587.45 666
8588.33 663
8589.20 693
8590.08 651
8590.95 645
8591.83 634
8592.70 572
8593.58 656
8594.45 716
8595.33 678
8596.20 623
8597.08 630
8597.95 643
8598.83 661
8599.70 697
8600.58 647
8601.45 640
8602.33 667
8603.21 659
8604.08 708
8604.96 627
8605.83 596
8606.71 667
8607.58 693
8608.46 651
8609.34 635
8610.21 652
8611.09 711
8611.96 669
8612.84 712
8613.72 689
8614.59 761
8615.47 760
8616.34 735
8617.22 732
8618.10 693
8618.97 803
8619.85 787
8620.73 777
8621.60 744
8622.48 788
8623.36 845
8624.23 815
8625.11 812
8625.99 809
8626.86 837
8627.74 816
8628.62 861
8629.49 868
8630.37 946
8631.25 967
8632.12 1057
8633.00 961
8633.88 901
8634.76 919
8635.63 1060
8636.51 1010
8637.39 1003
8638.26 1112
8639.14 1057
8640.02 1056
8640.90 1027
8641.77 1030
8642.65 975
8643.53 1073
8644.41 1129
8645.28 1140
8646.16 1115
8647.04 1103
8647.92 1139
8648.80 1088
8649.67 1060
8650.55 1181
8651.43 1187
8652.31 1176
8653.19 1141
8654.06 1093
8654.94 1153
8655.82 1233
8656.70 1304
8657.58 1323
8658.46 1339
8659.33 1254
8660.21 1373
8661.09 1397
8661.97 1379
8662.85 1366
8663.73 1369
8664.61 1320
8665.48 1274
8666.36 1264
8667.24 1335
8668.12 1395
8669.00 1497
8669.88 1651
8670.76 1767
8671.64 2109
8672.52 2591
8673.40 3030
8674.27 3715
8675.15 4267
8676.03 4833
8676.91 4720
8677.79 4683
8678.67 4340
8679.55 3828
8680.43 3260
8681.31 2852
8682.19 2343
8683.07 2076
8683.95 1919
8684.83 1732
8685.71 1634
8686.59 1544
8687.47 1597
8688.35 1702
8689.23 1883
8690.11 2251
8690.99 2677
8691.87 3142
8692.75 3741
8693.63 4111
8694.51 4236
8695.39 4113
8696.27 3969
8697.15 3448
8698.03 2967
8698.91 2488
8699.79 2110
8700.67 1790
8701.55 1572
8702.43 1309
8703.31 1300
8704.19 1232
8705.07 1207
8705.95 1093
8706.84 1004
8707.72 1058
8708.60 983
8709.48 1011
8710.36 991
8711.24 985
8712.12 959
8713.00 1000
8713.88 980
8714.76 1001
8715.65 1015
8716.53 931
8717.41 854
8718.29 894
8719.17 862
8720.05 900
8720.93 898
8721.82 903
8722.70 909
8723.58 883
8724.46 909
8725.34 891
8726.22 818
8727.11 820
8727.99 806
8728.87 844
8729.75 896
8730.63 901
8731.52 870
8732.40 920
8733.28 893
8734.16 941
8735.05 903
8735.93 866
8736.81 824
8737.69 865
8738.58 868
8739.46 785
8740.34 877
8741.22 872
8742.11 802
8742.99 820
8743.87 826
8744.75 820
8745.64 817
8746.52 825
8747.40 757
8748.28 774
8749.17 824
8750.05 860
8750.93 871
8751.82 910
8752.70 906
8753.58 881
8754.47 913
8755.35 895
8756.23 961
8757.12 933
8758.00 1018
8758.88 1041
8759.77 1007
8760.65 987
8761.53 959
8762.42 915
8763.30 987
8764.19 979
8765.07 874
8765.95 922
8766.84 802
8767.72 870
8768.60 868
8769.49 911
8770.37 966
8771.26 1011
8772.14 998
8773.03 989
8773.91 1000
8774.79 929
8775.68 945
8776.56 857
8777.45 826
8778.33 787
8779.22 799
8780.10 823
8780.98 785
8781.87 732
8782.75 785
8783.64 763
8784.52 734
8785.41 812
8786.29 730
8787.18 764
8788.06 728
8788.95 747
8789.83 688
8790.72 681
8791.60 713
8792.49 681
8793.37 705
8794.26 707
8795.14 707
8796.03 695
8796.92 767
8797.80 722
8798.69 731
8799.57 726
8800.46 716
8801.34 669
8802.23 748
8803.11 713
8804.00 684
8804.89 744
8805.77 723
8806.66 812
8807.54 787
8808.43 722
8809.32 735
8810.20 679
8811.09 689
8811.97 656
8812.86 584
8813.75 659
8814.63 686
8815.52 666
8816.41 664
8817.29 636
8818.18 629
8819.06 679
8819.95 692
8820.84 650
8821.72 628
8822.61 661
8823.50 730
8824.38 750
8825.27 696
8826.16 648
8827.05 641
8827.93 639
8828.82 577
8829.71 581
8830.59 644
8831.48 646
8832.37 653
8833.25 598
8834.14 588
8835.03 602
8835.92 548
8836.80 563
8837.69 557
8838.58 575
8839.47 559
8840.35 566
8841.24 504
8842.13 488
8843.02 508
8843.90 565
8844.79 599
8845.68 539
8846.57 531
8847.46 562
8848.34 551
8849.23 562
8850.12 543
8851.01 534
8851.90 485
8852.78 474
8853.67 555
8854.56 505
8855.45 537
8856.34 517
8857.23 459
8858.12 477
8859.00 447
8859.89 466
8860.78 461
8861.67 493
8862.56 497
8863.45 474
8864.34 465
8865.22 542
8866.11 499
8867.00 526
8867.89 465
8868.78 464
8869.67 508
8870.56 505
8871.45 467
8872.34 438
8873.23 430
8874.12 486
8875.00 424
8875.89 451
8876.78 486
8877.67 417
8878.56 487
8879.45 438
8880.34 424
8881.23 480
8882.12 501
8883.01 452
8883.90 485
8884.79 476
8885.68 517
8886.57 512
8887.46 522
8888.35 500
8889.24 517
8890.13 506
8891.02 463
8891.91 474
8892.80 436
8893.69 490
8894.58 439
8895.47 423
8896.36 445
8897.25 490
8898.14 485
8899.03 472
8899.92 455
8900.81 451
8901.71 419
8902.60 432
8903.49 412
8904.38 408
8905.27 461
8906.16 445
8907.05 395
8907.94 409
8908.83 434
8909.72 430
8910.61 397
8911.51 411
8912.40 453
8913.29 414
8914.18 385
8915.07 384
8915.96 388
8916.85 464
8917.75 448
8918.64 419
8919.53 355
8920.42 419
8921.31 434
8922.20 435
8923.09 436
8923.99 385
8924.88 347
8925.77 400
8926.66 436
8927.55 444
8928.45 364
8929.34 409
8930.23 416
8931.12 401
8932.01 387
8932.91 369
8933.80 412
8934.69 392
8935.58 384
8936.48 349
8937.37 377
8938.26 366
8939.15 356
8940.05 337
8940.94 388
8941.83 377
8942.72 373
8943.62 365
8944.51 362
8945.40 393
8946.30 408
8947.19 379
8948.08 410
8948.97 357
8949.87 394
8950.76 432
8951.65 413
8952.55 397
8953.44 346
8954.33 386
8955.23 413
8956.12 434
8957.01 399
8957.91 344
8958.80 355
8959.69 393
8960.59 361
8961.48 335
8962.38 356
8963.27 418
8964.16 419
8965.06 398
8965.95 416
8966.85 377
8967.74 428
8968.63 384
8969.53 395
8970.42 432
8971.32 469
8972.21 413
8973.10 433
8974.00 436
8974.89 402
8975.79 368
8976.68 374
8977.58 405
8978.47 363
8979.36 396
8980.26 430
8981.15 378
8982.05 392
8982.94 380
8983.84 426
8984.73 435
8985.63 383
8986.52 377
8987.42 394
8988.31 342
8989.21 349
8990.10 335
8991.00 353
8991.89 372
8992.79 389
8993.68 348
8994.58 382
8995.47 371
8996.37 403
8997.27 422
8998.16 344
8999.06 366
8999.95 387
9000.85 416
9001.74 411
9002.64 341
9003.53 343
9004.43 368
9005.33 381
9006.22 333
9007.12 350
9008.01 345
9008.91 329
9009.81 321
9010.70 352
9011.60 360
9012.49 374
9013.39 393
9014.29 329
9015.18 318
9016.08 396
9016.98 361
9017.87 302
9018.77 373
9019.67 393
9020.56 346
9021.46 370
9022.36 331
9023.25 334
9024.15 377
9025.05 322
9025.94 345
9026.84 324
9027.74 330
9028.63 370
9029.53 313
9030.43 299
9031.33 356
9032.22 327
9033.12 341
9034.02 342
9034.91 332
9035.81 367
9036.71 423
9037.61 362
9038.50 382
9039.40 359
9040.30 402
9041.20 325
9042.10 341
9042.99 402
9043.89 373
9044.79 390
9045.69 380
9046.58 366
9047.48 361
9048.38 389
9049.28 353
9050.18 327
9051.07 338
9051.97 375
9052.87 378
9053.77 377
9054.67 339
9055.57 376
9056.46 384
9057.36 407
9058.26 348
9059.16 407
9060.06 423
9060.96 411
9061.86 377
9062.75 355
9063.65 377
9064.55 354
9065.45 394
9066.35 389
9067.25 379
9068.15 406
9069.05 377
9069.95 415
9070.84 413
9071.74 419
9072.64 394
9073.54 366
9074.44 386
9075.34 365
9076.24 399
9077.14 397
9078.04 446
9078.94 427
9079.84 409
9080.74 405
9081.64 409
9082.54 356
9083.44 392
9084.34 431
9085.24 430
9086.14 407
9087.04 454
9087.94 493
9088.84 483
9089.74 481
9090.64 439
9091.54 433
9092.44 434
9093.34 473
9094.24 482
9095.14 429
9096.04 465
9096.94 412
9097.84 411
9098.74 379
9099.64 415
9100.54 399
9101.44 396
9102.34 383
9103.24 396
9104.14 383
9105.04 341
9105.95 403
9106.85 361
9107.75 389
9108.65 358
9109.55 399
9110.45 384
9111.35 440
9112.25 333
9113.15 372
9114.06 346
9114.96 357
9115.86 370
9116.76 368
9117.66 375
9118.56 372
9119.46 404
9120.37 391
9121.27 400
9122.17 343
9123.07 361
9123.97 363
9124.87 333
9125.78 337
9126.68 361
9127.58 380
9128.48 350
9129.38 362
9130.29 392
9131.19 410
9132.09 369
9132.99 364
9133.89 379
9134.80 338
9135.70 376
9136.60 417
9137.50 402
9138.41 367
9139.31 339
9140.21 344
9141.11 361
9142.02 344
9142.92 381
9143.82 387
9144.72 363
9145.63 397
9146.53 394
9147.43 444
9148.34 408
9149.24 393
9150.14 403
9151.05 355
9151.95 307
9152.85 358
9153.76 363
9154.66 346
9155.56 351
9156.47 366
9157.37 431
9158.27 347
9159.18 345
9160.08 343
9160.98 365
9161.89 399
9162.79 321
9163.69 374
9164.60 338
9165.50 351
9166.41 351
9167.31 378
9168.21 428
9169.12 367
9170.02 353
9170.93 395
9171.83 371
9172.73 356
9173.64 355
9174.54 378
9175.45 377
9176.35 363
9177.25 404
9178.16 388
9179.06 316
9179.97 323
9180.87 352
9181.78 381
9182.68 353
9183.59 345
9184.49 368
9185.40 350
9186.30 303
9187.21 341
9188.11 356
9189.02 361
9189.92 392
9190.83 364
9191.73 398
9192.64 362
9193.54 371
9194.45 388
9195.35 325
9196.26 383
9197.16 384
9198.07 417
9198.97 379
9199.88 340
9200.78 351
9201.69 429
9202.60 396
9203.50 346
9204.41 329
9205.31 392
9206.22 387
9207.13 349
9208.03 314
9208.94 348
9209.84 363
9210.75 387
9211.66 357
9212.56 356
9213.47 362
9214.37 391
9215.28 368
9216.19 340
9217.09 369
9218.00 392
9218.91 418
9219.81 384
9220.72 355
9221.63 332
9222.53 397
9223.44 370
9224.35 362
9225.25 361
9226.16 404
9227.07 386
9227.97 350
9228.88 330
9229.79 333
9230.69 374
9231.60 413
9232.51 385
9233.41 387
9234.32 341
9235.23 327
9236.14 348
9237.04 346
9237.95 386
9238.86 393
9239.77 360
9240.67 355
9241.58 375
9242.49 378
9243.40 379
9244.30 356
9245.21 338
9246.12 293
9247.03 360
9247.94 379
9248.84 389
9249.75 398
9250.66 363
9251.57 349
9252.48 332
9253.38 347
9254.29 306
9255.20 317
9256.11 311
9257.02 314
9257.93 345
9258.83 324
9259.74 382
9260.65 393
9261.56 352
9262.47 326
9263.38 309
9264.29 333
9265.19 382
9266.10 362
9267.01 358
9267.92 326
9268.83 329
9269.74 349
9270.65 321
9271.56 332
9272.47 330
9273.37 340
9274.28 364
9275.19 362
9276.10 329
9277.01 316
9277.92 321
9278.83 337
9279.74 370
9280.65 366
9281.56 369
9282.47 382
9283.38 336
9284.29 343
9285.20 346
9286.11 347
9287.02 373
9287.93 364
9288.84 360
9289.75 341
9290.66 350
9291.57 352
9292.48 377
9293.39 371
9294.30 391
9295.21 349
9296.12 341
9297.03 343
9297.94 375
9298.85 402
9299.76 430
9300.67 397
9301.58 400
9302.49 371
9303.40 401
9304.31 403
9305.22 409
9306.13 365
9307.04 404
9307.95 458
9308.87 487
9309.78 458
9310.69 454
9311.60 436
9312.51 443
9313.42 444
9314.33 451
9315.24 392
9316.15 380
9317.07 393
9317.98 430
9318.89 408
9319.80 401
9320.71 404
9321.62 422
9322.53 377
9323.45 399
9324.36 350
9325.27 322
9326.18 339
9327.09 380
9328.00 344
9328.92 352
9329.83 358
9330.74 393
9331.65 380
9332.56 400
9333.48 393
9334.39 383
9335.30 362
9336.21 369
9337.13 365
9338.04 373
9338.95 386
9339.86 379
9340.77 368
9341.69 375
9342.60 336
9343.51 349
9344.43 354
9345.34 374
9346.25 350
9347.16 336
9348.08 385
9348.99 396
9349.90 363
9350.81 360
9351.73 351
9352.64 367
9353.55 361
9354.47 346
9355.38 402
9356.29 341
9357.21 343
9358.12 327
9359.03 333
9359.95 375
9360.86 385
9361.77 388
9362.69 353
9363.60 370
9364.51 329
9365.43 310
9366.34 341
9367.26 327
9368.17 309
9369.08 357
9370.00 341
9370.91 331
9371.82 326
9372.74 352
9373.65 362
9374.57 333
9375.48 335
9376.40 367
9377.31 326
9378.22 321
9379.14 383
9380.05 370
9380.97 361
9381.88 363
9382.80 338
9383.71 335
9384.62 361
9385.54 372
9386.45 321
9387.37 361
9388.28 312
9389.20 352
9390.11 423
9391.03 428
9391.94 383
9392.86 364
9393.77 372
9394.69 380
9395.60 395
9396.52 357
9397.43 361
9398.35 397
9399.26 407
9400.18 409
9401.10 396
9402.01 342
9402.93 317
9403.84 382
9404.76 345
9405.67 337
9406.59 362
9407.50 361
9408.42 407
9409.34 378
9410.25 331
9411.17 343
9412.08 358
9413.00 392
9413.92 391
9414.83 385
9415.75 358
9416.66 385
9417.58 382
9418.50 374
9419.41 430
9420.33 405
9421.25 335
9422.16 373
9423.08 350
9423.99 321
9424.91 372
9425.83 337
9426.74 341
9427.66 387
9428.58 431
9429.49 390
9430.41 376
9431.33 402
9432.25 342
9433.16 403
9434.08 346
9435.00 391
9435.91 404
9436.83 453
9437.75 390
9438.67 433
9439.58 443
9440.50 419
9441.42 418
9442.33 404
9443.25 411
9444.17 403
9445.09 375
9446.00 402
9446.92 416
9447.84 447
9448.76 434
9449.68 453
9450.59 504
9451.51 561
9452.43 526
9453.35 566
9454.26 610
9455.18 612
9456.10 603
9457.02 536
9457.94 510
9458.86 517
9459.77 486
9460.69 448
9461.61 427
9462.53 430
9463.45 413
9464.37 392
9465.28 403
9466.20 409
9467.12 361
9468.04 408
9468.96 347
9469.88 385
9470.80 375
9471.72 389
9472.63 374
9473.55 419
9474.47 403
9475.39 399
9476.31 362
9477.23 412
9478.15 426
9479.07 461
9479.99 483
9480.91 455
9481.83 472
9482.74 455
9483.66 507
9484.58 481
9485.50 475
9486.42 434
9487.34 409
9488.26 420
9489.18 425
9490.10 408
9491.02 404
9491.94 457
9492.86 398
9493.78 374
9494.70 404
9495.62 436
9496.54 400
9497.46 424
9498.38 414
9499.30 383
9500.22 413
9501.14 389
9502.06 407
9502.98 431
9503.90 425
9504.82 406
9505.74 399
9506.66 409
9507.59 436
9508.51 366
9509.43 411
9510.35 412
9511.27 441
9512.19 436
9513.11 476
9514.03 459
9514.95 381
9515.87 404
9516.79 414
9517.71 451
9518.64 507
9519.56 556
9520.48 444
9521.40 460
9522.32 449
9523.24 445
9524.16 449
9525.08 499
9526.01 474
9526.93 410
9527.85 443
9528.77 477
9529.69 511
9530.61 581
9531.54 566
9532.46 635
9533.38 647
9534.30 695
9535.22 648
9536.15 655
9537.07 656
9537.99 597
9538.91 580
9539.83 580
9540.76 645
9541.68 510
9542.60 495
9543.52 519
9544.45 538
9545.37 490
9546.29 470
9547.21 493
9548.14 472
9549.06 453
9549.98 452
9550.90 504
9551.83 436
9552.75 464
9553.67 484
9554.59 458
9555.52 488
9556.44 513
9557.36 490
9558.29 463
9559.21 527
9560.13 567
9561.06 516
9561.98 507
9562.90 534
9563.83 535
9564.75 502
9565.67 506
9566.60 467
9567.52 484
9568.44 462
9569.37 429
9570.29 495
9571.21 473
9572.14 492
9573.06 493
9573.98 475
9574.91 500
9575.83 449
9576.76 469
9577.68 452
9578.60 482
9579.53 473
9580.45 454
9581.38 456
9582.30 490
9583.23 476
9584.15 496
9585.07 467
9586.00 419
9586.92 412
9587.85 475
9588.77 479
9589.70 511
9590.62 515
9591.55 496
9592.47 465
9593.40 510
9594.32 473
9595.24 458
9596.17 503
9597.09 442
9598.02 495
9598.94 490
9599.87 519
9600.79 499
9601.72 551
9602.65 573
9603.57 504
9604.50 530
9605.42 491
9606.35 520
9607.27 525
9608.20 535
9609.12 608
9610.05 592
9610.97 614
9611.90 562
9612.83 542
9613.75 570
9614.68 623
9615.60 641
9616.53 614
9617.45 568
9618.38 592
9619.31 634
9620.23 624
9621.16 600
9622.08 590
9623.01 610
9623.94 659
9624.86 658
9625.79 652
9626.72 612
9627.64 632
9628.57 659
9629.50 655
9630.42 726
9631.35 711
9632.27 675
9633.20 706
9634.13 669
9635.06 696
9635.98 723
9636.91 707
9637.84 729
9638.76 730
9639.69 777
9640.62 700
9641.54 711
9642.47 750
9643.40 737
9644.33 750
9645.25 808
9646.18 778
9647.11 828
9648.03 870
9648.96 924
9649.89 935
9650.82 866
9651.74 849
9652.67 889
9653.60 969
9654.53 904
9655.46 946
9656.38 944
9657.31 946
9658.24 933
9659.17 971
9660.09 953
9661.02 951
9661.95 955
9662.88 962
9663.81 951
9664.74 1009
9665.66 1001
9666.59 1002
9667.52 1083
9668.45 1111
9669.38 1227
9670.31 1179
9671.23 1137
9672.16 1211
9673.09 1146
9674.02 1236
9674.95 1159
9675.88 1184
9676.81 1198
9677.73 1259
9678.66 1325
9679.59 1326
9680.52 1321
9681.45 1332
9682.38 1353
9683.31 1376
9684.24 1360
9685.17 1359
9686.10 1463
9687.03 1391
9687.95 1353
9688.88 1360
9689.81 1368
9690.74 1449
9691.67 1510
9692.60 1474
9693.53 1477
9694.46 1447
9695.39 1577
9696.32 1717
9697.25 1881
9698.18 2139
9699.11 2344
9700.04 2477
9700.97 2636
9701.90 2647
9702.83 2531
9703.76 2358
9704.69 2215
9705.62 2000
9706.55 1875
9707.48 1691
9708.41 1654
9709.34 1510
9710.27 1540
9711.20 1610
9712.13 1673
9713.06 1643
9713.99 1891
9714.92 1950
9715.85 2073
9716.79 2102
9717.72 2182
9718.65 2106
9719.58 1964
9720.51 1946
9721.44 1775
9722.37 1605
9723.30 1515
9724.23 1459
9725.16 1350
9726.09 1305
9727.03 1269
9727.96 1270
9728.89 1261
9729.82 1210
9730.75 1331
9731.68 1272
9732.61 1374
9733.55 1463
9734.48 1408
9735.41 1461
9736.34 1418
9737.27 1420
9738.20 1336
9739.14 1262
9740.07 1220
9741.00 1182
9741.93 1102
9742.86 1117
9743.79 1010
9744.73 1000
9745.66 1047
9746.59 949
9747.52 997
9748.46 1036
9749.39 996
9750.32 967
9751.25 1020
9752.18 1027
9753.12 946
9754.05 880
9754.98 878
9755.91 884
9756.85 979
9757.78 877
9758.71 975
9759.65 936
9760.58 950
9761.51 932
9762.44 916
9763.38 911
9764.31 897
9765.24 895
9766.18 962
9767.11 890
9768.04 905
9768.98 900
9769.91 894
9770.84 912
9771.78 959
9772.71 939
9773.64 975
9774.58 987
9775.51 941
9776.44 1005
9777.38 1026
9778.31 1075
9779.24 1128
9780.18 1285
9781.11 1176
9782.05 1213
9782.98 1182
9783.91 1130
9784.85 1136
9785.78 1172
9786.71 1153
9787.65 1003
9788.58 961
9789.52 976
9790.45 903
9791.39 869
9792.32 842
9793.25 845
9794.19 825
9795.12 857
9796.06 830
9796.99 852
9797.93 882
9798.86 939
9799.80 943
9800.73 954
9801.67 944
9802.60 853
9803.54 834
9804.47 837
9805.41 841
9806.34 830
9807.28 730
9808.21 660
9809.15 733
9810.08 720
9811.02 679
9811.95 672
9812.89 684
9813.82 689
9814.76 728
9815.69 666
9816.63 640
9817.56 691
9818.50 701
9819.43 691
9820.37 681
9821.31 666
9822.24 609
9823.18 671
9824.11 683
9825.05 632
9825.99 648
9826.92 636
9827.86 615
9828.79 621
9829.73 611
9830.67 630
9831.60 639
9832.54 658
9833.47 558
9834.41 519
9835.35 537
9836.28 604
9837.22 597
9838.16 617
9839.09 540
9840.03 603
9840.97 591
9841.90 605
9842.84 576
9843.78 607
9844.71 604
9845.65 574
9846.59 588
9847.52 626
9848.46 622
9849.40 606
9850.34 640
9851.27 586
9852.21 603
9853.15 600
9854.08 639
9855.02 549
9855.96 606
9856.90 666
9857.83 688
9858.77 706
9859.71 653
9860.65 661
9861.58 657
9862.52 628
9863.46 632
9864.40 657
9865.33 566
9866.27 604
9867.21 591
9868.15 610
9869.09 622
9870.02 589
9870.96 586
9871.90 514
9872.84 625
9873.78 604
9874.72 634
9875.65 569
9876.59 615
9877.53 554
9878.47 626
9879.41 580
9880.35 597
9881.28 597
9882.22 629
9883.16 632
9884.10 549
9885.04 609
9885.98 579
9886.92 545
9887.86 545
9888.79 554
9889.73 552
9890.67 605
9891.61 525
9892.55 536
9893.49 534
9894.43 529
9895.37 494
9896.31 567
9897.25 476
9898.19 504
9899.13 522
9900.07 529
9901.00 526
9901.94 492
9902.88 538
9903.82 501
9904.76 510
9905.70 471
9906.64 524
9907.58 528
9908.52 537
9909.46 574
9910.40 589
9911.34 612
9912.28 615
9913.22 611
9914.16 584
9915.10 613
9916.04 554
9916.98 561
9917.92 494
9918.86 535
9919.80 541
9920.74 557
9921.69 608
9922.63 660
9923.57 695
9924.51 790
9925.45 902
9926.39 1020
9927.33 1063
9928.27 1165
9929.21 1231
9930.15 1227
9931.09 1132
9932.03 1029
9932.97 1062
9933.92 896
9934.86 790
9935.80 670
9936.74 650
9937.68 660
9938.62 585
9939.56 589
9940.50 549
9941.45 581
9942.39 557
9943.33 551
9944.27 571
9945.21 541
9946.15 531
9947.10 570
9948.04 550
9948.98 582
9949.92 547
9950.86 501
9951.80 534
9952.75 565
9953.69 568
9954.63 636
9955.57 604
9956.52 582
9957.46 633
9958.40 636
9959.34 612
9960.28 649
9961.23 577
9962.17 504
9963.11 575
9964.05 514
9965.00 561
9965.94 491
9966.88 517
9967.82 497
9968.77 512
9969.71 487
9970.65 532
9971.60 496
9972.54 508
9973.48 505
9974.42 490
9975.37 460
9976.31 485
9977.25 540
9978.20 525
9979.14 492
9980.08 450
9981.03 489
9981.97 505
9982.91 515
9983.86 544
9984.80 467
9985.74 480
9986.69 508
9987.63 484
9988.57 512
9989.52 527
9990.46 501
9991.41 514
9992.35 451
9993.29 433
9994.24 457
9995.18 477
9996.13 478
9997.07 461
9998.01 436
9998.96 464
9999.90 490
10000.85 525
10001.79 518
10002.74 452
10003.68 446
10004.62 425
10005.57 470
10006.51 456
10007.46 463
10008.40 426
10009.35 503
10010.29 465
10011.24 444
10012.18 427
10013.13 451
10014.07 428
10015.02 437
10015.96 501
10016.91 463
10017.85 437
10018.80 398
10019.74 427
10020.69 434
10021.63 442
10022.58 458
10023.52 507
10024.47 459
10025.41 434
10026.36 393
10027.30 469
10028.25 474
10029.19 557
10030.14 531
10031.09 489
10032.03 445
10032.98 409
10033.92 466
10034.87 424
10035.82 403
10036.76 426
10037.71 421
10038.65 433
10039.60 431
10040.55 408
10041.49 376
10042.44 371
10043.38 403
10044.33 408
10045.28 396
10046.22 389
10047.17 399
10048.12 431
10049.06 430
10050.01 418
10050.96 422
10051.90 404
10052.85 407
10053.80 372
10054.74 396
10055.69 408
10056.64 372
10057.58 377
10058.53 408
10059.48 436
10060.42 470
10061.37 452
10062.32 407
10063.27 368
10064.21 409
10065.16 406
10066.11 438
10067.06 391
10068.00 422
10068.95 378
10069.90 370
10070.85 387
10071.79 355
10072.74 383
10073.69 448
10074.64 432
10075.58 366
10076.53 399
10077.48 349
10078.43 400
10079.38 450
10080.32 424
10081.27 362
10082.22 347
10083.17 410
10084.12 421
10085.06 384
10086.01 368
10086.96 390
10087.91 414
10088.86 391
10089.81 357
10090.75 354
10091.70 347
10092.65 394
10093.60 378
10094.55 378
10095.50 412
10096.45 370
10097.40 365
10098.34 375
10099.29 376
10100.24 361
10101.19 367
10102.14 363
10103.09 348
10104.04 333
10104.99 395
10105.94 402
10106.89 406
10107.84 380
10108.78 365
10109.73 356
10110.68 349
10111.63 356
10112.58 341
10113.53 380
10114.48 344
10115.43 348
10116.38 359
10117.33 363
10118.28 346
10119.23 389
10120.18 391
10121.13 364
10122.08 387
10123.03 370
10123.98 368
10124.93 399
10125.88 363
10126.83 371
10127.78 332
10128.73 376
10129.68 411
10130.63 357
10131.58 416
10132.53 387
10133.48 374
10134.43 373
10135.38 383
10136.34 402
10137.29 413
10138.24 410
10139.19 367
10140.14 374
10141.09 378
10142.04 366
10142.99 359
10143.94 381
10144.89 371
10145.84 334
10146.80 433
10147.75 413
10148.70 328
10149.65 422
10150.60 444
10151.55 431
10152.50 420
10153.45 381
10154.41 399
10155.36 451
10156.31 441
10157.26 410
10158.21 365
10159.16 411
10160.12 377
10161.07 383
10162.02 398
10162.97 410
10163.92 462
10164.88 408
10165.83 415
10166.78 397
10167.73 403
10168.68 393
10169.64 429
10170.59 431
10171.54 414
10172.49 411
10173.45 441
10174.40 445
10175.35 393
10176.30 439
10177.26 443
10178.21 440
10179.16 385
10180.11 475
10181.07 401
10182.02 496
10182.97 489
10183.92 516
10184.88 488
10185.83 476
10186.78 495
10187.74 458
10188.69 462
10189.64 468
10190.60 479
10191.55 487
10192.50 519
10193.46 516
10194.41 514
10195.36 475
10196.32 484
10197.27 458
10198.22 512
10199.18 516
10200.13 467
10201.08 498
10202.04 544
10202.99 586
10203.95 609
10204.90 600
10205.85 635
10206.81 704
10207.76 708
10208.72 712
10209.67 708
10210.62 707
10211.58 663
10212.53 608
10213.49 543
10214.44 543
10215.40 581
10216.35 539
10217.30 555
10218.26 509
10219.21 535
10220.17 506
10221.12 500
10222.08 440
10223.03 450
10223.99 503
10224.94 497
10225.90 497
10226.85 435
10227.81 450
10228.76 523
10229.72 447
10230.67 454
10231.63 479
10232.58 482
10233.54 542
10234.49 458
10235.45 481
10236.40 456
10237.36 505
10238.31 517
10239.27 487
10240.22 487
10241.18 455
10242.14 462
10243.09 459
10244.05 470
10245.00 422
10245.96 439
10246.91 430
10247.87 432
10248.83 440
10249.78 401
10250.74 409
10251.69 436
10252.65 401
10253.61 407
10254.56 404
10255.52 430
10256.48 380
10257.43 374
10258.39 383
10259.34 352
10260.30 401
10261.26 399
10262.21 393
10263.17 400
10264.13 379
10265.08 335
10266.04 379
10267.00 361
10267.95 406
10268.91 369
10269.87 379
10270.82 399
10271.78 378
10272.74 388
10273.70 360
10274.65 405
10275.61 382
10276.57 333
10277.52 398
10278.48 396
10279.44 322
10280.40 381
10281.35 358
10282.31 336
10283.27 354
10284.23 383
10285.18 366
10286.14 343
10287.10 343
10288.06 351
10289.02 337
10289.97 394
10290.93 378
10291.89 348
10292.85 357
10293.81 364
10294.76 362
10295.72 382
10296.68 398
10297.64 375
10298.60 374
10299.55 351
10300.51 287
10301.47 366
10302.43 376
10303.39 383
10304.35 376
10305.31 353
10306.26 353
10307.22 357
10308.18 358
10309.14 366
10310.10 332
10311.06 380
10312.02 358
10312.98 345
10313.93 336
10314.89 336
10315.85 340
10316.81 354
10317.77 373
10318.73 346
10319.69 340
10320.65 321
10321.61 361
10322.57 352
10323.53 326
10324.49 367
10325.45 359
10326.40 325
10327.36 353
10328.32 325
10329.28 374
10330.24 384
10331.20 425
10332.16 397
10333.12 397
10334.08 470
10335.04 393
10336.00 391
10336.96 359
10337.92 373
10338.88 332
10339.84 363
10340.80 320
10341.76 301
10342.72 323
10343.68 357
10344.64 327
10345.61 393
10346.57 395
10347.53 297
10348.49 337
10349.45 344
10350.41 339
10351.37 317
10352.33 314
10353.29 318
10354.25 376
10355.21 356
10356.17 331
10357.13 328
10358.10 361
10359.06 371
10360.02 362
10360.98 362
10361.94 366
10362.90 332
10363.86 398
10364.82 427
10365.79 399
10366.75 409
10367.71 370
10368.67 359
10369.63 355
10370.59 348
10371.55 340
10372.52 362
10373.48 329
10374.44 353
10375.40 313
10376.36 279
10377.33 332
10378.29 328
10379.25 293
10380.21 318
10381.17 339
10382.14 300
10383.10 318
10384.06 326
10385.02 359
10385.98 305
10386.95 311
10387.91 319
10388.87 295
10389.83 277
10390.80 323
10391.76 321
10392.72 320
10393.68 308
10394.65 303
10395.61 315
10396.57 318
10397.54 322
10398.50 291
10399.46 293
10400.42 279
10401.39 329
10402.35 298
10403.31 304
10404.28 340
10405.24 305
10406.20 308
10407.17 310
10408.13 304
10409.09 352
10410.06 331
10411.02 304
10411.98 292
10412.95 293
10413.91 333
10414.88 289
10415.84 317
10416.80 320
10417.77 340
10418.73 361
10419.69 348
10420.66 309
10421.62 303
10422.59 333
10423.55 385
10424.51 354
10425.48 323
10426.44 317
10427.41 334
10428.37 338
10429.34 325
10430.30 268
10431.26 277
10432.23 288
10433.19 273
10434.16 293
10435.12 294
10436.09 262
10437.05 274
10438.02 282
10438.98 287
10439.95 268
10440.91 258
10441.88 277
10442.84 296
10443.81 290
10444.77 267
10445.74 272
10446.70 312
10447.67 267
10448.63 297
10449.60 268
10450.56 293
10451.53 259
10452.49 262
10453.46 264
10454.42 283
10455.39 321
10456.36 275
10457.32 308
10458.29 297
10459.25 264
10460.22 236
10461.18 276
10462.15 283
10463.12 288
10464.08 302
10465.05 273
10466.01 258
10466.98 279
10467.95 307
10468.91 305
10469.88 306
10470.84 284
10471.81 296
10472.78 285
10473.74 271
10474.71 272
10475.68 289
10476.64 267
10477.61 251
10478.58 271
10479.54 275
10480.51 284
10481.48 274
10482.44 250
10483.41 246
10484.38 304
10485.34 306
10486.31 296
10487.28 260
10488.25 247
10489.21 200
10490.18 282
10491.15 310
10492.11 275
10493.08 287
10494.05 297
10495.02 296
10495.98 271
10496.95 299
10497.92 252
10498.89 298
10499.85 273
10500.82 266
10501.79 282
10502.76 288
10503.72 264
10504.69 291
10505.66 276
10506.63 273
10507.60 279
10508.56 270
10509.53 270
10510.50 239
10511.47 281
10512.44 260
10513.40 257
10514.37 263
10515.34 277
10516.31 274
10517.28 301
10518.25 266
10519.22 253
10520.18 253
10521.15 296
10522.12 287
10523.09 287
10524.06 269
10525.03 246
10526.00 268
10526.96 251
10527.93 288
10528.90 264
10529.87 269
10530.84 238
10531.81 277
10532.78 296
10533.75 275
10534.72 242
10535.69 249
10536.66 299
10537.63 269
10538.59 256
10539.56 272
10540.53 291
10541.50 265
10542.47 268
10543.44 262
10544.41 264
10545.38 269
10546.35 259
10547.32 262
10548.29 287
10549.26 277
10550.23 298
10551.20 265
10552.17 263
10553.14 259
10554.11 258
10555.08 268
10556.05 248
10557.02 288
10557.99 264
10558.96 272
10559.93 259
10560.90 268
10561.87 315
10562.84 343
10563.81 293
10564.79 318
10565.76 276
10566.73 289
10567.70 327
10568.67 291
10569.64 277
10570.61 272
10571.58 294
10572.55 275
10573.52 271
10574.49 268
10575.47 262
10576.44 256
10577.41 279
10578.38 234
10579.35 274
10580.32 264
10581.29 263
10582.26 286
10583.24 273
10584.21 286
10585.18 292
10586.15 270
10587.12 279
10588.09 270
10589.07 302
10590.04 254
10591.01 271
10591.98 289
10592.95 280
10593.92 243
10594.90 247
10595.87 315
10596.84 271
10597.81 271
10598.78 294
10599.76 279
10600.73 293
10601.70 320
10602.67 288
10603.65 259
10604.62 299
10605.59 313
10606.56 284
10607.54 299
10608.51 297
10609.48 276
10610.45 269
10611.43 296
10612.40 311
10613.37 288
10614.35 236
10615.32 276
10616.29 304
10617.26 300
10618.24 259
10619.21 286
10620.18 279
10621.16 273
10622.13 310
10623.10 262
10624.08 260
10625.05 298
10626.02 330
10627.00 308
10627.97 311
10628.94 284
10629.92 300
10630.89 310
10631.87 293
10632.84 299
10633.81 310
10634.79 327
10635.76 313
10636.73 416
10637.71 427
10638.68 425
10639.66 436
10640.63 443
10641.60 463
10642.58 495
10643.55 466
10644.53 407
10645.50 365
10646.48 396
10647.45 360
10648.43 381
10649.40 315
10650.37 286
10651.35 299
10652.32 309
10653.30 305
10654.27 315
10655.25 290
10656.22 314
10657.20 317
10658.17 263
10659.15 280
10660.12 282
10661.10 291
10662.07 294
10663.05 278
10664.02 263
10665.00 268
10665.97 284
10666.95 274
10667.92 286
10668.90 289
10669.87 276
10670.85 273
10671.83 314
10672.80 305
10673.78 333
10674.75 306
10675.73 296
10676.70 284
10677.68 267
10678.66 275
10679.63 254
10680.61 313
10681.58 361
10682.56 317
10683.54 269
10684.51 289
10685.49 307
10686.46 303
10687.44 261
10688.42 310
10689.39 302
10690.37 269
10691.35 280
10692.32 287
10693.30 299
10694.28 305
10695.25 303
10696.23 256
10697.21 264
10698.18 244
10699.16 271
10700.14 277
10701.11 273
10702.09 248
10703.07 256
10704.04 275
10705.02 259
10706.00 264
10706.97 286
10707.95 284
10708.93 310
10709.91 323
10710.88 303
10711.86 272
10712.84 274
10713.82 279
10714.79 268
10715.77 307
10716.75 229
10717.73 223
10718.70 263
10719.68 301
10720.66 277
10721.64 314
10722.61 299
10723.59 299
10724.57 266
10725.55 308
10726.53 266
10727.50 269
10728.48 302
10729.46 288
10730.44 278
10731.42 290
10732.40 267
10733.37 298
10734.35 284
10735.33 230
10736.31 254
10737.29 270
10738.27 308
10739.25 286
10740.22 253
10741.20 284
10742.18 323
10743.16 307
10744.14 301
10745.12 267
10746.10 273
10747.08 268
10748.05 286
10749.03 264
10750.01 294
10750.99 305
10751.97 305
10752.95 285
10753.93 281
10754.91 274
10755.89 291
10756.87 324
10757.85 335
10758.83 247
10759.81 299
10760.79 300
10761.77 289
10762.75 280
10763.73 295
10764.71 302
10765.68 301
10766.66 324
10767.64 293
10768.62 288
10769.60 275
10770.58 305
10771.56 351
10772.54 307
10773.53 299
10774.51 310
10775.49 274
10776.47 354
10777.45 351
10778.43 327
10779.41 342
10780.39 337
10781.37 340
10782.35 336
10783.33 341
10784.31 350
10785.29 319
10786.27 345
10787.25 366
10788.23 341
10789.21 295
10790.20 326
10791.18 299
10792.16 290
10793.14 302
10794.12 321
10795.10 308
10796.08 305
10797.06 305
10798.04 275
10799.03 316
10800.01 316
10800.99 276
10801.97 278
10802.95 284
10803.93 275
10804.91 279
10805.90 299
10806.88 293
10807.86 284
10808.84 275
10809.82 287
10810.81 292
10811.79 313
10812.77 296
10813.75 305
10814.73 326
10815.72 336
10816.70 311
10817.68 304
10818.66 332
10819.64 338
10820.63 319
10821.61 330
10822.59 318
10823.57 337
10824.56 312
10825.54 281
10826.52 269
10827.50 320
10828.49 305
10829.47 309
10830.45 318
10831.44 312
10832.42 310
10833.40 324
10834.38 319
10835.37 309
10836.35 290
10837.33 293
10838.32 290
10839.30 298
10840.28 275
10841.27 322
10842.25 293
10843.23 302
10844.22 304
10845.20 302
10846.18 303
10847.17 291
10848.15 336
10849.13 336
10850.12 302
10851.10 359
10852.09 313
10853.07 319
10854.05 364
10855.04 352
10856.02 302
10857.00 309
10857.99 354
10858.97 316
10859.96 367
10860.94 299
10861.93 319
10862.91 366
10863.89 332
10864.88 369
10865.86 410
10866.85 378
10867.83 333
10868.82 376
10869.80 372
10870.79 370
10871.77 350
10872.75 386
10873.74 381
10874.72 395
10875.71 389
10876.69 365
10877.68 337
10878.66 372
10879.65 404
10880.63 354
10881.62 386
10882.60 373
10883.59 391
10884.57 359
10885.56 422
10886.55 387
10887.53 410
10888.52 400
10889.50 407
10890.49 402
10891.47 409
10892.46 408
10893.44 390
10894.43 421
10895.42 400
10896.40 420
10897.39 440
10898.37 484
10899.36 455
10900.34 429
10901.33 442
10902.32 454
10903.30 453
10904.29 441
10905.27 473
10906.26 466
10907.25 442
10908.23 394
10909.22 413
10910.21 428
10911.19 479
10912.18 479
10913.17 448
10914.15 466
10915.14 473
10916.13 451
10917.11 514
10918.10 507
10919.09 474
10920.07 489
10921.06 519
10922.05 490
10923.03 470
10924.02 519
10925.01 512
10926.00 514
10926.98 515
10927.97 530
10928.96 557
10929.94 574
10930.93 536
10931.92 527
10932.91 517
10933.89 521
10934.88 592
10935.87 570
10936.86 558
10937.84 626
10938.83 570
10939.82 545
10940.81 582
10941.80 593
10942.78 551
10943.77 658
10944.76 666
10945.75 622
10946.74 666
10947.72 669
10948.71 589
10949.70 642
10950.69 637
10951.68 690
10952.66 688
10953.65 760
10954.64 800
10955.63 857
10956.62 919
10957.61 970
10958.60 1099
10959.58 1097
10960.57 1130
10961.56 1149
10962.55 1142
10963.54 1140
10964.53 1076
10965.52 1003
10966.51 932
10967.49 820
10968.48 831
10969.47 776
10970.46 786
10971.45 754
10972.44 726
10973.43 677
10974.42 690
10975.41 699
10976.40 708
10977.39 719
10978.38 692
10979.37 741
10980.36 693
10981.35 721
10982.34 731
10983.32 804
10984.31 766
10985.30 794
10986.29 733
10987.28 774
10988.27 799
10989.26 802
10990.25 807
10991.24 805
10992.23 769
10993.22 841
10994.21 877
10995.20 934
10996.20 1013
10997.19 1105
10998.18 1327
10999.17 1485
11000.16 1658
11001.15 1627
11002.14 1748
11003.13 1729
11004.12 1643
11005.11 1615
11006.10 1493
11007.09 1289
11008.08 1077
11009.07 992
11010.06 858
11011.06 829
11012.05 828
11013.04 780
11014.03 705
11015.02 661
11016.01 670
11017.00 592
11017.99 635
11018.98 600
11019.98 553
11020.97 572
11021.96 558
11022.95 530
11023.94 575
11024.93 531
11025.93 538
11026.92 526
11027.91 555
11028.90 544
11029.89 511
11030.88 516
11031.88 539
11032.87 514
11033.86 586
11034.85 594
11035.84 553
11036.84 535
11037.83 521
11038.82 554
11039.81 554
11040.81 569
11041.80 573
11042.79 553
11043.78 533
11044.77 521
11045.77 519
11046.76 498
11047.75 509
11048.75 484
11049.74 476
11050.73 505
11051.72 508
11052.72 474
11053.71 468
11054.70 473
11055.70 476
11056.69 467
11057.68 489
11058.67 496
11059.67 513
11060.66 488
11061.65 452
11062.65 444
11063.64 453
11064.63 470
11065.63 509
11066.62 502
11067.61 481
11068.61 486
11069.60 507
11070.60 467
11071.59 483
11072.58 504
11073.58 496
11074.57 544
11075.56 509
11076.56 498
11077.55 518
11078.55 486
11079.54 481
11080.53 497
11081.53 476
11082.52 449
11083.52 454
11084.51 463
11085.51 488
11086.50 457
11087.49 444
11088.49 440
11089.48 448
11090.48 455
11091.47 454
11092.47 490
11093.46 486
11094.46 456
11095.45 472
11096.45 440
11097.44 409
11098.44 447
11099.43 455
11100.43 427
11101.42 487
11102.42 455
11103.41 435
11104.41 429
11105.40 408
11106.40 437
11107.39 382
11108.39 427
11109.38 405
11110.38 431
11111.37 419
11112.37 429
11113.37 452
11114.36 442
11115.36 405
11116.35 427
11117.35 390
11118.34 405
11119.34 413
11120.34 396
11121.33 409
11122.33 393
11123.32 461
11124.32 410
11125.32 429
11126.31 462
11127.31 447
11128.30 433
11129.30 433
11130.30 479
11131.29 474
11132.29 446
11133.29 422
11134.28 430
11135.28 401
11136.28 443
11137.27 454
11138.27 425
11139.27 421
11140.26 402
11141.26 408
11142.26 399
11143.25 420
11144.25 422
11145.25 390
11146.24 381
11147.24 399
11148.24 386
11149.24 367
11150.23 380
11151.23 387
11152.23 375
11153.23 441
11154.22 426
11155.22 455
11156.22 410
11157.22 407
11158.21 435
11159.21 447
11160.21 442
11161.21 401
11162.20 392
11163.20 366
11164.20 379
11165.20 398
11166.20 463
11167.19 448
11168.19 440
11169.19 414
11170.19 428
11171.19 406
11172.18 441
11173.18 431
11174.18 436
11175.18 471
11176.18 491
11177.18 475
11178.17 455
11179.17 451
11180.17 480
11181.17 489
11182.17 461
11183.17 477
11184.17 473
11185.16 476
11186.16 484
11187.16 513
11188.16 485
11189.16 458
11190.16 456
11191.16 524
11192.16 501
11193.16 516
11194.16 483
11195.16 495
11196.15 552
11197.15 507
11198.15 524
11199.15 505
11200.15 480
11201.15 497
11202.15 478
11203.15 469
11204.15 477
11205.15 481
11206.15 433
11207.15 430
11208.15 409
11209.15 482
11210.15 427
11211.15 449
11212.15 406
11213.15 411
11214.15 381
11215.15 428
11216.15 468
11217.15 432
11218.15 411
11219.15 387
11220.15 400
11221.15 366
11222.15 353
11223.15 320
11224.15 373
11225.15 371
11226.15 418
11227.16 382
11228.16 365
11229.16 415
11230.16 363
11231.16 348
11232.16 378
11233.16 332
11234.16 389
11235.16 347
11236.16 413
11237.16 409
11238.17 379
11239.17 373
11240.17 363
11241.17 392
11242.17 390
11243.17 415
11244.17 361
11245.18 371
11246.18 330
11247.18 391
11248.18 361
11249.18 356
11250.18 391
11251.19 364
11252.19 379
11253.19 377
11254.19 378
11255.19 332
11256.19 320
11257.20 363
11258.20 353
11259.20 320
11260.20 376
11261.21 399
11262.21 367
11263.21 341
11264.21 381
11265.21 348
11266.22 343
11267.22 399
11268.22 391
11269.22 366
11270.23 374
11271.23 399
11272.23 383
11273.24 414
11274.24 358
11275.24 418
11276.24 425
11277.25 454
11278.25 454
11279.25 428
11280.26 457
11281.26 455
11282.26 366
11283.27 420
11284.27 395
11285.27 412
11286.28 450
11287.28 342
11288.28 367
11289.29 380
11290.29 400
11291.29 390
11292.30 356
11293.30 367
11294.30 381
11295.31 390
11296.31 384
11297.31 429
11298.32 401
11299.32 377
11300.33 349
11301.33 344
11302.33 345
11303.34 387
11304.34 379
11305.35 435
11306.35 394
11307.36 431
11308.36 402
11309.36 430
11310.37 426
11311.37 482
11312.38 533
11313.38 562
11314.39 571
11315.39 585
11316.40 593
11317.40 568
11318.41 560
11319.41 523
11320.41 530
11321.42 479
11322.42 470
11323.43 485
11324.43 450
11325.44 418
11326.44 381
11327.45 389
11328.46 382
11329.46 362
11330.47 313
11331.47 348
11332.48 369
11333.48 302
11334.49 321
11335.49 346
11336.50 321
11337.50 382
11338.51 333
11339.52 332
11340.52 333
11341.53 329
11342.53 288
11343.54 329
11344.54 309
11345.55 310
11346.56 299
11347.56 311
11348.57 283
11349.58 319
11350.58 320
11351.59 325
11352.59 335
11353.60 349
11354.61 314
11355.61 313
11356.62 314
11357.63 289
11358.63 387
11359.64 333
11360.65 308
11361.65 312
11362.66 310
11363.67 264
11364.67 299
11365.68 324
11366.69 325
11367.69 310
11368.70 291
11369.71 278
11370.71 330
11371.72 305
11372.73 309
11373.74 314
11374.74 278
11375.75 301
11376.76 319
11377.77 299
11378.77 324
11379.78 281
11380.79 296
11381.80 326
11382.80 339
11383.81 278
11384.82 329
11385.83 310
11386.83 305
11387.84 333
11388.85 328
11389.86 296
11390.87 307
11391.87 306
11392.88 328
11393.89 317
11394.90 334
11395.91 324
11396.91 317
11397.92 332
11398.93 314
11399.94 309
11400.95 288
11401.96 326
11402.97 301
11403.97 312
11404.98 333
11405.99 303
11407.00 315
11408.01 335
11409.02 283
11410.03 294
11411.03 281
11412.04 293
11413.05 283
11414.06 291
11415.07 297
11416.08 303
11417.09 304
11418.10 285
11419.11 301
11420.12 318
11421.13 291
11422.14 328
11423.14 295
11424.15 289
11425.16 290
11426.17 318
11427.18 304
11428.19 343
11429.20 309
11430.21 339
11431.22 290
11432.23 314
11433.24 310
11434.25 313
11435.26 273
11436.27 343
11437.28 346
11438.29 289
11439.30 292
11440.31 307
11441.32 345
11442.33 338
11443.34 301
11444.35 277
11445.36 311
11446.37 312
11447.38 307
11448.39 264
11449.41 307
11450.42 290
11451.43 307
11452.44 305
11453.45 258
11454.46 267
11455.47 303
11456.48 331
11457.49 258
11458.50 301
11459.51 311
11460.52 299
11461.54 313
11462.55 299
11463.56 287
11464.57 307
11465.58 283
11466.59 298
11467.60 294
11468.62 310
11469.63 290
11470.64 294
11471.65 262
11472.66 261
11473.67 295
11474.68 294
11475.70 284
11476.71 297
11477.72 268
11478.73 272
11479.74 303
11480.76 287
11481.77 302
11482.78 318
11483.79 301
11484.80 266
11485.82 306
11486.83 299
11487.84 285
11488.85 284
11489.87 269
11490.88 285
11491.89 280
11492.90 287
11493.92 277
11494.93 284
11495.94 298
11496.95 272
11497.97 278
11498.98 289
11499.99 244
11501.00 245
11502.02 239
11503.03 257
11504.04 274
11505.06 276
11506.07 266
11507.08 280
11508.10 272
11509.11 293
11510.12 282
11511.14 297
11512.15 255
11513.16 217
11514.18 299
11515.19 275
11516.20 267
11517.22 262
11518.23 260
11519.24 287
11520.26 281
11521.27 314
11522.29 273
11523.30 262
11524.31 249
11525.33 322
11526.34 259
11527.35 258
11528.37 284
11529.38 252
11530.40 257
11531.41 286
11532.43 247
11533.44 268
11534.45 254
11535.47 271
11536.48 266
11537.50 308
11538.51 292
11539.53 276
11540.54 256
11541.56 313
11542.57 318
11543.59 270
11544.60 281
11545.61 264
11546.63 305
11547.64 290
11548.66 284
11549.67 306
11550.69 339
11551.70 300
11552.72 297
11553.74 284
11554.75 288
11555.77 301
11556.78 304
11557.80 312
11558.81 315
11559.83 346
11560.84 352
11561.86 351
11562.87 344
11563.89 354
11564.91 312
11565.92 325
11566.94 314
11567.95 334
11568.97 314
11569.98 307
11571.00 310
11572.02 328
11573.03 315
11574.05 335
11575.06 329
11576.08 302
11577.10 320
11578.11 335
11579.13 297
11580.15 320
11581.16 378
11582.18 355
11583.20 371
11584.21 377
11585.23 352
11586.25 320
11587.26 388
11588.28 410
11589.30 380
11590.31 363
11591.33 370
11592.35 399
11593.36 432
11594.38 453
11595.40 417
11596.41 463
11597.43 429
11598.45 470
11599.47 545
11600.48 612
11601.50 610
11602.52 737
11603.53 804
11604.55 788
11605.57 841
11606.59 875
11607.60 821
11608.62 771
11609.64 684
11610.66 674
11611.68 575
11612.69 497
11613.71 454
11614.73 423
11615.75 414
11616.76 406
11617.78 398
11618.80 351
11619.82 325
11620.84 348
11621.86 354
11622.87 313
11623.89 332
11624.91 328
11625.93 330
11626.95 295
11627.97 323
11628.98 294
11630.00 318
11631.02 328
11632.04 317
11633.06 304
11634.08 284
11635.10 289
11636.11 322
11637.13 344
11638.15 294
11639.17 308
11640.19 291
11641.21 333
11642.23 320
11643.25 304
11644.27 326
11645.29 282
11646.31 295
11647.32 279
11648.34 301
11649.36 280
11650.38 266
11651.40 331
11652.42 258
11653.44 268
11654.46 301
11655.48 288
11656.50 283
11657.52 246
11658.54 285
11659.56 303
11660.58 272
11661.60 280
11662.62 277
11663.64 281
11664.66 323
11665.68 312
11666.70 324
11667.72 303
11668.74 309
11669.76 308
11670.78 301
11671.80 282
11672.82 253
11673.84 274
11674.86 273
11675.88 304
11676.90 277
11677.92 323
11678.95 333
11679.97 289
11680.99 297
11682.01 262
11683.03 291
11684.05 293
11685.07 320
11686.09 299
11687.11 328
11688.13 301
11689.16 312
11690.18 302
11691.20 270
11692.22 294
11693.24 284
11694.26 322
11695.28 314
11696.30 327
11697.33 299
11698.35 302
11699.37 297
11700.39 279
11701.41 270
11702.43 301
11703.46 325
11704.48 295
11705.50 271
11706.52 273
11707.54 284
11708.57 318
11709.59 353
11710.61 270
11711.63 271
11712.65 271
11713.68 303
11714.70 281
11715.72 282
11716.74 291
11717.77 315
11718.79 334
11719.81 307
11720.83 244
11721.86 267
11722.88 277
11723.90 296
11724.92 295
11725.95 303
11726.97 306
11727.99 286
11729.01 293
11730.04 253
11731.06 317
11732.08 298
11733.11 292
11734.13 288
11735.15 278
11736.18 265
11737.20 328
11738.22 311
11739.25 295
11740.27 281
11741.29 302
11742.32 316
11743.34 311
11744.36 290
11745.39 280
11746.41 319
11747.43 300
11748.46 270
11749.48 280
11750.51 283
11751.53 287
11752.55 335
11753.58 301
11754.60 248
11755.63 275
11756.65 284
11757.67 255
11758.70 286
11759.72 271
11760.75 297
11761.77 305
11762.80 291
11763.82 290
11764.84 299
11765.87 309
11766.89 314
11767.92 297
11768.94 305
11769.97 313
11770.99 295
11772.02 321
11773.04 268
11774.07 294
11775.09 324
11776.12 276
11777.14 283
11778.17 296
11779.19 300
11780.22 268
11781.24 294
11782.27 281
11783.29 299
11784.32 261
11785.34 272
11786.37 272
11787.39 267
11788.42 294
11789.45 264
11790.47 316
11791.50 281
11792.52 336
11793.55 250
11794.57 297
11795.60 328
11796.63 305
11797.65 271
11798.68 313
11799.70 317
11800.73 331
11801.75 299
11802.78 302
11803.81 304
11804.83 322
11805.86 334
11806.89 290
11807.91 300
11808.94 251
11809.97 285
11810.99 285
11812.02 350
11813.04 273
11814.07 317
11815.10 320
11816.12 286
11817.15 291
11818.18 299
11819.21 339
11820.23 333
11821.26 358
11822.29 321
11823.31 298
11824.34 278
11825.37 315
11826.39 309
11827.42 320
11828.45 300
11829.48 318
11830.50 323
11831.53 322
11832.56 324
11833.59 346
11834.61 335
11835.64 335
11836.67 301
11837.70 300
11838.72 340
11839.75 310
11840.78 311
11841.81 360
11842.83 358
11843.86 328
11844.89 351
11845.92 342
11846.95 369
11847.97 356
11849.00 349
11850.03 352
11851.06 365
11852.09 369
11853.12 389
11854.14 341
11855.17 366
11856.20 371
11857.23 350
11858.26 364
11859.29 344
11860.32 366
11861.34 365
11862.37 397
11863.40 404
11864.43 440
11865.46 433
11866.49 420
11867.52 390
11868.55 399
11869.57 405
11870.60 359
11871.63 406
11872.66 400
11873.69 452
11874.72 440
11875.75 429
11876.78 436
11877.81 442
11878.84 416
11879.87 427
11880.90 396
11881.93 412
11882.96 403
11883.99 451
11885.02 482
11886.05 471
11887.08 493
11888.11 499
11889.14 483
11890.16 468
11891.19 518
11892.22 471
11893.26 516
11894.29 515
11895.32 537
11896.35 541
11897.38 539
11898.41 554
11899.44 660
11900.47 645
11901.50 660
11902.53 702
11903.56 700
11904.59 730
11905.62 677
11906.65 698
11907.68 682
11908.71 741
11909.74 634
11910.77 630
11911.80 611
11912.83 601
11913.87 590
11914.90 587
11915.93 642
11916.96 603
11917.99 639
11919.02 598
11920.05 626
11921.08 579
11922.11 581
11923.15 620
11924.18 602
11925.21 645
11926.24 668
11927.27 710
11928.30 796
11929.34 951
11930.37 1088
11931.40 1065
11932.43 1129
11933.46 1251
11934.49 1265
11935.53 1220
11936.56 1102
11937.59 1097
11938.62 1000
11939.65 927
11940.69 831
11941.72 771
11942.75 697
11943.78 657
11944.82 629
11945.85 560
11946.88 543
11947.91 537
11948.94 519
11949.98 531
11951.01 534
11952.04 482
11953.08 487
11954.11 465
11955.14 477
11956.17 460
11957.21 472
11958.24 466
11959.27 487
11960.31 481
11961.34 460
11962.37 472
11963.40 504
11964.44 492
11965.47 428
11966.50 470
11967.54 494
11968.57 495
11969.60 514
11970.64 460
11971.67 445
11972.70 482
11973.74 469
11974.77 463
11975.81 483
11976.84 492
11977.87 449
11978.91 425
11979.94 452
11980.97 462
11982.01 472
11983.04 472
11984.08 434
11985.11 388
11986.14 446
11987.18 473
11988.21 470
11989.25 462
11990.28 471
11991.32 452
11992.35 466
11993.38 469
11994.42 455
11995.45 492
11996.49 508
11997.52 471
11998.56 424
11999.59 472
12000.63 509
12001.66 517
12002.70 511
12003.73 520
12004.77 538
12005.80 536
12006.84 514
12007.87 504
12008.91 524
12009.94 541
12010.98 532
12012.01 549
12013.05 548
12014.08 514
12015.12 523
12016.15 572
12017.19 593
12018.22 609
12019.26 626
12020.29 658
12021.33 663
12022.37 610
12023.40 600
12024.44 585
12025.47 623
12026.51 586
12027.54 539
12028.58 573
12029.62 593
12030.65 639
12031.69 550
12032.72 537
12033.76 565
12034.80 541
12035.83 554
12036.87 514
12037.91 517
12038.94 595
12039.98 524
12041.01 497
12042.05 512
12043.09 566
12044.12 519
12045.16 553
12046.20 589
12047.23 560
12048.27 573
12049.31 597
12050.35 629
12051.38 585
12052.42 571
12053.46 600
12054.49 573
12055.53 548
12056.57 586
12057.60 593
12058.64 610
12059.68 620
12060.72 617
12061.75 680
12062.79 674
12063.83 678
12064.87 638
12065.90 645
12066.94 625
12067.98 679
12069.02 622
12070.05 643
12071.09 644
12072.13 696
12073.17 627
12074.21 643
12075.24 658
12076.28 661
12077.32 654
12078.36 635
12079.40 667
12080.43 648
12081.47 690
12082.51 666
12083.55 643
12084.59 649
12085.63 665
12086.66 719
12087.70 713
12088.74 739
12089.78 758
12090.82 751
12091.86 807
12092.90 816
12093.93 833
12094.97 840
12096.01 875
12097.05 928
12098.09 910
12099.13 928
12100.17 1005
12101.21 1063
12102.25 1135
12103.28 1273
12104.32 1347
12105.36 1382
12106.40 1398
12107.44 1439
12108.48 1422
12109.52 1278
12110.56 1202
12111.60 1117
12112.64 987
12113.68 886
12114.72 818
12115.76 773
12116.80 747
12117.84 623
12118.88 647
12119.92 626
12120.96 575
12122.00 569
12123.04 573
12124.08 581
12125.12 596
12126.16 555
12127.20 522
12128.24 499
12129.28 522
12130.32 494
12131.36 482
12132.40 482
12133.44 508
12134.48 477
12135.52 473
12136.56 469
12137.60 495
12138.64 485
12139.68 482
12140.72 471
12141.76 466
12142.81 458
12143.85 411
12144.89 498
12145.93 481
12146.97 457
12148.01 461
12149.05 403
12150.09 436
12151.13 447
12152.18 436
12153.22 447
12154.26 469
12155.30 413
12156.34 415
12157.38 371
12158.42 399
12159.47 423
12160.51 424
12161.55 393
12162.59 363
12163.63 374
12164.67 406
12165.72 421
12166.76 389
12167.80 418
12168.84 405
12169.88 386
12170.93 394
12171.97 417
12173.01 407
12174.05 403
12175.09 416
12176.14 407
12177.18 394
12178.22 430
12179.26 411
12180.31 412
12181.35 410
12182.39 415
12183.43 433
12184.48 423
12185.52 398
12186.56 423
12187.60 407
12188.65 411
12189.69 472
12190.73 432
12191.78 469
12192.82 410
12193.86 429
12194.91 413
12195.95 404
12196.99 404
12198.04 450
12199.08 438
12200.12 453
12201.17 421
12202.21 409
12203.25 395
12204.30 456
12205.34 393
12206.38 424
12207.43 407
12208.47 427
12209.51 381
12210.56 361
12211.60 368
12212.65 399
12213.69 451
12214.73 455
12215.78 386
12216.82 393
12217.87 379
12218.91 421
12219.95 422
12221.00 401
12222.04 373
12223.09 403
12224.13 398
12225.17 374
12226.22 410
12227.26 364
12228.31 381
12229.35 427
12230.40 404
12231.44 396
12232.49 368
12233.53 380
12234.58 388
12235.62 372
12236.67 376
12237.71 380
12238.76 384
12239.80 361
12240.85 317
12241.89 338
12242.94 375
12243.98 432
12245.03 393
12246.07 347
12247.12 362
12248.16 346
12249.21 327
12250.25 344
12251.30 339
12252.34 340
12253.39 348
12254.44 397
12255.48 360
12256.53 349
12257.57 322
12258.62 342
12259.67 328
12260.71 329
12261.76 302
12262.80 286
12263.85 326
12264.90 356
12265.94 341
12266.99 322
12268.03 375
12269.08 346
12270.13 322
12271.17 287
12272.22 346
12273.27 334
12274.31 380
12275.36 330
12276.41 303
12277.45 306
12278.50 360
12279.55 361
12280.59 349
12281.64 325
12282.69 335
12283.73 357
12284.78 343
12285.83 357
12286.87 330
12287.92 328
12288.97 317
12290.01 311
12291.06 296
12292.11 302
12293.16 282
12294.20 261
12295.25 274
12296.30 288
12297.35 317
12298.39 280
12299.44 311
12300.49 317
12301.54 314
12302.58 318
12303.63 318
12304.68 320
12305.73 314
12306.78 307
12307.82 314
12308.87 270
12309.92 285
12310.97 299
12312.02 329
12313.06 303
12314.11 285
12315.16 308
12316.21 329
12317.26 319
12318.31 299
12319.35 281
12320.40 269
12321.45 288
12322.50 281
12323.55 326
12324.60 299
12325.65 306
12326.69 322
12327.74 279
12328.79 301
12329.84 269
12330.89 283
12331.94 299
12332.99 263
12334.04 247
12335.09 257
12336.13 295
12337.18 299
12338.23 284
12339.28 284
12340.33 256
12341.38 272
12342.43 278
12343.48 304
12344.53 280
12345.58 292
12346.63 279
12347.68 314
12348.73 299
12349.78 269
12350.83 302
12351.88 281
12352.93 288
12353.98 259
12355.03 304
12356.08 294
12357.13 279
12358.18 285
12359.23 299
12360.28 316
12361.33 313
12362.38 332
12363.43 301
12364.48 305
12365.53 307
12366.58 316
12367.63 302
12368.68 310
12369.73 280
12370.78 328
12371.83 287
12372.88 287
12373.93 294
12374.98 311
12376.04 282
12377.09 266
12378.14 283
12379.19 315
12380.24 321
12381.29 305
12382.34 279
12383.39 261
12384.44 267
12385.49 293
12386.55 311
12387.60 345
12388.65 340
12389.70 292
12390.75 293
12391.80 290
12392.85 311
12393.91 306
12394.96 299
12396.01 323
12397.06 290
12398.11 304
12399.17 270
12400.22 281
12401.27 300
12402.32 298
12403.37 279
12404.42 301
12405.48 315
12406.53 321
12407.58 282
12408.63 300
12409.69 275
12410.74 325
12411.79 302
12412.84 338
12413.90 292
12414.95 323
12416.00 317
12417.05 291
12418.11 343
12419.16 314
12420.21 317
12421.26 340
12422.32 308
12423.37 322
12424.42 368
12425.48 388
12426.53 376
12427.58 332
12428.63 297
12429.69 348
12430.74 335
12431.79 311
12432.85 325
12433.90 348
12434.95 346
12436.01 360
12437.06 361
12438.11 367
12439.17 383
12440.22 400
12441.28 395
12442.33 408
12443.38 348
12444.44 354
12445.49 338
12446.54 361
12447.60 364
12448.65 334
12449.71 365
12450.76 373
12451.81 359
12452.87 397
12453.92 397
12454.98 337
12456.03 445
12457.08 448
12458.14 456
12459.19 375
12460.25 462
12461.30 448
12462.36 437
12463.41 462
12464.47 497
12465.52 469
12466.58 481
12467.63 510
12468.68 528
12469.74 528
12470.79 577
12471.85 676
12472.90 752
12473.96 765
12475.01 860
12476.07 950
12477.12 1040
12478.18 1129
12479.24 1157
12480.29 1215
12481.35 1193
12482.40 1136
12483.46 1061
12484.51 917
12485.57 877
12486.62 814
12487.68 680
12488.73 575
12489.79 549
12490.85 552
12491.90 543
12492.96 446
12494.01 459
12495.07 423
12496.13 414
12497.18 418
12498.24 415
12499.29 428
12500.35 441
12501.41 423
12502.46 379
12503.52 425
12504.57 414
12505.63 390
12506.69 395
12507.74 380
12508.80 389
12509.86 384
12510.91 415
12511.97 421
12513.03 361
12514.08 342
12515.14 394
12516.20 368
12517.25 363
12518.31 383
12519.37 373
12520.42 350
12521.48 343
12522.54 341
12523.60 357
12524.65 387
12525.71 362
12526.77 335
12527.82 352
12528.88 346
12529.94 313
12531.00 321
12532.05 358
12533.11 352
12534.17 361
12535.23 366
12536.28 366
12537.34 379
12538.40 402
12539.46 372
12540.52 393
12541.57 374
12542.63 386
12543.69 405
12544.75 427
12545.81 399
12546.86 445
12547.92 428
12548.98 408
12550.04 441
12551.10 478
12552.15 520
12553.21 513
12554.27 483
12555.33 511
12556.39 574
12557.45 563
12558.51 620
12559.56 638
12560.62 648
12561.68 656
12562.74 614
12563.80 565
12564.86 525
12565.92 499
12566.98 519
12568.03 494
12569.09 495
12570.15 455
12571.21 450
12572.27 444
12573.33 421
12574.39 384
12575.45 403
12576.51 397
12577.57 414
12578.63 443
12579.69 455
12580.75 417
12581.81 403
12582.87 415
12583.93 421
12584.98 433
12586.04 394
12587.10 385
12588.16 399
12589.22 402
12590.28 346
12591.34 363
12592.40 385
12593.46 371
12594.52 382
12595.58 373
12596.64 354
12597.70 326
12598.77 333
12599.83 338
12600.89 361
12601.95 389
12603.01 410
12604.07 420
12605.13 335
12606.19 393
12607.25 389
12608.31 383
12609.37 347
12610.43 360
12611.49 355
12612.55 348
12613.61 368
12614.68 340
12615.74 402
12616.80 409
12617.86 434
12618.92 406
12619.98 425
12621.04 411
12622.10 425
12623.16 419
12624.23 422
12625.29 416
12626.35 402
12627.41 392
12628.47 395
12629.53 366
12630.59 335
12631.66 391
12632.72 351
12633.78 346
12634.84 318
12635.90 347
12636.97 332
12638.03 324
12639.09 353
12640.15 323
12641.21 322
12642.28 322
12643.34 314
12644.40 316
12645.46 328
12646.52 334
12647.59 299
12648.65 292
12649.71 336
12650.77 338
12651.84 322
12652.90 324
12653.96 305
12655.03 354
12656.09 307
12657.15 359
12658.21 366
12659.28 330
12660.34 335
12661.40 375
12662.46 340
12663.53 329
12664.59 345
12665.65 383
12666.72 332
12667.78 341
12668.84 320
12669.91 334
12670.97 310
12672.03 336
12673.10 309
12674.16 291
12675.22 316
12676.29 373
12677.35 338
12678.42 331
12679.48 329
12680.54 300
12681.61 335
12682.67 325
12683.73 308
12684.80 322
12685.86 321
12686.93 333
12687.99 368
12689.05 390
12690.12 366
12691.18 338
12692.25 338
12693.31 350
12694.38 348
12695.44 385
12696.50 353
12697.57 340
12698.63 374
12699.70 394
12700.76 395
12701.83 409
12702.89 394
12703.96 454
12705.02 416
12706.09 409
12707.15 404
12708.22 423
12709.28 437
12710.35 412
12711.41 384
12712.48 392
12713.54 430
12714.61 395
12715.67 350
12716.74 336
12717.80 367
12718.87 330
12719.93 341
12721.00 333
12722.06 343
12723.13 376
12724.19 345
12725.26 319
12726.33 337
12727.39 317
12728.46 366
12729.52 358
12730.59 335
12731.66 323
12732.72 299
12733.79 356
12734.85 339
12735.92 366
12736.99 363
12738.05 383
12739.12 366
12740.18 389
12741.25 339
12742.32 364
12743.38 343
12744.45 374
12745.52 341
12746.58 313
12747.65 317
12748.72 342
12749.78 329
12750.85 328
12751.92 344
12752.98 320
12754.05 323
12755.12 281
12756.18 284
12757.25 282
12758.32 303
12759.38 351
12760.45 324
12761.52 292
12762.59 300
12763.65 301
12764.72 321
12765.79 257
12766.85 257
12767.92 276
12768.99 291
12770.06 294
12771.12 276
12772.19 281
12773.26 265
12774.33 307
12775.40 338
12776.46 297
12777.53 286
12778.60 309
12779.67 328
12780.73 274
12781.80 258
12782.87 262
12783.94 292
12785.01 286
12786.08 275
12787.14 270
12788.21 282
12789.28 323
12790.35 317
12791.42 292
12792.49 307
12793.55 277
12794.62 289
12795.69 299
12796.76 295
12797.83 293
12798.90 303
12799.97 355
12801.03 332
12802.10 308
12803.17 328
12804.24 291
12805.31 318
12806.38 295
12807.45 312
12808.52 314
12809.59 322
12810.66 328
12811.72 314
12812.79 306
12813.86 334
12814.93 345
12816.00 324
12817.07 288
12818.14 349
12819.21 364
12820.28 349
12821.35 320
12822.42 359
12823.49 384
12824.56 343
12825.63 304
12826.70 302
12827.77 304
12828.84 317
12829.91 309
12830.98 332
12832.05 346
12833.12 296
12834.19 298
12835.26 284
12836.33 289
12837.40 294
12838.47 301
12839.54 297
12840.61 297
12841.68 280
12842.75 283
12843.82 307
12844.89 290
12845.96 254
12847.04 269
12848.11 282
12849.18 282
12850.25 268
12851.32 229
12852.39 236
12853.46 261
12854.53 286
12855.60 251
12856.67 246
12857.75 235
12858.82 259
12859.89 260
12860.96 244
12862.03 236
12863.10 257
12864.17 264
12865.24 225
12866.32 260
12867.39 250
12868.46 250
12869.53 240
12870.60 243
12871.67 231
12872.75 211
12873.82 243
12874.89 252
12875.96 238
12877.03 229
12878.11 255
12879.18 290
12880.25 277
12881.32 265
12882.39 248
12883.47 253
12884.54 244
12885.61 227
12886.68 223
12887.76 227
12888.83 244
12889.90 235
12890.97 283
12892.05 232
12893.12 226
12894.19 203
12895.27 204
12896.34 224
12897.41 228
12898.48 247
12899.56 259
12900.63 276
12901.70 247
12902.78 220
12903.85 238
12904.92 235
12905.99 207
12907.07 252
12908.14 238
12909.21 244
12910.29 228
12911.36 224
12912.44 252
12913.51 265
12914.58 247
12915.66 243
12916.73 244
12917.80 228
12918.88 263
12919.95 219
12921.02 231
12922.10 228
12923.17 245
12924.25 239
12925.32 248
12926.39 223
12927.47 215
12928.54 231
12929.62 198
12930.69 246
12931.77 217
12932.84 243
12933.91 224
12934.99 234
12936.06 194
12937.14 239
12938.21 239
12939.29 255
12940.36 204
12941.44 208
12942.51 190
12943.59 246
12944.66 245
12945.73 237
12946.81 243
12947.88 221
12948.96 236
12950.03 252
12951.11 223
12952.18 219
12953.26 210
12954.34 229
12955.41 244
12956.49 255
12957.56 262
12958.64 231
12959.71 222
12960.79 221
12961.86 248
12962.94 236
12964.01 214
12965.09 246
12966.17 239
12967.24 267
12968.32 238
12969.39 222
12970.47 246
12971.54 306
12972.62 233
12973.70 217
12974.77 215
12975.85 219
12976.93 251
12978.00 209
12979.08 249
12980.15 223
12981.23 225
12982.31 251
12983.38 246
12984.46 222
12985.54 243
12986.61 248
12987.69 276
12988.77 243
12989.84 220
12990.92 222
12992.00 231
12993.07 194
12994.15 243
12995.23 239
12996.30 234
12997.38 246
12998.46 232
12999.53 214
13000.61 233
13001.69 242
13002.77 214
13003.84 224
13004.92 225
13006.00 269
13007.08 247
13008.15 246
13009.23 237
13010.31 242
13011.39 226
13012.46 245
13013.54 221
13014.62 263
13015.70 250
13016.77 227
13017.85 248
13018.93 264
13020.01 277
13021.09 257
13022.16 247
13023.24 249
13024.32 238
13025.40 225
13026.48 293
13027.56 242
13028.63 245
13029.71 246
13030.79 242
13031.87 282
13032.95 243
13034.03 257
13035.10 240
13036.18 272
13037.26 271
13038.34 292
13039.42 292
13040.50 255
13041.58 255
13042.66 263
13043.73 255
13044.81 247
13045.89 245
13046.97 270
13048.05 261
13049.13 249
13050.21 244
13051.29 252
13052.37 278
13053.45 230
13054.53 246
13055.61 272
13056.69 292
13057.76 261
13058.84 282
13059.92 305
13061.00 291
13062.08 275
13063.16 274
13064.24 256
13065.32 270
13066.40 295
13067.48 266
13068.56 265
13069.64 231
13070.72 248
13071.80 248
13072.88 259
13073.96 265
13075.04 232
13076.12 272
13077.20 246
13078.28 223
13079.36 223
13080.44 261
13081.53 250
13082.61 250
13083.69 254
13084.77 260
13085.85 238
13086.93 228
13088.01 238
13089.09 247
13090.17 259
13091.25 270
13092.33 247
13093.41 225
13094.49 217
13095.58 254
13096.66 248
13097.74 265
13098.82 261
13099.90 238
13100.98 259
13102.06 255
13103.14 236
13104.23 229
13105.31 212
13106.39 243
13107.47 268
13108.55 232
13109.63 230
13110.72 204
13111.80 218
13112.88 237
13113.96 223
13115.04 222
13116.13 248
13117.21 261
13118.29 268
13119.37 245
13120.45 256
13121.54 243
13122.62 238
13123.70 254
13124.78 254
13125.86 224
13126.95 249
13128.03 253
13129.11 242
13130.19 257
13131.28 241
13132.36 248
13133.44 216
13134.52 200
13135.61 238
13136.69 272
13137.77 248
13138.86 251
13139.94 254
13141.02 228
13142.11 235
13143.19 242
13144.27 239
13145.35 254
13146.44 226
13147.52 261
13148.60 262
13149.69 265
13150.77 252
13151.85 270
13152.94 232
13154.02 255
13155.10 274
13156.19 245
13157.27 254
13158.36 265
13159.44 269
13160.52 259
13161.61 261
13162.69 256
13163.77 250
13164.86 236
13165.94 256
13167.03 240
13168.11 246
13169.19 237
13170.28 261
13171.36 278
13172.45 270
13173.53 290
13174.62 244
13175.70 252
13176.79 249
13177.87 262
13178.95 202
13180.04 247
13181.12 263
13182.21 261
13183.29 252
13184.38 265
13185.46 251
13186.55 270
13187.63 279
13188.72 283
13189.80 268
13190.89 286
13191.97 246
13193.06 249
13194.14 254
13195.23 253
13196.31 260
13197.40 272
13198.48 289
13199.57 280
13200.65 259
13201.74 258
13202.83 252
13203.91 272
13205.00 265
13206.08 270
13207.17 265
13208.25 255
13209.34 269
13210.43 283
13211.51 266
13212.60 245
13213.68 238
13214.77 254
13215.86 264
13216.94 287
13218.03 264
13219.11 288
13220.20 278
13221.29 244
13222.37 284
13223.46 321
13224.55 259
13225.63 264
13226.72 256
13227.80 281
13228.89 268
13229.98 254
13231.06 235
13232.15 264
13233.24 276
13234.32 250
13235.41 248
13236.50 301
13237.59 295
13238.67 279
13239.76 276
13240.85 281
13241.93 252
13243.02 284
13244.11 276
13245.20 289
13246.28 298
13247.37 320
13248.46 275
13249.55 270
13250.63 289
13251.72 291
13252.81 251
13253.90 255
13254.98 302
13256.07 313
13257.16 337
13258.25 304
13259.33 329
13260.42 281
13261.51 326
13262.60 329
13263.69 314
13264.77 344
13265.86 337
13266.95 304
13268.04 294
13269.13 354
13270.22 397
13271.30 349
13272.39 302
13273.48 358
13274.57 310
13275.66 295
13276.75 296
13277.83 332
13278.92 352
13280.01 368
13281.10 380
13282.19 327
13283.28 328
13284.37 380
13285.46 359
13286.55 368
13287.63 385
13288.72 384
13289.81 374
13290.90 396
13291.99 394
13293.08 338
13294.17 379
13295.26 398
13296.35 373
13297.44 408
13298.53 378
13299.62 329
13300.71 395
13301.80 397
13302.89 448
13303.97 429
13305.06 438
13306.15 449
13307.24 435
13308.33 411
13309.42 433
13310.51 498
13311.60 507
13312.69 494
13313.78 471
13314.87 465
13315.96 493
13317.05 474
13318.14 425
13319.24 434
13320.33 431
13321.42 460
13322.51 439
13323.60 465
13324.69 444
13325.78 451
13326.87 452
13327.96 389
13329.05 439
13330.14 450
13331.23 450
13332.32 443
13333.41 484
13334.50 496
13335.60 506
13336.69 478
13337.78 482
13338.87 458
13339.96 460
13341.05 477
13342.14 491
13343.23 499
13344.32 489
13345.42 457
13346.51 490
13347.60 514
13348.69 497
13349.78 486
13350.87 503
13351.97 525
13353.06 497
13354.15 516
13355.24 458
13356.33 525
13357.42 559
13358.52 555
13359.61 553
13360.70 582
13361.79 583
13362.88 538
13363.98 590
13365.07 654
13366.16 635
13367.25 705
13368.35 690
13369.44 669
13370.53 732
13371.62 717
13372.72 661
13373.81 673
13374.90 616
13375.99 637
13377.09 634
13378.18 618
13379.27 616
13380.36 568
13381.46 523
13382.55 450
13383.64 468
13384.74 490
13385.83 447
13386.92 446
13388.02 389
13389.11 443
13390.20 431
13391.30 370
13392.39 400
13393.48 417
13394.58 427
13395.67 425
13396.76 420
13397.86 389
13398.95 428
13400.04 383
13401.14 411
13402.23 407
13403.32 371
13404.42 411
13405.51 401
13406.61 388
13407.70 405
13408.79 419
13409.89 389
13410.98 395
13412.08 419
13413.17 404
13414.26 387
13415.36 382
13416.45 416
13417.55 406
13418.64 376
13419.74 402
13420.83 383
13421.93 427
13423.02 391
13424.11 389
13425.21 416
13426.30 383
13427.40 412
13428.49 395
13429.59 393
13430.68 450
13431.78 418
13432.87 441
13433.97 426
13435.06 433
13436.16 452
13437.25 400
13438.35 405
13439.44 390
13440.54 419
13441.63 472
13442.73 449
13443.83 462
13444.92 402
13446.02 419
13447.11 453
13448.21 465
13449.30 482
13450.40 479
13451.49 478
13452.59 484
13453.69 478
13454.78 471
13455.88 472
13456.97 491
13458.07 517
13459.17 492
13460.26 524
13461.36 532
13462.45 536
13463.55 564
13464.65 525
13465.74 526
13466.84 563
13467.94 521
13469.03 619
13470.13 592
13471.23 598
13472.32 532
13473.42 521
13474.52 593
13475.61 637
13476.71 550
13477.81 531
13478.90 597
13480.00 596
13481.10 552
13482.19 526
13483.29 584
13484.39 625
13485.48 565
13486.58 586
13487.68 543
13488.78 608
13489.87 633
13490.97 615
13492.07 598
13493.17 634
13494.26 695
13495.36 674
13496.46 666
13497.56 680
13498.65 731
13499.75 763
13500.85 742
13501.95 838
13503.04 819
13504.14 809
13505.24 819
13506.34 869
13507.44 874
13508.53 849
13509.63 839
13510.73 825
13511.83 754
13512.93 715
13514.03 672
13515.12 664
13516.22 603
13517.32 561
13518.42 582
13519.52 525
13520.62 520
13521.71 506
13522.81 504
13523.91 471
13525.01 450
13526.11 469
13527.21 499
13528.31 470
13529.41 443
13530.51 454
13531.60 423
13532.70 447
13533.80 491
13534.90 424
13536.00 425
13537.10 388
13538.20 409
13539.30 388
13540.40 423
13541.50 413
13542.60 432
13543.70 404
13544.80 403
13545.90 423
13547.00 408
13548.09 385
13549.19 407
13550.29 407
13551.39 371
13552.49 402
13553.59 412
13554.69 397
13555.79 363
13556.89 373
13557.99 357
13559.09 365
13560.19 374
13561.29 371
13562.39 365
13563.50 390
13564.60 402
13565.70 347
13566.80 350
13567.90 385
13569.00 382
13570.10 375
13571.20 365
13572.30 390
13573.40 380
13574.50 388
13575.60 380
13576.70 360
13577.80 363
13578.90 376
13580.01 345
13581.11 363
13582.21 392
13583.31 395
13584.41 361
13585.51 398
13586.61 333
13587.71 329
13588.81 378
13589.92 374
13591.02 357
13592.12 349
13593.22 342
13594.32 399
13595.42 379
13596.53 370
13597.63 357
13598.73 366
13599.83 378
13600.93 335
13602.03 351
13603.14 358
13604.24 386
13605.34 384
13606.44 375
13607.54 334
13608.65 361
13609.75 392
13610.85 387
13611.95 365
13613.06 315
13614.16 387
13615.26 412
13616.36 376
13617.47 333
13618.57 346
13619.67 385
13620.77 402
13621.88 386
13622.98 345
13624.08 367
13625.18 380
13626.29 387
13627.39 373
13628.49 326
13629.60 384
13630.70 379
13631.80 350
13632.91 354
13634.01 341
13635.11 377
13636.21 356
13637.32 405
13638.42 394
13639.53 361
13640.63 379
13641.73 410
13642.84 422
13643.94 370
13645.04 373
13646.15 334
13647.25 333
13648.35 361
13649.46 367
13650.56 316
13651.67 366
13652.77 344
13653.87 371
13654.98 362
13656.08 339
13657.19 378
13658.29 365
13659.39 353
13660.50 323
13661.60 328
13662.71 327
13663.81 331
13664.92 339
13666.02 333
13667.12 313
13668.23 365
13669.33 346
13670.44 354
13671.54 365
13672.65 355
13673.75 360
13674.86 319
13675.96 335
13677.07 369
13678.17 356
13679.28 328
13680.38 345
13681.49 351
13682.59 338
13683.70 343
13684.80 360
13685.91 342
13687.01 352
13688.12 313
13689.22 332
13690.33 322
13691.44 318
13692.54 326
13693.65 378
13694.75 335
13695.86 344
13696.96 334
13698.07 340
13699.18 336
13700.28 337
13701.39 364
13702.49 369
13703.60 353
13704.71 374
13705.81 355
13706.92 369
13708.02 355
13709.13 411
13710.24 431
13711.34 386
13712.45 373
13713.56 411
13714.66 383
13715.77 412
13716.87 425
13717.98 373
13719.09 380
13720.19 387
13721.30 362
13722.41 415
13723.51 430
13724.62 437
13725.73 438
13726.84 451
13727.94 472
13729.05 470
13730.16 457
13731.26 455
13732.37 471
13733.48 489
13734.59 490
13735.69 485
13736.80 547
13737.91 497
13739.01 509
13740.12 475
13741.23 521
13742.34 487
13743.45 490
13744.55 459
13745.66 505
13746.77 529
13747.88 507
13748.98 574
13750.09 527
13751.20 535
13752.31 570
13753.42 594
13754.52 592
13755.63 559
13756.74 575
13757.85 563
13758.96 657
13760.06 651
13761.17 596
13762.28 615
13763.39 662
13764.50 701
13765.61 724
13766.72 736
13767.82 826
13768.93 905
13770.04 895
13771.15 907
13772.26 943
13773.37 999
13774.48 1098
13775.59 1118
13776.69 1151
13777.80 1097
13778.91 1134
13780.02 1117
13781.13 1042
13782.24 953
13783.35 874
13784.46 896
13785.57 831
13786.68 780
13787.79 703
13788.90 624
13790.01 649
13791.12 604
13792.22 574
13793.33 558
13794.44 558
13795.55 557
13796.66 521
13797.77 543
13798.88 525
13799.99 503
13801.10 496
13802.21 474
13803.32 469
13804.43 471
13805.54 459
13806.65 451
13807.76 485
13808.87 469
13809.98 449
13811.09 461
13812.20 469
13813.32 443
13814.43 422
13815.54 439
13816.65 437
13817.76 409
13818.87 383
13819.98 405
13821.09 403
13822.20 381
13823.31 401
13824.42 399
13825.53 362
13826.64 390
13827.76 391
13828.87 402
13829.98 351
13831.09 401
13832.20 404
13833.31 413
13834.42 364
13835.53 411
13836.65 386
13837.76 389
13838.87 418
13839.98 415
13841.09 419
13842.20 384
13843.31 434
13844.43 388
13845.54 374
13846.65 371
13847.76 380
13848.87 422
13849.99 399
13851.10 384
13852.21 404
13853.32 436
13854.43 446
13855.55 403
13856.66 409
13857.77 407
13858.88 398
13859.99 414
13861.11 415
13862.22 418
13863.33 455
13864.44 442
13865.56 435
13866.67 438
13867.78 458
13868.89 459
13870.01 494
13871.12 471
13872.23 447
13873.35 436
13874.46 417
13875.57 408
13876.68 427
13877.80 440
13878.91 480
13880.02 489
13881.14 458
13882.25 419
13883.36 456
13884.48 404
13885.59 494
13886.70 444
13887.82 412
13888.93 438
13890.04 494
13891.16 486
13892.27 466
13893.39 489
13894.50 493
13895.61 474
13896.73 496
13897.84 516
13898.95 526
13900.07 510
13901.18 512
13902.30 537
13903.41 517
13904.52 510
13905.64 530
13906.75 498
13907.87 418
13908.98 437
13910.10 411
13911.21 399
13912.32 389
13913.44 361
13914.55 381
13915.67 436
13916.78 398
13917.90 385
13919.01 376
13920.13 356
13921.24 386
13922.36 394
13923.47 379
13924.59 385
13925.70 396
13926.82 379
13927.93 359
13929.05 403
13930.16 385
13931.28 330
13932.39 348
13933.51 390
13934.62 362
13935.74 416
13936.85 367
13937.97 367
13939.08 389
13940.20 351
13941.32 332
13942.43 348
13943.55 372
13944.66 408
13945.78 382
13946.89 374
13948.01 383
13949.13 384
13950.24 378
13951.36 369
13952.47 375
13953.59 339
13954.71 366
13955.82 335
13956.94 360
13958.05 340
13959.17 332
13960.29 349
13961.40 346
13962.52 333
13963.64 348
13964.75 374
13965.87 350
13966.99 395
13968.10 313
13969.22 372
13970.34 337
13971.45 357
13972.57 351
13973.69 336
13974.80 320
13975.92 324
13977.04 340
13978.16 356
13979.27 323
13980.39 325
13981.51 341
13982.62 382
13983.74 384
13984.86 374
13985.98 346
13987.09 358
13988.21 359
13989.33 335
13990.45 332
13991.56 345
13992.68 337
13993.80 330
13994.92 340
13996.03 359
13997.15 341
13998.27 357
13999.39 339
14000.51 316
14001.62 315
14002.74 361
14003.86 361
14004.98 372
14006.10 359
14007.21 352
14008.33 339
14009.45 354
14010.57 366
14011.69 364
14012.81 320
14013.93 338
14015.04 316
14016.16 285
14017.28 328
14018.40 356
14019.52 340
14020.64 320
14021.76 338
14022.87 367
14023.99 353
14025.11 315
14026.23 294
14027.35 318
14028.47 346
14029.59 357
14030.71 360
14031.83 323
14032.95 345
14034.07 348
14035.19 343
14036.30 344
14037.42 339
14038.54 373
14039.66 364
14040.78 351
14041.90 326
14043.02 374
14044.14 367
14045.26 334
14046.38 348
14047.50 356
14048.62 364
14049.74 352
14050.86 346
14051.98 369
14053.10 375
14054.22 357
14055.34 374
14056.46 362
14057.58 395
14058.70 392
14059.82 410
14060.94 424
14062.06 377
14063.18 391
14064.30 415
14065.43 404
14066.55 406
14067.67 389
14068.79 405
14069.91 411
14071.03 391
14072.15 435
14073.27 416
14074.39 457
14075.51 412
14076.63 412
14077.75 458
14078.88 444
14080.00 488
14081.12 502
14082.24 462
14083.36 480
14084.48 503
14085.60 497
14086.72 528
14087.85 519
14088.97 492
14090.09 521
14091.21 535
14092.33 524
14093.45 517
14094.58 574
14095.70 609
14096.82 608
14097.94 671
14099.06 619
14100.19 661
14101.31 632
14102.43 635
14103.55 650
14104.67 613
14105.80 669
14106.92 672
14108.04 644
14109.16 546
14110.28 553
14111.41 557
14112.53 539
14113.65 437
14114.77 407
14115.90 417
14117.02 434
14118.14 443
14119.27 411
14120.39 438
14121.51 464
14122.63 411
14123.76 415
14124.88 392
14126.00 371
14127.13 380
14128.25 375
14129.37 414
14130.50 404
14131.62 406
14132.74 438
14133.86 412
14134.99 365
14136.11 392
14137.24 389
14138.36 374
14139.48 377
14140.61 390
14141.73 421
14142.85 395
14143.98 416
14145.10 361
14146.22 339
14147.35 399
14148.47 381
14149.60 356
14150.72 348
14151.84 377
14152.97 372
14154.09 371
14155.22 370
14156.34 345
14157.46 360
14158.59 353
14159.71 392
14160.84 402
14161.96 356
14163.09 364
14164.21 378
14165.34 379
14166.46 337
14167.58 343
14168.71 358
14169.83 400
14170.96 375
14172.08 355
14173.21 339
14174.33 369
14175.46 372
14176.58 354
14177.71 356
14178.83 333
14179.96 307
14181.08 313
14182.21 350
14183.33 356
14184.46 364
14185.59 362
14186.71 390
14187.84 324
14188.96 336
14190.09 329
14191.21 338
14192.34 356
14193.46 358
14194.59 367
14195.72 344
14196.84 336
14197.97 363
14199.09 354
14200.22 336
14201.35 347
14202.47 379
14203.60 354
14204.72 335
14205.85 335
14206.98 343
14208.10 351
14209.23 330
14210.35 328
14211.48 321
14212.61 325
14213.73 341
14214.86 294
14215.99 309
14217.11 329
14218.24 361
14219.37 325
14220.49 321
14221.62 322
14222.75 315
14223.87 290
14225.00 270
14226.13 289
14227.26 291
14228.38 290
14229.51 302
14230.64 311
14231.76 293
14232.89 277
14234.02 301
14235.15 323
14236.27 276
14237.40 299
14238.53 293
14239.66 308
14240.78 297
14241.91 320
14243.04 324
14244.17 322
14245.29 338
14246.42 290
14247.55 275
14248.68 306
14249.81 306
14250.93 297
14252.06 300
14253.19 283
14254.32 291
14255.45 327
14256.57 299
14257.70 313
14258.83 299
14259.96 306
14261.09 301
14262.22 289
14263.34 270
14264.47 316
14265.60 317
14266.73 283
14267.86 273
14268.99 317
14270.12 279
14271.24 289
14272.37 282
14273.50 282
14274.63 321
14275.76 288
14276.89 276
14278.02 264
14279.15 279
14280.28 271
14281.41 298
14282.54 262
14283.66 276
14284.79 284
14285.92 244
14287.05 287
14288.18 266
14289.31 262
14290.44 238
14291.57 252
14292.70 288
14293.83 277
14294.96 266
14296.09 258
14297.22 275
14298.35 287
14299.48 279
14300.61 280
14301.74 269
14302.87 283
14304.00 294
14305.13 284
14306.26 261
14307.39 273
14308.52 279
14309.65 264
14310.78 272
14311.91 236
14313.04 248
14314.17 253
14315.30 262
14316.43 250
14317.56 259
14318.69 248
14319.82 264
14320.96 272
14322.09 258
14323.22 280
14324.35 262
14325.48 285
14326.61 278
14327.74 264
14328.87 261
14330.00 284
14331.13 280
14332.27 279
14333.40 235
14334.53 271
14335.66 247
14336.79 221
14337.92 212
14339.05 221
14340.18 263
14341.32 261
14342.45 233
14343.58 231
14344.71 258
14345.84 239
14346.98 243
14348.11 265
14349.24 272
14350.37 267
14351.50 257
14352.63 233
14353.77 251
14354.90 238
14356.03 267
14357.16 240
14358.30 215
14359.43 233
14360.56 232
14361.69 248
14362.82 247
14363.96 211
14365.09 209
14366.22 255
14367.35 259
14368.49 287
14369.62 221
14370.75 208
14371.89 246
14373.02 269
14374.15 258
14375.28 253
14376.42 269
14377.55 250
14378.68 240
14379.82 239
14380.95 225
14382.08 232
14383.22 227
14384.35 259
14385.48 225
14386.62 199
14387.75 249
14388.88 249
14390.02 239
14391.15 242
14392.28 271
14393.42 281
14394.55 252
14395.68 246
14396.82 253
14397.95 259
14399.09 257
14400.22 279
14401.35 238
14402.49 253
14403.62 288
14404.76 252
14405.89 240
14407.02 251
14408.16 232
14409.29 230
14410.43 237
14411.56 221
14412.70 261
14413.83 265
14414.96 249
14416.10 217
14417.23 234
14418.37 209
14419.50 228
14420.64 233
14421.77 231
14422.91 261
14424.04 243
14425.18 269
14426.31 241
14427.45 237
14428.58 256
14429.72 256
14430.85 266
14431.99 261
14433.12 244
14434.26 218
14435.39 275
14436.53 270
14437.66 254
14438.80 264
14439.93 278
14441.07 262
14442.20 273
14443.34 292
14444.48 254
14445.61 276
14446.75 259
14447.88 237
14449.02 249
14450.15 259
14451.29 275
14452.43 224
14453.56 268
14454.70 232
14455.83 252
14456.97 233
14458.11 228
14459.24 246
14460.38 244
14461.52 248
14462.65 266
14463.79 243
14464.93 274
14466.06 252
14467.20 268
14468.33 305
14469.47 290
14470.61 234
14471.74 239
14472.88 256
14474.02 234
14475.16 249
14476.29 245
14477.43 256
14478.57 248
14479.70 254
14480.84 243
14481.98 247
14483.11 255
14484.25 251
14485.39 255
14486.53 241
14487.66 255
14488.80 242
14489.94 267
14491.08 254
14492.21 277
14493.35 254
14494.49 268
14495.63 315
14496.76 280
14497.90 235
14499.04 253
14500.18 278
14501.31 260
14502.45 262
14503.59 284
14504.73 297
14505.87 287
14507.01 290
14508.14 261
14509.28 277
14510.42 274
14511.56 304
14512.70 296
14513.83 275
14514.97 287
14516.11 302
14517.25 311
14518.39 270
14519.53 253
14520.67 326
14521.80 365
14522.94 313
14524.08 329
14525.22 257
14526.36 284
14527.50 284
14528.64 318
14529.78 316
14530.92 287
14532.05 295
14533.19 315
14534.33 298
14535.47 280
14536.61 281
14537.75 272
14538.89 324
14540.03 303
14541.17 289
14542.31 268
14543.45 274
14544.59 259
14545.73 287
14546.87 290
14548.01 312
14549.15 273
14550.29 278
14551.43 282
14552.57 292
14553.71 287
14554.85 292
14555.99 322
14557.13 259
14558.27 274
14559.41 293
14560.55 310
14561.69 265
14562.83 265
14563.97 336
14565.11 324
14566.25 304
14567.39 280
14568.53 316
14569.67 302
14570.81 315
14571.95 309
14573.09 296
14574.23 254
14575.37 309
14576.51 319
14577.66 329
14578.80 306
14579.94 300
14581.08 321
14582.22 361
14583.36 298
14584.50 318
14585.64 330
14586.78 310
14587.93 343
14589.07 325
14590.21 335
14591.35 327
14592.49 362
14593.63 350
14594.77 337
14595.92 324
14597.06 422
14598.20 347
14599.34 364
14600.48 387
14601.62 353
14602.77 381
14603.91 399
14605.05 414
14606.19 407
14607.33 370
14608.48 402
14609.62 394
14610.76 410
14611.90 407
14613.04 416
14614.19 402
14615.33 399
14616.47 393
14617.61 422
14618.76 440
14619.90 405
14621.04 458
14622.18 431
14623.33 474
14624.47 459
14625.61 460
14626.76 510
14627.90 527
14629.04 531
14630.18 552
14631.33 550
14632.47 524
14633.61 587
14634.76 626
14635.90 592
14637.04 609
14638.19 656
14639.33 660
14640.47 660
14641.62 616
14642.76 594
14643.90 594
14645.05 577
14646.19 544
14647.33 519
14648.48 506
14649.62 466
14650.76 427
14651.91 450
14653.05 433
14654.20 378
14655.34 395
14656.48 389
14657.63 378
14658.77 342
14659.92 367
14661.06 375
14662.20 347
14663.35 335
14664.49 329
14665.64 335
14666.78 355
14667.93 339
14669.07 331
14670.22 339
14671.36 342
14672.50 328
14673.65 303
14674.79 332
14675.94 299
14677.08 294
14678.23 283
14679.37 248
14680.52 308
14681.66 317
14682.81 292
14683.95 279
14685.10 279
14686.24 291
14687.39 316
14688.53 275
14689.68 276
14690.82 279
14691.97 298
14693.12 275
14694.26 269
14695.41 223
14696.55 257
14697.70 284
14698.84 271
14699.99 275
14701.13 254
14702.28 258
14703.43 268
14704.57 288
14705.72 261
14706.86 235
14708.01 249
14709.16 276
14710.30 300
14711.45 262
14712.59 246
14713.74 268
14714.89 262
14716.03 262
14717.18 283
14718.33 231
14719.47 257
14720.62 272
14721.77 255
14722.91 241
14724.06 242
14725.21 257
14726.35 265
14727.50 243
14728.65 249
14729.79 271
14730.94 233
14732.09 232
14733.23 244
14734.38 248
14735.53 269
14736.67 242
14737.82 265
14738.97 266
14740.12 273
14741.26 286
14742.41 251
14743.56 268
14744.71 252
14745.85 236
14747.00 235
14748.15 271
14749.30 257
14750.44 246
14751.59 251
14752.74 244
14753.89 250
14755.03 264
14756.18 266
14757.33 252
14758.48 280
14759.63 244
14760.77 260
14761.92 223
14763.07 256
14764.22 256
14765.37 246
14766.52 215
14767.66 219
14768.81 241
14769.96 223
14771.11 217
14772.26 222
14773.41 228
14774.55 252
14775.70 246
14776.85 192
14778.00 219
14779.15 249
14780.30 232
14781.45 201
14782.60 229
14783.74 236
14784.89 224
14786.04 244
14787.19 210
14788.34 214
14789.49 232
14790.64 288
14791.79 233
14792.94 234
14794.09 217
14795.24 222
14796.39 190
14797.54 203
14798.69 221
14799.83 216
14800.98 203
14802.13 209
14803.28 218
14804.43 195
14805.58 221
14806.73 205
14807.88 202
14809.03 232
14810.18 242
14811.33 228
14812.48 224
14813.63 204
14814.78 216
14815.93 214
14817.08 201
14818.23 210
14819.38 207
14820.53 209
14821.69 231
14822.84 198
14823.99 175
14825.14 184
14826.29 183
14827.44 213
14828.59 175
14829.74 189
14830.89 193
14832.04 216
14833.19 191
14834.34 189
14835.49 177
14836.65 195
14837.80 171
14838.95 202
14840.10 186
14841.25 174
14842.40 194
14843.55 217
14844.70 191
14845.85 180
14847.01 190
14848.16 190
14849.31 188
14850.46 164
14851.61 152
14852.76 159
14853.92 199
14855.07 184
14856.22 179
14857.37 172
14858.52 175
14859.67 168
14860.83 176
14861.98 179
14863.13 174
14864.28 215
14865.44 227
14866.59 169
14867.74 178
14868.89 187
14870.04 182
14871.20 203
14872.35 207
14873.50 202
14874.65 189
14875.81 170
14876.96 181
14878.11 170
14879.26 182
14880.42 164
14881.57 193
14882.72 174
14883.88 217
14885.03 171
14886.18 192
14887.33 193
14888.49 182
14889.64 196
14890.79 193
14891.95 183
14893.10 192
14894.25 211
14895.41 190
14896.56 200
14897.71 192
14898.87 208
14900.02 192
14901.17 157
14902.33 154
14903.48 209
14904.63 187
14905.79 222
14906.94 192
14908.10 183
14909.25 162
14910.40 181
14911.56 194
14912.71 181
14913.87 192
14915.02 203
14916.17 212
14917.33 176
14918.48 197
14919.64 197
14920.79 208
14921.94 157
14923.10 187
14924.25 194
14925.41 184
14926.56 195
14927.72 175
14928.87 183
14930.03 202
14931.18 225
14932.34 203
14933.49 200
14934.65 188
14935.80 181
14936.96 205
14938.11 219
14939.27 190
14940.42 211
14941.58 229
14942.73 224
14943.89 199
14945.04 187
14946.20 193
14947.35 218
14948.51 197
14949.66 212
14950.82 245
14951.97 222
14953.13 224
14954.28 201
14955.44 235
14956.60 237
14957.75 228
14958.91 244
14960.06 244
14961.22 246
14962.37 235
14963.53 244
14964.69 232
14965.84 236
14967.00 276
14968.16 234
14969.31 227
14970.47 220
14971.62 220
14972.78 215
14973.94 225
14975.09 261
14976.25 202
14977.41 247
14978.56 245
14979.72 226
14980.88 243
14982.03 256
14983.19 237
14984.35 198
14985.50 229
14986.66 220
14987.82 196
14988.97 219
14990.13 183
14991.29 207
14992.44 227
14993.60 191
14994.76 190
14995.92 191
14997.07 207
14998.23 181
14999.39 194
15000.55 179
15001.70 206
15002.86 174
15004.02 170
15005.18 183
15006.33 184
15007.49 189
15008.65 184
15009.81 193
15010.96 178
15012.12 200
15013.28 161
15014.44 187
15015.60 176
15016.75 183
15017.91 162
15019.07 174
15020.23 183
15021.39 192
15022.54 177
15023.70 170
15024.86 172
15026.02 174
15027.18 192
15028.34 161
15029.49 191
15030.65 161
15031.81 161
15032.97 167
15034.13 181
15035.29 167
15036.45 178
15037.61 189
15038.76 171
15039.92 167
15041.08 212
15042.24 191
15043.40 184
15044.56 194
15045.72 176
15046.88 193
15048.04 159
15049.20 191
15050.36 204
15051.51 177
15052.67 169
15053.83 183
15054.99 183
15056.15 191
15057.31 170
15058.47 170
15059.63 163
15060.79 167
15061.95 189
15063.11 174
15064.27 179
15065.43 167
15066.59 178
15067.75 179
15068.91 178
15070.07 172
15071.23 182
15072.39 210
15073.55 205
15074.71 213
15075.87 170
15077.03 164
15078.19 191
15079.35 182
15080.51 153
15081.67 165
15082.83 156
15083.99 179
15085.16 152
15086.32 184
15087.48 172
15088.64 189
15089.80 181
15090.96 159
15092.12 174
15093.28 210
15094.44 183
15095.60 179
15096.76 194
15097.93 178
15099.09 218
15100.25 219
15101.41 189
15102.57 204
15103.73 208
15104.89 202
15106.05 192
15107.22 196
15108.38 213
15109.54 190
15110.70 194
15111.86 181
15113.02 189
15114.19 186
15115.35 168
15116.51 182
15117.67 198
15118.83 177
15120.00 176
15121.16 191
15122.32 174
15123.48 200
15124.64 191
15125.81 214
15126.97 186
15128.13 189
15129.29 179
15130.46 185
15131.62 196
15132.78 186
15133.94 191
15135.11 202
15136.27 204
15137.43 208
15138.59 209
15139.76 224
15140.92 221
15142.08 197
15143.25 225
15144.41 208
15145.57 217
15146.73 188
15147.90 196
15149.06 244
15150.22 196
15151.39 217
15152.55 206
15153.71 215
15154.88 185
15156.04 194
15157.20 188
15158.37 202
15159.53 210
15160.69 191
15161.86 182
15163.02 198
15164.19 180
15165.35 187
15166.51 200
15167.68 192
15168.84 177
15170.00 172
15171.17 216
15172.33 215
15173.50 206
15174.66 178
15175.83 204
15176.99 227
15178.15 227
15179.32 196
15180.48 179
15181.65 216
15182.81 225
15183.98 206
15185.14 208
15186.30 215
15187.47 229
15188.63 243
15189.80 218
15190.96 204
15192.13 230
15193.29 226
15194.46 261
15195.62 224
15196.79 228
15197.95 242
15199.12 243
15200.28 252
15201.45 226
15202.61 223
15203.78 231
15204.94 219
15206.11 224
15207.27 208
15208.44 243
15209.61 238
15210.77 247
15211.94 241
15213.10 216
15214.27 243
15215.43 243
15216.60 238
15217.76 240
15218.93 220
15220.10 239
15221.26 265
15222.43 252
15223.59 274
15224.76 246
15225.93 268
15227.09 233
15228.26 276
15229.42 286
15230.59 252
15231.76 270
15232.92 310
15234.09 293
15235.26 303
15236.42 311
15237.59 327
15238.76 284
15239.92 286
15241.09 309
15242.26 306
15243.42 282
15244.59 243
15245.76 262
15246.92 258
15248.09 217
15249.26 238
15250.42 250
15251.59 246
15252.76 232
15253.93 204
15255.09 234
15256.26 226
15257.43 198
15258.60 244
15259.76 223
15260.93 222
15262.10 221
15263.26 226
15264.43 226
15265.60 241
15266.77 205
15267.94 216
15269.10 189
15270.27 237
15271.44 227
15272.61 221
15273.77 202
15274.94 216
15276.11 253
15277.28 218
15278.45 234
15279.62 215
15280.78 217
15281.95 196
15283.12 209
15284.29 205
15285.46 229
15286.62 231
15287.79 228
15288.96 189
15290.13 206
15291.30 178
15292.47 182
15293.64 205
15294.81 197
15295.97 202
15297.14 212
15298.31 210
15299.48 209
15300.65 204
15301.82 190
15302.99 184
15304.16 226
15305.33 211
15306.49 193
15307.66 201
15308.83 199
15310.00 249
15311.17 233
15312.34 163
15313.51 203
15314.68 209
15315.85 197
15317.02 180
15318.19 209
15319.36 211
15320.53 204
15321.70 197
15322.87 184
15324.04 190
15325.21 196
15326.38 202
15327.55 208
15328.72 211
15329.89 211
15331.06 205
15332.23 201
15333.40 202
15334.57 207
15335.74 207
15336.91 221
15338.08 240
15339.25 192
15340.42 197
15341.59 186
15342.76 211
15343.93 222
15345.10 190
15346.27 200
15347.44 211
15348.62 223
15349.79 208
15350.96 223
15352.13 197
15353.30 216
15354.47 206
15355.64 179
15356.81 188
15357.98 185
15359.15 196
15360.33 206
15361.50 216
15362.67 207
15363.84 217
15365.01 190
15366.18 187
15367.35 190
15368.53 203
15369.70 198
15370.87 242
15372.04 208
15373.21 228
15374.38 196
15375.56 217
15376.73 231
15377.90 215
15379.07 202
15380.24 207
15381.42 200
15382.59 209
15383.76 206
15384.93 204
15386.10 208
15387.28 213
15388.45 209
15389.62 243
15390.79 191
15391.97 192
15393.14 235
15394.31 220
15395.48 221
15396.66 238
15397.83 231
15399.00 219
15400.17 219
15401.35 217
15402.52 205
15403.69 210
15404.87 213
15406.04 202
15407.21 195
15408.39 178
15409.56 198
15410.73 238
15411.91 197
15413.08 174
15414.25 189
15415.42 191
15416.60 204
15417.77 211
15418.95 194
15420.12 200
15421.29 197
15422.47 179
15423.64 185
15424.81 201
15425.99 214
15427.16 237
15428.33 209
15429.51 185
15430.68 200
15431.86 198
15433.03 189
15434.20 175
15435.38 183
15436.55 189
15437.73 180
15438.90 175
15440.08 151
15441.25 187
15442.42 168
15443.60 191
15444.77 160
15445.95 189
15447.12 193
15448.30 181
15449.47 187
15450.65 185
15451.82 188
15453.00 175
15454.17 197
15455.35 188
15456.52 152
15457.70 183
15458.87 158
15460.05 187
15461.22 155
15462.40 185
15463.57 179
15464.75 202
15465.92 193
15467.10 170
15468.27 203
15469.45 192
15470.62 167
15471.80 181
15472.97 176
15474.15 180
15475.33 188
15476.50 195
15477.68 182
15478.85 187
15480.03 195
15481.20 187
15482.38 164
15483.56 213
15484.73 182
15485.91 168
15487.08 203
15488.26 186
15489.44 167
15490.61 174
15491.79 185
15492.97 186
15494.14 201
15495.32 201
15496.49 195
15497.67 193
15498.85 192
15500.02 209
15501.20 194
15502.38 199
15503.55 170
15504.73 199
15505.91 224
15507.08 196
15508.26 191
15509.44 174
15510.62 176
15511.79 177
15512.97 162
15514.15 161
15515.32 205
15516.50 201
15517.68 186
15518.86 188
15520.03 154
15521.21 185
15522.39 191
15523.57 181
15524.74 214
15525.92 187
15527.10 179
15528.28 184
15529.45 191
15530.63 174
15531.81 157
15532.99 168
15534.16 160
15535.34 181
15536.52 201
15537.70 192
15538.88 196
15540.06 196
15541.23 200
15542.41 193
15543.59 192
15544.77 198
15545.95 168
15547.12 196
15548.30 174
15549.48 186
15550.66 174
15551.84 193
15553.02 201
15554.20 210
15555.37 219
15556.55 200
15557.73 199
15558.91 203
15560.09 218
15561.27 199
15562.45 182
15563.63 195
15564.81 213
15565.98 210
15567.16 200
15568.34 200
15569.52 219
15570.70 220
15571.88 197
15573.06 225
15574.24 220
15575.42 223
15576.60 214
15577.78 206
15578.96 223
15580.14 195
15581.32 202
15582.50 206
15583.68 197
15584.86 187
15586.04 209
15587.22 212
15588.40 197
15589.58 201
15590.76 230
15591.94 211
15593.12 203
15594.30 199
15595.48 229
15596.66 217
15597.84 256
15599.02 242
15600.20 257
15601.38 239
15602.56 233
15603.74 254
15604.92 250
15606.10 254
15607.28 273
15608.46 233
15609.64 253
15610.82 301
15612.00 268
15613.19 306
15614.37 256
15615.55 268
15616.73 250
15617.91 274
15619.09 275
15620.27 267
15621.45 286
15622.63 278
15623.82 279
15625.00 266
15626.18 284
15627.36 288
15628.54 284
15629.72 265
15630.90 289
15632.09 282
15633.27 287
15634.45 254
15635.63 268
15636.81 282
15637.99 268
15639.18 271
15640.36 289
15641.54 294
15642.72 311
15643.90 328
15645.09 296
15646.27 278
15647.45 298
15648.63 309
15649.82 300
15651.00 327
15652.18 313
15653.36 350
15654.54 358
15655.73 342
15656.91 325
15658.09 328
15659.28 309
15660.46 312
15661.64 367
15662.82 322
15664.01 322
15665.19 363
15666.37 379
15667.55 340
15668.74 315
15669.92 332
15671.10 341
15672.29 318
15673.47 302
15674.65 301
15675.84 332
15677.02 338
15678.20 362
15679.39 320
15680.57 303
15681.75 362
15682.94 319
15684.12 321
15685.30 308
15686.49 297
15687.67 293
15688.86 323
15690.04 293
15691.22 275
15692.41 269
15693.59 331
15694.78 293
15695.96 297
15697.14 305
15698.33 325
15699.51 303
15700.70 325
15701.88 292
15703.06 291
15704.25 357
15705.43 331
15706.62 347
15707.80 320
15708.99 368
15710.17 347
15711.36 361
15712.54 335
15713.73 336
15714.91 391
15716.09 381
15717.28 384
15718.46 368
15719.65 409
15720.83 400
15722.02 416
15723.20 401
15724.39 382
15725.57 392
15726.76 378
15727.95 375
15729.13 375
15730.32 341
15731.50 332
15732.69 352
15733.87 349
15735.06 324
15736.24 362
15737.43 357
15738.61 343
15739.80 361
15740.99 380
15742.17 362
15743.36 380
15744.54 358
15745.73 354
15746.92 397
15748.10 403
15749.29 350
15750.47 386
15751.66 390
15752.85 392
15754.03 410
15755.22 400
15756.40 409
15757.59 399
15758.78 406
15759.96 374
15761.15 375
15762.34 404
15763.52 413
15764.71 440
15765.90 364
15767.08 348
15768.27 370
15769.46 348
15770.64 325
15771.83 322
15773.02 325
15774.20 332
15775.39 320
15776.58 330
15777.77 307
15778.95 303
15780.14 282
15781.33 284
15782.51 318
15783.70 293
15784.89 315
15786.08 323
15787.26 334
15788.45 296
15789.64 298
15790.83 299
15792.01 275
15793.20 281
15794.39 292
15795.58 313
15796.77 317
15797.95 307
15799.14 284
15800.33 349
15801.52 269
15802.71 285
15803.89 273
15805.08 252
15806.27 267
15807.46 249
15808.65 247
15809.84 278
15811.02 239
15812.21 260
15813.40 264
15814.59 278
15815.78 267
15816.97 252
15818.15 268
15819.34 230
15820.53 217
15821.72 208
15822.91 234
15824.10 249
15825.29 249
15826.48 292
15827.67 217
15828.85 209
15830.04 243
15831.23 250
15832.42 255
15833.61 243
15834.80 220
15835.99 263
15837.18 257
15838.37 257
15839.56 227
15840.75 232
15841.94 286
15843.13 270
15844.32 254
15845.51 235
15846.70 229
15847.89 233
15849.08 259
15850.27 206
15851.46 228
15852.65 237
15853.84 246
15855.03 239
15856.22 248
15857.41 240
15858.60 253
15859.79 255
15860.98 244
15862.17 255
15863.36 226
15864.55 248
15865.74 267
15866.93 258
15868.12 245
15869.31 278
15870.50 279
15871.69 255
15872.88 260
15874.07 242
15875.26 255
15876.45 232
15877.64 247
15878.84 264
15880.03 207
15881.22 253
15882.41 272
15883.60 256
15884.79 258
15885.98 245
15887.17 233
15888.36 231
15889.56 245
15890.75 261
15891.94 281
15893.13 274
15894.32 269
15895.51 310
15896.71 295
15897.90 255
15899.09 273
15900.28 284
15901.47 276
15902.66 322
15903.86 301
15905.05 290
15906.24 297
15907.43 282
15908.62 270
15909.82 310
15911.01 282
15912.20 291
15913.39 319
15914.58 314
15915.78 306
15916.97 310
15918.16 293
15919.35 294
15920.55 267
15921.74 311
15922.93 267
15924.12 273
15925.32 297
15926.51 271
15927.70 293
15928.90 279
15930.09 280
15931.28 289
15932.47 311
15933.67 299
15934.86 298
15936.05 283
15937.25 320
15938.44 328
15939.63 314
15940.83 296
15942.02 279
15943.21 257
15944.41 277
15945.60 282
15946.79 284
15947.99 277
15949.18 243
15950.37 248
15951.57 234
15952.76 247
15953.96 242
15955.15 232
15956.34 248
15957.54 218
15958.73 234
15959.92 207
15961.12 234
15962.31 234
15963.51 223
15964.70 183
15965.90 212
15967.09 216
15968.28 216
15969.48 192
15970.67 208
15971.87 191
15973.06 231
15974.26 200
15975.45 190
15976.65 207
15977.84 197
15979.03 197
15980.23 227
15981.42 223
15982.62 201
15983.81 198
15985.01 184
15986.20 195
15987.40 159
15988.59 208
15989.79 190
15990.98 205
15992.18 178
15993.37 202
15994.57 186
15995.77 174
15996.96 190
15998.16 193
15999.35 182
16000.55 185
16001.74 168
16002.94 187
16004.13 178
16005.33 166
16006.53 175
16007.72 183
16008.92 174
16010.11 182
16011.31 176
16012.51 198
16013.70 202
16014.90 179
16016.09 175
16017.29 184
16018.49 162
16019.68 181
16020.88 171
16022.07 159
16023.27 160
16024.47 164
16025.66 178
16026.86 160
16028.06 154
16029.25 181
16030.45 166
16031.65 170
16032.84 156
16034.04 186
16035.24 176
16036.43 183
16037.63 187
16038.83 193
16040.02 197
16041.22 176
16042.42 176
16043.62 150
16044.81 178
16046.01 169
16047.21 183
16048.40 199
16049.60 170
16050.80 166
16052.00 185
16053.19 167
16054.39 188
16055.59 151
16056.79 164
16057.99 172
16059.18 180
16060.38 180
16061.58 147
16062.78 158
16063.97 184
16065.17 162
16066.37 167
16067.57 163
16068.77 187
16069.96 149
16071.16 144
16072.36 156
16073.56 168
16074.76 182
16075.96 164
16077.15 149
16078.35 185
16079.55 158
16080.75 151
16081.95 159
16083.15 178
16084.35 174
16085.54 190
16086.74 207
16087.94 160
16089.14 158
16090.34 161
16091.54 173
16092.74 170
16093.94 190
16095.14 199
16096.33 173
16097.53 142
16098.73 188
16099.93 180
16101.13 183
16102.33 170
16103.53 176
16104.73 173
16105.93 174
16107.13 171
16108.33 160
16109.53 166
16110.73 153
16111.93 165
16113.13 162
16114.33 167
16115.53 142
16116.73 155
16117.93 156
16119.13 156
16120.33 165
16121.53 172
16122.73 164
16123.93 197
16125.13 185
16126.33 181
16127.53 158
16128.73 153
16129.93 185
16131.13 171
16132.33 144
16133.53 158
16134.73 177
16135.93 159
16137.13 148
16138.33 142
16139.53 156
16140.73 169
16141.93 174
16143.13 153
16144.34 188
16145.54 166
16146.74 185
16147.94 166
16149.14 165
16150.34 175
16151.54 144
16152.74 136
16153.94 128
16155.15 134
16156.35 146
16157.55 154
16158.75 170
16159.95 153
16161.15 145
16162.35 156
16163.56 168
16164.76 168
16165.96 143
16167.16 150
16168.36 165
16169.56 175
16170.77 152
16171.97 157
16173.17 150
16174.37 146
16175.57 164
16176.78 162
16177.98 166
16179.18 130
16180.38 162
16181.59 178
16182.79 174
16183.99 183
16185.19 160
16186.40 185
16187.60 168
16188.80 165
16190.00 162
16191.21 153
16192.41 163
16193.61 168
16194.81 180
16196.02 152
16197.22 151
16198.42 167
16199.63 124
16200.83 165
16202.03 159
16203.23 169
16204.44 173
16205.64 159
16206.84 187
16208.05 162
16209.25 167
16210.45 190
16211.66 178
16212.86 164
16214.06 179
16215.27 166
16216.47 152
16217.68 139
16218.88 146
16220.08 165
16221.29 162
16222.49 172
16223.69 176
16224.90 167
16226.10 182
16227.31 200
16228.51 184
16229.71 166
16230.92 174
16232.12 166
16233.33 169
16234.53 165
16235.74 154
16236.94 193
16238.14 205
16239.35 187
16240.55 165
16241.76 165
16242.96 180
16244.17 191
16245.37 163
16246.58 152
16247.78 170
16248.99 169
16250.19 174
16251.40 184
16252.60 182
16253.81 148
16255.01 158
16256.22 176
16257.42 182
16258.63 170
16259.83 178
16261.04 175
16262.24 184
16263.45 187
16264.65 179
16265.86 185
16267.06 200
16268.27 186
16269.47 157
16270.68 196
16271.89 183
16273.09 198
16274.30 170
16275.50 198
16276.71 183
16277.91 197
16279.12 187
16280.33 218
16281.53 215
16282.74 164
16283.94 166
16285.15 180
16286.36 182
16287.56 178
16288.77 178
16289.98 181
16291.18 199
16292.39 201
16293.59 203
16294.80 184
16296.01 213
16297.21 196
16298.42 201
16299.63 177
16300.83 182
16302.04 171
16303.25 183
16304.46 220
16305.66 199
16306.87 189
16308.08 189
16309.28 223
16310.49 236
16311.70 214
16312.90 186
16314.11 206
16315.32 223
16316.53 223
16317.73 198
16318.94 208
16320.15 184
16321.36 200
16322.56 217
16323.77 200
16324.98 175
16326.19 202
16327.39 204
16328.60 184
16329.81 187
16331.02 164
16332.23 190
16333.43 164
16334.64 186
16335.85 194
16337.06 170
16338.27 188
16339.47 174
16340.68 178
16341.89 161
16343.10 139
16344.31 161
16345.52 196
16346.72 189
16347.93 162
16349.14 183
16350.35 187
16351.56 149
16352.77 157
16353.98 161
16355.18 168
16356.39 183
16357.60 160
16358.81 147
16360.02 148
16361.23 140
16362.44 163
16363.65 154
16364.86 136
16366.07 154
16367.27 149
16368.48 147
16369.69 152
16370.90 158
16372.11 144
16373.32 165
16374.53 171
16375.74 163
16376.95 142
16378.16 141
16379.37 168
16380.58 173
16381.79 154
16383.00 134
16384.21 157
16385.42 165
16386.63 178
16387.84 151
16389.05 145
16390.26 147
16391.47 180
16392.68 123
16393.89 154
16395.10 167
16396.31 166
16397.52 140
16398.73 151
16399.94 171
16401.15 161
16402.36 157
16403.57 173
16404.78 149
16405.99 135
16407.20 163
16408.41 155
16409.62 181
16410.84 166
16412.05 162
16413.26 171
16414.47 173
16415.68 129
16416.89 126
16418.10 175
16419.31 166
16420.52 183
16421.73 162
16422.95 147
16424.16 175
16425.37 167
16426.58 155
16427.79 152
16429.00 164
16430.21 151
16431.43 164
16432.64 170
16433.85 125
16435.06 147
16436.27 166
16437.48 198
16438.70 152
16439.91 145
16441.12 156
16442.33 173
16443.54 170
16444.76 156
16445.97 158
16447.18 133
16448.39 169
16449.61 163
16450.82 150
16452.03 135
16453.24 160
16454.45 164
16455.67 153
16456.88 144
16458.09 142
16459.31 164
16460.52 181
16461.73 179
16462.94 150
16464.16 155
16465.37 142
16466.58 166
16467.79 158
16469.01 179
16470.22 176
16471.43 155
16472.65 140
16473.86 163
16475.07 159
16476.29 154
16477.50 148
16478.71 149
16479.93 158
16481.14 155
16482.35 158
16483.57 130
16484.78 157
16485.99 157
16487.21 169
16488.42 159
16489.64 151
16490.85 138
16492.06 144
16493.28 170
16494.49 165
16495.70 141
16496.92 149
16498.13 169
16499.35 170
16500.56 152
16501.77 157
16502.99 155
16504.20 147
16505.42 168
16506.63 144
16507.85 143
16509.06 142
16510.28 163
16511.49 173
16512.70 127
16513.92 152
16515.13 161
16516.35 182
16517.56 173
16518.78 149
16519.99 133
16521.21 165
16522.42 164
16523.64 177
16524.85 134
16526.07 163
16527.28 142
16528.50 189
16529.71 140
16530.93 158
16532.14 144
16533.36 156
16534.57 158
16535.79 167
16537.01 140
16538.22 142
16539.44 175
16540.65 150
16541.87 155
16543.08 165
16544.30 179
16545.52 146
16546.73 170
16547.95 161
16549.16 191
16550.38 176
16551.60 176
16552.81 184
16554.03 175
16555.24 154
16556.46 185
16557.68 195
16558.89 170
16560.11 178
16561.32 160
16562.54 211
16563.76 160
16564.97 195
16566.19 190
16567.41 225
16568.62 200
16569.84 180
16571.06 189
16572.27 237
16573.49 229
16574.71 196
16575.93 204
16577.14 183
16578.36 238
16579.58 235
16580.79 270
16582.01 258
16583.23 258
16584.44 239
16585.66 265
16586.88 245
16588.10 244
16589.31 235
16590.53 253
16591.75 247
16592.97 229
16594.18 254
16595.40 240
16596.62 229
16597.84 220
16599.06 252
16600.27 189
16601.49 212
16602.71 220
16603.93 203
16605.14 173
16606.36 181
16607.58 191
16608.80 206
16610.02 164
16611.24 182
16612.45 190
16613.67 168
16614.89 198
16616.11 166
16617.33 181
16618.55 183
16619.76 191
16620.98 167
16622.20 159
16623.42 159
16624.64 181
16625.86 188
16627.08 167
16628.30 155
16629.51 161
16630.73 176
16631.95 161
16633.17 138
16634.39 148
16635.61 190
16636.83 157
16638.05 166
16639.27 139
16640.49 158
16641.71 127
16642.92 158
16644.14 161
16645.36 163
16646.58 113
16647.80 134
16649.02 160
16650.24 176
16651.46 160
16652.68 165
16653.90 167
16655.12 163
16656.34 156
16657.56 163
16658.78 158
16660.00 122
16661.22 128
16662.44 140
16663.66 143
16664.88 139
16666.10 168
16667.32 144
16668.54 141
16669.76 153
16670.98 146
16672.20 176
16673.42 132
16674.64 136
16675.87 139
16677.09 181
16678.31 143
16679.53 169
16680.75 153
16681.97 142
16683.19 117
16684.41 141
16685.63 138
16686.85 133
16688.07 143
16689.30 135
16690.52 119
16691.74 120
16692.96 137
16694.18 160
16695.40 154
16696.62 127
16697.84 173
16699.07 154
16700.29 133
16701.51 147
16702.73 140
16703.95 165
16705.17 173
16706.40 162
16707.62 137
16708.84 141
16710.06 136
16711.28 120
16712.50 126
16713.73 171
16714.95 134
16716.17 155
16717.39 138
16718.61 166
16719.84 140
16721.06 150
16722.28 142
16723.50 158
16724.73 159
16725.95 152
16727.17 152
16728.39 143
16729.62 151
16730.84 133
16732.06 138
16733.28 144
16734.51 155
16735.73 146
16736.95 138
16738.18 124
16739.40 162
16740.62 171
16741.84 156
16743.07 153
16744.29 145
16745.51 123
16746.74 126
16747.96 166
16749.18 133
16750.41 143
16751.63 158
16752.85 147
16754.08 140
16755.30 136
16756.52 126
16757.75 137
16758.97 146
16760.20 156
16761.42 148
16762.64 141
16763.87 140
16765.09 156
16766.31 137
16767.54 124
16768.76 164
16769.99 139
16771.21 149
16772.43 127
16773.66 120
16774.88 105
16776.11 161
16777.33 150
16778.56 156
16779.78 149
16781.01 119
16782.23 139
16783.45 149
16784.68 134
16785.90 145
16787.13 183
16788.35 146
16789.58 148
16790.80 114
16792.03 134
16793.25 133
16794.48 139
16795.70 125
16796.93 170
16798.15 143
16799.38 139
16800.60 133
16801.83 153
16803.05 134
16804.28 131
16805.50 143
16806.73 143
16807.95 139
16809.18 124
16810.41 157
16811.63 154
16812.86 149
16814.08 163
16815.31 164
16816.53 173
16817.76 160
16818.99 130
16820.21 140
16821.44 149
16822.66 154
16823.89 161
16825.12 131
16826.34 131
16827.57 128
16828.79 159
16830.02 161
16831.25 162
16832.47 147
16833.70 146
16834.93 158
16836.15 160
16837.38 140
16838.61 154
16839.83 149
16841.06 160
16842.29 155
16843.51 141
16844.74 171
16845.97 164
16847.19 158
16848.42 169
16849.65 169
16850.87 165
16852.10 176
16853.33 175
16854.56 212
16855.78 142
16857.01 151
16858.24 193
16859.46 179
16860.69 189
16861.92 173
16863.15 175
16864.37 182
16865.60 197
16866.83 208
16868.06 187
16869.28 196
16870.51 198
16871.74 200
16872.97 205
16874.20 184
16875.42 190
16876.65 227
16877.88 242
16879.11 245
16880.34 206
16881.56 209
16882.79 223
16884.02 228
16885.25 231
16886.48 263
16887.71 230
16888.93 236
16890.16 218
16891.39 252
16892.62 227
16893.85 228
16895.08 220
16896.31 212
16897.53 244
16898.76 214
16899.99 230
16901.22 198
16902.45 229
16903.68 204
16904.91 200
16906.14 235
16907.37 224
16908.59 194
16909.82 210
16911.05 194
16912.28 175
16913.51 209
16914.74 186
16915.97 166
16917.20 175
16918.43 177
16919.66 181
16920.89 188
16922.12 165
16923.35 168
16924.58 171
16925.81 166
16927.04 155
16928.27 157
16929.50 152
16930.73 175
16931.96 165
16933.19 157
16934.42 174
16935.65 160
16936.88 148
16938.11 165
16939.34 187
16940.57 154
16941.80 165
16943.03 183
16944.26 169
16945.49 152
16946.72 154
16947.95 134
16949.18 150
16950.41 147
16951.64 146
16952.87 165
16954.10 164
16955.33 159
16956.57 136
16957.80 154
16959.03 165
16960.26 142
16961.49 142
16962.72 142
16963.95 134
16965.18 173
16966.41 156
16967.65 173
16968.88 167
16970.11 156
16971.34 151
16972.57 157
16973.80 145
16975.03 157
16976.27 179
16977.50 160
16978.73 151
16979.96 153
16981.19 178
16982.42 142
16983.66 169
16984.89 146
16986.12 160
16987.35 173
16988.58 174
16989.82 169
16991.05 142
16992.28 139
16993.51 157
16994.75 153
16995.98 145
16997.21 168
16998.44 193
16999.67 162
17000.91 136
17002.14 142
17003.37 134
17004.61 171
17005.84 159
17007.07 128
17008.30 130
17009.54 162
17010.77 161
17012.00 158
17013.23 142
17014.47 132
17015.70 152
17016.93 185
17018.17 138
17019.40 137
17020.63 168
17021.87 173
17023.10 135
17024.33 126
17025.57 116
17026.80 169
17028.03 135
17029.27 139
17030.50 132
17031.73 128
17032.97 149
17034.20 162
17035.44 147
17036.67 139
17037.90 134
17039.14 138
17040.37 129
17041.60 139
17042.84 148
17044.07 148
17045.31 140
17046.54 151
17047.78 122
17049.01 148
17050.24 126
17051.48 136
17052.71 128
17053.95 144
17055.18 123
17056.42 163
17057.65 163
17058.89 136
17060.12 157
17061.35 135
17062.59 151
17063.82 139
17065.06 144
17066.29 125
17067.53 135
17068.76 129
17070.00 135
17071.23 119
17072.47 119
17073.70 127
17074.94 139
17076.17 139
17077.41 110
17078.65 126
17079.88 122
17081.12 128
17082.35 122
17083.59 132
17084.82 120
17086.06 127
17087.29 121
17088.53 112
17089.77 120
17091.00 101
17092.24 123
17093.47 138
17094.71 140
17095.94 125
17097.18 139
17098.42 140
17099.65 130
17100.89 128
17102.12 107
17103.36 132
17104.60 127
17105.83 117
17107.07 141
17108.31 147
17109.54 124
17110.78 130
17112.02 111
17113.25 101
17114.49 123
17115.73 135
17116.96 137
17118.20 119
17119.44 142
17120.67 146
17121.91 139
17123.15 120
17124.38 119
17125.62 149
17126.86 115
17128.10 139
17129.33 134
17130.57 125
17131.81 144
17133.04 141
17134.28 142
17135.52 137
17136.76 113
17137.99 133
17139.23 147
17140.47 119
17141.71 133
17142.94 127
17144.18 122
17145.42 137
17146.66 129
17147.90 130
17149.13 127
17150.37 135
17151.61 132
17152.85 122
17154.08 143
17155.32 137
17156.56 115
17157.80 139
17159.04 145
17160.28 137
17161.51 109
17162.75 127
17163.99 100
17165.23 112
17166.47 139
17167.71 136
17168.95 123
17170.18 120
17171.42 107
17172.66 119
17173.90 121
17175.14 134
17176.38 122
17177.62 120
17178.86 116
17180.09 128
17181.33 133
17182.57 105
17183.81 120
17185.05 123
17186.29 120
17187.53 124
17188.77 111
17190.01 121
17191.25 124
17192.49 111
17193.73 116
17194.97 135
17196.21 128
17197.45 119
17198.69 126
17199.92 123
17201.16 112
17202.40 119
17203.64 115
17204.88 116
17206.12 134
17207.36 96
17208.60 128
17209.84 104
17211.08 125
17212.32 96
17213.56 107
17214.81 92
17216.05 105
17217.29 119
17218.53 121
17219.77 95
17221.01 116
17222.25 107
17223.49 112
17224.73 111
17225.97 127
17227.21 134
17228.45 125
17229.69 129
17230.93 133
17232.17 141
17233.41 107
17234.66 126
17235.90 97
17237.14 113
17238.38 99
17239.62 116
17240.86 125
17242.10 98
17243.34 94
17244.58 101
17245.83 112
17247.07 119
17248.31 125
17249.55 123
17250.79 105
17252.03 120
17253.28 137
17254.52 119
17255.76 130
17257.00 120
17258.24 120
17259.48 116
17260.73 119
17261.97 108
17263.21 112
17264.45 110
17265.69 111
17266.94 104
17268.18 107
17269.42 120
17270.66 119
17271.91 130
17273.15 104
17274.39 115
17275.63 111
17276.88 126
17278.12 111
17279.36 108
17280.60 99
17281.85 107
17283.09 97
17284.33 105
17285.57 85
17286.82 91
17288.06 131
17289.30 111
17290.55 122
17291.79 109
17293.03 110
17294.28 118
17295.52 126
17296.76 112
17298.01 119
17299.25 100
17300.49 108
17301.74 106
17302.98 107
17304.22 110
17305.47 126
17306.71 101
17307.95 99
17309.20 110
17310.44 114
17311.68 142
17312.93 97
17314.17 102
17315.42 90
17316.66 92
17317.90 117
17319.15 97
17320.39 99
17321.64 105
17322.88 109
17324.12 98
17325.37 114
17326.61 114
17327.86 116
17329.10 98
17330.35 97
17331.59 87
17332.83 89
17334.08 102
17335.32 101
17336.57 107
17337.81 110
17339.06 90
17340.30 111
17341.55 91
17342.79 111
17344.04 119
17345.28 110
17346.53 113
17347.77 99
17349.02 108
17350.26 101
17351.51 108
17352.75 99
17354.00 111
17355.24 138
17356.49 119
17357.73 115
17358.98 102
17360.23 85
17361.47 98
17362.72 101
17363.96 82
17365.21 106
17366.45 110
17367.70 86
17368.95 120
17370.19 117
17371.44 103
17372.68 117
17373.93 97
17375.18 115
17376.42 112
17377.67 101
17378.91 117
17380.16 118
17381.41 111
17382.65 117
17383.90 113
17385.15 99
17386.39 104
17387.64 113
17388.89 124
17390.13 128
17391.38 117
17392.63 108
17393.87 98
17395.12 99
17396.37 132
17397.61 111
17398.86 115
17400.11 105
17401.35 135
17402.60 108
17403.85 108
17405.09 127
17406.34 120
17407.59 110
17408.84 128
17410.08 124
17411.33 95
17412.58 112
17413.83 130
17415.07 111
17416.32 101
17417.57 121
17418.82 111
17420.06 124
17421.31 123
17422.56 85
17423.81 105
17425.05 94
17426.30 102
17427.55 96
17428.80 113
17430.05 126
17431.29 125
17432.54 99
17433.79 100
17435.04 110
17436.29 110
17437.54 126
17438.78 118
17440.03 121
17441.28 110
17442.53 116
17443.78 105
17445.03 109
17446.27 108
17447.52 129
17448.77 123
17450.02 111
17451.27 106
17452.52 130
17453.77 119
17455.02 127
17456.27 115
17457.51 116
17458.76 119
17460.01 97
17461.26 120
17462.51 107
17463.76 114
17465.01 133
17466.26 121
17467.51 131
17468.76 118
17470.01 132
17471.26 122
17472.51 136
17473.76 139
17475.01 134
17476.26 146
17477.50 106
17478.75 118
17480.00 124
17481.25 124
17482.50 124
17483.75 128
17485.00 116
17486.25 126
17487.50 142
17488.75 124
17490.00 118
17491.25 117
17492.51 112
17493.76 105
17495.01 125
17496.26 126
17497.51 134
17498.76 121
17500.01 124
17501.26 123
17502.51 126
17503.76 127
17505.01 116
17506.26 120
17507.51 104
17508.76 128
17510.01 127
17511.26 133
17512.52 118
17513.77 137
17515.02 138
17516.27 130
17517.52 131
17518.77 138
17520.02 137
17521.27 137
17522.53 133
17523.78 135
17525.03 139
17526.28 161
17527.53 133
17528.78 144
17530.03 136
17531.29 133
17532.54 144
17533.79 123
17535.04 139
17536.29 145
17537.55 130
17538.80 159
17540.05 139
17541.30 136
17542.55 133
17543.81 168
17545.06 162
17546.31 152
17547.56 160
17548.81 156
17550.07 162
17551.32 117
17552.57 121
17553.82 127
17555.08 159
17556.33 157
17557.58 140
17558.83 132
17560.09 162
17561.34 142
17562.59 130
17563.85 126
17565.10 126
17566.35 149
17567.60 145
17568.86 127
17570.11 145
17571.36 152
17572.62 119
17573.87 137
17575.12 136
17576.38 126
17577.63 121
17578.88 131
17580.14 143
17581.39 151
17582.64 121
17583.90 127
17585.15 136
17586.40 128
17587.66 137
17588.91 133
17590.17 150
17591.42 147
17592.67 120
17593.93 144
17595.18 137
17596.43 123
17597.69 133
17598.94 133
17600.20 133
17601.45 134
17602.71 109
17603.96 135
17605.21 155
17606.47 136
17607.72 156
17608.98 150
17610.23 126
17611.49 100
17612.74 159
17614.00 143
17615.25 138
17616.50 142
17617.76 167
17619.01 174
17620.27 142
17621.52 128
17622.78 117
17624.03 140
17625.29 165
17626.54 132
17627.80 123
17629.05 141
17630.31 129
17631.56 161
17632.82 141
17634.08 112
17635.33 121
17636.59 122
17637.84 142
17639.10 133
17640.35 124
17641.61 143
17642.86 150
17644.12 129
17645.38 100
17646.63 146
17647.89 117
17649.14 133
17650.40 113
17651.66 123
17652.91 110
17654.17 117
17655.42 119
17656.68 123
17657.94 132
17659.19 117
17660.45 141
17661.70 144
17662.96 108
17664.22 101
17665.47 130
17666.73 113
17667.99 121
17669.24 94
17670.50 132
17671.76 145
17673.01 113
17674.27 112
17675.53 123
17676.78 140
17678.04 137
17679.30 126
17680.56 133
17681.81 112
17683.07 114
17684.33 124
17685.58 111
17686.84 112
17688.10 124
17689.36 114
17690.61 115
17691.87 118
17693.13 113
17694.39 134
17695.64 100
17696.90 117
17698.16 114
17699.42 124
17700.67 113
17701.93 118
17703.19 108
17704.45 101
17705.70 111
17706.96 122
17708.22 113
17709.48 113
17710.74 114
17711.99 125
17713.25 133
17714.51 118
17715.77 127
17717.03 113
17718.29 119
17719.54 126
17720.80 95
17722.06 96
17723.32 94
17724.58 96
17725.84 113
17727.10 122
17728.35 111
17729.61 106
17730.87 117
17732.13 100
17733.39 92
17734.65 114
17735.91 124
17737.17 129
17738.43 117
17739.69 100
17740.94 121
17742.20 99
17743.46 124
17744.72 105
17745.98 136
17747.24 135
17748.50 123
17749.76 109
17751.02 107
17752.28 118
17753.54 113
17754.80 126
17756.06 91
17757.32 121
17758.58 134
17759.84 132
17761.10 114
17762.36 99
17763.62 131
17764.88 131
17766.14 118
17767.40 113
17768.66 99
17769.92 118
17771.18 110
17772.44 134
17773.70 114
17774.96 109
17776.22 118
17777.48 139
17778.74 121
17780.00 109
17781.26 92
17782.52 111
17783.78 111
17785.04 135
17786.30 95
17787.57 110
17788.83 117
17790.09 132
17791.35 115
17792.61 93
17793.87 105
17795.13 106
17796.39 114
17797.65 115
17798.91 71
17800.18 113
17801.44 126
17802.70 101
17803.96 113
17805.22 111
17806.48 115
17807.74 120
17809.01 110
17810.27 94
17811.53 91
17812.79 109
17814.05 115
17815.31 113
17816.58 83
17817.84 97
17819.10 127
17820.36 120
17821.62 108
17822.89 96
17824.15 113
17825.41 124
17826.67 127
17827.94 97
17829.20 113
17830.46 104
17831.72 104
17832.98 111
17834.25 108
17835.51 104
17836.77 156
17838.04 160
17839.30 109
17840.56 85
17841.82 103
17843.09 137
17844.35 113
17845.61 122
17846.87 109
17848.14 113
17849.40 99
17850.66 110
17851.93 98
17853.19 109
17854.45 129
17855.72 113
17856.98 116
17858.24 123
17859.51 124
17860.77 116
17862.03 117
17863.30 118
17864.56 87
17865.82 100
17867.09 98
17868.35 111
17869.62 91
17870.88 89
17872.14 126
17873.41 122
17874.67 98
17875.93 81
17877.20 107
17878.46 114
17879.73 94
17880.99 96
17882.26 92
17883.52 103
17884.78 108
17886.05 125
17887.31 90
17888.58 87
17889.84 105
17891.11 104
17892.37 95
17893.63 93
17894.90 113
17896.16 121
17897.43 123
17898.69 109
17899.96 98
17901.22 90
17902.49 118
17903.75 100
17905.02 108
17906.28 115
17907.55 108
17908.81 98
17910.08 94
17911.34 75
17912.61 86
17913.87 117
17915.14 87
17916.41 106
17917.67 97
17918.94 91
17920.20 102
17921.47 102
17922.73 96
17924.00 95
17925.26 92
17926.53 114
17927.80 116
17929.06 88
17930.33 102
17931.59 126
17932.86 125
17934.13 106
17935.39 99
17936.66 115
17937.92 100
17939.19 99
17940.46 103
17941.72 105
17942.99 128
17944.26 123
17945.52 97
17946.79 114
17948.06 97
17949.32 96
17950.59 97
17951.85 80
17953.12 84
17954.39 95
17955.66 104
17956.92 103
17958.19 87
17959.46 94
17960.72 115
17961.99 97
17963.26 100
17964.52 111
17965.79 100
17967.06 107
17968.33 105
17969.59 110
17970.86 112
17972.13 77
17973.40 104
17974.66 114
17975.93 100
17977.20 93
17978.47 87
17979.73 78
17981.00 103
17982.27 84
17983.54 104
17984.80 94
17986.07 106
17987.34 103
17988.61 98
17989.88 105
17991.14 107
17992.41 100
17993.68 112
17994.95 94
17996.22 101
17997.48 104
17998.75 112
18000.02 107
18001.29 88
18002.56 105
18003.83 103
18005.10 104
18006.36 86
18007.63 122
18008.90 120
18010.17 124
18011.44 90
18012.71 89
18013.98 105
18015.25 105
18016.51 103
18017.78 117
18019.05 118
18020.32 102
18021.59 104
18022.86 103
18024.13 92
18025.40 87
18026.67 101
18027.94 98
18029.21 116
18030.48 103
18031.75 127
18033.01 99
18034.28 122
18035.55 97
18036.82 84
18038.09 104
18039.36 96
18040.63 123
18041.90 86
18043.17 94
18044.44 116
18045.71 101
18046.98 104
18048.25 80
18049.52 84
18050.79 101
18052.06 98
18053.33 92
18054.60 101
18055.87 105
18057.14 124
18058.42 105
18059.69 98
18060.96 97
18062.23 100
18063.50 100
18064.77 98
18066.04 97
18067.31 99
18068.58 125
18069.85 126
18071.12 114
18072.39 91
18073.66 102
18074.93 89
18076.21 111
18077.48 118
18078.75 95
18080.02 88
18081.29 107
18082.56 118
18083.83 95
18085.10 78
18086.38 91
18087.65 94
18088.92 118
18090.19 82
18091.46 92
18092.73 86
18094.01 102
18095.28 129
18096.55 89
18097.82 112
18099.09 119
18100.36 124
18101.64 94
18102.91 100
18104.18 93
18105.45 118
18106.73 112
18108.00 97
18109.27 106
18110.54 95
18111.81 108
18113.09 117
18114.36 74
18115.63 97
18116.90 98
18118.18 118
18119.45 105
18120.72 104
18121.99 95
18123.27 82
18124.54 101
18125.81 98
18127.09 104
18128.36 104
18129.63 107
18130.90 98
18132.18 87
18133.45 93
18134.72 104
18136.00 105
18137.27 94
18138.54 108
18139.82 110
18141.09 89
18142.36 102
18143.64 96
18144.91 99
18146.18 106
18147.46 114
18148.73 107
18150.00 89
18151.28 97
18152.55 123
18153.83 115
18155.10 98
18156.37 106
18157.65 107
18158.92 103
18160.20 94
18161.47 101
18162.74 108
18164.02 101
18165.29 118
18166.57 105
18167.84 106
18169.12 84
18170.39 109
18171.66 79
18172.94 105
18174.21 94
18175.49 107
18176.76 91
18178.04 97
18179.31 75
18180.59 100
18181.86 108
18183.14 100
18184.41 100
18185.69 111
18186.96 114
18188.24 107
18189.51 102
18190.79 104
18192.06 88
18193.34 81
18194.61 99
18195.89 101
18197.16 107
18198.44 95
18199.71 114
18200.99 87
18202.26 96
18203.54 99
18204.81 120
18206.09 111
18207.37 121
18208.64 103
18209.92 112
18211.19 111
18212.47 95
18213.75 111
18215.02 94
18216.30 117
18217.57 119
18218.85 115
18220.13 93
18221.40 116
18222.68 112
18223.95 104
18225.23 78
18226.51 103
18227.78 90
18229.06 115
18230.34 94
18231.61 105
18232.89 89
18234.17 117
18235.44 118
18236.72 90
18238.00 103
18239.27 94
18240.55 98
18241.83 108
18243.10 86
18244.38 99
18245.66 98
18246.94 91
18248.21 98
18249.49 95
18250.77 101
18252.04 120
18253.32 102
18254.60 103
18255.88 90
18257.15 102
18258.43 114
18259.71 100
18260.99 108
18262.26 94
18263.54 107
18264.82 104
18266.10 109
18267.37 87
18268.65 99
18269.93 94
18271.21 106
18272.49 105
18273.76 98
18275.04 72
18276.32 99
18277.60 101
18278.88 104
18280.15 87
18281.43 105
18282.71 110
18283.99 106
18285.27 94
18286.55 119
18287.83 103
18289.10 115
18290.38 111
18291.66 105
18292.94 93
18294.22 108
18295.50 114
18296.78 129
18298.06 109
18299.33 88
18300.61 103
18301.89 96
18303.17 99
18304.45 102
18305.73 100
18307.01 90
18308.29 111
18309.57 97
18310.85 103
18312.13 96
18313.41 105
18314.68 105
18315.96 102
18317.24 86
18318.52 88
18319.80 123
18321.08 116
18322.36 108
18323.64 91
18324.92 105
18326.20 98
18327.48 116
18328.76 96
18330.04 92
18331.32 97
18332.60 85
18333.88 98
18335.16 106
18336.44 92
18337.72 107
18339.00 109
18340.28 82
18341.56 112
18342.84 77
18344.12 132
18345.41 152
18346.69 99
18347.97 82
18349.25 105
18350.53 110
18351.81 98
18353.09 110
18354.37 126
18355.65 111
18356.93 111
18358.21 104
18359.49 103
18360.78 103
18362.06 79
18363.34 121
18364.62 102
18365.90 109
18367.18 89
18368.46 114
18369.74 118
18371.03 95
18372.31 82
18373.59 90
18374.87 90
18376.15 91
18377.43 93
18378.72 100
18380.00 97
18381.28 96
18382.56 122
18383.84 110
18385.12 87
18386.41 85
18387.69 121
18388.97 94
18390.25 89
18391.53 124
18392.82 108
18394.10 94
18395.38 100
18396.66 116
18397.95 89
18399.23 101
18400.51 101
18401.79 109
18403.08 102
18404.36 109
18405.64 98
18406.92 108
18408.21 98
18409.49 99
18410.77 90
18412.06 102
18413.34 109
18414.62 84
18415.90 95
18417.19 83
18418.47 108
18419.75 97
18421.04 97
18422.32 93
18423.60 101
18424.89 100
18426.17 98
18427.45 98
18428.74 97
18430.02 88
18431.30 94
18432.59 89
18433.87 119
18435.15 116
18436.44 101
18437.72 111
18439.01 93
18440.29 110
18441.57 94
18442.86 99
18444.14 105
18445.43 97
18446.71 76
18447.99 107
18449.28 98
18450.56 108
18451.85 91
18453.13 95
18454.42 111
18455.70 95
18456.98 83
18458.27 101
18459.55 124
18460.84 101
18462.12 98
18463.41 101
18464.69 98
18465.98 110
18467.26 141
18468.55 121
18469.83 118
18471.12 105
18472.40 105
18473.69 105
18474.97 104
18476.26 104
18477.54 90
18478.83 110
18480.11 87
18481.40 100
18482.68 96
18483.97 106
18485.25 97
18486.54 109
18487.82 94
18489.11 100
18490.40 121
18491.68 115
18492.97 113
18494.25 92
18495.54 84
18496.82 94
18498.11 104
18499.40 110
18500.68 90
18501.97 87
18503.25 105
18504.54 100
18505.83 93
18507.11 87
18508.40 87
18509.69 95
18510.97 101
18512.26 106
18513.54 106
18514.83 98
18516.12 110
18517.40 117
18518.69 96
18519.98 105
18521.26 100
18522.55 97
18523.84 106
18525.12 108
18526.41 104
18527.70 103
18528.99 99
18530.27 117
18531.56 85
18532.85 96
18534.13 110
18535.42 101
18536.71 94
18538.00 79
18539.28 98
18540.57 125
18541.86 112
18543.14 79
18544.43 115
18545.72 103
18547.01 96
18548.30 93
18549.58 93
18550.87 96
18552.16 109
18553.45 122
18554.73 111
18556.02 140
18557.31 107
18558.60 120
18559.89 110
18561.17 125
18562.46 93
18563.75 99
18565.04 109
18566.33 144
18567.62 109
18568.90 110
18570.19 95
18571.48 125
18572.77 126
18574.06 114
18575.35 122
18576.63 98
18577.92 114
18579.21 101
18580.50 91
18581.79 96
18583.08 104
18584.37 100
18585.66 109
18586.95 98
18588.23 107
18589.52 115
18590.81 116
18592.10 119
18593.39 108
18594.68 96
18595.97 91
18597.26 91
18598.55 105
18599.84 118
18601.13 105
18602.42 113
18603.71 95
18605.00 90
18606.29 100
18607.58 101
18608.86 111
18610.15 110
18611.44 102
18612.73 101
18614.02 124
18615.31 123
18616.60 130
18617.89 122
18619.18 133
18620.47 110
18621.76 112
18623.06 100
18624.35 105
18625.64 117
18626.93 131
18628.22 105
18629.51 109
18630.80 133
18632.09 127
18633.38 123
18634.67 113
18635.96 119
18637.25 96
18638.54 129
18639.83 103
18641.12 101
18642.41 92
18643.71 119
18645.00 115
18646.29 126
18647.58 100
18648.87 100
18650.16 107
18651.45 102
18652.74 98
18654.03 95
18655.33 95
18656.62 112
18657.91 120
18659.20 101
18660.49 100
18661.78 92
18663.07 114
18664.37 96
18665.66 107
18666.95 93
18668.24 87
18669.53 92
18670.83 110
18672.12 102
18673.41 108
18674.70 92
18675.99 102
18677.29 85
18678.58 75
18679.87 86
18681.16 94
18682.45 91
18683.75 97
18685.04 109
18686.33 112
18687.62 101
18688.92 85
18690.21 93
18691.50 93
18692.79 96
18694.09 103
18695.38 120
18696.67 101
18697.97 86
18699.26 104
18700.55 87
18701.84 108
18703.14 97
18704.43 88
18705.72 91
18707.02 101
18708.31 76
18709.60 86
18710.90 78
18712.19 83
18713.48 79
18714.78 108
18716.07 89
18717.36 94
18718.66 90
18719.95 100
18721.24 93
18722.54 94
18723.83 82
18725.13 104
18726.42 90
18727.71 95
18729.01 91
18730.30 80
18731.60 82
18732.89 91
18734.18 107
18735.48 107
18736.77 108
18738.07 104
18739.36 104
18740.66 87
18741.95 82
18743.24 68
18744.54 88
18745.83 104
18747.13 97
18748.42 83
18749.72 79
18751.01 113
18752.31 112
18753.60 110
18754.90 88
18756.19 101
18757.49 103
18758.78 86
18760.08 104
18761.37 83
18762.67 83
18763.96 100
18765.26 104
18766.55 92
18767.85 114
18769.14 106
18770.44 109
18771.73 88
18773.03 102
18774.32 106
18775.62 105
18776.91 95
18778.21 90
18779.51 88
18780.80 74
18782.10 83
18783.39 83
18784.69 86
18785.99 90
18787.28 100
18788.58 107
18789.87 96
18791.17 95
18792.47 88
18793.76 88
18795.06 109
18796.35 98
18797.65 89
18798.95 94
18800.24 98
18801.54 93
18802.84 84
18804.13 83
18805.43 88
18806.73 103
18808.02 101
18809.32 93
18810.62 95
18811.91 107
18813.21 105
18814.51 96
18815.80 95
18817.10 92
18818.40 83
18819.69 93
18820.99 106
18822.29 95
18823.59 78
18824.88 92
18826.18 98
18827.48 90
18828.78 90
18830.07 94
18831.37 85
18832.67 88
18833.97 83
18835.26 83
18836.56 91
18837.86 81
18839.16 88
18840.45 89
18841.75 80
18843.05 92
18844.35 99
18845.65 101
18846.94 88
18848.24 103
18849.54 94
18850.84 90
18852.14 99
18853.43 75
18854.73 82
18856.03 94
18857.33 89
18858.63 97
18859.93 60
18861.22 100
18862.52 97
18863.82 92
18865.12 69
18866.42 72
18867.72 93
18869.02 87
18870.32 102
18871.61 70
18872.91 83
18874.21 80
18875.51 92
18876.81 90
18878.11 92
18879.41 91
18880.71 90
18882.01 81
18883.31 78
18884.61 76
18885.90 77
18887.20 95
18888.50 101
18889.80 90
18891.10 95
18892.40 97
18893.70 93
18895.00 86
18896.30 76
18897.60 86
18898.90 108
18900.20 74
18901.50 77
18902.80 83
18904.10 80
18905.40 90
18906.70 102
18908.00 105
18909.30 86
18910.60 81
18911.90 89
18913.20 81
18914.50 81
18915.80 57
18917.10 74
18918.40 100
18919.70 88
18921.00 93
18922.30 89
18923.61 84
18924.91 75
18926.21 64
18927.51 68
18928.81 79
18930.11 93
18931.41 90
18932.71 91
18934.01 77
18935.31 83
18936.61 87
18937.92 87
18939.22 74
18940.52 101
18941.82 103
18943.12 80
18944.42 77
18945.72 76
18947.03 79
18948.33 83
18949.63 69
18950.93 93
18952.23 74
18953.53 81
18954.84 74
18956.14 81
18957.44 75
18958.74 67
18960.04 87
18961.34 97
18962.65 71
18963.95 75
18965.25 86
18966.55 80
18967.86 84
18969.16 83
18970.46 89
18971.76 69
18973.06 83
18974.37 72
18975.67 77
18976.97 84
18978.27 80
18979.58 94
18980.88 94
18982.18 98
18983.48 97
18984.79 96
18986.09 96
18987.39 67
18988.70 81
18990.00 94
18991.30 89
18992.61 73
18993.91 82
18995.21 79
18996.51 90
18997.82 82
18999.12 82
19000.42 87
19001.73 90
19003.03 110
19004.33 95
19005.64 75
19006.94 99
19008.25 94
19009.55 95
19010.85 77
19012.16 65
19013.46 101
19014.76 108
19016.07 103
19017.37 90
19018.68 83
19019.98 105
19021.28 75
19022.59 80
19023.89 79
19025.20 85
19026.50 73
19027.80 90
19029.11 102
19030.41 91
19031.72 85
19033.02 87
19034.33 86
19035.63 82
19036.94 74
19038.24 99
19039.54 68
19040.85 84
19042.15 80
19043.46 74
19044.76 92
19046.07 89
19047.37 99
19048.68 85
19049.98 101
19051.29 70
19052.59 69
19053.90 84
19055.20 82
19056.51 84
19057.81 80
19059.12 71
19060.43 71
19061.73 90
19063.04 88
19064.34 109
19065.65 110
19066.95 111
19068.26 88
19069.56 79
19070.87 69
19072.18 102
19073.48 87
19074.79 108
19076.09 93
19077.40 97
19078.71 78
19080.01 86
19081.32 92
19082.62 104
19083.93 115
19085.24 91
19086.54 86
19087.85 82
19089.16 79
19090.46 81
19091.77 94
19093.07 83
19094.38 93
19095.69 82
19096.99 84
19098.30 83
19099.61 81
19100.91 76
19102.22 74
19103.53 77
19104.84 87
19106.14 83
19107.45 78
19108.76 73
19110.06 83
19111.37 77
19112.68 81
19113.98 66
19115.29 92
19116.60 85
19117.91 98
19119.21 98
19120.52 86
19121.83 73
19123.14 80
19124.44 94
19125.75 86
19127.06 94
19128.37 71
19129.68 81
19130.98 83
19132.29 77
19133.60 89
19134.91 88
19136.21 94
19137.52 98
19138.83 68
19140.14 94
19141.45 100
19142.76 76
19144.06 88
19145.37 86
19146.68 69
19147.99 86
19149.30 113
19150.61 86
19151.91 84
19153.22 99
19154.53 92
19155.84 108
19157.15 90
19158.46 74
19159.77 59
19161.07 92
19162.38 86
19163.69 89
19165.00 82
19166.31 78
19167.62 90
19168.93 101
19170.24 93
19171.55 80
19172.86 101
19174.17 95
19175.48 87
19176.78 94
19178.09 80
19179.40 75
19180.71 95
19182.02 87
19183.33 95
19184.64 79
19185.95 87
19187.26 94
19188.57 95
19189.88 92
19191.19 66
19192.50 95
19193.81 91
19195.12 82
19196.43 73
19197.74 97
19199.05 92
19200.36 86
19201.67 72
19202.98 76
19204.29 82
19205.60 72
19206.91 99
19208.22 84
19209.53 92
19210.84 90
19212.15 78
19213.47 67
19214.78 83
19216.09 69
19217.40 86
19218.71 87
19220.02 89
19221.33 88
19222.64 79
19223.95 96
19225.26 85
19226.57 100
19227.89 79
19229.20 112
19230.51 85
19231.82 95
19233.13 82
19234.44 78
19235.75 73
19237.06 91
19238.38 76
19239.69 82
19241.00 100
19242.31 86
19243.62 84
19244.93 84
19246.25 67
19247.56 86
19248.87 87
19250.18 78
19251.49 81
19252.81 86
19254.12 88
19255.43 93
19256.74 68
19258.05 79
19259.37 83
19260.68 70
19261.99 83
19263.30 71
19264.62 74
19265.93 78
19267.24 75
19268.55 89
19269.87 72
19271.18 110
19272.49 104
19273.80 114
19275.12 101
19276.43 85
19277.74 76
19279.05 93
19280.37 83
19281.68 59
19282.99 88
19284.31 73
19285.62 82
19286.93 100
19288.25 96
19289.56 95
19290.87 100
19292.19 76
19293.50 75
19294.81 68
19296.13 72
19297.44 66
19298.75 75
19300.07 67
19301.38 87
19302.69 93
19304.01 94
19305.32 87
19306.64 69
19307.95 71
19309.26 77
19310.58 80
19311.89 74
19313.21 68
19314.52 74
19315.83 74
19317.15 87
19318.46 80
19319.78 85
19321.09 81
19322.41 82
19323.72 84
19325.03 85
19326.35 75
19327.66 94
19328.98 80
19330.29 90
19331.61 81
19332.92 75
19334.24 83
19335.55 76
19336.87 80
19338.18 68
19339.50 85
19340.81 114
19342.13 73
19343.44 69
19344.76 71
19346.07 75
19347.39 81
19348.70 85
19350.02 76
19351.33 78
19352.65 89
19353.96 86
19355.28 91
19356.59 75
19357.91 86
19359.23 73
19360.54 86
19361.86 78
19363.17 82
19364.49 100
19365.80 84
19367.12 105
19368.44 90
19369.75 83
19371.07 82
19372.38 86
19373.70 78
19375.02 83
19376.33 74
19377.65 83
19378.97 95
19380.28 84
19381.60 86
19382.91 77
19384.23 83
19385.55 79
19386.86 97
19388.18 81
19389.50 75
19390.81 90
19392.13 95
19393.45 91
19394.76 93
19396.08 68
19397.40 103
19398.72 72
19400.03 88
19401.35 93
19402.67 96
19403.98 99
19405.30 84
19406.62 86
19407.94 88
19409.25 67
19410.57 68
19411.89 83
19413.20 78
19414.52 77
19415.84 92
19417.16 101
19418.48 88
19419.79 80
19421.11 84
19422.43 65
19423.75 80
19425.06 81
19426.38 94
19427.70 63
19429.02 80
19430.34 90
19431.65 73
19432.97 81
19434.29 79
19435.61 70
19436.93 84
19438.25 90
19439.56 109
19440.88 86
19442.20 71
19443.52 79
19444.84 78
19446.16 80
19447.47 78
19448.79 82
19450.11 92
19451.43 83
19452.75 82
19454.07 77
19455.39 69
19456.71 82
19458.03 80
19459.34 72
19460.66 71
19461.98 66
19463.30 83
19464.62 97
19465.94 96
19467.26 87
19468.58 78
19469.90 81
19471.22 97
19472.54 86
19473.86 89
19475.18 86
19476.50 80
19477.82 72
19479.14 98
19480.46 75
19481.78 68
19483.10 76
19484.42 79
19485.73 81
19487.05 83
19488.37 80
19489.70 87
19491.02 92
19492.34 94
19493.66 84
19494.98 77
19496.30 86
19497.62 66
19498.94 66
19500.26 98
19501.58 93
19502.90 87
19504.22 96
19505.54 86
19506.86 82
19508.18 84
19509.50 95
19510.82 96
19512.14 96
19513.46 99
19514.78 84
19516.11 100
19517.43 81
19518.75 90
19520.07 83
19521.39 80
19522.71 93
19524.03 75
19525.35 82
19526.68 73
19528.00 75
19529.32 110
19530.64 100
19531.96 102
19533.28 79
19534.60 90
19535.93 85
19537.25 79
19538.57 70
19539.89 86
19541.21 94
19542.53 80
19543.86 98
19545.18 100
19546.50 99
19547.82 83
19549.14 101
19550.47 102
19551.79 100
19553.11 78
19554.43 76
19555.76 84
19557.08 77
19558.40 87
19559.72 75
19561.05 97
19562.37 79
19563.69 81
19565.01 88
19566.34 86
19567.66 74
19568.98 68
19570.30 90
19571.63 75
19572.95 105
19574.27 91
19575.60 76
19576.92 76
19578.24 83
19579.57 98
19580.89 74
19582.21 81
19583.54 84
19584.86 79
19586.18 93
19587.51 88
19588.83 75
19590.15 93
19591.48 91
19592.80 97
19594.12 65
19595.45 76
19596.77 96
19598.09 89
19599.42 77
19600.74 87
19602.07 78
19603.39 107
19604.71 113
19606.04 87
19607.36 76
19608.69 103
19610.01 127
19611.33 86
19612.66 75
19613.98 66
19615.31 95
19616.63 106
19617.96 88
19619.28 69
19620.60 91
19621.93 83
19623.25 89
19624.58 82
19625.90 76
19627.23 80
19628.55 103
19629.88 104
19631.20 72
19632.53 85
19633.85 77
19635.18 99
19636.50 98
19637.83 87
19639.15 87
19640.48 84
19641.80 95
19643.13 80
19644.45 90
19645.78 80
19647.10 100
19648.43 78
19649.76 86
19651.08 92
19652.41 80
19653.73 83
19655.06 77
19656.38 73
19657.71 80
19659.04 88
19660.36 113
19661.69 67
19663.01 70
19664.34 84
19665.67 82
19666.99 83
19668.32 72
19669.64 78
19670.97 84
19672.30 93
19673.62 82
19674.95 90
19676.28 71
19677.60 77
19678.93 91
19680.25 77
19681.58 90
19682.91 82
19684.23 83
19685.56 82
19686.89 83
19688.22 78
19689.54 65
19690.87 74
19692.20 71
19693.52 77
19694.85 76
19696.18 86
19697.50 85
19698.83 90
19700.16 93
19701.49 94
19702.81 86
19704.14 76
19705.47 77
19706.80 74
19708.12 77
19709.45 74
19710.78 83
19712.11 73
19713.43 83
19714.76 58
19716.09 71
19717.42 82
19718.74 79
19720.07 76
19721.40 81
19722.73 96
19724.06 65
19725.38 74
19726.71 72
19728.04 105
19729.37 71
19730.70 87
19732.03 80
19733.35 79
19734.68 94
19736.01 82
19737.34 75
19738.67 82
19740.00 82
19741.32 69
19742.65 75
19743.98 73
19745.31 78
19746.64 69
19747.97 75
19749.30 80
19750.63 74
19751.96 71
19753.28 86
19754.61 73
19755.94 75
19757.27 87
19758.60 80
19759.93 99
19761.26 79
19762.59 62
19763.92 80
19765.25 80
19766.58 81
19767.91 79
19769.24 100
19770.57 86
19771.90 82
19773.22 76
19774.55 89
19775.88 94
19777.21 94
19778.54 100
19779.87 74
19781.20 77
19782.53 83
19783.86 78
19785.19 89
19786.52 70
19787.85 87
19789.18 96
19790.51 95
19791.85 80
19793.18 79
19794.51 91
19795.84 75
19797.17 86
19798.50 90
19799.83 71
19801.16 78
19802.49 87
19803.82 86
19805.15 93
19806.48 89
19807.81 82
19809.14 74
19810.47 61
19811.81 82
19813.14 96
19814.47 75
19815.80 79
19817.13 86
19818.46 91
19819.79 93
19821.12 85
19822.45 76
19823.79 72
19825.12 84
19826.45 97
19827.78 83
19829.11 87
19830.44 71
19831.78 86
19833.11 78
19834.44 95
19835.77 96
19837.10 97
19838.43 103
19839.77 80
19841.10 83
19842.43 80
19843.76 91
19845.09 87
19846.43 90
19847.76 85
19849.09 75
19850.42 82
19851.76 90
19853.09 98
19854.42 80
19855.75 67
19857.09 85
19858.42 87
19859.75 77
19861.08 76
19862.42 88
19863.75 79
19865.08 71
19866.41 72
19867.75 98
19869.08 69
19870.41 71
19871.75 80
19873.08 87
19874.41 78
19875.75 75
19877.08 84
19878.41 99
19879.75 90
19881.08 92
19882.41 86
19883.75 96
19885.08 75
19886.41 74
19887.75 91
19889.08 85
19890.41 79
19891.75 85
19893.08 88
19894.41 94
19895.75 92
19897.08 71
19898.42 78
19899.75 76
19901.08 84
19902.42 78
19903.75 87
19905.09 77
19906.42 92
19907.75 79
19909.09 84
19910.42 100
19911.76 95
19913.09 83
19914.43 88
19915.76 80
19917.10 85
19918.43 87
19919.77 72
19921.10 98
19922.43 107
19923.77 68
19925.10 92
19926.44 90
19927.77 95
19929.11 75
19930.44 74
19931.78 97
19933.11 67
19934.45 79
19935.78 76
19937.12 76
19938.45 100
19939.79 86
19941.13 98
19942.46 68
19943.80 86
19945.13 54
19946.47 106
19947.80 92
19949.14 78
19950.47 85
19951.81 77
19953.15 94
19954.48 100
19955.82 86
19957.15 98
19958.49 92
19959.83 79
19961.16 90
19962.50 89
19963.83 76
19965.17 77
19966.51 97
19967.84 84
19969.18 82
19970.51 82
19971.85 78
19973.19 78
19974.52 73
19975.86 81
19977.20 82
19978.53 97
19979.87 98
19981.21 86
19982.54 73
19983.88 85
19985.22 89
19986.55 79
19987.89 94
19989.23 81
19990.57 80
19991.90 96
19993.24 95
19994.58 98
19995.91 93
19997.25 86
19998.59 85
19999.93 90
20001.26 100
20002.60 74
20003.94 101
20005.28 89
20006.61 97
20007.95 108
20009.29 127
20010.63 79
20011.96 104
20013.30 79
20014.64 89
20015.98 80
20017.31 89
20018.65 92
20019.99 98
20021.33 77
20022.67 85
20024.01 105
20025.34 82
20026.68 96
20028.02 92
20029.36 86
20030.70 103
20032.03 92
20033.37 81
20034.71 84
20036.05 89
20037.39 76
20038.73 89
20040.07 89
20041.40 104
20042.74 80
20044.08 87
20045.42 89
20046.76 87
20048.10 87
20049.44 106
20050.78 83
20052.12 94
20053.46 94
20054.79 93
20056.13 90
20057.47 81
20058.81 80
20060.15 98
20061.49 93
20062.83 86
20064.17 61
20065.51 92
20066.85 93
20068.19 104
20069.53 78
20070.87 77
20072.21 86
20073.55 94
20074.89 109
20076.23 80
20077.57 99
20078.91 86
20080.25 102
20081.59 79
20082.93 97
20084.27 85
20085.61 90
20086.95 84
20088.29 100
20089.63 84
20090.97 73
20092.31 93
20093.65 94
20094.99 76
20096.33 67
20097.67 94
20099.01 93
20100.35 76
20101.69 83
20103.03 111
20104.38 86
20105.72 81
20107.06 96
20108.40 113
20109.74 100
20111.08 88
20112.42 97
20113.76 87
20115.10 104
20116.45 102
20117.79 80
20119.13 86
20120.47 89
20121.81 92
20123.15 97
20124.49 83
20125.84 88
20127.18 84
20128.52 94
20129.86 75
20131.20 80
20132.54 69
20133.89 74
20135.23 95
20136.57 84
20137.91 79
20139.25 80
20140.60 78
