# Supplementary material for: MALDI-TOF MS typing enables the classification of brewing yeasts of the genus Saccharomyces to major beer styles
Source: PLoS One. 2017 Aug 9;12(8):e0181694. doi: 10.1371/journal.pone.0181694 (PMC5549903; doi:10.1371/journal.pone.0181694)
Supplement: S15 File — The directory includes 90 raw files and was zipped to “.zip”; the folder has three strains with 30 spectra per strain; S1 Text explains the raw files with an example and Table 1 represents the yeast strains used within the experiment. (ZIP) [file pone.0181694.s018.zip › 43-45/30669-454-OG-WB-WB-YPG-18h-E-E_2015-11-05__0_G1_1.dat]

2000.55 1430
2000.97 1306
2001.39 1288
2001.81 1466
2002.23 1390
2002.65 1203
2003.08 1204
2003.50 1173
2003.92 1157
2004.34 1191
2004.76 1107
2005.19 901
2005.61 900
2006.03 1033
2006.45 1038
2006.87 1015
2007.30 1150
2007.72 1127
2008.14 1070
2008.56 985
2008.99 915
2009.41 998
2009.83 1037
2010.25 1052
2010.68 948
2011.10 1053
2011.52 955
2011.94 980
2012.37 931
2012.79 937
2013.21 892
2013.63 832
2014.06 917
2014.48 844
2014.90 870
2015.33 981
2015.75 944
2016.17 918
2016.60 891
2017.02 1045
2017.44 1091
2017.86 1066
2018.29 978
2018.71 997
2019.14 1001
2019.56 1054
2019.98 1045
2020.41 936
2020.83 994
2021.25 929
2021.68 984
2022.10 932
2022.52 880
2022.95 900
2023.37 864
2023.80 854
2024.22 868
2024.64 949
2025.07 1018
2025.49 1052
2025.92 843
2026.34 898
2026.76 980
2027.19 944
2027.61 1000
2028.04 951
2028.46 831
2028.89 866
2029.31 883
2029.74 842
2030.16 847
2030.58 856
2031.01 1136
2031.43 1097
2031.86 971
2032.28 858
2032.71 957
2033.13 1112
2033.56 1066
2033.98 978
2034.41 942
2034.83 1013
2035.26 1039
2035.68 943
2036.11 984
2036.53 1013
2036.96 1032
2037.38 965
2037.81 1053
2038.24 990
2038.66 878
2039.09 976
2039.51 909
2039.94 899
2040.36 968
2040.79 1034
2041.21 946
2041.64 1049
2042.07 974
2042.49 949
2042.92 871
2043.34 1026
2043.77 922
2044.20 870
2044.62 927
2045.05 914
2045.47 989
2045.90 989
2046.33 997
2046.75 987
2047.18 1011
2047.61 1036
2048.03 1046
2048.46 909
2048.89 889
2049.31 899
2049.74 807
2050.16 901
2050.59 963
2051.02 1023
2051.45 930
2051.87 993
2052.30 967
2052.73 1013
2053.15 918
2053.58 837
2054.01 939
2054.43 980
2054.86 794
2055.29 888
2055.72 977
2056.14 1016
2056.57 1058
2057.00 1040
2057.43 882
2057.85 1035
2058.28 1038
2058.71 970
2059.14 892
2059.56 886
2059.99 1033
2060.42 1068
2060.85 1113
2061.27 1022
2061.70 1075
2062.13 1093
2062.56 1038
2062.99 1096
2063.41 1346
2063.84 1333
2064.27 1349
2064.70 1349
2065.13 1240
2065.55 1417
2065.98 1476
2066.41 1644
2066.84 1686
2067.27 1633
2067.70 1521
2068.13 1389
2068.55 1292
2068.98 1241
2069.41 1046
2069.84 981
2070.27 901
2070.70 1025
2071.13 988
2071.56 871
2071.98 973
2072.41 971
2072.84 967
2073.27 948
2073.70 985
2074.13 922
2074.56 920
2074.99 969
2075.42 988
2075.85 1031
2076.28 1047
2076.71 989
2077.13 1045
2077.56 980
2077.99 1057
2078.42 1104
2078.85 1003
2079.28 962
2079.71 978
2080.14 922
2080.57 969
2081.00 918
2081.43 940
2081.86 1059
2082.29 1009
2082.72 910
2083.15 1088
2083.58 970
2084.01 923
2084.44 928
2084.87 903
2085.30 982
2085.73 914
2086.16 867
2086.59 891
2087.02 826
2087.46 927
2087.89 1008
2088.32 1032
2088.75 1012
2089.18 956
2089.61 884
2090.04 876
2090.47 884
2090.90 916
2091.33 932
2091.76 852
2092.19 841
2092.63 845
2093.06 830
2093.49 907
2093.92 918
2094.35 881
2094.78 908
2095.21 906
2095.64 824
2096.08 796
2096.51 860
2096.94 906
2097.37 865
2097.80 864
2098.23 888
2098.67 834
2099.10 953
2099.53 974
2099.96 951
2100.39 907
2100.82 859
2101.26 909
2101.69 986
2102.12 801
2102.55 827
2102.98 937
2103.42 1008
2103.85 808
2104.28 992
2104.71 956
2105.15 954
2105.58 862
2106.01 838
2106.44 890
2106.88 901
2107.31 985
2107.74 973
2108.17 951
2108.61 1005
2109.04 1021
2109.47 938
2109.90 882
2110.34 893
2110.77 965
2111.20 986
2111.64 1019
2112.07 1021
2112.50 940
2112.94 904
2113.37 933
2113.80 989
2114.24 895
2114.67 919
2115.10 862
2115.54 887
2115.97 893
2116.40 906
2116.84 894
2117.27 767
2117.70 869
2118.14 840
2118.57 877
2119.00 945
2119.44 842
2119.87 896
2120.31 892
2120.74 878
2121.17 865
2121.61 926
2122.04 917
2122.48 890
2122.91 1039
2123.35 1034
2123.78 994
2124.21 919
2124.65 886
2125.08 920
2125.52 892
2125.95 895
2126.39 1023
2126.82 961
2127.26 828
2127.69 969
2128.12 995
2128.56 973
2128.99 877
2129.43 977
2129.86 1023
2130.30 941
2130.73 1000
2131.17 1111
2131.60 1046
2132.04 980
2132.47 935
2132.91 966
2133.34 947
2133.78 957
2134.22 929
2134.65 864
2135.09 937
2135.52 901
2135.96 932
2136.39 866
2136.83 977
2137.26 966
2137.70 908
2138.14 846
2138.57 805
2139.01 833
2139.44 969
2139.88 952
2140.31 864
2140.75 896
2141.19 913
2141.62 788
2142.06 874
2142.50 844
2142.93 879
2143.37 912
2143.80 914
2144.24 985
2144.68 903
2145.11 847
2145.55 842
2145.99 854
2146.42 896
2146.86 829
2147.30 869
2147.73 1032
2148.17 999
2148.61 898
2149.04 923
2149.48 1021
2149.92 1019
2150.35 938
2150.79 1028
2151.23 976
2151.67 966
2152.10 1178
2152.54 994
2152.98 939
2153.41 905
2153.85 944
2154.29 966
2154.73 819
2155.16 841
2155.60 937
2156.04 906
2156.48 897
2156.91 830
2157.35 805
2157.79 953
2158.23 836
2158.67 928
2159.10 919
2159.54 964
2159.98 909
2160.42 910
2160.86 858
2161.29 951
2161.73 969
2162.17 906
2162.61 888
2163.05 793
2163.48 797
2163.92 882
2164.36 923
2164.80 976
2165.24 998
2165.68 922
2166.12 979
2166.55 924
2166.99 1070
2167.43 1007
2167.87 1018
2168.31 1073
2168.75 911
2169.19 1031
2169.63 1057
2170.06 1082
2170.50 1107
2170.94 1257
2171.38 1233
2171.82 1312
2172.26 1316
2172.70 1374
2173.14 1252
2173.58 1401
2174.02 1726
2174.46 1585
2174.90 1609
2175.34 1621
2175.78 1596
2176.22 1390
2176.65 1363
2177.09 1417
2177.53 1370
2177.97 1280
2178.41 1258
2178.85 1089
2179.29 1062
2179.73 1111
2180.17 1015
2180.61 978
2181.05 992
2181.49 1067
2181.93 1038
2182.37 1056
2182.81 967
2183.26 978
2183.70 966
2184.14 913
2184.58 902
2185.02 855
2185.46 848
2185.90 961
2186.34 1035
2186.78 1062
2187.22 1028
2187.66 986
2188.10 1003
2188.54 949
2188.98 1016
2189.42 1033
2189.87 1003
2190.31 1003
2190.75 951
2191.19 933
2191.63 1033
2192.07 1056
2192.51 938
2192.95 1059
2193.39 1031
2193.84 1127
2194.28 1170
2194.72 1125
2195.16 1081
2195.60 1116
2196.04 1152
2196.49 1198
2196.93 984
2197.37 1011
2197.81 1035
2198.25 1030
2198.69 1066
2199.14 975
2199.58 1103
2200.02 1068
2200.46 936
2200.90 1035
2201.35 906
2201.79 891
2202.23 1004
2202.67 1038
2203.12 971
2203.56 989
2204.00 983
2204.44 949
2204.89 896
2205.33 1027
2205.77 997
2206.21 1002
2206.66 1140
2207.10 1101
2207.54 951
2207.98 1028
2208.43 975
2208.87 1028
2209.31 1017
2209.76 1088
2210.20 1063
2210.64 977
2211.09 1007
2211.53 975
2211.97 914
2212.41 908
2212.86 1033
2213.30 1006
2213.74 930
2214.19 1040
2214.63 962
2215.08 996
2215.52 884
2215.96 938
2216.41 940
2216.85 889
2217.29 883
2217.74 869
2218.18 978
2218.63 919
2219.07 902
2219.51 1007
2219.96 956
2220.40 973
2220.85 875
2221.29 884
2221.73 902
2222.18 951
2222.62 1009
2223.07 913
2223.51 1004
2223.96 1028
2224.40 965
2224.84 836
2225.29 963
2225.73 1084
2226.18 1002
2226.62 1006
2227.07 1111
2227.51 1000
2227.96 951
2228.40 1074
2228.85 1009
2229.29 894
2229.74 989
2230.18 1075
2230.63 1103
2231.07 1043
2231.52 1086
2231.96 1008
2232.41 822
2232.85 990
2233.30 1039
2233.74 1100
2234.19 1041
2234.63 1068
2235.08 1097
2235.53 1020
2235.97 952
2236.42 1107
2236.86 957
2237.31 959
2237.75 969
2238.20 903
2238.65 914
2239.09 899
2239.54 898
2239.98 929
2240.43 852
2240.88 769
2241.32 821
2241.77 802
2242.21 755
2242.66 790
2243.11 812
2243.55 798
2244.00 878
2244.45 845
2244.89 895
2245.34 865
2245.79 806
2246.23 925
2246.68 830
2247.13 855
2247.57 915
2248.02 1013
2248.47 972
2248.91 893
2249.36 787
2249.81 837
2250.25 933
2250.70 973
2251.15 851
2251.60 798
2252.04 901
2252.49 803
2252.94 882
2253.39 932
2253.83 875
2254.28 807
2254.73 868
2255.17 869
2255.62 807
2256.07 847
2256.52 794
2256.97 872
2257.41 859
2257.86 861
2258.31 822
2258.76 785
2259.20 814
2259.65 1055
2260.10 983
2260.55 931
2261.00 896
2261.45 968
2261.89 1014
2262.34 934
2262.79 833
2263.24 911
2263.69 848
2264.13 834
2264.58 898
2265.03 988
2265.48 837
2265.93 919
2266.38 870
2266.83 870
2267.28 900
2267.72 961
2268.17 866
2268.62 898
2269.07 924
2269.52 1032
2269.97 1025
2270.42 886
2270.87 983
2271.32 1081
2271.76 1030
2272.21 961
2272.66 1050
2273.11 1148
2273.56 1028
2274.01 967
2274.46 967
2274.91 897
2275.36 923
2275.81 954
2276.26 865
2276.71 803
2277.16 895
2277.61 838
2278.06 800
2278.51 892
2278.96 918
2279.41 875
2279.86 937
2280.31 938
2280.76 943
2281.21 873
2281.66 867
2282.11 915
2282.56 967
2283.01 1000
2283.46 1018
2283.91 1012
2284.36 893
2284.81 880
2285.26 869
2285.71 891
2286.16 966
2286.61 872
2287.06 957
2287.51 1069
2287.96 1213
2288.42 1168
2288.87 1235
2289.32 1262
2289.77 1366
2290.22 1302
2290.67 1456
2291.12 1516
2291.57 1535
2292.02 1523
2292.48 1534
2292.93 1487
2293.38 1276
2293.83 1243
2294.28 1198
2294.73 1201
2295.18 1054
2295.63 1070
2296.09 1055
2296.54 1006
2296.99 1053
2297.44 1048
2297.89 822
2298.35 956
2298.80 934
2299.25 881
2299.70 811
2300.15 879
2300.60 849
2301.06 782
2301.51 872
2301.96 824
2302.41 811
2302.87 737
2303.32 883
2303.77 807
2304.22 774
2304.67 950
2305.13 861
2305.58 888
2306.03 876
2306.49 916
2306.94 936
2307.39 945
2307.84 922
2308.30 1049
2308.75 1003
2309.20 850
2309.65 991
2310.11 923
2310.56 998
2311.01 1106
2311.47 1032
2311.92 1056
2312.37 1038
2312.83 929
2313.28 951
2313.73 1023
2314.19 1018
2314.64 922
2315.09 989
2315.55 951
2316.00 868
2316.45 840
2316.91 922
2317.36 936
2317.81 958
2318.27 1054
2318.72 1023
2319.18 1069
2319.63 984
2320.08 1022
2320.54 1013
2320.99 1037
2321.45 957
2321.90 1067
2322.35 990
2322.81 1094
2323.26 1149
2323.72 1244
2324.17 1393
2324.63 1651
2325.08 1359
2325.53 1484
2325.99 1596
2326.44 1488
2326.90 1652
2327.35 1349
2327.81 1295
2328.26 1313
2328.72 1175
2329.17 1124
2329.63 1196
2330.08 1109
2330.54 973
2330.99 932
2331.45 1081
2331.90 860
2332.36 867
2332.81 901
2333.27 960
2333.72 969
2334.18 900
2334.63 1012
2335.09 914
2335.54 938
2336.00 988
2336.46 897
2336.91 839
2337.37 828
2337.82 855
2338.28 983
2338.73 917
2339.19 970
2339.65 946
2340.10 908
2340.56 948
2341.01 905
2341.47 911
2341.93 934
2342.38 925
2342.84 873
2343.29 735
2343.75 882
2344.21 936
2344.66 931
2345.12 937
2345.58 971
2346.03 1031
2346.49 978
2346.94 883
2347.40 924
2347.86 931
2348.31 1026
2348.77 971
2349.23 921
2349.69 905
2350.14 971
2350.60 1031
2351.06 839
2351.51 993
2351.97 947
2352.43 828
2352.88 855
2353.34 995
2353.80 953
2354.26 903
2354.71 914
2355.17 861
2355.63 853
2356.09 801
2356.54 828
2357.00 869
2357.46 860
2357.92 965
2358.37 927
2358.83 849
2359.29 899
2359.75 1004
2360.20 945
2360.66 872
2361.12 900
2361.58 972
2362.04 953
2362.49 979
2362.95 1093
2363.41 914
2363.87 820
2364.33 1009
2364.79 1003
2365.24 902
2365.70 949
2366.16 941
2366.62 901
2367.08 925
2367.54 884
2367.99 898
2368.45 853
2368.91 951
2369.37 865
2369.83 887
2370.29 988
2370.75 1002
2371.21 1021
2371.67 975
2372.12 895
2372.58 841
2373.04 871
2373.50 902
2373.96 1014
2374.42 926
2374.88 946
2375.34 1026
2375.80 899
2376.26 957
2376.72 817
2377.18 888
2377.64 918
2378.10 977
2378.56 1051
2379.01 868
2379.47 904
2379.93 988
2380.39 1021
2380.85 927
2381.31 869
2381.77 926
2382.23 864
2382.69 1002
2383.15 809
2383.61 879
2384.07 811
2384.53 873
2384.99 944
2385.45 951
2385.92 911
2386.38 867
2386.84 961
2387.30 905
2387.76 853
2388.22 917
2388.68 985
2389.14 946
2389.60 868
2390.06 817
2390.52 919
2390.98 998
2391.44 819
2391.90 882
2392.36 997
2392.83 1041
2393.29 1005
2393.75 920
2394.21 858
2394.67 800
2395.13 832
2395.59 878
2396.05 907
2396.52 756
2396.98 891
2397.44 999
2397.90 808
2398.36 816
2398.82 906
2399.28 868
2399.75 841
2400.21 898
2400.67 825
2401.13 786
2401.59 774
2402.06 799
2402.52 753
2402.98 797
2403.44 844
2403.90 875
2404.37 955
2404.83 879
2405.29 801
2405.75 781
2406.21 896
2406.68 807
2407.14 849
2407.60 787
2408.06 750
2408.53 877
2408.99 869
2409.45 849
2409.91 855
2410.38 884
2410.84 852
2411.30 864
2411.77 800
2412.23 837
2412.69 929
2413.15 925
2413.62 734
2414.08 793
2414.54 926
2415.01 957
2415.47 813
2415.93 891
2416.40 935
2416.86 1008
2417.32 944
2417.79 827
2418.25 855
2418.71 1002
2419.18 982
2419.64 913
2420.10 887
2420.57 993
2421.03 879
2421.50 944
2421.96 1043
2422.42 1008
2422.89 1021
2423.35 872
2423.81 937
2424.28 933
2424.74 923
2425.21 941
2425.67 997
2426.14 851
2426.60 880
2427.06 916
2427.53 960
2427.99 979
2428.46 984
2428.92 983
2429.39 976
2429.85 1032
2430.32 911
2430.78 974
2431.24 890
2431.71 851
2432.17 845
2432.64 876
2433.10 915
2433.57 789
2434.03 832
2434.50 890
2434.96 918
2435.43 941
2435.89 848
2436.36 829
2436.82 880
2437.29 826
2437.76 836
2438.22 736
2438.69 918
2439.15 858
2439.62 912
2440.08 1007
2440.55 920
2441.01 1058
2441.48 929
2441.95 903
2442.41 895
2442.88 923
2443.34 907
2443.81 885
2444.27 926
2444.74 876
2445.21 847
2445.67 865
2446.14 881
2446.60 861
2447.07 825
2447.54 814
2448.00 822
2448.47 842
2448.94 868
2449.40 789
2449.87 814
2450.34 838
2450.80 809
2451.27 877
2451.74 777
2452.20 765
2452.67 830
2453.14 763
2453.60 793
2454.07 841
2454.54 893
2455.00 839
2455.47 831
2455.94 794
2456.40 869
2456.87 841
2457.34 840
2457.81 779
2458.27 697
2458.74 763
2459.21 825
2459.68 796
2460.14 761
2460.61 858
2461.08 914
2461.55 786
2462.01 819
2462.48 902
2462.95 867
2463.42 744
2463.88 867
2464.35 885
2464.82 926
2465.29 929
2465.76 769
2466.22 836
2466.69 848
2467.16 873
2467.63 881
2468.10 866
2468.57 841
2469.03 778
2469.50 868
2469.97 776
2470.44 801
2470.91 817
2471.38 696
2471.84 803
2472.31 759
2472.78 751
2473.25 845
2473.72 803
2474.19 781
2474.66 897
2475.13 801
2475.59 838
2476.06 847
2476.53 757
2477.00 689
2477.47 674
2477.94 748
2478.41 798
2478.88 781
2479.35 787
2479.82 811
2480.29 880
2480.76 888
2481.23 838
2481.69 908
2482.16 901
2482.63 791
2483.10 743
2483.57 768
2484.04 697
2484.51 805
2484.98 838
2485.45 819
2485.92 863
2486.39 947
2486.86 911
2487.33 974
2487.80 968
2488.27 1017
2488.74 834
2489.21 815
2489.68 917
2490.15 958
2490.62 1011
2491.09 908
2491.56 957
2492.04 907
2492.51 950
2492.98 999
2493.45 923
2493.92 978
2494.39 902
2494.86 997
2495.33 970
2495.80 966
2496.27 763
2496.74 829
2497.21 817
2497.68 965
2498.16 936
2498.63 891
2499.10 848
2499.57 843
2500.04 822
2500.51 891
2500.98 870
2501.45 837
2501.93 821
2502.40 705
2502.87 769
2503.34 890
2503.81 809
2504.28 746
2504.76 846
2505.23 860
2505.70 865
2506.17 729
2506.64 904
2507.11 892
2507.59 919
2508.06 848
2508.53 832
2509.00 914
2509.47 871
2509.95 902
2510.42 878
2510.89 860
2511.36 867
2511.84 913
2512.31 980
2512.78 934
2513.25 847
2513.73 844
2514.20 907
2514.67 958
2515.14 827
2515.62 879
2516.09 926
2516.56 837
2517.03 813
2517.51 857
2517.98 880
2518.45 820
2518.93 832
2519.40 838
2519.87 863
2520.35 810
2520.82 821
2521.29 903
2521.77 859
2522.24 944
2522.71 840
2523.19 870
2523.66 892
2524.13 796
2524.61 830
2525.08 867
2525.55 811
2526.03 864
2526.50 823
2526.97 826
2527.45 857
2527.92 886
2528.40 847
2528.87 917
2529.34 855
2529.82 988
2530.29 895
2530.77 902
2531.24 956
2531.71 795
2532.19 944
2532.66 859
2533.14 886
2533.61 899
2534.09 938
2534.56 841
2535.04 847
2535.51 884
2535.98 801
2536.46 758
2536.93 810
2537.41 914
2537.88 921
2538.36 792
2538.83 937
2539.31 1079
2539.78 980
2540.26 1018
2540.73 1065
2541.21 910
2541.68 1039
2542.16 1110
2542.63 1001
2543.11 1012
2543.59 1049
2544.06 953
2544.54 896
2545.01 912
2545.49 912
2545.96 874
2546.44 880
2546.91 859
2547.39 907
2547.87 880
2548.34 991
2548.82 935
2549.29 900
2549.77 929
2550.24 851
2550.72 801
2551.20 906
2551.67 1027
2552.15 983
2552.62 914
2553.10 1005
2553.58 947
2554.05 869
2554.53 918
2555.01 985
2555.48 878
2555.96 876
2556.44 820
2556.91 792
2557.39 934
2557.87 906
2558.34 890
2558.82 986
2559.30 916
2559.77 885
2560.25 855
2560.73 777
2561.20 752
2561.68 872
2562.16 896
2562.64 901
2563.11 886
2563.59 773
2564.07 788
2564.54 854
2565.02 830
2565.50 739
2565.98 781
2566.45 757
2566.93 797
2567.41 765
2567.89 755
2568.36 735
2568.84 841
2569.32 830
2569.80 800
2570.28 815
2570.75 840
2571.23 790
2571.71 836
2572.19 741
2572.66 693
2573.14 740
2573.62 704
2574.10 737
2574.58 699
2575.06 662
2575.53 734
2576.01 768
2576.49 781
2576.97 787
2577.45 729
2577.93 795
2578.40 885
2578.88 924
2579.36 732
2579.84 680
2580.32 783
2580.80 801
2581.28 748
2581.76 818
2582.24 798
2582.71 735
2583.19 675
2583.67 654
2584.15 744
2584.63 772
2585.11 908
2585.59 793
2586.07 842
2586.55 782
2587.03 798
2587.51 750
2587.99 775
2588.47 821
2588.95 847
2589.42 806
2589.90 808
2590.38 775
2590.86 815
2591.34 790
2591.82 736
2592.30 762
2592.78 809
2593.26 857
2593.74 855
2594.22 786
2594.70 777
2595.18 838
2595.66 822
2596.14 755
2596.62 720
2597.10 708
2597.58 785
2598.07 775
2598.55 801
2599.03 704
2599.51 731
2599.99 691
2600.47 843
2600.95 744
2601.43 833
2601.91 756
2602.39 733
2602.87 733
2603.35 807
2603.83 857
2604.31 791
2604.80 853
2605.28 924
2605.76 780
2606.24 816
2606.72 844
2607.20 926
2607.68 848
2608.16 845
2608.65 893
2609.13 879
2609.61 857
2610.09 789
2610.57 842
2611.05 765
2611.53 745
2612.02 781
2612.50 816
2612.98 900
2613.46 845
2613.94 709
2614.43 829
2614.91 782
2615.39 797
2615.87 817
2616.35 836
2616.84 841
2617.32 833
2617.80 833
2618.28 832
2618.77 845
2619.25 903
2619.73 934
2620.21 768
2620.69 840
2621.18 795
2621.66 925
2622.14 793
2622.63 859
2623.11 905
2623.59 794
2624.07 857
2624.56 859
2625.04 893
2625.52 807
2626.01 721
2626.49 825
2626.97 888
2627.45 837
2627.94 827
2628.42 793
2628.90 777
2629.39 822
2629.87 945
2630.35 794
2630.84 805
2631.32 865
2631.80 1023
2632.29 929
2632.77 849
2633.26 816
2633.74 854
2634.22 806
2634.71 908
2635.19 851
2635.67 932
2636.16 944
2636.64 804
2637.13 805
2637.61 819
2638.09 852
2638.58 811
2639.06 762
2639.55 774
2640.03 727
2640.52 761
2641.00 733
2641.48 779
2641.97 820
2642.45 846
2642.94 854
2643.42 798
2643.91 802
2644.39 817
2644.88 754
2645.36 774
2645.85 786
2646.33 781
2646.82 856
2647.30 794
2647.79 752
2648.27 847
2648.76 921
2649.24 848
2649.73 768
2650.21 872
2650.70 810
2651.18 759
2651.67 808
2652.15 789
2652.64 836
2653.12 799
2653.61 809
2654.10 728
2654.58 800
2655.07 790
2655.55 870
2656.04 888
2656.52 892
2657.01 892
2657.50 759
2657.98 782
2658.47 844
2658.95 792
2659.44 880
2659.93 887
2660.41 776
2660.90 815
2661.38 826
2661.87 792
2662.36 827
2662.84 768
2663.33 828
2663.82 799
2664.30 833
2664.79 730
2665.28 647
2665.76 706
2666.25 785
2666.74 828
2667.22 837
2667.71 846
2668.20 798
2668.68 817
2669.17 797
2669.66 935
2670.14 814
2670.63 714
2671.12 760
2671.61 807
2672.09 962
2672.58 1015
2673.07 771
2673.55 907
2674.04 837
2674.53 851
2675.02 895
2675.50 978
2675.99 964
2676.48 922
2676.97 1012
2677.46 1018
2677.94 899
2678.43 840
2678.92 830
2679.41 879
2679.89 848
2680.38 836
2680.87 863
2681.36 858
2681.85 846
2682.33 853
2682.82 712
2683.31 760
2683.80 863
2684.29 798
2684.78 794
2685.26 872
2685.75 721
2686.24 865
2686.73 808
2687.22 724
2687.71 816
2688.20 803
2688.68 819
2689.17 832
2689.66 773
2690.15 725
2690.64 706
2691.13 687
2691.62 760
2692.11 776
2692.60 790
2693.09 755
2693.57 797
2694.06 814
2694.55 789
2695.04 745
2695.53 832
2696.02 839
2696.51 757
2697.00 770
2697.49 782
2697.98 770
2698.47 798
2698.96 778
2699.45 747
2699.94 784
2700.43 778
2700.92 821
2701.41 853
2701.90 868
2702.39 919
2702.88 999
2703.37 848
2703.86 871
2704.35 883
2704.84 765
2705.33 825
2705.82 876
2706.31 797
2706.80 927
2707.29 773
2707.78 709
2708.27 732
2708.76 724
2709.25 723
2709.74 725
2710.23 725
2710.72 643
2711.21 762
2711.71 671
2712.20 683
2712.69 731
2713.18 677
2713.67 772
2714.16 746
2714.65 766
2715.14 782
2715.63 824
2716.12 808
2716.62 764
2717.11 727
2717.60 819
2718.09 737
2718.58 754
2719.07 811
2719.56 783
2720.06 765
2720.55 757
2721.04 823
2721.53 819
2722.02 912
2722.51 823
2723.01 866
2723.50 915
2723.99 800
2724.48 868
2724.97 880
2725.47 802
2725.96 841
2726.45 812
2726.94 723
2727.44 741
2727.93 707
2728.42 672
2728.91 673
2729.40 679
2729.90 650
2730.39 679
2730.88 742
2731.37 725
2731.87 804
2732.36 792
2732.85 833
2733.35 805
2733.84 878
2734.33 872
2734.82 914
2735.32 817
2735.81 759
2736.30 847
2736.80 823
2737.29 790
2737.78 785
2738.28 744
2738.77 785
2739.26 894
2739.76 811
2740.25 832
2740.74 863
2741.24 751
2741.73 794
2742.22 775
2742.72 824
2743.21 794
2743.70 764
2744.20 757
2744.69 764
2745.19 872
2745.68 888
2746.17 741
2746.67 717
2747.16 829
2747.66 845
2748.15 828
2748.64 790
2749.14 830
2749.63 770
2750.13 801
2750.62 898
2751.12 959
2751.61 985
2752.10 896
2752.60 779
2753.09 834
2753.59 788
2754.08 877
2754.58 855
2755.07 806
2755.57 864
2756.06 843
2756.56 863
2757.05 825
2757.55 833
2758.04 763
2758.54 874
2759.03 853
2759.53 785
2760.02 781
2760.52 748
2761.01 863
2761.51 778
2762.00 827
2762.50 868
2762.99 869
2763.49 909
2763.99 859
2764.48 856
2764.98 884
2765.47 832
2765.97 733
2766.46 870
2766.96 796
2767.46 809
2767.95 764
2768.45 797
2768.94 763
2769.44 781
2769.94 769
2770.43 784
2770.93 790
2771.42 698
2771.92 836
2772.42 840
2772.91 772
2773.41 762
2773.91 785
2774.40 938
2774.90 1032
2775.40 1006
2775.89 1050
2776.39 1106
2776.89 1086
2777.38 1025
2777.88 1063
2778.38 975
2778.87 927
2779.37 956
2779.87 984
2780.36 931
2780.86 908
2781.36 958
2781.85 825
2782.35 777
2782.85 819
2783.35 921
2783.84 804
2784.34 675
2784.84 709
2785.34 765
2785.83 726
2786.33 740
2786.83 722
2787.33 663
2787.82 734
2788.32 769
2788.82 740
2789.32 727
2789.81 705
2790.31 589
2790.81 748
2791.31 787
2791.81 602
2792.30 676
2792.80 693
2793.30 696
2793.80 693
2794.30 609
2794.80 722
2795.29 691
2795.79 734
2796.29 789
2796.79 796
2797.29 799
2797.79 783
2798.29 749
2798.78 736
2799.28 821
2799.78 789
2800.28 761
2800.78 771
2801.28 823
2801.78 856
2802.28 855
2802.77 790
2803.27 779
2803.77 656
2804.27 649
2804.77 736
2805.27 820
2805.77 836
2806.27 791
2806.77 761
2807.27 770
2807.77 750
2808.27 845
2808.77 892
2809.27 750
2809.77 796
2810.27 797
2810.77 935
2811.27 780
2811.76 794
2812.26 749
2812.76 703
2813.26 780
2813.76 834
2814.26 950
2814.76 918
2815.26 816
2815.76 911
2816.27 849
2816.77 822
2817.27 873
2817.77 853
2818.27 895
2818.77 911
2819.27 915
2819.77 1059
2820.27 915
2820.77 910
2821.27 1004
2821.77 905
2822.27 1016
2822.77 900
2823.27 851
2823.77 750
2824.27 865
2824.78 869
2825.28 872
2825.78 920
2826.28 854
2826.78 889
2827.28 817
2827.78 687
2828.28 781
2828.79 781
2829.29 876
2829.79 829
2830.29 799
2830.79 749
2831.29 711
2831.79 793
2832.30 773
2832.80 729
2833.30 765
2833.80 710
2834.30 750
2834.80 755
2835.31 788
2835.81 788
2836.31 690
2836.81 776
2837.31 825
2837.82 947
2838.32 844
2838.82 766
2839.32 809
2839.83 846
2840.33 727
2840.83 815
2841.33 769
2841.84 812
2842.34 750
2842.84 719
2843.34 798
2843.85 743
2844.35 830
2844.85 704
2845.35 868
2845.86 793
2846.36 796
2846.86 918
2847.37 941
2847.87 866
2848.37 941
2848.87 916
2849.38 985
2849.88 893
2850.38 797
2850.89 941
2851.39 922
2851.89 834
2852.40 947
2852.90 827
2853.40 718
2853.91 793
2854.41 799
2854.92 829
2855.42 811
2855.92 772
2856.43 881
2856.93 899
2857.43 789
2857.94 859
2858.44 759
2858.95 708
2859.45 673
2859.95 746
2860.46 730
2860.96 634
2861.47 765
2861.97 806
2862.48 787
2862.98 746
2863.48 897
2863.99 750
2864.49 810
2865.00 794
2865.50 738
2866.01 749
2866.51 780
2867.02 831
2867.52 782
2868.03 624
2868.53 728
2869.04 788
2869.54 833
2870.05 731
2870.55 817
2871.06 887
2871.56 873
2872.07 787
2872.57 781
2873.08 856
2873.58 885
2874.09 828
2874.59 788
2875.10 817
2875.60 951
2876.11 892
2876.61 892
2877.12 779
2877.63 816
2878.13 774
2878.64 750
2879.14 718
2879.65 776
2880.15 775
2880.66 812
2881.17 797
2881.67 802
2882.18 829
2882.68 814
2883.19 776
2883.70 849
2884.20 914
2884.71 866
2885.22 873
2885.72 878
2886.23 965
2886.74 988
2887.24 1083
2887.75 1320
2888.25 1239
2888.76 1210
2889.27 1253
2889.77 1292
2890.28 1197
2890.79 1147
2891.30 1179
2891.80 1400
2892.31 1320
2892.82 1309
2893.32 1400
2893.83 1401
2894.34 1327
2894.84 1597
2895.35 1472
2895.86 1303
2896.37 1583
2896.87 1431
2897.38 1341
2897.89 1409
2898.40 1447
2898.90 1288
2899.41 1212
2899.92 1256
2900.43 1199
2900.93 1115
2901.44 1080
2901.95 1008
2902.46 1177
2902.96 1136
2903.47 1102
2903.98 1127
2904.49 1127
2905.00 1072
2905.50 1056
2906.01 985
2906.52 1018
2907.03 1048
2907.54 987
2908.05 1023
2908.55 994
2909.06 1043
2909.57 915
2910.08 922
2910.59 847
2911.10 1012
2911.61 1038
2912.11 950
2912.62 866
2913.13 932
2913.64 942
2914.15 878
2914.66 790
2915.17 802
2915.68 862
2916.19 820
2916.69 853
2917.20 883
2917.71 823
2918.22 865
2918.73 868
2919.24 818
2919.75 902
2920.26 804
2920.77 840
2921.28 873
2921.79 881
2922.30 923
2922.81 907
2923.32 875
2923.83 801
2924.34 914
2924.85 1031
2925.36 988
2925.87 816
2926.38 729
2926.89 867
2927.40 805
2927.91 824
2928.42 825
2928.93 821
2929.44 898
2929.95 760
2930.46 705
2930.97 822
2931.48 741
2931.99 816
2932.50 808
2933.01 755
2933.52 793
2934.03 828
2934.54 843
2935.05 824
2935.56 803
2936.07 795
2936.58 756
2937.09 764
2937.60 875
2938.12 828
2938.63 954
2939.14 923
2939.65 933
2940.16 840
2940.67 904
2941.18 818
2941.69 697
2942.20 756
2942.72 814
2943.23 892
2943.74 874
2944.25 887
2944.76 896
2945.27 902
2945.79 800
2946.30 793
2946.81 785
2947.32 813
2947.83 908
2948.34 793
2948.86 787
2949.37 741
2949.88 860
2950.39 851
2950.90 812
2951.42 761
2951.93 732
2952.44 794
2952.95 780
2953.46 769
2953.98 722
2954.49 828
2955.00 815
2955.51 686
2956.03 788
2956.54 747
2957.05 639
2957.56 689
2958.08 817
2958.59 768
2959.10 698
2959.62 735
2960.13 734
2960.64 742
2961.15 767
2961.67 759
2962.18 729
2962.69 785
2963.21 918
2963.72 903
2964.23 854
2964.75 826
2965.26 879
2965.77 850
2966.29 783
2966.80 812
2967.31 857
2967.83 740
2968.34 751
2968.85 796
2969.37 741
2969.88 857
2970.40 914
2970.91 945
2971.42 896
2971.94 789
2972.45 844
2972.96 772
2973.48 814
2973.99 894
2974.51 937
2975.02 961
2975.54 917
2976.05 993
2976.56 906
2977.08 871
2977.59 844
2978.11 880
2978.62 895
2979.14 865
2979.65 1076
2980.16 1138
2980.68 955
2981.19 908
2981.71 965
2982.22 969
2982.74 970
2983.25 911
2983.77 921
2984.28 913
2984.80 1028
2985.31 1018
2985.83 919
2986.34 897
2986.86 930
2987.37 882
2987.89 1059
2988.40 1128
2988.92 994
2989.44 955
2989.95 968
2990.47 1021
2990.98 944
2991.50 1034
2992.01 1034
2992.53 888
2993.04 840
2993.56 847
2994.08 987
2994.59 1083
2995.11 1002
2995.62 1070
2996.14 1069
2996.66 1153
2997.17 1155
2997.69 1180
2998.20 1232
2998.72 1386
2999.24 1461
2999.75 1569
3000.27 1520
3000.79 1551
3001.30 1826
3001.82 1962
3002.33 2279
3002.85 2617
3003.37 2754
3003.88 3476
3004.40 3540
3004.92 3935
3005.43 4230
3005.95 4252
3006.47 4190
3006.99 3949
3007.50 3594
3008.02 3606
3008.54 2999
3009.05 2473
3009.57 2231
3010.09 1914
3010.60 1581
3011.12 1557
3011.64 1338
3012.16 1298
3012.67 1090
3013.19 1091
3013.71 1111
3014.23 1059
3014.74 1052
3015.26 1105
3015.78 1225
3016.30 1162
3016.82 1117
3017.33 987
3017.85 1142
3018.37 1215
3018.89 1250
3019.40 1159
3019.92 1159
3020.44 1148
3020.96 1190
3021.48 1135
3022.00 1183
3022.51 1187
3023.03 1243
3023.55 1296
3024.07 1314
3024.59 1187
3025.11 1240
3025.62 1055
3026.14 1339
3026.66 1222
3027.18 1032
3027.70 1054
3028.22 1068
3028.74 1005
3029.25 1027
3029.77 945
3030.29 994
3030.81 999
3031.33 1002
3031.85 1084
3032.37 1125
3032.89 1118
3033.41 1017
3033.93 1074
3034.45 936
3034.96 881
3035.48 905
3036.00 911
3036.52 928
3037.04 933
3037.56 1037
3038.08 1032
3038.60 948
3039.12 902
3039.64 938
3040.16 990
3040.68 916
3041.20 830
3041.72 873
3042.24 933
3042.76 909
3043.28 992
3043.80 919
3044.32 938
3044.84 915
3045.36 972
3045.88 961
3046.40 951
3046.92 887
3047.44 871
3047.96 845
3048.48 932
3049.00 950
3049.52 831
3050.04 904
3050.56 833
3051.09 770
3051.61 873
3052.13 879
3052.65 837
3053.17 849
3053.69 968
3054.21 923
3054.73 907
3055.25 906
3055.77 915
3056.29 825
3056.82 869
3057.34 851
3057.86 818
3058.38 898
3058.90 859
3059.42 913
3059.94 869
3060.47 944
3060.99 853
3061.51 813
3062.03 883
3062.55 891
3063.07 861
3063.60 804
3064.12 882
3064.64 907
3065.16 951
3065.68 859
3066.21 928
3066.73 1005
3067.25 981
3067.77 1025
3068.29 964
3068.82 971
3069.34 926
3069.86 896
3070.38 805
3070.90 808
3071.43 810
3071.95 924
3072.47 931
3072.99 849
3073.52 813
3074.04 991
3074.56 953
3075.09 1016
3075.61 1159
3076.13 994
3076.65 982
3077.18 1021
3077.70 1127
3078.22 1073
3078.75 1000
3079.27 995
3079.79 1115
3080.32 1230
3080.84 1114
3081.36 1084
3081.89 1091
3082.41 1021
3082.93 1166
3083.46 1077
3083.98 1125
3084.50 1149
3085.03 1129
3085.55 1259
3086.07 1113
3086.60 1160
3087.12 1128
3087.64 1107
3088.17 964
3088.69 999
3089.22 979
3089.74 1121
3090.26 1092
3090.79 969
3091.31 965
3091.84 983
3092.36 1050
3092.89 1112
3093.41 1135
3093.93 1107
3094.46 1134
3094.98 1223
3095.51 1178
3096.03 1250
3096.56 1181
3097.08 1275
3097.61 1380
3098.13 1507
3098.66 1692
3099.18 2224
3099.70 2476
3100.23 2742
3100.75 3380
3101.28 3858
3101.80 4766
3102.33 5352
3102.85 5763
3103.38 5868
3103.91 6081
3104.43 6410
3104.96 6071
3105.48 5519
3106.01 4812
3106.53 4314
3107.06 3500
3107.58 2812
3108.11 2325
3108.63 1968
3109.16 1777
3109.69 1714
3110.21 1513
3110.74 1551
3111.26 1535
3111.79 1303
3112.31 1499
3112.84 1476
3113.37 1382
3113.89 1371
3114.42 1353
3114.94 1284
3115.47 1268
3116.00 1093
3116.52 1164
3117.05 1037
3117.58 1005
3118.10 1118
3118.63 1128
3119.16 1043
3119.68 1035
3120.21 1064
3120.73 1221
3121.26 1212
3121.79 1128
3122.31 1150
3122.84 1225
3123.37 1163
3123.90 1299
3124.42 1179
3124.95 1088
3125.48 1162
3126.00 1111
3126.53 1138
3127.06 1135
3127.58 1000
3128.11 1078
3128.64 980
3129.17 919
3129.69 941
3130.22 939
3130.75 853
3131.28 965
3131.80 884
3132.33 906
3132.86 906
3133.39 938
3133.91 1048
3134.44 994
3134.97 916
3135.50 936
3136.03 1009
3136.55 1038
3137.08 990
3137.61 920
3138.14 965
3138.67 935
3139.19 1009
3139.72 1019
3140.25 950
3140.78 949
3141.31 992
3141.84 936
3142.36 937
3142.89 835
3143.42 910
3143.95 907
3144.48 915
3145.01 977
3145.54 955
3146.06 943
3146.59 1015
3147.12 1086
3147.65 990
3148.18 1010
3148.71 1054
3149.24 1079
3149.77 1045
3150.30 1156
3150.83 1087
3151.35 1070
3151.88 1066
3152.41 1040
3152.94 1003
3153.47 1002
3154.00 1048
3154.53 959
3155.06 924
3155.59 1006
3156.12 1049
3156.65 1006
3157.18 1095
3157.71 955
3158.24 946
3158.77 925
3159.30 968
3159.83 996
3160.36 967
3160.89 980
3161.42 967
3161.95 932
3162.48 869
3163.01 891
3163.54 969
3164.07 905
3164.60 901
3165.13 936
3165.66 926
3166.19 828
3166.72 842
3167.25 886
3167.78 863
3168.31 793
3168.84 767
3169.37 817
3169.90 765
3170.44 788
3170.97 882
3171.50 876
3172.03 808
3172.56 851
3173.09 897
3173.62 964
3174.15 1109
3174.68 1025
3175.21 965
3175.75 1082
3176.28 1165
3176.81 936
3177.34 909
3177.87 869
3178.40 855
3178.93 854
3179.47 812
3180.00 821
3180.53 925
3181.06 945
3181.59 896
3182.12 816
3182.66 831
3183.19 724
3183.72 944
3184.25 901
3184.78 927
3185.32 963
3185.85 928
3186.38 909
3186.91 958
3187.44 963
3187.98 929
3188.51 816
3189.04 895
3189.57 879
3190.11 768
3190.64 750
3191.17 836
3191.70 885
3192.24 824
3192.77 791
3193.30 902
3193.84 839
3194.37 790
3194.90 878
3195.43 831
3195.97 880
3196.50 909
3197.03 794
3197.57 835
3198.10 804
3198.63 946
3199.17 911
3199.70 1019
3200.23 1017
3200.77 916
3201.30 960
3201.83 934
3202.37 923
3202.90 977
3203.43 957
3203.97 966
3204.50 948
3205.03 851
3205.57 937
3206.10 933
3206.63 1009
3207.17 957
3207.70 884
3208.24 892
3208.77 919
3209.30 1132
3209.84 1025
3210.37 988
3210.91 1120
3211.44 1101
3211.98 1022
3212.51 1099
3213.04 977
3213.58 1067
3214.11 934
3214.65 969
3215.18 945
3215.72 962
3216.25 816
3216.79 835
3217.32 847
3217.86 818
3218.39 795
3218.93 866
3219.46 986
3220.00 835
3220.53 900
3221.07 965
3221.60 1003
3222.14 915
3222.67 1024
3223.21 1029
3223.74 1044
3224.28 1054
3224.81 1075
3225.35 1118
3225.88 1149
3226.42 1108
3226.95 1071
3227.49 1056
3228.02 1215
3228.56 1285
3229.10 1258
3229.63 1209
3230.17 1217
3230.70 1098
3231.24 1037
3231.78 1224
3232.31 1254
3232.85 1297
3233.38 1151
3233.92 1111
3234.46 1184
3234.99 1323
3235.53 1340
3236.06 1300
3236.60 1270
3237.14 1371
3237.67 1346
3238.21 1350
3238.75 1520
3239.28 1319
3239.82 1319
3240.36 1326
3240.89 1262
3241.43 1295
3241.97 1296
3242.50 1297
3243.04 1244
3243.58 1317
3244.11 1427
3244.65 1362
3245.19 1311
3245.72 1148
3246.26 1382
3246.80 1482
3247.34 1465
3247.87 1489
3248.41 1336
3248.95 1286
3249.49 1272
3250.02 1408
3250.56 1350
3251.10 1335
3251.64 1374
3252.17 1285
3252.71 1234
3253.25 1242
3253.79 1151
3254.32 1412
3254.86 1439
3255.40 1466
3255.94 1469
3256.48 1579
3257.01 1585
3257.55 1510
3258.09 1681
3258.63 1864
3259.17 2101
3259.70 2261
3260.24 2450
3260.78 2652
3261.32 2884
3261.86 3260
3262.40 3642
3262.93 3835
3263.47 4221
3264.01 4598
3264.55 4726
3265.09 5005
3265.63 5172
3266.17 5369
3266.71 5520
3267.24 5400
3267.78 5179
3268.32 5143
3268.86 4681
3269.40 4449
3269.94 3699
3270.48 3212
3271.02 3150
3271.56 2641
3272.10 2179
3272.64 1994
3273.18 1913
3273.71 1740
3274.25 1744
3274.79 1618
3275.33 1527
3275.87 1535
3276.41 1537
3276.95 1528
3277.49 1487
3278.03 1444
3278.57 1576
3279.11 1421
3279.65 1467
3280.19 1515
3280.73 1460
3281.27 1473
3281.81 1448
3282.35 1517
3282.89 1637
3283.43 1396
3283.97 1561
3284.51 1530
3285.05 1511
3285.59 1586
3286.13 1573
3286.67 1438
3287.21 1514
3287.75 1589
3288.30 1608
3288.84 1611
3289.38 1602
3289.92 1586
3290.46 1577
3291.00 1510
3291.54 1573
3292.08 1683
3292.62 1728
3293.16 1817
3293.70 1965
3294.24 2289
3294.79 2409
3295.33 2486
3295.87 2619
3296.41 2592
3296.95 2718
3297.49 2635
3298.03 2530
3298.57 2459
3299.12 2118
3299.66 1999
3300.20 1937
3300.74 1843
3301.28 1793
3301.82 1849
3302.37 1833
3302.91 1769
3303.45 1766
3303.99 1779
3304.53 1812
3305.08 1920
3305.62 1888
3306.16 1715
3306.70 1542
3307.24 1686
3307.79 1612
3308.33 1552
3308.87 1506
3309.41 1400
3309.96 1385
3310.50 1391
3311.04 1376
3311.58 1416
3312.13 1463
3312.67 1496
3313.21 1580
3313.75 1500
3314.30 1569
3314.84 1768
3315.38 1739
3315.92 1883
3316.47 1857
3317.01 1912
3317.55 1980
3318.10 1878
3318.64 1739
3319.18 1764
3319.73 1815
3320.27 1764
3320.81 1673
3321.36 1656
3321.90 1708
3322.44 1779
3322.99 1589
3323.53 1709
3324.07 1642
3324.62 1565
3325.16 1534
3325.70 1520
3326.25 1538
3326.79 1577
3327.34 1452
3327.88 1547
3328.42 1528
3328.97 1515
3329.51 1601
3330.06 1839
3330.60 2118
3331.14 2494
3331.69 3348
3332.23 3758
3332.78 4592
3333.32 5810
3333.86 6761
3334.41 7998
3334.95 8964
3335.50 10456
3336.04 11566
3336.59 12549
3337.13 12290
3337.68 12211
3338.22 11347
3338.77 9737
3339.31 8680
3339.86 7413
3340.40 6226
3340.94 5238
3341.49 4334
3342.03 3648
3342.58 3149
3343.13 2689
3343.67 2158
3344.22 1950
3344.76 1811
3345.31 1935
3345.85 1796
3346.40 1711
3346.94 1688
3347.49 1662
3348.03 1763
3348.58 1647
3349.12 1584
3349.67 1675
3350.22 1588
3350.76 1577
3351.31 1633
3351.85 1682
3352.40 1728
3352.94 1685
3353.49 1606
3354.04 1727
3354.58 1640
3355.13 1579
3355.67 1516
3356.22 1406
3356.77 1394
3357.31 1486
3357.86 1396
3358.41 1467
3358.95 1431
3359.50 1386
3360.05 1363
3360.59 1242
3361.14 1228
3361.68 1320
3362.23 1310
3362.78 1223
3363.33 1333
3363.87 1213
3364.42 1296
3364.97 1356
3365.51 1190
3366.06 1327
3366.61 1332
3367.15 1323
3367.70 1296
3368.25 1256
3368.79 1347
3369.34 1421
3369.89 1392
3370.44 1516
3370.98 1538
3371.53 1517
3372.08 1519
3372.63 1608
3373.17 1654
3373.72 1884
3374.27 1981
3374.82 1985
3375.36 2052
3375.91 2006
3376.46 1799
3377.01 1882
3377.56 1761
3378.10 1582
3378.65 1514
3379.20 1369
3379.75 1454
3380.30 1335
3380.84 1167
3381.39 1192
3381.94 1176
3382.49 1139
3383.04 1190
3383.59 1122
3384.13 1069
3384.68 1070
3385.23 1128
3385.78 1106
3386.33 1046
3386.88 1046
3387.43 1067
3387.97 1059
3388.52 1063
3389.07 1085
3389.62 992
3390.17 1027
3390.72 1024
3391.27 1068
3391.82 1065
3392.37 1053
3392.92 1006
3393.46 900
3394.01 941
3394.56 1005
3395.11 1034
3395.66 916
3396.21 978
3396.76 1093
3397.31 1037
3397.86 988
3398.41 1002
3398.96 1085
3399.51 889
3400.06 955
3400.61 1002
3401.16 958
3401.71 965
3402.26 1004
3402.81 883
3403.36 917
3403.91 988
3404.46 969
3405.01 966
3405.56 885
3406.11 943
3406.66 969
3407.21 916
3407.76 981
3408.31 980
3408.86 932
3409.41 1035
3409.96 1053
3410.51 1057
3411.06 1155
3411.61 1004
3412.16 1127
3412.71 1095
3413.27 1191
3413.82 1130
3414.37 1111
3414.92 1030
3415.47 1043
3416.02 980
3416.57 981
3417.12 1047
3417.67 961
3418.22 985
3418.78 938
3419.33 893
3419.88 1062
3420.43 1154
3420.98 1176
3421.53 1210
3422.08 1305
3422.64 1234
3423.19 1183
3423.74 1134
3424.29 1319
3424.84 1380
3425.39 1342
3425.95 1148
3426.50 1201
3427.05 1097
3427.60 1105
3428.15 1031
3428.71 939
3429.26 895
3429.81 969
3430.36 877
3430.91 954
3431.47 993
3432.02 1002
3432.57 886
3433.12 1103
3433.68 1135
3434.23 982
3434.78 978
3435.33 972
3435.89 1012
3436.44 973
3436.99 959
3437.54 966
3438.10 922
3438.65 879
3439.20 961
3439.76 1040
3440.31 1065
3440.86 1143
3441.42 1164
3441.97 1130
3442.52 1191
3443.07 1219
3443.63 966
3444.18 973
3444.73 996
3445.29 934
3445.84 1038
3446.39 914
3446.95 869
3447.50 886
3448.06 900
3448.61 924
3449.16 1069
3449.72 1023
3450.27 1011
3450.82 959
3451.38 909
3451.93 944
3452.49 891
3453.04 878
3453.59 903
3454.15 883
3454.70 1011
3455.26 829
3455.81 843
3456.36 914
3456.92 908
3457.47 835
3458.03 863
3458.58 890
3459.14 858
3459.69 879
3460.25 797
3460.80 908
3461.36 900
3461.91 1016
3462.46 936
3463.02 961
3463.57 897
3464.13 941
3464.68 972
3465.24 922
3465.79 1013
3466.35 978
3466.90 1020
3467.46 1044
3468.02 971
3468.57 1081
3469.13 1053
3469.68 1109
3470.24 1055
3470.79 1030
3471.35 1012
3471.90 1132
3472.46 1115
3473.01 1011
3473.57 1152
3474.13 1063
3474.68 961
3475.24 979
3475.79 1010
3476.35 985
3476.90 1059
3477.46 1128
3478.02 1234
3478.57 1243
3479.13 1097
3479.68 1298
3480.24 1192
3480.80 1287
3481.35 1339
3481.91 1334
3482.47 1279
3483.02 1219
3483.58 1238
3484.14 1254
3484.69 1332
3485.25 1411
3485.81 1498
3486.36 1559
3486.92 1647
3487.48 1945
3488.03 2195
3488.59 2622
3489.15 2913
3489.70 3834
3490.26 4264
3490.82 4783
3491.37 5666
3491.93 5881
3492.49 6248
3493.05 5873
3493.60 5733
3494.16 5386
3494.72 5063
3495.27 4487
3495.83 3761
3496.39 3269
3496.95 2736
3497.50 2238
3498.06 1978
3498.62 1804
3499.18 1794
3499.74 1836
3500.29 1724
3500.85 1811
3501.41 2089
3501.97 2160
3502.52 2443
3503.08 2495
3503.64 2570
3504.20 2489
3504.76 2685
3505.32 2633
3505.87 2522
3506.43 2641
3506.99 2403
3507.55 2326
3508.11 2443
3508.67 2136
3509.22 1900
3509.78 1792
3510.34 1715
3510.90 1651
3511.46 1588
3512.02 1518
3512.58 1487
3513.13 1427
3513.69 1324
3514.25 1230
3514.81 1159
3515.37 1112
3515.93 1197
3516.49 1165
3517.05 1058
3517.61 1080
3518.17 1083
3518.73 1033
3519.28 1210
3519.84 1105
3520.40 1054
3520.96 1203
3521.52 1255
3522.08 1299
3522.64 1434
3523.20 1254
3523.76 1326
3524.32 1242
3524.88 1272
3525.44 1236
3526.00 1156
3526.56 1092
3527.12 1062
3527.68 1054
3528.24 971
3528.80 1047
3529.36 931
3529.92 1044
3530.48 991
3531.04 1107
3531.60 1113
3532.16 1019
3532.72 1045
3533.28 1073
3533.84 998
3534.40 1036
3534.96 1103
3535.52 1083
3536.08 1038
3536.65 1084
3537.21 1071
3537.77 1012
3538.33 1075
3538.89 1103
3539.45 955
3540.01 1044
3540.57 1021
3541.13 1014
3541.69 1031
3542.25 946
3542.82 1089
3543.38 1103
3543.94 981
3544.50 1023
3545.06 991
3545.62 1001
3546.18 1026
3546.75 1047
3547.31 996
3547.87 977
3548.43 1035
3548.99 969
3549.55 881
3550.12 890
3550.68 870
3551.24 953
3551.80 870
3552.36 793
3552.92 901
3553.49 833
3554.05 786
3554.61 750
3555.17 854
3555.74 851
3556.30 801
3556.86 831
3557.42 862
3557.98 901
3558.55 996
3559.11 1036
3559.67 966
3560.23 949
3560.80 833
3561.36 901
3561.92 909
3562.49 942
3563.05 926
3563.61 941
3564.17 840
3564.74 920
3565.30 1009
3565.86 999
3566.43 902
3566.99 920
3567.55 921
3568.11 824
3568.68 874
3569.24 866
3569.80 871
3570.37 812
3570.93 707
3571.49 779
3572.06 912
3572.62 848
3573.19 965
3573.75 804
3574.31 776
3574.88 929
3575.44 954
3576.00 968
3576.57 979
3577.13 1047
3577.70 1024
3578.26 987
3578.82 977
3579.39 944
3579.95 861
3580.52 897
3581.08 975
3581.64 876
3582.21 792
3582.77 964
3583.34 933
3583.90 992
3584.47 1018
3585.03 1051
3585.60 863
3586.16 894
3586.72 850
3587.29 968
3587.85 974
3588.42 931
3588.98 867
3589.55 847
3590.11 844
3590.68 883
3591.24 857
3591.81 914
3592.37 804
3592.94 804
3593.50 820
3594.07 799
3594.63 827
3595.20 796
3595.77 727
3596.33 764
3596.90 823
3597.46 883
3598.03 947
3598.59 881
3599.16 753
3599.72 778
3600.29 818
3600.86 842
3601.42 794
3601.99 799
3602.55 820
3603.12 795
3603.69 811
3604.25 761
3604.82 781
3605.38 786
3605.95 752
3606.52 761
3607.08 802
3607.65 769
3608.21 747
3608.78 672
3609.35 649
3609.91 687
3610.48 772
3611.05 734
3611.61 764
3612.18 788
3612.75 761
3613.31 740
3613.88 650
3614.45 731
3615.01 786
3615.58 798
3616.15 894
3616.72 863
3617.28 877
3617.85 947
3618.42 938
3618.98 907
3619.55 995
3620.12 1036
3620.69 860
3621.25 870
3621.82 797
3622.39 848
3622.96 881
3623.52 807
3624.09 806
3624.66 823
3625.23 805
3625.79 769
3626.36 713
3626.93 682
3627.50 815
3628.06 884
3628.63 809
3629.20 789
3629.77 788
3630.34 844
3630.91 770
3631.47 833
3632.04 800
3632.61 728
3633.18 772
3633.75 818
3634.31 818
3634.88 645
3635.45 739
3636.02 781
3636.59 799
3637.16 844
3637.73 853
3638.29 875
3638.86 1004
3639.43 945
3640.00 899
3640.57 1001
3641.14 1052
3641.71 1107
3642.28 1056
3642.85 1038
3643.42 979
3643.98 918
3644.55 947
3645.12 945
3645.69 873
3646.26 880
3646.83 875
3647.40 826
3647.97 865
3648.54 918
3649.11 979
3649.68 997
3650.25 978
3650.82 1132
3651.39 1260
3651.96 1232
3652.53 1148
3653.10 1165
3653.67 1292
3654.24 1252
3654.81 1242
3655.38 1106
3655.95 1187
3656.52 1166
3657.09 1152
3657.66 1084
3658.23 1078
3658.80 1078
3659.37 1175
3659.94 1230
3660.51 1058
3661.08 1012
3661.65 1102
3662.22 1190
3662.79 1191
3663.36 1281
3663.93 1340
3664.50 1545
3665.07 1441
3665.64 1602
3666.22 1633
3666.79 1495
3667.36 1507
3667.93 1321
3668.50 1398
3669.07 1255
3669.64 1218
3670.21 1086
3670.78 1008
3671.36 1004
3671.93 854
3672.50 862
3673.07 921
3673.64 870
3674.21 851
3674.78 913
3675.36 926
3675.93 983
3676.50 1000
3677.07 889
3677.64 921
3678.21 925
3678.79 924
3679.36 933
3679.93 815
3680.50 882
3681.07 876
3681.65 760
3682.22 792
3682.79 754
3683.36 768
3683.94 784
3684.51 857
3685.08 769
3685.65 856
3686.23 780
3686.80 765
3687.37 805
3687.94 846
3688.52 768
3689.09 919
3689.66 915
3690.23 934
3690.81 855
3691.38 917
3691.95 852
3692.52 749
3693.10 865
3693.67 783
3694.24 806
3694.82 821
3695.39 792
3695.96 664
3696.54 681
3697.11 717
3697.68 673
3698.26 786
3698.83 733
3699.40 730
3699.98 741
3700.55 758
3701.12 726
3701.70 735
3702.27 681
3702.85 774
3703.42 859
3703.99 850
3704.57 803
3705.14 771
3705.71 801
3706.29 841
3706.86 813
3707.44 752
3708.01 831
3708.59 933
3709.16 846
3709.73 852
3710.31 793
3710.88 906
3711.46 885
3712.03 847
3712.61 924
3713.18 897
3713.75 951
3714.33 785
3714.90 911
3715.48 914
3716.05 815
3716.63 765
3717.20 861
3717.78 836
3718.35 816
3718.93 775
3719.50 757
3720.08 794
3720.65 744
3721.23 753
3721.80 797
3722.38 754
3722.95 767
3723.53 863
3724.11 838
3724.68 788
3725.26 713
3725.83 777
3726.41 841
3726.98 861
3727.56 759
3728.13 800
3728.71 790
3729.29 701
3729.86 712
3730.44 720
3731.01 760
3731.59 798
3732.17 994
3732.74 813
3733.32 817
3733.89 866
3734.47 811
3735.05 823
3735.62 772
3736.20 793
3736.77 767
3737.35 816
3737.93 700
3738.50 781
3739.08 746
3739.66 723
3740.23 611
3740.81 654
3741.39 692
3741.96 728
3742.54 694
3743.12 628
3743.69 673
3744.27 671
3744.85 778
3745.43 687
3746.00 747
3746.58 746
3747.16 753
3747.73 711
3748.31 788
3748.89 808
3749.47 834
3750.04 754
3750.62 741
3751.20 798
3751.78 766
3752.35 758
3752.93 868
3753.51 828
3754.09 721
3754.66 665
3755.24 628
3755.82 621
3756.40 650
3756.98 761
3757.55 718
3758.13 653
3758.71 782
3759.29 794
3759.87 745
3760.44 826
3761.02 851
3761.60 775
3762.18 870
3762.76 875
3763.34 718
3763.91 841
3764.49 771
3765.07 723
3765.65 769
3766.23 770
3766.81 853
3767.39 817
3767.96 858
3768.54 917
3769.12 839
3769.70 896
3770.28 798
3770.86 784
3771.44 846
3772.02 993
3772.60 833
3773.18 829
3773.76 797
3774.33 738
3774.91 789
3775.49 774
3776.07 784
3776.65 745
3777.23 805
3777.81 788
3778.39 714
3778.97 834
3779.55 731
3780.13 732
3780.71 803
3781.29 703
3781.87 775
3782.45 676
3783.03 672
3783.61 819
3784.19 853
3784.77 736
3785.35 745
3785.93 739
3786.51 807
3787.09 804
3787.67 745
3788.25 709
3788.83 730
3789.41 853
3789.99 826
3790.57 919
3791.15 732
3791.73 812
3792.31 857
3792.89 920
3793.48 820
3794.06 846
3794.64 876
3795.22 808
3795.80 808
3796.38 888
3796.96 978
3797.54 930
3798.12 910
3798.70 916
3799.28 981
3799.87 908
3800.45 1076
3801.03 1048
3801.61 1020
3802.19 1116
3802.77 1147
3803.35 1137
3803.94 1159
3804.52 1072
3805.10 995
3805.68 1030
3806.26 1118
3806.84 1075
3807.43 1140
3808.01 1161
3808.59 1145
3809.17 1070
3809.75 1000
3810.34 1307
3810.92 1320
3811.50 1245
3812.08 1337
3812.66 1417
3813.25 1501
3813.83 1609
3814.41 1787
3814.99 1562
3815.58 1502
3816.16 1605
3816.74 1463
3817.32 1512
3817.91 1250
3818.49 1143
3819.07 1212
3819.65 969
3820.24 899
3820.82 898
3821.40 886
3821.99 946
3822.57 933
3823.15 998
3823.73 863
3824.32 851
3824.90 930
3825.48 912
3826.07 828
3826.65 853
3827.23 850
3827.82 916
3828.40 886
3828.98 825
3829.57 839
3830.15 803
3830.73 710
3831.32 699
3831.90 786
3832.49 809
3833.07 788
3833.65 730
3834.24 659
3834.82 747
3835.41 749
3835.99 740
3836.57 805
3837.16 618
3837.74 701
3838.33 722
3838.91 722
3839.49 749
3840.08 788
3840.66 836
3841.25 780
3841.83 864
3842.42 834
3843.00 731
3843.58 823
3844.17 789
3844.75 810
3845.34 828
3845.92 759
3846.51 732
3847.09 745
3847.68 847
3848.26 741
3848.85 837
3849.43 797
3850.02 852
3850.60 797
3851.19 773
3851.77 824
3852.36 780
3852.94 798
3853.53 797
3854.11 769
3854.70 694
3855.29 771
3855.87 811
3856.46 788
3857.04 779
3857.63 820
3858.21 813
3858.80 776
3859.39 784
3859.97 684
3860.56 748
3861.14 840
3861.73 847
3862.31 979
3862.90 930
3863.49 900
3864.07 900
3864.66 921
3865.25 882
3865.83 953
3866.42 982
3867.00 1030
3867.59 1049
3868.18 1089
3868.76 1099
3869.35 942
3869.94 965
3870.52 882
3871.11 845
3871.70 856
3872.28 960
3872.87 964
3873.46 809
3874.04 820
3874.63 925
3875.22 765
3875.80 726
3876.39 705
3876.98 725
3877.57 715
3878.15 729
3878.74 755
3879.33 808
3879.92 701
3880.50 721
3881.09 791
3881.68 821
3882.26 728
3882.85 639
3883.44 717
3884.03 765
3884.62 663
3885.20 707
3885.79 764
3886.38 796
3886.97 776
3887.55 788
3888.14 752
3888.73 704
3889.32 798
3889.91 888
3890.49 882
3891.08 873
3891.67 837
3892.26 823
3892.85 944
3893.44 975
3894.02 882
3894.61 829
3895.20 817
3895.79 813
3896.38 846
3896.97 864
3897.56 784
3898.14 713
3898.73 758
3899.32 823
3899.91 742
3900.50 816
3901.09 730
3901.68 721
3902.27 821
3902.86 718
3903.44 676
3904.03 765
3904.62 771
3905.21 714
3905.80 744
3906.39 769
3906.98 824
3907.57 843
3908.16 769
3908.75 751
3909.34 783
3909.93 836
3910.52 846
3911.11 790
3911.70 785
3912.29 713
3912.88 708
3913.47 710
3914.06 660
3914.65 726
3915.24 714
3915.83 770
3916.42 719
3917.01 726
3917.60 812
3918.19 727
3918.78 778
3919.37 625
3919.96 685
3920.55 618
3921.14 572
3921.73 659
3922.32 700
3922.91 702
3923.50 661
3924.09 741
3924.68 688
3925.27 676
3925.86 714
3926.45 668
3927.05 601
3927.64 716
3928.23 751
3928.82 646
3929.41 635
3930.00 713
3930.59 727
3931.18 656
3931.77 601
3932.37 682
3932.96 656
3933.55 652
3934.14 553
3934.73 659
3935.32 673
3935.91 716
3936.51 698
3937.10 729
3937.69 830
3938.28 786
3938.87 681
3939.46 715
3940.06 670
3940.65 776
3941.24 823
3941.83 777
3942.42 671
3943.02 670
3943.61 786
3944.20 765
3944.79 750
3945.39 715
3945.98 764
3946.57 704
3947.16 660
3947.76 704
3948.35 684
3948.94 589
3949.53 643
3950.13 715
3950.72 739
3951.31 723
3951.90 703
3952.50 686
3953.09 688
3953.68 751
3954.28 775
3954.87 770
3955.46 768
3956.05 820
3956.65 770
3957.24 712
3957.83 736
3958.43 788
3959.02 782
3959.61 823
3960.21 848
3960.80 772
3961.39 880
3961.99 955
3962.58 849
3963.17 892
3963.77 928
3964.36 942
3964.96 977
3965.55 926
3966.14 946
3966.74 1092
3967.33 1059
3967.93 959
3968.52 1066
3969.11 1081
3969.71 1007
3970.30 901
3970.90 864
3971.49 883
3972.08 894
3972.68 1004
3973.27 1114
3973.87 1240
3974.46 1260
3975.06 1425
3975.65 1555
3976.25 1515
3976.84 1377
3977.43 1580
3978.03 1541
3978.62 1635
3979.22 1558
3979.81 1312
3980.41 1207
3981.00 1207
3981.60 1307
3982.19 1173
3982.79 1064
3983.38 1010
3983.98 932
3984.57 911
3985.17 989
3985.76 883
3986.36 1013
3986.96 1028
3987.55 909
3988.15 934
3988.74 879
3989.34 919
3989.93 1049
3990.53 934
3991.12 850
3991.72 826
3992.32 923
3992.91 957
3993.51 891
3994.10 825
3994.70 850
3995.30 926
3995.89 990
3996.49 891
3997.08 814
3997.68 1024
3998.28 1028
3998.87 925
3999.47 905
4000.07 846
4000.66 819
4001.26 854
4001.85 857
4002.45 901
4003.05 942
4003.64 820
4004.24 817
4004.84 907
4005.43 951
4006.03 871
4006.63 884
4007.23 908
4007.82 809
4008.42 771
4009.02 810
4009.61 872
4010.21 842
4010.81 784
4011.41 742
4012.00 799
4012.60 809
4013.20 805
4013.79 779
4014.39 763
4014.99 751
4015.59 852
4016.18 818
4016.78 871
4017.38 858
4017.98 829
4018.58 813
4019.17 761
4019.77 795
4020.37 907
4020.97 905
4021.56 818
4022.16 823
4022.76 857
4023.36 904
4023.96 798
4024.56 909
4025.15 888
4025.75 952
4026.35 955
4026.95 981
4027.55 937
4028.15 1059
4028.74 1058
4029.34 1102
4029.94 1085
4030.54 925
4031.14 1257
4031.74 1327
4032.34 1233
4032.93 1426
4033.53 1669
4034.13 1708
4034.73 1572
4035.33 1480
4035.93 1404
4036.53 1151
4037.13 1080
4037.73 1111
4038.33 1091
4038.93 950
4039.52 922
4040.12 844
4040.72 927
4041.32 823
4041.92 726
4042.52 870
4043.12 932
4043.72 783
4044.32 710
4044.92 684
4045.52 779
4046.12 750
4046.72 862
4047.32 838
4047.92 814
4048.52 881
4049.12 732
4049.72 751
4050.32 754
4050.92 750
4051.52 818
4052.12 658
4052.72 700
4053.32 732
4053.92 732
4054.52 744
4055.12 634
4055.72 734
4056.32 749
4056.92 691
4057.52 762
4058.13 737
4058.73 775
4059.33 730
4059.93 695
4060.53 653
4061.13 660
4061.73 807
4062.33 774
4062.93 644
4063.53 672
4064.14 661
4064.74 684
4065.34 689
4065.94 702
4066.54 650
4067.14 627
4067.74 648
4068.34 648
4068.95 621
4069.55 707
4070.15 661
4070.75 776
4071.35 697
4071.95 724
4072.56 737
4073.16 677
4073.76 736
4074.36 702
4074.96 745
4075.57 678
4076.17 703
4076.77 797
4077.37 713
4077.97 749
4078.58 795
4079.18 668
4079.78 689
4080.38 649
4080.99 735
4081.59 770
4082.19 761
4082.79 842
4083.40 848
4084.00 698
4084.60 696
4085.20 665
4085.81 674
4086.41 690
4087.01 686
4087.61 820
4088.22 710
4088.82 643
4089.42 639
4090.03 735
4090.63 663
4091.23 681
4091.84 731
4092.44 728
4093.04 736
4093.65 642
4094.25 725
4094.85 691
4095.46 662
4096.06 665
4096.66 581
4097.27 675
4097.87 633
4098.47 706
4099.08 641
4099.68 674
4100.29 640
4100.89 608
4101.49 676
4102.10 685
4102.70 620
4103.30 745
4103.91 613
4104.51 601
4105.12 667
4105.72 670
4106.33 728
4106.93 660
4107.53 583
4108.14 604
4108.74 575
4109.35 565
4109.95 623
4110.56 651
4111.16 601
4111.77 685
4112.37 634
4112.98 642
4113.58 574
4114.19 496
4114.79 563
4115.40 596
4116.00 675
4116.61 712
4117.21 626
4117.82 712
4118.42 600
4119.03 587
4119.63 689
4120.24 697
4120.84 653
4121.45 609
4122.05 630
4122.66 737
4123.26 566
4123.87 669
4124.47 646
4125.08 662
4125.69 615
4126.29 609
4126.90 568
4127.50 645
4128.11 647
4128.71 614
4129.32 615
4129.93 693
4130.53 644
4131.14 598
4131.74 605
4132.35 586
4132.96 705
4133.56 611
4134.17 663
4134.78 697
4135.38 708
4135.99 660
4136.60 717
4137.20 711
4137.81 756
4138.42 779
4139.02 795
4139.63 779
4140.24 744
4140.84 752
4141.45 783
4142.06 836
4142.66 811
4143.27 751
4143.88 807
4144.48 867
4145.09 861
4145.70 900
4146.31 827
4146.91 733
4147.52 691
4148.13 668
4148.73 605
4149.34 745
4149.95 799
4150.56 685
4151.16 694
4151.77 609
4152.38 648
4152.99 718
4153.60 777
4154.20 873
4154.81 754
4155.42 805
4156.03 839
4156.63 850
4157.24 922
4157.85 976
4158.46 964
4159.07 985
4159.68 871
4160.28 900
4160.89 924
4161.50 801
4162.11 825
4162.72 773
4163.33 695
4163.93 772
4164.54 843
4165.15 785
4165.76 720
4166.37 710
4166.98 695
4167.59 696
4168.19 780
4168.80 739
4169.41 795
4170.02 816
4170.63 699
4171.24 692
4171.85 792
4172.46 679
4173.07 712
4173.68 711
4174.29 696
4174.89 714
4175.50 765
4176.11 790
4176.72 774
4177.33 649
4177.94 695
4178.55 733
4179.16 695
4179.77 716
4180.38 731
4180.99 738
4181.60 695
4182.21 739
4182.82 720
4183.43 663
4184.04 720
4184.65 828
4185.26 953
4185.87 758
4186.48 679
4187.09 746
4187.70 670
4188.31 666
4188.92 664
4189.53 699
4190.14 606
4190.75 728
4191.36 736
4191.97 705
4192.58 709
4193.19 727
4193.80 751
4194.42 752
4195.03 752
4195.64 762
4196.25 838
4196.86 792
4197.47 661
4198.08 832
4198.69 756
4199.30 763
4199.91 725
4200.53 714
4201.14 774
4201.75 749
4202.36 700
4202.97 726
4203.58 748
4204.19 754
4204.80 782
4205.42 774
4206.03 717
4206.64 794
4207.25 837
4207.86 672
4208.47 669
4209.09 732
4209.70 656
4210.31 742
4210.92 618
4211.53 745
4212.15 699
4212.76 706
4213.37 731
4213.98 688
4214.59 739
4215.21 732
4215.82 777
4216.43 714
4217.04 740
4217.66 711
4218.27 867
4218.88 828
4219.49 810
4220.11 752
4220.72 866
4221.33 895
4221.94 852
4222.56 833
4223.17 823
4223.78 852
4224.40 904
4225.01 866
4225.62 862
4226.23 848
4226.85 874
4227.46 904
4228.07 796
4228.69 870
4229.30 982
4229.91 991
4230.53 1102
4231.14 1236
4231.75 1462
4232.37 1528
4232.98 1670
4233.59 1749
4234.21 1948
4234.82 2179
4235.44 2026
4236.05 1892
4236.66 1981
4237.28 1861
4237.89 1708
4238.50 1457
4239.12 1471
4239.73 1171
4240.35 910
4240.96 844
4241.58 863
4242.19 866
4242.80 881
4243.42 985
4244.03 911
4244.65 918
4245.26 944
4245.88 1072
4246.49 942
4247.10 1013
4247.72 1033
4248.33 1033
4248.95 950
4249.56 983
4250.18 889
4250.79 843
4251.41 856
4252.02 864
4252.64 865
4253.25 771
4253.87 733
4254.48 820
4255.10 849
4255.71 871
4256.33 831
4256.94 793
4257.56 760
4258.17 790
4258.79 823
4259.41 824
4260.02 753
4260.64 764
4261.25 804
4261.87 833
4262.48 717
4263.10 766
4263.71 724
4264.33 822
4264.95 953
4265.56 853
4266.18 847
4266.79 904
4267.41 938
4268.03 882
4268.64 822
4269.26 777
4269.87 839
4270.49 840
4271.11 881
4271.72 1050
4272.34 988
4272.96 1042
4273.57 1042
4274.19 1166
4274.81 1223
4275.42 1276
4276.04 1304
4276.66 1207
4277.27 1267
4277.89 1229
4278.51 1181
4279.12 1148
4279.74 1083
4280.36 1056
4280.97 858
4281.59 873
4282.21 858
4282.83 723
4283.44 778
4284.06 712
4284.68 826
4285.29 808
4285.91 675
4286.53 724
4287.15 791
4287.76 805
4288.38 805
4289.00 730
4289.62 700
4290.23 721
4290.85 831
4291.47 751
4292.09 772
4292.71 757
4293.32 731
4293.94 743
4294.56 793
4295.18 713
4295.80 696
4296.41 794
4297.03 796
4297.65 802
4298.27 774
4298.89 684
4299.50 724
4300.12 696
4300.74 900
4301.36 719
4301.98 729
4302.60 768
4303.22 786
4303.83 728
4304.45 705
4305.07 739
4305.69 699
4306.31 731
4306.93 854
4307.55 772
4308.17 754
4308.79 843
4309.40 758
4310.02 773
4310.64 742
4311.26 865
4311.88 835
4312.50 785
4313.12 789
4313.74 742
4314.36 777
4314.98 806
4315.60 819
4316.22 762
4316.84 810
4317.46 898
4318.08 916
4318.70 890
4319.32 913
4319.94 925
4320.56 891
4321.18 810
4321.80 888
4322.42 889
4323.04 900
4323.66 966
4324.28 972
4324.90 916
4325.52 997
4326.14 958
4326.76 952
4327.38 1032
4328.00 1128
4328.62 1204
4329.24 1050
4329.86 1122
4330.48 1204
4331.10 1279
4331.72 1239
4332.34 1396
4332.96 1560
4333.58 1836
4334.20 2136
4334.82 2589
4335.45 2753
4336.07 2928
4336.69 3181
4337.31 3348
4337.93 3449
4338.55 3391
4339.17 3371
4339.79 3065
4340.41 2860
4341.04 2946
4341.66 2888
4342.28 2751
4342.90 2849
4343.52 3031
4344.14 3393
4344.76 3964
4345.39 4161
4346.01 4317
4346.63 4388
4347.25 4231
4347.87 4009
4348.50 3984
4349.12 3483
4349.74 3029
4350.36 2608
4350.98 2297
4351.61 1955
4352.23 1693
4352.85 1565
4353.47 1467
4354.09 1460
4354.72 1403
4355.34 1388
4355.96 1385
4356.58 1371
4357.21 1410
4357.83 1394
4358.45 1336
4359.07 1347
4359.70 1215
4360.32 1281
4360.94 1198
4361.56 1230
4362.19 1214
4362.81 1179
4363.43 1197
4364.06 1203
4364.68 1194
4365.30 1184
4365.93 1056
4366.55 1068
4367.17 1053
4367.80 1059
4368.42 999
4369.04 856
4369.67 937
4370.29 983
4370.91 927
4371.54 922
4372.16 895
4372.78 805
4373.41 931
4374.03 951
4374.65 826
4375.28 891
4375.90 1094
4376.53 1033
4377.15 1009
4377.77 1058
4378.40 1135
4379.02 1052
4379.65 1156
4380.27 1036
4380.89 1092
4381.52 1142
4382.14 1231
4382.77 1060
4383.39 965
4384.02 942
4384.64 978
4385.26 939
4385.89 918
4386.51 1019
4387.14 1048
4387.76 890
4388.39 900
4389.01 892
4389.64 849
4390.26 901
4390.89 988
4391.51 891
4392.14 899
4392.76 742
4393.39 823
4394.01 905
4394.64 892
4395.26 902
4395.89 958
4396.51 836
4397.14 749
4397.76 870
4398.39 919
4399.01 892
4399.64 880
4400.27 954
4400.89 969
4401.52 946
4402.14 960
4402.77 1030
4403.39 932
4404.02 802
4404.65 882
4405.27 764
4405.90 904
4406.52 864
4407.15 853
4407.78 767
4408.40 839
4409.03 964
4409.65 893
4410.28 901
4410.91 859
4411.53 889
4412.16 914
4412.79 880
4413.41 902
4414.04 943
4414.67 845
4415.29 716
4415.92 733
4416.55 798
4417.17 821
4417.80 862
4418.43 870
4419.05 709
4419.68 768
4420.31 805
4420.93 800
4421.56 779
4422.19 792
4422.82 861
4423.44 815
4424.07 737
4424.70 761
4425.32 815
4425.95 778
4426.58 800
4427.21 790
4427.83 734
4428.46 753
4429.09 836
4429.72 828
4430.35 829
4430.97 853
4431.60 892
4432.23 799
4432.86 959
4433.48 880
4434.11 877
4434.74 949
4435.37 957
4436.00 895
4436.62 808
4437.25 833
4437.88 913
4438.51 898
4439.14 834
4439.77 821
4440.39 829
4441.02 901
4441.65 881
4442.28 960
4442.91 817
4443.54 840
4444.17 824
4444.79 718
4445.42 864
4446.05 904
4446.68 1025
4447.31 870
4447.94 899
4448.57 874
4449.20 971
4449.83 997
4450.46 882
4451.08 955
4451.71 966
4452.34 980
4452.97 1018
4453.60 983
4454.23 1120
4454.86 1168
4455.49 1276
4456.12 1148
4456.75 1104
4457.38 1185
4458.01 1078
4458.64 998
4459.27 920
4459.90 968
4460.53 1093
4461.16 888
4461.79 852
4462.42 813
4463.05 721
4463.68 742
4464.31 802
4464.94 781
4465.57 820
4466.20 791
4466.83 861
4467.46 815
4468.09 757
4468.72 696
4469.35 750
4469.98 743
4470.61 716
4471.24 726
4471.87 728
4472.50 703
4473.13 692
4473.76 780
4474.40 742
4475.03 742
4475.66 727
4476.29 766
4476.92 794
4477.55 737
4478.18 720
4478.81 740
4479.44 758
4480.07 794
4480.71 722
4481.34 686
4481.97 693
4482.60 709
4483.23 712
4483.86 694
4484.49 714
4485.13 858
4485.76 823
4486.39 727
4487.02 809
4487.65 857
4488.28 884
4488.92 882
4489.55 919
4490.18 920
4490.81 844
4491.44 798
4492.08 886
4492.71 822
4493.34 896
4493.97 926
4494.61 872
4495.24 919
4495.87 879
4496.50 952
4497.13 978
4497.77 1017
4498.40 1211
4499.03 1384
4499.67 1527
4500.30 1315
4500.93 1321
4501.56 1612
4502.20 1530
4502.83 1565
4503.46 1322
4504.09 1306
4504.73 1197
4505.36 1209
4505.99 1006
4506.63 966
4507.26 881
4507.89 906
4508.53 962
4509.16 932
4509.79 982
4510.43 919
4511.06 997
4511.69 981
4512.33 885
4512.96 897
4513.59 839
4514.23 949
4514.86 856
4515.49 818
4516.13 835
4516.76 769
4517.40 806
4518.03 829
4518.66 767
4519.30 809
4519.93 752
4520.57 729
4521.20 688
4521.83 703
4522.47 748
4523.10 723
4523.74 793
4524.37 727
4525.01 776
4525.64 754
4526.27 740
4526.91 807
4527.54 849
4528.18 743
4528.81 874
4529.45 869
4530.08 849
4530.72 834
4531.35 848
4531.99 852
4532.62 932
4533.26 984
4533.89 885
4534.53 788
4535.16 731
4535.80 668
4536.43 661
4537.07 704
4537.70 743
4538.34 659
4538.97 669
4539.61 701
4540.24 678
4540.88 668
4541.52 647
4542.15 718
4542.79 802
4543.42 672
4544.06 640
4544.69 629
4545.33 609
4545.97 650
4546.60 592
4547.24 584
4547.87 693
4548.51 737
4549.15 725
4549.78 639
4550.42 657
4551.05 664
4551.69 774
4552.33 693
4552.96 625
4553.60 568
4554.24 560
4554.87 676
4555.51 705
4556.15 733
4556.78 687
4557.42 673
4558.06 659
4558.69 613
4559.33 709
4559.97 656
4560.60 667
4561.24 711
4561.88 662
4562.51 748
4563.15 691
4563.79 620
4564.43 637
4565.06 678
4565.70 633
4566.34 658
4566.97 673
4567.61 703
4568.25 709
4568.89 783
4569.52 693
4570.16 630
4570.80 674
4571.44 726
4572.07 650
4572.71 622
4573.35 546
4573.99 686
4574.63 773
4575.26 739
4575.90 709
4576.54 704
4577.18 828
4577.82 777
4578.45 755
4579.09 851
4579.73 734
4580.37 752
4581.01 783
4581.65 805
4582.28 784
4582.92 734
4583.56 818
4584.20 783
4584.84 724
4585.48 826
4586.12 979
4586.75 1069
4587.39 1036
4588.03 1169
4588.67 1358
4589.31 1570
4589.95 1626
4590.59 1624
4591.23 1704
4591.87 1904
4592.50 1909
4593.14 1826
4593.78 1523
4594.42 1385
4595.06 1327
4595.70 1179
4596.34 1015
4596.98 979
4597.62 916
4598.26 921
4598.90 914
4599.54 1035
4600.18 1018
4600.82 944
4601.46 965
4602.10 977
4602.74 1019
4603.38 922
4604.02 900
4604.66 898
4605.30 883
4605.94 997
4606.58 1009
4607.22 963
4607.86 871
4608.50 781
4609.14 744
4609.78 857
4610.42 716
4611.06 745
4611.70 760
4612.34 816
4612.98 748
4613.62 801
4614.26 698
4614.90 698
4615.54 706
4616.18 640
4616.82 660
4617.47 646
4618.11 791
4618.75 749
4619.39 693
4620.03 605
4620.67 614
4621.31 728
4621.95 694
4622.59 700
4623.23 796
4623.88 732
4624.52 745
4625.16 797
4625.80 742
4626.44 778
4627.08 715
4627.72 702
4628.37 695
4629.01 727
4629.65 732
4630.29 832
4630.93 782
4631.58 838
4632.22 752
4632.86 733
4633.50 752
4634.14 791
4634.79 777
4635.43 834
4636.07 734
4636.71 640
4637.35 696
4638.00 687
4638.64 734
4639.28 731
4639.92 670
4640.57 693
4641.21 787
4641.85 770
4642.49 720
4643.14 685
4643.78 699
4644.42 768
4645.06 718
4645.71 702
4646.35 667
4646.99 632
4647.64 743
4648.28 730
4648.92 647
4649.56 760
4650.21 730
4650.85 742
4651.49 694
4652.14 607
4652.78 559
4653.42 677
4654.07 654
4654.71 704
4655.35 654
4656.00 728
4656.64 735
4657.29 719
4657.93 680
4658.57 618
4659.22 611
4659.86 579
4660.50 639
4661.15 656
4661.79 630
4662.44 515
4663.08 561
4663.72 661
4664.37 684
4665.01 694
4665.66 628
4666.30 598
4666.95 642
4667.59 586
4668.23 615
4668.88 628
4669.52 627
4670.17 538
4670.81 531
4671.46 537
4672.10 534
4672.75 571
4673.39 627
4674.04 598
4674.68 604
4675.32 578
4675.97 624
4676.61 648
4677.26 592
4677.90 589
4678.55 683
4679.20 661
4679.84 658
4680.49 694
4681.13 726
4681.78 758
4682.42 740
4683.07 696
4683.71 721
4684.36 728
4685.00 687
4685.65 717
4686.29 689
4686.94 631
4687.59 682
4688.23 742
4688.88 650
4689.52 635
4690.17 752
4690.82 792
4691.46 830
4692.11 859
4692.75 819
4693.40 756
4694.05 856
4694.69 1041
4695.34 1183
4695.98 1148
4696.63 1288
4697.28 1563
4697.92 1687
4698.57 1665
4699.22 1693
4699.86 1686
4700.51 1713
4701.16 1559
4701.80 1353
4702.45 1159
4703.10 1124
4703.74 1087
4704.39 1008
4705.04 946
4705.68 1004
4706.33 1058
4706.98 1104
4707.63 991
4708.27 993
4708.92 1021
4709.57 1020
4710.21 933
4710.86 1025
4711.51 1005
4712.16 1010
4712.80 1020
4713.45 836
4714.10 970
4714.75 885
4715.39 847
4716.04 899
4716.69 866
4717.34 816
4717.99 912
4718.63 941
4719.28 907
4719.93 934
4720.58 869
4721.22 858
4721.87 851
4722.52 741
4723.17 764
4723.82 830
4724.47 911
4725.11 872
4725.76 894
4726.41 842
4727.06 807
4727.71 801
4728.36 900
4729.00 845
4729.65 901
4730.30 820
4730.95 817
4731.60 818
4732.25 736
4732.90 802
4733.55 717
4734.19 667
4734.84 788
4735.49 760
4736.14 710
4736.79 704
4737.44 766
4738.09 805
4738.74 819
4739.39 847
4740.04 820
4740.69 850
4741.34 822
4741.99 812
4742.64 893
4743.28 834
4743.93 750
4744.58 838
4745.23 872
4745.88 738
4746.53 744
4747.18 700
4747.83 787
4748.48 836
4749.13 803
4749.78 856
4750.43 962
4751.08 984
4751.73 840
4752.38 880
4753.03 899
4753.68 869
4754.33 964
4754.98 942
4755.63 792
4756.29 736
4756.94 780
4757.59 824
4758.24 698
4758.89 757
4759.54 749
4760.19 802
4760.84 807
4761.49 816
4762.14 695
4762.79 700
4763.44 791
4764.09 766
4764.74 862
4765.40 824
4766.05 888
4766.70 944
4767.35 988
4768.00 892
4768.65 716
4769.30 735
4769.95 814
4770.61 824
4771.26 738
4771.91 638
4772.56 683
4773.21 669
4773.86 784
4774.52 699
4775.17 634
4775.82 623
4776.47 648
4777.12 804
4777.77 751
4778.43 678
4779.08 721
4779.73 732
4780.38 761
4781.04 635
4781.69 699
4782.34 715
4782.99 757
4783.64 665
4784.30 625
4784.95 680
4785.60 685
4786.25 646
4786.91 613
4787.56 588
4788.21 662
4788.86 666
4789.52 727
4790.17 594
4790.82 572
4791.48 668
4792.13 658
4792.78 646
4793.43 670
4794.09 716
4794.74 726
4795.39 690
4796.05 678
4796.70 607
4797.35 577
4798.01 700
4798.66 633
4799.31 808
4799.97 681
4800.62 601
4801.27 701
4801.93 637
4802.58 707
4803.23 722
4803.89 714
4804.54 720
4805.20 740
4805.85 746
4806.50 736
4807.16 745
4807.81 742
4808.47 755
4809.12 754
4809.77 766
4810.43 846
4811.08 798
4811.74 759
4812.39 730
4813.04 708
4813.70 848
4814.35 837
4815.01 732
4815.66 718
4816.32 788
4816.97 768
4817.63 739
4818.28 743
4818.94 786
4819.59 718
4820.24 774
4820.90 875
4821.55 806
4822.21 820
4822.86 822
4823.52 846
4824.17 880
4824.83 986
4825.49 922
4826.14 1040
4826.80 983
4827.45 899
4828.11 894
4828.76 942
4829.42 941
4830.07 861
4830.73 891
4831.38 976
4832.04 904
4832.69 969
4833.35 1010
4834.01 975
4834.66 1109
4835.32 1059
4835.97 1086
4836.63 1197
4837.29 1342
4837.94 1359
4838.60 1211
4839.25 1200
4839.91 1335
4840.57 1439
4841.22 1386
4841.88 1331
4842.54 1434
4843.19 1437
4843.85 1306
4844.50 1395
4845.16 1595
4845.82 1669
4846.47 1732
4847.13 1848
4847.79 2198
4848.44 2222
4849.10 2416
4849.76 2698
4850.41 2559
4851.07 2577
4851.73 2523
4852.39 2472
4853.04 2178
4853.70 2117
4854.36 2185
4855.01 2219
4855.67 2230
4856.33 2498
4856.99 2434
4857.64 2498
4858.30 2539
4858.96 2625
4859.62 2530
4860.27 2467
4860.93 2411
4861.59 2322
4862.25 2352
4862.90 2124
4863.56 2160
4864.22 2143
4864.88 2108
4865.53 2026
4866.19 2049
4866.85 2097
4867.51 2209
4868.17 2203
4868.83 2021
4869.48 2071
4870.14 1941
4870.80 1691
4871.46 1751
4872.12 1774
4872.77 1753
4873.43 1760
4874.09 1830
4874.75 1801
4875.41 1746
4876.07 2022
4876.73 2101
4877.38 1991
4878.04 2217
4878.70 2280
4879.36 2128
4880.02 2084
4880.68 2045
4881.34 1846
4882.00 1693
4882.66 1781
4883.31 1646
4883.97 1523
4884.63 1569
4885.29 1625
4885.95 1613
4886.61 1503
4887.27 1582
4887.93 1806
4888.59 1918
4889.25 1996
4889.91 1872
4890.57 1806
4891.23 1646
4891.89 1769
4892.55 1624
4893.21 1702
4893.87 1456
4894.53 1406
4895.19 1424
4895.85 1386
4896.51 1314
4897.17 1349
4897.83 1360
4898.49 1364
4899.15 1362
4899.81 1370
4900.47 1327
4901.13 1289
4901.79 1252
4902.45 1171
4903.11 1196
4903.77 1201
4904.43 1076
4905.09 1053
4905.75 1176
4906.41 1092
4907.07 963
4907.73 955
4908.39 1012
4909.05 1046
4909.72 1041
4910.38 1018
4911.04 947
4911.70 939
4912.36 929
4913.02 1069
4913.68 951
4914.34 878
4915.00 838
4915.67 833
4916.33 864
4916.99 826
4917.65 891
4918.31 804
4918.97 701
4919.63 770
4920.30 821
4920.96 826
4921.62 864
4922.28 936
4922.94 977
4923.60 897
4924.27 829
4924.93 833
4925.59 854
4926.25 796
4926.91 889
4927.58 897
4928.24 904
4928.90 963
4929.56 998
4930.22 918
4930.89 919
4931.55 1004
4932.21 887
4932.87 905
4933.54 847
4934.20 906
4934.86 839
4935.52 778
4936.19 807
4936.85 802
4937.51 773
4938.18 810
4938.84 809
4939.50 775
4940.16 739
4940.83 727
4941.49 796
4942.15 832
4942.82 817
4943.48 882
4944.14 859
4944.81 750
4945.47 720
4946.13 735
4946.80 701
4947.46 708
4948.12 736
4948.79 756
4949.45 704
4950.11 720
4950.78 706
4951.44 732
4952.10 733
4952.77 731
4953.43 785
4954.10 785
4954.76 784
4955.42 772
4956.09 719
4956.75 768
4957.42 754
4958.08 762
4958.74 870
4959.41 876
4960.07 910
4960.74 1057
4961.40 1051
4962.07 1096
4962.73 1179
4963.39 1076
4964.06 1144
4964.72 1044
4965.39 1166
4966.05 1051
4966.72 955
4967.38 922
4968.05 865
4968.71 903
4969.38 857
4970.04 852
4970.71 829
4971.37 807
4972.04 870
4972.70 811
4973.37 865
4974.03 881
4974.70 979
4975.36 1076
4976.03 1092
4976.69 1086
4977.36 1109
4978.02 1103
4978.69 1228
4979.36 1149
4980.02 1023
4980.69 1009
4981.35 986
4982.02 877
4982.68 915
4983.35 843
4984.02 871
4984.68 860
4985.35 836
4986.01 855
4986.68 855
4987.35 859
4988.01 969
4988.68 917
4989.34 875
4990.01 915
4990.68 828
4991.34 878
4992.01 796
4992.68 754
4993.34 722
4994.01 791
4994.68 668
4995.34 720
4996.01 767
4996.68 677
4997.34 712
4998.01 712
4998.68 746
4999.34 724
5000.01 810
5000.68 647
5001.34 619
5002.01 728
5002.68 695
5003.35 622
5004.01 729
5004.68 668
5005.35 650
5006.01 706
5006.68 688
5007.35 716
5008.02 651
5008.68 623
5009.35 699
5010.02 703
5010.69 707
5011.36 640
5012.02 652
5012.69 730
5013.36 619
5014.03 648
5014.69 719
5015.36 677
5016.03 622
5016.70 661
5017.37 674
5018.03 651
5018.70 654
5019.37 704
5020.04 666
5020.71 658
5021.38 705
5022.04 697
5022.71 695
5023.38 718
5024.05 719
5024.72 619
5025.39 722
5026.06 744
5026.72 715
5027.39 735
5028.06 711
5028.73 690
5029.40 731
5030.07 740
5030.74 712
5031.41 734
5032.08 639
5032.75 588
5033.41 564
5034.08 661
5034.75 726
5035.42 633
5036.09 635
5036.76 666
5037.43 650
5038.10 731
5038.77 658
5039.44 673
5040.11 559
5040.78 612
5041.45 599
5042.12 538
5042.79 581
5043.46 669
5044.13 595
5044.80 559
5045.47 654
5046.14 665
5046.81 718
5047.48 673
5048.15 687
5048.82 665
5049.49 648
5050.16 677
5050.83 665
5051.50 615
5052.17 603
5052.84 610
5053.51 599
5054.18 567
5054.85 642
5055.52 606
5056.19 576
5056.86 566
5057.53 676
5058.21 621
5058.88 626
5059.55 574
5060.22 593
5060.89 608
5061.56 631
5062.23 645
5062.90 645
5063.57 620
5064.24 647
5064.92 602
5065.59 621
5066.26 648
5066.93 580
5067.60 584
5068.27 613
5068.94 641
5069.62 684
5070.29 589
5070.96 602
5071.63 589
5072.30 642
5072.97 554
5073.65 679
5074.32 750
5074.99 772
5075.66 841
5076.33 870
5077.01 1029
5077.68 974
5078.35 903
5079.02 1012
5079.70 885
5080.37 828
5081.04 899
5081.71 832
5082.38 725
5083.06 741
5083.73 631
5084.40 669
5085.07 631
5085.75 660
5086.42 665
5087.09 677
5087.77 703
5088.44 760
5089.11 767
5089.78 770
5090.46 849
5091.13 699
5091.80 702
5092.48 718
5093.15 745
5093.82 819
5094.50 693
5095.17 680
5095.84 693
5096.52 644
5097.19 641
5097.86 689
5098.54 652
5099.21 575
5099.88 658
5100.56 720
5101.23 652
5101.90 728
5102.58 677
5103.25 684
5103.93 722
5104.60 743
5105.27 695
5105.95 750
5106.62 813
5107.30 717
5107.97 602
5108.64 686
5109.32 704
5109.99 712
5110.67 728
5111.34 813
5112.02 740
5112.69 677
5113.36 636
5114.04 695
5114.71 727
5115.39 667
5116.06 756
5116.74 713
5117.41 692
5118.09 759
5118.76 882
5119.44 787
5120.11 767
5120.79 682
5121.46 762
5122.14 792
5122.81 745
5123.49 781
5124.16 687
5124.84 626
5125.51 699
5126.19 711
5126.86 668
5127.54 850
5128.21 751
5128.89 815
5129.57 957
5130.24 1059
5130.92 965
5131.59 960
5132.27 902
5132.94 827
5133.62 877
5134.30 794
5134.97 779
5135.65 761
5136.32 747
5137.00 779
5137.68 639
5138.35 645
5139.03 720
5139.70 701
5140.38 787
5141.06 754
5141.73 697
5142.41 592
5143.09 655
5143.76 689
5144.44 637
5145.12 654
5145.79 671
5146.47 582
5147.15 630
5147.82 635
5148.50 607
5149.18 670
5149.85 667
5150.53 641
5151.21 640
5151.88 619
5152.56 635
5153.24 597
5153.92 534
5154.59 649
5155.27 658
5155.95 557
5156.62 597
5157.30 549
5157.98 536
5158.66 643
5159.33 544
5160.01 499
5160.69 587
5161.37 598
5162.04 554
5162.72 580
5163.40 583
5164.08 669
5164.76 646
5165.43 583
5166.11 661
5166.79 666
5167.47 575
5168.15 599
5168.82 623
5169.50 590
5170.18 571
5170.86 539
5171.54 562
5172.22 534
5172.89 513
5173.57 504
5174.25 532
5174.93 557
5175.61 535
5176.29 623
5176.97 649
5177.64 559
5178.32 607
5179.00 653
5179.68 750
5180.36 680
5181.04 651
5181.72 640
5182.40 744
5183.08 677
5183.75 589
5184.43 584
5185.11 597
5185.79 568
5186.47 580
5187.15 563
5187.83 630
5188.51 647
5189.19 576
5189.87 652
5190.55 603
5191.23 601
5191.91 576
5192.59 551
5193.27 602
5193.95 561
5194.63 521
5195.31 524
5195.99 605
5196.67 550
5197.35 463
5198.03 574
5198.71 520
5199.39 527
5200.07 622
5200.75 619
5201.43 591
5202.11 708
5202.79 706
5203.47 654
5204.15 614
5204.83 624
5205.51 693
5206.19 650
5206.87 667
5207.55 643
5208.23 626
5208.91 629
5209.59 634
5210.27 671
5210.96 675
5211.64 659
5212.32 655
5213.00 657
5213.68 631
5214.36 718
5215.04 735
5215.72 737
5216.40 784
5217.09 769
5217.77 788
5218.45 867
5219.13 820
5219.81 789
5220.49 806
5221.17 696
5221.86 676
5222.54 767
5223.22 787
5223.90 661
5224.58 677
5225.27 722
5225.95 653
5226.63 601
5227.31 570
5227.99 667
5228.67 735
5229.36 607
5230.04 661
5230.72 659
5231.40 604
5232.09 670
5232.77 598
5233.45 698
5234.13 814
5234.82 753
5235.50 780
5236.18 808
5236.86 840
5237.55 844
5238.23 876
5238.91 773
5239.59 827
5240.28 801
5240.96 787
5241.64 844
5242.33 723
5243.01 684
5243.69 673
5244.37 762
5245.06 724
5245.74 731
5246.42 606
5247.11 665
5247.79 727
5248.47 870
5249.16 918
5249.84 960
5250.52 933
5251.21 862
5251.89 906
5252.58 803
5253.26 712
5253.94 651
5254.63 781
5255.31 684
5255.99 703
5256.68 762
5257.36 669
5258.05 684
5258.73 709
5259.41 703
5260.10 658
5260.78 669
5261.47 617
5262.15 676
5262.84 665
5263.52 601
5264.20 719
5264.89 691
5265.57 657
5266.26 669
5266.94 534
5267.63 532
5268.31 621
5269.00 683
5269.68 694
5270.37 616
5271.05 677
5271.73 624
5272.42 565
5273.10 581
5273.79 650
5274.47 603
5275.16 604
5275.85 571
5276.53 567
5277.22 554
5277.90 584
5278.59 637
5279.27 608
5279.96 695
5280.64 692
5281.33 702
5282.01 773
5282.70 754
5283.38 663
5284.07 629
5284.76 619
5285.44 716
5286.13 643
5286.81 627
5287.50 658
5288.19 611
5288.87 562
5289.56 562
5290.24 614
5290.93 579
5291.62 604
5292.30 557
5292.99 613
5293.67 668
5294.36 665
5295.05 572
5295.73 632
5296.42 657
5297.11 657
5297.79 710
5298.48 644
5299.17 723
5299.85 831
5300.54 826
5301.23 799
5301.91 753
5302.60 803
5303.29 852
5303.97 744
5304.66 728
5305.35 786
5306.04 881
5306.72 850
5307.41 835
5308.10 966
5308.78 1025
5309.47 1215
5310.16 1187
5310.85 1209
5311.53 1118
5312.22 1102
5312.91 1064
5313.60 938
5314.28 823
5314.97 846
5315.66 898
5316.35 843
5317.04 822
5317.72 872
5318.41 874
5319.10 909
5319.79 983
5320.48 961
5321.16 988
5321.85 913
5322.54 875
5323.23 889
5323.92 836
5324.60 810
5325.29 824
5325.98 701
5326.67 671
5327.36 642
5328.05 598
5328.74 648
5329.42 672
5330.11 670
5330.80 687
5331.49 584
5332.18 626
5332.87 602
5333.56 571
5334.25 567
5334.93 610
5335.62 622
5336.31 613
5337.00 612
5337.69 647
5338.38 605
5339.07 630
5339.76 655
5340.45 607
5341.14 535
5341.83 615
5342.52 634
5343.21 619
5343.90 604
5344.58 590
5345.27 651
5345.96 638
5346.65 689
5347.34 747
5348.03 760
5348.72 738
5349.41 732
5350.10 725
5350.79 765
5351.48 611
5352.17 599
5352.86 647
5353.55 647
5354.24 671
5354.93 619
5355.62 593
5356.31 621
5357.01 558
5357.70 559
5358.39 590
5359.08 602
5359.77 647
5360.46 630
5361.15 623
5361.84 626
5362.53 577
5363.22 560
5363.91 529
5364.60 565
5365.29 567
5365.98 565
5366.68 544
5367.37 584
5368.06 593
5368.75 498
5369.44 599
5370.13 532
5370.82 545
5371.51 586
5372.21 494
5372.90 534
5373.59 517
5374.28 598
5374.97 567
5375.66 520
5376.35 600
5377.05 531
5377.74 479
5378.43 473
5379.12 636
5379.81 609
5380.51 535
5381.20 501
5381.89 528
5382.58 584
5383.27 569
5383.97 463
5384.66 538
5385.35 545
5386.04 569
5386.73 532
5387.43 593
5388.12 517
5388.81 589
5389.50 653
5390.20 630
5390.89 641
5391.58 603
5392.28 705
5392.97 604
5393.66 607
5394.35 566
5395.05 492
5395.74 525
5396.43 544
5397.13 573
5397.82 540
5398.51 582
5399.20 558
5399.90 523
5400.59 553
5401.28 548
5401.98 536
5402.67 544
5403.36 540
5404.06 512
5404.75 551
5405.44 518
5406.14 538
5406.83 576
5407.53 594
5408.22 612
5408.91 599
5409.61 561
5410.30 510
5410.99 536
5411.69 622
5412.38 605
5413.08 578
5413.77 632
5414.46 512
5415.16 519
5415.85 635
5416.55 567
5417.24 517
5417.94 539
5418.63 615
5419.32 593
5420.02 565
5420.71 601
5421.41 596
5422.10 638
5422.80 633
5423.49 656
5424.19 584
5424.88 550
5425.58 558
5426.27 598
5426.97 583
5427.66 605
5428.36 666
5429.05 632
5429.75 575
5430.44 558
5431.14 645
5431.83 678
5432.53 628
5433.22 700
5433.92 744
5434.61 725
5435.31 924
5436.00 866
5436.70 838
5437.40 717
5438.09 713
5438.79 724
5439.48 702
5440.18 757
5440.87 760
5441.57 663
5442.27 692
5442.96 687
5443.66 765
5444.35 829
5445.05 834
5445.75 843
5446.44 783
5447.14 723
5447.83 922
5448.53 818
5449.23 762
5449.92 747
5450.62 755
5451.32 755
5452.01 729
5452.71 734
5453.41 665
5454.10 738
5454.80 717
5455.50 693
5456.19 728
5456.89 715
5457.59 753
5458.28 649
5458.98 679
5459.68 693
5460.37 656
5461.07 748
5461.77 756
5462.47 766
5463.16 755
5463.86 831
5464.56 714
5465.25 649
5465.95 734
5466.65 644
5467.35 686
5468.04 696
5468.74 770
5469.44 777
5470.14 743
5470.84 811
5471.53 923
5472.23 908
5472.93 794
5473.63 908
5474.32 931
5475.02 873
5475.72 1018
5476.42 1281
5477.12 1504
5477.82 1514
5478.51 1522
5479.21 1623
5479.91 1768
5480.61 1734
5481.31 1883
5482.01 1743
5482.70 1545
5483.40 1411
5484.10 1331
5484.80 1295
5485.50 1204
5486.20 1158
5486.90 1062
5487.59 1002
5488.29 1130
5488.99 1100
5489.69 1114
5490.39 1075
5491.09 1079
5491.79 1198
5492.49 1230
5493.19 1194
5493.89 1260
5494.58 1303
5495.28 1441
5495.98 1537
5496.68 1765
5497.38 2227
5498.08 2360
5498.78 2550
5499.48 2814
5500.18 3107
5500.88 3187
5501.58 2890
5502.28 2648
5502.98 2284
5503.68 1968
5504.38 1771
5505.08 1510
5505.78 1456
5506.48 1287
5507.18 1255
5507.88 1150
5508.58 1160
5509.28 1225
5509.98 1249
5510.68 1150
5511.38 1151
5512.08 1074
5512.78 1097
5513.48 1125
5514.18 1133
5514.88 1136
5515.58 1161
5516.28 1110
5516.98 967
5517.68 1060
5518.39 1008
5519.09 1008
5519.79 916
5520.49 943
5521.19 952
5521.89 879
5522.59 857
5523.29 881
5523.99 883
5524.69 835
5525.40 845
5526.10 989
5526.80 1097
5527.50 1083
5528.20 1008
5528.90 1018
5529.60 936
5530.31 861
5531.01 931
5531.71 953
5532.41 880
5533.11 773
5533.81 777
5534.52 749
5535.22 723
5535.92 694
5536.62 718
5537.32 800
5538.02 798
5538.73 736
5539.43 735
5540.13 774
5540.83 725
5541.54 663
5542.24 599
5542.94 673
5543.64 589
5544.34 719
5545.05 715
5545.75 716
5546.45 704
5547.15 673
5547.86 667
5548.56 703
5549.26 717
5549.97 730
5550.67 583
5551.37 636
5552.07 616
5552.78 543
5553.48 554
5554.18 617
5554.89 594
5555.59 568
5556.29 666
5557.00 694
5557.70 718
5558.40 702
5559.11 581
5559.81 629
5560.51 784
5561.22 743
5561.92 764
5562.62 782
5563.33 798
5564.03 742
5564.73 720
5565.44 657
5566.14 746
5566.85 614
5567.55 652
5568.25 669
5568.96 665
5569.66 647
5570.37 573
5571.07 574
5571.77 594
5572.48 578
5573.18 612
5573.89 669
5574.59 693
5575.29 666
5576.00 619
5576.70 625
5577.41 660
5578.11 608
5578.82 643
5579.52 618
5580.23 673
5580.93 553
5581.64 544
5582.34 607
5583.05 523
5583.75 594
5584.46 569
5585.16 622
5585.87 689
5586.57 610
5587.28 633
5587.98 625
5588.69 633
5589.39 672
5590.10 623
5590.80 692
5591.51 646
5592.21 585
5592.92 620
5593.62 676
5594.33 697
5595.04 639
5595.74 745
5596.45 691
5597.15 633
5597.86 517
5598.56 603
5599.27 661
5599.98 717
5600.68 605
5601.39 634
5602.09 721
5602.80 572
5603.51 531
5604.21 567
5604.92 582
5605.62 623
5606.33 577
5607.04 613
5607.74 634
5608.45 564
5609.16 552
5609.86 508
5610.57 582
5611.28 541
5611.98 631
5612.69 629
5613.40 588
5614.10 552
5614.81 584
5615.52 577
5616.22 587
5616.93 596
5617.64 554
5618.35 604
5619.05 589
5619.76 557
5620.47 631
5621.17 633
5621.88 675
5622.59 639
5623.30 680
5624.00 758
5624.71 737
5625.42 697
5626.13 735
5626.83 773
5627.54 779
5628.25 855
5628.96 750
5629.67 788
5630.37 804
5631.08 686
5631.79 750
5632.50 725
5633.21 781
5633.91 668
5634.62 673
5635.33 646
5636.04 685
5636.75 729
5637.45 723
5638.16 686
5638.87 721
5639.58 795
5640.29 686
5641.00 667
5641.70 688
5642.41 726
5643.12 708
5643.83 759
5644.54 688
5645.25 614
5645.96 641
5646.67 682
5647.38 718
5648.08 604
5648.79 727
5649.50 798
5650.21 705
5650.92 707
5651.63 691
5652.34 748
5653.05 791
5653.76 815
5654.47 870
5655.18 969
5655.89 1007
5656.60 990
5657.30 1165
5658.01 1152
5658.72 1049
5659.43 1020
5660.14 925
5660.85 819
5661.56 803
5662.27 794
5662.98 738
5663.69 692
5664.40 653
5665.11 677
5665.82 688
5666.53 659
5667.24 610
5667.95 666
5668.66 685
5669.37 639
5670.08 676
5670.79 651
5671.50 652
5672.22 787
5672.93 767
5673.64 665
5674.35 650
5675.06 622
5675.77 643
5676.48 580
5677.19 530
5677.90 543
5678.61 549
5679.32 580
5680.03 624
5680.74 671
5681.46 586
5682.17 637
5682.88 632
5683.59 579
5684.30 588
5685.01 568
5685.72 646
5686.43 634
5687.15 574
5687.86 600
5688.57 626
5689.28 649
5689.99 650
5690.70 628
5691.42 588
5692.13 552
5692.84 600
5693.55 603
5694.26 578
5694.97 606
5695.69 621
5696.40 549
5697.11 536
5697.82 458
5698.53 538
5699.25 554
5699.96 551
5700.67 490
5701.38 544
5702.10 565
5702.81 479
5703.52 428
5704.23 535
5704.95 572
5705.66 502
5706.37 477
5707.08 548
5707.80 555
5708.51 490
5709.22 447
5709.93 498
5710.65 581
5711.36 527
5712.07 583
5712.79 565
5713.50 521
5714.21 573
5714.93 589
5715.64 556
5716.35 554
5717.07 573
5717.78 523
5718.49 514
5719.21 521
5719.92 525
5720.63 575
5721.35 581
5722.06 559
5722.77 580
5723.49 587
5724.20 587
5724.92 577
5725.63 588
5726.34 583
5727.06 664
5727.77 663
5728.48 568
5729.20 650
5729.91 533
5730.63 474
5731.34 607
5732.06 596
5732.77 571
5733.48 608
5734.20 553
5734.91 532
5735.63 549
5736.34 564
5737.06 535
5737.77 505
5738.49 571
5739.20 530
5739.91 597
5740.63 595
5741.34 549
5742.06 550
5742.77 614
5743.49 510
5744.20 455
5744.92 507
5745.63 531
5746.35 495
5747.06 570
5747.78 519
5748.49 531
5749.21 489
5749.93 454
5750.64 493
5751.36 562
5752.07 551
5752.79 485
5753.50 477
5754.22 491
5754.93 495
5755.65 492
5756.37 515
5757.08 452
5757.80 495
5758.51 461
5759.23 478
5759.95 482
5760.66 498
5761.38 574
5762.09 544
5762.81 515
5763.53 493
5764.24 453
5764.96 535
5765.67 504
5766.39 446
5767.11 511
5767.82 434
5768.54 539
5769.26 562
5769.97 544
5770.69 458
5771.41 516
5772.12 511
5772.84 559
5773.56 540
5774.27 532
5774.99 492
5775.71 487
5776.42 558
5777.14 490
5777.86 469
5778.58 533
5779.29 583
5780.01 526
5780.73 488
5781.45 479
5782.16 486
5782.88 487
5783.60 525
5784.31 478
5785.03 468
5785.75 488
5786.47 512
5787.19 518
5787.90 512
5788.62 486
5789.34 575
5790.06 587
5790.77 629
5791.49 644
5792.21 654
5792.93 692
5793.65 669
5794.36 699
5795.08 727
5795.80 810
5796.52 777
5797.24 897
5797.96 949
5798.67 1144
5799.39 1461
5800.11 1638
5800.83 1809
5801.55 1843
5802.27 1925
5802.99 1917
5803.70 1683
5804.42 1520
5805.14 1353
5805.86 1033
5806.58 995
5807.30 881
5808.02 888
5808.74 860
5809.46 725
5810.17 728
5810.89 824
5811.61 879
5812.33 719
5813.05 726
5813.77 746
5814.49 839
5815.21 834
5815.93 756
5816.65 719
5817.37 789
5818.09 767
5818.81 770
5819.53 830
5820.25 795
5820.97 829
5821.69 790
5822.41 817
5823.13 789
5823.85 777
5824.57 741
5825.29 705
5826.01 622
5826.73 613
5827.45 685
5828.17 689
5828.89 632
5829.61 590
5830.33 656
5831.05 643
5831.77 676
5832.49 691
5833.21 632
5833.93 616
5834.65 622
5835.37 643
5836.09 624
5836.81 665
5837.53 611
5838.25 611
5838.97 595
5839.70 632
5840.42 598
5841.14 659
5841.86 693
5842.58 742
5843.30 692
5844.02 657
5844.74 684
5845.46 714
5846.19 786
5846.91 816
5847.63 751
5848.35 734
5849.07 745
5849.79 760
5850.51 669
5851.24 682
5851.96 775
5852.68 682
5853.40 679
5854.12 757
5854.85 722
5855.57 707
5856.29 780
5857.01 648
5857.73 572
5858.46 605
5859.18 620
5859.90 643
5860.62 622
5861.34 685
5862.07 657
5862.79 594
5863.51 640
5864.23 696
5864.96 733
5865.68 746
5866.40 754
5867.12 721
5867.85 738
5868.57 755
5869.29 836
5870.01 939
5870.74 838
5871.46 782
5872.18 737
5872.91 730
5873.63 651
5874.35 725
5875.08 706
5875.80 644
5876.52 641
5877.25 687
5877.97 630
5878.69 617
5879.42 630
5880.14 681
5880.86 660
5881.59 635
5882.31 687
5883.03 729
5883.76 680
5884.48 684
5885.20 756
5885.93 780
5886.65 732
5887.38 625
5888.10 589
5888.82 591
5889.55 604
5890.27 624
5891.00 673
5891.72 686
5892.44 701
5893.17 559
5893.89 588
5894.62 610
5895.34 632
5896.07 704
5896.79 654
5897.51 619
5898.24 571
5898.96 580
5899.69 668
5900.41 638
5901.14 605
5901.86 610
5902.59 597
5903.31 611
5904.04 629
5904.76 646
5905.49 635
5906.21 677
5906.94 634
5907.66 631
5908.39 559
5909.11 592
5909.84 640
5910.56 663
5911.29 614
5912.01 592
5912.74 620
5913.46 642
5914.19 632
5914.92 659
5915.64 621
5916.37 605
5917.09 647
5917.82 654
5918.54 668
5919.27 602
5920.00 625
5920.72 622
5921.45 668
5922.17 706
5922.90 715
5923.63 780
5924.35 656
5925.08 645
5925.80 764
5926.53 674
5927.26 666
5927.98 638
5928.71 685
5929.44 678
5930.16 700
5930.89 851
5931.62 825
5932.34 809
5933.07 757
5933.80 798
5934.52 833
5935.25 835
5935.98 814
5936.70 988
5937.43 875
5938.16 891
5938.88 888
5939.61 753
5940.34 855
5941.07 889
5941.79 868
5942.52 919
5943.25 926
5943.97 1072
5944.70 1070
5945.43 1029
5946.16 1057
5946.88 1222
5947.61 1300
5948.34 1523
5949.07 1581
5949.80 1615
5950.52 1729
5951.25 1748
5951.98 1799
5952.71 1695
5953.43 1660
5954.16 1632
5954.89 1495
5955.62 1369
5956.35 1315
5957.07 1438
5957.80 1502
5958.53 1448
5959.26 1530
5959.99 1516
5960.72 1715
5961.44 1859
5962.17 1976
5962.90 2229
5963.63 2494
5964.36 2799
5965.09 3015
5965.82 3201
5966.54 3460
5967.27 3540
5968.00 3177
5968.73 2993
5969.46 2759
5970.19 2345
5970.92 2096
5971.65 2071
5972.38 1869
5973.11 1765
5973.83 1700
5974.56 1597
5975.29 1775
5976.02 1820
5976.75 1774
5977.48 1687
5978.21 1787
5978.94 2018
5979.67 1852
5980.40 2009
5981.13 2056
5981.86 2051
5982.59 2041
5983.32 2161
5984.05 2146
5984.78 1964
5985.51 1877
5986.24 1948
5986.97 1828
5987.70 1853
5988.43 1817
5989.16 1851
5989.89 1756
5990.62 1689
5991.35 1760
5992.08 1820
5992.81 1838
5993.54 1791
5994.27 1820
5995.00 1828
5995.73 1821
5996.46 1883
5997.19 1893
5997.92 1972
5998.65 2024
5999.38 1942
6000.11 1997
6000.85 1927
6001.58 1999
6002.31 1906
6003.04 1934
6003.77 1898
6004.50 1842
6005.23 1866
6005.96 1928
6006.69 2214
6007.43 2485
6008.16 2888
6008.89 3506
6009.62 4182
6010.35 4763
6011.08 5734
6011.81 6432
6012.54 7041
6013.28 7288
6014.01 7462
6014.74 7460
6015.47 6991
6016.20 6163
6016.94 5339
6017.67 4713
6018.40 4142
6019.13 3449
6019.86 2866
6020.59 2491
6021.33 2095
6022.06 1913
6022.79 1839
6023.52 1826
6024.26 1642
6024.99 1645
6025.72 1653
6026.45 1555
6027.19 1479
6027.92 1530
6028.65 1508
6029.38 1516
6030.12 1483
6030.85 1557
6031.58 1513
6032.31 1446
6033.05 1539
6033.78 1484
6034.51 1470
6035.25 1381
6035.98 1479
6036.71 1511
6037.44 1524
6038.18 1507
6038.91 1522
6039.64 1590
6040.38 1600
6041.11 1643
6041.84 1782
6042.58 1729
6043.31 1712
6044.04 1759
6044.78 1785
6045.51 1968
6046.24 1978
6046.98 2050
6047.71 2134
6048.45 2434
6049.18 2790
6049.91 2968
6050.65 3205
6051.38 3568
6052.11 3879
6052.85 3675
6053.58 3546
6054.32 3564
6055.05 3105
6055.79 2780
6056.52 2446
6057.25 2316
6057.99 2071
6058.72 1871
6059.46 1806
6060.19 1819
6060.93 1691
6061.66 1568
6062.39 1679
6063.13 1647
6063.86 1711
6064.60 1705
6065.33 1609
6066.07 1589
6066.80 1538
6067.54 1494
6068.27 1493
6069.01 1436
6069.74 1513
6070.48 1476
6071.21 1480
6071.95 1411
6072.68 1404
6073.42 1213
6074.15 1224
6074.89 1301
6075.62 1277
6076.36 1343
6077.10 1263
6077.83 1259
6078.57 1149
6079.30 1180
6080.04 1133
6080.77 1074
6081.51 1101
6082.25 1130
6082.98 1123
6083.72 1063
6084.45 1058
6085.19 1130
6085.93 1143
6086.66 1046
6087.40 1058
6088.13 1093
6088.87 1066
6089.61 1224
6090.34 1133
6091.08 1097
6091.81 989
6092.55 977
6093.29 976
6094.02 1018
6094.76 1005
6095.50 889
6096.23 872
6096.97 852
6097.71 964
6098.44 904
6099.18 911
6099.92 960
6100.65 910
6101.39 956
6102.13 942
6102.87 875
6103.60 877
6104.34 901
6105.08 874
6105.81 903
6106.55 882
6107.29 885
6108.03 964
6108.76 941
6109.50 889
6110.24 900
6110.98 934
6111.71 1000
6112.45 948
6113.19 950
6113.93 894
6114.66 878
6115.40 1044
6116.14 1034
6116.88 969
6117.62 962
6118.35 910
6119.09 957
6119.83 944
6120.57 935
6121.31 1029
6122.04 993
6122.78 979
6123.52 935
6124.26 989
6125.00 943
6125.74 924
6126.47 935
6127.21 988
6127.95 986
6128.69 1055
6129.43 1074
6130.17 1076
6130.91 997
6131.64 942
6132.38 954
6133.12 996
6133.86 938
6134.60 950
6135.34 973
6136.08 916
6136.82 1014
6137.56 1029
6138.30 1009
6139.04 964
6139.77 918
6140.51 977
6141.25 926
6141.99 996
6142.73 1032
6143.47 1023
6144.21 975
6144.95 970
6145.69 879
6146.43 934
6147.17 951
6147.91 903
6148.65 1030
6149.39 1040
6150.13 919
6150.87 985
6151.61 984
6152.35 1024
6153.09 970
6153.83 1022
6154.57 1073
6155.31 975
6156.05 967
6156.79 1019
6157.53 968
6158.27 1004
6159.01 1106
6159.75 1025
6160.49 1058
6161.23 1019
6161.97 1049
6162.71 1169
6163.45 1297
6164.20 1414
6164.94 1402
6165.68 1398
6166.42 1377
6167.16 1364
6167.90 1375
6168.64 1404
6169.38 1444
6170.12 1347
6170.86 1333
6171.61 1378
6172.35 1208
6173.09 1157
6173.83 1164
6174.57 1154
6175.31 1168
6176.05 1200
6176.79 1253
6177.54 1292
6178.28 1238
6179.02 1218
6179.76 1209
6180.50 1224
6181.24 1301
6181.99 1341
6182.73 1320
6183.47 1244
6184.21 1356
6184.95 1376
6185.70 1374
6186.44 1338
6187.18 1504
6187.92 1502
6188.66 1527
6189.41 1518
6190.15 1584
6190.89 1749
6191.63 1708
6192.38 1774
6193.12 1851
6193.86 1901
6194.60 1926
6195.35 1877
6196.09 1699
6196.83 1754
6197.57 1746
6198.32 1805
6199.06 1713
6199.80 1757
6200.55 1886
6201.29 1976
6202.03 2251
6202.78 2704
6203.52 3269
6204.26 3995
6205.00 4756
6205.75 5985
6206.49 7451
6207.23 9077
6207.98 9945
6208.72 10637
6209.46 11011
6210.21 10585
6210.95 9766
6211.70 8999
6212.44 7814
6213.18 6388
6213.93 5152
6214.67 4146
6215.41 3446
6216.16 2826
6216.90 2295
6217.65 2297
6218.39 2136
6219.13 1825
6219.88 1718
6220.62 1778
6221.37 1799
6222.11 1632
6222.85 1626
6223.60 1640
6224.34 1589
6225.09 1613
6225.83 1600
6226.58 1424
6227.32 1343
6228.07 1195
6228.81 1135
6229.56 1112
6230.30 1222
6231.04 1307
6231.79 1197
6232.53 1227
6233.28 1292
6234.02 1497
6234.77 1501
6235.51 1654
6236.26 1847
6237.00 2112
6237.75 2213
6238.49 2320
6239.24 2508
6239.99 2557
6240.73 2422
6241.48 2185
6242.22 2096
6242.97 1808
6243.71 1762
6244.46 1679
6245.20 1613
6245.95 1500
6246.70 1758
6247.44 1653
6248.19 1615
6248.93 1643
6249.68 1501
6250.42 1558
6251.17 1542
6251.92 1424
6252.66 1468
6253.41 1364
6254.15 1346
6254.90 1274
6255.65 1289
6256.39 1324
6257.14 1277
6257.89 1205
6258.63 1251
6259.38 1337
6260.13 1280
6260.87 1237
6261.62 1137
6262.37 1148
6263.11 1144
6263.86 1115
6264.61 1158
6265.35 1133
6266.10 1100
6266.85 1136
6267.59 1135
6268.34 1226
6269.09 1131
6269.83 1123
6270.58 1214
6271.33 1204
6272.08 1161
6272.82 1185
6273.57 1194
6274.32 1242
6275.06 1326
6275.81 1420
6276.56 1494
6277.31 1506
6278.05 1505
6278.80 1514
6279.55 1478
6280.30 1388
6281.05 1271
6281.79 1333
6282.54 1234
6283.29 1106
6284.04 1120
6284.78 1149
6285.53 966
6286.28 973
6287.03 987
6287.78 1093
6288.53 1000
6289.27 997
6290.02 910
6290.77 952
6291.52 860
6292.27 866
6293.02 893
6293.76 918
6294.51 881
6295.26 897
6296.01 933
6296.76 857
6297.51 815
6298.26 894
6299.00 995
6299.75 897
6300.50 888
6301.25 888
6302.00 896
6302.75 867
6303.50 890
6304.25 806
6305.00 927
6305.75 998
6306.50 908
6307.24 1013
6307.99 1078
6308.74 1008
6309.49 1103
6310.24 1040
6310.99 1049
6311.74 1018
6312.49 1001
6313.24 932
6313.99 948
6314.74 966
6315.49 961
6316.24 891
6316.99 893
6317.74 756
6318.49 825
6319.24 943
6319.99 897
6320.74 912
6321.49 818
6322.24 735
6322.99 821
6323.74 756
6324.49 776
6325.24 729
6325.99 754
6326.74 734
6327.49 766
6328.24 728
6328.99 656
6329.74 705
6330.50 666
6331.25 705
6332.00 841
6332.75 790
6333.50 783
6334.25 802
6335.00 760
6335.75 647
6336.50 763
6337.25 784
6338.00 832
6338.76 774
6339.51 754
6340.26 729
6341.01 742
6341.76 701
6342.51 708
6343.26 759
6344.02 692
6344.77 672
6345.52 682
6346.27 742
6347.02 793
6347.77 849
6348.53 914
6349.28 946
6350.03 1052
6350.78 1058
6351.53 1090
6352.29 1209
6353.04 1172
6353.79 1149
6354.54 1173
6355.29 1027
6356.05 938
6356.80 889
6357.55 842
6358.30 769
6359.06 743
6359.81 804
6360.56 720
6361.31 776
6362.07 795
6362.82 702
6363.57 721
6364.32 780
6365.08 839
6365.83 827
6366.58 878
6367.33 862
6368.09 877
6368.84 927
6369.59 850
6370.35 887
6371.10 781
6371.85 762
6372.61 691
6373.36 769
6374.11 742
6374.87 739
6375.62 816
6376.37 718
6377.13 755
6377.88 743
6378.63 740
6379.39 770
6380.14 750
6380.89 770
6381.65 747
6382.40 732
6383.16 835
6383.91 716
6384.66 720
6385.42 732
6386.17 750
6386.92 728
6387.68 679
6388.43 739
6389.19 683
6389.94 668
6390.70 700
6391.45 690
6392.20 604
6392.96 638
6393.71 681
6394.47 686
6395.22 752
6395.98 735
6396.73 701
6397.49 689
6398.24 689
6399.00 654
6399.75 654
6400.51 694
6401.26 695
6402.02 635
6402.77 620
6403.53 604
6404.28 654
6405.04 717
6405.79 799
6406.55 870
6407.30 859
6408.06 943
6408.81 941
6409.57 947
6410.32 990
6411.08 923
6411.83 856
6412.59 806
6413.34 853
6414.10 879
6414.86 735
6415.61 755
6416.37 711
6417.12 720
6417.88 766
6418.64 761
6419.39 692
6420.15 698
6420.90 605
6421.66 657
6422.42 636
6423.17 618
6423.93 678
6424.68 694
6425.44 675
6426.20 615
6426.95 692
6427.71 680
6428.47 671
6429.22 668
6429.98 634
6430.74 713
6431.49 656
6432.25 654
6433.01 646
6433.76 727
6434.52 671
6435.28 665
6436.03 698
6436.79 669
6437.55 601
6438.30 706
6439.06 648
6439.82 612
6440.58 586
6441.33 605
6442.09 605
6442.85 663
6443.61 633
6444.36 675
6445.12 646
6445.88 609
6446.64 598
6447.39 607
6448.15 571
6448.91 610
6449.67 651
6450.42 710
6451.18 649
6451.94 572
6452.70 657
6453.46 652
6454.21 697
6454.97 620
6455.73 669
6456.49 691
6457.25 673
6458.00 630
6458.76 711
6459.52 731
6460.28 624
6461.04 662
6461.80 716
6462.55 666
6463.31 697
6464.07 603
6464.83 722
6465.59 698
6466.35 657
6467.11 689
6467.87 705
6468.62 745
6469.38 745
6470.14 714
6470.90 746
6471.66 757
6472.42 763
6473.18 729
6473.94 750
6474.70 744
6475.46 708
6476.22 755
6476.97 750
6477.73 774
6478.49 846
6479.25 882
6480.01 782
6480.77 922
6481.53 891
6482.29 895
6483.05 866
6483.81 937
6484.57 1012
6485.33 942
6486.09 1033
6486.85 1029
6487.61 998
6488.37 1025
6489.13 1071
6489.89 1060
6490.65 1144
6491.41 1157
6492.17 1205
6492.93 1174
6493.69 1228
6494.45 1214
6495.21 1238
6495.97 1240
6496.73 1279
6497.49 1216
6498.26 1246
6499.02 1337
6499.78 1306
6500.54 1265
6501.30 1325
6502.06 1223
6502.82 1190
6503.58 1178
6504.34 1246
6505.10 1218
6505.86 1312
6506.62 1411
6507.39 1411
6508.15 1446
6508.91 1401
6509.67 1438
6510.43 1558
6511.19 1500
6511.95 1485
6512.72 1540
6513.48 1522
6514.24 1565
6515.00 1554
6515.76 1620
6516.52 1547
6517.28 1594
6518.05 1750
6518.81 1823
6519.57 1854
6520.33 1959
6521.09 2022
6521.86 2207
6522.62 2444
6523.38 2740
6524.14 2963
6524.90 3552
6525.67 3785
6526.43 4161
6527.19 4406
6527.95 4442
6528.72 4480
6529.48 4409
6530.24 4430
6531.00 4586
6531.77 4796
6532.53 5310
6533.29 6110
6534.05 6912
6534.82 7848
6535.58 8315
6536.34 8534
6537.11 8360
6537.87 7842
6538.63 7055
6539.39 5883
6540.16 5039
6540.92 4190
6541.68 3258
6542.45 2626
6543.21 2267
6543.97 1993
6544.74 1767
6545.50 1643
6546.26 1595
6547.03 1554
6547.79 1371
6548.55 1372
6549.32 1367
6550.08 1370
6550.84 1405
6551.61 1384
6552.37 1340
6553.14 1225
6553.90 1180
6554.66 1211
6555.43 1145
6556.19 1116
6556.96 1203
6557.72 1164
6558.48 1257
6559.25 1258
6560.01 1306
6560.78 1322
6561.54 1468
6562.31 1451
6563.07 1397
6563.83 1582
6564.60 1603
6565.36 1548
6566.13 1442
6566.89 1430
6567.66 1363
6568.42 1486
6569.19 1523
6569.95 1527
6570.72 1458
6571.48 1572
6572.25 1567
6573.01 1678
6573.78 1708
6574.54 1686
6575.31 1748
6576.07 1854
6576.84 1758
6577.60 1647
6578.37 1667
6579.13 1618
6579.90 1541
6580.66 1612
6581.43 1495
6582.19 1546
6582.96 1459
6583.73 1540
6584.49 1501
6585.26 1454
6586.02 1545
6586.79 1606
6587.55 1605
6588.32 1584
6589.09 1787
6589.85 1878
6590.62 2056
6591.38 2288
6592.15 2648
6592.92 2895
6593.68 3010
6594.45 3130
6595.22 3128
6595.98 3181
6596.75 3033
6597.51 2849
6598.28 2548
6599.05 2258
6599.81 2071
6600.58 1950
6601.35 1841
6602.11 1618
6602.88 1662
6603.65 1613
6604.41 1609
6605.18 1682
6605.95 1745
6606.71 1894
6607.48 1853
6608.25 1990
6609.02 1997
6609.78 1945
6610.55 1891
6611.32 1893
6612.08 1773
6612.85 1712
6613.62 1617
6614.39 1459
6615.15 1357
6615.92 1383
6616.69 1285
6617.46 1258
6618.22 1280
6618.99 1148
6619.76 1186
6620.53 1104
6621.30 1163
6622.06 1123
6622.83 1189
6623.60 1088
6624.37 1099
6625.13 1146
6625.90 1237
6626.67 1245
6627.44 1136
6628.21 1140
6628.98 1166
6629.74 1354
6630.51 1586
6631.28 1618
6632.05 1748
6632.82 1785
6633.59 1963
6634.35 1937
6635.12 1867
6635.89 1789
6636.66 1647
6637.43 1619
6638.20 1452
6638.97 1393
6639.74 1228
6640.50 1241
6641.27 1220
6642.04 1179
6642.81 1178
6643.58 1123
6644.35 1132
6645.12 1140
6645.89 1117
6646.66 1109
6647.43 1118
6648.20 1142
6648.97 1293
6649.73 1176
6650.50 1220
6651.27 1210
6652.04 1335
6652.81 1334
6653.58 1470
6654.35 1299
6655.12 1340
6655.89 1392
6656.66 1524
6657.43 1497
6658.20 1443
6658.97 1377
6659.74 1233
6660.51 1254
6661.28 1252
6662.05 1243
6662.82 1190
6663.59 1143
6664.36 1113
6665.13 1214
6665.90 1228
6666.67 1137
6667.44 1198
6668.22 1230
6668.99 1279
6669.76 1225
6670.53 1302
6671.30 1318
6672.07 1330
6672.84 1325
6673.61 1316
6674.38 1277
6675.15 1282
6675.92 1301
6676.69 1308
6677.46 1400
6678.24 1505
6679.01 1576
6679.78 1614
6680.55 1798
6681.32 1854
6682.09 1916
6682.86 2116
6683.63 2292
6684.41 2349
6685.18 2326
6685.95 2264
6686.72 2079
6687.49 1832
6688.26 1734
6689.04 1546
6689.81 1549
6690.58 1436
6691.35 1388
6692.12 1270
6692.90 1329
6693.67 1190
6694.44 1183
6695.21 1203
6695.98 1196
6696.76 1182
6697.53 1243
6698.30 1288
6699.07 1199
6699.84 1045
6700.62 1215
6701.39 1158
6702.16 1136
6702.93 1160
6703.71 1138
6704.48 1080
6705.25 1137
6706.03 1141
6706.80 1187
6707.57 1199
6708.34 1170
6709.12 1176
6709.89 1151
6710.66 1063
6711.44 995
6712.21 1021
6712.98 1031
6713.75 964
6714.53 1033
6715.30 973
6716.07 978
6716.85 1032
6717.62 970
6718.39 918
6719.17 927
6719.94 1012
6720.72 1068
6721.49 1126
6722.26 1133
6723.04 1101
6723.81 1029
6724.58 1059
6725.36 1131
6726.13 1086
6726.91 988
6727.68 1074
6728.45 1075
6729.23 1076
6730.00 1104
6730.78 1115
6731.55 1194
6732.32 1150
6733.10 1253
6733.87 1267
6734.65 1378
6735.42 1464
6736.20 1366
6736.97 1405
6737.74 1300
6738.52 1258
6739.29 1265
6740.07 1291
6740.84 1235
6741.62 1290
6742.39 1357
6743.17 1350
6743.94 1378
6744.72 1424
6745.49 1419
6746.27 1446
6747.04 1631
6747.82 1765
6748.59 1909
6749.37 2240
6750.14 2499
6750.92 2765
6751.69 2848
6752.47 2780
6753.24 2558
6754.02 2621
6754.80 2312
6755.57 2109
6756.35 1865
6757.12 1555
6757.90 1393
6758.67 1390
6759.45 1381
6760.23 1235
6761.00 1231
6761.78 1315
6762.55 1411
6763.33 1292
6764.11 1324
6764.88 1289
6765.66 1316
6766.43 1348
6767.21 1230
6767.99 1169
6768.76 1260
6769.54 1313
6770.32 1187
6771.09 1194
6771.87 1122
6772.64 1125
6773.42 1108
6774.20 1106
6774.97 1121
6775.75 1075
6776.53 1066
6777.31 1064
6778.08 1113
6778.86 1057
6779.64 1049
6780.41 1137
6781.19 1099
6781.97 1096
6782.74 979
6783.52 988
6784.30 910
6785.08 942
6785.85 1004
6786.63 981
6787.41 894
6788.19 917
6788.96 947
6789.74 913
6790.52 902
6791.30 902
6792.07 917
6792.85 916
6793.63 981
6794.41 876
6795.18 907
6795.96 856
6796.74 817
6797.52 930
6798.30 924
6799.07 919
6799.85 931
6800.63 969
6801.41 1060
6802.19 1048
6802.97 1076
6803.74 1009
6804.52 1037
6805.30 1073
6806.08 1032
6806.86 1018
6807.64 1064
6808.41 999
6809.19 957
6809.97 935
6810.75 967
6811.53 1026
6812.31 979
6813.09 992
6813.87 959
6814.64 942
6815.42 991
6816.20 961
6816.98 983
6817.76 1005
6818.54 1006
6819.32 935
6820.10 921
6820.88 913
6821.66 969
6822.44 944
6823.22 879
6824.00 977
6824.78 886
6825.55 798
6826.33 937
6827.11 919
6827.89 841
6828.67 865
6829.45 895
6830.23 802
6831.01 779
6831.79 808
6832.57 767
6833.35 741
6834.13 794
6834.91 839
6835.69 862
6836.47 879
6837.25 869
6838.03 842
6838.81 786
6839.60 762
6840.38 829
6841.16 804
6841.94 921
6842.72 879
6843.50 774
6844.28 858
6845.06 951
6845.84 1018
6846.62 1134
6847.40 1312
6848.18 1369
6848.96 1585
6849.74 1676
6850.53 1702
6851.31 1803
6852.09 1708
6852.87 1495
6853.65 1456
6854.43 1253
6855.21 1159
6855.99 1096
6856.77 1060
6857.56 979
6858.34 952
6859.12 925
6859.90 967
6860.68 924
6861.46 977
6862.25 941
6863.03 925
6863.81 971
6864.59 907
6865.37 992
6866.15 1002
6866.94 1004
6867.72 998
6868.50 1121
6869.28 1053
6870.07 1077
6870.85 1042
6871.63 1041
6872.41 905
6873.19 973
6873.98 984
6874.76 1013
6875.54 1053
6876.32 1052
6877.11 1151
6877.89 1239
6878.67 1166
6879.45 1151
6880.24 1361
6881.02 1385
6881.80 1623
6882.59 1826
6883.37 1971
6884.15 2213
6884.93 2536
6885.72 2789
6886.50 3278
6887.28 3673
6888.07 3600
6888.85 3375
6889.63 3151
6890.42 2848
6891.20 2312
6891.98 1982
6892.77 1800
6893.55 1609
6894.33 1447
6895.12 1322
6895.90 1301
6896.68 1330
6897.47 1334
6898.25 1281
6899.04 1315
6899.82 1328
6900.60 1335
6901.39 1320
6902.17 1277
6902.95 1307
6903.74 1248
6904.52 1285
6905.31 1411
6906.09 1340
6906.88 1331
6907.66 1237
6908.44 1210
6909.23 1183
6910.01 1127
6910.80 1018
6911.58 1013
6912.37 1062
6913.15 1047
6913.94 1026
6914.72 939
6915.50 946
6916.29 1063
6917.07 1071
6917.86 1047
6918.64 999
6919.43 991
6920.21 971
6921.00 975
6921.78 983
6922.57 1031
6923.35 968
6924.14 1024
6924.93 1081
6925.71 1056
6926.50 1073
6927.28 1079
6928.07 1070
6928.85 1111
6929.64 1001
6930.42 1027
6931.21 1098
6931.99 1148
6932.78 1115
6933.57 1113
6934.35 1122
6935.14 1174
6935.92 1092
6936.71 1096
6937.50 1175
6938.28 1249
6939.07 1222
6939.85 1124
6940.64 1273
6941.43 1424
6942.21 1460
6943.00 1597
6943.78 1573
6944.57 1627
6945.36 1675
6946.14 1638
6946.93 1744
6947.72 1746
6948.50 1698
6949.29 1681
6950.08 1484
6950.86 1529
6951.65 1463
6952.44 1316
6953.22 1255
6954.01 1212
6954.80 1317
6955.58 1276
6956.37 1258
6957.16 1330
6957.95 1254
6958.73 1355
6959.52 1343
6960.31 1392
6961.10 1312
6961.88 1269
6962.67 1403
6963.46 1403
6964.24 1396
6965.03 1469
6965.82 1551
6966.61 1566
6967.40 1579
6968.18 1738
6968.97 1772
6969.76 1772
6970.55 1891
6971.33 1820
6972.12 1812
6972.91 1806
6973.70 1889
6974.49 1852
6975.27 1854
6976.06 1750
6976.85 1872
6977.64 2017
6978.43 2225
6979.22 2591
6980.00 3066
6980.79 3773
6981.58 4594
6982.37 5736
6983.16 6996
6983.95 8158
6984.74 8912
6985.52 9213
6986.31 8887
6987.10 8254
6987.89 7434
6988.68 6395
6989.47 5249
6990.26 4191
6991.05 3360
6991.83 2607
6992.62 2372
6993.41 2072
6994.20 1786
6994.99 1675
6995.78 1573
6996.57 1451
6997.36 1525
6998.15 1539
6998.94 1519
6999.73 1409
7000.52 1374
7001.31 1364
7002.10 1260
7002.89 1239
7003.68 1273
7004.47 1214
7005.26 1160
7006.05 1123
7006.84 982
7007.63 987
7008.42 1124
7009.21 1252
7010.00 1163
7010.79 1190
7011.58 1182
7012.37 1263
7013.16 1242
7013.95 1246
7014.74 1238
7015.53 1221
7016.32 1216
7017.11 1250
7017.90 1200
7018.69 1220
7019.48 1281
7020.27 1331
7021.06 1359
7021.85 1407
7022.64 1439
7023.43 1505
7024.22 1547
7025.02 1464
7025.81 1409
7026.60 1392
7027.39 1360
7028.18 1269
7028.97 1271
7029.76 1314
7030.55 1274
7031.34 1200
7032.14 1245
7032.93 1281
7033.72 1166
7034.51 1238
7035.30 1217
7036.09 1294
7036.88 1410
7037.68 1419
7038.47 1447
7039.26 1455
7040.05 1507
7040.84 1574
7041.64 1501
7042.43 1551
7043.22 1702
7044.01 1870
7044.80 2045
7045.60 2288
7046.39 2373
7047.18 2744
7047.97 3305
7048.76 3466
7049.56 3595
7050.35 3356
7051.14 3033
7051.93 2755
7052.73 2452
7053.52 2057
7054.31 1932
7055.10 1883
7055.90 1648
7056.69 1528
7057.48 1585
7058.27 1619
7059.07 1607
7059.86 1692
7060.65 1616
7061.45 1624
7062.24 1592
7063.03 1731
7063.83 1653
7064.62 1529
7065.41 1432
7066.21 1432
7067.00 1465
7067.79 1510
7068.59 1491
7069.38 1439
7070.17 1420
7070.97 1340
7071.76 1246
7072.55 1293
7073.35 1249
7074.14 1282
7074.93 1153
7075.73 1281
7076.52 1240
7077.32 1211
7078.11 1216
7078.90 1186
7079.70 1286
7080.49 1236
7081.29 1266
7082.08 1144
7082.87 1155
7083.67 1092
7084.46 1092
7085.26 1076
7086.05 996
7086.85 1043
7087.64 1114
7088.43 1033
7089.23 1028
7090.02 1044
7090.82 1035
7091.61 1030
7092.41 1057
7093.20 1076
7094.00 1105
7094.79 1029
7095.59 956
7096.38 1021
7097.18 967
7097.97 947
7098.77 958
7099.56 995
7100.36 1003
7101.15 927
7101.95 921
7102.74 897
7103.54 915
7104.33 888
7105.13 800
7105.92 795
7106.72 829
7107.52 885
7108.31 807
7109.11 844
7109.90 869
7110.70 926
7111.49 853
7112.29 859
7113.09 884
7113.88 926
7114.68 953
7115.47 850
7116.27 884
7117.07 879
7117.86 911
7118.66 866
7119.45 833
7120.25 966
7121.05 884
7121.84 795
7122.64 880
7123.44 793
7124.23 828
7125.03 816
7125.83 803
7126.62 858
7127.42 815
7128.22 798
7129.01 911
7129.81 850
7130.61 912
7131.40 860
7132.20 783
7133.00 795
7133.79 883
7134.59 825
7135.39 817
7136.19 840
7136.98 813
7137.78 873
7138.58 822
7139.38 744
7140.17 764
7140.97 713
7141.77 768
7142.57 764
7143.36 744
7144.16 762
7144.96 769
7145.76 713
7146.55 702
7147.35 684
7148.15 704
7148.95 677
7149.74 693
7150.54 692
7151.34 745
7152.14 761
7152.94 663
7153.74 630
7154.53 751
7155.33 735
7156.13 701
7156.93 738
7157.73 757
7158.53 743
7159.32 743
7160.12 707
7160.92 662
7161.72 645
7162.52 638
7163.32 650
7164.12 686
7164.91 591
7165.71 637
7166.51 653
7167.31 598
7168.11 574
7168.91 672
7169.71 697
7170.51 664
7171.31 687
7172.11 653
7172.90 646
7173.70 644
7174.50 644
7175.30 718
7176.10 613
7176.90 563
7177.70 652
7178.50 648
7179.30 599
7180.10 566
7180.90 595
7181.70 579
7182.50 684
7183.30 611
7184.10 665
7184.90 705
7185.70 618
7186.50 692
7187.30 642
7188.10 709
7188.90 685
7189.70 734
7190.50 610
7191.30 669
7192.10 655
7192.90 696
7193.70 630
7194.50 616
7195.30 578
7196.10 591
7196.90 685
7197.70 642
7198.50 584
7199.30 635
7200.11 627
7200.91 651
7201.71 647
7202.51 599
7203.31 602
7204.11 620
7204.91 538
7205.71 645
7206.51 640
7207.31 699
7208.12 665
7208.92 547
7209.72 566
7210.52 620
7211.32 612
7212.12 638
7212.92 648
7213.72 638
7214.53 675
7215.33 659
7216.13 652
7216.93 682
7217.73 622
7218.53 662
7219.34 676
7220.14 734
7220.94 654
7221.74 638
7222.54 619
7223.35 639
7224.15 632
7224.95 659
7225.75 646
7226.56 639
7227.36 605
7228.16 577
7228.96 643
7229.76 582
7230.57 556
7231.37 633
7232.17 631
7232.97 627
7233.78 612
7234.58 627
7235.38 590
7236.19 557
7236.99 587
7237.79 556
7238.59 594
7239.40 706
7240.20 650
7241.00 591
7241.81 624
7242.61 624
7243.41 580
7244.22 621
7245.02 635
7245.82 623
7246.63 614
7247.43 576
7248.23 582
7249.04 631
7249.84 671
7250.64 692
7251.45 631
7252.25 569
7253.05 635
7253.86 656
7254.66 623
7255.46 643
7256.27 712
7257.07 730
7257.88 758
7258.68 820
7259.48 848
7260.29 768
7261.09 838
7261.90 855
7262.70 729
7263.51 720
7264.31 708
7265.11 648
7265.92 618
7266.72 614
7267.53 646
7268.33 676
7269.14 638
7269.94 584
7270.75 614
7271.55 664
7272.36 627
7273.16 692
7273.97 643
7274.77 669
7275.58 680
7276.38 658
7277.19 765
7277.99 789
7278.80 765
7279.60 726
7280.41 894
7281.21 938
7282.02 966
7282.82 1037
7283.63 1150
7284.43 1145
7285.24 1049
7286.04 1033
7286.85 1020
7287.66 872
7288.46 823
7289.27 730
7290.07 714
7290.88 795
7291.68 692
7292.49 661
7293.30 666
7294.10 712
7294.91 727
7295.71 848
7296.52 827
7297.33 734
7298.13 694
7298.94 734
7299.74 739
7300.55 741
7301.36 770
7302.16 758
7302.97 834
7303.78 823
7304.58 828
7305.39 756
7306.20 808
7307.00 853
7307.81 904
7308.62 865
7309.42 932
7310.23 946
7311.04 1012
7311.84 1111
7312.65 1130
7313.46 1239
7314.27 1499
7315.07 1793
7315.88 2191
7316.69 2475
7317.49 2545
7318.30 2635
7319.11 2529
7319.92 2235
7320.72 1864
7321.53 1609
7322.34 1418
7323.15 1311
7323.95 1134
7324.76 1137
7325.57 1050
7326.38 1035
7327.19 994
7327.99 959
7328.80 1013
7329.61 982
7330.42 955
7331.22 958
7332.03 973
7332.84 1006
7333.65 982
7334.46 929
7335.27 988
7336.07 983
7336.88 879
7337.69 880
7338.50 896
7339.31 919
7340.12 897
7340.92 825
7341.73 759
7342.54 725
7343.35 693
7344.16 671
7344.97 647
7345.78 636
7346.59 663
7347.39 731
7348.20 733
7349.01 666
7349.82 694
7350.63 706
7351.44 716
7352.25 720
7353.06 660
7353.87 628
7354.68 707
7355.49 703
7356.30 664
7357.11 626
7357.92 651
7358.72 624
7359.53 654
7360.34 595
7361.15 611
7361.96 609
7362.77 601
7363.58 602
7364.39 615
7365.20 649
7366.01 632
7366.82 655
7367.63 637
7368.44 598
7369.25 583
7370.06 588
7370.87 573
7371.68 523
7372.49 579
7373.30 593
7374.11 610
7374.93 616
7375.74 632
7376.55 604
7377.36 585
7378.17 672
7378.98 615
7379.79 648
7380.60 716
7381.41 651
7382.22 682
7383.03 614
7383.84 606
7384.65 593
7385.46 569
7386.28 592
7387.09 636
7387.90 707
7388.71 630
7389.52 639
7390.33 558
7391.14 581
7391.95 621
7392.77 624
7393.58 640
7394.39 611
7395.20 556
7396.01 547
7396.82 548
7397.64 540
7398.45 553
7399.26 614
7400.07 598
7400.88 552
7401.69 566
7402.51 569
7403.32 569
7404.13 555
7404.94 573
7405.76 583
7406.57 540
7407.38 536
7408.19 501
7409.00 532
7409.82 531
7410.63 533
7411.44 543
7412.25 533
7413.07 579
7413.88 531
7414.69 470
7415.50 523
7416.32 531
7417.13 518
7417.94 509
7418.76 505
7419.57 472
7420.38 459
7421.19 470
7422.01 513
7422.82 477
7423.63 462
7424.45 462
7425.26 530
7426.07 545
7426.89 552
7427.70 626
7428.51 631
7429.33 592
7430.14 598
7430.95 642
7431.77 654
7432.58 645
7433.39 632
7434.21 596
7435.02 557
7435.84 558
7436.65 563
7437.46 530
7438.28 486
7439.09 508
7439.91 585
7440.72 622
7441.53 593
7442.35 543
7443.16 529
7443.98 539
7444.79 555
7445.60 527
7446.42 526
7447.23 492
7448.05 515
7448.86 615
7449.68 477
7450.49 500
7451.31 623
7452.12 589
7452.94 612
7453.75 666
7454.57 605
7455.38 610
7456.20 563
7457.01 586
7457.83 606
7458.64 630
7459.46 609
7460.27 635
7461.09 679
7461.90 684
7462.72 677
7463.53 717
7464.35 718
7465.16 714
7465.98 720
7466.79 639
7467.61 713
7468.42 640
7469.24 591
7470.06 728
7470.87 700
7471.69 678
7472.50 690
7473.32 596
7474.13 698
7474.95 654
7475.77 667
7476.58 644
7477.40 663
7478.21 723
7479.03 643
7479.85 669
7480.66 635
7481.48 601
7482.30 588
7483.11 607
7483.93 570
7484.75 565
7485.56 591
7486.38 668
7487.20 624
7488.01 649
7488.83 609
7489.65 601
7490.46 720
7491.28 527
7492.10 568
7492.91 525
7493.73 532
7494.55 572
7495.36 582
7496.18 561
7497.00 538
7497.82 523
7498.63 527
7499.45 508
7500.27 510
7501.08 540
7501.90 513
7502.72 497
7503.54 538
7504.35 549
7505.17 546
7505.99 510
7506.81 509
7507.62 523
7508.44 443
7509.26 492
7510.08 502
7510.90 482
7511.71 451
7512.53 445
7513.35 526
7514.17 499
7514.99 496
7515.80 456
7516.62 501
7517.44 520
7518.26 485
7519.08 446
7519.90 454
7520.71 462
7521.53 474
7522.35 456
7523.17 463
7523.99 466
7524.81 493
7525.63 494
7526.45 482
7527.26 551
7528.08 500
7528.90 475
7529.72 494
7530.54 445
7531.36 484
7532.18 486
7533.00 409
7533.82 480
7534.64 493
7535.45 476
7536.27 449
7537.09 460
7537.91 511
7538.73 455
7539.55 449
7540.37 438
7541.19 494
7542.01 498
7542.83 527
7543.65 523
7544.47 499
7545.29 557
7546.11 493
7546.93 456
7547.75 467
7548.57 488
7549.39 477
7550.21 502
7551.03 526
7551.85 548
7552.67 519
7553.49 526
7554.31 539
7555.13 543
7555.95 565
7556.77 538
7557.59 509
7558.41 521
7559.23 523
7560.05 503
7560.87 556
7561.69 543
7562.51 532
7563.34 528
7564.16 522
7564.98 491
7565.80 467
7566.62 507
7567.44 463
7568.26 525
7569.08 573
7569.90 488
7570.72 527
7571.55 508
7572.37 496
7573.19 596
7574.01 553
7574.83 522
7575.65 569
7576.47 554
7577.30 548
7578.12 551
7578.94 581
7579.76 495
7580.58 581
7581.40 601
7582.23 591
7583.05 590
7583.87 596
7584.69 592
7585.51 704
7586.33 691
7587.16 672
7587.98 617
7588.80 678
7589.62 743
7590.45 665
7591.27 666
7592.09 621
7592.91 663
7593.74 671
7594.56 755
7595.38 681
7596.20 684
7597.03 689
7597.85 695
7598.67 765
7599.49 736
7600.32 778
7601.14 901
7601.96 1053
7602.78 967
7603.61 895
7604.43 1085
7605.25 1062
7606.08 1083
7606.90 1027
7607.72 932
7608.55 898
7609.37 980
7610.19 926
7611.02 871
7611.84 895
7612.66 895
7613.49 1083
7614.31 1213
7615.13 1197
7615.96 1269
7616.78 1457
7617.60 1510
7618.43 1350
7619.25 1279
7620.08 1184
7620.90 1043
7621.72 1034
7622.55 983
7623.37 910
7624.20 929
7625.02 1039
7625.84 1101
7626.67 1156
7627.49 1238
7628.32 1445
7629.14 1616
7629.97 1659
7630.79 1563
7631.61 1616
7632.44 1683
7633.26 1454
7634.09 1334
7634.91 1287
7635.74 1162
7636.56 994
7637.39 892
7638.21 856
7639.04 787
7639.86 698
7640.69 688
7641.51 696
7642.34 662
7643.16 707
7643.99 731
7644.81 666
7645.64 597
7646.46 638
7647.29 681
7648.11 629
7648.94 588
7649.76 625
7650.59 621
7651.42 623
7652.24 626
7653.07 564
7653.89 642
7654.72 590
7655.54 577
7656.37 585
7657.20 546
7658.02 600
7658.85 570
7659.67 610
7660.50 607
7661.33 583
7662.15 610
7662.98 639
7663.80 616
7664.63 537
7665.46 578
7666.28 604
7667.11 614
7667.94 575
7668.76 574
7669.59 592
7670.42 626
7671.24 576
7672.07 605
7672.90 608
7673.72 553
7674.55 609
7675.38 573
7676.20 532
7677.03 608
7677.86 546
7678.68 551
7679.51 538
7680.34 610
7681.16 663
7681.99 702
7682.82 661
7683.65 604
7684.47 734
7685.30 726
7686.13 667
7686.96 647
7687.78 726
7688.61 665
7689.44 755
7690.27 712
7691.09 684
7691.92 692
7692.75 737
7693.58 849
7694.41 858
7695.23 923
7696.06 1026
7696.89 1027
7697.72 1106
7698.55 959
7699.37 932
7700.20 891
7701.03 805
7701.86 736
7702.69 641
7703.51 680
7704.34 690
7705.17 681
7706.00 587
7706.83 579
7707.66 560
7708.49 584
7709.31 607
7710.14 587
7710.97 564
7711.80 635
7712.63 530
7713.46 566
7714.29 547
7715.12 529
7715.95 524
7716.77 534
7717.60 520
7718.43 536
7719.26 557
7720.09 492
7720.92 465
7721.75 531
7722.58 538
7723.41 553
7724.24 515
7725.07 495
7725.90 507
7726.73 434
7727.56 451
7728.39 478
7729.22 462
7730.05 444
7730.88 481
7731.71 482
7732.54 418
7733.37 421
7734.20 472
7735.03 444
7735.86 442
7736.69 467
7737.52 461
7738.35 430
7739.18 473
7740.01 468
7740.84 480
7741.67 440
7742.50 478
7743.33 428
7744.16 462
7744.99 511
7745.82 554
7746.65 533
7747.48 513
7748.31 528
7749.14 516
7749.97 480
7750.81 446
7751.64 446
7752.47 478
7753.30 434
7754.13 479
7754.96 431
7755.79 547
7756.62 502
7757.45 469
7758.29 426
7759.12 433
7759.95 440
7760.78 529
7761.61 431
7762.44 478
7763.27 454
7764.11 454
7764.94 474
7765.77 433
7766.60 505
7767.43 442
7768.26 477
7769.10 457
7769.93 517
7770.76 517
7771.59 492
7772.42 453
7773.26 428
7774.09 468
7774.92 455
7775.75 477
7776.59 491
7777.42 454
7778.25 449
7779.08 411
7779.92 487
7780.75 510
7781.58 469
7782.41 513
7783.25 485
7784.08 406
7784.91 448
7785.74 489
7786.58 462
7787.41 493
7788.24 546
7789.08 433
7789.91 414
7790.74 407
7791.57 432
7792.41 518
7793.24 533
7794.07 554
7794.91 482
7795.74 455
7796.57 503
7797.41 518
7798.24 400
7799.07 458
7799.91 515
7800.74 547
7801.58 531
7802.41 568
7803.24 539
7804.08 556
7804.91 565
7805.74 588
7806.58 582
7807.41 673
7808.25 663
7809.08 702
7809.91 820
7810.75 867
7811.58 865
7812.42 791
7813.25 774
7814.09 716
7814.92 753
7815.75 663
7816.59 794
7817.42 833
7818.26 717
7819.09 721
7819.93 713
7820.76 708
7821.60 688
7822.43 734
7823.27 823
7824.10 997
7824.94 940
7825.77 874
7826.61 910
7827.44 920
7828.28 773
7829.11 854
7829.95 847
7830.78 885
7831.62 834
7832.45 783
7833.29 804
7834.12 805
7834.96 784
7835.79 795
7836.63 790
7837.46 721
7838.30 756
7839.14 713
7839.97 698
7840.81 649
7841.64 665
7842.48 713
7843.31 661
7844.15 672
7844.99 665
7845.82 669
7846.66 680
7847.49 645
7848.33 625
7849.17 701
7850.00 725
7850.84 697
7851.68 780
7852.51 782
7853.35 825
7854.18 800
7855.02 1008
7855.86 1039
7856.69 1147
7857.53 1219
7858.37 1184
7859.20 1114
7860.04 1045
7860.88 941
7861.71 912
7862.55 792
7863.39 783
7864.23 733
7865.06 758
7865.90 834
7866.74 798
7867.57 780
7868.41 828
7869.25 866
7870.09 831
7870.92 907
7871.76 902
7872.60 894
7873.44 1031
7874.27 1034
7875.11 1123
7875.95 1247
7876.79 1162
7877.62 1142
7878.46 1087
7879.30 1040
7880.14 961
7880.97 917
7881.81 853
7882.65 854
7883.49 753
7884.33 773
7885.16 792
7886.00 795
7886.84 814
7887.68 828
7888.52 832
7889.36 957
7890.19 814
7891.03 817
7891.87 870
7892.71 804
7893.55 786
7894.39 804
7895.23 776
7896.06 680
7896.90 654
7897.74 679
7898.58 766
7899.42 684
7900.26 707
7901.10 657
7901.94 624
7902.77 590
7903.61 559
7904.45 545
7905.29 551
7906.13 641
7906.97 647
7907.81 598
7908.65 612
7909.49 542
7910.33 572
7911.17 578
7912.01 631
7912.85 631
7913.69 653
7914.53 622
7915.37 689
7916.21 711
7917.05 669
7917.89 754
7918.73 695
7919.57 658
7920.41 685
7921.25 651
7922.09 591
7922.93 633
7923.77 603
7924.61 514
7925.45 627
7926.29 615
7927.13 547
7927.97 562
7928.81 608
7929.65 612
7930.49 596
7931.33 596
7932.17 573
7933.01 575
7933.85 531
7934.69 542
7935.53 567
7936.37 601
7937.21 565
7938.05 557
7938.90 578
7939.74 535
7940.58 631
7941.42 591
7942.26 560
7943.10 596
7943.94 637
7944.78 576
7945.63 627
7946.47 669
7947.31 652
7948.15 746
7948.99 809
7949.83 747
7950.67 722
7951.52 749
7952.36 787
7953.20 821
7954.04 811
7954.88 815
7955.72 815
7956.57 830
7957.41 785
7958.25 831
7959.09 778
7959.93 777
7960.78 818
7961.62 933
7962.46 1036
7963.30 1198
7964.15 1360
7964.99 1479
7965.83 1594
7966.67 1676
7967.52 1617
7968.36 1367
7969.20 1283
7970.04 1105
7970.89 1026
7971.73 1005
7972.57 857
7973.41 784
7974.26 723
7975.10 759
7975.94 702
7976.79 722
7977.63 659
7978.47 691
7979.31 644
7980.16 615
7981.00 635
7981.84 714
7982.69 710
7983.53 691
7984.37 611
7985.22 612
7986.06 620
7986.90 647
7987.75 609
7988.59 545
7989.44 500
7990.28 527
7991.12 511
7991.97 518
7992.81 511
7993.65 526
7994.50 548
7995.34 510
7996.19 540
7997.03 506
7997.87 459
7998.72 468
7999.56 538
8000.41 489
8001.25 514
8002.10 556
8002.94 544
8003.78 478
8004.63 469
8005.47 476
8006.32 513
8007.16 534
8008.01 444
8008.85 495
8009.70 494
8010.54 466
8011.39 448
8012.23 456
8013.08 482
8013.92 432
8014.77 430
8015.61 456
8016.46 488
8017.30 454
8018.15 482
8018.99 444
8019.84 474
8020.68 441
8021.53 424
8022.37 463
8023.22 468
8024.06 449
8024.91 449
8025.75 453
8026.60 445
8027.45 481
8028.29 449
8029.14 390
8029.98 444
8030.83 436
8031.67 459
8032.52 452
8033.37 441
8034.21 498
8035.06 492
8035.90 480
8036.75 500
8037.60 474
8038.44 514
8039.29 484
8040.14 468
8040.98 432
8041.83 410
8042.68 390
8043.52 394
8044.37 396
8045.21 381
8046.06 400
8046.91 442
8047.75 444
8048.60 445
8049.45 415
8050.30 467
8051.14 446
8051.99 476
8052.84 450
8053.68 436
8054.53 413
8055.38 486
8056.22 443
8057.07 389
8057.92 378
8058.77 408
8059.61 448
8060.46 478
8061.31 390
8062.16 355
8063.00 425
8063.85 383
8064.70 369
8065.55 389
8066.39 398
8067.24 412
8068.09 456
8068.94 433
8069.79 405
8070.63 340
8071.48 360
8072.33 393
8073.18 397
8074.03 378
8074.87 349
8075.72 396
8076.57 353
8077.42 367
8078.27 406
8079.12 430
8079.96 423
8080.81 388
8081.66 306
8082.51 308
8083.36 363
8084.21 380
8085.06 431
8085.90 352
8086.75 396
8087.60 390
8088.45 359
8089.30 371
8090.15 414
8091.00 392
8091.85 411
8092.70 418
8093.54 385
8094.39 407
8095.24 390
8096.09 446
8096.94 375
8097.79 386
8098.64 370
8099.49 429
8100.34 389
8101.19 410
8102.04 382
8102.89 395
8103.74 401
8104.59 427
8105.44 414
8106.29 380
8107.14 353
8107.99 372
8108.84 396
8109.69 360
8110.54 364
8111.39 423
8112.24 380
8113.09 370
8113.94 406
8114.79 404
8115.64 412
8116.49 420
8117.34 401
8118.19 375
8119.04 368
8119.89 377
8120.74 356
8121.59 411
8122.44 367
8123.29 408
8124.14 375
8124.99 365
8125.84 379
8126.70 378
8127.55 403
8128.40 418
8129.25 386
8130.10 405
8130.95 438
8131.80 447
8132.65 491
8133.50 449
8134.36 422
8135.21 427
8136.06 404
8136.91 380
8137.76 426
8138.61 419
8139.46 411
8140.32 506
8141.17 529
8142.02 467
8142.87 496
8143.72 514
8144.57 555
8145.43 552
8146.28 519
8147.13 546
8147.98 504
8148.83 569
8149.69 568
8150.54 640
8151.39 699
8152.24 750
8153.10 737
8153.95 800
8154.80 676
8155.65 703
8156.50 645
8157.36 604
8158.21 606
8159.06 503
8159.92 508
8160.77 418
8161.62 469
8162.47 426
8163.33 473
8164.18 493
8165.03 509
8165.88 465
8166.74 493
8167.59 511
8168.44 480
8169.30 465
8170.15 416
8171.00 370
8171.86 393
8172.71 427
8173.56 406
8174.42 464
8175.27 463
8176.12 454
8176.98 419
8177.83 475
8178.68 416
8179.54 384
8180.39 393
8181.25 398
8182.10 403
8182.95 407
8183.81 406
8184.66 357
8185.51 339
8186.37 401
8187.22 395
8188.08 390
8188.93 395
8189.79 407
8190.64 404
8191.49 391
8192.35 389
8193.20 400
8194.06 445
8194.91 436
8195.77 404
8196.62 393
8197.47 354
8198.33 336
8199.18 377
8200.04 372
8200.89 330
8201.75 366
8202.60 346
8203.46 334
8204.31 363
8205.17 372
8206.02 401
8206.88 342
8207.73 342
8208.59 327
8209.44 349
8210.30 341
8211.15 417
8212.01 368
8212.87 413
8213.72 357
8214.58 404
8215.43 381
8216.29 408
8217.14 391
8218.00 351
8218.85 364
8219.71 387
8220.57 402
8221.42 397
8222.28 329
8223.13 346
8223.99 382
8224.85 372
8225.70 386
8226.56 358
8227.41 363
8228.27 329
8229.13 359
8229.98 378
8230.84 406
8231.70 391
8232.55 339
8233.41 379
8234.26 436
8235.12 362
8235.98 333
8236.83 344
8237.69 358
8238.55 370
8239.40 390
8240.26 361
8241.12 373
8241.98 375
8242.83 384
8243.69 344
8244.55 340
8245.40 351
8246.26 375
8247.12 367
8247.98 346
8248.83 335
8249.69 322
8250.55 338
8251.40 362
8252.26 352
8253.12 376
8253.98 367
8254.83 338
8255.69 357
8256.55 369
8257.41 345
8258.27 336
8259.12 319
8259.98 352
8260.84 337
8261.70 350
8262.55 370
8263.41 336
8264.27 390
8265.13 384
8265.99 351
8266.85 397
8267.70 388
8268.56 330
8269.42 346
8270.28 390
8271.14 441
8272.00 413
8272.85 394
8273.71 370
8274.57 423
8275.43 398
8276.29 369
8277.15 392
8278.01 389
8278.87 397
8279.72 386
8280.58 432
8281.44 409
8282.30 412
8283.16 415
8284.02 486
8284.88 502
8285.74 429
8286.60 507
8287.46 507
8288.32 597
8289.17 676
8290.03 765
8290.89 845
8291.75 930
8292.61 912
8293.47 795
8294.33 728
8295.19 693
8296.05 658
8296.91 514
8297.77 500
8298.63 483
8299.49 479
8300.35 528
8301.21 537
8302.07 511
8302.93 439
8303.79 453
8304.65 459
8305.51 507
8306.37 506
8307.23 446
8308.09 465
8308.95 440
8309.81 448
8310.67 451
8311.53 493
8312.39 475
8313.26 448
8314.12 475
8314.98 440
8315.84 445
8316.70 468
8317.56 416
8318.42 411
8319.28 422
8320.14 434
8321.00 395
8321.86 395
8322.73 340
8323.59 365
8324.45 416
8325.31 387
8326.17 368
8327.03 338
8327.89 376
8328.75 364
8329.62 374
8330.48 387
8331.34 418
8332.20 408
8333.06 383
8333.92 392
8334.79 384
8335.65 367
8336.51 341
8337.37 406
8338.23 382
8339.09 383
8339.96 387
8340.82 409
8341.68 417
8342.54 413
8343.41 411
8344.27 411
8345.13 427
8345.99 373
8346.85 381
8347.72 331
8348.58 367
8349.44 411
8350.30 375
8351.17 324
8352.03 342
8352.89 350
8353.76 348
8354.62 383
8355.48 382
8356.34 348
8357.21 391
8358.07 396
8358.93 401
8359.80 391
8360.66 351
8361.52 395
8362.38 350
8363.25 415
8364.11 389
8364.97 357
8365.84 374
8366.70 398
8367.56 393
8368.43 409
8369.29 361
8370.16 342
8371.02 332
8371.88 373
8372.75 332
8373.61 367
8374.47 380
8375.34 344
8376.20 353
8377.07 361
8377.93 357
8378.79 365
8379.66 402
8380.52 354
8381.39 355
8382.25 357
8383.11 399
8383.98 407
8384.84 386
8385.71 338
8386.57 383
8387.44 402
8388.30 416
8389.17 389
8390.03 362
8390.89 404
8391.76 391
8392.62 405
8393.49 397
8394.35 371
8395.22 371
8396.08 394
8396.95 387
8397.81 369
8398.68 348
8399.54 400
8400.41 398
8401.27 336
8402.14 371
8403.00 380
8403.87 364
8404.74 382
8405.60 357
8406.47 343
8407.33 413
8408.20 430
8409.06 409
8409.93 353
8410.79 382
8411.66 393
8412.53 413
8413.39 369
8414.26 366
8415.12 392
8415.99 386
8416.86 401
8417.72 425
8418.59 437
8419.45 389
8420.32 403
8421.19 406
8422.05 453
8422.92 406
8423.78 411
8424.65 436
8425.52 449
8426.38 491
8427.25 488
8428.12 435
8428.98 498
8429.85 517
8430.72 450
8431.58 459
8432.45 491
8433.32 518
8434.18 552
8435.05 515
8435.92 566
8436.79 693
8437.65 681
8438.52 678
8439.39 747
8440.25 787
8441.12 825
8441.99 905
8442.86 826
8443.72 808
8444.59 744
8445.46 813
8446.33 812
8447.19 686
8448.06 692
8448.93 724
8449.80 699
8450.66 711
8451.53 690
8452.40 758
8453.27 718
8454.14 761
8455.00 802
8455.87 749
8456.74 797
8457.61 739
8458.48 773
8459.34 780
8460.21 785
8461.08 747
8461.95 778
8462.82 799
8463.69 832
8464.55 1037
8465.42 1226
8466.29 1599
8467.16 1850
8468.03 2103
8468.90 2231
8469.77 2282
8470.63 2115
8471.50 1882
8472.37 1608
8473.24 1392
8474.11 1201
8474.98 970
8475.85 816
8476.72 774
8477.59 738
8478.45 696
8479.32 627
8480.19 615
8481.06 588
8481.93 550
8482.80 605
8483.67 541
8484.54 570
8485.41 472
8486.28 487
8487.15 483
8488.02 559
8488.89 558
8489.76 591
8490.63 588
8491.50 586
8492.37 538
8493.24 549
8494.11 614
8494.98 572
8495.85 535
8496.72 531
8497.59 498
8498.46 557
8499.33 524
8500.20 526
8501.07 515
8501.94 482
8502.81 510
8503.68 582
8504.55 614
8505.42 604
8506.29 680
8507.16 671
8508.03 691
8508.90 628
8509.77 631
8510.65 630
8511.52 551
8512.39 545
8513.26 563
8514.13 552
8515.00 512
8515.87 493
8516.74 504
8517.61 508
8518.48 531
8519.36 520
8520.23 509
8521.10 514
8521.97 476
8522.84 534
8523.71 597
8524.58 565
8525.46 544
8526.33 518
8527.20 548
8528.07 610
8528.94 571
8529.81 605
8530.69 573
8531.56 573
8532.43 545
8533.30 574
8534.17 558
8535.05 609
8535.92 584
8536.79 613
8537.66 620
8538.54 584
8539.41 629
8540.28 638
8541.15 529
8542.02 565
8542.90 660
8543.77 626
8544.64 631
8545.51 593
8546.39 650
8547.26 769
8548.13 804
8549.01 898
8549.88 990
8550.75 1087
8551.62 1194
8552.50 1094
8553.37 1101
8554.24 1109
8555.12 1003
8555.99 862
8556.86 789
8557.74 708
8558.61 669
8559.48 594
8560.36 526
8561.23 583
8562.10 554
8562.98 536
8563.85 458
8564.72 475
8565.60 501
8566.47 529
8567.34 514
8568.22 530
8569.09 522
8569.97 522
8570.84 517
8571.71 453
8572.59 454
8573.46 514
8574.34 494
8575.21 491
8576.08 447
8576.96 467
8577.83 446
8578.71 407
8579.58 406
8580.46 459
8581.33 540
8582.20 459
8583.08 485
8583.95 440
8584.83 442
8585.70 511
8586.58 542
8587.45 504
8588.33 493
8589.20 540
8590.08 538
8590.95 561
8591.83 508
8592.70 485
8593.58 511
8594.45 526
8595.33 534
8596.20 527
8597.08 516
8597.95 517
8598.83 464
8599.70 466
8600.58 510
8601.45 555
8602.33 561
8603.21 552
8604.08 550
8604.96 480
8605.83 527
8606.71 476
8607.58 516
8608.46 471
8609.34 518
8610.21 544
8611.09 533
8611.96 514
8612.84 544
8613.72 560
8614.59 517
8615.47 503
8616.34 493
8617.22 575
8618.10 620
8618.97 506
8619.85 588
8620.73 593
8621.60 544
8622.48 576
8623.36 564
8624.23 583
8625.11 612
8625.99 643
8626.86 674
8627.74 619
8628.62 638
8629.49 653
8630.37 697
8631.25 773
8632.12 734
8633.00 677
8633.88 701
8634.76 704
8635.63 737
8636.51 752
8637.39 750
8638.26 782
8639.14 764
8640.02 691
8640.90 742
8641.77 797
8642.65 813
8643.53 765
8644.41 781
8645.28 888
8646.16 833
8647.04 853
8647.92 773
8648.80 806
8649.67 846
8650.55 865
8651.43 909
8652.31 907
8653.19 931
8654.06 903
8654.94 999
8655.82 970
8656.70 919
8657.58 958
8658.46 932
8659.33 945
8660.21 998
8661.09 971
8661.97 960
8662.85 919
8663.73 1040
8664.61 1018
8665.48 1049
8666.36 1135
8667.24 1251
8668.12 1484
8669.00 1725
8669.88 2181
8670.76 2596
8671.64 3068
8672.52 3188
8673.40 3425
8674.27 3430
8675.15 3224
8676.03 2965
8676.91 2546
8677.79 2161
8678.67 1988
8679.55 1682
8680.43 1413
8681.31 1327
8682.19 1260
8683.07 1170
8683.95 1223
8684.83 1307
8685.71 1397
8686.59 1720
8687.47 2156
8688.35 2789
8689.23 3223
8690.11 3583
8690.99 3862
8691.87 3950
8692.75 3712
8693.63 3266
8694.51 2981
8695.39 2548
8696.27 1984
8697.15 1668
8698.03 1460
8698.91 1224
8699.79 1139
8700.67 1040
8701.55 980
8702.43 938
8703.31 914
8704.19 853
8705.07 752
8705.95 811
8706.84 834
8707.72 886
8708.60 832
8709.48 826
8710.36 800
8711.24 790
8712.12 770
8713.00 711
8713.88 699
8714.76 753
8715.65 721
8716.53 704
8717.41 793
8718.29 814
8719.17 760
8720.05 724
8720.93 683
8721.82 689
8722.70 725
8723.58 706
8724.46 759
8725.34 749
8726.22 796
8727.11 760
8727.99 758
8728.87 781
8729.75 782
8730.63 753
8731.52 781
8732.40 772
8733.28 765
8734.16 716
8735.05 704
8735.93 716
8736.81 735
8737.69 623
8738.58 664
8739.46 682
8740.34 680
8741.22 730
8742.11 675
8742.99 642
8743.87 641
8744.75 766
8745.64 755
8746.52 659
8747.40 690
8748.28 692
8749.17 836
8750.05 797
8750.93 731
8751.82 790
8752.70 846
8753.58 863
8754.47 909
8755.35 907
8756.23 905
8757.12 988
8758.00 1003
8758.88 1019
8759.77 1044
8760.65 1012
8761.53 974
8762.42 972
8763.30 930
8764.19 905
8765.07 932
8765.95 925
8766.84 925
8767.72 965
8768.60 964
8769.49 1031
8770.37 1070
8771.26 928
8772.14 835
8773.03 851
8773.91 866
8774.79 826
8775.68 632
8776.56 712
8777.45 762
8778.33 761
8779.22 748
8780.10 740
8780.98 739
8781.87 766
8782.75 769
8783.64 734
8784.52 682
8785.41 674
8786.29 744
8787.18 706
8788.06 745
8788.95 709
8789.83 690
8790.72 674
8791.60 663
8792.49 673
8793.37 734
8794.26 723
8795.14 693
8796.03 766
8796.92 768
8797.80 725
8798.69 739
8799.57 769
8800.46 735
8801.34 851
8802.23 891
8803.11 955
8804.00 1000
8804.89 836
8805.77 781
8806.66 715
8807.54 746
8808.43 661
8809.32 660
8810.20 719
8811.09 668
8811.97 575
8812.86 576
8813.75 605
8814.63 611
8815.52 649
8816.41 643
8817.29 641
8818.18 637
8819.06 629
8819.95 658
8820.84 659
8821.72 606
8822.61 694
8823.50 725
8824.38 655
8825.27 615
8826.16 575
8827.05 651
8827.93 637
8828.82 599
8829.71 575
8830.59 549
8831.48 570
8832.37 617
8833.25 569
8834.14 514
8835.03 519
8835.92 526
8836.80 518
8837.69 513
8838.58 532
8839.47 511
8840.35 529
8841.24 547
8842.13 512
8843.02 481
8843.90 513
8844.79 542
8845.68 547
8846.57 494
8847.46 504
8848.34 507
8849.23 475
8850.12 505
8851.01 462
8851.90 485
8852.78 457
8853.67 399
8854.56 478
8855.45 486
8856.34 405
8857.23 439
8858.12 488
8859.00 467
8859.89 422
8860.78 452
8861.67 469
8862.56 507
8863.45 430
8864.34 448
8865.22 431
8866.11 408
8867.00 386
8867.89 394
8868.78 485
8869.67 408
8870.56 387
8871.45 385
8872.34 441
8873.23 417
8874.12 373
8875.00 414
8875.89 398
8876.78 380
8877.67 460
8878.56 356
8879.45 402
8880.34 432
8881.23 398
8882.12 427
8883.01 436
8883.90 449
8884.79 441
8885.68 430
8886.57 416
8887.46 402
8888.35 356
8889.24 420
8890.13 444
8891.02 381
8891.91 366
8892.80 416
8893.69 375
8894.58 361
8895.47 365
8896.36 373
8897.25 389
8898.14 394
8899.03 386
8899.92 418
8900.81 371
8901.71 393
8902.60 374
8903.49 395
8904.38 354
8905.27 385
8906.16 369
8907.05 392
8907.94 375
8908.83 313
8909.72 335
8910.61 322
8911.51 343
8912.40 342
8913.29 340
8914.18 369
8915.07 355
8915.96 337
8916.85 327
8917.75 345
8918.64 282
8919.53 342
8920.42 347
8921.31 315
8922.20 307
8923.09 330
8923.99 288
8924.88 340
8925.77 310
8926.66 315
8927.55 287
8928.45 310
8929.34 320
8930.23 308
8931.12 305
8932.01 292
8932.91 309
8933.80 329
8934.69 333
8935.58 306
8936.48 322
8937.37 289
8938.26 303
8939.15 303
8940.05 287
8940.94 327
8941.83 332
8942.72 292
8943.62 283
8944.51 308
8945.40 317
8946.30 310
8947.19 281
8948.08 292
8948.97 315
8949.87 323
8950.76 311
8951.65 317
8952.55 296
8953.44 309
8954.33 311
8955.23 269
8956.12 310
8957.01 320
8957.91 314
8958.80 312
8959.69 286
8960.59 283
8961.48 334
8962.38 332
8963.27 333
8964.16 329
8965.06 310
8965.95 380
8966.85 325
8967.74 295
8968.63 322
8969.53 313
8970.42 297
8971.32 297
8972.21 310
8973.10 334
8974.00 328
8974.89 344
8975.79 330
8976.68 327
8977.58 301
8978.47 316
8979.36 333
8980.26 306
8981.15 325
8982.05 327
8982.94 309
8983.84 295
8984.73 341
8985.63 297
8986.52 293
8987.42 276
8988.31 301
8989.21 295
8990.10 310
8991.00 354
8991.89 334
8992.79 344
8993.68 315
8994.58 301
8995.47 295
8996.37 335
8997.27 318
8998.16 293
8999.06 281
8999.95 302
9000.85 290
9001.74 262
9002.64 294
9003.53 297
9004.43 275
9005.33 263
9006.22 269
9007.12 283
9008.01 256
9008.91 287
9009.81 293
9010.70 271
9011.60 292
9012.49 277
9013.39 253
9014.29 281
9015.18 269
9016.08 256
9016.98 259
9017.87 280
9018.77 255
9019.67 266
9020.56 262
9021.46 281
9022.36 282
9023.25 258
9024.15 289
9025.05 269
9025.94 270
9026.84 243
9027.74 240
9028.63 277
9029.53 257
9030.43 292
9031.33 273
9032.22 291
9033.12 251
9034.02 232
9034.91 260
9035.81 289
9036.71 310
9037.61 269
9038.50 239
9039.40 269
9040.30 253
9041.20 304
9042.10 310
9042.99 268
9043.89 278
9044.79 280
9045.69 346
9046.58 283
9047.48 286
9048.38 287
9049.28 333
9050.18 349
9051.07 308
9051.97 275
9052.87 306
9053.77 323
9054.67 311
9055.57 306
9056.46 313
9057.36 318
9058.26 367
9059.16 334
9060.06 322
9060.96 303
9061.86 315
9062.75 308
9063.65 293
9064.55 300
9065.45 277
9066.35 334
9067.25 304
9068.15 271
9069.05 302
9069.95 266
9070.84 362
9071.74 345
9072.64 312
9073.54 315
9074.44 306
9075.34 322
9076.24 338
9077.14 390
9078.04 338
9078.94 313
9079.84 309
9080.74 306
9081.64 339
9082.54 378
9083.44 379
9084.34 382
9085.24 377
9086.14 353
9087.04 384
9087.94 354
9088.84 385
9089.74 339
9090.64 355
9091.54 369
9092.44 360
9093.34 351
9094.24 353
9095.14 346
9096.04 318
9096.94 343
9097.84 331
9098.74 416
9099.64 339
9100.54 301
9101.44 366
9102.34 317
9103.24 279
9104.14 301
9105.04 330
9105.95 327
9106.85 323
9107.75 305
9108.65 299
9109.55 282
9110.45 262
9111.35 290
9112.25 299
9113.15 309
9114.06 271
9114.96 294
9115.86 296
9116.76 289
9117.66 301
9118.56 266
9119.46 256
9120.37 283
9121.27 285
9122.17 311
9123.07 298
9123.97 273
9124.87 264
9125.78 253
9126.68 289
9127.58 270
9128.48 276
9129.38 242
9130.29 292
9131.19 292
9132.09 301
9132.99 328
9133.89 282
9134.80 278
9135.70 254
9136.60 295
9137.50 245
9138.41 317
9139.31 300
9140.21 310
9141.11 295
9142.02 289
9142.92 250
9143.82 217
9144.72 273
9145.63 288
9146.53 312
9147.43 280
9148.34 270
9149.24 272
9150.14 307
9151.05 286
9151.95 297
9152.85 306
9153.76 276
9154.66 261
9155.56 322
9156.47 332
9157.37 285
9158.27 300
9159.18 292
9160.08 278
9160.98 268
9161.89 262
9162.79 278
9163.69 317
9164.60 279
9165.50 286
9166.41 293
9167.31 273
9168.21 279
9169.12 294
9170.02 288
9170.93 274
9171.83 314
9172.73 268
9173.64 278
9174.54 267
9175.45 241
9176.35 265
9177.25 308
9178.16 319
9179.06 301
9179.97 273
9180.87 255
9181.78 250
9182.68 304
9183.59 253
9184.49 240
9185.40 292
9186.30 272
9187.21 274
9188.11 260
9189.02 276
9189.92 273
9190.83 300
9191.73 243
9192.64 290
9193.54 287
9194.45 291
9195.35 249
9196.26 286
9197.16 338
9198.07 293
9198.97 311
9199.88 308
9200.78 302
9201.69 284
9202.60 266
9203.50 305
9204.41 292
9205.31 297
9206.22 296
9207.13 284
9208.03 331
9208.94 256
9209.84 263
9210.75 260
9211.66 221
9212.56 257
9213.47 296
9214.37 271
9215.28 287
9216.19 325
9217.09 309
9218.00 276
9218.91 274
9219.81 282
9220.72 258
9221.63 290
9222.53 256
9223.44 240
9224.35 279
9225.25 257
9226.16 253
9227.07 272
9227.97 309
9228.88 304
9229.79 296
9230.69 279
9231.60 289
9232.51 307
9233.41 267
9234.32 281
9235.23 316
9236.14 320
9237.04 278
9237.95 282
9238.86 275
9239.77 300
9240.67 258
9241.58 255
9242.49 257
9243.40 282
9244.30 268
9245.21 283
9246.12 256
9247.03 264
9247.94 290
9248.84 293
9249.75 257
9250.66 273
9251.57 245
9252.48 251
9253.38 250
9254.29 236
9255.20 276
9256.11 325
9257.02 282
9257.93 285
9258.83 238
9259.74 242
9260.65 232
9261.56 238
9262.47 258
9263.38 259
9264.29 269
9265.19 257
9266.10 255
9267.01 243
9267.92 247
9268.83 264
9269.74 255
9270.65 266
9271.56 269
9272.47 265
9273.37 252
9274.28 265
9275.19 243
9276.10 264
9277.01 281
9277.92 262
9278.83 254
9279.74 237
9280.65 241
9281.56 246
9282.47 275
9283.38 270
9284.29 204
9285.20 237
9286.11 227
9287.02 242
9287.93 265
9288.84 266
9289.75 297
9290.66 282
9291.57 297
9292.48 260
9293.39 268
9294.30 292
9295.21 327
9296.12 277
9297.03 272
9297.94 302
9298.85 313
9299.76 350
9300.67 307
9301.58 266
9302.49 288
9303.40 364
9304.31 402
9305.22 388
9306.13 341
9307.04 378
9307.95 368
9308.87 354
9309.78 336
9310.69 350
9311.60 363
9312.51 419
9313.42 336
9314.33 265
9315.24 274
9316.15 283
9317.07 300
9317.98 253
9318.89 260
9319.80 262
9320.71 298
9321.62 292
9322.53 317
9323.45 303
9324.36 297
9325.27 302
9326.18 299
9327.09 268
9328.00 287
9328.92 323
9329.83 302
9330.74 292
9331.65 309
9332.56 276
9333.48 272
9334.39 259
9335.30 275
9336.21 312
9337.13 255
9338.04 296
9338.95 296
9339.86 330
9340.77 294
9341.69 299
9342.60 271
9343.51 280
9344.43 269
9345.34 266
9346.25 278
9347.16 271
9348.08 250
9348.99 272
9349.90 269
9350.81 270
9351.73 337
9352.64 318
9353.55 264
9354.47 271
9355.38 269
9356.29 271
9357.21 233
9358.12 282
9359.03 250
9359.95 256
9360.86 261
9361.77 224
9362.69 229
9363.60 251
9364.51 262
9365.43 224
9366.34 230
9367.26 236
9368.17 227
9369.08 254
9370.00 233
9370.91 235
9371.82 224
9372.74 279
9373.65 228
9374.57 251
9375.48 285
9376.40 262
9377.31 271
9378.22 254
9379.14 244
9380.05 263
9380.97 285
9381.88 227
9382.80 272
9383.71 304
9384.62 254
9385.54 261
9386.45 245
9387.37 251
9388.28 245
9389.20 305
9390.11 287
9391.03 274
9391.94 257
9392.86 276
9393.77 264
9394.69 221
9395.60 270
9396.52 284
9397.43 284
9398.35 278
9399.26 290
9400.18 269
9401.10 244
9402.01 248
9402.93 248
9403.84 220
9404.76 222
9405.67 273
9406.59 287
9407.50 244
9408.42 231
9409.34 259
9410.25 267
9411.17 277
9412.08 245
9413.00 207
9413.92 264
9414.83 247
9415.75 250
9416.66 259
9417.58 252
9418.50 250
9419.41 273
9420.33 299
9421.25 286
9422.16 306
9423.08 247
9423.99 269
9424.91 266
9425.83 233
9426.74 295
9427.66 315
9428.58 304
9429.49 264
9430.41 257
9431.33 305
9432.25 282
9433.16 290
9434.08 285
9435.00 286
9435.91 259
9436.83 219
9437.75 238
9438.67 272
9439.58 242
9440.50 259
9441.42 253
9442.33 257
9443.25 279
9444.17 298
9445.09 311
9446.00 310
9446.92 333
9447.84 332
9448.76 341
9449.68 415
9450.59 386
9451.51 415
9452.43 376
9453.35 378
9454.26 347
9455.18 341
9456.10 347
9457.02 299
9457.94 279
9458.86 273
9459.77 273
9460.69 273
9461.61 251
9462.53 274
9463.45 250
9464.37 276
9465.28 265
9466.20 297
9467.12 300
9468.04 253
9468.96 256
9469.88 282
9470.80 275
9471.72 284
9472.63 265
9473.55 286
9474.47 307
9475.39 324
9476.31 343
9477.23 317
9478.15 319
9479.07 314
9479.99 316
9480.91 316
9481.83 346
9482.74 317
9483.66 323
9484.58 319
9485.50 290
9486.42 300
9487.34 292
9488.26 286
9489.18 258
9490.10 273
9491.02 266
9491.94 280
9492.86 242
9493.78 280
9494.70 273
9495.62 276
9496.54 265
9497.46 264
9498.38 249
9499.30 245
9500.22 252
9501.14 269
9502.06 302
9502.98 304
9503.90 298
9504.82 268
9505.74 264
9506.66 255
9507.59 304
9508.51 273
9509.43 240
9510.35 259
9511.27 276
9512.19 281
9513.11 262
9514.03 262
9514.95 292
9515.87 299
9516.79 310
9517.71 308
9518.64 271
9519.56 267
9520.48 252
9521.40 279
9522.32 261
9523.24 242
9524.16 260
9525.08 294
9526.01 316
9526.93 334
9527.85 385
9528.77 433
9529.69 423
9530.61 415
9531.54 430
9532.46 436
9533.38 459
9534.30 407
9535.22 398
9536.15 360
9537.07 329
9537.99 353
9538.91 343
9539.83 315
9540.76 301
9541.68 321
9542.60 376
9543.52 317
9544.45 286
9545.37 333
9546.29 300
9547.21 294
9548.14 286
9549.06 325
9549.98 261
9550.90 297
9551.83 280
9552.75 313
9553.67 307
9554.59 286
9555.52 337
9556.44 304
9557.36 320
9558.29 346
9559.21 358
9560.13 342
9561.06 327
9561.98 311
9562.90 366
9563.83 344
9564.75 337
9565.67 306
9566.60 320
9567.52 318
9568.44 301
9569.37 318
9570.29 286
9571.21 289
9572.14 284
9573.06 296
9573.98 313
9574.91 331
9575.83 329
9576.76 322
9577.68 294
9578.60 330
9579.53 387
9580.45 368
9581.38 326
9582.30 284
9583.23 289
9584.15 311
9585.07 306
9586.00 315
9586.92 301
9587.85 266
9588.77 327
9589.70 339
9590.62 341
9591.55 302
9592.47 327
9593.40 345
9594.32 311
9595.24 302
9596.17 306
9597.09 337
9598.02 361
9598.94 307
9599.87 309
9600.79 335
9601.72 332
9602.65 369
9603.57 367
9604.50 378
9605.42 357
9606.35 343
9607.27 363
9608.20 403
9609.12 343
9610.05 401
9610.97 337
9611.90 360
9612.83 341
9613.75 353
9614.68 342
9615.60 413
9616.53 360
9617.45 317
9618.38 373
9619.31 354
9620.23 427
9621.16 411
9622.08 390
9623.01 360
9623.94 404
9624.86 429
9625.79 423
9626.72 415
9627.64 412
9628.57 433
9629.50 427
9630.42 423
9631.35 396
9632.27 481
9633.20 442
9634.13 454
9635.06 451
9635.98 484
9636.91 477
9637.84 479
9638.76 467
9639.69 431
9640.62 470
9641.54 498
9642.47 500
9643.40 531
9644.33 480
9645.25 521
9646.18 564
9647.11 537
9648.03 609
9648.96 625
9649.89 680
9650.82 637
9651.74 596
9652.67 588
9653.60 573
9654.53 606
9655.46 608
9656.38 582
9657.31 561
9658.24 653
9659.17 598
9660.09 614
9661.02 614
9661.95 666
9662.88 622
9663.81 696
9664.74 638
9665.66 676
9666.59 707
9667.52 751
9668.45 712
9669.38 732
9670.31 772
9671.23 730
9672.16 762
9673.09 766
9674.02 795
9674.95 770
9675.88 813
9676.81 801
9677.73 843
9678.66 813
9679.59 837
9680.52 978
9681.45 940
9682.38 897
9683.31 885
9684.24 874
9685.17 890
9686.10 919
9687.03 846
9687.95 892
9688.88 908
9689.81 1058
9690.74 969
9691.67 1087
9692.60 1150
9693.53 1409
9694.46 1558
9695.39 1597
9696.32 1755
9697.25 1885
9698.18 1786
9699.11 1720
9700.04 1531
9700.97 1402
9701.90 1330
9702.83 1231
9703.76 1141
9704.69 1051
9705.62 1049
9706.55 1002
9707.48 1053
9708.41 1117
9709.34 1155
9710.27 1279
9711.20 1404
9712.13 1467
9713.06 1491
9713.99 1439
9714.92 1427
9715.85 1355
9716.79 1218
9717.72 1121
9718.65 1090
9719.58 1070
9720.51 970
9721.44 913
9722.37 814
9723.30 803
9724.23 781
9725.16 864
9726.09 815
9727.03 835
9727.96 885
9728.89 944
9729.82 937
9730.75 977
9731.68 968
9732.61 959
9733.55 950
9734.48 891
9735.41 896
9736.34 811
9737.27 799
9738.20 755
9739.14 802
9740.07 721
9741.00 685
9741.93 656
9742.86 622
9743.79 652
9744.73 640
9745.66 648
9746.59 585
9747.52 649
9748.46 685
9749.39 700
9750.32 657
9751.25 677
9752.18 635
9753.12 652
9754.05 634
9754.98 589
9755.91 652
9756.85 654
9757.78 612
9758.71 640
9759.65 683
9760.58 669
9761.51 649
9762.44 700
9763.38 711
9764.31 640
9765.24 600
9766.18 607
9767.11 651
9768.04 661
9768.98 632
9769.91 670
9770.84 695
9771.78 694
9772.71 780
9773.64 780
9774.58 827
9775.51 908
9776.44 932
9777.38 914
9778.31 951
9779.24 914
9780.18 924
9781.11 923
9782.05 872
9782.98 923
9783.91 863
9784.85 857
9785.78 751
9786.71 684
9787.65 675
9788.58 661
9789.52 639
9790.45 546
9791.39 632
9792.32 624
9793.25 704
9794.19 658
9795.12 693
9796.06 771
9796.99 798
9797.93 738
9798.86 698
9799.80 640
9800.73 686
9801.67 639
9802.60 520
9803.54 562
9804.47 541
9805.41 532
9806.34 549
9807.28 547
9808.21 468
9809.15 472
9810.08 540
9811.02 522
9811.95 471
9812.89 518
9813.82 480
9814.76 484
9815.69 471
9816.63 502
9817.56 496
9818.50 498
9819.43 547
9820.37 477
9821.31 467
9822.24 403
9823.18 462
9824.11 477
9825.05 492
9825.99 445
9826.92 435
9827.86 434
9828.79 446
9829.73 455
9830.67 393
9831.60 434
9832.54 420
9833.47 425
9834.41 454
9835.35 431
9836.28 421
9837.22 440
9838.16 413
9839.09 472
9840.03 428
9840.97 438
9841.90 450
9842.84 443
9843.78 414
9844.71 459
9845.65 402
9846.59 426
9847.52 440
9848.46 385
9849.40 419
9850.34 428
9851.27 470
9852.21 469
9853.15 501
9854.08 485
9855.02 488
9855.96 414
9856.90 465
9857.83 540
9858.77 568
9859.71 533
9860.65 449
9861.58 447
9862.52 405
9863.46 405
9864.40 427
9865.33 514
9866.27 443
9867.21 417
9868.15 457
9869.09 440
9870.02 425
9870.96 451
9871.90 429
9872.84 409
9873.78 398
9874.72 426
9875.65 427
9876.59 424
9877.53 423
9878.47 421
9879.41 385
9880.35 434
9881.28 404
9882.22 390
9883.16 418
9884.10 425
9885.04 414
9885.98 420
9886.92 386
9887.86 370
9888.79 413
9889.73 411
9890.67 385
9891.61 355
9892.55 324
9893.49 365
9894.43 374
9895.37 419
9896.31 418
9897.25 400
9898.19 408
9899.13 433
9900.07 432
9901.00 409
9901.94 383
9902.88 421
9903.82 391
9904.76 364
9905.70 406
9906.64 427
9907.58 434
9908.52 410
9909.46 468
9910.40 517
9911.34 495
9912.28 454
9913.22 431
9914.16 388
9915.10 419
9916.04 459
9916.98 424
9917.92 452
9918.86 458
9919.80 535
9920.74 643
9921.69 768
9922.63 831
9923.57 995
9924.51 998
9925.45 1041
9926.39 955
9927.33 968
9928.27 821
9929.21 793
9930.15 771
9931.09 642
9932.03 634
9932.97 506
9933.92 526
9934.86 419
9935.80 428
9936.74 491
9937.68 467
9938.62 459
9939.56 435
9940.50 483
9941.45 449
9942.39 446
9943.33 479
9944.27 424
9945.21 455
9946.15 492
9947.10 471
9948.04 468
9948.98 468
9949.92 496
9950.86 572
9951.80 581
9952.75 561
9953.69 569
9954.63 579
9955.57 528
9956.52 546
9957.46 515
9958.40 482
9959.34 540
9960.28 512
9961.23 447
9962.17 454
9963.11 522
9964.05 504
9965.00 493
9965.94 430
9966.88 414
9967.82 456
9968.77 490
9969.71 555
9970.65 489
9971.60 508
9972.54 471
9973.48 494
9974.42 488
9975.37 468
9976.31 485
9977.25 510
9978.20 514
9979.14 407
9980.08 472
9981.03 471
9981.97 430
9982.91 443
9983.86 453
9984.80 456
9985.74 471
9986.69 457
9987.63 410
9988.57 408
9989.52 389
9990.46 382
9991.41 359
9992.35 360
9993.29 358
9994.24 377
9995.18 394
9996.13 353
9997.07 340
9998.01 368
9998.96 309
9999.90 376
10000.85 373
10001.79 357
10002.74 322
10003.68 363
10004.62 385
10005.57 367
10006.51 352
10007.46 343
10008.40 375
10009.35 323
10010.29 358
10011.24 409
10012.18 383
10013.13 360
10014.07 367
10015.02 389
10015.96 298
10016.91 395
10017.85 353
10018.80 381
10019.74 294
10020.69 290
10021.63 356
10022.58 358
10023.52 349
10024.47 364
10025.41 416
10026.36 387
10027.30 385
10028.25 375
10029.19 384
10030.14 377
10031.09 323
10032.03 365
10032.98 336
10033.92 300
10034.87 324
10035.82 303
10036.76 301
10037.71 303
10038.65 270
10039.60 312
10040.55 331
10041.49 303
10042.44 296
10043.38 311
10044.33 324
10045.28 306
10046.22 303
10047.17 333
10048.12 260
10049.06 243
10050.01 259
10050.96 267
10051.90 320
10052.85 300
10053.80 333
10054.74 355
10055.69 286
10056.64 289
10057.58 339
10058.53 345
10059.48 340
10060.42 291
10061.37 308
10062.32 275
10063.27 266
10064.21 285
10065.16 282
10066.11 271
10067.06 255
10068.00 304
10068.95 281
10069.90 256
10070.85 262
10071.79 267
10072.74 309
10073.69 321
10074.64 312
10075.58 305
10076.53 265
10077.48 279
10078.43 250
10079.38 275
10080.32 251
10081.27 275
10082.22 285
10083.17 300
10084.12 284
10085.06 255
10086.01 291
10086.96 285
10087.91 339
10088.86 292
10089.81 272
10090.75 272
10091.70 284
10092.65 283
10093.60 314
10094.55 292
10095.50 280
10096.45 275
10097.40 272
10098.34 291
10099.29 311
10100.24 252
10101.19 244
10102.14 274
10103.09 258
10104.04 267
10104.99 266
10105.94 296
10106.89 294
10107.84 265
10108.78 252
10109.73 277
10110.68 276
10111.63 303
10112.58 277
10113.53 262
10114.48 289
10115.43 311
10116.38 284
10117.33 275
10118.28 226
10119.23 269
10120.18 304
10121.13 263
10122.08 262
10123.03 274
10123.98 256
10124.93 293
10125.88 270
10126.83 277
10127.78 307
10128.73 282
10129.68 267
10130.63 264
10131.58 285
10132.53 276
10133.48 262
10134.43 253
10135.38 259
10136.34 306
10137.29 252
10138.24 297
10139.19 270
10140.14 271
10141.09 253
10142.04 332
10142.99 273
10143.94 272
10144.89 275
10145.84 292
10146.80 263
10147.75 253
10148.70 271
10149.65 274
10150.60 306
10151.55 275
10152.50 283
10153.45 315
10154.41 301
10155.36 264
10156.31 290
10157.26 296
10158.21 280
10159.16 272
10160.12 254
10161.07 286
10162.02 290
10162.97 253
10163.92 279
10164.88 300
10165.83 277
10166.78 297
10167.73 301
10168.68 317
10169.64 293
10170.59 337
10171.54 279
10172.49 293
10173.45 327
10174.40 269
10175.35 287
10176.30 334
10177.26 292
10178.21 313
10179.16 306
10180.11 326
10181.07 374
10182.02 381
10182.97 332
10183.92 341
10184.88 340
10185.83 349
10186.78 345
10187.74 322
10188.69 350
10189.64 328
10190.60 359
10191.55 369
10192.50 333
10193.46 352
10194.41 367
10195.36 352
10196.32 366
10197.27 349
10198.22 407
10199.18 439
10200.13 462
10201.08 457
10202.04 458
10202.99 487
10203.95 504
10204.90 562
10205.85 536
10206.81 520
10207.76 476
10208.72 403
10209.67 415
10210.62 409
10211.58 406
10212.53 390
10213.49 418
10214.44 360
10215.40 378
10216.35 383
10217.30 371
10218.26 329
10219.21 314
10220.17 379
10221.12 333
10222.08 330
10223.03 347
10223.99 298
10224.94 302
10225.90 323
10226.85 355
10227.81 305
10228.76 335
10229.72 317
10230.67 337
10231.63 326
10232.58 390
10233.54 370
10234.49 352
10235.45 368
10236.40 380
10237.36 371
10238.31 333
10239.27 311
10240.22 277
10241.18 280
10242.14 275
10243.09 288
10244.05 275
10245.00 289
10245.96 280
10246.91 302
10247.87 293
10248.83 264
10249.78 271
10250.74 267
10251.69 259
10252.65 262
10253.61 246
10254.56 261
10255.52 289
10256.48 273
10257.43 292
10258.39 262
10259.34 274
10260.30 264
10261.26 263
10262.21 238
10263.17 246
10264.13 232
10265.08 255
10266.04 275
10267.00 279
10267.95 281
10268.91 300
10269.87 283
10270.82 266
10271.78 250
10272.74 218
10273.70 259
10274.65 263
10275.61 254
10276.57 221
10277.52 233
10278.48 242
10279.44 274
10280.40 230
10281.35 264
10282.31 244
10283.27 243
10284.23 280
10285.18 300
10286.14 252
10287.10 292
10288.06 291
10289.02 262
10289.97 252
10290.93 289
10291.89 296
10292.85 258
10293.81 240
10294.76 230
10295.72 266
10296.68 231
10297.64 258
10298.60 257
10299.55 234
10300.51 233
10301.47 276
10302.43 276
10303.39 261
10304.35 251
10305.31 244
10306.26 243
10307.22 196
10308.18 234
10309.14 224
10310.10 245
10311.06 280
10312.02 273
10312.98 287
10313.93 252
10314.89 257
10315.85 288
10316.81 259
10317.77 224
10318.73 235
10319.69 213
10320.65 229
10321.61 251
10322.57 280
10323.53 243
10324.49 242
10325.45 251
10326.40 301
10327.36 247
10328.32 245
10329.28 302
10330.24 279
10331.20 276
10332.16 283
10333.12 288
10334.08 228
10335.04 227
10336.00 191
10336.96 221
10337.92 205
10338.88 250
10339.84 263
10340.80 268
10341.76 251
10342.72 216
10343.68 257
10344.64 237
10345.61 243
10346.57 258
10347.53 248
10348.49 228
10349.45 231
10350.41 238
10351.37 254
10352.33 221
10353.29 265
10354.25 240
10355.21 220
10356.17 265
10357.13 222
10358.10 258
10359.06 242
10360.02 254
10360.98 255
10361.94 246
10362.90 257
10363.86 227
10364.82 229
10365.79 221
10366.75 239
10367.71 223
10368.67 206
10369.63 213
10370.59 222
10371.55 236
10372.52 233
10373.48 248
10374.44 223
10375.40 257
10376.36 237
10377.33 213
10378.29 250
10379.25 240
10380.21 217
10381.17 191
10382.14 219
10383.10 237
10384.06 211
10385.02 204
10385.98 224
10386.95 213
10387.91 244
10388.87 216
10389.83 211
10390.80 222
10391.76 208
10392.72 248
10393.68 217
10394.65 190
10395.61 186
10396.57 221
10397.54 197
10398.50 193
10399.46 198
10400.42 178
10401.39 223
10402.35 222
10403.31 204
10404.28 232
10405.24 206
10406.20 217
10407.17 216
10408.13 214
10409.09 230
10410.06 205
10411.02 232
10411.98 216
10412.95 184
10413.91 191
10414.88 202
10415.84 225
10416.80 194
10417.77 238
10418.73 262
10419.69 230
10420.66 226
10421.62 222
10422.59 192
10423.55 180
10424.51 188
10425.48 202
10426.44 221
10427.41 221
10428.37 188
10429.34 184
10430.30 198
10431.26 222
10432.23 185
10433.19 169
10434.16 206
10435.12 200
10436.09 271
10437.05 211
10438.02 215
10438.98 200
10439.95 176
10440.91 208
10441.88 162
10442.84 151
10443.81 211
10444.77 187
10445.74 178
10446.70 220
10447.67 194
10448.63 184
10449.60 219
10450.56 164
10451.53 205
10452.49 196
10453.46 238
10454.42 203
10455.39 181
10456.36 206
10457.32 210
10458.29 217
10459.25 216
10460.22 183
10461.18 175
10462.15 181
10463.12 159
10464.08 159
10465.05 182
10466.01 178
10466.98 193
10467.95 212
10468.91 202
10469.88 196
10470.84 185
10471.81 183
10472.78 168
10473.74 187
10474.71 191
10475.68 194
10476.64 204
10477.61 188
10478.58 179
10479.54 171
10480.51 180
10481.48 201
10482.44 198
10483.41 187
10484.38 199
10485.34 194
10486.31 201
10487.28 192
10488.25 189
10489.21 194
10490.18 203
10491.15 138
10492.11 186
10493.08 163
10494.05 190
10495.02 194
10495.98 199
10496.95 164
10497.92 170
10498.89 179
10499.85 164
10500.82 153
10501.79 170
10502.76 173
10503.72 176
10504.69 172
10505.66 188
10506.63 174
10507.60 167
10508.56 191
10509.53 165
10510.50 187
10511.47 188
10512.44 178
10513.40 202
10514.37 196
10515.34 181
10516.31 207
10517.28 208
10518.25 198
10519.22 194
10520.18 186
10521.15 164
10522.12 195
10523.09 190
10524.06 203
10525.03 181
10526.00 163
10526.96 189
10527.93 166
10528.90 151
10529.87 152
10530.84 172
10531.81 211
10532.78 178
10533.75 198
10534.72 180
10535.69 189
10536.66 212
10537.63 220
10538.59 184
10539.56 184
10540.53 199
10541.50 212
10542.47 158
10543.44 155
10544.41 212
10545.38 215
10546.35 196
10547.32 180
10548.29 193
10549.26 188
10550.23 187
10551.20 189
10552.17 164
10553.14 129
10554.11 177
10555.08 205
10556.05 190
10557.02 201
10557.99 224
10558.96 251
10559.93 227
10560.90 236
10561.87 161
10562.84 194
10563.81 182
10564.79 162
10565.76 189
10566.73 184
10567.70 209
10568.67 189
10569.64 188
10570.61 178
10571.58 170
10572.55 199
10573.52 187
10574.49 156
10575.47 166
10576.44 168
10577.41 162
10578.38 177
10579.35 175
10580.32 168
10581.29 189
10582.26 180
10583.24 184
10584.21 201
10585.18 181
10586.15 168
10587.12 197
10588.09 175
10589.07 194
10590.04 177
10591.01 181
10591.98 193
10592.95 219
10593.92 173
10594.90 167
10595.87 165
10596.84 194
10597.81 159
10598.78 157
10599.76 188
10600.73 230
10601.70 186
10602.67 177
10603.65 162
10604.62 153
10605.59 211
10606.56 185
10607.54 171
10608.51 172
10609.48 165
10610.45 198
10611.43 198
10612.40 184
10613.37 195
10614.35 201
10615.32 210
10616.29 197
10617.26 199
10618.24 192
10619.21 173
10620.18 180
10621.16 212
10622.13 197
10623.10 239
10624.08 223
10625.05 193
10626.02 202
10627.00 202
10627.97 195
10628.94 188
10629.92 221
10630.89 231
10631.87 261
10632.84 287
10633.81 279
10634.79 325
10635.76 303
10636.73 321
10637.71 341
10638.68 338
10639.66 278
10640.63 303
10641.60 309
10642.58 264
10643.55 233
10644.53 216
10645.50 229
10646.48 208
10647.45 192
10648.43 179
10649.40 194
10650.37 194
10651.35 209
10652.32 201
10653.30 189
10654.27 212
10655.25 189
10656.22 202
10657.20 221
10658.17 176
10659.15 205
10660.12 213
10661.10 195
10662.07 191
10663.05 201
10664.02 172
10665.00 179
10665.97 191
10666.95 187
10667.92 174
10668.90 187
10669.87 193
10670.85 181
10671.83 163
10672.80 172
10673.78 178
10674.75 173
10675.73 208
10676.70 228
10677.68 218
10678.66 178
10679.63 189
10680.61 201
10681.58 200
10682.56 177
10683.54 185
10684.51 213
10685.49 187
10686.46 197
10687.44 182
10688.42 171
10689.39 184
10690.37 183
10691.35 169
10692.32 168
10693.30 182
10694.28 191
10695.25 187
10696.23 163
10697.21 183
10698.18 232
10699.16 193
10700.14 173
10701.11 179
10702.09 179
10703.07 199
10704.04 181
10705.02 199
10706.00 190
10706.97 182
10707.95 210
10708.93 203
10709.91 165
10710.88 185
10711.86 187
10712.84 217
10713.82 187
10714.79 189
10715.77 201
10716.75 221
10717.73 218
10718.70 192
10719.68 205
10720.66 194
10721.64 195
10722.61 196
10723.59 211
10724.57 210
10725.55 196
10726.53 161
10727.50 186
10728.48 179
10729.46 173
10730.44 200
10731.42 198
10732.40 204
10733.37 177
10734.35 183
10735.33 206
10736.31 194
10737.29 181
10738.27 160
10739.25 182
10740.22 221
10741.20 210
10742.18 200
10743.16 179
10744.14 175
10745.12 168
10746.10 191
10747.08 217
10748.05 212
10749.03 187
10750.01 218
10750.99 227
10751.97 187
10752.95 217
10753.93 239
10754.91 212
10755.89 245
10756.87 198
10757.85 208
10758.83 229
10759.81 218
10760.79 211
10761.77 253
10762.75 194
10763.73 200
10764.71 239
10765.68 219
10766.66 189
10767.64 190
10768.62 205
10769.60 242
10770.58 211
10771.56 241
10772.54 229
10773.53 201
10774.51 235
10775.49 234
10776.47 223
10777.45 247
10778.43 249
10779.41 257
10780.39 240
10781.37 230
10782.35 238
10783.33 284
10784.31 243
10785.29 202
10786.27 237
10787.25 226
10788.23 231
10789.21 222
10790.20 216
10791.18 194
10792.16 203
10793.14 195
10794.12 202
10795.10 214
10796.08 208
10797.06 203
10798.04 229
10799.03 230
10800.01 213
10800.99 238
10801.97 195
10802.95 216
10803.93 210
10804.91 218
10805.90 221
10806.88 189
10807.86 209
10808.84 199
10809.82 213
10810.81 194
10811.79 225
10812.77 220
10813.75 194
10814.73 189
10815.72 221
10816.70 191
10817.68 208
10818.66 208
10819.64 218
10820.63 222
10821.61 209
10822.59 208
10823.57 188
10824.56 210
10825.54 198
10826.52 202
10827.50 199
10828.49 187
10829.47 213
10830.45 216
10831.44 206
10832.42 199
10833.40 220
10834.38 216
10835.37 197
10836.35 196
10837.33 160
10838.32 195
10839.30 222
10840.28 178
10841.27 192
10842.25 165
10843.23 213
10844.22 239
10845.20 213
10846.18 192
10847.17 191
10848.15 232
10849.13 237
10850.12 183
10851.10 184
10852.09 200
10853.07 219
10854.05 199
10855.04 174
10856.02 222
10857.00 252
10857.99 240
10858.97 188
10859.96 208
10860.94 212
10861.93 232
10862.91 180
10863.89 224
10864.88 183
10865.86 201
10866.85 238
10867.83 228
10868.82 189
10869.80 221
10870.79 221
10871.77 243
10872.75 211
10873.74 196
10874.72 207
10875.71 246
10876.69 255
10877.68 221
10878.66 258
10879.65 255
10880.63 245
10881.62 227
10882.60 206
10883.59 204
10884.57 231
10885.56 255
10886.55 245
10887.53 239
10888.52 248
10889.50 257
10890.49 262
10891.47 262
10892.46 250
10893.44 262
10894.43 265
10895.42 258
10896.40 227
10897.39 266
10898.37 248
10899.36 273
10900.34 259
10901.33 258
10902.32 257
10903.30 264
10904.29 298
10905.27 261
10906.26 266
10907.25 258
10908.23 264
10909.22 265
10910.21 301
10911.19 267
10912.18 266
10913.17 285
10914.15 280
10915.14 302
10916.13 285
10917.11 284
10918.10 302
10919.09 306
10920.07 268
10921.06 303
10922.05 287
10923.03 340
10924.02 273
10925.01 262
10926.00 329
10926.98 319
10927.97 306
10928.96 270
10929.94 319
10930.93 336
10931.92 324
10932.91 341
10933.89 311
10934.88 305
10935.87 324
10936.86 344
10937.84 338
10938.83 359
10939.82 382
10940.81 425
10941.80 427
10942.78 391
10943.77 349
10944.76 374
10945.75 390
10946.74 422
10947.72 373
10948.71 464
10949.70 445
10950.69 499
10951.68 565
10952.66 642
10953.65 706
10954.64 770
10955.63 791
10956.62 786
10957.61 784
10958.60 721
10959.58 677
10960.57 621
10961.56 655
10962.55 571
10963.54 488
10964.53 503
10965.52 520
10966.51 467
10967.49 463
10968.48 488
10969.47 480
10970.46 483
10971.45 458
10972.44 472
10973.43 459
10974.42 452
10975.41 454
10976.40 440
10977.39 486
10978.38 510
10979.37 487
10980.36 547
10981.35 520
10982.34 427
10983.32 452
10984.31 507
10985.30 517
10986.29 499
10987.28 573
10988.27 539
10989.26 537
10990.25 632
10991.24 688
10992.23 770
10993.22 902
10994.21 1047
10995.20 1185
10996.20 1247
10997.19 1258
10998.18 1270
10999.17 1250
11000.16 1168
11001.15 1115
11002.14 934
11003.13 837
11004.12 762
11005.11 633
11006.10 546
11007.09 481
11008.08 463
11009.07 472
11010.06 439
11011.06 397
11012.05 443
11013.04 447
11014.03 443
11015.02 502
11016.01 453
11017.00 444
11017.99 390
11018.98 439
11019.98 413
11020.97 417
11021.96 374
11022.95 397
11023.94 378
11024.93 368
11025.93 355
11026.92 356
11027.91 382
11028.90 388
11029.89 363
11030.88 330
11031.88 333
11032.87 364
11033.86 359
11034.85 385
11035.84 349
11036.84 319
11037.83 390
11038.82 328
11039.81 317
11040.81 323
11041.80 352
11042.79 326
11043.78 319
11044.77 304
11045.77 335
11046.76 333
11047.75 301
11048.75 291
11049.74 276
11050.73 285
11051.72 316
11052.72 330
11053.71 297
11054.70 253
11055.70 278
11056.69 284
11057.68 287
11058.67 271
11059.67 278
11060.66 324
11061.65 351
11062.65 307
11063.64 277
11064.63 307
11065.63 306
11066.62 320
11067.61 362
11068.61 321
11069.60 291
11070.60 285
11071.59 326
11072.58 292
11073.58 277
11074.57 300
11075.56 309
11076.56 286
11077.55 351
11078.55 292
11079.54 304
11080.53 268
11081.53 289
11082.52 307
11083.52 313
11084.51 318
11085.51 271
11086.50 293
11087.49 305
11088.49 334
11089.48 317
11090.48 288
11091.47 277
11092.47 259
11093.46 278
11094.46 276
11095.45 279
11096.45 289
11097.44 309
11098.44 292
11099.43 266
11100.43 276
11101.42 261
11102.42 236
11103.41 240
11104.41 277
11105.40 248
11106.40 271
11107.39 340
11108.39 271
11109.38 278
11110.38 234
11111.37 254
11112.37 289
11113.37 280
11114.36 273
11115.36 249
11116.35 279
11117.35 285
11118.34 293
11119.34 304
11120.34 298
11121.33 305
11122.33 339
11123.32 341
11124.32 294
11125.32 295
11126.31 348
11127.31 364
11128.30 309
11129.30 315
11130.30 281
11131.29 293
11132.29 276
11133.29 272
11134.28 266
11135.28 237
11136.28 259
11137.27 276
11138.27 265
11139.27 233
11140.26 249
11141.26 268
11142.26 271
11143.25 295
11144.25 283
11145.25 279
11146.24 296
11147.24 278
11148.24 258
11149.24 242
11150.23 249
11151.23 254
11152.23 228
11153.23 252
11154.22 253
11155.22 268
11156.22 269
11157.22 260
11158.21 252
11159.21 260
11160.21 284
11161.21 279
11162.20 306
11163.20 323
11164.20 296
11165.20 302
11166.20 339
11167.19 343
11168.19 321
11169.19 295
11170.19 266
11171.19 290
11172.18 343
11173.18 357
11174.18 300
11175.18 287
11176.18 323
11177.18 340
11178.17 285
11179.17 282
11180.17 297
11181.17 320
11182.17 344
11183.17 302
11184.17 320
11185.16 298
11186.16 329
11187.16 320
11188.16 308
11189.16 335
11190.16 393
11191.16 413
11192.16 350
11193.16 313
11194.16 320
11195.16 335
11196.15 329
11197.15 350
11198.15 311
11199.15 314
11200.15 337
11201.15 331
11202.15 288
11203.15 280
11204.15 341
11205.15 358
11206.15 301
11207.15 315
11208.15 316
11209.15 307
11210.15 301
11211.15 306
11212.15 282
11213.15 272
11214.15 290
11215.15 298
11216.15 271
11217.15 258
11218.15 251
11219.15 270
11220.15 254
11221.15 231
11222.15 250
11223.15 254
11224.15 281
11225.15 265
11226.15 228
11227.16 253
11228.16 290
11229.16 268
11230.16 219
11231.16 216
11232.16 241
11233.16 234
11234.16 235
11235.16 260
11236.16 243
11237.16 248
11238.17 265
11239.17 246
11240.17 251
11241.17 259
11242.17 229
11243.17 240
11244.17 270
11245.18 216
11246.18 218
11247.18 244
11248.18 249
11249.18 263
11250.18 257
11251.19 243
11252.19 234
11253.19 211
11254.19 229
11255.19 228
11256.19 260
11257.20 228
11258.20 236
11259.20 198
11260.20 172
11261.21 215
11262.21 253
11263.21 229
11264.21 254
11265.21 278
11266.22 244
11267.22 242
11268.22 267
11269.22 264
11270.23 259
11271.23 289
11272.23 304
11273.24 306
11274.24 289
11275.24 292
11276.24 316
11277.25 299
11278.25 273
11279.25 254
11280.26 247
11281.26 287
11282.26 259
11283.27 274
11284.27 244
11285.27 259
11286.28 277
11287.28 245
11288.28 288
11289.29 255
11290.29 278
11291.29 274
11292.30 287
11293.30 263
11294.30 303
11295.31 271
11296.31 294
11297.31 279
11298.32 273
11299.32 259
11300.33 245
11301.33 275
11302.33 282
11303.34 262
11304.34 311
11305.35 325
11306.35 310
11307.36 369
11308.36 378
11309.36 372
11310.37 381
11311.37 388
11312.38 376
11313.38 397
11314.39 366
11315.39 325
11316.40 359
11317.40 307
11318.41 289
11319.41 280
11320.41 248
11321.42 224
11322.42 254
11323.43 246
11324.43 230
11325.44 229
11326.44 234
11327.45 237
11328.46 243
11329.46 219
11330.47 231
11331.47 237
11332.48 217
11333.48 207
11334.49 204
11335.49 233
11336.50 217
11337.50 203
11338.51 230
11339.52 204
11340.52 209
11341.53 204
11342.53 213
11343.54 227
11344.54 196
11345.55 215
11346.56 194
11347.56 214
11348.57 215
11349.58 205
11350.58 206
11351.59 222
11352.59 257
11353.60 199
11354.61 185
11355.61 235
11356.62 223
11357.63 187
11358.63 219
11359.64 206
11360.65 214
11361.65 202
11362.66 195
11363.67 204
11364.67 197
11365.68 189
11366.69 183
11367.69 202
11368.70 175
11369.71 201
11370.71 201
11371.72 242
11372.73 206
11373.74 209
11374.74 192
11375.75 187
11376.76 186
11377.77 182
11378.77 189
11379.78 195
11380.79 195
11381.80 179
11382.80 211
11383.81 222
11384.82 215
11385.83 228
11386.83 184
11387.84 191
11388.85 160
11389.86 189
11390.87 194
11391.87 219
11392.88 258
11393.89 242
11394.90 221
11395.91 194
11396.91 201
11397.92 191
11398.93 216
11399.94 241
11400.95 211
11401.96 202
11402.97 172
11403.97 210
11404.98 170
11405.99 183
11407.00 206
11408.01 204
11409.02 203
11410.03 240
11411.03 203
11412.04 192
11413.05 207
11414.06 178
11415.07 209
11416.08 182
11417.09 186
11418.10 186
11419.11 183
11420.12 182
11421.13 210
11422.14 194
11423.14 193
11424.15 228
11425.16 195
11426.17 175
11427.18 193
11428.19 193
11429.20 226
11430.21 244
11431.22 232
11432.23 202
11433.24 175
11434.25 188
11435.26 194
11436.27 194
11437.28 179
11438.29 221
11439.30 189
11440.31 198
11441.32 196
11442.33 202
11443.34 187
11444.35 191
11445.36 194
11446.37 204
11447.38 200
11448.39 206
11449.41 216
11450.42 207
11451.43 207
11452.44 198
11453.45 220
11454.46 202
11455.47 191
11456.48 186
11457.49 196
11458.50 205
11459.51 168
11460.52 215
11461.54 193
11462.55 219
11463.56 204
11464.57 216
11465.58 175
11466.59 181
11467.60 193
11468.62 195
11469.63 189
11470.64 189
11471.65 198
11472.66 225
11473.67 197
11474.68 208
11475.70 211
11476.71 197
11477.72 173
11478.73 183
11479.74 190
11480.76 162
11481.77 179
11482.78 150
11483.79 204
11484.80 217
11485.82 208
11486.83 178
11487.84 160
11488.85 199
11489.87 189
11490.88 221
11491.89 200
11492.90 170
11493.92 204
11494.93 221
11495.94 184
11496.95 199
11497.97 158
11498.98 166
11499.99 186
11501.00 185
11502.02 154
11503.03 161
11504.04 164
11505.06 182
11506.07 170
11507.08 157
11508.10 184
11509.11 174
11510.12 183
11511.14 148
11512.15 156
11513.16 204
11514.18 178
11515.19 170
11516.20 185
11517.22 183
11518.23 162
11519.24 185
11520.26 191
11521.27 156
11522.29 179
11523.30 193
11524.31 197
11525.33 164
11526.34 170
11527.35 157
11528.37 169
11529.38 213
11530.40 199
11531.41 176
11532.43 182
11533.44 180
11534.45 177
11535.47 176
11536.48 190
11537.50 184
11538.51 173
11539.53 223
11540.54 198
11541.56 200
11542.57 189
11543.59 185
11544.60 181
11545.61 183
11546.63 170
11547.64 218
11548.66 191
11549.67 217
11550.69 215
11551.70 212
11552.72 209
11553.74 209
11554.75 214
11555.77 201
11556.78 218
11557.80 246
11558.81 235
11559.83 232
11560.84 213
11561.86 218
11562.87 206
11563.89 216
11564.91 231
11565.92 217
11566.94 218
11567.95 214
11568.97 202
11569.98 253
11571.00 207
11572.02 222
11573.03 238
11574.05 248
11575.06 262
11576.08 244
11577.10 261
11578.11 259
11579.13 273
11580.15 281
11581.16 289
11582.18 296
11583.20 315
11584.21 333
11585.23 331
11586.25 324
11587.26 333
11588.28 351
11589.30 340
11590.31 346
11591.33 382
11592.35 418
11593.36 440
11594.38 491
11595.40 586
11596.41 635
11597.43 751
11598.45 908
11599.47 856
11600.48 837
11601.50 911
11602.52 794
11603.53 720
11604.55 693
11605.57 629
11606.59 479
11607.60 500
11608.62 426
11609.64 377
11610.66 329
11611.68 321
11612.69 329
11613.71 281
11614.73 293
11615.75 289
11616.76 283
11617.78 302
11618.80 276
11619.82 270
11620.84 248
11621.86 250
11622.87 272
11623.89 237
11624.91 239
11625.93 238
11626.95 260
11627.97 259
11628.98 243
11630.00 252
11631.02 232
11632.04 233
11633.06 235
11634.08 196
11635.10 194
11636.11 245
11637.13 253
11638.15 236
11639.17 222
11640.19 216
11641.21 215
11642.23 263
11643.25 249
11644.27 199
11645.29 211
11646.31 193
11647.32 233
11648.34 189
11649.36 168
11650.38 185
11651.40 234
11652.42 193
11653.44 206
11654.46 192
11655.48 213
11656.50 185
11657.52 184
11658.54 207
11659.56 200
11660.58 233
11661.60 228
11662.62 204
11663.64 209
11664.66 208
11665.68 236
11666.70 193
11667.72 202
11668.74 208
11669.76 209
11670.78 220
11671.80 204
11672.82 203
11673.84 198
11674.86 210
11675.88 211
11676.90 193
11677.92 206
11678.95 222
11679.97 235
11680.99 231
11682.01 212
11683.03 233
11684.05 238
11685.07 252
11686.09 247
11687.11 241
11688.13 220
11689.16 229
11690.18 236
11691.20 241
11692.22 192
11693.24 208
11694.26 190
11695.28 210
11696.30 219
11697.33 225
11698.35 203
11699.37 194
11700.39 222
11701.41 217
11702.43 226
11703.46 233
11704.48 208
11705.50 205
11706.52 184
11707.54 189
11708.57 211
11709.59 202
11710.61 194
11711.63 210
11712.65 183
11713.68 210
11714.70 222
11715.72 216
11716.74 178
11717.77 186
11718.79 203
11719.81 228
11720.83 197
11721.86 206
11722.88 201
11723.90 195
11724.92 181
11725.95 181
11726.97 167
11727.99 203
11729.01 159
11730.04 204
11731.06 183
11732.08 168
11733.11 205
11734.13 204
11735.15 200
11736.18 201
11737.20 204
11738.22 214
11739.25 199
11740.27 209
11741.29 194
11742.32 182
11743.34 225
11744.36 205
11745.39 196
11746.41 210
11747.43 234
11748.46 210
11749.48 213
11750.51 202
11751.53 183
11752.55 174
11753.58 167
11754.60 208
11755.63 199
11756.65 199
11757.67 189
11758.70 186
11759.72 192
11760.75 193
11761.77 179
11762.80 167
11763.82 166
11764.84 190
11765.87 204
11766.89 200
11767.92 191
11768.94 180
11769.97 217
11770.99 194
11772.02 184
11773.04 151
11774.07 168
11775.09 154
11776.12 187
11777.14 182
11778.17 181
11779.19 156
11780.22 184
11781.24 189
11782.27 189
11783.29 203
11784.32 191
11785.34 209
11786.37 199
11787.39 204
11788.42 192
11789.45 205
11790.47 206
11791.50 208
11792.52 163
11793.55 203
11794.57 204
11795.60 210
11796.63 238
11797.65 226
11798.68 227
11799.70 210
11800.73 247
11801.75 215
11802.78 176
11803.81 200
11804.83 217
11805.86 202
11806.89 202
11807.91 201
11808.94 199
11809.97 196
11810.99 183
11812.02 180
11813.04 205
11814.07 250
11815.10 182
11816.12 200
11817.15 195
11818.18 198
11819.21 193
11820.23 227
11821.26 208
11822.29 207
11823.31 228
11824.34 250
11825.37 189
11826.39 193
11827.42 248
11828.45 237
11829.48 208
11830.50 179
11831.53 201
11832.56 197
11833.59 198
11834.61 162
11835.64 202
11836.67 204
11837.70 224
11838.72 223
11839.75 227
11840.78 249
11841.81 269
11842.83 214
11843.86 194
11844.89 213
11845.92 219
11846.95 265
11847.97 234
11849.00 255
11850.03 234
11851.06 251
11852.09 236
11853.12 246
11854.14 255
11855.17 239
11856.20 219
11857.23 272
11858.26 238
11859.29 238
11860.32 233
11861.34 237
11862.37 272
11863.40 227
11864.43 260
11865.46 230
11866.49 246
11867.52 262
11868.55 278
11869.57 288
11870.60 292
11871.63 268
11872.66 256
11873.69 267
11874.72 282
11875.75 293
11876.78 306
11877.81 317
11878.84 298
11879.87 340
11880.90 327
11881.93 353
11882.96 347
11883.99 349
11885.02 353
11886.05 314
11887.08 330
11888.11 355
11889.14 368
11890.16 389
11891.19 365
11892.22 412
11893.26 486
11894.29 455
11895.32 465
11896.35 518
11897.38 535
11898.41 528
11899.44 608
11900.47 546
11901.50 555
11902.53 495
11903.56 482
11904.59 461
11905.62 474
11906.65 460
11907.68 451
11908.71 465
11909.74 408
11910.77 460
11911.80 452
11912.83 471
11913.87 448
11914.90 446
11915.93 473
11916.96 446
11917.99 473
11919.02 496
11920.05 516
11921.08 576
11922.11 635
11923.15 697
11924.18 798
11925.21 897
11926.24 995
11927.27 996
11928.30 1044
11929.34 1048
11930.37 1018
11931.40 922
11932.43 931
11933.46 791
11934.49 771
11935.53 695
11936.56 586
11937.59 506
11938.62 490
11939.65 454
11940.69 404
11941.72 397
11942.75 431
11943.78 435
11944.82 428
11945.85 410
11946.88 366
11947.91 400
11948.94 362
11949.98 346
11951.01 291
11952.04 323
11953.08 352
11954.11 359
11955.14 322
11956.17 329
11957.21 345
11958.24 343
11959.27 325
11960.31 342
11961.34 364
11962.37 332
11963.40 354
11964.44 347
11965.47 358
11966.50 326
11967.54 354
11968.57 344
11969.60 350
11970.64 371
11971.67 303
11972.70 339
11973.74 295
11974.77 300
11975.81 305
11976.84 328
11977.87 311
11978.91 349
11979.94 284
11980.97 291
11982.01 294
11983.04 359
11984.08 300
11985.11 309
11986.14 329
11987.18 346
11988.21 353
11989.25 348
11990.28 324
11991.32 324
11992.35 349
11993.38 339
11994.42 332
11995.45 306
11996.49 356
11997.52 362
11998.56 342
11999.59 349
12000.63 335
12001.66 326
12002.70 341
12003.73 336
12004.77 370
12005.80 353
12006.84 376
12007.87 408
12008.91 383
12009.94 391
12010.98 389
12012.01 429
12013.05 434
12014.08 461
12015.12 439
12016.15 476
12017.19 440
12018.22 474
12019.26 470
12020.29 402
12021.33 426
12022.37 397
12023.40 411
12024.44 367
12025.47 415
12026.51 387
12027.54 400
12028.58 350
12029.62 361
12030.65 332
12031.69 376
12032.72 360
12033.76 361
12034.80 311
12035.83 340
12036.87 419
12037.91 373
12038.94 370
12039.98 363
12041.01 372
12042.05 396
12043.09 371
12044.12 395
12045.16 376
12046.20 384
12047.23 384
12048.27 363
12049.31 344
12050.35 387
12051.38 417
12052.42 383
12053.46 408
12054.49 445
12055.53 389
12056.57 437
12057.60 444
12058.64 416
12059.68 424
12060.72 470
12061.75 400
12062.79 409
12063.83 388
12064.87 418
12065.90 434
12066.94 483
12067.98 434
12069.02 431
12070.05 429
12071.09 442
12072.13 454
12073.17 430
12074.21 446
12075.24 429
12076.28 441
12077.32 434
12078.36 438
12079.40 455
12080.43 427
12081.47 494
12082.51 465
12083.55 494
12084.59 513
12085.63 552
12086.66 571
12087.70 545
12088.74 569
12089.78 568
12090.82 617
12091.86 628
12092.90 654
12093.93 690
12094.97 761
12096.01 767
12097.05 903
12098.09 952
12099.13 1013
12100.17 955
12101.21 995
12102.25 943
12103.28 918
12104.32 865
12105.36 797
12106.40 686
12107.44 695
12108.48 583
12109.52 537
12110.56 521
12111.60 487
12112.64 417
12113.68 392
12114.72 415
12115.76 427
12116.80 401
12117.84 372
12118.88 393
12119.92 338
12120.96 354
12122.00 388
12123.04 346
12124.08 331
12125.12 337
12126.16 338
12127.20 372
12128.24 324
12129.28 332
12130.32 307
12131.36 331
12132.40 326
12133.44 326
12134.48 353
12135.52 299
12136.56 304
12137.60 290
12138.64 325
12139.68 286
12140.72 324
12141.76 344
12142.81 326
12143.85 266
12144.89 297
12145.93 285
12146.97 310
12148.01 304
12149.05 257
12150.09 287
12151.13 243
12152.18 242
12153.22 288
12154.26 291
12155.30 285
12156.34 257
12157.38 276
12158.42 289
12159.47 278
12160.51 261
12161.55 319
12162.59 295
12163.63 267
12164.67 267
12165.72 276
12166.76 265
12167.80 258
12168.84 293
12169.88 268
12170.93 269
12171.97 229
12173.01 262
12174.05 299
12175.09 277
12176.14 260
12177.18 287
12178.22 274
12179.26 241
12180.31 245
12181.35 256
12182.39 288
12183.43 250
12184.48 216
12185.52 236
12186.56 236
12187.60 258
12188.65 269
12189.69 274
12190.73 242
12191.78 274
12192.82 276
12193.86 253
12194.91 231
12195.95 231
12196.99 281
12198.04 276
12199.08 241
12200.12 258
12201.17 297
12202.21 240
12203.25 254
12204.30 272
12205.34 269
12206.38 254
12207.43 225
12208.47 245
12209.51 239
12210.56 258
12211.60 262
12212.65 296
12213.69 260
12214.73 249
12215.78 288
12216.82 273
12217.87 267
12218.91 250
12219.95 242
12221.00 302
12222.04 277
12223.09 228
12224.13 245
12225.17 247
12226.22 267
12227.26 266
12228.31 270
12229.35 263
12230.40 240
12231.44 275
12232.49 264
12233.53 233
12234.58 245
12235.62 237
12236.67 240
12237.71 208
12238.76 277
12239.80 249
12240.85 251
12241.89 266
12242.94 247
12243.98 263
12245.03 229
12246.07 249
12247.12 243
12248.16 236
12249.21 216
12250.25 231
12251.30 221
12252.34 208
12253.39 210
12254.44 208
12255.48 213
12256.53 213
12257.57 194
12258.62 235
12259.67 228
12260.71 221
12261.76 211
12262.80 200
12263.85 237
12264.90 221
12265.94 210
12266.99 225
12268.03 226
12269.08 196
12270.13 217
12271.17 226
12272.22 197
12273.27 199
12274.31 203
12275.36 223
12276.41 199
12277.45 252
12278.50 195
12279.55 201
12280.59 195
12281.64 187
12282.69 211
12283.73 234
12284.78 188
12285.83 231
12286.87 180
12287.92 208
12288.97 222
12290.01 207
12291.06 203
12292.11 173
12293.16 201
12294.20 224
12295.25 241
12296.30 205
12297.35 191
12298.39 191
12299.44 188
12300.49 181
12301.54 194
12302.58 200
12303.63 191
12304.68 186
12305.73 198
12306.78 184
12307.82 182
12308.87 188
12309.92 182
12310.97 168
12312.02 177
12313.06 159
12314.11 159
12315.16 188
12316.21 148
12317.26 176
12318.31 188
12319.35 163
12320.40 169
12321.45 169
12322.50 179
12323.55 175
12324.60 162
12325.65 164
12326.69 166
12327.74 179
12328.79 187
12329.84 202
12330.89 183
12331.94 174
12332.99 183
12334.04 212
12335.09 166
12336.13 172
12337.18 167
12338.23 182
12339.28 201
12340.33 192
12341.38 175
12342.43 195
12343.48 218
12344.53 197
12345.58 176
12346.63 180
12347.68 170
12348.73 184
12349.78 210
12350.83 175
12351.88 148
12352.93 180
12353.98 190
12355.03 183
12356.08 177
12357.13 159
12358.18 185
12359.23 204
12360.28 166
12361.33 197
12362.38 199
12363.43 185
12364.48 202
12365.53 180
12366.58 178
12367.63 168
12368.68 188
12369.73 217
12370.78 202
12371.83 197
12372.88 200
12373.93 225
12374.98 188
12376.04 190
12377.09 175
12378.14 184
12379.19 161
12380.24 186
12381.29 185
12382.34 184
12383.39 168
12384.44 238
12385.49 233
12386.55 189
12387.60 200
12388.65 205
12389.70 245
12390.75 190
12391.80 181
12392.85 206
12393.91 166
12394.96 182
12396.01 209
12397.06 162
12398.11 176
12399.17 178
12400.22 222
12401.27 184
12402.32 212
12403.37 194
12404.42 204
12405.48 198
12406.53 189
12407.58 193
12408.63 210
12409.69 222
12410.74 202
12411.79 196
12412.84 208
12413.90 203
12414.95 180
12416.00 225
12417.05 214
12418.11 225
12419.16 196
12420.21 235
12421.26 231
12422.32 209
12423.37 224
12424.42 256
12425.48 254
12426.53 201
12427.58 215
12428.63 227
12429.69 216
12430.74 230
12431.79 243
12432.85 268
12433.90 276
12434.95 238
12436.01 219
12437.06 235
12438.11 247
12439.17 253
12440.22 279
12441.28 236
12442.33 226
12443.38 266
12444.44 234
12445.49 224
12446.54 230
12447.60 214
12448.65 243
12449.71 244
12450.76 248
12451.81 243
12452.87 259
12453.92 271
12454.98 316
12456.03 277
12457.08 294
12458.14 276
12459.19 290
12460.25 311
12461.30 328
12462.36 342
12463.41 308
12464.47 349
12465.52 353
12466.58 448
12467.63 492
12468.68 546
12469.74 657
12470.79 751
12471.85 836
12472.90 830
12473.96 897
12475.01 863
12476.07 816
12477.12 716
12478.18 669
12479.24 660
12480.29 556
12481.35 469
12482.40 450
12483.46 393
12484.51 346
12485.57 319
12486.62 336
12487.68 309
12488.73 289
12489.79 282
12490.85 305
12491.90 295
12492.96 263
12494.01 288
12495.07 293
12496.13 240
12497.18 230
12498.24 255
12499.29 267
12500.35 264
12501.41 294
12502.46 257
12503.52 279
12504.57 273
12505.63 258
12506.69 283
12507.74 227
12508.80 254
12509.86 228
12510.91 245
12511.97 251
12513.03 246
12514.08 279
12515.14 296
12516.20 240
12517.25 253
12518.31 245
12519.37 260
12520.42 230
12521.48 238
12522.54 246
12523.60 250
12524.65 235
12525.71 249
12526.77 220
12527.82 238
12528.88 234
12529.94 251
12531.00 232
12532.05 267
12533.11 276
12534.17 270
12535.23 301
12536.28 284
12537.34 262
12538.40 273
12539.46 265
12540.52 282
12541.57 280
12542.63 280
12543.69 317
12544.75 301
12545.81 290
12546.86 324
12547.92 354
12548.98 383
12550.04 380
12551.10 403
12552.15 407
12553.21 415
12554.27 425
12555.33 468
12556.39 454
12557.45 414
12558.51 407
12559.56 400
12560.62 322
12561.68 307
12562.74 292
12563.80 343
12564.86 280
12565.92 279
12566.98 283
12568.03 289
12569.09 229
12570.15 273
12571.21 255
12572.27 270
12573.33 233
12574.39 217
12575.45 241
12576.51 276
12577.57 238
12578.63 243
12579.69 258
12580.75 224
12581.81 273
12582.87 269
12583.93 268
12584.98 231
12586.04 216
12587.10 231
12588.16 221
12589.22 220
12590.28 278
12591.34 247
12592.40 239
12593.46 280
12594.52 244
12595.58 221
12596.64 224
12597.70 230
12598.77 231
12599.83 208
12600.89 225
12601.95 269
12603.01 222
12604.07 213
12605.13 229
12606.19 261
12607.25 251
12608.31 232
12609.37 237
12610.43 271
12611.49 269
12612.55 274
12613.61 297
12614.68 278
12615.74 275
12616.80 251
12617.86 257
12618.92 268
12619.98 226
12621.04 233
12622.10 220
12623.16 221
12624.23 211
12625.29 220
12626.35 213
12627.41 223
12628.47 225
12629.53 232
12630.59 207
12631.66 213
12632.72 214
12633.78 232
12634.84 234
12635.90 260
12636.97 218
12638.03 235
12639.09 238
12640.15 196
12641.21 197
12642.28 171
12643.34 248
12644.40 209
12645.46 234
12646.52 210
12647.59 211
12648.65 210
12649.71 216
12650.77 215
12651.84 206
12652.90 236
12653.96 238
12655.03 224
12656.09 209
12657.15 197
12658.21 207
12659.28 213
12660.34 213
12661.40 196
12662.46 184
12663.53 234
12664.59 188
12665.65 204
12666.72 207
12667.78 227
12668.84 206
12669.91 201
12670.97 220
12672.03 204
12673.10 232
12674.16 189
12675.22 200
12676.29 206
12677.35 181
12678.42 202
12679.48 198
12680.54 221
12681.61 230
12682.67 198
12683.73 205
12684.80 212
12685.86 195
12686.93 244
12687.99 226
12689.05 188
12690.12 227
12691.18 258
12692.25 251
12693.31 245
12694.38 276
12695.44 272
12696.50 299
12697.57 271
12698.63 324
12699.70 306
12700.76 293
12701.83 281
12702.89 318
12703.96 290
12705.02 311
12706.09 303
12707.15 267
12708.22 264
12709.28 264
12710.35 272
12711.41 253
12712.48 202
12713.54 214
12714.61 236
12715.67 238
12716.74 242
12717.80 205
12718.87 229
12719.93 201
12721.00 233
12722.06 213
12723.13 227
12724.19 204
12725.26 243
12726.33 215
12727.39 212
12728.46 222
12729.52 233
12730.59 252
12731.66 293
12732.72 234
12733.79 233
12734.85 221
12735.92 204
12736.99 222
12738.05 222
12739.12 223
12740.18 247
12741.25 211
12742.32 213
12743.38 231
12744.45 201
12745.52 219
12746.58 199
12747.65 201
12748.72 201
12749.78 193
12750.85 228
12751.92 169
12752.98 205
12754.05 189
12755.12 204
12756.18 203
12757.25 191
12758.32 168
12759.38 157
12760.45 160
12761.52 180
12762.59 165
12763.65 158
12764.72 180
12765.79 181
12766.85 196
12767.92 213
12768.99 178
12770.06 176
12771.12 196
12772.19 179
12773.26 193
12774.33 177
12775.40 177
12776.46 170
12777.53 160
12778.60 177
12779.67 199
12780.73 163
12781.80 179
12782.87 198
12783.94 196
12785.01 144
12786.08 172
12787.14 200
12788.21 200
12789.28 193
12790.35 180
12791.42 181
12792.49 172
12793.55 210
12794.62 190
12795.69 177
12796.76 171
12797.83 186
12798.90 196
12799.97 182
12801.03 179
12802.10 192
12803.17 230
12804.24 196
12805.31 195
12806.38 198
12807.45 207
12808.52 244
12809.59 226
12810.66 213
12811.72 245
12812.79 234
12813.86 244
12814.93 225
12816.00 224
12817.07 222
12818.14 260
12819.21 238
12820.28 216
12821.35 206
12822.42 211
12823.49 229
12824.56 186
12825.63 190
12826.70 189
12827.77 212
12828.84 203
12829.91 175
12830.98 176
12832.05 189
12833.12 182
12834.19 183
12835.26 173
12836.33 180
12837.40 178
12838.47 158
12839.54 178
12840.61 170
12841.68 170
12842.75 152
12843.82 173
12844.89 192
12845.96 194
12847.04 161
12848.11 157
12849.18 174
12850.25 164
12851.32 174
12852.39 169
12853.46 177
12854.53 163
12855.60 160
12856.67 128
12857.75 184
12858.82 122
12859.89 148
12860.96 173
12862.03 161
12863.10 170
12864.17 168
12865.24 152
12866.32 163
12867.39 171
12868.46 165
12869.53 138
12870.60 129
12871.67 147
12872.75 139
12873.82 163
12874.89 163
12875.96 159
12877.03 159
12878.11 170
12879.18 144
12880.25 163
12881.32 157
12882.39 154
12883.47 138
12884.54 134
12885.61 176
12886.68 129
12887.76 139
12888.83 160
12889.90 156
12890.97 162
12892.05 140
12893.12 137
12894.19 150
12895.27 129
12896.34 132
12897.41 163
12898.48 143
12899.56 131
12900.63 134
12901.70 166
12902.78 141
12903.85 147
12904.92 140
12905.99 146
12907.07 137
12908.14 160
12909.21 140
12910.29 150
12911.36 150
12912.44 146
12913.51 157
12914.58 120
12915.66 140
12916.73 138
12917.80 161
12918.88 159
12919.95 143
12921.02 134
12922.10 155
12923.17 149
12924.25 134
12925.32 155
12926.39 163
12927.47 147
12928.54 150
12929.62 160
12930.69 159
12931.77 189
12932.84 127
12933.91 143
12934.99 134
12936.06 129
12937.14 144
12938.21 177
12939.29 133
12940.36 127
12941.44 138
12942.51 154
12943.59 148
12944.66 147
12945.73 159
12946.81 186
12947.88 141
12948.96 121
12950.03 143
12951.11 153
12952.18 154
12953.26 157
12954.34 156
12955.41 120
12956.49 130
12957.56 142
12958.64 152
12959.71 148
12960.79 136
12961.86 121
12962.94 145
12964.01 161
12965.09 130
12966.17 135
12967.24 159
12968.32 168
12969.39 143
12970.47 149
12971.54 143
12972.62 138
12973.70 126
12974.77 124
12975.85 133
12976.93 115
12978.00 133
12979.08 133
12980.15 133
12981.23 143
12982.31 172
12983.38 142
12984.46 137
12985.54 124
12986.61 174
12987.69 165
12988.77 140
12989.84 119
12990.92 167
12992.00 143
12993.07 147
12994.15 132
12995.23 132
12996.30 148
12997.38 159
12998.46 178
12999.53 126
13000.61 123
13001.69 132
13002.77 143
13003.84 138
13004.92 129
13006.00 139
13007.08 141
13008.15 174
13009.23 161
13010.31 144
13011.39 165
13012.46 153
13013.54 139
13014.62 133
13015.70 164
13016.77 165
13017.85 109
13018.93 151
13020.01 146
13021.09 156
13022.16 135
13023.24 127
13024.32 139
13025.40 150
13026.48 158
13027.56 141
13028.63 150
13029.71 135
13030.79 158
13031.87 160
13032.95 161
13034.03 155
13035.10 150
13036.18 123
13037.26 139
13038.34 176
13039.42 191
13040.50 176
13041.58 153
13042.66 156
13043.73 208
13044.81 197
13045.89 154
13046.97 208
13048.05 194
13049.13 168
13050.21 186
13051.29 182
13052.37 153
13053.45 149
13054.53 195
13055.61 174
13056.69 211
13057.76 145
13058.84 167
13059.92 150
13061.00 147
13062.08 162
13063.16 153
13064.24 150
13065.32 158
13066.40 143
13067.48 154
13068.56 134
13069.64 117
13070.72 157
13071.80 139
13072.88 129
13073.96 117
13075.04 131
13076.12 149
13077.20 141
13078.28 128
13079.36 135
13080.44 139
13081.53 144
13082.61 142
13083.69 149
13084.77 144
13085.85 151
13086.93 171
13088.01 147
13089.09 166
13090.17 177
13091.25 164
13092.33 144
13093.41 148
13094.49 136
13095.58 165
13096.66 150
13097.74 157
13098.82 158
13099.90 140
13100.98 181
13102.06 148
13103.14 154
13104.23 138
13105.31 150
13106.39 147
13107.47 141
13108.55 158
13109.63 152
13110.72 136
13111.80 159
13112.88 122
13113.96 144
13115.04 146
13116.13 171
13117.21 142
13118.29 143
13119.37 149
13120.45 153
13121.54 170
13122.62 149
13123.70 140
13124.78 120
13125.86 142
13126.95 150
13128.03 149
13129.11 133
13130.19 124
13131.28 140
13132.36 169
13133.44 129
13134.52 132
13135.61 131
13136.69 152
13137.77 121
13138.86 134
13139.94 143
13141.02 148
13142.11 138
13143.19 136
13144.27 141
13145.35 139
13146.44 152
13147.52 152
13148.60 164
13149.69 148
13150.77 149
13151.85 158
13152.94 158
13154.02 162
13155.10 150
13156.19 158
13157.27 164
13158.36 153
13159.44 132
13160.52 174
13161.61 115
13162.69 136
13163.77 145
13164.86 148
13165.94 143
13167.03 140
13168.11 174
13169.19 130
13170.28 149
13171.36 141
13172.45 158
13173.53 154
13174.62 147
13175.70 140
13176.79 144
13177.87 110
13178.95 137
13180.04 131
13181.12 144
13182.21 136
13183.29 162
13184.38 156
13185.46 155
13186.55 130
13187.63 136
13188.72 127
13189.80 117
13190.89 168
13191.97 168
13193.06 132
13194.14 144
13195.23 162
13196.31 186
13197.40 138
13198.48 145
13199.57 145
13200.65 139
13201.74 145
13202.83 164
13203.91 166
13205.00 184
13206.08 146
13207.17 143
13208.25 142
13209.34 163
13210.43 149
13211.51 138
13212.60 144
13213.68 143
13214.77 149
13215.86 131
13216.94 133
13218.03 164
13219.11 142
13220.20 140
13221.29 174
13222.37 138
13223.46 168
13224.55 142
13225.63 176
13226.72 110
13227.80 124
13228.89 161
13229.98 157
13231.06 134
13232.15 147
13233.24 153
13234.32 143
13235.41 153
13236.50 160
13237.59 170
13238.67 166
13239.76 159
13240.85 175
13241.93 173
13243.02 145
13244.11 157
13245.20 163
13246.28 172
13247.37 175
13248.46 169
13249.55 157
13250.63 162
13251.72 143
13252.81 161
13253.90 163
13254.98 184
13256.07 213
13257.16 187
13258.25 204
13259.33 209
13260.42 175
13261.51 171
13262.60 181
13263.69 186
13264.77 189
13265.86 184
13266.95 198
13268.04 196
13269.13 198
13270.22 186
13271.30 193
13272.39 206
13273.48 220
13274.57 244
13275.66 214
13276.75 210
13277.83 232
13278.92 218
13280.01 190
13281.10 211
13282.19 175
13283.28 233
13284.37 204
13285.46 229
13286.55 219
13287.63 238
13288.72 255
13289.81 230
13290.90 232
13291.99 215
13293.08 240
13294.17 233
13295.26 257
13296.35 208
13297.44 237
13298.53 234
13299.62 255
13300.71 263
13301.80 259
13302.89 296
13303.97 288
13305.06 270
13306.15 271
13307.24 275
13308.33 283
13309.42 291
13310.51 287
13311.60 267
13312.69 271
13313.78 272
13314.87 246
13315.96 241
13317.05 256
13318.14 241
13319.24 290
13320.33 265
13321.42 277
13322.51 257
13323.60 268
13324.69 254
13325.78 290
13326.87 255
13327.96 274
13329.05 266
13330.14 267
13331.23 249
13332.32 292
13333.41 289
13334.50 286
13335.60 282
13336.69 268
13337.78 333
13338.87 305
13339.96 305
13341.05 327
13342.14 325
13343.23 286
13344.32 307
13345.42 288
13346.51 317
13347.60 310
13348.69 298
13349.78 312
13350.87 335
13351.97 347
13353.06 321
13354.15 333
13355.24 409
13356.33 385
13357.42 396
13358.52 368
13359.61 430
13360.70 456
13361.79 451
13362.88 500
13363.98 457
13365.07 501
13366.16 487
13367.25 526
13368.35 463
13369.44 419
13370.53 422
13371.62 392
13372.72 406
13373.81 320
13374.90 311
13375.99 318
13377.09 301
13378.18 310
13379.27 295
13380.36 257
13381.46 273
13382.55 300
13383.64 274
13384.74 240
13385.83 242
13386.92 258
13388.02 271
13389.11 270
13390.20 219
13391.30 242
13392.39 256
13393.48 264
13394.58 249
13395.67 231
13396.76 226
13397.86 228
13398.95 221
13400.04 238
13401.14 235
13402.23 245
13403.32 298
13404.42 238
13405.51 222
13406.61 243
13407.70 274
13408.79 258
13409.89 249
13410.98 237
13412.08 260
13413.17 222
13414.26 280
13415.36 230
13416.45 255
13417.55 231
13418.64 259
13419.74 239
13420.83 244
13421.93 268
13423.02 245
13424.11 282
13425.21 254
13426.30 264
13427.40 248
13428.49 256
13429.59 256
13430.68 267
13431.78 245
13432.87 280
13433.97 294
13435.06 278
13436.16 287
13437.25 321
13438.35 317
13439.44 286
13440.54 272
13441.63 321
13442.73 311
13443.83 306
13444.92 293
13446.02 285
13447.11 321
13448.21 325
13449.30 347
13450.40 300
13451.49 334
13452.59 342
13453.69 346
13454.78 346
13455.88 345
13456.97 327
13458.07 305
13459.17 341
13460.26 341
13461.36 328
13462.45 347
13463.55 399
13464.65 365
13465.74 379
13466.84 366
13467.94 365
13469.03 358
13470.13 391
13471.23 380
13472.32 353
13473.42 352
13474.52 354
13475.61 377
13476.71 365
13477.81 406
13478.90 384
13480.00 434
13481.10 381
13482.19 365
13483.29 363
13484.39 393
13485.48 434
13486.58 424
13487.68 452
13488.78 468
13489.87 452
13490.97 451
13492.07 526
13493.17 516
13494.26 564
13495.36 586
13496.46 592
13497.56 568
13498.65 585
13499.75 607
13500.85 615
13501.95 562
13503.04 539
13504.14 575
13505.24 532
13506.34 461
13507.44 446
13508.53 437
13509.63 433
13510.73 397
13511.83 365
13512.93 388
13514.03 371
13515.12 325
13516.22 304
13517.32 353
13518.42 340
13519.52 363
13520.62 318
13521.71 327
13522.81 285
13523.91 300
13525.01 304
13526.11 262
13527.21 295
13528.31 276
13529.41 300
13530.51 285
13531.60 292
13532.70 291
13533.80 243
13534.90 242
13536.00 278
13537.10 268
13538.20 281
13539.30 257
13540.40 294
13541.50 286
13542.60 272
13543.70 258
13544.80 224
13545.90 238
13547.00 250
13548.09 260
13549.19 246
13550.29 224
13551.39 232
13552.49 238
13553.59 251
13554.69 207
13555.79 209
13556.89 223
13557.99 247
13559.09 252
13560.19 255
13561.29 232
13562.39 231
13563.50 192
13564.60 236
13565.70 221
13566.80 229
13567.90 207
13569.00 243
13570.10 229
13571.20 245
13572.30 209
13573.40 216
13574.50 257
13575.60 213
13576.70 232
13577.80 264
13578.90 247
13580.01 220
13581.11 246
13582.21 240
13583.31 253
13584.41 211
13585.51 211
13586.61 215
13587.71 248
13588.81 247
13589.92 237
13591.02 244
13592.12 244
13593.22 251
13594.32 259
13595.42 224
13596.53 238
13597.63 262
13598.73 225
13599.83 223
13600.93 239
13602.03 254
13603.14 266
13604.24 242
13605.34 228
13606.44 254
13607.54 265
13608.65 227
13609.75 266
13610.85 236
13611.95 228
13613.06 239
13614.16 261
13615.26 237
13616.36 227
13617.47 212
13618.57 248
13619.67 234
13620.77 248
13621.88 287
13622.98 297
13624.08 291
13625.18 248
13626.29 254
13627.39 247
13628.49 279
13629.60 234
13630.70 277
13631.80 254
13632.91 269
13634.01 265
13635.11 257
13636.21 262
13637.32 235
13638.42 205
13639.53 268
13640.63 268
13641.73 255
13642.84 256
13643.94 237
13645.04 240
13646.15 227
13647.25 219
13648.35 244
13649.46 208
13650.56 199
13651.67 225
13652.77 202
13653.87 212
13654.98 222
13656.08 193
13657.19 241
13658.29 239
13659.39 209
13660.50 225
13661.60 213
13662.71 200
13663.81 239
13664.92 237
13666.02 224
13667.12 181
13668.23 199
13669.33 238
13670.44 214
13671.54 227
13672.65 225
13673.75 243
13674.86 189
13675.96 206
13677.07 200
13678.17 213
13679.28 203
13680.38 225
13681.49 238
13682.59 193
13683.70 193
13684.80 222
13685.91 177
13687.01 197
13688.12 236
13689.22 221
13690.33 217
13691.44 213
13692.54 230
13693.65 217
13694.75 202
13695.86 212
13696.96 232
13698.07 237
13699.18 214
13700.28 213
13701.39 244
13702.49 214
13703.60 207
13704.71 229
13705.81 250
13706.92 236
13708.02 242
13709.13 236
13710.24 233
13711.34 239
13712.45 238
13713.56 243
13714.66 244
13715.77 246
13716.87 235
13717.98 230
13719.09 253
13720.19 253
13721.30 277
13722.41 298
13723.51 273
13724.62 268
13725.73 281
13726.84 319
13727.94 327
13729.05 285
13730.16 313
13731.26 301
13732.37 294
13733.48 280
13734.59 311
13735.69 301
13736.80 293
13737.91 271
13739.01 316
13740.12 295
13741.23 322
13742.34 308
13743.45 315
13744.55 314
13745.66 347
13746.77 341
13747.88 346
13748.98 363
13750.09 349
13751.20 377
13752.31 378
13753.42 388
13754.52 402
13755.63 438
13756.74 415
13757.85 461
13758.96 522
13760.06 582
13761.17 511
13762.28 603
13763.39 685
13764.50 686
13765.61 664
13766.72 688
13767.82 746
13768.93 762
13770.04 812
13771.15 805
13772.26 765
13773.37 751
13774.48 700
13775.59 685
13776.69 611
13777.80 585
13778.91 529
13780.02 476
13781.13 441
13782.24 397
13783.35 394
13784.46 392
13785.57 354
13786.68 339
13787.79 337
13788.90 346
13790.01 335
13791.12 324
13792.22 379
13793.33 347
13794.44 302
13795.55 322
13796.66 363
13797.77 302
13798.88 307
13799.99 318
13801.10 345
13802.21 335
13803.32 311
13804.43 279
13805.54 302
13806.65 288
13807.76 260
13808.87 279
13809.98 286
13811.09 317
13812.20 279
13813.32 300
13814.43 254
13815.54 240
13816.65 244
13817.76 245
13818.87 253
13819.98 261
13821.09 235
13822.20 246
13823.31 246
13824.42 226
13825.53 257
13826.64 253
13827.76 298
13828.87 239
13829.98 270
13831.09 232
13832.20 269
13833.31 233
13834.42 246
13835.53 238
13836.65 255
13837.76 240
13838.87 246
13839.98 228
13841.09 217
13842.20 261
13843.31 297
13844.43 259
13845.54 199
13846.65 260
13847.76 260
13848.87 269
13849.99 248
13851.10 262
13852.21 241
13853.32 265
13854.43 246
13855.55 280
13856.66 277
13857.77 285
13858.88 284
13859.99 278
13861.11 291
13862.22 280
13863.33 303
13864.44 248
13865.56 246
13866.67 264
13867.78 283
13868.89 284
13870.01 260
13871.12 280
13872.23 278
13873.35 257
13874.46 260
13875.57 235
13876.68 229
13877.80 275
13878.91 262
13880.02 311
13881.14 318
13882.25 307
13883.36 302
13884.48 309
13885.59 260
13886.70 248
13887.82 303
13888.93 341
13890.04 352
13891.16 328
13892.27 293
13893.39 326
13894.50 355
13895.61 304
13896.73 317
13897.84 280
13898.95 288
13900.07 243
13901.18 267
13902.30 285
13903.41 294
13904.52 273
13905.64 253
13906.75 282
13907.87 261
13908.98 250
13910.10 211
13911.21 250
13912.32 240
13913.44 236
13914.55 233
13915.67 269
13916.78 230
13917.90 223
13919.01 282
13920.13 265
13921.24 237
13922.36 243
13923.47 234
13924.59 268
13925.70 219
13926.82 228
13927.93 221
13929.05 239
13930.16 239
13931.28 201
13932.39 260
13933.51 261
13934.62 279
13935.74 252
13936.85 216
13937.97 247
13939.08 245
13940.20 262
13941.32 254
13942.43 243
13943.55 231
13944.66 257
13945.78 234
13946.89 217
13948.01 203
13949.13 244
13950.24 247
13951.36 249
13952.47 223
13953.59 232
13954.71 239
13955.82 250
13956.94 226
13958.05 223
13959.17 211
13960.29 215
13961.40 223
13962.52 201
13963.64 209
13964.75 214
13965.87 228
13966.99 229
13968.10 217
13969.22 204
13970.34 224
13971.45 214
13972.57 238
13973.69 197
13974.80 208
13975.92 235
13977.04 229
13978.16 219
13979.27 191
13980.39 203
13981.51 232
13982.62 230
13983.74 210
13984.86 236
13985.98 227
13987.09 238
13988.21 257
13989.33 267
13990.45 210
13991.56 200
13992.68 224
13993.80 262
13994.92 237
13996.03 223
13997.15 234
13998.27 227
13999.39 255
14000.51 208
14001.62 218
14002.74 225
14003.86 242
14004.98 216
14006.10 233
14007.21 240
14008.33 231
14009.45 221
14010.57 222
14011.69 198
14012.81 222
14013.93 230
14015.04 213
14016.16 190
14017.28 207
14018.40 218
14019.52 194
14020.64 226
14021.76 229
14022.87 233
14023.99 254
14025.11 230
14026.23 222
14027.35 225
14028.47 220
14029.59 219
14030.71 229
14031.83 221
14032.95 249
14034.07 219
14035.19 228
14036.30 241
14037.42 239
14038.54 251
14039.66 236
14040.78 251
14041.90 258
14043.02 270
14044.14 241
14045.26 259
14046.38 243
14047.50 263
14048.62 284
14049.74 275
14050.86 300
14051.98 272
14053.10 282
14054.22 305
14055.34 332
14056.46 322
14057.58 310
14058.70 253
14059.82 296
14060.94 296
14062.06 330
14063.18 325
14064.30 325
14065.43 331
14066.55 304
14067.67 328
14068.79 318
14069.91 361
14071.03 361
14072.15 411
14073.27 383
14074.39 382
14075.51 388
14076.63 416
14077.75 415
14078.88 417
14080.00 445
14081.12 429
14082.24 414
14083.36 452
14084.48 474
14085.60 470
14086.72 432
14087.85 545
14088.97 579
14090.09 609
14091.21 644
14092.33 662
14093.45 664
14094.58 634
14095.70 635
14096.82 587
14097.94 628
14099.06 626
14100.19 549
14101.31 477
14102.43 472
14103.55 480
14104.67 484
14105.80 424
14106.92 441
14108.04 394
14109.16 432
14110.28 389
14111.41 353
14112.53 332
14113.65 370
14114.77 376
14115.90 329
14117.02 338
14118.14 341
14119.27 348
14120.39 363
14121.51 333
14122.63 330
14123.76 327
14124.88 378
14126.00 375
14127.13 332
14128.25 305
14129.37 328
14130.50 321
14131.62 327
14132.74 332
14133.86 286
14134.99 305
14136.11 325
14137.24 341
14138.36 284
14139.48 293
14140.61 305
14141.73 310
14142.85 312
14143.98 273
14145.10 288
14146.22 305
14147.35 270
14148.47 281
14149.60 305
14150.72 280
14151.84 289
14152.97 290
14154.09 313
14155.22 283
14156.34 271
14157.46 274
14158.59 275
14159.71 267
14160.84 249
14161.96 265
14163.09 280
14164.21 281
14165.34 277
14166.46 269
14167.58 231
14168.71 244
14169.83 258
14170.96 270
14172.08 268
14173.21 259
14174.33 217
14175.46 225
14176.58 260
14177.71 262
14178.83 261
14179.96 264
14181.08 264
14182.21 269
14183.33 286
14184.46 279
14185.59 256
14186.71 255
14187.84 251
14188.96 273
14190.09 266
14191.21 258
14192.34 239
14193.46 239
14194.59 242
14195.72 266
14196.84 266
14197.97 283
14199.09 273
14200.22 250
14201.35 212
14202.47 221
14203.60 235
14204.72 258
14205.85 245
14206.98 269
14208.10 253
14209.23 217
14210.35 246
14211.48 222
14212.61 243
14213.73 226
14214.86 243
14215.99 238
14217.11 276
14218.24 230
14219.37 226
14220.49 226
14221.62 255
14222.75 223
14223.87 190
14225.00 225
14226.13 232
14227.26 237
14228.38 226
14229.51 231
14230.64 216
14231.76 216
14232.89 250
14234.02 242
14235.15 237
14236.27 196
14237.40 228
14238.53 261
14239.66 214
14240.78 216
14241.91 206
14243.04 207
14244.17 233
14245.29 213
14246.42 218
14247.55 206
14248.68 218
14249.81 230
14250.93 203
14252.06 207
14253.19 243
14254.32 222
14255.45 190
14256.57 170
14257.70 225
14258.83 237
14259.96 195
14261.09 199
14262.22 199
14263.34 183
14264.47 215
14265.60 216
14266.73 205
14267.86 209
14268.99 191
14270.12 202
14271.24 189
14272.37 170
14273.50 202
14274.63 198
14275.76 184
14276.89 196
14278.02 177
14279.15 207
14280.28 199
14281.41 210
14282.54 198
14283.66 206
14284.79 185
14285.92 189
14287.05 180
14288.18 163
14289.31 173
14290.44 186
14291.57 173
14292.70 161
14293.83 166
14294.96 159
14296.09 153
14297.22 165
14298.35 207
14299.48 212
14300.61 177
14301.74 176
14302.87 173
14304.00 166
14305.13 160
14306.26 178
14307.39 163
14308.52 152
14309.65 160
14310.78 160
14311.91 185
14313.04 163
14314.17 151
14315.30 155
14316.43 165
14317.56 175
14318.69 176
14319.82 167
14320.96 162
14322.09 162
14323.22 156
14324.35 153
14325.48 154
14326.61 147
14327.74 155
14328.87 160
14330.00 156
14331.13 149
14332.27 166
14333.40 172
14334.53 180
14335.66 174
14336.79 148
14337.92 155
14339.05 163
14340.18 143
14341.32 143
14342.45 148
14343.58 163
14344.71 129
14345.84 165
14346.98 146
14348.11 152
14349.24 144
14350.37 139
14351.50 188
14352.63 179
14353.77 161
14354.90 179
14356.03 187
14357.16 132
14358.30 154
14359.43 161
14360.56 150
14361.69 121
14362.82 177
14363.96 141
14365.09 151
14366.22 191
14367.35 140
14368.49 159
14369.62 165
14370.75 151
14371.89 145
14373.02 158
14374.15 145
14375.28 166
14376.42 176
14377.55 153
14378.68 168
14379.82 146
14380.95 141
14382.08 132
14383.22 153
14384.35 147
14385.48 149
14386.62 169
14387.75 159
14388.88 168
14390.02 176
14391.15 144
14392.28 149
14393.42 178
14394.55 174
14395.68 153
14396.82 150
14397.95 147
14399.09 160
14400.22 181
14401.35 134
14402.49 174
14403.62 186
14404.76 170
14405.89 153
14407.02 178
14408.16 166
14409.29 154
14410.43 155
14411.56 160
14412.70 154
14413.83 166
14414.96 147
14416.10 155
14417.23 144
14418.37 151
14419.50 128
14420.64 164
14421.77 161
14422.91 157
14424.04 162
14425.18 160
14426.31 174
14427.45 157
14428.58 180
14429.72 150
14430.85 151
14431.99 176
14433.12 187
14434.26 164
14435.39 192
14436.53 172
14437.66 165
14438.80 168
14439.93 162
14441.07 193
14442.20 181
14443.34 180
14444.48 147
14445.61 144
14446.75 151
14447.88 152
14449.02 130
14450.15 149
14451.29 145
14452.43 168
14453.56 178
14454.70 136
14455.83 145
14456.97 138
14458.11 163
14459.24 158
14460.38 158
14461.52 158
14462.65 184
14463.79 155
14464.93 150
14466.06 154
14467.20 168
14468.33 162
14469.47 154
14470.61 151
14471.74 147
14472.88 162
14474.02 159
14475.16 161
14476.29 154
14477.43 171
14478.57 180
14479.70 173
14480.84 179
14481.98 177
14483.11 150
14484.25 143
14485.39 166
14486.53 154
14487.66 162
14488.80 163
14489.94 172
14491.08 167
14492.21 153
14493.35 166
14494.49 170
14495.63 148
14496.76 146
14497.90 156
14499.04 182
14500.18 176
14501.31 165
14502.45 185
14503.59 193
14504.73 209
14505.87 200
14507.01 188
14508.14 193
14509.28 215
14510.42 203
14511.56 195
14512.70 224
14513.83 185
14514.97 184
14516.11 225
14517.25 220
14518.39 219
14519.53 223
14520.67 200
14521.80 207
14522.94 204
14524.08 177
14525.22 197
14526.36 204
14527.50 173
14528.64 180
14529.78 180
14530.92 183
14532.05 195
14533.19 202
14534.33 135
14535.47 194
14536.61 171
14537.75 193
14538.89 181
14540.03 190
14541.17 171
14542.31 140
14543.45 173
14544.59 162
14545.73 184
14546.87 192
14548.01 186
14549.15 183
14550.29 179
14551.43 200
14552.57 151
14553.71 173
14554.85 164
14555.99 185
14557.13 184
14558.27 167
14559.41 197
14560.55 209
14561.69 213
14562.83 196
14563.97 201
14565.11 211
14566.25 219
14567.39 215
14568.53 203
14569.67 183
14570.81 178
14571.95 195
14573.09 206
14574.23 191
14575.37 179
14576.51 207
14577.66 211
14578.80 225
14579.94 234
14581.08 220
14582.22 234
14583.36 239
14584.50 235
14585.64 241
14586.78 207
14587.93 227
14589.07 218
14590.21 234
14591.35 235
14592.49 256
14593.63 225
14594.77 218
14595.92 269
14597.06 273
14598.20 251
14599.34 252
14600.48 234
14601.62 218
14602.77 226
14603.91 258
14605.05 311
14606.19 301
14607.33 271
14608.48 266
14609.62 264
14610.76 312
14611.90 322
14613.04 296
14614.19 305
14615.33 340
14616.47 318
14617.61 290
14618.76 317
14619.90 330
14621.04 352
14622.18 384
14623.33 398
14624.47 434
14625.61 439
14626.76 483
14627.90 427
14629.04 494
14630.18 537
14631.33 496
14632.47 493
14633.61 467
14634.76 450
14635.90 431
14637.04 399
14638.19 382
14639.33 334
14640.47 315
14641.62 312
14642.76 325
14643.90 310
14645.05 263
14646.19 284
14647.33 282
14648.48 273
14649.62 276
14650.76 283
14651.91 240
14653.05 233
14654.20 228
14655.34 252
14656.48 275
14657.63 254
14658.77 245
14659.92 221
14661.06 208
14662.20 235
14663.35 226
14664.49 208
14665.64 206
14666.78 223
14667.93 225
14669.07 209
14670.22 220
14671.36 198
14672.50 189
14673.65 218
14674.79 193
14675.94 192
14677.08 177
14678.23 169
14679.37 191
14680.52 187
14681.66 184
14682.81 164
14683.95 168
14685.10 176
14686.24 179
14687.39 184
14688.53 173
14689.68 143
14690.82 181
14691.97 181
14693.12 193
14694.26 198
14695.41 145
14696.55 162
14697.70 188
14698.84 158
14699.99 144
14701.13 147
14702.28 172
14703.43 178
14704.57 190
14705.72 184
14706.86 170
14708.01 172
14709.16 190
14710.30 200
14711.45 154
14712.59 165
14713.74 155
14714.89 190
14716.03 190
14717.18 170
14718.33 173
14719.47 183
14720.62 186
14721.77 169
14722.91 154
14724.06 176
14725.21 167
14726.35 157
14727.50 150
14728.65 140
14729.79 150
14730.94 155
14732.09 174
14733.23 170
14734.38 128
14735.53 174
14736.67 204
14737.82 169
14738.97 154
14740.12 143
14741.26 157
14742.41 149
14743.56 151
14744.71 164
14745.85 182
14747.00 152
14748.15 126
14749.30 150
14750.44 142
14751.59 125
14752.74 145
14753.89 161
14755.03 146
14756.18 170
14757.33 161
14758.48 171
14759.63 146
14760.77 151
14761.92 158
14763.07 151
14764.22 152
14765.37 130
14766.52 134
14767.66 165
14768.81 126
14769.96 139
14771.11 134
14772.26 135
14773.41 151
14774.55 135
14775.70 151
14776.85 151
14778.00 144
14779.15 139
14780.30 134
14781.45 132
14782.60 109
14783.74 131
14784.89 112
14786.04 121
14787.19 128
14788.34 129
14789.49 148
14790.64 123
14791.79 129
14792.94 143
14794.09 130
14795.24 125
14796.39 119
14797.54 148
14798.69 149
14799.83 123
14800.98 142
14802.13 113
14803.28 149
14804.43 129
14805.58 145
14806.73 124
14807.88 118
14809.03 128
14810.18 145
14811.33 155
14812.48 126
14813.63 126
14814.78 125
14815.93 144
14817.08 134
14818.23 138
14819.38 119
14820.53 132
14821.69 133
14822.84 131
14823.99 138
14825.14 132
14826.29 121
14827.44 113
14828.59 106
14829.74 118
14830.89 122
14832.04 101
14833.19 124
14834.34 115
14835.49 140
14836.65 131
14837.80 115
14838.95 109
14840.10 111
14841.25 110
14842.40 111
14843.55 110
14844.70 114
14845.85 119
14847.01 136
14848.16 112
14849.31 128
14850.46 122
14851.61 122
14852.76 128
14853.92 101
14855.07 113
14856.22 120
14857.37 135
14858.52 125
14859.67 121
14860.83 110
14861.98 106
14863.13 116
14864.28 135
14865.44 125
14866.59 135
14867.74 122
14868.89 110
14870.04 127
14871.20 137
14872.35 128
14873.50 138
14874.65 137
14875.81 101
14876.96 102
14878.11 122
14879.26 120
14880.42 100
14881.57 132
14882.72 109
14883.88 139
14885.03 126
14886.18 109
14887.33 159
14888.49 133
14889.64 138
14890.79 106
14891.95 148
14893.10 125
14894.25 109
14895.41 132
14896.56 128
14897.71 129
14898.87 112
14900.02 136
14901.17 137
14902.33 137
14903.48 128
14904.63 146
14905.79 128
14906.94 148
14908.10 152
14909.25 140
14910.40 140
14911.56 162
14912.71 155
14913.87 160
14915.02 129
14916.17 136
14917.33 116
14918.48 133
14919.64 139
14920.79 124
14921.94 128
14923.10 114
14924.25 169
14925.41 150
14926.56 145
14927.72 146
14928.87 154
14930.03 154
14931.18 130
14932.34 131
14933.49 156
14934.65 185
14935.80 146
14936.96 155
14938.11 175
14939.27 174
14940.42 209
14941.58 210
14942.73 165
14943.89 176
14945.04 178
14946.20 165
14947.35 192
14948.51 197
14949.66 184
14950.82 200
14951.97 191
14953.13 185
14954.28 166
14955.44 247
14956.60 235
14957.75 187
14958.91 199
14960.06 199
14961.22 224
14962.37 201
14963.53 211
14964.69 206
14965.84 206
14967.00 198
14968.16 185
14969.31 170
14970.47 191
14971.62 164
14972.78 167
14973.94 149
14975.09 153
14976.25 159
14977.41 150
14978.56 165
14979.72 152
14980.88 154
14982.03 154
14983.19 173
14984.35 136
14985.50 152
14986.66 122
14987.82 150
14988.97 137
14990.13 150
14991.29 138
14992.44 132
14993.60 142
14994.76 118
14995.92 131
14997.07 141
14998.23 132
14999.39 124
15000.55 116
15001.70 133
15002.86 143
15004.02 111
15005.18 104
15006.33 121
15007.49 145
15008.65 129
15009.81 120
15010.96 117
15012.12 135
15013.28 140
15014.44 139
15015.60 159
15016.75 137
15017.91 134
15019.07 111
15020.23 140
15021.39 126
15022.54 136
15023.70 126
15024.86 135
15026.02 141
15027.18 149
15028.34 145
15029.49 118
15030.65 123
15031.81 135
15032.97 136
15034.13 115
15035.29 112
15036.45 106
15037.61 122
15038.76 114
15039.92 122
15041.08 104
15042.24 109
15043.40 105
15044.56 120
15045.72 115
15046.88 122
15048.04 139
15049.20 122
15050.36 115
15051.51 115
15052.67 130
15053.83 108
15054.99 139
15056.15 157
15057.31 131
15058.47 115
15059.63 118
15060.79 131
15061.95 127
15063.11 88
15064.27 107
15065.43 117
15066.59 100
15067.75 117
15068.91 121
15070.07 109
15071.23 125
15072.39 116
15073.55 114
15074.71 121
15075.87 116
15077.03 107
15078.19 126
15079.35 126
15080.51 114
15081.67 123
15082.83 118
15083.99 105
15085.16 128
15086.32 99
15087.48 105
15088.64 115
15089.80 118
15090.96 137
15092.12 121
15093.28 103
15094.44 118
15095.60 104
15096.76 111
15097.93 121
15099.09 121
15100.25 99
15101.41 108
15102.57 129
15103.73 130
15104.89 127
15106.05 135
15107.22 144
15108.38 110
15109.54 113
15110.70 99
15111.86 120
15113.02 121
15114.19 112
15115.35 124
15116.51 116
15117.67 104
15118.83 106
15120.00 128
15121.16 136
15122.32 140
15123.48 107
15124.64 110
15125.81 123
15126.97 103
15128.13 114
15129.29 119
15130.46 95
15131.62 93
15132.78 122
15133.94 126
15135.11 125
15136.27 116
15137.43 119
15138.59 128
15139.76 107
15140.92 97
15142.08 113
15143.25 133
15144.41 119
15145.57 129
15146.73 118
15147.90 101
15149.06 102
15150.22 95
15151.39 106
15152.55 89
15153.71 120
15154.88 121
15156.04 103
15157.20 111
15158.37 107
15159.53 171
15160.69 151
15161.86 102
15163.02 127
15164.19 120
15165.35 124
15166.51 143
15167.68 107
15168.84 152
15170.00 135
15171.17 130
15172.33 109
15173.50 102
15174.66 144
15175.83 143
15176.99 137
15178.15 127
15179.32 120
15180.48 135
15181.65 135
15182.81 142
15183.98 129
15185.14 129
15186.30 155
15187.47 129
15188.63 112
15189.80 136
15190.96 141
15192.13 138
15193.29 133
15194.46 140
15195.62 127
15196.79 133
15197.95 150
15199.12 122
15200.28 117
15201.45 131
15202.61 130
15203.78 152
15204.94 137
15206.11 127
15207.27 147
15208.44 150
15209.61 170
15210.77 161
15211.94 147
15213.10 158
15214.27 154
15215.43 163
15216.60 167
15217.76 162
15218.93 156
15220.10 209
15221.26 192
15222.43 201
15223.59 216
15224.76 242
15225.93 206
15227.09 206
15228.26 235
15229.42 208
15230.59 244
15231.76 209
15232.92 210
15234.09 222
15235.26 201
15236.42 182
15237.59 177
15238.76 190
15239.92 181
15241.09 183
15242.26 190
15243.42 169
15244.59 159
15245.76 167
15246.92 190
15248.09 168
15249.26 129
15250.42 140
15251.59 143
15252.76 139
15253.93 139
15255.09 146
15256.26 157
15257.43 133
15258.60 139
15259.76 147
15260.93 130
15262.10 116
15263.26 124
15264.43 138
15265.60 151
15266.77 130
15267.94 139
15269.10 134
15270.27 126
15271.44 125
15272.61 119
15273.77 130
15274.94 108
15276.11 116
15277.28 122
15278.45 136
15279.62 126
15280.78 113
15281.95 106
15283.12 116
15284.29 114
15285.46 119
15286.62 115
15287.79 122
15288.96 116
15290.13 122
15291.30 102
15292.47 116
15293.64 118
15294.81 117
15295.97 117
15297.14 125
15298.31 118
15299.48 137
15300.65 162
15301.82 141
15302.99 105
15304.16 126
15305.33 116
15306.49 120
15307.66 109
15308.83 113
15310.00 128
15311.17 124
15312.34 152
15313.51 119
15314.68 103
15315.85 128
15317.02 136
15318.19 120
15319.36 114
15320.53 119
15321.70 144
15322.87 119
15324.04 122
15325.21 128
15326.38 120
15327.55 113
15328.72 127
15329.89 110
15331.06 122
15332.23 147
15333.40 133
15334.57 126
15335.74 103
15336.91 131
15338.08 142
15339.25 146
15340.42 127
15341.59 116
15342.76 137
15343.93 135
15345.10 153
15346.27 142
15347.44 143
15348.62 122
15349.79 146
15350.96 145
15352.13 140
15353.30 136
15354.47 143
15355.64 167
15356.81 158
15357.98 149
15359.15 149
15360.33 182
15361.50 171
15362.67 178
15363.84 128
15365.01 158
15366.18 148
15367.35 171
15368.53 143
15369.70 169
15370.87 147
15372.04 148
15373.21 152
15374.38 149
15375.56 157
15376.73 164
15377.90 193
15379.07 177
15380.24 170
15381.42 172
15382.59 204
15383.76 206
15384.93 155
15386.10 171
15387.28 221
15388.45 195
15389.62 192
15390.79 176
15391.97 162
15393.14 164
15394.31 156
15395.48 183
15396.66 185
15397.83 168
15399.00 138
15400.17 175
15401.35 151
15402.52 152
15403.69 151
15404.87 163
15406.04 139
15407.21 141
15408.39 120
15409.56 138
15410.73 154
15411.91 133
15413.08 126
15414.25 117
15415.42 132
15416.60 124
15417.77 145
15418.95 109
15420.12 136
15421.29 122
15422.47 148
15423.64 151
15424.81 126
15425.99 106
15427.16 120
15428.33 119
15429.51 105
15430.68 99
15431.86 121
15433.03 104
15434.20 110
15435.38 125
15436.55 118
15437.73 110
15438.90 125
15440.08 149
15441.25 107
15442.42 127
15443.60 130
15444.77 120
15445.95 108
15447.12 135
15448.30 120
15449.47 89
15450.65 122
15451.82 104
15453.00 142
15454.17 101
15455.35 110
15456.52 105
15457.70 121
15458.87 106
15460.05 139
15461.22 133
15462.40 120
15463.57 128
15464.75 105
15465.92 122
15467.10 113
15468.27 114
15469.45 105
15470.62 133
15471.80 99
15472.97 125
15474.15 112
15475.33 114
15476.50 100
15477.68 113
15478.85 114
15480.03 114
15481.20 109
15482.38 110
15483.56 115
15484.73 109
15485.91 124
15487.08 111
15488.26 133
15489.44 119
15490.61 128
15491.79 123
15492.97 143
15494.14 96
15495.32 110
15496.49 101
15497.67 98
15498.85 109
15500.02 105
15501.20 117
15502.38 108
15503.55 96
15504.73 109
15505.91 134
15507.08 112
15508.26 112
15509.44 92
15510.62 107
15511.79 108
15512.97 142
15514.15 99
15515.32 103
15516.50 101
15517.68 129
15518.86 127
15520.03 101
15521.21 123
15522.39 100
15523.57 127
15524.74 103
15525.92 114
15527.10 130
15528.28 121
15529.45 122
15530.63 121
15531.81 96
15532.99 97
15534.16 110
15535.34 122
15536.52 130
15537.70 109
15538.88 108
15540.06 122
15541.23 134
15542.41 91
15543.59 107
15544.77 113
15545.95 152
15547.12 106
15548.30 114
15549.48 96
15550.66 128
15551.84 123
15553.02 130
15554.20 111
15555.37 112
15556.55 141
15557.73 112
15558.91 98
15560.09 93
15561.27 106
15562.45 127
15563.63 139
15564.81 108
15565.98 146
15567.16 121
15568.34 127
15569.52 123
15570.70 138
15571.88 129
15573.06 121
15574.24 135
15575.42 117
15576.60 138
15577.78 136
15578.96 153
15580.14 112
15581.32 120
15582.50 121
15583.68 149
15584.86 134
15586.04 130
15587.22 149
15588.40 137
15589.58 129
15590.76 147
15591.94 149
15593.12 155
15594.30 142
15595.48 146
15596.66 151
15597.84 143
15599.02 170
15600.20 151
15601.38 160
15602.56 138
15603.74 166
15604.92 180
15606.10 174
15607.28 159
15608.46 160
15609.64 172
15610.82 176
15612.00 184
15613.19 177
15614.37 187
15615.55 157
15616.73 177
15617.91 178
15619.09 183
15620.27 160
15621.45 200
15622.63 181
15623.82 174
15625.00 161
15626.18 165
15627.36 152
15628.54 164
15629.72 189
15630.90 175
15632.09 204
15633.27 173
15634.45 183
15635.63 171
15636.81 174
15637.99 183
15639.18 196
15640.36 206
15641.54 208
15642.72 211
15643.90 221
15645.09 218
15646.27 191
15647.45 214
15648.63 208
15649.82 214
15651.00 217
15652.18 217
15653.36 189
15654.54 202
15655.73 206
15656.91 204
15658.09 194
15659.28 214
15660.46 192
15661.64 178
15662.82 175
15664.01 193
15665.19 214
15666.37 193
15667.55 202
15668.74 206
15669.92 226
15671.10 200
15672.29 197
15673.47 192
15674.65 233
15675.84 200
15677.02 199
15678.20 219
15679.39 214
15680.57 207
15681.75 209
15682.94 215
15684.12 213
15685.30 199
15686.49 212
15687.67 213
15688.86 191
15690.04 185
15691.22 194
15692.41 212
15693.59 225
15694.78 221
15695.96 235
15697.14 219
15698.33 212
15699.51 269
15700.70 261
15701.88 236
15703.06 247
15704.25 262
15705.43 261
15706.62 278
15707.80 314
15708.99 304
15710.17 305
15711.36 277
15712.54 304
15713.73 298
15714.91 313
15716.09 303
15717.28 318
15718.46 318
15719.65 291
15720.83 231
15722.02 264
15723.20 265
15724.39 248
15725.57 271
15726.76 251
15727.95 235
15729.13 240
15730.32 265
15731.50 251
15732.69 249
15733.87 233
15735.06 268
15736.24 271
15737.43 242
15738.61 277
15739.80 292
15740.99 277
15742.17 240
15743.36 236
15744.54 290
15745.73 293
15746.92 308
15748.10 246
15749.29 285
15750.47 297
15751.66 278
15752.85 250
15754.03 238
15755.22 237
15756.40 239
15757.59 234
15758.78 214
15759.96 231
15761.15 249
15762.34 234
15763.52 246
15764.71 208
15765.90 231
15767.08 227
15768.27 230
15769.46 202
15770.64 202
15771.83 211
15773.02 216
15774.20 201
15775.39 228
15776.58 216
15777.77 202
15778.95 184
15780.14 205
15781.33 224
15782.51 191
15783.70 215
15784.89 174
15786.08 213
15787.26 186
15788.45 196
15789.64 179
15790.83 197
15792.01 217
15793.20 169
15794.39 177
15795.58 214
15796.77 195
15797.95 227
15799.14 166
15800.33 160
15801.52 155
15802.71 177
15803.89 171
15805.08 144
15806.27 173
15807.46 185
15808.65 168
15809.84 181
15811.02 185
15812.21 184
15813.40 153
15814.59 159
15815.78 176
15816.97 142
15818.15 178
15819.34 160
15820.53 170
15821.72 150
15822.91 154
15824.10 160
15825.29 176
15826.48 170
15827.67 150
15828.85 194
15830.04 173
15831.23 182
15832.42 149
15833.61 172
15834.80 171
15835.99 180
15837.18 179
15838.37 171
15839.56 188
15840.75 163
15841.94 176
15843.13 170
15844.32 139
15845.51 201
15846.70 159
15847.89 179
15849.08 181
15850.27 158
15851.46 180
15852.65 144
15853.84 166
15855.03 157
15856.22 160
15857.41 164
15858.60 167
15859.79 178
15860.98 169
15862.17 145
15863.36 175
15864.55 161
15865.74 142
15866.93 164
15868.12 163
15869.31 186
15870.50 191
15871.69 191
15872.88 154
15874.07 173
15875.26 195
15876.45 185
15877.64 193
15878.84 197
15880.03 192
15881.22 201
15882.41 206
15883.60 187
15884.79 175
15885.98 185
15887.17 203
15888.36 211
15889.56 197
15890.75 196
15891.94 221
15893.13 231
15894.32 232
15895.51 217
15896.71 226
15897.90 190
15899.09 232
15900.28 255
15901.47 204
15902.66 215
15903.86 223
15905.05 250
15906.24 234
15907.43 223
15908.62 261
15909.82 243
15911.01 261
15912.20 256
15913.39 248
15914.58 244
15915.78 247
15916.97 247
15918.16 272
15919.35 296
15920.55 335
15921.74 329
15922.93 301
15924.12 293
15925.32 304
15926.51 319
15927.70 298
15928.90 257
15930.09 316
15931.28 287
15932.47 282
15933.67 278
15934.86 262
15936.05 233
15937.25 278
15938.44 238
15939.63 227
15940.83 216
15942.02 189
15943.21 176
15944.41 190
15945.60 193
15946.79 215
15947.99 222
15949.18 184
15950.37 173
15951.57 177
15952.76 178
15953.96 171
15955.15 169
15956.34 162
15957.54 140
15958.73 166
15959.92 157
15961.12 132
15962.31 163
15963.51 160
15964.70 152
15965.90 150
15967.09 133
15968.28 146
15969.48 120
15970.67 160
15971.87 145
15973.06 169
15974.26 152
15975.45 164
15976.65 153
15977.84 149
15979.03 111
15980.23 139
15981.42 132
15982.62 107
15983.81 105
15985.01 133
15986.20 146
15987.40 144
15988.59 134
15989.79 128
15990.98 131
15992.18 111
15993.37 121
15994.57 123
15995.77 126
15996.96 122
15998.16 134
15999.35 134
16000.55 142
16001.74 142
16002.94 132
16004.13 133
16005.33 112
16006.53 129
16007.72 137
16008.92 146
16010.11 121
16011.31 121
16012.51 116
16013.70 147
16014.90 115
16016.09 129
16017.29 146
16018.49 138
16019.68 124
16020.88 106
16022.07 116
16023.27 119
16024.47 127
16025.66 104
16026.86 134
16028.06 119
16029.25 123
16030.45 102
16031.65 130
16032.84 120
16034.04 123
16035.24 135
16036.43 129
16037.63 117
16038.83 113
16040.02 117
16041.22 115
16042.42 102
16043.62 116
16044.81 127
16046.01 132
16047.21 115
16048.40 125
16049.60 124
16050.80 112
16052.00 146
16053.19 108
16054.39 103
16055.59 96
16056.79 119
16057.99 119
16059.18 106
16060.38 110
16061.58 111
16062.78 147
16063.97 115
16065.17 144
16066.37 98
16067.57 108
16068.77 95
16069.96 109
16071.16 111
16072.36 110
16073.56 138
16074.76 140
16075.96 126
16077.15 124
16078.35 99
16079.55 117
16080.75 144
16081.95 105
16083.15 124
16084.35 111
16085.54 139
16086.74 91
16087.94 98
16089.14 94
16090.34 90
16091.54 89
16092.74 100
16093.94 121
16095.14 110
16096.33 105
16097.53 130
16098.73 135
16099.93 93
16101.13 111
16102.33 114
16103.53 82
16104.73 71
16105.93 102
16107.13 96
16108.33 116
16109.53 104
16110.73 106
16111.93 83
16113.13 89
16114.33 101
16115.53 118
16116.73 103
16117.93 95
16119.13 92
16120.33 107
16121.53 99
16122.73 89
16123.93 97
16125.13 95
16126.33 102
16127.53 95
16128.73 116
16129.93 106
16131.13 99
16132.33 90
16133.53 76
16134.73 86
16135.93 85
16137.13 118
16138.33 102
16139.53 106
16140.73 107
16141.93 102
16143.13 101
16144.34 106
16145.54 96
16146.74 108
16147.94 111
16149.14 110
16150.34 101
16151.54 93
16152.74 97
16153.94 89
16155.15 101
16156.35 79
16157.55 91
16158.75 101
16159.95 110
16161.15 111
16162.35 88
16163.56 79
16164.76 106
16165.96 86
16167.16 84
16168.36 80
16169.56 114
16170.77 117
16171.97 82
16173.17 80
16174.37 101
16175.57 100
16176.78 85
16177.98 105
16179.18 115
16180.38 100
16181.59 97
16182.79 103
16183.99 73
16185.19 89
16186.40 102
16187.60 113
16188.80 99
16190.00 94
16191.21 96
16192.41 107
16193.61 114
16194.81 93
16196.02 110
16197.22 113
16198.42 123
16199.63 91
16200.83 105
16202.03 99
16203.23 102
16204.44 105
16205.64 98
16206.84 102
16208.05 106
16209.25 112
16210.45 98
16211.66 94
16212.86 89
16214.06 112
16215.27 108
16216.47 98
16217.68 102
16218.88 123
16220.08 106
16221.29 90
16222.49 94
16223.69 107
16224.90 104
16226.10 114
16227.31 116
16228.51 105
16229.71 85
16230.92 113
16232.12 116
16233.33 103
16234.53 103
16235.74 110
16236.94 128
16238.14 106
16239.35 114
16240.55 98
16241.76 98
16242.96 117
16244.17 96
16245.37 101
16246.58 130
16247.78 113
16248.99 93
16250.19 109
16251.40 110
16252.60 111
16253.81 97
16255.01 124
16256.22 116
16257.42 113
16258.63 111
16259.83 115
16261.04 99
16262.24 98
16263.45 139
16264.65 120
16265.86 111
16267.06 95
16268.27 139
16269.47 111
16270.68 98
16271.89 120
16273.09 115
16274.30 113
16275.50 89
16276.71 100
16277.91 123
16279.12 140
16280.33 126
16281.53 122
16282.74 126
16283.94 128
16285.15 144
16286.36 155
16287.56 153
16288.77 154
16289.98 122
16291.18 141
16292.39 121
16293.59 151
16294.80 152
16296.01 140
16297.21 140
16298.42 158
16299.63 161
16300.83 184
16302.04 156
16303.25 135
16304.46 136
16305.66 131
16306.87 159
16308.08 134
16309.28 167
16310.49 158
16311.70 149
16312.90 148
16314.11 131
16315.32 136
16316.53 124
16317.73 132
16318.94 115
16320.15 101
16321.36 122
16322.56 125
16323.77 124
16324.98 139
16326.19 133
16327.39 137
16328.60 123
16329.81 126
16331.02 91
16332.23 102
16333.43 105
16334.64 119
16335.85 136
16337.06 90
16338.27 89
16339.47 124
16340.68 112
16341.89 115
16343.10 88
16344.31 92
16345.52 118
16346.72 96
16347.93 87
16349.14 96
16350.35 100
16351.56 113
16352.77 101
16353.98 75
16355.18 94
16356.39 87
16357.60 98
16358.81 95
16360.02 77
16361.23 106
16362.44 107
16363.65 140
16364.86 88
16366.07 84
16367.27 96
16368.48 80
16369.69 104
16370.90 115
16372.11 85
16373.32 78
16374.53 77
16375.74 86
16376.95 95
16378.16 95
16379.37 84
16380.58 100
16381.79 102
16383.00 73
16384.21 76
16385.42 77
16386.63 104
16387.84 94
16389.05 91
16390.26 95
16391.47 80
16392.68 103
16393.89 78
16395.10 97
16396.31 87
16397.52 94
16398.73 101
16399.94 110
16401.15 71
16402.36 96
16403.57 95
16404.78 99
16405.99 85
16407.20 73
16408.41 101
16409.62 115
16410.84 74
16412.05 83
16413.26 91
16414.47 93
16415.68 104
16416.89 94
16418.10 105
16419.31 83
16420.52 89
16421.73 91
16422.95 80
16424.16 83
16425.37 89
16426.58 119
16427.79 120
16429.00 80
16430.21 114
16431.43 111
16432.64 112
16433.85 105
16435.06 77
16436.27 91
16437.48 105
16438.70 99
16439.91 82
16441.12 94
16442.33 99
16443.54 96
16444.76 100
16445.97 105
16447.18 95
16448.39 87
16449.61 101
16450.82 82
16452.03 85
16453.24 98
16454.45 117
16455.67 92
16456.88 90
16458.09 102
16459.31 115
16460.52 106
16461.73 108
16462.94 96
16464.16 102
16465.37 115
16466.58 84
16467.79 84
16469.01 105
16470.22 98
16471.43 96
16472.65 111
16473.86 104
16475.07 78
16476.29 74
16477.50 99
16478.71 107
16479.93 111
16481.14 99
16482.35 102
16483.57 92
16484.78 97
16485.99 95
16487.21 93
16488.42 92
16489.64 96
16490.85 100
16492.06 80
16493.28 99
16494.49 97
16495.70 99
16496.92 92
16498.13 104
16499.35 93
16500.56 86
16501.77 84
16502.99 101
16504.20 107
16505.42 97
16506.63 100
16507.85 91
16509.06 124
16510.28 102
16511.49 108
16512.70 106
16513.92 90
16515.13 82
16516.35 91
16517.56 117
16518.78 101
16519.99 78
16521.21 105
16522.42 121
16523.64 100
16524.85 90
16526.07 82
16527.28 91
16528.50 93
16529.71 116
16530.93 106
16532.14 106
16533.36 103
16534.57 105
16535.79 110
16537.01 110
16538.22 99
16539.44 110
16540.65 109
16541.87 90
16543.08 101
16544.30 114
16545.52 118
16546.73 106
16547.95 130
16549.16 108
16550.38 106
16551.60 104
16552.81 102
16554.03 118
16555.24 113
16556.46 118
16557.68 116
16558.89 100
16560.11 88
16561.32 124
16562.54 112
16563.76 140
16564.97 140
16566.19 153
16567.41 121
16568.62 146
16569.84 144
16571.06 124
16572.27 128
16573.49 151
16574.71 157
16575.93 159
16577.14 171
16578.36 140
16579.58 149
16580.79 135
16582.01 169
16583.23 135
16584.44 118
16585.66 137
16586.88 134
16588.10 145
16589.31 143
16590.53 118
16591.75 110
16592.97 112
16594.18 113
16595.40 108
16596.62 104
16597.84 125
16599.06 123
16600.27 118
16601.49 104
16602.71 119
16603.93 116
16605.14 129
16606.36 86
16607.58 112
16608.80 105
16610.02 123
16611.24 109
16612.45 93
16613.67 84
16614.89 75
16616.11 106
16617.33 96
16618.55 110
16619.76 122
16620.98 111
16622.20 100
16623.42 92
16624.64 95
16625.86 101
16627.08 88
16628.30 106
16629.51 110
16630.73 78
16631.95 89
16633.17 89
16634.39 91
16635.61 104
16636.83 108
16638.05 88
16639.27 99
16640.49 83
16641.71 70
16642.92 86
16644.14 87
16645.36 90
16646.58 65
16647.80 84
16649.02 90
16650.24 75
16651.46 91
16652.68 105
16653.90 92
16655.12 93
16656.34 93
16657.56 98
16658.78 98
16660.00 84
16661.22 78
16662.44 87
16663.66 90
16664.88 68
16666.10 93
16667.32 91
16668.54 81
16669.76 75
16670.98 84
16672.20 61
16673.42 82
16674.64 116
16675.87 93
16677.09 85
16678.31 81
16679.53 91
16680.75 89
16681.97 97
16683.19 76
16684.41 84
16685.63 87
16686.85 98
16688.07 86
16689.30 77
16690.52 83
16691.74 96
16692.96 83
16694.18 103
16695.40 86
16696.62 92
16697.84 86
16699.07 78
16700.29 68
16701.51 81
16702.73 86
16703.95 78
16705.17 100
16706.40 88
16707.62 93
16708.84 71
16710.06 88
16711.28 88
16712.50 73
16713.73 74
16714.95 83
16716.17 82
16717.39 77
16718.61 79
16719.84 88
16721.06 85
16722.28 73
16723.50 94
16724.73 94
16725.95 99
16727.17 73
16728.39 81
16729.62 80
16730.84 90
16732.06 68
16733.28 78
16734.51 95
16735.73 88
16736.95 81
16738.18 83
16739.40 93
16740.62 81
16741.84 82
16743.07 73
16744.29 71
16745.51 70
16746.74 86
16747.96 82
16749.18 81
16750.41 86
16751.63 88
16752.85 88
16754.08 70
16755.30 71
16756.52 73
16757.75 92
16758.97 78
16760.20 65
16761.42 64
16762.64 90
16763.87 62
16765.09 75
16766.31 99
16767.54 87
16768.76 91
16769.99 89
16771.21 76
16772.43 84
16773.66 93
16774.88 95
16776.11 85
16777.33 89
16778.56 65
16779.78 79
16781.01 84
16782.23 69
16783.45 78
16784.68 75
16785.90 83
16787.13 81
16788.35 113
16789.58 85
16790.80 85
16792.03 69
16793.25 94
16794.48 75
16795.70 82
16796.93 75
16798.15 74
16799.38 100
16800.60 87
16801.83 82
16803.05 70
16804.28 65
16805.50 69
16806.73 87
16807.95 88
16809.18 83
16810.41 86
16811.63 78
16812.86 73
16814.08 77
16815.31 81
16816.53 90
16817.76 88
16818.99 84
16820.21 60
16821.44 78
16822.66 92
16823.89 105
16825.12 90
16826.34 70
16827.57 78
16828.79 83
16830.02 86
16831.25 84
16832.47 73
16833.70 73
16834.93 84
16836.15 93
16837.38 87
16838.61 96
16839.83 97
16841.06 103
16842.29 104
16843.51 121
16844.74 87
16845.97 125
16847.19 128
16848.42 100
16849.65 88
16850.87 93
16852.10 108
16853.33 117
16854.56 106
16855.78 106
16857.01 108
16858.24 114
16859.46 108
16860.69 109
16861.92 129
16863.15 121
16864.37 117
16865.60 133
16866.83 129
16868.06 132
16869.28 129
16870.51 135
16871.74 153
16872.97 103
16874.20 113
16875.42 152
16876.65 159
16877.88 143
16879.11 133
16880.34 157
16881.56 145
16882.79 141
16884.02 143
16885.25 128
16886.48 135
16887.71 132
16888.93 147
16890.16 146
16891.39 106
16892.62 112
16893.85 108
16895.08 113
16896.31 99
16897.53 125
16898.76 119
16899.99 108
16901.22 127
16902.45 94
16903.68 111
16904.91 109
16906.14 125
16907.37 114
16908.59 107
16909.82 110
16911.05 99
16912.28 112
16913.51 110
16914.74 90
16915.97 105
16917.20 101
16918.43 91
16919.66 113
16920.89 112
16922.12 95
16923.35 107
16924.58 102
16925.81 88
16927.04 105
16928.27 92
16929.50 108
16930.73 83
16931.96 89
16933.19 121
16934.42 118
16935.65 103
16936.88 81
16938.11 94
16939.34 81
16940.57 88
16941.80 102
16943.03 99
16944.26 89
16945.49 91
16946.72 91
16947.95 100
16949.18 83
16950.41 66
16951.64 97
16952.87 102
16954.10 94
16955.33 74
16956.57 91
16957.80 108
16959.03 100
16960.26 102
16961.49 109
16962.72 99
16963.95 78
16965.18 91
16966.41 106
16967.65 93
16968.88 104
16970.11 98
16971.34 98
16972.57 86
16973.80 86
16975.03 99
16976.27 124
16977.50 97
16978.73 92
16979.96 111
16981.19 89
16982.42 95
16983.66 90
16984.89 92
16986.12 102
16987.35 93
16988.58 103
16989.82 73
16991.05 90
16992.28 84
16993.51 86
16994.75 90
16995.98 87
16997.21 83
16998.44 84
16999.67 78
17000.91 89
17002.14 84
17003.37 85
17004.61 94
17005.84 102
17007.07 87
17008.30 73
17009.54 81
17010.77 92
17012.00 73
17013.23 70
17014.47 96
17015.70 87
17016.93 86
17018.17 95
17019.40 86
17020.63 81
17021.87 87
17023.10 71
17024.33 88
17025.57 91
17026.80 113
17028.03 97
17029.27 95
17030.50 88
17031.73 90
17032.97 94
17034.20 87
17035.44 79
17036.67 81
17037.90 67
17039.14 83
17040.37 80
17041.60 77
17042.84 63
17044.07 91
17045.31 72
17046.54 58
17047.78 77
17049.01 89
17050.24 81
17051.48 79
17052.71 79
17053.95 76
17055.18 80
17056.42 91
17057.65 84
17058.89 70
17060.12 82
17061.35 82
17062.59 93
17063.82 68
17065.06 68
17066.29 62
17067.53 79
17068.76 65
17070.00 87
17071.23 69
17072.47 82
17073.70 80
17074.94 63
17076.17 72
17077.41 67
17078.65 87
17079.88 78
17081.12 74
17082.35 78
17083.59 68
17084.82 81
17086.06 82
17087.29 71
17088.53 70
17089.77 81
17091.00 79
17092.24 78
17093.47 87
17094.71 61
17095.94 76
17097.18 70
17098.42 70
17099.65 72
17100.89 79
17102.12 78
17103.36 80
17104.60 63
17105.83 77
17107.07 78
17108.31 89
17109.54 72
17110.78 65
17112.02 70
17113.25 77
17114.49 71
17115.73 75
17116.96 79
17118.20 79
17119.44 76
17120.67 84
17121.91 90
17123.15 73
17124.38 73
17125.62 83
17126.86 78
17128.10 60
17129.33 79
17130.57 68
17131.81 82
17133.04 85
17134.28 68
17135.52 72
17136.76 73
17137.99 66
17139.23 80
17140.47 79
17141.71 61
17142.94 84
17144.18 86
17145.42 77
17146.66 92
17147.90 94
17149.13 63
17150.37 59
17151.61 65
17152.85 86
17154.08 80
17155.32 75
17156.56 68
17157.80 102
17159.04 99
17160.28 72
17161.51 71
17162.75 82
17163.99 85
17165.23 76
17166.47 70
17167.71 65
17168.95 68
17170.18 70
17171.42 83
17172.66 74
17173.90 70
17175.14 73
17176.38 78
17177.62 71
17178.86 70
17180.09 69
17181.33 72
17182.57 75
17183.81 63
17185.05 69
17186.29 81
17187.53 78
17188.77 52
17190.01 61
17191.25 70
17192.49 70
17193.73 68
17194.97 62
17196.21 76
17197.45 70
17198.69 70
17199.92 71
17201.16 60
17202.40 73
17203.64 74
17204.88 70
17206.12 60
17207.36 77
17208.60 85
17209.84 70
17211.08 57
17212.32 65
17213.56 54
17214.81 77
17216.05 70
17217.29 78
17218.53 58
17219.77 106
17221.01 84
17222.25 72
17223.49 72
17224.73 69
17225.97 65
17227.21 91
17228.45 65
17229.69 68
17230.93 66
17232.17 79
17233.41 81
17234.66 69
17235.90 60
17237.14 75
17238.38 70
17239.62 73
17240.86 76
17242.10 55
17243.34 59
17244.58 61
17245.83 86
17247.07 75
17248.31 79
17249.55 84
17250.79 58
17252.03 63
17253.28 58
17254.52 75
17255.76 62
17257.00 62
17258.24 85
17259.48 78
17260.73 53
17261.97 68
17263.21 67
17264.45 59
17265.69 61
17266.94 66
17268.18 60
17269.42 64
17270.66 54
17271.91 65
17273.15 67
17274.39 79
17275.63 81
17276.88 59
17278.12 53
17279.36 58
17280.60 69
17281.85 55
17283.09 60
17284.33 66
17285.57 93
17286.82 76
17288.06 70
17289.30 52
17290.55 48
17291.79 69
17293.03 75
17294.28 70
17295.52 57
17296.76 61
17298.01 55
17299.25 68
17300.49 58
17301.74 68
17302.98 50
17304.22 75
17305.47 71
17306.71 80
17307.95 63
17309.20 60
17310.44 67
17311.68 60
17312.93 67
17314.17 67
17315.42 64
17316.66 71
17317.90 67
17319.15 69
17320.39 59
17321.64 74
17322.88 75
17324.12 55
17325.37 54
17326.61 58
17327.86 65
17329.10 50
17330.35 67
17331.59 70
17332.83 70
17334.08 77
17335.32 64
17336.57 76
17337.81 63
17339.06 79
17340.30 80
17341.55 69
17342.79 61
17344.04 60
17345.28 54
17346.53 56
17347.77 60
17349.02 71
17350.26 67
17351.51 61
17352.75 70
17354.00 65
17355.24 56
17356.49 60
17357.73 54
17358.98 73
17360.23 73
17361.47 76
17362.72 63
17363.96 60
17365.21 57
17366.45 67
17367.70 64
17368.95 61
17370.19 58
17371.44 61
17372.68 62
17373.93 72
17375.18 60
17376.42 68
17377.67 67
17378.91 70
17380.16 56
17381.41 51
17382.65 68
17383.90 83
17385.15 66
17386.39 73
17387.64 67
17388.89 75
17390.13 87
17391.38 60
17392.63 63
17393.87 66
17395.12 75
17396.37 69
17397.61 56
17398.86 72
17400.11 73
17401.35 69
17402.60 78
17403.85 85
17405.09 71
17406.34 59
17407.59 77
17408.84 61
17410.08 54
17411.33 66
17412.58 59
17413.83 62
17415.07 65
17416.32 74
17417.57 83
17418.82 67
17420.06 55
17421.31 66
17422.56 61
17423.81 56
17425.05 67
17426.30 73
17427.55 60
17428.80 71
17430.05 68
17431.29 73
17432.54 60
17433.79 65
17435.04 65
17436.29 65
17437.54 79
17438.78 54
17440.03 60
17441.28 63
17442.53 79
17443.78 70
17445.03 82
17446.27 77
17447.52 85
17448.77 71
17450.02 75
17451.27 86
17452.52 81
17453.77 75
17455.02 80
17456.27 86
17457.51 66
17458.76 71
17460.01 67
17461.26 82
17462.51 89
17463.76 80
17465.01 75
17466.26 80
17467.51 79
17468.76 69
17470.01 86
17471.26 70
17472.51 102
17473.76 85
17475.01 80
17476.26 72
17477.50 80
17478.75 84
17480.00 81
17481.25 69
17482.50 70
17483.75 85
17485.00 88
17486.25 80
17487.50 80
17488.75 97
17490.00 88
17491.25 99
17492.51 84
17493.76 76
17495.01 88
17496.26 87
17497.51 71
17498.76 79
17500.01 66
17501.26 88
17502.51 80
17503.76 76
17505.01 92
17506.26 86
17507.51 95
17508.76 90
17510.01 107
17511.26 91
17512.52 88
17513.77 104
17515.02 92
17516.27 85
17517.52 104
17518.77 102
17520.02 92
17521.27 115
17522.53 101
17523.78 78
17525.03 110
17526.28 105
17527.53 116
17528.78 97
17530.03 114
17531.29 114
17532.54 106
17533.79 103
17535.04 85
17536.29 121
17537.55 112
17538.80 118
17540.05 112
17541.30 128
17542.55 104
17543.81 111
17545.06 97
17546.31 126
17547.56 121
17548.81 100
17550.07 98
17551.32 114
17552.57 99
17553.82 116
17555.08 137
17556.33 124
17557.58 99
17558.83 88
17560.09 111
17561.34 115
17562.59 93
17563.85 102
17565.10 92
17566.35 100
17567.60 105
17568.86 113
17570.11 110
17571.36 97
17572.62 114
17573.87 109
17575.12 96
17576.38 103
17577.63 114
17578.88 104
17580.14 102
17581.39 115
17582.64 105
17583.90 121
17585.15 111
17586.40 92
17587.66 105
17588.91 89
17590.17 113
17591.42 107
17592.67 122
17593.93 117
17595.18 117
17596.43 116
17597.69 136
17598.94 127
17600.20 118
17601.45 105
17602.71 119
17603.96 109
17605.21 89
17606.47 99
17607.72 101
17608.98 115
17610.23 122
17611.49 124
17612.74 109
17614.00 105
17615.25 102
17616.50 119
17617.76 86
17619.01 101
17620.27 107
17621.52 106
17622.78 100
17624.03 112
17625.29 108
17626.54 87
17627.80 84
17629.05 85
17630.31 99
17631.56 86
17632.82 99
17634.08 99
17635.33 118
17636.59 84
17637.84 88
17639.10 96
17640.35 70
17641.61 90
17642.86 97
17644.12 89
17645.38 92
17646.63 86
17647.89 100
17649.14 108
17650.40 94
17651.66 98
17652.91 87
17654.17 81
17655.42 97
17656.68 88
17657.94 93
17659.19 69
17660.45 79
17661.70 99
17662.96 89
17664.22 80
17665.47 98
17666.73 95
17667.99 95
17669.24 80
17670.50 74
17671.76 77
17673.01 74
17674.27 84
17675.53 82
17676.78 81
17678.04 90
17679.30 81
17680.56 81
17681.81 81
17683.07 87
17684.33 78
17685.58 81
17686.84 87
17688.10 74
17689.36 73
17690.61 77
17691.87 85
17693.13 79
17694.39 82
17695.64 82
17696.90 78
17698.16 69
17699.42 85
17700.67 85
17701.93 80
17703.19 64
17704.45 78
17705.70 76
17706.96 63
17708.22 73
17709.48 63
17710.74 78
17711.99 73
17713.25 70
17714.51 76
17715.77 81
17717.03 74
17718.29 77
17719.54 86
17720.80 69
17722.06 81
17723.32 74
17724.58 89
17725.84 72
17727.10 99
17728.35 86
17729.61 66
17730.87 60
17732.13 71
17733.39 84
17734.65 70
17735.91 66
17737.17 71
17738.43 88
17739.69 97
17740.94 66
17742.20 65
17743.46 72
17744.72 72
17745.98 72
17747.24 58
17748.50 57
17749.76 70
17751.02 84
17752.28 77
17753.54 67
17754.80 58
17756.06 71
17757.32 69
17758.58 85
17759.84 63
17761.10 60
17762.36 102
17763.62 71
17764.88 74
17766.14 70
17767.40 73
17768.66 81
17769.92 83
17771.18 54
17772.44 84
17773.70 79
17774.96 80
17776.22 68
17777.48 71
17778.74 85
17780.00 82
17781.26 63
17782.52 71
17783.78 72
17785.04 62
17786.30 73
17787.57 66
17788.83 61
17790.09 62
17791.35 66
17792.61 62
17793.87 60
17795.13 55
17796.39 67
17797.65 61
17798.91 59
17800.18 57
17801.44 61
17802.70 68
17803.96 71
17805.22 67
17806.48 73
17807.74 74
17809.01 64
17810.27 49
17811.53 72
17812.79 76
17814.05 81
17815.31 68
17816.58 49
17817.84 74
17819.10 60
17820.36 70
17821.62 75
17822.89 68
17824.15 45
17825.41 63
17826.67 78
17827.94 74
17829.20 76
17830.46 63
17831.72 71
17832.98 65
17834.25 62
17835.51 56
17836.77 60
17838.04 84
17839.30 60
17840.56 73
17841.82 71
17843.09 50
17844.35 66
17845.61 63
17846.87 44
17848.14 53
17849.40 62
17850.66 45
17851.93 56
17853.19 68
17854.45 62
17855.72 57
17856.98 51
17858.24 54
17859.51 60
17860.77 64
17862.03 55
17863.30 63
17864.56 57
17865.82 65
17867.09 53
17868.35 59
17869.62 47
17870.88 50
17872.14 44
17873.41 54
17874.67 46
17875.93 66
17877.20 60
17878.46 61
17879.73 62
17880.99 55
17882.26 53
17883.52 65
17884.78 56
17886.05 57
17887.31 65
17888.58 55
17889.84 48
17891.11 66
17892.37 64
17893.63 66
17894.90 76
17896.16 57
17897.43 61
17898.69 76
17899.96 74
17901.22 56
17902.49 59
17903.75 60
17905.02 72
17906.28 65
17907.55 63
17908.81 54
17910.08 56
17911.34 71
17912.61 61
17913.87 67
17915.14 53
17916.41 76
17917.67 72
17918.94 73
17920.20 59
17921.47 46
17922.73 65
17924.00 68
17925.26 59
17926.53 67
17927.80 65
17929.06 61
17930.33 58
17931.59 45
17932.86 60
17934.13 48
17935.39 82
17936.66 55
17937.92 64
17939.19 41
17940.46 57
17941.72 70
17942.99 42
17944.26 46
17945.52 64
17946.79 86
17948.06 45
17949.32 40
17950.59 56
17951.85 60
17953.12 41
17954.39 35
17955.66 78
17956.92 55
17958.19 49
17959.46 57
17960.72 52
17961.99 60
17963.26 40
17964.52 58
17965.79 43
17967.06 43
17968.33 62
17969.59 64
17970.86 65
17972.13 53
17973.40 55
17974.66 46
17975.93 54
17977.20 60
17978.47 57
17979.73 54
17981.00 59
17982.27 82
17983.54 59
17984.80 65
17986.07 46
17987.34 56
17988.61 54
17989.88 44
17991.14 53
17992.41 45
17993.68 63
17994.95 58
17996.22 46
17997.48 55
17998.75 47
18000.02 53
18001.29 50
18002.56 52
18003.83 56
18005.10 45
18006.36 51
18007.63 50
18008.90 62
18010.17 46
18011.44 47
18012.71 45
18013.98 67
18015.25 51
18016.51 57
18017.78 47
18019.05 55
18020.32 50
18021.59 55
18022.86 73
18024.13 61
18025.40 70
18026.67 53
18027.94 53
18029.21 48
18030.48 57
18031.75 61
18033.01 56
18034.28 49
18035.55 46
18036.82 47
18038.09 66
18039.36 45
18040.63 46
18041.90 51
18043.17 59
18044.44 52
18045.71 54
18046.98 58
18048.25 55
18049.52 69
18050.79 75
18052.06 42
18053.33 40
18054.60 56
18055.87 55
18057.14 54
18058.42 48
18059.69 71
18060.96 57
18062.23 46
18063.50 54
18064.77 42
18066.04 54
18067.31 69
18068.58 59
18069.85 65
18071.12 56
18072.39 58
18073.66 58
18074.93 58
18076.21 67
18077.48 50
18078.75 59
18080.02 60
18081.29 63
18082.56 51
18083.83 49
18085.10 57
18086.38 60
18087.65 59
18088.92 50
18090.19 61
18091.46 50
18092.73 61
18094.01 87
18095.28 60
18096.55 49
18097.82 56
18099.09 56
18100.36 54
18101.64 46
18102.91 63
18104.18 84
18105.45 71
18106.73 62
18108.00 65
18109.27 64
18110.54 75
18111.81 68
18113.09 68
18114.36 45
18115.63 62
18116.90 72
18118.18 76
18119.45 52
18120.72 52
18121.99 54
18123.27 55
18124.54 54
18125.81 52
18127.09 67
18128.36 65
18129.63 54
18130.90 62
18132.18 56
18133.45 46
18134.72 59
18136.00 51
18137.27 61
18138.54 47
18139.82 47
18141.09 58
18142.36 56
18143.64 58
18144.91 62
18146.18 60
18147.46 75
18148.73 62
18150.00 69
18151.28 70
18152.55 70
18153.83 59
18155.10 52
18156.37 71
18157.65 62
18158.92 42
18160.20 48
18161.47 54
18162.74 65
18164.02 53
18165.29 59
18166.57 51
18167.84 59
18169.12 77
18170.39 71
18171.66 49
18172.94 40
18174.21 71
18175.49 70
18176.76 60
18178.04 70
18179.31 60
18180.59 46
18181.86 61
18183.14 60
18184.41 52
18185.69 57
18186.96 65
18188.24 73
18189.51 75
18190.79 43
18192.06 50
18193.34 63
18194.61 89
18195.89 71
18197.16 67
18198.44 55
18199.71 62
18200.99 57
18202.26 70
18203.54 57
18204.81 49
18206.09 68
18207.37 81
18208.64 54
18209.92 69
18211.19 65
18212.47 71
18213.75 76
18215.02 57
18216.30 58
18217.57 70
18218.85 77
18220.13 73
18221.40 63
18222.68 63
18223.95 54
18225.23 63
18226.51 52
18227.78 59
18229.06 50
18230.34 53
18231.61 69
18232.89 45
18234.17 54
18235.44 57
18236.72 64
18238.00 62
18239.27 52
18240.55 64
18241.83 60
18243.10 59
18244.38 79
18245.66 54
18246.94 45
18248.21 66
18249.49 82
18250.77 81
18252.04 56
18253.32 68
18254.60 67
18255.88 50
18257.15 49
18258.43 69
18259.71 55
18260.99 55
18262.26 56
18263.54 58
18264.82 69
18266.10 49
18267.37 74
18268.65 49
18269.93 58
18271.21 57
18272.49 50
18273.76 57
18275.04 60
18276.32 47
18277.60 60
18278.88 54
18280.15 57
18281.43 46
18282.71 47
18283.99 53
18285.27 64
18286.55 61
18287.83 36
18289.10 60
18290.38 65
18291.66 45
18292.94 43
18294.22 72
18295.50 52
18296.78 75
18298.06 57
18299.33 61
18300.61 50
18301.89 51
18303.17 45
18304.45 48
18305.73 52
18307.01 52
18308.29 63
18309.57 56
18310.85 78
18312.13 67
18313.41 45
18314.68 66
18315.96 61
18317.24 64
18318.52 59
18319.80 62
18321.08 57
18322.36 65
18323.64 53
18324.92 57
18326.20 50
18327.48 57
18328.76 59
18330.04 65
18331.32 60
18332.60 57
18333.88 70
18335.16 73
18336.44 58
18337.72 61
18339.00 62
18340.28 54
18341.56 56
18342.84 57
18344.12 56
18345.41 43
18346.69 69
18347.97 54
18349.25 54
18350.53 50
18351.81 65
18353.09 60
18354.37 78
18355.65 73
18356.93 74
18358.21 55
18359.49 70
18360.78 63
18362.06 70
18363.34 57
18364.62 49
18365.90 67
18367.18 57
18368.46 52
18369.74 79
18371.03 69
18372.31 64
18373.59 64
18374.87 69
18376.15 47
18377.43 66
18378.72 60
18380.00 64
18381.28 64
18382.56 51
18383.84 57
18385.12 74
18386.41 65
18387.69 44
18388.97 72
18390.25 67
18391.53 67
18392.82 67
18394.10 59
18395.38 83
18396.66 52
18397.95 51
18399.23 58
18400.51 50
18401.79 50
18403.08 46
18404.36 66
18405.64 53
18406.92 50
18408.21 42
18409.49 64
18410.77 69
18412.06 56
18413.34 56
18414.62 48
18415.90 66
18417.19 64
18418.47 58
18419.75 52
18421.04 49
18422.32 65
18423.60 47
18424.89 54
18426.17 48
18427.45 55
18428.74 65
18430.02 43
18431.30 45
18432.59 42
18433.87 60
18435.15 52
18436.44 40
18437.72 62
18439.01 51
18440.29 72
18441.57 73
18442.86 47
18444.14 50
18445.43 49
18446.71 56
18447.99 56
18449.28 56
18450.56 50
18451.85 60
18453.13 69
18454.42 52
18455.70 62
18456.98 53
18458.27 65
18459.55 62
18460.84 54
18462.12 57
18463.41 53
18464.69 58
18465.98 56
18467.26 62
18468.55 44
18469.83 62
18471.12 62
18472.40 71
18473.69 53
18474.97 54
18476.26 76
18477.54 65
18478.83 53
18480.11 59
18481.40 59
18482.68 55
18483.97 51
18485.25 59
18486.54 48
18487.82 54
18489.11 44
18490.40 63
18491.68 70
18492.97 56
18494.25 42
18495.54 72
18496.82 64
18498.11 48
18499.40 55
18500.68 51
18501.97 50
18503.25 61
18504.54 57
18505.83 46
18507.11 47
18508.40 53
18509.69 59
18510.97 56
18512.26 40
18513.54 48
18514.83 48
18516.12 54
18517.40 50
18518.69 56
18519.98 58
18521.26 70
18522.55 72
18523.84 47
18525.12 48
18526.41 46
18527.70 56
18528.99 70
18530.27 67
18531.56 64
18532.85 57
18534.13 62
18535.42 48
18536.71 52
18538.00 51
18539.28 62
18540.57 55
18541.86 49
18543.14 52
18544.43 66
18545.72 52
18547.01 58
18548.30 69
18549.58 39
18550.87 56
18552.16 61
18553.45 55
18554.73 45
18556.02 51
18557.31 48
18558.60 52
18559.89 51
18561.17 38
18562.46 52
18563.75 58
18565.04 68
18566.33 66
18567.62 60
18568.90 53
18570.19 61
18571.48 66
18572.77 66
18574.06 55
18575.35 60
18576.63 61
18577.92 53
18579.21 60
18580.50 57
18581.79 59
18583.08 65
18584.37 55
18585.66 55
18586.95 73
18588.23 65
18589.52 65
18590.81 57
18592.10 64
18593.39 47
18594.68 62
18595.97 85
18597.26 66
18598.55 60
18599.84 57
18601.13 66
18602.42 71
18603.71 62
18605.00 68
18606.29 74
18607.58 69
18608.86 83
18610.15 89
18611.44 77
18612.73 66
18614.02 73
18615.31 77
18616.60 62
18617.89 50
18619.18 69
18620.47 67
18621.76 48
18623.06 56
18624.35 68
18625.64 63
18626.93 64
18628.22 58
18629.51 52
18630.80 76
18632.09 57
18633.38 52
18634.67 45
18635.96 67
18637.25 50
18638.54 48
18639.83 50
18641.12 62
18642.41 65
18643.71 58
18645.00 67
18646.29 50
18647.58 58
18648.87 78
18650.16 76
18651.45 67
18652.74 42
18654.03 62
18655.33 58
18656.62 50
18657.91 43
18659.20 57
18660.49 54
18661.78 48
18663.07 42
18664.37 46
18665.66 47
18666.95 59
18668.24 47
18669.53 52
18670.83 63
18672.12 65
18673.41 71
18674.70 45
18675.99 57
18677.29 58
18678.58 53
18679.87 57
18681.16 57
18682.45 53
18683.75 63
18685.04 44
18686.33 63
18687.62 59
18688.92 50
18690.21 49
18691.50 78
18692.79 67
18694.09 64
18695.38 53
18696.67 47
18697.97 59
18699.26 55
18700.55 48
18701.84 48
18703.14 59
18704.43 56
18705.72 68
18707.02 43
18708.31 51
18709.60 55
18710.90 52
18712.19 53
18713.48 57
18714.78 54
18716.07 47
18717.36 46
18718.66 53
18719.95 42
18721.24 51
18722.54 65
18723.83 58
18725.13 46
18726.42 51
18727.71 64
18729.01 66
18730.30 52
18731.60 55
18732.89 52
18734.18 68
18735.48 54
18736.77 52
18738.07 47
18739.36 45
18740.66 59
18741.95 48
18743.24 55
18744.54 49
18745.83 67
18747.13 58
18748.42 61
18749.72 55
18751.01 46
18752.31 54
18753.60 41
18754.90 57
18756.19 48
18757.49 55
18758.78 53
18760.08 41
18761.37 58
18762.67 48
18763.96 49
18765.26 54
18766.55 69
18767.85 52
18769.14 51
18770.44 46
18771.73 48
18773.03 64
18774.32 45
18775.62 42
18776.91 46
18778.21 45
18779.51 55
18780.80 67
18782.10 41
18783.39 60
18784.69 71
18785.99 66
18787.28 65
18788.58 45
18789.87 41
18791.17 63
18792.47 42
18793.76 47
18795.06 38
18796.35 46
18797.65 53
18798.95 46
18800.24 51
18801.54 43
18802.84 62
18804.13 59
18805.43 56
18806.73 54
18808.02 37
18809.32 30
18810.62 52
18811.91 39
18813.21 52
18814.51 53
18815.80 47
18817.10 49
18818.40 38
18819.69 46
18820.99 48
18822.29 60
18823.59 43
18824.88 51
18826.18 52
18827.48 40
18828.78 41
18830.07 57
18831.37 60
18832.67 35
18833.97 53
18835.26 58
18836.56 48
18837.86 42
18839.16 40
18840.45 45
18841.75 44
18843.05 49
18844.35 50
18845.65 41
18846.94 68
18848.24 64
18849.54 70
18850.84 51
18852.14 57
18853.43 70
18854.73 65
18856.03 55
18857.33 52
18858.63 61
18859.93 49
18861.22 41
18862.52 54
18863.82 57
18865.12 64
18866.42 52
18867.72 48
18869.02 41
18870.32 59
18871.61 61
18872.91 55
18874.21 50
18875.51 47
18876.81 44
18878.11 41
18879.41 56
18880.71 44
18882.01 48
18883.31 46
18884.61 41
18885.90 46
18887.20 48
18888.50 52
18889.80 33
18891.10 42
18892.40 46
18893.70 44
18895.00 47
18896.30 40
18897.60 57
18898.90 51
18900.20 44
18901.50 43
18902.80 48
18904.10 44
18905.40 60
18906.70 53
18908.00 68
18909.30 57
18910.60 37
18911.90 46
18913.20 66
18914.50 46
18915.80 42
18917.10 54
18918.40 51
18919.70 63
18921.00 44
18922.30 45
18923.61 49
18924.91 45
18926.21 59
18927.51 46
18928.81 43
18930.11 59
18931.41 41
18932.71 52
18934.01 41
18935.31 38
18936.61 51
18937.92 39
18939.22 44
18940.52 38
18941.82 56
18943.12 46
18944.42 42
18945.72 37
18947.03 48
18948.33 52
18949.63 47
18950.93 46
18952.23 45
18953.53 54
18954.84 46
18956.14 62
18957.44 46
18958.74 39
18960.04 44
18961.34 79
18962.65 64
18963.95 83
18965.25 49
18966.55 62
18967.86 50
18969.16 50
18970.46 49
18971.76 49
18973.06 58
18974.37 52
18975.67 35
18976.97 38
18978.27 38
18979.58 56
18980.88 64
18982.18 39
18983.48 52
18984.79 53
18986.09 52
18987.39 43
18988.70 52
18990.00 51
18991.30 47
18992.61 45
18993.91 67
18995.21 58
18996.51 50
18997.82 59
18999.12 60
19000.42 60
19001.73 51
19003.03 59
19004.33 41
19005.64 54
19006.94 48
19008.25 51
19009.55 64
19010.85 65
19012.16 41
19013.46 68
19014.76 57
19016.07 63
19017.37 52
19018.68 55
19019.98 61
19021.28 40
19022.59 56
19023.89 46
19025.20 58
19026.50 49
19027.80 44
19029.11 41
19030.41 56
19031.72 54
19033.02 42
19034.33 39
19035.63 55
19036.94 52
19038.24 52
19039.54 37
19040.85 36
19042.15 51
19043.46 50
19044.76 41
19046.07 48
19047.37 47
19048.68 53
19049.98 55
19051.29 37
19052.59 51
19053.90 54
19055.20 52
19056.51 50
19057.81 40
19059.12 52
19060.43 41
19061.73 54
19063.04 43
19064.34 33
19065.65 32
19066.95 48
19068.26 59
19069.56 40
19070.87 51
19072.18 50
19073.48 52
19074.79 42
19076.09 39
19077.40 40
19078.71 57
19080.01 54
19081.32 47
19082.62 34
19083.93 46
19085.24 41
19086.54 66
19087.85 45
19089.16 42
19090.46 39
19091.77 42
19093.07 48
19094.38 39
19095.69 51
19096.99 53
19098.30 55
19099.61 41
19100.91 49
19102.22 50
19103.53 52
19104.84 58
19106.14 52
19107.45 44
19108.76 63
19110.06 57
19111.37 42
19112.68 51
19113.98 50
19115.29 49
19116.60 45
19117.91 42
19119.21 41
19120.52 53
19121.83 54
19123.14 52
19124.44 39
19125.75 42
19127.06 40
19128.37 45
19129.68 49
19130.98 41
19132.29 48
19133.60 48
19134.91 43
19136.21 41
19137.52 31
19138.83 50
19140.14 51
19141.45 69
19142.76 53
19144.06 47
19145.37 45
19146.68 48
19147.99 48
19149.30 48
19150.61 42
19151.91 46
19153.22 55
19154.53 55
19155.84 45
19157.15 43
19158.46 57
19159.77 49
19161.07 50
19162.38 52
19163.69 43
19165.00 42
19166.31 51
19167.62 39
19168.93 40
19170.24 55
19171.55 54
19172.86 47
19174.17 52
19175.48 34
19176.78 49
19178.09 51
19179.40 56
19180.71 45
19182.02 58
19183.33 46
19184.64 43
19185.95 35
19187.26 47
19188.57 45
19189.88 53
19191.19 46
19192.50 40
19193.81 52
19195.12 51
19196.43 49
19197.74 50
19199.05 51
19200.36 52
19201.67 58
19202.98 56
19204.29 46
19205.60 38
19206.91 47
19208.22 69
19209.53 56
19210.84 52
19212.15 51
19213.47 50
19214.78 58
19216.09 45
19217.40 38
19218.71 27
19220.02 49
19221.33 61
19222.64 52
19223.95 50
19225.26 56
19226.57 47
19227.89 41
19229.20 59
19230.51 46
19231.82 46
19233.13 51
19234.44 50
19235.75 49
19237.06 39
19238.38 42
19239.69 43
19241.00 51
19242.31 49
19243.62 45
19244.93 60
19246.25 56
19247.56 38
19248.87 35
19250.18 59
19251.49 59
19252.81 49
19254.12 42
19255.43 49
19256.74 41
19258.05 56
19259.37 49
19260.68 38
19261.99 54
19263.30 49
19264.62 53
19265.93 50
19267.24 57
19268.55 55
19269.87 62
19271.18 49
19272.49 60
19273.80 47
19275.12 52
19276.43 56
19277.74 56
19279.05 50
19280.37 38
19281.68 50
19282.99 47
19284.31 44
19285.62 47
19286.93 64
19288.25 42
19289.56 53
19290.87 36
19292.19 38
19293.50 41
19294.81 52
19296.13 47
19297.44 51
19298.75 56
19300.07 51
19301.38 47
19302.69 50
19304.01 47
19305.32 55
19306.64 52
19307.95 49
19309.26 56
19310.58 46
19311.89 46
19313.21 41
19314.52 41
19315.83 51
19317.15 38
19318.46 30
19319.78 37
19321.09 46
19322.41 33
19323.72 38
19325.03 42
19326.35 34
19327.66 42
19328.98 43
19330.29 42
19331.61 50
19332.92 38
19334.24 43
19335.55 57
19336.87 54
19338.18 43
19339.50 35
19340.81 55
19342.13 44
19343.44 55
19344.76 38
19346.07 40
19347.39 51
19348.70 57
19350.02 39
19351.33 47
19352.65 34
19353.96 34
19355.28 48
19356.59 44
19357.91 50
19359.23 52
19360.54 44
19361.86 41
19363.17 39
19364.49 36
19365.80 44
19367.12 39
19368.44 50
19369.75 55
19371.07 52
19372.38 38
19373.70 52
19375.02 44
19376.33 47
19377.65 50
19378.97 52
19380.28 46
19381.60 50
19382.91 55
19384.23 45
19385.55 52
19386.86 45
19388.18 54
19389.50 42
19390.81 37
19392.13 51
19393.45 51
19394.76 46
19396.08 35
19397.40 49
19398.72 44
19400.03 45
19401.35 43
19402.67 32
19403.98 55
19405.30 52
19406.62 41
19407.94 35
19409.25 36
19410.57 44
19411.89 40
19413.20 37
19414.52 52
19415.84 52
19417.16 46
19418.48 41
19419.79 43
19421.11 29
19422.43 48
19423.75 44
19425.06 34
19426.38 44
19427.70 40
19429.02 51
19430.34 41
19431.65 32
19432.97 48
19434.29 50
19435.61 49
19436.93 43
19438.25 53
19439.56 43
19440.88 57
19442.20 59
19443.52 38
19444.84 44
19446.16 32
19447.47 46
19448.79 53
19450.11 40
19451.43 53
19452.75 51
19454.07 43
19455.39 50
19456.71 50
19458.03 43
19459.34 45
19460.66 47
19461.98 45
19463.30 49
19464.62 49
19465.94 33
19467.26 54
19468.58 31
19469.90 51
19471.22 56
19472.54 49
19473.86 37
19475.18 46
19476.50 48
19477.82 47
19479.14 49
19480.46 48
19481.78 50
19483.10 48
19484.42 54
19485.73 37
19487.05 38
19488.37 52
19489.70 61
19491.02 34
19492.34 35
19493.66 47
19494.98 44
19496.30 51
19497.62 45
19498.94 43
19500.26 40
19501.58 50
19502.90 52
19504.22 35
19505.54 35
19506.86 43
19508.18 45
19509.50 48
19510.82 39
19512.14 42
19513.46 45
19514.78 46
19516.11 31
19517.43 48
19518.75 41
19520.07 46
19521.39 47
19522.71 50
19524.03 40
19525.35 46
19526.68 47
19528.00 37
19529.32 49
19530.64 36
19531.96 42
19533.28 38
19534.60 43
19535.93 46
19537.25 49
19538.57 41
19539.89 48
19541.21 51
19542.53 55
19543.86 65
19545.18 52
19546.50 48
19547.82 45
19549.14 38
19550.47 32
19551.79 40
19553.11 48
19554.43 38
19555.76 37
19557.08 49
19558.40 31
19559.72 46
19561.05 42
19562.37 54
19563.69 38
19565.01 38
19566.34 43
19567.66 42
19568.98 39
19570.30 30
19571.63 48
19572.95 54
19574.27 51
19575.60 34
19576.92 48
19578.24 36
19579.57 37
19580.89 42
19582.21 46
19583.54 46
19584.86 58
19586.18 51
19587.51 50
19588.83 45
19590.15 47
19591.48 53
19592.80 46
19594.12 50
19595.45 44
19596.77 58
19598.09 35
19599.42 44
19600.74 58
19602.07 45
19603.39 47
19604.71 62
19606.04 53
19607.36 52
19608.69 42
19610.01 58
19611.33 33
19612.66 49
19613.98 53
19615.31 37
19616.63 43
19617.96 51
19619.28 35
19620.60 32
19621.93 42
19623.25 44
19624.58 47
19625.90 51
19627.23 55
19628.55 49
19629.88 55
19631.20 46
19632.53 38
19633.85 50
19635.18 40
19636.50 46
19637.83 36
19639.15 57
19640.48 58
19641.80 40
19643.13 45
19644.45 54
19645.78 51
19647.10 51
19648.43 40
19649.76 48
19651.08 46
19652.41 44
19653.73 44
19655.06 40
19656.38 46
19657.71 41
19659.04 45
19660.36 53
19661.69 35
19663.01 38
19664.34 63
19665.67 60
19666.99 49
19668.32 32
19669.64 54
19670.97 43
19672.30 57
19673.62 55
19674.95 43
19676.28 36
19677.60 43
19678.93 55
19680.25 38
19681.58 37
19682.91 39
19684.23 58
19685.56 63
19686.89 49
19688.22 38
19689.54 58
19690.87 43
19692.20 52
19693.52 50
19694.85 41
19696.18 59
19697.50 48
19698.83 53
19700.16 38
19701.49 46
19702.81 50
19704.14 53
19705.47 49
19706.80 42
19708.12 51
19709.45 39
19710.78 42
19712.11 57
19713.43 33
19714.76 39
19716.09 41
19717.42 41
19718.74 53
19720.07 48
19721.40 78
19722.73 41
19724.06 52
19725.38 36
19726.71 44
19728.04 43
19729.37 53
19730.70 47
19732.03 40
19733.35 39
19734.68 47
19736.01 44
19737.34 48
19738.67 49
19740.00 48
19741.32 56
19742.65 40
19743.98 49
19745.31 41
19746.64 33
19747.97 47
19749.30 36
19750.63 40
19751.96 49
19753.28 62
19754.61 51
19755.94 52
19757.27 67
19758.60 49
19759.93 62
19761.26 48
19762.59 46
19763.92 45
19765.25 57
19766.58 42
19767.91 28
19769.24 43
19770.57 33
19771.90 30
19773.22 39
19774.55 33
19775.88 32
19777.21 49
19778.54 43
19779.87 52
19781.20 38
19782.53 38
19783.86 44
19785.19 42
19786.52 41
19787.85 49
19789.18 54
19790.51 61
19791.85 36
19793.18 45
19794.51 49
19795.84 49
19797.17 43
19798.50 45
19799.83 53
19801.16 54
19802.49 40
19803.82 39
19805.15 42
19806.48 44
19807.81 47
19809.14 47
19810.47 55
19811.81 49
19813.14 38
19814.47 52
19815.80 47
19817.13 36
19818.46 39
19819.79 48
19821.12 53
19822.45 33
19823.79 51
19825.12 43
19826.45 41
19827.78 31
19829.11 50
19830.44 55
19831.78 49
19833.11 45
19834.44 46
19835.77 52
19837.10 33
19838.43 43
19839.77 39
19841.10 38
19842.43 45
19843.76 50
19845.09 39
19846.43 44
19847.76 49
19849.09 58
19850.42 47
19851.76 43
19853.09 44
19854.42 42
19855.75 45
19857.09 39
19858.42 46
19859.75 47
19861.08 50
19862.42 61
19863.75 44
19865.08 42
19866.41 45
19867.75 45
19869.08 35
19870.41 37
19871.75 44
19873.08 59
19874.41 45
19875.75 40
19877.08 41
19878.41 47
19879.75 53
19881.08 49
19882.41 43
19883.75 43
19885.08 41
19886.41 40
19887.75 58
19889.08 48
19890.41 40
19891.75 39
19893.08 46
19894.41 38
19895.75 50
19897.08 49
19898.42 37
19899.75 43
19901.08 47
19902.42 50
19903.75 40
19905.09 48
19906.42 56
19907.75 41
19909.09 61
19910.42 42
19911.76 44
19913.09 45
19914.43 49
19915.76 43
19917.10 44
19918.43 44
19919.77 42
19921.10 37
19922.43 44
19923.77 51
19925.10 35
19926.44 57
19927.77 42
19929.11 36
19930.44 31
19931.78 46
19933.11 58
19934.45 36
19935.78 49
19937.12 25
19938.45 47
19939.79 47
19941.13 40
19942.46 40
19943.80 51
19945.13 37
19946.47 34
19947.80 43
19949.14 40
19950.47 50
19951.81 57
19953.15 39
19954.48 39
19955.82 31
19957.15 64
19958.49 49
19959.83 47
19961.16 45
19962.50 39
19963.83 65
19965.17 43
19966.51 46
19967.84 35
19969.18 59
19970.51 57
19971.85 42
19973.19 39
19974.52 47
19975.86 55
19977.20 45
19978.53 54
19979.87 67
19981.21 55
19982.54 67
19983.88 47
19985.22 55
19986.55 44
19987.89 45
19989.23 47
19990.57 50
19991.90 55
19993.24 34
19994.58 49
19995.91 53
19997.25 48
19998.59 48
19999.93 46
20001.26 57
20002.60 50
20003.94 47
20005.28 58
20006.61 60
20007.95 47
20009.29 63
20010.63 55
20011.96 41
20013.30 49
20014.64 43
20015.98 57
20017.31 46
20018.65 59
20019.99 52
20021.33 54
20022.67 42
20024.01 57
20025.34 46
20026.68 59
20028.02 53
20029.36 46
20030.70 42
20032.03 51
20033.37 47
20034.71 56
20036.05 64
20037.39 53
20038.73 58
20040.07 53
20041.40 60
20042.74 45
20044.08 43
20045.42 57
20046.76 59
20048.10 44
20049.44 40
20050.78 38
20052.12 59
20053.46 52
20054.79 45
20056.13 43
20057.47 51
20058.81 53
20060.15 53
20061.49 41
20062.83 43
20064.17 59
20065.51 54
20066.85 51
20068.19 53
20069.53 62
20070.87 53
20072.21 37
20073.55 44
20074.89 47
20076.23 52
20077.57 57
20078.91 45
20080.25 34
20081.59 48
20082.93 47
20084.27 39
20085.61 36
20086.95 54
20088.29 46
20089.63 58
20090.97 51
20092.31 46
20093.65 44
20094.99 52
20096.33 45
20097.67 44
20099.01 37
20100.35 47
20101.69 45
20103.03 46
20104.38 45
20105.72 63
20107.06 58
20108.40 53
20109.74 42
20111.08 48
20112.42 36
20113.76 38
20115.10 50
20116.45 37
20117.79 42
20119.13 63
20120.47 50
20121.81 44
20123.15 47
20124.49 51
20125.84 51
20127.18 53
20128.52 49
20129.86 50
20131.20 39
20132.54 48
20133.89 75
20135.23 59
20136.57 32
20137.91 33
20139.25 58
20140.60 56
