# Supplementary material for: MALDI-TOF MS typing enables the classification of brewing yeasts of the genus Saccharomyces to major beer styles
Source: PLoS One. 2017 Aug 9;12(8):e0181694. doi: 10.1371/journal.pone.0181694 (PMC5549903; doi:10.1371/journal.pone.0181694)
Supplement: S15 File — The directory includes 90 raw files and was zipped to “.zip”; the folder has three strains with 30 spectra per strain; S1 Text explains the raw files with an example and Table 1 represents the yeast strains used within the experiment. (ZIP) [file pone.0181694.s018.zip › 43-45/30669-454-OG-WB-WB-YPG-18h-E-E_2015-11-05__0_G2_1.dat]

2000.55 1392
2000.97 1529
2001.39 1337
2001.81 1267
2002.23 1313
2002.65 1135
2003.08 1174
2003.50 1142
2003.92 1061
2004.34 1148
2004.76 1304
2005.19 1234
2005.61 1204
2006.03 1163
2006.45 1209
2006.87 1235
2007.30 1240
2007.72 1161
2008.14 1215
2008.56 1080
2008.99 1167
2009.41 1103
2009.83 1219
2010.25 1171
2010.68 1115
2011.10 1096
2011.52 1212
2011.94 1168
2012.37 1086
2012.79 1005
2013.21 1034
2013.63 1165
2014.06 974
2014.48 1148
2014.90 1125
2015.33 939
2015.75 1154
2016.17 1173
2016.60 1094
2017.02 1080
2017.44 1223
2017.86 1236
2018.29 1105
2018.71 1072
2019.14 1012
2019.56 1201
2019.98 1137
2020.41 1166
2020.83 1227
2021.25 1138
2021.68 937
2022.10 1152
2022.52 1178
2022.95 1162
2023.37 1175
2023.80 1107
2024.22 1049
2024.64 970
2025.07 981
2025.49 917
2025.92 855
2026.34 1047
2026.76 1129
2027.19 1022
2027.61 944
2028.04 1035
2028.46 1017
2028.89 1099
2029.31 1129
2029.74 1010
2030.16 1052
2030.58 917
2031.01 1024
2031.43 1130
2031.86 1134
2032.28 1108
2032.71 1103
2033.13 1155
2033.56 1016
2033.98 974
2034.41 1083
2034.83 1237
2035.26 1224
2035.68 1323
2036.11 1196
2036.53 1081
2036.96 998
2037.38 983
2037.81 1125
2038.24 1231
2038.66 1337
2039.09 1223
2039.51 1202
2039.94 1034
2040.36 1016
2040.79 1149
2041.21 1057
2041.64 1049
2042.07 1138
2042.49 1149
2042.92 1185
2043.34 1126
2043.77 1027
2044.20 994
2044.62 1017
2045.05 1088
2045.47 1113
2045.90 1094
2046.33 1047
2046.75 1232
2047.18 1182
2047.61 1124
2048.03 1137
2048.46 1185
2048.89 1242
2049.31 1198
2049.74 1049
2050.16 1124
2050.59 1098
2051.02 1076
2051.45 987
2051.87 1024
2052.30 1017
2052.73 1049
2053.15 1077
2053.58 1057
2054.01 1065
2054.43 1006
2054.86 982
2055.29 1031
2055.72 1000
2056.14 1041
2056.57 1161
2057.00 1069
2057.43 1220
2057.85 1126
2058.28 1109
2058.71 1078
2059.14 1040
2059.56 1069
2059.99 1127
2060.42 1205
2060.85 1118
2061.27 1098
2061.70 1161
2062.13 1144
2062.56 1172
2062.99 1059
2063.41 1169
2063.84 1307
2064.27 1347
2064.70 1517
2065.13 1495
2065.55 1578
2065.98 1539
2066.41 1726
2066.84 1641
2067.27 1513
2067.70 1523
2068.13 1481
2068.55 1503
2068.98 1483
2069.41 1336
2069.84 1173
2070.27 1208
2070.70 1202
2071.13 1123
2071.56 1137
2071.98 1231
2072.41 1174
2072.84 1030
2073.27 986
2073.70 1089
2074.13 1176
2074.56 1074
2074.99 967
2075.42 985
2075.85 1084
2076.28 1165
2076.71 1168
2077.13 1157
2077.56 1183
2077.99 1065
2078.42 1043
2078.85 1091
2079.28 1063
2079.71 1112
2080.14 957
2080.57 1089
2081.00 1054
2081.43 1049
2081.86 1027
2082.29 1065
2082.72 1068
2083.15 1045
2083.58 1073
2084.01 1069
2084.44 1061
2084.87 1091
2085.30 1004
2085.73 1044
2086.16 1104
2086.59 1019
2087.02 1083
2087.46 1074
2087.89 1019
2088.32 1001
2088.75 1029
2089.18 1072
2089.61 1018
2090.04 960
2090.47 1074
2090.90 1096
2091.33 1027
2091.76 1151
2092.19 1049
2092.63 995
2093.06 1108
2093.49 1151
2093.92 934
2094.35 929
2094.78 1014
2095.21 1020
2095.64 1051
2096.08 1105
2096.51 1020
2096.94 1076
2097.37 943
2097.80 979
2098.23 902
2098.67 1009
2099.10 1160
2099.53 1111
2099.96 989
2100.39 1021
2100.82 1127
2101.26 1041
2101.69 1039
2102.12 904
2102.55 899
2102.98 919
2103.42 987
2103.85 955
2104.28 1049
2104.71 1060
2105.15 1109
2105.58 983
2106.01 1014
2106.44 1105
2106.88 1180
2107.31 1176
2107.74 1028
2108.17 1045
2108.61 1212
2109.04 1119
2109.47 1191
2109.90 1080
2110.34 1025
2110.77 1120
2111.20 1148
2111.64 1072
2112.07 1017
2112.50 956
2112.94 1039
2113.37 1016
2113.80 1026
2114.24 1061
2114.67 1015
2115.10 973
2115.54 1061
2115.97 966
2116.40 1099
2116.84 984
2117.27 909
2117.70 803
2118.14 817
2118.57 1067
2119.00 1028
2119.44 1080
2119.87 1089
2120.31 1020
2120.74 1183
2121.17 1172
2121.61 1158
2122.04 978
2122.48 1004
2122.91 1061
2123.35 1101
2123.78 1158
2124.21 1093
2124.65 1185
2125.08 953
2125.52 952
2125.95 962
2126.39 1030
2126.82 1117
2127.26 1049
2127.69 1090
2128.12 1096
2128.56 1071
2128.99 1129
2129.43 1133
2129.86 1151
2130.30 1242
2130.73 1028
2131.17 1087
2131.60 1039
2132.04 1061
2132.47 1087
2132.91 1062
2133.34 1063
2133.78 1060
2134.22 1104
2134.65 1063
2135.09 1153
2135.52 1194
2135.96 1120
2136.39 1083
2136.83 1044
2137.26 1039
2137.70 1194
2138.14 1102
2138.57 1119
2139.01 1068
2139.44 1073
2139.88 1021
2140.31 1065
2140.75 1114
2141.19 1067
2141.62 889
2142.06 857
2142.50 967
2142.93 945
2143.37 1065
2143.80 920
2144.24 819
2144.68 873
2145.11 922
2145.55 953
2145.99 846
2146.42 936
2146.86 991
2147.30 997
2147.73 1023
2148.17 1130
2148.61 1105
2149.04 1229
2149.48 1260
2149.92 1188
2150.35 1234
2150.79 1272
2151.23 1301
2151.67 1292
2152.10 1264
2152.54 1229
2152.98 1218
2153.41 1228
2153.85 1161
2154.29 1079
2154.73 1048
2155.16 996
2155.60 1020
2156.04 1004
2156.48 995
2156.91 1017
2157.35 1039
2157.79 1077
2158.23 978
2158.67 1144
2159.10 1145
2159.54 1114
2159.98 1124
2160.42 1076
2160.86 1096
2161.29 1170
2161.73 1154
2162.17 1078
2162.61 1000
2163.05 1125
2163.48 1328
2163.92 1171
2164.36 1036
2164.80 982
2165.24 1016
2165.68 1122
2166.12 1060
2166.55 1118
2166.99 1248
2167.43 1274
2167.87 1155
2168.31 1013
2168.75 1025
2169.19 1142
2169.63 1067
2170.06 993
2170.50 1165
2170.94 1263
2171.38 1224
2171.82 1344
2172.26 1451
2172.70 1548
2173.14 1610
2173.58 1585
2174.02 1473
2174.46 1473
2174.90 1582
2175.34 1538
2175.78 1415
2176.22 1598
2176.65 1456
2177.09 1506
2177.53 1442
2177.97 1339
2178.41 1285
2178.85 1265
2179.29 1134
2179.73 1177
2180.17 1169
2180.61 1201
2181.05 1047
2181.49 1118
2181.93 1055
2182.37 1087
2182.81 1037
2183.26 1109
2183.70 1104
2184.14 1086
2184.58 1011
2185.02 1073
2185.46 1049
2185.90 1154
2186.34 1149
2186.78 1103
2187.22 1113
2187.66 1045
2188.10 1009
2188.54 1039
2188.98 1206
2189.42 1145
2189.87 1058
2190.31 1160
2190.75 1041
2191.19 1067
2191.63 1140
2192.07 1121
2192.51 1162
2192.95 1296
2193.39 1125
2193.84 1060
2194.28 1022
2194.72 1210
2195.16 1280
2195.60 1257
2196.04 1202
2196.49 1252
2196.93 1311
2197.37 1218
2197.81 1204
2198.25 1185
2198.69 1138
2199.14 1219
2199.58 1161
2200.02 1087
2200.46 1203
2200.90 1303
2201.35 1132
2201.79 1234
2202.23 1100
2202.67 1024
2203.12 932
2203.56 1081
2204.00 1161
2204.44 1091
2204.89 1106
2205.33 1186
2205.77 1141
2206.21 1120
2206.66 1101
2207.10 1178
2207.54 1194
2207.98 1195
2208.43 1174
2208.87 1205
2209.31 1211
2209.76 1128
2210.20 1223
2210.64 1128
2211.09 1116
2211.53 1108
2211.97 1011
2212.41 990
2212.86 976
2213.30 1262
2213.74 1124
2214.19 1203
2214.63 1190
2215.08 1081
2215.52 1150
2215.96 1124
2216.41 1025
2216.85 975
2217.29 1087
2217.74 1101
2218.18 1019
2218.63 1109
2219.07 966
2219.51 1046
2219.96 1034
2220.40 1041
2220.85 1061
2221.29 1097
2221.73 1087
2222.18 1049
2222.62 1035
2223.07 1120
2223.51 1196
2223.96 1137
2224.40 1212
2224.84 1111
2225.29 1075
2225.73 1159
2226.18 1193
2226.62 1113
2227.07 1113
2227.51 1023
2227.96 1057
2228.40 1182
2228.85 1186
2229.29 1185
2229.74 1097
2230.18 1127
2230.63 1074
2231.07 1097
2231.52 1237
2231.96 1168
2232.41 1327
2232.85 1332
2233.30 1271
2233.74 1237
2234.19 1229
2234.63 1222
2235.08 1295
2235.53 1213
2235.97 1224
2236.42 1228
2236.86 1189
2237.31 1039
2237.75 1176
2238.20 1035
2238.65 1043
2239.09 1151
2239.54 1083
2239.98 937
2240.43 1030
2240.88 1048
2241.32 1009
2241.77 964
2242.21 932
2242.66 1011
2243.11 903
2243.55 944
2244.00 996
2244.45 943
2244.89 1054
2245.34 993
2245.79 1102
2246.23 1113
2246.68 1050
2247.13 947
2247.57 918
2248.02 1066
2248.47 929
2248.91 906
2249.36 921
2249.81 924
2250.25 977
2250.70 1056
2251.15 1059
2251.60 1002
2252.04 1060
2252.49 1050
2252.94 1077
2253.39 957
2253.83 953
2254.28 985
2254.73 980
2255.17 987
2255.62 1004
2256.07 988
2256.52 1003
2256.97 1050
2257.41 993
2257.86 955
2258.31 949
2258.76 863
2259.20 924
2259.65 1029
2260.10 1101
2260.55 972
2261.00 991
2261.45 1110
2261.89 1069
2262.34 1171
2262.79 1196
2263.24 1083
2263.69 1028
2264.13 991
2264.58 999
2265.03 1027
2265.48 1103
2265.93 1104
2266.38 1173
2266.83 1004
2267.28 1048
2267.72 1198
2268.17 1090
2268.62 1130
2269.07 1171
2269.52 1042
2269.97 1090
2270.42 1139
2270.87 1058
2271.32 1105
2271.76 1219
2272.21 1267
2272.66 1276
2273.11 1114
2273.56 1199
2274.01 1227
2274.46 1109
2274.91 1050
2275.36 1067
2275.81 1129
2276.26 911
2276.71 959
2277.16 982
2277.61 990
2278.06 1073
2278.51 1028
2278.96 967
2279.41 943
2279.86 987
2280.31 1025
2280.76 1049
2281.21 1034
2281.66 1045
2282.11 1087
2282.56 1079
2283.01 956
2283.46 1015
2283.91 1085
2284.36 1103
2284.81 1024
2285.26 1021
2285.71 1045
2286.16 1074
2286.61 1111
2287.06 1215
2287.51 1288
2287.96 1335
2288.42 1445
2288.87 1471
2289.32 1491
2289.77 1515
2290.22 1872
2290.67 1908
2291.12 1936
2291.57 1918
2292.02 1848
2292.48 1876
2292.93 1788
2293.38 1690
2293.83 1784
2294.28 1503
2294.73 1399
2295.18 1600
2295.63 1443
2296.09 1215
2296.54 1324
2296.99 1232
2297.44 1224
2297.89 1082
2298.35 1085
2298.80 1116
2299.25 1093
2299.70 1009
2300.15 936
2300.60 1044
2301.06 1013
2301.51 953
2301.96 965
2302.41 894
2302.87 820
2303.32 817
2303.77 937
2304.22 1003
2304.67 1095
2305.13 1027
2305.58 962
2306.03 960
2306.49 976
2306.94 1075
2307.39 1168
2307.84 1181
2308.30 1285
2308.75 1180
2309.20 1168
2309.65 1239
2310.11 1234
2310.56 1224
2311.01 1201
2311.47 1203
2311.92 1272
2312.37 1276
2312.83 1166
2313.28 1260
2313.73 1221
2314.19 1106
2314.64 1167
2315.09 1181
2315.55 1061
2316.00 969
2316.45 1167
2316.91 1183
2317.36 1167
2317.81 1146
2318.27 1122
2318.72 1170
2319.18 1142
2319.63 1199
2320.08 1348
2320.54 1259
2320.99 1334
2321.45 1292
2321.90 1187
2322.35 1231
2322.81 1295
2323.26 1344
2323.72 1369
2324.17 1501
2324.63 1622
2325.08 1622
2325.53 1729
2325.99 1577
2326.44 1696
2326.90 1597
2327.35 1745
2327.81 1445
2328.26 1361
2328.72 1250
2329.17 1069
2329.63 1152
2330.08 1207
2330.54 1055
2330.99 1037
2331.45 1247
2331.90 1133
2332.36 1013
2332.81 1010
2333.27 967
2333.72 1046
2334.18 1013
2334.63 970
2335.09 993
2335.54 1051
2336.00 1003
2336.46 1041
2336.91 1079
2337.37 1022
2337.82 1011
2338.28 964
2338.73 1005
2339.19 1139
2339.65 1037
2340.10 1215
2340.56 977
2341.01 1116
2341.47 1116
2341.93 1079
2342.38 1076
2342.84 1081
2343.29 1101
2343.75 1092
2344.21 1042
2344.66 1056
2345.12 1096
2345.58 1117
2346.03 1139
2346.49 1187
2346.94 1166
2347.40 1143
2347.86 1207
2348.31 1208
2348.77 1095
2349.23 1228
2349.69 1167
2350.14 1049
2350.60 1070
2351.06 1024
2351.51 1067
2351.97 955
2352.43 931
2352.88 924
2353.34 953
2353.80 1000
2354.26 987
2354.71 954
2355.17 1039
2355.63 1054
2356.09 1032
2356.54 1053
2357.00 1082
2357.46 1086
2357.92 1130
2358.37 1149
2358.83 1211
2359.29 1010
2359.75 950
2360.20 1099
2360.66 1185
2361.12 1215
2361.58 1198
2362.04 1239
2362.49 1151
2362.95 1134
2363.41 1071
2363.87 1145
2364.33 1046
2364.79 1059
2365.24 1044
2365.70 1018
2366.16 966
2366.62 1150
2367.08 1084
2367.54 1163
2367.99 1174
2368.45 1091
2368.91 992
2369.37 1054
2369.83 1017
2370.29 966
2370.75 1048
2371.21 1113
2371.67 945
2372.12 975
2372.58 1020
2373.04 1142
2373.50 1108
2373.96 1012
2374.42 1068
2374.88 1045
2375.34 1076
2375.80 1070
2376.26 968
2376.72 1118
2377.18 1158
2377.64 1167
2378.10 1043
2378.56 1041
2379.01 1077
2379.47 1135
2379.93 1186
2380.39 1093
2380.85 1124
2381.31 1029
2381.77 1170
2382.23 1081
2382.69 1108
2383.15 1128
2383.61 1030
2384.07 904
2384.53 900
2384.99 950
2385.45 971
2385.92 950
2386.38 1091
2386.84 965
2387.30 1113
2387.76 1063
2388.22 990
2388.68 1024
2389.14 1020
2389.60 1022
2390.06 1093
2390.52 1307
2390.98 1220
2391.44 1209
2391.90 1142
2392.36 1143
2392.83 1173
2393.29 1090
2393.75 1144
2394.21 1058
2394.67 943
2395.13 1072
2395.59 984
2396.05 946
2396.52 969
2396.98 1028
2397.44 1023
2397.90 1047
2398.36 1153
2398.82 1085
2399.28 1048
2399.75 919
2400.21 841
2400.67 956
2401.13 1097
2401.59 1034
2402.06 915
2402.52 940
2402.98 997
2403.44 975
2403.90 962
2404.37 936
2404.83 946
2405.29 960
2405.75 1103
2406.21 1107
2406.68 963
2407.14 886
2407.60 1008
2408.06 936
2408.53 950
2408.99 1020
2409.45 1024
2409.91 924
2410.38 961
2410.84 1079
2411.30 988
2411.77 950
2412.23 912
2412.69 927
2413.15 910
2413.62 900
2414.08 881
2414.54 871
2415.01 979
2415.47 975
2415.93 972
2416.40 1029
2416.86 1018
2417.32 1004
2417.79 1206
2418.25 1154
2418.71 915
2419.18 1026
2419.64 1141
2420.10 1093
2420.57 1083
2421.03 1130
2421.50 1028
2421.96 1067
2422.42 1061
2422.89 1087
2423.35 1035
2423.81 1199
2424.28 1132
2424.74 1254
2425.21 1099
2425.67 1016
2426.14 990
2426.60 1060
2427.06 1105
2427.53 1061
2427.99 1044
2428.46 995
2428.92 970
2429.39 973
2429.85 1037
2430.32 1011
2430.78 960
2431.24 963
2431.71 946
2432.17 1032
2432.64 1062
2433.10 981
2433.57 995
2434.03 989
2434.50 1051
2434.96 980
2435.43 1007
2435.89 921
2436.36 837
2436.82 950
2437.29 1080
2437.76 1114
2438.22 1060
2438.69 1065
2439.15 1140
2439.62 1133
2440.08 1009
2440.55 1088
2441.01 1164
2441.48 1155
2441.95 1095
2442.41 1075
2442.88 1160
2443.34 1024
2443.81 1046
2444.27 1112
2444.74 1105
2445.21 1078
2445.67 1030
2446.14 987
2446.60 1022
2447.07 1031
2447.54 864
2448.00 944
2448.47 997
2448.94 1016
2449.40 915
2449.87 1004
2450.34 993
2450.80 983
2451.27 1033
2451.74 960
2452.20 993
2452.67 926
2453.14 1047
2453.60 895
2454.07 911
2454.54 862
2455.00 864
2455.47 870
2455.94 990
2456.40 924
2456.87 991
2457.34 875
2457.81 1009
2458.27 916
2458.74 1003
2459.21 902
2459.68 856
2460.14 914
2460.61 924
2461.08 952
2461.55 951
2462.01 936
2462.48 870
2462.95 912
2463.42 918
2463.88 1087
2464.35 929
2464.82 864
2465.29 947
2465.76 934
2466.22 1021
2466.69 1067
2467.16 1086
2467.63 987
2468.10 963
2468.57 913
2469.03 868
2469.50 927
2469.97 992
2470.44 949
2470.91 817
2471.38 887
2471.84 974
2472.31 917
2472.78 936
2473.25 994
2473.72 981
2474.19 826
2474.66 926
2475.13 1009
2475.59 1105
2476.06 1052
2476.53 837
2477.00 923
2477.47 956
2477.94 977
2478.41 974
2478.88 945
2479.35 972
2479.82 963
2480.29 914
2480.76 943
2481.23 989
2481.69 1116
2482.16 1016
2482.63 979
2483.10 947
2483.57 1022
2484.04 991
2484.51 986
2484.98 1060
2485.45 1061
2485.92 1081
2486.39 1164
2486.86 1064
2487.33 1075
2487.80 1050
2488.27 1028
2488.74 1198
2489.21 1214
2489.68 1189
2490.15 1107
2490.62 1151
2491.09 1024
2491.56 1027
2492.04 1053
2492.51 1145
2492.98 1145
2493.45 1143
2493.92 1102
2494.39 1143
2494.86 1039
2495.33 1020
2495.80 1033
2496.27 1101
2496.74 1051
2497.21 1059
2497.68 1033
2498.16 1005
2498.63 930
2499.10 946
2499.57 1008
2500.04 969
2500.51 835
2500.98 1003
2501.45 904
2501.93 955
2502.40 1000
2502.87 921
2503.34 1004
2503.81 993
2504.28 913
2504.76 1035
2505.23 936
2505.70 957
2506.17 1004
2506.64 1011
2507.11 845
2507.59 941
2508.06 1020
2508.53 1014
2509.00 983
2509.47 969
2509.95 1038
2510.42 1091
2510.89 1072
2511.36 1147
2511.84 1032
2512.31 1096
2512.78 1220
2513.25 1155
2513.73 1127
2514.20 1100
2514.67 1172
2515.14 1192
2515.62 1111
2516.09 1030
2516.56 1112
2517.03 1195
2517.51 1188
2517.98 1158
2518.45 989
2518.93 998
2519.40 1000
2519.87 1098
2520.35 1051
2520.82 1041
2521.29 1067
2521.77 1177
2522.24 1117
2522.71 998
2523.19 962
2523.66 1018
2524.13 870
2524.61 991
2525.08 1104
2525.55 1004
2526.03 1058
2526.50 1010
2526.97 1058
2527.45 948
2527.92 1015
2528.40 1015
2528.87 1003
2529.34 995
2529.82 951
2530.29 958
2530.77 991
2531.24 1086
2531.71 1062
2532.19 1082
2532.66 977
2533.14 975
2533.61 1071
2534.09 965
2534.56 973
2535.04 947
2535.51 917
2535.98 971
2536.46 954
2536.93 869
2537.41 931
2537.88 966
2538.36 1095
2538.83 942
2539.31 964
2539.78 1150
2540.26 1063
2540.73 1106
2541.21 1134
2541.68 1219
2542.16 1119
2542.63 1221
2543.11 1126
2543.59 1037
2544.06 954
2544.54 1008
2545.01 1085
2545.49 1124
2545.96 1111
2546.44 1091
2546.91 1078
2547.39 1071
2547.87 1079
2548.34 973
2548.82 1069
2549.29 949
2549.77 1117
2550.24 1172
2550.72 1157
2551.20 1163
2551.67 1076
2552.15 1145
2552.62 1108
2553.10 1047
2553.58 1062
2554.05 1258
2554.53 1106
2555.01 1037
2555.48 1100
2555.96 1088
2556.44 1068
2556.91 1166
2557.39 1124
2557.87 1023
2558.34 1016
2558.82 984
2559.30 1088
2559.77 1065
2560.25 954
2560.73 959
2561.20 950
2561.68 912
2562.16 892
2562.64 999
2563.11 985
2563.59 906
2564.07 921
2564.54 1012
2565.02 945
2565.50 798
2565.98 758
2566.45 840
2566.93 820
2567.41 1025
2567.89 1010
2568.36 937
2568.84 902
2569.32 986
2569.80 912
2570.28 1028
2570.75 1014
2571.23 1000
2571.71 926
2572.19 922
2572.66 990
2573.14 948
2573.62 1032
2574.10 854
2574.58 833
2575.06 887
2575.53 982
2576.01 828
2576.49 931
2576.97 927
2577.45 969
2577.93 867
2578.40 882
2578.88 935
2579.36 945
2579.84 877
2580.32 875
2580.80 915
2581.28 937
2581.76 1028
2582.24 967
2582.71 938
2583.19 836
2583.67 973
2584.15 817
2584.63 875
2585.11 966
2585.59 975
2586.07 930
2586.55 967
2587.03 922
2587.51 887
2587.99 905
2588.47 939
2588.95 988
2589.42 875
2589.90 976
2590.38 988
2590.86 1171
2591.34 1079
2591.82 1050
2592.30 1036
2592.78 958
2593.26 981
2593.74 929
2594.22 947
2594.70 814
2595.18 936
2595.66 965
2596.14 990
2596.62 937
2597.10 898
2597.58 838
2598.07 945
2598.55 972
2599.03 959
2599.51 1029
2599.99 1010
2600.47 817
2600.95 839
2601.43 821
2601.91 832
2602.39 866
2602.87 874
2603.35 945
2603.83 825
2604.31 908
2604.80 802
2605.28 841
2605.76 877
2606.24 887
2606.72 949
2607.20 1001
2607.68 938
2608.16 877
2608.65 939
2609.13 900
2609.61 862
2610.09 880
2610.57 952
2611.05 952
2611.53 928
2612.02 932
2612.50 930
2612.98 992
2613.46 969
2613.94 936
2614.43 982
2614.91 983
2615.39 941
2615.87 964
2616.35 884
2616.84 887
2617.32 976
2617.80 1071
2618.28 1066
2618.77 861
2619.25 943
2619.73 912
2620.21 894
2620.69 895
2621.18 875
2621.66 861
2622.14 868
2622.63 1060
2623.11 911
2623.59 841
2624.07 863
2624.56 909
2625.04 965
2625.52 963
2626.01 922
2626.49 986
2626.97 1036
2627.45 998
2627.94 1002
2628.42 912
2628.90 997
2629.39 1036
2629.87 976
2630.35 912
2630.84 1109
2631.32 1001
2631.80 962
2632.29 879
2632.77 870
2633.26 913
2633.74 956
2634.22 972
2634.71 1013
2635.19 907
2635.67 1024
2636.16 968
2636.64 952
2637.13 904
2637.61 988
2638.09 992
2638.58 975
2639.06 992
2639.55 970
2640.03 864
2640.52 833
2641.00 906
2641.48 953
2641.97 987
2642.45 1025
2642.94 990
2643.42 928
2643.91 914
2644.39 900
2644.88 871
2645.36 842
2645.85 900
2646.33 940
2646.82 983
2647.30 913
2647.79 876
2648.27 953
2648.76 941
2649.24 971
2649.73 849
2650.21 920
2650.70 910
2651.18 962
2651.67 1001
2652.15 1081
2652.64 944
2653.12 1016
2653.61 972
2654.10 946
2654.58 975
2655.07 1042
2655.55 1016
2656.04 1045
2656.52 975
2657.01 1043
2657.50 1049
2657.98 853
2658.47 1058
2658.95 978
2659.44 925
2659.93 905
2660.41 926
2660.90 853
2661.38 904
2661.87 908
2662.36 893
2662.84 819
2663.33 871
2663.82 830
2664.30 943
2664.79 972
2665.28 887
2665.76 849
2666.25 876
2666.74 748
2667.22 920
2667.71 955
2668.20 935
2668.68 904
2669.17 922
2669.66 875
2670.14 1007
2670.63 1107
2671.12 1082
2671.61 1071
2672.09 1144
2672.58 1086
2673.07 980
2673.55 1043
2674.04 1138
2674.53 1117
2675.02 1276
2675.50 1270
2675.99 1105
2676.48 1101
2676.97 1125
2677.46 1116
2677.94 1148
2678.43 1126
2678.92 1202
2679.41 1124
2679.89 1046
2680.38 987
2680.87 987
2681.36 1034
2681.85 1036
2682.33 1028
2682.82 1003
2683.31 937
2683.80 971
2684.29 1022
2684.78 950
2685.26 882
2685.75 915
2686.24 1012
2686.73 952
2687.22 938
2687.71 934
2688.20 890
2688.68 1071
2689.17 965
2689.66 970
2690.15 924
2690.64 981
2691.13 953
2691.62 980
2692.11 846
2692.60 856
2693.09 924
2693.57 943
2694.06 984
2694.55 887
2695.04 855
2695.53 804
2696.02 842
2696.51 872
2697.00 812
2697.49 830
2697.98 912
2698.47 1044
2698.96 973
2699.45 903
2699.94 895
2700.43 1019
2700.92 1027
2701.41 963
2701.90 1019
2702.39 990
2702.88 986
2703.37 962
2703.86 987
2704.35 1070
2704.84 1069
2705.33 1003
2705.82 923
2706.31 991
2706.80 967
2707.29 913
2707.78 844
2708.27 865
2708.76 925
2709.25 892
2709.74 943
2710.23 750
2710.72 775
2711.21 898
2711.71 952
2712.20 900
2712.69 874
2713.18 790
2713.67 808
2714.16 871
2714.65 861
2715.14 741
2715.63 854
2716.12 1000
2716.62 939
2717.11 930
2717.60 860
2718.09 868
2718.58 926
2719.07 937
2719.56 983
2720.06 913
2720.55 951
2721.04 985
2721.53 939
2722.02 1006
2722.51 1016
2723.01 1027
2723.50 1052
2723.99 909
2724.48 808
2724.97 984
2725.47 985
2725.96 940
2726.45 861
2726.94 867
2727.44 915
2727.93 826
2728.42 905
2728.91 811
2729.40 845
2729.90 873
2730.39 893
2730.88 838
2731.37 857
2731.87 979
2732.36 870
2732.85 917
2733.35 938
2733.84 923
2734.33 1065
2734.82 905
2735.32 905
2735.81 1097
2736.30 1057
2736.80 927
2737.29 922
2737.78 1056
2738.28 1076
2738.77 1048
2739.26 1167
2739.76 1104
2740.25 944
2740.74 903
2741.24 858
2741.73 920
2742.22 891
2742.72 913
2743.21 887
2743.70 783
2744.20 897
2744.69 886
2745.19 990
2745.68 871
2746.17 1014
2746.67 1014
2747.16 995
2747.66 1000
2748.15 1044
2748.64 971
2749.14 993
2749.63 948
2750.13 856
2750.62 861
2751.12 980
2751.61 1019
2752.10 856
2752.60 866
2753.09 924
2753.59 1010
2754.08 992
2754.58 1019
2755.07 1053
2755.57 972
2756.06 962
2756.56 916
2757.05 917
2757.55 879
2758.04 895
2758.54 951
2759.03 874
2759.53 1017
2760.02 1015
2760.52 966
2761.01 916
2761.51 996
2762.00 992
2762.50 983
2762.99 961
2763.49 920
2763.99 1036
2764.48 1031
2764.98 933
2765.47 936
2765.97 866
2766.46 1014
2766.96 1000
2767.46 901
2767.95 920
2768.45 976
2768.94 1089
2769.44 942
2769.94 884
2770.43 891
2770.93 1007
2771.42 913
2771.92 976
2772.42 921
2772.91 894
2773.41 915
2773.91 983
2774.40 1059
2774.90 1055
2775.40 1154
2775.89 1137
2776.39 1139
2776.89 1101
2777.38 1141
2777.88 1197
2778.38 1141
2778.87 1147
2779.37 1197
2779.87 1148
2780.36 1080
2780.86 953
2781.36 995
2781.85 1019
2782.35 1027
2782.85 941
2783.35 1049
2783.84 923
2784.34 907
2784.84 1055
2785.34 993
2785.83 906
2786.33 1066
2786.83 1000
2787.33 912
2787.82 851
2788.32 809
2788.82 1004
2789.32 887
2789.81 799
2790.31 837
2790.81 796
2791.31 794
2791.81 822
2792.30 808
2792.80 822
2793.30 844
2793.80 767
2794.30 876
2794.80 812
2795.29 926
2795.79 998
2796.29 958
2796.79 948
2797.29 981
2797.79 953
2798.29 1083
2798.78 1084
2799.28 1047
2799.78 974
2800.28 930
2800.78 938
2801.28 949
2801.78 965
2802.28 997
2802.77 841
2803.27 915
2803.77 895
2804.27 803
2804.77 882
2805.27 952
2805.77 961
2806.27 1022
2806.77 971
2807.27 1064
2807.77 1040
2808.27 1017
2808.77 1069
2809.27 1009
2809.77 1067
2810.27 968
2810.77 889
2811.27 945
2811.76 870
2812.26 974
2812.76 987
2813.26 942
2813.76 832
2814.26 1004
2814.76 964
2815.26 945
2815.76 929
2816.27 939
2816.77 811
2817.27 825
2817.77 878
2818.27 853
2818.77 850
2819.27 950
2819.77 977
2820.27 991
2820.77 954
2821.27 891
2821.77 934
2822.27 941
2822.77 946
2823.27 889
2823.77 949
2824.27 1056
2824.78 986
2825.28 1017
2825.78 1017
2826.28 917
2826.78 881
2827.28 890
2827.78 935
2828.28 1008
2828.79 943
2829.29 913
2829.79 898
2830.29 776
2830.79 849
2831.29 971
2831.79 921
2832.30 789
2832.80 916
2833.30 923
2833.80 912
2834.30 917
2834.80 873
2835.31 950
2835.81 931
2836.31 864
2836.81 923
2837.31 976
2837.82 1082
2838.32 1008
2838.82 1014
2839.32 997
2839.83 1010
2840.33 978
2840.83 938
2841.33 923
2841.84 935
2842.34 908
2842.84 863
2843.34 844
2843.85 790
2844.35 907
2844.85 960
2845.35 920
2845.86 1008
2846.36 1004
2846.86 1039
2847.37 1023
2847.87 1029
2848.37 1157
2848.87 1129
2849.38 1067
2849.88 1100
2850.38 1108
2850.89 1116
2851.39 1105
2851.89 963
2852.40 992
2852.90 962
2853.40 976
2853.91 925
2854.41 917
2854.92 983
2855.42 907
2855.92 944
2856.43 995
2856.93 883
2857.43 1039
2857.94 913
2858.44 905
2858.95 910
2859.45 978
2859.95 915
2860.46 838
2860.96 815
2861.47 843
2861.97 829
2862.48 844
2862.98 860
2863.48 883
2863.99 881
2864.49 840
2865.00 886
2865.50 858
2866.01 961
2866.51 807
2867.02 891
2867.52 908
2868.03 933
2868.53 878
2869.04 913
2869.54 804
2870.05 853
2870.55 992
2871.06 913
2871.56 886
2872.07 942
2872.57 1026
2873.08 1080
2873.58 1064
2874.09 1098
2874.59 1056
2875.10 975
2875.60 961
2876.11 1044
2876.61 957
2877.12 950
2877.63 946
2878.13 1010
2878.64 1060
2879.14 1111
2879.65 1001
2880.15 987
2880.66 995
2881.17 1026
2881.67 938
2882.18 1010
2882.68 1011
2883.19 1089
2883.70 1120
2884.20 971
2884.71 889
2885.22 1129
2885.72 1083
2886.23 1094
2886.74 1112
2887.24 1139
2887.75 1350
2888.25 1326
2888.76 1304
2889.27 1339
2889.77 1548
2890.28 1509
2890.79 1371
2891.30 1297
2891.80 1178
2892.31 1176
2892.82 1274
2893.32 1321
2893.83 1275
2894.34 1266
2894.84 1376
2895.35 1393
2895.86 1498
2896.37 1633
2896.87 1485
2897.38 1477
2897.89 1535
2898.40 1293
2898.90 1204
2899.41 1290
2899.92 1368
2900.43 1298
2900.93 1163
2901.44 1135
2901.95 1260
2902.46 1270
2902.96 1151
2903.47 1156
2903.98 1411
2904.49 1381
2905.00 1321
2905.50 1319
2906.01 1172
2906.52 1338
2907.03 1314
2907.54 1222
2908.05 1140
2908.55 1312
2909.06 1193
2909.57 1060
2910.08 1016
2910.59 1102
2911.10 999
2911.61 928
2912.11 1126
2912.62 1066
2913.13 1080
2913.64 913
2914.15 982
2914.66 1051
2915.17 982
2915.68 1028
2916.19 1012
2916.69 1021
2917.20 1020
2917.71 1000
2918.22 932
2918.73 911
2919.24 978
2919.75 937
2920.26 907
2920.77 972
2921.28 917
2921.79 894
2922.30 1013
2922.81 1024
2923.32 939
2923.83 945
2924.34 1047
2924.85 968
2925.36 937
2925.87 973
2926.38 950
2926.89 980
2927.40 942
2927.91 1043
2928.42 1003
2928.93 979
2929.44 827
2929.95 849
2930.46 852
2930.97 913
2931.48 907
2931.99 907
2932.50 859
2933.01 871
2933.52 972
2934.03 929
2934.54 925
2935.05 1014
2935.56 916
2936.07 1013
2936.58 1008
2937.09 948
2937.60 960
2938.12 983
2938.63 913
2939.14 992
2939.65 999
2940.16 1002
2940.67 974
2941.18 828
2941.69 904
2942.20 960
2942.72 991
2943.23 990
2943.74 936
2944.25 920
2944.76 1025
2945.27 1102
2945.79 1041
2946.30 963
2946.81 1033
2947.32 1077
2947.83 1071
2948.34 999
2948.86 920
2949.37 868
2949.88 842
2950.39 914
2950.90 979
2951.42 876
2951.93 867
2952.44 928
2952.95 916
2953.46 909
2953.98 842
2954.49 911
2955.00 987
2955.51 980
2956.03 1004
2956.54 904
2957.05 893
2957.56 955
2958.08 959
2958.59 1106
2959.10 932
2959.62 793
2960.13 917
2960.64 916
2961.15 835
2961.67 943
2962.18 1015
2962.69 981
2963.21 1000
2963.72 938
2964.23 1032
2964.75 915
2965.26 1015
2965.77 954
2966.29 1058
2966.80 981
2967.31 1025
2967.83 1003
2968.34 1084
2968.85 933
2969.37 919
2969.88 927
2970.40 840
2970.91 931
2971.42 998
2971.94 961
2972.45 1057
2972.96 1079
2973.48 1017
2973.99 1011
2974.51 994
2975.02 1093
2975.54 1033
2976.05 1059
2976.56 991
2977.08 903
2977.59 940
2978.11 1112
2978.62 1001
2979.14 916
2979.65 1019
2980.16 960
2980.68 1041
2981.19 1100
2981.71 1169
2982.22 1133
2982.74 1155
2983.25 1246
2983.77 1335
2984.28 1116
2984.80 1158
2985.31 1364
2985.83 1349
2986.34 1287
2986.86 1421
2987.37 1360
2987.89 1313
2988.40 1242
2988.92 1296
2989.44 1255
2989.95 1430
2990.47 1328
2990.98 1192
2991.50 1240
2992.01 1144
2992.53 1195
2993.04 1259
2993.56 1238
2994.08 1367
2994.59 1345
2995.11 1243
2995.62 1281
2996.14 1300
2996.66 1435
2997.17 1432
2997.69 1382
2998.20 1607
2998.72 1665
2999.24 1628
2999.75 1630
3000.27 1536
3000.79 1833
3001.30 2008
3001.82 2253
3002.33 2277
3002.85 2705
3003.37 3049
3003.88 3527
3004.40 4030
3004.92 4414
3005.43 4636
3005.95 4627
3006.47 4643
3006.99 4375
3007.50 4105
3008.02 3799
3008.54 3284
3009.05 2876
3009.57 2307
3010.09 2011
3010.60 1753
3011.12 1621
3011.64 1534
3012.16 1430
3012.67 1316
3013.19 1391
3013.71 1329
3014.23 1323
3014.74 1390
3015.26 1438
3015.78 1456
3016.30 1374
3016.82 1374
3017.33 1347
3017.85 1430
3018.37 1415
3018.89 1410
3019.40 1272
3019.92 1221
3020.44 1243
3020.96 1267
3021.48 1329
3022.00 1305
3022.51 1273
3023.03 1266
3023.55 1326
3024.07 1515
3024.59 1432
3025.11 1451
3025.62 1484
3026.14 1328
3026.66 1330
3027.18 1463
3027.70 1420
3028.22 1183
3028.74 1142
3029.25 1166
3029.77 1127
3030.29 1098
3030.81 1025
3031.33 1086
3031.85 1147
3032.37 1015
3032.89 1175
3033.41 1100
3033.93 1136
3034.45 1087
3034.96 1169
3035.48 1144
3036.00 1139
3036.52 1093
3037.04 1106
3037.56 1044
3038.08 1066
3038.60 1060
3039.12 1084
3039.64 1155
3040.16 1079
3040.68 1155
3041.20 1002
3041.72 1057
3042.24 1073
3042.76 1010
3043.28 1086
3043.80 1058
3044.32 1071
3044.84 1099
3045.36 1005
3045.88 1029
3046.40 1063
3046.92 934
3047.44 996
3047.96 1078
3048.48 1031
3049.00 1047
3049.52 1082
3050.04 1064
3050.56 970
3051.09 964
3051.61 1057
3052.13 1061
3052.65 1008
3053.17 964
3053.69 973
3054.21 984
3054.73 1031
3055.25 1076
3055.77 1050
3056.29 1005
3056.82 936
3057.34 898
3057.86 892
3058.38 974
3058.90 957
3059.42 1046
3059.94 938
3060.47 994
3060.99 1063
3061.51 1028
3062.03 959
3062.55 947
3063.07 907
3063.60 983
3064.12 997
3064.64 955
3065.16 942
3065.68 1051
3066.21 1103
3066.73 1043
3067.25 1020
3067.77 953
3068.29 1085
3068.82 1061
3069.34 1051
3069.86 1037
3070.38 951
3070.90 936
3071.43 912
3071.95 878
3072.47 956
3072.99 933
3073.52 968
3074.04 984
3074.56 1066
3075.09 1132
3075.61 1128
3076.13 1157
3076.65 1176
3077.18 1192
3077.70 1128
3078.22 1135
3078.75 1188
3079.27 1241
3079.79 1332
3080.32 1369
3080.84 1395
3081.36 1267
3081.89 1425
3082.41 1461
3082.93 1594
3083.46 1461
3083.98 1433
3084.50 1497
3085.03 1401
3085.55 1397
3086.07 1359
3086.60 1258
3087.12 1182
3087.64 1226
3088.17 1332
3088.69 1261
3089.22 1183
3089.74 1259
3090.26 1450
3090.79 1288
3091.31 1268
3091.84 1257
3092.36 1158
3092.89 1229
3093.41 1382
3093.93 1379
3094.46 1414
3094.98 1521
3095.51 1468
3096.03 1559
3096.56 1523
3097.08 1604
3097.61 1483
3098.13 1775
3098.66 2031
3099.18 2135
3099.70 2642
3100.23 3279
3100.75 3692
3101.28 4233
3101.80 5194
3102.33 5885
3102.85 6350
3103.38 6382
3103.91 6620
3104.43 7186
3104.96 7029
3105.48 6298
3106.01 5671
3106.53 5302
3107.06 4360
3107.58 3489
3108.11 2609
3108.63 2319
3109.16 1999
3109.69 1713
3110.21 1760
3110.74 1713
3111.26 1668
3111.79 1724
3112.31 1676
3112.84 1652
3113.37 1635
3113.89 1607
3114.42 1385
3114.94 1479
3115.47 1396
3116.00 1251
3116.52 1445
3117.05 1448
3117.58 1348
3118.10 1312
3118.63 1259
3119.16 1268
3119.68 1161
3120.21 1156
3120.73 1369
3121.26 1425
3121.79 1423
3122.31 1378
3122.84 1529
3123.37 1558
3123.90 1448
3124.42 1379
3124.95 1322
3125.48 1315
3126.00 1290
3126.53 1038
3127.06 1135
3127.58 1104
3128.11 1093
3128.64 1148
3129.17 1227
3129.69 1214
3130.22 1072
3130.75 1087
3131.28 1083
3131.80 1058
3132.33 1083
3132.86 1023
3133.39 1059
3133.91 1115
3134.44 1076
3134.97 1144
3135.50 1245
3136.03 1181
3136.55 1107
3137.08 1137
3137.61 1024
3138.14 935
3138.67 1035
3139.19 1076
3139.72 1114
3140.25 1040
3140.78 1082
3141.31 971
3141.84 962
3142.36 927
3142.89 1026
3143.42 1050
3143.95 1103
3144.48 1106
3145.01 1018
3145.54 1038
3146.06 1099
3146.59 1087
3147.12 1115
3147.65 1279
3148.18 1305
3148.71 1254
3149.24 1308
3149.77 1286
3150.30 1320
3150.83 1160
3151.35 1131
3151.88 1212
3152.41 1222
3152.94 1165
3153.47 1036
3154.00 1149
3154.53 1091
3155.06 1206
3155.59 1237
3156.12 1163
3156.65 1119
3157.18 1154
3157.71 1109
3158.24 1140
3158.77 1095
3159.30 1148
3159.83 1077
3160.36 1171
3160.89 1114
3161.42 1174
3161.95 1208
3162.48 1067
3163.01 1091
3163.54 1050
3164.07 1043
3164.60 1043
3165.13 989
3165.66 1048
3166.19 1063
3166.72 928
3167.25 934
3167.78 896
3168.31 916
3168.84 919
3169.37 932
3169.90 1045
3170.44 1077
3170.97 1039
3171.50 1016
3172.03 1032
3172.56 971
3173.09 1070
3173.62 1180
3174.15 1169
3174.68 1167
3175.21 1215
3175.75 1204
3176.28 1108
3176.81 1101
3177.34 1049
3177.87 1013
3178.40 1038
3178.93 987
3179.47 1106
3180.00 1033
3180.53 945
3181.06 1006
3181.59 1000
3182.12 1042
3182.66 977
3183.19 997
3183.72 922
3184.25 1021
3184.78 1034
3185.32 951
3185.85 918
3186.38 992
3186.91 981
3187.44 1088
3187.98 1047
3188.51 1135
3189.04 1035
3189.57 1053
3190.11 1037
3190.64 985
3191.17 991
3191.70 978
3192.24 857
3192.77 941
3193.30 931
3193.84 1001
3194.37 1064
3194.90 1062
3195.43 952
3195.97 997
3196.50 985
3197.03 886
3197.57 890
3198.10 922
3198.63 1085
3199.17 961
3199.70 1065
3200.23 1089
3200.77 1011
3201.30 1106
3201.83 1121
3202.37 1068
3202.90 1176
3203.43 1218
3203.97 1172
3204.50 1078
3205.03 1141
3205.57 1087
3206.10 1255
3206.63 1164
3207.17 1185
3207.70 1200
3208.24 1175
3208.77 1205
3209.30 1253
3209.84 1208
3210.37 1316
3210.91 1086
3211.44 1149
3211.98 1239
3212.51 1344
3213.04 1347
3213.58 1367
3214.11 1254
3214.65 1167
3215.18 1180
3215.72 1014
3216.25 1107
3216.79 1074
3217.32 1053
3217.86 994
3218.39 975
3218.93 1010
3219.46 1119
3220.00 1183
3220.53 1199
3221.07 1110
3221.60 1082
3222.14 1269
3222.67 1235
3223.21 1292
3223.74 1361
3224.28 1336
3224.81 1499
3225.35 1376
3225.88 1273
3226.42 1380
3226.95 1450
3227.49 1325
3228.02 1194
3228.56 1285
3229.10 1253
3229.63 1274
3230.17 1348
3230.70 1304
3231.24 1303
3231.78 1303
3232.31 1350
3232.85 1417
3233.38 1482
3233.92 1370
3234.46 1294
3234.99 1395
3235.53 1480
3236.06 1552
3236.60 1483
3237.14 1568
3237.67 1723
3238.21 1764
3238.75 1559
3239.28 1561
3239.82 1512
3240.36 1508
3240.89 1508
3241.43 1588
3241.97 1534
3242.50 1462
3243.04 1444
3243.58 1539
3244.11 1588
3244.65 1553
3245.19 1493
3245.72 1586
3246.26 1688
3246.80 1644
3247.34 1673
3247.87 1609
3248.41 1670
3248.95 1672
3249.49 1569
3250.02 1563
3250.56 1555
3251.10 1596
3251.64 1567
3252.17 1523
3252.71 1439
3253.25 1443
3253.79 1539
3254.32 1641
3254.86 1594
3255.40 1527
3255.94 1524
3256.48 1628
3257.01 1731
3257.55 1810
3258.09 1936
3258.63 1996
3259.17 2345
3259.70 2355
3260.24 2589
3260.78 2882
3261.32 3089
3261.86 3638
3262.40 3800
3262.93 3978
3263.47 4493
3264.01 5143
3264.55 5185
3265.09 5471
3265.63 5640
3266.17 5555
3266.71 5678
3267.24 5798
3267.78 5904
3268.32 5230
3268.86 5155
3269.40 4672
3269.94 4183
3270.48 3659
3271.02 3411
3271.56 3023
3272.10 2551
3272.64 2022
3273.18 2015
3273.71 1957
3274.25 1863
3274.79 1643
3275.33 1757
3275.87 1836
3276.41 1811
3276.95 1931
3277.49 1852
3278.03 1789
3278.57 1732
3279.11 1899
3279.65 1745
3280.19 1869
3280.73 1807
3281.27 1831
3281.81 1751
3282.35 1686
3282.89 1753
3283.43 1710
3283.97 1668
3284.51 1785
3285.05 1726
3285.59 1599
3286.13 1831
3286.67 1780
3287.21 1856
3287.75 1723
3288.30 1719
3288.84 1723
3289.38 1709
3289.92 1776
3290.46 1841
3291.00 1673
3291.54 1695
3292.08 1816
3292.62 2013
3293.16 2128
3293.70 2443
3294.24 2868
3294.79 2798
3295.33 2857
3295.87 3033
3296.41 3070
3296.95 3358
3297.49 3290
3298.03 2858
3298.57 2897
3299.12 2861
3299.66 2428
3300.20 2149
3300.74 2162
3301.28 2043
3301.82 1958
3302.37 2005
3302.91 2196
3303.45 2261
3303.99 2071
3304.53 1995
3305.08 1995
3305.62 2231
3306.16 2187
3306.70 1975
3307.24 1830
3307.79 1859
3308.33 1762
3308.87 1774
3309.41 1645
3309.96 1784
3310.50 1572
3311.04 1684
3311.58 1630
3312.13 1600
3312.67 1660
3313.21 1803
3313.75 1891
3314.30 2003
3314.84 1998
3315.38 2092
3315.92 2169
3316.47 2357
3317.01 2321
3317.55 2351
3318.10 2266
3318.64 2371
3319.18 2425
3319.73 2346
3320.27 2297
3320.81 2261
3321.36 2240
3321.90 2184
3322.44 2135
3322.99 2235
3323.53 2156
3324.07 2187
3324.62 2060
3325.16 2171
3325.70 2221
3326.25 2129
3326.79 2216
3327.34 2240
3327.88 2092
3328.42 1834
3328.97 1912
3329.51 1946
3330.06 2581
3330.60 3079
3331.14 3662
3331.69 4385
3332.23 5753
3332.78 7008
3333.32 8268
3333.86 10234
3334.41 12152
3334.95 13908
3335.50 15486
3336.04 17214
3336.59 18018
3337.13 17262
3337.68 17278
3338.22 15921
3338.77 14565
3339.31 12495
3339.86 10833
3340.40 8868
3340.94 7252
3341.49 5929
3342.03 4782
3342.58 3970
3343.13 3278
3343.67 2854
3344.22 2469
3344.76 2327
3345.31 2134
3345.85 2157
3346.40 2194
3346.94 1956
3347.49 1955
3348.03 1869
3348.58 2014
3349.12 1760
3349.67 1949
3350.22 1839
3350.76 1884
3351.31 1972
3351.85 1817
3352.40 1800
3352.94 1755
3353.49 1823
3354.04 1904
3354.58 1688
3355.13 1765
3355.67 1751
3356.22 1738
3356.77 1767
3357.31 1653
3357.86 1694
3358.41 1709
3358.95 1462
3359.50 1683
3360.05 1672
3360.59 1731
3361.14 1753
3361.68 1750
3362.23 1780
3362.78 1732
3363.33 1769
3363.87 1675
3364.42 1732
3364.97 1673
3365.51 1666
3366.06 1635
3366.61 1635
3367.15 1647
3367.70 1662
3368.25 1593
3368.79 1589
3369.34 1767
3369.89 1784
3370.44 1791
3370.98 1817
3371.53 1889
3372.08 2094
3372.63 2099
3373.17 2367
3373.72 2523
3374.27 2398
3374.82 2383
3375.36 2473
3375.91 2362
3376.46 2314
3377.01 2245
3377.56 2070
3378.10 1966
3378.65 1688
3379.20 1588
3379.75 1558
3380.30 1551
3380.84 1543
3381.39 1506
3381.94 1379
3382.49 1335
3383.04 1351
3383.59 1381
3384.13 1347
3384.68 1358
3385.23 1310
3385.78 1179
3386.33 1302
3386.88 1412
3387.43 1326
3387.97 1199
3388.52 1257
3389.07 1219
3389.62 1235
3390.17 1282
3390.72 1295
3391.27 1370
3391.82 1301
3392.37 1215
3392.92 1212
3393.46 1289
3394.01 1241
3394.56 1212
3395.11 1208
3395.66 1293
3396.21 1239
3396.76 1331
3397.31 1296
3397.86 1174
3398.41 1224
3398.96 1285
3399.51 1259
3400.06 1194
3400.61 1154
3401.16 1175
3401.71 1124
3402.26 1182
3402.81 1077
3403.36 1086
3403.91 1053
3404.46 1040
3405.01 1009
3405.56 1024
3406.11 1003
3406.66 1061
3407.21 1124
3407.76 1048
3408.31 1052
3408.86 1176
3409.41 1158
3409.96 1260
3410.51 1330
3411.06 1367
3411.61 1216
3412.16 1324
3412.71 1267
3413.27 1367
3413.82 1242
3414.37 1383
3414.92 1245
3415.47 1215
3416.02 1253
3416.57 1256
3417.12 1222
3417.67 1126
3418.22 1182
3418.78 1132
3419.33 1054
3419.88 1081
3420.43 1205
3420.98 1242
3421.53 1200
3422.08 1257
3422.64 1276
3423.19 1273
3423.74 1379
3424.29 1407
3424.84 1456
3425.39 1480
3425.95 1480
3426.50 1291
3427.05 1190
3427.60 1201
3428.15 1353
3428.71 1189
3429.26 1085
3429.81 1058
3430.36 1130
3430.91 1106
3431.47 1064
3432.02 1121
3432.57 1099
3433.12 1069
3433.68 1081
3434.23 1043
3434.78 1062
3435.33 1140
3435.89 1154
3436.44 1108
3436.99 1108
3437.54 1097
3438.10 1106
3438.65 1019
3439.20 1169
3439.76 1174
3440.31 1234
3440.86 1226
3441.42 1242
3441.97 1215
3442.52 1282
3443.07 1248
3443.63 1169
3444.18 1226
3444.73 1285
3445.29 1161
3445.84 1089
3446.39 1029
3446.95 1103
3447.50 1039
3448.06 977
3448.61 997
3449.16 1052
3449.72 955
3450.27 1039
3450.82 1016
3451.38 1051
3451.93 1067
3452.49 947
3453.04 992
3453.59 1101
3454.15 1081
3454.70 1016
3455.26 953
3455.81 999
3456.36 941
3456.92 909
3457.47 1064
3458.03 1055
3458.58 1055
3459.14 1130
3459.69 1091
3460.25 942
3460.80 1089
3461.36 1083
3461.91 1017
3462.46 992
3463.02 1060
3463.57 1109
3464.13 1173
3464.68 1098
3465.24 1136
3465.79 1084
3466.35 988
3466.90 991
3467.46 1051
3468.02 1150
3468.57 1268
3469.13 1267
3469.68 1340
3470.24 1304
3470.79 1266
3471.35 1204
3471.90 1312
3472.46 1220
3473.01 1194
3473.57 1182
3474.13 1186
3474.68 1282
3475.24 1246
3475.79 1330
3476.35 1258
3476.90 1238
3477.46 1230
3478.02 1207
3478.57 1231
3479.13 1212
3479.68 1337
3480.24 1394
3480.80 1554
3481.35 1473
3481.91 1396
3482.47 1539
3483.02 1479
3483.58 1543
3484.14 1514
3484.69 1431
3485.25 1484
3485.81 1544
3486.36 1569
3486.92 1851
3487.48 2067
3488.03 2399
3488.59 2704
3489.15 3166
3489.70 3935
3490.26 4549
3490.82 5079
3491.37 5416
3491.93 6133
3492.49 6846
3493.05 6749
3493.60 6544
3494.16 6077
3494.72 5570
3495.27 5024
3495.83 4045
3496.39 3769
3496.95 3114
3497.50 2710
3498.06 2332
3498.62 2044
3499.18 1938
3499.74 2098
3500.29 2133
3500.85 2381
3501.41 2270
3501.97 2334
3502.52 2661
3503.08 2751
3503.64 2894
3504.20 3052
3504.76 2964
3505.32 3201
3505.87 3124
3506.43 3296
3506.99 3325
3507.55 2987
3508.11 2819
3508.67 2594
3509.22 2344
3509.78 2258
3510.34 1939
3510.90 1780
3511.46 1917
3512.02 1760
3512.58 1693
3513.13 1532
3513.69 1436
3514.25 1260
3514.81 1297
3515.37 1353
3515.93 1297
3516.49 1144
3517.05 1264
3517.61 1168
3518.17 1104
3518.73 1126
3519.28 1128
3519.84 1119
3520.40 1152
3520.96 1184
3521.52 1073
3522.08 1224
3522.64 1325
3523.20 1360
3523.76 1343
3524.32 1336
3524.88 1232
3525.44 1279
3526.00 1221
3526.56 1194
3527.12 1188
3527.68 1078
3528.24 1173
3528.80 1151
3529.36 1170
3529.92 1220
3530.48 1148
3531.04 1042
3531.60 1011
3532.16 1302
3532.72 1250
3533.28 1229
3533.84 1139
3534.40 1193
3534.96 1211
3535.52 1160
3536.08 1122
3536.65 1187
3537.21 1293
3537.77 1204
3538.33 1237
3538.89 1257
3539.45 1298
3540.01 1109
3540.57 1231
3541.13 1166
3541.69 1094
3542.25 1123
3542.82 1302
3543.38 1164
3543.94 1221
3544.50 1287
3545.06 1292
3545.62 1145
3546.18 932
3546.75 1083
3547.31 1101
3547.87 1116
3548.43 1099
3548.99 944
3549.55 1017
3550.12 975
3550.68 997
3551.24 970
3551.80 1009
3552.36 1003
3552.92 1019
3553.49 888
3554.05 937
3554.61 1022
3555.17 944
3555.74 967
3556.30 954
3556.86 952
3557.42 941
3557.98 902
3558.55 903
3559.11 886
3559.67 970
3560.23 1114
3560.80 1078
3561.36 1013
3561.92 1033
3562.49 1060
3563.05 948
3563.61 959
3564.17 963
3564.74 975
3565.30 1001
3565.86 982
3566.43 1052
3566.99 1184
3567.55 1079
3568.11 933
3568.68 984
3569.24 922
3569.80 1064
3570.37 947
3570.93 803
3571.49 816
3572.06 800
3572.62 873
3573.19 971
3573.75 1011
3574.31 1026
3574.88 1009
3575.44 1018
3576.00 1107
3576.57 1061
3577.13 1019
3577.70 1073
3578.26 1152
3578.82 1145
3579.39 1149
3579.95 1118
3580.52 1130
3581.08 1063
3581.64 1064
3582.21 1089
3582.77 1138
3583.34 967
3583.90 1021
3584.47 1102
3585.03 1011
3585.60 990
3586.16 1033
3586.72 959
3587.29 987
3587.85 1000
3588.42 911
3588.98 949
3589.55 986
3590.11 842
3590.68 920
3591.24 902
3591.81 903
3592.37 914
3592.94 920
3593.50 1000
3594.07 965
3594.63 905
3595.20 909
3595.77 830
3596.33 949
3596.90 887
3597.46 854
3598.03 870
3598.59 824
3599.16 872
3599.72 851
3600.29 1003
3600.86 963
3601.42 859
3601.99 1038
3602.55 864
3603.12 904
3603.69 959
3604.25 844
3604.82 834
3605.38 851
3605.95 883
3606.52 772
3607.08 847
3607.65 781
3608.21 794
3608.78 779
3609.35 826
3609.91 743
3610.48 764
3611.05 799
3611.61 827
3612.18 845
3612.75 786
3613.31 779
3613.88 890
3614.45 897
3615.01 835
3615.58 916
3616.15 999
3616.72 1028
3617.28 1006
3617.85 1029
3618.42 1046
3618.98 1053
3619.55 1108
3620.12 1178
3620.69 1290
3621.25 1155
3621.82 1135
3622.39 1071
3622.96 902
3623.52 899
3624.09 931
3624.66 983
3625.23 961
3625.79 849
3626.36 802
3626.93 790
3627.50 837
3628.06 842
3628.63 820
3629.20 869
3629.77 878
3630.34 843
3630.91 930
3631.47 959
3632.04 909
3632.61 894
3633.18 872
3633.75 934
3634.31 968
3634.88 957
3635.45 964
3636.02 911
3636.59 961
3637.16 971
3637.73 974
3638.29 1011
3638.86 974
3639.43 1007
3640.00 1180
3640.57 1154
3641.14 1152
3641.71 1142
3642.28 1120
3642.85 1186
3643.42 1245
3643.98 1228
3644.55 1045
3645.12 1143
3645.69 1064
3646.26 1100
3646.83 1068
3647.40 1032
3647.97 1000
3648.54 1159
3649.11 1165
3649.68 1233
3650.25 1290
3650.82 1226
3651.39 1404
3651.96 1417
3652.53 1358
3653.10 1342
3653.67 1485
3654.24 1361
3654.81 1246
3655.38 1288
3655.95 1187
3656.52 1283
3657.09 1238
3657.66 1216
3658.23 1249
3658.80 1290
3659.37 1200
3659.94 1351
3660.51 1377
3661.08 1145
3661.65 941
3662.22 1183
3662.79 1201
3663.36 1242
3663.93 1392
3664.50 1457
3665.07 1447
3665.64 1484
3666.22 1366
3666.79 1367
3667.36 1524
3667.93 1484
3668.50 1343
3669.07 1383
3669.64 1281
3670.21 1110
3670.78 1157
3671.36 1144
3671.93 1071
3672.50 1022
3673.07 1200
3673.64 1137
3674.21 1031
3674.78 1043
3675.36 951
3675.93 954
3676.50 1006
3677.07 1186
3677.64 1069
3678.21 1056
3678.79 1021
3679.36 1024
3679.93 977
3680.50 985
3681.07 987
3681.65 987
3682.22 961
3682.79 1066
3683.36 1002
3683.94 871
3684.51 815
3685.08 786
3685.65 797
3686.23 827
3686.80 836
3687.37 926
3687.94 1012
3688.52 977
3689.09 824
3689.66 919
3690.23 959
3690.81 940
3691.38 874
3691.95 918
3692.52 908
3693.10 909
3693.67 929
3694.24 898
3694.82 829
3695.39 775
3695.96 805
3696.54 893
3697.11 901
3697.68 878
3698.26 859
3698.83 841
3699.40 938
3699.98 1003
3700.55 979
3701.12 862
3701.70 791
3702.27 823
3702.85 810
3703.42 861
3703.99 839
3704.57 923
3705.14 956
3705.71 824
3706.29 854
3706.86 923
3707.44 968
3708.01 924
3708.59 977
3709.16 1061
3709.73 972
3710.31 871
3710.88 943
3711.46 955
3712.03 988
3712.61 1047
3713.18 988
3713.75 927
3714.33 825
3714.90 863
3715.48 919
3716.05 834
3716.63 904
3717.20 964
3717.78 1029
3718.35 934
3718.93 782
3719.50 840
3720.08 853
3720.65 808
3721.23 791
3721.80 752
3722.38 762
3722.95 875
3723.53 873
3724.11 778
3724.68 753
3725.26 770
3725.83 726
3726.41 842
3726.98 911
3727.56 863
3728.13 748
3728.71 899
3729.29 819
3729.86 804
3730.44 943
3731.01 907
3731.59 1025
3732.17 1015
3732.74 998
3733.32 888
3733.89 1021
3734.47 1009
3735.05 1029
3735.62 942
3736.20 902
3736.77 869
3737.35 956
3737.93 897
3738.50 679
3739.08 794
3739.66 826
3740.23 787
3740.81 792
3741.39 784
3741.96 765
3742.54 817
3743.12 776
3743.69 816
3744.27 914
3744.85 945
3745.43 786
3746.00 824
3746.58 791
3747.16 1001
3747.73 924
3748.31 849
3748.89 855
3749.47 777
3750.04 898
3750.62 863
3751.20 899
3751.78 942
3752.35 852
3752.93 872
3753.51 811
3754.09 906
3754.66 802
3755.24 730
3755.82 772
3756.40 792
3756.98 882
3757.55 791
3758.13 781
3758.71 725
3759.29 788
3759.87 894
3760.44 904
3761.02 899
3761.60 850
3762.18 936
3762.76 806
3763.34 830
3763.91 901
3764.49 904
3765.07 937
3765.65 824
3766.23 798
3766.81 956
3767.39 907
3767.96 897
3768.54 895
3769.12 980
3769.70 919
3770.28 1021
3770.86 1013
3771.44 931
3772.02 1006
3772.60 943
3773.18 932
3773.76 984
3774.33 877
3774.91 792
3775.49 832
3776.07 795
3776.65 803
3777.23 715
3777.81 821
3778.39 802
3778.97 752
3779.55 818
3780.13 798
3780.71 748
3781.29 724
3781.87 787
3782.45 790
3783.03 807
3783.61 786
3784.19 745
3784.77 865
3785.35 811
3785.93 799
3786.51 974
3787.09 995
3787.67 858
3788.25 727
3788.83 913
3789.41 920
3789.99 961
3790.57 892
3791.15 844
3791.73 905
3792.31 944
3792.89 925
3793.48 1024
3794.06 997
3794.64 942
3795.22 926
3795.80 924
3796.38 968
3796.96 975
3797.54 1043
3798.12 994
3798.70 950
3799.28 989
3799.87 1024
3800.45 1112
3801.03 1068
3801.61 1125
3802.19 1049
3802.77 1048
3803.35 1090
3803.94 1157
3804.52 1109
3805.10 996
3805.68 1079
3806.26 1252
3806.84 1295
3807.43 1173
3808.01 1183
3808.59 1239
3809.17 1188
3809.75 1302
3810.34 1371
3810.92 1233
3811.50 1198
3812.08 1269
3812.66 1287
3813.25 1423
3813.83 1409
3814.41 1415
3814.99 1434
3815.58 1685
3816.16 1619
3816.74 1550
3817.32 1460
3817.91 1342
3818.49 1263
3819.07 1190
3819.65 1160
3820.24 1159
3820.82 1064
3821.40 955
3821.99 996
3822.57 987
3823.15 1019
3823.73 963
3824.32 1095
3824.90 951
3825.48 938
3826.07 967
3826.65 882
3827.23 996
3827.82 867
3828.40 848
3828.98 932
3829.57 861
3830.15 886
3830.73 838
3831.32 829
3831.90 885
3832.49 762
3833.07 799
3833.65 777
3834.24 805
3834.82 945
3835.41 844
3835.99 834
3836.57 907
3837.16 861
3837.74 893
3838.33 797
3838.91 878
3839.49 824
3840.08 775
3840.66 816
3841.25 893
3841.83 734
3842.42 791
3843.00 818
3843.58 881
3844.17 893
3844.75 955
3845.34 829
3845.92 801
3846.51 909
3847.09 904
3847.68 884
3848.26 743
3848.85 743
3849.43 792
3850.02 869
3850.60 862
3851.19 949
3851.77 799
3852.36 751
3852.94 844
3853.53 770
3854.11 812
3854.70 823
3855.29 743
3855.87 723
3856.46 780
3857.04 796
3857.63 784
3858.21 832
3858.80 872
3859.39 840
3859.97 851
3860.56 947
3861.14 915
3861.73 977
3862.31 1063
3862.90 1016
3863.49 975
3864.07 1128
3864.66 1155
3865.25 1085
3865.83 1074
3866.42 1143
3867.00 1086
3867.59 1081
3868.18 1066
3868.76 1035
3869.35 1028
3869.94 993
3870.52 1027
3871.11 996
3871.70 874
3872.28 848
3872.87 855
3873.46 804
3874.04 813
3874.63 923
3875.22 885
3875.80 904
3876.39 978
3876.98 881
3877.57 878
3878.15 861
3878.74 865
3879.33 921
3879.92 864
3880.50 886
3881.09 830
3881.68 782
3882.26 830
3882.85 822
3883.44 851
3884.03 804
3884.62 729
3885.20 791
3885.79 915
3886.38 956
3886.97 877
3887.55 899
3888.14 922
3888.73 1015
3889.32 948
3889.91 968
3890.49 1076
3891.08 1129
3891.67 1029
3892.26 906
3892.85 958
3893.44 876
3894.02 940
3894.61 862
3895.20 959
3895.79 933
3896.38 931
3896.97 871
3897.56 833
3898.14 777
3898.73 830
3899.32 911
3899.91 956
3900.50 901
3901.09 863
3901.68 913
3902.27 872
3902.86 791
3903.44 783
3904.03 889
3904.62 814
3905.21 778
3905.80 839
3906.39 900
3906.98 897
3907.57 874
3908.16 847
3908.75 855
3909.34 847
3909.93 915
3910.52 955
3911.11 864
3911.70 833
3912.29 789
3912.88 873
3913.47 839
3914.06 806
3914.65 802
3915.24 787
3915.83 761
3916.42 840
3917.01 909
3917.60 836
3918.19 806
3918.78 807
3919.37 826
3919.96 805
3920.55 817
3921.14 845
3921.73 879
3922.32 865
3922.91 829
3923.50 843
3924.09 840
3924.68 796
3925.27 788
3925.86 789
3926.45 784
3927.05 761
3927.64 795
3928.23 740
3928.82 761
3929.41 778
3930.00 646
3930.59 605
3931.18 695
3931.77 752
3932.37 702
3932.96 807
3933.55 777
3934.14 696
3934.73 756
3935.32 856
3935.91 786
3936.51 810
3937.10 851
3937.69 753
3938.28 822
3938.87 783
3939.46 885
3940.06 876
3940.65 794
3941.24 784
3941.83 776
3942.42 771
3943.02 884
3943.61 935
3944.20 871
3944.79 851
3945.39 774
3945.98 862
3946.57 857
3947.16 810
3947.76 864
3948.35 788
3948.94 684
3949.53 794
3950.13 769
3950.72 776
3951.31 741
3951.90 759
3952.50 768
3953.09 841
3953.68 796
3954.28 837
3954.87 827
3955.46 758
3956.05 879
3956.65 871
3957.24 840
3957.83 873
3958.43 980
3959.02 947
3959.61 898
3960.21 970
3960.80 845
3961.39 876
3961.99 870
3962.58 790
3963.17 916
3963.77 1094
3964.36 1106
3964.96 1026
3965.55 1082
3966.14 1119
3966.74 1159
3967.33 1171
3967.93 1108
3968.52 1034
3969.11 1004
3969.71 918
3970.30 980
3970.90 912
3971.49 846
3972.08 953
3972.68 1095
3973.27 1027
3973.87 1093
3974.46 1158
3975.06 1216
3975.65 1451
3976.25 1657
3976.84 1560
3977.43 1462
3978.03 1519
3978.62 1584
3979.22 1486
3979.81 1296
3980.41 1266
3981.00 1194
3981.60 1226
3982.19 1127
3982.79 1047
3983.38 1036
3983.98 1121
3984.57 1033
3985.17 991
3985.76 1055
3986.36 1053
3986.96 1146
3987.55 1090
3988.15 934
3988.74 1002
3989.34 992
3989.93 994
3990.53 1049
3991.12 1022
3991.72 1041
3992.32 978
3992.91 1026
3993.51 1058
3994.10 1042
3994.70 934
3995.30 998
3995.89 1052
3996.49 1065
3997.08 980
3997.68 931
3998.28 1028
3998.87 1031
3999.47 1039
4000.07 1044
4000.66 966
4001.26 906
4001.85 903
4002.45 889
4003.05 936
4003.64 879
4004.24 957
4004.84 932
4005.43 915
4006.03 1001
4006.63 966
4007.23 1087
4007.82 916
4008.42 882
4009.02 849
4009.61 857
4010.21 836
4010.81 758
4011.41 831
4012.00 803
4012.60 844
4013.20 896
4013.79 881
4014.39 851
4014.99 869
4015.59 887
4016.18 864
4016.78 995
4017.38 969
4017.98 793
4018.58 803
4019.17 813
4019.77 869
4020.37 970
4020.97 1014
4021.56 872
4022.16 970
4022.76 916
4023.36 997
4023.96 913
4024.56 1013
4025.15 971
4025.75 947
4026.35 922
4026.95 885
4027.55 973
4028.15 916
4028.74 1016
4029.34 1062
4029.94 1036
4030.54 988
4031.14 1192
4031.74 1167
4032.34 1297
4032.93 1436
4033.53 1455
4034.13 1681
4034.73 1716
4035.33 1402
4035.93 1415
4036.53 1307
4037.13 1222
4037.73 1072
4038.33 956
4038.93 1005
4039.52 947
4040.12 813
4040.72 850
4041.32 836
4041.92 908
4042.52 839
4043.12 851
4043.72 838
4044.32 818
4044.92 874
4045.52 848
4046.12 862
4046.72 936
4047.32 812
4047.92 902
4048.52 922
4049.12 759
4049.72 804
4050.32 855
4050.92 870
4051.52 864
4052.12 851
4052.72 962
4053.32 887
4053.92 704
4054.52 713
4055.12 735
4055.72 792
4056.32 798
4056.92 853
4057.52 757
4058.13 808
4058.73 740
4059.33 749
4059.93 851
4060.53 710
4061.13 745
4061.73 741
4062.33 715
4062.93 746
4063.53 774
4064.14 770
4064.74 768
4065.34 724
4065.94 800
4066.54 853
4067.14 786
4067.74 684
4068.34 733
4068.95 655
4069.55 720
4070.15 749
4070.75 712
4071.35 735
4071.95 676
4072.56 698
4073.16 714
4073.76 802
4074.36 750
4074.96 816
4075.57 915
4076.17 841
4076.77 782
4077.37 794
4077.97 821
4078.58 692
4079.18 721
4079.78 731
4080.38 713
4080.99 780
4081.59 739
4082.19 761
4082.79 730
4083.40 734
4084.00 728
4084.60 750
4085.20 768
4085.81 733
4086.41 603
4087.01 692
4087.61 661
4088.22 716
4088.82 816
4089.42 750
4090.03 843
4090.63 861
4091.23 785
4091.84 734
4092.44 689
4093.04 724
4093.65 758
4094.25 716
4094.85 681
4095.46 705
4096.06 690
4096.66 646
4097.27 698
4097.87 784
4098.47 809
4099.08 801
4099.68 724
4100.29 756
4100.89 803
4101.49 833
4102.10 780
4102.70 654
4103.30 655
4103.91 713
4104.51 733
4105.12 701
4105.72 708
4106.33 759
4106.93 687
4107.53 787
4108.14 692
4108.74 778
4109.35 656
4109.95 670
4110.56 704
4111.16 672
4111.77 692
4112.37 738
4112.98 701
4113.58 754
4114.19 743
4114.79 724
4115.40 683
4116.00 704
4116.61 745
4117.21 726
4117.82 680
4118.42 740
4119.03 731
4119.63 671
4120.24 694
4120.84 780
4121.45 739
4122.05 711
4122.66 631
4123.26 736
4123.87 792
4124.47 749
4125.08 731
4125.69 672
4126.29 666
4126.90 765
4127.50 910
4128.11 741
4128.71 722
4129.32 708
4129.93 717
4130.53 742
4131.14 753
4131.74 764
4132.35 748
4132.96 746
4133.56 796
4134.17 736
4134.78 638
4135.38 678
4135.99 849
4136.60 865
4137.20 828
4137.81 859
4138.42 885
4139.02 901
4139.63 805
4140.24 817
4140.84 824
4141.45 825
4142.06 885
4142.66 951
4143.27 804
4143.88 886
4144.48 938
4145.09 889
4145.70 852
4146.31 861
4146.91 917
4147.52 890
4148.13 725
4148.73 818
4149.34 854
4149.95 782
4150.56 851
4151.16 759
4151.77 678
4152.38 750
4152.99 844
4153.60 846
4154.20 786
4154.81 820
4155.42 856
4156.03 918
4156.63 952
4157.24 933
4157.85 935
4158.46 1023
4159.07 1080
4159.68 1065
4160.28 1018
4160.89 1086
4161.50 969
4162.11 880
4162.72 837
4163.33 783
4163.93 813
4164.54 864
4165.15 790
4165.76 818
4166.37 865
4166.98 854
4167.59 711
4168.19 757
4168.80 901
4169.41 868
4170.02 783
4170.63 765
4171.24 871
4171.85 898
4172.46 847
4173.07 835
4173.68 787
4174.29 818
4174.89 834
4175.50 809
4176.11 872
4176.72 811
4177.33 852
4177.94 886
4178.55 779
4179.16 734
4179.77 770
4180.38 781
4180.99 812
4181.60 810
4182.21 835
4182.82 788
4183.43 820
4184.04 848
4184.65 795
4185.26 885
4185.87 902
4186.48 861
4187.09 741
4187.70 777
4188.31 807
4188.92 749
4189.53 744
4190.14 780
4190.75 795
4191.36 799
4191.97 824
4192.58 785
4193.19 797
4193.80 856
4194.42 1011
4195.03 914
4195.64 914
4196.25 818
4196.86 878
4197.47 894
4198.08 882
4198.69 743
4199.30 681
4199.91 745
4200.53 704
4201.14 763
4201.75 772
4202.36 808
4202.97 843
4203.58 847
4204.19 874
4204.80 900
4205.42 808
4206.03 809
4206.64 731
4207.25 789
4207.86 724
4208.47 866
4209.09 879
4209.70 728
4210.31 674
4210.92 731
4211.53 705
4212.15 816
4212.76 811
4213.37 850
4213.98 713
4214.59 810
4215.21 741
4215.82 743
4216.43 841
4217.04 808
4217.66 828
4218.27 852
4218.88 941
4219.49 932
4220.11 903
4220.72 1089
4221.33 1047
4221.94 925
4222.56 1027
4223.17 1021
4223.78 978
4224.40 917
4225.01 941
4225.62 1107
4226.23 979
4226.85 879
4227.46 853
4228.07 937
4228.69 1027
4229.30 1065
4229.91 1193
4230.53 1200
4231.14 1405
4231.75 1564
4232.37 1660
4232.98 1810
4233.59 1817
4234.21 2087
4234.82 2135
4235.44 2115
4236.05 2134
4236.66 1910
4237.28 1792
4237.89 1745
4238.50 1492
4239.12 1279
4239.73 1243
4240.35 1120
4240.96 1062
4241.58 1023
4242.19 1062
4242.80 1013
4243.42 1057
4244.03 1109
4244.65 1023
4245.26 938
4245.88 962
4246.49 1082
4247.10 1041
4247.72 1065
4248.33 1045
4248.95 973
4249.56 1024
4250.18 954
4250.79 997
4251.41 995
4252.02 988
4252.64 913
4253.25 964
4253.87 924
4254.48 932
4255.10 849
4255.71 806
4256.33 814
4256.94 819
4257.56 883
4258.17 820
4258.79 792
4259.41 822
4260.02 841
4260.64 935
4261.25 860
4261.87 844
4262.48 871
4263.10 845
4263.71 890
4264.33 903
4264.95 888
4265.56 944
4266.18 906
4266.79 885
4267.41 921
4268.03 992
4268.64 959
4269.26 1009
4269.87 1045
4270.49 990
4271.11 1046
4271.72 1095
4272.34 1007
4272.96 1072
4273.57 1011
4274.19 1065
4274.81 1144
4275.42 1338
4276.04 1235
4276.66 1229
4277.27 1262
4277.89 1289
4278.51 1265
4279.12 1250
4279.74 1136
4280.36 991
4280.97 1083
4281.59 1000
4282.21 922
4282.83 831
4283.44 773
4284.06 875
4284.68 909
4285.29 808
4285.91 852
4286.53 870
4287.15 780
4287.76 751
4288.38 790
4289.00 786
4289.62 854
4290.23 871
4290.85 862
4291.47 884
4292.09 894
4292.71 978
4293.32 910
4293.94 774
4294.56 823
4295.18 809
4295.80 844
4296.41 846
4297.03 845
4297.65 804
4298.27 819
4298.89 837
4299.50 829
4300.12 798
4300.74 768
4301.36 761
4301.98 732
4302.60 829
4303.22 752
4303.83 802
4304.45 896
4305.07 946
4305.69 967
4306.31 815
4306.93 830
4307.55 849
4308.17 914
4308.79 910
4309.40 912
4310.02 925
4310.64 832
4311.26 902
4311.88 997
4312.50 973
4313.12 988
4313.74 988
4314.36 834
4314.98 958
4315.60 884
4316.22 891
4316.84 935
4317.46 1001
4318.08 1002
4318.70 1002
4319.32 949
4319.94 1046
4320.56 1078
4321.18 1011
4321.80 1030
4322.42 1146
4323.04 1103
4323.66 1085
4324.28 1077
4324.90 1075
4325.52 1141
4326.14 1125
4326.76 1092
4327.38 1155
4328.00 1199
4328.62 1247
4329.24 1084
4329.86 1196
4330.48 1265
4331.10 1151
4331.72 1278
4332.34 1396
4332.96 1525
4333.58 1664
4334.20 1933
4334.82 2423
4335.45 2688
4336.07 2753
4336.69 3218
4337.31 3580
4337.93 3708
4338.55 3682
4339.17 3490
4339.79 3322
4340.41 3048
4341.04 2689
4341.66 2888
4342.28 3019
4342.90 2872
4343.52 3146
4344.14 3488
4344.76 3708
4345.39 4033
4346.01 4031
4346.63 4410
4347.25 4742
4347.87 4655
4348.50 4482
4349.12 3795
4349.74 3356
4350.36 2838
4350.98 2416
4351.61 2151
4352.23 2026
4352.85 1753
4353.47 1685
4354.09 1635
4354.72 1556
4355.34 1467
4355.96 1490
4356.58 1624
4357.21 1630
4357.83 1510
4358.45 1468
4359.07 1574
4359.70 1486
4360.32 1501
4360.94 1525
4361.56 1398
4362.19 1291
4362.81 1267
4363.43 1237
4364.06 1372
4364.68 1210
4365.30 1309
4365.93 1233
4366.55 1131
4367.17 1081
4367.80 1054
4368.42 1120
4369.04 1099
4369.67 1035
4370.29 921
4370.91 901
4371.54 946
4372.16 929
4372.78 963
4373.41 920
4374.03 888
4374.65 1088
4375.28 1004
4375.90 1073
4376.53 929
4377.15 1006
4377.77 1084
4378.40 1009
4379.02 1039
4379.65 972
4380.27 1088
4380.89 1108
4381.52 1043
4382.14 1090
4382.77 1074
4383.39 993
4384.02 1064
4384.64 985
4385.26 1064
4385.89 1086
4386.51 1026
4387.14 953
4387.76 968
4388.39 993
4389.01 1035
4389.64 951
4390.26 911
4390.89 946
4391.51 858
4392.14 768
4392.76 873
4393.39 875
4394.01 835
4394.64 889
4395.26 927
4395.89 948
4396.51 924
4397.14 906
4397.76 1024
4398.39 1004
4399.01 851
4399.64 1040
4400.27 1076
4400.89 1020
4401.52 877
4402.14 942
4402.77 1036
4403.39 974
4404.02 963
4404.65 954
4405.27 944
4405.90 902
4406.52 900
4407.15 933
4407.78 980
4408.40 949
4409.03 1017
4409.65 953
4410.28 881
4410.91 876
4411.53 903
4412.16 947
4412.79 923
4413.41 794
4414.04 815
4414.67 859
4415.29 868
4415.92 815
4416.55 862
4417.17 913
4417.80 901
4418.43 972
4419.05 891
4419.68 878
4420.31 861
4420.93 855
4421.56 900
4422.19 799
4422.82 826
4423.44 854
4424.07 846
4424.70 815
4425.32 757
4425.95 815
4426.58 807
4427.21 800
4427.83 841
4428.46 740
4429.09 808
4429.72 934
4430.35 918
4430.97 830
4431.60 768
4432.23 805
4432.86 848
4433.48 855
4434.11 860
4434.74 955
4435.37 940
4436.00 897
4436.62 987
4437.25 1013
4437.88 960
4438.51 927
4439.14 897
4439.77 839
4440.39 804
4441.02 898
4441.65 937
4442.28 888
4442.91 848
4443.54 877
4444.17 910
4444.79 917
4445.42 914
4446.05 966
4446.68 900
4447.31 976
4447.94 1061
4448.57 1132
4449.20 1190
4449.83 1015
4450.46 936
4451.08 849
4451.71 934
4452.34 1029
4452.97 1030
4453.60 1174
4454.23 1186
4454.86 1108
4455.49 1227
4456.12 1153
4456.75 1326
4457.38 1440
4458.01 1295
4458.64 1159
4459.27 1097
4459.90 1069
4460.53 993
4461.16 1025
4461.79 907
4462.42 850
4463.05 868
4463.68 897
4464.31 894
4464.94 837
4465.57 892
4466.20 892
4466.83 882
4467.46 943
4468.09 930
4468.72 807
4469.35 832
4469.98 807
4470.61 908
4471.24 863
4471.87 694
4472.50 773
4473.13 833
4473.76 836
4474.40 870
4475.03 787
4475.66 647
4476.29 689
4476.92 729
4477.55 799
4478.18 826
4478.81 809
4479.44 905
4480.07 790
4480.71 936
4481.34 946
4481.97 968
4482.60 1063
4483.23 968
4483.86 820
4484.49 824
4485.13 906
4485.76 931
4486.39 924
4487.02 830
4487.65 903
4488.28 881
4488.92 875
4489.55 971
4490.18 987
4490.81 942
4491.44 897
4492.08 940
4492.71 854
4493.34 832
4493.97 912
4494.61 888
4495.24 886
4495.87 1007
4496.50 986
4497.13 940
4497.77 1046
4498.40 1237
4499.03 1263
4499.67 1437
4500.30 1480
4500.93 1607
4501.56 1501
4502.20 1442
4502.83 1422
4503.46 1450
4504.09 1259
4504.73 1223
4505.36 1273
4505.99 1081
4506.63 1014
4507.26 954
4507.89 998
4508.53 974
4509.16 824
4509.79 889
4510.43 878
4511.06 921
4511.69 950
4512.33 1001
4512.96 1020
4513.59 1002
4514.23 930
4514.86 978
4515.49 857
4516.13 793
4516.76 781
4517.40 873
4518.03 883
4518.66 811
4519.30 742
4519.93 844
4520.57 847
4521.20 819
4521.83 775
4522.47 715
4523.10 719
4523.74 675
4524.37 814
4525.01 814
4525.64 755
4526.27 909
4526.91 915
4527.54 928
4528.18 936
4528.81 851
4529.45 932
4530.08 1042
4530.72 1100
4531.35 1080
4531.99 988
4532.62 822
4533.26 901
4533.89 937
4534.53 884
4535.16 869
4535.80 843
4536.43 756
4537.07 816
4537.70 802
4538.34 764
4538.97 828
4539.61 828
4540.24 824
4540.88 855
4541.52 716
4542.15 750
4542.79 720
4543.42 755
4544.06 765
4544.69 793
4545.33 805
4545.97 754
4546.60 760
4547.24 723
4547.87 630
4548.51 723
4549.15 835
4549.78 720
4550.42 703
4551.05 639
4551.69 757
4552.33 791
4552.96 704
4553.60 772
4554.24 676
4554.87 759
4555.51 802
4556.15 691
4556.78 710
4557.42 776
4558.06 757
4558.69 684
4559.33 724
4559.97 759
4560.60 659
4561.24 706
4561.88 706
4562.51 720
4563.15 732
4563.79 823
4564.43 703
4565.06 652
4565.70 784
4566.34 785
4566.97 744
4567.61 674
4568.25 631
4568.89 805
4569.52 732
4570.16 775
4570.80 659
4571.44 692
4572.07 761
4572.71 811
4573.35 726
4573.99 713
4574.63 695
4575.26 786
4575.90 690
4576.54 700
4577.18 738
4577.82 786
4578.45 880
4579.09 783
4579.73 779
4580.37 765
4581.01 769
4581.65 878
4582.28 887
4582.92 811
4583.56 879
4584.20 864
4584.84 963
4585.48 914
4586.12 919
4586.75 1051
4587.39 1177
4588.03 1128
4588.67 1279
4589.31 1366
4589.95 1535
4590.59 1918
4591.23 1782
4591.87 1782
4592.50 1796
4593.14 1826
4593.78 1731
4594.42 1492
4595.06 1260
4595.70 1184
4596.34 1161
4596.98 1110
4597.62 991
4598.26 914
4598.90 960
4599.54 874
4600.18 1047
4600.82 991
4601.46 984
4602.10 1012
4602.74 1006
4603.38 877
4604.02 907
4604.66 1031
4605.30 915
4605.94 1023
4606.58 937
4607.22 858
4607.86 809
4608.50 873
4609.14 858
4609.78 950
4610.42 801
4611.06 771
4611.70 865
4612.34 774
4612.98 788
4613.62 745
4614.26 814
4614.90 776
4615.54 773
4616.18 738
4616.82 672
4617.47 766
4618.11 803
4618.75 764
4619.39 736
4620.03 759
4620.67 884
4621.31 872
4621.95 766
4622.59 693
4623.23 725
4623.88 787
4624.52 818
4625.16 841
4625.80 812
4626.44 807
4627.08 868
4627.72 789
4628.37 772
4629.01 845
4629.65 834
4630.29 816
4630.93 862
4631.58 858
4632.22 837
4632.86 921
4633.50 788
4634.14 836
4634.79 741
4635.43 784
4636.07 878
4636.71 762
4637.35 738
4638.00 816
4638.64 907
4639.28 955
4639.92 899
4640.57 848
4641.21 831
4641.85 836
4642.49 761
4643.14 696
4643.78 720
4644.42 747
4645.06 804
4645.71 814
4646.35 790
4646.99 756
4647.64 675
4648.28 868
4648.92 767
4649.56 825
4650.21 733
4650.85 681
4651.49 745
4652.14 790
4652.78 801
4653.42 779
4654.07 820
4654.71 749
4655.35 750
4656.00 773
4656.64 713
4657.29 731
4657.93 698
4658.57 806
4659.22 764
4659.86 723
4660.50 776
4661.15 690
4661.79 702
4662.44 751
4663.08 663
4663.72 664
4664.37 683
4665.01 673
4665.66 682
4666.30 653
4666.95 721
4667.59 682
4668.23 651
4668.88 715
4669.52 700
4670.17 699
4670.81 649
4671.46 660
4672.10 707
4672.75 732
4673.39 678
4674.04 731
4674.68 670
4675.32 591
4675.97 769
4676.61 704
4677.26 724
4677.90 683
4678.55 721
4679.20 721
4679.84 704
4680.49 716
4681.13 722
4681.78 699
4682.42 781
4683.07 773
4683.71 703
4684.36 722
4685.00 677
4685.65 746
4686.29 790
4686.94 752
4687.59 827
4688.23 720
4688.88 735
4689.52 773
4690.17 698
4690.82 796
4691.46 844
4692.11 888
4692.75 909
4693.40 938
4694.05 911
4694.69 932
4695.34 948
4695.98 1095
4696.63 1269
4697.28 1542
4697.92 1582
4698.57 1630
4699.22 1576
4699.86 1593
4700.51 1657
4701.16 1420
4701.80 1317
4702.45 1336
4703.10 1216
4703.74 1063
4704.39 1052
4705.04 1009
4705.68 1051
4706.33 980
4706.98 1047
4707.63 1105
4708.27 974
4708.92 905
4709.57 899
4710.21 884
4710.86 1024
4711.51 927
4712.16 908
4712.80 851
4713.45 862
4714.10 875
4714.75 897
4715.39 976
4716.04 858
4716.69 870
4717.34 879
4717.99 861
4718.63 962
4719.28 954
4719.93 916
4720.58 854
4721.22 930
4721.87 927
4722.52 985
4723.17 902
4723.82 866
4724.47 987
4725.11 1007
4725.76 955
4726.41 977
4727.06 1037
4727.71 955
4728.36 1037
4729.00 863
4729.65 850
4730.30 879
4730.95 806
4731.60 885
4732.25 900
4732.90 833
4733.55 849
4734.19 883
4734.84 818
4735.49 798
4736.14 870
4736.79 843
4737.44 769
4738.09 780
4738.74 725
4739.39 782
4740.04 872
4740.69 885
4741.34 855
4741.99 846
4742.64 799
4743.28 843
4743.93 821
4744.58 855
4745.23 851
4745.88 796
4746.53 837
4747.18 910
4747.83 881
4748.48 946
4749.13 935
4749.78 887
4750.43 962
4751.08 914
4751.73 926
4752.38 903
4753.03 924
4753.68 1011
4754.33 1064
4754.98 973
4755.63 879
4756.29 856
4756.94 790
4757.59 822
4758.24 773
4758.89 728
4759.54 842
4760.19 770
4760.84 750
4761.49 838
4762.14 766
4762.79 769
4763.44 721
4764.09 861
4764.74 890
4765.40 945
4766.05 898
4766.70 898
4767.35 853
4768.00 951
4768.65 965
4769.30 825
4769.95 855
4770.61 782
4771.26 862
4771.91 752
4772.56 672
4773.21 755
4773.86 857
4774.52 761
4775.17 707
4775.82 673
4776.47 716
4777.12 768
4777.77 708
4778.43 700
4779.08 741
4779.73 758
4780.38 827
4781.04 862
4781.69 843
4782.34 744
4782.99 805
4783.64 796
4784.30 775
4784.95 793
4785.60 761
4786.25 837
4786.91 785
4787.56 779
4788.21 735
4788.86 647
4789.52 690
4790.17 737
4790.82 747
4791.48 724
4792.13 734
4792.78 790
4793.43 787
4794.09 817
4794.74 738
4795.39 680
4796.05 666
4796.70 753
4797.35 711
4798.01 701
4798.66 828
4799.31 891
4799.97 788
4800.62 805
4801.27 843
4801.93 834
4802.58 813
4803.23 870
4803.89 837
4804.54 816
4805.20 899
4805.85 753
4806.50 690
4807.16 687
4807.81 757
4808.47 881
4809.12 817
4809.77 792
4810.43 798
4811.08 881
4811.74 812
4812.39 879
4813.04 736
4813.70 855
4814.35 898
4815.01 921
4815.66 999
4816.32 966
4816.97 836
4817.63 801
4818.28 882
4818.94 934
4819.59 960
4820.24 876
4820.90 883
4821.55 884
4822.21 948
4822.86 907
4823.52 920
4824.17 1026
4824.83 939
4825.49 1081
4826.14 1032
4826.80 1136
4827.45 1039
4828.11 1014
4828.76 1030
4829.42 1007
4830.07 1074
4830.73 1033
4831.38 1017
4832.04 1081
4832.69 1178
4833.35 1132
4834.01 1141
4834.66 1256
4835.32 1394
4835.97 1268
4836.63 1194
4837.29 1408
4837.94 1432
4838.60 1431
4839.25 1483
4839.91 1338
4840.57 1483
4841.22 1537
4841.88 1459
4842.54 1525
4843.19 1423
4843.85 1530
4844.50 1584
4845.16 1726
4845.82 1626
4846.47 1867
4847.13 2090
4847.79 2361
4848.44 2298
4849.10 2491
4849.76 2621
4850.41 2954
4851.07 2863
4851.73 2939
4852.39 2750
4853.04 2454
4853.70 2452
4854.36 2382
4855.01 2272
4855.67 2442
4856.33 2603
4856.99 2884
4857.64 2684
4858.30 2907
4858.96 3049
4859.62 3097
4860.27 2726
4860.93 2484
4861.59 2441
4862.25 2397
4862.90 2417
4863.56 2375
4864.22 2257
4864.88 2184
4865.53 2331
4866.19 2406
4866.85 2374
4867.51 2316
4868.17 2147
4868.83 2228
4869.48 2319
4870.14 2227
4870.80 1861
4871.46 1942
4872.12 1814
4872.77 1775
4873.43 1822
4874.09 1694
4874.75 1811
4875.41 1941
4876.07 1910
4876.73 2152
4877.38 2170
4878.04 2238
4878.70 2356
4879.36 2205
4880.02 2018
4880.68 2032
4881.34 1828
4882.00 1806
4882.66 1768
4883.31 1523
4883.97 1477
4884.63 1505
4885.29 1602
4885.95 1536
4886.61 1608
4887.27 1708
4887.93 1667
4888.59 1879
4889.25 2101
4889.91 1889
4890.57 1782
4891.23 1800
4891.89 1882
4892.55 1875
4893.21 1636
4893.87 1604
4894.53 1618
4895.19 1362
4895.85 1415
4896.51 1455
4897.17 1448
4897.83 1335
4898.49 1403
4899.15 1493
4899.81 1354
4900.47 1347
4901.13 1264
4901.79 1328
4902.45 1219
4903.11 1214
4903.77 1205
4904.43 1172
4905.09 1139
4905.75 1149
4906.41 1089
4907.07 1126
4907.73 1154
4908.39 1102
4909.05 1059
4909.72 1078
4910.38 1093
4911.04 1047
4911.70 1049
4912.36 1128
4913.02 1075
4913.68 996
4914.34 1058
4915.00 991
4915.67 898
4916.33 949
4916.99 1106
4917.65 1069
4918.31 955
4918.97 979
4919.63 974
4920.30 1006
4920.96 971
4921.62 928
4922.28 851
4922.94 900
4923.60 889
4924.27 930
4924.93 952
4925.59 912
4926.25 943
4926.91 968
4927.58 1007
4928.24 1035
4928.90 976
4929.56 968
4930.22 1016
4930.89 1022
4931.55 958
4932.21 905
4932.87 953
4933.54 953
4934.20 927
4934.86 860
4935.52 798
4936.19 880
4936.85 862
4937.51 874
4938.18 843
4938.84 911
4939.50 884
4940.16 893
4940.83 840
4941.49 775
4942.15 830
4942.82 898
4943.48 794
4944.14 757
4944.81 775
4945.47 800
4946.13 785
4946.80 857
4947.46 809
4948.12 793
4948.79 761
4949.45 747
4950.11 837
4950.78 828
4951.44 811
4952.10 791
4952.77 788
4953.43 769
4954.10 856
4954.76 818
4955.42 836
4956.09 804
4956.75 713
4957.42 852
4958.08 970
4958.74 866
4959.41 846
4960.07 929
4960.74 1076
4961.40 1084
4962.07 1011
4962.73 1072
4963.39 1185
4964.06 1219
4964.72 1119
4965.39 1162
4966.05 1139
4966.72 1042
4967.38 979
4968.05 991
4968.71 925
4969.38 862
4970.04 1016
4970.71 930
4971.37 900
4972.04 863
4972.70 890
4973.37 973
4974.03 1001
4974.70 1031
4975.36 995
4976.03 1100
4976.69 1175
4977.36 1112
4978.02 1146
4978.69 1217
4979.36 1016
4980.02 1087
4980.69 1082
4981.35 896
4982.02 888
4982.68 769
4983.35 893
4984.02 1050
4984.68 1035
4985.35 975
4986.01 867
4986.68 919
4987.35 909
4988.01 922
4988.68 1042
4989.34 1046
4990.01 1158
4990.68 1134
4991.34 1024
4992.01 907
4992.68 952
4993.34 953
4994.01 917
4994.68 850
4995.34 873
4996.01 934
4996.68 865
4997.34 792
4998.01 715
4998.68 796
4999.34 780
5000.01 707
5000.68 676
5001.34 702
5002.01 766
5002.68 750
5003.35 785
5004.01 772
5004.68 717
5005.35 763
5006.01 711
5006.68 736
5007.35 706
5008.02 697
5008.68 765
5009.35 742
5010.02 799
5010.69 778
5011.36 747
5012.02 867
5012.69 824
5013.36 893
5014.03 841
5014.69 709
5015.36 792
5016.03 805
5016.70 790
5017.37 692
5018.03 678
5018.70 729
5019.37 739
5020.04 718
5020.71 854
5021.38 864
5022.04 842
5022.71 774
5023.38 899
5024.05 769
5024.72 755
5025.39 797
5026.06 801
5026.72 749
5027.39 733
5028.06 721
5028.73 793
5029.40 814
5030.07 675
5030.74 629
5031.41 722
5032.08 765
5032.75 680
5033.41 692
5034.08 694
5034.75 689
5035.42 681
5036.09 700
5036.76 680
5037.43 688
5038.10 716
5038.77 749
5039.44 687
5040.11 756
5040.78 709
5041.45 662
5042.12 633
5042.79 734
5043.46 731
5044.13 729
5044.80 656
5045.47 727
5046.14 740
5046.81 704
5047.48 615
5048.15 722
5048.82 763
5049.49 726
5050.16 682
5050.83 663
5051.50 697
5052.17 730
5052.84 718
5053.51 682
5054.18 660
5054.85 674
5055.52 650
5056.19 606
5056.86 576
5057.53 589
5058.21 582
5058.88 638
5059.55 659
5060.22 721
5060.89 651
5061.56 688
5062.23 686
5062.90 636
5063.57 737
5064.24 645
5064.92 604
5065.59 661
5066.26 703
5066.93 645
5067.60 689
5068.27 687
5068.94 728
5069.62 646
5070.29 697
5070.96 652
5071.63 664
5072.30 676
5072.97 658
5073.65 693
5074.32 762
5074.99 821
5075.66 857
5076.33 861
5077.01 899
5077.68 992
5078.35 1089
5079.02 1052
5079.70 964
5080.37 870
5081.04 885
5081.71 913
5082.38 801
5083.06 756
5083.73 716
5084.40 755
5085.07 792
5085.75 791
5086.42 803
5087.09 813
5087.77 743
5088.44 816
5089.11 841
5089.78 943
5090.46 884
5091.13 942
5091.80 961
5092.48 810
5093.15 881
5093.82 923
5094.50 851
5095.17 799
5095.84 777
5096.52 760
5097.19 735
5097.86 777
5098.54 807
5099.21 747
5099.88 749
5100.56 833
5101.23 859
5101.90 842
5102.58 846
5103.25 817
5103.93 832
5104.60 819
5105.27 879
5105.95 905
5106.62 873
5107.30 879
5107.97 792
5108.64 724
5109.32 773
5109.99 766
5110.67 707
5111.34 706
5112.02 718
5112.69 679
5113.36 674
5114.04 790
5114.71 731
5115.39 687
5116.06 706
5116.74 786
5117.41 748
5118.09 844
5118.76 936
5119.44 804
5120.11 846
5120.79 896
5121.46 851
5122.14 852
5122.81 897
5123.49 969
5124.16 908
5124.84 822
5125.51 732
5126.19 705
5126.86 715
5127.54 702
5128.21 761
5128.89 810
5129.57 839
5130.24 926
5130.92 919
5131.59 775
5132.27 874
5132.94 1048
5133.62 995
5134.30 829
5134.97 826
5135.65 804
5136.32 908
5137.00 782
5137.68 776
5138.35 776
5139.03 715
5139.70 739
5140.38 758
5141.06 754
5141.73 734
5142.41 682
5143.09 714
5143.76 624
5144.44 671
5145.12 681
5145.79 663
5146.47 650
5147.15 580
5147.82 646
5148.50 672
5149.18 770
5149.85 724
5150.53 682
5151.21 619
5151.88 640
5152.56 682
5153.24 654
5153.92 646
5154.59 627
5155.27 596
5155.95 658
5156.62 610
5157.30 627
5157.98 594
5158.66 594
5159.33 634
5160.01 571
5160.69 597
5161.37 594
5162.04 654
5162.72 665
5163.40 677
5164.08 731
5164.76 649
5165.43 755
5166.11 734
5166.79 755
5167.47 661
5168.15 734
5168.82 644
5169.50 669
5170.18 640
5170.86 626
5171.54 675
5172.22 628
5172.89 572
5173.57 668
5174.25 659
5174.93 672
5175.61 659
5176.29 665
5176.97 696
5177.64 694
5178.32 714
5179.00 757
5179.68 791
5180.36 765
5181.04 776
5181.72 745
5182.40 751
5183.08 780
5183.75 704
5184.43 574
5185.11 672
5185.79 689
5186.47 631
5187.15 611
5187.83 609
5188.51 662
5189.19 610
5189.87 677
5190.55 581
5191.23 607
5191.91 637
5192.59 655
5193.27 659
5193.95 639
5194.63 566
5195.31 609
5195.99 667
5196.67 698
5197.35 674
5198.03 656
5198.71 619
5199.39 743
5200.07 751
5200.75 785
5201.43 719
5202.11 663
5202.79 725
5203.47 720
5204.15 648
5204.83 698
5205.51 646
5206.19 683
5206.87 704
5207.55 720
5208.23 705
5208.91 790
5209.59 811
5210.27 800
5210.96 796
5211.64 667
5212.32 799
5213.00 883
5213.68 729
5214.36 730
5215.04 847
5215.72 807
5216.40 818
5217.09 749
5217.77 822
5218.45 842
5219.13 857
5219.81 890
5220.49 880
5221.17 773
5221.86 836
5222.54 858
5223.22 754
5223.90 718
5224.58 783
5225.27 789
5225.95 724
5226.63 666
5227.31 692
5227.99 716
5228.67 806
5229.36 737
5230.04 699
5230.72 676
5231.40 734
5232.09 728
5232.77 710
5233.45 809
5234.13 838
5234.82 804
5235.50 817
5236.18 881
5236.86 927
5237.55 964
5238.23 962
5238.91 968
5239.59 1019
5240.28 947
5240.96 922
5241.64 848
5242.33 821
5243.01 773
5243.69 690
5244.37 712
5245.06 787
5245.74 780
5246.42 756
5247.11 725
5247.79 741
5248.47 818
5249.16 833
5249.84 878
5250.52 873
5251.21 980
5251.89 864
5252.58 922
5253.26 925
5253.94 933
5254.63 830
5255.31 766
5255.99 664
5256.68 760
5257.36 805
5258.05 724
5258.73 728
5259.41 762
5260.10 876
5260.78 723
5261.47 766
5262.15 830
5262.84 888
5263.52 819
5264.20 880
5264.89 826
5265.57 820
5266.26 797
5266.94 813
5267.63 786
5268.31 747
5269.00 653
5269.68 704
5270.37 661
5271.05 783
5271.73 669
5272.42 663
5273.10 616
5273.79 607
5274.47 699
5275.16 737
5275.85 801
5276.53 814
5277.22 764
5277.90 745
5278.59 814
5279.27 797
5279.96 763
5280.64 673
5281.33 782
5282.01 813
5282.70 846
5283.38 948
5284.07 876
5284.76 777
5285.44 712
5286.13 638
5286.81 697
5287.50 680
5288.19 605
5288.87 640
5289.56 646
5290.24 729
5290.93 661
5291.62 745
5292.30 725
5292.99 655
5293.67 663
5294.36 715
5295.05 623
5295.73 627
5296.42 665
5297.11 728
5297.79 770
5298.48 838
5299.17 820
5299.85 962
5300.54 940
5301.23 827
5301.91 841
5302.60 931
5303.29 956
5303.97 868
5304.66 705
5305.35 907
5306.04 889
5306.72 875
5307.41 884
5308.10 935
5308.78 1011
5309.47 993
5310.16 1142
5310.85 1112
5311.53 1087
5312.22 1121
5312.91 1125
5313.60 1104
5314.28 883
5314.97 820
5315.66 930
5316.35 806
5317.04 895
5317.72 948
5318.41 954
5319.10 941
5319.79 975
5320.48 1011
5321.16 1024
5321.85 951
5322.54 928
5323.23 882
5323.92 819
5324.60 864
5325.29 934
5325.98 847
5326.67 776
5327.36 746
5328.05 771
5328.74 758
5329.42 742
5330.11 781
5330.80 629
5331.49 600
5332.18 645
5332.87 718
5333.56 750
5334.25 722
5334.93 706
5335.62 696
5336.31 630
5337.00 636
5337.69 688
5338.38 788
5339.07 686
5339.76 677
5340.45 719
5341.14 761
5341.83 739
5342.52 762
5343.21 760
5343.90 817
5344.58 763
5345.27 768
5345.96 757
5346.65 771
5347.34 811
5348.03 795
5348.72 854
5349.41 901
5350.10 852
5350.79 800
5351.48 776
5352.17 848
5352.86 808
5353.55 760
5354.24 741
5354.93 732
5355.62 629
5356.31 596
5357.01 599
5357.70 724
5358.39 684
5359.08 673
5359.77 658
5360.46 620
5361.15 683
5361.84 678
5362.53 705
5363.22 710
5363.91 702
5364.60 665
5365.29 663
5365.98 610
5366.68 629
5367.37 590
5368.06 630
5368.75 672
5369.44 659
5370.13 608
5370.82 735
5371.51 722
5372.21 647
5372.90 640
5373.59 618
5374.28 590
5374.97 574
5375.66 613
5376.35 635
5377.05 608
5377.74 629
5378.43 605
5379.12 599
5379.81 604
5380.51 602
5381.20 583
5381.89 637
5382.58 618
5383.27 658
5383.97 670
5384.66 594
5385.35 608
5386.04 622
5386.73 681
5387.43 640
5388.12 579
5388.81 648
5389.50 651
5390.20 688
5390.89 683
5391.58 681
5392.28 633
5392.97 620
5393.66 671
5394.35 652
5395.05 642
5395.74 584
5396.43 633
5397.13 566
5397.82 600
5398.51 586
5399.20 626
5399.90 594
5400.59 624
5401.28 705
5401.98 643
5402.67 546
5403.36 591
5404.06 587
5404.75 577
5405.44 597
5406.14 682
5406.83 590
5407.53 681
5408.22 705
5408.91 668
5409.61 675
5410.30 625
5410.99 650
5411.69 665
5412.38 604
5413.08 680
5413.77 615
5414.46 575
5415.16 618
5415.85 630
5416.55 688
5417.24 680
5417.94 693
5418.63 643
5419.32 615
5420.02 561
5420.71 542
5421.41 629
5422.10 629
5422.80 657
5423.49 639
5424.19 621
5424.88 653
5425.58 634
5426.27 647
5426.97 667
5427.66 658
5428.36 632
5429.05 688
5429.75 703
5430.44 657
5431.14 653
5431.83 784
5432.53 696
5433.22 758
5433.92 822
5434.61 854
5435.31 926
5436.00 911
5436.70 933
5437.40 830
5438.09 898
5438.79 911
5439.48 846
5440.18 821
5440.87 804
5441.57 802
5442.27 777
5442.96 818
5443.66 868
5444.35 884
5445.05 863
5445.75 961
5446.44 951
5447.14 1040
5447.83 984
5448.53 974
5449.23 982
5449.92 918
5450.62 929
5451.32 841
5452.01 856
5452.71 834
5453.41 805
5454.10 856
5454.80 862
5455.50 802
5456.19 759
5456.89 817
5457.59 808
5458.28 829
5458.98 814
5459.68 891
5460.37 866
5461.07 912
5461.77 835
5462.47 820
5463.16 916
5463.86 777
5464.56 791
5465.25 828
5465.95 934
5466.65 907
5467.35 936
5468.04 813
5468.74 877
5469.44 932
5470.14 979
5470.84 898
5471.53 996
5472.23 1005
5472.93 1174
5473.63 1117
5474.32 1051
5475.02 1253
5475.72 1293
5476.42 1336
5477.12 1475
5477.82 1746
5478.51 1825
5479.21 2082
5479.91 2111
5480.61 2114
5481.31 2166
5482.01 1997
5482.70 2052
5483.40 1677
5484.10 1456
5484.80 1396
5485.50 1422
5486.20 1422
5486.90 1346
5487.59 1199
5488.29 1152
5488.99 1246
5489.69 1366
5490.39 1322
5491.09 1271
5491.79 1244
5492.49 1489
5493.19 1496
5493.89 1639
5494.58 1748
5495.28 1670
5495.98 1701
5496.68 1903
5497.38 2098
5498.08 2518
5498.78 2927
5499.48 3034
5500.18 3563
5500.88 3593
5501.58 3655
5502.28 3335
5502.98 3140
5503.68 2593
5504.38 2262
5505.08 2036
5505.78 1720
5506.48 1553
5507.18 1551
5507.88 1431
5508.58 1310
5509.28 1323
5509.98 1363
5510.68 1330
5511.38 1256
5512.08 1229
5512.78 1284
5513.48 1285
5514.18 1234
5514.88 1235
5515.58 1234
5516.28 1160
5516.98 1251
5517.68 1247
5518.39 1117
5519.09 1038
5519.79 1046
5520.49 1053
5521.19 1012
5521.89 1019
5522.59 1146
5523.29 1007
5523.99 1018
5524.69 966
5525.40 1018
5526.10 1066
5526.80 1061
5527.50 944
5528.20 1119
5528.90 1077
5529.60 1100
5530.31 1098
5531.01 1031
5531.71 948
5532.41 870
5533.11 961
5533.81 815
5534.52 817
5535.22 889
5535.92 818
5536.62 726
5537.32 836
5538.02 896
5538.73 892
5539.43 883
5540.13 878
5540.83 841
5541.54 814
5542.24 768
5542.94 751
5543.64 755
5544.34 793
5545.05 729
5545.75 810
5546.45 803
5547.15 737
5547.86 823
5548.56 753
5549.26 763
5549.97 780
5550.67 781
5551.37 864
5552.07 736
5552.78 779
5553.48 761
5554.18 776
5554.89 724
5555.59 740
5556.29 678
5557.00 739
5557.70 705
5558.40 772
5559.11 761
5559.81 770
5560.51 818
5561.22 812
5561.92 792
5562.62 777
5563.33 814
5564.03 824
5564.73 845
5565.44 699
5566.14 789
5566.85 771
5567.55 751
5568.25 677
5568.96 762
5569.66 708
5570.37 709
5571.07 739
5571.77 745
5572.48 793
5573.18 724
5573.89 755
5574.59 702
5575.29 691
5576.00 718
5576.70 695
5577.41 771
5578.11 681
5578.82 689
5579.52 763
5580.23 791
5580.93 710
5581.64 730
5582.34 728
5583.05 646
5583.75 663
5584.46 735
5585.16 693
5585.87 687
5586.57 667
5587.28 802
5587.98 741
5588.69 695
5589.39 683
5590.10 703
5590.80 602
5591.51 689
5592.21 736
5592.92 683
5593.62 840
5594.33 669
5595.04 732
5595.74 741
5596.45 643
5597.15 659
5597.86 682
5598.56 671
5599.27 685
5599.98 669
5600.68 692
5601.39 652
5602.09 675
5602.80 701
5603.51 692
5604.21 670
5604.92 648
5605.62 699
5606.33 749
5607.04 686
5607.74 747
5608.45 653
5609.16 621
5609.86 630
5610.57 670
5611.28 657
5611.98 589
5612.69 645
5613.40 722
5614.10 756
5614.81 656
5615.52 622
5616.22 689
5616.93 681
5617.64 734
5618.35 732
5619.05 740
5619.76 641
5620.47 752
5621.17 680
5621.88 646
5622.59 749
5623.30 746
5624.00 773
5624.71 744
5625.42 747
5626.13 731
5626.83 748
5627.54 718
5628.25 737
5628.96 778
5629.67 759
5630.37 831
5631.08 846
5631.79 798
5632.50 806
5633.21 803
5633.91 790
5634.62 811
5635.33 730
5636.04 716
5636.75 845
5637.45 785
5638.16 866
5638.87 864
5639.58 896
5640.29 923
5641.00 856
5641.70 910
5642.41 874
5643.12 838
5643.83 834
5644.54 815
5645.25 731
5645.96 798
5646.67 776
5647.38 730
5648.08 712
5648.79 692
5649.50 750
5650.21 741
5650.92 704
5651.63 783
5652.34 875
5653.05 952
5653.76 928
5654.47 980
5655.18 1159
5655.89 1165
5656.60 1116
5657.30 1207
5658.01 1320
5658.72 1243
5659.43 1250
5660.14 1070
5660.85 1003
5661.56 926
5662.27 936
5662.98 833
5663.69 859
5664.40 820
5665.11 755
5665.82 762
5666.53 763
5667.24 779
5667.95 792
5668.66 741
5669.37 744
5670.08 802
5670.79 749
5671.50 777
5672.22 722
5672.93 743
5673.64 695
5674.35 738
5675.06 758
5675.77 661
5676.48 662
5677.19 752
5677.90 731
5678.61 724
5679.32 780
5680.03 798
5680.74 797
5681.46 721
5682.17 693
5682.88 714
5683.59 659
5684.30 640
5685.01 672
5685.72 677
5686.43 635
5687.15 642
5687.86 659
5688.57 689
5689.28 618
5689.99 569
5690.70 645
5691.42 694
5692.13 718
5692.84 688
5693.55 735
5694.26 690
5694.97 574
5695.69 585
5696.40 639
5697.11 630
5697.82 566
5698.53 651
5699.25 588
5699.96 654
5700.67 754
5701.38 701
5702.10 682
5702.81 582
5703.52 617
5704.23 665
5704.95 676
5705.66 622
5706.37 577
5707.08 599
5707.80 603
5708.51 641
5709.22 627
5709.93 657
5710.65 606
5711.36 525
5712.07 579
5712.79 645
5713.50 647
5714.21 567
5714.93 660
5715.64 603
5716.35 534
5717.07 583
5717.78 576
5718.49 628
5719.21 608
5719.92 621
5720.63 608
5721.35 622
5722.06 707
5722.77 718
5723.49 637
5724.20 653
5724.92 662
5725.63 702
5726.34 728
5727.06 620
5727.77 678
5728.48 787
5729.20 715
5729.91 735
5730.63 710
5731.34 693
5732.06 611
5732.77 693
5733.48 645
5734.20 695
5734.91 702
5735.63 650
5736.34 630
5737.06 615
5737.77 638
5738.49 648
5739.20 646
5739.91 591
5740.63 561
5741.34 616
5742.06 615
5742.77 492
5743.49 576
5744.20 574
5744.92 682
5745.63 558
5746.35 614
5747.06 664
5747.78 589
5748.49 520
5749.21 578
5749.93 574
5750.64 604
5751.36 593
5752.07 614
5752.79 587
5753.50 593
5754.22 613
5754.93 581
5755.65 575
5756.37 610
5757.08 586
5757.80 638
5758.51 544
5759.23 600
5759.95 528
5760.66 504
5761.38 498
5762.09 549
5762.81 605
5763.53 629
5764.24 591
5764.96 710
5765.67 666
5766.39 619
5767.11 547
5767.82 584
5768.54 597
5769.26 589
5769.97 575
5770.69 575
5771.41 595
5772.12 607
5772.84 644
5773.56 660
5774.27 722
5774.99 621
5775.71 563
5776.42 646
5777.14 686
5777.86 646
5778.58 655
5779.29 611
5780.01 618
5780.73 598
5781.45 604
5782.16 698
5782.88 623
5783.60 670
5784.31 652
5785.03 636
5785.75 622
5786.47 586
5787.19 643
5787.90 616
5788.62 669
5789.34 708
5790.06 671
5790.77 628
5791.49 674
5792.21 693
5792.93 758
5793.65 719
5794.36 797
5795.08 855
5795.80 831
5796.52 924
5797.24 911
5797.96 1017
5798.67 1211
5799.39 1368
5800.11 1497
5800.83 1707
5801.55 2023
5802.27 1934
5802.99 1961
5803.70 1842
5804.42 1756
5805.14 1469
5805.86 1398
5806.58 1234
5807.30 956
5808.02 873
5808.74 878
5809.46 852
5810.17 837
5810.89 874
5811.61 798
5812.33 803
5813.05 861
5813.77 907
5814.49 849
5815.21 873
5815.93 891
5816.65 954
5817.37 895
5818.09 892
5818.81 929
5819.53 902
5820.25 895
5820.97 929
5821.69 851
5822.41 865
5823.13 858
5823.85 871
5824.57 930
5825.29 780
5826.01 760
5826.73 757
5827.45 760
5828.17 733
5828.89 718
5829.61 780
5830.33 772
5831.05 726
5831.77 728
5832.49 807
5833.21 737
5833.93 645
5834.65 725
5835.37 752
5836.09 715
5836.81 788
5837.53 751
5838.25 747
5838.97 746
5839.70 777
5840.42 688
5841.14 658
5841.86 718
5842.58 751
5843.30 696
5844.02 771
5844.74 790
5845.46 812
5846.19 759
5846.91 839
5847.63 772
5848.35 799
5849.07 840
5849.79 890
5850.51 838
5851.24 790
5851.96 849
5852.68 765
5853.40 841
5854.12 807
5854.85 715
5855.57 813
5856.29 823
5857.01 781
5857.73 721
5858.46 725
5859.18 656
5859.90 674
5860.62 692
5861.34 727
5862.07 872
5862.79 823
5863.51 732
5864.23 849
5864.96 695
5865.68 736
5866.40 741
5867.12 715
5867.85 808
5868.57 802
5869.29 901
5870.01 904
5870.74 866
5871.46 849
5872.18 865
5872.91 799
5873.63 729
5874.35 763
5875.08 748
5875.80 678
5876.52 734
5877.25 829
5877.97 849
5878.69 733
5879.42 860
5880.14 809
5880.86 841
5881.59 743
5882.31 762
5883.03 783
5883.76 867
5884.48 892
5885.20 805
5885.93 731
5886.65 860
5887.38 852
5888.10 745
5888.82 717
5889.55 717
5890.27 729
5891.00 658
5891.72 666
5892.44 730
5893.17 778
5893.89 701
5894.62 749
5895.34 698
5896.07 753
5896.79 760
5897.51 729
5898.24 743
5898.96 774
5899.69 747
5900.41 768
5901.14 690
5901.86 695
5902.59 767
5903.31 770
5904.04 765
5904.76 718
5905.49 803
5906.21 773
5906.94 778
5907.66 705
5908.39 756
5909.11 801
5909.84 791
5910.56 788
5911.29 764
5912.01 749
5912.74 735
5913.46 739
5914.19 775
5914.92 693
5915.64 718
5916.37 766
5917.09 746
5917.82 754
5918.54 806
5919.27 791
5920.00 760
5920.72 812
5921.45 868
5922.17 785
5922.90 798
5923.63 853
5924.35 865
5925.08 899
5925.80 946
5926.53 949
5927.26 876
5927.98 845
5928.71 915
5929.44 1001
5930.16 984
5930.89 919
5931.62 938
5932.34 928
5933.07 1078
5933.80 1136
5934.52 1009
5935.25 1026
5935.98 1011
5936.70 1102
5937.43 1029
5938.16 1169
5938.88 1186
5939.61 1197
5940.34 1257
5941.07 1207
5941.79 1177
5942.52 1127
5943.25 1175
5943.97 1245
5944.70 1290
5945.43 1345
5946.16 1342
5946.88 1445
5947.61 1649
5948.34 1667
5949.07 1660
5949.80 1835
5950.52 1974
5951.25 2088
5951.98 2116
5952.71 2210
5953.43 2089
5954.16 2041
5954.89 2005
5955.62 1980
5956.35 1925
5957.07 1831
5957.80 1803
5958.53 1860
5959.26 1947
5959.99 1938
5960.72 1985
5961.44 1962
5962.17 2178
5962.90 2308
5963.63 2844
5964.36 3115
5965.09 3452
5965.82 3818
5966.54 4125
5967.27 4217
5968.00 4170
5968.73 3880
5969.46 3410
5970.19 2943
5970.92 2644
5971.65 2649
5972.38 2425
5973.11 2265
5973.83 2237
5974.56 2279
5975.29 2272
5976.02 2174
5976.75 2133
5977.48 2335
5978.21 2389
5978.94 2407
5979.67 2467
5980.40 2562
5981.13 2644
5981.86 2528
5982.59 2500
5983.32 2634
5984.05 2547
5984.78 2672
5985.51 2749
5986.24 2608
5986.97 2625
5987.70 2482
5988.43 2511
5989.16 2493
5989.89 2411
5990.62 2384
5991.35 2471
5992.08 2496
5992.81 2471
5993.54 2446
5994.27 2674
5995.00 2685
5995.73 2538
5996.46 2623
5997.19 2682
5997.92 2718
5998.65 2736
5999.38 2823
6000.11 2888
6000.85 2748
6001.58 2601
6002.31 2742
6003.04 2598
6003.77 2501
6004.50 2543
6005.23 2563
6005.96 2586
6006.69 2797
6007.43 3083
6008.16 3608
6008.89 4183
6009.62 5076
6010.35 5678
6011.08 7209
6011.81 8434
6012.54 9060
6013.28 9808
6014.01 10484
6014.74 9964
6015.47 9531
6016.20 9063
6016.94 8144
6017.67 6911
6018.40 5712
6019.13 4761
6019.86 4182
6020.59 3429
6021.33 2959
6022.06 2626
6022.79 2466
6023.52 2372
6024.26 2261
6024.99 2200
6025.72 2056
6026.45 2029
6027.19 1882
6027.92 2096
6028.65 2042
6029.38 1909
6030.12 1831
6030.85 1870
6031.58 1928
6032.31 1791
6033.05 1757
6033.78 1693
6034.51 1858
6035.25 1870
6035.98 1901
6036.71 1894
6037.44 1950
6038.18 1992
6038.91 2042
6039.64 2026
6040.38 2090
6041.11 1968
6041.84 2010
6042.58 2070
6043.31 2200
6044.04 2316
6044.78 2401
6045.51 2389
6046.24 2396
6046.98 2420
6047.71 2502
6048.45 2716
6049.18 3121
6049.91 3376
6050.65 3814
6051.38 4211
6052.11 4420
6052.85 4666
6053.58 4542
6054.32 4395
6055.05 3928
6055.79 3488
6056.52 3065
6057.25 2783
6057.99 2542
6058.72 2436
6059.46 2260
6060.19 2191
6060.93 2135
6061.66 2258
6062.39 2147
6063.13 2088
6063.86 2050
6064.60 2061
6065.33 2058
6066.07 1931
6066.80 1987
6067.54 1763
6068.27 1783
6069.01 1866
6069.74 1840
6070.48 1758
6071.21 1757
6071.95 1733
6072.68 1707
6073.42 1740
6074.15 1742
6074.89 1658
6075.62 1600
6076.36 1607
6077.10 1645
6077.83 1624
6078.57 1588
6079.30 1612
6080.04 1621
6080.77 1493
6081.51 1479
6082.25 1514
6082.98 1496
6083.72 1406
6084.45 1424
6085.19 1364
6085.93 1368
6086.66 1319
6087.40 1307
6088.13 1373
6088.87 1469
6089.61 1417
6090.34 1349
6091.08 1485
6091.81 1346
6092.55 1319
6093.29 1289
6094.02 1322
6094.76 1293
6095.50 1306
6096.23 1295
6096.97 1281
6097.71 1249
6098.44 1123
6099.18 1219
6099.92 1118
6100.65 1253
6101.39 1232
6102.13 1169
6102.87 1105
6103.60 1136
6104.34 1108
6105.08 1211
6105.81 1080
6106.55 983
6107.29 1131
6108.03 1143
6108.76 1082
6109.50 1110
6110.24 1150
6110.98 1269
6111.71 1187
6112.45 1191
6113.19 1182
6113.93 1252
6114.66 1216
6115.40 1241
6116.14 1221
6116.88 1282
6117.62 1304
6118.35 1162
6119.09 1211
6119.83 1251
6120.57 1177
6121.31 1248
6122.04 1240
6122.78 1150
6123.52 1205
6124.26 1201
6125.00 1189
6125.74 1216
6126.47 1254
6127.21 1284
6127.95 1306
6128.69 1308
6129.43 1291
6130.17 1209
6130.91 1174
6131.64 1174
6132.38 1210
6133.12 1202
6133.86 1223
6134.60 1184
6135.34 1240
6136.08 1372
6136.82 1281
6137.56 1237
6138.30 1255
6139.04 1198
6139.77 1152
6140.51 1239
6141.25 1299
6141.99 1379
6142.73 1300
6143.47 1207
6144.21 1189
6144.95 1244
6145.69 1276
6146.43 1207
6147.17 1185
6147.91 1169
6148.65 1308
6149.39 1350
6150.13 1361
6150.87 1298
6151.61 1312
6152.35 1375
6153.09 1361
6153.83 1308
6154.57 1316
6155.31 1353
6156.05 1340
6156.79 1317
6157.53 1307
6158.27 1428
6159.01 1471
6159.75 1479
6160.49 1496
6161.23 1511
6161.97 1709
6162.71 1768
6163.45 1922
6164.20 1900
6164.94 1979
6165.68 2047
6166.42 2054
6167.16 2196
6167.90 2191
6168.64 2112
6169.38 2177
6170.12 2228
6170.86 1974
6171.61 1932
6172.35 1867
6173.09 1839
6173.83 1843
6174.57 1765
6175.31 1818
6176.05 1749
6176.79 1804
6177.54 1809
6178.28 1919
6179.02 1835
6179.76 1795
6180.50 1850
6181.24 1784
6181.99 1811
6182.73 1919
6183.47 2085
6184.21 2104
6184.95 2048
6185.70 1924
6186.44 1979
6187.18 2085
6187.92 2172
6188.66 2218
6189.41 2260
6190.15 2373
6190.89 2391
6191.63 2525
6192.38 2608
6193.12 2755
6193.86 2651
6194.60 2660
6195.35 2557
6196.09 2601
6196.83 2638
6197.57 2741
6198.32 2686
6199.06 2512
6199.80 2493
6200.55 2716
6201.29 2855
6202.03 2904
6202.78 3464
6203.52 4250
6204.26 5031
6205.00 6108
6205.75 7767
6206.49 9688
6207.23 12119
6207.98 14160
6208.72 15385
6209.46 16097
6210.21 15703
6210.95 14539
6211.70 13068
6212.44 11316
6213.18 9444
6213.93 7848
6214.67 6278
6215.41 5145
6216.16 4274
6216.90 3517
6217.65 3116
6218.39 2801
6219.13 2545
6219.88 2348
6220.62 2396
6221.37 2321
6222.11 2214
6222.85 2200
6223.60 2154
6224.34 2079
6225.09 2259
6225.83 2129
6226.58 1952
6227.32 1792
6228.07 1780
6228.81 1541
6229.56 1517
6230.30 1477
6231.04 1618
6231.79 1658
6232.53 1709
6233.28 1630
6234.02 1735
6234.77 1779
6235.51 1909
6236.26 2140
6237.00 2354
6237.75 2392
6238.49 2646
6239.24 2846
6239.99 2927
6240.73 2720
6241.48 2739
6242.22 2581
6242.97 2468
6243.71 2322
6244.46 2104
6245.20 2178
6245.95 2238
6246.70 2237
6247.44 2243
6248.19 2243
6248.93 2203
6249.68 2193
6250.42 1996
6251.17 1909
6251.92 2058
6252.66 1975
6253.41 1884
6254.15 1785
6254.90 1803
6255.65 1827
6256.39 1697
6257.14 1654
6257.89 1655
6258.63 1721
6259.38 1628
6260.13 1499
6260.87 1615
6261.62 1575
6262.37 1600
6263.11 1580
6263.86 1576
6264.61 1532
6265.35 1492
6266.10 1478
6266.85 1503
6267.59 1513
6268.34 1485
6269.09 1569
6269.83 1549
6270.58 1624
6271.33 1613
6272.08 1500
6272.82 1466
6273.57 1538
6274.32 1598
6275.06 1635
6275.81 1681
6276.56 1741
6277.31 1790
6278.05 1749
6278.80 1746
6279.55 1890
6280.30 1920
6281.05 1777
6281.79 1582
6282.54 1533
6283.29 1397
6284.04 1351
6284.78 1435
6285.53 1421
6286.28 1377
6287.03 1322
6287.78 1339
6288.53 1229
6289.27 1293
6290.02 1348
6290.77 1268
6291.52 1189
6292.27 1145
6293.02 1130
6293.76 1208
6294.51 1134
6295.26 1182
6296.01 1236
6296.76 1090
6297.51 1102
6298.26 1139
6299.00 1197
6299.75 1150
6300.50 1073
6301.25 1201
6302.00 1074
6302.75 983
6303.50 1044
6304.25 1072
6305.00 1075
6305.75 1039
6306.50 1058
6307.24 1152
6307.99 1246
6308.74 1277
6309.49 1229
6310.24 1247
6310.99 1326
6311.74 1228
6312.49 1237
6313.24 1216
6313.99 1243
6314.74 1273
6315.49 1185
6316.24 1033
6316.99 998
6317.74 1149
6318.49 1237
6319.24 1114
6319.99 1078
6320.74 1023
6321.49 1100
6322.24 1076
6322.99 980
6323.74 1011
6324.49 1073
6325.24 1017
6325.99 976
6326.74 1047
6327.49 952
6328.24 910
6328.99 970
6329.74 969
6330.50 1012
6331.25 967
6332.00 881
6332.75 908
6333.50 891
6334.25 877
6335.00 784
6335.75 967
6336.50 955
6337.25 891
6338.00 959
6338.76 913
6339.51 914
6340.26 946
6341.01 949
6341.76 932
6342.51 934
6343.26 981
6344.02 948
6344.77 929
6345.52 1013
6346.27 1007
6347.02 1019
6347.77 1111
6348.53 1107
6349.28 1183
6350.03 1197
6350.78 1286
6351.53 1410
6352.29 1481
6353.04 1445
6353.79 1543
6354.54 1355
6355.29 1354
6356.05 1264
6356.80 1158
6357.55 1259
6358.30 1061
6359.06 994
6359.81 1028
6360.56 1051
6361.31 989
6362.07 907
6362.82 953
6363.57 996
6364.32 1052
6365.08 1132
6365.83 1051
6366.58 1040
6367.33 1033
6368.09 953
6368.84 1050
6369.59 1043
6370.35 1008
6371.10 994
6371.85 925
6372.61 944
6373.36 1007
6374.11 934
6374.87 916
6375.62 924
6376.37 1013
6377.13 1018
6377.88 950
6378.63 914
6379.39 940
6380.14 954
6380.89 974
6381.65 1027
6382.40 1016
6383.16 953
6383.91 998
6384.66 896
6385.42 922
6386.17 930
6386.92 984
6387.68 943
6388.43 855
6389.19 880
6389.94 829
6390.70 785
6391.45 895
6392.20 938
6392.96 863
6393.71 820
6394.47 842
6395.22 874
6395.98 875
6396.73 799
6397.49 854
6398.24 833
6399.00 868
6399.75 901
6400.51 889
6401.26 800
6402.02 877
6402.77 834
6403.53 893
6404.28 915
6405.04 793
6405.79 883
6406.55 983
6407.30 1086
6408.06 1130
6408.81 1081
6409.57 1133
6410.32 1189
6411.08 1075
6411.83 1128
6412.59 965
6413.34 978
6414.10 876
6414.86 936
6415.61 928
6416.37 887
6417.12 913
6417.88 863
6418.64 911
6419.39 768
6420.15 860
6420.90 788
6421.66 802
6422.42 847
6423.17 856
6423.93 829
6424.68 837
6425.44 827
6426.20 903
6426.95 887
6427.71 853
6428.47 834
6429.22 793
6429.98 779
6430.74 850
6431.49 778
6432.25 849
6433.01 801
6433.76 796
6434.52 761
6435.28 748
6436.03 884
6436.79 826
6437.55 811
6438.30 785
6439.06 802
6439.82 786
6440.58 796
6441.33 865
6442.09 901
6442.85 880
6443.61 790
6444.36 905
6445.12 870
6445.88 853
6446.64 777
6447.39 852
6448.15 925
6448.91 934
6449.67 822
6450.42 901
6451.18 846
6451.94 826
6452.70 822
6453.46 882
6454.21 988
6454.97 877
6455.73 842
6456.49 922
6457.25 982
6458.00 939
6458.76 1008
6459.52 873
6460.28 891
6461.04 819
6461.80 976
6462.55 960
6463.31 1042
6464.07 1029
6464.83 864
6465.59 996
6466.35 1034
6467.11 992
6467.87 990
6468.62 1041
6469.38 1103
6470.14 1127
6470.90 1032
6471.66 1054
6472.42 1038
6473.18 1086
6473.94 1021
6474.70 1060
6475.46 1087
6476.22 1115
6476.97 1149
6477.73 1231
6478.49 1192
6479.25 1289
6480.01 1246
6480.77 1216
6481.53 1258
6482.29 1309
6483.05 1295
6483.81 1344
6484.57 1320
6485.33 1415
6486.09 1474
6486.85 1374
6487.61 1381
6488.37 1403
6489.13 1480
6489.89 1565
6490.65 1604
6491.41 1599
6492.17 1649
6492.93 1768
6493.69 1770
6494.45 1854
6495.21 1908
6495.97 1898
6496.73 1858
6497.49 1957
6498.26 1857
6499.02 1863
6499.78 1812
6500.54 1695
6501.30 1785
6502.06 1790
6502.82 1777
6503.58 1848
6504.34 1852
6505.10 1882
6505.86 1967
6506.62 1907
6507.39 1979
6508.15 1999
6508.91 1997
6509.67 2192
6510.43 2132
6511.19 2162
6511.95 2278
6512.72 2323
6513.48 2270
6514.24 2286
6515.00 2280
6515.76 2181
6516.52 2226
6517.28 2296
6518.05 2376
6518.81 2385
6519.57 2555
6520.33 2672
6521.09 2581
6521.86 2796
6522.62 2977
6523.38 3395
6524.14 3746
6524.90 4195
6525.67 4819
6526.43 5152
6527.19 5534
6527.95 5961
6528.72 5919
6529.48 5836
6530.24 5846
6531.00 5786
6531.77 5968
6532.53 6586
6533.29 7602
6534.05 8832
6534.82 10334
6535.58 11319
6536.34 12107
6537.11 11888
6537.87 11308
6538.63 10182
6539.39 8805
6540.16 7438
6540.92 5892
6541.68 5036
6542.45 4077
6543.21 3416
6543.97 2864
6544.74 2660
6545.50 2363
6546.26 2272
6547.03 2044
6547.79 2049
6548.55 1957
6549.32 1924
6550.08 1881
6550.84 1805
6551.61 1820
6552.37 1880
6553.14 1850
6553.90 1804
6554.66 1789
6555.43 1764
6556.19 1615
6556.96 1641
6557.72 1712
6558.48 1698
6559.25 1733
6560.01 1857
6560.78 1760
6561.54 1911
6562.31 1971
6563.07 2001
6563.83 2072
6564.60 2181
6565.36 2102
6566.13 2154
6566.89 2185
6567.66 2105
6568.42 2070
6569.19 2059
6569.95 2054
6570.72 2058
6571.48 2117
6572.25 2218
6573.01 2421
6573.78 2426
6574.54 2419
6575.31 2498
6576.07 2577
6576.84 2356
6577.60 2320
6578.37 2227
6579.13 2349
6579.90 2241
6580.66 2196
6581.43 2187
6582.19 2021
6582.96 2094
6583.73 2075
6584.49 2057
6585.26 2061
6586.02 2181
6586.79 2244
6587.55 2244
6588.32 2394
6589.09 2465
6589.85 2595
6590.62 2831
6591.38 3068
6592.15 3339
6592.92 3676
6593.68 3914
6594.45 4233
6595.22 4273
6595.98 4156
6596.75 4074
6597.51 3707
6598.28 3287
6599.05 3051
6599.81 2860
6600.58 2649
6601.35 2468
6602.11 2289
6602.88 2264
6603.65 2175
6604.41 2066
6605.18 2196
6605.95 2314
6606.71 2458
6607.48 2573
6608.25 2559
6609.02 2542
6609.78 2575
6610.55 2639
6611.32 2476
6612.08 2273
6612.85 2112
6613.62 2099
6614.39 2002
6615.15 1893
6615.92 1789
6616.69 1732
6617.46 1734
6618.22 1671
6618.99 1725
6619.76 1640
6620.53 1653
6621.30 1523
6622.06 1496
6622.83 1594
6623.60 1582
6624.37 1524
6625.13 1521
6625.90 1336
6626.67 1446
6627.44 1519
6628.21 1669
6628.98 1664
6629.74 1767
6630.51 1883
6631.28 1987
6632.05 2167
6632.82 2337
6633.59 2361
6634.35 2627
6635.12 2517
6635.89 2353
6636.66 2433
6637.43 2234
6638.20 2084
6638.97 1927
6639.74 1851
6640.50 1721
6641.27 1686
6642.04 1606
6642.81 1572
6643.58 1557
6644.35 1581
6645.12 1580
6645.89 1553
6646.66 1461
6647.43 1591
6648.20 1614
6648.97 1548
6649.73 1584
6650.50 1539
6651.27 1591
6652.04 1639
6652.81 1703
6653.58 1740
6654.35 1700
6655.12 1835
6655.89 1897
6656.66 1906
6657.43 1824
6658.20 1752
6658.97 1712
6659.74 1654
6660.51 1682
6661.28 1611
6662.05 1612
6662.82 1600
6663.59 1549
6664.36 1570
6665.13 1519
6665.90 1501
6666.67 1594
6667.44 1506
6668.22 1553
6668.99 1619
6669.76 1615
6670.53 1745
6671.30 1774
6672.07 1812
6672.84 1870
6673.61 1809
6674.38 1720
6675.15 1692
6675.92 1705
6676.69 1743
6677.46 1665
6678.24 1788
6679.01 1803
6679.78 1777
6680.55 1956
6681.32 2074
6682.09 2377
6682.86 2473
6683.63 2578
6684.41 2730
6685.18 2747
6685.95 2785
6686.72 2596
6687.49 2358
6688.26 2187
6689.04 1945
6689.81 1836
6690.58 1721
6691.35 1659
6692.12 1587
6692.90 1539
6693.67 1564
6694.44 1551
6695.21 1508
6695.98 1504
6696.76 1365
6697.53 1483
6698.30 1488
6699.07 1421
6699.84 1433
6700.62 1355
6701.39 1479
6702.16 1438
6702.93 1421
6703.71 1474
6704.48 1442
6705.25 1468
6706.03 1488
6706.80 1421
6707.57 1489
6708.34 1463
6709.12 1446
6709.89 1433
6710.66 1318
6711.44 1474
6712.21 1405
6712.98 1430
6713.75 1374
6714.53 1269
6715.30 1200
6716.07 1258
6716.85 1269
6717.62 1310
6718.39 1321
6719.17 1337
6719.94 1262
6720.72 1315
6721.49 1303
6722.26 1281
6723.04 1295
6723.81 1334
6724.58 1359
6725.36 1272
6726.13 1260
6726.91 1402
6727.68 1398
6728.45 1370
6729.23 1412
6730.00 1411
6730.78 1480
6731.55 1459
6732.32 1410
6733.10 1432
6733.87 1491
6734.65 1473
6735.42 1603
6736.20 1566
6736.97 1558
6737.74 1462
6738.52 1500
6739.29 1472
6740.07 1469
6740.84 1532
6741.62 1555
6742.39 1495
6743.17 1589
6743.94 1574
6744.72 1681
6745.49 1800
6746.27 1811
6747.04 1882
6747.82 2079
6748.59 2142
6749.37 2394
6750.14 2730
6750.92 2928
6751.69 3035
6752.47 3059
6753.24 3070
6754.02 3141
6754.80 2981
6755.57 2618
6756.35 2237
6757.12 2093
6757.90 1881
6758.67 1750
6759.45 1628
6760.23 1633
6761.00 1601
6761.78 1639
6762.55 1561
6763.33 1513
6764.11 1438
6764.88 1419
6765.66 1544
6766.43 1619
6767.21 1518
6767.99 1541
6768.76 1523
6769.54 1472
6770.32 1387
6771.09 1357
6771.87 1342
6772.64 1365
6773.42 1356
6774.20 1333
6774.97 1370
6775.75 1300
6776.53 1280
6777.31 1349
6778.08 1444
6778.86 1383
6779.64 1354
6780.41 1321
6781.19 1304
6781.97 1297
6782.74 1277
6783.52 1236
6784.30 1247
6785.08 1293
6785.85 1162
6786.63 1221
6787.41 1208
6788.19 1138
6788.96 1111
6789.74 1246
6790.52 1234
6791.30 1104
6792.07 1048
6792.85 1129
6793.63 1143
6794.41 1019
6795.18 1092
6795.96 1129
6796.74 1097
6797.52 1139
6798.30 1089
6799.07 1078
6799.85 1083
6800.63 1190
6801.41 1147
6802.19 1176
6802.97 1280
6803.74 1284
6804.52 1328
6805.30 1320
6806.08 1291
6806.86 1214
6807.64 1159
6808.41 1173
6809.19 1195
6809.97 1144
6810.75 1231
6811.53 1157
6812.31 1106
6813.09 1142
6813.87 1116
6814.64 1150
6815.42 1144
6816.20 1044
6816.98 1131
6817.76 1187
6818.54 1175
6819.32 1157
6820.10 1175
6820.88 1124
6821.66 1129
6822.44 1139
6823.22 1148
6824.00 1113
6824.78 1172
6825.55 1137
6826.33 1142
6827.11 1183
6827.89 1100
6828.67 1170
6829.45 1190
6830.23 1001
6831.01 1056
6831.79 1129
6832.57 953
6833.35 968
6834.13 996
6834.91 1045
6835.69 1034
6836.47 1011
6837.25 1012
6838.03 1048
6838.81 1114
6839.60 1129
6840.38 1139
6841.16 970
6841.94 976
6842.72 1107
6843.50 1143
6844.28 1139
6845.06 1150
6845.84 1217
6846.62 1349
6847.40 1400
6848.18 1735
6848.96 1922
6849.74 2083
6850.53 2229
6851.31 2146
6852.09 2208
6852.87 2116
6853.65 2014
6854.43 1865
6855.21 1639
6855.99 1441
6856.77 1415
6857.56 1319
6858.34 1219
6859.12 1279
6859.90 1222
6860.68 1164
6861.46 1200
6862.25 1186
6863.03 1273
6863.81 1185
6864.59 1269
6865.37 1322
6866.15 1312
6866.94 1318
6867.72 1356
6868.50 1356
6869.28 1324
6870.07 1333
6870.85 1300
6871.63 1318
6872.41 1278
6873.19 1276
6873.98 1426
6874.76 1438
6875.54 1438
6876.32 1424
6877.11 1476
6877.89 1545
6878.67 1672
6879.45 1660
6880.24 1683
6881.02 1640
6881.80 1801
6882.59 1946
6883.37 2137
6884.15 2289
6884.93 2630
6885.72 3307
6886.50 3883
6887.28 4237
6888.07 4364
6888.85 4318
6889.63 4070
6890.42 3694
6891.20 3096
6891.98 2611
6892.77 2307
6893.55 1977
6894.33 1824
6895.12 1811
6895.90 1695
6896.68 1568
6897.47 1618
6898.25 1540
6899.04 1595
6899.82 1598
6900.60 1723
6901.39 1716
6902.17 1575
6902.95 1626
6903.74 1597
6904.52 1543
6905.31 1625
6906.09 1579
6906.88 1559
6907.66 1597
6908.44 1641
6909.23 1614
6910.01 1547
6910.80 1451
6911.58 1480
6912.37 1390
6913.15 1347
6913.94 1356
6914.72 1332
6915.50 1265
6916.29 1243
6917.07 1333
6917.86 1336
6918.64 1277
6919.43 1300
6920.21 1360
6921.00 1299
6921.78 1380
6922.57 1294
6923.35 1242
6924.14 1275
6924.93 1364
6925.71 1370
6926.50 1360
6927.28 1327
6928.07 1366
6928.85 1367
6929.64 1475
6930.42 1532
6931.21 1486
6931.99 1499
6932.78 1582
6933.57 1490
6934.35 1547
6935.14 1475
6935.92 1541
6936.71 1515
6937.50 1503
6938.28 1550
6939.07 1637
6939.85 1786
6940.64 1777
6941.43 1915
6942.21 1869
6943.00 1976
6943.78 2052
6944.57 2076
6945.36 2110
6946.14 2121
6946.93 2282
6947.72 2237
6948.50 2301
6949.29 2392
6950.08 2214
6950.86 1996
6951.65 1897
6952.44 1906
6953.22 1835
6954.01 1678
6954.80 1735
6955.58 1809
6956.37 1835
6957.16 1757
6957.95 1755
6958.73 1770
6959.52 1735
6960.31 1884
6961.10 1871
6961.88 1779
6962.67 1852
6963.46 1790
6964.24 1777
6965.03 1915
6965.82 2087
6966.61 2285
6967.40 2320
6968.18 2382
6968.97 2423
6969.76 2498
6970.55 2700
6971.33 2546
6972.12 2487
6972.91 2606
6973.70 2608
6974.49 2511
6975.27 2632
6976.06 2520
6976.85 2655
6977.64 2735
6978.43 2894
6979.22 3340
6980.00 3632
6980.79 4333
6981.58 5472
6982.37 7051
6983.16 8710
6983.95 10543
6984.74 11810
6985.52 12647
6986.31 12852
6987.10 12162
6987.89 10979
6988.68 9259
6989.47 7868
6990.26 6539
6991.05 5166
6991.83 4145
6992.62 3436
6993.41 2917
6994.20 2553
6994.99 2358
6995.78 2137
6996.57 1993
6997.36 1936
6998.15 1913
6998.94 1995
6999.73 1903
7000.52 1908
7001.31 1822
7002.10 1825
7002.89 1742
7003.68 1551
7004.47 1462
7005.26 1450
7006.05 1459
7006.84 1425
7007.63 1475
7008.42 1366
7009.21 1387
7010.00 1504
7010.79 1535
7011.58 1512
7012.37 1665
7013.16 1641
7013.95 1674
7014.74 1705
7015.53 1660
7016.32 1672
7017.11 1606
7017.90 1670
7018.69 1644
7019.48 1516
7020.27 1555
7021.06 1775
7021.85 1834
7022.64 1959
7023.43 2006
7024.22 2004
7025.02 2038
7025.81 1908
7026.60 1919
7027.39 1803
7028.18 1687
7028.97 1602
7029.76 1490
7030.55 1577
7031.34 1593
7032.14 1496
7032.93 1572
7033.72 1447
7034.51 1532
7035.30 1557
7036.09 1601
7036.88 1676
7037.68 1788
7038.47 1709
7039.26 1701
7040.05 1922
7040.84 1868
7041.64 1855
7042.43 1978
7043.22 2096
7044.01 2074
7044.80 2061
7045.60 2392
7046.39 2676
7047.18 3024
7047.97 3260
7048.76 3514
7049.56 3542
7050.35 3685
7051.14 3727
7051.93 3345
7052.73 2885
7053.52 2491
7054.31 2277
7055.10 2087
7055.90 2015
7056.69 2064
7057.48 1948
7058.27 1856
7059.07 1845
7059.86 1860
7060.65 1877
7061.45 2016
7062.24 1923
7063.03 1892
7063.83 1877
7064.62 1975
7065.41 1816
7066.21 1673
7067.00 1691
7067.79 1657
7068.59 1800
7069.38 1783
7070.17 1741
7070.97 1655
7071.76 1564
7072.55 1535
7073.35 1490
7074.14 1468
7074.93 1526
7075.73 1472
7076.52 1414
7077.32 1442
7078.11 1339
7078.90 1511
7079.70 1525
7080.49 1470
7081.29 1394
7082.08 1432
7082.87 1286
7083.67 1270
7084.46 1375
7085.26 1317
7086.05 1274
7086.85 1200
7087.64 1232
7088.43 1313
7089.23 1253
7090.02 1169
7090.82 1211
7091.61 1237
7092.41 1268
7093.20 1180
7094.00 1166
7094.79 1101
7095.59 1122
7096.38 1090
7097.18 1112
7097.97 1125
7098.77 1153
7099.56 1211
7100.36 1234
7101.15 1187
7101.95 1157
7102.74 1151
7103.54 1024
7104.33 943
7105.13 999
7105.92 1110
7106.72 1004
7107.52 1000
7108.31 1070
7109.11 993
7109.90 965
7110.70 1015
7111.49 998
7112.29 999
7113.09 950
7113.88 1020
7114.68 1110
7115.47 1068
7116.27 1024
7117.07 1089
7117.86 1040
7118.66 908
7119.45 1008
7120.25 1094
7121.05 1060
7121.84 1071
7122.64 985
7123.44 1012
7124.23 1038
7125.03 991
7125.83 995
7126.62 1063
7127.42 921
7128.22 1061
7129.01 1078
7129.81 1039
7130.61 894
7131.40 1003
7132.20 994
7133.00 988
7133.79 931
7134.59 965
7135.39 940
7136.19 982
7136.98 1016
7137.78 959
7138.58 889
7139.38 880
7140.17 919
7140.97 909
7141.77 901
7142.57 847
7143.36 927
7144.16 981
7144.96 939
7145.76 803
7146.55 822
7147.35 911
7148.15 789
7148.95 742
7149.74 821
7150.54 866
7151.34 769
7152.14 834
7152.94 837
7153.74 912
7154.53 831
7155.33 855
7156.13 899
7156.93 855
7157.73 880
7158.53 867
7159.32 853
7160.12 893
7160.92 820
7161.72 843
7162.52 823
7163.32 784
7164.12 826
7164.91 775
7165.71 776
7166.51 734
7167.31 833
7168.11 748
7168.91 759
7169.71 719
7170.51 747
7171.31 792
7172.11 752
7172.90 777
7173.70 751
7174.50 717
7175.30 734
7176.10 769
7176.90 731
7177.70 720
7178.50 778
7179.30 822
7180.10 796
7180.90 755
7181.70 751
7182.50 786
7183.30 814
7184.10 843
7184.90 780
7185.70 792
7186.50 827
7187.30 880
7188.10 886
7188.90 855
7189.70 893
7190.50 855
7191.30 812
7192.10 778
7192.90 741
7193.70 763
7194.50 797
7195.30 843
7196.10 761
7196.90 695
7197.70 678
7198.50 716
7199.30 722
7200.11 726
7200.91 766
7201.71 696
7202.51 711
7203.31 783
7204.11 753
7204.91 784
7205.71 752
7206.51 723
7207.31 726
7208.12 703
7208.92 687
7209.72 698
7210.52 704
7211.32 788
7212.12 780
7212.92 717
7213.72 750
7214.53 701
7215.33 791
7216.13 815
7216.93 937
7217.73 853
7218.53 779
7219.34 884
7220.14 794
7220.94 844
7221.74 765
7222.54 745
7223.35 792
7224.15 700
7224.95 719
7225.75 703
7226.56 656
7227.36 690
7228.16 691
7228.96 703
7229.76 744
7230.57 740
7231.37 733
7232.17 713
7232.97 682
7233.78 704
7234.58 716
7235.38 726
7236.19 622
7236.99 681
7237.79 747
7238.59 715
7239.40 717
7240.20 710
7241.00 737
7241.81 720
7242.61 707
7243.41 731
7244.22 765
7245.02 757
7245.82 786
7246.63 789
7247.43 763
7248.23 708
7249.04 743
7249.84 762
7250.64 671
7251.45 697
7252.25 807
7253.05 772
7253.86 715
7254.66 682
7255.46 772
7256.27 806
7257.07 833
7257.88 897
7258.68 918
7259.48 975
7260.29 976
7261.09 970
7261.90 987
7262.70 916
7263.51 836
7264.31 848
7265.11 870
7265.92 781
7266.72 748
7267.53 830
7268.33 741
7269.14 796
7269.94 781
7270.75 741
7271.55 850
7272.36 889
7273.16 853
7273.97 830
7274.77 815
7275.58 829
7276.38 914
7277.19 861
7277.99 853
7278.80 882
7279.60 992
7280.41 1117
7281.21 1183
7282.02 1340
7282.82 1434
7283.63 1525
7284.43 1445
7285.24 1545
7286.04 1466
7286.85 1310
7287.66 1295
7288.46 1141
7289.27 1106
7290.07 1052
7290.88 923
7291.68 889
7292.49 911
7293.30 922
7294.10 975
7294.91 941
7295.71 952
7296.52 915
7297.33 886
7298.13 895
7298.94 985
7299.74 908
7300.55 951
7301.36 853
7302.16 887
7302.97 944
7303.78 919
7304.58 949
7305.39 955
7306.20 920
7307.00 1000
7307.81 1130
7308.62 1192
7309.42 1109
7310.23 1217
7311.04 1225
7311.84 1276
7312.65 1338
7313.46 1404
7314.27 1547
7315.07 1764
7315.88 2155
7316.69 2433
7317.49 2792
7318.30 2868
7319.11 2885
7319.92 2764
7320.72 2306
7321.53 2125
7322.34 1813
7323.15 1710
7323.95 1369
7324.76 1387
7325.57 1389
7326.38 1278
7327.19 1163
7327.99 1219
7328.80 1215
7329.61 1144
7330.42 1161
7331.22 1170
7332.03 1222
7332.84 1245
7333.65 1253
7334.46 1242
7335.27 1079
7336.07 1163
7336.88 1177
7337.69 1124
7338.50 1074
7339.31 1061
7340.12 1007
7340.92 984
7341.73 959
7342.54 957
7343.35 977
7344.16 923
7344.97 865
7345.78 913
7346.59 937
7347.39 916
7348.20 900
7349.01 918
7349.82 847
7350.63 827
7351.44 885
7352.25 843
7353.06 812
7353.87 783
7354.68 776
7355.49 811
7356.30 863
7357.11 864
7357.92 829
7358.72 727
7359.53 793
7360.34 825
7361.15 825
7361.96 821
7362.77 780
7363.58 775
7364.39 708
7365.20 739
7366.01 683
7366.82 772
7367.63 832
7368.44 771
7369.25 760
7370.06 771
7370.87 677
7371.68 747
7372.49 822
7373.30 809
7374.11 782
7374.93 731
7375.74 733
7376.55 703
7377.36 730
7378.17 691
7378.98 732
7379.79 786
7380.60 802
7381.41 828
7382.22 774
7383.03 780
7383.84 736
7384.65 782
7385.46 773
7386.28 716
7387.09 675
7387.90 674
7388.71 761
7389.52 739
7390.33 724
7391.14 790
7391.95 722
7392.77 783
7393.58 762
7394.39 735
7395.20 733
7396.01 750
7396.82 748
7397.64 689
7398.45 671
7399.26 690
7400.07 756
7400.88 806
7401.69 760
7402.51 784
7403.32 767
7404.13 757
7404.94 695
7405.76 655
7406.57 630
7407.38 646
7408.19 738
7409.00 709
7409.82 681
7410.63 680
7411.44 639
7412.25 658
7413.07 604
7413.88 634
7414.69 647
7415.50 697
7416.32 625
7417.13 657
7417.94 716
7418.76 630
7419.57 603
7420.38 626
7421.19 615
7422.01 644
7422.82 668
7423.63 687
7424.45 635
7425.26 695
7426.07 759
7426.89 669
7427.70 747
7428.51 807
7429.33 747
7430.14 773
7430.95 803
7431.77 790
7432.58 807
7433.39 744
7434.21 703
7435.02 664
7435.84 722
7436.65 701
7437.46 620
7438.28 678
7439.09 749
7439.91 688
7440.72 714
7441.53 699
7442.35 630
7443.16 696
7443.98 721
7444.79 715
7445.60 701
7446.42 731
7447.23 728
7448.05 679
7448.86 707
7449.68 725
7450.49 673
7451.31 694
7452.12 719
7452.94 671
7453.75 634
7454.57 685
7455.38 729
7456.20 709
7457.01 744
7457.83 746
7458.64 735
7459.46 793
7460.27 764
7461.09 697
7461.90 798
7462.72 867
7463.53 909
7464.35 780
7465.16 826
7465.98 803
7466.79 777
7467.61 815
7468.42 821
7469.24 781
7470.06 760
7470.87 746
7471.69 707
7472.50 763
7473.32 774
7474.13 857
7474.95 803
7475.77 734
7476.58 812
7477.40 812
7478.21 712
7479.03 797
7479.85 775
7480.66 723
7481.48 800
7482.30 780
7483.11 701
7483.93 708
7484.75 741
7485.56 768
7486.38 732
7487.20 697
7488.01 601
7488.83 671
7489.65 662
7490.46 653
7491.28 656
7492.10 615
7492.91 634
7493.73 583
7494.55 615
7495.36 656
7496.18 615
7497.00 576
7497.82 601
7498.63 608
7499.45 619
7500.27 638
7501.08 563
7501.90 557
7502.72 614
7503.54 666
7504.35 591
7505.17 580
7505.99 658
7506.81 670
7507.62 629
7508.44 646
7509.26 647
7510.08 590
7510.90 607
7511.71 560
7512.53 558
7513.35 555
7514.17 612
7514.99 571
7515.80 563
7516.62 572
7517.44 603
7518.26 604
7519.08 589
7519.90 584
7520.71 606
7521.53 585
7522.35 558
7523.17 647
7523.99 637
7524.81 613
7525.63 605
7526.45 604
7527.26 581
7528.08 543
7528.90 575
7529.72 608
7530.54 635
7531.36 580
7532.18 563
7533.00 574
7533.82 646
7534.64 601
7535.45 617
7536.27 615
7537.09 599
7537.91 665
7538.73 627
7539.55 546
7540.37 645
7541.19 633
7542.01 680
7542.83 610
7543.65 676
7544.47 628
7545.29 620
7546.11 630
7546.93 640
7547.75 631
7548.57 561
7549.39 556
7550.21 606
7551.03 607
7551.85 629
7552.67 634
7553.49 598
7554.31 624
7555.13 623
7555.95 622
7556.77 649
7557.59 667
7558.41 653
7559.23 633
7560.05 651
7560.87 686
7561.69 730
7562.51 639
7563.34 681
7564.16 666
7564.98 628
7565.80 634
7566.62 640
7567.44 652
7568.26 659
7569.08 633
7569.90 614
7570.72 660
7571.55 615
7572.37 662
7573.19 646
7574.01 624
7574.83 669
7575.65 707
7576.47 690
7577.30 627
7578.12 601
7578.94 684
7579.76 643
7580.58 721
7581.40 795
7582.23 719
7583.05 756
7583.87 701
7584.69 771
7585.51 743
7586.33 779
7587.16 755
7587.98 837
7588.80 853
7589.62 761
7590.45 776
7591.27 809
7592.09 866
7592.91 833
7593.74 821
7594.56 931
7595.38 885
7596.20 834
7597.03 839
7597.85 818
7598.67 868
7599.49 927
7600.32 953
7601.14 1012
7601.96 1069
7602.78 1098
7603.61 1126
7604.43 1129
7605.25 1165
7606.08 1187
7606.90 1231
7607.72 1034
7608.55 1085
7609.37 1064
7610.19 1036
7611.02 1028
7611.84 1141
7612.66 1083
7613.49 1184
7614.31 1216
7615.13 1284
7615.96 1345
7616.78 1560
7617.60 1611
7618.43 1591
7619.25 1483
7620.08 1400
7620.90 1364
7621.72 1231
7622.55 1084
7623.37 1172
7624.20 1075
7625.02 1096
7625.84 1121
7626.67 1237
7627.49 1259
7628.32 1332
7629.14 1527
7629.97 1674
7630.79 1716
7631.61 1709
7632.44 1665
7633.26 1534
7634.09 1433
7634.91 1339
7635.74 1275
7636.56 1150
7637.39 983
7638.21 993
7639.04 886
7639.86 865
7640.69 880
7641.51 797
7642.34 748
7643.16 695
7643.99 818
7644.81 858
7645.64 786
7646.46 813
7647.29 732
7648.11 762
7648.94 666
7649.76 675
7650.59 698
7651.42 793
7652.24 749
7653.07 709
7653.89 745
7654.72 713
7655.54 723
7656.37 760
7657.20 707
7658.02 736
7658.85 736
7659.67 718
7660.50 735
7661.33 630
7662.15 625
7662.98 677
7663.80 654
7664.63 659
7665.46 709
7666.28 680
7667.11 724
7667.94 668
7668.76 664
7669.59 672
7670.42 729
7671.24 715
7672.07 702
7672.90 683
7673.72 751
7674.55 705
7675.38 708
7676.20 728
7677.03 683
7677.86 715
7678.68 705
7679.51 796
7680.34 736
7681.16 754
7681.99 839
7682.82 901
7683.65 785
7684.47 878
7685.30 860
7686.13 727
7686.96 733
7687.78 741
7688.61 731
7689.44 713
7690.27 797
7691.09 704
7691.92 754
7692.75 715
7693.58 883
7694.41 941
7695.23 941
7696.06 978
7696.89 1119
7697.72 1212
7698.55 1109
7699.37 1201
7700.20 1090
7701.03 964
7701.86 936
7702.69 848
7703.51 780
7704.34 811
7705.17 750
7706.00 763
7706.83 767
7707.66 708
7708.49 688
7709.31 692
7710.14 722
7710.97 753
7711.80 703
7712.63 596
7713.46 634
7714.29 629
7715.12 743
7715.95 706
7716.77 698
7717.60 680
7718.43 673
7719.26 631
7720.09 638
7720.92 633
7721.75 655
7722.58 620
7723.41 624
7724.24 573
7725.07 602
7725.90 607
7726.73 567
7727.56 586
7728.39 626
7729.22 617
7730.05 595
7730.88 614
7731.71 530
7732.54 547
7733.37 584
7734.20 593
7735.03 580
7735.86 541
7736.69 536
7737.52 602
7738.35 570
7739.18 541
7740.01 601
7740.84 642
7741.67 676
7742.50 538
7743.33 526
7744.16 557
7744.99 580
7745.82 593
7746.65 729
7747.48 634
7748.31 677
7749.14 715
7749.97 644
7750.81 646
7751.64 547
7752.47 551
7753.30 567
7754.13 564
7754.96 568
7755.79 586
7756.62 569
7757.45 608
7758.29 613
7759.12 528
7759.95 551
7760.78 636
7761.61 614
7762.44 543
7763.27 552
7764.11 565
7764.94 647
7765.77 604
7766.60 577
7767.43 577
7768.26 619
7769.10 608
7769.93 594
7770.76 607
7771.59 639
7772.42 639
7773.26 604
7774.09 600
7774.92 573
7775.75 613
7776.59 614
7777.42 612
7778.25 585
7779.08 629
7779.92 571
7780.75 612
7781.58 593
7782.41 570
7783.25 573
7784.08 541
7784.91 560
7785.74 593
7786.58 564
7787.41 545
7788.24 558
7789.08 593
7789.91 625
7790.74 576
7791.57 650
7792.41 621
7793.24 653
7794.07 591
7794.91 661
7795.74 631
7796.57 610
7797.41 633
7798.24 712
7799.07 704
7799.91 552
7800.74 665
7801.58 674
7802.41 690
7803.24 690
7804.08 774
7804.91 796
7805.74 760
7806.58 716
7807.41 729
7808.25 787
7809.08 856
7809.91 881
7810.75 872
7811.58 929
7812.42 995
7813.25 925
7814.09 1031
7814.92 1048
7815.75 1017
7816.59 923
7817.42 1004
7818.26 909
7819.09 942
7819.93 867
7820.76 828
7821.60 914
7822.43 872
7823.27 847
7824.10 1046
7824.94 1100
7825.77 1149
7826.61 1135
7827.44 1019
7828.28 1018
7829.11 975
7829.95 932
7830.78 994
7831.62 940
7832.45 1034
7833.29 990
7834.12 1024
7834.96 1038
7835.79 1055
7836.63 923
7837.46 871
7838.30 872
7839.14 898
7839.97 918
7840.81 899
7841.64 770
7842.48 830
7843.31 904
7844.15 832
7844.99 806
7845.82 816
7846.66 901
7847.49 803
7848.33 761
7849.17 810
7850.00 848
7850.84 895
7851.68 854
7852.51 890
7853.35 898
7854.18 878
7855.02 985
7855.86 1071
7856.69 1169
7857.53 1186
7858.37 1248
7859.20 1464
7860.04 1207
7860.88 1187
7861.71 1126
7862.55 1045
7863.39 961
7864.23 867
7865.06 921
7865.90 919
7866.74 864
7867.57 888
7868.41 901
7869.25 905
7870.09 966
7870.92 1030
7871.76 1050
7872.60 1066
7873.44 1103
7874.27 1156
7875.11 1218
7875.95 1378
7876.79 1383
7877.62 1472
7878.46 1357
7879.30 1194
7880.14 1200
7880.97 1131
7881.81 943
7882.65 897
7883.49 978
7884.33 869
7885.16 892
7886.00 952
7886.84 940
7887.68 970
7888.52 975
7889.36 945
7890.19 919
7891.03 1018
7891.87 1014
7892.71 964
7893.55 951
7894.39 908
7895.23 909
7896.06 885
7896.90 879
7897.74 842
7898.58 877
7899.42 851
7900.26 826
7901.10 810
7901.94 796
7902.77 732
7903.61 679
7904.45 716
7905.29 763
7906.13 771
7906.97 773
7907.81 799
7908.65 748
7909.49 780
7910.33 718
7911.17 733
7912.01 661
7912.85 682
7913.69 753
7914.53 804
7915.37 824
7916.21 814
7917.05 880
7917.89 847
7918.73 913
7919.57 913
7920.41 939
7921.25 859
7922.09 791
7922.93 736
7923.77 807
7924.61 722
7925.45 717
7926.29 698
7927.13 648
7927.97 653
7928.81 677
7929.65 690
7930.49 697
7931.33 706
7932.17 657
7933.01 715
7933.85 739
7934.69 728
7935.53 764
7936.37 711
7937.21 725
7938.05 680
7938.90 678
7939.74 686
7940.58 678
7941.42 701
7942.26 742
7943.10 808
7943.94 821
7944.78 726
7945.63 791
7946.47 830
7947.31 863
7948.15 873
7948.99 880
7949.83 872
7950.67 894
7951.52 945
7952.36 984
7953.20 1055
7954.04 1021
7954.88 1006
7955.72 1022
7956.57 1017
7957.41 990
7958.25 941
7959.09 964
7959.93 996
7960.78 988
7961.62 909
7962.46 1022
7963.30 1117
7964.15 1240
7964.99 1342
7965.83 1615
7966.67 1633
7967.52 1608
7968.36 1529
7969.20 1456
7970.04 1243
7970.89 1085
7971.73 949
7972.57 886
7973.41 847
7974.26 889
7975.10 836
7975.94 807
7976.79 799
7977.63 855
7978.47 834
7979.31 778
7980.16 764
7981.00 810
7981.84 762
7982.69 741
7983.53 724
7984.37 795
7985.22 830
7986.06 794
7986.90 735
7987.75 703
7988.59 684
7989.44 706
7990.28 676
7991.12 647
7991.97 615
7992.81 679
7993.65 677
7994.50 658
7995.34 690
7996.19 622
7997.03 629
7997.87 655
7998.72 646
7999.56 612
8000.41 575
8001.25 567
8002.10 584
8002.94 553
8003.78 588
8004.63 591
8005.47 570
8006.32 615
8007.16 628
8008.01 603
8008.85 595
8009.70 643
8010.54 597
8011.39 519
8012.23 569
8013.08 661
8013.92 630
8014.77 552
8015.61 554
8016.46 548
8017.30 524
8018.15 537
8018.99 587
8019.84 534
8020.68 497
8021.53 535
8022.37 569
8023.22 561
8024.06 547
8024.91 536
8025.75 619
8026.60 574
8027.45 563
8028.29 538
8029.14 573
8029.98 615
8030.83 556
8031.67 596
8032.52 590
8033.37 492
8034.21 512
8035.06 559
8035.90 525
8036.75 556
8037.60 594
8038.44 549
8039.29 570
8040.14 619
8040.98 622
8041.83 612
8042.68 571
8043.52 547
8044.37 563
8045.21 586
8046.06 564
8046.91 565
8047.75 582
8048.60 578
8049.45 576
8050.30 556
8051.14 540
8051.99 510
8052.84 528
8053.68 570
8054.53 563
8055.38 528
8056.22 537
8057.07 497
8057.92 563
8058.77 510
8059.61 562
8060.46 549
8061.31 511
8062.16 599
8063.00 511
8063.85 473
8064.70 514
8065.55 458
8066.39 524
8067.24 461
8068.09 552
8068.94 541
8069.79 500
8070.63 481
8071.48 470
8072.33 537
8073.18 486
8074.03 484
8074.87 477
8075.72 544
8076.57 458
8077.42 486
8078.27 497
8079.12 474
8079.96 489
8080.81 433
8081.66 479
8082.51 460
8083.36 477
8084.21 442
8085.06 499
8085.90 494
8086.75 403
8087.60 469
8088.45 504
8089.30 508
8090.15 478
8091.00 505
8091.85 438
8092.70 513
8093.54 498
8094.39 517
8095.24 520
8096.09 500
8096.94 508
8097.79 452
8098.64 507
8099.49 506
8100.34 443
8101.19 488
8102.04 540
8102.89 477
8103.74 453
8104.59 466
8105.44 443
8106.29 436
8107.14 456
8107.99 526
8108.84 533
8109.69 474
8110.54 471
8111.39 487
8112.24 524
8113.09 453
8113.94 496
8114.79 474
8115.64 437
8116.49 508
8117.34 535
8118.19 522
8119.04 504
8119.89 509
8120.74 476
8121.59 484
8122.44 483
8123.29 504
8124.14 514
8124.99 522
8125.84 504
8126.70 506
8127.55 554
8128.40 553
8129.25 480
8130.10 499
8130.95 538
8131.80 552
8132.65 526
8133.50 516
8134.36 533
8135.21 515
8136.06 566
8136.91 588
8137.76 583
8138.61 533
8139.46 570
8140.32 596
8141.17 606
8142.02 657
8142.87 625
8143.72 542
8144.57 591
8145.43 640
8146.28 631
8147.13 608
8147.98 632
8148.83 673
8149.69 706
8150.54 700
8151.39 638
8152.24 778
8153.10 799
8153.95 876
8154.80 924
8155.65 916
8156.50 905
8157.36 750
8158.21 808
8159.06 700
8159.92 711
8160.77 649
8161.62 617
8162.47 618
8163.33 634
8164.18 588
8165.03 581
8165.88 527
8166.74 541
8167.59 604
8168.44 608
8169.30 580
8170.15 634
8171.00 588
8171.86 569
8172.71 553
8173.56 562
8174.42 594
8175.27 578
8176.12 454
8176.98 488
8177.83 484
8178.68 526
8179.54 484
8180.39 456
8181.25 491
8182.10 494
8182.95 486
8183.81 489
8184.66 490
8185.51 491
8186.37 482
8187.22 487
8188.08 454
8188.93 439
8189.79 423
8190.64 441
8191.49 433
8192.35 403
8193.20 450
8194.06 499
8194.91 477
8195.77 503
8196.62 505
8197.47 444
8198.33 465
8199.18 497
8200.04 408
8200.89 479
8201.75 526
8202.60 501
8203.46 455
8204.31 448
8205.17 455
8206.02 483
8206.88 524
8207.73 496
8208.59 517
8209.44 441
8210.30 414
8211.15 458
8212.01 505
8212.87 465
8213.72 492
8214.58 493
8215.43 523
8216.29 507
8217.14 527
8218.00 517
8218.85 488
8219.71 502
8220.57 543
8221.42 505
8222.28 494
8223.13 486
8223.99 495
8224.85 451
8225.70 507
8226.56 518
8227.41 486
8228.27 453
8229.13 526
8229.98 493
8230.84 481
8231.70 455
8232.55 466
8233.41 423
8234.26 493
8235.12 520
8235.98 497
8236.83 443
8237.69 442
8238.55 445
8239.40 439
8240.26 496
8241.12 454
8241.98 444
8242.83 455
8243.69 473
8244.55 477
8245.40 461
8246.26 409
8247.12 460
8247.98 470
8248.83 465
8249.69 450
8250.55 393
8251.40 443
8252.26 428
8253.12 450
8253.98 480
8254.83 476
8255.69 516
8256.55 501
8257.41 452
8258.27 465
8259.12 406
8259.98 499
8260.84 486
8261.70 451
8262.55 462
8263.41 521
8264.27 436
8265.13 409
8265.99 482
8266.85 485
8267.70 487
8268.56 487
8269.42 475
8270.28 488
8271.14 547
8272.00 498
8272.85 519
8273.71 522
8274.57 534
8275.43 530
8276.29 548
8277.15 509
8278.01 462
8278.87 563
8279.72 581
8280.58 586
8281.44 554
8282.30 489
8283.16 525
8284.02 544
8284.88 639
8285.74 656
8286.60 622
8287.46 715
8288.32 698
8289.17 755
8290.03 807
8290.89 955
8291.75 1010
8292.61 1056
8293.47 1057
8294.33 1028
8295.19 1072
8296.05 867
8296.91 747
8297.77 676
8298.63 641
8299.49 613
8300.35 629
8301.21 657
8302.07 657
8302.93 652
8303.79 564
8304.65 601
8305.51 605
8306.37 564
8307.23 682
8308.09 598
8308.95 636
8309.81 655
8310.67 530
8311.53 560
8312.39 595
8313.26 606
8314.12 665
8314.98 606
8315.84 633
8316.70 565
8317.56 554
8318.42 528
8319.28 538
8320.14 548
8321.00 544
8321.86 460
8322.73 480
8323.59 495
8324.45 569
8325.31 442
8326.17 424
8327.03 493
8327.89 534
8328.75 520
8329.62 518
8330.48 489
8331.34 503
8332.20 469
8333.06 498
8333.92 445
8334.79 521
8335.65 536
8336.51 546
8337.37 499
8338.23 481
8339.09 485
8339.96 480
8340.82 505
8341.68 505
8342.54 520
8343.41 487
8344.27 501
8345.13 522
8345.99 501
8346.85 493
8347.72 528
8348.58 535
8349.44 533
8350.30 538
8351.17 464
8352.03 457
8352.89 485
8353.76 458
8354.62 538
8355.48 573
8356.34 468
8357.21 483
8358.07 475
8358.93 490
8359.80 500
8360.66 479
8361.52 520
8362.38 510
8363.25 491
8364.11 458
8364.97 478
8365.84 436
8366.70 493
8367.56 506
8368.43 496
8369.29 468
8370.16 471
8371.02 568
8371.88 583
8372.75 498
8373.61 486
8374.47 530
8375.34 558
8376.20 567
8377.07 465
8377.93 448
8378.79 539
8379.66 521
8380.52 516
8381.39 452
8382.25 519
8383.11 528
8383.98 483
8384.84 529
8385.71 509
8386.57 531
8387.44 506
8388.30 542
8389.17 505
8390.03 461
8390.89 508
8391.76 485
8392.62 525
8393.49 508
8394.35 511
8395.22 517
8396.08 532
8396.95 487
8397.81 470
8398.68 500
8399.54 476
8400.41 479
8401.27 492
8402.14 551
8403.00 549
8403.87 524
8404.74 495
8405.60 490
8406.47 537
8407.33 577
8408.20 590
8409.06 562
8409.93 529
8410.79 568
8411.66 540
8412.53 527
8413.39 564
8414.26 596
8415.12 581
8415.99 556
8416.86 564
8417.72 573
8418.59 604
8419.45 596
8420.32 592
8421.19 608
8422.05 581
8422.92 594
8423.78 640
8424.65 639
8425.52 597
8426.38 650
8427.25 636
8428.12 647
8428.98 663
8429.85 696
8430.72 668
8431.58 672
8432.45 695
8433.32 723
8434.18 720
8435.05 752
8435.92 760
8436.79 740
8437.65 736
8438.52 881
8439.39 864
8440.25 928
8441.12 1040
8441.99 1095
8442.86 1098
8443.72 1049
8444.59 1097
8445.46 1060
8446.33 1070
8447.19 973
8448.06 924
8448.93 953
8449.80 949
8450.66 988
8451.53 983
8452.40 995
8453.27 981
8454.14 959
8455.00 972
8455.87 1002
8456.74 1088
8457.61 1040
8458.48 1072
8459.34 1062
8460.21 1039
8461.08 1085
8461.95 1016
8462.82 983
8463.69 1004
8464.55 1231
8465.42 1339
8466.29 1527
8467.16 1942
8468.03 2319
8468.90 2658
8469.77 2809
8470.63 2730
8471.50 2625
8472.37 2240
8473.24 2033
8474.11 1701
8474.98 1431
8475.85 1259
8476.72 1069
8477.59 992
8478.45 970
8479.32 909
8480.19 834
8481.06 843
8481.93 840
8482.80 711
8483.67 725
8484.54 720
8485.41 714
8486.28 725
8487.15 763
8488.02 714
8488.89 753
8489.76 720
8490.63 751
8491.50 712
8492.37 823
8493.24 772
8494.11 753
8494.98 698
8495.85 691
8496.72 708
8497.59 651
8498.46 673
8499.33 704
8500.20 812
8501.07 715
8501.94 836
8502.81 734
8503.68 775
8504.55 821
8505.42 847
8506.29 865
8507.16 885
8508.03 903
8508.90 874
8509.77 852
8510.65 770
8511.52 804
8512.39 811
8513.26 809
8514.13 706
8515.00 734
8515.87 731
8516.74 727
8517.61 780
8518.48 754
8519.36 709
8520.23 671
8521.10 699
8521.97 760
8522.84 703
8523.71 700
8524.58 718
8525.46 774
8526.33 726
8527.20 732
8528.07 844
8528.94 768
8529.81 806
8530.69 718
8531.56 739
8532.43 767
8533.30 761
8534.17 815
8535.05 903
8535.92 878
8536.79 795
8537.66 782
8538.54 755
8539.41 749
8540.28 740
8541.15 783
8542.02 820
8542.90 773
8543.77 811
8544.64 862
8545.51 818
8546.39 931
8547.26 906
8548.13 910
8549.01 999
8549.88 1115
8550.75 1069
8551.62 1209
8552.50 1397
8553.37 1401
8554.24 1329
8555.12 1283
8555.99 1238
8556.86 1187
8557.74 1059
8558.61 974
8559.48 827
8560.36 786
8561.23 755
8562.10 739
8562.98 762
8563.85 717
8564.72 753
8565.60 712
8566.47 680
8567.34 713
8568.22 689
8569.09 756
8569.97 645
8570.84 666
8571.71 650
8572.59 667
8573.46 690
8574.34 661
8575.21 642
8576.08 673
8576.96 704
8577.83 614
8578.71 679
8579.58 649
8580.46 637
8581.33 661
8582.20 623
8583.08 623
8583.95 653
8584.83 647
8585.70 636
8586.58 650
8587.45 687
8588.33 681
8589.20 669
8590.08 716
8590.95 728
8591.83 760
8592.70 740
8593.58 668
8594.45 675
8595.33 707
8596.20 690
8597.08 692
8597.95 691
8598.83 736
8599.70 759
8600.58 718
8601.45 701
8602.33 703
8603.21 693
8604.08 735
8604.96 774
8605.83 672
8606.71 699
8607.58 665
8608.46 732
8609.34 821
8610.21 739
8611.09 747
8611.96 732
8612.84 748
8613.72 763
8614.59 807
8615.47 852
8616.34 839
8617.22 783
8618.10 813
8618.97 759
8619.85 814
8620.73 830
8621.60 762
8622.48 828
8623.36 806
8624.23 828
8625.11 873
8625.99 885
8626.86 896
8627.74 886
8628.62 988
8629.49 970
8630.37 1018
8631.25 995
8632.12 1041
8633.00 1053
8633.88 1026
8634.76 1006
8635.63 1060
8636.51 1028
8637.39 1029
8638.26 1082
8639.14 1012
8640.02 1088
8640.90 1171
8641.77 1175
8642.65 1151
8643.53 1128
8644.41 1102
8645.28 1171
8646.16 1181
8647.04 1130
8647.92 1249
8648.80 1250
8649.67 1304
8650.55 1236
8651.43 1252
8652.31 1208
8653.19 1261
8654.06 1351
8654.94 1372
8655.82 1417
8656.70 1400
8657.58 1458
8658.46 1457
8659.33 1496
8660.21 1445
8661.09 1423
8661.97 1393
8662.85 1426
8663.73 1441
8664.61 1470
8665.48 1552
8666.36 1506
8667.24 1555
8668.12 1785
8669.00 2070
8669.88 2472
8670.76 2933
8671.64 3369
8672.52 3919
8673.40 4297
8674.27 4481
8675.15 4324
8676.03 4091
8676.91 3701
8677.79 3351
8678.67 2922
8679.55 2586
8680.43 2224
8681.31 1945
8682.19 1817
8683.07 1757
8683.95 1679
8684.83 1680
8685.71 1758
8686.59 2033
8687.47 2409
8688.35 2858
8689.23 3407
8690.11 4051
8690.99 4701
8691.87 5082
8692.75 5086
8693.63 4696
8694.51 4116
8695.39 3546
8696.27 3015
8697.15 2522
8698.03 2149
8698.91 1794
8699.79 1637
8700.67 1540
8701.55 1418
8702.43 1351
8703.31 1233
8704.19 1225
8705.07 1202
8705.95 1134
8706.84 1044
8707.72 1167
8708.60 1133
8709.48 1134
8710.36 1165
8711.24 1128
8712.12 1119
8713.00 1110
8713.88 1069
8714.76 1061
8715.65 966
8716.53 1000
8717.41 961
8718.29 1015
8719.17 1000
8720.05 953
8720.93 1023
8721.82 994
8722.70 982
8723.58 942
8724.46 1003
8725.34 1013
8726.22 984
8727.11 1010
8727.99 1026
8728.87 1068
8729.75 1055
8730.63 1177
8731.52 1127
8732.40 1091
8733.28 1024
8734.16 960
8735.05 968
8735.93 998
8736.81 974
8737.69 908
8738.58 872
8739.46 877
8740.34 1003
8741.22 909
8742.11 887
8742.99 943
8743.87 940
8744.75 1034
8745.64 1009
8746.52 993
8747.40 986
8748.28 1007
8749.17 987
8750.05 992
8750.93 1012
8751.82 1011
8752.70 1081
8753.58 1099
8754.47 1098
8755.35 996
8756.23 1151
8757.12 1224
8758.00 1240
8758.88 1170
8759.77 1196
8760.65 1223
8761.53 1082
8762.42 1128
8763.30 1107
8764.19 1081
8765.07 1087
8765.95 1111
8766.84 1143
8767.72 1136
8768.60 1213
8769.49 1240
8770.37 1301
8771.26 1250
8772.14 1138
8773.03 1198
8773.91 1140
8774.79 1008
8775.68 1016
8776.56 1006
8777.45 1009
8778.33 962
8779.22 936
8780.10 959
8780.98 1002
8781.87 928
8782.75 911
8783.64 914
8784.52 882
8785.41 907
8786.29 915
8787.18 826
8788.06 877
8788.95 873
8789.83 879
8790.72 851
8791.60 825
8792.49 907
8793.37 925
8794.26 901
8795.14 807
8796.03 843
8796.92 919
8797.80 888
8798.69 844
8799.57 839
8800.46 879
8801.34 907
8802.23 945
8803.11 1026
8804.00 1013
8804.89 972
8805.77 963
8806.66 942
8807.54 856
8808.43 809
8809.32 787
8810.20 815
8811.09 762
8811.97 760
8812.86 749
8813.75 745
8814.63 754
8815.52 749
8816.41 747
8817.29 773
8818.18 774
8819.06 824
8819.95 800
8820.84 785
8821.72 798
8822.61 777
8823.50 740
8824.38 755
8825.27 742
8826.16 773
8827.05 790
8827.93 722
8828.82 727
8829.71 675
8830.59 641
8831.48 728
8832.37 731
8833.25 729
8834.14 687
8835.03 671
8835.92 721
8836.80 693
8837.69 652
8838.58 648
8839.47 645
8840.35 645
8841.24 637
8842.13 621
8843.02 615
8843.90 692
8844.79 668
8845.68 650
8846.57 666
8847.46 649
8848.34 606
8849.23 595
8850.12 537
8851.01 540
8851.90 551
8852.78 536
8853.67 541
8854.56 524
8855.45 602
8856.34 582
8857.23 582
8858.12 517
8859.00 561
8859.89 624
8860.78 583
8861.67 560
8862.56 542
8863.45 556
8864.34 532
8865.22 525
8866.11 568
8867.00 498
8867.89 518
8868.78 536
8869.67 571
8870.56 547
8871.45 503
8872.34 537
8873.23 501
8874.12 469
8875.00 508
8875.89 486
8876.78 446
8877.67 483
8878.56 487
8879.45 497
8880.34 469
8881.23 502
8882.12 547
8883.01 538
8883.90 527
8884.79 551
8885.68 579
8886.57 564
8887.46 549
8888.35 533
8889.24 526
8890.13 534
8891.02 480
8891.91 467
8892.80 489
8893.69 462
8894.58 486
8895.47 519
8896.36 563
8897.25 494
8898.14 471
8899.03 505
8899.92 483
8900.81 427
8901.71 469
8902.60 514
8903.49 504
8904.38 481
8905.27 454
8906.16 483
8907.05 495
8907.94 494
8908.83 472
8909.72 435
8910.61 436
8911.51 460
8912.40 465
8913.29 421
8914.18 441
8915.07 471
8915.96 477
8916.85 477
8917.75 424
8918.64 437
8919.53 435
8920.42 490
8921.31 382
8922.20 431
8923.09 409
8923.99 378
8924.88 440
8925.77 434
8926.66 452
8927.55 431
8928.45 447
8929.34 442
8930.23 460
8931.12 491
8932.01 446
8932.91 456
8933.80 418
8934.69 442
8935.58 422
8936.48 409
8937.37 400
8938.26 368
8939.15 418
8940.05 381
8940.94 373
8941.83 441
8942.72 418
8943.62 450
8944.51 446
8945.40 402
8946.30 441
8947.19 380
8948.08 408
8948.97 436
8949.87 418
8950.76 448
8951.65 372
8952.55 376
8953.44 361
8954.33 370
8955.23 393
8956.12 390
8957.01 388
8957.91 397
8958.80 393
8959.69 403
8960.59 417
8961.48 425
8962.38 459
8963.27 407
8964.16 399
8965.06 427
8965.95 453
8966.85 466
8967.74 444
8968.63 468
8969.53 430
8970.42 415
8971.32 437
8972.21 439
8973.10 423
8974.00 470
8974.89 417
8975.79 449
8976.68 432
8977.58 453
8978.47 454
8979.36 428
8980.26 444
8981.15 399
8982.05 404
8982.94 399
8983.84 392
8984.73 423
8985.63 424
8986.52 407
8987.42 361
8988.31 424
8989.21 408
8990.10 371
8991.00 338
8991.89 389
8992.79 423
8993.68 431
8994.58 409
8995.47 396
8996.37 398
8997.27 382
8998.16 457
8999.06 452
8999.95 401
9000.85 427
9001.74 432
9002.64 405
9003.53 418
9004.43 400
9005.33 413
9006.22 404
9007.12 442
9008.01 363
9008.91 371
9009.81 394
9010.70 383
9011.60 385
9012.49 402
9013.39 405
9014.29 339
9015.18 406
9016.08 364
9016.98 348
9017.87 318
9018.77 348
9019.67 361
9020.56 394
9021.46 383
9022.36 390
9023.25 423
9024.15 371
9025.05 386
9025.94 402
9026.84 372
9027.74 375
9028.63 417
9029.53 394
9030.43 385
9031.33 399
9032.22 389
9033.12 377
9034.02 397
9034.91 372
9035.81 391
9036.71 365
9037.61 370
9038.50 380
9039.40 379
9040.30 334
9041.20 364
9042.10 395
9042.99 404
9043.89 380
9044.79 394
9045.69 406
9046.58 386
9047.48 427
9048.38 400
9049.28 405
9050.18 413
9051.07 366
9051.97 378
9052.87 429
9053.77 439
9054.67 450
9055.57 433
9056.46 401
9057.36 399
9058.26 444
9059.16 456
9060.06 402
9060.96 401
9061.86 404
9062.75 398
9063.65 434
9064.55 433
9065.45 390
9066.35 415
9067.25 468
9068.15 464
9069.05 457
9069.95 437
9070.84 459
9071.74 418
9072.64 448
9073.54 406
9074.44 470
9075.34 420
9076.24 394
9077.14 375
9078.04 411
9078.94 457
9079.84 425
9080.74 433
9081.64 426
9082.54 428
9083.44 431
9084.34 415
9085.24 383
9086.14 424
9087.04 440
9087.94 488
9088.84 486
9089.74 453
9090.64 428
9091.54 488
9092.44 465
9093.34 469
9094.24 449
9095.14 439
9096.04 418
9096.94 422
9097.84 417
9098.74 414
9099.64 385
9100.54 358
9101.44 423
9102.34 447
9103.24 415
9104.14 379
9105.04 441
9105.95 401
9106.85 405
9107.75 407
9108.65 398
9109.55 371
9110.45 424
9111.35 408
9112.25 437
9113.15 423
9114.06 403
9114.96 363
9115.86 352
9116.76 389
9117.66 359
9118.56 381
9119.46 367
9120.37 374
9121.27 394
9122.17 347
9123.07 409
9123.97 360
9124.87 369
9125.78 396
9126.68 395
9127.58 384
9128.48 390
9129.38 395
9130.29 398
9131.19 410
9132.09 379
9132.99 349
9133.89 365
9134.80 374
9135.70 417
9136.60 382
9137.50 360
9138.41 367
9139.31 378
9140.21 369
9141.11 367
9142.02 371
9142.92 355
9143.82 391
9144.72 369
9145.63 373
9146.53 393
9147.43 361
9148.34 388
9149.24 350
9150.14 415
9151.05 370
9151.95 387
9152.85 377
9153.76 378
9154.66 385
9155.56 428
9156.47 401
9157.37 375
9158.27 381
9159.18 402
9160.08 413
9160.98 415
9161.89 372
9162.79 327
9163.69 372
9164.60 391
9165.50 361
9166.41 386
9167.31 383
9168.21 416
9169.12 393
9170.02 398
9170.93 361
9171.83 386
9172.73 401
9173.64 404
9174.54 360
9175.45 398
9176.35 424
9177.25 403
9178.16 362
9179.06 358
9179.97 396
9180.87 380
9181.78 363
9182.68 372
9183.59 376
9184.49 397
9185.40 392
9186.30 423
9187.21 399
9188.11 401
9189.02 401
9189.92 366
9190.83 374
9191.73 338
9192.64 384
9193.54 386
9194.45 369
9195.35 347
9196.26 371
9197.16 358
9198.07 367
9198.97 377
9199.88 402
9200.78 376
9201.69 412
9202.60 404
9203.50 447
9204.41 380
9205.31 368
9206.22 380
9207.13 340
9208.03 319
9208.94 343
9209.84 340
9210.75 388
9211.66 391
9212.56 394
9213.47 356
9214.37 358
9215.28 376
9216.19 385
9217.09 396
9218.00 369
9218.91 378
9219.81 373
9220.72 378
9221.63 393
9222.53 364
9223.44 396
9224.35 378
9225.25 317
9226.16 349
9227.07 360
9227.97 368
9228.88 335
9229.79 347
9230.69 378
9231.60 320
9232.51 307
9233.41 407
9234.32 371
9235.23 364
9236.14 329
9237.04 345
9237.95 325
9238.86 324
9239.77 353
9240.67 348
9241.58 356
9242.49 372
9243.40 311
9244.30 319
9245.21 350
9246.12 392
9247.03 352
9247.94 335
9248.84 307
9249.75 328
9250.66 321
9251.57 360
9252.48 374
9253.38 318
9254.29 309
9255.20 359
9256.11 403
9257.02 346
9257.93 330
9258.83 324
9259.74 305
9260.65 339
9261.56 352
9262.47 313
9263.38 362
9264.29 402
9265.19 324
9266.10 310
9267.01 360
9267.92 362
9268.83 366
9269.74 337
9270.65 353
9271.56 352
9272.47 351
9273.37 382
9274.28 362
9275.19 403
9276.10 352
9277.01 333
9277.92 362
9278.83 337
9279.74 357
9280.65 346
9281.56 398
9282.47 378
9283.38 299
9284.29 303
9285.20 359
9286.11 317
9287.02 305
9287.93 356
9288.84 372
9289.75 369
9290.66 343
9291.57 391
9292.48 409
9293.39 439
9294.30 403
9295.21 396
9296.12 445
9297.03 379
9297.94 383
9298.85 423
9299.76 387
9300.67 413
9301.58 436
9302.49 432
9303.40 383
9304.31 348
9305.22 428
9306.13 496
9307.04 490
9307.95 492
9308.87 486
9309.78 469
9310.69 446
9311.60 463
9312.51 429
9313.42 384
9314.33 406
9315.24 439
9316.15 398
9317.07 389
9317.98 386
9318.89 398
9319.80 403
9320.71 403
9321.62 358
9322.53 372
9323.45 420
9324.36 405
9325.27 347
9326.18 400
9327.09 416
9328.00 415
9328.92 386
9329.83 395
9330.74 351
9331.65 353
9332.56 399
9333.48 380
9334.39 376
9335.30 373
9336.21 390
9337.13 398
9338.04 375
9338.95 378
9339.86 382
9340.77 339
9341.69 379
9342.60 369
9343.51 379
9344.43 377
9345.34 363
9346.25 375
9347.16 398
9348.08 338
9348.99 334
9349.90 335
9350.81 375
9351.73 357
9352.64 392
9353.55 376
9354.47 370
9355.38 335
9356.29 352
9357.21 339
9358.12 341
9359.03 359
9359.95 339
9360.86 371
9361.77 319
9362.69 298
9363.60 331
9364.51 357
9365.43 388
9366.34 352
9367.26 343
9368.17 336
9369.08 353
9370.00 327
9370.91 350
9371.82 360
9372.74 379
9373.65 388
9374.57 304
9375.48 371
9376.40 329
9377.31 327
9378.22 395
9379.14 374
9380.05 326
9380.97 358
9381.88 411
9382.80 364
9383.71 349
9384.62 325
9385.54 344
9386.45 344
9387.37 352
9388.28 377
9389.20 327
9390.11 376
9391.03 350
9391.94 370
9392.86 381
9393.77 381
9394.69 386
9395.60 414
9396.52 412
9397.43 375
9398.35 338
9399.26 354
9400.18 419
9401.10 412
9402.01 357
9402.93 337
9403.84 399
9404.76 361
9405.67 336
9406.59 341
9407.50 352
9408.42 379
9409.34 357
9410.25 344
9411.17 382
9412.08 348
9413.00 329
9413.92 324
9414.83 373
9415.75 379
9416.66 365
9417.58 366
9418.50 384
9419.41 413
9420.33 334
9421.25 358
9422.16 383
9423.08 421
9423.99 393
9424.91 413
9425.83 425
9426.74 379
9427.66 349
9428.58 371
9429.49 400
9430.41 410
9431.33 385
9432.25 384
9433.16 382
9434.08 406
9435.00 456
9435.91 422
9436.83 351
9437.75 379
9438.67 376
9439.58 375
9440.50 354
9441.42 397
9442.33 375
9443.25 390
9444.17 353
9445.09 381
9446.00 390
9446.92 397
9447.84 451
9448.76 420
9449.68 457
9450.59 461
9451.51 534
9452.43 553
9453.35 578
9454.26 559
9455.18 496
9456.10 493
9457.02 498
9457.94 467
9458.86 443
9459.77 376
9460.69 432
9461.61 413
9462.53 413
9463.45 402
9464.37 388
9465.28 393
9466.20 402
9467.12 357
9468.04 362
9468.96 400
9469.88 383
9470.80 424
9471.72 387
9472.63 391
9473.55 381
9474.47 398
9475.39 423
9476.31 449
9477.23 412
9478.15 424
9479.07 446
9479.99 461
9480.91 433
9481.83 448
9482.74 469
9483.66 405
9484.58 417
9485.50 423
9486.42 427
9487.34 412
9488.26 392
9489.18 339
9490.10 404
9491.02 362
9491.94 390
9492.86 357
9493.78 418
9494.70 410
9495.62 409
9496.54 421
9497.46 382
9498.38 368
9499.30 343
9500.22 369
9501.14 346
9502.06 343
9502.98 414
9503.90 455
9504.82 428
9505.74 417
9506.66 360
9507.59 408
9508.51 426
9509.43 440
9510.35 437
9511.27 405
9512.19 402
9513.11 401
9514.03 415
9514.95 420
9515.87 422
9516.79 395
9517.71 425
9518.64 457
9519.56 442
9520.48 393
9521.40 423
9522.32 411
9523.24 413
9524.16 444
9525.08 434
9526.01 456
9526.93 424
9527.85 538
9528.77 562
9529.69 564
9530.61 567
9531.54 586
9532.46 673
9533.38 661
9534.30 602
9535.22 596
9536.15 541
9537.07 570
9537.99 493
9538.91 432
9539.83 462
9540.76 461
9541.68 463
9542.60 439
9543.52 498
9544.45 517
9545.37 477
9546.29 414
9547.21 433
9548.14 449
9549.06 440
9549.98 412
9550.90 416
9551.83 453
9552.75 416
9553.67 495
9554.59 461
9555.52 467
9556.44 485
9557.36 519
9558.29 518
9559.21 609
9560.13 543
9561.06 511
9561.98 495
9562.90 491
9563.83 456
9564.75 486
9565.67 486
9566.60 514
9567.52 480
9568.44 463
9569.37 538
9570.29 491
9571.21 479
9572.14 447
9573.06 456
9573.98 415
9574.91 429
9575.83 446
9576.76 464
9577.68 455
9578.60 478
9579.53 468
9580.45 492
9581.38 452
9582.30 428
9583.23 457
9584.15 428
9585.07 415
9586.00 470
9586.92 472
9587.85 453
9588.77 451
9589.70 459
9590.62 502
9591.55 501
9592.47 526
9593.40 502
9594.32 535
9595.24 557
9596.17 506
9597.09 520
9598.02 530
9598.94 495
9599.87 528
9600.79 523
9601.72 446
9602.65 536
9603.57 536
9604.50 492
9605.42 517
9606.35 558
9607.27 545
9608.20 592
9609.12 555
9610.05 506
9610.97 556
9611.90 549
9612.83 638
9613.75 592
9614.68 573
9615.60 573
9616.53 610
9617.45 597
9618.38 553
9619.31 601
9620.23 597
9621.16 598
9622.08 617
9623.01 609
9623.94 593
9624.86 629
9625.79 630
9626.72 613
9627.64 662
9628.57 652
9629.50 646
9630.42 588
9631.35 627
9632.27 713
9633.20 733
9634.13 703
9635.06 675
9635.98 732
9636.91 697
9637.84 697
9638.76 732
9639.69 784
9640.62 737
9641.54 717
9642.47 709
9643.40 733
9644.33 778
9645.25 775
9646.18 831
9647.11 862
9648.03 898
9648.96 802
9649.89 818
9650.82 841
9651.74 886
9652.67 936
9653.60 922
9654.53 872
9655.46 841
9656.38 901
9657.31 896
9658.24 884
9659.17 897
9660.09 927
9661.02 906
9661.95 879
9662.88 941
9663.81 941
9664.74 958
9665.66 1007
9666.59 1041
9667.52 1055
9668.45 1086
9669.38 1106
9670.31 1006
9671.23 985
9672.16 1033
9673.09 1130
9674.02 1156
9674.95 1143
9675.88 1078
9676.81 1109
9677.73 1148
9678.66 1190
9679.59 1224
9680.52 1233
9681.45 1243
9682.38 1289
9683.31 1233
9684.24 1307
9685.17 1210
9686.10 1269
9687.03 1243
9687.95 1299
9688.88 1287
9689.81 1316
9690.74 1329
9691.67 1413
9692.60 1506
9693.53 1587
9694.46 1741
9695.39 1979
9696.32 2135
9697.25 2287
9698.18 2411
9699.11 2441
9700.04 2269
9700.97 2133
9701.90 2062
9702.83 1938
9703.76 1757
9704.69 1596
9705.62 1518
9706.55 1433
9707.48 1339
9708.41 1360
9709.34 1547
9710.27 1580
9711.20 1681
9712.13 1787
9713.06 1803
9713.99 1799
9714.92 1866
9715.85 1921
9716.79 1809
9717.72 1636
9718.65 1610
9719.58 1498
9720.51 1414
9721.44 1232
9722.37 1224
9723.30 1293
9724.23 1172
9725.16 1165
9726.09 1215
9727.03 1132
9727.96 1218
9728.89 1239
9729.82 1275
9730.75 1261
9731.68 1352
9732.61 1410
9733.55 1332
9734.48 1249
9735.41 1269
9736.34 1279
9737.27 1192
9738.20 1039
9739.14 1065
9740.07 1012
9741.00 980
9741.93 969
9742.86 929
9743.79 943
9744.73 897
9745.66 887
9746.59 913
9747.52 915
9748.46 843
9749.39 897
9750.32 873
9751.25 871
9752.18 898
9753.12 883
9754.05 868
9754.98 875
9755.91 862
9756.85 808
9757.78 890
9758.71 887
9759.65 884
9760.58 914
9761.51 945
9762.44 939
9763.38 915
9764.31 875
9765.24 885
9766.18 886
9767.11 895
9768.04 882
9768.98 888
9769.91 941
9770.84 900
9771.78 880
9772.71 857
9773.64 975
9774.58 985
9775.51 1145
9776.44 1123
9777.38 1190
9778.31 1206
9779.24 1289
9780.18 1250
9781.11 1194
9782.05 1094
9782.98 1124
9783.91 1111
9784.85 1123
9785.78 1004
9786.71 962
9787.65 921
9788.58 830
9789.52 816
9790.45 738
9791.39 844
9792.32 891
9793.25 844
9794.19 847
9795.12 880
9796.06 920
9796.99 993
9797.93 959
9798.86 940
9799.80 901
9800.73 846
9801.67 797
9802.60 796
9803.54 748
9804.47 731
9805.41 661
9806.34 701
9807.28 693
9808.21 666
9809.15 706
9810.08 710
9811.02 646
9811.95 667
9812.89 682
9813.82 720
9814.76 690
9815.69 663
9816.63 646
9817.56 632
9818.50 657
9819.43 688
9820.37 640
9821.31 642
9822.24 647
9823.18 643
9824.11 597
9825.05 562
9825.99 620
9826.92 627
9827.86 586
9828.79 553
9829.73 561
9830.67 562
9831.60 554
9832.54 560
9833.47 599
9834.41 609
9835.35 630
9836.28 585
9837.22 618
9838.16 640
9839.09 566
9840.03 567
9840.97 606
9841.90 695
9842.84 705
9843.78 593
9844.71 538
9845.65 602
9846.59 569
9847.52 610
9848.46 604
9849.40 563
9850.34 543
9851.27 559
9852.21 613
9853.15 606
9854.08 640
9855.02 647
9855.96 692
9856.90 699
9857.83 629
9858.77 642
9859.71 665
9860.65 685
9861.58 668
9862.52 642
9863.46 587
9864.40 578
9865.33 611
9866.27 599
9867.21 565
9868.15 571
9869.09 581
9870.02 551
9870.96 603
9871.90 556
9872.84 560
9873.78 564
9874.72 582
9875.65 541
9876.59 586
9877.53 547
9878.47 529
9879.41 618
9880.35 635
9881.28 600
9882.22 579
9883.16 614
9884.10 576
9885.04 522
9885.98 542
9886.92 569
9887.86 561
9888.79 547
9889.73 518
9890.67 522
9891.61 550
9892.55 533
9893.49 499
9894.43 512
9895.37 553
9896.31 530
9897.25 503
9898.19 576
9899.13 562
9900.07 549
9901.00 561
9901.94 541
9902.88 556
9903.82 562
9904.76 598
9905.70 527
9906.64 533
9907.58 533
9908.52 555
9909.46 594
9910.40 639
9911.34 581
9912.28 590
9913.22 633
9914.16 633
9915.10 579
9916.04 565
9916.98 575
9917.92 636
9918.86 640
9919.80 623
9920.74 711
9921.69 887
9922.63 928
9923.57 1047
9924.51 1189
9925.45 1240
9926.39 1238
9927.33 1342
9928.27 1212
9929.21 1069
9930.15 1074
9931.09 914
9932.03 850
9932.97 736
9933.92 701
9934.86 662
9935.80 626
9936.74 654
9937.68 606
9938.62 582
9939.56 634
9940.50 637
9941.45 612
9942.39 596
9943.33 610
9944.27 618
9945.21 572
9946.15 576
9947.10 582
9948.04 560
9948.98 575
9949.92 633
9950.86 676
9951.80 700
9952.75 664
9953.69 653
9954.63 678
9955.57 666
9956.52 689
9957.46 689
9958.40 694
9959.34 628
9960.28 605
9961.23 622
9962.17 640
9963.11 601
9964.05 546
9965.00 592
9965.94 671
9966.88 626
9967.82 606
9968.77 620
9969.71 633
9970.65 601
9971.60 603
9972.54 592
9973.48 564
9974.42 632
9975.37 630
9976.31 617
9977.25 586
9978.20 581
9979.14 580
9980.08 600
9981.03 600
9981.97 583
9982.91 591
9983.86 541
9984.80 528
9985.74 583
9986.69 557
9987.63 514
9988.57 536
9989.52 514
9990.46 512
9991.41 491
9992.35 515
9993.29 534
9994.24 507
9995.18 506
9996.13 503
9997.07 543
9998.01 552
9998.96 492
9999.90 471
10000.85 459
10001.79 504
10002.74 507
10003.68 500
10004.62 531
10005.57 525
10006.51 451
10007.46 487
10008.40 455
10009.35 491
10010.29 467
10011.24 453
10012.18 461
10013.13 419
10014.07 468
10015.02 437
10015.96 479
10016.91 412
10017.85 494
10018.80 480
10019.74 469
10020.69 511
10021.63 491
10022.58 471
10023.52 536
10024.47 522
10025.41 495
10026.36 570
10027.30 517
10028.25 556
10029.19 530
10030.14 547
10031.09 479
10032.03 489
10032.98 498
10033.92 457
10034.87 432
10035.82 439
10036.76 476
10037.71 429
10038.65 416
10039.60 453
10040.55 449
10041.49 433
10042.44 438
10043.38 453
10044.33 390
10045.28 357
10046.22 389
10047.17 395
10048.12 369
10049.06 319
10050.01 368
10050.96 431
10051.90 398
10052.85 424
10053.80 446
10054.74 439
10055.69 464
10056.64 415
10057.58 437
10058.53 418
10059.48 421
10060.42 420
10061.37 420
10062.32 365
10063.27 395
10064.21 354
10065.16 407
10066.11 400
10067.06 395
10068.00 435
10068.95 441
10069.90 369
10070.85 389
10071.79 395
10072.74 360
10073.69 376
10074.64 400
10075.58 443
10076.53 413
10077.48 394
10078.43 410
10079.38 399
10080.32 389
10081.27 432
10082.22 417
10083.17 392
10084.12 408
10085.06 377
10086.01 380
10086.96 440
10087.91 387
10088.86 375
10089.81 380
10090.75 362
10091.70 375
10092.65 387
10093.60 379
10094.55 369
10095.50 357
10096.45 345
10097.40 372
10098.34 375
10099.29 400
10100.24 393
10101.19 406
10102.14 365
10103.09 403
10104.04 320
10104.99 352
10105.94 332
10106.89 374
10107.84 386
10108.78 363
10109.73 387
10110.68 361
10111.63 381
10112.58 413
10113.53 390
10114.48 352
10115.43 361
10116.38 429
10117.33 381
10118.28 348
10119.23 368
10120.18 388
10121.13 409
10122.08 382
10123.03 346
10123.98 355
10124.93 353
10125.88 363
10126.83 391
10127.78 376
10128.73 359
10129.68 389
10130.63 408
10131.58 396
10132.53 403
10133.48 387
10134.43 397
10135.38 399
10136.34 351
10137.29 394
10138.24 378
10139.19 376
10140.14 384
10141.09 350
10142.04 390
10142.99 406
10143.94 400
10144.89 370
10145.84 406
10146.80 386
10147.75 390
10148.70 414
10149.65 401
10150.60 404
10151.55 390
10152.50 407
10153.45 426
10154.41 437
10155.36 444
10156.31 439
10157.26 415
10158.21 377
10159.16 446
10160.12 440
10161.07 407
10162.02 370
10162.97 390
10163.92 437
10164.88 394
10165.83 366
10166.78 401
10167.73 450
10168.68 426
10169.64 441
10170.59 410
10171.54 370
10172.49 395
10173.45 430
10174.40 441
10175.35 481
10176.30 405
10177.26 426
10178.21 419
10179.16 458
10180.11 486
10181.07 521
10182.02 509
10182.97 528
10183.92 508
10184.88 507
10185.83 490
10186.78 474
10187.74 454
10188.69 433
10189.64 486
10190.60 480
10191.55 501
10192.50 534
10193.46 487
10194.41 495
10195.36 511
10196.32 481
10197.27 439
10198.22 495
10199.18 499
10200.13 569
10201.08 574
10202.04 582
10202.99 640
10203.95 680
10204.90 698
10205.85 661
10206.81 670
10207.76 674
10208.72 640
10209.67 591
10210.62 593
10211.58 559
10212.53 521
10213.49 495
10214.44 497
10215.40 482
10216.35 478
10217.30 461
10218.26 489
10219.21 500
10220.17 476
10221.12 499
10222.08 490
10223.03 480
10223.99 457
10224.94 410
10225.90 423
10226.85 428
10227.81 415
10228.76 430
10229.72 495
10230.67 498
10231.63 559
10232.58 506
10233.54 514
10234.49 540
10235.45 514
10236.40 512
10237.36 478
10238.31 506
10239.27 459
10240.22 455
10241.18 434
10242.14 405
10243.09 416
10244.05 377
10245.00 380
10245.96 409
10246.91 328
10247.87 419
10248.83 370
10249.78 410
10250.74 375
10251.69 356
10252.65 337
10253.61 340
10254.56 355
10255.52 359
10256.48 362
10257.43 326
10258.39 367
10259.34 359
10260.30 332
10261.26 303
10262.21 345
10263.17 343
10264.13 366
10265.08 353
10266.04 344
10267.00 330
10267.95 336
10268.91 358
10269.87 342
10270.82 390
10271.78 389
10272.74 359
10273.70 347
10274.65 339
10275.61 363
10276.57 411
10277.52 376
10278.48 406
10279.44 384
10280.40 355
10281.35 366
10282.31 349
10283.27 357
10284.23 348
10285.18 302
10286.14 315
10287.10 316
10288.06 340
10289.02 350
10289.97 344
10290.93 415
10291.89 391
10292.85 386
10293.81 418
10294.76 375
10295.72 347
10296.68 360
10297.64 376
10298.60 382
10299.55 330
10300.51 360
10301.47 379
10302.43 369
10303.39 315
10304.35 349
10305.31 334
10306.26 371
10307.22 331
10308.18 345
10309.14 400
10310.10 370
10311.06 340
10312.02 365
10312.98 369
10313.93 319
10314.89 307
10315.85 345
10316.81 368
10317.77 312
10318.73 306
10319.69 308
10320.65 310
10321.61 366
10322.57 368
10323.53 358
10324.49 354
10325.45 332
10326.40 395
10327.36 390
10328.32 408
10329.28 356
10330.24 386
10331.20 431
10332.16 388
10333.12 330
10334.08 320
10335.04 347
10336.00 355
10336.96 322
10337.92 347
10338.88 312
10339.84 330
10340.80 357
10341.76 373
10342.72 381
10343.68 388
10344.64 342
10345.61 351
10346.57 335
10347.53 320
10348.49 342
10349.45 328
10350.41 351
10351.37 331
10352.33 342
10353.29 333
10354.25 327
10355.21 372
10356.17 368
10357.13 392
10358.10 387
10359.06 353
10360.02 400
10360.98 345
10361.94 289
10362.90 369
10363.86 348
10364.82 351
10365.79 341
10366.75 324
10367.71 315
10368.67 345
10369.63 322
10370.59 321
10371.55 293
10372.52 304
10373.48 300
10374.44 295
10375.40 316
10376.36 297
10377.33 319
10378.29 330
10379.25 289
10380.21 291
10381.17 295
10382.14 256
10383.10 296
10384.06 317
10385.02 331
10385.98 283
10386.95 329
10387.91 313
10388.87 359
10389.83 260
10390.80 271
10391.76 335
10392.72 287
10393.68 305
10394.65 307
10395.61 311
10396.57 298
10397.54 259
10398.50 285
10399.46 296
10400.42 295
10401.39 276
10402.35 289
10403.31 278
10404.28 279
10405.24 316
10406.20 300
10407.17 269
10408.13 265
10409.09 273
10410.06 299
10411.02 272
10411.98 318
10412.95 287
10413.91 296
10414.88 308
10415.84 339
10416.80 377
10417.77 348
10418.73 305
10419.69 305
10420.66 297
10421.62 304
10422.59 295
10423.55 266
10424.51 311
10425.48 288
10426.44 292
10427.41 291
10428.37 307
10429.34 305
10430.30 306
10431.26 303
10432.23 267
10433.19 267
10434.16 248
10435.12 291
10436.09 289
10437.05 283
10438.02 283
10438.98 278
10439.95 272
10440.91 262
10441.88 283
10442.84 295
10443.81 261
10444.77 281
10445.74 268
10446.70 325
10447.67 271
10448.63 265
10449.60 302
10450.56 282
10451.53 275
10452.49 265
10453.46 295
10454.42 272
10455.39 291
10456.36 264
10457.32 295
10458.29 273
10459.25 297
10460.22 274
10461.18 263
10462.15 264
10463.12 297
10464.08 283
10465.05 265
10466.01 277
10466.98 278
10467.95 283
10468.91 274
10469.88 268
10470.84 265
10471.81 304
10472.78 274
10473.74 258
10474.71 258
10475.68 273
10476.64 244
10477.61 244
10478.58 242
10479.54 292
10480.51 315
10481.48 293
10482.44 261
10483.41 250
10484.38 267
10485.34 250
10486.31 286
10487.28 265
10488.25 277
10489.21 227
10490.18 298
10491.15 287
10492.11 291
10493.08 250
10494.05 242
10495.02 263
10495.98 287
10496.95 263
10497.92 275
10498.89 286
10499.85 258
10500.82 254
10501.79 293
10502.76 285
10503.72 273
10504.69 267
10505.66 280
10506.63 308
10507.60 236
10508.56 248
10509.53 275
10510.50 248
10511.47 270
10512.44 259
10513.40 308
10514.37 299
10515.34 269
10516.31 261
10517.28 236
10518.25 248
10519.22 240
10520.18 273
10521.15 274
10522.12 267
10523.09 268
10524.06 249
10525.03 267
10526.00 236
10526.96 234
10527.93 298
10528.90 249
10529.87 269
10530.84 279
10531.81 262
10532.78 250
10533.75 250
10534.72 260
10535.69 250
10536.66 277
10537.63 264
10538.59 268
10539.56 255
10540.53 236
10541.50 239
10542.47 303
10543.44 237
10544.41 219
10545.38 239
10546.35 258
10547.32 230
10548.29 225
10549.26 222
10550.23 285
10551.20 286
10552.17 277
10553.14 300
10554.11 284
10555.08 250
10556.05 276
10557.02 279
10557.99 290
10558.96 285
10559.93 275
10560.90 286
10561.87 238
10562.84 222
10563.81 223
10564.79 266
10565.76 262
10566.73 219
10567.70 247
10568.67 274
10569.64 265
10570.61 241
10571.58 217
10572.55 242
10573.52 246
10574.49 259
10575.47 286
10576.44 274
10577.41 254
10578.38 263
10579.35 289
10580.32 269
10581.29 253
10582.26 262
10583.24 281
10584.21 293
10585.18 319
10586.15 260
10587.12 281
10588.09 265
10589.07 249
10590.04 308
10591.01 286
10591.98 264
10592.95 276
10593.92 277
10594.90 261
10595.87 273
10596.84 268
10597.81 296
10598.78 273
10599.76 268
10600.73 284
10601.70 305
10602.67 311
10603.65 303
10604.62 277
10605.59 264
10606.56 261
10607.54 309
10608.51 283
10609.48 288
10610.45 267
10611.43 292
10612.40 280
10613.37 257
10614.35 312
10615.32 304
10616.29 301
10617.26 310
10618.24 264
10619.21 303
10620.18 289
10621.16 296
10622.13 309
10623.10 320
10624.08 331
10625.05 328
10626.02 287
10627.00 296
10627.97 340
10628.94 337
10629.92 338
10630.89 306
10631.87 300
10632.84 311
10633.81 381
10634.79 373
10635.76 416
10636.73 418
10637.71 450
10638.68 446
10639.66 443
10640.63 425
10641.60 442
10642.58 386
10643.55 359
10644.53 327
10645.50 314
10646.48 319
10647.45 297
10648.43 293
10649.40 312
10650.37 276
10651.35 275
10652.32 308
10653.30 269
10654.27 283
10655.25 259
10656.22 262
10657.20 232
10658.17 275
10659.15 276
10660.12 293
10661.10 251
10662.07 269
10663.05 296
10664.02 301
10665.00 303
10665.97 303
10666.95 311
10667.92 255
10668.90 284
10669.87 284
10670.85 250
10671.83 241
10672.80 283
10673.78 288
10674.75 336
10675.73 290
10676.70 280
10677.68 289
10678.66 281
10679.63 292
10680.61 322
10681.58 303
10682.56 266
10683.54 284
10684.51 295
10685.49 299
10686.46 263
10687.44 306
10688.42 313
10689.39 253
10690.37 253
10691.35 263
10692.32 272
10693.30 279
10694.28 241
10695.25 266
10696.23 234
10697.21 247
10698.18 280
10699.16 229
10700.14 271
10701.11 257
10702.09 303
10703.07 259
10704.04 239
10705.02 245
10706.00 288
10706.97 314
10707.95 299
10708.93 256
10709.91 240
10710.88 257
10711.86 267
10712.84 305
10713.82 279
10714.79 277
10715.77 293
10716.75 286
10717.73 279
10718.70 272
10719.68 254
10720.66 312
10721.64 249
10722.61 284
10723.59 289
10724.57 296
10725.55 269
10726.53 270
10727.50 270
10728.48 247
10729.46 293
10730.44 267
10731.42 251
10732.40 257
10733.37 277
10734.35 263
10735.33 285
10736.31 258
10737.29 271
10738.27 302
10739.25 261
10740.22 262
10741.20 263
10742.18 275
10743.16 292
10744.14 311
10745.12 254
10746.10 262
10747.08 298
10748.05 278
10749.03 266
10750.01 291
10750.99 310
10751.97 282
10752.95 281
10753.93 275
10754.91 308
10755.89 298
10756.87 265
10757.85 319
10758.83 301
10759.81 322
10760.79 326
10761.77 315
10762.75 334
10763.73 332
10764.71 308
10765.68 301
10766.66 305
10767.64 306
10768.62 310
10769.60 322
10770.58 353
10771.56 339
10772.54 346
10773.53 308
10774.51 325
10775.49 350
10776.47 363
10777.45 356
10778.43 357
10779.41 361
10780.39 398
10781.37 348
10782.35 370
10783.33 437
10784.31 364
10785.29 347
10786.27 331
10787.25 331
10788.23 316
10789.21 303
10790.20 273
10791.18 327
10792.16 328
10793.14 341
10794.12 317
10795.10 298
10796.08 307
10797.06 291
10798.04 312
10799.03 307
10800.01 318
10800.99 307
10801.97 321
10802.95 271
10803.93 260
10804.91 291
10805.90 309
10806.88 295
10807.86 295
10808.84 307
10809.82 283
10810.81 338
10811.79 328
10812.77 325
10813.75 290
10814.73 301
10815.72 320
10816.70 314
10817.68 318
10818.66 331
10819.64 310
10820.63 336
10821.61 283
10822.59 251
10823.57 304
10824.56 294
10825.54 344
10826.52 253
10827.50 266
10828.49 296
10829.47 288
10830.45 294
10831.44 293
10832.42 303
10833.40 296
10834.38 307
10835.37 290
10836.35 295
10837.33 288
10838.32 291
10839.30 307
10840.28 274
10841.27 296
10842.25 301
10843.23 308
10844.22 322
10845.20 331
10846.18 277
10847.17 305
10848.15 352
10849.13 315
10850.12 299
10851.10 320
10852.09 337
10853.07 375
10854.05 349
10855.04 352
10856.02 334
10857.00 338
10857.99 334
10858.97 352
10859.96 352
10860.94 315
10861.93 321
10862.91 383
10863.89 366
10864.88 311
10865.86 314
10866.85 333
10867.83 343
10868.82 289
10869.80 303
10870.79 348
10871.77 398
10872.75 377
10873.74 358
10874.72 350
10875.71 354
10876.69 315
10877.68 337
10878.66 326
10879.65 303
10880.63 333
10881.62 331
10882.60 343
10883.59 416
10884.57 404
10885.56 429
10886.55 431
10887.53 407
10888.52 383
10889.50 387
10890.49 383
10891.47 374
10892.46 399
10893.44 395
10894.43 335
10895.42 411
10896.40 459
10897.39 403
10898.37 405
10899.36 415
10900.34 438
10901.33 454
10902.32 433
10903.30 469
10904.29 459
10905.27 411
10906.26 369
10907.25 415
10908.23 429
10909.22 456
10910.21 477
10911.19 471
10912.18 444
10913.17 461
10914.15 466
10915.14 495
10916.13 494
10917.11 459
10918.10 451
10919.09 454
10920.07 522
10921.06 537
10922.05 530
10923.03 494
10924.02 495
10925.01 450
10926.00 487
10926.98 541
10927.97 531
10928.96 514
10929.94 545
10930.93 558
10931.92 525
10932.91 513
10933.89 556
10934.88 539
10935.87 519
10936.86 602
10937.84 622
10938.83 630
10939.82 649
10940.81 632
10941.80 589
10942.78 625
10943.77 647
10944.76 620
10945.75 613
10946.74 670
10947.72 667
10948.71 696
10949.70 716
10950.69 771
10951.68 819
10952.66 818
10953.65 974
10954.64 988
10955.63 1129
10956.62 1197
10957.61 1204
10958.60 1174
10959.58 1177
10960.57 1102
10961.56 1006
10962.55 1018
10963.54 895
10964.53 855
10965.52 797
10966.51 769
10967.49 766
10968.48 696
10969.47 719
10970.46 669
10971.45 702
10972.44 715
10973.43 684
10974.42 712
10975.41 710
10976.40 686
10977.39 653
10978.38 727
10979.37 762
10980.36 763
10981.35 740
10982.34 741
10983.32 772
10984.31 772
10985.30 766
10986.29 745
10987.28 756
10988.27 836
10989.26 834
10990.25 904
10991.24 970
10992.23 980
10993.22 1072
10994.21 1208
10995.20 1347
10996.20 1485
10997.19 1716
10998.18 1759
10999.17 1808
11000.16 1840
11001.15 1627
11002.14 1360
11003.13 1373
11004.12 1254
11005.11 1089
11006.10 978
11007.09 883
11008.08 829
11009.07 768
11010.06 738
11011.06 717
11012.05 738
11013.04 682
11014.03 627
11015.02 658
11016.01 641
11017.00 572
11017.99 614
11018.98 625
11019.98 595
11020.97 555
11021.96 599
11022.95 591
11023.94 505
11024.93 530
11025.93 549
11026.92 553
11027.91 594
11028.90 559
11029.89 550
11030.88 557
11031.88 559
11032.87 627
11033.86 613
11034.85 620
11035.84 572
11036.84 572
11037.83 538
11038.82 527
11039.81 545
11040.81 548
11041.80 535
11042.79 459
11043.78 457
11044.77 477
11045.77 510
11046.76 489
11047.75 450
11048.75 462
11049.74 460
11050.73 452
11051.72 475
11052.72 508
11053.71 470
11054.70 475
11055.70 511
11056.69 500
11057.68 513
11058.67 468
11059.67 471
11060.66 492
11061.65 496
11062.65 484
11063.64 507
11064.63 508
11065.63 488
11066.62 533
11067.61 523
11068.61 503
11069.60 457
11070.60 467
11071.59 466
11072.58 498
11073.58 491
11074.57 499
11075.56 518
11076.56 492
11077.55 489
11078.55 469
11079.54 482
11080.53 466
11081.53 464
11082.52 445
11083.52 429
11084.51 484
11085.51 453
11086.50 438
11087.49 397
11088.49 415
11089.48 421
11090.48 423
11091.47 404
11092.47 437
11093.46 480
11094.46 428
11095.45 439
11096.45 393
11097.44 444
11098.44 402
11099.43 409
11100.43 415
11101.42 416
11102.42 363
11103.41 422
11104.41 463
11105.40 455
11106.40 408
11107.39 443
11108.39 469
11109.38 424
11110.38 424
11111.37 391
11112.37 393
11113.37 428
11114.36 407
11115.36 376
11116.35 406
11117.35 438
11118.34 445
11119.34 437
11120.34 386
11121.33 438
11122.33 430
11123.32 482
11124.32 436
11125.32 464
11126.31 457
11127.31 490
11128.30 399
11129.30 385
11130.30 421
11131.29 449
11132.29 405
11133.29 414
11134.28 383
11135.28 377
11136.28 430
11137.27 391
11138.27 423
11139.27 385
11140.26 365
11141.26 403
11142.26 415
11143.25 374
11144.25 404
11145.25 431
11146.24 377
11147.24 357
11148.24 371
11149.24 391
11150.23 365
11151.23 371
11152.23 412
11153.23 398
11154.22 402
11155.22 402
11156.22 413
11157.22 406
11158.21 382
11159.21 389
11160.21 424
11161.21 409
11162.20 397
11163.20 443
11164.20 405
11165.20 367
11166.20 399
11167.19 433
11168.19 465
11169.19 432
11170.19 440
11171.19 448
11172.18 402
11173.18 430
11174.18 514
11175.18 486
11176.18 454
11177.18 357
11178.17 466
11179.17 475
11180.17 495
11181.17 480
11182.17 446
11183.17 452
11184.17 446
11185.16 430
11186.16 466
11187.16 498
11188.16 542
11189.16 488
11190.16 537
11191.16 525
11192.16 507
11193.16 525
11194.16 529
11195.16 478
11196.15 510
11197.15 485
11198.15 435
11199.15 415
11200.15 444
11201.15 411
11202.15 442
11203.15 432
11204.15 469
11205.15 484
11206.15 457
11207.15 442
11208.15 435
11209.15 472
11210.15 474
11211.15 418
11212.15 412
11213.15 409
11214.15 368
11215.15 337
11216.15 372
11217.15 385
11218.15 357
11219.15 376
11220.15 334
11221.15 369
11222.15 392
11223.15 393
11224.15 373
11225.15 358
11226.15 356
11227.16 383
11228.16 360
11229.16 349
11230.16 396
11231.16 356
11232.16 343
11233.16 326
11234.16 343
11235.16 353
11236.16 404
11237.16 327
11238.17 373
11239.17 369
11240.17 348
11241.17 362
11242.17 329
11243.17 350
11244.17 386
11245.18 366
11246.18 381
11247.18 402
11248.18 331
11249.18 338
11250.18 339
11251.19 360
11252.19 312
11253.19 346
11254.19 386
11255.19 352
11256.19 358
11257.20 358
11258.20 361
11259.20 336
11260.20 414
11261.21 364
11262.21 357
11263.21 365
11264.21 336
11265.21 342
11266.22 370
11267.22 360
11268.22 370
11269.22 390
11270.23 419
11271.23 400
11272.23 355
11273.24 380
11274.24 419
11275.24 429
11276.24 413
11277.25 417
11278.25 416
11279.25 403
11280.26 398
11281.26 349
11282.26 395
11283.27 422
11284.27 377
11285.27 377
11286.28 398
11287.28 364
11288.28 371
11289.29 326
11290.29 374
11291.29 332
11292.30 353
11293.30 343
11294.30 359
11295.31 348
11296.31 383
11297.31 360
11298.32 401
11299.32 354
11300.33 333
11301.33 399
11302.33 359
11303.34 394
11304.34 368
11305.35 383
11306.35 398
11307.36 462
11308.36 467
11309.36 536
11310.37 470
11311.37 516
11312.38 550
11313.38 560
11314.39 500
11315.39 530
11316.40 478
11317.40 440
11318.41 423
11319.41 429
11320.41 422
11321.42 387
11322.42 382
11323.43 381
11324.43 353
11325.44 309
11326.44 324
11327.45 362
11328.46 320
11329.46 292
11330.47 323
11331.47 295
11332.48 291
11333.48 317
11334.49 295
11335.49 298
11336.50 337
11337.50 315
11338.51 340
11339.52 318
11340.52 286
11341.53 334
11342.53 335
11343.54 307
11344.54 342
11345.55 350
11346.56 336
11347.56 339
11348.57 303
11349.58 295
11350.58 320
11351.59 314
11352.59 321
11353.60 340
11354.61 319
11355.61 300
11356.62 318
11357.63 279
11358.63 283
11359.64 321
11360.65 335
11361.65 357
11362.66 293
11363.67 295
11364.67 311
11365.68 340
11366.69 293
11367.69 269
11368.70 275
11369.71 312
11370.71 284
11371.72 300
11372.73 302
11373.74 326
11374.74 255
11375.75 292
11376.76 309
11377.77 325
11378.77 337
11379.78 292
11380.79 284
11381.80 286
11382.80 284
11383.81 276
11384.82 272
11385.83 267
11386.83 308
11387.84 295
11388.85 336
11389.86 300
11390.87 294
11391.87 339
11392.88 294
11393.89 316
11394.90 330
11395.91 311
11396.91 314
11397.92 311
11398.93 296
11399.94 303
11400.95 284
11401.96 305
11402.97 305
11403.97 281
11404.98 282
11405.99 320
11407.00 267
11408.01 300
11409.02 317
11410.03 292
11411.03 283
11412.04 283
11413.05 288
11414.06 282
11415.07 290
11416.08 287
11417.09 286
11418.10 290
11419.11 309
11420.12 302
11421.13 280
11422.14 268
11423.14 303
11424.15 315
11425.16 310
11426.17 311
11427.18 319
11428.19 293
11429.20 285
11430.21 340
11431.22 298
11432.23 305
11433.24 330
11434.25 329
11435.26 316
11436.27 283
11437.28 313
11438.29 304
11439.30 276
11440.31 323
11441.32 280
11442.33 308
11443.34 294
11444.35 330
11445.36 308
11446.37 291
11447.38 277
11448.39 285
11449.41 254
11450.42 277
11451.43 278
11452.44 286
11453.45 294
11454.46 294
11455.47 263
11456.48 291
11457.49 291
11458.50 311
11459.51 269
11460.52 292
11461.54 276
11462.55 294
11463.56 246
11464.57 294
11465.58 302
11466.59 348
11467.60 322
11468.62 268
11469.63 276
11470.64 332
11471.65 305
11472.66 237
11473.67 279
11474.68 282
11475.70 280
11476.71 312
11477.72 286
11478.73 274
11479.74 268
11480.76 289
11481.77 314
11482.78 260
11483.79 298
11484.80 307
11485.82 283
11486.83 271
11487.84 265
11488.85 314
11489.87 323
11490.88 302
11491.89 304
11492.90 266
11493.92 239
11494.93 285
11495.94 300
11496.95 277
11497.97 273
11498.98 291
11499.99 277
11501.00 270
11502.02 275
11503.03 286
11504.04 255
11505.06 306
11506.07 292
11507.08 230
11508.10 253
11509.11 283
11510.12 285
11511.14 257
11512.15 278
11513.16 263
11514.18 245
11515.19 257
11516.20 251
11517.22 255
11518.23 277
11519.24 306
11520.26 299
11521.27 236
11522.29 277
11523.30 313
11524.31 289
11525.33 261
11526.34 289
11527.35 273
11528.37 291
11529.38 309
11530.40 292
11531.41 267
11532.43 281
11533.44 301
11534.45 301
11535.47 266
11536.48 242
11537.50 270
11538.51 291
11539.53 252
11540.54 250
11541.56 296
11542.57 318
11543.59 346
11544.60 303
11545.61 290
11546.63 332
11547.64 332
11548.66 306
11549.67 331
11550.69 315
11551.70 315
11552.72 310
11553.74 274
11554.75 268
11555.77 312
11556.78 285
11557.80 271
11558.81 327
11559.83 349
11560.84 350
11561.86 291
11562.87 344
11563.89 310
11564.91 323
11565.92 281
11566.94 319
11567.95 342
11568.97 312
11569.98 361
11571.00 353
11572.02 351
11573.03 324
11574.05 350
11575.06 338
11576.08 328
11577.10 369
11578.11 361
11579.13 401
11580.15 425
11581.16 410
11582.18 460
11583.20 446
11584.21 458
11585.23 459
11586.25 469
11587.26 485
11588.28 456
11589.30 488
11590.31 474
11591.33 534
11592.35 522
11593.36 542
11594.38 619
11595.40 635
11596.41 691
11597.43 744
11598.45 863
11599.47 983
11600.48 1037
11601.50 1133
11602.52 1120
11603.53 1077
11604.55 1024
11605.57 894
11606.59 823
11607.60 730
11608.62 715
11609.64 651
11610.66 567
11611.68 516
11612.69 497
11613.71 420
11614.73 402
11615.75 431
11616.76 397
11617.78 394
11618.80 395
11619.82 416
11620.84 373
11621.86 363
11622.87 360
11623.89 381
11624.91 398
11625.93 447
11626.95 408
11627.97 364
11628.98 323
11630.00 343
11631.02 352
11632.04 369
11633.06 369
11634.08 347
11635.10 332
11636.11 360
11637.13 355
11638.15 338
11639.17 329
11640.19 320
11641.21 350
11642.23 297
11643.25 324
11644.27 306
11645.29 303
11646.31 271
11647.32 292
11648.34 284
11649.36 329
11650.38 340
11651.40 289
11652.42 286
11653.44 307
11654.46 327
11655.48 303
11656.50 284
11657.52 315
11658.54 303
11659.56 302
11660.58 313
11661.60 311
11662.62 299
11663.64 273
11664.66 313
11665.68 299
11666.70 315
11667.72 299
11668.74 314
11669.76 334
11670.78 348
11671.80 313
11672.82 324
11673.84 276
11674.86 275
11675.88 318
11676.90 290
11677.92 315
11678.95 335
11679.97 348
11680.99 361
11682.01 318
11683.03 327
11684.05 354
11685.07 322
11686.09 312
11687.11 310
11688.13 349
11689.16 357
11690.18 292
11691.20 314
11692.22 290
11693.24 312
11694.26 332
11695.28 339
11696.30 327
11697.33 309
11698.35 282
11699.37 324
11700.39 326
11701.41 275
11702.43 305
11703.46 296
11704.48 306
11705.50 309
11706.52 261
11707.54 293
11708.57 325
11709.59 312
11710.61 284
11711.63 295
11712.65 279
11713.68 292
11714.70 297
11715.72 298
11716.74 309
11717.77 280
11718.79 305
11719.81 269
11720.83 262
11721.86 304
11722.88 281
11723.90 304
11724.92 296
11725.95 293
11726.97 282
11727.99 312
11729.01 281
11730.04 319
11731.06 325
11732.08 302
11733.11 316
11734.13 291
11735.15 304
11736.18 319
11737.20 320
11738.22 274
11739.25 246
11740.27 301
11741.29 304
11742.32 307
11743.34 314
11744.36 317
11745.39 297
11746.41 309
11747.43 264
11748.46 287
11749.48 287
11750.51 292
11751.53 277
11752.55 268
11753.58 305
11754.60 277
11755.63 314
11756.65 309
11757.67 280
11758.70 280
11759.72 298
11760.75 268
11761.77 281
11762.80 287
11763.82 255
11764.84 272
11765.87 333
11766.89 350
11767.92 299
11768.94 291
11769.97 294
11770.99 326
11772.02 313
11773.04 287
11774.07 293
11775.09 307
11776.12 319
11777.14 279
11778.17 345
11779.19 346
11780.22 341
11781.24 336
11782.27 292
11783.29 312
11784.32 305
11785.34 314
11786.37 345
11787.39 341
11788.42 342
11789.45 291
11790.47 284
11791.50 307
11792.52 323
11793.55 319
11794.57 339
11795.60 327
11796.63 294
11797.65 305
11798.68 341
11799.70 358
11800.73 325
11801.75 352
11802.78 348
11803.81 326
11804.83 306
11805.86 294
11806.89 286
11807.91 354
11808.94 335
11809.97 330
11810.99 318
11812.02 301
11813.04 342
11814.07 344
11815.10 315
11816.12 320
11817.15 332
11818.18 359
11819.21 323
11820.23 304
11821.26 343
11822.29 304
11823.31 322
11824.34 331
11825.37 351
11826.39 349
11827.42 315
11828.45 305
11829.48 335
11830.50 304
11831.53 308
11832.56 338
11833.59 378
11834.61 308
11835.64 350
11836.67 364
11837.70 342
11838.72 368
11839.75 332
11840.78 349
11841.81 322
11842.83 334
11843.86 356
11844.89 359
11845.92 352
11846.95 348
11847.97 389
11849.00 392
11850.03 336
11851.06 364
11852.09 349
11853.12 395
11854.14 393
11855.17 377
11856.20 376
11857.23 379
11858.26 398
11859.29 342
11860.32 365
11861.34 359
11862.37 409
11863.40 397
11864.43 426
11865.46 401
11866.49 440
11867.52 442
11868.55 406
11869.57 433
11870.60 406
11871.63 395
11872.66 453
11873.69 459
11874.72 437
11875.75 481
11876.78 432
11877.81 478
11878.84 481
11879.87 474
11880.90 472
11881.93 512
11882.96 531
11883.99 532
11885.02 534
11886.05 516
11887.08 551
11888.11 566
11889.14 519
11890.16 513
11891.19 538
11892.22 536
11893.26 644
11894.29 599
11895.32 656
11896.35 669
11897.38 756
11898.41 748
11899.44 733
11900.47 719
11901.50 798
11902.53 825
11903.56 744
11904.59 672
11905.62 681
11906.65 707
11907.68 629
11908.71 613
11909.74 612
11910.77 652
11911.80 653
11912.83 685
11913.87 687
11914.90 629
11915.93 637
11916.96 622
11917.99 692
11919.02 709
11920.05 715
11921.08 778
11922.11 790
11923.15 826
11924.18 884
11925.21 945
11926.24 1029
11927.27 1115
11928.30 1232
11929.34 1309
11930.37 1445
11931.40 1358
11932.43 1293
11933.46 1301
11934.49 1223
11935.53 1091
11936.56 1033
11937.59 876
11938.62 748
11939.65 721
11940.69 666
11941.72 625
11942.75 609
11943.78 594
11944.82 587
11945.85 566
11946.88 547
11947.91 573
11948.94 591
11949.98 509
11951.01 502
11952.04 524
11953.08 533
11954.11 555
11955.14 516
11956.17 484
11957.21 500
11958.24 477
11959.27 495
11960.31 493
11961.34 519
11962.37 522
11963.40 512
11964.44 490
11965.47 501
11966.50 529
11967.54 515
11968.57 506
11969.60 470
11970.64 506
11971.67 511
11972.70 545
11973.74 532
11974.77 544
11975.81 481
11976.84 534
11977.87 479
11978.91 519
11979.94 460
11980.97 504
11982.01 462
11983.04 450
11984.08 489
11985.11 485
11986.14 504
11987.18 534
11988.21 496
11989.25 490
11990.28 494
11991.32 509
11992.35 494
11993.38 504
11994.42 534
11995.45 506
11996.49 548
11997.52 488
11998.56 496
11999.59 560
12000.63 569
12001.66 563
12002.70 556
12003.73 530
12004.77 546
12005.80 532
12006.84 512
12007.87 549
12008.91 560
12009.94 608
12010.98 581
12012.01 600
12013.05 622
12014.08 629
12015.12 647
12016.15 638
12017.19 610
12018.22 644
12019.26 680
12020.29 642
12021.33 669
12022.37 614
12023.40 636
12024.44 609
12025.47 607
12026.51 625
12027.54 534
12028.58 565
12029.62 569
12030.65 527
12031.69 575
12032.72 550
12033.76 538
12034.80 558
12035.83 605
12036.87 575
12037.91 538
12038.94 596
12039.98 584
12041.01 591
12042.05 591
12043.09 644
12044.12 570
12045.16 591
12046.20 570
12047.23 582
12048.27 597
12049.31 549
12050.35 535
12051.38 559
12052.42 592
12053.46 549
12054.49 595
12055.53 585
12056.57 662
12057.60 608
12058.64 600
12059.68 662
12060.72 611
12061.75 586
12062.79 658
12063.83 628
12064.87 631
12065.90 557
12066.94 645
12067.98 653
12069.02 602
12070.05 636
12071.09 693
12072.13 694
12073.17 682
12074.21 661
12075.24 660
12076.28 660
12077.32 626
12078.36 618
12079.40 619
12080.43 679
12081.47 696
12082.51 685
12083.55 690
12084.59 650
12085.63 725
12086.66 749
12087.70 766
12088.74 775
12089.78 757
12090.82 791
12091.86 805
12092.90 825
12093.93 867
12094.97 924
12096.01 904
12097.05 964
12098.09 1032
12099.13 1162
12100.17 1254
12101.21 1248
12102.25 1301
12103.28 1282
12104.32 1235
12105.36 1175
12106.40 1113
12107.44 1024
12108.48 924
12109.52 813
12110.56 753
12111.60 707
12112.64 693
12113.68 671
12114.72 627
12115.76 596
12116.80 600
12117.84 541
12118.88 629
12119.92 613
12120.96 548
12122.00 521
12123.04 515
12124.08 511
12125.12 564
12126.16 555
12127.20 477
12128.24 479
12129.28 445
12130.32 475
12131.36 491
12132.40 454
12133.44 482
12134.48 456
12135.52 453
12136.56 473
12137.60 449
12138.64 481
12139.68 457
12140.72 505
12141.76 441
12142.81 449
12143.85 431
12144.89 404
12145.93 425
12146.97 439
12148.01 396
12149.05 415
12150.09 438
12151.13 425
12152.18 395
12153.22 404
12154.26 396
12155.30 408
12156.34 409
12157.38 363
12158.42 424
12159.47 401
12160.51 412
12161.55 429
12162.59 417
12163.63 402
12164.67 443
12165.72 409
12166.76 382
12167.80 397
12168.84 417
12169.88 456
12170.93 393
12171.97 455
12173.01 405
12174.05 406
12175.09 383
12176.14 398
12177.18 427
12178.22 446
12179.26 424
12180.31 408
12181.35 403
12182.39 373
12183.43 415
12184.48 376
12185.52 389
12186.56 405
12187.60 417
12188.65 444
12189.69 420
12190.73 407
12191.78 405
12192.82 405
12193.86 427
12194.91 402
12195.95 410
12196.99 429
12198.04 442
12199.08 419
12200.12 370
12201.17 422
12202.21 397
12203.25 401
12204.30 406
12205.34 399
12206.38 388
12207.43 373
12208.47 350
12209.51 361
12210.56 365
12211.60 359
12212.65 391
12213.69 398
12214.73 421
12215.78 376
12216.82 377
12217.87 404
12218.91 417
12219.95 381
12221.00 356
12222.04 409
12223.09 387
12224.13 358
12225.17 376
12226.22 359
12227.26 400
12228.31 412
12229.35 401
12230.40 378
12231.44 380
12232.49 386
12233.53 343
12234.58 363
12235.62 373
12236.67 382
12237.71 348
12238.76 369
12239.80 333
12240.85 382
12241.89 359
12242.94 376
12243.98 349
12245.03 374
12246.07 399
12247.12 347
12248.16 396
12249.21 331
12250.25 344
12251.30 308
12252.34 336
12253.39 346
12254.44 351
12255.48 365
12256.53 357
12257.57 307
12258.62 324
12259.67 325
12260.71 364
12261.76 334
12262.80 302
12263.85 302
12264.90 296
12265.94 341
12266.99 331
12268.03 315
12269.08 324
12270.13 294
12271.17 301
12272.22 297
12273.27 283
12274.31 302
12275.36 331
12276.41 328
12277.45 343
12278.50 374
12279.55 349
12280.59 348
12281.64 310
12282.69 320
12283.73 332
12284.78 342
12285.83 353
12286.87 321
12287.92 346
12288.97 297
12290.01 326
12291.06 325
12292.11 327
12293.16 271
12294.20 307
12295.25 281
12296.30 295
12297.35 306
12298.39 304
12299.44 295
12300.49 282
12301.54 289
12302.58 298
12303.63 277
12304.68 275
12305.73 292
12306.78 361
12307.82 297
12308.87 292
12309.92 271
12310.97 322
12312.02 314
12313.06 282
12314.11 284
12315.16 302
12316.21 294
12317.26 277
12318.31 279
12319.35 301
12320.40 279
12321.45 299
12322.50 292
12323.55 281
12324.60 293
12325.65 300
12326.69 313
12327.74 278
12328.79 292
12329.84 268
12330.89 339
12331.94 297
12332.99 289
12334.04 274
12335.09 266
12336.13 249
12337.18 283
12338.23 300
12339.28 305
12340.33 306
12341.38 293
12342.43 293
12343.48 302
12344.53 256
12345.58 269
12346.63 302
12347.68 268
12348.73 285
12349.78 254
12350.83 285
12351.88 281
12352.93 271
12353.98 254
12355.03 276
12356.08 288
12357.13 296
12358.18 288
12359.23 254
12360.28 276
12361.33 301
12362.38 289
12363.43 266
12364.48 282
12365.53 292
12366.58 306
12367.63 303
12368.68 296
12369.73 287
12370.78 310
12371.83 280
12372.88 296
12373.93 333
12374.98 297
12376.04 319
12377.09 303
12378.14 265
12379.19 278
12380.24 315
12381.29 330
12382.34 347
12383.39 297
12384.44 270
12385.49 297
12386.55 337
12387.60 337
12388.65 303
12389.70 304
12390.75 285
12391.80 294
12392.85 260
12393.91 325
12394.96 323
12396.01 281
12397.06 304
12398.11 278
12399.17 250
12400.22 311
12401.27 330
12402.32 321
12403.37 300
12404.42 310
12405.48 320
12406.53 288
12407.58 364
12408.63 336
12409.69 352
12410.74 328
12411.79 327
12412.84 327
12413.90 291
12414.95 301
12416.00 355
12417.05 350
12418.11 335
12419.16 331
12420.21 309
12421.26 327
12422.32 300
12423.37 350
12424.42 327
12425.48 321
12426.53 334
12427.58 325
12428.63 319
12429.69 348
12430.74 353
12431.79 340
12432.85 360
12433.90 355
12434.95 340
12436.01 368
12437.06 332
12438.11 362
12439.17 359
12440.22 335
12441.28 357
12442.33 368
12443.38 373
12444.44 412
12445.49 347
12446.54 350
12447.60 404
12448.65 362
12449.71 366
12450.76 403
12451.81 396
12452.87 386
12453.92 377
12454.98 426
12456.03 440
12457.08 427
12458.14 454
12459.19 418
12460.25 383
12461.30 446
12462.36 494
12463.41 503
12464.47 471
12465.52 510
12466.58 519
12467.63 634
12468.68 658
12469.74 706
12470.79 809
12471.85 925
12472.90 1096
12473.96 1162
12475.01 1129
12476.07 1189
12477.12 1269
12478.18 1101
12479.24 1017
12480.29 947
12481.35 890
12482.40 778
12483.46 700
12484.51 649
12485.57 582
12486.62 512
12487.68 525
12488.73 487
12489.79 434
12490.85 451
12491.90 451
12492.96 431
12494.01 429
12495.07 455
12496.13 416
12497.18 378
12498.24 400
12499.29 429
12500.35 435
12501.41 372
12502.46 370
12503.52 433
12504.57 393
12505.63 364
12506.69 405
12507.74 398
12508.80 391
12509.86 376
12510.91 406
12511.97 440
12513.03 369
12514.08 426
12515.14 406
12516.20 407
12517.25 390
12518.31 381
12519.37 398
12520.42 345
12521.48 349
12522.54 337
12523.60 393
12524.65 368
12525.71 348
12526.77 356
12527.82 324
12528.88 342
12529.94 363
12531.00 356
12532.05 363
12533.11 383
12534.17 378
12535.23 423
12536.28 393
12537.34 351
12538.40 406
12539.46 437
12540.52 424
12541.57 407
12542.63 417
12543.69 413
12544.75 427
12545.81 437
12546.86 441
12547.92 443
12548.98 509
12550.04 545
12551.10 623
12552.15 575
12553.21 574
12554.27 551
12555.33 612
12556.39 638
12557.45 629
12558.51 560
12559.56 581
12560.62 535
12561.68 524
12562.74 487
12563.80 499
12564.86 518
12565.92 466
12566.98 498
12568.03 453
12569.09 416
12570.15 393
12571.21 385
12572.27 425
12573.33 429
12574.39 396
12575.45 363
12576.51 373
12577.57 427
12578.63 400
12579.69 401
12580.75 369
12581.81 369
12582.87 422
12583.93 381
12584.98 398
12586.04 389
12587.10 388
12588.16 380
12589.22 359
12590.28 335
12591.34 332
12592.40 375
12593.46 399
12594.52 362
12595.58 350
12596.64 352
12597.70 342
12598.77 348
12599.83 366
12600.89 370
12601.95 337
12603.01 371
12604.07 362
12605.13 359
12606.19 378
12607.25 352
12608.31 369
12609.37 375
12610.43 399
12611.49 366
12612.55 430
12613.61 387
12614.68 426
12615.74 402
12616.80 365
12617.86 394
12618.92 446
12619.98 407
12621.04 397
12622.10 395
12623.16 383
12624.23 395
12625.29 332
12626.35 324
12627.41 307
12628.47 368
12629.53 364
12630.59 360
12631.66 305
12632.72 346
12633.78 369
12634.84 364
12635.90 308
12636.97 308
12638.03 369
12639.09 362
12640.15 306
12641.21 332
12642.28 330
12643.34 358
12644.40 353
12645.46 362
12646.52 352
12647.59 343
12648.65 377
12649.71 357
12650.77 327
12651.84 336
12652.90 317
12653.96 322
12655.03 368
12656.09 375
12657.15 322
12658.21 328
12659.28 329
12660.34 312
12661.40 285
12662.46 303
12663.53 349
12664.59 333
12665.65 294
12666.72 302
12667.78 291
12668.84 301
12669.91 323
12670.97 332
12672.03 307
12673.10 286
12674.16 305
12675.22 344
12676.29 351
12677.35 358
12678.42 370
12679.48 329
12680.54 353
12681.61 365
12682.67 361
12683.73 339
12684.80 363
12685.86 353
12686.93 305
12687.99 354
12689.05 324
12690.12 353
12691.18 339
12692.25 374
12693.31 343
12694.38 363
12695.44 370
12696.50 391
12697.57 401
12698.63 391
12699.70 408
12700.76 470
12701.83 498
12702.89 487
12703.96 455
12705.02 429
12706.09 458
12707.15 391
12708.22 387
12709.28 402
12710.35 387
12711.41 337
12712.48 332
12713.54 358
12714.61 334
12715.67 364
12716.74 339
12717.80 299
12718.87 316
12719.93 313
12721.00 350
12722.06 339
12723.13 377
12724.19 348
12725.26 365
12726.33 385
12727.39 314
12728.46 355
12729.52 337
12730.59 383
12731.66 352
12732.72 344
12733.79 323
12734.85 318
12735.92 360
12736.99 356
12738.05 371
12739.12 335
12740.18 328
12741.25 319
12742.32 352
12743.38 340
12744.45 315
12745.52 325
12746.58 334
12747.65 292
12748.72 266
12749.78 268
12750.85 290
12751.92 294
12752.98 300
12754.05 276
12755.12 248
12756.18 266
12757.25 262
12758.32 244
12759.38 286
12760.45 281
12761.52 270
12762.59 292
12763.65 259
12764.72 295
12765.79 265
12766.85 241
12767.92 271
12768.99 270
12770.06 278
12771.12 274
12772.19 258
12773.26 282
12774.33 300
12775.40 285
12776.46 252
12777.53 272
12778.60 269
12779.67 250
12780.73 256
12781.80 288
12782.87 295
12783.94 261
12785.01 259
12786.08 278
12787.14 275
12788.21 270
12789.28 283
12790.35 272
12791.42 283
12792.49 280
12793.55 318
12794.62 295
12795.69 257
12796.76 288
12797.83 283
12798.90 283
12799.97 256
12801.03 296
12802.10 298
12803.17 300
12804.24 288
12805.31 293
12806.38 275
12807.45 268
12808.52 311
12809.59 290
12810.66 332
12811.72 347
12812.79 349
12813.86 340
12814.93 296
12816.00 362
12817.07 349
12818.14 345
12819.21 303
12820.28 346
12821.35 302
12822.42 307
12823.49 285
12824.56 293
12825.63 284
12826.70 305
12827.77 287
12828.84 280
12829.91 285
12830.98 263
12832.05 254
12833.12 255
12834.19 259
12835.26 273
12836.33 254
12837.40 265
12838.47 269
12839.54 277
12840.61 233
12841.68 263
12842.75 286
12843.82 220
12844.89 261
12845.96 240
12847.04 230
12848.11 258
12849.18 241
12850.25 249
12851.32 265
12852.39 266
12853.46 251
12854.53 260
12855.60 232
12856.67 242
12857.75 292
12858.82 272
12859.89 227
12860.96 221
12862.03 273
12863.10 238
12864.17 208
12865.24 221
12866.32 233
12867.39 254
12868.46 223
12869.53 210
12870.60 221
12871.67 198
12872.75 213
12873.82 230
12874.89 240
12875.96 224
12877.03 240
12878.11 237
12879.18 191
12880.25 244
12881.32 237
12882.39 240
12883.47 231
12884.54 214
12885.61 194
12886.68 209
12887.76 208
12888.83 235
12889.90 219
12890.97 201
12892.05 199
12893.12 209
12894.19 219
12895.27 226
12896.34 203
12897.41 237
12898.48 209
12899.56 173
12900.63 201
12901.70 235
12902.78 231
12903.85 223
12904.92 217
12905.99 227
12907.07 205
12908.14 235
12909.21 243
12910.29 208
12911.36 241
12912.44 261
12913.51 241
12914.58 223
12915.66 215
12916.73 213
12917.80 229
12918.88 233
12919.95 239
12921.02 257
12922.10 229
12923.17 254
12924.25 220
12925.32 205
12926.39 256
12927.47 238
12928.54 251
12929.62 244
12930.69 222
12931.77 213
12932.84 240
12933.91 215
12934.99 203
12936.06 230
12937.14 254
12938.21 243
12939.29 226
12940.36 199
12941.44 197
12942.51 231
12943.59 240
12944.66 239
12945.73 218
12946.81 212
12947.88 215
12948.96 221
12950.03 214
12951.11 213
12952.18 207
12953.26 253
12954.34 219
12955.41 196
12956.49 238
12957.56 210
12958.64 198
12959.71 219
12960.79 236
12961.86 243
12962.94 248
12964.01 255
12965.09 243
12966.17 244
12967.24 242
12968.32 231
12969.39 210
12970.47 214
12971.54 204
12972.62 212
12973.70 248
12974.77 201
12975.85 203
12976.93 200
12978.00 263
12979.08 244
12980.15 223
12981.23 224
12982.31 203
12983.38 200
12984.46 229
12985.54 211
12986.61 223
12987.69 222
12988.77 255
12989.84 271
12990.92 212
12992.00 212
12993.07 206
12994.15 244
12995.23 238
12996.30 210
12997.38 235
12998.46 230
12999.53 248
13000.61 233
13001.69 228
13002.77 252
13003.84 265
13004.92 244
13006.00 224
13007.08 229
13008.15 218
13009.23 223
13010.31 251
13011.39 228
13012.46 247
13013.54 225
13014.62 229
13015.70 231
13016.77 245
13017.85 246
13018.93 234
13020.01 235
13021.09 252
13022.16 242
13023.24 250
13024.32 237
13025.40 270
13026.48 239
13027.56 220
13028.63 239
13029.71 216
13030.79 237
13031.87 272
13032.95 264
13034.03 263
13035.10 265
13036.18 253
13037.26 237
13038.34 242
13039.42 262
13040.50 252
13041.58 272
13042.66 273
13043.73 246
13044.81 246
13045.89 269
13046.97 321
13048.05 281
13049.13 310
13050.21 287
13051.29 284
13052.37 278
13053.45 281
13054.53 266
13055.61 248
13056.69 247
13057.76 243
13058.84 256
13059.92 270
13061.00 266
13062.08 268
13063.16 243
13064.24 266
13065.32 246
13066.40 256
13067.48 231
13068.56 234
13069.64 261
13070.72 248
13071.80 232
13072.88 239
13073.96 248
13075.04 238
13076.12 233
13077.20 255
13078.28 242
13079.36 230
13080.44 249
13081.53 246
13082.61 233
13083.69 184
13084.77 251
13085.85 233
13086.93 220
13088.01 222
13089.09 207
13090.17 224
13091.25 223
13092.33 245
13093.41 224
13094.49 202
13095.58 231
13096.66 220
13097.74 205
13098.82 215
13099.90 253
13100.98 253
13102.06 251
13103.14 224
13104.23 227
13105.31 242
13106.39 244
13107.47 230
13108.55 225
13109.63 208
13110.72 205
13111.80 244
13112.88 229
13113.96 234
13115.04 265
13116.13 246
13117.21 222
13118.29 235
13119.37 215
13120.45 235
13121.54 217
13122.62 249
13123.70 268
13124.78 241
13125.86 210
13126.95 203
13128.03 223
13129.11 236
13130.19 230
13131.28 222
13132.36 212
13133.44 213
13134.52 220
13135.61 228
13136.69 221
13137.77 222
13138.86 242
13139.94 277
13141.02 222
13142.11 233
13143.19 214
13144.27 242
13145.35 238
13146.44 251
13147.52 243
13148.60 243
13149.69 244
13150.77 218
13151.85 227
13152.94 214
13154.02 257
13155.10 224
13156.19 237
13157.27 228
13158.36 256
13159.44 240
13160.52 238
13161.61 254
13162.69 233
13163.77 267
13164.86 268
13165.94 264
13167.03 229
13168.11 256
13169.19 237
13170.28 239
13171.36 244
13172.45 235
13173.53 227
13174.62 247
13175.70 237
13176.79 224
13177.87 236
13178.95 233
13180.04 235
13181.12 243
13182.21 250
13183.29 238
13184.38 236
13185.46 246
13186.55 236
13187.63 244
13188.72 229
13189.80 238
13190.89 232
13191.97 278
13193.06 264
13194.14 228
13195.23 247
13196.31 270
13197.40 242
13198.48 271
13199.57 246
13200.65 265
13201.74 241
13202.83 224
13203.91 217
13205.00 250
13206.08 277
13207.17 261
13208.25 247
13209.34 256
13210.43 276
13211.51 257
13212.60 269
13213.68 246
13214.77 263
13215.86 234
13216.94 305
13218.03 262
13219.11 253
13220.20 232
13221.29 262
13222.37 246
13223.46 223
13224.55 244
13225.63 223
13226.72 253
13227.80 247
13228.89 260
13229.98 237
13231.06 262
13232.15 266
13233.24 274
13234.32 278
13235.41 290
13236.50 259
13237.59 291
13238.67 266
13239.76 278
13240.85 283
13241.93 288
13243.02 273
13244.11 263
13245.20 294
13246.28 292
13247.37 299
13248.46 323
13249.55 272
13250.63 305
13251.72 299
13252.81 300
13253.90 318
13254.98 305
13256.07 294
13257.16 290
13258.25 271
13259.33 293
13260.42 314
13261.51 317
13262.60 313
13263.69 297
13264.77 321
13265.86 320
13266.95 304
13268.04 330
13269.13 338
13270.22 339
13271.30 298
13272.39 302
13273.48 326
13274.57 345
13275.66 313
13276.75 311
13277.83 316
13278.92 302
13280.01 305
13281.10 326
13282.19 372
13283.28 355
13284.37 334
13285.46 350
13286.55 370
13287.63 365
13288.72 379
13289.81 379
13290.90 384
13291.99 391
13293.08 370
13294.17 384
13295.26 390
13296.35 411
13297.44 340
13298.53 369
13299.62 420
13300.71 405
13301.80 426
13302.89 438
13303.97 460
13305.06 448
13306.15 432
13307.24 451
13308.33 456
13309.42 477
13310.51 496
13311.60 437
13312.69 470
13313.78 416
13314.87 440
13315.96 426
13317.05 435
13318.14 390
13319.24 415
13320.33 425
13321.42 410
13322.51 424
13323.60 415
13324.69 449
13325.78 462
13326.87 411
13327.96 433
13329.05 483
13330.14 495
13331.23 439
13332.32 468
13333.41 456
13334.50 486
13335.60 497
13336.69 449
13337.78 489
13338.87 478
13339.96 475
13341.05 508
13342.14 552
13343.23 479
13344.32 486
13345.42 500
13346.51 502
13347.60 511
13348.69 487
13349.78 542
13350.87 526
13351.97 511
13353.06 449
13354.15 502
13355.24 532
13356.33 504
13357.42 552
13358.52 566
13359.61 669
13360.70 649
13361.79 605
13362.88 601
13363.98 665
13365.07 638
13366.16 673
13367.25 662
13368.35 720
13369.44 648
13370.53 610
13371.62 596
13372.72 626
13373.81 605
13374.90 532
13375.99 481
13377.09 507
13378.18 499
13379.27 500
13380.36 458
13381.46 405
13382.55 439
13383.64 430
13384.74 402
13385.83 406
13386.92 432
13388.02 431
13389.11 410
13390.20 404
13391.30 420
13392.39 428
13393.48 409
13394.58 388
13395.67 402
13396.76 421
13397.86 405
13398.95 400
13400.04 429
13401.14 372
13402.23 381
13403.32 437
13404.42 399
13405.51 400
13406.61 377
13407.70 361
13408.79 388
13409.89 412
13410.98 395
13412.08 375
13413.17 405
13414.26 399
13415.36 377
13416.45 361
13417.55 383
13418.64 401
13419.74 421
13420.83 375
13421.93 399
13423.02 385
13424.11 436
13425.21 402
13426.30 417
13427.40 395
13428.49 430
13429.59 416
13430.68 425
13431.78 451
13432.87 415
13433.97 420
13435.06 403
13436.16 413
13437.25 442
13438.35 439
13439.44 420
13440.54 456
13441.63 479
13442.73 462
13443.83 476
13444.92 514
13446.02 516
13447.11 460
13448.21 431
13449.30 526
13450.40 539
13451.49 511
13452.59 544
13453.69 510
13454.78 528
13455.88 542
13456.97 518
13458.07 460
13459.17 514
13460.26 529
13461.36 561
13462.45 550
13463.55 513
13464.65 533
13465.74 533
13466.84 578
13467.94 521
13469.03 545
13470.13 518
13471.23 547
13472.32 534
13473.42 503
13474.52 534
13475.61 549
13476.71 557
13477.81 545
13478.90 541
13480.00 563
13481.10 554
13482.19 577
13483.29 575
13484.39 569
13485.48 597
13486.58 602
13487.68 632
13488.78 619
13489.87 640
13490.97 616
13492.07 680
13493.17 702
13494.26 686
13495.36 713
13496.46 754
13497.56 789
13498.65 805
13499.75 814
13500.85 837
13501.95 870
13503.04 798
13504.14 814
13505.24 755
13506.34 729
13507.44 722
13508.53 689
13509.63 633
13510.73 582
13511.83 619
13512.93 552
13514.03 539
13515.12 516
13516.22 471
13517.32 496
13518.42 517
13519.52 455
13520.62 519
13521.71 504
13522.81 466
13523.91 427
13525.01 453
13526.11 417
13527.21 425
13528.31 445
13529.41 466
13530.51 418
13531.60 414
13532.70 418
13533.80 421
13534.90 454
13536.00 415
13537.10 441
13538.20 434
13539.30 426
13540.40 379
13541.50 401
13542.60 411
13543.70 407
13544.80 407
13545.90 428
13547.00 395
13548.09 315
13549.19 382
13550.29 403
13551.39 396
13552.49 415
13553.59 375
13554.69 356
13555.79 361
13556.89 366
13557.99 361
13559.09 375
13560.19 349
13561.29 357
13562.39 381
13563.50 352
13564.60 326
13565.70 338
13566.80 381
13567.90 380
13569.00 360
13570.10 357
13571.20 340
13572.30 394
13573.40 383
13574.50 404
13575.60 369
13576.70 424
13577.80 443
13578.90 400
13580.01 374
13581.11 401
13582.21 410
13583.31 390
13584.41 376
13585.51 375
13586.61 362
13587.71 369
13588.81 393
13589.92 397
13591.02 357
13592.12 348
13593.22 403
13594.32 386
13595.42 392
13596.53 378
13597.63 371
13598.73 369
13599.83 372
13600.93 340
13602.03 371
13603.14 345
13604.24 352
13605.34 360
13606.44 352
13607.54 383
13608.65 362
13609.75 377
13610.85 341
13611.95 373
13613.06 383
13614.16 437
13615.26 404
13616.36 374
13617.47 383
13618.57 379
13619.67 415
13620.77 383
13621.88 370
13622.98 361
13624.08 387
13625.18 380
13626.29 383
13627.39 377
13628.49 352
13629.60 370
13630.70 420
13631.80 376
13632.91 393
13634.01 384
13635.11 397
13636.21 385
13637.32 388
13638.42 388
13639.53 360
13640.63 363
13641.73 388
13642.84 379
13643.94 361
13645.04 373
13646.15 371
13647.25 374
13648.35 341
13649.46 331
13650.56 325
13651.67 351
13652.77 317
13653.87 331
13654.98 330
13656.08 333
13657.19 350
13658.29 357
13659.39 310
13660.50 329
13661.60 345
13662.71 334
13663.81 345
13664.92 349
13666.02 353
13667.12 357
13668.23 352
13669.33 368
13670.44 353
13671.54 354
13672.65 351
13673.75 338
13674.86 323
13675.96 351
13677.07 354
13678.17 370
13679.28 337
13680.38 298
13681.49 293
13682.59 302
13683.70 326
13684.80 302
13685.91 342
13687.01 354
13688.12 367
13689.22 322
13690.33 325
13691.44 333
13692.54 330
13693.65 367
13694.75 364
13695.86 374
13696.96 353
13698.07 378
13699.18 336
13700.28 356
13701.39 358
13702.49 334
13703.60 342
13704.71 395
13705.81 343
13706.92 350
13708.02 384
13709.13 415
13710.24 403
13711.34 401
13712.45 399
13713.56 386
13714.66 420
13715.77 458
13716.87 406
13717.98 416
13719.09 448
13720.19 445
13721.30 467
13722.41 413
13723.51 421
13724.62 458
13725.73 506
13726.84 425
13727.94 444
13729.05 488
13730.16 500
13731.26 460
13732.37 458
13733.48 506
13734.59 468
13735.69 490
13736.80 508
13737.91 477
13739.01 457
13740.12 476
13741.23 489
13742.34 526
13743.45 493
13744.55 529
13745.66 550
13746.77 532
13747.88 563
13748.98 544
13750.09 582
13751.20 608
13752.31 574
13753.42 584
13754.52 608
13755.63 625
13756.74 617
13757.85 654
13758.96 700
13760.06 720
13761.17 704
13762.28 792
13763.39 815
13764.50 847
13765.61 918
13766.72 1005
13767.82 978
13768.93 959
13770.04 1017
13771.15 1098
13772.26 1067
13773.37 1062
13774.48 1101
13775.59 1100
13776.69 1081
13777.80 1027
13778.91 941
13780.02 903
13781.13 856
13782.24 801
13783.35 752
13784.46 727
13785.57 677
13786.68 627
13787.79 591
13788.90 525
13790.01 531
13791.12 506
13792.22 484
13793.33 476
13794.44 490
13795.55 504
13796.66 510
13797.77 480
13798.88 475
13799.99 437
13801.10 436
13802.21 489
13803.32 473
13804.43 448
13805.54 487
13806.65 517
13807.76 464
13808.87 434
13809.98 436
13811.09 436
13812.20 442
13813.32 460
13814.43 454
13815.54 424
13816.65 419
13817.76 408
13818.87 443
13819.98 388
13821.09 394
13822.20 425
13823.31 423
13824.42 396
13825.53 370
13826.64 404
13827.76 381
13828.87 383
13829.98 368
13831.09 433
13832.20 399
13833.31 391
13834.42 410
13835.53 414
13836.65 388
13837.76 415
13838.87 379
13839.98 403
13841.09 379
13842.20 405
13843.31 406
13844.43 409
13845.54 403
13846.65 424
13847.76 417
13848.87 456
13849.99 397
13851.10 390
13852.21 393
13853.32 437
13854.43 431
13855.55 435
13856.66 397
13857.77 399
13858.88 434
13859.99 434
13861.11 447
13862.22 426
13863.33 441
13864.44 449
13865.56 464
13866.67 440
13867.78 456
13868.89 458
13870.01 470
13871.12 451
13872.23 431
13873.35 410
13874.46 423
13875.57 395
13876.68 409
13877.80 434
13878.91 411
13880.02 417
13881.14 454
13882.25 442
13883.36 424
13884.48 465
13885.59 490
13886.70 437
13887.82 452
13888.93 472
13890.04 480
13891.16 489
13892.27 455
13893.39 446
13894.50 472
13895.61 507
13896.73 483
13897.84 492
13898.95 501
13900.07 448
13901.18 447
13902.30 511
13903.41 444
13904.52 420
13905.64 416
13906.75 425
13907.87 362
13908.98 391
13910.10 410
13911.21 409
13912.32 400
13913.44 378
13914.55 389
13915.67 417
13916.78 402
13917.90 376
13919.01 383
13920.13 380
13921.24 406
13922.36 373
13923.47 395
13924.59 427
13925.70 361
13926.82 394
13927.93 383
13929.05 362
13930.16 341
13931.28 387
13932.39 378
13933.51 410
13934.62 372
13935.74 363
13936.85 358
13937.97 319
13939.08 349
13940.20 351
13941.32 363
13942.43 398
13943.55 387
13944.66 402
13945.78 378
13946.89 398
13948.01 399
13949.13 371
13950.24 373
13951.36 339
13952.47 374
13953.59 351
13954.71 350
13955.82 363
13956.94 370
13958.05 361
13959.17 368
13960.29 349
13961.40 381
13962.52 331
13963.64 337
13964.75 371
13965.87 371
13966.99 347
13968.10 389
13969.22 417
13970.34 366
13971.45 345
13972.57 349
13973.69 386
13974.80 326
13975.92 339
13977.04 346
13978.16 380
13979.27 361
13980.39 330
13981.51 366
13982.62 360
13983.74 354
13984.86 369
13985.98 376
13987.09 350
13988.21 350
13989.33 374
13990.45 363
13991.56 356
13992.68 385
13993.80 356
13994.92 357
13996.03 336
13997.15 335
13998.27 352
13999.39 349
14000.51 365
14001.62 380
14002.74 328
14003.86 327
14004.98 348
14006.10 327
14007.21 347
14008.33 341
14009.45 346
14010.57 331
14011.69 333
14012.81 344
14013.93 390
14015.04 347
14016.16 378
14017.28 376
14018.40 367
14019.52 377
14020.64 350
14021.76 394
14022.87 359
14023.99 375
14025.11 336
14026.23 381
14027.35 359
14028.47 370
14029.59 363
14030.71 359
14031.83 361
14032.95 386
14034.07 389
14035.19 360
14036.30 363
14037.42 353
14038.54 400
14039.66 374
14040.78 356
14041.90 352
14043.02 365
14044.14 391
14045.26 371
14046.38 385
14047.50 451
14048.62 442
14049.74 467
14050.86 424
14051.98 436
14053.10 444
14054.22 465
14055.34 453
14056.46 447
14057.58 435
14058.70 449
14059.82 466
14060.94 479
14062.06 536
14063.18 469
14064.30 513
14065.43 500
14066.55 496
14067.67 489
14068.79 452
14069.91 485
14071.03 491
14072.15 524
14073.27 486
14074.39 488
14075.51 528
14076.63 554
14077.75 559
14078.88 578
14080.00 522
14081.12 587
14082.24 559
14083.36 596
14084.48 626
14085.60 675
14086.72 685
14087.85 651
14088.97 655
14090.09 702
14091.21 725
14092.33 769
14093.45 823
14094.58 813
14095.70 786
14096.82 789
14097.94 831
14099.06 840
14100.19 784
14101.31 776
14102.43 758
14103.55 744
14104.67 682
14105.80 675
14106.92 620
14108.04 640
14109.16 601
14110.28 556
14111.41 543
14112.53 535
14113.65 537
14114.77 496
14115.90 527
14117.02 539
14118.14 506
14119.27 510
14120.39 496
14121.51 476
14122.63 518
14123.76 451
14124.88 472
14126.00 516
14127.13 505
14128.25 467
14129.37 482
14130.50 463
14131.62 463
14132.74 432
14133.86 443
14134.99 462
14136.11 473
14137.24 475
14138.36 456
14139.48 481
14140.61 462
14141.73 437
14142.85 449
14143.98 425
14145.10 429
14146.22 397
14147.35 426
14148.47 396
14149.60 378
14150.72 397
14151.84 412
14152.97 430
14154.09 453
14155.22 441
14156.34 401
14157.46 394
14158.59 458
14159.71 402
14160.84 438
14161.96 454
14163.09 396
14164.21 412
14165.34 405
14166.46 395
14167.58 379
14168.71 384
14169.83 366
14170.96 399
14172.08 421
14173.21 394
14174.33 408
14175.46 391
14176.58 422
14177.71 399
14178.83 403
14179.96 433
14181.08 435
14182.21 427
14183.33 380
14184.46 411
14185.59 416
14186.71 393
14187.84 414
14188.96 411
14190.09 395
14191.21 383
14192.34 394
14193.46 394
14194.59 398
14195.72 375
14196.84 365
14197.97 363
14199.09 370
14200.22 365
14201.35 384
14202.47 366
14203.60 378
14204.72 351
14205.85 334
14206.98 358
14208.10 338
14209.23 361
14210.35 360
14211.48 341
14212.61 343
14213.73 365
14214.86 357
14215.99 370
14217.11 349
14218.24 366
14219.37 393
14220.49 344
14221.62 353
14222.75 360
14223.87 372
14225.00 357
14226.13 326
14227.26 369
14228.38 329
14229.51 362
14230.64 334
14231.76 329
14232.89 343
14234.02 351
14235.15 358
14236.27 361
14237.40 321
14238.53 339
14239.66 335
14240.78 331
14241.91 331
14243.04 299
14244.17 316
14245.29 320
14246.42 318
14247.55 322
14248.68 318
14249.81 297
14250.93 331
14252.06 319
14253.19 308
14254.32 288
14255.45 302
14256.57 299
14257.70 302
14258.83 332
14259.96 280
14261.09 298
14262.22 321
14263.34 300
14264.47 298
14265.60 289
14266.73 320
14267.86 270
14268.99 285
14270.12 299
14271.24 318
14272.37 298
14273.50 345
14274.63 303
14275.76 286
14276.89 319
14278.02 312
14279.15 267
14280.28 277
14281.41 311
14282.54 291
14283.66 308
14284.79 290
14285.92 288
14287.05 292
14288.18 270
14289.31 293
14290.44 248
14291.57 271
14292.70 274
14293.83 264
14294.96 286
14296.09 260
14297.22 272
14298.35 281
14299.48 278
14300.61 255
14301.74 271
14302.87 258
14304.00 284
14305.13 284
14306.26 241
14307.39 266
14308.52 304
14309.65 273
14310.78 259
14311.91 267
14313.04 256
14314.17 300
14315.30 277
14316.43 267
14317.56 247
14318.69 249
14319.82 264
14320.96 247
14322.09 242
14323.22 254
14324.35 262
14325.48 270
14326.61 256
14327.74 243
14328.87 281
14330.00 281
14331.13 238
14332.27 243
14333.40 260
14334.53 254
14335.66 265
14336.79 255
14337.92 291
14339.05 254
14340.18 250
14341.32 282
14342.45 289
14343.58 238
14344.71 221
14345.84 263
14346.98 290
14348.11 236
14349.24 228
14350.37 246
14351.50 251
14352.63 251
14353.77 252
14354.90 214
14356.03 236
14357.16 242
14358.30 247
14359.43 228
14360.56 221
14361.69 276
14362.82 237
14363.96 238
14365.09 240
14366.22 276
14367.35 250
14368.49 247
14369.62 231
14370.75 224
14371.89 239
14373.02 245
14374.15 239
14375.28 220
14376.42 260
14377.55 214
14378.68 248
14379.82 236
14380.95 245
14382.08 222
14383.22 244
14384.35 213
14385.48 250
14386.62 227
14387.75 226
14388.88 250
14390.02 253
14391.15 257
14392.28 226
14393.42 256
14394.55 243
14395.68 253
14396.82 231
14397.95 227
14399.09 232
14400.22 268
14401.35 223
14402.49 187
14403.62 211
14404.76 224
14405.89 248
14407.02 227
14408.16 233
14409.29 230
14410.43 236
14411.56 222
14412.70 237
14413.83 223
14414.96 250
14416.10 243
14417.23 270
14418.37 239
14419.50 239
14420.64 237
14421.77 282
14422.91 267
14424.04 241
14425.18 252
14426.31 297
14427.45 270
14428.58 267
14429.72 282
14430.85 249
14431.99 256
14433.12 258
14434.26 271
14435.39 250
14436.53 254
14437.66 283
14438.80 266
14439.93 255
14441.07 279
14442.20 262
14443.34 248
14444.48 252
14445.61 209
14446.75 254
14447.88 216
14449.02 241
14450.15 274
14451.29 245
14452.43 239
14453.56 252
14454.70 250
14455.83 244
14456.97 250
14458.11 237
14459.24 262
14460.38 253
14461.52 245
14462.65 214
14463.79 241
14464.93 293
14466.06 271
14467.20 236
14468.33 269
14469.47 236
14470.61 227
14471.74 250
14472.88 260
14474.02 259
14475.16 254
14476.29 265
14477.43 252
14478.57 266
14479.70 256
14480.84 263
14481.98 236
14483.11 263
14484.25 268
14485.39 251
14486.53 246
14487.66 264
14488.80 266
14489.94 250
14491.08 271
14492.21 277
14493.35 256
14494.49 291
14495.63 252
14496.76 255
14497.90 290
14499.04 290
14500.18 301
14501.31 280
14502.45 250
14503.59 254
14504.73 271
14505.87 276
14507.01 265
14508.14 250
14509.28 285
14510.42 313
14511.56 299
14512.70 300
14513.83 312
14514.97 332
14516.11 307
14517.25 349
14518.39 332
14519.53 319
14520.67 307
14521.80 305
14522.94 296
14524.08 329
14525.22 281
14526.36 300
14527.50 315
14528.64 303
14529.78 264
14530.92 272
14532.05 265
14533.19 258
14534.33 289
14535.47 280
14536.61 286
14537.75 258
14538.89 278
14540.03 259
14541.17 275
14542.31 281
14543.45 320
14544.59 273
14545.73 273
14546.87 267
14548.01 271
14549.15 292
14550.29 314
14551.43 321
14552.57 268
14553.71 278
14554.85 306
14555.99 311
14557.13 252
14558.27 303
14559.41 271
14560.55 301
14561.69 285
14562.83 313
14563.97 254
14565.11 291
14566.25 291
14567.39 291
14568.53 323
14569.67 345
14570.81 321
14571.95 345
14573.09 287
14574.23 332
14575.37 330
14576.51 309
14577.66 327
14578.80 307
14579.94 321
14581.08 331
14582.22 379
14583.36 346
14584.50 356
14585.64 381
14586.78 407
14587.93 371
14589.07 387
14590.21 352
14591.35 344
14592.49 404
14593.63 387
14594.77 368
14595.92 369
14597.06 356
14598.20 365
14599.34 340
14600.48 372
14601.62 422
14602.77 399
14603.91 410
14605.05 426
14606.19 422
14607.33 426
14608.48 466
14609.62 394
14610.76 443
14611.90 476
14613.04 441
14614.19 468
14615.33 470
14616.47 511
14617.61 461
14618.76 469
14619.90 489
14621.04 526
14622.18 556
14623.33 514
14624.47 524
14625.61 533
14626.76 585
14627.90 608
14629.04 657
14630.18 675
14631.33 643
14632.47 644
14633.61 659
14634.76 660
14635.90 676
14637.04 648
14638.19 619
14639.33 586
14640.47 597
14641.62 531
14642.76 514
14643.90 506
14645.05 450
14646.19 451
14647.33 453
14648.48 419
14649.62 368
14650.76 394
14651.91 382
14653.05 367
14654.20 355
14655.34 368
14656.48 361
14657.63 394
14658.77 352
14659.92 326
14661.06 341
14662.20 353
14663.35 374
14664.49 364
14665.64 329
14666.78 312
14667.93 321
14669.07 306
14670.22 304
14671.36 290
14672.50 301
14673.65 283
14674.79 326
14675.94 306
14677.08 273
14678.23 313
14679.37 287
14680.52 291
14681.66 299
14682.81 284
14683.95 274
14685.10 274
14686.24 254
14687.39 277
14688.53 316
14689.68 268
14690.82 278
14691.97 278
14693.12 276
14694.26 267
14695.41 246
14696.55 244
14697.70 252
14698.84 307
14699.99 261
14701.13 236
14702.28 270
14703.43 233
14704.57 272
14705.72 237
14706.86 261
14708.01 268
14709.16 275
14710.30 256
14711.45 274
14712.59 255
14713.74 263
14714.89 264
14716.03 268
14717.18 257
14718.33 258
14719.47 252
14720.62 246
14721.77 259
14722.91 270
14724.06 239
14725.21 255
14726.35 293
14727.50 259
14728.65 271
14729.79 269
14730.94 283
14732.09 297
14733.23 257
14734.38 234
14735.53 270
14736.67 274
14737.82 259
14738.97 220
14740.12 264
14741.26 277
14742.41 260
14743.56 265
14744.71 242
14745.85 236
14747.00 195
14748.15 272
14749.30 221
14750.44 254
14751.59 248
14752.74 224
14753.89 263
14755.03 244
14756.18 228
14757.33 243
14758.48 265
14759.63 251
14760.77 254
14761.92 257
14763.07 226
14764.22 210
14765.37 262
14766.52 256
14767.66 260
14768.81 254
14769.96 225
14771.11 253
14772.26 219
14773.41 250
14774.55 232
14775.70 238
14776.85 194
14778.00 208
14779.15 209
14780.30 224
14781.45 240
14782.60 221
14783.74 206
14784.89 227
14786.04 233
14787.19 265
14788.34 255
14789.49 232
14790.64 224
14791.79 219
14792.94 207
14794.09 192
14795.24 216
14796.39 228
14797.54 236
14798.69 199
14799.83 202
14800.98 185
14802.13 209
14803.28 190
14804.43 212
14805.58 210
14806.73 190
14807.88 216
14809.03 228
14810.18 217
14811.33 224
14812.48 222
14813.63 205
14814.78 218
14815.93 180
14817.08 216
14818.23 193
14819.38 197
14820.53 227
14821.69 212
14822.84 187
14823.99 205
14825.14 202
14826.29 171
14827.44 183
14828.59 213
14829.74 209
14830.89 183
14832.04 193
14833.19 185
14834.34 211
14835.49 190
14836.65 219
14837.80 182
14838.95 189
14840.10 203
14841.25 160
14842.40 180
14843.55 193
14844.70 198
14845.85 206
14847.01 187
14848.16 185
14849.31 199
14850.46 195
14851.61 192
14852.76 189
14853.92 190
14855.07 197
14856.22 226
14857.37 193
14858.52 196
14859.67 178
14860.83 192
14861.98 207
14863.13 177
14864.28 183
14865.44 205
14866.59 195
14867.74 205
14868.89 186
14870.04 194
14871.20 209
14872.35 179
14873.50 189
14874.65 216
14875.81 198
14876.96 191
14878.11 199
14879.26 201
14880.42 215
14881.57 174
14882.72 191
14883.88 186
14885.03 158
14886.18 185
14887.33 183
14888.49 207
14889.64 191
14890.79 231
14891.95 199
14893.10 221
14894.25 202
14895.41 177
14896.56 206
14897.71 192
14898.87 214
14900.02 243
14901.17 223
14902.33 206
14903.48 189
14904.63 190
14905.79 222
14906.94 222
14908.10 235
14909.25 171
14910.40 199
14911.56 195
14912.71 217
14913.87 205
14915.02 232
14916.17 200
14917.33 213
14918.48 231
14919.64 203
14920.79 212
14921.94 229
14923.10 224
14924.25 207
14925.41 232
14926.56 211
14927.72 202
14928.87 181
14930.03 187
14931.18 188
14932.34 175
14933.49 193
14934.65 227
14935.80 238
14936.96 242
14938.11 228
14939.27 224
14940.42 219
14941.58 199
14942.73 208
14943.89 250
14945.04 256
14946.20 274
14947.35 291
14948.51 274
14949.66 267
14950.82 256
14951.97 257
14953.13 251
14954.28 263
14955.44 311
14956.60 263
14957.75 244
14958.91 256
14960.06 267
14961.22 241
14962.37 256
14963.53 249
14964.69 279
14965.84 260
14967.00 256
14968.16 245
14969.31 291
14970.47 261
14971.62 261
14972.78 249
14973.94 233
14975.09 225
14976.25 184
14977.41 258
14978.56 239
14979.72 207
14980.88 208
14982.03 235
14983.19 226
14984.35 222
14985.50 199
14986.66 202
14987.82 201
14988.97 200
14990.13 233
14991.29 219
14992.44 212
14993.60 202
14994.76 200
14995.92 186
14997.07 230
14998.23 184
14999.39 210
15000.55 204
15001.70 192
15002.86 182
15004.02 211
15005.18 173
15006.33 158
15007.49 196
15008.65 188
15009.81 194
15010.96 181
15012.12 197
15013.28 166
15014.44 195
15015.60 171
15016.75 183
15017.91 193
15019.07 169
15020.23 179
15021.39 189
15022.54 182
15023.70 170
15024.86 174
15026.02 192
15027.18 167
15028.34 188
15029.49 172
15030.65 145
15031.81 194
15032.97 196
15034.13 213
15035.29 175
15036.45 160
15037.61 175
15038.76 198
15039.92 178
15041.08 179
15042.24 182
15043.40 181
15044.56 203
15045.72 218
15046.88 191
15048.04 201
15049.20 177
15050.36 182
15051.51 197
15052.67 166
15053.83 178
15054.99 208
15056.15 203
15057.31 166
15058.47 162
15059.63 192
15060.79 170
15061.95 182
15063.11 169
15064.27 166
15065.43 181
15066.59 178
15067.75 163
15068.91 161
15070.07 176
15071.23 203
15072.39 206
15073.55 198
15074.71 171
15075.87 173
15077.03 179
15078.19 158
15079.35 171
15080.51 169
15081.67 179
15082.83 164
15083.99 196
15085.16 182
15086.32 202
15087.48 163
15088.64 182
15089.80 192
15090.96 179
15092.12 159
15093.28 177
15094.44 200
15095.60 185
15096.76 148
15097.93 177
15099.09 169
15100.25 162
15101.41 150
15102.57 180
15103.73 171
15104.89 159
15106.05 175
15107.22 199
15108.38 178
15109.54 153
15110.70 176
15111.86 169
15113.02 181
15114.19 178
15115.35 201
15116.51 175
15117.67 150
15118.83 164
15120.00 164
15121.16 181
15122.32 165
15123.48 184
15124.64 186
15125.81 191
15126.97 176
15128.13 208
15129.29 199
15130.46 195
15131.62 192
15132.78 169
15133.94 189
15135.11 167
15136.27 174
15137.43 213
15138.59 181
15139.76 162
15140.92 199
15142.08 201
15143.25 198
15144.41 199
15145.57 176
15146.73 164
15147.90 165
15149.06 166
15150.22 200
15151.39 221
15152.55 186
15153.71 200
15154.88 205
15156.04 214
15157.20 170
15158.37 212
15159.53 203
15160.69 204
15161.86 164
15163.02 200
15164.19 220
15165.35 197
15166.51 204
15167.68 195
15168.84 178
15170.00 194
15171.17 210
15172.33 186
15173.50 182
15174.66 198
15175.83 221
15176.99 226
15178.15 219
15179.32 211
15180.48 204
15181.65 217
15182.81 213
15183.98 190
15185.14 228
15186.30 263
15187.47 220
15188.63 198
15189.80 198
15190.96 250
15192.13 241
15193.29 224
15194.46 220
15195.62 221
15196.79 233
15197.95 235
15199.12 241
15200.28 212
15201.45 252
15202.61 248
15203.78 210
15204.94 203
15206.11 224
15207.27 274
15208.44 223
15209.61 227
15210.77 252
15211.94 258
15213.10 247
15214.27 257
15215.43 258
15216.60 243
15217.76 293
15218.93 275
15220.10 305
15221.26 292
15222.43 271
15223.59 274
15224.76 292
15225.93 317
15227.09 302
15228.26 321
15229.42 311
15230.59 287
15231.76 317
15232.92 284
15234.09 298
15235.26 305
15236.42 304
15237.59 313
15238.76 288
15239.92 295
15241.09 293
15242.26 239
15243.42 237
15244.59 239
15245.76 253
15246.92 238
15248.09 238
15249.26 238
15250.42 230
15251.59 215
15252.76 208
15253.93 227
15255.09 224
15256.26 233
15257.43 203
15258.60 233
15259.76 217
15260.93 219
15262.10 209
15263.26 218
15264.43 234
15265.60 221
15266.77 192
15267.94 206
15269.10 191
15270.27 197
15271.44 219
15272.61 215
15273.77 195
15274.94 198
15276.11 199
15277.28 233
15278.45 194
15279.62 200
15280.78 185
15281.95 204
15283.12 229
15284.29 200
15285.46 206
15286.62 182
15287.79 229
15288.96 192
15290.13 182
15291.30 199
15292.47 218
15293.64 221
15294.81 190
15295.97 194
15297.14 203
15298.31 209
15299.48 219
15300.65 210
15301.82 216
15302.99 196
15304.16 187
15305.33 203
15306.49 203
15307.66 216
15308.83 218
15310.00 196
15311.17 216
15312.34 208
15313.51 213
15314.68 217
15315.85 208
15317.02 199
15318.19 217
15319.36 185
15320.53 188
15321.70 219
15322.87 211
15324.04 235
15325.21 193
15326.38 198
15327.55 206
15328.72 236
15329.89 212
15331.06 197
15332.23 213
15333.40 248
15334.57 220
15335.74 215
15336.91 226
15338.08 225
15339.25 207
15340.42 213
15341.59 224
15342.76 211
15343.93 203
15345.10 195
15346.27 211
15347.44 202
15348.62 206
15349.79 222
15350.96 259
15352.13 212
15353.30 203
15354.47 220
15355.64 225
15356.81 205
15357.98 199
15359.15 208
15360.33 239
15361.50 227
15362.67 207
15363.84 219
15365.01 219
15366.18 225
15367.35 237
15368.53 256
15369.70 232
15370.87 234
15372.04 253
15373.21 244
15374.38 237
15375.56 244
15376.73 222
15377.90 230
15379.07 264
15380.24 226
15381.42 212
15382.59 223
15383.76 271
15384.93 238
15386.10 274
15387.28 272
15388.45 261
15389.62 246
15390.79 252
15391.97 241
15393.14 249
15394.31 265
15395.48 224
15396.66 240
15397.83 249
15399.00 275
15400.17 268
15401.35 245
15402.52 231
15403.69 219
15404.87 209
15406.04 233
15407.21 231
15408.39 200
15409.56 226
15410.73 209
15411.91 200
15413.08 206
15414.25 222
15415.42 214
15416.60 207
15417.77 228
15418.95 222
15420.12 222
15421.29 189
15422.47 156
15423.64 192
15424.81 199
15425.99 186
15427.16 172
15428.33 161
15429.51 170
15430.68 178
15431.86 201
15433.03 175
15434.20 205
15435.38 175
15436.55 192
15437.73 193
15438.90 198
15440.08 169
15441.25 181
15442.42 162
15443.60 180
15444.77 181
15445.95 175
15447.12 195
15448.30 161
15449.47 171
15450.65 170
15451.82 194
15453.00 189
15454.17 181
15455.35 179
15456.52 170
15457.70 176
15458.87 199
15460.05 177
15461.22 168
15462.40 184
15463.57 185
15464.75 184
15465.92 190
15467.10 189
15468.27 172
15469.45 174
15470.62 171
15471.80 159
15472.97 185
15474.15 197
15475.33 172
15476.50 186
15477.68 170
15478.85 167
15480.03 192
15481.20 198
15482.38 190
15483.56 177
15484.73 181
15485.91 187
15487.08 186
15488.26 175
15489.44 151
15490.61 161
15491.79 181
15492.97 185
15494.14 178
15495.32 147
15496.49 177
15497.67 204
15498.85 187
15500.02 170
15501.20 155
15502.38 193
15503.55 184
15504.73 179
15505.91 162
15507.08 168
15508.26 193
15509.44 189
15510.62 173
15511.79 208
15512.97 181
15514.15 187
15515.32 158
15516.50 160
15517.68 175
15518.86 162
15520.03 188
15521.21 158
15522.39 189
15523.57 185
15524.74 201
15525.92 198
15527.10 176
15528.28 191
15529.45 201
15530.63 213
15531.81 211
15532.99 188
15534.16 199
15535.34 226
15536.52 213
15537.70 196
15538.88 193
15540.06 211
15541.23 198
15542.41 182
15543.59 165
15544.77 202
15545.95 182
15547.12 187
15548.30 199
15549.48 188
15550.66 196
15551.84 190
15553.02 187
15554.20 197
15555.37 177
15556.55 211
15557.73 209
15558.91 199
15560.09 239
15561.27 199
15562.45 214
15563.63 196
15564.81 197
15565.98 200
15567.16 182
15568.34 236
15569.52 210
15570.70 189
15571.88 198
15573.06 213
15574.24 201
15575.42 207
15576.60 207
15577.78 195
15578.96 219
15580.14 204
15581.32 192
15582.50 216
15583.68 211
15584.86 222
15586.04 217
15587.22 225
15588.40 202
15589.58 210
15590.76 229
15591.94 242
15593.12 233
15594.30 235
15595.48 248
15596.66 214
15597.84 257
15599.02 218
15600.20 246
15601.38 235
15602.56 233
15603.74 266
15604.92 266
15606.10 271
15607.28 252
15608.46 224
15609.64 244
15610.82 271
15612.00 281
15613.19 262
15614.37 270
15615.55 284
15616.73 256
15617.91 252
15619.09 273
15620.27 300
15621.45 283
15622.63 290
15623.82 264
15625.00 264
15626.18 287
15627.36 272
15628.54 250
15629.72 279
15630.90 296
15632.09 280
15633.27 280
15634.45 264
15635.63 322
15636.81 288
15637.99 300
15639.18 318
15640.36 313
15641.54 319
15642.72 301
15643.90 302
15645.09 291
15646.27 313
15647.45 340
15648.63 350
15649.82 370
15651.00 317
15652.18 322
15653.36 361
15654.54 358
15655.73 326
15656.91 303
15658.09 304
15659.28 312
15660.46 354
15661.64 297
15662.82 358
15664.01 295
15665.19 317
15666.37 317
15667.55 292
15668.74 323
15669.92 313
15671.10 298
15672.29 308
15673.47 321
15674.65 323
15675.84 333
15677.02 298
15678.20 295
15679.39 309
15680.57 330
15681.75 345
15682.94 291
15684.12 299
15685.30 297
15686.49 301
15687.67 314
15688.86 326
15690.04 333
15691.22 320
15692.41 306
15693.59 343
15694.78 315
15695.96 322
15697.14 343
15698.33 346
15699.51 354
15700.70 359
15701.88 364
15703.06 348
15704.25 362
15705.43 371
15706.62 388
15707.80 372
15708.99 374
15710.17 381
15711.36 386
15712.54 396
15713.73 399
15714.91 396
15716.09 438
15717.28 447
15718.46 422
15719.65 407
15720.83 426
15722.02 405
15723.20 360
15724.39 376
15725.57 353
15726.76 383
15727.95 364
15729.13 336
15730.32 390
15731.50 356
15732.69 358
15733.87 371
15735.06 362
15736.24 357
15737.43 337
15738.61 352
15739.80 389
15740.99 402
15742.17 387
15743.36 387
15744.54 403
15745.73 375
15746.92 364
15748.10 356
15749.29 400
15750.47 414
15751.66 366
15752.85 351
15754.03 356
15755.22 374
15756.40 353
15757.59 368
15758.78 346
15759.96 377
15761.15 324
15762.34 330
15763.52 364
15764.71 328
15765.90 334
15767.08 308
15768.27 338
15769.46 301
15770.64 332
15771.83 291
15773.02 311
15774.20 301
15775.39 340
15776.58 316
15777.77 349
15778.95 314
15780.14 290
15781.33 310
15782.51 313
15783.70 294
15784.89 290
15786.08 269
15787.26 289
15788.45 301
15789.64 282
15790.83 230
15792.01 287
15793.20 305
15794.39 290
15795.58 280
15796.77 261
15797.95 263
15799.14 279
15800.33 280
15801.52 255
15802.71 258
15803.89 251
15805.08 264
15806.27 256
15807.46 225
15808.65 280
15809.84 246
15811.02 268
15812.21 236
15813.40 227
15814.59 245
15815.78 263
15816.97 239
15818.15 255
15819.34 252
15820.53 243
15821.72 249
15822.91 251
15824.10 236
15825.29 251
15826.48 262
15827.67 241
15828.85 245
15830.04 259
15831.23 271
15832.42 243
15833.61 252
15834.80 267
15835.99 235
15837.18 256
15838.37 264
15839.56 255
15840.75 215
15841.94 226
15843.13 223
15844.32 249
15845.51 283
15846.70 264
15847.89 230
15849.08 250
15850.27 280
15851.46 244
15852.65 256
15853.84 262
15855.03 271
15856.22 288
15857.41 297
15858.60 297
15859.79 267
15860.98 254
15862.17 258
15863.36 245
15864.55 270
15865.74 274
15866.93 279
15868.12 257
15869.31 241
15870.50 262
15871.69 267
15872.88 252
15874.07 265
15875.26 260
15876.45 254
15877.64 276
15878.84 258
15880.03 268
15881.22 265
15882.41 303
15883.60 278
15884.79 294
15885.98 288
15887.17 258
15888.36 249
15889.56 277
15890.75 269
15891.94 261
15893.13 297
15894.32 289
15895.51 301
15896.71 285
15897.90 292
15899.09 341
15900.28 307
15901.47 303
15902.66 303
15903.86 288
15905.05 337
15906.24 336
15907.43 328
15908.62 352
15909.82 356
15911.01 362
15912.20 317
15913.39 329
15914.58 352
15915.78 347
15916.97 321
15918.16 343
15919.35 337
15920.55 355
15921.74 365
15922.93 364
15924.12 343
15925.32 358
15926.51 382
15927.70 382
15928.90 329
15930.09 353
15931.28 385
15932.47 378
15933.67 328
15934.86 352
15936.05 339
15937.25 368
15938.44 337
15939.63 301
15940.83 296
15942.02 303
15943.21 310
15944.41 284
15945.60 295
15946.79 314
15947.99 326
15949.18 297
15950.37 249
15951.57 261
15952.76 266
15953.96 286
15955.15 273
15956.34 275
15957.54 244
15958.73 255
15959.92 234
15961.12 245
15962.31 223
15963.51 235
15964.70 226
15965.90 246
15967.09 246
15968.28 202
15969.48 235
15970.67 236
15971.87 230
15973.06 209
15974.26 212
15975.45 210
15976.65 221
15977.84 195
15979.03 196
15980.23 197
15981.42 216
15982.62 196
15983.81 191
15985.01 220
15986.20 202
15987.40 184
15988.59 181
15989.79 207
15990.98 194
15992.18 196
15993.37 196
15994.57 190
15995.77 186
15996.96 210
15998.16 176
15999.35 205
16000.55 194
16001.74 180
16002.94 188
16004.13 181
16005.33 180
16006.53 175
16007.72 192
16008.92 165
16010.11 183
16011.31 176
16012.51 197
16013.70 186
16014.90 193
16016.09 197
16017.29 190
16018.49 199
16019.68 184
16020.88 200
16022.07 177
16023.27 175
16024.47 175
16025.66 242
16026.86 189
16028.06 199
16029.25 205
16030.45 215
16031.65 204
16032.84 194
16034.04 164
16035.24 196
16036.43 180
16037.63 194
16038.83 204
16040.02 202
16041.22 172
16042.42 185
16043.62 183
16044.81 185
16046.01 170
16047.21 178
16048.40 189
16049.60 173
16050.80 209
16052.00 176
16053.19 171
16054.39 183
16055.59 212
16056.79 168
16057.99 183
16059.18 189
16060.38 150
16061.58 173
16062.78 178
16063.97 205
16065.17 217
16066.37 199
16067.57 191
16068.77 173
16069.96 174
16071.16 205
16072.36 161
16073.56 188
16074.76 199
16075.96 196
16077.15 163
16078.35 189
16079.55 191
16080.75 187
16081.95 179
16083.15 154
16084.35 165
16085.54 158
16086.74 164
16087.94 149
16089.14 161
16090.34 151
16091.54 159
16092.74 159
16093.94 173
16095.14 151
16096.33 194
16097.53 185
16098.73 145
16099.93 132
16101.13 161
16102.33 176
16103.53 176
16104.73 165
16105.93 129
16107.13 146
16108.33 155
16109.53 177
16110.73 163
16111.93 165
16113.13 165
16114.33 154
16115.53 155
16116.73 152
16117.93 139
16119.13 148
16120.33 178
16121.53 147
16122.73 173
16123.93 142
16125.13 161
16126.33 148
16127.53 163
16128.73 163
16129.93 150
16131.13 163
16132.33 163
16133.53 154
16134.73 140
16135.93 159
16137.13 163
16138.33 147
16139.53 152
16140.73 186
16141.93 158
16143.13 155
16144.34 168
16145.54 160
16146.74 135
16147.94 145
16149.14 156
16150.34 162
16151.54 162
16152.74 140
16153.94 161
16155.15 173
16156.35 159
16157.55 148
16158.75 164
16159.95 156
16161.15 165
16162.35 152
16163.56 152
16164.76 141
16165.96 161
16167.16 160
16168.36 172
16169.56 139
16170.77 151
16171.97 182
16173.17 148
16174.37 188
16175.57 177
16176.78 153
16177.98 139
16179.18 141
16180.38 144
16181.59 143
16182.79 174
16183.99 174
16185.19 157
16186.40 138
16187.60 125
16188.80 147
16190.00 143
16191.21 163
16192.41 161
16193.61 159
16194.81 161
16196.02 155
16197.22 184
16198.42 166
16199.63 186
16200.83 148
16202.03 134
16203.23 149
16204.44 181
16205.64 145
16206.84 165
16208.05 181
16209.25 184
16210.45 153
16211.66 175
16212.86 198
16214.06 172
16215.27 164
16216.47 155
16217.68 187
16218.88 153
16220.08 163
16221.29 172
16222.49 163
16223.69 152
16224.90 168
16226.10 175
16227.31 171
16228.51 182
16229.71 168
16230.92 164
16232.12 158
16233.33 159
16234.53 147
16235.74 176
16236.94 182
16238.14 161
16239.35 189
16240.55 182
16241.76 172
16242.96 178
16244.17 177
16245.37 157
16246.58 163
16247.78 183
16248.99 186
16250.19 174
16251.40 155
16252.60 180
16253.81 186
16255.01 190
16256.22 181
16257.42 189
16258.63 171
16259.83 182
16261.04 210
16262.24 195
16263.45 194
16264.65 180
16265.86 192
16267.06 183
16268.27 179
16269.47 178
16270.68 184
16271.89 188
16273.09 201
16274.30 160
16275.50 162
16276.71 189
16277.91 164
16279.12 186
16280.33 194
16281.53 181
16282.74 181
16283.94 179
16285.15 206
16286.36 199
16287.56 209
16288.77 201
16289.98 194
16291.18 182
16292.39 177
16293.59 215
16294.80 222
16296.01 196
16297.21 221
16298.42 222
16299.63 220
16300.83 219
16302.04 226
16303.25 199
16304.46 212
16305.66 225
16306.87 236
16308.08 231
16309.28 210
16310.49 234
16311.70 220
16312.90 234
16314.11 205
16315.32 183
16316.53 201
16317.73 226
16318.94 182
16320.15 208
16321.36 179
16322.56 170
16323.77 210
16324.98 187
16326.19 196
16327.39 197
16328.60 171
16329.81 186
16331.02 171
16332.23 162
16333.43 178
16334.64 176
16335.85 190
16337.06 163
16338.27 167
16339.47 161
16340.68 183
16341.89 158
16343.10 167
16344.31 184
16345.52 175
16346.72 182
16347.93 177
16349.14 158
16350.35 145
16351.56 163
16352.77 188
16353.98 155
16355.18 157
16356.39 153
16357.60 144
16358.81 143
16360.02 163
16361.23 143
16362.44 152
16363.65 188
16364.86 162
16366.07 169
16367.27 148
16368.48 151
16369.69 156
16370.90 148
16372.11 140
16373.32 149
16374.53 151
16375.74 156
16376.95 159
16378.16 131
16379.37 134
16380.58 130
16381.79 160
16383.00 135
16384.21 164
16385.42 161
16386.63 151
16387.84 136
16389.05 154
16390.26 142
16391.47 131
16392.68 161
16393.89 187
16395.10 164
16396.31 136
16397.52 130
16398.73 159
16399.94 186
16401.15 167
16402.36 136
16403.57 169
16404.78 169
16405.99 141
16407.20 135
16408.41 142
16409.62 133
16410.84 171
16412.05 161
16413.26 150
16414.47 145
16415.68 170
16416.89 154
16418.10 177
16419.31 151
16420.52 143
16421.73 138
16422.95 157
16424.16 146
16425.37 138
16426.58 160
16427.79 170
16429.00 157
16430.21 157
16431.43 182
16432.64 172
16433.85 145
16435.06 145
16436.27 138
16437.48 154
16438.70 167
16439.91 173
16441.12 188
16442.33 163
16443.54 160
16444.76 167
16445.97 152
16447.18 138
16448.39 141
16449.61 168
16450.82 154
16452.03 117
16453.24 159
16454.45 156
16455.67 136
16456.88 146
16458.09 139
16459.31 133
16460.52 147
16461.73 166
16462.94 185
16464.16 158
16465.37 131
16466.58 153
16467.79 171
16469.01 153
16470.22 159
16471.43 132
16472.65 154
16473.86 131
16475.07 144
16476.29 174
16477.50 153
16478.71 133
16479.93 152
16481.14 145
16482.35 156
16483.57 161
16484.78 147
16485.99 140
16487.21 132
16488.42 161
16489.64 142
16490.85 150
16492.06 139
16493.28 144
16494.49 133
16495.70 150
16496.92 166
16498.13 144
16499.35 133
16500.56 141
16501.77 136
16502.99 161
16504.20 138
16505.42 135
16506.63 132
16507.85 153
16509.06 153
16510.28 150
16511.49 141
16512.70 184
16513.92 173
16515.13 149
16516.35 127
16517.56 158
16518.78 163
16519.99 130
16521.21 152
16522.42 120
16523.64 115
16524.85 156
16526.07 152
16527.28 159
16528.50 157
16529.71 167
16530.93 169
16532.14 168
16533.36 134
16534.57 155
16535.79 159
16537.01 181
16538.22 158
16539.44 151
16540.65 147
16541.87 170
16543.08 163
16544.30 181
16545.52 159
16546.73 141
16547.95 154
16549.16 143
16550.38 173
16551.60 150
16552.81 188
16554.03 176
16555.24 197
16556.46 174
16557.68 201
16558.89 214
16560.11 198
16561.32 172
16562.54 189
16563.76 213
16564.97 209
16566.19 197
16567.41 212
16568.62 220
16569.84 195
16571.06 211
16572.27 206
16573.49 237
16574.71 210
16575.93 219
16577.14 234
16578.36 253
16579.58 225
16580.79 221
16582.01 212
16583.23 214
16584.44 249
16585.66 246
16586.88 183
16588.10 194
16589.31 239
16590.53 215
16591.75 214
16592.97 204
16594.18 236
16595.40 176
16596.62 163
16597.84 189
16599.06 205
16600.27 192
16601.49 197
16602.71 162
16603.93 152
16605.14 180
16606.36 164
16607.58 173
16608.80 159
16610.02 165
16611.24 139
16612.45 181
16613.67 157
16614.89 151
16616.11 158
16617.33 155
16618.55 169
16619.76 138
16620.98 131
16622.20 144
16623.42 163
16624.64 147
16625.86 156
16627.08 155
16628.30 153
16629.51 147
16630.73 142
16631.95 129
16633.17 132
16634.39 153
16635.61 157
16636.83 146
16638.05 160
16639.27 168
16640.49 167
16641.71 179
16642.92 130
16644.14 153
16645.36 153
16646.58 132
16647.80 101
16649.02 138
16650.24 143
16651.46 166
16652.68 127
16653.90 151
16655.12 106
16656.34 131
16657.56 131
16658.78 137
16660.00 129
16661.22 149
16662.44 169
16663.66 164
16664.88 143
16666.10 142
16667.32 151
16668.54 122
16669.76 140
16670.98 150
16672.20 148
16673.42 143
16674.64 157
16675.87 133
16677.09 139
16678.31 125
16679.53 149
16680.75 147
16681.97 137
16683.19 129
16684.41 132
16685.63 147
16686.85 141
16688.07 152
16689.30 123
16690.52 139
16691.74 140
16692.96 153
16694.18 129
16695.40 151
16696.62 146
16697.84 147
16699.07 116
16700.29 123
16701.51 138
16702.73 142
16703.95 140
16705.17 123
16706.40 135
16707.62 146
16708.84 146
16710.06 118
16711.28 141
16712.50 136
16713.73 156
16714.95 144
16716.17 154
16717.39 153
16718.61 145
16719.84 138
16721.06 115
16722.28 145
16723.50 130
16724.73 139
16725.95 120
16727.17 132
16728.39 137
16729.62 131
16730.84 132
16732.06 138
16733.28 138
16734.51 111
16735.73 125
16736.95 131
16738.18 135
16739.40 128
16740.62 118
16741.84 114
16743.07 121
16744.29 121
16745.51 136
16746.74 163
16747.96 147
16749.18 125
16750.41 128
16751.63 121
16752.85 133
16754.08 128
16755.30 97
16756.52 104
16757.75 113
16758.97 144
16760.20 135
16761.42 121
16762.64 121
16763.87 130
16765.09 113
16766.31 140
16767.54 127
16768.76 126
16769.99 123
16771.21 126
16772.43 126
16773.66 137
16774.88 142
16776.11 139
16777.33 121
16778.56 137
16779.78 129
16781.01 135
16782.23 129
16783.45 127
16784.68 115
16785.90 113
16787.13 113
16788.35 132
16789.58 138
16790.80 130
16792.03 120
16793.25 138
16794.48 149
16795.70 125
16796.93 128
16798.15 149
16799.38 117
16800.60 153
16801.83 124
16803.05 123
16804.28 149
16805.50 127
16806.73 124
16807.95 130
16809.18 123
16810.41 130
16811.63 134
16812.86 128
16814.08 151
16815.31 155
16816.53 143
16817.76 139
16818.99 130
16820.21 132
16821.44 144
16822.66 148
16823.89 135
16825.12 128
16826.34 117
16827.57 131
16828.79 142
16830.02 159
16831.25 115
16832.47 144
16833.70 149
16834.93 153
16836.15 148
16837.38 146
16838.61 146
16839.83 162
16841.06 144
16842.29 147
16843.51 130
16844.74 157
16845.97 152
16847.19 161
16848.42 156
16849.65 147
16850.87 146
16852.10 145
16853.33 155
16854.56 138
16855.78 178
16857.01 163
16858.24 140
16859.46 154
16860.69 170
16861.92 167
16863.15 204
16864.37 159
16865.60 203
16866.83 169
16868.06 169
16869.28 187
16870.51 184
16871.74 205
16872.97 218
16874.20 233
16875.42 209
16876.65 221
16877.88 205
16879.11 232
16880.34 237
16881.56 215
16882.79 215
16884.02 202
16885.25 236
16886.48 229
16887.71 207
16888.93 213
16890.16 213
16891.39 201
16892.62 199
16893.85 199
16895.08 191
16896.31 188
16897.53 187
16898.76 182
16899.99 181
16901.22 194
16902.45 181
16903.68 189
16904.91 169
16906.14 193
16907.37 173
16908.59 186
16909.82 145
16911.05 174
16912.28 150
16913.51 167
16914.74 182
16915.97 171
16917.20 167
16918.43 166
16919.66 172
16920.89 158
16922.12 164
16923.35 169
16924.58 152
16925.81 161
16927.04 173
16928.27 134
16929.50 166
16930.73 147
16931.96 175
16933.19 165
16934.42 159
16935.65 155
16936.88 141
16938.11 135
16939.34 170
16940.57 144
16941.80 157
16943.03 155
16944.26 152
16945.49 142
16946.72 153
16947.95 149
16949.18 149
16950.41 146
16951.64 136
16952.87 127
16954.10 105
16955.33 128
16956.57 145
16957.80 124
16959.03 133
16960.26 148
16961.49 175
16962.72 137
16963.95 147
16965.18 143
16966.41 174
16967.65 158
16968.88 156
16970.11 138
16971.34 141
16972.57 146
16973.80 156
16975.03 152
16976.27 159
16977.50 144
16978.73 137
16979.96 163
16981.19 163
16982.42 140
16983.66 158
16984.89 166
16986.12 151
16987.35 153
16988.58 148
16989.82 155
16991.05 161
16992.28 152
16993.51 126
16994.75 135
16995.98 148
16997.21 157
16998.44 121
16999.67 114
17000.91 152
17002.14 162
17003.37 172
17004.61 152
17005.84 134
17007.07 130
17008.30 118
17009.54 127
17010.77 139
17012.00 157
17013.23 143
17014.47 138
17015.70 173
17016.93 158
17018.17 134
17019.40 141
17020.63 130
17021.87 147
17023.10 162
17024.33 158
17025.57 138
17026.80 139
17028.03 156
17029.27 151
17030.50 138
17031.73 134
17032.97 129
17034.20 142
17035.44 155
17036.67 123
17037.90 132
17039.14 145
17040.37 148
17041.60 118
17042.84 127
17044.07 136
17045.31 153
17046.54 128
17047.78 134
17049.01 138
17050.24 106
17051.48 124
17052.71 134
17053.95 112
17055.18 130
17056.42 162
17057.65 144
17058.89 116
17060.12 133
17061.35 130
17062.59 129
17063.82 134
17065.06 139
17066.29 132
17067.53 132
17068.76 125
17070.00 125
17071.23 114
17072.47 103
17073.70 124
17074.94 149
17076.17 139
17077.41 121
17078.65 109
17079.88 112
17081.12 135
17082.35 121
17083.59 129
17084.82 114
17086.06 134
17087.29 114
17088.53 122
17089.77 105
17091.00 108
17092.24 128
17093.47 113
17094.71 101
17095.94 89
17097.18 94
17098.42 137
17099.65 117
17100.89 127
17102.12 133
17103.36 115
17104.60 121
17105.83 98
17107.07 121
17108.31 113
17109.54 115
17110.78 125
17112.02 119
17113.25 107
17114.49 117
17115.73 107
17116.96 124
17118.20 135
17119.44 115
17120.67 111
17121.91 114
17123.15 141
17124.38 131
17125.62 117
17126.86 113
17128.10 140
17129.33 128
17130.57 107
17131.81 103
17133.04 106
17134.28 127
17135.52 110
17136.76 111
17137.99 129
17139.23 119
17140.47 99
17141.71 117
17142.94 105
17144.18 100
17145.42 120
17146.66 125
17147.90 123
17149.13 116
17150.37 104
17151.61 119
17152.85 104
17154.08 106
17155.32 99
17156.56 118
17157.80 108
17159.04 113
17160.28 125
17161.51 123
17162.75 132
17163.99 123
17165.23 88
17166.47 107
17167.71 128
17168.95 125
17170.18 127
17171.42 128
17172.66 114
17173.90 108
17175.14 115
17176.38 126
17177.62 115
17178.86 109
17180.09 109
17181.33 105
17182.57 112
17183.81 112
17185.05 129
17186.29 101
17187.53 122
17188.77 101
17190.01 131
17191.25 137
17192.49 122
17193.73 128
17194.97 105
17196.21 121
17197.45 123
17198.69 114
17199.92 116
17201.16 118
17202.40 108
17203.64 122
17204.88 130
17206.12 92
17207.36 105
17208.60 108
17209.84 123
17211.08 109
17212.32 104
17213.56 90
17214.81 100
17216.05 116
17217.29 117
17218.53 111
17219.77 114
17221.01 102
17222.25 98
17223.49 80
17224.73 102
17225.97 101
17227.21 102
17228.45 113
17229.69 120
17230.93 109
17232.17 91
17233.41 108
17234.66 118
17235.90 126
17237.14 97
17238.38 122
17239.62 94
17240.86 116
17242.10 110
17243.34 108
17244.58 127
17245.83 122
17247.07 95
17248.31 109
17249.55 130
17250.79 123
17252.03 102
17253.28 106
17254.52 105
17255.76 97
17257.00 100
17258.24 97
17259.48 119
17260.73 117
17261.97 81
17263.21 112
17264.45 108
17265.69 103
17266.94 120
17268.18 107
17269.42 91
17270.66 115
17271.91 141
17273.15 98
17274.39 103
17275.63 116
17276.88 121
17278.12 110
17279.36 124
17280.60 104
17281.85 118
17283.09 82
17284.33 120
17285.57 106
17286.82 102
17288.06 108
17289.30 115
17290.55 117
17291.79 116
17293.03 112
17294.28 85
17295.52 106
17296.76 113
17298.01 125
17299.25 109
17300.49 111
17301.74 122
17302.98 106
17304.22 97
17305.47 101
17306.71 103
17307.95 107
17309.20 115
17310.44 94
17311.68 109
17312.93 108
17314.17 100
17315.42 89
17316.66 97
17317.90 129
17319.15 129
17320.39 114
17321.64 101
17322.88 106
17324.12 103
17325.37 113
17326.61 116
17327.86 98
17329.10 103
17330.35 115
17331.59 114
17332.83 100
17334.08 109
17335.32 99
17336.57 95
17337.81 94
17339.06 94
17340.30 98
17341.55 127
17342.79 102
17344.04 104
17345.28 104
17346.53 124
17347.77 124
17349.02 107
17350.26 127
17351.51 109
17352.75 104
17354.00 101
17355.24 127
17356.49 92
17357.73 85
17358.98 86
17360.23 99
17361.47 83
17362.72 102
17363.96 125
17365.21 105
17366.45 122
17367.70 92
17368.95 107
17370.19 106
17371.44 113
17372.68 115
17373.93 106
17375.18 97
17376.42 96
17377.67 118
17378.91 104
17380.16 120
17381.41 121
17382.65 116
17383.90 106
17385.15 115
17386.39 107
17387.64 120
17388.89 105
17390.13 110
17391.38 102
17392.63 123
17393.87 97
17395.12 107
17396.37 88
17397.61 109
17398.86 110
17400.11 105
17401.35 112
17402.60 114
17403.85 128
17405.09 115
17406.34 121
17407.59 103
17408.84 111
17410.08 124
17411.33 107
17412.58 133
17413.83 112
17415.07 124
17416.32 130
17417.57 109
17418.82 128
17420.06 126
17421.31 127
17422.56 100
17423.81 96
17425.05 96
17426.30 124
17427.55 116
17428.80 116
17430.05 110
17431.29 98
17432.54 112
17433.79 94
17435.04 127
17436.29 98
17437.54 120
17438.78 108
17440.03 87
17441.28 109
17442.53 142
17443.78 123
17445.03 120
17446.27 129
17447.52 116
17448.77 123
17450.02 99
17451.27 104
17452.52 105
17453.77 125
17455.02 124
17456.27 111
17457.51 114
17458.76 106
17460.01 129
17461.26 136
17462.51 114
17463.76 126
17465.01 127
17466.26 123
17467.51 120
17468.76 122
17470.01 118
17471.26 116
17472.51 123
17473.76 124
17475.01 171
17476.26 143
17477.50 148
17478.75 122
17480.00 148
17481.25 117
17482.50 117
17483.75 135
17485.00 147
17486.25 135
17487.50 128
17488.75 151
17490.00 145
17491.25 146
17492.51 138
17493.76 142
17495.01 132
17496.26 131
17497.51 142
17498.76 139
17500.01 156
17501.26 120
17502.51 140
17503.76 140
17505.01 117
17506.26 133
17507.51 131
17508.76 129
17510.01 133
17511.26 133
17512.52 101
17513.77 139
17515.02 160
17516.27 130
17517.52 121
17518.77 132
17520.02 148
17521.27 146
17522.53 145
17523.78 153
17525.03 147
17526.28 157
17527.53 172
17528.78 161
17530.03 147
17531.29 152
17532.54 154
17533.79 144
17535.04 151
17536.29 149
17537.55 194
17538.80 203
17540.05 169
17541.30 183
17542.55 135
17543.81 139
17545.06 145
17546.31 182
17547.56 177
17548.81 158
17550.07 163
17551.32 163
17552.57 151
17553.82 126
17555.08 149
17556.33 158
17557.58 173
17558.83 154
17560.09 154
17561.34 141
17562.59 147
17563.85 139
17565.10 160
17566.35 142
17567.60 157
17568.86 168
17570.11 147
17571.36 163
17572.62 143
17573.87 180
17575.12 169
17576.38 158
17577.63 149
17578.88 164
17580.14 157
17581.39 152
17582.64 150
17583.90 131
17585.15 158
17586.40 169
17587.66 179
17588.91 149
17590.17 156
17591.42 145
17592.67 161
17593.93 172
17595.18 157
17596.43 143
17597.69 156
17598.94 148
17600.20 215
17601.45 192
17602.71 133
17603.96 183
17605.21 171
17606.47 180
17607.72 180
17608.98 163
17610.23 148
17611.49 172
17612.74 162
17614.00 183
17615.25 153
17616.50 154
17617.76 148
17619.01 142
17620.27 154
17621.52 177
17622.78 160
17624.03 174
17625.29 169
17626.54 140
17627.80 142
17629.05 149
17630.31 147
17631.56 147
17632.82 156
17634.08 160
17635.33 154
17636.59 107
17637.84 137
17639.10 150
17640.35 141
17641.61 132
17642.86 123
17644.12 137
17645.38 151
17646.63 162
17647.89 133
17649.14 150
17650.40 114
17651.66 127
17652.91 136
17654.17 134
17655.42 159
17656.68 132
17657.94 131
17659.19 129
17660.45 149
17661.70 136
17662.96 141
17664.22 122
17665.47 146
17666.73 133
17667.99 145
17669.24 132
17670.50 130
17671.76 137
17673.01 135
17674.27 121
17675.53 115
17676.78 103
17678.04 106
17679.30 115
17680.56 116
17681.81 138
17683.07 145
17684.33 125
17685.58 129
17686.84 129
17688.10 132
17689.36 152
17690.61 116
17691.87 119
17693.13 133
17694.39 108
17695.64 133
17696.90 124
17698.16 125
17699.42 112
17700.67 111
17701.93 102
17703.19 119
17704.45 117
17705.70 111
17706.96 120
17708.22 133
17709.48 116
17710.74 136
17711.99 120
17713.25 125
17714.51 128
17715.77 128
17717.03 110
17718.29 104
17719.54 116
17720.80 103
17722.06 116
17723.32 124
17724.58 100
17725.84 112
17727.10 133
17728.35 118
17729.61 122
17730.87 113
17732.13 143
17733.39 115
17734.65 109
17735.91 104
17737.17 109
17738.43 99
17739.69 104
17740.94 80
17742.20 97
17743.46 117
17744.72 108
17745.98 101
17747.24 88
17748.50 115
17749.76 128
17751.02 125
17752.28 119
17753.54 117
17754.80 109
17756.06 108
17757.32 133
17758.58 105
17759.84 101
17761.10 118
17762.36 119
17763.62 104
17764.88 114
17766.14 106
17767.40 133
17768.66 124
17769.92 113
17771.18 129
17772.44 129
17773.70 133
17774.96 124
17776.22 116
17777.48 102
17778.74 99
17780.00 119
17781.26 102
17782.52 101
17783.78 97
17785.04 94
17786.30 127
17787.57 110
17788.83 93
17790.09 100
17791.35 92
17792.61 112
17793.87 110
17795.13 111
17796.39 105
17797.65 96
17798.91 101
17800.18 99
17801.44 102
17802.70 96
17803.96 100
17805.22 117
17806.48 104
17807.74 113
17809.01 113
17810.27 113
17811.53 112
17812.79 124
17814.05 107
17815.31 123
17816.58 101
17817.84 94
17819.10 97
17820.36 97
17821.62 108
17822.89 107
17824.15 127
17825.41 111
17826.67 102
17827.94 92
17829.20 95
17830.46 116
17831.72 113
17832.98 78
17834.25 110
17835.51 117
17836.77 123
17838.04 96
17839.30 93
17840.56 82
17841.82 106
17843.09 107
17844.35 114
17845.61 110
17846.87 96
17848.14 95
17849.40 96
17850.66 108
17851.93 75
17853.19 108
17854.45 90
17855.72 101
17856.98 84
17858.24 97
17859.51 99
17860.77 96
17862.03 83
17863.30 84
17864.56 77
17865.82 61
17867.09 88
17868.35 86
17869.62 123
17870.88 95
17872.14 92
17873.41 106
17874.67 95
17875.93 117
17877.20 103
17878.46 99
17879.73 97
17880.99 105
17882.26 107
17883.52 114
17884.78 108
17886.05 110
17887.31 79
17888.58 113
17889.84 87
17891.11 105
17892.37 84
17893.63 113
17894.90 85
17896.16 100
17897.43 93
17898.69 94
17899.96 105
17901.22 107
17902.49 99
17903.75 93
17905.02 85
17906.28 94
17907.55 98
17908.81 102
17910.08 96
17911.34 87
17912.61 103
17913.87 81
17915.14 92
17916.41 85
17917.67 102
17918.94 88
17920.20 86
17921.47 87
17922.73 88
17924.00 98
17925.26 97
17926.53 98
17927.80 80
17929.06 99
17930.33 98
17931.59 120
17932.86 97
17934.13 93
17935.39 110
17936.66 101
17937.92 117
17939.19 111
17940.46 124
17941.72 108
17942.99 98
17944.26 93
17945.52 80
17946.79 98
17948.06 106
17949.32 94
17950.59 98
17951.85 82
17953.12 99
17954.39 86
17955.66 98
17956.92 87
17958.19 74
17959.46 96
17960.72 98
17961.99 78
17963.26 73
17964.52 98
17965.79 104
17967.06 108
17968.33 84
17969.59 88
17970.86 93
17972.13 94
17973.40 106
17974.66 105
17975.93 87
17977.20 85
17978.47 82
17979.73 93
17981.00 86
17982.27 78
17983.54 99
17984.80 100
17986.07 82
17987.34 79
17988.61 84
17989.88 82
17991.14 81
17992.41 107
17993.68 111
17994.95 100
17996.22 83
17997.48 95
17998.75 90
18000.02 99
18001.29 101
18002.56 91
18003.83 74
18005.10 103
18006.36 107
18007.63 84
18008.90 96
18010.17 94
18011.44 108
18012.71 96
18013.98 114
18015.25 91
18016.51 83
18017.78 84
18019.05 79
18020.32 81
18021.59 89
18022.86 96
18024.13 110
18025.40 99
18026.67 112
18027.94 93
18029.21 94
18030.48 92
18031.75 98
18033.01 78
18034.28 86
18035.55 95
18036.82 76
18038.09 81
18039.36 91
18040.63 94
18041.90 119
18043.17 102
18044.44 108
18045.71 97
18046.98 94
18048.25 96
18049.52 78
18050.79 90
18052.06 97
18053.33 85
18054.60 91
18055.87 97
18057.14 95
18058.42 99
18059.69 93
18060.96 87
18062.23 91
18063.50 91
18064.77 89
18066.04 99
18067.31 103
18068.58 91
18069.85 89
18071.12 96
18072.39 110
18073.66 84
18074.93 85
18076.21 89
18077.48 97
18078.75 94
18080.02 105
18081.29 98
18082.56 97
18083.83 68
18085.10 83
18086.38 95
18087.65 98
18088.92 109
18090.19 83
18091.46 99
18092.73 95
18094.01 100
18095.28 88
18096.55 75
18097.82 83
18099.09 102
18100.36 118
18101.64 100
18102.91 104
18104.18 105
18105.45 111
18106.73 100
18108.00 75
18109.27 103
18110.54 106
18111.81 106
18113.09 97
18114.36 101
18115.63 96
18116.90 97
18118.18 107
18119.45 115
18120.72 117
18121.99 109
18123.27 112
18124.54 104
18125.81 115
18127.09 108
18128.36 81
18129.63 97
18130.90 102
18132.18 109
18133.45 106
18134.72 97
18136.00 89
18137.27 103
18138.54 107
18139.82 94
18141.09 88
18142.36 108
18143.64 120
18144.91 106
18146.18 106
18147.46 74
18148.73 119
18150.00 98
18151.28 96
18152.55 88
18153.83 111
18155.10 107
18156.37 121
18157.65 118
18158.92 83
18160.20 94
18161.47 107
18162.74 117
18164.02 104
18165.29 87
18166.57 78
18167.84 93
18169.12 79
18170.39 79
18171.66 75
18172.94 101
18174.21 105
18175.49 112
18176.76 96
18178.04 106
18179.31 109
18180.59 105
18181.86 100
18183.14 88
18184.41 87
18185.69 101
18186.96 97
18188.24 97
18189.51 74
18190.79 78
18192.06 99
18193.34 86
18194.61 78
18195.89 87
18197.16 119
18198.44 106
18199.71 83
18200.99 74
18202.26 78
18203.54 110
18204.81 94
18206.09 84
18207.37 89
18208.64 99
18209.92 106
18211.19 96
18212.47 85
18213.75 83
18215.02 79
18216.30 92
18217.57 88
18218.85 95
18220.13 100
18221.40 96
18222.68 83
18223.95 83
18225.23 87
18226.51 86
18227.78 86
18229.06 96
18230.34 111
18231.61 119
18232.89 105
18234.17 115
18235.44 90
18236.72 76
18238.00 111
18239.27 82
18240.55 111
18241.83 98
18243.10 103
18244.38 111
18245.66 75
18246.94 89
18248.21 106
18249.49 105
18250.77 100
18252.04 84
18253.32 103
18254.60 105
18255.88 90
18257.15 107
18258.43 104
18259.71 93
18260.99 99
18262.26 118
18263.54 94
18264.82 91
18266.10 82
18267.37 84
18268.65 93
18269.93 93
18271.21 89
18272.49 114
18273.76 106
18275.04 84
18276.32 102
18277.60 99
18278.88 101
18280.15 89
18281.43 92
18282.71 88
18283.99 88
18285.27 102
18286.55 98
18287.83 81
18289.10 70
18290.38 94
18291.66 96
18292.94 101
18294.22 77
18295.50 84
18296.78 83
18298.06 110
18299.33 96
18300.61 90
18301.89 103
18303.17 109
18304.45 88
18305.73 94
18307.01 89
18308.29 86
18309.57 83
18310.85 92
18312.13 87
18313.41 81
18314.68 80
18315.96 87
18317.24 106
18318.52 100
18319.80 107
18321.08 105
18322.36 96
18323.64 69
18324.92 72
18326.20 102
18327.48 82
18328.76 91
18330.04 111
18331.32 69
18332.60 81
18333.88 97
18335.16 92
18336.44 95
18337.72 98
18339.00 86
18340.28 80
18341.56 74
18342.84 99
18344.12 105
18345.41 96
18346.69 103
18347.97 77
18349.25 88
18350.53 107
18351.81 110
18353.09 88
18354.37 81
18355.65 88
18356.93 61
18358.21 108
18359.49 108
18360.78 107
18362.06 87
18363.34 95
18364.62 86
18365.90 82
18367.18 103
18368.46 106
18369.74 101
18371.03 91
18372.31 76
18373.59 89
18374.87 108
18376.15 99
18377.43 105
18378.72 98
18380.00 90
18381.28 86
18382.56 106
18383.84 91
18385.12 96
18386.41 96
18387.69 112
18388.97 95
18390.25 84
18391.53 84
18392.82 104
18394.10 104
18395.38 84
18396.66 96
18397.95 85
18399.23 89
18400.51 66
18401.79 80
18403.08 86
18404.36 88
18405.64 104
18406.92 99
18408.21 87
18409.49 95
18410.77 89
18412.06 76
18413.34 95
18414.62 85
18415.90 115
18417.19 82
18418.47 87
18419.75 81
18421.04 80
18422.32 94
18423.60 87
18424.89 89
18426.17 76
18427.45 83
18428.74 96
18430.02 82
18431.30 100
18432.59 89
18433.87 97
18435.15 91
18436.44 97
18437.72 95
18439.01 84
18440.29 89
18441.57 110
18442.86 86
18444.14 96
18445.43 107
18446.71 78
18447.99 98
18449.28 90
18450.56 89
18451.85 97
18453.13 91
18454.42 102
18455.70 103
18456.98 90
18458.27 90
18459.55 83
18460.84 78
18462.12 100
18463.41 84
18464.69 98
18465.98 98
18467.26 79
18468.55 90
18469.83 78
18471.12 82
18472.40 86
18473.69 93
18474.97 94
18476.26 90
18477.54 66
18478.83 92
18480.11 110
18481.40 89
18482.68 83
18483.97 96
18485.25 81
18486.54 86
18487.82 85
18489.11 82
18490.40 83
18491.68 87
18492.97 97
18494.25 90
18495.54 86
18496.82 64
18498.11 91
18499.40 90
18500.68 84
18501.97 86
18503.25 100
18504.54 92
18505.83 74
18507.11 74
18508.40 101
18509.69 89
18510.97 77
18512.26 93
18513.54 95
18514.83 96
18516.12 120
18517.40 98
18518.69 69
18519.98 81
18521.26 97
18522.55 106
18523.84 92
18525.12 67
18526.41 74
18527.70 81
18528.99 100
18530.27 89
18531.56 88
18532.85 89
18534.13 103
18535.42 102
18536.71 96
18538.00 80
18539.28 100
18540.57 90
18541.86 103
18543.14 84
18544.43 83
18545.72 107
18547.01 106
18548.30 96
18549.58 85
18550.87 95
18552.16 110
18553.45 113
18554.73 89
18556.02 110
18557.31 104
18558.60 87
18559.89 101
18561.17 92
18562.46 116
18563.75 89
18565.04 101
18566.33 95
18567.62 94
18568.90 77
18570.19 101
18571.48 121
18572.77 115
18574.06 112
18575.35 79
18576.63 88
18577.92 108
18579.21 83
18580.50 121
18581.79 114
18583.08 104
18584.37 112
18585.66 117
18586.95 108
18588.23 98
18589.52 117
18590.81 107
18592.10 99
18593.39 99
18594.68 138
18595.97 114
18597.26 93
18598.55 103
18599.84 119
18601.13 90
18602.42 99
18603.71 97
18605.00 108
18606.29 102
18607.58 102
18608.86 101
18610.15 86
18611.44 97
18612.73 103
18614.02 123
18615.31 114
18616.60 120
18617.89 129
18619.18 123
18620.47 117
18621.76 85
18623.06 84
18624.35 110
18625.64 91
18626.93 108
18628.22 118
18629.51 105
18630.80 75
18632.09 86
18633.38 103
18634.67 104
18635.96 90
18637.25 92
18638.54 107
18639.83 97
18641.12 85
18642.41 98
18643.71 96
18645.00 102
18646.29 101
18647.58 94
18648.87 104
18650.16 90
18651.45 106
18652.74 96
18654.03 84
18655.33 100
18656.62 86
18657.91 104
18659.20 99
18660.49 97
18661.78 92
18663.07 102
18664.37 94
18665.66 88
18666.95 100
18668.24 108
18669.53 91
18670.83 70
18672.12 95
18673.41 110
18674.70 94
18675.99 82
18677.29 83
18678.58 101
18679.87 104
18681.16 93
18682.45 89
18683.75 98
18685.04 119
18686.33 85
18687.62 92
18688.92 83
18690.21 86
18691.50 113
18692.79 109
18694.09 105
18695.38 95
18696.67 106
18697.97 89
18699.26 89
18700.55 77
18701.84 91
18703.14 89
18704.43 103
18705.72 99
18707.02 84
18708.31 83
18709.60 77
18710.90 88
18712.19 87
18713.48 68
18714.78 75
18716.07 84
18717.36 85
18718.66 102
18719.95 87
18721.24 73
18722.54 91
18723.83 81
18725.13 72
18726.42 95
18727.71 88
18729.01 87
18730.30 87
18731.60 85
18732.89 74
18734.18 85
18735.48 97
18736.77 73
18738.07 75
18739.36 75
18740.66 87
18741.95 69
18743.24 73
18744.54 75
18745.83 67
18747.13 88
18748.42 97
18749.72 68
18751.01 84
18752.31 92
18753.60 100
18754.90 107
18756.19 82
18757.49 84
18758.78 97
18760.08 76
18761.37 72
18762.67 87
18763.96 82
18765.26 100
18766.55 80
18767.85 76
18769.14 89
18770.44 75
18771.73 80
18773.03 86
18774.32 110
18775.62 79
18776.91 84
18778.21 109
18779.51 91
18780.80 79
18782.10 89
18783.39 91
18784.69 95
18785.99 60
18787.28 96
18788.58 105
18789.87 84
18791.17 71
18792.47 72
18793.76 98
18795.06 90
18796.35 88
18797.65 61
18798.95 78
18800.24 67
18801.54 95
18802.84 89
18804.13 91
18805.43 84
18806.73 102
18808.02 97
18809.32 78
18810.62 80
18811.91 83
18813.21 105
18814.51 91
18815.80 95
18817.10 75
18818.40 91
18819.69 84
18820.99 82
18822.29 83
18823.59 85
18824.88 85
18826.18 83
18827.48 75
18828.78 77
18830.07 65
18831.37 86
18832.67 101
18833.97 74
18835.26 89
18836.56 93
18837.86 90
18839.16 72
18840.45 79
18841.75 79
18843.05 82
18844.35 84
18845.65 69
18846.94 75
18848.24 89
18849.54 81
18850.84 79
18852.14 70
18853.43 67
18854.73 78
18856.03 87
18857.33 66
18858.63 71
18859.93 73
18861.22 82
18862.52 81
18863.82 87
18865.12 61
18866.42 98
18867.72 78
18869.02 81
18870.32 74
18871.61 81
18872.91 81
18874.21 88
18875.51 81
18876.81 59
18878.11 72
18879.41 95
18880.71 83
18882.01 86
18883.31 78
18884.61 74
18885.90 84
18887.20 83
18888.50 74
18889.80 65
18891.10 89
18892.40 70
18893.70 63
18895.00 71
18896.30 74
18897.60 89
18898.90 90
18900.20 98
18901.50 72
18902.80 93
18904.10 84
18905.40 66
18906.70 85
18908.00 75
18909.30 83
18910.60 90
18911.90 90
18913.20 66
18914.50 65
18915.80 105
18917.10 72
18918.40 76
18919.70 78
18921.00 58
18922.30 78
18923.61 90
18924.91 87
18926.21 67
18927.51 81
18928.81 83
18930.11 71
18931.41 81
18932.71 71
18934.01 91
18935.31 90
18936.61 91
18937.92 98
18939.22 78
18940.52 85
18941.82 74
18943.12 88
18944.42 79
18945.72 74
18947.03 80
18948.33 89
18949.63 93
18950.93 88
18952.23 101
18953.53 103
18954.84 71
18956.14 74
18957.44 77
18958.74 72
18960.04 70
18961.34 82
18962.65 91
18963.95 85
18965.25 92
18966.55 120
18967.86 84
18969.16 86
18970.46 95
18971.76 83
18973.06 98
18974.37 80
18975.67 72
18976.97 70
18978.27 83
18979.58 80
18980.88 79
18982.18 96
18983.48 94
18984.79 90
18986.09 87
18987.39 72
18988.70 73
18990.00 91
18991.30 86
18992.61 81
18993.91 80
18995.21 92
18996.51 90
18997.82 82
18999.12 77
19000.42 79
19001.73 81
19003.03 70
19004.33 76
19005.64 73
19006.94 71
19008.25 69
19009.55 76
19010.85 90
19012.16 73
19013.46 80
19014.76 88
19016.07 100
19017.37 97
19018.68 96
19019.98 84
19021.28 91
19022.59 78
19023.89 61
19025.20 71
19026.50 81
19027.80 69
19029.11 86
19030.41 81
19031.72 78
19033.02 74
19034.33 94
19035.63 83
19036.94 93
19038.24 78
19039.54 70
19040.85 84
19042.15 80
19043.46 85
19044.76 93
19046.07 71
19047.37 80
19048.68 77
19049.98 94
19051.29 104
19052.59 73
19053.90 90
19055.20 91
19056.51 87
19057.81 91
19059.12 74
19060.43 79
19061.73 72
19063.04 78
19064.34 81
19065.65 81
19066.95 78
19068.26 85
19069.56 101
19070.87 85
19072.18 92
19073.48 88
19074.79 83
19076.09 92
19077.40 80
19078.71 77
19080.01 88
19081.32 91
19082.62 45
19083.93 86
19085.24 86
19086.54 86
19087.85 108
19089.16 85
19090.46 79
19091.77 96
19093.07 105
19094.38 86
19095.69 75
19096.99 73
19098.30 94
19099.61 98
19100.91 91
19102.22 75
19103.53 83
19104.84 78
19106.14 70
19107.45 58
19108.76 70
19110.06 68
19111.37 73
19112.68 78
19113.98 84
19115.29 102
19116.60 82
19117.91 71
19119.21 78
19120.52 86
19121.83 64
19123.14 68
19124.44 101
19125.75 83
19127.06 70
19128.37 94
19129.68 84
19130.98 71
19132.29 81
19133.60 72
19134.91 64
19136.21 84
19137.52 76
19138.83 89
19140.14 89
19141.45 92
19142.76 82
19144.06 70
19145.37 77
19146.68 80
19147.99 79
19149.30 84
19150.61 78
19151.91 74
19153.22 68
19154.53 78
19155.84 83
19157.15 70
19158.46 65
19159.77 94
19161.07 79
19162.38 86
19163.69 88
19165.00 85
19166.31 76
19167.62 67
19168.93 75
19170.24 60
19171.55 87
19172.86 88
19174.17 96
19175.48 78
19176.78 89
19178.09 87
19179.40 88
19180.71 95
19182.02 91
19183.33 67
19184.64 72
19185.95 74
19187.26 87
19188.57 74
19189.88 64
19191.19 74
19192.50 96
19193.81 70
19195.12 72
19196.43 85
19197.74 81
19199.05 95
19200.36 87
19201.67 65
19202.98 82
19204.29 78
19205.60 84
19206.91 66
19208.22 92
19209.53 81
19210.84 79
19212.15 89
19213.47 77
19214.78 96
19216.09 89
19217.40 78
19218.71 71
19220.02 60
19221.33 72
19222.64 80
19223.95 72
19225.26 90
19226.57 87
19227.89 98
19229.20 91
19230.51 89
19231.82 89
19233.13 54
19234.44 57
19235.75 92
19237.06 97
19238.38 73
19239.69 79
19241.00 84
19242.31 81
19243.62 76
19244.93 88
19246.25 90
19247.56 71
19248.87 76
19250.18 86
19251.49 72
19252.81 78
19254.12 87
19255.43 74
19256.74 71
19258.05 77
19259.37 73
19260.68 82
19261.99 85
19263.30 80
19264.62 71
19265.93 70
19267.24 73
19268.55 67
19269.87 67
19271.18 82
19272.49 75
19273.80 74
19275.12 72
19276.43 93
19277.74 85
19279.05 88
19280.37 71
19281.68 59
19282.99 72
19284.31 82
19285.62 93
19286.93 66
19288.25 74
19289.56 57
19290.87 60
19292.19 81
19293.50 65
19294.81 61
19296.13 58
19297.44 69
19298.75 84
19300.07 98
19301.38 70
19302.69 67
19304.01 70
19305.32 84
19306.64 58
19307.95 65
19309.26 62
19310.58 65
19311.89 58
19313.21 68
19314.52 66
19315.83 67
19317.15 76
19318.46 86
19319.78 69
19321.09 63
19322.41 77
19323.72 69
19325.03 65
19326.35 71
19327.66 72
19328.98 84
19330.29 73
19331.61 58
19332.92 72
19334.24 92
19335.55 71
19336.87 65
19338.18 84
19339.50 94
19340.81 77
19342.13 93
19343.44 61
19344.76 75
19346.07 78
19347.39 79
19348.70 90
19350.02 77
19351.33 68
19352.65 59
19353.96 58
19355.28 68
19356.59 75
19357.91 71
19359.23 70
19360.54 64
19361.86 96
19363.17 71
19364.49 85
19365.80 62
19367.12 86
19368.44 61
19369.75 65
19371.07 76
19372.38 94
19373.70 78
19375.02 61
19376.33 54
19377.65 71
19378.97 88
19380.28 62
19381.60 80
19382.91 69
19384.23 85
19385.55 81
19386.86 89
19388.18 75
19389.50 76
19390.81 71
19392.13 77
19393.45 81
19394.76 75
19396.08 79
19397.40 88
19398.72 75
19400.03 65
19401.35 83
19402.67 69
19403.98 66
19405.30 75
19406.62 86
19407.94 65
19409.25 86
19410.57 75
19411.89 85
19413.20 79
19414.52 62
19415.84 67
19417.16 67
19418.48 73
19419.79 71
19421.11 86
19422.43 87
19423.75 68
19425.06 66
19426.38 71
19427.70 61
19429.02 70
19430.34 90
19431.65 75
19432.97 58
19434.29 55
19435.61 69
19436.93 82
19438.25 86
19439.56 94
19440.88 73
19442.20 85
19443.52 71
19444.84 65
19446.16 78
19447.47 66
19448.79 89
19450.11 85
19451.43 79
19452.75 80
19454.07 71
19455.39 78
19456.71 65
19458.03 63
19459.34 77
19460.66 85
19461.98 77
19463.30 67
19464.62 79
19465.94 88
19467.26 65
19468.58 86
19469.90 62
19471.22 61
19472.54 75
19473.86 67
19475.18 73
19476.50 73
19477.82 85
19479.14 83
19480.46 81
19481.78 61
19483.10 95
19484.42 80
19485.73 64
19487.05 56
19488.37 68
19489.70 100
19491.02 73
19492.34 75
19493.66 81
19494.98 59
19496.30 56
19497.62 60
19498.94 84
19500.26 72
19501.58 73
19502.90 86
19504.22 65
19505.54 76
19506.86 70
19508.18 67
19509.50 69
19510.82 76
19512.14 86
19513.46 72
19514.78 84
19516.11 68
19517.43 90
19518.75 73
19520.07 80
19521.39 58
19522.71 79
19524.03 67
19525.35 76
19526.68 65
19528.00 79
19529.32 83
19530.64 65
19531.96 69
19533.28 69
19534.60 60
19535.93 68
19537.25 80
19538.57 78
19539.89 56
19541.21 77
19542.53 81
19543.86 75
19545.18 73
19546.50 62
19547.82 75
19549.14 76
19550.47 76
19551.79 71
19553.11 81
19554.43 81
19555.76 82
19557.08 91
19558.40 87
19559.72 64
19561.05 77
19562.37 80
19563.69 59
19565.01 73
19566.34 69
19567.66 82
19568.98 72
19570.30 80
19571.63 87
19572.95 75
19574.27 88
19575.60 76
19576.92 63
19578.24 76
19579.57 66
19580.89 63
19582.21 58
19583.54 62
19584.86 77
19586.18 61
19587.51 97
19588.83 79
19590.15 66
19591.48 90
19592.80 69
19594.12 62
19595.45 71
19596.77 74
19598.09 75
19599.42 66
19600.74 58
19602.07 73
19603.39 86
19604.71 67
19606.04 76
19607.36 62
19608.69 67
19610.01 74
19611.33 78
19612.66 67
19613.98 77
19615.31 84
19616.63 78
19617.96 71
19619.28 78
19620.60 68
19621.93 76
19623.25 77
19624.58 86
19625.90 70
19627.23 68
19628.55 51
19629.88 75
19631.20 78
19632.53 80
19633.85 75
19635.18 61
19636.50 76
19637.83 77
19639.15 69
19640.48 62
19641.80 83
19643.13 81
19644.45 65
19645.78 55
19647.10 71
19648.43 71
19649.76 82
19651.08 92
19652.41 76
19653.73 74
19655.06 61
19656.38 75
19657.71 87
19659.04 82
19660.36 57
19661.69 70
19663.01 58
19664.34 57
19665.67 71
19666.99 77
19668.32 60
19669.64 55
19670.97 94
19672.30 104
19673.62 72
19674.95 79
19676.28 70
19677.60 90
19678.93 80
19680.25 72
19681.58 77
19682.91 89
19684.23 61
19685.56 85
19686.89 78
19688.22 64
19689.54 71
19690.87 81
19692.20 67
19693.52 73
19694.85 61
19696.18 62
19697.50 84
19698.83 73
19700.16 76
19701.49 74
19702.81 62
19704.14 78
19705.47 81
19706.80 62
19708.12 74
19709.45 81
19710.78 81
19712.11 72
19713.43 59
19714.76 87
19716.09 81
19717.42 79
19718.74 67
19720.07 86
19721.40 101
19722.73 74
19724.06 64
19725.38 65
19726.71 80
19728.04 67
19729.37 88
19730.70 88
19732.03 73
19733.35 75
19734.68 84
19736.01 86
19737.34 75
19738.67 78
19740.00 83
19741.32 74
19742.65 83
19743.98 75
19745.31 72
19746.64 90
19747.97 59
19749.30 75
19750.63 70
19751.96 79
19753.28 84
19754.61 60
19755.94 79
19757.27 93
19758.60 79
19759.93 59
19761.26 70
19762.59 79
19763.92 71
19765.25 67
19766.58 81
19767.91 70
19769.24 77
19770.57 77
19771.90 78
19773.22 61
19774.55 69
19775.88 91
19777.21 79
19778.54 65
19779.87 75
19781.20 74
19782.53 64
19783.86 73
19785.19 76
19786.52 72
19787.85 68
19789.18 77
19790.51 79
19791.85 67
19793.18 70
19794.51 73
19795.84 73
19797.17 64
19798.50 97
19799.83 100
19801.16 74
19802.49 73
19803.82 69
19805.15 65
19806.48 71
19807.81 61
19809.14 77
19810.47 87
19811.81 73
19813.14 68
19814.47 100
19815.80 94
19817.13 72
19818.46 62
19819.79 71
19821.12 80
19822.45 69
19823.79 75
19825.12 79
19826.45 83
19827.78 101
19829.11 75
19830.44 93
19831.78 83
19833.11 68
19834.44 65
19835.77 78
19837.10 85
19838.43 69
19839.77 80
19841.10 95
19842.43 76
19843.76 68
19845.09 91
19846.43 92
19847.76 101
19849.09 85
19850.42 70
19851.76 77
19853.09 77
19854.42 75
19855.75 87
19857.09 84
19858.42 80
19859.75 70
19861.08 87
19862.42 81
19863.75 92
19865.08 66
19866.41 93
19867.75 79
19869.08 91
19870.41 79
19871.75 63
19873.08 47
19874.41 68
19875.75 78
19877.08 79
19878.41 77
19879.75 71
19881.08 83
19882.41 91
19883.75 85
19885.08 76
19886.41 69
19887.75 67
19889.08 88
19890.41 75
19891.75 65
19893.08 71
19894.41 78
19895.75 82
19897.08 89
19898.42 71
19899.75 69
19901.08 75
19902.42 84
19903.75 73
19905.09 81
19906.42 87
19907.75 76
19909.09 87
19910.42 72
19911.76 78
19913.09 75
19914.43 88
19915.76 93
19917.10 76
19918.43 67
19919.77 66
19921.10 75
19922.43 65
19923.77 68
19925.10 64
19926.44 74
19927.77 69
19929.11 102
19930.44 76
19931.78 84
19933.11 86
19934.45 93
19935.78 86
19937.12 74
19938.45 90
19939.79 96
19941.13 98
19942.46 75
19943.80 58
19945.13 95
19946.47 68
19947.80 62
19949.14 69
19950.47 75
19951.81 77
19953.15 81
19954.48 69
19955.82 71
19957.15 86
19958.49 93
19959.83 79
19961.16 70
19962.50 81
19963.83 102
19965.17 68
19966.51 88
19967.84 69
19969.18 75
19970.51 79
19971.85 80
19973.19 68
19974.52 76
19975.86 108
19977.20 68
19978.53 86
19979.87 54
19981.21 89
19982.54 99
19983.88 93
19985.22 83
19986.55 75
19987.89 83
19989.23 91
19990.57 75
19991.90 94
19993.24 64
19994.58 77
19995.91 87
19997.25 89
19998.59 57
19999.93 67
20001.26 98
20002.60 77
20003.94 73
20005.28 78
20006.61 75
20007.95 81
20009.29 84
20010.63 63
20011.96 87
20013.30 80
20014.64 79
20015.98 72
20017.31 75
20018.65 67
20019.99 82
20021.33 103
20022.67 72
20024.01 74
20025.34 57
20026.68 114
20028.02 95
20029.36 72
20030.70 62
20032.03 93
20033.37 98
20034.71 88
20036.05 95
20037.39 84
20038.73 74
20040.07 108
20041.40 101
20042.74 95
20044.08 89
20045.42 73
20046.76 72
20048.10 75
20049.44 66
20050.78 97
20052.12 108
20053.46 82
20054.79 64
20056.13 76
20057.47 84
20058.81 96
20060.15 82
20061.49 76
20062.83 97
20064.17 104
20065.51 89
20066.85 89
20068.19 82
20069.53 77
20070.87 104
20072.21 84
20073.55 58
20074.89 81
20076.23 82
20077.57 88
20078.91 84
20080.25 73
20081.59 80
20082.93 99
20084.27 92
20085.61 54
20086.95 81
20088.29 67
20089.63 79
20090.97 99
20092.31 77
20093.65 66
20094.99 85
20096.33 82
20097.67 73
20099.01 63
20100.35 75
20101.69 77
20103.03 60
20104.38 74
20105.72 74
20107.06 81
20108.40 79
20109.74 81
20111.08 75
20112.42 73
20113.76 75
20115.10 79
20116.45 76
20117.79 62
20119.13 67
20120.47 67
20121.81 74
20123.15 57
20124.49 80
20125.84 82
20127.18 84
20128.52 72
20129.86 61
20131.20 78
20132.54 75
20133.89 79
20135.23 75
20136.57 83
20137.91 79
20139.25 72
20140.60 74
