# Supplementary material for: MALDI-TOF MS typing enables the classification of brewing yeasts of the genus Saccharomyces to major beer styles
Source: PLoS One. 2017 Aug 9;12(8):e0181694. doi: 10.1371/journal.pone.0181694 (PMC5549903; doi:10.1371/journal.pone.0181694)
Supplement: S15 File — The directory includes 90 raw files and was zipped to “.zip”; the folder has three strains with 30 spectra per strain; S1 Text explains the raw files with an example and Table 1 represents the yeast strains used within the experiment. (ZIP) [file pone.0181694.s018.zip › 43-45/30669-454-OG-WB-WB-YPG-18h-E-E_2015-11-05__0_G3_1.dat]

2000.55 1933
2000.97 1895
2001.39 1770
2001.81 1720
2002.23 1578
2002.65 1614
2003.08 1683
2003.50 1619
2003.92 1639
2004.34 1702
2004.76 1615
2005.19 1589
2005.61 1663
2006.03 1625
2006.45 1582
2006.87 1549
2007.30 1730
2007.72 1769
2008.14 1716
2008.56 1708
2008.99 1874
2009.41 1755
2009.83 1804
2010.25 1912
2010.68 1837
2011.10 1632
2011.52 1628
2011.94 1655
2012.37 1578
2012.79 1766
2013.21 1657
2013.63 1639
2014.06 1588
2014.48 1584
2014.90 1448
2015.33 1474
2015.75 1618
2016.17 1619
2016.60 1530
2017.02 1397
2017.44 1541
2017.86 1881
2018.29 1724
2018.71 1773
2019.14 1865
2019.56 1841
2019.98 1908
2020.41 2028
2020.83 1847
2021.25 1680
2021.68 1703
2022.10 1704
2022.52 1654
2022.95 1638
2023.37 1663
2023.80 1645
2024.22 1587
2024.64 1498
2025.07 1503
2025.49 1611
2025.92 1581
2026.34 1660
2026.76 1565
2027.19 1643
2027.61 1730
2028.04 1748
2028.46 1447
2028.89 1337
2029.31 1467
2029.74 1532
2030.16 1564
2030.58 1469
2031.01 1531
2031.43 1425
2031.86 1613
2032.28 1664
2032.71 1588
2033.13 1701
2033.56 1729
2033.98 1738
2034.41 1602
2034.83 1748
2035.26 1711
2035.68 1520
2036.11 1481
2036.53 1518
2036.96 1618
2037.38 1774
2037.81 1756
2038.24 1637
2038.66 1772
2039.09 1800
2039.51 1622
2039.94 1656
2040.36 1621
2040.79 1567
2041.21 1590
2041.64 1755
2042.07 1594
2042.49 1564
2042.92 1467
2043.34 1585
2043.77 1723
2044.20 1497
2044.62 1578
2045.05 1553
2045.47 1401
2045.90 1500
2046.33 1533
2046.75 1467
2047.18 1471
2047.61 1604
2048.03 1697
2048.46 1682
2048.89 1476
2049.31 1610
2049.74 1677
2050.16 1715
2050.59 1853
2051.02 1597
2051.45 1594
2051.87 1592
2052.30 1636
2052.73 1552
2053.15 1612
2053.58 1703
2054.01 1747
2054.43 1534
2054.86 1699
2055.29 1625
2055.72 1478
2056.14 1469
2056.57 1695
2057.00 1532
2057.43 1657
2057.85 1727
2058.28 1605
2058.71 1828
2059.14 1642
2059.56 1628
2059.99 1632
2060.42 1673
2060.85 1707
2061.27 1700
2061.70 1803
2062.13 1742
2062.56 1829
2062.99 1781
2063.41 1842
2063.84 2151
2064.27 2051
2064.70 2048
2065.13 2225
2065.55 2289
2065.98 2309
2066.41 2321
2066.84 2135
2067.27 2275
2067.70 2409
2068.13 2205
2068.55 2104
2068.98 1797
2069.41 1753
2069.84 1787
2070.27 1651
2070.70 1680
2071.13 1616
2071.56 1638
2071.98 1576
2072.41 1678
2072.84 1706
2073.27 1590
2073.70 1481
2074.13 1629
2074.56 1614
2074.99 1652
2075.42 1800
2075.85 1701
2076.28 1691
2076.71 1657
2077.13 1585
2077.56 1572
2077.99 1581
2078.42 1581
2078.85 1597
2079.28 1780
2079.71 1738
2080.14 1793
2080.57 1763
2081.00 1683
2081.43 1669
2081.86 1699
2082.29 1752
2082.72 1633
2083.15 1619
2083.58 1676
2084.01 1645
2084.44 1725
2084.87 1585
2085.30 1482
2085.73 1650
2086.16 1495
2086.59 1679
2087.02 1671
2087.46 1675
2087.89 1709
2088.32 1662
2088.75 1761
2089.18 1687
2089.61 1628
2090.04 1601
2090.47 1657
2090.90 1497
2091.33 1448
2091.76 1599
2092.19 1536
2092.63 1580
2093.06 1470
2093.49 1452
2093.92 1478
2094.35 1518
2094.78 1554
2095.21 1391
2095.64 1383
2096.08 1564
2096.51 1556
2096.94 1542
2097.37 1592
2097.80 1548
2098.23 1430
2098.67 1458
2099.10 1526
2099.53 1559
2099.96 1382
2100.39 1421
2100.82 1560
2101.26 1730
2101.69 1598
2102.12 1395
2102.55 1427
2102.98 1596
2103.42 1546
2103.85 1600
2104.28 1517
2104.71 1531
2105.15 1549
2105.58 1578
2106.01 1492
2106.44 1554
2106.88 1578
2107.31 1631
2107.74 1544
2108.17 1632
2108.61 1564
2109.04 1672
2109.47 1728
2109.90 1680
2110.34 1632
2110.77 1427
2111.20 1499
2111.64 1618
2112.07 1480
2112.50 1561
2112.94 1668
2113.37 1628
2113.80 1576
2114.24 1658
2114.67 1614
2115.10 1404
2115.54 1455
2115.97 1538
2116.40 1553
2116.84 1417
2117.27 1452
2117.70 1515
2118.14 1616
2118.57 1557
2119.00 1551
2119.44 1600
2119.87 1548
2120.31 1534
2120.74 1497
2121.17 1532
2121.61 1537
2122.04 1595
2122.48 1495
2122.91 1550
2123.35 1597
2123.78 1553
2124.21 1524
2124.65 1624
2125.08 1494
2125.52 1605
2125.95 1601
2126.39 1671
2126.82 1712
2127.26 1825
2127.69 1602
2128.12 1539
2128.56 1545
2128.99 1613
2129.43 1761
2129.86 1758
2130.30 1692
2130.73 1535
2131.17 1855
2131.60 1803
2132.04 1923
2132.47 1730
2132.91 1751
2133.34 1818
2133.78 1744
2134.22 1767
2134.65 1807
2135.09 1790
2135.52 1639
2135.96 1743
2136.39 1785
2136.83 1786
2137.26 1835
2137.70 1816
2138.14 1761
2138.57 1738
2139.01 1784
2139.44 1654
2139.88 1638
2140.31 1579
2140.75 1654
2141.19 1549
2141.62 1404
2142.06 1484
2142.50 1584
2142.93 1521
2143.37 1496
2143.80 1385
2144.24 1425
2144.68 1504
2145.11 1548
2145.55 1543
2145.99 1460
2146.42 1596
2146.86 1745
2147.30 1633
2147.73 1588
2148.17 1579
2148.61 1570
2149.04 1707
2149.48 1669
2149.92 1736
2150.35 1816
2150.79 1756
2151.23 1764
2151.67 1828
2152.10 1850
2152.54 1781
2152.98 1761
2153.41 1685
2153.85 1724
2154.29 1646
2154.73 1611
2155.16 1564
2155.60 1657
2156.04 1648
2156.48 1674
2156.91 1483
2157.35 1429
2157.79 1699
2158.23 1647
2158.67 1689
2159.10 1696
2159.54 1672
2159.98 1716
2160.42 1716
2160.86 1604
2161.29 1608
2161.73 1613
2162.17 1483
2162.61 1543
2163.05 1668
2163.48 1701
2163.92 1739
2164.36 1732
2164.80 1585
2165.24 1742
2165.68 1687
2166.12 1450
2166.55 1494
2166.99 1608
2167.43 1836
2167.87 1749
2168.31 1746
2168.75 1636
2169.19 1590
2169.63 1773
2170.06 1837
2170.50 1840
2170.94 1949
2171.38 2048
2171.82 2062
2172.26 1993
2172.70 1898
2173.14 2057
2173.58 2163
2174.02 2358
2174.46 2369
2174.90 2201
2175.34 2301
2175.78 2298
2176.22 2460
2176.65 2291
2177.09 2019
2177.53 1937
2177.97 2022
2178.41 1926
2178.85 1902
2179.29 1843
2179.73 1755
2180.17 1882
2180.61 1963
2181.05 1781
2181.49 1874
2181.93 1820
2182.37 1737
2182.81 1528
2183.26 1712
2183.70 1591
2184.14 1710
2184.58 1561
2185.02 1604
2185.46 1571
2185.90 1610
2186.34 1593
2186.78 1584
2187.22 1666
2187.66 1649
2188.10 1697
2188.54 1777
2188.98 1701
2189.42 1646
2189.87 1666
2190.31 1657
2190.75 1566
2191.19 1549
2191.63 1714
2192.07 1677
2192.51 1708
2192.95 1811
2193.39 1752
2193.84 1839
2194.28 1956
2194.72 1912
2195.16 1925
2195.60 2058
2196.04 2073
2196.49 1971
2196.93 1783
2197.37 1802
2197.81 1736
2198.25 1781
2198.69 1764
2199.14 1827
2199.58 1782
2200.02 1929
2200.46 1798
2200.90 1649
2201.35 1609
2201.79 1674
2202.23 1716
2202.67 1664
2203.12 1600
2203.56 1603
2204.00 1712
2204.44 1755
2204.89 1666
2205.33 1648
2205.77 1709
2206.21 1870
2206.66 1847
2207.10 1696
2207.54 1731
2207.98 1627
2208.43 1710
2208.87 1812
2209.31 1697
2209.76 1773
2210.20 1680
2210.64 1584
2211.09 1646
2211.53 1746
2211.97 1686
2212.41 1700
2212.86 1609
2213.30 1749
2213.74 1681
2214.19 1640
2214.63 1691
2215.08 1652
2215.52 1619
2215.96 1534
2216.41 1682
2216.85 1514
2217.29 1581
2217.74 1626
2218.18 1639
2218.63 1756
2219.07 1666
2219.51 1582
2219.96 1508
2220.40 1512
2220.85 1692
2221.29 1741
2221.73 1709
2222.18 1728
2222.62 1713
2223.07 1737
2223.51 1788
2223.96 1916
2224.40 1732
2224.84 1727
2225.29 1802
2225.73 1707
2226.18 1806
2226.62 1881
2227.07 1942
2227.51 1928
2227.96 1768
2228.40 1802
2228.85 1753
2229.29 1669
2229.74 1839
2230.18 1784
2230.63 1806
2231.07 2038
2231.52 1991
2231.96 1796
2232.41 2016
2232.85 2055
2233.30 2033
2233.74 2017
2234.19 1981
2234.63 1959
2235.08 1884
2235.53 1819
2235.97 1762
2236.42 1825
2236.86 1727
2237.31 1527
2237.75 1558
2238.20 1620
2238.65 1669
2239.09 1628
2239.54 1504
2239.98 1579
2240.43 1590
2240.88 1596
2241.32 1474
2241.77 1606
2242.21 1475
2242.66 1414
2243.11 1568
2243.55 1551
2244.00 1425
2244.45 1520
2244.89 1407
2245.34 1272
2245.79 1426
2246.23 1577
2246.68 1518
2247.13 1416
2247.57 1355
2248.02 1494
2248.47 1578
2248.91 1421
2249.36 1548
2249.81 1594
2250.25 1496
2250.70 1460
2251.15 1479
2251.60 1483
2252.04 1478
2252.49 1515
2252.94 1478
2253.39 1471
2253.83 1482
2254.28 1550
2254.73 1581
2255.17 1438
2255.62 1244
2256.07 1426
2256.52 1465
2256.97 1625
2257.41 1708
2257.86 1530
2258.31 1519
2258.76 1491
2259.20 1539
2259.65 1516
2260.10 1617
2260.55 1688
2261.00 1724
2261.45 1669
2261.89 1687
2262.34 1561
2262.79 1548
2263.24 1609
2263.69 1699
2264.13 1649
2264.58 1614
2265.03 1684
2265.48 1563
2265.93 1607
2266.38 1632
2266.83 1535
2267.28 1543
2267.72 1787
2268.17 1695
2268.62 1648
2269.07 1723
2269.52 1744
2269.97 1770
2270.42 1823
2270.87 1852
2271.32 1924
2271.76 1932
2272.21 1860
2272.66 1823
2273.11 1746
2273.56 1817
2274.01 1806
2274.46 1851
2274.91 1844
2275.36 1693
2275.81 1737
2276.26 1690
2276.71 1624
2277.16 1507
2277.61 1616
2278.06 1557
2278.51 1561
2278.96 1649
2279.41 1564
2279.86 1628
2280.31 1686
2280.76 1631
2281.21 1610
2281.66 1551
2282.11 1444
2282.56 1374
2283.01 1339
2283.46 1467
2283.91 1453
2284.36 1553
2284.81 1468
2285.26 1696
2285.71 1662
2286.16 1562
2286.61 1660
2287.06 1909
2287.51 1889
2287.96 2046
2288.42 2008
2288.87 2478
2289.32 2786
2289.77 2908
2290.22 3052
2290.67 3022
2291.12 3248
2291.57 3329
2292.02 3185
2292.48 3141
2292.93 3108
2293.38 3031
2293.83 3112
2294.28 2762
2294.73 2511
2295.18 2498
2295.63 2267
2296.09 1947
2296.54 1756
2296.99 1764
2297.44 1783
2297.89 1614
2298.35 1746
2298.80 1699
2299.25 1624
2299.70 1675
2300.15 1600
2300.60 1586
2301.06 1500
2301.51 1650
2301.96 1580
2302.41 1585
2302.87 1536
2303.32 1578
2303.77 1512
2304.22 1400
2304.67 1487
2305.13 1471
2305.58 1507
2306.03 1663
2306.49 1557
2306.94 1599
2307.39 1650
2307.84 1730
2308.30 1934
2308.75 1989
2309.20 1824
2309.65 1868
2310.11 1774
2310.56 1700
2311.01 1893
2311.47 2027
2311.92 1988
2312.37 1907
2312.83 1860
2313.28 2010
2313.73 1886
2314.19 1782
2314.64 1831
2315.09 1830
2315.55 1626
2316.00 1666
2316.45 1571
2316.91 1612
2317.36 1576
2317.81 1633
2318.27 1682
2318.72 1773
2319.18 1914
2319.63 1895
2320.08 1882
2320.54 1928
2320.99 1857
2321.45 1892
2321.90 1909
2322.35 1935
2322.81 2035
2323.26 1906
2323.72 1852
2324.17 1923
2324.63 1980
2325.08 2047
2325.53 2336
2325.99 2218
2326.44 2243
2326.90 2414
2327.35 2281
2327.81 2067
2328.26 2017
2328.72 1906
2329.17 2099
2329.63 2014
2330.08 1940
2330.54 1949
2330.99 1694
2331.45 1635
2331.90 1740
2332.36 1564
2332.81 1730
2333.27 1703
2333.72 1709
2334.18 1676
2334.63 1510
2335.09 1565
2335.54 1671
2336.00 1562
2336.46 1593
2336.91 1547
2337.37 1612
2337.82 1731
2338.28 1590
2338.73 1693
2339.19 1608
2339.65 1474
2340.10 1579
2340.56 1560
2341.01 1629
2341.47 1496
2341.93 1545
2342.38 1654
2342.84 1583
2343.29 1575
2343.75 1429
2344.21 1521
2344.66 1583
2345.12 1664
2345.58 1750
2346.03 1769
2346.49 1845
2346.94 1830
2347.40 1797
2347.86 1794
2348.31 1843
2348.77 1882
2349.23 1792
2349.69 1894
2350.14 1760
2350.60 1719
2351.06 1783
2351.51 1541
2351.97 1595
2352.43 1561
2352.88 1601
2353.34 1578
2353.80 1588
2354.26 1689
2354.71 1664
2355.17 1610
2355.63 1743
2356.09 1685
2356.54 1638
2357.00 1565
2357.46 1711
2357.92 1610
2358.37 1773
2358.83 1824
2359.29 1612
2359.75 1737
2360.20 1742
2360.66 1629
2361.12 1866
2361.58 1919
2362.04 1938
2362.49 1764
2362.95 1716
2363.41 1814
2363.87 1748
2364.33 1699
2364.79 1735
2365.24 1743
2365.70 1787
2366.16 1599
2366.62 1669
2367.08 1639
2367.54 1610
2367.99 1766
2368.45 1778
2368.91 1633
2369.37 1547
2369.83 1580
2370.29 1544
2370.75 1577
2371.21 1748
2371.67 1661
2372.12 1480
2372.58 1655
2373.04 1661
2373.50 1511
2373.96 1574
2374.42 1696
2374.88 1683
2375.34 1603
2375.80 1753
2376.26 1593
2376.72 1715
2377.18 1745
2377.64 1801
2378.10 1546
2378.56 1514
2379.01 1621
2379.47 1755
2379.93 1765
2380.39 1551
2380.85 1691
2381.31 1788
2381.77 1759
2382.23 1686
2382.69 1687
2383.15 1628
2383.61 1584
2384.07 1549
2384.53 1563
2384.99 1505
2385.45 1566
2385.92 1661
2386.38 1654
2386.84 1720
2387.30 1706
2387.76 1669
2388.22 1765
2388.68 1766
2389.14 1730
2389.60 1704
2390.06 1709
2390.52 1682
2390.98 1569
2391.44 1740
2391.90 1740
2392.36 1692
2392.83 1725
2393.29 1679
2393.75 1571
2394.21 1606
2394.67 1565
2395.13 1576
2395.59 1618
2396.05 1507
2396.52 1481
2396.98 1552
2397.44 1586
2397.90 1563
2398.36 1501
2398.82 1545
2399.28 1608
2399.75 1635
2400.21 1509
2400.67 1596
2401.13 1621
2401.59 1618
2402.06 1515
2402.52 1532
2402.98 1633
2403.44 1478
2403.90 1557
2404.37 1409
2404.83 1393
2405.29 1562
2405.75 1603
2406.21 1653
2406.68 1561
2407.14 1615
2407.60 1588
2408.06 1499
2408.53 1406
2408.99 1585
2409.45 1606
2409.91 1486
2410.38 1489
2410.84 1407
2411.30 1614
2411.77 1475
2412.23 1509
2412.69 1502
2413.15 1603
2413.62 1541
2414.08 1402
2414.54 1630
2415.01 1647
2415.47 1587
2415.93 1655
2416.40 1666
2416.86 1638
2417.32 1733
2417.79 1627
2418.25 1825
2418.71 1744
2419.18 1721
2419.64 1825
2420.10 1652
2420.57 1605
2421.03 1707
2421.50 1824
2421.96 1622
2422.42 1634
2422.89 1562
2423.35 1583
2423.81 1641
2424.28 1662
2424.74 1647
2425.21 1607
2425.67 1546
2426.14 1622
2426.60 1551
2427.06 1750
2427.53 1592
2427.99 1585
2428.46 1612
2428.92 1566
2429.39 1582
2429.85 1524
2430.32 1484
2430.78 1448
2431.24 1560
2431.71 1464
2432.17 1585
2432.64 1450
2433.10 1443
2433.57 1592
2434.03 1513
2434.50 1502
2434.96 1663
2435.43 1587
2435.89 1512
2436.36 1556
2436.82 1661
2437.29 1596
2437.76 1566
2438.22 1571
2438.69 1641
2439.15 1851
2439.62 1690
2440.08 1770
2440.55 1838
2441.01 1860
2441.48 1814
2441.95 1865
2442.41 1958
2442.88 1911
2443.34 1724
2443.81 1825
2444.27 1676
2444.74 1565
2445.21 1601
2445.67 1704
2446.14 1563
2446.60 1578
2447.07 1591
2447.54 1563
2448.00 1593
2448.47 1612
2448.94 1509
2449.40 1492
2449.87 1522
2450.34 1483
2450.80 1440
2451.27 1537
2451.74 1442
2452.20 1443
2452.67 1522
2453.14 1318
2453.60 1514
2454.07 1625
2454.54 1619
2455.00 1524
2455.47 1582
2455.94 1471
2456.40 1400
2456.87 1506
2457.34 1519
2457.81 1541
2458.27 1598
2458.74 1489
2459.21 1552
2459.68 1511
2460.14 1439
2460.61 1517
2461.08 1400
2461.55 1295
2462.01 1365
2462.48 1416
2462.95 1432
2463.42 1578
2463.88 1462
2464.35 1403
2464.82 1579
2465.29 1466
2465.76 1479
2466.22 1414
2466.69 1348
2467.16 1331
2467.63 1452
2468.10 1521
2468.57 1533
2469.03 1456
2469.50 1439
2469.97 1540
2470.44 1423
2470.91 1508
2471.38 1499
2471.84 1527
2472.31 1504
2472.78 1328
2473.25 1362
2473.72 1410
2474.19 1523
2474.66 1534
2475.13 1459
2475.59 1467
2476.06 1473
2476.53 1435
2477.00 1452
2477.47 1467
2477.94 1457
2478.41 1441
2478.88 1459
2479.35 1447
2479.82 1496
2480.29 1482
2480.76 1397
2481.23 1465
2481.69 1358
2482.16 1379
2482.63 1473
2483.10 1496
2483.57 1387
2484.04 1510
2484.51 1573
2484.98 1546
2485.45 1622
2485.92 1672
2486.39 1608
2486.86 1712
2487.33 1795
2487.80 1758
2488.27 1624
2488.74 1762
2489.21 1772
2489.68 1768
2490.15 1811
2490.62 1688
2491.09 1782
2491.56 1701
2492.04 1861
2492.51 1721
2492.98 1770
2493.45 1751
2493.92 1846
2494.39 1780
2494.86 1600
2495.33 1608
2495.80 1732
2496.27 1585
2496.74 1610
2497.21 1614
2497.68 1730
2498.16 1675
2498.63 1740
2499.10 1673
2499.57 1515
2500.04 1423
2500.51 1435
2500.98 1378
2501.45 1405
2501.93 1552
2502.40 1488
2502.87 1637
2503.34 1494
2503.81 1554
2504.28 1613
2504.76 1512
2505.23 1495
2505.70 1571
2506.17 1525
2506.64 1547
2507.11 1523
2507.59 1520
2508.06 1580
2508.53 1670
2509.00 1540
2509.47 1525
2509.95 1688
2510.42 1599
2510.89 1556
2511.36 1738
2511.84 1678
2512.31 1692
2512.78 1634
2513.25 1684
2513.73 1782
2514.20 1815
2514.67 1764
2515.14 1795
2515.62 1723
2516.09 1857
2516.56 1766
2517.03 1713
2517.51 1778
2517.98 1713
2518.45 1718
2518.93 1650
2519.40 1613
2519.87 1605
2520.35 1606
2520.82 1653
2521.29 1590
2521.77 1545
2522.24 1636
2522.71 1641
2523.19 1588
2523.66 1469
2524.13 1410
2524.61 1436
2525.08 1515
2525.55 1569
2526.03 1604
2526.50 1561
2526.97 1596
2527.45 1728
2527.92 1629
2528.40 1583
2528.87 1534
2529.34 1663
2529.82 1619
2530.29 1563
2530.77 1612
2531.24 1571
2531.71 1481
2532.19 1472
2532.66 1544
2533.14 1579
2533.61 1676
2534.09 1652
2534.56 1608
2535.04 1566
2535.51 1576
2535.98 1634
2536.46 1718
2536.93 1644
2537.41 1604
2537.88 1500
2538.36 1718
2538.83 1691
2539.31 1615
2539.78 1656
2540.26 1655
2540.73 1594
2541.21 1705
2541.68 1731
2542.16 1558
2542.63 1639
2543.11 1821
2543.59 1726
2544.06 1682
2544.54 1733
2545.01 1748
2545.49 1781
2545.96 1732
2546.44 1869
2546.91 1733
2547.39 1766
2547.87 1798
2548.34 1737
2548.82 1756
2549.29 1937
2549.77 1998
2550.24 1975
2550.72 1809
2551.20 1809
2551.67 1876
2552.15 1866
2552.62 1739
2553.10 1764
2553.58 1851
2554.05 1941
2554.53 1724
2555.01 1551
2555.48 1647
2555.96 1834
2556.44 1815
2556.91 1678
2557.39 1690
2557.87 1738
2558.34 1731
2558.82 1595
2559.30 1552
2559.77 1561
2560.25 1501
2560.73 1523
2561.20 1661
2561.68 1532
2562.16 1557
2562.64 1523
2563.11 1510
2563.59 1435
2564.07 1554
2564.54 1454
2565.02 1375
2565.50 1519
2565.98 1505
2566.45 1361
2566.93 1389
2567.41 1511
2567.89 1590
2568.36 1512
2568.84 1529
2569.32 1507
2569.80 1465
2570.28 1447
2570.75 1557
2571.23 1517
2571.71 1432
2572.19 1471
2572.66 1540
2573.14 1508
2573.62 1356
2574.10 1507
2574.58 1393
2575.06 1444
2575.53 1462
2576.01 1460
2576.49 1518
2576.97 1473
2577.45 1519
2577.93 1354
2578.40 1353
2578.88 1405
2579.36 1418
2579.84 1360
2580.32 1491
2580.80 1533
2581.28 1546
2581.76 1563
2582.24 1460
2582.71 1408
2583.19 1418
2583.67 1462
2584.15 1524
2584.63 1536
2585.11 1570
2585.59 1524
2586.07 1495
2586.55 1530
2587.03 1568
2587.51 1503
2587.99 1517
2588.47 1543
2588.95 1771
2589.42 1607
2589.90 1565
2590.38 1568
2590.86 1496
2591.34 1558
2591.82 1671
2592.30 1674
2592.78 1639
2593.26 1845
2593.74 1464
2594.22 1513
2594.70 1731
2595.18 1616
2595.66 1557
2596.14 1450
2596.62 1495
2597.10 1489
2597.58 1449
2598.07 1329
2598.55 1341
2599.03 1458
2599.51 1443
2599.99 1442
2600.47 1377
2600.95 1354
2601.43 1396
2601.91 1429
2602.39 1447
2602.87 1589
2603.35 1401
2603.83 1427
2604.31 1465
2604.80 1439
2605.28 1449
2605.76 1419
2606.24 1399
2606.72 1420
2607.20 1436
2607.68 1416
2608.16 1453
2608.65 1498
2609.13 1509
2609.61 1601
2610.09 1586
2610.57 1608
2611.05 1636
2611.53 1463
2612.02 1527
2612.50 1619
2612.98 1469
2613.46 1513
2613.94 1561
2614.43 1638
2614.91 1586
2615.39 1582
2615.87 1474
2616.35 1470
2616.84 1557
2617.32 1575
2617.80 1528
2618.28 1565
2618.77 1581
2619.25 1508
2619.73 1685
2620.21 1705
2620.69 1566
2621.18 1456
2621.66 1476
2622.14 1457
2622.63 1410
2623.11 1428
2623.59 1537
2624.07 1484
2624.56 1390
2625.04 1401
2625.52 1515
2626.01 1526
2626.49 1588
2626.97 1663
2627.45 1578
2627.94 1526
2628.42 1591
2628.90 1550
2629.39 1585
2629.87 1699
2630.35 1685
2630.84 1701
2631.32 1601
2631.80 1661
2632.29 1698
2632.77 1620
2633.26 1541
2633.74 1639
2634.22 1647
2634.71 1500
2635.19 1599
2635.67 1546
2636.16 1543
2636.64 1534
2637.13 1422
2637.61 1321
2638.09 1403
2638.58 1527
2639.06 1531
2639.55 1421
2640.03 1401
2640.52 1492
2641.00 1506
2641.48 1527
2641.97 1586
2642.45 1600
2642.94 1629
2643.42 1643
2643.91 1663
2644.39 1618
2644.88 1539
2645.36 1494
2645.85 1554
2646.33 1495
2646.82 1441
2647.30 1553
2647.79 1476
2648.27 1570
2648.76 1593
2649.24 1625
2649.73 1501
2650.21 1768
2650.70 1538
2651.18 1464
2651.67 1530
2652.15 1639
2652.64 1538
2653.12 1530
2653.61 1630
2654.10 1621
2654.58 1636
2655.07 1582
2655.55 1551
2656.04 1616
2656.52 1642
2657.01 1575
2657.50 1710
2657.98 1613
2658.47 1640
2658.95 1733
2659.44 1693
2659.93 1621
2660.41 1490
2660.90 1403
2661.38 1369
2661.87 1451
2662.36 1413
2662.84 1520
2663.33 1438
2663.82 1396
2664.30 1329
2664.79 1373
2665.28 1451
2665.76 1565
2666.25 1556
2666.74 1437
2667.22 1488
2667.71 1593
2668.20 1662
2668.68 1508
2669.17 1592
2669.66 1589
2670.14 1466
2670.63 1565
2671.12 1563
2671.61 1488
2672.09 1606
2672.58 1846
2673.07 1826
2673.55 1850
2674.04 1907
2674.53 1946
2675.02 2070
2675.50 1974
2675.99 2052
2676.48 1783
2676.97 1858
2677.46 1852
2677.94 1724
2678.43 1828
2678.92 1563
2679.41 1548
2679.89 1583
2680.38 1666
2680.87 1631
2681.36 1519
2681.85 1524
2682.33 1483
2682.82 1606
2683.31 1633
2683.80 1606
2684.29 1585
2684.78 1599
2685.26 1638
2685.75 1596
2686.24 1629
2686.73 1593
2687.22 1453
2687.71 1492
2688.20 1488
2688.68 1419
2689.17 1432
2689.66 1658
2690.15 1514
2690.64 1368
2691.13 1441
2691.62 1479
2692.11 1379
2692.60 1492
2693.09 1588
2693.57 1601
2694.06 1553
2694.55 1424
2695.04 1442
2695.53 1508
2696.02 1551
2696.51 1383
2697.00 1366
2697.49 1533
2697.98 1467
2698.47 1552
2698.96 1481
2699.45 1428
2699.94 1642
2700.43 1640
2700.92 1540
2701.41 1558
2701.90 1485
2702.39 1646
2702.88 1600
2703.37 1691
2703.86 1625
2704.35 1610
2704.84 1624
2705.33 1613
2705.82 1636
2706.31 1524
2706.80 1549
2707.29 1574
2707.78 1509
2708.27 1438
2708.76 1551
2709.25 1624
2709.74 1570
2710.23 1450
2710.72 1419
2711.21 1428
2711.71 1481
2712.20 1436
2712.69 1448
2713.18 1412
2713.67 1370
2714.16 1540
2714.65 1391
2715.14 1402
2715.63 1341
2716.12 1359
2716.62 1436
2717.11 1446
2717.60 1385
2718.09 1313
2718.58 1472
2719.07 1527
2719.56 1566
2720.06 1627
2720.55 1596
2721.04 1604
2721.53 1509
2722.02 1480
2722.51 1575
2723.01 1681
2723.50 1620
2723.99 1517
2724.48 1661
2724.97 1614
2725.47 1496
2725.96 1555
2726.45 1379
2726.94 1448
2727.44 1454
2727.93 1450
2728.42 1464
2728.91 1475
2729.40 1397
2729.90 1465
2730.39 1412
2730.88 1463
2731.37 1547
2731.87 1707
2732.36 1616
2732.85 1607
2733.35 1584
2733.84 1523
2734.33 1465
2734.82 1631
2735.32 1500
2735.81 1551
2736.30 1520
2736.80 1446
2737.29 1540
2737.78 1652
2738.28 1439
2738.77 1437
2739.26 1494
2739.76 1567
2740.25 1462
2740.74 1535
2741.24 1380
2741.73 1414
2742.22 1256
2742.72 1330
2743.21 1444
2743.70 1378
2744.20 1401
2744.69 1470
2745.19 1423
2745.68 1533
2746.17 1497
2746.67 1395
2747.16 1489
2747.66 1470
2748.15 1446
2748.64 1433
2749.14 1426
2749.63 1380
2750.13 1549
2750.62 1582
2751.12 1449
2751.61 1476
2752.10 1514
2752.60 1311
2753.09 1438
2753.59 1464
2754.08 1517
2754.58 1597
2755.07 1602
2755.57 1726
2756.06 1502
2756.56 1461
2757.05 1690
2757.55 1646
2758.04 1511
2758.54 1575
2759.03 1572
2759.53 1669
2760.02 1475
2760.52 1602
2761.01 1490
2761.51 1536
2762.00 1517
2762.50 1526
2762.99 1464
2763.49 1499
2763.99 1535
2764.48 1523
2764.98 1434
2765.47 1483
2765.97 1530
2766.46 1466
2766.96 1540
2767.46 1515
2767.95 1543
2768.45 1429
2768.94 1419
2769.44 1451
2769.94 1482
2770.43 1497
2770.93 1528
2771.42 1528
2771.92 1515
2772.42 1562
2772.91 1692
2773.41 1661
2773.91 1778
2774.40 1756
2774.90 1858
2775.40 1899
2775.89 2037
2776.39 2084
2776.89 1962
2777.38 2070
2777.88 2121
2778.38 2099
2778.87 1942
2779.37 1877
2779.87 1824
2780.36 1772
2780.86 1585
2781.36 1522
2781.85 1501
2782.35 1610
2782.85 1521
2783.35 1627
2783.84 1529
2784.34 1461
2784.84 1431
2785.34 1516
2785.83 1557
2786.33 1367
2786.83 1331
2787.33 1367
2787.82 1399
2788.32 1280
2788.82 1491
2789.32 1569
2789.81 1395
2790.31 1377
2790.81 1348
2791.31 1362
2791.81 1428
2792.30 1336
2792.80 1332
2793.30 1590
2793.80 1474
2794.30 1541
2794.80 1617
2795.29 1502
2795.79 1421
2796.29 1530
2796.79 1511
2797.29 1523
2797.79 1634
2798.29 1556
2798.78 1388
2799.28 1601
2799.78 1569
2800.28 1513
2800.78 1362
2801.28 1525
2801.78 1408
2802.28 1544
2802.77 1439
2803.27 1419
2803.77 1455
2804.27 1444
2804.77 1468
2805.27 1551
2805.77 1568
2806.27 1534
2806.77 1591
2807.27 1491
2807.77 1651
2808.27 1660
2808.77 1736
2809.27 1693
2809.77 1597
2810.27 1606
2810.77 1527
2811.27 1672
2811.76 1740
2812.26 1513
2812.76 1396
2813.26 1503
2813.76 1601
2814.26 1483
2814.76 1508
2815.26 1548
2815.76 1543
2816.27 1472
2816.77 1487
2817.27 1410
2817.77 1582
2818.27 1587
2818.77 1540
2819.27 1464
2819.77 1493
2820.27 1592
2820.77 1575
2821.27 1666
2821.77 1516
2822.27 1487
2822.77 1605
2823.27 1413
2823.77 1428
2824.27 1365
2824.78 1401
2825.28 1406
2825.78 1479
2826.28 1483
2826.78 1451
2827.28 1428
2827.78 1443
2828.28 1515
2828.79 1559
2829.29 1610
2829.79 1543
2830.29 1371
2830.79 1279
2831.29 1326
2831.79 1318
2832.30 1301
2832.80 1436
2833.30 1456
2833.80 1542
2834.30 1627
2834.80 1645
2835.31 1471
2835.81 1542
2836.31 1604
2836.81 1561
2837.31 1662
2837.82 1549
2838.32 1712
2838.82 1624
2839.32 1679
2839.83 1436
2840.33 1523
2840.83 1665
2841.33 1619
2841.84 1493
2842.34 1490
2842.84 1516
2843.34 1389
2843.85 1550
2844.35 1664
2844.85 1391
2845.35 1516
2845.86 1595
2846.36 1703
2846.86 1624
2847.37 1683
2847.87 1822
2848.37 1890
2848.87 1742
2849.38 1642
2849.88 1746
2850.38 1795
2850.89 1740
2851.39 1776
2851.89 1642
2852.40 1621
2852.90 1643
2853.40 1579
2853.91 1590
2854.41 1629
2854.92 1527
2855.42 1699
2855.92 1739
2856.43 1586
2856.93 1549
2857.43 1432
2857.94 1383
2858.44 1456
2858.95 1428
2859.45 1509
2859.95 1547
2860.46 1602
2860.96 1429
2861.47 1498
2861.97 1340
2862.48 1530
2862.98 1575
2863.48 1435
2863.99 1544
2864.49 1408
2865.00 1425
2865.50 1270
2866.01 1303
2866.51 1499
2867.02 1357
2867.52 1368
2868.03 1315
2868.53 1340
2869.04 1334
2869.54 1447
2870.05 1362
2870.55 1439
2871.06 1482
2871.56 1483
2872.07 1547
2872.57 1488
2873.08 1456
2873.58 1478
2874.09 1450
2874.59 1739
2875.10 1706
2875.60 1742
2876.11 1640
2876.61 1685
2877.12 1655
2877.63 1781
2878.13 1713
2878.64 1586
2879.14 1620
2879.65 1610
2880.15 1653
2880.66 1600
2881.17 1621
2881.67 1537
2882.18 1535
2882.68 1616
2883.19 1510
2883.70 1584
2884.20 1723
2884.71 1649
2885.22 1672
2885.72 1594
2886.23 1672
2886.74 1679
2887.24 1653
2887.75 1761
2888.25 1850
2888.76 1990
2889.27 1984
2889.77 2026
2890.28 2043
2890.79 2161
2891.30 1972
2891.80 2002
2892.31 2012
2892.82 2015
2893.32 2037
2893.83 2033
2894.34 2009
2894.84 1976
2895.35 1926
2895.86 2193
2896.37 2234
2896.87 2101
2897.38 2042
2897.89 2021
2898.40 1995
2898.90 2059
2899.41 2001
2899.92 2091
2900.43 2097
2900.93 1904
2901.44 1868
2901.95 1980
2902.46 1980
2902.96 2238
2903.47 2064
2903.98 2234
2904.49 2067
2905.00 2065
2905.50 1998
2906.01 2126
2906.52 2376
2907.03 2169
2907.54 1882
2908.05 1976
2908.55 1809
2909.06 1721
2909.57 1751
2910.08 1756
2910.59 1660
2911.10 1569
2911.61 1693
2912.11 1642
2912.62 1726
2913.13 1675
2913.64 1708
2914.15 1645
2914.66 1633
2915.17 1625
2915.68 1564
2916.19 1695
2916.69 1785
2917.20 1807
2917.71 1647
2918.22 1628
2918.73 1666
2919.24 1672
2919.75 1671
2920.26 1579
2920.77 1491
2921.28 1553
2921.79 1642
2922.30 1561
2922.81 1576
2923.32 1683
2923.83 1442
2924.34 1358
2924.85 1417
2925.36 1537
2925.87 1628
2926.38 1615
2926.89 1482
2927.40 1588
2927.91 1708
2928.42 1524
2928.93 1637
2929.44 1597
2929.95 1583
2930.46 1565
2930.97 1448
2931.48 1453
2931.99 1395
2932.50 1464
2933.01 1563
2933.52 1466
2934.03 1523
2934.54 1683
2935.05 1655
2935.56 1567
2936.07 1589
2936.58 1712
2937.09 1676
2937.60 1728
2938.12 1673
2938.63 1635
2939.14 1699
2939.65 1690
2940.16 1643
2940.67 1547
2941.18 1584
2941.69 1561
2942.20 1636
2942.72 1736
2943.23 1727
2943.74 1652
2944.25 1588
2944.76 1704
2945.27 1657
2945.79 1722
2946.30 1867
2946.81 1854
2947.32 1765
2947.83 1751
2948.34 1670
2948.86 1753
2949.37 1655
2949.88 1690
2950.39 1515
2950.90 1483
2951.42 1526
2951.93 1460
2952.44 1376
2952.95 1316
2953.46 1439
2953.98 1525
2954.49 1473
2955.00 1484
2955.51 1514
2956.03 1617
2956.54 1427
2957.05 1399
2957.56 1550
2958.08 1626
2958.59 1620
2959.10 1477
2959.62 1560
2960.13 1632
2960.64 1450
2961.15 1476
2961.67 1613
2962.18 1638
2962.69 1701
2963.21 1706
2963.72 1513
2964.23 1543
2964.75 1474
2965.26 1675
2965.77 1617
2966.29 1667
2966.80 1622
2967.31 1513
2967.83 1436
2968.34 1521
2968.85 1645
2969.37 1564
2969.88 1569
2970.40 1657
2970.91 1485
2971.42 1456
2971.94 1500
2972.45 1483
2972.96 1695
2973.48 1656
2973.99 1706
2974.51 1674
2975.02 1617
2975.54 1854
2976.05 1765
2976.56 1534
2977.08 1540
2977.59 1577
2978.11 1714
2978.62 1743
2979.14 1739
2979.65 1761
2980.16 1744
2980.68 1757
2981.19 1787
2981.71 1771
2982.22 1664
2982.74 1822
2983.25 1898
2983.77 1750
2984.28 1878
2984.80 1877
2985.31 1845
2985.83 1866
2986.34 1949
2986.86 2087
2987.37 2236
2987.89 2057
2988.40 2052
2988.92 2082
2989.44 2270
2989.95 2332
2990.47 2161
2990.98 2080
2991.50 2012
2992.01 2094
2992.53 2107
2993.04 1977
2993.56 2060
2994.08 2220
2994.59 2099
2995.11 2223
2995.62 2207
2996.14 2282
2996.66 2409
2997.17 2569
2997.69 2367
2998.20 2619
2998.72 2651
2999.24 2701
2999.75 2926
3000.27 2916
3000.79 2959
3001.30 3260
3001.82 3670
3002.33 4084
3002.85 4835
3003.37 5383
3003.88 5816
3004.40 6578
3004.92 7243
3005.43 7383
3005.95 7050
3006.47 7414
3006.99 7355
3007.50 6736
3008.02 6367
3008.54 5506
3009.05 4761
3009.57 4234
3010.09 3662
3010.60 3195
3011.12 2943
3011.64 2778
3012.16 2619
3012.67 2209
3013.19 2142
3013.71 2250
3014.23 2193
3014.74 2355
3015.26 2168
3015.78 2245
3016.30 2225
3016.82 2168
3017.33 2055
3017.85 1937
3018.37 2091
3018.89 2135
3019.40 2034
3019.92 1994
3020.44 2043
3020.96 2029
3021.48 2086
3022.00 2120
3022.51 2107
3023.03 2021
3023.55 2242
3024.07 2273
3024.59 2190
3025.11 2178
3025.62 2117
3026.14 2075
3026.66 2210
3027.18 1984
3027.70 1910
3028.22 1905
3028.74 1863
3029.25 1809
3029.77 1947
3030.29 1842
3030.81 1819
3031.33 1810
3031.85 1900
3032.37 1784
3032.89 1807
3033.41 1852
3033.93 1906
3034.45 1934
3034.96 1833
3035.48 1757
3036.00 1791
3036.52 1809
3037.04 1695
3037.56 1733
3038.08 1711
3038.60 1676
3039.12 1656
3039.64 1621
3040.16 1655
3040.68 1618
3041.20 1586
3041.72 1726
3042.24 1622
3042.76 1551
3043.28 1611
3043.80 1700
3044.32 1704
3044.84 1659
3045.36 1589
3045.88 1671
3046.40 1656
3046.92 1741
3047.44 1626
3047.96 1544
3048.48 1481
3049.00 1621
3049.52 1488
3050.04 1595
3050.56 1638
3051.09 1665
3051.61 1683
3052.13 1568
3052.65 1509
3053.17 1645
3053.69 1577
3054.21 1620
3054.73 1742
3055.25 1648
3055.77 1645
3056.29 1524
3056.82 1535
3057.34 1682
3057.86 1805
3058.38 1722
3058.90 1704
3059.42 1637
3059.94 1678
3060.47 1688
3060.99 1689
3061.51 1718
3062.03 1582
3062.55 1357
3063.07 1580
3063.60 1725
3064.12 1752
3064.64 1783
3065.16 1833
3065.68 1781
3066.21 1738
3066.73 1763
3067.25 1717
3067.77 1725
3068.29 1815
3068.82 1810
3069.34 1715
3069.86 1819
3070.38 1793
3070.90 1652
3071.43 1519
3071.95 1614
3072.47 1651
3072.99 1758
3073.52 1768
3074.04 1647
3074.56 1708
3075.09 1665
3075.61 1830
3076.13 2000
3076.65 1945
3077.18 1940
3077.70 2043
3078.22 2238
3078.75 2019
3079.27 2340
3079.79 2391
3080.32 2180
3080.84 2197
3081.36 2605
3081.89 2690
3082.41 2423
3082.93 2405
3083.46 2458
3083.98 2646
3084.50 2570
3085.03 2404
3085.55 2225
3086.07 2265
3086.60 2153
3087.12 2143
3087.64 2214
3088.17 2235
3088.69 2021
3089.22 2113
3089.74 2083
3090.26 2026
3090.79 2143
3091.31 2132
3091.84 1981
3092.36 2207
3092.89 2331
3093.41 2302
3093.93 2324
3094.46 2295
3094.98 2472
3095.51 2616
3096.03 2525
3096.56 2543
3097.08 2595
3097.61 2761
3098.13 3023
3098.66 3497
3099.18 3808
3099.70 4199
3100.23 5192
3100.75 6075
3101.28 7428
3101.80 8706
3102.33 9143
3102.85 10512
3103.38 11410
3103.91 11759
3104.43 11451
3104.96 10965
3105.48 10651
3106.01 9731
3106.53 8267
3107.06 7014
3107.58 5916
3108.11 4944
3108.63 4470
3109.16 3873
3109.69 3462
3110.21 2959
3110.74 2959
3111.26 2751
3111.79 2725
3112.31 2718
3112.84 2699
3113.37 2734
3113.89 2702
3114.42 2473
3114.94 2552
3115.47 2396
3116.00 2312
3116.52 2102
3117.05 1996
3117.58 2129
3118.10 2081
3118.63 2095
3119.16 2197
3119.68 2040
3120.21 2058
3120.73 2264
3121.26 2225
3121.79 2214
3122.31 2349
3122.84 2098
3123.37 2237
3123.90 2239
3124.42 2164
3124.95 2131
3125.48 2225
3126.00 2188
3126.53 1906
3127.06 1822
3127.58 1854
3128.11 1829
3128.64 1719
3129.17 1802
3129.69 1805
3130.22 1775
3130.75 1788
3131.28 1932
3131.80 1870
3132.33 1744
3132.86 1790
3133.39 1655
3133.91 1635
3134.44 1775
3134.97 1760
3135.50 1587
3136.03 1669
3136.55 1728
3137.08 1745
3137.61 1708
3138.14 1690
3138.67 1738
3139.19 1570
3139.72 1590
3140.25 1660
3140.78 1678
3141.31 1741
3141.84 1670
3142.36 1695
3142.89 1691
3143.42 1683
3143.95 1702
3144.48 1659
3145.01 1717
3145.54 1867
3146.06 1955
3146.59 2068
3147.12 2101
3147.65 1964
3148.18 2104
3148.71 2058
3149.24 2199
3149.77 2306
3150.30 2222
3150.83 2237
3151.35 2055
3151.88 2011
3152.41 2031
3152.94 2139
3153.47 2002
3154.00 1856
3154.53 1931
3155.06 1868
3155.59 1929
3156.12 1873
3156.65 1860
3157.18 1885
3157.71 1863
3158.24 1763
3158.77 1917
3159.30 1815
3159.83 1802
3160.36 1746
3160.89 1900
3161.42 1906
3161.95 1819
3162.48 1637
3163.01 1576
3163.54 1682
3164.07 1794
3164.60 1680
3165.13 1734
3165.66 1616
3166.19 1605
3166.72 1581
3167.25 1565
3167.78 1674
3168.31 1662
3168.84 1712
3169.37 1404
3169.90 1479
3170.44 1666
3170.97 1579
3171.50 1604
3172.03 1627
3172.56 1692
3173.09 1918
3173.62 1806
3174.15 1724
3174.68 1894
3175.21 1825
3175.75 1874
3176.28 1796
3176.81 1782
3177.34 1917
3177.87 1847
3178.40 1740
3178.93 1618
3179.47 1663
3180.00 1691
3180.53 1481
3181.06 1557
3181.59 1508
3182.12 1499
3182.66 1433
3183.19 1522
3183.72 1762
3184.25 1677
3184.78 1605
3185.32 1651
3185.85 1636
3186.38 1738
3186.91 1699
3187.44 1760
3187.98 1712
3188.51 1690
3189.04 1724
3189.57 1834
3190.11 1689
3190.64 1595
3191.17 1686
3191.70 1658
3192.24 1623
3192.77 1618
3193.30 1557
3193.84 1609
3194.37 1689
3194.90 1653
3195.43 1631
3195.97 1555
3196.50 1683
3197.03 1708
3197.57 1585
3198.10 1494
3198.63 1624
3199.17 1640
3199.70 1671
3200.23 1780
3200.77 1737
3201.30 1916
3201.83 1954
3202.37 1944
3202.90 1889
3203.43 1938
3203.97 1880
3204.50 1921
3205.03 1938
3205.57 1935
3206.10 1871
3206.63 2029
3207.17 1919
3207.70 1976
3208.24 1916
3208.77 2039
3209.30 2237
3209.84 2183
3210.37 2207
3210.91 2273
3211.44 2352
3211.98 2389
3212.51 2280
3213.04 2246
3213.58 2161
3214.11 2090
3214.65 2069
3215.18 2026
3215.72 1856
3216.25 1662
3216.79 1692
3217.32 1717
3217.86 1749
3218.39 1825
3218.93 1640
3219.46 1681
3220.00 1776
3220.53 1816
3221.07 1861
3221.60 2076
3222.14 2112
3222.67 2115
3223.21 2126
3223.74 2267
3224.28 2338
3224.81 2302
3225.35 2229
3225.88 2376
3226.42 2348
3226.95 2372
3227.49 2283
3228.02 2273
3228.56 1985
3229.10 2032
3229.63 2028
3230.17 2140
3230.70 2243
3231.24 2124
3231.78 2072
3232.31 2077
3232.85 2220
3233.38 2245
3233.92 2257
3234.46 2349
3234.99 2362
3235.53 2330
3236.06 2437
3236.60 2525
3237.14 2604
3237.67 2432
3238.21 2460
3238.75 2492
3239.28 2324
3239.82 2337
3240.36 2424
3240.89 2642
3241.43 2556
3241.97 2454
3242.50 2647
3243.04 2630
3243.58 2522
3244.11 2493
3244.65 2704
3245.19 2446
3245.72 2246
3246.26 2375
3246.80 2426
3247.34 2604
3247.87 2568
3248.41 2551
3248.95 2541
3249.49 2503
3250.02 2526
3250.56 2578
3251.10 2602
3251.64 2394
3252.17 2443
3252.71 2493
3253.25 2622
3253.79 2586
3254.32 2647
3254.86 2540
3255.40 2497
3255.94 2642
3256.48 2655
3257.01 2707
3257.55 2939
3258.09 2992
3258.63 3356
3259.17 3576
3259.70 3586
3260.24 3955
3260.78 4381
3261.32 4921
3261.86 5336
3262.40 5623
3262.93 6042
3263.47 6758
3264.01 7407
3264.55 8038
3265.09 8308
3265.63 8280
3266.17 8962
3266.71 8851
3267.24 9279
3267.78 9774
3268.32 8908
3268.86 8385
3269.40 7656
3269.94 6685
3270.48 6276
3271.02 5404
3271.56 4514
3272.10 4022
3272.64 3585
3273.18 3298
3273.71 3160
3274.25 2991
3274.79 3033
3275.33 3007
3275.87 3065
3276.41 2958
3276.95 2991
3277.49 3012
3278.03 2944
3278.57 2923
3279.11 3014
3279.65 3015
3280.19 3053
3280.73 3121
3281.27 2954
3281.81 2715
3282.35 2684
3282.89 2750
3283.43 2722
3283.97 2837
3284.51 2860
3285.05 2941
3285.59 2909
3286.13 2922
3286.67 2930
3287.21 3122
3287.75 2892
3288.30 2938
3288.84 3056
3289.38 3272
3289.92 3091
3290.46 2928
3291.00 3039
3291.54 3163
3292.08 3351
3292.62 3648
3293.16 3815
3293.70 4117
3294.24 4189
3294.79 4606
3295.33 4871
3295.87 5139
3296.41 5222
3296.95 5329
3297.49 5079
3298.03 4524
3298.57 4642
3299.12 4385
3299.66 4211
3300.20 4036
3300.74 3948
3301.28 3918
3301.82 3836
3302.37 3790
3302.91 3511
3303.45 3518
3303.99 3509
3304.53 3551
3305.08 3518
3305.62 3459
3306.16 3586
3306.70 3148
3307.24 3152
3307.79 2873
3308.33 2933
3308.87 2879
3309.41 2737
3309.96 2879
3310.50 2693
3311.04 2810
3311.58 2755
3312.13 2963
3312.67 3003
3313.21 3073
3313.75 2951
3314.30 3168
3314.84 3217
3315.38 3393
3315.92 3599
3316.47 3713
3317.01 3666
3317.55 3820
3318.10 3759
3318.64 3726
3319.18 4024
3319.73 3867
3320.27 4025
3320.81 4305
3321.36 4034
3321.90 3851
3322.44 3884
3322.99 3876
3323.53 3543
3324.07 3754
3324.62 3652
3325.16 3659
3325.70 3436
3326.25 3388
3326.79 3327
3327.34 3397
3327.88 3429
3328.42 3396
3328.97 3475
3329.51 3660
3330.06 4292
3330.60 5110
3331.14 6252
3331.69 7911
3332.23 10080
3332.78 12312
3333.32 15474
3333.86 18675
3334.41 21988
3334.95 25379
3335.50 27947
3336.04 29075
3336.59 29974
3337.13 30033
3337.68 29409
3338.22 27388
3338.77 24369
3339.31 21946
3339.86 18366
3340.40 15261
3340.94 13047
3341.49 10629
3342.03 8479
3342.58 6931
3343.13 5862
3343.67 5038
3344.22 4314
3344.76 3918
3345.31 3877
3345.85 3514
3346.40 3443
3346.94 3471
3347.49 3244
3348.03 3183
3348.58 3320
3349.12 3133
3349.67 3059
3350.22 2912
3350.76 3154
3351.31 3042
3351.85 2799
3352.40 2719
3352.94 2919
3353.49 2898
3354.04 2952
3354.58 2905
3355.13 2825
3355.67 2698
3356.22 2915
3356.77 2916
3357.31 2800
3357.86 2794
3358.41 2834
3358.95 2832
3359.50 2722
3360.05 2863
3360.59 2754
3361.14 3047
3361.68 3036
3362.23 2856
3362.78 2793
3363.33 2768
3363.87 2831
3364.42 2875
3364.97 2736
3365.51 2796
3366.06 2828
3366.61 2830
3367.15 2785
3367.70 2835
3368.25 2760
3368.79 2768
3369.34 2898
3369.89 2905
3370.44 2965
3370.98 2957
3371.53 3169
3372.08 3445
3372.63 3435
3373.17 3944
3373.72 4019
3374.27 3953
3374.82 3851
3375.36 3862
3375.91 3828
3376.46 3721
3377.01 3465
3377.56 3243
3378.10 3014
3378.65 2878
3379.20 2628
3379.75 2578
3380.30 2523
3380.84 2451
3381.39 2363
3381.94 2345
3382.49 2222
3383.04 2370
3383.59 2211
3384.13 2178
3384.68 2123
3385.23 2085
3385.78 2048
3386.33 2084
3386.88 2142
3387.43 2077
3387.97 2142
3388.52 2091
3389.07 2037
3389.62 1918
3390.17 1962
3390.72 2029
3391.27 1915
3391.82 2029
3392.37 2050
3392.92 2163
3393.46 2275
3394.01 2135
3394.56 2155
3395.11 2146
3395.66 2126
3396.21 2288
3396.76 2251
3397.31 2296
3397.86 2302
3398.41 2262
3398.96 2236
3399.51 2163
3400.06 2219
3400.61 2180
3401.16 2047
3401.71 1916
3402.26 2033
3402.81 1951
3403.36 1901
3403.91 1882
3404.46 1885
3405.01 1742
3405.56 1959
3406.11 1917
3406.66 1748
3407.21 1624
3407.76 1804
3408.31 1756
3408.86 1759
3409.41 1890
3409.96 2011
3410.51 2056
3411.06 1996
3411.61 2238
3412.16 2119
3412.71 2226
3413.27 2013
3413.82 2056
3414.37 2040
3414.92 2097
3415.47 1976
3416.02 2073
3416.57 2188
3417.12 2135
3417.67 1928
3418.22 1801
3418.78 1842
3419.33 1741
3419.88 1946
3420.43 2064
3420.98 1907
3421.53 2062
3422.08 2117
3422.64 2131
3423.19 2363
3423.74 2616
3424.29 2560
3424.84 2458
3425.39 2407
3425.95 2539
3426.50 2235
3427.05 2200
3427.60 2156
3428.15 1979
3428.71 1985
3429.26 1920
3429.81 1775
3430.36 1779
3430.91 1805
3431.47 1841
3432.02 1871
3432.57 1785
3433.12 1873
3433.68 1970
3434.23 1894
3434.78 1823
3435.33 1881
3435.89 1918
3436.44 2040
3436.99 1936
3437.54 1858
3438.10 1768
3438.65 1822
3439.20 1859
3439.76 1841
3440.31 2004
3440.86 2034
3441.42 2086
3441.97 2109
3442.52 2101
3443.07 2028
3443.63 1954
3444.18 2029
3444.73 1950
3445.29 1767
3445.84 1978
3446.39 1813
3446.95 1870
3447.50 1791
3448.06 1618
3448.61 1688
3449.16 1640
3449.72 1600
3450.27 1661
3450.82 1734
3451.38 1660
3451.93 1770
3452.49 1868
3453.04 1752
3453.59 1751
3454.15 1748
3454.70 1702
3455.26 1774
3455.81 1778
3456.36 1763
3456.92 1705
3457.47 1691
3458.03 1743
3458.58 1691
3459.14 1699
3459.69 1585
3460.25 1626
3460.80 1769
3461.36 1752
3461.91 1801
3462.46 1979
3463.02 1865
3463.57 1819
3464.13 1979
3464.68 1993
3465.24 2040
3465.79 1943
3466.35 2037
3466.90 2018
3467.46 1994
3468.02 2029
3468.57 1941
3469.13 2023
3469.68 2220
3470.24 2118
3470.79 2149
3471.35 2059
3471.90 2135
3472.46 2121
3473.01 2256
3473.57 2319
3474.13 2309
3474.68 2284
3475.24 2133
3475.79 2121
3476.35 2085
3476.90 2187
3477.46 2192
3478.02 2122
3478.57 2206
3479.13 2244
3479.68 2350
3480.24 2432
3480.80 2402
3481.35 2351
3481.91 2404
3482.47 2503
3483.02 2595
3483.58 2771
3484.14 2751
3484.69 2784
3485.25 2751
3485.81 2954
3486.36 2920
3486.92 3063
3487.48 3449
3488.03 3943
3488.59 4797
3489.15 5439
3489.70 6281
3490.26 7009
3490.82 8152
3491.37 9618
3491.93 10298
3492.49 10584
3493.05 10417
3493.60 10093
3494.16 9599
3494.72 8812
3495.27 8147
3495.83 7293
3496.39 6107
3496.95 5126
3497.50 4430
3498.06 4199
3498.62 3743
3499.18 3815
3499.74 3794
3500.29 3657
3500.85 3912
3501.41 4197
3501.97 4297
3502.52 4576
3503.08 4846
3503.64 5117
3504.20 5375
3504.76 5577
3505.32 5795
3505.87 5876
3506.43 5817
3506.99 5615
3507.55 5381
3508.11 5056
3508.67 4656
3509.22 4201
3509.78 3861
3510.34 3607
3510.90 3325
3511.46 2773
3512.02 2596
3512.58 2639
3513.13 2340
3513.69 2379
3514.25 2475
3514.81 2237
3515.37 1987
3515.93 1944
3516.49 1967
3517.05 1855
3517.61 1835
3518.17 1847
3518.73 1933
3519.28 2062
3519.84 1980
3520.40 2076
3520.96 2098
3521.52 2204
3522.08 2056
3522.64 1953
3523.20 2057
3523.76 2210
3524.32 2101
3524.88 1937
3525.44 1895
3526.00 1750
3526.56 1858
3527.12 1759
3527.68 1889
3528.24 1879
3528.80 1883
3529.36 1957
3529.92 1749
3530.48 1777
3531.04 1773
3531.60 1854
3532.16 1928
3532.72 1784
3533.28 1978
3533.84 1936
3534.40 2131
3534.96 1951
3535.52 1847
3536.08 2102
3536.65 2066
3537.21 1970
3537.77 1956
3538.33 1948
3538.89 1949
3539.45 1859
3540.01 1889
3540.57 1836
3541.13 1995
3541.69 1855
3542.25 1979
3542.82 1941
3543.38 1922
3543.94 1811
3544.50 1880
3545.06 1987
3545.62 1916
3546.18 1862
3546.75 1806
3547.31 1838
3547.87 1913
3548.43 1825
3548.99 1653
3549.55 1741
3550.12 1673
3550.68 1617
3551.24 1547
3551.80 1655
3552.36 1642
3552.92 1527
3553.49 1495
3554.05 1606
3554.61 1675
3555.17 1662
3555.74 1667
3556.30 1610
3556.86 1568
3557.42 1572
3557.98 1630
3558.55 1596
3559.11 1565
3559.67 1592
3560.23 1684
3560.80 1773
3561.36 1782
3561.92 1779
3562.49 1614
3563.05 1601
3563.61 1763
3564.17 1743
3564.74 1825
3565.30 1751
3565.86 1718
3566.43 1711
3566.99 1698
3567.55 1732
3568.11 1675
3568.68 1532
3569.24 1478
3569.80 1350
3570.37 1599
3570.93 1587
3571.49 1458
3572.06 1583
3572.62 1514
3573.19 1440
3573.75 1528
3574.31 1697
3574.88 1667
3575.44 1845
3576.00 1744
3576.57 1941
3577.13 1884
3577.70 1933
3578.26 2066
3578.82 1889
3579.39 2063
3579.95 2077
3580.52 1975
3581.08 1859
3581.64 1723
3582.21 1882
3582.77 1777
3583.34 1653
3583.90 1723
3584.47 1788
3585.03 1644
3585.60 1818
3586.16 1755
3586.72 1648
3587.29 1799
3587.85 1739
3588.42 1709
3588.98 1659
3589.55 1572
3590.11 1582
3590.68 1537
3591.24 1730
3591.81 1624
3592.37 1612
3592.94 1576
3593.50 1588
3594.07 1435
3594.63 1390
3595.20 1486
3595.77 1453
3596.33 1394
3596.90 1485
3597.46 1602
3598.03 1623
3598.59 1538
3599.16 1545
3599.72 1565
3600.29 1554
3600.86 1550
3601.42 1597
3601.99 1432
3602.55 1371
3603.12 1430
3603.69 1389
3604.25 1343
3604.82 1296
3605.38 1372
3605.95 1438
3606.52 1479
3607.08 1438
3607.65 1336
3608.21 1359
3608.78 1342
3609.35 1386
3609.91 1393
3610.48 1225
3611.05 1313
3611.61 1364
3612.18 1328
3612.75 1397
3613.31 1466
3613.88 1469
3614.45 1589
3615.01 1589
3615.58 1636
3616.15 1678
3616.72 1584
3617.28 1832
3617.85 1798
3618.42 1905
3618.98 1895
3619.55 1749
3620.12 1762
3620.69 1942
3621.25 1710
3621.82 1919
3622.39 1892
3622.96 1909
3623.52 1657
3624.09 1671
3624.66 1574
3625.23 1534
3625.79 1393
3626.36 1569
3626.93 1432
3627.50 1448
3628.06 1488
3628.63 1441
3629.20 1507
3629.77 1484
3630.34 1505
3630.91 1506
3631.47 1536
3632.04 1538
3632.61 1493
3633.18 1458
3633.75 1584
3634.31 1541
3634.88 1442
3635.45 1406
3636.02 1410
3636.59 1399
3637.16 1426
3637.73 1383
3638.29 1573
3638.86 1499
3639.43 1629
3640.00 1685
3640.57 1747
3641.14 1643
3641.71 1804
3642.28 1968
3642.85 1952
3643.42 1835
3643.98 1828
3644.55 1734
3645.12 1736
3645.69 1677
3646.26 1696
3646.83 1832
3647.40 1754
3647.97 1740
3648.54 1859
3649.11 1963
3649.68 1986
3650.25 2053
3650.82 2119
3651.39 2151
3651.96 2177
3652.53 2097
3653.10 2203
3653.67 2219
3654.24 2081
3654.81 2104
3655.38 2049
3655.95 1887
3656.52 2145
3657.09 2001
3657.66 1917
3658.23 1839
3658.80 1954
3659.37 2049
3659.94 1913
3660.51 1953
3661.08 1840
3661.65 1734
3662.22 1760
3662.79 1868
3663.36 2050
3663.93 2000
3664.50 2170
3665.07 2297
3665.64 2156
3666.22 2217
3666.79 2120
3667.36 2252
3667.93 2143
3668.50 1907
3669.07 1982
3669.64 1787
3670.21 1675
3670.78 1572
3671.36 1686
3671.93 1566
3672.50 1655
3673.07 1578
3673.64 1710
3674.21 1764
3674.78 1782
3675.36 1753
3675.93 1824
3676.50 1800
3677.07 1858
3677.64 1752
3678.21 1724
3678.79 1594
3679.36 1684
3679.93 1568
3680.50 1652
3681.07 1637
3681.65 1429
3682.22 1580
3682.79 1367
3683.36 1381
3683.94 1364
3684.51 1418
3685.08 1436
3685.65 1506
3686.23 1557
3686.80 1411
3687.37 1428
3687.94 1466
3688.52 1549
3689.09 1630
3689.66 1675
3690.23 1631
3690.81 1708
3691.38 1552
3691.95 1559
3692.52 1616
3693.10 1453
3693.67 1433
3694.24 1470
3694.82 1378
3695.39 1308
3695.96 1482
3696.54 1341
3697.11 1321
3697.68 1397
3698.26 1405
3698.83 1410
3699.40 1436
3699.98 1577
3700.55 1473
3701.12 1406
3701.70 1539
3702.27 1501
3702.85 1637
3703.42 1463
3703.99 1598
3704.57 1564
3705.14 1462
3705.71 1512
3706.29 1506
3706.86 1588
3707.44 1560
3708.01 1605
3708.59 1588
3709.16 1485
3709.73 1429
3710.31 1465
3710.88 1599
3711.46 1542
3712.03 1614
3712.61 1572
3713.18 1523
3713.75 1606
3714.33 1604
3714.90 1718
3715.48 1572
3716.05 1631
3716.63 1557
3717.20 1524
3717.78 1552
3718.35 1544
3718.93 1484
3719.50 1474
3720.08 1454
3720.65 1381
3721.23 1381
3721.80 1284
3722.38 1311
3722.95 1359
3723.53 1380
3724.11 1328
3724.68 1309
3725.26 1354
3725.83 1325
3726.41 1345
3726.98 1301
3727.56 1315
3728.13 1422
3728.71 1429
3729.29 1453
3729.86 1446
3730.44 1482
3731.01 1512
3731.59 1479
3732.17 1556
3732.74 1432
3733.32 1522
3733.89 1418
3734.47 1577
3735.05 1538
3735.62 1573
3736.20 1600
3736.77 1601
3737.35 1508
3737.93 1419
3738.50 1464
3739.08 1548
3739.66 1295
3740.23 1266
3740.81 1439
3741.39 1246
3741.96 1211
3742.54 1354
3743.12 1401
3743.69 1319
3744.27 1303
3744.85 1279
3745.43 1278
3746.00 1290
3746.58 1295
3747.16 1441
3747.73 1574
3748.31 1468
3748.89 1462
3749.47 1301
3750.04 1402
3750.62 1363
3751.20 1315
3751.78 1361
3752.35 1319
3752.93 1284
3753.51 1410
3754.09 1433
3754.66 1234
3755.24 1332
3755.82 1547
3756.40 1389
3756.98 1277
3757.55 1371
3758.13 1481
3758.71 1504
3759.29 1681
3759.87 1533
3760.44 1443
3761.02 1521
3761.60 1641
3762.18 1556
3762.76 1427
3763.34 1436
3763.91 1417
3764.49 1330
3765.07 1518
3765.65 1551
3766.23 1431
3766.81 1403
3767.39 1412
3767.96 1414
3768.54 1497
3769.12 1392
3769.70 1474
3770.28 1435
3770.86 1604
3771.44 1475
3772.02 1533
3772.60 1402
3773.18 1414
3773.76 1490
3774.33 1473
3774.91 1301
3775.49 1336
3776.07 1372
3776.65 1424
3777.23 1435
3777.81 1266
3778.39 1367
3778.97 1397
3779.55 1354
3780.13 1339
3780.71 1281
3781.29 1312
3781.87 1460
3782.45 1305
3783.03 1314
3783.61 1333
3784.19 1322
3784.77 1335
3785.35 1383
3785.93 1357
3786.51 1351
3787.09 1420
3787.67 1379
3788.25 1339
3788.83 1428
3789.41 1448
3789.99 1444
3790.57 1433
3791.15 1340
3791.73 1433
3792.31 1541
3792.89 1478
3793.48 1453
3794.06 1409
3794.64 1657
3795.22 1673
3795.80 1577
3796.38 1514
3796.96 1472
3797.54 1592
3798.12 1681
3798.70 1572
3799.28 1502
3799.87 1612
3800.45 1529
3801.03 1699
3801.61 1673
3802.19 1703
3802.77 1694
3803.35 1839
3803.94 1813
3804.52 1915
3805.10 1790
3805.68 1934
3806.26 2048
3806.84 1886
3807.43 1805
3808.01 1906
3808.59 1930
3809.17 1828
3809.75 2020
3810.34 2118
3810.92 2072
3811.50 2034
3812.08 1988
3812.66 2122
3813.25 2063
3813.83 2135
3814.41 2269
3814.99 2211
3815.58 2179
3816.16 2201
3816.74 2290
3817.32 2083
3817.91 1955
3818.49 2051
3819.07 1865
3819.65 1602
3820.24 1515
3820.82 1498
3821.40 1579
3821.99 1482
3822.57 1445
3823.15 1375
3823.73 1408
3824.32 1484
3824.90 1606
3825.48 1418
3826.07 1588
3826.65 1588
3827.23 1549
3827.82 1550
3828.40 1543
3828.98 1576
3829.57 1461
3830.15 1331
3830.73 1339
3831.32 1464
3831.90 1270
3832.49 1410
3833.07 1351
3833.65 1391
3834.24 1500
3834.82 1339
3835.41 1433
3835.99 1508
3836.57 1436
3837.16 1496
3837.74 1499
3838.33 1371
3838.91 1444
3839.49 1449
3840.08 1423
3840.66 1254
3841.25 1304
3841.83 1415
3842.42 1355
3843.00 1258
3843.58 1361
3844.17 1380
3844.75 1337
3845.34 1402
3845.92 1348
3846.51 1330
3847.09 1308
3847.68 1367
3848.26 1344
3848.85 1453
3849.43 1447
3850.02 1271
3850.60 1302
3851.19 1341
3851.77 1275
3852.36 1216
3852.94 1321
3853.53 1360
3854.11 1306
3854.70 1362
3855.29 1409
3855.87 1497
3856.46 1374
3857.04 1317
3857.63 1512
3858.21 1380
3858.80 1408
3859.39 1494
3859.97 1550
3860.56 1447
3861.14 1549
3861.73 1528
3862.31 1716
3862.90 1785
3863.49 1666
3864.07 1536
3864.66 1649
3865.25 1707
3865.83 1846
3866.42 1846
3867.00 1872
3867.59 1813
3868.18 1758
3868.76 1772
3869.35 1617
3869.94 1621
3870.52 1539
3871.11 1575
3871.70 1587
3872.28 1459
3872.87 1543
3873.46 1490
3874.04 1478
3874.63 1546
3875.22 1526
3875.80 1408
3876.39 1542
3876.98 1495
3877.57 1512
3878.15 1567
3878.74 1485
3879.33 1350
3879.92 1334
3880.50 1331
3881.09 1346
3881.68 1340
3882.26 1246
3882.85 1337
3883.44 1315
3884.03 1273
3884.62 1309
3885.20 1246
3885.79 1356
3886.38 1454
3886.97 1544
3887.55 1415
3888.14 1540
3888.73 1759
3889.32 1728
3889.91 1785
3890.49 1813
3891.08 1870
3891.67 1869
3892.26 1883
3892.85 1880
3893.44 1810
3894.02 1742
3894.61 1747
3895.20 1571
3895.79 1527
3896.38 1557
3896.97 1552
3897.56 1487
3898.14 1408
3898.73 1535
3899.32 1604
3899.91 1456
3900.50 1361
3901.09 1528
3901.68 1376
3902.27 1433
3902.86 1423
3903.44 1371
3904.03 1339
3904.62 1469
3905.21 1451
3905.80 1522
3906.39 1560
3906.98 1538
3907.57 1636
3908.16 1620
3908.75 1559
3909.34 1532
3909.93 1466
3910.52 1442
3911.11 1324
3911.70 1364
3912.29 1293
3912.88 1236
3913.47 1339
3914.06 1304
3914.65 1400
3915.24 1346
3915.83 1443
3916.42 1512
3917.01 1377
3917.60 1342
3918.19 1321
3918.78 1404
3919.37 1448
3919.96 1473
3920.55 1406
3921.14 1217
3921.73 1306
3922.32 1405
3922.91 1477
3923.50 1439
3924.09 1320
3924.68 1288
3925.27 1330
3925.86 1306
3926.45 1321
3927.05 1359
3927.64 1219
3928.23 1173
3928.82 1290
3929.41 1257
3930.00 1292
3930.59 1333
3931.18 1158
3931.77 1259
3932.37 1351
3932.96 1287
3933.55 1192
3934.14 1179
3934.73 1203
3935.32 1170
3935.91 1199
3936.51 1260
3937.10 1450
3937.69 1337
3938.28 1387
3938.87 1332
3939.46 1296
3940.06 1304
3940.65 1452
3941.24 1422
3941.83 1446
3942.42 1429
3943.02 1488
3943.61 1390
3944.20 1552
3944.79 1496
3945.39 1373
3945.98 1324
3946.57 1304
3947.16 1423
3947.76 1343
3948.35 1274
3948.94 1247
3949.53 1329
3950.13 1416
3950.72 1410
3951.31 1400
3951.90 1471
3952.50 1392
3953.09 1412
3953.68 1514
3954.28 1456
3954.87 1571
3955.46 1514
3956.05 1553
3956.65 1499
3957.24 1541
3957.83 1626
3958.43 1513
3959.02 1595
3959.61 1453
3960.21 1467
3960.80 1651
3961.39 1595
3961.99 1437
3962.58 1501
3963.17 1531
3963.77 1605
3964.36 1561
3964.96 1660
3965.55 1686
3966.14 1739
3966.74 1722
3967.33 1630
3967.93 1741
3968.52 1819
3969.11 1750
3969.71 1751
3970.30 1668
3970.90 1713
3971.49 1637
3972.08 1549
3972.68 1696
3973.27 1713
3973.87 1865
3974.46 1936
3975.06 2001
3975.65 2115
3976.25 2248
3976.84 2206
3977.43 2316
3978.03 2425
3978.62 2064
3979.22 2091
3979.81 1954
3980.41 1995
3981.00 1994
3981.60 1816
3982.19 1722
3982.79 1601
3983.38 1546
3983.98 1584
3984.57 1685
3985.17 1731
3985.76 1623
3986.36 1626
3986.96 1562
3987.55 1591
3988.15 1629
3988.74 1696
3989.34 1610
3989.93 1646
3990.53 1646
3991.12 1586
3991.72 1593
3992.32 1587
3992.91 1619
3993.51 1696
3994.10 1668
3994.70 1660
3995.30 1748
3995.89 1630
3996.49 1721
3997.08 1731
3997.68 1670
3998.28 1671
3998.87 1766
3999.47 1640
4000.07 1634
4000.66 1620
4001.26 1682
4001.85 1620
4002.45 1529
4003.05 1521
4003.64 1500
4004.24 1542
4004.84 1622
4005.43 1608
4006.03 1552
4006.63 1606
4007.23 1404
4007.82 1460
4008.42 1532
4009.02 1403
4009.61 1395
4010.21 1504
4010.81 1472
4011.41 1440
4012.00 1544
4012.60 1417
4013.20 1342
4013.79 1306
4014.39 1468
4014.99 1663
4015.59 1632
4016.18 1472
4016.78 1466
4017.38 1517
4017.98 1550
4018.58 1524
4019.17 1547
4019.77 1444
4020.37 1570
4020.97 1588
4021.56 1635
4022.16 1544
4022.76 1521
4023.36 1493
4023.96 1511
4024.56 1519
4025.15 1597
4025.75 1542
4026.35 1537
4026.95 1602
4027.55 1621
4028.15 1654
4028.74 1628
4029.34 1762
4029.94 1823
4030.54 1814
4031.14 1866
4031.74 1863
4032.34 2145
4032.93 2129
4033.53 2126
4034.13 2227
4034.73 2215
4035.33 1956
4035.93 2100
4036.53 1806
4037.13 1869
4037.73 1887
4038.33 1570
4038.93 1491
4039.52 1585
4040.12 1531
4040.72 1425
4041.32 1396
4041.92 1355
4042.52 1388
4043.12 1327
4043.72 1338
4044.32 1264
4044.92 1279
4045.52 1410
4046.12 1379
4046.72 1449
4047.32 1381
4047.92 1281
4048.52 1246
4049.12 1461
4049.72 1312
4050.32 1341
4050.92 1375
4051.52 1341
4052.12 1394
4052.72 1474
4053.32 1483
4053.92 1321
4054.52 1330
4055.12 1439
4055.72 1361
4056.32 1400
4056.92 1413
4057.52 1252
4058.13 1225
4058.73 1301
4059.33 1246
4059.93 1129
4060.53 1222
4061.13 1390
4061.73 1344
4062.33 1245
4062.93 1314
4063.53 1256
4064.14 1247
4064.74 1295
4065.34 1468
4065.94 1428
4066.54 1265
4067.14 1148
4067.74 1188
4068.34 1269
4068.95 1276
4069.55 1186
4070.15 1175
4070.75 1360
4071.35 1261
4071.95 1226
4072.56 1257
4073.16 1307
4073.76 1240
4074.36 1224
4074.96 1216
4075.57 1246
4076.17 1399
4076.77 1248
4077.37 1182
4077.97 1259
4078.58 1373
4079.18 1172
4079.78 1172
4080.38 1172
4080.99 1153
4081.59 1352
4082.19 1306
4082.79 1091
4083.40 1151
4084.00 1249
4084.60 1244
4085.20 1233
4085.81 1170
4086.41 1179
4087.01 1226
4087.61 1180
4088.22 1250
4088.82 1272
4089.42 1140
4090.03 1155
4090.63 1142
4091.23 1280
4091.84 1301
4092.44 1173
4093.04 1227
4093.65 1279
4094.25 1198
4094.85 1313
4095.46 1271
4096.06 1376
4096.66 1239
4097.27 1064
4097.87 1168
4098.47 1131
4099.08 1421
4099.68 1287
4100.29 1094
4100.89 1163
4101.49 1259
4102.10 1166
4102.70 1258
4103.30 1168
4103.91 1123
4104.51 1247
4105.12 1185
4105.72 1251
4106.33 1258
4106.93 1205
4107.53 1241
4108.14 1221
4108.74 1240
4109.35 1124
4109.95 1286
4110.56 1249
4111.16 1295
4111.77 1182
4112.37 1137
4112.98 1266
4113.58 1258
4114.19 1262
4114.79 1308
4115.40 1219
4116.00 1206
4116.61 1292
4117.21 1262
4117.82 1149
4118.42 1187
4119.03 1202
4119.63 1338
4120.24 1246
4120.84 1279
4121.45 1232
4122.05 1240
4122.66 1168
4123.26 1227
4123.87 1211
4124.47 1276
4125.08 1155
4125.69 1190
4126.29 1122
4126.90 1110
4127.50 1055
4128.11 1029
4128.71 1154
4129.32 1135
4129.93 1115
4130.53 1215
4131.14 1189
4131.74 1277
4132.35 1244
4132.96 1285
4133.56 1280
4134.17 1212
4134.78 1168
4135.38 1256
4135.99 1330
4136.60 1318
4137.20 1549
4137.81 1378
4138.42 1314
4139.02 1559
4139.63 1485
4140.24 1489
4140.84 1465
4141.45 1479
4142.06 1559
4142.66 1571
4143.27 1494
4143.88 1373
4144.48 1437
4145.09 1433
4145.70 1446
4146.31 1436
4146.91 1444
4147.52 1416
4148.13 1469
4148.73 1396
4149.34 1306
4149.95 1212
4150.56 1257
4151.16 1292
4151.77 1302
4152.38 1249
4152.99 1292
4153.60 1143
4154.20 1196
4154.81 1249
4155.42 1226
4156.03 1390
4156.63 1480
4157.24 1429
4157.85 1452
4158.46 1488
4159.07 1517
4159.68 1448
4160.28 1526
4160.89 1502
4161.50 1559
4162.11 1498
4162.72 1533
4163.33 1422
4163.93 1452
4164.54 1467
4165.15 1592
4165.76 1473
4166.37 1329
4166.98 1523
4167.59 1542
4168.19 1388
4168.80 1318
4169.41 1453
4170.02 1387
4170.63 1276
4171.24 1274
4171.85 1415
4172.46 1413
4173.07 1327
4173.68 1310
4174.29 1327
4174.89 1240
4175.50 1431
4176.11 1409
4176.72 1258
4177.33 1430
4177.94 1381
4178.55 1487
4179.16 1347
4179.77 1378
4180.38 1283
4180.99 1224
4181.60 1303
4182.21 1387
4182.82 1322
4183.43 1510
4184.04 1329
4184.65 1326
4185.26 1258
4185.87 1286
4186.48 1428
4187.09 1306
4187.70 1309
4188.31 1395
4188.92 1303
4189.53 1315
4190.14 1388
4190.75 1327
4191.36 1349
4191.97 1307
4192.58 1502
4193.19 1527
4193.80 1523
4194.42 1530
4195.03 1553
4195.64 1467
4196.25 1429
4196.86 1523
4197.47 1427
4198.08 1436
4198.69 1427
4199.30 1373
4199.91 1333
4200.53 1359
4201.14 1347
4201.75 1421
4202.36 1377
4202.97 1397
4203.58 1360
4204.19 1362
4204.80 1493
4205.42 1431
4206.03 1378
4206.64 1422
4207.25 1389
4207.86 1283
4208.47 1348
4209.09 1399
4209.70 1387
4210.31 1285
4210.92 1229
4211.53 1236
4212.15 1237
4212.76 1225
4213.37 1277
4213.98 1356
4214.59 1343
4215.21 1305
4215.82 1434
4216.43 1475
4217.04 1410
4217.66 1571
4218.27 1525
4218.88 1605
4219.49 1531
4220.11 1501
4220.72 1673
4221.33 1758
4221.94 1778
4222.56 1815
4223.17 1723
4223.78 1772
4224.40 1748
4225.01 1564
4225.62 1528
4226.23 1682
4226.85 1638
4227.46 1699
4228.07 1689
4228.69 1728
4229.30 1904
4229.91 1824
4230.53 1931
4231.14 2174
4231.75 2299
4232.37 2645
4232.98 2972
4233.59 3065
4234.21 3178
4234.82 3347
4235.44 3398
4236.05 3431
4236.66 3087
4237.28 2551
4237.89 2652
4238.50 2519
4239.12 2324
4239.73 1996
4240.35 1813
4240.96 1818
4241.58 1640
4242.19 1538
4242.80 1732
4243.42 1646
4244.03 1608
4244.65 1607
4245.26 1708
4245.88 1702
4246.49 1853
4247.10 1857
4247.72 1848
4248.33 1800
4248.95 1741
4249.56 1704
4250.18 1619
4250.79 1745
4251.41 1618
4252.02 1520
4252.64 1544
4253.25 1407
4253.87 1584
4254.48 1600
4255.10 1485
4255.71 1465
4256.33 1466
4256.94 1464
4257.56 1316
4258.17 1337
4258.79 1335
4259.41 1306
4260.02 1354
4260.64 1393
4261.25 1396
4261.87 1333
4262.48 1439
4263.10 1473
4263.71 1506
4264.33 1571
4264.95 1440
4265.56 1443
4266.18 1530
4266.79 1503
4267.41 1587
4268.03 1591
4268.64 1753
4269.26 1640
4269.87 1625
4270.49 1674
4271.11 1587
4271.72 1540
4272.34 1601
4272.96 1722
4273.57 1787
4274.19 1759
4274.81 1762
4275.42 1811
4276.04 1782
4276.66 1947
4277.27 1826
4277.89 1770
4278.51 1663
4279.12 1616
4279.74 1619
4280.36 1450
4280.97 1456
4281.59 1350
4282.21 1321
4282.83 1411
4283.44 1377
4284.06 1352
4284.68 1378
4285.29 1372
4285.91 1346
4286.53 1355
4287.15 1461
4287.76 1406
4288.38 1447
4289.00 1275
4289.62 1343
4290.23 1285
4290.85 1333
4291.47 1327
4292.09 1260
4292.71 1294
4293.32 1352
4293.94 1346
4294.56 1393
4295.18 1445
4295.80 1339
4296.41 1280
4297.03 1260
4297.65 1439
4298.27 1444
4298.89 1511
4299.50 1470
4300.12 1335
4300.74 1261
4301.36 1347
4301.98 1354
4302.60 1440
4303.22 1326
4303.83 1364
4304.45 1471
4305.07 1489
4305.69 1466
4306.31 1449
4306.93 1549
4307.55 1442
4308.17 1507
4308.79 1554
4309.40 1500
4310.02 1338
4310.64 1461
4311.26 1399
4311.88 1509
4312.50 1523
4313.12 1624
4313.74 1568
4314.36 1447
4314.98 1474
4315.60 1665
4316.22 1575
4316.84 1620
4317.46 1683
4318.08 1542
4318.70 1575
4319.32 1581
4319.94 1684
4320.56 1611
4321.18 1633
4321.80 1696
4322.42 1681
4323.04 1669
4323.66 1657
4324.28 1717
4324.90 1845
4325.52 1870
4326.14 1776
4326.76 1975
4327.38 1953
4328.00 2064
4328.62 1981
4329.24 1989
4329.86 1880
4330.48 1977
4331.10 2120
4331.72 2161
4332.34 2508
4332.96 2565
4333.58 3020
4334.20 3558
4334.82 3939
4335.45 4250
4336.07 4735
4336.69 5268
4337.31 5331
4337.93 5751
4338.55 5741
4339.17 5853
4339.79 5726
4340.41 4984
4341.04 4549
4341.66 4268
4342.28 4168
4342.90 4283
4343.52 4623
4344.14 5373
4344.76 5775
4345.39 5964
4346.01 6368
4346.63 6760
4347.25 6834
4347.87 6443
4348.50 6044
4349.12 5684
4349.74 5249
4350.36 4303
4350.98 3703
4351.61 3402
4352.23 3138
4352.85 2817
4353.47 2641
4354.09 2492
4354.72 2484
4355.34 2413
4355.96 2409
4356.58 2210
4357.21 2259
4357.83 2440
4358.45 2399
4359.07 2306
4359.70 2247
4360.32 2318
4360.94 2210
4361.56 2155
4362.19 2276
4362.81 2247
4363.43 2111
4364.06 2045
4364.68 1949
4365.30 2130
4365.93 2043
4366.55 1893
4367.17 1848
4367.80 1744
4368.42 1826
4369.04 1742
4369.67 1617
4370.29 1584
4370.91 1535
4371.54 1500
4372.16 1615
4372.78 1598
4373.41 1401
4374.03 1375
4374.65 1595
4375.28 1495
4375.90 1513
4376.53 1688
4377.15 1657
4377.77 1536
4378.40 1689
4379.02 1877
4379.65 1818
4380.27 1690
4380.89 1686
4381.52 1733
4382.14 1545
4382.77 1557
4383.39 1638
4384.02 1697
4384.64 1623
4385.26 1635
4385.89 1676
4386.51 1538
4387.14 1638
4387.76 1663
4388.39 1545
4389.01 1468
4389.64 1452
4390.26 1498
4390.89 1607
4391.51 1497
4392.14 1494
4392.76 1501
4393.39 1460
4394.01 1602
4394.64 1517
4395.26 1405
4395.89 1503
4396.51 1450
4397.14 1507
4397.76 1421
4398.39 1357
4399.01 1447
4399.64 1543
4400.27 1723
4400.89 1503
4401.52 1464
4402.14 1562
4402.77 1504
4403.39 1618
4404.02 1569
4404.65 1499
4405.27 1463
4405.90 1367
4406.52 1475
4407.15 1496
4407.78 1514
4408.40 1508
4409.03 1474
4409.65 1531
4410.28 1375
4410.91 1473
4411.53 1547
4412.16 1487
4412.79 1409
4413.41 1409
4414.04 1411
4414.67 1568
4415.29 1500
4415.92 1449
4416.55 1414
4417.17 1392
4417.80 1335
4418.43 1359
4419.05 1450
4419.68 1468
4420.31 1381
4420.93 1342
4421.56 1346
4422.19 1307
4422.82 1277
4423.44 1294
4424.07 1347
4424.70 1246
4425.32 1187
4425.95 1204
4426.58 1326
4427.21 1348
4427.83 1250
4428.46 1244
4429.09 1241
4429.72 1264
4430.35 1364
4430.97 1444
4431.60 1546
4432.23 1530
4432.86 1454
4433.48 1528
4434.11 1356
4434.74 1503
4435.37 1627
4436.00 1586
4436.62 1580
4437.25 1580
4437.88 1648
4438.51 1629
4439.14 1612
4439.77 1671
4440.39 1564
4441.02 1522
4441.65 1524
4442.28 1423
4442.91 1450
4443.54 1579
4444.17 1574
4444.79 1520
4445.42 1634
4446.05 1794
4446.68 1756
4447.31 1882
4447.94 1644
4448.57 1770
4449.20 1850
4449.83 1774
4450.46 1825
4451.08 1769
4451.71 1608
4452.34 1824
4452.97 1871
4453.60 1939
4454.23 1907
4454.86 1986
4455.49 2043
4456.12 2132
4456.75 1994
4457.38 2044
4458.01 1797
4458.64 1877
4459.27 1667
4459.90 1575
4460.53 1497
4461.16 1426
4461.79 1468
4462.42 1493
4463.05 1417
4463.68 1325
4464.31 1282
4464.94 1291
4465.57 1385
4466.20 1258
4466.83 1233
4467.46 1263
4468.09 1222
4468.72 1273
4469.35 1300
4469.98 1364
4470.61 1329
4471.24 1248
4471.87 1129
4472.50 1223
4473.13 1228
4473.76 1305
4474.40 1365
4475.03 1317
4475.66 1317
4476.29 1261
4476.92 1213
4477.55 1267
4478.18 1345
4478.81 1174
4479.44 1207
4480.07 1320
4480.71 1320
4481.34 1339
4481.97 1271
4482.60 1212
4483.23 1257
4483.86 1311
4484.49 1368
4485.13 1379
4485.76 1442
4486.39 1521
4487.02 1442
4487.65 1506
4488.28 1474
4488.92 1536
4489.55 1649
4490.18 1525
4490.81 1590
4491.44 1570
4492.08 1516
4492.71 1529
4493.34 1627
4493.97 1478
4494.61 1381
4495.24 1519
4495.87 1496
4496.50 1467
4497.13 1709
4497.77 1855
4498.40 2008
4499.03 2217
4499.67 2350
4500.30 2421
4500.93 2329
4501.56 2596
4502.20 2387
4502.83 2442
4503.46 2439
4504.09 2210
4504.73 2133
4505.36 1874
4505.99 1860
4506.63 1665
4507.26 1528
4507.89 1580
4508.53 1627
4509.16 1617
4509.79 1497
4510.43 1573
4511.06 1564
4511.69 1683
4512.33 1603
4512.96 1493
4513.59 1521
4514.23 1502
4514.86 1458
4515.49 1331
4516.13 1350
4516.76 1380
4517.40 1271
4518.03 1335
4518.66 1350
4519.30 1220
4519.93 1270
4520.57 1194
4521.20 1372
4521.83 1362
4522.47 1340
4523.10 1268
4523.74 1240
4524.37 1267
4525.01 1221
4525.64 1289
4526.27 1403
4526.91 1315
4527.54 1409
4528.18 1500
4528.81 1523
4529.45 1462
4530.08 1594
4530.72 1620
4531.35 1578
4531.99 1629
4532.62 1640
4533.26 1584
4533.89 1629
4534.53 1630
4535.16 1536
4535.80 1371
4536.43 1335
4537.07 1299
4537.70 1300
4538.34 1294
4538.97 1275
4539.61 1278
4540.24 1323
4540.88 1221
4541.52 1268
4542.15 1237
4542.79 1222
4543.42 1160
4544.06 1216
4544.69 1230
4545.33 1236
4545.97 1159
4546.60 1170
4547.24 1285
4547.87 1190
4548.51 1259
4549.15 1187
4549.78 1191
4550.42 1237
4551.05 1276
4551.69 1269
4552.33 1266
4552.96 1306
4553.60 1314
4554.24 1233
4554.87 1165
4555.51 1162
4556.15 1356
4556.78 1285
4557.42 1308
4558.06 1242
4558.69 1175
4559.33 1178
4559.97 1213
4560.60 1185
4561.24 1239
4561.88 1259
4562.51 1273
4563.15 1209
4563.79 1302
4564.43 1271
4565.06 1301
4565.70 1231
4566.34 1331
4566.97 1353
4567.61 1226
4568.25 1364
4568.89 1292
4569.52 1368
4570.16 1356
4570.80 1346
4571.44 1282
4572.07 1240
4572.71 1186
4573.35 1207
4573.99 1199
4574.63 1222
4575.26 1290
4575.90 1246
4576.54 1211
4577.18 1222
4577.82 1279
4578.45 1294
4579.09 1449
4579.73 1390
4580.37 1422
4581.01 1383
4581.65 1376
4582.28 1421
4582.92 1418
4583.56 1427
4584.20 1474
4584.84 1469
4585.48 1419
4586.12 1522
4586.75 1677
4587.39 1690
4588.03 1795
4588.67 2012
4589.31 2118
4589.95 2200
4590.59 2442
4591.23 2640
4591.87 2816
4592.50 2763
4593.14 2602
4593.78 2409
4594.42 2141
4595.06 1960
4595.70 1887
4596.34 1702
4596.98 1477
4597.62 1433
4598.26 1569
4598.90 1577
4599.54 1545
4600.18 1446
4600.82 1483
4601.46 1604
4602.10 1596
4602.74 1637
4603.38 1667
4604.02 1617
4604.66 1517
4605.30 1392
4605.94 1466
4606.58 1601
4607.22 1473
4607.86 1473
4608.50 1355
4609.14 1343
4609.78 1421
4610.42 1459
4611.06 1422
4611.70 1476
4612.34 1302
4612.98 1248
4613.62 1274
4614.26 1212
4614.90 1215
4615.54 1306
4616.18 1285
4616.82 1169
4617.47 1211
4618.11 1291
4618.75 1316
4619.39 1398
4620.03 1325
4620.67 1283
4621.31 1332
4621.95 1350
4622.59 1404
4623.23 1407
4623.88 1360
4624.52 1369
4625.16 1299
4625.80 1267
4626.44 1354
4627.08 1374
4627.72 1336
4628.37 1261
4629.01 1201
4629.65 1342
4630.29 1340
4630.93 1382
4631.58 1399
4632.22 1513
4632.86 1632
4633.50 1448
4634.14 1381
4634.79 1390
4635.43 1389
4636.07 1300
4636.71 1395
4637.35 1555
4638.00 1458
4638.64 1490
4639.28 1443
4639.92 1347
4640.57 1337
4641.21 1432
4641.85 1503
4642.49 1536
4643.14 1424
4643.78 1378
4644.42 1195
4645.06 1289
4645.71 1251
4646.35 1308
4646.99 1265
4647.64 1301
4648.28 1191
4648.92 1326
4649.56 1392
4650.21 1322
4650.85 1240
4651.49 1344
4652.14 1350
4652.78 1340
4653.42 1306
4654.07 1214
4654.71 1351
4655.35 1273
4656.00 1233
4656.64 1210
4657.29 1148
4657.93 1271
4658.57 1209
4659.22 1135
4659.86 1215
4660.50 1211
4661.15 1250
4661.79 1211
4662.44 1251
4663.08 1212
4663.72 1204
4664.37 1303
4665.01 1274
4665.66 1251
4666.30 1232
4666.95 1254
4667.59 1281
4668.23 1072
4668.88 1089
4669.52 1173
4670.17 1105
4670.81 1173
4671.46 1209
4672.10 1099
4672.75 1119
4673.39 1128
4674.04 1092
4674.68 1152
4675.32 1218
4675.97 1167
4676.61 1325
4677.26 1306
4677.90 1263
4678.55 1258
4679.20 1290
4679.84 1230
4680.49 1196
4681.13 1250
4681.78 1296
4682.42 1325
4683.07 1253
4683.71 1221
4684.36 1243
4685.00 1304
4685.65 1257
4686.29 1265
4686.94 1296
4687.59 1250
4688.23 1293
4688.88 1319
4689.52 1304
4690.17 1271
4690.82 1280
4691.46 1338
4692.11 1232
4692.75 1239
4693.40 1324
4694.05 1427
4694.69 1538
4695.34 1578
4695.98 1792
4696.63 1755
4697.28 1904
4697.92 2118
4698.57 2159
4699.22 2234
4699.86 2355
4700.51 2187
4701.16 1964
4701.80 1797
4702.45 1700
4703.10 1645
4703.74 1631
4704.39 1564
4705.04 1568
4705.68 1569
4706.33 1528
4706.98 1443
4707.63 1439
4708.27 1589
4708.92 1498
4709.57 1614
4710.21 1469
4710.86 1464
4711.51 1535
4712.16 1527
4712.80 1479
4713.45 1454
4714.10 1401
4714.75 1445
4715.39 1375
4716.04 1390
4716.69 1412
4717.34 1382
4717.99 1302
4718.63 1226
4719.28 1394
4719.93 1419
4720.58 1455
4721.22 1371
4721.87 1462
4722.52 1504
4723.17 1378
4723.82 1379
4724.47 1488
4725.11 1477
4725.76 1615
4726.41 1562
4727.06 1531
4727.71 1443
4728.36 1469
4729.00 1516
4729.65 1439
4730.30 1508
4730.95 1441
4731.60 1448
4732.25 1385
4732.90 1303
4733.55 1296
4734.19 1290
4734.84 1378
4735.49 1330
4736.14 1227
4736.79 1262
4737.44 1307
4738.09 1303
4738.74 1308
4739.39 1269
4740.04 1245
4740.69 1182
4741.34 1242
4741.99 1437
4742.64 1354
4743.28 1373
4743.93 1382
4744.58 1485
4745.23 1386
4745.88 1290
4746.53 1383
4747.18 1440
4747.83 1523
4748.48 1558
4749.13 1471
4749.78 1557
4750.43 1612
4751.08 1641
4751.73 1649
4752.38 1562
4753.03 1695
4753.68 1621
4754.33 1572
4754.98 1511
4755.63 1421
4756.29 1469
4756.94 1505
4757.59 1436
4758.24 1417
4758.89 1435
4759.54 1363
4760.19 1413
4760.84 1251
4761.49 1229
4762.14 1247
4762.79 1204
4763.44 1360
4764.09 1560
4764.74 1431
4765.40 1421
4766.05 1528
4766.70 1538
4767.35 1549
4768.00 1446
4768.65 1397
4769.30 1329
4769.95 1289
4770.61 1332
4771.26 1389
4771.91 1341
4772.56 1250
4773.21 1249
4773.86 1269
4774.52 1386
4775.17 1261
4775.82 1306
4776.47 1301
4777.12 1219
4777.77 1249
4778.43 1333
4779.08 1384
4779.73 1439
4780.38 1373
4781.04 1510
4781.69 1389
4782.34 1304
4782.99 1240
4783.64 1270
4784.30 1281
4784.95 1248
4785.60 1339
4786.25 1306
4786.91 1314
4787.56 1214
4788.21 1081
4788.86 1255
4789.52 1295
4790.17 1304
4790.82 1394
4791.48 1312
4792.13 1233
4792.78 1247
4793.43 1239
4794.09 1141
4794.74 1246
4795.39 1269
4796.05 1315
4796.70 1220
4797.35 1318
4798.01 1343
4798.66 1267
4799.31 1291
4799.97 1271
4800.62 1252
4801.27 1247
4801.93 1408
4802.58 1388
4803.23 1387
4803.89 1304
4804.54 1328
4805.20 1254
4805.85 1268
4806.50 1323
4807.16 1276
4807.81 1300
4808.47 1299
4809.12 1306
4809.77 1412
4810.43 1352
4811.08 1367
4811.74 1455
4812.39 1395
4813.04 1543
4813.70 1458
4814.35 1416
4815.01 1582
4815.66 1503
4816.32 1487
4816.97 1602
4817.63 1507
4818.28 1478
4818.94 1589
4819.59 1642
4820.24 1639
4820.90 1689
4821.55 1732
4822.21 1660
4822.86 1591
4823.52 1733
4824.17 1738
4824.83 1687
4825.49 1783
4826.14 1812
4826.80 1818
4827.45 1717
4828.11 1744
4828.76 1732
4829.42 1877
4830.07 1984
4830.73 1964
4831.38 1989
4832.04 2014
4832.69 2007
4833.35 2141
4834.01 2140
4834.66 2368
4835.32 2374
4835.97 2350
4836.63 2297
4837.29 2300
4837.94 2565
4838.60 2524
4839.25 2444
4839.91 2509
4840.57 2788
4841.22 2784
4841.88 2711
4842.54 2567
4843.19 2863
4843.85 2748
4844.50 2711
4845.16 2846
4845.82 3024
4846.47 3211
4847.13 3594
4847.79 4019
4848.44 4373
4849.10 4710
4849.76 4813
4850.41 4759
4851.07 4877
4851.73 4611
4852.39 4483
4853.04 4215
4853.70 4164
4854.36 4156
4855.01 4259
4855.67 4538
4856.33 4654
4856.99 4739
4857.64 5005
4858.30 5241
4858.96 5126
4859.62 5113
4860.27 5063
4860.93 4479
4861.59 4190
4862.25 4195
4862.90 4053
4863.56 3828
4864.22 3912
4864.88 3957
4865.53 4078
4866.19 3893
4866.85 3938
4867.51 4049
4868.17 3919
4868.83 3782
4869.48 3729
4870.14 3491
4870.80 3482
4871.46 3288
4872.12 3118
4872.77 3128
4873.43 3074
4874.09 3209
4874.75 3158
4875.41 3247
4876.07 3201
4876.73 3408
4877.38 3281
4878.04 3520
4878.70 3719
4879.36 3514
4880.02 3120
4880.68 3027
4881.34 2943
4882.00 2938
4882.66 2557
4883.31 2555
4883.97 2600
4884.63 2313
4885.29 2438
4885.95 2379
4886.61 2498
4887.27 2446
4887.93 2691
4888.59 2836
4889.25 2898
4889.91 3106
4890.57 3149
4891.23 3054
4891.89 2744
4892.55 2826
4893.21 2511
4893.87 2387
4894.53 2286
4895.19 2284
4895.85 2324
4896.51 2196
4897.17 2045
4897.83 2128
4898.49 2215
4899.15 2256
4899.81 2047
4900.47 2089
4901.13 2062
4901.79 1971
4902.45 1858
4903.11 1802
4903.77 2094
4904.43 1835
4905.09 1808
4905.75 1990
4906.41 1916
4907.07 1675
4907.73 1659
4908.39 1659
4909.05 1780
4909.72 1738
4910.38 1638
4911.04 1581
4911.70 1667
4912.36 1796
4913.02 1633
4913.68 1757
4914.34 1690
4915.00 1718
4915.67 1580
4916.33 1619
4916.99 1454
4917.65 1482
4918.31 1554
4918.97 1540
4919.63 1597
4920.30 1608
4920.96 1523
4921.62 1479
4922.28 1447
4922.94 1523
4923.60 1482
4924.27 1477
4924.93 1478
4925.59 1531
4926.25 1453
4926.91 1507
4927.58 1537
4928.24 1525
4928.90 1591
4929.56 1553
4930.22 1574
4930.89 1644
4931.55 1600
4932.21 1481
4932.87 1514
4933.54 1560
4934.20 1581
4934.86 1444
4935.52 1445
4936.19 1485
4936.85 1485
4937.51 1502
4938.18 1489
4938.84 1571
4939.50 1536
4940.16 1450
4940.83 1384
4941.49 1454
4942.15 1346
4942.82 1454
4943.48 1355
4944.14 1423
4944.81 1509
4945.47 1399
4946.13 1399
4946.80 1300
4947.46 1258
4948.12 1256
4948.79 1280
4949.45 1243
4950.11 1185
4950.78 1342
4951.44 1364
4952.10 1297
4952.77 1309
4953.43 1356
4954.10 1358
4954.76 1353
4955.42 1364
4956.09 1367
4956.75 1327
4957.42 1342
4958.08 1474
4958.74 1456
4959.41 1514
4960.07 1552
4960.74 1630
4961.40 1688
4962.07 1798
4962.73 1867
4963.39 2057
4964.06 1946
4964.72 1984
4965.39 1944
4966.05 1907
4966.72 1941
4967.38 1628
4968.05 1579
4968.71 1572
4969.38 1460
4970.04 1554
4970.71 1513
4971.37 1521
4972.04 1498
4972.70 1422
4973.37 1437
4974.03 1500
4974.70 1649
4975.36 1642
4976.03 1674
4976.69 1725
4977.36 1696
4978.02 1785
4978.69 1625
4979.36 1635
4980.02 1497
4980.69 1480
4981.35 1589
4982.02 1611
4982.68 1501
4983.35 1432
4984.02 1437
4984.68 1365
4985.35 1483
4986.01 1575
4986.68 1599
4987.35 1546
4988.01 1657
4988.68 1687
4989.34 1775
4990.01 1845
4990.68 1616
4991.34 1654
4992.01 1678
4992.68 1486
4993.34 1499
4994.01 1357
4994.68 1332
4995.34 1438
4996.01 1342
4996.68 1308
4997.34 1271
4998.01 1196
4998.68 1192
4999.34 1281
5000.01 1211
5000.68 1141
5001.34 1224
5002.01 1336
5002.68 1182
5003.35 1180
5004.01 1195
5004.68 1106
5005.35 1150
5006.01 1214
5006.68 1243
5007.35 1211
5008.02 1177
5008.68 1240
5009.35 1233
5010.02 1293
5010.69 1247
5011.36 1290
5012.02 1257
5012.69 1285
5013.36 1304
5014.03 1218
5014.69 1259
5015.36 1230
5016.03 1176
5016.70 1179
5017.37 1202
5018.03 1262
5018.70 1235
5019.37 1300
5020.04 1336
5020.71 1365
5021.38 1493
5022.04 1410
5022.71 1352
5023.38 1411
5024.05 1408
5024.72 1436
5025.39 1412
5026.06 1282
5026.72 1300
5027.39 1299
5028.06 1205
5028.73 1176
5029.40 1243
5030.07 1277
5030.74 1259
5031.41 1174
5032.08 1143
5032.75 1122
5033.41 1256
5034.08 1212
5034.75 1174
5035.42 1150
5036.09 1026
5036.76 1062
5037.43 1108
5038.10 1172
5038.77 1133
5039.44 1159
5040.11 1120
5040.78 1142
5041.45 1181
5042.12 1185
5042.79 1234
5043.46 1222
5044.13 1204
5044.80 1127
5045.47 1142
5046.14 1143
5046.81 1128
5047.48 1119
5048.15 1097
5048.82 1214
5049.49 1218
5050.16 1031
5050.83 1128
5051.50 1148
5052.17 1152
5052.84 1144
5053.51 1138
5054.18 1164
5054.85 1097
5055.52 1131
5056.19 1185
5056.86 1182
5057.53 1105
5058.21 1126
5058.88 1198
5059.55 1204
5060.22 1224
5060.89 1165
5061.56 1178
5062.23 1190
5062.90 1074
5063.57 1132
5064.24 1204
5064.92 1108
5065.59 1058
5066.26 1135
5066.93 1165
5067.60 1242
5068.27 1217
5068.94 1122
5069.62 1162
5070.29 1136
5070.96 1089
5071.63 1121
5072.30 1023
5072.97 1130
5073.65 1139
5074.32 1138
5074.99 1160
5075.66 1185
5076.33 1275
5077.01 1462
5077.68 1568
5078.35 1654
5079.02 1417
5079.70 1423
5080.37 1362
5081.04 1273
5081.71 1288
5082.38 1176
5083.06 1181
5083.73 1138
5084.40 1166
5085.07 1233
5085.75 1272
5086.42 1218
5087.09 1276
5087.77 1367
5088.44 1334
5089.11 1352
5089.78 1512
5090.46 1501
5091.13 1534
5091.80 1533
5092.48 1518
5093.15 1428
5093.82 1309
5094.50 1406
5095.17 1327
5095.84 1406
5096.52 1260
5097.19 1190
5097.86 1228
5098.54 1254
5099.21 1339
5099.88 1313
5100.56 1280
5101.23 1362
5101.90 1237
5102.58 1298
5103.25 1519
5103.93 1326
5104.60 1271
5105.27 1233
5105.95 1223
5106.62 1348
5107.30 1283
5107.97 1278
5108.64 1186
5109.32 1262
5109.99 1306
5110.67 1182
5111.34 1253
5112.02 1221
5112.69 1200
5113.36 1261
5114.04 1164
5114.71 1251
5115.39 1177
5116.06 1179
5116.74 1308
5117.41 1387
5118.09 1435
5118.76 1474
5119.44 1381
5120.11 1387
5120.79 1456
5121.46 1408
5122.14 1326
5122.81 1289
5123.49 1289
5124.16 1305
5124.84 1319
5125.51 1250
5126.19 1239
5126.86 1283
5127.54 1267
5128.21 1312
5128.89 1281
5129.57 1369
5130.24 1382
5130.92 1371
5131.59 1383
5132.27 1506
5132.94 1649
5133.62 1575
5134.30 1437
5134.97 1324
5135.65 1350
5136.32 1293
5137.00 1334
5137.68 1209
5138.35 1308
5139.03 1219
5139.70 1244
5140.38 1217
5141.06 1188
5141.73 1085
5142.41 1068
5143.09 1124
5143.76 1086
5144.44 1111
5145.12 1131
5145.79 1139
5146.47 1108
5147.15 1117
5147.82 1073
5148.50 1127
5149.18 1108
5149.85 953
5150.53 1198
5151.21 1031
5151.88 1026
5152.56 1042
5153.24 1093
5153.92 988
5154.59 1146
5155.27 1104
5155.95 992
5156.62 928
5157.30 1003
5157.98 1131
5158.66 1016
5159.33 1067
5160.01 1089
5160.69 1100
5161.37 1064
5162.04 1168
5162.72 1159
5163.40 1250
5164.08 1177
5164.76 1173
5165.43 1133
5166.11 1218
5166.79 1213
5167.47 1175
5168.15 1147
5168.82 1074
5169.50 1098
5170.18 1061
5170.86 1020
5171.54 1049
5172.22 1101
5172.89 1038
5173.57 1149
5174.25 1060
5174.93 960
5175.61 1067
5176.29 1025
5176.97 1034
5177.64 1196
5178.32 1120
5179.00 1123
5179.68 1131
5180.36 1092
5181.04 1179
5181.72 1165
5182.40 1288
5183.08 1330
5183.75 1192
5184.43 1182
5185.11 1089
5185.79 1037
5186.47 1066
5187.15 1130
5187.83 1042
5188.51 1007
5189.19 1070
5189.87 1133
5190.55 1123
5191.23 1166
5191.91 1144
5192.59 989
5193.27 1060
5193.95 1095
5194.63 1100
5195.31 1082
5195.99 1072
5196.67 1125
5197.35 1066
5198.03 1153
5198.71 1044
5199.39 1061
5200.07 1058
5200.75 1088
5201.43 1025
5202.11 1005
5202.79 1108
5203.47 1178
5204.15 1123
5204.83 1178
5205.51 1177
5206.19 1211
5206.87 1279
5207.55 1264
5208.23 1264
5208.91 1257
5209.59 1197
5210.27 1277
5210.96 1273
5211.64 1225
5212.32 1380
5213.00 1349
5213.68 1279
5214.36 1260
5215.04 1277
5215.72 1287
5216.40 1410
5217.09 1529
5217.77 1458
5218.45 1438
5219.13 1417
5219.81 1291
5220.49 1303
5221.17 1400
5221.86 1471
5222.54 1353
5223.22 1327
5223.90 1357
5224.58 1230
5225.27 1276
5225.95 1156
5226.63 1221
5227.31 1299
5227.99 1321
5228.67 1225
5229.36 1197
5230.04 1189
5230.72 1219
5231.40 1236
5232.09 1176
5232.77 1166
5233.45 1154
5234.13 1263
5234.82 1202
5235.50 1288
5236.18 1258
5236.86 1393
5237.55 1456
5238.23 1441
5238.91 1335
5239.59 1498
5240.28 1412
5240.96 1355
5241.64 1369
5242.33 1230
5243.01 1275
5243.69 1252
5244.37 1233
5245.06 1089
5245.74 1202
5246.42 1186
5247.11 1201
5247.79 1234
5248.47 1151
5249.16 1261
5249.84 1244
5250.52 1414
5251.21 1437
5251.89 1418
5252.58 1293
5253.26 1299
5253.94 1183
5254.63 1153
5255.31 1149
5255.99 1142
5256.68 1140
5257.36 1074
5258.05 1174
5258.73 1209
5259.41 1241
5260.10 1239
5260.78 1288
5261.47 1306
5262.15 1214
5262.84 1218
5263.52 1435
5264.20 1388
5264.89 1355
5265.57 1308
5266.26 1265
5266.94 1245
5267.63 1204
5268.31 1187
5269.00 1288
5269.68 1236
5270.37 1254
5271.05 1201
5271.73 1149
5272.42 1146
5273.10 1080
5273.79 1089
5274.47 1162
5275.16 1136
5275.85 1176
5276.53 1242
5277.22 1226
5277.90 1145
5278.59 1348
5279.27 1287
5279.96 1257
5280.64 1337
5281.33 1448
5282.01 1289
5282.70 1261
5283.38 1347
5284.07 1273
5284.76 1201
5285.44 1215
5286.13 1198
5286.81 1138
5287.50 1152
5288.19 1119
5288.87 1109
5289.56 1052
5290.24 1155
5290.93 1197
5291.62 1129
5292.30 1194
5292.99 1117
5293.67 1104
5294.36 1204
5295.05 1206
5295.73 1108
5296.42 1243
5297.11 1186
5297.79 1164
5298.48 1272
5299.17 1321
5299.85 1327
5300.54 1469
5301.23 1401
5301.91 1478
5302.60 1459
5303.29 1464
5303.97 1439
5304.66 1354
5305.35 1484
5306.04 1493
5306.72 1504
5307.41 1516
5308.10 1449
5308.78 1658
5309.47 1658
5310.16 1572
5310.85 1663
5311.53 1814
5312.22 1609
5312.91 1665
5313.60 1701
5314.28 1414
5314.97 1404
5315.66 1398
5316.35 1388
5317.04 1348
5317.72 1482
5318.41 1580
5319.10 1556
5319.79 1532
5320.48 1614
5321.16 1676
5321.85 1605
5322.54 1461
5323.23 1384
5323.92 1339
5324.60 1240
5325.29 1186
5325.98 1247
5326.67 1221
5327.36 1168
5328.05 1075
5328.74 1204
5329.42 1206
5330.11 1145
5330.80 1180
5331.49 1206
5332.18 1091
5332.87 1071
5333.56 1137
5334.25 1102
5334.93 1094
5335.62 1091
5336.31 1174
5337.00 1144
5337.69 1125
5338.38 1197
5339.07 1248
5339.76 1306
5340.45 1317
5341.14 1181
5341.83 1158
5342.52 1266
5343.21 1156
5343.90 1159
5344.58 1272
5345.27 1248
5345.96 1309
5346.65 1306
5347.34 1367
5348.03 1462
5348.72 1494
5349.41 1559
5350.10 1503
5350.79 1468
5351.48 1461
5352.17 1298
5352.86 1296
5353.55 1425
5354.24 1249
5354.93 1192
5355.62 1108
5356.31 1136
5357.01 1126
5357.70 1175
5358.39 1115
5359.08 1159
5359.77 1235
5360.46 1169
5361.15 1028
5361.84 1041
5362.53 1043
5363.22 1086
5363.91 1158
5364.60 1116
5365.29 1127
5365.98 1136
5366.68 1088
5367.37 1109
5368.06 1091
5368.75 1096
5369.44 1132
5370.13 1055
5370.82 1073
5371.51 1126
5372.21 1009
5372.90 1030
5373.59 1009
5374.28 1137
5374.97 1192
5375.66 986
5376.35 1110
5377.05 995
5377.74 978
5378.43 1039
5379.12 1061
5379.81 1094
5380.51 1054
5381.20 1017
5381.89 1002
5382.58 1142
5383.27 1068
5383.97 960
5384.66 1050
5385.35 1116
5386.04 1098
5386.73 1150
5387.43 1062
5388.12 1031
5388.81 1048
5389.50 1192
5390.20 1239
5390.89 1278
5391.58 1323
5392.28 1263
5392.97 1229
5393.66 1105
5394.35 1053
5395.05 985
5395.74 1058
5396.43 1088
5397.13 1076
5397.82 1073
5398.51 1013
5399.20 1046
5399.90 1063
5400.59 1136
5401.28 1119
5401.98 1124
5402.67 1181
5403.36 1118
5404.06 1086
5404.75 1064
5405.44 1025
5406.14 1158
5406.83 1160
5407.53 1111
5408.22 967
5408.91 1090
5409.61 1049
5410.30 1120
5410.99 1102
5411.69 1099
5412.38 1177
5413.08 1264
5413.77 1134
5414.46 1053
5415.16 1022
5415.85 1069
5416.55 1126
5417.24 1051
5417.94 1208
5418.63 1152
5419.32 1243
5420.02 1098
5420.71 1074
5421.41 1158
5422.10 1147
5422.80 1193
5423.49 1154
5424.19 1142
5424.88 1221
5425.58 1174
5426.27 1216
5426.97 1256
5427.66 1119
5428.36 1160
5429.05 1261
5429.75 1169
5430.44 1186
5431.14 1133
5431.83 1204
5432.53 1349
5433.22 1424
5433.92 1384
5434.61 1464
5435.31 1517
5436.00 1498
5436.70 1468
5437.40 1517
5438.09 1498
5438.79 1462
5439.48 1505
5440.18 1350
5440.87 1311
5441.57 1264
5442.27 1291
5442.96 1440
5443.66 1472
5444.35 1441
5445.05 1691
5445.75 1735
5446.44 1624
5447.14 1636
5447.83 1747
5448.53 1736
5449.23 1672
5449.92 1688
5450.62 1622
5451.32 1548
5452.01 1570
5452.71 1464
5453.41 1369
5454.10 1461
5454.80 1500
5455.50 1488
5456.19 1475
5456.89 1480
5457.59 1433
5458.28 1621
5458.98 1516
5459.68 1510
5460.37 1589
5461.07 1527
5461.77 1587
5462.47 1559
5463.16 1763
5463.86 1712
5464.56 1554
5465.25 1567
5465.95 1643
5466.65 1649
5467.35 1731
5468.04 1755
5468.74 1695
5469.44 1702
5470.14 1684
5470.84 1753
5471.53 1803
5472.23 1826
5472.93 1863
5473.63 1888
5474.32 1996
5475.02 2155
5475.72 2458
5476.42 2769
5477.12 3046
5477.82 3206
5478.51 3487
5479.21 3721
5479.91 3968
5480.61 4040
5481.31 3589
5482.01 3515
5482.70 3254
5483.40 3166
5484.10 2942
5484.80 2494
5485.50 2372
5486.20 2389
5486.90 2291
5487.59 2317
5488.29 2349
5488.99 2288
5489.69 2320
5490.39 2389
5491.09 2376
5491.79 2524
5492.49 2711
5493.19 2802
5493.89 2757
5494.58 2862
5495.28 2823
5495.98 3219
5496.68 3469
5497.38 4245
5498.08 4982
5498.78 5645
5499.48 6132
5500.18 6295
5500.88 6673
5501.58 6437
5502.28 5965
5502.98 5294
5503.68 4715
5504.38 4004
5505.08 3427
5505.78 3146
5506.48 2725
5507.18 2512
5507.88 2448
5508.58 2431
5509.28 2301
5509.98 2288
5510.68 2163
5511.38 2151
5512.08 2180
5512.78 2249
5513.48 2088
5514.18 2034
5514.88 2128
5515.58 2149
5516.28 2088
5516.98 2024
5517.68 1968
5518.39 1878
5519.09 1737
5519.79 1765
5520.49 1734
5521.19 1799
5521.89 1753
5522.59 1765
5523.29 1634
5523.99 1528
5524.69 1516
5525.40 1647
5526.10 1740
5526.80 1729
5527.50 1891
5528.20 1922
5528.90 1827
5529.60 1816
5530.31 1797
5531.01 1747
5531.71 1577
5532.41 1644
5533.11 1592
5533.81 1455
5534.52 1449
5535.22 1473
5535.92 1442
5536.62 1503
5537.32 1404
5538.02 1401
5538.73 1360
5539.43 1467
5540.13 1456
5540.83 1393
5541.54 1363
5542.24 1378
5542.94 1367
5543.64 1321
5544.34 1389
5545.05 1445
5545.75 1381
5546.45 1332
5547.15 1370
5547.86 1389
5548.56 1338
5549.26 1282
5549.97 1312
5550.67 1332
5551.37 1295
5552.07 1305
5552.78 1293
5553.48 1354
5554.18 1270
5554.89 1349
5555.59 1230
5556.29 1128
5557.00 1325
5557.70 1291
5558.40 1233
5559.11 1279
5559.81 1384
5560.51 1390
5561.22 1409
5561.92 1439
5562.62 1437
5563.33 1418
5564.03 1528
5564.73 1473
5565.44 1499
5566.14 1401
5566.85 1331
5567.55 1306
5568.25 1191
5568.96 1282
5569.66 1315
5570.37 1269
5571.07 1252
5571.77 1304
5572.48 1332
5573.18 1303
5573.89 1328
5574.59 1327
5575.29 1301
5576.00 1237
5576.70 1296
5577.41 1282
5578.11 1273
5578.82 1269
5579.52 1217
5580.23 1191
5580.93 1219
5581.64 1127
5582.34 1254
5583.05 1262
5583.75 1247
5584.46 1151
5585.16 1211
5585.87 1338
5586.57 1261
5587.28 1271
5587.98 1107
5588.69 1149
5589.39 1180
5590.10 1200
5590.80 1215
5591.51 1109
5592.21 1183
5592.92 1179
5593.62 1257
5594.33 1262
5595.04 1170
5595.74 1233
5596.45 1215
5597.15 1201
5597.86 1235
5598.56 1351
5599.27 1338
5599.98 1220
5600.68 1228
5601.39 1214
5602.09 1289
5602.80 1272
5603.51 1177
5604.21 1139
5604.92 1040
5605.62 1201
5606.33 1162
5607.04 1077
5607.74 1062
5608.45 1143
5609.16 1168
5609.86 1184
5610.57 1130
5611.28 1186
5611.98 1108
5612.69 1241
5613.40 1216
5614.10 1240
5614.81 1114
5615.52 1184
5616.22 1182
5616.93 1104
5617.64 1107
5618.35 1119
5619.05 1092
5619.76 1138
5620.47 1144
5621.17 1191
5621.88 1113
5622.59 1168
5623.30 1140
5624.00 1222
5624.71 1169
5625.42 1157
5626.13 1352
5626.83 1329
5627.54 1218
5628.25 1276
5628.96 1378
5629.67 1404
5630.37 1254
5631.08 1372
5631.79 1331
5632.50 1331
5633.21 1327
5633.91 1288
5634.62 1398
5635.33 1346
5636.04 1298
5636.75 1321
5637.45 1466
5638.16 1462
5638.87 1369
5639.58 1444
5640.29 1569
5641.00 1499
5641.70 1394
5642.41 1446
5643.12 1413
5643.83 1276
5644.54 1319
5645.25 1311
5645.96 1362
5646.67 1252
5647.38 1279
5648.08 1323
5648.79 1341
5649.50 1339
5650.21 1306
5650.92 1326
5651.63 1355
5652.34 1403
5653.05 1415
5653.76 1568
5654.47 1614
5655.18 1707
5655.89 1817
5656.60 2064
5657.30 2147
5658.01 1940
5658.72 1873
5659.43 1902
5660.14 1704
5660.85 1620
5661.56 1566
5662.27 1329
5662.98 1242
5663.69 1216
5664.40 1283
5665.11 1247
5665.82 1208
5666.53 1296
5667.24 1238
5667.95 1167
5668.66 1284
5669.37 1242
5670.08 1363
5670.79 1300
5671.50 1361
5672.22 1236
5672.93 1237
5673.64 1265
5674.35 1192
5675.06 1221
5675.77 1288
5676.48 1161
5677.19 1312
5677.90 1410
5678.61 1281
5679.32 1280
5680.03 1236
5680.74 1235
5681.46 1248
5682.17 1270
5682.88 1229
5683.59 1156
5684.30 1210
5685.01 1148
5685.72 1154
5686.43 1087
5687.15 1127
5687.86 1128
5688.57 1136
5689.28 1103
5689.99 1076
5690.70 1144
5691.42 1144
5692.13 1118
5692.84 1101
5693.55 1084
5694.26 1169
5694.97 1185
5695.69 1121
5696.40 1149
5697.11 1183
5697.82 1112
5698.53 1233
5699.25 1196
5699.96 1227
5700.67 1117
5701.38 1092
5702.10 1088
5702.81 1064
5703.52 1106
5704.23 1107
5704.95 1152
5705.66 1158
5706.37 1085
5707.08 1111
5707.80 1033
5708.51 1091
5709.22 1004
5709.93 1035
5710.65 1004
5711.36 1094
5712.07 1018
5712.79 1059
5713.50 1058
5714.21 1115
5714.93 1008
5715.64 1008
5716.35 1035
5717.07 1023
5717.78 984
5718.49 988
5719.21 1027
5719.92 1032
5720.63 1129
5721.35 1084
5722.06 1047
5722.77 1143
5723.49 1178
5724.20 1143
5724.92 1146
5725.63 1156
5726.34 1151
5727.06 1187
5727.77 1119
5728.48 1184
5729.20 1169
5729.91 1273
5730.63 1270
5731.34 1182
5732.06 1231
5732.77 1147
5733.48 1100
5734.20 1043
5734.91 1099
5735.63 1131
5736.34 1170
5737.06 1123
5737.77 1059
5738.49 1138
5739.20 1138
5739.91 1061
5740.63 1068
5741.34 1051
5742.06 1145
5742.77 1076
5743.49 1067
5744.20 1012
5744.92 1010
5745.63 1036
5746.35 1164
5747.06 962
5747.78 1034
5748.49 1144
5749.21 1177
5749.93 1182
5750.64 971
5751.36 974
5752.07 1092
5752.79 958
5753.50 922
5754.22 996
5754.93 1017
5755.65 1118
5756.37 961
5757.08 963
5757.80 1101
5758.51 1049
5759.23 1092
5759.95 1027
5760.66 945
5761.38 1096
5762.09 1061
5762.81 1049
5763.53 1065
5764.24 1030
5764.96 1046
5765.67 1056
5766.39 1015
5767.11 991
5767.82 1086
5768.54 982
5769.26 1008
5769.97 1066
5770.69 1106
5771.41 1125
5772.12 1194
5772.84 1079
5773.56 1036
5774.27 1038
5774.99 996
5775.71 1036
5776.42 1107
5777.14 1108
5777.86 1090
5778.58 1083
5779.29 1061
5780.01 1127
5780.73 1077
5781.45 1200
5782.16 1307
5782.88 1140
5783.60 1078
5784.31 1134
5785.03 1108
5785.75 1132
5786.47 1131
5787.19 1165
5787.90 1177
5788.62 1216
5789.34 1257
5790.06 1186
5790.77 1239
5791.49 1324
5792.21 1223
5792.93 1309
5793.65 1385
5794.36 1495
5795.08 1439
5795.80 1514
5796.52 1432
5797.24 1640
5797.96 1774
5798.67 1983
5799.39 2206
5800.11 2448
5800.83 3157
5801.55 3256
5802.27 3194
5802.99 3190
5803.70 3269
5804.42 2776
5805.14 2408
5805.86 2152
5806.58 1856
5807.30 1773
5808.02 1631
5808.74 1604
5809.46 1569
5810.17 1384
5810.89 1460
5811.61 1386
5812.33 1379
5813.05 1379
5813.77 1479
5814.49 1529
5815.21 1532
5815.93 1629
5816.65 1540
5817.37 1574
5818.09 1512
5818.81 1465
5819.53 1569
5820.25 1645
5820.97 1436
5821.69 1424
5822.41 1467
5823.13 1487
5823.85 1313
5824.57 1547
5825.29 1470
5826.01 1325
5826.73 1339
5827.45 1461
5828.17 1425
5828.89 1330
5829.61 1338
5830.33 1286
5831.05 1261
5831.77 1249
5832.49 1284
5833.21 1178
5833.93 1261
5834.65 1402
5835.37 1301
5836.09 1307
5836.81 1278
5837.53 1316
5838.25 1301
5838.97 1198
5839.70 1226
5840.42 1212
5841.14 1310
5841.86 1208
5842.58 1302
5843.30 1326
5844.02 1382
5844.74 1333
5845.46 1324
5846.19 1342
5846.91 1391
5847.63 1452
5848.35 1358
5849.07 1322
5849.79 1432
5850.51 1345
5851.24 1291
5851.96 1309
5852.68 1378
5853.40 1279
5854.12 1288
5854.85 1388
5855.57 1285
5856.29 1317
5857.01 1325
5857.73 1256
5858.46 1278
5859.18 1306
5859.90 1409
5860.62 1304
5861.34 1235
5862.07 1151
5862.79 1246
5863.51 1220
5864.23 1256
5864.96 1350
5865.68 1400
5866.40 1368
5867.12 1331
5867.85 1255
5868.57 1446
5869.29 1463
5870.01 1499
5870.74 1399
5871.46 1368
5872.18 1432
5872.91 1347
5873.63 1341
5874.35 1351
5875.08 1214
5875.80 1343
5876.52 1374
5877.25 1287
5877.97 1377
5878.69 1405
5879.42 1373
5880.14 1339
5880.86 1398
5881.59 1511
5882.31 1464
5883.03 1465
5883.76 1482
5884.48 1513
5885.20 1429
5885.93 1392
5886.65 1453
5887.38 1349
5888.10 1296
5888.82 1278
5889.55 1317
5890.27 1265
5891.00 1245
5891.72 1221
5892.44 1281
5893.17 1360
5893.89 1367
5894.62 1275
5895.34 1264
5896.07 1355
5896.79 1341
5897.51 1279
5898.24 1279
5898.96 1331
5899.69 1365
5900.41 1308
5901.14 1331
5901.86 1307
5902.59 1376
5903.31 1378
5904.04 1331
5904.76 1360
5905.49 1341
5906.21 1335
5906.94 1469
5907.66 1384
5908.39 1399
5909.11 1351
5909.84 1374
5910.56 1343
5911.29 1332
5912.01 1463
5912.74 1417
5913.46 1467
5914.19 1454
5914.92 1482
5915.64 1469
5916.37 1423
5917.09 1440
5917.82 1490
5918.54 1431
5919.27 1400
5920.00 1567
5920.72 1547
5921.45 1482
5922.17 1513
5922.90 1468
5923.63 1601
5924.35 1667
5925.08 1585
5925.80 1605
5926.53 1547
5927.26 1598
5927.98 1640
5928.71 1728
5929.44 1716
5930.16 1729
5930.89 1858
5931.62 1822
5932.34 1927
5933.07 1886
5933.80 1868
5934.52 1976
5935.25 2049
5935.98 2052
5936.70 2103
5937.43 2089
5938.16 2277
5938.88 2234
5939.61 2168
5940.34 2213
5941.07 2212
5941.79 2309
5942.52 2312
5943.25 2271
5943.97 2432
5944.70 2715
5945.43 2742
5946.16 2595
5946.88 2531
5947.61 2820
5948.34 2935
5949.07 3190
5949.80 3503
5950.52 3878
5951.25 4169
5951.98 4075
5952.71 3940
5953.43 3742
5954.16 3768
5954.89 3726
5955.62 3553
5956.35 3479
5957.07 3474
5957.80 3725
5958.53 3693
5959.26 3722
5959.99 3764
5960.72 3705
5961.44 3890
5962.17 4323
5962.90 4653
5963.63 5082
5964.36 5591
5965.09 6694
5965.82 7391
5966.54 7393
5967.27 7295
5968.00 7216
5968.73 6553
5969.46 6158
5970.19 5682
5970.92 5261
5971.65 4851
5972.38 4827
5973.11 4621
5973.83 4592
5974.56 4363
5975.29 4366
5976.02 4376
5976.75 4434
5977.48 4574
5978.21 4713
5978.94 4944
5979.67 5223
5980.40 5146
5981.13 5312
5981.86 5383
5982.59 5362
5983.32 5565
5984.05 5597
5984.78 5367
5985.51 5259
5986.24 5206
5986.97 5327
5987.70 5366
5988.43 5264
5989.16 5352
5989.89 5226
5990.62 5030
5991.35 4889
5992.08 5059
5992.81 5241
5993.54 5251
5994.27 5618
5995.00 5810
5995.73 5842
5996.46 6047
5997.19 6046
5997.92 5892
5998.65 5677
5999.38 5901
6000.11 5868
6000.85 5846
6001.58 5714
6002.31 5821
6003.04 5592
6003.77 5457
6004.50 5327
6005.23 5516
6005.96 5634
6006.69 5828
6007.43 6373
6008.16 7357
6008.89 8742
6009.62 10411
6010.35 12742
6011.08 15423
6011.81 17808
6012.54 20088
6013.28 21390
6014.01 21969
6014.74 21919
6015.47 20956
6016.20 18924
6016.94 16672
6017.67 14372
6018.40 12139
6019.13 10322
6019.86 8748
6020.59 7535
6021.33 6364
6022.06 5628
6022.79 5043
6023.52 4657
6024.26 4389
6024.99 4202
6025.72 4065
6026.45 4020
6027.19 4089
6027.92 4022
6028.65 4033
6029.38 3851
6030.12 3751
6030.85 3737
6031.58 3655
6032.31 3476
6033.05 3487
6033.78 3453
6034.51 3357
6035.25 3408
6035.98 3480
6036.71 3561
6037.44 3439
6038.18 3536
6038.91 3736
6039.64 3828
6040.38 3945
6041.11 3992
6041.84 4240
6042.58 4204
6043.31 4091
6044.04 4377
6044.78 4331
6045.51 4399
6046.24 4364
6046.98 4557
6047.71 4935
6048.45 5235
6049.18 5476
6049.91 6172
6050.65 6715
6051.38 7565
6052.11 7948
6052.85 8249
6053.58 7961
6054.32 7769
6055.05 7209
6055.79 6268
6056.52 5713
6057.25 5405
6057.99 5007
6058.72 4725
6059.46 4472
6060.19 4313
6060.93 4232
6061.66 4148
6062.39 3902
6063.13 3845
6063.86 3740
6064.60 3898
6065.33 3670
6066.07 3673
6066.80 3668
6067.54 3631
6068.27 3624
6069.01 3524
6069.74 3408
6070.48 3403
6071.21 3398
6071.95 3283
6072.68 3224
6073.42 3255
6074.15 3255
6074.89 3133
6075.62 3078
6076.36 3053
6077.10 2944
6077.83 3041
6078.57 3048
6079.30 2918
6080.04 2787
6080.77 2807
6081.51 2913
6082.25 2736
6082.98 2600
6083.72 2619
6084.45 2657
6085.19 2508
6085.93 2497
6086.66 2532
6087.40 2490
6088.13 2484
6088.87 2430
6089.61 2604
6090.34 2629
6091.08 2592
6091.81 2498
6092.55 2548
6093.29 2521
6094.02 2402
6094.76 2539
6095.50 2417
6096.23 2352
6096.97 2224
6097.71 2138
6098.44 2243
6099.18 2254
6099.92 2185
6100.65 2003
6101.39 2112
6102.13 2064
6102.87 2109
6103.60 2103
6104.34 2149
6105.08 2065
6105.81 2042
6106.55 2055
6107.29 2084
6108.03 2043
6108.76 2100
6109.50 2160
6110.24 2170
6110.98 2243
6111.71 2240
6112.45 2271
6113.19 2235
6113.93 2319
6114.66 2303
6115.40 2327
6116.14 2339
6116.88 2370
6117.62 2285
6118.35 2339
6119.09 2360
6119.83 2403
6120.57 2306
6121.31 2359
6122.04 2486
6122.78 2399
6123.52 2282
6124.26 2412
6125.00 2453
6125.74 2301
6126.47 2449
6127.21 2374
6127.95 2431
6128.69 2389
6129.43 2358
6130.17 2489
6130.91 2350
6131.64 2314
6132.38 2393
6133.12 2378
6133.86 2367
6134.60 2416
6135.34 2522
6136.08 2524
6136.82 2478
6137.56 2428
6138.30 2470
6139.04 2418
6139.77 2430
6140.51 2531
6141.25 2555
6141.99 2380
6142.73 2310
6143.47 2412
6144.21 2415
6144.95 2455
6145.69 2461
6146.43 2483
6147.17 2519
6147.91 2563
6148.65 2544
6149.39 2501
6150.13 2667
6150.87 2661
6151.61 2628
6152.35 2606
6153.09 2592
6153.83 2755
6154.57 2802
6155.31 2747
6156.05 2836
6156.79 2822
6157.53 2826
6158.27 2999
6159.01 2959
6159.75 3041
6160.49 3059
6161.23 3274
6161.97 3317
6162.71 3622
6163.45 3821
6164.20 4234
6164.94 4128
6165.68 4455
6166.42 4703
6167.16 4882
6167.90 4755
6168.64 4843
6169.38 4961
6170.12 4595
6170.86 4550
6171.61 4556
6172.35 4251
6173.09 4012
6173.83 3936
6174.57 3914
6175.31 3792
6176.05 3792
6176.79 3869
6177.54 3938
6178.28 4041
6179.02 4008
6179.76 3990
6180.50 4095
6181.24 4190
6181.99 4216
6182.73 4263
6183.47 4536
6184.21 4395
6184.95 4474
6185.70 4613
6186.44 4639
6187.18 4684
6187.92 4702
6188.66 4904
6189.41 5019
6190.15 5326
6190.89 5489
6191.63 5806
6192.38 5927
6193.12 6111
6193.86 6364
6194.60 6381
6195.35 6295
6196.09 6083
6196.83 6021
6197.57 5915
6198.32 5724
6199.06 5853
6199.80 5926
6200.55 5851
6201.29 5929
6202.03 6422
6202.78 7307
6203.52 8898
6204.26 11319
6205.00 14187
6205.75 18100
6206.49 22767
6207.23 27208
6207.98 31144
6208.72 33417
6209.46 34372
6210.21 33767
6210.95 31971
6211.70 29315
6212.44 25401
6213.18 21215
6213.93 17217
6214.67 13678
6215.41 11443
6216.16 9123
6216.90 7496
6217.65 6574
6218.39 5983
6219.13 5507
6219.88 4976
6220.62 4798
6221.37 4753
6222.11 4635
6222.85 4500
6223.60 4580
6224.34 4387
6225.09 4108
6225.83 3872
6226.58 3767
6227.32 3501
6228.07 3235
6228.81 3088
6229.56 3137
6230.30 2886
6231.04 2943
6231.79 2969
6232.53 2922
6233.28 3083
6234.02 3185
6234.77 3390
6235.51 3687
6236.26 3940
6237.00 4401
6237.75 4789
6238.49 5299
6239.24 5391
6239.99 5211
6240.73 5248
6241.48 4895
6242.22 4594
6242.97 4266
6243.71 4087
6244.46 3990
6245.20 4021
6245.95 4111
6246.70 4075
6247.44 4178
6248.19 4250
6248.93 4233
6249.68 3991
6250.42 3847
6251.17 3754
6251.92 3714
6252.66 3589
6253.41 3516
6254.15 3542
6254.90 3487
6255.65 3469
6256.39 3416
6257.14 3225
6257.89 3302
6258.63 3252
6259.38 3208
6260.13 3095
6260.87 3086
6261.62 3150
6262.37 3233
6263.11 3044
6263.86 3020
6264.61 2976
6265.35 3047
6266.10 3081
6266.85 3026
6267.59 3142
6268.34 3066
6269.09 3081
6269.83 3322
6270.58 3182
6271.33 3050
6272.08 3027
6272.82 3135
6273.57 3140
6274.32 3046
6275.06 3136
6275.81 3207
6276.56 3326
6277.31 3394
6278.05 3532
6278.80 3500
6279.55 3514
6280.30 3460
6281.05 3455
6281.79 3116
6282.54 2950
6283.29 2809
6284.04 2661
6284.78 2536
6285.53 2564
6286.28 2436
6287.03 2277
6287.78 2323
6288.53 2236
6289.27 2311
6290.02 2181
6290.77 2230
6291.52 2130
6292.27 2251
6293.02 2192
6293.76 2146
6294.51 2166
6295.26 2108
6296.01 2166
6296.76 2130
6297.51 2037
6298.26 1966
6299.00 2067
6299.75 2162
6300.50 2019
6301.25 1920
6302.00 1960
6302.75 1986
6303.50 1893
6304.25 1993
6305.00 2048
6305.75 1995
6306.50 2057
6307.24 2147
6307.99 2288
6308.74 2183
6309.49 2199
6310.24 2507
6310.99 2585
6311.74 2570
6312.49 2483
6313.24 2327
6313.99 2163
6314.74 2214
6315.49 2154
6316.24 2085
6316.99 2096
6317.74 2166
6318.49 2019
6319.24 2005
6319.99 1911
6320.74 1882
6321.49 1918
6322.24 1901
6322.99 1808
6323.74 1840
6324.49 1905
6325.24 1807
6325.99 1671
6326.74 1690
6327.49 1719
6328.24 1689
6328.99 1649
6329.74 1699
6330.50 1699
6331.25 1731
6332.00 1757
6332.75 1687
6333.50 1692
6334.25 1701
6335.00 1664
6335.75 1764
6336.50 1717
6337.25 1718
6338.00 1751
6338.76 1804
6339.51 1745
6340.26 1730
6341.01 1816
6341.76 1816
6342.51 1854
6343.26 1788
6344.02 1774
6344.77 1758
6345.52 1732
6346.27 1880
6347.02 1933
6347.77 1978
6348.53 2082
6349.28 2226
6350.03 2426
6350.78 2495
6351.53 2671
6352.29 2793
6353.04 2736
6353.79 2663
6354.54 2718
6355.29 2622
6356.05 2438
6356.80 2267
6357.55 2205
6358.30 2018
6359.06 1952
6359.81 1963
6360.56 1931
6361.31 1844
6362.07 1848
6362.82 1849
6363.57 1749
6364.32 1788
6365.08 1860
6365.83 1795
6366.58 1841
6367.33 1887
6368.09 1936
6368.84 1835
6369.59 1871
6370.35 1842
6371.10 1792
6371.85 1817
6372.61 1768
6373.36 1666
6374.11 1692
6374.87 1640
6375.62 1652
6376.37 1725
6377.13 1811
6377.88 1763
6378.63 1893
6379.39 1899
6380.14 1847
6380.89 1815
6381.65 1787
6382.40 1754
6383.16 1742
6383.91 1713
6384.66 1717
6385.42 1616
6386.17 1512
6386.92 1527
6387.68 1479
6388.43 1489
6389.19 1608
6389.94 1644
6390.70 1620
6391.45 1624
6392.20 1607
6392.96 1613
6393.71 1622
6394.47 1587
6395.22 1611
6395.98 1641
6396.73 1564
6397.49 1594
6398.24 1591
6399.00 1527
6399.75 1507
6400.51 1539
6401.26 1583
6402.02 1485
6402.77 1546
6403.53 1555
6404.28 1583
6405.04 1713
6405.79 1778
6406.55 1814
6407.30 1820
6408.06 1877
6408.81 1827
6409.57 1900
6410.32 1890
6411.08 1923
6411.83 1824
6412.59 1708
6413.34 1661
6414.10 1704
6414.86 1790
6415.61 1728
6416.37 1718
6417.12 1753
6417.88 1630
6418.64 1697
6419.39 1552
6420.15 1551
6420.90 1490
6421.66 1619
6422.42 1593
6423.17 1633
6423.93 1646
6424.68 1581
6425.44 1514
6426.20 1495
6426.95 1529
6427.71 1528
6428.47 1492
6429.22 1505
6429.98 1426
6430.74 1409
6431.49 1452
6432.25 1518
6433.01 1550
6433.76 1457
6434.52 1511
6435.28 1555
6436.03 1599
6436.79 1561
6437.55 1518
6438.30 1586
6439.06 1559
6439.82 1650
6440.58 1547
6441.33 1581
6442.09 1573
6442.85 1463
6443.61 1519
6444.36 1529
6445.12 1619
6445.88 1590
6446.64 1561
6447.39 1629
6448.15 1636
6448.91 1642
6449.67 1686
6450.42 1710
6451.18 1744
6451.94 1642
6452.70 1643
6453.46 1651
6454.21 1747
6454.97 1731
6455.73 1795
6456.49 1710
6457.25 1758
6458.00 1858
6458.76 1888
6459.52 1842
6460.28 1832
6461.04 1880
6461.80 1939
6462.55 2006
6463.31 2106
6464.07 1968
6464.83 2034
6465.59 1996
6466.35 1967
6467.11 2091
6467.87 2187
6468.62 2234
6469.38 2163
6470.14 2258
6470.90 2197
6471.66 2213
6472.42 2188
6473.18 2235
6473.94 2315
6474.70 2287
6475.46 2251
6476.22 2213
6476.97 2242
6477.73 2215
6478.49 2379
6479.25 2397
6480.01 2370
6480.77 2369
6481.53 2545
6482.29 2682
6483.05 2760
6483.81 2692
6484.57 2796
6485.33 2909
6486.09 2877
6486.85 3002
6487.61 2988
6488.37 2992
6489.13 3144
6489.89 3275
6490.65 3260
6491.41 3418
6492.17 3537
6492.93 3932
6493.69 3976
6494.45 3906
6495.21 3972
6495.97 3890
6496.73 3902
6497.49 3843
6498.26 3861
6499.02 3899
6499.78 3922
6500.54 3696
6501.30 3853
6502.06 3773
6502.82 3881
6503.58 3934
6504.34 3995
6505.10 3921
6505.86 4064
6506.62 4322
6507.39 4472
6508.15 4541
6508.91 4812
6509.67 4760
6510.43 4747
6511.19 4721
6511.95 4782
6512.72 4850
6513.48 4682
6514.24 4766
6515.00 4958
6515.76 4899
6516.52 4913
6517.28 5174
6518.05 5388
6518.81 5618
6519.57 5812
6520.33 5804
6521.09 6020
6521.86 6173
6522.62 6469
6523.38 7274
6524.14 8183
6524.90 8980
6525.67 10227
6526.43 11212
6527.19 11595
6527.95 11943
6528.72 11745
6529.48 11823
6530.24 11695
6531.00 11790
6531.77 12376
6532.53 13786
6533.29 16282
6534.05 19137
6534.82 22387
6535.58 24287
6536.34 25696
6537.11 25308
6537.87 23702
6538.63 21443
6539.39 18658
6540.16 15659
6540.92 12906
6541.68 10509
6542.45 8412
6543.21 7117
6543.97 6248
6544.74 5331
6545.50 4803
6546.26 4454
6547.03 4226
6547.79 4079
6548.55 4020
6549.32 3962
6550.08 3873
6550.84 3828
6551.61 3866
6552.37 3894
6553.14 3622
6553.90 3472
6554.66 3407
6555.43 3556
6556.19 3452
6556.96 3341
6557.72 3406
6558.48 3378
6559.25 3467
6560.01 3562
6560.78 3674
6561.54 3707
6562.31 3872
6563.07 4167
6563.83 4331
6564.60 4306
6565.36 4277
6566.13 4129
6566.89 4297
6567.66 4254
6568.42 4162
6569.19 4211
6569.95 4189
6570.72 4343
6571.48 4409
6572.25 4531
6573.01 4504
6573.78 4927
6574.54 4980
6575.31 4982
6576.07 5005
6576.84 5086
6577.60 5049
6578.37 4777
6579.13 4703
6579.90 4733
6580.66 4636
6581.43 4580
6582.19 4626
6582.96 4527
6583.73 4493
6584.49 4433
6585.26 4531
6586.02 4505
6586.79 4344
6587.55 4553
6588.32 4793
6589.09 5019
6589.85 5345
6590.62 5995
6591.38 6521
6592.15 7280
6592.92 7994
6593.68 8444
6594.45 8937
6595.22 8984
6595.98 9017
6596.75 8319
6597.51 7821
6598.28 6974
6599.05 6429
6599.81 5950
6600.58 5532
6601.35 5043
6602.11 4704
6602.88 4382
6603.65 4260
6604.41 4480
6605.18 4626
6605.95 4689
6606.71 5017
6607.48 5250
6608.25 5424
6609.02 5499
6609.78 5330
6610.55 5207
6611.32 4991
6612.08 4685
6612.85 4505
6613.62 4099
6614.39 3760
6615.15 3734
6615.92 3460
6616.69 3330
6617.46 3242
6618.22 3207
6618.99 3225
6619.76 3153
6620.53 3194
6621.30 3114
6622.06 3041
6622.83 3092
6623.60 3114
6624.37 2990
6625.13 2940
6625.90 3079
6626.67 3081
6627.44 2915
6628.21 3002
6628.98 3116
6629.74 3482
6630.51 3542
6631.28 3951
6632.05 4335
6632.82 4628
6633.59 5042
6634.35 4994
6635.12 4956
6635.89 4777
6636.66 4776
6637.43 4309
6638.20 4075
6638.97 3871
6639.74 3662
6640.50 3364
6641.27 3303
6642.04 3187
6642.81 3159
6643.58 3020
6644.35 2844
6645.12 2952
6645.89 2987
6646.66 3049
6647.43 3052
6648.20 2942
6648.97 3041
6649.73 2909
6650.50 3188
6651.27 3092
6652.04 3102
6652.81 3227
6653.58 3358
6654.35 3393
6655.12 3448
6655.89 3584
6656.66 3503
6657.43 3418
6658.20 3264
6658.97 3132
6659.74 3172
6660.51 3016
6661.28 2949
6662.05 2950
6662.82 2965
6663.59 2926
6664.36 3056
6665.13 3059
6665.90 2926
6666.67 3057
6667.44 3029
6668.22 3024
6668.99 3203
6669.76 3246
6670.53 3302
6671.30 3377
6672.07 3260
6672.84 3162
6673.61 3231
6674.38 3190
6675.15 3141
6675.92 3295
6676.69 3409
6677.46 3297
6678.24 3291
6679.01 3434
6679.78 3493
6680.55 3751
6681.32 3953
6682.09 4201
6682.86 4668
6683.63 5153
6684.41 5407
6685.18 5435
6685.95 5498
6686.72 4927
6687.49 4524
6688.26 3992
6689.04 3600
6689.81 3418
6690.58 3257
6691.35 2955
6692.12 2839
6692.90 2817
6693.67 2841
6694.44 2901
6695.21 2807
6695.98 2765
6696.76 2854
6697.53 2803
6698.30 2778
6699.07 2763
6699.84 2658
6700.62 2761
6701.39 2664
6702.16 2699
6702.93 2553
6703.71 2593
6704.48 2634
6705.25 2667
6706.03 2668
6706.80 2640
6707.57 2673
6708.34 2500
6709.12 2640
6709.89 2564
6710.66 2570
6711.44 2557
6712.21 2508
6712.98 2450
6713.75 2415
6714.53 2392
6715.30 2379
6716.07 2274
6716.85 2349
6717.62 2438
6718.39 2351
6719.17 2402
6719.94 2297
6720.72 2462
6721.49 2503
6722.26 2398
6723.04 2368
6723.81 2465
6724.58 2339
6725.36 2436
6726.13 2408
6726.91 2499
6727.68 2736
6728.45 2516
6729.23 2537
6730.00 2649
6730.78 2710
6731.55 2761
6732.32 2804
6733.10 2943
6733.87 2804
6734.65 2925
6735.42 2956
6736.20 2897
6736.97 2888
6737.74 2887
6738.52 2922
6739.29 2791
6740.07 2844
6740.84 2831
6741.62 2894
6742.39 2912
6743.17 3000
6743.94 3036
6744.72 3155
6745.49 3138
6746.27 3310
6747.04 3433
6747.82 3540
6748.59 3960
6749.37 4343
6750.14 4883
6750.92 5213
6751.69 5671
6752.47 5715
6753.24 5925
6754.02 5806
6754.80 5180
6755.57 4683
6756.35 4006
6757.12 3703
6757.90 3410
6758.67 3068
6759.45 2910
6760.23 2898
6761.00 2735
6761.78 2730
6762.55 2799
6763.33 2801
6764.11 2710
6764.88 2708
6765.66 2865
6766.43 2900
6767.21 2693
6767.99 2592
6768.76 2692
6769.54 2542
6770.32 2429
6771.09 2507
6771.87 2627
6772.64 2647
6773.42 2499
6774.20 2426
6774.97 2480
6775.75 2445
6776.53 2531
6777.31 2592
6778.08 2399
6778.86 2397
6779.64 2409
6780.41 2329
6781.19 2433
6781.97 2344
6782.74 2230
6783.52 2239
6784.30 2243
6785.08 2064
6785.85 1981
6786.63 2012
6787.41 2009
6788.19 2088
6788.96 1910
6789.74 1997
6790.52 2062
6791.30 2077
6792.07 1996
6792.85 1967
6793.63 1939
6794.41 1796
6795.18 1820
6795.96 1880
6796.74 1908
6797.52 1910
6798.30 1894
6799.07 1790
6799.85 2071
6800.63 2041
6801.41 2079
6802.19 2134
6802.97 2225
6803.74 2349
6804.52 2195
6805.30 2238
6806.08 2117
6806.86 2059
6807.64 2095
6808.41 1971
6809.19 1994
6809.97 1981
6810.75 1991
6811.53 1980
6812.31 1935
6813.09 2058
6813.87 1970
6814.64 2074
6815.42 2038
6816.20 1939
6816.98 2053
6817.76 2123
6818.54 1941
6819.32 1761
6820.10 1907
6820.88 1967
6821.66 1913
6822.44 1929
6823.22 2098
6824.00 2044
6824.78 1999
6825.55 2010
6826.33 1989
6827.11 1886
6827.89 1971
6828.67 1933
6829.45 1858
6830.23 1941
6831.01 1880
6831.79 1822
6832.57 1871
6833.35 1812
6834.13 1785
6834.91 1762
6835.69 1827
6836.47 1803
6837.25 1728
6838.03 1847
6838.81 1897
6839.60 1956
6840.38 1898
6841.16 1871
6841.94 1848
6842.72 1957
6843.50 1837
6844.28 1897
6845.06 2149
6845.84 2367
6846.62 2513
6847.40 3039
6848.18 3613
6848.96 4002
6849.74 4296
6850.53 4513
6851.31 4646
6852.09 4683
6852.87 4601
6853.65 4176
6854.43 3658
6855.21 3312
6855.99 2835
6856.77 2599
6857.56 2506
6858.34 2318
6859.12 2163
6859.90 2145
6860.68 2330
6861.46 2286
6862.25 2220
6863.03 2209
6863.81 2197
6864.59 2350
6865.37 2372
6866.15 2520
6866.94 2648
6867.72 2512
6868.50 2570
6869.28 2486
6870.07 2412
6870.85 2599
6871.63 2462
6872.41 2423
6873.19 2489
6873.98 2457
6874.76 2450
6875.54 2515
6876.32 2717
6877.11 2851
6877.89 2745
6878.67 2949
6879.45 3094
6880.24 3089
6881.02 3101
6881.80 3229
6882.59 3491
6883.37 3798
6884.15 4037
6884.93 4846
6885.72 5767
6886.50 6574
6887.28 7468
6888.07 7656
6888.85 7532
6889.63 7308
6890.42 6323
6891.20 5338
6891.98 4661
6892.77 4075
6893.55 3703
6894.33 3372
6895.12 3287
6895.90 2963
6896.68 2888
6897.47 3085
6898.25 2988
6899.04 3110
6899.82 3117
6900.60 3073
6901.39 3097
6902.17 3230
6902.95 3197
6903.74 2948
6904.52 2929
6905.31 2891
6906.09 2881
6906.88 3036
6907.66 2834
6908.44 2754
6909.23 2702
6910.01 2696
6910.80 2572
6911.58 2527
6912.37 2570
6913.15 2481
6913.94 2472
6914.72 2508
6915.50 2532
6916.29 2414
6917.07 2514
6917.86 2582
6918.64 2543
6919.43 2499
6920.21 2485
6921.00 2370
6921.78 2407
6922.57 2403
6923.35 2419
6924.14 2535
6924.93 2617
6925.71 2624
6926.50 2535
6927.28 2525
6928.07 2619
6928.85 2735
6929.64 2815
6930.42 2682
6931.21 2714
6931.99 2824
6932.78 2857
6933.57 2901
6934.35 2905
6935.14 2989
6935.92 2909
6936.71 2943
6937.50 2978
6938.28 3144
6939.07 3298
6939.85 3474
6940.64 3678
6941.43 3987
6942.21 3890
6943.00 4094
6943.78 4422
6944.57 4507
6945.36 4436
6946.14 4564
6946.93 4509
6947.72 4514
6948.50 4474
6949.29 4412
6950.08 4233
6950.86 3928
6951.65 3720
6952.44 3770
6953.22 3797
6954.01 3666
6954.80 3610
6955.58 3575
6956.37 3695
6957.16 3543
6957.95 3616
6958.73 3706
6959.52 3644
6960.31 3626
6961.10 3611
6961.88 3624
6962.67 3601
6963.46 3745
6964.24 3916
6965.03 4055
6965.82 4252
6966.61 4734
6967.40 4873
6968.18 4888
6968.97 5115
6969.76 5400
6970.55 5600
6971.33 5636
6972.12 5552
6972.91 5381
6973.70 5448
6974.49 5389
6975.27 5297
6976.06 5156
6976.85 5342
6977.64 5500
6978.43 5907
6979.22 6494
6980.00 7370
6980.79 8879
6981.58 11525
6982.37 14788
6983.16 18696
6983.95 22497
6984.74 25181
6985.52 27060
6986.31 27438
6987.10 25308
6987.89 23100
6988.68 19733
6989.47 16598
6990.26 13721
6991.05 11163
6991.83 8852
6992.62 7187
6993.41 5964
6994.20 5178
6994.99 4693
6995.78 4340
6996.57 4102
6997.36 4088
6998.15 3867
6998.94 3730
6999.73 3723
7000.52 3682
7001.31 3537
7002.10 3391
7002.89 3265
7003.68 3040
7004.47 2961
7005.26 2795
7006.05 2615
7006.84 2619
7007.63 2598
7008.42 2660
7009.21 2608
7010.00 2730
7010.79 2924
7011.58 3074
7012.37 3312
7013.16 3174
7013.95 3126
7014.74 3227
7015.53 3130
7016.32 3010
7017.11 2951
7017.90 2965
7018.69 2909
7019.48 2830
7020.27 2958
7021.06 3182
7021.85 2975
7022.64 3183
7023.43 3248
7024.22 3404
7025.02 3237
7025.81 3218
7026.60 3233
7027.39 3113
7028.18 3042
7028.97 2939
7029.76 2993
7030.55 2786
7031.34 2793
7032.14 2684
7032.93 2733
7033.72 2657
7034.51 2774
7035.30 2844
7036.09 2952
7036.88 2937
7037.68 3053
7038.47 3073
7039.26 3085
7040.05 3287
7040.84 3461
7041.64 3554
7042.43 3438
7043.22 3513
7044.01 3572
7044.80 3738
7045.60 4000
7046.39 4390
7047.18 4796
7047.97 5240
7048.76 5846
7049.56 6157
7050.35 6206
7051.14 5796
7051.93 5385
7052.73 4806
7053.52 4470
7054.31 3870
7055.10 3552
7055.90 3488
7056.69 3319
7057.48 3206
7058.27 3078
7059.07 3150
7059.86 3139
7060.65 3279
7061.45 3334
7062.24 3314
7063.03 3329
7063.83 3143
7064.62 3133
7065.41 3038
7066.21 2933
7067.00 2916
7067.79 2798
7068.59 2763
7069.38 2813
7070.17 2738
7070.97 2567
7071.76 2491
7072.55 2548
7073.35 2554
7074.14 2513
7074.93 2363
7075.73 2390
7076.52 2345
7077.32 2390
7078.11 2405
7078.90 2421
7079.70 2339
7080.49 2306
7081.29 2244
7082.08 2153
7082.87 2272
7083.67 2263
7084.46 2058
7085.26 2124
7086.05 2048
7086.85 2011
7087.64 2107
7088.43 2149
7089.23 1958
7090.02 1897
7090.82 1979
7091.61 2040
7092.41 1962
7093.20 2032
7094.00 2055
7094.79 2104
7095.59 1899
7096.38 1853
7097.18 1968
7097.97 1864
7098.77 1948
7099.56 1922
7100.36 1891
7101.15 1960
7101.95 1875
7102.74 1801
7103.54 1805
7104.33 1757
7105.13 1796
7105.92 1641
7106.72 1602
7107.52 1713
7108.31 1686
7109.11 1732
7109.90 1667
7110.70 1634
7111.49 1766
7112.29 1764
7113.09 1749
7113.88 1751
7114.68 1707
7115.47 1744
7116.27 1829
7117.07 1892
7117.86 1774
7118.66 1704
7119.45 1731
7120.25 1696
7121.05 1643
7121.84 1728
7122.64 1671
7123.44 1667
7124.23 1607
7125.03 1616
7125.83 1643
7126.62 1640
7127.42 1564
7128.22 1657
7129.01 1807
7129.81 1826
7130.61 1802
7131.40 1779
7132.20 1834
7133.00 1727
7133.79 1693
7134.59 1696
7135.39 1659
7136.19 1724
7136.98 1592
7137.78 1681
7138.58 1509
7139.38 1565
7140.17 1542
7140.97 1537
7141.77 1370
7142.57 1451
7143.36 1633
7144.16 1464
7144.96 1589
7145.76 1503
7146.55 1451
7147.35 1543
7148.15 1351
7148.95 1392
7149.74 1366
7150.54 1351
7151.34 1397
7152.14 1439
7152.94 1396
7153.74 1372
7154.53 1464
7155.33 1551
7156.13 1594
7156.93 1559
7157.73 1499
7158.53 1529
7159.32 1377
7160.12 1346
7160.92 1245
7161.72 1318
7162.52 1266
7163.32 1244
7164.12 1216
7164.91 1214
7165.71 1215
7166.51 1209
7167.31 1208
7168.11 1231
7168.91 1268
7169.71 1358
7170.51 1323
7171.31 1338
7172.11 1329
7172.90 1406
7173.70 1331
7174.50 1271
7175.30 1174
7176.10 1304
7176.90 1386
7177.70 1278
7178.50 1300
7179.30 1282
7180.10 1282
7180.90 1353
7181.70 1366
7182.50 1323
7183.30 1354
7184.10 1393
7184.90 1428
7185.70 1437
7186.50 1442
7187.30 1432
7188.10 1383
7188.90 1401
7189.70 1462
7190.50 1435
7191.30 1390
7192.10 1392
7192.90 1372
7193.70 1250
7194.50 1329
7195.30 1366
7196.10 1286
7196.90 1318
7197.70 1246
7198.50 1375
7199.30 1331
7200.11 1316
7200.91 1246
7201.71 1259
7202.51 1359
7203.31 1242
7204.11 1217
7204.91 1211
7205.71 1258
7206.51 1215
7207.31 1263
7208.12 1336
7208.92 1335
7209.72 1325
7210.52 1367
7211.32 1313
7212.12 1196
7212.92 1309
7213.72 1317
7214.53 1335
7215.33 1372
7216.13 1323
7216.93 1354
7217.73 1367
7218.53 1332
7219.34 1323
7220.14 1349
7220.94 1335
7221.74 1240
7222.54 1182
7223.35 1184
7224.15 1287
7224.95 1314
7225.75 1231
7226.56 1246
7227.36 1306
7228.16 1247
7228.96 1210
7229.76 1151
7230.57 1108
7231.37 1189
7232.17 1221
7232.97 1143
7233.78 1093
7234.58 1165
7235.38 1215
7236.19 1214
7236.99 1242
7237.79 1244
7238.59 1226
7239.40 1168
7240.20 1169
7241.00 1312
7241.81 1367
7242.61 1272
7243.41 1287
7244.22 1299
7245.02 1317
7245.82 1311
7246.63 1285
7247.43 1331
7248.23 1322
7249.04 1343
7249.84 1374
7250.64 1319
7251.45 1324
7252.25 1424
7253.05 1332
7253.86 1274
7254.66 1326
7255.46 1348
7256.27 1411
7257.07 1372
7257.88 1423
7258.68 1527
7259.48 1613
7260.29 1665
7261.09 1604
7261.90 1663
7262.70 1541
7263.51 1433
7264.31 1456
7265.11 1509
7265.92 1508
7266.72 1528
7267.53 1405
7268.33 1460
7269.14 1437
7269.94 1473
7270.75 1522
7271.55 1473
7272.36 1473
7273.16 1480
7273.97 1533
7274.77 1494
7275.58 1540
7276.38 1477
7277.19 1710
7277.99 1602
7278.80 1667
7279.60 1783
7280.41 2054
7281.21 2224
7282.02 2620
7282.82 2852
7283.63 3070
7284.43 3163
7285.24 3013
7286.04 3114
7286.85 2830
7287.66 2542
7288.46 2277
7289.27 2176
7290.07 2015
7290.88 1861
7291.68 1801
7292.49 1777
7293.30 1636
7294.10 1594
7294.91 1669
7295.71 1737
7296.52 1619
7297.33 1613
7298.13 1754
7298.94 1896
7299.74 1800
7300.55 1785
7301.36 1742
7302.16 1778
7302.97 1908
7303.78 1875
7304.58 1744
7305.39 1877
7306.20 1914
7307.00 1935
7307.81 1885
7308.62 1980
7309.42 2184
7310.23 2165
7311.04 2244
7311.84 2464
7312.65 2372
7313.46 2596
7314.27 2905
7315.07 3259
7315.88 3968
7316.69 4728
7317.49 5246
7318.30 5576
7319.11 5406
7319.92 5067
7320.72 4358
7321.53 3809
7322.34 3393
7323.15 2944
7323.95 2747
7324.76 2593
7325.57 2344
7326.38 2268
7327.19 2197
7327.99 2136
7328.80 2265
7329.61 2304
7330.42 2198
7331.22 2088
7332.03 2140
7332.84 2116
7333.65 2098
7334.46 1998
7335.27 1976
7336.07 1908
7336.88 2005
7337.69 2039
7338.50 1840
7339.31 1782
7340.12 1758
7340.92 1796
7341.73 1682
7342.54 1682
7343.35 1712
7344.16 1661
7344.97 1697
7345.78 1667
7346.59 1584
7347.39 1571
7348.20 1535
7349.01 1516
7349.82 1529
7350.63 1456
7351.44 1434
7352.25 1471
7353.06 1486
7353.87 1380
7354.68 1293
7355.49 1425
7356.30 1437
7357.11 1460
7357.92 1389
7358.72 1381
7359.53 1476
7360.34 1424
7361.15 1312
7361.96 1337
7362.77 1404
7363.58 1372
7364.39 1316
7365.20 1266
7366.01 1325
7366.82 1342
7367.63 1307
7368.44 1336
7369.25 1287
7370.06 1287
7370.87 1332
7371.68 1319
7372.49 1434
7373.30 1325
7374.11 1311
7374.93 1358
7375.74 1322
7376.55 1370
7377.36 1381
7378.17 1425
7378.98 1483
7379.79 1485
7380.60 1469
7381.41 1529
7382.22 1484
7383.03 1404
7383.84 1450
7384.65 1363
7385.46 1409
7386.28 1407
7387.09 1367
7387.90 1316
7388.71 1380
7389.52 1366
7390.33 1349
7391.14 1437
7391.95 1296
7392.77 1240
7393.58 1206
7394.39 1272
7395.20 1313
7396.01 1223
7396.82 1293
7397.64 1242
7398.45 1269
7399.26 1305
7400.07 1299
7400.88 1319
7401.69 1336
7402.51 1398
7403.32 1356
7404.13 1316
7404.94 1242
7405.76 1242
7406.57 1180
7407.38 1187
7408.19 1285
7409.00 1170
7409.82 1138
7410.63 1154
7411.44 1089
7412.25 1175
7413.07 1144
7413.88 1203
7414.69 1204
7415.50 1090
7416.32 1142
7417.13 1157
7417.94 1115
7418.76 1148
7419.57 1114
7420.38 1092
7421.19 1134
7422.01 1144
7422.82 1119
7423.63 1110
7424.45 1178
7425.26 1152
7426.07 1252
7426.89 1228
7427.70 1340
7428.51 1393
7429.33 1401
7430.14 1456
7430.95 1415
7431.77 1373
7432.58 1312
7433.39 1400
7434.21 1280
7435.02 1289
7435.84 1316
7436.65 1318
7437.46 1262
7438.28 1234
7439.09 1253
7439.91 1385
7440.72 1239
7441.53 1234
7442.35 1243
7443.16 1194
7443.98 1167
7444.79 1155
7445.60 1118
7446.42 1168
7447.23 1195
7448.05 1128
7448.86 1054
7449.68 1090
7450.49 1182
7451.31 1124
7452.12 1149
7452.94 1100
7453.75 1113
7454.57 1123
7455.38 1101
7456.20 1151
7457.01 1118
7457.83 1259
7458.64 1275
7459.46 1266
7460.27 1189
7461.09 1162
7461.90 1214
7462.72 1370
7463.53 1326
7464.35 1331
7465.16 1301
7465.98 1194
7466.79 1200
7467.61 1238
7468.42 1208
7469.24 1197
7470.06 1274
7470.87 1279
7471.69 1149
7472.50 1207
7473.32 1300
7474.13 1307
7474.95 1312
7475.77 1230
7476.58 1178
7477.40 1102
7478.21 1164
7479.03 1220
7479.85 1241
7480.66 1221
7481.48 1188
7482.30 1250
7483.11 1185
7483.93 1179
7484.75 1079
7485.56 1140
7486.38 1159
7487.20 1130
7488.01 1179
7488.83 1116
7489.65 1118
7490.46 1093
7491.28 1099
7492.10 1140
7492.91 1110
7493.73 1051
7494.55 1071
7495.36 954
7496.18 1051
7497.00 1137
7497.82 1088
7498.63 1021
7499.45 972
7500.27 1026
7501.08 1071
7501.90 1079
7502.72 1111
7503.54 1012
7504.35 1081
7505.17 1017
7505.99 1063
7506.81 1065
7507.62 1027
7508.44 1006
7509.26 1043
7510.08 1057
7510.90 980
7511.71 1031
7512.53 1010
7513.35 965
7514.17 986
7514.99 982
7515.80 942
7516.62 1092
7517.44 1071
7518.26 994
7519.08 1101
7519.90 1032
7520.71 999
7521.53 1012
7522.35 947
7523.17 1048
7523.99 1072
7524.81 1000
7525.63 937
7526.45 1003
7527.26 1056
7528.08 1028
7528.90 1050
7529.72 1034
7530.54 1017
7531.36 985
7532.18 1002
7533.00 1015
7533.82 1036
7534.64 1044
7535.45 1015
7536.27 1015
7537.09 1064
7537.91 1073
7538.73 1046
7539.55 1030
7540.37 1094
7541.19 1078
7542.01 1059
7542.83 1107
7543.65 1026
7544.47 986
7545.29 1063
7546.11 1198
7546.93 1127
7547.75 1084
7548.57 1079
7549.39 1093
7550.21 1120
7551.03 1133
7551.85 1093
7552.67 1069
7553.49 1043
7554.31 1069
7555.13 1180
7555.95 1087
7556.77 1109
7557.59 1135
7558.41 1127
7559.23 1149
7560.05 1174
7560.87 1196
7561.69 1134
7562.51 1266
7563.34 1198
7564.16 1133
7564.98 1125
7565.80 1133
7566.62 1173
7567.44 1165
7568.26 1071
7569.08 1158
7569.90 1231
7570.72 1132
7571.55 1072
7572.37 1165
7573.19 1203
7574.01 1176
7574.83 1113
7575.65 1157
7576.47 1220
7577.30 1141
7578.12 1167
7578.94 1161
7579.76 1166
7580.58 1183
7581.40 1206
7582.23 1304
7583.05 1243
7583.87 1178
7584.69 1376
7585.51 1309
7586.33 1418
7587.16 1426
7587.98 1369
7588.80 1337
7589.62 1392
7590.45 1447
7591.27 1442
7592.09 1461
7592.91 1344
7593.74 1431
7594.56 1529
7595.38 1550
7596.20 1461
7597.03 1544
7597.85 1609
7598.67 1471
7599.49 1453
7600.32 1615
7601.14 1684
7601.96 1724
7602.78 1832
7603.61 1841
7604.43 1865
7605.25 1953
7606.08 1904
7606.90 1881
7607.72 1793
7608.55 1760
7609.37 1802
7610.19 1691
7611.02 1654
7611.84 1695
7612.66 1878
7613.49 1890
7614.31 2008
7615.13 2142
7615.96 2415
7616.78 2777
7617.60 2821
7618.43 2653
7619.25 2487
7620.08 2319
7620.90 2193
7621.72 2085
7622.55 1900
7623.37 1910
7624.20 1879
7625.02 1993
7625.84 1939
7626.67 2029
7627.49 2088
7628.32 2288
7629.14 2549
7629.97 2671
7630.79 2911
7631.61 2897
7632.44 2786
7633.26 2636
7634.09 2427
7634.91 2356
7635.74 2115
7636.56 1848
7637.39 1803
7638.21 1737
7639.04 1533
7639.86 1492
7640.69 1310
7641.51 1349
7642.34 1356
7643.16 1371
7643.99 1381
7644.81 1335
7645.64 1345
7646.46 1392
7647.29 1446
7648.11 1370
7648.94 1336
7649.76 1339
7650.59 1342
7651.42 1288
7652.24 1286
7653.07 1278
7653.89 1246
7654.72 1260
7655.54 1242
7656.37 1242
7657.20 1162
7658.02 1255
7658.85 1250
7659.67 1272
7660.50 1175
7661.33 1221
7662.15 1214
7662.98 1207
7663.80 1186
7664.63 1203
7665.46 1189
7666.28 1133
7667.11 1178
7667.94 1238
7668.76 1217
7669.59 1168
7670.42 1185
7671.24 1199
7672.07 1234
7672.90 1200
7673.72 1201
7674.55 1261
7675.38 1240
7676.20 1177
7677.03 1202
7677.86 1210
7678.68 1185
7679.51 1143
7680.34 1132
7681.16 1228
7681.99 1313
7682.82 1374
7683.65 1335
7684.47 1380
7685.30 1343
7686.13 1294
7686.96 1255
7687.78 1235
7688.61 1294
7689.44 1290
7690.27 1190
7691.09 1219
7691.92 1164
7692.75 1242
7693.58 1298
7694.41 1358
7695.23 1498
7696.06 1618
7696.89 1787
7697.72 1984
7698.55 1960
7699.37 1718
7700.20 1521
7701.03 1498
7701.86 1505
7702.69 1384
7703.51 1231
7704.34 1237
7705.17 1212
7706.00 1234
7706.83 1194
7707.66 1135
7708.49 1129
7709.31 1226
7710.14 1205
7710.97 1090
7711.80 1110
7712.63 1114
7713.46 1081
7714.29 1143
7715.12 1206
7715.95 1124
7716.77 1009
7717.60 1061
7718.43 1127
7719.26 1068
7720.09 1067
7720.92 989
7721.75 1042
7722.58 1062
7723.41 1033
7724.24 979
7725.07 1008
7725.90 1039
7726.73 1078
7727.56 1027
7728.39 1036
7729.22 1043
7730.05 1079
7730.88 1062
7731.71 1003
7732.54 918
7733.37 1032
7734.20 1008
7735.03 915
7735.86 996
7736.69 1014
7737.52 991
7738.35 1003
7739.18 941
7740.01 925
7740.84 939
7741.67 979
7742.50 979
7743.33 1022
7744.16 1099
7744.99 1046
7745.82 1048
7746.65 1096
7747.48 1070
7748.31 1089
7749.14 1136
7749.97 1069
7750.81 1017
7751.64 1098
7752.47 1012
7753.30 1051
7754.13 1062
7754.96 972
7755.79 889
7756.62 928
7757.45 1021
7758.29 1096
7759.12 1036
7759.95 903
7760.78 961
7761.61 945
7762.44 958
7763.27 1052
7764.11 1020
7764.94 996
7765.77 1018
7766.60 1026
7767.43 963
7768.26 970
7769.10 993
7769.93 1075
7770.76 1146
7771.59 1135
7772.42 1072
7773.26 1037
7774.09 1046
7774.92 1132
7775.75 1015
7776.59 1035
7777.42 1078
7778.25 1074
7779.08 1037
7779.92 1035
7780.75 1058
7781.58 1041
7782.41 1030
7783.25 1029
7784.08 1066
7784.91 1042
7785.74 987
7786.58 1064
7787.41 1040
7788.24 1004
7789.08 1013
7789.91 1058
7790.74 1067
7791.57 1100
7792.41 1073
7793.24 1022
7794.07 1066
7794.91 1054
7795.74 1117
7796.57 1198
7797.41 1101
7798.24 1016
7799.07 1077
7799.91 1151
7800.74 1178
7801.58 1163
7802.41 1212
7803.24 1235
7804.08 1252
7804.91 1252
7805.74 1240
7806.58 1314
7807.41 1347
7808.25 1306
7809.08 1334
7809.91 1291
7810.75 1342
7811.58 1366
7812.42 1604
7813.25 1762
7814.09 1538
7814.92 1647
7815.75 1744
7816.59 1751
7817.42 1683
7818.26 1687
7819.09 1610
7819.93 1544
7820.76 1560
7821.60 1557
7822.43 1656
7823.27 1790
7824.10 1894
7824.94 1905
7825.77 2009
7826.61 2038
7827.44 1993
7828.28 1820
7829.11 1737
7829.95 1763
7830.78 1654
7831.62 1805
7832.45 1784
7833.29 1689
7834.12 1811
7834.96 1817
7835.79 1707
7836.63 1631
7837.46 1568
7838.30 1551
7839.14 1507
7839.97 1478
7840.81 1522
7841.64 1424
7842.48 1354
7843.31 1360
7844.15 1381
7844.99 1413
7845.82 1361
7846.66 1354
7847.49 1357
7848.33 1419
7849.17 1353
7850.00 1415
7850.84 1441
7851.68 1480
7852.51 1480
7853.35 1465
7854.18 1539
7855.02 1704
7855.86 1714
7856.69 1831
7857.53 1932
7858.37 2214
7859.20 2064
7860.04 2011
7860.88 2038
7861.71 1702
7862.55 1544
7863.39 1517
7864.23 1476
7865.06 1422
7865.90 1358
7866.74 1481
7867.57 1624
7868.41 1612
7869.25 1591
7870.09 1690
7870.92 1568
7871.76 1485
7872.60 1603
7873.44 1795
7874.27 1873
7875.11 1939
7875.95 2073
7876.79 2236
7877.62 2221
7878.46 2200
7879.30 1983
7880.14 1763
7880.97 1768
7881.81 1740
7882.65 1651
7883.49 1674
7884.33 1601
7885.16 1524
7886.00 1503
7886.84 1443
7887.68 1639
7888.52 1662
7889.36 1605
7890.19 1712
7891.03 1569
7891.87 1547
7892.71 1578
7893.55 1529
7894.39 1409
7895.23 1360
7896.06 1412
7896.90 1440
7897.74 1431
7898.58 1340
7899.42 1425
7900.26 1320
7901.10 1352
7901.94 1334
7902.77 1365
7903.61 1251
7904.45 1203
7905.29 1257
7906.13 1179
7906.97 1205
7907.81 1163
7908.65 1110
7909.49 1127
7910.33 1153
7911.17 1251
7912.01 1297
7912.85 1278
7913.69 1291
7914.53 1390
7915.37 1496
7916.21 1643
7917.05 1601
7917.89 1627
7918.73 1658
7919.57 1722
7920.41 1638
7921.25 1528
7922.09 1528
7922.93 1433
7923.77 1279
7924.61 1297
7925.45 1203
7926.29 1231
7927.13 1198
7927.97 1186
7928.81 1303
7929.65 1309
7930.49 1279
7931.33 1290
7932.17 1256
7933.01 1137
7933.85 1196
7934.69 1260
7935.53 1216
7936.37 1160
7937.21 1188
7938.05 1196
7938.90 1216
7939.74 1210
7940.58 1148
7941.42 1130
7942.26 1162
7943.10 1185
7943.94 1203
7944.78 1346
7945.63 1380
7946.47 1346
7947.31 1377
7948.15 1348
7948.99 1363
7949.83 1429
7950.67 1416
7951.52 1410
7952.36 1478
7953.20 1631
7954.04 1699
7954.88 1638
7955.72 1648
7956.57 1595
7957.41 1592
7958.25 1613
7959.09 1482
7959.93 1466
7960.78 1581
7961.62 1544
7962.46 1602
7963.30 1772
7964.15 2089
7964.99 2261
7965.83 2555
7966.67 2677
7967.52 2564
7968.36 2467
7969.20 2168
7970.04 1971
7970.89 1808
7971.73 1673
7972.57 1502
7973.41 1483
7974.26 1367
7975.10 1381
7975.94 1311
7976.79 1280
7977.63 1261
7978.47 1287
7979.31 1293
7980.16 1312
7981.00 1255
7981.84 1218
7982.69 1265
7983.53 1288
7984.37 1231
7985.22 1186
7986.06 1279
7986.90 1309
7987.75 1171
7988.59 1176
7989.44 1205
7990.28 1142
7991.12 1070
7991.97 976
7992.81 997
7993.65 1059
7994.50 1020
7995.34 1024
7996.19 1006
7997.03 1032
7997.87 973
7998.72 1097
7999.56 1020
8000.41 973
8001.25 948
8002.10 962
8002.94 990
8003.78 947
8004.63 962
8005.47 924
8006.32 991
8007.16 958
8008.01 945
8008.85 963
8009.70 997
8010.54 1001
8011.39 1107
8012.23 973
8013.08 891
8013.92 948
8014.77 951
8015.61 977
8016.46 926
8017.30 991
8018.15 949
8018.99 946
8019.84 920
8020.68 969
8021.53 1020
8022.37 938
8023.22 957
8024.06 950
8024.91 979
8025.75 911
8026.60 879
8027.45 942
8028.29 989
8029.14 949
8029.98 934
8030.83 983
8031.67 1024
8032.52 988
8033.37 917
8034.21 952
8035.06 929
8035.90 876
8036.75 947
8037.60 955
8038.44 934
8039.29 918
8040.14 998
8040.98 960
8041.83 918
8042.68 904
8043.52 906
8044.37 879
8045.21 938
8046.06 825
8046.91 897
8047.75 853
8048.60 935
8049.45 934
8050.30 945
8051.14 906
8051.99 921
8052.84 928
8053.68 923
8054.53 907
8055.38 897
8056.22 885
8057.07 903
8057.92 871
8058.77 811
8059.61 856
8060.46 853
8061.31 819
8062.16 810
8063.00 843
8063.85 876
8064.70 883
8065.55 851
8066.39 808
8067.24 819
8068.09 868
8068.94 763
8069.79 805
8070.63 852
8071.48 883
8072.33 795
8073.18 856
8074.03 842
8074.87 805
8075.72 857
8076.57 886
8077.42 843
8078.27 871
8079.12 834
8079.96 871
8080.81 822
8081.66 833
8082.51 798
8083.36 838
8084.21 841
8085.06 810
8085.90 849
8086.75 891
8087.60 863
8088.45 802
8089.30 885
8090.15 775
8091.00 788
8091.85 865
8092.70 879
8093.54 848
8094.39 846
8095.24 874
8096.09 882
8096.94 847
8097.79 793
8098.64 838
8099.49 862
8100.34 862
8101.19 876
8102.04 833
8102.89 934
8103.74 889
8104.59 834
8105.44 787
8106.29 812
8107.14 815
8107.99 857
8108.84 832
8109.69 735
8110.54 735
8111.39 792
8112.24 766
8113.09 787
8113.94 787
8114.79 838
8115.64 896
8116.49 900
8117.34 783
8118.19 841
8119.04 855
8119.89 896
8120.74 912
8121.59 874
8122.44 836
8123.29 946
8124.14 920
8124.99 837
8125.84 858
8126.70 849
8127.55 933
8128.40 968
8129.25 1012
8130.10 955
8130.95 957
8131.80 1025
8132.65 995
8133.50 1009
8134.36 941
8135.21 940
8136.06 954
8136.91 993
8137.76 956
8138.61 964
8139.46 1028
8140.32 1024
8141.17 929
8142.02 951
8142.87 954
8143.72 1047
8144.57 1110
8145.43 1058
8146.28 1116
8147.13 1142
8147.98 1229
8148.83 1126
8149.69 1130
8150.54 1329
8151.39 1369
8152.24 1394
8153.10 1560
8153.95 1620
8154.80 1564
8155.65 1568
8156.50 1532
8157.36 1492
8158.21 1263
8159.06 1218
8159.92 1152
8160.77 1101
8161.62 1052
8162.47 958
8163.33 953
8164.18 975
8165.03 949
8165.88 980
8166.74 969
8167.59 968
8168.44 1032
8169.30 1049
8170.15 1003
8171.00 936
8171.86 939
8172.71 930
8173.56 878
8174.42 919
8175.27 945
8176.12 880
8176.98 854
8177.83 814
8178.68 838
8179.54 939
8180.39 836
8181.25 809
8182.10 863
8182.95 844
8183.81 843
8184.66 858
8185.51 805
8186.37 783
8187.22 794
8188.08 788
8188.93 870
8189.79 911
8190.64 819
8191.49 830
8192.35 765
8193.20 723
8194.06 826
8194.91 822
8195.77 828
8196.62 836
8197.47 822
8198.33 805
8199.18 789
8200.04 779
8200.89 794
8201.75 843
8202.60 817
8203.46 770
8204.31 824
8205.17 812
8206.02 874
8206.88 839
8207.73 783
8208.59 856
8209.44 835
8210.30 880
8211.15 809
8212.01 855
8212.87 844
8213.72 918
8214.58 897
8215.43 880
8216.29 866
8217.14 852
8218.00 893
8218.85 881
8219.71 868
8220.57 768
8221.42 757
8222.28 792
8223.13 937
8223.99 950
8224.85 830
8225.70 853
8226.56 869
8227.41 883
8228.27 829
8229.13 884
8229.98 892
8230.84 810
8231.70 838
8232.55 879
8233.41 834
8234.26 765
8235.12 773
8235.98 773
8236.83 792
8237.69 828
8238.55 825
8239.40 806
8240.26 812
8241.12 761
8241.98 783
8242.83 806
8243.69 822
8244.55 794
8245.40 799
8246.26 847
8247.12 819
8247.98 811
8248.83 768
8249.69 835
8250.55 826
8251.40 805
8252.26 714
8253.12 838
8253.98 867
8254.83 816
8255.69 771
8256.55 794
8257.41 736
8258.27 807
8259.12 835
8259.98 814
8260.84 849
8261.70 895
8262.55 876
8263.41 908
8264.27 820
8265.13 814
8265.99 829
8266.85 928
8267.70 870
8268.56 976
8269.42 982
8270.28 909
8271.14 927
8272.00 954
8272.85 984
8273.71 926
8274.57 980
8275.43 989
8276.29 927
8277.15 971
8278.01 919
8278.87 942
8279.72 878
8280.58 938
8281.44 981
8282.30 1017
8283.16 1001
8284.02 969
8284.88 1067
8285.74 1060
8286.60 1159
8287.46 1175
8288.32 1203
8289.17 1336
8290.03 1467
8290.89 1661
8291.75 1740
8292.61 1921
8293.47 2029
8294.33 1857
8295.19 1720
8296.05 1499
8296.91 1296
8297.77 1231
8298.63 1231
8299.49 1093
8300.35 1093
8301.21 1090
8302.07 1094
8302.93 1032
8303.79 1052
8304.65 1041
8305.51 1104
8306.37 1085
8307.23 1047
8308.09 983
8308.95 1005
8309.81 1058
8310.67 1091
8311.53 1034
8312.39 982
8313.26 1053
8314.12 1050
8314.98 1081
8315.84 995
8316.70 1084
8317.56 1004
8318.42 1054
8319.28 982
8320.14 890
8321.00 970
8321.86 961
8322.73 882
8323.59 913
8324.45 854
8325.31 843
8326.17 878
8327.03 937
8327.89 901
8328.75 860
8329.62 863
8330.48 891
8331.34 940
8332.20 892
8333.06 904
8333.92 875
8334.79 861
8335.65 974
8336.51 886
8337.37 876
8338.23 936
8339.09 890
8339.96 886
8340.82 869
8341.68 925
8342.54 942
8343.41 934
8344.27 970
8345.13 989
8345.99 934
8346.85 886
8347.72 865
8348.58 906
8349.44 874
8350.30 825
8351.17 835
8352.03 854
8352.89 863
8353.76 880
8354.62 903
8355.48 883
8356.34 1002
8357.21 948
8358.07 919
8358.93 857
8359.80 851
8360.66 836
8361.52 858
8362.38 845
8363.25 946
8364.11 867
8364.97 880
8365.84 870
8366.70 869
8367.56 896
8368.43 881
8369.29 899
8370.16 883
8371.02 893
8371.88 965
8372.75 942
8373.61 975
8374.47 884
8375.34 852
8376.20 908
8377.07 956
8377.93 923
8378.79 830
8379.66 873
8380.52 890
8381.39 889
8382.25 839
8383.11 891
8383.98 909
8384.84 965
8385.71 978
8386.57 919
8387.44 828
8388.30 794
8389.17 858
8390.03 1000
8390.89 967
8391.76 892
8392.62 907
8393.49 899
8394.35 908
8395.22 882
8396.08 911
8396.95 897
8397.81 883
8398.68 856
8399.54 866
8400.41 925
8401.27 916
8402.14 913
8403.00 940
8403.87 934
8404.74 1035
8405.60 1002
8406.47 1016
8407.33 957
8408.20 994
8409.06 1043
8409.93 1045
8410.79 1055
8411.66 1071
8412.53 1087
8413.39 960
8414.26 966
8415.12 1019
8415.99 1020
8416.86 1044
8417.72 1029
8418.59 1029
8419.45 1096
8420.32 1104
8421.19 1147
8422.05 1181
8422.92 1261
8423.78 1215
8424.65 1124
8425.52 1236
8426.38 1317
8427.25 1415
8428.12 1251
8428.98 1198
8429.85 1262
8430.72 1252
8431.58 1309
8432.45 1328
8433.32 1383
8434.18 1354
8435.05 1310
8435.92 1415
8436.79 1508
8437.65 1530
8438.52 1628
8439.39 1753
8440.25 1844
8441.12 1886
8441.99 1980
8442.86 2031
8443.72 2046
8444.59 2109
8445.46 2130
8446.33 2026
8447.19 1856
8448.06 1853
8448.93 1804
8449.80 1820
8450.66 1811
8451.53 1816
8452.40 1904
8453.27 1925
8454.14 1878
8455.00 1984
8455.87 2043
8456.74 1855
8457.61 1968
8458.48 2065
8459.34 1942
8460.21 1877
8461.08 1884
8461.95 1992
8462.82 2028
8463.69 2000
8464.55 2196
8465.42 2517
8466.29 3189
8467.16 4039
8468.03 4913
8468.90 5687
8469.77 5954
8470.63 5744
8471.50 5358
8472.37 4844
8473.24 4200
8474.11 3569
8474.98 3035
8475.85 2588
8476.72 2222
8477.59 1895
8478.45 1742
8479.32 1626
8480.19 1600
8481.06 1425
8481.93 1484
8482.80 1440
8483.67 1391
8484.54 1359
8485.41 1285
8486.28 1260
8487.15 1331
8488.02 1327
8488.89 1281
8489.76 1236
8490.63 1349
8491.50 1330
8492.37 1286
8493.24 1260
8494.11 1239
8494.98 1279
8495.85 1329
8496.72 1292
8497.59 1210
8498.46 1271
8499.33 1208
8500.20 1237
8501.07 1268
8501.94 1268
8502.81 1334
8503.68 1222
8504.55 1278
8505.42 1439
8506.29 1527
8507.16 1542
8508.03 1462
8508.90 1450
8509.77 1446
8510.65 1407
8511.52 1442
8512.39 1431
8513.26 1348
8514.13 1307
8515.00 1319
8515.87 1294
8516.74 1344
8517.61 1337
8518.48 1290
8519.36 1282
8520.23 1342
8521.10 1321
8521.97 1243
8522.84 1345
8523.71 1382
8524.58 1285
8525.46 1288
8526.33 1376
8527.20 1414
8528.07 1365
8528.94 1427
8529.81 1434
8530.69 1523
8531.56 1439
8532.43 1429
8533.30 1433
8534.17 1511
8535.05 1492
8535.92 1508
8536.79 1426
8537.66 1418
8538.54 1460
8539.41 1448
8540.28 1419
8541.15 1335
8542.02 1422
8542.90 1405
8543.77 1427
8544.64 1537
8545.51 1567
8546.39 1603
8547.26 1679
8548.13 1742
8549.01 1787
8549.88 1927
8550.75 1996
8551.62 2046
8552.50 2238
8553.37 2234
8554.24 2073
8555.12 2080
8555.99 2014
8556.86 1914
8557.74 1687
8558.61 1493
8559.48 1496
8560.36 1418
8561.23 1365
8562.10 1306
8562.98 1284
8563.85 1297
8564.72 1366
8565.60 1315
8566.47 1330
8567.34 1216
8568.22 1302
8569.09 1261
8569.97 1244
8570.84 1252
8571.71 1236
8572.59 1216
8573.46 1253
8574.34 1191
8575.21 1191
8576.08 1216
8576.96 1197
8577.83 1101
8578.71 1159
8579.58 1123
8580.46 1122
8581.33 1171
8582.20 1169
8583.08 1181
8583.95 1193
8584.83 1195
8585.70 1326
8586.58 1232
8587.45 1252
8588.33 1263
8589.20 1214
8590.08 1239
8590.95 1167
8591.83 1225
8592.70 1195
8593.58 1202
8594.45 1257
8595.33 1282
8596.20 1376
8597.08 1307
8597.95 1421
8598.83 1415
8599.70 1406
8600.58 1414
8601.45 1443
8602.33 1421
8603.21 1306
8604.08 1425
8604.96 1434
8605.83 1474
8606.71 1363
8607.58 1368
8608.46 1494
8609.34 1541
8610.21 1430
8611.09 1421
8611.96 1485
8612.84 1477
8613.72 1566
8614.59 1627
8615.47 1507
8616.34 1524
8617.22 1515
8618.10 1533
8618.97 1494
8619.85 1565
8620.73 1567
8621.60 1721
8622.48 1617
8623.36 1674
8624.23 1692
8625.11 1693
8625.99 1811
8626.86 1763
8627.74 1840
8628.62 1903
8629.49 2019
8630.37 2049
8631.25 2115
8632.12 2216
8633.00 2139
8633.88 2133
8634.76 2105
8635.63 2019
8636.51 2121
8637.39 2101
8638.26 2137
8639.14 2183
8640.02 2163
8640.90 2302
8641.77 2263
8642.65 2236
8643.53 2226
8644.41 2395
8645.28 2426
8646.16 2383
8647.04 2449
8647.92 2524
8648.80 2509
8649.67 2417
8650.55 2523
8651.43 2539
8652.31 2714
8653.19 2712
8654.06 2648
8654.94 2733
8655.82 2719
8656.70 2906
8657.58 2879
8658.46 2970
8659.33 3018
8660.21 2953
8661.09 2858
8661.97 2749
8662.85 2828
8663.73 2787
8664.61 2771
8665.48 2916
8666.36 3158
8667.24 3249
8668.12 3578
8669.00 4159
8669.88 4909
8670.76 6023
8671.64 7172
8672.52 8368
8673.40 9000
8674.27 9605
8675.15 9193
8676.03 8801
8676.91 8059
8677.79 7158
8678.67 6132
8679.55 5316
8680.43 4686
8681.31 4183
8682.19 3850
8683.07 3553
8683.95 3397
8684.83 3349
8685.71 3568
8686.59 3902
8687.47 4464
8688.35 5304
8689.23 6411
8690.11 7711
8690.99 8675
8691.87 9434
8692.75 9449
8693.63 8899
8694.51 8123
8695.39 7023
8696.27 6124
8697.15 5095
8698.03 4250
8698.91 3612
8699.79 3120
8700.67 2960
8701.55 2684
8702.43 2478
8703.31 2442
8704.19 2290
8705.07 2178
8705.95 2150
8706.84 2032
8707.72 2034
8708.60 2063
8709.48 2054
8710.36 2069
8711.24 1964
8712.12 1887
8713.00 1937
8713.88 1954
8714.76 1802
8715.65 1822
8716.53 1747
8717.41 1793
8718.29 1767
8719.17 1851
8720.05 1844
8720.93 1788
8721.82 1830
8722.70 1781
8723.58 1783
8724.46 1742
8725.34 1714
8726.22 1763
8727.11 1814
8727.99 1842
8728.87 1942
8729.75 1894
8730.63 1957
8731.52 1868
8732.40 1811
8733.28 1781
8734.16 1779
8735.05 1809
8735.93 1797
8736.81 1841
8737.69 1780
8738.58 1735
8739.46 1656
8740.34 1810
8741.22 1755
8742.11 1767
8742.99 1726
8743.87 1807
8744.75 1822
8745.64 1752
8746.52 1842
8747.40 1897
8748.28 1854
8749.17 1920
8750.05 1961
8750.93 2011
8751.82 1877
8752.70 2018
8753.58 1952
8754.47 1985
8755.35 2194
8756.23 2133
8757.12 2215
8758.00 2190
8758.88 2272
8759.77 2205
8760.65 2147
8761.53 2188
8762.42 2156
8763.30 2104
8764.19 2063
8765.07 2036
8765.95 2138
8766.84 2165
8767.72 2156
8768.60 2215
8769.49 2208
8770.37 2363
8771.26 2269
8772.14 2186
8773.03 2041
8773.91 2035
8774.79 2062
8775.68 1913
8776.56 1829
8777.45 1778
8778.33 1745
8779.22 1673
8780.10 1709
8780.98 1745
8781.87 1744
8782.75 1663
8783.64 1570
8784.52 1655
8785.41 1720
8786.29 1700
8787.18 1602
8788.06 1481
8788.95 1509
8789.83 1543
8790.72 1572
8791.60 1418
8792.49 1528
8793.37 1504
8794.26 1507
8795.14 1501
8796.03 1449
8796.92 1585
8797.80 1521
8798.69 1621
8799.57 1608
8800.46 1657
8801.34 1768
8802.23 1801
8803.11 1802
8804.00 1863
8804.89 1904
8805.77 1818
8806.66 1642
8807.54 1557
8808.43 1596
8809.32 1489
8810.20 1495
8811.09 1390
8811.97 1369
8812.86 1288
8813.75 1355
8814.63 1390
8815.52 1380
8816.41 1331
8817.29 1469
8818.18 1480
8819.06 1443
8819.95 1428
8820.84 1361
8821.72 1369
8822.61 1300
8823.50 1362
8824.38 1300
8825.27 1321
8826.16 1220
8827.05 1373
8827.93 1371
8828.82 1266
8829.71 1307
8830.59 1206
8831.48 1195
8832.37 1151
8833.25 1212
8834.14 1231
8835.03 1229
8835.92 1156
8836.80 1122
8837.69 1116
8838.58 1135
8839.47 1150
8840.35 1091
8841.24 1133
8842.13 1157
8843.02 1151
8843.90 1140
8844.79 1123
8845.68 1083
8846.57 1087
8847.46 1204
8848.34 1059
8849.23 1028
8850.12 1129
8851.01 1021
8851.90 1003
8852.78 982
8853.67 957
8854.56 998
8855.45 1024
8856.34 1030
8857.23 970
8858.12 1011
8859.00 995
8859.89 990
8860.78 1043
8861.67 1054
8862.56 995
8863.45 1028
8864.34 1017
8865.22 1071
8866.11 987
8867.00 975
8867.89 979
8868.78 990
8869.67 947
8870.56 980
8871.45 883
8872.34 924
8873.23 920
8874.12 882
8875.00 933
8875.89 887
8876.78 970
8877.67 935
8878.56 909
8879.45 869
8880.34 941
8881.23 952
8882.12 1000
8883.01 991
8883.90 977
8884.79 1003
8885.68 1023
8886.57 1014
8887.46 943
8888.35 994
8889.24 876
8890.13 877
8891.02 815
8891.91 838
8892.80 857
8893.69 875
8894.58 820
8895.47 811
8896.36 836
8897.25 885
8898.14 849
8899.03 881
8899.92 905
8900.81 850
8901.71 872
8902.60 826
8903.49 842
8904.38 896
8905.27 849
8906.16 863
8907.05 821
8907.94 780
8908.83 792
8909.72 790
8910.61 827
8911.51 793
8912.40 806
8913.29 827
8914.18 834
8915.07 822
8915.96 750
8916.85 795
8917.75 835
8918.64 834
8919.53 825
8920.42 803
8921.31 824
8922.20 774
8923.09 803
8923.99 837
8924.88 819
8925.77 820
8926.66 872
8927.55 787
8928.45 787
8929.34 804
8930.23 784
8931.12 761
8932.01 742
8932.91 702
8933.80 649
8934.69 688
8935.58 746
8936.48 815
8937.37 762
8938.26 773
8939.15 818
8940.05 764
8940.94 748
8941.83 685
8942.72 757
8943.62 771
8944.51 740
8945.40 758
8946.30 698
8947.19 702
8948.08 764
8948.97 760
8949.87 750
8950.76 727
8951.65 690
8952.55 686
8953.44 699
8954.33 714
8955.23 759
8956.12 802
8957.01 794
8957.91 800
8958.80 741
8959.69 759
8960.59 793
8961.48 764
8962.38 835
8963.27 786
8964.16 771
8965.06 849
8965.95 860
8966.85 814
8967.74 815
8968.63 781
8969.53 790
8970.42 811
8971.32 737
8972.21 779
8973.10 823
8974.00 817
8974.89 755
8975.79 735
8976.68 754
8977.58 761
8978.47 746
8979.36 769
8980.26 828
8981.15 729
8982.05 753
8982.94 755
8983.84 780
8984.73 719
8985.63 680
8986.52 718
8987.42 738
8988.31 670
8989.21 700
8990.10 727
8991.00 690
8991.89 694
8992.79 763
8993.68 774
8994.58 706
8995.47 693
8996.37 744
8997.27 706
8998.16 688
8999.06 689
8999.95 685
9000.85 716
9001.74 728
9002.64 741
9003.53 674
9004.43 773
9005.33 650
9006.22 680
9007.12 707
9008.01 747
9008.91 741
9009.81 638
9010.70 677
9011.60 701
9012.49 658
9013.39 637
9014.29 654
9015.18 649
9016.08 664
9016.98 686
9017.87 698
9018.77 716
9019.67 690
9020.56 707
9021.46 743
9022.36 720
9023.25 681
9024.15 641
9025.05 677
9025.94 696
9026.84 714
9027.74 670
9028.63 648
9029.53 675
9030.43 665
9031.33 649
9032.22 674
9033.12 679
9034.02 650
9034.91 694
9035.81 685
9036.71 694
9037.61 701
9038.50 746
9039.40 761
9040.30 713
9041.20 726
9042.10 730
9042.99 727
9043.89 735
9044.79 640
9045.69 740
9046.58 755
9047.48 698
9048.38 680
9049.28 745
9050.18 743
9051.07 714
9051.97 716
9052.87 706
9053.77 759
9054.67 756
9055.57 736
9056.46 714
9057.36 793
9058.26 783
9059.16 738
9060.06 754
9060.96 763
9061.86 751
9062.75 750
9063.65 752
9064.55 822
9065.45 701
9066.35 745
9067.25 761
9068.15 748
9069.05 737
9069.95 824
9070.84 742
9071.74 776
9072.64 774
9073.54 727
9074.44 685
9075.34 729
9076.24 703
9077.14 746
9078.04 725
9078.94 721
9079.84 755
9080.74 791
9081.64 759
9082.54 720
9083.44 759
9084.34 797
9085.24 816
9086.14 800
9087.04 799
9087.94 745
9088.84 825
9089.74 864
9090.64 881
9091.54 798
9092.44 774
9093.34 778
9094.24 806
9095.14 813
9096.04 780
9096.94 801
9097.84 817
9098.74 750
9099.64 720
9100.54 762
9101.44 774
9102.34 790
9103.24 737
9104.14 739
9105.04 694
9105.95 683
9106.85 671
9107.75 735
9108.65 689
9109.55 697
9110.45 672
9111.35 699
9112.25 692
9113.15 769
9114.06 721
9114.96 737
9115.86 762
9116.76 656
9117.66 659
9118.56 666
9119.46 675
9120.37 680
9121.27 677
9122.17 702
9123.07 673
9123.97 717
9124.87 718
9125.78 711
9126.68 749
9127.58 776
9128.48 759
9129.38 718
9130.29 678
9131.19 710
9132.09 671
9132.99 655
9133.89 743
9134.80 684
9135.70 662
9136.60 774
9137.50 731
9138.41 669
9139.31 684
9140.21 638
9141.11 694
9142.02 681
9142.92 722
9143.82 709
9144.72 716
9145.63 698
9146.53 680
9147.43 630
9148.34 663
9149.24 675
9150.14 631
9151.05 666
9151.95 717
9152.85 616
9153.76 645
9154.66 696
9155.56 719
9156.47 672
9157.37 655
9158.27 673
9159.18 676
9160.08 638
9160.98 704
9161.89 681
9162.79 736
9163.69 786
9164.60 717
9165.50 720
9166.41 697
9167.31 681
9168.21 683
9169.12 647
9170.02 711
9170.93 653
9171.83 649
9172.73 632
9173.64 644
9174.54 688
9175.45 681
9176.35 654
9177.25 645
9178.16 690
9179.06 681
9179.97 710
9180.87 701
9181.78 776
9182.68 696
9183.59 735
9184.49 624
9185.40 655
9186.30 734
9187.21 671
9188.11 739
9189.02 722
9189.92 704
9190.83 724
9191.73 809
9192.64 722
9193.54 692
9194.45 744
9195.35 819
9196.26 699
9197.16 661
9198.07 777
9198.97 830
9199.88 810
9200.78 711
9201.69 698
9202.60 698
9203.50 700
9204.41 645
9205.31 661
9206.22 647
9207.13 629
9208.03 633
9208.94 599
9209.84 663
9210.75 634
9211.66 704
9212.56 643
9213.47 659
9214.37 680
9215.28 642
9216.19 620
9217.09 703
9218.00 693
9218.91 651
9219.81 577
9220.72 652
9221.63 652
9222.53 642
9223.44 707
9224.35 627
9225.25 693
9226.16 696
9227.07 662
9227.97 661
9228.88 709
9229.79 608
9230.69 719
9231.60 658
9232.51 627
9233.41 680
9234.32 670
9235.23 665
9236.14 662
9237.04 652
9237.95 644
9238.86 704
9239.77 653
9240.67 601
9241.58 608
9242.49 621
9243.40 611
9244.30 656
9245.21 642
9246.12 633
9247.03 604
9247.94 623
9248.84 638
9249.75 656
9250.66 618
9251.57 588
9252.48 637
9253.38 593
9254.29 613
9255.20 621
9256.11 641
9257.02 562
9257.93 625
9258.83 602
9259.74 623
9260.65 591
9261.56 618
9262.47 655
9263.38 645
9264.29 625
9265.19 619
9266.10 569
9267.01 656
9267.92 661
9268.83 665
9269.74 647
9270.65 622
9271.56 644
9272.47 591
9273.37 605
9274.28 595
9275.19 668
9276.10 660
9277.01 669
9277.92 647
9278.83 610
9279.74 606
9280.65 587
9281.56 631
9282.47 686
9283.38 683
9284.29 664
9285.20 604
9286.11 629
9287.02 672
9287.93 636
9288.84 607
9289.75 643
9290.66 687
9291.57 648
9292.48 682
9293.39 692
9294.30 664
9295.21 685
9296.12 701
9297.03 694
9297.94 722
9298.85 678
9299.76 707
9300.67 746
9301.58 732
9302.49 736
9303.40 754
9304.31 805
9305.22 819
9306.13 798
9307.04 894
9307.95 943
9308.87 867
9309.78 829
9310.69 829
9311.60 816
9312.51 800
9313.42 792
9314.33 799
9315.24 747
9316.15 731
9317.07 658
9317.98 684
9318.89 708
9319.80 717
9320.71 705
9321.62 712
9322.53 736
9323.45 699
9324.36 747
9325.27 682
9326.18 697
9327.09 689
9328.00 699
9328.92 750
9329.83 736
9330.74 595
9331.65 702
9332.56 662
9333.48 677
9334.39 698
9335.30 676
9336.21 681
9337.13 673
9338.04 730
9338.95 739
9339.86 723
9340.77 724
9341.69 731
9342.60 616
9343.51 689
9344.43 724
9345.34 701
9346.25 624
9347.16 646
9348.08 685
9348.99 678
9349.90 658
9350.81 655
9351.73 721
9352.64 698
9353.55 705
9354.47 695
9355.38 686
9356.29 648
9357.21 622
9358.12 649
9359.03 655
9359.95 717
9360.86 680
9361.77 587
9362.69 644
9363.60 621
9364.51 708
9365.43 663
9366.34 615
9367.26 628
9368.17 626
9369.08 661
9370.00 692
9370.91 647
9371.82 605
9372.74 595
9373.65 664
9374.57 700
9375.48 664
9376.40 634
9377.31 678
9378.22 676
9379.14 695
9380.05 699
9380.97 751
9381.88 682
9382.80 707
9383.71 689
9384.62 642
9385.54 659
9386.45 708
9387.37 665
9388.28 679
9389.20 657
9390.11 724
9391.03 683
9391.94 719
9392.86 734
9393.77 724
9394.69 740
9395.60 752
9396.52 714
9397.43 749
9398.35 731
9399.26 737
9400.18 703
9401.10 666
9402.01 707
9402.93 683
9403.84 645
9404.76 719
9405.67 755
9406.59 757
9407.50 696
9408.42 647
9409.34 661
9410.25 711
9411.17 709
9412.08 710
9413.00 707
9413.92 709
9414.83 684
9415.75 697
9416.66 649
9417.58 704
9418.50 755
9419.41 739
9420.33 703
9421.25 718
9422.16 736
9423.08 709
9423.99 677
9424.91 726
9425.83 773
9426.74 701
9427.66 683
9428.58 625
9429.49 740
9430.41 694
9431.33 803
9432.25 810
9433.16 740
9434.08 729
9435.00 769
9435.91 755
9436.83 766
9437.75 797
9438.67 746
9439.58 798
9440.50 775
9441.42 755
9442.33 741
9443.25 727
9444.17 705
9445.09 712
9446.00 764
9446.92 808
9447.84 876
9448.76 865
9449.68 945
9450.59 1057
9451.51 1132
9452.43 1123
9453.35 1096
9454.26 1031
9455.18 1036
9456.10 974
9457.02 909
9457.94 896
9458.86 847
9459.77 791
9460.69 806
9461.61 812
9462.53 796
9463.45 760
9464.37 771
9465.28 762
9466.20 729
9467.12 712
9468.04 811
9468.96 742
9469.88 762
9470.80 780
9471.72 767
9472.63 751
9473.55 693
9474.47 812
9475.39 790
9476.31 812
9477.23 855
9478.15 877
9479.07 877
9479.99 901
9480.91 883
9481.83 876
9482.74 861
9483.66 885
9484.58 806
9485.50 844
9486.42 818
9487.34 778
9488.26 803
9489.18 773
9490.10 786
9491.02 750
9491.94 838
9492.86 789
9493.78 788
9494.70 827
9495.62 804
9496.54 791
9497.46 785
9498.38 759
9499.30 735
9500.22 803
9501.14 774
9502.06 707
9502.98 714
9503.90 780
9504.82 803
9505.74 730
9506.66 771
9507.59 784
9508.51 814
9509.43 792
9510.35 833
9511.27 847
9512.19 802
9513.11 840
9514.03 874
9514.95 908
9515.87 857
9516.79 891
9517.71 938
9518.64 875
9519.56 782
9520.48 787
9521.40 822
9522.32 875
9523.24 930
9524.16 915
9525.08 889
9526.01 932
9526.93 972
9527.85 1054
9528.77 1111
9529.69 1175
9530.61 1248
9531.54 1236
9532.46 1322
9533.38 1358
9534.30 1226
9535.22 1162
9536.15 1140
9537.07 1115
9537.99 1003
9538.91 966
9539.83 936
9540.76 925
9541.68 933
9542.60 866
9543.52 927
9544.45 949
9545.37 1017
9546.29 972
9547.21 933
9548.14 878
9549.06 891
9549.98 941
9550.90 988
9551.83 932
9552.75 953
9553.67 966
9554.59 912
9555.52 968
9556.44 971
9557.36 978
9558.29 966
9559.21 998
9560.13 1085
9561.06 990
9561.98 999
9562.90 1012
9563.83 939
9564.75 918
9565.67 984
9566.60 981
9567.52 923
9568.44 962
9569.37 934
9570.29 969
9571.21 941
9572.14 921
9573.06 997
9573.98 958
9574.91 878
9575.83 921
9576.76 911
9577.68 968
9578.60 953
9579.53 949
9580.45 952
9581.38 969
9582.30 990
9583.23 963
9584.15 934
9585.07 998
9586.00 994
9586.92 1049
9587.85 1032
9588.77 987
9589.70 1011
9590.62 1046
9591.55 1043
9592.47 1060
9593.40 1086
9594.32 1017
9595.24 1079
9596.17 1048
9597.09 1065
9598.02 1091
9598.94 1084
9599.87 1086
9600.79 1058
9601.72 1044
9602.65 1185
9603.57 1154
9604.50 1087
9605.42 1138
9606.35 1126
9607.27 1167
9608.20 1209
9609.12 1221
9610.05 1232
9610.97 1199
9611.90 1230
9612.83 1227
9613.75 1178
9614.68 1242
9615.60 1251
9616.53 1355
9617.45 1276
9618.38 1274
9619.31 1301
9620.23 1290
9621.16 1268
9622.08 1252
9623.01 1307
9623.94 1380
9624.86 1359
9625.79 1414
9626.72 1391
9627.64 1484
9628.57 1443
9629.50 1430
9630.42 1439
9631.35 1354
9632.27 1473
9633.20 1575
9634.13 1505
9635.06 1454
9635.98 1516
9636.91 1646
9637.84 1610
9638.76 1511
9639.69 1613
9640.62 1610
9641.54 1683
9642.47 1612
9643.40 1715
9644.33 1740
9645.25 1830
9646.18 1922
9647.11 1843
9648.03 1907
9648.96 1934
9649.89 1802
9650.82 1943
9651.74 2091
9652.67 2006
9653.60 1907
9654.53 1996
9655.46 1993
9656.38 1995
9657.31 2070
9658.24 2135
9659.17 2150
9660.09 2121
9661.02 2160
9661.95 2104
9662.88 2113
9663.81 2206
9664.74 2177
9665.66 2237
9666.59 2366
9667.52 2410
9668.45 2392
9669.38 2427
9670.31 2481
9671.23 2466
9672.16 2447
9673.09 2501
9674.02 2529
9674.95 2588
9675.88 2653
9676.81 2581
9677.73 2668
9678.66 2756
9679.59 2895
9680.52 2880
9681.45 2783
9682.38 2828
9683.31 2942
9684.24 3051
9685.17 2820
9686.10 2963
9687.03 2901
9687.95 2897
9688.88 2946
9689.81 2893
9690.74 3045
9691.67 3078
9692.60 3259
9693.53 3534
9694.46 3803
9695.39 4153
9696.32 4611
9697.25 5023
9698.18 5190
9699.11 5238
9700.04 5208
9700.97 4791
9701.90 4459
9702.83 4219
9703.76 3913
9704.69 3696
9705.62 3402
9706.55 3212
9707.48 3224
9708.41 3172
9709.34 3271
9710.27 3392
9711.20 3523
9712.13 3767
9713.06 3927
9713.99 4065
9714.92 4136
9715.85 4099
9716.79 3963
9717.72 3790
9718.65 3534
9719.58 3196
9720.51 2972
9721.44 2868
9722.37 2660
9723.30 2628
9724.23 2521
9725.16 2556
9726.09 2385
9727.03 2467
9727.96 2535
9728.89 2571
9729.82 2559
9730.75 2661
9731.68 2727
9732.61 2788
9733.55 2817
9734.48 2760
9735.41 2628
9736.34 2626
9737.27 2356
9738.20 2288
9739.14 2200
9740.07 2115
9741.00 2088
9741.93 1958
9742.86 1906
9743.79 1884
9744.73 1967
9745.66 1846
9746.59 1795
9747.52 1841
9748.46 1834
9749.39 1757
9750.32 1790
9751.25 1765
9752.18 1806
9753.12 1842
9754.05 1847
9754.98 1794
9755.91 1741
9756.85 1913
9757.78 1910
9758.71 1807
9759.65 1815
9760.58 1769
9761.51 1805
9762.44 1862
9763.38 1861
9764.31 1792
9765.24 1802
9766.18 1867
9767.11 1972
9768.04 1943
9768.98 1825
9769.91 1823
9770.84 1830
9771.78 1986
9772.71 2049
9773.64 2030
9774.58 2075
9775.51 2065
9776.44 2180
9777.38 2310
9778.31 2419
9779.24 2354
9780.18 2375
9781.11 2379
9782.05 2384
9782.98 2278
9783.91 2231
9784.85 2170
9785.78 2034
9786.71 1976
9787.65 1937
9788.58 1841
9789.52 1826
9790.45 1737
9791.39 1759
9792.32 1728
9793.25 1690
9794.19 1703
9795.12 1887
9796.06 1894
9796.99 1869
9797.93 1856
9798.86 1825
9799.80 1807
9800.73 1659
9801.67 1614
9802.60 1655
9803.54 1582
9804.47 1445
9805.41 1438
9806.34 1405
9807.28 1387
9808.21 1440
9809.15 1347
9810.08 1306
9811.02 1377
9811.95 1384
9812.89 1382
9813.82 1286
9814.76 1270
9815.69 1283
9816.63 1304
9817.56 1237
9818.50 1334
9819.43 1233
9820.37 1302
9821.31 1367
9822.24 1316
9823.18 1280
9824.11 1296
9825.05 1357
9825.99 1229
9826.92 1191
9827.86 1245
9828.79 1220
9829.73 1244
9830.67 1277
9831.60 1144
9832.54 1214
9833.47 1136
9834.41 1218
9835.35 1183
9836.28 1165
9837.22 1213
9838.16 1171
9839.09 1204
9840.03 1120
9840.97 1229
9841.90 1218
9842.84 1309
9843.78 1261
9844.71 1247
9845.65 1187
9846.59 1225
9847.52 1221
9848.46 1235
9849.40 1157
9850.34 1163
9851.27 1159
9852.21 1194
9853.15 1317
9854.08 1298
9855.02 1245
9855.96 1287
9856.90 1288
9857.83 1329
9858.77 1271
9859.71 1262
9860.65 1275
9861.58 1225
9862.52 1185
9863.46 1202
9864.40 1150
9865.33 1151
9866.27 1172
9867.21 1097
9868.15 1127
9869.09 1210
9870.02 1175
9870.96 1131
9871.90 1128
9872.84 1165
9873.78 1185
9874.72 1159
9875.65 1101
9876.59 1156
9877.53 1065
9878.47 1076
9879.41 1143
9880.35 1121
9881.28 1072
9882.22 1106
9883.16 1110
9884.10 1062
9885.04 1108
9885.98 1168
9886.92 1060
9887.86 1027
9888.79 1077
9889.73 1042
9890.67 1043
9891.61 1049
9892.55 1036
9893.49 1054
9894.43 1037
9895.37 1041
9896.31 1067
9897.25 1033
9898.19 1037
9899.13 1033
9900.07 1090
9901.00 1103
9901.94 1071
9902.88 1098
9903.82 1049
9904.76 1094
9905.70 1194
9906.64 1130
9907.58 1195
9908.52 1189
9909.46 1127
9910.40 1105
9911.34 1098
9912.28 1144
9913.22 1064
9914.16 1036
9915.10 1094
9916.04 1205
9916.98 1126
9917.92 1124
9918.86 1259
9919.80 1246
9920.74 1339
9921.69 1571
9922.63 1805
9923.57 1992
9924.51 2337
9925.45 2465
9926.39 2545
9927.33 2559
9928.27 2442
9929.21 2340
9930.15 2141
9931.09 1906
9932.03 1739
9932.97 1551
9933.92 1398
9934.86 1328
9935.80 1224
9936.74 1176
9937.68 1110
9938.62 1111
9939.56 1048
9940.50 1112
9941.45 1089
9942.39 1133
9943.33 1095
9944.27 1119
9945.21 1105
9946.15 1029
9947.10 1030
9948.04 1037
9948.98 1162
9949.92 1139
9950.86 1119
9951.80 1170
9952.75 1156
9953.69 1194
9954.63 1304
9955.57 1259
9956.52 1191
9957.46 1164
9958.40 1148
9959.34 1150
9960.28 1064
9961.23 1027
9962.17 1075
9963.11 1135
9964.05 1121
9965.00 1091
9965.94 1070
9966.88 1051
9967.82 986
9968.77 1017
9969.71 1009
9970.65 1024
9971.60 1044
9972.54 1020
9973.48 1045
9974.42 1053
9975.37 1072
9976.31 1065
9977.25 1114
9978.20 1073
9979.14 1033
9980.08 959
9981.03 1000
9981.97 1035
9982.91 974
9983.86 1001
9984.80 904
9985.74 972
9986.69 977
9987.63 880
9988.57 931
9989.52 938
9990.46 920
9991.41 921
9992.35 930
9993.29 969
9994.24 898
9995.18 908
9996.13 953
9997.07 949
9998.01 935
9998.96 893
9999.90 893
10000.85 917
10001.79 937
10002.74 946
10003.68 935
10004.62 943
10005.57 924
10006.51 872
10007.46 869
10008.40 828
10009.35 892
10010.29 894
10011.24 888
10012.18 897
10013.13 912
10014.07 858
10015.02 878
10015.96 830
10016.91 900
10017.85 894
10018.80 828
10019.74 891
10020.69 889
10021.63 878
10022.58 860
10023.52 913
10024.47 881
10025.41 916
10026.36 877
10027.30 906
10028.25 884
10029.19 845
10030.14 858
10031.09 823
10032.03 867
10032.98 831
10033.92 810
10034.87 789
10035.82 820
10036.76 788
10037.71 819
10038.65 831
10039.60 847
10040.55 820
10041.49 779
10042.44 831
10043.38 822
10044.33 722
10045.28 796
10046.22 771
10047.17 758
10048.12 780
10049.06 748
10050.01 769
10050.96 836
10051.90 858
10052.85 759
10053.80 773
10054.74 767
10055.69 816
10056.64 824
10057.58 758
10058.53 838
10059.48 839
10060.42 815
10061.37 806
10062.32 816
10063.27 805
10064.21 796
10065.16 763
10066.11 729
10067.06 701
10068.00 726
10068.95 737
10069.90 785
10070.85 692
10071.79 660
10072.74 782
10073.69 830
10074.64 792
10075.58 775
10076.53 737
10077.48 722
10078.43 757
10079.38 695
10080.32 679
10081.27 725
10082.22 735
10083.17 711
10084.12 669
10085.06 712
10086.01 730
10086.96 711
10087.91 741
10088.86 715
10089.81 735
10090.75 709
10091.70 713
10092.65 699
10093.60 735
10094.55 735
10095.50 690
10096.45 736
10097.40 731
10098.34 729
10099.29 741
10100.24 790
10101.19 767
10102.14 763
10103.09 682
10104.04 667
10104.99 696
10105.94 696
10106.89 695
10107.84 708
10108.78 694
10109.73 748
10110.68 694
10111.63 736
10112.58 686
10113.53 737
10114.48 763
10115.43 738
10116.38 781
10117.33 745
10118.28 748
10119.23 736
10120.18 699
10121.13 693
10122.08 675
10123.03 743
10123.98 741
10124.93 709
10125.88 695
10126.83 769
10127.78 719
10128.73 717
10129.68 701
10130.63 733
10131.58 740
10132.53 783
10133.48 780
10134.43 757
10135.38 744
10136.34 841
10137.29 813
10138.24 786
10139.19 738
10140.14 771
10141.09 791
10142.04 755
10142.99 717
10143.94 730
10144.89 738
10145.84 769
10146.80 806
10147.75 789
10148.70 815
10149.65 800
10150.60 753
10151.55 759
10152.50 817
10153.45 820
10154.41 818
10155.36 791
10156.31 760
10157.26 820
10158.21 793
10159.16 815
10160.12 809
10161.07 783
10162.02 776
10162.97 850
10163.92 793
10164.88 818
10165.83 779
10166.78 825
10167.73 828
10168.68 770
10169.64 817
10170.59 841
10171.54 789
10172.49 882
10173.45 837
10174.40 850
10175.35 887
10176.30 819
10177.26 922
10178.21 806
10179.16 795
10180.11 878
10181.07 932
10182.02 895
10182.97 951
10183.92 1039
10184.88 1053
10185.83 981
10186.78 953
10187.74 1003
10188.69 916
10189.64 1006
10190.60 978
10191.55 916
10192.50 969
10193.46 982
10194.41 994
10195.36 1009
10196.32 998
10197.27 1032
10198.22 1062
10199.18 1119
10200.13 1121
10201.08 1144
10202.04 1174
10202.99 1212
10203.95 1258
10204.90 1268
10205.85 1369
10206.81 1341
10207.76 1265
10208.72 1260
10209.67 1230
10210.62 1109
10211.58 1152
10212.53 1048
10213.49 1021
10214.44 964
10215.40 989
10216.35 967
10217.30 916
10218.26 1001
10219.21 969
10220.17 1002
10221.12 917
10222.08 948
10223.03 945
10223.99 940
10224.94 907
10225.90 915
10226.85 883
10227.81 858
10228.76 863
10229.72 840
10230.67 922
10231.63 977
10232.58 1046
10233.54 1069
10234.49 1061
10235.45 1034
10236.40 1037
10237.36 1085
10238.31 1008
10239.27 938
10240.22 948
10241.18 928
10242.14 890
10243.09 792
10244.05 801
10245.00 837
10245.96 760
10246.91 781
10247.87 747
10248.83 715
10249.78 719
10250.74 759
10251.69 735
10252.65 710
10253.61 707
10254.56 662
10255.52 652
10256.48 681
10257.43 717
10258.39 695
10259.34 758
10260.30 707
10261.26 700
10262.21 679
10263.17 754
10264.13 742
10265.08 691
10266.04 656
10267.00 649
10267.95 669
10268.91 722
10269.87 763
10270.82 687
10271.78 685
10272.74 665
10273.70 633
10274.65 613
10275.61 643
10276.57 710
10277.52 719
10278.48 736
10279.44 726
10280.40 634
10281.35 638
10282.31 640
10283.27 645
10284.23 674
10285.18 675
10286.14 681
10287.10 718
10288.06 694
10289.02 610
10289.97 648
10290.93 662
10291.89 691
10292.85 710
10293.81 707
10294.76 652
10295.72 644
10296.68 643
10297.64 672
10298.60 646
10299.55 637
10300.51 702
10301.47 629
10302.43 608
10303.39 633
10304.35 698
10305.31 675
10306.26 656
10307.22 650
10308.18 669
10309.14 719
10310.10 689
10311.06 663
10312.02 655
10312.98 643
10313.93 664
10314.89 657
10315.85 637
10316.81 684
10317.77 644
10318.73 675
10319.69 682
10320.65 696
10321.61 700
10322.57 691
10323.53 715
10324.49 693
10325.45 678
10326.40 652
10327.36 713
10328.32 704
10329.28 776
10330.24 760
10331.20 765
10332.16 721
10333.12 710
10334.08 744
10335.04 732
10336.00 677
10336.96 708
10337.92 656
10338.88 657
10339.84 649
10340.80 651
10341.76 639
10342.72 619
10343.68 670
10344.64 610
10345.61 668
10346.57 663
10347.53 628
10348.49 647
10349.45 695
10350.41 642
10351.37 643
10352.33 661
10353.29 642
10354.25 591
10355.21 674
10356.17 660
10357.13 698
10358.10 734
10359.06 663
10360.02 758
10360.98 758
10361.94 747
10362.90 737
10363.86 716
10364.82 628
10365.79 622
10366.75 662
10367.71 580
10368.67 606
10369.63 641
10370.59 637
10371.55 610
10372.52 635
10373.48 610
10374.44 650
10375.40 654
10376.36 614
10377.33 602
10378.29 592
10379.25 630
10380.21 630
10381.17 613
10382.14 578
10383.10 542
10384.06 594
10385.02 606
10385.98 536
10386.95 550
10387.91 515
10388.87 612
10389.83 583
10390.80 550
10391.76 508
10392.72 525
10393.68 541
10394.65 568
10395.61 568
10396.57 611
10397.54 672
10398.50 608
10399.46 574
10400.42 608
10401.39 593
10402.35 607
10403.31 555
10404.28 551
10405.24 529
10406.20 558
10407.17 651
10408.13 580
10409.09 526
10410.06 544
10411.02 538
10411.98 602
10412.95 630
10413.91 658
10414.88 592
10415.84 592
10416.80 639
10417.77 637
10418.73 621
10419.69 672
10420.66 639
10421.62 583
10422.59 572
10423.55 624
10424.51 604
10425.48 577
10426.44 572
10427.41 574
10428.37 566
10429.34 551
10430.30 520
10431.26 546
10432.23 590
10433.19 551
10434.16 593
10435.12 491
10436.09 559
10437.05 560
10438.02 548
10438.98 574
10439.95 547
10440.91 541
10441.88 552
10442.84 542
10443.81 557
10444.77 502
10445.74 511
10446.70 485
10447.67 520
10448.63 551
10449.60 525
10450.56 491
10451.53 502
10452.49 510
10453.46 544
10454.42 486
10455.39 508
10456.36 532
10457.32 610
10458.29 574
10459.25 564
10460.22 548
10461.18 516
10462.15 541
10463.12 492
10464.08 514
10465.05 511
10466.01 533
10466.98 532
10467.95 480
10468.91 496
10469.88 494
10470.84 550
10471.81 523
10472.78 494
10473.74 512
10474.71 536
10475.68 527
10476.64 476
10477.61 486
10478.58 468
10479.54 527
10480.51 528
10481.48 541
10482.44 502
10483.41 499
10484.38 521
10485.34 515
10486.31 523
10487.28 486
10488.25 517
10489.21 492
10490.18 537
10491.15 484
10492.11 477
10493.08 491
10494.05 496
10495.02 534
10495.98 479
10496.95 468
10497.92 471
10498.89 496
10499.85 498
10500.82 520
10501.79 478
10502.76 485
10503.72 479
10504.69 505
10505.66 507
10506.63 525
10507.60 508
10508.56 515
10509.53 514
10510.50 541
10511.47 486
10512.44 494
10513.40 513
10514.37 482
10515.34 503
10516.31 443
10517.28 498
10518.25 523
10519.22 522
10520.18 516
10521.15 579
10522.12 537
10523.09 502
10524.06 506
10525.03 506
10526.00 506
10526.96 472
10527.93 482
10528.90 523
10529.87 522
10530.84 520
10531.81 470
10532.78 481
10533.75 511
10534.72 486
10535.69 479
10536.66 503
10537.63 521
10538.59 549
10539.56 518
10540.53 517
10541.50 578
10542.47 522
10543.44 495
10544.41 538
10545.38 538
10546.35 479
10547.32 494
10548.29 552
10549.26 505
10550.23 505
10551.20 511
10552.17 529
10553.14 523
10554.11 553
10555.08 547
10556.05 558
10557.02 548
10557.99 574
10558.96 615
10559.93 586
10560.90 578
10561.87 543
10562.84 583
10563.81 522
10564.79 542
10565.76 579
10566.73 555
10567.70 537
10568.67 504
10569.64 532
10570.61 527
10571.58 494
10572.55 518
10573.52 528
10574.49 537
10575.47 530
10576.44 517
10577.41 535
10578.38 577
10579.35 531
10580.32 516
10581.29 568
10582.26 557
10583.24 536
10584.21 587
10585.18 498
10586.15 525
10587.12 542
10588.09 536
10589.07 518
10590.04 524
10591.01 542
10591.98 592
10592.95 579
10593.92 542
10594.90 556
10595.87 535
10596.84 560
10597.81 515
10598.78 550
10599.76 567
10600.73 521
10601.70 609
10602.67 547
10603.65 555
10604.62 560
10605.59 586
10606.56 589
10607.54 563
10608.51 589
10609.48 573
10610.45 568
10611.43 525
10612.40 535
10613.37 496
10614.35 519
10615.32 562
10616.29 626
10617.26 570
10618.24 587
10619.21 632
10620.18 624
10621.16 619
10622.13 618
10623.10 640
10624.08 648
10625.05 623
10626.02 586
10627.00 596
10627.97 624
10628.94 599
10629.92 652
10630.89 630
10631.87 648
10632.84 660
10633.81 741
10634.79 714
10635.76 799
10636.73 835
10637.71 902
10638.68 947
10639.66 864
10640.63 853
10641.60 873
10642.58 823
10643.55 750
10644.53 709
10645.50 667
10646.48 640
10647.45 636
10648.43 625
10649.40 608
10650.37 604
10651.35 555
10652.32 585
10653.30 532
10654.27 579
10655.25 544
10656.22 551
10657.20 571
10658.17 554
10659.15 559
10660.12 563
10661.10 541
10662.07 527
10663.05 554
10664.02 540
10665.00 513
10665.97 558
10666.95 568
10667.92 545
10668.90 524
10669.87 541
10670.85 557
10671.83 572
10672.80 563
10673.78 509
10674.75 582
10675.73 598
10676.70 557
10677.68 552
10678.66 587
10679.63 611
10680.61 588
10681.58 551
10682.56 513
10683.54 572
10684.51 584
10685.49 575
10686.46 571
10687.44 534
10688.42 566
10689.39 568
10690.37 571
10691.35 558
10692.32 568
10693.30 562
10694.28 551
10695.25 561
10696.23 507
10697.21 522
10698.18 496
10699.16 552
10700.14 551
10701.11 520
10702.09 557
10703.07 539
10704.04 601
10705.02 546
10706.00 526
10706.97 564
10707.95 535
10708.93 565
10709.91 539
10710.88 500
10711.86 546
10712.84 575
10713.82 540
10714.79 554
10715.77 581
10716.75 587
10717.73 587
10718.70 562
10719.68 576
10720.66 626
10721.64 628
10722.61 557
10723.59 540
10724.57 528
10725.55 545
10726.53 558
10727.50 553
10728.48 552
10729.46 542
10730.44 547
10731.42 569
10732.40 516
10733.37 594
10734.35 567
10735.33 570
10736.31 580
10737.29 597
10738.27 586
10739.25 577
10740.22 545
10741.20 550
10742.18 517
10743.16 565
10744.14 564
10745.12 531
10746.10 521
10747.08 559
10748.05 570
10749.03 587
10750.01 603
10750.99 551
10751.97 581
10752.95 598
10753.93 557
10754.91 558
10755.89 589
10756.87 542
10757.85 529
10758.83 591
10759.81 651
10760.79 635
10761.77 588
10762.75 593
10763.73 630
10764.71 653
10765.68 607
10766.66 600
10767.64 636
10768.62 604
10769.60 599
10770.58 629
10771.56 656
10772.54 641
10773.53 692
10774.51 690
10775.49 735
10776.47 755
10777.45 721
10778.43 735
10779.41 730
10780.39 693
10781.37 707
10782.35 745
10783.33 767
10784.31 744
10785.29 728
10786.27 689
10787.25 690
10788.23 678
10789.21 687
10790.20 607
10791.18 632
10792.16 642
10793.14 650
10794.12 685
10795.10 595
10796.08 640
10797.06 615
10798.04 672
10799.03 597
10800.01 581
10800.99 649
10801.97 619
10802.95 622
10803.93 605
10804.91 615
10805.90 585
10806.88 655
10807.86 630
10808.84 672
10809.82 640
10810.81 604
10811.79 590
10812.77 622
10813.75 639
10814.73 580
10815.72 577
10816.70 611
10817.68 587
10818.66 626
10819.64 615
10820.63 613
10821.61 653
10822.59 641
10823.57 608
10824.56 625
10825.54 589
10826.52 558
10827.50 575
10828.49 601
10829.47 614
10830.45 607
10831.44 643
10832.42 639
10833.40 635
10834.38 620
10835.37 642
10836.35 636
10837.33 688
10838.32 697
10839.30 675
10840.28 572
10841.27 626
10842.25 664
10843.23 646
10844.22 671
10845.20 631
10846.18 652
10847.17 629
10848.15 659
10849.13 671
10850.12 660
10851.10 711
10852.09 698
10853.07 678
10854.05 669
10855.04 741
10856.02 714
10857.00 702
10857.99 727
10858.97 735
10859.96 704
10860.94 715
10861.93 719
10862.91 741
10863.89 698
10864.88 680
10865.86 687
10866.85 699
10867.83 776
10868.82 727
10869.80 740
10870.79 780
10871.77 773
10872.75 828
10873.74 850
10874.72 772
10875.71 765
10876.69 748
10877.68 815
10878.66 787
10879.65 791
10880.63 864
10881.62 893
10882.60 881
10883.59 845
10884.57 849
10885.56 918
10886.55 958
10887.53 877
10888.52 904
10889.50 872
10890.49 911
10891.47 891
10892.46 897
10893.44 843
10894.43 870
10895.42 853
10896.40 911
10897.39 902
10898.37 965
10899.36 947
10900.34 972
10901.33 934
10902.32 913
10903.30 953
10904.29 927
10905.27 935
10906.26 1014
10907.25 1006
10908.23 1030
10909.22 1037
10910.21 1081
10911.19 1100
10912.18 1085
10913.17 1105
10914.15 1104
10915.14 1087
10916.13 1071
10917.11 1134
10918.10 1144
10919.09 1146
10920.07 1169
10921.06 1119
10922.05 1184
10923.03 1183
10924.02 1143
10925.01 1114
10926.00 1173
10926.98 1214
10927.97 1211
10928.96 1200
10929.94 1234
10930.93 1209
10931.92 1228
10932.91 1295
10933.89 1271
10934.88 1257
10935.87 1309
10936.86 1365
10937.84 1329
10938.83 1374
10939.82 1410
10940.81 1436
10941.80 1446
10942.78 1463
10943.77 1468
10944.76 1531
10945.75 1594
10946.74 1560
10947.72 1669
10948.71 1708
10949.70 1598
10950.69 1741
10951.68 1902
10952.66 2053
10953.65 2147
10954.64 2374
10955.63 2426
10956.62 2612
10957.61 2710
10958.60 2738
10959.58 2634
10960.57 2527
10961.56 2411
10962.55 2392
10963.54 2213
10964.53 1991
10965.52 1923
10966.51 1827
10967.49 1734
10968.48 1756
10969.47 1693
10970.46 1652
10971.45 1668
10972.44 1620
10973.43 1622
10974.42 1627
10975.41 1571
10976.40 1674
10977.39 1676
10978.38 1678
10979.37 1627
10980.36 1737
10981.35 1780
10982.34 1821
10983.32 1793
10984.31 1784
10985.30 1806
10986.29 1839
10987.28 1853
10988.27 1828
10989.26 1953
10990.25 2020
10991.24 2183
10992.23 2238
10993.22 2473
10994.21 2782
10995.20 3073
10996.20 3279
10997.19 3683
10998.18 3845
10999.17 3963
11000.16 3942
11001.15 3724
11002.14 3436
11003.13 3241
11004.12 2843
11005.11 2551
11006.10 2304
11007.09 2103
11008.08 1953
11009.07 1738
11010.06 1667
11011.06 1606
11012.05 1493
11013.04 1435
11014.03 1384
11015.02 1387
11016.01 1342
11017.00 1289
11017.99 1334
11018.98 1324
11019.98 1351
11020.97 1290
11021.96 1316
11022.95 1278
11023.94 1272
11024.93 1260
11025.93 1180
11026.92 1168
11027.91 1175
11028.90 1149
11029.89 1163
11030.88 1127
11031.88 1148
11032.87 1179
11033.86 1170
11034.85 1170
11035.84 1170
11036.84 1124
11037.83 1149
11038.82 1168
11039.81 1109
11040.81 1154
11041.80 1085
11042.79 1019
11043.78 994
11044.77 1062
11045.77 1030
11046.76 1031
11047.75 1005
11048.75 1065
11049.74 1028
11050.73 1034
11051.72 1038
11052.72 1014
11053.71 1010
11054.70 1025
11055.70 1041
11056.69 1019
11057.68 1047
11058.67 1054
11059.67 1120
11060.66 1063
11061.65 1008
11062.65 1016
11063.64 1031
11064.63 1017
11065.63 1012
11066.62 1097
11067.61 1046
11068.61 1032
11069.60 1067
11070.60 1056
11071.59 1014
11072.58 1068
11073.58 1043
11074.57 1099
11075.56 1096
11076.56 1037
11077.55 1010
11078.55 1056
11079.54 1052
11080.53 1075
11081.53 1035
11082.52 984
11083.52 994
11084.51 1070
11085.51 1054
11086.50 1045
11087.49 968
11088.49 983
11089.48 969
11090.48 915
11091.47 931
11092.47 920
11093.46 961
11094.46 899
11095.45 866
11096.45 923
11097.44 926
11098.44 886
11099.43 906
11100.43 936
11101.42 927
11102.42 859
11103.41 946
11104.41 917
11105.40 925
11106.40 909
11107.39 859
11108.39 848
11109.38 791
11110.38 861
11111.37 861
11112.37 863
11113.37 841
11114.36 841
11115.36 861
11116.35 829
11117.35 826
11118.34 859
11119.34 847
11120.34 815
11121.33 893
11122.33 908
11123.32 932
11124.32 939
11125.32 931
11126.31 989
11127.31 976
11128.30 973
11129.30 935
11130.30 942
11131.29 891
11132.29 830
11133.29 881
11134.28 837
11135.28 776
11136.28 810
11137.27 768
11138.27 806
11139.27 820
11140.26 783
11141.26 810
11142.26 872
11143.25 909
11144.25 857
11145.25 845
11146.24 825
11147.24 840
11148.24 862
11149.24 868
11150.23 820
11151.23 852
11152.23 839
11153.23 804
11154.22 760
11155.22 773
11156.22 807
11157.22 776
11158.21 828
11159.21 779
11160.21 778
11161.21 782
11162.20 861
11163.20 751
11164.20 758
11165.20 768
11166.20 898
11167.19 891
11168.19 860
11169.19 839
11170.19 820
11171.19 869
11172.18 861
11173.18 829
11174.18 817
11175.18 901
11176.18 879
11177.18 886
11178.17 863
11179.17 874
11180.17 892
11181.17 880
11182.17 859
11183.17 873
11184.17 873
11185.16 928
11186.16 905
11187.16 895
11188.16 892
11189.16 937
11190.16 970
11191.16 936
11192.16 935
11193.16 928
11194.16 942
11195.16 1045
11196.15 956
11197.15 935
11198.15 875
11199.15 885
11200.15 917
11201.15 891
11202.15 844
11203.15 841
11204.15 874
11205.15 879
11206.15 894
11207.15 901
11208.15 852
11209.15 851
11210.15 835
11211.15 830
11212.15 798
11213.15 779
11214.15 831
11215.15 798
11216.15 761
11217.15 711
11218.15 733
11219.15 750
11220.15 732
11221.15 730
11222.15 724
11223.15 808
11224.15 812
11225.15 753
11226.15 715
11227.16 829
11228.16 762
11229.16 735
11230.16 690
11231.16 725
11232.16 728
11233.16 725
11234.16 719
11235.16 710
11236.16 730
11237.16 750
11238.17 749
11239.17 718
11240.17 698
11241.17 697
11242.17 675
11243.17 667
11244.17 721
11245.18 695
11246.18 727
11247.18 779
11248.18 731
11249.18 789
11250.18 730
11251.19 761
11252.19 710
11253.19 739
11254.19 694
11255.19 692
11256.19 761
11257.20 760
11258.20 753
11259.20 778
11260.20 755
11261.21 724
11262.21 773
11263.21 725
11264.21 781
11265.21 764
11266.22 741
11267.22 800
11268.22 851
11269.22 830
11270.23 854
11271.23 816
11272.23 844
11273.24 816
11274.24 866
11275.24 842
11276.24 829
11277.25 757
11278.25 823
11279.25 795
11280.26 818
11281.26 804
11282.26 802
11283.27 800
11284.27 855
11285.27 813
11286.28 825
11287.28 803
11288.28 800
11289.29 835
11290.29 794
11291.29 775
11292.30 788
11293.30 767
11294.30 838
11295.31 808
11296.31 789
11297.31 836
11298.32 782
11299.32 790
11300.33 760
11301.33 803
11302.33 743
11303.34 740
11304.34 828
11305.35 896
11306.35 886
11307.36 889
11308.36 972
11309.36 1029
11310.37 1163
11311.37 1163
11312.38 1145
11313.38 1151
11314.39 1102
11315.39 1050
11316.40 1040
11317.40 984
11318.41 868
11319.41 869
11320.41 853
11321.42 752
11322.42 755
11323.43 752
11324.43 729
11325.44 709
11326.44 718
11327.45 709
11328.46 703
11329.46 692
11330.47 646
11331.47 716
11332.48 656
11333.48 692
11334.49 665
11335.49 672
11336.50 636
11337.50 576
11338.51 607
11339.52 614
11340.52 638
11341.53 607
11342.53 620
11343.54 564
11344.54 581
11345.55 649
11346.56 688
11347.56 621
11348.57 607
11349.58 645
11350.58 663
11351.59 705
11352.59 632
11353.60 648
11354.61 651
11355.61 668
11356.62 669
11357.63 680
11358.63 662
11359.64 613
11360.65 649
11361.65 669
11362.66 608
11363.67 587
11364.67 641
11365.68 619
11366.69 580
11367.69 584
11368.70 610
11369.71 642
11370.71 634
11371.72 576
11372.73 610
11373.74 570
11374.74 610
11375.75 616
11376.76 642
11377.77 656
11378.77 640
11379.78 589
11380.79 626
11381.80 618
11382.80 583
11383.81 628
11384.82 592
11385.83 618
11386.83 619
11387.84 636
11388.85 571
11389.86 562
11390.87 580
11391.87 627
11392.88 685
11393.89 648
11394.90 632
11395.91 634
11396.91 633
11397.92 657
11398.93 593
11399.94 624
11400.95 625
11401.96 644
11402.97 619
11403.97 554
11404.98 598
11405.99 656
11407.00 647
11408.01 618
11409.02 627
11410.03 613
11411.03 599
11412.04 601
11413.05 605
11414.06 649
11415.07 655
11416.08 706
11417.09 677
11418.10 616
11419.11 578
11420.12 603
11421.13 606
11422.14 618
11423.14 597
11424.15 686
11425.16 637
11426.17 634
11427.18 670
11428.19 649
11429.20 629
11430.21 622
11431.22 610
11432.23 618
11433.24 650
11434.25 610
11435.26 603
11436.27 624
11437.28 623
11438.29 599
11439.30 588
11440.31 596
11441.32 635
11442.33 635
11443.34 638
11444.35 621
11445.36 578
11446.37 591
11447.38 632
11448.39 628
11449.41 623
11450.42 614
11451.43 621
11452.44 594
11453.45 635
11454.46 629
11455.47 595
11456.48 611
11457.49 589
11458.50 558
11459.51 607
11460.52 594
11461.54 594
11462.55 622
11463.56 633
11464.57 630
11465.58 655
11466.59 649
11467.60 599
11468.62 591
11469.63 630
11470.64 615
11471.65 599
11472.66 616
11473.67 582
11474.68 599
11475.70 597
11476.71 565
11477.72 593
11478.73 559
11479.74 576
11480.76 556
11481.77 582
11482.78 552
11483.79 636
11484.80 624
11485.82 623
11486.83 612
11487.84 571
11488.85 558
11489.87 576
11490.88 592
11491.89 588
11492.90 596
11493.92 573
11494.93 610
11495.94 580
11496.95 540
11497.97 532
11498.98 551
11499.99 600
11501.00 605
11502.02 604
11503.03 618
11504.04 594
11505.06 630
11506.07 605
11507.08 605
11508.10 558
11509.11 539
11510.12 540
11511.14 586
11512.15 565
11513.16 603
11514.18 614
11515.19 545
11516.20 563
11517.22 581
11518.23 592
11519.24 592
11520.26 591
11521.27 560
11522.29 575
11523.30 614
11524.31 599
11525.33 610
11526.34 583
11527.35 607
11528.37 562
11529.38 624
11530.40 607
11531.41 610
11532.43 609
11533.44 603
11534.45 633
11535.47 628
11536.48 656
11537.50 634
11538.51 648
11539.53 674
11540.54 616
11541.56 603
11542.57 607
11543.59 626
11544.60 648
11545.61 662
11546.63 666
11547.64 625
11548.66 646
11549.67 644
11550.69 648
11551.70 697
11552.72 627
11553.74 661
11554.75 672
11555.77 712
11556.78 617
11557.80 674
11558.81 693
11559.83 687
11560.84 701
11561.86 712
11562.87 718
11563.89 696
11564.91 748
11565.92 719
11566.94 709
11567.95 715
11568.97 734
11569.98 756
11571.00 740
11572.02 764
11573.03 698
11574.05 735
11575.06 738
11576.08 793
11577.10 787
11578.11 820
11579.13 798
11580.15 837
11581.16 877
11582.18 915
11583.20 888
11584.21 985
11585.23 1018
11586.25 979
11587.26 1022
11588.28 1040
11589.30 989
11590.31 1031
11591.33 1016
11592.35 1039
11593.36 1074
11594.38 1167
11595.40 1312
11596.41 1437
11597.43 1517
11598.45 1719
11599.47 1974
11600.48 2093
11601.50 2098
11602.52 2112
11603.53 2157
11604.55 2115
11605.57 1985
11606.59 1806
11607.60 1699
11608.62 1466
11609.64 1351
11610.66 1198
11611.68 1113
11612.69 1060
11613.71 955
11614.73 935
11615.75 851
11616.76 826
11617.78 807
11618.80 841
11619.82 758
11620.84 846
11621.86 743
11622.87 700
11623.89 760
11624.91 797
11625.93 705
11626.95 686
11627.97 679
11628.98 659
11630.00 721
11631.02 679
11632.04 770
11633.06 735
11634.08 718
11635.10 711
11636.11 715
11637.13 699
11638.15 668
11639.17 659
11640.19 701
11641.21 705
11642.23 660
11643.25 665
11644.27 646
11645.29 651
11646.31 670
11647.32 622
11648.34 585
11649.36 629
11650.38 633
11651.40 634
11652.42 558
11653.44 620
11654.46 584
11655.48 631
11656.50 655
11657.52 623
11658.54 638
11659.56 635
11660.58 647
11661.60 598
11662.62 609
11663.64 665
11664.66 667
11665.68 639
11666.70 675
11667.72 606
11668.74 645
11669.76 633
11670.78 642
11671.80 663
11672.82 695
11673.84 650
11674.86 647
11675.88 703
11676.90 648
11677.92 642
11678.95 624
11679.97 709
11680.99 748
11682.01 703
11683.03 672
11684.05 734
11685.07 719
11686.09 678
11687.11 668
11688.13 727
11689.16 679
11690.18 747
11691.20 721
11692.22 682
11693.24 690
11694.26 662
11695.28 679
11696.30 642
11697.33 645
11698.35 661
11699.37 669
11700.39 671
11701.41 682
11702.43 660
11703.46 654
11704.48 680
11705.50 659
11706.52 621
11707.54 622
11708.57 615
11709.59 604
11710.61 626
11711.63 622
11712.65 626
11713.68 641
11714.70 633
11715.72 608
11716.74 635
11717.77 572
11718.79 621
11719.81 652
11720.83 657
11721.86 614
11722.88 630
11723.90 619
11724.92 536
11725.95 559
11726.97 560
11727.99 565
11729.01 562
11730.04 616
11731.06 580
11732.08 612
11733.11 618
11734.13 640
11735.15 618
11736.18 609
11737.20 655
11738.22 640
11739.25 633
11740.27 577
11741.29 584
11742.32 603
11743.34 612
11744.36 612
11745.39 604
11746.41 631
11747.43 608
11748.46 604
11749.48 648
11750.51 560
11751.53 603
11752.55 672
11753.58 610
11754.60 574
11755.63 637
11756.65 628
11757.67 622
11758.70 591
11759.72 584
11760.75 658
11761.77 542
11762.80 654
11763.82 629
11764.84 618
11765.87 606
11766.89 581
11767.92 640
11768.94 662
11769.97 659
11770.99 552
11772.02 656
11773.04 628
11774.07 622
11775.09 629
11776.12 634
11777.14 632
11778.17 602
11779.19 684
11780.22 687
11781.24 636
11782.27 598
11783.29 619
11784.32 643
11785.34 620
11786.37 657
11787.39 626
11788.42 639
11789.45 605
11790.47 595
11791.50 622
11792.52 642
11793.55 668
11794.57 649
11795.60 677
11796.63 680
11797.65 711
11798.68 668
11799.70 682
11800.73 701
11801.75 716
11802.78 732
11803.81 723
11804.83 693
11805.86 731
11806.89 701
11807.91 714
11808.94 721
11809.97 718
11810.99 750
11812.02 695
11813.04 723
11814.07 725
11815.10 731
11816.12 711
11817.15 737
11818.18 695
11819.21 640
11820.23 681
11821.26 694
11822.29 644
11823.31 661
11824.34 699
11825.37 685
11826.39 727
11827.42 720
11828.45 701
11829.48 725
11830.50 726
11831.53 712
11832.56 727
11833.59 742
11834.61 756
11835.64 758
11836.67 784
11837.70 761
11838.72 764
11839.75 790
11840.78 797
11841.81 768
11842.83 747
11843.86 776
11844.89 809
11845.92 805
11846.95 797
11847.97 794
11849.00 795
11850.03 783
11851.06 807
11852.09 834
11853.12 837
11854.14 852
11855.17 862
11856.20 904
11857.23 881
11858.26 790
11859.29 880
11860.32 893
11861.34 890
11862.37 896
11863.40 919
11864.43 921
11865.46 938
11866.49 951
11867.52 915
11868.55 950
11869.57 932
11870.60 928
11871.63 960
11872.66 915
11873.69 953
11874.72 975
11875.75 961
11876.78 973
11877.81 1014
11878.84 1004
11879.87 1102
11880.90 1139
11881.93 1122
11882.96 1074
11883.99 1086
11885.02 1176
11886.05 1248
11887.08 1197
11888.11 1180
11889.14 1164
11890.16 1198
11891.19 1268
11892.22 1280
11893.26 1337
11894.29 1351
11895.32 1352
11896.35 1470
11897.38 1539
11898.41 1628
11899.44 1637
11900.47 1719
11901.50 1742
11902.53 1744
11903.56 1691
11904.59 1639
11905.62 1668
11906.65 1595
11907.68 1615
11908.71 1494
11909.74 1409
11910.77 1483
11911.80 1469
11912.83 1441
11913.87 1466
11914.90 1466
11915.93 1425
11916.96 1439
11917.99 1522
11919.02 1530
11920.05 1490
11921.08 1545
11922.11 1615
11923.15 1826
11924.18 1870
11925.21 2003
11926.24 2178
11927.27 2460
11928.30 2601
11929.34 2813
11930.37 2844
11931.40 2780
11932.43 2653
11933.46 2716
11934.49 2523
11935.53 2383
11936.56 2128
11937.59 1966
11938.62 1661
11939.65 1594
11940.69 1542
11941.72 1393
11942.75 1299
11943.78 1321
11944.82 1213
11945.85 1189
11946.88 1188
11947.91 1185
11948.94 1201
11949.98 1166
11951.01 1103
11952.04 1110
11953.08 1101
11954.11 1062
11955.14 1051
11956.17 1084
11957.21 1131
11958.24 1062
11959.27 1088
11960.31 1081
11961.34 1082
11962.37 1087
11963.40 1041
11964.44 1036
11965.47 1028
11966.50 1054
11967.54 1051
11968.57 983
11969.60 1025
11970.64 1115
11971.67 1118
11972.70 1006
11973.74 1004
11974.77 1046
11975.81 993
11976.84 992
11977.87 1004
11978.91 1078
11979.94 1059
11980.97 1093
11982.01 1049
11983.04 1031
11984.08 1037
11985.11 1053
11986.14 1037
11987.18 1039
11988.21 1096
11989.25 1118
11990.28 1105
11991.32 1059
11992.35 1077
11993.38 1062
11994.42 1139
11995.45 1086
11996.49 1127
11997.52 1136
11998.56 1150
11999.59 1089
12000.63 1121
12001.66 1138
12002.70 1181
12003.73 1173
12004.77 1117
12005.80 1193
12006.84 1226
12007.87 1249
12008.91 1253
12009.94 1215
12010.98 1231
12012.01 1307
12013.05 1311
12014.08 1328
12015.12 1388
12016.15 1382
12017.19 1433
12018.22 1380
12019.26 1336
12020.29 1333
12021.33 1386
12022.37 1346
12023.40 1349
12024.44 1344
12025.47 1293
12026.51 1259
12027.54 1348
12028.58 1251
12029.62 1192
12030.65 1254
12031.69 1298
12032.72 1212
12033.76 1152
12034.80 1152
12035.83 1211
12036.87 1183
12037.91 1265
12038.94 1241
12039.98 1241
12041.01 1246
12042.05 1209
12043.09 1256
12044.12 1276
12045.16 1268
12046.20 1276
12047.23 1221
12048.27 1295
12049.31 1297
12050.35 1301
12051.38 1229
12052.42 1323
12053.46 1407
12054.49 1346
12055.53 1381
12056.57 1412
12057.60 1394
12058.64 1436
12059.68 1395
12060.72 1445
12061.75 1425
12062.79 1437
12063.83 1446
12064.87 1393
12065.90 1404
12066.94 1349
12067.98 1321
12069.02 1404
12070.05 1461
12071.09 1438
12072.13 1436
12073.17 1438
12074.21 1535
12075.24 1373
12076.28 1354
12077.32 1415
12078.36 1478
12079.40 1490
12080.43 1466
12081.47 1494
12082.51 1467
12083.55 1521
12084.59 1533
12085.63 1483
12086.66 1585
12087.70 1588
12088.74 1595
12089.78 1714
12090.82 1722
12091.86 1813
12092.90 1867
12093.93 1917
12094.97 2022
12096.01 2065
12097.05 2194
12098.09 2380
12099.13 2485
12100.17 2622
12101.21 2686
12102.25 2742
12103.28 2860
12104.32 2872
12105.36 2718
12106.40 2571
12107.44 2402
12108.48 2229
12109.52 2041
12110.56 1833
12111.60 1688
12112.64 1614
12113.68 1509
12114.72 1467
12115.76 1288
12116.80 1281
12117.84 1224
12118.88 1209
12119.92 1150
12120.96 1116
12122.00 1049
12123.04 1157
12124.08 1158
12125.12 1104
12126.16 1049
12127.20 1070
12128.24 1085
12129.28 1060
12130.32 996
12131.36 966
12132.40 1006
12133.44 1005
12134.48 983
12135.52 905
12136.56 956
12137.60 955
12138.64 1050
12139.68 980
12140.72 941
12141.76 929
12142.81 963
12143.85 944
12144.89 887
12145.93 929
12146.97 861
12148.01 919
12149.05 866
12150.09 899
12151.13 846
12152.18 928
12153.22 880
12154.26 923
12155.30 800
12156.34 831
12157.38 839
12158.42 864
12159.47 831
12160.51 834
12161.55 886
12162.59 903
12163.63 883
12164.67 861
12165.72 869
12166.76 836
12167.80 839
12168.84 825
12169.88 906
12170.93 868
12171.97 867
12173.01 819
12174.05 828
12175.09 854
12176.14 849
12177.18 898
12178.22 875
12179.26 842
12180.31 845
12181.35 874
12182.39 872
12183.43 910
12184.48 846
12185.52 889
12186.56 849
12187.60 806
12188.65 855
12189.69 852
12190.73 913
12191.78 868
12192.82 877
12193.86 887
12194.91 855
12195.95 826
12196.99 884
12198.04 852
12199.08 859
12200.12 865
12201.17 845
12202.21 947
12203.25 902
12204.30 865
12205.34 927
12206.38 845
12207.43 897
12208.47 807
12209.51 842
12210.56 853
12211.60 766
12212.65 836
12213.69 822
12214.73 832
12215.78 820
12216.82 844
12217.87 819
12218.91 833
12219.95 853
12221.00 828
12222.04 842
12223.09 863
12224.13 804
12225.17 802
12226.22 796
12227.26 794
12228.31 837
12229.35 817
12230.40 858
12231.44 822
12232.49 734
12233.53 783
12234.58 791
12235.62 764
12236.67 780
12237.71 760
12238.76 747
12239.80 779
12240.85 788
12241.89 794
12242.94 816
12243.98 810
12245.03 783
12246.07 786
12247.12 732
12248.16 728
12249.21 714
12250.25 720
12251.30 789
12252.34 739
12253.39 749
12254.44 689
12255.48 704
12256.53 736
12257.57 674
12258.62 688
12259.67 717
12260.71 712
12261.76 644
12262.80 700
12263.85 671
12264.90 653
12265.94 700
12266.99 700
12268.03 696
12269.08 659
12270.13 713
12271.17 738
12272.22 701
12273.27 677
12274.31 675
12275.36 667
12276.41 692
12277.45 690
12278.50 691
12279.55 675
12280.59 680
12281.64 679
12282.69 670
12283.73 678
12284.78 701
12285.83 702
12286.87 676
12287.92 617
12288.97 659
12290.01 675
12291.06 675
12292.11 647
12293.16 656
12294.20 649
12295.25 686
12296.30 648
12297.35 627
12298.39 578
12299.44 564
12300.49 606
12301.54 636
12302.58 671
12303.63 672
12304.68 649
12305.73 631
12306.78 619
12307.82 629
12308.87 610
12309.92 659
12310.97 654
12312.02 619
12313.06 629
12314.11 621
12315.16 605
12316.21 603
12317.26 627
12318.31 608
12319.35 627
12320.40 627
12321.45 583
12322.50 575
12323.55 621
12324.60 590
12325.65 575
12326.69 638
12327.74 633
12328.79 649
12329.84 619
12330.89 617
12331.94 571
12332.99 590
12334.04 592
12335.09 595
12336.13 575
12337.18 656
12338.23 618
12339.28 621
12340.33 629
12341.38 617
12342.43 618
12343.48 620
12344.53 594
12345.58 596
12346.63 612
12347.68 599
12348.73 663
12349.78 622
12350.83 607
12351.88 594
12352.93 655
12353.98 670
12355.03 647
12356.08 650
12357.13 632
12358.18 624
12359.23 642
12360.28 603
12361.33 615
12362.38 614
12363.43 643
12364.48 669
12365.53 653
12366.58 639
12367.63 648
12368.68 646
12369.73 631
12370.78 607
12371.83 666
12372.88 635
12373.93 641
12374.98 634
12376.04 704
12377.09 721
12378.14 676
12379.19 706
12380.24 650
12381.29 610
12382.34 671
12383.39 656
12384.44 638
12385.49 655
12386.55 664
12387.60 675
12388.65 678
12389.70 703
12390.75 631
12391.80 650
12392.85 719
12393.91 688
12394.96 630
12396.01 672
12397.06 660
12398.11 670
12399.17 672
12400.22 627
12401.27 669
12402.32 649
12403.37 683
12404.42 722
12405.48 702
12406.53 700
12407.58 694
12408.63 727
12409.69 739
12410.74 712
12411.79 701
12412.84 669
12413.90 692
12414.95 667
12416.00 673
12417.05 722
12418.11 710
12419.16 712
12420.21 760
12421.26 795
12422.32 737
12423.37 761
12424.42 715
12425.48 770
12426.53 787
12427.58 799
12428.63 775
12429.69 768
12430.74 823
12431.79 832
12432.85 787
12433.90 809
12434.95 861
12436.01 847
12437.06 819
12438.11 780
12439.17 840
12440.22 834
12441.28 836
12442.33 834
12443.38 838
12444.44 828
12445.49 837
12446.54 838
12447.60 797
12448.65 801
12449.71 851
12450.76 811
12451.81 830
12452.87 886
12453.92 904
12454.98 978
12456.03 966
12457.08 932
12458.14 1033
12459.19 1036
12460.25 1059
12461.30 1097
12462.36 1106
12463.41 1069
12464.47 1128
12465.52 1195
12466.58 1316
12467.63 1427
12468.68 1502
12469.74 1648
12470.79 1843
12471.85 1926
12472.90 2216
12473.96 2390
12475.01 2416
12476.07 2510
12477.12 2521
12478.18 2429
12479.24 2378
12480.29 2169
12481.35 1933
12482.40 1829
12483.46 1640
12484.51 1545
12485.57 1420
12486.62 1266
12487.68 1148
12488.73 1089
12489.79 986
12490.85 998
12491.90 975
12492.96 962
12494.01 952
12495.07 889
12496.13 961
12497.18 980
12498.24 938
12499.29 941
12500.35 863
12501.41 876
12502.46 913
12503.52 861
12504.57 904
12505.63 879
12506.69 905
12507.74 834
12508.80 831
12509.86 840
12510.91 850
12511.97 840
12513.03 816
12514.08 820
12515.14 823
12516.20 757
12517.25 772
12518.31 817
12519.37 806
12520.42 810
12521.48 753
12522.54 759
12523.60 762
12524.65 770
12525.71 774
12526.77 782
12527.82 745
12528.88 787
12529.94 781
12531.00 795
12532.05 806
12533.11 784
12534.17 814
12535.23 835
12536.28 873
12537.34 894
12538.40 915
12539.46 855
12540.52 898
12541.57 925
12542.63 909
12543.69 918
12544.75 880
12545.81 936
12546.86 979
12547.92 1027
12548.98 1070
12550.04 1088
12551.10 1151
12552.15 1169
12553.21 1232
12554.27 1260
12555.33 1352
12556.39 1388
12557.45 1339
12558.51 1359
12559.56 1270
12560.62 1248
12561.68 1210
12562.74 1141
12563.80 1081
12564.86 1024
12565.92 1075
12566.98 1069
12568.03 1024
12569.09 897
12570.15 910
12571.21 875
12572.27 876
12573.33 941
12574.39 864
12575.45 856
12576.51 864
12577.57 862
12578.63 839
12579.69 840
12580.75 831
12581.81 830
12582.87 791
12583.93 807
12584.98 816
12586.04 842
12587.10 822
12588.16 835
12589.22 798
12590.28 785
12591.34 828
12592.40 852
12593.46 789
12594.52 823
12595.58 792
12596.64 764
12597.70 743
12598.77 783
12599.83 846
12600.89 800
12601.95 748
12603.01 737
12604.07 794
12605.13 824
12606.19 784
12607.25 787
12608.31 779
12609.37 800
12610.43 822
12611.49 823
12612.55 855
12613.61 874
12614.68 932
12615.74 977
12616.80 948
12617.86 977
12618.92 890
12619.98 879
12621.04 884
12622.10 942
12623.16 895
12624.23 846
12625.29 850
12626.35 861
12627.41 791
12628.47 739
12629.53 791
12630.59 765
12631.66 741
12632.72 660
12633.78 712
12634.84 725
12635.90 735
12636.97 799
12638.03 769
12639.09 745
12640.15 744
12641.21 721
12642.28 709
12643.34 734
12644.40 758
12645.46 762
12646.52 697
12647.59 741
12648.65 693
12649.71 738
12650.77 679
12651.84 679
12652.90 695
12653.96 708
12655.03 688
12656.09 715
12657.15 660
12658.21 689
12659.28 707
12660.34 674
12661.40 674
12662.46 652
12663.53 659
12664.59 664
12665.65 682
12666.72 676
12667.78 638
12668.84 622
12669.91 668
12670.97 681
12672.03 695
12673.10 690
12674.16 699
12675.22 740
12676.29 672
12677.35 689
12678.42 711
12679.48 718
12680.54 707
12681.61 711
12682.67 692
12683.73 704
12684.80 732
12685.86 762
12686.93 744
12687.99 770
12689.05 743
12690.12 746
12691.18 789
12692.25 773
12693.31 798
12694.38 885
12695.44 846
12696.50 810
12697.57 932
12698.63 901
12699.70 933
12700.76 989
12701.83 932
12702.89 834
12703.96 951
12705.02 993
12706.09 961
12707.15 943
12708.22 903
12709.28 946
12710.35 849
12711.41 829
12712.48 804
12713.54 801
12714.61 769
12715.67 759
12716.74 762
12717.80 730
12718.87 733
12719.93 746
12721.00 765
12722.06 784
12723.13 772
12724.19 756
12725.26 739
12726.33 717
12727.39 730
12728.46 735
12729.52 755
12730.59 730
12731.66 730
12732.72 720
12733.79 764
12734.85 742
12735.92 741
12736.99 726
12738.05 698
12739.12 730
12740.18 697
12741.25 727
12742.32 683
12743.38 706
12744.45 676
12745.52 713
12746.58 695
12747.65 641
12748.72 592
12749.78 663
12750.85 650
12751.92 612
12752.98 628
12754.05 625
12755.12 634
12756.18 588
12757.25 608
12758.32 558
12759.38 624
12760.45 609
12761.52 606
12762.59 582
12763.65 561
12764.72 595
12765.79 587
12766.85 604
12767.92 573
12768.99 588
12770.06 573
12771.12 540
12772.19 577
12773.26 648
12774.33 605
12775.40 577
12776.46 599
12777.53 650
12778.60 620
12779.67 589
12780.73 565
12781.80 592
12782.87 593
12783.94 631
12785.01 604
12786.08 588
12787.14 576
12788.21 591
12789.28 589
12790.35 614
12791.42 652
12792.49 615
12793.55 643
12794.62 636
12795.69 579
12796.76 669
12797.83 618
12798.90 615
12799.97 628
12801.03 621
12802.10 613
12803.17 609
12804.24 631
12805.31 617
12806.38 633
12807.45 629
12808.52 619
12809.59 660
12810.66 633
12811.72 660
12812.79 640
12813.86 668
12814.93 671
12816.00 687
12817.07 701
12818.14 711
12819.21 670
12820.28 673
12821.35 688
12822.42 626
12823.49 647
12824.56 589
12825.63 632
12826.70 609
12827.77 624
12828.84 630
12829.91 617
12830.98 633
12832.05 604
12833.12 593
12834.19 602
12835.26 548
12836.33 584
12837.40 593
12838.47 588
12839.54 527
12840.61 582
12841.68 561
12842.75 569
12843.82 556
12844.89 519
12845.96 530
12847.04 494
12848.11 470
12849.18 506
12850.25 499
12851.32 487
12852.39 489
12853.46 535
12854.53 528
12855.60 538
12856.67 574
12857.75 568
12858.82 499
12859.89 505
12860.96 467
12862.03 470
12863.10 491
12864.17 448
12865.24 465
12866.32 483
12867.39 435
12868.46 483
12869.53 503
12870.60 453
12871.67 467
12872.75 477
12873.82 470
12874.89 495
12875.96 483
12877.03 497
12878.11 511
12879.18 479
12880.25 496
12881.32 456
12882.39 462
12883.47 505
12884.54 498
12885.61 460
12886.68 494
12887.76 524
12888.83 473
12889.90 470
12890.97 495
12892.05 530
12893.12 484
12894.19 480
12895.27 478
12896.34 466
12897.41 434
12898.48 430
12899.56 475
12900.63 439
12901.70 475
12902.78 464
12903.85 463
12904.92 494
12905.99 511
12907.07 476
12908.14 436
12909.21 451
12910.29 456
12911.36 479
12912.44 452
12913.51 476
12914.58 481
12915.66 460
12916.73 503
12917.80 449
12918.88 425
12919.95 469
12921.02 464
12922.10 505
12923.17 483
12924.25 487
12925.32 444
12926.39 461
12927.47 451
12928.54 465
12929.62 477
12930.69 485
12931.77 459
12932.84 493
12933.91 490
12934.99 486
12936.06 501
12937.14 473
12938.21 496
12939.29 487
12940.36 474
12941.44 486
12942.51 469
12943.59 463
12944.66 518
12945.73 492
12946.81 453
12947.88 477
12948.96 446
12950.03 467
12951.11 465
12952.18 438
12953.26 456
12954.34 488
12955.41 457
12956.49 469
12957.56 456
12958.64 467
12959.71 484
12960.79 472
12961.86 462
12962.94 472
12964.01 496
12965.09 504
12966.17 509
12967.24 457
12968.32 429
12969.39 469
12970.47 473
12971.54 450
12972.62 438
12973.70 466
12974.77 465
12975.85 432
12976.93 432
12978.00 457
12979.08 461
12980.15 498
12981.23 450
12982.31 483
12983.38 462
12984.46 488
12985.54 491
12986.61 525
12987.69 465
12988.77 493
12989.84 499
12990.92 486
12992.00 462
12993.07 508
12994.15 527
12995.23 484
12996.30 489
12997.38 506
12998.46 532
12999.53 505
13000.61 453
13001.69 486
13002.77 494
13003.84 500
13004.92 475
13006.00 514
13007.08 518
13008.15 485
13009.23 512
13010.31 519
13011.39 528
13012.46 519
13013.54 459
13014.62 515
13015.70 531
13016.77 505
13017.85 500
13018.93 493
13020.01 526
13021.09 495
13022.16 499
13023.24 583
13024.32 526
13025.40 540
13026.48 499
13027.56 501
13028.63 503
13029.71 532
13030.79 573
13031.87 549
13032.95 484
13034.03 516
13035.10 599
13036.18 516
13037.26 546
13038.34 533
13039.42 508
13040.50 540
13041.58 547
13042.66 511
13043.73 480
13044.81 543
13045.89 574
13046.97 585
13048.05 589
13049.13 610
13050.21 624
13051.29 624
13052.37 553
13053.45 589
13054.53 624
13055.61 652
13056.69 662
13057.76 576
13058.84 607
13059.92 568
13061.00 542
13062.08 535
13063.16 546
13064.24 587
13065.32 580
13066.40 544
13067.48 548
13068.56 499
13069.64 536
13070.72 515
13071.80 552
13072.88 538
13073.96 483
13075.04 516
13076.12 524
13077.20 473
13078.28 471
13079.36 491
13080.44 518
13081.53 512
13082.61 481
13083.69 487
13084.77 512
13085.85 510
13086.93 500
13088.01 536
13089.09 482
13090.17 501
13091.25 541
13092.33 541
13093.41 522
13094.49 500
13095.58 481
13096.66 506
13097.74 509
13098.82 530
13099.90 548
13100.98 503
13102.06 503
13103.14 493
13104.23 495
13105.31 535
13106.39 543
13107.47 560
13108.55 574
13109.63 488
13110.72 515
13111.80 519
13112.88 550
13113.96 557
13115.04 507
13116.13 512
13117.21 470
13118.29 493
13119.37 477
13120.45 453
13121.54 482
13122.62 492
13123.70 487
13124.78 522
13125.86 516
13126.95 487
13128.03 522
13129.11 541
13130.19 508
13131.28 521
13132.36 521
13133.44 523
13134.52 512
13135.61 485
13136.69 521
13137.77 508
13138.86 501
13139.94 517
13141.02 528
13142.11 501
13143.19 517
13144.27 551
13145.35 525
13146.44 521
13147.52 578
13148.60 564
13149.69 573
13150.77 548
13151.85 486
13152.94 531
13154.02 551
13155.10 532
13156.19 497
13157.27 534
13158.36 557
13159.44 571
13160.52 555
13161.61 525
13162.69 485
13163.77 523
13164.86 536
13165.94 534
13167.03 522
13168.11 535
13169.19 535
13170.28 562
13171.36 595
13172.45 579
13173.53 533
13174.62 530
13175.70 557
13176.79 527
13177.87 553
13178.95 601
13180.04 531
13181.12 520
13182.21 571
13183.29 609
13184.38 604
13185.46 568
13186.55 523
13187.63 558
13188.72 573
13189.80 559
13190.89 559
13191.97 553
13193.06 579
13194.14 554
13195.23 562
13196.31 577
13197.40 580
13198.48 585
13199.57 601
13200.65 605
13201.74 623
13202.83 628
13203.91 619
13205.00 608
13206.08 589
13207.17 552
13208.25 557
13209.34 613
13210.43 592
13211.51 581
13212.60 587
13213.68 547
13214.77 632
13215.86 603
13216.94 562
13218.03 563
13219.11 565
13220.20 583
13221.29 564
13222.37 558
13223.46 550
13224.55 609
13225.63 598
13226.72 551
13227.80 605
13228.89 611
13229.98 662
13231.06 621
13232.15 607
13233.24 590
13234.32 583
13235.41 660
13236.50 645
13237.59 638
13238.67 590
13239.76 632
13240.85 685
13241.93 665
13243.02 592
13244.11 657
13245.20 658
13246.28 671
13247.37 650
13248.46 662
13249.55 692
13250.63 701
13251.72 703
13252.81 709
13253.90 698
13254.98 684
13256.07 700
13257.16 728
13258.25 688
13259.33 729
13260.42 732
13261.51 727
13262.60 715
13263.69 727
13264.77 743
13265.86 719
13266.95 755
13268.04 746
13269.13 767
13270.22 801
13271.30 764
13272.39 767
13273.48 815
13274.57 835
13275.66 830
13276.75 795
13277.83 831
13278.92 890
13280.01 873
13281.10 897
13282.19 866
13283.28 795
13284.37 862
13285.46 900
13286.55 882
13287.63 890
13288.72 922
13289.81 960
13290.90 915
13291.99 921
13293.08 949
13294.17 918
13295.26 940
13296.35 1003
13297.44 976
13298.53 991
13299.62 983
13300.71 1029
13301.80 1041
13302.89 1036
13303.97 1032
13305.06 1067
13306.15 1057
13307.24 1074
13308.33 1089
13309.42 1093
13310.51 1128
13311.60 1136
13312.69 1085
13313.78 1171
13314.87 1137
13315.96 1125
13317.05 1079
13318.14 1022
13319.24 1064
13320.33 1071
13321.42 1100
13322.51 1106
13323.60 1039
13324.69 1099
13325.78 1088
13326.87 1073
13327.96 1108
13329.05 1091
13330.14 1084
13331.23 1122
13332.32 1097
13333.41 1134
13334.50 1097
13335.60 1110
13336.69 1092
13337.78 1126
13338.87 1085
13339.96 1089
13341.05 1113
13342.14 1132
13343.23 1057
13344.32 1137
13345.42 1117
13346.51 1223
13347.60 1205
13348.69 1138
13349.78 1274
13350.87 1248
13351.97 1260
13353.06 1229
13354.15 1267
13355.24 1306
13356.33 1339
13357.42 1337
13358.52 1302
13359.61 1415
13360.70 1378
13361.79 1401
13362.88 1497
13363.98 1596
13365.07 1570
13366.16 1660
13367.25 1652
13368.35 1642
13369.44 1537
13370.53 1562
13371.62 1635
13372.72 1539
13373.81 1431
13374.90 1377
13375.99 1260
13377.09 1272
13378.18 1233
13379.27 1154
13380.36 1105
13381.46 1038
13382.55 1074
13383.64 1025
13384.74 998
13385.83 1030
13386.92 1087
13388.02 1011
13389.11 1026
13390.20 1038
13391.30 1015
13392.39 952
13393.48 971
13394.58 1021
13395.67 948
13396.76 918
13397.86 948
13398.95 965
13400.04 889
13401.14 930
13402.23 892
13403.32 920
13404.42 975
13405.51 944
13406.61 933
13407.70 928
13408.79 986
13409.89 972
13410.98 959
13412.08 912
13413.17 905
13414.26 941
13415.36 898
13416.45 903
13417.55 904
13418.64 950
13419.74 998
13420.83 951
13421.93 934
13423.02 916
13424.11 1031
13425.21 976
13426.30 980
13427.40 1046
13428.49 1007
13429.59 1022
13430.68 1022
13431.78 960
13432.87 1016
13433.97 1075
13435.06 1021
13436.16 1005
13437.25 1009
13438.35 983
13439.44 1059
13440.54 1101
13441.63 1069
13442.73 1069
13443.83 978
13444.92 1047
13446.02 1100
13447.11 1137
13448.21 1164
13449.30 1141
13450.40 1159
13451.49 1224
13452.59 1160
13453.69 1152
13454.78 1214
13455.88 1224
13456.97 1188
13458.07 1242
13459.17 1278
13460.26 1258
13461.36 1232
13462.45 1251
13463.55 1272
13464.65 1360
13465.74 1315
13466.84 1334
13467.94 1280
13469.03 1286
13470.13 1274
13471.23 1318
13472.32 1312
13473.42 1308
13474.52 1245
13475.61 1333
13476.71 1301
13477.81 1329
13478.90 1330
13480.00 1308
13481.10 1321
13482.19 1283
13483.29 1322
13484.39 1367
13485.48 1391
13486.58 1439
13487.68 1507
13488.78 1447
13489.87 1416
13490.97 1457
13492.07 1566
13493.17 1544
13494.26 1634
13495.36 1605
13496.46 1728
13497.56 1766
13498.65 1873
13499.75 1864
13500.85 1891
13501.95 1908
13503.04 1860
13504.14 1918
13505.24 1837
13506.34 1807
13507.44 1747
13508.53 1708
13509.63 1662
13510.73 1575
13511.83 1466
13512.93 1410
13514.03 1319
13515.12 1254
13516.22 1191
13517.32 1286
13518.42 1236
13519.52 1176
13520.62 1094
13521.71 1104
13522.81 1054
13523.91 1029
13525.01 1007
13526.11 1006
13527.21 1020
13528.31 951
13529.41 995
13530.51 992
13531.60 987
13532.70 1032
13533.80 927
13534.90 970
13536.00 975
13537.10 963
13538.20 912
13539.30 949
13540.40 941
13541.50 891
13542.60 884
13543.70 924
13544.80 869
13545.90 882
13547.00 910
13548.09 869
13549.19 842
13550.29 845
13551.39 829
13552.49 821
13553.59 827
13554.69 842
13555.79 833
13556.89 852
13557.99 808
13559.09 814
13560.19 915
13561.29 859
13562.39 857
13563.50 836
13564.60 790
13565.70 857
13566.80 785
13567.90 798
13569.00 829
13570.10 846
13571.20 824
13572.30 845
13573.40 869
13574.50 823
13575.60 830
13576.70 843
13577.80 831
13578.90 816
13580.01 833
13581.11 807
13582.21 809
13583.31 785
13584.41 822
13585.51 868
13586.61 818
13587.71 843
13588.81 852
13589.92 813
13591.02 857
13592.12 900
13593.22 862
13594.32 816
13595.42 811
13596.53 815
13597.63 838
13598.73 824
13599.83 807
13600.93 815
13602.03 797
13603.14 838
13604.24 922
13605.34 917
13606.44 850
13607.54 849
13608.65 854
13609.75 846
13610.85 838
13611.95 816
13613.06 801
13614.16 870
13615.26 852
13616.36 837
13617.47 877
13618.57 816
13619.67 846
13620.77 823
13621.88 855
13622.98 822
13624.08 866
13625.18 835
13626.29 858
13627.39 800
13628.49 822
13629.60 865
13630.70 828
13631.80 831
13632.91 802
13634.01 803
13635.11 844
13636.21 829
13637.32 827
13638.42 767
13639.53 793
13640.63 830
13641.73 772
13642.84 761
13643.94 747
13645.04 785
13646.15 783
13647.25 795
13648.35 821
13649.46 746
13650.56 791
13651.67 795
13652.77 752
13653.87 718
13654.98 756
13656.08 828
13657.19 808
13658.29 765
13659.39 780
13660.50 782
13661.60 746
13662.71 727
13663.81 693
13664.92 722
13666.02 775
13667.12 746
13668.23 775
13669.33 768
13670.44 777
13671.54 799
13672.65 779
13673.75 716
13674.86 766
13675.96 792
13677.07 808
13678.17 807
13679.28 756
13680.38 775
13681.49 740
13682.59 785
13683.70 804
13684.80 830
13685.91 820
13687.01 800
13688.12 838
13689.22 808
13690.33 777
13691.44 840
13692.54 895
13693.65 809
13694.75 816
13695.86 833
13696.96 821
13698.07 870
13699.18 861
13700.28 874
13701.39 818
13702.49 846
13703.60 901
13704.71 899
13705.81 836
13706.92 844
13708.02 879
13709.13 899
13710.24 900
13711.34 872
13712.45 866
13713.56 918
13714.66 926
13715.77 972
13716.87 962
13717.98 958
13719.09 923
13720.19 996
13721.30 987
13722.41 1068
13723.51 1014
13724.62 1029
13725.73 1078
13726.84 1077
13727.94 1080
13729.05 1118
13730.16 1129
13731.26 1125
13732.37 1128
13733.48 1137
13734.59 1243
13735.69 1169
13736.80 1172
13737.91 1146
13739.01 1186
13740.12 1195
13741.23 1246
13742.34 1300
13743.45 1240
13744.55 1276
13745.66 1256
13746.77 1254
13747.88 1290
13748.98 1262
13750.09 1272
13751.20 1299
13752.31 1429
13753.42 1390
13754.52 1439
13755.63 1421
13756.74 1505
13757.85 1531
13758.96 1655
13760.06 1666
13761.17 1762
13762.28 1794
13763.39 1845
13764.50 1886
13765.61 2028
13766.72 2156
13767.82 2258
13768.93 2276
13770.04 2329
13771.15 2441
13772.26 2464
13773.37 2531
13774.48 2468
13775.59 2361
13776.69 2440
13777.80 2326
13778.91 2179
13780.02 2071
13781.13 1924
13782.24 1876
13783.35 1697
13784.46 1602
13785.57 1503
13786.68 1458
13787.79 1446
13788.90 1359
13790.01 1220
13791.12 1271
13792.22 1223
13793.33 1193
13794.44 1169
13795.55 1111
13796.66 1103
13797.77 1056
13798.88 1093
13799.99 1000
13801.10 1005
13802.21 1025
13803.32 1003
13804.43 1033
13805.54 1085
13806.65 1043
13807.76 1059
13808.87 1087
13809.98 1040
13811.09 1029
13812.20 1020
13813.32 1021
13814.43 971
13815.54 989
13816.65 966
13817.76 975
13818.87 877
13819.98 933
13821.09 962
13822.20 927
13823.31 919
13824.42 942
13825.53 896
13826.64 864
13827.76 892
13828.87 918
13829.98 905
13831.09 851
13832.20 858
13833.31 898
13834.42 917
13835.53 910
13836.65 881
13837.76 875
13838.87 910
13839.98 884
13841.09 943
13842.20 919
13843.31 917
13844.43 912
13845.54 900
13846.65 929
13847.76 939
13848.87 939
13849.99 926
13851.10 954
13852.21 1011
13853.32 986
13854.43 974
13855.55 1013
13856.66 936
13857.77 968
13858.88 999
13859.99 1005
13861.11 1008
13862.22 986
13863.33 973
13864.44 1020
13865.56 1091
13866.67 1004
13867.78 1009
13868.89 1038
13870.01 988
13871.12 1037
13872.23 1038
13873.35 1037
13874.46 1014
13875.57 1062
13876.68 1034
13877.80 1020
13878.91 1001
13880.02 1054
13881.14 1005
13882.25 992
13883.36 992
13884.48 1012
13885.59 1013
13886.70 1049
13887.82 1016
13888.93 1077
13890.04 1083
13891.16 1150
13892.27 1165
13893.39 1128
13894.50 1109
13895.61 1154
13896.73 1159
13897.84 1080
13898.95 1078
13900.07 1050
13901.18 1015
13902.30 1109
13903.41 1020
13904.52 1004
13905.64 966
13906.75 937
13907.87 964
13908.98 949
13910.10 907
13911.21 888
13912.32 893
13913.44 917
13914.55 916
13915.67 893
13916.78 885
13917.90 909
13919.01 870
13920.13 892
13921.24 845
13922.36 836
13923.47 824
13924.59 830
13925.70 854
13926.82 895
13927.93 887
13929.05 848
13930.16 850
13931.28 804
13932.39 821
13933.51 824
13934.62 841
13935.74 790
13936.85 804
13937.97 843
13939.08 892
13940.20 796
13941.32 837
13942.43 852
13943.55 831
13944.66 815
13945.78 813
13946.89 793
13948.01 794
13949.13 838
13950.24 835
13951.36 792
13952.47 811
13953.59 747
13954.71 777
13955.82 794
13956.94 773
13958.05 770
13959.17 816
13960.29 845
13961.40 844
13962.52 797
13963.64 784
13964.75 795
13965.87 816
13966.99 779
13968.10 768
13969.22 782
13970.34 824
13971.45 812
13972.57 739
13973.69 780
13974.80 817
13975.92 807
13977.04 754
13978.16 747
13979.27 720
13980.39 816
13981.51 847
13982.62 718
13983.74 733
13984.86 757
13985.98 782
13987.09 799
13988.21 817
13989.33 756
13990.45 789
13991.56 793
13992.68 789
13993.80 799
13994.92 784
13996.03 798
13997.15 866
13998.27 798
13999.39 771
14000.51 823
14001.62 852
14002.74 855
14003.86 788
14004.98 773
14006.10 815
14007.21 753
14008.33 767
14009.45 742
14010.57 789
14011.69 753
14012.81 815
14013.93 801
14015.04 774
14016.16 822
14017.28 784
14018.40 753
14019.52 809
14020.64 816
14021.76 809
14022.87 841
14023.99 813
14025.11 738
14026.23 777
14027.35 794
14028.47 796
14029.59 781
14030.71 787
14031.83 809
14032.95 820
14034.07 868
14035.19 831
14036.30 838
14037.42 797
14038.54 823
14039.66 826
14040.78 850
14041.90 907
14043.02 929
14044.14 826
14045.26 875
14046.38 895
14047.50 932
14048.62 890
14049.74 890
14050.86 908
14051.98 905
14053.10 908
14054.22 937
14055.34 981
14056.46 955
14057.58 953
14058.70 909
14059.82 951
14060.94 997
14062.06 942
14063.18 970
14064.30 1023
14065.43 995
14066.55 1023
14067.67 1052
14068.79 1081
14069.91 1030
14071.03 1108
14072.15 1189
14073.27 1131
14074.39 1084
14075.51 1159
14076.63 1232
14077.75 1212
14078.88 1217
14080.00 1281
14081.12 1317
14082.24 1326
14083.36 1281
14084.48 1318
14085.60 1378
14086.72 1386
14087.85 1394
14088.97 1407
14090.09 1419
14091.21 1525
14092.33 1627
14093.45 1607
14094.58 1603
14095.70 1561
14096.82 1618
14097.94 1646
14099.06 1670
14100.19 1567
14101.31 1542
14102.43 1531
14103.55 1619
14104.67 1450
14105.80 1403
14106.92 1311
14108.04 1266
14109.16 1275
14110.28 1201
14111.41 1137
14112.53 1090
14113.65 1065
14114.77 1028
14115.90 1045
14117.02 1019
14118.14 994
14119.27 992
14120.39 964
14121.51 962
14122.63 1007
14123.76 957
14124.88 975
14126.00 963
14127.13 961
14128.25 996
14129.37 939
14130.50 935
14131.62 957
14132.74 915
14133.86 862
14134.99 877
14136.11 897
14137.24 871
14138.36 841
14139.48 884
14140.61 863
14141.73 853
14142.85 856
14143.98 852
14145.10 842
14146.22 864
14147.35 888
14148.47 883
14149.60 846
14150.72 820
14151.84 850
14152.97 868
14154.09 853
14155.22 815
14156.34 818
14157.46 817
14158.59 902
14159.71 828
14160.84 828
14161.96 813
14163.09 856
14164.21 818
14165.34 813
14166.46 792
14167.58 841
14168.71 793
14169.83 779
14170.96 818
14172.08 838
14173.21 827
14174.33 818
14175.46 853
14176.58 810
14177.71 818
14178.83 796
14179.96 822
14181.08 750
14182.21 743
14183.33 781
14184.46 747
14185.59 805
14186.71 820
14187.84 800
14188.96 770
14190.09 776
14191.21 812
14192.34 771
14193.46 778
14194.59 768
14195.72 763
14196.84 798
14197.97 760
14199.09 743
14200.22 738
14201.35 770
14202.47 761
14203.60 801
14204.72 730
14205.85 739
14206.98 726
14208.10 683
14209.23 762
14210.35 721
14211.48 725
14212.61 682
14213.73 764
14214.86 694
14215.99 690
14217.11 699
14218.24 716
14219.37 710
14220.49 705
14221.62 708
14222.75 698
14223.87 677
14225.00 692
14226.13 688
14227.26 711
14228.38 729
14229.51 716
14230.64 688
14231.76 742
14232.89 724
14234.02 713
14235.15 730
14236.27 742
14237.40 743
14238.53 667
14239.66 707
14240.78 679
14241.91 694
14243.04 702
14244.17 686
14245.29 689
14246.42 616
14247.55 667
14248.68 654
14249.81 690
14250.93 588
14252.06 688
14253.19 608
14254.32 608
14255.45 588
14256.57 614
14257.70 634
14258.83 627
14259.96 651
14261.09 639
14262.22 665
14263.34 631
14264.47 681
14265.60 614
14266.73 667
14267.86 650
14268.99 642
14270.12 632
14271.24 635
14272.37 585
14273.50 635
14274.63 620
14275.76 643
14276.89 647
14278.02 592
14279.15 586
14280.28 597
14281.41 624
14282.54 604
14283.66 568
14284.79 527
14285.92 564
14287.05 565
14288.18 613
14289.31 567
14290.44 549
14291.57 556
14292.70 574
14293.83 587
14294.96 599
14296.09 576
14297.22 554
14298.35 565
14299.48 564
14300.61 558
14301.74 568
14302.87 578
14304.00 576
14305.13 568
14306.26 553
14307.39 575
14308.52 583
14309.65 585
14310.78 567
14311.91 566
14313.04 542
14314.17 538
14315.30 539
14316.43 557
14317.56 548
14318.69 512
14319.82 541
14320.96 538
14322.09 559
14323.22 546
14324.35 578
14325.48 546
14326.61 547
14327.74 542
14328.87 523
14330.00 543
14331.13 527
14332.27 527
14333.40 505
14334.53 537
14335.66 510
14336.79 450
14337.92 478
14339.05 536
14340.18 544
14341.32 523
14342.45 471
14343.58 515
14344.71 568
14345.84 538
14346.98 474
14348.11 474
14349.24 497
14350.37 520
14351.50 533
14352.63 518
14353.77 503
14354.90 469
14356.03 500
14357.16 490
14358.30 519
14359.43 503
14360.56 496
14361.69 543
14362.82 511
14363.96 498
14365.09 487
14366.22 537
14367.35 491
14368.49 519
14369.62 523
14370.75 509
14371.89 492
14373.02 521
14374.15 491
14375.28 540
14376.42 503
14377.55 547
14378.68 498
14379.82 514
14380.95 496
14382.08 528
14383.22 515
14384.35 513
14385.48 479
14386.62 491
14387.75 504
14388.88 507
14390.02 527
14391.15 506
14392.28 501
14393.42 506
14394.55 561
14395.68 530
14396.82 503
14397.95 493
14399.09 530
14400.22 511
14401.35 509
14402.49 516
14403.62 509
14404.76 529
14405.89 560
14407.02 505
14408.16 466
14409.29 505
14410.43 517
14411.56 489
14412.70 496
14413.83 513
14414.96 497
14416.10 553
14417.23 532
14418.37 581
14419.50 495
14420.64 515
14421.77 544
14422.91 548
14424.04 593
14425.18 588
14426.31 597
14427.45 513
14428.58 541
14429.72 543
14430.85 533
14431.99 549
14433.12 584
14434.26 603
14435.39 567
14436.53 547
14437.66 591
14438.80 542
14439.93 552
14441.07 558
14442.20 552
14443.34 505
14444.48 511
14445.61 541
14446.75 536
14447.88 533
14449.02 483
14450.15 499
14451.29 514
14452.43 519
14453.56 490
14454.70 453
14455.83 473
14456.97 529
14458.11 512
14459.24 471
14460.38 532
14461.52 510
14462.65 515
14463.79 518
14464.93 528
14466.06 510
14467.20 538
14468.33 496
14469.47 533
14470.61 544
14471.74 553
14472.88 524
14474.02 562
14475.16 526
14476.29 544
14477.43 592
14478.57 540
14479.70 516
14480.84 529
14481.98 539
14483.11 593
14484.25 544
14485.39 547
14486.53 577
14487.66 540
14488.80 528
14489.94 569
14491.08 505
14492.21 573
14493.35 612
14494.49 581
14495.63 587
14496.76 585
14497.90 572
14499.04 611
14500.18 627
14501.31 587
14502.45 608
14503.59 608
14504.73 607
14505.87 570
14507.01 584
14508.14 658
14509.28 634
14510.42 614
14511.56 652
14512.70 598
14513.83 629
14514.97 713
14516.11 689
14517.25 639
14518.39 636
14519.53 645
14520.67 696
14521.80 644
14522.94 588
14524.08 696
14525.22 673
14526.36 673
14527.50 668
14528.64 678
14529.78 657
14530.92 685
14532.05 669
14533.19 663
14534.33 608
14535.47 626
14536.61 601
14537.75 622
14538.89 608
14540.03 612
14541.17 622
14542.31 681
14543.45 657
14544.59 626
14545.73 684
14546.87 672
14548.01 630
14549.15 661
14550.29 667
14551.43 641
14552.57 679
14553.71 654
14554.85 657
14555.99 646
14557.13 680
14558.27 714
14559.41 706
14560.55 690
14561.69 694
14562.83 701
14563.97 719
14565.11 698
14566.25 677
14567.39 660
14568.53 708
14569.67 710
14570.81 700
14571.95 729
14573.09 752
14574.23 763
14575.37 701
14576.51 752
14577.66 722
14578.80 731
14579.94 841
14581.08 791
14582.22 807
14583.36 781
14584.50 829
14585.64 811
14586.78 828
14587.93 835
14589.07 849
14590.21 853
14591.35 861
14592.49 842
14593.63 913
14594.77 913
14595.92 888
14597.06 926
14598.20 886
14599.34 834
14600.48 916
14601.62 931
14602.77 926
14603.91 926
14605.05 937
14606.19 974
14607.33 972
14608.48 1011
14609.62 1022
14610.76 1023
14611.90 1031
14613.04 1080
14614.19 1113
14615.33 1041
14616.47 1087
14617.61 1204
14618.76 1176
14619.90 1165
14621.04 1181
14622.18 1226
14623.33 1272
14624.47 1347
14625.61 1402
14626.76 1331
14627.90 1362
14629.04 1489
14630.18 1544
14631.33 1454
14632.47 1446
14633.61 1501
14634.76 1568
14635.90 1543
14637.04 1508
14638.19 1514
14639.33 1428
14640.47 1361
14641.62 1317
14642.76 1285
14643.90 1234
14645.05 1144
14646.19 1089
14647.33 1016
14648.48 967
14649.62 967
14650.76 950
14651.91 846
14653.05 817
14654.20 862
14655.34 845
14656.48 801
14657.63 811
14658.77 755
14659.92 761
14661.06 728
14662.20 719
14663.35 759
14664.49 765
14665.64 765
14666.78 707
14667.93 700
14669.07 687
14670.22 709
14671.36 711
14672.50 717
14673.65 674
14674.79 698
14675.94 642
14677.08 653
14678.23 638
14679.37 635
14680.52 623
14681.66 620
14682.81 625
14683.95 633
14685.10 624
14686.24 608
14687.39 596
14688.53 566
14689.68 570
14690.82 609
14691.97 622
14693.12 598
14694.26 565
14695.41 578
14696.55 585
14697.70 568
14698.84 565
14699.99 567
14701.13 576
14702.28 518
14703.43 548
14704.57 559
14705.72 566
14706.86 550
14708.01 559
14709.16 558
14710.30 578
14711.45 571
14712.59 581
14713.74 568
14714.89 584
14716.03 547
14717.18 596
14718.33 587
14719.47 613
14720.62 585
14721.77 592
14722.91 570
14724.06 557
14725.21 589
14726.35 584
14727.50 600
14728.65 597
14729.79 555
14730.94 593
14732.09 582
14733.23 549
14734.38 583
14735.53 591
14736.67 583
14737.82 556
14738.97 540
14740.12 529
14741.26 548
14742.41 564
14743.56 561
14744.71 561
14745.85 527
14747.00 519
14748.15 521
14749.30 536
14750.44 535
14751.59 517
14752.74 526
14753.89 540
14755.03 525
14756.18 527
14757.33 538
14758.48 528
14759.63 531
14760.77 528
14761.92 547
14763.07 526
14764.22 499
14765.37 528
14766.52 497
14767.66 470
14768.81 445
14769.96 485
14771.11 483
14772.26 523
14773.41 484
14774.55 483
14775.70 481
14776.85 474
14778.00 476
14779.15 495
14780.30 489
14781.45 477
14782.60 474
14783.74 461
14784.89 404
14786.04 438
14787.19 469
14788.34 471
14789.49 497
14790.64 476
14791.79 456
14792.94 432
14794.09 462
14795.24 454
14796.39 450
14797.54 427
14798.69 411
14799.83 425
14800.98 451
14802.13 454
14803.28 442
14804.43 437
14805.58 443
14806.73 454
14807.88 420
14809.03 423
14810.18 432
14811.33 448
14812.48 428
14813.63 404
14814.78 426
14815.93 412
14817.08 407
14818.23 427
14819.38 393
14820.53 411
14821.69 405
14822.84 419
14823.99 389
14825.14 418
14826.29 427
14827.44 427
14828.59 389
14829.74 393
14830.89 405
14832.04 418
14833.19 418
14834.34 383
14835.49 402
14836.65 406
14837.80 427
14838.95 388
14840.10 408
14841.25 376
14842.40 387
14843.55 378
14844.70 389
14845.85 383
14847.01 370
14848.16 382
14849.31 363
14850.46 403
14851.61 415
14852.76 386
14853.92 389
14855.07 386
14856.22 389
14857.37 394
14858.52 358
14859.67 394
14860.83 367
14861.98 411
14863.13 405
14864.28 402
14865.44 376
14866.59 341
14867.74 363
14868.89 391
14870.04 409
14871.20 425
14872.35 424
14873.50 393
14874.65 396
14875.81 429
14876.96 419
14878.11 397
14879.26 406
14880.42 383
14881.57 385
14882.72 404
14883.88 414
14885.03 386
14886.18 379
14887.33 359
14888.49 388
14889.64 387
14890.79 409
14891.95 386
14893.10 386
14894.25 394
14895.41 363
14896.56 386
14897.71 432
14898.87 451
14900.02 381
14901.17 408
14902.33 397
14903.48 410
14904.63 421
14905.79 394
14906.94 409
14908.10 441
14909.25 416
14910.40 372
14911.56 429
14912.71 420
14913.87 411
14915.02 447
14916.17 441
14917.33 399
14918.48 435
14919.64 410
14920.79 391
14921.94 385
14923.10 430
14924.25 423
14925.41 438
14926.56 419
14927.72 422
14928.87 454
14930.03 419
14931.18 441
14932.34 421
14933.49 423
14934.65 421
14935.80 450
14936.96 487
14938.11 479
14939.27 434
14940.42 479
14941.58 505
14942.73 444
14943.89 461
14945.04 487
14946.20 500
14947.35 509
14948.51 510
14949.66 497
14950.82 492
14951.97 496
14953.13 565
14954.28 526
14955.44 539
14956.60 510
14957.75 495
14958.91 495
14960.06 502
14961.22 506
14962.37 473
14963.53 522
14964.69 532
14965.84 523
14967.00 470
14968.16 505
14969.31 489
14970.47 477
14971.62 526
14972.78 474
14973.94 446
14975.09 474
14976.25 484
14977.41 490
14978.56 445
14979.72 431
14980.88 473
14982.03 413
14983.19 423
14984.35 445
14985.50 400
14986.66 414
14987.82 409
14988.97 416
14990.13 414
14991.29 424
14992.44 419
14993.60 383
14994.76 396
14995.92 410
14997.07 382
14998.23 410
14999.39 401
15000.55 397
15001.70 397
15002.86 401
15004.02 393
15005.18 414
15006.33 398
15007.49 383
15008.65 369
15009.81 357
15010.96 393
15012.12 386
15013.28 381
15014.44 343
15015.60 351
15016.75 411
15017.91 418
15019.07 394
15020.23 388
15021.39 338
15022.54 332
15023.70 392
15024.86 363
15026.02 382
15027.18 397
15028.34 319
15029.49 351
15030.65 349
15031.81 340
15032.97 355
15034.13 343
15035.29 356
15036.45 371
15037.61 355
15038.76 369
15039.92 386
15041.08 357
15042.24 340
15043.40 341
15044.56 394
15045.72 394
15046.88 347
15048.04 344
15049.20 380
15050.36 424
15051.51 384
15052.67 349
15053.83 338
15054.99 391
15056.15 398
15057.31 390
15058.47 394
15059.63 342
15060.79 372
15061.95 385
15063.11 328
15064.27 340
15065.43 342
15066.59 360
15067.75 389
15068.91 353
15070.07 359
15071.23 377
15072.39 378
15073.55 390
15074.71 379
15075.87 336
15077.03 348
15078.19 370
15079.35 371
15080.51 331
15081.67 361
15082.83 356
15083.99 377
15085.16 338
15086.32 367
15087.48 382
15088.64 333
15089.80 362
15090.96 343
15092.12 366
15093.28 345
15094.44 366
15095.60 375
15096.76 412
15097.93 414
15099.09 351
15100.25 359
15101.41 366
15102.57 385
15103.73 372
15104.89 362
15106.05 402
15107.22 407
15108.38 381
15109.54 392
15110.70 379
15111.86 344
15113.02 342
15114.19 402
15115.35 387
15116.51 423
15117.67 387
15118.83 380
15120.00 360
15121.16 345
15122.32 380
15123.48 385
15124.64 410
15125.81 395
15126.97 420
15128.13 354
15129.29 378
15130.46 370
15131.62 394
15132.78 393
15133.94 386
15135.11 397
15136.27 382
15137.43 395
15138.59 370
15139.76 417
15140.92 455
15142.08 425
15143.25 426
15144.41 420
15145.57 393
15146.73 416
15147.90 396
15149.06 429
15150.22 397
15151.39 426
15152.55 422
15153.71 445
15154.88 413
15156.04 419
15157.20 416
15158.37 420
15159.53 455
15160.69 422
15161.86 408
15163.02 416
15164.19 423
15165.35 402
15166.51 443
15167.68 416
15168.84 430
15170.00 461
15171.17 444
15172.33 453
15173.50 416
15174.66 422
15175.83 469
15176.99 451
15178.15 440
15179.32 432
15180.48 431
15181.65 461
15182.81 424
15183.98 452
15185.14 413
15186.30 472
15187.47 499
15188.63 473
15189.80 460
15190.96 484
15192.13 501
15193.29 481
15194.46 479
15195.62 472
15196.79 467
15197.95 468
15199.12 525
15200.28 519
15201.45 533
15202.61 482
15203.78 510
15204.94 548
15206.11 500
15207.27 495
15208.44 517
15209.61 520
15210.77 497
15211.94 514
15213.10 514
15214.27 563
15215.43 489
15216.60 523
15217.76 548
15218.93 561
15220.10 615
15221.26 665
15222.43 599
15223.59 597
15224.76 623
15225.93 644
15227.09 636
15228.26 614
15229.42 612
15230.59 638
15231.76 658
15232.92 680
15234.09 704
15235.26 684
15236.42 659
15237.59 605
15238.76 667
15239.92 609
15241.09 591
15242.26 624
15243.42 559
15244.59 580
15245.76 524
15246.92 509
15248.09 498
15249.26 521
15250.42 491
15251.59 450
15252.76 451
15253.93 524
15255.09 516
15256.26 469
15257.43 459
15258.60 450
15259.76 473
15260.93 474
15262.10 458
15263.26 488
15264.43 497
15265.60 455
15266.77 416
15267.94 415
15269.10 446
15270.27 456
15271.44 452
15272.61 432
15273.77 447
15274.94 414
15276.11 420
15277.28 398
15278.45 393
15279.62 426
15280.78 458
15281.95 444
15283.12 438
15284.29 408
15285.46 426
15286.62 432
15287.79 451
15288.96 449
15290.13 460
15291.30 444
15292.47 482
15293.64 450
15294.81 459
15295.97 402
15297.14 392
15298.31 408
15299.48 434
15300.65 433
15301.82 442
15302.99 454
15304.16 405
15305.33 437
15306.49 397
15307.66 435
15308.83 415
15310.00 446
15311.17 421
15312.34 435
15313.51 465
15314.68 420
15315.85 469
15317.02 471
15318.19 419
15319.36 441
15320.53 426
15321.70 452
15322.87 459
15324.04 461
15325.21 398
15326.38 407
15327.55 450
15328.72 455
15329.89 419
15331.06 464
15332.23 443
15333.40 426
15334.57 417
15335.74 396
15336.91 441
15338.08 444
15339.25 464
15340.42 452
15341.59 460
15342.76 455
15343.93 505
15345.10 439
15346.27 441
15347.44 443
15348.62 422
15349.79 448
15350.96 464
15352.13 453
15353.30 437
15354.47 463
15355.64 499
15356.81 521
15357.98 456
15359.15 470
15360.33 460
15361.50 511
15362.67 489
15363.84 471
15365.01 462
15366.18 497
15367.35 529
15368.53 472
15369.70 461
15370.87 473
15372.04 510
15373.21 466
15374.38 522
15375.56 527
15376.73 485
15377.90 496
15379.07 488
15380.24 450
15381.42 492
15382.59 532
15383.76 510
15384.93 512
15386.10 514
15387.28 500
15388.45 509
15389.62 524
15390.79 553
15391.97 574
15393.14 567
15394.31 559
15395.48 506
15396.66 602
15397.83 547
15399.00 534
15400.17 531
15401.35 526
15402.52 523
15403.69 496
15404.87 482
15406.04 457
15407.21 450
15408.39 426
15409.56 457
15410.73 431
15411.91 380
15413.08 378
15414.25 407
15415.42 390
15416.60 396
15417.77 422
15418.95 364
15420.12 379
15421.29 386
15422.47 387
15423.64 411
15424.81 414
15425.99 402
15427.16 427
15428.33 461
15429.51 400
15430.68 424
15431.86 413
15433.03 407
15434.20 448
15435.38 383
15436.55 379
15437.73 384
15438.90 382
15440.08 391
15441.25 377
15442.42 361
15443.60 383
15444.77 396
15445.95 366
15447.12 354
15448.30 351
15449.47 372
15450.65 447
15451.82 410
15453.00 367
15454.17 366
15455.35 331
15456.52 357
15457.70 366
15458.87 404
15460.05 416
15461.22 397
15462.40 382
15463.57 347
15464.75 355
15465.92 323
15467.10 381
15468.27 381
15469.45 390
15470.62 388
15471.80 379
15472.97 353
15474.15 385
15475.33 357
15476.50 397
15477.68 409
15478.85 382
15480.03 400
15481.20 388
15482.38 349
15483.56 376
15484.73 352
15485.91 333
15487.08 369
15488.26 395
15489.44 352
15490.61 350
15491.79 363
15492.97 374
15494.14 395
15495.32 385
15496.49 396
15497.67 366
15498.85 390
15500.02 386
15501.20 420
15502.38 412
15503.55 379
15504.73 419
15505.91 404
15507.08 402
15508.26 357
15509.44 370
15510.62 402
15511.79 387
15512.97 401
15514.15 390
15515.32 408
15516.50 384
15517.68 331
15518.86 378
15520.03 436
15521.21 408
15522.39 430
15523.57 349
15524.74 386
15525.92 397
15527.10 371
15528.28 393
15529.45 376
15530.63 397
15531.81 373
15532.99 390
15534.16 419
15535.34 421
15536.52 404
15537.70 409
15538.88 398
15540.06 370
15541.23 380
15542.41 408
15543.59 398
15544.77 414
15545.95 426
15547.12 414
15548.30 385
15549.48 428
15550.66 427
15551.84 432
15553.02 435
15554.20 383
15555.37 430
15556.55 415
15557.73 409
15558.91 378
15560.09 438
15561.27 440
15562.45 468
15563.63 434
15564.81 461
15565.98 498
15567.16 470
15568.34 431
15569.52 394
15570.70 403
15571.88 428
15573.06 473
15574.24 419
15575.42 452
15576.60 415
15577.78 448
15578.96 472
15580.14 428
15581.32 415
15582.50 484
15583.68 525
15584.86 431
15586.04 426
15587.22 447
15588.40 477
15589.58 503
15590.76 491
15591.94 491
15593.12 487
15594.30 431
15595.48 470
15596.66 485
15597.84 493
15599.02 512
15600.20 473
15601.38 482
15602.56 472
15603.74 473
15604.92 544
15606.10 558
15607.28 539
15608.46 569
15609.64 564
15610.82 571
15612.00 552
15613.19 571
15614.37 536
15615.55 564
15616.73 574
15617.91 599
15619.09 536
15620.27 555
15621.45 573
15622.63 548
15623.82 596
15625.00 622
15626.18 577
15627.36 605
15628.54 639
15629.72 614
15630.90 610
15632.09 604
15633.27 600
15634.45 576
15635.63 589
15636.81 612
15637.99 608
15639.18 640
15640.36 659
15641.54 647
15642.72 647
15643.90 658
15645.09 668
15646.27 676
15647.45 677
15648.63 682
15649.82 672
15651.00 670
15652.18 682
15653.36 698
15654.54 704
15655.73 725
15656.91 753
15658.09 746
15659.28 713
15660.46 733
15661.64 753
15662.82 759
15664.01 720
15665.19 739
15666.37 712
15667.55 668
15668.74 711
15669.92 650
15671.10 696
15672.29 679
15673.47 667
15674.65 648
15675.84 654
15677.02 643
15678.20 657
15679.39 713
15680.57 640
15681.75 685
15682.94 672
15684.12 683
15685.30 652
15686.49 638
15687.67 634
15688.86 645
15690.04 685
15691.22 665
15692.41 705
15693.59 677
15694.78 678
15695.96 706
15697.14 723
15698.33 714
15699.51 719
15700.70 709
15701.88 762
15703.06 744
15704.25 797
15705.43 789
15706.62 743
15707.80 767
15708.99 799
15710.17 827
15711.36 894
15712.54 886
15713.73 825
15714.91 874
15716.09 855
15717.28 863
15718.46 819
15719.65 882
15720.83 920
15722.02 843
15723.20 776
15724.39 816
15725.57 795
15726.76 799
15727.95 769
15729.13 766
15730.32 800
15731.50 775
15732.69 757
15733.87 752
15735.06 776
15736.24 781
15737.43 809
15738.61 791
15739.80 739
15740.99 750
15742.17 768
15743.36 792
15744.54 796
15745.73 765
15746.92 795
15748.10 789
15749.29 768
15750.47 789
15751.66 746
15752.85 775
15754.03 769
15755.22 749
15756.40 757
15757.59 751
15758.78 723
15759.96 735
15761.15 674
15762.34 754
15763.52 693
15764.71 670
15765.90 710
15767.08 689
15768.27 705
15769.46 609
15770.64 684
15771.83 653
15773.02 640
15774.20 687
15775.39 638
15776.58 613
15777.77 622
15778.95 621
15780.14 729
15781.33 671
15782.51 625
15783.70 625
15784.89 684
15786.08 617
15787.26 588
15788.45 660
15789.64 630
15790.83 586
15792.01 568
15793.20 617
15794.39 586
15795.58 545
15796.77 580
15797.95 619
15799.14 562
15800.33 589
15801.52 545
15802.71 568
15803.89 572
15805.08 551
15806.27 524
15807.46 515
15808.65 601
15809.84 542
15811.02 514
15812.21 517
15813.40 556
15814.59 560
15815.78 516
15816.97 490
15818.15 527
15819.34 579
15820.53 537
15821.72 533
15822.91 522
15824.10 527
15825.29 469
15826.48 519
15827.67 513
15828.85 531
15830.04 515
15831.23 513
15832.42 496
15833.61 556
15834.80 516
15835.99 524
15837.18 518
15838.37 533
15839.56 526
15840.75 530
15841.94 533
15843.13 496
15844.32 493
15845.51 505
15846.70 575
15847.89 539
15849.08 508
15850.27 524
15851.46 570
15852.65 557
15853.84 544
15855.03 533
15856.22 547
15857.41 530
15858.60 536
15859.79 527
15860.98 535
15862.17 570
15863.36 549
15864.55 532
15865.74 540
15866.93 532
15868.12 534
15869.31 572
15870.50 556
15871.69 559
15872.88 553
15874.07 545
15875.26 608
15876.45 590
15877.64 594
15878.84 622
15880.03 633
15881.22 584
15882.41 587
15883.60 577
15884.79 604
15885.98 590
15887.17 608
15888.36 615
15889.56 609
15890.75 607
15891.94 582
15893.13 633
15894.32 635
15895.51 676
15896.71 594
15897.90 621
15899.09 686
15900.28 696
15901.47 710
15902.66 637
15903.86 648
15905.05 679
15906.24 663
15907.43 675
15908.62 713
15909.82 697
15911.01 681
15912.20 742
15913.39 721
15914.58 631
15915.78 713
15916.97 755
15918.16 706
15919.35 687
15920.55 725
15921.74 769
15922.93 712
15924.12 703
15925.32 740
15926.51 796
15927.70 774
15928.90 728
15930.09 773
15931.28 798
15932.47 758
15933.67 777
15934.86 749
15936.05 756
15937.25 710
15938.44 701
15939.63 703
15940.83 669
15942.02 614
15943.21 634
15944.41 635
15945.60 664
15946.79 601
15947.99 591
15949.18 571
15950.37 572
15951.57 540
15952.76 517
15953.96 526
15955.15 484
15956.34 489
15957.54 544
15958.73 509
15959.92 443
15961.12 457
15962.31 426
15963.51 492
15964.70 440
15965.90 451
15967.09 453
15968.28 467
15969.48 445
15970.67 451
15971.87 475
15973.06 468
15974.26 455
15975.45 453
15976.65 431
15977.84 442
15979.03 430
15980.23 399
15981.42 420
15982.62 410
15983.81 417
15985.01 411
15986.20 402
15987.40 389
15988.59 418
15989.79 353
15990.98 380
15992.18 390
15993.37 408
15994.57 395
15995.77 362
15996.96 440
15998.16 399
15999.35 390
16000.55 381
16001.74 375
16002.94 395
16004.13 377
16005.33 362
16006.53 352
16007.72 369
16008.92 445
16010.11 431
16011.31 357
16012.51 347
16013.70 358
16014.90 388
16016.09 385
16017.29 400
16018.49 391
16019.68 392
16020.88 417
16022.07 385
16023.27 348
16024.47 400
16025.66 356
16026.86 385
16028.06 387
16029.25 372
16030.45 349
16031.65 349
16032.84 380
16034.04 384
16035.24 363
16036.43 355
16037.63 371
16038.83 400
16040.02 408
16041.22 377
16042.42 365
16043.62 362
16044.81 383
16046.01 424
16047.21 357
16048.40 370
16049.60 341
16050.80 370
16052.00 362
16053.19 327
16054.39 385
16055.59 383
16056.79 372
16057.99 357
16059.18 359
16060.38 360
16061.58 366
16062.78 370
16063.97 325
16065.17 361
16066.37 374
16067.57 368
16068.77 344
16069.96 321
16071.16 311
16072.36 348
16073.56 366
16074.76 324
16075.96 326
16077.15 357
16078.35 339
16079.55 332
16080.75 354
16081.95 332
16083.15 353
16084.35 352
16085.54 303
16086.74 325
16087.94 366
16089.14 323
16090.34 350
16091.54 309
16092.74 350
16093.94 343
16095.14 324
16096.33 341
16097.53 343
16098.73 334
16099.93 323
16101.13 333
16102.33 327
16103.53 337
16104.73 360
16105.93 372
16107.13 339
16108.33 340
16109.53 314
16110.73 306
16111.93 325
16113.13 315
16114.33 319
16115.53 322
16116.73 324
16117.93 347
16119.13 331
16120.33 262
16121.53 296
16122.73 318
16123.93 325
16125.13 280
16126.33 312
16127.53 299
16128.73 333
16129.93 313
16131.13 349
16132.33 293
16133.53 311
16134.73 335
16135.93 337
16137.13 305
16138.33 291
16139.53 352
16140.73 339
16141.93 289
16143.13 312
16144.34 311
16145.54 336
16146.74 339
16147.94 296
16149.14 292
16150.34 321
16151.54 343
16152.74 317
16153.94 300
16155.15 314
16156.35 333
16157.55 323
16158.75 295
16159.95 290
16161.15 311
16162.35 338
16163.56 354
16164.76 303
16165.96 291
16167.16 325
16168.36 325
16169.56 328
16170.77 330
16171.97 315
16173.17 321
16174.37 314
16175.57 315
16176.78 300
16177.98 318
16179.18 342
16180.38 336
16181.59 344
16182.79 316
16183.99 334
16185.19 311
16186.40 344
16187.60 287
16188.80 320
16190.00 360
16191.21 324
16192.41 306
16193.61 325
16194.81 300
16196.02 284
16197.22 327
16198.42 290
16199.63 291
16200.83 315
16202.03 327
16203.23 358
16204.44 330
16205.64 305
16206.84 311
16208.05 345
16209.25 358
16210.45 330
16211.66 397
16212.86 360
16214.06 372
16215.27 321
16216.47 367
16217.68 343
16218.88 345
16220.08 369
16221.29 355
16222.49 330
16223.69 304
16224.90 348
16226.10 364
16227.31 309
16228.51 372
16229.71 396
16230.92 370
16232.12 359
16233.33 370
16234.53 365
16235.74 422
16236.94 366
16238.14 352
16239.35 399
16240.55 375
16241.76 399
16242.96 390
16244.17 384
16245.37 377
16246.58 389
16247.78 381
16248.99 375
16250.19 359
16251.40 368
16252.60 415
16253.81 418
16255.01 390
16256.22 423
16257.42 442
16258.63 434
16259.83 414
16261.04 383
16262.24 381
16263.45 410
16264.65 419
16265.86 364
16267.06 367
16268.27 430
16269.47 386
16270.68 382
16271.89 373
16273.09 374
16274.30 445
16275.50 469
16276.71 449
16277.91 425
16279.12 411
16280.33 440
16281.53 449
16282.74 476
16283.94 453
16285.15 462
16286.36 418
16287.56 425
16288.77 424
16289.98 414
16291.18 433
16292.39 453
16293.59 446
16294.80 413
16296.01 469
16297.21 437
16298.42 466
16299.63 466
16300.83 469
16302.04 440
16303.25 434
16304.46 513
16305.66 494
16306.87 473
16308.08 437
16309.28 496
16310.49 488
16311.70 454
16312.90 450
16314.11 446
16315.32 511
16316.53 474
16317.73 451
16318.94 435
16320.15 424
16321.36 426
16322.56 429
16323.77 423
16324.98 370
16326.19 424
16327.39 417
16328.60 396
16329.81 394
16331.02 348
16332.23 379
16333.43 388
16334.64 370
16335.85 387
16337.06 397
16338.27 371
16339.47 352
16340.68 355
16341.89 360
16343.10 375
16344.31 372
16345.52 366
16346.72 339
16347.93 317
16349.14 336
16350.35 351
16351.56 380
16352.77 348
16353.98 359
16355.18 370
16356.39 340
16357.60 378
16358.81 328
16360.02 330
16361.23 316
16362.44 319
16363.65 314
16364.86 327
16366.07 351
16367.27 350
16368.48 336
16369.69 335
16370.90 339
16372.11 368
16373.32 360
16374.53 343
16375.74 335
16376.95 304
16378.16 342
16379.37 323
16380.58 347
16381.79 306
16383.00 304
16384.21 323
16385.42 306
16386.63 317
16387.84 321
16389.05 354
16390.26 325
16391.47 313
16392.68 320
16393.89 292
16395.10 335
16396.31 324
16397.52 300
16398.73 302
16399.94 306
16401.15 335
16402.36 284
16403.57 287
16404.78 309
16405.99 295
16407.20 310
16408.41 333
16409.62 351
16410.84 307
16412.05 340
16413.26 329
16414.47 333
16415.68 321
16416.89 363
16418.10 337
16419.31 299
16420.52 314
16421.73 326
16422.95 295
16424.16 284
16425.37 307
16426.58 343
16427.79 332
16429.00 318
16430.21 311
16431.43 273
16432.64 316
16433.85 316
16435.06 328
16436.27 270
16437.48 301
16438.70 306
16439.91 315
16441.12 341
16442.33 303
16443.54 290
16444.76 324
16445.97 324
16447.18 328
16448.39 328
16449.61 303
16450.82 333
16452.03 352
16453.24 322
16454.45 333
16455.67 304
16456.88 337
16458.09 361
16459.31 337
16460.52 305
16461.73 315
16462.94 339
16464.16 335
16465.37 302
16466.58 290
16467.79 293
16469.01 304
16470.22 283
16471.43 296
16472.65 284
16473.86 297
16475.07 313
16476.29 330
16477.50 320
16478.71 343
16479.93 317
16481.14 324
16482.35 295
16483.57 294
16484.78 330
16485.99 275
16487.21 317
16488.42 315
16489.64 307
16490.85 291
16492.06 297
16493.28 291
16494.49 316
16495.70 308
16496.92 329
16498.13 344
16499.35 286
16500.56 296
16501.77 261
16502.99 317
16504.20 316
16505.42 313
16506.63 284
16507.85 333
16509.06 317
16510.28 336
16511.49 276
16512.70 306
16513.92 334
16515.13 322
16516.35 312
16517.56 309
16518.78 292
16519.99 310
16521.21 371
16522.42 313
16523.64 317
16524.85 336
16526.07 354
16527.28 351
16528.50 304
16529.71 327
16530.93 338
16532.14 367
16533.36 362
16534.57 362
16535.79 364
16537.01 375
16538.22 359
16539.44 373
16540.65 367
16541.87 347
16543.08 381
16544.30 370
16545.52 398
16546.73 358
16547.95 378
16549.16 422
16550.38 390
16551.60 370
16552.81 413
16554.03 414
16555.24 359
16556.46 368
16557.68 389
16558.89 392
16560.11 404
16561.32 406
16562.54 433
16563.76 416
16564.97 423
16566.19 435
16567.41 448
16568.62 487
16569.84 452
16571.06 506
16572.27 469
16573.49 464
16574.71 496
16575.93 494
16577.14 530
16578.36 514
16579.58 484
16580.79 548
16582.01 532
16583.23 523
16584.44 561
16585.66 523
16586.88 520
16588.10 513
16589.31 503
16590.53 456
16591.75 463
16592.97 494
16594.18 513
16595.40 448
16596.62 444
16597.84 433
16599.06 447
16600.27 427
16601.49 412
16602.71 397
16603.93 395
16605.14 369
16606.36 371
16607.58 363
16608.80 346
16610.02 340
16611.24 320
16612.45 367
16613.67 325
16614.89 326
16616.11 326
16617.33 329
16618.55 322
16619.76 326
16620.98 344
16622.20 363
16623.42 332
16624.64 304
16625.86 342
16627.08 322
16628.30 316
16629.51 295
16630.73 295
16631.95 325
16633.17 296
16634.39 305
16635.61 310
16636.83 294
16638.05 321
16639.27 319
16640.49 310
16641.71 324
16642.92 331
16644.14 304
16645.36 314
16646.58 304
16647.80 324
16649.02 309
16650.24 302
16651.46 313
16652.68 304
16653.90 295
16655.12 296
16656.34 289
16657.56 296
16658.78 320
16660.00 294
16661.22 321
16662.44 332
16663.66 295
16664.88 300
16666.10 286
16667.32 310
16668.54 304
16669.76 293
16670.98 284
16672.20 293
16673.42 263
16674.64 309
16675.87 311
16677.09 289
16678.31 292
16679.53 281
16680.75 300
16681.97 266
16683.19 289
16684.41 326
16685.63 277
16686.85 247
16688.07 294
16689.30 286
16690.52 307
16691.74 304
16692.96 313
16694.18 292
16695.40 301
16696.62 292
16697.84 289
16699.07 317
16700.29 251
16701.51 274
16702.73 244
16703.95 275
16705.17 264
16706.40 273
16707.62 311
16708.84 290
16710.06 267
16711.28 259
16712.50 270
16713.73 264
16714.95 288
16716.17 281
16717.39 283
16718.61 306
16719.84 300
16721.06 267
16722.28 291
16723.50 282
16724.73 273
16725.95 285
16727.17 294
16728.39 314
16729.62 298
16730.84 262
16732.06 263
16733.28 273
16734.51 287
16735.73 300
16736.95 275
16738.18 276
16739.40 275
16740.62 261
16741.84 248
16743.07 254
16744.29 270
16745.51 297
16746.74 260
16747.96 235
16749.18 269
16750.41 283
16751.63 283
16752.85 266
16754.08 278
16755.30 249
16756.52 290
16757.75 273
16758.97 270
16760.20 264
16761.42 258
16762.64 282
16763.87 273
16765.09 277
16766.31 278
16767.54 261
16768.76 264
16769.99 273
16771.21 258
16772.43 267
16773.66 241
16774.88 253
16776.11 245
16777.33 282
16778.56 276
16779.78 268
16781.01 272
16782.23 297
16783.45 262
16784.68 283
16785.90 291
16787.13 259
16788.35 261
16789.58 290
16790.80 278
16792.03 256
16793.25 287
16794.48 253
16795.70 297
16796.93 292
16798.15 264
16799.38 293
16800.60 263
16801.83 282
16803.05 286
16804.28 253
16805.50 257
16806.73 265
16807.95 266
16809.18 263
16810.41 286
16811.63 290
16812.86 278
16814.08 270
16815.31 296
16816.53 304
16817.76 313
16818.99 311
16820.21 301
16821.44 305
16822.66 277
16823.89 307
16825.12 330
16826.34 309
16827.57 289
16828.79 317
16830.02 313
16831.25 306
16832.47 319
16833.70 327
16834.93 298
16836.15 331
16837.38 314
16838.61 311
16839.83 300
16841.06 354
16842.29 318
16843.51 325
16844.74 342
16845.97 326
16847.19 357
16848.42 340
16849.65 330
16850.87 365
16852.10 354
16853.33 330
16854.56 329
16855.78 377
16857.01 328
16858.24 342
16859.46 356
16860.69 411
16861.92 365
16863.15 393
16864.37 427
16865.60 385
16866.83 425
16868.06 437
16869.28 423
16870.51 435
16871.74 437
16872.97 451
16874.20 502
16875.42 477
16876.65 448
16877.88 459
16879.11 456
16880.34 476
16881.56 449
16882.79 452
16884.02 496
16885.25 482
16886.48 496
16887.71 509
16888.93 490
16890.16 474
16891.39 491
16892.62 472
16893.85 444
16895.08 420
16896.31 413
16897.53 462
16898.76 403
16899.99 424
16901.22 423
16902.45 434
16903.68 377
16904.91 382
16906.14 424
16907.37 379
16908.59 382
16909.82 364
16911.05 352
16912.28 343
16913.51 390
16914.74 368
16915.97 296
16917.20 305
16918.43 356
16919.66 362
16920.89 334
16922.12 328
16923.35 352
16924.58 344
16925.81 344
16927.04 315
16928.27 310
16929.50 342
16930.73 313
16931.96 311
16933.19 313
16934.42 281
16935.65 318
16936.88 311
16938.11 294
16939.34 289
16940.57 295
16941.80 306
16943.03 332
16944.26 312
16945.49 289
16946.72 307
16947.95 316
16949.18 297
16950.41 332
16951.64 300
16952.87 298
16954.10 295
16955.33 285
16956.57 304
16957.80 314
16959.03 297
16960.26 307
16961.49 296
16962.72 306
16963.95 297
16965.18 305
16966.41 305
16967.65 286
16968.88 271
16970.11 273
16971.34 286
16972.57 289
16973.80 273
16975.03 301
16976.27 294
16977.50 318
16978.73 307
16979.96 319
16981.19 302
16982.42 319
16983.66 314
16984.89 315
16986.12 308
16987.35 310
16988.58 330
16989.82 291
16991.05 293
16992.28 323
16993.51 276
16994.75 296
16995.98 262
16997.21 304
16998.44 307
16999.67 282
17000.91 277
17002.14 292
17003.37 325
17004.61 288
17005.84 298
17007.07 314
17008.30 291
17009.54 275
17010.77 308
17012.00 309
17013.23 266
17014.47 269
17015.70 277
17016.93 278
17018.17 327
17019.40 302
17020.63 276
17021.87 273
17023.10 264
17024.33 298
17025.57 255
17026.80 247
17028.03 289
17029.27 252
17030.50 250
17031.73 280
17032.97 248
17034.20 290
17035.44 265
17036.67 244
17037.90 259
17039.14 292
17040.37 286
17041.60 259
17042.84 241
17044.07 256
17045.31 228
17046.54 231
17047.78 241
17049.01 261
17050.24 232
17051.48 230
17052.71 274
17053.95 236
17055.18 234
17056.42 233
17057.65 244
17058.89 247
17060.12 247
17061.35 248
17062.59 247
17063.82 201
17065.06 219
17066.29 256
17067.53 245
17068.76 279
17070.00 258
17071.23 269
17072.47 240
17073.70 241
17074.94 287
17076.17 249
17077.41 262
17078.65 246
17079.88 239
17081.12 282
17082.35 259
17083.59 213
17084.82 259
17086.06 258
17087.29 253
17088.53 249
17089.77 231
17091.00 251
17092.24 237
17093.47 236
17094.71 229
17095.94 252
17097.18 233
17098.42 244
17099.65 254
17100.89 239
17102.12 191
17103.36 252
17104.60 282
17105.83 262
17107.07 202
17108.31 249
17109.54 238
17110.78 231
17112.02 244
17113.25 231
17114.49 244
17115.73 226
17116.96 268
17118.20 262
17119.44 199
17120.67 230
17121.91 256
17123.15 216
17124.38 226
17125.62 215
17126.86 258
17128.10 249
17129.33 207
17130.57 207
17131.81 229
17133.04 254
17134.28 228
17135.52 232
17136.76 231
17137.99 208
17139.23 222
17140.47 238
17141.71 231
17142.94 222
17144.18 249
17145.42 242
17146.66 234
17147.90 226
17149.13 228
17150.37 221
17151.61 193
17152.85 216
17154.08 228
17155.32 232
17156.56 221
17157.80 217
17159.04 235
17160.28 206
17161.51 186
17162.75 232
17163.99 235
17165.23 236
17166.47 215
17167.71 244
17168.95 218
17170.18 220
17171.42 231
17172.66 238
17173.90 248
17175.14 215
17176.38 231
17177.62 219
17178.86 244
17180.09 253
17181.33 244
17182.57 224
17183.81 248
17185.05 255
17186.29 240
17187.53 227
17188.77 202
17190.01 216
17191.25 220
17192.49 207
17193.73 222
17194.97 215
17196.21 221
17197.45 216
17198.69 191
17199.92 228
17201.16 235
17202.40 231
17203.64 225
17204.88 223
17206.12 200
17207.36 200
17208.60 226
17209.84 220
17211.08 209
17212.32 203
17213.56 204
17214.81 208
17216.05 244
17217.29 230
17218.53 227
17219.77 220
17221.01 205
17222.25 224
17223.49 203
17224.73 208
17225.97 195
17227.21 197
17228.45 216
17229.69 187
17230.93 189
17232.17 204
17233.41 231
17234.66 217
17235.90 197
17237.14 187
17238.38 194
17239.62 236
17240.86 222
17242.10 206
17243.34 199
17244.58 216
17245.83 211
17247.07 207
17248.31 188
17249.55 221
17250.79 231
17252.03 235
17253.28 251
17254.52 178
17255.76 209
17257.00 210
17258.24 202
17259.48 220
17260.73 201
17261.97 198
17263.21 236
17264.45 252
17265.69 203
17266.94 185
17268.18 203
17269.42 229
17270.66 209
17271.91 226
17273.15 237
17274.39 217
17275.63 213
17276.88 200
17278.12 182
17279.36 216
17280.60 233
17281.85 267
17283.09 227
17284.33 187
17285.57 195
17286.82 244
17288.06 233
17289.30 187
17290.55 177
17291.79 214
17293.03 232
17294.28 207
17295.52 194
17296.76 202
17298.01 202
17299.25 187
17300.49 179
17301.74 205
17302.98 222
17304.22 227
17305.47 220
17306.71 212
17307.95 208
17309.20 202
17310.44 207
17311.68 214
17312.93 225
17314.17 223
17315.42 229
17316.66 200
17317.90 203
17319.15 211
17320.39 218
17321.64 233
17322.88 186
17324.12 183
17325.37 204
17326.61 224
17327.86 217
17329.10 236
17330.35 191
17331.59 207
17332.83 235
17334.08 195
17335.32 223
17336.57 165
17337.81 221
17339.06 236
17340.30 228
17341.55 185
17342.79 202
17344.04 196
17345.28 209
17346.53 218
17347.77 194
17349.02 187
17350.26 204
17351.51 241
17352.75 218
17354.00 225
17355.24 206
17356.49 204
17357.73 222
17358.98 236
17360.23 187
17361.47 194
17362.72 220
17363.96 215
17365.21 219
17366.45 209
17367.70 207
17368.95 199
17370.19 216
17371.44 185
17372.68 214
17373.93 201
17375.18 200
17376.42 199
17377.67 235
17378.91 219
17380.16 194
17381.41 219
17382.65 197
17383.90 219
17385.15 222
17386.39 216
17387.64 229
17388.89 198
17390.13 217
17391.38 199
17392.63 210
17393.87 224
17395.12 193
17396.37 228
17397.61 197
17398.86 207
17400.11 242
17401.35 248
17402.60 194
17403.85 222
17405.09 211
17406.34 236
17407.59 229
17408.84 213
17410.08 229
17411.33 212
17412.58 263
17413.83 209
17415.07 225
17416.32 198
17417.57 200
17418.82 222
17420.06 225
17421.31 205
17422.56 214
17423.81 226
17425.05 210
17426.30 254
17427.55 230
17428.80 236
17430.05 230
17431.29 243
17432.54 220
17433.79 226
17435.04 230
17436.29 252
17437.54 253
17438.78 243
17440.03 235
17441.28 266
17442.53 251
17443.78 208
17445.03 237
17446.27 232
17447.52 245
17448.77 241
17450.02 287
17451.27 217
17452.52 243
17453.77 269
17455.02 251
17456.27 241
17457.51 238
17458.76 259
17460.01 271
17461.26 263
17462.51 249
17463.76 264
17465.01 255
17466.26 254
17467.51 265
17468.76 272
17470.01 259
17471.26 290
17472.51 281
17473.76 277
17475.01 250
17476.26 274
17477.50 291
17478.75 271
17480.00 277
17481.25 264
17482.50 286
17483.75 289
17485.00 282
17486.25 287
17487.50 331
17488.75 304
17490.00 320
17491.25 276
17492.51 310
17493.76 302
17495.01 261
17496.26 261
17497.51 301
17498.76 294
17500.01 287
17501.26 283
17502.51 285
17503.76 292
17505.01 322
17506.26 312
17507.51 267
17508.76 312
17510.01 299
17511.26 332
17512.52 344
17513.77 304
17515.02 311
17516.27 314
17517.52 337
17518.77 329
17520.02 324
17521.27 353
17522.53 341
17523.78 363
17525.03 361
17526.28 331
17527.53 350
17528.78 332
17530.03 370
17531.29 307
17532.54 341
17533.79 342
17535.04 381
17536.29 342
17537.55 348
17538.80 370
17540.05 366
17541.30 374
17542.55 341
17543.81 343
17545.06 364
17546.31 397
17547.56 364
17548.81 370
17550.07 350
17551.32 389
17552.57 413
17553.82 394
17555.08 337
17556.33 376
17557.58 328
17558.83 344
17560.09 301
17561.34 353
17562.59 358
17563.85 325
17565.10 343
17566.35 345
17567.60 387
17568.86 372
17570.11 382
17571.36 369
17572.62 347
17573.87 335
17575.12 364
17576.38 362
17577.63 364
17578.88 378
17580.14 367
17581.39 354
17582.64 331
17583.90 368
17585.15 368
17586.40 403
17587.66 358
17588.91 344
17590.17 366
17591.42 348
17592.67 320
17593.93 314
17595.18 320
17596.43 349
17597.69 346
17598.94 332
17600.20 337
17601.45 345
17602.71 371
17603.96 355
17605.21 358
17606.47 356
17607.72 368
17608.98 348
17610.23 347
17611.49 364
17612.74 384
17614.00 348
17615.25 394
17616.50 341
17617.76 337
17619.01 330
17620.27 330
17621.52 327
17622.78 315
17624.03 339
17625.29 277
17626.54 343
17627.80 303
17629.05 294
17630.31 306
17631.56 275
17632.82 268
17634.08 280
17635.33 303
17636.59 291
17637.84 298
17639.10 322
17640.35 324
17641.61 322
17642.86 286
17644.12 272
17645.38 311
17646.63 310
17647.89 304
17649.14 279
17650.40 302
17651.66 290
17652.91 243
17654.17 272
17655.42 288
17656.68 277
17657.94 295
17659.19 276
17660.45 256
17661.70 236
17662.96 254
17664.22 322
17665.47 300
17666.73 238
17667.99 246
17669.24 263
17670.50 275
17671.76 262
17673.01 240
17674.27 243
17675.53 244
17676.78 245
17678.04 213
17679.30 244
17680.56 255
17681.81 266
17683.07 239
17684.33 213
17685.58 208
17686.84 217
17688.10 251
17689.36 228
17690.61 256
17691.87 217
17693.13 249
17694.39 230
17695.64 241
17696.90 247
17698.16 227
17699.42 256
17700.67 230
17701.93 229
17703.19 209
17704.45 255
17705.70 272
17706.96 234
17708.22 189
17709.48 213
17710.74 228
17711.99 230
17713.25 227
17714.51 214
17715.77 237
17717.03 240
17718.29 229
17719.54 206
17720.80 268
17722.06 246
17723.32 219
17724.58 206
17725.84 219
17727.10 203
17728.35 231
17729.61 237
17730.87 248
17732.13 246
17733.39 234
17734.65 219
17735.91 203
17737.17 213
17738.43 209
17739.69 212
17740.94 252
17742.20 222
17743.46 213
17744.72 242
17745.98 225
17747.24 223
17748.50 222
17749.76 238
17751.02 222
17752.28 224
17753.54 225
17754.80 237
17756.06 249
17757.32 228
17758.58 219
17759.84 234
17761.10 209
17762.36 231
17763.62 240
17764.88 205
17766.14 232
17767.40 226
17768.66 227
17769.92 221
17771.18 207
17772.44 223
17773.70 247
17774.96 260
17776.22 231
17777.48 238
17778.74 227
17780.00 229
17781.26 205
17782.52 216
17783.78 207
17785.04 217
17786.30 242
17787.57 262
17788.83 214
17790.09 192
17791.35 209
17792.61 221
17793.87 206
17795.13 213
17796.39 211
17797.65 170
17798.91 212
17800.18 194
17801.44 213
17802.70 206
17803.96 185
17805.22 226
17806.48 195
17807.74 182
17809.01 182
17810.27 173
17811.53 200
17812.79 180
17814.05 176
17815.31 175
17816.58 210
17817.84 181
17819.10 184
17820.36 209
17821.62 202
17822.89 194
17824.15 181
17825.41 207
17826.67 186
17827.94 182
17829.20 199
17830.46 216
17831.72 169
17832.98 188
17834.25 215
17835.51 208
17836.77 185
17838.04 196
17839.30 192
17840.56 167
17841.82 153
17843.09 185
17844.35 214
17845.61 200
17846.87 201
17848.14 175
17849.40 183
17850.66 193
17851.93 182
17853.19 212
17854.45 197
17855.72 182
17856.98 203
17858.24 177
17859.51 187
17860.77 213
17862.03 198
17863.30 184
17864.56 211
17865.82 211
17867.09 169
17868.35 190
17869.62 174
17870.88 202
17872.14 182
17873.41 179
17874.67 177
17875.93 218
17877.20 192
17878.46 152
17879.73 170
17880.99 204
17882.26 210
17883.52 196
17884.78 201
17886.05 156
17887.31 166
17888.58 182
17889.84 167
17891.11 174
17892.37 176
17893.63 207
17894.90 185
17896.16 176
17897.43 187
17898.69 172
17899.96 177
17901.22 200
17902.49 198
17903.75 165
17905.02 183
17906.28 181
17907.55 188
17908.81 180
17910.08 155
17911.34 169
17912.61 171
17913.87 195
17915.14 180
17916.41 171
17917.67 187
17918.94 171
17920.20 209
17921.47 190
17922.73 189
17924.00 210
17925.26 195
17926.53 205
17927.80 219
17929.06 209
17930.33 190
17931.59 180
17932.86 176
17934.13 167
17935.39 188
17936.66 170
17937.92 171
17939.19 165
17940.46 174
17941.72 195
17942.99 192
17944.26 174
17945.52 179
17946.79 173
17948.06 168
17949.32 208
17950.59 179
17951.85 173
17953.12 183
17954.39 180
17955.66 174
17956.92 180
17958.19 204
17959.46 191
17960.72 155
17961.99 228
17963.26 183
17964.52 186
17965.79 169
17967.06 189
17968.33 178
17969.59 185
17970.86 206
17972.13 179
17973.40 179
17974.66 176
17975.93 173
17977.20 194
17978.47 181
17979.73 176
17981.00 185
17982.27 173
17983.54 183
17984.80 176
17986.07 193
17987.34 161
17988.61 175
17989.88 168
17991.14 178
17992.41 179
17993.68 181
17994.95 173
17996.22 193
17997.48 185
17998.75 177
18000.02 171
18001.29 167
18002.56 200
18003.83 171
18005.10 168
18006.36 201
18007.63 191
18008.90 188
18010.17 183
18011.44 181
18012.71 210
18013.98 209
18015.25 195
18016.51 172
18017.78 204
18019.05 208
18020.32 191
18021.59 158
18022.86 186
18024.13 194
18025.40 210
18026.67 195
18027.94 167
18029.21 198
18030.48 181
18031.75 180
18033.01 208
18034.28 189
18035.55 163
18036.82 191
18038.09 187
18039.36 182
18040.63 162
18041.90 181
18043.17 207
18044.44 185
18045.71 167
18046.98 166
18048.25 179
18049.52 182
18050.79 189
18052.06 151
18053.33 167
18054.60 205
18055.87 208
18057.14 205
18058.42 160
18059.69 186
18060.96 189
18062.23 214
18063.50 209
18064.77 178
18066.04 178
18067.31 189
18068.58 205
18069.85 186
18071.12 179
18072.39 203
18073.66 193
18074.93 192
18076.21 171
18077.48 192
18078.75 227
18080.02 210
18081.29 193
18082.56 149
18083.83 222
18085.10 193
18086.38 213
18087.65 191
18088.92 187
18090.19 183
18091.46 208
18092.73 203
18094.01 180
18095.28 178
18096.55 200
18097.82 195
18099.09 210
18100.36 212
18101.64 217
18102.91 229
18104.18 180
18105.45 186
18106.73 179
18108.00 198
18109.27 170
18110.54 201
18111.81 186
18113.09 204
18114.36 216
18115.63 197
18116.90 225
18118.18 192
18119.45 204
18120.72 203
18121.99 212
18123.27 183
18124.54 169
18125.81 184
18127.09 185
18128.36 205
18129.63 215
18130.90 190
18132.18 191
18133.45 166
18134.72 173
18136.00 194
18137.27 189
18138.54 184
18139.82 197
18141.09 210
18142.36 188
18143.64 209
18144.91 217
18146.18 216
18147.46 187
18148.73 178
18150.00 177
18151.28 210
18152.55 191
18153.83 157
18155.10 176
18156.37 194
18157.65 191
18158.92 179
18160.20 198
18161.47 198
18162.74 200
18164.02 184
18165.29 196
18166.57 182
18167.84 182
18169.12 176
18170.39 181
18171.66 169
18172.94 181
18174.21 185
18175.49 202
18176.76 192
18178.04 181
18179.31 198
18180.59 184
18181.86 179
18183.14 182
18184.41 191
18185.69 174
18186.96 161
18188.24 214
18189.51 212
18190.79 168
18192.06 185
18193.34 189
18194.61 191
18195.89 189
18197.16 192
18198.44 163
18199.71 170
18200.99 191
18202.26 177
18203.54 183
18204.81 175
18206.09 196
18207.37 181
18208.64 182
18209.92 171
18211.19 169
18212.47 179
18213.75 209
18215.02 207
18216.30 204
18217.57 193
18218.85 186
18220.13 176
18221.40 178
18222.68 179
18223.95 195
18225.23 206
18226.51 199
18227.78 170
18229.06 190
18230.34 172
18231.61 209
18232.89 191
18234.17 179
18235.44 192
18236.72 205
18238.00 186
18239.27 191
18240.55 185
18241.83 207
18243.10 177
18244.38 214
18245.66 192
18246.94 218
18248.21 171
18249.49 178
18250.77 191
18252.04 189
18253.32 186
18254.60 210
18255.88 188
18257.15 187
18258.43 200
18259.71 187
18260.99 192
18262.26 165
18263.54 187
18264.82 226
18266.10 187
18267.37 182
18268.65 181
18269.93 182
18271.21 182
18272.49 199
18273.76 197
18275.04 202
18276.32 189
18277.60 217
18278.88 199
18280.15 183
18281.43 191
18282.71 195
18283.99 194
18285.27 180
18286.55 186
18287.83 162
18289.10 163
18290.38 184
18291.66 165
18292.94 179
18294.22 155
18295.50 161
18296.78 181
18298.06 190
18299.33 186
18300.61 186
18301.89 174
18303.17 145
18304.45 199
18305.73 207
18307.01 208
18308.29 195
18309.57 211
18310.85 209
18312.13 205
18313.41 213
18314.68 180
18315.96 174
18317.24 184
18318.52 198
18319.80 192
18321.08 188
18322.36 177
18323.64 189
18324.92 173
18326.20 158
18327.48 200
18328.76 188
18330.04 244
18331.32 196
18332.60 158
18333.88 185
18335.16 208
18336.44 172
18337.72 182
18339.00 171
18340.28 179
18341.56 186
18342.84 193
18344.12 179
18345.41 182
18346.69 197
18347.97 196
18349.25 209
18350.53 181
18351.81 171
18353.09 164
18354.37 164
18355.65 186
18356.93 202
18358.21 192
18359.49 203
18360.78 199
18362.06 176
18363.34 184
18364.62 167
18365.90 165
18367.18 173
18368.46 174
18369.74 180
18371.03 167
18372.31 181
18373.59 231
18374.87 224
18376.15 203
18377.43 179
18378.72 197
18380.00 208
18381.28 209
18382.56 190
18383.84 178
18385.12 152
18386.41 183
18387.69 175
18388.97 202
18390.25 188
18391.53 146
18392.82 179
18394.10 179
18395.38 199
18396.66 176
18397.95 158
18399.23 195
18400.51 173
18401.79 172
18403.08 186
18404.36 181
18405.64 207
18406.92 214
18408.21 175
18409.49 170
18410.77 186
18412.06 194
18413.34 193
18414.62 159
18415.90 171
18417.19 173
18418.47 206
18419.75 189
18421.04 183
18422.32 181
18423.60 193
18424.89 170
18426.17 178
18427.45 178
18428.74 178
18430.02 213
18431.30 191
18432.59 176
18433.87 180
18435.15 180
18436.44 199
18437.72 173
18439.01 178
18440.29 174
18441.57 149
18442.86 209
18444.14 204
18445.43 159
18446.71 203
18447.99 196
18449.28 200
18450.56 201
18451.85 195
18453.13 187
18454.42 188
18455.70 184
18456.98 191
18458.27 172
18459.55 171
18460.84 189
18462.12 201
18463.41 191
18464.69 194
18465.98 189
18467.26 187
18468.55 180
18469.83 150
18471.12 160
18472.40 181
18473.69 208
18474.97 170
18476.26 175
18477.54 175
18478.83 206
18480.11 180
18481.40 198
18482.68 177
18483.97 163
18485.25 184
18486.54 196
18487.82 160
18489.11 193
18490.40 184
18491.68 188
18492.97 196
18494.25 188
18495.54 199
18496.82 195
18498.11 192
18499.40 159
18500.68 174
18501.97 188
18503.25 189
18504.54 164
18505.83 165
18507.11 176
18508.40 184
18509.69 179
18510.97 159
18512.26 172
18513.54 197
18514.83 177
18516.12 195
18517.40 150
18518.69 166
18519.98 187
18521.26 162
18522.55 171
18523.84 158
18525.12 190
18526.41 162
18527.70 181
18528.99 177
18530.27 172
18531.56 178
18532.85 193
18534.13 226
18535.42 181
18536.71 190
18538.00 187
18539.28 165
18540.57 178
18541.86 184
18543.14 186
18544.43 197
18545.72 175
18547.01 179
18548.30 195
18549.58 209
18550.87 206
18552.16 200
18553.45 211
18554.73 187
18556.02 182
18557.31 207
18558.60 201
18559.89 218
18561.17 199
18562.46 197
18563.75 191
18565.04 160
18566.33 193
18567.62 173
18568.90 216
18570.19 208
18571.48 155
18572.77 210
18574.06 187
18575.35 185
18576.63 184
18577.92 188
18579.21 184
18580.50 209
18581.79 201
18583.08 201
18584.37 188
18585.66 212
18586.95 214
18588.23 202
18589.52 216
18590.81 242
18592.10 224
18593.39 214
18594.68 204
18595.97 230
18597.26 203
18598.55 204
18599.84 240
18601.13 234
18602.42 257
18603.71 251
18605.00 260
18606.29 231
18607.58 265
18608.86 224
18610.15 221
18611.44 248
18612.73 226
18614.02 201
18615.31 213
18616.60 210
18617.89 201
18619.18 237
18620.47 217
18621.76 256
18623.06 240
18624.35 208
18625.64 220
18626.93 244
18628.22 234
18629.51 198
18630.80 222
18632.09 224
18633.38 224
18634.67 191
18635.96 194
18637.25 229
18638.54 195
18639.83 213
18641.12 222
18642.41 221
18643.71 198
18645.00 201
18646.29 211
18647.58 183
18648.87 188
18650.16 192
18651.45 190
18652.74 165
18654.03 185
18655.33 189
18656.62 192
18657.91 191
18659.20 198
18660.49 179
18661.78 194
18663.07 163
18664.37 178
18665.66 172
18666.95 171
18668.24 200
18669.53 178
18670.83 191
18672.12 163
18673.41 168
18674.70 163
18675.99 189
18677.29 154
18678.58 177
18679.87 153
18681.16 203
18682.45 165
18683.75 161
18685.04 187
18686.33 157
18687.62 173
18688.92 182
18690.21 201
18691.50 194
18692.79 187
18694.09 177
18695.38 172
18696.67 167
18697.97 175
18699.26 152
18700.55 161
18701.84 172
18703.14 154
18704.43 159
18705.72 151
18707.02 172
18708.31 175
18709.60 170
18710.90 183
18712.19 169
18713.48 168
18714.78 181
18716.07 153
18717.36 184
18718.66 177
18719.95 176
18721.24 173
18722.54 173
18723.83 161
18725.13 167
18726.42 145
18727.71 171
18729.01 154
18730.30 183
18731.60 181
18732.89 169
18734.18 166
18735.48 153
18736.77 194
18738.07 160
18739.36 168
18740.66 178
18741.95 170
18743.24 166
18744.54 157
18745.83 162
18747.13 159
18748.42 181
18749.72 187
18751.01 176
18752.31 152
18753.60 153
18754.90 179
18756.19 143
18757.49 146
18758.78 154
18760.08 166
18761.37 165
18762.67 146
18763.96 173
18765.26 150
18766.55 157
18767.85 170
18769.14 177
18770.44 157
18771.73 169
18773.03 172
18774.32 160
18775.62 168
18776.91 130
18778.21 151
18779.51 168
18780.80 158
18782.10 173
18783.39 155
18784.69 167
18785.99 172
18787.28 162
18788.58 194
18789.87 163
18791.17 137
18792.47 158
18793.76 166
18795.06 154
18796.35 163
18797.65 135
18798.95 148
18800.24 152
18801.54 140
18802.84 149
18804.13 149
18805.43 157
18806.73 155
18808.02 164
18809.32 179
18810.62 165
18811.91 169
18813.21 150
18814.51 163
18815.80 162
18817.10 175
18818.40 159
18819.69 156
18820.99 146
18822.29 182
18823.59 164
18824.88 145
18826.18 146
18827.48 152
18828.78 186
18830.07 152
18831.37 139
18832.67 140
18833.97 159
18835.26 167
18836.56 167
18837.86 131
18839.16 134
18840.45 150
18841.75 172
18843.05 150
18844.35 160
18845.65 163
18846.94 183
18848.24 171
18849.54 152
18850.84 178
18852.14 163
18853.43 167
18854.73 168
18856.03 146
18857.33 174
18858.63 160
18859.93 170
18861.22 156
18862.52 150
18863.82 166
18865.12 151
18866.42 160
18867.72 152
18869.02 161
18870.32 149
18871.61 158
18872.91 162
18874.21 138
18875.51 169
18876.81 153
18878.11 186
18879.41 181
18880.71 154
18882.01 126
18883.31 138
18884.61 145
18885.90 158
18887.20 156
18888.50 154
18889.80 179
18891.10 191
18892.40 156
18893.70 128
18895.00 149
18896.30 159
18897.60 145
18898.90 133
18900.20 149
18901.50 169
18902.80 133
18904.10 142
18905.40 167
18906.70 150
18908.00 156
18909.30 195
18910.60 173
18911.90 163
18913.20 120
18914.50 131
18915.80 173
18917.10 151
18918.40 148
18919.70 146
18921.00 148
18922.30 146
18923.61 156
18924.91 173
18926.21 158
18927.51 147
18928.81 152
18930.11 170
18931.41 139
18932.71 150
18934.01 163
18935.31 173
18936.61 160
18937.92 135
18939.22 153
18940.52 138
18941.82 149
18943.12 139
18944.42 161
18945.72 137
18947.03 126
18948.33 155
18949.63 160
18950.93 154
18952.23 138
18953.53 163
18954.84 165
18956.14 133
18957.44 147
18958.74 134
18960.04 151
18961.34 157
18962.65 152
18963.95 127
18965.25 156
18966.55 154
18967.86 133
18969.16 140
18970.46 149
18971.76 172
18973.06 151
18974.37 145
18975.67 132
18976.97 131
18978.27 163
18979.58 136
18980.88 158
18982.18 179
18983.48 155
18984.79 152
18986.09 166
18987.39 142
18988.70 152
18990.00 164
18991.30 146
18992.61 168
18993.91 140
18995.21 129
18996.51 142
18997.82 163
18999.12 159
19000.42 152
19001.73 153
19003.03 185
19004.33 168
19005.64 136
19006.94 125
19008.25 152
19009.55 163
19010.85 151
19012.16 159
19013.46 128
19014.76 144
19016.07 150
19017.37 150
19018.68 144
19019.98 134
19021.28 166
19022.59 153
19023.89 148
19025.20 141
19026.50 142
19027.80 163
19029.11 161
19030.41 141
19031.72 134
19033.02 137
19034.33 160
19035.63 177
19036.94 137
19038.24 144
19039.54 143
19040.85 179
19042.15 173
19043.46 164
19044.76 122
19046.07 142
19047.37 155
19048.68 153
19049.98 147
19051.29 146
19052.59 151
19053.90 161
19055.20 151
19056.51 178
19057.81 168
19059.12 170
19060.43 155
19061.73 152
19063.04 134
19064.34 150
19065.65 147
19066.95 181
19068.26 147
19069.56 127
19070.87 152
19072.18 165
19073.48 150
19074.79 134
19076.09 144
19077.40 149
19078.71 172
19080.01 156
19081.32 156
19082.62 153
19083.93 163
19085.24 151
19086.54 163
19087.85 147
19089.16 177
19090.46 158
19091.77 157
19093.07 156
19094.38 160
19095.69 161
19096.99 168
19098.30 158
19099.61 138
19100.91 140
19102.22 137
19103.53 154
19104.84 147
19106.14 145
19107.45 141
19108.76 156
19110.06 143
19111.37 163
19112.68 153
19113.98 168
19115.29 165
19116.60 144
19117.91 165
19119.21 135
19120.52 150
19121.83 149
19123.14 151
19124.44 150
19125.75 128
19127.06 161
19128.37 152
19129.68 145
19130.98 165
19132.29 156
19133.60 156
19134.91 156
19136.21 145
19137.52 143
19138.83 164
19140.14 164
19141.45 156
19142.76 122
19144.06 167
19145.37 143
19146.68 136
19147.99 150
19149.30 137
19150.61 164
19151.91 152
19153.22 154
19154.53 166
19155.84 158
19157.15 164
19158.46 189
19159.77 165
19161.07 184
19162.38 143
19163.69 178
19165.00 174
19166.31 146
19167.62 176
19168.93 159
19170.24 131
19171.55 170
19172.86 160
19174.17 159
19175.48 179
19176.78 139
19178.09 178
19179.40 162
19180.71 151
19182.02 154
19183.33 134
19184.64 158
19185.95 157
19187.26 187
19188.57 158
19189.88 157
19191.19 152
19192.50 150
19193.81 127
19195.12 136
19196.43 141
19197.74 158
19199.05 159
19200.36 157
19201.67 164
19202.98 148
19204.29 160
19205.60 154
19206.91 163
19208.22 146
19209.53 144
19210.84 148
19212.15 162
19213.47 155
19214.78 148
19216.09 143
19217.40 165
19218.71 175
19220.02 158
19221.33 137
19222.64 165
19223.95 163
19225.26 141
19226.57 126
19227.89 144
19229.20 167
19230.51 154
19231.82 143
19233.13 145
19234.44 126
19235.75 145
19237.06 144
19238.38 144
19239.69 144
19241.00 155
19242.31 152
19243.62 157
19244.93 129
19246.25 163
19247.56 159
19248.87 137
19250.18 144
19251.49 132
19252.81 158
19254.12 142
19255.43 154
19256.74 153
19258.05 159
19259.37 146
19260.68 156
19261.99 150
19263.30 142
19264.62 146
19265.93 179
19267.24 155
19268.55 139
19269.87 116
19271.18 132
19272.49 162
19273.80 128
19275.12 150
19276.43 150
19277.74 152
19279.05 179
19280.37 158
19281.68 142
19282.99 142
19284.31 163
19285.62 181
19286.93 150
19288.25 156
19289.56 129
19290.87 155
19292.19 145
19293.50 145
19294.81 134
19296.13 138
19297.44 157
19298.75 124
19300.07 139
19301.38 125
19302.69 132
19304.01 158
19305.32 166
19306.64 138
19307.95 136
19309.26 179
19310.58 132
19311.89 114
19313.21 132
19314.52 148
19315.83 170
19317.15 150
19318.46 133
19319.78 148
19321.09 135
19322.41 140
19323.72 159
19325.03 148
19326.35 129
19327.66 139
19328.98 149
19330.29 148
19331.61 147
19332.92 147
19334.24 137
19335.55 141
19336.87 141
19338.18 131
19339.50 149
19340.81 154
19342.13 143
19343.44 155
19344.76 151
19346.07 122
19347.39 131
19348.70 151
19350.02 128
19351.33 137
19352.65 170
19353.96 134
19355.28 147
19356.59 151
19357.91 171
19359.23 163
19360.54 135
19361.86 132
19363.17 132
19364.49 142
19365.80 146
19367.12 145
19368.44 168
19369.75 143
19371.07 141
19372.38 164
19373.70 140
19375.02 124
19376.33 132
19377.65 145
19378.97 161
19380.28 130
19381.60 128
19382.91 126
19384.23 137
19385.55 148
19386.86 160
19388.18 149
19389.50 135
19390.81 147
19392.13 144
19393.45 141
19394.76 127
19396.08 139
19397.40 163
19398.72 166
19400.03 155
19401.35 136
19402.67 152
19403.98 142
19405.30 153
19406.62 151
19407.94 156
19409.25 137
19410.57 147
19411.89 143
19413.20 137
19414.52 145
19415.84 141
19417.16 169
19418.48 155
19419.79 153
19421.11 131
19422.43 135
19423.75 169
19425.06 152
19426.38 173
19427.70 155
19429.02 150
19430.34 155
19431.65 145
19432.97 157
19434.29 155
19435.61 172
19436.93 147
19438.25 137
19439.56 143
19440.88 166
19442.20 169
19443.52 146
19444.84 117
19446.16 131
19447.47 162
19448.79 139
19450.11 165
19451.43 146
19452.75 120
19454.07 138
19455.39 150
19456.71 175
19458.03 147
19459.34 121
19460.66 156
19461.98 168
19463.30 141
19464.62 128
19465.94 112
19467.26 148
19468.58 137
19469.90 133
19471.22 134
19472.54 170
19473.86 142
19475.18 167
19476.50 128
19477.82 162
19479.14 127
19480.46 160
19481.78 181
19483.10 160
19484.42 137
19485.73 142
19487.05 179
19488.37 166
19489.70 131
19491.02 122
19492.34 166
19493.66 141
19494.98 119
19496.30 130
19497.62 151
19498.94 137
19500.26 132
19501.58 144
19502.90 157
19504.22 177
19505.54 169
19506.86 134
19508.18 130
19509.50 157
19510.82 140
19512.14 141
19513.46 163
19514.78 129
19516.11 122
19517.43 148
19518.75 140
19520.07 145
19521.39 134
19522.71 147
19524.03 164
19525.35 170
19526.68 140
19528.00 138
19529.32 151
19530.64 153
19531.96 156
19533.28 113
19534.60 150
19535.93 141
19537.25 140
19538.57 135
19539.89 133
19541.21 149
19542.53 156
19543.86 147
19545.18 146
19546.50 127
19547.82 142
19549.14 179
19550.47 156
19551.79 135
19553.11 147
19554.43 130
19555.76 155
19557.08 119
19558.40 128
19559.72 136
19561.05 136
19562.37 149
19563.69 157
19565.01 151
19566.34 136
19567.66 128
19568.98 143
19570.30 157
19571.63 154
19572.95 136
19574.27 156
19575.60 149
19576.92 140
19578.24 135
19579.57 161
19580.89 150
19582.21 159
19583.54 149
19584.86 141
19586.18 137
19587.51 137
19588.83 155
19590.15 139
19591.48 157
19592.80 149
19594.12 136
19595.45 142
19596.77 113
19598.09 126
19599.42 139
19600.74 136
19602.07 137
19603.39 149
19604.71 139
19606.04 151
19607.36 145
19608.69 153
19610.01 131
19611.33 154
19612.66 143
19613.98 170
19615.31 140
19616.63 152
19617.96 168
19619.28 151
19620.60 131
19621.93 167
19623.25 158
19624.58 157
19625.90 139
19627.23 161
19628.55 162
19629.88 139
19631.20 144
19632.53 162
19633.85 150
19635.18 142
19636.50 159
19637.83 146
19639.15 155
19640.48 145
19641.80 150
19643.13 143
19644.45 140
19645.78 151
19647.10 135
19648.43 146
19649.76 133
19651.08 150
19652.41 146
19653.73 132
19655.06 141
19656.38 171
19657.71 141
19659.04 159
19660.36 169
19661.69 148
19663.01 150
19664.34 149
19665.67 134
19666.99 142
19668.32 129
19669.64 147
19670.97 157
19672.30 121
19673.62 132
19674.95 141
19676.28 146
19677.60 159
19678.93 158
19680.25 157
19681.58 130
19682.91 135
19684.23 134
19685.56 139
19686.89 155
19688.22 152
19689.54 146
19690.87 153
19692.20 132
19693.52 126
19694.85 152
19696.18 158
19697.50 144
19698.83 132
19700.16 107
19701.49 139
19702.81 151
19704.14 141
19705.47 145
19706.80 139
19708.12 156
19709.45 154
19710.78 150
19712.11 151
19713.43 145
19714.76 153
19716.09 166
19717.42 153
19718.74 126
19720.07 156
19721.40 161
19722.73 158
19724.06 149
19725.38 122
19726.71 148
19728.04 145
19729.37 151
19730.70 127
19732.03 132
19733.35 159
19734.68 166
19736.01 128
19737.34 135
19738.67 135
19740.00 139
19741.32 151
19742.65 164
19743.98 147
19745.31 141
19746.64 142
19747.97 133
19749.30 120
19750.63 124
19751.96 150
19753.28 155
19754.61 139
19755.94 132
19757.27 145
19758.60 151
19759.93 147
19761.26 153
19762.59 162
19763.92 146
19765.25 134
19766.58 154
19767.91 165
19769.24 135
19770.57 125
19771.90 160
19773.22 158
19774.55 153
19775.88 144
19777.21 139
19778.54 143
19779.87 154
19781.20 149
19782.53 148
19783.86 161
19785.19 151
19786.52 136
19787.85 135
19789.18 130
19790.51 132
19791.85 155
19793.18 126
19794.51 134
19795.84 148
19797.17 138
19798.50 138
19799.83 165
19801.16 133
19802.49 125
19803.82 155
19805.15 143
19806.48 135
19807.81 162
19809.14 143
19810.47 132
19811.81 167
19813.14 152
19814.47 145
19815.80 164
19817.13 142
19818.46 145
19819.79 132
19821.12 167
19822.45 150
19823.79 166
19825.12 161
19826.45 130
19827.78 141
19829.11 155
19830.44 158
19831.78 175
19833.11 147
19834.44 140
19835.77 156
19837.10 159
19838.43 148
19839.77 143
19841.10 180
19842.43 147
19843.76 158
19845.09 134
19846.43 122
19847.76 149
19849.09 141
19850.42 160
19851.76 138
19853.09 124
19854.42 137
19855.75 135
19857.09 141
19858.42 135
19859.75 156
19861.08 139
19862.42 140
19863.75 156
19865.08 135
19866.41 139
19867.75 156
19869.08 185
19870.41 167
19871.75 154
19873.08 133
19874.41 124
19875.75 144
19877.08 140
19878.41 154
19879.75 134
19881.08 155
19882.41 156
19883.75 196
19885.08 161
19886.41 147
19887.75 132
19889.08 158
19890.41 159
19891.75 159
19893.08 142
19894.41 163
19895.75 141
19897.08 148
19898.42 140
19899.75 141
19901.08 144
19902.42 149
19903.75 151
19905.09 147
19906.42 149
19907.75 133
19909.09 157
19910.42 131
19911.76 152
19913.09 142
19914.43 148
19915.76 155
19917.10 149
19918.43 151
19919.77 124
19921.10 146
19922.43 132
19923.77 142
19925.10 149
19926.44 144
19927.77 167
19929.11 155
19930.44 144
19931.78 157
19933.11 153
19934.45 163
19935.78 125
19937.12 150
19938.45 139
19939.79 120
19941.13 154
19942.46 130
19943.80 139
19945.13 161
19946.47 187
19947.80 140
19949.14 169
19950.47 147
19951.81 146
19953.15 136
19954.48 162
19955.82 147
19957.15 149
19958.49 152
19959.83 136
19961.16 155
19962.50 150
19963.83 147
19965.17 164
19966.51 167
19967.84 157
19969.18 146
19970.51 155
19971.85 140
19973.19 161
19974.52 146
19975.86 148
19977.20 173
19978.53 175
19979.87 176
19981.21 158
19982.54 156
19983.88 146
19985.22 156
19986.55 154
19987.89 139
19989.23 126
19990.57 138
19991.90 177
19993.24 140
19994.58 147
19995.91 177
19997.25 188
19998.59 152
19999.93 150
20001.26 145
20002.60 142
20003.94 167
20005.28 151
20006.61 156
20007.95 145
20009.29 158
20010.63 157
20011.96 180
20013.30 156
20014.64 183
20015.98 179
20017.31 146
20018.65 159
20019.99 159
20021.33 162
20022.67 166
20024.01 163
20025.34 133
20026.68 142
20028.02 158
20029.36 185
20030.70 136
20032.03 167
20033.37 159
20034.71 165
20036.05 173
20037.39 160
20038.73 139
20040.07 172
20041.40 169
20042.74 134
20044.08 151
20045.42 138
20046.76 164
20048.10 139
20049.44 163
20050.78 173
20052.12 192
20053.46 148
20054.79 171
20056.13 149
20057.47 151
20058.81 169
20060.15 174
20061.49 148
20062.83 153
20064.17 162
20065.51 164
20066.85 157
20068.19 154
20069.53 187
20070.87 168
20072.21 165
20073.55 180
20074.89 158
20076.23 170
20077.57 135
20078.91 151
20080.25 161
20081.59 169
20082.93 157
20084.27 168
20085.61 138
20086.95 142
20088.29 142
20089.63 151
20090.97 142
20092.31 116
20093.65 148
20094.99 177
20096.33 171
20097.67 120
20099.01 138
20100.35 127
20101.69 154
20103.03 165
20104.38 154
20105.72 155
20107.06 152
20108.40 148
20109.74 152
20111.08 116
20112.42 143
20113.76 162
20115.10 129
20116.45 134
20117.79 134
20119.13 131
20120.47 144
20121.81 149
20123.15 153
20124.49 147
20125.84 181
20127.18 147
20128.52 134
20129.86 118
20131.20 130
20132.54 180
20133.89 137
20135.23 129
20136.57 121
20137.91 156
20139.25 156
20140.60 143
