# Supplementary material for: MALDI-TOF MS typing enables the classification of brewing yeasts of the genus Saccharomyces to major beer styles
Source: PLoS One. 2017 Aug 9;12(8):e0181694. doi: 10.1371/journal.pone.0181694 (PMC5549903; doi:10.1371/journal.pone.0181694)
Supplement: S15 File — The directory includes 90 raw files and was zipped to “.zip”; the folder has three strains with 30 spectra per strain; S1 Text explains the raw files with an example and Table 1 represents the yeast strains used within the experiment. (ZIP) [file pone.0181694.s018.zip › 43-45/30669-454-OG-WB-WB-YPG-18h-E-E_2015-11-06__0_B1_1.dat]

2000.55 1057
2000.97 1181
2001.39 1161
2001.81 1216
2002.23 1202
2002.65 1022
2003.08 1049
2003.50 1078
2003.92 1039
2004.34 1077
2004.76 957
2005.19 946
2005.61 1014
2006.03 963
2006.45 944
2006.87 986
2007.30 927
2007.72 1054
2008.14 1111
2008.56 1215
2008.99 1183
2009.41 1102
2009.83 1048
2010.25 1116
2010.68 1051
2011.10 1077
2011.52 990
2011.94 1059
2012.37 987
2012.79 878
2013.21 871
2013.63 936
2014.06 890
2014.48 978
2014.90 937
2015.33 940
2015.75 879
2016.17 829
2016.60 957
2017.02 955
2017.44 1026
2017.86 1063
2018.29 960
2018.71 1091
2019.14 1077
2019.56 1047
2019.98 1047
2020.41 1095
2020.83 989
2021.25 1003
2021.68 997
2022.10 1026
2022.52 1058
2022.95 999
2023.37 898
2023.80 902
2024.22 1009
2024.64 934
2025.07 962
2025.49 968
2025.92 971
2026.34 963
2026.76 1088
2027.19 1088
2027.61 1006
2028.04 943
2028.46 895
2028.89 937
2029.31 866
2029.74 928
2030.16 964
2030.58 996
2031.01 903
2031.43 1011
2031.86 927
2032.28 945
2032.71 927
2033.13 1084
2033.56 1135
2033.98 958
2034.41 1042
2034.83 931
2035.26 861
2035.68 1032
2036.11 1077
2036.53 1064
2036.96 935
2037.38 928
2037.81 963
2038.24 913
2038.66 919
2039.09 1021
2039.51 988
2039.94 1029
2040.36 1143
2040.79 1206
2041.21 998
2041.64 1023
2042.07 974
2042.49 909
2042.92 897
2043.34 928
2043.77 968
2044.20 1026
2044.62 947
2045.05 901
2045.47 994
2045.90 970
2046.33 894
2046.75 1007
2047.18 967
2047.61 932
2048.03 993
2048.46 1040
2048.89 935
2049.31 920
2049.74 912
2050.16 925
2050.59 1076
2051.02 1015
2051.45 974
2051.87 1107
2052.30 1024
2052.73 925
2053.15 884
2053.58 907
2054.01 985
2054.43 952
2054.86 945
2055.29 976
2055.72 888
2056.14 865
2056.57 936
2057.00 969
2057.43 911
2057.85 936
2058.28 999
2058.71 1000
2059.14 1000
2059.56 1020
2059.99 1039
2060.42 993
2060.85 995
2061.27 1023
2061.70 1007
2062.13 1058
2062.56 994
2062.99 1047
2063.41 1162
2063.84 1171
2064.27 1277
2064.70 1268
2065.13 1297
2065.55 1367
2065.98 1458
2066.41 1423
2066.84 1380
2067.27 1433
2067.70 1545
2068.13 1417
2068.55 1384
2068.98 1293
2069.41 1010
2069.84 1125
2070.27 1140
2070.70 1017
2071.13 910
2071.56 927
2071.98 1038
2072.41 905
2072.84 930
2073.27 1033
2073.70 1033
2074.13 1005
2074.56 942
2074.99 917
2075.42 957
2075.85 1052
2076.28 1153
2076.71 1055
2077.13 993
2077.56 1026
2077.99 1038
2078.42 1055
2078.85 1063
2079.28 1053
2079.71 996
2080.14 947
2080.57 975
2081.00 875
2081.43 992
2081.86 1052
2082.29 1014
2082.72 896
2083.15 905
2083.58 965
2084.01 899
2084.44 950
2084.87 942
2085.30 955
2085.73 1020
2086.16 940
2086.59 901
2087.02 1009
2087.46 972
2087.89 939
2088.32 933
2088.75 885
2089.18 943
2089.61 995
2090.04 1029
2090.47 979
2090.90 975
2091.33 881
2091.76 906
2092.19 839
2092.63 937
2093.06 940
2093.49 935
2093.92 979
2094.35 1025
2094.78 1052
2095.21 1100
2095.64 1007
2096.08 811
2096.51 905
2096.94 936
2097.37 889
2097.80 911
2098.23 911
2098.67 932
2099.10 958
2099.53 939
2099.96 816
2100.39 942
2100.82 883
2101.26 874
2101.69 905
2102.12 920
2102.55 881
2102.98 842
2103.42 888
2103.85 925
2104.28 953
2104.71 910
2105.15 945
2105.58 882
2106.01 906
2106.44 878
2106.88 943
2107.31 953
2107.74 982
2108.17 974
2108.61 1015
2109.04 982
2109.47 864
2109.90 948
2110.34 963
2110.77 1029
2111.20 974
2111.64 995
2112.07 944
2112.50 865
2112.94 965
2113.37 933
2113.80 982
2114.24 884
2114.67 960
2115.10 1009
2115.54 1024
2115.97 987
2116.40 803
2116.84 839
2117.27 866
2117.70 844
2118.14 885
2118.57 886
2119.00 958
2119.44 962
2119.87 945
2120.31 903
2120.74 912
2121.17 955
2121.61 972
2122.04 952
2122.48 953
2122.91 916
2123.35 1036
2123.78 1108
2124.21 966
2124.65 887
2125.08 1033
2125.52 981
2125.95 920
2126.39 872
2126.82 967
2127.26 982
2127.69 1046
2128.12 1071
2128.56 990
2128.99 939
2129.43 1001
2129.86 1008
2130.30 1044
2130.73 1123
2131.17 1038
2131.60 1142
2132.04 1118
2132.47 1070
2132.91 1056
2133.34 1033
2133.78 1130
2134.22 1109
2134.65 988
2135.09 1042
2135.52 1156
2135.96 1145
2136.39 1123
2136.83 1149
2137.26 1155
2137.70 1092
2138.14 1098
2138.57 1089
2139.01 964
2139.44 920
2139.88 941
2140.31 899
2140.75 1012
2141.19 915
2141.62 982
2142.06 882
2142.50 752
2142.93 912
2143.37 906
2143.80 873
2144.24 985
2144.68 959
2145.11 914
2145.55 1019
2145.99 926
2146.42 900
2146.86 882
2147.30 907
2147.73 972
2148.17 963
2148.61 989
2149.04 1031
2149.48 1068
2149.92 1030
2150.35 1123
2150.79 1193
2151.23 1176
2151.67 1065
2152.10 1098
2152.54 996
2152.98 1008
2153.41 1000
2153.85 1067
2154.29 1014
2154.73 963
2155.16 985
2155.60 929
2156.04 1036
2156.48 1019
2156.91 942
2157.35 967
2157.79 992
2158.23 927
2158.67 981
2159.10 1083
2159.54 1070
2159.98 1026
2160.42 966
2160.86 1003
2161.29 1028
2161.73 1067
2162.17 1068
2162.61 950
2163.05 951
2163.48 945
2163.92 991
2164.36 980
2164.80 950
2165.24 921
2165.68 925
2166.12 1041
2166.55 1017
2166.99 1046
2167.43 1046
2167.87 968
2168.31 1008
2168.75 1044
2169.19 1162
2169.63 1121
2170.06 1112
2170.50 1126
2170.94 1150
2171.38 1251
2171.82 1288
2172.26 1253
2172.70 1276
2173.14 1385
2173.58 1392
2174.02 1567
2174.46 1511
2174.90 1419
2175.34 1459
2175.78 1584
2176.22 1390
2176.65 1440
2177.09 1462
2177.53 1492
2177.97 1382
2178.41 1203
2178.85 1172
2179.29 1214
2179.73 1143
2180.17 1198
2180.61 1156
2181.05 1108
2181.49 1174
2181.93 1143
2182.37 1075
2182.81 1043
2183.26 1085
2183.70 1109
2184.14 1028
2184.58 927
2185.02 916
2185.46 1058
2185.90 1015
2186.34 1047
2186.78 1079
2187.22 1054
2187.66 1105
2188.10 1118
2188.54 1084
2188.98 1062
2189.42 988
2189.87 1156
2190.31 1071
2190.75 1028
2191.19 1149
2191.63 1045
2192.07 1130
2192.51 1166
2192.95 1051
2193.39 1110
2193.84 1060
2194.28 1147
2194.72 1202
2195.16 1257
2195.60 1183
2196.04 1180
2196.49 1243
2196.93 1283
2197.37 1159
2197.81 1227
2198.25 1158
2198.69 1090
2199.14 1137
2199.58 1168
2200.02 1100
2200.46 1056
2200.90 980
2201.35 894
2201.79 1030
2202.23 1015
2202.67 991
2203.12 1108
2203.56 1030
2204.00 960
2204.44 1126
2204.89 1081
2205.33 1103
2205.77 1100
2206.21 1173
2206.66 1083
2207.10 1067
2207.54 1043
2207.98 1213
2208.43 1266
2208.87 1087
2209.31 1216
2209.76 1237
2210.20 1144
2210.64 1005
2211.09 1113
2211.53 1167
2211.97 1116
2212.41 1153
2212.86 1074
2213.30 1007
2213.74 1018
2214.19 982
2214.63 861
2215.08 928
2215.52 1037
2215.96 952
2216.41 930
2216.85 975
2217.29 923
2217.74 1009
2218.18 925
2218.63 981
2219.07 971
2219.51 965
2219.96 1053
2220.40 1118
2220.85 1017
2221.29 977
2221.73 1021
2222.18 977
2222.62 1047
2223.07 1092
2223.51 1110
2223.96 1102
2224.40 1069
2224.84 1122
2225.29 1222
2225.73 1115
2226.18 1199
2226.62 1240
2227.07 1114
2227.51 1135
2227.96 1093
2228.40 1206
2228.85 1138
2229.29 1160
2229.74 1208
2230.18 1200
2230.63 1168
2231.07 1241
2231.52 1151
2231.96 1097
2232.41 1299
2232.85 1308
2233.30 1240
2233.74 1212
2234.19 1308
2234.63 1252
2235.08 1204
2235.53 1189
2235.97 1187
2236.42 1044
2236.86 1016
2237.31 1011
2237.75 1020
2238.20 960
2238.65 1055
2239.09 997
2239.54 889
2239.98 962
2240.43 900
2240.88 909
2241.32 902
2241.77 878
2242.21 853
2242.66 856
2243.11 790
2243.55 923
2244.00 950
2244.45 934
2244.89 933
2245.34 948
2245.79 953
2246.23 1018
2246.68 939
2247.13 908
2247.57 982
2248.02 928
2248.47 917
2248.91 870
2249.36 1081
2249.81 970
2250.25 966
2250.70 949
2251.15 906
2251.60 1002
2252.04 1064
2252.49 1091
2252.94 1003
2253.39 988
2253.83 935
2254.28 980
2254.73 962
2255.17 896
2255.62 901
2256.07 910
2256.52 864
2256.97 877
2257.41 906
2257.86 910
2258.31 921
2258.76 957
2259.20 872
2259.65 991
2260.10 1062
2260.55 914
2261.00 963
2261.45 1030
2261.89 1005
2262.34 1108
2262.79 1021
2263.24 938
2263.69 1021
2264.13 955
2264.58 970
2265.03 1014
2265.48 1088
2265.93 982
2266.38 1031
2266.83 1025
2267.28 1016
2267.72 1025
2268.17 1090
2268.62 1154
2269.07 1017
2269.52 1044
2269.97 965
2270.42 1089
2270.87 1121
2271.32 1161
2271.76 1112
2272.21 1093
2272.66 1096
2273.11 1166
2273.56 1180
2274.01 1047
2274.46 1099
2274.91 1112
2275.36 1049
2275.81 1037
2276.26 951
2276.71 991
2277.16 1024
2277.61 942
2278.06 870
2278.51 956
2278.96 1067
2279.41 901
2279.86 904
2280.31 907
2280.76 1010
2281.21 1011
2281.66 864
2282.11 918
2282.56 971
2283.01 1004
2283.46 1012
2283.91 929
2284.36 925
2284.81 1020
2285.26 1062
2285.71 934
2286.16 947
2286.61 1043
2287.06 1143
2287.51 1180
2287.96 1202
2288.42 1468
2288.87 1526
2289.32 1707
2289.77 1808
2290.22 1849
2290.67 1816
2291.12 1982
2291.57 2046
2292.02 2147
2292.48 2251
2292.93 2047
2293.38 1981
2293.83 1944
2294.28 1852
2294.73 1540
2295.18 1510
2295.63 1325
2296.09 1216
2296.54 1129
2296.99 1082
2297.44 1096
2297.89 1156
2298.35 1085
2298.80 1045
2299.25 1160
2299.70 1002
2300.15 957
2300.60 952
2301.06 922
2301.51 976
2301.96 995
2302.41 1038
2302.87 1017
2303.32 897
2303.77 924
2304.22 856
2304.67 918
2305.13 944
2305.58 955
2306.03 929
2306.49 1002
2306.94 1061
2307.39 1126
2307.84 1012
2308.30 1110
2308.75 1229
2309.20 1112
2309.65 1163
2310.11 1197
2310.56 1241
2311.01 1234
2311.47 1067
2311.92 1169
2312.37 1236
2312.83 1168
2313.28 1169
2313.73 1113
2314.19 1087
2314.64 1244
2315.09 1093
2315.55 1076
2316.00 1200
2316.45 1079
2316.91 1086
2317.36 1144
2317.81 1179
2318.27 1023
2318.72 1156
2319.18 1160
2319.63 1049
2320.08 1087
2320.54 1066
2320.99 1107
2321.45 1011
2321.90 1100
2322.35 1132
2322.81 1148
2323.26 1112
2323.72 1256
2324.17 1211
2324.63 1287
2325.08 1254
2325.53 1563
2325.99 1668
2326.44 1858
2326.90 1558
2327.35 1613
2327.81 1352
2328.26 1352
2328.72 1191
2329.17 1033
2329.63 1144
2330.08 1179
2330.54 1148
2330.99 1132
2331.45 1113
2331.90 1077
2332.36 1174
2332.81 1128
2333.27 1099
2333.72 1173
2334.18 1087
2334.63 1048
2335.09 976
2335.54 993
2336.00 1003
2336.46 1048
2336.91 1026
2337.37 953
2337.82 846
2338.28 945
2338.73 996
2339.19 938
2339.65 929
2340.10 1111
2340.56 1080
2341.01 981
2341.47 987
2341.93 979
2342.38 1065
2342.84 1052
2343.29 1069
2343.75 1076
2344.21 971
2344.66 934
2345.12 995
2345.58 981
2346.03 1058
2346.49 1124
2346.94 1074
2347.40 1065
2347.86 1183
2348.31 1182
2348.77 1130
2349.23 1144
2349.69 1081
2350.14 1096
2350.60 997
2351.06 937
2351.51 965
2351.97 1013
2352.43 983
2352.88 985
2353.34 984
2353.80 1063
2354.26 1002
2354.71 1051
2355.17 1090
2355.63 979
2356.09 955
2356.54 1038
2357.00 1108
2357.46 972
2357.92 988
2358.37 1017
2358.83 947
2359.29 1050
2359.75 1036
2360.20 1052
2360.66 1148
2361.12 1070
2361.58 1092
2362.04 1036
2362.49 1163
2362.95 1061
2363.41 1210
2363.87 1096
2364.33 1079
2364.79 1166
2365.24 1122
2365.70 1018
2366.16 1085
2366.62 1040
2367.08 1017
2367.54 1030
2367.99 1076
2368.45 1012
2368.91 1057
2369.37 1035
2369.83 1091
2370.29 1087
2370.75 1075
2371.21 1118
2371.67 1089
2372.12 1059
2372.58 1025
2373.04 1114
2373.50 1098
2373.96 1147
2374.42 1093
2374.88 1184
2375.34 1199
2375.80 1096
2376.26 1185
2376.72 1234
2377.18 1179
2377.64 1114
2378.10 1163
2378.56 1058
2379.01 1083
2379.47 1054
2379.93 1040
2380.39 1041
2380.85 1008
2381.31 939
2381.77 929
2382.23 975
2382.69 950
2383.15 974
2383.61 987
2384.07 925
2384.53 984
2384.99 922
2385.45 899
2385.92 953
2386.38 977
2386.84 1032
2387.30 1009
2387.76 1044
2388.22 1029
2388.68 1042
2389.14 1197
2389.60 1093
2390.06 1077
2390.52 1069
2390.98 1061
2391.44 1135
2391.90 1054
2392.36 1003
2392.83 1101
2393.29 1130
2393.75 1070
2394.21 1015
2394.67 966
2395.13 1010
2395.59 1125
2396.05 940
2396.52 1072
2396.98 1047
2397.44 1055
2397.90 888
2398.36 954
2398.82 1033
2399.28 1074
2399.75 993
2400.21 1066
2400.67 979
2401.13 969
2401.59 1048
2402.06 1003
2402.52 977
2402.98 990
2403.44 1043
2403.90 1036
2404.37 1050
2404.83 1096
2405.29 1036
2405.75 1007
2406.21 1071
2406.68 1054
2407.14 1056
2407.60 1096
2408.06 1011
2408.53 997
2408.99 1008
2409.45 945
2409.91 858
2410.38 914
2410.84 990
2411.30 1049
2411.77 873
2412.23 869
2412.69 982
2413.15 954
2413.62 1018
2414.08 1031
2414.54 962
2415.01 922
2415.47 912
2415.93 968
2416.40 1102
2416.86 1149
2417.32 1039
2417.79 950
2418.25 1099
2418.71 1207
2419.18 1148
2419.64 1051
2420.10 1148
2420.57 1243
2421.03 1091
2421.50 1134
2421.96 1095
2422.42 1089
2422.89 1093
2423.35 1176
2423.81 1137
2424.28 1120
2424.74 1039
2425.21 982
2425.67 1045
2426.14 1059
2426.60 1079
2427.06 1067
2427.53 1019
2427.99 982
2428.46 1033
2428.92 909
2429.39 898
2429.85 970
2430.32 953
2430.78 924
2431.24 988
2431.71 968
2432.17 945
2432.64 1007
2433.10 1052
2433.57 1058
2434.03 1069
2434.50 975
2434.96 982
2435.43 972
2435.89 907
2436.36 1003
2436.82 1140
2437.29 1075
2437.76 991
2438.22 1045
2438.69 959
2439.15 946
2439.62 1099
2440.08 1080
2440.55 1069
2441.01 1204
2441.48 1233
2441.95 1141
2442.41 1000
2442.88 1078
2443.34 1102
2443.81 1092
2444.27 1080
2444.74 1030
2445.21 976
2445.67 1022
2446.14 1123
2446.60 992
2447.07 1056
2447.54 1003
2448.00 897
2448.47 921
2448.94 954
2449.40 875
2449.87 858
2450.34 919
2450.80 953
2451.27 881
2451.74 972
2452.20 898
2452.67 905
2453.14 993
2453.60 900
2454.07 925
2454.54 910
2455.00 891
2455.47 877
2455.94 928
2456.40 1007
2456.87 928
2457.34 1083
2457.81 1031
2458.27 1035
2458.74 973
2459.21 1025
2459.68 922
2460.14 928
2460.61 928
2461.08 1003
2461.55 918
2462.01 906
2462.48 886
2462.95 866
2463.42 829
2463.88 910
2464.35 907
2464.82 830
2465.29 889
2465.76 889
2466.22 908
2466.69 950
2467.16 974
2467.63 996
2468.10 938
2468.57 927
2469.03 1047
2469.50 1048
2469.97 1008
2470.44 955
2470.91 848
2471.38 914
2471.84 924
2472.31 998
2472.78 886
2473.25 831
2473.72 846
2474.19 936
2474.66 899
2475.13 929
2475.59 814
2476.06 897
2476.53 973
2477.00 963
2477.47 926
2477.94 973
2478.41 946
2478.88 961
2479.35 913
2479.82 898
2480.29 902
2480.76 954
2481.23 947
2481.69 914
2482.16 920
2482.63 861
2483.10 858
2483.57 852
2484.04 985
2484.51 1051
2484.98 1036
2485.45 1144
2485.92 1047
2486.39 1002
2486.86 888
2487.33 988
2487.80 1091
2488.27 1058
2488.74 1078
2489.21 1082
2489.68 1067
2490.15 1162
2490.62 1023
2491.09 1123
2491.56 1186
2492.04 1065
2492.51 980
2492.98 1026
2493.45 1015
2493.92 1064
2494.39 995
2494.86 986
2495.33 1059
2495.80 1123
2496.27 1044
2496.74 1033
2497.21 1102
2497.68 977
2498.16 1032
2498.63 999
2499.10 971
2499.57 936
2500.04 970
2500.51 985
2500.98 959
2501.45 864
2501.93 889
2502.40 963
2502.87 994
2503.34 962
2503.81 929
2504.28 987
2504.76 1042
2505.23 1104
2505.70 945
2506.17 1058
2506.64 1109
2507.11 896
2507.59 987
2508.06 984
2508.53 1002
2509.00 1081
2509.47 1034
2509.95 1082
2510.42 1066
2510.89 1073
2511.36 1244
2511.84 1265
2512.31 1217
2512.78 1194
2513.25 1149
2513.73 1151
2514.20 1181
2514.67 1158
2515.14 1145
2515.62 1165
2516.09 1062
2516.56 1083
2517.03 1019
2517.51 957
2517.98 1017
2518.45 1059
2518.93 1030
2519.40 1078
2519.87 1004
2520.35 1090
2520.82 1091
2521.29 1020
2521.77 959
2522.24 1030
2522.71 966
2523.19 896
2523.66 923
2524.13 940
2524.61 1044
2525.08 1045
2525.55 1005
2526.03 1026
2526.50 906
2526.97 891
2527.45 969
2527.92 958
2528.40 900
2528.87 1021
2529.34 1102
2529.82 969
2530.29 915
2530.77 997
2531.24 988
2531.71 873
2532.19 940
2532.66 1139
2533.14 1123
2533.61 1159
2534.09 1209
2534.56 1075
2535.04 1037
2535.51 1069
2535.98 1022
2536.46 1027
2536.93 1130
2537.41 1024
2537.88 864
2538.36 925
2538.83 1054
2539.31 1023
2539.78 1121
2540.26 1101
2540.73 1075
2541.21 1044
2541.68 1097
2542.16 987
2542.63 1086
2543.11 1155
2543.59 1125
2544.06 1034
2544.54 1021
2545.01 1083
2545.49 1112
2545.96 1051
2546.44 1030
2546.91 1159
2547.39 1066
2547.87 1226
2548.34 1131
2548.82 1102
2549.29 1048
2549.77 1095
2550.24 1097
2550.72 1072
2551.20 1094
2551.67 1176
2552.15 1143
2552.62 1241
2553.10 1202
2553.58 1065
2554.05 1068
2554.53 1089
2555.01 1095
2555.48 1076
2555.96 1105
2556.44 1110
2556.91 1156
2557.39 1044
2557.87 1037
2558.34 1046
2558.82 1032
2559.30 1004
2559.77 1165
2560.25 1046
2560.73 973
2561.20 986
2561.68 970
2562.16 822
2562.64 924
2563.11 998
2563.59 972
2564.07 953
2564.54 1060
2565.02 1034
2565.50 938
2565.98 937
2566.45 895
2566.93 962
2567.41 1014
2567.89 1003
2568.36 939
2568.84 838
2569.32 941
2569.80 910
2570.28 905
2570.75 906
2571.23 858
2571.71 892
2572.19 1091
2572.66 981
2573.14 978
2573.62 977
2574.10 935
2574.58 936
2575.06 944
2575.53 950
2576.01 930
2576.49 996
2576.97 876
2577.45 844
2577.93 730
2578.40 906
2578.88 870
2579.36 921
2579.84 967
2580.32 1053
2580.80 1020
2581.28 1002
2581.76 978
2582.24 962
2582.71 873
2583.19 917
2583.67 945
2584.15 969
2584.63 898
2585.11 829
2585.59 1042
2586.07 979
2586.55 985
2587.03 1031
2587.51 932
2587.99 986
2588.47 986
2588.95 1019
2589.42 1001
2589.90 907
2590.38 974
2590.86 1029
2591.34 923
2591.82 1015
2592.30 933
2592.78 985
2593.26 999
2593.74 1143
2594.22 1074
2594.70 1046
2595.18 972
2595.66 1016
2596.14 1006
2596.62 968
2597.10 949
2597.58 1034
2598.07 993
2598.55 824
2599.03 893
2599.51 985
2599.99 967
2600.47 977
2600.95 972
2601.43 918
2601.91 905
2602.39 934
2602.87 972
2603.35 789
2603.83 961
2604.31 1017
2604.80 924
2605.28 866
2605.76 849
2606.24 841
2606.72 866
2607.20 969
2607.68 977
2608.16 1058
2608.65 1143
2609.13 1051
2609.61 1004
2610.09 931
2610.57 1030
2611.05 1015
2611.53 976
2612.02 930
2612.50 1011
2612.98 948
2613.46 839
2613.94 907
2614.43 899
2614.91 955
2615.39 1019
2615.87 949
2616.35 935
2616.84 939
2617.32 948
2617.80 975
2618.28 970
2618.77 1037
2619.25 963
2619.73 989
2620.21 948
2620.69 941
2621.18 873
2621.66 951
2622.14 955
2622.63 985
2623.11 978
2623.59 849
2624.07 829
2624.56 859
2625.04 974
2625.52 870
2626.01 854
2626.49 880
2626.97 908
2627.45 958
2627.94 913
2628.42 934
2628.90 1067
2629.39 1154
2629.87 1096
2630.35 1028
2630.84 1062
2631.32 1028
2631.80 1101
2632.29 1089
2632.77 1069
2633.26 1054
2633.74 1023
2634.22 976
2634.71 1066
2635.19 1103
2635.67 1021
2636.16 989
2636.64 1047
2637.13 1094
2637.61 1087
2638.09 1009
2638.58 1033
2639.06 1030
2639.55 1045
2640.03 1023
2640.52 949
2641.00 1003
2641.48 1017
2641.97 1065
2642.45 963
2642.94 937
2643.42 1017
2643.91 1021
2644.39 1037
2644.88 871
2645.36 981
2645.85 880
2646.33 963
2646.82 1023
2647.30 1063
2647.79 888
2648.27 1008
2648.76 963
2649.24 910
2649.73 900
2650.21 919
2650.70 1052
2651.18 980
2651.67 927
2652.15 964
2652.64 1024
2653.12 1033
2653.61 1148
2654.10 970
2654.58 992
2655.07 1064
2655.55 1061
2656.04 1166
2656.52 1167
2657.01 1177
2657.50 1052
2657.98 995
2658.47 1051
2658.95 967
2659.44 982
2659.93 1002
2660.41 1079
2660.90 964
2661.38 939
2661.87 1059
2662.36 995
2662.84 952
2663.33 999
2663.82 974
2664.30 921
2664.79 946
2665.28 1126
2665.76 1063
2666.25 968
2666.74 925
2667.22 926
2667.71 998
2668.20 922
2668.68 892
2669.17 956
2669.66 991
2670.14 977
2670.63 1111
2671.12 1060
2671.61 1018
2672.09 1022
2672.58 1035
2673.07 1095
2673.55 1114
2674.04 1072
2674.53 1215
2675.02 1135
2675.50 1059
2675.99 1127
2676.48 1353
2676.97 1325
2677.46 1216
2677.94 1155
2678.43 1173
2678.92 1080
2679.41 993
2679.89 1057
2680.38 998
2680.87 976
2681.36 1090
2681.85 927
2682.33 963
2682.82 1163
2683.31 1006
2683.80 1012
2684.29 968
2684.78 958
2685.26 1051
2685.75 1033
2686.24 1004
2686.73 1001
2687.22 929
2687.71 936
2688.20 936
2688.68 957
2689.17 891
2689.66 875
2690.15 984
2690.64 1095
2691.13 980
2691.62 949
2692.11 1016
2692.60 909
2693.09 915
2693.57 915
2694.06 886
2694.55 907
2695.04 954
2695.53 942
2696.02 904
2696.51 821
2697.00 825
2697.49 905
2697.98 954
2698.47 901
2698.96 1002
2699.45 993
2699.94 988
2700.43 1047
2700.92 1117
2701.41 1032
2701.90 920
2702.39 984
2702.88 1018
2703.37 953
2703.86 913
2704.35 1024
2704.84 1079
2705.33 1059
2705.82 1037
2706.31 959
2706.80 1008
2707.29 1033
2707.78 879
2708.27 801
2708.76 879
2709.25 869
2709.74 875
2710.23 917
2710.72 978
2711.21 994
2711.71 1047
2712.20 831
2712.69 893
2713.18 976
2713.67 961
2714.16 958
2714.65 1008
2715.14 855
2715.63 951
2716.12 915
2716.62 945
2717.11 922
2717.60 916
2718.09 968
2718.58 860
2719.07 898
2719.56 938
2720.06 891
2720.55 928
2721.04 1088
2721.53 1115
2722.02 876
2722.51 932
2723.01 981
2723.50 989
2723.99 991
2724.48 947
2724.97 979
2725.47 839
2725.96 859
2726.45 927
2726.94 917
2727.44 963
2727.93 921
2728.42 918
2728.91 906
2729.40 890
2729.90 891
2730.39 963
2730.88 996
2731.37 977
2731.87 1004
2732.36 1016
2732.85 941
2733.35 1052
2733.84 1088
2734.33 1085
2734.82 1056
2735.32 1009
2735.81 955
2736.30 1010
2736.80 972
2737.29 1035
2737.78 963
2738.28 1029
2738.77 1054
2739.26 966
2739.76 966
2740.25 946
2740.74 1001
2741.24 978
2741.73 861
2742.22 957
2742.72 943
2743.21 958
2743.70 1000
2744.20 1023
2744.69 982
2745.19 966
2745.68 911
2746.17 1041
2746.67 1030
2747.16 955
2747.66 959
2748.15 906
2748.64 1045
2749.14 999
2749.63 1025
2750.13 941
2750.62 1032
2751.12 1071
2751.61 1154
2752.10 1019
2752.60 979
2753.09 1043
2753.59 1060
2754.08 1050
2754.58 1051
2755.07 1129
2755.57 1035
2756.06 1091
2756.56 1086
2757.05 1023
2757.55 1119
2758.04 1033
2758.54 985
2759.03 1063
2759.53 1139
2760.02 1152
2760.52 1099
2761.01 1115
2761.51 992
2762.00 1047
2762.50 1039
2762.99 1123
2763.49 1103
2763.99 1138
2764.48 1144
2764.98 1143
2765.47 1000
2765.97 1041
2766.46 1186
2766.96 1005
2767.46 1002
2767.95 921
2768.45 1051
2768.94 926
2769.44 995
2769.94 911
2770.43 1017
2770.93 962
2771.42 959
2771.92 902
2772.42 913
2772.91 1046
2773.41 1019
2773.91 1096
2774.40 1100
2774.90 1136
2775.40 1127
2775.89 1204
2776.39 1361
2776.89 1273
2777.38 1225
2777.88 1341
2778.38 1327
2778.87 1225
2779.37 1204
2779.87 1222
2780.36 1140
2780.86 1118
2781.36 1090
2781.85 967
2782.35 928
2782.85 915
2783.35 965
2783.84 948
2784.34 874
2784.84 917
2785.34 847
2785.83 855
2786.33 824
2786.83 815
2787.33 934
2787.82 932
2788.32 880
2788.82 950
2789.32 857
2789.81 905
2790.31 940
2790.81 861
2791.31 924
2791.81 855
2792.30 879
2792.80 946
2793.30 1024
2793.80 982
2794.30 959
2794.80 963
2795.29 897
2795.79 976
2796.29 963
2796.79 907
2797.29 1015
2797.79 923
2798.29 846
2798.78 962
2799.28 962
2799.78 944
2800.28 990
2800.78 920
2801.28 906
2801.78 922
2802.28 986
2802.77 895
2803.27 873
2803.77 1061
2804.27 1104
2804.77 1080
2805.27 1105
2805.77 1094
2806.27 940
2806.77 1036
2807.27 1024
2807.77 1048
2808.27 1053
2808.77 1056
2809.27 1021
2809.77 1096
2810.27 1084
2810.77 1036
2811.27 998
2811.76 1034
2812.26 1042
2812.76 956
2813.26 903
2813.76 940
2814.26 959
2814.76 881
2815.26 968
2815.76 972
2816.27 951
2816.77 996
2817.27 1093
2817.77 983
2818.27 966
2818.77 859
2819.27 912
2819.77 1025
2820.27 1055
2820.77 1030
2821.27 1033
2821.77 971
2822.27 997
2822.77 943
2823.27 957
2823.77 937
2824.27 878
2824.78 964
2825.28 907
2825.78 926
2826.28 907
2826.78 822
2827.28 916
2827.78 1072
2828.28 1023
2828.79 1005
2829.29 964
2829.79 849
2830.29 979
2830.79 925
2831.29 964
2831.79 880
2832.30 895
2832.80 1027
2833.30 1062
2833.80 964
2834.30 1017
2834.80 1097
2835.31 1016
2835.81 996
2836.31 1052
2836.81 1072
2837.31 1077
2837.82 1028
2838.32 1069
2838.82 1051
2839.32 1078
2839.83 1107
2840.33 991
2840.83 1059
2841.33 953
2841.84 975
2842.34 932
2842.84 1072
2843.34 934
2843.85 1000
2844.35 939
2844.85 976
2845.35 914
2845.86 933
2846.36 1069
2846.86 1184
2847.37 1047
2847.87 1134
2848.37 1189
2848.87 1146
2849.38 1052
2849.88 1136
2850.38 1196
2850.89 1123
2851.39 1102
2851.89 1092
2852.40 1088
2852.90 1056
2853.40 1019
2853.91 989
2854.41 1088
2854.92 1047
2855.42 993
2855.92 991
2856.43 997
2856.93 1059
2857.43 944
2857.94 1073
2858.44 1064
2858.95 936
2859.45 906
2859.95 899
2860.46 948
2860.96 950
2861.47 914
2861.97 882
2862.48 981
2862.98 925
2863.48 862
2863.99 967
2864.49 879
2865.00 849
2865.50 947
2866.01 890
2866.51 943
2867.02 962
2867.52 969
2868.03 872
2868.53 848
2869.04 853
2869.54 944
2870.05 902
2870.55 852
2871.06 1071
2871.56 999
2872.07 953
2872.57 890
2873.08 1060
2873.58 1088
2874.09 1083
2874.59 1077
2875.10 1112
2875.60 1071
2876.11 1119
2876.61 1022
2877.12 995
2877.63 1060
2878.13 1078
2878.64 1029
2879.14 1067
2879.65 1130
2880.15 1089
2880.66 1210
2881.17 1013
2881.67 1163
2882.18 940
2882.68 1022
2883.19 1020
2883.70 1020
2884.20 1199
2884.71 1092
2885.22 1135
2885.72 1079
2886.23 1141
2886.74 1144
2887.24 1139
2887.75 1265
2888.25 1224
2888.76 1242
2889.27 1304
2889.77 1273
2890.28 1274
2890.79 1384
2891.30 1351
2891.80 1239
2892.31 1337
2892.82 1388
2893.32 1260
2893.83 1355
2894.34 1417
2894.84 1409
2895.35 1454
2895.86 1458
2896.37 1507
2896.87 1481
2897.38 1535
2897.89 1480
2898.40 1390
2898.90 1375
2899.41 1331
2899.92 1397
2900.43 1342
2900.93 1342
2901.44 1256
2901.95 1271
2902.46 1319
2902.96 1251
2903.47 1292
2903.98 1356
2904.49 1431
2905.00 1338
2905.50 1477
2906.01 1408
2906.52 1449
2907.03 1296
2907.54 1318
2908.05 1370
2908.55 1314
2909.06 1200
2909.57 1209
2910.08 1183
2910.59 1130
2911.10 1115
2911.61 1119
2912.11 1065
2912.62 1055
2913.13 1048
2913.64 1026
2914.15 1014
2914.66 1123
2915.17 1055
2915.68 1081
2916.19 1093
2916.69 1030
2917.20 1098
2917.71 1038
2918.22 1062
2918.73 1126
2919.24 1108
2919.75 1194
2920.26 1097
2920.77 1043
2921.28 1063
2921.79 971
2922.30 960
2922.81 980
2923.32 1065
2923.83 1097
2924.34 1081
2924.85 1091
2925.36 946
2925.87 994
2926.38 1040
2926.89 1031
2927.40 1042
2927.91 986
2928.42 1058
2928.93 894
2929.44 902
2929.95 907
2930.46 965
2930.97 934
2931.48 1030
2931.99 922
2932.50 969
2933.01 930
2933.52 897
2934.03 911
2934.54 966
2935.05 955
2935.56 1008
2936.07 996
2936.58 1050
2937.09 1040
2937.60 1135
2938.12 982
2938.63 902
2939.14 988
2939.65 1079
2940.16 1126
2940.67 1036
2941.18 1098
2941.69 1063
2942.20 1038
2942.72 1047
2943.23 1081
2943.74 1070
2944.25 1057
2944.76 1148
2945.27 1043
2945.79 1084
2946.30 1174
2946.81 1187
2947.32 1121
2947.83 1053
2948.34 1065
2948.86 1010
2949.37 1137
2949.88 1019
2950.39 995
2950.90 911
2951.42 1084
2951.93 951
2952.44 990
2952.95 1051
2953.46 948
2953.98 968
2954.49 937
2955.00 885
2955.51 904
2956.03 867
2956.54 963
2957.05 969
2957.56 1010
2958.08 916
2958.59 906
2959.10 878
2959.62 972
2960.13 1105
2960.64 1007
2961.15 995
2961.67 1077
2962.18 1061
2962.69 1001
2963.21 1014
2963.72 974
2964.23 1019
2964.75 957
2965.26 926
2965.77 957
2966.29 965
2966.80 1058
2967.31 1021
2967.83 1051
2968.34 1188
2968.85 1094
2969.37 1203
2969.88 1014
2970.40 966
2970.91 1086
2971.42 1044
2971.94 1002
2972.45 978
2972.96 1032
2973.48 1054
2973.99 1018
2974.51 1057
2975.02 1126
2975.54 1112
2976.05 1109
2976.56 1131
2977.08 1147
2977.59 1162
2978.11 1016
2978.62 980
2979.14 1025
2979.65 1132
2980.16 1109
2980.68 1067
2981.19 1181
2981.71 1254
2982.22 1298
2982.74 1235
2983.25 1263
2983.77 1252
2984.28 1104
2984.80 1276
2985.31 1368
2985.83 1378
2986.34 1267
2986.86 1164
2987.37 1229
2987.89 1252
2988.40 1257
2988.92 1268
2989.44 1405
2989.95 1387
2990.47 1348
2990.98 1437
2991.50 1175
2992.01 1259
2992.53 1254
2993.04 1277
2993.56 1219
2994.08 1410
2994.59 1424
2995.11 1350
2995.62 1377
2996.14 1293
2996.66 1321
2997.17 1455
2997.69 1500
2998.20 1619
2998.72 1666
2999.24 1583
2999.75 1557
3000.27 1591
3000.79 1664
3001.30 1772
3001.82 1971
3002.33 2206
3002.85 2618
3003.37 2806
3003.88 2981
3004.40 3526
3004.92 3792
3005.43 3997
3005.95 4395
3006.47 4271
3006.99 4236
3007.50 3952
3008.02 3708
3008.54 3101
3009.05 2526
3009.57 2504
3010.09 2132
3010.60 1836
3011.12 1678
3011.64 1527
3012.16 1532
3012.67 1352
3013.19 1363
3013.71 1374
3014.23 1381
3014.74 1434
3015.26 1504
3015.78 1372
3016.30 1448
3016.82 1402
3017.33 1412
3017.85 1426
3018.37 1390
3018.89 1135
3019.40 1269
3019.92 1302
3020.44 1273
3020.96 1338
3021.48 1306
3022.00 1299
3022.51 1186
3023.03 1195
3023.55 1301
3024.07 1261
3024.59 1351
3025.11 1534
3025.62 1471
3026.14 1226
3026.66 1173
3027.18 1304
3027.70 1272
3028.22 1356
3028.74 1260
3029.25 1165
3029.77 1300
3030.29 1369
3030.81 1281
3031.33 1159
3031.85 1106
3032.37 1163
3032.89 1118
3033.41 1186
3033.93 1103
3034.45 1196
3034.96 1123
3035.48 1220
3036.00 1156
3036.52 1198
3037.04 1150
3037.56 1127
3038.08 1225
3038.60 1093
3039.12 1081
3039.64 1110
3040.16 1060
3040.68 1058
3041.20 1090
3041.72 1083
3042.24 1102
3042.76 1126
3043.28 1159
3043.80 1078
3044.32 1080
3044.84 1066
3045.36 992
3045.88 1046
3046.40 1223
3046.92 1108
3047.44 1069
3047.96 1105
3048.48 1082
3049.00 1052
3049.52 1060
3050.04 1109
3050.56 1104
3051.09 1046
3051.61 1039
3052.13 1006
3052.65 1030
3053.17 1110
3053.69 966
3054.21 1106
3054.73 1059
3055.25 1057
3055.77 1023
3056.29 1125
3056.82 1072
3057.34 1076
3057.86 1119
3058.38 1140
3058.90 1118
3059.42 1083
3059.94 1100
3060.47 1241
3060.99 1149
3061.51 1152
3062.03 1122
3062.55 1103
3063.07 1026
3063.60 1010
3064.12 1011
3064.64 1090
3065.16 1241
3065.68 1204
3066.21 1256
3066.73 1103
3067.25 1194
3067.77 1139
3068.29 999
3068.82 1089
3069.34 1187
3069.86 1073
3070.38 1110
3070.90 1132
3071.43 1023
3071.95 1105
3072.47 1028
3072.99 1032
3073.52 1141
3074.04 1164
3074.56 1160
3075.09 1204
3075.61 1203
3076.13 1206
3076.65 1259
3077.18 1258
3077.70 1211
3078.22 1326
3078.75 1378
3079.27 1371
3079.79 1470
3080.32 1551
3080.84 1453
3081.36 1405
3081.89 1579
3082.41 1517
3082.93 1670
3083.46 1627
3083.98 1691
3084.50 1587
3085.03 1514
3085.55 1497
3086.07 1535
3086.60 1358
3087.12 1421
3087.64 1300
3088.17 1261
3088.69 1311
3089.22 1257
3089.74 1305
3090.26 1315
3090.79 1199
3091.31 1239
3091.84 1367
3092.36 1225
3092.89 1283
3093.41 1350
3093.93 1377
3094.46 1440
3094.98 1468
3095.51 1540
3096.03 1612
3096.56 1668
3097.08 1694
3097.61 1752
3098.13 1836
3098.66 2033
3099.18 2201
3099.70 2499
3100.23 2870
3100.75 3435
3101.28 3943
3101.80 4742
3102.33 5329
3102.85 5786
3103.38 6388
3103.91 6674
3104.43 6609
3104.96 6614
3105.48 5958
3106.01 5460
3106.53 4953
3107.06 4265
3107.58 3512
3108.11 2961
3108.63 2387
3109.16 2252
3109.69 2104
3110.21 1989
3110.74 1905
3111.26 1691
3111.79 1951
3112.31 1916
3112.84 1784
3113.37 1702
3113.89 1766
3114.42 1722
3114.94 1589
3115.47 1491
3116.00 1476
3116.52 1423
3117.05 1358
3117.58 1443
3118.10 1342
3118.63 1367
3119.16 1231
3119.68 1261
3120.21 1269
3120.73 1309
3121.26 1345
3121.79 1440
3122.31 1443
3122.84 1406
3123.37 1442
3123.90 1604
3124.42 1474
3124.95 1355
3125.48 1311
3126.00 1262
3126.53 1229
3127.06 1307
3127.58 1170
3128.11 1083
3128.64 1184
3129.17 1166
3129.69 1183
3130.22 1139
3130.75 1284
3131.28 1130
3131.80 1106
3132.33 1118
3132.86 1206
3133.39 1305
3133.91 1177
3134.44 1192
3134.97 1160
3135.50 1206
3136.03 1033
3136.55 1130
3137.08 1168
3137.61 1121
3138.14 1146
3138.67 1180
3139.19 1119
3139.72 1047
3140.25 1153
3140.78 1249
3141.31 1111
3141.84 1133
3142.36 1130
3142.89 1000
3143.42 1047
3143.95 1147
3144.48 1151
3145.01 1130
3145.54 1205
3146.06 1197
3146.59 1112
3147.12 1335
3147.65 1279
3148.18 1303
3148.71 1428
3149.24 1383
3149.77 1274
3150.30 1334
3150.83 1414
3151.35 1411
3151.88 1385
3152.41 1298
3152.94 1245
3153.47 1152
3154.00 1212
3154.53 1150
3155.06 1255
3155.59 1222
3156.12 1115
3156.65 1226
3157.18 1215
3157.71 1221
3158.24 1260
3158.77 1316
3159.30 1346
3159.83 1223
3160.36 1275
3160.89 1200
3161.42 1124
3161.95 1231
3162.48 1244
3163.01 1275
3163.54 1122
3164.07 1277
3164.60 1128
3165.13 1124
3165.66 1105
3166.19 1114
3166.72 1008
3167.25 1031
3167.78 1085
3168.31 1006
3168.84 1070
3169.37 1002
3169.90 949
3170.44 1048
3170.97 1018
3171.50 966
3172.03 1049
3172.56 1118
3173.09 1155
3173.62 1102
3174.15 1162
3174.68 1358
3175.21 1213
3175.75 1112
3176.28 1045
3176.81 1132
3177.34 1157
3177.87 1157
3178.40 1115
3178.93 1106
3179.47 1158
3180.00 1077
3180.53 1053
3181.06 1021
3181.59 1011
3182.12 951
3182.66 937
3183.19 1046
3183.72 1021
3184.25 981
3184.78 1038
3185.32 1140
3185.85 1141
3186.38 1129
3186.91 1119
3187.44 1151
3187.98 1160
3188.51 1165
3189.04 1134
3189.57 1129
3190.11 1162
3190.64 1227
3191.17 1063
3191.70 966
3192.24 935
3192.77 1070
3193.30 1081
3193.84 1092
3194.37 1080
3194.90 1101
3195.43 1073
3195.97 1002
3196.50 1019
3197.03 1098
3197.57 1145
3198.10 1180
3198.63 1224
3199.17 1213
3199.70 1197
3200.23 1247
3200.77 1180
3201.30 1206
3201.83 1201
3202.37 1215
3202.90 1248
3203.43 1198
3203.97 1151
3204.50 1201
3205.03 1285
3205.57 1349
3206.10 1240
3206.63 1179
3207.17 1389
3207.70 1332
3208.24 1309
3208.77 1166
3209.30 1284
3209.84 1411
3210.37 1327
3210.91 1397
3211.44 1502
3211.98 1394
3212.51 1649
3213.04 1803
3213.58 1533
3214.11 1363
3214.65 1586
3215.18 1394
3215.72 1369
3216.25 1261
3216.79 1213
3217.32 1241
3217.86 1149
3218.39 1188
3218.93 1123
3219.46 1243
3220.00 1177
3220.53 1130
3221.07 1227
3221.60 1253
3222.14 1234
3222.67 1333
3223.21 1429
3223.74 1493
3224.28 1481
3224.81 1554
3225.35 1596
3225.88 1685
3226.42 1595
3226.95 1434
3227.49 1403
3228.02 1506
3228.56 1582
3229.10 1543
3229.63 1417
3230.17 1514
3230.70 1563
3231.24 1515
3231.78 1550
3232.31 1574
3232.85 1418
3233.38 1595
3233.92 1573
3234.46 1462
3234.99 1530
3235.53 1748
3236.06 1712
3236.60 1564
3237.14 1601
3237.67 1615
3238.21 1718
3238.75 1655
3239.28 1461
3239.82 1564
3240.36 1682
3240.89 1614
3241.43 1688
3241.97 1558
3242.50 1587
3243.04 1434
3243.58 1477
3244.11 1542
3244.65 1651
3245.19 1497
3245.72 1473
3246.26 1524
3246.80 1563
3247.34 1586
3247.87 1655
3248.41 1613
3248.95 1518
3249.49 1613
3250.02 1565
3250.56 1535
3251.10 1446
3251.64 1621
3252.17 1583
3252.71 1676
3253.25 1670
3253.79 1621
3254.32 1664
3254.86 1645
3255.40 1575
3255.94 1647
3256.48 1682
3257.01 1743
3257.55 1799
3258.09 1914
3258.63 2190
3259.17 2165
3259.70 2341
3260.24 2453
3260.78 2573
3261.32 2793
3261.86 3265
3262.40 3535
3262.93 3952
3263.47 4284
3264.01 4369
3264.55 4781
3265.09 5120
3265.63 5193
3266.17 5323
3266.71 5489
3267.24 5585
3267.78 5446
3268.32 5448
3268.86 5399
3269.40 4791
3269.94 4273
3270.48 4036
3271.02 3393
3271.56 3031
3272.10 2579
3272.64 2482
3273.18 2174
3273.71 1910
3274.25 1899
3274.79 1895
3275.33 1928
3275.87 1762
3276.41 1908
3276.95 1884
3277.49 1910
3278.03 1864
3278.57 1958
3279.11 1862
3279.65 1828
3280.19 1923
3280.73 1768
3281.27 1780
3281.81 1803
3282.35 1762
3282.89 1841
3283.43 1880
3283.97 1947
3284.51 1803
3285.05 1803
3285.59 1958
3286.13 2164
3286.67 1968
3287.21 1887
3287.75 2088
3288.30 2152
3288.84 2041
3289.38 1833
3289.92 1956
3290.46 1893
3291.00 2021
3291.54 1949
3292.08 1999
3292.62 2114
3293.16 2365
3293.70 2590
3294.24 2597
3294.79 2558
3295.33 2728
3295.87 3018
3296.41 3148
3296.95 3023
3297.49 2832
3298.03 2893
3298.57 2720
3299.12 2794
3299.66 2571
3300.20 2239
3300.74 2233
3301.28 2275
3301.82 2241
3302.37 2232
3302.91 2184
3303.45 2259
3303.99 2178
3304.53 2190
3305.08 2081
3305.62 2120
3306.16 1927
3306.70 2149
3307.24 1935
3307.79 1837
3308.33 1769
3308.87 1828
3309.41 1803
3309.96 1750
3310.50 1794
3311.04 1818
3311.58 1747
3312.13 1724
3312.67 1703
3313.21 1864
3313.75 1876
3314.30 1820
3314.84 1806
3315.38 2080
3315.92 2206
3316.47 2197
3317.01 2286
3317.55 2439
3318.10 2350
3318.64 2264
3319.18 2464
3319.73 2404
3320.27 2266
3320.81 2390
3321.36 2470
3321.90 2358
3322.44 2333
3322.99 2426
3323.53 2310
3324.07 2262
3324.62 2260
3325.16 2342
3325.70 2097
3326.25 2163
3326.79 2058
3327.34 2078
3327.88 2032
3328.42 1885
3328.97 2028
3329.51 2123
3330.06 2397
3330.60 2986
3331.14 3623
3331.69 4258
3332.23 5263
3332.78 6805
3333.32 8308
3333.86 9810
3334.41 11584
3334.95 13066
3335.50 13943
3336.04 15228
3336.59 16102
3337.13 16237
3337.68 16261
3338.22 15597
3338.77 13932
3339.31 12330
3339.86 10435
3340.40 8492
3340.94 7176
3341.49 5870
3342.03 4879
3342.58 4065
3343.13 3465
3343.67 3037
3344.22 2730
3344.76 2519
3345.31 2225
3345.85 2139
3346.40 2227
3346.94 2239
3347.49 2239
3348.03 2251
3348.58 2304
3349.12 2164
3349.67 2176
3350.22 2194
3350.76 2073
3351.31 2074
3351.85 2276
3352.40 2252
3352.94 2194
3353.49 2076
3354.04 2018
3354.58 2043
3355.13 2037
3355.67 2079
3356.22 2070
3356.77 1955
3357.31 1926
3357.86 1769
3358.41 1827
3358.95 1846
3359.50 1806
3360.05 1887
3360.59 1859
3361.14 1742
3361.68 1920
3362.23 1883
3362.78 1913
3363.33 1765
3363.87 1717
3364.42 1802
3364.97 1730
3365.51 1744
3366.06 1766
3366.61 1741
3367.15 1634
3367.70 1684
3368.25 1754
3368.79 1798
3369.34 1870
3369.89 1847
3370.44 1981
3370.98 1927
3371.53 2014
3372.08 2248
3372.63 2287
3373.17 2559
3373.72 2718
3374.27 2672
3374.82 2723
3375.36 2612
3375.91 2546
3376.46 2461
3377.01 2415
3377.56 2457
3378.10 2220
3378.65 2071
3379.20 1886
3379.75 1613
3380.30 1499
3380.84 1636
3381.39 1533
3381.94 1504
3382.49 1459
3383.04 1480
3383.59 1467
3384.13 1421
3384.68 1510
3385.23 1494
3385.78 1518
3386.33 1475
3386.88 1521
3387.43 1580
3387.97 1439
3388.52 1429
3389.07 1497
3389.62 1449
3390.17 1515
3390.72 1467
3391.27 1374
3391.82 1357
3392.37 1379
3392.92 1241
3393.46 1319
3394.01 1482
3394.56 1431
3395.11 1477
3395.66 1488
3396.21 1361
3396.76 1389
3397.31 1352
3397.86 1353
3398.41 1456
3398.96 1358
3399.51 1322
3400.06 1434
3400.61 1436
3401.16 1390
3401.71 1229
3402.26 1209
3402.81 1283
3403.36 1284
3403.91 1245
3404.46 1329
3405.01 1226
3405.56 1234
3406.11 1172
3406.66 1208
3407.21 1158
3407.76 1166
3408.31 1235
3408.86 1315
3409.41 1281
3409.96 1158
3410.51 1216
3411.06 1323
3411.61 1367
3412.16 1358
3412.71 1460
3413.27 1475
3413.82 1519
3414.37 1489
3414.92 1402
3415.47 1461
3416.02 1395
3416.57 1334
3417.12 1287
3417.67 1255
3418.22 1285
3418.78 1206
3419.33 1203
3419.88 1174
3420.43 1242
3420.98 1139
3421.53 1221
3422.08 1374
3422.64 1513
3423.19 1371
3423.74 1493
3424.29 1621
3424.84 1585
3425.39 1559
3425.95 1517
3426.50 1483
3427.05 1358
3427.60 1226
3428.15 1274
3428.71 1328
3429.26 1213
3429.81 1249
3430.36 1212
3430.91 1189
3431.47 1177
3432.02 1100
3432.57 1186
3433.12 1200
3433.68 1120
3434.23 1269
3434.78 1273
3435.33 1250
3435.89 1141
3436.44 1159
3436.99 1260
3437.54 1210
3438.10 1187
3438.65 1197
3439.20 1379
3439.76 1325
3440.31 1336
3440.86 1195
3441.42 1182
3441.97 1432
3442.52 1373
3443.07 1284
3443.63 1208
3444.18 1208
3444.73 1255
3445.29 1186
3445.84 1197
3446.39 1104
3446.95 1089
3447.50 1176
3448.06 1164
3448.61 1024
3449.16 1062
3449.72 1166
3450.27 1183
3450.82 1070
3451.38 1060
3451.93 1130
3452.49 1149
3453.04 1095
3453.59 1117
3454.15 1137
3454.70 1176
3455.26 1087
3455.81 1130
3456.36 1123
3456.92 1056
3457.47 1029
3458.03 1096
3458.58 1143
3459.14 1135
3459.69 1166
3460.25 1145
3460.80 1176
3461.36 1066
3461.91 1126
3462.46 1201
3463.02 1145
3463.57 1117
3464.13 1169
3464.68 1206
3465.24 1331
3465.79 1292
3466.35 1240
3466.90 1180
3467.46 1310
3468.02 1288
3468.57 1322
3469.13 1198
3469.68 1310
3470.24 1275
3470.79 1193
3471.35 1343
3471.90 1254
3472.46 1406
3473.01 1404
3473.57 1325
3474.13 1419
3474.68 1436
3475.24 1406
3475.79 1412
3476.35 1336
3476.90 1372
3477.46 1438
3478.02 1272
3478.57 1356
3479.13 1373
3479.68 1526
3480.24 1477
3480.80 1577
3481.35 1497
3481.91 1519
3482.47 1562
3483.02 1583
3483.58 1639
3484.14 1621
3484.69 1533
3485.25 1515
3485.81 1642
3486.36 1822
3486.92 1773
3487.48 1918
3488.03 2111
3488.59 2640
3489.15 3235
3489.70 3248
3490.26 3923
3490.82 4326
3491.37 5108
3491.93 5761
3492.49 5959
3493.05 6197
3493.60 6195
3494.16 5885
3494.72 5175
3495.27 4706
3495.83 3935
3496.39 3565
3496.95 3129
3497.50 2592
3498.06 2409
3498.62 2322
3499.18 2303
3499.74 2201
3500.29 2125
3500.85 2111
3501.41 2270
3501.97 2197
3502.52 2332
3503.08 2548
3503.64 2726
3504.20 2777
3504.76 2683
3505.32 2808
3505.87 2913
3506.43 2895
3506.99 2774
3507.55 2762
3508.11 2487
3508.67 2323
3509.22 2304
3509.78 2024
3510.34 1873
3510.90 1869
3511.46 1836
3512.02 1688
3512.58 1620
3513.13 1503
3513.69 1506
3514.25 1422
3514.81 1433
3515.37 1265
3515.93 1278
3516.49 1283
3517.05 1303
3517.61 1316
3518.17 1347
3518.73 1274
3519.28 1253
3519.84 1262
3520.40 1330
3520.96 1314
3521.52 1458
3522.08 1308
3522.64 1261
3523.20 1251
3523.76 1320
3524.32 1361
3524.88 1346
3525.44 1307
3526.00 1241
3526.56 1255
3527.12 1318
3527.68 1286
3528.24 1249
3528.80 1263
3529.36 1285
3529.92 1141
3530.48 1176
3531.04 1231
3531.60 1152
3532.16 1148
3532.72 1156
3533.28 1193
3533.84 1311
3534.40 1230
3534.96 1240
3535.52 1413
3536.08 1297
3536.65 1215
3537.21 1298
3537.77 1296
3538.33 1267
3538.89 1355
3539.45 1323
3540.01 1258
3540.57 1192
3541.13 1207
3541.69 1251
3542.25 1078
3542.82 1120
3543.38 1402
3543.94 1207
3544.50 1162
3545.06 1252
3545.62 1161
3546.18 1146
3546.75 1124
3547.31 1163
3547.87 1203
3548.43 1148
3548.99 1127
3549.55 1164
3550.12 1140
3550.68 1165
3551.24 1081
3551.80 1034
3552.36 1043
3552.92 952
3553.49 997
3554.05 1104
3554.61 1001
3555.17 1053
3555.74 962
3556.30 1068
3556.86 1095
3557.42 1060
3557.98 1058
3558.55 1081
3559.11 1034
3559.67 1049
3560.23 993
3560.80 941
3561.36 948
3561.92 1061
3562.49 1053
3563.05 1068
3563.61 1031
3564.17 1034
3564.74 1087
3565.30 1113
3565.86 1064
3566.43 1031
3566.99 1011
3567.55 1082
3568.11 1101
3568.68 930
3569.24 937
3569.80 993
3570.37 920
3570.93 932
3571.49 893
3572.06 928
3572.62 971
3573.19 959
3573.75 1028
3574.31 986
3574.88 1055
3575.44 1194
3576.00 1238
3576.57 1152
3577.13 1158
3577.70 1160
3578.26 1235
3578.82 1158
3579.39 1073
3579.95 1175
3580.52 1286
3581.08 1179
3581.64 1084
3582.21 1012
3582.77 998
3583.34 1025
3583.90 1004
3584.47 1115
3585.03 1209
3585.60 1184
3586.16 1063
3586.72 971
3587.29 1004
3587.85 1001
3588.42 1037
3588.98 1032
3589.55 988
3590.11 1014
3590.68 1065
3591.24 1030
3591.81 960
3592.37 1012
3592.94 957
3593.50 1137
3594.07 1081
3594.63 1073
3595.20 992
3595.77 1007
3596.33 1008
3596.90 917
3597.46 1090
3598.03 958
3598.59 1008
3599.16 1066
3599.72 1026
3600.29 952
3600.86 978
3601.42 1014
3601.99 955
3602.55 987
3603.12 912
3603.69 967
3604.25 903
3604.82 926
3605.38 1021
3605.95 964
3606.52 887
3607.08 818
3607.65 850
3608.21 910
3608.78 925
3609.35 871
3609.91 882
3610.48 946
3611.05 822
3611.61 967
3612.18 956
3612.75 866
3613.31 961
3613.88 921
3614.45 967
3615.01 999
3615.58 991
3616.15 1014
3616.72 1080
3617.28 1186
3617.85 1333
3618.42 1224
3618.98 1356
3619.55 1245
3620.12 1145
3620.69 1176
3621.25 1165
3621.82 1209
3622.39 1308
3622.96 1135
3623.52 1016
3624.09 1043
3624.66 1075
3625.23 1007
3625.79 851
3626.36 1020
3626.93 1150
3627.50 1022
3628.06 967
3628.63 949
3629.20 1042
3629.77 1001
3630.34 1047
3630.91 1127
3631.47 1049
3632.04 1269
3632.61 1278
3633.18 1292
3633.75 1298
3634.31 1313
3634.88 1367
3635.45 1167
3636.02 1254
3636.59 1149
3637.16 1109
3637.73 1037
3638.29 1047
3638.86 1170
3639.43 1169
3640.00 1134
3640.57 1126
3641.14 1228
3641.71 1043
3642.28 1114
3642.85 1274
3643.42 1226
3643.98 1119
3644.55 1159
3645.12 1157
3645.69 1042
3646.26 1216
3646.83 1092
3647.40 1146
3647.97 1263
3648.54 1241
3649.11 1054
3649.68 1045
3650.25 1115
3650.82 1215
3651.39 1345
3651.96 1424
3652.53 1389
3653.10 1320
3653.67 1366
3654.24 1302
3654.81 1313
3655.38 1337
3655.95 1293
3656.52 1318
3657.09 1205
3657.66 1211
3658.23 1266
3658.80 1297
3659.37 1241
3659.94 1250
3660.51 1207
3661.08 1203
3661.65 1217
3662.22 1223
3662.79 1221
3663.36 1254
3663.93 1312
3664.50 1419
3665.07 1520
3665.64 1563
3666.22 1659
3666.79 1554
3667.36 1641
3667.93 1518
3668.50 1522
3669.07 1286
3669.64 1260
3670.21 1278
3670.78 1211
3671.36 1207
3671.93 1252
3672.50 1186
3673.07 1179
3673.64 1052
3674.21 1066
3674.78 1101
3675.36 1123
3675.93 1121
3676.50 1176
3677.07 1163
3677.64 1211
3678.21 1106
3678.79 1173
3679.36 1144
3679.93 1082
3680.50 1028
3681.07 939
3681.65 1054
3682.22 1080
3682.79 924
3683.36 922
3683.94 959
3684.51 857
3685.08 867
3685.65 775
3686.23 917
3686.80 960
3687.37 983
3687.94 950
3688.52 989
3689.09 974
3689.66 986
3690.23 1077
3690.81 1030
3691.38 1055
3691.95 1058
3692.52 972
3693.10 960
3693.67 862
3694.24 909
3694.82 987
3695.39 917
3695.96 965
3696.54 957
3697.11 1045
3697.68 944
3698.26 847
3698.83 920
3699.40 927
3699.98 858
3700.55 900
3701.12 1024
3701.70 936
3702.27 964
3702.85 1017
3703.42 962
3703.99 965
3704.57 1022
3705.14 1055
3705.71 965
3706.29 1070
3706.86 1092
3707.44 1034
3708.01 1041
3708.59 1230
3709.16 1090
3709.73 969
3710.31 970
3710.88 1070
3711.46 980
3712.03 1009
3712.61 1111
3713.18 1144
3713.75 975
3714.33 1027
3714.90 1160
3715.48 1093
3716.05 997
3716.63 947
3717.20 950
3717.78 1094
3718.35 1055
3718.93 938
3719.50 964
3720.08 918
3720.65 990
3721.23 954
3721.80 800
3722.38 803
3722.95 958
3723.53 858
3724.11 910
3724.68 849
3725.26 898
3725.83 939
3726.41 925
3726.98 834
3727.56 892
3728.13 923
3728.71 864
3729.29 894
3729.86 917
3730.44 924
3731.01 1032
3731.59 1020
3732.17 965
3732.74 980
3733.32 893
3733.89 963
3734.47 1077
3735.05 1049
3735.62 1089
3736.20 984
3736.77 985
3737.35 985
3737.93 926
3738.50 952
3739.08 972
3739.66 974
3740.23 827
3740.81 927
3741.39 909
3741.96 857
3742.54 861
3743.12 890
3743.69 784
3744.27 876
3744.85 869
3745.43 863
3746.00 942
3746.58 887
3747.16 873
3747.73 913
3748.31 955
3748.89 919
3749.47 850
3750.04 973
3750.62 1032
3751.20 876
3751.78 950
3752.35 956
3752.93 920
3753.51 833
3754.09 893
3754.66 805
3755.24 892
3755.82 890
3756.40 880
3756.98 850
3757.55 847
3758.13 894
3758.71 969
3759.29 1020
3759.87 911
3760.44 905
3761.02 987
3761.60 965
3762.18 829
3762.76 909
3763.34 963
3763.91 960
3764.49 946
3765.07 936
3765.65 933
3766.23 897
3766.81 1013
3767.39 979
3767.96 936
3768.54 895
3769.12 1022
3769.70 984
3770.28 1098
3770.86 1024
3771.44 1065
3772.02 1156
3772.60 1095
3773.18 1031
3773.76 1142
3774.33 967
3774.91 930
3775.49 922
3776.07 966
3776.65 866
3777.23 863
3777.81 910
3778.39 907
3778.97 933
3779.55 959
3780.13 855
3780.71 895
3781.29 1003
3781.87 867
3782.45 873
3783.03 959
3783.61 901
3784.19 813
3784.77 873
3785.35 943
3785.93 918
3786.51 902
3787.09 882
3787.67 867
3788.25 931
3788.83 905
3789.41 900
3789.99 1011
3790.57 977
3791.15 1069
3791.73 996
3792.31 1010
3792.89 847
3793.48 882
3794.06 1002
3794.64 1013
3795.22 910
3795.80 1063
3796.38 1120
3796.96 1033
3797.54 1036
3798.12 972
3798.70 1060
3799.28 1004
3799.87 1109
3800.45 1234
3801.03 1190
3801.61 1267
3802.19 1290
3802.77 1305
3803.35 1258
3803.94 1135
3804.52 1260
3805.10 1219
3805.68 1216
3806.26 1294
3806.84 1264
3807.43 1231
3808.01 1319
3808.59 1399
3809.17 1395
3809.75 1472
3810.34 1339
3810.92 1402
3811.50 1412
3812.08 1363
3812.66 1635
3813.25 1666
3813.83 1638
3814.41 1597
3814.99 1580
3815.58 1762
3816.16 1824
3816.74 1708
3817.32 1737
3817.91 1539
3818.49 1428
3819.07 1422
3819.65 1302
3820.24 1190
3820.82 1125
3821.40 1079
3821.99 1023
3822.57 1065
3823.15 959
3823.73 1065
3824.32 998
3824.90 1031
3825.48 1084
3826.07 841
3826.65 906
3827.23 981
3827.82 1099
3828.40 996
3828.98 898
3829.57 1101
3830.15 957
3830.73 890
3831.32 898
3831.90 909
3832.49 1075
3833.07 947
3833.65 978
3834.24 831
3834.82 935
3835.41 1015
3835.99 989
3836.57 956
3837.16 885
3837.74 858
3838.33 846
3838.91 848
3839.49 952
3840.08 884
3840.66 872
3841.25 791
3841.83 854
3842.42 845
3843.00 908
3843.58 879
3844.17 799
3844.75 879
3845.34 909
3845.92 928
3846.51 1022
3847.09 976
3847.68 971
3848.26 880
3848.85 895
3849.43 896
3850.02 946
3850.60 906
3851.19 909
3851.77 906
3852.36 924
3852.94 942
3853.53 945
3854.11 871
3854.70 887
3855.29 866
3855.87 876
3856.46 912
3857.04 948
3857.63 1004
3858.21 887
3858.80 980
3859.39 1046
3859.97 1000
3860.56 988
3861.14 1031
3861.73 979
3862.31 1034
3862.90 963
3863.49 1168
3864.07 1054
3864.66 1009
3865.25 1044
3865.83 1003
3866.42 1087
3867.00 1196
3867.59 1113
3868.18 1034
3868.76 1012
3869.35 914
3869.94 926
3870.52 1045
3871.11 952
3871.70 978
3872.28 949
3872.87 900
3873.46 1001
3874.04 1037
3874.63 961
3875.22 908
3875.80 934
3876.39 965
3876.98 1006
3877.57 929
3878.15 873
3878.74 919
3879.33 920
3879.92 842
3880.50 838
3881.09 831
3881.68 843
3882.26 855
3882.85 813
3883.44 894
3884.03 945
3884.62 929
3885.20 847
3885.79 882
3886.38 872
3886.97 936
3887.55 974
3888.14 970
3888.73 942
3889.32 1062
3889.91 1099
3890.49 1027
3891.08 1010
3891.67 1075
3892.26 1046
3892.85 1112
3893.44 1081
3894.02 1019
3894.61 1124
3895.20 1056
3895.79 1068
3896.38 1015
3896.97 897
3897.56 895
3898.14 927
3898.73 991
3899.32 912
3899.91 937
3900.50 898
3901.09 893
3901.68 899
3902.27 941
3902.86 899
3903.44 891
3904.03 944
3904.62 900
3905.21 894
3905.80 981
3906.39 927
3906.98 943
3907.57 870
3908.16 1020
3908.75 961
3909.34 1013
3909.93 995
3910.52 964
3911.11 907
3911.70 926
3912.29 869
3912.88 798
3913.47 894
3914.06 898
3914.65 931
3915.24 910
3915.83 813
3916.42 843
3917.01 844
3917.60 943
3918.19 970
3918.78 823
3919.37 855
3919.96 875
3920.55 864
3921.14 853
3921.73 981
3922.32 1052
3922.91 851
3923.50 832
3924.09 876
3924.68 818
3925.27 876
3925.86 923
3926.45 868
3927.05 889
3927.64 867
3928.23 920
3928.82 850
3929.41 942
3930.00 895
3930.59 881
3931.18 894
3931.77 874
3932.37 834
3932.96 812
3933.55 905
3934.14 840
3934.73 810
3935.32 774
3935.91 882
3936.51 902
3937.10 916
3937.69 887
3938.28 984
3938.87 960
3939.46 1018
3940.06 1012
3940.65 927
3941.24 1066
3941.83 1003
3942.42 1153
3943.02 1066
3943.61 946
3944.20 977
3944.79 899
3945.39 835
3945.98 867
3946.57 859
3947.16 927
3947.76 949
3948.35 938
3948.94 907
3949.53 840
3950.13 901
3950.72 821
3951.31 816
3951.90 929
3952.50 943
3953.09 900
3953.68 843
3954.28 880
3954.87 917
3955.46 932
3956.05 909
3956.65 939
3957.24 1063
3957.83 878
3958.43 872
3959.02 1003
3959.61 963
3960.21 985
3960.80 972
3961.39 912
3961.99 846
3962.58 931
3963.17 989
3963.77 1026
3964.36 1034
3964.96 1094
3965.55 1116
3966.14 1097
3966.74 1096
3967.33 1160
3967.93 1232
3968.52 1173
3969.11 1185
3969.71 1165
3970.30 1111
3970.90 1163
3971.49 999
3972.08 960
3972.68 1096
3973.27 1067
3973.87 1201
3974.46 1300
3975.06 1347
3975.65 1389
3976.25 1380
3976.84 1499
3977.43 1566
3978.03 1435
3978.62 1463
3979.22 1441
3979.81 1382
3980.41 1309
3981.00 1279
3981.60 1122
3982.19 1040
3982.79 1088
3983.38 1140
3983.98 1168
3984.57 1143
3985.17 1116
3985.76 1197
3986.36 1284
3986.96 1098
3987.55 1140
3988.15 1103
3988.74 1073
3989.34 1127
3989.93 1173
3990.53 1054
3991.12 1097
3991.72 975
3992.32 1072
3992.91 1010
3993.51 951
3994.10 1093
3994.70 1130
3995.30 1060
3995.89 1014
3996.49 1138
3997.08 1050
3997.68 1059
3998.28 1029
3998.87 982
3999.47 1094
4000.07 1102
4000.66 1045
4001.26 1048
4001.85 1077
4002.45 1029
4003.05 1064
4003.64 981
4004.24 1051
4004.84 1171
4005.43 1140
4006.03 1062
4006.63 1080
4007.23 1110
4007.82 930
4008.42 1045
4009.02 1012
4009.61 998
4010.21 911
4010.81 969
4011.41 977
4012.00 929
4012.60 962
4013.20 915
4013.79 905
4014.39 983
4014.99 945
4015.59 1017
4016.18 1072
4016.78 1060
4017.38 1162
4017.98 962
4018.58 961
4019.17 995
4019.77 1049
4020.37 1073
4020.97 1106
4021.56 1085
4022.16 1069
4022.76 862
4023.36 961
4023.96 1008
4024.56 1028
4025.15 1012
4025.75 1100
4026.35 1096
4026.95 1244
4027.55 1234
4028.15 1263
4028.74 1295
4029.34 1291
4029.94 1258
4030.54 1377
4031.14 1370
4031.74 1399
4032.34 1348
4032.93 1260
4033.53 1452
4034.13 1353
4034.73 1384
4035.33 1506
4035.93 1386
4036.53 1360
4037.13 1311
4037.73 1215
4038.33 1076
4038.93 1159
4039.52 1026
4040.12 901
4040.72 1074
4041.32 1032
4041.92 993
4042.52 936
4043.12 901
4043.72 914
4044.32 872
4044.92 914
4045.52 894
4046.12 865
4046.72 884
4047.32 958
4047.92 978
4048.52 976
4049.12 943
4049.72 823
4050.32 925
4050.92 1037
4051.52 951
4052.12 883
4052.72 943
4053.32 980
4053.92 944
4054.52 957
4055.12 930
4055.72 990
4056.32 869
4056.92 844
4057.52 807
4058.13 799
4058.73 878
4059.33 902
4059.93 924
4060.53 944
4061.13 953
4061.73 867
4062.33 881
4062.93 970
4063.53 887
4064.14 851
4064.74 822
4065.34 928
4065.94 929
4066.54 825
4067.14 839
4067.74 870
4068.34 986
4068.95 938
4069.55 836
4070.15 910
4070.75 908
4071.35 765
4071.95 756
4072.56 851
4073.16 880
4073.76 837
4074.36 862
4074.96 827
4075.57 786
4076.17 911
4076.77 864
4077.37 883
4077.97 856
4078.58 892
4079.18 889
4079.78 844
4080.38 904
4080.99 905
4081.59 716
4082.19 718
4082.79 622
4083.40 758
4084.00 792
4084.60 799
4085.20 748
4085.81 867
4086.41 810
4087.01 807
4087.61 807
4088.22 867
4088.82 886
4089.42 813
4090.03 850
4090.63 750
4091.23 721
4091.84 773
4092.44 914
4093.04 875
4093.65 797
4094.25 906
4094.85 942
4095.46 931
4096.06 891
4096.66 850
4097.27 833
4097.87 859
4098.47 875
4099.08 882
4099.68 864
4100.29 849
4100.89 872
4101.49 868
4102.10 897
4102.70 903
4103.30 750
4103.91 808
4104.51 918
4105.12 903
4105.72 857
4106.33 819
4106.93 900
4107.53 787
4108.14 800
4108.74 774
4109.35 846
4109.95 854
4110.56 863
4111.16 832
4111.77 767
4112.37 761
4112.98 843
4113.58 921
4114.19 820
4114.79 840
4115.40 770
4116.00 838
4116.61 878
4117.21 755
4117.82 765
4118.42 867
4119.03 870
4119.63 939
4120.24 800
4120.84 839
4121.45 816
4122.05 847
4122.66 868
4123.26 840
4123.87 824
4124.47 810
4125.08 820
4125.69 794
4126.29 815
4126.90 709
4127.50 768
4128.11 802
4128.71 744
4129.32 745
4129.93 810
4130.53 755
4131.14 754
4131.74 814
4132.35 796
4132.96 863
4133.56 905
4134.17 869
4134.78 917
4135.38 989
4135.99 925
4136.60 926
4137.20 897
4137.81 842
4138.42 822
4139.02 963
4139.63 1007
4140.24 1037
4140.84 960
4141.45 924
4142.06 1032
4142.66 1064
4143.27 1134
4143.88 995
4144.48 1047
4145.09 994
4145.70 1098
4146.31 1018
4146.91 965
4147.52 867
4148.13 806
4148.73 791
4149.34 985
4149.95 851
4150.56 763
4151.16 851
4151.77 823
4152.38 774
4152.99 799
4153.60 786
4154.20 841
4154.81 873
4155.42 845
4156.03 961
4156.63 910
4157.24 940
4157.85 1056
4158.46 986
4159.07 996
4159.68 1055
4160.28 1028
4160.89 978
4161.50 900
4162.11 915
4162.72 940
4163.33 922
4163.93 921
4164.54 909
4165.15 1034
4165.76 1018
4166.37 894
4166.98 979
4167.59 994
4168.19 881
4168.80 877
4169.41 920
4170.02 943
4170.63 887
4171.24 928
4171.85 819
4172.46 844
4173.07 860
4173.68 786
4174.29 911
4174.89 896
4175.50 898
4176.11 959
4176.72 882
4177.33 804
4177.94 820
4178.55 829
4179.16 871
4179.77 899
4180.38 837
4180.99 928
4181.60 889
4182.21 918
4182.82 916
4183.43 918
4184.04 863
4184.65 913
4185.26 895
4185.87 914
4186.48 895
4187.09 847
4187.70 881
4188.31 885
4188.92 861
4189.53 923
4190.14 898
4190.75 899
4191.36 887
4191.97 825
4192.58 918
4193.19 942
4193.80 999
4194.42 928
4195.03 975
4195.64 922
4196.25 913
4196.86 960
4197.47 950
4198.08 853
4198.69 853
4199.30 869
4199.91 808
4200.53 872
4201.14 937
4201.75 845
4202.36 822
4202.97 886
4203.58 822
4204.19 819
4204.80 948
4205.42 920
4206.03 991
4206.64 912
4207.25 892
4207.86 854
4208.47 845
4209.09 935
4209.70 880
4210.31 882
4210.92 908
4211.53 832
4212.15 830
4212.76 806
4213.37 898
4213.98 910
4214.59 855
4215.21 809
4215.82 937
4216.43 944
4217.04 909
4217.66 954
4218.27 891
4218.88 970
4219.49 1045
4220.11 1073
4220.72 1169
4221.33 1072
4221.94 1059
4222.56 1079
4223.17 1027
4223.78 936
4224.40 918
4225.01 985
4225.62 1017
4226.23 959
4226.85 947
4227.46 1038
4228.07 1105
4228.69 1046
4229.30 1083
4229.91 1189
4230.53 1223
4231.14 1205
4231.75 1431
4232.37 1582
4232.98 1776
4233.59 1726
4234.21 2046
4234.82 1951
4235.44 1974
4236.05 2177
4236.66 2072
4237.28 1871
4237.89 1835
4238.50 1623
4239.12 1475
4239.73 1373
4240.35 1258
4240.96 1024
4241.58 1001
4242.19 1084
4242.80 1152
4243.42 1148
4244.03 1052
4244.65 1055
4245.26 1136
4245.88 1155
4246.49 1042
4247.10 1181
4247.72 1067
4248.33 1118
4248.95 1184
4249.56 1104
4250.18 1126
4250.79 1081
4251.41 1098
4252.02 998
4252.64 967
4253.25 1015
4253.87 1126
4254.48 1000
4255.10 1054
4255.71 934
4256.33 914
4256.94 938
4257.56 976
4258.17 946
4258.79 862
4259.41 901
4260.02 870
4260.64 975
4261.25 970
4261.87 928
4262.48 947
4263.10 914
4263.71 1002
4264.33 1014
4264.95 940
4265.56 915
4266.18 918
4266.79 977
4267.41 1060
4268.03 1116
4268.64 1116
4269.26 1139
4269.87 1087
4270.49 1067
4271.11 1078
4271.72 948
4272.34 1036
4272.96 1161
4273.57 1203
4274.19 1162
4274.81 1290
4275.42 1460
4276.04 1401
4276.66 1382
4277.27 1415
4277.89 1332
4278.51 1386
4279.12 1399
4279.74 1272
4280.36 1313
4280.97 1220
4281.59 1196
4282.21 1048
4282.83 1024
4283.44 989
4284.06 1015
4284.68 1009
4285.29 1030
4285.91 977
4286.53 983
4287.15 882
4287.76 975
4288.38 877
4289.00 926
4289.62 934
4290.23 1060
4290.85 946
4291.47 948
4292.09 1067
4292.71 1080
4293.32 964
4293.94 957
4294.56 918
4295.18 901
4295.80 1002
4296.41 896
4297.03 910
4297.65 975
4298.27 929
4298.89 950
4299.50 966
4300.12 945
4300.74 864
4301.36 1019
4301.98 1016
4302.60 1009
4303.22 983
4303.83 943
4304.45 901
4305.07 997
4305.69 906
4306.31 947
4306.93 972
4307.55 921
4308.17 983
4308.79 899
4309.40 1006
4310.02 1086
4310.64 1124
4311.26 984
4311.88 905
4312.50 956
4313.12 1002
4313.74 998
4314.36 1022
4314.98 912
4315.60 1036
4316.22 1127
4316.84 1049
4317.46 978
4318.08 957
4318.70 1060
4319.32 1009
4319.94 1064
4320.56 990
4321.18 1000
4321.80 1148
4322.42 1209
4323.04 1098
4323.66 1124
4324.28 1133
4324.90 1223
4325.52 1259
4326.14 1178
4326.76 1222
4327.38 1186
4328.00 1289
4328.62 1292
4329.24 1329
4329.86 1220
4330.48 1172
4331.10 1248
4331.72 1334
4332.34 1371
4332.96 1511
4333.58 1622
4334.20 1732
4334.82 2117
4335.45 2440
4336.07 2585
4336.69 2805
4337.31 3109
4337.93 3249
4338.55 3330
4339.17 3069
4339.79 2930
4340.41 3035
4341.04 2906
4341.66 2504
4342.28 2689
4342.90 2926
4343.52 3139
4344.14 3115
4344.76 3443
4345.39 4004
4346.01 4429
4346.63 4537
4347.25 4493
4347.87 4663
4348.50 4368
4349.12 3881
4349.74 3585
4350.36 3061
4350.98 2675
4351.61 2256
4352.23 1948
4352.85 1769
4353.47 1842
4354.09 1560
4354.72 1502
4355.34 1504
4355.96 1662
4356.58 1638
4357.21 1511
4357.83 1603
4358.45 1631
4359.07 1544
4359.70 1548
4360.32 1544
4360.94 1572
4361.56 1541
4362.19 1481
4362.81 1406
4363.43 1429
4364.06 1472
4364.68 1512
4365.30 1406
4365.93 1383
4366.55 1498
4367.17 1354
4367.80 1317
4368.42 1238
4369.04 1301
4369.67 1126
4370.29 1079
4370.91 1083
4371.54 1065
4372.16 1142
4372.78 1122
4373.41 1110
4374.03 1042
4374.65 1004
4375.28 1046
4375.90 1105
4376.53 1029
4377.15 1060
4377.77 1139
4378.40 1149
4379.02 1243
4379.65 1122
4380.27 1287
4380.89 1284
4381.52 1230
4382.14 1256
4382.77 1238
4383.39 1176
4384.02 1165
4384.64 1129
4385.26 1168
4385.89 1149
4386.51 1046
4387.14 987
4387.76 987
4388.39 1017
4389.01 1040
4389.64 962
4390.26 921
4390.89 922
4391.51 993
4392.14 925
4392.76 950
4393.39 984
4394.01 1020
4394.64 989
4395.26 1093
4395.89 1011
4396.51 956
4397.14 1067
4397.76 1041
4398.39 1007
4399.01 1044
4399.64 1051
4400.27 1024
4400.89 1015
4401.52 1022
4402.14 1053
4402.77 1053
4403.39 1036
4404.02 1049
4404.65 1021
4405.27 1013
4405.90 1050
4406.52 1010
4407.15 1073
4407.78 1034
4408.40 1020
4409.03 1020
4409.65 1012
4410.28 943
4410.91 1015
4411.53 1019
4412.16 1058
4412.79 903
4413.41 946
4414.04 856
4414.67 878
4415.29 973
4415.92 1112
4416.55 1010
4417.17 950
4417.80 989
4418.43 929
4419.05 861
4419.68 861
4420.31 864
4420.93 860
4421.56 874
4422.19 868
4422.82 928
4423.44 888
4424.07 944
4424.70 940
4425.32 876
4425.95 942
4426.58 897
4427.21 893
4427.83 902
4428.46 976
4429.09 900
4429.72 858
4430.35 870
4430.97 984
4431.60 945
4432.23 969
4432.86 997
4433.48 874
4434.11 911
4434.74 1079
4435.37 1095
4436.00 952
4436.62 1076
4437.25 1136
4437.88 1067
4438.51 1063
4439.14 1137
4439.77 1059
4440.39 960
4441.02 895
4441.65 938
4442.28 958
4442.91 877
4443.54 982
4444.17 996
4444.79 960
4445.42 1018
4446.05 1016
4446.68 1088
4447.31 1061
4447.94 1243
4448.57 1147
4449.20 1083
4449.83 1051
4450.46 1124
4451.08 1074
4451.71 1029
4452.34 999
4452.97 1125
4453.60 1108
4454.23 1114
4454.86 1205
4455.49 1249
4456.12 1352
4456.75 1240
4457.38 1271
4458.01 1302
4458.64 1199
4459.27 1049
4459.90 1042
4460.53 1005
4461.16 1044
4461.79 1070
4462.42 975
4463.05 954
4463.68 852
4464.31 878
4464.94 949
4465.57 946
4466.20 917
4466.83 893
4467.46 970
4468.09 1004
4468.72 919
4469.35 878
4469.98 926
4470.61 864
4471.24 864
4471.87 916
4472.50 932
4473.13 914
4473.76 873
4474.40 894
4475.03 943
4475.66 898
4476.29 848
4476.92 831
4477.55 939
4478.18 898
4478.81 917
4479.44 850
4480.07 868
4480.71 891
4481.34 905
4481.97 937
4482.60 840
4483.23 937
4483.86 960
4484.49 864
4485.13 976
4485.76 937
4486.39 945
4487.02 983
4487.65 973
4488.28 1050
4488.92 936
4489.55 983
4490.18 921
4490.81 1018
4491.44 1044
4492.08 943
4492.71 883
4493.34 865
4493.97 884
4494.61 973
4495.24 927
4495.87 935
4496.50 1103
4497.13 1021
4497.77 1156
4498.40 1197
4499.03 1163
4499.67 1179
4500.30 1260
4500.93 1289
4501.56 1480
4502.20 1491
4502.83 1429
4503.46 1455
4504.09 1412
4504.73 1254
4505.36 1245
4505.99 1187
4506.63 1039
4507.26 1035
4507.89 1130
4508.53 1133
4509.16 1167
4509.79 1039
4510.43 974
4511.06 958
4511.69 934
4512.33 776
4512.96 820
4513.59 875
4514.23 946
4514.86 943
4515.49 939
4516.13 944
4516.76 797
4517.40 818
4518.03 942
4518.66 905
4519.30 876
4519.93 832
4520.57 805
4521.20 725
4521.83 826
4522.47 900
4523.10 939
4523.74 838
4524.37 887
4525.01 860
4525.64 847
4526.27 833
4526.91 825
4527.54 845
4528.18 903
4528.81 864
4529.45 910
4530.08 979
4530.72 952
4531.35 1002
4531.99 1030
4532.62 1025
4533.26 981
4533.89 1032
4534.53 1030
4535.16 989
4535.80 961
4536.43 985
4537.07 908
4537.70 893
4538.34 864
4538.97 845
4539.61 859
4540.24 768
4540.88 921
4541.52 816
4542.15 831
4542.79 765
4543.42 853
4544.06 829
4544.69 880
4545.33 746
4545.97 789
4546.60 872
4547.24 840
4547.87 761
4548.51 763
4549.15 807
4549.78 841
4550.42 828
4551.05 807
4551.69 819
4552.33 856
4552.96 832
4553.60 725
4554.24 744
4554.87 824
4555.51 804
4556.15 778
4556.78 808
4557.42 740
4558.06 856
4558.69 816
4559.33 898
4559.97 804
4560.60 766
4561.24 824
4561.88 748
4562.51 780
4563.15 779
4563.79 827
4564.43 845
4565.06 831
4565.70 877
4566.34 857
4566.97 855
4567.61 926
4568.25 969
4568.89 937
4569.52 959
4570.16 904
4570.80 876
4571.44 826
4572.07 903
4572.71 829
4573.35 761
4573.99 820
4574.63 787
4575.26 787
4575.90 819
4576.54 850
4577.18 876
4577.82 906
4578.45 864
4579.09 880
4579.73 851
4580.37 895
4581.01 890
4581.65 880
4582.28 935
4582.92 863
4583.56 863
4584.20 921
4584.84 918
4585.48 893
4586.12 879
4586.75 871
4587.39 1020
4588.03 1168
4588.67 1210
4589.31 1363
4589.95 1496
4590.59 1804
4591.23 1932
4591.87 1905
4592.50 1894
4593.14 1761
4593.78 1677
4594.42 1567
4595.06 1392
4595.70 1293
4596.34 1246
4596.98 1157
4597.62 1115
4598.26 1225
4598.90 1052
4599.54 1077
4600.18 1053
4600.82 1146
4601.46 1010
4602.10 1025
4602.74 988
4603.38 1140
4604.02 1178
4604.66 1049
4605.30 1186
4605.94 1231
4606.58 1077
4607.22 1032
4607.86 910
4608.50 918
4609.14 921
4609.78 973
4610.42 970
4611.06 909
4611.70 911
4612.34 888
4612.98 963
4613.62 984
4614.26 904
4614.90 1011
4615.54 870
4616.18 845
4616.82 886
4617.47 851
4618.11 865
4618.75 865
4619.39 841
4620.03 877
4620.67 901
4621.31 839
4621.95 848
4622.59 868
4623.23 916
4623.88 878
4624.52 780
4625.16 728
4625.80 806
4626.44 806
4627.08 816
4627.72 860
4628.37 861
4629.01 842
4629.65 767
4630.29 837
4630.93 893
4631.58 879
4632.22 940
4632.86 942
4633.50 937
4634.14 916
4634.79 893
4635.43 857
4636.07 776
4636.71 840
4637.35 980
4638.00 1003
4638.64 924
4639.28 869
4639.92 859
4640.57 873
4641.21 879
4641.85 925
4642.49 912
4643.14 923
4643.78 989
4644.42 892
4645.06 858
4645.71 774
4646.35 827
4646.99 879
4647.64 854
4648.28 890
4648.92 934
4649.56 914
4650.21 891
4650.85 804
4651.49 860
4652.14 878
4652.78 853
4653.42 818
4654.07 850
4654.71 832
4655.35 800
4656.00 903
4656.64 799
4657.29 836
4657.93 784
4658.57 761
4659.22 788
4659.86 769
4660.50 766
4661.15 830
4661.79 856
4662.44 785
4663.08 789
4663.72 766
4664.37 765
4665.01 890
4665.66 758
4666.30 780
4666.95 691
4667.59 751
4668.23 766
4668.88 668
4669.52 669
4670.17 669
4670.81 742
4671.46 716
4672.10 694
4672.75 766
4673.39 791
4674.04 740
4674.68 770
4675.32 690
4675.97 731
4676.61 772
4677.26 733
4677.90 784
4678.55 737
4679.20 778
4679.84 786
4680.49 792
4681.13 834
4681.78 840
4682.42 834
4683.07 783
4683.71 820
4684.36 881
4685.00 877
4685.65 817
4686.29 829
4686.94 754
4687.59 793
4688.23 831
4688.88 832
4689.52 773
4690.17 882
4690.82 877
4691.46 852
4692.11 812
4692.75 839
4693.40 856
4694.05 869
4694.69 936
4695.34 1054
4695.98 1049
4696.63 1095
4697.28 1162
4697.92 1291
4698.57 1423
4699.22 1587
4699.86 1667
4700.51 1692
4701.16 1443
4701.80 1369
4702.45 1363
4703.10 1123
4703.74 1137
4704.39 1018
4705.04 1077
4705.68 1008
4706.33 1041
4706.98 1145
4707.63 1025
4708.27 1040
4708.92 1028
4709.57 1128
4710.21 1134
4710.86 934
4711.51 1025
4712.16 1133
4712.80 1103
4713.45 1133
4714.10 1007
4714.75 1073
4715.39 1003
4716.04 921
4716.69 1041
4717.34 1093
4717.99 948
4718.63 881
4719.28 919
4719.93 933
4720.58 919
4721.22 966
4721.87 1025
4722.52 964
4723.17 908
4723.82 926
4724.47 882
4725.11 967
4725.76 935
4726.41 1033
4727.06 987
4727.71 1008
4728.36 1027
4729.00 960
4729.65 942
4730.30 923
4730.95 953
4731.60 917
4732.25 887
4732.90 940
4733.55 900
4734.19 904
4734.84 940
4735.49 853
4736.14 765
4736.79 874
4737.44 840
4738.09 886
4738.74 899
4739.39 887
4740.04 809
4740.69 773
4741.34 818
4741.99 827
4742.64 891
4743.28 907
4743.93 964
4744.58 1013
4745.23 1014
4745.88 922
4746.53 933
4747.18 913
4747.83 927
4748.48 971
4749.13 938
4749.78 1057
4750.43 1130
4751.08 1137
4751.73 1120
4752.38 1181
4753.03 1116
4753.68 1114
4754.33 1092
4754.98 1047
4755.63 1034
4756.29 1029
4756.94 1041
4757.59 929
4758.24 909
4758.89 939
4759.54 843
4760.19 854
4760.84 924
4761.49 822
4762.14 883
4762.79 1026
4763.44 938
4764.09 779
4764.74 912
4765.40 997
4766.05 905
4766.70 935
4767.35 960
4768.00 962
4768.65 963
4769.30 942
4769.95 888
4770.61 846
4771.26 849
4771.91 822
4772.56 850
4773.21 770
4773.86 711
4774.52 873
4775.17 792
4775.82 810
4776.47 832
4777.12 837
4777.77 924
4778.43 823
4779.08 850
4779.73 877
4780.38 834
4781.04 890
4781.69 861
4782.34 837
4782.99 824
4783.64 899
4784.30 882
4784.95 823
4785.60 756
4786.25 809
4786.91 789
4787.56 864
4788.21 780
4788.86 755
4789.52 753
4790.17 780
4790.82 757
4791.48 749
4792.13 865
4792.78 830
4793.43 791
4794.09 767
4794.74 813
4795.39 827
4796.05 927
4796.70 833
4797.35 776
4798.01 829
4798.66 765
4799.31 868
4799.97 871
4800.62 792
4801.27 815
4801.93 844
4802.58 906
4803.23 810
4803.89 806
4804.54 814
4805.20 844
4805.85 836
4806.50 871
4807.16 880
4807.81 866
4808.47 855
4809.12 798
4809.77 786
4810.43 889
4811.08 869
4811.74 922
4812.39 897
4813.04 966
4813.70 927
4814.35 916
4815.01 878
4815.66 781
4816.32 874
4816.97 899
4817.63 895
4818.28 994
4818.94 1020
4819.59 986
4820.24 924
4820.90 894
4821.55 961
4822.21 1028
4822.86 1019
4823.52 986
4824.17 1134
4824.83 1110
4825.49 1049
4826.14 1102
4826.80 1082
4827.45 1088
4828.11 1162
4828.76 1112
4829.42 1057
4830.07 1102
4830.73 1147
4831.38 1174
4832.04 1202
4832.69 1153
4833.35 1300
4834.01 1215
4834.66 1230
4835.32 1323
4835.97 1295
4836.63 1290
4837.29 1327
4837.94 1332
4838.60 1454
4839.25 1472
4839.91 1494
4840.57 1501
4841.22 1426
4841.88 1651
4842.54 1548
4843.19 1601
4843.85 1547
4844.50 1534
4845.16 1409
4845.82 1468
4846.47 1708
4847.13 1756
4847.79 2078
4848.44 2144
4849.10 2350
4849.76 2552
4850.41 2573
4851.07 2540
4851.73 2522
4852.39 2514
4853.04 2448
4853.70 2301
4854.36 2222
4855.01 2179
4855.67 2304
4856.33 2260
4856.99 2354
4857.64 2562
4858.30 2564
4858.96 2648
4859.62 2381
4860.27 2501
4860.93 2403
4861.59 2294
4862.25 2196
4862.90 2174
4863.56 2160
4864.22 2033
4864.88 2057
4865.53 2035
4866.19 2122
4866.85 2085
4867.51 2190
4868.17 2278
4868.83 2128
4869.48 2036
4870.14 1995
4870.80 1862
4871.46 1922
4872.12 1731
4872.77 1904
4873.43 1810
4874.09 1830
4874.75 1816
4875.41 1777
4876.07 1904
4876.73 2035
4877.38 2116
4878.04 2036
4878.70 1995
4879.36 2090
4880.02 2203
4880.68 2105
4881.34 1979
4882.00 1795
4882.66 1634
4883.31 1537
4883.97 1555
4884.63 1511
4885.29 1532
4885.95 1538
4886.61 1553
4887.27 1620
4887.93 1625
4888.59 1629
4889.25 1918
4889.91 1879
4890.57 1847
4891.23 1849
4891.89 1909
4892.55 1764
4893.21 1782
4893.87 1777
4894.53 1577
4895.19 1634
4895.85 1473
4896.51 1559
4897.17 1422
4897.83 1495
4898.49 1419
4899.15 1414
4899.81 1586
4900.47 1511
4901.13 1456
4901.79 1434
4902.45 1397
4903.11 1309
4903.77 1329
4904.43 1245
4905.09 1269
4905.75 1268
4906.41 1230
4907.07 1225
4907.73 1248
4908.39 1254
4909.05 1111
4909.72 1114
4910.38 1255
4911.04 1122
4911.70 1121
4912.36 1198
4913.02 1130
4913.68 1159
4914.34 1055
4915.00 993
4915.67 1092
4916.33 1019
4916.99 999
4917.65 1052
4918.31 1088
4918.97 986
4919.63 970
4920.30 931
4920.96 865
4921.62 954
4922.28 964
4922.94 935
4923.60 940
4924.27 1044
4924.93 1029
4925.59 926
4926.25 1000
4926.91 970
4927.58 960
4928.24 984
4928.90 1015
4929.56 987
4930.22 945
4930.89 984
4931.55 1018
4932.21 1059
4932.87 1079
4933.54 1011
4934.20 1008
4934.86 963
4935.52 1072
4936.19 981
4936.85 971
4937.51 1006
4938.18 948
4938.84 1007
4939.50 866
4940.16 873
4940.83 891
4941.49 841
4942.15 948
4942.82 882
4943.48 979
4944.14 899
4944.81 874
4945.47 975
4946.13 905
4946.80 848
4947.46 841
4948.12 892
4948.79 917
4949.45 895
4950.11 838
4950.78 892
4951.44 918
4952.10 818
4952.77 888
4953.43 847
4954.10 829
4954.76 842
4955.42 876
4956.09 842
4956.75 931
4957.42 953
4958.08 951
4958.74 925
4959.41 1075
4960.07 1020
4960.74 950
4961.40 963
4962.07 1024
4962.73 1172
4963.39 1265
4964.06 1257
4964.72 1437
4965.39 1372
4966.05 1339
4966.72 1155
4967.38 1072
4968.05 1046
4968.71 1033
4969.38 1008
4970.04 1001
4970.71 952
4971.37 960
4972.04 982
4972.70 880
4973.37 930
4974.03 966
4974.70 1025
4975.36 1098
4976.03 1030
4976.69 1087
4977.36 1214
4978.02 1217
4978.69 1213
4979.36 1218
4980.02 1157
4980.69 1145
4981.35 1200
4982.02 1093
4982.68 1038
4983.35 965
4984.02 1057
4984.68 1007
4985.35 990
4986.01 993
4986.68 995
4987.35 1088
4988.01 1107
4988.68 1120
4989.34 1037
4990.01 1024
4990.68 1045
4991.34 1108
4992.01 956
4992.68 1091
4993.34 985
4994.01 961
4994.68 896
4995.34 920
4996.01 874
4996.68 809
4997.34 867
4998.01 873
4998.68 809
4999.34 837
5000.01 825
5000.68 804
5001.34 753
5002.01 825
5002.68 826
5003.35 814
5004.01 877
5004.68 784
5005.35 762
5006.01 829
5006.68 850
5007.35 845
5008.02 852
5008.68 805
5009.35 871
5010.02 818
5010.69 778
5011.36 789
5012.02 793
5012.69 851
5013.36 915
5014.03 897
5014.69 925
5015.36 893
5016.03 859
5016.70 913
5017.37 779
5018.03 768
5018.70 881
5019.37 849
5020.04 868
5020.71 795
5021.38 836
5022.04 908
5022.71 921
5023.38 844
5024.05 826
5024.72 885
5025.39 833
5026.06 917
5026.72 872
5027.39 875
5028.06 860
5028.73 836
5029.40 784
5030.07 840
5030.74 849
5031.41 786
5032.08 776
5032.75 737
5033.41 810
5034.08 891
5034.75 908
5035.42 946
5036.09 773
5036.76 686
5037.43 726
5038.10 702
5038.77 724
5039.44 710
5040.11 808
5040.78 766
5041.45 768
5042.12 719
5042.79 770
5043.46 813
5044.13 831
5044.80 843
5045.47 901
5046.14 842
5046.81 747
5047.48 703
5048.15 810
5048.82 793
5049.49 767
5050.16 768
5050.83 773
5051.50 864
5052.17 729
5052.84 744
5053.51 735
5054.18 775
5054.85 750
5055.52 782
5056.19 812
5056.86 691
5057.53 655
5058.21 658
5058.88 742
5059.55 721
5060.22 753
5060.89 706
5061.56 703
5062.23 745
5062.90 734
5063.57 799
5064.24 779
5064.92 763
5065.59 720
5066.26 784
5066.93 800
5067.60 759
5068.27 715
5068.94 718
5069.62 754
5070.29 834
5070.96 755
5071.63 753
5072.30 799
5072.97 794
5073.65 818
5074.32 834
5074.99 822
5075.66 883
5076.33 931
5077.01 922
5077.68 942
5078.35 977
5079.02 997
5079.70 981
5080.37 858
5081.04 890
5081.71 910
5082.38 915
5083.06 879
5083.73 829
5084.40 903
5085.07 915
5085.75 876
5086.42 879
5087.09 885
5087.77 994
5088.44 998
5089.11 961
5089.78 901
5090.46 973
5091.13 1048
5091.80 965
5092.48 962
5093.15 965
5093.82 948
5094.50 832
5095.17 915
5095.84 820
5096.52 873
5097.19 813
5097.86 780
5098.54 859
5099.21 878
5099.88 910
5100.56 809
5101.23 805
5101.90 881
5102.58 806
5103.25 827
5103.93 850
5104.60 850
5105.27 885
5105.95 907
5106.62 866
5107.30 918
5107.97 821
5108.64 800
5109.32 793
5109.99 817
5110.67 758
5111.34 827
5112.02 820
5112.69 878
5113.36 880
5114.04 898
5114.71 870
5115.39 838
5116.06 768
5116.74 807
5117.41 802
5118.09 868
5118.76 864
5119.44 918
5120.11 977
5120.79 907
5121.46 831
5122.14 884
5122.81 881
5123.49 849
5124.16 838
5124.84 831
5125.51 770
5126.19 789
5126.86 801
5127.54 846
5128.21 924
5128.89 865
5129.57 962
5130.24 982
5130.92 876
5131.59 924
5132.27 990
5132.94 951
5133.62 908
5134.30 880
5134.97 964
5135.65 855
5136.32 788
5137.00 872
5137.68 854
5138.35 956
5139.03 822
5139.70 756
5140.38 811
5141.06 852
5141.73 821
5142.41 797
5143.09 772
5143.76 769
5144.44 757
5145.12 817
5145.79 693
5146.47 699
5147.15 825
5147.82 803
5148.50 829
5149.18 745
5149.85 693
5150.53 829
5151.21 768
5151.88 765
5152.56 785
5153.24 705
5153.92 669
5154.59 644
5155.27 786
5155.95 743
5156.62 741
5157.30 776
5157.98 698
5158.66 698
5159.33 693
5160.01 745
5160.69 689
5161.37 700
5162.04 724
5162.72 715
5163.40 767
5164.08 717
5164.76 753
5165.43 739
5166.11 739
5166.79 827
5167.47 766
5168.15 673
5168.82 720
5169.50 711
5170.18 713
5170.86 704
5171.54 675
5172.22 713
5172.89 749
5173.57 658
5174.25 650
5174.93 721
5175.61 734
5176.29 763
5176.97 692
5177.64 713
5178.32 740
5179.00 720
5179.68 765
5180.36 790
5181.04 760
5181.72 694
5182.40 693
5183.08 717
5183.75 779
5184.43 704
5185.11 733
5185.79 674
5186.47 755
5187.15 743
5187.83 714
5188.51 716
5189.19 742
5189.87 624
5190.55 648
5191.23 680
5191.91 770
5192.59 735
5193.27 723
5193.95 738
5194.63 688
5195.31 722
5195.99 714
5196.67 713
5197.35 693
5198.03 786
5198.71 808
5199.39 728
5200.07 666
5200.75 688
5201.43 735
5202.11 819
5202.79 842
5203.47 737
5204.15 808
5204.83 744
5205.51 818
5206.19 855
5206.87 842
5207.55 869
5208.23 917
5208.91 919
5209.59 878
5210.27 883
5210.96 817
5211.64 760
5212.32 837
5213.00 921
5213.68 969
5214.36 864
5215.04 884
5215.72 908
5216.40 1024
5217.09 951
5217.77 962
5218.45 1072
5219.13 938
5219.81 942
5220.49 879
5221.17 945
5221.86 956
5222.54 869
5223.22 954
5223.90 1054
5224.58 981
5225.27 863
5225.95 821
5226.63 872
5227.31 835
5227.99 829
5228.67 896
5229.36 863
5230.04 797
5230.72 887
5231.40 922
5232.09 787
5232.77 783
5233.45 886
5234.13 887
5234.82 821
5235.50 893
5236.18 993
5236.86 999
5237.55 921
5238.23 1037
5238.91 977
5239.59 983
5240.28 1007
5240.96 963
5241.64 920
5242.33 988
5243.01 896
5243.69 869
5244.37 918
5245.06 825
5245.74 816
5246.42 852
5247.11 765
5247.79 938
5248.47 1051
5249.16 946
5249.84 924
5250.52 1023
5251.21 1052
5251.89 1009
5252.58 1097
5253.26 1056
5253.94 1003
5254.63 1058
5255.31 904
5255.99 825
5256.68 849
5257.36 839
5258.05 813
5258.73 861
5259.41 879
5260.10 884
5260.78 955
5261.47 1037
5262.15 934
5262.84 900
5263.52 927
5264.20 892
5264.89 893
5265.57 910
5266.26 935
5266.94 921
5267.63 923
5268.31 901
5269.00 857
5269.68 935
5270.37 872
5271.05 849
5271.73 812
5272.42 812
5273.10 710
5273.79 779
5274.47 746
5275.16 806
5275.85 740
5276.53 769
5277.22 772
5277.90 837
5278.59 857
5279.27 888
5279.96 926
5280.64 924
5281.33 933
5282.01 943
5282.70 905
5283.38 910
5284.07 910
5284.76 922
5285.44 882
5286.13 823
5286.81 773
5287.50 765
5288.19 742
5288.87 713
5289.56 753
5290.24 779
5290.93 746
5291.62 729
5292.30 747
5292.99 745
5293.67 744
5294.36 733
5295.05 739
5295.73 780
5296.42 790
5297.11 828
5297.79 891
5298.48 910
5299.17 850
5299.85 938
5300.54 941
5301.23 892
5301.91 949
5302.60 941
5303.29 1002
5303.97 927
5304.66 933
5305.35 902
5306.04 877
5306.72 926
5307.41 906
5308.10 1039
5308.78 969
5309.47 1028
5310.16 1106
5310.85 1152
5311.53 1140
5312.22 1156
5312.91 1118
5313.60 1053
5314.28 1002
5314.97 938
5315.66 989
5316.35 954
5317.04 949
5317.72 958
5318.41 945
5319.10 934
5319.79 966
5320.48 978
5321.16 1035
5321.85 974
5322.54 1015
5323.23 917
5323.92 869
5324.60 854
5325.29 928
5325.98 848
5326.67 839
5327.36 882
5328.05 764
5328.74 780
5329.42 809
5330.11 774
5330.80 785
5331.49 759
5332.18 725
5332.87 789
5333.56 800
5334.25 816
5334.93 753
5335.62 843
5336.31 899
5337.00 790
5337.69 742
5338.38 815
5339.07 834
5339.76 838
5340.45 809
5341.14 763
5341.83 709
5342.52 805
5343.21 802
5343.90 768
5344.58 788
5345.27 724
5345.96 777
5346.65 937
5347.34 914
5348.03 770
5348.72 821
5349.41 919
5350.10 917
5350.79 807
5351.48 839
5352.17 846
5352.86 950
5353.55 871
5354.24 804
5354.93 774
5355.62 738
5356.31 748
5357.01 731
5357.70 648
5358.39 668
5359.08 741
5359.77 794
5360.46 792
5361.15 732
5361.84 855
5362.53 791
5363.22 759
5363.91 745
5364.60 706
5365.29 737
5365.98 729
5366.68 721
5367.37 786
5368.06 645
5368.75 659
5369.44 695
5370.13 652
5370.82 687
5371.51 712
5372.21 675
5372.90 712
5373.59 769
5374.28 768
5374.97 754
5375.66 642
5376.35 653
5377.05 689
5377.74 678
5378.43 613
5379.12 646
5379.81 613
5380.51 662
5381.20 651
5381.89 643
5382.58 605
5383.27 633
5383.97 598
5384.66 632
5385.35 706
5386.04 630
5386.73 749
5387.43 734
5388.12 667
5388.81 697
5389.50 723
5390.20 740
5390.89 774
5391.58 741
5392.28 850
5392.97 817
5393.66 778
5394.35 728
5395.05 772
5395.74 733
5396.43 679
5397.13 592
5397.82 674
5398.51 673
5399.20 686
5399.90 743
5400.59 674
5401.28 666
5401.98 645
5402.67 656
5403.36 665
5404.06 604
5404.75 627
5405.44 719
5406.14 759
5406.83 706
5407.53 637
5408.22 723
5408.91 630
5409.61 681
5410.30 666
5410.99 652
5411.69 746
5412.38 804
5413.08 697
5413.77 639
5414.46 672
5415.16 627
5415.85 654
5416.55 615
5417.24 710
5417.94 722
5418.63 725
5419.32 740
5420.02 703
5420.71 747
5421.41 779
5422.10 753
5422.80 743
5423.49 720
5424.19 726
5424.88 681
5425.58 668
5426.27 723
5426.97 825
5427.66 775
5428.36 750
5429.05 713
5429.75 715
5430.44 803
5431.14 780
5431.83 769
5432.53 814
5433.22 851
5433.92 844
5434.61 921
5435.31 893
5436.00 887
5436.70 945
5437.40 928
5438.09 860
5438.79 866
5439.48 872
5440.18 886
5440.87 864
5441.57 828
5442.27 793
5442.96 777
5443.66 737
5444.35 779
5445.05 978
5445.75 1010
5446.44 918
5447.14 974
5447.83 958
5448.53 978
5449.23 1012
5449.92 1008
5450.62 942
5451.32 973
5452.01 956
5452.71 961
5453.41 989
5454.10 962
5454.80 926
5455.50 896
5456.19 841
5456.89 842
5457.59 932
5458.28 929
5458.98 913
5459.68 890
5460.37 915
5461.07 915
5461.77 1026
5462.47 976
5463.16 942
5463.86 982
5464.56 940
5465.25 947
5465.95 983
5466.65 1011
5467.35 962
5468.04 1017
5468.74 945
5469.44 1024
5470.14 1049
5470.84 975
5471.53 1067
5472.23 1033
5472.93 1113
5473.63 1156
5474.32 1107
5475.02 1223
5475.72 1192
5476.42 1209
5477.12 1476
5477.82 1714
5478.51 1764
5479.21 1755
5479.91 2047
5480.61 2280
5481.31 2241
5482.01 2232
5482.70 2053
5483.40 1879
5484.10 1681
5484.80 1568
5485.50 1535
5486.20 1437
5486.90 1398
5487.59 1322
5488.29 1189
5488.99 1342
5489.69 1244
5490.39 1392
5491.09 1416
5491.79 1456
5492.49 1468
5493.19 1483
5493.89 1460
5494.58 1623
5495.28 1682
5495.98 1735
5496.68 1798
5497.38 2008
5498.08 2397
5498.78 2505
5499.48 3005
5500.18 3327
5500.88 3671
5501.58 3521
5502.28 3300
5502.98 3269
5503.68 2898
5504.38 2548
5505.08 2177
5505.78 1978
5506.48 1620
5507.18 1435
5507.88 1468
5508.58 1389
5509.28 1373
5509.98 1322
5510.68 1361
5511.38 1333
5512.08 1287
5512.78 1239
5513.48 1308
5514.18 1245
5514.88 1266
5515.58 1318
5516.28 1225
5516.98 1245
5517.68 1201
5518.39 1182
5519.09 1087
5519.79 1168
5520.49 1242
5521.19 1110
5521.89 1151
5522.59 1062
5523.29 1039
5523.99 962
5524.69 1108
5525.40 1072
5526.10 1143
5526.80 1168
5527.50 1124
5528.20 1262
5528.90 1174
5529.60 1178
5530.31 1128
5531.01 1127
5531.71 1093
5532.41 1034
5533.11 988
5533.81 971
5534.52 980
5535.22 999
5535.92 884
5536.62 881
5537.32 957
5538.02 937
5538.73 911
5539.43 925
5540.13 855
5540.83 924
5541.54 922
5542.24 884
5542.94 917
5543.64 839
5544.34 881
5545.05 858
5545.75 860
5546.45 844
5547.15 872
5547.86 847
5548.56 882
5549.26 912
5549.97 845
5550.67 726
5551.37 821
5552.07 835
5552.78 922
5553.48 854
5554.18 736
5554.89 804
5555.59 810
5556.29 837
5557.00 890
5557.70 808
5558.40 853
5559.11 860
5559.81 831
5560.51 847
5561.22 873
5561.92 914
5562.62 875
5563.33 918
5564.03 959
5564.73 911
5565.44 976
5566.14 859
5566.85 820
5567.55 806
5568.25 794
5568.96 838
5569.66 784
5570.37 745
5571.07 762
5571.77 811
5572.48 811
5573.18 764
5573.89 786
5574.59 826
5575.29 788
5576.00 717
5576.70 747
5577.41 833
5578.11 751
5578.82 741
5579.52 793
5580.23 764
5580.93 808
5581.64 829
5582.34 831
5583.05 804
5583.75 732
5584.46 717
5585.16 783
5585.87 732
5586.57 745
5587.28 746
5587.98 848
5588.69 778
5589.39 819
5590.10 801
5590.80 810
5591.51 779
5592.21 818
5592.92 791
5593.62 836
5594.33 827
5595.04 813
5595.74 862
5596.45 750
5597.15 823
5597.86 819
5598.56 841
5599.27 754
5599.98 694
5600.68 715
5601.39 788
5602.09 813
5602.80 694
5603.51 702
5604.21 814
5604.92 778
5605.62 770
5606.33 808
5607.04 773
5607.74 772
5608.45 795
5609.16 877
5609.86 814
5610.57 794
5611.28 778
5611.98 732
5612.69 711
5613.40 854
5614.10 727
5614.81 769
5615.52 779
5616.22 737
5616.93 770
5617.64 703
5618.35 702
5619.05 735
5619.76 734
5620.47 699
5621.17 709
5621.88 793
5622.59 813
5623.30 748
5624.00 779
5624.71 767
5625.42 771
5626.13 805
5626.83 857
5627.54 795
5628.25 836
5628.96 904
5629.67 822
5630.37 852
5631.08 890
5631.79 813
5632.50 839
5633.21 915
5633.91 888
5634.62 860
5635.33 867
5636.04 884
5636.75 818
5637.45 855
5638.16 859
5638.87 890
5639.58 936
5640.29 912
5641.00 854
5641.70 894
5642.41 933
5643.12 889
5643.83 890
5644.54 897
5645.25 878
5645.96 885
5646.67 817
5647.38 857
5648.08 819
5648.79 914
5649.50 830
5650.21 770
5650.92 792
5651.63 818
5652.34 867
5653.05 896
5653.76 904
5654.47 969
5655.18 971
5655.89 1025
5656.60 1098
5657.30 1137
5658.01 1231
5658.72 1115
5659.43 1184
5660.14 1035
5660.85 1001
5661.56 978
5662.27 930
5662.98 784
5663.69 795
5664.40 710
5665.11 799
5665.82 784
5666.53 856
5667.24 867
5667.95 758
5668.66 860
5669.37 845
5670.08 872
5670.79 797
5671.50 789
5672.22 830
5672.93 803
5673.64 715
5674.35 756
5675.06 794
5675.77 778
5676.48 804
5677.19 743
5677.90 774
5678.61 734
5679.32 788
5680.03 750
5680.74 729
5681.46 769
5682.17 760
5682.88 671
5683.59 685
5684.30 700
5685.01 775
5685.72 778
5686.43 720
5687.15 843
5687.86 799
5688.57 756
5689.28 820
5689.99 722
5690.70 718
5691.42 762
5692.13 752
5692.84 714
5693.55 704
5694.26 689
5694.97 689
5695.69 751
5696.40 733
5697.11 741
5697.82 680
5698.53 690
5699.25 684
5699.96 673
5700.67 663
5701.38 703
5702.10 721
5702.81 710
5703.52 693
5704.23 693
5704.95 676
5705.66 674
5706.37 680
5707.08 627
5707.80 636
5708.51 671
5709.22 735
5709.93 655
5710.65 649
5711.36 692
5712.07 730
5712.79 750
5713.50 681
5714.21 696
5714.93 670
5715.64 667
5716.35 654
5717.07 606
5717.78 600
5718.49 645
5719.21 661
5719.92 701
5720.63 668
5721.35 621
5722.06 714
5722.77 690
5723.49 661
5724.20 664
5724.92 676
5725.63 689
5726.34 646
5727.06 660
5727.77 709
5728.48 711
5729.20 714
5729.91 697
5730.63 643
5731.34 689
5732.06 686
5732.77 744
5733.48 688
5734.20 668
5734.91 651
5735.63 580
5736.34 606
5737.06 690
5737.77 656
5738.49 653
5739.20 664
5739.91 737
5740.63 575
5741.34 612
5742.06 636
5742.77 682
5743.49 656
5744.20 642
5744.92 599
5745.63 703
5746.35 690
5747.06 631
5747.78 690
5748.49 607
5749.21 615
5749.93 663
5750.64 618
5751.36 670
5752.07 584
5752.79 566
5753.50 604
5754.22 635
5754.93 602
5755.65 648
5756.37 660
5757.08 612
5757.80 575
5758.51 684
5759.23 656
5759.95 609
5760.66 684
5761.38 690
5762.09 615
5762.81 639
5763.53 612
5764.24 612
5764.96 629
5765.67 591
5766.39 585
5767.11 599
5767.82 588
5768.54 613
5769.26 636
5769.97 584
5770.69 655
5771.41 694
5772.12 668
5772.84 645
5773.56 614
5774.27 667
5774.99 667
5775.71 630
5776.42 595
5777.14 605
5777.86 635
5778.58 661
5779.29 668
5780.01 644
5780.73 615
5781.45 709
5782.16 710
5782.88 656
5783.60 696
5784.31 673
5785.03 614
5785.75 654
5786.47 693
5787.19 658
5787.90 683
5788.62 695
5789.34 642
5790.06 682
5790.77 699
5791.49 652
5792.21 636
5792.93 685
5793.65 677
5794.36 709
5795.08 708
5795.80 695
5796.52 732
5797.24 797
5797.96 916
5798.67 878
5799.39 944
5800.11 1157
5800.83 1286
5801.55 1238
5802.27 1255
5802.99 1371
5803.70 1395
5804.42 1223
5805.14 1211
5805.86 1040
5806.58 1043
5807.30 931
5808.02 870
5808.74 774
5809.46 770
5810.17 842
5810.89 736
5811.61 779
5812.33 802
5813.05 799
5813.77 783
5814.49 765
5815.21 772
5815.93 817
5816.65 907
5817.37 872
5818.09 787
5818.81 752
5819.53 855
5820.25 921
5820.97 849
5821.69 868
5822.41 819
5823.13 843
5823.85 781
5824.57 742
5825.29 800
5826.01 819
5826.73 783
5827.45 782
5828.17 767
5828.89 790
5829.61 807
5830.33 817
5831.05 768
5831.77 754
5832.49 802
5833.21 726
5833.93 846
5834.65 793
5835.37 726
5836.09 830
5836.81 735
5837.53 739
5838.25 776
5838.97 766
5839.70 724
5840.42 785
5841.14 730
5841.86 735
5842.58 832
5843.30 798
5844.02 771
5844.74 822
5845.46 852
5846.19 796
5846.91 813
5847.63 770
5848.35 848
5849.07 828
5849.79 862
5850.51 771
5851.24 748
5851.96 714
5852.68 746
5853.40 878
5854.12 883
5854.85 782
5855.57 837
5856.29 873
5857.01 829
5857.73 770
5858.46 721
5859.18 771
5859.90 870
5860.62 770
5861.34 831
5862.07 760
5862.79 780
5863.51 769
5864.23 798
5864.96 764
5865.68 752
5866.40 789
5867.12 799
5867.85 877
5868.57 913
5869.29 898
5870.01 859
5870.74 933
5871.46 923
5872.18 893
5872.91 875
5873.63 735
5874.35 801
5875.08 763
5875.80 740
5876.52 790
5877.25 791
5877.97 807
5878.69 841
5879.42 848
5880.14 853
5880.86 806
5881.59 810
5882.31 817
5883.03 920
5883.76 824
5884.48 825
5885.20 876
5885.93 843
5886.65 934
5887.38 866
5888.10 827
5888.82 802
5889.55 709
5890.27 749
5891.00 781
5891.72 699
5892.44 780
5893.17 774
5893.89 719
5894.62 743
5895.34 698
5896.07 715
5896.79 749
5897.51 824
5898.24 709
5898.96 806
5899.69 743
5900.41 738
5901.14 751
5901.86 794
5902.59 804
5903.31 807
5904.04 827
5904.76 837
5905.49 813
5906.21 849
5906.94 802
5907.66 806
5908.39 842
5909.11 752
5909.84 772
5910.56 804
5911.29 782
5912.01 831
5912.74 905
5913.46 890
5914.19 818
5914.92 904
5915.64 863
5916.37 821
5917.09 803
5917.82 829
5918.54 815
5919.27 882
5920.00 861
5920.72 830
5921.45 836
5922.17 880
5922.90 869
5923.63 923
5924.35 868
5925.08 878
5925.80 941
5926.53 945
5927.26 984
5927.98 963
5928.71 1020
5929.44 1055
5930.16 924
5930.89 868
5931.62 1000
5932.34 1081
5933.07 1085
5933.80 1080
5934.52 1206
5935.25 1164
5935.98 1035
5936.70 1158
5937.43 1166
5938.16 1226
5938.88 1183
5939.61 1229
5940.34 1292
5941.07 1348
5941.79 1306
5942.52 1310
5943.25 1304
5943.97 1369
5944.70 1299
5945.43 1392
5946.16 1371
5946.88 1468
5947.61 1526
5948.34 1529
5949.07 1625
5949.80 1778
5950.52 1915
5951.25 1995
5951.98 2128
5952.71 2197
5953.43 2103
5954.16 1957
5954.89 2168
5955.62 2058
5956.35 1837
5957.07 1972
5957.80 1864
5958.53 1804
5959.26 1944
5959.99 1950
5960.72 1958
5961.44 1998
5962.17 2021
5962.90 2109
5963.63 2446
5964.36 2657
5965.09 3075
5965.82 3616
5966.54 3756
5967.27 3942
5968.00 3812
5968.73 3560
5969.46 3429
5970.19 3055
5970.92 2889
5971.65 2710
5972.38 2483
5973.11 2370
5973.83 2393
5974.56 2277
5975.29 2243
5976.02 2251
5976.75 2255
5977.48 2360
5978.21 2389
5978.94 2362
5979.67 2413
5980.40 2609
5981.13 2653
5981.86 2554
5982.59 2631
5983.32 2555
5984.05 2483
5984.78 2626
5985.51 2587
5986.24 2691
5986.97 2723
5987.70 2553
5988.43 2419
5989.16 2378
5989.89 2498
5990.62 2376
5991.35 2444
5992.08 2354
5992.81 2385
5993.54 2459
5994.27 2553
5995.00 2586
5995.73 2720
5996.46 2688
5997.19 2636
5997.92 2909
5998.65 2830
5999.38 2676
6000.11 2718
6000.85 2632
6001.58 2731
6002.31 2688
6003.04 2574
6003.77 2508
6004.50 2646
6005.23 2628
6005.96 2590
6006.69 2659
6007.43 2903
6008.16 3205
6008.89 3633
6009.62 4377
6010.35 5243
6011.08 6166
6011.81 6935
6012.54 7651
6013.28 8252
6014.01 8870
6014.74 8878
6015.47 8764
6016.20 8051
6016.94 7719
6017.67 6687
6018.40 5817
6019.13 4868
6019.86 4057
6020.59 3659
6021.33 3152
6022.06 2844
6022.79 2633
6023.52 2409
6024.26 2294
6024.99 2080
6025.72 2061
6026.45 2042
6027.19 2046
6027.92 2009
6028.65 1937
6029.38 1954
6030.12 1980
6030.85 1985
6031.58 2097
6032.31 1856
6033.05 1881
6033.78 1875
6034.51 1888
6035.25 1789
6035.98 1855
6036.71 1898
6037.44 1851
6038.18 1815
6038.91 1780
6039.64 1891
6040.38 1932
6041.11 2017
6041.84 2007
6042.58 2015
6043.31 1954
6044.04 2142
6044.78 2163
6045.51 2269
6046.24 2141
6046.98 2255
6047.71 2316
6048.45 2509
6049.18 2568
6049.91 2903
6050.65 3250
6051.38 3472
6052.11 3653
6052.85 3766
6053.58 4021
6054.32 3935
6055.05 3751
6055.79 3253
6056.52 3038
6057.25 2812
6057.99 2460
6058.72 2401
6059.46 2195
6060.19 2175
6060.93 2140
6061.66 2122
6062.39 2061
6063.13 2045
6063.86 1917
6064.60 2010
6065.33 1887
6066.07 1914
6066.80 2042
6067.54 1967
6068.27 1848
6069.01 1824
6069.74 1884
6070.48 1858
6071.21 1796
6071.95 1716
6072.68 1697
6073.42 1728
6074.15 1793
6074.89 1696
6075.62 1644
6076.36 1572
6077.10 1569
6077.83 1527
6078.57 1572
6079.30 1570
6080.04 1580
6080.77 1473
6081.51 1494
6082.25 1500
6082.98 1478
6083.72 1344
6084.45 1335
6085.19 1461
6085.93 1399
6086.66 1410
6087.40 1376
6088.13 1406
6088.87 1351
6089.61 1465
6090.34 1383
6091.08 1443
6091.81 1530
6092.55 1431
6093.29 1446
6094.02 1480
6094.76 1366
6095.50 1286
6096.23 1409
6096.97 1357
6097.71 1268
6098.44 1249
6099.18 1266
6099.92 1288
6100.65 1282
6101.39 1264
6102.13 1146
6102.87 1313
6103.60 1312
6104.34 1220
6105.08 1166
6105.81 1292
6106.55 1256
6107.29 1189
6108.03 1248
6108.76 1266
6109.50 1224
6110.24 1240
6110.98 1258
6111.71 1266
6112.45 1314
6113.19 1385
6113.93 1352
6114.66 1289
6115.40 1283
6116.14 1238
6116.88 1293
6117.62 1321
6118.35 1266
6119.09 1252
6119.83 1335
6120.57 1331
6121.31 1307
6122.04 1295
6122.78 1325
6123.52 1265
6124.26 1371
6125.00 1369
6125.74 1385
6126.47 1388
6127.21 1346
6127.95 1344
6128.69 1296
6129.43 1389
6130.17 1325
6130.91 1335
6131.64 1336
6132.38 1261
6133.12 1291
6133.86 1294
6134.60 1259
6135.34 1325
6136.08 1312
6136.82 1380
6137.56 1462
6138.30 1267
6139.04 1222
6139.77 1224
6140.51 1294
6141.25 1470
6141.99 1380
6142.73 1342
6143.47 1326
6144.21 1368
6144.95 1324
6145.69 1294
6146.43 1326
6147.17 1383
6147.91 1365
6148.65 1245
6149.39 1222
6150.13 1313
6150.87 1408
6151.61 1401
6152.35 1433
6153.09 1328
6153.83 1445
6154.57 1542
6155.31 1507
6156.05 1547
6156.79 1487
6157.53 1485
6158.27 1489
6159.01 1485
6159.75 1537
6160.49 1596
6161.23 1584
6161.97 1653
6162.71 1768
6163.45 1661
6164.20 1966
6164.94 2036
6165.68 2052
6166.42 2157
6167.16 2227
6167.90 2332
6168.64 2232
6169.38 2375
6170.12 2302
6170.86 2123
6171.61 2067
6172.35 2092
6173.09 1989
6173.83 2079
6174.57 1945
6175.31 1799
6176.05 1900
6176.79 1835
6177.54 1905
6178.28 1950
6179.02 1860
6179.76 1858
6180.50 1977
6181.24 1986
6181.99 1985
6182.73 2056
6183.47 2243
6184.21 2048
6184.95 2041
6185.70 2156
6186.44 2132
6187.18 2153
6187.92 2240
6188.66 2233
6189.41 2125
6190.15 2226
6190.89 2391
6191.63 2541
6192.38 2559
6193.12 2698
6193.86 2681
6194.60 2934
6195.35 2786
6196.09 2881
6196.83 2965
6197.57 2742
6198.32 2702
6199.06 2617
6199.80 2736
6200.55 2831
6201.29 2859
6202.03 2813
6202.78 3185
6203.52 3535
6204.26 4346
6205.00 5395
6205.75 6703
6206.49 8586
6207.23 10288
6207.98 12042
6208.72 13714
6209.46 14772
6210.21 15095
6210.95 14623
6211.70 13665
6212.44 12232
6213.18 10407
6213.93 8829
6214.67 7285
6215.41 5693
6216.16 4741
6216.90 4014
6217.65 3459
6218.39 3097
6219.13 2770
6219.88 2489
6220.62 2434
6221.37 2270
6222.11 2370
6222.85 2298
6223.60 2321
6224.34 2278
6225.09 2230
6225.83 2148
6226.58 2068
6227.32 1945
6228.07 1960
6228.81 1699
6229.56 1669
6230.30 1659
6231.04 1582
6231.79 1720
6232.53 1652
6233.28 1627
6234.02 1672
6234.77 1732
6235.51 1820
6236.26 1996
6237.00 2033
6237.75 2145
6238.49 2360
6239.24 2475
6239.99 2713
6240.73 2846
6241.48 2616
6242.22 2469
6242.97 2465
6243.71 2266
6244.46 2180
6245.20 2160
6245.95 2228
6246.70 2175
6247.44 2288
6248.19 2320
6248.93 2301
6249.68 2156
6250.42 2108
6251.17 2043
6251.92 2068
6252.66 1985
6253.41 1884
6254.15 1935
6254.90 1859
6255.65 1839
6256.39 1757
6257.14 1703
6257.89 1738
6258.63 1772
6259.38 1754
6260.13 1700
6260.87 1644
6261.62 1533
6262.37 1565
6263.11 1559
6263.86 1563
6264.61 1612
6265.35 1654
6266.10 1650
6266.85 1612
6267.59 1535
6268.34 1661
6269.09 1669
6269.83 1669
6270.58 1605
6271.33 1675
6272.08 1667
6272.82 1634
6273.57 1605
6274.32 1515
6275.06 1598
6275.81 1628
6276.56 1616
6277.31 1682
6278.05 1730
6278.80 1786
6279.55 1813
6280.30 1773
6281.05 1753
6281.79 1771
6282.54 1652
6283.29 1544
6284.04 1471
6284.78 1438
6285.53 1366
6286.28 1342
6287.03 1341
6287.78 1365
6288.53 1311
6289.27 1221
6290.02 1299
6290.77 1181
6291.52 1283
6292.27 1341
6293.02 1209
6293.76 1204
6294.51 1158
6295.26 1209
6296.01 1262
6296.76 1228
6297.51 1205
6298.26 1116
6299.00 1102
6299.75 1190
6300.50 1172
6301.25 1129
6302.00 1136
6302.75 1052
6303.50 1081
6304.25 1110
6305.00 1172
6305.75 1159
6306.50 1164
6307.24 1185
6307.99 1225
6308.74 1195
6309.49 1198
6310.24 1276
6310.99 1278
6311.74 1322
6312.49 1282
6313.24 1276
6313.99 1270
6314.74 1192
6315.49 1195
6316.24 1205
6316.99 1249
6317.74 1215
6318.49 1198
6319.24 1219
6319.99 1126
6320.74 1083
6321.49 1126
6322.24 1052
6322.99 1070
6323.74 1071
6324.49 1078
6325.24 1059
6325.99 944
6326.74 990
6327.49 1058
6328.24 991
6328.99 965
6329.74 1058
6330.50 1040
6331.25 918
6332.00 921
6332.75 945
6333.50 984
6334.25 988
6335.00 1068
6335.75 1002
6336.50 977
6337.25 967
6338.00 924
6338.76 985
6339.51 1065
6340.26 1041
6341.01 1027
6341.76 963
6342.51 994
6343.26 1027
6344.02 1017
6344.77 1019
6345.52 1108
6346.27 1053
6347.02 1041
6347.77 1085
6348.53 1167
6349.28 1204
6350.03 1248
6350.78 1465
6351.53 1378
6352.29 1392
6353.04 1467
6353.79 1580
6354.54 1444
6355.29 1497
6356.05 1345
6356.80 1246
6357.55 1206
6358.30 1237
6359.06 1190
6359.81 1087
6360.56 1051
6361.31 1088
6362.07 1018
6362.82 1046
6363.57 1051
6364.32 1097
6365.08 1162
6365.83 1176
6366.58 1136
6367.33 1175
6368.09 1103
6368.84 1160
6369.59 1170
6370.35 1210
6371.10 1062
6371.85 1074
6372.61 1052
6373.36 1115
6374.11 1071
6374.87 1032
6375.62 1034
6376.37 999
6377.13 955
6377.88 1003
6378.63 952
6379.39 963
6380.14 1041
6380.89 1095
6381.65 1050
6382.40 1025
6383.16 1022
6383.91 997
6384.66 1015
6385.42 1011
6386.17 1043
6386.92 963
6387.68 974
6388.43 964
6389.19 982
6389.94 911
6390.70 945
6391.45 966
6392.20 958
6392.96 939
6393.71 900
6394.47 898
6395.22 970
6395.98 1054
6396.73 929
6397.49 1006
6398.24 1034
6399.00 959
6399.75 918
6400.51 900
6401.26 852
6402.02 863
6402.77 937
6403.53 983
6404.28 1021
6405.04 966
6405.79 1069
6406.55 1076
6407.30 1032
6408.06 1070
6408.81 1161
6409.57 1268
6410.32 1208
6411.08 1203
6411.83 1223
6412.59 1092
6413.34 1064
6414.10 1042
6414.86 1066
6415.61 998
6416.37 1037
6417.12 1046
6417.88 1001
6418.64 933
6419.39 876
6420.15 964
6420.90 942
6421.66 1016
6422.42 979
6423.17 972
6423.93 881
6424.68 900
6425.44 921
6426.20 933
6426.95 953
6427.71 893
6428.47 940
6429.22 936
6429.98 925
6430.74 977
6431.49 986
6432.25 913
6433.01 904
6433.76 932
6434.52 954
6435.28 936
6436.03 883
6436.79 876
6437.55 970
6438.30 971
6439.06 940
6439.82 883
6440.58 883
6441.33 920
6442.09 917
6442.85 955
6443.61 899
6444.36 933
6445.12 927
6445.88 887
6446.64 839
6447.39 933
6448.15 939
6448.91 954
6449.67 979
6450.42 968
6451.18 989
6451.94 970
6452.70 931
6453.46 902
6454.21 941
6454.97 1013
6455.73 1040
6456.49 975
6457.25 1008
6458.00 1008
6458.76 1088
6459.52 1113
6460.28 1003
6461.04 1074
6461.80 1051
6462.55 1138
6463.31 1173
6464.07 1082
6464.83 1102
6465.59 1093
6466.35 1139
6467.11 1138
6467.87 1113
6468.62 1154
6469.38 1186
6470.14 1111
6470.90 1110
6471.66 1174
6472.42 1052
6473.18 1187
6473.94 1235
6474.70 1256
6475.46 1207
6476.22 1223
6476.97 1162
6477.73 1261
6478.49 1199
6479.25 1279
6480.01 1336
6480.77 1301
6481.53 1284
6482.29 1273
6483.05 1299
6483.81 1414
6484.57 1411
6485.33 1427
6486.09 1590
6486.85 1521
6487.61 1516
6488.37 1548
6489.13 1546
6489.89 1551
6490.65 1599
6491.41 1707
6492.17 1739
6492.93 1799
6493.69 1810
6494.45 1756
6495.21 1814
6495.97 1877
6496.73 1864
6497.49 1882
6498.26 1884
6499.02 2024
6499.78 1947
6500.54 1977
6501.30 1929
6502.06 1937
6502.82 1922
6503.58 1997
6504.34 1871
6505.10 1847
6505.86 2033
6506.62 2059
6507.39 2163
6508.15 2228
6508.91 2281
6509.67 2244
6510.43 2328
6511.19 2366
6511.95 2364
6512.72 2180
6513.48 2216
6514.24 2357
6515.00 2366
6515.76 2254
6516.52 2387
6517.28 2366
6518.05 2541
6518.81 2585
6519.57 2618
6520.33 2711
6521.09 2661
6521.86 2983
6522.62 3193
6523.38 3300
6524.14 3686
6524.90 4039
6525.67 4438
6526.43 4851
6527.19 5315
6527.95 5551
6528.72 5647
6529.48 5626
6530.24 5382
6531.00 5231
6531.77 5460
6532.53 6014
6533.29 6752
6534.05 7622
6534.82 8720
6535.58 9827
6536.34 10877
6537.11 11395
6537.87 11231
6538.63 10359
6539.39 9258
6540.16 7921
6540.92 6719
6541.68 5491
6542.45 4605
6543.21 3749
6543.97 3081
6544.74 2825
6545.50 2518
6546.26 2345
6547.03 2155
6547.79 2220
6548.55 2106
6549.32 2005
6550.08 1921
6550.84 2016
6551.61 1968
6552.37 1893
6553.14 1937
6553.90 2001
6554.66 1856
6555.43 1772
6556.19 1736
6556.96 1706
6557.72 1667
6558.48 1672
6559.25 1785
6560.01 1940
6560.78 1905
6561.54 1922
6562.31 2028
6563.07 2148
6563.83 2258
6564.60 2187
6565.36 2189
6566.13 2179
6566.89 2126
6567.66 2174
6568.42 2119
6569.19 2074
6569.95 2018
6570.72 2106
6571.48 2225
6572.25 2143
6573.01 2272
6573.78 2355
6574.54 2425
6575.31 2605
6576.07 2518
6576.84 2516
6577.60 2403
6578.37 2531
6579.13 2401
6579.90 2427
6580.66 2377
6581.43 2388
6582.19 2299
6582.96 2186
6583.73 2173
6584.49 2151
6585.26 2157
6586.02 2201
6586.79 2107
6587.55 2272
6588.32 2345
6589.09 2423
6589.85 2445
6590.62 2698
6591.38 3011
6592.15 3130
6592.92 3435
6593.68 3857
6594.45 3922
6595.22 3954
6595.98 3959
6596.75 3767
6597.51 3639
6598.28 3351
6599.05 3084
6599.81 2930
6600.58 2650
6601.35 2455
6602.11 2349
6602.88 2244
6603.65 2205
6604.41 2206
6605.18 2189
6605.95 2119
6606.71 2250
6607.48 2368
6608.25 2481
6609.02 2524
6609.78 2498
6610.55 2556
6611.32 2422
6612.08 2393
6612.85 2205
6613.62 2087
6614.39 2060
6615.15 1912
6615.92 1893
6616.69 1938
6617.46 1824
6618.22 1818
6618.99 1733
6619.76 1671
6620.53 1678
6621.30 1728
6622.06 1731
6622.83 1667
6623.60 1609
6624.37 1665
6625.13 1595
6625.90 1516
6626.67 1578
6627.44 1572
6628.21 1584
6628.98 1638
6629.74 1664
6630.51 1732
6631.28 1880
6632.05 1912
6632.82 2104
6633.59 2367
6634.35 2441
6635.12 2373
6635.89 2535
6636.66 2359
6637.43 2261
6638.20 2182
6638.97 2065
6639.74 1894
6640.50 1816
6641.27 1615
6642.04 1551
6642.81 1642
6643.58 1659
6644.35 1588
6645.12 1601
6645.89 1511
6646.66 1592
6647.43 1586
6648.20 1624
6648.97 1749
6649.73 1674
6650.50 1616
6651.27 1670
6652.04 1633
6652.81 1666
6653.58 1837
6654.35 1741
6655.12 1861
6655.89 1883
6656.66 1942
6657.43 1812
6658.20 1780
6658.97 1747
6659.74 1670
6660.51 1622
6661.28 1653
6662.05 1684
6662.82 1566
6663.59 1563
6664.36 1587
6665.13 1615
6665.90 1574
6666.67 1618
6667.44 1676
6668.22 1647
6668.99 1732
6669.76 1675
6670.53 1629
6671.30 1631
6672.07 1594
6672.84 1688
6673.61 1733
6674.38 1742
6675.15 1681
6675.92 1747
6676.69 1862
6677.46 1766
6678.24 1768
6679.01 1849
6679.78 1830
6680.55 1875
6681.32 1956
6682.09 2185
6682.86 2378
6683.63 2438
6684.41 2700
6685.18 2991
6685.95 2884
6686.72 2882
6687.49 2649
6688.26 2390
6689.04 2116
6689.81 1919
6690.58 1890
6691.35 1720
6692.12 1668
6692.90 1690
6693.67 1556
6694.44 1623
6695.21 1603
6695.98 1619
6696.76 1574
6697.53 1631
6698.30 1607
6699.07 1671
6699.84 1535
6700.62 1539
6701.39 1499
6702.16 1486
6702.93 1405
6703.71 1555
6704.48 1589
6705.25 1595
6706.03 1505
6706.80 1413
6707.57 1446
6708.34 1516
6709.12 1428
6709.89 1448
6710.66 1464
6711.44 1445
6712.21 1450
6712.98 1432
6713.75 1378
6714.53 1288
6715.30 1287
6716.07 1217
6716.85 1274
6717.62 1209
6718.39 1272
6719.17 1253
6719.94 1297
6720.72 1273
6721.49 1277
6722.26 1272
6723.04 1365
6723.81 1353
6724.58 1425
6725.36 1364
6726.13 1397
6726.91 1335
6727.68 1348
6728.45 1244
6729.23 1304
6730.00 1404
6730.78 1430
6731.55 1395
6732.32 1434
6733.10 1456
6733.87 1508
6734.65 1516
6735.42 1640
6736.20 1618
6736.97 1634
6737.74 1633
6738.52 1520
6739.29 1545
6740.07 1507
6740.84 1444
6741.62 1460
6742.39 1558
6743.17 1601
6743.94 1503
6744.72 1556
6745.49 1674
6746.27 1656
6747.04 1752
6747.82 1817
6748.59 1941
6749.37 2042
6750.14 2231
6750.92 2464
6751.69 2670
6752.47 2760
6753.24 2897
6754.02 2748
6754.80 2669
6755.57 2448
6756.35 2276
6757.12 2047
6757.90 1919
6758.67 1767
6759.45 1661
6760.23 1628
6761.00 1513
6761.78 1528
6762.55 1561
6763.33 1463
6764.11 1367
6764.88 1486
6765.66 1490
6766.43 1579
6767.21 1541
6767.99 1505
6768.76 1560
6769.54 1478
6770.32 1445
6771.09 1456
6771.87 1281
6772.64 1285
6773.42 1397
6774.20 1362
6774.97 1368
6775.75 1512
6776.53 1452
6777.31 1403
6778.08 1528
6778.86 1467
6779.64 1429
6780.41 1520
6781.19 1424
6781.97 1398
6782.74 1347
6783.52 1316
6784.30 1315
6785.08 1242
6785.85 1273
6786.63 1315
6787.41 1249
6788.19 1223
6788.96 1257
6789.74 1138
6790.52 1164
6791.30 1204
6792.07 1183
6792.85 1175
6793.63 1157
6794.41 1164
6795.18 1128
6795.96 1069
6796.74 1090
6797.52 1116
6798.30 1114
6799.07 1102
6799.85 1208
6800.63 1130
6801.41 1226
6802.19 1262
6802.97 1309
6803.74 1405
6804.52 1403
6805.30 1410
6806.08 1409
6806.86 1374
6807.64 1307
6808.41 1315
6809.19 1299
6809.97 1287
6810.75 1135
6811.53 1186
6812.31 1262
6813.09 1291
6813.87 1167
6814.64 1209
6815.42 1229
6816.20 1332
6816.98 1254
6817.76 1295
6818.54 1261
6819.32 1246
6820.10 1292
6820.88 1268
6821.66 1213
6822.44 1179
6823.22 1106
6824.00 1099
6824.78 1107
6825.55 1120
6826.33 1168
6827.11 1140
6827.89 1201
6828.67 1116
6829.45 1077
6830.23 1222
6831.01 1150
6831.79 1197
6832.57 1186
6833.35 1161
6834.13 1141
6834.91 1014
6835.69 1090
6836.47 1078
6837.25 1128
6838.03 1127
6838.81 1172
6839.60 1090
6840.38 1058
6841.16 1132
6841.94 1057
6842.72 1098
6843.50 1155
6844.28 1122
6845.06 1095
6845.84 1222
6846.62 1340
6847.40 1356
6848.18 1624
6848.96 1758
6849.74 1915
6850.53 2130
6851.31 2249
6852.09 2202
6852.87 2136
6853.65 2061
6854.43 1935
6855.21 1752
6855.99 1654
6856.77 1539
6857.56 1436
6858.34 1379
6859.12 1268
6859.90 1190
6860.68 1251
6861.46 1294
6862.25 1264
6863.03 1193
6863.81 1283
6864.59 1349
6865.37 1395
6866.15 1433
6866.94 1371
6867.72 1387
6868.50 1386
6869.28 1474
6870.07 1505
6870.85 1513
6871.63 1436
6872.41 1426
6873.19 1468
6873.98 1420
6874.76 1489
6875.54 1479
6876.32 1492
6877.11 1554
6877.89 1662
6878.67 1668
6879.45 1659
6880.24 1691
6881.02 1696
6881.80 1821
6882.59 1909
6883.37 2075
6884.15 2133
6884.93 2426
6885.72 2849
6886.50 3496
6887.28 3925
6888.07 4391
6888.85 4400
6889.63 4161
6890.42 3700
6891.20 3504
6891.98 3102
6892.77 2636
6893.55 2326
6894.33 2036
6895.12 1874
6895.90 1782
6896.68 1777
6897.47 1699
6898.25 1731
6899.04 1767
6899.82 1707
6900.60 1703
6901.39 1714
6902.17 1718
6902.95 1775
6903.74 1621
6904.52 1706
6905.31 1707
6906.09 1758
6906.88 1737
6907.66 1708
6908.44 1699
6909.23 1604
6910.01 1606
6910.80 1514
6911.58 1444
6912.37 1432
6913.15 1511
6913.94 1375
6914.72 1376
6915.50 1441
6916.29 1446
6917.07 1426
6917.86 1436
6918.64 1385
6919.43 1458
6920.21 1401
6921.00 1315
6921.78 1393
6922.57 1365
6923.35 1373
6924.14 1446
6924.93 1447
6925.71 1484
6926.50 1414
6927.28 1417
6928.07 1487
6928.85 1446
6929.64 1459
6930.42 1448
6931.21 1512
6931.99 1500
6932.78 1666
6933.57 1599
6934.35 1652
6935.14 1478
6935.92 1430
6936.71 1505
6937.50 1499
6938.28 1545
6939.07 1684
6939.85 1637
6940.64 1717
6941.43 1989
6942.21 2099
6943.00 2044
6943.78 2053
6944.57 2088
6945.36 2241
6946.14 2285
6946.93 2329
6947.72 2381
6948.50 2270
6949.29 2264
6950.08 2342
6950.86 2148
6951.65 2132
6952.44 2037
6953.22 1920
6954.01 1929
6954.80 1886
6955.58 1826
6956.37 1776
6957.16 1836
6957.95 1915
6958.73 1861
6959.52 1904
6960.31 1876
6961.10 1779
6961.88 1852
6962.67 1826
6963.46 1824
6964.24 1878
6965.03 2029
6965.82 2054
6966.61 2160
6967.40 2264
6968.18 2335
6968.97 2499
6969.76 2525
6970.55 2541
6971.33 2583
6972.12 2577
6972.91 2532
6973.70 2596
6974.49 2406
6975.27 2450
6976.06 2485
6976.85 2551
6977.64 2611
6978.43 2538
6979.22 2860
6980.00 3288
6980.79 3745
6981.58 4605
6982.37 5717
6983.16 7135
6983.95 8600
6984.74 9990
6985.52 11072
6986.31 11225
6987.10 11146
6987.89 10596
6988.68 9642
6989.47 8030
6990.26 6675
6991.05 5714
6991.83 4696
6992.62 3824
6993.41 3295
6994.20 2810
6994.99 2524
6995.78 2289
6996.57 2208
6997.36 2199
6998.15 2091
6998.94 2058
6999.73 1968
7000.52 1989
7001.31 1913
7002.10 1835
7002.89 1870
7003.68 1672
7004.47 1745
7005.26 1652
7006.05 1533
7006.84 1461
7007.63 1446
7008.42 1410
7009.21 1367
7010.00 1427
7010.79 1485
7011.58 1678
7012.37 1686
7013.16 1678
7013.95 1792
7014.74 1725
7015.53 1811
7016.32 1721
7017.11 1661
7017.90 1652
7018.69 1700
7019.48 1685
7020.27 1706
7021.06 1786
7021.85 1803
7022.64 1872
7023.43 1951
7024.22 1998
7025.02 1870
7025.81 1955
7026.60 1917
7027.39 1807
7028.18 1762
7028.97 1739
7029.76 1778
7030.55 1661
7031.34 1588
7032.14 1581
7032.93 1612
7033.72 1596
7034.51 1653
7035.30 1625
7036.09 1631
7036.88 1572
7037.68 1618
7038.47 1802
7039.26 1814
7040.05 1879
7040.84 1981
7041.64 2095
7042.43 2057
7043.22 2027
7044.01 2106
7044.80 1989
7045.60 2114
7046.39 2305
7047.18 2551
7047.97 2702
7048.76 3083
7049.56 3383
7050.35 3477
7051.14 3498
7051.93 3333
7052.73 3081
7053.52 2749
7054.31 2499
7055.10 2318
7055.90 2027
7056.69 2039
7057.48 1950
7058.27 1947
7059.07 1982
7059.86 1838
7060.65 1807
7061.45 1933
7062.24 1873
7063.03 1817
7063.83 1837
7064.62 1981
7065.41 1863
7066.21 1761
7067.00 1678
7067.79 1745
7068.59 1837
7069.38 1746
7070.17 1647
7070.97 1664
7071.76 1748
7072.55 1627
7073.35 1536
7074.14 1450
7074.93 1378
7075.73 1364
7076.52 1438
7077.32 1471
7078.11 1434
7078.90 1480
7079.70 1439
7080.49 1556
7081.29 1438
7082.08 1459
7082.87 1395
7083.67 1348
7084.46 1439
7085.26 1443
7086.05 1366
7086.85 1294
7087.64 1360
7088.43 1273
7089.23 1226
7090.02 1274
7090.82 1287
7091.61 1391
7092.41 1314
7093.20 1247
7094.00 1296
7094.79 1278
7095.59 1149
7096.38 1158
7097.18 1204
7097.97 1276
7098.77 1186
7099.56 1205
7100.36 1204
7101.15 1230
7101.95 1209
7102.74 1197
7103.54 1080
7104.33 1117
7105.13 1180
7105.92 1210
7106.72 1139
7107.52 1065
7108.31 1035
7109.11 1006
7109.90 1045
7110.70 1044
7111.49 1071
7112.29 1074
7113.09 1099
7113.88 1091
7114.68 1090
7115.47 1131
7116.27 1112
7117.07 1064
7117.86 1130
7118.66 1187
7119.45 1133
7120.25 1047
7121.05 1115
7121.84 1133
7122.64 1106
7123.44 1097
7124.23 1088
7125.03 1040
7125.83 935
7126.62 1003
7127.42 1073
7128.22 1069
7129.01 1034
7129.81 1050
7130.61 1043
7131.40 1073
7132.20 1121
7133.00 1066
7133.79 1088
7134.59 1009
7135.39 1036
7136.19 1021
7136.98 1020
7137.78 1023
7138.58 1069
7139.38 963
7140.17 967
7140.97 1022
7141.77 922
7142.57 933
7143.36 948
7144.16 929
7144.96 911
7145.76 943
7146.55 960
7147.35 935
7148.15 885
7148.95 881
7149.74 874
7150.54 868
7151.34 887
7152.14 908
7152.94 867
7153.74 850
7154.53 879
7155.33 907
7156.13 909
7156.93 1003
7157.73 940
7158.53 926
7159.32 979
7160.12 908
7160.92 798
7161.72 821
7162.52 907
7163.32 871
7164.12 802
7164.91 842
7165.71 802
7166.51 786
7167.31 843
7168.11 832
7168.91 787
7169.71 785
7170.51 931
7171.31 847
7172.11 829
7172.90 820
7173.70 777
7174.50 848
7175.30 792
7176.10 768
7176.90 768
7177.70 744
7178.50 747
7179.30 718
7180.10 777
7180.90 760
7181.70 762
7182.50 767
7183.30 809
7184.10 857
7184.90 843
7185.70 889
7186.50 875
7187.30 862
7188.10 815
7188.90 845
7189.70 837
7190.50 851
7191.30 853
7192.10 892
7192.90 797
7193.70 766
7194.50 786
7195.30 773
7196.10 790
7196.90 817
7197.70 802
7198.50 779
7199.30 768
7200.11 746
7200.91 736
7201.71 825
7202.51 747
7203.31 776
7204.11 787
7204.91 774
7205.71 740
7206.51 749
7207.31 777
7208.12 739
7208.92 810
7209.72 804
7210.52 803
7211.32 832
7212.12 809
7212.92 833
7213.72 789
7214.53 777
7215.33 822
7216.13 887
7216.93 852
7217.73 898
7218.53 872
7219.34 857
7220.14 851
7220.94 930
7221.74 878
7222.54 861
7223.35 838
7224.15 870
7224.95 827
7225.75 796
7226.56 815
7227.36 803
7228.16 762
7228.96 748
7229.76 767
7230.57 780
7231.37 847
7232.17 738
7232.97 769
7233.78 765
7234.58 809
7235.38 795
7236.19 738
7236.99 721
7237.79 743
7238.59 799
7239.40 807
7240.20 816
7241.00 805
7241.81 784
7242.61 693
7243.41 768
7244.22 810
7245.02 777
7245.82 794
7246.63 804
7247.43 760
7248.23 766
7249.04 741
7249.84 781
7250.64 837
7251.45 833
7252.25 854
7253.05 884
7253.86 833
7254.66 810
7255.46 814
7256.27 806
7257.07 830
7257.88 848
7258.68 865
7259.48 880
7260.29 938
7261.09 958
7261.90 982
7262.70 962
7263.51 995
7264.31 869
7265.11 796
7265.92 846
7266.72 860
7267.53 857
7268.33 851
7269.14 901
7269.94 931
7270.75 837
7271.55 808
7272.36 850
7273.16 828
7273.97 879
7274.77 799
7275.58 871
7276.38 911
7277.19 962
7277.99 921
7278.80 928
7279.60 971
7280.41 1081
7281.21 1124
7282.02 1224
7282.82 1328
7283.63 1415
7284.43 1377
7285.24 1489
7286.04 1507
7286.85 1421
7287.66 1282
7288.46 1155
7289.27 1130
7290.07 1070
7290.88 969
7291.68 941
7292.49 977
7293.30 908
7294.10 944
7294.91 848
7295.71 938
7296.52 915
7297.33 916
7298.13 961
7298.94 922
7299.74 922
7300.55 953
7301.36 908
7302.16 909
7302.97 993
7303.78 964
7304.58 1080
7305.39 1104
7306.20 1015
7307.00 1057
7307.81 1114
7308.62 1219
7309.42 1119
7310.23 1179
7311.04 1286
7311.84 1309
7312.65 1175
7313.46 1217
7314.27 1443
7315.07 1637
7315.88 1914
7316.69 2202
7317.49 2443
7318.30 2691
7319.11 2618
7319.92 2638
7320.72 2422
7321.53 2045
7322.34 1771
7323.15 1603
7323.95 1487
7324.76 1370
7325.57 1272
7326.38 1253
7327.19 1220
7327.99 1145
7328.80 1111
7329.61 1180
7330.42 1195
7331.22 1160
7332.03 1173
7332.84 1141
7333.65 1138
7334.46 1113
7335.27 1176
7336.07 1167
7336.88 1121
7337.69 1046
7338.50 1079
7339.31 1048
7340.12 996
7340.92 959
7341.73 977
7342.54 939
7343.35 951
7344.16 896
7344.97 921
7345.78 869
7346.59 892
7347.39 827
7348.20 826
7349.01 940
7349.82 978
7350.63 906
7351.44 852
7352.25 846
7353.06 864
7353.87 784
7354.68 840
7355.49 831
7356.30 866
7357.11 837
7357.92 784
7358.72 877
7359.53 861
7360.34 779
7361.15 737
7361.96 827
7362.77 772
7363.58 740
7364.39 754
7365.20 745
7366.01 745
7366.82 762
7367.63 775
7368.44 741
7369.25 730
7370.06 719
7370.87 774
7371.68 746
7372.49 761
7373.30 702
7374.11 728
7374.93 776
7375.74 805
7376.55 793
7377.36 811
7378.17 778
7378.98 827
7379.79 742
7380.60 762
7381.41 826
7382.22 828
7383.03 822
7383.84 784
7384.65 811
7385.46 802
7386.28 800
7387.09 782
7387.90 759
7388.71 764
7389.52 792
7390.33 735
7391.14 737
7391.95 756
7392.77 792
7393.58 816
7394.39 707
7395.20 742
7396.01 732
7396.82 737
7397.64 697
7398.45 686
7399.26 739
7400.07 736
7400.88 739
7401.69 811
7402.51 802
7403.32 776
7404.13 744
7404.94 700
7405.76 760
7406.57 769
7407.38 694
7408.19 654
7409.00 691
7409.82 741
7410.63 762
7411.44 681
7412.25 661
7413.07 650
7413.88 734
7414.69 734
7415.50 681
7416.32 723
7417.13 699
7417.94 675
7418.76 613
7419.57 684
7420.38 695
7421.19 703
7422.01 667
7422.82 645
7423.63 701
7424.45 680
7425.26 692
7426.07 770
7426.89 715
7427.70 760
7428.51 736
7429.33 676
7430.14 708
7430.95 793
7431.77 864
7432.58 780
7433.39 778
7434.21 784
7435.02 756
7435.84 749
7436.65 704
7437.46 746
7438.28 767
7439.09 727
7439.91 703
7440.72 775
7441.53 741
7442.35 680
7443.16 690
7443.98 671
7444.79 653
7445.60 669
7446.42 725
7447.23 710
7448.05 727
7448.86 722
7449.68 734
7450.49 779
7451.31 786
7452.12 692
7452.94 714
7453.75 748
7454.57 704
7455.38 726
7456.20 709
7457.01 764
7457.83 811
7458.64 807
7459.46 780
7460.27 785
7461.09 781
7461.90 840
7462.72 905
7463.53 867
7464.35 784
7465.16 796
7465.98 894
7466.79 788
7467.61 782
7468.42 728
7469.24 769
7470.06 869
7470.87 887
7471.69 807
7472.50 822
7473.32 812
7474.13 849
7474.95 775
7475.77 774
7476.58 819
7477.40 796
7478.21 818
7479.03 837
7479.85 796
7480.66 764
7481.48 779
7482.30 814
7483.11 754
7483.93 717
7484.75 734
7485.56 729
7486.38 764
7487.20 742
7488.01 745
7488.83 754
7489.65 702
7490.46 734
7491.28 729
7492.10 709
7492.91 675
7493.73 619
7494.55 659
7495.36 666
7496.18 697
7497.00 728
7497.82 666
7498.63 631
7499.45 692
7500.27 679
7501.08 683
7501.90 667
7502.72 697
7503.54 690
7504.35 688
7505.17 694
7505.99 694
7506.81 681
7507.62 669
7508.44 713
7509.26 684
7510.08 646
7510.90 664
7511.71 672
7512.53 650
7513.35 679
7514.17 652
7514.99 660
7515.80 634
7516.62 590
7517.44 631
7518.26 644
7519.08 684
7519.90 639
7520.71 634
7521.53 626
7522.35 674
7523.17 688
7523.99 743
7524.81 673
7525.63 680
7526.45 683
7527.26 686
7528.08 669
7528.90 640
7529.72 659
7530.54 602
7531.36 622
7532.18 649
7533.00 724
7533.82 714
7534.64 720
7535.45 692
7536.27 669
7537.09 641
7537.91 619
7538.73 675
7539.55 650
7540.37 625
7541.19 670
7542.01 669
7542.83 675
7543.65 691
7544.47 744
7545.29 715
7546.11 744
7546.93 748
7547.75 729
7548.57 716
7549.39 694
7550.21 675
7551.03 707
7551.85 680
7552.67 723
7553.49 764
7554.31 709
7555.13 686
7555.95 653
7556.77 638
7557.59 699
7558.41 707
7559.23 727
7560.05 728
7560.87 731
7561.69 656
7562.51 718
7563.34 725
7564.16 764
7564.98 754
7565.80 733
7566.62 811
7567.44 763
7568.26 787
7569.08 808
7569.90 806
7570.72 805
7571.55 797
7572.37 780
7573.19 728
7574.01 726
7574.83 731
7575.65 719
7576.47 827
7577.30 809
7578.12 776
7578.94 757
7579.76 769
7580.58 711
7581.40 757
7582.23 830
7583.05 823
7583.87 844
7584.69 848
7585.51 936
7586.33 888
7587.16 937
7587.98 894
7588.80 950
7589.62 1021
7590.45 928
7591.27 935
7592.09 886
7592.91 880
7593.74 883
7594.56 918
7595.38 977
7596.20 1027
7597.03 1006
7597.85 1017
7598.67 967
7599.49 1003
7600.32 1071
7601.14 1068
7601.96 1076
7602.78 1232
7603.61 1241
7604.43 1230
7605.25 1292
7606.08 1297
7606.90 1324
7607.72 1271
7608.55 1252
7609.37 1246
7610.19 1221
7611.02 1215
7611.84 1196
7612.66 1187
7613.49 1208
7614.31 1280
7615.13 1370
7615.96 1482
7616.78 1676
7617.60 1783
7618.43 1714
7619.25 1727
7620.08 1677
7620.90 1530
7621.72 1430
7622.55 1297
7623.37 1183
7624.20 1164
7625.02 1221
7625.84 1226
7626.67 1315
7627.49 1394
7628.32 1548
7629.14 1637
7629.97 1772
7630.79 1949
7631.61 2011
7632.44 1923
7633.26 1947
7634.09 1756
7634.91 1677
7635.74 1601
7636.56 1393
7637.39 1262
7638.21 1201
7639.04 1127
7639.86 1059
7640.69 968
7641.51 993
7642.34 892
7643.16 859
7643.99 781
7644.81 823
7645.64 876
7646.46 887
7647.29 911
7648.11 882
7648.94 864
7649.76 856
7650.59 870
7651.42 878
7652.24 820
7653.07 860
7653.89 813
7654.72 756
7655.54 853
7656.37 802
7657.20 754
7658.02 763
7658.85 825
7659.67 828
7660.50 766
7661.33 786
7662.15 786
7662.98 798
7663.80 819
7664.63 770
7665.46 730
7666.28 784
7667.11 831
7667.94 850
7668.76 876
7669.59 862
7670.42 830
7671.24 793
7672.07 799
7672.90 842
7673.72 840
7674.55 751
7675.38 795
7676.20 800
7677.03 767
7677.86 826
7678.68 832
7679.51 786
7680.34 792
7681.16 830
7681.99 866
7682.82 849
7683.65 895
7684.47 881
7685.30 915
7686.13 854
7686.96 832
7687.78 934
7688.61 901
7689.44 862
7690.27 905
7691.09 833
7691.92 822
7692.75 820
7693.58 842
7694.41 785
7695.23 909
7696.06 987
7696.89 1122
7697.72 1130
7698.55 1177
7699.37 1223
7700.20 1174
7701.03 1082
7701.86 980
7702.69 918
7703.51 837
7704.34 849
7705.17 779
7706.00 708
7706.83 790
7707.66 743
7708.49 731
7709.31 739
7710.14 765
7710.97 772
7711.80 671
7712.63 748
7713.46 758
7714.29 707
7715.12 703
7715.95 722
7716.77 772
7717.60 786
7718.43 727
7719.26 721
7720.09 656
7720.92 652
7721.75 671
7722.58 663
7723.41 665
7724.24 647
7725.07 632
7725.90 679
7726.73 690
7727.56 675
7728.39 680
7729.22 709
7730.05 712
7730.88 666
7731.71 718
7732.54 635
7733.37 640
7734.20 632
7735.03 611
7735.86 651
7736.69 689
7737.52 687
7738.35 667
7739.18 649
7740.01 602
7740.84 608
7741.67 626
7742.50 635
7743.33 628
7744.16 571
7744.99 655
7745.82 750
7746.65 715
7747.48 659
7748.31 672
7749.14 666
7749.97 666
7750.81 706
7751.64 678
7752.47 635
7753.30 680
7754.13 639
7754.96 650
7755.79 679
7756.62 656
7757.45 614
7758.29 549
7759.12 612
7759.95 618
7760.78 678
7761.61 637
7762.44 652
7763.27 655
7764.11 636
7764.94 660
7765.77 612
7766.60 672
7767.43 637
7768.26 633
7769.10 643
7769.93 677
7770.76 728
7771.59 683
7772.42 668
7773.26 660
7774.09 714
7774.92 672
7775.75 706
7776.59 763
7777.42 694
7778.25 683
7779.08 695
7779.92 631
7780.75 690
7781.58 647
7782.41 697
7783.25 701
7784.08 667
7784.91 704
7785.74 686
7786.58 735
7787.41 693
7788.24 575
7789.08 692
7789.91 692
7790.74 726
7791.57 709
7792.41 729
7793.24 742
7794.07 722
7794.91 675
7795.74 685
7796.57 688
7797.41 733
7798.24 735
7799.07 767
7799.91 743
7800.74 709
7801.58 765
7802.41 730
7803.24 774
7804.08 769
7804.91 838
7805.74 865
7806.58 847
7807.41 890
7808.25 860
7809.08 910
7809.91 975
7810.75 1057
7811.58 1014
7812.42 994
7813.25 1017
7814.09 1064
7814.92 1056
7815.75 1054
7816.59 1078
7817.42 1103
7818.26 1114
7819.09 1074
7819.93 1039
7820.76 953
7821.60 1023
7822.43 1004
7823.27 1033
7824.10 1060
7824.94 1149
7825.77 1179
7826.61 1219
7827.44 1268
7828.28 1193
7829.11 1241
7829.95 1133
7830.78 1084
7831.62 1094
7832.45 1116
7833.29 1178
7834.12 1067
7834.96 1132
7835.79 1118
7836.63 1000
7837.46 1019
7838.30 1065
7839.14 1050
7839.97 1023
7840.81 1015
7841.64 961
7842.48 954
7843.31 966
7844.15 949
7844.99 896
7845.82 963
7846.66 917
7847.49 963
7848.33 1036
7849.17 1003
7850.00 984
7850.84 1016
7851.68 1034
7852.51 1045
7853.35 1096
7854.18 1091
7855.02 1089
7855.86 1254
7856.69 1430
7857.53 1372
7858.37 1487
7859.20 1559
7860.04 1544
7860.88 1523
7861.71 1335
7862.55 1176
7863.39 1155
7864.23 1190
7865.06 1211
7865.90 1046
7866.74 1045
7867.57 1103
7868.41 1172
7869.25 1212
7870.09 1156
7870.92 1205
7871.76 1288
7872.60 1279
7873.44 1282
7874.27 1297
7875.11 1448
7875.95 1462
7876.79 1629
7877.62 1683
7878.46 1683
7879.30 1572
7880.14 1401
7880.97 1424
7881.81 1277
7882.65 1152
7883.49 1178
7884.33 1214
7885.16 1083
7886.00 1055
7886.84 1105
7887.68 1152
7888.52 1131
7889.36 1181
7890.19 1228
7891.03 1202
7891.87 1169
7892.71 1159
7893.55 1156
7894.39 1072
7895.23 1057
7896.06 1068
7896.90 1134
7897.74 1013
7898.58 960
7899.42 958
7900.26 925
7901.10 901
7901.94 915
7902.77 889
7903.61 938
7904.45 922
7905.29 887
7906.13 884
7906.97 817
7907.81 883
7908.65 843
7909.49 919
7910.33 806
7911.17 832
7912.01 893
7912.85 885
7913.69 782
7914.53 862
7915.37 864
7916.21 924
7917.05 893
7917.89 868
7918.73 924
7919.57 1012
7920.41 942
7921.25 945
7922.09 841
7922.93 805
7923.77 832
7924.61 868
7925.45 900
7926.29 823
7927.13 836
7927.97 802
7928.81 701
7929.65 742
7930.49 802
7931.33 836
7932.17 790
7933.01 809
7933.85 799
7934.69 814
7935.53 791
7936.37 915
7937.21 798
7938.05 736
7938.90 769
7939.74 785
7940.58 793
7941.42 774
7942.26 810
7943.10 829
7943.94 848
7944.78 861
7945.63 842
7946.47 870
7947.31 979
7948.15 941
7948.99 894
7949.83 934
7950.67 910
7951.52 949
7952.36 1007
7953.20 1039
7954.04 1139
7954.88 1051
7955.72 1067
7956.57 1103
7957.41 1058
7958.25 1101
7959.09 1033
7959.93 1072
7960.78 1042
7961.62 1111
7962.46 1112
7963.30 1129
7964.15 1218
7964.99 1252
7965.83 1392
7966.67 1488
7967.52 1552
7968.36 1584
7969.20 1522
7970.04 1335
7970.89 1203
7971.73 1107
7972.57 1057
7973.41 1056
7974.26 986
7975.10 861
7975.94 874
7976.79 910
7977.63 863
7978.47 845
7979.31 841
7980.16 901
7981.00 819
7981.84 817
7982.69 842
7983.53 855
7984.37 913
7985.22 784
7986.06 798
7986.90 774
7987.75 770
7988.59 768
7989.44 765
7990.28 771
7991.12 734
7991.97 711
7992.81 666
7993.65 697
7994.50 654
7995.34 706
7996.19 715
7997.03 706
7997.87 689
7998.72 688
7999.56 679
8000.41 674
8001.25 692
8002.10 688
8002.94 655
8003.78 598
8004.63 658
8005.47 670
8006.32 702
8007.16 605
8008.01 619
8008.85 600
8009.70 600
8010.54 614
8011.39 604
8012.23 637
8013.08 602
8013.92 602
8014.77 596
8015.61 618
8016.46 662
8017.30 663
8018.15 636
8018.99 643
8019.84 631
8020.68 619
8021.53 572
8022.37 563
8023.22 577
8024.06 613
8024.91 669
8025.75 651
8026.60 515
8027.45 610
8028.29 629
8029.14 644
8029.98 619
8030.83 595
8031.67 646
8032.52 582
8033.37 565
8034.21 586
8035.06 597
8035.90 675
8036.75 636
8037.60 653
8038.44 558
8039.29 591
8040.14 640
8040.98 593
8041.83 625
8042.68 645
8043.52 621
8044.37 651
8045.21 594
8046.06 582
8046.91 545
8047.75 611
8048.60 677
8049.45 621
8050.30 603
8051.14 570
8051.99 489
8052.84 546
8053.68 553
8054.53 572
8055.38 542
8056.22 492
8057.07 529
8057.92 514
8058.77 574
8059.61 521
8060.46 532
8061.31 619
8062.16 504
8063.00 509
8063.85 589
8064.70 560
8065.55 525
8066.39 584
8067.24 535
8068.09 562
8068.94 569
8069.79 529
8070.63 582
8071.48 578
8072.33 574
8073.18 514
8074.03 505
8074.87 524
8075.72 537
8076.57 533
8077.42 496
8078.27 476
8079.12 531
8079.96 515
8080.81 559
8081.66 550
8082.51 602
8083.36 549
8084.21 578
8085.06 497
8085.90 499
8086.75 540
8087.60 596
8088.45 629
8089.30 536
8090.15 511
8091.00 571
8091.85 589
8092.70 574
8093.54 583
8094.39 570
8095.24 590
8096.09 574
8096.94 529
8097.79 523
8098.64 503
8099.49 477
8100.34 505
8101.19 559
8102.04 538
8102.89 570
8103.74 539
8104.59 509
8105.44 541
8106.29 544
8107.14 519
8107.99 481
8108.84 537
8109.69 506
8110.54 562
8111.39 524
8112.24 559
8113.09 584
8113.94 544
8114.79 520
8115.64 573
8116.49 574
8117.34 513
8118.19 511
8119.04 573
8119.89 592
8120.74 618
8121.59 519
8122.44 559
8123.29 509
8124.14 556
8124.99 503
8125.84 573
8126.70 579
8127.55 554
8128.40 563
8129.25 574
8130.10 567
8130.95 566
8131.80 589
8132.65 556
8133.50 568
8134.36 588
8135.21 581
8136.06 588
8136.91 557
8137.76 564
8138.61 608
8139.46 583
8140.32 539
8141.17 522
8142.02 668
8142.87 658
8143.72 666
8144.57 653
8145.43 602
8146.28 680
8147.13 722
8147.98 663
8148.83 563
8149.69 635
8150.54 682
8151.39 704
8152.24 833
8153.10 801
8153.95 853
8154.80 937
8155.65 866
8156.50 807
8157.36 859
8158.21 798
8159.06 726
8159.92 681
8160.77 690
8161.62 682
8162.47 591
8163.33 648
8164.18 682
8165.03 659
8165.88 586
8166.74 617
8167.59 644
8168.44 665
8169.30 595
8170.15 602
8171.00 541
8171.86 572
8172.71 588
8173.56 565
8174.42 616
8175.27 568
8176.12 576
8176.98 580
8177.83 543
8178.68 520
8179.54 568
8180.39 557
8181.25 480
8182.10 546
8182.95 526
8183.81 474
8184.66 480
8185.51 512
8186.37 507
8187.22 489
8188.08 507
8188.93 557
8189.79 556
8190.64 508
8191.49 531
8192.35 480
8193.20 510
8194.06 499
8194.91 539
8195.77 541
8196.62 537
8197.47 489
8198.33 557
8199.18 545
8200.04 526
8200.89 540
8201.75 541
8202.60 548
8203.46 517
8204.31 526
8205.17 478
8206.02 568
8206.88 537
8207.73 551
8208.59 492
8209.44 479
8210.30 537
8211.15 485
8212.01 477
8212.87 522
8213.72 523
8214.58 527
8215.43 501
8216.29 504
8217.14 483
8218.00 551
8218.85 543
8219.71 500
8220.57 502
8221.42 527
8222.28 530
8223.13 545
8223.99 565
8224.85 538
8225.70 498
8226.56 540
8227.41 551
8228.27 532
8229.13 525
8229.98 495
8230.84 526
8231.70 559
8232.55 497
8233.41 523
8234.26 547
8235.12 473
8235.98 532
8236.83 527
8237.69 487
8238.55 520
8239.40 519
8240.26 504
8241.12 519
8241.98 464
8242.83 537
8243.69 527
8244.55 491
8245.40 488
8246.26 486
8247.12 547
8247.98 561
8248.83 533
8249.69 482
8250.55 444
8251.40 499
8252.26 526
8253.12 531
8253.98 523
8254.83 515
8255.69 508
8256.55 551
8257.41 520
8258.27 556
8259.12 547
8259.98 562
8260.84 518
8261.70 499
8262.55 510
8263.41 506
8264.27 538
8265.13 511
8265.99 534
8266.85 575
8267.70 531
8268.56 545
8269.42 540
8270.28 558
8271.14 548
8272.00 610
8272.85 626
8273.71 542
8274.57 549
8275.43 506
8276.29 553
8277.15 579
8278.01 583
8278.87 561
8279.72 551
8280.58 604
8281.44 589
8282.30 659
8283.16 655
8284.02 615
8284.88 593
8285.74 632
8286.60 648
8287.46 693
8288.32 693
8289.17 696
8290.03 704
8290.89 917
8291.75 978
8292.61 1089
8293.47 1059
8294.33 1040
8295.19 933
8296.05 886
8296.91 822
8297.77 778
8298.63 833
8299.49 651
8300.35 688
8301.21 661
8302.07 756
8302.93 695
8303.79 681
8304.65 701
8305.51 690
8306.37 625
8307.23 635
8308.09 646
8308.95 616
8309.81 600
8310.67 624
8311.53 629
8312.39 644
8313.26 586
8314.12 610
8314.98 627
8315.84 673
8316.70 625
8317.56 582
8318.42 592
8319.28 585
8320.14 601
8321.00 592
8321.86 559
8322.73 584
8323.59 607
8324.45 603
8325.31 505
8326.17 504
8327.03 512
8327.89 530
8328.75 558
8329.62 572
8330.48 574
8331.34 568
8332.20 568
8333.06 581
8333.92 523
8334.79 497
8335.65 533
8336.51 539
8337.37 497
8338.23 546
8339.09 489
8339.96 564
8340.82 565
8341.68 579
8342.54 579
8343.41 594
8344.27 582
8345.13 578
8345.99 627
8346.85 611
8347.72 635
8348.58 561
8349.44 536
8350.30 571
8351.17 512
8352.03 591
8352.89 546
8353.76 532
8354.62 551
8355.48 564
8356.34 593
8357.21 571
8358.07 583
8358.93 536
8359.80 556
8360.66 542
8361.52 528
8362.38 509
8363.25 534
8364.11 508
8364.97 571
8365.84 557
8366.70 576
8367.56 515
8368.43 532
8369.29 568
8370.16 553
8371.02 511
8371.88 524
8372.75 572
8373.61 573
8374.47 534
8375.34 545
8376.20 586
8377.07 560
8377.93 589
8378.79 563
8379.66 521
8380.52 582
8381.39 663
8382.25 649
8383.11 624
8383.98 564
8384.84 574
8385.71 584
8386.57 594
8387.44 595
8388.30 587
8389.17 582
8390.03 551
8390.89 545
8391.76 596
8392.62 557
8393.49 570
8394.35 540
8395.22 589
8396.08 529
8396.95 515
8397.81 517
8398.68 526
8399.54 553
8400.41 525
8401.27 543
8402.14 637
8403.00 603
8403.87 557
8404.74 548
8405.60 555
8406.47 581
8407.33 584
8408.20 589
8409.06 605
8409.93 629
8410.79 629
8411.66 593
8412.53 588
8413.39 592
8414.26 603
8415.12 610
8415.99 637
8416.86 584
8417.72 582
8418.59 624
8419.45 638
8420.32 643
8421.19 615
8422.05 611
8422.92 697
8423.78 717
8424.65 699
8425.52 701
8426.38 703
8427.25 710
8428.12 713
8428.98 768
8429.85 775
8430.72 711
8431.58 756
8432.45 744
8433.32 717
8434.18 731
8435.05 814
8435.92 741
8436.79 801
8437.65 838
8438.52 864
8439.39 901
8440.25 987
8441.12 1135
8441.99 1157
8442.86 1143
8443.72 1166
8444.59 1198
8445.46 1118
8446.33 1112
8447.19 1035
8448.06 968
8448.93 967
8449.80 975
8450.66 1031
8451.53 1013
8452.40 1129
8453.27 1091
8454.14 1040
8455.00 1059
8455.87 994
8456.74 1017
8457.61 1060
8458.48 1048
8459.34 1040
8460.21 1073
8461.08 1014
8461.95 974
8462.82 1059
8463.69 1061
8464.55 1024
8465.42 1188
8466.29 1371
8467.16 1707
8468.03 2032
8468.90 2347
8469.77 2587
8470.63 2661
8471.50 2638
8472.37 2511
8473.24 2196
8474.11 1937
8474.98 1666
8475.85 1373
8476.72 1191
8477.59 1070
8478.45 993
8479.32 936
8480.19 851
8481.06 859
8481.93 879
8482.80 853
8483.67 799
8484.54 791
8485.41 791
8486.28 740
8487.15 770
8488.02 783
8488.89 747
8489.76 713
8490.63 708
8491.50 768
8492.37 873
8493.24 786
8494.11 774
8494.98 764
8495.85 798
8496.72 743
8497.59 738
8498.46 764
8499.33 783
8500.20 773
8501.07 752
8501.94 800
8502.81 763
8503.68 799
8504.55 845
8505.42 879
8506.29 862
8507.16 842
8508.03 949
8508.90 1014
8509.77 884
8510.65 876
8511.52 899
8512.39 889
8513.26 862
8514.13 883
8515.00 891
8515.87 869
8516.74 816
8517.61 852
8518.48 814
8519.36 798
8520.23 776
8521.10 794
8521.97 775
8522.84 834
8523.71 801
8524.58 818
8525.46 831
8526.33 852
8527.20 783
8528.07 812
8528.94 840
8529.81 916
8530.69 873
8531.56 889
8532.43 877
8533.30 911
8534.17 940
8535.05 964
8535.92 951
8536.79 900
8537.66 941
8538.54 913
8539.41 878
8540.28 885
8541.15 864
8542.02 853
8542.90 899
8543.77 868
8544.64 907
8545.51 899
8546.39 893
8547.26 907
8548.13 969
8549.01 994
8549.88 1136
8550.75 1259
8551.62 1272
8552.50 1444
8553.37 1646
8554.24 1589
8555.12 1580
8555.99 1546
8556.86 1433
8557.74 1188
8558.61 1137
8559.48 989
8560.36 971
8561.23 908
8562.10 919
8562.98 848
8563.85 785
8564.72 760
8565.60 745
8566.47 767
8567.34 750
8568.22 745
8569.09 804
8569.97 736
8570.84 730
8571.71 734
8572.59 729
8573.46 734
8574.34 769
8575.21 755
8576.08 709
8576.96 697
8577.83 728
8578.71 736
8579.58 729
8580.46 728
8581.33 718
8582.20 697
8583.08 733
8583.95 741
8584.83 749
8585.70 717
8586.58 768
8587.45 725
8588.33 752
8589.20 830
8590.08 754
8590.95 772
8591.83 758
8592.70 777
8593.58 803
8594.45 854
8595.33 822
8596.20 816
8597.08 784
8597.95 792
8598.83 804
8599.70 763
8600.58 741
8601.45 819
8602.33 767
8603.21 846
8604.08 886
8604.96 847
8605.83 860
8606.71 896
8607.58 829
8608.46 807
8609.34 832
8610.21 898
8611.09 886
8611.96 829
8612.84 832
8613.72 933
8614.59 898
8615.47 851
8616.34 851
8617.22 827
8618.10 921
8618.97 929
8619.85 894
8620.73 859
8621.60 877
8622.48 927
8623.36 937
8624.23 934
8625.11 939
8625.99 897
8626.86 919
8627.74 987
8628.62 1036
8629.49 1045
8630.37 1098
8631.25 1089
8632.12 1072
8633.00 1174
8633.88 1150
8634.76 1143
8635.63 1081
8636.51 1069
8637.39 1107
8638.26 1181
8639.14 1222
8640.02 1147
8640.90 1236
8641.77 1217
8642.65 1251
8643.53 1304
8644.41 1272
8645.28 1255
8646.16 1320
8647.04 1295
8647.92 1292
8648.80 1210
8649.67 1270
8650.55 1363
8651.43 1336
8652.31 1362
8653.19 1317
8654.06 1426
8654.94 1420
8655.82 1421
8656.70 1443
8657.58 1425
8658.46 1504
8659.33 1530
8660.21 1566
8661.09 1475
8661.97 1449
8662.85 1492
8663.73 1407
8664.61 1483
8665.48 1491
8666.36 1514
8667.24 1545
8668.12 1657
8669.00 1764
8669.88 2002
8670.76 2344
8671.64 2884
8672.52 3366
8673.40 3800
8674.27 4143
8675.15 4128
8676.03 4073
8676.91 3867
8677.79 3571
8678.67 3226
8679.55 2839
8680.43 2499
8681.31 2267
8682.19 2031
8683.07 1826
8683.95 1739
8684.83 1711
8685.71 1775
8686.59 1937
8687.47 2084
8688.35 2529
8689.23 2966
8690.11 3594
8690.99 4315
8691.87 4797
8692.75 4991
8693.63 5044
8694.51 4698
8695.39 4226
8696.27 3717
8697.15 3162
8698.03 2578
8698.91 2215
8699.79 1878
8700.67 1682
8701.55 1509
8702.43 1357
8703.31 1267
8704.19 1194
8705.07 1259
8705.95 1186
8706.84 1237
8707.72 1201
8708.60 1237
8709.48 1232
8710.36 1303
8711.24 1214
8712.12 1149
8713.00 1177
8713.88 1172
8714.76 1129
8715.65 1057
8716.53 1057
8717.41 1076
8718.29 1045
8719.17 1066
8720.05 1101
8720.93 1135
8721.82 1154
8722.70 1112
8723.58 1025
8724.46 1016
8725.34 1038
8726.22 1077
8727.11 1095
8727.99 1128
8728.87 1173
8729.75 1226
8730.63 1151
8731.52 1185
8732.40 1193
8733.28 1159
8734.16 1106
8735.05 1139
8735.93 1132
8736.81 1048
8737.69 917
8738.58 972
8739.46 1051
8740.34 997
8741.22 1033
8742.11 971
8742.99 1008
8743.87 1062
8744.75 1083
8745.64 1079
8746.52 1081
8747.40 1038
8748.28 1086
8749.17 1065
8750.05 1045
8750.93 1052
8751.82 1129
8752.70 1046
8753.58 1090
8754.47 1195
8755.35 1168
8756.23 1194
8757.12 1294
8758.00 1305
8758.88 1406
8759.77 1362
8760.65 1282
8761.53 1263
8762.42 1246
8763.30 1249
8764.19 1201
8765.07 1251
8765.95 1200
8766.84 1180
8767.72 1238
8768.60 1333
8769.49 1289
8770.37 1314
8771.26 1325
8772.14 1291
8773.03 1322
8773.91 1229
8774.79 1164
8775.68 1174
8776.56 1085
8777.45 1009
8778.33 978
8779.22 1016
8780.10 1060
8780.98 986
8781.87 962
8782.75 934
8783.64 908
8784.52 982
8785.41 946
8786.29 971
8787.18 970
8788.06 963
8788.95 936
8789.83 918
8790.72 940
8791.60 969
8792.49 935
8793.37 928
8794.26 918
8795.14 888
8796.03 875
8796.92 934
8797.80 901
8798.69 903
8799.57 948
8800.46 944
8801.34 963
8802.23 1013
8803.11 1060
8804.00 1051
8804.89 1063
8805.77 1077
8806.66 1021
8807.54 940
8808.43 899
8809.32 840
8810.20 839
8811.09 832
8811.97 800
8812.86 850
8813.75 778
8814.63 746
8815.52 858
8816.41 866
8817.29 844
8818.18 827
8819.06 859
8819.95 868
8820.84 850
8821.72 853
8822.61 857
8823.50 817
8824.38 839
8825.27 869
8826.16 870
8827.05 867
8827.93 919
8828.82 799
8829.71 823
8830.59 799
8831.48 711
8832.37 708
8833.25 796
8834.14 798
8835.03 712
8835.92 759
8836.80 719
8837.69 695
8838.58 672
8839.47 693
8840.35 655
8841.24 656
8842.13 679
8843.02 769
8843.90 803
8844.79 717
8845.68 747
8846.57 768
8847.46 701
8848.34 664
8849.23 648
8850.12 620
8851.01 648
8851.90 653
8852.78 659
8853.67 647
8854.56 707
8855.45 629
8856.34 623
8857.23 654
8858.12 647
8859.00 643
8859.89 623
8860.78 619
8861.67 659
8862.56 686
8863.45 671
8864.34 693
8865.22 629
8866.11 636
8867.00 609
8867.89 636
8868.78 603
8869.67 596
8870.56 632
8871.45 634
8872.34 671
8873.23 568
8874.12 650
8875.00 606
8875.89 581
8876.78 634
8877.67 623
8878.56 643
8879.45 605
8880.34 590
8881.23 558
8882.12 565
8883.01 608
8883.90 654
8884.79 595
8885.68 629
8886.57 673
8887.46 597
8888.35 563
8889.24 566
8890.13 550
8891.02 537
8891.91 591
8892.80 623
8893.69 544
8894.58 520
8895.47 594
8896.36 625
8897.25 554
8898.14 580
8899.03 554
8899.92 527
8900.81 551
8901.71 537
8902.60 500
8903.49 537
8904.38 545
8905.27 596
8906.16 549
8907.05 538
8907.94 550
8908.83 547
8909.72 508
8910.61 524
8911.51 531
8912.40 580
8913.29 528
8914.18 497
8915.07 515
8915.96 525
8916.85 500
8917.75 517
8918.64 522
8919.53 509
8920.42 543
8921.31 501
8922.20 505
8923.09 497
8923.99 452
8924.88 505
8925.77 510
8926.66 503
8927.55 543
8928.45 531
8929.34 573
8930.23 573
8931.12 541
8932.01 551
8932.91 518
8933.80 465
8934.69 486
8935.58 498
8936.48 511
8937.37 531
8938.26 548
8939.15 478
8940.05 473
8940.94 489
8941.83 460
8942.72 440
8943.62 460
8944.51 464
8945.40 488
8946.30 470
8947.19 489
8948.08 509
8948.97 521
8949.87 466
8950.76 481
8951.65 480
8952.55 484
8953.44 487
8954.33 457
8955.23 475
8956.12 487
8957.01 519
8957.91 459
8958.80 478
8959.69 447
8960.59 440
8961.48 525
8962.38 508
8963.27 451
8964.16 431
8965.06 489
8965.95 483
8966.85 490
8967.74 507
8968.63 517
8969.53 486
8970.42 444
8971.32 523
8972.21 485
8973.10 510
8974.00 488
8974.89 455
8975.79 449
8976.68 473
8977.58 483
8978.47 487
8979.36 482
8980.26 468
8981.15 481
8982.05 474
8982.94 474
8983.84 449
8984.73 467
8985.63 469
8986.52 471
8987.42 435
8988.31 454
8989.21 486
8990.10 492
8991.00 468
8991.89 521
8992.79 484
8993.68 449
8994.58 493
8995.47 494
8996.37 468
8997.27 401
8998.16 425
8999.06 456
8999.95 462
9000.85 412
9001.74 445
9002.64 450
9003.53 443
9004.43 472
9005.33 491
9006.22 477
9007.12 428
9008.01 456
9008.91 449
9009.81 466
9010.70 427
9011.60 459
9012.49 432
9013.39 405
9014.29 396
9015.18 426
9016.08 404
9016.98 437
9017.87 419
9018.77 446
9019.67 437
9020.56 476
9021.46 482
9022.36 463
9023.25 472
9024.15 464
9025.05 451
9025.94 441
9026.84 453
9027.74 417
9028.63 466
9029.53 435
9030.43 444
9031.33 446
9032.22 470
9033.12 457
9034.02 422
9034.91 430
9035.81 446
9036.71 468
9037.61 469
9038.50 474
9039.40 436
9040.30 419
9041.20 373
9042.10 486
9042.99 498
9043.89 441
9044.79 461
9045.69 457
9046.58 454
9047.48 447
9048.38 464
9049.28 446
9050.18 437
9051.07 459
9051.97 477
9052.87 435
9053.77 478
9054.67 438
9055.57 480
9056.46 427
9057.36 482
9058.26 490
9059.16 497
9060.06 469
9060.96 476
9061.86 511
9062.75 503
9063.65 500
9064.55 521
9065.45 471
9066.35 464
9067.25 479
9068.15 517
9069.05 538
9069.95 515
9070.84 463
9071.74 497
9072.64 480
9073.54 472
9074.44 458
9075.34 496
9076.24 488
9077.14 470
9078.04 477
9078.94 533
9079.84 451
9080.74 509
9081.64 470
9082.54 458
9083.44 482
9084.34 501
9085.24 519
9086.14 525
9087.04 570
9087.94 586
9088.84 593
9089.74 552
9090.64 562
9091.54 545
9092.44 570
9093.34 569
9094.24 496
9095.14 489
9096.04 483
9096.94 472
9097.84 465
9098.74 523
9099.64 498
9100.54 490
9101.44 478
9102.34 496
9103.24 503
9104.14 519
9105.04 513
9105.95 493
9106.85 451
9107.75 407
9108.65 467
9109.55 496
9110.45 427
9111.35 490
9112.25 498
9113.15 462
9114.06 431
9114.96 431
9115.86 452
9116.76 452
9117.66 431
9118.56 469
9119.46 473
9120.37 489
9121.27 475
9122.17 454
9123.07 441
9123.97 422
9124.87 462
9125.78 422
9126.68 387
9127.58 447
9128.48 455
9129.38 464
9130.29 463
9131.19 462
9132.09 427
9132.99 487
9133.89 485
9134.80 481
9135.70 517
9136.60 468
9137.50 447
9138.41 424
9139.31 457
9140.21 460
9141.11 455
9142.02 472
9142.92 474
9143.82 458
9144.72 450
9145.63 487
9146.53 481
9147.43 483
9148.34 474
9149.24 475
9150.14 470
9151.05 432
9151.95 474
9152.85 458
9153.76 430
9154.66 431
9155.56 447
9156.47 458
9157.37 445
9158.27 432
9159.18 431
9160.08 475
9160.98 421
9161.89 415
9162.79 452
9163.69 478
9164.60 408
9165.50 364
9166.41 387
9167.31 410
9168.21 417
9169.12 465
9170.02 432
9170.93 425
9171.83 460
9172.73 410
9173.64 396
9174.54 421
9175.45 467
9176.35 483
9177.25 449
9178.16 430
9179.06 480
9179.97 429
9180.87 384
9181.78 357
9182.68 377
9183.59 422
9184.49 456
9185.40 438
9186.30 420
9187.21 461
9188.11 396
9189.02 439
9189.92 420
9190.83 458
9191.73 453
9192.64 466
9193.54 459
9194.45 442
9195.35 420
9196.26 446
9197.16 458
9198.07 434
9198.97 429
9199.88 443
9200.78 434
9201.69 422
9202.60 455
9203.50 437
9204.41 422
9205.31 403
9206.22 434
9207.13 424
9208.03 431
9208.94 374
9209.84 420
9210.75 400
9211.66 425
9212.56 464
9213.47 445
9214.37 459
9215.28 454
9216.19 443
9217.09 453
9218.00 411
9218.91 419
9219.81 448
9220.72 430
9221.63 411
9222.53 371
9223.44 422
9224.35 405
9225.25 396
9226.16 440
9227.07 392
9227.97 441
9228.88 424
9229.79 413
9230.69 423
9231.60 429
9232.51 404
9233.41 412
9234.32 422
9235.23 396
9236.14 390
9237.04 431
9237.95 446
9238.86 431
9239.77 436
9240.67 422
9241.58 406
9242.49 348
9243.40 402
9244.30 375
9245.21 454
9246.12 419
9247.03 397
9247.94 403
9248.84 375
9249.75 401
9250.66 404
9251.57 402
9252.48 379
9253.38 402
9254.29 437
9255.20 461
9256.11 413
9257.02 441
9257.93 455
9258.83 432
9259.74 394
9260.65 412
9261.56 416
9262.47 398
9263.38 417
9264.29 427
9265.19 395
9266.10 447
9267.01 440
9267.92 402
9268.83 395
9269.74 393
9270.65 444
9271.56 399
9272.47 405
9273.37 433
9274.28 444
9275.19 444
9276.10 434
9277.01 472
9277.92 454
9278.83 420
9279.74 454
9280.65 401
9281.56 395
9282.47 376
9283.38 400
9284.29 421
9285.20 397
9286.11 449
9287.02 429
9287.93 425
9288.84 418
9289.75 430
9290.66 433
9291.57 437
9292.48 433
9293.39 431
9294.30 433
9295.21 458
9296.12 445
9297.03 434
9297.94 450
9298.85 478
9299.76 518
9300.67 480
9301.58 444
9302.49 491
9303.40 503
9304.31 513
9305.22 511
9306.13 610
9307.04 537
9307.95 549
9308.87 611
9309.78 613
9310.69 542
9311.60 570
9312.51 563
9313.42 510
9314.33 489
9315.24 480
9316.15 465
9317.07 482
9317.98 463
9318.89 444
9319.80 396
9320.71 434
9321.62 475
9322.53 454
9323.45 431
9324.36 437
9325.27 491
9326.18 469
9327.09 448
9328.00 412
9328.92 450
9329.83 443
9330.74 480
9331.65 414
9332.56 442
9333.48 436
9334.39 408
9335.30 412
9336.21 403
9337.13 431
9338.04 378
9338.95 435
9339.86 438
9340.77 428
9341.69 427
9342.60 375
9343.51 408
9344.43 432
9345.34 454
9346.25 418
9347.16 417
9348.08 428
9348.99 459
9349.90 439
9350.81 448
9351.73 437
9352.64 402
9353.55 398
9354.47 419
9355.38 405
9356.29 412
9357.21 413
9358.12 435
9359.03 411
9359.95 407
9360.86 385
9361.77 392
9362.69 410
9363.60 406
9364.51 410
9365.43 418
9366.34 379
9367.26 407
9368.17 467
9369.08 375
9370.00 435
9370.91 385
9371.82 374
9372.74 398
9373.65 423
9374.57 420
9375.48 452
9376.40 423
9377.31 372
9378.22 419
9379.14 381
9380.05 409
9380.97 411
9381.88 397
9382.80 395
9383.71 415
9384.62 407
9385.54 417
9386.45 449
9387.37 411
9388.28 433
9389.20 421
9390.11 452
9391.03 485
9391.94 441
9392.86 464
9393.77 490
9394.69 473
9395.60 465
9396.52 474
9397.43 439
9398.35 466
9399.26 476
9400.18 460
9401.10 426
9402.01 446
9402.93 473
9403.84 485
9404.76 402
9405.67 405
9406.59 407
9407.50 439
9408.42 448
9409.34 412
9410.25 431
9411.17 411
9412.08 394
9413.00 424
9413.92 416
9414.83 440
9415.75 423
9416.66 438
9417.58 407
9418.50 406
9419.41 458
9420.33 420
9421.25 417
9422.16 444
9423.08 417
9423.99 412
9424.91 429
9425.83 427
9426.74 455
9427.66 444
9428.58 434
9429.49 441
9430.41 473
9431.33 399
9432.25 461
9433.16 457
9434.08 474
9435.00 455
9435.91 480
9436.83 473
9437.75 454
9438.67 462
9439.58 446
9440.50 490
9441.42 484
9442.33 462
9443.25 441
9444.17 424
9445.09 477
9446.00 458
9446.92 462
9447.84 490
9448.76 501
9449.68 529
9450.59 500
9451.51 521
9452.43 591
9453.35 621
9454.26 600
9455.18 560
9456.10 617
9457.02 571
9457.94 516
9458.86 486
9459.77 499
9460.69 479
9461.61 501
9462.53 474
9463.45 425
9464.37 411
9465.28 459
9466.20 463
9467.12 413
9468.04 465
9468.96 484
9469.88 468
9470.80 449
9471.72 449
9472.63 447
9473.55 441
9474.47 466
9475.39 444
9476.31 434
9477.23 443
9478.15 515
9479.07 543
9479.99 497
9480.91 456
9481.83 483
9482.74 488
9483.66 468
9484.58 484
9485.50 468
9486.42 457
9487.34 442
9488.26 459
9489.18 416
9490.10 438
9491.02 444
9491.94 408
9492.86 427
9493.78 409
9494.70 401
9495.62 441
9496.54 467
9497.46 429
9498.38 431
9499.30 421
9500.22 452
9501.14 445
9502.06 450
9502.98 524
9503.90 465
9504.82 486
9505.74 485
9506.66 496
9507.59 445
9508.51 428
9509.43 453
9510.35 439
9511.27 455
9512.19 463
9513.11 441
9514.03 442
9514.95 498
9515.87 461
9516.79 472
9517.71 476
9518.64 462
9519.56 463
9520.48 525
9521.40 487
9522.32 495
9523.24 483
9524.16 465
9525.08 489
9526.01 541
9526.93 515
9527.85 546
9528.77 541
9529.69 566
9530.61 606
9531.54 637
9532.46 670
9533.38 662
9534.30 657
9535.22 638
9536.15 588
9537.07 581
9537.99 606
9538.91 545
9539.83 493
9540.76 496
9541.68 512
9542.60 536
9543.52 499
9544.45 513
9545.37 498
9546.29 509
9547.21 519
9548.14 480
9549.06 493
9549.98 489
9550.90 531
9551.83 524
9552.75 528
9553.67 510
9554.59 517
9555.52 559
9556.44 470
9557.36 473
9558.29 524
9559.21 586
9560.13 532
9561.06 586
9561.98 522
9562.90 544
9563.83 580
9564.75 561
9565.67 584
9566.60 523
9567.52 532
9568.44 531
9569.37 527
9570.29 538
9571.21 500
9572.14 512
9573.06 490
9573.98 502
9574.91 492
9575.83 509
9576.76 514
9577.68 517
9578.60 538
9579.53 566
9580.45 562
9581.38 552
9582.30 541
9583.23 516
9584.15 518
9585.07 514
9586.00 545
9586.92 501
9587.85 506
9588.77 522
9589.70 532
9590.62 563
9591.55 534
9592.47 519
9593.40 521
9594.32 532
9595.24 581
9596.17 548
9597.09 592
9598.02 563
9598.94 561
9599.87 540
9600.79 573
9601.72 583
9602.65 540
9603.57 583
9604.50 584
9605.42 560
9606.35 608
9607.27 608
9608.20 620
9609.12 592
9610.05 602
9610.97 583
9611.90 640
9612.83 658
9613.75 621
9614.68 608
9615.60 613
9616.53 599
9617.45 594
9618.38 628
9619.31 626
9620.23 665
9621.16 666
9622.08 626
9623.01 631
9623.94 669
9624.86 638
9625.79 565
9626.72 573
9627.64 700
9628.57 706
9629.50 635
9630.42 689
9631.35 685
9632.27 717
9633.20 727
9634.13 724
9635.06 730
9635.98 719
9636.91 734
9637.84 707
9638.76 707
9639.69 750
9640.62 728
9641.54 707
9642.47 790
9643.40 785
9644.33 806
9645.25 798
9646.18 767
9647.11 828
9648.03 879
9648.96 884
9649.89 925
9650.82 899
9651.74 903
9652.67 955
9653.60 895
9654.53 846
9655.46 905
9656.38 885
9657.31 887
9658.24 955
9659.17 915
9660.09 868
9661.02 924
9661.95 906
9662.88 958
9663.81 937
9664.74 1048
9665.66 1067
9666.59 1046
9667.52 992
9668.45 1062
9669.38 1155
9670.31 1099
9671.23 1060
9672.16 1088
9673.09 1092
9674.02 1092
9674.95 1073
9675.88 1087
9676.81 1091
9677.73 1054
9678.66 1159
9679.59 1233
9680.52 1259
9681.45 1305
9682.38 1290
9683.31 1286
9684.24 1292
9685.17 1333
9686.10 1269
9687.03 1210
9687.95 1232
9688.88 1203
9689.81 1227
9690.74 1232
9691.67 1131
9692.60 1254
9693.53 1340
9694.46 1490
9695.39 1647
9696.32 1820
9697.25 1937
9698.18 2064
9699.11 2167
9700.04 2260
9700.97 2232
9701.90 1963
9702.83 1817
9703.76 1717
9704.69 1573
9705.62 1488
9706.55 1497
9707.48 1399
9708.41 1270
9709.34 1351
9710.27 1424
9711.20 1518
9712.13 1495
9713.06 1656
9713.99 1661
9714.92 1674
9715.85 1740
9716.79 1720
9717.72 1631
9718.65 1497
9719.58 1466
9720.51 1330
9721.44 1296
9722.37 1251
9723.30 1197
9724.23 1155
9725.16 1057
9726.09 1101
9727.03 1072
9727.96 1176
9728.89 1149
9729.82 1172
9730.75 1266
9731.68 1325
9732.61 1224
9733.55 1250
9734.48 1244
9735.41 1178
9736.34 1216
9737.27 1156
9738.20 1104
9739.14 1104
9740.07 1090
9741.00 993
9741.93 997
9742.86 953
9743.79 998
9744.73 1014
9745.66 957
9746.59 919
9747.52 958
9748.46 935
9749.39 935
9750.32 900
9751.25 944
9752.18 937
9753.12 952
9754.05 957
9754.98 835
9755.91 918
9756.85 901
9757.78 935
9758.71 947
9759.65 939
9760.58 931
9761.51 950
9762.44 940
9763.38 951
9764.31 919
9765.24 923
9766.18 944
9767.11 920
9768.04 894
9768.98 911
9769.91 936
9770.84 983
9771.78 972
9772.71 960
9773.64 974
9774.58 1029
9775.51 1110
9776.44 1176
9777.38 1195
9778.31 1218
9779.24 1232
9780.18 1241
9781.11 1291
9782.05 1222
9782.98 1225
9783.91 1318
9784.85 1264
9785.78 1193
9786.71 1110
9787.65 1082
9788.58 1034
9789.52 981
9790.45 978
9791.39 942
9792.32 896
9793.25 906
9794.19 953
9795.12 885
9796.06 900
9796.99 993
9797.93 1055
9798.86 988
9799.80 966
9800.73 988
9801.67 962
9802.60 885
9803.54 862
9804.47 847
9805.41 793
9806.34 755
9807.28 733
9808.21 768
9809.15 735
9810.08 786
9811.02 737
9811.95 730
9812.89 727
9813.82 722
9814.76 737
9815.69 722
9816.63 726
9817.56 749
9818.50 734
9819.43 731
9820.37 722
9821.31 670
9822.24 757
9823.18 676
9824.11 730
9825.05 693
9825.99 750
9826.92 700
9827.86 687
9828.79 669
9829.73 691
9830.67 647
9831.60 729
9832.54 710
9833.47 686
9834.41 662
9835.35 702
9836.28 684
9837.22 668
9838.16 662
9839.09 663
9840.03 658
9840.97 626
9841.90 689
9842.84 684
9843.78 725
9844.71 669
9845.65 669
9846.59 705
9847.52 718
9848.46 707
9849.40 707
9850.34 657
9851.27 661
9852.21 649
9853.15 692
9854.08 670
9855.02 684
9855.96 702
9856.90 714
9857.83 753
9858.77 692
9859.71 733
9860.65 750
9861.58 706
9862.52 710
9863.46 681
9864.40 711
9865.33 666
9866.27 700
9867.21 676
9868.15 664
9869.09 668
9870.02 619
9870.96 694
9871.90 725
9872.84 653
9873.78 707
9874.72 672
9875.65 693
9876.59 638
9877.53 593
9878.47 669
9879.41 686
9880.35 622
9881.28 615
9882.22 666
9883.16 636
9884.10 639
9885.04 660
9885.98 647
9886.92 593
9887.86 607
9888.79 620
9889.73 667
9890.67 603
9891.61 594
9892.55 669
9893.49 626
9894.43 638
9895.37 563
9896.31 642
9897.25 615
9898.19 660
9899.13 634
9900.07 595
9901.00 615
9901.94 681
9902.88 672
9903.82 630
9904.76 672
9905.70 706
9906.64 657
9907.58 682
9908.52 631
9909.46 689
9910.40 720
9911.34 688
9912.28 735
9913.22 643
9914.16 658
9915.10 688
9916.04 705
9916.98 705
9917.92 712
9918.86 733
9919.80 750
9920.74 784
9921.69 740
9922.63 837
9923.57 991
9924.51 1175
9925.45 1286
9926.39 1433
9927.33 1439
9928.27 1391
9929.21 1362
9930.15 1281
9931.09 1161
9932.03 1051
9932.97 965
9933.92 920
9934.86 838
9935.80 743
9936.74 709
9937.68 713
9938.62 729
9939.56 689
9940.50 685
9941.45 686
9942.39 672
9943.33 638
9944.27 618
9945.21 595
9946.15 659
9947.10 666
9948.04 671
9948.98 610
9949.92 610
9950.86 643
9951.80 711
9952.75 727
9953.69 796
9954.63 793
9955.57 721
9956.52 749
9957.46 730
9958.40 696
9959.34 651
9960.28 675
9961.23 738
9962.17 718
9963.11 714
9964.05 671
9965.00 662
9965.94 696
9966.88 633
9967.82 636
9968.77 648
9969.71 637
9970.65 632
9971.60 559
9972.54 630
9973.48 686
9974.42 678
9975.37 669
9976.31 683
9977.25 711
9978.20 695
9979.14 696
9980.08 615
9981.03 612
9981.97 624
9982.91 706
9983.86 633
9984.80 634
9985.74 616
9986.69 583
9987.63 608
9988.57 609
9989.52 580
9990.46 609
9991.41 608
9992.35 584
9993.29 583
9994.24 587
9995.18 613
9996.13 606
9997.07 566
9998.01 541
9998.96 563
9999.90 602
10000.85 557
10001.79 590
10002.74 552
10003.68 544
10004.62 559
10005.57 571
10006.51 585
10007.46 602
10008.40 603
10009.35 609
10010.29 596
10011.24 506
10012.18 520
10013.13 523
10014.07 535
10015.02 555
10015.96 538
10016.91 557
10017.85 545
10018.80 533
10019.74 537
10020.69 529
10021.63 546
10022.58 513
10023.52 548
10024.47 565
10025.41 548
10026.36 602
10027.30 641
10028.25 636
10029.19 591
10030.14 548
10031.09 598
10032.03 558
10032.98 629
10033.92 561
10034.87 549
10035.82 552
10036.76 546
10037.71 514
10038.65 550
10039.60 536
10040.55 496
10041.49 508
10042.44 521
10043.38 555
10044.33 533
10045.28 480
10046.22 461
10047.17 486
10048.12 484
10049.06 430
10050.01 474
10050.96 491
10051.90 495
10052.85 483
10053.80 527
10054.74 535
10055.69 494
10056.64 505
10057.58 513
10058.53 513
10059.48 518
10060.42 517
10061.37 481
10062.32 480
10063.27 495
10064.21 478
10065.16 461
10066.11 460
10067.06 510
10068.00 454
10068.95 459
10069.90 459
10070.85 436
10071.79 502
10072.74 470
10073.69 456
10074.64 455
10075.58 431
10076.53 473
10077.48 484
10078.43 490
10079.38 469
10080.32 464
10081.27 497
10082.22 441
10083.17 486
10084.12 485
10085.06 460
10086.01 435
10086.96 461
10087.91 459
10088.86 458
10089.81 457
10090.75 425
10091.70 436
10092.65 461
10093.60 453
10094.55 467
10095.50 434
10096.45 456
10097.40 483
10098.34 437
10099.29 480
10100.24 432
10101.19 469
10102.14 472
10103.09 445
10104.04 489
10104.99 445
10105.94 423
10106.89 438
10107.84 429
10108.78 398
10109.73 423
10110.68 410
10111.63 443
10112.58 440
10113.53 407
10114.48 427
10115.43 431
10116.38 461
10117.33 404
10118.28 426
10119.23 425
10120.18 443
10121.13 453
10122.08 470
10123.03 463
10123.98 440
10124.93 453
10125.88 431
10126.83 473
10127.78 453
10128.73 454
10129.68 466
10130.63 476
10131.58 432
10132.53 454
10133.48 427
10134.43 437
10135.38 428
10136.34 426
10137.29 463
10138.24 486
10139.19 489
10140.14 435
10141.09 467
10142.04 461
10142.99 454
10143.94 478
10144.89 447
10145.84 439
10146.80 465
10147.75 453
10148.70 461
10149.65 508
10150.60 497
10151.55 465
10152.50 455
10153.45 473
10154.41 474
10155.36 466
10156.31 506
10157.26 532
10158.21 448
10159.16 450
10160.12 470
10161.07 501
10162.02 526
10162.97 491
10163.92 475
10164.88 518
10165.83 502
10166.78 505
10167.73 510
10168.68 500
10169.64 521
10170.59 558
10171.54 508
10172.49 502
10173.45 530
10174.40 521
10175.35 475
10176.30 465
10177.26 499
10178.21 529
10179.16 555
10180.11 536
10181.07 534
10182.02 569
10182.97 601
10183.92 582
10184.88 571
10185.83 567
10186.78 608
10187.74 597
10188.69 566
10189.64 600
10190.60 567
10191.55 562
10192.50 618
10193.46 618
10194.41 584
10195.36 583
10196.32 601
10197.27 633
10198.22 584
10199.18 572
10200.13 600
10201.08 655
10202.04 713
10202.99 753
10203.95 725
10204.90 811
10205.85 776
10206.81 827
10207.76 843
10208.72 806
10209.67 829
10210.62 796
10211.58 698
10212.53 722
10213.49 689
10214.44 666
10215.40 679
10216.35 650
10217.30 631
10218.26 596
10219.21 625
10220.17 600
10221.12 618
10222.08 553
10223.03 631
10223.99 584
10224.94 565
10225.90 563
10226.85 533
10227.81 533
10228.76 549
10229.72 573
10230.67 569
10231.63 590
10232.58 577
10233.54 604
10234.49 622
10235.45 641
10236.40 611
10237.36 618
10238.31 568
10239.27 576
10240.22 563
10241.18 540
10242.14 512
10243.09 531
10244.05 519
10245.00 440
10245.96 459
10246.91 490
10247.87 457
10248.83 426
10249.78 426
10250.74 474
10251.69 441
10252.65 465
10253.61 457
10254.56 460
10255.52 451
10256.48 448
10257.43 463
10258.39 428
10259.34 488
10260.30 466
10261.26 480
10262.21 460
10263.17 419
10264.13 455
10265.08 448
10266.04 460
10267.00 427
10267.95 414
10268.91 385
10269.87 391
10270.82 440
10271.78 428
10272.74 428
10273.70 427
10274.65 419
10275.61 441
10276.57 430
10277.52 426
10278.48 428
10279.44 422
10280.40 430
10281.35 408
10282.31 420
10283.27 434
10284.23 421
10285.18 451
10286.14 419
10287.10 388
10288.06 422
10289.02 416
10289.97 449
10290.93 466
10291.89 477
10292.85 494
10293.81 469
10294.76 452
10295.72 416
10296.68 472
10297.64 448
10298.60 456
10299.55 416
10300.51 419
10301.47 398
10302.43 405
10303.39 403
10304.35 406
10305.31 437
10306.26 445
10307.22 394
10308.18 407
10309.14 382
10310.10 431
10311.06 454
10312.02 407
10312.98 389
10313.93 427
10314.89 495
10315.85 452
10316.81 454
10317.77 403
10318.73 426
10319.69 422
10320.65 414
10321.61 384
10322.57 405
10323.53 435
10324.49 457
10325.45 417
10326.40 414
10327.36 399
10328.32 452
10329.28 435
10330.24 418
10331.20 397
10332.16 441
10333.12 468
10334.08 447
10335.04 376
10336.00 346
10336.96 410
10337.92 408
10338.88 393
10339.84 438
10340.80 358
10341.76 399
10342.72 399
10343.68 425
10344.64 369
10345.61 367
10346.57 381
10347.53 375
10348.49 364
10349.45 376
10350.41 381
10351.37 401
10352.33 407
10353.29 348
10354.25 399
10355.21 370
10356.17 383
10357.13 442
10358.10 376
10359.06 360
10360.02 404
10360.98 398
10361.94 407
10362.90 399
10363.86 423
10364.82 416
10365.79 423
10366.75 416
10367.71 388
10368.67 393
10369.63 420
10370.59 365
10371.55 356
10372.52 386
10373.48 360
10374.44 353
10375.40 367
10376.36 378
10377.33 407
10378.29 386
10379.25 365
10380.21 356
10381.17 344
10382.14 345
10383.10 375
10384.06 393
10385.02 391
10385.98 364
10386.95 395
10387.91 327
10388.87 360
10389.83 388
10390.80 347
10391.76 349
10392.72 367
10393.68 331
10394.65 330
10395.61 363
10396.57 343
10397.54 365
10398.50 311
10399.46 329
10400.42 338
10401.39 328
10402.35 338
10403.31 338
10404.28 334
10405.24 323
10406.20 381
10407.17 399
10408.13 370
10409.09 416
10410.06 447
10411.02 393
10411.98 404
10412.95 404
10413.91 404
10414.88 372
10415.84 406
10416.80 367
10417.77 371
10418.73 403
10419.69 419
10420.66 417
10421.62 380
10422.59 348
10423.55 355
10424.51 337
10425.48 364
10426.44 354
10427.41 366
10428.37 414
10429.34 378
10430.30 369
10431.26 317
10432.23 349
10433.19 356
10434.16 337
10435.12 345
10436.09 363
10437.05 335
10438.02 349
10438.98 356
10439.95 327
10440.91 294
10441.88 311
10442.84 329
10443.81 321
10444.77 310
10445.74 316
10446.70 335
10447.67 318
10448.63 305
10449.60 328
10450.56 340
10451.53 334
10452.49 373
10453.46 331
10454.42 301
10455.39 311
10456.36 317
10457.32 343
10458.29 273
10459.25 319
10460.22 312
10461.18 357
10462.15 363
10463.12 325
10464.08 328
10465.05 329
10466.01 344
10466.98 327
10467.95 323
10468.91 313
10469.88 360
10470.84 352
10471.81 340
10472.78 310
10473.74 366
10474.71 327
10475.68 327
10476.64 304
10477.61 335
10478.58 331
10479.54 360
10480.51 322
10481.48 322
10482.44 355
10483.41 360
10484.38 355
10485.34 357
10486.31 326
10487.28 308
10488.25 313
10489.21 314
10490.18 309
10491.15 323
10492.11 297
10493.08 339
10494.05 347
10495.02 350
10495.98 298
10496.95 321
10497.92 317
10498.89 355
10499.85 343
10500.82 355
10501.79 332
10502.76 331
10503.72 317
10504.69 343
10505.66 313
10506.63 331
10507.60 329
10508.56 349
10509.53 328
10510.50 323
10511.47 309
10512.44 316
10513.40 316
10514.37 321
10515.34 329
10516.31 294
10517.28 281
10518.25 297
10519.22 314
10520.18 301
10521.15 310
10522.12 338
10523.09 347
10524.06 324
10525.03 302
10526.00 314
10526.96 311
10527.93 332
10528.90 332
10529.87 310
10530.84 329
10531.81 340
10532.78 324
10533.75 290
10534.72 284
10535.69 317
10536.66 349
10537.63 353
10538.59 356
10539.56 325
10540.53 336
10541.50 358
10542.47 350
10543.44 319
10544.41 345
10545.38 342
10546.35 318
10547.32 297
10548.29 291
10549.26 331
10550.23 340
10551.20 346
10552.17 327
10553.14 299
10554.11 295
10555.08 303
10556.05 317
10557.02 298
10557.99 305
10558.96 308
10559.93 343
10560.90 353
10561.87 373
10562.84 371
10563.81 356
10564.79 375
10565.76 358
10566.73 381
10567.70 372
10568.67 317
10569.64 330
10570.61 324
10571.58 341
10572.55 332
10573.52 293
10574.49 274
10575.47 300
10576.44 310
10577.41 335
10578.38 334
10579.35 312
10580.32 317
10581.29 322
10582.26 356
10583.24 325
10584.21 300
10585.18 304
10586.15 327
10587.12 345
10588.09 340
10589.07 313
10590.04 327
10591.01 346
10591.98 371
10592.95 333
10593.92 346
10594.90 337
10595.87 316
10596.84 349
10597.81 360
10598.78 370
10599.76 327
10600.73 317
10601.70 327
10602.67 332
10603.65 354
10604.62 339
10605.59 382
10606.56 341
10607.54 348
10608.51 374
10609.48 321
10610.45 297
10611.43 312
10612.40 355
10613.37 340
10614.35 367
10615.32 315
10616.29 314
10617.26 343
10618.24 328
10619.21 346
10620.18 357
10621.16 326
10622.13 364
10623.10 366
10624.08 349
10625.05 363
10626.02 350
10627.00 326
10627.97 318
10628.94 363
10629.92 367
10630.89 370
10631.87 356
10632.84 341
10633.81 401
10634.79 422
10635.76 458
10636.73 451
10637.71 462
10638.68 492
10639.66 476
10640.63 493
10641.60 463
10642.58 465
10643.55 427
10644.53 410
10645.50 377
10646.48 392
10647.45 370
10648.43 329
10649.40 333
10650.37 334
10651.35 347
10652.32 343
10653.30 345
10654.27 337
10655.25 333
10656.22 315
10657.20 303
10658.17 326
10659.15 347
10660.12 318
10661.10 321
10662.07 325
10663.05 336
10664.02 318
10665.00 331
10665.97 307
10666.95 324
10667.92 313
10668.90 298
10669.87 319
10670.85 309
10671.83 347
10672.80 377
10673.78 368
10674.75 347
10675.73 330
10676.70 343
10677.68 342
10678.66 331
10679.63 330
10680.61 330
10681.58 395
10682.56 344
10683.54 338
10684.51 356
10685.49 354
10686.46 341
10687.44 304
10688.42 307
10689.39 326
10690.37 344
10691.35 318
10692.32 307
10693.30 326
10694.28 371
10695.25 311
10696.23 311
10697.21 342
10698.18 322
10699.16 330
10700.14 318
10701.11 363
10702.09 388
10703.07 359
10704.04 303
10705.02 305
10706.00 337
10706.97 355
10707.95 370
10708.93 331
10709.91 321
10710.88 340
10711.86 332
10712.84 300
10713.82 361
10714.79 353
10715.77 328
10716.75 372
10717.73 338
10718.70 351
10719.68 356
10720.66 344
10721.64 307
10722.61 322
10723.59 329
10724.57 327
10725.55 315
10726.53 333
10727.50 313
10728.48 341
10729.46 302
10730.44 320
10731.42 309
10732.40 337
10733.37 346
10734.35 305
10735.33 338
10736.31 320
10737.29 324
10738.27 381
10739.25 340
10740.22 380
10741.20 359
10742.18 375
10743.16 368
10744.14 356
10745.12 332
10746.10 319
10747.08 312
10748.05 340
10749.03 351
10750.01 344
10750.99 350
10751.97 354
10752.95 382
10753.93 342
10754.91 333
10755.89 346
10756.87 336
10757.85 368
10758.83 381
10759.81 362
10760.79 351
10761.77 360
10762.75 407
10763.73 382
10764.71 389
10765.68 359
10766.66 338
10767.64 361
10768.62 346
10769.60 394
10770.58 362
10771.56 369
10772.54 344
10773.53 409
10774.51 390
10775.49 385
10776.47 373
10777.45 390
10778.43 410
10779.41 406
10780.39 391
10781.37 399
10782.35 414
10783.33 429
10784.31 391
10785.29 377
10786.27 393
10787.25 411
10788.23 422
10789.21 371
10790.20 343
10791.18 367
10792.16 359
10793.14 354
10794.12 345
10795.10 354
10796.08 352
10797.06 371
10798.04 333
10799.03 319
10800.01 365
10800.99 358
10801.97 392
10802.95 380
10803.93 343
10804.91 361
10805.90 335
10806.88 377
10807.86 317
10808.84 344
10809.82 371
10810.81 374
10811.79 346
10812.77 384
10813.75 370
10814.73 332
10815.72 369
10816.70 380
10817.68 360
10818.66 401
10819.64 399
10820.63 347
10821.61 370
10822.59 348
10823.57 372
10824.56 400
10825.54 355
10826.52 376
10827.50 335
10828.49 357
10829.47 328
10830.45 388
10831.44 383
10832.42 385
10833.40 368
10834.38 375
10835.37 408
10836.35 363
10837.33 345
10838.32 337
10839.30 361
10840.28 375
10841.27 387
10842.25 390
10843.23 399
10844.22 392
10845.20 402
10846.18 349
10847.17 403
10848.15 406
10849.13 393
10850.12 382
10851.10 409
10852.09 444
10853.07 363
10854.05 393
10855.04 384
10856.02 401
10857.00 398
10857.99 407
10858.97 383
10859.96 414
10860.94 359
10861.93 412
10862.91 440
10863.89 427
10864.88 430
10865.86 428
10866.85 391
10867.83 390
10868.82 413
10869.80 436
10870.79 431
10871.77 389
10872.75 380
10873.74 399
10874.72 433
10875.71 401
10876.69 415
10877.68 373
10878.66 442
10879.65 414
10880.63 444
10881.62 463
10882.60 427
10883.59 435
10884.57 464
10885.56 448
10886.55 423
10887.53 473
10888.52 462
10889.50 475
10890.49 480
10891.47 461
10892.46 428
10893.44 430
10894.43 421
10895.42 451
10896.40 474
10897.39 458
10898.37 483
10899.36 447
10900.34 469
10901.33 480
10902.32 483
10903.30 496
10904.29 511
10905.27 506
10906.26 551
10907.25 531
10908.23 475
10909.22 482
10910.21 539
10911.19 536
10912.18 599
10913.17 525
10914.15 507
10915.14 557
10916.13 560
10917.11 541
10918.10 515
10919.09 502
10920.07 526
10921.06 563
10922.05 534
10923.03 521
10924.02 545
10925.01 551
10926.00 543
10926.98 523
10927.97 579
10928.96 529
10929.94 575
10930.93 616
10931.92 552
10932.91 640
10933.89 633
10934.88 583
10935.87 605
10936.86 587
10937.84 660
10938.83 588
10939.82 629
10940.81 642
10941.80 682
10942.78 678
10943.77 733
10944.76 724
10945.75 690
10946.74 695
10947.72 739
10948.71 741
10949.70 717
10950.69 743
10951.68 745
10952.66 826
10953.65 920
10954.64 991
10955.63 1116
10956.62 1154
10957.61 1129
10958.60 1173
10959.58 1178
10960.57 1172
10961.56 1096
10962.55 1062
10963.54 1024
10964.53 1019
10965.52 894
10966.51 864
10967.49 794
10968.48 828
10969.47 792
10970.46 804
10971.45 780
10972.44 773
10973.43 761
10974.42 756
10975.41 750
10976.40 777
10977.39 743
10978.38 804
10979.37 784
10980.36 797
10981.35 825
10982.34 817
10983.32 804
10984.31 812
10985.30 804
10986.29 790
10987.28 864
10988.27 831
10989.26 837
10990.25 883
10991.24 911
10992.23 949
10993.22 1064
10994.21 1159
10995.20 1210
10996.20 1319
10997.19 1518
10998.18 1679
10999.17 1753
11000.16 1778
11001.15 1758
11002.14 1707
11003.13 1591
11004.12 1462
11005.11 1285
11006.10 1130
11007.09 995
11008.08 905
11009.07 866
11010.06 778
11011.06 776
11012.05 714
11013.04 722
11014.03 719
11015.02 732
11016.01 665
11017.00 651
11017.99 671
11018.98 620
11019.98 650
11020.97 631
11021.96 599
11022.95 658
11023.94 641
11024.93 582
11025.93 640
11026.92 629
11027.91 604
11028.90 591
11029.89 570
11030.88 594
11031.88 593
11032.87 614
11033.86 651
11034.85 636
11035.84 591
11036.84 584
11037.83 597
11038.82 618
11039.81 604
11040.81 550
11041.80 553
11042.79 557
11043.78 559
11044.77 575
11045.77 530
11046.76 532
11047.75 502
11048.75 489
11049.74 519
11050.73 557
11051.72 526
11052.72 510
11053.71 455
11054.70 466
11055.70 506
11056.69 516
11057.68 516
11058.67 470
11059.67 508
11060.66 493
11061.65 528
11062.65 574
11063.64 504
11064.63 542
11065.63 527
11066.62 527
11067.61 577
11068.61 535
11069.60 540
11070.60 538
11071.59 559
11072.58 525
11073.58 568
11074.57 561
11075.56 580
11076.56 564
11077.55 512
11078.55 520
11079.54 504
11080.53 489
11081.53 558
11082.52 528
11083.52 497
11084.51 502
11085.51 509
11086.50 506
11087.49 475
11088.49 494
11089.48 494
11090.48 495
11091.47 474
11092.47 531
11093.46 512
11094.46 496
11095.45 536
11096.45 494
11097.44 489
11098.44 496
11099.43 517
11100.43 488
11101.42 491
11102.42 510
11103.41 525
11104.41 496
11105.40 454
11106.40 475
11107.39 475
11108.39 474
11109.38 438
11110.38 479
11111.37 492
11112.37 502
11113.37 508
11114.36 497
11115.36 489
11116.35 464
11117.35 463
11118.34 452
11119.34 474
11120.34 503
11121.33 510
11122.33 489
11123.32 547
11124.32 561
11125.32 544
11126.31 607
11127.31 569
11128.30 491
11129.30 556
11130.30 523
11131.29 482
11132.29 516
11133.29 469
11134.28 476
11135.28 485
11136.28 465
11137.27 459
11138.27 436
11139.27 434
11140.26 476
11141.26 483
11142.26 486
11143.25 466
11144.25 436
11145.25 456
11146.24 449
11147.24 469
11148.24 459
11149.24 476
11150.23 487
11151.23 458
11152.23 438
11153.23 450
11154.22 477
11155.22 454
11156.22 474
11157.22 475
11158.21 423
11159.21 445
11160.21 458
11161.21 476
11162.20 444
11163.20 472
11164.20 475
11165.20 490
11166.20 481
11167.19 488
11168.19 465
11169.19 466
11170.19 514
11171.19 466
11172.18 485
11173.18 530
11174.18 494
11175.18 520
11176.18 522
11177.18 537
11178.17 501
11179.17 474
11180.17 508
11181.17 522
11182.17 555
11183.17 517
11184.17 546
11185.16 542
11186.16 554
11187.16 575
11188.16 510
11189.16 594
11190.16 549
11191.16 538
11192.16 569
11193.16 585
11194.16 551
11195.16 601
11196.15 582
11197.15 579
11198.15 543
11199.15 509
11200.15 541
11201.15 528
11202.15 482
11203.15 465
11204.15 528
11205.15 543
11206.15 505
11207.15 507
11208.15 545
11209.15 537
11210.15 474
11211.15 504
11212.15 494
11213.15 533
11214.15 510
11215.15 482
11216.15 473
11217.15 445
11218.15 488
11219.15 488
11220.15 431
11221.15 431
11222.15 448
11223.15 473
11224.15 478
11225.15 470
11226.15 419
11227.16 437
11228.16 402
11229.16 453
11230.16 478
11231.16 420
11232.16 402
11233.16 445
11234.16 441
11235.16 433
11236.16 438
11237.16 428
11238.17 410
11239.17 377
11240.17 416
11241.17 451
11242.17 436
11243.17 447
11244.17 397
11245.18 427
11246.18 421
11247.18 479
11248.18 453
11249.18 448
11250.18 408
11251.19 431
11252.19 427
11253.19 423
11254.19 395
11255.19 395
11256.19 362
11257.20 409
11258.20 414
11259.20 425
11260.20 411
11261.21 414
11262.21 430
11263.21 453
11264.21 430
11265.21 402
11266.22 384
11267.22 394
11268.22 413
11269.22 400
11270.23 451
11271.23 473
11272.23 458
11273.24 459
11274.24 416
11275.24 464
11276.24 475
11277.25 491
11278.25 506
11279.25 461
11280.26 432
11281.26 493
11282.26 443
11283.27 472
11284.27 441
11285.27 434
11286.28 414
11287.28 441
11288.28 433
11289.29 412
11290.29 439
11291.29 460
11292.30 443
11293.30 406
11294.30 416
11295.31 421
11296.31 457
11297.31 412
11298.32 405
11299.32 378
11300.33 413
11301.33 414
11302.33 450
11303.34 418
11304.34 424
11305.35 437
11306.35 448
11307.36 452
11308.36 478
11309.36 509
11310.37 563
11311.37 574
11312.38 571
11313.38 562
11314.39 505
11315.39 520
11316.40 489
11317.40 499
11318.41 506
11319.41 442
11320.41 424
11321.42 418
11322.42 394
11323.43 384
11324.43 430
11325.44 382
11326.44 417
11327.45 406
11328.46 398
11329.46 412
11330.47 418
11331.47 362
11332.48 392
11333.48 357
11334.49 373
11335.49 364
11336.50 357
11337.50 354
11338.51 343
11339.52 353
11340.52 354
11341.53 413
11342.53 363
11343.54 346
11344.54 357
11345.55 393
11346.56 404
11347.56 352
11348.57 368
11349.58 318
11350.58 340
11351.59 360
11352.59 334
11353.60 360
11354.61 387
11355.61 428
11356.62 375
11357.63 354
11358.63 376
11359.64 338
11360.65 351
11361.65 379
11362.66 373
11363.67 358
11364.67 374
11365.68 377
11366.69 335
11367.69 327
11368.70 332
11369.71 350
11370.71 338
11371.72 371
11372.73 365
11373.74 369
11374.74 344
11375.75 359
11376.76 343
11377.77 330
11378.77 334
11379.78 372
11380.79 360
11381.80 337
11382.80 291
11383.81 323
11384.82 338
11385.83 356
11386.83 302
11387.84 325
11388.85 334
11389.86 361
11390.87 321
11391.87 321
11392.88 324
11393.89 355
11394.90 369
11395.91 334
11396.91 362
11397.92 341
11398.93 370
11399.94 374
11400.95 347
11401.96 347
11402.97 345
11403.97 378
11404.98 319
11405.99 323
11407.00 353
11408.01 364
11409.02 322
11410.03 335
11411.03 342
11412.04 339
11413.05 351
11414.06 364
11415.07 392
11416.08 336
11417.09 335
11418.10 338
11419.11 352
11420.12 336
11421.13 356
11422.14 368
11423.14 331
11424.15 335
11425.16 354
11426.17 319
11427.18 392
11428.19 363
11429.20 327
11430.21 372
11431.22 357
11432.23 354
11433.24 357
11434.25 364
11435.26 337
11436.27 331
11437.28 348
11438.29 326
11439.30 332
11440.31 337
11441.32 374
11442.33 316
11443.34 346
11444.35 379
11445.36 331
11446.37 311
11447.38 349
11448.39 341
11449.41 324
11450.42 314
11451.43 349
11452.44 371
11453.45 351
11454.46 304
11455.47 318
11456.48 340
11457.49 389
11458.50 371
11459.51 368
11460.52 312
11461.54 354
11462.55 330
11463.56 301
11464.57 347
11465.58 333
11466.59 339
11467.60 344
11468.62 327
11469.63 333
11470.64 359
11471.65 335
11472.66 350
11473.67 312
11474.68 303
11475.70 303
11476.71 358
11477.72 363
11478.73 323
11479.74 339
11480.76 358
11481.77 297
11482.78 299
11483.79 308
11484.80 332
11485.82 325
11486.83 309
11487.84 354
11488.85 319
11489.87 348
11490.88 332
11491.89 301
11492.90 287
11493.92 305
11494.93 311
11495.94 361
11496.95 336
11497.97 311
11498.98 295
11499.99 271
11501.00 324
11502.02 308
11503.03 325
11504.04 320
11505.06 337
11506.07 311
11507.08 322
11508.10 287
11509.11 340
11510.12 323
11511.14 346
11512.15 308
11513.16 305
11514.18 364
11515.19 336
11516.20 317
11517.22 333
11518.23 341
11519.24 307
11520.26 334
11521.27 308
11522.29 274
11523.30 261
11524.31 300
11525.33 288
11526.34 299
11527.35 328
11528.37 327
11529.38 311
11530.40 319
11531.41 318
11532.43 305
11533.44 301
11534.45 303
11535.47 309
11536.48 319
11537.50 290
11538.51 331
11539.53 330
11540.54 312
11541.56 325
11542.57 359
11543.59 352
11544.60 326
11545.61 314
11546.63 341
11547.64 295
11548.66 345
11549.67 365
11550.69 360
11551.70 307
11552.72 307
11553.74 296
11554.75 333
11555.77 327
11556.78 331
11557.80 313
11558.81 369
11559.83 332
11560.84 312
11561.86 319
11562.87 313
11563.89 321
11564.91 315
11565.92 292
11566.94 328
11567.95 368
11568.97 396
11569.98 341
11571.00 329
11572.02 330
11573.03 321
11574.05 371
11575.06 392
11576.08 366
11577.10 375
11578.11 379
11579.13 353
11580.15 344
11581.16 340
11582.18 365
11583.20 392
11584.21 386
11585.23 458
11586.25 383
11587.26 411
11588.28 433
11589.30 419
11590.31 475
11591.33 434
11592.35 440
11593.36 443
11594.38 451
11595.40 478
11596.41 497
11597.43 538
11598.45 565
11599.47 597
11600.48 669
11601.50 670
11602.52 738
11603.53 761
11604.55 760
11605.57 705
11606.59 707
11607.60 639
11608.62 623
11609.64 533
11610.66 544
11611.68 520
11612.69 468
11613.71 439
11614.73 398
11615.75 375
11616.76 337
11617.78 387
11618.80 378
11619.82 386
11620.84 366
11621.86 388
11622.87 352
11623.89 365
11624.91 360
11625.93 370
11626.95 364
11627.97 351
11628.98 345
11630.00 346
11631.02 358
11632.04 368
11633.06 342
11634.08 366
11635.10 346
11636.11 327
11637.13 345
11638.15 385
11639.17 359
11640.19 348
11641.21 380
11642.23 325
11643.25 330
11644.27 341
11645.29 350
11646.31 335
11647.32 329
11648.34 327
11649.36 332
11650.38 353
11651.40 303
11652.42 314
11653.44 332
11654.46 302
11655.48 331
11656.50 311
11657.52 319
11658.54 301
11659.56 310
11660.58 300
11661.60 310
11662.62 320
11663.64 338
11664.66 328
11665.68 326
11666.70 313
11667.72 333
11668.74 381
11669.76 321
11670.78 350
11671.80 356
11672.82 355
11673.84 370
11674.86 322
11675.88 315
11676.90 305
11677.92 304
11678.95 331
11679.97 316
11680.99 357
11682.01 303
11683.03 344
11684.05 355
11685.07 287
11686.09 287
11687.11 347
11688.13 361
11689.16 335
11690.18 360
11691.20 342
11692.22 376
11693.24 337
11694.26 332
11695.28 358
11696.30 344
11697.33 358
11698.35 345
11699.37 349
11700.39 349
11701.41 334
11702.43 347
11703.46 322
11704.48 313
11705.50 299
11706.52 334
11707.54 344
11708.57 314
11709.59 330
11710.61 299
11711.63 326
11712.65 309
11713.68 315
11714.70 356
11715.72 321
11716.74 309
11717.77 339
11718.79 328
11719.81 335
11720.83 325
11721.86 327
11722.88 303
11723.90 293
11724.92 319
11725.95 343
11726.97 286
11727.99 294
11729.01 369
11730.04 349
11731.06 342
11732.08 345
11733.11 345
11734.13 354
11735.15 383
11736.18 322
11737.20 346
11738.22 340
11739.25 333
11740.27 328
11741.29 291
11742.32 299
11743.34 318
11744.36 299
11745.39 298
11746.41 299
11747.43 289
11748.46 308
11749.48 326
11750.51 307
11751.53 325
11752.55 355
11753.58 313
11754.60 322
11755.63 310
11756.65 343
11757.67 343
11758.70 311
11759.72 314
11760.75 331
11761.77 354
11762.80 367
11763.82 329
11764.84 305
11765.87 286
11766.89 323
11767.92 365
11768.94 362
11769.97 331
11770.99 336
11772.02 354
11773.04 384
11774.07 328
11775.09 337
11776.12 351
11777.14 346
11778.17 304
11779.19 309
11780.22 315
11781.24 348
11782.27 333
11783.29 380
11784.32 358
11785.34 339
11786.37 346
11787.39 361
11788.42 335
11789.45 319
11790.47 328
11791.50 320
11792.52 352
11793.55 349
11794.57 390
11795.60 348
11796.63 359
11797.65 372
11798.68 344
11799.70 340
11800.73 359
11801.75 399
11802.78 372
11803.81 326
11804.83 346
11805.86 407
11806.89 387
11807.91 341
11808.94 350
11809.97 389
11810.99 399
11812.02 432
11813.04 352
11814.07 371
11815.10 376
11816.12 367
11817.15 405
11818.18 373
11819.21 383
11820.23 359
11821.26 344
11822.29 354
11823.31 352
11824.34 374
11825.37 363
11826.39 387
11827.42 365
11828.45 393
11829.48 443
11830.50 403
11831.53 379
11832.56 415
11833.59 400
11834.61 389
11835.64 403
11836.67 319
11837.70 344
11838.72 344
11839.75 424
11840.78 413
11841.81 361
11842.83 364
11843.86 396
11844.89 378
11845.92 376
11846.95 412
11847.97 451
11849.00 455
11850.03 434
11851.06 433
11852.09 391
11853.12 417
11854.14 444
11855.17 440
11856.20 423
11857.23 414
11858.26 392
11859.29 436
11860.32 428
11861.34 425
11862.37 453
11863.40 476
11864.43 498
11865.46 492
11866.49 508
11867.52 446
11868.55 481
11869.57 495
11870.60 470
11871.63 484
11872.66 501
11873.69 474
11874.72 489
11875.75 459
11876.78 494
11877.81 520
11878.84 515
11879.87 494
11880.90 506
11881.93 517
11882.96 550
11883.99 535
11885.02 568
11886.05 576
11887.08 568
11888.11 582
11889.14 559
11890.16 626
11891.19 574
11892.22 553
11893.26 626
11894.29 681
11895.32 619
11896.35 632
11897.38 727
11898.41 729
11899.44 782
11900.47 806
11901.50 812
11902.53 849
11903.56 800
11904.59 792
11905.62 789
11906.65 748
11907.68 718
11908.71 711
11909.74 723
11910.77 706
11911.80 751
11912.83 728
11913.87 690
11914.90 666
11915.93 766
11916.96 756
11917.99 713
11919.02 706
11920.05 715
11921.08 705
11922.11 688
11923.15 760
11924.18 815
11925.21 848
11926.24 982
11927.27 1082
11928.30 1126
11929.34 1210
11930.37 1340
11931.40 1393
11932.43 1377
11933.46 1280
11934.49 1252
11935.53 1173
11936.56 1119
11937.59 1039
11938.62 901
11939.65 832
11940.69 735
11941.72 726
11942.75 679
11943.78 630
11944.82 584
11945.85 608
11946.88 613
11947.91 645
11948.94 603
11949.98 581
11951.01 533
11952.04 558
11953.08 571
11954.11 535
11955.14 539
11956.17 564
11957.21 583
11958.24 578
11959.27 544
11960.31 569
11961.34 554
11962.37 530
11963.40 528
11964.44 523
11965.47 550
11966.50 597
11967.54 584
11968.57 589
11969.60 559
11970.64 583
11971.67 606
11972.70 586
11973.74 558
11974.77 552
11975.81 570
11976.84 557
11977.87 492
11978.91 527
11979.94 536
11980.97 555
11982.01 549
11983.04 578
11984.08 549
11985.11 568
11986.14 555
11987.18 538
11988.21 512
11989.25 533
11990.28 537
11991.32 543
11992.35 567
11993.38 535
11994.42 538
11995.45 565
11996.49 535
11997.52 500
11998.56 552
11999.59 584
12000.63 562
12001.66 589
12002.70 573
12003.73 581
12004.77 618
12005.80 635
12006.84 609
12007.87 603
12008.91 635
12009.94 648
12010.98 644
12012.01 635
12013.05 677
12014.08 707
12015.12 687
12016.15 735
12017.19 729
12018.22 783
12019.26 716
12020.29 707
12021.33 716
12022.37 748
12023.40 689
12024.44 662
12025.47 623
12026.51 642
12027.54 591
12028.58 619
12029.62 664
12030.65 617
12031.69 604
12032.72 613
12033.76 597
12034.80 626
12035.83 611
12036.87 592
12037.91 613
12038.94 578
12039.98 586
12041.01 590
12042.05 613
12043.09 597
12044.12 580
12045.16 571
12046.20 622
12047.23 638
12048.27 626
12049.31 571
12050.35 587
12051.38 618
12052.42 601
12053.46 600
12054.49 627
12055.53 632
12056.57 654
12057.60 605
12058.64 669
12059.68 648
12060.72 605
12061.75 575
12062.79 622
12063.83 684
12064.87 612
12065.90 628
12066.94 670
12067.98 677
12069.02 690
12070.05 652
12071.09 665
12072.13 658
12073.17 667
12074.21 645
12075.24 663
12076.28 705
12077.32 662
12078.36 636
12079.40 659
12080.43 664
12081.47 658
12082.51 663
12083.55 652
12084.59 714
12085.63 690
12086.66 692
12087.70 692
12088.74 692
12089.78 689
12090.82 726
12091.86 778
12092.90 801
12093.93 818
12094.97 799
12096.01 874
12097.05 892
12098.09 947
12099.13 991
12100.17 1067
12101.21 1178
12102.25 1216
12103.28 1259
12104.32 1255
12105.36 1144
12106.40 1075
12107.44 1010
12108.48 929
12109.52 861
12110.56 745
12111.60 744
12112.64 688
12113.68 625
12114.72 612
12115.76 629
12116.80 583
12117.84 544
12118.88 568
12119.92 545
12120.96 606
12122.00 584
12123.04 567
12124.08 583
12125.12 546
12126.16 564
12127.20 553
12128.24 519
12129.28 502
12130.32 502
12131.36 494
12132.40 511
12133.44 508
12134.48 490
12135.52 516
12136.56 479
12137.60 541
12138.64 549
12139.68 487
12140.72 495
12141.76 508
12142.81 518
12143.85 493
12144.89 480
12145.93 489
12146.97 527
12148.01 468
12149.05 498
12150.09 470
12151.13 490
12152.18 489
12153.22 478
12154.26 480
12155.30 456
12156.34 434
12157.38 419
12158.42 442
12159.47 465
12160.51 471
12161.55 484
12162.59 448
12163.63 438
12164.67 473
12165.72 447
12166.76 425
12167.80 466
12168.84 452
12169.88 432
12170.93 437
12171.97 448
12173.01 459
12174.05 436
12175.09 420
12176.14 412
12177.18 429
12178.22 438
12179.26 421
12180.31 438
12181.35 422
12182.39 416
12183.43 434
12184.48 463
12185.52 440
12186.56 454
12187.60 443
12188.65 414
12189.69 430
12190.73 481
12191.78 463
12192.82 446
12193.86 439
12194.91 462
12195.95 437
12196.99 454
12198.04 462
12199.08 498
12200.12 466
12201.17 431
12202.21 429
12203.25 405
12204.30 396
12205.34 449
12206.38 463
12207.43 426
12208.47 491
12209.51 455
12210.56 448
12211.60 453
12212.65 458
12213.69 470
12214.73 434
12215.78 449
12216.82 447
12217.87 399
12218.91 434
12219.95 444
12221.00 451
12222.04 398
12223.09 418
12224.13 432
12225.17 442
12226.22 433
12227.26 451
12228.31 461
12229.35 422
12230.40 415
12231.44 438
12232.49 417
12233.53 427
12234.58 420
12235.62 410
12236.67 405
12237.71 399
12238.76 394
12239.80 401
12240.85 429
12241.89 428
12242.94 434
12243.98 415
12245.03 377
12246.07 388
12247.12 463
12248.16 440
12249.21 385
12250.25 383
12251.30 401
12252.34 387
12253.39 383
12254.44 379
12255.48 368
12256.53 386
12257.57 392
12258.62 383
12259.67 388
12260.71 395
12261.76 376
12262.80 429
12263.85 386
12264.90 355
12265.94 386
12266.99 382
12268.03 374
12269.08 371
12270.13 375
12271.17 356
12272.22 366
12273.27 350
12274.31 342
12275.36 361
12276.41 408
12277.45 388
12278.50 362
12279.55 344
12280.59 363
12281.64 373
12282.69 390
12283.73 362
12284.78 382
12285.83 432
12286.87 365
12287.92 351
12288.97 360
12290.01 378
12291.06 349
12292.11 333
12293.16 333
12294.20 365
12295.25 349
12296.30 331
12297.35 333
12298.39 303
12299.44 342
12300.49 379
12301.54 349
12302.58 328
12303.63 313
12304.68 367
12305.73 334
12306.78 308
12307.82 364
12308.87 342
12309.92 334
12310.97 337
12312.02 341
12313.06 348
12314.11 327
12315.16 367
12316.21 350
12317.26 316
12318.31 298
12319.35 324
12320.40 346
12321.45 323
12322.50 289
12323.55 349
12324.60 319
12325.65 306
12326.69 321
12327.74 349
12328.79 358
12329.84 326
12330.89 350
12331.94 328
12332.99 354
12334.04 359
12335.09 335
12336.13 351
12337.18 343
12338.23 357
12339.28 365
12340.33 345
12341.38 324
12342.43 344
12343.48 339
12344.53 320
12345.58 339
12346.63 339
12347.68 338
12348.73 341
12349.78 346
12350.83 318
12351.88 327
12352.93 357
12353.98 346
12355.03 365
12356.08 354
12357.13 364
12358.18 345
12359.23 330
12360.28 334
12361.33 340
12362.38 321
12363.43 339
12364.48 332
12365.53 311
12366.58 330
12367.63 372
12368.68 329
12369.73 296
12370.78 325
12371.83 376
12372.88 385
12373.93 349
12374.98 332
12376.04 355
12377.09 352
12378.14 341
12379.19 338
12380.24 336
12381.29 365
12382.34 386
12383.39 391
12384.44 343
12385.49 315
12386.55 359
12387.60 371
12388.65 351
12389.70 314
12390.75 351
12391.80 360
12392.85 387
12393.91 359
12394.96 368
12396.01 337
12397.06 397
12398.11 393
12399.17 380
12400.22 359
12401.27 349
12402.32 374
12403.37 352
12404.42 340
12405.48 359
12406.53 367
12407.58 402
12408.63 367
12409.69 352
12410.74 367
12411.79 351
12412.84 343
12413.90 354
12414.95 371
12416.00 359
12417.05 368
12418.11 358
12419.16 362
12420.21 379
12421.26 336
12422.32 406
12423.37 397
12424.42 391
12425.48 404
12426.53 391
12427.58 421
12428.63 395
12429.69 337
12430.74 378
12431.79 380
12432.85 449
12433.90 438
12434.95 386
12436.01 407
12437.06 429
12438.11 423
12439.17 424
12440.22 401
12441.28 392
12442.33 416
12443.38 391
12444.44 405
12445.49 387
12446.54 411
12447.60 413
12448.65 388
12449.71 396
12450.76 444
12451.81 444
12452.87 468
12453.92 431
12454.98 406
12456.03 412
12457.08 468
12458.14 485
12459.19 476
12460.25 449
12461.30 498
12462.36 476
12463.41 469
12464.47 464
12465.52 508
12466.58 540
12467.63 526
12468.68 614
12469.74 631
12470.79 679
12471.85 757
12472.90 775
12473.96 879
12475.01 1003
12476.07 1044
12477.12 1108
12478.18 1063
12479.24 983
12480.29 947
12481.35 838
12482.40 829
12483.46 728
12484.51 670
12485.57 644
12486.62 592
12487.68 487
12488.73 467
12489.79 493
12490.85 481
12491.90 467
12492.96 466
12494.01 474
12495.07 454
12496.13 448
12497.18 433
12498.24 448
12499.29 414
12500.35 466
12501.41 486
12502.46 461
12503.52 435
12504.57 449
12505.63 470
12506.69 437
12507.74 383
12508.80 388
12509.86 395
12510.91 409
12511.97 425
12513.03 401
12514.08 377
12515.14 391
12516.20 460
12517.25 418
12518.31 431
12519.37 404
12520.42 406
12521.48 410
12522.54 438
12523.60 371
12524.65 385
12525.71 421
12526.77 431
12527.82 426
12528.88 405
12529.94 451
12531.00 404
12532.05 390
12533.11 389
12534.17 420
12535.23 412
12536.28 441
12537.34 399
12538.40 430
12539.46 423
12540.52 430
12541.57 408
12542.63 406
12543.69 472
12544.75 451
12545.81 422
12546.86 410
12547.92 484
12548.98 514
12550.04 496
12551.10 534
12552.15 566
12553.21 584
12554.27 609
12555.33 599
12556.39 637
12557.45 666
12558.51 640
12559.56 647
12560.62 567
12561.68 531
12562.74 511
12563.80 548
12564.86 483
12565.92 479
12566.98 496
12568.03 458
12569.09 476
12570.15 463
12571.21 430
12572.27 433
12573.33 464
12574.39 439
12575.45 447
12576.51 431
12577.57 433
12578.63 437
12579.69 446
12580.75 431
12581.81 396
12582.87 417
12583.93 414
12584.98 450
12586.04 411
12587.10 419
12588.16 392
12589.22 403
12590.28 401
12591.34 391
12592.40 422
12593.46 396
12594.52 400
12595.58 407
12596.64 433
12597.70 391
12598.77 379
12599.83 364
12600.89 425
12601.95 367
12603.01 372
12604.07 350
12605.13 376
12606.19 368
12607.25 394
12608.31 358
12609.37 392
12610.43 365
12611.49 401
12612.55 403
12613.61 403
12614.68 408
12615.74 442
12616.80 441
12617.86 465
12618.92 422
12619.98 428
12621.04 436
12622.10 405
12623.16 382
12624.23 389
12625.29 392
12626.35 424
12627.41 395
12628.47 398
12629.53 389
12630.59 370
12631.66 374
12632.72 369
12633.78 339
12634.84 385
12635.90 379
12636.97 351
12638.03 376
12639.09 404
12640.15 417
12641.21 385
12642.28 381
12643.34 376
12644.40 398
12645.46 405
12646.52 395
12647.59 392
12648.65 389
12649.71 378
12650.77 367
12651.84 371
12652.90 391
12653.96 315
12655.03 344
12656.09 359
12657.15 360
12658.21 349
12659.28 376
12660.34 438
12661.40 362
12662.46 378
12663.53 330
12664.59 380
12665.65 356
12666.72 365
12667.78 389
12668.84 384
12669.91 345
12670.97 371
12672.03 346
12673.10 360
12674.16 372
12675.22 356
12676.29 365
12677.35 360
12678.42 393
12679.48 370
12680.54 394
12681.61 382
12682.67 360
12683.73 384
12684.80 366
12685.86 370
12686.93 379
12687.99 395
12689.05 388
12690.12 396
12691.18 395
12692.25 414
12693.31 389
12694.38 424
12695.44 428
12696.50 400
12697.57 425
12698.63 446
12699.70 444
12700.76 468
12701.83 482
12702.89 511
12703.96 515
12705.02 491
12706.09 471
12707.15 453
12708.22 483
12709.28 444
12710.35 438
12711.41 460
12712.48 440
12713.54 435
12714.61 442
12715.67 424
12716.74 436
12717.80 418
12718.87 413
12719.93 429
12721.00 394
12722.06 358
12723.13 366
12724.19 371
12725.26 411
12726.33 425
12727.39 398
12728.46 428
12729.52 382
12730.59 404
12731.66 434
12732.72 424
12733.79 395
12734.85 387
12735.92 375
12736.99 421
12738.05 421
12739.12 393
12740.18 379
12741.25 387
12742.32 403
12743.38 368
12744.45 398
12745.52 386
12746.58 384
12747.65 346
12748.72 391
12749.78 357
12750.85 345
12751.92 346
12752.98 365
12754.05 358
12755.12 343
12756.18 349
12757.25 334
12758.32 328
12759.38 318
12760.45 301
12761.52 308
12762.59 331
12763.65 351
12764.72 367
12765.79 327
12766.85 308
12767.92 352
12768.99 354
12770.06 329
12771.12 339
12772.19 355
12773.26 388
12774.33 341
12775.40 341
12776.46 305
12777.53 361
12778.60 381
12779.67 369
12780.73 323
12781.80 310
12782.87 330
12783.94 320
12785.01 314
12786.08 348
12787.14 370
12788.21 350
12789.28 356
12790.35 322
12791.42 333
12792.49 366
12793.55 347
12794.62 325
12795.69 303
12796.76 321
12797.83 326
12798.90 369
12799.97 361
12801.03 371
12802.10 369
12803.17 347
12804.24 366
12805.31 347
12806.38 308
12807.45 377
12808.52 341
12809.59 386
12810.66 377
12811.72 372
12812.79 421
12813.86 407
12814.93 420
12816.00 419
12817.07 404
12818.14 413
12819.21 425
12820.28 410
12821.35 417
12822.42 388
12823.49 449
12824.56 415
12825.63 403
12826.70 408
12827.77 353
12828.84 386
12829.91 382
12830.98 342
12832.05 340
12833.12 337
12834.19 350
12835.26 334
12836.33 330
12837.40 354
12838.47 331
12839.54 343
12840.61 330
12841.68 304
12842.75 326
12843.82 338
12844.89 327
12845.96 319
12847.04 311
12848.11 304
12849.18 337
12850.25 351
12851.32 315
12852.39 327
12853.46 318
12854.53 299
12855.60 309
12856.67 334
12857.75 329
12858.82 304
12859.89 299
12860.96 314
12862.03 307
12863.10 329
12864.17 316
12865.24 309
12866.32 287
12867.39 277
12868.46 289
12869.53 298
12870.60 292
12871.67 299
12872.75 296
12873.82 314
12874.89 339
12875.96 291
12877.03 310
12878.11 285
12879.18 303
12880.25 270
12881.32 288
12882.39 296
12883.47 277
12884.54 275
12885.61 298
12886.68 275
12887.76 292
12888.83 269
12889.90 294
12890.97 276
12892.05 233
12893.12 279
12894.19 289
12895.27 328
12896.34 314
12897.41 289
12898.48 302
12899.56 296
12900.63 279
12901.70 290
12902.78 274
12903.85 268
12904.92 235
12905.99 309
12907.07 262
12908.14 257
12909.21 272
12910.29 264
12911.36 273
12912.44 243
12913.51 252
12914.58 285
12915.66 280
12916.73 282
12917.80 285
12918.88 260
12919.95 276
12921.02 264
12922.10 264
12923.17 273
12924.25 262
12925.32 265
12926.39 291
12927.47 282
12928.54 295
12929.62 243
12930.69 295
12931.77 262
12932.84 226
12933.91 248
12934.99 299
12936.06 296
12937.14 275
12938.21 258
12939.29 252
12940.36 263
12941.44 286
12942.51 291
12943.59 275
12944.66 271
12945.73 260
12946.81 306
12947.88 337
12948.96 276
12950.03 259
12951.11 289
12952.18 280
12953.26 263
12954.34 288
12955.41 264
12956.49 258
12957.56 298
12958.64 243
12959.71 254
12960.79 252
12961.86 273
12962.94 272
12964.01 257
12965.09 243
12966.17 252
12967.24 258
12968.32 249
12969.39 261
12970.47 263
12971.54 292
12972.62 267
12973.70 308
12974.77 300
12975.85 277
12976.93 259
12978.00 304
12979.08 270
12980.15 273
12981.23 251
12982.31 279
12983.38 253
12984.46 261
12985.54 274
12986.61 297
12987.69 277
12988.77 268
12989.84 296
12990.92 273
12992.00 243
12993.07 260
12994.15 283
12995.23 242
12996.30 274
12997.38 293
12998.46 306
12999.53 302
13000.61 271
13001.69 253
13002.77 258
13003.84 280
13004.92 284
13006.00 283
13007.08 263
13008.15 268
13009.23 290
13010.31 300
13011.39 274
13012.46 276
13013.54 292
13014.62 305
13015.70 267
13016.77 266
13017.85 263
13018.93 301
13020.01 256
13021.09 266
13022.16 253
13023.24 286
13024.32 282
13025.40 271
13026.48 290
13027.56 277
13028.63 262
13029.71 281
13030.79 304
13031.87 259
13032.95 277
13034.03 276
13035.10 312
13036.18 284
13037.26 264
13038.34 257
13039.42 261
13040.50 289
13041.58 278
13042.66 286
13043.73 286
13044.81 290
13045.89 288
13046.97 289
13048.05 271
13049.13 285
13050.21 292
13051.29 322
13052.37 339
13053.45 301
13054.53 346
13055.61 336
13056.69 287
13057.76 261
13058.84 286
13059.92 298
13061.00 309
13062.08 277
13063.16 303
13064.24 297
13065.32 315
13066.40 288
13067.48 309
13068.56 268
13069.64 297
13070.72 273
13071.80 263
13072.88 296
13073.96 283
13075.04 300
13076.12 302
13077.20 315
13078.28 266
13079.36 245
13080.44 276
13081.53 291
13082.61 292
13083.69 303
13084.77 282
13085.85 277
13086.93 290
13088.01 274
13089.09 279
13090.17 275
13091.25 273
13092.33 252
13093.41 275
13094.49 267
13095.58 292
13096.66 265
13097.74 281
13098.82 271
13099.90 266
13100.98 275
13102.06 269
13103.14 277
13104.23 300
13105.31 249
13106.39 249
13107.47 266
13108.55 256
13109.63 264
13110.72 249
13111.80 253
13112.88 259
13113.96 326
13115.04 274
13116.13 279
13117.21 272
13118.29 284
13119.37 287
13120.45 309
13121.54 273
13122.62 246
13123.70 244
13124.78 267
13125.86 260
13126.95 273
13128.03 254
13129.11 272
13130.19 297
13131.28 277
13132.36 263
13133.44 269
13134.52 287
13135.61 289
13136.69 301
13137.77 275
13138.86 276
13139.94 255
13141.02 269
13142.11 265
13143.19 264
13144.27 288
13145.35 286
13146.44 340
13147.52 287
13148.60 284
13149.69 288
13150.77 298
13151.85 278
13152.94 263
13154.02 294
13155.10 302
13156.19 306
13157.27 266
13158.36 284
13159.44 299
13160.52 285
13161.61 274
13162.69 291
13163.77 280
13164.86 311
13165.94 273
13167.03 266
13168.11 263
13169.19 311
13170.28 293
13171.36 272
13172.45 265
13173.53 293
13174.62 293
13175.70 274
13176.79 277
13177.87 324
13178.95 339
13180.04 303
13181.12 331
13182.21 318
13183.29 296
13184.38 293
13185.46 293
13186.55 285
13187.63 305
13188.72 320
13189.80 325
13190.89 285
13191.97 295
13193.06 298
13194.14 296
13195.23 277
13196.31 301
13197.40 334
13198.48 328
13199.57 325
13200.65 322
13201.74 306
13202.83 298
13203.91 294
13205.00 314
13206.08 299
13207.17 301
13208.25 286
13209.34 280
13210.43 290
13211.51 289
13212.60 269
13213.68 300
13214.77 270
13215.86 278
13216.94 263
13218.03 270
13219.11 275
13220.20 299
13221.29 312
13222.37 297
13223.46 312
13224.55 314
13225.63 344
13226.72 299
13227.80 323
13228.89 301
13229.98 292
13231.06 338
13232.15 311
13233.24 277
13234.32 323
13235.41 326
13236.50 330
13237.59 305
13238.67 320
13239.76 308
13240.85 296
13241.93 334
13243.02 308
13244.11 312
13245.20 289
13246.28 327
13247.37 328
13248.46 315
13249.55 311
13250.63 352
13251.72 324
13252.81 341
13253.90 336
13254.98 347
13256.07 345
13257.16 342
13258.25 364
13259.33 367
13260.42 341
13261.51 367
13262.60 382
13263.69 349
13264.77 325
13265.86 358
13266.95 347
13268.04 310
13269.13 379
13270.22 390
13271.30 343
13272.39 351
13273.48 367
13274.57 395
13275.66 392
13276.75 403
13277.83 369
13278.92 399
13280.01 420
13281.10 388
13282.19 370
13283.28 392
13284.37 423
13285.46 403
13286.55 394
13287.63 421
13288.72 371
13289.81 438
13290.90 394
13291.99 418
13293.08 418
13294.17 455
13295.26 427
13296.35 464
13297.44 436
13298.53 463
13299.62 465
13300.71 452
13301.80 453
13302.89 432
13303.97 448
13305.06 454
13306.15 473
13307.24 504
13308.33 491
13309.42 517
13310.51 508
13311.60 482
13312.69 524
13313.78 510
13314.87 485
13315.96 510
13317.05 475
13318.14 466
13319.24 487
13320.33 479
13321.42 474
13322.51 490
13323.60 496
13324.69 486
13325.78 476
13326.87 511
13327.96 509
13329.05 485
13330.14 493
13331.23 471
13332.32 427
13333.41 475
13334.50 481
13335.60 475
13336.69 514
13337.78 518
13338.87 524
13339.96 506
13341.05 518
13342.14 501
13343.23 494
13344.32 522
13345.42 511
13346.51 504
13347.60 531
13348.69 505
13349.78 557
13350.87 581
13351.97 532
13353.06 546
13354.15 562
13355.24 549
13356.33 547
13357.42 540
13358.52 537
13359.61 538
13360.70 603
13361.79 614
13362.88 603
13363.98 648
13365.07 668
13366.16 694
13367.25 696
13368.35 717
13369.44 636
13370.53 670
13371.62 682
13372.72 653
13373.81 643
13374.90 608
13375.99 570
13377.09 569
13378.18 549
13379.27 505
13380.36 510
13381.46 506
13382.55 541
13383.64 506
13384.74 479
13385.83 465
13386.92 495
13388.02 499
13389.11 464
13390.20 453
13391.30 474
13392.39 441
13393.48 452
13394.58 476
13395.67 453
13396.76 454
13397.86 433
13398.95 429
13400.04 451
13401.14 415
13402.23 453
13403.32 448
13404.42 457
13405.51 446
13406.61 427
13407.70 418
13408.79 461
13409.89 446
13410.98 442
13412.08 425
13413.17 456
13414.26 455
13415.36 434
13416.45 397
13417.55 430
13418.64 483
13419.74 495
13420.83 437
13421.93 450
13423.02 477
13424.11 439
13425.21 444
13426.30 445
13427.40 437
13428.49 460
13429.59 455
13430.68 426
13431.78 442
13432.87 444
13433.97 438
13435.06 458
13436.16 432
13437.25 408
13438.35 462
13439.44 459
13440.54 474
13441.63 477
13442.73 490
13443.83 475
13444.92 485
13446.02 481
13447.11 497
13448.21 512
13449.30 517
13450.40 462
13451.49 526
13452.59 499
13453.69 520
13454.78 517
13455.88 554
13456.97 568
13458.07 538
13459.17 527
13460.26 547
13461.36 579
13462.45 569
13463.55 499
13464.65 547
13465.74 572
13466.84 566
13467.94 540
13469.03 524
13470.13 539
13471.23 553
13472.32 577
13473.42 600
13474.52 550
13475.61 550
13476.71 574
13477.81 600
13478.90 559
13480.00 578
13481.10 575
13482.19 590
13483.29 557
13484.39 542
13485.48 576
13486.58 578
13487.68 640
13488.78 603
13489.87 640
13490.97 667
13492.07 646
13493.17 651
13494.26 641
13495.36 664
13496.46 688
13497.56 733
13498.65 748
13499.75 715
13500.85 789
13501.95 777
13503.04 848
13504.14 819
13505.24 738
13506.34 742
13507.44 683
13508.53 736
13509.63 645
13510.73 617
13511.83 592
13512.93 599
13514.03 595
13515.12 573
13516.22 529
13517.32 534
13518.42 496
13519.52 480
13520.62 513
13521.71 507
13522.81 508
13523.91 501
13525.01 495
13526.11 450
13527.21 501
13528.31 473
13529.41 472
13530.51 482
13531.60 466
13532.70 458
13533.80 435
13534.90 437
13536.00 457
13537.10 411
13538.20 446
13539.30 510
13540.40 456
13541.50 417
13542.60 422
13543.70 442
13544.80 486
13545.90 431
13547.00 444
13548.09 440
13549.19 436
13550.29 446
13551.39 467
13552.49 434
13553.59 442
13554.69 472
13555.79 430
13556.89 406
13557.99 394
13559.09 447
13560.19 446
13561.29 405
13562.39 393
13563.50 406
13564.60 416
13565.70 428
13566.80 413
13567.90 430
13569.00 418
13570.10 405
13571.20 402
13572.30 454
13573.40 441
13574.50 406
13575.60 394
13576.70 438
13577.80 392
13578.90 392
13580.01 444
13581.11 427
13582.21 416
13583.31 413
13584.41 395
13585.51 405
13586.61 396
13587.71 440
13588.81 439
13589.92 391
13591.02 425
13592.12 409
13593.22 402
13594.32 432
13595.42 432
13596.53 424
13597.63 408
13598.73 411
13599.83 431
13600.93 444
13602.03 431
13603.14 418
13604.24 398
13605.34 415
13606.44 434
13607.54 431
13608.65 407
13609.75 446
13610.85 469
13611.95 425
13613.06 400
13614.16 424
13615.26 460
13616.36 431
13617.47 459
13618.57 438
13619.67 411
13620.77 440
13621.88 446
13622.98 451
13624.08 466
13625.18 480
13626.29 488
13627.39 448
13628.49 462
13629.60 463
13630.70 472
13631.80 503
13632.91 427
13634.01 433
13635.11 424
13636.21 468
13637.32 406
13638.42 426
13639.53 403
13640.63 429
13641.73 442
13642.84 479
13643.94 465
13645.04 436
13646.15 415
13647.25 421
13648.35 411
13649.46 430
13650.56 435
13651.67 434
13652.77 424
13653.87 430
13654.98 469
13656.08 405
13657.19 401
13658.29 426
13659.39 429
13660.50 396
13661.60 394
13662.71 393
13663.81 389
13664.92 372
13666.02 377
13667.12 430
13668.23 400
13669.33 410
13670.44 390
13671.54 406
13672.65 404
13673.75 396
13674.86 404
13675.96 398
13677.07 420
13678.17 451
13679.28 409
13680.38 420
13681.49 425
13682.59 466
13683.70 430
13684.80 438
13685.91 398
13687.01 397
13688.12 453
13689.22 407
13690.33 415
13691.44 463
13692.54 440
13693.65 457
13694.75 460
13695.86 456
13696.96 472
13698.07 441
13699.18 481
13700.28 463
13701.39 439
13702.49 440
13703.60 438
13704.71 492
13705.81 433
13706.92 434
13708.02 441
13709.13 482
13710.24 462
13711.34 470
13712.45 482
13713.56 508
13714.66 487
13715.77 483
13716.87 483
13717.98 444
13719.09 498
13720.19 502
13721.30 521
13722.41 509
13723.51 529
13724.62 500
13725.73 570
13726.84 582
13727.94 552
13729.05 562
13730.16 568
13731.26 560
13732.37 579
13733.48 549
13734.59 528
13735.69 556
13736.80 588
13737.91 610
13739.01 552
13740.12 601
13741.23 576
13742.34 573
13743.45 576
13744.55 589
13745.66 600
13746.77 600
13747.88 634
13748.98 595
13750.09 603
13751.20 639
13752.31 692
13753.42 735
13754.52 647
13755.63 604
13756.74 692
13757.85 694
13758.96 679
13760.06 706
13761.17 756
13762.28 807
13763.39 830
13764.50 833
13765.61 844
13766.72 945
13767.82 997
13768.93 1026
13770.04 1158
13771.15 1143
13772.26 1180
13773.37 1259
13774.48 1187
13775.59 1121
13776.69 1099
13777.80 1114
13778.91 1084
13780.02 1022
13781.13 887
13782.24 883
13783.35 828
13784.46 777
13785.57 759
13786.68 732
13787.79 711
13788.90 680
13790.01 649
13791.12 626
13792.22 575
13793.33 541
13794.44 590
13795.55 576
13796.66 548
13797.77 532
13798.88 543
13799.99 558
13801.10 554
13802.21 550
13803.32 563
13804.43 525
13805.54 570
13806.65 524
13807.76 514
13808.87 519
13809.98 531
13811.09 581
13812.20 537
13813.32 557
13814.43 516
13815.54 534
13816.65 498
13817.76 491
13818.87 496
13819.98 508
13821.09 487
13822.20 500
13823.31 502
13824.42 443
13825.53 474
13826.64 472
13827.76 519
13828.87 474
13829.98 500
13831.09 497
13832.20 487
13833.31 483
13834.42 476
13835.53 423
13836.65 473
13837.76 484
13838.87 461
13839.98 493
13841.09 482
13842.20 479
13843.31 474
13844.43 457
13845.54 472
13846.65 493
13847.76 465
13848.87 478
13849.99 505
13851.10 512
13852.21 452
13853.32 467
13854.43 458
13855.55 458
13856.66 460
13857.77 494
13858.88 518
13859.99 528
13861.11 488
13862.22 515
13863.33 486
13864.44 517
13865.56 525
13866.67 525
13867.78 567
13868.89 538
13870.01 456
13871.12 529
13872.23 518
13873.35 488
13874.46 528
13875.57 553
13876.68 522
13877.80 488
13878.91 483
13880.02 495
13881.14 529
13882.25 545
13883.36 521
13884.48 541
13885.59 520
13886.70 532
13887.82 578
13888.93 535
13890.04 523
13891.16 530
13892.27 545
13893.39 549
13894.50 531
13895.61 524
13896.73 545
13897.84 531
13898.95 510
13900.07 528
13901.18 524
13902.30 523
13903.41 526
13904.52 502
13905.64 498
13906.75 529
13907.87 505
13908.98 484
13910.10 466
13911.21 454
13912.32 473
13913.44 443
13914.55 484
13915.67 486
13916.78 449
13917.90 421
13919.01 429
13920.13 421
13921.24 444
13922.36 437
13923.47 440
13924.59 450
13925.70 425
13926.82 396
13927.93 458
13929.05 415
13930.16 446
13931.28 445
13932.39 432
13933.51 420
13934.62 438
13935.74 400
13936.85 418
13937.97 428
13939.08 385
13940.20 456
13941.32 467
13942.43 460
13943.55 441
13944.66 437
13945.78 415
13946.89 438
13948.01 461
13949.13 419
13950.24 368
13951.36 409
13952.47 404
13953.59 395
13954.71 388
13955.82 422
13956.94 449
13958.05 435
13959.17 412
13960.29 422
13961.40 418
13962.52 409
13963.64 424
13964.75 378
13965.87 431
13966.99 416
13968.10 421
13969.22 409
13970.34 417
13971.45 438
13972.57 429
13973.69 424
13974.80 448
13975.92 444
13977.04 432
13978.16 434
13979.27 390
13980.39 421
13981.51 447
13982.62 415
13983.74 416
13984.86 446
13985.98 387
13987.09 440
13988.21 416
13989.33 404
13990.45 383
13991.56 428
13992.68 442
13993.80 406
13994.92 419
13996.03 399
13997.15 434
13998.27 434
13999.39 406
14000.51 378
14001.62 406
14002.74 422
14003.86 405
14004.98 410
14006.10 405
14007.21 415
14008.33 441
14009.45 388
14010.57 392
14011.69 426
14012.81 442
14013.93 449
14015.04 424
14016.16 434
14017.28 416
14018.40 464
14019.52 436
14020.64 416
14021.76 422
14022.87 422
14023.99 434
14025.11 401
14026.23 439
14027.35 427
14028.47 436
14029.59 410
14030.71 424
14031.83 447
14032.95 484
14034.07 459
14035.19 453
14036.30 429
14037.42 394
14038.54 439
14039.66 440
14040.78 431
14041.90 449
14043.02 442
14044.14 429
14045.26 471
14046.38 421
14047.50 466
14048.62 452
14049.74 479
14050.86 416
14051.98 449
14053.10 459
14054.22 467
14055.34 516
14056.46 488
14057.58 469
14058.70 463
14059.82 514
14060.94 498
14062.06 499
14063.18 521
14064.30 526
14065.43 536
14066.55 554
14067.67 546
14068.79 556
14069.91 499
14071.03 521
14072.15 535
14073.27 562
14074.39 555
14075.51 572
14076.63 564
14077.75 584
14078.88 579
14080.00 617
14081.12 649
14082.24 642
14083.36 631
14084.48 675
14085.60 624
14086.72 685
14087.85 722
14088.97 713
14090.09 706
14091.21 753
14092.33 783
14093.45 800
14094.58 784
14095.70 809
14096.82 836
14097.94 860
14099.06 856
14100.19 857
14101.31 842
14102.43 838
14103.55 845
14104.67 767
14105.80 716
14106.92 697
14108.04 662
14109.16 644
14110.28 636
14111.41 610
14112.53 578
14113.65 583
14114.77 614
14115.90 552
14117.02 557
14118.14 527
14119.27 528
14120.39 548
14121.51 528
14122.63 522
14123.76 524
14124.88 504
14126.00 546
14127.13 588
14128.25 545
14129.37 509
14130.50 504
14131.62 498
14132.74 473
14133.86 490
14134.99 482
14136.11 532
14137.24 483
14138.36 459
14139.48 487
14140.61 517
14141.73 443
14142.85 472
14143.98 465
14145.10 510
14146.22 488
14147.35 499
14148.47 499
14149.60 472
14150.72 531
14151.84 505
14152.97 507
14154.09 504
14155.22 507
14156.34 495
14157.46 480
14158.59 427
14159.71 457
14160.84 471
14161.96 513
14163.09 449
14164.21 458
14165.34 426
14166.46 475
14167.58 510
14168.71 495
14169.83 454
14170.96 428
14172.08 432
14173.21 485
14174.33 436
14175.46 455
14176.58 441
14177.71 431
14178.83 445
14179.96 442
14181.08 426
14182.21 442
14183.33 448
14184.46 508
14185.59 476
14186.71 409
14187.84 432
14188.96 440
14190.09 475
14191.21 439
14192.34 450
14193.46 445
14194.59 447
14195.72 414
14196.84 411
14197.97 439
14199.09 434
14200.22 420
14201.35 427
14202.47 439
14203.60 457
14204.72 459
14205.85 458
14206.98 440
14208.10 397
14209.23 404
14210.35 438
14211.48 422
14212.61 405
14213.73 407
14214.86 445
14215.99 454
14217.11 421
14218.24 408
14219.37 405
14220.49 405
14221.62 425
14222.75 429
14223.87 415
14225.00 388
14226.13 385
14227.26 423
14228.38 391
14229.51 396
14230.64 393
14231.76 379
14232.89 389
14234.02 399
14235.15 429
14236.27 396
14237.40 359
14238.53 409
14239.66 392
14240.78 364
14241.91 397
14243.04 437
14244.17 400
14245.29 391
14246.42 426
14247.55 364
14248.68 395
14249.81 383
14250.93 377
14252.06 400
14253.19 374
14254.32 363
14255.45 359
14256.57 386
14257.70 356
14258.83 360
14259.96 364
14261.09 397
14262.22 376
14263.34 368
14264.47 345
14265.60 370
14266.73 384
14267.86 373
14268.99 362
14270.12 368
14271.24 365
14272.37 345
14273.50 358
14274.63 407
14275.76 343
14276.89 356
14278.02 383
14279.15 353
14280.28 334
14281.41 331
14282.54 347
14283.66 341
14284.79 340
14285.92 329
14287.05 353
14288.18 359
14289.31 385
14290.44 370
14291.57 357
14292.70 351
14293.83 351
14294.96 362
14296.09 320
14297.22 320
14298.35 377
14299.48 333
14300.61 302
14301.74 291
14302.87 315
14304.00 377
14305.13 351
14306.26 336
14307.39 332
14308.52 362
14309.65 372
14310.78 316
14311.91 340
14313.04 332
14314.17 317
14315.30 303
14316.43 319
14317.56 295
14318.69 323
14319.82 363
14320.96 334
14322.09 308
14323.22 323
14324.35 292
14325.48 318
14326.61 318
14327.74 316
14328.87 346
14330.00 299
14331.13 355
14332.27 294
14333.40 291
14334.53 302
14335.66 301
14336.79 282
14337.92 314
14339.05 306
14340.18 306
14341.32 306
14342.45 286
14343.58 295
14344.71 292
14345.84 275
14346.98 305
14348.11 293
14349.24 308
14350.37 311
14351.50 291
14352.63 291
14353.77 258
14354.90 295
14356.03 263
14357.16 301
14358.30 326
14359.43 271
14360.56 275
14361.69 300
14362.82 297
14363.96 288
14365.09 321
14366.22 300
14367.35 308
14368.49 273
14369.62 312
14370.75 270
14371.89 266
14373.02 305
14374.15 307
14375.28 306
14376.42 315
14377.55 285
14378.68 300
14379.82 296
14380.95 286
14382.08 291
14383.22 307
14384.35 295
14385.48 297
14386.62 323
14387.75 292
14388.88 265
14390.02 292
14391.15 293
14392.28 296
14393.42 288
14394.55 277
14395.68 321
14396.82 280
14397.95 295
14399.09 287
14400.22 322
14401.35 306
14402.49 293
14403.62 294
14404.76 341
14405.89 304
14407.02 296
14408.16 302
14409.29 288
14410.43 264
14411.56 291
14412.70 312
14413.83 307
14414.96 284
14416.10 291
14417.23 298
14418.37 276
14419.50 276
14420.64 293
14421.77 304
14422.91 295
14424.04 290
14425.18 323
14426.31 321
14427.45 296
14428.58 310
14429.72 337
14430.85 347
14431.99 307
14433.12 337
14434.26 338
14435.39 302
14436.53 292
14437.66 338
14438.80 325
14439.93 343
14441.07 331
14442.20 339
14443.34 301
14444.48 307
14445.61 296
14446.75 306
14447.88 299
14449.02 300
14450.15 290
14451.29 302
14452.43 290
14453.56 301
14454.70 317
14455.83 330
14456.97 313
14458.11 301
14459.24 275
14460.38 277
14461.52 290
14462.65 328
14463.79 306
14464.93 288
14466.06 300
14467.20 299
14468.33 301
14469.47 274
14470.61 314
14471.74 301
14472.88 298
14474.02 308
14475.16 306
14476.29 308
14477.43 299
14478.57 303
14479.70 259
14480.84 264
14481.98 281
14483.11 327
14484.25 292
14485.39 288
14486.53 277
14487.66 333
14488.80 304
14489.94 346
14491.08 323
14492.21 303
14493.35 293
14494.49 298
14495.63 299
14496.76 317
14497.90 335
14499.04 336
14500.18 346
14501.31 340
14502.45 306
14503.59 301
14504.73 353
14505.87 317
14507.01 331
14508.14 354
14509.28 337
14510.42 380
14511.56 342
14512.70 342
14513.83 348
14514.97 345
14516.11 325
14517.25 357
14518.39 339
14519.53 329
14520.67 341
14521.80 332
14522.94 333
14524.08 334
14525.22 335
14526.36 361
14527.50 381
14528.64 339
14529.78 331
14530.92 355
14532.05 369
14533.19 323
14534.33 373
14535.47 322
14536.61 316
14537.75 323
14538.89 348
14540.03 335
14541.17 367
14542.31 362
14543.45 352
14544.59 326
14545.73 338
14546.87 322
14548.01 347
14549.15 329
14550.29 342
14551.43 364
14552.57 320
14553.71 344
14554.85 340
14555.99 346
14557.13 316
14558.27 349
14559.41 384
14560.55 358
14561.69 367
14562.83 371
14563.97 352
14565.11 345
14566.25 328
14567.39 356
14568.53 367
14569.67 354
14570.81 385
14571.95 391
14573.09 386
14574.23 352
14575.37 367
14576.51 360
14577.66 344
14578.80 369
14579.94 385
14581.08 364
14582.22 373
14583.36 411
14584.50 365
14585.64 385
14586.78 357
14587.93 378
14589.07 400
14590.21 409
14591.35 396
14592.49 458
14593.63 392
14594.77 392
14595.92 393
14597.06 436
14598.20 453
14599.34 433
14600.48 440
14601.62 426
14602.77 416
14603.91 422
14605.05 432
14606.19 434
14607.33 445
14608.48 409
14609.62 445
14610.76 435
14611.90 450
14613.04 465
14614.19 472
14615.33 481
14616.47 471
14617.61 498
14618.76 495
14619.90 541
14621.04 527
14622.18 556
14623.33 533
14624.47 589
14625.61 577
14626.76 577
14627.90 585
14629.04 614
14630.18 680
14631.33 685
14632.47 766
14633.61 725
14634.76 711
14635.90 724
14637.04 722
14638.19 694
14639.33 634
14640.47 621
14641.62 647
14642.76 550
14643.90 554
14645.05 514
14646.19 527
14647.33 449
14648.48 446
14649.62 444
14650.76 468
14651.91 427
14653.05 438
14654.20 412
14655.34 373
14656.48 410
14657.63 414
14658.77 423
14659.92 372
14661.06 378
14662.20 414
14663.35 387
14664.49 417
14665.64 388
14666.78 379
14667.93 399
14669.07 411
14670.22 387
14671.36 371
14672.50 368
14673.65 412
14674.79 371
14675.94 367
14677.08 369
14678.23 338
14679.37 337
14680.52 337
14681.66 345
14682.81 322
14683.95 339
14685.10 341
14686.24 325
14687.39 310
14688.53 334
14689.68 325
14690.82 302
14691.97 287
14693.12 316
14694.26 302
14695.41 361
14696.55 321
14697.70 285
14698.84 315
14699.99 346
14701.13 339
14702.28 309
14703.43 297
14704.57 307
14705.72 329
14706.86 301
14708.01 329
14709.16 334
14710.30 318
14711.45 292
14712.59 312
14713.74 323
14714.89 357
14716.03 351
14717.18 299
14718.33 314
14719.47 315
14720.62 295
14721.77 315
14722.91 315
14724.06 288
14725.21 318
14726.35 295
14727.50 314
14728.65 293
14729.79 314
14730.94 300
14732.09 319
14733.23 299
14734.38 290
14735.53 298
14736.67 301
14737.82 294
14738.97 326
14740.12 290
14741.26 265
14742.41 311
14743.56 322
14744.71 323
14745.85 315
14747.00 320
14748.15 319
14749.30 278
14750.44 295
14751.59 302
14752.74 291
14753.89 304
14755.03 299
14756.18 321
14757.33 314
14758.48 315
14759.63 302
14760.77 265
14761.92 295
14763.07 284
14764.22 279
14765.37 287
14766.52 270
14767.66 281
14768.81 265
14769.96 259
14771.11 261
14772.26 274
14773.41 277
14774.55 258
14775.70 249
14776.85 260
14778.00 285
14779.15 277
14780.30 277
14781.45 257
14782.60 281
14783.74 276
14784.89 290
14786.04 260
14787.19 240
14788.34 280
14789.49 255
14790.64 277
14791.79 275
14792.94 258
14794.09 278
14795.24 285
14796.39 289
14797.54 236
14798.69 273
14799.83 277
14800.98 262
14802.13 256
14803.28 240
14804.43 224
14805.58 271
14806.73 252
14807.88 256
14809.03 237
14810.18 256
14811.33 285
14812.48 255
14813.63 219
14814.78 222
14815.93 243
14817.08 233
14818.23 242
14819.38 258
14820.53 221
14821.69 247
14822.84 248
14823.99 278
14825.14 254
14826.29 216
14827.44 210
14828.59 255
14829.74 231
14830.89 211
14832.04 215
14833.19 230
14834.34 224
14835.49 202
14836.65 216
14837.80 221
14838.95 215
14840.10 235
14841.25 243
14842.40 215
14843.55 230
14844.70 245
14845.85 260
14847.01 257
14848.16 238
14849.31 223
14850.46 234
14851.61 233
14852.76 222
14853.92 219
14855.07 260
14856.22 226
14857.37 220
14858.52 209
14859.67 223
14860.83 218
14861.98 227
14863.13 219
14864.28 238
14865.44 237
14866.59 216
14867.74 221
14868.89 230
14870.04 217
14871.20 226
14872.35 218
14873.50 212
14874.65 262
14875.81 245
14876.96 231
14878.11 231
14879.26 238
14880.42 239
14881.57 262
14882.72 237
14883.88 228
14885.03 241
14886.18 220
14887.33 243
14888.49 231
14889.64 233
14890.79 212
14891.95 240
14893.10 220
14894.25 247
14895.41 195
14896.56 186
14897.71 229
14898.87 265
14900.02 239
14901.17 245
14902.33 239
14903.48 229
14904.63 251
14905.79 246
14906.94 222
14908.10 234
14909.25 233
14910.40 227
14911.56 237
14912.71 227
14913.87 247
14915.02 260
14916.17 232
14917.33 239
14918.48 260
14919.64 236
14920.79 275
14921.94 214
14923.10 230
14924.25 222
14925.41 261
14926.56 233
14927.72 223
14928.87 245
14930.03 231
14931.18 263
14932.34 278
14933.49 283
14934.65 269
14935.80 283
14936.96 258
14938.11 266
14939.27 277
14940.42 301
14941.58 247
14942.73 278
14943.89 260
14945.04 269
14946.20 261
14947.35 289
14948.51 313
14949.66 301
14950.82 277
14951.97 276
14953.13 262
14954.28 289
14955.44 285
14956.60 256
14957.75 286
14958.91 305
14960.06 303
14961.22 273
14962.37 278
14963.53 287
14964.69 292
14965.84 267
14967.00 285
14968.16 248
14969.31 285
14970.47 304
14971.62 276
14972.78 260
14973.94 270
14975.09 277
14976.25 274
14977.41 289
14978.56 248
14979.72 269
14980.88 236
14982.03 249
14983.19 254
14984.35 251
14985.50 231
14986.66 250
14987.82 262
14988.97 253
14990.13 215
14991.29 236
14992.44 231
14993.60 217
14994.76 184
14995.92 215
14997.07 254
14998.23 227
14999.39 209
15000.55 238
15001.70 259
15002.86 242
15004.02 248
15005.18 219
15006.33 232
15007.49 238
15008.65 248
15009.81 223
15010.96 214
15012.12 217
15013.28 199
15014.44 226
15015.60 210
15016.75 209
15017.91 202
15019.07 194
15020.23 194
15021.39 216
15022.54 200
15023.70 246
15024.86 232
15026.02 252
15027.18 247
15028.34 225
15029.49 215
15030.65 217
15031.81 248
15032.97 236
15034.13 227
15035.29 226
15036.45 238
15037.61 215
15038.76 223
15039.92 211
15041.08 221
15042.24 206
15043.40 212
15044.56 229
15045.72 209
15046.88 207
15048.04 212
15049.20 229
15050.36 218
15051.51 212
15052.67 172
15053.83 222
15054.99 216
15056.15 203
15057.31 219
15058.47 233
15059.63 212
15060.79 196
15061.95 197
15063.11 196
15064.27 196
15065.43 191
15066.59 227
15067.75 204
15068.91 207
15070.07 190
15071.23 205
15072.39 192
15073.55 204
15074.71 223
15075.87 212
15077.03 210
15078.19 243
15079.35 208
15080.51 195
15081.67 201
15082.83 219
15083.99 233
15085.16 202
15086.32 224
15087.48 226
15088.64 224
15089.80 222
15090.96 240
15092.12 226
15093.28 233
15094.44 214
15095.60 204
15096.76 210
15097.93 190
15099.09 186
15100.25 204
15101.41 239
15102.57 221
15103.73 220
15104.89 203
15106.05 249
15107.22 244
15108.38 233
15109.54 244
15110.70 248
15111.86 238
15113.02 240
15114.19 221
15115.35 234
15116.51 231
15117.67 219
15118.83 244
15120.00 213
15121.16 237
15122.32 238
15123.48 227
15124.64 189
15125.81 229
15126.97 202
15128.13 234
15129.29 236
15130.46 248
15131.62 235
15132.78 250
15133.94 220
15135.11 228
15136.27 220
15137.43 209
15138.59 239
15139.76 222
15140.92 217
15142.08 227
15143.25 251
15144.41 255
15145.57 231
15146.73 234
15147.90 246
15149.06 263
15150.22 229
15151.39 240
15152.55 240
15153.71 242
15154.88 232
15156.04 240
15157.20 230
15158.37 224
15159.53 233
15160.69 237
15161.86 222
15163.02 242
15164.19 253
15165.35 292
15166.51 245
15167.68 252
15168.84 233
15170.00 256
15171.17 249
15172.33 242
15173.50 241
15174.66 238
15175.83 256
15176.99 250
15178.15 288
15179.32 243
15180.48 268
15181.65 248
15182.81 265
15183.98 259
15185.14 256
15186.30 281
15187.47 267
15188.63 241
15189.80 237
15190.96 283
15192.13 273
15193.29 286
15194.46 253
15195.62 272
15196.79 275
15197.95 291
15199.12 264
15200.28 271
15201.45 267
15202.61 299
15203.78 310
15204.94 260
15206.11 261
15207.27 291
15208.44 281
15209.61 277
15210.77 318
15211.94 300
15213.10 324
15214.27 294
15215.43 283
15216.60 264
15217.76 311
15218.93 291
15220.10 330
15221.26 317
15222.43 346
15223.59 344
15224.76 356
15225.93 385
15227.09 321
15228.26 353
15229.42 361
15230.59 384
15231.76 346
15232.92 338
15234.09 375
15235.26 362
15236.42 344
15237.59 359
15238.76 346
15239.92 349
15241.09 314
15242.26 340
15243.42 292
15244.59 297
15245.76 289
15246.92 294
15248.09 298
15249.26 276
15250.42 269
15251.59 261
15252.76 307
15253.93 288
15255.09 327
15256.26 290
15257.43 272
15258.60 280
15259.76 299
15260.93 273
15262.10 284
15263.26 269
15264.43 273
15265.60 302
15266.77 260
15267.94 277
15269.10 276
15270.27 286
15271.44 239
15272.61 240
15273.77 239
15274.94 269
15276.11 261
15277.28 235
15278.45 255
15279.62 234
15280.78 266
15281.95 250
15283.12 254
15284.29 243
15285.46 216
15286.62 238
15287.79 273
15288.96 249
15290.13 247
15291.30 248
15292.47 239
15293.64 225
15294.81 220
15295.97 242
15297.14 255
15298.31 217
15299.48 252
15300.65 277
15301.82 273
15302.99 230
15304.16 257
15305.33 248
15306.49 225
15307.66 251
15308.83 258
15310.00 236
15311.17 218
15312.34 255
15313.51 245
15314.68 239
15315.85 243
15317.02 264
15318.19 234
15319.36 242
15320.53 262
15321.70 270
15322.87 256
15324.04 252
15325.21 255
15326.38 257
15327.55 266
15328.72 241
15329.89 294
15331.06 290
15332.23 273
15333.40 237
15334.57 233
15335.74 232
15336.91 267
15338.08 255
15339.25 285
15340.42 232
15341.59 239
15342.76 274
15343.93 269
15345.10 233
15346.27 240
15347.44 254
15348.62 253
15349.79 265
15350.96 232
15352.13 275
15353.30 252
15354.47 258
15355.64 297
15356.81 264
15357.98 262
15359.15 277
15360.33 309
15361.50 275
15362.67 266
15363.84 244
15365.01 290
15366.18 285
15367.35 286
15368.53 261
15369.70 279
15370.87 279
15372.04 269
15373.21 246
15374.38 259
15375.56 270
15376.73 252
15377.90 246
15379.07 253
15380.24 242
15381.42 280
15382.59 323
15383.76 283
15384.93 250
15386.10 291
15387.28 299
15388.45 292
15389.62 325
15390.79 305
15391.97 323
15393.14 293
15394.31 304
15395.48 309
15396.66 282
15397.83 327
15399.00 303
15400.17 326
15401.35 292
15402.52 267
15403.69 260
15404.87 288
15406.04 260
15407.21 242
15408.39 261
15409.56 285
15410.73 268
15411.91 234
15413.08 278
15414.25 243
15415.42 238
15416.60 224
15417.77 246
15418.95 258
15420.12 250
15421.29 266
15422.47 249
15423.64 243
15424.81 238
15425.99 232
15427.16 235
15428.33 236
15429.51 246
15430.68 252
15431.86 234
15433.03 212
15434.20 234
15435.38 246
15436.55 225
15437.73 219
15438.90 219
15440.08 247
15441.25 219
15442.42 221
15443.60 230
15444.77 245
15445.95 226
15447.12 214
15448.30 209
15449.47 204
15450.65 220
15451.82 230
15453.00 246
15454.17 216
15455.35 215
15456.52 193
15457.70 254
15458.87 228
15460.05 221
15461.22 200
15462.40 253
15463.57 225
15464.75 207
15465.92 232
15467.10 213
15468.27 208
15469.45 219
15470.62 252
15471.80 230
15472.97 221
15474.15 220
15475.33 260
15476.50 223
15477.68 215
15478.85 247
15480.03 203
15481.20 214
15482.38 232
15483.56 218
15484.73 195
15485.91 216
15487.08 226
15488.26 256
15489.44 228
15490.61 246
15491.79 234
15492.97 228
15494.14 212
15495.32 225
15496.49 225
15497.67 222
15498.85 237
15500.02 249
15501.20 242
15502.38 248
15503.55 234
15504.73 225
15505.91 236
15507.08 220
15508.26 283
15509.44 238
15510.62 236
15511.79 241
15512.97 249
15514.15 248
15515.32 207
15516.50 205
15517.68 227
15518.86 244
15520.03 223
15521.21 238
15522.39 237
15523.57 205
15524.74 250
15525.92 246
15527.10 208
15528.28 212
15529.45 225
15530.63 211
15531.81 258
15532.99 220
15534.16 211
15535.34 238
15536.52 240
15537.70 227
15538.88 239
15540.06 251
15541.23 251
15542.41 236
15543.59 223
15544.77 240
15545.95 272
15547.12 251
15548.30 266
15549.48 226
15550.66 265
15551.84 260
15553.02 254
15554.20 262
15555.37 250
15556.55 240
15557.73 252
15558.91 275
15560.09 256
15561.27 264
15562.45 273
15563.63 262
15564.81 229
15565.98 270
15567.16 249
15568.34 249
15569.52 232
15570.70 268
15571.88 231
15573.06 269
15574.24 274
15575.42 233
15576.60 269
15577.78 313
15578.96 271
15580.14 263
15581.32 266
15582.50 273
15583.68 294
15584.86 273
15586.04 283
15587.22 274
15588.40 280
15589.58 285
15590.76 282
15591.94 284
15593.12 262
15594.30 264
15595.48 308
15596.66 309
15597.84 313
15599.02 294
15600.20 317
15601.38 335
15602.56 319
15603.74 297
15604.92 334
15606.10 292
15607.28 289
15608.46 322
15609.64 337
15610.82 344
15612.00 379
15613.19 351
15614.37 376
15615.55 355
15616.73 328
15617.91 349
15619.09 354
15620.27 351
15621.45 391
15622.63 379
15623.82 375
15625.00 356
15626.18 357
15627.36 359
15628.54 334
15629.72 362
15630.90 372
15632.09 347
15633.27 357
15634.45 374
15635.63 364
15636.81 370
15637.99 395
15639.18 400
15640.36 380
15641.54 401
15642.72 423
15643.90 361
15645.09 389
15646.27 395
15647.45 393
15648.63 391
15649.82 419
15651.00 401
15652.18 399
15653.36 359
15654.54 428
15655.73 477
15656.91 412
15658.09 411
15659.28 430
15660.46 398
15661.64 381
15662.82 379
15664.01 396
15665.19 390
15666.37 396
15667.55 399
15668.74 406
15669.92 428
15671.10 427
15672.29 382
15673.47 419
15674.65 421
15675.84 386
15677.02 371
15678.20 385
15679.39 400
15680.57 406
15681.75 415
15682.94 402
15684.12 409
15685.30 440
15686.49 417
15687.67 373
15688.86 405
15690.04 394
15691.22 454
15692.41 411
15693.59 410
15694.78 431
15695.96 456
15697.14 454
15698.33 415
15699.51 487
15700.70 473
15701.88 451
15703.06 475
15704.25 462
15705.43 491
15706.62 499
15707.80 496
15708.99 529
15710.17 505
15711.36 550
15712.54 569
15713.73 535
15714.91 572
15716.09 539
15717.28 531
15718.46 567
15719.65 558
15720.83 563
15722.02 508
15723.20 505
15724.39 491
15725.57 526
15726.76 559
15727.95 513
15729.13 499
15730.32 450
15731.50 498
15732.69 497
15733.87 475
15735.06 450
15736.24 445
15737.43 462
15738.61 511
15739.80 491
15740.99 471
15742.17 506
15743.36 561
15744.54 503
15745.73 454
15746.92 469
15748.10 515
15749.29 501
15750.47 526
15751.66 531
15752.85 500
15754.03 522
15755.22 562
15756.40 526
15757.59 495
15758.78 504
15759.96 490
15761.15 509
15762.34 476
15763.52 442
15764.71 453
15765.90 486
15767.08 447
15768.27 423
15769.46 410
15770.64 439
15771.83 427
15773.02 428
15774.20 382
15775.39 413
15776.58 457
15777.77 427
15778.95 400
15780.14 397
15781.33 370
15782.51 400
15783.70 410
15784.89 369
15786.08 391
15787.26 402
15788.45 412
15789.64 405
15790.83 372
15792.01 381
15793.20 385
15794.39 397
15795.58 366
15796.77 379
15797.95 387
15799.14 374
15800.33 363
15801.52 346
15802.71 360
15803.89 346
15805.08 388
15806.27 354
15807.46 352
15808.65 354
15809.84 350
15811.02 346
15812.21 328
15813.40 322
15814.59 333
15815.78 346
15816.97 324
15818.15 373
15819.34 344
15820.53 344
15821.72 360
15822.91 341
15824.10 349
15825.29 361
15826.48 344
15827.67 353
15828.85 349
15830.04 322
15831.23 356
15832.42 335
15833.61 336
15834.80 356
15835.99 381
15837.18 318
15838.37 324
15839.56 295
15840.75 312
15841.94 308
15843.13 325
15844.32 331
15845.51 328
15846.70 311
15847.89 324
15849.08 326
15850.27 338
15851.46 357
15852.65 344
15853.84 359
15855.03 326
15856.22 322
15857.41 310
15858.60 330
15859.79 318
15860.98 345
15862.17 336
15863.36 344
15864.55 319
15865.74 302
15866.93 325
15868.12 317
15869.31 324
15870.50 346
15871.69 342
15872.88 324
15874.07 341
15875.26 324
15876.45 359
15877.64 334
15878.84 347
15880.03 341
15881.22 354
15882.41 335
15883.60 331
15884.79 315
15885.98 329
15887.17 314
15888.36 331
15889.56 364
15890.75 342
15891.94 367
15893.13 355
15894.32 385
15895.51 397
15896.71 365
15897.90 418
15899.09 382
15900.28 405
15901.47 405
15902.66 399
15903.86 410
15905.05 454
15906.24 380
15907.43 374
15908.62 332
15909.82 373
15911.01 381
15912.20 352
15913.39 375
15914.58 431
15915.78 404
15916.97 382
15918.16 375
15919.35 328
15920.55 391
15921.74 385
15922.93 410
15924.12 383
15925.32 412
15926.51 390
15927.70 416
15928.90 460
15930.09 415
15931.28 405
15932.47 428
15933.67 417
15934.86 449
15936.05 401
15937.25 401
15938.44 402
15939.63 405
15940.83 350
15942.02 355
15943.21 361
15944.41 361
15945.60 364
15946.79 340
15947.99 296
15949.18 290
15950.37 329
15951.57 350
15952.76 315
15953.96 297
15955.15 303
15956.34 305
15957.54 311
15958.73 294
15959.92 299
15961.12 289
15962.31 302
15963.51 266
15964.70 262
15965.90 276
15967.09 261
15968.28 275
15969.48 292
15970.67 278
15971.87 280
15973.06 280
15974.26 260
15975.45 240
15976.65 268
15977.84 264
15979.03 264
15980.23 221
15981.42 249
15982.62 273
15983.81 269
15985.01 255
15986.20 235
15987.40 231
15988.59 224
15989.79 242
15990.98 252
15992.18 219
15993.37 229
15994.57 244
15995.77 256
15996.96 229
15998.16 229
15999.35 236
16000.55 228
16001.74 241
16002.94 240
16004.13 237
16005.33 248
16006.53 251
16007.72 269
16008.92 246
16010.11 239
16011.31 232
16012.51 240
16013.70 235
16014.90 232
16016.09 278
16017.29 249
16018.49 220
16019.68 229
16020.88 216
16022.07 219
16023.27 241
16024.47 264
16025.66 236
16026.86 226
16028.06 229
16029.25 221
16030.45 223
16031.65 256
16032.84 248
16034.04 235
16035.24 241
16036.43 238
16037.63 235
16038.83 233
16040.02 228
16041.22 212
16042.42 256
16043.62 252
16044.81 232
16046.01 220
16047.21 238
16048.40 240
16049.60 242
16050.80 219
16052.00 211
16053.19 209
16054.39 239
16055.59 243
16056.79 214
16057.99 191
16059.18 219
16060.38 239
16061.58 265
16062.78 202
16063.97 231
16065.17 213
16066.37 256
16067.57 217
16068.77 236
16069.96 243
16071.16 233
16072.36 231
16073.56 197
16074.76 226
16075.96 215
16077.15 249
16078.35 226
16079.55 194
16080.75 194
16081.95 213
16083.15 217
16084.35 208
16085.54 179
16086.74 229
16087.94 200
16089.14 231
16090.34 195
16091.54 191
16092.74 227
16093.94 245
16095.14 197
16096.33 168
16097.53 212
16098.73 209
16099.93 223
16101.13 209
16102.33 167
16103.53 198
16104.73 203
16105.93 196
16107.13 209
16108.33 214
16109.53 203
16110.73 203
16111.93 184
16113.13 217
16114.33 225
16115.53 234
16116.73 171
16117.93 223
16119.13 215
16120.33 210
16121.53 192
16122.73 200
16123.93 208
16125.13 214
16126.33 215
16127.53 218
16128.73 238
16129.93 194
16131.13 173
16132.33 203
16133.53 225
16134.73 188
16135.93 193
16137.13 190
16138.33 184
16139.53 220
16140.73 200
16141.93 232
16143.13 220
16144.34 205
16145.54 186
16146.74 204
16147.94 172
16149.14 183
16150.34 175
16151.54 197
16152.74 170
16153.94 225
16155.15 209
16156.35 184
16157.55 193
16158.75 192
16159.95 209
16161.15 192
16162.35 220
16163.56 196
16164.76 182
16165.96 197
16167.16 193
16168.36 173
16169.56 197
16170.77 189
16171.97 201
16173.17 181
16174.37 204
16175.57 217
16176.78 213
16177.98 209
16179.18 208
16180.38 206
16181.59 210
16182.79 176
16183.99 167
16185.19 203
16186.40 210
16187.60 195
16188.80 213
16190.00 216
16191.21 231
16192.41 189
16193.61 193
16194.81 215
16196.02 212
16197.22 204
16198.42 217
16199.63 202
16200.83 208
16202.03 192
16203.23 190
16204.44 195
16205.64 215
16206.84 206
16208.05 228
16209.25 240
16210.45 218
16211.66 201
16212.86 201
16214.06 200
16215.27 206
16216.47 200
16217.68 193
16218.88 229
16220.08 231
16221.29 228
16222.49 214
16223.69 220
16224.90 193
16226.10 187
16227.31 185
16228.51 212
16229.71 216
16230.92 222
16232.12 206
16233.33 193
16234.53 201
16235.74 203
16236.94 200
16238.14 203
16239.35 216
16240.55 208
16241.76 223
16242.96 230
16244.17 232
16245.37 211
16246.58 224
16247.78 214
16248.99 214
16250.19 205
16251.40 232
16252.60 229
16253.81 223
16255.01 244
16256.22 228
16257.42 214
16258.63 220
16259.83 225
16261.04 233
16262.24 229
16263.45 211
16264.65 244
16265.86 229
16267.06 258
16268.27 220
16269.47 229
16270.68 240
16271.89 240
16273.09 238
16274.30 228
16275.50 246
16276.71 251
16277.91 208
16279.12 213
16280.33 217
16281.53 235
16282.74 254
16283.94 231
16285.15 229
16286.36 222
16287.56 194
16288.77 245
16289.98 239
16291.18 249
16292.39 216
16293.59 257
16294.80 242
16296.01 223
16297.21 242
16298.42 280
16299.63 268
16300.83 247
16302.04 215
16303.25 274
16304.46 259
16305.66 276
16306.87 234
16308.08 256
16309.28 273
16310.49 268
16311.70 297
16312.90 272
16314.11 247
16315.32 269
16316.53 269
16317.73 274
16318.94 255
16320.15 225
16321.36 283
16322.56 282
16323.77 250
16324.98 242
16326.19 260
16327.39 230
16328.60 228
16329.81 238
16331.02 226
16332.23 238
16333.43 219
16334.64 197
16335.85 205
16337.06 255
16338.27 241
16339.47 226
16340.68 241
16341.89 201
16343.10 196
16344.31 212
16345.52 202
16346.72 210
16347.93 217
16349.14 203
16350.35 190
16351.56 220
16352.77 198
16353.98 209
16355.18 219
16356.39 221
16357.60 230
16358.81 190
16360.02 220
16361.23 217
16362.44 200
16363.65 204
16364.86 184
16366.07 197
16367.27 204
16368.48 235
16369.69 203
16370.90 186
16372.11 179
16373.32 190
16374.53 225
16375.74 210
16376.95 184
16378.16 197
16379.37 190
16380.58 212
16381.79 197
16383.00 191
16384.21 191
16385.42 198
16386.63 207
16387.84 213
16389.05 202
16390.26 170
16391.47 182
16392.68 195
16393.89 199
16395.10 193
16396.31 200
16397.52 189
16398.73 191
16399.94 170
16401.15 196
16402.36 213
16403.57 207
16404.78 198
16405.99 194
16407.20 176
16408.41 170
16409.62 194
16410.84 196
16412.05 172
16413.26 196
16414.47 200
16415.68 209
16416.89 169
16418.10 184
16419.31 198
16420.52 200
16421.73 172
16422.95 186
16424.16 193
16425.37 176
16426.58 194
16427.79 196
16429.00 196
16430.21 189
16431.43 179
16432.64 173
16433.85 207
16435.06 172
16436.27 185
16437.48 222
16438.70 211
16439.91 197
16441.12 186
16442.33 213
16443.54 174
16444.76 171
16445.97 156
16447.18 203
16448.39 203
16449.61 184
16450.82 209
16452.03 196
16453.24 207
16454.45 228
16455.67 207
16456.88 181
16458.09 195
16459.31 210
16460.52 198
16461.73 187
16462.94 188
16464.16 190
16465.37 209
16466.58 185
16467.79 191
16469.01 197
16470.22 165
16471.43 164
16472.65 178
16473.86 188
16475.07 212
16476.29 178
16477.50 195
16478.71 183
16479.93 174
16481.14 186
16482.35 171
16483.57 175
16484.78 180
16485.99 190
16487.21 199
16488.42 187
16489.64 196
16490.85 173
16492.06 204
16493.28 191
16494.49 206
16495.70 165
16496.92 167
16498.13 183
16499.35 193
16500.56 165
16501.77 199
16502.99 206
16504.20 194
16505.42 195
16506.63 164
16507.85 187
16509.06 196
16510.28 178
16511.49 179
16512.70 154
16513.92 178
16515.13 204
16516.35 176
16517.56 174
16518.78 166
16519.99 190
16521.21 209
16522.42 228
16523.64 188
16524.85 204
16526.07 168
16527.28 203
16528.50 228
16529.71 205
16530.93 203
16532.14 217
16533.36 202
16534.57 191
16535.79 188
16537.01 195
16538.22 210
16539.44 231
16540.65 192
16541.87 190
16543.08 217
16544.30 214
16545.52 201
16546.73 198
16547.95 189
16549.16 202
16550.38 221
16551.60 208
16552.81 222
16554.03 195
16555.24 213
16556.46 213
16557.68 230
16558.89 222
16560.11 213
16561.32 226
16562.54 208
16563.76 227
16564.97 230
16566.19 218
16567.41 227
16568.62 246
16569.84 229
16571.06 224
16572.27 233
16573.49 267
16574.71 268
16575.93 259
16577.14 224
16578.36 261
16579.58 281
16580.79 252
16582.01 254
16583.23 268
16584.44 247
16585.66 265
16586.88 250
16588.10 261
16589.31 257
16590.53 227
16591.75 255
16592.97 265
16594.18 252
16595.40 233
16596.62 263
16597.84 249
16599.06 250
16600.27 249
16601.49 209
16602.71 210
16603.93 206
16605.14 194
16606.36 215
16607.58 227
16608.80 195
16610.02 189
16611.24 211
16612.45 210
16613.67 192
16614.89 211
16616.11 195
16617.33 203
16618.55 194
16619.76 200
16620.98 201
16622.20 215
16623.42 187
16624.64 198
16625.86 208
16627.08 182
16628.30 178
16629.51 230
16630.73 171
16631.95 182
16633.17 194
16634.39 197
16635.61 183
16636.83 186
16638.05 190
16639.27 196
16640.49 176
16641.71 211
16642.92 175
16644.14 175
16645.36 197
16646.58 181
16647.80 196
16649.02 174
16650.24 166
16651.46 170
16652.68 171
16653.90 192
16655.12 191
16656.34 167
16657.56 201
16658.78 186
16660.00 178
16661.22 168
16662.44 176
16663.66 163
16664.88 178
16666.10 171
16667.32 164
16668.54 167
16669.76 189
16670.98 184
16672.20 158
16673.42 164
16674.64 146
16675.87 170
16677.09 186
16678.31 206
16679.53 183
16680.75 211
16681.97 187
16683.19 181
16684.41 177
16685.63 167
16686.85 153
16688.07 171
16689.30 156
16690.52 195
16691.74 174
16692.96 143
16694.18 166
16695.40 200
16696.62 231
16697.84 158
16699.07 161
16700.29 174
16701.51 180
16702.73 167
16703.95 181
16705.17 167
16706.40 191
16707.62 175
16708.84 178
16710.06 171
16711.28 182
16712.50 181
16713.73 192
16714.95 187
16716.17 151
16717.39 179
16718.61 175
16719.84 191
16721.06 173
16722.28 172
16723.50 166
16724.73 187
16725.95 169
16727.17 167
16728.39 167
16729.62 184
16730.84 202
16732.06 178
16733.28 188
16734.51 148
16735.73 177
16736.95 169
16738.18 189
16739.40 189
16740.62 195
16741.84 177
16743.07 160
16744.29 154
16745.51 162
16746.74 171
16747.96 160
16749.18 154
16750.41 148
16751.63 185
16752.85 152
16754.08 162
16755.30 158
16756.52 194
16757.75 161
16758.97 158
16760.20 150
16761.42 142
16762.64 154
16763.87 157
16765.09 164
16766.31 134
16767.54 160
16768.76 171
16769.99 161
16771.21 150
16772.43 158
16773.66 168
16774.88 163
16776.11 193
16777.33 193
16778.56 170
16779.78 187
16781.01 191
16782.23 171
16783.45 178
16784.68 149
16785.90 167
16787.13 167
16788.35 160
16789.58 157
16790.80 161
16792.03 160
16793.25 175
16794.48 161
16795.70 183
16796.93 169
16798.15 173
16799.38 133
16800.60 162
16801.83 187
16803.05 172
16804.28 172
16805.50 177
16806.73 165
16807.95 167
16809.18 173
16810.41 151
16811.63 154
16812.86 187
16814.08 179
16815.31 168
16816.53 179
16817.76 184
16818.99 191
16820.21 187
16821.44 187
16822.66 183
16823.89 163
16825.12 179
16826.34 187
16827.57 166
16828.79 179
16830.02 179
16831.25 196
16832.47 191
16833.70 169
16834.93 180
16836.15 164
16837.38 180
16838.61 170
16839.83 194
16841.06 184
16842.29 206
16843.51 210
16844.74 174
16845.97 182
16847.19 188
16848.42 198
16849.65 198
16850.87 197
16852.10 187
16853.33 209
16854.56 231
16855.78 206
16857.01 185
16858.24 220
16859.46 215
16860.69 220
16861.92 243
16863.15 235
16864.37 232
16865.60 225
16866.83 252
16868.06 214
16869.28 219
16870.51 209
16871.74 258
16872.97 265
16874.20 235
16875.42 199
16876.65 266
16877.88 253
16879.11 239
16880.34 267
16881.56 269
16882.79 262
16884.02 267
16885.25 271
16886.48 245
16887.71 279
16888.93 283
16890.16 302
16891.39 258
16892.62 252
16893.85 242
16895.08 231
16896.31 250
16897.53 259
16898.76 245
16899.99 258
16901.22 236
16902.45 266
16903.68 228
16904.91 241
16906.14 245
16907.37 238
16908.59 241
16909.82 225
16911.05 206
16912.28 223
16913.51 245
16914.74 210
16915.97 229
16917.20 208
16918.43 207
16919.66 198
16920.89 200
16922.12 210
16923.35 206
16924.58 207
16925.81 209
16927.04 182
16928.27 198
16929.50 216
16930.73 209
16931.96 191
16933.19 201
16934.42 204
16935.65 196
16936.88 194
16938.11 192
16939.34 181
16940.57 215
16941.80 178
16943.03 208
16944.26 182
16945.49 193
16946.72 177
16947.95 201
16949.18 207
16950.41 232
16951.64 222
16952.87 172
16954.10 198
16955.33 212
16956.57 187
16957.80 176
16959.03 184
16960.26 202
16961.49 197
16962.72 188
16963.95 183
16965.18 190
16966.41 177
16967.65 170
16968.88 184
16970.11 201
16971.34 206
16972.57 174
16973.80 174
16975.03 178
16976.27 165
16977.50 201
16978.73 176
16979.96 182
16981.19 167
16982.42 197
16983.66 191
16984.89 186
16986.12 173
16987.35 173
16988.58 188
16989.82 181
16991.05 199
16992.28 177
16993.51 190
16994.75 187
16995.98 192
16997.21 188
16998.44 198
16999.67 194
17000.91 205
17002.14 208
17003.37 191
17004.61 180
17005.84 189
17007.07 179
17008.30 175
17009.54 160
17010.77 185
17012.00 198
17013.23 174
17014.47 151
17015.70 169
17016.93 187
17018.17 196
17019.40 156
17020.63 164
17021.87 168
17023.10 175
17024.33 194
17025.57 165
17026.80 166
17028.03 158
17029.27 185
17030.50 174
17031.73 153
17032.97 153
17034.20 166
17035.44 174
17036.67 155
17037.90 152
17039.14 155
17040.37 161
17041.60 149
17042.84 145
17044.07 140
17045.31 160
17046.54 174
17047.78 161
17049.01 164
17050.24 157
17051.48 165
17052.71 200
17053.95 169
17055.18 159
17056.42 151
17057.65 176
17058.89 165
17060.12 159
17061.35 172
17062.59 159
17063.82 167
17065.06 167
17066.29 172
17067.53 164
17068.76 143
17070.00 147
17071.23 163
17072.47 160
17073.70 151
17074.94 136
17076.17 171
17077.41 162
17078.65 196
17079.88 186
17081.12 175
17082.35 164
17083.59 171
17084.82 159
17086.06 144
17087.29 160
17088.53 176
17089.77 177
17091.00 171
17092.24 164
17093.47 156
17094.71 158
17095.94 159
17097.18 136
17098.42 146
17099.65 150
17100.89 149
17102.12 158
17103.36 149
17104.60 151
17105.83 154
17107.07 167
17108.31 170
17109.54 138
17110.78 141
17112.02 151
17113.25 166
17114.49 153
17115.73 169
17116.96 163
17118.20 170
17119.44 160
17120.67 154
17121.91 154
17123.15 157
17124.38 138
17125.62 130
17126.86 127
17128.10 137
17129.33 163
17130.57 169
17131.81 157
17133.04 151
17134.28 147
17135.52 129
17136.76 134
17137.99 149
17139.23 169
17140.47 164
17141.71 134
17142.94 126
17144.18 142
17145.42 157
17146.66 172
17147.90 164
17149.13 156
17150.37 152
17151.61 157
17152.85 147
17154.08 139
17155.32 146
17156.56 139
17157.80 133
17159.04 148
17160.28 150
17161.51 155
17162.75 153
17163.99 153
17165.23 159
17166.47 145
17167.71 146
17168.95 148
17170.18 126
17171.42 140
17172.66 156
17173.90 167
17175.14 151
17176.38 156
17177.62 148
17178.86 138
17180.09 129
17181.33 143
17182.57 167
17183.81 146
17185.05 160
17186.29 159
17187.53 147
17188.77 157
17190.01 167
17191.25 154
17192.49 144
17193.73 144
17194.97 127
17196.21 138
17197.45 150
17198.69 133
17199.92 143
17201.16 158
17202.40 174
17203.64 170
17204.88 145
17206.12 139
17207.36 160
17208.60 172
17209.84 150
17211.08 135
17212.32 140
17213.56 146
17214.81 143
17216.05 126
17217.29 112
17218.53 126
17219.77 142
17221.01 133
17222.25 153
17223.49 151
17224.73 161
17225.97 144
17227.21 132
17228.45 155
17229.69 141
17230.93 170
17232.17 164
17233.41 164
17234.66 153
17235.90 146
17237.14 142
17238.38 117
17239.62 141
17240.86 145
17242.10 152
17243.34 154
17244.58 151
17245.83 145
17247.07 155
17248.31 151
17249.55 136
17250.79 131
17252.03 183
17253.28 140
17254.52 139
17255.76 134
17257.00 141
17258.24 122
17259.48 135
17260.73 159
17261.97 135
17263.21 131
17264.45 134
17265.69 174
17266.94 142
17268.18 124
17269.42 130
17270.66 135
17271.91 140
17273.15 131
17274.39 124
17275.63 138
17276.88 145
17278.12 127
17279.36 173
17280.60 141
17281.85 121
17283.09 132
17284.33 130
17285.57 114
17286.82 128
17288.06 133
17289.30 138
17290.55 139
17291.79 157
17293.03 149
17294.28 158
17295.52 139
17296.76 140
17298.01 135
17299.25 141
17300.49 149
17301.74 157
17302.98 129
17304.22 142
17305.47 125
17306.71 112
17307.95 144
17309.20 130
17310.44 117
17311.68 133
17312.93 136
17314.17 149
17315.42 152
17316.66 122
17317.90 112
17319.15 149
17320.39 139
17321.64 142
17322.88 134
17324.12 125
17325.37 148
17326.61 142
17327.86 159
17329.10 140
17330.35 142
17331.59 133
17332.83 125
17334.08 137
17335.32 136
17336.57 139
17337.81 123
17339.06 120
17340.30 123
17341.55 126
17342.79 126
17344.04 122
17345.28 137
17346.53 122
17347.77 119
17349.02 158
17350.26 137
17351.51 119
17352.75 148
17354.00 137
17355.24 132
17356.49 113
17357.73 138
17358.98 155
17360.23 155
17361.47 140
17362.72 143
17363.96 159
17365.21 147
17366.45 132
17367.70 138
17368.95 143
17370.19 118
17371.44 154
17372.68 139
17373.93 131
17375.18 125
17376.42 118
17377.67 152
17378.91 138
17380.16 121
17381.41 142
17382.65 154
17383.90 173
17385.15 137
17386.39 138
17387.64 155
17388.89 152
17390.13 150
17391.38 153
17392.63 155
17393.87 147
17395.12 144
17396.37 129
17397.61 146
17398.86 157
17400.11 155
17401.35 149
17402.60 136
17403.85 132
17405.09 137
17406.34 163
17407.59 142
17408.84 145
17410.08 152
17411.33 157
17412.58 137
17413.83 143
17415.07 142
17416.32 138
17417.57 138
17418.82 134
17420.06 142
17421.31 140
17422.56 129
17423.81 150
17425.05 166
17426.30 162
17427.55 180
17428.80 148
17430.05 160
17431.29 142
17432.54 163
17433.79 157
17435.04 150
17436.29 131
17437.54 153
17438.78 156
17440.03 158
17441.28 139
17442.53 158
17443.78 148
17445.03 151
17446.27 162
17447.52 139
17448.77 155
17450.02 149
17451.27 150
17452.52 148
17453.77 173
17455.02 160
17456.27 162
17457.51 160
17458.76 157
17460.01 157
17461.26 129
17462.51 128
17463.76 156
17465.01 188
17466.26 180
17467.51 170
17468.76 195
17470.01 183
17471.26 164
17472.51 164
17473.76 154
17475.01 140
17476.26 128
17477.50 155
17478.75 168
17480.00 158
17481.25 152
17482.50 182
17483.75 174
17485.00 161
17486.25 188
17487.50 163
17488.75 167
17490.00 151
17491.25 154
17492.51 168
17493.76 154
17495.01 154
17496.26 148
17497.51 155
17498.76 144
17500.01 175
17501.26 171
17502.51 194
17503.76 176
17505.01 188
17506.26 167
17507.51 170
17508.76 165
17510.01 195
17511.26 175
17512.52 169
17513.77 158
17515.02 172
17516.27 171
17517.52 167
17518.77 158
17520.02 184
17521.27 211
17522.53 177
17523.78 182
17525.03 175
17526.28 186
17527.53 165
17528.78 214
17530.03 176
17531.29 207
17532.54 166
17533.79 180
17535.04 213
17536.29 181
17537.55 161
17538.80 151
17540.05 212
17541.30 201
17542.55 197
17543.81 182
17545.06 189
17546.31 221
17547.56 218
17548.81 185
17550.07 196
17551.32 205
17552.57 214
17553.82 190
17555.08 157
17556.33 192
17557.58 210
17558.83 207
17560.09 194
17561.34 171
17562.59 178
17563.85 187
17565.10 194
17566.35 189
17567.60 171
17568.86 199
17570.11 175
17571.36 207
17572.62 187
17573.87 179
17575.12 212
17576.38 187
17577.63 191
17578.88 180
17580.14 169
17581.39 191
17582.64 207
17583.90 172
17585.15 201
17586.40 205
17587.66 214
17588.91 178
17590.17 195
17591.42 205
17592.67 189
17593.93 198
17595.18 197
17596.43 198
17597.69 212
17598.94 192
17600.20 186
17601.45 194
17602.71 175
17603.96 207
17605.21 201
17606.47 215
17607.72 193
17608.98 206
17610.23 197
17611.49 196
17612.74 183
17614.00 199
17615.25 190
17616.50 196
17617.76 214
17619.01 185
17620.27 172
17621.52 202
17622.78 204
17624.03 162
17625.29 163
17626.54 166
17627.80 160
17629.05 177
17630.31 178
17631.56 175
17632.82 189
17634.08 191
17635.33 180
17636.59 181
17637.84 195
17639.10 197
17640.35 172
17641.61 163
17642.86 144
17644.12 154
17645.38 160
17646.63 178
17647.89 162
17649.14 161
17650.40 178
17651.66 164
17652.91 139
17654.17 182
17655.42 176
17656.68 153
17657.94 169
17659.19 174
17660.45 162
17661.70 136
17662.96 171
17664.22 175
17665.47 199
17666.73 167
17667.99 163
17669.24 162
17670.50 159
17671.76 131
17673.01 163
17674.27 137
17675.53 167
17676.78 137
17678.04 143
17679.30 157
17680.56 141
17681.81 145
17683.07 155
17684.33 141
17685.58 151
17686.84 186
17688.10 159
17689.36 164
17690.61 149
17691.87 164
17693.13 154
17694.39 167
17695.64 169
17696.90 156
17698.16 160
17699.42 146
17700.67 140
17701.93 129
17703.19 144
17704.45 138
17705.70 158
17706.96 127
17708.22 161
17709.48 149
17710.74 154
17711.99 144
17713.25 146
17714.51 157
17715.77 139
17717.03 171
17718.29 154
17719.54 156
17720.80 148
17722.06 167
17723.32 125
17724.58 136
17725.84 124
17727.10 130
17728.35 142
17729.61 146
17730.87 128
17732.13 138
17733.39 133
17734.65 129
17735.91 130
17737.17 132
17738.43 133
17739.69 131
17740.94 154
17742.20 136
17743.46 131
17744.72 123
17745.98 149
17747.24 150
17748.50 171
17749.76 131
17751.02 140
17752.28 144
17753.54 129
17754.80 126
17756.06 129
17757.32 145
17758.58 152
17759.84 143
17761.10 145
17762.36 143
17763.62 131
17764.88 129
17766.14 140
17767.40 169
17768.66 148
17769.92 124
17771.18 141
17772.44 142
17773.70 131
17774.96 131
17776.22 150
17777.48 155
17778.74 142
17780.00 132
17781.26 134
17782.52 141
17783.78 148
17785.04 154
17786.30 145
17787.57 146
17788.83 153
17790.09 122
17791.35 142
17792.61 132
17793.87 143
17795.13 143
17796.39 146
17797.65 133
17798.91 133
17800.18 146
17801.44 116
17802.70 121
17803.96 119
17805.22 144
17806.48 125
17807.74 121
17809.01 106
17810.27 116
17811.53 142
17812.79 128
17814.05 110
17815.31 119
17816.58 140
17817.84 102
17819.10 129
17820.36 98
17821.62 108
17822.89 129
17824.15 126
17825.41 116
17826.67 146
17827.94 131
17829.20 142
17830.46 139
17831.72 126
17832.98 130
17834.25 126
17835.51 130
17836.77 107
17838.04 106
17839.30 135
17840.56 126
17841.82 125
17843.09 121
17844.35 142
17845.61 124
17846.87 128
17848.14 114
17849.40 117
17850.66 129
17851.93 137
17853.19 157
17854.45 141
17855.72 133
17856.98 140
17858.24 111
17859.51 135
17860.77 106
17862.03 129
17863.30 145
17864.56 138
17865.82 109
17867.09 144
17868.35 124
17869.62 130
17870.88 136
17872.14 136
17873.41 120
17874.67 121
17875.93 136
17877.20 115
17878.46 132
17879.73 118
17880.99 145
17882.26 110
17883.52 113
17884.78 105
17886.05 115
17887.31 129
17888.58 132
17889.84 123
17891.11 130
17892.37 126
17893.63 121
17894.90 127
17896.16 114
17897.43 128
17898.69 138
17899.96 140
17901.22 132
17902.49 138
17903.75 115
17905.02 125
17906.28 120
17907.55 123
17908.81 136
17910.08 130
17911.34 107
17912.61 120
17913.87 122
17915.14 136
17916.41 131
17917.67 133
17918.94 124
17920.20 113
17921.47 122
17922.73 124
17924.00 117
17925.26 113
17926.53 125
17927.80 141
17929.06 122
17930.33 135
17931.59 127
17932.86 158
17934.13 133
17935.39 101
17936.66 118
17937.92 127
17939.19 125
17940.46 123
17941.72 123
17942.99 131
17944.26 139
17945.52 118
17946.79 138
17948.06 134
17949.32 145
17950.59 131
17951.85 117
17953.12 112
17954.39 131
17955.66 133
17956.92 130
17958.19 123
17959.46 113
17960.72 124
17961.99 122
17963.26 150
17964.52 116
17965.79 126
17967.06 123
17968.33 125
17969.59 119
17970.86 93
17972.13 107
17973.40 156
17974.66 144
17975.93 126
17977.20 125
17978.47 143
17979.73 140
17981.00 124
17982.27 119
17983.54 150
17984.80 126
17986.07 125
17987.34 109
17988.61 115
17989.88 122
17991.14 139
17992.41 150
17993.68 134
17994.95 128
17996.22 125
17997.48 140
17998.75 122
18000.02 135
18001.29 118
18002.56 128
18003.83 112
18005.10 115
18006.36 125
18007.63 117
18008.90 126
18010.17 115
18011.44 120
18012.71 118
18013.98 120
18015.25 128
18016.51 118
18017.78 130
18019.05 110
18020.32 109
18021.59 117
18022.86 103
18024.13 112
18025.40 121
18026.67 134
18027.94 109
18029.21 94
18030.48 132
18031.75 147
18033.01 145
18034.28 143
18035.55 153
18036.82 123
18038.09 144
18039.36 115
18040.63 115
18041.90 147
18043.17 138
18044.44 142
18045.71 142
18046.98 131
18048.25 105
18049.52 140
18050.79 126
18052.06 102
18053.33 114
18054.60 108
18055.87 140
18057.14 135
18058.42 128
18059.69 113
18060.96 132
18062.23 124
18063.50 97
18064.77 135
18066.04 115
18067.31 141
18068.58 145
18069.85 121
18071.12 108
18072.39 99
18073.66 145
18074.93 154
18076.21 126
18077.48 114
18078.75 122
18080.02 143
18081.29 128
18082.56 131
18083.83 135
18085.10 154
18086.38 150
18087.65 118
18088.92 118
18090.19 126
18091.46 124
18092.73 131
18094.01 135
18095.28 131
18096.55 128
18097.82 141
18099.09 147
18100.36 128
18101.64 141
18102.91 140
18104.18 151
18105.45 139
18106.73 116
18108.00 117
18109.27 135
18110.54 147
18111.81 133
18113.09 141
18114.36 125
18115.63 145
18116.90 143
18118.18 119
18119.45 122
18120.72 113
18121.99 151
18123.27 130
18124.54 110
18125.81 123
18127.09 132
18128.36 140
18129.63 124
18130.90 107
18132.18 103
18133.45 121
18134.72 127
18136.00 119
18137.27 122
18138.54 136
18139.82 149
18141.09 135
18142.36 122
18143.64 144
18144.91 122
18146.18 133
18147.46 121
18148.73 107
18150.00 115
18151.28 112
18152.55 125
18153.83 144
18155.10 113
18156.37 115
18157.65 120
18158.92 143
18160.20 139
18161.47 130
18162.74 127
18164.02 133
18165.29 105
18166.57 115
18167.84 114
18169.12 111
18170.39 130
18171.66 111
18172.94 128
18174.21 119
18175.49 134
18176.76 116
18178.04 120
18179.31 133
18180.59 111
18181.86 126
18183.14 146
18184.41 142
18185.69 120
18186.96 124
18188.24 122
18189.51 116
18190.79 119
18192.06 118
18193.34 121
18194.61 102
18195.89 134
18197.16 120
18198.44 139
18199.71 123
18200.99 128
18202.26 109
18203.54 95
18204.81 97
18206.09 143
18207.37 118
18208.64 112
18209.92 122
18211.19 113
18212.47 131
18213.75 140
18215.02 121
18216.30 121
18217.57 112
18218.85 134
18220.13 128
18221.40 152
18222.68 94
18223.95 121
18225.23 124
18226.51 125
18227.78 126
18229.06 120
18230.34 134
18231.61 125
18232.89 130
18234.17 121
18235.44 142
18236.72 132
18238.00 143
18239.27 133
18240.55 130
18241.83 124
18243.10 150
18244.38 140
18245.66 110
18246.94 106
18248.21 128
18249.49 136
18250.77 141
18252.04 117
18253.32 116
18254.60 110
18255.88 130
18257.15 119
18258.43 118
18259.71 117
18260.99 119
18262.26 124
18263.54 121
18264.82 117
18266.10 116
18267.37 127
18268.65 126
18269.93 111
18271.21 103
18272.49 138
18273.76 120
18275.04 111
18276.32 99
18277.60 110
18278.88 115
18280.15 113
18281.43 132
18282.71 110
18283.99 143
18285.27 102
18286.55 125
18287.83 122
18289.10 122
18290.38 131
18291.66 125
18292.94 111
18294.22 125
18295.50 111
18296.78 128
18298.06 128
18299.33 116
18300.61 116
18301.89 130
18303.17 145
18304.45 126
18305.73 114
18307.01 135
18308.29 117
18309.57 127
18310.85 110
18312.13 127
18313.41 96
18314.68 114
18315.96 135
18317.24 123
18318.52 132
18319.80 140
18321.08 129
18322.36 112
18323.64 103
18324.92 139
18326.20 123
18327.48 116
18328.76 113
18330.04 117
18331.32 115
18332.60 102
18333.88 121
18335.16 100
18336.44 126
18337.72 112
18339.00 112
18340.28 119
18341.56 118
18342.84 121
18344.12 117
18345.41 109
18346.69 120
18347.97 108
18349.25 122
18350.53 134
18351.81 117
18353.09 132
18354.37 124
18355.65 95
18356.93 112
18358.21 141
18359.49 126
18360.78 97
18362.06 104
18363.34 109
18364.62 114
18365.90 113
18367.18 125
18368.46 123
18369.74 115
18371.03 124
18372.31 110
18373.59 115
18374.87 119
18376.15 126
18377.43 111
18378.72 116
18380.00 122
18381.28 108
18382.56 116
18383.84 122
18385.12 105
18386.41 106
18387.69 135
18388.97 106
18390.25 109
18391.53 122
18392.82 135
18394.10 138
18395.38 138
18396.66 116
18397.95 119
18399.23 108
18400.51 120
18401.79 113
18403.08 120
18404.36 121
18405.64 129
18406.92 126
18408.21 108
18409.49 111
18410.77 129
18412.06 152
18413.34 117
18414.62 96
18415.90 126
18417.19 123
18418.47 119
18419.75 108
18421.04 122
18422.32 115
18423.60 110
18424.89 134
18426.17 110
18427.45 94
18428.74 130
18430.02 113
18431.30 131
18432.59 119
18433.87 110
18435.15 113
18436.44 133
18437.72 113
18439.01 100
18440.29 106
18441.57 123
18442.86 111
18444.14 107
18445.43 114
18446.71 121
18447.99 121
18449.28 108
18450.56 102
18451.85 141
18453.13 130
18454.42 109
18455.70 126
18456.98 126
18458.27 147
18459.55 147
18460.84 94
18462.12 105
18463.41 106
18464.69 123
18465.98 118
18467.26 123
18468.55 116
18469.83 120
18471.12 125
18472.40 115
18473.69 119
18474.97 142
18476.26 124
18477.54 123
18478.83 143
18480.11 111
18481.40 107
18482.68 97
18483.97 109
18485.25 131
18486.54 123
18487.82 125
18489.11 112
18490.40 132
18491.68 152
18492.97 120
18494.25 131
18495.54 105
18496.82 110
18498.11 108
18499.40 119
18500.68 123
18501.97 121
18503.25 137
18504.54 107
18505.83 132
18507.11 131
18508.40 122
18509.69 107
18510.97 127
18512.26 133
18513.54 134
18514.83 125
18516.12 141
18517.40 119
18518.69 138
18519.98 118
18521.26 120
18522.55 111
18523.84 128
18525.12 117
18526.41 115
18527.70 122
18528.99 123
18530.27 109
18531.56 111
18532.85 130
18534.13 108
18535.42 125
18536.71 136
18538.00 126
18539.28 108
18540.57 123
18541.86 125
18543.14 126
18544.43 125
18545.72 114
18547.01 123
18548.30 107
18549.58 124
18550.87 116
18552.16 120
18553.45 125
18554.73 147
18556.02 145
18557.31 103
18558.60 132
18559.89 122
18561.17 134
18562.46 121
18563.75 114
18565.04 107
18566.33 152
18567.62 145
18568.90 99
18570.19 117
18571.48 140
18572.77 124
18574.06 130
18575.35 129
18576.63 122
18577.92 139
18579.21 137
18580.50 130
18581.79 123
18583.08 137
18584.37 141
18585.66 153
18586.95 143
18588.23 131
18589.52 152
18590.81 138
18592.10 154
18593.39 134
18594.68 115
18595.97 119
18597.26 139
18598.55 143
18599.84 133
18601.13 133
18602.42 145
18603.71 152
18605.00 130
18606.29 140
18607.58 135
18608.86 143
18610.15 152
18611.44 130
18612.73 137
18614.02 130
18615.31 166
18616.60 164
18617.89 154
18619.18 153
18620.47 152
18621.76 160
18623.06 141
18624.35 166
18625.64 125
18626.93 139
18628.22 125
18629.51 146
18630.80 115
18632.09 142
18633.38 152
18634.67 130
18635.96 136
18637.25 144
18638.54 134
18639.83 132
18641.12 114
18642.41 115
18643.71 146
18645.00 130
18646.29 147
18647.58 115
18648.87 100
18650.16 102
18651.45 132
18652.74 126
18654.03 131
18655.33 117
18656.62 110
18657.91 131
18659.20 101
18660.49 125
18661.78 142
18663.07 131
18664.37 106
18665.66 115
18666.95 115
18668.24 125
18669.53 110
18670.83 134
18672.12 120
18673.41 113
18674.70 134
18675.99 151
18677.29 106
18678.58 110
18679.87 106
18681.16 127
18682.45 118
18683.75 121
18685.04 123
18686.33 121
18687.62 122
18688.92 117
18690.21 125
18691.50 135
18692.79 125
18694.09 128
18695.38 124
18696.67 116
18697.97 114
18699.26 104
18700.55 117
18701.84 104
18703.14 110
18704.43 112
18705.72 109
18707.02 131
18708.31 100
18709.60 105
18710.90 109
18712.19 149
18713.48 113
18714.78 127
18716.07 119
18717.36 109
18718.66 109
18719.95 109
18721.24 123
18722.54 112
18723.83 117
18725.13 106
18726.42 119
18727.71 113
18729.01 121
18730.30 120
18731.60 106
18732.89 107
18734.18 128
18735.48 115
18736.77 125
18738.07 104
18739.36 119
18740.66 124
18741.95 107
18743.24 112
18744.54 109
18745.83 124
18747.13 109
18748.42 127
18749.72 116
18751.01 107
18752.31 104
18753.60 139
18754.90 115
18756.19 107
18757.49 88
18758.78 105
18760.08 108
18761.37 103
18762.67 109
18763.96 124
18765.26 122
18766.55 109
18767.85 121
18769.14 104
18770.44 104
18771.73 104
18773.03 110
18774.32 113
18775.62 114
18776.91 114
18778.21 107
18779.51 128
18780.80 103
18782.10 128
18783.39 122
18784.69 119
18785.99 124
18787.28 129
18788.58 118
18789.87 122
18791.17 96
18792.47 106
18793.76 106
18795.06 101
18796.35 99
18797.65 123
18798.95 119
18800.24 101
18801.54 108
18802.84 102
18804.13 123
18805.43 133
18806.73 127
18808.02 119
18809.32 107
18810.62 109
18811.91 115
18813.21 96
18814.51 89
18815.80 95
18817.10 95
18818.40 109
18819.69 101
18820.99 114
18822.29 105
18823.59 89
18824.88 100
18826.18 113
18827.48 122
18828.78 96
18830.07 113
18831.37 121
18832.67 105
18833.97 112
18835.26 96
18836.56 127
18837.86 103
18839.16 101
18840.45 115
18841.75 107
18843.05 118
18844.35 121
18845.65 123
18846.94 128
18848.24 124
18849.54 112
18850.84 115
18852.14 104
18853.43 106
18854.73 100
18856.03 110
18857.33 105
18858.63 89
18859.93 89
18861.22 86
18862.52 90
18863.82 110
18865.12 89
18866.42 100
18867.72 88
18869.02 99
18870.32 90
18871.61 90
18872.91 101
18874.21 91
18875.51 91
18876.81 94
18878.11 102
18879.41 101
18880.71 107
18882.01 86
18883.31 105
18884.61 111
18885.90 103
18887.20 104
18888.50 104
18889.80 104
18891.10 104
18892.40 113
18893.70 96
18895.00 106
18896.30 86
18897.60 107
18898.90 99
18900.20 99
18901.50 101
18902.80 107
18904.10 109
18905.40 116
18906.70 99
18908.00 102
18909.30 92
18910.60 74
18911.90 108
18913.20 102
18914.50 94
18915.80 109
18917.10 109
18918.40 86
18919.70 93
18921.00 108
18922.30 102
18923.61 116
18924.91 102
18926.21 88
18927.51 107
18928.81 120
18930.11 115
18931.41 108
18932.71 103
18934.01 102
18935.31 103
18936.61 106
18937.92 103
18939.22 96
18940.52 98
18941.82 117
18943.12 124
18944.42 96
18945.72 89
18947.03 89
18948.33 111
18949.63 101
18950.93 107
18952.23 91
18953.53 97
18954.84 104
18956.14 84
18957.44 83
18958.74 86
18960.04 101
18961.34 100
18962.65 100
18963.95 90
18965.25 96
18966.55 101
18967.86 112
18969.16 92
18970.46 110
18971.76 102
18973.06 113
18974.37 119
18975.67 127
18976.97 92
18978.27 91
18979.58 81
18980.88 103
18982.18 95
18983.48 77
18984.79 104
18986.09 118
18987.39 101
18988.70 88
18990.00 105
18991.30 87
18992.61 106
18993.91 109
18995.21 97
18996.51 75
18997.82 115
18999.12 97
19000.42 96
19001.73 99
19003.03 80
19004.33 101
19005.64 119
19006.94 85
19008.25 91
19009.55 114
19010.85 119
19012.16 109
19013.46 118
19014.76 94
19016.07 103
19017.37 101
19018.68 103
19019.98 104
19021.28 105
19022.59 100
19023.89 126
19025.20 116
19026.50 103
19027.80 96
19029.11 107
19030.41 105
19031.72 109
19033.02 107
19034.33 96
19035.63 95
19036.94 104
19038.24 98
19039.54 84
19040.85 85
19042.15 103
19043.46 102
19044.76 95
19046.07 116
19047.37 123
19048.68 134
19049.98 106
19051.29 95
19052.59 87
19053.90 107
19055.20 116
19056.51 113
19057.81 89
19059.12 115
19060.43 115
19061.73 128
19063.04 95
19064.34 95
19065.65 96
19066.95 104
19068.26 124
19069.56 97
19070.87 106
19072.18 113
19073.48 115
19074.79 108
19076.09 102
19077.40 85
19078.71 106
19080.01 118
19081.32 110
19082.62 121
19083.93 109
19085.24 111
19086.54 131
19087.85 121
19089.16 109
19090.46 117
19091.77 99
19093.07 124
19094.38 102
19095.69 103
19096.99 105
19098.30 127
19099.61 110
19100.91 104
19102.22 110
19103.53 133
19104.84 112
19106.14 97
19107.45 96
19108.76 112
19110.06 103
19111.37 108
19112.68 98
19113.98 104
19115.29 102
19116.60 125
19117.91 104
19119.21 86
19120.52 108
19121.83 121
19123.14 130
19124.44 127
19125.75 106
19127.06 108
19128.37 116
19129.68 117
19130.98 116
19132.29 98
19133.60 106
19134.91 90
19136.21 106
19137.52 106
19138.83 117
19140.14 91
19141.45 112
19142.76 115
19144.06 118
19145.37 109
19146.68 119
19147.99 97
19149.30 121
19150.61 110
19151.91 112
19153.22 119
19154.53 118
19155.84 122
19157.15 136
19158.46 108
19159.77 91
19161.07 112
19162.38 123
19163.69 128
19165.00 105
19166.31 121
19167.62 93
19168.93 111
19170.24 105
19171.55 123
19172.86 87
19174.17 98
19175.48 114
19176.78 109
19178.09 123
19179.40 105
19180.71 124
19182.02 85
19183.33 87
19184.64 96
19185.95 110
19187.26 105
19188.57 95
19189.88 117
19191.19 125
19192.50 113
19193.81 110
19195.12 112
19196.43 112
19197.74 96
19199.05 100
19200.36 97
19201.67 107
19202.98 112
19204.29 98
19205.60 110
19206.91 106
19208.22 100
19209.53 108
19210.84 111
19212.15 97
19213.47 118
19214.78 121
19216.09 105
19217.40 95
19218.71 108
19220.02 128
19221.33 114
19222.64 107
19223.95 117
19225.26 103
19226.57 99
19227.89 91
19229.20 107
19230.51 109
19231.82 118
19233.13 104
19234.44 93
19235.75 97
19237.06 114
19238.38 129
19239.69 117
19241.00 125
19242.31 112
19243.62 93
19244.93 122
19246.25 111
19247.56 101
19248.87 114
19250.18 122
19251.49 106
19252.81 100
19254.12 90
19255.43 104
19256.74 100
19258.05 114
19259.37 108
19260.68 104
19261.99 104
19263.30 95
19264.62 110
19265.93 90
19267.24 113
19268.55 103
19269.87 94
19271.18 91
19272.49 121
19273.80 104
19275.12 79
19276.43 88
19277.74 102
19279.05 102
19280.37 108
19281.68 125
19282.99 124
19284.31 103
19285.62 104
19286.93 110
19288.25 111
19289.56 125
19290.87 108
19292.19 101
19293.50 123
19294.81 108
19296.13 115
19297.44 109
19298.75 111
19300.07 91
19301.38 101
19302.69 82
19304.01 93
19305.32 87
19306.64 90
19307.95 100
19309.26 98
19310.58 100
19311.89 88
19313.21 93
19314.52 102
19315.83 99
19317.15 111
19318.46 94
19319.78 117
19321.09 97
19322.41 117
19323.72 121
19325.03 93
19326.35 112
19327.66 102
19328.98 115
19330.29 110
19331.61 113
19332.92 96
19334.24 115
19335.55 111
19336.87 112
19338.18 105
19339.50 89
19340.81 97
19342.13 104
19343.44 101
19344.76 99
19346.07 113
19347.39 125
19348.70 120
19350.02 88
19351.33 87
19352.65 106
19353.96 98
19355.28 102
19356.59 94
19357.91 94
19359.23 73
19360.54 108
19361.86 110
19363.17 90
19364.49 90
19365.80 95
19367.12 92
19368.44 94
19369.75 99
19371.07 101
19372.38 85
19373.70 92
19375.02 88
19376.33 104
19377.65 92
19378.97 99
19380.28 100
19381.60 104
19382.91 90
19384.23 94
19385.55 103
19386.86 93
19388.18 90
19389.50 83
19390.81 85
19392.13 105
19393.45 118
19394.76 96
19396.08 107
19397.40 86
19398.72 98
19400.03 93
19401.35 81
19402.67 81
19403.98 98
19405.30 96
19406.62 105
19407.94 80
19409.25 95
19410.57 103
19411.89 104
19413.20 106
19414.52 95
19415.84 101
19417.16 104
19418.48 101
19419.79 71
19421.11 82
19422.43 109
19423.75 102
19425.06 105
19426.38 75
19427.70 85
19429.02 100
19430.34 107
19431.65 100
19432.97 102
19434.29 110
19435.61 104
19436.93 100
19438.25 97
19439.56 95
19440.88 103
19442.20 106
19443.52 106
19444.84 94
19446.16 97
19447.47 123
19448.79 85
19450.11 98
19451.43 95
19452.75 89
19454.07 95
19455.39 118
19456.71 103
19458.03 90
19459.34 104
19460.66 91
19461.98 97
19463.30 99
19464.62 106
19465.94 92
19467.26 97
19468.58 95
19469.90 105
19471.22 97
19472.54 95
19473.86 91
19475.18 100
19476.50 104
19477.82 92
19479.14 116
19480.46 104
19481.78 91
19483.10 86
19484.42 95
19485.73 105
19487.05 98
19488.37 89
19489.70 118
19491.02 84
19492.34 97
19493.66 79
19494.98 92
19496.30 91
19497.62 90
19498.94 116
19500.26 113
19501.58 93
19502.90 109
19504.22 152
19505.54 104
19506.86 107
19508.18 110
19509.50 112
19510.82 109
19512.14 108
19513.46 75
19514.78 97
19516.11 92
19517.43 88
19518.75 80
19520.07 76
19521.39 104
19522.71 93
19524.03 110
19525.35 91
19526.68 123
19528.00 108
19529.32 100
19530.64 85
19531.96 93
19533.28 105
19534.60 110
19535.93 108
19537.25 104
19538.57 83
19539.89 99
19541.21 103
19542.53 111
19543.86 95
19545.18 126
19546.50 102
19547.82 107
19549.14 105
19550.47 98
19551.79 107
19553.11 91
19554.43 89
19555.76 86
19557.08 102
19558.40 93
19559.72 86
19561.05 113
19562.37 86
19563.69 102
19565.01 96
19566.34 91
19567.66 91
19568.98 81
19570.30 99
19571.63 80
19572.95 103
19574.27 98
19575.60 90
19576.92 99
19578.24 109
19579.57 92
19580.89 98
19582.21 76
19583.54 85
19584.86 98
19586.18 94
19587.51 102
19588.83 99
19590.15 97
19591.48 85
19592.80 104
19594.12 123
19595.45 118
19596.77 90
19598.09 83
19599.42 110
19600.74 92
19602.07 91
19603.39 89
19604.71 102
19606.04 104
19607.36 97
19608.69 104
19610.01 101
19611.33 88
19612.66 101
19613.98 108
19615.31 119
19616.63 84
19617.96 97
19619.28 108
19620.60 90
19621.93 104
19623.25 97
19624.58 97
19625.90 95
19627.23 115
19628.55 112
19629.88 103
19631.20 103
19632.53 95
19633.85 101
19635.18 112
19636.50 83
19637.83 114
19639.15 99
19640.48 121
19641.80 97
19643.13 118
19644.45 92
19645.78 119
19647.10 110
19648.43 110
19649.76 103
19651.08 91
19652.41 91
19653.73 80
19655.06 87
19656.38 105
19657.71 99
19659.04 106
19660.36 104
19661.69 85
19663.01 109
19664.34 83
19665.67 99
19666.99 94
19668.32 92
19669.64 104
19670.97 103
19672.30 106
19673.62 95
19674.95 103
19676.28 112
19677.60 111
19678.93 96
19680.25 92
19681.58 95
19682.91 96
19684.23 78
19685.56 110
19686.89 118
19688.22 120
19689.54 98
19690.87 87
19692.20 107
19693.52 109
19694.85 112
19696.18 109
19697.50 120
19698.83 82
19700.16 101
19701.49 93
19702.81 98
19704.14 89
19705.47 115
19706.80 113
19708.12 112
19709.45 102
19710.78 99
19712.11 132
19713.43 102
19714.76 102
19716.09 90
19717.42 108
19718.74 118
19720.07 85
19721.40 90
19722.73 100
19724.06 101
19725.38 121
19726.71 104
19728.04 111
19729.37 89
19730.70 78
19732.03 113
19733.35 106
19734.68 87
19736.01 80
19737.34 95
19738.67 104
19740.00 98
19741.32 81
19742.65 96
19743.98 105
19745.31 116
19746.64 121
19747.97 102
19749.30 100
19750.63 124
19751.96 104
19753.28 109
19754.61 110
19755.94 93
19757.27 106
19758.60 108
19759.93 90
19761.26 93
19762.59 113
19763.92 101
19765.25 107
19766.58 91
19767.91 105
19769.24 104
19770.57 81
19771.90 117
19773.22 98
19774.55 95
19775.88 94
19777.21 113
19778.54 97
19779.87 89
19781.20 87
19782.53 97
19783.86 81
19785.19 86
19786.52 86
19787.85 106
19789.18 103
19790.51 90
19791.85 101
19793.18 121
19794.51 104
19795.84 86
19797.17 102
19798.50 87
19799.83 98
19801.16 111
19802.49 100
19803.82 95
19805.15 102
19806.48 112
19807.81 116
19809.14 86
19810.47 109
19811.81 109
19813.14 107
19814.47 103
19815.80 106
19817.13 110
19818.46 104
19819.79 105
19821.12 102
19822.45 103
19823.79 114
19825.12 113
19826.45 97
19827.78 112
19829.11 99
19830.44 116
19831.78 110
19833.11 109
19834.44 101
19835.77 93
19837.10 113
19838.43 105
19839.77 95
19841.10 123
19842.43 122
19843.76 127
19845.09 91
19846.43 114
19847.76 114
19849.09 118
19850.42 106
19851.76 110
19853.09 108
19854.42 101
19855.75 117
19857.09 99
19858.42 100
19859.75 124
19861.08 116
19862.42 107
19863.75 92
19865.08 77
19866.41 97
19867.75 126
19869.08 111
19870.41 73
19871.75 102
19873.08 101
19874.41 147
19875.75 108
19877.08 117
19878.41 93
19879.75 110
19881.08 125
19882.41 95
19883.75 99
19885.08 100
19886.41 124
19887.75 131
19889.08 93
19890.41 109
19891.75 141
19893.08 141
19894.41 107
19895.75 82
19897.08 97
19898.42 113
19899.75 112
19901.08 91
19902.42 97
19903.75 77
19905.09 116
19906.42 111
19907.75 92
19909.09 86
19910.42 86
19911.76 124
19913.09 136
19914.43 91
19915.76 94
19917.10 110
19918.43 114
19919.77 104
19921.10 89
19922.43 103
19923.77 116
19925.10 126
19926.44 104
19927.77 80
19929.11 93
19930.44 106
19931.78 109
19933.11 98
19934.45 91
19935.78 104
19937.12 119
19938.45 106
19939.79 94
19941.13 94
19942.46 95
19943.80 99
19945.13 99
19946.47 93
19947.80 92
19949.14 114
19950.47 112
19951.81 100
19953.15 75
19954.48 107
19955.82 97
19957.15 112
19958.49 84
19959.83 89
19961.16 127
19962.50 117
19963.83 81
19965.17 96
19966.51 105
19967.84 98
19969.18 107
19970.51 119
19971.85 102
19973.19 90
19974.52 115
19975.86 95
19977.20 114
19978.53 107
19979.87 122
19981.21 118
19982.54 91
19983.88 95
19985.22 100
19986.55 103
19987.89 95
19989.23 118
19990.57 87
19991.90 108
19993.24 105
19994.58 105
19995.91 96
19997.25 104
19998.59 124
19999.93 118
20001.26 89
20002.60 89
20003.94 94
20005.28 106
20006.61 107
20007.95 104
20009.29 106
20010.63 125
20011.96 106
20013.30 109
20014.64 98
20015.98 96
20017.31 113
20018.65 101
20019.99 98
20021.33 96
20022.67 98
20024.01 108
20025.34 123
20026.68 113
20028.02 96
20029.36 90
20030.70 100
20032.03 113
20033.37 103
20034.71 101
20036.05 105
20037.39 115
20038.73 118
20040.07 115
20041.40 99
20042.74 126
20044.08 129
20045.42 113
20046.76 110
20048.10 93
20049.44 110
20050.78 123
20052.12 119
20053.46 126
20054.79 103
20056.13 103
20057.47 104
20058.81 112
20060.15 120
20061.49 117
20062.83 135
20064.17 109
20065.51 131
20066.85 107
20068.19 100
20069.53 111
20070.87 108
20072.21 112
20073.55 109
20074.89 117
20076.23 92
20077.57 114
20078.91 116
20080.25 116
20081.59 108
20082.93 133
20084.27 135
20085.61 117
20086.95 107
20088.29 124
20089.63 107
20090.97 98
20092.31 89
20093.65 97
20094.99 100
20096.33 113
20097.67 110
20099.01 104
20100.35 100
20101.69 91
20103.03 92
20104.38 99
20105.72 89
20107.06 82
20108.40 105
20109.74 104
20111.08 104
20112.42 80
20113.76 91
20115.10 105
20116.45 95
20117.79 99
20119.13 113
20120.47 103
20121.81 109
20123.15 125
20124.49 106
20125.84 95
20127.18 108
20128.52 108
20129.86 92
20131.20 94
20132.54 93
20133.89 118
20135.23 114
20136.57 90
20137.91 85
20139.25 90
20140.60 116
