# Supplementary material for: MALDI-TOF MS typing enables the classification of brewing yeasts of the genus Saccharomyces to major beer styles
Source: PLoS One. 2017 Aug 9;12(8):e0181694. doi: 10.1371/journal.pone.0181694 (PMC5549903; doi:10.1371/journal.pone.0181694)
Supplement: S15 File — The directory includes 90 raw files and was zipped to “.zip”; the folder has three strains with 30 spectra per strain; S1 Text explains the raw files with an example and Table 1 represents the yeast strains used within the experiment. (ZIP) [file pone.0181694.s018.zip › 43-45/30669-454-OG-WB-WB-YPG-18h-E-E_2015-11-06__0_B2_1.dat]

2000.55 1674
2000.97 1698
2001.39 1589
2001.81 1588
2002.23 1659
2002.65 1673
2003.08 1578
2003.50 1447
2003.92 1447
2004.34 1424
2004.76 1355
2005.19 1439
2005.61 1437
2006.03 1366
2006.45 1456
2006.87 1411
2007.30 1339
2007.72 1421
2008.14 1548
2008.56 1423
2008.99 1664
2009.41 1648
2009.83 1510
2010.25 1497
2010.68 1620
2011.10 1535
2011.52 1496
2011.94 1423
2012.37 1544
2012.79 1338
2013.21 1373
2013.63 1445
2014.06 1455
2014.48 1234
2014.90 1311
2015.33 1405
2015.75 1340
2016.17 1286
2016.60 1428
2017.02 1558
2017.44 1537
2017.86 1585
2018.29 1407
2018.71 1464
2019.14 1616
2019.56 1542
2019.98 1491
2020.41 1558
2020.83 1447
2021.25 1498
2021.68 1485
2022.10 1468
2022.52 1486
2022.95 1425
2023.37 1413
2023.80 1479
2024.22 1487
2024.64 1437
2025.07 1454
2025.49 1374
2025.92 1340
2026.34 1543
2026.76 1479
2027.19 1488
2027.61 1316
2028.04 1403
2028.46 1437
2028.89 1439
2029.31 1439
2029.74 1370
2030.16 1453
2030.58 1480
2031.01 1417
2031.43 1373
2031.86 1440
2032.28 1395
2032.71 1313
2033.13 1411
2033.56 1442
2033.98 1480
2034.41 1440
2034.83 1491
2035.26 1473
2035.68 1365
2036.11 1385
2036.53 1505
2036.96 1547
2037.38 1554
2037.81 1483
2038.24 1419
2038.66 1486
2039.09 1464
2039.51 1427
2039.94 1470
2040.36 1476
2040.79 1545
2041.21 1541
2041.64 1434
2042.07 1290
2042.49 1285
2042.92 1412
2043.34 1299
2043.77 1358
2044.20 1288
2044.62 1362
2045.05 1380
2045.47 1385
2045.90 1414
2046.33 1457
2046.75 1541
2047.18 1482
2047.61 1631
2048.03 1525
2048.46 1380
2048.89 1431
2049.31 1424
2049.74 1434
2050.16 1485
2050.59 1595
2051.02 1462
2051.45 1344
2051.87 1513
2052.30 1482
2052.73 1327
2053.15 1412
2053.58 1423
2054.01 1498
2054.43 1297
2054.86 1299
2055.29 1475
2055.72 1414
2056.14 1271
2056.57 1403
2057.00 1365
2057.43 1299
2057.85 1308
2058.28 1383
2058.71 1414
2059.14 1364
2059.56 1442
2059.99 1550
2060.42 1503
2060.85 1641
2061.27 1494
2061.70 1560
2062.13 1440
2062.56 1408
2062.99 1508
2063.41 1511
2063.84 1495
2064.27 1666
2064.70 1880
2065.13 2107
2065.55 1900
2065.98 2008
2066.41 2080
2066.84 2043
2067.27 1972
2067.70 1921
2068.13 2040
2068.55 1850
2068.98 1788
2069.41 1741
2069.84 1441
2070.27 1531
2070.70 1601
2071.13 1466
2071.56 1305
2071.98 1337
2072.41 1430
2072.84 1413
2073.27 1343
2073.70 1383
2074.13 1418
2074.56 1526
2074.99 1467
2075.42 1520
2075.85 1402
2076.28 1445
2076.71 1618
2077.13 1470
2077.56 1465
2077.99 1546
2078.42 1473
2078.85 1403
2079.28 1443
2079.71 1566
2080.14 1536
2080.57 1390
2081.00 1485
2081.43 1533
2081.86 1389
2082.29 1457
2082.72 1441
2083.15 1413
2083.58 1403
2084.01 1367
2084.44 1357
2084.87 1363
2085.30 1444
2085.73 1397
2086.16 1497
2086.59 1434
2087.02 1448
2087.46 1495
2087.89 1390
2088.32 1431
2088.75 1328
2089.18 1317
2089.61 1381
2090.04 1417
2090.47 1387
2090.90 1371
2091.33 1439
2091.76 1383
2092.19 1394
2092.63 1250
2093.06 1253
2093.49 1288
2093.92 1402
2094.35 1363
2094.78 1322
2095.21 1346
2095.64 1359
2096.08 1335
2096.51 1454
2096.94 1362
2097.37 1282
2097.80 1253
2098.23 1269
2098.67 1322
2099.10 1240
2099.53 1242
2099.96 1389
2100.39 1273
2100.82 1278
2101.26 1286
2101.69 1213
2102.12 1417
2102.55 1396
2102.98 1327
2103.42 1244
2103.85 1320
2104.28 1336
2104.71 1442
2105.15 1402
2105.58 1376
2106.01 1367
2106.44 1355
2106.88 1417
2107.31 1440
2107.74 1416
2108.17 1509
2108.61 1583
2109.04 1356
2109.47 1375
2109.90 1168
2110.34 1416
2110.77 1405
2111.20 1378
2111.64 1441
2112.07 1336
2112.50 1306
2112.94 1453
2113.37 1283
2113.80 1305
2114.24 1189
2114.67 1284
2115.10 1360
2115.54 1373
2115.97 1306
2116.40 1287
2116.84 1242
2117.27 1200
2117.70 1401
2118.14 1361
2118.57 1292
2119.00 1373
2119.44 1370
2119.87 1327
2120.31 1215
2120.74 1384
2121.17 1394
2121.61 1439
2122.04 1531
2122.48 1443
2122.91 1403
2123.35 1491
2123.78 1354
2124.21 1240
2124.65 1444
2125.08 1352
2125.52 1387
2125.95 1375
2126.39 1377
2126.82 1397
2127.26 1270
2127.69 1311
2128.12 1365
2128.56 1564
2128.99 1344
2129.43 1510
2129.86 1586
2130.30 1564
2130.73 1446
2131.17 1384
2131.60 1497
2132.04 1545
2132.47 1488
2132.91 1482
2133.34 1511
2133.78 1517
2134.22 1344
2134.65 1486
2135.09 1492
2135.52 1491
2135.96 1590
2136.39 1513
2136.83 1389
2137.26 1388
2137.70 1533
2138.14 1425
2138.57 1330
2139.01 1414
2139.44 1541
2139.88 1459
2140.31 1256
2140.75 1377
2141.19 1427
2141.62 1415
2142.06 1302
2142.50 1403
2142.93 1256
2143.37 1332
2143.80 1341
2144.24 1359
2144.68 1334
2145.11 1292
2145.55 1384
2145.99 1440
2146.42 1388
2146.86 1419
2147.30 1271
2147.73 1350
2148.17 1433
2148.61 1539
2149.04 1410
2149.48 1480
2149.92 1547
2150.35 1496
2150.79 1560
2151.23 1762
2151.67 1708
2152.10 1669
2152.54 1703
2152.98 1599
2153.41 1517
2153.85 1444
2154.29 1694
2154.73 1675
2155.16 1544
2155.60 1519
2156.04 1358
2156.48 1279
2156.91 1457
2157.35 1457
2157.79 1361
2158.23 1309
2158.67 1444
2159.10 1476
2159.54 1448
2159.98 1378
2160.42 1474
2160.86 1412
2161.29 1404
2161.73 1458
2162.17 1465
2162.61 1394
2163.05 1373
2163.48 1378
2163.92 1424
2164.36 1486
2164.80 1472
2165.24 1450
2165.68 1426
2166.12 1386
2166.55 1365
2166.99 1362
2167.43 1434
2167.87 1333
2168.31 1429
2168.75 1432
2169.19 1452
2169.63 1549
2170.06 1565
2170.50 1637
2170.94 1573
2171.38 1638
2171.82 1610
2172.26 1651
2172.70 1909
2173.14 1857
2173.58 1980
2174.02 2173
2174.46 2193
2174.90 1919
2175.34 1884
2175.78 1988
2176.22 2031
2176.65 2099
2177.09 2174
2177.53 1915
2177.97 1981
2178.41 1880
2178.85 1769
2179.29 1881
2179.73 1778
2180.17 1553
2180.61 1564
2181.05 1562
2181.49 1477
2181.93 1486
2182.37 1386
2182.81 1404
2183.26 1399
2183.70 1562
2184.14 1434
2184.58 1437
2185.02 1505
2185.46 1380
2185.90 1417
2186.34 1434
2186.78 1526
2187.22 1408
2187.66 1388
2188.10 1404
2188.54 1499
2188.98 1409
2189.42 1420
2189.87 1565
2190.31 1463
2190.75 1465
2191.19 1442
2191.63 1427
2192.07 1503
2192.51 1597
2192.95 1526
2193.39 1536
2193.84 1538
2194.28 1517
2194.72 1527
2195.16 1481
2195.60 1844
2196.04 1791
2196.49 1713
2196.93 1645
2197.37 1703
2197.81 1621
2198.25 1683
2198.69 1598
2199.14 1711
2199.58 1504
2200.02 1529
2200.46 1499
2200.90 1435
2201.35 1416
2201.79 1472
2202.23 1537
2202.67 1463
2203.12 1388
2203.56 1516
2204.00 1522
2204.44 1498
2204.89 1479
2205.33 1456
2205.77 1488
2206.21 1571
2206.66 1545
2207.10 1724
2207.54 1519
2207.98 1445
2208.43 1510
2208.87 1445
2209.31 1563
2209.76 1641
2210.20 1532
2210.64 1550
2211.09 1612
2211.53 1552
2211.97 1447
2212.41 1486
2212.86 1381
2213.30 1453
2213.74 1460
2214.19 1415
2214.63 1326
2215.08 1475
2215.52 1421
2215.96 1355
2216.41 1339
2216.85 1322
2217.29 1503
2217.74 1511
2218.18 1370
2218.63 1259
2219.07 1327
2219.51 1335
2219.96 1406
2220.40 1487
2220.85 1370
2221.29 1404
2221.73 1370
2222.18 1525
2222.62 1526
2223.07 1434
2223.51 1430
2223.96 1339
2224.40 1466
2224.84 1587
2225.29 1447
2225.73 1654
2226.18 1476
2226.62 1519
2227.07 1610
2227.51 1615
2227.96 1562
2228.40 1536
2228.85 1536
2229.29 1668
2229.74 1542
2230.18 1448
2230.63 1534
2231.07 1570
2231.52 1678
2231.96 1624
2232.41 1434
2232.85 1630
2233.30 1703
2233.74 1818
2234.19 1664
2234.63 1653
2235.08 1742
2235.53 1613
2235.97 1606
2236.42 1540
2236.86 1558
2237.31 1509
2237.75 1426
2238.20 1404
2238.65 1463
2239.09 1410
2239.54 1272
2239.98 1303
2240.43 1240
2240.88 1246
2241.32 1229
2241.77 1327
2242.21 1357
2242.66 1373
2243.11 1209
2243.55 1297
2244.00 1305
2244.45 1346
2244.89 1220
2245.34 1199
2245.79 1215
2246.23 1370
2246.68 1241
2247.13 1308
2247.57 1361
2248.02 1352
2248.47 1381
2248.91 1406
2249.36 1361
2249.81 1325
2250.25 1384
2250.70 1356
2251.15 1314
2251.60 1312
2252.04 1334
2252.49 1431
2252.94 1348
2253.39 1317
2253.83 1295
2254.28 1306
2254.73 1368
2255.17 1223
2255.62 1320
2256.07 1224
2256.52 1272
2256.97 1285
2257.41 1317
2257.86 1299
2258.31 1362
2258.76 1271
2259.20 1268
2259.65 1349
2260.10 1383
2260.55 1212
2261.00 1252
2261.45 1358
2261.89 1327
2262.34 1373
2262.79 1438
2263.24 1470
2263.69 1466
2264.13 1545
2264.58 1484
2265.03 1419
2265.48 1332
2265.93 1389
2266.38 1464
2266.83 1501
2267.28 1371
2267.72 1418
2268.17 1523
2268.62 1581
2269.07 1345
2269.52 1463
2269.97 1644
2270.42 1621
2270.87 1533
2271.32 1703
2271.76 1605
2272.21 1663
2272.66 1749
2273.11 1622
2273.56 1684
2274.01 1702
2274.46 1627
2274.91 1698
2275.36 1550
2275.81 1564
2276.26 1451
2276.71 1430
2277.16 1533
2277.61 1405
2278.06 1407
2278.51 1462
2278.96 1400
2279.41 1278
2279.86 1224
2280.31 1254
2280.76 1303
2281.21 1374
2281.66 1409
2282.11 1524
2282.56 1567
2283.01 1422
2283.46 1296
2283.91 1256
2284.36 1343
2284.81 1450
2285.26 1459
2285.71 1343
2286.16 1384
2286.61 1486
2287.06 1525
2287.51 1608
2287.96 1672
2288.42 1957
2288.87 2209
2289.32 2190
2289.77 2354
2290.22 2611
2290.67 2732
2291.12 2631
2291.57 2862
2292.02 2944
2292.48 2905
2292.93 2935
2293.38 2661
2293.83 2501
2294.28 2334
2294.73 2044
2295.18 1908
2295.63 1885
2296.09 1754
2296.54 1637
2296.99 1629
2297.44 1728
2297.89 1589
2298.35 1600
2298.80 1604
2299.25 1549
2299.70 1430
2300.15 1406
2300.60 1321
2301.06 1388
2301.51 1236
2301.96 1211
2302.41 1283
2302.87 1338
2303.32 1270
2303.77 1349
2304.22 1325
2304.67 1298
2305.13 1359
2305.58 1319
2306.03 1250
2306.49 1315
2306.94 1451
2307.39 1433
2307.84 1560
2308.30 1504
2308.75 1547
2309.20 1594
2309.65 1627
2310.11 1628
2310.56 1652
2311.01 1681
2311.47 1730
2311.92 1503
2312.37 1588
2312.83 1661
2313.28 1686
2313.73 1573
2314.19 1431
2314.64 1389
2315.09 1468
2315.55 1535
2316.00 1500
2316.45 1599
2316.91 1528
2317.36 1509
2317.81 1580
2318.27 1624
2318.72 1566
2319.18 1550
2319.63 1584
2320.08 1474
2320.54 1467
2320.99 1507
2321.45 1550
2321.90 1568
2322.35 1645
2322.81 1698
2323.26 1688
2323.72 1700
2324.17 1657
2324.63 1798
2325.08 1842
2325.53 2005
2325.99 2147
2326.44 2082
2326.90 2046
2327.35 2149
2327.81 1856
2328.26 1941
2328.72 1858
2329.17 1749
2329.63 1723
2330.08 1613
2330.54 1671
2330.99 1638
2331.45 1541
2331.90 1591
2332.36 1451
2332.81 1388
2333.27 1485
2333.72 1504
2334.18 1431
2334.63 1448
2335.09 1549
2335.54 1393
2336.00 1322
2336.46 1250
2336.91 1302
2337.37 1329
2337.82 1317
2338.28 1336
2338.73 1414
2339.19 1473
2339.65 1498
2340.10 1582
2340.56 1539
2341.01 1426
2341.47 1409
2341.93 1378
2342.38 1351
2342.84 1419
2343.29 1342
2343.75 1401
2344.21 1307
2344.66 1347
2345.12 1344
2345.58 1390
2346.03 1507
2346.49 1585
2346.94 1476
2347.40 1491
2347.86 1681
2348.31 1607
2348.77 1594
2349.23 1680
2349.69 1650
2350.14 1486
2350.60 1468
2351.06 1339
2351.51 1402
2351.97 1493
2352.43 1453
2352.88 1522
2353.34 1471
2353.80 1403
2354.26 1404
2354.71 1292
2355.17 1315
2355.63 1371
2356.09 1378
2356.54 1331
2357.00 1282
2357.46 1424
2357.92 1377
2358.37 1439
2358.83 1386
2359.29 1405
2359.75 1523
2360.20 1356
2360.66 1525
2361.12 1536
2361.58 1417
2362.04 1549
2362.49 1598
2362.95 1577
2363.41 1473
2363.87 1511
2364.33 1534
2364.79 1468
2365.24 1491
2365.70 1521
2366.16 1479
2366.62 1609
2367.08 1579
2367.54 1567
2367.99 1522
2368.45 1440
2368.91 1426
2369.37 1624
2369.83 1351
2370.29 1407
2370.75 1415
2371.21 1412
2371.67 1429
2372.12 1402
2372.58 1441
2373.04 1548
2373.50 1518
2373.96 1526
2374.42 1497
2374.88 1727
2375.34 1634
2375.80 1552
2376.26 1635
2376.72 1614
2377.18 1641
2377.64 1489
2378.10 1499
2378.56 1500
2379.01 1492
2379.47 1534
2379.93 1600
2380.39 1484
2380.85 1376
2381.31 1463
2381.77 1385
2382.23 1350
2382.69 1296
2383.15 1507
2383.61 1428
2384.07 1482
2384.53 1366
2384.99 1424
2385.45 1352
2385.92 1300
2386.38 1389
2386.84 1382
2387.30 1559
2387.76 1445
2388.22 1394
2388.68 1387
2389.14 1453
2389.60 1479
2390.06 1400
2390.52 1426
2390.98 1456
2391.44 1379
2391.90 1515
2392.36 1447
2392.83 1448
2393.29 1410
2393.75 1367
2394.21 1563
2394.67 1439
2395.13 1444
2395.59 1341
2396.05 1295
2396.52 1505
2396.98 1543
2397.44 1304
2397.90 1360
2398.36 1469
2398.82 1472
2399.28 1432
2399.75 1384
2400.21 1330
2400.67 1321
2401.13 1354
2401.59 1508
2402.06 1395
2402.52 1297
2402.98 1445
2403.44 1357
2403.90 1377
2404.37 1579
2404.83 1463
2405.29 1439
2405.75 1375
2406.21 1426
2406.68 1416
2407.14 1313
2407.60 1467
2408.06 1462
2408.53 1276
2408.99 1301
2409.45 1342
2409.91 1351
2410.38 1268
2410.84 1259
2411.30 1241
2411.77 1199
2412.23 1339
2412.69 1290
2413.15 1243
2413.62 1221
2414.08 1447
2414.54 1409
2415.01 1448
2415.47 1412
2415.93 1351
2416.40 1417
2416.86 1477
2417.32 1441
2417.79 1442
2418.25 1501
2418.71 1528
2419.18 1640
2419.64 1541
2420.10 1641
2420.57 1508
2421.03 1593
2421.50 1620
2421.96 1545
2422.42 1561
2422.89 1480
2423.35 1549
2423.81 1408
2424.28 1394
2424.74 1474
2425.21 1481
2425.67 1306
2426.14 1365
2426.60 1444
2427.06 1376
2427.53 1241
2427.99 1342
2428.46 1338
2428.92 1478
2429.39 1401
2429.85 1351
2430.32 1294
2430.78 1310
2431.24 1472
2431.71 1470
2432.17 1389
2432.64 1420
2433.10 1407
2433.57 1325
2434.03 1349
2434.50 1372
2434.96 1428
2435.43 1445
2435.89 1365
2436.36 1402
2436.82 1329
2437.29 1299
2437.76 1347
2438.22 1416
2438.69 1345
2439.15 1317
2439.62 1292
2440.08 1444
2440.55 1406
2441.01 1394
2441.48 1593
2441.95 1473
2442.41 1578
2442.88 1487
2443.34 1510
2443.81 1559
2444.27 1485
2444.74 1485
2445.21 1467
2445.67 1547
2446.14 1321
2446.60 1425
2447.07 1369
2447.54 1341
2448.00 1375
2448.47 1456
2448.94 1293
2449.40 1408
2449.87 1313
2450.34 1208
2450.80 1257
2451.27 1343
2451.74 1299
2452.20 1301
2452.67 1262
2453.14 1278
2453.60 1422
2454.07 1400
2454.54 1329
2455.00 1383
2455.47 1334
2455.94 1283
2456.40 1197
2456.87 1238
2457.34 1255
2457.81 1374
2458.27 1339
2458.74 1327
2459.21 1430
2459.68 1218
2460.14 1172
2460.61 1341
2461.08 1315
2461.55 1175
2462.01 1252
2462.48 1286
2462.95 1246
2463.42 1146
2463.88 1207
2464.35 1243
2464.82 1369
2465.29 1271
2465.76 1271
2466.22 1384
2466.69 1269
2467.16 1336
2467.63 1344
2468.10 1334
2468.57 1160
2469.03 1273
2469.50 1357
2469.97 1183
2470.44 1313
2470.91 1385
2471.38 1266
2471.84 1256
2472.31 1296
2472.78 1154
2473.25 1306
2473.72 1181
2474.19 1264
2474.66 1396
2475.13 1269
2475.59 1356
2476.06 1293
2476.53 1165
2477.00 1314
2477.47 1246
2477.94 1211
2478.41 1269
2478.88 1222
2479.35 1198
2479.82 1357
2480.29 1288
2480.76 1236
2481.23 1195
2481.69 1203
2482.16 1219
2482.63 1251
2483.10 1297
2483.57 1153
2484.04 1098
2484.51 1232
2484.98 1311
2485.45 1338
2485.92 1381
2486.39 1390
2486.86 1425
2487.33 1319
2487.80 1401
2488.27 1479
2488.74 1601
2489.21 1592
2489.68 1584
2490.15 1434
2490.62 1431
2491.09 1416
2491.56 1479
2492.04 1512
2492.51 1521
2492.98 1526
2493.45 1368
2493.92 1453
2494.39 1387
2494.86 1448
2495.33 1481
2495.80 1443
2496.27 1469
2496.74 1375
2497.21 1472
2497.68 1390
2498.16 1495
2498.63 1394
2499.10 1394
2499.57 1304
2500.04 1294
2500.51 1176
2500.98 1221
2501.45 1316
2501.93 1342
2502.40 1226
2502.87 1278
2503.34 1333
2503.81 1279
2504.28 1404
2504.76 1347
2505.23 1240
2505.70 1303
2506.17 1239
2506.64 1292
2507.11 1278
2507.59 1243
2508.06 1309
2508.53 1363
2509.00 1398
2509.47 1389
2509.95 1496
2510.42 1487
2510.89 1510
2511.36 1564
2511.84 1476
2512.31 1698
2512.78 1535
2513.25 1525
2513.73 1427
2514.20 1498
2514.67 1503
2515.14 1591
2515.62 1540
2516.09 1536
2516.56 1413
2517.03 1476
2517.51 1489
2517.98 1563
2518.45 1597
2518.93 1537
2519.40 1310
2519.87 1362
2520.35 1342
2520.82 1414
2521.29 1415
2521.77 1301
2522.24 1408
2522.71 1454
2523.19 1336
2523.66 1319
2524.13 1299
2524.61 1386
2525.08 1362
2525.55 1294
2526.03 1314
2526.50 1330
2526.97 1324
2527.45 1361
2527.92 1273
2528.40 1291
2528.87 1321
2529.34 1336
2529.82 1354
2530.29 1314
2530.77 1339
2531.24 1409
2531.71 1449
2532.19 1349
2532.66 1494
2533.14 1430
2533.61 1446
2534.09 1535
2534.56 1367
2535.04 1399
2535.51 1337
2535.98 1252
2536.46 1347
2536.93 1424
2537.41 1411
2537.88 1657
2538.36 1520
2538.83 1379
2539.31 1385
2539.78 1454
2540.26 1500
2540.73 1394
2541.21 1502
2541.68 1426
2542.16 1612
2542.63 1685
2543.11 1566
2543.59 1535
2544.06 1585
2544.54 1553
2545.01 1364
2545.49 1343
2545.96 1470
2546.44 1406
2546.91 1418
2547.39 1457
2547.87 1525
2548.34 1732
2548.82 1666
2549.29 1619
2549.77 1576
2550.24 1590
2550.72 1630
2551.20 1591
2551.67 1596
2552.15 1662
2552.62 1600
2553.10 1508
2553.58 1429
2554.05 1442
2554.53 1460
2555.01 1447
2555.48 1497
2555.96 1573
2556.44 1432
2556.91 1394
2557.39 1404
2557.87 1407
2558.34 1537
2558.82 1376
2559.30 1395
2559.77 1618
2560.25 1317
2560.73 1365
2561.20 1358
2561.68 1310
2562.16 1288
2562.64 1219
2563.11 1289
2563.59 1322
2564.07 1235
2564.54 1313
2565.02 1380
2565.50 1400
2565.98 1189
2566.45 1269
2566.93 1347
2567.41 1223
2567.89 1222
2568.36 1279
2568.84 1311
2569.32 1200
2569.80 1251
2570.28 1211
2570.75 1197
2571.23 1145
2571.71 1348
2572.19 1438
2572.66 1292
2573.14 1171
2573.62 1165
2574.10 1229
2574.58 1231
2575.06 1275
2575.53 1270
2576.01 1273
2576.49 1323
2576.97 1191
2577.45 1193
2577.93 1162
2578.40 1186
2578.88 1331
2579.36 1348
2579.84 1312
2580.32 1409
2580.80 1343
2581.28 1376
2581.76 1449
2582.24 1492
2582.71 1342
2583.19 1333
2583.67 1387
2584.15 1372
2584.63 1370
2585.11 1410
2585.59 1235
2586.07 1296
2586.55 1272
2587.03 1135
2587.51 1272
2587.99 1213
2588.47 1385
2588.95 1309
2589.42 1292
2589.90 1261
2590.38 1342
2590.86 1473
2591.34 1395
2591.82 1285
2592.30 1311
2592.78 1384
2593.26 1389
2593.74 1398
2594.22 1371
2594.70 1364
2595.18 1344
2595.66 1349
2596.14 1412
2596.62 1300
2597.10 1149
2597.58 1255
2598.07 1282
2598.55 1280
2599.03 1277
2599.51 1171
2599.99 1216
2600.47 1300
2600.95 1306
2601.43 1339
2601.91 1226
2602.39 1249
2602.87 1284
2603.35 1357
2603.83 1324
2604.31 1287
2604.80 1262
2605.28 1292
2605.76 1334
2606.24 1308
2606.72 1320
2607.20 1235
2607.68 1316
2608.16 1340
2608.65 1340
2609.13 1394
2609.61 1381
2610.09 1276
2610.57 1260
2611.05 1374
2611.53 1338
2612.02 1279
2612.50 1272
2612.98 1287
2613.46 1235
2613.94 1224
2614.43 1319
2614.91 1306
2615.39 1174
2615.87 1356
2616.35 1406
2616.84 1474
2617.32 1438
2617.80 1451
2618.28 1368
2618.77 1374
2619.25 1523
2619.73 1446
2620.21 1345
2620.69 1338
2621.18 1388
2621.66 1346
2622.14 1333
2622.63 1140
2623.11 1220
2623.59 1348
2624.07 1248
2624.56 1170
2625.04 1317
2625.52 1293
2626.01 1249
2626.49 1384
2626.97 1298
2627.45 1379
2627.94 1312
2628.42 1339
2628.90 1250
2629.39 1321
2629.87 1223
2630.35 1371
2630.84 1328
2631.32 1366
2631.80 1392
2632.29 1455
2632.77 1433
2633.26 1383
2633.74 1335
2634.22 1320
2634.71 1387
2635.19 1333
2635.67 1358
2636.16 1460
2636.64 1293
2637.13 1375
2637.61 1299
2638.09 1479
2638.58 1581
2639.06 1334
2639.55 1314
2640.03 1278
2640.52 1278
2641.00 1360
2641.48 1310
2641.97 1357
2642.45 1421
2642.94 1344
2643.42 1262
2643.91 1300
2644.39 1301
2644.88 1233
2645.36 1366
2645.85 1387
2646.33 1205
2646.82 1344
2647.30 1301
2647.79 1266
2648.27 1364
2648.76 1280
2649.24 1293
2649.73 1367
2650.21 1391
2650.70 1248
2651.18 1297
2651.67 1418
2652.15 1327
2652.64 1268
2653.12 1361
2653.61 1305
2654.10 1290
2654.58 1292
2655.07 1472
2655.55 1526
2656.04 1551
2656.52 1410
2657.01 1405
2657.50 1471
2657.98 1456
2658.47 1396
2658.95 1319
2659.44 1343
2659.93 1291
2660.41 1288
2660.90 1280
2661.38 1393
2661.87 1316
2662.36 1300
2662.84 1259
2663.33 1207
2663.82 1208
2664.30 1305
2664.79 1292
2665.28 1267
2665.76 1170
2666.25 1203
2666.74 1088
2667.22 1206
2667.71 1261
2668.20 1324
2668.68 1313
2669.17 1193
2669.66 1253
2670.14 1313
2670.63 1281
2671.12 1353
2671.61 1344
2672.09 1293
2672.58 1409
2673.07 1462
2673.55 1446
2674.04 1475
2674.53 1604
2675.02 1562
2675.50 1465
2675.99 1664
2676.48 1691
2676.97 1538
2677.46 1512
2677.94 1585
2678.43 1546
2678.92 1495
2679.41 1354
2679.89 1300
2680.38 1475
2680.87 1296
2681.36 1227
2681.85 1272
2682.33 1309
2682.82 1328
2683.31 1270
2683.80 1286
2684.29 1267
2684.78 1260
2685.26 1303
2685.75 1284
2686.24 1261
2686.73 1340
2687.22 1329
2687.71 1365
2688.20 1278
2688.68 1296
2689.17 1305
2689.66 1133
2690.15 1202
2690.64 1307
2691.13 1236
2691.62 1204
2692.11 1208
2692.60 1164
2693.09 1223
2693.57 1282
2694.06 1239
2694.55 1341
2695.04 1272
2695.53 1149
2696.02 1274
2696.51 1263
2697.00 1362
2697.49 1332
2697.98 1312
2698.47 1343
2698.96 1261
2699.45 1286
2699.94 1256
2700.43 1352
2700.92 1453
2701.41 1263
2701.90 1249
2702.39 1398
2702.88 1282
2703.37 1359
2703.86 1448
2704.35 1440
2704.84 1401
2705.33 1423
2705.82 1373
2706.31 1325
2706.80 1361
2707.29 1363
2707.78 1308
2708.27 1230
2708.76 1212
2709.25 1227
2709.74 1164
2710.23 1231
2710.72 1132
2711.21 1208
2711.71 1344
2712.20 1394
2712.69 1174
2713.18 1169
2713.67 1331
2714.16 1324
2714.65 1382
2715.14 1418
2715.63 1290
2716.12 1279
2716.62 1351
2717.11 1330
2717.60 1319
2718.09 1270
2718.58 1228
2719.07 1300
2719.56 1329
2720.06 1330
2720.55 1515
2721.04 1414
2721.53 1281
2722.02 1197
2722.51 1214
2723.01 1410
2723.50 1531
2723.99 1330
2724.48 1338
2724.97 1364
2725.47 1320
2725.96 1246
2726.45 1224
2726.94 1279
2727.44 1312
2727.93 1228
2728.42 1237
2728.91 1219
2729.40 1246
2729.90 1226
2730.39 1352
2730.88 1245
2731.37 1260
2731.87 1347
2732.36 1228
2732.85 1292
2733.35 1287
2733.84 1328
2734.33 1398
2734.82 1388
2735.32 1313
2735.81 1289
2736.30 1415
2736.80 1345
2737.29 1190
2737.78 1294
2738.28 1301
2738.77 1325
2739.26 1341
2739.76 1280
2740.25 1176
2740.74 1307
2741.24 1282
2741.73 1133
2742.22 1159
2742.72 1222
2743.21 1159
2743.70 1242
2744.20 1229
2744.69 1217
2745.19 1273
2745.68 1252
2746.17 1331
2746.67 1395
2747.16 1260
2747.66 1261
2748.15 1337
2748.64 1321
2749.14 1383
2749.63 1286
2750.13 1338
2750.62 1187
2751.12 1213
2751.61 1301
2752.10 1365
2752.60 1315
2753.09 1233
2753.59 1215
2754.08 1305
2754.58 1266
2755.07 1207
2755.57 1295
2756.06 1290
2756.56 1366
2757.05 1359
2757.55 1402
2758.04 1548
2758.54 1291
2759.03 1258
2759.53 1303
2760.02 1357
2760.52 1407
2761.01 1439
2761.51 1373
2762.00 1303
2762.50 1310
2762.99 1376
2763.49 1313
2763.99 1308
2764.48 1385
2764.98 1377
2765.47 1415
2765.97 1386
2766.46 1300
2766.96 1305
2767.46 1385
2767.95 1425
2768.45 1457
2768.94 1369
2769.44 1403
2769.94 1383
2770.43 1350
2770.93 1239
2771.42 1223
2771.92 1250
2772.42 1349
2772.91 1363
2773.41 1337
2773.91 1417
2774.40 1578
2774.90 1581
2775.40 1494
2775.89 1577
2776.39 1609
2776.89 1651
2777.38 1753
2777.88 1751
2778.38 1702
2778.87 1727
2779.37 1643
2779.87 1635
2780.36 1584
2780.86 1555
2781.36 1610
2781.85 1564
2782.35 1379
2782.85 1339
2783.35 1225
2783.84 1209
2784.34 1209
2784.84 1260
2785.34 1295
2785.83 1249
2786.33 1192
2786.83 1147
2787.33 1219
2787.82 1242
2788.32 1236
2788.82 1246
2789.32 1275
2789.81 1290
2790.31 1217
2790.81 1152
2791.31 1244
2791.81 1228
2792.30 1189
2792.80 1218
2793.30 1225
2793.80 1173
2794.30 1202
2794.80 1295
2795.29 1255
2795.79 1310
2796.29 1430
2796.79 1356
2797.29 1418
2797.79 1357
2798.29 1308
2798.78 1251
2799.28 1258
2799.78 1229
2800.28 1300
2800.78 1285
2801.28 1201
2801.78 1221
2802.28 1342
2802.77 1283
2803.27 1155
2803.77 1155
2804.27 1325
2804.77 1283
2805.27 1319
2805.77 1349
2806.27 1420
2806.77 1402
2807.27 1323
2807.77 1404
2808.27 1474
2808.77 1415
2809.27 1453
2809.77 1420
2810.27 1270
2810.77 1306
2811.27 1333
2811.76 1292
2812.26 1371
2812.76 1392
2813.26 1306
2813.76 1362
2814.26 1415
2814.76 1239
2815.26 1366
2815.76 1241
2816.27 1301
2816.77 1239
2817.27 1294
2817.77 1282
2818.27 1244
2818.77 1251
2819.27 1374
2819.77 1335
2820.27 1188
2820.77 1220
2821.27 1381
2821.77 1411
2822.27 1334
2822.77 1344
2823.27 1423
2823.77 1568
2824.27 1331
2824.78 1277
2825.28 1351
2825.78 1481
2826.28 1426
2826.78 1285
2827.28 1343
2827.78 1335
2828.28 1240
2828.79 1291
2829.29 1314
2829.79 1186
2830.29 1192
2830.79 1240
2831.29 1256
2831.79 1237
2832.30 1320
2832.80 1363
2833.30 1309
2833.80 1149
2834.30 1248
2834.80 1215
2835.31 1256
2835.81 1264
2836.31 1240
2836.81 1360
2837.31 1388
2837.82 1540
2838.32 1514
2838.82 1417
2839.32 1374
2839.83 1376
2840.33 1354
2840.83 1341
2841.33 1357
2841.84 1331
2842.34 1395
2842.84 1424
2843.34 1348
2843.85 1370
2844.35 1382
2844.85 1378
2845.35 1269
2845.86 1304
2846.36 1442
2846.86 1460
2847.37 1568
2847.87 1548
2848.37 1574
2848.87 1570
2849.38 1532
2849.88 1531
2850.38 1514
2850.89 1598
2851.39 1619
2851.89 1461
2852.40 1375
2852.90 1472
2853.40 1392
2853.91 1390
2854.41 1403
2854.92 1390
2855.42 1409
2855.92 1415
2856.43 1309
2856.93 1349
2857.43 1371
2857.94 1283
2858.44 1369
2858.95 1374
2859.45 1317
2859.95 1268
2860.46 1310
2860.96 1235
2861.47 1215
2861.97 1205
2862.48 1159
2862.98 1191
2863.48 1256
2863.99 1205
2864.49 1186
2865.00 1157
2865.50 1113
2866.01 1232
2866.51 1231
2867.02 1199
2867.52 1149
2868.03 1187
2868.53 1124
2869.04 1125
2869.54 1223
2870.05 1283
2870.55 1285
2871.06 1222
2871.56 1286
2872.07 1395
2872.57 1379
2873.08 1321
2873.58 1344
2874.09 1363
2874.59 1448
2875.10 1448
2875.60 1384
2876.11 1403
2876.61 1445
2877.12 1390
2877.63 1364
2878.13 1301
2878.64 1452
2879.14 1444
2879.65 1334
2880.15 1334
2880.66 1298
2881.17 1252
2881.67 1368
2882.18 1428
2882.68 1500
2883.19 1427
2883.70 1453
2884.20 1418
2884.71 1306
2885.22 1435
2885.72 1408
2886.23 1432
2886.74 1435
2887.24 1363
2887.75 1503
2888.25 1634
2888.76 1653
2889.27 1706
2889.77 1913
2890.28 1907
2890.79 1934
2891.30 1695
2891.80 1686
2892.31 1636
2892.82 1739
2893.32 1759
2893.83 1830
2894.34 1906
2894.84 1793
2895.35 1774
2895.86 1986
2896.37 2034
2896.87 1974
2897.38 1989
2897.89 2162
2898.40 2029
2898.90 1871
2899.41 1932
2899.92 1902
2900.43 1682
2900.93 1590
2901.44 1543
2901.95 1637
2902.46 1666
2902.96 1677
2903.47 1650
2903.98 1636
2904.49 1782
2905.00 1730
2905.50 1741
2906.01 1800
2906.52 1683
2907.03 1730
2907.54 1789
2908.05 1802
2908.55 1691
2909.06 1666
2909.57 1630
2910.08 1540
2910.59 1449
2911.10 1459
2911.61 1384
2912.11 1337
2912.62 1405
2913.13 1351
2913.64 1354
2914.15 1402
2914.66 1457
2915.17 1387
2915.68 1388
2916.19 1533
2916.69 1484
2917.20 1657
2917.71 1488
2918.22 1377
2918.73 1563
2919.24 1538
2919.75 1565
2920.26 1567
2920.77 1365
2921.28 1392
2921.79 1331
2922.30 1297
2922.81 1235
2923.32 1378
2923.83 1341
2924.34 1424
2924.85 1547
2925.36 1443
2925.87 1412
2926.38 1603
2926.89 1432
2927.40 1465
2927.91 1506
2928.42 1472
2928.93 1359
2929.44 1255
2929.95 1190
2930.46 1316
2930.97 1297
2931.48 1358
2931.99 1198
2932.50 1259
2933.01 1295
2933.52 1287
2934.03 1274
2934.54 1258
2935.05 1362
2935.56 1242
2936.07 1324
2936.58 1516
2937.09 1414
2937.60 1405
2938.12 1363
2938.63 1546
2939.14 1425
2939.65 1342
2940.16 1417
2940.67 1476
2941.18 1391
2941.69 1365
2942.20 1315
2942.72 1332
2943.23 1350
2943.74 1552
2944.25 1410
2944.76 1391
2945.27 1394
2945.79 1392
2946.30 1414
2946.81 1426
2947.32 1444
2947.83 1558
2948.34 1376
2948.86 1439
2949.37 1326
2949.88 1276
2950.39 1341
2950.90 1396
2951.42 1329
2951.93 1307
2952.44 1319
2952.95 1294
2953.46 1198
2953.98 1208
2954.49 1343
2955.00 1308
2955.51 1399
2956.03 1323
2956.54 1285
2957.05 1356
2957.56 1286
2958.08 1355
2958.59 1293
2959.10 1331
2959.62 1325
2960.13 1350
2960.64 1267
2961.15 1334
2961.67 1393
2962.18 1371
2962.69 1351
2963.21 1382
2963.72 1388
2964.23 1325
2964.75 1268
2965.26 1319
2965.77 1312
2966.29 1266
2966.80 1415
2967.31 1458
2967.83 1331
2968.34 1386
2968.85 1294
2969.37 1296
2969.88 1316
2970.40 1295
2970.91 1294
2971.42 1301
2971.94 1411
2972.45 1382
2972.96 1260
2973.48 1402
2973.99 1237
2974.51 1306
2975.02 1367
2975.54 1421
2976.05 1351
2976.56 1524
2977.08 1511
2977.59 1319
2978.11 1502
2978.62 1408
2979.14 1372
2979.65 1399
2980.16 1522
2980.68 1355
2981.19 1391
2981.71 1402
2982.22 1475
2982.74 1569
2983.25 1492
2983.77 1507
2984.28 1401
2984.80 1489
2985.31 1537
2985.83 1568
2986.34 1589
2986.86 1510
2987.37 1691
2987.89 1653
2988.40 1622
2988.92 1789
2989.44 1803
2989.95 1830
2990.47 1907
2990.98 1606
2991.50 1554
2992.01 1688
2992.53 1693
2993.04 1670
2993.56 1621
2994.08 1791
2994.59 1816
2995.11 1879
2995.62 2031
2996.14 1815
2996.66 2012
2997.17 1985
2997.69 2008
2998.20 1985
2998.72 2040
2999.24 2094
2999.75 2185
3000.27 2224
3000.79 2096
3001.30 2160
3001.82 2420
3002.33 2540
3002.85 2723
3003.37 3301
3003.88 3858
3004.40 4147
3004.92 4453
3005.43 5097
3005.95 5186
3006.47 5339
3006.99 5299
3007.50 4839
3008.02 4477
3008.54 4270
3009.05 3880
3009.57 3249
3010.09 2767
3010.60 2541
3011.12 2288
3011.64 2043
3012.16 2063
3012.67 2080
3013.19 1806
3013.71 1843
3014.23 1909
3014.74 1772
3015.26 1794
3015.78 1806
3016.30 1808
3016.82 1855
3017.33 1880
3017.85 1788
3018.37 1798
3018.89 1713
3019.40 1689
3019.92 1819
3020.44 1795
3020.96 1666
3021.48 1703
3022.00 1872
3022.51 1607
3023.03 1775
3023.55 1849
3024.07 1774
3024.59 1887
3025.11 1751
3025.62 1856
3026.14 1868
3026.66 1756
3027.18 1737
3027.70 1619
3028.22 1697
3028.74 1655
3029.25 1607
3029.77 1692
3030.29 1766
3030.81 1648
3031.33 1573
3031.85 1461
3032.37 1502
3032.89 1514
3033.41 1526
3033.93 1595
3034.45 1571
3034.96 1428
3035.48 1494
3036.00 1482
3036.52 1383
3037.04 1576
3037.56 1406
3038.08 1519
3038.60 1521
3039.12 1426
3039.64 1407
3040.16 1447
3040.68 1679
3041.20 1556
3041.72 1386
3042.24 1348
3042.76 1468
3043.28 1366
3043.80 1465
3044.32 1425
3044.84 1371
3045.36 1343
3045.88 1421
3046.40 1432
3046.92 1471
3047.44 1482
3047.96 1423
3048.48 1379
3049.00 1447
3049.52 1489
3050.04 1482
3050.56 1474
3051.09 1444
3051.61 1400
3052.13 1425
3052.65 1336
3053.17 1349
3053.69 1340
3054.21 1323
3054.73 1352
3055.25 1433
3055.77 1395
3056.29 1342
3056.82 1278
3057.34 1415
3057.86 1515
3058.38 1399
3058.90 1430
3059.42 1432
3059.94 1436
3060.47 1378
3060.99 1482
3061.51 1305
3062.03 1329
3062.55 1308
3063.07 1315
3063.60 1384
3064.12 1578
3064.64 1506
3065.16 1453
3065.68 1538
3066.21 1623
3066.73 1668
3067.25 1504
3067.77 1321
3068.29 1313
3068.82 1386
3069.34 1410
3069.86 1413
3070.38 1460
3070.90 1422
3071.43 1440
3071.95 1427
3072.47 1399
3072.99 1465
3073.52 1591
3074.04 1490
3074.56 1520
3075.09 1540
3075.61 1661
3076.13 1711
3076.65 1525
3077.18 1581
3077.70 1650
3078.22 1769
3078.75 1744
3079.27 1733
3079.79 1684
3080.32 1864
3080.84 1936
3081.36 1998
3081.89 1950
3082.41 1918
3082.93 1990
3083.46 2087
3083.98 1987
3084.50 1901
3085.03 1859
3085.55 1858
3086.07 1828
3086.60 1874
3087.12 1855
3087.64 1726
3088.17 1834
3088.69 1871
3089.22 1815
3089.74 1627
3090.26 1562
3090.79 1516
3091.31 1642
3091.84 1763
3092.36 1776
3092.89 1738
3093.41 1739
3093.93 1871
3094.46 1943
3094.98 1945
3095.51 1936
3096.03 2046
3096.56 2016
3097.08 2071
3097.61 2135
3098.13 2248
3098.66 2360
3099.18 2570
3099.70 2699
3100.23 3122
3100.75 3794
3101.28 4751
3101.80 5230
3102.33 6334
3102.85 7068
3103.38 7532
3103.91 7959
3104.43 8164
3104.96 8118
3105.48 7870
3106.01 7102
3106.53 6499
3107.06 5497
3107.58 4588
3108.11 4030
3108.63 3325
3109.16 2878
3109.69 2627
3110.21 2582
3110.74 2553
3111.26 2344
3111.79 2182
3112.31 2407
3112.84 2213
3113.37 2073
3113.89 2099
3114.42 2208
3114.94 2219
3115.47 2139
3116.00 2053
3116.52 1786
3117.05 1870
3117.58 1786
3118.10 1720
3118.63 1719
3119.16 1688
3119.68 1875
3120.21 1689
3120.73 1732
3121.26 1849
3121.79 1828
3122.31 1956
3122.84 2004
3123.37 2075
3123.90 1824
3124.42 1911
3124.95 1911
3125.48 1864
3126.00 1800
3126.53 1679
3127.06 1621
3127.58 1507
3128.11 1494
3128.64 1523
3129.17 1614
3129.69 1664
3130.22 1612
3130.75 1435
3131.28 1444
3131.80 1535
3132.33 1443
3132.86 1386
3133.39 1480
3133.91 1564
3134.44 1482
3134.97 1510
3135.50 1513
3136.03 1489
3136.55 1453
3137.08 1445
3137.61 1434
3138.14 1429
3138.67 1540
3139.19 1543
3139.72 1482
3140.25 1511
3140.78 1499
3141.31 1389
3141.84 1452
3142.36 1446
3142.89 1517
3143.42 1443
3143.95 1362
3144.48 1468
3145.01 1544
3145.54 1488
3146.06 1499
3146.59 1632
3147.12 1589
3147.65 1734
3148.18 1808
3148.71 1865
3149.24 1806
3149.77 1866
3150.30 1886
3150.83 1821
3151.35 1745
3151.88 1822
3152.41 1764
3152.94 1748
3153.47 1744
3154.00 1634
3154.53 1670
3155.06 1723
3155.59 1545
3156.12 1728
3156.65 1741
3157.18 1573
3157.71 1731
3158.24 1666
3158.77 1748
3159.30 1850
3159.83 1869
3160.36 1733
3160.89 1749
3161.42 1667
3161.95 1692
3162.48 1676
3163.01 1545
3163.54 1597
3164.07 1686
3164.60 1553
3165.13 1511
3165.66 1435
3166.19 1458
3166.72 1437
3167.25 1430
3167.78 1358
3168.31 1398
3168.84 1432
3169.37 1501
3169.90 1423
3170.44 1385
3170.97 1402
3171.50 1535
3172.03 1418
3172.56 1447
3173.09 1453
3173.62 1557
3174.15 1570
3174.68 1602
3175.21 1551
3175.75 1439
3176.28 1496
3176.81 1560
3177.34 1549
3177.87 1615
3178.40 1545
3178.93 1576
3179.47 1406
3180.00 1474
3180.53 1472
3181.06 1386
3181.59 1377
3182.12 1461
3182.66 1392
3183.19 1372
3183.72 1492
3184.25 1363
3184.78 1457
3185.32 1422
3185.85 1485
3186.38 1515
3186.91 1425
3187.44 1559
3187.98 1493
3188.51 1432
3189.04 1568
3189.57 1497
3190.11 1451
3190.64 1545
3191.17 1507
3191.70 1527
3192.24 1529
3192.77 1439
3193.30 1416
3193.84 1451
3194.37 1488
3194.90 1407
3195.43 1462
3195.97 1367
3196.50 1370
3197.03 1484
3197.57 1388
3198.10 1339
3198.63 1375
3199.17 1465
3199.70 1438
3200.23 1494
3200.77 1530
3201.30 1604
3201.83 1677
3202.37 1664
3202.90 1669
3203.43 1753
3203.97 1661
3204.50 1590
3205.03 1541
3205.57 1468
3206.10 1620
3206.63 1682
3207.17 1647
3207.70 1666
3208.24 1787
3208.77 1912
3209.30 1683
3209.84 1659
3210.37 1920
3210.91 2009
3211.44 2011
3211.98 2193
3212.51 2008
3213.04 2056
3213.58 1849
3214.11 1908
3214.65 1810
3215.18 1800
3215.72 1657
3216.25 1664
3216.79 1508
3217.32 1445
3217.86 1505
3218.39 1378
3218.93 1378
3219.46 1497
3220.00 1582
3220.53 1593
3221.07 1487
3221.60 1592
3222.14 1614
3222.67 1656
3223.21 1771
3223.74 1896
3224.28 2050
3224.81 1916
3225.35 1987
3225.88 2018
3226.42 1985
3226.95 2024
3227.49 1966
3228.02 1933
3228.56 1887
3229.10 1850
3229.63 1973
3230.17 1786
3230.70 1860
3231.24 1871
3231.78 1859
3232.31 1959
3232.85 2024
3233.38 1906
3233.92 1920
3234.46 1933
3234.99 2008
3235.53 2076
3236.06 2180
3236.60 2219
3237.14 2105
3237.67 2069
3238.21 2315
3238.75 2110
3239.28 2169
3239.82 2247
3240.36 2222
3240.89 2058
3241.43 2066
3241.97 2017
3242.50 2000
3243.04 1913
3243.58 1877
3244.11 1973
3244.65 2069
3245.19 2066
3245.72 1932
3246.26 2006
3246.80 2074
3247.34 1987
3247.87 2023
3248.41 2202
3248.95 2014
3249.49 2079
3250.02 2115
3250.56 2057
3251.10 2110
3251.64 2054
3252.17 2310
3252.71 2224
3253.25 2233
3253.79 2178
3254.32 2107
3254.86 2031
3255.40 2117
3255.94 2122
3256.48 2185
3257.01 2265
3257.55 2218
3258.09 2461
3258.63 2549
3259.17 2502
3259.70 2857
3260.24 3065
3260.78 3284
3261.32 3851
3261.86 4337
3262.40 4599
3262.93 4805
3263.47 4997
3264.01 5474
3264.55 5727
3265.09 6054
3265.63 6417
3266.17 6893
3266.71 7220
3267.24 7139
3267.78 7526
3268.32 7432
3268.86 7100
3269.40 7008
3269.94 6276
3270.48 5654
3271.02 4956
3271.56 4447
3272.10 3818
3272.64 3320
3273.18 2798
3273.71 2514
3274.25 2607
3274.79 2446
3275.33 2546
3275.87 2473
3276.41 2477
3276.95 2558
3277.49 2504
3278.03 2662
3278.57 2702
3279.11 2453
3279.65 2623
3280.19 2487
3280.73 2418
3281.27 2441
3281.81 2410
3282.35 2343
3282.89 2318
3283.43 2358
3283.97 2291
3284.51 2513
3285.05 2461
3285.59 2619
3286.13 2502
3286.67 2635
3287.21 2468
3287.75 2304
3288.30 2425
3288.84 2539
3289.38 2484
3289.92 2355
3290.46 2324
3291.00 2360
3291.54 2599
3292.08 2701
3292.62 2682
3293.16 2842
3293.70 2921
3294.24 3133
3294.79 3464
3295.33 3530
3295.87 3857
3296.41 3971
3296.95 4112
3297.49 3924
3298.03 3853
3298.57 3800
3299.12 3480
3299.66 3262
3300.20 3365
3300.74 2917
3301.28 2795
3301.82 2888
3302.37 2953
3302.91 2697
3303.45 2595
3303.99 2848
3304.53 2903
3305.08 2819
3305.62 2954
3306.16 2874
3306.70 2576
3307.24 2707
3307.79 2736
3308.33 2583
3308.87 2381
3309.41 2329
3309.96 2261
3310.50 2147
3311.04 2038
3311.58 2166
3312.13 2220
3312.67 2343
3313.21 2630
3313.75 2384
3314.30 2387
3314.84 2583
3315.38 2671
3315.92 2581
3316.47 3005
3317.01 3060
3317.55 3075
3318.10 3095
3318.64 2993
3319.18 3176
3319.73 3270
3320.27 3147
3320.81 3017
3321.36 3145
3321.90 3095
3322.44 3022
3322.99 2958
3323.53 3009
3324.07 2969
3324.62 2833
3325.16 2877
3325.70 2978
3326.25 2783
3326.79 2794
3327.34 2749
3327.88 2609
3328.42 2486
3328.97 2500
3329.51 2725
3330.06 2982
3330.60 3198
3331.14 3469
3331.69 4364
3332.23 5525
3332.78 7127
3333.32 9395
3333.86 11875
3334.41 14072
3334.95 16506
3335.50 18832
3336.04 20585
3336.59 21941
3337.13 22575
3337.68 22226
3338.22 21805
3338.77 20872
3339.31 18690
3339.86 16131
3340.40 13652
3340.94 11156
3341.49 9009
3342.03 7411
3342.58 6272
3343.13 5181
3343.67 4216
3344.22 3831
3344.76 3470
3345.31 3228
3345.85 3060
3346.40 2846
3346.94 2921
3347.49 2964
3348.03 2919
3348.58 2911
3349.12 2942
3349.67 3100
3350.22 3296
3350.76 3212
3351.31 3154
3351.85 3213
3352.40 3436
3352.94 3187
3353.49 3066
3354.04 3067
3354.58 3110
3355.13 2980
3355.67 2750
3356.22 2738
3356.77 2703
3357.31 2612
3357.86 2380
3358.41 2501
3358.95 2604
3359.50 2441
3360.05 2434
3360.59 2370
3361.14 2463
3361.68 2421
3362.23 2397
3362.78 2302
3363.33 2427
3363.87 2483
3364.42 2421
3364.97 2368
3365.51 2387
3366.06 2432
3366.61 2503
3367.15 2406
3367.70 2307
3368.25 2352
3368.79 2406
3369.34 2291
3369.89 2363
3370.44 2588
3370.98 2672
3371.53 2781
3372.08 2674
3372.63 2802
3373.17 2949
3373.72 3183
3374.27 3294
3374.82 3565
3375.36 3701
3375.91 3424
3376.46 3401
3377.01 3259
3377.56 3198
3378.10 2718
3378.65 2680
3379.20 2500
3379.75 2333
3380.30 2194
3380.84 2134
3381.39 2263
3381.94 2157
3382.49 1964
3383.04 1912
3383.59 1947
3384.13 1870
3384.68 1987
3385.23 1942
3385.78 1968
3386.33 1821
3386.88 1682
3387.43 1835
3387.97 1971
3388.52 1881
3389.07 1928
3389.62 1929
3390.17 1855
3390.72 1855
3391.27 1898
3391.82 2017
3392.37 1849
3392.92 1819
3393.46 1876
3394.01 1888
3394.56 1879
3395.11 1799
3395.66 1781
3396.21 1885
3396.76 1938
3397.31 1902
3397.86 1938
3398.41 1828
3398.96 1849
3399.51 1788
3400.06 1758
3400.61 1785
3401.16 1768
3401.71 1833
3402.26 1748
3402.81 1725
3403.36 1698
3403.91 1547
3404.46 1611
3405.01 1835
3405.56 1648
3406.11 1621
3406.66 1583
3407.21 1478
3407.76 1601
3408.31 1598
3408.86 1685
3409.41 1662
3409.96 1660
3410.51 1644
3411.06 1790
3411.61 1891
3412.16 1945
3412.71 1917
3413.27 1795
3413.82 1866
3414.37 1787
3414.92 1916
3415.47 1769
3416.02 1877
3416.57 1911
3417.12 1647
3417.67 1637
3418.22 1715
3418.78 1651
3419.33 1558
3419.88 1682
3420.43 1625
3420.98 1633
3421.53 1649
3422.08 1669
3422.64 1859
3423.19 1849
3423.74 1864
3424.29 1978
3424.84 2031
3425.39 2070
3425.95 1980
3426.50 1965
3427.05 1914
3427.60 1999
3428.15 1834
3428.71 1802
3429.26 1678
3429.81 1567
3430.36 1614
3430.91 1580
3431.47 1530
3432.02 1701
3432.57 1595
3433.12 1575
3433.68 1639
3434.23 1475
3434.78 1526
3435.33 1644
3435.89 1634
3436.44 1611
3436.99 1650
3437.54 1548
3438.10 1655
3438.65 1529
3439.20 1646
3439.76 1720
3440.31 1540
3440.86 1722
3441.42 1694
3441.97 1803
3442.52 1676
3443.07 1863
3443.63 1754
3444.18 1637
3444.73 1731
3445.29 1604
3445.84 1518
3446.39 1517
3446.95 1600
3447.50 1516
3448.06 1631
3448.61 1692
3449.16 1586
3449.72 1455
3450.27 1520
3450.82 1590
3451.38 1490
3451.93 1537
3452.49 1560
3453.04 1414
3453.59 1468
3454.15 1404
3454.70 1546
3455.26 1575
3455.81 1423
3456.36 1454
3456.92 1600
3457.47 1552
3458.03 1491
3458.58 1530
3459.14 1469
3459.69 1435
3460.25 1473
3460.80 1446
3461.36 1499
3461.91 1490
3462.46 1434
3463.02 1535
3463.57 1465
3464.13 1491
3464.68 1526
3465.24 1505
3465.79 1513
3466.35 1545
3466.90 1676
3467.46 1676
3468.02 1659
3468.57 1789
3469.13 1819
3469.68 1826
3470.24 1758
3470.79 1606
3471.35 1729
3471.90 1795
3472.46 1872
3473.01 1839
3473.57 1852
3474.13 1728
3474.68 1872
3475.24 1812
3475.79 1685
3476.35 1694
3476.90 1737
3477.46 1699
3478.02 1717
3478.57 1846
3479.13 1799
3479.68 1861
3480.24 1926
3480.80 2030
3481.35 2111
3481.91 2032
3482.47 2188
3483.02 2112
3483.58 1990
3484.14 2026
3484.69 2196
3485.25 2198
3485.81 2024
3486.36 2009
3486.92 2172
3487.48 2330
3488.03 2548
3488.59 2937
3489.15 3247
3489.70 4110
3490.26 4594
3490.82 5251
3491.37 6129
3491.93 6828
3492.49 7492
3493.05 7714
3493.60 7787
3494.16 7927
3494.72 7109
3495.27 6668
3495.83 5992
3496.39 4813
3496.95 4164
3497.50 3771
3498.06 3406
3498.62 3076
3499.18 3008
3499.74 2928
3500.29 2792
3500.85 2770
3501.41 3072
3501.97 3197
3502.52 3219
3503.08 3390
3503.64 3361
3504.20 3508
3504.76 3777
3505.32 3806
3505.87 3992
3506.43 3981
3506.99 3864
3507.55 3778
3508.11 3446
3508.67 3319
3509.22 3228
3509.78 2969
3510.34 2875
3510.90 2772
3511.46 2647
3512.02 2344
3512.58 2228
3513.13 2240
3513.69 2256
3514.25 2028
3514.81 1987
3515.37 1863
3515.93 1877
3516.49 1798
3517.05 1607
3517.61 1592
3518.17 1784
3518.73 1682
3519.28 1644
3519.84 1683
3520.40 1703
3520.96 1774
3521.52 1791
3522.08 1814
3522.64 1883
3523.20 1933
3523.76 1918
3524.32 1877
3524.88 1882
3525.44 1841
3526.00 1748
3526.56 1640
3527.12 1538
3527.68 1614
3528.24 1634
3528.80 1615
3529.36 1635
3529.92 1512
3530.48 1662
3531.04 1526
3531.60 1586
3532.16 1575
3532.72 1637
3533.28 1624
3533.84 1593
3534.40 1728
3534.96 1683
3535.52 1568
3536.08 1768
3536.65 1818
3537.21 1831
3537.77 1655
3538.33 1609
3538.89 1570
3539.45 1652
3540.01 1518
3540.57 1558
3541.13 1725
3541.69 1721
3542.25 1642
3542.82 1645
3543.38 1634
3543.94 1615
3544.50 1706
3545.06 1756
3545.62 1677
3546.18 1581
3546.75 1625
3547.31 1574
3547.87 1582
3548.43 1482
3548.99 1489
3549.55 1402
3550.12 1329
3550.68 1354
3551.24 1428
3551.80 1300
3552.36 1321
3552.92 1374
3553.49 1308
3554.05 1287
3554.61 1358
3555.17 1286
3555.74 1206
3556.30 1424
3556.86 1327
3557.42 1481
3557.98 1398
3558.55 1481
3559.11 1497
3559.67 1396
3560.23 1287
3560.80 1423
3561.36 1443
3561.92 1483
3562.49 1464
3563.05 1549
3563.61 1551
3564.17 1383
3564.74 1472
3565.30 1489
3565.86 1410
3566.43 1539
3566.99 1480
3567.55 1511
3568.11 1447
3568.68 1383
3569.24 1358
3569.80 1329
3570.37 1407
3570.93 1288
3571.49 1270
3572.06 1322
3572.62 1308
3573.19 1445
3573.75 1494
3574.31 1548
3574.88 1479
3575.44 1480
3576.00 1578
3576.57 1683
3577.13 1502
3577.70 1489
3578.26 1503
3578.82 1619
3579.39 1568
3579.95 1573
3580.52 1382
3581.08 1497
3581.64 1329
3582.21 1328
3582.77 1437
3583.34 1472
3583.90 1410
3584.47 1458
3585.03 1554
3585.60 1500
3586.16 1428
3586.72 1439
3587.29 1398
3587.85 1416
3588.42 1345
3588.98 1406
3589.55 1384
3590.11 1429
3590.68 1311
3591.24 1344
3591.81 1324
3592.37 1378
3592.94 1337
3593.50 1381
3594.07 1409
3594.63 1276
3595.20 1246
3595.77 1356
3596.33 1350
3596.90 1317
3597.46 1335
3598.03 1298
3598.59 1323
3599.16 1297
3599.72 1294
3600.29 1291
3600.86 1352
3601.42 1388
3601.99 1492
3602.55 1380
3603.12 1401
3603.69 1321
3604.25 1270
3604.82 1296
3605.38 1342
3605.95 1378
3606.52 1235
3607.08 1210
3607.65 1279
3608.21 1270
3608.78 1197
3609.35 1189
3609.91 1177
3610.48 1184
3611.05 1241
3611.61 1168
3612.18 1066
3612.75 1160
3613.31 1263
3613.88 1317
3614.45 1253
3615.01 1290
3615.58 1324
3616.15 1392
3616.72 1460
3617.28 1398
3617.85 1450
3618.42 1711
3618.98 1640
3619.55 1516
3620.12 1457
3620.69 1611
3621.25 1533
3621.82 1421
3622.39 1409
3622.96 1502
3623.52 1455
3624.09 1274
3624.66 1196
3625.23 1255
3625.79 1272
3626.36 1249
3626.93 1201
3627.50 1332
3628.06 1248
3628.63 1279
3629.20 1387
3629.77 1442
3630.34 1488
3630.91 1539
3631.47 1497
3632.04 1343
3632.61 1452
3633.18 1518
3633.75 1525
3634.31 1540
3634.88 1571
3635.45 1600
3636.02 1514
3636.59 1466
3637.16 1482
3637.73 1280
3638.29 1500
3638.86 1576
3639.43 1495
3640.00 1464
3640.57 1429
3641.14 1500
3641.71 1526
3642.28 1443
3642.85 1491
3643.42 1493
3643.98 1710
3644.55 1479
3645.12 1405
3645.69 1383
3646.26 1437
3646.83 1348
3647.40 1302
3647.97 1270
3648.54 1509
3649.11 1584
3649.68 1599
3650.25 1624
3650.82 1732
3651.39 1791
3651.96 1932
3652.53 1850
3653.10 1781
3653.67 1746
3654.24 1746
3654.81 1763
3655.38 1700
3655.95 1717
3656.52 1766
3657.09 1577
3657.66 1574
3658.23 1526
3658.80 1627
3659.37 1644
3659.94 1442
3660.51 1538
3661.08 1681
3661.65 1547
3662.22 1601
3662.79 1587
3663.36 1610
3663.93 1724
3664.50 1781
3665.07 1781
3665.64 2002
3666.22 1856
3666.79 1889
3667.36 2052
3667.93 1975
3668.50 1976
3669.07 1913
3669.64 1790
3670.21 1547
3670.78 1573
3671.36 1440
3671.93 1500
3672.50 1490
3673.07 1541
3673.64 1593
3674.21 1466
3674.78 1534
3675.36 1599
3675.93 1533
3676.50 1577
3677.07 1495
3677.64 1412
3678.21 1420
3678.79 1569
3679.36 1590
3679.93 1339
3680.50 1333
3681.07 1402
3681.65 1347
3682.22 1379
3682.79 1310
3683.36 1250
3683.94 1224
3684.51 1182
3685.08 1236
3685.65 1129
3686.23 1209
3686.80 1322
3687.37 1268
3687.94 1230
3688.52 1251
3689.09 1340
3689.66 1219
3690.23 1205
3690.81 1349
3691.38 1351
3691.95 1247
3692.52 1348
3693.10 1360
3693.67 1353
3694.24 1297
3694.82 1188
3695.39 1232
3695.96 1223
3696.54 1264
3697.11 1213
3697.68 1168
3698.26 1219
3698.83 1283
3699.40 1268
3699.98 1202
3700.55 1222
3701.12 1132
3701.70 1124
3702.27 1342
3702.85 1340
3703.42 1330
3703.99 1276
3704.57 1240
3705.14 1343
3705.71 1307
3706.29 1281
3706.86 1337
3707.44 1364
3708.01 1372
3708.59 1393
3709.16 1395
3709.73 1369
3710.31 1507
3710.88 1421
3711.46 1334
3712.03 1340
3712.61 1434
3713.18 1295
3713.75 1388
3714.33 1274
3714.90 1377
3715.48 1419
3716.05 1247
3716.63 1288
3717.20 1315
3717.78 1277
3718.35 1233
3718.93 1274
3719.50 1231
3720.08 1214
3720.65 1205
3721.23 1187
3721.80 1103
3722.38 1175
3722.95 1181
3723.53 1178
3724.11 1092
3724.68 999
3725.26 1150
3725.83 1178
3726.41 1182
3726.98 1131
3727.56 1172
3728.13 1235
3728.71 1202
3729.29 1112
3729.86 1194
3730.44 1270
3731.01 1349
3731.59 1292
3732.17 1454
3732.74 1279
3733.32 1379
3733.89 1262
3734.47 1300
3735.05 1201
3735.62 1352
3736.20 1411
3736.77 1419
3737.35 1208
3737.93 1183
3738.50 1222
3739.08 1245
3739.66 1325
3740.23 1155
3740.81 1224
3741.39 1166
3741.96 1129
3742.54 1140
3743.12 1224
3743.69 1230
3744.27 1169
3744.85 1096
3745.43 1100
3746.00 1239
3746.58 1090
3747.16 1173
3747.73 1194
3748.31 1257
3748.89 1260
3749.47 1238
3750.04 1269
3750.62 1149
3751.20 1176
3751.78 1159
3752.35 1102
3752.93 1170
3753.51 1166
3754.09 1055
3754.66 1018
3755.24 1013
3755.82 1199
3756.40 1189
3756.98 1172
3757.55 1173
3758.13 1232
3758.71 1160
3759.29 1117
3759.87 1165
3760.44 1344
3761.02 1313
3761.60 1243
3762.18 1308
3762.76 1273
3763.34 1324
3763.91 1178
3764.49 1257
3765.07 1223
3765.65 1214
3766.23 1139
3766.81 1164
3767.39 1112
3767.96 1173
3768.54 1199
3769.12 1267
3769.70 1263
3770.28 1178
3770.86 1260
3771.44 1389
3772.02 1345
3772.60 1293
3773.18 1276
3773.76 1268
3774.33 1222
3774.91 1177
3775.49 1243
3776.07 1386
3776.65 1288
3777.23 1240
3777.81 1242
3778.39 1173
3778.97 1157
3779.55 1263
3780.13 1247
3780.71 1231
3781.29 1170
3781.87 1165
3782.45 1172
3783.03 1285
3783.61 1335
3784.19 1128
3784.77 1165
3785.35 1228
3785.93 1145
3786.51 1034
3787.09 1256
3787.67 1215
3788.25 1298
3788.83 1246
3789.41 1149
3789.99 1287
3790.57 1227
3791.15 1195
3791.73 1306
3792.31 1362
3792.89 1429
3793.48 1335
3794.06 1425
3794.64 1515
3795.22 1444
3795.80 1398
3796.38 1352
3796.96 1352
3797.54 1426
3798.12 1397
3798.70 1458
3799.28 1501
3799.87 1603
3800.45 1461
3801.03 1506
3801.61 1556
3802.19 1574
3802.77 1675
3803.35 1722
3803.94 1668
3804.52 1777
3805.10 1584
3805.68 1600
3806.26 1703
3806.84 1646
3807.43 1674
3808.01 1639
3808.59 1676
3809.17 1774
3809.75 1904
3810.34 1981
3810.92 1928
3811.50 1871
3812.08 1903
3812.66 1974
3813.25 2249
3813.83 2312
3814.41 2296
3814.99 2349
3815.58 2360
3816.16 2347
3816.74 2352
3817.32 2308
3817.91 2265
3818.49 1962
3819.07 1897
3819.65 1690
3820.24 1645
3820.82 1661
3821.40 1466
3821.99 1464
3822.57 1517
3823.15 1438
3823.73 1479
3824.32 1376
3824.90 1366
3825.48 1353
3826.07 1389
3826.65 1481
3827.23 1527
3827.82 1413
3828.40 1468
3828.98 1364
3829.57 1257
3830.15 1295
3830.73 1272
3831.32 1279
3831.90 1266
3832.49 1324
3833.07 1253
3833.65 1265
3834.24 1333
3834.82 1243
3835.41 1327
3835.99 1372
3836.57 1304
3837.16 1373
3837.74 1385
3838.33 1329
3838.91 1201
3839.49 1139
3840.08 1198
3840.66 1129
3841.25 1188
3841.83 1289
3842.42 1205
3843.00 1184
3843.58 1223
3844.17 1093
3844.75 1118
3845.34 1124
3845.92 1132
3846.51 1232
3847.09 1241
3847.68 1251
3848.26 1227
3848.85 1207
3849.43 1280
3850.02 1260
3850.60 1279
3851.19 1217
3851.77 1182
3852.36 1041
3852.94 1189
3853.53 1201
3854.11 1210
3854.70 1166
3855.29 1199
3855.87 1258
3856.46 1078
3857.04 1076
3857.63 1097
3858.21 1138
3858.80 1165
3859.39 1192
3859.97 1194
3860.56 1182
3861.14 1304
3861.73 1278
3862.31 1252
3862.90 1283
3863.49 1363
3864.07 1336
3864.66 1324
3865.25 1373
3865.83 1352
3866.42 1544
3867.00 1399
3867.59 1328
3868.18 1337
3868.76 1408
3869.35 1243
3869.94 1216
3870.52 1250
3871.11 1247
3871.70 1231
3872.28 1203
3872.87 1281
3873.46 1247
3874.04 1198
3874.63 1211
3875.22 1204
3875.80 1283
3876.39 1339
3876.98 1334
3877.57 1260
3878.15 1355
3878.74 1296
3879.33 1227
3879.92 1103
3880.50 1112
3881.09 1152
3881.68 1114
3882.26 1205
3882.85 1159
3883.44 1138
3884.03 1112
3884.62 1191
3885.20 1035
3885.79 1071
3886.38 1053
3886.97 1188
3887.55 1214
3888.14 1342
3888.73 1404
3889.32 1313
3889.91 1395
3890.49 1490
3891.08 1416
3891.67 1404
3892.26 1404
3892.85 1452
3893.44 1345
3894.02 1429
3894.61 1409
3895.20 1389
3895.79 1319
3896.38 1383
3896.97 1292
3897.56 1193
3898.14 1284
3898.73 1363
3899.32 1265
3899.91 1212
3900.50 1186
3901.09 1265
3901.68 1178
3902.27 1218
3902.86 1214
3903.44 1224
3904.03 1216
3904.62 1278
3905.21 1206
3905.80 1202
3906.39 1219
3906.98 1197
3907.57 1241
3908.16 1119
3908.75 1228
3909.34 1318
3909.93 1261
3910.52 1369
3911.11 1255
3911.70 1154
3912.29 1190
3912.88 1212
3913.47 1167
3914.06 1165
3914.65 1145
3915.24 1077
3915.83 1185
3916.42 1219
3917.01 1180
3917.60 1219
3918.19 1273
3918.78 1133
3919.37 1128
3919.96 1087
3920.55 1128
3921.14 1228
3921.73 1158
3922.32 1237
3922.91 1230
3923.50 1044
3924.09 1081
3924.68 1198
3925.27 1083
3925.86 1068
3926.45 1171
3927.05 1166
3927.64 1244
3928.23 1183
3928.82 1116
3929.41 1148
3930.00 1253
3930.59 1170
3931.18 999
3931.77 1037
3932.37 1082
3932.96 1056
3933.55 1084
3934.14 1077
3934.73 1083
3935.32 1049
3935.91 1161
3936.51 1201
3937.10 1196
3937.69 1194
3938.28 1168
3938.87 1150
3939.46 1156
3940.06 1218
3940.65 1280
3941.24 1387
3941.83 1244
3942.42 1327
3943.02 1322
3943.61 1275
3944.20 1308
3944.79 1334
3945.39 1382
3945.98 1125
3946.57 1207
3947.16 1195
3947.76 1158
3948.35 1228
3948.94 1180
3949.53 1179
3950.13 1168
3950.72 1192
3951.31 1202
3951.90 1106
3952.50 1252
3953.09 1254
3953.68 1268
3954.28 1244
3954.87 1187
3955.46 1184
3956.05 1195
3956.65 1323
3957.24 1379
3957.83 1290
3958.43 1235
3959.02 1301
3959.61 1276
3960.21 1256
3960.80 1204
3961.39 1306
3961.99 1303
3962.58 1310
3963.17 1217
3963.77 1256
3964.36 1330
3964.96 1290
3965.55 1249
3966.14 1407
3966.74 1501
3967.33 1506
3967.93 1473
3968.52 1481
3969.11 1359
3969.71 1423
3970.30 1252
3970.90 1223
3971.49 1381
3972.08 1435
3972.68 1299
3973.27 1339
3973.87 1303
3974.46 1491
3975.06 1634
3975.65 1766
3976.25 1896
3976.84 1955
3977.43 2035
3978.03 1932
3978.62 1825
3979.22 1858
3979.81 1883
3980.41 1735
3981.00 1583
3981.60 1473
3982.19 1636
3982.79 1649
3983.38 1582
3983.98 1479
3984.57 1436
3985.17 1448
3985.76 1451
3986.36 1522
3986.96 1451
3987.55 1335
3988.15 1365
3988.74 1286
3989.34 1337
3989.93 1272
3990.53 1320
3991.12 1275
3991.72 1408
3992.32 1551
3992.91 1377
3993.51 1314
3994.10 1430
3994.70 1527
3995.30 1433
3995.89 1527
3996.49 1493
3997.08 1438
3997.68 1363
3998.28 1412
3998.87 1350
3999.47 1341
4000.07 1407
4000.66 1301
4001.26 1410
4001.85 1369
4002.45 1385
4003.05 1432
4003.64 1294
4004.24 1385
4004.84 1519
4005.43 1425
4006.03 1365
4006.63 1382
4007.23 1520
4007.82 1443
4008.42 1370
4009.02 1389
4009.61 1418
4010.21 1358
4010.81 1292
4011.41 1209
4012.00 1252
4012.60 1295
4013.20 1243
4013.79 1181
4014.39 1257
4014.99 1267
4015.59 1239
4016.18 1361
4016.78 1258
4017.38 1323
4017.98 1331
4018.58 1239
4019.17 1273
4019.77 1361
4020.37 1284
4020.97 1334
4021.56 1351
4022.16 1227
4022.76 1269
4023.36 1321
4023.96 1371
4024.56 1326
4025.15 1469
4025.75 1524
4026.35 1577
4026.95 1627
4027.55 1570
4028.15 1615
4028.74 1669
4029.34 1693
4029.94 1740
4030.54 1814
4031.14 1775
4031.74 1850
4032.34 1767
4032.93 1667
4033.53 1777
4034.13 1885
4034.73 1846
4035.33 1906
4035.93 1923
4036.53 1785
4037.13 1723
4037.73 1570
4038.33 1672
4038.93 1474
4039.52 1364
4040.12 1419
4040.72 1275
4041.32 1189
4041.92 1226
4042.52 1220
4043.12 1203
4043.72 1270
4044.32 1172
4044.92 1243
4045.52 1317
4046.12 1212
4046.72 1162
4047.32 1183
4047.92 1132
4048.52 1079
4049.12 1068
4049.72 1112
4050.32 1255
4050.92 1192
4051.52 1243
4052.12 1256
4052.72 1292
4053.32 1287
4053.92 1152
4054.52 1262
4055.12 1150
4055.72 1092
4056.32 1148
4056.92 1172
4057.52 1175
4058.13 1147
4058.73 1170
4059.33 1140
4059.93 1027
4060.53 1070
4061.13 1088
4061.73 1207
4062.33 1118
4062.93 1269
4063.53 1142
4064.14 1095
4064.74 1036
4065.34 1048
4065.94 1125
4066.54 1208
4067.14 1195
4067.74 1076
4068.34 1152
4068.95 1124
4069.55 1037
4070.15 1145
4070.75 1139
4071.35 1076
4071.95 1186
4072.56 1074
4073.16 1045
4073.76 1043
4074.36 1203
4074.96 1145
4075.57 1171
4076.17 1150
4076.77 1159
4077.37 1139
4077.97 1149
4078.58 1132
4079.18 1176
4079.78 1184
4080.38 1143
4080.99 1187
4081.59 1137
4082.19 1147
4082.79 1114
4083.40 1159
4084.00 1165
4084.60 1244
4085.20 1169
4085.81 1152
4086.41 1099
4087.01 1060
4087.61 972
4088.22 1130
4088.82 1149
4089.42 1039
4090.03 1058
4090.63 1084
4091.23 1019
4091.84 1017
4092.44 1065
4093.04 1073
4093.65 1018
4094.25 1112
4094.85 1033
4095.46 1007
4096.06 985
4096.66 1095
4097.27 1046
4097.87 1082
4098.47 1152
4099.08 1138
4099.68 1149
4100.29 1078
4100.89 1017
4101.49 1014
4102.10 1051
4102.70 1053
4103.30 1133
4103.91 1095
4104.51 1124
4105.12 1167
4105.72 1068
4106.33 1132
4106.93 1038
4107.53 981
4108.14 996
4108.74 1072
4109.35 1128
4109.95 1092
4110.56 1090
4111.16 1077
4111.77 1053
4112.37 1006
4112.98 1014
4113.58 940
4114.19 995
4114.79 1084
4115.40 1125
4116.00 956
4116.61 1006
4117.21 1029
4117.82 1045
4118.42 984
4119.03 1136
4119.63 1129
4120.24 1132
4120.84 1123
4121.45 1156
4122.05 1004
4122.66 1032
4123.26 1034
4123.87 1190
4124.47 1051
4125.08 1112
4125.69 1032
4126.29 1022
4126.90 960
4127.50 986
4128.11 974
4128.71 990
4129.32 1078
4129.93 1107
4130.53 1152
4131.14 1118
4131.74 1027
4132.35 1120
4132.96 1108
4133.56 1179
4134.17 1167
4134.78 1164
4135.38 1194
4135.99 1074
4136.60 1307
4137.20 1262
4137.81 1227
4138.42 1244
4139.02 1202
4139.63 1255
4140.24 1192
4140.84 1198
4141.45 1326
4142.06 1378
4142.66 1302
4143.27 1404
4143.88 1434
4144.48 1315
4145.09 1471
4145.70 1422
4146.31 1278
4146.91 1321
4147.52 1216
4148.13 1156
4148.73 1108
4149.34 1122
4149.95 1064
4150.56 1049
4151.16 1092
4151.77 1058
4152.38 1050
4152.99 1044
4153.60 1063
4154.20 1171
4154.81 1203
4155.42 1128
4156.03 1038
4156.63 1124
4157.24 1229
4157.85 1196
4158.46 1409
4159.07 1316
4159.68 1320
4160.28 1350
4160.89 1323
4161.50 1304
4162.11 1312
4162.72 1296
4163.33 1270
4163.93 1307
4164.54 1190
4165.15 1163
4165.76 1215
4166.37 1219
4166.98 1150
4167.59 1153
4168.19 1195
4168.80 1200
4169.41 1159
4170.02 1098
4170.63 1107
4171.24 1124
4171.85 1169
4172.46 1184
4173.07 1103
4173.68 1083
4174.29 1082
4174.89 1147
4175.50 1241
4176.11 1250
4176.72 1230
4177.33 1173
4177.94 1226
4178.55 1185
4179.16 1176
4179.77 1221
4180.38 1206
4180.99 1326
4181.60 1133
4182.21 1098
4182.82 1097
4183.43 1190
4184.04 1093
4184.65 1239
4185.26 1279
4185.87 1211
4186.48 1178
4187.09 1218
4187.70 1069
4188.31 1024
4188.92 1119
4189.53 1076
4190.14 1049
4190.75 1189
4191.36 1229
4191.97 1119
4192.58 1061
4193.19 1178
4193.80 1099
4194.42 1165
4195.03 1290
4195.64 1280
4196.25 1217
4196.86 1226
4197.47 1207
4198.08 1252
4198.69 1237
4199.30 1253
4199.91 1343
4200.53 1135
4201.14 1142
4201.75 1136
4202.36 1114
4202.97 1071
4203.58 1146
4204.19 1243
4204.80 1234
4205.42 1139
4206.03 1234
4206.64 1206
4207.25 1135
4207.86 1220
4208.47 1254
4209.09 1125
4209.70 1135
4210.31 1077
4210.92 1002
4211.53 1102
4212.15 1237
4212.76 1195
4213.37 1206
4213.98 1212
4214.59 1309
4215.21 1203
4215.82 1202
4216.43 1255
4217.04 1303
4217.66 1278
4218.27 1286
4218.88 1310
4219.49 1313
4220.11 1254
4220.72 1269
4221.33 1337
4221.94 1289
4222.56 1353
4223.17 1227
4223.78 1253
4224.40 1368
4225.01 1192
4225.62 1278
4226.23 1391
4226.85 1295
4227.46 1169
4228.07 1287
4228.69 1291
4229.30 1447
4229.91 1411
4230.53 1590
4231.14 1567
4231.75 1731
4232.37 1849
4232.98 1971
4233.59 2119
4234.21 2387
4234.82 2520
4235.44 2716
4236.05 2725
4236.66 2830
4237.28 2555
4237.89 2475
4238.50 2240
4239.12 1927
4239.73 1826
4240.35 1573
4240.96 1575
4241.58 1430
4242.19 1479
4242.80 1299
4243.42 1282
4244.03 1218
4244.65 1344
4245.26 1498
4245.88 1477
4246.49 1392
4247.10 1452
4247.72 1500
4248.33 1470
4248.95 1493
4249.56 1386
4250.18 1411
4250.79 1375
4251.41 1417
4252.02 1220
4252.64 1340
4253.25 1252
4253.87 1282
4254.48 1277
4255.10 1357
4255.71 1353
4256.33 1257
4256.94 1317
4257.56 1259
4258.17 1237
4258.79 1258
4259.41 1264
4260.02 1212
4260.64 1277
4261.25 1223
4261.87 1325
4262.48 1314
4263.10 1314
4263.71 1271
4264.33 1220
4264.95 1282
4265.56 1384
4266.18 1478
4266.79 1471
4267.41 1338
4268.03 1337
4268.64 1421
4269.26 1367
4269.87 1495
4270.49 1457
4271.11 1418
4271.72 1516
4272.34 1583
4272.96 1491
4273.57 1401
4274.19 1617
4274.81 1861
4275.42 1722
4276.04 1706
4276.66 1910
4277.27 2090
4277.89 2024
4278.51 2041
4279.12 1835
4279.74 1802
4280.36 1672
4280.97 1575
4281.59 1443
4282.21 1479
4282.83 1344
4283.44 1388
4284.06 1316
4284.68 1236
4285.29 1188
4285.91 1272
4286.53 1282
4287.15 1256
4287.76 1268
4288.38 1357
4289.00 1231
4289.62 1230
4290.23 1278
4290.85 1349
4291.47 1394
4292.09 1272
4292.71 1226
4293.32 1151
4293.94 1254
4294.56 1352
4295.18 1237
4295.80 1286
4296.41 1261
4297.03 1215
4297.65 1203
4298.27 1121
4298.89 1155
4299.50 1183
4300.12 1269
4300.74 1234
4301.36 1307
4301.98 1195
4302.60 1317
4303.22 1231
4303.83 1238
4304.45 1264
4305.07 1193
4305.69 1197
4306.31 1240
4306.93 1220
4307.55 1223
4308.17 1169
4308.79 1266
4309.40 1360
4310.02 1328
4310.64 1316
4311.26 1301
4311.88 1189
4312.50 1098
4313.12 1109
4313.74 1268
4314.36 1286
4314.98 1301
4315.60 1234
4316.22 1295
4316.84 1284
4317.46 1322
4318.08 1345
4318.70 1387
4319.32 1384
4319.94 1380
4320.56 1425
4321.18 1341
4321.80 1418
4322.42 1299
4323.04 1420
4323.66 1509
4324.28 1369
4324.90 1391
4325.52 1441
4326.14 1572
4326.76 1630
4327.38 1638
4328.00 1638
4328.62 1603
4329.24 1574
4329.86 1666
4330.48 1580
4331.10 1613
4331.72 1750
4332.34 1729
4332.96 1899
4333.58 1962
4334.20 2251
4334.82 2380
4335.45 2762
4336.07 3257
4336.69 3572
4337.31 3780
4337.93 4091
4338.55 4388
4339.17 4521
4339.79 4735
4340.41 4196
4341.04 3672
4341.66 3653
4342.28 3354
4342.90 3174
4343.52 3527
4344.14 3697
4344.76 4176
4345.39 4915
4346.01 5150
4346.63 5696
4347.25 5959
4347.87 6001
4348.50 5952
4349.12 5697
4349.74 5071
4350.36 4399
4350.98 3901
4351.61 3615
4352.23 3104
4352.85 2637
4353.47 2339
4354.09 2170
4354.72 2153
4355.34 2057
4355.96 1963
4356.58 1925
4357.21 2012
4357.83 2162
4358.45 2087
4359.07 2101
4359.70 2237
4360.32 2158
4360.94 2003
4361.56 1746
4362.19 1925
4362.81 1979
4363.43 1963
4364.06 1842
4364.68 1780
4365.30 1766
4365.93 1721
4366.55 1739
4367.17 1711
4367.80 1729
4368.42 1674
4369.04 1644
4369.67 1528
4370.29 1445
4370.91 1396
4371.54 1405
4372.16 1466
4372.78 1467
4373.41 1449
4374.03 1379
4374.65 1377
4375.28 1450
4375.90 1496
4376.53 1418
4377.15 1507
4377.77 1520
4378.40 1612
4379.02 1730
4379.65 1577
4380.27 1514
4380.89 1626
4381.52 1573
4382.14 1524
4382.77 1432
4383.39 1520
4384.02 1623
4384.64 1526
4385.26 1515
4385.89 1512
4386.51 1568
4387.14 1389
4387.76 1404
4388.39 1387
4389.01 1417
4389.64 1370
4390.26 1354
4390.89 1293
4391.51 1209
4392.14 1246
4392.76 1170
4393.39 1167
4394.01 1233
4394.64 1204
4395.26 1243
4395.89 1389
4396.51 1410
4397.14 1354
4397.76 1341
4398.39 1310
4399.01 1337
4399.64 1357
4400.27 1355
4400.89 1417
4401.52 1381
4402.14 1328
4402.77 1265
4403.39 1358
4404.02 1244
4404.65 1329
4405.27 1363
4405.90 1281
4406.52 1265
4407.15 1259
4407.78 1282
4408.40 1342
4409.03 1387
4409.65 1339
4410.28 1387
4410.91 1275
4411.53 1332
4412.16 1270
4412.79 1237
4413.41 1193
4414.04 1215
4414.67 1239
4415.29 1234
4415.92 1304
4416.55 1358
4417.17 1224
4417.80 1184
4418.43 1244
4419.05 1176
4419.68 1213
4420.31 1141
4420.93 1251
4421.56 1204
4422.19 1229
4422.82 1201
4423.44 1111
4424.07 1161
4424.70 1126
4425.32 1173
4425.95 1214
4426.58 1143
4427.21 1113
4427.83 1105
4428.46 1115
4429.09 1177
4429.72 1184
4430.35 1256
4430.97 1214
4431.60 1255
4432.23 1201
4432.86 1232
4433.48 1164
4434.11 1313
4434.74 1334
4435.37 1279
4436.00 1294
4436.62 1282
4437.25 1317
4437.88 1371
4438.51 1384
4439.14 1233
4439.77 1175
4440.39 1165
4441.02 1172
4441.65 1131
4442.28 1122
4442.91 1107
4443.54 1293
4444.17 1233
4444.79 1246
4445.42 1254
4446.05 1257
4446.68 1369
4447.31 1413
4447.94 1388
4448.57 1307
4449.20 1425
4449.83 1356
4450.46 1217
4451.08 1261
4451.71 1292
4452.34 1327
4452.97 1442
4453.60 1422
4454.23 1433
4454.86 1484
4455.49 1597
4456.12 1559
4456.75 1691
4457.38 1558
4458.01 1554
4458.64 1521
4459.27 1373
4459.90 1360
4460.53 1257
4461.16 1218
4461.79 1273
4462.42 1252
4463.05 1261
4463.68 1203
4464.31 1124
4464.94 1209
4465.57 1187
4466.20 1314
4466.83 1126
4467.46 1192
4468.09 1109
4468.72 1180
4469.35 1207
4469.98 1259
4470.61 1165
4471.24 1083
4471.87 1227
4472.50 1201
4473.13 1043
4473.76 1042
4474.40 1111
4475.03 1225
4475.66 1117
4476.29 1016
4476.92 1149
4477.55 1156
4478.18 1022
4478.81 1079
4479.44 1132
4480.07 1195
4480.71 1179
4481.34 1207
4481.97 1221
4482.60 1279
4483.23 1210
4483.86 1252
4484.49 1205
4485.13 1238
4485.76 1185
4486.39 1171
4487.02 1154
4487.65 1203
4488.28 1258
4488.92 1329
4489.55 1317
4490.18 1313
4490.81 1302
4491.44 1224
4492.08 1088
4492.71 1156
4493.34 1243
4493.97 1155
4494.61 1167
4495.24 1165
4495.87 1203
4496.50 1276
4497.13 1220
4497.77 1301
4498.40 1466
4499.03 1630
4499.67 1596
4500.30 1748
4500.93 1847
4501.56 1934
4502.20 1978
4502.83 1925
4503.46 1927
4504.09 1901
4504.73 1739
4505.36 1681
4505.99 1609
4506.63 1650
4507.26 1429
4507.89 1480
4508.53 1368
4509.16 1247
4509.79 1372
4510.43 1326
4511.06 1253
4511.69 1228
4512.33 1308
4512.96 1315
4513.59 1318
4514.23 1197
4514.86 1240
4515.49 1213
4516.13 1257
4516.76 1207
4517.40 1178
4518.03 1053
4518.66 1158
4519.30 1262
4519.93 1152
4520.57 1164
4521.20 1177
4521.83 1138
4522.47 1029
4523.10 1054
4523.74 1001
4524.37 1184
4525.01 1196
4525.64 1115
4526.27 1093
4526.91 1059
4527.54 1016
4528.18 1103
4528.81 1190
4529.45 1165
4530.08 1127
4530.72 1223
4531.35 1314
4531.99 1249
4532.62 1270
4533.26 1303
4533.89 1425
4534.53 1192
4535.16 1111
4535.80 1170
4536.43 1198
4537.07 1101
4537.70 1116
4538.34 1052
4538.97 1140
4539.61 1128
4540.24 1037
4540.88 1104
4541.52 1073
4542.15 1038
4542.79 1005
4543.42 1000
4544.06 1080
4544.69 1092
4545.33 1031
4545.97 1023
4546.60 967
4547.24 1014
4547.87 1091
4548.51 997
4549.15 1012
4549.78 1047
4550.42 1011
4551.05 1017
4551.69 1090
4552.33 1012
4552.96 1068
4553.60 1082
4554.24 991
4554.87 996
4555.51 953
4556.15 970
4556.78 1051
4557.42 1037
4558.06 1021
4558.69 994
4559.33 906
4559.97 1045
4560.60 1078
4561.24 1059
4561.88 975
4562.51 1151
4563.15 1041
4563.79 1115
4564.43 1033
4565.06 1148
4565.70 1067
4566.34 1078
4566.97 1150
4567.61 1100
4568.25 1093
4568.89 1062
4569.52 1067
4570.16 1156
4570.80 1232
4571.44 1139
4572.07 1094
4572.71 1049
4573.35 1078
4573.99 1012
4574.63 1100
4575.26 1018
4575.90 1028
4576.54 1111
4577.18 1197
4577.82 1045
4578.45 1031
4579.09 1140
4579.73 1141
4580.37 1205
4581.01 1171
4581.65 1100
4582.28 1107
4582.92 1209
4583.56 1195
4584.20 1216
4584.84 1241
4585.48 1329
4586.12 1367
4586.75 1382
4587.39 1408
4588.03 1511
4588.67 1618
4589.31 1813
4589.95 1922
4590.59 1906
4591.23 2365
4591.87 2291
4592.50 2143
4593.14 2210
4593.78 2113
4594.42 2036
4595.06 1923
4595.70 1782
4596.34 1699
4596.98 1481
4597.62 1452
4598.26 1462
4598.90 1398
4599.54 1396
4600.18 1537
4600.82 1458
4601.46 1407
4602.10 1347
4602.74 1315
4603.38 1408
4604.02 1381
4604.66 1410
4605.30 1531
4605.94 1561
4606.58 1382
4607.22 1399
4607.86 1374
4608.50 1304
4609.14 1191
4609.78 1217
4610.42 1163
4611.06 1063
4611.70 1110
4612.34 1106
4612.98 1096
4613.62 1082
4614.26 1163
4614.90 1185
4615.54 1232
4616.18 1221
4616.82 1036
4617.47 1066
4618.11 1117
4618.75 1168
4619.39 1191
4620.03 1198
4620.67 1107
4621.31 1163
4621.95 1114
4622.59 1176
4623.23 1208
4623.88 1160
4624.52 1131
4625.16 1036
4625.80 945
4626.44 990
4627.08 1051
4627.72 1080
4628.37 1109
4629.01 1091
4629.65 1196
4630.29 1229
4630.93 1075
4631.58 1205
4632.22 1124
4632.86 1227
4633.50 1099
4634.14 1217
4634.79 1222
4635.43 1158
4636.07 1140
4636.71 1156
4637.35 1167
4638.00 1207
4638.64 1140
4639.28 1138
4639.92 1272
4640.57 1234
4641.21 1134
4641.85 1100
4642.49 999
4643.14 1059
4643.78 1063
4644.42 1093
4645.06 1077
4645.71 1098
4646.35 1147
4646.99 1259
4647.64 1237
4648.28 1135
4648.92 1074
4649.56 1052
4650.21 1029
4650.85 1133
4651.49 1130
4652.14 1082
4652.78 1115
4653.42 1086
4654.07 1050
4654.71 1101
4655.35 1209
4656.00 1141
4656.64 1060
4657.29 1052
4657.93 1007
4658.57 1120
4659.22 1198
4659.86 1120
4660.50 1110
4661.15 1012
4661.79 1023
4662.44 1083
4663.08 1050
4663.72 1105
4664.37 1032
4665.01 1060
4665.66 1019
4666.30 933
4666.95 939
4667.59 1069
4668.23 1049
4668.88 1043
4669.52 1003
4670.17 920
4670.81 912
4671.46 964
4672.10 1066
4672.75 929
4673.39 1005
4674.04 987
4674.68 910
4675.32 980
4675.97 989
4676.61 989
4677.26 1041
4677.90 1088
4678.55 1003
4679.20 1100
4679.84 1075
4680.49 1067
4681.13 1155
4681.78 1081
4682.42 953
4683.07 1045
4683.71 1080
4684.36 1138
4685.00 1104
4685.65 1179
4686.29 1092
4686.94 1129
4687.59 1116
4688.23 1108
4688.88 1074
4689.52 1127
4690.17 1045
4690.82 1020
4691.46 1024
4692.11 1059
4692.75 1224
4693.40 1164
4694.05 1233
4694.69 1342
4695.34 1199
4695.98 1353
4696.63 1542
4697.28 1567
4697.92 1636
4698.57 1823
4699.22 1877
4699.86 2034
4700.51 2123
4701.16 2024
4701.80 1984
4702.45 1896
4703.10 1739
4703.74 1589
4704.39 1436
4705.04 1398
4705.68 1402
4706.33 1274
4706.98 1317
4707.63 1266
4708.27 1306
4708.92 1326
4709.57 1279
4710.21 1287
4710.86 1366
4711.51 1423
4712.16 1455
4712.80 1458
4713.45 1303
4714.10 1255
4714.75 1279
4715.39 1350
4716.04 1373
4716.69 1213
4717.34 1216
4717.99 1218
4718.63 1155
4719.28 1286
4719.93 1238
4720.58 1346
4721.22 1259
4721.87 1359
4722.52 1334
4723.17 1275
4723.82 1275
4724.47 1167
4725.11 1151
4725.76 1350
4726.41 1427
4727.06 1311
4727.71 1262
4728.36 1293
4729.00 1214
4729.65 1262
4730.30 1307
4730.95 1204
4731.60 1200
4732.25 1254
4732.90 1216
4733.55 1078
4734.19 1160
4734.84 1173
4735.49 1126
4736.14 1241
4736.79 1160
4737.44 1143
4738.09 1114
4738.74 1074
4739.39 1068
4740.04 1075
4740.69 1132
4741.34 1137
4741.99 1083
4742.64 1114
4743.28 1124
4743.93 1072
4744.58 1096
4745.23 1132
4745.88 1115
4746.53 1165
4747.18 1244
4747.83 1346
4748.48 1433
4749.13 1331
4749.78 1269
4750.43 1408
4751.08 1368
4751.73 1399
4752.38 1437
4753.03 1548
4753.68 1425
4754.33 1430
4754.98 1400
4755.63 1398
4756.29 1380
4756.94 1335
4757.59 1233
4758.24 1346
4758.89 1241
4759.54 1136
4760.19 1163
4760.84 1248
4761.49 1108
4762.14 1132
4762.79 1160
4763.44 1168
4764.09 1106
4764.74 1117
4765.40 1162
4766.05 1137
4766.70 1177
4767.35 1267
4768.00 1223
4768.65 1231
4769.30 1230
4769.95 1160
4770.61 1113
4771.26 1125
4771.91 1013
4772.56 994
4773.21 1027
4773.86 1056
4774.52 915
4775.17 1010
4775.82 1043
4776.47 1121
4777.12 1113
4777.77 1029
4778.43 1082
4779.08 1033
4779.73 1041
4780.38 1160
4781.04 1170
4781.69 1171
4782.34 1253
4782.99 1222
4783.64 1212
4784.30 1117
4784.95 1052
4785.60 1133
4786.25 1093
4786.91 1104
4787.56 1086
4788.21 1061
4788.86 1088
4789.52 1133
4790.17 1086
4790.82 1091
4791.48 1112
4792.13 1072
4792.78 1091
4793.43 1095
4794.09 1047
4794.74 1113
4795.39 1039
4796.05 1075
4796.70 1011
4797.35 1046
4798.01 1005
4798.66 1076
4799.31 1120
4799.97 1012
4800.62 940
4801.27 972
4801.93 1013
4802.58 1090
4803.23 1111
4803.89 1029
4804.54 1111
4805.20 1101
4805.85 1132
4806.50 1067
4807.16 1140
4807.81 1134
4808.47 1128
4809.12 1066
4809.77 1001
4810.43 1115
4811.08 1138
4811.74 1214
4812.39 1144
4813.04 1153
4813.70 1292
4814.35 1224
4815.01 1113
4815.66 1193
4816.32 1208
4816.97 1301
4817.63 1231
4818.28 1141
4818.94 1277
4819.59 1179
4820.24 1273
4820.90 1287
4821.55 1304
4822.21 1232
4822.86 1304
4823.52 1214
4824.17 1145
4824.83 1230
4825.49 1353
4826.14 1356
4826.80 1361
4827.45 1294
4828.11 1507
4828.76 1527
4829.42 1374
4830.07 1358
4830.73 1365
4831.38 1509
4832.04 1456
4832.69 1572
4833.35 1483
4834.01 1489
4834.66 1554
4835.32 1667
4835.97 1682
4836.63 1771
4837.29 1827
4837.94 1716
4838.60 1758
4839.25 1877
4839.91 1910
4840.57 1949
4841.22 1958
4841.88 1891
4842.54 1898
4843.19 1841
4843.85 1829
4844.50 1962
4845.16 1962
4845.82 1960
4846.47 2059
4847.13 2388
4847.79 2538
4848.44 2611
4849.10 2750
4849.76 3095
4850.41 3387
4851.07 3400
4851.73 3497
4852.39 3416
4853.04 3118
4853.70 3082
4854.36 2783
4855.01 2793
4855.67 2641
4856.33 2900
4856.99 3016
4857.64 3066
4858.30 3396
4858.96 3461
4859.62 3413
4860.27 3141
4860.93 3082
4861.59 3159
4862.25 3042
4862.90 2977
4863.56 2824
4864.22 2842
4864.88 3000
4865.53 2791
4866.19 2857
4866.85 2811
4867.51 2838
4868.17 2908
4868.83 2866
4869.48 2682
4870.14 2541
4870.80 2585
4871.46 2397
4872.12 2409
4872.77 2326
4873.43 2443
4874.09 2432
4874.75 2365
4875.41 2284
4876.07 2410
4876.73 2373
4877.38 2627
4878.04 2768
4878.70 2892
4879.36 2583
4880.02 2713
4880.68 2666
4881.34 2582
4882.00 2416
4882.66 2209
4883.31 2262
4883.97 2087
4884.63 1977
4885.29 1969
4885.95 2131
4886.61 2113
4887.27 1962
4887.93 1927
4888.59 2153
4889.25 2286
4889.91 2312
4890.57 2279
4891.23 2331
4891.89 2549
4892.55 2553
4893.21 2377
4893.87 2135
4894.53 2150
4895.19 2163
4895.85 2016
4896.51 2070
4897.17 1986
4897.83 1821
4898.49 1811
4899.15 1954
4899.81 1888
4900.47 2036
4901.13 1993
4901.79 1938
4902.45 1821
4903.11 1698
4903.77 1809
4904.43 1739
4905.09 1608
4905.75 1525
4906.41 1446
4907.07 1518
4907.73 1433
4908.39 1458
4909.05 1543
4909.72 1491
4910.38 1506
4911.04 1546
4911.70 1592
4912.36 1541
4913.02 1546
4913.68 1445
4914.34 1490
4915.00 1434
4915.67 1339
4916.33 1322
4916.99 1355
4917.65 1326
4918.31 1324
4918.97 1166
4919.63 1275
4920.30 1338
4920.96 1288
4921.62 1314
4922.28 1258
4922.94 1356
4923.60 1296
4924.27 1233
4924.93 1274
4925.59 1303
4926.25 1330
4926.91 1447
4927.58 1427
4928.24 1335
4928.90 1305
4929.56 1263
4930.22 1316
4930.89 1413
4931.55 1395
4932.21 1440
4932.87 1276
4933.54 1335
4934.20 1365
4934.86 1204
4935.52 1172
4936.19 1170
4936.85 1271
4937.51 1306
4938.18 1210
4938.84 1270
4939.50 1272
4940.16 1258
4940.83 1173
4941.49 1179
4942.15 1261
4942.82 1274
4943.48 1202
4944.14 1147
4944.81 1089
4945.47 1172
4946.13 1067
4946.80 1038
4947.46 1129
4948.12 1214
4948.79 1153
4949.45 1194
4950.11 1187
4950.78 1191
4951.44 1135
4952.10 1105
4952.77 1180
4953.43 1238
4954.10 1246
4954.76 1111
4955.42 1154
4956.09 1129
4956.75 1131
4957.42 1142
4958.08 1211
4958.74 1205
4959.41 1221
4960.07 1215
4960.74 1377
4961.40 1418
4962.07 1394
4962.73 1501
4963.39 1616
4964.06 1832
4964.72 1763
4965.39 1724
4966.05 1756
4966.72 1644
4967.38 1513
4968.05 1492
4968.71 1355
4969.38 1304
4970.04 1248
4970.71 1322
4971.37 1251
4972.04 1247
4972.70 1281
4973.37 1336
4974.03 1307
4974.70 1286
4975.36 1309
4976.03 1408
4976.69 1486
4977.36 1446
4978.02 1551
4978.69 1398
4979.36 1448
4980.02 1525
4980.69 1411
4981.35 1359
4982.02 1372
4982.68 1368
4983.35 1346
4984.02 1318
4984.68 1266
4985.35 1284
4986.01 1217
4986.68 1278
4987.35 1290
4988.01 1333
4988.68 1314
4989.34 1428
4990.01 1375
4990.68 1366
4991.34 1410
4992.01 1427
4992.68 1307
4993.34 1306
4994.01 1275
4994.68 1135
4995.34 1151
4996.01 1194
4996.68 1124
4997.34 1054
4998.01 1031
4998.68 1073
4999.34 1077
5000.01 1097
5000.68 1144
5001.34 1073
5002.01 1011
5002.68 1035
5003.35 1012
5004.01 978
5004.68 1087
5005.35 1068
5006.01 969
5006.68 992
5007.35 1040
5008.02 1017
5008.68 1055
5009.35 1020
5010.02 937
5010.69 1053
5011.36 1163
5012.02 1164
5012.69 1080
5013.36 1162
5014.03 1202
5014.69 1157
5015.36 1072
5016.03 1112
5016.70 1155
5017.37 1144
5018.03 1133
5018.70 1110
5019.37 1124
5020.04 1171
5020.71 1173
5021.38 1180
5022.04 1135
5022.71 1130
5023.38 1114
5024.05 1153
5024.72 1142
5025.39 1025
5026.06 1019
5026.72 1083
5027.39 1041
5028.06 1061
5028.73 962
5029.40 1037
5030.07 1110
5030.74 1051
5031.41 998
5032.08 981
5032.75 950
5033.41 913
5034.08 921
5034.75 1036
5035.42 1066
5036.09 1027
5036.76 966
5037.43 1053
5038.10 986
5038.77 968
5039.44 1045
5040.11 943
5040.78 1010
5041.45 1062
5042.12 959
5042.79 1010
5043.46 1000
5044.13 993
5044.80 963
5045.47 960
5046.14 994
5046.81 1098
5047.48 1002
5048.15 983
5048.82 1005
5049.49 1012
5050.16 953
5050.83 1022
5051.50 956
5052.17 909
5052.84 1012
5053.51 979
5054.18 936
5054.85 983
5055.52 994
5056.19 1019
5056.86 981
5057.53 1002
5058.21 989
5058.88 933
5059.55 906
5060.22 889
5060.89 1053
5061.56 1046
5062.23 1016
5062.90 968
5063.57 987
5064.24 991
5064.92 969
5065.59 984
5066.26 929
5066.93 866
5067.60 869
5068.27 969
5068.94 1024
5069.62 912
5070.29 905
5070.96 951
5071.63 945
5072.30 1073
5072.97 1063
5073.65 1079
5074.32 1089
5074.99 1103
5075.66 1235
5076.33 1291
5077.01 1364
5077.68 1356
5078.35 1369
5079.02 1243
5079.70 1374
5080.37 1353
5081.04 1311
5081.71 1232
5082.38 1229
5083.06 1161
5083.73 1171
5084.40 1127
5085.07 1173
5085.75 1109
5086.42 1161
5087.09 1204
5087.77 1136
5088.44 1131
5089.11 1259
5089.78 1328
5090.46 1269
5091.13 1227
5091.80 1381
5092.48 1384
5093.15 1351
5093.82 1243
5094.50 1291
5095.17 1154
5095.84 1077
5096.52 1140
5097.19 1137
5097.86 1056
5098.54 996
5099.21 1025
5099.88 1068
5100.56 990
5101.23 1095
5101.90 1058
5102.58 1013
5103.25 1079
5103.93 1242
5104.60 1137
5105.27 1081
5105.95 1063
5106.62 1109
5107.30 1110
5107.97 1177
5108.64 1175
5109.32 1092
5109.99 1152
5110.67 1025
5111.34 1053
5112.02 1046
5112.69 1040
5113.36 1053
5114.04 1099
5114.71 1114
5115.39 1072
5116.06 1102
5116.74 1065
5117.41 1090
5118.09 1179
5118.76 1136
5119.44 1165
5120.11 1113
5120.79 1189
5121.46 1176
5122.14 1163
5122.81 1204
5123.49 1157
5124.16 1082
5124.84 1150
5125.51 1119
5126.19 1045
5126.86 985
5127.54 1085
5128.21 1112
5128.89 1115
5129.57 1140
5130.24 1163
5130.92 1080
5131.59 1173
5132.27 1277
5132.94 1354
5133.62 1271
5134.30 1128
5134.97 1099
5135.65 1119
5136.32 1132
5137.00 1129
5137.68 1197
5138.35 1067
5139.03 1124
5139.70 1083
5140.38 1229
5141.06 1222
5141.73 1218
5142.41 1093
5143.09 1164
5143.76 1095
5144.44 1017
5145.12 1119
5145.79 1023
5146.47 1019
5147.15 990
5147.82 1033
5148.50 959
5149.18 979
5149.85 1008
5150.53 950
5151.21 910
5151.88 1000
5152.56 1058
5153.24 917
5153.92 913
5154.59 909
5155.27 887
5155.95 1004
5156.62 866
5157.30 872
5157.98 937
5158.66 888
5159.33 932
5160.01 958
5160.69 907
5161.37 826
5162.04 926
5162.72 979
5163.40 939
5164.08 960
5164.76 936
5165.43 1008
5166.11 987
5166.79 963
5167.47 954
5168.15 1002
5168.82 999
5169.50 1029
5170.18 899
5170.86 874
5171.54 906
5172.22 1053
5172.89 966
5173.57 861
5174.25 927
5174.93 887
5175.61 875
5176.29 845
5176.97 976
5177.64 934
5178.32 972
5179.00 991
5179.68 894
5180.36 867
5181.04 889
5181.72 929
5182.40 1021
5183.08 1079
5183.75 1084
5184.43 965
5185.11 977
5185.79 958
5186.47 945
5187.15 821
5187.83 847
5188.51 909
5189.19 873
5189.87 905
5190.55 898
5191.23 981
5191.91 942
5192.59 894
5193.27 933
5193.95 930
5194.63 926
5195.31 914
5195.99 810
5196.67 869
5197.35 906
5198.03 894
5198.71 1009
5199.39 1006
5200.07 1013
5200.75 998
5201.43 938
5202.11 928
5202.79 907
5203.47 926
5204.15 903
5204.83 892
5205.51 1062
5206.19 1013
5206.87 1066
5207.55 1034
5208.23 1051
5208.91 1101
5209.59 1162
5210.27 1181
5210.96 1101
5211.64 1077
5212.32 1048
5213.00 989
5213.68 1077
5214.36 1166
5215.04 1088
5215.72 1166
5216.40 1144
5217.09 1160
5217.77 1250
5218.45 1187
5219.13 1292
5219.81 1386
5220.49 1224
5221.17 1280
5221.86 1302
5222.54 1204
5223.22 1271
5223.90 1309
5224.58 1316
5225.27 1217
5225.95 1154
5226.63 1133
5227.31 1147
5227.99 1146
5228.67 1042
5229.36 1043
5230.04 1000
5230.72 1127
5231.40 1152
5232.09 1103
5232.77 1009
5233.45 1036
5234.13 1163
5234.82 1202
5235.50 1127
5236.18 1179
5236.86 1262
5237.55 1296
5238.23 1343
5238.91 1406
5239.59 1402
5240.28 1385
5240.96 1280
5241.64 1230
5242.33 1247
5243.01 1229
5243.69 1294
5244.37 1178
5245.06 1125
5245.74 1151
5246.42 1224
5247.11 1180
5247.79 1172
5248.47 1188
5249.16 1219
5249.84 1304
5250.52 1386
5251.21 1444
5251.89 1255
5252.58 1393
5253.26 1404
5253.94 1428
5254.63 1380
5255.31 1150
5255.99 1075
5256.68 1064
5257.36 1238
5258.05 1233
5258.73 1074
5259.41 1084
5260.10 1165
5260.78 1188
5261.47 1237
5262.15 1189
5262.84 1227
5263.52 1226
5264.20 1240
5264.89 1167
5265.57 1150
5266.26 1104
5266.94 1087
5267.63 1162
5268.31 1072
5269.00 967
5269.68 1043
5270.37 1108
5271.05 1112
5271.73 1026
5272.42 998
5273.10 1066
5273.79 1134
5274.47 1053
5275.16 964
5275.85 981
5276.53 926
5277.22 1030
5277.90 1115
5278.59 1078
5279.27 1057
5279.96 1124
5280.64 1163
5281.33 1114
5282.01 1172
5282.70 1198
5283.38 1226
5284.07 1219
5284.76 1185
5285.44 1100
5286.13 1047
5286.81 1055
5287.50 1048
5288.19 1021
5288.87 1036
5289.56 1093
5290.24 1056
5290.93 956
5291.62 994
5292.30 963
5292.99 937
5293.67 939
5294.36 943
5295.05 1000
5295.73 956
5296.42 1033
5297.11 1071
5297.79 1025
5298.48 981
5299.17 1085
5299.85 1107
5300.54 1166
5301.23 1099
5301.91 1184
5302.60 1179
5303.29 1206
5303.97 1228
5304.66 1301
5305.35 1269
5306.04 1109
5306.72 1084
5307.41 1158
5308.10 1101
5308.78 1228
5309.47 1331
5310.16 1313
5310.85 1373
5311.53 1426
5312.22 1577
5312.91 1618
5313.60 1481
5314.28 1354
5314.97 1361
5315.66 1290
5316.35 1218
5317.04 1234
5317.72 1205
5318.41 1236
5319.10 1267
5319.79 1282
5320.48 1324
5321.16 1246
5321.85 1344
5322.54 1415
5323.23 1236
5323.92 1189
5324.60 1147
5325.29 1197
5325.98 1234
5326.67 1089
5327.36 991
5328.05 1058
5328.74 1075
5329.42 1025
5330.11 955
5330.80 1006
5331.49 1015
5332.18 1031
5332.87 1082
5333.56 944
5334.25 1022
5334.93 1036
5335.62 1013
5336.31 1067
5337.00 1020
5337.69 982
5338.38 988
5339.07 1028
5339.76 1077
5340.45 1026
5341.14 977
5341.83 1039
5342.52 1063
5343.21 1033
5343.90 1000
5344.58 1007
5345.27 1029
5345.96 1089
5346.65 1106
5347.34 1006
5348.03 1050
5348.72 1056
5349.41 1116
5350.10 1040
5350.79 1057
5351.48 1187
5352.17 1235
5352.86 1189
5353.55 1127
5354.24 1038
5354.93 1021
5355.62 972
5356.31 941
5357.01 1043
5357.70 1006
5358.39 956
5359.08 1018
5359.77 893
5360.46 980
5361.15 1031
5361.84 1026
5362.53 1064
5363.22 1033
5363.91 1001
5364.60 938
5365.29 856
5365.98 853
5366.68 890
5367.37 945
5368.06 891
5368.75 851
5369.44 959
5370.13 999
5370.82 959
5371.51 827
5372.21 1001
5372.90 997
5373.59 927
5374.28 819
5374.97 863
5375.66 905
5376.35 992
5377.05 975
5377.74 853
5378.43 886
5379.12 819
5379.81 817
5380.51 848
5381.20 781
5381.89 781
5382.58 823
5383.27 824
5383.97 852
5384.66 872
5385.35 826
5386.04 868
5386.73 910
5387.43 850
5388.12 847
5388.81 867
5389.50 881
5390.20 990
5390.89 1084
5391.58 1009
5392.28 1017
5392.97 856
5393.66 954
5394.35 993
5395.05 920
5395.74 913
5396.43 897
5397.13 904
5397.82 980
5398.51 961
5399.20 873
5399.90 836
5400.59 815
5401.28 831
5401.98 889
5402.67 858
5403.36 854
5404.06 861
5404.75 923
5405.44 919
5406.14 894
5406.83 821
5407.53 866
5408.22 898
5408.91 923
5409.61 882
5410.30 979
5410.99 948
5411.69 969
5412.38 932
5413.08 989
5413.77 969
5414.46 919
5415.16 889
5415.85 910
5416.55 888
5417.24 930
5417.94 941
5418.63 869
5419.32 884
5420.02 893
5420.71 896
5421.41 912
5422.10 933
5422.80 995
5423.49 888
5424.19 844
5424.88 929
5425.58 885
5426.27 974
5426.97 979
5427.66 1038
5428.36 1037
5429.05 963
5429.75 952
5430.44 984
5431.14 905
5431.83 991
5432.53 1041
5433.22 1126
5433.92 1149
5434.61 1021
5435.31 1067
5436.00 1148
5436.70 1099
5437.40 1090
5438.09 1118
5438.79 1101
5439.48 1018
5440.18 1087
5440.87 1105
5441.57 1083
5442.27 1122
5442.96 1058
5443.66 1100
5444.35 1170
5445.05 1142
5445.75 1064
5446.44 1130
5447.14 1110
5447.83 1069
5448.53 1210
5449.23 1289
5449.92 1361
5450.62 1223
5451.32 1182
5452.01 1166
5452.71 1096
5453.41 1077
5454.10 1110
5454.80 1148
5455.50 1111
5456.19 1120
5456.89 1307
5457.59 1260
5458.28 1215
5458.98 1220
5459.68 1211
5460.37 1229
5461.07 1156
5461.77 1138
5462.47 1138
5463.16 1289
5463.86 1274
5464.56 1259
5465.25 1198
5465.95 1123
5466.65 1101
5467.35 1178
5468.04 1275
5468.74 1192
5469.44 1237
5470.14 1254
5470.84 1378
5471.53 1288
5472.23 1282
5472.93 1452
5473.63 1400
5474.32 1353
5475.02 1369
5475.72 1462
5476.42 1642
5477.12 1608
5477.82 1781
5478.51 2067
5479.21 2286
5479.91 2372
5480.61 2586
5481.31 2818
5482.01 2815
5482.70 2613
5483.40 2361
5484.10 2155
5484.80 2123
5485.50 1965
5486.20 1788
5486.90 1800
5487.59 1735
5488.29 1859
5488.99 1706
5489.69 1792
5490.39 1802
5491.09 1745
5491.79 1833
5492.49 1862
5493.19 1826
5493.89 1891
5494.58 2061
5495.28 2096
5495.98 2128
5496.68 2139
5497.38 2374
5498.08 2609
5498.78 2863
5499.48 3415
5500.18 4017
5500.88 4476
5501.58 4512
5502.28 4780
5502.98 4505
5503.68 4170
5504.38 3470
5505.08 2975
5505.78 2765
5506.48 2258
5507.18 1965
5507.88 1860
5508.58 1762
5509.28 1756
5509.98 1794
5510.68 1694
5511.38 1641
5512.08 1735
5512.78 1695
5513.48 1514
5514.18 1566
5514.88 1623
5515.58 1671
5516.28 1675
5516.98 1536
5517.68 1444
5518.39 1572
5519.09 1510
5519.79 1566
5520.49 1482
5521.19 1405
5521.89 1323
5522.59 1418
5523.29 1339
5523.99 1359
5524.69 1388
5525.40 1367
5526.10 1375
5526.80 1438
5527.50 1479
5528.20 1507
5528.90 1371
5529.60 1405
5530.31 1534
5531.01 1550
5531.71 1408
5532.41 1323
5533.11 1366
5533.81 1357
5534.52 1288
5535.22 1263
5535.92 1249
5536.62 1305
5537.32 1240
5538.02 1221
5538.73 1285
5539.43 1284
5540.13 1124
5540.83 1126
5541.54 1154
5542.24 1153
5542.94 1110
5543.64 1178
5544.34 1121
5545.05 1019
5545.75 1001
5546.45 1034
5547.15 1098
5547.86 1084
5548.56 1102
5549.26 1028
5549.97 1148
5550.67 1111
5551.37 1085
5552.07 1065
5552.78 1058
5553.48 1050
5554.18 1050
5554.89 1065
5555.59 1067
5556.29 1183
5557.00 1156
5557.70 1066
5558.40 1061
5559.11 1042
5559.81 1063
5560.51 1104
5561.22 1018
5561.92 1088
5562.62 1154
5563.33 1236
5564.03 1190
5564.73 1248
5565.44 1180
5566.14 1201
5566.85 1092
5567.55 1071
5568.25 1133
5568.96 1129
5569.66 1091
5570.37 1056
5571.07 983
5571.77 1048
5572.48 1079
5573.18 982
5573.89 985
5574.59 1018
5575.29 1091
5576.00 1116
5576.70 1162
5577.41 1009
5578.11 1003
5578.82 1050
5579.52 986
5580.23 1025
5580.93 1068
5581.64 1082
5582.34 1075
5583.05 1062
5583.75 1071
5584.46 964
5585.16 925
5585.87 956
5586.57 1048
5587.28 1029
5587.98 1009
5588.69 1031
5589.39 1016
5590.10 992
5590.80 1051
5591.51 1046
5592.21 1097
5592.92 1002
5593.62 924
5594.33 1046
5595.04 1026
5595.74 982
5596.45 1057
5597.15 1043
5597.86 1095
5598.56 997
5599.27 1069
5599.98 1032
5600.68 1002
5601.39 1066
5602.09 1055
5602.80 886
5603.51 950
5604.21 970
5604.92 1022
5605.62 1028
5606.33 953
5607.04 992
5607.74 1007
5608.45 1002
5609.16 885
5609.86 1026
5610.57 942
5611.28 991
5611.98 917
5612.69 915
5613.40 930
5614.10 969
5614.81 998
5615.52 896
5616.22 941
5616.93 950
5617.64 967
5618.35 922
5619.05 978
5619.76 955
5620.47 1008
5621.17 1053
5621.88 885
5622.59 1024
5623.30 981
5624.00 915
5624.71 821
5625.42 983
5626.13 1090
5626.83 1057
5627.54 1007
5628.25 1114
5628.96 1147
5629.67 1069
5630.37 1206
5631.08 1177
5631.79 1150
5632.50 1029
5633.21 1048
5633.91 1124
5634.62 1115
5635.33 1144
5636.04 997
5636.75 1073
5637.45 1145
5638.16 1146
5638.87 1313
5639.58 1186
5640.29 1271
5641.00 1210
5641.70 1140
5642.41 1154
5643.12 1219
5643.83 1123
5644.54 1080
5645.25 1004
5645.96 1074
5646.67 1082
5647.38 1134
5648.08 1120
5648.79 1030
5649.50 1016
5650.21 1030
5650.92 1049
5651.63 971
5652.34 1057
5653.05 1093
5653.76 1098
5654.47 1236
5655.18 1326
5655.89 1306
5656.60 1337
5657.30 1448
5658.01 1497
5658.72 1486
5659.43 1540
5660.14 1542
5660.85 1398
5661.56 1265
5662.27 1164
5662.98 1248
5663.69 1194
5664.40 1104
5665.11 1060
5665.82 1052
5666.53 1035
5667.24 1047
5667.95 1040
5668.66 1141
5669.37 1128
5670.08 997
5670.79 999
5671.50 1092
5672.22 1007
5672.93 1022
5673.64 1025
5674.35 1081
5675.06 1002
5675.77 941
5676.48 1002
5677.19 1047
5677.90 1046
5678.61 992
5679.32 1024
5680.03 954
5680.74 966
5681.46 982
5682.17 1055
5682.88 1029
5683.59 924
5684.30 904
5685.01 926
5685.72 889
5686.43 872
5687.15 839
5687.86 1019
5688.57 979
5689.28 960
5689.99 981
5690.70 938
5691.42 928
5692.13 949
5692.84 939
5693.55 903
5694.26 865
5694.97 899
5695.69 897
5696.40 917
5697.11 912
5697.82 921
5698.53 1042
5699.25 1004
5699.96 875
5700.67 955
5701.38 941
5702.10 938
5702.81 912
5703.52 922
5704.23 856
5704.95 872
5705.66 957
5706.37 874
5707.08 831
5707.80 811
5708.51 848
5709.22 833
5709.93 933
5710.65 875
5711.36 829
5712.07 846
5712.79 795
5713.50 868
5714.21 882
5714.93 900
5715.64 856
5716.35 862
5717.07 901
5717.78 831
5718.49 817
5719.21 882
5719.92 868
5720.63 818
5721.35 793
5722.06 845
5722.77 857
5723.49 881
5724.20 771
5724.92 845
5725.63 946
5726.34 1010
5727.06 1012
5727.77 890
5728.48 860
5729.20 927
5729.91 1052
5730.63 930
5731.34 904
5732.06 983
5732.77 845
5733.48 901
5734.20 981
5734.91 908
5735.63 866
5736.34 847
5737.06 807
5737.77 848
5738.49 815
5739.20 817
5739.91 866
5740.63 917
5741.34 824
5742.06 799
5742.77 933
5743.49 909
5744.20 870
5744.92 772
5745.63 918
5746.35 772
5747.06 823
5747.78 783
5748.49 814
5749.21 807
5749.93 823
5750.64 866
5751.36 839
5752.07 790
5752.79 819
5753.50 806
5754.22 810
5754.93 792
5755.65 831
5756.37 767
5757.08 743
5757.80 848
5758.51 909
5759.23 935
5759.95 841
5760.66 780
5761.38 880
5762.09 811
5762.81 799
5763.53 813
5764.24 754
5764.96 859
5765.67 886
5766.39 862
5767.11 789
5767.82 896
5768.54 749
5769.26 707
5769.97 770
5770.69 799
5771.41 814
5772.12 830
5772.84 722
5773.56 803
5774.27 767
5774.99 783
5775.71 804
5776.42 777
5777.14 887
5777.86 938
5778.58 917
5779.29 806
5780.01 872
5780.73 811
5781.45 816
5782.16 777
5782.88 808
5783.60 871
5784.31 842
5785.03 865
5785.75 784
5786.47 859
5787.19 837
5787.90 853
5788.62 808
5789.34 857
5790.06 820
5790.77 865
5791.49 839
5792.21 819
5792.93 872
5793.65 919
5794.36 870
5795.08 905
5795.80 897
5796.52 973
5797.24 1057
5797.96 1011
5798.67 1150
5799.39 1161
5800.11 1176
5800.83 1301
5801.55 1556
5802.27 1771
5802.99 1793
5803.70 1820
5804.42 1803
5805.14 1826
5805.86 1588
5806.58 1345
5807.30 1248
5808.02 1149
5808.74 1059
5809.46 1000
5810.17 1036
5810.89 1035
5811.61 930
5812.33 973
5813.05 1053
5813.77 997
5814.49 1098
5815.21 1069
5815.93 961
5816.65 1103
5817.37 1115
5818.09 1078
5818.81 1153
5819.53 1112
5820.25 1133
5820.97 1040
5821.69 975
5822.41 1067
5823.13 1038
5823.85 1084
5824.57 1004
5825.29 998
5826.01 1048
5826.73 1055
5827.45 992
5828.17 898
5828.89 933
5829.61 968
5830.33 980
5831.05 969
5831.77 976
5832.49 936
5833.21 1008
5833.93 992
5834.65 1010
5835.37 944
5836.09 920
5836.81 992
5837.53 904
5838.25 926
5838.97 966
5839.70 963
5840.42 914
5841.14 945
5841.86 971
5842.58 849
5843.30 972
5844.02 930
5844.74 953
5845.46 917
5846.19 963
5846.91 1010
5847.63 1155
5848.35 1104
5849.07 1025
5849.79 1087
5850.51 1008
5851.24 1045
5851.96 1007
5852.68 996
5853.40 1103
5854.12 1018
5854.85 990
5855.57 1001
5856.29 959
5857.01 1009
5857.73 992
5858.46 952
5859.18 948
5859.90 1055
5860.62 1000
5861.34 967
5862.07 927
5862.79 922
5863.51 988
5864.23 923
5864.96 937
5865.68 938
5866.40 951
5867.12 944
5867.85 1026
5868.57 1112
5869.29 1143
5870.01 1100
5870.74 1075
5871.46 1151
5872.18 1195
5872.91 1166
5873.63 1018
5874.35 1029
5875.08 997
5875.80 1071
5876.52 958
5877.25 904
5877.97 964
5878.69 971
5879.42 994
5880.14 991
5880.86 1010
5881.59 1019
5882.31 1072
5883.03 972
5883.76 1093
5884.48 1091
5885.20 1061
5885.93 1105
5886.65 1062
5887.38 1079
5888.10 1140
5888.82 1112
5889.55 1083
5890.27 967
5891.00 991
5891.72 947
5892.44 953
5893.17 1025
5893.89 926
5894.62 881
5895.34 977
5896.07 979
5896.79 982
5897.51 940
5898.24 917
5898.96 920
5899.69 870
5900.41 943
5901.14 930
5901.86 978
5902.59 974
5903.31 955
5904.04 988
5904.76 1071
5905.49 1017
5906.21 984
5906.94 1008
5907.66 969
5908.39 923
5909.11 940
5909.84 1076
5910.56 984
5911.29 964
5912.01 974
5912.74 969
5913.46 1019
5914.19 1009
5914.92 1026
5915.64 1101
5916.37 1014
5917.09 1023
5917.82 1061
5918.54 1075
5919.27 1041
5920.00 1112
5920.72 1031
5921.45 1045
5922.17 1098
5922.90 1128
5923.63 1166
5924.35 1167
5925.08 1227
5925.80 1215
5926.53 1187
5927.26 1232
5927.98 1149
5928.71 1094
5929.44 1133
5930.16 1243
5930.89 1234
5931.62 1266
5932.34 1207
5933.07 1308
5933.80 1300
5934.52 1244
5935.25 1351
5935.98 1318
5936.70 1323
5937.43 1429
5938.16 1435
5938.88 1456
5939.61 1429
5940.34 1515
5941.07 1397
5941.79 1427
5942.52 1426
5943.25 1569
5943.97 1540
5944.70 1511
5945.43 1553
5946.16 1581
5946.88 1849
5947.61 1827
5948.34 1763
5949.07 1823
5949.80 2012
5950.52 2237
5951.25 2425
5951.98 2593
5952.71 2624
5953.43 2742
5954.16 2610
5954.89 2528
5955.62 2442
5956.35 2232
5957.07 2188
5957.80 2206
5958.53 2378
5959.26 2321
5959.99 2296
5960.72 2375
5961.44 2430
5962.17 2494
5962.90 2497
5963.63 2695
5964.36 3154
5965.09 3507
5965.82 3771
5966.54 4172
5967.27 4785
5968.00 4895
5968.73 4622
5969.46 4354
5970.19 4101
5970.92 3700
5971.65 3415
5972.38 3348
5973.11 3062
5973.83 2957
5974.56 2918
5975.29 2765
5976.02 2612
5976.75 2677
5977.48 2685
5978.21 2747
5978.94 2795
5979.67 2791
5980.40 2944
5981.13 3118
5981.86 3071
5982.59 3081
5983.32 2961
5984.05 3148
5984.78 3318
5985.51 3270
5986.24 3171
5986.97 3066
5987.70 3130
5988.43 3079
5989.16 2855
5989.89 2823
5990.62 2879
5991.35 2822
5992.08 2693
5992.81 2862
5993.54 2802
5994.27 2916
5995.00 3054
5995.73 2981
5996.46 3090
5997.19 3208
5997.92 3209
5998.65 3199
5999.38 3279
6000.11 3267
6000.85 3253
6001.58 3185
6002.31 3007
6003.04 3104
6003.77 3071
6004.50 3012
6005.23 3051
6005.96 2974
6006.69 3068
6007.43 3346
6008.16 3547
6008.89 3985
6009.62 4455
6010.35 5253
6011.08 6264
6011.81 7303
6012.54 8712
6013.28 9513
6014.01 10281
6014.74 10860
6015.47 10955
6016.20 10635
6016.94 9736
6017.67 9033
6018.40 7788
6019.13 6672
6019.86 5761
6020.59 4913
6021.33 4279
6022.06 3773
6022.79 3382
6023.52 3022
6024.26 2805
6024.99 2718
6025.72 2794
6026.45 2637
6027.19 2537
6027.92 2548
6028.65 2459
6029.38 2509
6030.12 2501
6030.85 2385
6031.58 2333
6032.31 2355
6033.05 2270
6033.78 2348
6034.51 2268
6035.25 2200
6035.98 2168
6036.71 2189
6037.44 2227
6038.18 2267
6038.91 2374
6039.64 2580
6040.38 2435
6041.11 2360
6041.84 2417
6042.58 2629
6043.31 2476
6044.04 2627
6044.78 2603
6045.51 2534
6046.24 2745
6046.98 2972
6047.71 2886
6048.45 2847
6049.18 3006
6049.91 3437
6050.65 3642
6051.38 3935
6052.11 4388
6052.85 4839
6053.58 4983
6054.32 5028
6055.05 4773
6055.79 4403
6056.52 3946
6057.25 3488
6057.99 3320
6058.72 3072
6059.46 2723
6060.19 2765
6060.93 2698
6061.66 2613
6062.39 2667
6063.13 2471
6063.86 2386
6064.60 2515
6065.33 2454
6066.07 2492
6066.80 2423
6067.54 2325
6068.27 2228
6069.01 2130
6069.74 2088
6070.48 2188
6071.21 2232
6071.95 2175
6072.68 2134
6073.42 2069
6074.15 1988
6074.89 2098
6075.62 2046
6076.36 2074
6077.10 1947
6077.83 1970
6078.57 1927
6079.30 1921
6080.04 1845
6080.77 1853
6081.51 1923
6082.25 1819
6082.98 1863
6083.72 1830
6084.45 1744
6085.19 1721
6085.93 1754
6086.66 1756
6087.40 1718
6088.13 1640
6088.87 1702
6089.61 1757
6090.34 1835
6091.08 1802
6091.81 1941
6092.55 1804
6093.29 1757
6094.02 1721
6094.76 1650
6095.50 1632
6096.23 1699
6096.97 1646
6097.71 1610
6098.44 1550
6099.18 1618
6099.92 1558
6100.65 1659
6101.39 1585
6102.13 1535
6102.87 1405
6103.60 1476
6104.34 1573
6105.08 1484
6105.81 1427
6106.55 1476
6107.29 1531
6108.03 1511
6108.76 1490
6109.50 1536
6110.24 1500
6110.98 1564
6111.71 1523
6112.45 1609
6113.19 1579
6113.93 1578
6114.66 1620
6115.40 1588
6116.14 1619
6116.88 1600
6117.62 1696
6118.35 1551
6119.09 1520
6119.83 1500
6120.57 1497
6121.31 1427
6122.04 1497
6122.78 1611
6123.52 1599
6124.26 1552
6125.00 1522
6125.74 1618
6126.47 1645
6127.21 1607
6127.95 1645
6128.69 1710
6129.43 1665
6130.17 1698
6130.91 1517
6131.64 1569
6132.38 1582
6133.12 1588
6133.86 1559
6134.60 1518
6135.34 1549
6136.08 1548
6136.82 1606
6137.56 1574
6138.30 1576
6139.04 1568
6139.77 1646
6140.51 1625
6141.25 1587
6141.99 1576
6142.73 1604
6143.47 1636
6144.21 1634
6144.95 1528
6145.69 1488
6146.43 1531
6147.17 1514
6147.91 1575
6148.65 1581
6149.39 1447
6150.13 1657
6150.87 1616
6151.61 1602
6152.35 1639
6153.09 1581
6153.83 1662
6154.57 1772
6155.31 1798
6156.05 1698
6156.79 1661
6157.53 1743
6158.27 1687
6159.01 1668
6159.75 1820
6160.49 1869
6161.23 1720
6161.97 1851
6162.71 1990
6163.45 1923
6164.20 2066
6164.94 2226
6165.68 2288
6166.42 2394
6167.16 2436
6167.90 2402
6168.64 2484
6169.38 2565
6170.12 2579
6170.86 2497
6171.61 2428
6172.35 2393
6173.09 2443
6173.83 2268
6174.57 2189
6175.31 2163
6176.05 2165
6176.79 2044
6177.54 2162
6178.28 2183
6179.02 2228
6179.76 2157
6180.50 2286
6181.24 2258
6181.99 2177
6182.73 2301
6183.47 2261
6184.21 2461
6184.95 2412
6185.70 2378
6186.44 2424
6187.18 2474
6187.92 2520
6188.66 2460
6189.41 2514
6190.15 2645
6190.89 2737
6191.63 2821
6192.38 2750
6193.12 2946
6193.86 3097
6194.60 2956
6195.35 3061
6196.09 3154
6196.83 3227
6197.57 3172
6198.32 3114
6199.06 3002
6199.80 2973
6200.55 3041
6201.29 3121
6202.03 3155
6202.78 3369
6203.52 3648
6204.26 4163
6205.00 4950
6205.75 6317
6206.49 7717
6207.23 10132
6207.98 12345
6208.72 14244
6209.46 16363
6210.21 17301
6210.95 17372
6211.70 16862
6212.44 15461
6213.18 13231
6213.93 11337
6214.67 9475
6215.41 7659
6216.16 6308
6216.90 5267
6217.65 4386
6218.39 3839
6219.13 3435
6219.88 3280
6220.62 3029
6221.37 2957
6222.11 2789
6222.85 2838
6223.60 2963
6224.34 2930
6225.09 2815
6225.83 2708
6226.58 2653
6227.32 2419
6228.07 2338
6228.81 2303
6229.56 2261
6230.30 2064
6231.04 2190
6231.79 2065
6232.53 2007
6233.28 2005
6234.02 2005
6234.77 2149
6235.51 2255
6236.26 2296
6237.00 2478
6237.75 2562
6238.49 2740
6239.24 3081
6239.99 3352
6240.73 3572
6241.48 3636
6242.22 3357
6242.97 3116
6243.71 2848
6244.46 2675
6245.20 2672
6245.95 2566
6246.70 2602
6247.44 2742
6248.19 2743
6248.93 2703
6249.68 2819
6250.42 2870
6251.17 2635
6251.92 2547
6252.66 2523
6253.41 2463
6254.15 2414
6254.90 2231
6255.65 2284
6256.39 2167
6257.14 2100
6257.89 2058
6258.63 2041
6259.38 2175
6260.13 2132
6260.87 2026
6261.62 2028
6262.37 1992
6263.11 2117
6263.86 1929
6264.61 1922
6265.35 1904
6266.10 1825
6266.85 1887
6267.59 1924
6268.34 1916
6269.09 1945
6269.83 1921
6270.58 2021
6271.33 2034
6272.08 1925
6272.82 1872
6273.57 1918
6274.32 1926
6275.06 1907
6275.81 1913
6276.56 2000
6277.31 1908
6278.05 2061
6278.80 2091
6279.55 2137
6280.30 2245
6281.05 2269
6281.79 2145
6282.54 2092
6283.29 1904
6284.04 1845
6284.78 1752
6285.53 1750
6286.28 1703
6287.03 1687
6287.78 1549
6288.53 1615
6289.27 1644
6290.02 1595
6290.77 1471
6291.52 1549
6292.27 1557
6293.02 1491
6293.76 1498
6294.51 1439
6295.26 1543
6296.01 1439
6296.76 1548
6297.51 1488
6298.26 1497
6299.00 1450
6299.75 1459
6300.50 1511
6301.25 1394
6302.00 1470
6302.75 1350
6303.50 1284
6304.25 1367
6305.00 1403
6305.75 1386
6306.50 1361
6307.24 1447
6307.99 1499
6308.74 1613
6309.49 1648
6310.24 1624
6310.99 1689
6311.74 1690
6312.49 1808
6313.24 1643
6313.99 1677
6314.74 1553
6315.49 1584
6316.24 1466
6316.99 1420
6317.74 1459
6318.49 1442
6319.24 1370
6319.99 1422
6320.74 1355
6321.49 1336
6322.24 1353
6322.99 1353
6323.74 1376
6324.49 1279
6325.24 1263
6325.99 1284
6326.74 1358
6327.49 1312
6328.24 1314
6328.99 1254
6329.74 1216
6330.50 1248
6331.25 1224
6332.00 1205
6332.75 1262
6333.50 1236
6334.25 1281
6335.00 1317
6335.75 1348
6336.50 1221
6337.25 1216
6338.00 1297
6338.76 1240
6339.51 1284
6340.26 1312
6341.01 1345
6341.76 1336
6342.51 1238
6343.26 1200
6344.02 1240
6344.77 1309
6345.52 1257
6346.27 1374
6347.02 1385
6347.77 1358
6348.53 1402
6349.28 1493
6350.03 1591
6350.78 1665
6351.53 1796
6352.29 1883
6353.04 1919
6353.79 1993
6354.54 1909
6355.29 1921
6356.05 1750
6356.80 1641
6357.55 1575
6358.30 1506
6359.06 1672
6359.81 1499
6360.56 1416
6361.31 1355
6362.07 1388
6362.82 1360
6363.57 1274
6364.32 1366
6365.08 1308
6365.83 1342
6366.58 1391
6367.33 1431
6368.09 1396
6368.84 1393
6369.59 1468
6370.35 1519
6371.10 1483
6371.85 1409
6372.61 1373
6373.36 1353
6374.11 1336
6374.87 1313
6375.62 1250
6376.37 1291
6377.13 1283
6377.88 1246
6378.63 1296
6379.39 1286
6380.14 1326
6380.89 1284
6381.65 1260
6382.40 1300
6383.16 1420
6383.91 1312
6384.66 1247
6385.42 1218
6386.17 1237
6386.92 1295
6387.68 1302
6388.43 1118
6389.19 1230
6389.94 1245
6390.70 1191
6391.45 1139
6392.20 1100
6392.96 1257
6393.71 1236
6394.47 1198
6395.22 1141
6395.98 1158
6396.73 1211
6397.49 1210
6398.24 1152
6399.00 1239
6399.75 1168
6400.51 1265
6401.26 1279
6402.02 1111
6402.77 1196
6403.53 1175
6404.28 1109
6405.04 1251
6405.79 1223
6406.55 1238
6407.30 1278
6408.06 1323
6408.81 1463
6409.57 1559
6410.32 1619
6411.08 1534
6411.83 1508
6412.59 1375
6413.34 1396
6414.10 1460
6414.86 1379
6415.61 1402
6416.37 1296
6417.12 1372
6417.88 1319
6418.64 1437
6419.39 1395
6420.15 1200
6420.90 1320
6421.66 1215
6422.42 1163
6423.17 1137
6423.93 1155
6424.68 1127
6425.44 1112
6426.20 1214
6426.95 1209
6427.71 1130
6428.47 1212
6429.22 1209
6429.98 1134
6430.74 1126
6431.49 1127
6432.25 1110
6433.01 1145
6433.76 1134
6434.52 1161
6435.28 1097
6436.03 1252
6436.79 1234
6437.55 1141
6438.30 1148
6439.06 1090
6439.82 1168
6440.58 1134
6441.33 1125
6442.09 1060
6442.85 1127
6443.61 1166
6444.36 1165
6445.12 1090
6445.88 1201
6446.64 1217
6447.39 1211
6448.15 1232
6448.91 1154
6449.67 1180
6450.42 1132
6451.18 1126
6451.94 1077
6452.70 1200
6453.46 1209
6454.21 1133
6454.97 1126
6455.73 1145
6456.49 1209
6457.25 1229
6458.00 1194
6458.76 1209
6459.52 1183
6460.28 1231
6461.04 1240
6461.80 1208
6462.55 1276
6463.31 1233
6464.07 1222
6464.83 1433
6465.59 1295
6466.35 1390
6467.11 1352
6467.87 1259
6468.62 1319
6469.38 1393
6470.14 1418
6470.90 1391
6471.66 1413
6472.42 1432
6473.18 1369
6473.94 1413
6474.70 1483
6475.46 1410
6476.22 1349
6476.97 1441
6477.73 1539
6478.49 1565
6479.25 1641
6480.01 1574
6480.77 1548
6481.53 1523
6482.29 1628
6483.05 1632
6483.81 1616
6484.57 1708
6485.33 1776
6486.09 1772
6486.85 1861
6487.61 1917
6488.37 1791
6489.13 1893
6489.89 1896
6490.65 1881
6491.41 1969
6492.17 1971
6492.93 2075
6493.69 2134
6494.45 2287
6495.21 2403
6495.97 2292
6496.73 2274
6497.49 2257
6498.26 2334
6499.02 2263
6499.78 2311
6500.54 2270
6501.30 2243
6502.06 2291
6502.82 2289
6503.58 2265
6504.34 2353
6505.10 2400
6505.86 2428
6506.62 2395
6507.39 2425
6508.15 2527
6508.91 2561
6509.67 2530
6510.43 2713
6511.19 2794
6511.95 2695
6512.72 2726
6513.48 2724
6514.24 2849
6515.00 2886
6515.76 2858
6516.52 2812
6517.28 2831
6518.05 2925
6518.81 2906
6519.57 3115
6520.33 3190
6521.09 3284
6521.86 3331
6522.62 3408
6523.38 3718
6524.14 3867
6524.90 4100
6525.67 4744
6526.43 5483
6527.19 6113
6527.95 6304
6528.72 6679
6529.48 6820
6530.24 6773
6531.00 6638
6531.77 6502
6532.53 6276
6533.29 7294
6534.05 8349
6534.82 9358
6535.58 11261
6536.34 12641
6537.11 13789
6537.87 14116
6538.63 13738
6539.39 12813
6540.16 11316
6540.92 9974
6541.68 8187
6542.45 6533
6543.21 5482
6543.97 4656
6544.74 3954
6545.50 3535
6546.26 2954
6547.03 2749
6547.79 2638
6548.55 2440
6549.32 2428
6550.08 2374
6550.84 2412
6551.61 2379
6552.37 2385
6553.14 2407
6553.90 2430
6554.66 2310
6555.43 2200
6556.19 2065
6556.96 2066
6557.72 2093
6558.48 2125
6559.25 2198
6560.01 2170
6560.78 2177
6561.54 2240
6562.31 2305
6563.07 2333
6563.83 2430
6564.60 2617
6565.36 2662
6566.13 2651
6566.89 2638
6567.66 2684
6568.42 2639
6569.19 2677
6569.95 2501
6570.72 2525
6571.48 2634
6572.25 2779
6573.01 2880
6573.78 2927
6574.54 3058
6575.31 3195
6576.07 3164
6576.84 3071
6577.60 3123
6578.37 3022
6579.13 3029
6579.90 2852
6580.66 2883
6581.43 2795
6582.19 2745
6582.96 2576
6583.73 2651
6584.49 2657
6585.26 2636
6586.02 2616
6586.79 2641
6587.55 2719
6588.32 2740
6589.09 2823
6589.85 2877
6590.62 2902
6591.38 3086
6592.15 3428
6592.92 3815
6593.68 4275
6594.45 4411
6595.22 4712
6595.98 4963
6596.75 4787
6597.51 4571
6598.28 4201
6599.05 4131
6599.81 3838
6600.58 3568
6601.35 3258
6602.11 2926
6602.88 2766
6603.65 2700
6604.41 2647
6605.18 2673
6605.95 2736
6606.71 2775
6607.48 2839
6608.25 2953
6609.02 3076
6609.78 3199
6610.55 3289
6611.32 3175
6612.08 3066
6612.85 2908
6613.62 2764
6614.39 2650
6615.15 2550
6615.92 2379
6616.69 2312
6617.46 2205
6618.22 2194
6618.99 2136
6619.76 2131
6620.53 2101
6621.30 2044
6622.06 2151
6622.83 2107
6623.60 2109
6624.37 2021
6625.13 2043
6625.90 1952
6626.67 1882
6627.44 1829
6628.21 1826
6628.98 1966
6629.74 2062
6630.51 2169
6631.28 2311
6632.05 2406
6632.82 2674
6633.59 2774
6634.35 2805
6635.12 2956
6635.89 2991
6636.66 3043
6637.43 2882
6638.20 2787
6638.97 2613
6639.74 2539
6640.50 2382
6641.27 2140
6642.04 2143
6642.81 2064
6643.58 2072
6644.35 1973
6645.12 1925
6645.89 1936
6646.66 1986
6647.43 1952
6648.20 1964
6648.97 1884
6649.73 1993
6650.50 1983
6651.27 1992
6652.04 2001
6652.81 2028
6653.58 2123
6654.35 2145
6655.12 2245
6655.89 2302
6656.66 2370
6657.43 2331
6658.20 2195
6658.97 2207
6659.74 2133
6660.51 2067
6661.28 1937
6662.05 1924
6662.82 1961
6663.59 1919
6664.36 1962
6665.13 1920
6665.90 1945
6666.67 1915
6667.44 1911
6668.22 1964
6668.99 2081
6669.76 2054
6670.53 2036
6671.30 2087
6672.07 2135
6672.84 2021
6673.61 2050
6674.38 2166
6675.15 2090
6675.92 2024
6676.69 2128
6677.46 2085
6678.24 2129
6679.01 2276
6679.78 2243
6680.55 2323
6681.32 2442
6682.09 2562
6682.86 2648
6683.63 2911
6684.41 3086
6685.18 3374
6685.95 3451
6686.72 3452
6687.49 3343
6688.26 3084
6689.04 2806
6689.81 2616
6690.58 2250
6691.35 2277
6692.12 2160
6692.90 2080
6693.67 1999
6694.44 1916
6695.21 1957
6695.98 1968
6696.76 2003
6697.53 1939
6698.30 1888
6699.07 2030
6699.84 1982
6700.62 1935
6701.39 1834
6702.16 1907
6702.93 1944
6703.71 1809
6704.48 1856
6705.25 1893
6706.03 1893
6706.80 1733
6707.57 1820
6708.34 1817
6709.12 1833
6709.89 1809
6710.66 1818
6711.44 1758
6712.21 1753
6712.98 1808
6713.75 1746
6714.53 1636
6715.30 1723
6716.07 1610
6716.85 1582
6717.62 1593
6718.39 1506
6719.17 1573
6719.94 1598
6720.72 1617
6721.49 1756
6722.26 1684
6723.04 1692
6723.81 1777
6724.58 1744
6725.36 1619
6726.13 1745
6726.91 1665
6727.68 1657
6728.45 1616
6729.23 1740
6730.00 1730
6730.78 1698
6731.55 1817
6732.32 1791
6733.10 1780
6733.87 1732
6734.65 1749
6735.42 1818
6736.20 1873
6736.97 1934
6737.74 1950
6738.52 1976
6739.29 1952
6740.07 1891
6740.84 1851
6741.62 1804
6742.39 1851
6743.17 2048
6743.94 1960
6744.72 2050
6745.49 2027
6746.27 2073
6747.04 2200
6747.82 2215
6748.59 2080
6749.37 2271
6750.14 2427
6750.92 2483
6751.69 2849
6752.47 3298
6753.24 3572
6754.02 3489
6754.80 3509
6755.57 3315
6756.35 2930
6757.12 2727
6757.90 2591
6758.67 2241
6759.45 2033
6760.23 2014
6761.00 1995
6761.78 1791
6762.55 1805
6763.33 1855
6764.11 1862
6764.88 1820
6765.66 1851
6766.43 1880
6767.21 1861
6767.99 1887
6768.76 1843
6769.54 1828
6770.32 1881
6771.09 1989
6771.87 1813
6772.64 1816
6773.42 1750
6774.20 1679
6774.97 1745
6775.75 1739
6776.53 1790
6777.31 1822
6778.08 1952
6778.86 1898
6779.64 1881
6780.41 1797
6781.19 1748
6781.97 1733
6782.74 1687
6783.52 1670
6784.30 1610
6785.08 1594
6785.85 1657
6786.63 1582
6787.41 1579
6788.19 1510
6788.96 1502
6789.74 1474
6790.52 1489
6791.30 1518
6792.07 1489
6792.85 1312
6793.63 1397
6794.41 1415
6795.18 1483
6795.96 1486
6796.74 1452
6797.52 1354
6798.30 1471
6799.07 1464
6799.85 1451
6800.63 1524
6801.41 1623
6802.19 1568
6802.97 1578
6803.74 1551
6804.52 1580
6805.30 1719
6806.08 1791
6806.86 1703
6807.64 1590
6808.41 1545
6809.19 1542
6809.97 1635
6810.75 1565
6811.53 1549
6812.31 1492
6813.09 1491
6813.87 1604
6814.64 1581
6815.42 1522
6816.20 1604
6816.98 1647
6817.76 1643
6818.54 1615
6819.32 1589
6820.10 1646
6820.88 1650
6821.66 1555
6822.44 1542
6823.22 1404
6824.00 1458
6824.78 1464
6825.55 1460
6826.33 1544
6827.11 1567
6827.89 1511
6828.67 1509
6829.45 1483
6830.23 1465
6831.01 1468
6831.79 1452
6832.57 1321
6833.35 1378
6834.13 1510
6834.91 1470
6835.69 1361
6836.47 1351
6837.25 1384
6838.03 1323
6838.81 1304
6839.60 1309
6840.38 1344
6841.16 1433
6841.94 1364
6842.72 1272
6843.50 1288
6844.28 1360
6845.06 1410
6845.84 1441
6846.62 1466
6847.40 1659
6848.18 1824
6848.96 1954
6849.74 2132
6850.53 2412
6851.31 2714
6852.09 2863
6852.87 2892
6853.65 2756
6854.43 2586
6855.21 2300
6855.99 2197
6856.77 2014
6857.56 1792
6858.34 1698
6859.12 1611
6859.90 1688
6860.68 1583
6861.46 1516
6862.25 1432
6863.03 1532
6863.81 1623
6864.59 1556
6865.37 1664
6866.15 1676
6866.94 1721
6867.72 1788
6868.50 1733
6869.28 1760
6870.07 1835
6870.85 1877
6871.63 1724
6872.41 1661
6873.19 1663
6873.98 1844
6874.76 1744
6875.54 1699
6876.32 1741
6877.11 1902
6877.89 1934
6878.67 1911
6879.45 1978
6880.24 2154
6881.02 2075
6881.80 2150
6882.59 2323
6883.37 2303
6884.15 2362
6884.93 2732
6885.72 3202
6886.50 3637
6887.28 4227
6888.07 4836
6888.85 5183
6889.63 5157
6890.42 4916
6891.20 4453
6891.98 4052
6892.77 3570
6893.55 3004
6894.33 2819
6895.12 2477
6895.90 2337
6896.68 2218
6897.47 2159
6898.25 2193
6899.04 2137
6899.82 2111
6900.60 2087
6901.39 2147
6902.17 2165
6902.95 2187
6903.74 2181
6904.52 2270
6905.31 2262
6906.09 2157
6906.88 2139
6907.66 2072
6908.44 2055
6909.23 2030
6910.01 1923
6910.80 1986
6911.58 1943
6912.37 1746
6913.15 1792
6913.94 1873
6914.72 1808
6915.50 1686
6916.29 1669
6917.07 1716
6917.86 1731
6918.64 1609
6919.43 1755
6920.21 1826
6921.00 1811
6921.78 1655
6922.57 1708
6923.35 1645
6924.14 1790
6924.93 1742
6925.71 1741
6926.50 1672
6927.28 1782
6928.07 1836
6928.85 1813
6929.64 1873
6930.42 1870
6931.21 1885
6931.99 1853
6932.78 1867
6933.57 1995
6934.35 1938
6935.14 1884
6935.92 2002
6936.71 1972
6937.50 1916
6938.28 1904
6939.07 1865
6939.85 2000
6940.64 2199
6941.43 2197
6942.21 2333
6943.00 2446
6943.78 2542
6944.57 2605
6945.36 2655
6946.14 2604
6946.93 2697
6947.72 2822
6948.50 2975
6949.29 2951
6950.08 2806
6950.86 2873
6951.65 2623
6952.44 2500
6953.22 2374
6954.01 2352
6954.80 2261
6955.58 2238
6956.37 2225
6957.16 2226
6957.95 2179
6958.73 2159
6959.52 2282
6960.31 2187
6961.10 2270
6961.88 2336
6962.67 2368
6963.46 2438
6964.24 2296
6965.03 2444
6965.82 2538
6966.61 2525
6967.40 2698
6968.18 2831
6968.97 2808
6969.76 2820
6970.55 2947
6971.33 3071
6972.12 3115
6972.91 3081
6973.70 2958
6974.49 3019
6975.27 2998
6976.06 3028
6976.85 2982
6977.64 3101
6978.43 3097
6979.22 3060
6980.00 3468
6980.79 3838
6981.58 4497
6982.37 5422
6983.16 6532
6983.95 8417
6984.74 10343
6985.52 11983
6986.31 13461
6987.10 14281
6987.89 13975
6988.68 13108
6989.47 11518
6990.26 9921
6991.05 8384
6991.83 6977
6992.62 5592
6993.41 4483
6994.20 3778
6994.99 3277
6995.78 3058
6996.57 2751
6997.36 2545
6998.15 2339
6998.94 2377
6999.73 2462
7000.52 2468
7001.31 2448
7002.10 2323
7002.89 2345
7003.68 2315
7004.47 2250
7005.26 2138
7006.05 2044
7006.84 1914
7007.63 1866
7008.42 1929
7009.21 1821
7010.00 1924
7010.79 1921
7011.58 1893
7012.37 1950
7013.16 2113
7013.95 2215
7014.74 2177
7015.53 2090
7016.32 2216
7017.11 2190
7017.90 2183
7018.69 2090
7019.48 1983
7020.27 1888
7021.06 2046
7021.85 2138
7022.64 2230
7023.43 2332
7024.22 2381
7025.02 2505
7025.81 2535
7026.60 2426
7027.39 2392
7028.18 2278
7028.97 2191
7029.76 2175
7030.55 2108
7031.34 1982
7032.14 2005
7032.93 1996
7033.72 2003
7034.51 1901
7035.30 1987
7036.09 2063
7036.88 2087
7037.68 2026
7038.47 2195
7039.26 2187
7040.05 2146
7040.84 2179
7041.64 2285
7042.43 2302
7043.22 2357
7044.01 2442
7044.80 2537
7045.60 2499
7046.39 2619
7047.18 2896
7047.97 3108
7048.76 3475
7049.56 3785
7050.35 4173
7051.14 4367
7051.93 4322
7052.73 3981
7053.52 3701
7054.31 3407
7055.10 2914
7055.90 2666
7056.69 2450
7057.48 2360
7058.27 2406
7059.07 2439
7059.86 2374
7060.65 2442
7061.45 2399
7062.24 2441
7063.03 2505
7063.83 2295
7064.62 2352
7065.41 2344
7066.21 2429
7067.00 2358
7067.79 2302
7068.59 2159
7069.38 2105
7070.17 2037
7070.97 2050
7071.76 2045
7072.55 2073
7073.35 2007
7074.14 1886
7074.93 1871
7075.73 1772
7076.52 1871
7077.32 1703
7078.11 1759
7078.90 1750
7079.70 1896
7080.49 1904
7081.29 1942
7082.08 1827
7082.87 1804
7083.67 1743
7084.46 1719
7085.26 1710
7086.05 1688
7086.85 1668
7087.64 1715
7088.43 1718
7089.23 1597
7090.02 1578
7090.82 1620
7091.61 1618
7092.41 1625
7093.20 1581
7094.00 1572
7094.79 1640
7095.59 1576
7096.38 1579
7097.18 1509
7097.97 1491
7098.77 1423
7099.56 1419
7100.36 1528
7101.15 1558
7101.95 1510
7102.74 1459
7103.54 1495
7104.33 1377
7105.13 1408
7105.92 1418
7106.72 1399
7107.52 1314
7108.31 1309
7109.11 1281
7109.90 1380
7110.70 1417
7111.49 1470
7112.29 1457
7113.09 1410
7113.88 1334
7114.68 1363
7115.47 1340
7116.27 1382
7117.07 1458
7117.86 1423
7118.66 1399
7119.45 1386
7120.25 1393
7121.05 1370
7121.84 1423
7122.64 1412
7123.44 1354
7124.23 1309
7125.03 1281
7125.83 1244
7126.62 1261
7127.42 1243
7128.22 1296
7129.01 1256
7129.81 1331
7130.61 1419
7131.40 1426
7132.20 1426
7133.00 1338
7133.79 1315
7134.59 1370
7135.39 1343
7136.19 1373
7136.98 1345
7137.78 1271
7138.58 1193
7139.38 1163
7140.17 1119
7140.97 1192
7141.77 1251
7142.57 1238
7143.36 1190
7144.16 1192
7144.96 1149
7145.76 1165
7146.55 1256
7147.35 1185
7148.15 1203
7148.95 1134
7149.74 1147
7150.54 1122
7151.34 1140
7152.14 1203
7152.94 1181
7153.74 1168
7154.53 1138
7155.33 1106
7156.13 1096
7156.93 1140
7157.73 1238
7158.53 1188
7159.32 1208
7160.12 1168
7160.92 1158
7161.72 1173
7162.52 1161
7163.32 1073
7164.12 1164
7164.91 1156
7165.71 1129
7166.51 1039
7167.31 991
7168.11 1048
7168.91 1080
7169.71 1047
7170.51 1093
7171.31 1052
7172.11 1061
7172.90 1043
7173.70 1028
7174.50 1001
7175.30 1024
7176.10 1023
7176.90 1051
7177.70 1040
7178.50 1020
7179.30 1012
7180.10 920
7180.90 958
7181.70 998
7182.50 1015
7183.30 1028
7184.10 1015
7184.90 1073
7185.70 1091
7186.50 1117
7187.30 1111
7188.10 1204
7188.90 1157
7189.70 1039
7190.50 1121
7191.30 1102
7192.10 1049
7192.90 1022
7193.70 1068
7194.50 1063
7195.30 1027
7196.10 995
7196.90 974
7197.70 1089
7198.50 1035
7199.30 1063
7200.11 967
7200.91 1022
7201.71 1040
7202.51 1034
7203.31 986
7204.11 950
7204.91 960
7205.71 960
7206.51 1061
7207.31 1020
7208.12 961
7208.92 994
7209.72 1108
7210.52 1022
7211.32 971
7212.12 996
7212.92 1080
7213.72 1120
7214.53 1010
7215.33 1055
7216.13 1085
7216.93 1132
7217.73 1016
7218.53 1097
7219.34 1122
7220.14 1109
7220.94 1006
7221.74 1094
7222.54 1153
7223.35 1074
7224.15 1099
7224.95 1055
7225.75 994
7226.56 967
7227.36 1063
7228.16 1037
7228.96 963
7229.76 977
7230.57 998
7231.37 1063
7232.17 1109
7232.97 1043
7233.78 1041
7234.58 1040
7235.38 981
7236.19 963
7236.99 998
7237.79 1046
7238.59 1019
7239.40 987
7240.20 1021
7241.00 1044
7241.81 1011
7242.61 1053
7243.41 1017
7244.22 1045
7245.02 998
7245.82 1121
7246.63 1120
7247.43 996
7248.23 1036
7249.04 1021
7249.84 983
7250.64 959
7251.45 956
7252.25 958
7253.05 935
7253.86 916
7254.66 1001
7255.46 992
7256.27 1083
7257.07 1037
7257.88 1068
7258.68 1052
7259.48 1099
7260.29 1206
7261.09 1248
7261.90 1336
7262.70 1215
7263.51 1171
7264.31 1218
7265.11 1111
7265.92 1093
7266.72 1018
7267.53 1063
7268.33 1114
7269.14 1088
7269.94 1094
7270.75 1110
7271.55 1100
7272.36 1009
7273.16 1105
7273.97 1166
7274.77 1083
7275.58 1065
7276.38 1077
7277.19 1123
7277.99 1175
7278.80 1120
7279.60 1112
7280.41 1170
7281.21 1242
7282.02 1349
7282.82 1439
7283.63 1569
7284.43 1700
7285.24 1782
7286.04 1811
7286.85 1734
7287.66 1700
7288.46 1551
7289.27 1459
7290.07 1374
7290.88 1339
7291.68 1294
7292.49 1231
7293.30 1173
7294.10 1149
7294.91 1144
7295.71 1190
7296.52 1235
7297.33 1244
7298.13 1209
7298.94 1234
7299.74 1229
7300.55 1132
7301.36 1142
7302.16 1155
7302.97 1195
7303.78 1206
7304.58 1183
7305.39 1215
7306.20 1243
7307.00 1312
7307.81 1293
7308.62 1374
7309.42 1400
7310.23 1413
7311.04 1452
7311.84 1524
7312.65 1522
7313.46 1512
7314.27 1563
7315.07 1756
7315.88 1863
7316.69 2144
7317.49 2475
7318.30 3058
7319.11 3424
7319.92 3371
7320.72 3396
7321.53 3145
7322.34 2639
7323.15 2304
7323.95 2030
7324.76 1844
7325.57 1667
7326.38 1685
7327.19 1635
7327.99 1565
7328.80 1597
7329.61 1531
7330.42 1426
7331.22 1401
7332.03 1490
7332.84 1499
7333.65 1477
7334.46 1361
7335.27 1454
7336.07 1475
7336.88 1533
7337.69 1462
7338.50 1411
7339.31 1421
7340.12 1341
7340.92 1441
7341.73 1354
7342.54 1277
7343.35 1289
7344.16 1265
7344.97 1243
7345.78 1286
7346.59 1231
7347.39 1180
7348.20 1122
7349.01 1157
7349.82 1117
7350.63 1132
7351.44 1083
7352.25 1081
7353.06 1002
7353.87 1071
7354.68 1072
7355.49 1011
7356.30 1030
7357.11 1057
7357.92 1077
7358.72 1067
7359.53 1070
7360.34 969
7361.15 990
7361.96 998
7362.77 981
7363.58 980
7364.39 967
7365.20 1028
7366.01 964
7366.82 1011
7367.63 1042
7368.44 1040
7369.25 1014
7370.06 1007
7370.87 1020
7371.68 954
7372.49 966
7373.30 941
7374.11 890
7374.93 977
7375.74 967
7376.55 966
7377.36 934
7378.17 1007
7378.98 1086
7379.79 990
7380.60 1024
7381.41 965
7382.22 1058
7383.03 1061
7383.84 1085
7384.65 1022
7385.46 1003
7386.28 969
7387.09 957
7387.90 994
7388.71 986
7389.52 919
7390.33 974
7391.14 1064
7391.95 1040
7392.77 1043
7393.58 984
7394.39 936
7395.20 938
7396.01 945
7396.82 963
7397.64 935
7398.45 926
7399.26 906
7400.07 883
7400.88 887
7401.69 1007
7402.51 998
7403.32 1046
7404.13 946
7404.94 950
7405.76 986
7406.57 960
7407.38 841
7408.19 870
7409.00 888
7409.82 866
7410.63 912
7411.44 907
7412.25 860
7413.07 885
7413.88 834
7414.69 899
7415.50 933
7416.32 872
7417.13 877
7417.94 958
7418.76 915
7419.57 907
7420.38 873
7421.19 865
7422.01 788
7422.82 851
7423.63 822
7424.45 856
7425.26 789
7426.07 844
7426.89 875
7427.70 929
7428.51 948
7429.33 962
7430.14 964
7430.95 1019
7431.77 956
7432.58 1017
7433.39 984
7434.21 939
7435.02 963
7435.84 992
7436.65 1003
7437.46 1053
7438.28 1016
7439.09 973
7439.91 963
7440.72 909
7441.53 979
7442.35 957
7443.16 920
7443.98 918
7444.79 927
7445.60 834
7446.42 868
7447.23 876
7448.05 888
7448.86 853
7449.68 847
7450.49 916
7451.31 868
7452.12 885
7452.94 908
7453.75 885
7454.57 887
7455.38 956
7456.20 883
7457.01 906
7457.83 963
7458.64 916
7459.46 916
7460.27 881
7461.09 954
7461.90 1002
7462.72 1052
7463.53 1039
7464.35 1010
7465.16 1045
7465.98 1019
7466.79 1034
7467.61 975
7468.42 940
7469.24 1101
7470.06 1058
7470.87 1115
7471.69 929
7472.50 990
7473.32 950
7474.13 1061
7474.95 1020
7475.77 1026
7476.58 1028
7477.40 899
7478.21 927
7479.03 979
7479.85 922
7480.66 983
7481.48 968
7482.30 1052
7483.11 1002
7483.93 1019
7484.75 968
7485.56 885
7486.38 857
7487.20 929
7488.01 923
7488.83 869
7489.65 936
7490.46 863
7491.28 871
7492.10 913
7492.91 896
7493.73 908
7494.55 954
7495.36 899
7496.18 815
7497.00 833
7497.82 854
7498.63 873
7499.45 856
7500.27 821
7501.08 872
7501.90 797
7502.72 851
7503.54 848
7504.35 888
7505.17 834
7505.99 919
7506.81 814
7507.62 811
7508.44 860
7509.26 853
7510.08 848
7510.90 827
7511.71 841
7512.53 845
7513.35 801
7514.17 828
7514.99 806
7515.80 762
7516.62 886
7517.44 851
7518.26 901
7519.08 829
7519.90 851
7520.71 823
7521.53 879
7522.35 863
7523.17 826
7523.99 813
7524.81 812
7525.63 825
7526.45 853
7527.26 856
7528.08 884
7528.90 912
7529.72 792
7530.54 791
7531.36 763
7532.18 762
7533.00 800
7533.82 822
7534.64 818
7535.45 854
7536.27 851
7537.09 821
7537.91 836
7538.73 798
7539.55 827
7540.37 859
7541.19 807
7542.01 842
7542.83 886
7543.65 836
7544.47 928
7545.29 891
7546.11 866
7546.93 824
7547.75 934
7548.57 969
7549.39 915
7550.21 911
7551.03 877
7551.85 896
7552.67 900
7553.49 891
7554.31 855
7555.13 871
7555.95 887
7556.77 932
7557.59 927
7558.41 1006
7559.23 919
7560.05 1036
7560.87 1011
7561.69 931
7562.51 974
7563.34 893
7564.16 986
7564.98 1021
7565.80 954
7566.62 922
7567.44 904
7568.26 966
7569.08 974
7569.90 938
7570.72 957
7571.55 966
7572.37 981
7573.19 946
7574.01 974
7574.83 965
7575.65 1038
7576.47 1055
7577.30 960
7578.12 973
7578.94 970
7579.76 992
7580.58 1019
7581.40 973
7582.23 906
7583.05 1042
7583.87 1034
7584.69 1129
7585.51 1113
7586.33 1148
7587.16 1248
7587.98 1167
7588.80 1175
7589.62 1201
7590.45 1119
7591.27 1139
7592.09 1179
7592.91 1148
7593.74 1231
7594.56 1207
7595.38 1249
7596.20 1271
7597.03 1202
7597.85 1277
7598.67 1306
7599.49 1310
7600.32 1279
7601.14 1424
7601.96 1469
7602.78 1475
7603.61 1617
7604.43 1700
7605.25 1729
7606.08 1730
7606.90 1787
7607.72 1720
7608.55 1662
7609.37 1696
7610.19 1634
7611.02 1579
7611.84 1513
7612.66 1482
7613.49 1576
7614.31 1714
7615.13 1740
7615.96 1804
7616.78 1910
7617.60 2219
7618.43 2266
7619.25 2412
7620.08 2317
7620.90 2102
7621.72 2016
7622.55 1915
7623.37 1809
7624.20 1746
7625.02 1762
7625.84 1603
7626.67 1631
7627.49 1656
7628.32 1904
7629.14 1977
7629.97 2211
7630.79 2410
7631.61 2564
7632.44 2666
7633.26 2620
7634.09 2586
7634.91 2390
7635.74 2212
7636.56 2026
7637.39 1666
7638.21 1626
7639.04 1565
7639.86 1470
7640.69 1362
7641.51 1299
7642.34 1229
7643.16 1188
7643.99 1256
7644.81 1236
7645.64 1165
7646.46 1163
7647.29 1142
7648.11 1122
7648.94 1115
7649.76 1136
7650.59 1058
7651.42 1045
7652.24 1084
7653.07 1059
7653.89 1051
7654.72 1026
7655.54 1044
7656.37 1095
7657.20 1093
7658.02 947
7658.85 975
7659.67 1049
7660.50 988
7661.33 1048
7662.15 1025
7662.98 1007
7663.80 1012
7664.63 981
7665.46 959
7666.28 1072
7667.11 1056
7667.94 995
7668.76 964
7669.59 1058
7670.42 1102
7671.24 1028
7672.07 1126
7672.90 1079
7673.72 1040
7674.55 1095
7675.38 937
7676.20 958
7677.03 1040
7677.86 1048
7678.68 996
7679.51 984
7680.34 971
7681.16 1016
7681.99 1061
7682.82 1045
7683.65 1094
7684.47 1019
7685.30 1075
7686.13 1123
7686.96 1138
7687.78 1036
7688.61 1078
7689.44 1082
7690.27 1113
7691.09 1102
7691.92 1048
7692.75 985
7693.58 1026
7694.41 1079
7695.23 1029
7696.06 1098
7696.89 1243
7697.72 1387
7698.55 1431
7699.37 1514
7700.20 1489
7701.03 1455
7701.86 1273
7702.69 1148
7703.51 1157
7704.34 1110
7705.17 1049
7706.00 1076
7706.83 991
7707.66 934
7708.49 965
7709.31 965
7710.14 975
7710.97 990
7711.80 1001
7712.63 938
7713.46 911
7714.29 947
7715.12 1013
7715.95 948
7716.77 930
7717.60 940
7718.43 881
7719.26 952
7720.09 918
7720.92 862
7721.75 817
7722.58 834
7723.41 874
7724.24 843
7725.07 857
7725.90 855
7726.73 836
7727.56 828
7728.39 854
7729.22 882
7730.05 887
7730.88 871
7731.71 804
7732.54 840
7733.37 823
7734.20 742
7735.03 828
7735.86 813
7736.69 793
7737.52 868
7738.35 885
7739.18 803
7740.01 770
7740.84 786
7741.67 775
7742.50 767
7743.33 841
7744.16 856
7744.99 846
7745.82 819
7746.65 808
7747.48 812
7748.31 811
7749.14 877
7749.97 803
7750.81 811
7751.64 835
7752.47 797
7753.30 818
7754.13 785
7754.96 761
7755.79 826
7756.62 780
7757.45 761
7758.29 818
7759.12 794
7759.95 804
7760.78 792
7761.61 770
7762.44 788
7763.27 822
7764.11 741
7764.94 811
7765.77 810
7766.60 822
7767.43 840
7768.26 902
7769.10 824
7769.93 871
7770.76 907
7771.59 835
7772.42 807
7773.26 804
7774.09 856
7774.92 806
7775.75 871
7776.59 823
7777.42 847
7778.25 831
7779.08 856
7779.92 780
7780.75 818
7781.58 798
7782.41 882
7783.25 878
7784.08 862
7784.91 814
7785.74 802
7786.58 857
7787.41 850
7788.24 845
7789.08 843
7789.91 832
7790.74 811
7791.57 816
7792.41 886
7793.24 882
7794.07 785
7794.91 820
7795.74 860
7796.57 897
7797.41 912
7798.24 873
7799.07 901
7799.91 854
7800.74 924
7801.58 905
7802.41 981
7803.24 962
7804.08 939
7804.91 958
7805.74 976
7806.58 1006
7807.41 1076
7808.25 1138
7809.08 1128
7809.91 1114
7810.75 1183
7811.58 1243
7812.42 1235
7813.25 1348
7814.09 1364
7814.92 1337
7815.75 1204
7816.59 1386
7817.42 1336
7818.26 1343
7819.09 1293
7819.93 1266
7820.76 1336
7821.60 1229
7822.43 1237
7823.27 1343
7824.10 1367
7824.94 1360
7825.77 1532
7826.61 1591
7827.44 1674
7828.28 1680
7829.11 1554
7829.95 1546
7830.78 1470
7831.62 1397
7832.45 1337
7833.29 1392
7834.12 1389
7834.96 1367
7835.79 1421
7836.63 1334
7837.46 1329
7838.30 1370
7839.14 1308
7839.97 1233
7840.81 1202
7841.64 1157
7842.48 1190
7843.31 1180
7844.15 1212
7844.99 1174
7845.82 1208
7846.66 1187
7847.49 1190
7848.33 1195
7849.17 1221
7850.00 1279
7850.84 1232
7851.68 1224
7852.51 1236
7853.35 1270
7854.18 1348
7855.02 1363
7855.86 1430
7856.69 1592
7857.53 1774
7858.37 1915
7859.20 2102
7860.04 2060
7860.88 1982
7861.71 1848
7862.55 1690
7863.39 1760
7864.23 1652
7865.06 1531
7865.90 1358
7866.74 1359
7867.57 1335
7868.41 1415
7869.25 1372
7870.09 1355
7870.92 1363
7871.76 1602
7872.60 1562
7873.44 1483
7874.27 1618
7875.11 1599
7875.95 1757
7876.79 1965
7877.62 2073
7878.46 2162
7879.30 2116
7880.14 1987
7880.97 1890
7881.81 1770
7882.65 1736
7883.49 1744
7884.33 1556
7885.16 1482
7886.00 1504
7886.84 1451
7887.68 1366
7888.52 1401
7889.36 1431
7890.19 1528
7891.03 1598
7891.87 1604
7892.71 1524
7893.55 1336
7894.39 1377
7895.23 1320
7896.06 1236
7896.90 1230
7897.74 1226
7898.58 1200
7899.42 1157
7900.26 1181
7901.10 1221
7901.94 1170
7902.77 1107
7903.61 1168
7904.45 1125
7905.29 1071
7906.13 1084
7906.97 1013
7907.81 1082
7908.65 1056
7909.49 1005
7910.33 1059
7911.17 1053
7912.01 1017
7912.85 1040
7913.69 1077
7914.53 1141
7915.37 1111
7916.21 1139
7917.05 1146
7917.89 1114
7918.73 1180
7919.57 1245
7920.41 1220
7921.25 1213
7922.09 1170
7922.93 1185
7923.77 1155
7924.61 1077
7925.45 1071
7926.29 1089
7927.13 1026
7927.97 947
7928.81 944
7929.65 1010
7930.49 1059
7931.33 1048
7932.17 1111
7933.01 1090
7933.85 1040
7934.69 1056
7935.53 943
7936.37 957
7937.21 988
7938.05 940
7938.90 1056
7939.74 1002
7940.58 1039
7941.42 976
7942.26 1016
7943.10 974
7943.94 948
7944.78 996
7945.63 1021
7946.47 1053
7947.31 1100
7948.15 1104
7948.99 1131
7949.83 1191
7950.67 1120
7951.52 1133
7952.36 1267
7953.20 1359
7954.04 1389
7954.88 1467
7955.72 1468
7956.57 1432
7957.41 1304
7958.25 1279
7959.09 1283
7959.93 1288
7960.78 1305
7961.62 1303
7962.46 1246
7963.30 1251
7964.15 1284
7964.99 1344
7965.83 1534
7966.67 1744
7967.52 1884
7968.36 1959
7969.20 1942
7970.04 1872
7970.89 1709
7971.73 1487
7972.57 1372
7973.41 1225
7974.26 1209
7975.10 1290
7975.94 1104
7976.79 1092
7977.63 1066
7978.47 1117
7979.31 1127
7980.16 1085
7981.00 1058
7981.84 1054
7982.69 1021
7983.53 988
7984.37 994
7985.22 1038
7986.06 1110
7986.90 984
7987.75 1013
7988.59 1016
7989.44 944
7990.28 909
7991.12 883
7991.97 922
7992.81 938
7993.65 901
7994.50 859
7995.34 839
7996.19 881
7997.03 911
7997.87 892
7998.72 857
7999.56 835
8000.41 850
8001.25 847
8002.10 835
8002.94 799
8003.78 799
8004.63 789
8005.47 806
8006.32 803
8007.16 842
8008.01 827
8008.85 818
8009.70 813
8010.54 770
8011.39 778
8012.23 806
8013.08 846
8013.92 828
8014.77 749
8015.61 735
8016.46 748
8017.30 786
8018.15 740
8018.99 731
8019.84 783
8020.68 802
8021.53 778
8022.37 763
8023.22 838
8024.06 860
8024.91 816
8025.75 792
8026.60 776
8027.45 809
8028.29 796
8029.14 805
8029.98 759
8030.83 814
8031.67 757
8032.52 787
8033.37 790
8034.21 752
8035.06 755
8035.90 790
8036.75 789
8037.60 734
8038.44 757
8039.29 765
8040.14 802
8040.98 749
8041.83 731
8042.68 710
8043.52 706
8044.37 742
8045.21 743
8046.06 717
8046.91 707
8047.75 718
8048.60 747
8049.45 772
8050.30 743
8051.14 792
8051.99 818
8052.84 725
8053.68 759
8054.53 764
8055.38 716
8056.22 652
8057.07 688
8057.92 677
8058.77 742
8059.61 708
8060.46 715
8061.31 650
8062.16 735
8063.00 697
8063.85 660
8064.70 636
8065.55 618
8066.39 685
8067.24 761
8068.09 677
8068.94 683
8069.79 675
8070.63 664
8071.48 678
8072.33 660
8073.18 646
8074.03 700
8074.87 675
8075.72 671
8076.57 635
8077.42 713
8078.27 682
8079.12 706
8079.96 689
8080.81 552
8081.66 619
8082.51 624
8083.36 675
8084.21 698
8085.06 675
8085.90 729
8086.75 695
8087.60 661
8088.45 684
8089.30 709
8090.15 697
8091.00 708
8091.85 705
8092.70 665
8093.54 699
8094.39 609
8095.24 757
8096.09 749
8096.94 723
8097.79 722
8098.64 659
8099.49 697
8100.34 674
8101.19 691
8102.04 691
8102.89 677
8103.74 672
8104.59 702
8105.44 686
8106.29 615
8107.14 676
8107.99 644
8108.84 672
8109.69 697
8110.54 652
8111.39 644
8112.24 743
8113.09 656
8113.94 660
8114.79 703
8115.64 653
8116.49 712
8117.34 721
8118.19 643
8119.04 698
8119.89 680
8120.74 689
8121.59 676
8122.44 699
8123.29 689
8124.14 730
8124.99 688
8125.84 700
8126.70 706
8127.55 730
8128.40 670
8129.25 683
8130.10 677
8130.95 706
8131.80 763
8132.65 739
8133.50 672
8134.36 683
8135.21 752
8136.06 767
8136.91 710
8137.76 748
8138.61 791
8139.46 766
8140.32 709
8141.17 675
8142.02 803
8142.87 818
8143.72 770
8144.57 725
8145.43 701
8146.28 694
8147.13 750
8147.98 866
8148.83 893
8149.69 874
8150.54 857
8151.39 884
8152.24 953
8153.10 1001
8153.95 1086
8154.80 1076
8155.65 1116
8156.50 1072
8157.36 1020
8158.21 1074
8159.06 948
8159.92 937
8160.77 837
8161.62 805
8162.47 773
8163.33 866
8164.18 865
8165.03 734
8165.88 768
8166.74 836
8167.59 783
8168.44 793
8169.30 748
8170.15 792
8171.00 749
8171.86 727
8172.71 801
8173.56 752
8174.42 776
8175.27 729
8176.12 692
8176.98 755
8177.83 727
8178.68 775
8179.54 676
8180.39 675
8181.25 705
8182.10 714
8182.95 726
8183.81 707
8184.66 652
8185.51 726
8186.37 672
8187.22 623
8188.08 635
8188.93 624
8189.79 619
8190.64 604
8191.49 601
8192.35 598
8193.20 625
8194.06 680
8194.91 669
8195.77 655
8196.62 686
8197.47 717
8198.33 705
8199.18 656
8200.04 714
8200.89 641
8201.75 586
8202.60 619
8203.46 627
8204.31 627
8205.17 642
8206.02 658
8206.88 697
8207.73 663
8208.59 593
8209.44 607
8210.30 632
8211.15 671
8212.01 643
8212.87 653
8213.72 661
8214.58 687
8215.43 678
8216.29 657
8217.14 686
8218.00 674
8218.85 709
8219.71 711
8220.57 693
8221.42 636
8222.28 647
8223.13 685
8223.99 654
8224.85 681
8225.70 685
8226.56 657
8227.41 709
8228.27 706
8229.13 658
8229.98 604
8230.84 623
8231.70 631
8232.55 645
8233.41 592
8234.26 615
8235.12 610
8235.98 678
8236.83 639
8237.69 657
8238.55 665
8239.40 660
8240.26 660
8241.12 637
8241.98 619
8242.83 647
8243.69 669
8244.55 676
8245.40 622
8246.26 626
8247.12 658
8247.98 611
8248.83 629
8249.69 646
8250.55 612
8251.40 667
8252.26 567
8253.12 678
8253.98 658
8254.83 663
8255.69 713
8256.55 586
8257.41 604
8258.27 585
8259.12 600
8259.98 620
8260.84 613
8261.70 633
8262.55 647
8263.41 653
8264.27 657
8265.13 633
8265.99 631
8266.85 645
8267.70 722
8268.56 749
8269.42 695
8270.28 716
8271.14 755
8272.00 731
8272.85 710
8273.71 767
8274.57 695
8275.43 736
8276.29 704
8277.15 741
8278.01 695
8278.87 717
8279.72 742
8280.58 728
8281.44 702
8282.30 759
8283.16 726
8284.02 789
8284.88 805
8285.74 794
8286.60 738
8287.46 781
8288.32 803
8289.17 861
8290.03 805
8290.89 940
8291.75 1105
8292.61 1157
8293.47 1316
8294.33 1306
8295.19 1363
8296.05 1233
8296.91 1152
8297.77 1009
8298.63 970
8299.49 909
8300.35 827
8301.21 842
8302.07 910
8302.93 899
8303.79 832
8304.65 824
8305.51 806
8306.37 769
8307.23 821
8308.09 872
8308.95 822
8309.81 829
8310.67 787
8311.53 760
8312.39 834
8313.26 756
8314.12 758
8314.98 789
8315.84 842
8316.70 846
8317.56 852
8318.42 793
8319.28 770
8320.14 782
8321.00 771
8321.86 737
8322.73 702
8323.59 718
8324.45 737
8325.31 785
8326.17 739
8327.03 640
8327.89 689
8328.75 702
8329.62 699
8330.48 787
8331.34 726
8332.20 726
8333.06 694
8333.92 733
8334.79 723
8335.65 703
8336.51 692
8337.37 702
8338.23 656
8339.09 693
8339.96 708
8340.82 696
8341.68 762
8342.54 705
8343.41 699
8344.27 735
8345.13 737
8345.99 681
8346.85 718
8347.72 634
8348.58 697
8349.44 668
8350.30 652
8351.17 621
8352.03 621
8352.89 666
8353.76 700
8354.62 687
8355.48 637
8356.34 605
8357.21 630
8358.07 704
8358.93 677
8359.80 681
8360.66 691
8361.52 713
8362.38 668
8363.25 631
8364.11 622
8364.97 691
8365.84 722
8366.70 727
8367.56 707
8368.43 656
8369.29 706
8370.16 689
8371.02 685
8371.88 706
8372.75 717
8373.61 677
8374.47 637
8375.34 664
8376.20 680
8377.07 663
8377.93 672
8378.79 660
8379.66 655
8380.52 670
8381.39 687
8382.25 712
8383.11 699
8383.98 695
8384.84 686
8385.71 753
8386.57 720
8387.44 670
8388.30 723
8389.17 770
8390.03 695
8390.89 688
8391.76 695
8392.62 679
8393.49 665
8394.35 735
8395.22 720
8396.08 661
8396.95 710
8397.81 709
8398.68 711
8399.54 723
8400.41 707
8401.27 673
8402.14 746
8403.00 696
8403.87 724
8404.74 749
8405.60 741
8406.47 714
8407.33 724
8408.20 754
8409.06 752
8409.93 758
8410.79 728
8411.66 832
8412.53 772
8413.39 712
8414.26 763
8415.12 779
8415.99 726
8416.86 749
8417.72 728
8418.59 811
8419.45 774
8420.32 809
8421.19 729
8422.05 794
8422.92 849
8423.78 851
8424.65 816
8425.52 824
8426.38 851
8427.25 829
8428.12 848
8428.98 872
8429.85 864
8430.72 898
8431.58 962
8432.45 950
8433.32 977
8434.18 978
8435.05 949
8435.92 973
8436.79 1022
8437.65 1044
8438.52 1011
8439.39 1116
8440.25 1088
8441.12 1224
8441.99 1333
8442.86 1396
8443.72 1470
8444.59 1485
8445.46 1392
8446.33 1481
8447.19 1459
8448.06 1359
8448.93 1241
8449.80 1290
8450.66 1290
8451.53 1249
8452.40 1288
8453.27 1224
8454.14 1294
8455.00 1221
8455.87 1334
8456.74 1292
8457.61 1395
8458.48 1331
8459.34 1327
8460.21 1318
8461.08 1332
8461.95 1223
8462.82 1205
8463.69 1158
8464.55 1296
8465.42 1397
8466.29 1528
8467.16 1659
8468.03 1953
8468.90 2401
8469.77 2880
8470.63 3269
8471.50 3453
8472.37 3336
8473.24 3170
8474.11 2797
8474.98 2448
8475.85 2015
8476.72 1806
8477.59 1654
8478.45 1474
8479.32 1346
8480.19 1251
8481.06 1203
8481.93 1141
8482.80 1118
8483.67 990
8484.54 1029
8485.41 983
8486.28 996
8487.15 939
8488.02 943
8488.89 929
8489.76 964
8490.63 955
8491.50 995
8492.37 993
8493.24 1023
8494.11 1000
8494.98 984
8495.85 931
8496.72 948
8497.59 926
8498.46 978
8499.33 984
8500.20 935
8501.07 993
8501.94 890
8502.81 1030
8503.68 987
8504.55 1019
8505.42 1066
8506.29 1117
8507.16 1074
8508.03 1090
8508.90 1113
8509.77 1186
8510.65 1200
8511.52 1165
8512.39 1100
8513.26 1079
8514.13 1000
8515.00 1010
8515.87 1043
8516.74 972
8517.61 933
8518.48 940
8519.36 984
8520.23 1053
8521.10 993
8521.97 1016
8522.84 1054
8523.71 1043
8524.58 1045
8525.46 1017
8526.33 990
8527.20 959
8528.07 1009
8528.94 1024
8529.81 1074
8530.69 1038
8531.56 1134
8532.43 1057
8533.30 1071
8534.17 1137
8535.05 1149
8535.92 1179
8536.79 1096
8537.66 1087
8538.54 1074
8539.41 1141
8540.28 1171
8541.15 1089
8542.02 1103
8542.90 1138
8543.77 1050
8544.64 1059
8545.51 1062
8546.39 1059
8547.26 1151
8548.13 1101
8549.01 1177
8549.88 1339
8550.75 1516
8551.62 1542
8552.50 1674
8553.37 1811
8554.24 1957
8555.12 1952
8555.99 2048
8556.86 2040
8557.74 1856
8558.61 1653
8559.48 1505
8560.36 1292
8561.23 1219
8562.10 1219
8562.98 1098
8563.85 1044
8564.72 984
8565.60 1009
8566.47 1036
8567.34 1007
8568.22 953
8569.09 928
8569.97 919
8570.84 1012
8571.71 948
8572.59 940
8573.46 946
8574.34 939
8575.21 984
8576.08 938
8576.96 888
8577.83 863
8578.71 887
8579.58 878
8580.46 923
8581.33 915
8582.20 906
8583.08 910
8583.95 943
8584.83 901
8585.70 913
8586.58 962
8587.45 882
8588.33 934
8589.20 867
8590.08 960
8590.95 954
8591.83 974
8592.70 998
8593.58 933
8594.45 966
8595.33 1000
8596.20 923
8597.08 980
8597.95 960
8598.83 918
8599.70 963
8600.58 876
8601.45 980
8602.33 943
8603.21 920
8604.08 907
8604.96 935
8605.83 940
8606.71 863
8607.58 916
8608.46 991
8609.34 1088
8610.21 948
8611.09 999
8611.96 1021
8612.84 1041
8613.72 1022
8614.59 1033
8615.47 999
8616.34 1065
8617.22 1090
8618.10 1093
8618.97 1112
8619.85 1074
8620.73 1134
8621.60 1169
8622.48 1170
8623.36 1135
8624.23 1155
8625.11 1132
8625.99 1112
8626.86 1120
8627.74 1151
8628.62 1245
8629.49 1287
8630.37 1278
8631.25 1231
8632.12 1231
8633.00 1245
8633.88 1305
8634.76 1317
8635.63 1306
8636.51 1358
8637.39 1334
8638.26 1344
8639.14 1365
8640.02 1424
8640.90 1437
8641.77 1414
8642.65 1428
8643.53 1500
8644.41 1474
8645.28 1506
8646.16 1456
8647.04 1440
8647.92 1529
8648.80 1567
8649.67 1507
8650.55 1551
8651.43 1628
8652.31 1649
8653.19 1683
8654.06 1628
8654.94 1605
8655.82 1625
8656.70 1649
8657.58 1637
8658.46 1647
8659.33 1686
8660.21 1787
8661.09 1756
8661.97 1801
8662.85 1728
8663.73 1757
8664.61 1780
8665.48 1762
8666.36 1805
8667.24 1657
8668.12 1855
8669.00 2049
8669.88 2290
8670.76 2556
8671.64 2828
8672.52 3303
8673.40 3852
8674.27 4537
8675.15 5011
8676.03 5109
8676.91 5013
8677.79 4894
8678.67 4505
8679.55 4005
8680.43 3439
8681.31 3067
8682.19 2747
8683.07 2587
8683.95 2376
8684.83 2187
8685.71 2159
8686.59 2260
8687.47 2274
8688.35 2531
8689.23 3058
8690.11 3625
8690.99 4321
8691.87 5065
8692.75 5651
8693.63 6054
8694.51 6049
8695.39 5944
8696.27 5347
8697.15 4596
8698.03 3852
8698.91 3285
8699.79 2820
8700.67 2350
8701.55 2107
8702.43 1885
8703.31 1827
8704.19 1658
8705.07 1627
8705.95 1525
8706.84 1506
8707.72 1494
8708.60 1433
8709.48 1418
8710.36 1480
8711.24 1486
8712.12 1492
8713.00 1530
8713.88 1517
8714.76 1436
8715.65 1360
8716.53 1328
8717.41 1249
8718.29 1285
8719.17 1312
8720.05 1326
8720.93 1306
8721.82 1419
8722.70 1323
8723.58 1244
8724.46 1315
8725.34 1315
8726.22 1276
8727.11 1249
8727.99 1363
8728.87 1365
8729.75 1344
8730.63 1466
8731.52 1399
8732.40 1448
8733.28 1449
8734.16 1426
8735.05 1353
8735.93 1377
8736.81 1372
8737.69 1273
8738.58 1233
8739.46 1228
8740.34 1220
8741.22 1228
8742.11 1247
8742.99 1236
8743.87 1151
8744.75 1188
8745.64 1198
8746.52 1247
8747.40 1206
8748.28 1267
8749.17 1280
8750.05 1332
8750.93 1321
8751.82 1276
8752.70 1392
8753.58 1366
8754.47 1425
8755.35 1396
8756.23 1489
8757.12 1507
8758.00 1559
8758.88 1556
8759.77 1594
8760.65 1607
8761.53 1638
8762.42 1554
8763.30 1520
8764.19 1474
8765.07 1499
8765.95 1451
8766.84 1521
8767.72 1447
8768.60 1444
8769.49 1490
8770.37 1604
8771.26 1668
8772.14 1579
8773.03 1657
8773.91 1530
8774.79 1438
8775.68 1420
8776.56 1336
8777.45 1340
8778.33 1248
8779.22 1263
8780.10 1266
8780.98 1170
8781.87 1050
8782.75 1106
8783.64 1161
8784.52 1164
8785.41 1174
8786.29 1164
8787.18 1193
8788.06 1215
8788.95 1172
8789.83 1127
8790.72 1164
8791.60 1190
8792.49 1212
8793.37 1200
8794.26 1167
8795.14 1178
8796.03 1116
8796.92 1123
8797.80 1162
8798.69 1086
8799.57 1165
8800.46 1097
8801.34 1106
8802.23 1111
8803.11 1206
8804.00 1183
8804.89 1201
8805.77 1254
8806.66 1314
8807.54 1272
8808.43 1183
8809.32 1135
8810.20 1067
8811.09 1077
8811.97 1071
8812.86 1055
8813.75 1043
8814.63 1061
8815.52 1027
8816.41 1043
8817.29 1029
8818.18 1052
8819.06 1090
8819.95 1063
8820.84 1018
8821.72 1072
8822.61 1049
8823.50 1003
8824.38 973
8825.27 1011
8826.16 1110
8827.05 1053
8827.93 1052
8828.82 1049
8829.71 1052
8830.59 1002
8831.48 1033
8832.37 971
8833.25 948
8834.14 943
8835.03 942
8835.92 928
8836.80 972
8837.69 942
8838.58 930
8839.47 924
8840.35 845
8841.24 890
8842.13 921
8843.02 899
8843.90 893
8844.79 907
8845.68 943
8846.57 890
8847.46 905
8848.34 858
8849.23 879
8850.12 898
8851.01 917
8851.90 873
8852.78 806
8853.67 816
8854.56 852
8855.45 784
8856.34 760
8857.23 743
8858.12 777
8859.00 741
8859.89 797
8860.78 714
8861.67 737
8862.56 821
8863.45 787
8864.34 796
8865.22 785
8866.11 830
8867.00 772
8867.89 834
8868.78 743
8869.67 738
8870.56 785
8871.45 752
8872.34 796
8873.23 715
8874.12 718
8875.00 717
8875.89 736
8876.78 684
8877.67 751
8878.56 705
8879.45 732
8880.34 770
8881.23 775
8882.12 698
8883.01 747
8883.90 770
8884.79 785
8885.68 791
8886.57 821
8887.46 875
8888.35 839
8889.24 745
8890.13 678
8891.02 712
8891.91 714
8892.80 699
8893.69 660
8894.58 711
8895.47 723
8896.36 707
8897.25 664
8898.14 687
8899.03 659
8899.92 685
8900.81 677
8901.71 651
8902.60 675
8903.49 702
8904.38 694
8905.27 656
8906.16 681
8907.05 610
8907.94 639
8908.83 668
8909.72 648
8910.61 636
8911.51 701
8912.40 621
8913.29 577
8914.18 641
8915.07 667
8915.96 622
8916.85 658
8917.75 649
8918.64 644
8919.53 681
8920.42 646
8921.31 614
8922.20 639
8923.09 676
8923.99 598
8924.88 628
8925.77 691
8926.66 720
8927.55 631
8928.45 633
8929.34 705
8930.23 667
8931.12 636
8932.01 615
8932.91 635
8933.80 552
8934.69 566
8935.58 624
8936.48 646
8937.37 637
8938.26 590
8939.15 593
8940.05 595
8940.94 574
8941.83 659
8942.72 644
8943.62 591
8944.51 548
8945.40 567
8946.30 535
8947.19 549
8948.08 598
8948.97 605
8949.87 591
8950.76 586
8951.65 628
8952.55 543
8953.44 535
8954.33 549
8955.23 587
8956.12 616
8957.01 631
8957.91 627
8958.80 625
8959.69 619
8960.59 622
8961.48 673
8962.38 672
8963.27 676
8964.16 578
8965.06 551
8965.95 527
8966.85 633
8967.74 669
8968.63 686
8969.53 588
8970.42 558
8971.32 589
8972.21 559
8973.10 580
8974.00 531
8974.89 621
8975.79 640
8976.68 633
8977.58 574
8978.47 568
8979.36 614
8980.26 612
8981.15 601
8982.05 570
8982.94 546
8983.84 568
8984.73 604
8985.63 555
8986.52 595
8987.42 603
8988.31 580
8989.21 523
8990.10 544
8991.00 556
8991.89 598
8992.79 565
8993.68 583
8994.58 578
8995.47 556
8996.37 563
8997.27 580
8998.16 501
8999.06 536
8999.95 596
9000.85 595
9001.74 585
9002.64 562
9003.53 530
9004.43 583
9005.33 564
9006.22 578
9007.12 519
9008.01 528
9008.91 576
9009.81 558
9010.70 555
9011.60 497
9012.49 543
9013.39 568
9014.29 560
9015.18 537
9016.08 535
9016.98 551
9017.87 542
9018.77 534
9019.67 526
9020.56 537
9021.46 548
9022.36 564
9023.25 541
9024.15 552
9025.05 543
9025.94 562
9026.84 550
9027.74 524
9028.63 522
9029.53 528
9030.43 525
9031.33 514
9032.22 506
9033.12 501
9034.02 575
9034.91 536
9035.81 575
9036.71 526
9037.61 541
9038.50 491
9039.40 551
9040.30 559
9041.20 534
9042.10 566
9042.99 569
9043.89 593
9044.79 558
9045.69 578
9046.58 563
9047.48 545
9048.38 523
9049.28 582
9050.18 584
9051.07 537
9051.97 555
9052.87 616
9053.77 587
9054.67 572
9055.57 587
9056.46 594
9057.36 616
9058.26 596
9059.16 614
9060.06 553
9060.96 589
9061.86 617
9062.75 593
9063.65 603
9064.55 617
9065.45 591
9066.35 619
9067.25 586
9068.15 585
9069.05 592
9069.95 625
9070.84 546
9071.74 578
9072.64 639
9073.54 581
9074.44 617
9075.34 590
9076.24 585
9077.14 625
9078.04 645
9078.94 609
9079.84 657
9080.74 642
9081.64 632
9082.54 648
9083.44 613
9084.34 658
9085.24 650
9086.14 689
9087.04 695
9087.94 628
9088.84 689
9089.74 714
9090.64 675
9091.54 693
9092.44 657
9093.34 670
9094.24 708
9095.14 685
9096.04 615
9096.94 630
9097.84 687
9098.74 653
9099.64 636
9100.54 575
9101.44 656
9102.34 653
9103.24 610
9104.14 591
9105.04 543
9105.95 564
9106.85 592
9107.75 628
9108.65 553
9109.55 575
9110.45 557
9111.35 594
9112.25 558
9113.15 571
9114.06 589
9114.96 618
9115.86 574
9116.76 524
9117.66 527
9118.56 575
9119.46 575
9120.37 616
9121.27 568
9122.17 562
9123.07 510
9123.97 617
9124.87 606
9125.78 552
9126.68 523
9127.58 577
9128.48 602
9129.38 521
9130.29 558
9131.19 547
9132.09 586
9132.99 580
9133.89 567
9134.80 493
9135.70 524
9136.60 592
9137.50 570
9138.41 556
9139.31 567
9140.21 529
9141.11 533
9142.02 536
9142.92 581
9143.82 573
9144.72 551
9145.63 535
9146.53 513
9147.43 525
9148.34 547
9149.24 556
9150.14 535
9151.05 552
9151.95 536
9152.85 531
9153.76 579
9154.66 510
9155.56 502
9156.47 469
9157.37 484
9158.27 508
9159.18 483
9160.08 519
9160.98 485
9161.89 506
9162.79 563
9163.69 568
9164.60 576
9165.50 580
9166.41 506
9167.31 547
9168.21 520
9169.12 541
9170.02 490
9170.93 541
9171.83 555
9172.73 545
9173.64 536
9174.54 565
9175.45 555
9176.35 528
9177.25 539
9178.16 525
9179.06 517
9179.97 485
9180.87 567
9181.78 533
9182.68 505
9183.59 584
9184.49 587
9185.40 562
9186.30 553
9187.21 575
9188.11 544
9189.02 490
9189.92 557
9190.83 536
9191.73 558
9192.64 521
9193.54 528
9194.45 532
9195.35 564
9196.26 600
9197.16 511
9198.07 568
9198.97 524
9199.88 545
9200.78 572
9201.69 573
9202.60 563
9203.50 570
9204.41 533
9205.31 484
9206.22 502
9207.13 492
9208.03 494
9208.94 487
9209.84 497
9210.75 503
9211.66 507
9212.56 510
9213.47 461
9214.37 512
9215.28 523
9216.19 512
9217.09 572
9218.00 518
9218.91 534
9219.81 496
9220.72 573
9221.63 530
9222.53 490
9223.44 501
9224.35 488
9225.25 529
9226.16 512
9227.07 514
9227.97 518
9228.88 557
9229.79 517
9230.69 495
9231.60 479
9232.51 496
9233.41 536
9234.32 526
9235.23 543
9236.14 521
9237.04 546
9237.95 511
9238.86 488
9239.77 488
9240.67 487
9241.58 550
9242.49 502
9243.40 494
9244.30 467
9245.21 470
9246.12 466
9247.03 494
9247.94 510
9248.84 479
9249.75 518
9250.66 478
9251.57 530
9252.48 520
9253.38 512
9254.29 518
9255.20 547
9256.11 489
9257.02 479
9257.93 527
9258.83 530
9259.74 457
9260.65 530
9261.56 508
9262.47 551
9263.38 507
9264.29 442
9265.19 438
9266.10 497
9267.01 535
9267.92 504
9268.83 513
9269.74 451
9270.65 507
9271.56 512
9272.47 491
9273.37 477
9274.28 472
9275.19 487
9276.10 499
9277.01 477
9277.92 522
9278.83 532
9279.74 495
9280.65 497
9281.56 485
9282.47 466
9283.38 493
9284.29 464
9285.20 550
9286.11 550
9287.02 540
9287.93 530
9288.84 460
9289.75 486
9290.66 515
9291.57 571
9292.48 510
9293.39 556
9294.30 543
9295.21 588
9296.12 552
9297.03 539
9297.94 588
9298.85 617
9299.76 539
9300.67 592
9301.58 547
9302.49 591
9303.40 588
9304.31 560
9305.22 620
9306.13 682
9307.04 662
9307.95 681
9308.87 693
9309.78 694
9310.69 683
9311.60 660
9312.51 641
9313.42 628
9314.33 596
9315.24 583
9316.15 583
9317.07 559
9317.98 588
9318.89 523
9319.80 521
9320.71 538
9321.62 546
9322.53 534
9323.45 552
9324.36 536
9325.27 574
9326.18 513
9327.09 539
9328.00 579
9328.92 570
9329.83 554
9330.74 546
9331.65 566
9332.56 531
9333.48 524
9334.39 551
9335.30 579
9336.21 547
9337.13 497
9338.04 481
9338.95 508
9339.86 572
9340.77 516
9341.69 513
9342.60 503
9343.51 492
9344.43 538
9345.34 546
9346.25 499
9347.16 525
9348.08 549
9348.99 527
9349.90 504
9350.81 502
9351.73 541
9352.64 540
9353.55 530
9354.47 490
9355.38 487
9356.29 501
9357.21 480
9358.12 485
9359.03 492
9359.95 457
9360.86 537
9361.77 521
9362.69 465
9363.60 452
9364.51 507
9365.43 528
9366.34 493
9367.26 485
9368.17 468
9369.08 461
9370.00 542
9370.91 502
9371.82 510
9372.74 481
9373.65 458
9374.57 480
9375.48 512
9376.40 502
9377.31 499
9378.22 502
9379.14 461
9380.05 504
9380.97 531
9381.88 480
9382.80 510
9383.71 559
9384.62 474
9385.54 496
9386.45 506
9387.37 506
9388.28 509
9389.20 557
9390.11 494
9391.03 510
9391.94 538
9392.86 567
9393.77 548
9394.69 568
9395.60 579
9396.52 576
9397.43 539
9398.35 559
9399.26 555
9400.18 587
9401.10 538
9402.01 513
9402.93 548
9403.84 559
9404.76 537
9405.67 480
9406.59 504
9407.50 455
9408.42 509
9409.34 540
9410.25 512
9411.17 516
9412.08 452
9413.00 521
9413.92 478
9414.83 519
9415.75 498
9416.66 517
9417.58 484
9418.50 523
9419.41 529
9420.33 550
9421.25 592
9422.16 501
9423.08 545
9423.99 528
9424.91 508
9425.83 510
9426.74 505
9427.66 495
9428.58 494
9429.49 559
9430.41 547
9431.33 527
9432.25 511
9433.16 530
9434.08 549
9435.00 551
9435.91 544
9436.83 539
9437.75 544
9438.67 544
9439.58 521
9440.50 589
9441.42 559
9442.33 514
9443.25 518
9444.17 559
9445.09 544
9446.00 543
9446.92 531
9447.84 561
9448.76 532
9449.68 557
9450.59 608
9451.51 614
9452.43 704
9453.35 722
9454.26 755
9455.18 665
9456.10 702
9457.02 645
9457.94 619
9458.86 547
9459.77 553
9460.69 571
9461.61 575
9462.53 552
9463.45 595
9464.37 567
9465.28 525
9466.20 542
9467.12 527
9468.04 485
9468.96 523
9469.88 547
9470.80 537
9471.72 545
9472.63 527
9473.55 541
9474.47 557
9475.39 570
9476.31 518
9477.23 522
9478.15 571
9479.07 600
9479.99 550
9480.91 570
9481.83 569
9482.74 583
9483.66 594
9484.58 606
9485.50 589
9486.42 592
9487.34 556
9488.26 550
9489.18 588
9490.10 542
9491.02 533
9491.94 576
9492.86 586
9493.78 521
9494.70 472
9495.62 483
9496.54 549
9497.46 543
9498.38 530
9499.30 552
9500.22 513
9501.14 516
9502.06 539
9502.98 516
9503.90 589
9504.82 512
9505.74 503
9506.66 545
9507.59 574
9508.51 552
9509.43 608
9510.35 544
9511.27 498
9512.19 534
9513.11 602
9514.03 568
9514.95 580
9515.87 571
9516.79 615
9517.71 578
9518.64 608
9519.56 585
9520.48 622
9521.40 584
9522.32 563
9523.24 584
9524.16 597
9525.08 564
9526.01 594
9526.93 586
9527.85 589
9528.77 645
9529.69 683
9530.61 698
9531.54 713
9532.46 762
9533.38 775
9534.30 725
9535.22 725
9536.15 710
9537.07 708
9537.99 687
9538.91 704
9539.83 645
9540.76 644
9541.68 688
9542.60 590
9543.52 603
9544.45 636
9545.37 584
9546.29 619
9547.21 592
9548.14 608
9549.06 588
9549.98 544
9550.90 556
9551.83 566
9552.75 584
9553.67 575
9554.59 590
9555.52 590
9556.44 641
9557.36 579
9558.29 603
9559.21 602
9560.13 651
9561.06 623
9561.98 646
9562.90 627
9563.83 624
9564.75 677
9565.67 615
9566.60 596
9567.52 600
9568.44 571
9569.37 543
9570.29 557
9571.21 591
9572.14 687
9573.06 647
9573.98 605
9574.91 649
9575.83 633
9576.76 592
9577.68 627
9578.60 635
9579.53 601
9580.45 668
9581.38 670
9582.30 621
9583.23 571
9584.15 584
9585.07 639
9586.00 616
9586.92 647
9587.85 633
9588.77 572
9589.70 638
9590.62 641
9591.55 619
9592.47 639
9593.40 646
9594.32 623
9595.24 582
9596.17 649
9597.09 623
9598.02 680
9598.94 681
9599.87 678
9600.79 698
9601.72 690
9602.65 691
9603.57 618
9604.50 625
9605.42 656
9606.35 758
9607.27 759
9608.20 698
9609.12 652
9610.05 698
9610.97 673
9611.90 690
9612.83 686
9613.75 704
9614.68 667
9615.60 669
9616.53 760
9617.45 714
9618.38 670
9619.31 671
9620.23 700
9621.16 678
9622.08 695
9623.01 786
9623.94 792
9624.86 808
9625.79 741
9626.72 777
9627.64 776
9628.57 757
9629.50 736
9630.42 781
9631.35 813
9632.27 825
9633.20 843
9634.13 790
9635.06 742
9635.98 795
9636.91 803
9637.84 830
9638.76 869
9639.69 814
9640.62 846
9641.54 829
9642.47 843
9643.40 880
9644.33 878
9645.25 950
9646.18 977
9647.11 930
9648.03 942
9648.96 997
9649.89 948
9650.82 1049
9651.74 1100
9652.67 1014
9653.60 1051
9654.53 1069
9655.46 1102
9656.38 1144
9657.31 1078
9658.24 1067
9659.17 1066
9660.09 1039
9661.02 1009
9661.95 1055
9662.88 1084
9663.81 1052
9664.74 1093
9665.66 1151
9666.59 1089
9667.52 1108
9668.45 1211
9669.38 1224
9670.31 1307
9671.23 1324
9672.16 1288
9673.09 1280
9674.02 1285
9674.95 1309
9675.88 1306
9676.81 1255
9677.73 1327
9678.66 1332
9679.59 1395
9680.52 1402
9681.45 1399
9682.38 1582
9683.31 1561
9684.24 1467
9685.17 1520
9686.10 1540
9687.03 1545
9687.95 1497
9688.88 1496
9689.81 1569
9690.74 1548
9691.67 1483
9692.60 1497
9693.53 1579
9694.46 1642
9695.39 1850
9696.32 1903
9697.25 2146
9698.18 2259
9699.11 2447
9700.04 2610
9700.97 2652
9701.90 2589
9702.83 2412
9703.76 2353
9704.69 2197
9705.62 2001
9706.55 1790
9707.48 1756
9708.41 1671
9709.34 1653
9710.27 1678
9711.20 1655
9712.13 1640
9713.06 1834
9713.99 1889
9714.92 2002
9715.85 2051
9716.79 2079
9717.72 2153
9718.65 2008
9719.58 1871
9720.51 1812
9721.44 1693
9722.37 1595
9723.30 1598
9724.23 1460
9725.16 1371
9726.09 1347
9727.03 1337
9727.96 1357
9728.89 1404
9729.82 1431
9730.75 1408
9731.68 1507
9732.61 1516
9733.55 1413
9734.48 1432
9735.41 1523
9736.34 1555
9737.27 1494
9738.20 1365
9739.14 1418
9740.07 1425
9741.00 1346
9741.93 1242
9742.86 1145
9743.79 1181
9744.73 1208
9745.66 1219
9746.59 1180
9747.52 1159
9748.46 1186
9749.39 1218
9750.32 1152
9751.25 1046
9752.18 1103
9753.12 1070
9754.05 1090
9754.98 1158
9755.91 1111
9756.85 1172
9757.78 1206
9758.71 1216
9759.65 1190
9760.58 1124
9761.51 1223
9762.44 1185
9763.38 1087
9764.31 1102
9765.24 1141
9766.18 1094
9767.11 1104
9768.04 1081
9768.98 1214
9769.91 1253
9770.84 1191
9771.78 1221
9772.71 1251
9773.64 1187
9774.58 1242
9775.51 1256
9776.44 1316
9777.38 1368
9778.31 1392
9779.24 1506
9780.18 1506
9781.11 1464
9782.05 1525
9782.98 1621
9783.91 1634
9784.85 1556
9785.78 1494
9786.71 1480
9787.65 1422
9788.58 1313
9789.52 1280
9790.45 1194
9791.39 1245
9792.32 1165
9793.25 1151
9794.19 1136
9795.12 1167
9796.06 1234
9796.99 1265
9797.93 1236
9798.86 1285
9799.80 1329
9800.73 1400
9801.67 1346
9802.60 1215
9803.54 1159
9804.47 1125
9805.41 1075
9806.34 1067
9807.28 1020
9808.21 940
9809.15 927
9810.08 895
9811.02 875
9811.95 950
9812.89 933
9813.82 903
9814.76 983
9815.69 971
9816.63 922
9817.56 884
9818.50 930
9819.43 947
9820.37 897
9821.31 898
9822.24 907
9823.18 921
9824.11 902
9825.05 849
9825.99 848
9826.92 866
9827.86 864
9828.79 893
9829.73 898
9830.67 830
9831.60 793
9832.54 812
9833.47 825
9834.41 813
9835.35 785
9836.28 831
9837.22 861
9838.16 872
9839.09 807
9840.03 786
9840.97 843
9841.90 838
9842.84 843
9843.78 812
9844.71 882
9845.65 835
9846.59 846
9847.52 734
9848.46 840
9849.40 850
9850.34 837
9851.27 838
9852.21 803
9853.15 836
9854.08 829
9855.02 834
9855.96 822
9856.90 906
9857.83 858
9858.77 911
9859.71 823
9860.65 888
9861.58 853
9862.52 854
9863.46 919
9864.40 852
9865.33 873
9866.27 807
9867.21 783
9868.15 788
9869.09 798
9870.02 840
9870.96 850
9871.90 843
9872.84 811
9873.78 773
9874.72 822
9875.65 861
9876.59 792
9877.53 755
9878.47 830
9879.41 818
9880.35 804
9881.28 807
9882.22 832
9883.16 842
9884.10 760
9885.04 788
9885.98 782
9886.92 795
9887.86 814
9888.79 819
9889.73 763
9890.67 728
9891.61 725
9892.55 729
9893.49 765
9894.43 771
9895.37 767
9896.31 811
9897.25 762
9898.19 756
9899.13 715
9900.07 751
9901.00 786
9901.94 761
9902.88 749
9903.82 777
9904.76 809
9905.70 777
9906.64 815
9907.58 748
9908.52 874
9909.46 881
9910.40 771
9911.34 844
9912.28 853
9913.22 858
9914.16 821
9915.10 818
9916.04 815
9916.98 854
9917.92 781
9918.86 833
9919.80 862
9920.74 868
9921.69 915
9922.63 1003
9923.57 1045
9924.51 1140
9925.45 1295
9926.39 1474
9927.33 1629
9928.27 1656
9929.21 1658
9930.15 1570
9931.09 1551
9932.03 1417
9932.97 1294
9933.92 1149
9934.86 1038
9935.80 964
9936.74 935
9937.68 899
9938.62 904
9939.56 875
9940.50 819
9941.45 848
9942.39 841
9943.33 860
9944.27 857
9945.21 794
9946.15 773
9947.10 818
9948.04 811
9948.98 866
9949.92 842
9950.86 838
9951.80 824
9952.75 874
9953.69 842
9954.63 926
9955.57 940
9956.52 960
9957.46 907
9958.40 951
9959.34 912
9960.28 845
9961.23 854
9962.17 791
9963.11 842
9964.05 788
9965.00 830
9965.94 819
9966.88 781
9967.82 807
9968.77 807
9969.71 838
9970.65 789
9971.60 777
9972.54 769
9973.48 781
9974.42 799
9975.37 810
9976.31 767
9977.25 823
9978.20 786
9979.14 752
9980.08 762
9981.03 776
9981.97 762
9982.91 757
9983.86 731
9984.80 702
9985.74 677
9986.69 749
9987.63 771
9988.57 710
9989.52 705
9990.46 716
9991.41 764
9992.35 733
9993.29 723
9994.24 688
9995.18 693
9996.13 710
9997.07 695
9998.01 684
9998.96 713
9999.90 692
10000.85 684
10001.79 650
10002.74 614
10003.68 778
10004.62 687
10005.57 720
10006.51 706
10007.46 690
10008.40 689
10009.35 729
10010.29 682
10011.24 677
10012.18 646
10013.13 677
10014.07 677
10015.02 669
10015.96 659
10016.91 663
10017.85 655
10018.80 658
10019.74 629
10020.69 673
10021.63 698
10022.58 672
10023.52 676
10024.47 691
10025.41 737
10026.36 714
10027.30 679
10028.25 678
10029.19 759
10030.14 743
10031.09 653
10032.03 679
10032.98 768
10033.92 761
10034.87 702
10035.82 692
10036.76 622
10037.71 627
10038.65 632
10039.60 631
10040.55 652
10041.49 631
10042.44 645
10043.38 655
10044.33 608
10045.28 638
10046.22 645
10047.17 584
10048.12 591
10049.06 603
10050.01 650
10050.96 641
10051.90 589
10052.85 540
10053.80 553
10054.74 584
10055.69 611
10056.64 584
10057.58 653
10058.53 627
10059.48 607
10060.42 596
10061.37 636
10062.32 612
10063.27 572
10064.21 606
10065.16 574
10066.11 558
10067.06 538
10068.00 565
10068.95 571
10069.90 562
10070.85 572
10071.79 591
10072.74 596
10073.69 584
10074.64 595
10075.58 621
10076.53 560
10077.48 530
10078.43 556
10079.38 512
10080.32 571
10081.27 592
10082.22 634
10083.17 603
10084.12 556
10085.06 488
10086.01 543
10086.96 523
10087.91 520
10088.86 544
10089.81 574
10090.75 505
10091.70 541
10092.65 552
10093.60 488
10094.55 549
10095.50 521
10096.45 531
10097.40 560
10098.34 479
10099.29 535
10100.24 578
10101.19 579
10102.14 576
10103.09 507
10104.04 533
10104.99 578
10105.94 550
10106.89 562
10107.84 548
10108.78 574
10109.73 594
10110.68 544
10111.63 540
10112.58 542
10113.53 543
10114.48 572
10115.43 532
10116.38 505
10117.33 534
10118.28 604
10119.23 593
10120.18 553
10121.13 523
10122.08 569
10123.03 604
10123.98 564
10124.93 515
10125.88 542
10126.83 544
10127.78 515
10128.73 560
10129.68 561
10130.63 551
10131.58 572
10132.53 522
10133.48 503
10134.43 517
10135.38 558
10136.34 580
10137.29 482
10138.24 492
10139.19 507
10140.14 533
10141.09 569
10142.04 593
10142.99 614
10143.94 555
10144.89 607
10145.84 595
10146.80 592
10147.75 543
10148.70 600
10149.65 557
10150.60 555
10151.55 614
10152.50 607
10153.45 596
10154.41 548
10155.36 580
10156.31 572
10157.26 558
10158.21 604
10159.16 605
10160.12 574
10161.07 584
10162.02 580
10162.97 612
10163.92 571
10164.88 578
10165.83 526
10166.78 569
10167.73 598
10168.68 638
10169.64 611
10170.59 568
10171.54 601
10172.49 606
10173.45 624
10174.40 603
10175.35 641
10176.30 618
10177.26 671
10178.21 671
10179.16 690
10180.11 684
10181.07 664
10182.02 630
10182.97 690
10183.92 647
10184.88 663
10185.83 647
10186.78 700
10187.74 744
10188.69 719
10189.64 742
10190.60 727
10191.55 721
10192.50 726
10193.46 709
10194.41 720
10195.36 730
10196.32 778
10197.27 705
10198.22 733
10199.18 731
10200.13 792
10201.08 807
10202.04 830
10202.99 877
10203.95 946
10204.90 874
10205.85 1004
10206.81 983
10207.76 1054
10208.72 1022
10209.67 965
10210.62 944
10211.58 929
10212.53 897
10213.49 885
10214.44 791
10215.40 792
10216.35 781
10217.30 791
10218.26 768
10219.21 769
10220.17 771
10221.12 768
10222.08 738
10223.03 707
10223.99 665
10224.94 700
10225.90 727
10226.85 698
10227.81 701
10228.76 659
10229.72 660
10230.67 736
10231.63 673
10232.58 674
10233.54 732
10234.49 682
10235.45 702
10236.40 754
10237.36 738
10238.31 765
10239.27 782
10240.22 763
10241.18 748
10242.14 768
10243.09 677
10244.05 678
10245.00 642
10245.96 594
10246.91 569
10247.87 640
10248.83 614
10249.78 534
10250.74 531
10251.69 503
10252.65 565
10253.61 543
10254.56 537
10255.52 560
10256.48 538
10257.43 541
10258.39 530
10259.34 561
10260.30 537
10261.26 548
10262.21 529
10263.17 511
10264.13 552
10265.08 537
10266.04 527
10267.00 534
10267.95 503
10268.91 514
10269.87 497
10270.82 506
10271.78 540
10272.74 543
10273.70 535
10274.65 542
10275.61 545
10276.57 585
10277.52 562
10278.48 520
10279.44 529
10280.40 490
10281.35 501
10282.31 484
10283.27 526
10284.23 515
10285.18 521
10286.14 491
10287.10 483
10288.06 499
10289.02 516
10289.97 499
10290.93 520
10291.89 558
10292.85 536
10293.81 538
10294.76 527
10295.72 536
10296.68 546
10297.64 534
10298.60 528
10299.55 531
10300.51 532
10301.47 501
10302.43 480
10303.39 469
10304.35 476
10305.31 473
10306.26 545
10307.22 492
10308.18 439
10309.14 457
10310.10 502
10311.06 484
10312.02 500
10312.98 509
10313.93 492
10314.89 538
10315.85 519
10316.81 523
10317.77 486
10318.73 505
10319.69 489
10320.65 484
10321.61 467
10322.57 497
10323.53 461
10324.49 478
10325.45 497
10326.40 511
10327.36 514
10328.32 519
10329.28 508
10330.24 505
10331.20 477
10332.16 511
10333.12 545
10334.08 486
10335.04 470
10336.00 475
10336.96 566
10337.92 482
10338.88 505
10339.84 487
10340.80 533
10341.76 510
10342.72 475
10343.68 500
10344.64 511
10345.61 486
10346.57 505
10347.53 499
10348.49 473
10349.45 478
10350.41 513
10351.37 514
10352.33 494
10353.29 488
10354.25 461
10355.21 485
10356.17 460
10357.13 430
10358.10 429
10359.06 456
10360.02 516
10360.98 537
10361.94 512
10362.90 532
10363.86 541
10364.82 484
10365.79 482
10366.75 423
10367.71 491
10368.67 487
10369.63 499
10370.59 433
10371.55 425
10372.52 429
10373.48 482
10374.44 471
10375.40 399
10376.36 438
10377.33 473
10378.29 456
10379.25 439
10380.21 433
10381.17 464
10382.14 446
10383.10 469
10384.06 491
10385.02 490
10385.98 498
10386.95 460
10387.91 494
10388.87 501
10389.83 424
10390.80 444
10391.76 506
10392.72 450
10393.68 419
10394.65 415
10395.61 466
10396.57 438
10397.54 426
10398.50 465
10399.46 468
10400.42 448
10401.39 446
10402.35 462
10403.31 410
10404.28 392
10405.24 444
10406.20 497
10407.17 454
10408.13 493
10409.09 471
10410.06 414
10411.02 449
10411.98 434
10412.95 467
10413.91 467
10414.88 406
10415.84 454
10416.80 461
10417.77 476
10418.73 482
10419.69 459
10420.66 487
10421.62 476
10422.59 423
10423.55 451
10424.51 441
10425.48 500
10426.44 436
10427.41 431
10428.37 431
10429.34 452
10430.30 384
10431.26 414
10432.23 388
10433.19 410
10434.16 404
10435.12 468
10436.09 430
10437.05 422
10438.02 447
10438.98 437
10439.95 405
10440.91 372
10441.88 404
10442.84 404
10443.81 363
10444.77 392
10445.74 421
10446.70 445
10447.67 444
10448.63 401
10449.60 397
10450.56 382
10451.53 392
10452.49 376
10453.46 399
10454.42 387
10455.39 412
10456.36 400
10457.32 394
10458.29 386
10459.25 411
10460.22 410
10461.18 406
10462.15 420
10463.12 383
10464.08 380
10465.05 364
10466.01 373
10466.98 385
10467.95 386
10468.91 399
10469.88 359
10470.84 399
10471.81 365
10472.78 341
10473.74 371
10474.71 369
10475.68 402
10476.64 402
10477.61 358
10478.58 388
10479.54 394
10480.51 388
10481.48 393
10482.44 404
10483.41 382
10484.38 440
10485.34 387
10486.31 392
10487.28 381
10488.25 404
10489.21 368
10490.18 411
10491.15 381
10492.11 392
10493.08 373
10494.05 361
10495.02 400
10495.98 390
10496.95 372
10497.92 367
10498.89 398
10499.85 379
10500.82 390
10501.79 370
10502.76 386
10503.72 380
10504.69 420
10505.66 407
10506.63 386
10507.60 418
10508.56 420
10509.53 388
10510.50 403
10511.47 403
10512.44 383
10513.40 364
10514.37 401
10515.34 373
10516.31 407
10517.28 369
10518.25 410
10519.22 408
10520.18 385
10521.15 350
10522.12 393
10523.09 393
10524.06 367
10525.03 374
10526.00 387
10526.96 396
10527.93 394
10528.90 373
10529.87 408
10530.84 385
10531.81 418
10532.78 358
10533.75 400
10534.72 381
10535.69 466
10536.66 422
10537.63 361
10538.59 383
10539.56 381
10540.53 402
10541.50 390
10542.47 336
10543.44 365
10544.41 377
10545.38 393
10546.35 378
10547.32 387
10548.29 399
10549.26 376
10550.23 381
10551.20 393
10552.17 362
10553.14 419
10554.11 421
10555.08 372
10556.05 371
10557.02 376
10557.99 403
10558.96 423
10559.93 398
10560.90 410
10561.87 451
10562.84 411
10563.81 436
10564.79 418
10565.76 432
10566.73 401
10567.70 425
10568.67 427
10569.64 359
10570.61 420
10571.58 416
10572.55 412
10573.52 408
10574.49 371
10575.47 378
10576.44 384
10577.41 419
10578.38 389
10579.35 406
10580.32 360
10581.29 370
10582.26 400
10583.24 379
10584.21 424
10585.18 442
10586.15 419
10587.12 408
10588.09 403
10589.07 372
10590.04 387
10591.01 408
10591.98 417
10592.95 360
10593.92 365
10594.90 351
10595.87 374
10596.84 401
10597.81 418
10598.78 373
10599.76 425
10600.73 410
10601.70 392
10602.67 383
10603.65 395
10604.62 415
10605.59 420
10606.56 390
10607.54 418
10608.51 411
10609.48 399
10610.45 424
10611.43 410
10612.40 396
10613.37 392
10614.35 445
10615.32 415
10616.29 410
10617.26 401
10618.24 407
10619.21 385
10620.18 421
10621.16 415
10622.13 415
10623.10 452
10624.08 474
10625.05 474
10626.02 440
10627.00 454
10627.97 398
10628.94 408
10629.92 391
10630.89 390
10631.87 429
10632.84 414
10633.81 426
10634.79 415
10635.76 476
10636.73 530
10637.71 501
10638.68 522
10639.66 611
10640.63 621
10641.60 633
10642.58 562
10643.55 542
10644.53 552
10645.50 488
10646.48 477
10647.45 483
10648.43 484
10649.40 455
10650.37 431
10651.35 376
10652.32 392
10653.30 391
10654.27 378
10655.25 401
10656.22 386
10657.20 389
10658.17 407
10659.15 356
10660.12 372
10661.10 425
10662.07 380
10663.05 380
10664.02 404
10665.00 375
10665.97 385
10666.95 415
10667.92 370
10668.90 395
10669.87 402
10670.85 410
10671.83 394
10672.80 414
10673.78 404
10674.75 419
10675.73 400
10676.70 384
10677.68 461
10678.66 432
10679.63 415
10680.61 417
10681.58 431
10682.56 437
10683.54 414
10684.51 444
10685.49 416
10686.46 403
10687.44 396
10688.42 376
10689.39 385
10690.37 435
10691.35 391
10692.32 447
10693.30 423
10694.28 402
10695.25 422
10696.23 393
10697.21 370
10698.18 374
10699.16 357
10700.14 414
10701.11 415
10702.09 388
10703.07 389
10704.04 407
10705.02 355
10706.00 383
10706.97 368
10707.95 377
10708.93 432
10709.91 412
10710.88 401
10711.86 334
10712.84 409
10713.82 385
10714.79 423
10715.77 418
10716.75 401
10717.73 400
10718.70 374
10719.68 350
10720.66 365
10721.64 392
10722.61 396
10723.59 390
10724.57 405
10725.55 454
10726.53 447
10727.50 417
10728.48 394
10729.46 439
10730.44 391
10731.42 393
10732.40 367
10733.37 399
10734.35 369
10735.33 369
10736.31 396
10737.29 411
10738.27 427
10739.25 381
10740.22 388
10741.20 381
10742.18 426
10743.16 422
10744.14 384
10745.12 390
10746.10 388
10747.08 401
10748.05 384
10749.03 385
10750.01 417
10750.99 391
10751.97 424
10752.95 419
10753.93 406
10754.91 372
10755.89 380
10756.87 415
10757.85 424
10758.83 416
10759.81 404
10760.79 412
10761.77 411
10762.75 415
10763.73 440
10764.71 434
10765.68 437
10766.66 439
10767.64 405
10768.62 474
10769.60 449
10770.58 402
10771.56 418
10772.54 426
10773.53 445
10774.51 427
10775.49 483
10776.47 460
10777.45 482
10778.43 478
10779.41 481
10780.39 486
10781.37 492
10782.35 533
10783.33 478
10784.31 487
10785.29 516
10786.27 465
10787.25 471
10788.23 467
10789.21 458
10790.20 450
10791.18 392
10792.16 426
10793.14 433
10794.12 422
10795.10 404
10796.08 437
10797.06 423
10798.04 384
10799.03 453
10800.01 463
10800.99 421
10801.97 430
10802.95 404
10803.93 398
10804.91 425
10805.90 451
10806.88 458
10807.86 395
10808.84 434
10809.82 421
10810.81 429
10811.79 372
10812.77 423
10813.75 451
10814.73 474
10815.72 405
10816.70 415
10817.68 395
10818.66 396
10819.64 399
10820.63 409
10821.61 398
10822.59 409
10823.57 436
10824.56 441
10825.54 424
10826.52 430
10827.50 427
10828.49 387
10829.47 399
10830.45 433
10831.44 418
10832.42 415
10833.40 433
10834.38 435
10835.37 404
10836.35 398
10837.33 478
10838.32 425
10839.30 407
10840.28 395
10841.27 460
10842.25 451
10843.23 401
10844.22 426
10845.20 430
10846.18 415
10847.17 480
10848.15 484
10849.13 436
10850.12 381
10851.10 424
10852.09 498
10853.07 513
10854.05 468
10855.04 414
10856.02 463
10857.00 472
10857.99 482
10858.97 481
10859.96 455
10860.94 436
10861.93 464
10862.91 442
10863.89 509
10864.88 442
10865.86 450
10866.85 443
10867.83 453
10868.82 483
10869.80 504
10870.79 479
10871.77 490
10872.75 468
10873.74 491
10874.72 522
10875.71 493
10876.69 464
10877.68 459
10878.66 496
10879.65 486
10880.63 509
10881.62 524
10882.60 543
10883.59 519
10884.57 508
10885.56 573
10886.55 528
10887.53 543
10888.52 575
10889.50 570
10890.49 567
10891.47 542
10892.46 528
10893.44 488
10894.43 519
10895.42 529
10896.40 515
10897.39 521
10898.37 531
10899.36 583
10900.34 556
10901.33 540
10902.32 542
10903.30 504
10904.29 565
10905.27 547
10906.26 558
10907.25 586
10908.23 602
10909.22 587
10910.21 565
10911.19 624
10912.18 644
10913.17 615
10914.15 617
10915.14 616
10916.13 614
10917.11 645
10918.10 650
10919.09 629
10920.07 657
10921.06 652
10922.05 650
10923.03 636
10924.02 654
10925.01 648
10926.00 628
10926.98 624
10927.97 701
10928.96 659
10929.94 655
10930.93 648
10931.92 686
10932.91 691
10933.89 713
10934.88 687
10935.87 664
10936.86 715
10937.84 749
10938.83 699
10939.82 758
10940.81 765
10941.80 819
10942.78 815
10943.77 799
10944.76 769
10945.75 781
10946.74 826
10947.72 809
10948.71 858
10949.70 885
10950.69 853
10951.68 932
10952.66 942
10953.65 966
10954.64 1017
10955.63 1175
10956.62 1308
10957.61 1283
10958.60 1270
10959.58 1406
10960.57 1362
10961.56 1414
10962.55 1347
10963.54 1295
10964.53 1220
10965.52 1215
10966.51 1156
10967.49 1012
10968.48 999
10969.47 961
10970.46 989
10971.45 937
10972.44 913
10973.43 892
10974.42 928
10975.41 923
10976.40 878
10977.39 889
10978.38 877
10979.37 917
10980.36 899
10981.35 921
10982.34 889
10983.32 1019
10984.31 1005
10985.30 1058
10986.29 1016
10987.28 989
10988.27 1024
10989.26 1045
10990.25 993
10991.24 994
10992.23 1100
10993.22 1195
10994.21 1263
10995.20 1340
10996.20 1437
10997.19 1590
10998.18 1787
10999.17 1873
11000.16 1932
11001.15 2012
11002.14 2066
11003.13 2032
11004.12 1812
11005.11 1699
11006.10 1568
11007.09 1410
11008.08 1280
11009.07 1145
11010.06 1142
11011.06 1043
11012.05 965
11013.04 878
11014.03 855
11015.02 813
11016.01 816
11017.00 792
11017.99 834
11018.98 818
11019.98 775
11020.97 764
11021.96 770
11022.95 756
11023.94 739
11024.93 739
11025.93 799
11026.92 732
11027.91 699
11028.90 770
11029.89 749
11030.88 705
11031.88 699
11032.87 785
11033.86 689
11034.85 692
11035.84 754
11036.84 752
11037.83 733
11038.82 693
11039.81 728
11040.81 739
11041.80 692
11042.79 669
11043.78 689
11044.77 696
11045.77 741
11046.76 712
11047.75 612
11048.75 615
11049.74 591
11050.73 599
11051.72 622
11052.72 600
11053.71 639
11054.70 639
11055.70 602
11056.69 588
11057.68 586
11058.67 585
11059.67 636
11060.66 638
11061.65 663
11062.65 663
11063.64 658
11064.63 636
11065.63 646
11066.62 606
11067.61 605
11068.61 645
11069.60 654
11070.60 633
11071.59 623
11072.58 653
11073.58 650
11074.57 645
11075.56 625
11076.56 627
11077.55 673
11078.55 678
11079.54 652
11080.53 649
11081.53 630
11082.52 582
11083.52 626
11084.51 604
11085.51 638
11086.50 677
11087.49 637
11088.49 596
11089.48 577
11090.48 561
11091.47 603
11092.47 626
11093.46 614
11094.46 605
11095.45 598
11096.45 571
11097.44 586
11098.44 637
11099.43 600
11100.43 641
11101.42 592
11102.42 612
11103.41 641
11104.41 546
11105.40 577
11106.40 582
11107.39 605
11108.39 617
11109.38 570
11110.38 555
11111.37 561
11112.37 574
11113.37 549
11114.36 569
11115.36 549
11116.35 544
11117.35 560
11118.34 530
11119.34 568
11120.34 601
11121.33 588
11122.33 595
11123.32 606
11124.32 641
11125.32 638
11126.31 627
11127.31 660
11128.30 689
11129.30 651
11130.30 646
11131.29 632
11132.29 649
11133.29 612
11134.28 546
11135.28 567
11136.28 568
11137.27 588
11138.27 513
11139.27 534
11140.26 580
11141.26 571
11142.26 564
11143.25 526
11144.25 567
11145.25 582
11146.24 618
11147.24 560
11148.24 519
11149.24 541
11150.23 559
11151.23 548
11152.23 530
11153.23 528
11154.22 563
11155.22 550
11156.22 545
11157.22 467
11158.21 478
11159.21 549
11160.21 594
11161.21 546
11162.20 531
11163.20 551
11164.20 548
11165.20 567
11166.20 548
11167.19 568
11168.19 528
11169.19 615
11170.19 590
11171.19 605
11172.18 574
11173.18 619
11174.18 612
11175.18 547
11176.18 591
11177.18 612
11178.17 583
11179.17 582
11180.17 633
11181.17 614
11182.17 636
11183.17 659
11184.17 679
11185.16 645
11186.16 618
11187.16 636
11188.16 638
11189.16 688
11190.16 655
11191.16 671
11192.16 717
11193.16 746
11194.16 701
11195.16 717
11196.15 725
11197.15 690
11198.15 692
11199.15 684
11200.15 662
11201.15 660
11202.15 639
11203.15 664
11204.15 621
11205.15 633
11206.15 652
11207.15 618
11208.15 650
11209.15 604
11210.15 622
11211.15 601
11212.15 622
11213.15 640
11214.15 605
11215.15 568
11216.15 569
11217.15 545
11218.15 564
11219.15 558
11220.15 516
11221.15 520
11222.15 570
11223.15 567
11224.15 566
11225.15 504
11226.15 535
11227.16 533
11228.16 518
11229.16 542
11230.16 496
11231.16 484
11232.16 499
11233.16 544
11234.16 487
11235.16 541
11236.16 552
11237.16 521
11238.17 491
11239.17 515
11240.17 533
11241.17 529
11242.17 494
11243.17 481
11244.17 514
11245.18 536
11246.18 498
11247.18 514
11248.18 543
11249.18 522
11250.18 487
11251.19 519
11252.19 531
11253.19 476
11254.19 468
11255.19 481
11256.19 516
11257.20 506
11258.20 485
11259.20 462
11260.20 501
11261.21 526
11262.21 505
11263.21 488
11264.21 511
11265.21 544
11266.22 502
11267.22 499
11268.22 499
11269.22 500
11270.23 512
11271.23 575
11272.23 565
11273.24 562
11274.24 555
11275.24 576
11276.24 561
11277.25 568
11278.25 546
11279.25 595
11280.26 602
11281.26 594
11282.26 555
11283.27 563
11284.27 578
11285.27 602
11286.28 569
11287.28 529
11288.28 529
11289.29 507
11290.29 471
11291.29 493
11292.30 531
11293.30 575
11294.30 503
11295.31 513
11296.31 506
11297.31 475
11298.32 496
11299.32 515
11300.33 529
11301.33 477
11302.33 534
11303.34 515
11304.34 502
11305.35 490
11306.35 496
11307.36 517
11308.36 586
11309.36 603
11310.37 608
11311.37 612
11312.38 653
11313.38 721
11314.39 699
11315.39 729
11316.40 720
11317.40 645
11318.41 604
11319.41 607
11320.41 576
11321.42 564
11322.42 551
11323.43 512
11324.43 457
11325.44 467
11326.44 495
11327.45 488
11328.46 452
11329.46 440
11330.47 455
11331.47 459
11332.48 457
11333.48 450
11334.49 437
11335.49 416
11336.50 472
11337.50 455
11338.51 451
11339.52 397
11340.52 429
11341.53 473
11342.53 463
11343.54 424
11344.54 390
11345.55 433
11346.56 431
11347.56 402
11348.57 426
11349.58 418
11350.58 441
11351.59 444
11352.59 465
11353.60 416
11354.61 450
11355.61 518
11356.62 461
11357.63 423
11358.63 450
11359.64 447
11360.65 468
11361.65 435
11362.66 446
11363.67 442
11364.67 484
11365.68 485
11366.69 418
11367.69 422
11368.70 419
11369.71 417
11370.71 422
11371.72 405
11372.73 414
11373.74 471
11374.74 474
11375.75 435
11376.76 398
11377.77 383
11378.77 428
11379.78 451
11380.79 407
11381.80 416
11382.80 408
11383.81 422
11384.82 436
11385.83 401
11386.83 428
11387.84 396
11388.85 442
11389.86 414
11390.87 425
11391.87 431
11392.88 412
11393.89 452
11394.90 418
11395.91 393
11396.91 444
11397.92 453
11398.93 447
11399.94 420
11400.95 408
11401.96 394
11402.97 421
11403.97 437
11404.98 389
11405.99 377
11407.00 366
11408.01 438
11409.02 402
11410.03 385
11411.03 374
11412.04 380
11413.05 378
11414.06 433
11415.07 368
11416.08 393
11417.09 399
11418.10 380
11419.11 390
11420.12 399
11421.13 434
11422.14 455
11423.14 435
11424.15 427
11425.16 445
11426.17 410
11427.18 413
11428.19 426
11429.20 418
11430.21 416
11431.22 411
11432.23 429
11433.24 443
11434.25 448
11435.26 410
11436.27 411
11437.28 436
11438.29 421
11439.30 425
11440.31 424
11441.32 413
11442.33 450
11443.34 403
11444.35 417
11445.36 392
11446.37 419
11447.38 426
11448.39 398
11449.41 423
11450.42 386
11451.43 392
11452.44 376
11453.45 385
11454.46 390
11455.47 422
11456.48 430
11457.49 418
11458.50 428
11459.51 409
11460.52 400
11461.54 438
11462.55 428
11463.56 415
11464.57 398
11465.58 394
11466.59 416
11467.60 377
11468.62 389
11469.63 400
11470.64 380
11471.65 409
11472.66 386
11473.67 393
11474.68 418
11475.70 436
11476.71 375
11477.72 395
11478.73 385
11479.74 431
11480.76 378
11481.77 376
11482.78 379
11483.79 397
11484.80 409
11485.82 373
11486.83 362
11487.84 381
11488.85 368
11489.87 382
11490.88 376
11491.89 375
11492.90 394
11493.92 392
11494.93 417
11495.94 355
11496.95 383
11497.97 375
11498.98 370
11499.99 350
11501.00 348
11502.02 342
11503.03 350
11504.04 349
11505.06 399
11506.07 402
11507.08 390
11508.10 406
11509.11 411
11510.12 390
11511.14 370
11512.15 397
11513.16 423
11514.18 418
11515.19 413
11516.20 368
11517.22 401
11518.23 380
11519.24 367
11520.26 342
11521.27 376
11522.29 373
11523.30 415
11524.31 363
11525.33 342
11526.34 374
11527.35 396
11528.37 395
11529.38 373
11530.40 371
11531.41 374
11532.43 400
11533.44 412
11534.45 393
11535.47 417
11536.48 378
11537.50 358
11538.51 364
11539.53 373
11540.54 365
11541.56 375
11542.57 366
11543.59 376
11544.60 370
11545.61 373
11546.63 391
11547.64 421
11548.66 397
11549.67 386
11550.69 386
11551.70 396
11552.72 413
11553.74 416
11554.75 400
11555.77 427
11556.78 415
11557.80 414
11558.81 413
11559.83 425
11560.84 373
11561.86 397
11562.87 394
11563.89 416
11564.91 411
11565.92 399
11566.94 401
11567.95 396
11568.97 432
11569.98 425
11571.00 414
11572.02 414
11573.03 396
11574.05 392
11575.06 416
11576.08 398
11577.10 422
11578.11 389
11579.13 441
11580.15 429
11581.16 424
11582.18 436
11583.20 444
11584.21 502
11585.23 446
11586.25 503
11587.26 479
11588.28 458
11589.30 500
11590.31 518
11591.33 469
11592.35 497
11593.36 543
11594.38 518
11595.40 589
11596.41 588
11597.43 602
11598.45 674
11599.47 723
11600.48 732
11601.50 775
11602.52 839
11603.53 913
11604.55 948
11605.57 940
11606.59 875
11607.60 912
11608.62 819
11609.64 787
11610.66 672
11611.68 629
11612.69 607
11613.71 534
11614.73 473
11615.75 524
11616.76 498
11617.78 480
11618.80 464
11619.82 457
11620.84 476
11621.86 430
11622.87 469
11623.89 430
11624.91 417
11625.93 418
11626.95 456
11627.97 442
11628.98 433
11630.00 431
11631.02 426
11632.04 437
11633.06 468
11634.08 429
11635.10 387
11636.11 382
11637.13 422
11638.15 433
11639.17 391
11640.19 433
11641.21 421
11642.23 429
11643.25 435
11644.27 451
11645.29 434
11646.31 421
11647.32 395
11648.34 386
11649.36 392
11650.38 414
11651.40 378
11652.42 376
11653.44 399
11654.46 395
11655.48 378
11656.50 375
11657.52 436
11658.54 401
11659.56 384
11660.58 383
11661.60 384
11662.62 385
11663.64 377
11664.66 362
11665.68 373
11666.70 373
11667.72 372
11668.74 397
11669.76 364
11670.78 379
11671.80 383
11672.82 400
11673.84 349
11674.86 379
11675.88 398
11676.90 400
11677.92 364
11678.95 393
11679.97 399
11680.99 415
11682.01 377
11683.03 393
11684.05 403
11685.07 361
11686.09 407
11687.11 414
11688.13 427
11689.16 409
11690.18 401
11691.20 406
11692.22 399
11693.24 393
11694.26 419
11695.28 396
11696.30 379
11697.33 409
11698.35 387
11699.37 376
11700.39 360
11701.41 391
11702.43 374
11703.46 402
11704.48 389
11705.50 393
11706.52 389
11707.54 393
11708.57 369
11709.59 378
11710.61 383
11711.63 392
11712.65 386
11713.68 440
11714.70 423
11715.72 390
11716.74 388
11717.77 330
11718.79 372
11719.81 379
11720.83 407
11721.86 387
11722.88 373
11723.90 352
11724.92 396
11725.95 374
11726.97 381
11727.99 395
11729.01 365
11730.04 368
11731.06 369
11732.08 395
11733.11 397
11734.13 414
11735.15 345
11736.18 380
11737.20 447
11738.22 428
11739.25 361
11740.27 363
11741.29 394
11742.32 392
11743.34 396
11744.36 403
11745.39 407
11746.41 386
11747.43 373
11748.46 372
11749.48 393
11750.51 386
11751.53 420
11752.55 424
11753.58 398
11754.60 374
11755.63 378
11756.65 403
11757.67 368
11758.70 392
11759.72 365
11760.75 371
11761.77 382
11762.80 427
11763.82 373
11764.84 423
11765.87 361
11766.89 374
11767.92 385
11768.94 359
11769.97 354
11770.99 396
11772.02 388
11773.04 384
11774.07 360
11775.09 398
11776.12 426
11777.14 372
11778.17 390
11779.19 393
11780.22 378
11781.24 393
11782.27 408
11783.29 372
11784.32 423
11785.34 413
11786.37 454
11787.39 418
11788.42 363
11789.45 399
11790.47 444
11791.50 420
11792.52 383
11793.55 441
11794.57 453
11795.60 432
11796.63 401
11797.65 442
11798.68 429
11799.70 399
11800.73 419
11801.75 403
11802.78 488
11803.81 431
11804.83 447
11805.86 426
11806.89 444
11807.91 420
11808.94 423
11809.97 463
11810.99 465
11812.02 429
11813.04 427
11814.07 390
11815.10 455
11816.12 446
11817.15 453
11818.18 423
11819.21 412
11820.23 418
11821.26 450
11822.29 417
11823.31 400
11824.34 459
11825.37 441
11826.39 421
11827.42 439
11828.45 407
11829.48 458
11830.50 447
11831.53 472
11832.56 458
11833.59 428
11834.61 435
11835.64 458
11836.67 423
11837.70 423
11838.72 482
11839.75 502
11840.78 489
11841.81 448
11842.83 464
11843.86 467
11844.89 461
11845.92 447
11846.95 475
11847.97 489
11849.00 445
11850.03 429
11851.06 443
11852.09 460
11853.12 492
11854.14 508
11855.17 491
11856.20 504
11857.23 533
11858.26 519
11859.29 539
11860.32 507
11861.34 494
11862.37 533
11863.40 580
11864.43 539
11865.46 531
11866.49 552
11867.52 577
11868.55 577
11869.57 563
11870.60 547
11871.63 567
11872.66 568
11873.69 595
11874.72 566
11875.75 548
11876.78 578
11877.81 604
11878.84 607
11879.87 622
11880.90 654
11881.93 588
11882.96 632
11883.99 620
11885.02 640
11886.05 671
11887.08 677
11888.11 649
11889.14 683
11890.16 691
11891.19 694
11892.22 734
11893.26 718
11894.29 714
11895.32 702
11896.35 752
11897.38 816
11898.41 829
11899.44 868
11900.47 911
11901.50 939
11902.53 942
11903.56 887
11904.59 945
11905.62 993
11906.65 920
11907.68 885
11908.71 840
11909.74 836
11910.77 866
11911.80 866
11912.83 785
11913.87 794
11914.90 841
11915.93 820
11916.96 821
11917.99 819
11919.02 857
11920.05 826
11921.08 845
11922.11 875
11923.15 860
11924.18 887
11925.21 1007
11926.24 1008
11927.27 1130
11928.30 1261
11929.34 1379
11930.37 1420
11931.40 1503
11932.43 1621
11933.46 1631
11934.49 1529
11935.53 1503
11936.56 1379
11937.59 1385
11938.62 1280
11939.65 1128
11940.69 1011
11941.72 939
11942.75 951
11943.78 855
11944.82 844
11945.85 764
11946.88 712
11947.91 787
11948.94 772
11949.98 729
11951.01 733
11952.04 747
11953.08 719
11954.11 717
11955.14 677
11956.17 693
11957.21 684
11958.24 706
11959.27 710
11960.31 654
11961.34 638
11962.37 676
11963.40 663
11964.44 608
11965.47 608
11966.50 655
11967.54 676
11968.57 661
11969.60 682
11970.64 703
11971.67 658
11972.70 673
11973.74 665
11974.77 656
11975.81 692
11976.84 660
11977.87 665
11978.91 663
11979.94 697
11980.97 586
11982.01 622
11983.04 622
11984.08 645
11985.11 647
11986.14 634
11987.18 657
11988.21 630
11989.25 636
11990.28 591
11991.32 606
11992.35 649
11993.38 661
11994.42 664
11995.45 641
11996.49 598
11997.52 619
11998.56 669
11999.59 645
12000.63 653
12001.66 662
12002.70 675
12003.73 665
12004.77 664
12005.80 661
12006.84 698
12007.87 705
12008.91 746
12009.94 725
12010.98 748
12012.01 774
12013.05 776
12014.08 757
12015.12 814
12016.15 840
12017.19 829
12018.22 873
12019.26 956
12020.29 876
12021.33 854
12022.37 927
12023.40 837
12024.44 844
12025.47 777
12026.51 758
12027.54 741
12028.58 765
12029.62 783
12030.65 819
12031.69 743
12032.72 790
12033.76 798
12034.80 707
12035.83 763
12036.87 732
12037.91 787
12038.94 759
12039.98 686
12041.01 702
12042.05 722
12043.09 723
12044.12 736
12045.16 676
12046.20 678
12047.23 665
12048.27 716
12049.31 768
12050.35 722
12051.38 714
12052.42 664
12053.46 665
12054.49 752
12055.53 787
12056.57 724
12057.60 761
12058.64 767
12059.68 733
12060.72 752
12061.75 761
12062.79 794
12063.83 747
12064.87 784
12065.90 764
12066.94 780
12067.98 721
12069.02 742
12070.05 740
12071.09 716
12072.13 731
12073.17 748
12074.21 759
12075.24 752
12076.28 783
12077.32 806
12078.36 763
12079.40 795
12080.43 790
12081.47 838
12082.51 775
12083.55 804
12084.59 783
12085.63 799
12086.66 798
12087.70 845
12088.74 851
12089.78 813
12090.82 848
12091.86 865
12092.90 905
12093.93 902
12094.97 898
12096.01 977
12097.05 1011
12098.09 1061
12099.13 1083
12100.17 1136
12101.21 1252
12102.25 1255
12103.28 1264
12104.32 1314
12105.36 1343
12106.40 1355
12107.44 1213
12108.48 1167
12109.52 1146
12110.56 1127
12111.60 1074
12112.64 948
12113.68 852
12114.72 890
12115.76 852
12116.80 817
12117.84 676
12118.88 708
12119.92 734
12120.96 735
12122.00 772
12123.04 690
12124.08 673
12125.12 640
12126.16 623
12127.20 601
12128.24 632
12129.28 566
12130.32 661
12131.36 638
12132.40 622
12133.44 664
12134.48 626
12135.52 625
12136.56 619
12137.60 603
12138.64 601
12139.68 642
12140.72 628
12141.76 623
12142.81 610
12143.85 583
12144.89 589
12145.93 564
12146.97 613
12148.01 584
12149.05 530
12150.09 544
12151.13 543
12152.18 543
12153.22 515
12154.26 501
12155.30 525
12156.34 537
12157.38 508
12158.42 494
12159.47 573
12160.51 606
12161.55 499
12162.59 519
12163.63 542
12164.67 540
12165.72 524
12166.76 524
12167.80 517
12168.84 544
12169.88 495
12170.93 511
12171.97 554
12173.01 541
12174.05 529
12175.09 500
12176.14 535
12177.18 541
12178.22 515
12179.26 533
12180.31 497
12181.35 504
12182.39 484
12183.43 502
12184.48 520
12185.52 491
12186.56 520
12187.60 536
12188.65 517
12189.69 529
12190.73 532
12191.78 584
12192.82 554
12193.86 476
12194.91 496
12195.95 515
12196.99 547
12198.04 510
12199.08 537
12200.12 583
12201.17 520
12202.21 495
12203.25 525
12204.30 514
12205.34 550
12206.38 507
12207.43 506
12208.47 503
12209.51 503
12210.56 561
12211.60 540
12212.65 488
12213.69 466
12214.73 493
12215.78 508
12216.82 513
12217.87 458
12218.91 471
12219.95 499
12221.00 470
12222.04 481
12223.09 486
12224.13 503
12225.17 498
12226.22 523
12227.26 507
12228.31 522
12229.35 542
12230.40 463
12231.44 476
12232.49 477
12233.53 560
12234.58 510
12235.62 467
12236.67 494
12237.71 478
12238.76 514
12239.80 452
12240.85 449
12241.89 521
12242.94 499
12243.98 473
12245.03 476
12246.07 494
12247.12 500
12248.16 483
12249.21 462
12250.25 491
12251.30 472
12252.34 474
12253.39 460
12254.44 460
12255.48 448
12256.53 483
12257.57 468
12258.62 415
12259.67 367
12260.71 419
12261.76 455
12262.80 470
12263.85 434
12264.90 403
12265.94 436
12266.99 427
12268.03 460
12269.08 429
12270.13 437
12271.17 437
12272.22 432
12273.27 478
12274.31 418
12275.36 436
12276.41 436
12277.45 419
12278.50 455
12279.55 429
12280.59 423
12281.64 467
12282.69 442
12283.73 452
12284.78 454
12285.83 483
12286.87 428
12287.92 414
12288.97 451
12290.01 432
12291.06 447
12292.11 386
12293.16 403
12294.20 445
12295.25 450
12296.30 421
12297.35 462
12298.39 381
12299.44 401
12300.49 429
12301.54 430
12302.58 414
12303.63 400
12304.68 400
12305.73 465
12306.78 422
12307.82 441
12308.87 422
12309.92 433
12310.97 432
12312.02 407
12313.06 403
12314.11 409
12315.16 420
12316.21 436
12317.26 397
12318.31 346
12319.35 391
12320.40 378
12321.45 374
12322.50 387
12323.55 397
12324.60 404
12325.65 379
12326.69 388
12327.74 391
12328.79 406
12329.84 421
12330.89 398
12331.94 387
12332.99 378
12334.04 373
12335.09 372
12336.13 373
12337.18 364
12338.23 388
12339.28 405
12340.33 378
12341.38 384
12342.43 395
12343.48 412
12344.53 398
12345.58 381
12346.63 377
12347.68 426
12348.73 432
12349.78 384
12350.83 375
12351.88 435
12352.93 391
12353.98 352
12355.03 392
12356.08 446
12357.13 411
12358.18 429
12359.23 436
12360.28 488
12361.33 391
12362.38 382
12363.43 372
12364.48 365
12365.53 395
12366.58 360
12367.63 384
12368.68 411
12369.73 383
12370.78 413
12371.83 408
12372.88 419
12373.93 374
12374.98 404
12376.04 405
12377.09 421
12378.14 379
12379.19 374
12380.24 429
12381.29 419
12382.34 396
12383.39 430
12384.44 427
12385.49 440
12386.55 470
12387.60 417
12388.65 380
12389.70 412
12390.75 439
12391.80 432
12392.85 382
12393.91 399
12394.96 443
12396.01 435
12397.06 394
12398.11 395
12399.17 407
12400.22 439
12401.27 417
12402.32 424
12403.37 437
12404.42 449
12405.48 441
12406.53 433
12407.58 421
12408.63 445
12409.69 440
12410.74 418
12411.79 424
12412.84 425
12413.90 406
12414.95 441
12416.00 446
12417.05 387
12418.11 408
12419.16 450
12420.21 473
12421.26 456
12422.32 442
12423.37 480
12424.42 464
12425.48 473
12426.53 469
12427.58 452
12428.63 494
12429.69 459
12430.74 419
12431.79 421
12432.85 433
12433.90 490
12434.95 481
12436.01 501
12437.06 416
12438.11 448
12439.17 533
12440.22 515
12441.28 466
12442.33 500
12443.38 488
12444.44 486
12445.49 500
12446.54 493
12447.60 499
12448.65 465
12449.71 467
12450.76 474
12451.81 457
12452.87 490
12453.92 472
12454.98 502
12456.03 480
12457.08 518
12458.14 537
12459.19 585
12460.25 581
12461.30 587
12462.36 583
12463.41 608
12464.47 593
12465.52 590
12466.58 605
12467.63 632
12468.68 665
12469.74 742
12470.79 776
12471.85 844
12472.90 939
12473.96 1044
12475.01 1107
12476.07 1214
12477.12 1238
12478.18 1293
12479.24 1346
12480.29 1338
12481.35 1231
12482.40 1160
12483.46 1123
12484.51 1001
12485.57 963
12486.62 824
12487.68 741
12488.73 661
12489.79 676
12490.85 635
12491.90 615
12492.96 587
12494.01 610
12495.07 609
12496.13 541
12497.18 530
12498.24 510
12499.29 511
12500.35 526
12501.41 563
12502.46 534
12503.52 575
12504.57 555
12505.63 524
12506.69 514
12507.74 478
12508.80 506
12509.86 525
12510.91 525
12511.97 497
12513.03 496
12514.08 521
12515.14 566
12516.20 517
12517.25 514
12518.31 504
12519.37 500
12520.42 482
12521.48 549
12522.54 487
12523.60 503
12524.65 540
12525.71 495
12526.77 477
12527.82 457
12528.88 490
12529.94 460
12531.00 435
12532.05 434
12533.11 474
12534.17 522
12535.23 511
12536.28 446
12537.34 462
12538.40 487
12539.46 504
12540.52 519
12541.57 523
12542.63 530
12543.69 529
12544.75 520
12545.81 493
12546.86 525
12547.92 535
12548.98 560
12550.04 566
12551.10 585
12552.15 543
12553.21 613
12554.27 660
12555.33 674
12556.39 720
12557.45 698
12558.51 737
12559.56 722
12560.62 739
12561.68 714
12562.74 693
12563.80 690
12564.86 684
12565.92 623
12566.98 608
12568.03 604
12569.09 564
12570.15 510
12571.21 526
12572.27 531
12573.33 525
12574.39 529
12575.45 553
12576.51 529
12577.57 544
12578.63 508
12579.69 500
12580.75 489
12581.81 527
12582.87 503
12583.93 485
12584.98 538
12586.04 502
12587.10 481
12588.16 500
12589.22 480
12590.28 525
12591.34 503
12592.40 506
12593.46 465
12594.52 464
12595.58 460
12596.64 497
12597.70 452
12598.77 463
12599.83 522
12600.89 486
12601.95 477
12603.01 499
12604.07 501
12605.13 494
12606.19 469
12607.25 433
12608.31 463
12609.37 463
12610.43 454
12611.49 490
12612.55 490
12613.61 480
12614.68 510
12615.74 491
12616.80 531
12617.86 525
12618.92 566
12619.98 562
12621.04 546
12622.10 534
12623.16 479
12624.23 529
12625.29 488
12626.35 486
12627.41 473
12628.47 480
12629.53 489
12630.59 496
12631.66 426
12632.72 444
12633.78 463
12634.84 436
12635.90 445
12636.97 468
12638.03 439
12639.09 459
12640.15 442
12641.21 457
12642.28 435
12643.34 441
12644.40 415
12645.46 411
12646.52 482
12647.59 447
12648.65 462
12649.71 413
12650.77 455
12651.84 434
12652.90 472
12653.96 452
12655.03 446
12656.09 432
12657.15 459
12658.21 438
12659.28 480
12660.34 454
12661.40 458
12662.46 477
12663.53 450
12664.59 447
12665.65 414
12666.72 438
12667.78 454
12668.84 450
12669.91 465
12670.97 468
12672.03 457
12673.10 457
12674.16 416
12675.22 412
12676.29 437
12677.35 429
12678.42 451
12679.48 412
12680.54 410
12681.61 428
12682.67 506
12683.73 467
12684.80 439
12685.86 429
12686.93 454
12687.99 465
12689.05 464
12690.12 460
12691.18 495
12692.25 478
12693.31 474
12694.38 496
12695.44 482
12696.50 492
12697.57 473
12698.63 546
12699.70 545
12700.76 516
12701.83 525
12702.89 524
12703.96 576
12705.02 544
12706.09 539
12707.15 593
12708.22 624
12709.28 570
12710.35 567
12711.41 545
12712.48 518
12713.54 478
12714.61 485
12715.67 510
12716.74 497
12717.80 495
12718.87 498
12719.93 483
12721.00 504
12722.06 486
12723.13 512
12724.19 450
12725.26 459
12726.33 478
12727.39 460
12728.46 493
12729.52 462
12730.59 518
12731.66 512
12732.72 496
12733.79 540
12734.85 504
12735.92 506
12736.99 517
12738.05 505
12739.12 504
12740.18 472
12741.25 488
12742.32 452
12743.38 493
12744.45 461
12745.52 445
12746.58 438
12747.65 451
12748.72 443
12749.78 454
12750.85 434
12751.92 402
12752.98 420
12754.05 439
12755.12 402
12756.18 424
12757.25 425
12758.32 406
12759.38 414
12760.45 418
12761.52 367
12762.59 401
12763.65 390
12764.72 397
12765.79 419
12766.85 399
12767.92 365
12768.99 355
12770.06 410
12771.12 395
12772.19 396
12773.26 419
12774.33 412
12775.40 386
12776.46 378
12777.53 394
12778.60 392
12779.67 362
12780.73 361
12781.80 405
12782.87 463
12783.94 465
12785.01 435
12786.08 429
12787.14 438
12788.21 408
12789.28 413
12790.35 439
12791.42 407
12792.49 405
12793.55 391
12794.62 395
12795.69 375
12796.76 388
12797.83 373
12798.90 429
12799.97 436
12801.03 453
12802.10 465
12803.17 419
12804.24 416
12805.31 403
12806.38 443
12807.45 413
12808.52 470
12809.59 450
12810.66 455
12811.72 438
12812.79 449
12813.86 489
12814.93 477
12816.00 477
12817.07 486
12818.14 484
12819.21 470
12820.28 481
12821.35 489
12822.42 475
12823.49 476
12824.56 514
12825.63 460
12826.70 464
12827.77 473
12828.84 441
12829.91 440
12830.98 439
12832.05 468
12833.12 466
12834.19 393
12835.26 410
12836.33 430
12837.40 402
12838.47 411
12839.54 404
12840.61 447
12841.68 422
12842.75 416
12843.82 369
12844.89 374
12845.96 406
12847.04 401
12848.11 372
12849.18 381
12850.25 388
12851.32 386
12852.39 403
12853.46 389
12854.53 386
12855.60 348
12856.67 349
12857.75 367
12858.82 335
12859.89 349
12860.96 358
12862.03 345
12863.10 313
12864.17 352
12865.24 356
12866.32 346
12867.39 354
12868.46 324
12869.53 334
12870.60 376
12871.67 363
12872.75 357
12873.82 330
12874.89 355
12875.96 331
12877.03 333
12878.11 350
12879.18 378
12880.25 359
12881.32 329
12882.39 310
12883.47 332
12884.54 371
12885.61 347
12886.68 351
12887.76 308
12888.83 317
12889.90 324
12890.97 326
12892.05 328
12893.12 343
12894.19 329
12895.27 323
12896.34 328
12897.41 368
12898.48 303
12899.56 331
12900.63 362
12901.70 335
12902.78 340
12903.85 364
12904.92 372
12905.99 326
12907.07 341
12908.14 312
12909.21 302
12910.29 328
12911.36 315
12912.44 309
12913.51 324
12914.58 323
12915.66 325
12916.73 335
12917.80 318
12918.88 317
12919.95 314
12921.02 327
12922.10 343
12923.17 317
12924.25 276
12925.32 330
12926.39 327
12927.47 360
12928.54 304
12929.62 318
12930.69 308
12931.77 320
12932.84 323
12933.91 303
12934.99 313
12936.06 319
12937.14 339
12938.21 354
12939.29 310
12940.36 311
12941.44 361
12942.51 348
12943.59 327
12944.66 347
12945.73 311
12946.81 304
12947.88 339
12948.96 316
12950.03 339
12951.11 359
12952.18 314
12953.26 316
12954.34 320
12955.41 328
12956.49 301
12957.56 298
12958.64 296
12959.71 312
12960.79 334
12961.86 318
12962.94 331
12964.01 366
12965.09 315
12966.17 336
12967.24 327
12968.32 319
12969.39 291
12970.47 327
12971.54 362
12972.62 334
12973.70 329
12974.77 321
12975.85 281
12976.93 299
12978.00 309
12979.08 291
12980.15 337
12981.23 371
12982.31 342
12983.38 339
12984.46 323
12985.54 373
12986.61 345
12987.69 332
12988.77 322
12989.84 332
12990.92 295
12992.00 337
12993.07 341
12994.15 346
12995.23 316
12996.30 349
12997.38 328
12998.46 343
12999.53 381
13000.61 358
13001.69 359
13002.77 343
13003.84 338
13004.92 284
13006.00 312
13007.08 299
13008.15 363
13009.23 319
13010.31 330
13011.39 340
13012.46 324
13013.54 348
13014.62 339
13015.70 286
13016.77 312
13017.85 325
13018.93 326
13020.01 346
13021.09 314
13022.16 344
13023.24 347
13024.32 349
13025.40 334
13026.48 328
13027.56 326
13028.63 381
13029.71 352
13030.79 338
13031.87 386
13032.95 339
13034.03 380
13035.10 369
13036.18 348
13037.26 349
13038.34 392
13039.42 361
13040.50 345
13041.58 335
13042.66 372
13043.73 380
13044.81 365
13045.89 372
13046.97 347
13048.05 370
13049.13 406
13050.21 380
13051.29 364
13052.37 330
13053.45 356
13054.53 380
13055.61 380
13056.69 350
13057.76 379
13058.84 430
13059.92 382
13061.00 353
13062.08 361
13063.16 360
13064.24 324
13065.32 321
13066.40 347
13067.48 365
13068.56 332
13069.64 346
13070.72 321
13071.80 327
13072.88 376
13073.96 369
13075.04 335
13076.12 335
13077.20 327
13078.28 331
13079.36 356
13080.44 322
13081.53 313
13082.61 339
13083.69 330
13084.77 335
13085.85 328
13086.93 332
13088.01 330
13089.09 354
13090.17 299
13091.25 307
13092.33 305
13093.41 340
13094.49 332
13095.58 341
13096.66 358
13097.74 317
13098.82 323
13099.90 323
13100.98 319
13102.06 346
13103.14 317
13104.23 290
13105.31 319
13106.39 334
13107.47 352
13108.55 355
13109.63 329
13110.72 320
13111.80 310
13112.88 317
13113.96 319
13115.04 320
13116.13 325
13117.21 300
13118.29 340
13119.37 343
13120.45 315
13121.54 293
13122.62 309
13123.70 321
13124.78 302
13125.86 312
13126.95 316
13128.03 328
13129.11 306
13130.19 323
13131.28 314
13132.36 297
13133.44 331
13134.52 326
13135.61 314
13136.69 334
13137.77 355
13138.86 356
13139.94 332
13141.02 356
13142.11 310
13143.19 302
13144.27 330
13145.35 336
13146.44 332
13147.52 331
13148.60 329
13149.69 328
13150.77 345
13151.85 354
13152.94 331
13154.02 324
13155.10 317
13156.19 355
13157.27 322
13158.36 319
13159.44 314
13160.52 366
13161.61 322
13162.69 346
13163.77 334
13164.86 350
13165.94 344
13167.03 355
13168.11 328
13169.19 301
13170.28 325
13171.36 315
13172.45 333
13173.53 326
13174.62 326
13175.70 338
13176.79 314
13177.87 299
13178.95 320
13180.04 326
13181.12 327
13182.21 346
13183.29 329
13184.38 302
13185.46 311
13186.55 327
13187.63 319
13188.72 360
13189.80 332
13190.89 315
13191.97 340
13193.06 332
13194.14 334
13195.23 326
13196.31 373
13197.40 344
13198.48 327
13199.57 329
13200.65 390
13201.74 350
13202.83 344
13203.91 351
13205.00 355
13206.08 348
13207.17 352
13208.25 354
13209.34 356
13210.43 355
13211.51 347
13212.60 357
13213.68 338
13214.77 361
13215.86 397
13216.94 366
13218.03 355
13219.11 332
13220.20 351
13221.29 355
13222.37 373
13223.46 378
13224.55 353
13225.63 370
13226.72 405
13227.80 389
13228.89 348
13229.98 336
13231.06 358
13232.15 383
13233.24 368
13234.32 383
13235.41 393
13236.50 351
13237.59 339
13238.67 366
13239.76 361
13240.85 364
13241.93 410
13243.02 396
13244.11 367
13245.20 403
13246.28 354
13247.37 351
13248.46 390
13249.55 386
13250.63 364
13251.72 403
13252.81 419
13253.90 390
13254.98 420
13256.07 416
13257.16 415
13258.25 443
13259.33 389
13260.42 394
13261.51 406
13262.60 398
13263.69 424
13264.77 403
13265.86 421
13266.95 406
13268.04 414
13269.13 418
13270.22 410
13271.30 408
13272.39 398
13273.48 441
13274.57 470
13275.66 439
13276.75 422
13277.83 463
13278.92 421
13280.01 444
13281.10 435
13282.19 419
13283.28 446
13284.37 453
13285.46 442
13286.55 439
13287.63 480
13288.72 496
13289.81 494
13290.90 523
13291.99 493
13293.08 514
13294.17 453
13295.26 494
13296.35 477
13297.44 496
13298.53 494
13299.62 487
13300.71 521
13301.80 533
13302.89 521
13303.97 480
13305.06 525
13306.15 618
13307.24 569
13308.33 538
13309.42 613
13310.51 577
13311.60 566
13312.69 566
13313.78 589
13314.87 580
13315.96 548
13317.05 560
13318.14 557
13319.24 597
13320.33 525
13321.42 551
13322.51 584
13323.60 538
13324.69 556
13325.78 527
13326.87 535
13327.96 557
13329.05 586
13330.14 575
13331.23 528
13332.32 554
13333.41 519
13334.50 585
13335.60 575
13336.69 568
13337.78 579
13338.87 578
13339.96 605
13341.05 564
13342.14 571
13343.23 595
13344.32 547
13345.42 594
13346.51 624
13347.60 590
13348.69 611
13349.78 652
13350.87 589
13351.97 628
13353.06 651
13354.15 615
13355.24 640
13356.33 658
13357.42 607
13358.52 648
13359.61 653
13360.70 652
13361.79 728
13362.88 720
13363.98 719
13365.07 722
13366.16 751
13367.25 778
13368.35 795
13369.44 846
13370.53 807
13371.62 820
13372.72 766
13373.81 735
13374.90 754
13375.99 693
13377.09 674
13378.18 684
13379.27 684
13380.36 645
13381.46 619
13382.55 616
13383.64 573
13384.74 549
13385.83 546
13386.92 524
13388.02 568
13389.11 589
13390.20 557
13391.30 522
13392.39 574
13393.48 550
13394.58 580
13395.67 576
13396.76 524
13397.86 550
13398.95 528
13400.04 546
13401.14 504
13402.23 536
13403.32 524
13404.42 515
13405.51 522
13406.61 525
13407.70 524
13408.79 537
13409.89 516
13410.98 462
13412.08 507
13413.17 511
13414.26 548
13415.36 545
13416.45 507
13417.55 526
13418.64 499
13419.74 522
13420.83 499
13421.93 512
13423.02 528
13424.11 498
13425.21 504
13426.30 500
13427.40 513
13428.49 507
13429.59 503
13430.68 519
13431.78 510
13432.87 464
13433.97 532
13435.06 519
13436.16 514
13437.25 522
13438.35 544
13439.44 557
13440.54 582
13441.63 575
13442.73 579
13443.83 557
13444.92 575
13446.02 547
13447.11 610
13448.21 542
13449.30 575
13450.40 580
13451.49 597
13452.59 572
13453.69 602
13454.78 583
13455.88 634
13456.97 580
13458.07 590
13459.17 664
13460.26 623
13461.36 655
13462.45 648
13463.55 630
13464.65 613
13465.74 675
13466.84 677
13467.94 600
13469.03 642
13470.13 714
13471.23 735
13472.32 727
13473.42 669
13474.52 664
13475.61 661
13476.71 662
13477.81 670
13478.90 665
13480.00 668
13481.10 666
13482.19 669
13483.29 648
13484.39 645
13485.48 659
13486.58 677
13487.68 684
13488.78 640
13489.87 680
13490.97 675
13492.07 766
13493.17 765
13494.26 766
13495.36 845
13496.46 853
13497.56 813
13498.65 823
13499.75 805
13500.85 863
13501.95 887
13503.04 957
13504.14 878
13505.24 803
13506.34 875
13507.44 914
13508.53 923
13509.63 828
13510.73 800
13511.83 830
13512.93 827
13514.03 729
13515.12 676
13516.22 729
13517.32 729
13518.42 676
13519.52 667
13520.62 592
13521.71 601
13522.81 631
13523.91 626
13525.01 585
13526.11 529
13527.21 556
13528.31 571
13529.41 556
13530.51 532
13531.60 549
13532.70 604
13533.80 629
13534.90 549
13536.00 463
13537.10 536
13538.20 617
13539.30 585
13540.40 520
13541.50 501
13542.60 536
13543.70 540
13544.80 534
13545.90 527
13547.00 515
13548.09 509
13549.19 545
13550.29 509
13551.39 478
13552.49 498
13553.59 522
13554.69 514
13555.79 515
13556.89 471
13557.99 482
13559.09 457
13560.19 471
13561.29 455
13562.39 501
13563.50 495
13564.60 506
13565.70 518
13566.80 502
13567.90 435
13569.00 484
13570.10 490
13571.20 519
13572.30 480
13573.40 435
13574.50 473
13575.60 499
13576.70 516
13577.80 508
13578.90 481
13580.01 469
13581.11 433
13582.21 473
13583.31 468
13584.41 448
13585.51 431
13586.61 453
13587.71 493
13588.81 499
13589.92 471
13591.02 468
13592.12 506
13593.22 488
13594.32 482
13595.42 484
13596.53 494
13597.63 523
13598.73 496
13599.83 519
13600.93 482
13602.03 478
13603.14 444
13604.24 514
13605.34 499
13606.44 507
13607.54 495
13608.65 492
13609.75 560
13610.85 514
13611.95 516
13613.06 513
13614.16 506
13615.26 518
13616.36 524
13617.47 524
13618.57 520
13619.67 535
13620.77 540
13621.88 519
13622.98 529
13624.08 572
13625.18 572
13626.29 548
13627.39 511
13628.49 501
13629.60 502
13630.70 556
13631.80 509
13632.91 537
13634.01 561
13635.11 533
13636.21 527
13637.32 498
13638.42 541
13639.53 511
13640.63 533
13641.73 488
13642.84 528
13643.94 513
13645.04 545
13646.15 530
13647.25 518
13648.35 506
13649.46 486
13650.56 478
13651.67 473
13652.77 503
13653.87 451
13654.98 471
13656.08 489
13657.19 517
13658.29 471
13659.39 455
13660.50 452
13661.60 455
13662.71 457
13663.81 483
13664.92 471
13666.02 455
13667.12 453
13668.23 443
13669.33 433
13670.44 465
13671.54 481
13672.65 444
13673.75 446
13674.86 447
13675.96 481
13677.07 507
13678.17 474
13679.28 464
13680.38 462
13681.49 475
13682.59 481
13683.70 449
13684.80 413
13685.91 470
13687.01 486
13688.12 545
13689.22 493
13690.33 453
13691.44 522
13692.54 531
13693.65 510
13694.75 457
13695.86 496
13696.96 451
13698.07 506
13699.18 495
13700.28 494
13701.39 456
13702.49 496
13703.60 470
13704.71 501
13705.81 492
13706.92 530
13708.02 494
13709.13 531
13710.24 515
13711.34 516
13712.45 535
13713.56 531
13714.66 529
13715.77 510
13716.87 547
13717.98 514
13719.09 554
13720.19 506
13721.30 553
13722.41 569
13723.51 578
13724.62 577
13725.73 600
13726.84 608
13727.94 556
13729.05 588
13730.16 699
13731.26 647
13732.37 625
13733.48 628
13734.59 639
13735.69 669
13736.80 653
13737.91 635
13739.01 668
13740.12 659
13741.23 628
13742.34 673
13743.45 663
13744.55 666
13745.66 659
13746.77 650
13747.88 701
13748.98 696
13750.09 653
13751.20 715
13752.31 723
13753.42 736
13754.52 689
13755.63 715
13756.74 778
13757.85 760
13758.96 809
13760.06 848
13761.17 914
13762.28 885
13763.39 897
13764.50 897
13765.61 942
13766.72 1043
13767.82 1117
13768.93 1147
13770.04 1198
13771.15 1242
13772.26 1329
13773.37 1320
13774.48 1315
13775.59 1307
13776.69 1313
13777.80 1286
13778.91 1310
13780.02 1290
13781.13 1234
13782.24 1193
13783.35 1121
13784.46 1001
13785.57 924
13786.68 905
13787.79 858
13788.90 824
13790.01 819
13791.12 798
13792.22 741
13793.33 734
13794.44 729
13795.55 642
13796.66 587
13797.77 642
13798.88 690
13799.99 687
13801.10 670
13802.21 635
13803.32 647
13804.43 630
13805.54 638
13806.65 647
13807.76 654
13808.87 614
13809.98 644
13811.09 607
13812.20 592
13813.32 596
13814.43 588
13815.54 620
13816.65 597
13817.76 554
13818.87 618
13819.98 601
13821.09 623
13822.20 563
13823.31 527
13824.42 532
13825.53 565
13826.64 558
13827.76 539
13828.87 559
13829.98 564
13831.09 584
13832.20 586
13833.31 519
13834.42 529
13835.53 507
13836.65 484
13837.76 546
13838.87 516
13839.98 538
13841.09 500
13842.20 543
13843.31 553
13844.43 571
13845.54 588
13846.65 571
13847.76 521
13848.87 534
13849.99 537
13851.10 580
13852.21 562
13853.32 588
13854.43 626
13855.55 591
13856.66 559
13857.77 556
13858.88 575
13859.99 599
13861.11 578
13862.22 591
13863.33 603
13864.44 593
13865.56 613
13866.67 594
13867.78 655
13868.89 627
13870.01 599
13871.12 601
13872.23 637
13873.35 602
13874.46 542
13875.57 595
13876.68 594
13877.80 579
13878.91 581
13880.02 619
13881.14 587
13882.25 606
13883.36 633
13884.48 632
13885.59 617
13886.70 619
13887.82 610
13888.93 665
13890.04 654
13891.16 626
13892.27 678
13893.39 670
13894.50 676
13895.61 622
13896.73 656
13897.84 659
13898.95 669
13900.07 635
13901.18 648
13902.30 609
13903.41 574
13904.52 591
13905.64 606
13906.75 588
13907.87 574
13908.98 577
13910.10 578
13911.21 542
13912.32 519
13913.44 500
13914.55 560
13915.67 561
13916.78 528
13917.90 523
13919.01 557
13920.13 568
13921.24 507
13922.36 518
13923.47 548
13924.59 519
13925.70 499
13926.82 517
13927.93 496
13929.05 508
13930.16 538
13931.28 522
13932.39 519
13933.51 488
13934.62 496
13935.74 531
13936.85 535
13937.97 531
13939.08 521
13940.20 489
13941.32 543
13942.43 528
13943.55 510
13944.66 509
13945.78 497
13946.89 509
13948.01 475
13949.13 480
13950.24 499
13951.36 509
13952.47 500
13953.59 482
13954.71 502
13955.82 562
13956.94 491
13958.05 491
13959.17 455
13960.29 457
13961.40 466
13962.52 492
13963.64 512
13964.75 490
13965.87 506
13966.99 469
13968.10 491
13969.22 507
13970.34 439
13971.45 467
13972.57 475
13973.69 486
13974.80 463
13975.92 459
13977.04 483
13978.16 477
13979.27 481
13980.39 486
13981.51 453
13982.62 449
13983.74 513
13984.86 491
13985.98 465
13987.09 451
13988.21 494
13989.33 505
13990.45 500
13991.56 457
13992.68 484
13993.80 459
13994.92 465
13996.03 454
13997.15 498
13998.27 477
13999.39 477
14000.51 461
14001.62 530
14002.74 484
14003.86 476
14004.98 484
14006.10 490
14007.21 488
14008.33 491
14009.45 507
14010.57 467
14011.69 510
14012.81 480
14013.93 519
14015.04 523
14016.16 499
14017.28 503
14018.40 471
14019.52 461
14020.64 482
14021.76 508
14022.87 491
14023.99 461
14025.11 484
14026.23 516
14027.35 503
14028.47 477
14029.59 467
14030.71 471
14031.83 494
14032.95 485
14034.07 501
14035.19 495
14036.30 471
14037.42 491
14038.54 508
14039.66 540
14040.78 520
14041.90 506
14043.02 504
14044.14 535
14045.26 506
14046.38 489
14047.50 521
14048.62 541
14049.74 515
14050.86 563
14051.98 552
14053.10 583
14054.22 530
14055.34 529
14056.46 544
14057.58 570
14058.70 581
14059.82 557
14060.94 583
14062.06 589
14063.18 565
14064.30 584
14065.43 584
14066.55 626
14067.67 604
14068.79 608
14069.91 637
14071.03 605
14072.15 645
14073.27 651
14074.39 644
14075.51 712
14076.63 689
14077.75 692
14078.88 717
14080.00 750
14081.12 710
14082.24 740
14083.36 737
14084.48 721
14085.60 787
14086.72 767
14087.85 820
14088.97 785
14090.09 813
14091.21 813
14092.33 851
14093.45 898
14094.58 925
14095.70 913
14096.82 933
14097.94 930
14099.06 940
14100.19 1002
14101.31 971
14102.43 973
14103.55 976
14104.67 949
14105.80 877
14106.92 884
14108.04 813
14109.16 827
14110.28 791
14111.41 820
14112.53 782
14113.65 717
14114.77 717
14115.90 668
14117.02 667
14118.14 621
14119.27 657
14120.39 627
14121.51 621
14122.63 631
14123.76 620
14124.88 650
14126.00 669
14127.13 610
14128.25 643
14129.37 644
14130.50 618
14131.62 573
14132.74 575
14133.86 587
14134.99 635
14136.11 642
14137.24 613
14138.36 582
14139.48 579
14140.61 599
14141.73 591
14142.85 585
14143.98 604
14145.10 610
14146.22 640
14147.35 561
14148.47 566
14149.60 566
14150.72 622
14151.84 597
14152.97 541
14154.09 548
14155.22 570
14156.34 523
14157.46 550
14158.59 562
14159.71 531
14160.84 553
14161.96 573
14163.09 554
14164.21 553
14165.34 539
14166.46 559
14167.58 570
14168.71 534
14169.83 536
14170.96 523
14172.08 522
14173.21 517
14174.33 524
14175.46 548
14176.58 516
14177.71 549
14178.83 512
14179.96 558
14181.08 491
14182.21 514
14183.33 544
14184.46 534
14185.59 507
14186.71 523
14187.84 555
14188.96 545
14190.09 556
14191.21 541
14192.34 552
14193.46 540
14194.59 570
14195.72 538
14196.84 495
14197.97 513
14199.09 529
14200.22 545
14201.35 526
14202.47 484
14203.60 465
14204.72 487
14205.85 512
14206.98 502
14208.10 516
14209.23 489
14210.35 490
14211.48 500
14212.61 462
14213.73 476
14214.86 485
14215.99 511
14217.11 518
14218.24 456
14219.37 432
14220.49 462
14221.62 511
14222.75 492
14223.87 442
14225.00 476
14226.13 506
14227.26 498
14228.38 451
14229.51 413
14230.64 455
14231.76 533
14232.89 513
14234.02 497
14235.15 488
14236.27 470
14237.40 488
14238.53 453
14239.66 434
14240.78 458
14241.91 485
14243.04 482
14244.17 470
14245.29 455
14246.42 466
14247.55 439
14248.68 459
14249.81 461
14250.93 469
14252.06 467
14253.19 466
14254.32 451
14255.45 463
14256.57 445
14257.70 417
14258.83 423
14259.96 451
14261.09 436
14262.22 455
14263.34 449
14264.47 423
14265.60 443
14266.73 413
14267.86 429
14268.99 451
14270.12 421
14271.24 411
14272.37 413
14273.50 426
14274.63 378
14275.76 402
14276.89 430
14278.02 444
14279.15 408
14280.28 409
14281.41 380
14282.54 363
14283.66 416
14284.79 375
14285.92 400
14287.05 364
14288.18 390
14289.31 381
14290.44 391
14291.57 388
14292.70 385
14293.83 369
14294.96 365
14296.09 370
14297.22 350
14298.35 419
14299.48 433
14300.61 372
14301.74 378
14302.87 386
14304.00 377
14305.13 386
14306.26 373
14307.39 357
14308.52 374
14309.65 374
14310.78 385
14311.91 340
14313.04 352
14314.17 395
14315.30 376
14316.43 378
14317.56 359
14318.69 353
14319.82 353
14320.96 325
14322.09 318
14323.22 350
14324.35 374
14325.48 355
14326.61 372
14327.74 339
14328.87 342
14330.00 367
14331.13 338
14332.27 314
14333.40 324
14334.53 358
14335.66 346
14336.79 359
14337.92 343
14339.05 347
14340.18 353
14341.32 328
14342.45 318
14343.58 334
14344.71 333
14345.84 309
14346.98 362
14348.11 371
14349.24 342
14350.37 362
14351.50 337
14352.63 348
14353.77 341
14354.90 305
14356.03 310
14357.16 354
14358.30 355
14359.43 303
14360.56 329
14361.69 347
14362.82 354
14363.96 322
14365.09 362
14366.22 327
14367.35 304
14368.49 353
14369.62 380
14370.75 329
14371.89 326
14373.02 326
14374.15 346
14375.28 343
14376.42 356
14377.55 339
14378.68 339
14379.82 330
14380.95 336
14382.08 372
14383.22 342
14384.35 327
14385.48 393
14386.62 374
14387.75 357
14388.88 326
14390.02 344
14391.15 342
14392.28 346
14393.42 349
14394.55 343
14395.68 342
14396.82 368
14397.95 380
14399.09 344
14400.22 376
14401.35 351
14402.49 349
14403.62 352
14404.76 400
14405.89 343
14407.02 373
14408.16 352
14409.29 370
14410.43 370
14411.56 370
14412.70 358
14413.83 334
14414.96 344
14416.10 324
14417.23 354
14418.37 354
14419.50 362
14420.64 406
14421.77 389
14422.91 377
14424.04 364
14425.18 364
14426.31 395
14427.45 366
14428.58 355
14429.72 381
14430.85 375
14431.99 401
14433.12 394
14434.26 409
14435.39 378
14436.53 373
14437.66 405
14438.80 364
14439.93 409
14441.07 385
14442.20 419
14443.34 391
14444.48 382
14445.61 393
14446.75 382
14447.88 396
14449.02 391
14450.15 381
14451.29 335
14452.43 360
14453.56 401
14454.70 372
14455.83 378
14456.97 377
14458.11 334
14459.24 350
14460.38 369
14461.52 357
14462.65 349
14463.79 350
14464.93 370
14466.06 385
14467.20 349
14468.33 368
14469.47 379
14470.61 375
14471.74 359
14472.88 369
14474.02 363
14475.16 384
14476.29 394
14477.43 396
14478.57 357
14479.70 368
14480.84 359
14481.98 338
14483.11 392
14484.25 404
14485.39 364
14486.53 394
14487.66 358
14488.80 353
14489.94 376
14491.08 354
14492.21 372
14493.35 407
14494.49 394
14495.63 351
14496.76 356
14497.90 387
14499.04 382
14500.18 392
14501.31 400
14502.45 382
14503.59 387
14504.73 367
14505.87 370
14507.01 393
14508.14 395
14509.28 445
14510.42 430
14511.56 440
14512.70 434
14513.83 459
14514.97 448
14516.11 389
14517.25 434
14518.39 423
14519.53 425
14520.67 434
14521.80 448
14522.94 448
14524.08 414
14525.22 447
14526.36 450
14527.50 387
14528.64 413
14529.78 438
14530.92 447
14532.05 417
14533.19 401
14534.33 408
14535.47 396
14536.61 381
14537.75 397
14538.89 421
14540.03 396
14541.17 409
14542.31 359
14543.45 392
14544.59 366
14545.73 374
14546.87 370
14548.01 400
14549.15 376
14550.29 405
14551.43 395
14552.57 417
14553.71 389
14554.85 350
14555.99 419
14557.13 408
14558.27 434
14559.41 398
14560.55 398
14561.69 436
14562.83 440
14563.97 435
14565.11 435
14566.25 423
14567.39 440
14568.53 398
14569.67 404
14570.81 389
14571.95 417
14573.09 438
14574.23 424
14575.37 410
14576.51 390
14577.66 453
14578.80 465
14579.94 383
14581.08 430
14582.22 455
14583.36 437
14584.50 445
14585.64 439
14586.78 478
14587.93 472
14589.07 466
14590.21 450
14591.35 466
14592.49 480
14593.63 474
14594.77 508
14595.92 459
14597.06 519
14598.20 497
14599.34 509
14600.48 507
14601.62 497
14602.77 467
14603.91 523
14605.05 486
14606.19 484
14607.33 498
14608.48 498
14609.62 500
14610.76 536
14611.90 557
14613.04 504
14614.19 542
14615.33 586
14616.47 566
14617.61 584
14618.76 585
14619.90 561
14621.04 617
14622.18 633
14623.33 661
14624.47 698
14625.61 620
14626.76 664
14627.90 712
14629.04 699
14630.18 728
14631.33 723
14632.47 796
14633.61 794
14634.76 763
14635.90 795
14637.04 776
14638.19 749
14639.33 762
14640.47 789
14641.62 737
14642.76 742
14643.90 753
14645.05 662
14646.19 672
14647.33 639
14648.48 638
14649.62 585
14650.76 546
14651.91 551
14653.05 516
14654.20 511
14655.34 549
14656.48 548
14657.63 555
14658.77 492
14659.92 528
14661.06 523
14662.20 462
14663.35 447
14664.49 468
14665.64 482
14666.78 471
14667.93 469
14669.07 433
14670.22 433
14671.36 424
14672.50 442
14673.65 441
14674.79 446
14675.94 443
14677.08 460
14678.23 425
14679.37 449
14680.52 413
14681.66 397
14682.81 427
14683.95 394
14685.10 390
14686.24 379
14687.39 386
14688.53 377
14689.68 364
14690.82 361
14691.97 410
14693.12 375
14694.26 407
14695.41 371
14696.55 392
14697.70 403
14698.84 355
14699.99 389
14701.13 396
14702.28 389
14703.43 374
14704.57 387
14705.72 406
14706.86 397
14708.01 392
14709.16 363
14710.30 338
14711.45 324
14712.59 366
14713.74 369
14714.89 377
14716.03 365
14717.18 378
14718.33 391
14719.47 392
14720.62 355
14721.77 341
14722.91 382
14724.06 393
14725.21 385
14726.35 342
14727.50 345
14728.65 371
14729.79 346
14730.94 337
14732.09 336
14733.23 345
14734.38 400
14735.53 353
14736.67 351
14737.82 370
14738.97 377
14740.12 370
14741.26 351
14742.41 340
14743.56 333
14744.71 336
14745.85 324
14747.00 321
14748.15 365
14749.30 347
14750.44 340
14751.59 345
14752.74 319
14753.89 334
14755.03 331
14756.18 330
14757.33 319
14758.48 337
14759.63 340
14760.77 363
14761.92 319
14763.07 353
14764.22 332
14765.37 349
14766.52 356
14767.66 325
14768.81 306
14769.96 322
14771.11 351
14772.26 324
14773.41 308
14774.55 318
14775.70 352
14776.85 358
14778.00 369
14779.15 309
14780.30 309
14781.45 334
14782.60 346
14783.74 337
14784.89 320
14786.04 313
14787.19 322
14788.34 293
14789.49 292
14790.64 307
14791.79 306
14792.94 311
14794.09 296
14795.24 270
14796.39 260
14797.54 292
14798.69 325
14799.83 291
14800.98 265
14802.13 298
14803.28 320
14804.43 308
14805.58 273
14806.73 264
14807.88 305
14809.03 335
14810.18 290
14811.33 298
14812.48 303
14813.63 305
14814.78 289
14815.93 298
14817.08 291
14818.23 301
14819.38 304
14820.53 280
14821.69 262
14822.84 270
14823.99 286
14825.14 276
14826.29 286
14827.44 255
14828.59 304
14829.74 287
14830.89 277
14832.04 285
14833.19 274
14834.34 252
14835.49 268
14836.65 290
14837.80 253
14838.95 282
14840.10 274
14841.25 295
14842.40 272
14843.55 242
14844.70 244
14845.85 259
14847.01 262
14848.16 257
14849.31 265
14850.46 281
14851.61 282
14852.76 293
14853.92 295
14855.07 275
14856.22 292
14857.37 257
14858.52 267
14859.67 297
14860.83 277
14861.98 276
14863.13 257
14864.28 248
14865.44 296
14866.59 277
14867.74 279
14868.89 287
14870.04 273
14871.20 286
14872.35 306
14873.50 275
14874.65 295
14875.81 298
14876.96 275
14878.11 255
14879.26 268
14880.42 244
14881.57 281
14882.72 289
14883.88 288
14885.03 261
14886.18 280
14887.33 281
14888.49 258
14889.64 266
14890.79 252
14891.95 254
14893.10 284
14894.25 266
14895.41 256
14896.56 289
14897.71 284
14898.87 266
14900.02 243
14901.17 281
14902.33 285
14903.48 296
14904.63 261
14905.79 234
14906.94 258
14908.10 308
14909.25 313
14910.40 275
14911.56 262
14912.71 263
14913.87 249
14915.02 275
14916.17 271
14917.33 309
14918.48 293
14919.64 286
14920.79 306
14921.94 289
14923.10 292
14924.25 299
14925.41 274
14926.56 301
14927.72 326
14928.87 304
14930.03 311
14931.18 272
14932.34 286
14933.49 314
14934.65 332
14935.80 307
14936.96 317
14938.11 287
14939.27 292
14940.42 318
14941.58 328
14942.73 337
14943.89 315
14945.04 325
14946.20 295
14947.35 327
14948.51 323
14949.66 329
14950.82 362
14951.97 362
14953.13 339
14954.28 311
14955.44 361
14956.60 325
14957.75 335
14958.91 324
14960.06 339
14961.22 368
14962.37 359
14963.53 368
14964.69 350
14965.84 334
14967.00 342
14968.16 357
14969.31 373
14970.47 355
14971.62 338
14972.78 348
14973.94 348
14975.09 322
14976.25 311
14977.41 322
14978.56 342
14979.72 310
14980.88 321
14982.03 319
14983.19 316
14984.35 283
14985.50 289
14986.66 302
14987.82 311
14988.97 316
14990.13 303
14991.29 289
14992.44 256
14993.60 259
14994.76 320
14995.92 281
14997.07 265
14998.23 254
14999.39 280
15000.55 268
15001.70 279
15002.86 275
15004.02 236
15005.18 276
15006.33 301
15007.49 279
15008.65 238
15009.81 245
15010.96 260
15012.12 275
15013.28 243
15014.44 261
15015.60 242
15016.75 260
15017.91 263
15019.07 235
15020.23 232
15021.39 284
15022.54 267
15023.70 276
15024.86 250
15026.02 279
15027.18 238
15028.34 254
15029.49 277
15030.65 267
15031.81 269
15032.97 261
15034.13 282
15035.29 240
15036.45 236
15037.61 267
15038.76 271
15039.92 285
15041.08 273
15042.24 277
15043.40 265
15044.56 270
15045.72 257
15046.88 261
15048.04 284
15049.20 286
15050.36 255
15051.51 261
15052.67 250
15053.83 246
15054.99 215
15056.15 255
15057.31 289
15058.47 263
15059.63 267
15060.79 245
15061.95 254
15063.11 283
15064.27 260
15065.43 245
15066.59 254
15067.75 239
15068.91 274
15070.07 277
15071.23 263
15072.39 240
15073.55 270
15074.71 254
15075.87 250
15077.03 231
15078.19 252
15079.35 294
15080.51 253
15081.67 264
15082.83 247
15083.99 243
15085.16 258
15086.32 261
15087.48 239
15088.64 216
15089.80 256
15090.96 292
15092.12 242
15093.28 263
15094.44 273
15095.60 279
15096.76 282
15097.93 253
15099.09 266
15100.25 276
15101.41 263
15102.57 264
15103.73 253
15104.89 268
15106.05 294
15107.22 271
15108.38 237
15109.54 230
15110.70 251
15111.86 284
15113.02 258
15114.19 247
15115.35 245
15116.51 286
15117.67 311
15118.83 294
15120.00 272
15121.16 273
15122.32 264
15123.48 291
15124.64 277
15125.81 268
15126.97 271
15128.13 285
15129.29 288
15130.46 253
15131.62 238
15132.78 279
15133.94 279
15135.11 291
15136.27 252
15137.43 267
15138.59 272
15139.76 259
15140.92 270
15142.08 273
15143.25 279
15144.41 308
15145.57 274
15146.73 234
15147.90 276
15149.06 273
15150.22 279
15151.39 305
15152.55 261
15153.71 269
15154.88 280
15156.04 275
15157.20 307
15158.37 316
15159.53 318
15160.69 303
15161.86 301
15163.02 269
15164.19 317
15165.35 307
15166.51 288
15167.68 270
15168.84 305
15170.00 314
15171.17 285
15172.33 271
15173.50 293
15174.66 293
15175.83 256
15176.99 264
15178.15 286
15179.32 292
15180.48 312
15181.65 345
15182.81 311
15183.98 289
15185.14 307
15186.30 326
15187.47 322
15188.63 296
15189.80 306
15190.96 310
15192.13 281
15193.29 302
15194.46 303
15195.62 337
15196.79 349
15197.95 351
15199.12 348
15200.28 324
15201.45 313
15202.61 326
15203.78 339
15204.94 357
15206.11 328
15207.27 361
15208.44 340
15209.61 330
15210.77 312
15211.94 378
15213.10 373
15214.27 348
15215.43 344
15216.60 315
15217.76 348
15218.93 358
15220.10 364
15221.26 362
15222.43 402
15223.59 402
15224.76 445
15225.93 408
15227.09 395
15228.26 403
15229.42 399
15230.59 448
15231.76 454
15232.92 450
15234.09 445
15235.26 456
15236.42 474
15237.59 434
15238.76 435
15239.92 468
15241.09 458
15242.26 401
15243.42 391
15244.59 418
15245.76 401
15246.92 398
15248.09 365
15249.26 399
15250.42 355
15251.59 352
15252.76 369
15253.93 332
15255.09 347
15256.26 310
15257.43 353
15258.60 323
15259.76 289
15260.93 318
15262.10 321
15263.26 320
15264.43 299
15265.60 316
15266.77 304
15267.94 346
15269.10 302
15270.27 284
15271.44 311
15272.61 322
15273.77 310
15274.94 325
15276.11 316
15277.28 304
15278.45 263
15279.62 296
15280.78 306
15281.95 267
15283.12 295
15284.29 317
15285.46 300
15286.62 304
15287.79 285
15288.96 301
15290.13 346
15291.30 315
15292.47 320
15293.64 300
15294.81 321
15295.97 324
15297.14 309
15298.31 303
15299.48 328
15300.65 307
15301.82 296
15302.99 280
15304.16 329
15305.33 295
15306.49 272
15307.66 297
15308.83 292
15310.00 287
15311.17 300
15312.34 290
15313.51 273
15314.68 279
15315.85 304
15317.02 326
15318.19 297
15319.36 293
15320.53 282
15321.70 319
15322.87 304
15324.04 303
15325.21 288
15326.38 261
15327.55 281
15328.72 303
15329.89 310
15331.06 305
15332.23 330
15333.40 305
15334.57 282
15335.74 272
15336.91 280
15338.08 289
15339.25 288
15340.42 302
15341.59 302
15342.76 285
15343.93 284
15345.10 314
15346.27 297
15347.44 291
15348.62 299
15349.79 321
15350.96 315
15352.13 306
15353.30 306
15354.47 320
15355.64 315
15356.81 307
15357.98 333
15359.15 347
15360.33 317
15361.50 357
15362.67 299
15363.84 338
15365.01 328
15366.18 337
15367.35 332
15368.53 313
15369.70 332
15370.87 327
15372.04 340
15373.21 290
15374.38 310
15375.56 337
15376.73 330
15377.90 333
15379.07 327
15380.24 358
15381.42 336
15382.59 330
15383.76 304
15384.93 332
15386.10 329
15387.28 338
15388.45 334
15389.62 349
15390.79 339
15391.97 370
15393.14 380
15394.31 395
15395.48 328
15396.66 365
15397.83 356
15399.00 368
15400.17 358
15401.35 345
15402.52 353
15403.69 327
15404.87 358
15406.04 337
15407.21 326
15408.39 306
15409.56 322
15410.73 325
15411.91 313
15413.08 263
15414.25 277
15415.42 299
15416.60 281
15417.77 289
15418.95 283
15420.12 311
15421.29 328
15422.47 348
15423.64 289
15424.81 280
15425.99 269
15427.16 297
15428.33 323
15429.51 290
15430.68 266
15431.86 302
15433.03 296
15434.20 284
15435.38 263
15436.55 276
15437.73 249
15438.90 273
15440.08 272
15441.25 312
15442.42 260
15443.60 260
15444.77 248
15445.95 249
15447.12 279
15448.30 260
15449.47 281
15450.65 300
15451.82 293
15453.00 257
15454.17 269
15455.35 302
15456.52 258
15457.70 254
15458.87 263
15460.05 274
15461.22 292
15462.40 273
15463.57 291
15464.75 282
15465.92 272
15467.10 264
15468.27 242
15469.45 261
15470.62 278
15471.80 283
15472.97 253
15474.15 274
15475.33 265
15476.50 285
15477.68 288
15478.85 266
15480.03 265
15481.20 279
15482.38 294
15483.56 318
15484.73 323
15485.91 314
15487.08 285
15488.26 272
15489.44 300
15490.61 308
15491.79 289
15492.97 278
15494.14 274
15495.32 272
15496.49 262
15497.67 291
15498.85 278
15500.02 277
15501.20 271
15502.38 268
15503.55 296
15504.73 282
15505.91 290
15507.08 277
15508.26 257
15509.44 291
15510.62 281
15511.79 302
15512.97 276
15514.15 265
15515.32 264
15516.50 256
15517.68 301
15518.86 301
15520.03 264
15521.21 243
15522.39 295
15523.57 288
15524.74 268
15525.92 294
15527.10 273
15528.28 279
15529.45 287
15530.63 311
15531.81 279
15532.99 278
15534.16 294
15535.34 306
15536.52 267
15537.70 272
15538.88 270
15540.06 289
15541.23 313
15542.41 288
15543.59 283
15544.77 295
15545.95 282
15547.12 261
15548.30 272
15549.48 302
15550.66 303
15551.84 307
15553.02 306
15554.20 294
15555.37 317
15556.55 292
15557.73 302
15558.91 284
15560.09 329
15561.27 346
15562.45 318
15563.63 316
15564.81 322
15565.98 328
15567.16 307
15568.34 334
15569.52 305
15570.70 321
15571.88 308
15573.06 310
15574.24 304
15575.42 310
15576.60 323
15577.78 295
15578.96 297
15580.14 318
15581.32 339
15582.50 356
15583.68 315
15584.86 298
15586.04 316
15587.22 340
15588.40 358
15589.58 321
15590.76 356
15591.94 347
15593.12 355
15594.30 327
15595.48 326
15596.66 351
15597.84 372
15599.02 368
15600.20 377
15601.38 340
15602.56 325
15603.74 353
15604.92 394
15606.10 391
15607.28 383
15608.46 364
15609.64 382
15610.82 421
15612.00 404
15613.19 437
15614.37 416
15615.55 411
15616.73 412
15617.91 450
15619.09 408
15620.27 410
15621.45 428
15622.63 403
15623.82 393
15625.00 432
15626.18 419
15627.36 421
15628.54 439
15629.72 437
15630.90 459
15632.09 444
15633.27 440
15634.45 379
15635.63 431
15636.81 454
15637.99 477
15639.18 463
15640.36 427
15641.54 416
15642.72 448
15643.90 464
15645.09 456
15646.27 516
15647.45 461
15648.63 485
15649.82 461
15651.00 511
15652.18 473
15653.36 480
15654.54 513
15655.73 563
15656.91 475
15658.09 481
15659.28 504
15660.46 500
15661.64 524
15662.82 526
15664.01 496
15665.19 493
15666.37 479
15667.55 464
15668.74 527
15669.92 513
15671.10 496
15672.29 439
15673.47 459
15674.65 494
15675.84 519
15677.02 475
15678.20 474
15679.39 481
15680.57 518
15681.75 533
15682.94 510
15684.12 506
15685.30 493
15686.49 504
15687.67 493
15688.86 499
15690.04 486
15691.22 473
15692.41 506
15693.59 515
15694.78 536
15695.96 540
15697.14 545
15698.33 602
15699.51 555
15700.70 586
15701.88 574
15703.06 546
15704.25 605
15705.43 576
15706.62 584
15707.80 571
15708.99 599
15710.17 607
15711.36 653
15712.54 645
15713.73 665
15714.91 689
15716.09 693
15717.28 699
15718.46 659
15719.65 699
15720.83 673
15722.02 651
15723.20 649
15724.39 692
15725.57 666
15726.76 669
15727.95 625
15729.13 649
15730.32 635
15731.50 598
15732.69 551
15733.87 569
15735.06 609
15736.24 561
15737.43 613
15738.61 594
15739.80 611
15740.99 580
15742.17 604
15743.36 598
15744.54 653
15745.73 607
15746.92 617
15748.10 599
15749.29 610
15750.47 639
15751.66 643
15752.85 610
15754.03 621
15755.22 576
15756.40 628
15757.59 628
15758.78 648
15759.96 630
15761.15 589
15762.34 582
15763.52 549
15764.71 607
15765.90 571
15767.08 566
15768.27 552
15769.46 553
15770.64 537
15771.83 546
15773.02 555
15774.20 554
15775.39 569
15776.58 504
15777.77 545
15778.95 501
15780.14 550
15781.33 510
15782.51 495
15783.70 489
15784.89 480
15786.08 506
15787.26 494
15788.45 471
15789.64 486
15790.83 477
15792.01 489
15793.20 494
15794.39 467
15795.58 468
15796.77 462
15797.95 492
15799.14 481
15800.33 500
15801.52 485
15802.71 450
15803.89 434
15805.08 476
15806.27 465
15807.46 449
15808.65 420
15809.84 412
15811.02 420
15812.21 417
15813.40 409
15814.59 392
15815.78 397
15816.97 410
15818.15 430
15819.34 405
15820.53 402
15821.72 383
15822.91 425
15824.10 363
15825.29 414
15826.48 360
15827.67 391
15828.85 383
15830.04 398
15831.23 369
15832.42 373
15833.61 389
15834.80 409
15835.99 410
15837.18 422
15838.37 420
15839.56 398
15840.75 409
15841.94 379
15843.13 382
15844.32 396
15845.51 412
15846.70 363
15847.89 416
15849.08 382
15850.27 409
15851.46 410
15852.65 370
15853.84 391
15855.03 370
15856.22 412
15857.41 409
15858.60 405
15859.79 402
15860.98 404
15862.17 413
15863.36 394
15864.55 377
15865.74 422
15866.93 423
15868.12 421
15869.31 406
15870.50 363
15871.69 400
15872.88 405
15874.07 405
15875.26 405
15876.45 399
15877.64 413
15878.84 415
15880.03 403
15881.22 405
15882.41 386
15883.60 416
15884.79 443
15885.98 439
15887.17 399
15888.36 440
15889.56 431
15890.75 432
15891.94 432
15893.13 385
15894.32 399
15895.51 412
15896.71 453
15897.90 419
15899.09 470
15900.28 435
15901.47 445
15902.66 410
15903.86 456
15905.05 439
15906.24 446
15907.43 465
15908.62 493
15909.82 543
15911.01 497
15912.20 470
15913.39 470
15914.58 483
15915.78 455
15916.97 473
15918.16 475
15919.35 533
15920.55 478
15921.74 484
15922.93 492
15924.12 490
15925.32 487
15926.51 469
15927.70 477
15928.90 507
15930.09 492
15931.28 502
15932.47 512
15933.67 458
15934.86 525
15936.05 477
15937.25 486
15938.44 462
15939.63 492
15940.83 473
15942.02 457
15943.21 470
15944.41 459
15945.60 468
15946.79 436
15947.99 418
15949.18 389
15950.37 427
15951.57 396
15952.76 397
15953.96 363
15955.15 395
15956.34 342
15957.54 374
15958.73 377
15959.92 371
15961.12 373
15962.31 379
15963.51 378
15964.70 353
15965.90 353
15967.09 356
15968.28 372
15969.48 350
15970.67 357
15971.87 312
15973.06 320
15974.26 312
15975.45 316
15976.65 336
15977.84 317
15979.03 299
15980.23 309
15981.42 303
15982.62 287
15983.81 317
15985.01 283
15986.20 314
15987.40 272
15988.59 305
15989.79 314
15990.98 306
15992.18 292
15993.37 307
15994.57 332
15995.77 297
15996.96 293
15998.16 292
15999.35 271
16000.55 277
16001.74 307
16002.94 308
16004.13 290
16005.33 303
16006.53 294
16007.72 277
16008.92 294
16010.11 274
16011.31 282
16012.51 297
16013.70 292
16014.90 291
16016.09 332
16017.29 266
16018.49 310
16019.68 314
16020.88 314
16022.07 313
16023.27 260
16024.47 265
16025.66 287
16026.86 289
16028.06 276
16029.25 281
16030.45 285
16031.65 304
16032.84 305
16034.04 318
16035.24 283
16036.43 295
16037.63 263
16038.83 277
16040.02 269
16041.22 280
16042.42 316
16043.62 305
16044.81 299
16046.01 260
16047.21 263
16048.40 246
16049.60 279
16050.80 282
16052.00 277
16053.19 285
16054.39 272
16055.59 265
16056.79 267
16057.99 267
16059.18 278
16060.38 316
16061.58 254
16062.78 263
16063.97 239
16065.17 259
16066.37 255
16067.57 256
16068.77 223
16069.96 254
16071.16 291
16072.36 269
16073.56 295
16074.76 261
16075.96 274
16077.15 253
16078.35 283
16079.55 231
16080.75 255
16081.95 241
16083.15 287
16084.35 241
16085.54 256
16086.74 253
16087.94 275
16089.14 274
16090.34 238
16091.54 237
16092.74 235
16093.94 231
16095.14 261
16096.33 269
16097.53 262
16098.73 294
16099.93 253
16101.13 266
16102.33 260
16103.53 250
16104.73 279
16105.93 238
16107.13 257
16108.33 238
16109.53 245
16110.73 241
16111.93 262
16113.13 221
16114.33 239
16115.53 235
16116.73 233
16117.93 216
16119.13 237
16120.33 230
16121.53 235
16122.73 237
16123.93 246
16125.13 216
16126.33 260
16127.53 232
16128.73 250
16129.93 222
16131.13 243
16132.33 249
16133.53 238
16134.73 247
16135.93 231
16137.13 251
16138.33 248
16139.53 246
16140.73 230
16141.93 233
16143.13 246
16144.34 233
16145.54 235
16146.74 242
16147.94 261
16149.14 269
16150.34 256
16151.54 238
16152.74 244
16153.94 235
16155.15 254
16156.35 252
16157.55 247
16158.75 243
16159.95 252
16161.15 215
16162.35 226
16163.56 237
16164.76 239
16165.96 245
16167.16 233
16168.36 258
16169.56 274
16170.77 238
16171.97 243
16173.17 253
16174.37 270
16175.57 256
16176.78 244
16177.98 252
16179.18 223
16180.38 227
16181.59 243
16182.79 270
16183.99 248
16185.19 224
16186.40 258
16187.60 249
16188.80 239
16190.00 214
16191.21 239
16192.41 234
16193.61 248
16194.81 224
16196.02 237
16197.22 241
16198.42 278
16199.63 245
16200.83 257
16202.03 271
16203.23 268
16204.44 253
16205.64 233
16206.84 234
16208.05 235
16209.25 263
16210.45 274
16211.66 270
16212.86 263
16214.06 245
16215.27 248
16216.47 256
16217.68 242
16218.88 247
16220.08 227
16221.29 245
16222.49 246
16223.69 259
16224.90 251
16226.10 240
16227.31 271
16228.51 241
16229.71 284
16230.92 231
16232.12 283
16233.33 287
16234.53 277
16235.74 271
16236.94 258
16238.14 270
16239.35 261
16240.55 252
16241.76 239
16242.96 256
16244.17 261
16245.37 258
16246.58 258
16247.78 268
16248.99 275
16250.19 282
16251.40 265
16252.60 282
16253.81 259
16255.01 262
16256.22 279
16257.42 288
16258.63 302
16259.83 276
16261.04 258
16262.24 266
16263.45 290
16264.65 268
16265.86 291
16267.06 288
16268.27 268
16269.47 261
16270.68 284
16271.89 278
16273.09 281
16274.30 309
16275.50 294
16276.71 281
16277.91 261
16279.12 284
16280.33 328
16281.53 296
16282.74 247
16283.94 277
16285.15 255
16286.36 296
16287.56 290
16288.77 283
16289.98 290
16291.18 308
16292.39 317
16293.59 298
16294.80 278
16296.01 283
16297.21 296
16298.42 276
16299.63 314
16300.83 297
16302.04 319
16303.25 326
16304.46 313
16305.66 305
16306.87 295
16308.08 318
16309.28 320
16310.49 319
16311.70 337
16312.90 315
16314.11 327
16315.32 296
16316.53 299
16317.73 296
16318.94 315
16320.15 276
16321.36 304
16322.56 304
16323.77 279
16324.98 324
16326.19 319
16327.39 287
16328.60 265
16329.81 294
16331.02 280
16332.23 229
16333.43 240
16334.64 254
16335.85 249
16337.06 255
16338.27 270
16339.47 234
16340.68 271
16341.89 246
16343.10 268
16344.31 263
16345.52 243
16346.72 282
16347.93 267
16349.14 287
16350.35 272
16351.56 253
16352.77 263
16353.98 223
16355.18 250
16356.39 246
16357.60 253
16358.81 247
16360.02 241
16361.23 220
16362.44 246
16363.65 240
16364.86 243
16366.07 244
16367.27 261
16368.48 243
16369.69 234
16370.90 231
16372.11 242
16373.32 224
16374.53 225
16375.74 231
16376.95 264
16378.16 234
16379.37 256
16380.58 237
16381.79 251
16383.00 232
16384.21 236
16385.42 252
16386.63 234
16387.84 230
16389.05 225
16390.26 248
16391.47 239
16392.68 253
16393.89 253
16395.10 262
16396.31 225
16397.52 237
16398.73 245
16399.94 237
16401.15 250
16402.36 259
16403.57 250
16404.78 253
16405.99 220
16407.20 228
16408.41 232
16409.62 237
16410.84 206
16412.05 242
16413.26 246
16414.47 201
16415.68 238
16416.89 251
16418.10 242
16419.31 251
16420.52 255
16421.73 231
16422.95 229
16424.16 224
16425.37 248
16426.58 232
16427.79 219
16429.00 232
16430.21 262
16431.43 262
16432.64 229
16433.85 223
16435.06 224
16436.27 228
16437.48 240
16438.70 234
16439.91 234
16441.12 246
16442.33 272
16443.54 239
16444.76 214
16445.97 228
16447.18 217
16448.39 228
16449.61 233
16450.82 220
16452.03 240
16453.24 233
16454.45 205
16455.67 212
16456.88 227
16458.09 217
16459.31 254
16460.52 231
16461.73 238
16462.94 235
16464.16 255
16465.37 225
16466.58 246
16467.79 234
16469.01 215
16470.22 248
16471.43 243
16472.65 211
16473.86 210
16475.07 222
16476.29 235
16477.50 232
16478.71 227
16479.93 235
16481.14 220
16482.35 247
16483.57 224
16484.78 219
16485.99 243
16487.21 230
16488.42 197
16489.64 215
16490.85 205
16492.06 201
16493.28 211
16494.49 235
16495.70 237
16496.92 204
16498.13 203
16499.35 212
16500.56 193
16501.77 249
16502.99 247
16504.20 217
16505.42 206
16506.63 234
16507.85 222
16509.06 223
16510.28 232
16511.49 225
16512.70 237
16513.92 210
16515.13 233
16516.35 245
16517.56 229
16518.78 236
16519.99 252
16521.21 243
16522.42 237
16523.64 270
16524.85 241
16526.07 258
16527.28 234
16528.50 228
16529.71 243
16530.93 229
16532.14 231
16533.36 241
16534.57 242
16535.79 249
16537.01 256
16538.22 246
16539.44 211
16540.65 237
16541.87 248
16543.08 263
16544.30 224
16545.52 258
16546.73 252
16547.95 269
16549.16 269
16550.38 228
16551.60 284
16552.81 268
16554.03 243
16555.24 237
16556.46 255
16557.68 248
16558.89 257
16560.11 274
16561.32 264
16562.54 294
16563.76 291
16564.97 327
16566.19 271
16567.41 306
16568.62 266
16569.84 265
16571.06 288
16572.27 295
16573.49 279
16574.71 270
16575.93 307
16577.14 328
16578.36 332
16579.58 295
16580.79 316
16582.01 315
16583.23 322
16584.44 320
16585.66 313
16586.88 307
16588.10 315
16589.31 298
16590.53 323
16591.75 302
16592.97 321
16594.18 333
16595.40 313
16596.62 317
16597.84 283
16599.06 265
16600.27 290
16601.49 284
16602.71 254
16603.93 251
16605.14 272
16606.36 261
16607.58 244
16608.80 259
16610.02 259
16611.24 253
16612.45 237
16613.67 240
16614.89 252
16616.11 233
16617.33 245
16618.55 248
16619.76 221
16620.98 217
16622.20 238
16623.42 248
16624.64 240
16625.86 234
16627.08 219
16628.30 211
16629.51 254
16630.73 200
16631.95 236
16633.17 221
16634.39 239
16635.61 239
16636.83 233
16638.05 212
16639.27 218
16640.49 233
16641.71 233
16642.92 207
16644.14 225
16645.36 242
16646.58 198
16647.80 204
16649.02 214
16650.24 194
16651.46 227
16652.68 197
16653.90 229
16655.12 199
16656.34 220
16657.56 205
16658.78 220
16660.00 219
16661.22 202
16662.44 203
16663.66 229
16664.88 232
16666.10 248
16667.32 196
16668.54 225
16669.76 207
16670.98 224
16672.20 202
16673.42 189
16674.64 221
16675.87 220
16677.09 229
16678.31 220
16679.53 236
16680.75 217
16681.97 210
16683.19 206
16684.41 225
16685.63 201
16686.85 216
16688.07 208
16689.30 230
16690.52 214
16691.74 208
16692.96 195
16694.18 195
16695.40 199
16696.62 186
16697.84 182
16699.07 183
16700.29 217
16701.51 225
16702.73 203
16703.95 195
16705.17 203
16706.40 208
16707.62 207
16708.84 208
16710.06 184
16711.28 200
16712.50 210
16713.73 218
16714.95 212
16716.17 242
16717.39 224
16718.61 191
16719.84 168
16721.06 205
16722.28 205
16723.50 205
16724.73 212
16725.95 210
16727.17 232
16728.39 202
16729.62 212
16730.84 210
16732.06 193
16733.28 212
16734.51 203
16735.73 206
16736.95 217
16738.18 207
16739.40 231
16740.62 231
16741.84 193
16743.07 180
16744.29 222
16745.51 216
16746.74 223
16747.96 212
16749.18 211
16750.41 230
16751.63 211
16752.85 226
16754.08 202
16755.30 219
16756.52 202
16757.75 229
16758.97 203
16760.20 218
16761.42 196
16762.64 205
16763.87 219
16765.09 178
16766.31 208
16767.54 194
16768.76 201
16769.99 222
16771.21 226
16772.43 195
16773.66 222
16774.88 215
16776.11 193
16777.33 217
16778.56 196
16779.78 199
16781.01 203
16782.23 210
16783.45 217
16784.68 193
16785.90 201
16787.13 208
16788.35 195
16789.58 205
16790.80 193
16792.03 199
16793.25 169
16794.48 182
16795.70 177
16796.93 223
16798.15 181
16799.38 191
16800.60 197
16801.83 173
16803.05 206
16804.28 204
16805.50 231
16806.73 203
16807.95 227
16809.18 189
16810.41 218
16811.63 189
16812.86 218
16814.08 191
16815.31 212
16816.53 198
16817.76 200
16818.99 186
16820.21 216
16821.44 221
16822.66 221
16823.89 207
16825.12 194
16826.34 196
16827.57 200
16828.79 200
16830.02 205
16831.25 208
16832.47 184
16833.70 201
16834.93 214
16836.15 210
16837.38 238
16838.61 238
16839.83 196
16841.06 231
16842.29 220
16843.51 184
16844.74 243
16845.97 231
16847.19 243
16848.42 196
16849.65 243
16850.87 238
16852.10 252
16853.33 224
16854.56 228
16855.78 206
16857.01 208
16858.24 217
16859.46 251
16860.69 279
16861.92 233
16863.15 254
16864.37 259
16865.60 238
16866.83 223
16868.06 277
16869.28 260
16870.51 281
16871.74 296
16872.97 282
16874.20 265
16875.42 280
16876.65 287
16877.88 305
16879.11 310
16880.34 322
16881.56 333
16882.79 315
16884.02 305
16885.25 296
16886.48 390
16887.71 343
16888.93 332
16890.16 296
16891.39 324
16892.62 307
16893.85 318
16895.08 292
16896.31 272
16897.53 288
16898.76 287
16899.99 282
16901.22 281
16902.45 300
16903.68 299
16904.91 279
16906.14 272
16907.37 259
16908.59 231
16909.82 304
16911.05 263
16912.28 270
16913.51 231
16914.74 276
16915.97 257
16917.20 264
16918.43 260
16919.66 244
16920.89 260
16922.12 232
16923.35 260
16924.58 249
16925.81 263
16927.04 233
16928.27 251
16929.50 237
16930.73 237
16931.96 206
16933.19 254
16934.42 246
16935.65 272
16936.88 245
16938.11 228
16939.34 248
16940.57 231
16941.80 261
16943.03 229
16944.26 242
16945.49 235
16946.72 237
16947.95 228
16949.18 226
16950.41 240
16951.64 243
16952.87 219
16954.10 217
16955.33 229
16956.57 237
16957.80 217
16959.03 180
16960.26 199
16961.49 199
16962.72 219
16963.95 205
16965.18 228
16966.41 211
16967.65 216
16968.88 224
16970.11 226
16971.34 247
16972.57 217
16973.80 202
16975.03 218
16976.27 239
16977.50 223
16978.73 230
16979.96 221
16981.19 217
16982.42 220
16983.66 249
16984.89 196
16986.12 208
16987.35 202
16988.58 255
16989.82 212
16991.05 201
16992.28 210
16993.51 247
16994.75 238
16995.98 186
16997.21 216
16998.44 214
16999.67 217
17000.91 206
17002.14 217
17003.37 219
17004.61 241
17005.84 237
17007.07 251
17008.30 203
17009.54 205
17010.77 212
17012.00 231
17013.23 191
17014.47 186
17015.70 232
17016.93 198
17018.17 215
17019.40 209
17020.63 222
17021.87 235
17023.10 238
17024.33 180
17025.57 178
17026.80 189
17028.03 209
17029.27 202
17030.50 190
17031.73 205
17032.97 215
17034.20 239
17035.44 216
17036.67 177
17037.90 187
17039.14 208
17040.37 179
17041.60 227
17042.84 193
17044.07 211
17045.31 198
17046.54 213
17047.78 214
17049.01 206
17050.24 206
17051.48 172
17052.71 201
17053.95 166
17055.18 176
17056.42 221
17057.65 217
17058.89 204
17060.12 164
17061.35 186
17062.59 191
17063.82 193
17065.06 227
17066.29 185
17067.53 184
17068.76 184
17070.00 186
17071.23 201
17072.47 199
17073.70 203
17074.94 196
17076.17 190
17077.41 183
17078.65 185
17079.88 180
17081.12 221
17082.35 161
17083.59 204
17084.82 193
17086.06 188
17087.29 184
17088.53 214
17089.77 209
17091.00 186
17092.24 191
17093.47 190
17094.71 217
17095.94 206
17097.18 195
17098.42 177
17099.65 199
17100.89 192
17102.12 205
17103.36 183
17104.60 189
17105.83 187
17107.07 193
17108.31 197
17109.54 174
17110.78 180
17112.02 199
17113.25 203
17114.49 175
17115.73 197
17116.96 200
17118.20 205
17119.44 183
17120.67 189
17121.91 173
17123.15 173
17124.38 191
17125.62 169
17126.86 199
17128.10 170
17129.33 177
17130.57 189
17131.81 171
17133.04 179
17134.28 187
17135.52 191
17136.76 194
17137.99 167
17139.23 188
17140.47 170
17141.71 190
17142.94 190
17144.18 196
17145.42 190
17146.66 156
17147.90 166
17149.13 165
17150.37 170
17151.61 187
17152.85 184
17154.08 176
17155.32 173
17156.56 179
17157.80 200
17159.04 163
17160.28 155
17161.51 167
17162.75 199
17163.99 165
17165.23 173
17166.47 202
17167.71 191
17168.95 183
17170.18 175
17171.42 216
17172.66 173
17173.90 203
17175.14 178
17176.38 187
17177.62 159
17178.86 166
17180.09 181
17181.33 178
17182.57 189
17183.81 147
17185.05 151
17186.29 165
17187.53 170
17188.77 165
17190.01 180
17191.25 163
17192.49 187
17193.73 168
17194.97 175
17196.21 192
17197.45 170
17198.69 187
17199.92 192
17201.16 194
17202.40 208
17203.64 167
17204.88 163
17206.12 186
17207.36 192
17208.60 171
17209.84 170
17211.08 176
17212.32 171
17213.56 174
17214.81 163
17216.05 166
17217.29 162
17218.53 175
17219.77 187
17221.01 167
17222.25 180
17223.49 181
17224.73 189
17225.97 168
17227.21 187
17228.45 169
17229.69 177
17230.93 177
17232.17 159
17233.41 161
17234.66 168
17235.90 190
17237.14 188
17238.38 164
17239.62 177
17240.86 149
17242.10 172
17243.34 177
17244.58 179
17245.83 157
17247.07 189
17248.31 175
17249.55 138
17250.79 144
17252.03 184
17253.28 210
17254.52 173
17255.76 174
17257.00 175
17258.24 151
17259.48 192
17260.73 163
17261.97 171
17263.21 193
17264.45 171
17265.69 162
17266.94 165
17268.18 139
17269.42 137
17270.66 170
17271.91 181
17273.15 155
17274.39 164
17275.63 150
17276.88 170
17278.12 179
17279.36 174
17280.60 166
17281.85 152
17283.09 185
17284.33 152
17285.57 185
17286.82 177
17288.06 171
17289.30 185
17290.55 184
17291.79 170
17293.03 162
17294.28 181
17295.52 181
17296.76 189
17298.01 162
17299.25 180
17300.49 159
17301.74 186
17302.98 157
17304.22 191
17305.47 168
17306.71 166
17307.95 182
17309.20 180
17310.44 169
17311.68 173
17312.93 165
17314.17 157
17315.42 147
17316.66 144
17317.90 149
17319.15 183
17320.39 152
17321.64 138
17322.88 153
17324.12 152
17325.37 176
17326.61 146
17327.86 163
17329.10 153
17330.35 177
17331.59 152
17332.83 141
17334.08 151
17335.32 172
17336.57 155
17337.81 156
17339.06 169
17340.30 169
17341.55 178
17342.79 188
17344.04 176
17345.28 150
17346.53 172
17347.77 145
17349.02 154
17350.26 139
17351.51 142
17352.75 164
17354.00 170
17355.24 158
17356.49 144
17357.73 175
17358.98 184
17360.23 155
17361.47 176
17362.72 164
17363.96 181
17365.21 183
17366.45 141
17367.70 170
17368.95 176
17370.19 176
17371.44 168
17372.68 162
17373.93 153
17375.18 164
17376.42 181
17377.67 150
17378.91 157
17380.16 151
17381.41 174
17382.65 182
17383.90 146
17385.15 157
17386.39 166
17387.64 143
17388.89 155
17390.13 162
17391.38 148
17392.63 188
17393.87 174
17395.12 157
17396.37 181
17397.61 191
17398.86 174
17400.11 171
17401.35 153
17402.60 162
17403.85 177
17405.09 176
17406.34 175
17407.59 142
17408.84 179
17410.08 164
17411.33 189
17412.58 167
17413.83 163
17415.07 174
17416.32 206
17417.57 176
17418.82 166
17420.06 181
17421.31 180
17422.56 175
17423.81 177
17425.05 172
17426.30 161
17427.55 161
17428.80 171
17430.05 151
17431.29 164
17432.54 193
17433.79 183
17435.04 166
17436.29 188
17437.54 154
17438.78 179
17440.03 167
17441.28 164
17442.53 177
17443.78 182
17445.03 181
17446.27 169
17447.52 153
17448.77 141
17450.02 159
17451.27 195
17452.52 161
17453.77 177
17455.02 173
17456.27 181
17457.51 180
17458.76 154
17460.01 161
17461.26 175
17462.51 182
17463.76 181
17465.01 181
17466.26 206
17467.51 173
17468.76 178
17470.01 161
17471.26 197
17472.51 207
17473.76 171
17475.01 175
17476.26 188
17477.50 162
17478.75 168
17480.00 202
17481.25 199
17482.50 177
17483.75 184
17485.00 183
17486.25 205
17487.50 177
17488.75 193
17490.00 205
17491.25 192
17492.51 156
17493.76 192
17495.01 197
17496.26 205
17497.51 194
17498.76 186
17500.01 186
17501.26 185
17502.51 196
17503.76 182
17505.01 192
17506.26 192
17507.51 202
17508.76 189
17510.01 195
17511.26 195
17512.52 216
17513.77 178
17515.02 188
17516.27 222
17517.52 213
17518.77 214
17520.02 204
17521.27 216
17522.53 210
17523.78 215
17525.03 211
17526.28 211
17527.53 217
17528.78 221
17530.03 230
17531.29 214
17532.54 231
17533.79 203
17535.04 220
17536.29 214
17537.55 241
17538.80 217
17540.05 216
17541.30 206
17542.55 189
17543.81 195
17545.06 215
17546.31 221
17547.56 222
17548.81 217
17550.07 237
17551.32 233
17552.57 209
17553.82 203
17555.08 210
17556.33 235
17557.58 251
17558.83 239
17560.09 215
17561.34 214
17562.59 216
17563.85 219
17565.10 186
17566.35 221
17567.60 215
17568.86 234
17570.11 231
17571.36 204
17572.62 214
17573.87 219
17575.12 229
17576.38 220
17577.63 198
17578.88 190
17580.14 205
17581.39 208
17582.64 223
17583.90 184
17585.15 213
17586.40 182
17587.66 220
17588.91 191
17590.17 227
17591.42 222
17592.67 207
17593.93 248
17595.18 255
17596.43 224
17597.69 208
17598.94 199
17600.20 219
17601.45 253
17602.71 220
17603.96 232
17605.21 230
17606.47 235
17607.72 211
17608.98 194
17610.23 224
17611.49 209
17612.74 210
17614.00 235
17615.25 271
17616.50 238
17617.76 185
17619.01 213
17620.27 234
17621.52 215
17622.78 205
17624.03 232
17625.29 230
17626.54 210
17627.80 218
17629.05 211
17630.31 228
17631.56 230
17632.82 221
17634.08 215
17635.33 214
17636.59 198
17637.84 197
17639.10 209
17640.35 197
17641.61 218
17642.86 169
17644.12 242
17645.38 188
17646.63 213
17647.89 222
17649.14 214
17650.40 205
17651.66 200
17652.91 216
17654.17 198
17655.42 230
17656.68 208
17657.94 209
17659.19 206
17660.45 198
17661.70 215
17662.96 201
17664.22 211
17665.47 210
17666.73 199
17667.99 218
17669.24 210
17670.50 192
17671.76 180
17673.01 187
17674.27 193
17675.53 173
17676.78 204
17678.04 183
17679.30 201
17680.56 191
17681.81 184
17683.07 165
17684.33 179
17685.58 165
17686.84 179
17688.10 171
17689.36 165
17690.61 206
17691.87 179
17693.13 193
17694.39 151
17695.64 165
17696.90 174
17698.16 201
17699.42 176
17700.67 183
17701.93 183
17703.19 173
17704.45 172
17705.70 167
17706.96 183
17708.22 189
17709.48 207
17710.74 167
17711.99 177
17713.25 167
17714.51 208
17715.77 163
17717.03 172
17718.29 152
17719.54 174
17720.80 190
17722.06 179
17723.32 181
17724.58 195
17725.84 172
17727.10 179
17728.35 180
17729.61 195
17730.87 197
17732.13 175
17733.39 192
17734.65 162
17735.91 189
17737.17 162
17738.43 170
17739.69 158
17740.94 178
17742.20 183
17743.46 188
17744.72 196
17745.98 159
17747.24 175
17748.50 170
17749.76 213
17751.02 182
17752.28 198
17753.54 193
17754.80 177
17756.06 172
17757.32 174
17758.58 160
17759.84 186
17761.10 208
17762.36 189
17763.62 177
17764.88 166
17766.14 182
17767.40 199
17768.66 181
17769.92 162
17771.18 189
17772.44 180
17773.70 170
17774.96 149
17776.22 195
17777.48 172
17778.74 171
17780.00 166
17781.26 152
17782.52 157
17783.78 183
17785.04 175
17786.30 152
17787.57 148
17788.83 149
17790.09 156
17791.35 166
17792.61 158
17793.87 158
17795.13 193
17796.39 169
17797.65 149
17798.91 176
17800.18 201
17801.44 176
17802.70 168
17803.96 181
17805.22 174
17806.48 148
17807.74 178
17809.01 165
17810.27 161
17811.53 198
17812.79 153
17814.05 172
17815.31 141
17816.58 148
17817.84 154
17819.10 141
17820.36 149
17821.62 161
17822.89 174
17824.15 158
17825.41 159
17826.67 158
17827.94 159
17829.20 178
17830.46 163
17831.72 146
17832.98 158
17834.25 147
17835.51 148
17836.77 140
17838.04 167
17839.30 158
17840.56 153
17841.82 154
17843.09 151
17844.35 160
17845.61 137
17846.87 177
17848.14 172
17849.40 173
17850.66 155
17851.93 164
17853.19 157
17854.45 163
17855.72 149
17856.98 142
17858.24 149
17859.51 144
17860.77 143
17862.03 146
17863.30 152
17864.56 139
17865.82 176
17867.09 181
17868.35 180
17869.62 160
17870.88 169
17872.14 145
17873.41 175
17874.67 168
17875.93 142
17877.20 144
17878.46 161
17879.73 168
17880.99 161
17882.26 123
17883.52 160
17884.78 155
17886.05 155
17887.31 145
17888.58 151
17889.84 177
17891.11 142
17892.37 167
17893.63 142
17894.90 165
17896.16 154
17897.43 152
17898.69 144
17899.96 160
17901.22 153
17902.49 144
17903.75 144
17905.02 139
17906.28 148
17907.55 141
17908.81 164
17910.08 131
17911.34 131
17912.61 168
17913.87 179
17915.14 150
17916.41 150
17917.67 132
17918.94 155
17920.20 141
17921.47 126
17922.73 126
17924.00 145
17925.26 143
17926.53 149
17927.80 149
17929.06 120
17930.33 151
17931.59 174
17932.86 182
17934.13 134
17935.39 149
17936.66 147
17937.92 162
17939.19 130
17940.46 141
17941.72 171
17942.99 169
17944.26 180
17945.52 150
17946.79 157
17948.06 136
17949.32 171
17950.59 146
17951.85 135
17953.12 140
17954.39 136
17955.66 148
17956.92 152
17958.19 169
17959.46 148
17960.72 130
17961.99 120
17963.26 156
17964.52 160
17965.79 160
17967.06 140
17968.33 176
17969.59 140
17970.86 129
17972.13 132
17973.40 172
17974.66 150
17975.93 162
17977.20 149
17978.47 154
17979.73 166
17981.00 150
17982.27 146
17983.54 133
17984.80 150
17986.07 149
17987.34 150
17988.61 157
17989.88 148
17991.14 130
17992.41 148
17993.68 154
17994.95 154
17996.22 141
17997.48 125
17998.75 142
18000.02 144
18001.29 160
18002.56 163
18003.83 164
18005.10 148
18006.36 148
18007.63 146
18008.90 151
18010.17 139
18011.44 141
18012.71 152
18013.98 148
18015.25 142
18016.51 157
18017.78 148
18019.05 134
18020.32 133
18021.59 139
18022.86 146
18024.13 133
18025.40 183
18026.67 153
18027.94 115
18029.21 133
18030.48 159
18031.75 151
18033.01 146
18034.28 139
18035.55 129
18036.82 147
18038.09 153
18039.36 154
18040.63 145
18041.90 146
18043.17 142
18044.44 149
18045.71 130
18046.98 149
18048.25 136
18049.52 174
18050.79 166
18052.06 146
18053.33 141
18054.60 185
18055.87 133
18057.14 148
18058.42 149
18059.69 154
18060.96 174
18062.23 129
18063.50 147
18064.77 143
18066.04 155
18067.31 146
18068.58 157
18069.85 156
18071.12 175
18072.39 164
18073.66 139
18074.93 145
18076.21 127
18077.48 162
18078.75 169
18080.02 153
18081.29 147
18082.56 146
18083.83 150
18085.10 160
18086.38 165
18087.65 182
18088.92 145
18090.19 164
18091.46 124
18092.73 156
18094.01 131
18095.28 158
18096.55 185
18097.82 161
18099.09 137
18100.36 150
18101.64 157
18102.91 142
18104.18 150
18105.45 130
18106.73 167
18108.00 167
18109.27 168
18110.54 162
18111.81 156
18113.09 155
18114.36 166
18115.63 167
18116.90 151
18118.18 136
18119.45 155
18120.72 161
18121.99 144
18123.27 139
18124.54 146
18125.81 177
18127.09 167
18128.36 163
18129.63 144
18130.90 145
18132.18 135
18133.45 141
18134.72 163
18136.00 148
18137.27 184
18138.54 148
18139.82 149
18141.09 153
18142.36 167
18143.64 135
18144.91 156
18146.18 128
18147.46 118
18148.73 149
18150.00 147
18151.28 125
18152.55 142
18153.83 171
18155.10 148
18156.37 163
18157.65 146
18158.92 167
18160.20 141
18161.47 167
18162.74 134
18164.02 161
18165.29 158
18166.57 150
18167.84 157
18169.12 149
18170.39 133
18171.66 141
18172.94 160
18174.21 182
18175.49 151
18176.76 157
18178.04 151
18179.31 123
18180.59 118
18181.86 129
18183.14 161
18184.41 129
18185.69 163
18186.96 123
18188.24 174
18189.51 140
18190.79 169
18192.06 123
18193.34 135
18194.61 158
18195.89 122
18197.16 155
18198.44 144
18199.71 154
18200.99 140
18202.26 158
18203.54 129
18204.81 132
18206.09 144
18207.37 153
18208.64 136
18209.92 133
18211.19 137
18212.47 123
18213.75 124
18215.02 140
18216.30 129
18217.57 137
18218.85 157
18220.13 131
18221.40 155
18222.68 127
18223.95 144
18225.23 150
18226.51 159
18227.78 153
18229.06 154
18230.34 156
18231.61 141
18232.89 161
18234.17 142
18235.44 144
18236.72 146
18238.00 154
18239.27 141
18240.55 165
18241.83 155
18243.10 155
18244.38 136
18245.66 158
18246.94 142
18248.21 154
18249.49 149
18250.77 150
18252.04 145
18253.32 151
18254.60 169
18255.88 145
18257.15 163
18258.43 138
18259.71 162
18260.99 156
18262.26 157
18263.54 140
18264.82 143
18266.10 139
18267.37 151
18268.65 137
18269.93 149
18271.21 154
18272.49 163
18273.76 159
18275.04 139
18276.32 136
18277.60 121
18278.88 174
18280.15 152
18281.43 158
18282.71 128
18283.99 153
18285.27 147
18286.55 148
18287.83 136
18289.10 150
18290.38 152
18291.66 140
18292.94 140
18294.22 143
18295.50 163
18296.78 148
18298.06 137
18299.33 138
18300.61 154
18301.89 141
18303.17 149
18304.45 138
18305.73 167
18307.01 148
18308.29 159
18309.57 163
18310.85 164
18312.13 164
18313.41 145
18314.68 163
18315.96 129
18317.24 138
18318.52 148
18319.80 155
18321.08 114
18322.36 171
18323.64 160
18324.92 143
18326.20 143
18327.48 135
18328.76 152
18330.04 133
18331.32 145
18332.60 150
18333.88 156
18335.16 134
18336.44 157
18337.72 150
18339.00 149
18340.28 140
18341.56 133
18342.84 157
18344.12 138
18345.41 138
18346.69 150
18347.97 157
18349.25 134
18350.53 140
18351.81 139
18353.09 152
18354.37 132
18355.65 144
18356.93 141
18358.21 156
18359.49 152
18360.78 146
18362.06 114
18363.34 129
18364.62 126
18365.90 163
18367.18 154
18368.46 135
18369.74 162
18371.03 149
18372.31 143
18373.59 145
18374.87 130
18376.15 133
18377.43 136
18378.72 130
18380.00 120
18381.28 142
18382.56 122
18383.84 144
18385.12 172
18386.41 163
18387.69 143
18388.97 146
18390.25 141
18391.53 154
18392.82 134
18394.10 143
18395.38 120
18396.66 160
18397.95 135
18399.23 128
18400.51 138
18401.79 138
18403.08 133
18404.36 156
18405.64 130
18406.92 132
18408.21 112
18409.49 129
18410.77 146
18412.06 149
18413.34 168
18414.62 153
18415.90 170
18417.19 135
18418.47 122
18419.75 145
18421.04 149
18422.32 170
18423.60 137
18424.89 150
18426.17 158
18427.45 140
18428.74 145
18430.02 143
18431.30 127
18432.59 127
18433.87 142
18435.15 153
18436.44 121
18437.72 138
18439.01 138
18440.29 143
18441.57 149
18442.86 161
18444.14 135
18445.43 166
18446.71 133
18447.99 136
18449.28 137
18450.56 137
18451.85 148
18453.13 144
18454.42 142
18455.70 123
18456.98 151
18458.27 162
18459.55 140
18460.84 135
18462.12 151
18463.41 148
18464.69 127
18465.98 164
18467.26 136
18468.55 131
18469.83 150
18471.12 154
18472.40 130
18473.69 133
18474.97 139
18476.26 169
18477.54 151
18478.83 148
18480.11 146
18481.40 148
18482.68 153
18483.97 141
18485.25 165
18486.54 142
18487.82 142
18489.11 144
18490.40 139
18491.68 130
18492.97 155
18494.25 125
18495.54 149
18496.82 135
18498.11 133
18499.40 127
18500.68 129
18501.97 145
18503.25 126
18504.54 125
18505.83 144
18507.11 145
18508.40 125
18509.69 138
18510.97 135
18512.26 141
18513.54 138
18514.83 142
18516.12 128
18517.40 144
18518.69 150
18519.98 146
18521.26 150
18522.55 130
18523.84 122
18525.12 133
18526.41 177
18527.70 155
18528.99 149
18530.27 143
18531.56 169
18532.85 142
18534.13 143
18535.42 114
18536.71 146
18538.00 134
18539.28 168
18540.57 155
18541.86 115
18543.14 166
18544.43 147
18545.72 152
18547.01 136
18548.30 151
18549.58 138
18550.87 159
18552.16 132
18553.45 157
18554.73 133
18556.02 133
18557.31 128
18558.60 152
18559.89 159
18561.17 143
18562.46 149
18563.75 157
18565.04 151
18566.33 139
18567.62 137
18568.90 133
18570.19 128
18571.48 134
18572.77 153
18574.06 146
18575.35 202
18576.63 155
18577.92 191
18579.21 154
18580.50 141
18581.79 136
18583.08 169
18584.37 175
18585.66 112
18586.95 161
18588.23 178
18589.52 147
18590.81 132
18592.10 133
18593.39 168
18594.68 153
18595.97 153
18597.26 167
18598.55 139
18599.84 162
18601.13 162
18602.42 156
18603.71 165
18605.00 149
18606.29 196
18607.58 180
18608.86 170
18610.15 143
18611.44 157
18612.73 154
18614.02 187
18615.31 174
18616.60 166
18617.89 131
18619.18 172
18620.47 174
18621.76 182
18623.06 154
18624.35 146
18625.64 162
18626.93 148
18628.22 181
18629.51 166
18630.80 171
18632.09 129
18633.38 166
18634.67 159
18635.96 148
18637.25 161
18638.54 157
18639.83 158
18641.12 177
18642.41 166
18643.71 136
18645.00 129
18646.29 143
18647.58 154
18648.87 150
18650.16 135
18651.45 154
18652.74 147
18654.03 152
18655.33 154
18656.62 137
18657.91 145
18659.20 143
18660.49 170
18661.78 186
18663.07 133
18664.37 156
18665.66 143
18666.95 136
18668.24 110
18669.53 127
18670.83 124
18672.12 141
18673.41 132
18674.70 149
18675.99 147
18677.29 133
18678.58 129
18679.87 160
18681.16 154
18682.45 134
18683.75 141
18685.04 145
18686.33 147
18687.62 132
18688.92 143
18690.21 129
18691.50 147
18692.79 122
18694.09 145
18695.38 131
18696.67 131
18697.97 133
18699.26 128
18700.55 159
18701.84 136
18703.14 148
18704.43 158
18705.72 142
18707.02 135
18708.31 142
18709.60 129
18710.90 140
18712.19 128
18713.48 147
18714.78 129
18716.07 142
18717.36 125
18718.66 136
18719.95 174
18721.24 138
18722.54 147
18723.83 148
18725.13 144
18726.42 134
18727.71 159
18729.01 141
18730.30 130
18731.60 135
18732.89 145
18734.18 126
18735.48 117
18736.77 139
18738.07 143
18739.36 147
18740.66 148
18741.95 158
18743.24 151
18744.54 141
18745.83 118
18747.13 125
18748.42 126
18749.72 125
18751.01 124
18752.31 136
18753.60 111
18754.90 116
18756.19 122
18757.49 129
18758.78 155
18760.08 137
18761.37 154
18762.67 132
18763.96 146
18765.26 123
18766.55 153
18767.85 124
18769.14 134
18770.44 142
18771.73 156
18773.03 130
18774.32 131
18775.62 130
18776.91 139
18778.21 137
18779.51 144
18780.80 136
18782.10 137
18783.39 153
18784.69 133
18785.99 141
18787.28 135
18788.58 145
18789.87 130
18791.17 134
18792.47 133
18793.76 149
18795.06 147
18796.35 154
18797.65 142
18798.95 138
18800.24 144
18801.54 147
18802.84 133
18804.13 136
18805.43 119
18806.73 143
18808.02 130
18809.32 125
18810.62 146
18811.91 116
18813.21 135
18814.51 139
18815.80 127
18817.10 137
18818.40 136
18819.69 136
18820.99 122
18822.29 124
18823.59 141
18824.88 148
18826.18 145
18827.48 136
18828.78 128
18830.07 116
18831.37 144
18832.67 123
18833.97 112
18835.26 139
18836.56 105
18837.86 101
18839.16 120
18840.45 126
18841.75 141
18843.05 135
18844.35 128
18845.65 117
18846.94 121
18848.24 113
18849.54 121
18850.84 116
18852.14 132
18853.43 120
18854.73 127
18856.03 137
18857.33 141
18858.63 139
18859.93 134
18861.22 160
18862.52 135
18863.82 124
18865.12 120
18866.42 123
18867.72 140
18869.02 128
18870.32 123
18871.61 123
18872.91 127
18874.21 126
18875.51 146
18876.81 136
18878.11 134
18879.41 130
18880.71 122
18882.01 116
18883.31 134
18884.61 134
18885.90 135
18887.20 112
18888.50 138
18889.80 130
18891.10 115
18892.40 138
18893.70 123
18895.00 137
18896.30 140
18897.60 147
18898.90 134
18900.20 141
18901.50 92
18902.80 115
18904.10 131
18905.40 107
18906.70 129
18908.00 109
18909.30 144
18910.60 131
18911.90 126
18913.20 146
18914.50 127
18915.80 123
18917.10 118
18918.40 116
18919.70 97
18921.00 113
18922.30 117
18923.61 127
18924.91 150
18926.21 141
18927.51 134
18928.81 139
18930.11 142
18931.41 141
18932.71 106
18934.01 118
18935.31 119
18936.61 120
18937.92 147
18939.22 138
18940.52 115
18941.82 139
18943.12 118
18944.42 114
18945.72 108
18947.03 119
18948.33 135
18949.63 130
18950.93 134
18952.23 133
18953.53 134
18954.84 114
18956.14 131
18957.44 101
18958.74 113
18960.04 132
18961.34 127
18962.65 121
18963.95 112
18965.25 124
18966.55 141
18967.86 129
18969.16 139
18970.46 137
18971.76 110
18973.06 127
18974.37 116
18975.67 125
18976.97 127
18978.27 148
18979.58 109
18980.88 120
18982.18 102
18983.48 135
18984.79 141
18986.09 148
18987.39 144
18988.70 121
18990.00 113
18991.30 137
18992.61 161
18993.91 132
18995.21 136
18996.51 138
18997.82 152
18999.12 137
19000.42 117
19001.73 111
19003.03 141
19004.33 134
19005.64 134
19006.94 123
19008.25 129
19009.55 132
19010.85 150
19012.16 119
19013.46 98
19014.76 141
19016.07 139
19017.37 127
19018.68 103
19019.98 119
19021.28 135
19022.59 140
19023.89 126
19025.20 125
19026.50 132
19027.80 116
19029.11 104
19030.41 118
19031.72 101
19033.02 107
19034.33 118
19035.63 134
19036.94 147
19038.24 101
19039.54 122
19040.85 100
19042.15 105
19043.46 109
19044.76 104
19046.07 126
19047.37 139
19048.68 128
19049.98 119
19051.29 124
19052.59 105
19053.90 115
19055.20 136
19056.51 117
19057.81 123
19059.12 134
19060.43 126
19061.73 115
19063.04 111
19064.34 109
19065.65 131
19066.95 130
19068.26 135
19069.56 113
19070.87 133
19072.18 105
19073.48 147
19074.79 115
19076.09 122
19077.40 133
19078.71 153
19080.01 114
19081.32 121
19082.62 118
19083.93 126
19085.24 126
19086.54 125
19087.85 124
19089.16 139
19090.46 134
19091.77 122
19093.07 112
19094.38 129
19095.69 125
19096.99 117
19098.30 131
19099.61 129
19100.91 134
19102.22 130
19103.53 156
19104.84 134
19106.14 123
19107.45 110
19108.76 145
19110.06 124
19111.37 118
19112.68 117
19113.98 133
19115.29 141
19116.60 101
19117.91 124
19119.21 125
19120.52 136
19121.83 120
19123.14 126
19124.44 117
19125.75 136
19127.06 120
19128.37 112
19129.68 132
19130.98 122
19132.29 119
19133.60 136
19134.91 142
19136.21 128
19137.52 102
19138.83 153
19140.14 115
19141.45 121
19142.76 119
19144.06 132
19145.37 127
19146.68 113
19147.99 133
19149.30 136
19150.61 111
19151.91 131
19153.22 117
19154.53 124
19155.84 132
19157.15 139
19158.46 113
19159.77 127
19161.07 105
19162.38 134
19163.69 103
19165.00 122
19166.31 129
19167.62 101
19168.93 113
19170.24 110
19171.55 110
19172.86 117
19174.17 99
19175.48 132
19176.78 135
19178.09 139
19179.40 99
19180.71 101
19182.02 160
19183.33 115
19184.64 114
19185.95 118
19187.26 124
19188.57 119
19189.88 126
19191.19 130
19192.50 117
19193.81 126
19195.12 127
19196.43 151
19197.74 122
19199.05 120
19200.36 119
19201.67 142
19202.98 115
19204.29 112
19205.60 105
19206.91 121
19208.22 121
19209.53 139
19210.84 119
19212.15 123
19213.47 129
19214.78 119
19216.09 125
19217.40 134
19218.71 119
19220.02 121
19221.33 103
19222.64 104
19223.95 125
19225.26 132
19226.57 110
19227.89 103
19229.20 112
19230.51 119
19231.82 123
19233.13 114
19234.44 100
19235.75 123
19237.06 161
19238.38 124
19239.69 97
19241.00 118
19242.31 104
19243.62 149
19244.93 111
19246.25 117
19247.56 121
19248.87 121
19250.18 111
19251.49 112
19252.81 106
19254.12 130
19255.43 137
19256.74 108
19258.05 103
19259.37 134
19260.68 135
19261.99 113
19263.30 116
19264.62 99
19265.93 122
19267.24 132
19268.55 116
19269.87 116
19271.18 132
19272.49 139
19273.80 124
19275.12 117
19276.43 132
19277.74 107
19279.05 110
19280.37 151
19281.68 129
19282.99 122
19284.31 123
19285.62 153
19286.93 122
19288.25 117
19289.56 117
19290.87 131
19292.19 116
19293.50 120
19294.81 95
19296.13 128
19297.44 133
19298.75 124
19300.07 131
19301.38 106
19302.69 145
19304.01 137
19305.32 133
19306.64 108
19307.95 115
19309.26 120
19310.58 129
19311.89 136
19313.21 125
19314.52 118
19315.83 140
19317.15 109
19318.46 124
19319.78 141
19321.09 129
19322.41 130
19323.72 133
19325.03 119
19326.35 117
19327.66 99
19328.98 111
19330.29 124
19331.61 102
19332.92 91
19334.24 110
19335.55 107
19336.87 107
19338.18 118
19339.50 118
19340.81 106
19342.13 129
19343.44 124
19344.76 102
19346.07 129
19347.39 113
19348.70 120
19350.02 115
19351.33 102
19352.65 113
19353.96 101
19355.28 122
19356.59 100
19357.91 116
19359.23 122
19360.54 114
19361.86 125
19363.17 117
19364.49 112
19365.80 121
19367.12 114
19368.44 125
19369.75 106
19371.07 114
19372.38 114
19373.70 113
19375.02 120
19376.33 122
19377.65 122
19378.97 124
19380.28 116
19381.60 110
19382.91 105
19384.23 118
19385.55 133
19386.86 91
19388.18 109
19389.50 116
19390.81 121
19392.13 117
19393.45 115
19394.76 114
19396.08 115
19397.40 106
19398.72 127
19400.03 125
19401.35 107
19402.67 108
19403.98 106
19405.30 121
19406.62 105
19407.94 108
19409.25 125
19410.57 106
19411.89 104
19413.20 95
19414.52 125
19415.84 125
19417.16 124
19418.48 114
19419.79 120
19421.11 114
19422.43 126
19423.75 136
19425.06 138
19426.38 118
19427.70 126
19429.02 133
19430.34 109
19431.65 108
19432.97 112
19434.29 134
19435.61 128
19436.93 119
19438.25 123
19439.56 130
19440.88 108
19442.20 125
19443.52 113
19444.84 134
19446.16 102
19447.47 121
19448.79 129
19450.11 119
19451.43 109
19452.75 120
19454.07 131
19455.39 109
19456.71 120
19458.03 93
19459.34 124
19460.66 95
19461.98 120
19463.30 110
19464.62 97
19465.94 95
19467.26 121
19468.58 142
19469.90 124
19471.22 111
19472.54 102
19473.86 98
19475.18 118
19476.50 114
19477.82 133
19479.14 126
19480.46 141
19481.78 124
19483.10 109
19484.42 120
19485.73 124
19487.05 147
19488.37 115
19489.70 127
19491.02 107
19492.34 125
19493.66 148
19494.98 119
19496.30 129
19497.62 118
19498.94 120
19500.26 122
19501.58 121
19502.90 123
19504.22 136
19505.54 105
19506.86 113
19508.18 124
19509.50 96
19510.82 129
19512.14 132
19513.46 134
19514.78 118
19516.11 132
19517.43 130
19518.75 132
19520.07 106
19521.39 110
19522.71 114
19524.03 122
19525.35 102
19526.68 132
19528.00 110
19529.32 96
19530.64 116
19531.96 119
19533.28 128
19534.60 119
19535.93 121
19537.25 127
19538.57 120
19539.89 99
19541.21 122
19542.53 125
19543.86 120
19545.18 113
19546.50 118
19547.82 125
19549.14 129
19550.47 129
19551.79 133
19553.11 124
19554.43 129
19555.76 106
19557.08 115
19558.40 118
19559.72 115
19561.05 98
19562.37 107
19563.69 133
19565.01 113
19566.34 128
19567.66 109
19568.98 94
19570.30 122
19571.63 125
19572.95 113
19574.27 111
19575.60 112
19576.92 119
19578.24 121
19579.57 110
19580.89 118
19582.21 105
19583.54 120
19584.86 97
19586.18 128
19587.51 132
19588.83 123
19590.15 123
19591.48 130
19592.80 109
19594.12 122
19595.45 132
19596.77 130
19598.09 125
19599.42 104
19600.74 121
19602.07 144
19603.39 117
19604.71 115
19606.04 131
19607.36 126
19608.69 125
19610.01 95
19611.33 117
19612.66 117
19613.98 141
19615.31 134
19616.63 104
19617.96 128
19619.28 130
19620.60 133
19621.93 97
19623.25 110
19624.58 123
19625.90 144
19627.23 98
19628.55 110
19629.88 113
19631.20 128
19632.53 140
19633.85 110
19635.18 123
19636.50 122
19637.83 128
19639.15 118
19640.48 115
19641.80 109
19643.13 95
19644.45 108
19645.78 121
19647.10 113
19648.43 117
19649.76 148
19651.08 145
19652.41 109
19653.73 114
19655.06 101
19656.38 121
19657.71 128
19659.04 114
19660.36 112
19661.69 107
19663.01 121
19664.34 109
19665.67 123
19666.99 116
19668.32 101
19669.64 99
19670.97 122
19672.30 122
19673.62 106
19674.95 114
19676.28 136
19677.60 113
19678.93 104
19680.25 127
19681.58 131
19682.91 126
19684.23 102
19685.56 117
19686.89 116
19688.22 101
19689.54 105
19690.87 126
19692.20 119
19693.52 116
19694.85 109
19696.18 121
19697.50 114
19698.83 105
19700.16 131
19701.49 128
19702.81 122
19704.14 107
19705.47 107
19706.80 124
19708.12 112
19709.45 125
19710.78 147
19712.11 107
19713.43 118
19714.76 126
19716.09 137
19717.42 110
19718.74 97
19720.07 115
19721.40 113
19722.73 112
19724.06 106
19725.38 107
19726.71 105
19728.04 104
19729.37 88
19730.70 109
19732.03 99
19733.35 119
19734.68 112
19736.01 121
19737.34 109
19738.67 107
19740.00 121
19741.32 119
19742.65 153
19743.98 116
19745.31 126
19746.64 116
19747.97 103
19749.30 98
19750.63 123
19751.96 96
19753.28 105
19754.61 89
19755.94 129
19757.27 116
19758.60 96
19759.93 106
19761.26 112
19762.59 133
19763.92 146
19765.25 160
19766.58 98
19767.91 105
19769.24 119
19770.57 113
19771.90 103
19773.22 99
19774.55 111
19775.88 132
19777.21 110
19778.54 97
19779.87 123
19781.20 124
19782.53 127
19783.86 113
19785.19 85
19786.52 99
19787.85 116
19789.18 116
19790.51 115
19791.85 95
19793.18 111
19794.51 138
19795.84 146
19797.17 92
19798.50 101
19799.83 128
19801.16 117
19802.49 123
19803.82 106
19805.15 120
19806.48 113
19807.81 123
19809.14 121
19810.47 123
19811.81 105
19813.14 123
19814.47 132
19815.80 116
19817.13 119
19818.46 125
19819.79 125
19821.12 128
19822.45 111
19823.79 118
19825.12 108
19826.45 113
19827.78 108
19829.11 120
19830.44 133
19831.78 110
19833.11 119
19834.44 115
19835.77 136
19837.10 113
19838.43 124
19839.77 121
19841.10 112
19842.43 112
19843.76 118
19845.09 122
19846.43 107
19847.76 138
19849.09 119
19850.42 118
19851.76 135
19853.09 124
19854.42 129
19855.75 130
19857.09 123
19858.42 130
19859.75 142
19861.08 133
19862.42 125
19863.75 138
19865.08 131
19866.41 117
19867.75 139
19869.08 87
19870.41 120
19871.75 121
19873.08 112
19874.41 105
19875.75 136
19877.08 112
19878.41 94
19879.75 118
19881.08 120
19882.41 106
19883.75 124
19885.08 138
19886.41 118
19887.75 120
19889.08 101
19890.41 98
19891.75 97
19893.08 139
19894.41 127
19895.75 111
19897.08 116
19898.42 124
19899.75 125
19901.08 107
19902.42 100
19903.75 108
19905.09 121
19906.42 139
19907.75 120
19909.09 113
19910.42 120
19911.76 121
19913.09 131
19914.43 104
19915.76 134
19917.10 105
19918.43 115
19919.77 109
19921.10 108
19922.43 112
19923.77 124
19925.10 121
19926.44 117
19927.77 119
19929.11 122
19930.44 156
19931.78 109
19933.11 115
19934.45 104
19935.78 143
19937.12 138
19938.45 122
19939.79 100
19941.13 115
19942.46 123
19943.80 132
19945.13 117
19946.47 96
19947.80 116
19949.14 121
19950.47 137
19951.81 103
19953.15 111
19954.48 121
19955.82 128
19957.15 124
19958.49 119
19959.83 106
19961.16 134
19962.50 112
19963.83 126
19965.17 115
19966.51 112
19967.84 140
19969.18 103
19970.51 122
19971.85 111
19973.19 130
19974.52 132
19975.86 125
19977.20 117
19978.53 96
19979.87 131
19981.21 115
19982.54 114
19983.88 105
19985.22 122
19986.55 128
19987.89 129
19989.23 114
19990.57 116
19991.90 119
19993.24 116
19994.58 130
19995.91 124
19997.25 96
19998.59 107
19999.93 121
20001.26 121
20002.60 122
20003.94 119
20005.28 120
20006.61 135
20007.95 116
20009.29 107
20010.63 127
20011.96 125
20013.30 137
20014.64 125
20015.98 122
20017.31 105
20018.65 122
20019.99 140
20021.33 146
20022.67 120
20024.01 114
20025.34 147
20026.68 132
20028.02 123
20029.36 110
20030.70 158
20032.03 103
20033.37 142
20034.71 115
20036.05 128
20037.39 138
20038.73 149
20040.07 147
20041.40 158
20042.74 132
20044.08 160
20045.42 117
20046.76 142
20048.10 124
20049.44 150
20050.78 159
20052.12 137
20053.46 142
20054.79 146
20056.13 162
20057.47 141
20058.81 144
20060.15 126
20061.49 110
20062.83 120
20064.17 152
20065.51 135
20066.85 146
20068.19 143
20069.53 125
20070.87 134
20072.21 123
20073.55 129
20074.89 125
20076.23 160
20077.57 132
20078.91 129
20080.25 119
20081.59 145
20082.93 140
20084.27 123
20085.61 115
20086.95 150
20088.29 145
20089.63 122
20090.97 122
20092.31 128
20093.65 143
20094.99 150
20096.33 123
20097.67 116
20099.01 139
20100.35 127
20101.69 122
20103.03 97
20104.38 119
20105.72 121
20107.06 117
20108.40 131
20109.74 117
20111.08 124
20112.42 118
20113.76 138
20115.10 109
20116.45 126
20117.79 121
20119.13 105
20120.47 113
20121.81 132
20123.15 132
20124.49 129
20125.84 124
20127.18 106
20128.52 108
20129.86 120
20131.20 122
20132.54 108
20133.89 93
20135.23 119
20136.57 153
20137.91 113
20139.25 109
20140.60 108
