# Supplementary material for: MALDI-TOF MS typing enables the classification of brewing yeasts of the genus Saccharomyces to major beer styles
Source: PLoS One. 2017 Aug 9;12(8):e0181694. doi: 10.1371/journal.pone.0181694 (PMC5549903; doi:10.1371/journal.pone.0181694)
Supplement: S15 File — The directory includes 90 raw files and was zipped to “.zip”; the folder has three strains with 30 spectra per strain; S1 Text explains the raw files with an example and Table 1 represents the yeast strains used within the experiment. (ZIP) [file pone.0181694.s018.zip › 43-45/30669-454-OG-WB-WB-YPG-18h-E-E_2015-11-06__0_B3_1.dat]

2000.55 751
2000.97 673
2001.39 856
2001.81 717
2002.23 659
2002.65 685
2003.08 665
2003.50 628
2003.92 635
2004.34 706
2004.76 581
2005.19 593
2005.61 601
2006.03 612
2006.45 620
2006.87 645
2007.30 640
2007.72 631
2008.14 734
2008.56 749
2008.99 718
2009.41 679
2009.83 689
2010.25 630
2010.68 715
2011.10 618
2011.52 588
2011.94 607
2012.37 629
2012.79 642
2013.21 633
2013.63 602
2014.06 599
2014.48 536
2014.90 540
2015.33 562
2015.75 544
2016.17 516
2016.60 545
2017.02 619
2017.44 708
2017.86 637
2018.29 624
2018.71 676
2019.14 636
2019.56 620
2019.98 743
2020.41 608
2020.83 625
2021.25 712
2021.68 690
2022.10 624
2022.52 584
2022.95 636
2023.37 614
2023.80 583
2024.22 640
2024.64 590
2025.07 603
2025.49 646
2025.92 638
2026.34 644
2026.76 579
2027.19 578
2027.61 601
2028.04 594
2028.46 602
2028.89 534
2029.31 620
2029.74 579
2030.16 534
2030.58 511
2031.01 637
2031.43 614
2031.86 595
2032.28 540
2032.71 550
2033.13 593
2033.56 605
2033.98 582
2034.41 610
2034.83 644
2035.26 647
2035.68 670
2036.11 675
2036.53 685
2036.96 664
2037.38 615
2037.81 637
2038.24 625
2038.66 677
2039.09 607
2039.51 656
2039.94 529
2040.36 527
2040.79 605
2041.21 626
2041.64 632
2042.07 691
2042.49 604
2042.92 624
2043.34 569
2043.77 551
2044.20 532
2044.62 563
2045.05 624
2045.47 575
2045.90 570
2046.33 663
2046.75 682
2047.18 727
2047.61 641
2048.03 566
2048.46 708
2048.89 667
2049.31 724
2049.74 702
2050.16 667
2050.59 696
2051.02 714
2051.45 699
2051.87 681
2052.30 647
2052.73 627
2053.15 564
2053.58 557
2054.01 716
2054.43 749
2054.86 577
2055.29 595
2055.72 608
2056.14 580
2056.57 625
2057.00 547
2057.43 609
2057.85 636
2058.28 606
2058.71 631
2059.14 607
2059.56 585
2059.99 643
2060.42 702
2060.85 555
2061.27 643
2061.70 603
2062.13 650
2062.56 634
2062.99 614
2063.41 699
2063.84 772
2064.27 702
2064.70 794
2065.13 850
2065.55 866
2065.98 907
2066.41 925
2066.84 957
2067.27 1054
2067.70 878
2068.13 830
2068.55 805
2068.98 893
2069.41 768
2069.84 669
2070.27 635
2070.70 656
2071.13 662
2071.56 612
2071.98 641
2072.41 626
2072.84 617
2073.27 541
2073.70 608
2074.13 637
2074.56 626
2074.99 633
2075.42 642
2075.85 619
2076.28 561
2076.71 573
2077.13 661
2077.56 608
2077.99 603
2078.42 649
2078.85 705
2079.28 606
2079.71 532
2080.14 545
2080.57 653
2081.00 677
2081.43 571
2081.86 624
2082.29 567
2082.72 611
2083.15 600
2083.58 659
2084.01 626
2084.44 629
2084.87 621
2085.30 686
2085.73 568
2086.16 536
2086.59 548
2087.02 570
2087.46 649
2087.89 590
2088.32 585
2088.75 690
2089.18 580
2089.61 556
2090.04 574
2090.47 601
2090.90 601
2091.33 643
2091.76 615
2092.19 576
2092.63 529
2093.06 603
2093.49 545
2093.92 498
2094.35 504
2094.78 563
2095.21 600
2095.64 623
2096.08 593
2096.51 564
2096.94 612
2097.37 513
2097.80 513
2098.23 563
2098.67 614
2099.10 611
2099.53 473
2099.96 461
2100.39 588
2100.82 530
2101.26 587
2101.69 565
2102.12 588
2102.55 587
2102.98 631
2103.42 609
2103.85 533
2104.28 550
2104.71 603
2105.15 648
2105.58 591
2106.01 565
2106.44 541
2106.88 636
2107.31 614
2107.74 636
2108.17 620
2108.61 663
2109.04 651
2109.47 670
2109.90 492
2110.34 588
2110.77 703
2111.20 594
2111.64 607
2112.07 642
2112.50 582
2112.94 542
2113.37 558
2113.80 573
2114.24 597
2114.67 626
2115.10 539
2115.54 513
2115.97 585
2116.40 601
2116.84 574
2117.27 636
2117.70 603
2118.14 605
2118.57 572
2119.00 467
2119.44 493
2119.87 594
2120.31 564
2120.74 638
2121.17 531
2121.61 538
2122.04 647
2122.48 586
2122.91 584
2123.35 513
2123.78 525
2124.21 550
2124.65 498
2125.08 531
2125.52 593
2125.95 588
2126.39 595
2126.82 558
2127.26 530
2127.69 561
2128.12 638
2128.56 710
2128.99 552
2129.43 527
2129.86 700
2130.30 697
2130.73 697
2131.17 611
2131.60 676
2132.04 690
2132.47 740
2132.91 766
2133.34 607
2133.78 675
2134.22 692
2134.65 753
2135.09 614
2135.52 599
2135.96 585
2136.39 659
2136.83 674
2137.26 722
2137.70 727
2138.14 687
2138.57 577
2139.01 611
2139.44 532
2139.88 553
2140.31 529
2140.75 662
2141.19 586
2141.62 557
2142.06 567
2142.50 495
2142.93 572
2143.37 574
2143.80 492
2144.24 415
2144.68 639
2145.11 612
2145.55 572
2145.99 557
2146.42 595
2146.86 660
2147.30 596
2147.73 615
2148.17 583
2148.61 644
2149.04 661
2149.48 664
2149.92 612
2150.35 704
2150.79 732
2151.23 763
2151.67 649
2152.10 601
2152.54 644
2152.98 636
2153.41 637
2153.85 601
2154.29 584
2154.73 601
2155.16 511
2155.60 499
2156.04 579
2156.48 526
2156.91 499
2157.35 548
2157.79 575
2158.23 585
2158.67 620
2159.10 650
2159.54 658
2159.98 662
2160.42 651
2160.86 701
2161.29 650
2161.73 563
2162.17 572
2162.61 638
2163.05 583
2163.48 528
2163.92 552
2164.36 537
2164.80 505
2165.24 578
2165.68 643
2166.12 693
2166.55 743
2166.99 687
2167.43 550
2167.87 575
2168.31 600
2168.75 635
2169.19 697
2169.63 643
2170.06 681
2170.50 722
2170.94 660
2171.38 643
2171.82 762
2172.26 734
2172.70 619
2173.14 729
2173.58 738
2174.02 769
2174.46 836
2174.90 863
2175.34 991
2175.78 841
2176.22 859
2176.65 922
2177.09 1016
2177.53 991
2177.97 836
2178.41 817
2178.85 735
2179.29 748
2179.73 745
2180.17 789
2180.61 683
2181.05 654
2181.49 629
2181.93 671
2182.37 600
2182.81 566
2183.26 565
2183.70 615
2184.14 583
2184.58 557
2185.02 610
2185.46 559
2185.90 626
2186.34 557
2186.78 607
2187.22 633
2187.66 618
2188.10 677
2188.54 668
2188.98 661
2189.42 707
2189.87 704
2190.31 626
2190.75 630
2191.19 563
2191.63 577
2192.07 669
2192.51 622
2192.95 641
2193.39 695
2193.84 650
2194.28 697
2194.72 676
2195.16 703
2195.60 876
2196.04 794
2196.49 725
2196.93 779
2197.37 725
2197.81 736
2198.25 740
2198.69 727
2199.14 684
2199.58 700
2200.02 707
2200.46 677
2200.90 753
2201.35 721
2201.79 620
2202.23 544
2202.67 598
2203.12 637
2203.56 634
2204.00 634
2204.44 644
2204.89 672
2205.33 638
2205.77 693
2206.21 588
2206.66 616
2207.10 573
2207.54 606
2207.98 631
2208.43 632
2208.87 685
2209.31 680
2209.76 659
2210.20 629
2210.64 677
2211.09 676
2211.53 653
2211.97 644
2212.41 664
2212.86 640
2213.30 629
2213.74 583
2214.19 669
2214.63 615
2215.08 543
2215.52 596
2215.96 573
2216.41 583
2216.85 629
2217.29 666
2217.74 628
2218.18 543
2218.63 572
2219.07 565
2219.51 547
2219.96 658
2220.40 740
2220.85 702
2221.29 610
2221.73 631
2222.18 626
2222.62 678
2223.07 574
2223.51 591
2223.96 651
2224.40 645
2224.84 707
2225.29 709
2225.73 707
2226.18 701
2226.62 788
2227.07 623
2227.51 611
2227.96 650
2228.40 608
2228.85 641
2229.29 663
2229.74 677
2230.18 723
2230.63 740
2231.07 721
2231.52 660
2231.96 719
2232.41 697
2232.85 698
2233.30 735
2233.74 809
2234.19 736
2234.63 787
2235.08 770
2235.53 741
2235.97 789
2236.42 625
2236.86 703
2237.31 656
2237.75 610
2238.20 682
2238.65 670
2239.09 681
2239.54 590
2239.98 599
2240.43 550
2240.88 571
2241.32 555
2241.77 635
2242.21 524
2242.66 547
2243.11 591
2243.55 496
2244.00 463
2244.45 531
2244.89 628
2245.34 580
2245.79 624
2246.23 478
2246.68 535
2247.13 570
2247.57 530
2248.02 551
2248.47 485
2248.91 521
2249.36 552
2249.81 553
2250.25 568
2250.70 515
2251.15 494
2251.60 546
2252.04 621
2252.49 592
2252.94 581
2253.39 608
2253.83 659
2254.28 638
2254.73 542
2255.17 529
2255.62 514
2256.07 627
2256.52 649
2256.97 535
2257.41 536
2257.86 641
2258.31 609
2258.76 496
2259.20 533
2259.65 515
2260.10 536
2260.55 616
2261.00 615
2261.45 619
2261.89 623
2262.34 589
2262.79 634
2263.24 564
2263.69 607
2264.13 615
2264.58 678
2265.03 628
2265.48 608
2265.93 690
2266.38 607
2266.83 639
2267.28 689
2267.72 650
2268.17 560
2268.62 650
2269.07 651
2269.52 640
2269.97 723
2270.42 618
2270.87 637
2271.32 652
2271.76 726
2272.21 720
2272.66 778
2273.11 711
2273.56 628
2274.01 681
2274.46 716
2274.91 675
2275.36 604
2275.81 662
2276.26 594
2276.71 584
2277.16 664
2277.61 601
2278.06 656
2278.51 653
2278.96 710
2279.41 700
2279.86 578
2280.31 605
2280.76 560
2281.21 547
2281.66 600
2282.11 622
2282.56 560
2283.01 702
2283.46 601
2283.91 599
2284.36 612
2284.81 526
2285.26 608
2285.71 549
2286.16 556
2286.61 708
2287.06 715
2287.51 654
2287.96 746
2288.42 806
2288.87 870
2289.32 1025
2289.77 1110
2290.22 1087
2290.67 1210
2291.12 1099
2291.57 1182
2292.02 1246
2292.48 1285
2292.93 1225
2293.38 1096
2293.83 1086
2294.28 981
2294.73 892
2295.18 826
2295.63 880
2296.09 735
2296.54 653
2296.99 705
2297.44 658
2297.89 592
2298.35 620
2298.80 626
2299.25 589
2299.70 660
2300.15 562
2300.60 568
2301.06 659
2301.51 615
2301.96 625
2302.41 507
2302.87 525
2303.32 549
2303.77 586
2304.22 476
2304.67 488
2305.13 474
2305.58 480
2306.03 540
2306.49 584
2306.94 594
2307.39 642
2307.84 615
2308.30 649
2308.75 759
2309.20 725
2309.65 636
2310.11 641
2310.56 792
2311.01 786
2311.47 864
2311.92 821
2312.37 701
2312.83 722
2313.28 710
2313.73 755
2314.19 717
2314.64 658
2315.09 612
2315.55 551
2316.00 641
2316.45 618
2316.91 656
2317.36 619
2317.81 651
2318.27 621
2318.72 714
2319.18 671
2319.63 759
2320.08 661
2320.54 571
2320.99 625
2321.45 673
2321.90 716
2322.35 799
2322.81 695
2323.26 652
2323.72 745
2324.17 821
2324.63 724
2325.08 747
2325.53 865
2325.99 970
2326.44 894
2326.90 874
2327.35 844
2327.81 871
2328.26 885
2328.72 862
2329.17 751
2329.63 693
2330.08 654
2330.54 634
2330.99 576
2331.45 576
2331.90 682
2332.36 656
2332.81 600
2333.27 607
2333.72 572
2334.18 641
2334.63 691
2335.09 637
2335.54 518
2336.00 555
2336.46 574
2336.91 595
2337.37 611
2337.82 600
2338.28 626
2338.73 651
2339.19 649
2339.65 674
2340.10 615
2340.56 607
2341.01 562
2341.47 537
2341.93 593
2342.38 698
2342.84 692
2343.29 634
2343.75 573
2344.21 580
2344.66 572
2345.12 663
2345.58 663
2346.03 632
2346.49 674
2346.94 627
2347.40 585
2347.86 600
2348.31 685
2348.77 696
2349.23 701
2349.69 685
2350.14 624
2350.60 569
2351.06 534
2351.51 504
2351.97 534
2352.43 552
2352.88 591
2353.34 673
2353.80 604
2354.26 597
2354.71 648
2355.17 635
2355.63 592
2356.09 562
2356.54 621
2357.00 556
2357.46 627
2357.92 608
2358.37 549
2358.83 595
2359.29 594
2359.75 539
2360.20 712
2360.66 742
2361.12 632
2361.58 558
2362.04 692
2362.49 697
2362.95 645
2363.41 670
2363.87 638
2364.33 594
2364.79 603
2365.24 658
2365.70 678
2366.16 679
2366.62 640
2367.08 747
2367.54 769
2367.99 677
2368.45 605
2368.91 605
2369.37 623
2369.83 591
2370.29 526
2370.75 651
2371.21 654
2371.67 553
2372.12 577
2372.58 689
2373.04 642
2373.50 624
2373.96 625
2374.42 623
2374.88 587
2375.34 598
2375.80 673
2376.26 711
2376.72 694
2377.18 680
2377.64 741
2378.10 718
2378.56 632
2379.01 678
2379.47 599
2379.93 550
2380.39 580
2380.85 598
2381.31 617
2381.77 701
2382.23 602
2382.69 671
2383.15 643
2383.61 658
2384.07 580
2384.53 574
2384.99 616
2385.45 587
2385.92 625
2386.38 566
2386.84 615
2387.30 635
2387.76 679
2388.22 646
2388.68 564
2389.14 577
2389.60 637
2390.06 662
2390.52 652
2390.98 606
2391.44 641
2391.90 578
2392.36 577
2392.83 612
2393.29 662
2393.75 716
2394.21 546
2394.67 584
2395.13 621
2395.59 569
2396.05 595
2396.52 607
2396.98 605
2397.44 621
2397.90 555
2398.36 590
2398.82 584
2399.28 638
2399.75 600
2400.21 587
2400.67 525
2401.13 545
2401.59 549
2402.06 584
2402.52 600
2402.98 542
2403.44 582
2403.90 575
2404.37 643
2404.83 588
2405.29 656
2405.75 582
2406.21 570
2406.68 526
2407.14 581
2407.60 709
2408.06 628
2408.53 543
2408.99 436
2409.45 571
2409.91 548
2410.38 586
2410.84 639
2411.30 580
2411.77 490
2412.23 539
2412.69 467
2413.15 524
2413.62 562
2414.08 558
2414.54 639
2415.01 629
2415.47 618
2415.93 589
2416.40 660
2416.86 761
2417.32 776
2417.79 659
2418.25 588
2418.71 650
2419.18 690
2419.64 685
2420.10 676
2420.57 643
2421.03 596
2421.50 532
2421.96 655
2422.42 636
2422.89 609
2423.35 642
2423.81 602
2424.28 577
2424.74 578
2425.21 658
2425.67 602
2426.14 617
2426.60 667
2427.06 584
2427.53 550
2427.99 575
2428.46 670
2428.92 597
2429.39 520
2429.85 521
2430.32 643
2430.78 608
2431.24 575
2431.71 531
2432.17 553
2432.64 634
2433.10 675
2433.57 635
2434.03 586
2434.50 688
2434.96 669
2435.43 657
2435.89 645
2436.36 707
2436.82 657
2437.29 664
2437.76 610
2438.22 527
2438.69 614
2439.15 654
2439.62 644
2440.08 591
2440.55 652
2441.01 738
2441.48 701
2441.95 668
2442.41 642
2442.88 642
2443.34 685
2443.81 553
2444.27 609
2444.74 563
2445.21 632
2445.67 653
2446.14 571
2446.60 530
2447.07 632
2447.54 593
2448.00 551
2448.47 570
2448.94 595
2449.40 513
2449.87 532
2450.34 569
2450.80 555
2451.27 587
2451.74 547
2452.20 528
2452.67 521
2453.14 576
2453.60 574
2454.07 584
2454.54 488
2455.00 581
2455.47 632
2455.94 534
2456.40 625
2456.87 576
2457.34 485
2457.81 504
2458.27 555
2458.74 512
2459.21 489
2459.68 519
2460.14 556
2460.61 640
2461.08 513
2461.55 506
2462.01 538
2462.48 709
2462.95 606
2463.42 559
2463.88 524
2464.35 579
2464.82 552
2465.29 634
2465.76 569
2466.22 548
2466.69 611
2467.16 699
2467.63 653
2468.10 592
2468.57 554
2469.03 606
2469.50 579
2469.97 628
2470.44 683
2470.91 528
2471.38 519
2471.84 546
2472.31 543
2472.78 536
2473.25 579
2473.72 533
2474.19 506
2474.66 608
2475.13 631
2475.59 546
2476.06 616
2476.53 609
2477.00 612
2477.47 512
2477.94 520
2478.41 507
2478.88 555
2479.35 585
2479.82 550
2480.29 593
2480.76 567
2481.23 548
2481.69 561
2482.16 558
2482.63 443
2483.10 504
2483.57 606
2484.04 607
2484.51 484
2484.98 545
2485.45 597
2485.92 568
2486.39 614
2486.86 631
2487.33 645
2487.80 683
2488.27 653
2488.74 749
2489.21 681
2489.68 614
2490.15 656
2490.62 626
2491.09 663
2491.56 764
2492.04 667
2492.51 643
2492.98 705
2493.45 695
2493.92 759
2494.39 675
2494.86 620
2495.33 647
2495.80 657
2496.27 690
2496.74 651
2497.21 655
2497.68 580
2498.16 593
2498.63 554
2499.10 606
2499.57 575
2500.04 527
2500.51 539
2500.98 503
2501.45 558
2501.93 559
2502.40 534
2502.87 557
2503.34 569
2503.81 577
2504.28 563
2504.76 627
2505.23 581
2505.70 619
2506.17 464
2506.64 600
2507.11 609
2507.59 579
2508.06 561
2508.53 602
2509.00 578
2509.47 662
2509.95 592
2510.42 592
2510.89 670
2511.36 737
2511.84 678
2512.31 632
2512.78 683
2513.25 665
2513.73 656
2514.20 657
2514.67 666
2515.14 706
2515.62 682
2516.09 622
2516.56 558
2517.03 610
2517.51 612
2517.98 708
2518.45 591
2518.93 683
2519.40 718
2519.87 601
2520.35 607
2520.82 628
2521.29 524
2521.77 561
2522.24 574
2522.71 538
2523.19 578
2523.66 543
2524.13 597
2524.61 536
2525.08 550
2525.55 550
2526.03 535
2526.50 545
2526.97 497
2527.45 513
2527.92 600
2528.40 628
2528.87 521
2529.34 620
2529.82 679
2530.29 531
2530.77 467
2531.24 602
2531.71 572
2532.19 586
2532.66 579
2533.14 641
2533.61 594
2534.09 532
2534.56 589
2535.04 642
2535.51 664
2535.98 578
2536.46 593
2536.93 768
2537.41 626
2537.88 615
2538.36 651
2538.83 614
2539.31 619
2539.78 656
2540.26 645
2540.73 527
2541.21 704
2541.68 701
2542.16 631
2542.63 673
2543.11 663
2543.59 651
2544.06 679
2544.54 662
2545.01 636
2545.49 649
2545.96 654
2546.44 588
2546.91 581
2547.39 569
2547.87 748
2548.34 698
2548.82 703
2549.29 726
2549.77 726
2550.24 612
2550.72 734
2551.20 649
2551.67 704
2552.15 704
2552.62 673
2553.10 658
2553.58 724
2554.05 717
2554.53 700
2555.01 662
2555.48 689
2555.96 645
2556.44 678
2556.91 692
2557.39 673
2557.87 623
2558.34 554
2558.82 514
2559.30 639
2559.77 668
2560.25 590
2560.73 535
2561.20 557
2561.68 614
2562.16 557
2562.64 562
2563.11 541
2563.59 575
2564.07 615
2564.54 597
2565.02 551
2565.50 424
2565.98 435
2566.45 552
2566.93 544
2567.41 481
2567.89 507
2568.36 481
2568.84 584
2569.32 504
2569.80 526
2570.28 528
2570.75 594
2571.23 561
2571.71 577
2572.19 604
2572.66 597
2573.14 594
2573.62 560
2574.10 421
2574.58 498
2575.06 563
2575.53 579
2576.01 472
2576.49 476
2576.97 542
2577.45 577
2577.93 447
2578.40 440
2578.88 472
2579.36 598
2579.84 579
2580.32 507
2580.80 483
2581.28 550
2581.76 608
2582.24 549
2582.71 521
2583.19 589
2583.67 556
2584.15 565
2584.63 632
2585.11 573
2585.59 573
2586.07 629
2586.55 544
2587.03 621
2587.51 584
2587.99 508
2588.47 606
2588.95 596
2589.42 588
2589.90 546
2590.38 560
2590.86 555
2591.34 561
2591.82 617
2592.30 585
2592.78 547
2593.26 575
2593.74 614
2594.22 579
2594.70 595
2595.18 568
2595.66 573
2596.14 530
2596.62 517
2597.10 584
2597.58 535
2598.07 528
2598.55 524
2599.03 539
2599.51 591
2599.99 566
2600.47 473
2600.95 509
2601.43 559
2601.91 510
2602.39 541
2602.87 515
2603.35 523
2603.83 513
2604.31 547
2604.80 493
2605.28 478
2605.76 527
2606.24 511
2606.72 514
2607.20 581
2607.68 618
2608.16 631
2608.65 557
2609.13 562
2609.61 566
2610.09 644
2610.57 595
2611.05 573
2611.53 533
2612.02 528
2612.50 496
2612.98 610
2613.46 645
2613.94 605
2614.43 598
2614.91 633
2615.39 597
2615.87 603
2616.35 561
2616.84 508
2617.32 503
2617.80 606
2618.28 536
2618.77 619
2619.25 647
2619.73 604
2620.21 634
2620.69 713
2621.18 547
2621.66 570
2622.14 531
2622.63 487
2623.11 589
2623.59 578
2624.07 625
2624.56 649
2625.04 566
2625.52 576
2626.01 561
2626.49 493
2626.97 506
2627.45 590
2627.94 605
2628.42 591
2628.90 621
2629.39 549
2629.87 586
2630.35 528
2630.84 569
2631.32 609
2631.80 557
2632.29 711
2632.77 648
2633.26 695
2633.74 677
2634.22 587
2634.71 607
2635.19 578
2635.67 600
2636.16 568
2636.64 572
2637.13 562
2637.61 659
2638.09 643
2638.58 664
2639.06 577
2639.55 482
2640.03 551
2640.52 564
2641.00 635
2641.48 651
2641.97 525
2642.45 557
2642.94 663
2643.42 612
2643.91 542
2644.39 539
2644.88 561
2645.36 645
2645.85 711
2646.33 592
2646.82 550
2647.30 575
2647.79 516
2648.27 456
2648.76 574
2649.24 608
2649.73 557
2650.21 584
2650.70 594
2651.18 578
2651.67 460
2652.15 512
2652.64 620
2653.12 574
2653.61 556
2654.10 541
2654.58 520
2655.07 587
2655.55 609
2656.04 581
2656.52 622
2657.01 568
2657.50 568
2657.98 585
2658.47 686
2658.95 623
2659.44 641
2659.93 594
2660.41 555
2660.90 613
2661.38 561
2661.87 587
2662.36 590
2662.84 482
2663.33 562
2663.82 512
2664.30 480
2664.79 476
2665.28 493
2665.76 595
2666.25 578
2666.74 567
2667.22 669
2667.71 590
2668.20 562
2668.68 515
2669.17 569
2669.66 552
2670.14 616
2670.63 572
2671.12 653
2671.61 582
2672.09 495
2672.58 629
2673.07 630
2673.55 652
2674.04 597
2674.53 590
2675.02 781
2675.50 733
2675.99 803
2676.48 773
2676.97 666
2677.46 695
2677.94 594
2678.43 613
2678.92 643
2679.41 625
2679.89 626
2680.38 542
2680.87 525
2681.36 553
2681.85 542
2682.33 635
2682.82 632
2683.31 631
2683.80 588
2684.29 541
2684.78 574
2685.26 555
2685.75 530
2686.24 552
2686.73 469
2687.22 564
2687.71 532
2688.20 525
2688.68 515
2689.17 593
2689.66 549
2690.15 541
2690.64 524
2691.13 530
2691.62 522
2692.11 657
2692.60 587
2693.09 665
2693.57 577
2694.06 558
2694.55 577
2695.04 627
2695.53 607
2696.02 585
2696.51 510
2697.00 484
2697.49 532
2697.98 538
2698.47 584
2698.96 548
2699.45 521
2699.94 483
2700.43 559
2700.92 637
2701.41 619
2701.90 565
2702.39 544
2702.88 520
2703.37 583
2703.86 580
2704.35 637
2704.84 615
2705.33 593
2705.82 631
2706.31 585
2706.80 589
2707.29 577
2707.78 593
2708.27 567
2708.76 513
2709.25 476
2709.74 544
2710.23 669
2710.72 566
2711.21 531
2711.71 462
2712.20 492
2712.69 629
2713.18 519
2713.67 518
2714.16 541
2714.65 472
2715.14 506
2715.63 499
2716.12 527
2716.62 471
2717.11 597
2717.60 541
2718.09 547
2718.58 538
2719.07 523
2719.56 596
2720.06 531
2720.55 581
2721.04 561
2721.53 622
2722.02 538
2722.51 508
2723.01 611
2723.50 577
2723.99 568
2724.48 572
2724.97 582
2725.47 514
2725.96 522
2726.45 626
2726.94 615
2727.44 567
2727.93 544
2728.42 561
2728.91 551
2729.40 559
2729.90 538
2730.39 487
2730.88 514
2731.37 559
2731.87 721
2732.36 513
2732.85 506
2733.35 524
2733.84 539
2734.33 665
2734.82 597
2735.32 577
2735.81 612
2736.30 552
2736.80 498
2737.29 513
2737.78 650
2738.28 592
2738.77 538
2739.26 551
2739.76 571
2740.25 541
2740.74 551
2741.24 602
2741.73 448
2742.22 484
2742.72 432
2743.21 513
2743.70 602
2744.20 519
2744.69 532
2745.19 530
2745.68 577
2746.17 529
2746.67 465
2747.16 456
2747.66 574
2748.15 520
2748.64 484
2749.14 509
2749.63 508
2750.13 485
2750.62 689
2751.12 593
2751.61 681
2752.10 657
2752.60 612
2753.09 559
2753.59 539
2754.08 605
2754.58 608
2755.07 593
2755.57 619
2756.06 550
2756.56 552
2757.05 537
2757.55 588
2758.04 582
2758.54 564
2759.03 484
2759.53 537
2760.02 644
2760.52 684
2761.01 603
2761.51 604
2762.00 623
2762.50 585
2762.99 576
2763.49 566
2763.99 628
2764.48 684
2764.98 525
2765.47 568
2765.97 604
2766.46 654
2766.96 635
2767.46 589
2767.95 507
2768.45 499
2768.94 563
2769.44 613
2769.94 554
2770.43 574
2770.93 573
2771.42 613
2771.92 601
2772.42 596
2772.91 641
2773.41 667
2773.91 694
2774.40 646
2774.90 705
2775.40 794
2775.89 795
2776.39 650
2776.89 610
2777.38 755
2777.88 836
2778.38 735
2778.87 639
2779.37 681
2779.87 670
2780.36 738
2780.86 683
2781.36 615
2781.85 499
2782.35 560
2782.85 605
2783.35 553
2783.84 524
2784.34 491
2784.84 486
2785.34 467
2785.83 456
2786.33 507
2786.83 546
2787.33 573
2787.82 526
2788.32 552
2788.82 465
2789.32 479
2789.81 583
2790.31 618
2790.81 530
2791.31 479
2791.81 493
2792.30 582
2792.80 592
2793.30 582
2793.80 512
2794.30 519
2794.80 549
2795.29 551
2795.79 575
2796.29 509
2796.79 473
2797.29 510
2797.79 490
2798.29 491
2798.78 528
2799.28 575
2799.78 610
2800.28 562
2800.78 510
2801.28 481
2801.78 533
2802.28 566
2802.77 585
2803.27 455
2803.77 535
2804.27 603
2804.77 527
2805.27 563
2805.77 575
2806.27 561
2806.77 564
2807.27 565
2807.77 599
2808.27 631
2808.77 590
2809.27 583
2809.77 565
2810.27 628
2810.77 658
2811.27 652
2811.76 562
2812.26 646
2812.76 597
2813.26 673
2813.76 640
2814.26 511
2814.76 590
2815.26 637
2815.76 505
2816.27 573
2816.77 501
2817.27 509
2817.77 528
2818.27 537
2818.77 592
2819.27 518
2819.77 532
2820.27 653
2820.77 621
2821.27 566
2821.77 518
2822.27 525
2822.77 525
2823.27 486
2823.77 569
2824.27 531
2824.78 547
2825.28 503
2825.78 469
2826.28 569
2826.78 598
2827.28 553
2827.78 581
2828.28 513
2828.79 571
2829.29 537
2829.79 593
2830.29 527
2830.79 554
2831.29 523
2831.79 678
2832.30 638
2832.80 563
2833.30 532
2833.80 574
2834.30 532
2834.80 579
2835.31 555
2835.81 601
2836.31 573
2836.81 575
2837.31 706
2837.82 609
2838.32 596
2838.82 638
2839.32 595
2839.83 552
2840.33 629
2840.83 591
2841.33 531
2841.84 559
2842.34 564
2842.84 563
2843.34 567
2843.85 550
2844.35 613
2844.85 643
2845.35 647
2845.86 669
2846.36 666
2846.86 610
2847.37 634
2847.87 618
2848.37 706
2848.87 727
2849.38 651
2849.88 668
2850.38 648
2850.89 659
2851.39 682
2851.89 683
2852.40 643
2852.90 662
2853.40 630
2853.91 607
2854.41 597
2854.92 529
2855.42 562
2855.92 616
2856.43 504
2856.93 528
2857.43 597
2857.94 632
2858.44 517
2858.95 506
2859.45 554
2859.95 548
2860.46 564
2860.96 525
2861.47 476
2861.97 503
2862.48 524
2862.98 503
2863.48 544
2863.99 468
2864.49 438
2865.00 505
2865.50 468
2866.01 490
2866.51 498
2867.02 489
2867.52 525
2868.03 600
2868.53 578
2869.04 526
2869.54 528
2870.05 517
2870.55 501
2871.06 528
2871.56 605
2872.07 517
2872.57 590
2873.08 672
2873.58 648
2874.09 629
2874.59 619
2875.10 619
2875.60 616
2876.11 619
2876.61 583
2877.12 492
2877.63 506
2878.13 596
2878.64 555
2879.14 594
2879.65 544
2880.15 541
2880.66 606
2881.17 605
2881.67 547
2882.18 538
2882.68 549
2883.19 645
2883.70 623
2884.20 596
2884.71 634
2885.22 610
2885.72 588
2886.23 711
2886.74 664
2887.24 637
2887.75 685
2888.25 736
2888.76 709
2889.27 663
2889.77 667
2890.28 753
2890.79 808
2891.30 802
2891.80 763
2892.31 744
2892.82 744
2893.32 719
2893.83 757
2894.34 750
2894.84 777
2895.35 795
2895.86 885
2896.37 879
2896.87 881
2897.38 886
2897.89 977
2898.40 963
2898.90 871
2899.41 846
2899.92 805
2900.43 697
2900.93 708
2901.44 743
2901.95 807
2902.46 785
2902.96 674
2903.47 688
2903.98 739
2904.49 710
2905.00 783
2905.50 786
2906.01 740
2906.52 796
2907.03 763
2907.54 769
2908.05 800
2908.55 824
2909.06 714
2909.57 726
2910.08 681
2910.59 677
2911.10 603
2911.61 592
2912.11 567
2912.62 573
2913.13 494
2913.64 496
2914.15 629
2914.66 532
2915.17 496
2915.68 580
2916.19 599
2916.69 509
2917.20 594
2917.71 512
2918.22 678
2918.73 649
2919.24 644
2919.75 652
2920.26 518
2920.77 537
2921.28 588
2921.79 555
2922.30 529
2922.81 599
2923.32 613
2923.83 638
2924.34 684
2924.85 598
2925.36 525
2925.87 651
2926.38 564
2926.89 686
2927.40 709
2927.91 614
2928.42 592
2928.93 540
2929.44 630
2929.95 551
2930.46 535
2930.97 592
2931.48 544
2931.99 514
2932.50 582
2933.01 570
2933.52 681
2934.03 636
2934.54 517
2935.05 534
2935.56 642
2936.07 723
2936.58 599
2937.09 589
2937.60 569
2938.12 663
2938.63 651
2939.14 617
2939.65 589
2940.16 619
2940.67 634
2941.18 629
2941.69 583
2942.20 575
2942.72 647
2943.23 628
2943.74 642
2944.25 651
2944.76 684
2945.27 626
2945.79 589
2946.30 617
2946.81 631
2947.32 610
2947.83 603
2948.34 581
2948.86 648
2949.37 601
2949.88 641
2950.39 619
2950.90 562
2951.42 475
2951.93 565
2952.44 602
2952.95 499
2953.46 576
2953.98 646
2954.49 641
2955.00 541
2955.51 558
2956.03 629
2956.54 618
2957.05 551
2957.56 506
2958.08 526
2958.59 564
2959.10 674
2959.62 528
2960.13 695
2960.64 571
2961.15 619
2961.67 636
2962.18 635
2962.69 570
2963.21 586
2963.72 631
2964.23 613
2964.75 596
2965.26 548
2965.77 573
2966.29 645
2966.80 629
2967.31 606
2967.83 631
2968.34 534
2968.85 503
2969.37 577
2969.88 613
2970.40 574
2970.91 564
2971.42 553
2971.94 506
2972.45 522
2972.96 535
2973.48 616
2973.99 642
2974.51 643
2975.02 580
2975.54 580
2976.05 615
2976.56 579
2977.08 555
2977.59 510
2978.11 628
2978.62 583
2979.14 510
2979.65 656
2980.16 661
2980.68 608
2981.19 609
2981.71 740
2982.22 790
2982.74 616
2983.25 594
2983.77 597
2984.28 659
2984.80 607
2985.31 721
2985.83 686
2986.34 793
2986.86 756
2987.37 736
2987.89 701
2988.40 744
2988.92 705
2989.44 750
2989.95 762
2990.47 779
2990.98 743
2991.50 779
2992.01 827
2992.53 861
2993.04 845
2993.56 812
2994.08 750
2994.59 733
2995.11 776
2995.62 728
2996.14 812
2996.66 845
2997.17 879
2997.69 936
2998.20 990
2998.72 869
2999.24 820
2999.75 889
3000.27 905
3000.79 835
3001.30 1033
3001.82 1047
3002.33 1278
3002.85 1386
3003.37 1409
3003.88 1596
3004.40 2034
3004.92 2056
3005.43 2335
3005.95 2479
3006.47 2453
3006.99 2764
3007.50 2620
3008.02 2509
3008.54 2046
3009.05 1781
3009.57 1497
3010.09 1277
3010.60 1171
3011.12 971
3011.64 847
3012.16 765
3012.67 797
3013.19 799
3013.71 789
3014.23 750
3014.74 719
3015.26 793
3015.78 737
3016.30 842
3016.82 761
3017.33 728
3017.85 736
3018.37 767
3018.89 848
3019.40 771
3019.92 771
3020.44 694
3020.96 765
3021.48 809
3022.00 768
3022.51 733
3023.03 708
3023.55 815
3024.07 815
3024.59 787
3025.11 679
3025.62 663
3026.14 740
3026.66 750
3027.18 816
3027.70 767
3028.22 726
3028.74 770
3029.25 716
3029.77 682
3030.29 698
3030.81 711
3031.33 681
3031.85 706
3032.37 743
3032.89 720
3033.41 624
3033.93 540
3034.45 598
3034.96 610
3035.48 652
3036.00 634
3036.52 545
3037.04 683
3037.56 650
3038.08 652
3038.60 667
3039.12 647
3039.64 715
3040.16 678
3040.68 634
3041.20 583
3041.72 576
3042.24 564
3042.76 588
3043.28 556
3043.80 596
3044.32 607
3044.84 629
3045.36 674
3045.88 658
3046.40 612
3046.92 508
3047.44 625
3047.96 601
3048.48 624
3049.00 643
3049.52 671
3050.04 628
3050.56 608
3051.09 672
3051.61 717
3052.13 627
3052.65 593
3053.17 590
3053.69 606
3054.21 637
3054.73 584
3055.25 599
3055.77 613
3056.29 659
3056.82 657
3057.34 632
3057.86 569
3058.38 620
3058.90 645
3059.42 645
3059.94 617
3060.47 646
3060.99 602
3061.51 697
3062.03 648
3062.55 551
3063.07 592
3063.60 593
3064.12 601
3064.64 599
3065.16 590
3065.68 663
3066.21 696
3066.73 673
3067.25 597
3067.77 560
3068.29 547
3068.82 616
3069.34 630
3069.86 610
3070.38 513
3070.90 569
3071.43 598
3071.95 610
3072.47 591
3072.99 729
3073.52 692
3074.04 633
3074.56 644
3075.09 620
3075.61 685
3076.13 682
3076.65 692
3077.18 733
3077.70 775
3078.22 670
3078.75 703
3079.27 874
3079.79 725
3080.32 734
3080.84 920
3081.36 960
3081.89 859
3082.41 868
3082.93 935
3083.46 881
3083.98 801
3084.50 816
3085.03 891
3085.55 787
3086.07 885
3086.60 737
3087.12 733
3087.64 743
3088.17 805
3088.69 725
3089.22 625
3089.74 715
3090.26 753
3090.79 673
3091.31 700
3091.84 689
3092.36 703
3092.89 774
3093.41 785
3093.93 741
3094.46 788
3094.98 772
3095.51 861
3096.03 887
3096.56 958
3097.08 1033
3097.61 980
3098.13 879
3098.66 1022
3099.18 1116
3099.70 1235
3100.23 1343
3100.75 1850
3101.28 1867
3101.80 2270
3102.33 2826
3102.85 3359
3103.38 3646
3103.91 4025
3104.43 4082
3104.96 3978
3105.48 3789
3106.01 3520
3106.53 3145
3107.06 2699
3107.58 2066
3108.11 1632
3108.63 1408
3109.16 1302
3109.69 1257
3110.21 1073
3110.74 933
3111.26 910
3111.79 897
3112.31 1008
3112.84 891
3113.37 1025
3113.89 903
3114.42 917
3114.94 924
3115.47 818
3116.00 812
3116.52 835
3117.05 782
3117.58 721
3118.10 757
3118.63 748
3119.16 749
3119.68 718
3120.21 788
3120.73 825
3121.26 875
3121.79 905
3122.31 972
3122.84 803
3123.37 906
3123.90 936
3124.42 864
3124.95 883
3125.48 885
3126.00 840
3126.53 750
3127.06 756
3127.58 763
3128.11 753
3128.64 703
3129.17 685
3129.69 641
3130.22 667
3130.75 638
3131.28 629
3131.80 647
3132.33 772
3132.86 677
3133.39 668
3133.91 647
3134.44 677
3134.97 733
3135.50 700
3136.03 676
3136.55 692
3137.08 674
3137.61 608
3138.14 618
3138.67 675
3139.19 737
3139.72 639
3140.25 687
3140.78 659
3141.31 661
3141.84 717
3142.36 629
3142.89 701
3143.42 633
3143.95 673
3144.48 620
3145.01 680
3145.54 707
3146.06 662
3146.59 641
3147.12 640
3147.65 722
3148.18 834
3148.71 847
3149.24 877
3149.77 841
3150.30 863
3150.83 790
3151.35 760
3151.88 747
3152.41 787
3152.94 798
3153.47 791
3154.00 815
3154.53 720
3155.06 683
3155.59 681
3156.12 686
3156.65 704
3157.18 720
3157.71 696
3158.24 706
3158.77 672
3159.30 693
3159.83 646
3160.36 633
3160.89 687
3161.42 718
3161.95 695
3162.48 652
3163.01 694
3163.54 693
3164.07 633
3164.60 657
3165.13 623
3165.66 673
3166.19 583
3166.72 628
3167.25 564
3167.78 596
3168.31 614
3168.84 547
3169.37 593
3169.90 579
3170.44 691
3170.97 670
3171.50 573
3172.03 599
3172.56 577
3173.09 654
3173.62 718
3174.15 746
3174.68 763
3175.21 662
3175.75 704
3176.28 689
3176.81 650
3177.34 633
3177.87 640
3178.40 630
3178.93 578
3179.47 702
3180.00 690
3180.53 592
3181.06 628
3181.59 601
3182.12 523
3182.66 544
3183.19 701
3183.72 691
3184.25 583
3184.78 578
3185.32 640
3185.85 698
3186.38 691
3186.91 610
3187.44 687
3187.98 726
3188.51 674
3189.04 605
3189.57 621
3190.11 647
3190.64 682
3191.17 668
3191.70 684
3192.24 530
3192.77 615
3193.30 588
3193.84 610
3194.37 512
3194.90 583
3195.43 704
3195.97 725
3196.50 580
3197.03 614
3197.57 587
3198.10 622
3198.63 614
3199.17 629
3199.70 648
3200.23 633
3200.77 601
3201.30 613
3201.83 744
3202.37 734
3202.90 728
3203.43 705
3203.97 677
3204.50 719
3205.03 789
3205.57 701
3206.10 708
3206.63 688
3207.17 675
3207.70 696
3208.24 629
3208.77 696
3209.30 710
3209.84 794
3210.37 761
3210.91 871
3211.44 915
3211.98 951
3212.51 852
3213.04 781
3213.58 827
3214.11 896
3214.65 858
3215.18 756
3215.72 704
3216.25 670
3216.79 743
3217.32 748
3217.86 706
3218.39 620
3218.93 648
3219.46 715
3220.00 726
3220.53 745
3221.07 858
3221.60 774
3222.14 739
3222.67 716
3223.21 805
3223.74 852
3224.28 810
3224.81 870
3225.35 804
3225.88 792
3226.42 878
3226.95 900
3227.49 863
3228.02 752
3228.56 700
3229.10 810
3229.63 906
3230.17 811
3230.70 818
3231.24 953
3231.78 844
3232.31 831
3232.85 880
3233.38 956
3233.92 849
3234.46 887
3234.99 907
3235.53 959
3236.06 990
3236.60 941
3237.14 953
3237.67 965
3238.21 963
3238.75 932
3239.28 1023
3239.82 1037
3240.36 915
3240.89 900
3241.43 864
3241.97 889
3242.50 847
3243.04 906
3243.58 958
3244.11 985
3244.65 906
3245.19 804
3245.72 898
3246.26 1006
3246.80 958
3247.34 885
3247.87 857
3248.41 819
3248.95 884
3249.49 974
3250.02 938
3250.56 973
3251.10 940
3251.64 983
3252.17 883
3252.71 1039
3253.25 976
3253.79 990
3254.32 1025
3254.86 995
3255.40 844
3255.94 900
3256.48 921
3257.01 971
3257.55 1052
3258.09 999
3258.63 1121
3259.17 1176
3259.70 1277
3260.24 1259
3260.78 1420
3261.32 1588
3261.86 1563
3262.40 1682
3262.93 2132
3263.47 2374
3264.01 2496
3264.55 2614
3265.09 2833
3265.63 2992
3266.17 3377
3266.71 3315
3267.24 3423
3267.78 3617
3268.32 3571
3268.86 3265
3269.40 3241
3269.94 2895
3270.48 2451
3271.02 2070
3271.56 1841
3272.10 1688
3272.64 1476
3273.18 1242
3273.71 1198
3274.25 1118
3274.79 1051
3275.33 1006
3275.87 1203
3276.41 1054
3276.95 982
3277.49 1089
3278.03 1111
3278.57 1001
3279.11 1086
3279.65 1056
3280.19 1102
3280.73 922
3281.27 1011
3281.81 982
3282.35 1020
3282.89 974
3283.43 935
3283.97 958
3284.51 1048
3285.05 1057
3285.59 1067
3286.13 984
3286.67 1219
3287.21 1157
3287.75 1232
3288.30 1235
3288.84 1205
3289.38 1125
3289.92 1112
3290.46 1133
3291.00 1023
3291.54 1086
3292.08 1129
3292.62 1145
3293.16 1142
3293.70 1258
3294.24 1557
3294.79 1537
3295.33 1593
3295.87 1674
3296.41 1737
3296.95 1885
3297.49 1694
3298.03 1722
3298.57 1605
3299.12 1539
3299.66 1513
3300.20 1485
3300.74 1440
3301.28 1367
3301.82 1239
3302.37 1223
3302.91 1192
3303.45 1225
3303.99 1238
3304.53 1318
3305.08 1191
3305.62 1308
3306.16 1247
3306.70 1236
3307.24 1059
3307.79 962
3308.33 986
3308.87 972
3309.41 959
3309.96 971
3310.50 986
3311.04 973
3311.58 944
3312.13 918
3312.67 997
3313.21 1040
3313.75 990
3314.30 1069
3314.84 1067
3315.38 1023
3315.92 1122
3316.47 1190
3317.01 1347
3317.55 1373
3318.10 1269
3318.64 1225
3319.18 1330
3319.73 1336
3320.27 1241
3320.81 1240
3321.36 1310
3321.90 1341
3322.44 1201
3322.99 1097
3323.53 1177
3324.07 1124
3324.62 1039
3325.16 1160
3325.70 1091
3326.25 1151
3326.79 1040
3327.34 1083
3327.88 1003
3328.42 961
3328.97 998
3329.51 1085
3330.06 1175
3330.60 1340
3331.14 1677
3331.69 2116
3332.23 2727
3332.78 3372
3333.32 3953
3333.86 4965
3334.41 6081
3334.95 6970
3335.50 7915
3336.04 9019
3336.59 9298
3337.13 9805
3337.68 10041
3338.22 9218
3338.77 8501
3339.31 7847
3339.86 6653
3340.40 5494
3340.94 4796
3341.49 4015
3342.03 2990
3342.58 2509
3343.13 2008
3343.67 1737
3344.22 1565
3344.76 1402
3345.31 1364
3345.85 1237
3346.40 1208
3346.94 1242
3347.49 1172
3348.03 1138
3348.58 1280
3349.12 1274
3349.67 1248
3350.22 1141
3350.76 1048
3351.31 1067
3351.85 1193
3352.40 1197
3352.94 1163
3353.49 1283
3354.04 1197
3354.58 1215
3355.13 1128
3355.67 1183
3356.22 1135
3356.77 996
3357.31 1011
3357.86 1040
3358.41 1086
3358.95 1001
3359.50 1097
3360.05 1069
3360.59 1138
3361.14 1144
3361.68 1043
3362.23 1027
3362.78 1117
3363.33 1016
3363.87 1016
3364.42 1070
3364.97 1104
3365.51 1062
3366.06 1055
3366.61 996
3367.15 980
3367.70 1065
3368.25 1061
3368.79 924
3369.34 971
3369.89 999
3370.44 1096
3370.98 1128
3371.53 1086
3372.08 1223
3372.63 1281
3373.17 1376
3373.72 1481
3374.27 1585
3374.82 1633
3375.36 1497
3375.91 1485
3376.46 1372
3377.01 1432
3377.56 1369
3378.10 1268
3378.65 1143
3379.20 1095
3379.75 1049
3380.30 977
3380.84 913
3381.39 884
3381.94 927
3382.49 927
3383.04 838
3383.59 922
3384.13 833
3384.68 791
3385.23 822
3385.78 804
3386.33 874
3386.88 825
3387.43 722
3387.97 706
3388.52 781
3389.07 807
3389.62 807
3390.17 847
3390.72 853
3391.27 900
3391.82 762
3392.37 782
3392.92 743
3393.46 780
3394.01 811
3394.56 814
3395.11 839
3395.66 829
3396.21 869
3396.76 938
3397.31 898
3397.86 874
3398.41 799
3398.96 839
3399.51 845
3400.06 824
3400.61 766
3401.16 798
3401.71 765
3402.26 697
3402.81 662
3403.36 709
3403.91 628
3404.46 560
3405.01 602
3405.56 695
3406.11 681
3406.66 752
3407.21 769
3407.76 749
3408.31 721
3408.86 760
3409.41 734
3409.96 712
3410.51 774
3411.06 736
3411.61 728
3412.16 857
3412.71 824
3413.27 803
3413.82 819
3414.37 866
3414.92 882
3415.47 756
3416.02 725
3416.57 790
3417.12 776
3417.67 730
3418.22 724
3418.78 748
3419.33 772
3419.88 672
3420.43 679
3420.98 761
3421.53 695
3422.08 814
3422.64 785
3423.19 862
3423.74 915
3424.29 771
3424.84 908
3425.39 904
3425.95 837
3426.50 873
3427.05 851
3427.60 866
3428.15 825
3428.71 731
3429.26 696
3429.81 779
3430.36 798
3430.91 768
3431.47 620
3432.02 592
3432.57 658
3433.12 748
3433.68 703
3434.23 652
3434.78 720
3435.33 730
3435.89 705
3436.44 684
3436.99 607
3437.54 681
3438.10 709
3438.65 649
3439.20 646
3439.76 613
3440.31 736
3440.86 696
3441.42 727
3441.97 702
3442.52 679
3443.07 669
3443.63 706
3444.18 766
3444.73 871
3445.29 727
3445.84 765
3446.39 755
3446.95 706
3447.50 683
3448.06 645
3448.61 673
3449.16 644
3449.72 695
3450.27 599
3450.82 581
3451.38 716
3451.93 602
3452.49 628
3453.04 680
3453.59 637
3454.15 772
3454.70 685
3455.26 677
3455.81 648
3456.36 654
3456.92 570
3457.47 637
3458.03 607
3458.58 581
3459.14 520
3459.69 570
3460.25 631
3460.80 635
3461.36 604
3461.91 650
3462.46 681
3463.02 674
3463.57 643
3464.13 713
3464.68 643
3465.24 631
3465.79 659
3466.35 668
3466.90 685
3467.46 691
3468.02 731
3468.57 801
3469.13 720
3469.68 696
3470.24 733
3470.79 792
3471.35 787
3471.90 789
3472.46 769
3473.01 825
3473.57 832
3474.13 865
3474.68 786
3475.24 700
3475.79 754
3476.35 761
3476.90 655
3477.46 752
3478.02 716
3478.57 709
3479.13 823
3479.68 784
3480.24 851
3480.80 889
3481.35 951
3481.91 822
3482.47 847
3483.02 891
3483.58 900
3484.14 994
3484.69 980
3485.25 967
3485.81 958
3486.36 986
3486.92 1010
3487.48 1102
3488.03 1221
3488.59 1370
3489.15 1678
3489.70 1989
3490.26 2150
3490.82 2483
3491.37 2950
3491.93 3133
3492.49 3315
3493.05 3693
3493.60 3812
3494.16 3784
3494.72 3353
3495.27 3008
3495.83 2896
3496.39 2256
3496.95 2074
3497.50 1528
3498.06 1494
3498.62 1350
3499.18 1353
3499.74 1233
3500.29 1402
3500.85 1402
3501.41 1382
3501.97 1385
3502.52 1551
3503.08 1616
3503.64 1681
3504.20 1740
3504.76 1682
3505.32 1832
3505.87 1856
3506.43 1833
3506.99 1820
3507.55 1748
3508.11 1666
3508.67 1743
3509.22 1551
3509.78 1405
3510.34 1256
3510.90 1163
3511.46 1047
3512.02 938
3512.58 892
3513.13 1015
3513.69 1029
3514.25 858
3514.81 836
3515.37 874
3515.93 779
3516.49 718
3517.05 786
3517.61 674
3518.17 744
3518.73 697
3519.28 708
3519.84 675
3520.40 742
3520.96 821
3521.52 826
3522.08 755
3522.64 765
3523.20 765
3523.76 892
3524.32 840
3524.88 844
3525.44 821
3526.00 755
3526.56 835
3527.12 772
3527.68 671
3528.24 694
3528.80 763
3529.36 652
3529.92 698
3530.48 669
3531.04 721
3531.60 693
3532.16 718
3532.72 757
3533.28 689
3533.84 672
3534.40 652
3534.96 748
3535.52 692
3536.08 725
3536.65 756
3537.21 709
3537.77 686
3538.33 700
3538.89 783
3539.45 722
3540.01 755
3540.57 719
3541.13 704
3541.69 721
3542.25 718
3542.82 806
3543.38 757
3543.94 775
3544.50 822
3545.06 667
3545.62 692
3546.18 718
3546.75 809
3547.31 730
3547.87 716
3548.43 635
3548.99 570
3549.55 587
3550.12 624
3550.68 581
3551.24 506
3551.80 613
3552.36 555
3552.92 573
3553.49 535
3554.05 525
3554.61 620
3555.17 693
3555.74 652
3556.30 620
3556.86 577
3557.42 573
3557.98 575
3558.55 625
3559.11 728
3559.67 626
3560.23 614
3560.80 598
3561.36 595
3561.92 601
3562.49 594
3563.05 702
3563.61 773
3564.17 677
3564.74 630
3565.30 671
3565.86 598
3566.43 608
3566.99 622
3567.55 648
3568.11 670
3568.68 541
3569.24 648
3569.80 644
3570.37 543
3570.93 595
3571.49 547
3572.06 540
3572.62 594
3573.19 600
3573.75 688
3574.31 703
3574.88 702
3575.44 599
3576.00 648
3576.57 732
3577.13 753
3577.70 690
3578.26 726
3578.82 803
3579.39 711
3579.95 766
3580.52 696
3581.08 721
3581.64 707
3582.21 686
3582.77 732
3583.34 734
3583.90 666
3584.47 587
3585.03 607
3585.60 658
3586.16 587
3586.72 589
3587.29 618
3587.85 619
3588.42 628
3588.98 615
3589.55 583
3590.11 662
3590.68 670
3591.24 675
3591.81 610
3592.37 600
3592.94 573
3593.50 607
3594.07 562
3594.63 554
3595.20 572
3595.77 536
3596.33 568
3596.90 579
3597.46 556
3598.03 579
3598.59 625
3599.16 604
3599.72 560
3600.29 574
3600.86 583
3601.42 503
3601.99 499
3602.55 536
3603.12 550
3603.69 596
3604.25 562
3604.82 621
3605.38 614
3605.95 642
3606.52 532
3607.08 536
3607.65 625
3608.21 591
3608.78 557
3609.35 553
3609.91 579
3610.48 604
3611.05 558
3611.61 504
3612.18 526
3612.75 684
3613.31 528
3613.88 633
3614.45 613
3615.01 631
3615.58 546
3616.15 557
3616.72 667
3617.28 675
3617.85 689
3618.42 639
3618.98 612
3619.55 636
3620.12 669
3620.69 751
3621.25 693
3621.82 739
3622.39 674
3622.96 592
3623.52 494
3624.09 622
3624.66 641
3625.23 571
3625.79 576
3626.36 527
3626.93 505
3627.50 465
3628.06 499
3628.63 543
3629.20 595
3629.77 587
3630.34 639
3630.91 570
3631.47 633
3632.04 669
3632.61 649
3633.18 698
3633.75 686
3634.31 624
3634.88 666
3635.45 677
3636.02 600
3636.59 599
3637.16 628
3637.73 633
3638.29 545
3638.86 563
3639.43 574
3640.00 674
3640.57 695
3641.14 650
3641.71 691
3642.28 747
3642.85 743
3643.42 712
3643.98 652
3644.55 648
3645.12 660
3645.69 522
3646.26 534
3646.83 600
3647.40 659
3647.97 623
3648.54 650
3649.11 720
3649.68 676
3650.25 672
3650.82 844
3651.39 877
3651.96 872
3652.53 944
3653.10 867
3653.67 809
3654.24 803
3654.81 788
3655.38 669
3655.95 713
3656.52 656
3657.09 678
3657.66 664
3658.23 629
3658.80 743
3659.37 672
3659.94 710
3660.51 666
3661.08 603
3661.65 632
3662.22 702
3662.79 744
3663.36 729
3663.93 786
3664.50 840
3665.07 828
3665.64 809
3666.22 829
3666.79 886
3667.36 878
3667.93 988
3668.50 886
3669.07 800
3669.64 783
3670.21 800
3670.78 808
3671.36 710
3671.93 697
3672.50 720
3673.07 680
3673.64 660
3674.21 690
3674.78 726
3675.36 737
3675.93 764
3676.50 673
3677.07 680
3677.64 678
3678.21 701
3678.79 628
3679.36 633
3679.93 574
3680.50 683
3681.07 609
3681.65 614
3682.22 599
3682.79 552
3683.36 608
3683.94 530
3684.51 517
3685.08 467
3685.65 494
3686.23 493
3686.80 521
3687.37 489
3687.94 513
3688.52 600
3689.09 631
3689.66 570
3690.23 523
3690.81 587
3691.38 591
3691.95 656
3692.52 593
3693.10 569
3693.67 588
3694.24 596
3694.82 493
3695.39 570
3695.96 536
3696.54 533
3697.11 486
3697.68 552
3698.26 632
3698.83 550
3699.40 494
3699.98 506
3700.55 502
3701.12 559
3701.70 579
3702.27 627
3702.85 587
3703.42 624
3703.99 612
3704.57 521
3705.14 629
3705.71 599
3706.29 703
3706.86 689
3707.44 618
3708.01 607
3708.59 659
3709.16 582
3709.73 717
3710.31 648
3710.88 652
3711.46 635
3712.03 648
3712.61 587
3713.18 624
3713.75 619
3714.33 610
3714.90 622
3715.48 556
3716.05 575
3716.63 528
3717.20 588
3717.78 617
3718.35 579
3718.93 548
3719.50 635
3720.08 599
3720.65 553
3721.23 530
3721.80 471
3722.38 540
3722.95 566
3723.53 490
3724.11 485
3724.68 529
3725.26 522
3725.83 507
3726.41 487
3726.98 427
3727.56 449
3728.13 547
3728.71 551
3729.29 543
3729.86 565
3730.44 499
3731.01 532
3731.59 538
3732.17 547
3732.74 516
3733.32 524
3733.89 583
3734.47 525
3735.05 600
3735.62 548
3736.20 570
3736.77 550
3737.35 540
3737.93 480
3738.50 607
3739.08 561
3739.66 476
3740.23 499
3740.81 472
3741.39 478
3741.96 482
3742.54 549
3743.12 557
3743.69 578
3744.27 520
3744.85 502
3745.43 516
3746.00 553
3746.58 574
3747.16 634
3747.73 621
3748.31 592
3748.89 566
3749.47 560
3750.04 599
3750.62 549
3751.20 494
3751.78 567
3752.35 554
3752.93 557
3753.51 525
3754.09 534
3754.66 508
3755.24 474
3755.82 537
3756.40 559
3756.98 565
3757.55 575
3758.13 535
3758.71 535
3759.29 501
3759.87 632
3760.44 597
3761.02 456
3761.60 509
3762.18 593
3762.76 461
3763.34 507
3763.91 530
3764.49 545
3765.07 483
3765.65 462
3766.23 525
3766.81 501
3767.39 500
3767.96 506
3768.54 474
3769.12 543
3769.70 564
3770.28 612
3770.86 562
3771.44 612
3772.02 601
3772.60 618
3773.18 602
3773.76 616
3774.33 585
3774.91 586
3775.49 599
3776.07 604
3776.65 535
3777.23 557
3777.81 609
3778.39 599
3778.97 610
3779.55 526
3780.13 464
3780.71 583
3781.29 558
3781.87 555
3782.45 540
3783.03 473
3783.61 517
3784.19 504
3784.77 495
3785.35 488
3785.93 528
3786.51 591
3787.09 597
3787.67 646
3788.25 613
3788.83 551
3789.41 535
3789.99 589
3790.57 509
3791.15 590
3791.73 574
3792.31 536
3792.89 626
3793.48 609
3794.06 623
3794.64 608
3795.22 569
3795.80 617
3796.38 634
3796.96 553
3797.54 550
3798.12 647
3798.70 630
3799.28 629
3799.87 644
3800.45 765
3801.03 768
3801.61 712
3802.19 745
3802.77 747
3803.35 686
3803.94 706
3804.52 759
3805.10 682
3805.68 667
3806.26 856
3806.84 703
3807.43 692
3808.01 765
3808.59 766
3809.17 822
3809.75 869
3810.34 851
3810.92 780
3811.50 778
3812.08 880
3812.66 960
3813.25 963
3813.83 947
3814.41 1021
3814.99 1019
3815.58 920
3816.16 898
3816.74 911
3817.32 981
3817.91 990
3818.49 957
3819.07 831
3819.65 735
3820.24 760
3820.82 719
3821.40 709
3821.99 631
3822.57 643
3823.15 646
3823.73 599
3824.32 616
3824.90 627
3825.48 594
3826.07 649
3826.65 554
3827.23 582
3827.82 577
3828.40 533
3828.98 642
3829.57 620
3830.15 605
3830.73 596
3831.32 567
3831.90 556
3832.49 625
3833.07 560
3833.65 542
3834.24 622
3834.82 604
3835.41 503
3835.99 585
3836.57 616
3837.16 580
3837.74 504
3838.33 575
3838.91 528
3839.49 445
3840.08 519
3840.66 594
3841.25 599
3841.83 566
3842.42 524
3843.00 521
3843.58 570
3844.17 502
3844.75 457
3845.34 487
3845.92 594
3846.51 563
3847.09 538
3847.68 513
3848.26 541
3848.85 589
3849.43 525
3850.02 571
3850.60 526
3851.19 518
3851.77 530
3852.36 499
3852.94 491
3853.53 479
3854.11 511
3854.70 559
3855.29 459
3855.87 438
3856.46 483
3857.04 530
3857.63 556
3858.21 555
3858.80 557
3859.39 584
3859.97 603
3860.56 551
3861.14 555
3861.73 564
3862.31 561
3862.90 571
3863.49 601
3864.07 569
3864.66 509
3865.25 571
3865.83 554
3866.42 653
3867.00 585
3867.59 629
3868.18 502
3868.76 634
3869.35 672
3869.94 579
3870.52 505
3871.11 589
3871.70 506
3872.28 497
3872.87 504
3873.46 522
3874.04 604
3874.63 582
3875.22 528
3875.80 575
3876.39 592
3876.98 548
3877.57 567
3878.15 547
3878.74 470
3879.33 493
3879.92 514
3880.50 485
3881.09 475
3881.68 457
3882.26 405
3882.85 476
3883.44 518
3884.03 480
3884.62 500
3885.20 524
3885.79 466
3886.38 503
3886.97 547
3887.55 486
3888.14 571
3888.73 529
3889.32 567
3889.91 691
3890.49 678
3891.08 592
3891.67 609
3892.26 616
3892.85 624
3893.44 674
3894.02 791
3894.61 635
3895.20 558
3895.79 527
3896.38 564
3896.97 599
3897.56 606
3898.14 560
3898.73 571
3899.32 571
3899.91 607
3900.50 582
3901.09 511
3901.68 558
3902.27 586
3902.86 502
3903.44 515
3904.03 533
3904.62 557
3905.21 500
3905.80 539
3906.39 518
3906.98 547
3907.57 592
3908.16 594
3908.75 570
3909.34 603
3909.93 537
3910.52 546
3911.11 528
3911.70 532
3912.29 506
3912.88 552
3913.47 500
3914.06 591
3914.65 544
3915.24 593
3915.83 539
3916.42 493
3917.01 492
3917.60 575
3918.19 525
3918.78 542
3919.37 501
3919.96 466
3920.55 567
3921.14 611
3921.73 499
3922.32 495
3922.91 519
3923.50 470
3924.09 479
3924.68 543
3925.27 628
3925.86 595
3926.45 551
3927.05 506
3927.64 547
3928.23 522
3928.82 515
3929.41 535
3930.00 463
3930.59 429
3931.18 500
3931.77 486
3932.37 451
3932.96 441
3933.55 438
3934.14 519
3934.73 534
3935.32 457
3935.91 475
3936.51 553
3937.10 567
3937.69 541
3938.28 487
3938.87 558
3939.46 610
3940.06 569
3940.65 566
3941.24 607
3941.83 618
3942.42 549
3943.02 588
3943.61 569
3944.20 665
3944.79 666
3945.39 562
3945.98 541
3946.57 580
3947.16 594
3947.76 534
3948.35 500
3948.94 497
3949.53 464
3950.13 492
3950.72 489
3951.31 519
3951.90 554
3952.50 513
3953.09 545
3953.68 554
3954.28 566
3954.87 537
3955.46 537
3956.05 553
3956.65 568
3957.24 508
3957.83 548
3958.43 553
3959.02 525
3959.61 596
3960.21 546
3960.80 543
3961.39 526
3961.99 544
3962.58 604
3963.17 551
3963.77 533
3964.36 617
3964.96 635
3965.55 624
3966.14 667
3966.74 586
3967.33 669
3967.93 658
3968.52 696
3969.11 701
3969.71 620
3970.30 640
3970.90 601
3971.49 623
3972.08 551
3972.68 555
3973.27 566
3973.87 555
3974.46 654
3975.06 736
3975.65 811
3976.25 811
3976.84 745
3977.43 852
3978.03 824
3978.62 791
3979.22 923
3979.81 832
3980.41 790
3981.00 704
3981.60 712
3982.19 788
3982.79 672
3983.38 586
3983.98 636
3984.57 739
3985.17 724
3985.76 673
3986.36 695
3986.96 786
3987.55 725
3988.15 643
3988.74 620
3989.34 597
3989.93 493
3990.53 533
3991.12 638
3991.72 616
3992.32 648
3992.91 607
3993.51 586
3994.10 541
3994.70 602
3995.30 688
3995.89 756
3996.49 679
3997.08 607
3997.68 698
3998.28 722
3998.87 611
3999.47 623
4000.07 685
4000.66 627
4001.26 623
4001.85 619
4002.45 557
4003.05 553
4003.64 596
4004.24 543
4004.84 562
4005.43 585
4006.03 567
4006.63 602
4007.23 682
4007.82 681
4008.42 708
4009.02 596
4009.61 666
4010.21 612
4010.81 596
4011.41 480
4012.00 486
4012.60 617
4013.20 606
4013.79 553
4014.39 526
4014.99 570
4015.59 609
4016.18 551
4016.78 548
4017.38 547
4017.98 613
4018.58 668
4019.17 624
4019.77 581
4020.37 582
4020.97 625
4021.56 524
4022.16 521
4022.76 638
4023.36 622
4023.96 646
4024.56 614
4025.15 712
4025.75 710
4026.35 678
4026.95 689
4027.55 715
4028.15 763
4028.74 820
4029.34 793
4029.94 782
4030.54 767
4031.14 769
4031.74 826
4032.34 761
4032.93 768
4033.53 817
4034.13 923
4034.73 860
4035.33 842
4035.93 824
4036.53 855
4037.13 790
4037.73 633
4038.33 546
4038.93 582
4039.52 600
4040.12 559
4040.72 515
4041.32 649
4041.92 600
4042.52 576
4043.12 573
4043.72 602
4044.32 619
4044.92 535
4045.52 508
4046.12 529
4046.72 586
4047.32 548
4047.92 545
4048.52 672
4049.12 599
4049.72 537
4050.32 592
4050.92 626
4051.52 574
4052.12 611
4052.72 583
4053.32 535
4053.92 504
4054.52 541
4055.12 567
4055.72 533
4056.32 550
4056.92 451
4057.52 555
4058.13 591
4058.73 539
4059.33 551
4059.93 513
4060.53 473
4061.13 512
4061.73 536
4062.33 567
4062.93 541
4063.53 490
4064.14 515
4064.74 512
4065.34 564
4065.94 555
4066.54 498
4067.14 526
4067.74 555
4068.34 534
4068.95 467
4069.55 475
4070.15 491
4070.75 506
4071.35 553
4071.95 494
4072.56 541
4073.16 490
4073.76 512
4074.36 436
4074.96 513
4075.57 555
4076.17 521
4076.77 472
4077.37 527
4077.97 592
4078.58 466
4079.18 494
4079.78 506
4080.38 524
4080.99 462
4081.59 588
4082.19 548
4082.79 479
4083.40 454
4084.00 519
4084.60 456
4085.20 473
4085.81 514
4086.41 444
4087.01 488
4087.61 520
4088.22 477
4088.82 476
4089.42 504
4090.03 389
4090.63 437
4091.23 449
4091.84 423
4092.44 452
4093.04 433
4093.65 475
4094.25 483
4094.85 476
4095.46 479
4096.06 440
4096.66 422
4097.27 452
4097.87 405
4098.47 472
4099.08 460
4099.68 436
4100.29 428
4100.89 505
4101.49 480
4102.10 552
4102.70 461
4103.30 438
4103.91 416
4104.51 512
4105.12 455
4105.72 439
4106.33 512
4106.93 504
4107.53 552
4108.14 504
4108.74 456
4109.35 460
4109.95 459
4110.56 466
4111.16 443
4111.77 506
4112.37 479
4112.98 436
4113.58 460
4114.19 484
4114.79 447
4115.40 476
4116.00 569
4116.61 520
4117.21 523
4117.82 447
4118.42 469
4119.03 483
4119.63 487
4120.24 480
4120.84 509
4121.45 531
4122.05 486
4122.66 525
4123.26 555
4123.87 492
4124.47 448
4125.08 464
4125.69 462
4126.29 457
4126.90 460
4127.50 531
4128.11 505
4128.71 446
4129.32 462
4129.93 483
4130.53 523
4131.14 523
4131.74 450
4132.35 447
4132.96 443
4133.56 485
4134.17 502
4134.78 469
4135.38 487
4135.99 554
4136.60 545
4137.20 441
4137.81 469
4138.42 507
4139.02 582
4139.63 653
4140.24 598
4140.84 551
4141.45 546
4142.06 602
4142.66 648
4143.27 665
4143.88 673
4144.48 682
4145.09 657
4145.70 612
4146.31 597
4146.91 570
4147.52 566
4148.13 506
4148.73 555
4149.34 540
4149.95 507
4150.56 499
4151.16 501
4151.77 465
4152.38 465
4152.99 528
4153.60 523
4154.20 474
4154.81 422
4155.42 503
4156.03 473
4156.63 544
4157.24 660
4157.85 588
4158.46 575
4159.07 557
4159.68 569
4160.28 561
4160.89 645
4161.50 619
4162.11 572
4162.72 614
4163.33 551
4163.93 611
4164.54 603
4165.15 516
4165.76 556
4166.37 526
4166.98 542
4167.59 511
4168.19 546
4168.80 473
4169.41 501
4170.02 455
4170.63 534
4171.24 564
4171.85 498
4172.46 492
4173.07 469
4173.68 512
4174.29 533
4174.89 460
4175.50 508
4176.11 507
4176.72 569
4177.33 604
4177.94 594
4178.55 509
4179.16 540
4179.77 480
4180.38 550
4180.99 490
4181.60 522
4182.21 517
4182.82 499
4183.43 488
4184.04 526
4184.65 503
4185.26 539
4185.87 566
4186.48 513
4187.09 482
4187.70 455
4188.31 421
4188.92 532
4189.53 462
4190.14 381
4190.75 516
4191.36 490
4191.97 490
4192.58 423
4193.19 483
4193.80 498
4194.42 487
4195.03 545
4195.64 531
4196.25 541
4196.86 602
4197.47 553
4198.08 611
4198.69 579
4199.30 502
4199.91 507
4200.53 519
4201.14 551
4201.75 558
4202.36 563
4202.97 487
4203.58 488
4204.19 508
4204.80 528
4205.42 507
4206.03 540
4206.64 563
4207.25 462
4207.86 514
4208.47 487
4209.09 520
4209.70 469
4210.31 453
4210.92 466
4211.53 478
4212.15 489
4212.76 532
4213.37 470
4213.98 458
4214.59 468
4215.21 473
4215.82 545
4216.43 607
4217.04 557
4217.66 585
4218.27 673
4218.88 619
4219.49 640
4220.11 648
4220.72 691
4221.33 615
4221.94 576
4222.56 568
4223.17 573
4223.78 566
4224.40 644
4225.01 627
4225.62 611
4226.23 628
4226.85 595
4227.46 632
4228.07 604
4228.69 582
4229.30 609
4229.91 636
4230.53 608
4231.14 638
4231.75 777
4232.37 900
4232.98 1009
4233.59 1037
4234.21 1059
4234.82 1143
4235.44 1243
4236.05 1289
4236.66 1217
4237.28 1186
4237.89 1224
4238.50 1019
4239.12 839
4239.73 768
4240.35 741
4240.96 655
4241.58 739
4242.19 666
4242.80 666
4243.42 672
4244.03 654
4244.65 689
4245.26 593
4245.88 654
4246.49 641
4247.10 675
4247.72 677
4248.33 565
4248.95 644
4249.56 627
4250.18 652
4250.79 651
4251.41 657
4252.02 639
4252.64 563
4253.25 611
4253.87 523
4254.48 559
4255.10 635
4255.71 533
4256.33 598
4256.94 586
4257.56 565
4258.17 584
4258.79 633
4259.41 577
4260.02 570
4260.64 538
4261.25 527
4261.87 581
4262.48 596
4263.10 530
4263.71 464
4264.33 547
4264.95 559
4265.56 569
4266.18 572
4266.79 639
4267.41 606
4268.03 605
4268.64 626
4269.26 680
4269.87 654
4270.49 658
4271.11 702
4271.72 711
4272.34 695
4272.96 652
4273.57 644
4274.19 683
4274.81 849
4275.42 835
4276.04 908
4276.66 911
4277.27 934
4277.89 875
4278.51 938
4279.12 881
4279.74 814
4280.36 713
4280.97 609
4281.59 604
4282.21 641
4282.83 651
4283.44 520
4284.06 569
4284.68 491
4285.29 558
4285.91 553
4286.53 448
4287.15 516
4287.76 565
4288.38 519
4289.00 546
4289.62 575
4290.23 592
4290.85 544
4291.47 628
4292.09 586
4292.71 490
4293.32 574
4293.94 578
4294.56 511
4295.18 504
4295.80 535
4296.41 488
4297.03 496
4297.65 463
4298.27 535
4298.89 511
4299.50 533
4300.12 574
4300.74 538
4301.36 589
4301.98 527
4302.60 533
4303.22 559
4303.83 525
4304.45 509
4305.07 510
4305.69 597
4306.31 550
4306.93 516
4307.55 564
4308.17 591
4308.79 558
4309.40 614
4310.02 561
4310.64 564
4311.26 530
4311.88 591
4312.50 573
4313.12 596
4313.74 629
4314.36 616
4314.98 565
4315.60 591
4316.22 523
4316.84 623
4317.46 513
4318.08 581
4318.70 645
4319.32 577
4319.94 589
4320.56 545
4321.18 640
4321.80 646
4322.42 675
4323.04 611
4323.66 648
4324.28 700
4324.90 671
4325.52 589
4326.14 680
4326.76 703
4327.38 710
4328.00 780
4328.62 709
4329.24 693
4329.86 741
4330.48 814
4331.10 776
4331.72 829
4332.34 755
4332.96 906
4333.58 952
4334.20 985
4334.82 1062
4335.45 1265
4336.07 1452
4336.69 1314
4337.31 1598
4337.93 1865
4338.55 1823
4339.17 1986
4339.79 1968
4340.41 1848
4341.04 1801
4341.66 1566
4342.28 1558
4342.90 1642
4343.52 1722
4344.14 1843
4344.76 1856
4345.39 2258
4346.01 2545
4346.63 2630
4347.25 2766
4347.87 2719
4348.50 2720
4349.12 2433
4349.74 2202
4350.36 1899
4350.98 1768
4351.61 1587
4352.23 1281
4352.85 1069
4353.47 984
4354.09 943
4354.72 1006
4355.34 1025
4355.96 1014
4356.58 1034
4357.21 926
4357.83 903
4358.45 911
4359.07 968
4359.70 964
4360.32 804
4360.94 810
4361.56 864
4362.19 929
4362.81 835
4363.43 866
4364.06 859
4364.68 855
4365.30 911
4365.93 710
4366.55 785
4367.17 782
4367.80 701
4368.42 787
4369.04 765
4369.67 678
4370.29 634
4370.91 552
4371.54 550
4372.16 564
4372.78 666
4373.41 587
4374.03 677
4374.65 635
4375.28 661
4375.90 623
4376.53 605
4377.15 643
4377.77 625
4378.40 656
4379.02 637
4379.65 664
4380.27 605
4380.89 627
4381.52 637
4382.14 651
4382.77 627
4383.39 695
4384.02 725
4384.64 674
4385.26 694
4385.89 640
4386.51 740
4387.14 646
4387.76 580
4388.39 551
4389.01 601
4389.64 635
4390.26 650
4390.89 579
4391.51 586
4392.14 552
4392.76 565
4393.39 529
4394.01 561
4394.64 546
4395.26 560
4395.89 519
4396.51 494
4397.14 526
4397.76 506
4398.39 534
4399.01 516
4399.64 576
4400.27 602
4400.89 688
4401.52 585
4402.14 590
4402.77 550
4403.39 555
4404.02 662
4404.65 574
4405.27 528
4405.90 611
4406.52 529
4407.15 527
4407.78 535
4408.40 575
4409.03 573
4409.65 600
4410.28 689
4410.91 571
4411.53 571
4412.16 598
4412.79 570
4413.41 619
4414.04 553
4414.67 510
4415.29 528
4415.92 558
4416.55 530
4417.17 554
4417.80 592
4418.43 612
4419.05 600
4419.68 577
4420.31 496
4420.93 544
4421.56 574
4422.19 415
4422.82 502
4423.44 503
4424.07 558
4424.70 541
4425.32 565
4425.95 521
4426.58 471
4427.21 518
4427.83 495
4428.46 508
4429.09 498
4429.72 498
4430.35 499
4430.97 536
4431.60 544
4432.23 516
4432.86 515
4433.48 496
4434.11 551
4434.74 603
4435.37 526
4436.00 633
4436.62 599
4437.25 600
4437.88 570
4438.51 583
4439.14 536
4439.77 564
4440.39 600
4441.02 527
4441.65 540
4442.28 558
4442.91 576
4443.54 549
4444.17 523
4444.79 536
4445.42 570
4446.05 569
4446.68 553
4447.31 678
4447.94 646
4448.57 634
4449.20 605
4449.83 695
4450.46 656
4451.08 573
4451.71 641
4452.34 669
4452.97 625
4453.60 733
4454.23 775
4454.86 798
4455.49 775
4456.12 760
4456.75 748
4457.38 877
4458.01 883
4458.64 800
4459.27 732
4459.90 711
4460.53 644
4461.16 598
4461.79 589
4462.42 600
4463.05 531
4463.68 490
4464.31 531
4464.94 580
4465.57 622
4466.20 574
4466.83 538
4467.46 499
4468.09 571
4468.72 586
4469.35 499
4469.98 528
4470.61 533
4471.24 518
4471.87 542
4472.50 489
4473.13 537
4473.76 574
4474.40 507
4475.03 465
4475.66 493
4476.29 556
4476.92 534
4477.55 567
4478.18 525
4478.81 562
4479.44 530
4480.07 636
4480.71 557
4481.34 541
4481.97 547
4482.60 535
4483.23 583
4483.86 539
4484.49 557
4485.13 538
4485.76 542
4486.39 509
4487.02 565
4487.65 563
4488.28 533
4488.92 502
4489.55 491
4490.18 612
4490.81 572
4491.44 577
4492.08 597
4492.71 570
4493.34 598
4493.97 582
4494.61 531
4495.24 509
4495.87 577
4496.50 588
4497.13 614
4497.77 644
4498.40 576
4499.03 618
4499.67 668
4500.30 789
4500.93 839
4501.56 933
4502.20 897
4502.83 1024
4503.46 947
4504.09 975
4504.73 880
4505.36 679
4505.99 745
4506.63 623
4507.26 564
4507.89 563
4508.53 646
4509.16 533
4509.79 570
4510.43 599
4511.06 532
4511.69 559
4512.33 597
4512.96 596
4513.59 569
4514.23 515
4514.86 516
4515.49 492
4516.13 540
4516.76 596
4517.40 530
4518.03 492
4518.66 572
4519.30 542
4519.93 509
4520.57 557
4521.20 524
4521.83 576
4522.47 583
4523.10 576
4523.74 613
4524.37 541
4525.01 467
4525.64 520
4526.27 477
4526.91 453
4527.54 529
4528.18 514
4528.81 651
4529.45 552
4530.08 578
4530.72 476
4531.35 522
4531.99 591
4532.62 605
4533.26 633
4533.89 669
4534.53 605
4535.16 565
4535.80 527
4536.43 529
4537.07 545
4537.70 504
4538.34 482
4538.97 438
4539.61 463
4540.24 467
4540.88 448
4541.52 446
4542.15 485
4542.79 501
4543.42 475
4544.06 419
4544.69 445
4545.33 432
4545.97 472
4546.60 533
4547.24 463
4547.87 479
4548.51 491
4549.15 451
4549.78 453
4550.42 513
4551.05 467
4551.69 483
4552.33 520
4552.96 523
4553.60 457
4554.24 469
4554.87 411
4555.51 435
4556.15 488
4556.78 490
4557.42 481
4558.06 438
4558.69 502
4559.33 457
4559.97 435
4560.60 481
4561.24 490
4561.88 494
4562.51 468
4563.15 483
4563.79 464
4564.43 461
4565.06 548
4565.70 470
4566.34 527
4566.97 507
4567.61 508
4568.25 449
4568.89 443
4569.52 541
4570.16 555
4570.80 514
4571.44 500
4572.07 503
4572.71 520
4573.35 498
4573.99 488
4574.63 488
4575.26 500
4575.90 506
4576.54 446
4577.18 525
4577.82 639
4578.45 545
4579.09 594
4579.73 631
4580.37 578
4581.01 511
4581.65 581
4582.28 496
4582.92 562
4583.56 581
4584.20 523
4584.84 527
4585.48 543
4586.12 637
4586.75 641
4587.39 594
4588.03 637
4588.67 753
4589.31 786
4589.95 822
4590.59 844
4591.23 857
4591.87 1072
4592.50 1278
4593.14 1215
4593.78 1205
4594.42 1069
4595.06 909
4595.70 827
4596.34 833
4596.98 690
4597.62 696
4598.26 623
4598.90 544
4599.54 562
4600.18 604
4600.82 661
4601.46 690
4602.10 587
4602.74 643
4603.38 712
4604.02 652
4604.66 620
4605.30 572
4605.94 646
4606.58 667
4607.22 623
4607.86 507
4608.50 546
4609.14 625
4609.78 602
4610.42 549
4611.06 574
4611.70 548
4612.34 554
4612.98 580
4613.62 545
4614.26 524
4614.90 526
4615.54 490
4616.18 538
4616.82 546
4617.47 565
4618.11 561
4618.75 526
4619.39 524
4620.03 533
4620.67 456
4621.31 534
4621.95 597
4622.59 588
4623.23 542
4623.88 520
4624.52 510
4625.16 501
4625.80 548
4626.44 432
4627.08 404
4627.72 452
4628.37 441
4629.01 481
4629.65 518
4630.29 528
4630.93 624
4631.58 550
4632.22 601
4632.86 576
4633.50 620
4634.14 607
4634.79 585
4635.43 599
4636.07 576
4636.71 482
4637.35 511
4638.00 483
4638.64 516
4639.28 516
4639.92 560
4640.57 542
4641.21 563
4641.85 570
4642.49 558
4643.14 586
4643.78 528
4644.42 503
4645.06 498
4645.71 473
4646.35 509
4646.99 442
4647.64 462
4648.28 445
4648.92 467
4649.56 458
4650.21 485
4650.85 440
4651.49 442
4652.14 529
4652.78 508
4653.42 518
4654.07 588
4654.71 473
4655.35 513
4656.00 513
4656.64 504
4657.29 479
4657.93 391
4658.57 440
4659.22 525
4659.86 529
4660.50 459
4661.15 467
4661.79 437
4662.44 459
4663.08 510
4663.72 478
4664.37 478
4665.01 420
4665.66 466
4666.30 453
4666.95 456
4667.59 445
4668.23 473
4668.88 427
4669.52 434
4670.17 388
4670.81 360
4671.46 400
4672.10 465
4672.75 354
4673.39 366
4674.04 415
4674.68 470
4675.32 392
4675.97 467
4676.61 495
4677.26 464
4677.90 445
4678.55 453
4679.20 464
4679.84 413
4680.49 478
4681.13 431
4681.78 453
4682.42 447
4683.07 497
4683.71 434
4684.36 407
4685.00 495
4685.65 493
4686.29 423
4686.94 530
4687.59 483
4688.23 424
4688.88 445
4689.52 458
4690.17 459
4690.82 477
4691.46 582
4692.11 506
4692.75 501
4693.40 540
4694.05 550
4694.69 587
4695.34 578
4695.98 606
4696.63 732
4697.28 854
4697.92 822
4698.57 835
4699.22 911
4699.86 1035
4700.51 911
4701.16 1003
4701.80 912
4702.45 816
4703.10 678
4703.74 668
4704.39 549
4705.04 655
4705.68 674
4706.33 582
4706.98 592
4707.63 626
4708.27 526
4708.92 595
4709.57 556
4710.21 551
4710.86 522
4711.51 462
4712.16 599
4712.80 559
4713.45 640
4714.10 586
4714.75 593
4715.39 521
4716.04 631
4716.69 513
4717.34 577
4717.99 572
4718.63 471
4719.28 551
4719.93 582
4720.58 549
4721.22 503
4721.87 519
4722.52 611
4723.17 551
4723.82 424
4724.47 514
4725.11 551
4725.76 583
4726.41 561
4727.06 594
4727.71 600
4728.36 625
4729.00 641
4729.65 584
4730.30 568
4730.95 402
4731.60 506
4732.25 537
4732.90 587
4733.55 453
4734.19 551
4734.84 540
4735.49 508
4736.14 459
4736.79 515
4737.44 504
4738.09 585
4738.74 602
4739.39 542
4740.04 444
4740.69 408
4741.34 474
4741.99 470
4742.64 541
4743.28 550
4743.93 538
4744.58 539
4745.23 473
4745.88 511
4746.53 586
4747.18 562
4747.83 563
4748.48 603
4749.13 677
4749.78 576
4750.43 581
4751.08 640
4751.73 735
4752.38 659
4753.03 584
4753.68 673
4754.33 634
4754.98 554
4755.63 535
4756.29 643
4756.94 554
4757.59 543
4758.24 514
4758.89 458
4759.54 560
4760.19 561
4760.84 526
4761.49 509
4762.14 529
4762.79 491
4763.44 506
4764.09 499
4764.74 533
4765.40 595
4766.05 588
4766.70 580
4767.35 508
4768.00 546
4768.65 511
4769.30 611
4769.95 574
4770.61 501
4771.26 477
4771.91 506
4772.56 453
4773.21 518
4773.86 487
4774.52 475
4775.17 462
4775.82 489
4776.47 470
4777.12 460
4777.77 457
4778.43 509
4779.08 573
4779.73 535
4780.38 575
4781.04 491
4781.69 486
4782.34 563
4782.99 505
4783.64 457
4784.30 427
4784.95 497
4785.60 452
4786.25 473
4786.91 440
4787.56 474
4788.21 433
4788.86 480
4789.52 464
4790.17 495
4790.82 438
4791.48 467
4792.13 445
4792.78 441
4793.43 447
4794.09 495
4794.74 452
4795.39 450
4796.05 443
4796.70 416
4797.35 443
4798.01 419
4798.66 480
4799.31 497
4799.97 442
4800.62 372
4801.27 428
4801.93 450
4802.58 535
4803.23 478
4803.89 463
4804.54 475
4805.20 481
4805.85 524
4806.50 521
4807.16 485
4807.81 531
4808.47 530
4809.12 457
4809.77 516
4810.43 559
4811.08 617
4811.74 538
4812.39 511
4813.04 485
4813.70 513
4814.35 543
4815.01 580
4815.66 535
4816.32 520
4816.97 547
4817.63 511
4818.28 597
4818.94 549
4819.59 556
4820.24 638
4820.90 613
4821.55 572
4822.21 605
4822.86 573
4823.52 617
4824.17 626
4824.83 564
4825.49 546
4826.14 595
4826.80 645
4827.45 649
4828.11 573
4828.76 575
4829.42 605
4830.07 605
4830.73 629
4831.38 631
4832.04 697
4832.69 620
4833.35 642
4834.01 742
4834.66 793
4835.32 857
4835.97 798
4836.63 822
4837.29 760
4837.94 831
4838.60 910
4839.25 867
4839.91 844
4840.57 773
4841.22 855
4841.88 770
4842.54 806
4843.19 868
4843.85 921
4844.50 934
4845.16 892
4845.82 971
4846.47 1017
4847.13 1067
4847.79 1117
4848.44 1313
4849.10 1286
4849.76 1393
4850.41 1470
4851.07 1505
4851.73 1578
4852.39 1568
4853.04 1573
4853.70 1422
4854.36 1257
4855.01 1323
4855.67 1289
4856.33 1258
4856.99 1316
4857.64 1444
4858.30 1603
4858.96 1652
4859.62 1564
4860.27 1528
4860.93 1699
4861.59 1567
4862.25 1483
4862.90 1459
4863.56 1279
4864.22 1222
4864.88 1287
4865.53 1272
4866.19 1230
4866.85 1203
4867.51 1372
4868.17 1330
4868.83 1380
4869.48 1417
4870.14 1267
4870.80 1241
4871.46 1173
4872.12 1189
4872.77 1269
4873.43 1195
4874.09 1002
4874.75 1029
4875.41 1085
4876.07 1119
4876.73 1143
4877.38 1247
4878.04 1175
4878.70 1273
4879.36 1346
4880.02 1322
4880.68 1280
4881.34 1247
4882.00 1176
4882.66 1111
4883.31 984
4883.97 934
4884.63 950
4885.29 983
4885.95 893
4886.61 843
4887.27 945
4887.93 1039
4888.59 1033
4889.25 1067
4889.91 1184
4890.57 1087
4891.23 1238
4891.89 1209
4892.55 1218
4893.21 1063
4893.87 934
4894.53 991
4895.19 954
4895.85 930
4896.51 929
4897.17 898
4897.83 840
4898.49 827
4899.15 908
4899.81 844
4900.47 897
4901.13 895
4901.79 966
4902.45 860
4903.11 897
4903.77 797
4904.43 747
4905.09 684
4905.75 682
4906.41 692
4907.07 656
4907.73 701
4908.39 718
4909.05 631
4909.72 648
4910.38 699
4911.04 722
4911.70 596
4912.36 600
4913.02 636
4913.68 596
4914.34 604
4915.00 653
4915.67 627
4916.33 594
4916.99 576
4917.65 567
4918.31 584
4918.97 525
4919.63 572
4920.30 517
4920.96 615
4921.62 585
4922.28 562
4922.94 557
4923.60 530
4924.27 577
4924.93 642
4925.59 618
4926.25 656
4926.91 600
4927.58 520
4928.24 570
4928.90 503
4929.56 601
4930.22 700
4930.89 597
4931.55 588
4932.21 602
4932.87 536
4933.54 582
4934.20 510
4934.86 523
4935.52 576
4936.19 530
4936.85 575
4937.51 542
4938.18 532
4938.84 573
4939.50 484
4940.16 530
4940.83 547
4941.49 569
4942.15 556
4942.82 534
4943.48 530
4944.14 524
4944.81 518
4945.47 533
4946.13 494
4946.80 549
4947.46 532
4948.12 550
4948.79 550
4949.45 506
4950.11 514
4950.78 525
4951.44 481
4952.10 496
4952.77 486
4953.43 513
4954.10 520
4954.76 431
4955.42 497
4956.09 511
4956.75 523
4957.42 464
4958.08 511
4958.74 457
4959.41 536
4960.07 623
4960.74 689
4961.40 649
4962.07 708
4962.73 678
4963.39 734
4964.06 772
4964.72 782
4965.39 760
4966.05 743
4966.72 745
4967.38 654
4968.05 606
4968.71 644
4969.38 622
4970.04 612
4970.71 558
4971.37 562
4972.04 544
4972.70 570
4973.37 561
4974.03 586
4974.70 632
4975.36 675
4976.03 650
4976.69 651
4977.36 653
4978.02 733
4978.69 760
4979.36 681
4980.02 691
4980.69 662
4981.35 622
4982.02 537
4982.68 484
4983.35 500
4984.02 604
4984.68 602
4985.35 562
4986.01 612
4986.68 588
4987.35 620
4988.01 624
4988.68 583
4989.34 564
4990.01 560
4990.68 599
4991.34 630
4992.01 636
4992.68 559
4993.34 615
4994.01 549
4994.68 500
4995.34 511
4996.01 496
4996.68 483
4997.34 487
4998.01 467
4998.68 435
4999.34 519
5000.01 409
5000.68 431
5001.34 391
5002.01 506
5002.68 507
5003.35 468
5004.01 538
5004.68 541
5005.35 564
5006.01 421
5006.68 449
5007.35 484
5008.02 494
5008.68 436
5009.35 463
5010.02 467
5010.69 482
5011.36 474
5012.02 409
5012.69 544
5013.36 527
5014.03 527
5014.69 485
5015.36 518
5016.03 497
5016.70 511
5017.37 489
5018.03 520
5018.70 492
5019.37 498
5020.04 493
5020.71 492
5021.38 450
5022.04 500
5022.71 558
5023.38 452
5024.05 488
5024.72 511
5025.39 476
5026.06 551
5026.72 540
5027.39 525
5028.06 509
5028.73 457
5029.40 490
5030.07 551
5030.74 507
5031.41 470
5032.08 437
5032.75 425
5033.41 465
5034.08 480
5034.75 433
5035.42 430
5036.09 524
5036.76 459
5037.43 412
5038.10 438
5038.77 409
5039.44 434
5040.11 482
5040.78 490
5041.45 440
5042.12 437
5042.79 417
5043.46 443
5044.13 501
5044.80 450
5045.47 406
5046.14 420
5046.81 450
5047.48 484
5048.15 429
5048.82 444
5049.49 550
5050.16 445
5050.83 419
5051.50 450
5052.17 448
5052.84 435
5053.51 521
5054.18 465
5054.85 364
5055.52 416
5056.19 403
5056.86 463
5057.53 489
5058.21 420
5058.88 434
5059.55 463
5060.22 428
5060.89 456
5061.56 390
5062.23 383
5062.90 422
5063.57 445
5064.24 433
5064.92 466
5065.59 418
5066.26 495
5066.93 460
5067.60 433
5068.27 499
5068.94 477
5069.62 407
5070.29 383
5070.96 404
5071.63 374
5072.30 389
5072.97 430
5073.65 468
5074.32 469
5074.99 550
5075.66 604
5076.33 586
5077.01 570
5077.68 564
5078.35 587
5079.02 600
5079.70 644
5080.37 707
5081.04 656
5081.71 554
5082.38 531
5083.06 490
5083.73 515
5084.40 540
5085.07 534
5085.75 479
5086.42 478
5087.09 530
5087.77 530
5088.44 530
5089.11 536
5089.78 563
5090.46 557
5091.13 486
5091.80 546
5092.48 659
5093.15 713
5093.82 610
5094.50 597
5095.17 547
5095.84 547
5096.52 512
5097.19 500
5097.86 466
5098.54 528
5099.21 586
5099.88 521
5100.56 569
5101.23 481
5101.90 507
5102.58 600
5103.25 592
5103.93 510
5104.60 617
5105.27 586
5105.95 490
5106.62 541
5107.30 562
5107.97 596
5108.64 564
5109.32 536
5109.99 568
5110.67 507
5111.34 491
5112.02 517
5112.69 471
5113.36 501
5114.04 483
5114.71 492
5115.39 487
5116.06 497
5116.74 526
5117.41 589
5118.09 613
5118.76 600
5119.44 594
5120.11 635
5120.79 610
5121.46 517
5122.14 508
5122.81 568
5123.49 515
5124.16 513
5124.84 552
5125.51 549
5126.19 472
5126.86 480
5127.54 519
5128.21 505
5128.89 490
5129.57 591
5130.24 537
5130.92 612
5131.59 618
5132.27 658
5132.94 630
5133.62 577
5134.30 541
5134.97 435
5135.65 534
5136.32 492
5137.00 551
5137.68 509
5138.35 456
5139.03 496
5139.70 493
5140.38 535
5141.06 521
5141.73 505
5142.41 529
5143.09 516
5143.76 462
5144.44 548
5145.12 500
5145.79 440
5146.47 431
5147.15 441
5147.82 479
5148.50 501
5149.18 489
5149.85 461
5150.53 454
5151.21 427
5151.88 414
5152.56 452
5153.24 431
5153.92 374
5154.59 368
5155.27 411
5155.95 467
5156.62 384
5157.30 395
5157.98 383
5158.66 448
5159.33 495
5160.01 531
5160.69 497
5161.37 491
5162.04 407
5162.72 397
5163.40 486
5164.08 433
5164.76 454
5165.43 416
5166.11 474
5166.79 535
5167.47 414
5168.15 358
5168.82 374
5169.50 460
5170.18 547
5170.86 428
5171.54 473
5172.22 459
5172.89 444
5173.57 383
5174.25 406
5174.93 405
5175.61 425
5176.29 457
5176.97 449
5177.64 457
5178.32 574
5179.00 580
5179.68 463
5180.36 495
5181.04 492
5181.72 479
5182.40 523
5183.08 451
5183.75 445
5184.43 457
5185.11 449
5185.79 424
5186.47 463
5187.15 460
5187.83 423
5188.51 432
5189.19 460
5189.87 447
5190.55 400
5191.23 445
5191.91 512
5192.59 430
5193.27 449
5193.95 390
5194.63 460
5195.31 454
5195.99 403
5196.67 411
5197.35 438
5198.03 428
5198.71 421
5199.39 420
5200.07 452
5200.75 468
5201.43 400
5202.11 426
5202.79 442
5203.47 446
5204.15 422
5204.83 461
5205.51 484
5206.19 476
5206.87 485
5207.55 520
5208.23 516
5208.91 536
5209.59 532
5210.27 485
5210.96 494
5211.64 539
5212.32 580
5213.00 475
5213.68 505
5214.36 508
5215.04 572
5215.72 525
5216.40 542
5217.09 554
5217.77 512
5218.45 583
5219.13 547
5219.81 639
5220.49 618
5221.17 550
5221.86 559
5222.54 575
5223.22 551
5223.90 470
5224.58 480
5225.27 478
5225.95 576
5226.63 537
5227.31 508
5227.99 551
5228.67 448
5229.36 527
5230.04 493
5230.72 441
5231.40 480
5232.09 450
5232.77 519
5233.45 534
5234.13 477
5234.82 456
5235.50 610
5236.18 543
5236.86 546
5237.55 606
5238.23 568
5238.91 571
5239.59 580
5240.28 657
5240.96 612
5241.64 631
5242.33 624
5243.01 521
5243.69 550
5244.37 571
5245.06 519
5245.74 516
5246.42 472
5247.11 520
5247.79 567
5248.47 593
5249.16 563
5249.84 570
5250.52 678
5251.21 630
5251.89 592
5252.58 621
5253.26 661
5253.94 674
5254.63 613
5255.31 558
5255.99 516
5256.68 499
5257.36 483
5258.05 514
5258.73 561
5259.41 552
5260.10 621
5260.78 556
5261.47 574
5262.15 557
5262.84 667
5263.52 608
5264.20 554
5264.89 489
5265.57 551
5266.26 531
5266.94 534
5267.63 589
5268.31 555
5269.00 510
5269.68 475
5270.37 542
5271.05 515
5271.73 522
5272.42 501
5273.10 549
5273.79 481
5274.47 509
5275.16 446
5275.85 493
5276.53 497
5277.22 478
5277.90 433
5278.59 456
5279.27 467
5279.96 527
5280.64 519
5281.33 480
5282.01 505
5282.70 610
5283.38 591
5284.07 591
5284.76 562
5285.44 470
5286.13 495
5286.81 510
5287.50 492
5288.19 525
5288.87 510
5289.56 472
5290.24 467
5290.93 479
5291.62 452
5292.30 435
5292.99 462
5293.67 507
5294.36 534
5295.05 495
5295.73 467
5296.42 491
5297.11 485
5297.79 512
5298.48 457
5299.17 526
5299.85 585
5300.54 534
5301.23 504
5301.91 668
5302.60 639
5303.29 586
5303.97 646
5304.66 528
5305.35 517
5306.04 516
5306.72 558
5307.41 498
5308.10 539
5308.78 663
5309.47 699
5310.16 677
5310.85 636
5311.53 764
5312.22 738
5312.91 745
5313.60 655
5314.28 612
5314.97 523
5315.66 626
5316.35 626
5317.04 574
5317.72 654
5318.41 555
5319.10 586
5319.79 638
5320.48 585
5321.16 652
5321.85 618
5322.54 622
5323.23 600
5323.92 567
5324.60 545
5325.29 460
5325.98 550
5326.67 460
5327.36 463
5328.05 492
5328.74 462
5329.42 436
5330.11 445
5330.80 440
5331.49 451
5332.18 406
5332.87 464
5333.56 479
5334.25 516
5334.93 415
5335.62 464
5336.31 499
5337.00 426
5337.69 452
5338.38 435
5339.07 475
5339.76 464
5340.45 479
5341.14 433
5341.83 479
5342.52 454
5343.21 499
5343.90 479
5344.58 475
5345.27 482
5345.96 471
5346.65 515
5347.34 514
5348.03 552
5348.72 627
5349.41 550
5350.10 557
5350.79 553
5351.48 496
5352.17 491
5352.86 534
5353.55 492
5354.24 515
5354.93 481
5355.62 444
5356.31 454
5357.01 459
5357.70 440
5358.39 426
5359.08 440
5359.77 490
5360.46 431
5361.15 459
5361.84 515
5362.53 527
5363.22 489
5363.91 447
5364.60 449
5365.29 417
5365.98 395
5366.68 438
5367.37 455
5368.06 408
5368.75 452
5369.44 426
5370.13 445
5370.82 399
5371.51 429
5372.21 437
5372.90 440
5373.59 496
5374.28 380
5374.97 443
5375.66 426
5376.35 381
5377.05 404
5377.74 424
5378.43 420
5379.12 394
5379.81 421
5380.51 409
5381.20 394
5381.89 393
5382.58 403
5383.27 444
5383.97 396
5384.66 366
5385.35 382
5386.04 446
5386.73 423
5387.43 431
5388.12 408
5388.81 473
5389.50 530
5390.20 498
5390.89 508
5391.58 453
5392.28 483
5392.97 476
5393.66 487
5394.35 440
5395.05 411
5395.74 422
5396.43 379
5397.13 380
5397.82 381
5398.51 415
5399.20 431
5399.90 422
5400.59 388
5401.28 418
5401.98 426
5402.67 379
5403.36 383
5404.06 452
5404.75 453
5405.44 456
5406.14 457
5406.83 416
5407.53 403
5408.22 432
5408.91 401
5409.61 375
5410.30 417
5410.99 492
5411.69 416
5412.38 391
5413.08 367
5413.77 438
5414.46 411
5415.16 389
5415.85 432
5416.55 388
5417.24 397
5417.94 423
5418.63 443
5419.32 406
5420.02 350
5420.71 389
5421.41 499
5422.10 465
5422.80 408
5423.49 443
5424.19 403
5424.88 395
5425.58 509
5426.27 500
5426.97 427
5427.66 431
5428.36 428
5429.05 420
5429.75 469
5430.44 473
5431.14 446
5431.83 431
5432.53 373
5433.22 400
5433.92 470
5434.61 532
5435.31 547
5436.00 619
5436.70 529
5437.40 602
5438.09 645
5438.79 537
5439.48 534
5440.18 490
5440.87 538
5441.57 518
5442.27 462
5442.96 454
5443.66 489
5444.35 554
5445.05 552
5445.75 572
5446.44 676
5447.14 623
5447.83 625
5448.53 601
5449.23 581
5449.92 543
5450.62 585
5451.32 543
5452.01 595
5452.71 616
5453.41 532
5454.10 579
5454.80 635
5455.50 492
5456.19 507
5456.89 567
5457.59 571
5458.28 578
5458.98 615
5459.68 568
5460.37 586
5461.07 561
5461.77 536
5462.47 472
5463.16 512
5463.86 623
5464.56 595
5465.25 543
5465.95 549
5466.65 558
5467.35 593
5468.04 613
5468.74 547
5469.44 594
5470.14 546
5470.84 590
5471.53 586
5472.23 594
5472.93 628
5473.63 694
5474.32 734
5475.02 699
5475.72 706
5476.42 789
5477.12 894
5477.82 886
5478.51 930
5479.21 1079
5479.91 1224
5480.61 1345
5481.31 1402
5482.01 1368
5482.70 1304
5483.40 1215
5484.10 1180
5484.80 983
5485.50 886
5486.20 876
5486.90 837
5487.59 740
5488.29 712
5488.99 703
5489.69 756
5490.39 755
5491.09 725
5491.79 892
5492.49 820
5493.19 966
5493.89 862
5494.58 900
5495.28 889
5495.98 971
5496.68 1168
5497.38 1238
5498.08 1365
5498.78 1670
5499.48 1676
5500.18 1984
5500.88 2246
5501.58 2307
5502.28 2438
5502.98 2286
5503.68 2266
5504.38 1875
5505.08 1552
5505.78 1275
5506.48 1109
5507.18 998
5507.88 897
5508.58 858
5509.28 814
5509.98 889
5510.68 913
5511.38 764
5512.08 719
5512.78 919
5513.48 736
5514.18 845
5514.88 804
5515.58 870
5516.28 814
5516.98 815
5517.68 731
5518.39 753
5519.09 818
5519.79 718
5520.49 689
5521.19 686
5521.89 660
5522.59 689
5523.29 642
5523.99 634
5524.69 632
5525.40 689
5526.10 663
5526.80 587
5527.50 677
5528.20 717
5528.90 773
5529.60 755
5530.31 720
5531.01 624
5531.71 795
5532.41 714
5533.11 651
5533.81 670
5534.52 596
5535.22 633
5535.92 582
5536.62 591
5537.32 632
5538.02 600
5538.73 581
5539.43 596
5540.13 553
5540.83 577
5541.54 592
5542.24 544
5542.94 609
5543.64 515
5544.34 594
5545.05 607
5545.75 536
5546.45 508
5547.15 551
5547.86 520
5548.56 566
5549.26 500
5549.97 505
5550.67 508
5551.37 518
5552.07 465
5552.78 521
5553.48 562
5554.18 488
5554.89 492
5555.59 522
5556.29 545
5557.00 487
5557.70 549
5558.40 541
5559.11 513
5559.81 523
5560.51 541
5561.22 619
5561.92 567
5562.62 507
5563.33 609
5564.03 592
5564.73 561
5565.44 552
5566.14 612
5566.85 604
5567.55 552
5568.25 533
5568.96 504
5569.66 501
5570.37 429
5571.07 520
5571.77 492
5572.48 508
5573.18 482
5573.89 512
5574.59 599
5575.29 555
5576.00 542
5576.70 490
5577.41 472
5578.11 417
5578.82 472
5579.52 479
5580.23 505
5580.93 492
5581.64 499
5582.34 469
5583.05 505
5583.75 419
5584.46 444
5585.16 427
5585.87 422
5586.57 435
5587.28 476
5587.98 512
5588.69 526
5589.39 488
5590.10 491
5590.80 490
5591.51 493
5592.21 465
5592.92 472
5593.62 450
5594.33 490
5595.04 426
5595.74 551
5596.45 499
5597.15 475
5597.86 475
5598.56 440
5599.27 505
5599.98 538
5600.68 451
5601.39 425
5602.09 438
5602.80 447
5603.51 530
5604.21 526
5604.92 485
5605.62 451
5606.33 461
5607.04 461
5607.74 479
5608.45 449
5609.16 444
5609.86 541
5610.57 518
5611.28 508
5611.98 454
5612.69 467
5613.40 501
5614.10 519
5614.81 481
5615.52 455
5616.22 511
5616.93 526
5617.64 506
5618.35 469
5619.05 460
5619.76 392
5620.47 417
5621.17 481
5621.88 468
5622.59 484
5623.30 464
5624.00 453
5624.71 414
5625.42 493
5626.13 486
5626.83 567
5627.54 585
5628.25 524
5628.96 594
5629.67 587
5630.37 589
5631.08 590
5631.79 500
5632.50 493
5633.21 555
5633.91 600
5634.62 531
5635.33 475
5636.04 510
5636.75 552
5637.45 501
5638.16 490
5638.87 573
5639.58 673
5640.29 536
5641.00 593
5641.70 639
5642.41 685
5643.12 568
5643.83 564
5644.54 586
5645.25 541
5645.96 496
5646.67 465
5647.38 491
5648.08 577
5648.79 536
5649.50 543
5650.21 506
5650.92 490
5651.63 519
5652.34 547
5653.05 497
5653.76 485
5654.47 569
5655.18 634
5655.89 621
5656.60 642
5657.30 762
5658.01 718
5658.72 776
5659.43 783
5660.14 759
5660.85 720
5661.56 588
5662.27 603
5662.98 581
5663.69 598
5664.40 592
5665.11 538
5665.82 503
5666.53 524
5667.24 513
5667.95 510
5668.66 524
5669.37 522
5670.08 500
5670.79 496
5671.50 457
5672.22 478
5672.93 455
5673.64 481
5674.35 477
5675.06 490
5675.77 501
5676.48 523
5677.19 467
5677.90 503
5678.61 452
5679.32 464
5680.03 471
5680.74 502
5681.46 504
5682.17 448
5682.88 418
5683.59 429
5684.30 453
5685.01 569
5685.72 438
5686.43 433
5687.15 477
5687.86 497
5688.57 475
5689.28 402
5689.99 430
5690.70 466
5691.42 447
5692.13 376
5692.84 426
5693.55 495
5694.26 463
5694.97 418
5695.69 402
5696.40 399
5697.11 468
5697.82 388
5698.53 394
5699.25 419
5699.96 446
5700.67 477
5701.38 443
5702.10 455
5702.81 462
5703.52 459
5704.23 456
5704.95 429
5705.66 438
5706.37 445
5707.08 397
5707.80 433
5708.51 397
5709.22 382
5709.93 394
5710.65 402
5711.36 412
5712.07 396
5712.79 367
5713.50 391
5714.21 424
5714.93 385
5715.64 354
5716.35 377
5717.07 419
5717.78 391
5718.49 327
5719.21 382
5719.92 461
5720.63 348
5721.35 372
5722.06 487
5722.77 487
5723.49 452
5724.20 387
5724.92 393
5725.63 442
5726.34 446
5727.06 393
5727.77 400
5728.48 420
5729.20 488
5729.91 504
5730.63 502
5731.34 468
5732.06 425
5732.77 434
5733.48 424
5734.20 401
5734.91 438
5735.63 446
5736.34 476
5737.06 401
5737.77 398
5738.49 422
5739.20 459
5739.91 445
5740.63 437
5741.34 413
5742.06 370
5742.77 392
5743.49 403
5744.20 403
5744.92 391
5745.63 477
5746.35 388
5747.06 411
5747.78 331
5748.49 374
5749.21 409
5749.93 445
5750.64 429
5751.36 414
5752.07 449
5752.79 414
5753.50 358
5754.22 395
5754.93 346
5755.65 378
5756.37 398
5757.08 366
5757.80 368
5758.51 379
5759.23 390
5759.95 390
5760.66 406
5761.38 406
5762.09 354
5762.81 401
5763.53 356
5764.24 308
5764.96 315
5765.67 388
5766.39 352
5767.11 342
5767.82 366
5768.54 355
5769.26 337
5769.97 368
5770.69 333
5771.41 367
5772.12 341
5772.84 341
5773.56 373
5774.27 423
5774.99 432
5775.71 444
5776.42 382
5777.14 333
5777.86 378
5778.58 359
5779.29 354
5780.01 407
5780.73 397
5781.45 420
5782.16 390
5782.88 426
5783.60 400
5784.31 339
5785.03 372
5785.75 425
5786.47 423
5787.19 367
5787.90 403
5788.62 437
5789.34 436
5790.06 411
5790.77 422
5791.49 469
5792.21 417
5792.93 419
5793.65 478
5794.36 404
5795.08 480
5795.80 398
5796.52 407
5797.24 403
5797.96 482
5798.67 476
5799.39 614
5800.11 560
5800.83 650
5801.55 717
5802.27 775
5802.99 912
5803.70 897
5804.42 843
5805.14 845
5805.86 730
5806.58 593
5807.30 557
5808.02 500
5808.74 515
5809.46 512
5810.17 488
5810.89 499
5811.61 485
5812.33 448
5813.05 465
5813.77 462
5814.49 480
5815.21 509
5815.93 450
5816.65 491
5817.37 468
5818.09 463
5818.81 474
5819.53 471
5820.25 470
5820.97 505
5821.69 433
5822.41 468
5823.13 493
5823.85 459
5824.57 437
5825.29 449
5826.01 467
5826.73 500
5827.45 477
5828.17 464
5828.89 470
5829.61 512
5830.33 519
5831.05 430
5831.77 473
5832.49 468
5833.21 490
5833.93 422
5834.65 499
5835.37 445
5836.09 456
5836.81 462
5837.53 433
5838.25 466
5838.97 426
5839.70 481
5840.42 442
5841.14 472
5841.86 417
5842.58 515
5843.30 459
5844.02 441
5844.74 455
5845.46 430
5846.19 444
5846.91 442
5847.63 507
5848.35 481
5849.07 476
5849.79 423
5850.51 437
5851.24 490
5851.96 467
5852.68 398
5853.40 433
5854.12 456
5854.85 467
5855.57 413
5856.29 504
5857.01 462
5857.73 480
5858.46 498
5859.18 416
5859.90 473
5860.62 502
5861.34 396
5862.07 415
5862.79 421
5863.51 426
5864.23 467
5864.96 433
5865.68 496
5866.40 458
5867.12 478
5867.85 472
5868.57 511
5869.29 541
5870.01 540
5870.74 617
5871.46 589
5872.18 492
5872.91 491
5873.63 486
5874.35 488
5875.08 515
5875.80 454
5876.52 444
5877.25 447
5877.97 445
5878.69 516
5879.42 529
5880.14 530
5880.86 473
5881.59 480
5882.31 442
5883.03 504
5883.76 481
5884.48 512
5885.20 487
5885.93 537
5886.65 571
5887.38 461
5888.10 506
5888.82 541
5889.55 446
5890.27 409
5891.00 477
5891.72 463
5892.44 423
5893.17 472
5893.89 426
5894.62 518
5895.34 466
5896.07 438
5896.79 403
5897.51 416
5898.24 482
5898.96 487
5899.69 520
5900.41 517
5901.14 516
5901.86 436
5902.59 442
5903.31 474
5904.04 445
5904.76 428
5905.49 497
5906.21 466
5906.94 475
5907.66 498
5908.39 486
5909.11 453
5909.84 437
5910.56 473
5911.29 450
5912.01 486
5912.74 504
5913.46 493
5914.19 510
5914.92 470
5915.64 463
5916.37 480
5917.09 469
5917.82 510
5918.54 499
5919.27 411
5920.00 512
5920.72 570
5921.45 528
5922.17 559
5922.90 537
5923.63 516
5924.35 505
5925.08 582
5925.80 555
5926.53 560
5927.26 544
5927.98 572
5928.71 624
5929.44 576
5930.16 496
5930.89 555
5931.62 644
5932.34 655
5933.07 596
5933.80 613
5934.52 658
5935.25 630
5935.98 603
5936.70 609
5937.43 681
5938.16 709
5938.88 699
5939.61 724
5940.34 673
5941.07 698
5941.79 697
5942.52 684
5943.25 678
5943.97 685
5944.70 770
5945.43 801
5946.16 760
5946.88 820
5947.61 814
5948.34 786
5949.07 888
5949.80 952
5950.52 1082
5951.25 1184
5951.98 1196
5952.71 1226
5953.43 1382
5954.16 1342
5954.89 1219
5955.62 1221
5956.35 1120
5957.07 1132
5957.80 1118
5958.53 1047
5959.26 1032
5959.99 1131
5960.72 1124
5961.44 1201
5962.17 1128
5962.90 1228
5963.63 1321
5964.36 1593
5965.09 1661
5965.82 1860
5966.54 2200
5967.27 2253
5968.00 2234
5968.73 2272
5969.46 2180
5970.19 2076
5970.92 1870
5971.65 1672
5972.38 1502
5973.11 1411
5973.83 1327
5974.56 1364
5975.29 1389
5976.02 1337
5976.75 1377
5977.48 1323
5978.21 1340
5978.94 1410
5979.67 1452
5980.40 1495
5981.13 1533
5981.86 1707
5982.59 1521
5983.32 1547
5984.05 1636
5984.78 1769
5985.51 1701
5986.24 1664
5986.97 1659
5987.70 1507
5988.43 1544
5989.16 1520
5989.89 1381
5990.62 1463
5991.35 1496
5992.08 1418
5992.81 1405
5993.54 1430
5994.27 1554
5995.00 1599
5995.73 1517
5996.46 1655
5997.19 1690
5997.92 1620
5998.65 1642
5999.38 1697
6000.11 1695
6000.85 1629
6001.58 1615
6002.31 1600
6003.04 1416
6003.77 1483
6004.50 1496
6005.23 1574
6005.96 1603
6006.69 1735
6007.43 1682
6008.16 1815
6008.89 2020
6009.62 2572
6010.35 3097
6011.08 3551
6011.81 4158
6012.54 4836
6013.28 5426
6014.01 5774
6014.74 6146
6015.47 6390
6016.20 5987
6016.94 5609
6017.67 5113
6018.40 4347
6019.13 3869
6019.86 3097
6020.59 2583
6021.33 2222
6022.06 1921
6022.79 1753
6023.52 1540
6024.26 1419
6024.99 1419
6025.72 1330
6026.45 1342
6027.19 1334
6027.92 1224
6028.65 1116
6029.38 1030
6030.12 1144
6030.85 1164
6031.58 1192
6032.31 1100
6033.05 1263
6033.78 1231
6034.51 1092
6035.25 1110
6035.98 1119
6036.71 1247
6037.44 1211
6038.18 1254
6038.91 1225
6039.64 1214
6040.38 1233
6041.11 1284
6041.84 1294
6042.58 1226
6043.31 1325
6044.04 1469
6044.78 1396
6045.51 1405
6046.24 1456
6046.98 1448
6047.71 1483
6048.45 1463
6049.18 1601
6049.91 1778
6050.65 1807
6051.38 1983
6052.11 2364
6052.85 2426
6053.58 2556
6054.32 2545
6055.05 2408
6055.79 2217
6056.52 2001
6057.25 1899
6057.99 1681
6058.72 1546
6059.46 1385
6060.19 1366
6060.93 1377
6061.66 1331
6062.39 1286
6063.13 1214
6063.86 1111
6064.60 1132
6065.33 1227
6066.07 1234
6066.80 1111
6067.54 1177
6068.27 1182
6069.01 1078
6069.74 1052
6070.48 1020
6071.21 1207
6071.95 1128
6072.68 1067
6073.42 1093
6074.15 1021
6074.89 1047
6075.62 1026
6076.36 1055
6077.10 989
6077.83 904
6078.57 1014
6079.30 924
6080.04 898
6080.77 877
6081.51 896
6082.25 916
6082.98 928
6083.72 971
6084.45 924
6085.19 912
6085.93 908
6086.66 955
6087.40 868
6088.13 924
6088.87 896
6089.61 855
6090.34 905
6091.08 896
6091.81 949
6092.55 943
6093.29 933
6094.02 846
6094.76 782
6095.50 833
6096.23 846
6096.97 796
6097.71 823
6098.44 796
6099.18 840
6099.92 839
6100.65 809
6101.39 735
6102.13 721
6102.87 740
6103.60 722
6104.34 639
6105.08 749
6105.81 732
6106.55 786
6107.29 706
6108.03 745
6108.76 754
6109.50 763
6110.24 763
6110.98 770
6111.71 790
6112.45 747
6113.19 802
6113.93 794
6114.66 799
6115.40 820
6116.14 831
6116.88 798
6117.62 776
6118.35 751
6119.09 809
6119.83 804
6120.57 792
6121.31 826
6122.04 731
6122.78 751
6123.52 771
6124.26 827
6125.00 790
6125.74 784
6126.47 836
6127.21 801
6127.95 855
6128.69 803
6129.43 835
6130.17 812
6130.91 865
6131.64 806
6132.38 808
6133.12 780
6133.86 750
6134.60 708
6135.34 751
6136.08 751
6136.82 665
6137.56 716
6138.30 710
6139.04 776
6139.77 896
6140.51 879
6141.25 881
6141.99 826
6142.73 694
6143.47 744
6144.21 744
6144.95 696
6145.69 709
6146.43 795
6147.17 887
6147.91 796
6148.65 815
6149.39 837
6150.13 740
6150.87 745
6151.61 816
6152.35 773
6153.09 829
6153.83 872
6154.57 866
6155.31 789
6156.05 783
6156.79 809
6157.53 849
6158.27 849
6159.01 821
6159.75 859
6160.49 926
6161.23 930
6161.97 910
6162.71 975
6163.45 1035
6164.20 1061
6164.94 1163
6165.68 1203
6166.42 1130
6167.16 1258
6167.90 1312
6168.64 1191
6169.38 1192
6170.12 1257
6170.86 1272
6171.61 1298
6172.35 1221
6173.09 1182
6173.83 1143
6174.57 1114
6175.31 1063
6176.05 1182
6176.79 1072
6177.54 1024
6178.28 1073
6179.02 1101
6179.76 1070
6180.50 1113
6181.24 1097
6181.99 1127
6182.73 1203
6183.47 1163
6184.21 1232
6184.95 1210
6185.70 1212
6186.44 1172
6187.18 1209
6187.92 1281
6188.66 1241
6189.41 1347
6190.15 1402
6190.89 1380
6191.63 1468
6192.38 1388
6193.12 1457
6193.86 1545
6194.60 1537
6195.35 1618
6196.09 1575
6196.83 1629
6197.57 1646
6198.32 1558
6199.06 1597
6199.80 1634
6200.55 1599
6201.29 1598
6202.03 1657
6202.78 1825
6203.52 1955
6204.26 2338
6205.00 2853
6205.75 3531
6206.49 4343
6207.23 5672
6207.98 7096
6208.72 8257
6209.46 9171
6210.21 9799
6210.95 9956
6211.70 9415
6212.44 8773
6213.18 7594
6213.93 6356
6214.67 5261
6215.41 4190
6216.16 3381
6216.90 2725
6217.65 2358
6218.39 1893
6219.13 1784
6219.88 1608
6220.62 1473
6221.37 1468
6222.11 1531
6222.85 1473
6223.60 1380
6224.34 1296
6225.09 1426
6225.83 1375
6226.58 1442
6227.32 1293
6228.07 1208
6228.81 1192
6229.56 1054
6230.30 1010
6231.04 965
6231.79 1022
6232.53 1066
6233.28 1165
6234.02 997
6234.77 1044
6235.51 1096
6236.26 1171
6237.00 1330
6237.75 1372
6238.49 1522
6239.24 1562
6239.99 1689
6240.73 1810
6241.48 1689
6242.22 1627
6242.97 1605
6243.71 1500
6244.46 1395
6245.20 1397
6245.95 1339
6246.70 1293
6247.44 1376
6248.19 1373
6248.93 1448
6249.68 1437
6250.42 1263
6251.17 1329
6251.92 1361
6252.66 1222
6253.41 1247
6254.15 1189
6254.90 1255
6255.65 1049
6256.39 1060
6257.14 1054
6257.89 998
6258.63 1015
6259.38 982
6260.13 1039
6260.87 1029
6261.62 1002
6262.37 920
6263.11 896
6263.86 951
6264.61 993
6265.35 979
6266.10 885
6266.85 901
6267.59 1001
6268.34 959
6269.09 1015
6269.83 1106
6270.58 1054
6271.33 1037
6272.08 996
6272.82 991
6273.57 1019
6274.32 1084
6275.06 1005
6275.81 963
6276.56 1030
6277.31 1101
6278.05 1068
6278.80 1079
6279.55 1053
6280.30 1136
6281.05 1223
6281.79 1097
6282.54 981
6283.29 1034
6284.04 965
6284.78 882
6285.53 912
6286.28 831
6287.03 768
6287.78 770
6288.53 787
6289.27 760
6290.02 751
6290.77 760
6291.52 806
6292.27 768
6293.02 674
6293.76 718
6294.51 732
6295.26 791
6296.01 753
6296.76 720
6297.51 699
6298.26 712
6299.00 791
6299.75 758
6300.50 705
6301.25 733
6302.00 706
6302.75 644
6303.50 677
6304.25 668
6305.00 716
6305.75 717
6306.50 705
6307.24 754
6307.99 733
6308.74 752
6309.49 831
6310.24 793
6310.99 729
6311.74 787
6312.49 850
6313.24 811
6313.99 776
6314.74 733
6315.49 759
6316.24 743
6316.99 744
6317.74 786
6318.49 725
6319.24 729
6319.99 698
6320.74 653
6321.49 657
6322.24 609
6322.99 635
6323.74 689
6324.49 685
6325.24 607
6325.99 620
6326.74 600
6327.49 631
6328.24 657
6328.99 609
6329.74 637
6330.50 685
6331.25 584
6332.00 633
6332.75 584
6333.50 599
6334.25 578
6335.00 636
6335.75 655
6336.50 637
6337.25 663
6338.00 660
6338.76 663
6339.51 607
6340.26 621
6341.01 571
6341.76 615
6342.51 598
6343.26 612
6344.02 623
6344.77 607
6345.52 621
6346.27 646
6347.02 693
6347.77 715
6348.53 646
6349.28 705
6350.03 843
6350.78 907
6351.53 923
6352.29 979
6353.04 991
6353.79 920
6354.54 982
6355.29 1043
6356.05 1052
6356.80 857
6357.55 815
6358.30 787
6359.06 734
6359.81 722
6360.56 670
6361.31 705
6362.07 733
6362.82 662
6363.57 633
6364.32 695
6365.08 735
6365.83 710
6366.58 682
6367.33 707
6368.09 805
6368.84 730
6369.59 763
6370.35 758
6371.10 669
6371.85 661
6372.61 671
6373.36 660
6374.11 637
6374.87 622
6375.62 628
6376.37 640
6377.13 658
6377.88 566
6378.63 595
6379.39 560
6380.14 535
6380.89 560
6381.65 579
6382.40 581
6383.16 598
6383.91 603
6384.66 576
6385.42 597
6386.17 556
6386.92 626
6387.68 616
6388.43 573
6389.19 516
6389.94 540
6390.70 605
6391.45 600
6392.20 600
6392.96 597
6393.71 546
6394.47 550
6395.22 542
6395.98 509
6396.73 588
6397.49 580
6398.24 583
6399.00 546
6399.75 582
6400.51 548
6401.26 558
6402.02 587
6402.77 556
6403.53 634
6404.28 547
6405.04 632
6405.79 640
6406.55 665
6407.30 717
6408.06 724
6408.81 801
6409.57 781
6410.32 833
6411.08 888
6411.83 825
6412.59 814
6413.34 785
6414.10 772
6414.86 638
6415.61 637
6416.37 639
6417.12 672
6417.88 629
6418.64 607
6419.39 617
6420.15 678
6420.90 631
6421.66 640
6422.42 656
6423.17 536
6423.93 533
6424.68 567
6425.44 549
6426.20 547
6426.95 587
6427.71 526
6428.47 583
6429.22 533
6429.98 542
6430.74 577
6431.49 564
6432.25 563
6433.01 652
6433.76 553
6434.52 564
6435.28 569
6436.03 547
6436.79 587
6437.55 518
6438.30 556
6439.06 612
6439.82 550
6440.58 538
6441.33 542
6442.09 557
6442.85 522
6443.61 529
6444.36 562
6445.12 518
6445.88 528
6446.64 585
6447.39 561
6448.15 542
6448.91 491
6449.67 567
6450.42 519
6451.18 510
6451.94 574
6452.70 687
6453.46 590
6454.21 554
6454.97 540
6455.73 563
6456.49 673
6457.25 535
6458.00 529
6458.76 530
6459.52 551
6460.28 650
6461.04 651
6461.80 645
6462.55 599
6463.31 615
6464.07 579
6464.83 598
6465.59 592
6466.35 636
6467.11 650
6467.87 644
6468.62 597
6469.38 655
6470.14 622
6470.90 730
6471.66 672
6472.42 687
6473.18 631
6473.94 720
6474.70 694
6475.46 660
6476.22 674
6476.97 710
6477.73 604
6478.49 710
6479.25 733
6480.01 733
6480.77 787
6481.53 758
6482.29 741
6483.05 724
6483.81 721
6484.57 770
6485.33 872
6486.09 882
6486.85 934
6487.61 905
6488.37 915
6489.13 888
6489.89 924
6490.65 924
6491.41 918
6492.17 927
6492.93 1073
6493.69 1095
6494.45 1109
6495.21 1155
6495.97 1214
6496.73 1143
6497.49 1128
6498.26 1129
6499.02 1063
6499.78 1062
6500.54 1005
6501.30 1052
6502.06 1053
6502.82 1104
6503.58 1104
6504.34 1162
6505.10 1120
6505.86 1183
6506.62 1289
6507.39 1283
6508.15 1205
6508.91 1179
6509.67 1305
6510.43 1335
6511.19 1235
6511.95 1243
6512.72 1374
6513.48 1369
6514.24 1362
6515.00 1318
6515.76 1276
6516.52 1366
6517.28 1437
6518.05 1337
6518.81 1424
6519.57 1403
6520.33 1479
6521.09 1638
6521.86 1679
6522.62 1699
6523.38 1875
6524.14 2120
6524.90 2334
6525.67 2459
6526.43 2884
6527.19 3156
6527.95 3279
6528.72 3427
6529.48 3655
6530.24 3717
6531.00 3579
6531.77 3535
6532.53 3743
6533.29 4028
6534.05 4496
6534.82 5135
6535.58 6087
6536.34 6809
6537.11 7462
6537.87 7356
6538.63 7177
6539.39 6649
6540.16 5713
6540.92 4891
6541.68 3968
6542.45 3412
6543.21 2764
6543.97 2241
6544.74 1804
6545.50 1694
6546.26 1460
6547.03 1387
6547.79 1345
6548.55 1370
6549.32 1307
6550.08 1317
6550.84 1208
6551.61 1239
6552.37 1205
6553.14 1221
6553.90 1121
6554.66 1101
6555.43 1162
6556.19 1145
6556.96 1090
6557.72 1045
6558.48 1004
6559.25 1135
6560.01 1123
6560.78 1141
6561.54 1189
6562.31 1139
6563.07 1221
6563.83 1212
6564.60 1307
6565.36 1292
6566.13 1427
6566.89 1475
6567.66 1324
6568.42 1286
6569.19 1333
6569.95 1236
6570.72 1380
6571.48 1295
6572.25 1330
6573.01 1451
6573.78 1499
6574.54 1529
6575.31 1516
6576.07 1526
6576.84 1568
6577.60 1563
6578.37 1493
6579.13 1469
6579.90 1473
6580.66 1427
6581.43 1437
6582.19 1450
6582.96 1316
6583.73 1321
6584.49 1328
6585.26 1343
6586.02 1297
6586.79 1309
6587.55 1343
6588.32 1339
6589.09 1391
6589.85 1423
6590.62 1567
6591.38 1709
6592.15 1964
6592.92 2044
6593.68 2224
6594.45 2422
6595.22 2624
6595.98 2695
6596.75 2633
6597.51 2533
6598.28 2333
6599.05 2133
6599.81 2065
6600.58 1823
6601.35 1636
6602.11 1618
6602.88 1520
6603.65 1426
6604.41 1334
6605.18 1328
6605.95 1358
6606.71 1356
6607.48 1431
6608.25 1490
6609.02 1586
6609.78 1652
6610.55 1635
6611.32 1576
6612.08 1638
6612.85 1499
6613.62 1440
6614.39 1377
6615.15 1257
6615.92 1135
6616.69 1121
6617.46 1106
6618.22 1128
6618.99 1132
6619.76 1071
6620.53 1039
6621.30 1053
6622.06 981
6622.83 1009
6623.60 1086
6624.37 1104
6625.13 1056
6625.90 968
6626.67 922
6627.44 943
6628.21 963
6628.98 978
6629.74 989
6630.51 1058
6631.28 1167
6632.05 1197
6632.82 1255
6633.59 1425
6634.35 1565
6635.12 1555
6635.89 1543
6636.66 1528
6637.43 1367
6638.20 1361
6638.97 1284
6639.74 1140
6640.50 1097
6641.27 1093
6642.04 999
6642.81 1068
6643.58 985
6644.35 1045
6645.12 1018
6645.89 916
6646.66 955
6647.43 972
6648.20 1001
6648.97 1003
6649.73 960
6650.50 945
6651.27 1017
6652.04 984
6652.81 960
6653.58 1111
6654.35 1185
6655.12 1245
6655.89 1240
6656.66 1195
6657.43 1178
6658.20 1168
6658.97 1061
6659.74 1089
6660.51 1100
6661.28 1072
6662.05 1010
6662.82 983
6663.59 958
6664.36 1049
6665.13 1023
6665.90 1055
6666.67 961
6667.44 987
6668.22 984
6668.99 1013
6669.76 1051
6670.53 947
6671.30 1054
6672.07 1084
6672.84 1099
6673.61 1081
6674.38 1035
6675.15 1090
6675.92 1127
6676.69 1092
6677.46 1056
6678.24 1067
6679.01 1156
6679.78 1135
6680.55 1208
6681.32 1273
6682.09 1350
6682.86 1481
6683.63 1499
6684.41 1708
6685.18 1833
6685.95 1872
6686.72 1879
6687.49 1908
6688.26 1540
6689.04 1361
6689.81 1320
6690.58 1173
6691.35 1052
6692.12 1167
6692.90 1076
6693.67 1069
6694.44 1036
6695.21 981
6695.98 1020
6696.76 937
6697.53 886
6698.30 1034
6699.07 1004
6699.84 940
6700.62 985
6701.39 903
6702.16 982
6702.93 982
6703.71 972
6704.48 962
6705.25 976
6706.03 942
6706.80 909
6707.57 1020
6708.34 927
6709.12 873
6709.89 771
6710.66 903
6711.44 856
6712.21 878
6712.98 858
6713.75 813
6714.53 825
6715.30 833
6716.07 862
6716.85 807
6717.62 786
6718.39 770
6719.17 807
6719.94 796
6720.72 798
6721.49 872
6722.26 823
6723.04 778
6723.81 790
6724.58 774
6725.36 829
6726.13 863
6726.91 807
6727.68 784
6728.45 868
6729.23 923
6730.00 909
6730.78 863
6731.55 822
6732.32 915
6733.10 877
6733.87 959
6734.65 924
6735.42 990
6736.20 918
6736.97 912
6737.74 973
6738.52 950
6739.29 933
6740.07 836
6740.84 966
6741.62 945
6742.39 961
6743.17 929
6743.94 948
6744.72 990
6745.49 958
6746.27 1004
6747.04 1052
6747.82 1092
6748.59 1193
6749.37 1252
6750.14 1435
6750.92 1498
6751.69 1673
6752.47 1814
6753.24 1893
6754.02 1809
6754.80 1733
6755.57 1665
6756.35 1573
6757.12 1380
6757.90 1139
6758.67 1079
6759.45 1047
6760.23 1036
6761.00 1017
6761.78 950
6762.55 984
6763.33 1003
6764.11 987
6764.88 1095
6765.66 1017
6766.43 977
6767.21 957
6767.99 948
6768.76 989
6769.54 972
6770.32 933
6771.09 876
6771.87 1021
6772.64 886
6773.42 907
6774.20 891
6774.97 925
6775.75 935
6776.53 938
6777.31 998
6778.08 970
6778.86 933
6779.64 860
6780.41 895
6781.19 879
6781.97 892
6782.74 852
6783.52 930
6784.30 906
6785.08 859
6785.85 754
6786.63 707
6787.41 698
6788.19 699
6788.96 713
6789.74 702
6790.52 759
6791.30 666
6792.07 717
6792.85 748
6793.63 699
6794.41 666
6795.18 702
6795.96 781
6796.74 805
6797.52 752
6798.30 771
6799.07 729
6799.85 689
6800.63 781
6801.41 829
6802.19 833
6802.97 824
6803.74 880
6804.52 864
6805.30 848
6806.08 854
6806.86 887
6807.64 755
6808.41 767
6809.19 815
6809.97 847
6810.75 815
6811.53 811
6812.31 840
6813.09 750
6813.87 800
6814.64 806
6815.42 792
6816.20 765
6816.98 856
6817.76 781
6818.54 805
6819.32 821
6820.10 835
6820.88 763
6821.66 792
6822.44 756
6823.22 854
6824.00 817
6824.78 788
6825.55 801
6826.33 785
6827.11 737
6827.89 774
6828.67 771
6829.45 757
6830.23 759
6831.01 696
6831.79 652
6832.57 662
6833.35 738
6834.13 678
6834.91 700
6835.69 745
6836.47 691
6837.25 700
6838.03 680
6838.81 760
6839.60 758
6840.38 681
6841.16 623
6841.94 648
6842.72 711
6843.50 720
6844.28 689
6845.06 716
6845.84 790
6846.62 779
6847.40 922
6848.18 942
6848.96 1047
6849.74 1180
6850.53 1353
6851.31 1448
6852.09 1468
6852.87 1427
6853.65 1384
6854.43 1257
6855.21 1191
6855.99 970
6856.77 1001
6857.56 880
6858.34 810
6859.12 827
6859.90 829
6860.68 778
6861.46 742
6862.25 715
6863.03 751
6863.81 805
6864.59 843
6865.37 852
6866.15 782
6866.94 895
6867.72 965
6868.50 967
6869.28 932
6870.07 924
6870.85 866
6871.63 806
6872.41 842
6873.19 811
6873.98 910
6874.76 961
6875.54 869
6876.32 878
6877.11 909
6877.89 945
6878.67 1052
6879.45 1026
6880.24 1067
6881.02 1061
6881.80 1149
6882.59 1245
6883.37 1245
6884.15 1154
6884.93 1479
6885.72 1693
6886.50 2028
6887.28 2411
6888.07 2611
6888.85 2804
6889.63 2651
6890.42 2516
6891.20 2326
6891.98 1935
6892.77 1660
6893.55 1518
6894.33 1380
6895.12 1249
6895.90 1124
6896.68 1091
6897.47 1125
6898.25 1090
6899.04 1147
6899.82 1104
6900.60 1066
6901.39 1043
6902.17 1102
6902.95 1136
6903.74 1148
6904.52 1103
6905.31 1108
6906.09 1119
6906.88 1122
6907.66 1103
6908.44 1074
6909.23 1092
6910.01 1002
6910.80 1004
6911.58 994
6912.37 1023
6913.15 869
6913.94 824
6914.72 851
6915.50 824
6916.29 867
6917.07 870
6917.86 902
6918.64 868
6919.43 826
6920.21 790
6921.00 907
6921.78 878
6922.57 848
6923.35 913
6924.14 925
6924.93 822
6925.71 898
6926.50 952
6927.28 916
6928.07 973
6928.85 976
6929.64 882
6930.42 873
6931.21 938
6931.99 968
6932.78 991
6933.57 1038
6934.35 975
6935.14 1007
6935.92 1002
6936.71 1030
6937.50 1033
6938.28 972
6939.07 1046
6939.85 1040
6940.64 1115
6941.43 1117
6942.21 1246
6943.00 1254
6943.78 1186
6944.57 1294
6945.36 1390
6946.14 1364
6946.93 1497
6947.72 1487
6948.50 1460
6949.29 1535
6950.08 1474
6950.86 1385
6951.65 1417
6952.44 1416
6953.22 1234
6954.01 1209
6954.80 1257
6955.58 1132
6956.37 1086
6957.16 1087
6957.95 1108
6958.73 1127
6959.52 1220
6960.31 1218
6961.10 1159
6961.88 1171
6962.67 1158
6963.46 1199
6964.24 1179
6965.03 1169
6965.82 1258
6966.61 1190
6967.40 1437
6968.18 1451
6968.97 1483
6969.76 1504
6970.55 1527
6971.33 1591
6972.12 1544
6972.91 1608
6973.70 1616
6974.49 1519
6975.27 1563
6976.06 1531
6976.85 1582
6977.64 1618
6978.43 1663
6979.22 1654
6980.00 1804
6980.79 2121
6981.58 2415
6982.37 3179
6983.16 3846
6983.95 4974
6984.74 6153
6985.52 6739
6986.31 7356
6987.10 7731
6987.89 7549
6988.68 6972
6989.47 6227
6990.26 5181
6991.05 4266
6991.83 3467
6992.62 2735
6993.41 2376
6994.20 1960
6994.99 1775
6995.78 1556
6996.57 1483
6997.36 1353
6998.15 1258
6998.94 1230
6999.73 1240
7000.52 1164
7001.31 1240
7002.10 1250
7002.89 1190
7003.68 1137
7004.47 1107
7005.26 1104
7006.05 1087
7006.84 936
7007.63 1005
7008.42 996
7009.21 995
7010.00 903
7010.79 917
7011.58 989
7012.37 965
7013.16 1104
7013.95 1158
7014.74 1085
7015.53 1115
7016.32 1139
7017.11 1085
7017.90 1089
7018.69 1026
7019.48 1024
7020.27 1081
7021.06 1068
7021.85 1160
7022.64 1274
7023.43 1240
7024.22 1360
7025.02 1242
7025.81 1213
7026.60 1189
7027.39 1153
7028.18 1071
7028.97 1051
7029.76 1060
7030.55 1085
7031.34 1039
7032.14 1046
7032.93 977
7033.72 876
7034.51 942
7035.30 1002
7036.09 1053
7036.88 971
7037.68 937
7038.47 1031
7039.26 1043
7040.05 1087
7040.84 1095
7041.64 1142
7042.43 1223
7043.22 1261
7044.01 1275
7044.80 1292
7045.60 1285
7046.39 1329
7047.18 1465
7047.97 1771
7048.76 1945
7049.56 2088
7050.35 2193
7051.14 2223
7051.93 2132
7052.73 1940
7053.52 1761
7054.31 1753
7055.10 1506
7055.90 1310
7056.69 1281
7057.48 1188
7058.27 1180
7059.07 1151
7059.86 1240
7060.65 1279
7061.45 1146
7062.24 1143
7063.03 1186
7063.83 1152
7064.62 1138
7065.41 1093
7066.21 1173
7067.00 1138
7067.79 1123
7068.59 1107
7069.38 1042
7070.17 1024
7070.97 1074
7071.76 1000
7072.55 957
7073.35 923
7074.14 947
7074.93 1011
7075.73 845
7076.52 884
7077.32 886
7078.11 897
7078.90 944
7079.70 924
7080.49 902
7081.29 916
7082.08 925
7082.87 874
7083.67 912
7084.46 917
7085.26 813
7086.05 747
7086.85 858
7087.64 811
7088.43 902
7089.23 812
7090.02 801
7090.82 797
7091.61 787
7092.41 762
7093.20 813
7094.00 746
7094.79 757
7095.59 763
7096.38 699
7097.18 754
7097.97 645
7098.77 696
7099.56 668
7100.36 707
7101.15 719
7101.95 791
7102.74 757
7103.54 686
7104.33 737
7105.13 623
7105.92 571
7106.72 667
7107.52 713
7108.31 662
7109.11 625
7109.90 610
7110.70 625
7111.49 633
7112.29 585
7113.09 636
7113.88 697
7114.68 705
7115.47 654
7116.27 674
7117.07 677
7117.86 622
7118.66 693
7119.45 650
7120.25 723
7121.05 713
7121.84 701
7122.64 716
7123.44 751
7124.23 679
7125.03 634
7125.83 673
7126.62 657
7127.42 677
7128.22 625
7129.01 668
7129.81 634
7130.61 666
7131.40 729
7132.20 655
7133.00 722
7133.79 689
7134.59 662
7135.39 762
7136.19 710
7136.98 664
7137.78 600
7138.58 624
7139.38 662
7140.17 633
7140.97 606
7141.77 648
7142.57 643
7143.36 628
7144.16 621
7144.96 614
7145.76 571
7146.55 546
7147.35 545
7148.15 575
7148.95 529
7149.74 504
7150.54 472
7151.34 484
7152.14 544
7152.94 572
7153.74 511
7154.53 558
7155.33 509
7156.13 554
7156.93 582
7157.73 540
7158.53 540
7159.32 579
7160.12 602
7160.92 556
7161.72 547
7162.52 560
7163.32 532
7164.12 516
7164.91 581
7165.71 522
7166.51 497
7167.31 513
7168.11 512
7168.91 514
7169.71 523
7170.51 562
7171.31 503
7172.11 506
7172.90 515
7173.70 486
7174.50 477
7175.30 472
7176.10 490
7176.90 493
7177.70 542
7178.50 464
7179.30 509
7180.10 572
7180.90 596
7181.70 534
7182.50 482
7183.30 497
7184.10 542
7184.90 570
7185.70 527
7186.50 464
7187.30 525
7188.10 576
7188.90 551
7189.70 564
7190.50 520
7191.30 532
7192.10 676
7192.90 552
7193.70 532
7194.50 539
7195.30 537
7196.10 444
7196.90 459
7197.70 480
7198.50 505
7199.30 541
7200.11 450
7200.91 486
7201.71 545
7202.51 493
7203.31 521
7204.11 504
7204.91 517
7205.71 493
7206.51 579
7207.31 543
7208.12 485
7208.92 575
7209.72 529
7210.52 509
7211.32 504
7212.12 511
7212.92 517
7213.72 524
7214.53 571
7215.33 572
7216.13 648
7216.93 619
7217.73 579
7218.53 619
7219.34 564
7220.14 618
7220.94 545
7221.74 585
7222.54 595
7223.35 559
7224.15 553
7224.95 535
7225.75 512
7226.56 460
7227.36 518
7228.16 489
7228.96 483
7229.76 424
7230.57 487
7231.37 460
7232.17 504
7232.97 488
7233.78 491
7234.58 484
7235.38 544
7236.19 509
7236.99 475
7237.79 493
7238.59 505
7239.40 495
7240.20 548
7241.00 483
7241.81 457
7242.61 494
7243.41 498
7244.22 500
7245.02 551
7245.82 504
7246.63 496
7247.43 487
7248.23 484
7249.04 484
7249.84 428
7250.64 437
7251.45 466
7252.25 527
7253.05 446
7253.86 510
7254.66 547
7255.46 490
7256.27 491
7257.07 534
7257.88 558
7258.68 557
7259.48 553
7260.29 599
7261.09 528
7261.90 575
7262.70 608
7263.51 558
7264.31 570
7265.11 549
7265.92 530
7266.72 523
7267.53 504
7268.33 538
7269.14 543
7269.94 504
7270.75 509
7271.55 491
7272.36 508
7273.16 526
7273.97 541
7274.77 525
7275.58 520
7276.38 553
7277.19 565
7277.99 537
7278.80 564
7279.60 572
7280.41 644
7281.21 649
7282.02 715
7282.82 829
7283.63 936
7284.43 937
7285.24 998
7286.04 1007
7286.85 978
7287.66 864
7288.46 827
7289.27 725
7290.07 706
7290.88 671
7291.68 647
7292.49 622
7293.30 636
7294.10 607
7294.91 567
7295.71 600
7296.52 611
7297.33 647
7298.13 604
7298.94 558
7299.74 647
7300.55 652
7301.36 675
7302.16 622
7302.97 583
7303.78 600
7304.58 641
7305.39 651
7306.20 610
7307.00 572
7307.81 647
7308.62 734
7309.42 663
7310.23 762
7311.04 739
7311.84 811
7312.65 842
7313.46 804
7314.27 792
7315.07 952
7315.88 1000
7316.69 1239
7317.49 1502
7318.30 1659
7319.11 1751
7319.92 1882
7320.72 1810
7321.53 1578
7322.34 1420
7323.15 1171
7323.95 1078
7324.76 1028
7325.57 1014
7326.38 894
7327.19 844
7327.99 798
7328.80 799
7329.61 774
7330.42 782
7331.22 794
7332.03 772
7332.84 804
7333.65 780
7334.46 746
7335.27 736
7336.07 742
7336.88 738
7337.69 739
7338.50 757
7339.31 748
7340.12 652
7340.92 677
7341.73 640
7342.54 584
7343.35 600
7344.16 578
7344.97 591
7345.78 601
7346.59 543
7347.39 617
7348.20 593
7349.01 573
7349.82 552
7350.63 605
7351.44 562
7352.25 536
7353.06 555
7353.87 541
7354.68 589
7355.49 583
7356.30 546
7357.11 588
7357.92 579
7358.72 547
7359.53 553
7360.34 524
7361.15 535
7361.96 525
7362.77 540
7363.58 521
7364.39 517
7365.20 494
7366.01 536
7366.82 522
7367.63 473
7368.44 503
7369.25 487
7370.06 517
7370.87 532
7371.68 521
7372.49 456
7373.30 508
7374.11 502
7374.93 383
7375.74 530
7376.55 552
7377.36 545
7378.17 507
7378.98 514
7379.79 529
7380.60 598
7381.41 536
7382.22 508
7383.03 514
7383.84 503
7384.65 511
7385.46 494
7386.28 496
7387.09 523
7387.90 507
7388.71 505
7389.52 467
7390.33 500
7391.14 530
7391.95 515
7392.77 492
7393.58 499
7394.39 457
7395.20 452
7396.01 482
7396.82 510
7397.64 474
7398.45 516
7399.26 475
7400.07 472
7400.88 515
7401.69 442
7402.51 490
7403.32 485
7404.13 492
7404.94 478
7405.76 522
7406.57 517
7407.38 410
7408.19 430
7409.00 443
7409.82 422
7410.63 441
7411.44 428
7412.25 443
7413.07 457
7413.88 438
7414.69 442
7415.50 367
7416.32 421
7417.13 431
7417.94 450
7418.76 453
7419.57 414
7420.38 478
7421.19 480
7422.01 488
7422.82 408
7423.63 416
7424.45 426
7425.26 426
7426.07 458
7426.89 435
7427.70 476
7428.51 479
7429.33 536
7430.14 491
7430.95 508
7431.77 542
7432.58 554
7433.39 558
7434.21 541
7435.02 423
7435.84 526
7436.65 460
7437.46 529
7438.28 446
7439.09 417
7439.91 493
7440.72 460
7441.53 473
7442.35 460
7443.16 475
7443.98 454
7444.79 468
7445.60 466
7446.42 460
7447.23 441
7448.05 416
7448.86 497
7449.68 487
7450.49 423
7451.31 441
7452.12 430
7452.94 419
7453.75 447
7454.57 472
7455.38 518
7456.20 519
7457.01 535
7457.83 476
7458.64 537
7459.46 530
7460.27 498
7461.09 535
7461.90 521
7462.72 497
7463.53 560
7464.35 568
7465.16 577
7465.98 528
7466.79 491
7467.61 500
7468.42 564
7469.24 505
7470.06 509
7470.87 605
7471.69 536
7472.50 487
7473.32 554
7474.13 544
7474.95 549
7475.77 440
7476.58 429
7477.40 516
7478.21 542
7479.03 490
7479.85 546
7480.66 504
7481.48 533
7482.30 526
7483.11 515
7483.93 559
7484.75 473
7485.56 448
7486.38 414
7487.20 433
7488.01 508
7488.83 461
7489.65 403
7490.46 426
7491.28 447
7492.10 415
7492.91 438
7493.73 468
7494.55 412
7495.36 394
7496.18 400
7497.00 449
7497.82 441
7498.63 465
7499.45 449
7500.27 398
7501.08 424
7501.90 423
7502.72 425
7503.54 402
7504.35 435
7505.17 432
7505.99 426
7506.81 427
7507.62 479
7508.44 435
7509.26 431
7510.08 455
7510.90 422
7511.71 379
7512.53 374
7513.35 385
7514.17 384
7514.99 368
7515.80 379
7516.62 393
7517.44 397
7518.26 387
7519.08 446
7519.90 411
7520.71 382
7521.53 389
7522.35 423
7523.17 447
7523.99 383
7524.81 385
7525.63 359
7526.45 389
7527.26 429
7528.08 434
7528.90 456
7529.72 437
7530.54 429
7531.36 450
7532.18 429
7533.00 414
7533.82 459
7534.64 403
7535.45 446
7536.27 406
7537.09 383
7537.91 412
7538.73 401
7539.55 388
7540.37 359
7541.19 446
7542.01 416
7542.83 452
7543.65 482
7544.47 514
7545.29 451
7546.11 433
7546.93 382
7547.75 411
7548.57 463
7549.39 425
7550.21 465
7551.03 458
7551.85 490
7552.67 395
7553.49 423
7554.31 404
7555.13 472
7555.95 499
7556.77 469
7557.59 459
7558.41 452
7559.23 490
7560.05 485
7560.87 454
7561.69 461
7562.51 502
7563.34 467
7564.16 450
7564.98 462
7565.80 479
7566.62 449
7567.44 467
7568.26 492
7569.08 507
7569.90 484
7570.72 482
7571.55 470
7572.37 480
7573.19 439
7574.01 454
7574.83 490
7575.65 471
7576.47 483
7577.30 446
7578.12 480
7578.94 450
7579.76 437
7580.58 420
7581.40 461
7582.23 494
7583.05 485
7583.87 489
7584.69 526
7585.51 571
7586.33 576
7587.16 551
7587.98 617
7588.80 600
7589.62 592
7590.45 537
7591.27 606
7592.09 572
7592.91 561
7593.74 572
7594.56 620
7595.38 603
7596.20 607
7597.03 650
7597.85 604
7598.67 624
7599.49 712
7600.32 668
7601.14 682
7601.96 754
7602.78 729
7603.61 834
7604.43 856
7605.25 929
7606.08 896
7606.90 906
7607.72 827
7608.55 800
7609.37 743
7610.19 673
7611.02 740
7611.84 719
7612.66 730
7613.49 726
7614.31 782
7615.13 826
7615.96 929
7616.78 1046
7617.60 1160
7618.43 1146
7619.25 1239
7620.08 1293
7620.90 1063
7621.72 976
7622.55 986
7623.37 946
7624.20 794
7625.02 854
7625.84 827
7626.67 910
7627.49 927
7628.32 898
7629.14 976
7629.97 1052
7630.79 1181
7631.61 1298
7632.44 1292
7633.26 1300
7634.09 1248
7634.91 1194
7635.74 1045
7636.56 961
7637.39 857
7638.21 793
7639.04 787
7639.86 710
7640.69 672
7641.51 632
7642.34 597
7643.16 643
7643.99 576
7644.81 538
7645.64 556
7646.46 551
7647.29 546
7648.11 582
7648.94 559
7649.76 632
7650.59 569
7651.42 554
7652.24 588
7653.07 546
7653.89 543
7654.72 566
7655.54 486
7656.37 550
7657.20 560
7658.02 553
7658.85 513
7659.67 519
7660.50 524
7661.33 609
7662.15 606
7662.98 516
7663.80 533
7664.63 516
7665.46 537
7666.28 523
7667.11 473
7667.94 485
7668.76 511
7669.59 564
7670.42 461
7671.24 496
7672.07 521
7672.90 531
7673.72 506
7674.55 520
7675.38 534
7676.20 497
7677.03 535
7677.86 519
7678.68 452
7679.51 515
7680.34 558
7681.16 512
7681.99 505
7682.82 532
7683.65 560
7684.47 516
7685.30 551
7686.13 515
7686.96 579
7687.78 534
7688.61 554
7689.44 550
7690.27 546
7691.09 599
7691.92 552
7692.75 518
7693.58 584
7694.41 556
7695.23 567
7696.06 668
7696.89 637
7697.72 719
7698.55 780
7699.37 764
7700.20 756
7701.03 633
7701.86 601
7702.69 621
7703.51 591
7704.34 574
7705.17 496
7706.00 532
7706.83 525
7707.66 432
7708.49 456
7709.31 493
7710.14 550
7710.97 500
7711.80 490
7712.63 533
7713.46 514
7714.29 421
7715.12 513
7715.95 473
7716.77 460
7717.60 402
7718.43 421
7719.26 445
7720.09 388
7720.92 476
7721.75 426
7722.58 406
7723.41 392
7724.24 401
7725.07 433
7725.90 467
7726.73 438
7727.56 462
7728.39 386
7729.22 425
7730.05 388
7730.88 447
7731.71 383
7732.54 395
7733.37 473
7734.20 401
7735.03 411
7735.86 404
7736.69 467
7737.52 428
7738.35 426
7739.18 408
7740.01 457
7740.84 426
7741.67 426
7742.50 355
7743.33 405
7744.16 484
7744.99 428
7745.82 459
7746.65 424
7747.48 443
7748.31 439
7749.14 467
7749.97 389
7750.81 429
7751.64 408
7752.47 474
7753.30 432
7754.13 413
7754.96 392
7755.79 388
7756.62 363
7757.45 388
7758.29 362
7759.12 385
7759.95 409
7760.78 391
7761.61 409
7762.44 395
7763.27 415
7764.11 382
7764.94 455
7765.77 404
7766.60 409
7767.43 371
7768.26 412
7769.10 405
7769.93 395
7770.76 469
7771.59 414
7772.42 453
7773.26 374
7774.09 385
7774.92 375
7775.75 397
7776.59 389
7777.42 395
7778.25 391
7779.08 416
7779.92 438
7780.75 423
7781.58 388
7782.41 405
7783.25 406
7784.08 396
7784.91 427
7785.74 409
7786.58 416
7787.41 456
7788.24 490
7789.08 447
7789.91 446
7790.74 436
7791.57 465
7792.41 469
7793.24 455
7794.07 411
7794.91 420
7795.74 408
7796.57 460
7797.41 459
7798.24 457
7799.07 484
7799.91 460
7800.74 502
7801.58 470
7802.41 495
7803.24 470
7804.08 500
7804.91 446
7805.74 538
7806.58 523
7807.41 527
7808.25 626
7809.08 635
7809.91 648
7810.75 679
7811.58 682
7812.42 651
7813.25 624
7814.09 656
7814.92 723
7815.75 775
7816.59 785
7817.42 644
7818.26 619
7819.09 736
7819.93 691
7820.76 667
7821.60 608
7822.43 635
7823.27 663
7824.10 695
7824.94 711
7825.77 752
7826.61 790
7827.44 825
7828.28 858
7829.11 828
7829.95 838
7830.78 802
7831.62 725
7832.45 754
7833.29 779
7834.12 813
7834.96 787
7835.79 748
7836.63 757
7837.46 682
7838.30 670
7839.14 705
7839.97 742
7840.81 638
7841.64 712
7842.48 650
7843.31 647
7844.15 666
7844.99 617
7845.82 687
7846.66 649
7847.49 647
7848.33 644
7849.17 677
7850.00 627
7850.84 638
7851.68 591
7852.51 618
7853.35 689
7854.18 729
7855.02 714
7855.86 717
7856.69 768
7857.53 876
7858.37 965
7859.20 992
7860.04 1014
7860.88 1084
7861.71 1001
7862.55 867
7863.39 737
7864.23 731
7865.06 727
7865.90 713
7866.74 713
7867.57 633
7868.41 729
7869.25 711
7870.09 746
7870.92 746
7871.76 757
7872.60 785
7873.44 858
7874.27 944
7875.11 936
7875.95 1022
7876.79 1145
7877.62 1195
7878.46 1124
7879.30 1153
7880.14 1110
7880.97 1058
7881.81 965
7882.65 904
7883.49 864
7884.33 707
7885.16 756
7886.00 806
7886.84 720
7887.68 717
7888.52 818
7889.36 836
7890.19 758
7891.03 800
7891.87 816
7892.71 832
7893.55 820
7894.39 787
7895.23 783
7896.06 675
7896.90 676
7897.74 656
7898.58 647
7899.42 670
7900.26 610
7901.10 659
7901.94 551
7902.77 612
7903.61 543
7904.45 605
7905.29 644
7906.13 574
7906.97 530
7907.81 547
7908.65 555
7909.49 510
7910.33 507
7911.17 533
7912.01 550
7912.85 530
7913.69 490
7914.53 517
7915.37 544
7916.21 550
7917.05 598
7917.89 676
7918.73 681
7919.57 574
7920.41 577
7921.25 605
7922.09 596
7922.93 530
7923.77 556
7924.61 542
7925.45 563
7926.29 551
7927.13 540
7927.97 503
7928.81 456
7929.65 532
7930.49 477
7931.33 525
7932.17 561
7933.01 605
7933.85 514
7934.69 525
7935.53 476
7936.37 502
7937.21 489
7938.05 493
7938.90 487
7939.74 485
7940.58 543
7941.42 462
7942.26 529
7943.10 500
7943.94 538
7944.78 518
7945.63 607
7946.47 541
7947.31 527
7948.15 508
7948.99 634
7949.83 642
7950.67 636
7951.52 616
7952.36 674
7953.20 737
7954.04 773
7954.88 800
7955.72 785
7956.57 745
7957.41 737
7958.25 739
7959.09 716
7959.93 656
7960.78 651
7961.62 645
7962.46 663
7963.30 690
7964.15 698
7964.99 842
7965.83 902
7966.67 930
7967.52 975
7968.36 919
7969.20 993
7970.04 937
7970.89 941
7971.73 801
7972.57 733
7973.41 674
7974.26 679
7975.10 566
7975.94 570
7976.79 541
7977.63 574
7978.47 635
7979.31 569
7980.16 578
7981.00 483
7981.84 540
7982.69 550
7983.53 545
7984.37 497
7985.22 516
7986.06 541
7986.90 564
7987.75 465
7988.59 452
7989.44 455
7990.28 483
7991.12 469
7991.97 494
7992.81 465
7993.65 476
7994.50 507
7995.34 515
7996.19 485
7997.03 433
7997.87 478
7998.72 414
7999.56 405
8000.41 418
8001.25 484
8002.10 471
8002.94 427
8003.78 436
8004.63 413
8005.47 476
8006.32 435
8007.16 418
8008.01 373
8008.85 440
8009.70 369
8010.54 432
8011.39 411
8012.23 422
8013.08 397
8013.92 411
8014.77 417
8015.61 420
8016.46 400
8017.30 445
8018.15 465
8018.99 412
8019.84 432
8020.68 397
8021.53 391
8022.37 374
8023.22 401
8024.06 364
8024.91 411
8025.75 450
8026.60 442
8027.45 377
8028.29 395
8029.14 377
8029.98 368
8030.83 367
8031.67 403
8032.52 389
8033.37 402
8034.21 346
8035.06 357
8035.90 366
8036.75 374
8037.60 415
8038.44 424
8039.29 427
8040.14 349
8040.98 366
8041.83 339
8042.68 374
8043.52 396
8044.37 390
8045.21 395
8046.06 429
8046.91 455
8047.75 339
8048.60 325
8049.45 320
8050.30 374
8051.14 332
8051.99 305
8052.84 331
8053.68 373
8054.53 366
8055.38 387
8056.22 345
8057.07 337
8057.92 304
8058.77 366
8059.61 338
8060.46 363
8061.31 383
8062.16 343
8063.00 370
8063.85 350
8064.70 341
8065.55 298
8066.39 337
8067.24 395
8068.09 353
8068.94 349
8069.79 354
8070.63 362
8071.48 337
8072.33 388
8073.18 341
8074.03 350
8074.87 320
8075.72 337
8076.57 329
8077.42 311
8078.27 339
8079.12 373
8079.96 353
8080.81 334
8081.66 321
8082.51 316
8083.36 318
8084.21 346
8085.06 302
8085.90 309
8086.75 359
8087.60 340
8088.45 336
8089.30 329
8090.15 379
8091.00 368
8091.85 354
8092.70 352
8093.54 358
8094.39 388
8095.24 433
8096.09 375
8096.94 351
8097.79 384
8098.64 395
8099.49 360
8100.34 310
8101.19 381
8102.04 359
8102.89 348
8103.74 330
8104.59 344
8105.44 325
8106.29 338
8107.14 353
8107.99 340
8108.84 339
8109.69 324
8110.54 358
8111.39 315
8112.24 356
8113.09 346
8113.94 383
8114.79 370
8115.64 355
8116.49 295
8117.34 328
8118.19 318
8119.04 396
8119.89 345
8120.74 371
8121.59 377
8122.44 355
8123.29 373
8124.14 365
8124.99 387
8125.84 368
8126.70 350
8127.55 376
8128.40 383
8129.25 375
8130.10 330
8130.95 340
8131.80 396
8132.65 383
8133.50 420
8134.36 338
8135.21 307
8136.06 370
8136.91 410
8137.76 409
8138.61 343
8139.46 384
8140.32 328
8141.17 418
8142.02 371
8142.87 402
8143.72 392
8144.57 391
8145.43 415
8146.28 465
8147.13 480
8147.98 478
8148.83 451
8149.69 399
8150.54 381
8151.39 398
8152.24 446
8153.10 483
8153.95 552
8154.80 569
8155.65 608
8156.50 608
8157.36 538
8158.21 500
8159.06 462
8159.92 442
8160.77 433
8161.62 431
8162.47 441
8163.33 369
8164.18 325
8165.03 387
8165.88 376
8166.74 323
8167.59 374
8168.44 389
8169.30 366
8170.15 374
8171.00 377
8171.86 377
8172.71 352
8173.56 408
8174.42 365
8175.27 374
8176.12 336
8176.98 327
8177.83 342
8178.68 313
8179.54 306
8180.39 303
8181.25 335
8182.10 364
8182.95 329
8183.81 288
8184.66 317
8185.51 324
8186.37 296
8187.22 286
8188.08 299
8188.93 288
8189.79 304
8190.64 313
8191.49 343
8192.35 429
8193.20 338
8194.06 346
8194.91 339
8195.77 321
8196.62 325
8197.47 354
8198.33 371
8199.18 343
8200.04 372
8200.89 352
8201.75 342
8202.60 342
8203.46 378
8204.31 324
8205.17 341
8206.02 301
8206.88 343
8207.73 324
8208.59 355
8209.44 352
8210.30 322
8211.15 330
8212.01 341
8212.87 305
8213.72 331
8214.58 382
8215.43 346
8216.29 361
8217.14 313
8218.00 330
8218.85 322
8219.71 329
8220.57 327
8221.42 352
8222.28 356
8223.13 302
8223.99 302
8224.85 375
8225.70 353
8226.56 339
8227.41 320
8228.27 340
8229.13 355
8229.98 332
8230.84 313
8231.70 362
8232.55 321
8233.41 311
8234.26 346
8235.12 345
8235.98 331
8236.83 330
8237.69 358
8238.55 332
8239.40 330
8240.26 338
8241.12 292
8241.98 309
8242.83 300
8243.69 316
8244.55 314
8245.40 276
8246.26 308
8247.12 293
8247.98 293
8248.83 321
8249.69 296
8250.55 348
8251.40 311
8252.26 305
8253.12 371
8253.98 360
8254.83 320
8255.69 317
8256.55 345
8257.41 324
8258.27 297
8259.12 318
8259.98 328
8260.84 328
8261.70 330
8262.55 351
8263.41 373
8264.27 294
8265.13 357
8265.99 383
8266.85 344
8267.70 368
8268.56 351
8269.42 430
8270.28 377
8271.14 413
8272.00 417
8272.85 403
8273.71 330
8274.57 388
8275.43 325
8276.29 349
8277.15 379
8278.01 413
8278.87 385
8279.72 396
8280.58 374
8281.44 379
8282.30 375
8283.16 419
8284.02 438
8284.88 386
8285.74 449
8286.60 392
8287.46 393
8288.32 489
8289.17 476
8290.03 494
8290.89 538
8291.75 678
8292.61 707
8293.47 782
8294.33 804
8295.19 753
8296.05 637
8296.91 565
8297.77 540
8298.63 477
8299.49 446
8300.35 428
8301.21 457
8302.07 447
8302.93 531
8303.79 482
8304.65 422
8305.51 474
8306.37 417
8307.23 408
8308.09 462
8308.95 465
8309.81 461
8310.67 465
8311.53 451
8312.39 377
8313.26 406
8314.12 452
8314.98 467
8315.84 397
8316.70 408
8317.56 418
8318.42 450
8319.28 442
8320.14 420
8321.00 383
8321.86 408
8322.73 447
8323.59 442
8324.45 381
8325.31 374
8326.17 388
8327.03 378
8327.89 388
8328.75 334
8329.62 331
8330.48 372
8331.34 349
8332.20 398
8333.06 407
8333.92 400
8334.79 350
8335.65 385
8336.51 408
8337.37 359
8338.23 288
8339.09 320
8339.96 364
8340.82 414
8341.68 385
8342.54 390
8343.41 339
8344.27 303
8345.13 346
8345.99 347
8346.85 350
8347.72 322
8348.58 295
8349.44 325
8350.30 336
8351.17 338
8352.03 353
8352.89 370
8353.76 310
8354.62 317
8355.48 339
8356.34 365
8357.21 371
8358.07 354
8358.93 296
8359.80 292
8360.66 354
8361.52 366
8362.38 374
8363.25 286
8364.11 373
8364.97 366
8365.84 331
8366.70 338
8367.56 364
8368.43 346
8369.29 369
8370.16 381
8371.02 377
8371.88 405
8372.75 353
8373.61 378
8374.47 364
8375.34 354
8376.20 366
8377.07 371
8377.93 360
8378.79 368
8379.66 363
8380.52 367
8381.39 384
8382.25 414
8383.11 343
8383.98 398
8384.84 372
8385.71 360
8386.57 374
8387.44 329
8388.30 368
8389.17 385
8390.03 357
8390.89 371
8391.76 356
8392.62 364
8393.49 310
8394.35 283
8395.22 330
8396.08 349
8396.95 349
8397.81 360
8398.68 318
8399.54 344
8400.41 337
8401.27 380
8402.14 333
8403.00 379
8403.87 371
8404.74 363
8405.60 308
8406.47 326
8407.33 351
8408.20 369
8409.06 385
8409.93 304
8410.79 321
8411.66 395
8412.53 376
8413.39 341
8414.26 391
8415.12 361
8415.99 371
8416.86 397
8417.72 413
8418.59 394
8419.45 400
8420.32 433
8421.19 440
8422.05 412
8422.92 461
8423.78 472
8424.65 448
8425.52 467
8426.38 437
8427.25 435
8428.12 444
8428.98 437
8429.85 492
8430.72 421
8431.58 470
8432.45 486
8433.32 463
8434.18 489
8435.05 514
8435.92 522
8436.79 560
8437.65 511
8438.52 569
8439.39 574
8440.25 646
8441.12 668
8441.99 758
8442.86 737
8443.72 792
8444.59 844
8445.46 794
8446.33 715
8447.19 699
8448.06 706
8448.93 743
8449.80 720
8450.66 630
8451.53 625
8452.40 643
8453.27 674
8454.14 664
8455.00 678
8455.87 662
8456.74 662
8457.61 703
8458.48 709
8459.34 616
8460.21 689
8461.08 681
8461.95 640
8462.82 583
8463.69 632
8464.55 674
8465.42 726
8466.29 878
8467.16 987
8468.03 1188
8468.90 1370
8469.77 1575
8470.63 1776
8471.50 1805
8472.37 1821
8473.24 1592
8474.11 1363
8474.98 1185
8475.85 971
8476.72 910
8477.59 820
8478.45 644
8479.32 597
8480.19 564
8481.06 525
8481.93 576
8482.80 532
8483.67 559
8484.54 546
8485.41 547
8486.28 513
8487.15 500
8488.02 530
8488.89 482
8489.76 469
8490.63 518
8491.50 554
8492.37 488
8493.24 414
8494.11 502
8494.98 492
8495.85 472
8496.72 484
8497.59 473
8498.46 469
8499.33 504
8500.20 477
8501.07 483
8501.94 492
8502.81 511
8503.68 509
8504.55 467
8505.42 547
8506.29 499
8507.16 504
8508.03 553
8508.90 542
8509.77 517
8510.65 544
8511.52 533
8512.39 564
8513.26 516
8514.13 514
8515.00 504
8515.87 525
8516.74 504
8517.61 521
8518.48 421
8519.36 450
8520.23 480
8521.10 444
8521.97 498
8522.84 438
8523.71 482
8524.58 532
8525.46 500
8526.33 474
8527.20 470
8528.07 428
8528.94 542
8529.81 535
8530.69 464
8531.56 491
8532.43 543
8533.30 487
8534.17 527
8535.05 549
8535.92 591
8536.79 621
8537.66 581
8538.54 569
8539.41 536
8540.28 537
8541.15 552
8542.02 582
8542.90 568
8543.77 555
8544.64 548
8545.51 573
8546.39 569
8547.26 548
8548.13 552
8549.01 593
8549.88 632
8550.75 701
8551.62 786
8552.50 843
8553.37 969
8554.24 1028
8555.12 1032
8555.99 979
8556.86 901
8557.74 864
8558.61 749
8559.48 665
8560.36 583
8561.23 558
8562.10 550
8562.98 488
8563.85 531
8564.72 560
8565.60 525
8566.47 505
8567.34 462
8568.22 496
8569.09 467
8569.97 450
8570.84 467
8571.71 481
8572.59 478
8573.46 432
8574.34 381
8575.21 460
8576.08 427
8576.96 401
8577.83 462
8578.71 401
8579.58 448
8580.46 448
8581.33 481
8582.20 484
8583.08 482
8583.95 499
8584.83 523
8585.70 467
8586.58 476
8587.45 449
8588.33 444
8589.20 444
8590.08 510
8590.95 528
8591.83 482
8592.70 464
8593.58 480
8594.45 533
8595.33 499
8596.20 499
8597.08 473
8597.95 456
8598.83 407
8599.70 446
8600.58 448
8601.45 464
8602.33 464
8603.21 487
8604.08 442
8604.96 459
8605.83 486
8606.71 433
8607.58 449
8608.46 468
8609.34 505
8610.21 472
8611.09 452
8611.96 521
8612.84 548
8613.72 483
8614.59 501
8615.47 476
8616.34 536
8617.22 500
8618.10 498
8618.97 513
8619.85 525
8620.73 463
8621.60 531
8622.48 529
8623.36 515
8624.23 526
8625.11 537
8625.99 543
8626.86 541
8627.74 570
8628.62 623
8629.49 594
8630.37 590
8631.25 577
8632.12 608
8633.00 618
8633.88 625
8634.76 637
8635.63 654
8636.51 676
8637.39 640
8638.26 565
8639.14 588
8640.02 660
8640.90 708
8641.77 726
8642.65 701
8643.53 732
8644.41 696
8645.28 634
8646.16 665
8647.04 672
8647.92 736
8648.80 707
8649.67 743
8650.55 787
8651.43 767
8652.31 782
8653.19 806
8654.06 815
8654.94 758
8655.82 827
8656.70 863
8657.58 841
8658.46 813
8659.33 813
8660.21 854
8661.09 863
8661.97 859
8662.85 834
8663.73 844
8664.61 876
8665.48 917
8666.36 901
8667.24 839
8668.12 952
8669.00 983
8669.88 1096
8670.76 1272
8671.64 1633
8672.52 1868
8673.40 2130
8674.27 2462
8675.15 2623
8676.03 2653
8676.91 2548
8677.79 2479
8678.67 2121
8679.55 1887
8680.43 1635
8681.31 1528
8682.19 1317
8683.07 1164
8683.95 1145
8684.83 1083
8685.71 1120
8686.59 1147
8687.47 1270
8688.35 1445
8689.23 1619
8690.11 1992
8690.99 2474
8691.87 2825
8692.75 3134
8693.63 3249
8694.51 3133
8695.39 2907
8696.27 2480
8697.15 2176
8698.03 1759
8698.91 1436
8699.79 1321
8700.67 1156
8701.55 968
8702.43 870
8703.31 834
8704.19 790
8705.07 784
8705.95 750
8706.84 753
8707.72 706
8708.60 735
8709.48 717
8710.36 753
8711.24 737
8712.12 705
8713.00 726
8713.88 796
8714.76 743
8715.65 739
8716.53 635
8717.41 583
8718.29 614
8719.17 655
8720.05 649
8720.93 636
8721.82 680
8722.70 625
8723.58 693
8724.46 643
8725.34 595
8726.22 622
8727.11 654
8727.99 702
8728.87 703
8729.75 682
8730.63 625
8731.52 727
8732.40 706
8733.28 711
8734.16 674
8735.05 661
8735.93 614
8736.81 649
8737.69 634
8738.58 573
8739.46 563
8740.34 621
8741.22 640
8742.11 601
8742.99 604
8743.87 613
8744.75 606
8745.64 605
8746.52 662
8747.40 607
8748.28 634
8749.17 655
8750.05 661
8750.93 656
8751.82 635
8752.70 674
8753.58 672
8754.47 693
8755.35 760
8756.23 744
8757.12 778
8758.00 762
8758.88 836
8759.77 898
8760.65 834
8761.53 767
8762.42 787
8763.30 831
8764.19 743
8765.07 754
8765.95 803
8766.84 738
8767.72 751
8768.60 672
8769.49 714
8770.37 747
8771.26 789
8772.14 844
8773.03 756
8773.91 737
8774.79 705
8775.68 758
8776.56 634
8777.45 586
8778.33 597
8779.22 559
8780.10 588
8780.98 596
8781.87 596
8782.75 568
8783.64 566
8784.52 579
8785.41 561
8786.29 516
8787.18 534
8788.06 524
8788.95 529
8789.83 583
8790.72 545
8791.60 581
8792.49 540
8793.37 546
8794.26 528
8795.14 534
8796.03 595
8796.92 592
8797.80 551
8798.69 562
8799.57 550
8800.46 563
8801.34 533
8802.23 559
8803.11 605
8804.00 613
8804.89 629
8805.77 614
8806.66 618
8807.54 558
8808.43 566
8809.32 568
8810.20 532
8811.09 513
8811.97 505
8812.86 543
8813.75 509
8814.63 496
8815.52 604
8816.41 552
8817.29 545
8818.18 526
8819.06 489
8819.95 575
8820.84 507
8821.72 534
8822.61 538
8823.50 539
8824.38 598
8825.27 551
8826.16 525
8827.05 547
8827.93 542
8828.82 502
8829.71 496
8830.59 495
8831.48 500
8832.37 457
8833.25 432
8834.14 453
8835.03 412
8835.92 452
8836.80 494
8837.69 450
8838.58 447
8839.47 441
8840.35 435
8841.24 416
8842.13 489
8843.02 430
8843.90 427
8844.79 447
8845.68 389
8846.57 422
8847.46 428
8848.34 437
8849.23 433
8850.12 387
8851.01 392
8851.90 400
8852.78 420
8853.67 394
8854.56 398
8855.45 364
8856.34 379
8857.23 374
8858.12 376
8859.00 359
8859.89 381
8860.78 346
8861.67 396
8862.56 372
8863.45 372
8864.34 375
8865.22 380
8866.11 387
8867.00 392
8867.89 391
8868.78 420
8869.67 376
8870.56 341
8871.45 361
8872.34 362
8873.23 370
8874.12 301
8875.00 337
8875.89 365
8876.78 361
8877.67 376
8878.56 370
8879.45 376
8880.34 335
8881.23 360
8882.12 402
8883.01 371
8883.90 395
8884.79 364
8885.68 350
8886.57 381
8887.46 406
8888.35 399
8889.24 371
8890.13 376
8891.02 376
8891.91 334
8892.80 323
8893.69 335
8894.58 367
8895.47 384
8896.36 302
8897.25 306
8898.14 339
8899.03 397
8899.92 349
8900.81 380
8901.71 345
8902.60 350
8903.49 371
8904.38 394
8905.27 378
8906.16 327
8907.05 376
8907.94 335
8908.83 336
8909.72 332
8910.61 324
8911.51 332
8912.40 366
8913.29 333
8914.18 323
8915.07 312
8915.96 331
8916.85 362
8917.75 321
8918.64 322
8919.53 338
8920.42 335
8921.31 291
8922.20 303
8923.09 291
8923.99 307
8924.88 318
8925.77 318
8926.66 311
8927.55 283
8928.45 310
8929.34 299
8930.23 261
8931.12 299
8932.01 335
8932.91 329
8933.80 262
8934.69 307
8935.58 342
8936.48 293
8937.37 290
8938.26 303
8939.15 264
8940.05 269
8940.94 288
8941.83 299
8942.72 276
8943.62 331
8944.51 311
8945.40 288
8946.30 272
8947.19 321
8948.08 312
8948.97 311
8949.87 284
8950.76 289
8951.65 330
8952.55 295
8953.44 314
8954.33 306
8955.23 348
8956.12 295
8957.01 313
8957.91 332
8958.80 313
8959.69 323
8960.59 332
8961.48 366
8962.38 319
8963.27 286
8964.16 304
8965.06 285
8965.95 334
8966.85 332
8967.74 294
8968.63 295
8969.53 309
8970.42 302
8971.32 323
8972.21 325
8973.10 308
8974.00 322
8974.89 307
8975.79 281
8976.68 280
8977.58 279
8978.47 281
8979.36 254
8980.26 296
8981.15 355
8982.05 333
8982.94 297
8983.84 297
8984.73 275
8985.63 298
8986.52 295
8987.42 303
8988.31 273
8989.21 275
8990.10 278
8991.00 283
8991.89 262
8992.79 274
8993.68 275
8994.58 320
8995.47 299
8996.37 313
8997.27 301
8998.16 282
8999.06 277
8999.95 308
9000.85 291
9001.74 269
9002.64 290
9003.53 294
9004.43 280
9005.33 304
9006.22 332
9007.12 298
9008.01 286
9008.91 276
9009.81 267
9010.70 282
9011.60 243
9012.49 272
9013.39 270
9014.29 283
9015.18 264
9016.08 260
9016.98 229
9017.87 267
9018.77 261
9019.67 257
9020.56 282
9021.46 309
9022.36 282
9023.25 323
9024.15 260
9025.05 282
9025.94 267
9026.84 271
9027.74 249
9028.63 250
9029.53 271
9030.43 265
9031.33 281
9032.22 257
9033.12 282
9034.02 305
9034.91 310
9035.81 251
9036.71 268
9037.61 275
9038.50 291
9039.40 259
9040.30 286
9041.20 266
9042.10 285
9042.99 262
9043.89 281
9044.79 255
9045.69 264
9046.58 273
9047.48 266
9048.38 305
9049.28 255
9050.18 287
9051.07 299
9051.97 293
9052.87 297
9053.77 311
9054.67 337
9055.57 276
9056.46 312
9057.36 333
9058.26 350
9059.16 314
9060.06 295
9060.96 283
9061.86 311
9062.75 267
9063.65 309
9064.55 338
9065.45 345
9066.35 254
9067.25 276
9068.15 283
9069.05 287
9069.95 293
9070.84 355
9071.74 343
9072.64 320
9073.54 279
9074.44 290
9075.34 318
9076.24 314
9077.14 316
9078.04 383
9078.94 315
9079.84 283
9080.74 324
9081.64 356
9082.54 300
9083.44 289
9084.34 333
9085.24 346
9086.14 372
9087.04 312
9087.94 314
9088.84 408
9089.74 433
9090.64 424
9091.54 412
9092.44 424
9093.34 345
9094.24 394
9095.14 382
9096.04 323
9096.94 331
9097.84 348
9098.74 324
9099.64 315
9100.54 311
9101.44 289
9102.34 282
9103.24 319
9104.14 282
9105.04 287
9105.95 309
9106.85 267
9107.75 297
9108.65 268
9109.55 296
9110.45 279
9111.35 329
9112.25 316
9113.15 254
9114.06 289
9114.96 297
9115.86 298
9116.76 252
9117.66 277
9118.56 314
9119.46 324
9120.37 273
9121.27 274
9122.17 268
9123.07 263
9123.97 277
9124.87 277
9125.78 292
9126.68 264
9127.58 284
9128.48 292
9129.38 337
9130.29 292
9131.19 275
9132.09 266
9132.99 315
9133.89 277
9134.80 318
9135.70 324
9136.60 285
9137.50 298
9138.41 286
9139.31 253
9140.21 304
9141.11 300
9142.02 316
9142.92 310
9143.82 257
9144.72 280
9145.63 246
9146.53 261
9147.43 275
9148.34 297
9149.24 250
9150.14 292
9151.05 260
9151.95 278
9152.85 317
9153.76 276
9154.66 311
9155.56 303
9156.47 328
9157.37 301
9158.27 279
9159.18 264
9160.08 305
9160.98 258
9161.89 258
9162.79 290
9163.69 286
9164.60 278
9165.50 268
9166.41 284
9167.31 271
9168.21 304
9169.12 325
9170.02 274
9170.93 279
9171.83 312
9172.73 264
9173.64 290
9174.54 263
9175.45 276
9176.35 281
9177.25 247
9178.16 234
9179.06 250
9179.97 252
9180.87 251
9181.78 312
9182.68 297
9183.59 288
9184.49 294
9185.40 291
9186.30 267
9187.21 318
9188.11 292
9189.02 278
9189.92 274
9190.83 294
9191.73 271
9192.64 283
9193.54 305
9194.45 285
9195.35 285
9196.26 307
9197.16 277
9198.07 289
9198.97 246
9199.88 286
9200.78 282
9201.69 262
9202.60 263
9203.50 254
9204.41 270
9205.31 288
9206.22 293
9207.13 263
9208.03 275
9208.94 293
9209.84 280
9210.75 265
9211.66 233
9212.56 235
9213.47 263
9214.37 245
9215.28 244
9216.19 265
9217.09 254
9218.00 272
9218.91 301
9219.81 284
9220.72 216
9221.63 277
9222.53 265
9223.44 265
9224.35 269
9225.25 303
9226.16 276
9227.07 309
9227.97 261
9228.88 262
9229.79 276
9230.69 225
9231.60 264
9232.51 238
9233.41 322
9234.32 261
9235.23 265
9236.14 261
9237.04 287
9237.95 236
9238.86 254
9239.77 267
9240.67 245
9241.58 230
9242.49 270
9243.40 285
9244.30 274
9245.21 265
9246.12 249
9247.03 234
9247.94 265
9248.84 267
9249.75 241
9250.66 236
9251.57 219
9252.48 233
9253.38 243
9254.29 264
9255.20 272
9256.11 275
9257.02 256
9257.93 242
9258.83 261
9259.74 244
9260.65 257
9261.56 248
9262.47 267
9263.38 269
9264.29 258
9265.19 280
9266.10 237
9267.01 239
9267.92 257
9268.83 252
9269.74 218
9270.65 234
9271.56 234
9272.47 226
9273.37 231
9274.28 260
9275.19 245
9276.10 298
9277.01 286
9277.92 283
9278.83 296
9279.74 241
9280.65 256
9281.56 289
9282.47 263
9283.38 283
9284.29 263
9285.20 268
9286.11 257
9287.02 275
9287.93 267
9288.84 247
9289.75 301
9290.66 268
9291.57 291
9292.48 252
9293.39 274
9294.30 251
9295.21 278
9296.12 273
9297.03 309
9297.94 300
9298.85 304
9299.76 283
9300.67 252
9301.58 300
9302.49 315
9303.40 350
9304.31 284
9305.22 275
9306.13 357
9307.04 401
9307.95 368
9308.87 384
9309.78 338
9310.69 399
9311.60 425
9312.51 337
9313.42 340
9314.33 310
9315.24 314
9316.15 252
9317.07 317
9317.98 316
9318.89 315
9319.80 285
9320.71 310
9321.62 322
9322.53 295
9323.45 279
9324.36 309
9325.27 269
9326.18 264
9327.09 313
9328.00 295
9328.92 273
9329.83 273
9330.74 265
9331.65 263
9332.56 273
9333.48 289
9334.39 281
9335.30 306
9336.21 285
9337.13 231
9338.04 296
9338.95 290
9339.86 291
9340.77 313
9341.69 294
9342.60 258
9343.51 261
9344.43 246
9345.34 259
9346.25 290
9347.16 263
9348.08 278
9348.99 236
9349.90 294
9350.81 267
9351.73 263
9352.64 289
9353.55 262
9354.47 292
9355.38 270
9356.29 269
9357.21 249
9358.12 301
9359.03 281
9359.95 254
9360.86 265
9361.77 247
9362.69 244
9363.60 282
9364.51 254
9365.43 266
9366.34 235
9367.26 257
9368.17 255
9369.08 255
9370.00 273
9370.91 237
9371.82 257
9372.74 251
9373.65 282
9374.57 269
9375.48 252
9376.40 236
9377.31 289
9378.22 215
9379.14 241
9380.05 237
9380.97 270
9381.88 246
9382.80 260
9383.71 300
9384.62 249
9385.54 286
9386.45 258
9387.37 235
9388.28 247
9389.20 283
9390.11 287
9391.03 269
9391.94 302
9392.86 294
9393.77 279
9394.69 292
9395.60 245
9396.52 259
9397.43 270
9398.35 274
9399.26 270
9400.18 266
9401.10 239
9402.01 294
9402.93 285
9403.84 236
9404.76 257
9405.67 246
9406.59 254
9407.50 257
9408.42 275
9409.34 271
9410.25 238
9411.17 230
9412.08 298
9413.00 252
9413.92 257
9414.83 259
9415.75 246
9416.66 239
9417.58 228
9418.50 295
9419.41 266
9420.33 276
9421.25 255
9422.16 284
9423.08 271
9423.99 248
9424.91 270
9425.83 252
9426.74 266
9427.66 237
9428.58 277
9429.49 258
9430.41 284
9431.33 258
9432.25 269
9433.16 249
9434.08 267
9435.00 315
9435.91 286
9436.83 266
9437.75 302
9438.67 296
9439.58 315
9440.50 267
9441.42 272
9442.33 272
9443.25 251
9444.17 277
9445.09 267
9446.00 300
9446.92 305
9447.84 298
9448.76 278
9449.68 288
9450.59 352
9451.51 368
9452.43 348
9453.35 420
9454.26 310
9455.18 312
9456.10 306
9457.02 312
9457.94 305
9458.86 301
9459.77 316
9460.69 293
9461.61 278
9462.53 269
9463.45 290
9464.37 299
9465.28 279
9466.20 260
9467.12 295
9468.04 279
9468.96 291
9469.88 292
9470.80 242
9471.72 258
9472.63 319
9473.55 316
9474.47 251
9475.39 277
9476.31 286
9477.23 277
9478.15 285
9479.07 303
9479.99 328
9480.91 303
9481.83 347
9482.74 324
9483.66 296
9484.58 312
9485.50 311
9486.42 302
9487.34 295
9488.26 266
9489.18 290
9490.10 299
9491.02 276
9491.94 262
9492.86 293
9493.78 298
9494.70 263
9495.62 277
9496.54 250
9497.46 249
9498.38 264
9499.30 289
9500.22 274
9501.14 289
9502.06 304
9502.98 260
9503.90 247
9504.82 273
9505.74 272
9506.66 273
9507.59 273
9508.51 251
9509.43 257
9510.35 294
9511.27 272
9512.19 305
9513.11 297
9514.03 282
9514.95 296
9515.87 297
9516.79 327
9517.71 272
9518.64 291
9519.56 262
9520.48 282
9521.40 298
9522.32 300
9523.24 330
9524.16 340
9525.08 292
9526.01 264
9526.93 306
9527.85 304
9528.77 355
9529.69 318
9530.61 345
9531.54 363
9532.46 411
9533.38 371
9534.30 366
9535.22 407
9536.15 385
9537.07 337
9537.99 346
9538.91 330
9539.83 297
9540.76 343
9541.68 307
9542.60 281
9543.52 264
9544.45 287
9545.37 305
9546.29 315
9547.21 282
9548.14 340
9549.06 343
9549.98 319
9550.90 324
9551.83 300
9552.75 318
9553.67 312
9554.59 325
9555.52 309
9556.44 283
9557.36 300
9558.29 354
9559.21 319
9560.13 364
9561.06 375
9561.98 342
9562.90 374
9563.83 334
9564.75 330
9565.67 379
9566.60 320
9567.52 266
9568.44 289
9569.37 286
9570.29 298
9571.21 334
9572.14 322
9573.06 283
9573.98 339
9574.91 291
9575.83 294
9576.76 307
9577.68 293
9578.60 370
9579.53 355
9580.45 321
9581.38 332
9582.30 319
9583.23 292
9584.15 319
9585.07 276
9586.00 295
9586.92 335
9587.85 322
9588.77 298
9589.70 275
9590.62 264
9591.55 284
9592.47 302
9593.40 297
9594.32 290
9595.24 347
9596.17 374
9597.09 331
9598.02 333
9598.94 304
9599.87 305
9600.79 336
9601.72 372
9602.65 372
9603.57 315
9604.50 325
9605.42 309
9606.35 334
9607.27 349
9608.20 345
9609.12 360
9610.05 358
9610.97 355
9611.90 379
9612.83 343
9613.75 376
9614.68 333
9615.60 378
9616.53 363
9617.45 395
9618.38 344
9619.31 348
9620.23 357
9621.16 400
9622.08 344
9623.01 399
9623.94 386
9624.86 389
9625.79 369
9626.72 408
9627.64 414
9628.57 395
9629.50 412
9630.42 409
9631.35 450
9632.27 411
9633.20 426
9634.13 473
9635.06 441
9635.98 441
9636.91 434
9637.84 403
9638.76 400
9639.69 451
9640.62 453
9641.54 456
9642.47 455
9643.40 478
9644.33 483
9645.25 491
9646.18 493
9647.11 482
9648.03 472
9648.96 550
9649.89 499
9650.82 533
9651.74 555
9652.67 557
9653.60 512
9654.53 503
9655.46 590
9656.38 522
9657.31 513
9658.24 544
9659.17 580
9660.09 490
9661.02 526
9661.95 508
9662.88 571
9663.81 536
9664.74 567
9665.66 590
9666.59 582
9667.52 629
9668.45 665
9669.38 662
9670.31 678
9671.23 632
9672.16 644
9673.09 674
9674.02 691
9674.95 682
9675.88 688
9676.81 712
9677.73 708
9678.66 733
9679.59 742
9680.52 684
9681.45 719
9682.38 796
9683.31 770
9684.24 765
9685.17 779
9686.10 802
9687.03 771
9687.95 753
9688.88 796
9689.81 778
9690.74 802
9691.67 797
9692.60 804
9693.53 847
9694.46 892
9695.39 917
9696.32 1053
9697.25 1247
9698.18 1385
9699.11 1466
9700.04 1466
9700.97 1563
9701.90 1369
9702.83 1283
9703.76 1178
9704.69 1047
9705.62 951
9706.55 914
9707.48 884
9708.41 883
9709.34 863
9710.27 870
9711.20 922
9712.13 969
9713.06 1050
9713.99 1100
9714.92 1155
9715.85 1205
9716.79 1213
9717.72 1170
9718.65 1129
9719.58 1018
9720.51 1016
9721.44 906
9722.37 825
9723.30 799
9724.23 736
9725.16 719
9726.09 706
9727.03 753
9727.96 733
9728.89 804
9729.82 738
9730.75 743
9731.68 798
9732.61 773
9733.55 793
9734.48 799
9735.41 876
9736.34 772
9737.27 759
9738.20 768
9739.14 769
9740.07 705
9741.00 651
9741.93 628
9742.86 631
9743.79 625
9744.73 634
9745.66 652
9746.59 583
9747.52 567
9748.46 577
9749.39 590
9750.32 610
9751.25 591
9752.18 628
9753.12 650
9754.05 589
9754.98 543
9755.91 628
9756.85 603
9757.78 601
9758.71 615
9759.65 612
9760.58 592
9761.51 641
9762.44 591
9763.38 584
9764.31 558
9765.24 606
9766.18 585
9767.11 579
9768.04 571
9768.98 618
9769.91 610
9770.84 614
9771.78 577
9772.71 662
9773.64 681
9774.58 650
9775.51 686
9776.44 712
9777.38 693
9778.31 728
9779.24 862
9780.18 823
9781.11 867
9782.05 845
9782.98 807
9783.91 796
9784.85 808
9785.78 749
9786.71 728
9787.65 737
9788.58 686
9789.52 630
9790.45 592
9791.39 638
9792.32 567
9793.25 553
9794.19 598
9795.12 643
9796.06 683
9796.99 689
9797.93 763
9798.86 707
9799.80 624
9800.73 680
9801.67 663
9802.60 573
9803.54 633
9804.47 594
9805.41 608
9806.34 559
9807.28 530
9808.21 504
9809.15 491
9810.08 475
9811.02 512
9811.95 457
9812.89 449
9813.82 461
9814.76 454
9815.69 477
9816.63 469
9817.56 436
9818.50 463
9819.43 466
9820.37 464
9821.31 433
9822.24 456
9823.18 483
9824.11 458
9825.05 446
9825.99 455
9826.92 409
9827.86 413
9828.79 441
9829.73 410
9830.67 391
9831.60 445
9832.54 428
9833.47 426
9834.41 424
9835.35 391
9836.28 400
9837.22 435
9838.16 397
9839.09 452
9840.03 432
9840.97 422
9841.90 454
9842.84 438
9843.78 408
9844.71 431
9845.65 407
9846.59 409
9847.52 413
9848.46 414
9849.40 455
9850.34 455
9851.27 432
9852.21 396
9853.15 401
9854.08 394
9855.02 434
9855.96 413
9856.90 432
9857.83 469
9858.77 485
9859.71 485
9860.65 418
9861.58 454
9862.52 481
9863.46 438
9864.40 483
9865.33 417
9866.27 442
9867.21 418
9868.15 442
9869.09 410
9870.02 434
9870.96 455
9871.90 396
9872.84 410
9873.78 406
9874.72 457
9875.65 381
9876.59 390
9877.53 387
9878.47 400
9879.41 392
9880.35 377
9881.28 403
9882.22 379
9883.16 404
9884.10 365
9885.04 410
9885.98 409
9886.92 425
9887.86 396
9888.79 382
9889.73 374
9890.67 359
9891.61 360
9892.55 383
9893.49 400
9894.43 374
9895.37 398
9896.31 417
9897.25 393
9898.19 382
9899.13 416
9900.07 435
9901.00 398
9901.94 382
9902.88 424
9903.82 403
9904.76 433
9905.70 400
9906.64 416
9907.58 389
9908.52 390
9909.46 395
9910.40 435
9911.34 451
9912.28 398
9913.22 411
9914.16 417
9915.10 401
9916.04 434
9916.98 417
9917.92 462
9918.86 429
9919.80 408
9920.74 483
9921.69 490
9922.63 510
9923.57 614
9924.51 682
9925.45 772
9926.39 863
9927.33 962
9928.27 976
9929.21 883
9930.15 865
9931.09 811
9932.03 686
9932.97 633
9933.92 561
9934.86 516
9935.80 468
9936.74 411
9937.68 438
9938.62 465
9939.56 414
9940.50 429
9941.45 402
9942.39 423
9943.33 404
9944.27 377
9945.21 409
9946.15 395
9947.10 421
9948.04 403
9948.98 379
9949.92 392
9950.86 410
9951.80 438
9952.75 433
9953.69 442
9954.63 484
9955.57 531
9956.52 484
9957.46 488
9958.40 465
9959.34 459
9960.28 446
9961.23 443
9962.17 391
9963.11 420
9964.05 478
9965.00 445
9965.94 413
9966.88 425
9967.82 409
9968.77 440
9969.71 394
9970.65 384
9971.60 403
9972.54 364
9973.48 452
9974.42 422
9975.37 378
9976.31 397
9977.25 403
9978.20 420
9979.14 374
9980.08 372
9981.03 380
9981.97 427
9982.91 396
9983.86 390
9984.80 368
9985.74 358
9986.69 386
9987.63 393
9988.57 385
9989.52 363
9990.46 392
9991.41 370
9992.35 354
9993.29 339
9994.24 322
9995.18 365
9996.13 376
9997.07 388
9998.01 350
9998.96 369
9999.90 365
10000.85 340
10001.79 361
10002.74 334
10003.68 366
10004.62 380
10005.57 356
10006.51 340
10007.46 362
10008.40 360
10009.35 373
10010.29 319
10011.24 320
10012.18 360
10013.13 317
10014.07 306
10015.02 304
10015.96 329
10016.91 343
10017.85 369
10018.80 343
10019.74 358
10020.69 370
10021.63 352
10022.58 333
10023.52 322
10024.47 313
10025.41 359
10026.36 367
10027.30 383
10028.25 359
10029.19 399
10030.14 432
10031.09 381
10032.03 363
10032.98 325
10033.92 336
10034.87 360
10035.82 334
10036.76 307
10037.71 347
10038.65 337
10039.60 334
10040.55 323
10041.49 300
10042.44 329
10043.38 317
10044.33 341
10045.28 341
10046.22 305
10047.17 317
10048.12 284
10049.06 325
10050.01 309
10050.96 298
10051.90 287
10052.85 286
10053.80 282
10054.74 287
10055.69 283
10056.64 272
10057.58 305
10058.53 340
10059.48 356
10060.42 310
10061.37 289
10062.32 287
10063.27 311
10064.21 336
10065.16 324
10066.11 293
10067.06 318
10068.00 293
10068.95 279
10069.90 309
10070.85 282
10071.79 280
10072.74 275
10073.69 264
10074.64 297
10075.58 302
10076.53 275
10077.48 318
10078.43 300
10079.38 305
10080.32 271
10081.27 284
10082.22 267
10083.17 304
10084.12 322
10085.06 286
10086.01 303
10086.96 289
10087.91 275
10088.86 254
10089.81 275
10090.75 287
10091.70 273
10092.65 247
10093.60 259
10094.55 293
10095.50 272
10096.45 345
10097.40 308
10098.34 302
10099.29 290
10100.24 279
10101.19 326
10102.14 285
10103.09 288
10104.04 262
10104.99 288
10105.94 337
10106.89 263
10107.84 285
10108.78 281
10109.73 243
10110.68 267
10111.63 307
10112.58 300
10113.53 290
10114.48 304
10115.43 307
10116.38 287
10117.33 284
10118.28 310
10119.23 342
10120.18 320
10121.13 255
10122.08 251
10123.03 287
10123.98 281
10124.93 275
10125.88 307
10126.83 289
10127.78 266
10128.73 270
10129.68 281
10130.63 249
10131.58 280
10132.53 312
10133.48 274
10134.43 259
10135.38 278
10136.34 304
10137.29 274
10138.24 273
10139.19 268
10140.14 289
10141.09 329
10142.04 326
10142.99 301
10143.94 313
10144.89 343
10145.84 326
10146.80 305
10147.75 261
10148.70 303
10149.65 305
10150.60 329
10151.55 305
10152.50 324
10153.45 319
10154.41 328
10155.36 308
10156.31 292
10157.26 262
10158.21 297
10159.16 278
10160.12 301
10161.07 308
10162.02 305
10162.97 318
10163.92 366
10164.88 297
10165.83 306
10166.78 338
10167.73 302
10168.68 291
10169.64 298
10170.59 316
10171.54 310
10172.49 316
10173.45 364
10174.40 360
10175.35 389
10176.30 360
10177.26 335
10178.21 313
10179.16 368
10180.11 354
10181.07 339
10182.02 347
10182.97 404
10183.92 384
10184.88 375
10185.83 402
10186.78 422
10187.74 350
10188.69 348
10189.64 391
10190.60 385
10191.55 377
10192.50 394
10193.46 407
10194.41 411
10195.36 447
10196.32 441
10197.27 416
10198.22 423
10199.18 398
10200.13 490
10201.08 506
10202.04 463
10202.99 423
10203.95 497
10204.90 560
10205.85 636
10206.81 596
10207.76 604
10208.72 590
10209.67 556
10210.62 512
10211.58 518
10212.53 470
10213.49 462
10214.44 420
10215.40 437
10216.35 406
10217.30 351
10218.26 403
10219.21 387
10220.17 376
10221.12 381
10222.08 395
10223.03 351
10223.99 364
10224.94 354
10225.90 350
10226.85 393
10227.81 375
10228.76 337
10229.72 364
10230.67 334
10231.63 383
10232.58 439
10233.54 404
10234.49 399
10235.45 437
10236.40 423
10237.36 403
10238.31 419
10239.27 411
10240.22 439
10241.18 389
10242.14 349
10243.09 340
10244.05 334
10245.00 328
10245.96 309
10246.91 304
10247.87 303
10248.83 314
10249.78 357
10250.74 330
10251.69 263
10252.65 302
10253.61 306
10254.56 306
10255.52 269
10256.48 290
10257.43 279
10258.39 306
10259.34 309
10260.30 279
10261.26 293
10262.21 256
10263.17 231
10264.13 264
10265.08 260
10266.04 239
10267.00 275
10267.95 314
10268.91 298
10269.87 250
10270.82 283
10271.78 271
10272.74 320
10273.70 342
10274.65 298
10275.61 300
10276.57 286
10277.52 320
10278.48 291
10279.44 239
10280.40 246
10281.35 285
10282.31 305
10283.27 286
10284.23 312
10285.18 287
10286.14 280
10287.10 293
10288.06 272
10289.02 288
10289.97 317
10290.93 330
10291.89 313
10292.85 287
10293.81 300
10294.76 303
10295.72 316
10296.68 290
10297.64 289
10298.60 278
10299.55 249
10300.51 250
10301.47 255
10302.43 271
10303.39 262
10304.35 277
10305.31 249
10306.26 231
10307.22 278
10308.18 274
10309.14 278
10310.10 285
10311.06 268
10312.02 304
10312.98 270
10313.93 270
10314.89 287
10315.85 253
10316.81 268
10317.77 251
10318.73 284
10319.69 254
10320.65 282
10321.61 274
10322.57 269
10323.53 258
10324.49 248
10325.45 248
10326.40 256
10327.36 286
10328.32 307
10329.28 281
10330.24 302
10331.20 300
10332.16 282
10333.12 303
10334.08 259
10335.04 312
10336.00 280
10336.96 244
10337.92 229
10338.88 240
10339.84 243
10340.80 261
10341.76 244
10342.72 251
10343.68 254
10344.64 250
10345.61 218
10346.57 284
10347.53 267
10348.49 258
10349.45 251
10350.41 240
10351.37 257
10352.33 241
10353.29 252
10354.25 215
10355.21 250
10356.17 249
10357.13 257
10358.10 267
10359.06 270
10360.02 257
10360.98 294
10361.94 267
10362.90 254
10363.86 273
10364.82 236
10365.79 244
10366.75 277
10367.71 215
10368.67 241
10369.63 238
10370.59 239
10371.55 249
10372.52 215
10373.48 235
10374.44 227
10375.40 241
10376.36 237
10377.33 259
10378.29 268
10379.25 250
10380.21 220
10381.17 219
10382.14 225
10383.10 262
10384.06 265
10385.02 261
10385.98 265
10386.95 245
10387.91 206
10388.87 214
10389.83 252
10390.80 223
10391.76 250
10392.72 247
10393.68 224
10394.65 241
10395.61 226
10396.57 227
10397.54 248
10398.50 230
10399.46 244
10400.42 223
10401.39 215
10402.35 258
10403.31 241
10404.28 244
10405.24 234
10406.20 268
10407.17 222
10408.13 242
10409.09 228
10410.06 231
10411.02 229
10411.98 241
10412.95 236
10413.91 257
10414.88 239
10415.84 217
10416.80 243
10417.77 241
10418.73 236
10419.69 318
10420.66 305
10421.62 263
10422.59 256
10423.55 242
10424.51 234
10425.48 257
10426.44 224
10427.41 234
10428.37 203
10429.34 228
10430.30 225
10431.26 221
10432.23 209
10433.19 245
10434.16 243
10435.12 232
10436.09 225
10437.05 230
10438.02 244
10438.98 219
10439.95 193
10440.91 271
10441.88 265
10442.84 230
10443.81 205
10444.77 239
10445.74 243
10446.70 211
10447.67 235
10448.63 210
10449.60 240
10450.56 240
10451.53 199
10452.49 212
10453.46 231
10454.42 217
10455.39 231
10456.36 232
10457.32 229
10458.29 209
10459.25 216
10460.22 234
10461.18 205
10462.15 185
10463.12 177
10464.08 195
10465.05 237
10466.01 202
10466.98 196
10467.95 216
10468.91 194
10469.88 227
10470.84 238
10471.81 205
10472.78 210
10473.74 197
10474.71 239
10475.68 227
10476.64 177
10477.61 208
10478.58 204
10479.54 186
10480.51 213
10481.48 218
10482.44 226
10483.41 206
10484.38 236
10485.34 200
10486.31 191
10487.28 218
10488.25 249
10489.21 213
10490.18 198
10491.15 199
10492.11 204
10493.08 222
10494.05 216
10495.02 206
10495.98 192
10496.95 196
10497.92 237
10498.89 222
10499.85 200
10500.82 214
10501.79 214
10502.76 248
10503.72 206
10504.69 225
10505.66 181
10506.63 183
10507.60 205
10508.56 227
10509.53 191
10510.50 200
10511.47 225
10512.44 194
10513.40 198
10514.37 165
10515.34 166
10516.31 183
10517.28 205
10518.25 189
10519.22 184
10520.18 194
10521.15 223
10522.12 229
10523.09 214
10524.06 199
10525.03 203
10526.00 208
10526.96 222
10527.93 213
10528.90 185
10529.87 195
10530.84 226
10531.81 193
10532.78 211
10533.75 222
10534.72 194
10535.69 183
10536.66 212
10537.63 205
10538.59 232
10539.56 201
10540.53 204
10541.50 220
10542.47 200
10543.44 196
10544.41 229
10545.38 214
10546.35 202
10547.32 172
10548.29 194
10549.26 209
10550.23 207
10551.20 182
10552.17 205
10553.14 213
10554.11 250
10555.08 212
10556.05 194
10557.02 221
10557.99 232
10558.96 237
10559.93 247
10560.90 251
10561.87 234
10562.84 224
10563.81 238
10564.79 257
10565.76 242
10566.73 219
10567.70 213
10568.67 218
10569.64 235
10570.61 206
10571.58 200
10572.55 177
10573.52 198
10574.49 215
10575.47 190
10576.44 209
10577.41 187
10578.38 200
10579.35 245
10580.32 209
10581.29 216
10582.26 241
10583.24 220
10584.21 194
10585.18 222
10586.15 215
10587.12 202
10588.09 224
10589.07 215
10590.04 189
10591.01 167
10591.98 223
10592.95 199
10593.92 201
10594.90 196
10595.87 205
10596.84 214
10597.81 206
10598.78 230
10599.76 203
10600.73 189
10601.70 196
10602.67 212
10603.65 185
10604.62 212
10605.59 203
10606.56 206
10607.54 219
10608.51 210
10609.48 189
10610.45 203
10611.43 214
10612.40 201
10613.37 190
10614.35 202
10615.32 215
10616.29 197
10617.26 198
10618.24 206
10619.21 253
10620.18 262
10621.16 218
10622.13 213
10623.10 213
10624.08 219
10625.05 228
10626.02 273
10627.00 208
10627.97 230
10628.94 215
10629.92 248
10630.89 261
10631.87 221
10632.84 225
10633.81 240
10634.79 249
10635.76 276
10636.73 278
10637.71 275
10638.68 264
10639.66 321
10640.63 314
10641.60 293
10642.58 287
10643.55 276
10644.53 295
10645.50 266
10646.48 243
10647.45 260
10648.43 256
10649.40 210
10650.37 222
10651.35 227
10652.32 218
10653.30 194
10654.27 203
10655.25 211
10656.22 193
10657.20 248
10658.17 263
10659.15 260
10660.12 215
10661.10 211
10662.07 206
10663.05 225
10664.02 203
10665.00 226
10665.97 210
10666.95 232
10667.92 227
10668.90 238
10669.87 206
10670.85 231
10671.83 217
10672.80 216
10673.78 223
10674.75 180
10675.73 178
10676.70 221
10677.68 221
10678.66 197
10679.63 259
10680.61 215
10681.58 222
10682.56 192
10683.54 200
10684.51 252
10685.49 237
10686.46 227
10687.44 195
10688.42 220
10689.39 193
10690.37 182
10691.35 217
10692.32 213
10693.30 204
10694.28 210
10695.25 199
10696.23 208
10697.21 224
10698.18 222
10699.16 250
10700.14 232
10701.11 219
10702.09 202
10703.07 229
10704.04 197
10705.02 186
10706.00 219
10706.97 239
10707.95 217
10708.93 207
10709.91 217
10710.88 223
10711.86 206
10712.84 227
10713.82 230
10714.79 205
10715.77 227
10716.75 226
10717.73 221
10718.70 211
10719.68 193
10720.66 213
10721.64 221
10722.61 223
10723.59 223
10724.57 235
10725.55 251
10726.53 194
10727.50 189
10728.48 213
10729.46 224
10730.44 205
10731.42 166
10732.40 181
10733.37 206
10734.35 184
10735.33 197
10736.31 230
10737.29 215
10738.27 192
10739.25 191
10740.22 186
10741.20 192
10742.18 213
10743.16 209
10744.14 233
10745.12 187
10746.10 234
10747.08 244
10748.05 192
10749.03 201
10750.01 216
10750.99 211
10751.97 171
10752.95 219
10753.93 215
10754.91 220
10755.89 231
10756.87 250
10757.85 243
10758.83 250
10759.81 213
10760.79 229
10761.77 231
10762.75 251
10763.73 229
10764.71 260
10765.68 228
10766.66 233
10767.64 240
10768.62 228
10769.60 259
10770.58 211
10771.56 253
10772.54 270
10773.53 250
10774.51 226
10775.49 259
10776.47 252
10777.45 285
10778.43 254
10779.41 261
10780.39 265
10781.37 299
10782.35 277
10783.33 254
10784.31 271
10785.29 266
10786.27 243
10787.25 256
10788.23 234
10789.21 230
10790.20 250
10791.18 226
10792.16 216
10793.14 225
10794.12 243
10795.10 245
10796.08 219
10797.06 238
10798.04 226
10799.03 211
10800.01 230
10800.99 238
10801.97 236
10802.95 219
10803.93 237
10804.91 232
10805.90 243
10806.88 245
10807.86 204
10808.84 257
10809.82 241
10810.81 241
10811.79 231
10812.77 259
10813.75 245
10814.73 238
10815.72 190
10816.70 249
10817.68 257
10818.66 243
10819.64 223
10820.63 232
10821.61 224
10822.59 269
10823.57 245
10824.56 231
10825.54 197
10826.52 197
10827.50 229
10828.49 208
10829.47 222
10830.45 206
10831.44 230
10832.42 228
10833.40 225
10834.38 257
10835.37 240
10836.35 249
10837.33 199
10838.32 205
10839.30 229
10840.28 228
10841.27 244
10842.25 235
10843.23 210
10844.22 212
10845.20 212
10846.18 199
10847.17 224
10848.15 223
10849.13 245
10850.12 226
10851.10 235
10852.09 252
10853.07 248
10854.05 242
10855.04 230
10856.02 236
10857.00 238
10857.99 245
10858.97 218
10859.96 247
10860.94 274
10861.93 227
10862.91 286
10863.89 223
10864.88 218
10865.86 257
10866.85 259
10867.83 287
10868.82 247
10869.80 257
10870.79 236
10871.77 259
10872.75 258
10873.74 213
10874.72 261
10875.71 269
10876.69 242
10877.68 273
10878.66 283
10879.65 268
10880.63 315
10881.62 281
10882.60 277
10883.59 284
10884.57 266
10885.56 297
10886.55 313
10887.53 283
10888.52 302
10889.50 287
10890.49 269
10891.47 264
10892.46 276
10893.44 313
10894.43 306
10895.42 283
10896.40 278
10897.39 307
10898.37 277
10899.36 271
10900.34 284
10901.33 285
10902.32 263
10903.30 294
10904.29 320
10905.27 306
10906.26 297
10907.25 313
10908.23 313
10909.22 311
10910.21 310
10911.19 293
10912.18 332
10913.17 327
10914.15 283
10915.14 344
10916.13 377
10917.11 306
10918.10 306
10919.09 330
10920.07 335
10921.06 337
10922.05 357
10923.03 328
10924.02 355
10925.01 350
10926.00 363
10926.98 393
10927.97 349
10928.96 322
10929.94 368
10930.93 359
10931.92 345
10932.91 327
10933.89 361
10934.88 383
10935.87 361
10936.86 390
10937.84 389
10938.83 377
10939.82 409
10940.81 383
10941.80 403
10942.78 400
10943.77 410
10944.76 484
10945.75 492
10946.74 435
10947.72 392
10948.71 441
10949.70 468
10950.69 497
10951.68 501
10952.66 534
10953.65 610
10954.64 614
10955.63 683
10956.62 791
10957.61 833
10958.60 861
10959.58 866
10960.57 868
10961.56 787
10962.55 763
10963.54 696
10964.53 679
10965.52 592
10966.51 560
10967.49 545
10968.48 535
10969.47 541
10970.46 473
10971.45 502
10972.44 510
10973.43 495
10974.42 469
10975.41 441
10976.40 450
10977.39 499
10978.38 494
10979.37 492
10980.36 516
10981.35 533
10982.34 511
10983.32 521
10984.31 548
10985.30 505
10986.29 541
10987.28 569
10988.27 530
10989.26 532
10990.25 527
10991.24 577
10992.23 595
10993.22 641
10994.21 673
10995.20 808
10996.20 885
10997.19 1124
10998.18 1236
10999.17 1333
11000.16 1400
11001.15 1291
11002.14 1267
11003.13 1210
11004.12 1079
11005.11 907
11006.10 814
11007.09 737
11008.08 670
11009.07 552
11010.06 539
11011.06 536
11012.05 460
11013.04 446
11014.03 514
11015.02 416
11016.01 420
11017.00 456
11017.99 480
11018.98 488
11019.98 445
11020.97 391
11021.96 398
11022.95 419
11023.94 411
11024.93 400
11025.93 386
11026.92 440
11027.91 399
11028.90 422
11029.89 403
11030.88 398
11031.88 458
11032.87 395
11033.86 396
11034.85 417
11035.84 411
11036.84 428
11037.83 398
11038.82 432
11039.81 443
11040.81 409
11041.80 366
11042.79 344
11043.78 387
11044.77 372
11045.77 379
11046.76 355
11047.75 365
11048.75 369
11049.74 338
11050.73 344
11051.72 362
11052.72 314
11053.71 281
11054.70 364
11055.70 326
11056.69 314
11057.68 352
11058.67 397
11059.67 351
11060.66 354
11061.65 365
11062.65 371
11063.64 380
11064.63 337
11065.63 316
11066.62 351
11067.61 332
11068.61 329
11069.60 322
11070.60 346
11071.59 292
11072.58 308
11073.58 341
11074.57 333
11075.56 309
11076.56 314
11077.55 351
11078.55 322
11079.54 322
11080.53 347
11081.53 345
11082.52 329
11083.52 332
11084.51 368
11085.51 348
11086.50 345
11087.49 320
11088.49 353
11089.48 330
11090.48 310
11091.47 319
11092.47 299
11093.46 341
11094.46 310
11095.45 285
11096.45 355
11097.44 296
11098.44 282
11099.43 314
11100.43 334
11101.42 317
11102.42 314
11103.41 319
11104.41 321
11105.40 332
11106.40 339
11107.39 342
11108.39 304
11109.38 288
11110.38 295
11111.37 327
11112.37 328
11113.37 345
11114.36 305
11115.36 275
11116.35 319
11117.35 332
11118.34 334
11119.34 313
11120.34 326
11121.33 338
11122.33 323
11123.32 293
11124.32 324
11125.32 364
11126.31 400
11127.31 355
11128.30 365
11129.30 393
11130.30 361
11131.29 348
11132.29 377
11133.29 344
11134.28 286
11135.28 352
11136.28 322
11137.27 322
11138.27 312
11139.27 333
11140.26 287
11141.26 333
11142.26 282
11143.25 312
11144.25 334
11145.25 310
11146.24 324
11147.24 303
11148.24 317
11149.24 294
11150.23 295
11151.23 306
11152.23 302
11153.23 315
11154.22 350
11155.22 330
11156.22 277
11157.22 294
11158.21 301
11159.21 295
11160.21 279
11161.21 294
11162.20 307
11163.20 317
11164.20 322
11165.20 347
11166.20 332
11167.19 291
11168.19 347
11169.19 356
11170.19 331
11171.19 356
11172.18 337
11173.18 332
11174.18 360
11175.18 333
11176.18 304
11177.18 327
11178.17 337
11179.17 349
11180.17 318
11181.17 304
11182.17 333
11183.17 365
11184.17 390
11185.16 331
11186.16 385
11187.16 341
11188.16 362
11189.16 353
11190.16 384
11191.16 400
11192.16 374
11193.16 401
11194.16 410
11195.16 411
11196.15 383
11197.15 414
11198.15 404
11199.15 383
11200.15 337
11201.15 383
11202.15 373
11203.15 332
11204.15 370
11205.15 348
11206.15 328
11207.15 322
11208.15 333
11209.15 332
11210.15 353
11211.15 339
11212.15 369
11213.15 386
11214.15 389
11215.15 339
11216.15 316
11217.15 329
11218.15 301
11219.15 292
11220.15 255
11221.15 279
11222.15 294
11223.15 286
11224.15 281
11225.15 273
11226.15 280
11227.16 293
11228.16 249
11229.16 291
11230.16 298
11231.16 291
11232.16 278
11233.16 307
11234.16 279
11235.16 274
11236.16 294
11237.16 267
11238.17 253
11239.17 254
11240.17 287
11241.17 257
11242.17 258
11243.17 293
11244.17 293
11245.18 290
11246.18 282
11247.18 290
11248.18 291
11249.18 230
11250.18 292
11251.19 281
11252.19 276
11253.19 255
11254.19 267
11255.19 269
11256.19 277
11257.20 262
11258.20 270
11259.20 290
11260.20 253
11261.21 281
11262.21 276
11263.21 269
11264.21 264
11265.21 253
11266.22 271
11267.22 291
11268.22 300
11269.22 293
11270.23 286
11271.23 283
11272.23 325
11273.24 315
11274.24 323
11275.24 289
11276.24 337
11277.25 344
11278.25 323
11279.25 334
11280.26 342
11281.26 344
11282.26 313
11283.27 287
11284.27 324
11285.27 324
11286.28 289
11287.28 328
11288.28 309
11289.29 280
11290.29 315
11291.29 307
11292.30 266
11293.30 298
11294.30 320
11295.31 308
11296.31 309
11297.31 279
11298.32 312
11299.32 272
11300.33 299
11301.33 272
11302.33 254
11303.34 286
11304.34 303
11305.35 252
11306.35 301
11307.36 312
11308.36 295
11309.36 311
11310.37 377
11311.37 383
11312.38 397
11313.38 415
11314.39 349
11315.39 405
11316.40 388
11317.40 358
11318.41 321
11319.41 366
11320.41 343
11321.42 328
11322.42 307
11323.43 232
11324.43 236
11325.44 242
11326.44 266
11327.45 241
11328.46 276
11329.46 255
11330.47 248
11331.47 277
11332.48 241
11333.48 226
11334.49 242
11335.49 246
11336.50 263
11337.50 219
11338.51 228
11339.52 231
11340.52 254
11341.53 268
11342.53 228
11343.54 228
11344.54 209
11345.55 241
11346.56 253
11347.56 227
11348.57 203
11349.58 234
11350.58 230
11351.59 254
11352.59 254
11353.60 263
11354.61 261
11355.61 253
11356.62 269
11357.63 228
11358.63 256
11359.64 253
11360.65 228
11361.65 216
11362.66 206
11363.67 207
11364.67 276
11365.68 227
11366.69 208
11367.69 177
11368.70 234
11369.71 201
11370.71 230
11371.72 220
11372.73 223
11373.74 222
11374.74 227
11375.75 215
11376.76 202
11377.77 227
11378.77 257
11379.78 234
11380.79 222
11381.80 257
11382.80 267
11383.81 249
11384.82 239
11385.83 229
11386.83 211
11387.84 226
11388.85 259
11389.86 236
11390.87 212
11391.87 266
11392.88 228
11393.89 235
11394.90 228
11395.91 229
11396.91 234
11397.92 242
11398.93 224
11399.94 233
11400.95 218
11401.96 249
11402.97 259
11403.97 226
11404.98 184
11405.99 208
11407.00 212
11408.01 231
11409.02 235
11410.03 227
11411.03 226
11412.04 269
11413.05 220
11414.06 203
11415.07 212
11416.08 246
11417.09 234
11418.10 225
11419.11 215
11420.12 184
11421.13 225
11422.14 249
11423.14 249
11424.15 216
11425.16 222
11426.17 234
11427.18 228
11428.19 220
11429.20 212
11430.21 228
11431.22 214
11432.23 230
11433.24 229
11434.25 234
11435.26 232
11436.27 228
11437.28 203
11438.29 237
11439.30 238
11440.31 223
11441.32 218
11442.33 193
11443.34 173
11444.35 215
11445.36 233
11446.37 217
11447.38 213
11448.39 221
11449.41 211
11450.42 194
11451.43 216
11452.44 226
11453.45 233
11454.46 227
11455.47 227
11456.48 237
11457.49 209
11458.50 215
11459.51 258
11460.52 239
11461.54 210
11462.55 204
11463.56 232
11464.57 229
11465.58 230
11466.59 214
11467.60 222
11468.62 210
11469.63 198
11470.64 238
11471.65 230
11472.66 249
11473.67 221
11474.68 235
11475.70 222
11476.71 216
11477.72 242
11478.73 206
11479.74 199
11480.76 216
11481.77 174
11482.78 213
11483.79 216
11484.80 195
11485.82 220
11486.83 213
11487.84 222
11488.85 201
11489.87 196
11490.88 219
11491.89 224
11492.90 207
11493.92 220
11494.93 225
11495.94 202
11496.95 227
11497.97 205
11498.98 238
11499.99 198
11501.00 206
11502.02 218
11503.03 212
11504.04 166
11505.06 181
11506.07 199
11507.08 212
11508.10 227
11509.11 189
11510.12 194
11511.14 230
11512.15 191
11513.16 202
11514.18 203
11515.19 217
11516.20 185
11517.22 207
11518.23 188
11519.24 184
11520.26 226
11521.27 206
11522.29 188
11523.30 202
11524.31 211
11525.33 215
11526.34 205
11527.35 187
11528.37 187
11529.38 192
11530.40 226
11531.41 219
11532.43 203
11533.44 200
11534.45 210
11535.47 255
11536.48 215
11537.50 160
11538.51 201
11539.53 233
11540.54 212
11541.56 220
11542.57 200
11543.59 192
11544.60 220
11545.61 230
11546.63 241
11547.64 243
11548.66 227
11549.67 186
11550.69 210
11551.70 199
11552.72 186
11553.74 214
11554.75 235
11555.77 212
11556.78 181
11557.80 251
11558.81 229
11559.83 219
11560.84 196
11561.86 221
11562.87 212
11563.89 231
11564.91 210
11565.92 221
11566.94 193
11567.95 187
11568.97 211
11569.98 198
11571.00 202
11572.02 206
11573.03 229
11574.05 213
11575.06 209
11576.08 230
11577.10 226
11578.11 223
11579.13 226
11580.15 229
11581.16 248
11582.18 271
11583.20 237
11584.21 245
11585.23 285
11586.25 257
11587.26 239
11588.28 269
11589.30 275
11590.31 243
11591.33 290
11592.35 257
11593.36 286
11594.38 311
11595.40 289
11596.41 323
11597.43 309
11598.45 353
11599.47 347
11600.48 412
11601.50 430
11602.52 462
11603.53 486
11604.55 530
11605.57 532
11606.59 451
11607.60 431
11608.62 375
11609.64 351
11610.66 330
11611.68 305
11612.69 297
11613.71 296
11614.73 279
11615.75 237
11616.76 243
11617.78 272
11618.80 250
11619.82 222
11620.84 220
11621.86 237
11622.87 222
11623.89 232
11624.91 229
11625.93 203
11626.95 222
11627.97 204
11628.98 237
11630.00 208
11631.02 205
11632.04 247
11633.06 221
11634.08 230
11635.10 219
11636.11 233
11637.13 214
11638.15 241
11639.17 221
11640.19 243
11641.21 228
11642.23 196
11643.25 221
11644.27 210
11645.29 217
11646.31 212
11647.32 213
11648.34 209
11649.36 223
11650.38 198
11651.40 230
11652.42 197
11653.44 215
11654.46 211
11655.48 209
11656.50 226
11657.52 225
11658.54 200
11659.56 222
11660.58 228
11661.60 217
11662.62 214
11663.64 214
11664.66 202
11665.68 180
11666.70 187
11667.72 213
11668.74 233
11669.76 200
11670.78 208
11671.80 212
11672.82 244
11673.84 238
11674.86 203
11675.88 227
11676.90 210
11677.92 197
11678.95 210
11679.97 216
11680.99 220
11682.01 234
11683.03 204
11684.05 198
11685.07 191
11686.09 255
11687.11 219
11688.13 226
11689.16 181
11690.18 210
11691.20 224
11692.22 227
11693.24 202
11694.26 213
11695.28 212
11696.30 227
11697.33 235
11698.35 215
11699.37 205
11700.39 209
11701.41 210
11702.43 235
11703.46 202
11704.48 199
11705.50 219
11706.52 256
11707.54 221
11708.57 176
11709.59 206
11710.61 236
11711.63 243
11712.65 210
11713.68 191
11714.70 193
11715.72 181
11716.74 203
11717.77 207
11718.79 210
11719.81 232
11720.83 229
11721.86 230
11722.88 212
11723.90 227
11724.92 241
11725.95 198
11726.97 183
11727.99 196
11729.01 180
11730.04 212
11731.06 221
11732.08 212
11733.11 203
11734.13 249
11735.15 242
11736.18 209
11737.20 215
11738.22 201
11739.25 231
11740.27 224
11741.29 199
11742.32 196
11743.34 220
11744.36 224
11745.39 173
11746.41 191
11747.43 213
11748.46 214
11749.48 207
11750.51 189
11751.53 214
11752.55 201
11753.58 202
11754.60 213
11755.63 225
11756.65 200
11757.67 190
11758.70 199
11759.72 215
11760.75 194
11761.77 228
11762.80 225
11763.82 193
11764.84 223
11765.87 231
11766.89 217
11767.92 215
11768.94 217
11769.97 208
11770.99 216
11772.02 205
11773.04 193
11774.07 181
11775.09 204
11776.12 190
11777.14 228
11778.17 200
11779.19 213
11780.22 208
11781.24 214
11782.27 224
11783.29 235
11784.32 234
11785.34 232
11786.37 207
11787.39 233
11788.42 231
11789.45 217
11790.47 198
11791.50 223
11792.52 222
11793.55 256
11794.57 238
11795.60 243
11796.63 212
11797.65 232
11798.68 255
11799.70 275
11800.73 245
11801.75 213
11802.78 202
11803.81 206
11804.83 260
11805.86 273
11806.89 263
11807.91 239
11808.94 224
11809.97 213
11810.99 230
11812.02 212
11813.04 225
11814.07 222
11815.10 243
11816.12 201
11817.15 224
11818.18 239
11819.21 235
11820.23 244
11821.26 214
11822.29 225
11823.31 228
11824.34 255
11825.37 249
11826.39 262
11827.42 242
11828.45 258
11829.48 240
11830.50 231
11831.53 230
11832.56 252
11833.59 248
11834.61 247
11835.64 250
11836.67 246
11837.70 212
11838.72 228
11839.75 274
11840.78 239
11841.81 219
11842.83 230
11843.86 243
11844.89 200
11845.92 252
11846.95 258
11847.97 243
11849.00 285
11850.03 226
11851.06 228
11852.09 225
11853.12 283
11854.14 290
11855.17 256
11856.20 248
11857.23 242
11858.26 284
11859.29 257
11860.32 255
11861.34 267
11862.37 269
11863.40 280
11864.43 252
11865.46 245
11866.49 248
11867.52 283
11868.55 277
11869.57 275
11870.60 291
11871.63 296
11872.66 313
11873.69 334
11874.72 294
11875.75 291
11876.78 317
11877.81 305
11878.84 306
11879.87 289
11880.90 305
11881.93 299
11882.96 318
11883.99 320
11885.02 380
11886.05 369
11887.08 362
11888.11 384
11889.14 355
11890.16 369
11891.19 381
11892.22 380
11893.26 378
11894.29 404
11895.32 414
11896.35 422
11897.38 414
11898.41 462
11899.44 481
11900.47 532
11901.50 567
11902.53 581
11903.56 542
11904.59 585
11905.62 538
11906.65 490
11907.68 455
11908.71 453
11909.74 478
11910.77 420
11911.80 439
11912.83 438
11913.87 441
11914.90 455
11915.93 401
11916.96 414
11917.99 458
11919.02 438
11920.05 443
11921.08 471
11922.11 453
11923.15 460
11924.18 506
11925.21 556
11926.24 582
11927.27 650
11928.30 758
11929.34 863
11930.37 880
11931.40 941
11932.43 1020
11933.46 932
11934.49 871
11935.53 802
11936.56 760
11937.59 684
11938.62 649
11939.65 557
11940.69 535
11941.72 468
11942.75 477
11943.78 416
11944.82 409
11945.85 348
11946.88 398
11947.91 362
11948.94 373
11949.98 381
11951.01 351
11952.04 398
11953.08 343
11954.11 336
11955.14 317
11956.17 357
11957.21 360
11958.24 336
11959.27 372
11960.31 315
11961.34 350
11962.37 364
11963.40 332
11964.44 365
11965.47 374
11966.50 389
11967.54 387
11968.57 395
11969.60 343
11970.64 355
11971.67 370
11972.70 356
11973.74 357
11974.77 351
11975.81 363
11976.84 352
11977.87 318
11978.91 320
11979.94 312
11980.97 364
11982.01 373
11983.04 331
11984.08 342
11985.11 347
11986.14 324
11987.18 329
11988.21 347
11989.25 331
11990.28 340
11991.32 357
11992.35 401
11993.38 364
11994.42 375
11995.45 305
11996.49 363
11997.52 371
11998.56 366
11999.59 347
12000.63 360
12001.66 346
12002.70 329
12003.73 381
12004.77 377
12005.80 382
12006.84 373
12007.87 396
12008.91 373
12009.94 374
12010.98 410
12012.01 442
12013.05 441
12014.08 438
12015.12 456
12016.15 487
12017.19 499
12018.22 483
12019.26 525
12020.29 464
12021.33 465
12022.37 425
12023.40 400
12024.44 475
12025.47 434
12026.51 439
12027.54 407
12028.58 388
12029.62 348
12030.65 421
12031.69 410
12032.72 407
12033.76 384
12034.80 357
12035.83 414
12036.87 411
12037.91 357
12038.94 368
12039.98 395
12041.01 354
12042.05 365
12043.09 383
12044.12 387
12045.16 395
12046.20 426
12047.23 410
12048.27 396
12049.31 352
12050.35 394
12051.38 392
12052.42 369
12053.46 382
12054.49 386
12055.53 392
12056.57 426
12057.60 374
12058.64 407
12059.68 408
12060.72 441
12061.75 421
12062.79 416
12063.83 427
12064.87 426
12065.90 386
12066.94 429
12067.98 428
12069.02 449
12070.05 411
12071.09 403
12072.13 445
12073.17 416
12074.21 430
12075.24 402
12076.28 383
12077.32 427
12078.36 435
12079.40 401
12080.43 443
12081.47 445
12082.51 443
12083.55 422
12084.59 445
12085.63 497
12086.66 451
12087.70 492
12088.74 471
12089.78 481
12090.82 469
12091.86 508
12092.90 517
12093.93 494
12094.97 510
12096.01 500
12097.05 524
12098.09 587
12099.13 644
12100.17 645
12101.21 704
12102.25 736
12103.28 748
12104.32 786
12105.36 823
12106.40 810
12107.44 770
12108.48 708
12109.52 656
12110.56 603
12111.60 528
12112.64 487
12113.68 450
12114.72 478
12115.76 434
12116.80 406
12117.84 335
12118.88 350
12119.92 412
12120.96 395
12122.00 379
12123.04 358
12124.08 347
12125.12 387
12126.16 402
12127.20 360
12128.24 331
12129.28 327
12130.32 362
12131.36 309
12132.40 357
12133.44 372
12134.48 365
12135.52 334
12136.56 330
12137.60 292
12138.64 325
12139.68 347
12140.72 321
12141.76 351
12142.81 330
12143.85 342
12144.89 307
12145.93 315
12146.97 298
12148.01 326
12149.05 361
12150.09 291
12151.13 276
12152.18 307
12153.22 299
12154.26 282
12155.30 266
12156.34 292
12157.38 304
12158.42 301
12159.47 305
12160.51 292
12161.55 287
12162.59 286
12163.63 326
12164.67 285
12165.72 275
12166.76 311
12167.80 311
12168.84 286
12169.88 262
12170.93 264
12171.97 297
12173.01 301
12174.05 274
12175.09 262
12176.14 261
12177.18 266
12178.22 274
12179.26 270
12180.31 286
12181.35 317
12182.39 303
12183.43 278
12184.48 264
12185.52 286
12186.56 285
12187.60 243
12188.65 273
12189.69 276
12190.73 291
12191.78 281
12192.82 259
12193.86 260
12194.91 262
12195.95 283
12196.99 289
12198.04 278
12199.08 293
12200.12 301
12201.17 302
12202.21 232
12203.25 252
12204.30 258
12205.34 278
12206.38 277
12207.43 260
12208.47 290
12209.51 267
12210.56 270
12211.60 269
12212.65 281
12213.69 257
12214.73 267
12215.78 260
12216.82 290
12217.87 268
12218.91 296
12219.95 257
12221.00 279
12222.04 281
12223.09 265
12224.13 288
12225.17 279
12226.22 249
12227.26 261
12228.31 258
12229.35 241
12230.40 285
12231.44 289
12232.49 253
12233.53 254
12234.58 264
12235.62 243
12236.67 253
12237.71 221
12238.76 263
12239.80 257
12240.85 271
12241.89 236
12242.94 252
12243.98 250
12245.03 280
12246.07 264
12247.12 252
12248.16 254
12249.21 245
12250.25 256
12251.30 235
12252.34 296
12253.39 240
12254.44 262
12255.48 251
12256.53 259
12257.57 238
12258.62 227
12259.67 245
12260.71 218
12261.76 252
12262.80 215
12263.85 223
12264.90 189
12265.94 217
12266.99 227
12268.03 206
12269.08 227
12270.13 221
12271.17 264
12272.22 236
12273.27 212
12274.31 231
12275.36 225
12276.41 231
12277.45 224
12278.50 256
12279.55 234
12280.59 249
12281.64 259
12282.69 222
12283.73 230
12284.78 221
12285.83 243
12286.87 234
12287.92 216
12288.97 215
12290.01 266
12291.06 234
12292.11 213
12293.16 227
12294.20 221
12295.25 206
12296.30 195
12297.35 234
12298.39 217
12299.44 220
12300.49 223
12301.54 230
12302.58 246
12303.63 235
12304.68 237
12305.73 224
12306.78 224
12307.82 235
12308.87 255
12309.92 242
12310.97 204
12312.02 213
12313.06 237
12314.11 219
12315.16 207
12316.21 200
12317.26 219
12318.31 213
12319.35 225
12320.40 207
12321.45 217
12322.50 200
12323.55 210
12324.60 219
12325.65 205
12326.69 219
12327.74 213
12328.79 231
12329.84 192
12330.89 194
12331.94 196
12332.99 224
12334.04 194
12335.09 225
12336.13 185
12337.18 212
12338.23 229
12339.28 225
12340.33 219
12341.38 207
12342.43 216
12343.48 179
12344.53 227
12345.58 210
12346.63 193
12347.68 209
12348.73 182
12349.78 217
12350.83 245
12351.88 233
12352.93 217
12353.98 217
12355.03 205
12356.08 192
12357.13 216
12358.18 216
12359.23 173
12360.28 195
12361.33 223
12362.38 237
12363.43 216
12364.48 216
12365.53 212
12366.58 211
12367.63 203
12368.68 255
12369.73 213
12370.78 247
12371.83 228
12372.88 220
12373.93 206
12374.98 221
12376.04 231
12377.09 215
12378.14 212
12379.19 215
12380.24 212
12381.29 235
12382.34 260
12383.39 244
12384.44 191
12385.49 205
12386.55 243
12387.60 218
12388.65 219
12389.70 212
12390.75 227
12391.80 250
12392.85 225
12393.91 224
12394.96 225
12396.01 211
12397.06 229
12398.11 244
12399.17 202
12400.22 222
12401.27 237
12402.32 248
12403.37 227
12404.42 217
12405.48 226
12406.53 222
12407.58 196
12408.63 208
12409.69 250
12410.74 242
12411.79 240
12412.84 226
12413.90 181
12414.95 206
12416.00 229
12417.05 254
12418.11 231
12419.16 220
12420.21 208
12421.26 237
12422.32 221
12423.37 199
12424.42 225
12425.48 248
12426.53 243
12427.58 259
12428.63 207
12429.69 234
12430.74 240
12431.79 241
12432.85 248
12433.90 251
12434.95 242
12436.01 255
12437.06 238
12438.11 265
12439.17 252
12440.22 260
12441.28 323
12442.33 239
12443.38 268
12444.44 249
12445.49 234
12446.54 256
12447.60 236
12448.65 263
12449.71 279
12450.76 295
12451.81 276
12452.87 243
12453.92 247
12454.98 254
12456.03 287
12457.08 314
12458.14 319
12459.19 294
12460.25 293
12461.30 318
12462.36 326
12463.41 276
12464.47 337
12465.52 334
12466.58 298
12467.63 313
12468.68 347
12469.74 363
12470.79 443
12471.85 447
12472.90 511
12473.96 606
12475.01 673
12476.07 727
12477.12 816
12478.18 821
12479.24 736
12480.29 742
12481.35 667
12482.40 605
12483.46 528
12484.51 467
12485.57 386
12486.62 352
12487.68 381
12488.73 367
12489.79 338
12490.85 291
12491.90 283
12492.96 306
12494.01 290
12495.07 295
12496.13 305
12497.18 301
12498.24 290
12499.29 265
12500.35 254
12501.41 262
12502.46 297
12503.52 287
12504.57 262
12505.63 244
12506.69 253
12507.74 253
12508.80 247
12509.86 233
12510.91 275
12511.97 287
12513.03 337
12514.08 281
12515.14 261
12516.20 237
12517.25 274
12518.31 289
12519.37 268
12520.42 270
12521.48 242
12522.54 277
12523.60 240
12524.65 224
12525.71 251
12526.77 261
12527.82 259
12528.88 270
12529.94 238
12531.00 212
12532.05 257
12533.11 252
12534.17 234
12535.23 274
12536.28 300
12537.34 268
12538.40 281
12539.46 264
12540.52 262
12541.57 281
12542.63 291
12543.69 288
12544.75 279
12545.81 294
12546.86 256
12547.92 290
12548.98 300
12550.04 321
12551.10 316
12552.15 340
12553.21 355
12554.27 352
12555.33 380
12556.39 396
12557.45 417
12558.51 417
12559.56 406
12560.62 410
12561.68 383
12562.74 385
12563.80 378
12564.86 315
12565.92 318
12566.98 281
12568.03 301
12569.09 324
12570.15 306
12571.21 267
12572.27 310
12573.33 286
12574.39 290
12575.45 298
12576.51 296
12577.57 289
12578.63 285
12579.69 300
12580.75 269
12581.81 271
12582.87 291
12583.93 261
12584.98 269
12586.04 255
12587.10 230
12588.16 261
12589.22 238
12590.28 264
12591.34 242
12592.40 278
12593.46 280
12594.52 279
12595.58 249
12596.64 255
12597.70 237
12598.77 253
12599.83 270
12600.89 257
12601.95 275
12603.01 246
12604.07 246
12605.13 257
12606.19 244
12607.25 221
12608.31 239
12609.37 278
12610.43 262
12611.49 282
12612.55 242
12613.61 251
12614.68 306
12615.74 289
12616.80 278
12617.86 265
12618.92 275
12619.98 295
12621.04 340
12622.10 269
12623.16 265
12624.23 261
12625.29 253
12626.35 284
12627.41 260
12628.47 215
12629.53 249
12630.59 266
12631.66 305
12632.72 226
12633.78 263
12634.84 265
12635.90 244
12636.97 251
12638.03 236
12639.09 239
12640.15 231
12641.21 219
12642.28 208
12643.34 252
12644.40 211
12645.46 248
12646.52 248
12647.59 243
12648.65 231
12649.71 213
12650.77 222
12651.84 227
12652.90 221
12653.96 208
12655.03 217
12656.09 255
12657.15 233
12658.21 181
12659.28 235
12660.34 224
12661.40 255
12662.46 235
12663.53 232
12664.59 239
12665.65 241
12666.72 260
12667.78 246
12668.84 253
12669.91 227
12670.97 253
12672.03 225
12673.10 256
12674.16 258
12675.22 232
12676.29 259
12677.35 243
12678.42 226
12679.48 241
12680.54 245
12681.61 247
12682.67 234
12683.73 210
12684.80 238
12685.86 244
12686.93 291
12687.99 255
12689.05 233
12690.12 260
12691.18 266
12692.25 220
12693.31 232
12694.38 276
12695.44 331
12696.50 298
12697.57 249
12698.63 303
12699.70 300
12700.76 295
12701.83 317
12702.89 338
12703.96 348
12705.02 347
12706.09 344
12707.15 339
12708.22 292
12709.28 317
12710.35 316
12711.41 319
12712.48 265
12713.54 268
12714.61 267
12715.67 259
12716.74 270
12717.80 257
12718.87 291
12719.93 275
12721.00 266
12722.06 249
12723.13 252
12724.19 244
12725.26 236
12726.33 249
12727.39 269
12728.46 266
12729.52 281
12730.59 291
12731.66 298
12732.72 281
12733.79 261
12734.85 302
12735.92 308
12736.99 281
12738.05 276
12739.12 270
12740.18 277
12741.25 303
12742.32 258
12743.38 229
12744.45 291
12745.52 272
12746.58 269
12747.65 273
12748.72 267
12749.78 239
12750.85 233
12751.92 231
12752.98 210
12754.05 201
12755.12 221
12756.18 203
12757.25 228
12758.32 221
12759.38 190
12760.45 239
12761.52 224
12762.59 232
12763.65 221
12764.72 220
12765.79 218
12766.85 214
12767.92 207
12768.99 207
12770.06 261
12771.12 222
12772.19 232
12773.26 253
12774.33 214
12775.40 204
12776.46 198
12777.53 244
12778.60 248
12779.67 244
12780.73 205
12781.80 214
12782.87 212
12783.94 212
12785.01 211
12786.08 228
12787.14 227
12788.21 222
12789.28 224
12790.35 248
12791.42 244
12792.49 235
12793.55 221
12794.62 225
12795.69 243
12796.76 239
12797.83 251
12798.90 219
12799.97 236
12801.03 215
12802.10 255
12803.17 225
12804.24 222
12805.31 216
12806.38 220
12807.45 264
12808.52 272
12809.59 270
12810.66 264
12811.72 311
12812.79 273
12813.86 275
12814.93 302
12816.00 275
12817.07 299
12818.14 286
12819.21 303
12820.28 304
12821.35 310
12822.42 292
12823.49 255
12824.56 228
12825.63 243
12826.70 272
12827.77 282
12828.84 238
12829.91 259
12830.98 251
12832.05 261
12833.12 240
12834.19 226
12835.26 220
12836.33 208
12837.40 211
12838.47 230
12839.54 201
12840.61 211
12841.68 215
12842.75 217
12843.82 201
12844.89 221
12845.96 191
12847.04 211
12848.11 190
12849.18 209
12850.25 214
12851.32 217
12852.39 193
12853.46 201
12854.53 197
12855.60 208
12856.67 204
12857.75 238
12858.82 193
12859.89 176
12860.96 194
12862.03 189
12863.10 168
12864.17 169
12865.24 173
12866.32 190
12867.39 188
12868.46 187
12869.53 182
12870.60 191
12871.67 190
12872.75 208
12873.82 191
12874.89 193
12875.96 203
12877.03 199
12878.11 194
12879.18 191
12880.25 191
12881.32 191
12882.39 215
12883.47 201
12884.54 173
12885.61 155
12886.68 203
12887.76 192
12888.83 192
12889.90 212
12890.97 209
12892.05 191
12893.12 178
12894.19 190
12895.27 191
12896.34 190
12897.41 170
12898.48 202
12899.56 191
12900.63 177
12901.70 176
12902.78 191
12903.85 162
12904.92 183
12905.99 169
12907.07 186
12908.14 184
12909.21 187
12910.29 184
12911.36 174
12912.44 189
12913.51 184
12914.58 185
12915.66 186
12916.73 168
12917.80 199
12918.88 191
12919.95 187
12921.02 185
12922.10 170
12923.17 209
12924.25 191
12925.32 179
12926.39 185
12927.47 175
12928.54 162
12929.62 226
12930.69 194
12931.77 191
12932.84 150
12933.91 172
12934.99 186
12936.06 204
12937.14 182
12938.21 170
12939.29 213
12940.36 169
12941.44 183
12942.51 208
12943.59 189
12944.66 191
12945.73 195
12946.81 202
12947.88 154
12948.96 186
12950.03 186
12951.11 201
12952.18 156
12953.26 162
12954.34 179
12955.41 194
12956.49 150
12957.56 154
12958.64 168
12959.71 193
12960.79 189
12961.86 172
12962.94 179
12964.01 154
12965.09 170
12966.17 168
12967.24 202
12968.32 193
12969.39 211
12970.47 207
12971.54 190
12972.62 192
12973.70 155
12974.77 169
12975.85 191
12976.93 165
12978.00 181
12979.08 174
12980.15 171
12981.23 174
12982.31 175
12983.38 194
12984.46 168
12985.54 175
12986.61 191
12987.69 204
12988.77 158
12989.84 184
12990.92 194
12992.00 192
12993.07 172
12994.15 177
12995.23 171
12996.30 198
12997.38 181
12998.46 173
12999.53 166
13000.61 154
13001.69 181
13002.77 167
13003.84 187
13004.92 180
13006.00 194
13007.08 188
13008.15 163
13009.23 169
13010.31 187
13011.39 177
13012.46 172
13013.54 197
13014.62 195
13015.70 213
13016.77 169
13017.85 167
13018.93 189
13020.01 196
13021.09 189
13022.16 205
13023.24 173
13024.32 183
13025.40 164
13026.48 206
13027.56 196
13028.63 161
13029.71 175
13030.79 216
13031.87 208
13032.95 212
13034.03 202
13035.10 184
13036.18 175
13037.26 186
13038.34 194
13039.42 199
13040.50 162
13041.58 158
13042.66 181
13043.73 189
13044.81 193
13045.89 161
13046.97 202
13048.05 196
13049.13 243
13050.21 228
13051.29 204
13052.37 205
13053.45 207
13054.53 226
13055.61 211
13056.69 193
13057.76 169
13058.84 201
13059.92 200
13061.00 195
13062.08 179
13063.16 202
13064.24 214
13065.32 184
13066.40 177
13067.48 184
13068.56 186
13069.64 177
13070.72 193
13071.80 185
13072.88 172
13073.96 200
13075.04 191
13076.12 178
13077.20 153
13078.28 153
13079.36 171
13080.44 187
13081.53 188
13082.61 172
13083.69 186
13084.77 167
13085.85 161
13086.93 167
13088.01 155
13089.09 151
13090.17 193
13091.25 194
13092.33 210
13093.41 185
13094.49 182
13095.58 165
13096.66 202
13097.74 177
13098.82 173
13099.90 170
13100.98 163
13102.06 188
13103.14 205
13104.23 176
13105.31 162
13106.39 184
13107.47 155
13108.55 182
13109.63 179
13110.72 172
13111.80 175
13112.88 180
13113.96 185
13115.04 157
13116.13 172
13117.21 174
13118.29 174
13119.37 167
13120.45 177
13121.54 152
13122.62 178
13123.70 185
13124.78 200
13125.86 176
13126.95 172
13128.03 199
13129.11 188
13130.19 170
13131.28 179
13132.36 190
13133.44 182
13134.52 183
13135.61 185
13136.69 191
13137.77 177
13138.86 207
13139.94 189
13141.02 154
13142.11 173
13143.19 181
13144.27 174
13145.35 174
13146.44 182
13147.52 188
13148.60 193
13149.69 195
13150.77 168
13151.85 194
13152.94 187
13154.02 188
13155.10 202
13156.19 164
13157.27 200
13158.36 188
13159.44 176
13160.52 187
13161.61 175
13162.69 206
13163.77 190
13164.86 197
13165.94 182
13167.03 176
13168.11 194
13169.19 183
13170.28 174
13171.36 204
13172.45 213
13173.53 203
13174.62 189
13175.70 188
13176.79 180
13177.87 200
13178.95 202
13180.04 202
13181.12 186
13182.21 212
13183.29 196
13184.38 163
13185.46 157
13186.55 182
13187.63 172
13188.72 173
13189.80 209
13190.89 200
13191.97 196
13193.06 181
13194.14 162
13195.23 199
13196.31 196
13197.40 172
13198.48 184
13199.57 152
13200.65 180
13201.74 175
13202.83 185
13203.91 178
13205.00 178
13206.08 180
13207.17 182
13208.25 170
13209.34 181
13210.43 174
13211.51 194
13212.60 181
13213.68 226
13214.77 199
13215.86 163
13216.94 176
13218.03 187
13219.11 164
13220.20 166
13221.29 207
13222.37 219
13223.46 195
13224.55 210
13225.63 219
13226.72 196
13227.80 222
13228.89 203
13229.98 210
13231.06 195
13232.15 196
13233.24 180
13234.32 212
13235.41 194
13236.50 227
13237.59 187
13238.67 211
13239.76 229
13240.85 172
13241.93 197
13243.02 212
13244.11 192
13245.20 198
13246.28 185
13247.37 185
13248.46 196
13249.55 215
13250.63 211
13251.72 216
13252.81 206
13253.90 217
13254.98 193
13256.07 224
13257.16 220
13258.25 208
13259.33 200
13260.42 201
13261.51 231
13262.60 234
13263.69 237
13264.77 257
13265.86 221
13266.95 240
13268.04 258
13269.13 235
13270.22 246
13271.30 255
13272.39 264
13273.48 252
13274.57 229
13275.66 262
13276.75 236
13277.83 211
13278.92 261
13280.01 253
13281.10 225
13282.19 271
13283.28 277
13284.37 287
13285.46 251
13286.55 280
13287.63 310
13288.72 288
13289.81 281
13290.90 278
13291.99 263
13293.08 284
13294.17 330
13295.26 274
13296.35 257
13297.44 263
13298.53 281
13299.62 320
13300.71 295
13301.80 304
13302.89 321
13303.97 314
13305.06 294
13306.15 305
13307.24 309
13308.33 315
13309.42 325
13310.51 309
13311.60 332
13312.69 312
13313.78 386
13314.87 345
13315.96 327
13317.05 317
13318.14 292
13319.24 302
13320.33 334
13321.42 322
13322.51 257
13323.60 321
13324.69 320
13325.78 297
13326.87 301
13327.96 283
13329.05 308
13330.14 345
13331.23 333
13332.32 315
13333.41 321
13334.50 335
13335.60 337
13336.69 313
13337.78 321
13338.87 307
13339.96 330
13341.05 308
13342.14 323
13343.23 301
13344.32 326
13345.42 331
13346.51 320
13347.60 330
13348.69 324
13349.78 312
13350.87 399
13351.97 400
13353.06 357
13354.15 353
13355.24 351
13356.33 384
13357.42 358
13358.52 372
13359.61 374
13360.70 397
13361.79 381
13362.88 393
13363.98 425
13365.07 434
13366.16 466
13367.25 458
13368.35 491
13369.44 500
13370.53 480
13371.62 510
13372.72 503
13373.81 453
13374.90 448
13375.99 382
13377.09 375
13378.18 336
13379.27 346
13380.36 346
13381.46 322
13382.55 353
13383.64 303
13384.74 300
13385.83 305
13386.92 294
13388.02 326
13389.11 301
13390.20 275
13391.30 300
13392.39 307
13393.48 300
13394.58 318
13395.67 303
13396.76 318
13397.86 305
13398.95 293
13400.04 274
13401.14 281
13402.23 273
13403.32 274
13404.42 261
13405.51 288
13406.61 301
13407.70 339
13408.79 269
13409.89 230
13410.98 242
13412.08 241
13413.17 280
13414.26 292
13415.36 298
13416.45 247
13417.55 276
13418.64 263
13419.74 248
13420.83 261
13421.93 290
13423.02 293
13424.11 281
13425.21 286
13426.30 283
13427.40 290
13428.49 268
13429.59 262
13430.68 266
13431.78 304
13432.87 309
13433.97 306
13435.06 273
13436.16 285
13437.25 303
13438.35 324
13439.44 293
13440.54 309
13441.63 288
13442.73 327
13443.83 291
13444.92 300
13446.02 299
13447.11 291
13448.21 314
13449.30 306
13450.40 348
13451.49 374
13452.59 327
13453.69 336
13454.78 359
13455.88 288
13456.97 312
13458.07 309
13459.17 330
13460.26 343
13461.36 351
13462.45 371
13463.55 334
13464.65 362
13465.74 342
13466.84 357
13467.94 381
13469.03 403
13470.13 365
13471.23 362
13472.32 345
13473.42 396
13474.52 389
13475.61 367
13476.71 335
13477.81 351
13478.90 398
13480.00 385
13481.10 379
13482.19 382
13483.29 424
13484.39 390
13485.48 406
13486.58 438
13487.68 421
13488.78 392
13489.87 444
13490.97 429
13492.07 408
13493.17 417
13494.26 483
13495.36 488
13496.46 431
13497.56 498
13498.65 521
13499.75 511
13500.85 506
13501.95 544
13503.04 545
13504.14 582
13505.24 566
13506.34 568
13507.44 521
13508.53 490
13509.63 497
13510.73 486
13511.83 474
13512.93 399
13514.03 362
13515.12 437
13516.22 402
13517.32 384
13518.42 372
13519.52 348
13520.62 351
13521.71 331
13522.81 394
13523.91 352
13525.01 346
13526.11 335
13527.21 298
13528.31 320
13529.41 279
13530.51 297
13531.60 305
13532.70 275
13533.80 300
13534.90 347
13536.00 312
13537.10 302
13538.20 269
13539.30 321
13540.40 286
13541.50 323
13542.60 283
13543.70 275
13544.80 275
13545.90 268
13547.00 294
13548.09 315
13549.19 296
13550.29 294
13551.39 291
13552.49 290
13553.59 256
13554.69 266
13555.79 271
13556.89 294
13557.99 251
13559.09 274
13560.19 272
13561.29 263
13562.39 230
13563.50 255
13564.60 277
13565.70 277
13566.80 292
13567.90 260
13569.00 232
13570.10 253
13571.20 243
13572.30 244
13573.40 241
13574.50 261
13575.60 263
13576.70 259
13577.80 224
13578.90 255
13580.01 288
13581.11 268
13582.21 282
13583.31 259
13584.41 237
13585.51 265
13586.61 284
13587.71 294
13588.81 287
13589.92 272
13591.02 278
13592.12 272
13593.22 250
13594.32 243
13595.42 247
13596.53 290
13597.63 293
13598.73 281
13599.83 267
13600.93 292
13602.03 271
13603.14 265
13604.24 285
13605.34 309
13606.44 268
13607.54 286
13608.65 297
13609.75 320
13610.85 250
13611.95 292
13613.06 276
13614.16 307
13615.26 265
13616.36 295
13617.47 279
13618.57 238
13619.67 285
13620.77 316
13621.88 280
13622.98 240
13624.08 297
13625.18 293
13626.29 282
13627.39 304
13628.49 311
13629.60 286
13630.70 289
13631.80 307
13632.91 333
13634.01 316
13635.11 318
13636.21 295
13637.32 263
13638.42 297
13639.53 300
13640.63 307
13641.73 285
13642.84 308
13643.94 263
13645.04 285
13646.15 276
13647.25 279
13648.35 275
13649.46 262
13650.56 287
13651.67 265
13652.77 261
13653.87 264
13654.98 244
13656.08 241
13657.19 290
13658.29 263
13659.39 285
13660.50 252
13661.60 265
13662.71 257
13663.81 254
13664.92 244
13666.02 292
13667.12 277
13668.23 259
13669.33 271
13670.44 259
13671.54 273
13672.65 228
13673.75 245
13674.86 248
13675.96 281
13677.07 255
13678.17 247
13679.28 248
13680.38 261
13681.49 228
13682.59 248
13683.70 249
13684.80 251
13685.91 265
13687.01 269
13688.12 285
13689.22 271
13690.33 267
13691.44 259
13692.54 250
13693.65 221
13694.75 262
13695.86 267
13696.96 265
13698.07 235
13699.18 278
13700.28 230
13701.39 258
13702.49 283
13703.60 286
13704.71 263
13705.81 284
13706.92 322
13708.02 312
13709.13 270
13710.24 234
13711.34 291
13712.45 317
13713.56 293
13714.66 238
13715.77 272
13716.87 288
13717.98 289
13719.09 282
13720.19 308
13721.30 340
13722.41 285
13723.51 323
13724.62 325
13725.73 312
13726.84 326
13727.94 365
13729.05 304
13730.16 344
13731.26 317
13732.37 346
13733.48 358
13734.59 348
13735.69 348
13736.80 334
13737.91 402
13739.01 339
13740.12 330
13741.23 365
13742.34 367
13743.45 356
13744.55 383
13745.66 371
13746.77 412
13747.88 379
13748.98 394
13750.09 390
13751.20 397
13752.31 385
13753.42 413
13754.52 437
13755.63 414
13756.74 457
13757.85 455
13758.96 482
13760.06 439
13761.17 489
13762.28 524
13763.39 576
13764.50 507
13765.61 566
13766.72 624
13767.82 711
13768.93 665
13770.04 690
13771.15 745
13772.26 835
13773.37 866
13774.48 820
13775.59 801
13776.69 801
13777.80 810
13778.91 794
13780.02 737
13781.13 667
13782.24 651
13783.35 563
13784.46 548
13785.57 495
13786.68 477
13787.79 490
13788.90 473
13790.01 429
13791.12 400
13792.22 417
13793.33 395
13794.44 400
13795.55 405
13796.66 390
13797.77 356
13798.88 399
13799.99 407
13801.10 350
13802.21 347
13803.32 328
13804.43 354
13805.54 356
13806.65 376
13807.76 360
13808.87 352
13809.98 346
13811.09 370
13812.20 336
13813.32 335
13814.43 349
13815.54 348
13816.65 346
13817.76 353
13818.87 328
13819.98 292
13821.09 305
13822.20 312
13823.31 355
13824.42 318
13825.53 321
13826.64 312
13827.76 313
13828.87 277
13829.98 297
13831.09 304
13832.20 318
13833.31 352
13834.42 321
13835.53 299
13836.65 302
13837.76 297
13838.87 293
13839.98 321
13841.09 288
13842.20 311
13843.31 306
13844.43 312
13845.54 304
13846.65 311
13847.76 296
13848.87 291
13849.99 302
13851.10 332
13852.21 311
13853.32 268
13854.43 292
13855.55 295
13856.66 298
13857.77 327
13858.88 313
13859.99 333
13861.11 341
13862.22 333
13863.33 389
13864.44 300
13865.56 306
13866.67 342
13867.78 354
13868.89 342
13870.01 350
13871.12 332
13872.23 405
13873.35 364
13874.46 336
13875.57 352
13876.68 353
13877.80 322
13878.91 304
13880.02 324
13881.14 309
13882.25 306
13883.36 333
13884.48 344
13885.59 322
13886.70 344
13887.82 396
13888.93 386
13890.04 338
13891.16 378
13892.27 425
13893.39 395
13894.50 429
13895.61 350
13896.73 410
13897.84 407
13898.95 403
13900.07 324
13901.18 348
13902.30 379
13903.41 357
13904.52 355
13905.64 345
13906.75 310
13907.87 304
13908.98 305
13910.10 303
13911.21 312
13912.32 253
13913.44 322
13914.55 333
13915.67 307
13916.78 276
13917.90 302
13919.01 287
13920.13 321
13921.24 295
13922.36 266
13923.47 293
13924.59 319
13925.70 321
13926.82 289
13927.93 296
13929.05 315
13930.16 295
13931.28 265
13932.39 305
13933.51 279
13934.62 296
13935.74 282
13936.85 245
13937.97 266
13939.08 296
13940.20 311
13941.32 318
13942.43 299
13943.55 303
13944.66 284
13945.78 262
13946.89 262
13948.01 226
13949.13 254
13950.24 284
13951.36 310
13952.47 255
13953.59 242
13954.71 284
13955.82 273
13956.94 268
13958.05 243
13959.17 258
13960.29 235
13961.40 271
13962.52 263
13963.64 287
13964.75 251
13965.87 265
13966.99 263
13968.10 255
13969.22 278
13970.34 287
13971.45 259
13972.57 266
13973.69 264
13974.80 247
13975.92 251
13977.04 259
13978.16 283
13979.27 274
13980.39 269
13981.51 262
13982.62 245
13983.74 261
13984.86 256
13985.98 249
13987.09 261
13988.21 266
13989.33 255
13990.45 258
13991.56 290
13992.68 276
13993.80 248
13994.92 275
13996.03 280
13997.15 284
13998.27 277
13999.39 277
14000.51 290
14001.62 286
14002.74 260
14003.86 243
14004.98 248
14006.10 270
14007.21 294
14008.33 302
14009.45 265
14010.57 271
14011.69 244
14012.81 266
14013.93 266
14015.04 249
14016.16 266
14017.28 270
14018.40 257
14019.52 257
14020.64 255
14021.76 254
14022.87 293
14023.99 257
14025.11 263
14026.23 262
14027.35 253
14028.47 268
14029.59 232
14030.71 257
14031.83 267
14032.95 267
14034.07 283
14035.19 277
14036.30 232
14037.42 287
14038.54 277
14039.66 292
14040.78 272
14041.90 316
14043.02 273
14044.14 301
14045.26 297
14046.38 256
14047.50 311
14048.62 345
14049.74 293
14050.86 284
14051.98 266
14053.10 324
14054.22 325
14055.34 333
14056.46 323
14057.58 315
14058.70 296
14059.82 297
14060.94 335
14062.06 301
14063.18 354
14064.30 335
14065.43 349
14066.55 323
14067.67 309
14068.79 357
14069.91 373
14071.03 332
14072.15 325
14073.27 369
14074.39 347
14075.51 384
14076.63 360
14077.75 378
14078.88 388
14080.00 390
14081.12 395
14082.24 409
14083.36 400
14084.48 421
14085.60 396
14086.72 417
14087.85 429
14088.97 472
14090.09 452
14091.21 441
14092.33 442
14093.45 524
14094.58 528
14095.70 559
14096.82 596
14097.94 610
14099.06 589
14100.19 608
14101.31 524
14102.43 511
14103.55 487
14104.67 473
14105.80 453
14106.92 439
14108.04 446
14109.16 414
14110.28 383
14111.41 346
14112.53 353
14113.65 331
14114.77 324
14115.90 343
14117.02 363
14118.14 352
14119.27 372
14120.39 349
14121.51 328
14122.63 324
14123.76 334
14124.88 333
14126.00 316
14127.13 319
14128.25 302
14129.37 373
14130.50 338
14131.62 301
14132.74 301
14133.86 345
14134.99 332
14136.11 329
14137.24 294
14138.36 300
14139.48 329
14140.61 312
14141.73 323
14142.85 318
14143.98 315
14145.10 299
14146.22 313
14147.35 324
14148.47 302
14149.60 324
14150.72 300
14151.84 282
14152.97 323
14154.09 299
14155.22 306
14156.34 284
14157.46 317
14158.59 300
14159.71 272
14160.84 273
14161.96 292
14163.09 275
14164.21 282
14165.34 284
14166.46 286
14167.58 278
14168.71 272
14169.83 305
14170.96 264
14172.08 300
14173.21 281
14174.33 303
14175.46 263
14176.58 296
14177.71 291
14178.83 302
14179.96 293
14181.08 303
14182.21 272
14183.33 270
14184.46 256
14185.59 253
14186.71 252
14187.84 235
14188.96 294
14190.09 282
14191.21 275
14192.34 272
14193.46 291
14194.59 296
14195.72 281
14196.84 284
14197.97 288
14199.09 289
14200.22 288
14201.35 228
14202.47 236
14203.60 276
14204.72 275
14205.85 286
14206.98 294
14208.10 302
14209.23 264
14210.35 294
14211.48 239
14212.61 248
14213.73 254
14214.86 244
14215.99 270
14217.11 226
14218.24 245
14219.37 252
14220.49 251
14221.62 213
14222.75 248
14223.87 246
14225.00 273
14226.13 265
14227.26 245
14228.38 222
14229.51 212
14230.64 254
14231.76 296
14232.89 261
14234.02 263
14235.15 265
14236.27 262
14237.40 256
14238.53 256
14239.66 265
14240.78 239
14241.91 285
14243.04 238
14244.17 250
14245.29 207
14246.42 225
14247.55 244
14248.68 251
14249.81 200
14250.93 213
14252.06 250
14253.19 224
14254.32 232
14255.45 217
14256.57 259
14257.70 233
14258.83 269
14259.96 224
14261.09 269
14262.22 214
14263.34 229
14264.47 246
14265.60 233
14266.73 240
14267.86 211
14268.99 231
14270.12 236
14271.24 250
14272.37 238
14273.50 239
14274.63 234
14275.76 249
14276.89 259
14278.02 251
14279.15 192
14280.28 214
14281.41 242
14282.54 241
14283.66 232
14284.79 223
14285.92 212
14287.05 223
14288.18 252
14289.31 221
14290.44 248
14291.57 225
14292.70 233
14293.83 248
14294.96 207
14296.09 221
14297.22 208
14298.35 212
14299.48 199
14300.61 184
14301.74 225
14302.87 206
14304.00 212
14305.13 185
14306.26 223
14307.39 209
14308.52 215
14309.65 238
14310.78 201
14311.91 200
14313.04 180
14314.17 226
14315.30 213
14316.43 210
14317.56 224
14318.69 215
14319.82 229
14320.96 202
14322.09 174
14323.22 192
14324.35 205
14325.48 217
14326.61 232
14327.74 189
14328.87 215
14330.00 183
14331.13 188
14332.27 193
14333.40 197
14334.53 197
14335.66 197
14336.79 216
14337.92 167
14339.05 202
14340.18 176
14341.32 211
14342.45 193
14343.58 198
14344.71 174
14345.84 191
14346.98 180
14348.11 198
14349.24 161
14350.37 205
14351.50 182
14352.63 200
14353.77 225
14354.90 212
14356.03 188
14357.16 198
14358.30 207
14359.43 175
14360.56 227
14361.69 194
14362.82 194
14363.96 188
14365.09 210
14366.22 164
14367.35 184
14368.49 199
14369.62 202
14370.75 200
14371.89 196
14373.02 207
14374.15 207
14375.28 220
14376.42 195
14377.55 212
14378.68 207
14379.82 221
14380.95 166
14382.08 177
14383.22 187
14384.35 225
14385.48 187
14386.62 188
14387.75 176
14388.88 189
14390.02 208
14391.15 208
14392.28 195
14393.42 203
14394.55 226
14395.68 199
14396.82 190
14397.95 192
14399.09 206
14400.22 210
14401.35 201
14402.49 197
14403.62 210
14404.76 210
14405.89 193
14407.02 184
14408.16 192
14409.29 191
14410.43 194
14411.56 214
14412.70 195
14413.83 188
14414.96 171
14416.10 214
14417.23 208
14418.37 182
14419.50 229
14420.64 241
14421.77 227
14422.91 183
14424.04 193
14425.18 188
14426.31 200
14427.45 215
14428.58 248
14429.72 201
14430.85 207
14431.99 205
14433.12 225
14434.26 178
14435.39 218
14436.53 243
14437.66 227
14438.80 230
14439.93 186
14441.07 203
14442.20 224
14443.34 226
14444.48 206
14445.61 237
14446.75 222
14447.88 198
14449.02 184
14450.15 215
14451.29 204
14452.43 217
14453.56 188
14454.70 215
14455.83 214
14456.97 204
14458.11 196
14459.24 193
14460.38 177
14461.52 207
14462.65 207
14463.79 186
14464.93 186
14466.06 189
14467.20 202
14468.33 184
14469.47 216
14470.61 183
14471.74 244
14472.88 198
14474.02 202
14475.16 195
14476.29 190
14477.43 192
14478.57 202
14479.70 216
14480.84 196
14481.98 232
14483.11 198
14484.25 162
14485.39 167
14486.53 194
14487.66 208
14488.80 236
14489.94 193
14491.08 205
14492.21 206
14493.35 198
14494.49 197
14495.63 204
14496.76 229
14497.90 169
14499.04 208
14500.18 185
14501.31 172
14502.45 183
14503.59 208
14504.73 231
14505.87 238
14507.01 202
14508.14 209
14509.28 231
14510.42 221
14511.56 198
14512.70 220
14513.83 248
14514.97 213
14516.11 229
14517.25 218
14518.39 219
14519.53 238
14520.67 205
14521.80 203
14522.94 223
14524.08 244
14525.22 226
14526.36 221
14527.50 212
14528.64 208
14529.78 234
14530.92 253
14532.05 212
14533.19 233
14534.33 233
14535.47 197
14536.61 210
14537.75 227
14538.89 226
14540.03 216
14541.17 220
14542.31 216
14543.45 193
14544.59 260
14545.73 208
14546.87 204
14548.01 198
14549.15 205
14550.29 211
14551.43 209
14552.57 199
14553.71 219
14554.85 230
14555.99 213
14557.13 222
14558.27 223
14559.41 242
14560.55 240
14561.69 215
14562.83 183
14563.97 216
14565.11 247
14566.25 218
14567.39 229
14568.53 223
14569.67 229
14570.81 231
14571.95 241
14573.09 226
14574.23 230
14575.37 233
14576.51 240
14577.66 208
14578.80 230
14579.94 252
14581.08 216
14582.22 252
14583.36 229
14584.50 250
14585.64 265
14586.78 257
14587.93 240
14589.07 267
14590.21 265
14591.35 260
14592.49 253
14593.63 289
14594.77 260
14595.92 261
14597.06 293
14598.20 297
14599.34 239
14600.48 248
14601.62 303
14602.77 295
14603.91 310
14605.05 283
14606.19 287
14607.33 313
14608.48 305
14609.62 261
14610.76 295
14611.90 303
14613.04 296
14614.19 310
14615.33 287
14616.47 282
14617.61 300
14618.76 381
14619.90 361
14621.04 333
14622.18 345
14623.33 376
14624.47 371
14625.61 363
14626.76 372
14627.90 420
14629.04 444
14630.18 464
14631.33 517
14632.47 507
14633.61 490
14634.76 485
14635.90 496
14637.04 467
14638.19 458
14639.33 442
14640.47 434
14641.62 417
14642.76 390
14643.90 392
14645.05 414
14646.19 376
14647.33 366
14648.48 307
14649.62 305
14650.76 323
14651.91 325
14653.05 287
14654.20 262
14655.34 274
14656.48 267
14657.63 290
14658.77 271
14659.92 277
14661.06 261
14662.20 269
14663.35 268
14664.49 255
14665.64 244
14666.78 248
14667.93 241
14669.07 248
14670.22 256
14671.36 220
14672.50 226
14673.65 261
14674.79 237
14675.94 236
14677.08 236
14678.23 239
14679.37 236
14680.52 235
14681.66 238
14682.81 220
14683.95 219
14685.10 241
14686.24 229
14687.39 226
14688.53 197
14689.68 211
14690.82 192
14691.97 199
14693.12 211
14694.26 206
14695.41 196
14696.55 212
14697.70 175
14698.84 191
14699.99 204
14701.13 213
14702.28 187
14703.43 210
14704.57 222
14705.72 183
14706.86 214
14708.01 202
14709.16 182
14710.30 199
14711.45 201
14712.59 226
14713.74 204
14714.89 183
14716.03 177
14717.18 197
14718.33 189
14719.47 199
14720.62 198
14721.77 218
14722.91 199
14724.06 194
14725.21 192
14726.35 192
14727.50 194
14728.65 209
14729.79 219
14730.94 219
14732.09 222
14733.23 205
14734.38 194
14735.53 198
14736.67 196
14737.82 219
14738.97 208
14740.12 206
14741.26 158
14742.41 179
14743.56 159
14744.71 187
14745.85 222
14747.00 207
14748.15 193
14749.30 183
14750.44 208
14751.59 214
14752.74 182
14753.89 222
14755.03 219
14756.18 223
14757.33 208
14758.48 177
14759.63 178
14760.77 182
14761.92 210
14763.07 221
14764.22 187
14765.37 192
14766.52 214
14767.66 195
14768.81 179
14769.96 180
14771.11 217
14772.26 224
14773.41 190
14774.55 183
14775.70 181
14776.85 217
14778.00 208
14779.15 218
14780.30 175
14781.45 161
14782.60 198
14783.74 158
14784.89 164
14786.04 157
14787.19 196
14788.34 201
14789.49 198
14790.64 151
14791.79 154
14792.94 160
14794.09 163
14795.24 173
14796.39 148
14797.54 169
14798.69 164
14799.83 147
14800.98 146
14802.13 177
14803.28 201
14804.43 178
14805.58 181
14806.73 189
14807.88 160
14809.03 174
14810.18 179
14811.33 164
14812.48 177
14813.63 160
14814.78 172
14815.93 154
14817.08 168
14818.23 167
14819.38 167
14820.53 152
14821.69 160
14822.84 152
14823.99 183
14825.14 172
14826.29 158
14827.44 143
14828.59 152
14829.74 166
14830.89 185
14832.04 152
14833.19 144
14834.34 143
14835.49 148
14836.65 165
14837.80 156
14838.95 153
14840.10 133
14841.25 160
14842.40 142
14843.55 165
14844.70 132
14845.85 145
14847.01 147
14848.16 139
14849.31 162
14850.46 154
14851.61 155
14852.76 152
14853.92 152
14855.07 157
14856.22 160
14857.37 138
14858.52 162
14859.67 159
14860.83 158
14861.98 138
14863.13 147
14864.28 146
14865.44 148
14866.59 169
14867.74 168
14868.89 163
14870.04 161
14871.20 132
14872.35 154
14873.50 149
14874.65 150
14875.81 172
14876.96 153
14878.11 164
14879.26 145
14880.42 139
14881.57 129
14882.72 145
14883.88 166
14885.03 157
14886.18 150
14887.33 135
14888.49 154
14889.64 158
14890.79 142
14891.95 156
14893.10 150
14894.25 140
14895.41 147
14896.56 178
14897.71 149
14898.87 151
14900.02 147
14901.17 152
14902.33 171
14903.48 150
14904.63 137
14905.79 135
14906.94 149
14908.10 143
14909.25 175
14910.40 181
14911.56 188
14912.71 157
14913.87 163
14915.02 159
14916.17 181
14917.33 199
14918.48 189
14919.64 186
14920.79 152
14921.94 135
14923.10 158
14924.25 163
14925.41 162
14926.56 164
14927.72 165
14928.87 146
14930.03 161
14931.18 184
14932.34 150
14933.49 157
14934.65 174
14935.80 173
14936.96 171
14938.11 161
14939.27 169
14940.42 131
14941.58 171
14942.73 194
14943.89 181
14945.04 199
14946.20 183
14947.35 188
14948.51 159
14949.66 164
14950.82 163
14951.97 172
14953.13 183
14954.28 194
14955.44 179
14956.60 205
14957.75 192
14958.91 199
14960.06 176
14961.22 202
14962.37 189
14963.53 208
14964.69 170
14965.84 169
14967.00 230
14968.16 190
14969.31 188
14970.47 187
14971.62 180
14972.78 168
14973.94 183
14975.09 175
14976.25 179
14977.41 177
14978.56 173
14979.72 192
14980.88 180
14982.03 176
14983.19 127
14984.35 163
14985.50 165
14986.66 174
14987.82 184
14988.97 190
14990.13 168
14991.29 172
14992.44 166
14993.60 156
14994.76 171
14995.92 161
14997.07 151
14998.23 158
14999.39 149
15000.55 147
15001.70 161
15002.86 137
15004.02 132
15005.18 138
15006.33 182
15007.49 169
15008.65 122
15009.81 133
15010.96 146
15012.12 154
15013.28 183
15014.44 145
15015.60 125
15016.75 154
15017.91 161
15019.07 162
15020.23 145
15021.39 141
15022.54 154
15023.70 161
15024.86 139
15026.02 135
15027.18 133
15028.34 172
15029.49 137
15030.65 144
15031.81 145
15032.97 150
15034.13 145
15035.29 148
15036.45 121
15037.61 127
15038.76 131
15039.92 150
15041.08 150
15042.24 133
15043.40 142
15044.56 128
15045.72 158
15046.88 138
15048.04 138
15049.20 161
15050.36 156
15051.51 142
15052.67 151
15053.83 146
15054.99 128
15056.15 129
15057.31 139
15058.47 154
15059.63 151
15060.79 158
15061.95 143
15063.11 143
15064.27 139
15065.43 178
15066.59 154
15067.75 140
15068.91 155
15070.07 163
15071.23 156
15072.39 137
15073.55 131
15074.71 157
15075.87 129
15077.03 139
15078.19 119
15079.35 142
15080.51 161
15081.67 142
15082.83 154
15083.99 134
15085.16 148
15086.32 153
15087.48 154
15088.64 175
15089.80 165
15090.96 143
15092.12 132
15093.28 123
15094.44 109
15095.60 150
15096.76 143
15097.93 164
15099.09 109
15100.25 148
15101.41 166
15102.57 156
15103.73 140
15104.89 143
15106.05 158
15107.22 161
15108.38 139
15109.54 160
15110.70 150
15111.86 160
15113.02 150
15114.19 146
15115.35 135
15116.51 120
15117.67 185
15118.83 143
15120.00 141
15121.16 140
15122.32 140
15123.48 144
15124.64 154
15125.81 144
15126.97 142
15128.13 163
15129.29 128
15130.46 166
15131.62 152
15132.78 152
15133.94 142
15135.11 158
15136.27 166
15137.43 156
15138.59 156
15139.76 145
15140.92 175
15142.08 137
15143.25 169
15144.41 161
15145.57 133
15146.73 156
15147.90 167
15149.06 152
15150.22 145
15151.39 149
15152.55 186
15153.71 168
15154.88 164
15156.04 145
15157.20 139
15158.37 147
15159.53 150
15160.69 153
15161.86 173
15163.02 180
15164.19 161
15165.35 160
15166.51 175
15167.68 145
15168.84 148
15170.00 164
15171.17 154
15172.33 188
15173.50 155
15174.66 162
15175.83 150
15176.99 160
15178.15 166
15179.32 169
15180.48 168
15181.65 146
15182.81 186
15183.98 162
15185.14 159
15186.30 161
15187.47 197
15188.63 171
15189.80 193
15190.96 168
15192.13 194
15193.29 167
15194.46 185
15195.62 194
15196.79 193
15197.95 171
15199.12 207
15200.28 214
15201.45 157
15202.61 180
15203.78 159
15204.94 194
15206.11 185
15207.27 209
15208.44 176
15209.61 187
15210.77 186
15211.94 174
15213.10 192
15214.27 219
15215.43 212
15216.60 262
15217.76 238
15218.93 239
15220.10 209
15221.26 217
15222.43 243
15223.59 243
15224.76 240
15225.93 215
15227.09 270
15228.26 232
15229.42 281
15230.59 239
15231.76 258
15232.92 301
15234.09 263
15235.26 258
15236.42 242
15237.59 263
15238.76 238
15239.92 258
15241.09 241
15242.26 225
15243.42 233
15244.59 220
15245.76 185
15246.92 191
15248.09 207
15249.26 209
15250.42 195
15251.59 200
15252.76 195
15253.93 196
15255.09 206
15256.26 221
15257.43 200
15258.60 181
15259.76 182
15260.93 186
15262.10 194
15263.26 153
15264.43 172
15265.60 180
15266.77 168
15267.94 205
15269.10 200
15270.27 189
15271.44 177
15272.61 170
15273.77 156
15274.94 199
15276.11 164
15277.28 175
15278.45 157
15279.62 162
15280.78 162
15281.95 178
15283.12 147
15284.29 177
15285.46 177
15286.62 172
15287.79 208
15288.96 157
15290.13 144
15291.30 180
15292.47 170
15293.64 150
15294.81 181
15295.97 166
15297.14 152
15298.31 141
15299.48 174
15300.65 185
15301.82 182
15302.99 158
15304.16 216
15305.33 184
15306.49 172
15307.66 171
15308.83 159
15310.00 175
15311.17 190
15312.34 179
15313.51 140
15314.68 156
15315.85 164
15317.02 155
15318.19 148
15319.36 158
15320.53 182
15321.70 189
15322.87 193
15324.04 173
15325.21 186
15326.38 183
15327.55 162
15328.72 149
15329.89 168
15331.06 139
15332.23 161
15333.40 174
15334.57 158
15335.74 171
15336.91 167
15338.08 150
15339.25 177
15340.42 180
15341.59 182
15342.76 152
15343.93 191
15345.10 196
15346.27 165
15347.44 186
15348.62 193
15349.79 182
15350.96 173
15352.13 180
15353.30 158
15354.47 182
15355.64 169
15356.81 170
15357.98 155
15359.15 178
15360.33 150
15361.50 189
15362.67 153
15363.84 197
15365.01 197
15366.18 199
15367.35 166
15368.53 173
15369.70 175
15370.87 174
15372.04 195
15373.21 210
15374.38 196
15375.56 156
15376.73 182
15377.90 173
15379.07 187
15380.24 180
15381.42 198
15382.59 184
15383.76 187
15384.93 185
15386.10 207
15387.28 194
15388.45 200
15389.62 199
15390.79 186
15391.97 204
15393.14 175
15394.31 212
15395.48 244
15396.66 214
15397.83 199
15399.00 206
15400.17 223
15401.35 201
15402.52 184
15403.69 187
15404.87 168
15406.04 189
15407.21 191
15408.39 161
15409.56 196
15410.73 178
15411.91 153
15413.08 164
15414.25 150
15415.42 144
15416.60 185
15417.77 176
15418.95 163
15420.12 151
15421.29 148
15422.47 170
15423.64 166
15424.81 169
15425.99 144
15427.16 192
15428.33 167
15429.51 144
15430.68 143
15431.86 151
15433.03 160
15434.20 179
15435.38 172
15436.55 134
15437.73 146
15438.90 142
15440.08 147
15441.25 146
15442.42 154
15443.60 150
15444.77 174
15445.95 149
15447.12 168
15448.30 149
15449.47 162
15450.65 143
15451.82 163
15453.00 157
15454.17 135
15455.35 144
15456.52 133
15457.70 153
15458.87 186
15460.05 172
15461.22 162
15462.40 167
15463.57 141
15464.75 144
15465.92 156
15467.10 167
15468.27 137
15469.45 143
15470.62 144
15471.80 138
15472.97 170
15474.15 147
15475.33 168
15476.50 168
15477.68 142
15478.85 168
15480.03 181
15481.20 164
15482.38 161
15483.56 159
15484.73 129
15485.91 143
15487.08 164
15488.26 149
15489.44 148
15490.61 148
15491.79 141
15492.97 155
15494.14 147
15495.32 133
15496.49 159
15497.67 147
15498.85 168
15500.02 152
15501.20 161
15502.38 161
15503.55 156
15504.73 153
15505.91 162
15507.08 146
15508.26 164
15509.44 147
15510.62 173
15511.79 154
15512.97 159
15514.15 127
15515.32 149
15516.50 168
15517.68 175
15518.86 163
15520.03 165
15521.21 166
15522.39 176
15523.57 152
15524.74 185
15525.92 169
15527.10 168
15528.28 153
15529.45 163
15530.63 199
15531.81 172
15532.99 157
15534.16 174
15535.34 151
15536.52 158
15537.70 151
15538.88 169
15540.06 162
15541.23 160
15542.41 184
15543.59 178
15544.77 195
15545.95 184
15547.12 178
15548.30 152
15549.48 145
15550.66 189
15551.84 181
15553.02 173
15554.20 160
15555.37 165
15556.55 175
15557.73 156
15558.91 143
15560.09 167
15561.27 166
15562.45 188
15563.63 175
15564.81 167
15565.98 209
15567.16 191
15568.34 195
15569.52 159
15570.70 155
15571.88 227
15573.06 207
15574.24 206
15575.42 186
15576.60 177
15577.78 199
15578.96 230
15580.14 178
15581.32 160
15582.50 232
15583.68 222
15584.86 189
15586.04 181
15587.22 170
15588.40 179
15589.58 209
15590.76 191
15591.94 199
15593.12 195
15594.30 186
15595.48 221
15596.66 205
15597.84 182
15599.02 227
15600.20 243
15601.38 204
15602.56 189
15603.74 194
15604.92 210
15606.10 236
15607.28 253
15608.46 221
15609.64 224
15610.82 226
15612.00 263
15613.19 233
15614.37 240
15615.55 202
15616.73 239
15617.91 294
15619.09 273
15620.27 255
15621.45 247
15622.63 244
15623.82 266
15625.00 271
15626.18 255
15627.36 269
15628.54 251
15629.72 235
15630.90 232
15632.09 243
15633.27 229
15634.45 240
15635.63 286
15636.81 269
15637.99 278
15639.18 273
15640.36 287
15641.54 264
15642.72 254
15643.90 257
15645.09 273
15646.27 263
15647.45 283
15648.63 270
15649.82 269
15651.00 283
15652.18 296
15653.36 310
15654.54 285
15655.73 257
15656.91 281
15658.09 303
15659.28 291
15660.46 293
15661.64 291
15662.82 305
15664.01 259
15665.19 259
15666.37 244
15667.55 291
15668.74 269
15669.92 260
15671.10 301
15672.29 274
15673.47 283
15674.65 262
15675.84 247
15677.02 261
15678.20 305
15679.39 280
15680.57 276
15681.75 272
15682.94 278
15684.12 286
15685.30 266
15686.49 261
15687.67 276
15688.86 257
15690.04 245
15691.22 273
15692.41 295
15693.59 288
15694.78 299
15695.96 309
15697.14 273
15698.33 300
15699.51 293
15700.70 326
15701.88 296
15703.06 318
15704.25 314
15705.43 325
15706.62 336
15707.80 328
15708.99 363
15710.17 380
15711.36 400
15712.54 375
15713.73 352
15714.91 366
15716.09 387
15717.28 373
15718.46 399
15719.65 410
15720.83 376
15722.02 391
15723.20 336
15724.39 336
15725.57 325
15726.76 366
15727.95 358
15729.13 339
15730.32 323
15731.50 314
15732.69 328
15733.87 307
15735.06 306
15736.24 330
15737.43 330
15738.61 341
15739.80 341
15740.99 360
15742.17 369
15743.36 370
15744.54 363
15745.73 360
15746.92 351
15748.10 312
15749.29 353
15750.47 389
15751.66 356
15752.85 323
15754.03 346
15755.22 345
15756.40 376
15757.59 369
15758.78 343
15759.96 345
15761.15 283
15762.34 303
15763.52 312
15764.71 338
15765.90 314
15767.08 313
15768.27 282
15769.46 294
15770.64 322
15771.83 298
15773.02 281
15774.20 308
15775.39 297
15776.58 294
15777.77 305
15778.95 281
15780.14 274
15781.33 299
15782.51 295
15783.70 262
15784.89 282
15786.08 285
15787.26 325
15788.45 265
15789.64 275
15790.83 279
15792.01 256
15793.20 251
15794.39 280
15795.58 277
15796.77 232
15797.95 245
15799.14 275
15800.33 263
15801.52 251
15802.71 225
15803.89 228
15805.08 277
15806.27 230
15807.46 244
15808.65 233
15809.84 213
15811.02 255
15812.21 255
15813.40 214
15814.59 211
15815.78 196
15816.97 242
15818.15 227
15819.34 236
15820.53 251
15821.72 218
15822.91 225
15824.10 213
15825.29 218
15826.48 210
15827.67 192
15828.85 211
15830.04 230
15831.23 201
15832.42 188
15833.61 213
15834.80 206
15835.99 236
15837.18 218
15838.37 230
15839.56 212
15840.75 238
15841.94 208
15843.13 201
15844.32 218
15845.51 231
15846.70 224
15847.89 194
15849.08 197
15850.27 199
15851.46 222
15852.65 228
15853.84 205
15855.03 223
15856.22 236
15857.41 259
15858.60 259
15859.79 209
15860.98 237
15862.17 238
15863.36 227
15864.55 228
15865.74 238
15866.93 225
15868.12 236
15869.31 210
15870.50 195
15871.69 225
15872.88 211
15874.07 217
15875.26 246
15876.45 227
15877.64 236
15878.84 208
15880.03 223
15881.22 206
15882.41 231
15883.60 242
15884.79 238
15885.98 266
15887.17 246
15888.36 260
15889.56 256
15890.75 259
15891.94 233
15893.13 249
15894.32 250
15895.51 211
15896.71 238
15897.90 264
15899.09 268
15900.28 268
15901.47 240
15902.66 257
15903.86 277
15905.05 257
15906.24 285
15907.43 280
15908.62 256
15909.82 317
15911.01 300
15912.20 296
15913.39 265
15914.58 278
15915.78 298
15916.97 273
15918.16 239
15919.35 257
15920.55 237
15921.74 262
15922.93 285
15924.12 265
15925.32 257
15926.51 255
15927.70 299
15928.90 274
15930.09 255
15931.28 254
15932.47 285
15933.67 277
15934.86 280
15936.05 264
15937.25 293
15938.44 291
15939.63 312
15940.83 260
15942.02 252
15943.21 258
15944.41 238
15945.60 237
15946.79 191
15947.99 239
15949.18 244
15950.37 207
15951.57 198
15952.76 216
15953.96 215
15955.15 190
15956.34 191
15957.54 186
15958.73 195
15959.92 218
15961.12 224
15962.31 183
15963.51 185
15964.70 175
15965.90 187
15967.09 196
15968.28 198
15969.48 200
15970.67 189
15971.87 168
15973.06 218
15974.26 189
15975.45 175
15976.65 170
15977.84 168
15979.03 171
15980.23 163
15981.42 171
15982.62 156
15983.81 194
15985.01 169
15986.20 184
15987.40 181
15988.59 184
15989.79 181
15990.98 187
15992.18 175
15993.37 165
15994.57 149
15995.77 184
15996.96 180
15998.16 160
15999.35 169
16000.55 160
16001.74 151
16002.94 162
16004.13 173
16005.33 172
16006.53 163
16007.72 159
16008.92 167
16010.11 152
16011.31 152
16012.51 155
16013.70 182
16014.90 157
16016.09 133
16017.29 142
16018.49 166
16019.68 166
16020.88 147
16022.07 176
16023.27 163
16024.47 164
16025.66 144
16026.86 134
16028.06 148
16029.25 170
16030.45 156
16031.65 180
16032.84 155
16034.04 144
16035.24 152
16036.43 156
16037.63 155
16038.83 130
16040.02 160
16041.22 174
16042.42 173
16043.62 152
16044.81 153
16046.01 134
16047.21 145
16048.40 176
16049.60 176
16050.80 148
16052.00 150
16053.19 162
16054.39 162
16055.59 174
16056.79 140
16057.99 137
16059.18 144
16060.38 164
16061.58 130
16062.78 138
16063.97 135
16065.17 166
16066.37 148
16067.57 146
16068.77 126
16069.96 159
16071.16 168
16072.36 132
16073.56 111
16074.76 134
16075.96 175
16077.15 159
16078.35 149
16079.55 153
16080.75 159
16081.95 160
16083.15 159
16084.35 143
16085.54 145
16086.74 134
16087.94 153
16089.14 136
16090.34 133
16091.54 125
16092.74 149
16093.94 176
16095.14 136
16096.33 145
16097.53 132
16098.73 162
16099.93 142
16101.13 142
16102.33 114
16103.53 154
16104.73 137
16105.93 139
16107.13 127
16108.33 136
16109.53 151
16110.73 149
16111.93 125
16113.13 118
16114.33 152
16115.53 148
16116.73 136
16117.93 129
16119.13 125
16120.33 151
16121.53 153
16122.73 139
16123.93 127
16125.13 124
16126.33 141
16127.53 130
16128.73 134
16129.93 140
16131.13 156
16132.33 143
16133.53 121
16134.73 137
16135.93 127
16137.13 129
16138.33 113
16139.53 146
16140.73 141
16141.93 136
16143.13 127
16144.34 130
16145.54 132
16146.74 155
16147.94 158
16149.14 123
16150.34 128
16151.54 138
16152.74 160
16153.94 138
16155.15 133
16156.35 111
16157.55 138
16158.75 157
16159.95 141
16161.15 115
16162.35 139
16163.56 141
16164.76 155
16165.96 143
16167.16 169
16168.36 142
16169.56 125
16170.77 143
16171.97 111
16173.17 112
16174.37 134
16175.57 163
16176.78 145
16177.98 118
16179.18 120
16180.38 125
16181.59 154
16182.79 163
16183.99 160
16185.19 139
16186.40 125
16187.60 159
16188.80 141
16190.00 118
16191.21 125
16192.41 146
16193.61 137
16194.81 137
16196.02 129
16197.22 132
16198.42 134
16199.63 137
16200.83 128
16202.03 143
16203.23 139
16204.44 156
16205.64 127
16206.84 139
16208.05 127
16209.25 149
16210.45 134
16211.66 135
16212.86 122
16214.06 127
16215.27 114
16216.47 127
16217.68 131
16218.88 127
16220.08 145
16221.29 157
16222.49 139
16223.69 135
16224.90 148
16226.10 124
16227.31 155
16228.51 154
16229.71 158
16230.92 145
16232.12 143
16233.33 135
16234.53 150
16235.74 133
16236.94 136
16238.14 151
16239.35 123
16240.55 116
16241.76 129
16242.96 151
16244.17 142
16245.37 148
16246.58 147
16247.78 173
16248.99 141
16250.19 149
16251.40 147
16252.60 134
16253.81 150
16255.01 159
16256.22 146
16257.42 152
16258.63 143
16259.83 151
16261.04 152
16262.24 133
16263.45 175
16264.65 139
16265.86 164
16267.06 153
16268.27 147
16269.47 156
16270.68 144
16271.89 154
16273.09 173
16274.30 180
16275.50 137
16276.71 150
16277.91 155
16279.12 170
16280.33 140
16281.53 151
16282.74 157
16283.94 186
16285.15 173
16286.36 162
16287.56 174
16288.77 175
16289.98 168
16291.18 191
16292.39 160
16293.59 186
16294.80 153
16296.01 154
16297.21 163
16298.42 163
16299.63 173
16300.83 150
16302.04 205
16303.25 168
16304.46 178
16305.66 168
16306.87 168
16308.08 184
16309.28 197
16310.49 180
16311.70 190
16312.90 157
16314.11 171
16315.32 164
16316.53 166
16317.73 180
16318.94 139
16320.15 171
16321.36 178
16322.56 172
16323.77 155
16324.98 162
16326.19 168
16327.39 186
16328.60 162
16329.81 164
16331.02 148
16332.23 157
16333.43 147
16334.64 124
16335.85 129
16337.06 126
16338.27 164
16339.47 162
16340.68 163
16341.89 128
16343.10 162
16344.31 148
16345.52 151
16346.72 134
16347.93 144
16349.14 160
16350.35 173
16351.56 148
16352.77 125
16353.98 148
16355.18 131
16356.39 142
16357.60 147
16358.81 138
16360.02 164
16361.23 150
16362.44 154
16363.65 124
16364.86 122
16366.07 142
16367.27 150
16368.48 152
16369.69 152
16370.90 158
16372.11 150
16373.32 140
16374.53 134
16375.74 124
16376.95 134
16378.16 124
16379.37 141
16380.58 120
16381.79 138
16383.00 132
16384.21 145
16385.42 114
16386.63 140
16387.84 127
16389.05 152
16390.26 134
16391.47 131
16392.68 135
16393.89 165
16395.10 158
16396.31 149
16397.52 147
16398.73 151
16399.94 155
16401.15 139
16402.36 144
16403.57 122
16404.78 153
16405.99 129
16407.20 143
16408.41 156
16409.62 153
16410.84 162
16412.05 141
16413.26 149
16414.47 138
16415.68 151
16416.89 159
16418.10 148
16419.31 133
16420.52 135
16421.73 146
16422.95 155
16424.16 126
16425.37 135
16426.58 121
16427.79 123
16429.00 141
16430.21 138
16431.43 131
16432.64 110
16433.85 131
16435.06 140
16436.27 132
16437.48 130
16438.70 133
16439.91 139
16441.12 108
16442.33 136
16443.54 140
16444.76 142
16445.97 110
16447.18 106
16448.39 129
16449.61 119
16450.82 129
16452.03 137
16453.24 122
16454.45 144
16455.67 151
16456.88 130
16458.09 150
16459.31 140
16460.52 119
16461.73 129
16462.94 136
16464.16 128
16465.37 145
16466.58 159
16467.79 123
16469.01 121
16470.22 151
16471.43 132
16472.65 122
16473.86 126
16475.07 131
16476.29 138
16477.50 125
16478.71 123
16479.93 124
16481.14 143
16482.35 141
16483.57 124
16484.78 135
16485.99 137
16487.21 118
16488.42 119
16489.64 142
16490.85 124
16492.06 126
16493.28 135
16494.49 129
16495.70 115
16496.92 113
16498.13 147
16499.35 133
16500.56 120
16501.77 106
16502.99 136
16504.20 138
16505.42 138
16506.63 133
16507.85 134
16509.06 125
16510.28 139
16511.49 131
16512.70 124
16513.92 128
16515.13 136
16516.35 135
16517.56 124
16518.78 143
16519.99 140
16521.21 148
16522.42 125
16523.64 112
16524.85 128
16526.07 148
16527.28 133
16528.50 108
16529.71 133
16530.93 138
16532.14 145
16533.36 138
16534.57 132
16535.79 143
16537.01 121
16538.22 143
16539.44 133
16540.65 132
16541.87 144
16543.08 134
16544.30 138
16545.52 135
16546.73 147
16547.95 147
16549.16 143
16550.38 151
16551.60 166
16552.81 166
16554.03 152
16555.24 158
16556.46 151
16557.68 136
16558.89 136
16560.11 164
16561.32 147
16562.54 152
16563.76 181
16564.97 169
16566.19 173
16567.41 174
16568.62 183
16569.84 187
16571.06 197
16572.27 160
16573.49 183
16574.71 186
16575.93 214
16577.14 182
16578.36 203
16579.58 182
16580.79 199
16582.01 200
16583.23 196
16584.44 212
16585.66 230
16586.88 193
16588.10 221
16589.31 234
16590.53 212
16591.75 193
16592.97 175
16594.18 186
16595.40 174
16596.62 156
16597.84 184
16599.06 143
16600.27 146
16601.49 176
16602.71 167
16603.93 161
16605.14 170
16606.36 156
16607.58 154
16608.80 151
16610.02 161
16611.24 158
16612.45 141
16613.67 142
16614.89 135
16616.11 113
16617.33 140
16618.55 124
16619.76 127
16620.98 129
16622.20 149
16623.42 158
16624.64 151
16625.86 134
16627.08 130
16628.30 146
16629.51 141
16630.73 125
16631.95 130
16633.17 111
16634.39 129
16635.61 121
16636.83 123
16638.05 130
16639.27 143
16640.49 149
16641.71 126
16642.92 151
16644.14 113
16645.36 151
16646.58 127
16647.80 139
16649.02 136
16650.24 113
16651.46 102
16652.68 136
16653.90 116
16655.12 119
16656.34 141
16657.56 134
16658.78 121
16660.00 128
16661.22 143
16662.44 113
16663.66 115
16664.88 97
16666.10 115
16667.32 100
16668.54 129
16669.76 122
16670.98 133
16672.20 130
16673.42 146
16674.64 119
16675.87 138
16677.09 141
16678.31 114
16679.53 142
16680.75 115
16681.97 130
16683.19 114
16684.41 122
16685.63 133
16686.85 122
16688.07 125
16689.30 107
16690.52 138
16691.74 117
16692.96 121
16694.18 107
16695.40 128
16696.62 139
16697.84 141
16699.07 124
16700.29 132
16701.51 121
16702.73 134
16703.95 115
16705.17 131
16706.40 112
16707.62 119
16708.84 113
16710.06 120
16711.28 140
16712.50 132
16713.73 112
16714.95 137
16716.17 111
16717.39 136
16718.61 133
16719.84 110
16721.06 117
16722.28 113
16723.50 135
16724.73 120
16725.95 126
16727.17 125
16728.39 142
16729.62 122
16730.84 110
16732.06 118
16733.28 106
16734.51 124
16735.73 141
16736.95 125
16738.18 101
16739.40 129
16740.62 143
16741.84 124
16743.07 105
16744.29 126
16745.51 128
16746.74 130
16747.96 124
16749.18 103
16750.41 114
16751.63 114
16752.85 125
16754.08 123
16755.30 131
16756.52 121
16757.75 119
16758.97 113
16760.20 113
16761.42 119
16762.64 125
16763.87 124
16765.09 121
16766.31 119
16767.54 100
16768.76 125
16769.99 115
16771.21 108
16772.43 114
16773.66 130
16774.88 123
16776.11 137
16777.33 123
16778.56 121
16779.78 102
16781.01 135
16782.23 133
16783.45 130
16784.68 113
16785.90 113
16787.13 124
16788.35 124
16789.58 117
16790.80 100
16792.03 142
16793.25 117
16794.48 122
16795.70 123
16796.93 132
16798.15 115
16799.38 138
16800.60 124
16801.83 100
16803.05 103
16804.28 119
16805.50 106
16806.73 126
16807.95 124
16809.18 122
16810.41 116
16811.63 116
16812.86 123
16814.08 131
16815.31 121
16816.53 106
16817.76 140
16818.99 98
16820.21 111
16821.44 131
16822.66 122
16823.89 107
16825.12 97
16826.34 115
16827.57 132
16828.79 143
16830.02 126
16831.25 132
16832.47 113
16833.70 133
16834.93 141
16836.15 146
16837.38 122
16838.61 123
16839.83 117
16841.06 138
16842.29 146
16843.51 127
16844.74 125
16845.97 130
16847.19 124
16848.42 111
16849.65 119
16850.87 128
16852.10 145
16853.33 132
16854.56 151
16855.78 139
16857.01 131
16858.24 162
16859.46 150
16860.69 150
16861.92 129
16863.15 147
16864.37 165
16865.60 159
16866.83 157
16868.06 172
16869.28 180
16870.51 199
16871.74 181
16872.97 194
16874.20 191
16875.42 199
16876.65 198
16877.88 211
16879.11 182
16880.34 193
16881.56 194
16882.79 189
16884.02 221
16885.25 223
16886.48 207
16887.71 153
16888.93 201
16890.16 199
16891.39 200
16892.62 184
16893.85 188
16895.08 184
16896.31 204
16897.53 177
16898.76 185
16899.99 186
16901.22 174
16902.45 167
16903.68 167
16904.91 146
16906.14 151
16907.37 136
16908.59 176
16909.82 147
16911.05 131
16912.28 143
16913.51 142
16914.74 150
16915.97 122
16917.20 127
16918.43 162
16919.66 152
16920.89 138
16922.12 169
16923.35 171
16924.58 139
16925.81 147
16927.04 139
16928.27 131
16929.50 132
16930.73 140
16931.96 159
16933.19 147
16934.42 123
16935.65 118
16936.88 135
16938.11 136
16939.34 151
16940.57 135
16941.80 140
16943.03 147
16944.26 134
16945.49 121
16946.72 126
16947.95 129
16949.18 131
16950.41 157
16951.64 130
16952.87 116
16954.10 148
16955.33 147
16956.57 151
16957.80 113
16959.03 138
16960.26 191
16961.49 151
16962.72 135
16963.95 150
16965.18 143
16966.41 123
16967.65 145
16968.88 155
16970.11 148
16971.34 127
16972.57 132
16973.80 133
16975.03 135
16976.27 107
16977.50 118
16978.73 148
16979.96 148
16981.19 141
16982.42 146
16983.66 151
16984.89 138
16986.12 154
16987.35 141
16988.58 132
16989.82 137
16991.05 129
16992.28 115
16993.51 117
16994.75 134
16995.98 123
16997.21 121
16998.44 127
16999.67 120
17000.91 133
17002.14 118
17003.37 114
17004.61 142
17005.84 135
17007.07 117
17008.30 135
17009.54 139
17010.77 123
17012.00 131
17013.23 127
17014.47 125
17015.70 135
17016.93 135
17018.17 113
17019.40 120
17020.63 110
17021.87 101
17023.10 134
17024.33 134
17025.57 118
17026.80 104
17028.03 106
17029.27 104
17030.50 128
17031.73 117
17032.97 138
17034.20 137
17035.44 136
17036.67 100
17037.90 128
17039.14 96
17040.37 128
17041.60 137
17042.84 122
17044.07 118
17045.31 112
17046.54 115
17047.78 110
17049.01 126
17050.24 115
17051.48 109
17052.71 108
17053.95 125
17055.18 127
17056.42 127
17057.65 91
17058.89 122
17060.12 125
17061.35 109
17062.59 128
17063.82 108
17065.06 127
17066.29 114
17067.53 118
17068.76 100
17070.00 124
17071.23 93
17072.47 109
17073.70 100
17074.94 135
17076.17 111
17077.41 91
17078.65 118
17079.88 121
17081.12 126
17082.35 118
17083.59 133
17084.82 97
17086.06 92
17087.29 107
17088.53 110
17089.77 142
17091.00 115
17092.24 92
17093.47 125
17094.71 103
17095.94 116
17097.18 109
17098.42 105
17099.65 98
17100.89 114
17102.12 111
17103.36 103
17104.60 92
17105.83 98
17107.07 131
17108.31 140
17109.54 103
17110.78 118
17112.02 118
17113.25 108
17114.49 116
17115.73 82
17116.96 101
17118.20 121
17119.44 126
17120.67 98
17121.91 99
17123.15 109
17124.38 104
17125.62 115
17126.86 100
17128.10 97
17129.33 103
17130.57 123
17131.81 115
17133.04 122
17134.28 86
17135.52 113
17136.76 131
17137.99 113
17139.23 95
17140.47 101
17141.71 105
17142.94 131
17144.18 111
17145.42 115
17146.66 109
17147.90 113
17149.13 133
17150.37 123
17151.61 109
17152.85 114
17154.08 125
17155.32 86
17156.56 115
17157.80 100
17159.04 119
17160.28 119
17161.51 101
17162.75 115
17163.99 108
17165.23 122
17166.47 110
17167.71 105
17168.95 99
17170.18 127
17171.42 90
17172.66 104
17173.90 92
17175.14 103
17176.38 111
17177.62 97
17178.86 104
17180.09 116
17181.33 108
17182.57 121
17183.81 103
17185.05 83
17186.29 117
17187.53 110
17188.77 102
17190.01 105
17191.25 102
17192.49 104
17193.73 102
17194.97 104
17196.21 104
17197.45 121
17198.69 107
17199.92 116
17201.16 114
17202.40 118
17203.64 98
17204.88 94
17206.12 110
17207.36 115
17208.60 94
17209.84 117
17211.08 99
17212.32 102
17213.56 95
17214.81 111
17216.05 113
17217.29 99
17218.53 111
17219.77 110
17221.01 88
17222.25 96
17223.49 109
17224.73 105
17225.97 95
17227.21 114
17228.45 133
17229.69 124
17230.93 105
17232.17 93
17233.41 124
17234.66 109
17235.90 88
17237.14 102
17238.38 104
17239.62 109
17240.86 108
17242.10 102
17243.34 101
17244.58 119
17245.83 89
17247.07 96
17248.31 126
17249.55 102
17250.79 96
17252.03 123
17253.28 115
17254.52 112
17255.76 98
17257.00 105
17258.24 106
17259.48 92
17260.73 103
17261.97 108
17263.21 127
17264.45 96
17265.69 121
17266.94 111
17268.18 100
17269.42 94
17270.66 112
17271.91 103
17273.15 107
17274.39 88
17275.63 93
17276.88 97
17278.12 85
17279.36 107
17280.60 99
17281.85 88
17283.09 93
17284.33 104
17285.57 94
17286.82 86
17288.06 111
17289.30 104
17290.55 106
17291.79 125
17293.03 97
17294.28 101
17295.52 78
17296.76 97
17298.01 100
17299.25 102
17300.49 98
17301.74 105
17302.98 103
17304.22 93
17305.47 86
17306.71 100
17307.95 106
17309.20 107
17310.44 102
17311.68 104
17312.93 120
17314.17 99
17315.42 106
17316.66 106
17317.90 92
17319.15 133
17320.39 109
17321.64 94
17322.88 84
17324.12 95
17325.37 110
17326.61 80
17327.86 83
17329.10 105
17330.35 103
17331.59 116
17332.83 97
17334.08 100
17335.32 106
17336.57 103
17337.81 104
17339.06 95
17340.30 105
17341.55 83
17342.79 87
17344.04 96
17345.28 101
17346.53 83
17347.77 103
17349.02 88
17350.26 100
17351.51 95
17352.75 83
17354.00 97
17355.24 106
17356.49 105
17357.73 104
17358.98 96
17360.23 103
17361.47 105
17362.72 96
17363.96 107
17365.21 85
17366.45 113
17367.70 84
17368.95 85
17370.19 84
17371.44 109
17372.68 93
17373.93 105
17375.18 85
17376.42 87
17377.67 102
17378.91 110
17380.16 92
17381.41 97
17382.65 95
17383.90 97
17385.15 116
17386.39 107
17387.64 104
17388.89 91
17390.13 106
17391.38 107
17392.63 103
17393.87 78
17395.12 103
17396.37 101
17397.61 113
17398.86 111
17400.11 93
17401.35 111
17402.60 97
17403.85 111
17405.09 110
17406.34 117
17407.59 98
17408.84 97
17410.08 105
17411.33 104
17412.58 106
17413.83 107
17415.07 109
17416.32 96
17417.57 114
17418.82 120
17420.06 108
17421.31 103
17422.56 110
17423.81 99
17425.05 96
17426.30 116
17427.55 101
17428.80 97
17430.05 105
17431.29 101
17432.54 135
17433.79 76
17435.04 86
17436.29 96
17437.54 96
17438.78 110
17440.03 105
17441.28 102
17442.53 92
17443.78 113
17445.03 98
17446.27 102
17447.52 84
17448.77 116
17450.02 89
17451.27 90
17452.52 94
17453.77 121
17455.02 115
17456.27 110
17457.51 102
17458.76 90
17460.01 129
17461.26 138
17462.51 118
17463.76 118
17465.01 104
17466.26 108
17467.51 117
17468.76 98
17470.01 87
17471.26 78
17472.51 102
17473.76 118
17475.01 112
17476.26 107
17477.50 123
17478.75 117
17480.00 106
17481.25 112
17482.50 110
17483.75 101
17485.00 120
17486.25 127
17487.50 107
17488.75 118
17490.00 94
17491.25 100
17492.51 86
17493.76 97
17495.01 118
17496.26 98
17497.51 119
17498.76 110
17500.01 133
17501.26 112
17502.51 119
17503.76 119
17505.01 135
17506.26 129
17507.51 115
17508.76 128
17510.01 137
17511.26 118
17512.52 114
17513.77 108
17515.02 148
17516.27 144
17517.52 126
17518.77 123
17520.02 104
17521.27 127
17522.53 111
17523.78 137
17525.03 114
17526.28 131
17527.53 126
17528.78 146
17530.03 127
17531.29 117
17532.54 124
17533.79 137
17535.04 131
17536.29 130
17537.55 139
17538.80 147
17540.05 143
17541.30 112
17542.55 130
17543.81 130
17545.06 119
17546.31 117
17547.56 141
17548.81 108
17550.07 143
17551.32 130
17552.57 133
17553.82 132
17555.08 124
17556.33 152
17557.58 155
17558.83 130
17560.09 115
17561.34 140
17562.59 122
17563.85 122
17565.10 112
17566.35 120
17567.60 121
17568.86 108
17570.11 131
17571.36 133
17572.62 132
17573.87 127
17575.12 124
17576.38 127
17577.63 117
17578.88 116
17580.14 131
17581.39 118
17582.64 140
17583.90 117
17585.15 131
17586.40 111
17587.66 116
17588.91 138
17590.17 136
17591.42 127
17592.67 140
17593.93 114
17595.18 146
17596.43 135
17597.69 117
17598.94 141
17600.20 130
17601.45 151
17602.71 143
17603.96 150
17605.21 106
17606.47 151
17607.72 145
17608.98 153
17610.23 141
17611.49 151
17612.74 161
17614.00 145
17615.25 126
17616.50 139
17617.76 168
17619.01 147
17620.27 136
17621.52 129
17622.78 131
17624.03 116
17625.29 150
17626.54 126
17627.80 103
17629.05 150
17630.31 143
17631.56 133
17632.82 116
17634.08 114
17635.33 142
17636.59 139
17637.84 132
17639.10 137
17640.35 127
17641.61 123
17642.86 123
17644.12 119
17645.38 112
17646.63 123
17647.89 130
17649.14 128
17650.40 124
17651.66 105
17652.91 110
17654.17 142
17655.42 132
17656.68 110
17657.94 115
17659.19 121
17660.45 132
17661.70 122
17662.96 114
17664.22 118
17665.47 115
17666.73 97
17667.99 122
17669.24 118
17670.50 107
17671.76 98
17673.01 100
17674.27 123
17675.53 102
17676.78 96
17678.04 121
17679.30 120
17680.56 107
17681.81 122
17683.07 121
17684.33 109
17685.58 89
17686.84 118
17688.10 126
17689.36 111
17690.61 96
17691.87 105
17693.13 105
17694.39 103
17695.64 111
17696.90 109
17698.16 106
17699.42 85
17700.67 112
17701.93 108
17703.19 100
17704.45 95
17705.70 115
17706.96 138
17708.22 97
17709.48 82
17710.74 100
17711.99 134
17713.25 114
17714.51 112
17715.77 91
17717.03 101
17718.29 108
17719.54 123
17720.80 104
17722.06 102
17723.32 92
17724.58 117
17725.84 110
17727.10 100
17728.35 118
17729.61 115
17730.87 109
17732.13 101
17733.39 88
17734.65 98
17735.91 119
17737.17 115
17738.43 98
17739.69 99
17740.94 95
17742.20 102
17743.46 125
17744.72 111
17745.98 103
17747.24 118
17748.50 118
17749.76 121
17751.02 96
17752.28 106
17753.54 94
17754.80 126
17756.06 120
17757.32 136
17758.58 94
17759.84 105
17761.10 110
17762.36 117
17763.62 91
17764.88 107
17766.14 101
17767.40 124
17768.66 95
17769.92 101
17771.18 121
17772.44 106
17773.70 126
17774.96 93
17776.22 117
17777.48 109
17778.74 96
17780.00 86
17781.26 125
17782.52 108
17783.78 108
17785.04 92
17786.30 107
17787.57 126
17788.83 91
17790.09 136
17791.35 108
17792.61 107
17793.87 100
17795.13 109
17796.39 104
17797.65 92
17798.91 95
17800.18 105
17801.44 93
17802.70 94
17803.96 82
17805.22 111
17806.48 82
17807.74 92
17809.01 123
17810.27 106
17811.53 111
17812.79 106
17814.05 94
17815.31 107
17816.58 93
17817.84 96
17819.10 90
17820.36 80
17821.62 102
17822.89 121
17824.15 98
17825.41 81
17826.67 105
17827.94 119
17829.20 102
17830.46 80
17831.72 91
17832.98 100
17834.25 110
17835.51 116
17836.77 94
17838.04 89
17839.30 94
17840.56 114
17841.82 85
17843.09 91
17844.35 68
17845.61 96
17846.87 120
17848.14 110
17849.40 101
17850.66 90
17851.93 108
17853.19 91
17854.45 84
17855.72 86
17856.98 102
17858.24 89
17859.51 111
17860.77 97
17862.03 88
17863.30 108
17864.56 97
17865.82 93
17867.09 87
17868.35 95
17869.62 89
17870.88 88
17872.14 97
17873.41 93
17874.67 98
17875.93 112
17877.20 98
17878.46 101
17879.73 94
17880.99 102
17882.26 84
17883.52 100
17884.78 86
17886.05 83
17887.31 90
17888.58 95
17889.84 93
17891.11 101
17892.37 72
17893.63 79
17894.90 92
17896.16 102
17897.43 89
17898.69 95
17899.96 94
17901.22 95
17902.49 102
17903.75 98
17905.02 105
17906.28 78
17907.55 84
17908.81 103
17910.08 117
17911.34 88
17912.61 100
17913.87 118
17915.14 110
17916.41 103
17917.67 99
17918.94 83
17920.20 81
17921.47 95
17922.73 80
17924.00 86
17925.26 89
17926.53 105
17927.80 89
17929.06 89
17930.33 75
17931.59 102
17932.86 96
17934.13 78
17935.39 93
17936.66 90
17937.92 102
17939.19 98
17940.46 99
17941.72 100
17942.99 88
17944.26 102
17945.52 85
17946.79 106
17948.06 102
17949.32 102
17950.59 98
17951.85 101
17953.12 86
17954.39 88
17955.66 100
17956.92 95
17958.19 88
17959.46 86
17960.72 88
17961.99 93
17963.26 73
17964.52 94
17965.79 87
17967.06 94
17968.33 91
17969.59 105
17970.86 99
17972.13 84
17973.40 97
17974.66 91
17975.93 94
17977.20 87
17978.47 96
17979.73 76
17981.00 86
17982.27 87
17983.54 90
17984.80 91
17986.07 77
17987.34 96
17988.61 106
17989.88 113
17991.14 97
17992.41 79
17993.68 101
17994.95 93
17996.22 107
17997.48 85
17998.75 111
18000.02 105
18001.29 77
18002.56 84
18003.83 81
18005.10 99
18006.36 106
18007.63 101
18008.90 101
18010.17 87
18011.44 78
18012.71 81
18013.98 96
18015.25 94
18016.51 84
18017.78 109
18019.05 105
18020.32 91
18021.59 87
18022.86 97
18024.13 100
18025.40 88
18026.67 78
18027.94 86
18029.21 100
18030.48 91
18031.75 100
18033.01 79
18034.28 79
18035.55 98
18036.82 126
18038.09 112
18039.36 89
18040.63 96
18041.90 87
18043.17 82
18044.44 75
18045.71 84
18046.98 81
18048.25 88
18049.52 113
18050.79 90
18052.06 98
18053.33 82
18054.60 96
18055.87 102
18057.14 98
18058.42 92
18059.69 94
18060.96 120
18062.23 99
18063.50 83
18064.77 87
18066.04 102
18067.31 110
18068.58 87
18069.85 84
18071.12 99
18072.39 105
18073.66 109
18074.93 96
18076.21 91
18077.48 101
18078.75 106
18080.02 122
18081.29 94
18082.56 108
18083.83 110
18085.10 105
18086.38 123
18087.65 113
18088.92 89
18090.19 124
18091.46 107
18092.73 115
18094.01 102
18095.28 104
18096.55 111
18097.82 108
18099.09 101
18100.36 100
18101.64 103
18102.91 107
18104.18 119
18105.45 100
18106.73 83
18108.00 102
18109.27 109
18110.54 123
18111.81 111
18113.09 109
18114.36 112
18115.63 95
18116.90 101
18118.18 104
18119.45 95
18120.72 104
18121.99 107
18123.27 97
18124.54 115
18125.81 84
18127.09 122
18128.36 96
18129.63 107
18130.90 102
18132.18 98
18133.45 107
18134.72 96
18136.00 104
18137.27 94
18138.54 99
18139.82 107
18141.09 96
18142.36 94
18143.64 105
18144.91 111
18146.18 92
18147.46 100
18148.73 96
18150.00 105
18151.28 137
18152.55 104
18153.83 87
18155.10 105
18156.37 100
18157.65 109
18158.92 119
18160.20 96
18161.47 94
18162.74 85
18164.02 104
18165.29 98
18166.57 84
18167.84 110
18169.12 96
18170.39 110
18171.66 84
18172.94 87
18174.21 89
18175.49 83
18176.76 85
18178.04 109
18179.31 95
18180.59 82
18181.86 92
18183.14 100
18184.41 98
18185.69 98
18186.96 88
18188.24 96
18189.51 100
18190.79 75
18192.06 86
18193.34 89
18194.61 91
18195.89 96
18197.16 114
18198.44 84
18199.71 108
18200.99 96
18202.26 90
18203.54 94
18204.81 87
18206.09 108
18207.37 105
18208.64 103
18209.92 96
18211.19 82
18212.47 119
18213.75 102
18215.02 97
18216.30 97
18217.57 81
18218.85 113
18220.13 77
18221.40 87
18222.68 85
18223.95 77
18225.23 111
18226.51 116
18227.78 95
18229.06 74
18230.34 90
18231.61 98
18232.89 81
18234.17 101
18235.44 105
18236.72 110
18238.00 103
18239.27 104
18240.55 97
18241.83 111
18243.10 104
18244.38 100
18245.66 107
18246.94 96
18248.21 101
18249.49 104
18250.77 101
18252.04 81
18253.32 83
18254.60 100
18255.88 92
18257.15 81
18258.43 102
18259.71 85
18260.99 95
18262.26 97
18263.54 87
18264.82 99
18266.10 94
18267.37 85
18268.65 125
18269.93 95
18271.21 81
18272.49 89
18273.76 88
18275.04 98
18276.32 87
18277.60 81
18278.88 102
18280.15 93
18281.43 102
18282.71 89
18283.99 87
18285.27 110
18286.55 88
18287.83 96
18289.10 102
18290.38 89
18291.66 102
18292.94 87
18294.22 82
18295.50 82
18296.78 90
18298.06 100
18299.33 86
18300.61 80
18301.89 82
18303.17 82
18304.45 87
18305.73 95
18307.01 87
18308.29 108
18309.57 99
18310.85 157
18312.13 76
18313.41 84
18314.68 82
18315.96 93
18317.24 89
18318.52 78
18319.80 90
18321.08 90
18322.36 92
18323.64 85
18324.92 93
18326.20 84
18327.48 88
18328.76 89
18330.04 81
18331.32 89
18332.60 81
18333.88 105
18335.16 95
18336.44 101
18337.72 86
18339.00 93
18340.28 85
18341.56 87
18342.84 85
18344.12 77
18345.41 100
18346.69 99
18347.97 84
18349.25 76
18350.53 74
18351.81 96
18353.09 113
18354.37 86
18355.65 97
18356.93 89
18358.21 96
18359.49 68
18360.78 94
18362.06 78
18363.34 81
18364.62 104
18365.90 80
18367.18 92
18368.46 90
18369.74 84
18371.03 91
18372.31 81
18373.59 87
18374.87 77
18376.15 110
18377.43 99
18378.72 94
18380.00 91
18381.28 100
18382.56 89
18383.84 84
18385.12 70
18386.41 87
18387.69 94
18388.97 97
18390.25 78
18391.53 85
18392.82 125
18394.10 107
18395.38 87
18396.66 71
18397.95 89
18399.23 110
18400.51 83
18401.79 86
18403.08 82
18404.36 94
18405.64 110
18406.92 93
18408.21 82
18409.49 73
18410.77 76
18412.06 90
18413.34 76
18414.62 66
18415.90 85
18417.19 87
18418.47 87
18419.75 89
18421.04 80
18422.32 79
18423.60 62
18424.89 84
18426.17 87
18427.45 91
18428.74 75
18430.02 87
18431.30 118
18432.59 99
18433.87 93
18435.15 99
18436.44 97
18437.72 81
18439.01 86
18440.29 81
18441.57 107
18442.86 90
18444.14 92
18445.43 73
18446.71 91
18447.99 88
18449.28 71
18450.56 87
18451.85 102
18453.13 87
18454.42 81
18455.70 88
18456.98 85
18458.27 69
18459.55 74
18460.84 89
18462.12 83
18463.41 97
18464.69 95
18465.98 93
18467.26 84
18468.55 91
18469.83 86
18471.12 75
18472.40 97
18473.69 90
18474.97 91
18476.26 96
18477.54 86
18478.83 100
18480.11 98
18481.40 97
18482.68 98
18483.97 87
18485.25 89
18486.54 95
18487.82 101
18489.11 89
18490.40 87
18491.68 91
18492.97 65
18494.25 91
18495.54 89
18496.82 95
18498.11 104
18499.40 101
18500.68 84
18501.97 107
18503.25 85
18504.54 86
18505.83 103
18507.11 101
18508.40 104
18509.69 99
18510.97 89
18512.26 86
18513.54 62
18514.83 89
18516.12 101
18517.40 103
18518.69 94
18519.98 74
18521.26 94
18522.55 86
18523.84 77
18525.12 96
18526.41 96
18527.70 102
18528.99 87
18530.27 84
18531.56 86
18532.85 99
18534.13 96
18535.42 98
18536.71 97
18538.00 97
18539.28 93
18540.57 120
18541.86 72
18543.14 97
18544.43 110
18545.72 98
18547.01 82
18548.30 109
18549.58 109
18550.87 98
18552.16 115
18553.45 94
18554.73 83
18556.02 97
18557.31 91
18558.60 83
18559.89 94
18561.17 80
18562.46 94
18563.75 90
18565.04 87
18566.33 105
18567.62 87
18568.90 95
18570.19 101
18571.48 93
18572.77 99
18574.06 97
18575.35 108
18576.63 88
18577.92 93
18579.21 102
18580.50 77
18581.79 76
18583.08 99
18584.37 95
18585.66 104
18586.95 124
18588.23 96
18589.52 93
18590.81 92
18592.10 102
18593.39 88
18594.68 104
18595.97 120
18597.26 123
18598.55 104
18599.84 98
18601.13 88
18602.42 106
18603.71 98
18605.00 117
18606.29 135
18607.58 104
18608.86 115
18610.15 111
18611.44 123
18612.73 122
18614.02 114
18615.31 123
18616.60 109
18617.89 113
18619.18 118
18620.47 98
18621.76 98
18623.06 111
18624.35 111
18625.64 105
18626.93 89
18628.22 109
18629.51 91
18630.80 109
18632.09 97
18633.38 108
18634.67 101
18635.96 110
18637.25 113
18638.54 74
18639.83 97
18641.12 112
18642.41 112
18643.71 91
18645.00 86
18646.29 94
18647.58 102
18648.87 118
18650.16 102
18651.45 71
18652.74 80
18654.03 97
18655.33 114
18656.62 97
18657.91 97
18659.20 104
18660.49 112
18661.78 112
18663.07 85
18664.37 101
18665.66 108
18666.95 116
18668.24 87
18669.53 83
18670.83 108
18672.12 93
18673.41 95
18674.70 81
18675.99 87
18677.29 96
18678.58 103
18679.87 119
18681.16 93
18682.45 94
18683.75 95
18685.04 86
18686.33 100
18687.62 70
18688.92 83
18690.21 88
18691.50 104
18692.79 102
18694.09 85
18695.38 89
18696.67 96
18697.97 95
18699.26 84
18700.55 88
18701.84 109
18703.14 100
18704.43 82
18705.72 76
18707.02 77
18708.31 81
18709.60 85
18710.90 96
18712.19 87
18713.48 71
18714.78 87
18716.07 96
18717.36 91
18718.66 85
18719.95 93
18721.24 102
18722.54 105
18723.83 76
18725.13 99
18726.42 78
18727.71 95
18729.01 79
18730.30 96
18731.60 100
18732.89 80
18734.18 74
18735.48 93
18736.77 96
18738.07 85
18739.36 79
18740.66 92
18741.95 87
18743.24 63
18744.54 88
18745.83 84
18747.13 95
18748.42 91
18749.72 95
18751.01 81
18752.31 92
18753.60 76
18754.90 95
18756.19 96
18757.49 74
18758.78 72
18760.08 88
18761.37 99
18762.67 87
18763.96 90
18765.26 76
18766.55 94
18767.85 87
18769.14 92
18770.44 94
18771.73 90
18773.03 101
18774.32 85
18775.62 90
18776.91 71
18778.21 76
18779.51 86
18780.80 78
18782.10 71
18783.39 96
18784.69 86
18785.99 90
18787.28 65
18788.58 88
18789.87 115
18791.17 96
18792.47 97
18793.76 79
18795.06 86
18796.35 86
18797.65 98
18798.95 78
18800.24 78
18801.54 82
18802.84 104
18804.13 76
18805.43 60
18806.73 78
18808.02 102
18809.32 73
18810.62 91
18811.91 83
18813.21 105
18814.51 98
18815.80 79
18817.10 92
18818.40 90
18819.69 81
18820.99 75
18822.29 90
18823.59 62
18824.88 70
18826.18 73
18827.48 92
18828.78 77
18830.07 87
18831.37 85
18832.67 83
18833.97 66
18835.26 84
18836.56 98
18837.86 90
18839.16 104
18840.45 87
18841.75 94
18843.05 89
18844.35 88
18845.65 84
18846.94 97
18848.24 94
18849.54 79
18850.84 78
18852.14 71
18853.43 78
18854.73 65
18856.03 106
18857.33 103
18858.63 91
18859.93 77
18861.22 82
18862.52 98
18863.82 96
18865.12 100
18866.42 103
18867.72 86
18869.02 90
18870.32 75
18871.61 116
18872.91 97
18874.21 102
18875.51 83
18876.81 99
18878.11 86
18879.41 78
18880.71 77
18882.01 69
18883.31 90
18884.61 85
18885.90 89
18887.20 79
18888.50 85
18889.80 84
18891.10 87
18892.40 73
18893.70 82
18895.00 95
18896.30 74
18897.60 86
18898.90 79
18900.20 79
18901.50 77
18902.80 80
18904.10 79
18905.40 86
18906.70 95
18908.00 98
18909.30 88
18910.60 88
18911.90 78
18913.20 79
18914.50 83
18915.80 69
18917.10 78
18918.40 96
18919.70 107
18921.00 100
18922.30 81
18923.61 88
18924.91 84
18926.21 86
18927.51 95
18928.81 91
18930.11 83
18931.41 83
18932.71 89
18934.01 85
18935.31 84
18936.61 89
18937.92 91
18939.22 80
18940.52 72
18941.82 102
18943.12 84
18944.42 80
18945.72 85
18947.03 105
18948.33 97
18949.63 96
18950.93 68
18952.23 72
18953.53 78
18954.84 64
18956.14 88
18957.44 93
18958.74 89
18960.04 91
18961.34 96
18962.65 88
18963.95 80
18965.25 94
18966.55 93
18967.86 81
18969.16 87
18970.46 68
18971.76 96
18973.06 84
18974.37 64
18975.67 77
18976.97 82
18978.27 76
18979.58 78
18980.88 82
18982.18 79
18983.48 94
18984.79 85
18986.09 101
18987.39 97
18988.70 97
18990.00 76
18991.30 82
18992.61 90
18993.91 73
18995.21 86
18996.51 91
18997.82 100
18999.12 68
19000.42 79
19001.73 86
19003.03 85
19004.33 88
19005.64 90
19006.94 74
19008.25 90
19009.55 76
19010.85 87
19012.16 88
19013.46 77
19014.76 87
19016.07 100
19017.37 92
19018.68 69
19019.98 69
19021.28 87
19022.59 93
19023.89 60
19025.20 94
19026.50 77
19027.80 94
19029.11 74
19030.41 79
19031.72 83
19033.02 72
19034.33 88
19035.63 90
19036.94 66
19038.24 71
19039.54 91
19040.85 83
19042.15 86
19043.46 78
19044.76 94
19046.07 88
19047.37 82
19048.68 67
19049.98 74
19051.29 80
19052.59 79
19053.90 94
19055.20 74
19056.51 65
19057.81 69
19059.12 92
19060.43 89
19061.73 71
19063.04 58
19064.34 87
19065.65 89
19066.95 88
19068.26 58
19069.56 84
19070.87 87
19072.18 107
19073.48 83
19074.79 64
19076.09 77
19077.40 75
19078.71 85
19080.01 73
19081.32 65
19082.62 73
19083.93 104
19085.24 85
19086.54 83
19087.85 82
19089.16 68
19090.46 84
19091.77 95
19093.07 76
19094.38 83
19095.69 82
19096.99 94
19098.30 92
19099.61 57
19100.91 75
19102.22 84
19103.53 83
19104.84 68
19106.14 72
19107.45 83
19108.76 76
19110.06 80
19111.37 84
19112.68 89
19113.98 76
19115.29 87
19116.60 80
19117.91 74
19119.21 60
19120.52 90
19121.83 74
19123.14 94
19124.44 78
19125.75 92
19127.06 68
19128.37 76
19129.68 66
19130.98 84
19132.29 84
19133.60 102
19134.91 83
19136.21 76
19137.52 81
19138.83 91
19140.14 98
19141.45 101
19142.76 92
19144.06 82
19145.37 88
19146.68 86
19147.99 90
19149.30 106
19150.61 88
19151.91 93
19153.22 83
19154.53 75
19155.84 82
19157.15 83
19158.46 83
19159.77 88
19161.07 96
19162.38 98
19163.69 78
19165.00 85
19166.31 86
19167.62 96
19168.93 93
19170.24 88
19171.55 86
19172.86 81
19174.17 79
19175.48 75
19176.78 78
19178.09 60
19179.40 75
19180.71 58
19182.02 75
19183.33 78
19184.64 81
19185.95 95
19187.26 83
19188.57 67
19189.88 93
19191.19 81
19192.50 84
19193.81 87
19195.12 99
19196.43 92
19197.74 85
19199.05 89
19200.36 77
19201.67 86
19202.98 89
19204.29 79
19205.60 80
19206.91 87
19208.22 83
19209.53 81
19210.84 88
19212.15 104
19213.47 86
19214.78 77
19216.09 72
19217.40 77
19218.71 87
19220.02 88
19221.33 65
19222.64 74
19223.95 90
19225.26 84
19226.57 73
19227.89 73
19229.20 85
19230.51 85
19231.82 86
19233.13 78
19234.44 74
19235.75 78
19237.06 71
19238.38 76
19239.69 77
19241.00 65
19242.31 78
19243.62 88
19244.93 82
19246.25 85
19247.56 108
19248.87 87
19250.18 100
19251.49 76
19252.81 81
19254.12 68
19255.43 82
19256.74 73
19258.05 75
19259.37 63
19260.68 90
19261.99 84
19263.30 80
19264.62 76
19265.93 68
19267.24 78
19268.55 89
19269.87 83
19271.18 83
19272.49 76
19273.80 91
19275.12 86
19276.43 70
19277.74 87
19279.05 76
19280.37 87
19281.68 82
19282.99 85
19284.31 74
19285.62 87
19286.93 70
19288.25 95
19289.56 73
19290.87 69
19292.19 78
19293.50 83
19294.81 93
19296.13 85
19297.44 84
19298.75 75
19300.07 91
19301.38 68
19302.69 72
19304.01 87
19305.32 84
19306.64 79
19307.95 95
19309.26 79
19310.58 92
19311.89 82
19313.21 63
19314.52 76
19315.83 82
19317.15 92
19318.46 71
19319.78 93
19321.09 81
19322.41 74
19323.72 70
19325.03 77
19326.35 70
19327.66 82
19328.98 82
19330.29 83
19331.61 71
19332.92 64
19334.24 74
19335.55 85
19336.87 82
19338.18 88
19339.50 79
19340.81 90
19342.13 78
19343.44 85
19344.76 69
19346.07 80
19347.39 75
19348.70 90
19350.02 89
19351.33 73
19352.65 61
19353.96 70
19355.28 86
19356.59 82
19357.91 95
19359.23 86
19360.54 88
19361.86 65
19363.17 92
19364.49 83
19365.80 73
19367.12 70
19368.44 100
19369.75 93
19371.07 93
19372.38 88
19373.70 81
19375.02 105
19376.33 90
19377.65 75
19378.97 75
19380.28 84
19381.60 76
19382.91 79
19384.23 62
19385.55 57
19386.86 84
19388.18 78
19389.50 76
19390.81 81
19392.13 72
19393.45 76
19394.76 78
19396.08 83
19397.40 88
19398.72 82
19400.03 81
19401.35 85
19402.67 90
19403.98 74
19405.30 73
19406.62 81
19407.94 75
19409.25 83
19410.57 74
19411.89 76
19413.20 89
19414.52 89
19415.84 72
19417.16 86
19418.48 72
19419.79 75
19421.11 79
19422.43 70
19423.75 73
19425.06 65
19426.38 75
19427.70 80
19429.02 90
19430.34 90
19431.65 83
19432.97 90
19434.29 74
19435.61 83
19436.93 77
19438.25 77
19439.56 66
19440.88 84
19442.20 74
19443.52 75
19444.84 83
19446.16 79
19447.47 91
19448.79 65
19450.11 87
19451.43 88
19452.75 97
19454.07 86
19455.39 83
19456.71 92
19458.03 75
19459.34 81
19460.66 76
19461.98 77
19463.30 77
19464.62 77
19465.94 87
19467.26 90
19468.58 75
19469.90 85
19471.22 80
19472.54 88
19473.86 65
19475.18 84
19476.50 79
19477.82 62
19479.14 90
19480.46 77
19481.78 71
19483.10 82
19484.42 77
19485.73 75
19487.05 91
19488.37 77
19489.70 76
19491.02 92
19492.34 99
19493.66 70
19494.98 89
19496.30 82
19497.62 74
19498.94 81
19500.26 90
19501.58 84
19502.90 82
19504.22 86
19505.54 91
19506.86 77
19508.18 72
19509.50 87
19510.82 83
19512.14 74
19513.46 79
19514.78 67
19516.11 85
19517.43 83
19518.75 80
19520.07 83
19521.39 97
19522.71 92
19524.03 79
19525.35 78
19526.68 81
19528.00 82
19529.32 86
19530.64 81
19531.96 85
19533.28 87
19534.60 63
19535.93 89
19537.25 82
19538.57 67
19539.89 85
19541.21 83
19542.53 78
19543.86 74
19545.18 81
19546.50 71
19547.82 81
19549.14 79
19550.47 73
19551.79 79
19553.11 87
19554.43 86
19555.76 84
19557.08 74
19558.40 75
19559.72 96
19561.05 73
19562.37 81
19563.69 79
19565.01 81
19566.34 75
19567.66 78
19568.98 63
19570.30 79
19571.63 90
19572.95 90
19574.27 91
19575.60 80
19576.92 80
19578.24 64
19579.57 79
19580.89 81
19582.21 88
19583.54 72
19584.86 80
19586.18 70
19587.51 100
19588.83 91
19590.15 84
19591.48 70
19592.80 88
19594.12 75
19595.45 79
19596.77 86
19598.09 86
19599.42 108
19600.74 82
19602.07 64
19603.39 85
19604.71 78
19606.04 88
19607.36 70
19608.69 78
19610.01 85
19611.33 84
19612.66 64
19613.98 76
19615.31 73
19616.63 82
19617.96 65
19619.28 76
19620.60 84
19621.93 80
19623.25 86
19624.58 92
19625.90 70
19627.23 94
19628.55 90
19629.88 86
19631.20 60
19632.53 76
19633.85 85
19635.18 84
19636.50 88
19637.83 60
19639.15 80
19640.48 79
19641.80 89
19643.13 77
19644.45 65
19645.78 67
19647.10 101
19648.43 107
19649.76 79
19651.08 87
19652.41 73
19653.73 80
19655.06 74
19656.38 67
19657.71 62
19659.04 84
19660.36 73
19661.69 87
19663.01 78
19664.34 83
19665.67 64
19666.99 108
19668.32 87
19669.64 81
19670.97 72
19672.30 76
19673.62 95
19674.95 89
19676.28 53
19677.60 87
19678.93 92
19680.25 94
19681.58 57
19682.91 76
19684.23 91
19685.56 76
19686.89 100
19688.22 79
19689.54 62
19690.87 75
19692.20 77
19693.52 96
19694.85 83
19696.18 87
19697.50 102
19698.83 74
19700.16 69
19701.49 56
19702.81 63
19704.14 71
19705.47 83
19706.80 85
19708.12 83
19709.45 74
19710.78 81
19712.11 69
19713.43 62
19714.76 78
19716.09 80
19717.42 80
19718.74 80
19720.07 80
19721.40 81
19722.73 74
19724.06 85
19725.38 57
19726.71 92
19728.04 85
19729.37 94
19730.70 79
19732.03 92
19733.35 73
19734.68 75
19736.01 73
19737.34 85
19738.67 72
19740.00 73
19741.32 71
19742.65 79
19743.98 74
19745.31 81
19746.64 82
19747.97 73
19749.30 69
19750.63 94
19751.96 89
19753.28 90
19754.61 83
19755.94 78
19757.27 85
19758.60 80
19759.93 81
19761.26 71
19762.59 89
19763.92 78
19765.25 70
19766.58 80
19767.91 84
19769.24 87
19770.57 75
19771.90 82
19773.22 88
19774.55 70
19775.88 91
19777.21 73
19778.54 79
19779.87 68
19781.20 66
19782.53 75
19783.86 75
19785.19 73
19786.52 89
19787.85 87
19789.18 76
19790.51 76
19791.85 87
19793.18 79
19794.51 87
19795.84 79
19797.17 81
19798.50 64
19799.83 80
19801.16 82
19802.49 70
19803.82 80
19805.15 85
19806.48 74
19807.81 75
19809.14 93
19810.47 97
19811.81 109
19813.14 77
19814.47 82
19815.80 65
19817.13 97
19818.46 76
19819.79 78
19821.12 77
19822.45 80
19823.79 82
19825.12 80
19826.45 98
19827.78 87
19829.11 106
19830.44 87
19831.78 94
19833.11 85
19834.44 90
19835.77 88
19837.10 88
19838.43 71
19839.77 89
19841.10 86
19842.43 94
19843.76 90
19845.09 75
19846.43 91
19847.76 92
19849.09 81
19850.42 81
19851.76 91
19853.09 86
19854.42 90
19855.75 89
19857.09 72
19858.42 75
19859.75 94
19861.08 93
19862.42 96
19863.75 87
19865.08 77
19866.41 96
19867.75 100
19869.08 87
19870.41 97
19871.75 76
19873.08 86
19874.41 105
19875.75 105
19877.08 87
19878.41 68
19879.75 100
19881.08 90
19882.41 79
19883.75 69
19885.08 78
19886.41 97
19887.75 107
19889.08 90
19890.41 78
19891.75 92
19893.08 103
19894.41 99
19895.75 83
19897.08 79
19898.42 74
19899.75 93
19901.08 83
19902.42 82
19903.75 72
19905.09 83
19906.42 84
19907.75 98
19909.09 85
19910.42 89
19911.76 90
19913.09 75
19914.43 94
19915.76 87
19917.10 93
19918.43 84
19919.77 88
19921.10 61
19922.43 84
19923.77 93
19925.10 92
19926.44 85
19927.77 80
19929.11 74
19930.44 95
19931.78 92
19933.11 74
19934.45 77
19935.78 85
19937.12 84
19938.45 83
19939.79 72
19941.13 68
19942.46 92
19943.80 76
19945.13 85
19946.47 83
19947.80 66
19949.14 74
19950.47 87
19951.81 65
19953.15 54
19954.48 95
19955.82 84
19957.15 72
19958.49 69
19959.83 83
19961.16 78
19962.50 98
19963.83 71
19965.17 80
19966.51 86
19967.84 101
19969.18 88
19970.51 90
19971.85 89
19973.19 80
19974.52 79
19975.86 79
19977.20 79
19978.53 75
19979.87 91
19981.21 86
19982.54 94
19983.88 68
19985.22 91
19986.55 98
19987.89 109
19989.23 67
19990.57 71
19991.90 64
19993.24 77
19994.58 92
19995.91 97
19997.25 79
19998.59 82
19999.93 91
20001.26 67
20002.60 72
20003.94 62
20005.28 96
20006.61 79
20007.95 97
20009.29 63
20010.63 74
20011.96 87
20013.30 103
20014.64 78
20015.98 89
20017.31 72
20018.65 99
20019.99 81
20021.33 101
20022.67 83
20024.01 88
20025.34 87
20026.68 78
20028.02 89
20029.36 90
20030.70 83
20032.03 92
20033.37 90
20034.71 90
20036.05 90
20037.39 84
20038.73 85
20040.07 100
20041.40 86
20042.74 110
20044.08 92
20045.42 93
20046.76 85
20048.10 91
20049.44 76
20050.78 90
20052.12 101
20053.46 98
20054.79 86
20056.13 106
20057.47 82
20058.81 99
20060.15 111
20061.49 93
20062.83 91
20064.17 73
20065.51 113
20066.85 92
20068.19 117
20069.53 93
20070.87 95
20072.21 74
20073.55 85
20074.89 71
20076.23 89
20077.57 84
20078.91 80
20080.25 85
20081.59 89
20082.93 92
20084.27 82
20085.61 68
20086.95 85
20088.29 97
20089.63 85
20090.97 103
20092.31 75
20093.65 95
20094.99 100
20096.33 92
20097.67 79
20099.01 54
20100.35 83
20101.69 59
20103.03 78
20104.38 72
20105.72 86
20107.06 83
20108.40 81
20109.74 90
20111.08 87
20112.42 76
20113.76 96
20115.10 99
20116.45 111
20117.79 73
20119.13 97
20120.47 88
20121.81 100
20123.15 95
20124.49 65
20125.84 84
20127.18 79
20128.52 88
20129.86 69
20131.20 73
20132.54 96
20133.89 89
20135.23 81
20136.57 85
20137.91 79
20139.25 85
20140.60 82
