# Supplementary material for: MALDI-TOF MS typing enables the classification of brewing yeasts of the genus Saccharomyces to major beer styles
Source: PLoS One. 2017 Aug 9;12(8):e0181694. doi: 10.1371/journal.pone.0181694 (PMC5549903; doi:10.1371/journal.pone.0181694)
Supplement: S15 File — The directory includes 90 raw files and was zipped to “.zip”; the folder has three strains with 30 spectra per strain; S1 Text explains the raw files with an example and Table 1 represents the yeast strains used within the experiment. (ZIP) [file pone.0181694.s018.zip › 43-45/30669-454-OG-WB-WB-YPG-18h-E-E_2015-11-10__0_B1_1.dat]

2000.57 1148
2000.99 1154
2001.41 1183
2001.83 1040
2002.26 1029
2002.68 1046
2003.10 1073
2003.52 957
2003.94 958
2004.36 1060
2004.79 1023
2005.21 1065
2005.63 1072
2006.05 985
2006.48 1030
2006.90 1096
2007.32 950
2007.74 992
2008.16 1063
2008.59 1008
2009.01 1049
2009.43 1017
2009.85 995
2010.28 1063
2010.70 1047
2011.12 992
2011.55 1071
2011.97 1064
2012.39 1095
2012.81 896
2013.24 987
2013.66 1054
2014.08 1205
2014.51 1137
2014.93 1035
2015.35 917
2015.78 986
2016.20 1048
2016.62 1054
2017.05 989
2017.47 963
2017.89 1014
2018.32 1111
2018.74 949
2019.16 1015
2019.59 1127
2020.01 1052
2020.43 1085
2020.86 1015
2021.28 1141
2021.70 1115
2022.13 1039
2022.55 1081
2022.98 1111
2023.40 1056
2023.82 1119
2024.25 998
2024.67 1119
2025.10 989
2025.52 981
2025.95 1051
2026.37 947
2026.79 962
2027.22 924
2027.64 996
2028.07 1089
2028.49 1161
2028.92 994
2029.34 969
2029.77 1047
2030.19 894
2030.61 914
2031.04 931
2031.46 926
2031.89 907
2032.31 971
2032.74 936
2033.16 944
2033.59 1026
2034.01 1074
2034.44 1083
2034.86 975
2035.29 992
2035.72 1082
2036.14 1007
2036.57 934
2036.99 902
2037.42 1002
2037.84 982
2038.27 1005
2038.69 1067
2039.12 1044
2039.54 967
2039.97 980
2040.40 1154
2040.82 1029
2041.25 1112
2041.67 1073
2042.10 1058
2042.53 938
2042.95 898
2043.38 944
2043.80 909
2044.23 1059
2044.66 999
2045.08 1186
2045.51 1166
2045.94 1165
2046.36 1025
2046.79 1078
2047.21 1034
2047.64 1062
2048.07 1201
2048.49 1174
2048.92 1178
2049.35 1164
2049.77 1148
2050.20 1120
2050.63 1277
2051.06 1120
2051.48 1092
2051.91 1045
2052.34 1052
2052.76 1059
2053.19 1054
2053.62 1062
2054.04 1100
2054.47 1112
2054.90 1001
2055.33 939
2055.75 979
2056.18 1031
2056.61 1081
2057.04 1050
2057.46 1012
2057.89 976
2058.32 1122
2058.75 1074
2059.17 1036
2059.60 1038
2060.03 1058
2060.46 1115
2060.89 1014
2061.31 1083
2061.74 1097
2062.17 998
2062.60 970
2063.03 1092
2063.45 1107
2063.88 1333
2064.31 1563
2064.74 1450
2065.17 1578
2065.60 1460
2066.02 1520
2066.45 1634
2066.88 1632
2067.31 1688
2067.74 1524
2068.17 1376
2068.60 1261
2069.02 1234
2069.45 1206
2069.88 1070
2070.31 1062
2070.74 1016
2071.17 1101
2071.60 1072
2072.03 958
2072.46 1066
2072.89 1141
2073.31 1221
2073.74 1026
2074.17 1016
2074.60 1060
2075.03 1156
2075.46 1011
2075.89 1072
2076.32 1047
2076.75 1079
2077.18 1199
2077.61 1182
2078.04 1062
2078.47 1024
2078.90 987
2079.33 1118
2079.76 1026
2080.19 973
2080.62 1051
2081.05 1036
2081.48 1040
2081.91 1076
2082.34 1094
2082.77 1011
2083.20 986
2083.63 1035
2084.06 1079
2084.49 935
2084.92 963
2085.35 975
2085.78 1040
2086.21 1079
2086.64 1013
2087.07 1026
2087.50 1029
2087.93 968
2088.36 952
2088.80 1049
2089.23 935
2089.66 1024
2090.09 996
2090.52 1034
2090.95 867
2091.38 1007
2091.81 1014
2092.24 1029
2092.67 967
2093.11 985
2093.54 924
2093.97 899
2094.40 975
2094.83 903
2095.26 987
2095.69 922
2096.13 962
2096.56 908
2096.99 899
2097.42 964
2097.85 938
2098.28 924
2098.72 890
2099.15 880
2099.58 936
2100.01 945
2100.44 916
2100.88 976
2101.31 904
2101.74 904
2102.17 955
2102.60 926
2103.04 892
2103.47 915
2103.90 1027
2104.33 1010
2104.77 795
2105.20 883
2105.63 889
2106.06 920
2106.50 989
2106.93 967
2107.36 1067
2107.79 1057
2108.23 1087
2108.66 977
2109.09 928
2109.53 1002
2109.96 1005
2110.39 1039
2110.83 1060
2111.26 1157
2111.69 1175
2112.12 1030
2112.56 864
2112.99 911
2113.42 1035
2113.86 946
2114.29 994
2114.72 954
2115.16 970
2115.59 963
2116.03 1015
2116.46 909
2116.89 910
2117.33 888
2117.76 908
2118.19 849
2118.63 839
2119.06 892
2119.50 888
2119.93 862
2120.36 1005
2120.80 993
2121.23 965
2121.67 1013
2122.10 990
2122.53 943
2122.97 974
2123.40 858
2123.84 929
2124.27 966
2124.71 994
2125.14 902
2125.58 920
2126.01 883
2126.45 964
2126.88 942
2127.31 952
2127.75 896
2128.18 1019
2128.62 979
2129.05 1024
2129.49 979
2129.92 1022
2130.36 1006
2130.79 1010
2131.23 1030
2131.66 1072
2132.10 994
2132.54 1046
2132.97 1097
2133.41 986
2133.84 929
2134.28 1068
2134.71 999
2135.15 991
2135.58 856
2136.02 1018
2136.45 1132
2136.89 1021
2137.33 949
2137.76 868
2138.20 910
2138.63 1019
2139.07 935
2139.51 950
2139.94 961
2140.38 1006
2140.81 993
2141.25 897
2141.69 909
2142.12 870
2142.56 974
2143.00 1007
2143.43 958
2143.87 899
2144.30 953
2144.74 933
2145.18 912
2145.61 908
2146.05 958
2146.49 926
2146.92 973
2147.36 1022
2147.80 947
2148.24 969
2148.67 1026
2149.11 1201
2149.55 1163
2149.98 1103
2150.42 1233
2150.86 1210
2151.29 1178
2151.73 1230
2152.17 1193
2152.61 1231
2153.04 1156
2153.48 995
2153.92 1006
2154.36 1006
2154.79 1012
2155.23 932
2155.67 1016
2156.11 1000
2156.54 861
2156.98 803
2157.42 835
2157.86 1004
2158.30 894
2158.73 922
2159.17 1014
2159.61 951
2160.05 976
2160.49 1108
2160.92 1089
2161.36 1044
2161.80 942
2162.24 926
2162.68 961
2163.12 969
2163.55 976
2163.99 897
2164.43 940
2164.87 945
2165.31 894
2165.75 941
2166.19 1030
2166.63 918
2167.06 990
2167.50 1012
2167.94 1094
2168.38 1205
2168.82 1025
2169.26 980
2169.70 1170
2170.14 1069
2170.58 1056
2171.02 1102
2171.45 1077
2171.89 1202
2172.33 1182
2172.77 1352
2173.21 1366
2173.65 1301
2174.09 1353
2174.53 1372
2174.97 1410
2175.41 1405
2175.85 1379
2176.29 1540
2176.73 1436
2177.17 1578
2177.61 1390
2178.05 1262
2178.49 1310
2178.93 1143
2179.37 1061
2179.81 1023
2180.25 1089
2180.69 1118
2181.13 1006
2181.57 988
2182.01 1067
2182.45 1002
2182.89 905
2183.33 901
2183.77 851
2184.21 1033
2184.65 1099
2185.09 934
2185.53 1066
2185.97 951
2186.42 946
2186.86 1039
2187.30 873
2187.74 1099
2188.18 1038
2188.62 983
2189.06 1044
2189.50 960
2189.94 945
2190.38 967
2190.83 1001
2191.27 1090
2191.71 918
2192.15 1013
2192.59 1106
2193.03 1086
2193.47 1128
2193.92 1114
2194.36 1089
2194.80 1085
2195.24 1132
2195.68 1056
2196.12 1048
2196.57 1019
2197.01 1043
2197.45 1030
2197.89 1076
2198.33 1156
2198.78 1075
2199.22 972
2199.66 1191
2200.10 1097
2200.54 1001
2200.99 938
2201.43 971
2201.87 951
2202.31 1046
2202.76 984
2203.20 1009
2203.64 1062
2204.08 1012
2204.53 1061
2204.97 1115
2205.41 1140
2205.85 1076
2206.30 1095
2206.74 1058
2207.18 996
2207.62 1114
2208.07 1056
2208.51 1089
2208.95 1080
2209.40 997
2209.84 1081
2210.28 1014
2210.73 894
2211.17 1004
2211.61 969
2212.06 878
2212.50 877
2212.94 923
2213.39 930
2213.83 898
2214.27 945
2214.72 999
2215.16 968
2215.60 1023
2216.05 1060
2216.49 1031
2216.94 1009
2217.38 903
2217.82 940
2218.27 926
2218.71 922
2219.16 963
2219.60 868
2220.04 974
2220.49 1038
2220.93 884
2221.38 912
2221.82 992
2222.27 954
2222.71 943
2223.15 936
2223.60 998
2224.04 1013
2224.49 1002
2224.93 1041
2225.38 1051
2225.82 950
2226.27 929
2226.71 1050
2227.16 1059
2227.60 1025
2228.05 1063
2228.49 1019
2228.94 1038
2229.38 1082
2229.83 1187
2230.27 1014
2230.72 1012
2231.16 976
2231.61 1050
2232.05 1013
2232.50 1022
2232.94 1188
2233.39 1075
2233.83 1113
2234.28 1040
2234.73 996
2235.17 1024
2235.62 1036
2236.06 1057
2236.51 1034
2236.95 1078
2237.40 1161
2237.85 989
2238.29 961
2238.74 940
2239.18 904
2239.63 965
2240.08 908
2240.52 880
2240.97 859
2241.42 801
2241.86 917
2242.31 885
2242.75 842
2243.20 793
2243.65 810
2244.09 823
2244.54 873
2244.99 763
2245.43 802
2245.88 803
2246.33 782
2246.77 865
2247.22 900
2247.67 899
2248.12 937
2248.56 888
2249.01 824
2249.46 855
2249.90 940
2250.35 896
2250.80 832
2251.24 838
2251.69 806
2252.14 883
2252.59 910
2253.03 940
2253.48 979
2253.93 902
2254.38 919
2254.82 852
2255.27 867
2255.72 863
2256.17 959
2256.62 994
2257.06 866
2257.51 856
2257.96 898
2258.41 873
2258.86 817
2259.30 832
2259.75 876
2260.20 891
2260.65 817
2261.10 824
2261.54 906
2261.99 806
2262.44 824
2262.89 957
2263.34 1045
2263.79 957
2264.23 951
2264.68 950
2265.13 922
2265.58 845
2266.03 823
2266.48 987
2266.93 925
2267.38 958
2267.82 940
2268.27 926
2268.72 996
2269.17 1008
2269.62 1033
2270.07 1083
2270.52 1168
2270.97 1098
2271.42 1096
2271.87 1107
2272.32 1051
2272.77 1063
2273.22 1026
2273.66 1003
2274.11 979
2274.56 1024
2275.01 940
2275.46 1001
2275.91 1010
2276.36 933
2276.81 944
2277.26 876
2277.71 927
2278.16 879
2278.61 851
2279.06 971
2279.51 949
2279.96 969
2280.41 958
2280.86 925
2281.31 841
2281.76 852
2282.21 876
2282.66 841
2283.11 825
2283.56 835
2284.02 896
2284.47 923
2284.92 869
2285.37 968
2285.82 907
2286.27 961
2286.72 1033
2287.17 1051
2287.62 993
2288.07 1076
2288.52 1118
2288.97 1017
2289.42 1197
2289.88 1311
2290.33 1456
2290.78 1611
2291.23 1652
2291.68 1763
2292.13 1644
2292.58 1620
2293.03 1668
2293.49 1492
2293.94 1455
2294.39 1326
2294.84 1376
2295.29 1277
2295.74 1077
2296.20 1103
2296.65 994
2297.10 945
2297.55 951
2298.00 876
2298.46 940
2298.91 910
2299.36 948
2299.81 976
2300.26 772
2300.72 875
2301.17 989
2301.62 1029
2302.07 929
2302.52 792
2302.98 866
2303.43 883
2303.88 911
2304.33 889
2304.79 862
2305.24 924
2305.69 917
2306.14 879
2306.60 893
2307.05 956
2307.50 898
2307.96 955
2308.41 971
2308.86 1031
2309.31 1020
2309.77 1060
2310.22 1069
2310.67 1027
2311.13 1136
2311.58 1038
2312.03 1130
2312.49 1151
2312.94 1100
2313.39 1041
2313.85 962
2314.30 1035
2314.75 987
2315.21 979
2315.66 946
2316.12 969
2316.57 971
2317.02 1052
2317.48 979
2317.93 937
2318.38 1009
2318.84 969
2319.29 1019
2319.75 1006
2320.20 965
2320.65 968
2321.11 908
2321.56 932
2322.02 1101
2322.47 1064
2322.93 1052
2323.38 1082
2323.83 1096
2324.29 1197
2324.74 1318
2325.20 1226
2325.65 1308
2326.11 1408
2326.56 1301
2327.02 1273
2327.47 1463
2327.93 1205
2328.38 1147
2328.84 1217
2329.29 1167
2329.75 1071
2330.20 946
2330.66 1007
2331.11 1031
2331.57 1164
2332.02 1035
2332.48 922
2332.93 942
2333.39 961
2333.84 971
2334.30 967
2334.75 1033
2335.21 988
2335.67 1080
2336.12 1049
2336.58 931
2337.03 950
2337.49 960
2337.94 979
2338.40 825
2338.86 844
2339.31 874
2339.77 957
2340.22 961
2340.68 1003
2341.14 905
2341.59 859
2342.05 1021
2342.50 975
2342.96 836
2343.42 836
2343.87 809
2344.33 950
2344.79 957
2345.24 859
2345.70 878
2346.16 932
2346.61 940
2347.07 971
2347.53 902
2347.98 929
2348.44 931
2348.90 985
2349.35 917
2349.81 936
2350.27 1013
2350.72 1026
2351.18 914
2351.64 934
2352.10 1060
2352.55 956
2353.01 898
2353.47 932
2353.93 932
2354.38 953
2354.84 921
2355.30 852
2355.76 872
2356.21 1014
2356.67 916
2357.13 955
2357.59 940
2358.04 956
2358.50 897
2358.96 915
2359.42 934
2359.87 909
2360.33 1019
2360.79 922
2361.25 1025
2361.71 943
2362.17 969
2362.62 1034
2363.08 1021
2363.54 1006
2364.00 988
2364.46 1053
2364.92 904
2365.37 882
2365.83 949
2366.29 936
2366.75 880
2367.21 1057
2367.67 1007
2368.13 911
2368.58 870
2369.04 941
2369.50 988
2369.96 956
2370.42 842
2370.88 887
2371.34 875
2371.80 1060
2372.26 962
2372.72 901
2373.17 1017
2373.63 1001
2374.09 1082
2374.55 990
2375.01 935
2375.47 903
2375.93 1047
2376.39 1042
2376.85 1017
2377.31 997
2377.77 1006
2378.23 1024
2378.69 999
2379.15 981
2379.61 900
2380.07 927
2380.53 920
2380.99 879
2381.45 932
2381.91 943
2382.37 885
2382.83 914
2383.29 831
2383.75 878
2384.21 861
2384.67 851
2385.13 827
2385.59 824
2386.05 853
2386.51 952
2386.97 952
2387.43 981
2387.89 982
2388.35 948
2388.82 957
2389.28 907
2389.74 864
2390.20 880
2390.66 926
2391.12 928
2391.58 935
2392.04 1067
2392.50 1076
2392.96 1076
2393.42 1003
2393.89 914
2394.35 975
2394.81 953
2395.27 933
2395.73 869
2396.19 1000
2396.65 969
2397.12 941
2397.58 886
2398.04 842
2398.50 918
2398.96 819
2399.42 932
2399.89 809
2400.35 774
2400.81 837
2401.27 814
2401.73 872
2402.20 793
2402.66 853
2403.12 827
2403.58 892
2404.04 829
2404.51 901
2404.97 943
2405.43 807
2405.89 874
2406.36 943
2406.82 822
2407.28 804
2407.74 921
2408.21 944
2408.67 925
2409.13 874
2409.59 824
2410.06 833
2410.52 847
2410.98 880
2411.45 838
2411.91 819
2412.37 848
2412.84 846
2413.30 812
2413.76 795
2414.22 875
2414.69 972
2415.15 902
2415.61 966
2416.08 961
2416.54 867
2417.00 881
2417.47 811
2417.93 838
2418.40 873
2418.86 913
2419.32 935
2419.79 987
2420.25 990
2420.71 971
2421.18 942
2421.64 1026
2422.11 985
2422.57 874
2423.03 882
2423.50 870
2423.96 912
2424.43 856
2424.89 777
2425.35 818
2425.82 951
2426.28 801
2426.75 867
2427.21 880
2427.68 843
2428.14 910
2428.61 844
2429.07 891
2429.54 874
2430.00 885
2430.46 856
2430.93 959
2431.39 884
2431.86 916
2432.32 907
2432.79 779
2433.25 821
2433.72 800
2434.18 830
2434.65 817
2435.11 877
2435.58 842
2436.04 912
2436.51 882
2436.98 797
2437.44 773
2437.91 817
2438.37 902
2438.84 896
2439.30 842
2439.77 869
2440.23 922
2440.70 911
2441.17 936
2441.63 848
2442.10 882
2442.56 951
2443.03 978
2443.50 1049
2443.96 986
2444.43 1006
2444.89 959
2445.36 839
2445.83 776
2446.29 772
2446.76 924
2447.23 876
2447.69 900
2448.16 874
2448.62 974
2449.09 795
2449.56 787
2450.02 769
2450.49 868
2450.96 803
2451.42 757
2451.89 722
2452.36 755
2452.82 816
2453.29 851
2453.76 824
2454.23 840
2454.69 826
2455.16 788
2455.63 779
2456.09 834
2456.56 846
2457.03 648
2457.50 813
2457.96 828
2458.43 811
2458.90 947
2459.37 789
2459.83 764
2460.30 796
2460.77 800
2461.24 755
2461.70 900
2462.17 849
2462.64 840
2463.11 824
2463.58 801
2464.04 822
2464.51 923
2464.98 913
2465.45 790
2465.92 832
2466.38 780
2466.85 888
2467.32 826
2467.79 845
2468.26 875
2468.73 789
2469.19 913
2469.66 870
2470.13 915
2470.60 903
2471.07 966
2471.54 865
2472.01 798
2472.47 729
2472.94 742
2473.41 829
2473.88 854
2474.35 864
2474.82 849
2475.29 869
2475.76 747
2476.23 702
2476.70 789
2477.16 832
2477.63 763
2478.10 856
2478.57 905
2479.04 746
2479.51 751
2479.98 771
2480.45 915
2480.92 815
2481.39 788
2481.86 840
2482.33 752
2482.80 699
2483.27 804
2483.74 882
2484.21 896
2484.68 800
2485.15 853
2485.62 812
2486.09 757
2486.56 912
2487.03 799
2487.50 901
2487.97 855
2488.44 836
2488.91 868
2489.38 891
2489.85 928
2490.32 916
2490.79 947
2491.26 943
2491.73 1031
2492.20 899
2492.67 962
2493.14 903
2493.61 942
2494.09 1021
2494.56 1064
2495.03 952
2495.50 1013
2495.97 1027
2496.44 938
2496.91 877
2497.38 920
2497.85 990
2498.32 851
2498.80 827
2499.27 805
2499.74 930
2500.21 865
2500.68 869
2501.15 909
2501.62 923
2502.10 819
2502.57 758
2503.04 853
2503.51 829
2503.98 805
2504.45 898
2504.93 777
2505.40 755
2505.87 926
2506.34 843
2506.81 751
2507.29 926
2507.76 908
2508.23 845
2508.70 952
2509.17 813
2509.65 978
2510.12 951
2510.59 938
2511.06 956
2511.54 988
2512.01 1070
2512.48 1086
2512.95 1048
2513.43 896
2513.90 1042
2514.37 1021
2514.84 1045
2515.32 1007
2515.79 847
2516.26 875
2516.74 916
2517.21 1004
2517.68 939
2518.16 906
2518.63 817
2519.10 881
2519.57 903
2520.05 972
2520.52 999
2520.99 933
2521.47 897
2521.94 969
2522.42 941
2522.89 899
2523.36 824
2523.84 766
2524.31 803
2524.78 810
2525.26 860
2525.73 852
2526.20 787
2526.68 820
2527.15 806
2527.63 811
2528.10 950
2528.57 971
2529.05 811
2529.52 896
2530.00 977
2530.47 907
2530.95 926
2531.42 907
2531.89 927
2532.37 895
2532.84 869
2533.32 779
2533.79 914
2534.27 904
2534.74 845
2535.22 941
2535.69 859
2536.17 877
2536.64 897
2537.11 890
2537.59 813
2538.06 870
2538.54 870
2539.01 905
2539.49 833
2539.97 747
2540.44 921
2540.92 1017
2541.39 910
2541.87 878
2542.34 905
2542.82 845
2543.29 768
2543.77 774
2544.24 866
2544.72 827
2545.19 796
2545.67 911
2546.15 961
2546.62 966
2547.10 930
2547.57 937
2548.05 908
2548.52 885
2549.00 824
2549.48 976
2549.95 1032
2550.43 1022
2550.91 904
2551.38 1109
2551.86 1074
2552.33 1032
2552.81 931
2553.29 867
2553.76 842
2554.24 798
2554.72 837
2555.19 877
2555.67 861
2556.15 836
2556.62 863
2557.10 811
2557.58 960
2558.05 903
2558.53 908
2559.01 824
2559.48 778
2559.96 822
2560.44 901
2560.91 736
2561.39 812
2561.87 849
2562.35 855
2562.82 783
2563.30 875
2563.78 871
2564.26 802
2564.73 830
2565.21 854
2565.69 793
2566.17 734
2566.64 784
2567.12 856
2567.60 825
2568.08 800
2568.55 834
2569.03 780
2569.51 797
2569.99 765
2570.47 745
2570.94 749
2571.42 725
2571.90 696
2572.38 814
2572.86 909
2573.33 876
2573.81 913
2574.29 819
2574.77 860
2575.25 874
2575.73 765
2576.20 810
2576.68 729
2577.16 712
2577.64 697
2578.12 727
2578.60 796
2579.08 797
2579.56 769
2580.03 809
2580.51 770
2580.99 728
2581.47 873
2581.95 801
2582.43 761
2582.91 779
2583.39 808
2583.87 784
2584.35 816
2584.83 772
2585.30 795
2585.78 803
2586.26 785
2586.74 868
2587.22 794
2587.70 793
2588.18 800
2588.66 841
2589.14 843
2589.62 867
2590.10 877
2590.58 848
2591.06 790
2591.54 858
2592.02 922
2592.50 861
2592.98 799
2593.46 862
2593.94 916
2594.42 879
2594.90 774
2595.38 729
2595.86 770
2596.34 757
2596.82 818
2597.30 762
2597.78 727
2598.26 843
2598.74 816
2599.23 806
2599.71 819
2600.19 848
2600.67 799
2601.15 766
2601.63 745
2602.11 741
2602.59 866
2603.07 778
2603.55 726
2604.03 676
2604.52 716
2605.00 819
2605.48 847
2605.96 842
2606.44 858
2606.92 812
2607.40 718
2607.88 774
2608.37 790
2608.85 813
2609.33 810
2609.81 723
2610.29 683
2610.77 702
2611.26 683
2611.74 757
2612.22 793
2612.70 761
2613.18 807
2613.67 810
2614.15 796
2614.63 884
2615.11 918
2615.59 766
2616.08 728
2616.56 687
2617.04 794
2617.52 921
2618.01 745
2618.49 751
2618.97 846
2619.45 926
2619.93 793
2620.42 771
2620.90 735
2621.38 828
2621.87 795
2622.35 831
2622.83 811
2623.31 778
2623.80 812
2624.28 779
2624.76 830
2625.25 829
2625.73 790
2626.21 830
2626.70 854
2627.18 903
2627.66 812
2628.15 797
2628.63 843
2629.11 717
2629.60 884
2630.08 835
2630.56 852
2631.05 807
2631.53 910
2632.01 924
2632.50 825
2632.98 833
2633.46 900
2633.95 867
2634.43 914
2634.92 873
2635.40 881
2635.88 848
2636.37 849
2636.85 775
2637.34 835
2637.82 787
2638.31 816
2638.79 773
2639.27 726
2639.76 743
2640.24 746
2640.73 767
2641.21 817
2641.70 785
2642.18 790
2642.67 750
2643.15 773
2643.63 816
2644.12 777
2644.60 773
2645.09 746
2645.57 802
2646.06 765
2646.54 804
2647.03 770
2647.51 730
2648.00 841
2648.48 908
2648.97 802
2649.46 820
2649.94 791
2650.43 758
2650.91 736
2651.40 763
2651.88 875
2652.37 878
2652.85 868
2653.34 881
2653.82 809
2654.31 765
2654.80 781
2655.28 723
2655.77 770
2656.25 772
2656.74 826
2657.23 776
2657.71 907
2658.20 817
2658.68 756
2659.17 791
2659.66 812
2660.14 781
2660.63 746
2661.11 762
2661.60 753
2662.09 804
2662.57 878
2663.06 803
2663.55 798
2664.03 764
2664.52 723
2665.01 782
2665.49 732
2665.98 698
2666.47 755
2666.95 713
2667.44 730
2667.93 736
2668.42 741
2668.90 760
2669.39 732
2669.88 781
2670.36 728
2670.85 786
2671.34 779
2671.83 740
2672.31 838
2672.80 882
2673.29 934
2673.78 876
2674.26 855
2674.75 904
2675.24 941
2675.73 903
2676.21 930
2676.70 1013
2677.19 999
2677.68 1001
2678.16 881
2678.65 858
2679.14 904
2679.63 819
2680.12 796
2680.61 807
2681.09 797
2681.58 808
2682.07 794
2682.56 777
2683.05 733
2683.53 765
2684.02 779
2684.51 862
2685.00 772
2685.49 783
2685.98 783
2686.47 732
2686.95 804
2687.44 832
2687.93 842
2688.42 846
2688.91 792
2689.40 840
2689.89 825
2690.38 794
2690.87 827
2691.35 766
2691.84 735
2692.33 745
2692.82 704
2693.31 788
2693.80 751
2694.29 691
2694.78 698
2695.27 654
2695.76 710
2696.25 759
2696.74 723
2697.23 839
2697.72 843
2698.21 888
2698.70 723
2699.19 716
2699.68 710
2700.17 699
2700.66 773
2701.15 767
2701.64 823
2702.13 769
2702.62 806
2703.11 827
2703.60 909
2704.09 912
2704.58 818
2705.07 791
2705.56 797
2706.05 840
2706.54 904
2707.03 918
2707.52 839
2708.01 831
2708.50 855
2708.99 848
2709.48 718
2709.97 776
2710.46 830
2710.96 806
2711.45 754
2711.94 721
2712.43 662
2712.92 773
2713.41 798
2713.90 797
2714.39 764
2714.88 799
2715.38 739
2715.87 780
2716.36 649
2716.85 714
2717.34 776
2717.83 797
2718.32 919
2718.82 776
2719.31 723
2719.80 796
2720.29 883
2720.78 802
2721.27 715
2721.77 786
2722.26 853
2722.75 858
2723.24 864
2723.73 838
2724.23 823
2724.72 857
2725.21 740
2725.70 739
2726.19 784
2726.69 737
2727.18 793
2727.67 801
2728.16 746
2728.66 715
2729.15 756
2729.64 807
2730.13 778
2730.63 772
2731.12 788
2731.61 840
2732.11 804
2732.60 718
2733.09 754
2733.58 698
2734.08 801
2734.57 762
2735.06 822
2735.56 783
2736.05 759
2736.54 757
2737.04 757
2737.53 650
2738.02 795
2738.52 844
2739.01 869
2739.50 919
2740.00 811
2740.49 875
2740.98 908
2741.48 824
2741.97 725
2742.46 729
2742.96 710
2743.45 775
2743.95 929
2744.44 776
2744.93 747
2745.43 695
2745.92 764
2746.42 884
2746.91 768
2747.40 802
2747.90 835
2748.39 827
2748.89 846
2749.38 813
2749.88 828
2750.37 771
2750.86 722
2751.36 706
2751.85 658
2752.35 712
2752.84 767
2753.34 781
2753.83 761
2754.33 732
2754.82 819
2755.32 885
2755.81 876
2756.31 803
2756.80 751
2757.30 867
2757.79 725
2758.29 720
2758.78 721
2759.28 744
2759.77 761
2760.27 768
2760.76 796
2761.26 771
2761.75 876
2762.25 763
2762.75 673
2763.24 777
2763.74 888
2764.23 856
2764.73 742
2765.22 703
2765.72 731
2766.22 696
2766.71 802
2767.21 816
2767.70 768
2768.20 676
2768.70 787
2769.19 818
2769.69 803
2770.18 750
2770.68 720
2771.18 745
2771.67 766
2772.17 803
2772.67 786
2773.16 827
2773.66 853
2774.16 800
2774.65 862
2775.15 921
2775.65 863
2776.14 913
2776.64 1051
2777.14 1046
2777.63 1012
2778.13 1025
2778.63 934
2779.12 945
2779.62 1081
2780.12 913
2780.62 977
2781.11 940
2781.61 840
2782.11 825
2782.60 754
2783.10 715
2783.60 783
2784.10 768
2784.59 743
2785.09 786
2785.59 760
2786.09 775
2786.58 740
2787.08 885
2787.58 712
2788.08 748
2788.58 813
2789.07 836
2789.57 849
2790.07 838
2790.57 719
2791.07 787
2791.56 712
2792.06 615
2792.56 708
2793.06 644
2793.56 669
2794.06 745
2794.55 783
2795.05 717
2795.55 750
2796.05 673
2796.55 766
2797.05 788
2797.55 793
2798.04 780
2798.54 741
2799.04 737
2799.54 722
2800.04 723
2800.54 722
2801.04 750
2801.54 733
2802.04 757
2802.53 713
2803.03 756
2803.53 771
2804.03 680
2804.53 762
2805.03 817
2805.53 709
2806.03 750
2806.53 826
2807.03 788
2807.53 820
2808.03 842
2808.53 831
2809.03 796
2809.53 825
2810.03 852
2810.53 887
2811.03 889
2811.53 850
2812.03 743
2812.53 843
2813.03 778
2813.53 727
2814.03 671
2814.53 719
2815.03 749
2815.53 665
2816.03 649
2816.53 763
2817.03 831
2817.53 738
2818.03 755
2818.53 713
2819.03 766
2819.53 696
2820.03 787
2820.53 757
2821.03 782
2821.53 759
2822.03 787
2822.54 835
2823.04 836
2823.54 830
2824.04 776
2824.54 906
2825.04 743
2825.54 785
2826.04 829
2826.54 796
2827.05 784
2827.55 801
2828.05 712
2828.55 677
2829.05 724
2829.55 727
2830.05 735
2830.56 721
2831.06 695
2831.56 739
2832.06 796
2832.56 722
2833.06 835
2833.57 750
2834.07 835
2834.57 729
2835.07 782
2835.57 785
2836.08 634
2836.58 738
2837.08 809
2837.58 821
2838.09 791
2838.59 740
2839.09 829
2839.59 879
2840.09 905
2840.60 891
2841.10 801
2841.60 859
2842.11 806
2842.61 803
2843.11 771
2843.61 807
2844.12 784
2844.62 849
2845.12 855
2845.62 837
2846.13 871
2846.63 865
2847.13 861
2847.64 855
2848.14 859
2848.64 885
2849.15 846
2849.65 896
2850.15 1003
2850.66 867
2851.16 896
2851.66 874
2852.17 859
2852.67 884
2853.17 859
2853.68 830
2854.18 815
2854.69 710
2855.19 710
2855.69 756
2856.20 701
2856.70 860
2857.20 842
2857.71 785
2858.21 853
2858.72 868
2859.22 804
2859.73 769
2860.23 670
2860.73 744
2861.24 722
2861.74 769
2862.25 697
2862.75 709
2863.26 729
2863.76 748
2864.27 675
2864.77 753
2865.27 741
2865.78 719
2866.28 784
2866.79 678
2867.29 814
2867.80 791
2868.30 760
2868.81 757
2869.31 744
2869.82 859
2870.32 842
2870.83 787
2871.33 898
2871.84 874
2872.34 893
2872.85 918
2873.36 923
2873.86 840
2874.37 807
2874.87 929
2875.38 903
2875.88 870
2876.39 779
2876.89 789
2877.40 857
2877.91 807
2878.41 905
2878.92 839
2879.42 782
2879.93 913
2880.44 767
2880.94 770
2881.45 791
2881.95 773
2882.46 745
2882.97 775
2883.47 742
2883.98 783
2884.49 817
2884.99 710
2885.50 748
2886.00 847
2886.51 845
2887.02 869
2887.52 879
2888.03 815
2888.54 864
2889.04 907
2889.55 846
2890.06 800
2890.57 932
2891.07 821
2891.58 832
2892.09 879
2892.59 994
2893.10 899
2893.61 873
2894.12 888
2894.62 897
2895.13 933
2895.64 893
2896.14 965
2896.65 1044
2897.16 968
2897.67 959
2898.17 1022
2898.68 1085
2899.19 1051
2899.70 902
2900.21 869
2900.71 879
2901.22 1021
2901.73 878
2902.24 814
2902.74 872
2903.25 876
2903.76 897
2904.27 922
2904.78 871
2905.29 914
2905.79 937
2906.30 996
2906.81 922
2907.32 966
2907.83 927
2908.34 870
2908.84 818
2909.35 917
2909.86 970
2910.37 879
2910.88 865
2911.39 977
2911.90 880
2912.40 773
2912.91 782
2913.42 779
2913.93 858
2914.44 861
2914.95 838
2915.46 771
2915.97 770
2916.48 888
2916.99 839
2917.50 697
2918.00 822
2918.51 772
2919.02 822
2919.53 800
2920.04 827
2920.55 817
2921.06 842
2921.57 935
2922.08 920
2922.59 817
2923.10 779
2923.61 797
2924.12 723
2924.63 698
2925.14 700
2925.65 720
2926.16 767
2926.67 829
2927.18 832
2927.69 757
2928.20 709
2928.71 665
2929.22 702
2929.73 660
2930.24 675
2930.75 813
2931.26 779
2931.77 686
2932.28 668
2932.79 697
2933.30 825
2933.82 725
2934.33 746
2934.84 755
2935.35 841
2935.86 903
2936.37 848
2936.88 751
2937.39 878
2937.90 859
2938.41 856
2938.92 847
2939.44 916
2939.95 735
2940.46 791
2940.97 875
2941.48 827
2941.99 839
2942.50 861
2943.02 799
2943.53 858
2944.04 826
2944.55 802
2945.06 745
2945.57 786
2946.09 766
2946.60 789
2947.11 759
2947.62 878
2948.13 806
2948.64 778
2949.16 749
2949.67 746
2950.18 828
2950.69 890
2951.21 788
2951.72 755
2952.23 733
2952.74 818
2953.25 774
2953.77 714
2954.28 808
2954.79 712
2955.30 704
2955.82 727
2956.33 717
2956.84 740
2957.36 745
2957.87 715
2958.38 696
2958.89 753
2959.41 632
2959.92 769
2960.43 807
2960.95 747
2961.46 807
2961.97 746
2962.49 780
2963.00 838
2963.51 803
2964.03 909
2964.54 865
2965.05 819
2965.57 758
2966.08 787
2966.59 939
2967.11 827
2967.62 793
2968.13 732
2968.65 743
2969.16 727
2969.67 860
2970.19 728
2970.70 646
2971.22 710
2971.73 834
2972.24 786
2972.76 716
2973.27 826
2973.79 950
2974.30 884
2974.82 886
2975.33 861
2975.84 733
2976.36 863
2976.87 921
2977.39 868
2977.90 799
2978.42 740
2978.93 887
2979.45 922
2979.96 858
2980.47 723
2980.99 787
2981.50 838
2982.02 856
2982.53 791
2983.05 850
2983.56 900
2984.08 845
2984.59 823
2985.11 825
2985.62 832
2986.14 909
2986.66 977
2987.17 992
2987.69 974
2988.20 814
2988.72 999
2989.23 1081
2989.75 1007
2990.26 945
2990.78 988
2991.29 1015
2991.81 1086
2992.33 1084
2992.84 1031
2993.36 968
2993.87 942
2994.39 936
2994.91 1009
2995.42 983
2995.94 1082
2996.45 1005
2996.97 1126
2997.49 1138
2998.00 1144
2998.52 1150
2999.04 1136
2999.55 1150
3000.07 1231
3000.58 1295
3001.10 1304
3001.62 1458
3002.13 1650
3002.65 1760
3003.17 2196
3003.68 2240
3004.20 2237
3004.72 2618
3005.23 2953
3005.75 2939
3006.27 2911
3006.79 3104
3007.30 2919
3007.82 2555
3008.34 2376
3008.85 2192
3009.37 1892
3009.89 1575
3010.41 1495
3010.92 1254
3011.44 1104
3011.96 1138
3012.48 1118
3012.99 1000
3013.51 1067
3014.03 1079
3014.55 1081
3015.06 1096
3015.58 1008
3016.10 1101
3016.62 953
3017.14 1007
3017.65 1093
3018.17 1233
3018.69 1122
3019.21 1051
3019.73 1018
3020.24 978
3020.76 1058
3021.28 1056
3021.80 990
3022.32 1114
3022.84 1087
3023.35 1081
3023.87 1006
3024.39 1078
3024.91 1035
3025.43 972
3025.95 1048
3026.47 1107
3026.98 916
3027.50 966
3028.02 928
3028.54 935
3029.06 962
3029.58 965
3030.10 888
3030.62 940
3031.14 848
3031.65 890
3032.17 932
3032.69 957
3033.21 910
3033.73 851
3034.25 942
3034.77 945
3035.29 863
3035.81 859
3036.33 875
3036.85 887
3037.37 848
3037.89 875
3038.41 948
3038.93 895
3039.45 874
3039.97 913
3040.49 921
3041.01 965
3041.53 954
3042.05 904
3042.57 1066
3043.09 941
3043.61 870
3044.13 1000
3044.65 902
3045.17 878
3045.69 940
3046.21 1001
3046.73 818
3047.25 873
3047.77 810
3048.29 836
3048.81 813
3049.33 874
3049.85 867
3050.37 869
3050.89 870
3051.42 887
3051.94 786
3052.46 760
3052.98 806
3053.50 827
3054.02 814
3054.54 859
3055.06 851
3055.58 846
3056.11 1002
3056.63 831
3057.15 843
3057.67 853
3058.19 829
3058.71 841
3059.23 829
3059.76 750
3060.28 818
3060.80 845
3061.32 768
3061.84 806
3062.36 825
3062.89 842
3063.41 830
3063.93 864
3064.45 910
3064.97 939
3065.50 968
3066.02 1023
3066.54 893
3067.06 922
3067.58 947
3068.11 935
3068.63 923
3069.15 843
3069.67 847
3070.20 949
3070.72 1038
3071.24 906
3071.76 856
3072.29 898
3072.81 900
3073.33 891
3073.85 1035
3074.38 1005
3074.90 990
3075.42 934
3075.95 954
3076.47 1083
3076.99 949
3077.51 1021
3078.04 1089
3078.56 1060
3079.08 1104
3079.61 1082
3080.13 1160
3080.65 1274
3081.18 1282
3081.70 1213
3082.22 1289
3082.75 1301
3083.27 1360
3083.80 1400
3084.32 1527
3084.84 1259
3085.37 1241
3085.89 1216
3086.41 1285
3086.94 1065
3087.46 1113
3087.99 994
3088.51 1186
3089.03 1194
3089.56 1149
3090.08 1040
3090.61 1072
3091.13 1005
3091.65 1085
3092.18 1093
3092.70 1023
3093.23 1037
3093.75 1079
3094.28 1140
3094.80 1124
3095.33 1218
3095.85 1287
3096.38 1478
3096.90 1508
3097.42 1379
3097.95 1410
3098.47 1459
3099.00 1639
3099.52 1765
3100.05 2186
3100.57 2649
3101.10 3117
3101.62 4010
3102.15 4575
3102.67 5144
3103.20 5288
3103.73 5365
3104.25 5728
3104.78 6026
3105.30 5787
3105.83 5513
3106.35 4733
3106.88 4360
3107.40 3522
3107.93 3027
3108.45 2609
3108.98 2413
3109.51 2168
3110.03 1998
3110.56 1912
3111.08 2003
3111.61 1894
3112.14 1825
3112.66 1847
3113.19 1897
3113.71 1809
3114.24 1721
3114.77 1706
3115.29 1589
3115.82 1539
3116.35 1376
3116.87 1443
3117.40 1317
3117.93 1367
3118.45 1326
3118.98 1362
3119.50 1341
3120.03 1312
3120.56 1255
3121.09 1427
3121.61 1472
3122.14 1324
3122.67 1343
3123.19 1492
3123.72 1480
3124.25 1383
3124.77 1356
3125.30 1345
3125.83 1313
3126.36 1214
3126.88 1186
3127.41 1201
3127.94 1184
3128.46 1118
3128.99 1082
3129.52 990
3130.05 1093
3130.57 1105
3131.10 1075
3131.63 1034
3132.16 1007
3132.69 1041
3133.21 1086
3133.74 976
3134.27 965
3134.80 966
3135.32 944
3135.85 919
3136.38 941
3136.91 966
3137.44 1007
3137.97 1034
3138.49 958
3139.02 956
3139.55 819
3140.08 1002
3140.61 946
3141.14 965
3141.66 873
3142.19 871
3142.72 965
3143.25 900
3143.78 909
3144.31 887
3144.84 930
3145.36 1031
3145.89 1003
3146.42 1037
3146.95 1002
3147.48 997
3148.01 1052
3148.54 996
3149.07 999
3149.60 1063
3150.13 1092
3150.66 975
3151.18 1008
3151.71 1120
3152.24 928
3152.77 1035
3153.30 1097
3153.83 1082
3154.36 1039
3154.89 1018
3155.42 996
3155.95 1110
3156.48 1145
3157.01 1155
3157.54 1176
3158.07 1205
3158.60 1182
3159.13 1224
3159.66 1054
3160.19 1192
3160.72 1211
3161.25 973
3161.78 934
3162.31 1062
3162.84 1063
3163.37 949
3163.90 1005
3164.43 960
3164.96 845
3165.49 840
3166.02 878
3166.55 842
3167.08 867
3167.61 779
3168.15 790
3168.68 821
3169.21 810
3169.74 890
3170.27 891
3170.80 974
3171.33 838
3171.86 970
3172.39 933
3172.92 1075
3173.46 1023
3173.99 1037
3174.52 985
3175.05 989
3175.58 975
3176.11 1053
3176.64 1144
3177.17 1072
3177.71 1045
3178.24 953
3178.77 947
3179.30 1002
3179.83 909
3180.36 828
3180.90 931
3181.43 784
3181.96 865
3182.49 792
3183.02 822
3183.56 945
3184.09 862
3184.62 833
3185.15 842
3185.68 896
3186.22 841
3186.75 858
3187.28 867
3187.81 980
3188.35 879
3188.88 870
3189.41 898
3189.94 925
3190.48 938
3191.01 867
3191.54 884
3192.07 942
3192.61 890
3193.14 844
3193.67 838
3194.21 803
3194.74 794
3195.27 757
3195.81 847
3196.34 901
3196.87 976
3197.40 839
3197.94 906
3198.47 902
3199.00 870
3199.54 925
3200.07 901
3200.60 846
3201.14 961
3201.67 907
3202.21 903
3202.74 827
3203.27 850
3203.81 944
3204.34 976
3204.87 1117
3205.41 1017
3205.94 1088
3206.48 1089
3207.01 1042
3207.54 988
3208.08 873
3208.61 838
3209.15 921
3209.68 969
3210.21 1019
3210.75 1029
3211.28 1096
3211.82 1297
3212.35 1234
3212.89 1223
3213.42 1166
3213.96 1134
3214.49 1200
3215.02 1051
3215.56 1068
3216.09 964
3216.63 941
3217.16 897
3217.70 870
3218.23 852
3218.77 863
3219.30 814
3219.84 810
3220.37 827
3220.91 930
3221.44 879
3221.98 971
3222.51 877
3223.05 888
3223.58 962
3224.12 1028
3224.66 1046
3225.19 1085
3225.73 1052
3226.26 998
3226.80 1009
3227.33 1116
3227.87 1083
3228.41 1005
3228.94 1016
3229.48 952
3230.01 1043
3230.55 876
3231.08 869
3231.62 993
3232.16 988
3232.69 837
3233.23 865
3233.77 834
3234.30 898
3234.84 868
3235.37 896
3235.91 1074
3236.45 1090
3236.98 1121
3237.52 1113
3238.06 1142
3238.59 1144
3239.13 1190
3239.67 1115
3240.20 1043
3240.74 1060
3241.28 1133
3241.81 1082
3242.35 961
3242.89 1139
3243.42 1128
3243.96 1077
3244.50 1092
3245.04 1121
3245.57 972
3246.11 1111
3246.65 1096
3247.19 1143
3247.72 1045
3248.26 1172
3248.80 1096
3249.33 1180
3249.87 1186
3250.41 1176
3250.95 1013
3251.49 1068
3252.02 1152
3252.56 1193
3253.10 1173
3253.64 1117
3254.17 1142
3254.71 1116
3255.25 1201
3255.79 1187
3256.33 1141
3256.86 1174
3257.40 1202
3257.94 1255
3258.48 1308
3259.02 1438
3259.56 1508
3260.09 1551
3260.63 1689
3261.17 1728
3261.71 1970
3262.25 2171
3262.79 2408
3263.33 2676
3263.86 2759
3264.40 3251
3264.94 3546
3265.48 3716
3266.02 4194
3266.56 4574
3267.10 4580
3267.64 4684
3268.18 5006
3268.71 4672
3269.25 4520
3269.79 4575
3270.33 4099
3270.87 3590
3271.41 2966
3271.95 2369
3272.49 2327
3273.03 1883
3273.57 1797
3274.11 1666
3274.65 1617
3275.19 1517
3275.73 1493
3276.27 1466
3276.81 1287
3277.35 1397
3277.89 1333
3278.43 1445
3278.97 1539
3279.51 1493
3280.05 1333
3280.59 1425
3281.13 1418
3281.67 1389
3282.21 1396
3282.75 1506
3283.29 1427
3283.83 1367
3284.37 1304
3284.91 1385
3285.45 1430
3285.99 1457
3286.53 1587
3287.07 1564
3287.61 1569
3288.15 1462
3288.69 1471
3289.23 1441
3289.77 1516
3290.32 1495
3290.86 1481
3291.40 1472
3291.94 1475
3292.48 1600
3293.02 1608
3293.56 1624
3294.10 1734
3294.64 1739
3295.19 1778
3295.73 2009
3296.27 1940
3296.81 2041
3297.35 1911
3297.89 2020
3298.43 1948
3298.98 1867
3299.52 1951
3300.06 1683
3300.60 1594
3301.14 1660
3301.68 1577
3302.23 1556
3302.77 1653
3303.31 1627
3303.85 1520
3304.39 1496
3304.94 1502
3305.48 1659
3306.02 1536
3306.56 1405
3307.10 1432
3307.65 1379
3308.19 1416
3308.73 1344
3309.27 1307
3309.82 1282
3310.36 1201
3310.90 1249
3311.44 1158
3311.99 1272
3312.53 1133
3313.07 1183
3313.62 1263
3314.16 1356
3314.70 1355
3315.24 1576
3315.79 1348
3316.33 1449
3316.87 1536
3317.42 1568
3317.96 1615
3318.50 1692
3319.05 1619
3319.59 1685
3320.13 1673
3320.68 1692
3321.22 1880
3321.76 1674
3322.31 1505
3322.85 1512
3323.39 1562
3323.94 1536
3324.48 1421
3325.02 1562
3325.57 1543
3326.11 1335
3326.66 1520
3327.20 1502
3327.74 1412
3328.29 1435
3328.83 1370
3329.38 1405
3329.92 1592
3330.46 1718
3331.01 1952
3331.55 2158
3332.10 2698
3332.64 3400
3333.19 4221
3333.73 4963
3334.27 5693
3334.82 6886
3335.36 8198
3335.91 9134
3336.45 9852
3337.00 10251
3337.54 10297
3338.09 9900
3338.63 9963
3339.18 8876
3339.72 7906
3340.27 6622
3340.81 5426
3341.36 4501
3341.90 3729
3342.45 3181
3342.99 2626
3343.54 2399
3344.08 2058
3344.63 1919
3345.17 1760
3345.72 1609
3346.27 1571
3346.81 1493
3347.36 1534
3347.90 1658
3348.45 1535
3348.99 1597
3349.54 1643
3350.08 1626
3350.63 1778
3351.18 1840
3351.72 1947
3352.27 1874
3352.81 1892
3353.36 1785
3353.91 1788
3354.45 1696
3355.00 1853
3355.54 1636
3356.09 1581
3356.64 1668
3357.18 1476
3357.73 1378
3358.28 1352
3358.82 1289
3359.37 1270
3359.92 1352
3360.46 1234
3361.01 1205
3361.56 1313
3362.10 1265
3362.65 1378
3363.20 1448
3363.74 1366
3364.29 1433
3364.84 1438
3365.38 1471
3365.93 1353
3366.48 1351
3367.03 1289
3367.57 1362
3368.12 1285
3368.67 1252
3369.22 1243
3369.76 1238
3370.31 1242
3370.86 1299
3371.40 1238
3371.95 1415
3372.50 1529
3373.05 1686
3373.60 1777
3374.14 1574
3374.69 1715
3375.24 1646
3375.79 1739
3376.33 1718
3376.88 1659
3377.43 1525
3377.98 1461
3378.53 1355
3379.07 1284
3379.62 1284
3380.17 1408
3380.72 1259
3381.27 1206
3381.82 1125
3382.36 975
3382.91 1168
3383.46 1134
3384.01 1056
3384.56 1107
3385.11 1160
3385.66 1110
3386.20 1070
3386.75 1044
3387.30 1093
3387.85 1141
3388.40 1001
3388.95 1013
3389.50 1139
3390.05 1083
3390.60 1034
3391.15 1069
3391.69 993
3392.24 1012
3392.79 1001
3393.34 947
3393.89 1001
3394.44 1008
3394.99 891
3395.54 942
3396.09 1007
3396.64 947
3397.19 959
3397.74 837
3398.29 934
3398.84 1008
3399.39 992
3399.94 916
3400.49 1023
3401.04 991
3401.59 949
3402.14 906
3402.69 908
3403.24 962
3403.79 915
3404.34 913
3404.89 879
3405.44 894
3405.99 930
3406.54 986
3407.09 946
3407.64 941
3408.19 859
3408.74 841
3409.29 856
3409.84 1047
3410.39 924
3410.94 1022
3411.49 1053
3412.05 1031
3412.60 1017
3413.15 1022
3413.70 1059
3414.25 1106
3414.80 1023
3415.35 937
3415.90 899
3416.45 923
3417.00 994
3417.56 1059
3418.11 971
3418.66 999
3419.21 1006
3419.76 975
3420.31 990
3420.86 1022
3421.42 871
3421.97 902
3422.52 940
3423.07 1073
3423.62 1163
3424.17 1170
3424.73 1217
3425.28 1189
3425.83 1200
3426.38 1165
3426.93 1156
3427.49 1167
3428.04 1182
3428.59 1095
3429.14 1041
3429.69 921
3430.25 1001
3430.80 942
3431.35 921
3431.90 1001
3432.46 1126
3433.01 1077
3433.56 1084
3434.11 1023
3434.67 1051
3435.22 1041
3435.77 935
3436.33 897
3436.88 970
3437.43 1024
3437.98 899
3438.54 931
3439.09 909
3439.64 895
3440.20 972
3440.75 1018
3441.30 1118
3441.86 995
3442.41 995
3442.96 993
3443.52 918
3444.07 1060
3444.62 995
3445.18 991
3445.73 964
3446.28 908
3446.84 934
3447.39 862
3447.94 902
3448.50 887
3449.05 819
3449.61 877
3450.16 927
3450.71 843
3451.27 854
3451.82 876
3452.38 918
3452.93 857
3453.48 876
3454.04 809
3454.59 826
3455.15 884
3455.70 866
3456.26 875
3456.81 947
3457.36 961
3457.92 844
3458.47 882
3459.03 923
3459.58 884
3460.14 945
3460.69 879
3461.25 880
3461.80 820
3462.36 953
3462.91 943
3463.47 940
3464.02 944
3464.58 890
3465.13 865
3465.69 908
3466.24 945
3466.80 942
3467.35 1024
3467.91 1000
3468.46 948
3469.02 1008
3469.57 976
3470.13 970
3470.68 1139
3471.24 1155
3471.80 1083
3472.35 1030
3472.91 1131
3473.46 1286
3474.02 1145
3474.57 1031
3475.13 1186
3475.69 1140
3476.24 1035
3476.80 1059
3477.35 1171
3477.91 1064
3478.47 1123
3479.02 1156
3479.58 1049
3480.14 1076
3480.69 1118
3481.25 1194
3481.80 1186
3482.36 1317
3482.92 1178
3483.47 1295
3484.03 1269
3484.59 1263
3485.14 1234
3485.70 1299
3486.26 1275
3486.81 1374
3487.37 1448
3487.93 1630
3488.49 1765
3489.04 2245
3489.60 2782
3490.16 3019
3490.71 3325
3491.27 4015
3491.83 4324
3492.39 4659
3492.94 4831
3493.50 5309
3494.06 5115
3494.62 4890
3495.17 4283
3495.73 3926
3496.29 3383
3496.85 2973
3497.40 2375
3497.96 2150
3498.52 1995
3499.08 2063
3499.63 2071
3500.19 1987
3500.75 2254
3501.31 2238
3501.87 2513
3502.42 2684
3502.98 2676
3503.54 2985
3504.10 3156
3504.66 3339
3505.22 3130
3505.77 3472
3506.33 3563
3506.89 3601
3507.45 3355
3508.01 2976
3508.57 3099
3509.12 2746
3509.68 2526
3510.24 2303
3510.80 2282
3511.36 1868
3511.92 1639
3512.48 1595
3513.04 1458
3513.60 1526
3514.15 1462
3514.71 1375
3515.27 1311
3515.83 1132
3516.39 1073
3516.95 1089
3517.51 1141
3518.07 1113
3518.63 1045
3519.19 1050
3519.75 1137
3520.31 941
3520.87 1012
3521.43 1127
3521.98 1182
3522.54 1124
3523.10 1109
3523.66 1160
3524.22 974
3524.78 986
3525.34 1119
3525.90 1065
3526.46 1035
3527.02 1054
3527.58 1055
3528.14 1091
3528.70 1034
3529.26 969
3529.82 1001
3530.38 1066
3530.95 1044
3531.51 1046
3532.07 1106
3532.63 949
3533.19 1040
3533.75 1164
3534.31 1042
3534.87 1090
3535.43 1059
3535.99 1034
3536.55 1078
3537.11 1018
3537.67 990
3538.23 1073
3538.79 1034
3539.36 991
3539.92 965
3540.48 1052
3541.04 1069
3541.60 1037
3542.16 1097
3542.72 895
3543.28 1079
3543.85 1092
3544.41 1038
3544.97 1019
3545.53 1095
3546.09 970
3546.65 928
3547.21 1014
3547.78 995
3548.34 1119
3548.90 958
3549.46 967
3550.02 935
3550.59 836
3551.15 920
3551.71 922
3552.27 864
3552.83 903
3553.40 853
3553.96 970
3554.52 834
3555.08 793
3555.64 819
3556.21 832
3556.77 756
3557.33 825
3557.89 851
3558.46 807
3559.02 833
3559.58 784
3560.14 763
3560.71 819
3561.27 792
3561.83 843
3562.40 835
3562.96 890
3563.52 877
3564.08 921
3564.65 901
3565.21 1012
3565.77 894
3566.34 841
3566.90 919
3567.46 961
3568.03 867
3568.59 777
3569.15 768
3569.72 878
3570.28 873
3570.84 808
3571.41 811
3571.97 817
3572.53 793
3573.10 782
3573.66 838
3574.23 918
3574.79 810
3575.35 825
3575.92 965
3576.48 910
3577.05 952
3577.61 908
3578.17 949
3578.74 958
3579.30 1054
3579.87 1075
3580.43 1004
3580.99 1031
3581.56 913
3582.12 923
3582.69 875
3583.25 853
3583.82 892
3584.38 828
3584.95 850
3585.51 893
3586.08 993
3586.64 927
3587.21 831
3587.77 771
3588.34 823
3588.90 903
3589.47 876
3590.03 900
3590.60 891
3591.16 714
3591.73 795
3592.29 814
3592.86 764
3593.42 777
3593.99 802
3594.55 892
3595.12 779
3595.68 734
3596.25 777
3596.81 726
3597.38 728
3597.95 762
3598.51 758
3599.08 865
3599.64 808
3600.21 848
3600.77 778
3601.34 853
3601.91 800
3602.47 808
3603.04 787
3603.60 700
3604.17 771
3604.74 790
3605.30 771
3605.87 800
3606.44 758
3607.00 686
3607.57 682
3608.13 763
3608.70 744
3609.27 704
3609.83 697
3610.40 695
3610.97 735
3611.53 753
3612.10 753
3612.67 735
3613.23 637
3613.80 683
3614.37 651
3614.94 742
3615.50 692
3616.07 682
3616.64 712
3617.20 813
3617.77 805
3618.34 846
3618.91 860
3619.47 856
3620.04 865
3620.61 831
3621.18 831
3621.74 849
3622.31 874
3622.88 819
3623.45 706
3624.01 704
3624.58 714
3625.15 753
3625.72 677
3626.28 746
3626.85 778
3627.42 829
3627.99 758
3628.56 712
3629.12 671
3629.69 689
3630.26 771
3630.83 751
3631.40 785
3631.97 733
3632.53 646
3633.10 756
3633.67 833
3634.24 737
3634.81 757
3635.38 630
3635.95 677
3636.51 709
3637.08 673
3637.65 831
3638.22 856
3638.79 788
3639.36 863
3639.93 841
3640.50 839
3641.07 816
3641.63 757
3642.20 867
3642.77 900
3643.34 767
3643.91 769
3644.48 797
3645.05 779
3645.62 805
3646.19 823
3646.76 835
3647.33 794
3647.90 795
3648.47 827
3649.04 936
3649.61 859
3650.18 886
3650.75 958
3651.32 1075
3651.89 941
3652.46 915
3653.03 1005
3653.60 972
3654.17 949
3654.74 927
3655.31 978
3655.88 1007
3656.45 1000
3657.02 951
3657.59 896
3658.16 914
3658.73 871
3659.30 931
3659.87 778
3660.44 850
3661.01 888
3661.58 837
3662.15 814
3662.72 927
3663.29 910
3663.86 943
3664.43 1066
3665.00 1193
3665.58 1125
3666.15 1095
3666.72 1024
3667.29 1055
3667.86 1144
3668.43 1017
3669.00 996
3669.57 1053
3670.15 1046
3670.72 968
3671.29 897
3671.86 869
3672.43 800
3673.00 856
3673.57 867
3674.15 841
3674.72 866
3675.29 864
3675.86 867
3676.43 966
3677.00 928
3677.58 1000
3678.15 921
3678.72 829
3679.29 839
3679.86 874
3680.44 802
3681.01 761
3681.58 781
3682.15 633
3682.73 702
3683.30 657
3683.87 641
3684.44 706
3685.01 759
3685.59 678
3686.16 640
3686.73 732
3687.31 724
3687.88 668
3688.45 744
3689.02 748
3689.60 829
3690.17 771
3690.74 780
3691.31 805
3691.89 811
3692.46 744
3693.03 729
3693.61 725
3694.18 791
3694.75 800
3695.33 712
3695.90 740
3696.47 761
3697.05 733
3697.62 728
3698.19 760
3698.77 671
3699.34 644
3699.91 644
3700.49 660
3701.06 722
3701.64 678
3702.21 708
3702.78 704
3703.36 784
3703.93 726
3704.51 680
3705.08 705
3705.65 739
3706.23 806
3706.80 754
3707.38 682
3707.95 788
3708.52 832
3709.10 814
3709.67 723
3710.25 766
3710.82 862
3711.40 847
3711.97 774
3712.55 785
3713.12 759
3713.70 744
3714.27 749
3714.84 768
3715.42 767
3715.99 668
3716.57 854
3717.14 890
3717.72 704
3718.29 716
3718.87 674
3719.44 725
3720.02 703
3720.59 690
3721.17 646
3721.75 726
3722.32 714
3722.90 690
3723.47 644
3724.05 670
3724.62 642
3725.20 726
3725.77 715
3726.35 649
3726.93 684
3727.50 688
3728.08 696
3728.65 671
3729.23 609
3729.80 710
3730.38 726
3730.96 711
3731.53 665
3732.11 673
3732.69 743
3733.26 832
3733.84 775
3734.41 731
3734.99 724
3735.57 687
3736.14 768
3736.72 668
3737.30 722
3737.87 702
3738.45 730
3739.03 717
3739.60 714
3740.18 643
3740.76 703
3741.33 766
3741.91 682
3742.49 635
3743.06 685
3743.64 663
3744.22 714
3744.79 693
3745.37 707
3745.95 737
3746.53 743
3747.10 701
3747.68 653
3748.26 629
3748.84 675
3749.41 715
3749.99 633
3750.57 595
3751.15 662
3751.72 580
3752.30 636
3752.88 647
3753.46 649
3754.03 622
3754.61 640
3755.19 641
3755.77 559
3756.35 596
3756.92 621
3757.50 672
3758.08 681
3758.66 665
3759.24 689
3759.82 702
3760.39 639
3760.97 619
3761.55 668
3762.13 673
3762.71 706
3763.29 728
3763.86 678
3764.44 667
3765.02 674
3765.60 760
3766.18 765
3766.76 691
3767.34 757
3767.92 700
3768.49 750
3769.07 760
3769.65 655
3770.23 759
3770.81 776
3771.39 739
3771.97 684
3772.55 720
3773.13 774
3773.71 712
3774.29 700
3774.87 829
3775.45 757
3776.02 645
3776.60 614
3777.18 747
3777.76 716
3778.34 723
3778.92 644
3779.50 609
3780.08 583
3780.66 652
3781.24 669
3781.82 698
3782.40 695
3782.98 631
3783.56 729
3784.14 674
3784.72 632
3785.30 728
3785.88 722
3786.46 667
3787.04 679
3787.62 737
3788.20 739
3788.79 689
3789.37 693
3789.95 677
3790.53 689
3791.11 693
3791.69 769
3792.27 767
3792.85 752
3793.43 761
3794.01 733
3794.59 756
3795.17 772
3795.75 784
3796.34 816
3796.92 729
3797.50 691
3798.08 667
3798.66 746
3799.24 751
3799.82 834
3800.40 806
3800.99 843
3801.57 787
3802.15 709
3802.73 801
3803.31 885
3803.89 907
3804.48 919
3805.06 891
3805.64 851
3806.22 882
3806.80 878
3807.38 823
3807.97 819
3808.55 986
3809.13 1016
3809.71 985
3810.29 931
3810.88 927
3811.46 958
3812.04 959
3812.62 1009
3813.21 935
3813.79 1005
3814.37 1019
3814.95 965
3815.54 939
3816.12 880
3816.70 955
3817.28 1012
3817.87 878
3818.45 903
3819.03 920
3819.61 865
3820.20 823
3820.78 756
3821.36 767
3821.95 767
3822.53 784
3823.11 743
3823.70 769
3824.28 828
3824.86 834
3825.45 712
3826.03 768
3826.61 777
3827.20 669
3827.78 675
3828.36 784
3828.95 739
3829.53 697
3830.11 686
3830.70 664
3831.28 767
3831.86 747
3832.45 711
3833.03 702
3833.62 784
3834.20 750
3834.78 638
3835.37 643
3835.95 671
3836.54 691
3837.12 676
3837.71 664
3838.29 698
3838.87 722
3839.46 623
3840.04 634
3840.63 617
3841.21 503
3841.80 627
3842.38 685
3842.97 608
3843.55 653
3844.13 682
3844.72 646
3845.30 635
3845.89 684
3846.47 608
3847.06 659
3847.64 633
3848.23 626
3848.81 645
3849.40 640
3849.98 639
3850.57 632
3851.15 560
3851.74 629
3852.33 604
3852.91 622
3853.50 647
3854.08 594
3854.67 565
3855.25 560
3855.84 596
3856.42 566
3857.01 622
3857.60 629
3858.18 604
3858.77 574
3859.35 661
3859.94 715
3860.53 585
3861.11 611
3861.70 692
3862.28 674
3862.87 743
3863.46 700
3864.04 654
3864.63 774
3865.21 710
3865.80 600
3866.39 601
3866.97 706
3867.56 683
3868.15 707
3868.73 701
3869.32 665
3869.91 671
3870.49 695
3871.08 702
3871.67 619
3872.25 706
3872.84 695
3873.43 743
3874.01 689
3874.60 665
3875.19 646
3875.78 669
3876.36 659
3876.95 714
3877.54 751
3878.12 647
3878.71 575
3879.30 666
3879.89 665
3880.47 728
3881.06 723
3881.65 672
3882.24 671
3882.82 582
3883.41 586
3884.00 599
3884.59 618
3885.18 650
3885.76 662
3886.35 681
3886.94 687
3887.53 627
3888.12 679
3888.70 748
3889.29 738
3889.88 792
3890.47 741
3891.06 724
3891.65 780
3892.23 805
3892.82 812
3893.41 740
3894.00 773
3894.59 820
3895.18 737
3895.76 671
3896.35 670
3896.94 673
3897.53 698
3898.12 607
3898.71 650
3899.30 666
3899.89 675
3900.48 674
3901.06 768
3901.65 762
3902.24 708
3902.83 627
3903.42 777
3904.01 760
3904.60 742
3905.19 789
3905.78 677
3906.37 754
3906.96 726
3907.55 720
3908.14 801
3908.73 723
3909.32 744
3909.91 779
3910.50 745
3911.09 719
3911.68 646
3912.26 627
3912.85 619
3913.44 545
3914.03 627
3914.62 614
3915.22 643
3915.81 668
3916.40 587
3916.99 637
3917.58 688
3918.17 650
3918.76 693
3919.35 620
3919.94 630
3920.53 567
3921.12 598
3921.71 692
3922.30 635
3922.89 606
3923.48 618
3924.07 746
3924.66 697
3925.25 676
3925.84 696
3926.44 643
3927.03 693
3927.62 610
3928.21 622
3928.80 560
3929.39 594
3929.98 633
3930.57 640
3931.16 578
3931.76 548
3932.35 518
3932.94 469
3933.53 562
3934.12 600
3934.71 615
3935.31 617
3935.90 636
3936.49 764
3937.08 676
3937.67 582
3938.26 617
3938.86 638
3939.45 699
3940.04 631
3940.63 689
3941.22 665
3941.82 653
3942.41 666
3943.00 697
3943.59 716
3944.19 718
3944.78 653
3945.37 766
3945.96 695
3946.55 645
3947.15 592
3947.74 561
3948.33 556
3948.93 623
3949.52 660
3950.11 638
3950.70 579
3951.30 508
3951.89 602
3952.48 571
3953.08 542
3953.67 546
3954.26 580
3954.85 686
3955.45 592
3956.04 622
3956.63 656
3957.23 630
3957.82 634
3958.41 658
3959.01 640
3959.60 629
3960.19 723
3960.79 637
3961.38 668
3961.97 792
3962.57 738
3963.16 689
3963.76 630
3964.35 570
3964.94 636
3965.54 674
3966.13 750
3966.73 768
3967.32 629
3967.91 617
3968.51 757
3969.10 748
3969.70 676
3970.29 773
3970.88 663
3971.48 629
3972.07 703
3972.67 623
3973.26 691
3973.86 724
3974.45 784
3975.05 696
3975.64 706
3976.24 752
3976.83 714
3977.42 819
3978.02 877
3978.61 909
3979.21 801
3979.80 855
3980.40 897
3980.99 780
3981.59 832
3982.18 858
3982.78 842
3983.38 754
3983.97 726
3984.57 727
3985.16 772
3985.76 776
3986.35 691
3986.95 721
3987.54 670
3988.14 702
3988.73 752
3989.33 722
3989.93 723
3990.52 713
3991.12 763
3991.71 701
3992.31 765
3992.91 745
3993.50 850
3994.10 732
3994.69 771
3995.29 798
3995.89 727
3996.48 730
3997.08 650
3997.67 744
3998.27 698
3998.87 637
3999.46 678
4000.06 773
4000.66 683
4001.25 745
4001.85 642
4002.45 625
4003.04 788
4003.64 704
4004.24 737
4004.83 667
4005.43 636
4006.03 705
4006.62 767
4007.22 716
4007.82 705
4008.42 694
4009.01 638
4009.61 744
4010.21 707
4010.80 705
4011.40 659
4012.00 701
4012.60 671
4013.19 684
4013.79 678
4014.39 692
4014.99 620
4015.58 617
4016.18 660
4016.78 583
4017.38 589
4017.98 652
4018.57 612
4019.17 680
4019.77 658
4020.37 660
4020.97 777
4021.56 656
4022.16 584
4022.76 636
4023.36 731
4023.96 651
4024.55 640
4025.15 623
4025.75 657
4026.35 641
4026.95 693
4027.55 690
4028.15 694
4028.74 713
4029.34 737
4029.94 735
4030.54 825
4031.14 800
4031.74 764
4032.34 777
4032.94 785
4033.53 935
4034.13 857
4034.73 820
4035.33 811
4035.93 704
4036.53 654
4037.13 725
4037.73 665
4038.33 736
4038.93 684
4039.53 640
4040.13 719
4040.73 685
4041.33 731
4041.92 682
4042.52 709
4043.12 627
4043.72 661
4044.32 586
4044.92 539
4045.52 505
4046.12 645
4046.72 513
4047.32 612
4047.92 722
4048.52 698
4049.12 687
4049.72 605
4050.32 632
4050.92 591
4051.52 632
4052.13 591
4052.73 606
4053.33 600
4053.93 650
4054.53 669
4055.13 678
4055.73 746
4056.33 690
4056.93 652
4057.53 597
4058.13 675
4058.73 564
4059.33 547
4059.93 567
4060.53 568
4061.14 632
4061.74 648
4062.34 591
4062.94 601
4063.54 627
4064.14 531
4064.74 538
4065.34 572
4065.95 524
4066.55 562
4067.15 532
4067.75 552
4068.35 568
4068.95 545
4069.55 584
4070.16 621
4070.76 597
4071.36 542
4071.96 523
4072.56 559
4073.17 593
4073.77 583
4074.37 660
4074.97 570
4075.57 605
4076.18 602
4076.78 625
4077.38 629
4077.98 574
4078.59 620
4079.19 667
4079.79 716
4080.39 629
4080.99 585
4081.60 616
4082.20 586
4082.80 638
4083.41 698
4084.01 704
4084.61 648
4085.21 587
4085.82 565
4086.42 589
4087.02 602
4087.63 636
4088.23 628
4088.83 565
4089.43 560
4090.04 659
4090.64 628
4091.24 563
4091.85 586
4092.45 618
4093.05 548
4093.66 492
4094.26 587
4094.86 541
4095.47 534
4096.07 532
4096.68 593
4097.28 598
4097.88 615
4098.49 551
4099.09 479
4099.69 534
4100.30 614
4100.90 634
4101.51 643
4102.11 564
4102.71 623
4103.32 674
4103.92 583
4104.53 656
4105.13 604
4105.74 600
4106.34 635
4106.94 570
4107.55 568
4108.15 658
4108.76 624
4109.36 600
4109.97 606
4110.57 607
4111.18 550
4111.78 576
4112.39 663
4112.99 617
4113.60 588
4114.20 574
4114.81 575
4115.41 596
4116.02 574
4116.62 539
4117.23 602
4117.83 557
4118.44 573
4119.04 534
4119.65 584
4120.25 530
4120.86 569
4121.46 558
4122.07 525
4122.68 558
4123.28 557
4123.89 589
4124.49 512
4125.10 464
4125.70 576
4126.31 543
4126.92 569
4127.52 598
4128.13 563
4128.73 543
4129.34 505
4129.95 562
4130.55 592
4131.16 607
4131.76 565
4132.37 556
4132.98 670
4133.58 653
4134.19 637
4134.80 568
4135.40 613
4136.01 687
4136.62 725
4137.22 712
4137.83 731
4138.44 699
4139.04 757
4139.65 661
4140.26 654
4140.86 699
4141.47 743
4142.08 738
4142.68 711
4143.29 837
4143.90 732
4144.51 692
4145.11 667
4145.72 766
4146.33 686
4146.93 586
4147.54 605
4148.15 668
4148.76 640
4149.36 636
4149.97 552
4150.58 534
4151.19 580
4151.80 524
4152.40 662
4153.01 593
4153.62 675
4154.23 609
4154.83 559
4155.44 571
4156.05 626
4156.66 606
4157.27 571
4157.87 607
4158.48 626
4159.09 790
4159.70 827
4160.31 761
4160.92 690
4161.52 686
4162.13 707
4162.74 708
4163.35 708
4163.96 771
4164.57 657
4165.18 631
4165.79 636
4166.39 580
4167.00 563
4167.61 732
4168.22 703
4168.83 680
4169.44 668
4170.05 704
4170.66 716
4171.27 632
4171.87 666
4172.48 676
4173.09 710
4173.70 587
4174.31 644
4174.92 632
4175.53 669
4176.14 689
4176.75 619
4177.36 636
4177.97 627
4178.58 632
4179.19 678
4179.80 636
4180.41 715
4181.02 674
4181.63 722
4182.24 772
4182.85 720
4183.46 726
4184.07 632
4184.68 636
4185.29 614
4185.90 598
4186.51 566
4187.12 609
4187.73 620
4188.34 624
4188.95 624
4189.56 602
4190.17 546
4190.78 585
4191.39 643
4192.00 610
4192.61 644
4193.22 624
4193.84 656
4194.45 641
4195.06 688
4195.67 630
4196.28 650
4196.89 610
4197.50 659
4198.11 633
4198.72 653
4199.33 572
4199.95 608
4200.56 529
4201.17 509
4201.78 586
4202.39 642
4203.00 646
4203.61 645
4204.23 604
4204.84 560
4205.45 619
4206.06 608
4206.67 573
4207.28 580
4207.90 590
4208.51 617
4209.12 605
4209.73 655
4210.34 647
4210.96 644
4211.57 613
4212.18 627
4212.79 588
4213.40 535
4214.02 559
4214.63 651
4215.24 599
4215.85 674
4216.47 724
4217.08 650
4217.69 705
4218.30 627
4218.92 736
4219.53 814
4220.14 713
4220.75 692
4221.37 690
4221.98 670
4222.59 630
4223.21 634
4223.82 714
4224.43 625
4225.04 609
4225.66 695
4226.27 692
4226.88 684
4227.50 638
4228.11 663
4228.72 593
4229.34 683
4229.95 800
4230.56 777
4231.18 723
4231.79 803
4232.41 866
4233.02 949
4233.63 999
4234.25 1096
4234.86 1093
4235.47 1190
4236.09 1207
4236.70 1168
4237.32 1204
4237.93 1043
4238.54 1130
4239.16 933
4239.77 795
4240.39 751
4241.00 674
4241.61 725
4242.23 683
4242.84 651
4243.46 691
4244.07 630
4244.69 649
4245.30 657
4245.92 664
4246.53 660
4247.14 708
4247.76 753
4248.37 708
4248.99 698
4249.60 782
4250.22 731
4250.83 721
4251.45 672
4252.06 680
4252.68 661
4253.29 681
4253.91 572
4254.52 686
4255.14 685
4255.75 675
4256.37 803
4256.99 681
4257.60 640
4258.22 584
4258.83 584
4259.45 668
4260.06 708
4260.68 668
4261.29 590
4261.91 645
4262.53 690
4263.14 645
4263.76 644
4264.37 654
4264.99 657
4265.61 744
4266.22 696
4266.84 687
4267.45 688
4268.07 645
4268.69 720
4269.30 640
4269.92 723
4270.54 635
4271.15 692
4271.77 722
4272.38 639
4273.00 666
4273.62 732
4274.23 666
4274.85 655
4275.47 672
4276.08 640
4276.70 813
4277.32 761
4277.94 759
4278.55 736
4279.17 785
4279.79 771
4280.40 720
4281.02 714
4281.64 751
4282.25 682
4282.87 563
4283.49 603
4284.11 573
4284.72 636
4285.34 694
4285.96 597
4286.58 505
4287.19 594
4287.81 573
4288.43 646
4289.05 661
4289.66 564
4290.28 586
4290.90 676
4291.52 620
4292.14 563
4292.75 587
4293.37 632
4293.99 596
4294.61 607
4295.23 635
4295.84 570
4296.46 589
4297.08 533
4297.70 577
4298.32 572
4298.94 629
4299.55 616
4300.17 616
4300.79 627
4301.41 621
4302.03 629
4302.65 568
4303.27 583
4303.89 626
4304.50 710
4305.12 714
4305.74 715
4306.36 639
4306.98 552
4307.60 641
4308.22 581
4308.84 642
4309.46 623
4310.08 646
4310.69 641
4311.31 573
4311.93 606
4312.55 618
4313.17 669
4313.79 676
4314.41 645
4315.03 702
4315.65 662
4316.27 644
4316.89 577
4317.51 539
4318.13 611
4318.75 626
4319.37 627
4319.99 517
4320.61 600
4321.23 639
4321.85 583
4322.47 691
4323.09 706
4323.71 653
4324.33 731
4324.95 757
4325.57 698
4326.19 668
4326.81 678
4327.43 681
4328.05 695
4328.67 672
4329.29 681
4329.91 652
4330.53 781
4331.16 767
4331.78 746
4332.40 795
4333.02 857
4333.64 881
4334.26 853
4334.88 842
4335.50 1009
4336.12 1100
4336.74 1241
4337.36 1325
4337.99 1420
4338.61 1409
4339.23 1301
4339.85 1338
4340.47 1302
4341.09 1290
4341.71 1270
4342.34 1287
4342.96 1222
4343.58 1266
4344.20 1354
4344.82 1548
4345.44 1595
4346.07 1773
4346.69 1912
4347.31 2077
4347.93 2047
4348.55 2045
4349.18 2178
4349.80 1739
4350.42 1508
4351.04 1409
4351.66 1146
4352.29 1063
4352.91 1049
4353.53 973
4354.15 949
4354.78 877
4355.40 842
4356.02 835
4356.64 918
4357.27 836
4357.89 776
4358.51 865
4359.13 819
4359.76 893
4360.38 846
4361.00 876
4361.63 864
4362.25 791
4362.87 793
4363.49 764
4364.12 733
4364.74 761
4365.36 786
4365.99 826
4366.61 782
4367.23 948
4367.86 896
4368.48 833
4369.10 707
4369.73 680
4370.35 669
4370.97 691
4371.60 613
4372.22 615
4372.85 609
4373.47 629
4374.09 581
4374.72 523
4375.34 605
4375.96 664
4376.59 632
4377.21 646
4377.84 648
4378.46 664
4379.09 754
4379.71 667
4380.33 695
4380.96 687
4381.58 668
4382.21 680
4382.83 583
4383.46 628
4384.08 743
4384.70 699
4385.33 690
4385.95 682
4386.58 683
4387.20 769
4387.83 724
4388.45 636
4389.08 609
4389.70 667
4390.33 729
4390.95 627
4391.58 625
4392.20 573
4392.83 569
4393.45 474
4394.08 593
4394.70 545
4395.33 570
4395.95 582
4396.58 581
4397.21 540
4397.83 513
4398.46 552
4399.08 674
4399.71 717
4400.33 603
4400.96 599
4401.58 716
4402.21 651
4402.84 623
4403.46 552
4404.09 655
4404.71 765
4405.34 612
4405.97 650
4406.59 603
4407.22 669
4407.85 617
4408.47 573
4409.10 523
4409.72 578
4410.35 582
4410.98 615
4411.60 624
4412.23 668
4412.86 668
4413.48 654
4414.11 621
4414.74 614
4415.36 689
4415.99 550
4416.62 588
4417.24 694
4417.87 593
4418.50 545
4419.12 610
4419.75 636
4420.38 597
4421.01 534
4421.63 532
4422.26 584
4422.89 572
4423.51 607
4424.14 526
4424.77 590
4425.40 612
4426.02 572
4426.65 546
4427.28 628
4427.91 649
4428.54 557
4429.16 536
4429.79 575
4430.42 597
4431.05 547
4431.67 542
4432.30 590
4432.93 552
4433.56 592
4434.19 575
4434.81 549
4435.44 617
4436.07 551
4436.70 717
4437.33 688
4437.96 608
4438.58 670
4439.21 650
4439.84 682
4440.47 666
4441.10 689
4441.73 685
4442.36 691
4442.98 633
4443.61 648
4444.24 713
4444.87 662
4445.50 652
4446.13 705
4446.76 693
4447.39 790
4448.02 708
4448.64 711
4449.27 706
4449.90 717
4450.53 662
4451.16 678
4451.79 740
4452.42 615
4453.05 723
4453.68 706
4454.31 727
4454.94 701
4455.57 771
4456.20 680
4456.83 747
4457.46 803
4458.09 735
4458.72 771
4459.35 871
4459.98 626
4460.61 667
4461.24 670
4461.87 606
4462.50 616
4463.13 590
4463.76 628
4464.39 522
4465.02 495
4465.65 499
4466.28 531
4466.91 544
4467.54 630
4468.17 601
4468.80 591
4469.43 525
4470.06 537
4470.69 591
4471.32 630
4471.95 568
4472.58 562
4473.21 598
4473.85 605
4474.48 653
4475.11 592
4475.74 592
4476.37 702
4477.00 601
4477.63 578
4478.26 549
4478.89 592
4479.53 513
4480.16 576
4480.79 606
4481.42 629
4482.05 578
4482.68 568
4483.31 624
4483.95 579
4484.58 647
4485.21 613
4485.84 611
4486.47 666
4487.10 636
4487.74 631
4488.37 687
4489.00 640
4489.63 631
4490.26 618
4490.90 682
4491.53 729
4492.16 694
4492.79 653
4493.43 654
4494.06 666
4494.69 607
4495.32 642
4495.96 600
4496.59 601
4497.22 708
4497.85 665
4498.49 686
4499.12 735
4499.75 819
4500.38 908
4501.02 919
4501.65 876
4502.28 874
4502.91 876
4503.55 852
4504.18 950
4504.81 859
4505.45 703
4506.08 728
4506.71 682
4507.35 741
4507.98 674
4508.61 649
4509.25 678
4509.88 612
4510.51 560
4511.15 693
4511.78 650
4512.41 724
4513.05 636
4513.68 589
4514.32 601
4514.95 594
4515.58 609
4516.22 654
4516.85 665
4517.49 584
4518.12 552
4518.75 615
4519.39 571
4520.02 557
4520.66 622
4521.29 555
4521.92 621
4522.56 616
4523.19 626
4523.83 552
4524.46 545
4525.10 623
4525.73 632
4526.37 631
4527.00 603
4527.63 627
4528.27 545
4528.90 500
4529.54 585
4530.17 641
4530.81 654
4531.44 690
4532.08 674
4532.71 683
4533.35 659
4533.98 658
4534.62 619
4535.25 663
4535.89 661
4536.52 651
4537.16 577
4537.80 654
4538.43 594
4539.07 546
4539.70 589
4540.34 613
4540.97 597
4541.61 544
4542.24 589
4542.88 562
4543.52 576
4544.15 585
4544.79 510
4545.42 546
4546.06 546
4546.70 580
4547.33 571
4547.97 527
4548.60 571
4549.24 604
4549.88 589
4550.51 583
4551.15 536
4551.79 564
4552.42 545
4553.06 613
4553.70 560
4554.33 523
4554.97 522
4555.60 543
4556.24 607
4556.88 500
4557.52 583
4558.15 585
4558.79 569
4559.43 487
4560.06 517
4560.70 545
4561.34 574
4561.97 576
4562.61 594
4563.25 628
4563.89 612
4564.52 619
4565.16 614
4565.80 528
4566.43 566
4567.07 532
4567.71 577
4568.35 560
4568.98 628
4569.62 605
4570.26 547
4570.90 549
4571.54 588
4572.17 582
4572.81 538
4573.45 589
4574.09 591
4574.72 571
4575.36 568
4576.00 608
4576.64 655
4577.28 562
4577.92 544
4578.55 600
4579.19 590
4579.83 613
4580.47 631
4581.11 626
4581.75 679
4582.38 637
4583.02 637
4583.66 648
4584.30 572
4584.94 605
4585.58 652
4586.22 628
4586.86 588
4587.49 633
4588.13 754
4588.77 738
4589.41 734
4590.05 770
4590.69 816
4591.33 963
4591.97 1049
4592.61 1064
4593.25 968
4593.89 1027
4594.52 1061
4595.16 1063
4595.80 986
4596.44 866
4597.08 824
4597.72 673
4598.36 591
4599.00 585
4599.64 623
4600.28 662
4600.92 658
4601.56 702
4602.20 764
4602.84 727
4603.48 778
4604.12 834
4604.76 739
4605.40 736
4606.04 706
4606.68 717
4607.32 707
4607.96 613
4608.60 641
4609.24 583
4609.88 579
4610.52 530
4611.16 587
4611.80 569
4612.44 590
4613.09 532
4613.73 573
4614.37 588
4615.01 691
4615.65 632
4616.29 564
4616.93 630
4617.57 532
4618.21 619
4618.85 626
4619.49 647
4620.14 592
4620.78 630
4621.42 648
4622.06 575
4622.70 601
4623.34 543
4623.98 606
4624.62 640
4625.27 608
4625.91 623
4626.55 558
4627.19 551
4627.83 535
4628.47 559
4629.12 520
4629.76 547
4630.40 632
4631.04 593
4631.68 604
4632.33 692
4632.97 611
4633.61 590
4634.25 659
4634.89 673
4635.54 631
4636.18 661
4636.82 582
4637.46 627
4638.11 587
4638.75 615
4639.39 644
4640.03 578
4640.68 608
4641.32 571
4641.96 618
4642.60 546
4643.25 633
4643.89 607
4644.53 554
4645.18 590
4645.82 632
4646.46 672
4647.10 635
4647.75 586
4648.39 672
4649.03 603
4649.68 583
4650.32 562
4650.96 563
4651.61 615
4652.25 587
4652.89 543
4653.54 600
4654.18 556
4654.82 534
4655.47 544
4656.11 545
4656.75 565
4657.40 487
4658.04 581
4658.69 563
4659.33 534
4659.97 542
4660.62 523
4661.26 552
4661.91 535
4662.55 541
4663.19 543
4663.84 501
4664.48 564
4665.13 560
4665.77 542
4666.42 494
4667.06 545
4667.70 509
4668.35 611
4668.99 623
4669.64 519
4670.28 502
4670.93 510
4671.57 509
4672.22 525
4672.86 483
4673.51 494
4674.15 580
4674.80 642
4675.44 524
4676.09 522
4676.73 548
4677.38 568
4678.02 524
4678.67 555
4679.31 549
4679.96 523
4680.60 557
4681.25 595
4681.89 551
4682.54 548
4683.18 479
4683.83 510
4684.48 461
4685.12 532
4685.77 571
4686.41 525
4687.06 577
4687.70 588
4688.35 569
4689.00 518
4689.64 539
4690.29 526
4690.93 508
4691.58 585
4692.23 647
4692.87 609
4693.52 644
4694.17 565
4694.81 644
4695.46 702
4696.10 592
4696.75 704
4697.40 820
4698.04 823
4698.69 887
4699.34 893
4699.98 819
4700.63 807
4701.28 904
4701.92 888
4702.57 852
4703.22 771
4703.86 779
4704.51 680
4705.16 627
4705.81 608
4706.45 636
4707.10 593
4707.75 683
4708.39 662
4709.04 722
4709.69 677
4710.34 733
4710.98 733
4711.63 625
4712.28 595
4712.93 624
4713.57 699
4714.22 621
4714.87 637
4715.52 646
4716.17 545
4716.81 553
4717.46 591
4718.11 573
4718.76 580
4719.40 647
4720.05 655
4720.70 680
4721.35 669
4722.00 582
4722.65 575
4723.29 677
4723.94 588
4724.59 621
4725.24 589
4725.89 573
4726.54 633
4727.18 621
4727.83 604
4728.48 650
4729.13 563
4729.78 577
4730.43 606
4731.08 544
4731.73 590
4732.37 588
4733.02 562
4733.67 569
4734.32 602
4734.97 568
4735.62 533
4736.27 590
4736.92 624
4737.57 633
4738.22 535
4738.87 553
4739.52 574
4740.16 616
4740.81 619
4741.46 571
4742.11 543
4742.76 625
4743.41 631
4744.06 564
4744.71 533
4745.36 616
4746.01 594
4746.66 577
4747.31 604
4747.96 693
4748.61 666
4749.26 602
4749.91 599
4750.56 622
4751.21 622
4751.86 777
4752.51 808
4753.16 814
4753.81 746
4754.46 682
4755.11 654
4755.76 635
4756.42 651
4757.07 560
4757.72 619
4758.37 529
4759.02 574
4759.67 499
4760.32 477
4760.97 462
4761.62 516
4762.27 534
4762.92 569
4763.57 526
4764.23 564
4764.88 535
4765.53 495
4766.18 532
4766.83 587
4767.48 633
4768.13 507
4768.78 575
4769.44 576
4770.09 520
4770.74 553
4771.39 575
4772.04 611
4772.69 569
4773.35 542
4774.00 432
4774.65 482
4775.30 494
4775.95 574
4776.60 511
4777.26 539
4777.91 544
4778.56 501
4779.21 505
4779.86 522
4780.52 577
4781.17 523
4781.82 561
4782.47 520
4783.13 476
4783.78 507
4784.43 541
4785.08 544
4785.74 471
4786.39 484
4787.04 479
4787.69 424
4788.35 518
4789.00 563
4789.65 570
4790.31 533
4790.96 563
4791.61 641
4792.26 601
4792.92 596
4793.57 629
4794.22 514
4794.88 510
4795.53 490
4796.18 536
4796.84 492
4797.49 503
4798.14 509
4798.80 494
4799.45 513
4800.10 519
4800.76 516
4801.41 544
4802.06 467
4802.72 506
4803.37 540
4804.03 550
4804.68 613
4805.33 514
4805.99 551
4806.64 580
4807.30 566
4807.95 574
4808.60 508
4809.26 559
4809.91 496
4810.57 517
4811.22 508
4811.88 532
4812.53 560
4813.18 525
4813.84 538
4814.49 557
4815.15 567
4815.80 540
4816.46 493
4817.11 608
4817.77 614
4818.42 512
4819.08 529
4819.73 570
4820.39 535
4821.04 553
4821.70 568
4822.35 562
4823.01 638
4823.66 586
4824.32 663
4824.97 713
4825.63 656
4826.28 560
4826.94 607
4827.59 562
4828.25 536
4828.90 593
4829.56 610
4830.22 576
4830.87 580
4831.53 608
4832.18 693
4832.84 695
4833.49 692
4834.15 772
4834.81 789
4835.46 682
4836.12 702
4836.77 791
4837.43 867
4838.09 777
4838.74 802
4839.40 822
4840.05 819
4840.71 805
4841.37 775
4842.02 719
4842.68 674
4843.34 724
4843.99 798
4844.65 627
4845.31 683
4845.96 763
4846.62 831
4847.28 867
4847.93 839
4848.59 859
4849.25 796
4849.90 720
4850.56 709
4851.22 815
4851.87 895
4852.53 853
4853.19 832
4853.85 788
4854.50 878
4855.16 887
4855.82 973
4856.48 943
4857.13 1052
4857.79 1161
4858.45 1223
4859.11 1232
4859.76 1322
4860.42 1293
4861.08 1183
4861.74 1134
4862.39 1258
4863.05 1195
4863.71 1046
4864.37 1046
4865.03 1099
4865.68 1128
4866.34 1081
4867.00 1083
4867.66 1092
4868.32 1125
4868.97 1029
4869.63 1073
4870.29 1020
4870.95 1032
4871.61 1055
4872.27 1017
4872.92 1010
4873.58 978
4874.24 949
4874.90 939
4875.56 954
4876.22 999
4876.88 972
4877.54 1069
4878.19 1085
4878.85 1128
4879.51 1187
4880.17 1161
4880.83 1113
4881.49 1043
4882.15 1150
4882.81 1039
4883.47 991
4884.13 925
4884.78 913
4885.44 850
4886.10 827
4886.76 851
4887.42 873
4888.08 1013
4888.74 888
4889.40 911
4890.06 964
4890.72 896
4891.38 877
4892.04 820
4892.70 889
4893.36 874
4894.02 918
4894.68 893
4895.34 779
4896.00 767
4896.66 724
4897.32 733
4897.98 748
4898.64 824
4899.30 765
4899.96 724
4900.62 767
4901.28 836
4901.94 773
4902.60 718
4903.26 743
4903.92 752
4904.58 674
4905.25 664
4905.91 769
4906.57 745
4907.23 655
4907.89 695
4908.55 631
4909.21 636
4909.87 656
4910.53 704
4911.19 678
4911.85 679
4912.52 677
4913.18 666
4913.84 664
4914.50 683
4915.16 607
4915.82 633
4916.48 577
4917.15 627
4917.81 637
4918.47 563
4919.13 607
4919.79 605
4920.45 610
4921.11 533
4921.78 668
4922.44 724
4923.10 649
4923.76 626
4924.42 704
4925.09 646
4925.75 588
4926.41 583
4927.07 588
4927.73 630
4928.40 625
4929.06 526
4929.72 537
4930.38 600
4931.05 624
4931.71 637
4932.37 615
4933.03 630
4933.70 682
4934.36 656
4935.02 597
4935.68 568
4936.35 593
4937.01 572
4937.67 630
4938.34 593
4939.00 514
4939.66 558
4940.32 579
4940.99 550
4941.65 561
4942.31 551
4942.98 557
4943.64 553
4944.30 594
4944.97 509
4945.63 568
4946.29 532
4946.96 538
4947.62 551
4948.28 569
4948.95 521
4949.61 553
4950.28 619
4950.94 617
4951.60 595
4952.27 532
4952.93 593
4953.60 561
4954.26 566
4954.92 512
4955.59 538
4956.25 547
4956.92 552
4957.58 536
4958.24 570
4958.91 622
4959.57 517
4960.24 606
4960.90 693
4961.57 676
4962.23 709
4962.89 674
4963.56 730
4964.22 838
4964.89 767
4965.55 882
4966.22 818
4966.88 773
4967.55 678
4968.21 644
4968.88 721
4969.54 751
4970.21 640
4970.87 709
4971.54 707
4972.20 633
4972.87 668
4973.53 647
4974.20 671
4974.86 722
4975.53 721
4976.20 707
4976.86 714
4977.53 660
4978.19 661
4978.86 648
4979.52 702
4980.19 596
4980.85 468
4981.52 551
4982.19 564
4982.85 621
4983.52 588
4984.18 557
4984.85 653
4985.52 629
4986.18 585
4986.85 599
4987.51 551
4988.18 594
4988.85 585
4989.51 628
4990.18 647
4990.85 616
4991.51 585
4992.18 615
4992.85 611
4993.51 593
4994.18 577
4994.85 606
4995.51 631
4996.18 577
4996.85 529
4997.51 480
4998.18 544
4998.85 463
4999.51 475
5000.18 530
5000.85 508
5001.52 542
5002.18 541
5002.85 484
5003.52 474
5004.18 524
5004.85 606
5005.52 577
5006.19 554
5006.85 477
5007.52 529
5008.19 571
5008.86 616
5009.52 586
5010.19 518
5010.86 504
5011.53 579
5012.20 566
5012.86 556
5013.53 484
5014.20 512
5014.87 525
5015.54 538
5016.20 497
5016.87 532
5017.54 580
5018.21 567
5018.88 553
5019.55 520
5020.21 539
5020.88 536
5021.55 579
5022.22 430
5022.89 483
5023.56 450
5024.22 456
5024.89 530
5025.56 587
5026.23 507
5026.90 567
5027.57 535
5028.24 444
5028.91 479
5029.58 461
5030.24 425
5030.91 490
5031.58 560
5032.25 566
5032.92 490
5033.59 586
5034.26 530
5034.93 474
5035.60 443
5036.27 481
5036.94 475
5037.61 452
5038.28 491
5038.95 454
5039.62 523
5040.29 537
5040.96 573
5041.63 514
5042.30 523
5042.97 561
5043.64 542
5044.31 499
5044.98 417
5045.65 501
5046.32 495
5046.99 509
5047.66 486
5048.33 453
5049.00 555
5049.67 514
5050.34 461
5051.01 555
5051.68 540
5052.35 496
5053.02 548
5053.69 491
5054.36 475
5055.03 467
5055.70 551
5056.37 543
5057.04 483
5057.71 434
5058.39 428
5059.06 432
5059.73 516
5060.40 532
5061.07 470
5061.74 530
5062.41 527
5063.08 490
5063.75 477
5064.43 459
5065.10 507
5065.77 485
5066.44 452
5067.11 486
5067.78 478
5068.45 462
5069.13 453
5069.80 439
5070.47 453
5071.14 474
5071.81 498
5072.49 480
5073.16 471
5073.83 492
5074.50 449
5075.17 518
5075.85 600
5076.52 558
5077.19 642
5077.86 748
5078.53 553
5079.21 595
5079.88 656
5080.55 559
5081.22 603
5081.90 642
5082.57 627
5083.24 560
5083.91 477
5084.59 534
5085.26 529
5085.93 470
5086.61 424
5087.28 486
5087.95 491
5088.62 498
5089.30 506
5089.97 514
5090.64 547
5091.32 533
5091.99 606
5092.66 525
5093.34 520
5094.01 547
5094.68 516
5095.36 453
5096.03 448
5096.70 503
5097.38 475
5098.05 423
5098.72 469
5099.40 481
5100.07 484
5100.74 476
5101.42 530
5102.09 561
5102.77 602
5103.44 575
5104.11 477
5104.79 547
5105.46 568
5106.14 605
5106.81 587
5107.48 567
5108.16 520
5108.83 521
5109.51 538
5110.18 516
5110.86 506
5111.53 467
5112.20 519
5112.88 600
5113.55 491
5114.23 497
5114.90 506
5115.58 552
5116.25 559
5116.93 555
5117.60 507
5118.28 493
5118.95 569
5119.63 603
5120.30 535
5120.98 544
5121.65 556
5122.33 583
5123.00 600
5123.68 620
5124.35 557
5125.03 491
5125.70 566
5126.38 551
5127.06 531
5127.73 516
5128.41 539
5129.08 549
5129.76 538
5130.43 517
5131.11 591
5131.78 657
5132.46 605
5133.14 573
5133.81 525
5134.49 580
5135.16 610
5135.84 594
5136.52 559
5137.19 537
5137.87 487
5138.55 505
5139.22 505
5139.90 533
5140.57 447
5141.25 481
5141.93 471
5142.60 491
5143.28 479
5143.96 485
5144.63 471
5145.31 457
5145.99 414
5146.66 439
5147.34 486
5148.02 453
5148.69 481
5149.37 504
5150.05 449
5150.73 453
5151.40 458
5152.08 533
5152.76 460
5153.43 444
5154.11 485
5154.79 452
5155.47 372
5156.14 462
5156.82 457
5157.50 437
5158.18 443
5158.85 456
5159.53 437
5160.21 414
5160.89 445
5161.56 457
5162.24 458
5162.92 465
5163.60 503
5164.28 457
5164.95 489
5165.63 510
5166.31 488
5166.99 492
5167.67 474
5168.34 424
5169.02 524
5169.70 509
5170.38 485
5171.06 461
5171.74 494
5172.41 480
5173.09 508
5173.77 521
5174.45 538
5175.13 478
5175.81 448
5176.49 556
5177.16 523
5177.84 507
5178.52 541
5179.20 556
5179.88 502
5180.56 506
5181.24 484
5181.92 500
5182.60 487
5183.28 492
5183.95 528
5184.63 540
5185.31 453
5185.99 502
5186.67 488
5187.35 535
5188.03 483
5188.71 459
5189.39 511
5190.07 432
5190.75 493
5191.43 413
5192.11 396
5192.79 463
5193.47 448
5194.15 482
5194.83 408
5195.51 456
5196.19 470
5196.87 507
5197.55 478
5198.23 543
5198.91 492
5199.59 493
5200.27 487
5200.95 464
5201.63 482
5202.31 510
5202.99 512
5203.67 503
5204.35 444
5205.03 443
5205.71 508
5206.39 548
5207.08 520
5207.76 479
5208.44 475
5209.12 461
5209.80 504
5210.48 508
5211.16 508
5211.84 484
5212.52 629
5213.20 565
5213.89 475
5214.57 502
5215.25 518
5215.93 497
5216.61 534
5217.29 514
5217.97 548
5218.65 585
5219.34 494
5220.02 545
5220.70 473
5221.38 505
5222.06 600
5222.74 525
5223.43 537
5224.11 572
5224.79 599
5225.47 524
5226.15 522
5226.84 509
5227.52 515
5228.20 499
5228.88 506
5229.56 485
5230.25 497
5230.93 486
5231.61 552
5232.29 478
5232.98 496
5233.66 549
5234.34 535
5235.02 516
5235.71 517
5236.39 557
5237.07 624
5237.75 600
5238.44 628
5239.12 624
5239.80 563
5240.49 616
5241.17 636
5241.85 560
5242.54 533
5243.22 543
5243.90 473
5244.58 517
5245.27 478
5245.95 444
5246.63 432
5247.32 470
5248.00 484
5248.69 531
5249.37 525
5250.05 512
5250.74 581
5251.42 595
5252.10 635
5252.79 602
5253.47 535
5254.15 543
5254.84 584
5255.52 627
5256.21 550
5256.89 562
5257.57 593
5258.26 546
5258.94 491
5259.63 493
5260.31 532
5261.00 584
5261.68 509
5262.36 558
5263.05 537
5263.73 500
5264.42 526
5265.10 575
5265.79 607
5266.47 589
5267.16 595
5267.84 608
5268.52 550
5269.21 569
5269.89 550
5270.58 599
5271.26 525
5271.95 439
5272.63 506
5273.32 570
5274.00 553
5274.69 541
5275.38 531
5276.06 551
5276.75 518
5277.43 425
5278.12 427
5278.80 526
5279.49 515
5280.17 497
5280.86 475
5281.54 498
5282.23 437
5282.92 531
5283.60 525
5284.29 447
5284.97 476
5285.66 494
5286.34 496
5287.03 450
5287.72 445
5288.40 480
5289.09 551
5289.77 485
5290.46 504
5291.15 500
5291.83 466
5292.52 396
5293.21 408
5293.89 512
5294.58 439
5295.27 475
5295.95 469
5296.64 528
5297.33 516
5298.01 490
5298.70 566
5299.39 526
5300.07 505
5300.76 527
5301.45 517
5302.13 464
5302.82 578
5303.51 547
5304.19 614
5304.88 474
5305.57 535
5306.26 546
5306.94 531
5307.63 606
5308.32 540
5309.00 543
5309.69 535
5310.38 540
5311.07 612
5311.75 602
5312.44 610
5313.13 561
5313.82 583
5314.51 581
5315.19 539
5315.88 551
5316.57 522
5317.26 536
5317.94 558
5318.63 602
5319.32 733
5320.01 550
5320.70 648
5321.39 672
5322.07 699
5322.76 747
5323.45 616
5324.14 562
5324.83 575
5325.52 566
5326.20 545
5326.89 555
5327.58 510
5328.27 578
5328.96 521
5329.65 577
5330.34 516
5331.02 545
5331.71 458
5332.40 520
5333.09 487
5333.78 436
5334.47 452
5335.16 478
5335.85 442
5336.54 449
5337.23 510
5337.92 446
5338.60 488
5339.29 465
5339.98 493
5340.67 489
5341.36 519
5342.05 494
5342.74 498
5343.43 543
5344.12 619
5344.81 607
5345.50 599
5346.19 475
5346.88 505
5347.57 563
5348.26 543
5348.95 565
5349.64 539
5350.33 607
5351.02 570
5351.71 525
5352.40 516
5353.09 535
5353.78 463
5354.47 465
5355.16 461
5355.85 498
5356.54 482
5357.23 469
5357.92 485
5358.61 396
5359.30 471
5360.00 435
5360.69 498
5361.38 481
5362.07 474
5362.76 506
5363.45 491
5364.14 473
5364.83 464
5365.52 570
5366.21 487
5366.90 480
5367.60 470
5368.29 499
5368.98 537
5369.67 472
5370.36 424
5371.05 436
5371.74 486
5372.44 441
5373.13 518
5373.82 506
5374.51 434
5375.20 429
5375.89 454
5376.59 462
5377.28 466
5377.97 493
5378.66 476
5379.35 446
5380.04 445
5380.74 396
5381.43 480
5382.12 428
5382.81 408
5383.51 407
5384.20 436
5384.89 483
5385.58 523
5386.27 478
5386.97 449
5387.66 430
5388.35 537
5389.04 586
5389.74 508
5390.43 473
5391.12 489
5391.82 578
5392.51 506
5393.20 485
5393.89 491
5394.59 445
5395.28 433
5395.97 472
5396.67 450
5397.36 447
5398.05 422
5398.75 402
5399.44 480
5400.13 446
5400.83 463
5401.52 422
5402.21 423
5402.91 434
5403.60 472
5404.29 463
5404.99 530
5405.68 484
5406.37 519
5407.07 511
5407.76 485
5408.45 489
5409.15 475
5409.84 428
5410.54 477
5411.23 509
5411.92 502
5412.62 490
5413.31 527
5414.01 484
5414.70 518
5415.40 493
5416.09 488
5416.78 474
5417.48 447
5418.17 455
5418.87 398
5419.56 424
5420.26 427
5420.95 387
5421.65 481
5422.34 447
5423.04 457
5423.73 441
5424.42 468
5425.12 428
5425.81 428
5426.51 476
5427.20 546
5427.90 427
5428.59 472
5429.29 442
5429.99 448
5430.68 446
5431.38 460
5432.07 444
5432.77 466
5433.46 457
5434.16 447
5434.85 520
5435.55 482
5436.24 471
5436.94 545
5437.64 569
5438.33 581
5439.03 586
5439.72 497
5440.42 512
5441.11 555
5441.81 493
5442.51 506
5443.20 585
5443.90 604
5444.59 553
5445.29 524
5445.99 539
5446.68 600
5447.38 573
5448.08 610
5448.77 593
5449.47 570
5450.17 538
5450.86 528
5451.56 592
5452.25 610
5452.95 610
5453.65 559
5454.35 617
5455.04 571
5455.74 574
5456.44 589
5457.13 608
5457.83 581
5458.53 543
5459.22 613
5459.92 592
5460.62 608
5461.32 559
5462.01 559
5462.71 571
5463.41 594
5464.10 604
5464.80 646
5465.50 624
5466.20 589
5466.89 611
5467.59 611
5468.29 596
5468.99 661
5469.69 660
5470.38 653
5471.08 634
5471.78 605
5472.48 680
5473.17 699
5473.87 722
5474.57 724
5475.27 814
5475.97 729
5476.66 925
5477.36 1031
5478.06 989
5478.76 988
5479.46 1236
5480.16 1348
5480.85 1339
5481.55 1406
5482.25 1464
5482.95 1441
5483.65 1255
5484.35 1197
5485.05 1155
5485.75 1189
5486.44 1013
5487.14 965
5487.84 943
5488.54 938
5489.24 997
5489.94 957
5490.64 886
5491.34 1002
5492.04 963
5492.74 1079
5493.43 955
5494.13 982
5494.83 1061
5495.53 1045
5496.23 1128
5496.93 1126
5497.63 1144
5498.33 1267
5499.03 1455
5499.73 1731
5500.43 1658
5501.13 1927
5501.83 2100
5502.53 2131
5503.23 2004
5503.93 1979
5504.63 1635
5505.33 1511
5506.03 1449
5506.73 1246
5507.43 1125
5508.13 984
5508.83 991
5509.53 960
5510.23 895
5510.93 921
5511.63 936
5512.33 944
5513.03 881
5513.73 969
5514.43 862
5515.13 801
5515.83 818
5516.54 852
5517.24 812
5517.94 731
5518.64 725
5519.34 802
5520.04 773
5520.74 799
5521.44 775
5522.14 619
5522.84 735
5523.54 745
5524.25 585
5524.95 628
5525.65 688
5526.35 716
5527.05 696
5527.75 649
5528.45 676
5529.16 618
5529.86 621
5530.56 603
5531.26 575
5531.96 589
5532.66 621
5533.37 555
5534.07 627
5534.77 638
5535.47 694
5536.17 625
5536.88 615
5537.58 694
5538.28 591
5538.98 506
5539.68 581
5540.39 676
5541.09 608
5541.79 587
5542.49 550
5543.20 529
5543.90 629
5544.60 584
5545.30 516
5546.01 580
5546.71 507
5547.41 476
5548.11 499
5548.82 532
5549.52 566
5550.22 526
5550.93 472
5551.63 537
5552.33 575
5553.03 521
5553.74 605
5554.44 556
5555.14 533
5555.85 470
5556.55 498
5557.25 493
5557.96 502
5558.66 506
5559.36 464
5560.07 578
5560.77 612
5561.47 527
5562.18 638
5562.88 622
5563.59 577
5564.29 624
5564.99 680
5565.70 519
5566.40 537
5567.10 576
5567.81 528
5568.51 512
5569.22 559
5569.92 501
5570.63 521
5571.33 537
5572.03 534
5572.74 495
5573.44 495
5574.15 497
5574.85 462
5575.56 516
5576.26 539
5576.96 509
5577.67 481
5578.37 472
5579.08 486
5579.78 502
5580.49 526
5581.19 519
5581.90 426
5582.60 483
5583.31 521
5584.01 540
5584.72 499
5585.42 543
5586.13 472
5586.83 551
5587.54 520
5588.24 450
5588.95 450
5589.65 451
5590.36 493
5591.07 463
5591.77 475
5592.48 488
5593.18 543
5593.89 510
5594.59 480
5595.30 506
5596.00 456
5596.71 507
5597.42 489
5598.12 515
5598.83 503
5599.53 488
5600.24 469
5600.95 476
5601.65 509
5602.36 591
5603.06 526
5603.77 491
5604.48 456
5605.18 544
5605.89 489
5606.60 456
5607.30 449
5608.01 464
5608.72 488
5609.42 501
5610.13 418
5610.84 447
5611.54 484
5612.25 513
5612.96 479
5613.66 450
5614.37 466
5615.08 482
5615.78 496
5616.49 463
5617.20 448
5617.91 517
5618.61 461
5619.32 464
5620.03 517
5620.73 440
5621.44 506
5622.15 552
5622.86 491
5623.56 429
5624.27 387
5624.98 419
5625.69 477
5626.40 496
5627.10 521
5627.81 512
5628.52 561
5629.23 598
5629.93 591
5630.64 554
5631.35 601
5632.06 557
5632.77 559
5633.47 562
5634.18 519
5634.89 554
5635.60 608
5636.31 612
5637.02 539
5637.72 522
5638.43 553
5639.14 529
5639.85 574
5640.56 571
5641.27 445
5641.98 589
5642.68 536
5643.39 580
5644.10 632
5644.81 558
5645.52 516
5646.23 560
5646.94 481
5647.65 546
5648.36 511
5649.06 491
5649.77 552
5650.48 577
5651.19 544
5651.90 551
5652.61 534
5653.32 559
5654.03 526
5654.74 576
5655.45 660
5656.16 663
5656.87 716
5657.58 776
5658.29 765
5659.00 796
5659.71 810
5660.42 717
5661.13 722
5661.84 639
5662.55 645
5663.26 644
5663.97 606
5664.68 589
5665.39 527
5666.10 535
5666.81 505
5667.52 517
5668.23 610
5668.94 509
5669.65 439
5670.36 495
5671.07 526
5671.78 523
5672.49 528
5673.20 578
5673.91 560
5674.62 506
5675.33 516
5676.04 515
5676.75 581
5677.47 502
5678.18 475
5678.89 547
5679.60 515
5680.31 534
5681.02 523
5681.73 539
5682.44 545
5683.15 495
5683.87 569
5684.58 472
5685.29 489
5686.00 506
5686.71 498
5687.42 501
5688.13 538
5688.85 528
5689.56 466
5690.27 528
5690.98 562
5691.69 478
5692.41 512
5693.12 476
5693.83 427
5694.54 442
5695.25 461
5695.96 472
5696.68 421
5697.39 447
5698.10 435
5698.81 454
5699.53 445
5700.24 403
5700.95 441
5701.66 515
5702.38 487
5703.09 490
5703.80 434
5704.51 446
5705.23 452
5705.94 442
5706.65 464
5707.36 501
5708.08 433
5708.79 443
5709.50 445
5710.22 454
5710.93 376
5711.64 434
5712.35 412
5713.07 449
5713.78 469
5714.49 450
5715.21 433
5715.92 432
5716.63 398
5717.35 462
5718.06 429
5718.77 413
5719.49 386
5720.20 403
5720.92 491
5721.63 469
5722.34 464
5723.06 436
5723.77 442
5724.48 478
5725.20 408
5725.91 426
5726.63 410
5727.34 514
5728.05 453
5728.77 403
5729.48 468
5730.20 396
5730.91 368
5731.62 449
5732.34 432
5733.05 462
5733.77 456
5734.48 446
5735.20 374
5735.91 445
5736.63 451
5737.34 515
5738.06 442
5738.77 478
5739.48 506
5740.20 439
5740.91 373
5741.63 388
5742.34 384
5743.06 367
5743.77 416
5744.49 432
5745.20 448
5745.92 398
5746.64 384
5747.35 364
5748.07 449
5748.78 458
5749.50 391
5750.21 427
5750.93 408
5751.64 387
5752.36 442
5753.07 472
5753.79 405
5754.51 424
5755.22 436
5755.94 440
5756.65 380
5757.37 355
5758.08 469
5758.80 395
5759.52 330
5760.23 437
5760.95 425
5761.67 401
5762.38 387
5763.10 431
5763.81 398
5764.53 436
5765.25 423
5765.96 365
5766.68 396
5767.40 377
5768.11 465
5768.83 359
5769.55 403
5770.26 335
5770.98 392
5771.70 371
5772.41 373
5773.13 439
5773.85 365
5774.56 390
5775.28 389
5776.00 401
5776.71 353
5777.43 359
5778.15 408
5778.87 381
5779.58 404
5780.30 446
5781.02 464
5781.74 384
5782.45 399
5783.17 415
5783.89 482
5784.61 396
5785.32 437
5786.04 416
5786.76 404
5787.48 395
5788.19 448
5788.91 397
5789.63 432
5790.35 423
5791.07 429
5791.78 350
5792.50 379
5793.22 412
5793.94 416
5794.66 406
5795.38 366
5796.09 399
5796.81 433
5797.53 380
5798.25 471
5798.97 515
5799.69 477
5800.40 489
5801.12 562
5801.84 663
5802.56 581
5803.28 576
5804.00 671
5804.72 638
5805.44 620
5806.15 561
5806.87 516
5807.59 521
5808.31 463
5809.03 476
5809.75 452
5810.47 417
5811.19 427
5811.91 500
5812.63 492
5813.35 438
5814.07 428
5814.79 478
5815.50 463
5816.22 425
5816.94 434
5817.66 451
5818.38 519
5819.10 453
5819.82 445
5820.54 413
5821.26 427
5821.98 485
5822.70 523
5823.42 478
5824.14 514
5824.86 431
5825.58 393
5826.30 463
5827.02 464
5827.74 521
5828.46 457
5829.18 440
5829.90 378
5830.62 462
5831.35 446
5832.07 418
5832.79 484
5833.51 466
5834.23 469
5834.95 397
5835.67 434
5836.39 425
5837.11 387
5837.83 437
5838.55 429
5839.27 438
5839.99 371
5840.72 399
5841.44 402
5842.16 443
5842.88 422
5843.60 455
5844.32 434
5845.04 452
5845.76 346
5846.49 394
5847.21 446
5847.93 451
5848.65 386
5849.37 419
5850.09 446
5850.82 398
5851.54 394
5852.26 416
5852.98 465
5853.70 400
5854.42 391
5855.15 421
5855.87 460
5856.59 408
5857.31 413
5858.03 458
5858.76 421
5859.48 431
5860.20 406
5860.92 436
5861.65 480
5862.37 439
5863.09 374
5863.81 357
5864.54 409
5865.26 468
5865.98 404
5866.70 437
5867.43 478
5868.15 448
5868.87 489
5869.60 384
5870.32 479
5871.04 476
5871.76 470
5872.49 445
5873.21 420
5873.93 468
5874.66 476
5875.38 443
5876.10 443
5876.83 389
5877.55 447
5878.27 438
5879.00 470
5879.72 481
5880.44 481
5881.17 444
5881.89 488
5882.61 515
5883.34 509
5884.06 463
5884.79 449
5885.51 469
5886.23 436
5886.96 458
5887.68 515
5888.41 527
5889.13 489
5889.85 415
5890.58 433
5891.30 405
5892.03 381
5892.75 451
5893.47 460
5894.20 438
5894.92 435
5895.65 395
5896.37 386
5897.10 461
5897.82 470
5898.55 479
5899.27 480
5900.00 474
5900.72 510
5901.44 491
5902.17 459
5902.89 488
5903.62 486
5904.34 508
5905.07 477
5905.79 411
5906.52 416
5907.25 419
5907.97 389
5908.70 467
5909.42 474
5910.15 482
5910.87 505
5911.60 521
5912.32 480
5913.05 506
5913.77 532
5914.50 485
5915.22 485
5915.95 501
5916.68 538
5917.40 488
5918.13 493
5918.85 503
5919.58 519
5920.31 447
5921.03 481
5921.76 490
5922.48 565
5923.21 477
5923.94 496
5924.66 540
5925.39 573
5926.12 516
5926.84 532
5927.57 507
5928.29 544
5929.02 553
5929.75 457
5930.47 511
5931.20 558
5931.93 559
5932.65 505
5933.38 499
5934.11 537
5934.83 570
5935.56 544
5936.29 621
5937.02 569
5937.74 582
5938.47 651
5939.20 553
5939.92 584
5940.65 628
5941.38 663
5942.11 753
5942.83 666
5943.56 605
5944.29 683
5945.02 658
5945.74 786
5946.47 754
5947.20 758
5947.93 795
5948.65 834
5949.38 870
5950.11 927
5950.84 848
5951.57 925
5952.29 1052
5953.02 1079
5953.75 1088
5954.48 1014
5955.21 937
5955.93 997
5956.66 980
5957.39 975
5958.12 961
5958.85 1008
5959.58 1043
5960.30 1135
5961.03 961
5961.76 927
5962.49 1031
5963.22 1078
5963.95 1232
5964.68 1125
5965.40 1212
5966.13 1527
5966.86 1689
5967.59 1661
5968.32 1706
5969.05 1684
5969.78 1715
5970.51 1577
5971.24 1469
5971.96 1376
5972.69 1317
5973.42 1294
5974.15 1239
5974.88 1255
5975.61 1211
5976.34 1225
5977.07 1286
5977.80 1301
5978.53 1348
5979.26 1383
5979.99 1364
5980.72 1371
5981.45 1465
5982.18 1493
5982.91 1543
5983.64 1508
5984.37 1505
5985.10 1527
5985.83 1492
5986.56 1519
5987.29 1484
5988.02 1565
5988.75 1586
5989.48 1465
5990.21 1526
5990.94 1553
5991.67 1560
5992.40 1495
5993.13 1505
5993.86 1588
5994.59 1624
5995.32 1574
5996.05 1546
5996.78 1760
5997.51 1712
5998.24 1726
5998.97 1659
5999.71 1727
6000.44 1715
6001.17 1755
6001.90 1691
6002.63 1626
6003.36 1604
6004.09 1519
6004.82 1621
6005.55 1589
6006.28 1619
6007.02 1757
6007.75 1988
6008.48 2231
6009.21 2506
6009.94 2773
6010.67 3240
6011.40 3810
6012.14 4070
6012.87 4618
6013.60 4950
6014.33 5373
6015.06 5517
6015.80 5352
6016.53 5248
6017.26 4799
6017.99 4393
6018.72 3895
6019.45 3454
6020.19 2980
6020.92 2658
6021.65 2140
6022.38 1851
6023.12 1620
6023.85 1526
6024.58 1385
6025.31 1353
6026.05 1353
6026.78 1270
6027.51 1208
6028.24 1230
6028.98 1174
6029.71 1220
6030.44 1170
6031.17 1121
6031.91 1128
6032.64 1131
6033.37 1099
6034.11 1057
6034.84 1039
6035.57 1001
6036.30 1048
6037.04 1103
6037.77 1098
6038.50 1203
6039.24 1240
6039.97 1258
6040.70 1126
6041.44 1111
6042.17 1158
6042.90 1273
6043.64 1187
6044.37 1158
6045.10 1185
6045.84 1338
6046.57 1335
6047.31 1302
6048.04 1424
6048.77 1385
6049.51 1531
6050.24 1546
6050.98 1692
6051.71 1617
6052.44 1867
6053.18 1870
6053.91 1914
6054.65 1901
6055.38 1951
6056.11 1911
6056.85 1722
6057.58 1653
6058.32 1560
6059.05 1434
6059.79 1401
6060.52 1386
6061.26 1394
6061.99 1372
6062.72 1248
6063.46 1256
6064.19 1200
6064.93 1220
6065.66 1161
6066.40 1189
6067.13 1109
6067.87 1052
6068.60 1160
6069.34 1191
6070.07 1160
6070.81 1137
6071.54 1135
6072.28 1051
6073.01 1040
6073.75 1053
6074.49 1088
6075.22 1019
6075.96 1039
6076.69 1113
6077.43 1043
6078.16 930
6078.90 869
6079.63 941
6080.37 1042
6081.11 1029
6081.84 999
6082.58 1067
6083.31 969
6084.05 1009
6084.79 1003
6085.52 970
6086.26 957
6086.99 992
6087.73 979
6088.47 942
6089.20 980
6089.94 972
6090.68 1007
6091.41 1008
6092.15 1086
6092.89 1006
6093.62 1020
6094.36 1013
6095.09 980
6095.83 891
6096.57 937
6097.31 866
6098.04 866
6098.78 870
6099.52 884
6100.25 845
6100.99 837
6101.73 840
6102.46 858
6103.20 774
6103.94 823
6104.68 781
6105.41 864
6106.15 852
6106.89 807
6107.62 762
6108.36 840
6109.10 794
6109.84 846
6110.57 854
6111.31 899
6112.05 878
6112.79 856
6113.53 849
6114.26 801
6115.00 849
6115.74 872
6116.48 877
6117.21 851
6117.95 879
6118.69 910
6119.43 941
6120.17 939
6120.91 865
6121.64 790
6122.38 912
6123.12 909
6123.86 862
6124.60 888
6125.34 963
6126.07 891
6126.81 882
6127.55 964
6128.29 929
6129.03 932
6129.77 949
6130.51 963
6131.25 921
6131.98 904
6132.72 906
6133.46 962
6134.20 948
6134.94 935
6135.68 964
6136.42 1016
6137.16 984
6137.90 931
6138.64 975
6139.38 1009
6140.11 1035
6140.85 980
6141.59 1070
6142.33 1052
6143.07 1050
6143.81 1031
6144.55 1013
6145.29 1027
6146.03 968
6146.77 910
6147.51 1089
6148.25 1000
6148.99 968
6149.73 1000
6150.47 979
6151.21 1043
6151.95 1100
6152.69 1037
6153.43 1065
6154.17 1044
6154.91 1163
6155.65 1154
6156.39 1087
6157.13 1100
6157.87 1105
6158.61 1167
6159.35 1191
6160.09 1186
6160.83 1232
6161.58 1187
6162.32 1238
6163.06 1364
6163.80 1298
6164.54 1387
6165.28 1502
6166.02 1518
6166.76 1549
6167.50 1692
6168.24 1782
6168.98 1708
6169.73 1673
6170.47 1875
6171.21 1819
6171.95 1721
6172.69 1578
6173.43 1526
6174.17 1527
6174.92 1506
6175.66 1508
6176.40 1493
6177.14 1550
6177.88 1518
6178.62 1534
6179.36 1387
6180.11 1471
6180.85 1721
6181.59 1573
6182.33 1620
6183.07 1606
6183.82 1604
6184.56 1656
6185.30 1646
6186.04 1639
6186.78 1697
6187.53 1745
6188.27 1740
6189.01 1753
6189.75 1759
6190.50 1718
6191.24 1766
6191.98 1966
6192.72 2087
6193.47 2123
6194.21 2227
6194.95 2108
6195.69 2224
6196.44 2318
6197.18 2198
6197.92 2292
6198.67 2236
6199.41 2090
6200.15 2340
6200.89 2290
6201.64 2322
6202.38 2332
6203.12 2516
6203.87 2749
6204.61 3112
6205.35 3733
6206.10 4681
6206.84 5793
6207.58 6925
6208.33 8574
6209.07 10184
6209.81 11732
6210.56 12689
6211.30 13235
6212.05 12795
6212.79 12349
6213.53 11085
6214.28 9677
6215.02 8358
6215.76 6789
6216.51 5545
6217.25 4480
6218.00 3846
6218.74 3173
6219.48 2771
6220.23 2582
6220.97 2491
6221.72 2324
6222.46 2371
6223.21 2527
6223.95 2571
6224.69 2670
6225.44 2840
6226.18 2825
6226.93 2831
6227.67 2571
6228.42 2488
6229.16 2358
6229.91 2171
6230.65 2047
6231.40 1784
6232.14 1725
6232.89 1626
6233.63 1635
6234.38 1517
6235.12 1559
6235.87 1577
6236.61 1682
6237.36 1736
6238.10 1940
6238.85 2030
6239.59 2388
6240.34 2373
6241.08 2389
6241.83 2491
6242.58 2355
6243.32 2232
6244.07 2008
6244.81 1974
6245.56 1960
6246.30 1970
6247.05 2010
6247.80 1926
6248.54 1888
6249.29 1982
6250.03 1942
6250.78 1931
6251.52 1857
6252.27 1791
6253.02 1762
6253.76 1652
6254.51 1662
6255.26 1643
6256.00 1588
6256.75 1628
6257.49 1631
6258.24 1577
6258.99 1545
6259.73 1564
6260.48 1542
6261.23 1562
6261.97 1543
6262.72 1532
6263.47 1445
6264.21 1416
6264.96 1368
6265.71 1292
6266.46 1305
6267.20 1347
6267.95 1320
6268.70 1363
6269.44 1331
6270.19 1265
6270.94 1260
6271.69 1359
6272.43 1363
6273.18 1251
6273.93 1189
6274.67 1291
6275.42 1254
6276.17 1209
6276.92 1212
6277.67 1190
6278.41 1231
6279.16 1162
6279.91 1210
6280.66 1247
6281.40 1207
6282.15 1212
6282.90 1184
6283.65 1211
6284.40 1100
6285.14 1152
6285.89 1187
6286.64 1173
6287.39 1161
6288.14 1187
6288.88 1085
6289.63 1098
6290.38 1114
6291.13 1087
6291.88 950
6292.63 955
6293.38 995
6294.12 990
6294.87 948
6295.62 981
6296.37 1019
6297.12 947
6297.87 915
6298.62 967
6299.37 950
6300.11 923
6300.86 953
6301.61 925
6302.36 900
6303.11 895
6303.86 825
6304.61 865
6305.36 910
6306.11 869
6306.86 856
6307.61 955
6308.36 935
6309.11 961
6309.86 947
6310.60 1040
6311.35 1068
6312.10 1051
6312.85 1117
6313.60 1172
6314.35 1063
6315.10 1020
6315.85 1109
6316.60 1144
6317.35 1111
6318.10 1039
6318.85 995
6319.60 1047
6320.35 1043
6321.10 941
6321.85 896
6322.60 812
6323.35 876
6324.10 888
6324.86 817
6325.61 818
6326.36 811
6327.11 757
6327.86 803
6328.61 796
6329.36 768
6330.11 720
6330.86 723
6331.61 719
6332.36 725
6333.11 668
6333.86 720
6334.62 700
6335.37 715
6336.12 745
6336.87 690
6337.62 686
6338.37 721
6339.12 759
6339.87 748
6340.62 741
6341.38 718
6342.13 732
6342.88 750
6343.63 724
6344.38 746
6345.13 697
6345.89 737
6346.64 702
6347.39 795
6348.14 728
6348.89 785
6349.64 787
6350.40 740
6351.15 751
6351.90 836
6352.65 859
6353.40 844
6354.16 920
6354.91 950
6355.66 995
6356.41 895
6357.17 890
6357.92 926
6358.67 874
6359.42 847
6360.18 837
6360.93 845
6361.68 754
6362.43 709
6363.19 662
6363.94 693
6364.69 711
6365.45 693
6366.20 720
6366.95 702
6367.70 746
6368.46 720
6369.21 751
6369.96 741
6370.72 732
6371.47 734
6372.22 781
6372.98 740
6373.73 730
6374.48 675
6375.24 707
6375.99 725
6376.74 650
6377.50 659
6378.25 741
6379.00 726
6379.76 732
6380.51 780
6381.27 691
6382.02 779
6382.77 831
6383.53 817
6384.28 730
6385.03 721
6385.79 806
6386.54 745
6387.30 671
6388.05 647
6388.81 679
6389.56 717
6390.31 614
6391.07 621
6391.82 674
6392.58 614
6393.33 579
6394.09 699
6394.84 667
6395.60 613
6396.35 584
6397.10 559
6397.86 647
6398.61 643
6399.37 591
6400.12 653
6400.88 647
6401.63 670
6402.39 700
6403.14 590
6403.90 641
6404.65 668
6405.41 665
6406.16 679
6406.92 690
6407.68 713
6408.43 705
6409.19 755
6409.94 716
6410.70 693
6411.45 694
6412.21 709
6412.96 732
6413.72 626
6414.48 652
6415.23 676
6415.99 690
6416.74 720
6417.50 675
6418.26 710
6419.01 592
6419.77 632
6420.52 603
6421.28 639
6422.04 652
6422.79 667
6423.55 505
6424.30 572
6425.06 629
6425.82 608
6426.57 565
6427.33 558
6428.09 641
6428.84 610
6429.60 648
6430.36 603
6431.11 617
6431.87 634
6432.63 623
6433.38 616
6434.14 661
6434.90 672
6435.65 625
6436.41 553
6437.17 627
6437.93 667
6438.68 614
6439.44 596
6440.20 578
6440.95 558
6441.71 634
6442.47 659
6443.23 632
6443.98 586
6444.74 592
6445.50 673
6446.26 634
6447.01 653
6447.77 638
6448.53 629
6449.29 593
6450.05 643
6450.80 698
6451.56 677
6452.32 609
6453.08 630
6453.84 574
6454.59 548
6455.35 614
6456.11 601
6456.87 614
6457.63 637
6458.39 617
6459.14 635
6459.90 611
6460.66 558
6461.42 623
6462.18 659
6462.94 685
6463.69 734
6464.45 695
6465.21 646
6465.97 762
6466.73 723
6467.49 680
6468.25 782
6469.01 781
6469.77 762
6470.52 741
6471.28 730
6472.04 796
6472.80 761
6473.56 725
6474.32 715
6475.08 782
6475.84 817
6476.60 854
6477.36 917
6478.12 845
6478.88 767
6479.64 790
6480.40 837
6481.16 843
6481.92 864
6482.68 793
6483.44 752
6484.20 843
6484.96 801
6485.72 842
6486.48 898
6487.24 919
6488.00 941
6488.76 919
6489.52 997
6490.28 990
6491.04 1061
6491.80 1032
6492.56 1110
6493.32 1054
6494.08 1149
6494.84 1141
6495.60 1147
6496.36 1211
6497.12 1342
6497.88 1280
6498.64 1321
6499.40 1294
6500.16 1262
6500.92 1252
6501.68 1269
6502.45 1265
6503.21 1228
6503.97 1214
6504.73 1226
6505.49 1192
6506.25 1281
6507.01 1343
6507.77 1326
6508.53 1353
6509.30 1402
6510.06 1375
6510.82 1439
6511.58 1539
6512.34 1475
6513.10 1571
6513.86 1553
6514.63 1553
6515.39 1541
6516.15 1496
6516.91 1459
6517.67 1535
6518.43 1624
6519.20 1528
6519.96 1698
6520.72 1788
6521.48 1779
6522.24 1757
6523.01 1906
6523.77 1977
6524.53 2176
6525.29 2310
6526.06 2486
6526.82 2605
6527.58 2864
6528.34 3037
6529.11 3081
6529.87 3232
6530.63 3336
6531.39 3148
6532.16 3468
6532.92 3896
6533.68 4539
6534.44 5174
6535.21 6192
6535.97 7242
6536.73 8371
6537.50 9607
6538.26 10175
6539.02 10028
6539.78 9400
6540.55 8689
6541.31 7696
6542.07 6481
6542.84 5388
6543.60 4229
6544.36 3397
6545.13 2777
6545.89 2330
6546.65 1936
6547.42 1733
6548.18 1602
6548.95 1567
6549.71 1583
6550.47 1526
6551.24 1389
6552.00 1416
6552.76 1400
6553.53 1377
6554.29 1418
6555.06 1288
6555.82 1287
6556.58 1195
6557.35 1253
6558.11 1173
6558.88 1135
6559.64 1159
6560.41 1157
6561.17 1174
6561.93 1249
6562.70 1304
6563.46 1386
6564.23 1475
6564.99 1434
6565.76 1456
6566.52 1464
6567.29 1595
6568.05 1504
6568.82 1509
6569.58 1422
6570.35 1390
6571.11 1375
6571.88 1458
6572.64 1492
6573.41 1608
6574.17 1639
6574.94 1678
6575.70 1791
6576.47 1740
6577.23 1761
6578.00 1801
6578.76 1693
6579.53 1601
6580.29 1621
6581.06 1546
6581.82 1571
6582.59 1551
6583.36 1441
6584.12 1452
6584.89 1486
6585.65 1493
6586.42 1428
6587.18 1510
6587.95 1525
6588.72 1501
6589.48 1556
6590.25 1591
6591.01 1708
6591.78 1716
6592.55 1866
6593.31 1833
6594.08 2046
6594.85 2320
6595.61 2353
6596.38 2370
6597.15 2235
6597.91 2299
6598.68 2270
6599.45 2120
6600.21 1840
6600.98 1831
6601.75 1697
6602.51 1550
6603.28 1461
6604.05 1489
6604.81 1430
6605.58 1391
6606.35 1390
6607.11 1459
6607.88 1500
6608.65 1609
6609.41 1644
6610.18 1573
6610.95 1600
6611.72 1653
6612.48 1625
6613.25 1529
6614.02 1550
6614.79 1480
6615.55 1385
6616.32 1418
6617.09 1362
6617.86 1268
6618.62 1312
6619.39 1204
6620.16 1180
6620.93 1213
6621.70 1159
6622.46 1111
6623.23 1099
6624.00 1161
6624.77 1157
6625.54 1072
6626.30 1090
6627.07 1105
6627.84 1012
6628.61 1056
6629.38 1177
6630.15 1097
6630.91 1117
6631.68 1184
6632.45 1253
6633.22 1180
6633.99 1313
6634.76 1423
6635.53 1547
6636.29 1530
6637.06 1413
6637.83 1355
6638.60 1459
6639.37 1418
6640.14 1335
6640.91 1185
6641.68 1126
6642.45 1054
6643.21 1015
6643.98 1014
6644.75 987
6645.52 1025
6646.29 1007
6647.06 985
6647.83 1005
6648.60 915
6649.37 1012
6650.14 1043
6650.91 1004
6651.68 1053
6652.45 1028
6653.22 1048
6653.99 1039
6654.76 1051
6655.53 1166
6656.30 1109
6657.07 1183
6657.84 1049
6658.61 1050
6659.38 984
6660.15 975
6660.92 1098
6661.69 1006
6662.46 1020
6663.23 1007
6664.00 1021
6664.77 976
6665.54 965
6666.31 906
6667.08 1000
6667.85 983
6668.62 1021
6669.39 1040
6670.16 1002
6670.93 946
6671.70 922
6672.47 959
6673.25 978
6674.02 1023
6674.79 955
6675.56 996
6676.33 1091
6677.10 1043
6677.87 1055
6678.64 990
6679.41 1055
6680.19 1003
6680.96 1061
6681.73 1082
6682.50 1160
6683.27 1256
6684.04 1330
6684.81 1333
6685.59 1394
6686.36 1415
6687.13 1412
6687.90 1378
6688.67 1305
6689.44 1219
6690.22 1213
6690.99 1168
6691.76 1116
6692.53 1055
6693.30 1058
6694.08 988
6694.85 998
6695.62 975
6696.39 909
6697.16 941
6697.94 987
6698.71 1049
6699.48 956
6700.25 928
6701.03 971
6701.80 978
6702.57 989
6703.34 909
6704.12 830
6704.89 951
6705.66 927
6706.44 850
6707.21 937
6707.98 991
6708.75 924
6709.53 926
6710.30 890
6711.07 875
6711.85 877
6712.62 819
6713.39 935
6714.17 884
6714.94 779
6715.71 839
6716.49 846
6717.26 794
6718.03 816
6718.81 767
6719.58 824
6720.35 819
6721.13 827
6721.90 860
6722.67 794
6723.45 787
6724.22 781
6725.00 781
6725.77 781
6726.54 819
6727.32 845
6728.09 801
6728.87 705
6729.64 735
6730.41 879
6731.19 815
6731.96 842
6732.74 830
6733.51 934
6734.29 921
6735.06 860
6735.83 809
6736.61 881
6737.38 907
6738.16 919
6738.93 905
6739.71 841
6740.48 900
6741.26 856
6742.03 879
6742.81 924
6743.58 915
6744.36 866
6745.13 949
6745.91 998
6746.68 975
6747.46 845
6748.23 989
6749.01 1020
6749.78 1051
6750.56 1112
6751.33 1305
6752.11 1262
6752.89 1356
6753.66 1451
6754.44 1401
6755.21 1278
6755.99 1354
6756.76 1271
6757.54 1155
6758.31 1078
6759.09 945
6759.87 998
6760.64 937
6761.42 879
6762.19 910
6762.97 890
6763.75 851
6764.52 902
6765.30 885
6766.07 904
6766.85 898
6767.63 804
6768.40 752
6769.18 814
6769.96 819
6770.73 821
6771.51 831
6772.29 872
6773.06 833
6773.84 809
6774.62 857
6775.39 813
6776.17 827
6776.95 809
6777.72 787
6778.50 801
6779.28 881
6780.05 880
6780.83 793
6781.61 922
6782.39 794
6783.16 820
6783.94 779
6784.72 763
6785.50 720
6786.27 835
6787.05 745
6787.83 800
6788.61 777
6789.38 746
6790.16 737
6790.94 694
6791.72 724
6792.49 715
6793.27 711
6794.05 770
6794.83 714
6795.60 665
6796.38 699
6797.16 704
6797.94 784
6798.72 759
6799.50 734
6800.27 749
6801.05 811
6801.83 759
6802.61 804
6803.39 763
6804.17 753
6804.94 817
6805.72 832
6806.50 781
6807.28 764
6808.06 797
6808.84 771
6809.62 817
6810.39 771
6811.17 760
6811.95 734
6812.73 809
6813.51 760
6814.29 776
6815.07 730
6815.85 776
6816.63 925
6817.41 832
6818.18 944
6818.96 901
6819.74 756
6820.52 861
6821.30 893
6822.08 821
6822.86 765
6823.64 773
6824.42 848
6825.20 814
6825.98 816
6826.76 750
6827.54 797
6828.32 786
6829.10 805
6829.88 723
6830.66 741
6831.44 726
6832.22 765
6833.00 751
6833.78 761
6834.56 745
6835.34 751
6836.12 769
6836.90 733
6837.68 795
6838.46 797
6839.24 744
6840.02 750
6840.80 763
6841.58 685
6842.36 671
6843.14 738
6843.92 759
6844.70 731
6845.49 685
6846.27 786
6847.05 850
6847.83 1000
6848.61 1054
6849.39 1147
6850.17 1300
6850.95 1525
6851.73 1656
6852.51 1734
6853.30 1727
6854.08 1640
6854.86 1653
6855.64 1473
6856.42 1326
6857.20 1204
6857.98 1084
6858.77 963
6859.55 967
6860.33 909
6861.11 872
6861.89 876
6862.67 887
6863.46 882
6864.24 882
6865.02 870
6865.80 887
6866.58 932
6867.37 1019
6868.15 963
6868.93 941
6869.71 1021
6870.49 916
6871.28 977
6872.06 931
6872.84 844
6873.62 814
6874.41 876
6875.19 889
6875.97 910
6876.75 867
6877.54 921
6878.32 962
6879.10 942
6879.88 1010
6880.67 1046
6881.45 1012
6882.23 972
6883.02 997
6883.80 1086
6884.58 1118
6885.36 1206
6886.15 1359
6886.93 1558
6887.71 1790
6888.50 1945
6889.28 2032
6890.06 2086
6890.85 1953
6891.63 1903
6892.41 1755
6893.20 1690
6893.98 1479
6894.76 1345
6895.55 1237
6896.33 1162
6897.12 1065
6897.90 1143
6898.68 1101
6899.47 1100
6900.25 1118
6901.04 1048
6901.82 1072
6902.60 1161
6903.39 1067
6904.17 1143
6904.96 1140
6905.74 1034
6906.52 990
6907.31 1073
6908.09 1078
6908.88 1105
6909.66 1029
6910.45 1009
6911.23 959
6912.02 1023
6912.80 1002
6913.58 901
6914.37 900
6915.15 947
6915.94 904
6916.72 942
6917.51 954
6918.29 866
6919.08 870
6919.86 949
6920.65 971
6921.43 903
6922.22 874
6923.00 887
6923.79 856
6924.57 805
6925.36 870
6926.15 885
6926.93 918
6927.72 874
6928.50 962
6929.29 968
6930.07 1029
6930.86 953
6931.64 958
6932.43 1022
6933.22 1045
6934.00 1065
6934.79 999
6935.57 1009
6936.36 1043
6937.15 1021
6937.93 999
6938.72 1010
6939.50 1134
6940.29 1201
6941.08 1162
6941.86 1139
6942.65 1206
6943.44 1354
6944.22 1382
6945.01 1341
6945.79 1374
6946.58 1445
6947.37 1501
6948.15 1578
6948.94 1646
6949.73 1577
6950.51 1565
6951.30 1529
6952.09 1539
6952.88 1363
6953.66 1377
6954.45 1240
6955.24 1333
6956.02 1354
6956.81 1285
6957.60 1269
6958.38 1326
6959.17 1363
6959.96 1214
6960.75 1145
6961.53 1308
6962.32 1329
6963.11 1238
6963.90 1299
6964.68 1237
6965.47 1309
6966.26 1393
6967.05 1502
6967.83 1530
6968.62 1580
6969.41 1677
6970.20 1761
6970.99 1864
6971.77 1978
6972.56 1977
6973.35 1898
6974.14 1910
6974.93 1806
6975.71 1750
6976.50 1720
6977.29 1767
6978.08 1822
6978.87 1754
6979.66 1746
6980.44 2010
6981.23 2300
6982.02 2721
6982.81 3288
6983.60 4002
6984.39 5001
6985.18 6034
6985.97 7301
6986.75 8196
6987.54 8785
6988.33 8969
6989.12 8535
6989.91 7666
6990.70 6823
6991.49 5872
6992.28 4692
6993.07 3929
6993.86 3282
6994.64 2717
6995.43 2211
6996.22 2158
6997.01 1906
6997.80 1722
6998.59 1586
6999.38 1701
7000.17 1765
7000.96 1818
7001.75 1748
7002.54 1758
7003.33 1829
7004.12 1904
7004.91 1638
7005.70 1554
7006.49 1547
7007.28 1422
7008.07 1350
7008.86 1294
7009.65 1196
7010.44 1190
7011.23 1134
7012.02 1142
7012.81 1252
7013.60 1153
7014.39 1280
7015.18 1301
7015.97 1289
7016.76 1294
7017.55 1261
7018.34 1184
7019.13 1179
7019.93 1141
7020.72 1148
7021.51 1154
7022.30 1208
7023.09 1231
7023.88 1238
7024.67 1261
7025.46 1275
7026.25 1294
7027.04 1260
7027.83 1322
7028.63 1285
7029.42 1176
7030.21 1120
7031.00 1166
7031.79 1137
7032.58 1085
7033.37 1070
7034.17 1085
7034.96 1074
7035.75 1083
7036.54 1086
7037.33 1046
7038.12 999
7038.92 1126
7039.71 1081
7040.50 1103
7041.29 1181
7042.08 1149
7042.87 1244
7043.67 1275
7044.46 1270
7045.25 1307
7046.04 1265
7046.84 1250
7047.63 1271
7048.42 1527
7049.21 1550
7050.00 1647
7050.80 1805
7051.59 1883
7052.38 1908
7053.17 1913
7053.97 1668
7054.76 1556
7055.55 1376
7056.35 1326
7057.14 1226
7057.93 1195
7058.72 1174
7059.52 1172
7060.31 1277
7061.10 1223
7061.90 1125
7062.69 1131
7063.48 1141
7064.28 1137
7065.07 1210
7065.86 1173
7066.66 1202
7067.45 1096
7068.24 1034
7069.04 1012
7069.83 1070
7070.62 1032
7071.42 1036
7072.21 1096
7073.00 953
7073.80 905
7074.59 935
7075.39 962
7076.18 859
7076.97 855
7077.77 829
7078.56 781
7079.35 830
7080.15 899
7080.94 874
7081.74 875
7082.53 853
7083.33 753
7084.12 781
7084.91 775
7085.71 785
7086.50 790
7087.30 859
7088.09 824
7088.89 817
7089.68 806
7090.48 809
7091.27 762
7092.07 731
7092.86 755
7093.66 729
7094.45 778
7095.25 779
7096.04 809
7096.84 747
7097.63 717
7098.43 702
7099.22 647
7100.02 665
7100.81 721
7101.61 768
7102.40 710
7103.20 696
7103.99 737
7104.79 696
7105.58 666
7106.38 672
7107.17 625
7107.97 611
7108.77 562
7109.56 574
7110.36 575
7111.15 615
7111.95 555
7112.75 643
7113.54 649
7114.34 643
7115.13 646
7115.93 673
7116.73 649
7117.52 680
7118.32 668
7119.11 630
7119.91 696
7120.71 637
7121.50 669
7122.30 634
7123.10 724
7123.89 708
7124.69 678
7125.49 733
7126.28 685
7127.08 589
7127.88 637
7128.67 619
7129.47 632
7130.27 678
7131.06 692
7131.86 682
7132.66 700
7133.45 673
7134.25 652
7135.05 670
7135.85 596
7136.64 689
7137.44 649
7138.24 668
7139.04 637
7139.83 610
7140.63 601
7141.43 538
7142.23 585
7143.02 583
7143.82 617
7144.62 613
7145.42 649
7146.21 603
7147.01 585
7147.81 606
7148.61 594
7149.41 539
7150.20 534
7151.00 542
7151.80 567
7152.60 600
7153.40 547
7154.19 566
7154.99 591
7155.79 603
7156.59 648
7157.39 575
7158.19 602
7158.99 611
7159.78 631
7160.58 596
7161.38 524
7162.18 570
7162.98 598
7163.78 545
7164.58 502
7165.37 512
7166.17 465
7166.97 492
7167.77 489
7168.57 497
7169.37 510
7170.17 491
7170.97 513
7171.77 551
7172.57 566
7173.37 566
7174.17 532
7174.96 530
7175.76 511
7176.56 522
7177.36 495
7178.16 473
7178.96 487
7179.76 517
7180.56 465
7181.36 471
7182.16 447
7182.96 521
7183.76 483
7184.56 495
7185.36 496
7186.16 470
7186.96 488
7187.76 496
7188.56 513
7189.36 497
7190.16 503
7190.96 470
7191.76 499
7192.56 461
7193.36 461
7194.16 449
7194.96 461
7195.76 516
7196.57 494
7197.37 445
7198.17 408
7198.97 443
7199.77 461
7200.57 471
7201.37 456
7202.17 509
7202.97 477
7203.77 474
7204.57 402
7205.38 430
7206.18 463
7206.98 420
7207.78 476
7208.58 519
7209.38 498
7210.18 453
7210.98 502
7211.79 487
7212.59 490
7213.39 436
7214.19 454
7214.99 461
7215.79 490
7216.60 500
7217.40 470
7218.20 491
7219.00 494
7219.80 476
7220.60 496
7221.41 457
7222.21 519
7223.01 430
7223.81 494
7224.62 470
7225.42 474
7226.22 473
7227.02 492
7227.82 521
7228.63 482
7229.43 522
7230.23 510
7231.03 439
7231.84 451
7232.64 543
7233.44 419
7234.24 433
7235.05 454
7235.85 470
7236.65 423
7237.46 456
7238.26 462
7239.06 438
7239.86 471
7240.67 512
7241.47 509
7242.27 440
7243.08 498
7243.88 490
7244.68 452
7245.49 484
7246.29 451
7247.09 441
7247.90 476
7248.70 505
7249.50 560
7250.31 455
7251.11 471
7251.92 458
7252.72 395
7253.52 497
7254.33 517
7255.13 442
7255.93 422
7256.74 492
7257.54 463
7258.35 475
7259.15 507
7259.95 521
7260.76 529
7261.56 521
7262.37 538
7263.17 589
7263.98 586
7264.78 551
7265.59 515
7266.39 465
7267.19 471
7268.00 499
7268.80 470
7269.61 478
7270.41 484
7271.22 441
7272.02 471
7272.83 499
7273.63 509
7274.44 477
7275.24 432
7276.05 555
7276.85 484
7277.66 522
7278.46 488
7279.27 464
7280.07 523
7280.88 622
7281.68 663
7282.49 662
7283.29 719
7284.10 738
7284.91 763
7285.71 807
7286.52 805
7287.32 798
7288.13 805
7288.93 745
7289.74 721
7290.55 631
7291.35 647
7292.16 570
7292.96 598
7293.77 520
7294.58 525
7295.38 493
7296.19 522
7296.99 491
7297.80 537
7298.61 571
7299.41 547
7300.22 510
7301.03 518
7301.83 547
7302.64 505
7303.44 446
7304.25 515
7305.06 618
7305.86 540
7306.67 507
7307.48 557
7308.28 556
7309.09 543
7309.90 617
7310.71 578
7311.51 592
7312.32 636
7313.13 602
7313.93 605
7314.74 673
7315.55 755
7316.36 789
7317.16 834
7317.97 979
7318.78 1066
7319.59 1223
7320.39 1360
7321.20 1290
7322.01 1185
7322.82 978
7323.62 975
7324.43 818
7325.24 828
7326.05 750
7326.85 753
7327.66 732
7328.47 710
7329.28 707
7330.09 723
7330.89 714
7331.70 662
7332.51 680
7333.32 625
7334.13 733
7334.93 706
7335.74 708
7336.55 664
7337.36 620
7338.17 572
7338.98 639
7339.79 639
7340.59 602
7341.40 566
7342.21 592
7343.02 607
7343.83 546
7344.64 522
7345.45 488
7346.26 519
7347.06 503
7347.87 513
7348.68 532
7349.49 566
7350.30 491
7351.11 488
7351.92 493
7352.73 462
7353.54 497
7354.35 495
7355.16 496
7355.97 489
7356.78 508
7357.59 483
7358.39 477
7359.20 471
7360.01 478
7360.82 495
7361.63 527
7362.44 547
7363.25 471
7364.06 530
7364.87 527
7365.68 501
7366.49 487
7367.30 475
7368.11 466
7368.92 500
7369.73 392
7370.54 422
7371.35 431
7372.16 469
7372.97 408
7373.79 468
7374.60 457
7375.41 470
7376.22 440
7377.03 429
7377.84 412
7378.65 457
7379.46 517
7380.27 528
7381.08 552
7381.89 516
7382.70 465
7383.51 513
7384.33 545
7385.14 469
7385.95 492
7386.76 481
7387.57 452
7388.38 524
7389.19 474
7390.00 491
7390.81 489
7391.63 462
7392.44 502
7393.25 489
7394.06 437
7394.87 472
7395.68 441
7396.50 455
7397.31 434
7398.12 480
7398.93 421
7399.74 448
7400.55 428
7401.37 443
7402.18 508
7402.99 476
7403.80 468
7404.62 465
7405.43 444
7406.24 435
7407.05 482
7407.86 451
7408.68 417
7409.49 427
7410.30 409
7411.11 418
7411.93 389
7412.74 453
7413.55 498
7414.36 498
7415.18 411
7415.99 427
7416.80 420
7417.62 434
7418.43 468
7419.24 480
7420.05 403
7420.87 375
7421.68 410
7422.49 472
7423.31 443
7424.12 422
7424.93 413
7425.75 442
7426.56 430
7427.37 411
7428.19 407
7429.00 410
7429.81 465
7430.63 505
7431.44 511
7432.25 565
7433.07 560
7433.88 506
7434.70 533
7435.51 517
7436.32 524
7437.14 550
7437.95 511
7438.76 522
7439.58 461
7440.39 428
7441.21 422
7442.02 450
7442.84 495
7443.65 479
7444.46 428
7445.28 470
7446.09 436
7446.91 468
7447.72 460
7448.54 418
7449.35 451
7450.17 436
7450.98 432
7451.80 418
7452.61 419
7453.42 390
7454.24 406
7455.05 412
7455.87 460
7456.68 418
7457.50 436
7458.31 386
7459.13 455
7459.94 515
7460.76 489
7461.58 436
7462.39 497
7463.21 471
7464.02 557
7464.84 505
7465.65 476
7466.47 483
7467.28 461
7468.10 537
7468.91 486
7469.73 461
7470.55 523
7471.36 472
7472.18 470
7472.99 462
7473.81 469
7474.63 487
7475.44 461
7476.26 435
7477.07 451
7477.89 452
7478.71 393
7479.52 401
7480.34 413
7481.15 462
7481.97 443
7482.79 411
7483.60 423
7484.42 407
7485.24 445
7486.05 453
7486.87 397
7487.69 394
7488.50 409
7489.32 391
7490.14 438
7490.95 377
7491.77 388
7492.59 403
7493.41 390
7494.22 400
7495.04 354
7495.86 396
7496.67 369
7497.49 407
7498.31 415
7499.13 439
7499.94 354
7500.76 359
7501.58 378
7502.40 320
7503.21 365
7504.03 371
7504.85 390
7505.67 376
7506.48 363
7507.30 389
7508.12 408
7508.94 381
7509.75 375
7510.57 343
7511.39 413
7512.21 394
7513.03 422
7513.84 393
7514.66 373
7515.48 327
7516.30 354
7517.12 376
7517.94 318
7518.75 350
7519.57 391
7520.39 390
7521.21 345
7522.03 330
7522.85 336
7523.67 331
7524.48 317
7525.30 384
7526.12 375
7526.94 345
7527.76 405
7528.58 395
7529.40 359
7530.22 366
7531.04 333
7531.85 348
7532.67 367
7533.49 351
7534.31 377
7535.13 374
7535.95 411
7536.77 394
7537.59 386
7538.41 398
7539.23 426
7540.05 407
7540.87 398
7541.69 405
7542.51 416
7543.33 379
7544.15 345
7544.97 410
7545.79 361
7546.61 339
7547.43 365
7548.25 355
7549.07 368
7549.89 396
7550.71 384
7551.53 359
7552.35 358
7553.17 357
7553.99 372
7554.81 390
7555.63 352
7556.45 365
7557.27 390
7558.09 322
7558.91 347
7559.73 388
7560.55 405
7561.37 452
7562.19 394
7563.01 436
7563.83 394
7564.66 409
7565.48 366
7566.30 368
7567.12 369
7567.94 340
7568.76 369
7569.58 322
7570.40 372
7571.22 369
7572.04 369
7572.87 383
7573.69 371
7574.51 360
7575.33 470
7576.15 389
7576.97 387
7577.80 414
7578.62 347
7579.44 380
7580.26 388
7581.08 388
7581.90 373
7582.73 353
7583.55 437
7584.37 364
7585.19 371
7586.01 367
7586.84 439
7587.66 387
7588.48 441
7589.30 439
7590.12 474
7590.95 555
7591.77 482
7592.59 438
7593.41 419
7594.24 444
7595.06 488
7595.88 482
7596.70 444
7597.53 466
7598.35 558
7599.17 504
7600.00 436
7600.82 451
7601.64 493
7602.46 556
7603.29 575
7604.11 559
7604.93 563
7605.76 609
7606.58 632
7607.40 615
7608.23 535
7609.05 554
7609.87 598
7610.70 539
7611.52 493
7612.34 583
7613.17 577
7613.99 596
7614.81 606
7615.64 558
7616.46 585
7617.28 621
7618.11 572
7618.93 677
7619.76 648
7620.58 755
7621.40 768
7622.23 714
7623.05 657
7623.88 661
7624.70 661
7625.52 591
7626.35 538
7627.17 520
7628.00 581
7628.82 617
7629.65 648
7630.47 688
7631.30 699
7632.12 745
7632.94 783
7633.77 899
7634.59 822
7635.42 685
7636.24 655
7637.07 694
7637.89 641
7638.72 567
7639.54 532
7640.37 531
7641.19 502
7642.02 434
7642.84 429
7643.67 502
7644.49 438
7645.32 472
7646.14 459
7646.97 400
7647.79 492
7648.62 495
7649.45 524
7650.27 536
7651.10 488
7651.92 457
7652.75 453
7653.57 441
7654.40 449
7655.23 436
7656.05 453
7656.88 407
7657.70 401
7658.53 456
7659.35 463
7660.18 483
7661.01 402
7661.83 442
7662.66 424
7663.49 480
7664.31 446
7665.14 430
7665.96 368
7666.79 390
7667.62 436
7668.44 415
7669.27 435
7670.10 420
7670.92 399
7671.75 364
7672.58 372
7673.40 412
7674.23 417
7675.06 377
7675.88 372
7676.71 394
7677.54 366
7678.37 312
7679.19 385
7680.02 404
7680.85 395
7681.67 378
7682.50 394
7683.33 390
7684.16 397
7684.98 399
7685.81 459
7686.64 454
7687.47 405
7688.29 378
7689.12 359
7689.95 348
7690.78 369
7691.60 404
7692.43 367
7693.26 398
7694.09 397
7694.92 424
7695.74 472
7696.57 457
7697.40 447
7698.23 494
7699.06 477
7699.88 401
7700.71 489
7701.54 477
7702.37 472
7703.20 427
7704.03 434
7704.85 416
7705.68 384
7706.51 386
7707.34 402
7708.17 407
7709.00 357
7709.83 372
7710.66 377
7711.48 415
7712.31 390
7713.14 351
7713.97 390
7714.80 389
7715.63 354
7716.46 388
7717.29 336
7718.12 404
7718.95 371
7719.77 331
7720.60 351
7721.43 351
7722.26 350
7723.09 370
7723.92 405
7724.75 338
7725.58 325
7726.41 392
7727.24 378
7728.07 354
7728.90 349
7729.73 386
7730.56 367
7731.39 339
7732.22 297
7733.05 325
7733.88 342
7734.71 339
7735.54 282
7736.37 346
7737.20 333
7738.03 305
7738.86 352
7739.69 332
7740.52 321
7741.35 343
7742.18 363
7743.01 388
7743.84 340
7744.67 327
7745.50 330
7746.34 319
7747.17 387
7748.00 351
7748.83 370
7749.66 299
7750.49 402
7751.32 390
7752.15 345
7752.98 375
7753.81 365
7754.65 362
7755.48 370
7756.31 323
7757.14 333
7757.97 311
7758.80 336
7759.63 360
7760.46 357
7761.30 390
7762.13 353
7762.96 337
7763.79 372
7764.62 333
7765.45 315
7766.29 346
7767.12 363
7767.95 399
7768.78 379
7769.61 363
7770.45 312
7771.28 324
7772.11 316
7772.94 374
7773.77 348
7774.61 397
7775.44 363
7776.27 342
7777.10 371
7777.94 337
7778.77 382
7779.60 365
7780.43 342
7781.27 338
7782.10 348
7782.93 329
7783.76 387
7784.60 347
7785.43 345
7786.26 368
7787.09 368
7787.93 361
7788.76 384
7789.59 338
7790.43 341
7791.26 370
7792.09 360
7792.93 384
7793.76 347
7794.59 370
7795.43 334
7796.26 401
7797.09 352
7797.93 388
7798.76 395
7799.59 390
7800.43 359
7801.26 410
7802.09 409
7802.93 395
7803.76 403
7804.60 452
7805.43 404
7806.26 383
7807.10 401
7807.93 390
7808.77 440
7809.60 422
7810.43 449
7811.27 470
7812.10 456
7812.94 467
7813.77 468
7814.61 521
7815.44 535
7816.27 548
7817.11 583
7817.94 583
7818.78 560
7819.61 512
7820.45 512
7821.28 489
7822.12 565
7822.95 464
7823.79 536
7824.62 481
7825.46 563
7826.29 589
7827.13 565
7827.96 601
7828.80 628
7829.63 573
7830.47 561
7831.30 545
7832.14 526
7832.97 501
7833.81 504
7834.64 513
7835.48 533
7836.32 543
7837.15 583
7837.99 518
7838.82 534
7839.66 520
7840.49 475
7841.33 491
7842.17 458
7843.00 531
7843.84 485
7844.67 456
7845.51 459
7846.35 424
7847.18 404
7848.02 392
7848.85 392
7849.69 444
7850.53 463
7851.36 466
7852.20 461
7853.04 471
7853.87 476
7854.71 460
7855.54 435
7856.38 431
7857.22 555
7858.05 628
7858.89 596
7859.73 592
7860.57 605
7861.40 710
7862.24 687
7863.08 605
7863.91 613
7864.75 548
7865.59 526
7866.42 610
7867.26 564
7868.10 533
7868.94 525
7869.77 489
7870.61 480
7871.45 594
7872.29 560
7873.12 550
7873.96 596
7874.80 573
7875.64 591
7876.47 660
7877.31 696
7878.15 703
7878.99 741
7879.82 791
7880.66 746
7881.50 672
7882.34 658
7883.18 611
7884.01 610
7884.85 622
7885.69 642
7886.53 552
7887.37 600
7888.21 533
7889.04 576
7889.88 558
7890.72 612
7891.56 610
7892.40 580
7893.24 569
7894.07 573
7894.91 478
7895.75 474
7896.59 560
7897.43 497
7898.27 473
7899.11 453
7899.95 427
7900.79 481
7901.62 461
7902.46 458
7903.30 451
7904.14 395
7904.98 438
7905.82 439
7906.66 450
7907.50 443
7908.34 424
7909.18 399
7910.02 399
7910.86 429
7911.70 478
7912.54 422
7913.38 386
7914.22 448
7915.05 455
7915.89 455
7916.73 404
7917.57 361
7918.41 442
7919.25 473
7920.09 466
7920.93 433
7921.77 449
7922.61 407
7923.45 423
7924.29 422
7925.14 456
7925.98 451
7926.82 433
7927.66 403
7928.50 369
7929.34 377
7930.18 360
7931.02 388
7931.86 380
7932.70 384
7933.54 376
7934.38 384
7935.22 351
7936.06 397
7936.90 373
7937.74 439
7938.59 372
7939.43 357
7940.27 380
7941.11 355
7941.95 355
7942.79 382
7943.63 440
7944.47 426
7945.31 367
7946.16 360
7947.00 382
7947.84 410
7948.68 479
7949.52 429
7950.36 432
7951.21 428
7952.05 448
7952.89 467
7953.73 483
7954.57 448
7955.41 518
7956.26 505
7957.10 504
7957.94 439
7958.78 481
7959.62 476
7960.47 462
7961.31 473
7962.15 474
7962.99 506
7963.84 494
7964.68 482
7965.52 495
7966.36 567
7967.21 610
7968.05 594
7968.89 609
7969.73 576
7970.58 560
7971.42 570
7972.26 568
7973.10 491
7973.95 444
7974.79 473
7975.63 413
7976.48 410
7977.32 493
7978.16 428
7979.01 402
7979.85 428
7980.69 464
7981.53 391
7982.38 390
7983.22 365
7984.06 410
7984.91 363
7985.75 351
7986.60 387
7987.44 367
7988.28 382
7989.13 366
7989.97 360
7990.81 361
7991.66 400
7992.50 388
7993.35 359
7994.19 332
7995.03 356
7995.88 383
7996.72 393
7997.57 337
7998.41 344
7999.25 325
8000.10 374
8000.94 374
8001.79 352
8002.63 312
8003.48 359
8004.32 351
8005.16 308
8006.01 311
8006.85 320
8007.70 348
8008.54 329
8009.39 335
8010.23 304
8011.08 315
8011.92 326
8012.77 303
8013.61 326
8014.46 330
8015.30 324
8016.15 356
8016.99 329
8017.84 292
8018.68 298
8019.53 345
8020.37 324
8021.22 331
8022.06 332
8022.91 330
8023.75 358
8024.60 316
8025.45 325
8026.29 304
8027.14 348
8027.98 352
8028.83 342
8029.67 275
8030.52 291
8031.37 314
8032.21 332
8033.06 305
8033.90 316
8034.75 325
8035.60 341
8036.44 320
8037.29 312
8038.14 315
8038.98 294
8039.83 311
8040.67 320
8041.52 324
8042.37 322
8043.21 306
8044.06 308
8044.91 295
8045.75 276
8046.60 297
8047.45 285
8048.29 335
8049.14 342
8049.99 306
8050.83 269
8051.68 287
8052.53 274
8053.38 274
8054.22 294
8055.07 313
8055.92 287
8056.76 295
8057.61 307
8058.46 266
8059.31 303
8060.15 302
8061.00 316
8061.85 298
8062.70 297
8063.54 327
8064.39 305
8065.24 284
8066.09 320
8066.93 293
8067.78 247
8068.63 260
8069.48 268
8070.33 260
8071.17 273
8072.02 313
8072.87 283
8073.72 267
8074.57 290
8075.41 261
8076.26 289
8077.11 314
8077.96 287
8078.81 302
8079.66 279
8080.50 263
8081.35 239
8082.20 248
8083.05 286
8083.90 284
8084.75 305
8085.60 242
8086.45 291
8087.29 284
8088.14 300
8088.99 338
8089.84 342
8090.69 308
8091.54 274
8092.39 255
8093.24 257
8094.09 276
8094.94 308
8095.79 306
8096.63 284
8097.48 265
8098.33 295
8099.18 297
8100.03 247
8100.88 309
8101.73 293
8102.58 308
8103.43 291
8104.28 285
8105.13 342
8105.98 285
8106.83 235
8107.68 239
8108.53 290
8109.38 329
8110.23 252
8111.08 264
8111.93 326
8112.78 326
8113.63 293
8114.48 277
8115.33 286
8116.18 336
8117.03 319
8117.88 296
8118.73 307
8119.58 317
8120.43 316
8121.28 280
8122.14 256
8122.99 277
8123.84 287
8124.69 328
8125.54 302
8126.39 321
8127.24 333
8128.09 319
8128.94 312
8129.79 306
8130.64 321
8131.50 290
8132.35 308
8133.20 307
8134.05 316
8134.90 340
8135.75 334
8136.60 351
8137.46 363
8138.31 299
8139.16 360
8140.01 324
8140.86 325
8141.71 347
8142.57 348
8143.42 337
8144.27 313
8145.12 356
8145.97 393
8146.82 375
8147.68 398
8148.53 412
8149.38 361
8150.23 357
8151.09 385
8151.94 390
8152.79 408
8153.64 419
8154.49 429
8155.35 429
8156.20 453
8157.05 511
8157.90 512
8158.76 456
8159.61 439
8160.46 418
8161.32 385
8162.17 367
8163.02 337
8163.87 367
8164.73 381
8165.58 367
8166.43 363
8167.29 368
8168.14 341
8168.99 357
8169.84 330
8170.70 304
8171.55 310
8172.40 353
8173.26 346
8174.11 355
8174.96 334
8175.82 301
8176.67 335
8177.53 289
8178.38 314
8179.23 354
8180.09 330
8180.94 275
8181.79 272
8182.65 324
8183.50 262
8184.36 267
8185.21 290
8186.06 316
8186.92 288
8187.77 304
8188.63 322
8189.48 293
8190.33 258
8191.19 268
8192.04 240
8192.90 275
8193.75 314
8194.61 281
8195.46 322
8196.32 307
8197.17 259
8198.02 273
8198.88 325
8199.73 269
8200.59 293
8201.44 311
8202.30 299
8203.15 276
8204.01 286
8204.86 279
8205.72 262
8206.57 320
8207.43 264
8208.28 266
8209.14 276
8209.99 302
8210.85 280
8211.71 276
8212.56 301
8213.42 257
8214.27 280
8215.13 283
8215.98 284
8216.84 285
8217.69 279
8218.55 333
8219.41 325
8220.26 309
8221.12 278
8221.97 300
8222.83 289
8223.69 267
8224.54 282
8225.40 310
8226.25 304
8227.11 264
8227.97 257
8228.82 283
8229.68 330
8230.53 328
8231.39 310
8232.25 314
8233.10 305
8233.96 282
8234.82 294
8235.67 263
8236.53 256
8237.39 322
8238.24 279
8239.10 264
8239.96 306
8240.81 258
8241.67 292
8242.53 322
8243.39 303
8244.24 277
8245.10 304
8245.96 302
8246.81 310
8247.67 307
8248.53 261
8249.39 312
8250.24 294
8251.10 295
8251.96 264
8252.82 286
8253.67 291
8254.53 332
8255.39 272
8256.25 306
8257.10 254
8257.96 280
8258.82 273
8259.68 271
8260.54 289
8261.39 266
8262.25 252
8263.11 248
8263.97 268
8264.83 268
8265.68 313
8266.54 247
8267.40 295
8268.26 303
8269.12 264
8269.98 260
8270.83 290
8271.69 277
8272.55 280
8273.41 265
8274.27 293
8275.13 305
8275.99 292
8276.84 318
8277.70 317
8278.56 285
8279.42 236
8280.28 275
8281.14 270
8282.00 320
8282.86 303
8283.72 279
8284.58 277
8285.43 238
8286.29 329
8287.15 315
8288.01 328
8288.87 317
8289.73 317
8290.59 329
8291.45 331
8292.31 375
8293.17 388
8294.03 418
8294.89 392
8295.75 406
8296.61 405
8297.47 341
8298.33 326
8299.19 345
8300.05 289
8300.91 310
8301.77 302
8302.63 335
8303.49 378
8304.35 341
8305.21 365
8306.07 298
8306.93 366
8307.79 312
8308.65 313
8309.51 316
8310.37 346
8311.23 336
8312.09 309
8312.95 295
8313.81 330
8314.67 322
8315.53 298
8316.40 325
8317.26 339
8318.12 309
8318.98 338
8319.84 310
8320.70 304
8321.56 287
8322.42 314
8323.28 276
8324.15 263
8325.01 232
8325.87 281
8326.73 292
8327.59 308
8328.45 304
8329.31 266
8330.17 290
8331.04 283
8331.90 271
8332.76 305
8333.62 300
8334.48 312
8335.35 302
8336.21 272
8337.07 266
8337.93 251
8338.79 277
8339.65 292
8340.52 289
8341.38 263
8342.24 238
8343.10 290
8343.97 270
8344.83 305
8345.69 331
8346.55 326
8347.41 249
8348.28 302
8349.14 334
8350.00 282
8350.87 307
8351.73 268
8352.59 305
8353.45 254
8354.32 265
8355.18 250
8356.04 287
8356.90 260
8357.77 261
8358.63 263
8359.49 242
8360.36 273
8361.22 242
8362.08 264
8362.95 254
8363.81 257
8364.67 293
8365.54 327
8366.40 299
8367.26 284
8368.13 262
8368.99 269
8369.85 288
8370.72 282
8371.58 253
8372.44 251
8373.31 294
8374.17 255
8375.04 239
8375.90 247
8376.76 283
8377.63 286
8378.49 330
8379.36 284
8380.22 243
8381.08 259
8381.95 280
8382.81 255
8383.68 250
8384.54 305
8385.41 273
8386.27 306
8387.13 304
8388.00 296
8388.86 279
8389.73 293
8390.59 254
8391.46 285
8392.32 299
8393.19 272
8394.05 279
8394.92 297
8395.78 299
8396.65 262
8397.51 279
8398.38 286
8399.24 309
8400.11 263
8400.97 274
8401.84 295
8402.70 313
8403.57 289
8404.43 303
8405.30 299
8406.16 291
8407.03 278
8407.90 277
8408.76 298
8409.63 295
8410.49 273
8411.36 320
8412.22 305
8413.09 291
8413.96 332
8414.82 306
8415.69 274
8416.55 225
8417.42 263
8418.29 296
8419.15 302
8420.02 308
8420.88 343
8421.75 318
8422.62 317
8423.48 293
8424.35 301
8425.22 315
8426.08 332
8426.95 365
8427.82 358
8428.68 361
8429.55 342
8430.42 367
8431.28 360
8432.15 359
8433.02 374
8433.88 324
8434.75 328
8435.62 340
8436.48 381
8437.35 410
8438.22 372
8439.09 401
8439.95 423
8440.82 415
8441.69 463
8442.55 509
8443.42 551
8444.29 531
8445.16 554
8446.02 575
8446.89 605
8447.76 552
8448.63 539
8449.50 517
8450.36 511
8451.23 591
8452.10 553
8452.97 512
8453.83 468
8454.70 500
8455.57 515
8456.44 521
8457.31 559
8458.17 554
8459.04 519
8459.91 536
8460.78 533
8461.65 485
8462.52 466
8463.38 495
8464.25 526
8465.12 519
8465.99 539
8466.86 563
8467.73 673
8468.60 801
8469.46 934
8470.33 1113
8471.20 1343
8472.07 1373
8472.94 1423
8473.81 1275
8474.68 1216
8475.55 1072
8476.42 899
8477.29 706
8478.15 626
8479.02 595
8479.89 527
8480.76 478
8481.63 479
8482.50 485
8483.37 386
8484.24 405
8485.11 420
8485.98 409
8486.85 356
8487.72 427
8488.59 418
8489.46 420
8490.33 366
8491.20 356
8492.07 398
8492.94 404
8493.81 402
8494.68 346
8495.55 364
8496.42 339
8497.29 396
8498.16 377
8499.03 396
8499.90 401
8500.77 414
8501.64 356
8502.51 352
8503.38 369
8504.25 346
8505.12 378
8505.99 423
8506.86 362
8507.73 388
8508.60 382
8509.47 378
8510.35 403
8511.22 450
8512.09 465
8512.96 419
8513.83 402
8514.70 357
8515.57 353
8516.44 387
8517.31 420
8518.18 389
8519.06 344
8519.93 370
8520.80 348
8521.67 373
8522.54 359
8523.41 412
8524.28 411
8525.16 452
8526.03 395
8526.90 432
8527.77 360
8528.64 384
8529.51 449
8530.39 399
8531.26 392
8532.13 446
8533.00 369
8533.87 404
8534.75 448
8535.62 457
8536.49 463
8537.36 404
8538.24 460
8539.11 431
8539.98 457
8540.85 395
8541.72 440
8542.60 387
8543.47 389
8544.34 389
8545.21 448
8546.09 395
8546.96 449
8547.83 365
8548.71 397
8549.58 406
8550.45 443
8551.32 498
8552.20 506
8553.07 555
8553.94 573
8554.82 663
8555.69 632
8556.56 713
8557.44 657
8558.31 654
8559.18 577
8560.06 503
8560.93 528
8561.80 509
8562.68 416
8563.55 375
8564.42 367
8565.30 360
8566.17 395
8567.04 404
8567.92 369
8568.79 383
8569.67 352
8570.54 358
8571.41 353
8572.29 348
8573.16 367
8574.04 328
8574.91 365
8575.78 352
8576.66 345
8577.53 358
8578.41 342
8579.28 360
8580.16 386
8581.03 356
8581.91 326
8582.78 343
8583.65 352
8584.53 361
8585.40 349
8586.28 322
8587.15 380
8588.03 375
8588.90 345
8589.78 338
8590.65 355
8591.53 333
8592.40 351
8593.28 333
8594.15 400
8595.03 329
8595.90 362
8596.78 354
8597.65 353
8598.53 367
8599.40 365
8600.28 338
8601.16 348
8602.03 356
8602.91 357
8603.78 326
8604.66 352
8605.53 379
8606.41 366
8607.28 401
8608.16 382
8609.04 335
8609.91 295
8610.79 365
8611.66 367
8612.54 358
8613.42 363
8614.29 343
8615.17 372
8616.05 370
8616.92 401
8617.80 368
8618.67 363
8619.55 401
8620.43 385
8621.30 367
8622.18 398
8623.06 370
8623.93 394
8624.81 383
8625.69 421
8626.56 396
8627.44 390
8628.32 380
8629.19 438
8630.07 366
8630.95 390
8631.83 450
8632.70 440
8633.58 403
8634.46 409
8635.33 430
8636.21 484
8637.09 473
8637.97 471
8638.84 461
8639.72 440
8640.60 459
8641.48 426
8642.35 424
8643.23 457
8644.11 491
8644.99 522
8645.86 481
8646.74 494
8647.62 489
8648.50 475
8649.38 454
8650.25 508
8651.13 483
8652.01 475
8652.89 479
8653.77 528
8654.64 542
8655.52 560
8656.40 574
8657.28 542
8658.16 540
8659.04 565
8659.91 558
8660.79 574
8661.67 560
8662.55 501
8663.43 525
8664.31 538
8665.19 562
8666.06 553
8666.94 591
8667.82 580
8668.70 605
8669.58 680
8670.46 733
8671.34 812
8672.22 937
8673.10 1015
8673.98 1181
8674.85 1250
8675.73 1293
8676.61 1329
8677.49 1346
8678.37 1263
8679.25 1142
8680.13 1064
8681.01 951
8681.89 862
8682.77 767
8683.65 750
8684.53 664
8685.41 649
8686.29 623
8687.17 642
8688.05 719
8688.93 798
8689.81 871
8690.69 1049
8691.57 1255
8692.45 1567
8693.33 1881
8694.21 1887
8695.09 1923
8695.97 1904
8696.85 1735
8697.73 1553
8698.61 1279
8699.49 1009
8700.37 891
8701.25 886
8702.13 745
8703.01 627
8703.89 602
8704.78 639
8705.66 572
8706.54 567
8707.42 575
8708.30 497
8709.18 514
8710.06 503
8710.94 505
8711.82 522
8712.70 489
8713.58 509
8714.47 492
8715.35 517
8716.23 494
8717.11 442
8717.99 426
8718.87 437
8719.75 453
8720.64 466
8721.52 448
8722.40 381
8723.28 482
8724.16 450
8725.04 461
8725.93 451
8726.81 464
8727.69 422
8728.57 424
8729.45 450
8730.34 444
8731.22 418
8732.10 508
8732.98 469
8733.86 474
8734.75 494
8735.63 442
8736.51 447
8737.39 437
8738.28 420
8739.16 402
8740.04 433
8740.92 419
8741.81 392
8742.69 387
8743.57 375
8744.45 395
8745.34 369
8746.22 355
8747.10 382
8747.99 392
8748.87 416
8749.75 441
8750.64 425
8751.52 484
8752.40 356
8753.28 371
8754.17 441
8755.05 446
8755.93 485
8756.82 478
8757.70 455
8758.59 468
8759.47 516
8760.35 515
8761.24 516
8762.12 499
8763.00 511
8763.89 473
8764.77 448
8765.65 468
8766.54 507
8767.42 483
8768.31 491
8769.19 488
8770.07 496
8770.96 505
8771.84 490
8772.73 537
8773.61 493
8774.50 421
8775.38 490
8776.26 463
8777.15 426
8778.03 414
8778.92 379
8779.80 360
8780.69 405
8781.57 331
8782.46 330
8783.34 374
8784.23 329
8785.11 402
8785.99 384
8786.88 376
8787.76 424
8788.65 426
8789.53 407
8790.42 403
8791.31 356
8792.19 361
8793.08 374
8793.96 368
8794.85 344
8795.73 381
8796.62 371
8797.50 347
8798.39 351
8799.27 391
8800.16 385
8801.04 342
8801.93 321
8802.82 333
8803.70 418
8804.59 396
8805.47 378
8806.36 352
8807.25 360
8808.13 351
8809.02 340
8809.90 349
8810.79 335
8811.68 327
8812.56 311
8813.45 297
8814.33 307
8815.22 306
8816.11 316
8816.99 329
8817.88 338
8818.77 363
8819.65 344
8820.54 369
8821.43 388
8822.31 354
8823.20 334
8824.09 364
8824.97 387
8825.86 350
8826.75 367
8827.63 341
8828.52 349
8829.41 349
8830.29 366
8831.18 366
8832.07 308
8832.96 363
8833.84 359
8834.73 374
8835.62 331
8836.51 377
8837.39 360
8838.28 359
8839.17 308
8840.06 315
8840.94 298
8841.83 305
8842.72 330
8843.61 314
8844.49 282
8845.38 307
8846.27 318
8847.16 316
8848.05 324
8848.93 323
8849.82 343
8850.71 363
8851.60 381
8852.49 308
8853.38 255
8854.26 274
8855.15 342
8856.04 325
8856.93 285
8857.82 284
8858.71 261
8859.59 274
8860.48 283
8861.37 316
8862.26 316
8863.15 305
8864.04 296
8864.93 278
8865.82 273
8866.70 273
8867.59 270
8868.48 318
8869.37 320
8870.26 305
8871.15 270
8872.04 303
8872.93 273
8873.82 311
8874.71 274
8875.60 264
8876.49 320
8877.37 288
8878.26 282
8879.15 267
8880.04 302
8880.93 289
8881.82 312
8882.71 318
8883.60 306
8884.49 242
8885.38 297
8886.27 282
8887.16 288
8888.05 248
8888.94 264
8889.83 266
8890.72 264
8891.61 294
8892.50 225
8893.39 251
8894.28 254
8895.17 313
8896.06 259
8896.95 264
8897.84 253
8898.74 248
8899.63 247
8900.52 253
8901.41 255
8902.30 275
8903.19 222
8904.08 244
8904.97 260
8905.86 256
8906.75 234
8907.64 248
8908.53 259
8909.43 231
8910.32 259
8911.21 244
8912.10 258
8912.99 237
8913.88 262
8914.77 304
8915.66 275
8916.56 255
8917.45 234
8918.34 230
8919.23 255
8920.12 245
8921.01 244
8921.90 240
8922.80 246
8923.69 279
8924.58 279
8925.47 267
8926.36 234
8927.26 249
8928.15 251
8929.04 266
8929.93 236
8930.82 245
8931.72 257
8932.61 261
8933.50 233
8934.39 263
8935.29 273
8936.18 240
8937.07 266
8937.96 290
8938.86 253
8939.75 230
8940.64 261
8941.53 231
8942.43 251
8943.32 237
8944.21 228
8945.10 277
8946.00 262
8946.89 249
8947.78 261
8948.68 251
8949.57 253
8950.46 261
8951.36 244
8952.25 234
8953.14 248
8954.04 280
8954.93 248
8955.82 245
8956.72 244
8957.61 242
8958.50 243
8959.40 236
8960.29 246
8961.18 235
8962.08 236
8962.97 205
8963.87 213
8964.76 229
8965.65 275
8966.55 261
8967.44 250
8968.33 271
8969.23 290
8970.12 234
8971.02 249
8971.91 270
8972.81 234
8973.70 217
8974.59 271
8975.49 243
8976.38 223
8977.28 223
8978.17 259
8979.07 271
8979.96 227
8980.86 250
8981.75 278
8982.65 250
8983.54 254
8984.43 248
8985.33 235
8986.22 226
8987.12 247
8988.01 267
8988.91 207
8989.80 236
8990.70 246
8991.59 249
8992.49 277
8993.39 230
8994.28 242
8995.18 252
8996.07 280
8996.97 241
8997.86 215
8998.76 225
8999.65 229
9000.55 215
9001.44 248
9002.34 266
9003.24 233
9004.13 207
9005.03 244
9005.92 267
9006.82 214
9007.72 234
9008.61 229
9009.51 251
9010.40 224
9011.30 207
9012.20 248
9013.09 172
9013.99 214
9014.89 217
9015.78 205
9016.68 243
9017.57 211
9018.47 225
9019.37 206
9020.26 212
9021.16 243
9022.06 245
9022.95 237
9023.85 238
9024.75 257
9025.65 234
9026.54 235
9027.44 235
9028.34 210
9029.23 198
9030.13 201
9031.03 241
9031.92 210
9032.82 201
9033.72 209
9034.62 223
9035.51 191
9036.41 212
9037.31 207
9038.21 246
9039.10 244
9040.00 220
9040.90 215
9041.80 209
9042.69 221
9043.59 227
9044.49 201
9045.39 254
9046.29 278
9047.18 206
9048.08 241
9048.98 249
9049.88 218
9050.78 193
9051.67 263
9052.57 295
9053.47 292
9054.37 228
9055.27 259
9056.17 245
9057.06 241
9057.96 256
9058.86 245
9059.76 222
9060.66 225
9061.56 261
9062.46 241
9063.35 203
9064.25 248
9065.15 292
9066.05 242
9066.95 225
9067.85 275
9068.75 236
9069.65 234
9070.55 240
9071.45 253
9072.34 239
9073.24 239
9074.14 232
9075.04 231
9075.94 198
9076.84 220
9077.74 246
9078.64 240
9079.54 246
9080.44 252
9081.34 264
9082.24 240
9083.14 221
9084.04 262
9084.94 235
9085.84 246
9086.74 233
9087.64 249
9088.54 281
9089.44 231
9090.34 250
9091.24 225
9092.14 301
9093.04 295
9093.94 300
9094.84 232
9095.74 256
9096.64 250
9097.54 252
9098.44 264
9099.34 244
9100.24 239
9101.14 216
9102.04 267
9102.94 253
9103.84 260
9104.75 238
9105.65 243
9106.55 216
9107.45 237
9108.35 186
9109.25 242
9110.15 230
9111.05 208
9111.95 281
9112.85 226
9113.76 247
9114.66 251
9115.56 234
9116.46 215
9117.36 238
9118.26 203
9119.16 210
9120.07 246
9120.97 229
9121.87 221
9122.77 245
9123.67 213
9124.57 228
9125.48 206
9126.38 213
9127.28 253
9128.18 243
9129.08 252
9129.99 208
9130.89 200
9131.79 181
9132.69 221
9133.60 217
9134.50 240
9135.40 210
9136.30 172
9137.20 173
9138.11 251
9139.01 230
9139.91 251
9140.81 232
9141.72 253
9142.62 201
9143.52 183
9144.43 229
9145.33 207
9146.23 228
9147.13 213
9148.04 245
9148.94 196
9149.84 213
9150.75 227
9151.65 200
9152.55 224
9153.46 204
9154.36 222
9155.26 251
9156.17 214
9157.07 208
9157.97 224
9158.88 234
9159.78 198
9160.68 204
9161.59 240
9162.49 240
9163.39 226
9164.30 223
9165.20 241
9166.11 231
9167.01 209
9167.91 185
9168.82 206
9169.72 205
9170.63 183
9171.53 201
9172.43 195
9173.34 198
9174.24 188
9175.15 182
9176.05 194
9176.96 226
9177.86 235
9178.76 234
9179.67 189
9180.57 194
9181.48 192
9182.38 210
9183.29 210
9184.19 221
9185.10 257
9186.00 236
9186.91 241
9187.81 213
9188.72 225
9189.62 219
9190.53 196
9191.43 205
9192.34 225
9193.24 215
9194.15 208
9195.05 193
9195.96 209
9196.86 214
9197.77 197
9198.67 179
9199.58 198
9200.49 212
9201.39 214
9202.30 211
9203.20 224
9204.11 232
9205.01 204
9205.92 248
9206.83 242
9207.73 190
9208.64 200
9209.54 212
9210.45 204
9211.36 226
9212.26 216
9213.17 214
9214.07 202
9214.98 207
9215.89 238
9216.79 200
9217.70 210
9218.61 214
9219.51 245
9220.42 200
9221.33 208
9222.23 212
9223.14 236
9224.05 250
9224.95 234
9225.86 208
9226.77 204
9227.67 204
9228.58 210
9229.49 161
9230.39 166
9231.30 196
9232.21 240
9233.12 228
9234.02 241
9234.93 193
9235.84 197
9236.74 244
9237.65 209
9238.56 215
9239.47 217
9240.37 198
9241.28 189
9242.19 217
9243.10 208
9244.00 196
9244.91 206
9245.82 202
9246.73 200
9247.64 217
9248.54 185
9249.45 193
9250.36 200
9251.27 179
9252.18 219
9253.08 172
9253.99 205
9254.90 183
9255.81 198
9256.72 200
9257.63 166
9258.53 178
9259.44 203
9260.35 181
9261.26 173
9262.17 176
9263.08 197
9263.99 220
9264.89 236
9265.80 209
9266.71 218
9267.62 227
9268.53 200
9269.44 180
9270.35 192
9271.26 193
9272.17 162
9273.07 200
9273.98 191
9274.89 219
9275.80 195
9276.71 157
9277.62 177
9278.53 196
9279.44 213
9280.35 170
9281.26 218
9282.17 219
9283.08 196
9283.99 198
9284.90 193
9285.81 188
9286.72 169
9287.63 229
9288.54 216
9289.45 186
9290.36 207
9291.27 223
9292.18 222
9293.09 228
9294.00 200
9294.91 207
9295.82 197
9296.73 208
9297.64 219
9298.55 199
9299.46 215
9300.37 223
9301.28 221
9302.19 218
9303.10 232
9304.01 224
9304.92 230
9305.83 254
9306.74 233
9307.65 262
9308.57 264
9309.48 274
9310.39 263
9311.30 267
9312.21 272
9313.12 284
9314.03 267
9314.94 303
9315.85 294
9316.77 239
9317.68 244
9318.59 229
9319.50 250
9320.41 242
9321.32 222
9322.23 261
9323.15 218
9324.06 216
9324.97 232
9325.88 211
9326.79 224
9327.70 223
9328.62 245
9329.53 221
9330.44 219
9331.35 238
9332.26 265
9333.18 201
9334.09 197
9335.00 223
9335.91 254
9336.82 267
9337.74 202
9338.65 203
9339.56 227
9340.47 234
9341.39 195
9342.30 221
9343.21 210
9344.12 195
9345.04 209
9345.95 218
9346.86 193
9347.77 216
9348.69 229
9349.60 246
9350.51 216
9351.43 188
9352.34 186
9353.25 185
9354.17 167
9355.08 206
9355.99 211
9356.91 203
9357.82 218
9358.73 238
9359.65 214
9360.56 203
9361.47 186
9362.39 178
9363.30 192
9364.21 189
9365.13 194
9366.04 187
9366.95 185
9367.87 191
9368.78 208
9369.70 220
9370.61 207
9371.52 217
9372.44 157
9373.35 190
9374.27 194
9375.18 172
9376.09 193
9377.01 213
9377.92 207
9378.84 166
9379.75 215
9380.67 232
9381.58 226
9382.49 254
9383.41 244
9384.32 218
9385.24 199
9386.15 211
9387.07 203
9387.98 219
9388.90 233
9389.81 224
9390.73 207
9391.64 228
9392.56 233
9393.47 233
9394.39 178
9395.30 224
9396.22 223
9397.13 231
9398.05 231
9398.96 222
9399.88 212
9400.79 227
9401.71 200
9402.62 213
9403.54 192
9404.46 195
9405.37 211
9406.29 191
9407.20 180
9408.12 176
9409.03 188
9409.95 196
9410.87 207
9411.78 228
9412.70 178
9413.61 179
9414.53 199
9415.45 213
9416.36 180
9417.28 194
9418.19 209
9419.11 193
9420.03 174
9420.94 204
9421.86 216
9422.78 194
9423.69 177
9424.61 226
9425.53 223
9426.44 210
9427.36 207
9428.28 172
9429.19 205
9430.11 198
9431.03 202
9431.94 187
9432.86 173
9433.78 182
9434.69 217
9435.61 218
9436.53 222
9437.45 219
9438.36 234
9439.28 248
9440.20 220
9441.11 215
9442.03 221
9442.95 196
9443.87 216
9444.78 198
9445.70 207
9446.62 258
9447.54 236
9448.46 231
9449.37 215
9450.29 232
9451.21 276
9452.13 212
9453.04 252
9453.96 249
9454.88 258
9455.80 301
9456.72 315
9457.63 299
9458.55 246
9459.47 229
9460.39 206
9461.31 195
9462.23 233
9463.14 238
9464.06 210
9464.98 214
9465.90 222
9466.82 215
9467.74 217
9468.66 224
9469.57 230
9470.49 217
9471.41 204
9472.33 233
9473.25 227
9474.17 197
9475.09 218
9476.01 243
9476.93 211
9477.85 185
9478.76 260
9479.68 219
9480.60 251
9481.52 257
9482.44 264
9483.36 224
9484.28 240
9485.20 261
9486.12 253
9487.04 204
9487.96 210
9488.88 194
9489.80 214
9490.72 223
9491.64 224
9492.56 242
9493.48 248
9494.40 217
9495.32 238
9496.24 196
9497.16 199
9498.08 229
9499.00 205
9499.92 207
9500.84 200
9501.76 209
9502.68 222
9503.60 212
9504.52 210
9505.44 221
9506.36 227
9507.28 234
9508.20 208
9509.12 206
9510.04 222
9510.96 229
9511.89 216
9512.81 207
9513.73 187
9514.65 211
9515.57 175
9516.49 232
9517.41 260
9518.33 233
9519.25 222
9520.17 234
9521.10 214
9522.02 234
9522.94 233
9523.86 214
9524.78 211
9525.70 216
9526.62 219
9527.55 190
9528.47 206
9529.39 237
9530.31 177
9531.23 205
9532.15 229
9533.08 220
9534.00 235
9534.92 242
9535.84 249
9536.76 238
9537.69 232
9538.61 235
9539.53 242
9540.45 230
9541.37 199
9542.30 193
9543.22 212
9544.14 221
9545.06 208
9545.99 235
9546.91 231
9547.83 219
9548.75 233
9549.68 216
9550.60 249
9551.52 232
9552.44 192
9553.37 235
9554.29 225
9555.21 231
9556.14 237
9557.06 206
9557.98 215
9558.90 224
9559.83 213
9560.75 227
9561.67 244
9562.60 241
9563.52 241
9564.44 244
9565.37 221
9566.29 210
9567.21 209
9568.14 192
9569.06 202
9569.99 226
9570.91 187
9571.83 204
9572.76 214
9573.68 228
9574.60 235
9575.53 206
9576.45 217
9577.38 189
9578.30 213
9579.22 252
9580.15 229
9581.07 233
9582.00 240
9582.92 240
9583.84 243
9584.77 246
9585.69 213
9586.62 246
9587.54 251
9588.47 227
9589.39 209
9590.32 216
9591.24 223
9592.17 215
9593.09 226
9594.01 225
9594.94 250
9595.86 239
9596.79 189
9597.71 207
9598.64 232
9599.56 204
9600.49 213
9601.41 261
9602.34 241
9603.27 244
9604.19 244
9605.12 275
9606.04 274
9606.97 254
9607.89 251
9608.82 271
9609.74 259
9610.67 262
9611.59 240
9612.52 247
9613.45 264
9614.37 231
9615.30 265
9616.22 301
9617.15 276
9618.07 241
9619.00 263
9619.93 275
9620.85 262
9621.78 259
9622.71 278
9623.63 224
9624.56 263
9625.48 284
9626.41 281
9627.34 281
9628.26 261
9629.19 262
9630.12 248
9631.04 267
9631.97 290
9632.90 321
9633.82 300
9634.75 259
9635.68 268
9636.60 304
9637.53 290
9638.46 341
9639.38 300
9640.31 298
9641.24 315
9642.16 292
9643.09 317
9644.02 299
9644.95 307
9645.87 305
9646.80 369
9647.73 372
9648.66 378
9649.58 327
9650.51 371
9651.44 388
9652.37 380
9653.29 347
9654.22 420
9655.15 346
9656.08 378
9657.00 360
9657.93 340
9658.86 373
9659.79 350
9660.72 360
9661.64 355
9662.57 343
9663.50 362
9664.43 415
9665.36 421
9666.29 360
9667.21 387
9668.14 439
9669.07 471
9670.00 450
9670.93 463
9671.86 413
9672.78 419
9673.71 461
9674.64 439
9675.57 427
9676.50 411
9677.43 419
9678.36 406
9679.29 422
9680.21 445
9681.14 433
9682.07 383
9683.00 413
9683.93 418
9684.86 441
9685.79 415
9686.72 445
9687.65 404
9688.58 434
9689.51 434
9690.44 416
9691.36 399
9692.29 429
9693.22 444
9694.15 441
9695.08 456
9696.01 450
9696.94 465
9697.87 437
9698.80 495
9699.73 503
9700.66 514
9701.59 512
9702.52 484
9703.45 489
9704.38 496
9705.31 514
9706.24 493
9707.17 503
9708.10 483
9709.03 476
9709.96 503
9710.89 544
9711.82 555
9712.76 540
9713.69 675
9714.62 681
9715.55 646
9716.48 720
9717.41 692
9718.34 708
9719.27 675
9720.20 632
9721.13 582
9722.06 564
9722.99 549
9723.92 520
9724.86 541
9725.79 473
9726.72 504
9727.65 509
9728.58 482
9729.51 493
9730.44 498
9731.37 494
9732.31 520
9733.24 544
9734.17 583
9735.10 498
9736.03 537
9736.96 515
9737.90 494
9738.83 440
9739.76 393
9740.69 400
9741.62 389
9742.55 413
9743.49 410
9744.42 405
9745.35 439
9746.28 355
9747.21 390
9748.15 414
9749.08 358
9750.01 407
9750.94 376
9751.88 379
9752.81 401
9753.74 420
9754.67 355
9755.61 381
9756.54 395
9757.47 388
9758.40 374
9759.34 364
9760.27 375
9761.20 357
9762.14 338
9763.07 315
9764.00 356
9764.93 348
9765.87 350
9766.80 341
9767.73 350
9768.67 345
9769.60 348
9770.53 352
9771.47 371
9772.40 373
9773.33 390
9774.27 343
9775.20 337
9776.13 327
9777.07 320
9778.00 320
9778.93 331
9779.87 344
9780.80 375
9781.74 385
9782.67 379
9783.60 397
9784.54 360
9785.47 392
9786.41 395
9787.34 385
9788.27 391
9789.21 393
9790.14 367
9791.08 418
9792.01 376
9792.95 324
9793.88 373
9794.81 326
9795.75 338
9796.68 351
9797.62 411
9798.55 396
9799.49 423
9800.42 427
9801.36 339
9802.29 364
9803.23 394
9804.16 394
9805.10 324
9806.03 314
9806.97 326
9807.90 318
9808.84 330
9809.77 339
9810.71 313
9811.64 342
9812.58 329
9813.51 351
9814.45 352
9815.38 339
9816.32 317
9817.25 288
9818.19 295
9819.12 284
9820.06 295
9821.00 310
9821.93 319
9822.87 275
9823.80 265
9824.74 317
9825.68 298
9826.61 311
9827.55 304
9828.48 298
9829.42 291
9830.36 283
9831.29 306
9832.23 312
9833.16 287
9834.10 272
9835.04 265
9835.97 281
9836.91 279
9837.85 293
9838.78 303
9839.72 322
9840.66 294
9841.59 299
9842.53 300
9843.47 301
9844.40 298
9845.34 295
9846.28 301
9847.21 319
9848.15 277
9849.09 277
9850.02 307
9850.96 275
9851.90 276
9852.84 289
9853.77 268
9854.71 267
9855.65 324
9856.59 317
9857.52 287
9858.46 285
9859.40 315
9860.34 292
9861.27 257
9862.21 296
9863.15 340
9864.09 329
9865.02 299
9865.96 261
9866.90 270
9867.84 307
9868.78 311
9869.71 279
9870.65 282
9871.59 310
9872.53 307
9873.47 297
9874.40 275
9875.34 289
9876.28 274
9877.22 304
9878.16 323
9879.10 270
9880.03 273
9880.97 287
9881.91 292
9882.85 299
9883.79 305
9884.73 265
9885.67 312
9886.60 286
9887.54 249
9888.48 275
9889.42 283
9890.36 240
9891.30 278
9892.24 310
9893.18 287
9894.12 277
9895.06 255
9896.00 269
9896.93 277
9897.87 300
9898.81 318
9899.75 285
9900.69 295
9901.63 262
9902.57 253
9903.51 265
9904.45 290
9905.39 271
9906.33 296
9907.27 260
9908.21 270
9909.15 273
9910.09 280
9911.03 294
9911.97 309
9912.91 308
9913.85 299
9914.79 275
9915.73 330
9916.67 317
9917.61 274
9918.55 289
9919.49 303
9920.43 287
9921.37 311
9922.31 298
9923.25 362
9924.19 424
9925.13 444
9926.08 493
9927.02 571
9927.96 643
9928.90 663
9929.84 690
9930.78 680
9931.72 647
9932.66 502
9933.60 430
9934.54 465
9935.48 418
9936.43 407
9937.37 365
9938.31 381
9939.25 302
9940.19 314
9941.13 305
9942.07 347
9943.02 330
9943.96 299
9944.90 358
9945.84 366
9946.78 356
9947.72 319
9948.67 328
9949.61 299
9950.55 321
9951.49 308
9952.43 248
9953.37 284
9954.32 304
9955.26 305
9956.20 341
9957.14 315
9958.09 318
9959.03 310
9959.97 312
9960.91 304
9961.85 340
9962.80 293
9963.74 295
9964.68 290
9965.62 315
9966.57 271
9967.51 264
9968.45 314
9969.40 342
9970.34 323
9971.28 310
9972.22 296
9973.17 344
9974.11 323
9975.05 297
9976.00 299
9976.94 328
9977.88 325
9978.83 276
9979.77 336
9980.71 363
9981.66 317
9982.60 340
9983.54 292
9984.49 266
9985.43 298
9986.37 302
9987.32 318
9988.26 291
9989.20 293
9990.15 265
9991.09 278
9992.03 272
9992.98 300
9993.92 280
9994.87 217
9995.81 273
9996.75 285
9997.70 310
9998.64 272
9999.59 286
10000.53 296
10001.48 284
10002.42 268
10003.36 257
10004.31 253
10005.25 252
10006.20 241
10007.14 262
10008.09 264
10009.03 308
10009.98 276
10010.92 268
10011.87 274
10012.81 302
10013.76 280
10014.70 295
10015.64 262
10016.59 231
10017.53 248
10018.48 260
10019.43 312
10020.37 284
10021.32 246
10022.26 265
10023.21 221
10024.15 218
10025.10 233
10026.04 305
10026.99 311
10027.93 237
10028.88 237
10029.82 289
10030.77 276
10031.72 285
10032.66 220
10033.61 191
10034.55 244
10035.50 281
10036.44 278
10037.39 242
10038.34 226
10039.28 243
10040.23 261
10041.18 225
10042.12 239
10043.07 244
10044.01 272
10044.96 250
10045.91 255
10046.85 225
10047.80 194
10048.75 216
10049.69 240
10050.64 225
10051.59 204
10052.53 222
10053.48 231
10054.43 272
10055.37 202
10056.32 177
10057.27 204
10058.21 236
10059.16 246
10060.11 191
10061.05 212
10062.00 265
10062.95 284
10063.90 230
10064.84 209
10065.79 226
10066.74 243
10067.69 229
10068.63 253
10069.58 243
10070.53 243
10071.48 255
10072.42 220
10073.37 221
10074.32 247
10075.27 239
10076.21 254
10077.16 192
10078.11 221
10079.06 223
10080.01 222
10080.95 226
10081.90 191
10082.85 205
10083.80 203
10084.75 199
10085.69 228
10086.64 225
10087.59 251
10088.54 216
10089.49 213
10090.44 198
10091.38 223
10092.33 201
10093.28 169
10094.23 208
10095.18 223
10096.13 214
10097.08 191
10098.03 215
10098.97 197
10099.92 170
10100.87 196
10101.82 211
10102.77 209
10103.72 191
10104.67 207
10105.62 232
10106.57 240
10107.52 239
10108.47 219
10109.42 216
10110.36 224
10111.31 207
10112.26 230
10113.21 217
10114.16 221
10115.11 196
10116.06 188
10117.01 219
10117.96 219
10118.91 213
10119.86 205
10120.81 193
10121.76 212
10122.71 189
10123.66 213
10124.61 218
10125.56 227
10126.51 204
10127.46 221
10128.41 205
10129.36 213
10130.31 212
10131.26 196
10132.21 195
10133.16 202
10134.11 228
10135.06 214
10136.02 179
10136.97 210
10137.92 189
10138.87 196
10139.82 194
10140.77 218
10141.72 217
10142.67 215
10143.62 192
10144.57 192
10145.52 182
10146.48 188
10147.43 204
10148.38 187
10149.33 194
10150.28 198
10151.23 194
10152.18 215
10153.13 275
10154.09 214
10155.04 212
10155.99 219
10156.94 213
10157.89 200
10158.84 219
10159.80 262
10160.75 241
10161.70 206
10162.65 225
10163.60 241
10164.55 216
10165.51 204
10166.46 197
10167.41 237
10168.36 239
10169.32 238
10170.27 229
10171.22 202
10172.17 229
10173.12 241
10174.08 211
10175.03 216
10175.98 271
10176.93 243
10177.89 241
10178.84 251
10179.79 221
10180.74 209
10181.70 241
10182.65 202
10183.60 218
10184.56 206
10185.51 220
10186.46 258
10187.42 280
10188.37 271
10189.32 233
10190.27 255
10191.23 269
10192.18 250
10193.13 246
10194.09 264
10195.04 282
10195.99 265
10196.95 244
10197.90 294
10198.86 290
10199.81 272
10200.76 302
10201.72 295
10202.67 295
10203.62 338
10204.58 342
10205.53 309
10206.49 354
10207.44 372
10208.39 397
10209.35 385
10210.30 398
10211.26 346
10212.21 315
10213.16 323
10214.12 324
10215.07 275
10216.03 263
10216.98 236
10217.94 264
10218.89 250
10219.84 249
10220.80 274
10221.75 284
10222.71 294
10223.66 287
10224.62 289
10225.57 253
10226.53 260
10227.48 306
10228.44 221
10229.39 235
10230.35 244
10231.30 252
10232.26 254
10233.21 242
10234.17 277
10235.12 284
10236.08 278
10237.03 306
10237.99 300
10238.95 306
10239.90 290
10240.86 287
10241.81 276
10242.77 231
10243.72 270
10244.68 267
10245.63 244
10246.59 203
10247.55 234
10248.50 258
10249.46 228
10250.41 210
10251.37 215
10252.33 209
10253.28 223
10254.24 240
10255.19 250
10256.15 208
10257.11 234
10258.06 201
10259.02 207
10259.98 229
10260.93 205
10261.89 233
10262.85 202
10263.80 215
10264.76 201
10265.72 195
10266.67 190
10267.63 225
10268.59 202
10269.54 202
10270.50 173
10271.46 182
10272.41 203
10273.37 216
10274.33 199
10275.29 178
10276.24 194
10277.20 195
10278.16 239
10279.11 200
10280.07 190
10281.03 206
10281.99 190
10282.94 222
10283.90 229
10284.86 254
10285.82 193
10286.77 193
10287.73 189
10288.69 203
10289.65 239
10290.61 209
10291.56 224
10292.52 188
10293.48 214
10294.44 233
10295.40 167
10296.35 201
10297.31 207
10298.27 215
10299.23 160
10300.19 182
10301.15 225
10302.10 201
10303.06 215
10304.02 209
10304.98 179
10305.94 226
10306.90 201
10307.86 198
10308.81 194
10309.77 186
10310.73 212
10311.69 226
10312.65 204
10313.61 195
10314.57 194
10315.53 214
10316.49 245
10317.44 187
10318.40 232
10319.36 231
10320.32 211
10321.28 198
10322.24 199
10323.20 190
10324.16 185
10325.12 212
10326.08 211
10327.04 195
10328.00 189
10328.96 177
10329.92 179
10330.88 200
10331.84 179
10332.80 190
10333.76 193
10334.72 217
10335.68 188
10336.64 183
10337.60 209
10338.56 188
10339.52 165
10340.48 214
10341.44 201
10342.40 197
10343.36 212
10344.32 176
10345.28 160
10346.24 202
10347.20 199
10348.16 197
10349.12 213
10350.08 206
10351.04 200
10352.00 179
10352.96 207
10353.92 194
10354.88 171
10355.85 201
10356.81 204
10357.77 208
10358.73 185
10359.69 192
10360.65 209
10361.61 211
10362.57 208
10363.53 163
10364.50 179
10365.46 218
10366.42 212
10367.38 181
10368.34 161
10369.30 185
10370.26 162
10371.23 209
10372.19 186
10373.15 190
10374.11 207
10375.07 199
10376.03 187
10377.00 194
10377.96 156
10378.92 145
10379.88 165
10380.84 193
10381.81 192
10382.77 179
10383.73 181
10384.69 153
10385.66 172
10386.62 212
10387.58 194
10388.54 191
10389.51 171
10390.47 156
10391.43 188
10392.39 136
10393.36 153
10394.32 215
10395.28 197
10396.24 189
10397.21 174
10398.17 186
10399.13 174
10400.10 154
10401.06 164
10402.02 197
10402.98 150
10403.95 189
10404.91 185
10405.87 162
10406.84 147
10407.80 157
10408.76 156
10409.73 147
10410.69 161
10411.65 189
10412.62 208
10413.58 171
10414.55 188
10415.51 162
10416.47 203
10417.44 148
10418.40 145
10419.36 197
10420.33 176
10421.29 202
10422.26 197
10423.22 174
10424.18 180
10425.15 173
10426.11 160
10427.08 158
10428.04 149
10429.00 151
10429.97 176
10430.93 179
10431.90 156
10432.86 167
10433.83 196
10434.79 166
10435.76 179
10436.72 147
10437.69 168
10438.65 150
10439.62 125
10440.58 150
10441.54 161
10442.51 128
10443.47 167
10444.44 142
10445.40 176
10446.37 186
10447.34 143
10448.30 157
10449.27 144
10450.23 158
10451.20 184
10452.16 181
10453.13 165
10454.09 159
10455.06 154
10456.02 182
10456.99 156
10457.95 141
10458.92 163
10459.89 159
10460.85 146
10461.82 188
10462.78 161
10463.75 131
10464.72 149
10465.68 161
10466.65 155
10467.61 124
10468.58 159
10469.55 162
10470.51 157
10471.48 152
10472.44 148
10473.41 144
10474.38 182
10475.34 164
10476.31 174
10477.28 160
10478.24 139
10479.21 158
10480.18 164
10481.14 141
10482.11 130
10483.08 148
10484.04 160
10485.01 157
10485.98 129
10486.94 146
10487.91 122
10488.88 149
10489.85 151
10490.81 141
10491.78 142
10492.75 147
10493.71 165
10494.68 153
10495.65 165
10496.62 133
10497.58 159
10498.55 142
10499.52 195
10500.49 157
10501.45 158
10502.42 124
10503.39 168
10504.36 161
10505.33 148
10506.29 156
10507.26 154
10508.23 148
10509.20 159
10510.17 142
10511.13 155
10512.10 193
10513.07 158
10514.04 147
10515.01 140
10515.98 156
10516.94 149
10517.91 143
10518.88 118
10519.85 134
10520.82 136
10521.79 159
10522.75 142
10523.72 134
10524.69 141
10525.66 153
10526.63 154
10527.60 129
10528.57 148
10529.54 126
10530.51 185
10531.47 155
10532.44 157
10533.41 130
10534.38 142
10535.35 171
10536.32 172
10537.29 140
10538.26 137
10539.23 165
10540.20 148
10541.17 151
10542.14 138
10543.11 171
10544.08 151
10545.05 162
10546.02 158
10546.99 154
10547.96 170
10548.92 173
10549.89 151
10550.86 116
10551.83 135
10552.80 149
10553.77 162
10554.74 126
10555.72 155
10556.69 164
10557.66 135
10558.63 135
10559.60 169
10560.57 142
10561.54 181
10562.51 179
10563.48 168
10564.45 175
10565.42 172
10566.39 140
10567.36 173
10568.33 145
10569.30 146
10570.27 165
10571.24 158
10572.21 190
10573.19 148
10574.16 201
10575.13 181
10576.10 160
10577.07 161
10578.04 151
10579.01 183
10579.98 154
10580.95 143
10581.93 153
10582.90 162
10583.87 181
10584.84 156
10585.81 161
10586.78 151
10587.76 171
10588.73 174
10589.70 157
10590.67 168
10591.64 153
10592.61 170
10593.59 194
10594.56 166
10595.53 142
10596.50 154
10597.47 183
10598.45 173
10599.42 147
10600.39 141
10601.36 160
10602.34 146
10603.31 150
10604.28 151
10605.25 169
10606.23 143
10607.20 161
10608.17 146
10609.14 148
10610.12 151
10611.09 174
10612.06 160
10613.03 166
10614.01 173
10614.98 167
10615.95 172
10616.93 142
10617.90 132
10618.87 136
10619.84 173
10620.82 199
10621.79 167
10622.76 163
10623.74 190
10624.71 177
10625.68 195
10626.66 144
10627.63 142
10628.60 141
10629.58 179
10630.55 167
10631.53 193
10632.50 186
10633.47 171
10634.45 211
10635.42 206
10636.39 182
10637.37 212
10638.34 286
10639.32 284
10640.29 299
10641.26 287
10642.24 302
10643.21 265
10644.19 274
10645.16 238
10646.14 192
10647.11 220
10648.08 207
10649.06 193
10650.03 178
10651.01 159
10651.98 151
10652.96 174
10653.93 183
10654.91 168
10655.88 166
10656.86 204
10657.83 178
10658.81 152
10659.78 135
10660.76 158
10661.73 162
10662.71 164
10663.68 156
10664.66 160
10665.63 135
10666.61 157
10667.58 164
10668.56 160
10669.53 168
10670.51 160
10671.48 169
10672.46 134
10673.43 148
10674.41 141
10675.39 164
10676.36 145
10677.34 170
10678.31 171
10679.29 148
10680.26 169
10681.24 198
10682.22 138
10683.19 136
10684.17 169
10685.14 147
10686.12 172
10687.10 160
10688.07 162
10689.05 134
10690.03 142
10691.00 134
10691.98 151
10692.96 164
10693.93 136
10694.91 167
10695.89 154
10696.86 174
10697.84 153
10698.82 186
10699.79 157
10700.77 135
10701.75 132
10702.72 174
10703.70 166
10704.68 116
10705.65 160
10706.63 174
10707.61 169
10708.58 164
10709.56 141
10710.54 154
10711.52 158
10712.49 140
10713.47 171
10714.45 159
10715.43 141
10716.40 141
10717.38 152
10718.36 160
10719.34 159
10720.31 156
10721.29 144
10722.27 137
10723.25 155
10724.23 172
10725.20 163
10726.18 160
10727.16 136
10728.14 158
10729.12 187
10730.09 150
10731.07 133
10732.05 162
10733.03 149
10734.01 156
10734.99 171
10735.96 187
10736.94 156
10737.92 136
10738.90 161
10739.88 147
10740.86 153
10741.84 156
10742.81 188
10743.79 155
10744.77 156
10745.75 148
10746.73 156
10747.71 176
10748.69 156
10749.67 134
10750.65 143
10751.63 173
10752.60 181
10753.58 154
10754.56 148
10755.54 122
10756.52 136
10757.50 174
10758.48 139
10759.46 150
10760.44 135
10761.42 165
10762.40 154
10763.38 137
10764.36 161
10765.34 145
10766.32 162
10767.30 156
10768.28 152
10769.26 120
10770.24 153
10771.22 159
10772.20 152
10773.18 167
10774.16 189
10775.14 153
10776.12 169
10777.10 145
10778.08 144
10779.06 162
10780.04 179
10781.02 164
10782.00 158
10782.98 140
10783.96 179
10784.94 181
10785.92 162
10786.90 166
10787.89 163
10788.87 140
10789.85 156
10790.83 190
10791.81 155
10792.79 163
10793.77 153
10794.75 173
10795.73 134
10796.71 143
10797.70 187
10798.68 150
10799.66 128
10800.64 155
10801.62 173
10802.60 192
10803.58 146
10804.57 153
10805.55 178
10806.53 159
10807.51 130
10808.49 134
10809.47 179
10810.46 155
10811.44 157
10812.42 156
10813.40 174
10814.38 143
10815.37 192
10816.35 184
10817.33 146
10818.31 176
10819.29 161
10820.28 195
10821.26 182
10822.24 177
10823.22 178
10824.21 150
10825.19 160
10826.17 170
10827.15 159
10828.14 149
10829.12 125
10830.10 137
10831.09 149
10832.07 178
10833.05 150
10834.03 183
10835.02 150
10836.00 150
10836.98 182
10837.97 149
10838.95 168
10839.93 139
10840.92 127
10841.90 155
10842.88 160
10843.87 175
10844.85 178
10845.83 170
10846.82 156
10847.80 160
10848.78 165
10849.77 147
10850.75 150
10851.73 134
10852.72 161
10853.70 155
10854.69 176
10855.67 173
10856.65 152
10857.64 153
10858.62 164
10859.60 145
10860.59 171
10861.57 168
10862.56 173
10863.54 171
10864.53 173
10865.51 157
10866.49 180
10867.48 192
10868.46 181
10869.45 178
10870.43 147
10871.42 180
10872.40 155
10873.39 164
10874.37 220
10875.36 231
10876.34 209
10877.33 167
10878.31 202
10879.30 197
10880.28 193
10881.27 164
10882.25 202
10883.24 230
10884.22 205
10885.21 224
10886.19 224
10887.18 216
10888.16 232
10889.15 208
10890.13 215
10891.12 196
10892.10 209
10893.09 210
10894.08 207
10895.06 237
10896.05 187
10897.03 189
10898.02 186
10899.00 209
10899.99 217
10900.98 221
10901.96 226
10902.95 200
10903.93 251
10904.92 262
10905.91 233
10906.89 213
10907.88 226
10908.87 256
10909.85 244
10910.84 216
10911.82 246
10912.81 263
10913.80 268
10914.78 248
10915.77 280
10916.76 262
10917.74 291
10918.73 247
10919.72 258
10920.70 249
10921.69 235
10922.68 259
10923.67 255
10924.65 274
10925.64 245
10926.63 302
10927.61 319
10928.60 251
10929.59 269
10930.58 310
10931.56 288
10932.55 244
10933.54 247
10934.53 280
10935.51 258
10936.50 317
10937.49 298
10938.48 256
10939.46 315
10940.45 300
10941.44 342
10942.43 308
10943.41 314
10944.40 310
10945.39 351
10946.38 367
10947.37 323
10948.35 323
10949.34 361
10950.33 362
10951.32 366
10952.31 364
10953.30 393
10954.28 432
10955.27 462
10956.26 510
10957.25 544
10958.24 609
10959.23 667
10960.22 714
10961.20 666
10962.19 623
10963.18 641
10964.17 610
10965.16 574
10966.15 544
10967.14 494
10968.13 506
10969.11 468
10970.10 442
10971.09 406
10972.08 385
10973.07 441
10974.06 413
10975.05 408
10976.04 411
10977.03 395
10978.02 386
10979.01 429
10980.00 434
10980.99 388
10981.98 404
10982.97 392
10983.96 408
10984.95 416
10985.94 458
10986.93 458
10987.92 389
10988.91 420
10989.90 444
10990.89 437
10991.88 433
10992.87 461
10993.86 495
10994.85 567
10995.84 582
10996.83 621
10997.82 737
10998.81 791
10999.80 839
11000.79 903
11001.78 914
11002.77 967
11003.76 856
11004.75 813
11005.74 786
11006.73 725
11007.72 608
11008.71 578
11009.70 466
11010.69 454
11011.69 436
11012.68 417
11013.67 452
11014.66 365
11015.65 415
11016.64 400
11017.63 415
11018.62 421
11019.62 398
11020.61 339
11021.60 374
11022.59 371
11023.58 381
11024.57 346
11025.56 275
11026.56 310
11027.55 335
11028.54 326
11029.53 320
11030.52 289
11031.51 323
11032.51 300
11033.50 336
11034.49 348
11035.48 311
11036.47 295
11037.47 295
11038.46 368
11039.45 299
11040.44 313
11041.44 303
11042.43 340
11043.42 274
11044.41 265
11045.41 293
11046.40 286
11047.39 299
11048.38 270
11049.38 268
11050.37 285
11051.36 269
11052.35 260
11053.35 266
11054.34 239
11055.33 234
11056.33 295
11057.32 271
11058.31 261
11059.30 265
11060.30 243
11061.29 302
11062.28 305
11063.28 297
11064.27 279
11065.26 265
11066.26 269
11067.25 295
11068.24 314
11069.24 285
11070.23 257
11071.23 283
11072.22 265
11073.21 248
11074.21 266
11075.20 243
11076.19 271
11077.19 273
11078.18 222
11079.18 270
11080.17 272
11081.16 283
11082.16 247
11083.15 224
11084.15 215
11085.14 227
11086.14 250
11087.13 243
11088.12 239
11089.12 251
11090.11 257
11091.11 245
11092.10 256
11093.10 241
11094.09 252
11095.09 238
11096.08 234
11097.08 252
11098.07 257
11099.07 231
11100.06 259
11101.06 219
11102.05 220
11103.05 236
11104.04 251
11105.04 263
11106.03 229
11107.03 238
11108.02 257
11109.02 252
11110.01 230
11111.01 220
11112.00 228
11113.00 262
11113.99 242
11114.99 230
11115.99 222
11116.98 241
11117.98 228
11118.97 231
11119.97 222
11120.96 209
11121.96 217
11122.96 256
11123.95 218
11124.95 240
11125.94 217
11126.94 237
11127.94 291
11128.93 255
11129.93 227
11130.93 245
11131.92 264
11132.92 232
11133.92 225
11134.91 210
11135.91 240
11136.90 211
11137.90 230
11138.90 207
11139.89 212
11140.89 232
11141.89 243
11142.89 228
11143.88 202
11144.88 229
11145.88 208
11146.87 225
11147.87 234
11148.87 242
11149.86 240
11150.86 210
11151.86 202
11152.86 228
11153.85 236
11154.85 219
11155.85 201
11156.85 208
11157.84 225
11158.84 191
11159.84 199
11160.84 216
11161.83 217
11162.83 205
11163.83 236
11164.83 193
11165.83 202
11166.82 180
11167.82 225
11168.82 224
11169.82 230
11170.82 228
11171.81 263
11172.81 229
11173.81 223
11174.81 260
11175.81 234
11176.81 216
11177.80 213
11178.80 192
11179.80 218
11180.80 217
11181.80 214
11182.80 201
11183.80 198
11184.79 271
11185.79 257
11186.79 216
11187.79 239
11188.79 205
11189.79 242
11190.79 249
11191.79 219
11192.79 244
11193.78 251
11194.78 243
11195.78 257
11196.78 229
11197.78 269
11198.78 222
11199.78 259
11200.78 239
11201.78 233
11202.78 224
11203.78 234
11204.78 232
11205.78 225
11206.78 214
11207.78 218
11208.78 241
11209.78 207
11210.78 218
11211.78 223
11212.78 267
11213.78 248
11214.78 256
11215.78 175
11216.78 183
11217.78 213
11218.78 189
11219.78 205
11220.78 196
11221.78 188
11222.78 194
11223.78 222
11224.78 175
11225.78 197
11226.78 191
11227.78 188
11228.78 185
11229.78 162
11230.78 188
11231.79 226
11232.79 199
11233.79 179
11234.79 183
11235.79 155
11236.79 207
11237.79 193
11238.79 232
11239.79 176
11240.80 177
11241.80 176
11242.80 170
11243.80 176
11244.80 188
11245.80 173
11246.80 140
11247.81 202
11248.81 208
11249.81 173
11250.81 179
11251.81 238
11252.81 207
11253.82 213
11254.82 181
11255.82 183
11256.82 167
11257.82 163
11258.83 139
11259.83 178
11260.83 146
11261.83 197
11262.83 181
11263.84 160
11264.84 171
11265.84 196
11266.84 178
11267.85 165
11268.85 179
11269.85 218
11270.85 221
11271.86 179
11272.86 208
11273.86 204
11274.86 218
11275.87 231
11276.87 193
11277.87 226
11278.88 224
11279.88 219
11280.88 202
11281.88 183
11282.89 212
11283.89 196
11284.89 219
11285.90 205
11286.90 170
11287.90 174
11288.91 190
11289.91 228
11290.91 171
11291.92 197
11292.92 241
11293.93 221
11294.93 204
11295.93 211
11296.94 215
11297.94 214
11298.94 210
11299.95 203
11300.95 178
11301.96 163
11302.96 204
11303.96 207
11304.97 210
11305.97 209
11306.98 209
11307.98 212
11308.98 228
11309.99 219
11310.99 245
11312.00 244
11313.00 274
11314.01 267
11315.01 265
11316.02 316
11317.02 295
11318.03 283
11319.03 272
11320.04 271
11321.04 256
11322.04 256
11323.05 212
11324.05 218
11325.06 214
11326.06 197
11327.07 219
11328.07 211
11329.08 197
11330.09 192
11331.09 196
11332.10 186
11333.10 173
11334.11 164
11335.11 210
11336.12 184
11337.12 184
11338.13 188
11339.13 185
11340.14 200
11341.15 196
11342.15 175
11343.16 151
11344.16 182
11345.17 186
11346.18 205
11347.18 166
11348.19 167
11349.19 170
11350.20 198
11351.21 185
11352.21 150
11353.22 132
11354.22 187
11355.23 180
11356.24 197
11357.24 156
11358.25 146
11359.26 172
11360.26 187
11361.27 162
11362.28 174
11363.28 167
11364.29 207
11365.30 200
11366.30 155
11367.31 178
11368.32 189
11369.32 161
11370.33 176
11371.34 152
11372.35 143
11373.35 158
11374.36 164
11375.37 175
11376.37 165
11377.38 159
11378.39 190
11379.40 185
11380.40 149
11381.41 133
11382.42 167
11383.43 196
11384.43 202
11385.44 149
11386.45 174
11387.46 180
11388.47 180
11389.47 180
11390.48 180
11391.49 150
11392.50 170
11393.51 167
11394.51 160
11395.52 166
11396.53 166
11397.54 181
11398.55 181
11399.55 189
11400.56 165
11401.57 212
11402.58 189
11403.59 195
11404.60 158
11405.61 155
11406.61 176
11407.62 153
11408.63 149
11409.64 164
11410.65 146
11411.66 155
11412.67 167
11413.68 167
11414.68 159
11415.69 144
11416.70 157
11417.71 138
11418.72 169
11419.73 145
11420.74 164
11421.75 194
11422.76 168
11423.77 155
11424.78 166
11425.79 169
11426.80 175
11427.81 167
11428.82 182
11429.82 155
11430.83 148
11431.84 158
11432.85 164
11433.86 182
11434.87 164
11435.88 160
11436.89 168
11437.90 183
11438.91 157
11439.92 158
11440.93 153
11441.94 178
11442.95 182
11443.96 157
11444.98 156
11445.99 147
11447.00 174
11448.01 178
11449.02 160
11450.03 157
11451.04 172
11452.05 176
11453.06 150
11454.07 138
11455.08 142
11456.09 125
11457.10 153
11458.11 161
11459.12 152
11460.14 174
11461.15 143
11462.16 150
11463.17 162
11464.18 143
11465.19 142
11466.20 145
11467.21 136
11468.23 130
11469.24 168
11470.25 139
11471.26 169
11472.27 148
11473.28 142
11474.29 163
11475.31 155
11476.32 149
11477.33 190
11478.34 180
11479.35 147
11480.36 139
11481.38 160
11482.39 127
11483.40 134
11484.41 171
11485.43 149
11486.44 125
11487.45 130
11488.46 140
11489.47 153
11490.49 143
11491.50 133
11492.51 146
11493.52 125
11494.54 126
11495.55 139
11496.56 133
11497.57 121
11498.59 132
11499.60 158
11500.61 143
11501.63 155
11502.64 150
11503.65 123
11504.66 143
11505.68 132
11506.69 127
11507.70 123
11508.72 141
11509.73 120
11510.74 139
11511.76 145
11512.77 129
11513.78 115
11514.80 130
11515.81 130
11516.82 134
11517.84 161
11518.85 141
11519.86 115
11520.88 131
11521.89 122
11522.91 132
11523.92 147
11524.93 124
11525.95 114
11526.96 133
11527.97 121
11528.99 126
11530.00 133
11531.02 142
11532.03 158
11533.05 147
11534.06 134
11535.07 150
11536.09 127
11537.10 112
11538.12 161
11539.13 155
11540.15 153
11541.16 124
11542.18 145
11543.19 116
11544.20 136
11545.22 131
11546.23 146
11547.25 115
11548.26 128
11549.28 152
11550.29 126
11551.31 133
11552.32 138
11553.34 142
11554.35 129
11555.37 142
11556.38 134
11557.40 145
11558.42 123
11559.43 119
11560.45 127
11561.46 146
11562.48 174
11563.49 166
11564.51 144
11565.52 120
11566.54 123
11567.56 139
11568.57 149
11569.59 144
11570.60 139
11571.62 135
11572.63 142
11573.65 140
11574.67 128
11575.68 130
11576.70 103
11577.72 133
11578.73 147
11579.75 154
11580.76 152
11581.78 183
11582.80 152
11583.81 142
11584.83 126
11585.85 113
11586.86 146
11587.88 165
11588.90 145
11589.91 131
11590.93 135
11591.95 139
11592.96 151
11593.98 172
11595.00 160
11596.01 151
11597.03 186
11598.05 174
11599.07 162
11600.08 168
11601.10 184
11602.12 216
11603.13 210
11604.15 221
11605.17 238
11606.19 261
11607.20 218
11608.22 224
11609.24 214
11610.26 166
11611.27 172
11612.29 179
11613.31 153
11614.33 152
11615.35 168
11616.36 169
11617.38 183
11618.40 159
11619.42 128
11620.44 142
11621.45 153
11622.47 154
11623.49 137
11624.51 135
11625.53 161
11626.55 161
11627.56 139
11628.58 135
11629.60 164
11630.62 142
11631.64 132
11632.66 128
11633.67 132
11634.69 147
11635.71 162
11636.73 129
11637.75 137
11638.77 141
11639.79 146
11640.81 150
11641.83 139
11642.84 122
11643.86 124
11644.88 128
11645.90 139
11646.92 112
11647.94 124
11648.96 126
11649.98 113
11651.00 115
11652.02 130
11653.04 135
11654.06 126
11655.08 154
11656.10 129
11657.12 125
11658.14 165
11659.16 139
11660.18 117
11661.20 116
11662.22 112
11663.24 122
11664.26 116
11665.28 123
11666.30 151
11667.32 151
11668.34 132
11669.36 132
11670.38 120
11671.40 144
11672.42 138
11673.44 130
11674.46 126
11675.48 132
11676.50 121
11677.52 137
11678.54 143
11679.56 148
11680.58 132
11681.60 135
11682.62 164
11683.64 127
11684.66 142
11685.69 148
11686.71 127
11687.73 139
11688.75 164
11689.77 157
11690.79 122
11691.81 115
11692.83 122
11693.85 138
11694.88 133
11695.90 108
11696.92 138
11697.94 144
11698.96 134
11699.98 142
11701.01 123
11702.03 133
11703.05 134
11704.07 116
11705.09 147
11706.11 145
11707.14 119
11708.16 131
11709.18 118
11710.20 131
11711.22 138
11712.25 164
11713.27 150
11714.29 110
11715.31 106
11716.33 149
11717.36 137
11718.38 136
11719.40 122
11720.42 134
11721.45 128
11722.47 151
11723.49 151
11724.51 132
11725.54 124
11726.56 118
11727.58 118
11728.61 112
11729.63 132
11730.65 145
11731.67 120
11732.70 117
11733.72 140
11734.74 156
11735.77 158
11736.79 138
11737.81 133
11738.84 149
11739.86 128
11740.88 133
11741.91 105
11742.93 105
11743.95 106
11744.98 116
11746.00 134
11747.02 130
11748.05 125
11749.07 125
11750.09 145
11751.12 126
11752.14 123
11753.17 138
11754.19 131
11755.21 136
11756.24 122
11757.26 121
11758.29 120
11759.31 142
11760.33 118
11761.36 134
11762.38 132
11763.41 130
11764.43 115
11765.46 159
11766.48 133
11767.51 110
11768.53 126
11769.55 147
11770.58 130
11771.60 126
11772.63 120
11773.65 126
11774.68 129
11775.70 127
11776.73 122
11777.75 138
11778.78 133
11779.80 127
11780.83 127
11781.85 125
11782.88 132
11783.90 119
11784.93 118
11785.95 118
11786.98 125
11788.01 114
11789.03 144
11790.06 105
11791.08 139
11792.11 127
11793.13 107
11794.16 131
11795.18 112
11796.21 128
11797.24 126
11798.26 125
11799.29 129
11800.31 141
11801.34 136
11802.37 112
11803.39 124
11804.42 143
11805.44 142
11806.47 137
11807.50 152
11808.52 127
11809.55 139
11810.58 142
11811.60 134
11812.63 124
11813.66 158
11814.68 131
11815.71 169
11816.74 126
11817.76 136
11818.79 134
11819.82 138
11820.84 150
11821.87 139
11822.90 124
11823.92 149
11824.95 136
11825.98 153
11827.00 111
11828.03 132
11829.06 149
11830.09 131
11831.11 142
11832.14 158
11833.17 143
11834.20 129
11835.22 142
11836.25 138
11837.28 137
11838.31 136
11839.33 149
11840.36 171
11841.39 142
11842.42 123
11843.44 159
11844.47 147
11845.50 126
11846.53 142
11847.56 120
11848.58 130
11849.61 163
11850.64 158
11851.67 142
11852.70 167
11853.72 163
11854.75 141
11855.78 184
11856.81 159
11857.84 181
11858.87 206
11859.90 130
11860.92 119
11861.95 141
11862.98 163
11864.01 147
11865.04 141
11866.07 177
11867.10 131
11868.13 134
11869.15 135
11870.18 140
11871.21 168
11872.24 179
11873.27 180
11874.30 168
11875.33 159
11876.36 169
11877.39 165
11878.42 155
11879.45 170
11880.48 193
11881.51 177
11882.53 168
11883.56 180
11884.59 186
11885.62 166
11886.65 196
11887.68 175
11888.71 159
11889.74 174
11890.77 182
11891.80 178
11892.83 173
11893.86 183
11894.89 180
11895.92 193
11896.95 183
11897.98 207
11899.01 244
11900.04 264
11901.07 240
11902.10 236
11903.13 267
11904.17 266
11905.20 259
11906.23 242
11907.26 223
11908.29 240
11909.32 213
11910.35 229
11911.38 212
11912.41 201
11913.44 226
11914.47 232
11915.50 228
11916.53 209
11917.57 215
11918.60 285
11919.63 221
11920.66 194
11921.69 197
11922.72 228
11923.75 240
11924.78 256
11925.82 237
11926.85 253
11927.88 295
11928.91 321
11929.94 331
11930.97 359
11932.00 403
11933.04 425
11934.07 406
11935.10 372
11936.13 392
11937.16 378
11938.20 347
11939.23 287
11940.26 291
11941.29 303
11942.32 286
11943.36 245
11944.39 219
11945.42 233
11946.45 198
11947.49 224
11948.52 212
11949.55 233
11950.58 225
11951.62 204
11952.65 228
11953.68 251
11954.71 214
11955.75 192
11956.78 188
11957.81 193
11958.84 209
11959.88 189
11960.91 222
11961.94 214
11962.98 202
11964.01 185
11965.04 187
11966.08 179
11967.11 197
11968.14 186
11969.17 164
11970.21 185
11971.24 209
11972.27 207
11973.31 206
11974.34 238
11975.38 208
11976.41 208
11977.44 175
11978.48 164
11979.51 174
11980.54 181
11981.58 182
11982.61 202
11983.65 189
11984.68 172
11985.71 150
11986.75 168
11987.78 192
11988.82 206
11989.85 161
11990.88 154
11991.92 200
11992.95 196
11993.99 194
11995.02 186
11996.06 199
11997.09 195
11998.13 194
11999.16 195
12000.19 186
12001.23 193
12002.26 232
12003.30 196
12004.33 210
12005.37 210
12006.40 197
12007.44 207
12008.47 197
12009.51 234
12010.54 195
12011.58 192
12012.61 215
12013.65 217
12014.68 221
12015.72 225
12016.75 226
12017.79 241
12018.83 229
12019.86 255
12020.90 236
12021.93 208
12022.97 240
12024.00 200
12025.04 229
12026.07 272
12027.11 210
12028.15 193
12029.18 220
12030.22 202
12031.25 240
12032.29 225
12033.33 205
12034.36 211
12035.40 247
12036.43 229
12037.47 226
12038.51 217
12039.54 174
12040.58 176
12041.62 200
12042.65 223
12043.69 210
12044.73 247
12045.76 220
12046.80 240
12047.84 209
12048.87 214
12049.91 232
12050.95 191
12051.98 189
12053.02 218
12054.06 205
12055.09 223
12056.13 245
12057.17 219
12058.20 200
12059.24 204
12060.28 202
12061.32 228
12062.35 223
12063.39 212
12064.43 210
12065.47 219
12066.50 241
12067.54 233
12068.58 238
12069.62 247
12070.65 244
12071.69 258
12072.73 232
12073.77 241
12074.81 238
12075.84 242
12076.88 217
12077.92 228
12078.96 233
12080.00 236
12081.03 206
12082.07 242
12083.11 244
12084.15 220
12085.19 232
12086.22 228
12087.26 215
12088.30 252
12089.34 268
12090.38 260
12091.42 281
12092.46 262
12093.49 296
12094.53 284
12095.57 286
12096.61 293
12097.65 295
12098.69 290
12099.73 345
12100.77 329
12101.81 340
12102.84 348
12103.88 370
12104.92 374
12105.96 365
12107.00 343
12108.04 312
12109.08 310
12110.12 315
12111.16 276
12112.20 259
12113.24 245
12114.28 248
12115.32 254
12116.36 230
12117.40 211
12118.44 201
12119.48 194
12120.52 221
12121.55 194
12122.59 203
12123.63 193
12124.67 186
12125.71 165
12126.75 209
12127.80 174
12128.84 186
12129.88 204
12130.92 202
12131.96 200
12133.00 190
12134.04 198
12135.08 184
12136.12 175
12137.16 189
12138.20 210
12139.24 191
12140.28 181
12141.32 170
12142.36 214
12143.40 200
12144.44 173
12145.48 175
12146.53 167
12147.57 158
12148.61 168
12149.65 153
12150.69 162
12151.73 169
12152.77 171
12153.81 190
12154.85 145
12155.90 172
12156.94 162
12157.98 150
12159.02 153
12160.06 151
12161.10 168
12162.14 144
12163.19 164
12164.23 200
12165.27 173
12166.31 177
12167.35 166
12168.40 159
12169.44 180
12170.48 185
12171.52 159
12172.56 168
12173.61 179
12174.65 184
12175.69 198
12176.73 165
12177.77 169
12178.82 144
12179.86 184
12180.90 188
12181.94 173
12182.99 170
12184.03 153
12185.07 182
12186.11 179
12187.16 147
12188.20 154
12189.24 196
12190.29 195
12191.33 159
12192.37 163
12193.41 200
12194.46 197
12195.50 191
12196.54 175
12197.59 160
12198.63 169
12199.67 187
12200.72 169
12201.76 155
12202.80 181
12203.85 184
12204.89 159
12205.93 192
12206.98 175
12208.02 180
12209.06 201
12210.11 180
12211.15 132
12212.19 194
12213.24 153
12214.28 174
12215.33 171
12216.37 171
12217.41 183
12218.46 162
12219.50 172
12220.55 165
12221.59 171
12222.63 182
12223.68 178
12224.72 172
12225.77 171
12226.81 164
12227.86 175
12228.90 194
12229.95 205
12230.99 198
12232.03 195
12233.08 188
12234.12 186
12235.17 160
12236.21 185
12237.26 140
12238.30 150
12239.35 164
12240.39 169
12241.44 164
12242.48 163
12243.53 173
12244.57 170
12245.62 195
12246.66 201
12247.71 169
12248.75 187
12249.80 160
12250.85 178
12251.89 185
12252.94 180
12253.98 176
12255.03 148
12256.07 176
12257.12 149
12258.16 156
12259.21 175
12260.26 180
12261.30 161
12262.35 147
12263.39 172
12264.44 171
12265.49 157
12266.53 162
12267.58 164
12268.62 155
12269.67 142
12270.72 166
12271.76 158
12272.81 143
12273.86 144
12274.90 174
12275.95 169
12277.00 152
12278.04 158
12279.09 177
12280.14 191
12281.18 200
12282.23 165
12283.28 189
12284.32 181
12285.37 145
12286.42 153
12287.46 221
12288.51 204
12289.56 185
12290.60 136
12291.65 143
12292.70 159
12293.75 157
12294.79 163
12295.84 171
12296.89 126
12297.94 169
12298.98 161
12300.03 186
12301.08 141
12302.13 179
12303.17 179
12304.22 166
12305.27 123
12306.32 128
12307.36 140
12308.41 183
12309.46 185
12310.51 171
12311.56 172
12312.60 166
12313.65 179
12314.70 160
12315.75 171
12316.80 161
12317.85 153
12318.89 165
12319.94 148
12320.99 158
12322.04 149
12323.09 156
12324.14 128
12325.18 127
12326.23 133
12327.28 138
12328.33 155
12329.38 138
12330.43 150
12331.48 172
12332.53 147
12333.57 144
12334.62 122
12335.67 149
12336.72 145
12337.77 134
12338.82 121
12339.87 144
12340.92 127
12341.97 147
12343.02 146
12344.07 148
12345.12 126
12346.17 127
12347.22 167
12348.26 132
12349.31 149
12350.36 141
12351.41 154
12352.46 125
12353.51 140
12354.56 155
12355.61 136
12356.66 145
12357.71 152
12358.76 163
12359.81 139
12360.86 151
12361.91 162
12362.96 139
12364.01 118
12365.06 120
12366.11 157
12367.16 119
12368.22 124
12369.27 143
12370.32 164
12371.37 145
12372.42 163
12373.47 158
12374.52 160
12375.57 149
12376.62 148
12377.67 159
12378.72 162
12379.77 159
12380.82 167
12381.87 164
12382.93 141
12383.98 165
12385.03 183
12386.08 171
12387.13 164
12388.18 177
12389.23 134
12390.28 145
12391.34 133
12392.39 131
12393.44 149
12394.49 185
12395.54 172
12396.59 156
12397.65 153
12398.70 135
12399.75 173
12400.80 150
12401.85 140
12402.90 160
12403.96 143
12405.01 161
12406.06 157
12407.11 168
12408.16 148
12409.22 145
12410.27 182
12411.32 163
12412.37 152
12413.43 153
12414.48 170
12415.53 172
12416.58 193
12417.64 159
12418.69 162
12419.74 162
12420.79 168
12421.85 174
12422.90 194
12423.95 178
12425.00 162
12426.06 159
12427.11 163
12428.16 194
12429.22 202
12430.27 198
12431.32 183
12432.38 161
12433.43 173
12434.48 140
12435.54 178
12436.59 168
12437.64 210
12438.70 156
12439.75 199
12440.80 179
12441.86 177
12442.91 184
12443.96 188
12445.02 175
12446.07 169
12447.13 159
12448.18 192
12449.23 156
12450.29 184
12451.34 174
12452.39 204
12453.45 206
12454.50 178
12455.56 197
12456.61 196
12457.67 218
12458.72 238
12459.77 216
12460.83 223
12461.88 259
12462.94 231
12463.99 231
12465.05 244
12466.10 235
12467.16 256
12468.21 292
12469.26 274
12470.32 305
12471.37 381
12472.43 419
12473.48 491
12474.54 568
12475.59 604
12476.65 664
12477.70 776
12478.76 694
12479.81 734
12480.87 702
12481.93 717
12482.98 651
12484.04 559
12485.09 458
12486.15 394
12487.20 363
12488.26 338
12489.31 304
12490.37 308
12491.42 274
12492.48 287
12493.54 230
12494.59 223
12495.65 229
12496.70 226
12497.76 258
12498.82 220
12499.87 186
12500.93 193
12501.98 216
12503.04 243
12504.10 231
12505.15 196
12506.21 226
12507.26 220
12508.32 222
12509.38 218
12510.43 176
12511.49 212
12512.55 235
12513.60 217
12514.66 213
12515.72 206
12516.77 205
12517.83 208
12518.89 178
12519.94 199
12521.00 192
12522.06 208
12523.12 209
12524.17 170
12525.23 183
12526.29 175
12527.34 174
12528.40 203
12529.46 174
12530.52 192
12531.57 189
12532.63 189
12533.69 174
12534.75 157
12535.80 162
12536.86 194
12537.92 179
12538.98 163
12540.03 171
12541.09 181
12542.15 158
12543.21 161
12544.26 129
12545.32 154
12546.38 179
12547.44 165
12548.50 169
12549.56 159
12550.61 158
12551.67 187
12552.73 193
12553.79 161
12554.85 167
12555.90 211
12556.96 207
12558.02 186
12559.08 222
12560.14 194
12561.20 177
12562.26 210
12563.31 171
12564.37 191
12565.43 165
12566.49 182
12567.55 178
12568.61 161
12569.67 145
12570.73 191
12571.79 190
12572.85 203
12573.90 168
12574.96 179
12576.02 187
12577.08 173
12578.14 184
12579.20 196
12580.26 155
12581.32 210
12582.38 184
12583.44 189
12584.50 168
12585.56 162
12586.62 152
12587.68 167
12588.74 175
12589.80 171
12590.86 186
12591.92 169
12592.98 183
12594.04 169
12595.10 163
12596.16 176
12597.22 154
12598.28 160
12599.34 162
12600.40 161
12601.46 174
12602.52 183
12603.58 184
12604.64 137
12605.70 140
12606.76 151
12607.82 146
12608.88 146
12609.94 158
12611.00 177
12612.06 186
12613.12 180
12614.19 201
12615.25 182
12616.31 186
12617.37 190
12618.43 217
12619.49 179
12620.55 194
12621.61 195
12622.67 222
12623.74 213
12624.80 161
12625.86 185
12626.92 200
12627.98 170
12629.04 175
12630.10 138
12631.17 173
12632.23 174
12633.29 147
12634.35 150
12635.41 142
12636.47 130
12637.54 125
12638.60 142
12639.66 150
12640.72 137
12641.78 166
12642.85 162
12643.91 128
12644.97 151
12646.03 157
12647.09 126
12648.16 125
12649.22 134
12650.28 146
12651.34 137
12652.41 156
12653.47 159
12654.53 134
12655.59 139
12656.66 169
12657.72 164
12658.78 128
12659.84 119
12660.91 152
12661.97 140
12663.03 121
12664.10 123
12665.16 127
12666.22 154
12667.29 146
12668.35 161
12669.41 115
12670.48 128
12671.54 133
12672.60 128
12673.67 130
12674.73 137
12675.79 172
12676.86 122
12677.92 125
12678.98 140
12680.05 131
12681.11 143
12682.17 118
12683.24 115
12684.30 144
12685.37 139
12686.43 143
12687.49 103
12688.56 139
12689.62 117
12690.69 112
12691.75 140
12692.81 151
12693.88 116
12694.94 141
12696.01 128
12697.07 144
12698.13 142
12699.20 121
12700.26 150
12701.33 138
12702.39 160
12703.46 150
12704.52 173
12705.59 135
12706.65 167
12707.72 170
12708.78 126
12709.85 138
12710.91 145
12711.98 135
12713.04 119
12714.11 148
12715.17 170
12716.24 146
12717.30 119
12718.37 121
12719.43 162
12720.50 141
12721.56 127
12722.63 127
12723.69 156
12724.76 133
12725.82 135
12726.89 142
12727.96 165
12729.02 171
12730.09 156
12731.15 160
12732.22 151
12733.29 145
12734.35 143
12735.42 147
12736.48 150
12737.55 145
12738.62 163
12739.68 158
12740.75 149
12741.81 135
12742.88 143
12743.95 130
12745.01 128
12746.08 154
12747.15 163
12748.21 126
12749.28 148
12750.35 141
12751.41 126
12752.48 132
12753.55 129
12754.61 148
12755.68 129
12756.75 137
12757.81 125
12758.88 129
12759.95 133
12761.01 140
12762.08 134
12763.15 140
12764.21 114
12765.28 151
12766.35 134
12767.42 141
12768.48 146
12769.55 110
12770.62 151
12771.69 128
12772.75 112
12773.82 106
12774.89 138
12775.96 153
12777.02 148
12778.09 124
12779.16 133
12780.23 122
12781.30 123
12782.36 126
12783.43 130
12784.50 124
12785.57 133
12786.64 138
12787.70 131
12788.77 127
12789.84 141
12790.91 112
12791.98 117
12793.05 142
12794.11 125
12795.18 136
12796.25 147
12797.32 130
12798.39 114
12799.46 131
12800.53 133
12801.59 124
12802.66 146
12803.73 129
12804.80 144
12805.87 115
12806.94 120
12808.01 102
12809.08 120
12810.15 145
12811.21 135
12812.28 128
12813.35 159
12814.42 157
12815.49 152
12816.56 153
12817.63 142
12818.70 138
12819.77 129
12820.84 130
12821.91 123
12822.98 142
12824.05 141
12825.12 154
12826.19 142
12827.26 115
12828.33 134
12829.40 142
12830.47 152
12831.54 153
12832.61 106
12833.68 134
12834.75 144
12835.82 124
12836.89 122
12837.96 137
12839.03 137
12840.10 129
12841.17 119
12842.24 103
12843.31 123
12844.38 103
12845.45 118
12846.52 130
12847.59 128
12848.66 109
12849.73 132
12850.80 144
12851.88 115
12852.95 120
12854.02 122
12855.09 136
12856.16 106
12857.23 124
12858.30 115
12859.37 129
12860.44 107
12861.51 109
12862.59 106
12863.66 124
12864.73 122
12865.80 138
12866.87 125
12867.94 106
12869.01 131
12870.09 100
12871.16 115
12872.23 113
12873.30 122
12874.37 112
12875.45 130
12876.52 130
12877.59 116
12878.66 130
12879.73 118
12880.81 94
12881.88 110
12882.95 113
12884.02 124
12885.09 122
12886.17 121
12887.24 123
12888.31 112
12889.38 136
12890.46 117
12891.53 107
12892.60 114
12893.67 127
12894.75 131
12895.82 114
12896.89 95
12897.96 126
12899.04 118
12900.11 113
12901.18 120
12902.26 125
12903.33 120
12904.40 115
12905.47 104
12906.55 96
12907.62 106
12908.69 128
12909.77 124
12910.84 140
12911.91 107
12912.99 101
12914.06 111
12915.13 121
12916.21 105
12917.28 97
12918.36 98
12919.43 121
12920.50 130
12921.58 106
12922.65 104
12923.72 115
12924.80 130
12925.87 114
12926.95 128
12928.02 97
12929.09 80
12930.17 116
12931.24 123
12932.32 128
12933.39 93
12934.46 104
12935.54 110
12936.61 104
12937.69 102
12938.76 124
12939.84 130
12940.91 111
12941.99 115
12943.06 116
12944.14 108
12945.21 102
12946.28 104
12947.36 138
12948.43 105
12949.51 120
12950.58 130
12951.66 117
12952.73 103
12953.81 94
12954.88 125
12955.96 124
12957.04 99
12958.11 99
12959.19 100
12960.26 107
12961.34 93
12962.41 112
12963.49 102
12964.56 123
12965.64 108
12966.71 101
12967.79 106
12968.87 84
12969.94 118
12971.02 105
12972.09 114
12973.17 114
12974.24 121
12975.32 118
12976.40 114
12977.47 95
12978.55 134
12979.63 128
12980.70 125
12981.78 119
12982.85 127
12983.93 94
12985.01 100
12986.08 125
12987.16 106
12988.24 111
12989.31 116
12990.39 122
12991.47 123
12992.54 100
12993.62 93
12994.70 125
12995.77 114
12996.85 95
12997.93 94
12999.00 97
13000.08 119
13001.16 105
13002.24 128
13003.31 129
13004.39 104
13005.47 97
13006.54 124
13007.62 109
13008.70 108
13009.78 109
13010.85 108
13011.93 118
13013.01 96
13014.09 102
13015.16 112
13016.24 104
13017.32 95
13018.40 116
13019.48 113
13020.55 95
13021.63 99
13022.71 98
13023.79 102
13024.86 89
13025.94 84
13027.02 113
13028.10 108
13029.18 131
13030.26 106
13031.33 136
13032.41 125
13033.49 114
13034.57 113
13035.65 101
13036.73 108
13037.80 106
13038.88 104
13039.96 131
13041.04 119
13042.12 88
13043.20 115
13044.28 91
13045.36 103
13046.44 117
13047.51 97
13048.59 107
13049.67 124
13050.75 101
13051.83 100
13052.91 97
13053.99 110
13055.07 92
13056.15 112
13057.23 137
13058.31 107
13059.39 118
13060.47 110
13061.55 97
13062.62 101
13063.70 119
13064.78 116
13065.86 105
13066.94 116
13068.02 116
13069.10 100
13070.18 121
13071.26 128
13072.34 109
13073.42 101
13074.50 86
13075.58 105
13076.66 76
13077.74 87
13078.82 83
13079.90 105
13080.99 91
13082.07 107
13083.15 129
13084.23 108
13085.31 81
13086.39 81
13087.47 96
13088.55 87
13089.63 115
13090.71 108
13091.79 102
13092.87 114
13093.95 96
13095.03 89
13096.12 93
13097.20 107
13098.28 106
13099.36 82
13100.44 112
13101.52 113
13102.60 111
13103.68 127
13104.76 98
13105.85 105
13106.93 129
13108.01 123
13109.09 115
13110.17 114
13111.25 109
13112.34 117
13113.42 126
13114.50 82
13115.58 110
13116.66 106
13117.74 102
13118.83 95
13119.91 102
13120.99 104
13122.07 102
13123.15 88
13124.24 108
13125.32 108
13126.40 82
13127.48 87
13128.57 114
13129.65 86
13130.73 86
13131.81 106
13132.90 111
13133.98 111
13135.06 119
13136.14 101
13137.23 117
13138.31 120
13139.39 96
13140.48 108
13141.56 95
13142.64 91
13143.72 104
13144.81 107
13145.89 113
13146.97 112
13148.06 105
13149.14 99
13150.22 106
13151.31 114
13152.39 96
13153.47 107
13154.56 100
13155.64 117
13156.72 104
13157.81 125
13158.89 129
13159.97 99
13161.06 97
13162.14 111
13163.23 104
13164.31 101
13165.39 90
13166.48 96
13167.56 132
13168.64 112
13169.73 113
13170.81 101
13171.90 103
13172.98 105
13174.07 124
13175.15 107
13176.23 99
13177.32 126
13178.40 105
13179.49 112
13180.57 95
13181.66 113
13182.74 116
13183.83 122
13184.91 121
13185.99 115
13187.08 127
13188.16 128
13189.25 121
13190.33 108
13191.42 116
13192.50 101
13193.59 126
13194.67 124
13195.76 108
13196.84 106
13197.93 154
13199.01 111
13200.10 106
13201.19 84
13202.27 123
13203.36 123
13204.44 129
13205.53 105
13206.61 95
13207.70 137
13208.78 118
13209.87 99
13210.96 92
13212.04 88
13213.13 97
13214.21 111
13215.30 132
13216.39 92
13217.47 117
13218.56 137
13219.64 105
13220.73 83
13221.82 91
13222.90 92
13223.99 125
13225.07 116
13226.16 138
13227.25 111
13228.33 118
13229.42 103
13230.51 130
13231.59 107
13232.68 112
13233.77 126
13234.85 137
13235.94 125
13237.03 99
13238.11 119
13239.20 115
13240.29 125
13241.37 112
13242.46 115
13243.55 105
13244.64 146
13245.72 131
13246.81 151
13247.90 128
13248.99 123
13250.07 126
13251.16 108
13252.25 110
13253.34 108
13254.42 110
13255.51 138
13256.60 111
13257.69 111
13258.77 107
13259.86 126
13260.95 111
13262.04 141
13263.12 135
13264.21 121
13265.30 125
13266.39 118
13267.48 140
13268.56 118
13269.65 121
13270.74 120
13271.83 157
13272.92 134
13274.01 122
13275.09 134
13276.18 134
13277.27 155
13278.36 145
13279.45 153
13280.54 145
13281.63 140
13282.71 130
13283.80 162
13284.89 148
13285.98 143
13287.07 123
13288.16 140
13289.25 137
13290.34 143
13291.43 140
13292.51 140
13293.60 158
13294.69 164
13295.78 160
13296.87 131
13297.96 157
13299.05 150
13300.14 143
13301.23 140
13302.32 165
13303.41 147
13304.50 147
13305.59 139
13306.68 158
13307.77 142
13308.86 166
13309.95 183
13311.04 158
13312.13 178
13313.22 168
13314.31 190
13315.40 178
13316.49 168
13317.58 134
13318.67 159
13319.76 157
13320.85 153
13321.94 171
13323.03 158
13324.12 191
13325.21 165
13326.30 144
13327.39 151
13328.48 166
13329.57 178
13330.66 194
13331.75 160
13332.84 164
13333.93 158
13335.02 184
13336.12 198
13337.21 180
13338.30 142
13339.39 167
13340.48 150
13341.57 154
13342.66 160
13343.75 167
13344.84 183
13345.94 198
13347.03 173
13348.12 188
13349.21 191
13350.30 166
13351.39 189
13352.48 192
13353.58 161
13354.67 176
13355.76 187
13356.85 178
13357.94 196
13359.04 202
13360.13 216
13361.22 223
13362.31 203
13363.40 224
13364.50 200
13365.59 210
13366.68 258
13367.77 241
13368.86 255
13369.96 240
13371.05 239
13372.14 222
13373.23 242
13374.33 186
13375.42 203
13376.51 226
13377.60 239
13378.70 222
13379.79 207
13380.88 175
13381.97 169
13383.07 182
13384.16 146
13385.25 150
13386.35 178
13387.44 180
13388.53 144
13389.62 167
13390.72 202
13391.81 190
13392.90 198
13394.00 197
13395.09 180
13396.18 158
13397.28 154
13398.37 177
13399.46 167
13400.56 174
13401.65 182
13402.75 167
13403.84 162
13404.93 146
13406.03 189
13407.12 184
13408.21 149
13409.31 148
13410.40 164
13411.50 158
13412.59 172
13413.68 202
13414.78 139
13415.87 147
13416.97 167
13418.06 180
13419.16 180
13420.25 184
13421.34 164
13422.44 153
13423.53 165
13424.63 149
13425.72 166
13426.82 141
13427.91 149
13429.01 140
13430.10 150
13431.20 183
13432.29 161
13433.39 178
13434.48 177
13435.58 171
13436.67 162
13437.77 181
13438.86 190
13439.96 174
13441.05 151
13442.15 175
13443.24 143
13444.34 139
13445.43 157
13446.53 169
13447.62 146
13448.72 159
13449.81 194
13450.91 175
13452.01 190
13453.10 158
13454.20 200
13455.29 196
13456.39 199
13457.48 177
13458.58 176
13459.68 209
13460.77 196
13461.87 154
13462.96 181
13464.06 199
13465.16 202
13466.25 212
13467.35 204
13468.45 174
13469.54 204
13470.64 227
13471.73 240
13472.83 213
13473.93 205
13475.02 214
13476.12 205
13477.22 209
13478.31 216
13479.41 220
13480.51 206
13481.60 217
13482.70 208
13483.80 178
13484.90 240
13485.99 229
13487.09 260
13488.19 226
13489.28 229
13490.38 198
13491.48 239
13492.58 224
13493.67 239
13494.77 226
13495.87 273
13496.97 246
13498.06 251
13499.16 267
13500.26 301
13501.36 260
13502.45 279
13503.55 313
13504.65 285
13505.75 291
13506.84 285
13507.94 299
13509.04 283
13510.14 283
13511.24 272
13512.33 249
13513.43 205
13514.53 239
13515.63 227
13516.73 207
13517.83 210
13518.92 204
13520.02 218
13521.12 193
13522.22 224
13523.32 203
13524.42 174
13525.52 199
13526.61 192
13527.71 199
13528.81 165
13529.91 189
13531.01 180
13532.11 155
13533.21 194
13534.31 161
13535.41 165
13536.50 174
13537.60 200
13538.70 190
13539.80 161
13540.90 172
13542.00 205
13543.10 202
13544.20 185
13545.30 161
13546.40 203
13547.50 189
13548.60 177
13549.70 143
13550.80 155
13551.90 162
13553.00 184
13554.10 173
13555.20 146
13556.30 144
13557.40 162
13558.50 159
13559.60 142
13560.70 156
13561.80 156
13562.90 181
13564.00 166
13565.10 150
13566.20 159
13567.30 183
13568.40 182
13569.50 170
13570.60 149
13571.70 170
13572.80 161
13573.90 179
13575.00 151
13576.10 130
13577.20 164
13578.30 137
13579.40 143
13580.51 169
13581.61 162
13582.71 141
13583.81 176
13584.91 166
13586.01 170
13587.11 153
13588.21 142
13589.31 164
13590.42 187
13591.52 158
13592.62 137
13593.72 169
13594.82 159
13595.92 178
13597.02 148
13598.13 149
13599.23 158
13600.33 153
13601.43 166
13602.53 179
13603.63 143
13604.74 135
13605.84 153
13606.94 169
13608.04 160
13609.14 186
13610.25 170
13611.35 205
13612.45 176
13613.55 154
13614.66 142
13615.76 152
13616.86 167
13617.96 187
13619.06 183
13620.17 169
13621.27 174
13622.37 182
13623.47 186
13624.58 168
13625.68 183
13626.78 186
13627.89 173
13628.99 163
13630.09 170
13631.19 159
13632.30 174
13633.40 183
13634.50 182
13635.61 189
13636.71 186
13637.81 143
13638.92 166
13640.02 167
13641.12 167
13642.23 158
13643.33 183
13644.43 168
13645.54 172
13646.64 156
13647.74 149
13648.85 148
13649.95 179
13651.06 153
13652.16 154
13653.26 186
13654.37 152
13655.47 163
13656.57 159
13657.68 203
13658.78 149
13659.89 142
13660.99 160
13662.10 148
13663.20 169
13664.30 146
13665.41 150
13666.51 138
13667.62 181
13668.72 186
13669.83 141
13670.93 154
13672.04 146
13673.14 159
13674.24 136
13675.35 134
13676.45 142
13677.56 147
13678.66 155
13679.77 144
13680.87 117
13681.98 167
13683.08 162
13684.19 151
13685.29 149
13686.40 135
13687.50 130
13688.61 133
13689.71 144
13690.82 131
13691.93 144
13693.03 156
13694.14 130
13695.24 131
13696.35 128
13697.45 163
13698.56 162
13699.66 160
13700.77 147
13701.88 167
13702.98 161
13704.09 158
13705.19 166
13706.30 147
13707.41 153
13708.51 149
13709.62 157
13710.72 177
13711.83 166
13712.94 147
13714.04 168
13715.15 181
13716.26 176
13717.36 176
13718.47 184
13719.58 164
13720.68 167
13721.79 153
13722.90 164
13724.00 169
13725.11 189
13726.22 189
13727.32 189
13728.43 169
13729.54 199
13730.64 226
13731.75 212
13732.86 204
13733.96 225
13735.07 216
13736.18 195
13737.29 202
13738.39 220
13739.50 188
13740.61 197
13741.72 230
13742.82 227
13743.93 219
13745.04 206
13746.15 217
13747.25 244
13748.36 216
13749.47 207
13750.58 219
13751.68 226
13752.79 214
13753.90 250
13755.01 235
13756.12 251
13757.22 274
13758.33 242
13759.44 250
13760.55 251
13761.66 274
13762.77 263
13763.87 251
13764.98 246
13766.09 304
13767.20 328
13768.31 354
13769.42 380
13770.52 393
13771.63 461
13772.74 435
13773.85 408
13774.96 411
13776.07 440
13777.18 456
13778.29 451
13779.39 432
13780.50 425
13781.61 386
13782.72 364
13783.83 322
13784.94 326
13786.05 325
13787.16 313
13788.27 301
13789.38 276
13790.49 285
13791.60 273
13792.71 244
13793.81 275
13794.92 207
13796.03 209
13797.14 229
13798.25 237
13799.36 257
13800.47 237
13801.58 210
13802.69 230
13803.80 242
13804.91 223
13806.02 228
13807.13 208
13808.24 214
13809.35 232
13810.46 229
13811.57 218
13812.68 211
13813.79 191
13814.90 212
13816.02 242
13817.13 250
13818.24 186
13819.35 205
13820.46 204
13821.57 196
13822.68 211
13823.79 181
13824.90 190
13826.01 179
13827.12 234
13828.23 240
13829.34 173
13830.45 182
13831.57 167
13832.68 176
13833.79 179
13834.90 188
13836.01 184
13837.12 167
13838.23 182
13839.34 177
13840.46 169
13841.57 170
13842.68 173
13843.79 177
13844.90 172
13846.01 151
13847.13 184
13848.24 203
13849.35 193
13850.46 186
13851.57 189
13852.68 213
13853.80 195
13854.91 213
13856.02 211
13857.13 217
13858.24 204
13859.36 226
13860.47 191
13861.58 196
13862.69 208
13863.81 226
13864.92 211
13866.03 199
13867.14 193
13868.26 229
13869.37 205
13870.48 235
13871.59 201
13872.71 204
13873.82 172
13874.93 197
13876.04 228
13877.16 247
13878.27 227
13879.38 235
13880.50 224
13881.61 206
13882.72 206
13883.84 197
13884.95 259
13886.06 224
13887.18 230
13888.29 202
13889.40 236
13890.52 219
13891.63 241
13892.74 234
13893.86 229
13894.97 255
13896.08 253
13897.20 265
13898.31 251
13899.42 215
13900.54 243
13901.65 273
13902.77 235
13903.88 216
13904.99 247
13906.11 243
13907.22 246
13908.34 232
13909.45 201
13910.56 220
13911.68 194
13912.79 202
13913.91 205
13915.02 205
13916.14 208
13917.25 205
13918.37 209
13919.48 188
13920.60 200
13921.71 189
13922.82 195
13923.94 185
13925.05 192
13926.17 180
13927.28 187
13928.40 177
13929.51 182
13930.63 211
13931.74 212
13932.86 192
13933.97 197
13935.09 212
13936.20 165
13937.32 161
13938.44 199
13939.55 208
13940.67 202
13941.78 205
13942.90 198
13944.01 214
13945.13 196
13946.24 161
13947.36 155
13948.48 165
13949.59 190
13950.71 162
13951.82 194
13952.94 183
13954.05 163
13955.17 177
13956.29 191
13957.40 170
13958.52 194
13959.64 185
13960.75 192
13961.87 162
13962.98 161
13964.10 143
13965.22 154
13966.33 191
13967.45 180
13968.57 158
13969.68 162
13970.80 169
13971.92 158
13973.03 168
13974.15 161
13975.27 177
13976.38 167
13977.50 171
13978.62 154
13979.73 170
13980.85 150
13981.97 168
13983.09 163
13984.20 184
13985.32 179
13986.44 173
13987.56 163
13988.67 160
13989.79 158
13990.91 162
13992.02 165
13993.14 158
13994.26 179
13995.38 139
13996.50 167
13997.61 157
13998.73 153
13999.85 135
14000.97 160
14002.08 191
14003.20 166
14004.32 160
14005.44 156
14006.56 172
14007.67 184
14008.79 161
14009.91 150
14011.03 174
14012.15 181
14013.27 178
14014.38 164
14015.50 152
14016.62 150
14017.74 146
14018.86 173
14019.98 191
14021.10 184
14022.21 174
14023.33 180
14024.45 167
14025.57 167
14026.69 172
14027.81 156
14028.93 148
14030.05 145
14031.17 186
14032.28 139
14033.40 160
14034.52 145
14035.64 135
14036.76 165
14037.88 149
14039.00 164
14040.12 155
14041.24 151
14042.36 155
14043.48 168
14044.60 163
14045.72 153
14046.84 165
14047.96 183
14049.08 167
14050.20 173
14051.32 158
14052.44 175
14053.56 213
14054.68 194
14055.80 174
14056.92 182
14058.04 177
14059.16 214
14060.28 199
14061.40 198
14062.52 157
14063.64 163
14064.76 198
14065.88 198
14067.00 193
14068.12 197
14069.24 206
14070.36 197
14071.48 209
14072.60 196
14073.72 185
14074.84 225
14075.97 222
14077.09 241
14078.21 196
14079.33 202
14080.45 204
14081.57 212
14082.69 229
14083.81 225
14084.93 224
14086.06 253
14087.18 256
14088.30 244
14089.42 237
14090.54 243
14091.66 256
14092.78 293
14093.91 270
14095.03 255
14096.15 293
14097.27 327
14098.39 345
14099.51 331
14100.64 312
14101.76 319
14102.88 326
14104.00 345
14105.12 301
14106.25 292
14107.37 258
14108.49 287
14109.61 277
14110.73 268
14111.86 251
14112.98 245
14114.10 229
14115.22 206
14116.35 180
14117.47 188
14118.59 216
14119.71 241
14120.84 189
14121.96 181
14123.08 200
14124.20 216
14125.33 206
14126.45 200
14127.57 180
14128.70 193
14129.82 193
14130.94 190
14132.07 159
14133.19 159
14134.31 192
14135.44 185
14136.56 197
14137.68 177
14138.81 185
14139.93 193
14141.05 163
14142.18 159
14143.30 183
14144.42 173
14145.55 175
14146.67 183
14147.79 171
14148.92 165
14150.04 189
14151.17 165
14152.29 160
14153.41 143
14154.54 150
14155.66 166
14156.79 160
14157.91 162
14159.03 153
14160.16 171
14161.28 163
14162.41 165
14163.53 168
14164.66 177
14165.78 165
14166.90 186
14168.03 164
14169.15 160
14170.28 140
14171.40 158
14172.53 167
14173.65 161
14174.78 169
14175.90 153
14177.03 149
14178.15 157
14179.28 165
14180.40 178
14181.53 169
14182.65 162
14183.78 142
14184.90 148
14186.03 153
14187.15 145
14188.28 145
14189.40 158
14190.53 183
14191.65 166
14192.78 143
14193.91 149
14195.03 168
14196.16 165
14197.28 154
14198.41 159
14199.53 163
14200.66 160
14201.79 152
14202.91 169
14204.04 142
14205.16 176
14206.29 167
14207.42 160
14208.54 142
14209.67 143
14210.79 162
14211.92 161
14213.05 159
14214.17 156
14215.30 153
14216.43 191
14217.55 172
14218.68 160
14219.81 176
14220.93 148
14222.06 163
14223.19 160
14224.31 140
14225.44 148
14226.57 141
14227.69 138
14228.82 139
14229.95 137
14231.07 134
14232.20 168
14233.33 163
14234.46 122
14235.58 106
14236.71 138
14237.84 141
14238.96 154
14240.09 149
14241.22 148
14242.35 126
14243.47 129
14244.60 145
14245.73 160
14246.86 141
14247.98 148
14249.11 143
14250.24 136
14251.37 129
14252.50 129
14253.62 144
14254.75 124
14255.88 123
14257.01 114
14258.14 150
14259.26 144
14260.39 151
14261.52 124
14262.65 138
14263.78 155
14264.91 143
14266.03 117
14267.16 129
14268.29 139
14269.42 144
14270.55 133
14271.68 111
14272.81 117
14273.93 111
14275.06 117
14276.19 118
14277.32 133
14278.45 139
14279.58 135
14280.71 123
14281.84 121
14282.97 115
14284.10 112
14285.22 107
14286.35 135
14287.48 122
14288.61 124
14289.74 148
14290.87 128
14292.00 131
14293.13 132
14294.26 123
14295.39 134
14296.52 136
14297.65 133
14298.78 109
14299.91 117
14301.04 130
14302.17 116
14303.30 110
14304.43 133
14305.56 128
14306.69 136
14307.82 135
14308.95 122
14310.08 97
14311.21 112
14312.34 112
14313.47 121
14314.60 126
14315.73 114
14316.86 133
14317.99 124
14319.12 117
14320.25 118
14321.38 116
14322.51 91
14323.64 108
14324.77 108
14325.91 124
14327.04 116
14328.17 105
14329.30 119
14330.43 121
14331.56 106
14332.69 110
14333.82 116
14334.95 100
14336.08 126
14337.22 113
14338.35 111
14339.48 94
14340.61 114
14341.74 130
14342.87 116
14344.00 114
14345.14 120
14346.27 109
14347.40 108
14348.53 110
14349.66 109
14350.79 103
14351.93 106
14353.06 102
14354.19 116
14355.32 114
14356.45 113
14357.59 99
14358.72 106
14359.85 105
14360.98 99
14362.12 113
14363.25 121
14364.38 112
14365.51 96
14366.64 101
14367.78 98
14368.91 124
14370.04 125
14371.17 122
14372.31 109
14373.44 99
14374.57 108
14375.71 104
14376.84 95
14377.97 109
14379.10 128
14380.24 127
14381.37 110
14382.50 90
14383.64 111
14384.77 122
14385.90 104
14387.04 108
14388.17 117
14389.30 114
14390.44 111
14391.57 120
14392.70 113
14393.84 112
14394.97 122
14396.10 122
14397.24 120
14398.37 120
14399.50 100
14400.64 100
14401.77 121
14402.91 89
14404.04 122
14405.17 102
14406.31 107
14407.44 99
14408.58 110
14409.71 114
14410.84 109
14411.98 119
14413.11 97
14414.25 107
14415.38 121
14416.52 120
14417.65 109
14418.78 105
14419.92 103
14421.05 112
14422.19 141
14423.32 110
14424.46 102
14425.59 90
14426.73 110
14427.86 126
14429.00 139
14430.13 132
14431.27 103
14432.40 116
14433.54 131
14434.67 116
14435.81 121
14436.94 113
14438.08 134
14439.21 120
14440.35 118
14441.48 111
14442.62 131
14443.75 140
14444.89 126
14446.03 134
14447.16 101
14448.30 123
14449.43 132
14450.57 107
14451.70 115
14452.84 104
14453.98 112
14455.11 104
14456.25 132
14457.38 126
14458.52 125
14459.66 137
14460.79 124
14461.93 103
14463.06 105
14464.20 108
14465.34 129
14466.47 127
14467.61 98
14468.75 82
14469.88 132
14471.02 124
14472.16 115
14473.29 82
14474.43 107
14475.57 124
14476.70 126
14477.84 109
14478.98 89
14480.11 119
14481.25 137
14482.39 117
14483.52 100
14484.66 113
14485.80 140
14486.93 140
14488.07 128
14489.21 93
14490.35 120
14491.48 132
14492.62 136
14493.76 127
14494.90 105
14496.03 139
14497.17 135
14498.31 152
14499.45 123
14500.58 118
14501.72 127
14502.86 172
14504.00 149
14505.14 116
14506.27 113
14507.41 152
14508.55 154
14509.69 138
14510.83 120
14511.96 141
14513.10 157
14514.24 161
14515.38 132
14516.52 153
14517.66 121
14518.79 127
14519.93 143
14521.07 145
14522.21 110
14523.35 134
14524.49 166
14525.63 148
14526.76 112
14527.90 119
14529.04 152
14530.18 122
14531.32 122
14532.46 119
14533.60 144
14534.74 145
14535.88 124
14537.01 121
14538.15 109
14539.29 113
14540.43 129
14541.57 120
14542.71 123
14543.85 108
14544.99 121
14546.13 130
14547.27 111
14548.41 116
14549.55 109
14550.69 121
14551.83 123
14552.97 111
14554.11 132
14555.25 119
14556.39 120
14557.53 129
14558.67 123
14559.81 143
14560.95 119
14562.09 113
14563.23 101
14564.37 116
14565.51 125
14566.65 113
14567.79 120
14568.93 142
14570.07 130
14571.21 120
14572.35 137
14573.49 140
14574.63 137
14575.77 120
14576.91 129
14578.05 139
14579.19 117
14580.34 124
14581.48 154
14582.62 151
14583.76 140
14584.90 128
14586.04 154
14587.18 132
14588.32 125
14589.46 144
14590.60 170
14591.75 137
14592.89 143
14594.03 158
14595.17 146
14596.31 141
14597.45 122
14598.59 164
14599.74 163
14600.88 146
14602.02 144
14603.16 135
14604.30 163
14605.44 165
14606.59 142
14607.73 163
14608.87 179
14610.01 165
14611.15 180
14612.30 177
14613.44 171
14614.58 140
14615.72 184
14616.87 192
14618.01 181
14619.15 148
14620.29 180
14621.44 207
14622.58 194
14623.72 190
14624.86 203
14626.01 178
14627.15 217
14628.29 199
14629.43 222
14630.58 216
14631.72 215
14632.86 254
14634.01 280
14635.15 266
14636.29 264
14637.43 280
14638.58 253
14639.72 276
14640.86 226
14642.01 221
14643.15 224
14644.29 200
14645.44 186
14646.58 178
14647.72 204
14648.87 217
14650.01 179
14651.15 188
14652.30 181
14653.44 165
14654.59 164
14655.73 166
14656.87 138
14658.02 126
14659.16 131
14660.31 163
14661.45 173
14662.59 139
14663.74 162
14664.88 145
14666.03 136
14667.17 174
14668.31 142
14669.46 147
14670.60 131
14671.75 165
14672.89 157
14674.04 149
14675.18 109
14676.33 150
14677.47 136
14678.62 130
14679.76 119
14680.90 132
14682.05 119
14683.19 139
14684.34 125
14685.48 123
14686.63 116
14687.77 126
14688.92 123
14690.06 101
14691.21 101
14692.35 112
14693.50 122
14694.65 97
14695.79 107
14696.94 131
14698.08 129
14699.23 111
14700.37 108
14701.52 113
14702.66 103
14703.81 113
14704.96 124
14706.10 126
14707.25 117
14708.39 111
14709.54 126
14710.68 111
14711.83 89
14712.98 98
14714.12 121
14715.27 130
14716.42 106
14717.56 106
14718.71 137
14719.85 98
14721.00 109
14722.15 92
14723.29 106
14724.44 100
14725.59 95
14726.73 110
14727.88 111
14729.03 94
14730.17 107
14731.32 113
14732.47 118
14733.61 108
14734.76 120
14735.91 112
14737.05 104
14738.20 117
14739.35 116
14740.50 114
14741.64 108
14742.79 108
14743.94 106
14745.08 107
14746.23 95
14747.38 105
14748.53 116
14749.67 88
14750.82 103
14751.97 89
14753.12 107
14754.26 122
14755.41 124
14756.56 111
14757.71 103
14758.85 117
14760.00 108
14761.15 83
14762.30 97
14763.45 112
14764.59 109
14765.74 93
14766.89 90
14768.04 84
14769.19 109
14770.34 125
14771.48 97
14772.63 83
14773.78 84
14774.93 101
14776.08 96
14777.23 82
14778.37 83
14779.52 90
14780.67 91
14781.82 89
14782.97 109
14784.12 108
14785.27 97
14786.42 98
14787.57 103
14788.71 108
14789.86 101
14791.01 102
14792.16 105
14793.31 82
14794.46 103
14795.61 91
14796.76 112
14797.91 82
14799.06 79
14800.21 99
14801.36 88
14802.51 96
14803.66 70
14804.80 96
14805.95 72
14807.10 78
14808.25 98
14809.40 96
14810.55 78
14811.70 76
14812.85 108
14814.00 100
14815.15 91
14816.30 91
14817.45 81
14818.60 89
14819.75 83
14820.90 95
14822.05 120
14823.20 87
14824.36 85
14825.51 86
14826.66 86
14827.81 97
14828.96 103
14830.11 76
14831.26 84
14832.41 62
14833.56 90
14834.71 90
14835.86 85
14837.01 79
14838.16 78
14839.31 104
14840.47 78
14841.62 77
14842.77 96
14843.92 82
14845.07 82
14846.22 75
14847.37 73
14848.52 88
14849.68 83
14850.83 81
14851.98 68
14853.13 92
14854.28 99
14855.43 80
14856.58 79
14857.74 84
14858.89 100
14860.04 113
14861.19 91
14862.34 83
14863.50 75
14864.65 93
14865.80 95
14866.95 69
14868.10 73
14869.26 72
14870.41 90
14871.56 94
14872.71 80
14873.86 103
14875.02 92
14876.17 100
14877.32 72
14878.47 50
14879.63 93
14880.78 96
14881.93 91
14883.08 86
14884.24 102
14885.39 84
14886.54 89
14887.70 88
14888.85 89
14890.00 57
14891.15 84
14892.31 89
14893.46 81
14894.61 69
14895.77 79
14896.92 96
14898.07 80
14899.23 68
14900.38 81
14901.53 88
14902.69 81
14903.84 68
14904.99 80
14906.15 83
14907.30 72
14908.45 91
14909.61 90
14910.76 88
14911.92 83
14913.07 91
14914.22 85
14915.38 90
14916.53 72
14917.69 78
14918.84 97
14919.99 74
14921.15 82
14922.30 78
14923.46 75
14924.61 86
14925.76 81
14926.92 85
14928.07 68
14929.23 75
14930.38 116
14931.54 107
14932.69 84
14933.85 86
14935.00 87
14936.16 104
14937.31 92
14938.47 85
14939.62 109
14940.77 107
14941.93 111
14943.08 91
14944.24 96
14945.40 91
14946.55 121
14947.71 99
14948.86 94
14950.02 98
14951.17 102
14952.33 88
14953.48 102
14954.64 103
14955.79 113
14956.95 127
14958.10 101
14959.26 84
14960.42 67
14961.57 83
14962.73 102
14963.88 87
14965.04 96
14966.19 98
14967.35 93
14968.51 101
14969.66 99
14970.82 85
14971.97 88
14973.13 89
14974.29 128
14975.44 138
14976.60 85
14977.76 101
14978.91 109
14980.07 107
14981.22 80
14982.38 85
14983.54 101
14984.69 98
14985.85 101
14987.01 86
14988.16 103
14989.32 91
14990.48 122
14991.64 101
14992.79 90
14993.95 75
14995.11 77
14996.26 114
14997.42 93
14998.58 73
14999.73 85
15000.89 99
15002.05 85
15003.21 65
15004.36 74
15005.52 78
15006.68 104
15007.84 93
15008.99 88
15010.15 77
15011.31 65
15012.47 80
15013.62 80
15014.78 78
15015.94 65
15017.10 81
15018.26 87
15019.41 80
15020.57 63
15021.73 68
15022.89 78
15024.05 72
15025.20 68
15026.36 88
15027.52 83
15028.68 86
15029.84 104
15031.00 91
15032.15 82
15033.31 91
15034.47 98
15035.63 110
15036.79 94
15037.95 76
15039.11 84
15040.26 82
15041.42 90
15042.58 78
15043.74 76
15044.90 77
15046.06 94
15047.22 95
15048.38 90
15049.54 89
15050.70 83
15051.85 84
15053.01 88
15054.17 60
15055.33 64
15056.49 95
15057.65 89
15058.81 75
15059.97 71
15061.13 64
15062.29 82
15063.45 62
15064.61 81
15065.77 72
15066.93 82
15068.09 77
15069.25 76
15070.41 65
15071.57 39
15072.73 77
15073.89 87
15075.05 71
15076.21 85
15077.37 87
15078.53 88
15079.69 67
15080.85 76
15082.01 61
15083.17 67
15084.33 78
15085.49 88
15086.65 99
15087.81 60
15088.97 73
15090.13 68
15091.29 69
15092.46 78
15093.62 88
15094.78 75
15095.94 73
15097.10 62
15098.26 81
15099.42 78
15100.58 75
15101.74 88
15102.90 83
15104.07 80
15105.23 88
15106.39 76
15107.55 74
15108.71 76
15109.87 72
15111.03 77
15112.20 83
15113.36 76
15114.52 80
15115.68 71
15116.84 93
15118.00 79
15119.17 75
15120.33 85
15121.49 79
15122.65 67
15123.81 82
15124.98 80
15126.14 75
15127.30 74
15128.46 75
15129.62 81
15130.79 77
15131.95 80
15133.11 80
15134.27 75
15135.44 92
15136.60 89
15137.76 86
15138.92 89
15140.09 88
15141.25 72
15142.41 89
15143.57 82
15144.74 85
15145.90 72
15147.06 71
15148.23 77
15149.39 91
15150.55 89
15151.71 83
15152.88 82
15154.04 85
15155.20 86
15156.37 92
15157.53 101
15158.69 78
15159.86 73
15161.02 73
15162.18 102
15163.35 96
15164.51 87
15165.67 75
15166.84 67
15168.00 94
15169.17 76
15170.33 75
15171.49 80
15172.66 85
15173.82 93
15174.99 65
15176.15 82
15177.31 88
15178.48 85
15179.64 64
15180.81 84
15181.97 98
15183.13 76
15184.30 111
15185.46 66
15186.63 76
15187.79 76
15188.96 95
15190.12 89
15191.29 81
15192.45 84
15193.61 81
15194.78 83
15195.94 89
15197.11 83
15198.27 84
15199.44 81
15200.60 70
15201.77 67
15202.93 96
15204.10 79
15205.26 82
15206.43 90
15207.59 80
15208.76 106
15209.92 93
15211.09 78
15212.26 104
15213.42 87
15214.59 86
15215.75 96
15216.92 109
15218.08 91
15219.25 92
15220.41 103
15221.58 118
15222.75 100
15223.91 103
15225.08 91
15226.24 121
15227.41 111
15228.58 111
15229.74 100
15230.91 115
15232.07 98
15233.24 99
15234.41 103
15235.57 83
15236.74 108
15237.91 118
15239.07 104
15240.24 98
15241.41 107
15242.57 111
15243.74 86
15244.90 102
15246.07 97
15247.24 112
15248.41 92
15249.57 90
15250.74 113
15251.91 101
15253.07 72
15254.24 91
15255.41 83
15256.57 89
15257.74 85
15258.91 86
15260.08 90
15261.24 84
15262.41 98
15263.58 85
15264.74 92
15265.91 83
15267.08 91
15268.25 93
15269.41 90
15270.58 67
15271.75 88
15272.92 107
15274.09 101
15275.25 85
15276.42 70
15277.59 72
15278.76 87
15279.93 79
15281.09 66
15282.26 102
15283.43 104
15284.60 90
15285.77 76
15286.93 74
15288.10 95
15289.27 85
15290.44 90
15291.61 81
15292.78 81
15293.94 94
15295.11 105
15296.28 88
15297.45 66
15298.62 60
15299.79 107
15300.96 89
15302.13 88
15303.29 71
15304.46 92
15305.63 85
15306.80 95
15307.97 72
15309.14 74
15310.31 87
15311.48 107
15312.65 82
15313.82 80
15314.99 88
15316.16 109
15317.32 95
15318.49 92
15319.66 68
15320.83 87
15322.00 102
15323.17 103
15324.34 85
15325.51 74
15326.68 84
15327.85 77
15329.02 104
15330.19 87
15331.36 84
15332.53 87
15333.70 83
15334.87 79
15336.04 66
15337.21 87
15338.38 95
15339.55 100
15340.72 72
15341.89 88
15343.06 97
15344.23 89
15345.40 72
15346.58 87
15347.75 66
15348.92 83
15350.09 93
15351.26 78
15352.43 90
15353.60 76
15354.77 92
15355.94 91
15357.11 93
15358.28 89
15359.45 74
15360.63 92
15361.80 86
15362.97 87
15364.14 84
15365.31 83
15366.48 81
15367.65 86
15368.82 89
15370.00 83
15371.17 115
15372.34 73
15373.51 72
15374.68 92
15375.85 71
15377.02 90
15378.20 79
15379.37 80
15380.54 81
15381.71 87
15382.88 77
15384.06 89
15385.23 95
15386.40 95
15387.57 86
15388.74 84
15389.92 79
15391.09 103
15392.26 89
15393.43 87
15394.61 98
15395.78 105
15396.95 94
15398.12 95
15399.30 98
15400.47 86
15401.64 100
15402.81 86
15403.99 115
15405.16 69
15406.33 74
15407.51 92
15408.68 89
15409.85 91
15411.02 95
15412.20 91
15413.37 86
15414.54 81
15415.72 96
15416.89 85
15418.06 95
15419.24 99
15420.41 77
15421.58 80
15422.76 77
15423.93 73
15425.10 94
15426.28 90
15427.45 89
15428.62 61
15429.80 89
15430.97 76
15432.15 87
15433.32 78
15434.49 73
15435.67 91
15436.84 80
15438.02 72
15439.19 69
15440.36 76
15441.54 85
15442.71 91
15443.89 86
15445.06 77
15446.24 85
15447.41 80
15448.58 85
15449.76 71
15450.93 65
15452.11 76
15453.28 76
15454.46 85
15455.63 65
15456.81 94
15457.98 78
15459.16 85
15460.33 81
15461.51 58
15462.68 60
15463.86 87
15465.03 76
15466.21 80
15467.38 64
15468.56 66
15469.73 77
15470.91 95
15472.08 82
15473.26 75
15474.43 80
15475.61 77
15476.78 79
15477.96 82
15479.14 90
15480.31 69
15481.49 82
15482.66 87
15483.84 70
15485.01 83
15486.19 71
15487.37 84
15488.54 68
15489.72 67
15490.89 81
15492.07 79
15493.25 84
15494.42 85
15495.60 76
15496.78 92
15497.95 64
15499.13 78
15500.30 74
15501.48 86
15502.66 65
15503.83 75
15505.01 88
15506.19 87
15507.36 89
15508.54 85
15509.72 88
15510.89 80
15512.07 93
15513.25 98
15514.42 74
15515.60 79
15516.78 79
15517.96 58
15519.13 72
15520.31 90
15521.49 75
15522.66 68
15523.84 93
15525.02 90
15526.20 75
15527.37 82
15528.55 70
15529.73 85
15530.91 83
15532.08 80
15533.26 91
15534.44 73
15535.62 59
15536.80 67
15537.97 95
15539.15 102
15540.33 78
15541.51 82
15542.69 94
15543.86 81
15545.04 91
15546.22 66
15547.40 82
15548.58 96
15549.75 88
15550.93 80
15552.11 78
15553.29 79
15554.47 79
15555.65 77
15556.83 101
15558.00 82
15559.18 78
15560.36 63
15561.54 86
15562.72 86
15563.90 86
15565.08 95
15566.26 88
15567.43 77
15568.61 88
15569.79 80
15570.97 82
15572.15 105
15573.33 84
15574.51 90
15575.69 92
15576.87 82
15578.05 81
15579.23 79
15580.41 96
15581.59 89
15582.76 59
15583.94 75
15585.12 92
15586.30 89
15587.48 97
15588.66 78
15589.84 79
15591.02 79
15592.20 131
15593.38 94
15594.56 108
15595.74 90
15596.92 89
15598.10 92
15599.28 83
15600.46 115
15601.64 93
15602.82 81
15604.00 73
15605.18 90
15606.37 100
15607.55 97
15608.73 97
15609.91 93
15611.09 95
15612.27 98
15613.45 104
15614.63 107
15615.81 103
15616.99 101
15618.17 123
15619.35 114
15620.53 101
15621.72 103
15622.90 112
15624.08 103
15625.26 103
15626.44 104
15627.62 119
15628.80 99
15629.98 104
15631.17 115
15632.35 119
15633.53 101
15634.71 121
15635.89 104
15637.07 117
15638.25 92
15639.44 123
15640.62 120
15641.80 100
15642.98 125
15644.16 118
15645.35 131
15646.53 122
15647.71 104
15648.89 128
15650.07 163
15651.26 148
15652.44 136
15653.62 133
15654.80 126
15655.98 125
15657.17 95
15658.35 125
15659.53 136
15660.71 131
15661.90 131
15663.08 146
15664.26 114
15665.45 111
15666.63 110
15667.81 122
15668.99 147
15670.18 157
15671.36 128
15672.54 128
15673.73 143
15674.91 131
15676.09 124
15677.27 120
15678.46 140
15679.64 119
15680.82 134
15682.01 121
15683.19 110
15684.37 112
15685.56 115
15686.74 135
15687.92 138
15689.11 137
15690.29 126
15691.48 128
15692.66 133
15693.84 136
15695.03 113
15696.21 123
15697.39 145
15698.58 127
15699.76 113
15700.95 130
15702.13 152
15703.32 143
15704.50 139
15705.68 131
15706.87 116
15708.05 135
15709.24 135
15710.42 168
15711.61 154
15712.79 173
15713.97 154
15715.16 163
15716.34 151
15717.53 138
15718.71 167
15719.90 177
15721.08 164
15722.27 139
15723.45 149
15724.64 140
15725.82 170
15727.01 160
15728.19 160
15729.38 141
15730.56 135
15731.75 135
15732.93 123
15734.12 120
15735.30 164
15736.49 167
15737.67 152
15738.86 128
15740.05 142
15741.23 153
15742.42 163
15743.60 151
15744.79 135
15745.97 172
15747.16 158
15748.35 157
15749.53 127
15750.72 165
15751.90 180
15753.09 170
15754.27 180
15755.46 168
15756.65 158
15757.83 171
15759.02 180
15760.21 149
15761.39 183
15762.58 144
15763.76 166
15764.95 159
15766.14 159
15767.32 145
15768.51 151
15769.70 141
15770.88 140
15772.07 133
15773.26 129
15774.44 135
15775.63 117
15776.82 123
15778.01 134
15779.19 149
15780.38 122
15781.57 154
15782.75 137
15783.94 146
15785.13 131
15786.32 151
15787.50 124
15788.69 135
15789.88 151
15791.06 126
15792.25 141
15793.44 133
15794.63 122
15795.82 119
15797.00 131
15798.19 128
15799.38 129
15800.57 120
15801.75 111
15802.94 122
15804.13 129
15805.32 130
15806.51 119
15807.69 125
15808.88 115
15810.07 109
15811.26 124
15812.45 91
15813.63 96
15814.82 109
15816.01 99
15817.20 118
15818.39 107
15819.58 101
15820.77 96
15821.95 111
15823.14 130
15824.33 102
15825.52 101
15826.71 102
15827.90 110
15829.09 109
15830.28 111
15831.46 105
15832.65 96
15833.84 78
15835.03 98
15836.22 103
15837.41 104
15838.60 115
15839.79 100
15840.98 105
15842.17 103
15843.36 109
15844.55 106
15845.74 109
15846.93 104
15848.11 109
15849.30 103
15850.49 115
15851.68 115
15852.87 116
15854.06 125
15855.25 127
15856.44 108
15857.63 103
15858.82 98
15860.01 90
15861.20 107
15862.39 126
15863.58 104
15864.77 95
15865.96 110
15867.15 103
15868.34 115
15869.54 115
15870.73 115
15871.92 119
15873.11 115
15874.30 109
15875.49 128
15876.68 106
15877.87 91
15879.06 95
15880.25 124
15881.44 135
15882.63 138
15883.82 118
15885.01 126
15886.21 133
15887.40 100
15888.59 117
15889.78 115
15890.97 138
15892.16 94
15893.35 133
15894.54 87
15895.74 111
15896.93 120
15898.12 123
15899.31 114
15900.50 115
15901.69 107
15902.88 121
15904.08 130
15905.27 120
15906.46 123
15907.65 127
15908.84 140
15910.04 126
15911.23 117
15912.42 123
15913.61 143
15914.80 129
15916.00 142
15917.19 120
15918.38 128
15919.57 131
15920.76 131
15921.96 141
15923.15 135
15924.34 135
15925.53 125
15926.73 139
15927.92 114
15929.11 119
15930.31 161
15931.50 137
15932.69 105
15933.88 106
15935.08 127
15936.27 149
15937.46 134
15938.66 115
15939.85 115
15941.04 150
15942.23 150
15943.43 114
15944.62 106
15945.81 91
15947.01 114
15948.20 81
15949.39 118
15950.59 85
15951.78 126
15952.97 115
15954.17 94
15955.36 88
15956.56 102
15957.75 123
15958.94 95
15960.14 95
15961.33 90
15962.52 97
15963.72 87
15964.91 89
15966.11 73
15967.30 97
15968.49 105
15969.69 108
15970.88 105
15972.08 92
15973.27 85
15974.47 85
15975.66 99
15976.85 96
15978.05 82
15979.24 83
15980.44 89
15981.63 83
15982.83 97
15984.02 79
15985.22 98
15986.41 72
15987.61 76
15988.80 84
15990.00 84
15991.19 103
15992.39 83
15993.58 85
15994.78 87
15995.97 85
15997.17 111
15998.36 90
15999.56 74
16000.75 84
16001.95 79
16003.14 93
16004.34 95
16005.53 87
16006.73 82
16007.93 101
16009.12 83
16010.32 81
16011.51 73
16012.71 80
16013.90 81
16015.10 104
16016.30 88
16017.49 78
16018.69 68
16019.88 77
16021.08 68
16022.28 71
16023.47 78
16024.67 84
16025.87 93
16027.06 89
16028.26 80
16029.45 76
16030.65 97
16031.85 78
16033.04 95
16034.24 89
16035.44 72
16036.63 80
16037.83 69
16039.03 84
16040.22 77
16041.42 90
16042.62 87
16043.81 96
16045.01 74
16046.21 83
16047.41 96
16048.60 85
16049.80 84
16051.00 70
16052.19 83
16053.39 80
16054.59 92
16055.79 84
16056.98 74
16058.18 91
16059.38 101
16060.58 80
16061.77 121
16062.97 86
16064.17 81
16065.37 86
16066.57 85
16067.76 67
16068.96 86
16070.16 78
16071.36 74
16072.56 75
16073.75 73
16074.95 89
16076.15 83
16077.35 82
16078.55 63
16079.74 80
16080.94 80
16082.14 81
16083.34 72
16084.54 93
16085.74 66
16086.93 72
16088.13 69
16089.33 67
16090.53 75
16091.73 90
16092.93 61
16094.13 71
16095.33 66
16096.52 79
16097.72 74
16098.92 60
16100.12 63
16101.32 75
16102.52 82
16103.72 54
16104.92 69
16106.12 72
16107.32 103
16108.52 85
16109.72 73
16110.92 65
16112.11 76
16113.31 70
16114.51 77
16115.71 79
16116.91 59
16118.11 60
16119.31 65
16120.51 75
16121.71 48
16122.91 67
16124.11 64
16125.31 84
16126.51 54
16127.71 59
16128.91 59
16130.11 67
16131.31 61
16132.51 73
16133.71 78
16134.91 58
16136.11 86
16137.31 61
16138.52 66
16139.72 70
16140.92 85
16142.12 79
16143.32 72
16144.52 58
16145.72 64
16146.92 73
16148.12 80
16149.32 63
16150.52 62
16151.72 83
16152.92 85
16154.13 62
16155.33 73
16156.53 78
16157.73 74
16158.93 82
16160.13 81
16161.33 65
16162.53 73
16163.74 78
16164.94 83
16166.14 68
16167.34 51
16168.54 67
16169.74 89
16170.95 74
16172.15 69
16173.35 93
16174.55 89
16175.75 71
16176.95 82
16178.16 55
16179.36 70
16180.56 66
16181.76 70
16182.96 76
16184.17 97
16185.37 74
16186.57 71
16187.77 79
16188.98 61
16190.18 68
16191.38 82
16192.58 77
16193.79 80
16194.99 85
16196.19 84
16197.39 64
16198.60 60
16199.80 74
16201.00 76
16202.21 62
16203.41 57
16204.61 75
16205.81 84
16207.02 66
16208.22 51
16209.42 80
16210.63 81
16211.83 71
16213.03 71
16214.24 73
16215.44 95
16216.64 71
16217.85 73
16219.05 68
16220.25 88
16221.46 73
16222.66 78
16223.86 57
16225.07 62
16226.27 83
16227.48 90
16228.68 72
16229.88 71
16231.09 93
16232.29 96
16233.50 104
16234.70 74
16235.90 58
16237.11 61
16238.31 91
16239.52 101
16240.72 69
16241.92 78
16243.13 62
16244.33 69
16245.54 76
16246.74 60
16247.95 64
16249.15 73
16250.36 81
16251.56 65
16252.77 80
16253.97 60
16255.18 83
16256.38 89
16257.59 90
16258.79 77
16260.00 84
16261.20 88
16262.41 82
16263.61 87
16264.82 61
16266.02 73
16267.23 93
16268.43 85
16269.64 80
16270.84 69
16272.05 89
16273.25 96
16274.46 83
16275.66 91
16276.87 86
16278.08 109
16279.28 76
16280.49 82
16281.69 82
16282.90 76
16284.11 82
16285.31 82
16286.52 84
16287.72 87
16288.93 76
16290.14 99
16291.34 88
16292.55 97
16293.75 116
16294.96 86
16296.17 88
16297.37 82
16298.58 84
16299.79 107
16300.99 89
16302.20 99
16303.41 97
16304.61 100
16305.82 110
16307.03 83
16308.23 89
16309.44 104
16310.65 81
16311.85 95
16313.06 108
16314.27 99
16315.47 104
16316.68 60
16317.89 71
16319.10 87
16320.30 84
16321.51 94
16322.72 84
16323.93 98
16325.13 77
16326.34 85
16327.55 96
16328.76 85
16329.96 87
16331.17 73
16332.38 78
16333.59 77
16334.79 81
16336.00 97
16337.21 75
16338.42 72
16339.63 78
16340.83 76
16342.04 67
16343.25 62
16344.46 75
16345.67 69
16346.87 79
16348.08 74
16349.29 71
16350.50 89
16351.71 76
16352.92 80
16354.12 69
16355.33 66
16356.54 53
16357.75 71
16358.96 71
16360.17 75
16361.38 61
16362.59 55
16363.79 80
16365.00 87
16366.21 54
16367.42 66
16368.63 60
16369.84 85
16371.05 70
16372.26 69
16373.47 67
16374.68 64
16375.89 71
16377.09 60
16378.30 64
16379.51 71
16380.72 68
16381.93 65
16383.14 69
16384.35 81
16385.56 68
16386.77 77
16387.98 78
16389.19 55
16390.40 80
16391.61 75
16392.82 64
16394.03 64
16395.24 64
16396.45 65
16397.66 66
16398.87 60
16400.08 66
16401.29 69
16402.50 96
16403.71 77
16404.92 74
16406.13 68
16407.34 72
16408.55 81
16409.76 65
16410.98 73
16412.19 72
16413.40 88
16414.61 76
16415.82 62
16417.03 71
16418.24 56
16419.45 57
16420.66 77
16421.87 66
16423.08 63
16424.30 69
16425.51 68
16426.72 85
16427.93 66
16429.14 64
16430.35 91
16431.56 69
16432.77 60
16433.99 59
16435.20 64
16436.41 74
16437.62 63
16438.83 73
16440.04 66
16441.26 76
16442.47 71
16443.68 68
16444.89 69
16446.10 76
16447.31 64
16448.53 79
16449.74 62
16450.95 64
16452.16 62
16453.38 82
16454.59 72
16455.80 51
16457.01 75
16458.22 79
16459.44 75
16460.65 58
16461.86 77
16463.07 75
16464.29 61
16465.50 64
16466.71 70
16467.92 65
16469.14 65
16470.35 65
16471.56 57
16472.78 73
16473.99 65
16475.20 67
16476.42 80
16477.63 77
16478.84 66
16480.05 73
16481.27 74
16482.48 81
16483.69 73
16484.91 59
16486.12 61
16487.33 79
16488.55 62
16489.76 62
16490.98 70
16492.19 65
16493.40 77
16494.62 70
16495.83 74
16497.04 46
16498.26 56
16499.47 71
16500.69 64
16501.90 70
16503.11 75
16504.33 63
16505.54 58
16506.76 69
16507.97 64
16509.18 58
16510.40 52
16511.61 53
16512.83 70
16514.04 55
16515.26 45
16516.47 63
16517.69 69
16518.90 71
16520.11 78
16521.33 77
16522.54 68
16523.76 66
16524.97 55
16526.19 69
16527.40 55
16528.62 61
16529.83 79
16531.05 71
16532.26 61
16533.48 71
16534.69 66
16535.91 69
16537.12 70
16538.34 62
16539.56 69
16540.77 66
16541.99 73
16543.20 67
16544.42 67
16545.63 73
16546.85 101
16548.06 78
16549.28 66
16550.50 74
16551.71 81
16552.93 95
16554.14 69
16555.36 70
16556.57 67
16557.79 86
16559.01 62
16560.22 94
16561.44 68
16562.66 63
16563.87 65
16565.09 93
16566.30 61
16567.52 59
16568.74 61
16569.95 75
16571.17 87
16572.39 85
16573.60 89
16574.82 84
16576.04 92
16577.25 87
16578.47 83
16579.69 106
16580.90 90
16582.12 87
16583.34 96
16584.56 88
16585.77 77
16586.99 99
16588.21 80
16589.42 83
16590.64 82
16591.86 98
16593.08 74
16594.29 90
16595.51 66
16596.73 79
16597.95 75
16599.16 64
16600.38 74
16601.60 73
16602.82 77
16604.03 73
16605.25 84
16606.47 69
16607.69 84
16608.91 63
16610.12 60
16611.34 72
16612.56 65
16613.78 75
16615.00 91
16616.21 77
16617.43 72
16618.65 63
16619.87 64
16621.09 72
16622.31 72
16623.52 70
16624.74 73
16625.96 66
16627.18 61
16628.40 68
16629.62 59
16630.84 74
16632.05 54
16633.27 80
16634.49 67
16635.71 64
16636.93 61
16638.15 76
16639.37 60
16640.59 78
16641.81 66
16643.03 54
16644.24 65
16645.46 39
16646.68 85
16647.90 61
16649.12 78
16650.34 54
16651.56 74
16652.78 74
16654.00 49
16655.22 39
16656.44 73
16657.66 84
16658.88 70
16660.10 49
16661.32 67
16662.54 70
16663.76 74
16664.98 67
16666.20 44
16667.42 65
16668.64 60
16669.86 78
16671.08 63
16672.30 80
16673.52 52
16674.74 65
16675.96 60
16677.18 66
16678.40 66
16679.62 73
16680.84 49
16682.06 68
16683.28 73
16684.50 44
16685.73 71
16686.95 56
16688.17 76
16689.39 42
16690.61 55
16691.83 50
16693.05 91
16694.27 65
16695.49 67
16696.71 59
16697.94 74
16699.16 64
16700.38 65
16701.60 68
16702.82 59
16704.04 73
16705.26 66
16706.48 72
16707.71 51
16708.93 69
16710.15 41
16711.37 62
16712.59 44
16713.81 52
16715.04 69
16716.26 64
16717.48 49
16718.70 43
16719.92 61
16721.15 80
16722.37 67
16723.59 45
16724.81 52
16726.03 68
16727.26 83
16728.48 54
16729.70 67
16730.92 52
16732.15 64
16733.37 85
16734.59 70
16735.81 49
16737.04 60
16738.26 61
16739.48 59
16740.71 59
16741.93 57
16743.15 57
16744.37 64
16745.60 63
16746.82 42
16748.04 68
16749.27 40
16750.49 68
16751.71 55
16752.94 60
16754.16 65
16755.38 52
16756.61 51
16757.83 46
16759.05 57
16760.28 46
16761.50 64
16762.72 59
16763.95 65
16765.17 48
16766.39 74
16767.62 47
16768.84 74
16770.07 52
16771.29 64
16772.51 54
16773.74 60
16774.96 55
16776.19 66
16777.41 72
16778.63 66
16779.86 60
16781.08 46
16782.31 54
16783.53 71
16784.75 55
16785.98 61
16787.20 56
16788.43 55
16789.65 61
16790.88 47
16792.10 63
16793.33 67
16794.55 78
16795.78 63
16797.00 61
16798.23 84
16799.45 81
16800.68 60
16801.90 67
16803.13 53
16804.35 63
16805.58 80
16806.80 63
16808.03 63
16809.25 51
16810.48 54
16811.70 64
16812.93 67
16814.15 54
16815.38 47
16816.60 64
16817.83 77
16819.06 77
16820.28 60
16821.51 71
16822.73 76
16823.96 68
16825.18 55
16826.41 88
16827.64 66
16828.86 70
16830.09 65
16831.31 59
16832.54 51
16833.77 63
16834.99 81
16836.22 66
16837.45 62
16838.67 60
16839.90 77
16841.12 50
16842.35 60
16843.58 56
16844.80 69
16846.03 55
16847.26 68
16848.48 80
16849.71 66
16850.94 52
16852.16 74
16853.39 84
16854.62 72
16855.85 64
16857.07 50
16858.30 82
16859.53 73
16860.75 82
16861.98 75
16863.21 72
16864.44 63
16865.66 65
16866.89 81
16868.12 78
16869.35 85
16870.57 97
16871.80 90
16873.03 64
16874.26 83
16875.48 83
16876.71 101
16877.94 79
16879.17 93
16880.39 80
16881.62 107
16882.85 94
16884.08 107
16885.31 80
16886.53 71
16887.76 79
16888.99 96
16890.22 102
16891.45 98
16892.68 80
16893.90 82
16895.13 99
16896.36 93
16897.59 85
16898.82 82
16900.05 85
16901.28 76
16902.50 85
16903.73 65
16904.96 83
16906.19 72
16907.42 90
16908.65 84
16909.88 76
16911.11 64
16912.34 68
16913.56 75
16914.79 61
16916.02 70
16917.25 60
16918.48 79
16919.71 81
16920.94 93
16922.17 65
16923.40 77
16924.63 66
16925.86 69
16927.09 67
16928.32 55
16929.55 64
16930.78 66
16932.01 82
16933.24 70
16934.47 72
16935.70 70
16936.93 76
16938.16 62
16939.39 71
16940.62 62
16941.85 74
16943.08 61
16944.31 65
16945.54 66
16946.77 71
16948.00 69
16949.23 60
16950.46 65
16951.69 69
16952.92 84
16954.15 77
16955.38 67
16956.61 55
16957.84 76
16959.07 61
16960.30 81
16961.53 62
16962.76 64
16964.00 57
16965.23 67
16966.46 74
16967.69 72
16968.92 78
16970.15 62
16971.38 60
16972.61 57
16973.84 77
16975.08 63
16976.31 71
16977.54 56
16978.77 75
16980.00 69
16981.23 80
16982.47 57
16983.70 71
16984.93 84
16986.16 69
16987.39 69
16988.62 81
16989.86 86
16991.09 70
16992.32 76
16993.55 66
16994.78 54
16996.02 61
16997.25 76
16998.48 64
16999.71 58
17000.94 64
17002.18 76
17003.41 50
17004.64 59
17005.87 67
17007.11 59
17008.34 72
17009.57 56
17010.80 54
17012.04 46
17013.27 59
17014.50 57
17015.74 61
17016.97 62
17018.20 69
17019.43 65
17020.67 71
17021.90 66
17023.13 57
17024.37 48
17025.60 59
17026.83 57
17028.07 67
17029.30 68
17030.53 51
17031.77 69
17033.00 54
17034.23 69
17035.47 53
17036.70 55
17037.93 62
17039.17 76
17040.40 51
17041.63 54
17042.87 61
17044.10 60
17045.34 58
17046.57 49
17047.80 65
17049.04 68
17050.27 65
17051.51 52
17052.74 69
17053.97 59
17055.21 70
17056.44 67
17057.68 62
17058.91 68
17060.15 59
17061.38 75
17062.62 65
17063.85 62
17065.08 69
17066.32 63
17067.55 62
17068.79 58
17070.02 56
17071.26 60
17072.49 44
17073.73 55
17074.96 60
17076.20 67
17077.43 58
17078.67 91
17079.90 68
17081.14 54
17082.37 64
17083.61 61
17084.84 53
17086.08 67
17087.32 78
17088.55 61
17089.79 92
17091.02 64
17092.26 62
17093.49 59
17094.73 47
17095.96 51
17097.20 52
17098.44 59
17099.67 70
17100.91 71
17102.14 51
17103.38 56
17104.62 69
17105.85 63
17107.09 45
17108.32 55
17109.56 61
17110.80 60
17112.03 48
17113.27 57
17114.51 50
17115.74 67
17116.98 48
17118.21 52
17119.45 50
17120.69 50
17121.92 59
17123.16 54
17124.40 52
17125.64 61
17126.87 65
17128.11 57
17129.35 76
17130.58 54
17131.82 80
17133.06 42
17134.29 46
17135.53 49
17136.77 51
17138.01 78
17139.24 66
17140.48 57
17141.72 54
17142.96 66
17144.19 62
17145.43 56
17146.67 44
17147.91 51
17149.14 50
17150.38 76
17151.62 56
17152.86 44
17154.09 61
17155.33 70
17156.57 69
17157.81 46
17159.05 47
17160.28 41
17161.52 62
17162.76 62
17164.00 42
17165.24 43
17166.47 57
17167.71 79
17168.95 45
17170.19 60
17171.43 57
17172.67 39
17173.91 52
17175.14 53
17176.38 59
17177.62 52
17178.86 62
17180.10 61
17181.34 58
17182.58 50
17183.82 60
17185.05 67
17186.29 55
17187.53 54
17188.77 50
17190.01 55
17191.25 55
17192.49 58
17193.73 56
17194.97 69
17196.21 60
17197.45 61
17198.69 46
17199.93 39
17201.16 42
17202.40 51
17203.64 58
17204.88 47
17206.12 61
17207.36 59
17208.60 51
17209.84 46
17211.08 48
17212.32 45
17213.56 49
17214.80 55
17216.04 44
17217.28 50
17218.52 42
17219.76 45
17221.00 55
17222.24 59
17223.48 53
17224.72 54
17225.97 48
17227.21 41
17228.45 32
17229.69 51
17230.93 62
17232.17 69
17233.41 57
17234.65 48
17235.89 57
17237.13 44
17238.37 53
17239.61 52
17240.85 57
17242.09 57
17243.34 77
17244.58 59
17245.82 45
17247.06 56
17248.30 66
17249.54 42
17250.78 48
17252.02 61
17253.27 60
17254.51 57
17255.75 64
17256.99 64
17258.23 53
17259.47 63
17260.72 58
17261.96 64
17263.20 65
17264.44 52
17265.68 47
17266.92 41
17268.17 50
17269.41 55
17270.65 49
17271.89 49
17273.13 46
17274.38 38
17275.62 50
17276.86 40
17278.10 54
17279.35 69
17280.59 57
17281.83 44
17283.07 31
17284.32 48
17285.56 46
17286.80 51
17288.04 46
17289.29 42
17290.53 45
17291.77 48
17293.02 49
17294.26 54
17295.50 49
17296.74 62
17297.99 51
17299.23 48
17300.47 47
17301.72 39
17302.96 45
17304.20 46
17305.45 51
17306.69 66
17307.93 66
17309.18 46
17310.42 53
17311.66 35
17312.91 51
17314.15 49
17315.39 78
17316.64 60
17317.88 56
17319.13 45
17320.37 39
17321.61 44
17322.86 50
17324.10 50
17325.35 56
17326.59 59
17327.83 51
17329.08 57
17330.32 51
17331.57 60
17332.81 52
17334.05 44
17335.30 48
17336.54 48
17337.79 63
17339.03 69
17340.28 44
17341.52 64
17342.77 64
17344.01 68
17345.26 71
17346.50 44
17347.75 42
17348.99 43
17350.24 52
17351.48 50
17352.72 44
17353.97 68
17355.22 92
17356.46 57
17357.71 44
17358.95 39
17360.20 58
17361.44 69
17362.69 60
17363.93 56
17365.18 44
17366.42 40
17367.67 37
17368.91 53
17370.16 46
17371.41 48
17372.65 44
17373.90 67
17375.14 45
17376.39 38
17377.63 56
17378.88 49
17380.13 56
17381.37 56
17382.62 38
17383.86 44
17385.11 37
17386.36 50
17387.60 49
17388.85 46
17390.10 61
17391.34 48
17392.59 48
17393.84 50
17395.08 49
17396.33 42
17397.58 53
17398.82 47
17400.07 46
17401.32 37
17402.56 49
17403.81 48
17405.06 50
17406.30 54
17407.55 47
17408.80 68
17410.04 62
17411.29 46
17412.54 46
17413.79 45
17415.03 47
17416.28 49
17417.53 41
17418.77 46
17420.02 44
17421.27 45
17422.52 46
17423.76 57
17425.01 42
17426.26 42
17427.51 39
17428.76 46
17430.00 61
17431.25 53
17432.50 59
17433.75 52
17434.99 41
17436.24 41
17437.49 60
17438.74 44
17439.99 40
17441.24 56
17442.48 56
17443.73 35
17444.98 64
17446.23 51
17447.48 46
17448.73 57
17449.97 48
17451.22 42
17452.47 50
17453.72 44
17454.97 37
17456.22 59
17457.47 49
17458.71 38
17459.96 57
17461.21 59
17462.46 55
17463.71 39
17464.96 46
17466.21 55
17467.46 47
17468.71 61
17469.96 55
17471.21 31
17472.45 37
17473.70 54
17474.95 60
17476.20 47
17477.45 36
17478.70 42
17479.95 60
17481.20 49
17482.45 61
17483.70 40
17484.95 45
17486.20 56
17487.45 66
17488.70 54
17489.95 54
17491.20 56
17492.45 51
17493.70 51
17494.95 33
17496.20 44
17497.45 39
17498.70 64
17499.95 58
17501.20 46
17502.45 59
17503.70 54
17504.95 46
17506.20 43
17507.45 46
17508.70 57
17509.95 65
17511.21 56
17512.46 49
17513.71 50
17514.96 59
17516.21 46
17517.46 56
17518.71 50
17519.96 53
17521.21 49
17522.46 59
17523.72 56
17524.97 46
17526.22 47
17527.47 53
17528.72 67
17529.97 52
17531.22 46
17532.47 44
17533.73 48
17534.98 61
17536.23 51
17537.48 55
17538.73 51
17539.98 58
17541.24 60
17542.49 62
17543.74 47
17544.99 54
17546.24 55
17547.50 58
17548.75 46
17550.00 71
17551.25 67
17552.50 68
17553.76 45
17555.01 52
17556.26 41
17557.51 73
17558.77 78
17560.02 48
17561.27 52
17562.52 51
17563.78 53
17565.03 34
17566.28 50
17567.53 56
17568.79 58
17570.04 76
17571.29 43
17572.55 51
17573.80 53
17575.05 50
17576.30 69
17577.56 52
17578.81 48
17580.06 57
17581.32 55
17582.57 63
17583.82 39
17585.08 35
17586.33 37
17587.58 69
17588.84 50
17590.09 44
17591.34 41
17592.60 67
17593.85 70
17595.11 51
17596.36 50
17597.61 47
17598.87 58
17600.12 58
17601.37 44
17602.63 44
17603.88 54
17605.14 56
17606.39 60
17607.64 55
17608.90 62
17610.15 60
17611.41 73
17612.66 54
17613.92 45
17615.17 57
17616.42 60
17617.68 69
17618.93 50
17620.19 49
17621.44 44
17622.70 51
17623.95 47
17625.21 58
17626.46 50
17627.72 62
17628.97 50
17630.23 76
17631.48 62
17632.74 37
17633.99 39
17635.25 66
17636.50 62
17637.76 51
17639.01 61
17640.27 67
17641.52 46
17642.78 38
17644.03 57
17645.29 60
17646.55 55
17647.80 41
17649.06 69
17650.31 45
17651.57 44
17652.82 50
17654.08 47
17655.34 64
17656.59 45
17657.85 55
17659.10 47
17660.36 54
17661.62 48
17662.87 54
17664.13 57
17665.38 57
17666.64 62
17667.90 74
17669.15 50
17670.41 32
17671.67 40
17672.92 65
17674.18 49
17675.44 59
17676.69 62
17677.95 41
17679.21 51
17680.46 56
17681.72 45
17682.98 44
17684.23 79
17685.49 39
17686.75 46
17688.00 54
17689.26 46
17690.52 42
17691.78 57
17693.03 56
17694.29 52
17695.55 66
17696.80 50
17698.06 44
17699.32 44
17700.58 57
17701.83 64
17703.09 49
17704.35 35
17705.61 55
17706.86 44
17708.12 51
17709.38 68
17710.64 47
17711.90 66
17713.15 46
17714.41 61
17715.67 52
17716.93 38
17718.19 55
17719.44 58
17720.70 51
17721.96 45
17723.22 36
17724.48 48
17725.74 57
17726.99 41
17728.25 38
17729.51 59
17730.77 46
17732.03 59
17733.29 56
17734.55 48
17735.80 59
17737.06 53
17738.32 47
17739.58 57
17740.84 51
17742.10 51
17743.36 68
17744.62 73
17745.88 45
17747.13 63
17748.39 59
17749.65 63
17750.91 45
17752.17 54
17753.43 42
17754.69 41
17755.95 42
17757.21 41
17758.47 36
17759.73 54
17760.99 43
17762.25 52
17763.51 46
17764.77 43
17766.03 65
17767.29 62
17768.55 54
17769.81 53
17771.07 53
17772.33 65
17773.59 53
17774.85 54
17776.11 53
17777.37 58
17778.63 51
17779.89 40
17781.15 58
17782.41 65
17783.67 65
17784.93 43
17786.19 35
17787.45 41
17788.71 49
17789.97 63
17791.23 46
17792.49 37
17793.75 41
17795.02 62
17796.28 49
17797.54 39
17798.80 55
17800.06 52
17801.32 51
17802.58 54
17803.84 41
17805.10 37
17806.36 40
17807.63 48
17808.89 45
17810.15 56
17811.41 46
17812.67 44
17813.93 54
17815.19 48
17816.46 50
17817.72 44
17818.98 59
17820.24 47
17821.50 39
17822.77 37
17824.03 63
17825.29 53
17826.55 37
17827.81 45
17829.08 46
17830.34 53
17831.60 55
17832.86 53
17834.12 50
17835.39 55
17836.65 51
17837.91 58
17839.17 49
17840.44 45
17841.70 55
17842.96 52
17844.22 51
17845.49 60
17846.75 61
17848.01 54
17849.27 43
17850.54 53
17851.80 65
17853.06 55
17854.33 46
17855.59 43
17856.85 55
17858.11 36
17859.38 66
17860.64 61
17861.90 67
17863.17 43
17864.43 49
17865.69 47
17866.96 59
17868.22 56
17869.48 61
17870.75 40
17872.01 49
17873.28 46
17874.54 44
17875.80 46
17877.07 39
17878.33 52
17879.59 47
17880.86 51
17882.12 44
17883.39 47
17884.65 71
17885.91 51
17887.18 61
17888.44 50
17889.71 50
17890.97 49
17892.23 53
17893.50 32
17894.76 48
17896.03 49
17897.29 52
17898.56 38
17899.82 43
17901.09 41
17902.35 35
17903.62 57
17904.88 58
17906.15 48
17907.41 38
17908.67 52
17909.94 44
17911.20 50
17912.47 41
17913.73 61
17915.00 46
17916.26 47
17917.53 51
17918.80 48
17920.06 58
17921.33 56
17922.59 57
17923.86 46
17925.12 50
17926.39 45
17927.65 52
17928.92 42
17930.18 38
17931.45 53
17932.72 53
17933.98 48
17935.25 47
17936.51 61
17937.78 53
17939.05 49
17940.31 48
17941.58 44
17942.84 63
17944.11 39
17945.38 49
17946.64 39
17947.91 66
17949.17 48
17950.44 48
17951.71 51
17952.97 37
17954.24 46
17955.51 44
17956.77 37
17958.04 54
17959.31 38
17960.57 46
17961.84 43
17963.11 48
17964.37 36
17965.64 52
17966.91 39
17968.17 31
17969.44 52
17970.71 41
17971.98 33
17973.24 48
17974.51 58
17975.78 38
17977.04 37
17978.31 30
17979.58 47
17980.85 51
17982.11 44
17983.38 38
17984.65 37
17985.92 56
17987.18 39
17988.45 58
17989.72 44
17990.99 34
17992.26 49
17993.52 49
17994.79 47
17996.06 45
17997.33 41
17998.60 49
17999.86 48
18001.13 41
18002.40 41
18003.67 51
18004.94 60
18006.20 38
18007.47 38
18008.74 41
18010.01 43
18011.28 50
18012.55 39
18013.82 53
18015.08 45
18016.35 49
18017.62 52
18018.89 43
18020.16 49
18021.43 55
18022.70 42
18023.97 51
18025.24 48
18026.50 71
18027.77 59
18029.04 29
18030.31 44
18031.58 41
18032.85 48
18034.12 59
18035.39 74
18036.66 43
18037.93 59
18039.20 45
18040.47 57
18041.74 59
18043.01 41
18044.28 49
18045.55 51
18046.82 48
18048.09 43
18049.35 32
18050.62 44
18051.89 40
18053.16 51
18054.43 49
18055.70 46
18056.98 42
18058.25 36
18059.52 50
18060.79 48
18062.06 49
18063.33 58
18064.60 54
18065.87 48
18067.14 49
18068.41 50
18069.68 48
18070.95 41
18072.22 44
18073.49 41
18074.76 50
18076.03 48
18077.30 57
18078.57 38
18079.84 45
18081.12 47
18082.39 56
18083.66 69
18084.93 67
18086.20 50
18087.47 48
18088.74 43
18090.01 59
18091.29 51
18092.56 45
18093.83 29
18095.10 36
18096.37 48
18097.64 51
18098.91 37
18100.19 31
18101.46 46
18102.73 53
18104.00 50
18105.27 40
18106.54 34
18107.82 43
18109.09 49
18110.36 36
18111.63 43
18112.90 44
18114.18 48
18115.45 46
18116.72 44
18117.99 42
18119.27 58
18120.54 39
18121.81 48
18123.08 45
18124.36 44
18125.63 38
18126.90 39
18128.17 36
18129.45 48
18130.72 61
18131.99 46
18133.26 57
18134.54 40
18135.81 41
18137.08 51
18138.36 52
18139.63 50
18140.90 42
18142.18 38
18143.45 40
18144.72 52
18146.00 43
18147.27 49
18148.54 38
18149.82 47
18151.09 42
18152.36 37
18153.64 40
18154.91 36
18156.18 47
18157.46 38
18158.73 34
18160.00 41
18161.28 49
18162.55 65
18163.83 54
18165.10 48
18166.37 61
18167.65 49
18168.92 63
18170.20 44
18171.47 50
18172.74 42
18174.02 47
18175.29 42
18176.57 46
18177.84 40
18179.12 40
18180.39 50
18181.66 37
18182.94 46
18184.21 38
18185.49 45
18186.76 64
18188.04 45
18189.31 42
18190.59 34
18191.86 30
18193.14 39
18194.41 44
18195.69 50
18196.96 47
18198.24 41
18199.51 45
18200.79 37
18202.06 55
18203.34 35
18204.61 41
18205.89 42
18207.16 40
18208.44 38
18209.72 40
18210.99 47
18212.27 40
18213.54 73
18214.82 45
18216.09 40
18217.37 46
18218.65 49
18219.92 60
18221.20 50
18222.47 53
18223.75 52
18225.03 49
18226.30 47
18227.58 41
18228.85 40
18230.13 58
18231.41 42
18232.68 47
18233.96 38
18235.24 44
18236.51 39
18237.79 52
18239.06 44
18240.34 35
18241.62 60
18242.89 52
18244.17 40
18245.45 40
18246.73 53
18248.00 37
18249.28 41
18250.56 48
18251.83 48
18253.11 45
18254.39 38
18255.66 40
18256.94 38
18258.22 36
18259.50 32
18260.77 46
18262.05 47
18263.33 56
18264.61 43
18265.88 44
18267.16 51
18268.44 46
18269.72 56
18270.99 55
18272.27 39
18273.55 39
18274.83 43
18276.10 58
18277.38 41
18278.66 46
18279.94 42
18281.22 58
18282.49 43
18283.77 42
18285.05 42
18286.33 43
18287.61 58
18288.88 55
18290.16 42
18291.44 45
18292.72 36
18294.00 52
18295.28 45
18296.56 50
18297.83 40
18299.11 56
18300.39 48
18301.67 40
18302.95 38
18304.23 52
18305.51 48
18306.79 45
18308.06 35
18309.34 49
18310.62 44
18311.90 46
18313.18 60
18314.46 49
18315.74 50
18317.02 30
18318.30 34
18319.58 42
18320.86 40
18322.14 48
18323.42 37
18324.70 36
18325.97 29
18327.25 58
18328.53 54
18329.81 54
18331.09 54
18332.37 45
18333.65 50
18334.93 44
18336.21 38
18337.49 46
18338.77 40
18340.05 41
18341.33 43
18342.61 50
18343.89 67
18345.17 49
18346.45 42
18347.73 50
18349.02 60
18350.30 43
18351.58 41
18352.86 50
18354.14 41
18355.42 49
18356.70 56
18357.98 52
18359.26 40
18360.54 44
18361.82 47
18363.10 45
18364.38 44
18365.66 45
18366.95 63
18368.23 57
18369.51 36
18370.79 42
18372.07 37
18373.35 38
18374.63 35
18375.91 47
18377.20 34
18378.48 46
18379.76 36
18381.04 39
18382.32 38
18383.60 44
18384.88 48
18386.17 34
18387.45 54
18388.73 33
18390.01 42
18391.29 54
18392.58 44
18393.86 47
18395.14 57
18396.42 44
18397.70 41
18398.99 51
18400.27 44
18401.55 50
18402.83 42
18404.11 39
18405.40 40
18406.68 44
18407.96 44
18409.24 49
18410.53 36
18411.81 48
18413.09 45
18414.37 53
18415.66 47
18416.94 48
18418.22 44
18419.51 46
18420.79 43
18422.07 26
18423.36 39
18424.64 39
18425.92 36
18427.20 49
18428.49 41
18429.77 40
18431.05 41
18432.34 47
18433.62 41
18434.90 28
18436.19 37
18437.47 44
18438.75 42
18440.04 36
18441.32 39
18442.61 42
18443.89 38
18445.17 43
18446.46 60
18447.74 55
18449.02 54
18450.31 32
18451.59 46
18452.88 50
18454.16 49
18455.44 44
18456.73 45
18458.01 44
18459.30 43
18460.58 39
18461.87 44
18463.15 47
18464.43 41
18465.72 38
18467.00 42
18468.29 56
18469.57 37
18470.86 45
18472.14 45
18473.43 36
18474.71 40
18476.00 39
18477.28 40
18478.57 38
18479.85 37
18481.14 35
18482.42 45
18483.71 48
18484.99 52
18486.28 53
18487.56 40
18488.85 35
18490.13 35
18491.42 29
18492.70 37
18493.99 45
18495.27 46
18496.56 59
18497.85 52
18499.13 33
18500.42 44
18501.70 42
18502.99 59
18504.27 48
18505.56 34
18506.85 44
18508.13 32
18509.42 39
18510.70 49
18511.99 51
18513.28 50
18514.56 40
18515.85 52
18517.14 45
18518.42 43
18519.71 35
18520.99 57
18522.28 51
18523.57 45
18524.85 39
18526.14 39
18527.43 41
18528.71 35
18530.00 38
18531.29 34
18532.57 33
18533.86 40
18535.15 44
18536.43 34
18537.72 38
18539.01 36
18540.30 47
18541.58 37
18542.87 29
18544.16 36
18545.44 36
18546.73 42
18548.02 35
18549.31 48
18550.59 52
18551.88 40
18553.17 33
18554.46 43
18555.74 41
18557.03 35
18558.32 43
18559.61 52
18560.90 51
18562.18 60
18563.47 53
18564.76 47
18566.05 42
18567.33 36
18568.62 45
18569.91 35
18571.20 45
18572.49 59
18573.78 47
18575.06 42
18576.35 37
18577.64 43
18578.93 38
18580.22 43
18581.51 39
18582.79 45
18584.08 38
18585.37 37
18586.66 42
18587.95 42
18589.24 47
18590.53 56
18591.82 43
18593.10 57
18594.39 47
18595.68 49
18596.97 33
18598.26 45
18599.55 45
18600.84 57
18602.13 52
18603.42 43
18604.71 44
18606.00 48
18607.29 56
18608.58 56
18609.86 55
18611.15 50
18612.44 54
18613.73 58
18615.02 46
18616.31 69
18617.60 63
18618.89 54
18620.18 42
18621.47 60
18622.76 58
18624.05 54
18625.34 51
18626.63 62
18627.92 59
18629.21 46
18630.50 40
18631.79 53
18633.08 56
18634.37 46
18635.66 55
18636.95 49
18638.25 48
18639.54 48
18640.83 60
18642.12 59
18643.41 44
18644.70 43
18645.99 52
18647.28 41
18648.57 57
18649.86 45
18651.15 42
18652.44 41
18653.73 45
18655.03 48
18656.32 50
18657.61 59
18658.90 51
18660.19 47
18661.48 41
18662.77 48
18664.06 51
18665.36 44
18666.65 66
18667.94 58
18669.23 29
18670.52 47
18671.81 38
18673.11 40
18674.40 67
18675.69 46
18676.98 43
18678.27 34
18679.56 58
18680.86 46
18682.15 60
18683.44 38
18684.73 36
18686.03 55
18687.32 60
18688.61 41
18689.90 51
18691.19 52
18692.49 53
18693.78 46
18695.07 44
18696.36 38
18697.66 47
18698.95 49
18700.24 43
18701.53 54
18702.83 41
18704.12 54
18705.41 50
18706.71 38
18708.00 39
18709.29 42
18710.58 58
18711.88 38
18713.17 48
18714.46 45
18715.76 41
18717.05 44
18718.34 46
18719.64 45
18720.93 41
18722.22 35
18723.52 36
18724.81 34
18726.10 45
18727.40 33
18728.69 43
18729.99 47
18731.28 51
18732.57 43
18733.87 57
18735.16 37
18736.45 30
18737.75 36
18739.04 45
18740.34 62
18741.63 52
18742.92 47
18744.22 37
18745.51 39
18746.81 45
18748.10 49
18749.40 37
18750.69 32
18751.98 46
18753.28 51
18754.57 42
18755.87 43
18757.16 54
18758.46 48
18759.75 54
18761.05 28
18762.34 37
18763.64 40
18764.93 41
18766.23 32
18767.52 41
18768.82 41
18770.11 35
18771.41 49
18772.70 37
18774.00 49
18775.29 42
18776.59 44
18777.88 34
18779.18 50
18780.47 39
18781.77 39
18783.06 37
18784.36 30
18785.66 33
18786.95 43
18788.25 37
18789.54 41
18790.84 40
18792.13 43
18793.43 45
18794.73 50
18796.02 50
18797.32 41
18798.61 51
18799.91 38
18801.21 38
18802.50 43
18803.80 42
18805.10 37
18806.39 45
18807.69 42
18808.98 33
18810.28 48
18811.58 44
18812.87 40
18814.17 37
18815.47 32
18816.76 37
18818.06 47
18819.36 38
18820.65 38
18821.95 36
18823.25 46
18824.54 29
18825.84 43
18827.14 42
18828.44 43
18829.73 45
18831.03 41
18832.33 41
18833.62 38
18834.92 50
18836.22 40
18837.52 59
18838.81 39
18840.11 52
18841.41 55
18842.71 41
18844.00 30
18845.30 36
18846.60 34
18847.90 34
18849.20 35
18850.49 55
18851.79 40
18853.09 52
18854.39 42
18855.69 33
18856.98 34
18858.28 47
18859.58 33
18860.88 30
18862.18 28
18863.47 37
18864.77 39
18866.07 36
18867.37 39
18868.67 33
18869.97 34
18871.26 46
18872.56 34
18873.86 46
18875.16 41
18876.46 30
18877.76 38
18879.06 42
18880.36 43
18881.66 34
18882.95 37
18884.25 36
18885.55 45
18886.85 51
18888.15 47
18889.45 50
18890.75 50
18892.05 49
18893.35 25
18894.65 28
18895.95 32
18897.25 38
18898.55 42
18899.84 44
18901.14 52
18902.44 40
18903.74 41
18905.04 38
18906.34 28
18907.64 55
18908.94 34
18910.24 47
18911.54 41
18912.84 22
18914.14 41
18915.44 44
18916.74 37
18918.04 45
18919.34 38
18920.64 53
18921.94 53
18923.24 59
18924.54 36
18925.85 37
18927.15 48
18928.45 44
18929.75 43
18931.05 44
18932.35 44
18933.65 38
18934.95 36
18936.25 27
18937.55 35
18938.85 34
18940.15 40
18941.45 43
18942.76 39
18944.06 24
18945.36 38
18946.66 49
18947.96 51
18949.26 39
18950.56 36
18951.86 48
18953.17 59
18954.47 43
18955.77 26
18957.07 34
18958.37 59
18959.67 52
18960.97 37
18962.28 36
18963.58 40
18964.88 32
18966.18 35
18967.48 34
18968.79 29
18970.09 42
18971.39 49
18972.69 37
18973.99 36
18975.30 28
18976.60 34
18977.90 39
18979.20 38
18980.50 32
18981.81 45
18983.11 35
18984.41 39
18985.71 34
18987.02 41
18988.32 33
18989.62 35
18990.93 36
18992.23 33
18993.53 42
18994.83 30
18996.14 49
18997.44 25
18998.74 36
19000.05 32
19001.35 48
19002.65 38
19003.95 32
19005.26 31
19006.56 42
19007.86 52
19009.17 28
19010.47 39
19011.77 47
19013.08 43
19014.38 32
19015.68 42
19016.99 42
19018.29 54
19019.60 44
19020.90 49
19022.20 37
19023.51 32
19024.81 44
19026.11 53
19027.42 35
19028.72 39
19030.03 47
19031.33 47
19032.64 35
19033.94 31
19035.24 45
19036.55 37
19037.85 53
19039.16 29
19040.46 38
19041.77 27
19043.07 33
19044.37 32
19045.68 44
19046.98 37
19048.29 44
19049.59 51
19050.90 50
19052.20 38
19053.51 37
19054.81 47
19056.12 40
19057.42 54
19058.73 54
19060.03 40
19061.34 41
19062.64 53
19063.95 28
19065.25 38
19066.56 49
19067.86 42
19069.17 52
19070.47 41
19071.78 31
19073.09 48
19074.39 62
19075.70 33
19077.00 35
19078.31 46
19079.61 41
19080.92 55
19082.23 29
19083.53 38
19084.84 32
19086.14 42
19087.45 46
19088.76 44
19090.06 34
19091.37 32
19092.67 37
19093.98 53
19095.29 30
19096.59 39
19097.90 43
19099.21 52
19100.51 47
19101.82 34
19103.12 32
19104.43 56
19105.74 50
19107.04 42
19108.35 40
19109.66 49
19110.97 51
19112.27 38
19113.58 38
19114.89 35
19116.19 46
19117.50 32
19118.81 35
19120.11 26
19121.42 40
19122.73 36
19124.04 41
19125.34 38
19126.65 50
19127.96 45
19129.27 39
19130.57 35
19131.88 25
19133.19 55
19134.50 27
19135.80 31
19137.11 34
19138.42 42
19139.73 35
19141.03 44
19142.34 45
19143.65 34
19144.96 33
19146.27 41
19147.57 37
19148.88 31
19150.19 34
19151.50 49
19152.81 51
19154.12 34
19155.42 34
19156.73 34
19158.04 43
19159.35 25
19160.66 39
19161.97 38
19163.28 42
19164.58 46
19165.89 46
19167.20 37
19168.51 32
19169.82 43
19171.13 27
19172.44 29
19173.75 29
19175.05 28
19176.36 35
19177.67 44
19178.98 30
19180.29 40
19181.60 40
19182.91 42
19184.22 41
19185.53 37
19186.84 34
19188.15 27
19189.46 34
19190.77 33
19192.08 38
19193.39 45
19194.70 34
19196.01 37
19197.31 31
19198.62 35
19199.93 31
19201.24 46
19202.55 44
19203.86 37
19205.17 39
19206.48 35
19207.79 36
19209.10 36
19210.42 34
19211.73 41
19213.04 26
19214.35 28
19215.66 37
19216.97 36
19218.28 37
19219.59 53
19220.90 31
19222.21 32
19223.52 28
19224.83 39
19226.14 48
19227.45 47
19228.76 43
19230.07 48
19231.39 39
19232.70 45
19234.01 37
19235.32 35
19236.63 33
19237.94 28
19239.25 35
19240.56 35
19241.87 39
19243.19 33
19244.50 41
19245.81 27
19247.12 35
19248.43 33
19249.74 33
19251.05 40
19252.37 25
19253.68 35
19254.99 44
19256.30 39
19257.61 47
19258.93 40
19260.24 25
19261.55 40
19262.86 41
19264.17 42
19265.49 31
19266.80 32
19268.11 42
19269.42 38
19270.73 34
19272.05 26
19273.36 44
19274.67 40
19275.98 37
19277.30 44
19278.61 57
19279.92 43
19281.23 38
19282.55 31
19283.86 35
19285.17 29
19286.49 21
19287.80 32
19289.11 47
19290.42 37
19291.74 32
19293.05 44
19294.36 42
19295.68 32
19296.99 37
19298.30 50
19299.62 46
19300.93 24
19302.24 32
19303.56 49
19304.87 43
19306.18 32
19307.50 30
19308.81 32
19310.12 27
19311.44 44
19312.75 45
19314.07 27
19315.38 31
19316.69 38
19318.01 42
19319.32 29
19320.64 31
19321.95 37
19323.26 49
19324.58 29
19325.89 34
19327.21 27
19328.52 40
19329.83 33
19331.15 31
19332.46 34
19333.78 40
19335.09 47
19336.41 32
19337.72 35
19339.04 32
19340.35 38
19341.67 33
19342.98 39
19344.29 20
19345.61 38
19346.92 47
19348.24 40
19349.55 38
19350.87 32
19352.18 45
19353.50 49
19354.82 32
19356.13 30
19357.45 29
19358.76 47
19360.08 40
19361.39 45
19362.71 36
19364.02 27
19365.34 49
19366.65 32
19367.97 38
19369.28 28
19370.60 31
19371.92 32
19373.23 43
19374.55 43
19375.86 41
19377.18 37
19378.50 41
19379.81 41
19381.13 38
19382.44 35
19383.76 47
19385.08 30
19386.39 56
19387.71 40
19389.03 40
19390.34 42
19391.66 50
19392.97 44
19394.29 42
19395.61 37
19396.92 44
19398.24 32
19399.56 40
19400.87 29
19402.19 56
19403.51 39
19404.82 37
19406.14 36
19407.46 48
19408.78 46
19410.09 29
19411.41 48
19412.73 42
19414.04 42
19415.36 47
19416.68 42
19418.00 34
19419.31 30
19420.63 30
19421.95 27
19423.27 32
19424.58 42
19425.90 32
19427.22 47
19428.54 29
19429.85 28
19431.17 36
19432.49 44
19433.81 43
19435.13 39
19436.44 38
19437.76 43
19439.08 40
19440.40 27
19441.72 31
19443.03 36
19444.35 41
19445.67 44
19446.99 41
19448.31 25
19449.63 39
19450.94 50
19452.26 44
19453.58 29
19454.90 51
19456.22 59
19457.54 34
19458.86 31
19460.17 34
19461.49 38
19462.81 42
19464.13 44
19465.45 42
19466.77 36
19468.09 47
19469.41 39
19470.73 41
19472.04 40
19473.36 36
19474.68 39
19476.00 52
19477.32 46
19478.64 32
19479.96 46
19481.28 39
19482.60 42
19483.92 27
19485.24 40
19486.56 48
19487.88 48
19489.20 52
19490.52 44
19491.84 39
19493.16 43
19494.48 49
19495.80 44
19497.12 34
19498.44 40
19499.76 59
19501.08 42
19502.40 35
19503.72 43
19505.04 32
19506.36 54
19507.68 48
19509.00 31
19510.32 34
19511.64 19
19512.96 42
19514.28 41
19515.60 39
19516.92 34
19518.24 44
19519.56 41
19520.89 45
19522.21 36
19523.53 34
19524.85 36
19526.17 52
19527.49 32
19528.81 25
19530.13 29
19531.45 49
19532.78 44
19534.10 27
19535.42 48
19536.74 37
19538.06 44
19539.38 34
19540.70 44
19542.02 27
19543.35 39
19544.67 58
19545.99 40
19547.31 29
19548.63 32
19549.96 43
19551.28 45
19552.60 29
19553.92 27
19555.24 45
19556.56 34
19557.89 47
19559.21 33
19560.53 48
19561.85 27
19563.18 42
19564.50 33
19565.82 31
19567.14 45
19568.47 33
19569.79 39
19571.11 36
19572.43 31
19573.76 39
19575.08 43
19576.40 35
19577.72 37
19579.05 32
19580.37 51
19581.69 30
19583.02 38
19584.34 29
19585.66 37
19586.98 42
19588.31 26
19589.63 36
19590.95 39
19592.28 51
19593.60 47
19594.92 33
19596.25 40
19597.57 28
19598.89 53
19600.22 32
19601.54 30
19602.86 22
19604.19 37
19605.51 39
19606.84 21
19608.16 35
19609.48 38
19610.81 40
19612.13 35
19613.46 41
19614.78 37
19616.10 23
19617.43 33
19618.75 46
19620.08 28
19621.40 25
19622.72 43
19624.05 39
19625.37 39
19626.70 23
19628.02 31
19629.35 42
19630.67 28
19632.00 35
19633.32 29
19634.64 30
19635.97 43
19637.29 47
19638.62 46
19639.94 36
19641.27 22
19642.59 42
19643.92 54
19645.24 40
19646.57 33
19647.89 32
19649.22 37
19650.54 40
19651.87 37
19653.19 24
19654.52 37
19655.85 33
19657.17 46
19658.50 39
19659.82 27
19661.15 31
19662.47 40
19663.80 45
19665.12 34
19666.45 34
19667.78 44
19669.10 44
19670.43 36
19671.75 43
19673.08 26
19674.41 38
19675.73 47
19677.06 43
19678.38 42
19679.71 34
19681.04 31
19682.36 48
19683.69 28
19685.02 54
19686.34 31
19687.67 33
19689.00 39
19690.32 43
19691.65 36
19692.98 40
19694.30 57
19695.63 37
19696.96 31
19698.28 29
19699.61 37
19700.94 44
19702.26 50
19703.59 37
19704.92 33
19706.24 37
19707.57 38
19708.90 32
19710.23 30
19711.55 38
19712.88 38
19714.21 41
19715.54 45
19716.86 43
19718.19 33
19719.52 35
19720.85 23
19722.17 40
19723.50 46
19724.83 33
19726.16 33
19727.48 50
19728.81 27
19730.14 43
19731.47 41
19732.80 39
19734.12 33
19735.45 36
19736.78 34
19738.11 33
19739.44 37
19740.76 38
19742.09 37
19743.42 34
19744.75 32
19746.08 41
19747.41 46
19748.74 44
19750.06 42
19751.39 38
19752.72 27
19754.05 46
19755.38 36
19756.71 41
19758.04 39
19759.37 30
19760.69 23
19762.02 34
19763.35 33
19764.68 35
19766.01 40
19767.34 38
19768.67 34
19770.00 27
19771.33 44
19772.66 45
19773.99 36
19775.32 43
19776.65 25
19777.97 38
19779.30 38
19780.63 30
19781.96 37
19783.29 20
19784.62 32
19785.95 35
19787.28 41
19788.61 21
19789.94 45
19791.27 36
19792.60 32
19793.93 40
19795.26 32
19796.59 40
19797.92 25
19799.25 37
19800.58 29
19801.91 40
19803.24 30
19804.57 28
19805.91 32
19807.24 29
19808.57 51
19809.90 29
19811.23 34
19812.56 39
19813.89 35
19815.22 38
19816.55 39
19817.88 39
19819.21 40
19820.54 44
19821.87 43
19823.21 31
19824.54 37
19825.87 41
19827.20 34
19828.53 36
19829.86 35
19831.19 38
19832.52 43
19833.86 44
19835.19 38
19836.52 36
19837.85 41
19839.18 29
19840.51 30
19841.85 38
19843.18 35
19844.51 47
19845.84 46
19847.17 36
19848.50 31
19849.84 38
19851.17 45
19852.50 32
19853.83 36
19855.16 27
19856.50 39
19857.83 40
19859.16 42
19860.49 41
19861.83 36
19863.16 36
19864.49 26
19865.82 37
19867.16 37
19868.49 39
19869.82 32
19871.15 43
19872.49 40
19873.82 42
19875.15 47
19876.48 39
19877.82 43
19879.15 44
19880.48 33
19881.82 58
19883.15 32
19884.48 35
19885.82 33
19887.15 39
19888.48 36
19889.82 43
19891.15 40
19892.48 35
19893.82 46
19895.15 34
19896.48 32
19897.82 47
19899.15 50
19900.48 36
19901.82 42
19903.15 26
19904.49 36
19905.82 34
19907.15 34
19908.49 20
19909.82 28
19911.15 35
19912.49 40
19913.82 37
19915.16 31
19916.49 23
19917.83 46
19919.16 35
19920.49 40
19921.83 19
19923.16 36
19924.50 32
19925.83 33
19927.17 39
19928.50 34
19929.84 30
19931.17 35
19932.51 40
19933.84 40
19935.17 28
19936.51 32
19937.84 42
19939.18 31
19940.51 36
19941.85 33
19943.18 23
19944.52 30
19945.86 48
19947.19 44
19948.53 44
19949.86 42
19951.20 43
19952.53 60
19953.87 38
19955.20 31
19956.54 36
19957.87 39
19959.21 36
19960.55 25
19961.88 26
19963.22 36
19964.55 46
19965.89 33
19967.22 31
19968.56 29
19969.90 36
19971.23 52
19972.57 30
19973.90 34
19975.24 25
19976.58 41
19977.91 40
19979.25 34
19980.59 31
19981.92 30
19983.26 35
19984.59 34
19985.93 30
19987.27 49
19988.60 45
19989.94 44
19991.28 25
19992.61 31
19993.95 38
19995.29 36
19996.63 36
19997.96 35
19999.30 34
20000.64 24
20001.97 39
20003.31 46
20004.65 53
20005.98 43
20007.32 28
20008.66 49
20010.00 39
20011.33 35
20012.67 40
20014.01 31
20015.35 44
20016.68 37
20018.02 30
20019.36 30
20020.70 31
20022.03 44
20023.37 30
20024.71 51
20026.05 41
20027.39 45
20028.72 42
20030.06 36
20031.40 32
20032.74 32
20034.08 37
20035.41 48
20036.75 41
20038.09 44
20039.43 35
20040.77 41
20042.11 36
20043.44 36
20044.78 35
20046.12 30
20047.46 24
20048.80 41
20050.14 43
20051.48 50
20052.82 33
20054.15 39
20055.49 34
20056.83 39
20058.17 41
20059.51 58
20060.85 36
20062.19 56
20063.53 40
20064.87 41
20066.21 41
20067.55 33
20068.88 43
20070.22 31
20071.56 28
20072.90 40
20074.24 46
20075.58 37
20076.92 38
20078.26 47
20079.60 42
20080.94 39
20082.28 31
20083.62 33
20084.96 41
20086.30 38
20087.64 40
20088.98 33
20090.32 38
20091.66 35
20093.00 44
20094.34 51
20095.68 40
20097.02 50
20098.36 33
20099.70 42
20101.04 46
20102.38 38
20103.72 33
20105.06 39
20106.40 30
20107.74 41
20109.08 44
20110.43 40
20111.77 34
20113.11 50
20114.45 46
20115.79 45
20117.13 52
20118.47 43
20119.81 51
20121.15 44
20122.49 51
20123.83 33
20125.18 48
20126.52 50
20127.86 39
20129.20 51
20130.54 31
20131.88 43
20133.22 41
20134.57 36
20135.91 41
20137.25 45
20138.59 37
20139.93 50
20141.27 39
