# Supplementary material for: MALDI-TOF MS typing enables the classification of brewing yeasts of the genus Saccharomyces to major beer styles
Source: PLoS One. 2017 Aug 9;12(8):e0181694. doi: 10.1371/journal.pone.0181694 (PMC5549903; doi:10.1371/journal.pone.0181694)
Supplement: S15 File — The directory includes 90 raw files and was zipped to “.zip”; the folder has three strains with 30 spectra per strain; S1 Text explains the raw files with an example and Table 1 represents the yeast strains used within the experiment. (ZIP) [file pone.0181694.s018.zip › 43-45/30669-454-OG-WB-WB-YPG-18h-E-E_2015-11-10__0_B2_1.dat]

2000.57 1390
2000.99 1334
2001.41 1480
2001.83 1365
2002.26 1441
2002.68 1454
2003.10 1498
2003.52 1423
2003.94 1393
2004.36 1224
2004.79 1197
2005.21 1392
2005.63 1431
2006.05 1329
2006.48 1184
2006.90 1219
2007.32 1264
2007.74 1259
2008.16 1311
2008.59 1251
2009.01 1301
2009.43 1254
2009.85 1302
2010.28 1355
2010.70 1424
2011.12 1345
2011.55 1253
2011.97 1288
2012.39 1315
2012.81 1198
2013.24 1242
2013.66 1227
2014.08 1195
2014.51 1228
2014.93 1101
2015.35 1115
2015.78 1145
2016.20 1212
2016.62 1270
2017.05 1373
2017.47 1419
2017.89 1328
2018.32 1162
2018.74 1248
2019.16 1339
2019.59 1315
2020.01 1301
2020.43 1366
2020.86 1346
2021.28 1331
2021.70 1306
2022.13 1416
2022.55 1214
2022.98 1301
2023.40 1250
2023.82 1115
2024.25 1266
2024.67 1295
2025.10 1232
2025.52 1179
2025.95 1190
2026.37 1213
2026.79 1241
2027.22 1120
2027.64 1257
2028.07 1195
2028.49 1217
2028.92 1163
2029.34 1277
2029.77 1104
2030.19 1100
2030.61 1252
2031.04 1351
2031.46 1229
2031.89 1246
2032.31 1171
2032.74 1106
2033.16 1115
2033.59 1168
2034.01 1282
2034.44 1324
2034.86 1218
2035.29 1230
2035.72 1293
2036.14 1183
2036.57 1378
2036.99 1316
2037.42 1156
2037.84 1153
2038.27 1308
2038.69 1196
2039.12 1272
2039.54 1232
2039.97 1208
2040.40 1218
2040.82 1274
2041.25 1244
2041.67 1114
2042.10 1294
2042.53 1228
2042.95 1285
2043.38 1366
2043.80 1263
2044.23 1174
2044.66 1293
2045.08 1299
2045.51 1287
2045.94 1295
2046.36 1289
2046.79 1309
2047.21 1339
2047.64 1289
2048.07 1303
2048.49 1299
2048.92 1280
2049.35 1265
2049.77 1334
2050.20 1248
2050.63 1163
2051.06 1218
2051.48 1208
2051.91 1314
2052.34 1325
2052.76 1211
2053.19 1312
2053.62 1298
2054.04 1318
2054.47 1297
2054.90 1262
2055.33 1279
2055.75 1287
2056.18 1243
2056.61 1297
2057.04 1370
2057.46 1300
2057.89 1397
2058.32 1422
2058.75 1372
2059.17 1468
2059.60 1302
2060.03 1312
2060.46 1322
2060.89 1320
2061.31 1348
2061.74 1360
2062.17 1428
2062.60 1455
2063.03 1351
2063.45 1332
2063.88 1422
2064.31 1536
2064.74 1693
2065.17 1770
2065.60 1707
2066.02 1900
2066.45 1923
2066.88 2045
2067.31 1926
2067.74 1852
2068.17 1808
2068.60 1579
2069.02 1580
2069.45 1534
2069.88 1450
2070.31 1534
2070.74 1397
2071.17 1293
2071.60 1191
2072.03 1235
2072.46 1429
2072.89 1403
2073.31 1315
2073.74 1398
2074.17 1321
2074.60 1433
2075.03 1312
2075.46 1350
2075.89 1252
2076.32 1427
2076.75 1498
2077.18 1300
2077.61 1333
2078.04 1226
2078.47 1286
2078.90 1356
2079.33 1489
2079.76 1459
2080.19 1263
2080.62 1313
2081.05 1309
2081.48 1171
2081.91 1118
2082.34 1197
2082.77 1296
2083.20 1293
2083.63 1472
2084.06 1258
2084.49 1246
2084.92 1218
2085.35 1316
2085.78 1383
2086.21 1227
2086.64 1246
2087.07 1288
2087.50 1326
2087.93 1302
2088.36 1233
2088.80 1151
2089.23 1190
2089.66 1236
2090.09 1282
2090.52 1290
2090.95 1128
2091.38 1296
2091.81 1370
2092.24 1298
2092.67 1191
2093.11 1271
2093.54 1147
2093.97 1169
2094.40 1170
2094.83 1142
2095.26 1223
2095.69 1243
2096.13 1238
2096.56 1167
2096.99 1022
2097.42 1110
2097.85 1258
2098.28 1198
2098.72 1034
2099.15 1067
2099.58 1059
2100.01 1192
2100.44 1164
2100.88 1183
2101.31 1076
2101.74 1166
2102.17 1212
2102.60 1306
2103.04 1264
2103.47 1203
2103.90 1238
2104.33 1173
2104.77 1310
2105.20 1225
2105.63 1182
2106.06 1198
2106.50 1287
2106.93 1213
2107.36 1159
2107.79 1282
2108.23 1288
2108.66 1339
2109.09 1261
2109.53 1279
2109.96 1220
2110.39 1318
2110.83 1142
2111.26 1230
2111.69 1089
2112.12 1307
2112.56 1264
2112.99 1189
2113.42 1260
2113.86 1208
2114.29 1235
2114.72 1143
2115.16 1145
2115.59 1220
2116.03 1136
2116.46 1109
2116.89 1232
2117.33 1289
2117.76 1228
2118.19 1174
2118.63 1189
2119.06 1273
2119.50 1229
2119.93 1248
2120.36 1166
2120.80 1171
2121.23 1171
2121.67 1141
2122.10 1280
2122.53 1147
2122.97 1110
2123.40 1235
2123.84 1216
2124.27 1260
2124.71 1208
2125.14 1190
2125.58 1183
2126.01 1163
2126.45 1179
2126.88 1108
2127.31 1268
2127.75 1210
2128.18 1246
2128.62 1185
2129.05 1100
2129.49 1199
2129.92 1237
2130.36 1237
2130.79 1253
2131.23 1257
2131.66 1151
2132.10 1274
2132.54 1208
2132.97 1320
2133.41 1178
2133.84 1212
2134.28 1247
2134.71 1173
2135.15 1275
2135.58 1230
2136.02 1275
2136.45 1272
2136.89 1154
2137.33 1287
2137.76 1193
2138.20 1147
2138.63 1288
2139.07 1301
2139.51 1190
2139.94 1093
2140.38 1162
2140.81 1210
2141.25 1166
2141.69 1312
2142.12 1189
2142.56 1112
2143.00 1060
2143.43 1088
2143.87 1120
2144.30 1112
2144.74 1125
2145.18 1112
2145.61 1160
2146.05 1207
2146.49 1254
2146.92 1160
2147.36 1214
2147.80 1221
2148.24 1257
2148.67 1237
2149.11 1264
2149.55 1245
2149.98 1395
2150.42 1245
2150.86 1274
2151.29 1489
2151.73 1443
2152.17 1307
2152.61 1256
2153.04 1207
2153.48 1362
2153.92 1374
2154.36 1311
2154.79 1288
2155.23 1224
2155.67 1209
2156.11 1298
2156.54 1208
2156.98 1117
2157.42 1076
2157.86 1238
2158.30 1222
2158.73 1169
2159.17 1174
2159.61 1324
2160.05 1276
2160.49 1253
2160.92 1245
2161.36 1305
2161.80 1317
2162.24 1174
2162.68 1098
2163.12 1168
2163.55 1233
2163.99 1239
2164.43 1173
2164.87 1134
2165.31 1318
2165.75 1254
2166.19 1190
2166.63 1172
2167.06 1305
2167.50 1327
2167.94 1246
2168.38 1331
2168.82 1304
2169.26 1246
2169.70 1300
2170.14 1297
2170.58 1420
2171.02 1490
2171.45 1438
2171.89 1426
2172.33 1389
2172.77 1460
2173.21 1616
2173.65 1888
2174.09 1770
2174.53 1784
2174.97 1850
2175.41 1802
2175.85 1845
2176.29 1957
2176.73 1947
2177.17 1981
2177.61 1893
2178.05 1673
2178.49 1560
2178.93 1512
2179.37 1562
2179.81 1490
2180.25 1414
2180.69 1328
2181.13 1162
2181.57 1318
2182.01 1307
2182.45 1325
2182.89 1229
2183.33 1322
2183.77 1309
2184.21 1307
2184.65 1307
2185.09 1175
2185.53 1213
2185.97 1177
2186.42 1286
2186.86 1175
2187.30 1169
2187.74 1226
2188.18 1305
2188.62 1244
2189.06 1365
2189.50 1341
2189.94 1294
2190.38 1350
2190.83 1252
2191.27 1214
2191.71 1321
2192.15 1328
2192.59 1227
2193.03 1216
2193.47 1303
2193.92 1330
2194.36 1314
2194.80 1317
2195.24 1398
2195.68 1432
2196.12 1395
2196.57 1352
2197.01 1408
2197.45 1487
2197.89 1431
2198.33 1291
2198.78 1297
2199.22 1260
2199.66 1316
2200.10 1279
2200.54 1200
2200.99 1283
2201.43 1335
2201.87 1193
2202.31 1108
2202.76 1389
2203.20 1329
2203.64 1216
2204.08 1306
2204.53 1322
2204.97 1374
2205.41 1417
2205.85 1307
2206.30 1263
2206.74 1322
2207.18 1280
2207.62 1345
2208.07 1244
2208.51 1359
2208.95 1346
2209.40 1331
2209.84 1225
2210.28 1274
2210.73 1248
2211.17 1271
2211.61 1345
2212.06 1290
2212.50 1369
2212.94 1207
2213.39 1176
2213.83 1277
2214.27 1293
2214.72 1202
2215.16 1281
2215.60 1231
2216.05 1313
2216.49 1279
2216.94 1207
2217.38 1169
2217.82 1146
2218.27 1126
2218.71 1101
2219.16 1100
2219.60 1067
2220.04 1179
2220.49 1155
2220.93 1304
2221.38 1144
2221.82 1237
2222.27 1110
2222.71 1263
2223.15 1206
2223.60 1284
2224.04 1249
2224.49 1209
2224.93 1284
2225.38 1442
2225.82 1289
2226.27 1324
2226.71 1340
2227.16 1318
2227.60 1225
2228.05 1270
2228.49 1318
2228.94 1410
2229.38 1306
2229.83 1259
2230.27 1229
2230.72 1385
2231.16 1347
2231.61 1313
2232.05 1428
2232.50 1415
2232.94 1273
2233.39 1370
2233.83 1349
2234.28 1379
2234.73 1398
2235.17 1417
2235.62 1338
2236.06 1251
2236.51 1336
2236.95 1273
2237.40 1242
2237.85 1221
2238.29 1133
2238.74 1233
2239.18 1140
2239.63 1082
2240.08 1020
2240.52 1155
2240.97 1269
2241.42 1212
2241.86 1148
2242.31 1122
2242.75 1128
2243.20 1132
2243.65 1125
2244.09 1160
2244.54 1015
2244.99 1068
2245.43 1191
2245.88 1111
2246.33 1112
2246.77 1113
2247.22 1128
2247.67 1211
2248.12 1170
2248.56 1151
2249.01 1179
2249.46 1211
2249.90 1151
2250.35 1215
2250.80 1145
2251.24 1146
2251.69 1077
2252.14 1057
2252.59 1161
2253.03 1221
2253.48 1080
2253.93 1168
2254.38 1087
2254.82 1038
2255.27 1105
2255.72 1106
2256.17 1065
2256.62 1095
2257.06 1086
2257.51 1012
2257.96 1113
2258.41 1091
2258.86 1117
2259.30 1190
2259.75 1048
2260.20 1205
2260.65 1087
2261.10 1122
2261.54 1209
2261.99 1220
2262.44 1175
2262.89 1136
2263.34 1154
2263.79 1174
2264.23 1187
2264.68 1218
2265.13 1239
2265.58 1142
2266.03 1218
2266.48 1304
2266.93 1254
2267.38 1086
2267.82 1113
2268.27 1140
2268.72 1206
2269.17 1235
2269.62 1301
2270.07 1336
2270.52 1335
2270.97 1321
2271.42 1320
2271.87 1386
2272.32 1262
2272.77 1340
2273.22 1472
2273.66 1359
2274.11 1337
2274.56 1226
2275.01 1271
2275.46 1314
2275.91 1220
2276.36 1246
2276.81 1144
2277.26 1124
2277.71 1185
2278.16 1161
2278.61 1166
2279.06 1090
2279.51 1075
2279.96 1168
2280.41 1234
2280.86 1072
2281.31 1131
2281.76 1185
2282.21 1189
2282.66 1208
2283.11 1103
2283.56 1071
2284.02 1070
2284.47 1128
2284.92 1125
2285.37 1139
2285.82 1152
2286.27 1206
2286.72 1202
2287.17 1173
2287.62 1394
2288.07 1377
2288.52 1527
2288.97 1564
2289.42 1608
2289.88 1641
2290.33 1759
2290.78 1793
2291.23 1918
2291.68 2092
2292.13 2177
2292.58 2239
2293.03 2089
2293.49 1886
2293.94 1928
2294.39 1819
2294.84 1708
2295.29 1641
2295.74 1411
2296.20 1535
2296.65 1293
2297.10 1290
2297.55 1366
2298.00 1313
2298.46 1242
2298.91 1148
2299.36 1101
2299.81 1294
2300.26 1254
2300.72 1175
2301.17 1074
2301.62 1205
2302.07 1206
2302.52 1129
2302.98 1130
2303.43 1115
2303.88 1092
2304.33 1050
2304.79 1120
2305.24 1112
2305.69 1146
2306.14 1248
2306.60 997
2307.05 1152
2307.50 1241
2307.96 1115
2308.41 1180
2308.86 1351
2309.31 1281
2309.77 1250
2310.22 1323
2310.67 1375
2311.13 1424
2311.58 1383
2312.03 1413
2312.49 1198
2312.94 1161
2313.39 1241
2313.85 1344
2314.30 1291
2314.75 1307
2315.21 1158
2315.66 1249
2316.12 1245
2316.57 1253
2317.02 1181
2317.48 1225
2317.93 1206
2318.38 1254
2318.84 1206
2319.29 1265
2319.75 1258
2320.20 1175
2320.65 1204
2321.11 1182
2321.56 1098
2322.02 1253
2322.47 1392
2322.93 1375
2323.38 1404
2323.83 1508
2324.29 1668
2324.74 1827
2325.20 1822
2325.65 1754
2326.11 1694
2326.56 1969
2327.02 1942
2327.47 1862
2327.93 1830
2328.38 1800
2328.84 1705
2329.29 1632
2329.75 1545
2330.20 1413
2330.66 1304
2331.11 1280
2331.57 1271
2332.02 1338
2332.48 1292
2332.93 1212
2333.39 1275
2333.84 1255
2334.30 1229
2334.75 1189
2335.21 1140
2335.67 1218
2336.12 1204
2336.58 1129
2337.03 1127
2337.49 1243
2337.94 1101
2338.40 1168
2338.86 1141
2339.31 1128
2339.77 1194
2340.22 1351
2340.68 1216
2341.14 1132
2341.59 1166
2342.05 1161
2342.50 1206
2342.96 1046
2343.42 1033
2343.87 1125
2344.33 1008
2344.79 976
2345.24 1143
2345.70 1109
2346.16 1132
2346.61 1139
2347.07 1066
2347.53 1253
2347.98 1281
2348.44 1213
2348.90 1154
2349.35 1176
2349.81 1135
2350.27 1243
2350.72 1160
2351.18 1113
2351.64 1179
2352.10 1090
2352.55 1013
2353.01 1219
2353.47 1163
2353.93 1135
2354.38 1142
2354.84 1074
2355.30 1046
2355.76 1135
2356.21 1095
2356.67 1104
2357.13 1141
2357.59 1145
2358.04 1121
2358.50 1161
2358.96 1107
2359.42 1074
2359.87 1131
2360.33 1127
2360.79 1299
2361.25 1123
2361.71 1105
2362.17 1079
2362.62 1202
2363.08 1161
2363.54 1179
2364.00 1227
2364.46 1190
2364.92 1113
2365.37 1069
2365.83 1071
2366.29 1110
2366.75 1267
2367.21 1152
2367.67 1194
2368.13 1211
2368.58 1184
2369.04 1123
2369.50 1213
2369.96 1304
2370.42 1152
2370.88 1126
2371.34 1228
2371.80 1196
2372.26 1065
2372.72 1167
2373.17 1259
2373.63 1225
2374.09 1197
2374.55 1382
2375.01 1216
2375.47 1272
2375.93 1275
2376.39 1341
2376.85 1282
2377.31 1272
2377.77 1260
2378.23 1278
2378.69 1278
2379.15 1152
2379.61 1014
2380.07 1109
2380.53 1250
2380.99 1272
2381.45 1218
2381.91 1247
2382.37 1139
2382.83 1019
2383.29 1115
2383.75 1201
2384.21 1129
2384.67 1019
2385.13 1106
2385.59 1067
2386.05 1051
2386.51 1102
2386.97 1033
2387.43 1146
2387.89 1023
2388.35 1066
2388.82 1120
2389.28 1165
2389.74 1254
2390.20 1110
2390.66 1076
2391.12 1152
2391.58 1146
2392.04 1105
2392.50 1135
2392.96 1188
2393.42 1243
2393.89 962
2394.35 1139
2394.81 1218
2395.27 1169
2395.73 1227
2396.19 1232
2396.65 1125
2397.12 1079
2397.58 1121
2398.04 1111
2398.50 1165
2398.96 1170
2399.42 1028
2399.89 1053
2400.35 992
2400.81 1132
2401.27 1078
2401.73 977
2402.20 1003
2402.66 1060
2403.12 1099
2403.58 989
2404.04 1016
2404.51 1095
2404.97 1134
2405.43 1128
2405.89 1121
2406.36 1204
2406.82 1206
2407.28 1050
2407.74 1102
2408.21 1056
2408.67 1069
2409.13 1102
2409.59 1075
2410.06 1049
2410.52 1060
2410.98 1023
2411.45 943
2411.91 1046
2412.37 963
2412.84 1086
2413.30 1054
2413.76 1205
2414.22 972
2414.69 1011
2415.15 1055
2415.61 1095
2416.08 1082
2416.54 1181
2417.00 1142
2417.47 1208
2417.93 1153
2418.40 1313
2418.86 1229
2419.32 1157
2419.79 1210
2420.25 1164
2420.71 1191
2421.18 1183
2421.64 1213
2422.11 1217
2422.57 1118
2423.03 1162
2423.50 1147
2423.96 1250
2424.43 1247
2424.89 1216
2425.35 1128
2425.82 1162
2426.28 1150
2426.75 1236
2427.21 1152
2427.68 1235
2428.14 1291
2428.61 1222
2429.07 1099
2429.54 1102
2430.00 1128
2430.46 1179
2430.93 1187
2431.39 1090
2431.86 1074
2432.32 996
2432.79 1117
2433.25 1011
2433.72 1048
2434.18 1124
2434.65 1092
2435.11 1040
2435.58 1123
2436.04 1059
2436.51 1137
2436.98 1082
2437.44 1104
2437.91 1060
2438.37 1077
2438.84 1028
2439.30 1139
2439.77 1089
2440.23 1026
2440.70 1011
2441.17 1008
2441.63 1191
2442.10 1152
2442.56 1150
2443.03 1077
2443.50 1193
2443.96 1169
2444.43 1107
2444.89 1134
2445.36 1227
2445.83 1154
2446.29 1164
2446.76 1098
2447.23 974
2447.69 1055
2448.16 1018
2448.62 1123
2449.09 1150
2449.56 1241
2450.02 1081
2450.49 1114
2450.96 1146
2451.42 1024
2451.89 1104
2452.36 1046
2452.82 1120
2453.29 1119
2453.76 1030
2454.23 1081
2454.69 1075
2455.16 1020
2455.63 1101
2456.09 1134
2456.56 1086
2457.03 1124
2457.50 1055
2457.96 992
2458.43 986
2458.90 1090
2459.37 1061
2459.83 1072
2460.30 1090
2460.77 1132
2461.24 1113
2461.70 991
2462.17 1048
2462.64 1034
2463.11 936
2463.58 1078
2464.04 1180
2464.51 1070
2464.98 1029
2465.45 972
2465.92 1119
2466.38 1146
2466.85 1088
2467.32 1004
2467.79 1158
2468.26 1203
2468.73 1172
2469.19 1008
2469.66 1066
2470.13 1083
2470.60 1092
2471.07 1108
2471.54 1095
2472.01 1032
2472.47 1043
2472.94 1041
2473.41 1194
2473.88 1082
2474.35 1042
2474.82 1061
2475.29 1044
2475.76 1055
2476.23 1045
2476.70 1078
2477.16 1038
2477.63 1039
2478.10 1123
2478.57 1113
2479.04 975
2479.51 1123
2479.98 1067
2480.45 1080
2480.92 1002
2481.39 1054
2481.86 1206
2482.33 1013
2482.80 1069
2483.27 1001
2483.74 931
2484.21 994
2484.68 911
2485.15 926
2485.62 1111
2486.09 1070
2486.56 1022
2487.03 1003
2487.50 1068
2487.97 1093
2488.44 1134
2488.91 1213
2489.38 1211
2489.85 1168
2490.32 1202
2490.79 1175
2491.26 1081
2491.73 1153
2492.20 1171
2492.67 1171
2493.14 1255
2493.61 1217
2494.09 1135
2494.56 1099
2495.03 1239
2495.50 1178
2495.97 1271
2496.44 1215
2496.91 1304
2497.38 1410
2497.85 1231
2498.32 1135
2498.80 1123
2499.27 1114
2499.74 1027
2500.21 1026
2500.68 1225
2501.15 1178
2501.62 1046
2502.10 1096
2502.57 1070
2503.04 1061
2503.51 1071
2503.98 1046
2504.45 1078
2504.93 1139
2505.40 1106
2505.87 1085
2506.34 1055
2506.81 1106
2507.29 1051
2507.76 1081
2508.23 1077
2508.70 1101
2509.17 1027
2509.65 1132
2510.12 1196
2510.59 1281
2511.06 1349
2511.54 1122
2512.01 1163
2512.48 1032
2512.95 1162
2513.43 1250
2513.90 1286
2514.37 1236
2514.84 1203
2515.32 1189
2515.79 1097
2516.26 1166
2516.74 1237
2517.21 1033
2517.68 1115
2518.16 1206
2518.63 1096
2519.10 1122
2519.57 1056
2520.05 1087
2520.52 1054
2520.99 1093
2521.47 1119
2521.94 1107
2522.42 1168
2522.89 1160
2523.36 1127
2523.84 1027
2524.31 1041
2524.78 1081
2525.26 1035
2525.73 1018
2526.20 1062
2526.68 1056
2527.15 1046
2527.63 1069
2528.10 1065
2528.57 1057
2529.05 1148
2529.52 1214
2530.00 1214
2530.47 1206
2530.95 1185
2531.42 1123
2531.89 1060
2532.37 1082
2532.84 1045
2533.32 1109
2533.79 1191
2534.27 1208
2534.74 1181
2535.22 1151
2535.69 1072
2536.17 1093
2536.64 1128
2537.11 1146
2537.59 1033
2538.06 1188
2538.54 1211
2539.01 1068
2539.49 1264
2539.97 1288
2540.44 1265
2540.92 1167
2541.39 1189
2541.87 1221
2542.34 1124
2542.82 1130
2543.29 1144
2543.77 1221
2544.24 1201
2544.72 1267
2545.19 1289
2545.67 1167
2546.15 1095
2546.62 1068
2547.10 1240
2547.57 1178
2548.05 1144
2548.52 1159
2549.00 1169
2549.48 1152
2549.95 1175
2550.43 1314
2550.91 1322
2551.38 1306
2551.86 1225
2552.33 1249
2552.81 1166
2553.29 1210
2553.76 1212
2554.24 1183
2554.72 1151
2555.19 1151
2555.67 1210
2556.15 1245
2556.62 1153
2557.10 1070
2557.58 1084
2558.05 1009
2558.53 1126
2559.01 1079
2559.48 1146
2559.96 1084
2560.44 1108
2560.91 1039
2561.39 1031
2561.87 1124
2562.35 1148
2562.82 1216
2563.30 1036
2563.78 1046
2564.26 1048
2564.73 1063
2565.21 1003
2565.69 989
2566.17 1095
2566.64 989
2567.12 1014
2567.60 1032
2568.08 980
2568.55 1032
2569.03 1014
2569.51 1040
2569.99 1054
2570.47 1014
2570.94 1000
2571.42 948
2571.90 1078
2572.38 1149
2572.86 1021
2573.33 983
2573.81 991
2574.29 992
2574.77 1037
2575.25 985
2575.73 995
2576.20 945
2576.68 1077
2577.16 1037
2577.64 1019
2578.12 1105
2578.60 970
2579.08 943
2579.56 1080
2580.03 1009
2580.51 1019
2580.99 1059
2581.47 993
2581.95 1020
2582.43 1154
2582.91 1008
2583.39 1055
2583.87 990
2584.35 933
2584.83 996
2585.30 1011
2585.78 944
2586.26 1035
2586.74 906
2587.22 1025
2587.70 1096
2588.18 1064
2588.66 956
2589.14 1075
2589.62 1140
2590.10 1067
2590.58 1004
2591.06 1068
2591.54 1046
2592.02 1029
2592.50 1069
2592.98 1110
2593.46 956
2593.94 900
2594.42 1014
2594.90 912
2595.38 981
2595.86 1009
2596.34 951
2596.82 965
2597.30 1047
2597.78 1067
2598.26 1077
2598.74 1051
2599.23 1074
2599.71 989
2600.19 907
2600.67 1026
2601.15 1109
2601.63 1018
2602.11 1027
2602.59 1062
2603.07 979
2603.55 926
2604.03 905
2604.52 906
2605.00 1002
2605.48 982
2605.96 948
2606.44 959
2606.92 1021
2607.40 952
2607.88 969
2608.37 1155
2608.85 1130
2609.33 1246
2609.81 1021
2610.29 1019
2610.77 1031
2611.26 1022
2611.74 954
2612.22 949
2612.70 950
2613.18 1011
2613.67 1012
2614.15 964
2614.63 999
2615.11 1127
2615.59 1099
2616.08 857
2616.56 923
2617.04 993
2617.52 1094
2618.01 1092
2618.49 1019
2618.97 936
2619.45 996
2619.93 966
2620.42 1027
2620.90 1027
2621.38 1098
2621.87 1009
2622.35 1013
2622.83 1047
2623.31 947
2623.80 997
2624.28 951
2624.76 905
2625.25 922
2625.73 1061
2626.21 868
2626.70 904
2627.18 1108
2627.66 1031
2628.15 1032
2628.63 1004
2629.11 1167
2629.60 1113
2630.08 992
2630.56 975
2631.05 968
2631.53 1091
2632.01 1086
2632.50 1095
2632.98 1132
2633.46 1138
2633.95 1120
2634.43 977
2634.92 1100
2635.40 1149
2635.88 1126
2636.37 1154
2636.85 991
2637.34 982
2637.82 971
2638.31 977
2638.79 1032
2639.27 959
2639.76 945
2640.24 1067
2640.73 1100
2641.21 1097
2641.70 975
2642.18 1053
2642.67 1015
2643.15 1005
2643.63 1060
2644.12 1089
2644.60 1134
2645.09 1077
2645.57 1001
2646.06 1020
2646.54 1066
2647.03 1006
2647.51 970
2648.00 922
2648.48 1006
2648.97 999
2649.46 919
2649.94 936
2650.43 1003
2650.91 978
2651.40 1058
2651.88 1032
2652.37 952
2652.85 927
2653.34 921
2653.82 978
2654.31 935
2654.80 996
2655.28 902
2655.77 1003
2656.25 1118
2656.74 1029
2657.23 945
2657.71 1058
2658.20 981
2658.68 874
2659.17 886
2659.66 921
2660.14 874
2660.63 895
2661.11 990
2661.60 960
2662.09 972
2662.57 939
2663.06 924
2663.55 959
2664.03 1043
2664.52 954
2665.01 1012
2665.49 1032
2665.98 963
2666.47 918
2666.95 906
2667.44 975
2667.93 972
2668.42 1007
2668.90 948
2669.39 966
2669.88 986
2670.36 1009
2670.85 976
2671.34 978
2671.83 1023
2672.31 1116
2672.80 1030
2673.29 1211
2673.78 1137
2674.26 1135
2674.75 1257
2675.24 1223
2675.73 1164
2676.21 1168
2676.70 1214
2677.19 1152
2677.68 1203
2678.16 1127
2678.65 1068
2679.14 1147
2679.63 1015
2680.12 1053
2680.61 1107
2681.09 1045
2681.58 1082
2682.07 1024
2682.56 901
2683.05 971
2683.53 1009
2684.02 1009
2684.51 969
2685.00 935
2685.49 904
2685.98 1009
2686.47 902
2686.95 982
2687.44 1022
2687.93 996
2688.42 1035
2688.91 1102
2689.40 1000
2689.89 1045
2690.38 1031
2690.87 962
2691.35 966
2691.84 948
2692.33 962
2692.82 1011
2693.31 1000
2693.80 947
2694.29 859
2694.78 957
2695.27 1095
2695.76 1013
2696.25 987
2696.74 1023
2697.23 1039
2697.72 904
2698.21 915
2698.70 947
2699.19 968
2699.68 1014
2700.17 935
2700.66 1002
2701.15 967
2701.64 1054
2702.13 974
2702.62 981
2703.11 1061
2703.60 1021
2704.09 1009
2704.58 907
2705.07 1033
2705.56 1118
2706.05 1123
2706.54 1012
2707.03 1056
2707.52 1054
2708.01 1022
2708.50 1001
2708.99 1096
2709.48 954
2709.97 961
2710.46 874
2710.96 981
2711.45 1016
2711.94 1018
2712.43 1038
2712.92 994
2713.41 917
2713.90 971
2714.39 1035
2714.88 987
2715.38 914
2715.87 965
2716.36 933
2716.85 919
2717.34 957
2717.83 1031
2718.32 936
2718.82 913
2719.31 895
2719.80 940
2720.29 981
2720.78 1006
2721.27 955
2721.77 1047
2722.26 1137
2722.75 1250
2723.24 1030
2723.73 1029
2724.23 1038
2724.72 1059
2725.21 1091
2725.70 1096
2726.19 1138
2726.69 985
2727.18 948
2727.67 1076
2728.16 997
2728.66 1010
2729.15 964
2729.64 1045
2730.13 1134
2730.63 1021
2731.12 996
2731.61 914
2732.11 984
2732.60 1073
2733.09 1050
2733.58 1057
2734.08 1025
2734.57 989
2735.06 1141
2735.56 1053
2736.05 990
2736.54 958
2737.04 1025
2737.53 1059
2738.02 985
2738.52 1121
2739.01 1067
2739.50 1089
2740.00 1112
2740.49 1075
2740.98 973
2741.48 1049
2741.97 917
2742.46 1075
2742.96 1090
2743.45 1012
2743.95 923
2744.44 941
2744.93 940
2745.43 976
2745.92 1007
2746.42 1020
2746.91 1053
2747.40 985
2747.90 1073
2748.39 1055
2748.89 1147
2749.38 1151
2749.88 1103
2750.37 978
2750.86 990
2751.36 1111
2751.85 1035
2752.35 1071
2752.84 1111
2753.34 1127
2753.83 1021
2754.33 999
2754.82 986
2755.32 1016
2755.81 1059
2756.31 1163
2756.80 1037
2757.30 989
2757.79 890
2758.29 975
2758.78 1026
2759.28 929
2759.77 947
2760.27 932
2760.76 961
2761.26 1063
2761.75 1094
2762.25 1005
2762.75 1118
2763.24 998
2763.74 1019
2764.23 941
2764.73 1016
2765.22 1014
2765.72 947
2766.22 924
2766.71 956
2767.21 990
2767.70 872
2768.20 969
2768.70 1021
2769.19 993
2769.69 908
2770.18 945
2770.68 962
2771.18 972
2771.67 1003
2772.17 968
2772.67 1035
2773.16 1135
2773.66 1162
2774.16 1161
2774.65 1150
2775.15 1051
2775.65 1164
2776.14 1163
2776.64 1161
2777.14 1143
2777.63 1092
2778.13 1181
2778.63 1190
2779.12 1181
2779.62 1164
2780.12 1114
2780.62 1083
2781.11 1041
2781.61 1047
2782.11 1055
2782.60 945
2783.10 1017
2783.60 1007
2784.10 895
2784.59 919
2785.09 1029
2785.59 1129
2786.09 927
2786.58 878
2787.08 908
2787.58 948
2788.08 824
2788.58 823
2789.07 938
2789.57 1013
2790.07 942
2790.57 856
2791.07 932
2791.56 862
2792.06 876
2792.56 1013
2793.06 966
2793.56 853
2794.06 908
2794.55 863
2795.05 888
2795.55 1019
2796.05 1015
2796.55 888
2797.05 961
2797.55 947
2798.04 860
2798.54 940
2799.04 985
2799.54 1136
2800.04 1124
2800.54 915
2801.04 873
2801.54 877
2802.04 900
2802.53 894
2803.03 903
2803.53 941
2804.03 978
2804.53 1006
2805.03 1093
2805.53 1092
2806.03 1030
2806.53 955
2807.03 1003
2807.53 1061
2808.03 1081
2808.53 1008
2809.03 1046
2809.53 1185
2810.03 1089
2810.53 1105
2811.03 1089
2811.53 1109
2812.03 1103
2812.53 944
2813.03 1023
2813.53 988
2814.03 996
2814.53 1111
2815.03 1016
2815.53 987
2816.03 910
2816.53 903
2817.03 904
2817.53 902
2818.03 980
2818.53 923
2819.03 994
2819.53 1000
2820.03 1040
2820.53 1085
2821.03 1109
2821.53 1119
2822.03 1133
2822.54 1082
2823.04 1084
2823.54 1116
2824.04 1007
2824.54 1134
2825.04 1052
2825.54 1106
2826.04 1006
2826.54 1125
2827.05 1023
2827.55 1034
2828.05 996
2828.55 950
2829.05 984
2829.55 1053
2830.05 1056
2830.56 933
2831.06 1039
2831.56 942
2832.06 1031
2832.56 902
2833.06 948
2833.57 963
2834.07 990
2834.57 951
2835.07 1008
2835.57 999
2836.08 1120
2836.58 1021
2837.08 1052
2837.58 1090
2838.09 1118
2838.59 1037
2839.09 981
2839.59 981
2840.09 920
2840.60 1022
2841.10 981
2841.60 927
2842.11 943
2842.61 1061
2843.11 912
2843.61 946
2844.12 979
2844.62 1152
2845.12 1060
2845.62 1029
2846.13 1070
2846.63 1053
2847.13 1056
2847.64 1040
2848.14 1176
2848.64 1236
2849.15 1240
2849.65 1263
2850.15 1225
2850.66 1227
2851.16 1032
2851.66 1119
2852.17 1139
2852.67 1153
2853.17 1082
2853.68 1068
2854.18 1110
2854.69 1079
2855.19 998
2855.69 999
2856.20 1028
2856.70 1053
2857.20 1035
2857.71 958
2858.21 1022
2858.72 1060
2859.22 1105
2859.73 1077
2860.23 997
2860.73 963
2861.24 983
2861.74 970
2862.25 974
2862.75 970
2863.26 886
2863.76 937
2864.27 953
2864.77 962
2865.27 1008
2865.78 1003
2866.28 922
2866.79 905
2867.29 973
2867.80 912
2868.30 935
2868.81 874
2869.31 950
2869.82 1013
2870.32 1033
2870.83 996
2871.33 1089
2871.84 1080
2872.34 1054
2872.85 994
2873.36 1082
2873.86 976
2874.37 1053
2874.87 1092
2875.38 1049
2875.88 1114
2876.39 1202
2876.89 1202
2877.40 987
2877.91 1107
2878.41 1070
2878.92 1073
2879.42 1062
2879.93 1004
2880.44 1043
2880.94 1095
2881.45 1055
2881.95 1007
2882.46 907
2882.97 980
2883.47 994
2883.98 1069
2884.49 991
2884.99 1116
2885.50 1127
2886.00 1067
2886.51 1016
2887.02 1018
2887.52 1056
2888.03 1104
2888.54 1156
2889.04 1219
2889.55 1230
2890.06 1323
2890.57 1292
2891.07 1254
2891.58 1198
2892.09 1160
2892.59 1096
2893.10 1243
2893.61 1299
2894.12 1224
2894.62 1367
2895.13 1484
2895.64 1610
2896.14 1642
2896.65 1761
2897.16 1655
2897.67 1644
2898.17 1456
2898.68 1355
2899.19 1399
2899.70 1480
2900.21 1363
2900.71 1233
2901.22 1111
2901.73 1230
2902.24 1293
2902.74 1189
2903.25 1191
2903.76 1230
2904.27 1120
2904.78 1231
2905.29 1286
2905.79 1297
2906.30 1207
2906.81 1325
2907.32 1289
2907.83 1142
2908.34 1164
2908.84 1264
2909.35 1301
2909.86 1164
2910.37 1118
2910.88 1120
2911.39 1176
2911.90 1142
2912.40 1090
2912.91 1045
2913.42 990
2913.93 1056
2914.44 948
2914.95 1114
2915.46 1102
2915.97 1105
2916.48 1065
2916.99 1090
2917.50 1102
2918.00 990
2918.51 1058
2919.02 1029
2919.53 979
2920.04 992
2920.55 951
2921.06 1115
2921.57 1011
2922.08 900
2922.59 944
2923.10 1033
2923.61 1042
2924.12 1017
2924.63 1078
2925.14 1024
2925.65 1092
2926.16 1050
2926.67 1145
2927.18 1106
2927.69 1079
2928.20 1043
2928.71 1006
2929.22 921
2929.73 989
2930.24 955
2930.75 918
2931.26 914
2931.77 972
2932.28 940
2932.79 926
2933.30 852
2933.82 1045
2934.33 1025
2934.84 978
2935.35 1091
2935.86 1030
2936.37 972
2936.88 994
2937.39 1055
2937.90 1107
2938.41 1052
2938.92 1015
2939.44 1157
2939.95 1074
2940.46 936
2940.97 1040
2941.48 1142
2941.99 1151
2942.50 1168
2943.02 1038
2943.53 947
2944.04 973
2944.55 983
2945.06 1000
2945.57 1067
2946.09 1019
2946.60 1010
2947.11 941
2947.62 975
2948.13 949
2948.64 929
2949.16 944
2949.67 1003
2950.18 998
2950.69 970
2951.21 965
2951.72 1021
2952.23 874
2952.74 890
2953.25 950
2953.77 1103
2954.28 1081
2954.79 1038
2955.30 998
2955.82 1042
2956.33 989
2956.84 1058
2957.36 1002
2957.87 917
2958.38 1015
2958.89 1017
2959.41 1057
2959.92 992
2960.43 1001
2960.95 1031
2961.46 961
2961.97 1036
2962.49 929
2963.00 987
2963.51 937
2964.03 1043
2964.54 1036
2965.05 977
2965.57 949
2966.08 899
2966.59 1065
2967.11 981
2967.62 851
2968.13 927
2968.65 932
2969.16 908
2969.67 1001
2970.19 1042
2970.70 940
2971.22 949
2971.73 951
2972.24 1098
2972.76 1016
2973.27 1099
2973.79 1008
2974.30 1012
2974.82 1098
2975.33 1092
2975.84 1065
2976.36 1119
2976.87 1133
2977.39 1155
2977.90 1014
2978.42 984
2978.93 1007
2979.45 1112
2979.96 1174
2980.47 1081
2980.99 1150
2981.50 1128
2982.02 1357
2982.53 1242
2983.05 1248
2983.56 1195
2984.08 1282
2984.59 1161
2985.11 1116
2985.62 1075
2986.14 1250
2986.66 1286
2987.17 1256
2987.69 1216
2988.20 1285
2988.72 1221
2989.23 1229
2989.75 1251
2990.26 1189
2990.78 1206
2991.29 1290
2991.81 1206
2992.33 1174
2992.84 1217
2993.36 1192
2993.87 1320
2994.39 1256
2994.91 1154
2995.42 1396
2995.94 1422
2996.45 1369
2996.97 1374
2997.49 1408
2998.00 1425
2998.52 1440
2999.04 1415
2999.55 1337
3000.07 1379
3000.58 1513
3001.10 1674
3001.62 1873
3002.13 1861
3002.65 2247
3003.17 2493
3003.68 2781
3004.20 2937
3004.72 3084
3005.23 3065
3005.75 3244
3006.27 3298
3006.79 3078
3007.30 3070
3007.82 2993
3008.34 2915
3008.85 2579
3009.37 2276
3009.89 2117
3010.41 1831
3010.92 1556
3011.44 1529
3011.96 1382
3012.48 1296
3012.99 1420
3013.51 1423
3014.03 1429
3014.55 1271
3015.06 1422
3015.58 1299
3016.10 1288
3016.62 1291
3017.14 1229
3017.65 1128
3018.17 1225
3018.69 1301
3019.21 1331
3019.73 1369
3020.24 1322
3020.76 1348
3021.28 1257
3021.80 1271
3022.32 1316
3022.84 1291
3023.35 1366
3023.87 1432
3024.39 1332
3024.91 1240
3025.43 1287
3025.95 1355
3026.47 1306
3026.98 1217
3027.50 1214
3028.02 1239
3028.54 1402
3029.06 1318
3029.58 1315
3030.10 1276
3030.62 1252
3031.14 1200
3031.65 1100
3032.17 1002
3032.69 1115
3033.21 1228
3033.73 1156
3034.25 1124
3034.77 1195
3035.29 1155
3035.81 1117
3036.33 1135
3036.85 1141
3037.37 1147
3037.89 1094
3038.41 1119
3038.93 1212
3039.45 1171
3039.97 1064
3040.49 1123
3041.01 1109
3041.53 1212
3042.05 1103
3042.57 1196
3043.09 1122
3043.61 1006
3044.13 1142
3044.65 1256
3045.17 1183
3045.69 980
3046.21 1021
3046.73 1010
3047.25 1108
3047.77 1144
3048.29 1126
3048.81 1071
3049.33 1077
3049.85 1095
3050.37 1019
3050.89 1033
3051.42 1011
3051.94 954
3052.46 1028
3052.98 994
3053.50 1049
3054.02 1024
3054.54 1012
3055.06 1009
3055.58 1170
3056.11 1074
3056.63 1066
3057.15 1048
3057.67 1037
3058.19 977
3058.71 980
3059.23 1028
3059.76 1043
3060.28 965
3060.80 1042
3061.32 1092
3061.84 1144
3062.36 1140
3062.89 1120
3063.41 1101
3063.93 1128
3064.45 1201
3064.97 1117
3065.50 1280
3066.02 1274
3066.54 1192
3067.06 1099
3067.58 1088
3068.11 1062
3068.63 1135
3069.15 1219
3069.67 1130
3070.20 1233
3070.72 1259
3071.24 1284
3071.76 1218
3072.29 1242
3072.81 1121
3073.33 1112
3073.85 1137
3074.38 1114
3074.90 1162
3075.42 1266
3075.95 1325
3076.47 1300
3076.99 1197
3077.51 1321
3078.04 1346
3078.56 1446
3079.08 1451
3079.61 1473
3080.13 1421
3080.65 1396
3081.18 1504
3081.70 1575
3082.22 1699
3082.75 1678
3083.27 1597
3083.80 1618
3084.32 1605
3084.84 1797
3085.37 1597
3085.89 1593
3086.41 1508
3086.94 1386
3087.46 1371
3087.99 1424
3088.51 1325
3089.03 1411
3089.56 1408
3090.08 1451
3090.61 1381
3091.13 1399
3091.65 1321
3092.18 1321
3092.70 1385
3093.23 1361
3093.75 1269
3094.28 1386
3094.80 1471
3095.33 1549
3095.85 1549
3096.38 1568
3096.90 1607
3097.42 1703
3097.95 1812
3098.47 1713
3099.00 1659
3099.52 1939
3100.05 2181
3100.57 2728
3101.10 3262
3101.62 3403
3102.15 4194
3102.67 4943
3103.20 5548
3103.73 6457
3104.25 6759
3104.78 7349
3105.30 7674
3105.83 7221
3106.35 6482
3106.88 5659
3107.40 4893
3107.93 4012
3108.45 3672
3108.98 3141
3109.51 2833
3110.03 2684
3110.56 2658
3111.08 2396
3111.61 2705
3112.14 2740
3112.66 2632
3113.19 2523
3113.71 2446
3114.24 2357
3114.77 2270
3115.29 2219
3115.82 1982
3116.35 1825
3116.87 1802
3117.40 1834
3117.93 1669
3118.45 1610
3118.98 1700
3119.50 1799
3120.03 1643
3120.56 1557
3121.09 1789
3121.61 1859
3122.14 1705
3122.67 1616
3123.19 1722
3123.72 1715
3124.25 1647
3124.77 1690
3125.30 1532
3125.83 1546
3126.36 1435
3126.88 1508
3127.41 1498
3127.94 1365
3128.46 1445
3128.99 1370
3129.52 1342
3130.05 1449
3130.57 1376
3131.10 1287
3131.63 1412
3132.16 1263
3132.69 1308
3133.21 1351
3133.74 1317
3134.27 1287
3134.80 1197
3135.32 1144
3135.85 1246
3136.38 1310
3136.91 1262
3137.44 1231
3137.97 1235
3138.49 1349
3139.02 1268
3139.55 1229
3140.08 1097
3140.61 1031
3141.14 1071
3141.66 1167
3142.19 1162
3142.72 1245
3143.25 1204
3143.78 1305
3144.31 1323
3144.84 1186
3145.36 1096
3145.89 1132
3146.42 1150
3146.95 1202
3147.48 1213
3148.01 1200
3148.54 1276
3149.07 1319
3149.60 1317
3150.13 1429
3150.66 1412
3151.18 1369
3151.71 1449
3152.24 1361
3152.77 1329
3153.30 1255
3153.83 1287
3154.36 1286
3154.89 1419
3155.42 1347
3155.95 1338
3156.48 1496
3157.01 1426
3157.54 1513
3158.07 1432
3158.60 1566
3159.13 1374
3159.66 1376
3160.19 1469
3160.72 1476
3161.25 1483
3161.78 1312
3162.31 1364
3162.84 1452
3163.37 1311
3163.90 1238
3164.43 1206
3164.96 1391
3165.49 1193
3166.02 1280
3166.55 1223
3167.08 1137
3167.61 1231
3168.15 1147
3168.68 1180
3169.21 1154
3169.74 1191
3170.27 1111
3170.80 1070
3171.33 1150
3171.86 1166
3172.39 1174
3172.92 1172
3173.46 1254
3173.99 1275
3174.52 1234
3175.05 1252
3175.58 1352
3176.11 1283
3176.64 1404
3177.17 1380
3177.71 1315
3178.24 1378
3178.77 1402
3179.30 1248
3179.83 1352
3180.36 1284
3180.90 1247
3181.43 1216
3181.96 1220
3182.49 1081
3183.02 1055
3183.56 1010
3184.09 1117
3184.62 1110
3185.15 1107
3185.68 1104
3186.22 1154
3186.75 1212
3187.28 1132
3187.81 1150
3188.35 1118
3188.88 1054
3189.41 1056
3189.94 1255
3190.48 1166
3191.01 1158
3191.54 1086
3192.07 1080
3192.61 1162
3193.14 1101
3193.67 997
3194.21 1019
3194.74 1008
3195.27 965
3195.81 1014
3196.34 1036
3196.87 1170
3197.40 1122
3197.94 1013
3198.47 1105
3199.00 1144
3199.54 1183
3200.07 1117
3200.60 1167
3201.14 1185
3201.67 1116
3202.21 1163
3202.74 1391
3203.27 1331
3203.81 1219
3204.34 1224
3204.87 1279
3205.41 1144
3205.94 1269
3206.48 1231
3207.01 1183
3207.54 1239
3208.08 1219
3208.61 1227
3209.15 1306
3209.68 1312
3210.21 1456
3210.75 1413
3211.28 1274
3211.82 1473
3212.35 1407
3212.89 1384
3213.42 1474
3213.96 1535
3214.49 1421
3215.02 1428
3215.56 1359
3216.09 1276
3216.63 1236
3217.16 1172
3217.70 1126
3218.23 1300
3218.77 1123
3219.30 1056
3219.84 1042
3220.37 1048
3220.91 1078
3221.44 1186
3221.98 1101
3222.51 1163
3223.05 1282
3223.58 1260
3224.12 1264
3224.66 1306
3225.19 1409
3225.73 1487
3226.26 1430
3226.80 1386
3227.33 1355
3227.87 1508
3228.41 1315
3228.94 1239
3229.48 1338
3230.01 1337
3230.55 1327
3231.08 1243
3231.62 1103
3232.16 1302
3232.69 1326
3233.23 1239
3233.77 1127
3234.30 1199
3234.84 1335
3235.37 1245
3235.91 1376
3236.45 1347
3236.98 1238
3237.52 1360
3238.06 1395
3238.59 1455
3239.13 1535
3239.67 1533
3240.20 1497
3240.74 1608
3241.28 1617
3241.81 1441
3242.35 1457
3242.89 1410
3243.42 1430
3243.96 1451
3244.50 1425
3245.04 1387
3245.57 1467
3246.11 1522
3246.65 1517
3247.19 1565
3247.72 1658
3248.26 1735
3248.80 1650
3249.33 1623
3249.87 1603
3250.41 1664
3250.95 1632
3251.49 1444
3252.02 1706
3252.56 1497
3253.10 1490
3253.64 1529
3254.17 1493
3254.71 1517
3255.25 1574
3255.79 1675
3256.33 1681
3256.86 1653
3257.40 1714
3257.94 1766
3258.48 1727
3259.02 1855
3259.56 2102
3260.09 2119
3260.63 2415
3261.17 2554
3261.71 2722
3262.25 2919
3262.79 3083
3263.33 3482
3263.86 3993
3264.40 4369
3264.94 4518
3265.48 4787
3266.02 5088
3266.56 5619
3267.10 5867
3267.64 6093
3268.18 6109
3268.71 6175
3269.25 6152
3269.79 5780
3270.33 5452
3270.87 4568
3271.41 3991
3271.95 3560
3272.49 3026
3273.03 2600
3273.57 2243
3274.11 2168
3274.65 2121
3275.19 1884
3275.73 1986
3276.27 1882
3276.81 1955
3277.35 1802
3277.89 1736
3278.43 1879
3278.97 1969
3279.51 1870
3280.05 1885
3280.59 1904
3281.13 1764
3281.67 1779
3282.21 1784
3282.75 1837
3283.29 1852
3283.83 1894
3284.37 1621
3284.91 1834
3285.45 1756
3285.99 1859
3286.53 2027
3287.07 1896
3287.61 1940
3288.15 2008
3288.69 1957
3289.23 1966
3289.77 1839
3290.32 1863
3290.86 2046
3291.40 1924
3291.94 1908
3292.48 1721
3293.02 1942
3293.56 2009
3294.10 2254
3294.64 2279
3295.19 2332
3295.73 2575
3296.27 2619
3296.81 2811
3297.35 2830
3297.89 2691
3298.43 2750
3298.98 2738
3299.52 2639
3300.06 2502
3300.60 2314
3301.14 2255
3301.68 2062
3302.23 2021
3302.77 1917
3303.31 2145
3303.85 2268
3304.39 2275
3304.94 2035
3305.48 2028
3306.02 2066
3306.56 2030
3307.10 1899
3307.65 1953
3308.19 1971
3308.73 1813
3309.27 1848
3309.82 1688
3310.36 1755
3310.90 1971
3311.44 1794
3311.99 1868
3312.53 1798
3313.07 1795
3313.62 1800
3314.16 1808
3314.70 1869
3315.24 1861
3315.79 1899
3316.33 1775
3316.87 1995
3317.42 2224
3317.96 2070
3318.50 2062
3319.05 2105
3319.59 2093
3320.13 2100
3320.68 1908
3321.22 2077
3321.76 2133
3322.31 2027
3322.85 2000
3323.39 2136
3323.94 1916
3324.48 1929
3325.02 2073
3325.57 2033
3326.11 1834
3326.66 1896
3327.20 1794
3327.74 1757
3328.29 1754
3328.83 1629
3329.38 1684
3329.92 1678
3330.46 1701
3331.01 1933
3331.55 2205
3332.10 2420
3332.64 2793
3333.19 3458
3333.73 4264
3334.27 4979
3334.82 5781
3335.36 6548
3335.91 7667
3336.45 8745
3337.00 9566
3337.54 9965
3338.09 10150
3338.63 10329
3339.18 9976
3339.72 9037
3340.27 8106
3340.81 6766
3341.36 5753
3341.90 4855
3342.45 4232
3342.99 3532
3343.54 3021
3344.08 2552
3344.63 2215
3345.17 1917
3345.72 1958
3346.27 1875
3346.81 1930
3347.36 1893
3347.90 1832
3348.45 1909
3348.99 2062
3349.54 2058
3350.08 2087
3350.63 2203
3351.18 2273
3351.72 2529
3352.27 2686
3352.81 2714
3353.36 2561
3353.91 2790
3354.45 2791
3355.00 2735
3355.54 2474
3356.09 2336
3356.64 2109
3357.18 2007
3357.73 1905
3358.28 1879
3358.82 1784
3359.37 1615
3359.92 1572
3360.46 1599
3361.01 1710
3361.56 1473
3362.10 1517
3362.65 1630
3363.20 1538
3363.74 1586
3364.29 1558
3364.84 1708
3365.38 1708
3365.93 1752
3366.48 1628
3367.03 1664
3367.57 1651
3368.12 1514
3368.67 1739
3369.22 1738
3369.76 1599
3370.31 1657
3370.86 1640
3371.40 1556
3371.95 1676
3372.50 1707
3373.05 1694
3373.60 1732
3374.14 1811
3374.69 2078
3375.24 2180
3375.79 2076
3376.33 2027
3376.88 1956
3377.43 1708
3377.98 1732
3378.53 1668
3379.07 1623
3379.62 1547
3380.17 1433
3380.72 1416
3381.27 1552
3381.82 1576
3382.36 1456
3382.91 1457
3383.46 1422
3384.01 1397
3384.56 1412
3385.11 1360
3385.66 1344
3386.20 1400
3386.75 1440
3387.30 1289
3387.85 1313
3388.40 1403
3388.95 1505
3389.50 1509
3390.05 1391
3390.60 1438
3391.15 1288
3391.69 1269
3392.24 1360
3392.79 1462
3393.34 1431
3393.89 1368
3394.44 1294
3394.99 1310
3395.54 1257
3396.09 1218
3396.64 1340
3397.19 1167
3397.74 1350
3398.29 1204
3398.84 1107
3399.39 1107
3399.94 1111
3400.49 1181
3401.04 1079
3401.59 1258
3402.14 1266
3402.69 1152
3403.24 1179
3403.79 1152
3404.34 1047
3404.89 1003
3405.44 1086
3405.99 1065
3406.54 1079
3407.09 1225
3407.64 1181
3408.19 1118
3408.74 1224
3409.29 1178
3409.84 1231
3410.39 1238
3410.94 1213
3411.49 1201
3412.05 1249
3412.60 1291
3413.15 1271
3413.70 1341
3414.25 1226
3414.80 1321
3415.35 1360
3415.90 1206
3416.45 1356
3417.00 1278
3417.56 1320
3418.11 1189
3418.66 1144
3419.21 1257
3419.76 1177
3420.31 1156
3420.86 1208
3421.42 1236
3421.97 1221
3422.52 1394
3423.07 1377
3423.62 1398
3424.17 1490
3424.73 1433
3425.28 1532
3425.83 1458
3426.38 1571
3426.93 1470
3427.49 1336
3428.04 1300
3428.59 1396
3429.14 1311
3429.69 1278
3430.25 1331
3430.80 1361
3431.35 1402
3431.90 1299
3432.46 1314
3433.01 1292
3433.56 1335
3434.11 1392
3434.67 1362
3435.22 1346
3435.77 1267
3436.33 1308
3436.88 1245
3437.43 1272
3437.98 1328
3438.54 1288
3439.09 1241
3439.64 1208
3440.20 1211
3440.75 1312
3441.30 1323
3441.86 1412
3442.41 1329
3442.96 1335
3443.52 1191
3444.07 1203
3444.62 1211
3445.18 1255
3445.73 1251
3446.28 1269
3446.84 1067
3447.39 1169
3447.94 1186
3448.50 1215
3449.05 1084
3449.61 1048
3450.16 1167
3450.71 1172
3451.27 1306
3451.82 1237
3452.38 1235
3452.93 1166
3453.48 1195
3454.04 1201
3454.59 1213
3455.15 1046
3455.70 1145
3456.26 1175
3456.81 1247
3457.36 1154
3457.92 1183
3458.47 1075
3459.03 1180
3459.58 1145
3460.14 1102
3460.69 1125
3461.25 1119
3461.80 1143
3462.36 1171
3462.91 1188
3463.47 1145
3464.02 1257
3464.58 1343
3465.13 1390
3465.69 1312
3466.24 1136
3466.80 1135
3467.35 1246
3467.91 1311
3468.46 1317
3469.02 1295
3469.57 1237
3470.13 1358
3470.68 1283
3471.24 1396
3471.80 1406
3472.35 1470
3472.91 1477
3473.46 1497
3474.02 1521
3474.57 1393
3475.13 1388
3475.69 1436
3476.24 1419
3476.80 1261
3477.35 1442
3477.91 1497
3478.47 1470
3479.02 1390
3479.58 1377
3480.14 1414
3480.69 1478
3481.25 1489
3481.80 1623
3482.36 1598
3482.92 1556
3483.47 1657
3484.03 1684
3484.59 1749
3485.14 1711
3485.70 1732
3486.26 1782
3486.81 1688
3487.37 1817
3487.93 1892
3488.49 2244
3489.04 2513
3489.60 2873
3490.16 3595
3490.71 4279
3491.27 4753
3491.83 5520
3492.39 6188
3492.94 6713
3493.50 7360
3494.06 7286
3494.62 6897
3495.17 6846
3495.73 6577
3496.29 5850
3496.85 4876
3497.40 3990
3497.96 3457
3498.52 3285
3499.08 3078
3499.63 2783
3500.19 2695
3500.75 2790
3501.31 3083
3501.87 3115
3502.42 3487
3502.98 3485
3503.54 3809
3504.10 3880
3504.66 3889
3505.22 4126
3505.77 4470
3506.33 4612
3506.89 4769
3507.45 4488
3508.01 4404
3508.57 4325
3509.12 4054
3509.68 3546
3510.24 3225
3510.80 3119
3511.36 2692
3511.92 2524
3512.48 2272
3513.04 2089
3513.60 1988
3514.15 1904
3514.71 1813
3515.27 1879
3515.83 1797
3516.39 1637
3516.95 1537
3517.51 1539
3518.07 1439
3518.63 1466
3519.19 1497
3519.75 1473
3520.31 1495
3520.87 1493
3521.43 1491
3521.98 1411
3522.54 1597
3523.10 1668
3523.66 1762
3524.22 1543
3524.78 1359
3525.34 1379
3525.90 1496
3526.46 1553
3527.02 1465
3527.58 1477
3528.14 1506
3528.70 1361
3529.26 1389
3529.82 1339
3530.38 1392
3530.95 1455
3531.51 1315
3532.07 1304
3532.63 1419
3533.19 1444
3533.75 1350
3534.31 1321
3534.87 1472
3535.43 1449
3535.99 1418
3536.55 1518
3537.11 1387
3537.67 1357
3538.23 1391
3538.79 1514
3539.36 1404
3539.92 1329
3540.48 1297
3541.04 1402
3541.60 1415
3542.16 1362
3542.72 1449
3543.28 1383
3543.85 1419
3544.41 1460
3544.97 1329
3545.53 1390
3546.09 1386
3546.65 1387
3547.21 1325
3547.78 1325
3548.34 1317
3548.90 1454
3549.46 1300
3550.02 1201
3550.59 1283
3551.15 1337
3551.71 1236
3552.27 1273
3552.83 1300
3553.40 1122
3553.96 1077
3554.52 1195
3555.08 1230
3555.64 1225
3556.21 1234
3556.77 1198
3557.33 1125
3557.89 1119
3558.46 1085
3559.02 1180
3559.58 1168
3560.14 1168
3560.71 1282
3561.27 1283
3561.83 1350
3562.40 1213
3562.96 1191
3563.52 1184
3564.08 1157
3564.65 1242
3565.21 1252
3565.77 1230
3566.34 1196
3566.90 1165
3567.46 1118
3568.03 1128
3568.59 1082
3569.15 1020
3569.72 957
3570.28 1002
3570.84 1104
3571.41 1044
3571.97 1061
3572.53 1184
3573.10 1150
3573.66 1247
3574.23 1277
3574.79 1160
3575.35 1168
3575.92 1240
3576.48 1328
3577.05 1397
3577.61 1455
3578.17 1452
3578.74 1495
3579.30 1477
3579.87 1415
3580.43 1485
3580.99 1440
3581.56 1339
3582.12 1331
3582.69 1316
3583.25 1360
3583.82 1331
3584.38 1366
3584.95 1259
3585.51 1080
3586.08 1132
3586.64 1173
3587.21 1203
3587.77 1091
3588.34 1106
3588.90 1006
3589.47 981
3590.03 998
3590.60 1012
3591.16 1012
3591.73 1172
3592.29 1163
3592.86 1069
3593.42 1021
3593.99 1085
3594.55 1078
3595.12 936
3595.68 1000
3596.25 1007
3596.81 891
3597.38 1058
3597.95 1130
3598.51 1155
3599.08 982
3599.64 1021
3600.21 1139
3600.77 1052
3601.34 1013
3601.91 864
3602.47 976
3603.04 981
3603.60 994
3604.17 950
3604.74 999
3605.30 1038
3605.87 941
3606.44 959
3607.00 916
3607.57 1026
3608.13 1034
3608.70 920
3609.27 1048
3609.83 1023
3610.40 913
3610.97 920
3611.53 929
3612.10 892
3612.67 1028
3613.23 862
3613.80 881
3614.37 929
3614.94 973
3615.50 918
3616.07 922
3616.64 987
3617.20 1071
3617.77 958
3618.34 991
3618.91 998
3619.47 977
3620.04 990
3620.61 1027
3621.18 1025
3621.74 1081
3622.31 1068
3622.88 1037
3623.45 956
3624.01 1050
3624.58 1152
3625.15 980
3625.72 1067
3626.28 1018
3626.85 998
3627.42 930
3627.99 858
3628.56 899
3629.12 982
3629.69 957
3630.26 986
3630.83 1037
3631.40 953
3631.97 1017
3632.53 884
3633.10 908
3633.67 982
3634.24 1088
3634.81 962
3635.38 1012
3635.95 1029
3636.51 1046
3637.08 1056
3637.65 963
3638.22 1058
3638.79 1067
3639.36 970
3639.93 1037
3640.50 1181
3641.07 1195
3641.63 1073
3642.20 1137
3642.77 1172
3643.34 1214
3643.91 1233
3644.48 1125
3645.05 1260
3645.62 1171
3646.19 1127
3646.76 1047
3647.33 1005
3647.90 1030
3648.47 1014
3649.04 1058
3649.61 1069
3650.18 1226
3650.75 1319
3651.32 1295
3651.89 1272
3652.46 1470
3653.03 1509
3653.60 1574
3654.17 1439
3654.74 1455
3655.31 1479
3655.88 1316
3656.45 1470
3657.02 1459
3657.59 1355
3658.16 1300
3658.73 1453
3659.30 1323
3659.87 1251
3660.44 1349
3661.01 1189
3661.58 1256
3662.15 1276
3662.72 1381
3663.29 1299
3663.86 1414
3664.43 1459
3665.00 1390
3665.58 1534
3666.15 1544
3666.72 1568
3667.29 1636
3667.86 1720
3668.43 1865
3669.00 1708
3669.57 1574
3670.15 1589
3670.72 1303
3671.29 1186
3671.86 1297
3672.43 1319
3673.00 1235
3673.57 1306
3674.15 1338
3674.72 1194
3675.29 1048
3675.86 1048
3676.43 1103
3677.00 1204
3677.58 1248
3678.15 1314
3678.72 1356
3679.29 1311
3679.86 1149
3680.44 1200
3681.01 1110
3681.58 1037
3682.15 1044
3682.73 1012
3683.30 1047
3683.87 1004
3684.44 1020
3685.01 985
3685.59 1074
3686.16 1054
3686.73 891
3687.31 884
3687.88 984
3688.45 1035
3689.02 1030
3689.60 1063
3690.17 984
3690.74 1150
3691.31 1057
3691.89 1017
3692.46 1000
3693.03 1020
3693.61 981
3694.18 985
3694.75 911
3695.33 924
3695.90 951
3696.47 950
3697.05 963
3697.62 1037
3698.19 864
3698.77 855
3699.34 871
3699.91 922
3700.49 1046
3701.06 902
3701.64 976
3702.21 953
3702.78 956
3703.36 933
3703.93 978
3704.51 966
3705.08 930
3705.65 961
3706.23 1030
3706.80 947
3707.38 886
3707.95 973
3708.52 977
3709.10 1046
3709.67 975
3710.25 914
3710.82 919
3711.40 1057
3711.97 1027
3712.55 1064
3713.12 1150
3713.70 1188
3714.27 1154
3714.84 1034
3715.42 1093
3715.99 1119
3716.57 1102
3717.14 1058
3717.72 1032
3718.29 925
3718.87 934
3719.44 986
3720.02 1026
3720.59 989
3721.17 937
3721.75 980
3722.32 961
3722.90 880
3723.47 909
3724.05 908
3724.62 865
3725.20 991
3725.77 877
3726.35 947
3726.93 976
3727.50 965
3728.08 911
3728.65 978
3729.23 930
3729.80 973
3730.38 1085
3730.96 899
3731.53 839
3732.11 965
3732.69 1040
3733.26 1021
3733.84 1042
3734.41 954
3734.99 1033
3735.57 1034
3736.14 1015
3736.72 983
3737.30 1034
3737.87 1007
3738.45 983
3739.03 994
3739.60 944
3740.18 951
3740.76 925
3741.33 893
3741.91 889
3742.49 949
3743.06 943
3743.64 1009
3744.22 982
3744.79 980
3745.37 975
3745.95 1001
3746.53 1023
3747.10 950
3747.68 899
3748.26 916
3748.84 1020
3749.41 989
3749.99 870
3750.57 1009
3751.15 977
3751.72 987
3752.30 885
3752.88 973
3753.46 893
3754.03 923
3754.61 852
3755.19 867
3755.77 859
3756.35 867
3756.92 917
3757.50 837
3758.08 897
3758.66 968
3759.24 1057
3759.82 908
3760.39 845
3760.97 996
3761.55 1046
3762.13 1013
3762.71 1048
3763.29 1047
3763.86 990
3764.44 989
3765.02 979
3765.60 1091
3766.18 1034
3766.76 1008
3767.34 850
3767.92 927
3768.49 1044
3769.07 1100
3769.65 1035
3770.23 1061
3770.81 1085
3771.39 1022
3771.97 1148
3772.55 1057
3773.13 1003
3773.71 1024
3774.29 1018
3774.87 959
3775.45 930
3776.02 981
3776.60 940
3777.18 900
3777.76 907
3778.34 871
3778.92 981
3779.50 1030
3780.08 999
3780.66 902
3781.24 880
3781.82 1020
3782.40 923
3782.98 992
3783.56 986
3784.14 924
3784.72 913
3785.30 915
3785.88 961
3786.46 888
3787.04 907
3787.62 906
3788.20 906
3788.79 879
3789.37 868
3789.95 925
3790.53 943
3791.11 897
3791.69 976
3792.27 886
3792.85 959
3793.43 1067
3794.01 1057
3794.59 1135
3795.17 992
3795.75 1167
3796.34 1048
3796.92 1026
3797.50 1055
3798.08 944
3798.66 1124
3799.24 1002
3799.82 1105
3800.40 1132
3800.99 1281
3801.57 1182
3802.15 1232
3802.73 1245
3803.31 1404
3803.89 1333
3804.48 1302
3805.06 1408
3805.64 1318
3806.22 1175
3806.80 1260
3807.38 1314
3807.97 1324
3808.55 1132
3809.13 1273
3809.71 1429
3810.29 1525
3810.88 1498
3811.46 1558
3812.04 1607
3812.62 1564
3813.21 1671
3813.79 1647
3814.37 1735
3814.95 1813
3815.54 1765
3816.12 1763
3816.70 1822
3817.28 1836
3817.87 1809
3818.45 1718
3819.03 1730
3819.61 1579
3820.20 1402
3820.78 1196
3821.36 1222
3821.95 1332
3822.53 1194
3823.11 1238
3823.70 1169
3824.28 1302
3824.86 1217
3825.45 1291
3826.03 1229
3826.61 1160
3827.20 1181
3827.78 1179
3828.36 1246
3828.95 1063
3829.53 1033
3830.11 1046
3830.70 1061
3831.28 1030
3831.86 932
3832.45 978
3833.03 1014
3833.62 972
3834.20 983
3834.78 918
3835.37 1007
3835.95 960
3836.54 886
3837.12 929
3837.71 812
3838.29 900
3838.87 995
3839.46 1032
3840.04 945
3840.63 1015
3841.21 996
3841.80 926
3842.38 944
3842.97 1028
3843.55 999
3844.13 982
3844.72 917
3845.30 916
3845.89 926
3846.47 890
3847.06 937
3847.64 939
3848.23 965
3848.81 1036
3849.40 991
3849.98 1045
3850.57 935
3851.15 956
3851.74 938
3852.33 906
3852.91 878
3853.50 805
3854.08 820
3854.67 974
3855.25 897
3855.84 932
3856.42 956
3857.01 994
3857.60 939
3858.18 909
3858.77 888
3859.35 948
3859.94 831
3860.53 849
3861.11 903
3861.70 905
3862.28 854
3862.87 894
3863.46 828
3864.04 793
3864.63 905
3865.21 901
3865.80 955
3866.39 981
3866.97 885
3867.56 983
3868.15 973
3868.73 947
3869.32 965
3869.91 1056
3870.49 1001
3871.08 897
3871.67 853
3872.25 885
3872.84 891
3873.43 963
3874.01 873
3874.60 883
3875.19 911
3875.78 858
3876.36 969
3876.95 909
3877.54 846
3878.12 960
3878.71 935
3879.30 991
3879.89 1031
3880.47 925
3881.06 836
3881.65 872
3882.24 828
3882.82 957
3883.41 839
3884.00 717
3884.59 765
3885.18 702
3885.76 769
3886.35 757
3886.94 825
3887.53 918
3888.12 825
3888.70 836
3889.29 956
3889.88 886
3890.47 925
3891.06 1003
3891.65 934
3892.23 973
3892.82 934
3893.41 942
3894.00 1011
3894.59 895
3895.18 893
3895.76 935
3896.35 966
3896.94 932
3897.53 917
3898.12 889
3898.71 955
3899.30 920
3899.89 869
3900.48 874
3901.06 897
3901.65 987
3902.24 875
3902.83 918
3903.42 1023
3904.01 883
3904.60 930
3905.19 887
3905.78 957
3906.37 934
3906.96 778
3907.55 939
3908.14 849
3908.73 864
3909.32 931
3909.91 944
3910.50 879
3911.09 835
3911.68 910
3912.26 937
3912.85 886
3913.44 903
3914.03 908
3914.62 908
3915.22 814
3915.81 812
3916.40 867
3916.99 898
3917.58 777
3918.17 826
3918.76 818
3919.35 884
3919.94 834
3920.53 892
3921.12 958
3921.71 924
3922.30 855
3922.89 887
3923.48 795
3924.07 910
3924.66 865
3925.25 828
3925.84 833
3926.44 890
3927.03 930
3927.62 962
3928.21 963
3928.80 813
3929.39 787
3929.98 765
3930.57 863
3931.16 893
3931.76 825
3932.35 913
3932.94 877
3933.53 818
3934.12 776
3934.71 767
3935.31 722
3935.90 775
3936.49 810
3937.08 796
3937.67 876
3938.26 901
3938.86 845
3939.45 811
3940.04 913
3940.63 840
3941.22 876
3941.82 925
3942.41 955
3943.00 967
3943.59 994
3944.19 943
3944.78 882
3945.37 905
3945.96 903
3946.55 931
3947.15 968
3947.74 841
3948.33 767
3948.93 879
3949.52 867
3950.11 784
3950.70 732
3951.30 847
3951.89 845
3952.48 839
3953.08 958
3953.67 859
3954.26 870
3954.85 909
3955.45 910
3956.04 798
3956.63 818
3957.23 939
3957.82 919
3958.41 878
3959.01 935
3959.60 903
3960.19 929
3960.79 828
3961.38 924
3961.97 802
3962.57 803
3963.16 871
3963.76 896
3964.35 841
3964.94 890
3965.54 897
3966.13 906
3966.73 955
3967.32 1083
3967.91 1080
3968.51 963
3969.10 1071
3969.70 1135
3970.29 1029
3970.88 1102
3971.48 1070
3972.07 986
3972.67 967
3973.26 876
3973.86 1032
3974.45 1236
3975.05 1192
3975.64 1035
3976.24 1145
3976.83 1283
3977.42 1255
3978.02 1275
3978.61 1363
3979.21 1468
3979.80 1368
3980.40 1448
3980.99 1214
3981.59 1347
3982.18 1266
3982.78 1292
3983.38 1131
3983.97 1152
3984.57 1148
3985.16 1193
3985.76 1221
3986.35 1129
3986.95 1053
3987.54 979
3988.14 1072
3988.73 1033
3989.33 1057
3989.93 890
3990.52 954
3991.12 1012
3991.71 986
3992.31 1018
3992.91 1001
3993.50 967
3994.10 1051
3994.69 1073
3995.29 1004
3995.89 1013
3996.48 1110
3997.08 1098
3997.67 1057
3998.27 1024
3998.87 1068
3999.46 1097
4000.06 987
4000.66 987
4001.25 1024
4001.85 972
4002.45 993
4003.04 963
4003.64 1017
4004.24 948
4004.83 1025
4005.43 999
4006.03 1001
4006.62 973
4007.22 1011
4007.82 1048
4008.42 1037
4009.01 922
4009.61 851
4010.21 932
4010.80 1014
4011.40 973
4012.00 960
4012.60 930
4013.19 1083
4013.79 864
4014.39 815
4014.99 967
4015.58 1014
4016.18 922
4016.78 964
4017.38 924
4017.98 849
4018.57 888
4019.17 893
4019.77 919
4020.37 928
4020.97 856
4021.56 998
4022.16 963
4022.76 899
4023.36 946
4023.96 878
4024.55 1025
4025.15 1032
4025.75 1020
4026.35 1067
4026.95 932
4027.55 1071
4028.15 1002
4028.74 1037
4029.34 1103
4029.94 1268
4030.54 1152
4031.14 1141
4031.74 1201
4032.34 1181
4032.94 1191
4033.53 1180
4034.13 1263
4034.73 1175
4035.33 1130
4035.93 1231
4036.53 1199
4037.13 1127
4037.73 1001
4038.33 1059
4038.93 1071
4039.53 904
4040.13 1017
4040.73 944
4041.33 861
4041.92 884
4042.52 933
4043.12 1030
4043.72 933
4044.32 895
4044.92 946
4045.52 919
4046.12 894
4046.72 869
4047.32 820
4047.92 864
4048.52 918
4049.12 789
4049.72 784
4050.32 885
4050.92 829
4051.52 810
4052.13 861
4052.73 780
4053.33 786
4053.93 813
4054.53 691
4055.13 772
4055.73 826
4056.33 779
4056.93 783
4057.53 743
4058.13 810
4058.73 883
4059.33 815
4059.93 847
4060.53 844
4061.14 855
4061.74 764
4062.34 788
4062.94 815
4063.54 886
4064.14 776
4064.74 799
4065.34 763
4065.95 740
4066.55 783
4067.15 789
4067.75 861
4068.35 903
4068.95 842
4069.55 775
4070.16 750
4070.76 723
4071.36 758
4071.96 828
4072.56 866
4073.17 871
4073.77 880
4074.37 925
4074.97 865
4075.57 779
4076.18 797
4076.78 907
4077.38 839
4077.98 911
4078.59 826
4079.19 916
4079.79 888
4080.39 840
4080.99 829
4081.60 789
4082.20 810
4082.80 788
4083.41 883
4084.01 795
4084.61 846
4085.21 870
4085.82 778
4086.42 826
4087.02 870
4087.63 803
4088.23 815
4088.83 785
4089.43 676
4090.04 721
4090.64 758
4091.24 854
4091.85 877
4092.45 830
4093.05 805
4093.66 765
4094.26 710
4094.86 779
4095.47 895
4096.07 823
4096.68 814
4097.28 816
4097.88 881
4098.49 828
4099.09 902
4099.69 791
4100.30 746
4100.90 764
4101.51 794
4102.11 786
4102.71 718
4103.32 844
4103.92 835
4104.53 862
4105.13 888
4105.74 814
4106.34 801
4106.94 751
4107.55 748
4108.15 785
4108.76 851
4109.36 819
4109.97 863
4110.57 831
4111.18 770
4111.78 789
4112.39 847
4112.99 956
4113.60 816
4114.20 701
4114.81 777
4115.41 731
4116.02 775
4116.62 792
4117.23 841
4117.83 834
4118.44 784
4119.04 698
4119.65 804
4120.25 902
4120.86 791
4121.46 779
4122.07 707
4122.68 767
4123.28 831
4123.89 889
4124.49 793
4125.10 830
4125.70 750
4126.31 769
4126.92 680
4127.52 695
4128.13 686
4128.73 766
4129.34 804
4129.95 723
4130.55 761
4131.16 832
4131.76 751
4132.37 854
4132.98 893
4133.58 860
4134.19 779
4134.80 844
4135.40 917
4136.01 818
4136.62 850
4137.22 889
4137.83 913
4138.44 936
4139.04 988
4139.65 900
4140.26 892
4140.86 1029
4141.47 992
4142.08 1040
4142.68 997
4143.29 952
4143.90 1022
4144.51 951
4145.11 896
4145.72 940
4146.33 916
4146.93 947
4147.54 1044
4148.15 942
4148.76 923
4149.36 881
4149.97 850
4150.58 883
4151.19 811
4151.80 895
4152.40 877
4153.01 833
4153.62 925
4154.23 803
4154.83 785
4155.44 847
4156.05 807
4156.66 891
4157.27 1032
4157.87 1108
4158.48 1180
4159.09 1130
4159.70 1240
4160.31 1253
4160.92 1220
4161.52 1173
4162.13 1113
4162.74 1024
4163.35 1061
4163.96 1005
4164.57 1097
4165.18 1151
4165.79 1017
4166.39 1046
4167.00 944
4167.61 889
4168.22 946
4168.83 1008
4169.44 972
4170.05 923
4170.66 880
4171.27 862
4171.87 839
4172.48 822
4173.09 862
4173.70 963
4174.31 983
4174.92 865
4175.53 801
4176.14 819
4176.75 880
4177.36 849
4177.97 834
4178.58 913
4179.19 817
4179.80 823
4180.41 908
4181.02 896
4181.63 873
4182.24 745
4182.85 788
4183.46 910
4184.07 954
4184.68 922
4185.29 951
4185.90 831
4186.51 800
4187.12 926
4187.73 981
4188.34 893
4188.95 854
4189.56 829
4190.17 825
4190.78 812
4191.39 802
4192.00 818
4192.61 816
4193.22 798
4193.84 858
4194.45 928
4195.06 956
4195.67 876
4196.28 856
4196.89 830
4197.50 869
4198.11 871
4198.72 787
4199.33 875
4199.95 947
4200.56 918
4201.17 844
4201.78 825
4202.39 950
4203.00 847
4203.61 806
4204.23 772
4204.84 824
4205.45 915
4206.06 920
4206.67 979
4207.28 902
4207.90 952
4208.51 946
4209.12 857
4209.73 808
4210.34 832
4210.96 900
4211.57 878
4212.18 916
4212.79 870
4213.40 904
4214.02 1001
4214.63 950
4215.24 883
4215.85 814
4216.47 853
4217.08 905
4217.69 970
4218.30 972
4218.92 1052
4219.53 1022
4220.14 968
4220.75 999
4221.37 1053
4221.98 939
4222.59 1031
4223.21 1135
4223.82 1002
4224.43 1033
4225.04 1006
4225.66 940
4226.27 978
4226.88 1020
4227.50 1003
4228.11 879
4228.72 927
4229.34 992
4229.95 1076
4230.56 1062
4231.18 1164
4231.79 1181
4232.41 1324
4233.02 1528
4233.63 1458
4234.25 1606
4234.86 1794
4235.47 1864
4236.09 1943
4236.70 2030
4237.32 1998
4237.93 2068
4238.54 1939
4239.16 1689
4239.77 1728
4240.39 1486
4241.00 1356
4241.61 1373
4242.23 1233
4242.84 1120
4243.46 923
4244.07 1009
4244.69 1015
4245.30 1150
4245.92 1123
4246.53 1108
4247.14 1092
4247.76 1091
4248.37 978
4248.99 1031
4249.60 1083
4250.22 1025
4250.83 1097
4251.45 1000
4252.06 1040
4252.68 1008
4253.29 1095
4253.91 961
4254.52 979
4255.14 1023
4255.75 1116
4256.37 1096
4256.99 927
4257.60 898
4258.22 871
4258.83 872
4259.45 991
4260.06 1084
4260.68 928
4261.29 982
4261.91 930
4262.53 970
4263.14 979
4263.76 1024
4264.37 1063
4264.99 1039
4265.61 1015
4266.22 927
4266.84 1020
4267.45 1109
4268.07 1016
4268.69 976
4269.30 956
4269.92 1067
4270.54 979
4271.15 948
4271.77 1034
4272.38 984
4273.00 1091
4273.62 978
4274.23 1106
4274.85 1155
4275.47 1190
4276.08 1224
4276.70 1342
4277.32 1319
4277.94 1395
4278.55 1438
4279.17 1454
4279.79 1468
4280.40 1365
4281.02 1202
4281.64 1295
4282.25 1245
4282.87 1123
4283.49 1073
4284.11 1006
4284.72 1018
4285.34 1069
4285.96 936
4286.58 954
4287.19 897
4287.81 948
4288.43 999
4289.05 1020
4289.66 974
4290.28 1022
4290.90 998
4291.52 996
4292.14 925
4292.75 936
4293.37 890
4293.99 876
4294.61 920
4295.23 947
4295.84 896
4296.46 944
4297.08 954
4297.70 991
4298.32 918
4298.94 891
4299.55 854
4300.17 900
4300.79 938
4301.41 964
4302.03 877
4302.65 864
4303.27 879
4303.89 861
4304.50 926
4305.12 835
4305.74 897
4306.36 947
4306.98 825
4307.60 828
4308.22 924
4308.84 908
4309.46 911
4310.08 933
4310.69 860
4311.31 801
4311.93 792
4312.55 896
4313.17 969
4313.79 862
4314.41 932
4315.03 958
4315.65 869
4316.27 1052
4316.89 990
4317.51 882
4318.13 907
4318.75 888
4319.37 959
4319.99 939
4320.61 976
4321.23 960
4321.85 950
4322.47 950
4323.09 1005
4323.71 922
4324.33 941
4324.95 929
4325.57 1033
4326.19 1098
4326.81 1116
4327.43 1138
4328.05 1063
4328.67 1130
4329.29 1160
4329.91 1197
4330.53 1199
4331.16 1179
4331.78 1276
4332.40 1116
4333.02 1213
4333.64 1338
4334.26 1389
4334.88 1526
4335.50 1582
4336.12 1849
4336.74 2029
4337.36 2144
4337.99 2260
4338.61 2429
4339.23 2272
4339.85 2512
4340.47 2563
4341.09 2207
4341.71 2372
4342.34 2112
4342.96 2001
4343.58 2208
4344.20 2425
4344.82 2625
4345.44 2958
4346.07 3585
4346.69 3896
4347.31 4179
4347.93 4254
4348.55 4712
4349.18 4442
4349.80 4218
4350.42 3810
4351.04 3403
4351.66 3017
4352.29 2589
4352.91 2177
4353.53 2012
4354.15 1703
4354.78 1714
4355.40 1492
4356.02 1492
4356.64 1435
4357.27 1425
4357.89 1463
4358.51 1435
4359.13 1481
4359.76 1526
4360.38 1445
4361.00 1443
4361.63 1477
4362.25 1402
4362.87 1323
4363.49 1401
4364.12 1343
4364.74 1360
4365.36 1280
4365.99 1322
4366.61 1251
4367.23 1310
4367.86 1256
4368.48 1184
4369.10 1239
4369.73 1144
4370.35 1085
4370.97 1033
4371.60 924
4372.22 971
4372.85 938
4373.47 872
4374.09 957
4374.72 1073
4375.34 972
4375.96 1016
4376.59 1127
4377.21 1069
4377.84 973
4378.46 1070
4379.09 1101
4379.71 881
4380.33 1027
4380.96 1175
4381.58 1283
4382.21 1213
4382.83 1110
4383.46 1061
4384.08 988
4384.70 953
4385.33 1001
4385.95 1114
4386.58 1108
4387.20 1087
4387.83 1067
4388.45 994
4389.08 1006
4389.70 981
4390.33 962
4390.95 900
4391.58 958
4392.20 953
4392.83 930
4393.45 934
4394.08 908
4394.70 881
4395.33 900
4395.95 834
4396.58 940
4397.21 1030
4397.83 1017
4398.46 934
4399.08 909
4399.71 928
4400.33 956
4400.96 915
4401.58 1039
4402.21 982
4402.84 911
4403.46 849
4404.09 903
4404.71 977
4405.34 921
4405.97 906
4406.59 932
4407.22 977
4407.85 1012
4408.47 1088
4409.10 910
4409.72 882
4410.35 817
4410.98 859
4411.60 879
4412.23 1017
4412.86 978
4413.48 932
4414.11 846
4414.74 832
4415.36 977
4415.99 903
4416.62 870
4417.24 767
4417.87 858
4418.50 845
4419.12 864
4419.75 936
4420.38 998
4421.01 1027
4421.63 853
4422.26 937
4422.89 892
4423.51 914
4424.14 856
4424.77 832
4425.40 747
4426.02 831
4426.65 840
4427.28 749
4427.91 814
4428.54 807
4429.16 777
4429.79 772
4430.42 931
4431.05 878
4431.67 905
4432.30 847
4432.93 991
4433.56 917
4434.19 920
4434.81 963
4435.44 955
4436.07 919
4436.70 893
4437.33 956
4437.96 969
4438.58 945
4439.21 893
4439.84 900
4440.47 903
4441.10 891
4441.73 889
4442.36 891
4442.98 842
4443.61 792
4444.24 920
4444.87 878
4445.50 887
4446.13 981
4446.76 967
4447.39 945
4448.02 945
4448.64 1009
4449.27 970
4449.90 1002
4450.53 970
4451.16 1081
4451.79 934
4452.42 928
4453.05 868
4453.68 825
4454.31 974
4454.94 986
4455.57 1052
4456.20 1097
4456.83 1058
4457.46 1164
4458.09 1143
4458.72 1081
4459.35 1000
4459.98 989
4460.61 936
4461.24 962
4461.87 972
4462.50 892
4463.13 858
4463.76 805
4464.39 859
4465.02 894
4465.65 848
4466.28 810
4466.91 860
4467.54 859
4468.17 805
4468.80 812
4469.43 871
4470.06 927
4470.69 879
4471.32 847
4471.95 917
4472.58 867
4473.21 842
4473.85 857
4474.48 846
4475.11 843
4475.74 828
4476.37 761
4477.00 777
4477.63 817
4478.26 741
4478.89 777
4479.53 835
4480.16 858
4480.79 844
4481.42 811
4482.05 820
4482.68 803
4483.31 834
4483.95 821
4484.58 817
4485.21 868
4485.84 882
4486.47 926
4487.10 989
4487.74 929
4488.37 1005
4489.00 882
4489.63 1005
4490.26 937
4490.90 1025
4491.53 1011
4492.16 1010
4492.79 1067
4493.43 1173
4494.06 997
4494.69 968
4495.32 961
4495.96 1036
4496.59 903
4497.22 934
4497.85 957
4498.49 1078
4499.12 1056
4499.75 1148
4500.38 1246
4501.02 1386
4501.65 1405
4502.28 1391
4502.91 1352
4503.55 1476
4504.18 1491
4504.81 1383
4505.45 1306
4506.08 1296
4506.71 1175
4507.35 1099
4507.98 1083
4508.61 1100
4509.25 1001
4509.88 938
4510.51 969
4511.15 1046
4511.78 998
4512.41 957
4513.05 964
4513.68 905
4514.32 1038
4514.95 1021
4515.58 1023
4516.22 1072
4516.85 1094
4517.49 984
4518.12 972
4518.75 968
4519.39 850
4520.02 835
4520.66 861
4521.29 852
4521.92 895
4522.56 748
4523.19 837
4523.83 874
4524.46 934
4525.10 792
4525.73 701
4526.37 749
4527.00 774
4527.63 843
4528.27 868
4528.90 893
4529.54 837
4530.17 819
4530.81 822
4531.44 921
4532.08 948
4532.71 892
4533.35 964
4533.98 939
4534.62 942
4535.25 928
4535.89 847
4536.52 904
4537.16 897
4537.80 863
4538.43 892
4539.07 901
4539.70 859
4540.34 902
4540.97 775
4541.61 838
4542.24 855
4542.88 824
4543.52 932
4544.15 960
4544.79 835
4545.42 836
4546.06 756
4546.70 791
4547.33 705
4547.97 688
4548.60 817
4549.24 863
4549.88 852
4550.51 813
4551.15 785
4551.79 800
4552.42 801
4553.06 830
4553.70 845
4554.33 841
4554.97 749
4555.60 803
4556.24 764
4556.88 816
4557.52 729
4558.15 731
4558.79 778
4559.43 841
4560.06 815
4560.70 853
4561.34 768
4561.97 842
4562.61 971
4563.25 705
4563.89 744
4564.52 727
4565.16 748
4565.80 766
4566.43 758
4567.07 784
4567.71 689
4568.35 767
4568.98 819
4569.62 986
4570.26 855
4570.90 826
4571.54 773
4572.17 679
4572.81 794
4573.45 808
4574.09 823
4574.72 827
4575.36 811
4576.00 875
4576.64 915
4577.28 828
4577.92 818
4578.55 798
4579.19 827
4579.83 823
4580.47 746
4581.11 895
4581.75 880
4582.38 886
4583.02 920
4583.66 905
4584.30 959
4584.94 988
4585.58 872
4586.22 924
4586.86 964
4587.49 912
4588.13 891
4588.77 1037
4589.41 1006
4590.05 1189
4590.69 1451
4591.33 1426
4591.97 1613
4592.61 1435
4593.25 1491
4593.89 1650
4594.52 1519
4595.16 1469
4595.80 1532
4596.44 1398
4597.08 1253
4597.72 995
4598.36 1067
4599.00 1043
4599.64 1003
4600.28 936
4600.92 954
4601.56 1019
4602.20 1134
4602.84 1033
4603.48 1097
4604.12 1081
4604.76 1136
4605.40 1019
4606.04 1090
4606.68 1114
4607.32 960
4607.96 1082
4608.60 943
4609.24 983
4609.88 917
4610.52 928
4611.16 908
4611.80 836
4612.44 855
4613.09 783
4613.73 790
4614.37 955
4615.01 864
4615.65 873
4616.29 869
4616.93 849
4617.57 968
4618.21 932
4618.85 851
4619.49 888
4620.14 974
4620.78 972
4621.42 843
4622.06 863
4622.70 924
4623.34 897
4623.98 912
4624.62 892
4625.27 714
4625.91 907
4626.55 906
4627.19 823
4627.83 861
4628.47 839
4629.12 829
4629.76 960
4630.40 916
4631.04 937
4631.68 870
4632.33 957
4632.97 944
4633.61 1066
4634.25 1109
4634.89 1092
4635.54 939
4636.18 942
4636.82 1035
4637.46 981
4638.11 1035
4638.75 950
4639.39 924
4640.03 991
4640.68 868
4641.32 930
4641.96 892
4642.60 978
4643.25 900
4643.89 972
4644.53 1014
4645.18 928
4645.82 927
4646.46 1023
4647.10 927
4647.75 872
4648.39 867
4649.03 863
4649.68 840
4650.32 866
4650.96 953
4651.61 823
4652.25 768
4652.89 854
4653.54 858
4654.18 741
4654.82 885
4655.47 840
4656.11 747
4656.75 807
4657.40 860
4658.04 775
4658.69 775
4659.33 762
4659.97 819
4660.62 797
4661.26 795
4661.91 850
4662.55 715
4663.19 788
4663.84 720
4664.48 767
4665.13 774
4665.77 807
4666.42 802
4667.06 764
4667.70 743
4668.35 705
4668.99 746
4669.64 780
4670.28 763
4670.93 756
4671.57 809
4672.22 715
4672.86 770
4673.51 725
4674.15 672
4674.80 739
4675.44 705
4676.09 781
4676.73 795
4677.38 822
4678.02 843
4678.67 823
4679.31 796
4679.96 734
4680.60 711
4681.25 765
4681.89 854
4682.54 832
4683.18 786
4683.83 911
4684.48 925
4685.12 884
4685.77 862
4686.41 947
4687.06 1001
4687.70 889
4688.35 834
4689.00 849
4689.64 868
4690.29 892
4690.93 1011
4691.58 862
4692.23 870
4692.87 848
4693.52 919
4694.17 981
4694.81 1102
4695.46 1132
4696.10 1164
4696.75 1217
4697.40 1350
4698.04 1435
4698.69 1592
4699.34 1888
4699.98 2019
4700.63 1925
4701.28 2120
4701.92 2165
4702.57 1991
4703.22 1663
4703.86 1499
4704.51 1332
4705.16 1206
4705.81 1210
4706.45 1332
4707.10 1145
4707.75 1110
4708.39 1083
4709.04 1124
4709.69 1189
4710.34 1146
4710.98 1118
4711.63 1163
4712.28 1171
4712.93 1096
4713.57 964
4714.22 1113
4714.87 1120
4715.52 1128
4716.17 959
4716.81 902
4717.46 991
4718.11 1047
4718.76 1130
4719.40 1088
4720.05 902
4720.70 976
4721.35 1006
4722.00 1036
4722.65 1007
4723.29 955
4723.94 975
4724.59 956
4725.24 982
4725.89 1014
4726.54 1137
4727.18 1092
4727.83 939
4728.48 971
4729.13 943
4729.78 1115
4730.43 931
4731.08 860
4731.73 826
4732.37 910
4733.02 821
4733.67 872
4734.32 937
4734.97 860
4735.62 817
4736.27 828
4736.92 794
4737.57 864
4738.22 845
4738.87 857
4739.52 813
4740.16 853
4740.81 891
4741.46 988
4742.11 918
4742.76 877
4743.41 933
4744.06 942
4744.71 904
4745.36 844
4746.01 901
4746.66 908
4747.31 941
4747.96 948
4748.61 844
4749.26 1001
4749.91 1051
4750.56 1046
4751.21 1099
4751.86 1054
4752.51 1135
4753.16 1188
4753.81 1257
4754.46 1194
4755.11 1142
4755.76 1136
4756.42 1128
4757.07 1066
4757.72 1092
4758.37 1053
4759.02 909
4759.67 971
4760.32 823
4760.97 896
4761.62 951
4762.27 874
4762.92 906
4763.57 802
4764.23 829
4764.88 789
4765.53 809
4766.18 759
4766.83 789
4767.48 836
4768.13 852
4768.78 764
4769.44 743
4770.09 855
4770.74 836
4771.39 764
4772.04 737
4772.69 767
4773.35 689
4774.00 730
4774.65 743
4775.30 798
4775.95 675
4776.60 718
4777.26 777
4777.91 803
4778.56 707
4779.21 775
4779.86 753
4780.52 774
4781.17 837
4781.82 828
4782.47 789
4783.13 751
4783.78 804
4784.43 781
4785.08 831
4785.74 775
4786.39 735
4787.04 745
4787.69 740
4788.35 782
4789.00 765
4789.65 738
4790.31 841
4790.96 809
4791.61 731
4792.26 816
4792.92 836
4793.57 797
4794.22 715
4794.88 881
4795.53 853
4796.18 795
4796.84 752
4797.49 748
4798.14 851
4798.80 784
4799.45 667
4800.10 759
4800.76 738
4801.41 746
4802.06 725
4802.72 776
4803.37 728
4804.03 736
4804.68 805
4805.33 807
4805.99 736
4806.64 803
4807.30 802
4807.95 650
4808.60 793
4809.26 784
4809.91 827
4810.57 810
4811.22 902
4811.88 836
4812.53 754
4813.18 745
4813.84 843
4814.49 808
4815.15 872
4815.80 779
4816.46 877
4817.11 799
4817.77 841
4818.42 865
4819.08 843
4819.73 806
4820.39 819
4821.04 847
4821.70 888
4822.35 872
4823.01 876
4823.66 934
4824.32 964
4824.97 883
4825.63 893
4826.28 869
4826.94 1005
4827.59 1018
4828.25 858
4828.90 940
4829.56 906
4830.22 936
4830.87 852
4831.53 799
4832.18 930
4832.84 997
4833.49 864
4834.15 816
4834.81 871
4835.46 1031
4836.12 1034
4836.77 1037
4837.43 1192
4838.09 1117
4838.74 1070
4839.40 1185
4840.05 1120
4840.71 1089
4841.37 1174
4842.02 1256
4842.68 1170
4843.34 1203
4843.99 1041
4844.65 991
4845.31 1048
4845.96 1115
4846.62 1107
4847.28 1051
4847.93 1194
4848.59 1214
4849.25 1161
4849.90 1161
4850.56 1134
4851.22 1162
4851.87 1198
4852.53 1177
4853.19 1433
4853.85 1332
4854.50 1374
4855.16 1394
4855.82 1373
4856.48 1475
4857.13 1546
4857.79 1680
4858.45 1754
4859.11 1992
4859.76 1913
4860.42 1800
4861.08 1861
4861.74 1772
4862.39 1663
4863.05 1696
4863.71 1615
4864.37 1629
4865.03 1666
4865.68 1696
4866.34 1608
4867.00 1568
4867.66 1717
4868.32 1656
4868.97 1772
4869.63 1650
4870.29 1634
4870.95 1561
4871.61 1468
4872.27 1446
4872.92 1568
4873.58 1432
4874.24 1405
4874.90 1467
4875.56 1442
4876.22 1516
4876.88 1648
4877.54 1619
4878.19 1650
4878.85 1735
4879.51 1814
4880.17 1968
4880.83 1955
4881.49 1788
4882.15 1805
4882.81 1696
4883.47 1620
4884.13 1559
4884.78 1627
4885.44 1481
4886.10 1350
4886.76 1320
4887.42 1356
4888.08 1423
4888.74 1357
4889.40 1326
4890.06 1381
4890.72 1273
4891.38 1342
4892.04 1500
4892.70 1536
4893.36 1494
4894.02 1580
4894.68 1516
4895.34 1481
4896.00 1508
4896.66 1424
4897.32 1291
4897.98 1250
4898.64 1299
4899.30 1286
4899.96 1252
4900.62 1256
4901.28 1260
4901.94 1291
4902.60 1365
4903.26 1458
4903.92 1280
4904.58 1209
4905.25 1120
4905.91 1031
4906.57 1109
4907.23 1163
4907.89 1007
4908.55 1143
4909.21 1131
4909.87 1032
4910.53 987
4911.19 1086
4911.85 1063
4912.52 1003
4913.18 1035
4913.84 981
4914.50 1015
4915.16 1022
4915.82 926
4916.48 1003
4917.15 958
4917.81 951
4918.47 883
4919.13 857
4919.79 818
4920.45 880
4921.11 1017
4921.78 963
4922.44 877
4923.10 993
4923.76 951
4924.42 902
4925.09 882
4925.75 970
4926.41 1023
4927.07 848
4927.73 787
4928.40 830
4929.06 861
4929.72 895
4930.38 911
4931.05 908
4931.71 1021
4932.37 920
4933.03 917
4933.70 835
4934.36 875
4935.02 895
4935.68 952
4936.35 944
4937.01 946
4937.67 984
4938.34 988
4939.00 897
4939.66 951
4940.32 912
4940.99 894
4941.65 870
4942.31 914
4942.98 1002
4943.64 937
4944.30 760
4944.97 818
4945.63 792
4946.29 829
4946.96 826
4947.62 762
4948.28 796
4948.95 840
4949.61 753
4950.28 829
4950.94 824
4951.60 805
4952.27 894
4952.93 797
4953.60 697
4954.26 752
4954.92 809
4955.59 816
4956.25 785
4956.92 841
4957.58 915
4958.24 962
4958.91 879
4959.57 864
4960.24 918
4960.90 772
4961.57 816
4962.23 950
4962.89 974
4963.56 1125
4964.22 1165
4964.89 1266
4965.55 1256
4966.22 1152
4966.88 1232
4967.55 1172
4968.21 1170
4968.88 1083
4969.54 1135
4970.21 1094
4970.87 1039
4971.54 1037
4972.20 919
4972.87 922
4973.53 990
4974.20 984
4974.86 1005
4975.53 979
4976.20 884
4976.86 996
4977.53 1044
4978.19 1063
4978.86 978
4979.52 1009
4980.19 1175
4980.85 1052
4981.52 1035
4982.19 941
4982.85 872
4983.52 986
4984.18 861
4984.85 1008
4985.52 959
4986.18 877
4986.85 971
4987.51 923
4988.18 911
4988.85 949
4989.51 876
4990.18 902
4990.85 828
4991.51 866
4992.18 932
4992.85 945
4993.51 814
4994.18 878
4994.85 870
4995.51 868
4996.18 836
4996.85 808
4997.51 829
4998.18 755
4998.85 810
4999.51 782
5000.18 727
5000.85 802
5001.52 794
5002.18 771
5002.85 775
5003.52 838
5004.18 769
5004.85 792
5005.52 805
5006.19 764
5006.85 780
5007.52 743
5008.19 761
5008.86 808
5009.52 692
5010.19 720
5010.86 790
5011.53 830
5012.20 748
5012.86 746
5013.53 754
5014.20 789
5014.87 719
5015.54 740
5016.20 809
5016.87 853
5017.54 840
5018.21 746
5018.88 811
5019.55 821
5020.21 825
5020.88 742
5021.55 732
5022.22 785
5022.89 815
5023.56 810
5024.22 810
5024.89 849
5025.56 812
5026.23 761
5026.90 856
5027.57 787
5028.24 775
5028.91 781
5029.58 852
5030.24 808
5030.91 770
5031.58 782
5032.25 776
5032.92 728
5033.59 784
5034.26 751
5034.93 753
5035.60 850
5036.27 805
5036.94 728
5037.61 742
5038.28 762
5038.95 735
5039.62 756
5040.29 690
5040.96 780
5041.63 765
5042.30 730
5042.97 847
5043.64 775
5044.31 776
5044.98 695
5045.65 705
5046.32 804
5046.99 851
5047.66 771
5048.33 777
5049.00 785
5049.67 753
5050.34 678
5051.01 674
5051.68 785
5052.35 764
5053.02 784
5053.69 832
5054.36 768
5055.03 727
5055.70 718
5056.37 727
5057.04 750
5057.71 736
5058.39 748
5059.06 730
5059.73 809
5060.40 716
5061.07 762
5061.74 760
5062.41 803
5063.08 776
5063.75 726
5064.43 774
5065.10 695
5065.77 766
5066.44 731
5067.11 731
5067.78 697
5068.45 665
5069.13 663
5069.80 700
5070.47 719
5071.14 710
5071.81 685
5072.49 732
5073.16 775
5073.83 774
5074.50 759
5075.17 786
5075.85 753
5076.52 789
5077.19 896
5077.86 895
5078.53 957
5079.21 967
5079.88 982
5080.55 1027
5081.22 970
5081.90 990
5082.57 1009
5083.24 967
5083.91 857
5084.59 809
5085.26 759
5085.93 700
5086.61 699
5087.28 721
5087.95 804
5088.62 810
5089.30 808
5089.97 798
5090.64 897
5091.32 819
5091.99 835
5092.66 887
5093.34 892
5094.01 909
5094.68 881
5095.36 904
5096.03 818
5096.70 810
5097.38 851
5098.05 800
5098.72 884
5099.40 731
5100.07 834
5100.74 779
5101.42 874
5102.09 843
5102.77 848
5103.44 852
5104.11 914
5104.79 829
5105.46 865
5106.14 852
5106.81 808
5107.48 906
5108.16 855
5108.83 871
5109.51 877
5110.18 841
5110.86 864
5111.53 921
5112.20 834
5112.88 869
5113.55 957
5114.23 852
5114.90 823
5115.58 863
5116.25 920
5116.93 853
5117.60 781
5118.28 802
5118.95 895
5119.63 888
5120.30 888
5120.98 916
5121.65 993
5122.33 922
5123.00 925
5123.68 922
5124.35 965
5125.03 926
5125.70 944
5126.38 879
5127.06 902
5127.73 903
5128.41 885
5129.08 865
5129.76 835
5130.43 940
5131.11 1018
5131.78 915
5132.46 964
5133.14 926
5133.81 992
5134.49 982
5135.16 1004
5135.84 931
5136.52 834
5137.19 818
5137.87 864
5138.55 992
5139.22 831
5139.90 845
5140.57 806
5141.25 714
5141.93 763
5142.60 792
5143.28 823
5143.96 800
5144.63 767
5145.31 804
5145.99 694
5146.66 699
5147.34 812
5148.02 696
5148.69 749
5149.37 773
5150.05 799
5150.73 748
5151.40 642
5152.08 722
5152.76 697
5153.43 680
5154.11 653
5154.79 695
5155.47 706
5156.14 715
5156.82 669
5157.50 689
5158.18 630
5158.85 688
5159.53 763
5160.21 645
5160.89 741
5161.56 720
5162.24 662
5162.92 624
5163.60 638
5164.28 608
5164.95 645
5165.63 665
5166.31 619
5166.99 694
5167.67 737
5168.34 687
5169.02 694
5169.70 650
5170.38 679
5171.06 705
5171.74 683
5172.41 662
5173.09 691
5173.77 707
5174.45 631
5175.13 638
5175.81 657
5176.49 698
5177.16 723
5177.84 619
5178.52 670
5179.20 702
5179.88 760
5180.56 708
5181.24 708
5181.92 735
5182.60 720
5183.28 694
5183.95 736
5184.63 754
5185.31 775
5185.99 718
5186.67 712
5187.35 707
5188.03 688
5188.71 675
5189.39 687
5190.07 635
5190.75 679
5191.43 659
5192.11 627
5192.79 686
5193.47 655
5194.15 649
5194.83 655
5195.51 699
5196.19 699
5196.87 681
5197.55 696
5198.23 736
5198.91 707
5199.59 653
5200.27 726
5200.95 718
5201.63 709
5202.31 678
5202.99 717
5203.67 618
5204.35 741
5205.03 797
5205.71 793
5206.39 727
5207.08 766
5207.76 850
5208.44 810
5209.12 793
5209.80 766
5210.48 802
5211.16 787
5211.84 817
5212.52 772
5213.20 684
5213.89 780
5214.57 763
5215.25 757
5215.93 752
5216.61 786
5217.29 831
5217.97 818
5218.65 831
5219.34 780
5220.02 851
5220.70 875
5221.38 859
5222.06 929
5222.74 872
5223.43 854
5224.11 797
5224.79 835
5225.47 792
5226.15 818
5226.84 765
5227.52 868
5228.20 861
5228.88 730
5229.56 809
5230.25 762
5230.93 752
5231.61 762
5232.29 898
5232.98 770
5233.66 811
5234.34 789
5235.02 865
5235.71 808
5236.39 738
5237.07 740
5237.75 824
5238.44 834
5239.12 925
5239.80 873
5240.49 972
5241.17 1014
5241.85 930
5242.54 908
5243.22 915
5243.90 966
5244.58 866
5245.27 830
5245.95 825
5246.63 855
5247.32 813
5248.00 850
5248.69 866
5249.37 910
5250.05 997
5250.74 903
5251.42 939
5252.10 892
5252.79 986
5253.47 972
5254.15 994
5254.84 906
5255.52 922
5256.21 844
5256.89 796
5257.57 713
5258.26 806
5258.94 782
5259.63 867
5260.31 821
5261.00 862
5261.68 866
5262.36 843
5263.05 857
5263.73 786
5264.42 755
5265.10 761
5265.79 739
5266.47 820
5267.16 846
5267.84 747
5268.52 790
5269.21 751
5269.89 784
5270.58 789
5271.26 734
5271.95 720
5272.63 761
5273.32 731
5274.00 752
5274.69 694
5275.38 650
5276.06 699
5276.75 787
5277.43 744
5278.12 639
5278.80 778
5279.49 721
5280.17 726
5280.86 711
5281.54 803
5282.23 740
5282.92 737
5283.60 784
5284.29 773
5284.97 730
5285.66 761
5286.34 734
5287.03 711
5287.72 679
5288.40 673
5289.09 755
5289.77 675
5290.46 625
5291.15 716
5291.83 714
5292.52 628
5293.21 781
5293.89 814
5294.58 768
5295.27 658
5295.95 699
5296.64 674
5297.33 628
5298.01 672
5298.70 706
5299.39 690
5300.07 723
5300.76 724
5301.45 685
5302.13 818
5302.82 784
5303.51 888
5304.19 855
5304.88 893
5305.57 910
5306.26 930
5306.94 973
5307.63 885
5308.32 785
5309.00 897
5309.69 905
5310.38 945
5311.07 1156
5311.75 1123
5312.44 1067
5313.13 1221
5313.82 1106
5314.51 1014
5315.19 1116
5315.88 1045
5316.57 874
5317.26 990
5317.94 968
5318.63 921
5319.32 1010
5320.01 1125
5320.70 1162
5321.39 1198
5322.07 1105
5322.76 1096
5323.45 1180
5324.14 1123
5324.83 998
5325.52 907
5326.20 920
5326.89 880
5327.58 844
5328.27 814
5328.96 787
5329.65 730
5330.34 765
5331.02 766
5331.71 804
5332.40 821
5333.09 818
5333.78 791
5334.47 768
5335.16 752
5335.85 821
5336.54 839
5337.23 793
5337.92 768
5338.60 759
5339.29 749
5339.98 746
5340.67 830
5341.36 739
5342.05 788
5342.74 694
5343.43 702
5344.12 710
5344.81 790
5345.50 760
5346.19 764
5346.88 820
5347.57 760
5348.26 730
5348.95 767
5349.64 783
5350.33 795
5351.02 866
5351.71 808
5352.40 822
5353.09 751
5353.78 821
5354.47 754
5355.16 747
5355.85 724
5356.54 744
5357.23 682
5357.92 663
5358.61 783
5359.30 706
5360.00 671
5360.69 693
5361.38 661
5362.07 698
5362.76 743
5363.45 771
5364.14 807
5364.83 780
5365.52 730
5366.21 746
5366.90 787
5367.60 660
5368.29 646
5368.98 676
5369.67 627
5370.36 702
5371.05 669
5371.74 554
5372.44 619
5373.13 732
5373.82 605
5374.51 677
5375.20 618
5375.89 616
5376.59 635
5377.28 617
5377.97 591
5378.66 618
5379.35 672
5380.04 681
5380.74 587
5381.43 559
5382.12 644
5382.81 635
5383.51 673
5384.20 593
5384.89 648
5385.58 643
5386.27 576
5386.97 561
5387.66 626
5388.35 690
5389.04 724
5389.74 599
5390.43 630
5391.12 605
5391.82 681
5392.51 643
5393.20 626
5393.89 634
5394.59 671
5395.28 629
5395.97 583
5396.67 620
5397.36 564
5398.05 652
5398.75 637
5399.44 637
5400.13 622
5400.83 590
5401.52 615
5402.21 574
5402.91 624
5403.60 570
5404.29 569
5404.99 626
5405.68 668
5406.37 522
5407.07 618
5407.76 643
5408.45 668
5409.15 641
5409.84 575
5410.54 646
5411.23 665
5411.92 642
5412.62 633
5413.31 705
5414.01 676
5414.70 703
5415.40 692
5416.09 707
5416.78 711
5417.48 681
5418.17 671
5418.87 601
5419.56 657
5420.26 792
5420.95 829
5421.65 809
5422.34 688
5423.04 670
5423.73 826
5424.42 745
5425.12 724
5425.81 672
5426.51 671
5427.20 640
5427.90 666
5428.59 708
5429.29 711
5429.99 670
5430.68 745
5431.38 750
5432.07 752
5432.77 702
5433.46 718
5434.16 767
5434.85 775
5435.55 801
5436.24 848
5436.94 906
5437.64 905
5438.33 974
5439.03 773
5439.72 875
5440.42 970
5441.11 909
5441.81 792
5442.51 768
5443.20 779
5443.90 811
5444.59 851
5445.29 779
5445.99 742
5446.68 811
5447.38 923
5448.08 904
5448.77 865
5449.47 901
5450.17 906
5450.86 846
5451.56 878
5452.25 878
5452.95 972
5453.65 835
5454.35 898
5455.04 805
5455.74 843
5456.44 737
5457.13 790
5457.83 815
5458.53 752
5459.22 888
5459.92 788
5460.62 865
5461.32 831
5462.01 836
5462.71 969
5463.41 967
5464.10 989
5464.80 852
5465.50 900
5466.20 921
5466.89 868
5467.59 824
5468.29 829
5468.99 821
5469.69 959
5470.38 898
5471.08 999
5471.78 992
5472.48 988
5473.17 952
5473.87 932
5474.57 1017
5475.27 1077
5475.97 1110
5476.66 1111
5477.36 1240
5478.06 1291
5478.76 1518
5479.46 1580
5480.16 1766
5480.85 1900
5481.55 2054
5482.25 2157
5482.95 2011
5483.65 2053
5484.35 1926
5485.05 1642
5485.75 1735
5486.44 1629
5487.14 1638
5487.84 1517
5488.54 1323
5489.24 1400
5489.94 1466
5490.64 1348
5491.34 1564
5492.04 1506
5492.74 1435
5493.43 1516
5494.13 1518
5494.83 1704
5495.53 1673
5496.23 1567
5496.93 1575
5497.63 1578
5498.33 1842
5499.03 1914
5499.73 2161
5500.43 2391
5501.13 2839
5501.83 3042
5502.53 3330
5503.23 3309
5503.93 3148
5504.63 3244
5505.33 2965
5506.03 2456
5506.73 2323
5507.43 1964
5508.13 1805
5508.83 1699
5509.53 1582
5510.23 1639
5510.93 1528
5511.63 1490
5512.33 1515
5513.03 1449
5513.73 1395
5514.43 1406
5515.13 1375
5515.83 1379
5516.54 1306
5517.24 1266
5517.94 1259
5518.64 1295
5519.34 1209
5520.04 1245
5520.74 1204
5521.44 1238
5522.14 1148
5522.84 1156
5523.54 1120
5524.25 1088
5524.95 977
5525.65 968
5526.35 967
5527.05 974
5527.75 994
5528.45 1065
5529.16 1017
5529.86 969
5530.56 1016
5531.26 1048
5531.96 856
5532.66 923
5533.37 897
5534.07 987
5534.77 945
5535.47 898
5536.17 842
5536.88 883
5537.58 858
5538.28 853
5538.98 933
5539.68 945
5540.39 845
5541.09 795
5541.79 735
5542.49 791
5543.20 902
5543.90 906
5544.60 875
5545.30 756
5546.01 751
5546.71 703
5547.41 814
5548.11 826
5548.82 856
5549.52 772
5550.22 773
5550.93 772
5551.63 727
5552.33 746
5553.03 721
5553.74 771
5554.44 802
5555.14 801
5555.85 790
5556.55 753
5557.25 839
5557.96 781
5558.66 744
5559.36 773
5560.07 762
5560.77 760
5561.47 817
5562.18 835
5562.88 839
5563.59 885
5564.29 880
5564.99 936
5565.70 996
5566.40 954
5567.10 948
5567.81 897
5568.51 756
5569.22 785
5569.92 748
5570.63 800
5571.33 768
5572.03 846
5572.74 843
5573.44 756
5574.15 863
5574.85 824
5575.56 829
5576.26 898
5576.96 827
5577.67 827
5578.37 873
5579.08 843
5579.78 867
5580.49 823
5581.19 764
5581.90 716
5582.60 752
5583.31 712
5584.01 750
5584.72 709
5585.42 702
5586.13 742
5586.83 740
5587.54 712
5588.24 781
5588.95 800
5589.65 787
5590.36 815
5591.07 749
5591.77 755
5592.48 674
5593.18 654
5593.89 730
5594.59 717
5595.30 712
5596.00 721
5596.71 762
5597.42 764
5598.12 709
5598.83 785
5599.53 810
5600.24 811
5600.95 712
5601.65 789
5602.36 837
5603.06 820
5603.77 776
5604.48 778
5605.18 737
5605.89 743
5606.60 805
5607.30 753
5608.01 815
5608.72 711
5609.42 661
5610.13 706
5610.84 754
5611.54 774
5612.25 708
5612.96 756
5613.66 691
5614.37 695
5615.08 647
5615.78 632
5616.49 738
5617.20 714
5617.91 744
5618.61 748
5619.32 755
5620.03 733
5620.73 697
5621.44 647
5622.15 665
5622.86 745
5623.56 810
5624.27 741
5624.98 778
5625.69 705
5626.40 825
5627.10 802
5627.81 795
5628.52 751
5629.23 756
5629.93 800
5630.64 909
5631.35 900
5632.06 874
5632.77 842
5633.47 819
5634.18 820
5634.89 862
5635.60 838
5636.31 874
5637.02 765
5637.72 886
5638.43 855
5639.14 780
5639.85 881
5640.56 876
5641.27 924
5641.98 900
5642.68 989
5643.39 910
5644.10 821
5644.81 839
5645.52 848
5646.23 827
5646.94 779
5647.65 746
5648.36 788
5649.06 768
5649.77 807
5650.48 807
5651.19 740
5651.90 793
5652.61 783
5653.32 787
5654.03 812
5654.74 882
5655.45 939
5656.16 982
5656.87 1046
5657.58 1135
5658.29 1183
5659.00 1274
5659.71 1222
5660.42 1238
5661.13 1225
5661.84 1126
5662.55 1026
5663.26 984
5663.97 948
5664.68 890
5665.39 891
5666.10 784
5666.81 827
5667.52 793
5668.23 817
5668.94 803
5669.65 829
5670.36 815
5671.07 793
5671.78 819
5672.49 764
5673.20 811
5673.91 840
5674.62 693
5675.33 711
5676.04 732
5676.75 746
5677.47 818
5678.18 828
5678.89 800
5679.60 816
5680.31 716
5681.02 762
5681.73 723
5682.44 761
5683.15 763
5683.87 862
5684.58 788
5685.29 743
5686.00 714
5686.71 824
5687.42 790
5688.13 746
5688.85 767
5689.56 763
5690.27 802
5690.98 799
5691.69 681
5692.41 680
5693.12 765
5693.83 818
5694.54 724
5695.25 651
5695.96 641
5696.68 586
5697.39 634
5698.10 687
5698.81 654
5699.53 663
5700.24 621
5700.95 696
5701.66 690
5702.38 663
5703.09 713
5703.80 670
5704.51 674
5705.23 701
5705.94 619
5706.65 632
5707.36 617
5708.08 687
5708.79 691
5709.50 656
5710.22 725
5710.93 653
5711.64 610
5712.35 623
5713.07 640
5713.78 610
5714.49 642
5715.21 639
5715.92 591
5716.63 625
5717.35 607
5718.06 638
5718.77 592
5719.49 598
5720.20 683
5720.92 696
5721.63 675
5722.34 716
5723.06 662
5723.77 679
5724.48 664
5725.20 655
5725.91 715
5726.63 628
5727.34 595
5728.05 683
5728.77 717
5729.48 668
5730.20 662
5730.91 655
5731.62 678
5732.34 653
5733.05 669
5733.77 576
5734.48 606
5735.20 631
5735.91 766
5736.63 693
5737.34 647
5738.06 677
5738.77 725
5739.48 669
5740.20 594
5740.91 606
5741.63 688
5742.34 678
5743.06 632
5743.77 595
5744.49 625
5745.20 607
5745.92 638
5746.64 579
5747.35 597
5748.07 603
5748.78 565
5749.50 551
5750.21 520
5750.93 559
5751.64 567
5752.36 545
5753.07 534
5753.79 571
5754.51 628
5755.22 666
5755.94 583
5756.65 562
5757.37 555
5758.08 532
5758.80 659
5759.52 613
5760.23 547
5760.95 564
5761.67 628
5762.38 547
5763.10 539
5763.81 586
5764.53 549
5765.25 580
5765.96 496
5766.68 587
5767.40 607
5768.11 564
5768.83 593
5769.55 628
5770.26 540
5770.98 548
5771.70 616
5772.41 609
5773.13 547
5773.85 565
5774.56 640
5775.28 609
5776.00 618
5776.71 539
5777.43 604
5778.15 540
5778.87 518
5779.58 537
5780.30 564
5781.02 604
5781.74 642
5782.45 581
5783.17 608
5783.89 653
5784.61 617
5785.32 539
5786.04 545
5786.76 562
5787.48 636
5788.19 556
5788.91 528
5789.63 538
5790.35 571
5791.07 545
5791.78 504
5792.50 554
5793.22 601
5793.94 647
5794.66 558
5795.38 566
5796.09 602
5796.81 632
5797.53 631
5798.25 623
5798.97 708
5799.69 729
5800.40 738
5801.12 752
5801.84 822
5802.56 916
5803.28 879
5804.00 944
5804.72 1015
5805.44 951
5806.15 884
5806.87 845
5807.59 913
5808.31 754
5809.03 740
5809.75 678
5810.47 671
5811.19 690
5811.91 570
5812.63 583
5813.35 657
5814.07 622
5814.79 674
5815.50 624
5816.22 668
5816.94 703
5817.66 735
5818.38 747
5819.10 666
5819.82 646
5820.54 736
5821.26 656
5821.98 626
5822.70 660
5823.42 618
5824.14 703
5824.86 633
5825.58 622
5826.30 610
5827.02 553
5827.74 525
5828.46 587
5829.18 576
5829.90 678
5830.62 696
5831.35 607
5832.07 575
5832.79 542
5833.51 633
5834.23 686
5834.95 607
5835.67 562
5836.39 595
5837.11 524
5837.83 563
5838.55 607
5839.27 729
5839.99 655
5840.72 594
5841.44 614
5842.16 590
5842.88 548
5843.60 596
5844.32 602
5845.04 674
5845.76 621
5846.49 601
5847.21 655
5847.93 699
5848.65 650
5849.37 653
5850.09 669
5850.82 662
5851.54 657
5852.26 665
5852.98 605
5853.70 647
5854.42 613
5855.15 603
5855.87 694
5856.59 692
5857.31 607
5858.03 646
5858.76 606
5859.48 566
5860.20 646
5860.92 702
5861.65 620
5862.37 557
5863.09 585
5863.81 619
5864.54 543
5865.26 616
5865.98 618
5866.70 608
5867.43 590
5868.15 615
5868.87 669
5869.60 651
5870.32 639
5871.04 735
5871.76 724
5872.49 727
5873.21 725
5873.93 715
5874.66 685
5875.38 713
5876.10 703
5876.83 584
5877.55 612
5878.27 594
5879.00 688
5879.72 649
5880.44 682
5881.17 630
5881.89 698
5882.61 680
5883.34 711
5884.06 682
5884.79 674
5885.51 692
5886.23 630
5886.96 703
5887.68 694
5888.41 647
5889.13 635
5889.85 741
5890.58 676
5891.30 648
5892.03 675
5892.75 693
5893.47 668
5894.20 624
5894.92 573
5895.65 596
5896.37 680
5897.10 584
5897.82 665
5898.55 636
5899.27 584
5900.00 627
5900.72 691
5901.44 630
5902.17 653
5902.89 604
5903.62 672
5904.34 682
5905.07 678
5905.79 564
5906.52 610
5907.25 628
5907.97 663
5908.70 633
5909.42 649
5910.15 623
5910.87 655
5911.60 696
5912.32 681
5913.05 625
5913.77 658
5914.50 698
5915.22 656
5915.95 627
5916.68 648
5917.40 643
5918.13 743
5918.85 653
5919.58 604
5920.31 729
5921.03 661
5921.76 627
5922.48 630
5923.21 718
5923.94 706
5924.66 677
5925.39 650
5926.12 657
5926.84 660
5927.57 658
5928.29 705
5929.02 751
5929.75 711
5930.47 733
5931.20 694
5931.93 743
5932.65 786
5933.38 761
5934.11 779
5934.83 794
5935.56 885
5936.29 813
5937.02 777
5937.74 843
5938.47 915
5939.20 903
5939.92 837
5940.65 837
5941.38 923
5942.11 973
5942.83 925
5943.56 912
5944.29 943
5945.02 966
5945.74 982
5946.47 957
5947.20 915
5947.93 1025
5948.65 1043
5949.38 1079
5950.11 1156
5950.84 1191
5951.57 1334
5952.29 1428
5953.02 1457
5953.75 1446
5954.48 1442
5955.21 1479
5955.93 1575
5956.66 1461
5957.39 1364
5958.12 1405
5958.85 1394
5959.58 1259
5960.30 1360
5961.03 1428
5961.76 1472
5962.49 1385
5963.22 1443
5963.95 1530
5964.68 1543
5965.40 1629
5966.13 1954
5966.86 2342
5967.59 2436
5968.32 2555
5969.05 2599
5969.78 2793
5970.51 2616
5971.24 2463
5971.96 2200
5972.69 2083
5973.42 1867
5974.15 1747
5974.88 1648
5975.61 1638
5976.34 1590
5977.07 1593
5977.80 1602
5978.53 1690
5979.26 1785
5979.99 1879
5980.72 1760
5981.45 1915
5982.18 2060
5982.91 1926
5983.64 1867
5984.37 1885
5985.10 1938
5985.83 1901
5986.56 1899
5987.29 1874
5988.02 1882
5988.75 1777
5989.48 1795
5990.21 1788
5990.94 1873
5991.67 1826
5992.40 1909
5993.13 1831
5993.86 1811
5994.59 1896
5995.32 1805
5996.05 1710
5996.78 1758
5997.51 1964
5998.24 1931
5998.97 1821
5999.71 1898
6000.44 1905
6001.17 1873
6001.90 1865
6002.63 1865
6003.36 1826
6004.09 1650
6004.82 1680
6005.55 1696
6006.28 1719
6007.02 1802
6007.75 2010
6008.48 2155
6009.21 2493
6009.94 2721
6010.67 3254
6011.40 3768
6012.14 4406
6012.87 4766
6013.60 4970
6014.33 5339
6015.06 5468
6015.80 5377
6016.53 5134
6017.26 4647
6017.99 4535
6018.72 4070
6019.45 3650
6020.19 3129
6020.92 2851
6021.65 2530
6022.38 2108
6023.12 1921
6023.85 1821
6024.58 1733
6025.31 1639
6026.05 1656
6026.78 1559
6027.51 1441
6028.24 1498
6028.98 1484
6029.71 1508
6030.44 1469
6031.17 1574
6031.91 1446
6032.64 1428
6033.37 1438
6034.11 1370
6034.84 1310
6035.57 1367
6036.30 1407
6037.04 1374
6037.77 1460
6038.50 1434
6039.24 1425
6039.97 1576
6040.70 1592
6041.44 1546
6042.17 1521
6042.90 1591
6043.64 1499
6044.37 1511
6045.10 1591
6045.84 1756
6046.57 1795
6047.31 1757
6048.04 1706
6048.77 1729
6049.51 1735
6050.24 1878
6050.98 1979
6051.71 2125
6052.44 2255
6053.18 2244
6053.91 2282
6054.65 2383
6055.38 2373
6056.11 2251
6056.85 2186
6057.58 2082
6058.32 2009
6059.05 1836
6059.79 1744
6060.52 1640
6061.26 1609
6061.99 1510
6062.72 1556
6063.46 1454
6064.19 1491
6064.93 1508
6065.66 1410
6066.40 1495
6067.13 1402
6067.87 1402
6068.60 1439
6069.34 1396
6070.07 1400
6070.81 1389
6071.54 1405
6072.28 1458
6073.01 1495
6073.75 1354
6074.49 1318
6075.22 1339
6075.96 1323
6076.69 1221
6077.43 1241
6078.16 1179
6078.90 1260
6079.63 1310
6080.37 1276
6081.11 1182
6081.84 1154
6082.58 1205
6083.31 1279
6084.05 1168
6084.79 1188
6085.52 1188
6086.26 1156
6086.99 1185
6087.73 1239
6088.47 1200
6089.20 1210
6089.94 1166
6090.68 1227
6091.41 1134
6092.15 1165
6092.89 1240
6093.62 1366
6094.36 1258
6095.09 1238
6095.83 1305
6096.57 1176
6097.31 1198
6098.04 1087
6098.78 1044
6099.52 1137
6100.25 1080
6100.99 1111
6101.73 1076
6102.46 1081
6103.20 1181
6103.94 1097
6104.68 1063
6105.41 1068
6106.15 1032
6106.89 994
6107.62 1029
6108.36 1024
6109.10 1076
6109.84 1083
6110.57 1020
6111.31 1025
6112.05 1064
6112.79 1127
6113.53 1071
6114.26 1025
6115.00 1179
6115.74 1198
6116.48 1178
6117.21 1219
6117.95 1213
6118.69 1117
6119.43 1140
6120.17 1236
6120.91 1186
6121.64 1089
6122.38 1080
6123.12 1210
6123.86 1190
6124.60 1192
6125.34 1130
6126.07 1167
6126.81 1266
6127.55 1197
6128.29 1136
6129.03 1150
6129.77 1222
6130.51 1298
6131.25 1225
6131.98 1179
6132.72 1208
6133.46 1201
6134.20 1258
6134.94 1198
6135.68 1165
6136.42 1262
6137.16 1286
6137.90 1299
6138.64 1265
6139.38 1253
6140.11 1338
6140.85 1292
6141.59 1288
6142.33 1297
6143.07 1321
6143.81 1208
6144.55 1236
6145.29 1258
6146.03 1255
6146.77 1192
6147.51 1265
6148.25 1240
6148.99 1215
6149.73 1252
6150.47 1259
6151.21 1225
6151.95 1310
6152.69 1251
6153.43 1287
6154.17 1283
6154.91 1327
6155.65 1327
6156.39 1294
6157.13 1279
6157.87 1329
6158.61 1348
6159.35 1301
6160.09 1253
6160.83 1226
6161.58 1337
6162.32 1325
6163.06 1356
6163.80 1451
6164.54 1471
6165.28 1555
6166.02 1659
6166.76 1770
6167.50 1906
6168.24 1851
6168.98 1883
6169.73 1875
6170.47 1890
6171.21 1937
6171.95 2039
6172.69 1996
6173.43 1762
6174.17 1782
6174.92 1783
6175.66 1820
6176.40 1683
6177.14 1713
6177.88 1680
6178.62 1648
6179.36 1672
6180.11 1573
6180.85 1635
6181.59 1694
6182.33 1628
6183.07 1696
6183.82 1786
6184.56 1917
6185.30 1922
6186.04 1986
6186.78 1885
6187.53 1799
6188.27 1983
6189.01 1952
6189.75 1960
6190.50 2016
6191.24 2002
6191.98 1947
6192.72 2102
6193.47 2229
6194.21 2336
6194.95 2489
6195.69 2336
6196.44 2421
6197.18 2487
6197.92 2474
6198.67 2500
6199.41 2441
6200.15 2370
6200.89 2391
6201.64 2363
6202.38 2353
6203.12 2402
6203.87 2592
6204.61 2712
6205.35 3287
6206.10 3885
6206.84 4657
6207.58 5718
6208.33 7366
6209.07 9034
6209.81 10790
6210.56 12428
6211.30 13331
6212.05 13685
6212.79 13506
6213.53 12475
6214.28 11066
6215.02 9783
6215.76 8106
6216.51 6826
6217.25 5486
6218.00 4641
6218.74 3888
6219.48 3397
6220.23 3057
6220.97 2825
6221.72 2773
6222.46 2837
6223.21 2840
6223.95 2998
6224.69 3112
6225.44 3153
6226.18 3275
6226.93 3376
6227.67 3637
6228.42 3309
6229.16 3111
6229.91 2953
6230.65 2718
6231.40 2698
6232.14 2413
6232.89 2240
6233.63 2038
6234.38 2021
6235.12 1977
6235.87 1945
6236.61 1944
6237.36 2188
6238.10 2486
6238.85 2684
6239.59 3079
6240.34 3423
6241.08 3542
6241.83 3670
6242.58 3801
6243.32 3505
6244.07 3374
6244.81 2964
6245.56 2681
6246.30 2568
6247.05 2297
6247.80 2238
6248.54 2334
6249.29 2300
6250.03 2207
6250.78 2170
6251.52 2288
6252.27 2180
6253.02 2057
6253.76 2033
6254.51 2019
6255.26 2111
6256.00 2045
6256.75 1992
6257.49 1848
6258.24 1869
6258.99 1774
6259.73 1878
6260.48 1909
6261.23 1900
6261.97 1845
6262.72 1803
6263.47 1741
6264.21 1779
6264.96 1782
6265.71 1593
6266.46 1675
6267.20 1596
6267.95 1634
6268.70 1635
6269.44 1521
6270.19 1562
6270.94 1580
6271.69 1578
6272.43 1519
6273.18 1511
6273.93 1511
6274.67 1477
6275.42 1443
6276.17 1543
6276.92 1535
6277.67 1624
6278.41 1544
6279.16 1557
6279.91 1532
6280.66 1592
6281.40 1587
6282.15 1601
6282.90 1593
6283.65 1508
6284.40 1483
6285.14 1391
6285.89 1362
6286.64 1394
6287.39 1430
6288.14 1450
6288.88 1398
6289.63 1356
6290.38 1300
6291.13 1328
6291.88 1258
6292.63 1199
6293.38 1175
6294.12 1285
6294.87 1257
6295.62 1359
6296.37 1329
6297.12 1182
6297.87 1119
6298.62 1286
6299.37 1150
6300.11 1158
6300.86 1113
6301.61 1181
6302.36 1239
6303.11 1193
6303.86 1122
6304.61 1127
6305.36 1257
6306.11 1152
6306.86 1103
6307.61 1254
6308.36 1291
6309.11 1308
6309.86 1349
6310.60 1297
6311.35 1409
6312.10 1384
6312.85 1468
6313.60 1532
6314.35 1505
6315.10 1522
6315.85 1467
6316.60 1448
6317.35 1447
6318.10 1395
6318.85 1349
6319.60 1327
6320.35 1273
6321.10 1268
6321.85 1319
6322.60 1335
6323.35 1157
6324.10 1136
6324.86 1131
6325.61 1097
6326.36 1004
6327.11 1018
6327.86 1034
6328.61 962
6329.36 977
6330.11 1002
6330.86 1032
6331.61 1022
6332.36 943
6333.11 951
6333.86 940
6334.62 905
6335.37 960
6336.12 939
6336.87 969
6337.62 894
6338.37 941
6339.12 925
6339.87 1007
6340.62 982
6341.38 971
6342.13 1030
6342.88 976
6343.63 959
6344.38 967
6345.13 959
6345.89 938
6346.64 1015
6347.39 889
6348.14 890
6348.89 956
6349.64 995
6350.40 1035
6351.15 977
6351.90 1039
6352.65 1121
6353.40 1050
6354.16 1041
6354.91 1143
6355.66 1138
6356.41 1239
6357.17 1170
6357.92 1196
6358.67 1155
6359.42 1144
6360.18 1090
6360.93 1032
6361.68 1020
6362.43 964
6363.19 934
6363.94 1005
6364.69 1035
6365.45 989
6366.20 952
6366.95 980
6367.70 1018
6368.46 998
6369.21 990
6369.96 1065
6370.72 1087
6371.47 1076
6372.22 985
6372.98 1042
6373.73 1015
6374.48 983
6375.24 989
6375.99 915
6376.74 907
6377.50 909
6378.25 924
6379.00 941
6379.76 891
6380.51 1026
6381.27 1000
6382.02 982
6382.77 1009
6383.53 974
6384.28 877
6385.03 912
6385.79 870
6386.54 922
6387.30 911
6388.05 952
6388.81 871
6389.56 896
6390.31 868
6391.07 851
6391.82 887
6392.58 840
6393.33 894
6394.09 802
6394.84 850
6395.60 899
6396.35 906
6397.10 892
6397.86 912
6398.61 855
6399.37 878
6400.12 855
6400.88 870
6401.63 899
6402.39 820
6403.14 858
6403.90 815
6404.65 824
6405.41 814
6406.16 866
6406.92 888
6407.68 779
6408.43 959
6409.19 960
6409.94 943
6410.70 1047
6411.45 1086
6412.21 1114
6412.96 1008
6413.72 1015
6414.48 1002
6415.23 1018
6415.99 942
6416.74 957
6417.50 960
6418.26 944
6419.01 963
6419.77 881
6420.52 848
6421.28 919
6422.04 953
6422.79 881
6423.55 827
6424.30 946
6425.06 905
6425.82 883
6426.57 909
6427.33 915
6428.09 854
6428.84 864
6429.60 901
6430.36 907
6431.11 805
6431.87 937
6432.63 880
6433.38 846
6434.14 864
6434.90 810
6435.65 777
6436.41 777
6437.17 844
6437.93 803
6438.68 786
6439.44 866
6440.20 828
6440.95 803
6441.71 864
6442.47 826
6443.23 796
6443.98 835
6444.74 825
6445.50 850
6446.26 880
6447.01 834
6447.77 818
6448.53 831
6449.29 814
6450.05 811
6450.80 863
6451.56 823
6452.32 805
6453.08 822
6453.84 885
6454.59 832
6455.35 791
6456.11 868
6456.87 879
6457.63 847
6458.39 872
6459.14 952
6459.90 836
6460.66 791
6461.42 878
6462.18 883
6462.94 881
6463.69 877
6464.45 849
6465.21 933
6465.97 900
6466.73 847
6467.49 887
6468.25 935
6469.01 893
6469.77 896
6470.52 937
6471.28 976
6472.04 1018
6472.80 996
6473.56 940
6474.32 978
6475.08 979
6475.84 972
6476.60 1023
6477.36 1062
6478.12 991
6478.88 979
6479.64 979
6480.40 998
6481.16 1100
6481.92 1113
6482.68 1190
6483.44 1145
6484.20 1112
6484.96 1116
6485.72 1218
6486.48 1115
6487.24 1151
6488.00 1163
6488.76 1187
6489.52 1270
6490.28 1306
6491.04 1279
6491.80 1160
6492.56 1282
6493.32 1391
6494.08 1387
6494.84 1395
6495.60 1539
6496.36 1575
6497.12 1513
6497.88 1472
6498.64 1559
6499.40 1611
6500.16 1590
6500.92 1591
6501.68 1641
6502.45 1479
6503.21 1447
6503.97 1523
6504.73 1486
6505.49 1499
6506.25 1436
6507.01 1550
6507.77 1558
6508.53 1606
6509.30 1702
6510.06 1671
6510.82 1705
6511.58 1812
6512.34 1789
6513.10 1808
6513.86 1781
6514.63 1795
6515.39 1868
6516.15 1820
6516.91 1813
6517.67 1867
6518.43 1895
6519.20 1913
6519.96 1939
6520.72 1981
6521.48 2130
6522.24 2000
6523.01 2179
6523.77 2374
6524.53 2509
6525.29 2837
6526.06 3089
6526.82 3423
6527.58 3524
6528.34 3740
6529.11 3948
6529.87 4196
6530.63 4151
6531.39 4108
6532.16 4142
6532.92 4220
6533.68 4093
6534.44 4614
6535.21 5451
6535.97 6407
6536.73 7794
6537.50 8993
6538.26 9881
6539.02 10540
6539.78 10366
6540.55 9621
6541.31 8664
6542.07 7354
6542.84 6295
6543.60 5221
6544.36 4374
6545.13 3501
6545.89 2735
6546.65 2487
6547.42 2102
6548.18 1947
6548.95 1909
6549.71 1866
6550.47 1799
6551.24 1715
6552.00 1631
6552.76 1614
6553.53 1653
6554.29 1678
6555.06 1664
6555.82 1616
6556.58 1483
6557.35 1482
6558.11 1448
6558.88 1421
6559.64 1328
6560.41 1455
6561.17 1498
6561.93 1574
6562.70 1610
6563.46 1647
6564.23 1655
6564.99 1734
6565.76 1821
6566.52 1802
6567.29 1838
6568.05 1853
6568.82 1760
6569.58 1701
6570.35 1628
6571.11 1690
6571.88 1656
6572.64 1706
6573.41 1819
6574.17 1891
6574.94 1928
6575.70 1977
6576.47 2043
6577.23 2090
6578.00 2182
6578.76 2121
6579.53 2114
6580.29 2081
6581.06 2003
6581.82 1892
6582.59 1692
6583.36 1790
6584.12 1773
6584.89 1686
6585.65 1711
6586.42 1745
6587.18 1781
6587.95 1915
6588.72 1882
6589.48 1777
6590.25 1955
6591.01 1992
6591.78 2123
6592.55 2216
6593.31 2467
6594.08 2707
6594.85 2800
6595.61 3058
6596.38 3252
6597.15 3196
6597.91 3172
6598.68 2922
6599.45 2962
6600.21 2728
6600.98 2478
6601.75 2283
6602.51 2066
6603.28 2027
6604.05 1984
6604.81 1765
6605.58 1832
6606.35 1838
6607.11 1900
6607.88 1994
6608.65 1974
6609.41 2115
6610.18 2184
6610.95 2079
6611.72 2150
6612.48 2160
6613.25 2092
6614.02 2001
6614.79 1956
6615.55 1832
6616.32 1808
6617.09 1677
6617.86 1502
6618.62 1523
6619.39 1546
6620.16 1518
6620.93 1513
6621.70 1503
6622.46 1492
6623.23 1492
6624.00 1433
6624.77 1518
6625.54 1555
6626.30 1400
6627.07 1378
6627.84 1408
6628.61 1409
6629.38 1367
6630.15 1335
6630.91 1400
6631.68 1534
6632.45 1578
6633.22 1560
6633.99 1642
6634.76 1818
6635.53 1925
6636.29 2060
6637.06 2146
6637.83 2042
6638.60 1823
6639.37 1925
6640.14 1782
6640.91 1622
6641.68 1611
6642.45 1595
6643.21 1450
6643.98 1411
6644.75 1421
6645.52 1392
6646.29 1282
6647.06 1392
6647.83 1447
6648.60 1354
6649.37 1404
6650.14 1470
6650.91 1412
6651.68 1322
6652.45 1485
6653.22 1440
6653.99 1435
6654.76 1445
6655.53 1445
6656.30 1453
6657.07 1519
6657.84 1576
6658.61 1400
6659.38 1513
6660.15 1496
6660.92 1335
6661.69 1230
6662.46 1286
6663.23 1276
6664.00 1218
6664.77 1261
6665.54 1322
6666.31 1274
6667.08 1265
6667.85 1335
6668.62 1356
6669.39 1286
6670.16 1293
6670.93 1319
6671.70 1386
6672.47 1394
6673.25 1457
6674.02 1428
6674.79 1323
6675.56 1332
6676.33 1370
6677.10 1371
6677.87 1325
6678.64 1360
6679.41 1296
6680.19 1418
6680.96 1470
6681.73 1464
6682.50 1467
6683.27 1511
6684.04 1651
6684.81 1807
6685.59 1885
6686.36 1879
6687.13 1909
6687.90 1888
6688.67 1688
6689.44 1646
6690.22 1608
6690.99 1633
6691.76 1553
6692.53 1493
6693.30 1496
6694.08 1527
6694.85 1389
6695.62 1300
6696.39 1380
6697.16 1334
6697.94 1349
6698.71 1246
6699.48 1296
6700.25 1293
6701.03 1277
6701.80 1185
6702.57 1252
6703.34 1394
6704.12 1346
6704.89 1254
6705.66 1337
6706.44 1250
6707.21 1225
6707.98 1198
6708.75 1223
6709.53 1234
6710.30 1291
6711.07 1327
6711.85 1312
6712.62 1252
6713.39 1234
6714.17 1213
6714.94 1233
6715.71 1266
6716.49 1172
6717.26 1220
6718.03 1103
6718.81 1090
6719.58 1124
6720.35 1101
6721.13 1100
6721.90 1017
6722.67 1123
6723.45 1169
6724.22 1125
6725.00 1183
6725.77 1208
6726.54 1225
6727.32 1129
6728.09 1124
6728.87 1164
6729.64 1155
6730.41 1099
6731.19 1219
6731.96 1330
6732.74 1246
6733.51 1245
6734.29 1265
6735.06 1289
6735.83 1255
6736.61 1282
6737.38 1299
6738.16 1227
6738.93 1240
6739.71 1226
6740.48 1264
6741.26 1248
6742.03 1354
6742.81 1289
6743.58 1276
6744.36 1342
6745.13 1359
6745.91 1424
6746.68 1367
6747.46 1541
6748.23 1449
6749.01 1441
6749.78 1579
6750.56 1675
6751.33 1794
6752.11 1993
6752.89 2148
6753.66 2265
6754.44 2287
6755.21 2250
6755.99 2096
6756.76 1952
6757.54 1836
6758.31 1757
6759.09 1569
6759.87 1395
6760.64 1442
6761.42 1317
6762.19 1391
6762.97 1451
6763.75 1398
6764.52 1398
6765.30 1340
6766.07 1313
6766.85 1354
6767.63 1330
6768.40 1311
6769.18 1305
6769.96 1309
6770.73 1227
6771.51 1286
6772.29 1397
6773.06 1320
6773.84 1246
6774.62 1270
6775.39 1171
6776.17 1220
6776.95 1295
6777.72 1327
6778.50 1300
6779.28 1258
6780.05 1257
6780.83 1238
6781.61 1256
6782.39 1142
6783.16 1181
6783.94 1224
6784.72 1237
6785.50 1137
6786.27 1109
6787.05 1138
6787.83 1106
6788.61 1064
6789.38 1091
6790.16 1052
6790.94 938
6791.72 1064
6792.49 1128
6793.27 1143
6794.05 1145
6794.83 1116
6795.60 1078
6796.38 1011
6797.16 1109
6797.94 1153
6798.72 1012
6799.50 1073
6800.27 1041
6801.05 1046
6801.83 1089
6802.61 1147
6803.39 1241
6804.17 1208
6804.94 1221
6805.72 1257
6806.50 1232
6807.28 1158
6808.06 1180
6808.84 1215
6809.62 1281
6810.39 1196
6811.17 1152
6811.95 1202
6812.73 1109
6813.51 1124
6814.29 1259
6815.07 1180
6815.85 1177
6816.63 1155
6817.41 1200
6818.18 1219
6818.96 1287
6819.74 1231
6820.52 1159
6821.30 1229
6822.08 1169
6822.86 1183
6823.64 1185
6824.42 1149
6825.20 1173
6825.98 1195
6826.76 1168
6827.54 1202
6828.32 1054
6829.10 1166
6829.88 1165
6830.66 1153
6831.44 1101
6832.22 1153
6833.00 1120
6833.78 1136
6834.56 1092
6835.34 1061
6836.12 1098
6836.90 1054
6837.68 1052
6838.46 1042
6839.24 1027
6840.02 1095
6840.80 1054
6841.58 978
6842.36 989
6843.14 1028
6843.92 1091
6844.70 1035
6845.49 950
6846.27 996
6847.05 1128
6847.83 1239
6848.61 1242
6849.39 1285
6850.17 1484
6850.95 1730
6851.73 1879
6852.51 1918
6853.30 1989
6854.08 1949
6854.86 2005
6855.64 1845
6856.42 1695
6857.20 1527
6857.98 1477
6858.77 1402
6859.55 1254
6860.33 1264
6861.11 1232
6861.89 1156
6862.67 1176
6863.46 1179
6864.24 1036
6865.02 1219
6865.80 1215
6866.58 1241
6867.37 1353
6868.15 1358
6868.93 1504
6869.71 1443
6870.49 1380
6871.28 1403
6872.06 1321
6872.84 1290
6873.62 1243
6874.41 1172
6875.19 1287
6875.97 1245
6876.75 1274
6877.54 1230
6878.32 1270
6879.10 1284
6879.88 1338
6880.67 1378
6881.45 1446
6882.23 1486
6883.02 1579
6883.80 1546
6884.58 1569
6885.36 1635
6886.15 1791
6886.93 1949
6887.71 2156
6888.50 2626
6889.28 2860
6890.06 3033
6890.85 3326
6891.63 3107
6892.41 2850
6893.20 2666
6893.98 2416
6894.76 2098
6895.55 1939
6896.33 1764
6897.12 1595
6897.90 1516
6898.68 1531
6899.47 1491
6900.25 1517
6901.04 1517
6901.82 1487
6902.60 1536
6903.39 1636
6904.17 1629
6904.96 1612
6905.74 1472
6906.52 1604
6907.31 1660
6908.09 1488
6908.88 1469
6909.66 1489
6910.45 1529
6911.23 1414
6912.02 1317
6912.80 1343
6913.58 1333
6914.37 1307
6915.15 1305
6915.94 1257
6916.72 1268
6917.51 1292
6918.29 1296
6919.08 1336
6919.86 1213
6920.65 1214
6921.43 1304
6922.22 1258
6923.00 1259
6923.79 1218
6924.57 1127
6925.36 1194
6926.15 1330
6926.93 1316
6927.72 1367
6928.50 1300
6929.29 1326
6930.07 1373
6930.86 1320
6931.64 1306
6932.43 1372
6933.22 1464
6934.00 1384
6934.79 1397
6935.57 1438
6936.36 1493
6937.15 1521
6937.93 1473
6938.72 1406
6939.50 1460
6940.29 1481
6941.08 1562
6941.86 1547
6942.65 1691
6943.44 1770
6944.22 1889
6945.01 1929
6945.79 1881
6946.58 1975
6947.37 2035
6948.15 2093
6948.94 2014
6949.73 2081
6950.51 2213
6951.30 2225
6952.09 2163
6952.88 2057
6953.66 1941
6954.45 1907
6955.24 1835
6956.02 1783
6956.81 1593
6957.60 1771
6958.38 1826
6959.17 1685
6959.96 1612
6960.75 1718
6961.53 1711
6962.32 1670
6963.11 1786
6963.90 1781
6964.68 1797
6965.47 1794
6966.26 1826
6967.05 1847
6967.83 1875
6968.62 1992
6969.41 2063
6970.20 2087
6970.99 2246
6971.77 2404
6972.56 2273
6973.35 2479
6974.14 2414
6974.93 2351
6975.71 2329
6976.50 2219
6977.29 2257
6978.08 2307
6978.87 2304
6979.66 2340
6980.44 2387
6981.23 2567
6982.02 2947
6982.81 3343
6983.60 3903
6984.39 5215
6985.18 6432
6985.97 7865
6986.75 9558
6987.54 10904
6988.33 11377
6989.12 11618
6989.91 10799
6990.70 9908
6991.49 8694
6992.28 7002
6993.07 5755
6993.86 4802
6994.64 4044
6995.43 3392
6996.22 2905
6997.01 2682
6997.80 2447
6998.59 2351
6999.38 2240
7000.17 2324
7000.96 2413
7001.75 2455
7002.54 2509
7003.33 2480
7004.12 2611
7004.91 2622
7005.70 2590
7006.49 2474
7007.28 2059
7008.07 1980
7008.86 1892
7009.65 1722
7010.44 1630
7011.23 1580
7012.02 1592
7012.81 1460
7013.60 1619
7014.39 1742
7015.18 1793
7015.97 1793
7016.76 1830
7017.55 1713
7018.34 1777
7019.13 1715
7019.93 1729
7020.72 1681
7021.51 1687
7022.30 1598
7023.09 1561
7023.88 1663
7024.67 1686
7025.46 1754
7026.25 1871
7027.04 1878
7027.83 1783
7028.63 1807
7029.42 1742
7030.21 1752
7031.00 1732
7031.79 1674
7032.58 1663
7033.37 1527
7034.17 1568
7034.96 1631
7035.75 1564
7036.54 1521
7037.33 1542
7038.12 1598
7038.92 1728
7039.71 1832
7040.50 1789
7041.29 1758
7042.08 1934
7042.87 2038
7043.67 2067
7044.46 1997
7045.25 2068
7046.04 2203
7046.84 2244
7047.63 2250
7048.42 2459
7049.21 2811
7050.00 3069
7050.80 3563
7051.59 3835
7052.38 4015
7053.17 3846
7053.97 3678
7054.76 3218
7055.55 2976
7056.35 2605
7057.14 2388
7057.93 2276
7058.72 2087
7059.52 1963
7060.31 1901
7061.10 1862
7061.90 2024
7062.69 1957
7063.48 1932
7064.28 1965
7065.07 2048
7065.86 2031
7066.66 1876
7067.45 1873
7068.24 1831
7069.04 1768
7069.83 1765
7070.62 1748
7071.42 1638
7072.21 1656
7073.00 1729
7073.80 1573
7074.59 1568
7075.39 1492
7076.18 1482
7076.97 1356
7077.77 1356
7078.56 1361
7079.35 1413
7080.15 1433
7080.94 1418
7081.74 1454
7082.53 1462
7083.33 1395
7084.12 1357
7084.91 1405
7085.71 1368
7086.50 1367
7087.30 1393
7088.09 1287
7088.89 1215
7089.68 1256
7090.48 1296
7091.27 1242
7092.07 1242
7092.86 1263
7093.66 1309
7094.45 1247
7095.25 1266
7096.04 1282
7096.84 1278
7097.63 1203
7098.43 1094
7099.22 1177
7100.02 1181
7100.81 1216
7101.61 1192
7102.40 1195
7103.20 1184
7103.99 1094
7104.79 1159
7105.58 1014
7106.38 1088
7107.17 1072
7107.97 1095
7108.77 1081
7109.56 982
7110.36 1010
7111.15 1039
7111.95 1013
7112.75 1011
7113.54 1040
7114.34 1041
7115.13 1039
7115.93 1092
7116.73 1083
7117.52 1072
7118.32 1110
7119.11 1030
7119.91 1016
7120.71 1070
7121.50 1068
7122.30 986
7123.10 991
7123.89 1039
7124.69 1015
7125.49 1020
7126.28 1024
7127.08 999
7127.88 1003
7128.67 1053
7129.47 1041
7130.27 1016
7131.06 1060
7131.86 1076
7132.66 1100
7133.45 1142
7134.25 1151
7135.05 1066
7135.85 968
7136.64 1112
7137.44 1139
7138.24 1148
7139.04 1097
7139.83 1089
7140.63 976
7141.43 955
7142.23 942
7143.02 993
7143.82 977
7144.62 985
7145.42 1004
7146.21 964
7147.01 862
7147.81 834
7148.61 877
7149.41 910
7150.20 867
7151.00 886
7151.80 960
7152.60 862
7153.40 882
7154.19 861
7154.99 876
7155.79 906
7156.59 894
7157.39 870
7158.19 854
7158.99 931
7159.78 969
7160.58 893
7161.38 829
7162.18 827
7162.98 851
7163.78 876
7164.58 850
7165.37 881
7166.17 786
7166.97 781
7167.77 834
7168.57 769
7169.37 727
7170.17 746
7170.97 832
7171.77 769
7172.57 701
7173.37 678
7174.17 781
7174.96 781
7175.76 784
7176.56 825
7177.36 734
7178.16 756
7178.96 806
7179.76 707
7180.56 758
7181.36 669
7182.16 707
7182.96 765
7183.76 695
7184.56 680
7185.36 692
7186.16 786
7186.96 737
7187.76 681
7188.56 671
7189.36 807
7190.16 797
7190.96 719
7191.76 694
7192.56 672
7193.36 757
7194.16 731
7194.96 785
7195.76 656
7196.57 595
7197.37 691
7198.17 655
7198.97 690
7199.77 760
7200.57 683
7201.37 706
7202.17 757
7202.97 690
7203.77 649
7204.57 709
7205.38 730
7206.18 707
7206.98 778
7207.78 673
7208.58 625
7209.38 675
7210.18 603
7210.98 644
7211.79 630
7212.59 603
7213.39 631
7214.19 680
7214.99 691
7215.79 732
7216.60 707
7217.40 685
7218.20 665
7219.00 672
7219.80 689
7220.60 728
7221.41 686
7222.21 771
7223.01 737
7223.81 715
7224.62 708
7225.42 713
7226.22 707
7227.02 724
7227.82 776
7228.63 742
7229.43 694
7230.23 713
7231.03 666
7231.84 652
7232.64 687
7233.44 683
7234.24 725
7235.05 670
7235.85 680
7236.65 673
7237.46 735
7238.26 683
7239.06 675
7239.86 709
7240.67 659
7241.47 679
7242.27 664
7243.08 694
7243.88 644
7244.68 732
7245.49 721
7246.29 666
7247.09 615
7247.90 654
7248.70 754
7249.50 657
7250.31 699
7251.11 664
7251.92 669
7252.72 652
7253.52 732
7254.33 761
7255.13 709
7255.93 695
7256.74 685
7257.54 691
7258.35 715
7259.15 774
7259.95 755
7260.76 820
7261.56 774
7262.37 862
7263.17 931
7263.98 861
7264.78 862
7265.59 871
7266.39 881
7267.19 793
7268.00 716
7268.80 760
7269.61 720
7270.41 748
7271.22 722
7272.02 736
7272.83 705
7273.63 672
7274.44 691
7275.24 712
7276.05 772
7276.85 749
7277.66 685
7278.46 737
7279.27 789
7280.07 735
7280.88 726
7281.68 771
7282.49 739
7283.29 884
7284.10 907
7284.91 928
7285.71 982
7286.52 1014
7287.32 1106
7288.13 1164
7288.93 1165
7289.74 980
7290.55 987
7291.35 873
7292.16 895
7292.96 844
7293.77 813
7294.58 800
7295.38 802
7296.19 813
7296.99 797
7297.80 755
7298.61 797
7299.41 833
7300.22 760
7301.03 743
7301.83 794
7302.64 860
7303.44 882
7304.25 809
7305.06 834
7305.86 804
7306.67 785
7307.48 817
7308.28 873
7309.09 900
7309.90 931
7310.71 857
7311.51 913
7312.32 979
7313.13 972
7313.93 1015
7314.74 1059
7315.55 1038
7316.36 1164
7317.16 1269
7317.97 1471
7318.78 1743
7319.59 1967
7320.39 2187
7321.20 2214
7322.01 2103
7322.82 2023
7323.62 1762
7324.43 1551
7325.24 1427
7326.05 1359
7326.85 1280
7327.66 1219
7328.47 1195
7329.28 1079
7330.09 1135
7330.89 1099
7331.70 1101
7332.51 1111
7333.32 1057
7334.13 1028
7334.93 1073
7335.74 1119
7336.55 1104
7337.36 1071
7338.17 1015
7338.98 976
7339.79 1008
7340.59 968
7341.40 981
7342.21 1004
7343.02 867
7343.83 849
7344.64 856
7345.45 837
7346.26 845
7347.06 853
7347.87 790
7348.68 797
7349.49 775
7350.30 751
7351.11 709
7351.92 699
7352.73 716
7353.54 764
7354.35 725
7355.16 717
7355.97 769
7356.78 754
7357.59 740
7358.39 720
7359.20 717
7360.01 720
7360.82 700
7361.63 748
7362.44 731
7363.25 687
7364.06 713
7364.87 683
7365.68 749
7366.49 659
7367.30 660
7368.11 672
7368.92 677
7369.73 679
7370.54 649
7371.35 722
7372.16 760
7372.97 664
7373.79 764
7374.60 749
7375.41 733
7376.22 695
7377.03 743
7377.84 737
7378.65 785
7379.46 708
7380.27 711
7381.08 762
7381.89 753
7382.70 764
7383.51 776
7384.33 742
7385.14 778
7385.95 785
7386.76 736
7387.57 729
7388.38 702
7389.19 728
7390.00 774
7390.81 713
7391.63 675
7392.44 685
7393.25 702
7394.06 730
7394.87 674
7395.68 659
7396.50 654
7397.31 687
7398.12 669
7398.93 659
7399.74 611
7400.55 632
7401.37 654
7402.18 716
7402.99 702
7403.80 650
7404.62 718
7405.43 697
7406.24 696
7407.05 672
7407.86 711
7408.68 676
7409.49 632
7410.30 642
7411.11 647
7411.93 667
7412.74 655
7413.55 640
7414.36 557
7415.18 602
7415.99 580
7416.80 634
7417.62 623
7418.43 575
7419.24 586
7420.05 639
7420.87 586
7421.68 516
7422.49 551
7423.31 565
7424.12 599
7424.93 576
7425.75 610
7426.56 613
7427.37 647
7428.19 646
7429.00 640
7429.81 640
7430.63 604
7431.44 607
7432.25 679
7433.07 740
7433.88 697
7434.70 628
7435.51 749
7436.32 720
7437.14 636
7437.95 610
7438.76 635
7439.58 769
7440.39 739
7441.21 626
7442.02 657
7442.84 672
7443.65 649
7444.46 531
7445.28 573
7446.09 613
7446.91 655
7447.72 636
7448.54 586
7449.35 547
7450.17 646
7450.98 676
7451.80 642
7452.61 593
7453.42 641
7454.24 611
7455.05 688
7455.87 662
7456.68 670
7457.50 642
7458.31 667
7459.13 702
7459.94 644
7460.76 711
7461.58 631
7462.39 627
7463.21 672
7464.02 726
7464.84 649
7465.65 718
7466.47 724
7467.28 670
7468.10 661
7468.91 690
7469.73 719
7470.55 705
7471.36 665
7472.18 748
7472.99 632
7473.81 673
7474.63 679
7475.44 652
7476.26 638
7477.07 697
7477.89 707
7478.71 768
7479.52 700
7480.34 644
7481.15 633
7481.97 644
7482.79 714
7483.60 763
7484.42 687
7485.24 642
7486.05 716
7486.87 681
7487.69 656
7488.50 616
7489.32 643
7490.14 596
7490.95 550
7491.77 603
7492.59 572
7493.41 517
7494.22 556
7495.04 574
7495.86 547
7496.67 532
7497.49 583
7498.31 574
7499.13 626
7499.94 601
7500.76 591
7501.58 582
7502.40 543
7503.21 608
7504.03 587
7504.85 531
7505.67 563
7506.48 584
7507.30 592
7508.12 601
7508.94 626
7509.75 585
7510.57 615
7511.39 611
7512.21 636
7513.03 611
7513.84 582
7514.66 601
7515.48 545
7516.30 530
7517.12 604
7517.94 620
7518.75 564
7519.57 582
7520.39 572
7521.21 566
7522.03 564
7522.85 583
7523.67 587
7524.48 592
7525.30 547
7526.12 577
7526.94 589
7527.76 571
7528.58 577
7529.40 539
7530.22 562
7531.04 510
7531.85 569
7532.67 564
7533.49 545
7534.31 506
7535.13 541
7535.95 539
7536.77 547
7537.59 574
7538.41 594
7539.23 616
7540.05 545
7540.87 548
7541.69 531
7542.51 569
7543.33 576
7544.15 581
7544.97 547
7545.79 541
7546.61 549
7547.43 565
7548.25 578
7549.07 565
7549.89 577
7550.71 532
7551.53 588
7552.35 564
7553.17 607
7553.99 577
7554.81 595
7555.63 598
7556.45 571
7557.27 565
7558.09 583
7558.91 616
7559.73 625
7560.55 604
7561.37 635
7562.19 601
7563.01 624
7563.83 587
7564.66 595
7565.48 609
7566.30 640
7567.12 639
7567.94 625
7568.76 593
7569.58 625
7570.40 647
7571.22 632
7572.04 601
7572.87 645
7573.69 592
7574.51 580
7575.33 646
7576.15 615
7576.97 599
7577.80 587
7578.62 579
7579.44 621
7580.26 589
7581.08 670
7581.90 600
7582.73 678
7583.55 724
7584.37 647
7585.19 602
7586.01 677
7586.84 720
7587.66 762
7588.48 745
7589.30 716
7590.12 782
7590.95 812
7591.77 803
7592.59 862
7593.41 794
7594.24 837
7595.06 836
7595.88 802
7596.70 772
7597.53 840
7598.35 827
7599.17 802
7600.00 867
7600.82 855
7601.64 905
7602.46 958
7603.29 977
7604.11 980
7604.93 1114
7605.76 1181
7606.58 1199
7607.40 1198
7608.23 1184
7609.05 1214
7609.87 1148
7610.70 1091
7611.52 1101
7612.34 1137
7613.17 1090
7613.99 1020
7614.81 977
7615.64 1041
7616.46 1169
7617.28 1234
7618.11 1317
7618.93 1501
7619.76 1514
7620.58 1439
7621.40 1488
7622.23 1431
7623.05 1336
7623.88 1297
7624.70 1148
7625.52 1194
7626.35 1128
7627.17 1067
7628.00 1185
7628.82 1118
7629.65 1229
7630.47 1349
7631.30 1467
7632.12 1648
7632.94 1799
7633.77 1797
7634.59 1680
7635.42 1692
7636.24 1695
7637.07 1511
7637.89 1465
7638.72 1288
7639.54 1150
7640.37 1069
7641.19 989
7642.02 899
7642.84 887
7643.67 854
7644.49 753
7645.32 790
7646.14 884
7646.97 860
7647.79 831
7648.62 813
7649.45 912
7650.27 941
7651.10 915
7651.92 888
7652.75 875
7653.57 848
7654.40 868
7655.23 787
7656.05 655
7656.88 766
7657.70 758
7658.53 722
7659.35 615
7660.18 680
7661.01 728
7661.83 682
7662.66 672
7663.49 646
7664.31 666
7665.14 690
7665.96 662
7666.79 603
7667.62 667
7668.44 674
7669.27 657
7670.10 636
7670.92 672
7671.75 678
7672.58 662
7673.40 674
7674.23 646
7675.06 639
7675.88 674
7676.71 647
7677.54 626
7678.37 646
7679.19 655
7680.02 707
7680.85 682
7681.67 700
7682.50 709
7683.33 756
7684.16 724
7684.98 764
7685.81 804
7686.64 740
7687.47 785
7688.29 780
7689.12 791
7689.95 717
7690.78 677
7691.60 669
7692.43 754
7693.26 703
7694.09 780
7694.92 688
7695.74 746
7696.57 756
7697.40 813
7698.23 843
7699.06 938
7699.88 997
7700.71 1008
7701.54 1086
7702.37 1040
7703.20 884
7704.03 920
7704.85 811
7705.68 726
7706.51 724
7707.34 683
7708.17 619
7709.00 637
7709.83 672
7710.66 728
7711.48 628
7712.31 625
7713.14 645
7713.97 619
7714.80 646
7715.63 726
7716.46 677
7717.29 608
7718.12 631
7718.95 625
7719.77 631
7720.60 555
7721.43 537
7722.26 568
7723.09 612
7723.92 563
7724.75 553
7725.58 589
7726.41 560
7727.24 555
7728.07 569
7728.90 596
7729.73 548
7730.56 529
7731.39 548
7732.22 523
7733.05 559
7733.88 515
7734.71 536
7735.54 528
7736.37 484
7737.20 550
7738.03 520
7738.86 498
7739.69 479
7740.52 491
7741.35 503
7742.18 532
7743.01 514
7743.84 493
7744.67 483
7745.50 524
7746.34 534
7747.17 595
7748.00 591
7748.83 497
7749.66 537
7750.49 614
7751.32 672
7752.15 569
7752.98 484
7753.81 492
7754.65 523
7755.48 546
7756.31 536
7757.14 561
7757.97 543
7758.80 523
7759.63 515
7760.46 475
7761.30 481
7762.13 510
7762.96 520
7763.79 480
7764.62 494
7765.45 520
7766.29 499
7767.12 575
7767.95 504
7768.78 515
7769.61 521
7770.45 534
7771.28 550
7772.11 567
7772.94 483
7773.77 513
7774.61 503
7775.44 523
7776.27 538
7777.10 530
7777.94 546
7778.77 593
7779.60 563
7780.43 547
7781.27 497
7782.10 494
7782.93 502
7783.76 507
7784.60 479
7785.43 553
7786.26 515
7787.09 540
7787.93 527
7788.76 520
7789.59 495
7790.43 542
7791.26 612
7792.09 530
7792.93 509
7793.76 480
7794.59 542
7795.43 565
7796.26 546
7797.09 577
7797.93 554
7798.76 549
7799.59 563
7800.43 571
7801.26 549
7802.09 537
7802.93 596
7803.76 615
7804.60 550
7805.43 555
7806.26 638
7807.10 681
7807.93 674
7808.77 657
7809.60 557
7810.43 712
7811.27 706
7812.10 740
7812.94 760
7813.77 754
7814.61 769
7815.44 761
7816.27 819
7817.11 807
7817.94 849
7818.78 781
7819.61 833
7820.45 903
7821.28 832
7822.12 837
7822.95 809
7823.79 769
7824.62 780
7825.46 901
7826.29 856
7827.13 843
7827.96 925
7828.80 1052
7829.63 991
7830.47 1077
7831.30 985
7832.14 937
7832.97 918
7833.81 948
7834.64 904
7835.48 940
7836.32 930
7837.15 890
7837.99 843
7838.82 856
7839.66 829
7840.49 779
7841.33 760
7842.17 751
7843.00 763
7843.84 773
7844.67 768
7845.51 772
7846.35 740
7847.18 745
7848.02 740
7848.85 790
7849.69 841
7850.53 803
7851.36 822
7852.20 774
7853.04 785
7853.87 750
7854.71 718
7855.54 751
7856.38 809
7857.22 936
7858.05 944
7858.89 1069
7859.73 1194
7860.57 1266
7861.40 1294
7862.24 1188
7863.08 1122
7863.91 1048
7864.75 1011
7865.59 979
7866.42 871
7867.26 778
7868.10 876
7868.94 927
7869.77 909
7870.61 992
7871.45 864
7872.29 906
7873.12 922
7873.96 902
7874.80 1001
7875.64 941
7876.47 1042
7877.31 1077
7878.15 1192
7878.99 1356
7879.82 1252
7880.66 1250
7881.50 1202
7882.34 1125
7883.18 1047
7884.01 996
7884.85 997
7885.69 938
7886.53 936
7887.37 925
7888.21 930
7889.04 816
7889.88 879
7890.72 845
7891.56 857
7892.40 925
7893.24 923
7894.07 846
7894.91 829
7895.75 805
7896.59 835
7897.43 820
7898.27 837
7899.11 803
7899.95 739
7900.79 779
7901.62 728
7902.46 762
7903.30 756
7904.14 750
7904.98 681
7905.82 659
7906.66 652
7907.50 692
7908.34 675
7909.18 665
7910.02 614
7910.86 661
7911.70 578
7912.54 645
7913.38 616
7914.22 615
7915.05 620
7915.89 607
7916.73 599
7917.57 595
7918.41 647
7919.25 636
7920.09 665
7920.93 661
7921.77 662
7922.61 639
7923.45 665
7924.29 651
7925.14 647
7925.98 626
7926.82 607
7927.66 609
7928.50 590
7929.34 620
7930.18 626
7931.02 651
7931.86 633
7932.70 656
7933.54 665
7934.38 672
7935.22 603
7936.06 607
7936.90 622
7937.74 641
7938.59 656
7939.43 628
7940.27 644
7941.11 651
7941.95 662
7942.79 659
7943.63 670
7944.47 620
7945.31 614
7946.16 642
7947.00 648
7947.84 623
7948.68 676
7949.52 696
7950.36 716
7951.21 725
7952.05 680
7952.89 760
7953.73 767
7954.57 831
7955.41 885
7956.26 841
7957.10 790
7957.94 856
7958.78 818
7959.62 849
7960.47 834
7961.31 819
7962.15 819
7962.99 888
7963.84 861
7964.68 984
7965.52 955
7966.36 937
7967.21 996
7968.05 1148
7968.89 1205
7969.73 1207
7970.58 1229
7971.42 1260
7972.26 1154
7973.10 981
7973.95 903
7974.79 818
7975.63 858
7976.48 836
7977.32 891
7978.16 840
7979.01 677
7979.85 772
7980.69 740
7981.53 775
7982.38 658
7983.22 686
7984.06 711
7984.91 692
7985.75 692
7986.60 766
7987.44 701
7988.28 621
7989.13 673
7989.97 661
7990.81 655
7991.66 622
7992.50 660
7993.35 679
7994.19 595
7995.03 571
7995.88 635
7996.72 550
7997.57 588
7998.41 565
7999.25 596
8000.10 582
8000.94 557
8001.79 601
8002.63 540
8003.48 557
8004.32 549
8005.16 550
8006.01 572
8006.85 604
8007.70 589
8008.54 572
8009.39 593
8010.23 588
8011.08 613
8011.92 609
8012.77 556
8013.61 571
8014.46 604
8015.30 546
8016.15 576
8016.99 502
8017.84 544
8018.68 504
8019.53 470
8020.37 510
8021.22 521
8022.06 531
8022.91 511
8023.75 481
8024.60 547
8025.45 561
8026.29 569
8027.14 598
8027.98 558
8028.83 541
8029.67 504
8030.52 499
8031.37 474
8032.21 533
8033.06 504
8033.90 481
8034.75 523
8035.60 538
8036.44 538
8037.29 517
8038.14 486
8038.98 553
8039.83 540
8040.67 518
8041.52 505
8042.37 518
8043.21 517
8044.06 535
8044.91 431
8045.75 477
8046.60 439
8047.45 467
8048.29 469
8049.14 470
8049.99 513
8050.83 424
8051.68 527
8052.53 506
8053.38 466
8054.22 479
8055.07 476
8055.92 466
8056.76 486
8057.61 466
8058.46 457
8059.31 469
8060.15 453
8061.00 495
8061.85 488
8062.70 477
8063.54 411
8064.39 481
8065.24 446
8066.09 508
8066.93 466
8067.78 481
8068.63 394
8069.48 404
8070.33 391
8071.17 464
8072.02 422
8072.87 435
8073.72 443
8074.57 380
8075.41 405
8076.26 445
8077.11 469
8077.96 429
8078.81 462
8079.66 419
8080.50 438
8081.35 465
8082.20 453
8083.05 430
8083.90 389
8084.75 397
8085.60 379
8086.45 451
8087.29 413
8088.14 418
8088.99 436
8089.84 439
8090.69 443
8091.54 472
8092.39 461
8093.24 463
8094.09 452
8094.94 470
8095.79 446
8096.63 455
8097.48 465
8098.33 431
8099.18 403
8100.03 464
8100.88 434
8101.73 429
8102.58 445
8103.43 453
8104.28 443
8105.13 384
8105.98 419
8106.83 435
8107.68 446
8108.53 437
8109.38 460
8110.23 455
8111.08 450
8111.93 451
8112.78 432
8113.63 435
8114.48 410
8115.33 438
8116.18 447
8117.03 446
8117.88 411
8118.73 499
8119.58 459
8120.43 515
8121.28 464
8122.14 449
8122.99 501
8123.84 476
8124.69 484
8125.54 468
8126.39 442
8127.24 487
8128.09 447
8128.94 436
8129.79 477
8130.64 482
8131.50 468
8132.35 503
8133.20 464
8134.05 461
8134.90 491
8135.75 552
8136.60 496
8137.46 484
8138.31 522
8139.16 519
8140.01 508
8140.86 524
8141.71 483
8142.57 520
8143.42 537
8144.27 530
8145.12 488
8145.97 504
8146.82 522
8147.68 531
8148.53 557
8149.38 549
8150.23 600
8151.09 616
8151.94 568
8152.79 627
8153.64 689
8154.49 647
8155.35 741
8156.20 815
8157.05 837
8157.90 867
8158.76 852
8159.61 793
8160.46 746
8161.32 653
8162.17 630
8163.02 639
8163.87 600
8164.73 563
8165.58 581
8166.43 623
8167.29 614
8168.14 623
8168.99 551
8169.84 577
8170.70 556
8171.55 524
8172.40 493
8173.26 479
8174.11 456
8174.96 526
8175.82 490
8176.67 482
8177.53 443
8178.38 390
8179.23 506
8180.09 458
8180.94 434
8181.79 470
8182.65 444
8183.50 420
8184.36 478
8185.21 522
8186.06 555
8186.92 465
8187.77 435
8188.63 385
8189.48 403
8190.33 412
8191.19 386
8192.04 450
8192.90 414
8193.75 361
8194.61 386
8195.46 436
8196.32 477
8197.17 448
8198.02 390
8198.88 493
8199.73 472
8200.59 458
8201.44 401
8202.30 421
8203.15 386
8204.01 376
8204.86 415
8205.72 455
8206.57 431
8207.43 381
8208.28 456
8209.14 417
8209.99 433
8210.85 454
8211.71 418
8212.56 376
8213.42 403
8214.27 442
8215.13 398
8215.98 375
8216.84 402
8217.69 420
8218.55 474
8219.41 434
8220.26 356
8221.12 412
8221.97 400
8222.83 385
8223.69 416
8224.54 441
8225.40 410
8226.25 434
8227.11 467
8227.97 469
8228.82 462
8229.68 440
8230.53 448
8231.39 435
8232.25 427
8233.10 390
8233.96 382
8234.82 434
8235.67 394
8236.53 386
8237.39 454
8238.24 354
8239.10 443
8239.96 436
8240.81 388
8241.67 405
8242.53 401
8243.39 407
8244.24 446
8245.10 389
8245.96 411
8246.81 400
8247.67 404
8248.53 388
8249.39 388
8250.24 352
8251.10 359
8251.96 347
8252.82 352
8253.67 392
8254.53 379
8255.39 411
8256.25 341
8257.10 374
8257.96 352
8258.82 356
8259.68 356
8260.54 376
8261.39 397
8262.25 414
8263.11 379
8263.97 356
8264.83 403
8265.68 404
8266.54 402
8267.40 422
8268.26 393
8269.12 410
8269.98 398
8270.83 431
8271.69 436
8272.55 414
8273.41 445
8274.27 456
8275.13 414
8275.99 429
8276.84 419
8277.70 423
8278.56 383
8279.42 387
8280.28 405
8281.14 397
8282.00 399
8282.86 424
8283.72 411
8284.58 403
8285.43 392
8286.29 415
8287.15 436
8288.01 457
8288.87 447
8289.73 454
8290.59 455
8291.45 414
8292.31 460
8293.17 516
8294.03 600
8294.89 681
8295.75 647
8296.61 637
8297.47 608
8298.33 586
8299.19 538
8300.05 522
8300.91 468
8301.77 528
8302.63 553
8303.49 516
8304.35 465
8305.21 528
8306.07 537
8306.93 494
8307.79 462
8308.65 482
8309.51 429
8310.37 431
8311.23 440
8312.09 386
8312.95 439
8313.81 460
8314.67 497
8315.53 451
8316.40 364
8317.26 400
8318.12 464
8318.98 478
8319.84 423
8320.70 459
8321.56 430
8322.42 399
8323.28 366
8324.15 397
8325.01 407
8325.87 415
8326.73 399
8327.59 419
8328.45 427
8329.31 419
8330.17 442
8331.04 415
8331.90 383
8332.76 350
8333.62 385
8334.48 374
8335.35 383
8336.21 372
8337.07 368
8337.93 376
8338.79 391
8339.65 359
8340.52 377
8341.38 355
8342.24 387
8343.10 407
8343.97 375
8344.83 406
8345.69 422
8346.55 464
8347.41 454
8348.28 385
8349.14 396
8350.00 447
8350.87 423
8351.73 448
8352.59 395
8353.45 417
8354.32 438
8355.18 414
8356.04 368
8356.90 400
8357.77 401
8358.63 432
8359.49 449
8360.36 455
8361.22 416
8362.08 398
8362.95 412
8363.81 388
8364.67 401
8365.54 385
8366.40 419
8367.26 449
8368.13 436
8368.99 377
8369.85 407
8370.72 387
8371.58 427
8372.44 397
8373.31 411
8374.17 392
8375.04 392
8375.90 410
8376.76 391
8377.63 394
8378.49 398
8379.36 435
8380.22 397
8381.08 429
8381.95 450
8382.81 418
8383.68 384
8384.54 420
8385.41 407
8386.27 394
8387.13 439
8388.00 406
8388.86 430
8389.73 417
8390.59 485
8391.46 485
8392.32 399
8393.19 376
8394.05 381
8394.92 438
8395.78 396
8396.65 407
8397.51 406
8398.38 420
8399.24 420
8400.11 409
8400.97 410
8401.84 441
8402.70 447
8403.57 427
8404.43 421
8405.30 412
8406.16 408
8407.03 383
8407.90 434
8408.76 405
8409.63 406
8410.49 487
8411.36 429
8412.22 424
8413.09 407
8413.96 395
8414.82 429
8415.69 431
8416.55 473
8417.42 425
8418.29 456
8419.15 474
8420.02 432
8420.88 425
8421.75 428
8422.62 459
8423.48 433
8424.35 485
8425.22 488
8426.08 491
8426.95 536
8427.82 565
8428.68 516
8429.55 552
8430.42 527
8431.28 583
8432.15 562
8433.02 487
8433.88 498
8434.75 573
8435.62 633
8436.48 542
8437.35 556
8438.22 632
8439.09 688
8439.95 650
8440.82 621
8441.69 692
8442.55 773
8443.42 826
8444.29 811
8445.16 853
8446.02 945
8446.89 994
8447.76 874
8448.63 791
8449.50 821
8450.36 900
8451.23 848
8452.10 783
8452.97 838
8453.83 848
8454.70 893
8455.57 827
8456.44 829
8457.31 846
8458.17 886
8459.04 925
8459.91 922
8460.78 882
8461.65 848
8462.52 849
8463.38 860
8464.25 794
8465.12 854
8465.99 816
8466.86 869
8467.73 972
8468.60 1156
8469.46 1355
8470.33 1677
8471.20 1998
8472.07 2208
8472.94 2421
8473.81 2436
8474.68 2205
8475.55 1986
8476.42 1602
8477.29 1365
8478.15 1165
8479.02 1025
8479.89 870
8480.76 783
8481.63 803
8482.50 696
8483.37 672
8484.24 653
8485.11 603
8485.98 598
8486.85 617
8487.72 576
8488.59 579
8489.46 559
8490.33 600
8491.20 609
8492.07 574
8492.94 540
8493.81 521
8494.68 527
8495.55 520
8496.42 558
8497.29 530
8498.16 573
8499.03 568
8499.90 563
8500.77 524
8501.64 593
8502.51 602
8503.38 577
8504.25 519
8505.12 549
8505.99 607
8506.86 571
8507.73 562
8508.60 566
8509.47 631
8510.35 702
8511.22 674
8512.09 642
8512.96 712
8513.83 660
8514.70 606
8515.57 564
8516.44 578
8517.31 595
8518.18 628
8519.06 614
8519.93 569
8520.80 521
8521.67 583
8522.54 567
8523.41 588
8524.28 598
8525.16 603
8526.03 645
8526.90 598
8527.77 557
8528.64 552
8529.51 577
8530.39 603
8531.26 610
8532.13 617
8533.00 667
8533.87 639
8534.75 684
8535.62 712
8536.49 660
8537.36 640
8538.24 702
8539.11 726
8539.98 660
8540.85 636
8541.72 648
8542.60 667
8543.47 689
8544.34 630
8545.21 638
8546.09 593
8546.96 646
8547.83 677
8548.71 656
8549.58 684
8550.45 706
8551.32 726
8552.20 737
8553.07 833
8553.94 1004
8554.82 1164
8555.69 1236
8556.56 1302
8557.44 1286
8558.31 1197
8559.18 1189
8560.06 1043
8560.93 884
8561.80 861
8562.68 771
8563.55 706
8564.42 653
8565.30 608
8566.17 538
8567.04 557
8567.92 568
8568.79 544
8569.67 558
8570.54 581
8571.41 600
8572.29 590
8573.16 586
8574.04 584
8574.91 533
8575.78 564
8576.66 566
8577.53 482
8578.41 516
8579.28 555
8580.16 519
8581.03 491
8581.91 486
8582.78 510
8583.65 570
8584.53 545
8585.40 571
8586.28 503
8587.15 545
8588.03 538
8588.90 540
8589.78 500
8590.65 435
8591.53 495
8592.40 499
8593.28 523
8594.15 475
8595.03 543
8595.90 605
8596.78 568
8597.65 547
8598.53 524
8599.40 560
8600.28 597
8601.16 567
8602.03 537
8602.91 532
8603.78 543
8604.66 503
8605.53 542
8606.41 589
8607.28 536
8608.16 547
8609.04 571
8609.91 555
8610.79 512
8611.66 507
8612.54 542
8613.42 572
8614.29 565
8615.17 550
8616.05 618
8616.92 599
8617.80 616
8618.67 588
8619.55 630
8620.43 605
8621.30 590
8622.18 626
8623.06 596
8623.93 642
8624.81 653
8625.69 621
8626.56 604
8627.44 657
8628.32 637
8629.19 661
8630.07 691
8630.95 655
8631.83 659
8632.70 687
8633.58 735
8634.46 703
8635.33 713
8636.21 685
8637.09 699
8637.97 669
8638.84 748
8639.72 741
8640.60 726
8641.48 737
8642.35 678
8643.23 736
8644.11 772
8644.99 745
8645.86 775
8646.74 797
8647.62 854
8648.50 836
8649.38 815
8650.25 783
8651.13 877
8652.01 916
8652.89 921
8653.77 855
8654.64 853
8655.52 855
8656.40 839
8657.28 838
8658.16 917
8659.04 935
8659.91 892
8660.79 946
8661.67 920
8662.55 906
8663.43 939
8664.31 923
8665.19 943
8666.06 938
8666.94 989
8667.82 1051
8668.70 976
8669.58 1010
8670.46 1170
8671.34 1284
8672.22 1470
8673.10 1621
8673.98 1894
8674.85 2004
8675.73 2071
8676.61 2229
8677.49 2283
8678.37 2085
8679.25 2078
8680.13 1839
8681.01 1777
8681.89 1514
8682.77 1364
8683.65 1323
8684.53 1171
8685.41 1186
8686.29 1260
8687.17 1166
8688.05 1175
8688.93 1315
8689.81 1551
8690.69 1803
8691.57 2253
8692.45 2812
8693.33 3414
8694.21 3867
8695.09 4211
8695.97 4183
8696.85 3849
8697.73 3433
8698.61 3052
8699.49 2478
8700.37 2130
8701.25 1795
8702.13 1503
8703.01 1312
8703.89 1215
8704.78 1137
8705.66 1076
8706.54 1002
8707.42 926
8708.30 867
8709.18 822
8710.06 898
8710.94 821
8711.82 848
8712.70 833
8713.58 834
8714.47 782
8715.35 779
8716.23 789
8717.11 782
8717.99 752
8718.87 687
8719.75 671
8720.64 696
8721.52 795
8722.40 810
8723.28 773
8724.16 784
8725.04 800
8725.93 783
8726.81 728
8727.69 747
8728.57 664
8729.45 704
8730.34 804
8731.22 768
8732.10 862
8732.98 805
8733.86 775
8734.75 739
8735.63 759
8736.51 757
8737.39 689
8738.28 684
8739.16 679
8740.04 620
8740.92 683
8741.81 689
8742.69 659
8743.57 658
8744.45 645
8745.34 627
8746.22 649
8747.10 745
8747.99 649
8748.87 655
8749.75 623
8750.64 666
8751.52 686
8752.40 660
8753.28 708
8754.17 735
8755.05 731
8755.93 748
8756.82 811
8757.70 800
8758.59 853
8759.47 871
8760.35 889
8761.24 937
8762.12 929
8763.00 971
8763.89 892
8764.77 828
8765.65 884
8766.54 812
8767.42 807
8768.31 779
8769.19 811
8770.07 807
8770.96 772
8771.84 801
8772.73 837
8773.61 789
8774.50 833
8775.38 805
8776.26 807
8777.15 764
8778.03 724
8778.92 731
8779.80 743
8780.69 692
8781.57 645
8782.46 610
8783.34 613
8784.23 632
8785.11 654
8785.99 547
8786.88 592
8787.76 617
8788.65 650
8789.53 613
8790.42 662
8791.31 632
8792.19 638
8793.08 652
8793.96 645
8794.85 630
8795.73 596
8796.62 568
8797.50 620
8798.39 616
8799.27 609
8800.16 608
8801.04 588
8801.93 584
8802.82 598
8803.70 600
8804.59 623
8805.47 643
8806.36 684
8807.25 660
8808.13 707
8809.02 624
8809.90 640
8810.79 621
8811.68 598
8812.56 569
8813.45 550
8814.33 538
8815.22 552
8816.11 498
8816.99 449
8817.88 533
8818.77 562
8819.65 538
8820.54 582
8821.43 604
8822.31 629
8823.20 610
8824.09 545
8824.97 607
8825.86 590
8826.75 610
8827.63 513
8828.52 574
8829.41 590
8830.29 560
8831.18 570
8832.07 527
8832.96 481
8833.84 549
8834.73 612
8835.62 576
8836.51 542
8837.39 532
8838.28 558
8839.17 558
8840.06 537
8840.94 549
8841.83 545
8842.72 541
8843.61 541
8844.49 495
8845.38 497
8846.27 504
8847.16 492
8848.05 430
8848.93 508
8849.82 486
8850.71 560
8851.60 584
8852.49 468
8853.38 462
8854.26 512
8855.15 495
8856.04 477
8856.93 438
8857.82 497
8858.71 500
8859.59 437
8860.48 416
8861.37 446
8862.26 498
8863.15 501
8864.04 446
8864.93 486
8865.82 467
8866.70 495
8867.59 520
8868.48 536
8869.37 450
8870.26 451
8871.15 460
8872.04 396
8872.93 407
8873.82 453
8874.71 434
8875.60 412
8876.49 376
8877.37 387
8878.26 434
8879.15 469
8880.04 407
8880.93 417
8881.82 417
8882.71 434
8883.60 469
8884.49 459
8885.38 478
8886.27 468
8887.16 431
8888.05 476
8888.94 426
8889.83 443
8890.72 386
8891.61 420
8892.50 431
8893.39 437
8894.28 408
8895.17 361
8896.06 377
8896.95 383
8897.84 401
8898.74 417
8899.63 371
8900.52 413
8901.41 413
8902.30 366
8903.19 421
8904.08 425
8904.97 361
8905.86 412
8906.75 407
8907.64 392
8908.53 396
8909.43 378
8910.32 412
8911.21 412
8912.10 400
8912.99 402
8913.88 417
8914.77 417
8915.66 429
8916.56 386
8917.45 378
8918.34 397
8919.23 436
8920.12 428
8921.01 363
8921.90 397
8922.80 367
8923.69 421
8924.58 374
8925.47 427
8926.36 421
8927.26 380
8928.15 351
8929.04 388
8929.93 373
8930.82 425
8931.72 396
8932.61 379
8933.50 326
8934.39 390
8935.29 384
8936.18 433
8937.07 371
8937.96 355
8938.86 351
8939.75 342
8940.64 368
8941.53 347
8942.43 316
8943.32 397
8944.21 372
8945.10 350
8946.00 365
8946.89 349
8947.78 390
8948.68 344
8949.57 358
8950.46 334
8951.36 377
8952.25 399
8953.14 381
8954.04 395
8954.93 345
8955.82 330
8956.72 339
8957.61 311
8958.50 330
8959.40 337
8960.29 351
8961.18 335
8962.08 339
8962.97 329
8963.87 357
8964.76 353
8965.65 343
8966.55 366
8967.44 403
8968.33 395
8969.23 398
8970.12 420
8971.02 430
8971.91 417
8972.81 371
8973.70 355
8974.59 341
8975.49 347
8976.38 375
8977.28 415
8978.17 363
8979.07 413
8979.96 453
8980.86 453
8981.75 472
8982.65 450
8983.54 398
8984.43 375
8985.33 379
8986.22 395
8987.12 383
8988.01 392
8988.91 416
8989.80 375
8990.70 334
8991.59 335
8992.49 355
8993.39 311
8994.28 298
8995.18 321
8996.07 346
8996.97 404
8997.86 323
8998.76 303
8999.65 333
9000.55 329
9001.44 367
9002.34 326
9003.24 351
9004.13 354
9005.03 353
9005.92 302
9006.82 308
9007.72 325
9008.61 335
9009.51 328
9010.40 299
9011.30 343
9012.20 344
9013.09 339
9013.99 333
9014.89 305
9015.78 332
9016.68 348
9017.57 351
9018.47 298
9019.37 332
9020.26 334
9021.16 322
9022.06 358
9022.95 322
9023.85 327
9024.75 312
9025.65 346
9026.54 372
9027.44 343
9028.34 364
9029.23 379
9030.13 396
9031.03 341
9031.92 336
9032.82 305
9033.72 359
9034.62 337
9035.51 324
9036.41 351
9037.31 323
9038.21 324
9039.10 336
9040.00 344
9040.90 348
9041.80 326
9042.69 333
9043.59 350
9044.49 360
9045.39 337
9046.29 333
9047.18 363
9048.08 343
9048.98 326
9049.88 323
9050.78 338
9051.67 360
9052.57 360
9053.47 396
9054.37 350
9055.27 401
9056.17 373
9057.06 351
9057.96 388
9058.86 398
9059.76 370
9060.66 376
9061.56 340
9062.46 377
9063.35 392
9064.25 373
9065.15 335
9066.05 360
9066.95 370
9067.85 355
9068.75 362
9069.65 341
9070.55 368
9071.45 433
9072.34 386
9073.24 350
9074.14 384
9075.04 421
9075.94 386
9076.84 361
9077.74 329
9078.64 336
9079.54 413
9080.44 391
9081.34 366
9082.24 383
9083.14 402
9084.04 412
9084.94 384
9085.84 404
9086.74 388
9087.64 377
9088.54 413
9089.44 450
9090.34 403
9091.24 433
9092.14 489
9093.04 466
9093.94 426
9094.84 445
9095.74 433
9096.64 453
9097.54 437
9098.44 397
9099.34 381
9100.24 416
9101.14 387
9102.04 394
9102.94 411
9103.84 357
9104.75 372
9105.65 346
9106.55 378
9107.45 391
9108.35 355
9109.25 352
9110.15 348
9111.05 318
9111.95 326
9112.85 325
9113.76 369
9114.66 367
9115.56 334
9116.46 346
9117.36 331
9118.26 288
9119.16 301
9120.07 321
9120.97 314
9121.87 357
9122.77 365
9123.67 371
9124.57 332
9125.48 334
9126.38 300
9127.28 331
9128.18 346
9129.08 321
9129.99 366
9130.89 346
9131.79 327
9132.69 293
9133.60 319
9134.50 295
9135.40 312
9136.30 345
9137.20 306
9138.11 316
9139.01 327
9139.91 352
9140.81 300
9141.72 341
9142.62 345
9143.52 331
9144.43 380
9145.33 336
9146.23 346
9147.13 327
9148.04 344
9148.94 309
9149.84 280
9150.75 307
9151.65 303
9152.55 279
9153.46 283
9154.36 329
9155.26 329
9156.17 310
9157.07 301
9157.97 285
9158.88 318
9159.78 298
9160.68 281
9161.59 314
9162.49 312
9163.39 305
9164.30 268
9165.20 279
9166.11 316
9167.01 303
9167.91 295
9168.82 301
9169.72 359
9170.63 329
9171.53 327
9172.43 311
9173.34 272
9174.24 335
9175.15 323
9176.05 307
9176.96 313
9177.86 300
9178.76 303
9179.67 342
9180.57 341
9181.48 301
9182.38 303
9183.29 328
9184.19 309
9185.10 288
9186.00 322
9186.91 317
9187.81 301
9188.72 277
9189.62 288
9190.53 308
9191.43 326
9192.34 320
9193.24 311
9194.15 332
9195.05 319
9195.96 320
9196.86 317
9197.77 302
9198.67 279
9199.58 323
9200.49 351
9201.39 333
9202.30 314
9203.20 368
9204.11 323
9205.01 303
9205.92 289
9206.83 315
9207.73 331
9208.64 320
9209.54 311
9210.45 287
9211.36 327
9212.26 312
9213.17 309
9214.07 260
9214.98 296
9215.89 350
9216.79 333
9217.70 309
9218.61 328
9219.51 343
9220.42 381
9221.33 330
9222.23 282
9223.14 315
9224.05 313
9224.95 308
9225.86 285
9226.77 270
9227.67 285
9228.58 294
9229.49 325
9230.39 321
9231.30 292
9232.21 310
9233.12 295
9234.02 328
9234.93 281
9235.84 263
9236.74 275
9237.65 341
9238.56 305
9239.47 263
9240.37 301
9241.28 286
9242.19 283
9243.10 314
9244.00 277
9244.91 295
9245.82 296
9246.73 287
9247.64 325
9248.54 307
9249.45 266
9250.36 252
9251.27 290
9252.18 309
9253.08 293
9253.99 253
9254.90 305
9255.81 280
9256.72 296
9257.63 290
9258.53 255
9259.44 309
9260.35 355
9261.26 328
9262.17 300
9263.08 248
9263.99 247
9264.89 275
9265.80 287
9266.71 262
9267.62 276
9268.53 271
9269.44 306
9270.35 269
9271.26 274
9272.17 255
9273.07 301
9273.98 269
9274.89 298
9275.80 285
9276.71 251
9277.62 324
9278.53 305
9279.44 282
9280.35 271
9281.26 304
9282.17 310
9283.08 330
9283.99 289
9284.90 316
9285.81 311
9286.72 282
9287.63 281
9288.54 342
9289.45 310
9290.36 306
9291.27 298
9292.18 319
9293.09 308
9294.00 306
9294.91 270
9295.82 277
9296.73 303
9297.64 309
9298.55 343
9299.46 352
9300.37 305
9301.28 367
9302.19 389
9303.10 311
9304.01 323
9304.92 361
9305.83 369
9306.74 370
9307.65 367
9308.57 337
9309.48 424
9310.39 450
9311.30 469
9312.21 466
9313.12 421
9314.03 394
9314.94 410
9315.85 383
9316.77 343
9317.68 374
9318.59 367
9319.50 383
9320.41 334
9321.32 313
9322.23 328
9323.15 339
9324.06 356
9324.97 337
9325.88 344
9326.79 330
9327.70 334
9328.62 320
9329.53 371
9330.44 316
9331.35 358
9332.26 378
9333.18 353
9334.09 293
9335.00 311
9335.91 314
9336.82 307
9337.74 303
9338.65 338
9339.56 366
9340.47 329
9341.39 289
9342.30 271
9343.21 318
9344.12 324
9345.04 284
9345.95 264
9346.86 285
9347.77 339
9348.69 334
9349.60 332
9350.51 283
9351.43 270
9352.34 283
9353.25 289
9354.17 298
9355.08 326
9355.99 285
9356.91 263
9357.82 288
9358.73 321
9359.65 304
9360.56 292
9361.47 299
9362.39 284
9363.30 252
9364.21 262
9365.13 307
9366.04 310
9366.95 255
9367.87 272
9368.78 280
9369.70 243
9370.61 292
9371.52 288
9372.44 303
9373.35 300
9374.27 331
9375.18 321
9376.09 266
9377.01 248
9377.92 238
9378.84 248
9379.75 284
9380.67 325
9381.58 288
9382.49 296
9383.41 269
9384.32 344
9385.24 290
9386.15 289
9387.07 290
9387.98 329
9388.90 277
9389.81 274
9390.73 304
9391.64 335
9392.56 289
9393.47 299
9394.39 304
9395.30 325
9396.22 322
9397.13 318
9398.05 284
9398.96 304
9399.88 353
9400.79 326
9401.71 329
9402.62 345
9403.54 294
9404.46 314
9405.37 347
9406.29 345
9407.20 279
9408.12 273
9409.03 297
9409.95 289
9410.87 317
9411.78 324
9412.70 266
9413.61 322
9414.53 301
9415.45 253
9416.36 293
9417.28 308
9418.19 297
9419.11 260
9420.03 314
9420.94 360
9421.86 273
9422.78 274
9423.69 295
9424.61 285
9425.53 245
9426.44 280
9427.36 266
9428.28 293
9429.19 275
9430.11 285
9431.03 272
9431.94 330
9432.86 298
9433.78 270
9434.69 285
9435.61 293
9436.53 305
9437.45 287
9438.36 328
9439.28 334
9440.20 334
9441.11 322
9442.03 325
9442.95 322
9443.87 291
9444.78 314
9445.70 272
9446.62 294
9447.54 292
9448.46 287
9449.37 255
9450.29 319
9451.21 323
9452.13 391
9453.04 389
9453.96 376
9454.88 384
9455.80 369
9456.72 378
9457.63 378
9458.55 353
9459.47 351
9460.39 327
9461.31 284
9462.23 310
9463.14 331
9464.06 269
9464.98 278
9465.90 270
9466.82 306
9467.74 309
9468.66 304
9469.57 300
9470.49 289
9471.41 284
9472.33 289
9473.25 293
9474.17 298
9475.09 288
9476.01 292
9476.93 250
9477.85 284
9478.76 345
9479.68 310
9480.60 309
9481.52 323
9482.44 316
9483.36 302
9484.28 321
9485.20 302
9486.12 333
9487.04 319
9487.96 344
9488.88 272
9489.80 265
9490.72 272
9491.64 326
9492.56 274
9493.48 278
9494.40 266
9495.32 283
9496.24 282
9497.16 252
9498.08 257
9499.00 271
9499.92 242
9500.84 263
9501.76 274
9502.68 227
9503.60 251
9504.52 300
9505.44 295
9506.36 279
9507.28 272
9508.20 307
9509.12 305
9510.04 304
9510.96 315
9511.89 282
9512.81 240
9513.73 270
9514.65 267
9515.57 269
9516.49 297
9517.41 282
9518.33 280
9519.25 307
9520.17 285
9521.10 254
9522.02 249
9522.94 273
9523.86 283
9524.78 269
9525.70 266
9526.62 268
9527.55 266
9528.47 288
9529.39 289
9530.31 274
9531.23 312
9532.15 357
9533.08 386
9534.00 325
9534.92 332
9535.84 315
9536.76 301
9537.69 312
9538.61 323
9539.53 325
9540.45 286
9541.37 293
9542.30 290
9543.22 285
9544.14 308
9545.06 292
9545.99 259
9546.91 259
9547.83 290
9548.75 272
9549.68 293
9550.60 292
9551.52 288
9552.44 271
9553.37 325
9554.29 299
9555.21 263
9556.14 300
9557.06 289
9557.98 304
9558.90 286
9559.83 298
9560.75 295
9561.67 335
9562.60 300
9563.52 286
9564.44 314
9565.37 324
9566.29 332
9567.21 283
9568.14 306
9569.06 287
9569.99 264
9570.91 281
9571.83 279
9572.76 288
9573.68 288
9574.60 267
9575.53 331
9576.45 245
9577.38 277
9578.30 317
9579.22 258
9580.15 303
9581.07 316
9582.00 293
9582.92 319
9583.84 311
9584.77 305
9585.69 322
9586.62 281
9587.54 313
9588.47 363
9589.39 381
9590.32 272
9591.24 295
9592.17 314
9593.09 318
9594.01 333
9594.94 363
9595.86 333
9596.79 328
9597.71 331
9598.64 324
9599.56 312
9600.49 336
9601.41 311
9602.34 358
9603.27 297
9604.19 330
9605.12 324
9606.04 368
9606.97 403
9607.89 353
9608.82 333
9609.74 347
9610.67 361
9611.59 303
9612.52 329
9613.45 331
9614.37 335
9615.30 338
9616.22 299
9617.15 339
9618.07 334
9619.00 326
9619.93 314
9620.85 338
9621.78 376
9622.71 343
9623.63 343
9624.56 366
9625.48 321
9626.41 346
9627.34 379
9628.26 357
9629.19 380
9630.12 381
9631.04 381
9631.97 350
9632.90 361
9633.82 347
9634.75 388
9635.68 408
9636.60 395
9637.53 358
9638.46 354
9639.38 384
9640.31 350
9641.24 410
9642.16 432
9643.09 383
9644.02 392
9644.95 428
9645.87 415
9646.80 405
9647.73 396
9648.66 456
9649.58 513
9650.51 543
9651.44 504
9652.37 558
9653.29 513
9654.22 519
9655.15 560
9656.08 561
9657.00 473
9657.93 500
9658.86 545
9659.79 448
9660.72 476
9661.64 502
9662.57 488
9663.50 484
9664.43 510
9665.36 516
9666.29 516
9667.21 567
9668.14 520
9669.07 581
9670.00 596
9670.93 572
9671.86 569
9672.78 542
9673.71 546
9674.64 581
9675.57 572
9676.50 573
9677.43 606
9678.36 546
9679.29 567
9680.21 572
9681.14 537
9682.07 564
9683.00 563
9683.93 583
9684.86 595
9685.79 606
9686.72 540
9687.65 560
9688.58 628
9689.51 621
9690.44 600
9691.36 646
9692.29 574
9693.22 588
9694.15 670
9695.08 590
9696.01 637
9696.94 645
9697.87 690
9698.80 675
9699.73 669
9700.66 655
9701.59 674
9702.52 713
9703.45 692
9704.38 651
9705.31 650
9706.24 655
9707.17 585
9708.10 626
9709.03 642
9709.96 708
9710.89 741
9711.82 781
9712.76 775
9713.69 805
9714.62 901
9715.55 974
9716.48 952
9717.41 876
9718.34 901
9719.27 880
9720.20 885
9721.13 834
9722.06 746
9722.99 703
9723.92 640
9724.86 633
9725.79 619
9726.72 607
9727.65 692
9728.58 675
9729.51 636
9730.44 618
9731.37 663
9732.31 681
9733.24 671
9734.17 676
9735.10 691
9736.03 701
9736.96 693
9737.90 684
9738.83 689
9739.76 599
9740.69 614
9741.62 586
9742.55 579
9743.49 639
9744.42 571
9745.35 576
9746.28 588
9747.21 566
9748.15 510
9749.08 547
9750.01 558
9750.94 505
9751.88 536
9752.81 548
9753.74 538
9754.67 548
9755.61 514
9756.54 525
9757.47 509
9758.40 501
9759.34 537
9760.27 527
9761.20 528
9762.14 501
9763.07 536
9764.00 561
9764.93 498
9765.87 506
9766.80 499
9767.73 509
9768.67 599
9769.60 584
9770.53 554
9771.47 546
9772.40 570
9773.33 536
9774.27 551
9775.20 558
9776.13 564
9777.07 555
9778.00 582
9778.93 542
9779.87 520
9780.80 536
9781.74 569
9782.67 613
9783.60 634
9784.54 662
9785.47 728
9786.41 716
9787.34 715
9788.27 678
9789.21 626
9790.14 584
9791.08 606
9792.01 574
9792.95 544
9793.88 551
9794.81 552
9795.75 556
9796.68 545
9797.62 547
9798.55 604
9799.49 632
9800.42 639
9801.36 621
9802.29 632
9803.23 618
9804.16 614
9805.10 613
9806.03 584
9806.97 513
9807.90 484
9808.84 486
9809.77 506
9810.71 499
9811.64 432
9812.58 457
9813.51 498
9814.45 448
9815.38 480
9816.32 495
9817.25 497
9818.19 477
9819.12 428
9820.06 443
9821.00 452
9821.93 433
9822.87 421
9823.80 444
9824.74 439
9825.68 458
9826.61 460
9827.55 472
9828.48 450
9829.42 467
9830.36 440
9831.29 421
9832.23 451
9833.16 444
9834.10 409
9835.04 392
9835.97 424
9836.91 398
9837.85 444
9838.78 417
9839.72 418
9840.66 399
9841.59 437
9842.53 442
9843.47 475
9844.40 422
9845.34 420
9846.28 431
9847.21 444
9848.15 419
9849.09 416
9850.02 421
9850.96 419
9851.90 444
9852.84 403
9853.77 396
9854.71 443
9855.65 445
9856.59 400
9857.52 434
9858.46 402
9859.40 404
9860.34 412
9861.27 452
9862.21 410
9863.15 414
9864.09 365
9865.02 427
9865.96 413
9866.90 374
9867.84 428
9868.78 407
9869.71 390
9870.65 408
9871.59 433
9872.53 445
9873.47 418
9874.40 437
9875.34 428
9876.28 414
9877.22 432
9878.16 448
9879.10 457
9880.03 377
9880.97 405
9881.91 475
9882.85 445
9883.79 449
9884.73 441
9885.67 449
9886.60 344
9887.54 452
9888.48 457
9889.42 421
9890.36 418
9891.30 415
9892.24 390
9893.18 371
9894.12 390
9895.06 379
9896.00 404
9896.93 444
9897.87 414
9898.81 412
9899.75 409
9900.69 381
9901.63 423
9902.57 429
9903.51 375
9904.45 430
9905.39 433
9906.33 411
9907.27 421
9908.21 421
9909.15 448
9910.09 455
9911.03 452
9911.97 473
9912.91 503
9913.85 483
9914.79 443
9915.73 457
9916.67 461
9917.61 447
9918.55 453
9919.49 460
9920.43 496
9921.37 500
9922.31 519
9923.25 506
9924.19 571
9925.13 657
9926.08 748
9927.02 874
9927.96 974
9928.90 1099
9929.84 1179
9930.78 1059
9931.72 1002
9932.66 961
9933.60 877
9934.54 777
9935.48 724
9936.43 619
9937.37 552
9938.31 534
9939.25 499
9940.19 560
9941.13 502
9942.07 527
9943.02 502
9943.96 485
9944.90 464
9945.84 476
9946.78 514
9947.72 501
9948.67 497
9949.61 470
9950.55 502
9951.49 488
9952.43 480
9953.37 493
9954.32 515
9955.26 521
9956.20 518
9957.14 535
9958.09 536
9959.03 475
9959.97 534
9960.91 497
9961.85 466
9962.80 566
9963.74 514
9964.68 526
9965.62 504
9966.57 474
9967.51 495
9968.45 490
9969.40 459
9970.34 457
9971.28 494
9972.22 502
9973.17 539
9974.11 485
9975.05 512
9976.00 533
9976.94 519
9977.88 569
9978.83 621
9979.77 589
9980.71 549
9981.66 567
9982.60 521
9983.54 483
9984.49 479
9985.43 500
9986.37 455
9987.32 463
9988.26 503
9989.20 485
9990.15 469
9991.09 433
9992.03 423
9992.98 402
9993.92 417
9994.87 413
9995.81 358
9996.75 391
9997.70 356
9998.64 390
9999.59 474
10000.53 438
10001.48 412
10002.42 393
10003.36 431
10004.31 410
10005.25 416
10006.20 415
10007.14 407
10008.09 427
10009.03 390
10009.98 367
10010.92 370
10011.87 407
10012.81 395
10013.76 448
10014.70 385
10015.64 348
10016.59 407
10017.53 408
10018.48 396
10019.43 403
10020.37 421
10021.32 340
10022.26 340
10023.21 362
10024.15 404
10025.10 402
10026.04 397
10026.99 373
10027.93 376
10028.88 391
10029.82 420
10030.77 406
10031.72 384
10032.66 417
10033.61 440
10034.55 415
10035.50 394
10036.44 395
10037.39 378
10038.34 343
10039.28 338
10040.23 368
10041.18 406
10042.12 376
10043.07 345
10044.01 394
10044.96 361
10045.91 362
10046.85 334
10047.80 353
10048.75 338
10049.69 355
10050.64 330
10051.59 370
10052.53 327
10053.48 361
10054.43 363
10055.37 320
10056.32 366
10057.27 348
10058.21 387
10059.16 349
10060.11 377
10061.05 392
10062.00 392
10062.95 366
10063.90 347
10064.84 324
10065.79 318
10066.74 340
10067.69 358
10068.63 338
10069.58 337
10070.53 332
10071.48 283
10072.42 347
10073.37 334
10074.32 329
10075.27 296
10076.21 313
10077.16 339
10078.11 326
10079.06 323
10080.01 324
10080.95 342
10081.90 357
10082.85 337
10083.80 340
10084.75 319
10085.69 374
10086.64 346
10087.59 315
10088.54 322
10089.49 344
10090.44 319
10091.38 349
10092.33 336
10093.28 347
10094.23 350
10095.18 321
10096.13 333
10097.08 328
10098.03 332
10098.97 320
10099.92 379
10100.87 410
10101.82 355
10102.77 307
10103.72 330
10104.67 349
10105.62 375
10106.57 347
10107.52 316
10108.47 306
10109.42 324
10110.36 325
10111.31 334
10112.26 308
10113.21 252
10114.16 314
10115.11 345
10116.06 344
10117.01 320
10117.96 340
10118.91 325
10119.86 304
10120.81 298
10121.76 326
10122.71 333
10123.66 314
10124.61 277
10125.56 277
10126.51 311
10127.46 331
10128.41 317
10129.36 346
10130.31 295
10131.26 288
10132.21 322
10133.16 282
10134.11 255
10135.06 351
10136.02 330
10136.97 316
10137.92 294
10138.87 312
10139.82 285
10140.77 298
10141.72 243
10142.67 287
10143.62 326
10144.57 319
10145.52 310
10146.48 338
10147.43 351
10148.38 313
10149.33 314
10150.28 314
10151.23 335
10152.18 299
10153.13 368
10154.09 354
10155.04 340
10155.99 326
10156.94 320
10157.89 305
10158.84 338
10159.80 360
10160.75 324
10161.70 326
10162.65 342
10163.60 340
10164.55 362
10165.51 377
10166.46 338
10167.41 352
10168.36 325
10169.32 344
10170.27 346
10171.22 374
10172.17 359
10173.12 316
10174.08 365
10175.03 375
10175.98 323
10176.93 318
10177.89 303
10178.84 336
10179.79 342
10180.74 351
10181.70 371
10182.65 386
10183.60 409
10184.56 389
10185.51 425
10186.46 441
10187.42 418
10188.37 435
10189.32 417
10190.27 443
10191.23 415
10192.18 414
10193.13 435
10194.09 433
10195.04 422
10195.99 437
10196.95 374
10197.90 403
10198.86 460
10199.81 490
10200.76 452
10201.72 454
10202.67 431
10203.62 469
10204.58 524
10205.53 550
10206.49 569
10207.44 584
10208.39 602
10209.35 562
10210.30 619
10211.26 638
10212.21 569
10213.16 517
10214.12 548
10215.07 493
10216.03 517
10216.98 510
10217.94 477
10218.89 449
10219.84 425
10220.80 445
10221.75 412
10222.71 436
10223.66 436
10224.62 482
10225.57 437
10226.53 418
10227.48 405
10228.44 398
10229.39 377
10230.35 371
10231.30 392
10232.26 408
10233.21 394
10234.17 410
10235.12 413
10236.08 418
10237.03 448
10237.99 483
10238.95 481
10239.90 435
10240.86 414
10241.81 384
10242.77 383
10243.72 405
10244.68 383
10245.63 338
10246.59 356
10247.55 387
10248.50 355
10249.46 351
10250.41 399
10251.37 364
10252.33 357
10253.28 325
10254.24 354
10255.19 303
10256.15 352
10257.11 327
10258.06 330
10259.02 341
10259.98 333
10260.93 328
10261.89 287
10262.85 321
10263.80 315
10264.76 306
10265.72 253
10266.67 276
10267.63 314
10268.59 339
10269.54 290
10270.50 311
10271.46 327
10272.41 284
10273.37 318
10274.33 305
10275.29 320
10276.24 306
10277.20 286
10278.16 272
10279.11 293
10280.07 265
10281.03 320
10281.99 320
10282.94 287
10283.90 299
10284.86 292
10285.82 268
10286.77 294
10287.73 312
10288.69 308
10289.65 324
10290.61 296
10291.56 306
10292.52 297
10293.48 295
10294.44 324
10295.40 372
10296.35 327
10297.31 306
10298.27 296
10299.23 305
10300.19 302
10301.15 320
10302.10 290
10303.06 274
10304.02 288
10304.98 272
10305.94 261
10306.90 240
10307.86 274
10308.81 255
10309.77 274
10310.73 274
10311.69 254
10312.65 310
10313.61 279
10314.57 263
10315.53 239
10316.49 304
10317.44 273
10318.40 248
10319.36 251
10320.32 228
10321.28 243
10322.24 253
10323.20 239
10324.16 245
10325.12 269
10326.08 278
10327.04 265
10328.00 286
10328.96 291
10329.92 295
10330.88 297
10331.84 284
10332.80 294
10333.76 235
10334.72 263
10335.68 266
10336.64 271
10337.60 284
10338.56 278
10339.52 282
10340.48 282
10341.44 272
10342.40 281
10343.36 261
10344.32 268
10345.28 279
10346.24 250
10347.20 285
10348.16 278
10349.12 284
10350.08 262
10351.04 302
10352.00 260
10352.96 244
10353.92 275
10354.88 262
10355.85 284
10356.81 303
10357.77 269
10358.73 299
10359.69 323
10360.65 265
10361.61 278
10362.57 248
10363.53 264
10364.50 283
10365.46 279
10366.42 238
10367.38 237
10368.34 259
10369.30 273
10370.26 226
10371.23 234
10372.19 221
10373.15 250
10374.11 264
10375.07 237
10376.03 235
10377.00 237
10377.96 240
10378.92 233
10379.88 256
10380.84 238
10381.81 277
10382.77 250
10383.73 236
10384.69 218
10385.66 210
10386.62 235
10387.58 228
10388.54 219
10389.51 239
10390.47 247
10391.43 239
10392.39 226
10393.36 233
10394.32 223
10395.28 243
10396.24 261
10397.21 243
10398.17 213
10399.13 213
10400.10 236
10401.06 256
10402.02 234
10402.98 233
10403.95 226
10404.91 216
10405.87 232
10406.84 254
10407.80 228
10408.76 229
10409.73 221
10410.69 257
10411.65 270
10412.62 240
10413.58 244
10414.55 252
10415.51 244
10416.47 269
10417.44 247
10418.40 264
10419.36 283
10420.33 270
10421.29 229
10422.26 240
10423.22 243
10424.18 258
10425.15 275
10426.11 241
10427.08 230
10428.04 231
10429.00 276
10429.97 252
10430.93 239
10431.90 214
10432.86 243
10433.83 264
10434.79 221
10435.76 246
10436.72 232
10437.69 239
10438.65 221
10439.62 220
10440.58 210
10441.54 249
10442.51 212
10443.47 204
10444.44 205
10445.40 223
10446.37 206
10447.34 215
10448.30 208
10449.27 217
10450.23 209
10451.20 233
10452.16 236
10453.13 195
10454.09 242
10455.06 209
10456.02 215
10456.99 207
10457.95 214
10458.92 217
10459.89 230
10460.85 215
10461.82 223
10462.78 223
10463.75 268
10464.72 213
10465.68 215
10466.65 227
10467.61 223
10468.58 201
10469.55 183
10470.51 228
10471.48 180
10472.44 190
10473.41 185
10474.38 188
10475.34 183
10476.31 184
10477.28 208
10478.24 230
10479.21 185
10480.18 173
10481.14 211
10482.11 181
10483.08 203
10484.04 201
10485.01 188
10485.98 179
10486.94 207
10487.91 162
10488.88 203
10489.85 178
10490.81 192
10491.78 210
10492.75 213
10493.71 174
10494.68 206
10495.65 236
10496.62 222
10497.58 207
10498.55 200
10499.52 242
10500.49 216
10501.45 204
10502.42 190
10503.39 204
10504.36 206
10505.33 207
10506.29 218
10507.26 167
10508.23 181
10509.20 204
10510.17 233
10511.13 182
10512.10 206
10513.07 215
10514.04 200
10515.01 182
10515.98 173
10516.94 183
10517.91 190
10518.88 201
10519.85 229
10520.82 205
10521.79 228
10522.75 210
10523.72 238
10524.69 206
10525.66 223
10526.63 211
10527.60 214
10528.57 227
10529.54 212
10530.51 221
10531.47 180
10532.44 216
10533.41 247
10534.38 237
10535.35 206
10536.32 188
10537.29 198
10538.26 212
10539.23 186
10540.20 219
10541.17 198
10542.14 197
10543.11 208
10544.08 201
10545.05 229
10546.02 219
10546.99 233
10547.96 222
10548.92 243
10549.89 203
10550.86 205
10551.83 223
10552.80 225
10553.77 189
10554.74 208
10555.72 177
10556.69 182
10557.66 217
10558.63 215
10559.60 210
10560.57 234
10561.54 212
10562.51 232
10563.48 226
10564.45 242
10565.42 224
10566.39 235
10567.36 230
10568.33 239
10569.30 235
10570.27 208
10571.24 216
10572.21 210
10573.19 201
10574.16 199
10575.13 182
10576.10 198
10577.07 227
10578.04 231
10579.01 216
10579.98 214
10580.95 217
10581.93 226
10582.90 242
10583.87 206
10584.84 224
10585.81 232
10586.78 239
10587.76 205
10588.73 209
10589.70 209
10590.67 226
10591.64 196
10592.61 208
10593.59 190
10594.56 231
10595.53 220
10596.50 224
10597.47 231
10598.45 206
10599.42 217
10600.39 235
10601.36 198
10602.34 216
10603.31 229
10604.28 229
10605.25 222
10606.23 194
10607.20 210
10608.17 200
10609.14 237
10610.12 191
10611.09 204
10612.06 197
10613.03 249
10614.01 225
10614.98 263
10615.95 207
10616.93 239
10617.90 231
10618.87 197
10619.84 215
10620.82 227
10621.79 234
10622.76 248
10623.74 226
10624.71 235
10625.68 238
10626.66 234
10627.63 269
10628.60 268
10629.58 252
10630.55 225
10631.53 268
10632.50 231
10633.47 226
10634.45 229
10635.42 270
10636.39 303
10637.37 313
10638.34 310
10639.32 335
10640.29 368
10641.26 391
10642.24 370
10643.21 388
10644.19 408
10645.16 364
10646.14 305
10647.11 258
10648.08 262
10649.06 259
10650.03 284
10651.01 268
10651.98 264
10652.96 258
10653.93 246
10654.91 268
10655.88 254
10656.86 214
10657.83 274
10658.81 225
10659.78 230
10660.76 216
10661.73 183
10662.71 221
10663.68 214
10664.66 240
10665.63 263
10666.61 222
10667.58 201
10668.56 230
10669.53 199
10670.51 176
10671.48 199
10672.46 226
10673.43 243
10674.41 212
10675.39 219
10676.36 228
10677.34 221
10678.31 204
10679.29 212
10680.26 261
10681.24 229
10682.22 216
10683.19 233
10684.17 226
10685.14 212
10686.12 220
10687.10 211
10688.07 209
10689.05 204
10690.03 203
10691.00 207
10691.98 252
10692.96 193
10693.93 196
10694.91 172
10695.89 185
10696.86 216
10697.84 191
10698.82 198
10699.79 220
10700.77 231
10701.75 232
10702.72 220
10703.70 199
10704.68 203
10705.65 222
10706.63 206
10707.61 212
10708.58 214
10709.56 224
10710.54 217
10711.52 227
10712.49 214
10713.47 202
10714.45 205
10715.43 207
10716.40 190
10717.38 181
10718.36 205
10719.34 207
10720.31 222
10721.29 191
10722.27 189
10723.25 202
10724.23 207
10725.20 198
10726.18 177
10727.16 200
10728.14 208
10729.12 184
10730.09 181
10731.07 188
10732.05 171
10733.03 234
10734.01 213
10734.99 246
10735.96 218
10736.94 201
10737.92 213
10738.90 240
10739.88 189
10740.86 171
10741.84 195
10742.81 219
10743.79 195
10744.77 218
10745.75 194
10746.73 220
10747.71 204
10748.69 180
10749.67 165
10750.65 202
10751.63 197
10752.60 201
10753.58 169
10754.56 170
10755.54 207
10756.52 200
10757.50 179
10758.48 198
10759.46 191
10760.44 215
10761.42 231
10762.40 220
10763.38 204
10764.36 194
10765.34 196
10766.32 228
10767.30 189
10768.28 207
10769.26 201
10770.24 214
10771.22 235
10772.20 210
10773.18 209
10774.16 229
10775.14 225
10776.12 241
10777.10 220
10778.08 190
10779.06 247
10780.04 243
10781.02 216
10782.00 218
10782.98 221
10783.96 227
10784.94 211
10785.92 238
10786.90 220
10787.89 210
10788.87 209
10789.85 199
10790.83 216
10791.81 236
10792.79 224
10793.77 175
10794.75 190
10795.73 199
10796.71 218
10797.70 244
10798.68 171
10799.66 209
10800.64 212
10801.62 216
10802.60 179
10803.58 216
10804.57 198
10805.55 195
10806.53 192
10807.51 196
10808.49 236
10809.47 227
10810.46 225
10811.44 230
10812.42 252
10813.40 193
10814.38 210
10815.37 237
10816.35 226
10817.33 199
10818.31 209
10819.29 197
10820.28 202
10821.26 216
10822.24 194
10823.22 228
10824.21 239
10825.19 213
10826.17 188
10827.15 210
10828.14 208
10829.12 215
10830.10 214
10831.09 240
10832.07 205
10833.05 217
10834.03 239
10835.02 214
10836.00 168
10836.98 183
10837.97 214
10838.95 227
10839.93 219
10840.92 170
10841.90 225
10842.88 247
10843.87 239
10844.85 244
10845.83 223
10846.82 215
10847.80 203
10848.78 229
10849.77 227
10850.75 215
10851.73 208
10852.72 204
10853.70 228
10854.69 233
10855.67 177
10856.65 208
10857.64 249
10858.62 241
10859.60 209
10860.59 222
10861.57 238
10862.56 237
10863.54 195
10864.53 212
10865.51 206
10866.49 227
10867.48 226
10868.46 224
10869.45 223
10870.43 254
10871.42 256
10872.40 242
10873.39 238
10874.37 216
10875.36 239
10876.34 239
10877.33 256
10878.31 231
10879.30 252
10880.28 253
10881.27 243
10882.25 227
10883.24 233
10884.22 231
10885.21 278
10886.19 305
10887.18 269
10888.16 237
10889.15 227
10890.13 300
10891.12 267
10892.10 266
10893.09 306
10894.08 317
10895.06 295
10896.05 243
10897.03 264
10898.02 308
10899.00 279
10899.99 291
10900.98 277
10901.96 242
10902.95 309
10903.93 299
10904.92 283
10905.91 280
10906.89 339
10907.88 315
10908.87 312
10909.85 335
10910.84 335
10911.82 314
10912.81 310
10913.80 331
10914.78 332
10915.77 315
10916.76 333
10917.74 356
10918.73 387
10919.72 361
10920.70 377
10921.69 382
10922.68 402
10923.67 422
10924.65 366
10925.64 399
10926.63 382
10927.61 392
10928.60 396
10929.59 373
10930.58 360
10931.56 392
10932.55 373
10933.54 341
10934.53 402
10935.51 393
10936.50 400
10937.49 404
10938.48 401
10939.46 434
10940.45 453
10941.44 476
10942.43 456
10943.41 446
10944.40 465
10945.39 484
10946.38 435
10947.37 474
10948.35 464
10949.34 491
10950.33 504
10951.32 522
10952.31 493
10953.30 563
10954.28 570
10955.27 632
10956.26 686
10957.25 810
10958.24 806
10959.23 878
10960.22 916
10961.20 946
10962.19 920
10963.18 917
10964.17 909
10965.16 826
10966.15 745
10967.14 722
10968.13 724
10969.11 671
10970.10 665
10971.09 616
10972.08 631
10973.07 596
10974.06 562
10975.05 599
10976.04 601
10977.03 618
10978.02 569
10979.01 614
10980.00 586
10980.99 579
10981.98 550
10982.97 606
10983.96 619
10984.95 611
10985.94 591
10986.93 625
10987.92 611
10988.91 610
10989.90 602
10990.89 603
10991.88 614
10992.87 627
10993.86 639
10994.85 698
10995.84 789
10996.83 841
10997.82 919
10998.81 996
10999.80 1080
11000.79 1298
11001.78 1373
11002.77 1430
11003.76 1405
11004.75 1237
11005.74 1187
11006.73 1071
11007.72 970
11008.71 846
11009.70 803
11010.69 745
11011.69 658
11012.68 600
11013.67 610
11014.66 599
11015.65 578
11016.64 606
11017.63 627
11018.62 601
11019.62 558
11020.61 542
11021.60 577
11022.59 561
11023.58 516
11024.57 538
11025.56 523
11026.56 518
11027.55 492
11028.54 470
11029.53 448
11030.52 447
11031.51 474
11032.51 444
11033.50 426
11034.49 418
11035.48 427
11036.47 426
11037.47 434
11038.46 434
11039.45 439
11040.44 460
11041.44 416
11042.43 438
11043.42 442
11044.41 436
11045.41 434
11046.40 389
11047.39 353
11048.38 429
11049.38 424
11050.37 404
11051.36 389
11052.35 401
11053.35 374
11054.34 384
11055.33 368
11056.33 394
11057.32 384
11058.31 402
11059.30 400
11060.30 373
11061.29 405
11062.28 362
11063.28 369
11064.27 369
11065.26 404
11066.26 349
11067.25 381
11068.24 380
11069.24 410
11070.23 394
11071.23 426
11072.22 406
11073.21 432
11074.21 405
11075.20 334
11076.19 409
11077.19 420
11078.18 381
11079.18 414
11080.17 409
11081.16 355
11082.16 385
11083.15 353
11084.15 351
11085.14 377
11086.14 324
11087.13 353
11088.12 333
11089.12 345
11090.11 312
11091.11 300
11092.10 339
11093.10 311
11094.09 324
11095.09 355
11096.08 317
11097.08 344
11098.07 348
11099.07 380
11100.06 380
11101.06 353
11102.05 332
11103.05 357
11104.04 404
11105.04 359
11106.03 346
11107.03 323
11108.02 351
11109.02 306
11110.01 373
11111.01 351
11112.00 337
11113.00 347
11113.99 350
11114.99 313
11115.99 308
11116.98 359
11117.98 354
11118.97 381
11119.97 338
11120.96 368
11121.96 354
11122.96 371
11123.95 357
11124.95 375
11125.94 320
11126.94 398
11127.94 384
11128.93 428
11129.93 449
11130.93 415
11131.92 400
11132.92 415
11133.92 356
11134.91 388
11135.91 346
11136.90 322
11137.90 318
11138.90 335
11139.89 380
11140.89 339
11141.89 352
11142.89 349
11143.88 327
11144.88 337
11145.88 351
11146.87 342
11147.87 338
11148.87 296
11149.86 339
11150.86 385
11151.86 326
11152.86 346
11153.85 330
11154.85 346
11155.85 297
11156.85 316
11157.84 313
11158.84 359
11159.84 336
11160.84 329
11161.83 296
11162.83 288
11163.83 300
11164.83 289
11165.83 325
11166.82 312
11167.82 302
11168.82 302
11169.82 346
11170.82 339
11171.81 343
11172.81 346
11173.81 332
11174.81 337
11175.81 342
11176.81 328
11177.80 340
11178.80 352
11179.80 364
11180.80 353
11181.80 315
11182.80 292
11183.80 355
11184.79 372
11185.79 318
11186.79 330
11187.79 311
11188.79 353
11189.79 363
11190.79 346
11191.79 337
11192.79 394
11193.78 412
11194.78 411
11195.78 447
11196.78 386
11197.78 381
11198.78 383
11199.78 407
11200.78 356
11201.78 360
11202.78 337
11203.78 338
11204.78 319
11205.78 337
11206.78 344
11207.78 311
11208.78 331
11209.78 344
11210.78 356
11211.78 362
11212.78 326
11213.78 335
11214.78 289
11215.78 275
11216.78 258
11217.78 278
11218.78 304
11219.78 275
11220.78 276
11221.78 279
11222.78 249
11223.78 261
11224.78 244
11225.78 271
11226.78 277
11227.78 268
11228.78 316
11229.78 301
11230.78 232
11231.79 299
11232.79 290
11233.79 287
11234.79 274
11235.79 270
11236.79 316
11237.79 289
11238.79 256
11239.79 253
11240.80 291
11241.80 274
11242.80 251
11243.80 250
11244.80 247
11245.80 274
11246.80 259
11247.81 269
11248.81 260
11249.81 231
11250.81 276
11251.81 278
11252.81 289
11253.82 276
11254.82 229
11255.82 258
11256.82 280
11257.82 268
11258.83 237
11259.83 244
11260.83 251
11261.83 249
11262.83 261
11263.84 268
11264.84 241
11265.84 281
11266.84 283
11267.85 281
11268.85 267
11269.85 285
11270.85 316
11271.86 300
11272.86 271
11273.86 263
11274.86 325
11275.87 280
11276.87 316
11277.87 318
11278.88 291
11279.88 328
11280.88 384
11281.88 349
11282.89 344
11283.89 287
11284.89 332
11285.90 305
11286.90 299
11287.90 268
11288.91 271
11289.91 292
11290.91 257
11291.92 272
11292.92 318
11293.93 313
11294.93 275
11295.93 315
11296.94 296
11297.94 242
11298.94 255
11299.95 278
11300.95 293
11301.96 282
11302.96 273
11303.96 273
11304.97 272
11305.97 283
11306.98 334
11307.98 323
11308.98 294
11309.99 315
11310.99 338
11312.00 388
11313.00 421
11314.01 397
11315.01 439
11316.02 426
11317.02 408
11318.03 486
11319.03 470
11320.04 395
11321.04 363
11322.04 353
11323.05 338
11324.05 280
11325.06 303
11326.06 304
11327.07 310
11328.07 280
11329.08 250
11330.09 274
11331.09 307
11332.10 307
11333.10 296
11334.11 234
11335.11 222
11336.12 256
11337.12 266
11338.13 286
11339.13 248
11340.14 271
11341.15 271
11342.15 238
11343.16 207
11344.16 255
11345.17 247
11346.18 218
11347.18 247
11348.19 218
11349.19 210
11350.20 232
11351.21 247
11352.21 258
11353.22 229
11354.22 210
11355.23 227
11356.24 246
11357.24 246
11358.25 221
11359.26 250
11360.26 271
11361.27 224
11362.28 235
11363.28 244
11364.29 290
11365.30 235
11366.30 227
11367.31 217
11368.32 195
11369.32 195
11370.33 210
11371.34 250
11372.35 253
11373.35 229
11374.36 271
11375.37 237
11376.37 193
11377.38 251
11378.39 242
11379.40 244
11380.40 198
11381.41 209
11382.42 196
11383.43 229
11384.43 208
11385.44 224
11386.45 213
11387.46 258
11388.47 257
11389.47 236
11390.48 213
11391.49 227
11392.50 230
11393.51 216
11394.51 216
11395.52 203
11396.53 208
11397.54 223
11398.55 215
11399.55 225
11400.56 236
11401.57 242
11402.58 237
11403.59 229
11404.60 212
11405.61 209
11406.61 276
11407.62 246
11408.63 234
11409.64 238
11410.65 220
11411.66 248
11412.67 217
11413.68 215
11414.68 236
11415.69 243
11416.70 212
11417.71 213
11418.72 205
11419.73 217
11420.74 237
11421.75 223
11422.76 217
11423.77 214
11424.78 221
11425.79 236
11426.80 205
11427.81 223
11428.82 264
11429.82 237
11430.83 266
11431.84 210
11432.85 220
11433.86 216
11434.87 258
11435.88 209
11436.89 231
11437.90 267
11438.91 232
11439.92 197
11440.93 207
11441.94 209
11442.95 215
11443.96 223
11444.98 213
11445.99 225
11447.00 233
11448.01 245
11449.02 230
11450.03 236
11451.04 191
11452.05 208
11453.06 212
11454.07 236
11455.08 215
11456.09 208
11457.10 210
11458.11 196
11459.12 216
11460.14 227
11461.15 246
11462.16 194
11463.17 204
11464.18 189
11465.19 189
11466.20 194
11467.21 204
11468.23 215
11469.24 199
11470.25 205
11471.26 187
11472.27 198
11473.28 234
11474.29 207
11475.31 192
11476.32 197
11477.33 205
11478.34 229
11479.35 205
11480.36 215
11481.38 219
11482.39 212
11483.40 213
11484.41 196
11485.43 180
11486.44 218
11487.45 224
11488.46 191
11489.47 204
11490.49 168
11491.50 206
11492.51 207
11493.52 186
11494.54 181
11495.55 202
11496.56 230
11497.57 193
11498.59 199
11499.60 204
11500.61 194
11501.63 190
11502.64 210
11503.65 183
11504.66 189
11505.68 209
11506.69 181
11507.70 172
11508.72 194
11509.73 152
11510.74 203
11511.76 183
11512.77 179
11513.78 169
11514.80 207
11515.81 165
11516.82 182
11517.84 166
11518.85 148
11519.86 190
11520.88 185
11521.89 190
11522.91 146
11523.92 181
11524.93 199
11525.95 177
11526.96 183
11527.97 182
11528.99 163
11530.00 184
11531.02 159
11532.03 189
11533.05 144
11534.06 163
11535.07 215
11536.09 191
11537.10 193
11538.12 149
11539.13 151
11540.15 183
11541.16 183
11542.18 141
11543.19 194
11544.20 200
11545.22 184
11546.23 189
11547.25 188
11548.26 181
11549.28 161
11550.29 161
11551.31 190
11552.32 192
11553.34 189
11554.35 193
11555.37 203
11556.38 182
11557.40 158
11558.42 178
11559.43 196
11560.45 196
11561.46 188
11562.48 194
11563.49 179
11564.51 212
11565.52 168
11566.54 189
11567.56 218
11568.57 196
11569.59 193
11570.60 180
11571.62 204
11572.63 191
11573.65 230
11574.67 183
11575.68 167
11576.70 171
11577.72 174
11578.73 191
11579.75 172
11580.76 196
11581.78 210
11582.80 236
11583.81 217
11584.83 206
11585.85 169
11586.86 190
11587.88 196
11588.90 215
11589.91 230
11590.93 210
11591.95 173
11592.96 241
11593.98 232
11595.00 228
11596.01 215
11597.03 226
11598.05 245
11599.07 249
11600.08 255
11601.10 260
11602.12 282
11603.13 322
11604.15 351
11605.17 364
11606.19 388
11607.20 353
11608.22 350
11609.24 280
11610.26 263
11611.27 297
11612.29 286
11613.31 247
11614.33 205
11615.35 188
11616.36 230
11617.38 212
11618.40 237
11619.42 261
11620.44 207
11621.45 224
11622.47 221
11623.49 227
11624.51 208
11625.53 190
11626.55 174
11627.56 211
11628.58 185
11629.60 184
11630.62 206
11631.64 189
11632.66 205
11633.67 188
11634.69 180
11635.71 192
11636.73 177
11637.75 181
11638.77 166
11639.79 178
11640.81 201
11641.83 192
11642.84 200
11643.86 163
11644.88 188
11645.90 191
11646.92 170
11647.94 175
11648.96 180
11649.98 206
11651.00 176
11652.02 167
11653.04 146
11654.06 185
11655.08 194
11656.10 156
11657.12 167
11658.14 149
11659.16 154
11660.18 155
11661.20 164
11662.22 168
11663.24 171
11664.26 159
11665.28 191
11666.30 153
11667.32 177
11668.34 152
11669.36 188
11670.38 164
11671.40 172
11672.42 172
11673.44 157
11674.46 164
11675.48 148
11676.50 177
11677.52 161
11678.54 189
11679.56 183
11680.58 177
11681.60 155
11682.62 164
11683.64 173
11684.66 165
11685.69 154
11686.71 185
11687.73 198
11688.75 179
11689.77 148
11690.79 136
11691.81 155
11692.83 176
11693.85 147
11694.88 164
11695.90 170
11696.92 164
11697.94 172
11698.96 165
11699.98 196
11701.01 182
11702.03 187
11703.05 194
11704.07 205
11705.09 191
11706.11 199
11707.14 175
11708.16 184
11709.18 193
11710.20 144
11711.22 162
11712.25 150
11713.27 192
11714.29 167
11715.31 166
11716.33 164
11717.36 156
11718.38 182
11719.40 168
11720.42 156
11721.45 169
11722.47 157
11723.49 175
11724.51 185
11725.54 184
11726.56 180
11727.58 171
11728.61 187
11729.63 167
11730.65 155
11731.67 157
11732.70 184
11733.72 169
11734.74 165
11735.77 163
11736.79 183
11737.81 191
11738.84 184
11739.86 178
11740.88 164
11741.91 189
11742.93 172
11743.95 203
11744.98 173
11746.00 177
11747.02 189
11748.05 178
11749.07 178
11750.09 201
11751.12 195
11752.14 195
11753.17 167
11754.19 176
11755.21 142
11756.24 147
11757.26 175
11758.29 183
11759.31 171
11760.33 171
11761.36 160
11762.38 180
11763.41 166
11764.43 152
11765.46 178
11766.48 194
11767.51 167
11768.53 178
11769.55 180
11770.58 171
11771.60 186
11772.63 216
11773.65 168
11774.68 184
11775.70 175
11776.73 178
11777.75 188
11778.78 189
11779.80 154
11780.83 168
11781.85 167
11782.88 174
11783.90 203
11784.93 192
11785.95 176
11786.98 165
11788.01 172
11789.03 183
11790.06 179
11791.08 193
11792.11 166
11793.13 178
11794.16 189
11795.18 203
11796.21 169
11797.24 180
11798.26 208
11799.29 233
11800.31 189
11801.34 205
11802.37 190
11803.39 202
11804.42 188
11805.44 224
11806.47 232
11807.50 189
11808.52 193
11809.55 220
11810.58 178
11811.60 190
11812.63 191
11813.66 193
11814.68 196
11815.71 187
11816.74 201
11817.76 199
11818.79 184
11819.82 201
11820.84 199
11821.87 189
11822.90 170
11823.92 177
11824.95 209
11825.98 239
11827.00 238
11828.03 183
11829.06 189
11830.09 185
11831.11 198
11832.14 205
11833.17 185
11834.20 214
11835.22 199
11836.25 197
11837.28 185
11838.31 186
11839.33 188
11840.36 194
11841.39 181
11842.42 199
11843.44 203
11844.47 185
11845.50 221
11846.53 212
11847.56 196
11848.58 172
11849.61 214
11850.64 188
11851.67 213
11852.70 257
11853.72 230
11854.75 210
11855.78 229
11856.81 224
11857.84 227
11858.87 228
11859.90 197
11860.92 243
11861.95 238
11862.98 241
11864.01 247
11865.04 205
11866.07 210
11867.10 229
11868.13 219
11869.15 237
11870.18 255
11871.21 290
11872.24 245
11873.27 247
11874.30 238
11875.33 229
11876.36 244
11877.39 237
11878.42 244
11879.45 294
11880.48 288
11881.51 248
11882.53 244
11883.56 271
11884.59 290
11885.62 319
11886.65 334
11887.68 302
11888.71 324
11889.74 302
11890.77 317
11891.80 308
11892.83 265
11893.86 303
11894.89 319
11895.92 331
11896.95 350
11897.98 364
11899.01 353
11900.04 415
11901.07 404
11902.10 420
11903.13 445
11904.17 440
11905.20 438
11906.23 413
11907.26 408
11908.29 386
11909.32 386
11910.35 391
11911.38 393
11912.41 355
11913.44 395
11914.47 444
11915.50 403
11916.53 389
11917.57 383
11918.60 387
11919.63 427
11920.66 403
11921.69 409
11922.72 404
11923.75 423
11924.78 408
11925.82 399
11926.85 481
11927.88 502
11928.91 597
11929.94 609
11930.97 622
11932.00 655
11933.04 782
11934.07 767
11935.10 796
11936.13 764
11937.16 663
11938.20 610
11939.23 637
11940.26 534
11941.29 501
11942.32 457
11943.36 464
11944.39 467
11945.42 381
11946.45 362
11947.49 364
11948.52 383
11949.55 360
11950.58 390
11951.62 363
11952.65 367
11953.68 367
11954.71 325
11955.75 329
11956.78 292
11957.81 309
11958.84 339
11959.88 351
11960.91 311
11961.94 297
11962.98 292
11964.01 337
11965.04 300
11966.08 294
11967.11 280
11968.14 299
11969.17 323
11970.21 282
11971.24 327
11972.27 312
11973.31 301
11974.34 277
11975.38 322
11976.41 295
11977.44 311
11978.48 303
11979.51 310
11980.54 281
11981.58 264
11982.61 295
11983.65 292
11984.68 295
11985.71 263
11986.75 261
11987.78 267
11988.82 253
11989.85 286
11990.88 301
11991.92 269
11992.95 251
11993.99 291
11995.02 311
11996.06 310
11997.09 314
11998.13 303
11999.16 328
12000.19 284
12001.23 316
12002.26 327
12003.30 320
12004.33 318
12005.37 330
12006.40 350
12007.44 317
12008.47 321
12009.51 316
12010.54 335
12011.58 332
12012.61 356
12013.65 356
12014.68 341
12015.72 371
12016.75 427
12017.79 396
12018.83 433
12019.86 385
12020.90 421
12021.93 422
12022.97 370
12024.00 433
12025.04 388
12026.07 394
12027.11 366
12028.15 373
12029.18 414
12030.22 394
12031.25 365
12032.29 359
12033.33 325
12034.36 323
12035.40 342
12036.43 328
12037.47 400
12038.51 356
12039.54 389
12040.58 337
12041.62 350
12042.65 332
12043.69 340
12044.73 347
12045.76 345
12046.80 342
12047.84 315
12048.87 319
12049.91 306
12050.95 340
12051.98 312
12053.02 320
12054.06 293
12055.09 281
12056.13 297
12057.17 351
12058.20 320
12059.24 344
12060.28 344
12061.32 340
12062.35 306
12063.39 347
12064.43 365
12065.47 308
12066.50 323
12067.54 366
12068.58 312
12069.62 324
12070.65 350
12071.69 335
12072.73 352
12073.77 325
12074.81 319
12075.84 362
12076.88 381
12077.92 350
12078.96 329
12080.00 308
12081.03 377
12082.07 358
12083.11 357
12084.15 366
12085.19 320
12086.22 377
12087.26 354
12088.30 364
12089.34 373
12090.38 388
12091.42 356
12092.46 390
12093.49 352
12094.53 372
12095.57 401
12096.61 404
12097.65 411
12098.69 408
12099.73 470
12100.77 499
12101.81 524
12102.84 550
12103.88 516
12104.92 553
12105.96 560
12107.00 539
12108.04 521
12109.08 485
12110.12 476
12111.16 458
12112.20 391
12113.24 346
12114.28 365
12115.32 388
12116.36 349
12117.40 343
12118.44 303
12119.48 367
12120.52 341
12121.55 308
12122.59 288
12123.63 316
12124.67 285
12125.71 334
12126.75 335
12127.80 305
12128.84 253
12129.88 285
12130.92 267
12131.96 258
12133.00 264
12134.04 253
12135.08 284
12136.12 292
12137.16 250
12138.20 288
12139.24 296
12140.28 257
12141.32 255
12142.36 264
12143.40 291
12144.44 271
12145.48 269
12146.53 290
12147.57 252
12148.61 285
12149.65 291
12150.69 278
12151.73 250
12152.77 208
12153.81 244
12154.85 249
12155.90 299
12156.94 273
12157.98 248
12159.02 252
12160.06 253
12161.10 251
12162.14 229
12163.19 238
12164.23 241
12165.27 231
12166.31 268
12167.35 240
12168.40 231
12169.44 251
12170.48 273
12171.52 254
12172.56 207
12173.61 219
12174.65 211
12175.69 243
12176.73 218
12177.77 228
12178.82 238
12179.86 241
12180.90 219
12181.94 215
12182.99 236
12184.03 241
12185.07 235
12186.11 249
12187.16 225
12188.20 267
12189.24 252
12190.29 264
12191.33 199
12192.37 220
12193.41 229
12194.46 211
12195.50 228
12196.54 227
12197.59 228
12198.63 247
12199.67 253
12200.72 252
12201.76 215
12202.80 224
12203.85 233
12204.89 252
12205.93 257
12206.98 242
12208.02 253
12209.06 256
12210.11 258
12211.15 259
12212.19 244
12213.24 241
12214.28 268
12215.33 276
12216.37 244
12217.41 250
12218.46 249
12219.50 210
12220.55 229
12221.59 264
12222.63 237
12223.68 233
12224.72 270
12225.77 258
12226.81 248
12227.86 251
12228.90 249
12229.95 243
12230.99 251
12232.03 268
12233.08 259
12234.12 264
12235.17 224
12236.21 234
12237.26 257
12238.30 263
12239.35 223
12240.39 247
12241.44 257
12242.48 282
12243.53 252
12244.57 241
12245.62 250
12246.66 264
12247.71 277
12248.75 271
12249.80 263
12250.85 234
12251.89 228
12252.94 265
12253.98 207
12255.03 225
12256.07 210
12257.12 264
12258.16 216
12259.21 208
12260.26 230
12261.30 263
12262.35 238
12263.39 198
12264.44 214
12265.49 226
12266.53 259
12267.58 210
12268.62 195
12269.67 202
12270.72 232
12271.76 217
12272.81 192
12273.86 209
12274.90 238
12275.95 254
12277.00 223
12278.04 206
12279.09 265
12280.14 221
12281.18 214
12282.23 225
12283.28 244
12284.32 227
12285.37 239
12286.42 242
12287.46 255
12288.51 248
12289.56 208
12290.60 237
12291.65 184
12292.70 194
12293.75 215
12294.79 225
12295.84 228
12296.89 202
12297.94 225
12298.98 215
12300.03 233
12301.08 245
12302.13 193
12303.17 212
12304.22 198
12305.27 216
12306.32 183
12307.36 192
12308.41 210
12309.46 210
12310.51 237
12311.56 227
12312.60 258
12313.65 217
12314.70 194
12315.75 215
12316.80 163
12317.85 205
12318.89 219
12319.94 218
12320.99 209
12322.04 187
12323.09 194
12324.14 216
12325.18 225
12326.23 247
12327.28 215
12328.33 197
12329.38 182
12330.43 209
12331.48 194
12332.53 186
12333.57 173
12334.62 202
12335.67 177
12336.72 176
12337.77 167
12338.82 182
12339.87 223
12340.92 204
12341.97 205
12343.02 208
12344.07 205
12345.12 210
12346.17 205
12347.22 199
12348.26 197
12349.31 213
12350.36 205
12351.41 244
12352.46 225
12353.51 206
12354.56 210
12355.61 259
12356.66 230
12357.71 208
12358.76 227
12359.81 239
12360.86 238
12361.91 216
12362.96 195
12364.01 188
12365.06 214
12366.11 237
12367.16 205
12368.22 245
12369.27 220
12370.32 201
12371.37 228
12372.42 190
12373.47 188
12374.52 228
12375.57 252
12376.62 262
12377.67 259
12378.72 162
12379.77 171
12380.82 207
12381.87 239
12382.93 206
12383.98 204
12385.03 223
12386.08 191
12387.13 192
12388.18 241
12389.23 250
12390.28 212
12391.34 240
12392.39 243
12393.44 237
12394.49 210
12395.54 213
12396.59 238
12397.65 210
12398.70 225
12399.75 209
12400.80 257
12401.85 244
12402.90 257
12403.96 241
12405.01 206
12406.06 220
12407.11 226
12408.16 236
12409.22 255
12410.27 248
12411.32 246
12412.37 250
12413.43 253
12414.48 259
12415.53 197
12416.58 239
12417.64 236
12418.69 224
12419.74 240
12420.79 233
12421.85 269
12422.90 265
12423.95 205
12425.00 266
12426.06 256
12427.11 233
12428.16 225
12429.22 225
12430.27 252
12431.32 258
12432.38 280
12433.43 254
12434.48 222
12435.54 256
12436.59 261
12437.64 261
12438.70 254
12439.75 256
12440.80 272
12441.86 263
12442.91 235
12443.96 259
12445.02 273
12446.07 263
12447.13 271
12448.18 247
12449.23 252
12450.29 239
12451.34 265
12452.39 296
12453.45 268
12454.50 256
12455.56 278
12456.61 285
12457.67 301
12458.72 342
12459.77 306
12460.83 323
12461.88 373
12462.94 344
12463.99 314
12465.05 377
12466.10 396
12467.16 420
12468.21 364
12469.26 402
12470.32 484
12471.37 569
12472.43 626
12473.48 685
12474.54 839
12475.59 927
12476.65 1036
12477.70 1159
12478.76 1207
12479.81 1158
12480.87 1217
12481.93 1140
12482.98 1064
12484.04 889
12485.09 857
12486.15 815
12487.20 669
12488.26 620
12489.31 562
12490.37 454
12491.42 434
12492.48 415
12493.54 381
12494.59 355
12495.65 378
12496.70 381
12497.76 330
12498.82 324
12499.87 355
12500.93 363
12501.98 349
12503.04 334
12504.10 330
12505.15 306
12506.21 302
12507.26 312
12508.32 344
12509.38 333
12510.43 356
12511.49 315
12512.55 306
12513.60 332
12514.66 296
12515.72 289
12516.77 297
12517.83 293
12518.89 329
12519.94 292
12521.00 309
12522.06 278
12523.12 291
12524.17 286
12525.23 257
12526.29 256
12527.34 250
12528.40 260
12529.46 264
12530.52 305
12531.57 227
12532.63 211
12533.69 207
12534.75 242
12535.80 271
12536.86 222
12537.92 221
12538.98 250
12540.03 246
12541.09 234
12542.15 263
12543.21 237
12544.26 260
12545.32 244
12546.38 262
12547.44 280
12548.50 256
12549.56 264
12550.61 267
12551.67 262
12552.73 252
12553.79 299
12554.85 314
12555.90 346
12556.96 310
12558.02 291
12559.08 324
12560.14 347
12561.20 324
12562.26 313
12563.31 302
12564.37 286
12565.43 300
12566.49 300
12567.55 275
12568.61 250
12569.67 287
12570.73 271
12571.79 278
12572.85 261
12573.90 265
12574.96 283
12576.02 283
12577.08 245
12578.14 240
12579.20 279
12580.26 291
12581.32 259
12582.38 255
12583.44 233
12584.50 241
12585.56 270
12586.62 272
12587.68 256
12588.74 232
12589.80 215
12590.86 245
12591.92 235
12592.98 204
12594.04 244
12595.10 253
12596.16 276
12597.22 258
12598.28 241
12599.34 235
12600.40 229
12601.46 237
12602.52 211
12603.58 280
12604.64 242
12605.70 228
12606.76 242
12607.82 245
12608.88 242
12609.94 237
12611.00 260
12612.06 244
12613.12 227
12614.19 261
12615.25 279
12616.31 262
12617.37 252
12618.43 277
12619.49 322
12620.55 323
12621.61 333
12622.67 316
12623.74 320
12624.80 349
12625.86 310
12626.92 255
12627.98 297
12629.04 274
12630.10 243
12631.17 227
12632.23 251
12633.29 251
12634.35 207
12635.41 225
12636.47 229
12637.54 224
12638.60 202
12639.66 236
12640.72 218
12641.78 219
12642.85 194
12643.91 221
12644.97 194
12646.03 219
12647.09 242
12648.16 247
12649.22 215
12650.28 193
12651.34 197
12652.41 199
12653.47 225
12654.53 223
12655.59 186
12656.66 199
12657.72 213
12658.78 201
12659.84 211
12660.91 180
12661.97 175
12663.03 215
12664.10 202
12665.16 178
12666.22 172
12667.29 196
12668.35 195
12669.41 211
12670.48 194
12671.54 193
12672.60 177
12673.67 202
12674.73 191
12675.79 201
12676.86 178
12677.92 172
12678.98 194
12680.05 167
12681.11 167
12682.17 182
12683.24 183
12684.30 199
12685.37 215
12686.43 191
12687.49 202
12688.56 194
12689.62 190
12690.69 176
12691.75 184
12692.81 182
12693.88 187
12694.94 195
12696.01 187
12697.07 184
12698.13 194
12699.20 197
12700.26 193
12701.33 182
12702.39 223
12703.46 222
12704.52 222
12705.59 182
12706.65 171
12707.72 202
12708.78 199
12709.85 205
12710.91 211
12711.98 199
12713.04 205
12714.11 198
12715.17 225
12716.24 219
12717.30 182
12718.37 182
12719.43 233
12720.50 195
12721.56 177
12722.63 198
12723.69 227
12724.76 215
12725.82 174
12726.89 191
12727.96 213
12729.02 196
12730.09 196
12731.15 236
12732.22 216
12733.29 225
12734.35 229
12735.42 224
12736.48 197
12737.55 197
12738.62 218
12739.68 236
12740.75 217
12741.81 201
12742.88 209
12743.95 198
12745.01 211
12746.08 176
12747.15 207
12748.21 209
12749.28 212
12750.35 188
12751.41 186
12752.48 198
12753.55 183
12754.61 186
12755.68 191
12756.75 173
12757.81 184
12758.88 171
12759.95 186
12761.01 184
12762.08 183
12763.15 186
12764.21 178
12765.28 189
12766.35 162
12767.42 187
12768.48 165
12769.55 180
12770.62 179
12771.69 203
12772.75 176
12773.82 179
12774.89 177
12775.96 177
12777.02 204
12778.09 204
12779.16 170
12780.23 146
12781.30 170
12782.36 170
12783.43 188
12784.50 133
12785.57 158
12786.64 184
12787.70 202
12788.77 152
12789.84 164
12790.91 187
12791.98 183
12793.05 178
12794.11 189
12795.18 183
12796.25 196
12797.32 170
12798.39 158
12799.46 163
12800.53 179
12801.59 180
12802.66 167
12803.73 186
12804.80 154
12805.87 182
12806.94 168
12808.01 192
12809.08 182
12810.15 195
12811.21 198
12812.28 184
12813.35 179
12814.42 198
12815.49 215
12816.56 206
12817.63 195
12818.70 202
12819.77 238
12820.84 215
12821.91 241
12822.98 241
12824.05 260
12825.12 244
12826.19 206
12827.26 222
12828.33 205
12829.40 180
12830.47 190
12831.54 186
12832.61 191
12833.68 186
12834.75 188
12835.82 208
12836.89 178
12837.96 219
12839.03 204
12840.10 168
12841.17 169
12842.24 151
12843.31 171
12844.38 167
12845.45 167
12846.52 172
12847.59 175
12848.66 169
12849.73 180
12850.80 150
12851.88 168
12852.95 149
12854.02 159
12855.09 168
12856.16 191
12857.23 126
12858.30 170
12859.37 186
12860.44 174
12861.51 169
12862.59 167
12863.66 183
12864.73 157
12865.80 150
12866.87 148
12867.94 154
12869.01 153
12870.09 167
12871.16 167
12872.23 161
12873.30 141
12874.37 157
12875.45 143
12876.52 161
12877.59 135
12878.66 173
12879.73 159
12880.81 139
12881.88 133
12882.95 160
12884.02 163
12885.09 182
12886.17 159
12887.24 171
12888.31 167
12889.38 148
12890.46 156
12891.53 143
12892.60 148
12893.67 168
12894.75 170
12895.82 159
12896.89 140
12897.96 170
12899.04 183
12900.11 180
12901.18 143
12902.26 165
12903.33 149
12904.40 157
12905.47 176
12906.55 174
12907.62 141
12908.69 172
12909.77 170
12910.84 164
12911.91 157
12912.99 133
12914.06 176
12915.13 147
12916.21 145
12917.28 113
12918.36 142
12919.43 164
12920.50 167
12921.58 148
12922.65 146
12923.72 150
12924.80 168
12925.87 161
12926.95 165
12928.02 138
12929.09 126
12930.17 175
12931.24 151
12932.32 157
12933.39 117
12934.46 182
12935.54 184
12936.61 148
12937.69 128
12938.76 142
12939.84 140
12940.91 157
12941.99 142
12943.06 136
12944.14 174
12945.21 158
12946.28 152
12947.36 153
12948.43 143
12949.51 120
12950.58 164
12951.66 184
12952.73 160
12953.81 124
12954.88 135
12955.96 137
12957.04 147
12958.11 141
12959.19 143
12960.26 140
12961.34 143
12962.41 142
12963.49 171
12964.56 159
12965.64 138
12966.71 174
12967.79 135
12968.87 129
12969.94 120
12971.02 153
12972.09 169
12973.17 156
12974.24 126
12975.32 133
12976.40 138
12977.47 147
12978.55 165
12979.63 154
12980.70 158
12981.78 152
12982.85 152
12983.93 120
12985.01 120
12986.08 131
12987.16 156
12988.24 159
12989.31 136
12990.39 154
12991.47 164
12992.54 163
12993.62 151
12994.70 136
12995.77 147
12996.85 164
12997.93 135
12999.00 153
13000.08 134
13001.16 145
13002.24 121
13003.31 163
13004.39 171
13005.47 131
13006.54 174
13007.62 154
13008.70 153
13009.78 133
13010.85 135
13011.93 133
13013.01 152
13014.09 137
13015.16 134
13016.24 157
13017.32 141
13018.40 124
13019.48 147
13020.55 121
13021.63 119
13022.71 154
13023.79 152
13024.86 120
13025.94 113
13027.02 147
13028.10 136
13029.18 133
13030.26 124
13031.33 139
13032.41 118
13033.49 105
13034.57 111
13035.65 143
13036.73 93
13037.80 123
13038.88 142
13039.96 156
13041.04 156
13042.12 123
13043.20 138
13044.28 118
13045.36 127
13046.44 133
13047.51 145
13048.59 131
13049.67 157
13050.75 140
13051.83 117
13052.91 146
13053.99 138
13055.07 126
13056.15 128
13057.23 125
13058.31 126
13059.39 127
13060.47 143
13061.55 158
13062.62 137
13063.70 142
13064.78 148
13065.86 139
13066.94 122
13068.02 133
13069.10 132
13070.18 132
13071.26 140
13072.34 143
13073.42 96
13074.50 108
13075.58 131
13076.66 136
13077.74 137
13078.82 142
13079.90 125
13080.99 114
13082.07 114
13083.15 126
13084.23 137
13085.31 120
13086.39 117
13087.47 139
13088.55 138
13089.63 107
13090.71 123
13091.79 118
13092.87 139
13093.95 136
13095.03 130
13096.12 101
13097.20 136
13098.28 119
13099.36 130
13100.44 145
13101.52 132
13102.60 125
13103.68 145
13104.76 127
13105.85 148
13106.93 121
13108.01 124
13109.09 159
13110.17 150
13111.25 130
13112.34 131
13113.42 133
13114.50 133
13115.58 121
13116.66 129
13117.74 90
13118.83 147
13119.91 134
13120.99 148
13122.07 112
13123.15 144
13124.24 140
13125.32 132
13126.40 126
13127.48 124
13128.57 151
13129.65 144
13130.73 116
13131.81 145
13132.90 126
13133.98 124
13135.06 133
13136.14 140
13137.23 115
13138.31 129
13139.39 110
13140.48 126
13141.56 132
13142.64 135
13143.72 129
13144.81 128
13145.89 133
13146.97 121
13148.06 125
13149.14 157
13150.22 125
13151.31 162
13152.39 134
13153.47 136
13154.56 133
13155.64 106
13156.72 128
13157.81 150
13158.89 144
13159.97 111
13161.06 127
13162.14 125
13163.23 131
13164.31 145
13165.39 137
13166.48 132
13167.56 182
13168.64 142
13169.73 146
13170.81 134
13171.90 130
13172.98 140
13174.07 133
13175.15 127
13176.23 142
13177.32 125
13178.40 115
13179.49 133
13180.57 135
13181.66 127
13182.74 126
13183.83 144
13184.91 153
13185.99 140
13187.08 126
13188.16 137
13189.25 133
13190.33 144
13191.42 120
13192.50 112
13193.59 134
13194.67 119
13195.76 124
13196.84 117
13197.93 153
13199.01 127
13200.10 130
13201.19 134
13202.27 135
13203.36 150
13204.44 150
13205.53 148
13206.61 119
13207.70 145
13208.78 142
13209.87 124
13210.96 115
13212.04 145
13213.13 152
13214.21 159
13215.30 158
13216.39 139
13217.47 130
13218.56 127
13219.64 141
13220.73 139
13221.82 119
13222.90 140
13223.99 154
13225.07 136
13226.16 151
13227.25 140
13228.33 139
13229.42 166
13230.51 144
13231.59 127
13232.68 119
13233.77 144
13234.85 169
13235.94 155
13237.03 114
13238.11 122
13239.20 121
13240.29 157
13241.37 149
13242.46 134
13243.55 124
13244.64 150
13245.72 150
13246.81 126
13247.90 107
13248.99 120
13250.07 141
13251.16 142
13252.25 141
13253.34 140
13254.42 166
13255.51 150
13256.60 173
13257.69 151
13258.77 157
13259.86 165
13260.95 159
13262.04 134
13263.12 124
13264.21 151
13265.30 167
13266.39 161
13267.48 171
13268.56 164
13269.65 180
13270.74 170
13271.83 166
13272.92 193
13274.01 183
13275.09 170
13276.18 169
13277.27 180
13278.36 170
13279.45 179
13280.54 176
13281.63 161
13282.71 160
13283.80 173
13284.89 215
13285.98 173
13287.07 167
13288.16 196
13289.25 206
13290.34 210
13291.43 142
13292.51 192
13293.60 225
13294.69 214
13295.78 187
13296.87 188
13297.96 177
13299.05 193
13300.14 209
13301.23 209
13302.32 179
13303.41 194
13304.50 213
13305.59 202
13306.68 198
13307.77 222
13308.86 210
13309.95 230
13311.04 234
13312.13 219
13313.22 232
13314.31 262
13315.40 224
13316.49 207
13317.58 247
13318.67 227
13319.76 233
13320.85 185
13321.94 193
13323.03 237
13324.12 255
13325.21 226
13326.30 235
13327.39 242
13328.48 226
13329.57 231
13330.66 225
13331.75 212
13332.84 229
13333.93 214
13335.02 215
13336.12 231
13337.21 227
13338.30 228
13339.39 237
13340.48 232
13341.57 219
13342.66 222
13343.75 239
13344.84 269
13345.94 218
13347.03 223
13348.12 254
13349.21 268
13350.30 259
13351.39 257
13352.48 263
13353.58 311
13354.67 232
13355.76 234
13356.85 292
13357.94 266
13359.04 257
13360.13 273
13361.22 282
13362.31 303
13363.40 274
13364.50 264
13365.59 335
13366.68 360
13367.77 319
13368.86 282
13369.96 335
13371.05 346
13372.14 330
13373.23 314
13374.33 319
13375.42 310
13376.51 272
13377.60 267
13378.70 282
13379.79 222
13380.88 246
13381.97 279
13383.07 250
13384.16 219
13385.25 232
13386.35 250
13387.44 245
13388.53 248
13389.62 217
13390.72 221
13391.81 218
13392.90 217
13394.00 215
13395.09 216
13396.18 220
13397.28 223
13398.37 219
13399.46 223
13400.56 201
13401.65 195
13402.75 208
13403.84 228
13404.93 214
13406.03 229
13407.12 231
13408.21 238
13409.31 206
13410.40 210
13411.50 233
13412.59 235
13413.68 213
13414.78 216
13415.87 205
13416.97 216
13418.06 213
13419.16 196
13420.25 215
13421.34 197
13422.44 194
13423.53 213
13424.63 210
13425.72 264
13426.82 220
13427.91 203
13429.01 232
13430.10 204
13431.20 229
13432.29 223
13433.39 228
13434.48 216
13435.58 232
13436.67 215
13437.77 238
13438.86 252
13439.96 213
13441.05 221
13442.15 239
13443.24 258
13444.34 224
13445.43 260
13446.53 260
13447.62 262
13448.72 233
13449.81 228
13450.91 245
13452.01 254
13453.10 263
13454.20 260
13455.29 271
13456.39 296
13457.48 277
13458.58 231
13459.68 262
13460.77 261
13461.87 303
13462.96 277
13464.06 269
13465.16 278
13466.25 295
13467.35 295
13468.45 277
13469.54 309
13470.64 299
13471.73 310
13472.83 331
13473.93 282
13475.02 308
13476.12 284
13477.22 286
13478.31 263
13479.41 277
13480.51 302
13481.60 292
13482.70 317
13483.80 313
13484.90 320
13485.99 330
13487.09 359
13488.19 375
13489.28 359
13490.38 325
13491.48 354
13492.58 374
13493.67 368
13494.77 355
13495.87 341
13496.97 405
13498.06 408
13499.16 382
13500.26 436
13501.36 406
13502.45 416
13503.55 402
13504.65 373
13505.75 439
13506.84 406
13507.94 420
13509.04 390
13510.14 399
13511.24 358
13512.33 353
13513.43 345
13514.53 320
13515.63 294
13516.73 302
13517.83 319
13518.92 278
13520.02 290
13521.12 306
13522.22 284
13523.32 259
13524.42 270
13525.52 297
13526.61 264
13527.71 248
13528.81 270
13529.91 272
13531.01 268
13532.11 255
13533.21 223
13534.31 233
13535.41 261
13536.50 285
13537.60 282
13538.70 242
13539.80 238
13540.90 266
13542.00 253
13543.10 242
13544.20 238
13545.30 267
13546.40 231
13547.50 213
13548.60 197
13549.70 196
13550.80 270
13551.90 224
13553.00 210
13554.10 218
13555.20 222
13556.30 229
13557.40 211
13558.50 198
13559.60 196
13560.70 203
13561.80 211
13562.90 212
13564.00 196
13565.10 215
13566.20 193
13567.30 186
13568.40 208
13569.50 226
13570.60 207
13571.70 185
13572.80 224
13573.90 221
13575.00 223
13576.10 203
13577.20 215
13578.30 194
13579.40 205
13580.51 225
13581.61 185
13582.71 196
13583.81 215
13584.91 209
13586.01 232
13587.11 211
13588.21 195
13589.31 195
13590.42 243
13591.52 231
13592.62 204
13593.72 223
13594.82 246
13595.92 193
13597.02 189
13598.13 200
13599.23 231
13600.33 238
13601.43 207
13602.53 217
13603.63 221
13604.74 231
13605.84 194
13606.94 189
13608.04 212
13609.14 249
13610.25 268
13611.35 244
13612.45 234
13613.55 214
13614.66 234
13615.76 233
13616.86 246
13617.96 227
13619.06 262
13620.17 275
13621.27 212
13622.37 231
13623.47 242
13624.58 235
13625.68 257
13626.78 255
13627.89 255
13628.99 236
13630.09 249
13631.19 268
13632.30 273
13633.40 244
13634.50 240
13635.61 270
13636.71 254
13637.81 267
13638.92 225
13640.02 272
13641.12 250
13642.23 254
13643.33 256
13644.43 231
13645.54 271
13646.64 273
13647.74 234
13648.85 234
13649.95 228
13651.06 234
13652.16 252
13653.26 227
13654.37 287
13655.47 248
13656.57 233
13657.68 219
13658.78 210
13659.89 211
13660.99 212
13662.10 208
13663.20 222
13664.30 210
13665.41 226
13666.51 207
13667.62 216
13668.72 212
13669.83 217
13670.93 215
13672.04 184
13673.14 197
13674.24 206
13675.35 209
13676.45 201
13677.56 213
13678.66 205
13679.77 224
13680.87 222
13681.98 205
13683.08 195
13684.19 179
13685.29 209
13686.40 204
13687.50 220
13688.61 225
13689.71 211
13690.82 178
13691.93 221
13693.03 238
13694.14 221
13695.24 223
13696.35 239
13697.45 223
13698.56 239
13699.66 228
13700.77 211
13701.88 212
13702.98 244
13704.09 212
13705.19 185
13706.30 241
13707.41 221
13708.51 204
13709.62 199
13710.72 201
13711.83 206
13712.94 237
13714.04 231
13715.15 241
13716.26 206
13717.36 225
13718.47 269
13719.58 213
13720.68 259
13721.79 222
13722.90 249
13724.00 232
13725.11 220
13726.22 252
13727.32 256
13728.43 257
13729.54 245
13730.64 271
13731.75 296
13732.86 282
13733.96 288
13735.07 324
13736.18 282
13737.29 293
13738.39 298
13739.50 274
13740.61 297
13741.72 308
13742.82 267
13743.93 286
13745.04 280
13746.15 309
13747.25 300
13748.36 321
13749.47 313
13750.58 293
13751.68 339
13752.79 339
13753.90 321
13755.01 340
13756.12 336
13757.22 321
13758.33 315
13759.44 350
13760.55 397
13761.66 363
13762.77 422
13763.87 402
13764.98 415
13766.09 464
13767.20 510
13768.31 497
13769.42 497
13770.52 540
13771.63 609
13772.74 618
13773.85 654
13774.96 677
13776.07 650
13777.18 694
13778.29 655
13779.39 606
13780.50 553
13781.61 580
13782.72 523
13783.83 532
13784.94 465
13786.05 401
13787.16 411
13788.27 429
13789.38 426
13790.49 412
13791.60 350
13792.71 345
13793.81 344
13794.92 336
13796.03 322
13797.14 313
13798.25 325
13799.36 300
13800.47 340
13801.58 314
13802.69 348
13803.80 371
13804.91 315
13806.02 302
13807.13 311
13808.24 300
13809.35 309
13810.46 299
13811.57 308
13812.68 341
13813.79 317
13814.90 334
13816.02 266
13817.13 281
13818.24 290
13819.35 314
13820.46 284
13821.57 294
13822.68 306
13823.79 260
13824.90 299
13826.01 295
13827.12 277
13828.23 265
13829.34 281
13830.45 282
13831.57 288
13832.68 245
13833.79 267
13834.90 274
13836.01 284
13837.12 249
13838.23 222
13839.34 259
13840.46 264
13841.57 236
13842.68 247
13843.79 265
13844.90 257
13846.01 232
13847.13 253
13848.24 281
13849.35 289
13850.46 279
13851.57 292
13852.68 286
13853.80 275
13854.91 262
13856.02 274
13857.13 274
13858.24 298
13859.36 255
13860.47 305
13861.58 297
13862.69 303
13863.81 288
13864.92 296
13866.03 341
13867.14 312
13868.26 324
13869.37 310
13870.48 329
13871.59 342
13872.71 323
13873.82 307
13874.93 280
13876.04 297
13877.16 296
13878.27 324
13879.38 321
13880.50 341
13881.61 325
13882.72 282
13883.84 341
13884.95 360
13886.06 338
13887.18 327
13888.29 346
13889.40 336
13890.52 355
13891.63 352
13892.74 360
13893.86 355
13894.97 362
13896.08 387
13897.20 387
13898.31 387
13899.42 335
13900.54 373
13901.65 366
13902.77 365
13903.88 327
13904.99 351
13906.11 371
13907.22 326
13908.34 336
13909.45 311
13910.56 307
13911.68 287
13912.79 297
13913.91 286
13915.02 266
13916.14 277
13917.25 284
13918.37 303
13919.48 268
13920.60 267
13921.71 271
13922.82 297
13923.94 289
13925.05 281
13926.17 279
13927.28 289
13928.40 276
13929.51 285
13930.63 263
13931.74 285
13932.86 302
13933.97 302
13935.09 299
13936.20 305
13937.32 299
13938.44 280
13939.55 280
13940.67 283
13941.78 258
13942.90 260
13944.01 269
13945.13 249
13946.24 263
13947.36 275
13948.48 281
13949.59 246
13950.71 242
13951.82 256
13952.94 261
13954.05 271
13955.17 258
13956.29 275
13957.40 243
13958.52 282
13959.64 254
13960.75 241
13961.87 235
13962.98 220
13964.10 231
13965.22 272
13966.33 244
13967.45 219
13968.57 247
13969.68 251
13970.80 240
13971.92 253
13973.03 227
13974.15 241
13975.27 252
13976.38 247
13977.50 250
13978.62 253
13979.73 278
13980.85 259
13981.97 242
13983.09 250
13984.20 227
13985.32 273
13986.44 254
13987.56 238
13988.67 241
13989.79 258
13990.91 256
13992.02 274
13993.14 237
13994.26 239
13995.38 236
13996.50 257
13997.61 273
13998.73 254
13999.85 284
14000.97 279
14002.08 294
14003.20 266
14004.32 257
14005.44 248
14006.56 251
14007.67 268
14008.79 250
14009.91 217
14011.03 252
14012.15 235
14013.27 221
14014.38 258
14015.50 245
14016.62 246
14017.74 238
14018.86 258
14019.98 270
14021.10 272
14022.21 258
14023.33 274
14024.45 221
14025.57 222
14026.69 238
14027.81 264
14028.93 268
14030.05 247
14031.17 228
14032.28 274
14033.40 266
14034.52 288
14035.64 276
14036.76 256
14037.88 293
14039.00 261
14040.12 255
14041.24 286
14042.36 290
14043.48 320
14044.60 303
14045.72 288
14046.84 283
14047.96 308
14049.08 295
14050.20 281
14051.32 292
14052.44 301
14053.56 299
14054.68 323
14055.80 306
14056.92 315
14058.04 348
14059.16 344
14060.28 321
14061.40 300
14062.52 289
14063.64 334
14064.76 330
14065.88 333
14067.00 316
14068.12 318
14069.24 371
14070.36 382
14071.48 381
14072.60 381
14073.72 379
14074.84 379
14075.97 396
14077.09 409
14078.21 451
14079.33 430
14080.45 420
14081.57 427
14082.69 430
14083.81 455
14084.93 490
14086.06 458
14087.18 514
14088.30 529
14089.42 506
14090.54 549
14091.66 543
14092.78 555
14093.91 556
14095.03 623
14096.15 631
14097.27 688
14098.39 712
14099.51 645
14100.64 705
14101.76 705
14102.88 695
14104.00 705
14105.12 686
14106.25 626
14107.37 594
14108.49 525
14109.61 510
14110.73 498
14111.86 463
14112.98 455
14114.10 474
14115.22 465
14116.35 432
14117.47 402
14118.59 380
14119.71 427
14120.84 385
14121.96 391
14123.08 373
14124.20 398
14125.33 367
14126.45 355
14127.57 380
14128.70 376
14129.82 368
14130.94 346
14132.07 329
14133.19 343
14134.31 342
14135.44 323
14136.56 333
14137.68 340
14138.81 329
14139.93 333
14141.05 323
14142.18 313
14143.30 360
14144.42 334
14145.55 363
14146.67 313
14147.79 308
14148.92 299
14150.04 332
14151.17 326
14152.29 310
14153.41 312
14154.54 310
14155.66 312
14156.79 337
14157.91 347
14159.03 327
14160.16 307
14161.28 345
14162.41 329
14163.53 293
14164.66 307
14165.78 333
14166.90 274
14168.03 262
14169.15 286
14170.28 280
14171.40 271
14172.53 257
14173.65 280
14174.78 330
14175.90 273
14177.03 280
14178.15 288
14179.28 304
14180.40 305
14181.53 299
14182.65 290
14183.78 295
14184.90 292
14186.03 280
14187.15 287
14188.28 273
14189.40 279
14190.53 311
14191.65 278
14192.78 241
14193.91 264
14195.03 283
14196.16 309
14197.28 270
14198.41 297
14199.53 290
14200.66 283
14201.79 272
14202.91 248
14204.04 271
14205.16 272
14206.29 275
14207.42 257
14208.54 239
14209.67 253
14210.79 265
14211.92 256
14213.05 257
14214.17 224
14215.30 235
14216.43 262
14217.55 266
14218.68 232
14219.81 225
14220.93 281
14222.06 270
14223.19 241
14224.31 240
14225.44 258
14226.57 250
14227.69 243
14228.82 237
14229.95 230
14231.07 223
14232.20 253
14233.33 264
14234.46 271
14235.58 237
14236.71 233
14237.84 252
14238.96 277
14240.09 244
14241.22 217
14242.35 251
14243.47 249
14244.60 261
14245.73 264
14246.86 258
14247.98 235
14249.11 240
14250.24 244
14251.37 236
14252.50 231
14253.62 215
14254.75 205
14255.88 215
14257.01 191
14258.14 203
14259.26 232
14260.39 208
14261.52 210
14262.65 241
14263.78 220
14264.91 202
14266.03 217
14267.16 198
14268.29 198
14269.42 225
14270.55 231
14271.68 218
14272.81 232
14273.93 213
14275.06 200
14276.19 204
14277.32 211
14278.45 199
14279.58 218
14280.71 214
14281.84 182
14282.97 199
14284.10 211
14285.22 208
14286.35 214
14287.48 205
14288.61 185
14289.74 214
14290.87 196
14292.00 215
14293.13 189
14294.26 194
14295.39 196
14296.52 186
14297.65 196
14298.78 189
14299.91 188
14301.04 182
14302.17 213
14303.30 189
14304.43 180
14305.56 173
14306.69 187
14307.82 170
14308.95 190
14310.08 166
14311.21 169
14312.34 168
14313.47 190
14314.60 193
14315.73 174
14316.86 175
14317.99 184
14319.12 188
14320.25 183
14321.38 197
14322.51 201
14323.64 197
14324.77 180
14325.91 174
14327.04 187
14328.17 163
14329.30 173
14330.43 190
14331.56 173
14332.69 160
14333.82 183
14334.95 182
14336.08 146
14337.22 142
14338.35 181
14339.48 188
14340.61 178
14341.74 154
14342.87 151
14344.00 140
14345.14 148
14346.27 150
14347.40 157
14348.53 169
14349.66 178
14350.79 163
14351.93 159
14353.06 167
14354.19 164
14355.32 151
14356.45 159
14357.59 187
14358.72 153
14359.85 142
14360.98 149
14362.12 185
14363.25 181
14364.38 179
14365.51 183
14366.64 188
14367.78 184
14368.91 156
14370.04 153
14371.17 151
14372.31 156
14373.44 157
14374.57 169
14375.71 175
14376.84 178
14377.97 185
14379.10 178
14380.24 159
14381.37 146
14382.50 138
14383.64 176
14384.77 170
14385.90 157
14387.04 143
14388.17 157
14389.30 158
14390.44 156
14391.57 141
14392.70 173
14393.84 144
14394.97 132
14396.10 137
14397.24 171
14398.37 132
14399.50 163
14400.64 176
14401.77 169
14402.91 156
14404.04 150
14405.17 164
14406.31 145
14407.44 130
14408.58 171
14409.71 141
14410.84 160
14411.98 132
14413.11 181
14414.25 191
14415.38 173
14416.52 159
14417.65 154
14418.78 198
14419.92 177
14421.05 168
14422.19 192
14423.32 179
14424.46 158
14425.59 160
14426.73 172
14427.86 175
14429.00 157
14430.13 149
14431.27 163
14432.40 185
14433.54 195
14434.67 176
14435.81 188
14436.94 173
14438.08 168
14439.21 183
14440.35 193
14441.48 220
14442.62 176
14443.75 164
14444.89 177
14446.03 163
14447.16 176
14448.30 151
14449.43 165
14450.57 151
14451.70 148
14452.84 197
14453.98 152
14455.11 145
14456.25 183
14457.38 173
14458.52 167
14459.66 153
14460.79 150
14461.93 180
14463.06 159
14464.20 158
14465.34 160
14466.47 164
14467.61 173
14468.75 154
14469.88 151
14471.02 148
14472.16 173
14473.29 167
14474.43 168
14475.57 162
14476.70 173
14477.84 166
14478.98 176
14480.11 157
14481.25 163
14482.39 168
14483.52 160
14484.66 131
14485.80 133
14486.93 176
14488.07 191
14489.21 181
14490.35 178
14491.48 163
14492.62 183
14493.76 178
14494.90 163
14496.03 175
14497.17 183
14498.31 190
14499.45 166
14500.58 169
14501.72 176
14502.86 146
14504.00 152
14505.14 178
14506.27 192
14507.41 179
14508.55 161
14509.69 186
14510.83 209
14511.96 166
14513.10 202
14514.24 192
14515.38 210
14516.52 197
14517.66 173
14518.79 214
14519.93 188
14521.07 193
14522.21 209
14523.35 200
14524.49 221
14525.63 179
14526.76 206
14527.90 176
14529.04 198
14530.18 190
14531.32 179
14532.46 179
14533.60 200
14534.74 174
14535.88 210
14537.01 205
14538.15 182
14539.29 163
14540.43 160
14541.57 157
14542.71 162
14543.85 164
14544.99 164
14546.13 171
14547.27 150
14548.41 151
14549.55 170
14550.69 179
14551.83 143
14552.97 168
14554.11 175
14555.25 166
14556.39 188
14557.53 175
14558.67 182
14559.81 165
14560.95 157
14562.09 209
14563.23 177
14564.37 162
14565.51 188
14566.65 213
14567.79 196
14568.93 204
14570.07 201
14571.21 188
14572.35 167
14573.49 187
14574.63 191
14575.77 173
14576.91 168
14578.05 201
14579.19 209
14580.34 218
14581.48 193
14582.62 219
14583.76 185
14584.90 202
14586.04 222
14587.18 245
14588.32 209
14589.46 194
14590.60 216
14591.75 198
14592.89 200
14594.03 185
14595.17 215
14596.31 255
14597.45 226
14598.59 216
14599.74 293
14600.88 250
14602.02 236
14603.16 242
14604.30 244
14605.44 247
14606.59 244
14607.73 269
14608.87 248
14610.01 261
14611.15 279
14612.30 276
14613.44 260
14614.58 260
14615.72 304
14616.87 303
14618.01 285
14619.15 317
14620.29 304
14621.44 315
14622.58 310
14623.72 294
14624.86 339
14626.01 316
14627.15 325
14628.29 378
14629.43 383
14630.58 354
14631.72 349
14632.86 386
14634.01 417
14635.15 428
14636.29 418
14637.43 473
14638.58 474
14639.72 391
14640.86 381
14642.01 419
14643.15 414
14644.29 337
14645.44 316
14646.58 325
14647.72 336
14648.87 288
14650.01 294
14651.15 277
14652.30 252
14653.44 241
14654.59 234
14655.73 268
14656.87 258
14658.02 275
14659.16 261
14660.31 196
14661.45 200
14662.59 233
14663.74 225
14664.88 230
14666.03 236
14667.17 240
14668.31 240
14669.46 193
14670.60 220
14671.75 200
14672.89 214
14674.04 194
14675.18 199
14676.33 212
14677.47 235
14678.62 202
14679.76 185
14680.90 201
14682.05 169
14683.19 189
14684.34 194
14685.48 196
14686.63 177
14687.77 190
14688.92 174
14690.06 216
14691.21 175
14692.35 146
14693.50 199
14694.65 162
14695.79 145
14696.94 139
14698.08 138
14699.23 165
14700.37 164
14701.52 172
14702.66 177
14703.81 139
14704.96 148
14706.10 146
14707.25 162
14708.39 145
14709.54 161
14710.68 165
14711.83 150
14712.98 157
14714.12 186
14715.27 198
14716.42 161
14717.56 164
14718.71 152
14719.85 176
14721.00 139
14722.15 136
14723.29 120
14724.44 159
14725.59 165
14726.73 139
14727.88 170
14729.03 156
14730.17 144
14731.32 145
14732.47 162
14733.61 134
14734.76 136
14735.91 176
14737.05 172
14738.20 145
14739.35 139
14740.50 151
14741.64 142
14742.79 176
14743.94 153
14745.08 190
14746.23 168
14747.38 162
14748.53 166
14749.67 145
14750.82 129
14751.97 156
14753.12 168
14754.26 179
14755.41 125
14756.56 136
14757.71 147
14758.85 136
14760.00 154
14761.15 147
14762.30 158
14763.45 145
14764.59 153
14765.74 145
14766.89 139
14768.04 156
14769.19 153
14770.34 144
14771.48 149
14772.63 147
14773.78 154
14774.93 156
14776.08 167
14777.23 142
14778.37 164
14779.52 152
14780.67 136
14781.82 144
14782.97 138
14784.12 134
14785.27 144
14786.42 142
14787.57 150
14788.71 150
14789.86 140
14791.01 168
14792.16 140
14793.31 115
14794.46 113
14795.61 152
14796.76 153
14797.91 117
14799.06 103
14800.21 117
14801.36 144
14802.51 138
14803.66 120
14804.80 119
14805.95 117
14807.10 119
14808.25 139
14809.40 141
14810.55 114
14811.70 136
14812.85 132
14814.00 113
14815.15 109
14816.30 113
14817.45 146
14818.60 122
14819.75 100
14820.90 112
14822.05 148
14823.20 107
14824.36 136
14825.51 139
14826.66 108
14827.81 118
14828.96 157
14830.11 152
14831.26 135
14832.41 109
14833.56 98
14834.71 140
14835.86 96
14837.01 126
14838.16 142
14839.31 146
14840.47 134
14841.62 122
14842.77 135
14843.92 129
14845.07 97
14846.22 114
14847.37 100
14848.52 98
14849.68 105
14850.83 116
14851.98 124
14853.13 108
14854.28 104
14855.43 123
14856.58 130
14857.74 127
14858.89 107
14860.04 135
14861.19 114
14862.34 126
14863.50 143
14864.65 134
14865.80 128
14866.95 112
14868.10 108
14869.26 113
14870.41 105
14871.56 117
14872.71 133
14873.86 139
14875.02 133
14876.17 123
14877.32 110
14878.47 121
14879.63 102
14880.78 117
14881.93 134
14883.08 130
14884.24 109
14885.39 111
14886.54 117
14887.70 136
14888.85 111
14890.00 134
14891.15 136
14892.31 104
14893.46 129
14894.61 121
14895.77 140
14896.92 131
14898.07 119
14899.23 149
14900.38 113
14901.53 113
14902.69 110
14903.84 130
14904.99 112
14906.15 121
14907.30 126
14908.45 117
14909.61 130
14910.76 140
14911.92 124
14913.07 132
14914.22 110
14915.38 146
14916.53 125
14917.69 119
14918.84 107
14919.99 128
14921.15 118
14922.30 140
14923.46 123
14924.61 142
14925.76 114
14926.92 134
14928.07 159
14929.23 137
14930.38 115
14931.54 125
14932.69 135
14933.85 136
14935.00 127
14936.16 126
14937.31 139
14938.47 169
14939.62 163
14940.77 164
14941.93 141
14943.08 139
14944.24 130
14945.40 144
14946.55 160
14947.71 151
14948.86 170
14950.02 154
14951.17 164
14952.33 163
14953.48 165
14954.64 175
14955.79 187
14956.95 178
14958.10 165
14959.26 170
14960.42 182
14961.57 182
14962.73 187
14963.88 169
14965.04 171
14966.19 173
14967.35 179
14968.51 169
14969.66 202
14970.82 189
14971.97 195
14973.13 198
14974.29 190
14975.44 180
14976.60 182
14977.76 173
14978.91 157
14980.07 153
14981.22 160
14982.38 148
14983.54 172
14984.69 171
14985.85 135
14987.01 143
14988.16 123
14989.32 135
14990.48 135
14991.64 149
14992.79 131
14993.95 142
14995.11 141
14996.26 129
14997.42 133
14998.58 115
14999.73 110
15000.89 133
15002.05 106
15003.21 125
15004.36 113
15005.52 123
15006.68 107
15007.84 116
15008.99 98
15010.15 109
15011.31 98
15012.47 98
15013.62 113
15014.78 108
15015.94 118
15017.10 121
15018.26 116
15019.41 102
15020.57 112
15021.73 103
15022.89 151
15024.05 111
15025.20 113
15026.36 123
15027.52 131
15028.68 113
15029.84 122
15031.00 130
15032.15 125
15033.31 114
15034.47 115
15035.63 116
15036.79 135
15037.95 135
15039.11 92
15040.26 113
15041.42 118
15042.58 148
15043.74 118
15044.90 114
15046.06 109
15047.22 104
15048.38 121
15049.54 119
15050.70 133
15051.85 136
15053.01 113
15054.17 111
15055.33 109
15056.49 105
15057.65 118
15058.81 93
15059.97 109
15061.13 121
15062.29 115
15063.45 115
15064.61 116
15065.77 122
15066.93 95
15068.09 106
15069.25 85
15070.41 111
15071.57 103
15072.73 128
15073.89 108
15075.05 79
15076.21 90
15077.37 79
15078.53 114
15079.69 105
15080.85 109
15082.01 98
15083.17 94
15084.33 113
15085.49 99
15086.65 84
15087.81 103
15088.97 92
15090.13 105
15091.29 86
15092.46 108
15093.62 98
15094.78 90
15095.94 111
15097.10 113
15098.26 116
15099.42 100
15100.58 104
15101.74 105
15102.90 120
15104.07 106
15105.23 110
15106.39 94
15107.55 96
15108.71 100
15109.87 104
15111.03 97
15112.20 85
15113.36 131
15114.52 106
15115.68 106
15116.84 121
15118.00 91
15119.17 110
15120.33 121
15121.49 121
15122.65 102
15123.81 93
15124.98 118
15126.14 102
15127.30 121
15128.46 86
15129.62 89
15130.79 110
15131.95 109
15133.11 83
15134.27 117
15135.44 108
15136.60 113
15137.76 85
15138.92 107
15140.09 107
15141.25 108
15142.41 109
15143.57 92
15144.74 118
15145.90 87
15147.06 99
15148.23 114
15149.39 82
15150.55 76
15151.71 120
15152.88 123
15154.04 113
15155.20 109
15156.37 98
15157.53 115
15158.69 108
15159.86 112
15161.02 108
15162.18 121
15163.35 122
15164.51 121
15165.67 105
15166.84 122
15168.00 113
15169.17 113
15170.33 100
15171.49 108
15172.66 130
15173.82 131
15174.99 120
15176.15 102
15177.31 105
15178.48 113
15179.64 115
15180.81 129
15181.97 101
15183.13 115
15184.30 118
15185.46 108
15186.63 114
15187.79 110
15188.96 102
15190.12 154
15191.29 143
15192.45 142
15193.61 127
15194.78 126
15195.94 149
15197.11 126
15198.27 121
15199.44 125
15200.60 134
15201.77 133
15202.93 131
15204.10 123
15205.26 134
15206.43 135
15207.59 138
15208.76 126
15209.92 111
15211.09 140
15212.26 143
15213.42 142
15214.59 147
15215.75 142
15216.92 152
15218.08 113
15219.25 142
15220.41 132
15221.58 143
15222.75 140
15223.91 136
15225.08 168
15226.24 164
15227.41 155
15228.58 170
15229.74 191
15230.91 173
15232.07 173
15233.24 189
15234.41 194
15235.57 181
15236.74 198
15237.91 178
15239.07 169
15240.24 201
15241.41 161
15242.57 149
15243.74 164
15244.90 169
15246.07 155
15247.24 147
15248.41 133
15249.57 145
15250.74 132
15251.91 142
15253.07 118
15254.24 149
15255.41 142
15256.57 134
15257.74 151
15258.91 138
15260.08 129
15261.24 119
15262.41 140
15263.58 136
15264.74 133
15265.91 138
15267.08 123
15268.25 120
15269.41 130
15270.58 130
15271.75 131
15272.92 125
15274.09 115
15275.25 116
15276.42 130
15277.59 117
15278.76 124
15279.93 135
15281.09 126
15282.26 140
15283.43 126
15284.60 121
15285.77 107
15286.93 111
15288.10 116
15289.27 106
15290.44 104
15291.61 125
15292.78 98
15293.94 101
15295.11 121
15296.28 116
15297.45 107
15298.62 113
15299.79 107
15300.96 130
15302.13 115
15303.29 97
15304.46 117
15305.63 100
15306.80 128
15307.97 112
15309.14 115
15310.31 114
15311.48 105
15312.65 126
15313.82 143
15314.99 122
15316.16 109
15317.32 118
15318.49 135
15319.66 119
15320.83 123
15322.00 127
15323.17 114
15324.34 126
15325.51 101
15326.68 108
15327.85 135
15329.02 117
15330.19 131
15331.36 114
15332.53 110
15333.70 123
15334.87 109
15336.04 129
15337.21 130
15338.38 137
15339.55 108
15340.72 102
15341.89 111
15343.06 125
15344.23 114
15345.40 136
15346.58 135
15347.75 147
15348.92 140
15350.09 134
15351.26 122
15352.43 111
15353.60 137
15354.77 146
15355.94 144
15357.11 135
15358.28 128
15359.45 147
15360.63 126
15361.80 141
15362.97 167
15364.14 157
15365.31 136
15366.48 156
15367.65 141
15368.82 149
15370.00 128
15371.17 154
15372.34 138
15373.51 132
15374.68 145
15375.85 143
15377.02 140
15378.20 143
15379.37 150
15380.54 175
15381.71 164
15382.88 136
15384.06 129
15385.23 132
15386.40 133
15387.57 140
15388.74 152
15389.92 142
15391.09 177
15392.26 186
15393.43 215
15394.61 165
15395.78 177
15396.95 175
15398.12 153
15399.30 161
15400.47 160
15401.64 184
15402.81 166
15403.99 178
15405.16 156
15406.33 161
15407.51 160
15408.68 155
15409.85 134
15411.02 135
15412.20 137
15413.37 136
15414.54 113
15415.72 153
15416.89 134
15418.06 108
15419.24 118
15420.41 110
15421.58 116
15422.76 103
15423.93 117
15425.10 141
15426.28 141
15427.45 117
15428.62 118
15429.80 87
15430.97 110
15432.15 109
15433.32 135
15434.49 117
15435.67 88
15436.84 116
15438.02 108
15439.19 101
15440.36 111
15441.54 120
15442.71 113
15443.89 100
15445.06 78
15446.24 106
15447.41 110
15448.58 94
15449.76 102
15450.93 116
15452.11 125
15453.28 99
15454.46 105
15455.63 91
15456.81 95
15457.98 101
15459.16 107
15460.33 111
15461.51 101
15462.68 107
15463.86 108
15465.03 121
15466.21 96
15467.38 85
15468.56 102
15469.73 103
15470.91 92
15472.08 118
15473.26 96
15474.43 130
15475.61 87
15476.78 116
15477.96 108
15479.14 100
15480.31 124
15481.49 109
15482.66 98
15483.84 106
15485.01 108
15486.19 108
15487.37 122
15488.54 104
15489.72 114
15490.89 98
15492.07 108
15493.25 91
15494.42 111
15495.60 125
15496.78 99
15497.95 118
15499.13 102
15500.30 125
15501.48 121
15502.66 116
15503.83 117
15505.01 98
15506.19 120
15507.36 127
15508.54 89
15509.72 110
15510.89 128
15512.07 117
15513.25 111
15514.42 83
15515.60 114
15516.78 103
15517.96 97
15519.13 114
15520.31 111
15521.49 102
15522.66 93
15523.84 99
15525.02 101
15526.20 102
15527.37 113
15528.55 121
15529.73 114
15530.91 97
15532.08 101
15533.26 107
15534.44 102
15535.62 96
15536.80 98
15537.97 106
15539.15 119
15540.33 101
15541.51 92
15542.69 111
15543.86 111
15545.04 97
15546.22 126
15547.40 112
15548.58 123
15549.75 128
15550.93 127
15552.11 133
15553.29 109
15554.47 107
15555.65 115
15556.83 135
15558.00 98
15559.18 111
15560.36 122
15561.54 122
15562.72 132
15563.90 115
15565.08 94
15566.26 133
15567.43 147
15568.61 142
15569.79 130
15570.97 131
15572.15 142
15573.33 128
15574.51 137
15575.69 114
15576.87 113
15578.05 116
15579.23 124
15580.41 127
15581.59 130
15582.76 150
15583.94 121
15585.12 119
15586.30 137
15587.48 146
15588.66 112
15589.84 128
15591.02 129
15592.20 122
15593.38 122
15594.56 128
15595.74 134
15596.92 122
15598.10 141
15599.28 146
15600.46 170
15601.64 131
15602.82 140
15604.00 120
15605.18 138
15606.37 147
15607.55 165
15608.73 144
15609.91 133
15611.09 134
15612.27 154
15613.45 159
15614.63 146
15615.81 168
15616.99 150
15618.17 143
15619.35 147
15620.53 162
15621.72 186
15622.90 158
15624.08 160
15625.26 189
15626.44 178
15627.62 169
15628.80 175
15629.98 175
15631.17 191
15632.35 173
15633.53 155
15634.71 167
15635.89 182
15637.07 207
15638.25 176
15639.44 203
15640.62 225
15641.80 186
15642.98 186
15644.16 187
15645.35 144
15646.53 189
15647.71 193
15648.89 162
15650.07 195
15651.26 204
15652.44 192
15653.62 203
15654.80 199
15655.98 185
15657.17 186
15658.35 203
15659.53 206
15660.71 208
15661.90 213
15663.08 196
15664.26 203
15665.45 187
15666.63 217
15667.81 220
15668.99 211
15670.18 180
15671.36 221
15672.54 189
15673.73 212
15674.91 186
15676.09 196
15677.27 205
15678.46 177
15679.64 210
15680.82 190
15682.01 176
15683.19 227
15684.37 215
15685.56 185
15686.74 196
15687.92 219
15689.11 198
15690.29 212
15691.48 224
15692.66 196
15693.84 207
15695.03 180
15696.21 214
15697.39 239
15698.58 202
15699.76 227
15700.95 218
15702.13 215
15703.32 211
15704.50 247
15705.68 249
15706.87 222
15708.05 265
15709.24 280
15710.42 244
15711.61 242
15712.79 230
15713.97 308
15715.16 308
15716.34 290
15717.53 245
15718.71 280
15719.90 269
15721.08 289
15722.27 296
15723.45 289
15724.64 296
15725.82 321
15727.01 310
15728.19 265
15729.38 263
15730.56 250
15731.75 274
15732.93 232
15734.12 269
15735.30 252
15736.49 238
15737.67 220
15738.86 261
15740.05 226
15741.23 242
15742.42 242
15743.60 240
15744.79 273
15745.97 248
15747.16 301
15748.35 288
15749.53 293
15750.72 256
15751.90 270
15753.09 259
15754.27 272
15755.46 287
15756.65 265
15757.83 293
15759.02 262
15760.21 275
15761.39 272
15762.58 240
15763.76 233
15764.95 269
15766.14 258
15767.32 242
15768.51 203
15769.70 232
15770.88 219
15772.07 239
15773.26 201
15774.44 214
15775.63 196
15776.82 196
15778.01 233
15779.19 204
15780.38 229
15781.57 210
15782.75 204
15783.94 188
15785.13 205
15786.32 183
15787.50 220
15788.69 191
15789.88 183
15791.06 166
15792.25 197
15793.44 200
15794.63 169
15795.82 155
15797.00 203
15798.19 182
15799.38 191
15800.57 178
15801.75 188
15802.94 202
15804.13 187
15805.32 185
15806.51 168
15807.69 140
15808.88 165
15810.07 176
15811.26 146
15812.45 160
15813.63 180
15814.82 173
15816.01 164
15817.20 146
15818.39 155
15819.58 151
15820.77 170
15821.95 183
15823.14 168
15824.33 150
15825.52 146
15826.71 151
15827.90 180
15829.09 161
15830.28 157
15831.46 171
15832.65 163
15833.84 160
15835.03 133
15836.22 136
15837.41 127
15838.60 151
15839.79 132
15840.98 165
15842.17 171
15843.36 171
15844.55 145
15845.74 156
15846.93 140
15848.11 139
15849.30 161
15850.49 146
15851.68 173
15852.87 143
15854.06 171
15855.25 185
15856.44 150
15857.63 145
15858.82 180
15860.01 177
15861.20 149
15862.39 156
15863.58 166
15864.77 169
15865.96 164
15867.15 180
15868.34 153
15869.54 178
15870.73 153
15871.92 176
15873.11 145
15874.30 136
15875.49 182
15876.68 178
15877.87 179
15879.06 155
15880.25 161
15881.44 180
15882.63 149
15883.82 146
15885.01 166
15886.21 159
15887.40 211
15888.59 163
15889.78 189
15890.97 180
15892.16 208
15893.35 169
15894.54 213
15895.74 152
15896.93 182
15898.12 188
15899.31 206
15900.50 216
15901.69 204
15902.88 209
15904.08 217
15905.27 210
15906.46 204
15907.65 206
15908.84 186
15910.04 206
15911.23 197
15912.42 219
15913.61 217
15914.80 208
15916.00 202
15917.19 219
15918.38 195
15919.57 204
15920.76 171
15921.96 208
15923.15 224
15924.34 223
15925.53 232
15926.73 205
15927.92 189
15929.11 216
15930.31 198
15931.50 193
15932.69 240
15933.88 243
15935.08 213
15936.27 232
15937.46 214
15938.66 228
15939.85 206
15941.04 216
15942.23 225
15943.43 206
15944.62 190
15945.81 188
15947.01 215
15948.20 185
15949.39 162
15950.59 168
15951.78 167
15952.97 173
15954.17 164
15955.36 161
15956.56 161
15957.75 148
15958.94 155
15960.14 154
15961.33 150
15962.52 131
15963.72 143
15964.91 155
15966.11 191
15967.30 143
15968.49 142
15969.69 144
15970.88 152
15972.08 146
15973.27 122
15974.47 126
15975.66 126
15976.85 137
15978.05 125
15979.24 110
15980.44 112
15981.63 117
15982.83 134
15984.02 123
15985.22 104
15986.41 130
15987.61 130
15988.80 165
15990.00 148
15991.19 145
15992.39 109
15993.58 126
15994.78 136
15995.97 121
15997.17 108
15998.36 107
15999.56 126
16000.75 139
16001.95 108
16003.14 121
16004.34 129
16005.53 142
16006.73 127
16007.93 114
16009.12 103
16010.32 103
16011.51 111
16012.71 113
16013.90 113
16015.10 110
16016.30 135
16017.49 118
16018.69 123
16019.88 121
16021.08 112
16022.28 138
16023.47 132
16024.67 100
16025.87 117
16027.06 135
16028.26 125
16029.45 121
16030.65 128
16031.85 108
16033.04 113
16034.24 106
16035.44 124
16036.63 128
16037.83 110
16039.03 130
16040.22 105
16041.42 93
16042.62 118
16043.81 110
16045.01 128
16046.21 98
16047.41 124
16048.60 112
16049.80 123
16051.00 103
16052.19 106
16053.39 119
16054.59 113
16055.79 100
16056.98 83
16058.18 115
16059.38 113
16060.58 113
16061.77 110
16062.97 110
16064.17 105
16065.37 94
16066.57 111
16067.76 129
16068.96 117
16070.16 123
16071.36 120
16072.56 124
16073.75 113
16074.95 128
16076.15 125
16077.35 90
16078.55 109
16079.74 118
16080.94 122
16082.14 105
16083.34 102
16084.54 94
16085.74 104
16086.93 95
16088.13 96
16089.33 103
16090.53 118
16091.73 134
16092.93 130
16094.13 112
16095.33 77
16096.52 98
16097.72 111
16098.92 108
16100.12 79
16101.32 86
16102.52 112
16103.72 113
16104.92 75
16106.12 95
16107.32 96
16108.52 95
16109.72 100
16110.92 73
16112.11 82
16113.31 82
16114.51 117
16115.71 102
16116.91 85
16118.11 99
16119.31 117
16120.51 87
16121.71 89
16122.91 81
16124.11 109
16125.31 93
16126.51 86
16127.71 81
16128.91 92
16130.11 92
16131.31 87
16132.51 91
16133.71 77
16134.91 82
16136.11 107
16137.31 104
16138.52 103
16139.72 99
16140.92 90
16142.12 106
16143.32 98
16144.52 89
16145.72 76
16146.92 95
16148.12 110
16149.32 100
16150.52 88
16151.72 89
16152.92 97
16154.13 85
16155.33 103
16156.53 92
16157.73 98
16158.93 88
16160.13 105
16161.33 91
16162.53 85
16163.74 91
16164.94 109
16166.14 103
16167.34 98
16168.54 94
16169.74 95
16170.95 93
16172.15 86
16173.35 96
16174.55 95
16175.75 98
16176.95 65
16178.16 85
16179.36 100
16180.56 94
16181.76 86
16182.96 103
16184.17 93
16185.37 87
16186.57 110
16187.77 114
16188.98 104
16190.18 87
16191.38 97
16192.58 105
16193.79 113
16194.99 98
16196.19 105
16197.39 82
16198.60 108
16199.80 104
16201.00 108
16202.21 97
16203.41 100
16204.61 108
16205.81 75
16207.02 107
16208.22 100
16209.42 95
16210.63 115
16211.83 97
16213.03 92
16214.24 118
16215.44 102
16216.64 121
16217.85 114
16219.05 120
16220.25 87
16221.46 102
16222.66 105
16223.86 98
16225.07 96
16226.27 112
16227.48 102
16228.68 110
16229.88 109
16231.09 123
16232.29 108
16233.50 95
16234.70 98
16235.90 94
16237.11 111
16238.31 120
16239.52 133
16240.72 110
16241.92 105
16243.13 99
16244.33 112
16245.54 121
16246.74 100
16247.95 109
16249.15 93
16250.36 119
16251.56 124
16252.77 133
16253.97 139
16255.18 127
16256.38 108
16257.59 139
16258.79 118
16260.00 120
16261.20 131
16262.41 120
16263.61 111
16264.82 112
16266.02 123
16267.23 117
16268.43 151
16269.64 103
16270.84 115
16272.05 119
16273.25 118
16274.46 122
16275.66 139
16276.87 117
16278.08 118
16279.28 120
16280.49 120
16281.69 106
16282.90 111
16284.11 139
16285.31 122
16286.52 143
16287.72 129
16288.93 110
16290.14 126
16291.34 140
16292.55 131
16293.75 143
16294.96 136
16296.17 139
16297.37 142
16298.58 137
16299.79 143
16300.99 121
16302.20 144
16303.41 145
16304.61 142
16305.82 114
16307.03 145
16308.23 167
16309.44 159
16310.65 145
16311.85 145
16313.06 135
16314.27 153
16315.47 146
16316.68 134
16317.89 126
16319.10 125
16320.30 143
16321.51 162
16322.72 121
16323.93 118
16325.13 124
16326.34 130
16327.55 107
16328.76 106
16329.96 119
16331.17 127
16332.38 133
16333.59 122
16334.79 115
16336.00 114
16337.21 114
16338.42 129
16339.63 116
16340.83 103
16342.04 116
16343.25 144
16344.46 118
16345.67 110
16346.87 101
16348.08 109
16349.29 102
16350.50 107
16351.71 95
16352.92 115
16354.12 77
16355.33 102
16356.54 96
16357.75 104
16358.96 93
16360.17 113
16361.38 102
16362.59 82
16363.79 97
16365.00 101
16366.21 103
16367.42 105
16368.63 97
16369.84 104
16371.05 98
16372.26 98
16373.47 112
16374.68 102
16375.89 86
16377.09 94
16378.30 105
16379.51 111
16380.72 87
16381.93 89
16383.14 90
16384.35 91
16385.56 96
16386.77 90
16387.98 94
16389.19 98
16390.40 94
16391.61 88
16392.82 86
16394.03 99
16395.24 74
16396.45 86
16397.66 92
16398.87 62
16400.08 87
16401.29 95
16402.50 86
16403.71 83
16404.92 82
16406.13 93
16407.34 95
16408.55 93
16409.76 73
16410.98 68
16412.19 93
16413.40 99
16414.61 94
16415.82 83
16417.03 98
16418.24 89
16419.45 96
16420.66 89
16421.87 70
16423.08 91
16424.30 112
16425.51 78
16426.72 84
16427.93 85
16429.14 114
16430.35 93
16431.56 89
16432.77 76
16433.99 75
16435.20 79
16436.41 82
16437.62 89
16438.83 86
16440.04 95
16441.26 98
16442.47 102
16443.68 69
16444.89 80
16446.10 118
16447.31 94
16448.53 97
16449.74 70
16450.95 76
16452.16 78
16453.38 95
16454.59 98
16455.80 80
16457.01 91
16458.22 89
16459.44 87
16460.65 85
16461.86 100
16463.07 96
16464.29 96
16465.50 89
16466.71 60
16467.92 89
16469.14 75
16470.35 90
16471.56 84
16472.78 93
16473.99 88
16475.20 93
16476.42 88
16477.63 76
16478.84 86
16480.05 78
16481.27 99
16482.48 100
16483.69 78
16484.91 84
16486.12 92
16487.33 99
16488.55 76
16489.76 66
16490.98 73
16492.19 73
16493.40 72
16494.62 84
16495.83 73
16497.04 77
16498.26 77
16499.47 78
16500.69 72
16501.90 70
16503.11 83
16504.33 79
16505.54 102
16506.76 87
16507.97 83
16509.18 72
16510.40 84
16511.61 76
16512.83 90
16514.04 89
16515.26 80
16516.47 80
16517.69 82
16518.90 93
16520.11 74
16521.33 69
16522.54 88
16523.76 91
16524.97 77
16526.19 70
16527.40 83
16528.62 80
16529.83 82
16531.05 66
16532.26 77
16533.48 82
16534.69 84
16535.91 87
16537.12 83
16538.34 91
16539.56 91
16540.77 84
16541.99 78
16543.20 81
16544.42 86
16545.63 99
16546.85 100
16548.06 64
16549.28 75
16550.50 78
16551.71 93
16552.93 82
16554.14 78
16555.36 92
16556.57 93
16557.79 89
16559.01 94
16560.22 112
16561.44 77
16562.66 89
16563.87 90
16565.09 106
16566.30 86
16567.52 100
16568.74 91
16569.95 88
16571.17 120
16572.39 110
16573.60 100
16574.82 99
16576.04 96
16577.25 119
16578.47 101
16579.69 98
16580.90 105
16582.12 109
16583.34 79
16584.56 97
16585.77 100
16586.99 101
16588.21 78
16589.42 115
16590.64 126
16591.86 99
16593.08 101
16594.29 99
16595.51 116
16596.73 94
16597.95 86
16599.16 96
16600.38 116
16601.60 95
16602.82 66
16604.03 85
16605.25 103
16606.47 99
16607.69 94
16608.91 84
16610.12 79
16611.34 92
16612.56 84
16613.78 103
16615.00 88
16616.21 75
16617.43 95
16618.65 95
16619.87 95
16621.09 76
16622.31 83
16623.52 92
16624.74 84
16625.96 64
16627.18 66
16628.40 75
16629.62 91
16630.84 92
16632.05 76
16633.27 80
16634.49 91
16635.71 75
16636.93 98
16638.15 73
16639.37 63
16640.59 90
16641.81 73
16643.03 90
16644.24 98
16645.46 87
16646.68 77
16647.90 78
16649.12 60
16650.34 66
16651.56 69
16652.78 95
16654.00 76
16655.22 69
16656.44 80
16657.66 71
16658.88 69
16660.10 86
16661.32 76
16662.54 85
16663.76 55
16664.98 70
16666.20 70
16667.42 62
16668.64 70
16669.86 70
16671.08 95
16672.30 70
16673.52 62
16674.74 52
16675.96 76
16677.18 96
16678.40 70
16679.62 81
16680.84 73
16682.06 87
16683.28 81
16684.50 66
16685.73 80
16686.95 62
16688.17 64
16689.39 73
16690.61 57
16691.83 80
16693.05 63
16694.27 80
16695.49 82
16696.71 79
16697.94 74
16699.16 73
16700.38 73
16701.60 67
16702.82 62
16704.04 78
16705.26 78
16706.48 65
16707.71 84
16708.93 77
16710.15 68
16711.37 62
16712.59 93
16713.81 79
16715.04 68
16716.26 52
16717.48 67
16718.70 73
16719.92 52
16721.15 72
16722.37 81
16723.59 81
16724.81 85
16726.03 87
16727.26 80
16728.48 63
16729.70 61
16730.92 71
16732.15 96
16733.37 77
16734.59 49
16735.81 69
16737.04 77
16738.26 69
16739.48 69
16740.71 73
16741.93 67
16743.15 73
16744.37 68
16745.60 48
16746.82 57
16748.04 46
16749.27 83
16750.49 77
16751.71 62
16752.94 66
16754.16 61
16755.38 80
16756.61 63
16757.83 66
16759.05 83
16760.28 91
16761.50 79
16762.72 85
16763.95 59
16765.17 57
16766.39 61
16767.62 75
16768.84 81
16770.07 68
16771.29 49
16772.51 75
16773.74 82
16774.96 83
16776.19 68
16777.41 81
16778.63 85
16779.86 73
16781.08 92
16782.31 56
16783.53 53
16784.75 68
16785.98 60
16787.20 55
16788.43 64
16789.65 65
16790.88 75
16792.10 94
16793.33 70
16794.55 72
16795.78 66
16797.00 81
16798.23 67
16799.45 75
16800.68 64
16801.90 61
16803.13 69
16804.35 69
16805.58 83
16806.80 74
16808.03 73
16809.25 94
16810.48 86
16811.70 66
16812.93 56
16814.15 97
16815.38 65
16816.60 73
16817.83 70
16819.06 74
16820.28 74
16821.51 75
16822.73 95
16823.96 83
16825.18 89
16826.41 63
16827.64 87
16828.86 78
16830.09 101
16831.31 82
16832.54 84
16833.77 90
16834.99 81
16836.22 67
16837.45 89
16838.67 87
16839.90 77
16841.12 91
16842.35 80
16843.58 97
16844.80 81
16846.03 95
16847.26 102
16848.48 68
16849.71 85
16850.94 89
16852.16 99
16853.39 88
16854.62 88
16855.85 83
16857.07 97
16858.30 97
16859.53 78
16860.75 106
16861.98 96
16863.21 103
16864.44 99
16865.66 104
16866.89 124
16868.12 110
16869.35 107
16870.57 107
16871.80 108
16873.03 115
16874.26 106
16875.48 126
16876.71 115
16877.94 126
16879.17 97
16880.39 98
16881.62 123
16882.85 126
16884.08 123
16885.31 136
16886.53 124
16887.76 132
16888.99 124
16890.22 143
16891.45 139
16892.68 127
16893.90 157
16895.13 134
16896.36 133
16897.59 137
16898.82 118
16900.05 115
16901.28 105
16902.50 105
16903.73 118
16904.96 111
16906.19 103
16907.42 110
16908.65 115
16909.88 124
16911.11 94
16912.34 120
16913.56 119
16914.79 121
16916.02 110
16917.25 111
16918.48 99
16919.71 105
16920.94 95
16922.17 97
16923.40 97
16924.63 97
16925.86 105
16927.09 113
16928.32 102
16929.55 98
16930.78 77
16932.01 84
16933.24 95
16934.47 90
16935.70 101
16936.93 95
16938.16 63
16939.39 89
16940.62 93
16941.85 100
16943.08 96
16944.31 78
16945.54 94
16946.77 82
16948.00 81
16949.23 77
16950.46 86
16951.69 69
16952.92 86
16954.15 82
16955.38 67
16956.61 72
16957.84 82
16959.07 79
16960.30 74
16961.53 79
16962.76 87
16964.00 77
16965.23 65
16966.46 90
16967.69 84
16968.92 94
16970.15 72
16971.38 86
16972.61 84
16973.84 82
16975.08 78
16976.31 89
16977.54 98
16978.77 77
16980.00 80
16981.23 88
16982.47 98
16983.70 76
16984.93 79
16986.16 71
16987.39 72
16988.62 65
16989.86 96
16991.09 93
16992.32 91
16993.55 80
16994.78 79
16996.02 85
16997.25 56
16998.48 79
16999.71 76
17000.94 80
17002.18 80
17003.41 73
17004.64 93
17005.87 86
17007.11 60
17008.34 87
17009.57 99
17010.80 75
17012.04 82
17013.27 77
17014.50 85
17015.74 74
17016.97 76
17018.20 84
17019.43 80
17020.67 69
17021.90 83
17023.13 58
17024.37 60
17025.60 81
17026.83 76
17028.07 64
17029.30 81
17030.53 70
17031.77 75
17033.00 69
17034.23 69
17035.47 85
17036.70 59
17037.93 81
17039.17 72
17040.40 64
17041.63 72
17042.87 69
17044.10 57
17045.34 69
17046.57 67
17047.80 71
17049.04 52
17050.27 63
17051.51 79
17052.74 62
17053.97 63
17055.21 54
17056.44 70
17057.68 67
17058.91 70
17060.15 70
17061.38 59
17062.62 63
17063.85 69
17065.08 56
17066.32 73
17067.55 63
17068.79 73
17070.02 72
17071.26 72
17072.49 84
17073.73 57
17074.96 69
17076.20 87
17077.43 62
17078.67 55
17079.90 61
17081.14 68
17082.37 80
17083.61 78
17084.84 67
17086.08 50
17087.32 78
17088.55 62
17089.79 72
17091.02 63
17092.26 60
17093.49 67
17094.73 61
17095.96 71
17097.20 79
17098.44 55
17099.67 64
17100.91 88
17102.14 80
17103.38 51
17104.62 73
17105.85 55
17107.09 65
17108.32 64
17109.56 58
17110.80 64
17112.03 66
17113.27 73
17114.51 67
17115.74 71
17116.98 74
17118.21 62
17119.45 56
17120.69 66
17121.92 86
17123.16 83
17124.40 69
17125.64 68
17126.87 70
17128.11 68
17129.35 64
17130.58 80
17131.82 62
17133.06 56
17134.29 62
17135.53 64
17136.77 55
17138.01 73
17139.24 66
17140.48 63
17141.72 59
17142.96 58
17144.19 66
17145.43 76
17146.67 70
17147.91 77
17149.14 76
17150.38 84
17151.62 59
17152.86 64
17154.09 59
17155.33 63
17156.57 65
17157.81 56
17159.05 60
17160.28 62
17161.52 77
17162.76 73
17164.00 61
17165.24 73
17166.47 68
17167.71 62
17168.95 49
17170.19 64
17171.43 57
17172.67 66
17173.91 61
17175.14 65
17176.38 48
17177.62 63
17178.86 73
17180.10 76
17181.34 42
17182.58 49
17183.82 52
17185.05 74
17186.29 63
17187.53 57
17188.77 65
17190.01 68
17191.25 68
17192.49 81
17193.73 69
17194.97 68
17196.21 72
17197.45 69
17198.69 45
17199.93 48
17201.16 63
17202.40 79
17203.64 66
17204.88 75
17206.12 79
17207.36 59
17208.60 66
17209.84 57
17211.08 54
17212.32 56
17213.56 75
17214.80 60
17216.04 61
17217.28 69
17218.52 48
17219.76 62
17221.00 70
17222.24 62
17223.48 49
17224.72 62
17225.97 74
17227.21 84
17228.45 50
17229.69 53
17230.93 75
17232.17 83
17233.41 57
17234.65 59
17235.89 52
17237.13 62
17238.37 63
17239.61 64
17240.85 49
17242.09 72
17243.34 60
17244.58 58
17245.82 49
17247.06 59
17248.30 57
17249.54 73
17250.78 71
17252.02 66
17253.27 48
17254.51 60
17255.75 57
17256.99 57
17258.23 67
17259.47 45
17260.72 64
17261.96 59
17263.20 59
17264.44 58
17265.68 58
17266.92 64
17268.17 42
17269.41 78
17270.65 54
17271.89 75
17273.13 56
17274.38 48
17275.62 42
17276.86 49
17278.10 58
17279.35 73
17280.59 48
17281.83 67
17283.07 57
17284.32 64
17285.56 62
17286.80 52
17288.04 61
17289.29 80
17290.53 65
17291.77 60
17293.02 77
17294.26 51
17295.50 70
17296.74 69
17297.99 64
17299.23 64
17300.47 66
17301.72 54
17302.96 66
17304.20 66
17305.45 54
17306.69 69
17307.93 60
17309.18 55
17310.42 45
17311.66 63
17312.91 54
17314.15 70
17315.39 57
17316.64 74
17317.88 69
17319.13 70
17320.37 64
17321.61 65
17322.86 38
17324.10 61
17325.35 66
17326.59 55
17327.83 60
17329.08 51
17330.32 47
17331.57 47
17332.81 57
17334.05 48
17335.30 59
17336.54 44
17337.79 62
17339.03 52
17340.28 55
17341.52 55
17342.77 58
17344.01 68
17345.26 64
17346.50 60
17347.75 53
17348.99 53
17350.24 55
17351.48 46
17352.72 74
17353.97 72
17355.22 60
17356.46 60
17357.71 71
17358.95 63
17360.20 50
17361.44 82
17362.69 83
17363.93 72
17365.18 68
17366.42 48
17367.67 66
17368.91 51
17370.16 56
17371.41 71
17372.65 55
17373.90 66
17375.14 68
17376.39 83
17377.63 59
17378.88 54
17380.13 64
17381.37 81
17382.62 60
17383.86 59
17385.11 48
17386.36 77
17387.60 57
17388.85 64
17390.10 45
17391.34 46
17392.59 64
17393.84 52
17395.08 47
17396.33 49
17397.58 53
17398.82 61
17400.07 76
17401.32 53
17402.56 58
17403.81 58
17405.06 68
17406.30 73
17407.55 37
17408.80 43
17410.04 66
17411.29 56
17412.54 61
17413.79 69
17415.03 65
17416.28 58
17417.53 56
17418.77 71
17420.02 49
17421.27 57
17422.52 59
17423.76 68
17425.01 57
17426.26 58
17427.51 65
17428.76 59
17430.00 69
17431.25 50
17432.50 63
17433.75 79
17434.99 59
17436.24 68
17437.49 74
17438.74 52
17439.99 56
17441.24 59
17442.48 74
17443.73 55
17444.98 54
17446.23 59
17447.48 68
17448.73 52
17449.97 63
17451.22 58
17452.47 58
17453.72 64
17454.97 54
17456.22 59
17457.47 39
17458.71 61
17459.96 49
17461.21 73
17462.46 64
17463.71 66
17464.96 67
17466.21 60
17467.46 39
17468.71 50
17469.96 60
17471.21 48
17472.45 58
17473.70 65
17474.95 87
17476.20 78
17477.45 69
17478.70 64
17479.95 65
17481.20 87
17482.45 63
17483.70 64
17484.95 66
17486.20 57
17487.45 60
17488.70 62
17489.95 38
17491.20 61
17492.45 58
17493.70 56
17494.95 62
17496.20 77
17497.45 66
17498.70 59
17499.95 71
17501.20 80
17502.45 58
17503.70 73
17504.95 70
17506.20 66
17507.45 60
17508.70 62
17509.95 66
17511.21 77
17512.46 72
17513.71 65
17514.96 57
17516.21 65
17517.46 75
17518.71 75
17519.96 64
17521.21 62
17522.46 71
17523.72 77
17524.97 72
17526.22 60
17527.47 60
17528.72 62
17529.97 77
17531.22 77
17532.47 52
17533.73 69
17534.98 60
17536.23 83
17537.48 83
17538.73 64
17539.98 62
17541.24 60
17542.49 68
17543.74 61
17544.99 66
17546.24 60
17547.50 78
17548.75 70
17550.00 58
17551.25 55
17552.50 79
17553.76 56
17555.01 71
17556.26 57
17557.51 73
17558.77 81
17560.02 74
17561.27 57
17562.52 63
17563.78 76
17565.03 66
17566.28 50
17567.53 65
17568.79 94
17570.04 100
17571.29 70
17572.55 73
17573.80 66
17575.05 60
17576.30 67
17577.56 77
17578.81 64
17580.06 64
17581.32 69
17582.57 64
17583.82 65
17585.08 64
17586.33 76
17587.58 69
17588.84 64
17590.09 57
17591.34 88
17592.60 57
17593.85 65
17595.11 77
17596.36 78
17597.61 77
17598.87 68
17600.12 73
17601.37 55
17602.63 64
17603.88 73
17605.14 60
17606.39 72
17607.64 70
17608.90 62
17610.15 71
17611.41 75
17612.66 63
17613.92 73
17615.17 70
17616.42 86
17617.68 72
17618.93 79
17620.19 70
17621.44 80
17622.70 68
17623.95 71
17625.21 59
17626.46 76
17627.72 90
17628.97 70
17630.23 56
17631.48 54
17632.74 63
17633.99 74
17635.25 65
17636.50 56
17637.76 54
17639.01 57
17640.27 76
17641.52 55
17642.78 69
17644.03 59
17645.29 64
17646.55 58
17647.80 70
17649.06 51
17650.31 52
17651.57 88
17652.82 68
17654.08 73
17655.34 57
17656.59 79
17657.85 65
17659.10 93
17660.36 67
17661.62 55
17662.87 77
17664.13 77
17665.38 75
17666.64 89
17667.90 72
17669.15 78
17670.41 69
17671.67 77
17672.92 57
17674.18 73
17675.44 75
17676.69 72
17677.95 74
17679.21 73
17680.46 66
17681.72 77
17682.98 75
17684.23 72
17685.49 51
17686.75 50
17688.00 62
17689.26 66
17690.52 77
17691.78 63
17693.03 75
17694.29 73
17695.55 66
17696.80 75
17698.06 57
17699.32 62
17700.58 64
17701.83 87
17703.09 59
17704.35 58
17705.61 56
17706.86 66
17708.12 64
17709.38 73
17710.64 70
17711.90 54
17713.15 61
17714.41 62
17715.67 55
17716.93 73
17718.19 58
17719.44 66
17720.70 64
17721.96 73
17723.22 59
17724.48 55
17725.74 56
17726.99 67
17728.25 68
17729.51 60
17730.77 70
17732.03 67
17733.29 65
17734.55 61
17735.80 60
17737.06 83
17738.32 61
17739.58 60
17740.84 59
17742.10 82
17743.36 52
17744.62 64
17745.88 56
17747.13 52
17748.39 73
17749.65 64
17750.91 52
17752.17 57
17753.43 56
17754.69 57
17755.95 56
17757.21 59
17758.47 68
17759.73 67
17760.99 63
17762.25 46
17763.51 55
17764.77 76
17766.03 59
17767.29 42
17768.55 60
17769.81 69
17771.07 53
17772.33 60
17773.59 73
17774.85 58
17776.11 70
17777.37 62
17778.63 67
17779.89 56
17781.15 65
17782.41 61
17783.67 49
17784.93 54
17786.19 48
17787.45 66
17788.71 63
17789.97 58
17791.23 63
17792.49 54
17793.75 54
17795.02 45
17796.28 61
17797.54 64
17798.80 58
17800.06 35
17801.32 54
17802.58 60
17803.84 54
17805.10 53
17806.36 50
17807.63 71
17808.89 58
17810.15 59
17811.41 61
17812.67 47
17813.93 67
17815.19 57
17816.46 67
17817.72 53
17818.98 46
17820.24 60
17821.50 71
17822.77 64
17824.03 54
17825.29 49
17826.55 66
17827.81 50
17829.08 63
17830.34 69
17831.60 44
17832.86 61
17834.12 66
17835.39 64
17836.65 44
17837.91 53
17839.17 58
17840.44 64
17841.70 47
17842.96 58
17844.22 46
17845.49 42
17846.75 53
17848.01 55
17849.27 59
17850.54 56
17851.80 60
17853.06 46
17854.33 57
17855.59 63
17856.85 60
17858.11 61
17859.38 58
17860.64 50
17861.90 58
17863.17 58
17864.43 56
17865.69 76
17866.96 63
17868.22 48
17869.48 52
17870.75 68
17872.01 61
17873.28 44
17874.54 43
17875.80 47
17877.07 66
17878.33 61
17879.59 52
17880.86 53
17882.12 44
17883.39 56
17884.65 38
17885.91 61
17887.18 48
17888.44 57
17889.71 60
17890.97 45
17892.23 52
17893.50 61
17894.76 59
17896.03 49
17897.29 48
17898.56 45
17899.82 47
17901.09 54
17902.35 60
17903.62 61
17904.88 60
17906.15 50
17907.41 61
17908.67 60
17909.94 63
17911.20 48
17912.47 59
17913.73 58
17915.00 54
17916.26 42
17917.53 46
17918.80 63
17920.06 48
17921.33 48
17922.59 38
17923.86 42
17925.12 52
17926.39 53
17927.65 63
17928.92 59
17930.18 64
17931.45 60
17932.72 51
17933.98 63
17935.25 75
17936.51 75
17937.78 72
17939.05 63
17940.31 74
17941.58 47
17942.84 51
17944.11 75
17945.38 69
17946.64 49
17947.91 57
17949.17 59
17950.44 66
17951.71 59
17952.97 41
17954.24 61
17955.51 56
17956.77 48
17958.04 54
17959.31 59
17960.57 53
17961.84 58
17963.11 59
17964.37 51
17965.64 62
17966.91 51
17968.17 50
17969.44 62
17970.71 48
17971.98 35
17973.24 60
17974.51 64
17975.78 67
17977.04 54
17978.31 80
17979.58 44
17980.85 51
17982.11 66
17983.38 62
17984.65 49
17985.92 70
17987.18 66
17988.45 52
17989.72 43
17990.99 46
17992.26 51
17993.52 65
17994.79 47
17996.06 61
17997.33 47
17998.60 48
17999.86 53
18001.13 63
18002.40 60
18003.67 52
18004.94 59
18006.20 66
18007.47 52
18008.74 41
18010.01 59
18011.28 44
18012.55 63
18013.82 49
18015.08 55
18016.35 60
18017.62 45
18018.89 47
18020.16 54
18021.43 43
18022.70 49
18023.97 66
18025.24 57
18026.50 54
18027.77 50
18029.04 43
18030.31 52
18031.58 51
18032.85 54
18034.12 47
18035.39 55
18036.66 65
18037.93 66
18039.20 59
18040.47 43
18041.74 47
18043.01 57
18044.28 53
18045.55 55
18046.82 39
18048.09 45
18049.35 54
18050.62 39
18051.89 43
18053.16 64
18054.43 58
18055.70 51
18056.98 38
18058.25 48
18059.52 49
18060.79 54
18062.06 48
18063.33 48
18064.60 42
18065.87 42
18067.14 49
18068.41 46
18069.68 53
18070.95 60
18072.22 59
18073.49 68
18074.76 60
18076.03 53
18077.30 50
18078.57 39
18079.84 38
18081.12 58
18082.39 55
18083.66 63
18084.93 45
18086.20 36
18087.47 39
18088.74 56
18090.01 56
18091.29 58
18092.56 71
18093.83 61
18095.10 58
18096.37 71
18097.64 44
18098.91 51
18100.19 51
18101.46 64
18102.73 50
18104.00 39
18105.27 59
18106.54 50
18107.82 51
18109.09 45
18110.36 57
18111.63 64
18112.90 42
18114.18 71
18115.45 57
18116.72 55
18117.99 39
18119.27 60
18120.54 67
18121.81 46
18123.08 46
18124.36 48
18125.63 58
18126.90 53
18128.17 46
18129.45 54
18130.72 38
18131.99 36
18133.26 45
18134.54 63
18135.81 45
18137.08 42
18138.36 52
18139.63 58
18140.90 58
18142.18 50
18143.45 48
18144.72 54
18146.00 37
18147.27 52
18148.54 59
18149.82 55
18151.09 61
18152.36 56
18153.64 64
18154.91 75
18156.18 53
18157.46 67
18158.73 59
18160.00 52
18161.28 55
18162.55 54
18163.83 52
18165.10 53
18166.37 56
18167.65 56
18168.92 47
18170.20 51
18171.47 57
18172.74 50
18174.02 48
18175.29 60
18176.57 50
18177.84 56
18179.12 53
18180.39 53
18181.66 60
18182.94 59
18184.21 29
18185.49 58
18186.76 51
18188.04 52
18189.31 56
18190.59 56
18191.86 66
18193.14 61
18194.41 49
18195.69 58
18196.96 54
18198.24 75
18199.51 73
18200.79 56
18202.06 48
18203.34 35
18204.61 56
18205.89 47
18207.16 63
18208.44 43
18209.72 48
18210.99 59
18212.27 42
18213.54 35
18214.82 49
18216.09 49
18217.37 47
18218.65 50
18219.92 39
18221.20 50
18222.47 43
18223.75 52
18225.03 49
18226.30 56
18227.58 47
18228.85 64
18230.13 58
18231.41 51
18232.68 47
18233.96 64
18235.24 53
18236.51 54
18237.79 63
18239.06 58
18240.34 43
18241.62 50
18242.89 55
18244.17 55
18245.45 46
18246.73 53
18248.00 55
18249.28 46
18250.56 50
18251.83 47
18253.11 62
18254.39 69
18255.66 59
18256.94 43
18258.22 41
18259.50 46
18260.77 37
18262.05 40
18263.33 53
18264.61 44
18265.88 49
18267.16 54
18268.44 50
18269.72 44
18270.99 47
18272.27 55
18273.55 51
18274.83 38
18276.10 51
18277.38 55
18278.66 66
18279.94 42
18281.22 54
18282.49 41
18283.77 52
18285.05 49
18286.33 46
18287.61 37
18288.88 34
18290.16 34
18291.44 50
18292.72 58
18294.00 42
18295.28 51
18296.56 51
18297.83 51
18299.11 42
18300.39 61
18301.67 54
18302.95 47
18304.23 51
18305.51 59
18306.79 40
18308.06 37
18309.34 56
18310.62 54
18311.90 43
18313.18 50
18314.46 46
18315.74 46
18317.02 52
18318.30 46
18319.58 50
18320.86 56
18322.14 55
18323.42 49
18324.70 45
18325.97 41
18327.25 45
18328.53 50
18329.81 54
18331.09 49
18332.37 49
18333.65 52
18334.93 45
18336.21 50
18337.49 42
18338.77 64
18340.05 53
18341.33 50
18342.61 38
18343.89 44
18345.17 50
18346.45 46
18347.73 43
18349.02 54
18350.30 45
18351.58 57
18352.86 44
18354.14 41
18355.42 43
18356.70 49
18357.98 51
18359.26 50
18360.54 51
18361.82 47
18363.10 51
18364.38 44
18365.66 50
18366.95 42
18368.23 57
18369.51 45
18370.79 41
18372.07 35
18373.35 38
18374.63 48
18375.91 31
18377.20 44
18378.48 38
18379.76 51
18381.04 55
18382.32 43
18383.60 44
18384.88 46
18386.17 43
18387.45 35
18388.73 53
18390.01 45
18391.29 50
18392.58 49
18393.86 58
18395.14 51
18396.42 51
18397.70 42
18398.99 44
18400.27 43
18401.55 45
18402.83 57
18404.11 61
18405.40 38
18406.68 48
18407.96 47
18409.24 58
18410.53 60
18411.81 39
18413.09 45
18414.37 35
18415.66 52
18416.94 43
18418.22 46
18419.51 44
18420.79 32
18422.07 51
18423.36 34
18424.64 47
18425.92 50
18427.20 64
18428.49 50
18429.77 49
18431.05 38
18432.34 55
18433.62 51
18434.90 48
18436.19 61
18437.47 52
18438.75 53
18440.04 46
18441.32 40
18442.61 51
18443.89 49
18445.17 51
18446.46 57
18447.74 52
18449.02 58
18450.31 46
18451.59 56
18452.88 47
18454.16 38
18455.44 52
18456.73 73
18458.01 52
18459.30 51
18460.58 37
18461.87 47
18463.15 37
18464.43 45
18465.72 55
18467.00 47
18468.29 57
18469.57 45
18470.86 60
18472.14 53
18473.43 47
18474.71 58
18476.00 53
18477.28 51
18478.57 40
18479.85 54
18481.14 48
18482.42 60
18483.71 48
18484.99 51
18486.28 50
18487.56 68
18488.85 58
18490.13 42
18491.42 32
18492.70 41
18493.99 49
18495.27 57
18496.56 47
18497.85 39
18499.13 35
18500.42 56
18501.70 41
18502.99 57
18504.27 55
18505.56 43
18506.85 62
18508.13 38
18509.42 42
18510.70 43
18511.99 45
18513.28 54
18514.56 47
18515.85 43
18517.14 44
18518.42 53
18519.71 59
18520.99 47
18522.28 58
18523.57 59
18524.85 50
18526.14 51
18527.43 42
18528.71 47
18530.00 42
18531.29 43
18532.57 48
18533.86 44
18535.15 36
18536.43 70
18537.72 57
18539.01 67
18540.30 37
18541.58 57
18542.87 87
18544.16 53
18545.44 43
18546.73 45
18548.02 57
18549.31 53
18550.59 40
18551.88 57
18553.17 58
18554.46 49
18555.74 55
18557.03 48
18558.32 53
18559.61 34
18560.90 52
18562.18 57
18563.47 58
18564.76 58
18566.05 54
18567.33 55
18568.62 54
18569.91 39
18571.20 60
18572.49 53
18573.78 46
18575.06 60
18576.35 57
18577.64 45
18578.93 44
18580.22 62
18581.51 55
18582.79 49
18584.08 49
18585.37 65
18586.66 65
18587.95 38
18589.24 63
18590.53 74
18591.82 64
18593.10 69
18594.39 60
18595.68 54
18596.97 47
18598.26 53
18599.55 79
18600.84 72
18602.13 50
18603.42 62
18604.71 59
18606.00 70
18607.29 56
18608.58 78
18609.86 74
18611.15 51
18612.44 58
18613.73 59
18615.02 63
18616.31 58
18617.60 71
18618.89 69
18620.18 50
18621.47 54
18622.76 56
18624.05 79
18625.34 80
18626.63 63
18627.92 58
18629.21 60
18630.50 68
18631.79 63
18633.08 61
18634.37 70
18635.66 50
18636.95 59
18638.25 66
18639.54 65
18640.83 51
18642.12 65
18643.41 55
18644.70 49
18645.99 36
18647.28 50
18648.57 65
18649.86 63
18651.15 30
18652.44 67
18653.73 66
18655.03 50
18656.32 48
18657.61 66
18658.90 57
18660.19 65
18661.48 68
18662.77 56
18664.06 46
18665.36 45
18666.65 55
18667.94 71
18669.23 38
18670.52 60
18671.81 59
18673.11 63
18674.40 49
18675.69 51
18676.98 57
18678.27 49
18679.56 55
18680.86 62
18682.15 46
18683.44 46
18684.73 63
18686.03 62
18687.32 52
18688.61 35
18689.90 51
18691.19 77
18692.49 48
18693.78 32
18695.07 53
18696.36 76
18697.66 62
18698.95 62
18700.24 47
18701.53 50
18702.83 52
18704.12 45
18705.41 73
18706.71 47
18708.00 47
18709.29 48
18710.58 55
18711.88 56
18713.17 51
18714.46 51
18715.76 53
18717.05 56
18718.34 43
18719.64 55
18720.93 51
18722.22 51
18723.52 53
18724.81 53
18726.10 54
18727.40 54
18728.69 54
18729.99 60
18731.28 54
18732.57 48
18733.87 51
18735.16 52
18736.45 48
18737.75 45
18739.04 66
18740.34 55
18741.63 56
18742.92 39
18744.22 46
18745.51 60
18746.81 49
18748.10 54
18749.40 42
18750.69 62
18751.98 58
18753.28 50
18754.57 48
18755.87 39
18757.16 62
18758.46 50
18759.75 52
18761.05 40
18762.34 46
18763.64 43
18764.93 51
18766.23 47
18767.52 50
18768.82 54
18770.11 48
18771.41 50
18772.70 43
18774.00 40
18775.29 48
18776.59 54
18777.88 47
18779.18 46
18780.47 51
18781.77 49
18783.06 61
18784.36 54
18785.66 41
18786.95 41
18788.25 41
18789.54 36
18790.84 42
18792.13 31
18793.43 34
18794.73 39
18796.02 45
18797.32 49
18798.61 53
18799.91 45
18801.21 49
18802.50 55
18803.80 46
18805.10 47
18806.39 49
18807.69 69
18808.98 46
18810.28 54
18811.58 53
18812.87 47
18814.17 38
18815.47 35
18816.76 40
18818.06 43
18819.36 51
18820.65 53
18821.95 56
18823.25 37
18824.54 34
18825.84 44
18827.14 45
18828.44 47
18829.73 57
18831.03 49
18832.33 43
18833.62 44
18834.92 54
18836.22 41
18837.52 48
18838.81 43
18840.11 56
18841.41 59
18842.71 53
18844.00 59
18845.30 59
18846.60 51
18847.90 53
18849.20 55
18850.49 43
18851.79 60
18853.09 52
18854.39 49
18855.69 44
18856.98 52
18858.28 43
18859.58 40
18860.88 47
18862.18 42
18863.47 54
18864.77 53
18866.07 38
18867.37 51
18868.67 55
18869.97 46
18871.26 50
18872.56 57
18873.86 56
18875.16 39
18876.46 39
18877.76 61
18879.06 44
18880.36 43
18881.66 42
18882.95 43
18884.25 37
18885.55 47
18886.85 43
18888.15 61
18889.45 53
18890.75 40
18892.05 41
18893.35 49
18894.65 56
18895.95 36
18897.25 58
18898.55 44
18899.84 39
18901.14 48
18902.44 35
18903.74 52
18905.04 53
18906.34 42
18907.64 43
18908.94 53
18910.24 41
18911.54 46
18912.84 55
18914.14 46
18915.44 46
18916.74 40
18918.04 48
18919.34 52
18920.64 50
18921.94 60
18923.24 42
18924.54 41
18925.85 43
18927.15 42
18928.45 50
18929.75 44
18931.05 46
18932.35 56
18933.65 41
18934.95 40
18936.25 37
18937.55 49
18938.85 34
18940.15 49
18941.45 38
18942.76 36
18944.06 34
18945.36 34
18946.66 42
18947.96 32
18949.26 36
18950.56 32
18951.86 37
18953.17 56
18954.47 49
18955.77 65
18957.07 47
18958.37 41
18959.67 39
18960.97 49
18962.28 46
18963.58 26
18964.88 38
18966.18 61
18967.48 46
18968.79 41
18970.09 46
18971.39 35
18972.69 42
18973.99 54
18975.30 37
18976.60 39
18977.90 52
18979.20 57
18980.50 46
18981.81 35
18983.11 31
18984.41 41
18985.71 51
18987.02 46
18988.32 38
18989.62 46
18990.93 57
18992.23 57
18993.53 45
18994.83 48
18996.14 50
18997.44 41
18998.74 49
19000.05 44
19001.35 44
19002.65 36
19003.95 43
19005.26 39
19006.56 46
19007.86 33
19009.17 57
19010.47 46
19011.77 45
19013.08 42
19014.38 41
19015.68 40
19016.99 39
19018.29 59
19019.60 46
19020.90 37
19022.20 45
19023.51 39
19024.81 44
19026.11 51
19027.42 37
19028.72 42
19030.03 41
19031.33 51
19032.64 83
19033.94 42
19035.24 45
19036.55 40
19037.85 56
19039.16 61
19040.46 46
19041.77 34
19043.07 34
19044.37 44
19045.68 45
19046.98 53
19048.29 58
19049.59 45
19050.90 50
19052.20 52
19053.51 39
19054.81 39
19056.12 56
19057.42 53
19058.73 41
19060.03 39
19061.34 51
19062.64 50
19063.95 43
19065.25 37
19066.56 37
19067.86 32
19069.17 55
19070.47 45
19071.78 50
19073.09 37
19074.39 41
19075.70 57
19077.00 38
19078.31 31
19079.61 40
19080.92 38
19082.23 59
19083.53 47
19084.84 29
19086.14 47
19087.45 53
19088.76 51
19090.06 38
19091.37 46
19092.67 38
19093.98 44
19095.29 38
19096.59 42
19097.90 31
19099.21 40
19100.51 51
19101.82 34
19103.12 34
19104.43 33
19105.74 54
19107.04 53
19108.35 58
19109.66 42
19110.97 47
19112.27 41
19113.58 44
19114.89 36
19116.19 33
19117.50 39
19118.81 57
19120.11 35
19121.42 31
19122.73 32
19124.04 44
19125.34 45
19126.65 42
19127.96 36
19129.27 43
19130.57 44
19131.88 72
19133.19 49
19134.50 49
19135.80 43
19137.11 59
19138.42 49
19139.73 43
19141.03 36
19142.34 50
19143.65 55
19144.96 52
19146.27 34
19147.57 30
19148.88 42
19150.19 42
19151.50 44
19152.81 49
19154.12 39
19155.42 49
19156.73 46
19158.04 39
19159.35 28
19160.66 44
19161.97 49
19163.28 38
19164.58 39
19165.89 30
19167.20 52
19168.51 52
19169.82 57
19171.13 38
19172.44 47
19173.75 40
19175.05 38
19176.36 43
19177.67 48
19178.98 34
19180.29 31
19181.60 47
19182.91 48
19184.22 42
19185.53 37
19186.84 44
19188.15 26
19189.46 49
19190.77 42
19192.08 49
19193.39 31
19194.70 51
19196.01 44
19197.31 46
19198.62 46
19199.93 38
19201.24 49
19202.55 36
19203.86 41
19205.17 37
19206.48 48
19207.79 33
19209.10 39
19210.42 42
19211.73 34
19213.04 31
19214.35 29
19215.66 47
19216.97 34
19218.28 40
19219.59 34
19220.90 43
19222.21 43
19223.52 35
19224.83 38
19226.14 44
19227.45 32
19228.76 44
19230.07 29
19231.39 29
19232.70 33
19234.01 49
19235.32 38
19236.63 51
19237.94 39
19239.25 44
19240.56 49
19241.87 46
19243.19 45
19244.50 36
19245.81 39
19247.12 49
19248.43 41
19249.74 37
19251.05 53
19252.37 41
19253.68 46
19254.99 28
19256.30 44
19257.61 48
19258.93 47
19260.24 40
19261.55 46
19262.86 39
19264.17 48
19265.49 44
19266.80 26
19268.11 51
19269.42 23
19270.73 42
19272.05 44
19273.36 41
19274.67 43
19275.98 36
19277.30 33
19278.61 50
19279.92 45
19281.23 48
19282.55 38
19283.86 34
19285.17 49
19286.49 40
19287.80 35
19289.11 35
19290.42 50
19291.74 49
19293.05 31
19294.36 35
19295.68 31
19296.99 49
19298.30 36
19299.62 43
19300.93 37
19302.24 35
19303.56 42
19304.87 39
19306.18 44
19307.50 49
19308.81 36
19310.12 43
19311.44 26
19312.75 41
19314.07 37
19315.38 40
19316.69 48
19318.01 44
19319.32 38
19320.64 45
19321.95 39
19323.26 49
19324.58 45
19325.89 35
19327.21 42
19328.52 37
19329.83 45
19331.15 36
19332.46 38
19333.78 51
19335.09 34
19336.41 30
19337.72 31
19339.04 34
19340.35 37
19341.67 49
19342.98 57
19344.29 48
19345.61 30
19346.92 39
19348.24 43
19349.55 45
19350.87 35
19352.18 46
19353.50 47
19354.82 35
19356.13 37
19357.45 44
19358.76 36
19360.08 33
19361.39 50
19362.71 25
19364.02 38
19365.34 40
19366.65 42
19367.97 52
19369.28 39
19370.60 32
19371.92 32
19373.23 39
19374.55 59
19375.86 34
19377.18 42
19378.50 32
19379.81 35
19381.13 31
19382.44 45
19383.76 34
19385.08 37
19386.39 41
19387.71 55
19389.03 40
19390.34 32
19391.66 44
19392.97 36
19394.29 47
19395.61 49
19396.92 40
19398.24 35
19399.56 39
19400.87 48
19402.19 58
19403.51 37
19404.82 43
19406.14 40
19407.46 40
19408.78 48
19410.09 51
19411.41 61
19412.73 37
19414.04 37
19415.36 42
19416.68 64
19418.00 28
19419.31 40
19420.63 42
19421.95 49
19423.27 38
19424.58 45
19425.90 47
19427.22 37
19428.54 45
19429.85 47
19431.17 36
19432.49 45
19433.81 49
19435.13 39
19436.44 49
19437.76 37
19439.08 48
19440.40 44
19441.72 44
19443.03 44
19444.35 58
19445.67 50
19446.99 39
19448.31 38
19449.63 53
19450.94 40
19452.26 38
19453.58 39
19454.90 32
19456.22 49
19457.54 47
19458.86 32
19460.17 44
19461.49 63
19462.81 49
19464.13 49
19465.45 42
19466.77 38
19468.09 50
19469.41 53
19470.73 49
19472.04 38
19473.36 55
19474.68 52
19476.00 45
19477.32 38
19478.64 41
19479.96 49
19481.28 64
19482.60 55
19483.92 54
19485.24 42
19486.56 46
19487.88 52
19489.20 42
19490.52 37
19491.84 43
19493.16 54
19494.48 38
19495.80 39
19497.12 36
19498.44 48
19499.76 28
19501.08 48
19502.40 38
19503.72 44
19505.04 50
19506.36 48
19507.68 38
19509.00 38
19510.32 42
19511.64 41
19512.96 38
19514.28 33
19515.60 39
19516.92 43
19518.24 41
19519.56 43
19520.89 51
19522.21 39
19523.53 47
19524.85 28
19526.17 48
19527.49 40
19528.81 33
19530.13 39
19531.45 30
19532.78 43
19534.10 24
19535.42 49
19536.74 30
19538.06 44
19539.38 36
19540.70 43
19542.02 29
19543.35 43
19544.67 34
19545.99 44
19547.31 38
19548.63 55
19549.96 49
19551.28 34
19552.60 41
19553.92 23
19555.24 33
19556.56 37
19557.89 43
19559.21 48
19560.53 56
19561.85 46
19563.18 42
19564.50 43
19565.82 35
19567.14 40
19568.47 48
19569.79 32
19571.11 44
19572.43 34
19573.76 39
19575.08 47
19576.40 32
19577.72 40
19579.05 42
19580.37 32
19581.69 34
19583.02 43
19584.34 44
19585.66 51
19586.98 42
19588.31 49
19589.63 38
19590.95 45
19592.28 45
19593.60 41
19594.92 47
19596.25 46
19597.57 42
19598.89 50
19600.22 59
19601.54 38
19602.86 35
19604.19 29
19605.51 63
19606.84 34
19608.16 38
19609.48 42
19610.81 36
19612.13 33
19613.46 36
19614.78 34
19616.10 39
19617.43 43
19618.75 46
19620.08 64
19621.40 37
19622.72 58
19624.05 33
19625.37 51
19626.70 50
19628.02 48
19629.35 42
19630.67 46
19632.00 40
19633.32 35
19634.64 51
19635.97 35
19637.29 43
19638.62 49
19639.94 39
19641.27 51
19642.59 59
19643.92 40
19645.24 53
19646.57 40
19647.89 50
19649.22 28
19650.54 26
19651.87 26
19653.19 34
19654.52 41
19655.85 29
19657.17 46
19658.50 39
19659.82 36
19661.15 29
19662.47 44
19663.80 37
19665.12 44
19666.45 40
19667.78 54
19669.10 35
19670.43 38
19671.75 35
19673.08 32
19674.41 31
19675.73 24
19677.06 43
19678.38 41
19679.71 30
19681.04 34
19682.36 49
19683.69 33
19685.02 31
19686.34 35
19687.67 44
19689.00 31
19690.32 66
19691.65 38
19692.98 38
19694.30 44
19695.63 25
19696.96 52
19698.28 40
19699.61 36
19700.94 30
19702.26 39
19703.59 38
19704.92 47
19706.24 42
19707.57 41
19708.90 26
19710.23 43
19711.55 38
19712.88 52
19714.21 39
19715.54 39
19716.86 43
19718.19 47
19719.52 38
19720.85 35
19722.17 57
19723.50 47
19724.83 58
19726.16 32
19727.48 44
19728.81 53
19730.14 39
19731.47 37
19732.80 45
19734.12 60
19735.45 64
19736.78 41
19738.11 29
19739.44 25
19740.76 48
19742.09 71
19743.42 43
19744.75 50
19746.08 38
19747.41 54
19748.74 64
19750.06 52
19751.39 38
19752.72 61
19754.05 47
19755.38 38
19756.71 35
19758.04 37
19759.37 60
19760.69 61
19762.02 47
19763.35 42
19764.68 42
19766.01 44
19767.34 47
19768.67 34
19770.00 40
19771.33 34
19772.66 54
19773.99 47
19775.32 30
19776.65 44
19777.97 39
19779.30 36
19780.63 26
19781.96 41
19783.29 51
19784.62 45
19785.95 49
19787.28 44
19788.61 30
19789.94 42
19791.27 49
19792.60 40
19793.93 27
19795.26 37
19796.59 40
19797.92 40
19799.25 38
19800.58 40
19801.91 42
19803.24 49
19804.57 42
19805.91 38
19807.24 51
19808.57 42
19809.90 41
19811.23 40
19812.56 54
19813.89 49
19815.22 51
19816.55 39
19817.88 39
19819.21 39
19820.54 42
19821.87 48
19823.21 34
19824.54 49
19825.87 29
19827.20 52
19828.53 39
19829.86 41
19831.19 36
19832.52 54
19833.86 45
19835.19 48
19836.52 41
19837.85 47
19839.18 28
19840.51 40
19841.85 43
19843.18 52
19844.51 38
19845.84 53
19847.17 45
19848.50 40
19849.84 66
19851.17 50
19852.50 49
19853.83 39
19855.16 46
19856.50 36
19857.83 48
19859.16 32
19860.49 54
19861.83 53
19863.16 47
19864.49 29
19865.82 40
19867.16 41
19868.49 46
19869.82 39
19871.15 40
19872.49 41
19873.82 37
19875.15 30
19876.48 34
19877.82 38
19879.15 35
19880.48 38
19881.82 38
19883.15 31
19884.48 43
19885.82 51
19887.15 34
19888.48 40
19889.82 40
19891.15 35
19892.48 40
19893.82 22
19895.15 45
19896.48 39
19897.82 36
19899.15 29
19900.48 39
19901.82 41
19903.15 27
19904.49 46
19905.82 43
19907.15 28
19908.49 37
19909.82 33
19911.15 35
19912.49 35
19913.82 31
19915.16 35
19916.49 33
19917.83 49
19919.16 33
19920.49 50
19921.83 31
19923.16 45
19924.50 40
19925.83 33
19927.17 40
19928.50 44
19929.84 44
19931.17 39
19932.51 47
19933.84 38
19935.17 42
19936.51 42
19937.84 43
19939.18 47
19940.51 43
19941.85 39
19943.18 36
19944.52 39
19945.86 38
19947.19 43
19948.53 42
19949.86 37
19951.20 34
19952.53 37
19953.87 33
19955.20 41
19956.54 31
19957.87 43
19959.21 26
19960.55 38
19961.88 34
19963.22 46
19964.55 45
19965.89 55
19967.22 41
19968.56 43
19969.90 47
19971.23 48
19972.57 38
19973.90 38
19975.24 42
19976.58 39
19977.91 43
19979.25 43
19980.59 55
19981.92 39
19983.26 32
19984.59 42
19985.93 49
19987.27 32
19988.60 32
19989.94 64
19991.28 35
19992.61 66
19993.95 40
19995.29 50
19996.63 28
19997.96 49
19999.30 43
20000.64 50
20001.97 26
20003.31 43
20004.65 52
20005.98 65
20007.32 44
20008.66 47
20010.00 39
20011.33 46
20012.67 32
20014.01 37
20015.35 46
20016.68 33
20018.02 43
20019.36 31
20020.70 36
20022.03 24
20023.37 43
20024.71 40
20026.05 32
20027.39 38
20028.72 60
20030.06 59
20031.40 52
20032.74 40
20034.08 45
20035.41 52
20036.75 38
20038.09 44
20039.43 40
20040.77 37
20042.11 35
20043.44 40
20044.78 36
20046.12 34
20047.46 39
20048.80 43
20050.14 45
20051.48 33
20052.82 29
20054.15 36
20055.49 53
20056.83 48
20058.17 47
20059.51 31
20060.85 40
20062.19 32
20063.53 34
20064.87 30
20066.21 45
20067.55 32
20068.88 42
20070.22 42
20071.56 36
20072.90 35
20074.24 41
20075.58 34
20076.92 37
20078.26 48
20079.60 43
20080.94 36
20082.28 34
20083.62 50
20084.96 52
20086.30 44
20087.64 34
20088.98 39
20090.32 48
20091.66 34
20093.00 48
20094.34 44
20095.68 51
20097.02 36
20098.36 48
20099.70 41
20101.04 46
20102.38 51
20103.72 47
20105.06 33
20106.40 42
20107.74 34
20109.08 45
20110.43 32
20111.77 29
20113.11 34
20114.45 34
20115.79 40
20117.13 42
20118.47 35
20119.81 37
20121.15 52
20122.49 43
20123.83 40
20125.18 49
20126.52 40
20127.86 40
20129.20 45
20130.54 37
20131.88 26
20133.22 40
20134.57 50
20135.91 36
20137.25 36
20138.59 49
20139.93 47
20141.27 31
