# Supplementary material for: MALDI-TOF MS typing enables the classification of brewing yeasts of the genus Saccharomyces to major beer styles
Source: PLoS One. 2017 Aug 9;12(8):e0181694. doi: 10.1371/journal.pone.0181694 (PMC5549903; doi:10.1371/journal.pone.0181694)
Supplement: S15 File — The directory includes 90 raw files and was zipped to “.zip”; the folder has three strains with 30 spectra per strain; S1 Text explains the raw files with an example and Table 1 represents the yeast strains used within the experiment. (ZIP) [file pone.0181694.s018.zip › 43-45/30669-454-OG-WB-WB-YPG-18h-E-E_2015-11-10__0_B3_1.dat]

2000.57 1033
2000.99 1071
2001.41 1121
2001.83 1062
2002.26 1007
2002.68 1010
2003.10 1066
2003.52 977
2003.94 911
2004.36 959
2004.79 1014
2005.21 1018
2005.63 1039
2006.05 1008
2006.48 997
2006.90 927
2007.32 940
2007.74 1034
2008.16 1077
2008.59 1040
2009.01 1107
2009.43 958
2009.85 1038
2010.28 1062
2010.70 1045
2011.12 1013
2011.55 861
2011.97 941
2012.39 905
2012.81 912
2013.24 979
2013.66 1022
2014.08 958
2014.51 910
2014.93 882
2015.35 916
2015.78 936
2016.20 981
2016.62 1000
2017.05 968
2017.47 921
2017.89 931
2018.32 1063
2018.74 999
2019.16 963
2019.59 955
2020.01 971
2020.43 989
2020.86 1058
2021.28 1059
2021.70 1064
2022.13 1069
2022.55 1019
2022.98 1000
2023.40 928
2023.82 1013
2024.25 904
2024.67 999
2025.10 968
2025.52 965
2025.95 1030
2026.37 960
2026.79 967
2027.22 1070
2027.64 957
2028.07 878
2028.49 837
2028.92 905
2029.34 1000
2029.77 851
2030.19 890
2030.61 1018
2031.04 956
2031.46 888
2031.89 910
2032.31 975
2032.74 990
2033.16 920
2033.59 966
2034.01 988
2034.44 1096
2034.86 1030
2035.29 938
2035.72 963
2036.14 1045
2036.57 1004
2036.99 912
2037.42 926
2037.84 972
2038.27 1039
2038.69 1099
2039.12 937
2039.54 1004
2039.97 1034
2040.40 1012
2040.82 1009
2041.25 988
2041.67 1019
2042.10 965
2042.53 1020
2042.95 927
2043.38 944
2043.80 1000
2044.23 999
2044.66 1175
2045.08 1035
2045.51 1015
2045.94 994
2046.36 1066
2046.79 1067
2047.21 1001
2047.64 1004
2048.07 1051
2048.49 1149
2048.92 1231
2049.35 1131
2049.77 1187
2050.20 1215
2050.63 1113
2051.06 1104
2051.48 1015
2051.91 965
2052.34 968
2052.76 1015
2053.19 961
2053.62 1068
2054.04 1044
2054.47 1034
2054.90 1016
2055.33 1017
2055.75 985
2056.18 1035
2056.61 889
2057.04 977
2057.46 996
2057.89 1037
2058.32 963
2058.75 928
2059.17 1029
2059.60 1095
2060.03 1084
2060.46 1079
2060.89 1081
2061.31 933
2061.74 1031
2062.17 999
2062.60 1094
2063.03 1051
2063.45 1118
2063.88 1255
2064.31 1274
2064.74 1325
2065.17 1200
2065.60 1357
2066.02 1422
2066.45 1481
2066.88 1557
2067.31 1544
2067.74 1573
2068.17 1226
2068.60 1294
2069.02 1174
2069.45 1118
2069.88 958
2070.31 960
2070.74 1075
2071.17 1145
2071.60 1067
2072.03 1083
2072.46 1079
2072.89 1105
2073.31 1058
2073.74 1147
2074.17 999
2074.60 1215
2075.03 1210
2075.46 1059
2075.89 990
2076.32 1069
2076.75 970
2077.18 1084
2077.61 1129
2078.04 1169
2078.47 1084
2078.90 1018
2079.33 973
2079.76 943
2080.19 1055
2080.62 1078
2081.05 1076
2081.48 1054
2081.91 936
2082.34 928
2082.77 855
2083.20 855
2083.63 943
2084.06 1008
2084.49 842
2084.92 1010
2085.35 959
2085.78 1076
2086.21 1036
2086.64 992
2087.07 965
2087.50 1014
2087.93 915
2088.36 919
2088.80 940
2089.23 1002
2089.66 1051
2090.09 957
2090.52 983
2090.95 969
2091.38 932
2091.81 991
2092.24 952
2092.67 1079
2093.11 1118
2093.54 1000
2093.97 940
2094.40 916
2094.83 937
2095.26 858
2095.69 920
2096.13 935
2096.56 915
2096.99 1079
2097.42 1037
2097.85 956
2098.28 853
2098.72 944
2099.15 773
2099.58 784
2100.01 877
2100.44 830
2100.88 824
2101.31 889
2101.74 967
2102.17 1043
2102.60 966
2103.04 995
2103.47 892
2103.90 1002
2104.33 916
2104.77 876
2105.20 995
2105.63 935
2106.06 1021
2106.50 977
2106.93 1050
2107.36 961
2107.79 1101
2108.23 1040
2108.66 983
2109.09 1031
2109.53 1056
2109.96 901
2110.39 919
2110.83 883
2111.26 888
2111.69 922
2112.12 870
2112.56 965
2112.99 880
2113.42 1011
2113.86 973
2114.29 975
2114.72 1006
2115.16 1100
2115.59 987
2116.03 910
2116.46 849
2116.89 959
2117.33 963
2117.76 959
2118.19 988
2118.63 968
2119.06 1080
2119.50 890
2119.93 940
2120.36 959
2120.80 911
2121.23 865
2121.67 921
2122.10 1106
2122.53 1016
2122.97 928
2123.40 881
2123.84 983
2124.27 1036
2124.71 922
2125.14 933
2125.58 1024
2126.01 852
2126.45 911
2126.88 893
2127.31 923
2127.75 947
2128.18 844
2128.62 1001
2129.05 1001
2129.49 921
2129.92 948
2130.36 957
2130.79 946
2131.23 1022
2131.66 1012
2132.10 1026
2132.54 915
2132.97 1035
2133.41 1029
2133.84 1054
2134.28 894
2134.71 1012
2135.15 956
2135.58 925
2136.02 1047
2136.45 1106
2136.89 897
2137.33 828
2137.76 975
2138.20 964
2138.63 954
2139.07 909
2139.51 1054
2139.94 964
2140.38 849
2140.81 833
2141.25 975
2141.69 828
2142.12 1009
2142.56 952
2143.00 801
2143.43 879
2143.87 877
2144.30 919
2144.74 901
2145.18 798
2145.61 1005
2146.05 1013
2146.49 847
2146.92 855
2147.36 823
2147.80 967
2148.24 1041
2148.67 1120
2149.11 1058
2149.55 1015
2149.98 1103
2150.42 1129
2150.86 1099
2151.29 1074
2151.73 1159
2152.17 1133
2152.61 1116
2153.04 1170
2153.48 1022
2153.92 938
2154.36 973
2154.79 917
2155.23 983
2155.67 950
2156.11 907
2156.54 903
2156.98 1007
2157.42 837
2157.86 917
2158.30 1019
2158.73 1080
2159.17 959
2159.61 877
2160.05 946
2160.49 964
2160.92 971
2161.36 899
2161.80 923
2162.24 975
2162.68 960
2163.12 966
2163.55 986
2163.99 868
2164.43 1008
2164.87 1052
2165.31 908
2165.75 947
2166.19 943
2166.63 958
2167.06 932
2167.50 886
2167.94 833
2168.38 974
2168.82 896
2169.26 1049
2169.70 945
2170.14 1037
2170.58 1133
2171.02 1210
2171.45 1265
2171.89 1225
2172.33 1313
2172.77 1152
2173.21 1386
2173.65 1305
2174.09 1398
2174.53 1381
2174.97 1356
2175.41 1323
2175.85 1343
2176.29 1464
2176.73 1489
2177.17 1464
2177.61 1411
2178.05 1395
2178.49 1135
2178.93 1112
2179.37 1061
2179.81 1088
2180.25 1114
2180.69 951
2181.13 963
2181.57 986
2182.01 940
2182.45 998
2182.89 963
2183.33 884
2183.77 1001
2184.21 1024
2184.65 967
2185.09 981
2185.53 977
2185.97 1021
2186.42 984
2186.86 1057
2187.30 1082
2187.74 964
2188.18 957
2188.62 987
2189.06 1091
2189.50 974
2189.94 898
2190.38 1025
2190.83 1060
2191.27 938
2191.71 924
2192.15 1015
2192.59 1045
2193.03 998
2193.47 1033
2193.92 1080
2194.36 1128
2194.80 1019
2195.24 1006
2195.68 1068
2196.12 1082
2196.57 999
2197.01 1063
2197.45 997
2197.89 937
2198.33 1133
2198.78 1066
2199.22 1095
2199.66 1071
2200.10 946
2200.54 1035
2200.99 984
2201.43 1004
2201.87 983
2202.31 939
2202.76 1056
2203.20 876
2203.64 927
2204.08 903
2204.53 975
2204.97 982
2205.41 934
2205.85 1002
2206.30 1019
2206.74 912
2207.18 1055
2207.62 1022
2208.07 1106
2208.51 1028
2208.95 944
2209.40 1043
2209.84 1002
2210.28 979
2210.73 1071
2211.17 1051
2211.61 970
2212.06 1000
2212.50 1016
2212.94 1022
2213.39 949
2213.83 948
2214.27 973
2214.72 1012
2215.16 1032
2215.60 1084
2216.05 1016
2216.49 1080
2216.94 968
2217.38 886
2217.82 876
2218.27 824
2218.71 820
2219.16 793
2219.60 847
2220.04 855
2220.49 864
2220.93 922
2221.38 802
2221.82 848
2222.27 992
2222.71 988
2223.15 963
2223.60 973
2224.04 963
2224.49 975
2224.93 925
2225.38 1085
2225.82 1047
2226.27 1014
2226.71 1052
2227.16 1180
2227.60 1094
2228.05 1061
2228.49 1002
2228.94 1091
2229.38 1045
2229.83 1054
2230.27 1057
2230.72 948
2231.16 957
2231.61 915
2232.05 1016
2232.50 1039
2232.94 1125
2233.39 1126
2233.83 1027
2234.28 1044
2234.73 1025
2235.17 954
2235.62 951
2236.06 857
2236.51 979
2236.95 967
2237.40 906
2237.85 852
2238.29 796
2238.74 820
2239.18 939
2239.63 1019
2240.08 848
2240.52 919
2240.97 852
2241.42 706
2241.86 793
2242.31 953
2242.75 970
2243.20 903
2243.65 770
2244.09 849
2244.54 960
2244.99 951
2245.43 924
2245.88 877
2246.33 809
2246.77 843
2247.22 886
2247.67 851
2248.12 770
2248.56 794
2249.01 835
2249.46 861
2249.90 977
2250.35 973
2250.80 940
2251.24 912
2251.69 804
2252.14 918
2252.59 832
2253.03 930
2253.48 922
2253.93 925
2254.38 894
2254.82 873
2255.27 886
2255.72 890
2256.17 821
2256.62 819
2257.06 844
2257.51 780
2257.96 813
2258.41 850
2258.86 809
2259.30 854
2259.75 870
2260.20 800
2260.65 788
2261.10 845
2261.54 853
2261.99 985
2262.44 851
2262.89 888
2263.34 962
2263.79 951
2264.23 913
2264.68 844
2265.13 925
2265.58 884
2266.03 1024
2266.48 923
2266.93 920
2267.38 931
2267.82 967
2268.27 958
2268.72 876
2269.17 836
2269.62 905
2270.07 992
2270.52 916
2270.97 1026
2271.42 995
2271.87 1035
2272.32 1175
2272.77 1125
2273.22 1076
2273.66 1062
2274.11 859
2274.56 902
2275.01 894
2275.46 890
2275.91 942
2276.36 868
2276.81 826
2277.26 764
2277.71 893
2278.16 901
2278.61 866
2279.06 818
2279.51 847
2279.96 826
2280.41 852
2280.86 897
2281.31 903
2281.76 911
2282.21 922
2282.66 794
2283.11 787
2283.56 773
2284.02 790
2284.47 810
2284.92 850
2285.37 859
2285.82 961
2286.27 885
2286.72 906
2287.17 922
2287.62 999
2288.07 1137
2288.52 1250
2288.97 1398
2289.42 1308
2289.88 1259
2290.33 1422
2290.78 1689
2291.23 1639
2291.68 1606
2292.13 1668
2292.58 1625
2293.03 1593
2293.49 1564
2293.94 1396
2294.39 1321
2294.84 1210
2295.29 1138
2295.74 1254
2296.20 1121
2296.65 1057
2297.10 962
2297.55 977
2298.00 1008
2298.46 926
2298.91 954
2299.36 973
2299.81 924
2300.26 857
2300.72 911
2301.17 887
2301.62 886
2302.07 852
2302.52 960
2302.98 905
2303.43 926
2303.88 873
2304.33 780
2304.79 885
2305.24 919
2305.69 787
2306.14 834
2306.60 922
2307.05 901
2307.50 1057
2307.96 985
2308.41 1044
2308.86 954
2309.31 985
2309.77 1061
2310.22 1112
2310.67 1016
2311.13 1078
2311.58 1091
2312.03 1154
2312.49 1119
2312.94 1052
2313.39 951
2313.85 862
2314.30 986
2314.75 829
2315.21 884
2315.66 833
2316.12 856
2316.57 1072
2317.02 1010
2317.48 975
2317.93 1009
2318.38 1002
2318.84 945
2319.29 825
2319.75 933
2320.20 1015
2320.65 984
2321.11 945
2321.56 1028
2322.02 1020
2322.47 897
2322.93 978
2323.38 1065
2323.83 1062
2324.29 1020
2324.74 1265
2325.20 1411
2325.65 1522
2326.11 1397
2326.56 1315
2327.02 1545
2327.47 1399
2327.93 1465
2328.38 1381
2328.84 1325
2329.29 1192
2329.75 1101
2330.20 1182
2330.66 1173
2331.11 1164
2331.57 1064
2332.02 1019
2332.48 1022
2332.93 1090
2333.39 1031
2333.84 921
2334.30 1040
2334.75 898
2335.21 923
2335.67 858
2336.12 962
2336.58 978
2337.03 1023
2337.49 1035
2337.94 1010
2338.40 904
2338.86 874
2339.31 986
2339.77 885
2340.22 929
2340.68 975
2341.14 887
2341.59 964
2342.05 884
2342.50 866
2342.96 919
2343.42 842
2343.87 818
2344.33 987
2344.79 860
2345.24 776
2345.70 853
2346.16 887
2346.61 883
2347.07 1007
2347.53 881
2347.98 895
2348.44 969
2348.90 1013
2349.35 888
2349.81 949
2350.27 891
2350.72 876
2351.18 968
2351.64 933
2352.10 842
2352.55 855
2353.01 827
2353.47 839
2353.93 812
2354.38 904
2354.84 875
2355.30 882
2355.76 858
2356.21 763
2356.67 820
2357.13 746
2357.59 876
2358.04 921
2358.50 851
2358.96 778
2359.42 937
2359.87 907
2360.33 947
2360.79 933
2361.25 944
2361.71 922
2362.17 946
2362.62 914
2363.08 916
2363.54 987
2364.00 987
2364.46 880
2364.92 922
2365.37 879
2365.83 901
2366.29 897
2366.75 870
2367.21 850
2367.67 850
2368.13 885
2368.58 939
2369.04 898
2369.50 835
2369.96 956
2370.42 924
2370.88 890
2371.34 934
2371.80 1057
2372.26 973
2372.72 994
2373.17 961
2373.63 1022
2374.09 1069
2374.55 917
2375.01 1038
2375.47 1033
2375.93 971
2376.39 978
2376.85 956
2377.31 939
2377.77 966
2378.23 925
2378.69 1059
2379.15 1008
2379.61 938
2380.07 849
2380.53 885
2380.99 942
2381.45 1028
2381.91 956
2382.37 906
2382.83 927
2383.29 951
2383.75 970
2384.21 882
2384.67 885
2385.13 890
2385.59 793
2386.05 860
2386.51 904
2386.97 914
2387.43 857
2387.89 910
2388.35 944
2388.82 971
2389.28 917
2389.74 863
2390.20 772
2390.66 871
2391.12 924
2391.58 868
2392.04 872
2392.50 962
2392.96 927
2393.42 992
2393.89 953
2394.35 906
2394.81 820
2395.27 843
2395.73 917
2396.19 851
2396.65 830
2397.12 852
2397.58 880
2398.04 798
2398.50 982
2398.96 886
2399.42 903
2399.89 868
2400.35 903
2400.81 884
2401.27 779
2401.73 795
2402.20 819
2402.66 938
2403.12 895
2403.58 886
2404.04 792
2404.51 839
2404.97 870
2405.43 920
2405.89 886
2406.36 880
2406.82 810
2407.28 873
2407.74 770
2408.21 854
2408.67 953
2409.13 872
2409.59 750
2410.06 751
2410.52 809
2410.98 863
2411.45 812
2411.91 740
2412.37 765
2412.84 806
2413.30 867
2413.76 857
2414.22 885
2414.69 952
2415.15 872
2415.61 826
2416.08 859
2416.54 800
2417.00 828
2417.47 879
2417.93 912
2418.40 905
2418.86 1003
2419.32 923
2419.79 845
2420.25 856
2420.71 869
2421.18 963
2421.64 827
2422.11 837
2422.57 802
2423.03 878
2423.50 815
2423.96 796
2424.43 833
2424.89 837
2425.35 802
2425.82 804
2426.28 939
2426.75 864
2427.21 896
2427.68 932
2428.14 925
2428.61 939
2429.07 941
2429.54 761
2430.00 846
2430.46 749
2430.93 791
2431.39 838
2431.86 735
2432.32 788
2432.79 679
2433.25 827
2433.72 830
2434.18 891
2434.65 784
2435.11 841
2435.58 839
2436.04 850
2436.51 726
2436.98 806
2437.44 891
2437.91 826
2438.37 839
2438.84 860
2439.30 895
2439.77 788
2440.23 955
2440.70 929
2441.17 862
2441.63 884
2442.10 936
2442.56 964
2443.03 947
2443.50 918
2443.96 947
2444.43 861
2444.89 859
2445.36 895
2445.83 777
2446.29 749
2446.76 679
2447.23 776
2447.69 768
2448.16 778
2448.62 822
2449.09 748
2449.56 773
2450.02 902
2450.49 873
2450.96 882
2451.42 880
2451.89 893
2452.36 851
2452.82 809
2453.29 856
2453.76 809
2454.23 847
2454.69 792
2455.16 725
2455.63 763
2456.09 849
2456.56 780
2457.03 823
2457.50 786
2457.96 855
2458.43 860
2458.90 779
2459.37 817
2459.83 817
2460.30 866
2460.77 883
2461.24 917
2461.70 737
2462.17 760
2462.64 804
2463.11 749
2463.58 748
2464.04 790
2464.51 900
2464.98 824
2465.45 783
2465.92 779
2466.38 827
2466.85 818
2467.32 802
2467.79 823
2468.26 773
2468.73 763
2469.19 886
2469.66 936
2470.13 792
2470.60 823
2471.07 702
2471.54 713
2472.01 757
2472.47 758
2472.94 871
2473.41 861
2473.88 727
2474.35 757
2474.82 848
2475.29 810
2475.76 751
2476.23 775
2476.70 824
2477.16 739
2477.63 744
2478.10 846
2478.57 762
2479.04 675
2479.51 717
2479.98 724
2480.45 789
2480.92 821
2481.39 800
2481.86 836
2482.33 804
2482.80 890
2483.27 768
2483.74 781
2484.21 757
2484.68 752
2485.15 885
2485.62 861
2486.09 859
2486.56 844
2487.03 958
2487.50 949
2487.97 910
2488.44 903
2488.91 952
2489.38 923
2489.85 783
2490.32 793
2490.79 900
2491.26 895
2491.73 908
2492.20 902
2492.67 859
2493.14 839
2493.61 842
2494.09 877
2494.56 921
2495.03 875
2495.50 896
2495.97 867
2496.44 895
2496.91 851
2497.38 811
2497.85 864
2498.32 821
2498.80 861
2499.27 749
2499.74 737
2500.21 867
2500.68 811
2501.15 743
2501.62 801
2502.10 849
2502.57 798
2503.04 822
2503.51 866
2503.98 839
2504.45 864
2504.93 791
2505.40 877
2505.87 849
2506.34 857
2506.81 804
2507.29 752
2507.76 803
2508.23 802
2508.70 841
2509.17 807
2509.65 852
2510.12 852
2510.59 799
2511.06 890
2511.54 988
2512.01 921
2512.48 977
2512.95 1020
2513.43 973
2513.90 1004
2514.37 951
2514.84 977
2515.32 966
2515.79 1008
2516.26 1016
2516.74 961
2517.21 929
2517.68 906
2518.16 869
2518.63 898
2519.10 904
2519.57 970
2520.05 910
2520.52 842
2520.99 837
2521.47 795
2521.94 849
2522.42 848
2522.89 923
2523.36 869
2523.84 708
2524.31 792
2524.78 724
2525.26 771
2525.73 807
2526.20 827
2526.68 833
2527.15 877
2527.63 869
2528.10 900
2528.57 839
2529.05 930
2529.52 925
2530.00 1006
2530.47 930
2530.95 916
2531.42 890
2531.89 858
2532.37 893
2532.84 923
2533.32 873
2533.79 901
2534.27 912
2534.74 854
2535.22 840
2535.69 811
2536.17 868
2536.64 896
2537.11 958
2537.59 905
2538.06 931
2538.54 872
2539.01 862
2539.49 979
2539.97 1034
2540.44 1007
2540.92 971
2541.39 953
2541.87 874
2542.34 894
2542.82 904
2543.29 928
2543.77 981
2544.24 962
2544.72 905
2545.19 885
2545.67 871
2546.15 943
2546.62 883
2547.10 850
2547.57 916
2548.05 961
2548.52 973
2549.00 866
2549.48 896
2549.95 967
2550.43 1044
2550.91 972
2551.38 977
2551.86 1004
2552.33 909
2552.81 878
2553.29 919
2553.76 1044
2554.24 902
2554.72 820
2555.19 832
2555.67 920
2556.15 886
2556.62 848
2557.10 812
2557.58 949
2558.05 895
2558.53 805
2559.01 836
2559.48 838
2559.96 863
2560.44 851
2560.91 770
2561.39 765
2561.87 772
2562.35 833
2562.82 886
2563.30 881
2563.78 767
2564.26 747
2564.73 831
2565.21 818
2565.69 952
2566.17 854
2566.64 900
2567.12 781
2567.60 731
2568.08 775
2568.55 879
2569.03 879
2569.51 831
2569.99 855
2570.47 749
2570.94 773
2571.42 843
2571.90 832
2572.38 751
2572.86 793
2573.33 784
2573.81 740
2574.29 843
2574.77 755
2575.25 748
2575.73 785
2576.20 833
2576.68 824
2577.16 791
2577.64 786
2578.12 697
2578.60 772
2579.08 764
2579.56 785
2580.03 759
2580.51 871
2580.99 794
2581.47 709
2581.95 789
2582.43 685
2582.91 729
2583.39 782
2583.87 760
2584.35 774
2584.83 807
2585.30 811
2585.78 900
2586.26 844
2586.74 728
2587.22 770
2587.70 724
2588.18 759
2588.66 838
2589.14 762
2589.62 714
2590.10 817
2590.58 786
2591.06 819
2591.54 757
2592.02 858
2592.50 831
2592.98 771
2593.46 692
2593.94 802
2594.42 794
2594.90 769
2595.38 757
2595.86 769
2596.34 829
2596.82 796
2597.30 745
2597.78 729
2598.26 802
2598.74 837
2599.23 735
2599.71 763
2600.19 768
2600.67 780
2601.15 799
2601.63 828
2602.11 872
2602.59 762
2603.07 861
2603.55 759
2604.03 732
2604.52 761
2605.00 774
2605.48 710
2605.96 779
2606.44 720
2606.92 829
2607.40 765
2607.88 801
2608.37 846
2608.85 836
2609.33 712
2609.81 749
2610.29 804
2610.77 797
2611.26 758
2611.74 691
2612.22 769
2612.70 704
2613.18 643
2613.67 724
2614.15 704
2614.63 802
2615.11 790
2615.59 799
2616.08 759
2616.56 861
2617.04 914
2617.52 832
2618.01 815
2618.49 772
2618.97 812
2619.45 777
2619.93 875
2620.42 710
2620.90 710
2621.38 805
2621.87 825
2622.35 869
2622.83 904
2623.31 822
2623.80 756
2624.28 765
2624.76 746
2625.25 800
2625.73 730
2626.21 825
2626.70 840
2627.18 763
2627.66 793
2628.15 770
2628.63 713
2629.11 859
2629.60 772
2630.08 929
2630.56 922
2631.05 939
2631.53 822
2632.01 831
2632.50 1019
2632.98 890
2633.46 831
2633.95 872
2634.43 756
2634.92 794
2635.40 751
2635.88 732
2636.37 712
2636.85 737
2637.34 795
2637.82 774
2638.31 823
2638.79 682
2639.27 744
2639.76 783
2640.24 741
2640.73 719
2641.21 834
2641.70 831
2642.18 774
2642.67 768
2643.15 783
2643.63 766
2644.12 765
2644.60 805
2645.09 813
2645.57 754
2646.06 675
2646.54 765
2647.03 838
2647.51 814
2648.00 827
2648.48 746
2648.97 763
2649.46 787
2649.94 747
2650.43 668
2650.91 639
2651.40 783
2651.88 852
2652.37 796
2652.85 695
2653.34 697
2653.82 887
2654.31 769
2654.80 764
2655.28 797
2655.77 831
2656.25 825
2656.74 742
2657.23 825
2657.71 825
2658.20 744
2658.68 756
2659.17 783
2659.66 745
2660.14 827
2660.63 726
2661.11 772
2661.60 763
2662.09 809
2662.57 753
2663.06 737
2663.55 732
2664.03 758
2664.52 756
2665.01 777
2665.49 757
2665.98 828
2666.47 754
2666.95 758
2667.44 776
2667.93 759
2668.42 661
2668.90 629
2669.39 689
2669.88 796
2670.36 780
2670.85 714
2671.34 770
2671.83 711
2672.31 800
2672.80 829
2673.29 976
2673.78 873
2674.26 839
2674.75 902
2675.24 906
2675.73 875
2676.21 925
2676.70 907
2677.19 953
2677.68 1018
2678.16 909
2678.65 852
2679.14 815
2679.63 832
2680.12 819
2680.61 732
2681.09 704
2681.58 832
2682.07 748
2682.56 655
2683.05 745
2683.53 807
2684.02 786
2684.51 718
2685.00 804
2685.49 860
2685.98 819
2686.47 717
2686.95 687
2687.44 741
2687.93 749
2688.42 613
2688.91 729
2689.40 742
2689.89 776
2690.38 745
2690.87 806
2691.35 813
2691.84 767
2692.33 784
2692.82 820
2693.31 865
2693.80 942
2694.29 739
2694.78 761
2695.27 811
2695.76 764
2696.25 761
2696.74 730
2697.23 679
2697.72 722
2698.21 809
2698.70 837
2699.19 841
2699.68 770
2700.17 703
2700.66 758
2701.15 715
2701.64 751
2702.13 879
2702.62 758
2703.11 802
2703.60 824
2704.09 849
2704.58 885
2705.07 866
2705.56 843
2706.05 792
2706.54 821
2707.03 795
2707.52 725
2708.01 796
2708.50 815
2708.99 765
2709.48 751
2709.97 692
2710.46 698
2710.96 702
2711.45 736
2711.94 803
2712.43 783
2712.92 787
2713.41 806
2713.90 774
2714.39 786
2714.88 751
2715.38 746
2715.87 767
2716.36 800
2716.85 712
2717.34 649
2717.83 650
2718.32 684
2718.82 709
2719.31 671
2719.80 692
2720.29 722
2720.78 736
2721.27 759
2721.77 759
2722.26 875
2722.75 761
2723.24 728
2723.73 815
2724.23 846
2724.72 831
2725.21 789
2725.70 758
2726.19 808
2726.69 824
2727.18 873
2727.67 809
2728.16 853
2728.66 744
2729.15 650
2729.64 658
2730.13 725
2730.63 656
2731.12 822
2731.61 845
2732.11 826
2732.60 742
2733.09 816
2733.58 703
2734.08 714
2734.57 745
2735.06 764
2735.56 765
2736.05 778
2736.54 867
2737.04 805
2737.53 813
2738.02 866
2738.52 733
2739.01 754
2739.50 804
2740.00 783
2740.49 681
2740.98 758
2741.48 897
2741.97 864
2742.46 805
2742.96 761
2743.45 729
2743.95 665
2744.44 790
2744.93 759
2745.43 736
2745.92 783
2746.42 821
2746.91 752
2747.40 765
2747.90 834
2748.39 785
2748.89 790
2749.38 801
2749.88 790
2750.37 835
2750.86 759
2751.36 786
2751.85 816
2752.35 798
2752.84 682
2753.34 716
2753.83 729
2754.33 760
2754.82 707
2755.32 806
2755.81 856
2756.31 778
2756.80 715
2757.30 814
2757.79 719
2758.29 745
2758.78 675
2759.28 799
2759.77 827
2760.27 782
2760.76 852
2761.26 854
2761.75 759
2762.25 657
2762.75 787
2763.24 835
2763.74 810
2764.23 844
2764.73 872
2765.22 802
2765.72 730
2766.22 698
2766.71 751
2767.21 724
2767.70 775
2768.20 830
2768.70 875
2769.19 818
2769.69 780
2770.18 742
2770.68 606
2771.18 652
2771.67 719
2772.17 758
2772.67 801
2773.16 772
2773.66 829
2774.16 874
2774.65 844
2775.15 733
2775.65 874
2776.14 910
2776.64 906
2777.14 782
2777.63 832
2778.13 889
2778.63 882
2779.12 873
2779.62 858
2780.12 821
2780.62 945
2781.11 857
2781.61 781
2782.11 685
2782.60 704
2783.10 783
2783.60 730
2784.10 709
2784.59 723
2785.09 753
2785.59 698
2786.09 798
2786.58 735
2787.08 692
2787.58 773
2788.08 723
2788.58 725
2789.07 712
2789.57 806
2790.07 678
2790.57 625
2791.07 641
2791.56 767
2792.06 813
2792.56 679
2793.06 672
2793.56 722
2794.06 669
2794.55 722
2795.05 788
2795.55 767
2796.05 746
2796.55 824
2797.05 826
2797.55 795
2798.04 750
2798.54 743
2799.04 729
2799.54 845
2800.04 726
2800.54 722
2801.04 735
2801.54 681
2802.04 689
2802.53 664
2803.03 689
2803.53 702
2804.03 763
2804.53 748
2805.03 704
2805.53 769
2806.03 727
2806.53 654
2807.03 722
2807.53 799
2808.03 784
2808.53 822
2809.03 792
2809.53 935
2810.03 829
2810.53 836
2811.03 802
2811.53 799
2812.03 744
2812.53 748
2813.03 758
2813.53 819
2814.03 710
2814.53 731
2815.03 761
2815.53 754
2816.03 783
2816.53 742
2817.03 621
2817.53 668
2818.03 768
2818.53 758
2819.03 778
2819.53 879
2820.03 851
2820.53 774
2821.03 850
2821.53 831
2822.03 858
2822.54 830
2823.04 789
2823.54 862
2824.04 801
2824.54 808
2825.04 801
2825.54 651
2826.04 734
2826.54 771
2827.05 729
2827.55 789
2828.05 702
2828.55 697
2829.05 742
2829.55 797
2830.05 844
2830.56 776
2831.06 681
2831.56 837
2832.06 759
2832.56 705
2833.06 743
2833.57 780
2834.07 805
2834.57 762
2835.07 820
2835.57 767
2836.08 788
2836.58 820
2837.08 756
2837.58 748
2838.09 788
2838.59 790
2839.09 749
2839.59 717
2840.09 726
2840.60 769
2841.10 750
2841.60 657
2842.11 705
2842.61 832
2843.11 828
2843.61 772
2844.12 772
2844.62 835
2845.12 748
2845.62 807
2846.13 883
2846.63 878
2847.13 845
2847.64 971
2848.14 937
2848.64 833
2849.15 915
2849.65 936
2850.15 854
2850.66 859
2851.16 969
2851.66 812
2852.17 784
2852.67 901
2853.17 923
2853.68 915
2854.18 963
2854.69 890
2855.19 838
2855.69 915
2856.20 779
2856.70 841
2857.20 724
2857.71 844
2858.21 812
2858.72 791
2859.22 790
2859.73 739
2860.23 700
2860.73 713
2861.24 726
2861.74 694
2862.25 683
2862.75 632
2863.26 708
2863.76 687
2864.27 790
2864.77 695
2865.27 696
2865.78 703
2866.28 710
2866.79 655
2867.29 702
2867.80 823
2868.30 782
2868.81 720
2869.31 673
2869.82 709
2870.32 699
2870.83 700
2871.33 803
2871.84 795
2872.34 814
2872.85 743
2873.36 825
2873.86 763
2874.37 800
2874.87 895
2875.38 806
2875.88 779
2876.39 774
2876.89 734
2877.40 743
2877.91 807
2878.41 840
2878.92 749
2879.42 760
2879.93 709
2880.44 780
2880.94 792
2881.45 824
2881.95 696
2882.46 758
2882.97 931
2883.47 751
2883.98 745
2884.49 803
2884.99 791
2885.50 906
2886.00 820
2886.51 776
2887.02 821
2887.52 822
2888.03 862
2888.54 958
2889.04 928
2889.55 884
2890.06 825
2890.57 885
2891.07 981
2891.58 853
2892.09 881
2892.59 879
2893.10 985
2893.61 996
2894.12 1102
2894.62 1152
2895.13 1207
2895.64 1270
2896.14 1234
2896.65 1135
2897.16 1177
2897.67 1213
2898.17 1093
2898.68 1115
2899.19 1057
2899.70 1074
2900.21 1133
2900.71 1078
2901.22 899
2901.73 928
2902.24 989
2902.74 895
2903.25 954
2903.76 977
2904.27 1001
2904.78 978
2905.29 975
2905.79 962
2906.30 901
2906.81 966
2907.32 847
2907.83 972
2908.34 921
2908.84 953
2909.35 971
2909.86 974
2910.37 876
2910.88 917
2911.39 979
2911.90 880
2912.40 731
2912.91 791
2913.42 741
2913.93 682
2914.44 791
2914.95 855
2915.46 845
2915.97 863
2916.48 826
2916.99 756
2917.50 875
2918.00 901
2918.51 842
2919.02 721
2919.53 780
2920.04 751
2920.55 757
2921.06 705
2921.57 688
2922.08 723
2922.59 741
2923.10 726
2923.61 749
2924.12 767
2924.63 761
2925.14 795
2925.65 822
2926.16 747
2926.67 734
2927.18 825
2927.69 806
2928.20 759
2928.71 773
2929.22 731
2929.73 651
2930.24 658
2930.75 743
2931.26 718
2931.77 636
2932.28 712
2932.79 757
2933.30 729
2933.82 745
2934.33 759
2934.84 701
2935.35 773
2935.86 888
2936.37 914
2936.88 768
2937.39 765
2937.90 786
2938.41 813
2938.92 799
2939.44 797
2939.95 768
2940.46 801
2940.97 899
2941.48 899
2941.99 777
2942.50 837
2943.02 914
2943.53 839
2944.04 795
2944.55 816
2945.06 735
2945.57 722
2946.09 848
2946.60 799
2947.11 912
2947.62 837
2948.13 789
2948.64 851
2949.16 801
2949.67 766
2950.18 753
2950.69 711
2951.21 679
2951.72 724
2952.23 749
2952.74 700
2953.25 769
2953.77 721
2954.28 649
2954.79 641
2955.30 646
2955.82 751
2956.33 713
2956.84 695
2957.36 705
2957.87 745
2958.38 901
2958.89 804
2959.41 703
2959.92 695
2960.43 741
2960.95 783
2961.46 762
2961.97 844
2962.49 776
2963.00 781
2963.51 894
2964.03 835
2964.54 717
2965.05 787
2965.57 718
2966.08 746
2966.59 771
2967.11 661
2967.62 753
2968.13 807
2968.65 769
2969.16 799
2969.67 794
2970.19 762
2970.70 702
2971.22 670
2971.73 781
2972.24 820
2972.76 805
2973.27 802
2973.79 762
2974.30 681
2974.82 723
2975.33 796
2975.84 851
2976.36 755
2976.87 888
2977.39 851
2977.90 797
2978.42 894
2978.93 836
2979.45 820
2979.96 900
2980.47 785
2980.99 770
2981.50 789
2982.02 767
2982.53 821
2983.05 824
2983.56 874
2984.08 859
2984.59 850
2985.11 793
2985.62 885
2986.14 846
2986.66 826
2987.17 818
2987.69 823
2988.20 918
2988.72 827
2989.23 902
2989.75 798
2990.26 915
2990.78 1032
2991.29 1028
2991.81 888
2992.33 927
2992.84 835
2993.36 888
2993.87 852
2994.39 909
2994.91 934
2995.42 931
2995.94 949
2996.45 1048
2996.97 940
2997.49 1076
2998.00 1076
2998.52 1150
2999.04 1147
2999.55 1113
3000.07 1072
3000.58 1295
3001.10 1259
3001.62 1467
3002.13 1393
3002.65 1489
3003.17 1698
3003.68 1868
3004.20 1962
3004.72 2255
3005.23 2608
3005.75 2460
3006.27 2661
3006.79 2456
3007.30 2210
3007.82 2260
3008.34 2038
3008.85 1753
3009.37 1554
3009.89 1413
3010.41 1385
3010.92 1120
3011.44 1089
3011.96 1224
3012.48 1115
3012.99 884
3013.51 944
3014.03 987
3014.55 1006
3015.06 975
3015.58 1016
3016.10 906
3016.62 941
3017.14 929
3017.65 966
3018.17 1051
3018.69 962
3019.21 989
3019.73 1026
3020.24 931
3020.76 999
3021.28 1040
3021.80 990
3022.32 975
3022.84 1031
3023.35 1017
3023.87 1033
3024.39 1101
3024.91 1073
3025.43 1075
3025.95 915
3026.47 850
3026.98 874
3027.50 1086
3028.02 1091
3028.54 930
3029.06 872
3029.58 940
3030.10 923
3030.62 893
3031.14 946
3031.65 913
3032.17 869
3032.69 884
3033.21 830
3033.73 810
3034.25 826
3034.77 764
3035.29 783
3035.81 829
3036.33 867
3036.85 793
3037.37 788
3037.89 843
3038.41 935
3038.93 996
3039.45 1005
3039.97 863
3040.49 957
3041.01 902
3041.53 925
3042.05 1020
3042.57 888
3043.09 912
3043.61 981
3044.13 925
3044.65 1104
3045.17 1056
3045.69 957
3046.21 933
3046.73 978
3047.25 860
3047.77 871
3048.29 869
3048.81 819
3049.33 858
3049.85 909
3050.37 815
3050.89 761
3051.42 789
3051.94 796
3052.46 865
3052.98 831
3053.50 866
3054.02 813
3054.54 769
3055.06 834
3055.58 862
3056.11 836
3056.63 886
3057.15 837
3057.67 815
3058.19 691
3058.71 849
3059.23 956
3059.76 908
3060.28 889
3060.80 904
3061.32 794
3061.84 749
3062.36 754
3062.89 867
3063.41 932
3063.93 879
3064.45 918
3064.97 865
3065.50 940
3066.02 996
3066.54 935
3067.06 929
3067.58 909
3068.11 940
3068.63 874
3069.15 795
3069.67 826
3070.20 897
3070.72 851
3071.24 919
3071.76 916
3072.29 904
3072.81 860
3073.33 967
3073.85 878
3074.38 887
3074.90 827
3075.42 833
3075.95 942
3076.47 1076
3076.99 929
3077.51 930
3078.04 949
3078.56 905
3079.08 1035
3079.61 1042
3080.13 1016
3080.65 997
3081.18 1003
3081.70 1090
3082.22 1109
3082.75 1147
3083.27 1129
3083.80 1045
3084.32 1213
3084.84 1230
3085.37 1165
3085.89 1103
3086.41 1151
3086.94 1161
3087.46 1032
3087.99 1034
3088.51 1002
3089.03 1027
3089.56 1066
3090.08 1104
3090.61 1101
3091.13 1028
3091.65 1017
3092.18 1031
3092.70 1021
3093.23 1148
3093.75 1099
3094.28 969
3094.80 1220
3095.33 1169
3095.85 1170
3096.38 1137
3096.90 1146
3097.42 1110
3097.95 1238
3098.47 1313
3099.00 1386
3099.52 1525
3100.05 1641
3100.57 1920
3101.10 2574
3101.62 2908
3102.15 3044
3102.67 3821
3103.20 4452
3103.73 5388
3104.25 5361
3104.78 5639
3105.30 5203
3105.83 4986
3106.35 4592
3106.88 3891
3107.40 3210
3107.93 2984
3108.45 2456
3108.98 1974
3109.51 1777
3110.03 1805
3110.56 1989
3111.08 1921
3111.61 1962
3112.14 1944
3112.66 1877
3113.19 1845
3113.71 1966
3114.24 1905
3114.77 1790
3115.29 1693
3115.82 1609
3116.35 1530
3116.87 1453
3117.40 1403
3117.93 1353
3118.45 1193
3118.98 1146
3119.50 1481
3120.03 1168
3120.56 1180
3121.09 1250
3121.61 1338
3122.14 1279
3122.67 1421
3123.19 1433
3123.72 1338
3124.25 1173
3124.77 1222
3125.30 1276
3125.83 1297
3126.36 1175
3126.88 1050
3127.41 1070
3127.94 1078
3128.46 1155
3128.99 1179
3129.52 1107
3130.05 1059
3130.57 1099
3131.10 1026
3131.63 1066
3132.16 1034
3132.69 982
3133.21 904
3133.74 949
3134.27 918
3134.80 869
3135.32 1017
3135.85 962
3136.38 859
3136.91 880
3137.44 996
3137.97 917
3138.49 864
3139.02 877
3139.55 868
3140.08 787
3140.61 920
3141.14 892
3141.66 909
3142.19 830
3142.72 799
3143.25 1001
3143.78 1032
3144.31 915
3144.84 1037
3145.36 922
3145.89 870
3146.42 909
3146.95 901
3147.48 1028
3148.01 983
3148.54 967
3149.07 1047
3149.60 1088
3150.13 1124
3150.66 1170
3151.18 1078
3151.71 1029
3152.24 984
3152.77 1078
3153.30 1147
3153.83 991
3154.36 1055
3154.89 1099
3155.42 1014
3155.95 1141
3156.48 1203
3157.01 1190
3157.54 1153
3158.07 1072
3158.60 1103
3159.13 1024
3159.66 1015
3160.19 1087
3160.72 1100
3161.25 1037
3161.78 1040
3162.31 1015
3162.84 1054
3163.37 988
3163.90 951
3164.43 1083
3164.96 924
3165.49 973
3166.02 939
3166.55 760
3167.08 781
3167.61 786
3168.15 888
3168.68 814
3169.21 814
3169.74 821
3170.27 906
3170.80 869
3171.33 895
3171.86 874
3172.39 871
3172.92 931
3173.46 998
3173.99 972
3174.52 942
3175.05 921
3175.58 904
3176.11 965
3176.64 1163
3177.17 1127
3177.71 963
3178.24 886
3178.77 825
3179.30 824
3179.83 864
3180.36 839
3180.90 858
3181.43 933
3181.96 848
3182.49 884
3183.02 903
3183.56 941
3184.09 886
3184.62 908
3185.15 916
3185.68 948
3186.22 963
3186.75 925
3187.28 825
3187.81 897
3188.35 908
3188.88 913
3189.41 821
3189.94 794
3190.48 811
3191.01 914
3191.54 883
3192.07 864
3192.61 905
3193.14 785
3193.67 887
3194.21 847
3194.74 868
3195.27 875
3195.81 822
3196.34 846
3196.87 906
3197.40 862
3197.94 821
3198.47 862
3199.00 854
3199.54 893
3200.07 821
3200.60 887
3201.14 849
3201.67 885
3202.21 1092
3202.74 985
3203.27 899
3203.81 953
3204.34 1008
3204.87 870
3205.41 902
3205.94 934
3206.48 1038
3207.01 917
3207.54 982
3208.08 1020
3208.61 879
3209.15 1081
3209.68 1029
3210.21 955
3210.75 1060
3211.28 1073
3211.82 1032
3212.35 1056
3212.89 1040
3213.42 1074
3213.96 955
3214.49 1009
3215.02 967
3215.56 1010
3216.09 967
3216.63 817
3217.16 852
3217.70 884
3218.23 833
3218.77 881
3219.30 933
3219.84 881
3220.37 831
3220.91 930
3221.44 979
3221.98 933
3222.51 893
3223.05 1006
3223.58 971
3224.12 978
3224.66 941
3225.19 1052
3225.73 1006
3226.26 1009
3226.80 1005
3227.33 1120
3227.87 1011
3228.41 957
3228.94 1048
3229.48 853
3230.01 827
3230.55 765
3231.08 969
3231.62 958
3232.16 1014
3232.69 1008
3233.23 1083
3233.77 962
3234.30 1008
3234.84 1064
3235.37 1107
3235.91 1027
3236.45 1082
3236.98 1071
3237.52 1088
3238.06 1084
3238.59 1080
3239.13 995
3239.67 1159
3240.20 1066
3240.74 1038
3241.28 1010
3241.81 931
3242.35 1184
3242.89 1139
3243.42 1040
3243.96 1071
3244.50 1120
3245.04 1060
3245.57 1157
3246.11 1110
3246.65 1103
3247.19 1071
3247.72 1081
3248.26 1088
3248.80 1213
3249.33 1233
3249.87 1080
3250.41 1110
3250.95 1146
3251.49 1158
3252.02 1284
3252.56 1181
3253.10 1064
3253.64 1256
3254.17 1134
3254.71 1158
3255.25 1140
3255.79 1229
3256.33 1140
3256.86 1179
3257.40 1219
3257.94 1307
3258.48 1403
3259.02 1535
3259.56 1494
3260.09 1674
3260.63 1702
3261.17 1882
3261.71 1870
3262.25 2153
3262.79 2454
3263.33 2712
3263.86 2760
3264.40 3312
3264.94 3537
3265.48 3581
3266.02 4068
3266.56 4216
3267.10 4199
3267.64 4689
3268.18 4524
3268.71 4595
3269.25 4705
3269.79 4176
3270.33 3827
3270.87 3428
3271.41 2836
3271.95 2475
3272.49 2127
3273.03 1798
3273.57 1645
3274.11 1645
3274.65 1490
3275.19 1443
3275.73 1493
3276.27 1405
3276.81 1499
3277.35 1440
3277.89 1329
3278.43 1399
3278.97 1388
3279.51 1421
3280.05 1483
3280.59 1520
3281.13 1376
3281.67 1505
3282.21 1435
3282.75 1486
3283.29 1428
3283.83 1458
3284.37 1379
3284.91 1294
3285.45 1248
3285.99 1378
3286.53 1388
3287.07 1509
3287.61 1515
3288.15 1514
3288.69 1618
3289.23 1613
3289.77 1475
3290.32 1327
3290.86 1370
3291.40 1519
3291.94 1607
3292.48 1381
3293.02 1486
3293.56 1535
3294.10 1709
3294.64 1795
3295.19 1872
3295.73 2004
3296.27 1829
3296.81 2148
3297.35 2017
3297.89 1770
3298.43 1882
3298.98 1853
3299.52 1953
3300.06 1654
3300.60 1484
3301.14 1568
3301.68 1460
3302.23 1549
3302.77 1476
3303.31 1524
3303.85 1703
3304.39 1445
3304.94 1444
3305.48 1425
3306.02 1446
3306.56 1406
3307.10 1419
3307.65 1484
3308.19 1364
3308.73 1461
3309.27 1372
3309.82 1283
3310.36 1329
3310.90 1281
3311.44 1422
3311.99 1342
3312.53 1285
3313.07 1247
3313.62 1354
3314.16 1455
3314.70 1290
3315.24 1477
3315.79 1562
3316.33 1602
3316.87 1610
3317.42 1619
3317.96 1721
3318.50 1763
3319.05 1603
3319.59 1590
3320.13 1570
3320.68 1587
3321.22 1456
3321.76 1429
3322.31 1399
3322.85 1569
3323.39 1510
3323.94 1390
3324.48 1508
3325.02 1497
3325.57 1542
3326.11 1476
3326.66 1390
3327.20 1228
3327.74 1200
3328.29 1279
3328.83 1268
3329.38 1401
3329.92 1305
3330.46 1354
3331.01 1512
3331.55 1683
3332.10 1965
3332.64 2363
3333.19 3021
3333.73 3709
3334.27 4360
3334.82 5232
3335.36 6281
3335.91 7102
3336.45 7932
3337.00 8501
3337.54 8393
3338.09 8513
3338.63 8485
3339.18 7609
3339.72 6772
3340.27 6060
3340.81 4989
3341.36 4107
3341.90 3492
3342.45 2824
3342.99 2470
3343.54 2170
3344.08 1857
3344.63 1591
3345.17 1628
3345.72 1652
3346.27 1604
3346.81 1498
3347.36 1478
3347.90 1508
3348.45 1455
3348.99 1547
3349.54 1712
3350.08 1917
3350.63 1908
3351.18 1888
3351.72 1978
3352.27 2189
3352.81 2276
3353.36 2286
3353.91 2162
3354.45 2073
3355.00 1879
3355.54 1792
3356.09 1811
3356.64 1633
3357.18 1405
3357.73 1372
3358.28 1487
3358.82 1332
3359.37 1260
3359.92 1249
3360.46 1206
3361.01 1181
3361.56 1232
3362.10 1323
3362.65 1356
3363.20 1312
3363.74 1356
3364.29 1289
3364.84 1239
3365.38 1381
3365.93 1321
3366.48 1340
3367.03 1379
3367.57 1390
3368.12 1186
3368.67 1305
3369.22 1417
3369.76 1419
3370.31 1394
3370.86 1263
3371.40 1149
3371.95 1285
3372.50 1411
3373.05 1525
3373.60 1507
3374.14 1614
3374.69 1573
3375.24 1445
3375.79 1468
3376.33 1537
3376.88 1623
3377.43 1480
3377.98 1420
3378.53 1416
3379.07 1357
3379.62 1258
3380.17 1207
3380.72 1218
3381.27 1131
3381.82 1113
3382.36 1033
3382.91 1109
3383.46 1111
3384.01 1127
3384.56 1084
3385.11 1114
3385.66 1152
3386.20 1136
3386.75 1097
3387.30 1182
3387.85 1082
3388.40 975
3388.95 1019
3389.50 1030
3390.05 1141
3390.60 1076
3391.15 1156
3391.69 1092
3392.24 1074
3392.79 1027
3393.34 1044
3393.89 964
3394.44 1014
3394.99 957
3395.54 930
3396.09 957
3396.64 921
3397.19 954
3397.74 971
3398.29 958
3398.84 900
3399.39 963
3399.94 1022
3400.49 1058
3401.04 981
3401.59 929
3402.14 928
3402.69 902
3403.24 863
3403.79 899
3404.34 799
3404.89 853
3405.44 802
3405.99 780
3406.54 895
3407.09 851
3407.64 980
3408.19 831
3408.74 865
3409.29 944
3409.84 929
3410.39 963
3410.94 968
3411.49 1043
3412.05 1063
3412.60 1122
3413.15 1134
3413.70 1055
3414.25 1048
3414.80 1136
3415.35 1210
3415.90 1086
3416.45 946
3417.00 1043
3417.56 1011
3418.11 937
3418.66 903
3419.21 886
3419.76 885
3420.31 991
3420.86 978
3421.42 1070
3421.97 1097
3422.52 1034
3423.07 1047
3423.62 1089
3424.17 1150
3424.73 1102
3425.28 1201
3425.83 1226
3426.38 1217
3426.93 1155
3427.49 1071
3428.04 1089
3428.59 1147
3429.14 991
3429.69 995
3430.25 1054
3430.80 1062
3431.35 1011
3431.90 1034
3432.46 917
3433.01 1069
3433.56 1055
3434.11 1127
3434.67 1105
3435.22 1051
3435.77 1033
3436.33 878
3436.88 953
3437.43 936
3437.98 975
3438.54 908
3439.09 997
3439.64 1018
3440.20 1015
3440.75 1135
3441.30 1123
3441.86 1025
3442.41 1133
3442.96 1086
3443.52 1100
3444.07 999
3444.62 1003
3445.18 960
3445.73 835
3446.28 863
3446.84 900
3447.39 790
3447.94 771
3448.50 805
3449.05 938
3449.61 1039
3450.16 993
3450.71 998
3451.27 945
3451.82 828
3452.38 848
3452.93 848
3453.48 900
3454.04 858
3454.59 866
3455.15 864
3455.70 931
3456.26 836
3456.81 876
3457.36 869
3457.92 919
3458.47 924
3459.03 960
3459.58 984
3460.14 1013
3460.69 947
3461.25 1024
3461.80 894
3462.36 880
3462.91 937
3463.47 862
3464.02 922
3464.58 956
3465.13 858
3465.69 912
3466.24 1114
3466.80 995
3467.35 1076
3467.91 1043
3468.46 1008
3469.02 1018
3469.57 1059
3470.13 996
3470.68 1056
3471.24 1024
3471.80 1109
3472.35 1180
3472.91 1097
3473.46 1055
3474.02 1076
3474.57 1215
3475.13 1196
3475.69 1138
3476.24 1036
3476.80 1103
3477.35 1071
3477.91 1046
3478.47 1166
3479.02 1057
3479.58 1147
3480.14 1165
3480.69 1187
3481.25 1158
3481.80 1123
3482.36 1257
3482.92 1241
3483.47 1318
3484.03 1371
3484.59 1344
3485.14 1356
3485.70 1208
3486.26 1276
3486.81 1436
3487.37 1301
3487.93 1469
3488.49 1829
3489.04 2109
3489.60 2461
3490.16 3033
3490.71 3432
3491.27 3926
3491.83 4504
3492.39 4863
3492.94 5090
3493.50 5362
3494.06 5370
3494.62 5498
3495.17 5088
3495.73 4251
3496.29 3793
3496.85 3207
3497.40 2850
3497.96 2453
3498.52 2394
3499.08 2156
3499.63 2023
3500.19 2182
3500.75 2263
3501.31 2306
3501.87 2607
3502.42 2782
3502.98 2888
3503.54 3033
3504.10 3342
3504.66 3582
3505.22 3682
3505.77 3781
3506.33 3710
3506.89 3847
3507.45 3673
3508.01 3626
3508.57 3214
3509.12 2818
3509.68 2683
3510.24 2522
3510.80 2130
3511.36 1941
3511.92 1863
3512.48 1717
3513.04 1699
3513.60 1586
3514.15 1547
3514.71 1550
3515.27 1330
3515.83 1274
3516.39 1237
3516.95 1052
3517.51 1068
3518.07 1117
3518.63 1057
3519.19 1090
3519.75 1098
3520.31 1095
3520.87 1168
3521.43 1284
3521.98 1150
3522.54 1229
3523.10 1301
3523.66 1404
3524.22 1249
3524.78 1362
3525.34 1275
3525.90 1112
3526.46 1057
3527.02 1048
3527.58 959
3528.14 957
3528.70 1007
3529.26 1083
3529.82 1087
3530.38 1101
3530.95 1062
3531.51 987
3532.07 1099
3532.63 1138
3533.19 1042
3533.75 1109
3534.31 1193
3534.87 1283
3535.43 1044
3535.99 969
3536.55 1093
3537.11 1079
3537.67 1125
3538.23 1046
3538.79 951
3539.36 1116
3539.92 1056
3540.48 1073
3541.04 1046
3541.60 1081
3542.16 974
3542.72 1156
3543.28 1173
3543.85 1163
3544.41 1111
3544.97 1172
3545.53 1164
3546.09 1096
3546.65 1086
3547.21 1116
3547.78 1072
3548.34 1023
3548.90 932
3549.46 971
3550.02 1107
3550.59 984
3551.15 945
3551.71 936
3552.27 823
3552.83 809
3553.40 851
3553.96 920
3554.52 950
3555.08 827
3555.64 900
3556.21 844
3556.77 879
3557.33 879
3557.89 868
3558.46 915
3559.02 940
3559.58 866
3560.14 853
3560.71 867
3561.27 1013
3561.83 913
3562.40 843
3562.96 943
3563.52 974
3564.08 858
3564.65 886
3565.21 964
3565.77 934
3566.34 925
3566.90 886
3567.46 807
3568.03 800
3568.59 820
3569.15 853
3569.72 825
3570.28 770
3570.84 783
3571.41 823
3571.97 852
3572.53 792
3573.10 792
3573.66 875
3574.23 911
3574.79 933
3575.35 1068
3575.92 1025
3576.48 1042
3577.05 997
3577.61 1001
3578.17 1099
3578.74 1230
3579.30 1241
3579.87 998
3580.43 1050
3580.99 995
3581.56 940
3582.12 858
3582.69 990
3583.25 902
3583.82 917
3584.38 917
3584.95 951
3585.51 887
3586.08 884
3586.64 921
3587.21 885
3587.77 799
3588.34 816
3588.90 859
3589.47 792
3590.03 747
3590.60 872
3591.16 843
3591.73 799
3592.29 767
3592.86 839
3593.42 885
3593.99 826
3594.55 914
3595.12 911
3595.68 814
3596.25 787
3596.81 783
3597.38 797
3597.95 782
3598.51 822
3599.08 791
3599.64 820
3600.21 759
3600.77 765
3601.34 752
3601.91 738
3602.47 741
3603.04 779
3603.60 768
3604.17 760
3604.74 748
3605.30 781
3605.87 742
3606.44 765
3607.00 683
3607.57 653
3608.13 736
3608.70 728
3609.27 671
3609.83 701
3610.40 741
3610.97 681
3611.53 712
3612.10 753
3612.67 679
3613.23 708
3613.80 649
3614.37 770
3614.94 762
3615.50 692
3616.07 733
3616.64 799
3617.20 780
3617.77 813
3618.34 812
3618.91 812
3619.47 819
3620.04 895
3620.61 937
3621.18 773
3621.74 804
3622.31 806
3622.88 766
3623.45 764
3624.01 805
3624.58 746
3625.15 711
3625.72 674
3626.28 715
3626.85 715
3627.42 681
3627.99 667
3628.56 761
3629.12 750
3629.69 758
3630.26 825
3630.83 774
3631.40 704
3631.97 803
3632.53 786
3633.10 785
3633.67 870
3634.24 905
3634.81 788
3635.38 758
3635.95 835
3636.51 677
3637.08 746
3637.65 699
3638.22 755
3638.79 820
3639.36 785
3639.93 694
3640.50 813
3641.07 810
3641.63 792
3642.20 848
3642.77 835
3643.34 823
3643.91 891
3644.48 845
3645.05 742
3645.62 791
3646.19 834
3646.76 869
3647.33 828
3647.90 760
3648.47 824
3649.04 807
3649.61 792
3650.18 856
3650.75 944
3651.32 868
3651.89 1011
3652.46 1074
3653.03 1133
3653.60 936
3654.17 1113
3654.74 1088
3655.31 1102
3655.88 1070
3656.45 1042
3657.02 993
3657.59 1015
3658.16 1041
3658.73 1050
3659.30 954
3659.87 1035
3660.44 982
3661.01 982
3661.58 975
3662.15 890
3662.72 907
3663.29 960
3663.86 1126
3664.43 1123
3665.00 1157
3665.58 1221
3666.15 1192
3666.72 1174
3667.29 1390
3667.86 1273
3668.43 1254
3669.00 1186
3669.57 1197
3670.15 1041
3670.72 1091
3671.29 1021
3671.86 991
3672.43 870
3673.00 939
3673.57 952
3674.15 897
3674.72 1014
3675.29 987
3675.86 905
3676.43 851
3677.00 906
3677.58 938
3678.15 883
3678.72 936
3679.29 898
3679.86 897
3680.44 936
3681.01 892
3681.58 856
3682.15 848
3682.73 894
3683.30 851
3683.87 860
3684.44 805
3685.01 803
3685.59 743
3686.16 760
3686.73 724
3687.31 737
3687.88 803
3688.45 752
3689.02 820
3689.60 882
3690.17 838
3690.74 777
3691.31 818
3691.89 851
3692.46 811
3693.03 707
3693.61 794
3694.18 737
3694.75 672
3695.33 782
3695.90 672
3696.47 627
3697.05 701
3697.62 710
3698.19 725
3698.77 677
3699.34 677
3699.91 746
3700.49 676
3701.06 768
3701.64 733
3702.21 682
3702.78 736
3703.36 776
3703.93 762
3704.51 760
3705.08 787
3705.65 862
3706.23 876
3706.80 909
3707.38 829
3707.95 720
3708.52 854
3709.10 842
3709.67 821
3710.25 761
3710.82 767
3711.40 801
3711.97 728
3712.55 823
3713.12 771
3713.70 842
3714.27 769
3714.84 771
3715.42 860
3715.99 742
3716.57 680
3717.14 703
3717.72 794
3718.29 731
3718.87 745
3719.44 813
3720.02 879
3720.59 784
3721.17 713
3721.75 790
3722.32 816
3722.90 653
3723.47 748
3724.05 661
3724.62 749
3725.20 642
3725.77 697
3726.35 779
3726.93 669
3727.50 717
3728.08 725
3728.65 779
3729.23 762
3729.80 766
3730.38 861
3730.96 848
3731.53 740
3732.11 771
3732.69 766
3733.26 826
3733.84 761
3734.41 714
3734.99 762
3735.57 668
3736.14 734
3736.72 760
3737.30 760
3737.87 732
3738.45 723
3739.03 659
3739.60 664
3740.18 650
3740.76 713
3741.33 712
3741.91 724
3742.49 749
3743.06 683
3743.64 658
3744.22 767
3744.79 696
3745.37 635
3745.95 739
3746.53 798
3747.10 813
3747.68 762
3748.26 738
3748.84 753
3749.41 731
3749.99 810
3750.57 797
3751.15 750
3751.72 683
3752.30 819
3752.88 710
3753.46 727
3754.03 781
3754.61 689
3755.19 688
3755.77 679
3756.35 702
3756.92 672
3757.50 650
3758.08 666
3758.66 627
3759.24 712
3759.82 726
3760.39 735
3760.97 763
3761.55 753
3762.13 710
3762.71 723
3763.29 851
3763.86 854
3764.44 810
3765.02 774
3765.60 771
3766.18 683
3766.76 738
3767.34 709
3767.92 668
3768.49 676
3769.07 685
3769.65 741
3770.23 694
3770.81 753
3771.39 780
3771.97 847
3772.55 862
3773.13 794
3773.71 764
3774.29 792
3774.87 695
3775.45 803
3776.02 786
3776.60 764
3777.18 734
3777.76 693
3778.34 738
3778.92 631
3779.50 734
3780.08 807
3780.66 770
3781.24 708
3781.82 660
3782.40 605
3782.98 705
3783.56 727
3784.14 673
3784.72 705
3785.30 737
3785.88 756
3786.46 776
3787.04 711
3787.62 757
3788.20 847
3788.79 717
3789.37 749
3789.95 768
3790.53 761
3791.11 706
3791.69 746
3792.27 795
3792.85 794
3793.43 707
3794.01 743
3794.59 801
3795.17 776
3795.75 750
3796.34 829
3796.92 854
3797.50 899
3798.08 818
3798.66 798
3799.24 941
3799.82 975
3800.40 920
3800.99 891
3801.57 999
3802.15 1025
3802.73 1109
3803.31 1029
3803.89 1030
3804.48 968
3805.06 869
3805.64 936
3806.22 1056
3806.80 936
3807.38 1045
3807.97 1102
3808.55 1088
3809.13 1077
3809.71 1175
3810.29 1194
3810.88 1226
3811.46 1154
3812.04 1181
3812.62 1110
3813.21 1251
3813.79 1136
3814.37 1274
3814.95 1267
3815.54 1361
3816.12 1302
3816.70 1236
3817.28 1310
3817.87 1283
3818.45 1167
3819.03 1237
3819.61 1057
3820.20 1147
3820.78 1111
3821.36 953
3821.95 939
3822.53 929
3823.11 839
3823.70 878
3824.28 992
3824.86 936
3825.45 891
3826.03 855
3826.61 907
3827.20 893
3827.78 801
3828.36 802
3828.95 799
3829.53 759
3830.11 766
3830.70 835
3831.28 709
3831.86 722
3832.45 604
3833.03 825
3833.62 732
3834.20 656
3834.78 740
3835.37 754
3835.95 652
3836.54 676
3837.12 712
3837.71 677
3838.29 737
3838.87 754
3839.46 745
3840.04 745
3840.63 659
3841.21 760
3841.80 728
3842.38 538
3842.97 617
3843.55 778
3844.13 719
3844.72 691
3845.30 638
3845.89 615
3846.47 725
3847.06 710
3847.64 667
3848.23 723
3848.81 709
3849.40 739
3849.98 734
3850.57 738
3851.15 694
3851.74 684
3852.33 645
3852.91 628
3853.50 648
3854.08 566
3854.67 630
3855.25 584
3855.84 627
3856.42 711
3857.01 652
3857.60 654
3858.18 644
3858.77 625
3859.35 665
3859.94 636
3860.53 670
3861.11 653
3861.70 727
3862.28 573
3862.87 659
3863.46 796
3864.04 744
3864.63 720
3865.21 618
3865.80 718
3866.39 715
3866.97 726
3867.56 658
3868.15 737
3868.73 752
3869.32 644
3869.91 670
3870.49 688
3871.08 713
3871.67 760
3872.25 707
3872.84 681
3873.43 655
3874.01 706
3874.60 681
3875.19 624
3875.78 663
3876.36 753
3876.95 734
3877.54 711
3878.12 720
3878.71 716
3879.30 711
3879.89 743
3880.47 602
3881.06 666
3881.65 723
3882.24 728
3882.82 655
3883.41 593
3884.00 612
3884.59 648
3885.18 636
3885.76 609
3886.35 681
3886.94 640
3887.53 664
3888.12 741
3888.70 707
3889.29 707
3889.88 704
3890.47 754
3891.06 804
3891.65 786
3892.23 740
3892.82 796
3893.41 823
3894.00 714
3894.59 738
3895.18 682
3895.76 702
3896.35 701
3896.94 722
3897.53 680
3898.12 669
3898.71 734
3899.30 682
3899.89 676
3900.48 672
3901.06 721
3901.65 603
3902.24 635
3902.83 680
3903.42 695
3904.01 708
3904.60 652
3905.19 701
3905.78 682
3906.37 679
3906.96 748
3907.55 776
3908.14 682
3908.73 669
3909.32 744
3909.91 776
3910.50 737
3911.09 637
3911.68 743
3912.26 644
3912.85 573
3913.44 658
3914.03 613
3914.62 689
3915.22 737
3915.81 772
3916.40 678
3916.99 686
3917.58 682
3918.17 663
3918.76 621
3919.35 728
3919.94 649
3920.53 640
3921.12 739
3921.71 648
3922.30 737
3922.89 672
3923.48 659
3924.07 624
3924.66 620
3925.25 609
3925.84 615
3926.44 626
3927.03 734
3927.62 651
3928.21 650
3928.80 649
3929.39 719
3929.98 708
3930.57 691
3931.16 624
3931.76 656
3932.35 633
3932.94 553
3933.53 565
3934.12 597
3934.71 582
3935.31 550
3935.90 599
3936.49 673
3937.08 720
3937.67 584
3938.26 617
3938.86 649
3939.45 734
3940.04 684
3940.63 826
3941.22 800
3941.82 697
3942.41 698
3943.00 750
3943.59 817
3944.19 733
3944.78 661
3945.37 736
3945.96 666
3946.55 755
3947.15 656
3947.74 671
3948.33 629
3948.93 697
3949.52 700
3950.11 672
3950.70 642
3951.30 684
3951.89 653
3952.48 657
3953.08 673
3953.67 658
3954.26 673
3954.85 745
3955.45 700
3956.04 729
3956.63 654
3957.23 619
3957.82 690
3958.41 621
3959.01 636
3959.60 640
3960.19 675
3960.79 627
3961.38 670
3961.97 636
3962.57 692
3963.16 712
3963.76 745
3964.35 753
3964.94 639
3965.54 718
3966.13 737
3966.73 809
3967.32 826
3967.91 890
3968.51 825
3969.10 882
3969.70 838
3970.29 757
3970.88 734
3971.48 776
3972.07 738
3972.67 765
3973.26 703
3973.86 808
3974.45 797
3975.05 863
3975.64 773
3976.24 898
3976.83 1099
3977.42 989
3978.02 967
3978.61 1046
3979.21 1086
3979.80 1206
3980.40 1098
3980.99 881
3981.59 906
3982.18 925
3982.78 879
3983.38 974
3983.97 912
3984.57 841
3985.16 902
3985.76 850
3986.35 795
3986.95 894
3987.54 785
3988.14 783
3988.73 843
3989.33 805
3989.93 825
3990.52 822
3991.12 807
3991.71 761
3992.31 861
3992.91 842
3993.50 924
3994.10 777
3994.69 793
3995.29 773
3995.89 878
3996.48 871
3997.08 907
3997.67 790
3998.27 803
3998.87 843
3999.46 717
4000.06 771
4000.66 717
4001.25 734
4001.85 707
4002.45 762
4003.04 855
4003.64 775
4004.24 757
4004.83 821
4005.43 762
4006.03 840
4006.62 747
4007.22 745
4007.82 727
4008.42 719
4009.01 727
4009.61 737
4010.21 756
4010.80 796
4011.40 809
4012.00 743
4012.60 644
4013.19 617
4013.79 666
4014.39 685
4014.99 663
4015.58 702
4016.18 649
4016.78 742
4017.38 732
4017.98 695
4018.57 706
4019.17 645
4019.77 692
4020.37 673
4020.97 639
4021.56 662
4022.16 697
4022.76 780
4023.36 742
4023.96 719
4024.55 715
4025.15 695
4025.75 653
4026.35 633
4026.95 718
4027.55 768
4028.15 670
4028.74 787
4029.34 830
4029.94 783
4030.54 798
4031.14 759
4031.74 908
4032.34 899
4032.94 950
4033.53 997
4034.13 981
4034.73 786
4035.33 820
4035.93 936
4036.53 828
4037.13 829
4037.73 812
4038.33 793
4038.93 774
4039.53 708
4040.13 689
4040.73 692
4041.33 703
4041.92 732
4042.52 706
4043.12 722
4043.72 662
4044.32 679
4044.92 681
4045.52 684
4046.12 674
4046.72 585
4047.32 679
4047.92 685
4048.52 710
4049.12 691
4049.72 679
4050.32 656
4050.92 690
4051.52 630
4052.13 703
4052.73 659
4053.33 593
4053.93 640
4054.53 608
4055.13 593
4055.73 654
4056.33 576
4056.93 644
4057.53 692
4058.13 645
4058.73 643
4059.33 561
4059.93 617
4060.53 614
4061.14 657
4061.74 614
4062.34 578
4062.94 528
4063.54 575
4064.14 615
4064.74 604
4065.34 561
4065.95 574
4066.55 601
4067.15 618
4067.75 686
4068.35 601
4068.95 665
4069.55 628
4070.16 607
4070.76 552
4071.36 638
4071.96 585
4072.56 640
4073.17 620
4073.77 692
4074.37 744
4074.97 630
4075.57 671
4076.18 626
4076.78 598
4077.38 709
4077.98 632
4078.59 654
4079.19 663
4079.79 709
4080.39 688
4080.99 713
4081.60 705
4082.20 627
4082.80 672
4083.41 738
4084.01 752
4084.61 632
4085.21 628
4085.82 697
4086.42 710
4087.02 684
4087.63 611
4088.23 544
4088.83 537
4089.43 576
4090.04 543
4090.64 664
4091.24 751
4091.85 615
4092.45 524
4093.05 672
4093.66 695
4094.26 579
4094.86 547
4095.47 632
4096.07 645
4096.68 590
4097.28 546
4097.88 576
4098.49 588
4099.09 571
4099.69 516
4100.30 555
4100.90 529
4101.51 575
4102.11 567
4102.71 599
4103.32 620
4103.92 679
4104.53 639
4105.13 602
4105.74 603
4106.34 638
4106.94 641
4107.55 629
4108.15 595
4108.76 591
4109.36 576
4109.97 662
4110.57 580
4111.18 657
4111.78 685
4112.39 616
4112.99 586
4113.60 571
4114.20 580
4114.81 586
4115.41 543
4116.02 573
4116.62 563
4117.23 526
4117.83 602
4118.44 638
4119.04 631
4119.65 594
4120.25 578
4120.86 675
4121.46 568
4122.07 519
4122.68 489
4123.28 520
4123.89 643
4124.49 650
4125.10 663
4125.70 587
4126.31 590
4126.92 583
4127.52 596
4128.13 569
4128.73 504
4129.34 547
4129.95 618
4130.55 527
4131.16 561
4131.76 623
4132.37 632
4132.98 652
4133.58 711
4134.19 728
4134.80 646
4135.40 656
4136.01 673
4136.62 683
4137.22 725
4137.83 716
4138.44 735
4139.04 793
4139.65 734
4140.26 800
4140.86 801
4141.47 668
4142.08 760
4142.68 751
4143.29 855
4143.90 833
4144.51 796
4145.11 685
4145.72 736
4146.33 700
4146.93 684
4147.54 724
4148.15 633
4148.76 660
4149.36 620
4149.97 622
4150.58 748
4151.19 703
4151.80 714
4152.40 709
4153.01 670
4153.62 620
4154.23 574
4154.83 629
4155.44 606
4156.05 708
4156.66 722
4157.27 845
4157.87 890
4158.48 946
4159.09 933
4159.70 960
4160.31 853
4160.92 914
4161.52 973
4162.13 957
4162.74 820
4163.35 883
4163.96 743
4164.57 729
4165.18 740
4165.79 767
4166.39 734
4167.00 723
4167.61 765
4168.22 826
4168.83 691
4169.44 676
4170.05 714
4170.66 735
4171.27 708
4171.87 685
4172.48 675
4173.09 682
4173.70 700
4174.31 625
4174.92 671
4175.53 671
4176.14 630
4176.75 644
4177.36 735
4177.97 691
4178.58 622
4179.19 753
4179.80 705
4180.41 641
4181.02 587
4181.63 643
4182.24 739
4182.85 660
4183.46 689
4184.07 652
4184.68 645
4185.29 727
4185.90 681
4186.51 666
4187.12 634
4187.73 701
4188.34 636
4188.95 647
4189.56 663
4190.17 640
4190.78 515
4191.39 597
4192.00 638
4192.61 691
4193.22 693
4193.84 674
4194.45 617
4195.06 635
4195.67 659
4196.28 703
4196.89 729
4197.50 670
4198.11 633
4198.72 626
4199.33 583
4199.95 694
4200.56 704
4201.17 663
4201.78 659
4202.39 659
4203.00 609
4203.61 634
4204.23 695
4204.84 673
4205.45 613
4206.06 627
4206.67 679
4207.28 646
4207.90 654
4208.51 693
4209.12 636
4209.73 598
4210.34 591
4210.96 591
4211.57 630
4212.18 605
4212.79 573
4213.40 568
4214.02 655
4214.63 725
4215.24 655
4215.85 652
4216.47 688
4217.08 746
4217.69 709
4218.30 656
4218.92 669
4219.53 732
4220.14 745
4220.75 734
4221.37 730
4221.98 685
4222.59 731
4223.21 701
4223.82 764
4224.43 761
4225.04 773
4225.66 782
4226.27 641
4226.88 791
4227.50 770
4228.11 711
4228.72 738
4229.34 759
4229.95 852
4230.56 899
4231.18 905
4231.79 885
4232.41 1084
4233.02 1154
4233.63 1181
4234.25 1188
4234.86 1328
4235.47 1433
4236.09 1538
4236.70 1528
4237.32 1506
4237.93 1457
4238.54 1368
4239.16 1207
4239.77 1160
4240.39 1022
4241.00 895
4241.61 838
4242.23 762
4242.84 715
4243.46 770
4244.07 716
4244.69 674
4245.30 737
4245.92 780
4246.53 787
4247.14 760
4247.76 799
4248.37 858
4248.99 846
4249.60 853
4250.22 779
4250.83 740
4251.45 763
4252.06 738
4252.68 763
4253.29 750
4253.91 728
4254.52 776
4255.14 761
4255.75 766
4256.37 759
4256.99 687
4257.60 772
4258.22 803
4258.83 731
4259.45 676
4260.06 819
4260.68 791
4261.29 601
4261.91 674
4262.53 677
4263.14 698
4263.76 690
4264.37 733
4264.99 724
4265.61 797
4266.22 802
4266.84 740
4267.45 685
4268.07 738
4268.69 792
4269.30 812
4269.92 681
4270.54 900
4271.15 818
4271.77 747
4272.38 754
4273.00 700
4273.62 809
4274.23 897
4274.85 919
4275.47 872
4276.08 1081
4276.70 1066
4277.32 1054
4277.94 1065
4278.55 1089
4279.17 1079
4279.79 999
4280.40 960
4281.02 905
4281.64 853
4282.25 745
4282.87 788
4283.49 760
4284.11 738
4284.72 712
4285.34 786
4285.96 695
4286.58 708
4287.19 771
4287.81 731
4288.43 734
4289.05 702
4289.66 670
4290.28 674
4290.90 680
4291.52 683
4292.14 727
4292.75 632
4293.37 667
4293.99 738
4294.61 732
4295.23 756
4295.84 773
4296.46 724
4297.08 746
4297.70 702
4298.32 699
4298.94 707
4299.55 787
4300.17 732
4300.79 710
4301.41 632
4302.03 692
4302.65 675
4303.27 706
4303.89 678
4304.50 674
4305.12 710
4305.74 699
4306.36 686
4306.98 672
4307.60 689
4308.22 661
4308.84 673
4309.46 677
4310.08 785
4310.69 773
4311.31 693
4311.93 781
4312.55 722
4313.17 781
4313.79 737
4314.41 743
4315.03 828
4315.65 775
4316.27 768
4316.89 672
4317.51 697
4318.13 765
4318.75 784
4319.37 723
4319.99 744
4320.61 690
4321.23 777
4321.85 766
4322.47 792
4323.09 819
4323.71 832
4324.33 747
4324.95 799
4325.57 821
4326.19 841
4326.81 813
4327.43 887
4328.05 884
4328.67 789
4329.29 785
4329.91 870
4330.53 906
4331.16 833
4331.78 934
4332.40 1001
4333.02 1031
4333.64 928
4334.26 1015
4334.88 1160
4335.50 1267
4336.12 1207
4336.74 1366
4337.36 1441
4337.99 1571
4338.61 1738
4339.23 1715
4339.85 1767
4340.47 1705
4341.09 1669
4341.71 1610
4342.34 1417
4342.96 1432
4343.58 1641
4344.20 1742
4344.82 2050
4345.44 2383
4346.07 2610
4346.69 2874
4347.31 3193
4347.93 3218
4348.55 3453
4349.18 3166
4349.80 2950
4350.42 2754
4351.04 2443
4351.66 2021
4352.29 1660
4352.91 1539
4353.53 1247
4354.15 1142
4354.78 1161
4355.40 1122
4356.02 1037
4356.64 1004
4357.27 1075
4357.89 962
4358.51 1012
4359.13 1114
4359.76 1043
4360.38 1001
4361.00 1128
4361.63 1175
4362.25 1088
4362.87 1043
4363.49 908
4364.12 901
4364.74 936
4365.36 1011
4365.99 958
4366.61 908
4367.23 914
4367.86 799
4368.48 818
4369.10 870
4369.73 767
4370.35 772
4370.97 857
4371.60 654
4372.22 665
4372.85 771
4373.47 609
4374.09 631
4374.72 692
4375.34 700
4375.96 757
4376.59 795
4377.21 780
4377.84 765
4378.46 766
4379.09 779
4379.71 801
4380.33 839
4380.96 812
4381.58 812
4382.21 814
4382.83 846
4383.46 805
4384.08 760
4384.70 781
4385.33 857
4385.95 734
4386.58 803
4387.20 850
4387.83 875
4388.45 762
4389.08 672
4389.70 709
4390.33 728
4390.95 787
4391.58 836
4392.20 738
4392.83 682
4393.45 646
4394.08 673
4394.70 688
4395.33 660
4395.95 730
4396.58 777
4397.21 797
4397.83 637
4398.46 770
4399.08 810
4399.71 795
4400.33 820
4400.96 763
4401.58 697
4402.21 754
4402.84 761
4403.46 714
4404.09 665
4404.71 666
4405.34 762
4405.97 667
4406.59 657
4407.22 702
4407.85 712
4408.47 660
4409.10 693
4409.72 744
4410.35 826
4410.98 758
4411.60 682
4412.23 661
4412.86 685
4413.48 692
4414.11 667
4414.74 669
4415.36 735
4415.99 691
4416.62 654
4417.24 657
4417.87 699
4418.50 785
4419.12 660
4419.75 658
4420.38 690
4421.01 672
4421.63 598
4422.26 700
4422.89 676
4423.51 667
4424.14 659
4424.77 570
4425.40 620
4426.02 727
4426.65 780
4427.28 702
4427.91 681
4428.54 723
4429.16 699
4429.79 760
4430.42 726
4431.05 722
4431.67 649
4432.30 628
4432.93 695
4433.56 706
4434.19 669
4434.81 696
4435.44 753
4436.07 775
4436.70 659
4437.33 652
4437.96 673
4438.58 665
4439.21 653
4439.84 788
4440.47 766
4441.10 724
4441.73 643
4442.36 696
4442.98 723
4443.61 697
4444.24 684
4444.87 683
4445.50 701
4446.13 850
4446.76 690
4447.39 627
4448.02 776
4448.64 770
4449.27 714
4449.90 707
4450.53 741
4451.16 711
4451.79 808
4452.42 798
4453.05 701
4453.68 732
4454.31 829
4454.94 784
4455.57 781
4456.20 882
4456.83 982
4457.46 889
4458.09 937
4458.72 908
4459.35 818
4459.98 644
4460.61 616
4461.24 737
4461.87 702
4462.50 617
4463.13 703
4463.76 632
4464.39 646
4465.02 634
4465.65 709
4466.28 672
4466.91 642
4467.54 586
4468.17 565
4468.80 575
4469.43 559
4470.06 609
4470.69 688
4471.32 655
4471.95 733
4472.58 677
4473.21 592
4473.85 617
4474.48 571
4475.11 620
4475.74 654
4476.37 638
4477.00 589
4477.63 654
4478.26 627
4478.89 608
4479.53 640
4480.16 666
4480.79 641
4481.42 670
4482.05 664
4482.68 625
4483.31 702
4483.95 710
4484.58 729
4485.21 685
4485.84 656
4486.47 800
4487.10 786
4487.74 797
4488.37 689
4489.00 752
4489.63 814
4490.26 700
4490.90 665
4491.53 715
4492.16 653
4492.79 710
4493.43 740
4494.06 834
4494.69 756
4495.32 728
4495.96 763
4496.59 755
4497.22 675
4497.85 693
4498.49 755
4499.12 841
4499.75 903
4500.38 911
4501.02 980
4501.65 1089
4502.28 1071
4502.91 1095
4503.55 997
4504.18 1033
4504.81 1014
4505.45 893
4506.08 875
4506.71 848
4507.35 780
4507.98 773
4508.61 726
4509.25 838
4509.88 731
4510.51 707
4511.15 739
4511.78 699
4512.41 772
4513.05 803
4513.68 743
4514.32 722
4514.95 742
4515.58 608
4516.22 690
4516.85 695
4517.49 595
4518.12 569
4518.75 571
4519.39 626
4520.02 686
4520.66 655
4521.29 628
4521.92 610
4522.56 640
4523.19 587
4523.83 639
4524.46 643
4525.10 688
4525.73 692
4526.37 653
4527.00 631
4527.63 690
4528.27 686
4528.90 664
4529.54 656
4530.17 667
4530.81 612
4531.44 656
4532.08 656
4532.71 683
4533.35 742
4533.98 694
4534.62 738
4535.25 737
4535.89 714
4536.52 689
4537.16 686
4537.80 638
4538.43 609
4539.07 637
4539.70 611
4540.34 569
4540.97 611
4541.61 586
4542.24 657
4542.88 668
4543.52 687
4544.15 614
4544.79 661
4545.42 551
4546.06 606
4546.70 662
4547.33 637
4547.97 659
4548.60 587
4549.24 599
4549.88 595
4550.51 653
4551.15 567
4551.79 608
4552.42 628
4553.06 626
4553.70 571
4554.33 590
4554.97 591
4555.60 633
4556.24 574
4556.88 535
4557.52 677
4558.15 636
4558.79 634
4559.43 571
4560.06 573
4560.70 569
4561.34 644
4561.97 700
4562.61 570
4563.25 595
4563.89 698
4564.52 623
4565.16 613
4565.80 618
4566.43 565
4567.07 591
4567.71 593
4568.35 602
4568.98 620
4569.62 671
4570.26 694
4570.90 646
4571.54 582
4572.17 551
4572.81 543
4573.45 571
4574.09 561
4574.72 647
4575.36 611
4576.00 677
4576.64 654
4577.28 640
4577.92 633
4578.55 721
4579.19 659
4579.83 691
4580.47 689
4581.11 716
4581.75 611
4582.38 654
4583.02 645
4583.66 593
4584.30 635
4584.94 662
4585.58 750
4586.22 747
4586.86 759
4587.49 731
4588.13 688
4588.77 760
4589.41 784
4590.05 974
4590.69 1066
4591.33 1126
4591.97 1247
4592.61 1202
4593.25 1270
4593.89 1207
4594.52 1196
4595.16 1224
4595.80 1075
4596.44 947
4597.08 907
4597.72 779
4598.36 740
4599.00 824
4599.64 856
4600.28 807
4600.92 810
4601.56 766
4602.20 757
4602.84 846
4603.48 769
4604.12 707
4604.76 778
4605.40 768
4606.04 722
4606.68 728
4607.32 680
4607.96 767
4608.60 751
4609.24 713
4609.88 648
4610.52 592
4611.16 681
4611.80 689
4612.44 709
4613.09 666
4613.73 619
4614.37 714
4615.01 645
4615.65 597
4616.29 630
4616.93 677
4617.57 679
4618.21 642
4618.85 631
4619.49 658
4620.14 659
4620.78 704
4621.42 743
4622.06 723
4622.70 698
4623.34 641
4623.98 730
4624.62 644
4625.27 686
4625.91 758
4626.55 652
4627.19 554
4627.83 592
4628.47 626
4629.12 601
4629.76 666
4630.40 609
4631.04 647
4631.68 742
4632.33 773
4632.97 802
4633.61 759
4634.25 713
4634.89 661
4635.54 786
4636.18 819
4636.82 757
4637.46 851
4638.11 685
4638.75 639
4639.39 687
4640.03 637
4640.68 672
4641.32 789
4641.96 662
4642.60 709
4643.25 668
4643.89 716
4644.53 695
4645.18 596
4645.82 652
4646.46 744
4647.10 774
4647.75 662
4648.39 655
4649.03 662
4649.68 637
4650.32 638
4650.96 652
4651.61 616
4652.25 630
4652.89 603
4653.54 646
4654.18 607
4654.82 635
4655.47 659
4656.11 613
4656.75 605
4657.40 595
4658.04 618
4658.69 651
4659.33 590
4659.97 607
4660.62 572
4661.26 637
4661.91 590
4662.55 619
4663.19 634
4663.84 682
4664.48 634
4665.13 620
4665.77 590
4666.42 612
4667.06 548
4667.70 613
4668.35 627
4668.99 665
4669.64 632
4670.28 637
4670.93 604
4671.57 617
4672.22 564
4672.86 593
4673.51 625
4674.15 522
4674.80 553
4675.44 557
4676.09 554
4676.73 655
4677.38 590
4678.02 550
4678.67 547
4679.31 597
4679.96 597
4680.60 602
4681.25 634
4681.89 537
4682.54 652
4683.18 632
4683.83 655
4684.48 550
4685.12 675
4685.77 628
4686.41 591
4687.06 712
4687.70 686
4688.35 688
4689.00 630
4689.64 654
4690.29 649
4690.93 639
4691.58 649
4692.23 642
4692.87 700
4693.52 711
4694.17 673
4694.81 797
4695.46 815
4696.10 930
4696.75 1054
4697.40 1054
4698.04 1137
4698.69 1391
4699.34 1457
4699.98 1351
4700.63 1282
4701.28 1348
4701.92 1364
4702.57 1391
4703.22 1271
4703.86 1084
4704.51 976
4705.16 874
4705.81 854
4706.45 860
4707.10 947
4707.75 881
4708.39 890
4709.04 954
4709.69 872
4710.34 857
4710.98 866
4711.63 876
4712.28 775
4712.93 896
4713.57 847
4714.22 861
4714.87 911
4715.52 771
4716.17 783
4716.81 855
4717.46 819
4718.11 705
4718.76 686
4719.40 747
4720.05 715
4720.70 708
4721.35 719
4722.00 705
4722.65 623
4723.29 658
4723.94 743
4724.59 801
4725.24 769
4725.89 854
4726.54 789
4727.18 922
4727.83 804
4728.48 786
4729.13 767
4729.78 759
4730.43 718
4731.08 710
4731.73 705
4732.37 709
4733.02 651
4733.67 691
4734.32 642
4734.97 715
4735.62 719
4736.27 737
4736.92 720
4737.57 683
4738.22 678
4738.87 717
4739.52 717
4740.16 656
4740.81 616
4741.46 680
4742.11 688
4742.76 659
4743.41 720
4744.06 683
4744.71 632
4745.36 647
4746.01 652
4746.66 677
4747.31 762
4747.96 690
4748.61 625
4749.26 735
4749.91 783
4750.56 727
4751.21 851
4751.86 875
4752.51 889
4753.16 834
4753.81 779
4754.46 784
4755.11 787
4755.76 827
4756.42 842
4757.07 729
4757.72 677
4758.37 695
4759.02 659
4759.67 674
4760.32 648
4760.97 577
4761.62 609
4762.27 653
4762.92 679
4763.57 569
4764.23 645
4764.88 587
4765.53 585
4766.18 694
4766.83 648
4767.48 612
4768.13 643
4768.78 619
4769.44 598
4770.09 580
4770.74 640
4771.39 641
4772.04 583
4772.69 650
4773.35 559
4774.00 515
4774.65 639
4775.30 655
4775.95 633
4776.60 540
4777.26 554
4777.91 637
4778.56 591
4779.21 615
4779.86 594
4780.52 598
4781.17 638
4781.82 628
4782.47 685
4783.13 611
4783.78 647
4784.43 620
4785.08 596
4785.74 589
4786.39 555
4787.04 589
4787.69 619
4788.35 628
4789.00 578
4789.65 562
4790.31 596
4790.96 605
4791.61 597
4792.26 590
4792.92 524
4793.57 597
4794.22 633
4794.88 597
4795.53 637
4796.18 654
4796.84 500
4797.49 531
4798.14 583
4798.80 619
4799.45 564
4800.10 637
4800.76 657
4801.41 559
4802.06 522
4802.72 505
4803.37 578
4804.03 619
4804.68 607
4805.33 560
4805.99 476
4806.64 580
4807.30 616
4807.95 604
4808.60 588
4809.26 664
4809.91 625
4810.57 509
4811.22 595
4811.88 644
4812.53 633
4813.18 637
4813.84 659
4814.49 621
4815.15 598
4815.80 593
4816.46 539
4817.11 622
4817.77 673
4818.42 652
4819.08 630
4819.73 647
4820.39 588
4821.04 669
4821.70 581
4822.35 647
4823.01 708
4823.66 702
4824.32 712
4824.97 743
4825.63 733
4826.28 726
4826.94 757
4827.59 767
4828.25 755
4828.90 738
4829.56 714
4830.22 766
4830.87 685
4831.53 785
4832.18 734
4832.84 742
4833.49 745
4834.15 869
4834.81 848
4835.46 770
4836.12 911
4836.77 904
4837.43 858
4838.09 717
4838.74 981
4839.40 895
4840.05 828
4840.71 843
4841.37 955
4842.02 743
4842.68 886
4843.34 809
4843.99 895
4844.65 846
4845.31 841
4845.96 869
4846.62 853
4847.28 953
4847.93 896
4848.59 856
4849.25 895
4849.90 900
4850.56 830
4851.22 887
4851.87 869
4852.53 963
4853.19 984
4853.85 918
4854.50 943
4855.16 965
4855.82 950
4856.48 1082
4857.13 1163
4857.79 1239
4858.45 1334
4859.11 1415
4859.76 1562
4860.42 1486
4861.08 1429
4861.74 1254
4862.39 1279
4863.05 1196
4863.71 1181
4864.37 1290
4865.03 1135
4865.68 1214
4866.34 1187
4867.00 1229
4867.66 1180
4868.32 1205
4868.97 1203
4869.63 1113
4870.29 1246
4870.95 1234
4871.61 1103
4872.27 1201
4872.92 1079
4873.58 1024
4874.24 1011
4874.90 1092
4875.56 1132
4876.22 1070
4876.88 1236
4877.54 1319
4878.19 1429
4878.85 1366
4879.51 1461
4880.17 1426
4880.83 1402
4881.49 1227
4882.15 1367
4882.81 1287
4883.47 1174
4884.13 1002
4884.78 1128
4885.44 1076
4886.10 1099
4886.76 1009
4887.42 1179
4888.08 1121
4888.74 994
4889.40 1020
4890.06 1038
4890.72 1088
4891.38 1174
4892.04 1120
4892.70 1230
4893.36 1111
4894.02 1136
4894.68 1055
4895.34 988
4896.00 909
4896.66 1067
4897.32 949
4897.98 963
4898.64 1028
4899.30 1033
4899.96 1038
4900.62 985
4901.28 976
4901.94 1035
4902.60 983
4903.26 951
4903.92 979
4904.58 837
4905.25 824
4905.91 750
4906.57 892
4907.23 887
4907.89 837
4908.55 824
4909.21 857
4909.87 872
4910.53 748
4911.19 777
4911.85 837
4912.52 820
4913.18 871
4913.84 869
4914.50 876
4915.16 702
4915.82 703
4916.48 783
4917.15 750
4917.81 695
4918.47 736
4919.13 765
4919.79 836
4920.45 810
4921.11 774
4921.78 837
4922.44 703
4923.10 773
4923.76 710
4924.42 713
4925.09 711
4925.75 669
4926.41 699
4927.07 664
4927.73 703
4928.40 739
4929.06 791
4929.72 743
4930.38 738
4931.05 763
4931.71 691
4932.37 745
4933.03 716
4933.70 717
4934.36 696
4935.02 772
4935.68 762
4936.35 740
4937.01 724
4937.67 692
4938.34 731
4939.00 755
4939.66 629
4940.32 613
4940.99 712
4941.65 683
4942.31 676
4942.98 680
4943.64 691
4944.30 615
4944.97 563
4945.63 640
4946.29 715
4946.96 634
4947.62 674
4948.28 640
4948.95 571
4949.61 671
4950.28 713
4950.94 612
4951.60 695
4952.27 741
4952.93 652
4953.60 663
4954.26 644
4954.92 619
4955.59 666
4956.25 685
4956.92 637
4957.58 724
4958.24 727
4958.91 680
4959.57 638
4960.24 787
4960.90 767
4961.57 873
4962.23 841
4962.89 895
4963.56 914
4964.22 1002
4964.89 1010
4965.55 1060
4966.22 1020
4966.88 839
4967.55 895
4968.21 920
4968.88 873
4969.54 746
4970.21 783
4970.87 740
4971.54 675
4972.20 727
4972.87 696
4973.53 713
4974.20 673
4974.86 690
4975.53 694
4976.20 775
4976.86 845
4977.53 729
4978.19 716
4978.86 737
4979.52 743
4980.19 824
4980.85 862
4981.52 725
4982.19 692
4982.85 700
4983.52 722
4984.18 755
4984.85 682
4985.52 696
4986.18 775
4986.85 753
4987.51 704
4988.18 727
4988.85 677
4989.51 652
4990.18 729
4990.85 736
4991.51 783
4992.18 760
4992.85 699
4993.51 691
4994.18 644
4994.85 597
4995.51 668
4996.18 691
4996.85 662
4997.51 582
4998.18 627
4998.85 662
4999.51 696
5000.18 648
5000.85 602
5001.52 663
5002.18 598
5002.85 698
5003.52 649
5004.18 581
5004.85 624
5005.52 628
5006.19 608
5006.85 660
5007.52 629
5008.19 664
5008.86 679
5009.52 645
5010.19 619
5010.86 668
5011.53 631
5012.20 658
5012.86 587
5013.53 565
5014.20 642
5014.87 633
5015.54 612
5016.20 667
5016.87 662
5017.54 627
5018.21 564
5018.88 637
5019.55 678
5020.21 679
5020.88 609
5021.55 623
5022.22 640
5022.89 666
5023.56 609
5024.22 593
5024.89 719
5025.56 707
5026.23 629
5026.90 608
5027.57 579
5028.24 557
5028.91 644
5029.58 553
5030.24 662
5030.91 607
5031.58 622
5032.25 626
5032.92 625
5033.59 607
5034.26 548
5034.93 588
5035.60 635
5036.27 659
5036.94 629
5037.61 619
5038.28 615
5038.95 608
5039.62 598
5040.29 594
5040.96 575
5041.63 614
5042.30 588
5042.97 545
5043.64 543
5044.31 566
5044.98 527
5045.65 553
5046.32 607
5046.99 622
5047.66 579
5048.33 594
5049.00 679
5049.67 582
5050.34 607
5051.01 631
5051.68 601
5052.35 587
5053.02 591
5053.69 585
5054.36 630
5055.03 608
5055.70 520
5056.37 593
5057.04 527
5057.71 580
5058.39 553
5059.06 472
5059.73 529
5060.40 601
5061.07 639
5061.74 604
5062.41 621
5063.08 521
5063.75 647
5064.43 601
5065.10 622
5065.77 548
5066.44 531
5067.11 513
5067.78 624
5068.45 601
5069.13 568
5069.80 551
5070.47 533
5071.14 533
5071.81 558
5072.49 586
5073.16 569
5073.83 626
5074.50 596
5075.17 604
5075.85 612
5076.52 663
5077.19 800
5077.86 713
5078.53 663
5079.21 769
5079.88 807
5080.55 831
5081.22 748
5081.90 621
5082.57 695
5083.24 734
5083.91 645
5084.59 628
5085.26 688
5085.93 696
5086.61 549
5087.28 610
5087.95 634
5088.62 637
5089.30 663
5089.97 699
5090.64 609
5091.32 674
5091.99 694
5092.66 693
5093.34 676
5094.01 663
5094.68 655
5095.36 590
5096.03 611
5096.70 587
5097.38 558
5098.05 638
5098.72 574
5099.40 534
5100.07 577
5100.74 674
5101.42 625
5102.09 565
5102.77 700
5103.44 676
5104.11 724
5104.79 754
5105.46 652
5106.14 715
5106.81 677
5107.48 666
5108.16 614
5108.83 725
5109.51 624
5110.18 683
5110.86 562
5111.53 543
5112.20 581
5112.88 666
5113.55 614
5114.23 565
5114.90 676
5115.58 691
5116.25 679
5116.93 531
5117.60 597
5118.28 683
5118.95 692
5119.63 621
5120.30 696
5120.98 683
5121.65 711
5122.33 641
5123.00 643
5123.68 615
5124.35 696
5125.03 792
5125.70 669
5126.38 639
5127.06 674
5127.73 700
5128.41 603
5129.08 590
5129.76 647
5130.43 821
5131.11 774
5131.78 776
5132.46 831
5133.14 788
5133.81 767
5134.49 730
5135.16 659
5135.84 637
5136.52 664
5137.19 597
5137.87 727
5138.55 629
5139.22 633
5139.90 652
5140.57 751
5141.25 715
5141.93 612
5142.60 634
5143.28 693
5143.96 679
5144.63 605
5145.31 590
5145.99 545
5146.66 499
5147.34 519
5148.02 540
5148.69 528
5149.37 592
5150.05 542
5150.73 596
5151.40 579
5152.08 580
5152.76 559
5153.43 536
5154.11 548
5154.79 611
5155.47 467
5156.14 479
5156.82 532
5157.50 460
5158.18 529
5158.85 474
5159.53 534
5160.21 622
5160.89 611
5161.56 450
5162.24 538
5162.92 483
5163.60 520
5164.28 475
5164.95 566
5165.63 516
5166.31 484
5166.99 541
5167.67 518
5168.34 599
5169.02 661
5169.70 532
5170.38 527
5171.06 522
5171.74 531
5172.41 526
5173.09 468
5173.77 504
5174.45 576
5175.13 600
5175.81 528
5176.49 559
5177.16 570
5177.84 573
5178.52 468
5179.20 577
5179.88 599
5180.56 586
5181.24 599
5181.92 571
5182.60 615
5183.28 552
5183.95 479
5184.63 550
5185.31 589
5185.99 592
5186.67 575
5187.35 450
5188.03 502
5188.71 567
5189.39 536
5190.07 495
5190.75 438
5191.43 504
5192.11 489
5192.79 494
5193.47 445
5194.15 566
5194.83 526
5195.51 562
5196.19 542
5196.87 497
5197.55 528
5198.23 504
5198.91 496
5199.59 514
5200.27 508
5200.95 503
5201.63 570
5202.31 548
5202.99 612
5203.67 569
5204.35 551
5205.03 629
5205.71 604
5206.39 607
5207.08 584
5207.76 623
5208.44 518
5209.12 608
5209.80 577
5210.48 720
5211.16 756
5211.84 673
5212.52 557
5213.20 554
5213.89 682
5214.57 665
5215.25 631
5215.93 507
5216.61 562
5217.29 701
5217.97 671
5218.65 650
5219.34 685
5220.02 707
5220.70 676
5221.38 591
5222.06 675
5222.74 681
5223.43 764
5224.11 661
5224.79 637
5225.47 616
5226.15 602
5226.84 629
5227.52 619
5228.20 644
5228.88 532
5229.56 561
5230.25 652
5230.93 619
5231.61 526
5232.29 621
5232.98 591
5233.66 643
5234.34 665
5235.02 582
5235.71 601
5236.39 627
5237.07 681
5237.75 675
5238.44 711
5239.12 755
5239.80 730
5240.49 830
5241.17 759
5241.85 695
5242.54 696
5243.22 746
5243.90 796
5244.58 630
5245.27 639
5245.95 669
5246.63 642
5247.32 660
5248.00 606
5248.69 600
5249.37 620
5250.05 683
5250.74 788
5251.42 777
5252.10 738
5252.79 798
5253.47 791
5254.15 839
5254.84 727
5255.52 743
5256.21 723
5256.89 706
5257.57 633
5258.26 703
5258.94 654
5259.63 636
5260.31 670
5261.00 731
5261.68 675
5262.36 671
5263.05 683
5263.73 606
5264.42 753
5265.10 660
5265.79 658
5266.47 677
5267.16 747
5267.84 734
5268.52 598
5269.21 637
5269.89 506
5270.58 574
5271.26 591
5271.95 581
5272.63 585
5273.32 600
5274.00 636
5274.69 788
5275.38 650
5276.06 535
5276.75 554
5277.43 625
5278.12 602
5278.80 608
5279.49 596
5280.17 633
5280.86 619
5281.54 626
5282.23 627
5282.92 659
5283.60 647
5284.29 608
5284.97 546
5285.66 521
5286.34 605
5287.03 591
5287.72 529
5288.40 488
5289.09 597
5289.77 570
5290.46 555
5291.15 514
5291.83 554
5292.52 547
5293.21 526
5293.89 601
5294.58 513
5295.27 542
5295.95 608
5296.64 614
5297.33 545
5298.01 507
5298.70 592
5299.39 603
5300.07 572
5300.76 733
5301.45 603
5302.13 605
5302.82 714
5303.51 722
5304.19 676
5304.88 662
5305.57 721
5306.26 684
5306.94 716
5307.63 729
5308.32 640
5309.00 712
5309.69 784
5310.38 713
5311.07 797
5311.75 833
5312.44 883
5313.13 898
5313.82 954
5314.51 829
5315.19 724
5315.88 744
5316.57 780
5317.26 732
5317.94 769
5318.63 790
5319.32 830
5320.01 857
5320.70 873
5321.39 882
5322.07 916
5322.76 871
5323.45 791
5324.14 848
5324.83 809
5325.52 733
5326.20 814
5326.89 719
5327.58 644
5328.27 624
5328.96 628
5329.65 660
5330.34 597
5331.02 573
5331.71 596
5332.40 578
5333.09 557
5333.78 557
5334.47 535
5335.16 603
5335.85 608
5336.54 607
5337.23 617
5337.92 617
5338.60 522
5339.29 580
5339.98 580
5340.67 551
5341.36 463
5342.05 517
5342.74 534
5343.43 614
5344.12 645
5344.81 638
5345.50 651
5346.19 577
5346.88 592
5347.57 616
5348.26 658
5348.95 583
5349.64 507
5350.33 562
5351.02 633
5351.71 667
5352.40 677
5353.09 668
5353.78 649
5354.47 639
5355.16 554
5355.85 588
5356.54 581
5357.23 596
5357.92 597
5358.61 561
5359.30 539
5360.00 508
5360.69 497
5361.38 587
5362.07 488
5362.76 531
5363.45 500
5364.14 572
5364.83 617
5365.52 575
5366.21 578
5366.90 537
5367.60 583
5368.29 528
5368.98 496
5369.67 584
5370.36 594
5371.05 447
5371.74 553
5372.44 543
5373.13 548
5373.82 471
5374.51 438
5375.20 499
5375.89 514
5376.59 521
5377.28 443
5377.97 463
5378.66 499
5379.35 519
5380.04 530
5380.74 536
5381.43 593
5382.12 525
5382.81 551
5383.51 578
5384.20 475
5384.89 535
5385.58 595
5386.27 496
5386.97 566
5387.66 574
5388.35 506
5389.04 495
5389.74 523
5390.43 499
5391.12 558
5391.82 536
5392.51 511
5393.20 553
5393.89 498
5394.59 438
5395.28 438
5395.97 588
5396.67 499
5397.36 440
5398.05 497
5398.75 496
5399.44 480
5400.13 453
5400.83 462
5401.52 454
5402.21 447
5402.91 472
5403.60 477
5404.29 459
5404.99 431
5405.68 526
5406.37 506
5407.07 520
5407.76 591
5408.45 563
5409.15 488
5409.84 493
5410.54 494
5411.23 502
5411.92 530
5412.62 523
5413.31 464
5414.01 463
5414.70 483
5415.40 497
5416.09 569
5416.78 578
5417.48 566
5418.17 558
5418.87 557
5419.56 579
5420.26 471
5420.95 499
5421.65 585
5422.34 646
5423.04 563
5423.73 564
5424.42 557
5425.12 506
5425.81 460
5426.51 542
5427.20 541
5427.90 522
5428.59 545
5429.29 464
5429.99 524
5430.68 522
5431.38 608
5432.07 570
5432.77 591
5433.46 625
5434.16 618
5434.85 617
5435.55 632
5436.24 605
5436.94 666
5437.64 800
5438.33 843
5439.03 745
5439.72 705
5440.42 673
5441.11 592
5441.81 539
5442.51 650
5443.20 692
5443.90 733
5444.59 578
5445.29 682
5445.99 621
5446.68 693
5447.38 699
5448.08 776
5448.77 765
5449.47 755
5450.17 699
5450.86 685
5451.56 659
5452.25 674
5452.95 685
5453.65 836
5454.35 764
5455.04 791
5455.74 710
5456.44 666
5457.13 652
5457.83 748
5458.53 671
5459.22 618
5459.92 698
5460.62 679
5461.32 644
5462.01 680
5462.71 729
5463.41 733
5464.10 699
5464.80 720
5465.50 668
5466.20 671
5466.89 644
5467.59 681
5468.29 715
5468.99 679
5469.69 740
5470.38 744
5471.08 860
5471.78 768
5472.48 779
5473.17 853
5473.87 817
5474.57 841
5475.27 834
5475.97 821
5476.66 958
5477.36 912
5478.06 1036
5478.76 1210
5479.46 1219
5480.16 1426
5480.85 1485
5481.55 1805
5482.25 1925
5482.95 1687
5483.65 1704
5484.35 1605
5485.05 1485
5485.75 1381
5486.44 1259
5487.14 1227
5487.84 1257
5488.54 1172
5489.24 1124
5489.94 1089
5490.64 1109
5491.34 1017
5492.04 1093
5492.74 1143
5493.43 1172
5494.13 1214
5494.83 1114
5495.53 1174
5496.23 1268
5496.93 1174
5497.63 1310
5498.33 1500
5499.03 1537
5499.73 1664
5500.43 1865
5501.13 2119
5501.83 2310
5502.53 2404
5503.23 2498
5503.93 2436
5504.63 2343
5505.33 1951
5506.03 1723
5506.73 1465
5507.43 1385
5508.13 1259
5508.83 1262
5509.53 1224
5510.23 1135
5510.93 1189
5511.63 1135
5512.33 1139
5513.03 1071
5513.73 1084
5514.43 1044
5515.13 923
5515.83 987
5516.54 967
5517.24 903
5517.94 905
5518.64 853
5519.34 925
5520.04 1013
5520.74 959
5521.44 823
5522.14 883
5522.84 887
5523.54 802
5524.25 840
5524.95 839
5525.65 835
5526.35 818
5527.05 810
5527.75 712
5528.45 851
5529.16 844
5529.86 844
5530.56 766
5531.26 785
5531.96 775
5532.66 805
5533.37 875
5534.07 817
5534.77 737
5535.47 682
5536.17 768
5536.88 815
5537.58 728
5538.28 667
5538.98 669
5539.68 680
5540.39 644
5541.09 687
5541.79 626
5542.49 687
5543.20 762
5543.90 604
5544.60 660
5545.30 626
5546.01 570
5546.71 599
5547.41 613
5548.11 571
5548.82 565
5549.52 582
5550.22 636
5550.93 655
5551.63 606
5552.33 691
5553.03 609
5553.74 625
5554.44 744
5555.14 732
5555.85 679
5556.55 596
5557.25 609
5557.96 638
5558.66 662
5559.36 703
5560.07 634
5560.77 616
5561.47 609
5562.18 702
5562.88 714
5563.59 719
5564.29 651
5564.99 651
5565.70 664
5566.40 652
5567.10 645
5567.81 615
5568.51 614
5569.22 686
5569.92 642
5570.63 705
5571.33 678
5572.03 600
5572.74 520
5573.44 574
5574.15 624
5574.85 608
5575.56 705
5576.26 688
5576.96 665
5577.67 652
5578.37 598
5579.08 633
5579.78 584
5580.49 565
5581.19 656
5581.90 616
5582.60 473
5583.31 545
5584.01 687
5584.72 581
5585.42 585
5586.13 521
5586.83 583
5587.54 588
5588.24 538
5588.95 560
5589.65 574
5590.36 549
5591.07 514
5591.77 567
5592.48 555
5593.18 609
5593.89 559
5594.59 596
5595.30 643
5596.00 566
5596.71 536
5597.42 624
5598.12 666
5598.83 577
5599.53 587
5600.24 548
5600.95 554
5601.65 534
5602.36 518
5603.06 493
5603.77 578
5604.48 574
5605.18 575
5605.89 615
5606.60 600
5607.30 527
5608.01 565
5608.72 667
5609.42 588
5610.13 502
5610.84 541
5611.54 522
5612.25 546
5612.96 555
5613.66 619
5614.37 600
5615.08 541
5615.78 549
5616.49 534
5617.20 595
5617.91 517
5618.61 579
5619.32 546
5620.03 518
5620.73 573
5621.44 604
5622.15 641
5622.86 631
5623.56 652
5624.27 599
5624.98 578
5625.69 574
5626.40 526
5627.10 626
5627.81 684
5628.52 637
5629.23 674
5629.93 756
5630.64 718
5631.35 743
5632.06 796
5632.77 727
5633.47 691
5634.18 702
5634.89 652
5635.60 555
5636.31 613
5637.02 576
5637.72 614
5638.43 682
5639.14 578
5639.85 671
5640.56 769
5641.27 678
5641.98 677
5642.68 650
5643.39 688
5644.10 721
5644.81 762
5645.52 705
5646.23 768
5646.94 622
5647.65 598
5648.36 597
5649.06 586
5649.77 595
5650.48 636
5651.19 600
5651.90 577
5652.61 625
5653.32 574
5654.03 661
5654.74 675
5655.45 726
5656.16 779
5656.87 811
5657.58 924
5658.29 917
5659.00 865
5659.71 897
5660.42 935
5661.13 1026
5661.84 885
5662.55 770
5663.26 700
5663.97 737
5664.68 723
5665.39 690
5666.10 633
5666.81 636
5667.52 626
5668.23 571
5668.94 569
5669.65 657
5670.36 673
5671.07 625
5671.78 613
5672.49 662
5673.20 640
5673.91 667
5674.62 677
5675.33 667
5676.04 646
5676.75 652
5677.47 635
5678.18 643
5678.89 652
5679.60 587
5680.31 579
5681.02 634
5681.73 557
5682.44 587
5683.15 586
5683.87 604
5684.58 617
5685.29 640
5686.00 717
5686.71 672
5687.42 639
5688.13 632
5688.85 598
5689.56 551
5690.27 620
5690.98 585
5691.69 653
5692.41 509
5693.12 576
5693.83 610
5694.54 522
5695.25 519
5695.96 560
5696.68 512
5697.39 514
5698.10 536
5698.81 508
5699.53 528
5700.24 539
5700.95 611
5701.66 580
5702.38 544
5703.09 496
5703.80 489
5704.51 547
5705.23 523
5705.94 553
5706.65 551
5707.36 499
5708.08 507
5708.79 465
5709.50 478
5710.22 464
5710.93 457
5711.64 507
5712.35 489
5713.07 574
5713.78 527
5714.49 507
5715.21 466
5715.92 507
5716.63 537
5717.35 545
5718.06 567
5718.77 549
5719.49 512
5720.20 581
5720.92 592
5721.63 560
5722.34 561
5723.06 487
5723.77 492
5724.48 532
5725.20 568
5725.91 531
5726.63 532
5727.34 462
5728.05 536
5728.77 570
5729.48 606
5730.20 614
5730.91 546
5731.62 517
5732.34 560
5733.05 586
5733.77 507
5734.48 514
5735.20 570
5735.91 525
5736.63 473
5737.34 511
5738.06 575
5738.77 472
5739.48 434
5740.20 424
5740.91 460
5741.63 434
5742.34 526
5743.06 570
5743.77 574
5744.49 517
5745.20 504
5745.92 497
5746.64 439
5747.35 424
5748.07 475
5748.78 463
5749.50 508
5750.21 513
5750.93 548
5751.64 440
5752.36 451
5753.07 506
5753.79 434
5754.51 493
5755.22 491
5755.94 417
5756.65 465
5757.37 473
5758.08 458
5758.80 458
5759.52 465
5760.23 398
5760.95 375
5761.67 421
5762.38 487
5763.10 523
5763.81 496
5764.53 497
5765.25 415
5765.96 423
5766.68 384
5767.40 445
5768.11 462
5768.83 393
5769.55 419
5770.26 418
5770.98 485
5771.70 497
5772.41 496
5773.13 456
5773.85 503
5774.56 457
5775.28 428
5776.00 455
5776.71 481
5777.43 424
5778.15 449
5778.87 422
5779.58 516
5780.30 475
5781.02 477
5781.74 453
5782.45 442
5783.17 407
5783.89 422
5784.61 468
5785.32 468
5786.04 446
5786.76 405
5787.48 407
5788.19 462
5788.91 456
5789.63 462
5790.35 488
5791.07 446
5791.78 460
5792.50 474
5793.22 480
5793.94 477
5794.66 450
5795.38 476
5796.09 511
5796.81 516
5797.53 509
5798.25 542
5798.97 503
5799.69 548
5800.40 549
5801.12 618
5801.84 611
5802.56 696
5803.28 728
5804.00 802
5804.72 724
5805.44 739
5806.15 730
5806.87 673
5807.59 650
5808.31 536
5809.03 569
5809.75 531
5810.47 595
5811.19 497
5811.91 520
5812.63 557
5813.35 509
5814.07 601
5814.79 480
5815.50 460
5816.22 526
5816.94 480
5817.66 464
5818.38 534
5819.10 547
5819.82 545
5820.54 559
5821.26 594
5821.98 539
5822.70 531
5823.42 522
5824.14 482
5824.86 509
5825.58 520
5826.30 546
5827.02 557
5827.74 504
5828.46 450
5829.18 483
5829.90 495
5830.62 525
5831.35 454
5832.07 494
5832.79 484
5833.51 477
5834.23 498
5834.95 511
5835.67 501
5836.39 454
5837.11 464
5837.83 457
5838.55 512
5839.27 465
5839.99 525
5840.72 554
5841.44 500
5842.16 557
5842.88 553
5843.60 500
5844.32 469
5845.04 511
5845.76 458
5846.49 452
5847.21 494
5847.93 478
5848.65 490
5849.37 497
5850.09 494
5850.82 518
5851.54 497
5852.26 521
5852.98 506
5853.70 546
5854.42 453
5855.15 450
5855.87 453
5856.59 519
5857.31 476
5858.03 524
5858.76 495
5859.48 503
5860.20 478
5860.92 485
5861.65 495
5862.37 536
5863.09 516
5863.81 471
5864.54 459
5865.26 450
5865.98 506
5866.70 463
5867.43 457
5868.15 555
5868.87 591
5869.60 565
5870.32 544
5871.04 511
5871.76 547
5872.49 538
5873.21 463
5873.93 503
5874.66 494
5875.38 467
5876.10 512
5876.83 531
5877.55 476
5878.27 471
5879.00 522
5879.72 461
5880.44 497
5881.17 554
5881.89 440
5882.61 527
5883.34 497
5884.06 478
5884.79 524
5885.51 536
5886.23 486
5886.96 536
5887.68 584
5888.41 595
5889.13 539
5889.85 495
5890.58 570
5891.30 552
5892.03 454
5892.75 535
5893.47 527
5894.20 477
5894.92 523
5895.65 545
5896.37 566
5897.10 531
5897.82 490
5898.55 465
5899.27 421
5900.00 474
5900.72 515
5901.44 475
5902.17 460
5902.89 477
5903.62 472
5904.34 527
5905.07 497
5905.79 537
5906.52 492
5907.25 541
5907.97 535
5908.70 575
5909.42 510
5910.15 519
5910.87 529
5911.60 542
5912.32 453
5913.05 493
5913.77 505
5914.50 484
5915.22 602
5915.95 572
5916.68 545
5917.40 552
5918.13 509
5918.85 528
5919.58 598
5920.31 514
5921.03 529
5921.76 566
5922.48 573
5923.21 540
5923.94 556
5924.66 593
5925.39 577
5926.12 583
5926.84 574
5927.57 535
5928.29 535
5929.02 583
5929.75 529
5930.47 497
5931.20 554
5931.93 628
5932.65 641
5933.38 607
5934.11 651
5934.83 705
5935.56 669
5936.29 687
5937.02 707
5937.74 651
5938.47 702
5939.20 649
5939.92 678
5940.65 705
5941.38 770
5942.11 681
5942.83 671
5943.56 827
5944.29 769
5945.02 808
5945.74 678
5946.47 784
5947.20 824
5947.93 868
5948.65 784
5949.38 885
5950.11 1013
5950.84 997
5951.57 1094
5952.29 1134
5953.02 1177
5953.75 1237
5954.48 1262
5955.21 1151
5955.93 1110
5956.66 1067
5957.39 1104
5958.12 956
5958.85 1108
5959.58 1077
5960.30 1064
5961.03 1138
5961.76 1127
5962.49 1150
5963.22 1111
5963.95 1168
5964.68 1277
5965.40 1429
5966.13 1572
5966.86 1778
5967.59 1859
5968.32 2033
5969.05 2132
5969.78 2154
5970.51 1953
5971.24 1881
5971.96 1617
5972.69 1533
5973.42 1339
5974.15 1396
5974.88 1370
5975.61 1304
5976.34 1254
5977.07 1300
5977.80 1345
5978.53 1308
5979.26 1374
5979.99 1395
5980.72 1477
5981.45 1353
5982.18 1322
5982.91 1355
5983.64 1476
5984.37 1469
5985.10 1407
5985.83 1484
5986.56 1593
5987.29 1489
5988.02 1467
5988.75 1425
5989.48 1441
5990.21 1462
5990.94 1362
5991.67 1307
5992.40 1493
5993.13 1534
5993.86 1435
5994.59 1416
5995.32 1442
5996.05 1550
5996.78 1571
5997.51 1521
5998.24 1503
5998.97 1419
5999.71 1451
6000.44 1523
6001.17 1427
6001.90 1330
6002.63 1462
6003.36 1490
6004.09 1467
6004.82 1448
6005.55 1361
6006.28 1389
6007.02 1602
6007.75 1773
6008.48 1840
6009.21 2109
6009.94 2333
6010.67 2716
6011.40 2975
6012.14 3445
6012.87 3670
6013.60 3929
6014.33 4063
6015.06 4000
6015.80 4023
6016.53 3836
6017.26 3386
6017.99 3241
6018.72 2929
6019.45 2598
6020.19 2285
6020.92 2020
6021.65 1797
6022.38 1593
6023.12 1481
6023.85 1421
6024.58 1234
6025.31 1261
6026.05 1350
6026.78 1288
6027.51 1231
6028.24 1227
6028.98 1154
6029.71 1066
6030.44 1113
6031.17 1177
6031.91 1209
6032.64 1181
6033.37 1161
6034.11 1076
6034.84 1069
6035.57 1063
6036.30 1093
6037.04 1037
6037.77 1113
6038.50 1124
6039.24 1127
6039.97 1280
6040.70 1269
6041.44 1234
6042.17 1252
6042.90 1234
6043.64 1258
6044.37 1364
6045.10 1320
6045.84 1325
6046.57 1360
6047.31 1497
6048.04 1438
6048.77 1369
6049.51 1367
6050.24 1588
6050.98 1719
6051.71 1704
6052.44 1922
6053.18 1809
6053.91 1841
6054.65 1961
6055.38 1995
6056.11 1836
6056.85 1819
6057.58 1560
6058.32 1419
6059.05 1295
6059.79 1270
6060.52 1284
6061.26 1253
6061.99 1269
6062.72 1195
6063.46 1275
6064.19 1283
6064.93 1293
6065.66 1259
6066.40 1083
6067.13 1066
6067.87 1096
6068.60 1189
6069.34 1161
6070.07 1037
6070.81 1045
6071.54 1045
6072.28 1057
6073.01 1062
6073.75 1099
6074.49 1046
6075.22 973
6075.96 1028
6076.69 1054
6077.43 1017
6078.16 1043
6078.90 1070
6079.63 991
6080.37 900
6081.11 957
6081.84 1061
6082.58 1061
6083.31 1042
6084.05 987
6084.79 920
6085.52 952
6086.26 931
6086.99 965
6087.73 969
6088.47 941
6089.20 903
6089.94 950
6090.68 981
6091.41 995
6092.15 1063
6092.89 1034
6093.62 986
6094.36 945
6095.09 1009
6095.83 982
6096.57 987
6097.31 900
6098.04 844
6098.78 889
6099.52 928
6100.25 881
6100.99 885
6101.73 829
6102.46 844
6103.20 820
6103.94 833
6104.68 821
6105.41 849
6106.15 839
6106.89 818
6107.62 769
6108.36 835
6109.10 798
6109.84 833
6110.57 907
6111.31 822
6112.05 933
6112.79 879
6113.53 956
6114.26 914
6115.00 932
6115.74 978
6116.48 993
6117.21 965
6117.95 928
6118.69 862
6119.43 863
6120.17 909
6120.91 916
6121.64 933
6122.38 1026
6123.12 970
6123.86 955
6124.60 940
6125.34 972
6126.07 910
6126.81 916
6127.55 924
6128.29 954
6129.03 942
6129.77 919
6130.51 965
6131.25 893
6131.98 923
6132.72 1016
6133.46 979
6134.20 989
6134.94 944
6135.68 947
6136.42 1029
6137.16 1031
6137.90 1040
6138.64 994
6139.38 946
6140.11 947
6140.85 938
6141.59 997
6142.33 1049
6143.07 1070
6143.81 955
6144.55 980
6145.29 954
6146.03 1034
6146.77 918
6147.51 947
6148.25 970
6148.99 1001
6149.73 937
6150.47 980
6151.21 997
6151.95 1002
6152.69 1045
6153.43 968
6154.17 987
6154.91 952
6155.65 1056
6156.39 1072
6157.13 1116
6157.87 1041
6158.61 1018
6159.35 1070
6160.09 1125
6160.83 1017
6161.58 949
6162.32 1072
6163.06 1060
6163.80 1110
6164.54 1201
6165.28 1337
6166.02 1433
6166.76 1405
6167.50 1385
6168.24 1455
6168.98 1566
6169.73 1601
6170.47 1678
6171.21 1592
6171.95 1496
6172.69 1426
6173.43 1466
6174.17 1325
6174.92 1268
6175.66 1334
6176.40 1334
6177.14 1241
6177.88 1265
6178.62 1258
6179.36 1240
6180.11 1248
6180.85 1305
6181.59 1385
6182.33 1431
6183.07 1457
6183.82 1382
6184.56 1437
6185.30 1483
6186.04 1533
6186.78 1527
6187.53 1522
6188.27 1533
6189.01 1490
6189.75 1490
6190.50 1613
6191.24 1607
6191.98 1646
6192.72 1578
6193.47 1668
6194.21 1777
6194.95 1830
6195.69 1925
6196.44 1917
6197.18 1889
6197.92 2007
6198.67 1983
6199.41 1913
6200.15 1931
6200.89 1858
6201.64 1749
6202.38 1823
6203.12 2085
6203.87 2130
6204.61 2361
6205.35 2811
6206.10 3435
6206.84 4142
6207.58 5097
6208.33 6367
6209.07 7723
6209.81 8965
6210.56 9693
6211.30 10321
6212.05 10397
6212.79 9983
6213.53 9044
6214.28 8021
6215.02 6747
6215.76 5737
6216.51 4755
6217.25 3943
6218.00 3210
6218.74 2827
6219.48 2530
6220.23 2295
6220.97 2221
6221.72 2164
6222.46 2118
6223.21 2236
6223.95 2377
6224.69 2457
6225.44 2677
6226.18 2768
6226.93 2866
6227.67 2820
6228.42 2653
6229.16 2543
6229.91 2259
6230.65 2152
6231.40 1911
6232.14 1790
6232.89 1742
6233.63 1703
6234.38 1648
6235.12 1559
6235.87 1549
6236.61 1672
6237.36 1811
6238.10 1929
6238.85 2096
6239.59 2439
6240.34 2637
6241.08 2874
6241.83 2694
6242.58 2839
6243.32 2791
6244.07 2573
6244.81 2327
6245.56 2102
6246.30 1901
6247.05 1748
6247.80 1828
6248.54 1916
6249.29 1819
6250.03 1708
6250.78 1726
6251.52 1809
6252.27 1605
6253.02 1641
6253.76 1724
6254.51 1640
6255.26 1511
6256.00 1540
6256.75 1497
6257.49 1635
6258.24 1620
6258.99 1508
6259.73 1500
6260.48 1467
6261.23 1646
6261.97 1434
6262.72 1407
6263.47 1405
6264.21 1407
6264.96 1379
6265.71 1381
6266.46 1240
6267.20 1254
6267.95 1314
6268.70 1207
6269.44 1197
6270.19 1296
6270.94 1276
6271.69 1293
6272.43 1267
6273.18 1280
6273.93 1181
6274.67 1190
6275.42 1221
6276.17 1184
6276.92 1172
6277.67 1139
6278.41 1215
6279.16 1253
6279.91 1259
6280.66 1191
6281.40 1208
6282.15 1166
6282.90 1180
6283.65 1134
6284.40 1236
6285.14 1109
6285.89 1125
6286.64 1094
6287.39 1076
6288.14 1051
6288.88 1065
6289.63 965
6290.38 1069
6291.13 1111
6291.88 1056
6292.63 1086
6293.38 1007
6294.12 982
6294.87 987
6295.62 1031
6296.37 1016
6297.12 936
6297.87 897
6298.62 932
6299.37 897
6300.11 965
6300.86 1040
6301.61 913
6302.36 967
6303.11 928
6303.86 925
6304.61 936
6305.36 916
6306.11 903
6306.86 860
6307.61 902
6308.36 979
6309.11 1058
6309.86 974
6310.60 1039
6311.35 1096
6312.10 1155
6312.85 1225
6313.60 1179
6314.35 1204
6315.10 1158
6315.85 1104
6316.60 1136
6317.35 1018
6318.10 1133
6318.85 1084
6319.60 986
6320.35 1100
6321.10 967
6321.85 934
6322.60 905
6323.35 991
6324.10 903
6324.86 892
6325.61 823
6326.36 864
6327.11 812
6327.86 773
6328.61 819
6329.36 729
6330.11 828
6330.86 834
6331.61 854
6332.36 798
6333.11 714
6333.86 691
6334.62 710
6335.37 803
6336.12 732
6336.87 710
6337.62 796
6338.37 773
6339.12 744
6339.87 747
6340.62 724
6341.38 767
6342.13 756
6342.88 714
6343.63 762
6344.38 740
6345.13 721
6345.89 686
6346.64 675
6347.39 663
6348.14 689
6348.89 734
6349.64 812
6350.40 740
6351.15 765
6351.90 875
6352.65 876
6353.40 856
6354.16 819
6354.91 865
6355.66 849
6356.41 900
6357.17 853
6357.92 866
6358.67 864
6359.42 820
6360.18 741
6360.93 829
6361.68 816
6362.43 730
6363.19 758
6363.94 798
6364.69 722
6365.45 778
6366.20 803
6366.95 758
6367.70 829
6368.46 832
6369.21 834
6369.96 883
6370.72 872
6371.47 845
6372.22 872
6372.98 849
6373.73 806
6374.48 851
6375.24 849
6375.99 809
6376.74 772
6377.50 689
6378.25 717
6379.00 751
6379.76 786
6380.51 770
6381.27 754
6382.02 811
6382.77 876
6383.53 816
6384.28 780
6385.03 740
6385.79 804
6386.54 705
6387.30 654
6388.05 744
6388.81 661
6389.56 700
6390.31 726
6391.07 710
6391.82 659
6392.58 745
6393.33 706
6394.09 712
6394.84 680
6395.60 698
6396.35 617
6397.10 629
6397.86 631
6398.61 696
6399.37 646
6400.12 699
6400.88 677
6401.63 656
6402.39 688
6403.14 749
6403.90 655
6404.65 663
6405.41 657
6406.16 709
6406.92 719
6407.68 671
6408.43 822
6409.19 788
6409.94 814
6410.70 803
6411.45 876
6412.21 920
6412.96 863
6413.72 812
6414.48 746
6415.23 825
6415.99 827
6416.74 721
6417.50 725
6418.26 767
6419.01 791
6419.77 703
6420.52 685
6421.28 642
6422.04 719
6422.79 726
6423.55 714
6424.30 724
6425.06 660
6425.82 630
6426.57 665
6427.33 638
6428.09 710
6428.84 757
6429.60 696
6430.36 675
6431.11 668
6431.87 722
6432.63 668
6433.38 662
6434.14 635
6434.90 643
6435.65 612
6436.41 670
6437.17 651
6437.93 627
6438.68 672
6439.44 664
6440.20 688
6440.95 701
6441.71 653
6442.47 666
6443.23 743
6443.98 702
6444.74 687
6445.50 730
6446.26 628
6447.01 596
6447.77 671
6448.53 623
6449.29 644
6450.05 674
6450.80 717
6451.56 755
6452.32 723
6453.08 620
6453.84 674
6454.59 670
6455.35 707
6456.11 761
6456.87 708
6457.63 731
6458.39 717
6459.14 721
6459.90 712
6460.66 674
6461.42 696
6462.18 731
6462.94 726
6463.69 700
6464.45 769
6465.21 751
6465.97 776
6466.73 797
6467.49 656
6468.25 696
6469.01 765
6469.77 728
6470.52 682
6471.28 791
6472.04 791
6472.80 792
6473.56 728
6474.32 767
6475.08 781
6475.84 724
6476.60 846
6477.36 760
6478.12 789
6478.88 807
6479.64 839
6480.40 790
6481.16 821
6481.92 885
6482.68 823
6483.44 815
6484.20 804
6484.96 945
6485.72 916
6486.48 820
6487.24 956
6488.00 962
6488.76 927
6489.52 1016
6490.28 938
6491.04 969
6491.80 961
6492.56 1073
6493.32 1155
6494.08 1102
6494.84 1201
6495.60 1201
6496.36 1218
6497.12 1239
6497.88 1252
6498.64 1168
6499.40 1177
6500.16 1093
6500.92 1132
6501.68 1214
6502.45 1208
6503.21 1240
6503.97 1223
6504.73 1208
6505.49 1268
6506.25 1302
6507.01 1258
6507.77 1183
6508.53 1266
6509.30 1250
6510.06 1326
6510.82 1410
6511.58 1399
6512.34 1429
6513.10 1450
6513.86 1407
6514.63 1369
6515.39 1395
6516.15 1486
6516.91 1450
6517.67 1505
6518.43 1537
6519.20 1534
6519.96 1571
6520.72 1456
6521.48 1566
6522.24 1803
6523.01 1803
6523.77 1874
6524.53 2110
6525.29 2284
6526.06 2398
6526.82 2674
6527.58 2716
6528.34 2747
6529.11 2873
6529.87 3124
6530.63 3121
6531.39 3135
6532.16 3187
6532.92 3294
6533.68 3453
6534.44 3980
6535.21 4640
6535.97 5500
6536.73 6590
6537.50 7302
6538.26 7785
6539.02 8144
6539.78 7921
6540.55 7442
6541.31 6561
6542.07 5512
6542.84 4435
6543.60 3657
6544.36 3042
6545.13 2485
6545.89 2169
6546.65 1857
6547.42 1714
6548.18 1596
6548.95 1440
6549.71 1321
6550.47 1325
6551.24 1388
6552.00 1393
6552.76 1326
6553.53 1330
6554.29 1261
6555.06 1281
6555.82 1320
6556.58 1263
6557.35 1240
6558.11 1178
6558.88 1102
6559.64 1161
6560.41 1194
6561.17 1149
6561.93 1306
6562.70 1252
6563.46 1325
6564.23 1388
6564.99 1397
6565.76 1441
6566.52 1519
6567.29 1527
6568.05 1500
6568.82 1464
6569.58 1393
6570.35 1356
6571.11 1396
6571.88 1273
6572.64 1410
6573.41 1417
6574.17 1498
6574.94 1560
6575.70 1698
6576.47 1720
6577.23 1665
6578.00 1713
6578.76 1670
6579.53 1606
6580.29 1634
6581.06 1660
6581.82 1409
6582.59 1429
6583.36 1443
6584.12 1431
6584.89 1404
6585.65 1487
6586.42 1461
6587.18 1424
6587.95 1468
6588.72 1554
6589.48 1468
6590.25 1504
6591.01 1669
6591.78 1799
6592.55 1866
6593.31 1959
6594.08 2193
6594.85 2283
6595.61 2392
6596.38 2616
6597.15 2482
6597.91 2446
6598.68 2317
6599.45 2175
6600.21 2104
6600.98 1893
6601.75 1750
6602.51 1746
6603.28 1557
6604.05 1457
6604.81 1446
6605.58 1426
6606.35 1416
6607.11 1441
6607.88 1527
6608.65 1534
6609.41 1581
6610.18 1600
6610.95 1652
6611.72 1739
6612.48 1755
6613.25 1560
6614.02 1532
6614.79 1557
6615.55 1476
6616.32 1383
6617.09 1338
6617.86 1210
6618.62 1171
6619.39 1195
6620.16 1248
6620.93 1267
6621.70 1221
6622.46 1190
6623.23 1125
6624.00 1214
6624.77 1194
6625.54 1214
6626.30 1240
6627.07 1140
6627.84 1137
6628.61 1138
6629.38 1166
6630.15 1095
6630.91 1165
6631.68 1203
6632.45 1200
6633.22 1335
6633.99 1384
6634.76 1498
6635.53 1492
6636.29 1637
6637.06 1719
6637.83 1618
6638.60 1531
6639.37 1520
6640.14 1422
6640.91 1376
6641.68 1261
6642.45 1224
6643.21 1159
6643.98 1129
6644.75 1095
6645.52 1075
6646.29 1052
6647.06 1018
6647.83 1213
6648.60 1168
6649.37 1078
6650.14 1099
6650.91 1139
6651.68 1175
6652.45 1162
6653.22 1247
6653.99 1275
6654.76 1212
6655.53 1157
6656.30 1134
6657.07 1138
6657.84 1211
6658.61 1164
6659.38 1104
6660.15 1103
6660.92 1157
6661.69 1089
6662.46 981
6663.23 1065
6664.00 1075
6664.77 1023
6665.54 959
6666.31 1044
6667.08 944
6667.85 974
6668.62 1050
6669.39 1110
6670.16 1062
6670.93 1107
6671.70 1016
6672.47 1067
6673.25 1154
6674.02 1093
6674.79 992
6675.56 1021
6676.33 1055
6677.10 1010
6677.87 1007
6678.64 1081
6679.41 1171
6680.19 1074
6680.96 1106
6681.73 1203
6682.50 1288
6683.27 1366
6684.04 1455
6684.81 1490
6685.59 1558
6686.36 1489
6687.13 1608
6687.90 1489
6688.67 1365
6689.44 1250
6690.22 1239
6690.99 1286
6691.76 1178
6692.53 1222
6693.30 1108
6694.08 1154
6694.85 1128
6695.62 1120
6696.39 1043
6697.16 1022
6697.94 1089
6698.71 1097
6699.48 1058
6700.25 966
6701.03 1031
6701.80 1140
6702.57 1027
6703.34 948
6704.12 977
6704.89 1021
6705.66 1021
6706.44 1111
6707.21 1054
6707.98 990
6708.75 1077
6709.53 1006
6710.30 993
6711.07 983
6711.85 916
6712.62 940
6713.39 953
6714.17 923
6714.94 869
6715.71 973
6716.49 982
6717.26 917
6718.03 848
6718.81 889
6719.58 870
6720.35 938
6721.13 879
6721.90 888
6722.67 821
6723.45 944
6724.22 916
6725.00 926
6725.77 878
6726.54 941
6727.32 952
6728.09 899
6728.87 871
6729.64 846
6730.41 984
6731.19 955
6731.96 926
6732.74 961
6733.51 1015
6734.29 1098
6735.06 1024
6735.83 1044
6736.61 1041
6737.38 991
6738.16 1077
6738.93 968
6739.71 1043
6740.48 1147
6741.26 999
6742.03 963
6742.81 1004
6743.58 1045
6744.36 1084
6745.13 1131
6745.91 1052
6746.68 1181
6747.46 1201
6748.23 1179
6749.01 1207
6749.78 1282
6750.56 1406
6751.33 1535
6752.11 1634
6752.89 1823
6753.66 1853
6754.44 1698
6755.21 1620
6755.99 1614
6756.76 1610
6757.54 1374
6758.31 1278
6759.09 1227
6759.87 1175
6760.64 1126
6761.42 1144
6762.19 1118
6762.97 1102
6763.75 1103
6764.52 1019
6765.30 1032
6766.07 1055
6766.85 1110
6767.63 1097
6768.40 1077
6769.18 1056
6769.96 1030
6770.73 1018
6771.51 1128
6772.29 1021
6773.06 1037
6773.84 1032
6774.62 1045
6775.39 941
6776.17 916
6776.95 981
6777.72 948
6778.50 955
6779.28 935
6780.05 964
6780.83 1047
6781.61 913
6782.39 974
6783.16 959
6783.94 1007
6784.72 957
6785.50 904
6786.27 817
6787.05 884
6787.83 952
6788.61 822
6789.38 832
6790.16 841
6790.94 926
6791.72 967
6792.49 878
6793.27 868
6794.05 888
6794.83 899
6795.60 831
6796.38 819
6797.16 883
6797.94 877
6798.72 832
6799.50 918
6800.27 897
6801.05 891
6801.83 936
6802.61 917
6803.39 997
6804.17 1003
6804.94 1060
6805.72 1036
6806.50 1086
6807.28 1021
6808.06 1050
6808.84 1085
6809.62 1072
6810.39 1024
6811.17 978
6811.95 1019
6812.73 942
6813.51 917
6814.29 987
6815.07 938
6815.85 933
6816.63 1032
6817.41 1037
6818.18 981
6818.96 982
6819.74 1091
6820.52 1037
6821.30 1036
6822.08 974
6822.86 930
6823.64 962
6824.42 974
6825.20 985
6825.98 1006
6826.76 998
6827.54 964
6828.32 944
6829.10 888
6829.88 939
6830.66 955
6831.44 876
6832.22 906
6833.00 927
6833.78 962
6834.56 906
6835.34 871
6836.12 903
6836.90 852
6837.68 861
6838.46 828
6839.24 842
6840.02 834
6840.80 889
6841.58 950
6842.36 883
6843.14 832
6843.92 880
6844.70 935
6845.49 831
6846.27 837
6847.05 931
6847.83 925
6848.61 1040
6849.39 1143
6850.17 1236
6850.95 1350
6851.73 1406
6852.51 1538
6853.30 1595
6854.08 1650
6854.86 1642
6855.64 1551
6856.42 1327
6857.20 1184
6857.98 1096
6858.77 1009
6859.55 915
6860.33 975
6861.11 940
6861.89 995
6862.67 938
6863.46 1024
6864.24 896
6865.02 1025
6865.80 1042
6866.58 1059
6867.37 1060
6868.15 1089
6868.93 1109
6869.71 1046
6870.49 1158
6871.28 1019
6872.06 1058
6872.84 1148
6873.62 1075
6874.41 937
6875.19 959
6875.97 934
6876.75 932
6877.54 1052
6878.32 1068
6879.10 1093
6879.88 1016
6880.67 1091
6881.45 1103
6882.23 1165
6883.02 1186
6883.80 1128
6884.58 1210
6885.36 1399
6886.15 1427
6886.93 1536
6887.71 1751
6888.50 2046
6889.28 2340
6890.06 2626
6890.85 2715
6891.63 2416
6892.41 2216
6893.20 2046
6893.98 1823
6894.76 1583
6895.55 1417
6896.33 1439
6897.12 1301
6897.90 1188
6898.68 1201
6899.47 1386
6900.25 1299
6901.04 1291
6901.82 1328
6902.60 1353
6903.39 1293
6904.17 1326
6904.96 1255
6905.74 1355
6906.52 1414
6907.31 1347
6908.09 1253
6908.88 1221
6909.66 1172
6910.45 1295
6911.23 1200
6912.02 1175
6912.80 1144
6913.58 1099
6914.37 1111
6915.15 1065
6915.94 999
6916.72 1029
6917.51 1044
6918.29 1065
6919.08 1096
6919.86 1132
6920.65 1057
6921.43 1026
6922.22 928
6923.00 1029
6923.79 982
6924.57 999
6925.36 996
6926.15 1011
6926.93 1104
6927.72 1102
6928.50 1036
6929.29 1047
6930.07 1164
6930.86 1060
6931.64 1091
6932.43 1162
6933.22 1202
6934.00 1126
6934.79 1113
6935.57 1252
6936.36 1228
6937.15 1204
6937.93 1214
6938.72 1231
6939.50 1238
6940.29 1199
6941.08 1331
6941.86 1276
6942.65 1313
6943.44 1393
6944.22 1438
6945.01 1468
6945.79 1594
6946.58 1728
6947.37 1647
6948.15 1713
6948.94 1769
6949.73 1769
6950.51 1691
6951.30 1730
6952.09 1745
6952.88 1694
6953.66 1566
6954.45 1451
6955.24 1571
6956.02 1492
6956.81 1397
6957.60 1404
6958.38 1502
6959.17 1408
6959.96 1335
6960.75 1409
6961.53 1477
6962.32 1482
6963.11 1439
6963.90 1474
6964.68 1452
6965.47 1402
6966.26 1618
6967.05 1589
6967.83 1686
6968.62 1736
6969.41 1790
6970.20 1809
6970.99 1854
6971.77 1909
6972.56 1908
6973.35 1892
6974.14 1860
6974.93 2012
6975.71 1978
6976.50 1931
6977.29 1906
6978.08 1904
6978.87 1968
6979.66 2023
6980.44 2061
6981.23 2141
6982.02 2529
6982.81 2887
6983.60 3572
6984.39 4475
6985.18 5841
6985.97 7075
6986.75 8014
6987.54 8713
6988.33 9087
6989.12 8775
6989.91 8156
6990.70 7487
6991.49 6236
6992.28 5316
6993.07 4218
6993.86 3571
6994.64 2828
6995.43 2368
6996.22 2281
6997.01 2005
6997.80 1827
6998.59 1849
6999.38 1841
7000.17 1901
7000.96 1990
7001.75 1981
7002.54 2001
7003.33 2050
7004.12 2163
7004.91 2062
7005.70 1934
7006.49 1841
7007.28 1667
7008.07 1574
7008.86 1491
7009.65 1284
7010.44 1166
7011.23 1245
7012.02 1301
7012.81 1244
7013.60 1283
7014.39 1284
7015.18 1362
7015.97 1328
7016.76 1399
7017.55 1436
7018.34 1388
7019.13 1287
7019.93 1253
7020.72 1316
7021.51 1375
7022.30 1322
7023.09 1301
7023.88 1345
7024.67 1452
7025.46 1495
7026.25 1547
7027.04 1594
7027.83 1531
7028.63 1445
7029.42 1535
7030.21 1315
7031.00 1351
7031.79 1315
7032.58 1367
7033.37 1337
7034.17 1278
7034.96 1252
7035.75 1337
7036.54 1280
7037.33 1288
7038.12 1305
7038.92 1395
7039.71 1453
7040.50 1510
7041.29 1490
7042.08 1526
7042.87 1593
7043.67 1621
7044.46 1638
7045.25 1646
7046.04 1822
7046.84 1823
7047.63 1933
7048.42 1923
7049.21 2226
7050.00 2367
7050.80 2718
7051.59 2868
7052.38 3016
7053.17 3054
7053.97 2739
7054.76 2550
7055.55 2033
7056.35 1845
7057.14 1738
7057.93 1714
7058.72 1646
7059.52 1608
7060.31 1506
7061.10 1536
7061.90 1502
7062.69 1546
7063.48 1591
7064.28 1520
7065.07 1478
7065.86 1445
7066.66 1492
7067.45 1538
7068.24 1507
7069.04 1522
7069.83 1454
7070.62 1361
7071.42 1383
7072.21 1342
7073.00 1330
7073.80 1323
7074.59 1270
7075.39 1165
7076.18 1235
7076.97 1293
7077.77 1167
7078.56 1149
7079.35 1139
7080.15 1181
7080.94 1201
7081.74 1193
7082.53 1173
7083.33 1157
7084.12 1116
7084.91 1101
7085.71 1013
7086.50 979
7087.30 1015
7088.09 1059
7088.89 1023
7089.68 986
7090.48 989
7091.27 1030
7092.07 1015
7092.86 939
7093.66 1021
7094.45 1015
7095.25 1043
7096.04 974
7096.84 980
7097.63 940
7098.43 882
7099.22 926
7100.02 927
7100.81 977
7101.61 1020
7102.40 976
7103.20 982
7103.99 931
7104.79 913
7105.58 1019
7106.38 901
7107.17 908
7107.97 805
7108.77 798
7109.56 888
7110.36 921
7111.15 870
7111.95 936
7112.75 800
7113.54 857
7114.34 832
7115.13 899
7115.93 866
7116.73 764
7117.52 834
7118.32 853
7119.11 897
7119.91 813
7120.71 820
7121.50 804
7122.30 833
7123.10 757
7123.89 774
7124.69 820
7125.49 902
7126.28 870
7127.08 752
7127.88 808
7128.67 769
7129.47 772
7130.27 771
7131.06 854
7131.86 854
7132.66 858
7133.45 763
7134.25 837
7135.05 840
7135.85 817
7136.64 851
7137.44 846
7138.24 818
7139.04 799
7139.83 760
7140.63 769
7141.43 781
7142.23 758
7143.02 759
7143.82 815
7144.62 830
7145.42 737
7146.21 678
7147.01 666
7147.81 717
7148.61 698
7149.41 753
7150.20 681
7151.00 689
7151.80 681
7152.60 660
7153.40 674
7154.19 626
7154.99 619
7155.79 623
7156.59 673
7157.39 760
7158.19 782
7158.99 733
7159.78 743
7160.58 806
7161.38 829
7162.18 724
7162.98 650
7163.78 688
7164.58 628
7165.37 618
7166.17 625
7166.97 665
7167.77 690
7168.57 663
7169.37 620
7170.17 667
7170.97 657
7171.77 607
7172.57 647
7173.37 682
7174.17 641
7174.96 637
7175.76 646
7176.56 654
7177.36 582
7178.16 613
7178.96 549
7179.76 529
7180.56 623
7181.36 595
7182.16 523
7182.96 552
7183.76 618
7184.56 620
7185.36 616
7186.16 581
7186.96 573
7187.76 599
7188.56 596
7189.36 546
7190.16 566
7190.96 514
7191.76 577
7192.56 580
7193.36 583
7194.16 560
7194.96 576
7195.76 601
7196.57 574
7197.37 590
7198.17 563
7198.97 563
7199.77 558
7200.57 601
7201.37 564
7202.17 546
7202.97 597
7203.77 571
7204.57 554
7205.38 584
7206.18 627
7206.98 551
7207.78 558
7208.58 528
7209.38 543
7210.18 582
7210.98 572
7211.79 567
7212.59 609
7213.39 551
7214.19 585
7214.99 556
7215.79 506
7216.60 612
7217.40 619
7218.20 558
7219.00 597
7219.80 669
7220.60 658
7221.41 591
7222.21 621
7223.01 604
7223.81 568
7224.62 598
7225.42 639
7226.22 608
7227.02 550
7227.82 564
7228.63 568
7229.43 553
7230.23 545
7231.03 564
7231.84 612
7232.64 571
7233.44 594
7234.24 550
7235.05 525
7235.85 548
7236.65 517
7237.46 578
7238.26 544
7239.06 539
7239.86 498
7240.67 502
7241.47 522
7242.27 525
7243.08 569
7243.88 579
7244.68 556
7245.49 585
7246.29 560
7247.09 578
7247.90 567
7248.70 519
7249.50 593
7250.31 606
7251.11 515
7251.92 589
7252.72 502
7253.52 514
7254.33 560
7255.13 584
7255.93 590
7256.74 604
7257.54 636
7258.35 589
7259.15 608
7259.95 615
7260.76 633
7261.56 691
7262.37 714
7263.17 691
7263.98 647
7264.78 625
7265.59 575
7266.39 596
7267.19 576
7268.00 634
7268.80 563
7269.61 613
7270.41 581
7271.22 610
7272.02 628
7272.83 605
7273.63 583
7274.44 602
7275.24 551
7276.05 559
7276.85 540
7277.66 539
7278.46 560
7279.27 552
7280.07 614
7280.88 637
7281.68 616
7282.49 638
7283.29 715
7284.10 765
7284.91 787
7285.71 885
7286.52 960
7287.32 904
7288.13 870
7288.93 861
7289.74 752
7290.55 784
7291.35 687
7292.16 649
7292.96 688
7293.77 637
7294.58 583
7295.38 602
7296.19 604
7296.99 613
7297.80 538
7298.61 643
7299.41 690
7300.22 692
7301.03 637
7301.83 652
7302.64 611
7303.44 634
7304.25 545
7305.06 683
7305.86 712
7306.67 678
7307.48 719
7308.28 660
7309.09 697
7309.90 684
7310.71 750
7311.51 775
7312.32 752
7313.13 715
7313.93 763
7314.74 725
7315.55 820
7316.36 1001
7317.16 1066
7317.97 1241
7318.78 1440
7319.59 1708
7320.39 1769
7321.20 1734
7322.01 1648
7322.82 1542
7323.62 1323
7324.43 1196
7325.24 1133
7326.05 1052
7326.85 957
7327.66 960
7328.47 901
7329.28 849
7330.09 873
7330.89 841
7331.70 826
7332.51 830
7333.32 890
7334.13 870
7334.93 874
7335.74 857
7336.55 822
7337.36 846
7338.17 752
7338.98 798
7339.79 816
7340.59 764
7341.40 740
7342.21 746
7343.02 702
7343.83 725
7344.64 680
7345.45 662
7346.26 620
7347.06 702
7347.87 666
7348.68 623
7349.49 647
7350.30 640
7351.11 627
7351.92 628
7352.73 577
7353.54 634
7354.35 607
7355.16 531
7355.97 576
7356.78 575
7357.59 609
7358.39 605
7359.20 599
7360.01 596
7360.82 552
7361.63 545
7362.44 578
7363.25 572
7364.06 547
7364.87 558
7365.68 574
7366.49 582
7367.30 528
7368.11 527
7368.92 546
7369.73 543
7370.54 555
7371.35 547
7372.16 647
7372.97 642
7373.79 653
7374.60 579
7375.41 592
7376.22 659
7377.03 550
7377.84 517
7378.65 656
7379.46 591
7380.27 625
7381.08 654
7381.89 646
7382.70 642
7383.51 585
7384.33 570
7385.14 647
7385.95 564
7386.76 653
7387.57 652
7388.38 576
7389.19 511
7390.00 544
7390.81 604
7391.63 525
7392.44 566
7393.25 606
7394.06 578
7394.87 502
7395.68 548
7396.50 559
7397.31 582
7398.12 567
7398.93 581
7399.74 570
7400.55 593
7401.37 598
7402.18 590
7402.99 596
7403.80 521
7404.62 497
7405.43 527
7406.24 552
7407.05 586
7407.86 494
7408.68 529
7409.49 546
7410.30 492
7411.11 480
7411.93 550
7412.74 577
7413.55 513
7414.36 510
7415.18 488
7415.99 553
7416.80 505
7417.62 552
7418.43 510
7419.24 460
7420.05 446
7420.87 491
7421.68 528
7422.49 490
7423.31 472
7424.12 461
7424.93 472
7425.75 450
7426.56 452
7427.37 460
7428.19 452
7429.00 484
7429.81 489
7430.63 528
7431.44 574
7432.25 574
7433.07 550
7433.88 604
7434.70 560
7435.51 578
7436.32 548
7437.14 576
7437.95 452
7438.76 492
7439.58 500
7440.39 524
7441.21 547
7442.02 531
7442.84 567
7443.65 574
7444.46 543
7445.28 552
7446.09 475
7446.91 424
7447.72 482
7448.54 531
7449.35 566
7450.17 508
7450.98 512
7451.80 585
7452.61 548
7453.42 475
7454.24 520
7455.05 535
7455.87 509
7456.68 545
7457.50 570
7458.31 533
7459.13 510
7459.94 522
7460.76 573
7461.58 593
7462.39 566
7463.21 657
7464.02 697
7464.84 659
7465.65 632
7466.47 654
7467.28 612
7468.10 602
7468.91 579
7469.73 607
7470.55 586
7471.36 553
7472.18 649
7472.99 584
7473.81 564
7474.63 631
7475.44 613
7476.26 581
7477.07 530
7477.89 557
7478.71 564
7479.52 577
7480.34 543
7481.15 526
7481.97 611
7482.79 618
7483.60 599
7484.42 574
7485.24 593
7486.05 566
7486.87 565
7487.69 574
7488.50 541
7489.32 569
7490.14 583
7490.95 568
7491.77 526
7492.59 558
7493.41 578
7494.22 537
7495.04 585
7495.86 525
7496.67 487
7497.49 536
7498.31 483
7499.13 526
7499.94 540
7500.76 488
7501.58 478
7502.40 487
7503.21 506
7504.03 481
7504.85 487
7505.67 498
7506.48 430
7507.30 473
7508.12 451
7508.94 508
7509.75 478
7510.57 511
7511.39 499
7512.21 491
7513.03 493
7513.84 485
7514.66 449
7515.48 513
7516.30 450
7517.12 450
7517.94 444
7518.75 491
7519.57 470
7520.39 457
7521.21 450
7522.03 487
7522.85 438
7523.67 466
7524.48 536
7525.30 458
7526.12 513
7526.94 476
7527.76 469
7528.58 491
7529.40 456
7530.22 442
7531.04 439
7531.85 414
7532.67 488
7533.49 470
7534.31 424
7535.13 431
7535.95 536
7536.77 485
7537.59 458
7538.41 440
7539.23 480
7540.05 432
7540.87 454
7541.69 496
7542.51 466
7543.33 493
7544.15 432
7544.97 418
7545.79 434
7546.61 450
7547.43 471
7548.25 461
7549.07 476
7549.89 487
7550.71 532
7551.53 508
7552.35 458
7553.17 444
7553.99 509
7554.81 509
7555.63 483
7556.45 495
7557.27 508
7558.09 542
7558.91 510
7559.73 480
7560.55 516
7561.37 492
7562.19 531
7563.01 493
7563.83 473
7564.66 538
7565.48 544
7566.30 545
7567.12 554
7567.94 548
7568.76 500
7569.58 499
7570.40 549
7571.22 579
7572.04 506
7572.87 494
7573.69 546
7574.51 602
7575.33 552
7576.15 492
7576.97 511
7577.80 571
7578.62 504
7579.44 514
7580.26 517
7581.08 543
7581.90 513
7582.73 512
7583.55 574
7584.37 536
7585.19 558
7586.01 523
7586.84 578
7587.66 613
7588.48 633
7589.30 666
7590.12 689
7590.95 619
7591.77 600
7592.59 663
7593.41 607
7594.24 661
7595.06 636
7595.88 652
7596.70 617
7597.53 694
7598.35 670
7599.17 687
7600.00 746
7600.82 718
7601.64 794
7602.46 784
7603.29 778
7604.11 872
7604.93 887
7605.76 833
7606.58 842
7607.40 880
7608.23 958
7609.05 900
7609.87 795
7610.70 853
7611.52 840
7612.34 848
7613.17 817
7613.99 870
7614.81 812
7615.64 847
7616.46 848
7617.28 989
7618.11 1051
7618.93 1153
7619.76 1306
7620.58 1223
7621.40 1306
7622.23 1138
7623.05 1142
7623.88 1035
7624.70 916
7625.52 897
7626.35 917
7627.17 908
7628.00 923
7628.82 893
7629.65 942
7630.47 1102
7631.30 1109
7632.12 1256
7632.94 1401
7633.77 1374
7634.59 1285
7635.42 1369
7636.24 1249
7637.07 1176
7637.89 1051
7638.72 935
7639.54 958
7640.37 808
7641.19 736
7642.02 734
7642.84 714
7643.67 694
7644.49 719
7645.32 678
7646.14 733
7646.97 695
7647.79 714
7648.62 737
7649.45 677
7650.27 690
7651.10 730
7651.92 722
7652.75 679
7653.57 678
7654.40 591
7655.23 598
7656.05 569
7656.88 580
7657.70 576
7658.53 574
7659.35 576
7660.18 610
7661.01 551
7661.83 547
7662.66 543
7663.49 550
7664.31 555
7665.14 564
7665.96 553
7666.79 541
7667.62 570
7668.44 602
7669.27 537
7670.10 564
7670.92 561
7671.75 580
7672.58 578
7673.40 627
7674.23 591
7675.06 530
7675.88 535
7676.71 546
7677.54 505
7678.37 488
7679.19 514
7680.02 505
7680.85 485
7681.67 494
7682.50 545
7683.33 555
7684.16 599
7684.98 559
7685.81 612
7686.64 601
7687.47 581
7688.29 562
7689.12 586
7689.95 567
7690.78 602
7691.60 608
7692.43 550
7693.26 512
7694.09 535
7694.92 606
7695.74 652
7696.57 606
7697.40 657
7698.23 688
7699.06 765
7699.88 750
7700.71 771
7701.54 778
7702.37 730
7703.20 698
7704.03 656
7704.85 593
7705.68 579
7706.51 540
7707.34 486
7708.17 485
7709.00 548
7709.83 588
7710.66 626
7711.48 550
7712.31 502
7713.14 607
7713.97 565
7714.80 586
7715.63 549
7716.46 546
7717.29 521
7718.12 499
7718.95 518
7719.77 507
7720.60 435
7721.43 430
7722.26 506
7723.09 489
7723.92 466
7724.75 431
7725.58 488
7726.41 486
7727.24 458
7728.07 434
7728.90 464
7729.73 446
7730.56 415
7731.39 397
7732.22 370
7733.05 376
7733.88 402
7734.71 406
7735.54 470
7736.37 462
7737.20 421
7738.03 459
7738.86 426
7739.69 413
7740.52 404
7741.35 428
7742.18 483
7743.01 480
7743.84 444
7744.67 432
7745.50 393
7746.34 406
7747.17 390
7748.00 411
7748.83 415
7749.66 441
7750.49 462
7751.32 407
7752.15 451
7752.98 406
7753.81 460
7754.65 482
7755.48 489
7756.31 461
7757.14 422
7757.97 427
7758.80 429
7759.63 458
7760.46 389
7761.30 405
7762.13 421
7762.96 443
7763.79 430
7764.62 368
7765.45 418
7766.29 462
7767.12 438
7767.95 409
7768.78 497
7769.61 440
7770.45 466
7771.28 452
7772.11 478
7772.94 460
7773.77 441
7774.61 439
7775.44 436
7776.27 433
7777.10 467
7777.94 459
7778.77 372
7779.60 404
7780.43 407
7781.27 441
7782.10 446
7782.93 438
7783.76 436
7784.60 435
7785.43 442
7786.26 418
7787.09 433
7787.93 455
7788.76 437
7789.59 485
7790.43 484
7791.26 493
7792.09 506
7792.93 444
7793.76 467
7794.59 462
7795.43 480
7796.26 421
7797.09 489
7797.93 498
7798.76 491
7799.59 477
7800.43 459
7801.26 442
7802.09 480
7802.93 497
7803.76 479
7804.60 481
7805.43 509
7806.26 555
7807.10 514
7807.93 568
7808.77 534
7809.60 590
7810.43 543
7811.27 555
7812.10 577
7812.94 575
7813.77 652
7814.61 671
7815.44 654
7816.27 655
7817.11 662
7817.94 721
7818.78 720
7819.61 672
7820.45 657
7821.28 672
7822.12 685
7822.95 650
7823.79 608
7824.62 622
7825.46 693
7826.29 751
7827.13 795
7827.96 807
7828.80 884
7829.63 796
7830.47 763
7831.30 788
7832.14 760
7832.97 780
7833.81 795
7834.64 782
7835.48 775
7836.32 734
7837.15 727
7837.99 696
7838.82 699
7839.66 684
7840.49 693
7841.33 731
7842.17 671
7843.00 659
7843.84 627
7844.67 670
7845.51 638
7846.35 621
7847.18 609
7848.02 647
7848.85 699
7849.69 665
7850.53 649
7851.36 651
7852.20 687
7853.04 669
7853.87 630
7854.71 636
7855.54 655
7856.38 792
7857.22 822
7858.05 776
7858.89 857
7859.73 1012
7860.57 981
7861.40 1033
7862.24 972
7863.08 920
7863.91 793
7864.75 810
7865.59 766
7866.42 801
7867.26 704
7868.10 696
7868.94 712
7869.77 777
7870.61 837
7871.45 836
7872.29 834
7873.12 762
7873.96 741
7874.80 843
7875.64 865
7876.47 927
7877.31 1058
7878.15 1051
7878.99 1055
7879.82 1056
7880.66 1156
7881.50 1018
7882.34 1011
7883.18 923
7884.01 937
7884.85 929
7885.69 872
7886.53 834
7887.37 729
7888.21 730
7889.04 748
7889.88 726
7890.72 776
7891.56 793
7892.40 767
7893.24 808
7894.07 850
7894.91 772
7895.75 756
7896.59 688
7897.43 689
7898.27 702
7899.11 609
7899.95 648
7900.79 682
7901.62 564
7902.46 590
7903.30 679
7904.14 649
7904.98 565
7905.82 572
7906.66 560
7907.50 581
7908.34 613
7909.18 645
7910.02 596
7910.86 520
7911.70 556
7912.54 552
7913.38 514
7914.22 508
7915.05 530
7915.89 520
7916.73 552
7917.57 515
7918.41 573
7919.25 564
7920.09 565
7920.93 537
7921.77 515
7922.61 520
7923.45 498
7924.29 518
7925.14 560
7925.98 506
7926.82 501
7927.66 513
7928.50 539
7929.34 521
7930.18 514
7931.02 558
7931.86 531
7932.70 526
7933.54 505
7934.38 476
7935.22 495
7936.06 556
7936.90 537
7937.74 528
7938.59 511
7939.43 468
7940.27 521
7941.11 521
7941.95 640
7942.79 640
7943.63 564
7944.47 498
7945.31 514
7946.16 516
7947.00 591
7947.84 604
7948.68 624
7949.52 602
7950.36 577
7951.21 574
7952.05 621
7952.89 633
7953.73 689
7954.57 740
7955.41 720
7956.26 775
7957.10 739
7957.94 788
7958.78 706
7959.62 713
7960.47 742
7961.31 720
7962.15 732
7962.99 763
7963.84 728
7964.68 732
7965.52 732
7966.36 758
7967.21 899
7968.05 949
7968.89 1062
7969.73 1032
7970.58 1055
7971.42 925
7972.26 841
7973.10 774
7973.95 779
7974.79 734
7975.63 664
7976.48 657
7977.32 697
7978.16 661
7979.01 643
7979.85 654
7980.69 595
7981.53 641
7982.38 649
7983.22 610
7984.06 576
7984.91 530
7985.75 542
7986.60 539
7987.44 600
7988.28 554
7989.13 613
7989.97 593
7990.81 566
7991.66 519
7992.50 524
7993.35 559
7994.19 513
7995.03 505
7995.88 523
7996.72 525
7997.57 540
7998.41 488
7999.25 434
8000.10 440
8000.94 467
8001.79 466
8002.63 446
8003.48 486
8004.32 475
8005.16 513
8006.01 395
8006.85 399
8007.70 399
8008.54 452
8009.39 392
8010.23 406
8011.08 415
8011.92 469
8012.77 400
8013.61 403
8014.46 367
8015.30 401
8016.15 391
8016.99 401
8017.84 404
8018.68 384
8019.53 446
8020.37 468
8021.22 515
8022.06 467
8022.91 419
8023.75 444
8024.60 482
8025.45 433
8026.29 423
8027.14 456
8027.98 503
8028.83 457
8029.67 432
8030.52 392
8031.37 423
8032.21 445
8033.06 437
8033.90 437
8034.75 443
8035.60 423
8036.44 420
8037.29 429
8038.14 439
8038.98 511
8039.83 435
8040.67 447
8041.52 462
8042.37 426
8043.21 448
8044.06 421
8044.91 415
8045.75 402
8046.60 423
8047.45 397
8048.29 411
8049.14 423
8049.99 479
8050.83 380
8051.68 451
8052.53 389
8053.38 427
8054.22 409
8055.07 387
8055.92 393
8056.76 352
8057.61 391
8058.46 379
8059.31 453
8060.15 375
8061.00 368
8061.85 372
8062.70 343
8063.54 353
8064.39 363
8065.24 360
8066.09 361
8066.93 358
8067.78 369
8068.63 398
8069.48 340
8070.33 374
8071.17 382
8072.02 357
8072.87 317
8073.72 366
8074.57 401
8075.41 409
8076.26 382
8077.11 363
8077.96 347
8078.81 381
8079.66 374
8080.50 340
8081.35 384
8082.20 398
8083.05 390
8083.90 380
8084.75 421
8085.60 333
8086.45 386
8087.29 362
8088.14 373
8088.99 371
8089.84 416
8090.69 353
8091.54 370
8092.39 403
8093.24 357
8094.09 359
8094.94 360
8095.79 332
8096.63 329
8097.48 324
8098.33 333
8099.18 338
8100.03 413
8100.88 429
8101.73 368
8102.58 356
8103.43 352
8104.28 378
8105.13 388
8105.98 375
8106.83 346
8107.68 342
8108.53 361
8109.38 400
8110.23 411
8111.08 371
8111.93 363
8112.78 402
8113.63 348
8114.48 328
8115.33 341
8116.18 391
8117.03 345
8117.88 350
8118.73 347
8119.58 375
8120.43 397
8121.28 416
8122.14 429
8122.99 376
8123.84 355
8124.69 381
8125.54 335
8126.39 393
8127.24 368
8128.09 352
8128.94 390
8129.79 374
8130.64 353
8131.50 364
8132.35 363
8133.20 407
8134.05 459
8134.90 451
8135.75 402
8136.60 404
8137.46 425
8138.31 375
8139.16 410
8140.01 431
8140.86 464
8141.71 424
8142.57 393
8143.42 409
8144.27 393
8145.12 422
8145.97 373
8146.82 410
8147.68 425
8148.53 431
8149.38 475
8150.23 506
8151.09 474
8151.94 464
8152.79 470
8153.64 542
8154.49 532
8155.35 591
8156.20 584
8157.05 610
8157.90 668
8158.76 662
8159.61 622
8160.46 572
8161.32 572
8162.17 495
8163.02 491
8163.87 442
8164.73 460
8165.58 488
8166.43 468
8167.29 408
8168.14 389
8168.99 395
8169.84 399
8170.70 451
8171.55 454
8172.40 430
8173.26 425
8174.11 406
8174.96 406
8175.82 401
8176.67 459
8177.53 438
8178.38 407
8179.23 386
8180.09 361
8180.94 373
8181.79 311
8182.65 380
8183.50 379
8184.36 411
8185.21 416
8186.06 362
8186.92 391
8187.77 337
8188.63 358
8189.48 374
8190.33 383
8191.19 341
8192.04 366
8192.90 336
8193.75 346
8194.61 297
8195.46 367
8196.32 392
8197.17 342
8198.02 365
8198.88 295
8199.73 337
8200.59 351
8201.44 341
8202.30 309
8203.15 375
8204.01 370
8204.86 358
8205.72 297
8206.57 356
8207.43 359
8208.28 365
8209.14 400
8209.99 398
8210.85 341
8211.71 332
8212.56 353
8213.42 298
8214.27 273
8215.13 288
8215.98 313
8216.84 337
8217.69 331
8218.55 330
8219.41 384
8220.26 355
8221.12 338
8221.97 309
8222.83 332
8223.69 396
8224.54 397
8225.40 342
8226.25 332
8227.11 392
8227.97 403
8228.82 364
8229.68 344
8230.53 329
8231.39 327
8232.25 374
8233.10 321
8233.96 376
8234.82 341
8235.67 353
8236.53 359
8237.39 313
8238.24 338
8239.10 339
8239.96 366
8240.81 358
8241.67 327
8242.53 362
8243.39 352
8244.24 363
8245.10 333
8245.96 329
8246.81 341
8247.67 330
8248.53 367
8249.39 330
8250.24 322
8251.10 306
8251.96 333
8252.82 349
8253.67 364
8254.53 321
8255.39 313
8256.25 346
8257.10 345
8257.96 339
8258.82 334
8259.68 332
8260.54 352
8261.39 344
8262.25 337
8263.11 317
8263.97 310
8264.83 381
8265.68 311
8266.54 322
8267.40 323
8268.26 361
8269.12 312
8269.98 303
8270.83 345
8271.69 351
8272.55 357
8273.41 312
8274.27 348
8275.13 335
8275.99 334
8276.84 333
8277.70 328
8278.56 302
8279.42 308
8280.28 377
8281.14 362
8282.00 335
8282.86 337
8283.72 328
8284.58 386
8285.43 358
8286.29 348
8287.15 382
8288.01 364
8288.87 396
8289.73 374
8290.59 367
8291.45 375
8292.31 396
8293.17 399
8294.03 500
8294.89 597
8295.75 567
8296.61 564
8297.47 518
8298.33 476
8299.19 464
8300.05 481
8300.91 491
8301.77 374
8302.63 375
8303.49 456
8304.35 442
8305.21 428
8306.07 447
8306.93 421
8307.79 430
8308.65 406
8309.51 442
8310.37 385
8311.23 400
8312.09 346
8312.95 406
8313.81 364
8314.67 387
8315.53 396
8316.40 382
8317.26 364
8318.12 355
8318.98 361
8319.84 367
8320.70 429
8321.56 362
8322.42 377
8323.28 350
8324.15 373
8325.01 384
8325.87 332
8326.73 340
8327.59 360
8328.45 336
8329.31 367
8330.17 338
8331.04 331
8331.90 282
8332.76 359
8333.62 323
8334.48 340
8335.35 316
8336.21 325
8337.07 316
8337.93 329
8338.79 340
8339.65 299
8340.52 313
8341.38 304
8342.24 262
8343.10 322
8343.97 336
8344.83 316
8345.69 363
8346.55 326
8347.41 319
8348.28 370
8349.14 375
8350.00 377
8350.87 326
8351.73 279
8352.59 275
8353.45 299
8354.32 313
8355.18 335
8356.04 301
8356.90 339
8357.77 309
8358.63 303
8359.49 320
8360.36 281
8361.22 298
8362.08 323
8362.95 336
8363.81 317
8364.67 309
8365.54 255
8366.40 299
8367.26 291
8368.13 290
8368.99 308
8369.85 371
8370.72 354
8371.58 333
8372.44 362
8373.31 311
8374.17 300
8375.04 302
8375.90 326
8376.76 363
8377.63 304
8378.49 327
8379.36 362
8380.22 329
8381.08 377
8381.95 353
8382.81 394
8383.68 359
8384.54 363
8385.41 329
8386.27 320
8387.13 367
8388.00 332
8388.86 334
8389.73 352
8390.59 354
8391.46 377
8392.32 359
8393.19 290
8394.05 350
8394.92 336
8395.78 328
8396.65 287
8397.51 329
8398.38 332
8399.24 308
8400.11 361
8400.97 344
8401.84 335
8402.70 337
8403.57 369
8404.43 360
8405.30 335
8406.16 323
8407.03 329
8407.90 394
8408.76 368
8409.63 340
8410.49 359
8411.36 399
8412.22 418
8413.09 387
8413.96 433
8414.82 377
8415.69 343
8416.55 396
8417.42 346
8418.29 351
8419.15 378
8420.02 422
8420.88 438
8421.75 430
8422.62 366
8423.48 345
8424.35 434
8425.22 450
8426.08 427
8426.95 457
8427.82 443
8428.68 504
8429.55 486
8430.42 453
8431.28 456
8432.15 452
8433.02 485
8433.88 403
8434.75 419
8435.62 429
8436.48 513
8437.35 486
8438.22 473
8439.09 475
8439.95 580
8440.82 595
8441.69 621
8442.55 685
8443.42 695
8444.29 783
8445.16 723
8446.02 743
8446.89 739
8447.76 719
8448.63 773
8449.50 845
8450.36 710
8451.23 737
8452.10 681
8452.97 712
8453.83 657
8454.70 642
8455.57 647
8456.44 716
8457.31 750
8458.17 695
8459.04 677
8459.91 714
8460.78 693
8461.65 756
8462.52 741
8463.38 736
8464.25 669
8465.12 644
8465.99 653
8466.86 744
8467.73 876
8468.60 896
8469.46 1100
8470.33 1344
8471.20 1482
8472.07 1721
8472.94 1782
8473.81 1724
8474.68 1696
8475.55 1545
8476.42 1294
8477.29 1083
8478.15 932
8479.02 780
8479.89 725
8480.76 645
8481.63 634
8482.50 599
8483.37 537
8484.24 504
8485.11 555
8485.98 554
8486.85 537
8487.72 491
8488.59 481
8489.46 487
8490.33 455
8491.20 458
8492.07 463
8492.94 461
8493.81 501
8494.68 458
8495.55 425
8496.42 419
8497.29 461
8498.16 457
8499.03 459
8499.90 464
8500.77 455
8501.64 506
8502.51 505
8503.38 514
8504.25 516
8505.12 471
8505.99 456
8506.86 484
8507.73 503
8508.60 504
8509.47 546
8510.35 538
8511.22 564
8512.09 534
8512.96 543
8513.83 557
8514.70 486
8515.57 467
8516.44 465
8517.31 505
8518.18 459
8519.06 480
8519.93 487
8520.80 476
8521.67 493
8522.54 457
8523.41 462
8524.28 474
8525.16 469
8526.03 448
8526.90 506
8527.77 496
8528.64 533
8529.51 523
8530.39 504
8531.26 535
8532.13 511
8533.00 482
8533.87 556
8534.75 588
8535.62 571
8536.49 576
8537.36 529
8538.24 575
8539.11 598
8539.98 596
8540.85 544
8541.72 513
8542.60 524
8543.47 491
8544.34 540
8545.21 558
8546.09 581
8546.96 623
8547.83 568
8548.71 534
8549.58 543
8550.45 552
8551.32 630
8552.20 658
8553.07 666
8553.94 827
8554.82 978
8555.69 1062
8556.56 1084
8557.44 1048
8558.31 987
8559.18 913
8560.06 781
8560.93 665
8561.80 671
8562.68 599
8563.55 532
8564.42 525
8565.30 490
8566.17 481
8567.04 476
8567.92 458
8568.79 468
8569.67 426
8570.54 445
8571.41 507
8572.29 484
8573.16 517
8574.04 541
8574.91 499
8575.78 477
8576.66 522
8577.53 512
8578.41 466
8579.28 438
8580.16 449
8581.03 432
8581.91 443
8582.78 426
8583.65 453
8584.53 455
8585.40 412
8586.28 384
8587.15 442
8588.03 436
8588.90 419
8589.78 418
8590.65 414
8591.53 401
8592.40 420
8593.28 434
8594.15 435
8595.03 457
8595.90 432
8596.78 462
8597.65 455
8598.53 463
8599.40 465
8600.28 455
8601.16 481
8602.03 423
8602.91 448
8603.78 439
8604.66 409
8605.53 436
8606.41 431
8607.28 453
8608.16 431
8609.04 365
8609.91 469
8610.79 454
8611.66 427
8612.54 460
8613.42 442
8614.29 465
8615.17 501
8616.05 502
8616.92 503
8617.80 452
8618.67 463
8619.55 487
8620.43 527
8621.30 496
8622.18 528
8623.06 474
8623.93 550
8624.81 537
8625.69 618
8626.56 564
8627.44 525
8628.32 542
8629.19 531
8630.07 515
8630.95 517
8631.83 552
8632.70 645
8633.58 571
8634.46 536
8635.33 535
8636.21 587
8637.09 565
8637.97 562
8638.84 630
8639.72 532
8640.60 582
8641.48 583
8642.35 644
8643.23 607
8644.11 646
8644.99 604
8645.86 549
8646.74 654
8647.62 701
8648.50 655
8649.38 655
8650.25 680
8651.13 742
8652.01 775
8652.89 691
8653.77 735
8654.64 748
8655.52 724
8656.40 664
8657.28 748
8658.16 733
8659.04 712
8659.91 683
8660.79 669
8661.67 713
8662.55 703
8663.43 752
8664.31 721
8665.19 770
8666.06 734
8666.94 755
8667.82 764
8668.70 765
8669.58 782
8670.46 882
8671.34 920
8672.22 1067
8673.10 1238
8673.98 1309
8674.85 1521
8675.73 1624
8676.61 1681
8677.49 1714
8678.37 1603
8679.25 1484
8680.13 1346
8681.01 1236
8681.89 1235
8682.77 1093
8683.65 1054
8684.53 900
8685.41 935
8686.29 886
8687.17 911
8688.05 944
8688.93 1012
8689.81 1199
8690.69 1403
8691.57 1777
8692.45 2154
8693.33 2666
8694.21 3054
8695.09 3239
8695.97 3163
8696.85 2980
8697.73 2640
8698.61 2175
8699.49 1888
8700.37 1607
8701.25 1322
8702.13 1094
8703.01 954
8703.89 870
8704.78 875
8705.66 804
8706.54 772
8707.42 693
8708.30 675
8709.18 685
8710.06 660
8710.94 657
8711.82 710
8712.70 672
8713.58 728
8714.47 693
8715.35 625
8716.23 555
8717.11 602
8717.99 596
8718.87 591
8719.75 600
8720.64 579
8721.52 629
8722.40 609
8723.28 672
8724.16 610
8725.04 597
8725.93 574
8726.81 577
8727.69 592
8728.57 576
8729.45 571
8730.34 554
8731.22 611
8732.10 627
8732.98 656
8733.86 664
8734.75 649
8735.63 685
8736.51 686
8737.39 534
8738.28 564
8739.16 595
8740.04 576
8740.92 535
8741.81 488
8742.69 500
8743.57 524
8744.45 511
8745.34 542
8746.22 537
8747.10 544
8747.99 548
8748.87 586
8749.75 555
8750.64 583
8751.52 595
8752.40 615
8753.28 591
8754.17 577
8755.05 580
8755.93 625
8756.82 613
8757.70 654
8758.59 639
8759.47 712
8760.35 656
8761.24 709
8762.12 770
8763.00 706
8763.89 662
8764.77 642
8765.65 604
8766.54 639
8767.42 609
8768.31 614
8769.19 662
8770.07 651
8770.96 669
8771.84 640
8772.73 678
8773.61 634
8774.50 649
8775.38 618
8776.26 624
8777.15 547
8778.03 594
8778.92 554
8779.80 541
8780.69 502
8781.57 488
8782.46 477
8783.34 511
8784.23 517
8785.11 549
8785.99 496
8786.88 446
8787.76 512
8788.65 507
8789.53 491
8790.42 519
8791.31 520
8792.19 488
8793.08 458
8793.96 528
8794.85 493
8795.73 425
8796.62 500
8797.50 462
8798.39 418
8799.27 460
8800.16 483
8801.04 454
8801.93 468
8802.82 495
8803.70 507
8804.59 493
8805.47 447
8806.36 537
8807.25 520
8808.13 503
8809.02 512
8809.90 524
8810.79 513
8811.68 477
8812.56 470
8813.45 460
8814.33 468
8815.22 441
8816.11 431
8816.99 452
8817.88 467
8818.77 482
8819.65 455
8820.54 488
8821.43 506
8822.31 504
8823.20 474
8824.09 443
8824.97 440
8825.86 459
8826.75 514
8827.63 484
8828.52 489
8829.41 450
8830.29 475
8831.18 465
8832.07 436
8832.96 436
8833.84 392
8834.73 449
8835.62 441
8836.51 444
8837.39 446
8838.28 414
8839.17 449
8840.06 376
8840.94 432
8841.83 437
8842.72 398
8843.61 402
8844.49 406
8845.38 394
8846.27 439
8847.16 455
8848.05 396
8848.93 408
8849.82 404
8850.71 402
8851.60 377
8852.49 407
8853.38 386
8854.26 384
8855.15 403
8856.04 415
8856.93 405
8857.82 400
8858.71 426
8859.59 371
8860.48 354
8861.37 351
8862.26 340
8863.15 407
8864.04 388
8864.93 379
8865.82 381
8866.70 378
8867.59 426
8868.48 385
8869.37 383
8870.26 393
8871.15 367
8872.04 377
8872.93 382
8873.82 344
8874.71 351
8875.60 321
8876.49 326
8877.37 344
8878.26 326
8879.15 336
8880.04 352
8880.93 387
8881.82 358
8882.71 341
8883.60 364
8884.49 353
8885.38 326
8886.27 381
8887.16 422
8888.05 397
8888.94 431
8889.83 383
8890.72 335
8891.61 382
8892.50 361
8893.39 351
8894.28 310
8895.17 334
8896.06 341
8896.95 320
8897.84 325
8898.74 330
8899.63 344
8900.52 342
8901.41 347
8902.30 308
8903.19 288
8904.08 339
8904.97 329
8905.86 315
8906.75 320
8907.64 345
8908.53 301
8909.43 345
8910.32 315
8911.21 351
8912.10 318
8912.99 328
8913.88 327
8914.77 323
8915.66 349
8916.56 321
8917.45 339
8918.34 319
8919.23 308
8920.12 327
8921.01 297
8921.90 254
8922.80 279
8923.69 334
8924.58 334
8925.47 308
8926.36 329
8927.26 315
8928.15 336
8929.04 314
8929.93 322
8930.82 274
8931.72 269
8932.61 328
8933.50 290
8934.39 273
8935.29 300
8936.18 320
8937.07 296
8937.96 295
8938.86 302
8939.75 302
8940.64 295
8941.53 317
8942.43 316
8943.32 307
8944.21 279
8945.10 263
8946.00 298
8946.89 304
8947.78 334
8948.68 295
8949.57 327
8950.46 321
8951.36 316
8952.25 302
8953.14 282
8954.04 322
8954.93 312
8955.82 347
8956.72 317
8957.61 318
8958.50 324
8959.40 318
8960.29 299
8961.18 336
8962.08 317
8962.97 319
8963.87 304
8964.76 326
8965.65 303
8966.55 328
8967.44 344
8968.33 342
8969.23 310
8970.12 295
8971.02 321
8971.91 318
8972.81 359
8973.70 312
8974.59 322
8975.49 301
8976.38 358
8977.28 321
8978.17 322
8979.07 319
8979.96 320
8980.86 317
8981.75 326
8982.65 358
8983.54 343
8984.43 336
8985.33 317
8986.22 306
8987.12 286
8988.01 297
8988.91 331
8989.80 334
8990.70 326
8991.59 276
8992.49 295
8993.39 315
8994.28 312
8995.18 328
8996.07 298
8996.97 302
8997.86 302
8998.76 280
8999.65 295
9000.55 283
9001.44 274
9002.34 301
9003.24 292
9004.13 277
9005.03 273
9005.92 293
9006.82 273
9007.72 261
9008.61 287
9009.51 276
9010.40 277
9011.30 298
9012.20 327
9013.09 321
9013.99 307
9014.89 335
9015.78 301
9016.68 278
9017.57 264
9018.47 262
9019.37 239
9020.26 262
9021.16 291
9022.06 296
9022.95 310
9023.85 258
9024.75 239
9025.65 257
9026.54 282
9027.44 276
9028.34 258
9029.23 264
9030.13 294
9031.03 265
9031.92 275
9032.82 288
9033.72 306
9034.62 252
9035.51 275
9036.41 279
9037.31 289
9038.21 255
9039.10 277
9040.00 262
9040.90 247
9041.80 259
9042.69 264
9043.59 269
9044.49 241
9045.39 268
9046.29 267
9047.18 290
9048.08 283
9048.98 260
9049.88 290
9050.78 264
9051.67 307
9052.57 280
9053.47 335
9054.37 326
9055.27 253
9056.17 298
9057.06 310
9057.96 284
9058.86 304
9059.76 294
9060.66 334
9061.56 340
9062.46 258
9063.35 267
9064.25 325
9065.15 288
9066.05 313
9066.95 308
9067.85 334
9068.75 339
9069.65 366
9070.55 327
9071.45 323
9072.34 327
9073.24 315
9074.14 337
9075.04 296
9075.94 301
9076.84 314
9077.74 312
9078.64 355
9079.54 348
9080.44 341
9081.34 355
9082.24 330
9083.14 335
9084.04 321
9084.94 310
9085.84 359
9086.74 341
9087.64 347
9088.54 376
9089.44 395
9090.34 391
9091.24 363
9092.14 372
9093.04 439
9093.94 417
9094.84 417
9095.74 383
9096.64 346
9097.54 347
9098.44 330
9099.34 329
9100.24 339
9101.14 356
9102.04 380
9102.94 365
9103.84 347
9104.75 410
9105.65 336
9106.55 270
9107.45 276
9108.35 302
9109.25 267
9110.15 281
9111.05 267
9111.95 272
9112.85 252
9113.76 287
9114.66 311
9115.56 297
9116.46 263
9117.36 307
9118.26 296
9119.16 261
9120.07 298
9120.97 298
9121.87 276
9122.77 258
9123.67 313
9124.57 265
9125.48 259
9126.38 252
9127.28 300
9128.18 262
9129.08 282
9129.99 290
9130.89 280
9131.79 276
9132.69 232
9133.60 257
9134.50 284
9135.40 308
9136.30 265
9137.20 303
9138.11 293
9139.01 293
9139.91 289
9140.81 302
9141.72 271
9142.62 293
9143.52 310
9144.43 300
9145.33 309
9146.23 274
9147.13 278
9148.04 263
9148.94 301
9149.84 327
9150.75 299
9151.65 318
9152.55 302
9153.46 278
9154.36 257
9155.26 274
9156.17 234
9157.07 322
9157.97 292
9158.88 267
9159.78 213
9160.68 257
9161.59 271
9162.49 299
9163.39 285
9164.30 318
9165.20 285
9166.11 257
9167.01 276
9167.91 268
9168.82 284
9169.72 279
9170.63 238
9171.53 289
9172.43 293
9173.34 268
9174.24 270
9175.15 272
9176.05 255
9176.96 245
9177.86 246
9178.76 280
9179.67 267
9180.57 275
9181.48 284
9182.38 261
9183.29 230
9184.19 263
9185.10 256
9186.00 249
9186.91 225
9187.81 257
9188.72 238
9189.62 267
9190.53 246
9191.43 269
9192.34 268
9193.24 279
9194.15 285
9195.05 259
9195.96 248
9196.86 262
9197.77 299
9198.67 261
9199.58 272
9200.49 229
9201.39 321
9202.30 284
9203.20 305
9204.11 286
9205.01 284
9205.92 268
9206.83 266
9207.73 247
9208.64 252
9209.54 234
9210.45 259
9211.36 292
9212.26 303
9213.17 252
9214.07 269
9214.98 274
9215.89 267
9216.79 282
9217.70 241
9218.61 248
9219.51 270
9220.42 278
9221.33 297
9222.23 285
9223.14 246
9224.05 264
9224.95 271
9225.86 283
9226.77 239
9227.67 237
9228.58 264
9229.49 261
9230.39 249
9231.30 269
9232.21 311
9233.12 246
9234.02 292
9234.93 245
9235.84 261
9236.74 251
9237.65 260
9238.56 322
9239.47 282
9240.37 251
9241.28 249
9242.19 238
9243.10 224
9244.00 258
9244.91 237
9245.82 262
9246.73 260
9247.64 262
9248.54 239
9249.45 231
9250.36 261
9251.27 270
9252.18 259
9253.08 215
9253.99 236
9254.90 266
9255.81 250
9256.72 237
9257.63 251
9258.53 241
9259.44 230
9260.35 243
9261.26 298
9262.17 271
9263.08 226
9263.99 218
9264.89 264
9265.80 257
9266.71 233
9267.62 262
9268.53 251
9269.44 263
9270.35 287
9271.26 248
9272.17 261
9273.07 228
9273.98 244
9274.89 252
9275.80 238
9276.71 250
9277.62 270
9278.53 285
9279.44 306
9280.35 238
9281.26 202
9282.17 257
9283.08 289
9283.99 239
9284.90 255
9285.81 309
9286.72 303
9287.63 266
9288.54 258
9289.45 300
9290.36 297
9291.27 300
9292.18 267
9293.09 257
9294.00 252
9294.91 248
9295.82 246
9296.73 269
9297.64 268
9298.55 297
9299.46 315
9300.37 301
9301.28 260
9302.19 287
9303.10 305
9304.01 303
9304.92 324
9305.83 299
9306.74 310
9307.65 309
9308.57 364
9309.48 396
9310.39 358
9311.30 358
9312.21 369
9313.12 435
9314.03 342
9314.94 342
9315.85 335
9316.77 277
9317.68 376
9318.59 297
9319.50 333
9320.41 294
9321.32 304
9322.23 310
9323.15 290
9324.06 296
9324.97 307
9325.88 331
9326.79 366
9327.70 287
9328.62 271
9329.53 263
9330.44 319
9331.35 305
9332.26 287
9333.18 286
9334.09 320
9335.00 302
9335.91 290
9336.82 290
9337.74 321
9338.65 305
9339.56 280
9340.47 241
9341.39 223
9342.30 246
9343.21 290
9344.12 266
9345.04 252
9345.95 275
9346.86 276
9347.77 264
9348.69 269
9349.60 242
9350.51 219
9351.43 253
9352.34 294
9353.25 261
9354.17 218
9355.08 264
9355.99 233
9356.91 270
9357.82 279
9358.73 254
9359.65 270
9360.56 227
9361.47 239
9362.39 247
9363.30 257
9364.21 260
9365.13 257
9366.04 254
9366.95 229
9367.87 241
9368.78 281
9369.70 252
9370.61 254
9371.52 231
9372.44 256
9373.35 234
9374.27 272
9375.18 246
9376.09 239
9377.01 248
9377.92 229
9378.84 227
9379.75 221
9380.67 259
9381.58 224
9382.49 263
9383.41 258
9384.32 259
9385.24 222
9386.15 266
9387.07 264
9387.98 247
9388.90 259
9389.81 271
9390.73 254
9391.64 284
9392.56 292
9393.47 283
9394.39 275
9395.30 278
9396.22 311
9397.13 291
9398.05 270
9398.96 314
9399.88 333
9400.79 311
9401.71 280
9402.62 307
9403.54 308
9404.46 246
9405.37 289
9406.29 249
9407.20 211
9408.12 250
9409.03 231
9409.95 256
9410.87 248
9411.78 226
9412.70 248
9413.61 262
9414.53 205
9415.45 252
9416.36 229
9417.28 213
9418.19 242
9419.11 258
9420.03 227
9420.94 239
9421.86 238
9422.78 223
9423.69 265
9424.61 300
9425.53 241
9426.44 202
9427.36 218
9428.28 229
9429.19 279
9430.11 252
9431.03 243
9431.94 223
9432.86 270
9433.78 271
9434.69 241
9435.61 226
9436.53 264
9437.45 252
9438.36 277
9439.28 259
9440.20 287
9441.11 280
9442.03 226
9442.95 265
9443.87 253
9444.78 240
9445.70 207
9446.62 244
9447.54 267
9448.46 259
9449.37 217
9450.29 202
9451.21 263
9452.13 275
9453.04 282
9453.96 320
9454.88 316
9455.80 329
9456.72 321
9457.63 313
9458.55 324
9459.47 364
9460.39 298
9461.31 313
9462.23 256
9463.14 225
9464.06 249
9464.98 228
9465.90 250
9466.82 244
9467.74 228
9468.66 266
9469.57 237
9470.49 234
9471.41 262
9472.33 253
9473.25 233
9474.17 256
9475.09 279
9476.01 257
9476.93 254
9477.85 239
9478.76 292
9479.68 288
9480.60 297
9481.52 304
9482.44 274
9483.36 279
9484.28 267
9485.20 278
9486.12 280
9487.04 282
9487.96 262
9488.88 259
9489.80 269
9490.72 257
9491.64 229
9492.56 249
9493.48 259
9494.40 286
9495.32 293
9496.24 247
9497.16 237
9498.08 234
9499.00 265
9499.92 219
9500.84 257
9501.76 246
9502.68 267
9503.60 280
9504.52 264
9505.44 212
9506.36 237
9507.28 219
9508.20 245
9509.12 260
9510.04 241
9510.96 221
9511.89 223
9512.81 262
9513.73 236
9514.65 230
9515.57 251
9516.49 232
9517.41 225
9518.33 246
9519.25 236
9520.17 262
9521.10 246
9522.02 265
9522.94 256
9523.86 230
9524.78 266
9525.70 269
9526.62 243
9527.55 263
9528.47 238
9529.39 249
9530.31 288
9531.23 261
9532.15 268
9533.08 262
9534.00 290
9534.92 284
9535.84 312
9536.76 276
9537.69 269
9538.61 295
9539.53 275
9540.45 331
9541.37 264
9542.30 215
9543.22 284
9544.14 231
9545.06 254
9545.99 241
9546.91 285
9547.83 250
9548.75 245
9549.68 233
9550.60 239
9551.52 228
9552.44 217
9553.37 236
9554.29 229
9555.21 248
9556.14 239
9557.06 270
9557.98 257
9558.90 289
9559.83 293
9560.75 248
9561.67 233
9562.60 251
9563.52 249
9564.44 311
9565.37 249
9566.29 259
9567.21 275
9568.14 263
9569.06 289
9569.99 242
9570.91 242
9571.83 260
9572.76 269
9573.68 280
9574.60 250
9575.53 272
9576.45 288
9577.38 253
9578.30 257
9579.22 280
9580.15 277
9581.07 260
9582.00 246
9582.92 236
9583.84 228
9584.77 239
9585.69 254
9586.62 237
9587.54 219
9588.47 240
9589.39 253
9590.32 297
9591.24 293
9592.17 273
9593.09 242
9594.01 272
9594.94 316
9595.86 241
9596.79 234
9597.71 290
9598.64 293
9599.56 262
9600.49 237
9601.41 284
9602.34 256
9603.27 222
9604.19 242
9605.12 305
9606.04 295
9606.97 293
9607.89 302
9608.82 307
9609.74 304
9610.67 289
9611.59 300
9612.52 292
9613.45 281
9614.37 313
9615.30 271
9616.22 297
9617.15 320
9618.07 336
9619.00 274
9619.93 328
9620.85 286
9621.78 282
9622.71 262
9623.63 286
9624.56 287
9625.48 294
9626.41 292
9627.34 285
9628.26 257
9629.19 315
9630.12 288
9631.04 311
9631.97 302
9632.90 277
9633.82 327
9634.75 345
9635.68 309
9636.60 295
9637.53 327
9638.46 254
9639.38 309
9640.31 343
9641.24 327
9642.16 353
9643.09 357
9644.02 361
9644.95 409
9645.87 352
9646.80 333
9647.73 349
9648.66 338
9649.58 399
9650.51 428
9651.44 432
9652.37 393
9653.29 394
9654.22 393
9655.15 426
9656.08 414
9657.00 428
9657.93 412
9658.86 411
9659.79 362
9660.72 375
9661.64 402
9662.57 381
9663.50 377
9664.43 425
9665.36 408
9666.29 423
9667.21 441
9668.14 418
9669.07 439
9670.00 444
9670.93 483
9671.86 474
9672.78 464
9673.71 472
9674.64 480
9675.57 505
9676.50 495
9677.43 473
9678.36 484
9679.29 466
9680.21 443
9681.14 421
9682.07 421
9683.00 474
9683.93 474
9684.86 508
9685.79 492
9686.72 462
9687.65 481
9688.58 463
9689.51 499
9690.44 451
9691.36 491
9692.29 512
9693.22 495
9694.15 502
9695.08 526
9696.01 524
9696.94 521
9697.87 516
9698.80 530
9699.73 539
9700.66 536
9701.59 562
9702.52 544
9703.45 562
9704.38 539
9705.31 488
9706.24 514
9707.17 535
9708.10 531
9709.03 511
9709.96 496
9710.89 536
9711.82 567
9712.76 587
9713.69 640
9714.62 682
9715.55 690
9716.48 721
9717.41 737
9718.34 697
9719.27 703
9720.20 641
9721.13 620
9722.06 597
9722.99 562
9723.92 559
9724.86 533
9725.79 501
9726.72 536
9727.65 485
9728.58 488
9729.51 500
9730.44 526
9731.37 483
9732.31 537
9733.24 593
9734.17 532
9735.10 569
9736.03 563
9736.96 537
9737.90 526
9738.83 561
9739.76 496
9740.69 477
9741.62 449
9742.55 403
9743.49 451
9744.42 465
9745.35 467
9746.28 498
9747.21 432
9748.15 483
9749.08 470
9750.01 438
9750.94 419
9751.88 435
9752.81 459
9753.74 450
9754.67 451
9755.61 448
9756.54 421
9757.47 462
9758.40 399
9759.34 415
9760.27 455
9761.20 444
9762.14 423
9763.07 446
9764.00 455
9764.93 431
9765.87 469
9766.80 471
9767.73 410
9768.67 422
9769.60 411
9770.53 457
9771.47 458
9772.40 438
9773.33 434
9774.27 415
9775.20 436
9776.13 392
9777.07 417
9778.00 383
9778.93 415
9779.87 459
9780.80 438
9781.74 438
9782.67 450
9783.60 461
9784.54 526
9785.47 552
9786.41 556
9787.34 555
9788.27 568
9789.21 506
9790.14 547
9791.08 484
9792.01 480
9792.95 448
9793.88 509
9794.81 458
9795.75 451
9796.68 430
9797.62 465
9798.55 560
9799.49 560
9800.42 512
9801.36 517
9802.29 529
9803.23 551
9804.16 467
9805.10 452
9806.03 466
9806.97 429
9807.90 380
9808.84 426
9809.77 436
9810.71 421
9811.64 385
9812.58 403
9813.51 373
9814.45 370
9815.38 343
9816.32 352
9817.25 332
9818.19 340
9819.12 383
9820.06 372
9821.00 359
9821.93 333
9822.87 321
9823.80 358
9824.74 379
9825.68 335
9826.61 377
9827.55 376
9828.48 407
9829.42 378
9830.36 397
9831.29 344
9832.23 350
9833.16 368
9834.10 318
9835.04 338
9835.97 346
9836.91 354
9837.85 349
9838.78 330
9839.72 348
9840.66 362
9841.59 356
9842.53 371
9843.47 329
9844.40 380
9845.34 351
9846.28 328
9847.21 349
9848.15 407
9849.09 380
9850.02 372
9850.96 299
9851.90 330
9852.84 334
9853.77 343
9854.71 302
9855.65 329
9856.59 371
9857.52 355
9858.46 368
9859.40 306
9860.34 320
9861.27 369
9862.21 367
9863.15 367
9864.09 357
9865.02 397
9865.96 333
9866.90 363
9867.84 392
9868.78 345
9869.71 333
9870.65 348
9871.59 359
9872.53 371
9873.47 350
9874.40 353
9875.34 384
9876.28 364
9877.22 326
9878.16 312
9879.10 368
9880.03 322
9880.97 320
9881.91 319
9882.85 329
9883.79 327
9884.73 356
9885.67 384
9886.60 361
9887.54 337
9888.48 329
9889.42 375
9890.36 347
9891.30 348
9892.24 351
9893.18 321
9894.12 375
9895.06 362
9896.00 345
9896.93 316
9897.87 310
9898.81 355
9899.75 317
9900.69 297
9901.63 314
9902.57 361
9903.51 354
9904.45 337
9905.39 357
9906.33 398
9907.27 387
9908.21 387
9909.15 369
9910.09 393
9911.03 367
9911.97 364
9912.91 359
9913.85 370
9914.79 423
9915.73 388
9916.67 383
9917.61 368
9918.55 350
9919.49 379
9920.43 404
9921.37 387
9922.31 402
9923.25 418
9924.19 458
9925.13 532
9926.08 573
9927.02 700
9927.96 817
9928.90 847
9929.84 829
9930.78 851
9931.72 802
9932.66 751
9933.60 691
9934.54 658
9935.48 587
9936.43 553
9937.37 455
9938.31 455
9939.25 406
9940.19 410
9941.13 429
9942.07 452
9943.02 424
9943.96 437
9944.90 469
9945.84 427
9946.78 403
9947.72 421
9948.67 434
9949.61 414
9950.55 425
9951.49 420
9952.43 360
9953.37 370
9954.32 398
9955.26 413
9956.20 375
9957.14 436
9958.09 444
9959.03 443
9959.97 440
9960.91 460
9961.85 430
9962.80 395
9963.74 407
9964.68 385
9965.62 380
9966.57 413
9967.51 463
9968.45 446
9969.40 453
9970.34 390
9971.28 357
9972.22 364
9973.17 450
9974.11 421
9975.05 423
9976.00 410
9976.94 400
9977.88 452
9978.83 444
9979.77 445
9980.71 454
9981.66 401
9982.60 391
9983.54 408
9984.49 390
9985.43 395
9986.37 352
9987.32 400
9988.26 368
9989.20 370
9990.15 365
9991.09 338
9992.03 348
9992.98 347
9993.92 345
9994.87 339
9995.81 349
9996.75 346
9997.70 330
9998.64 360
9999.59 373
10000.53 370
10001.48 351
10002.42 328
10003.36 352
10004.31 378
10005.25 359
10006.20 352
10007.14 369
10008.09 342
10009.03 373
10009.98 340
10010.92 309
10011.87 332
10012.81 323
10013.76 351
10014.70 312
10015.64 321
10016.59 360
10017.53 318
10018.48 381
10019.43 415
10020.37 353
10021.32 310
10022.26 317
10023.21 354
10024.15 318
10025.10 284
10026.04 317
10026.99 342
10027.93 323
10028.88 340
10029.82 348
10030.77 358
10031.72 366
10032.66 384
10033.61 357
10034.55 301
10035.50 328
10036.44 351
10037.39 305
10038.34 315
10039.28 298
10040.23 300
10041.18 300
10042.12 295
10043.07 249
10044.01 285
10044.96 327
10045.91 301
10046.85 333
10047.80 289
10048.75 257
10049.69 283
10050.64 317
10051.59 311
10052.53 297
10053.48 256
10054.43 308
10055.37 290
10056.32 326
10057.27 298
10058.21 286
10059.16 294
10060.11 296
10061.05 314
10062.00 306
10062.95 278
10063.90 288
10064.84 274
10065.79 285
10066.74 278
10067.69 254
10068.63 301
10069.58 258
10070.53 254
10071.48 287
10072.42 283
10073.37 282
10074.32 270
10075.27 240
10076.21 240
10077.16 260
10078.11 275
10079.06 302
10080.01 293
10080.95 283
10081.90 254
10082.85 248
10083.80 265
10084.75 303
10085.69 290
10086.64 276
10087.59 258
10088.54 245
10089.49 308
10090.44 325
10091.38 295
10092.33 280
10093.28 295
10094.23 294
10095.18 272
10096.13 276
10097.08 261
10098.03 269
10098.97 267
10099.92 293
10100.87 294
10101.82 254
10102.77 292
10103.72 290
10104.67 293
10105.62 302
10106.57 282
10107.52 255
10108.47 281
10109.42 266
10110.36 241
10111.31 272
10112.26 314
10113.21 287
10114.16 298
10115.11 270
10116.06 276
10117.01 273
10117.96 275
10118.91 249
10119.86 219
10120.81 265
10121.76 243
10122.71 287
10123.66 257
10124.61 250
10125.56 247
10126.51 283
10127.46 262
10128.41 266
10129.36 225
10130.31 274
10131.26 270
10132.21 271
10133.16 224
10134.11 272
10135.06 289
10136.02 273
10136.97 248
10137.92 230
10138.87 220
10139.82 253
10140.77 270
10141.72 297
10142.67 292
10143.62 269
10144.57 269
10145.52 235
10146.48 278
10147.43 268
10148.38 269
10149.33 277
10150.28 309
10151.23 290
10152.18 284
10153.13 315
10154.09 315
10155.04 284
10155.99 316
10156.94 323
10157.89 310
10158.84 304
10159.80 288
10160.75 306
10161.70 313
10162.65 267
10163.60 333
10164.55 334
10165.51 269
10166.46 256
10167.41 272
10168.36 284
10169.32 343
10170.27 325
10171.22 285
10172.17 254
10173.12 296
10174.08 322
10175.03 343
10175.98 286
10176.93 307
10177.89 279
10178.84 334
10179.79 360
10180.74 310
10181.70 305
10182.65 314
10183.60 330
10184.56 350
10185.51 364
10186.46 386
10187.42 401
10188.37 354
10189.32 374
10190.27 385
10191.23 393
10192.18 372
10193.13 372
10194.09 384
10195.04 352
10195.99 385
10196.95 385
10197.90 385
10198.86 421
10199.81 399
10200.76 430
10201.72 423
10202.67 433
10203.62 426
10204.58 462
10205.53 495
10206.49 488
10207.44 534
10208.39 577
10209.35 603
10210.30 609
10211.26 581
10212.21 502
10213.16 552
10214.12 487
10215.07 453
10216.03 445
10216.98 393
10217.94 404
10218.89 408
10219.84 409
10220.80 361
10221.75 419
10222.71 366
10223.66 354
10224.62 363
10225.57 365
10226.53 341
10227.48 343
10228.44 316
10229.39 320
10230.35 320
10231.30 335
10232.26 347
10233.21 368
10234.17 386
10235.12 365
10236.08 385
10237.03 381
10237.99 354
10238.95 345
10239.90 325
10240.86 345
10241.81 350
10242.77 335
10243.72 360
10244.68 359
10245.63 309
10246.59 304
10247.55 282
10248.50 262
10249.46 289
10250.41 324
10251.37 329
10252.33 313
10253.28 271
10254.24 270
10255.19 300
10256.15 307
10257.11 267
10258.06 301
10259.02 267
10259.98 255
10260.93 282
10261.89 249
10262.85 244
10263.80 300
10264.76 303
10265.72 290
10266.67 245
10267.63 276
10268.59 280
10269.54 262
10270.50 250
10271.46 265
10272.41 290
10273.37 250
10274.33 266
10275.29 313
10276.24 273
10277.20 274
10278.16 270
10279.11 244
10280.07 233
10281.03 209
10281.99 240
10282.94 253
10283.90 299
10284.86 222
10285.82 224
10286.77 240
10287.73 270
10288.69 269
10289.65 255
10290.61 254
10291.56 243
10292.52 245
10293.48 288
10294.44 292
10295.40 269
10296.35 264
10297.31 282
10298.27 270
10299.23 294
10300.19 255
10301.15 279
10302.10 257
10303.06 248
10304.02 264
10304.98 214
10305.94 246
10306.90 257
10307.86 246
10308.81 229
10309.77 245
10310.73 226
10311.69 284
10312.65 225
10313.61 248
10314.57 236
10315.53 255
10316.49 267
10317.44 259
10318.40 265
10319.36 269
10320.32 259
10321.28 262
10322.24 264
10323.20 228
10324.16 225
10325.12 270
10326.08 277
10327.04 286
10328.00 234
10328.96 243
10329.92 242
10330.88 205
10331.84 213
10332.80 242
10333.76 249
10334.72 272
10335.68 206
10336.64 209
10337.60 217
10338.56 192
10339.52 181
10340.48 211
10341.44 220
10342.40 232
10343.36 221
10344.32 215
10345.28 252
10346.24 220
10347.20 222
10348.16 261
10349.12 237
10350.08 247
10351.04 248
10352.00 256
10352.96 239
10353.92 216
10354.88 207
10355.85 234
10356.81 227
10357.77 204
10358.73 241
10359.69 233
10360.65 230
10361.61 212
10362.57 208
10363.53 166
10364.50 241
10365.46 242
10366.42 225
10367.38 235
10368.34 208
10369.30 233
10370.26 219
10371.23 218
10372.19 220
10373.15 244
10374.11 217
10375.07 220
10376.03 224
10377.00 246
10377.96 236
10378.92 230
10379.88 234
10380.84 229
10381.81 200
10382.77 215
10383.73 241
10384.69 192
10385.66 186
10386.62 218
10387.58 215
10388.54 224
10389.51 202
10390.47 183
10391.43 209
10392.39 195
10393.36 181
10394.32 172
10395.28 206
10396.24 200
10397.21 202
10398.17 217
10399.13 212
10400.10 216
10401.06 194
10402.02 211
10402.98 209
10403.95 218
10404.91 209
10405.87 201
10406.84 214
10407.80 197
10408.76 211
10409.73 223
10410.69 238
10411.65 201
10412.62 204
10413.58 200
10414.55 214
10415.51 218
10416.47 239
10417.44 217
10418.40 217
10419.36 219
10420.33 229
10421.29 256
10422.26 215
10423.22 221
10424.18 233
10425.15 248
10426.11 212
10427.08 214
10428.04 185
10429.00 238
10429.97 235
10430.93 221
10431.90 206
10432.86 165
10433.83 156
10434.79 186
10435.76 219
10436.72 212
10437.69 180
10438.65 191
10439.62 189
10440.58 183
10441.54 190
10442.51 196
10443.47 205
10444.44 199
10445.40 173
10446.37 196
10447.34 213
10448.30 206
10449.27 173
10450.23 172
10451.20 197
10452.16 189
10453.13 192
10454.09 206
10455.06 170
10456.02 187
10456.99 194
10457.95 206
10458.92 167
10459.89 173
10460.85 167
10461.82 171
10462.78 182
10463.75 167
10464.72 167
10465.68 201
10466.65 189
10467.61 199
10468.58 187
10469.55 169
10470.51 180
10471.48 185
10472.44 212
10473.41 193
10474.38 170
10475.34 179
10476.31 201
10477.28 200
10478.24 213
10479.21 225
10480.18 216
10481.14 193
10482.11 174
10483.08 173
10484.04 208
10485.01 157
10485.98 162
10486.94 184
10487.91 197
10488.88 199
10489.85 172
10490.81 180
10491.78 182
10492.75 176
10493.71 182
10494.68 171
10495.65 183
10496.62 169
10497.58 174
10498.55 203
10499.52 211
10500.49 154
10501.45 175
10502.42 180
10503.39 198
10504.36 213
10505.33 203
10506.29 196
10507.26 192
10508.23 168
10509.20 176
10510.17 169
10511.13 161
10512.10 228
10513.07 190
10514.04 185
10515.01 154
10515.98 177
10516.94 163
10517.91 168
10518.88 182
10519.85 163
10520.82 165
10521.79 184
10522.75 193
10523.72 170
10524.69 160
10525.66 188
10526.63 171
10527.60 152
10528.57 165
10529.54 190
10530.51 183
10531.47 175
10532.44 177
10533.41 188
10534.38 211
10535.35 189
10536.32 202
10537.29 156
10538.26 184
10539.23 217
10540.20 184
10541.17 190
10542.14 192
10543.11 171
10544.08 179
10545.05 190
10546.02 202
10546.99 193
10547.96 170
10548.92 189
10549.89 185
10550.86 206
10551.83 176
10552.80 197
10553.77 166
10554.74 191
10555.72 214
10556.69 152
10557.66 187
10558.63 181
10559.60 192
10560.57 208
10561.54 192
10562.51 188
10563.48 210
10564.45 223
10565.42 239
10566.39 208
10567.36 224
10568.33 187
10569.30 176
10570.27 204
10571.24 191
10572.21 192
10573.19 167
10574.16 163
10575.13 183
10576.10 196
10577.07 208
10578.04 183
10579.01 195
10579.98 193
10580.95 181
10581.93 179
10582.90 175
10583.87 193
10584.84 208
10585.81 181
10586.78 215
10587.76 184
10588.73 214
10589.70 172
10590.67 189
10591.64 173
10592.61 197
10593.59 207
10594.56 207
10595.53 151
10596.50 168
10597.47 191
10598.45 217
10599.42 171
10600.39 203
10601.36 197
10602.34 179
10603.31 195
10604.28 188
10605.25 177
10606.23 213
10607.20 198
10608.17 218
10609.14 210
10610.12 152
10611.09 202
10612.06 224
10613.03 240
10614.01 181
10614.98 173
10615.95 216
10616.93 214
10617.90 196
10618.87 167
10619.84 204
10620.82 199
10621.79 189
10622.76 205
10623.74 231
10624.71 212
10625.68 205
10626.66 207
10627.63 223
10628.60 221
10629.58 196
10630.55 221
10631.53 237
10632.50 188
10633.47 178
10634.45 234
10635.42 227
10636.39 259
10637.37 235
10638.34 247
10639.32 293
10640.29 318
10641.26 340
10642.24 369
10643.21 318
10644.19 341
10645.16 295
10646.14 238
10647.11 231
10648.08 241
10649.06 230
10650.03 216
10651.01 223
10651.98 176
10652.96 201
10653.93 189
10654.91 205
10655.88 161
10656.86 191
10657.83 194
10658.81 191
10659.78 177
10660.76 207
10661.73 174
10662.71 170
10663.68 174
10664.66 179
10665.63 206
10666.61 187
10667.58 194
10668.56 152
10669.53 194
10670.51 182
10671.48 209
10672.46 186
10673.43 190
10674.41 173
10675.39 179
10676.36 183
10677.34 170
10678.31 182
10679.29 195
10680.26 194
10681.24 177
10682.22 189
10683.19 171
10684.17 201
10685.14 210
10686.12 181
10687.10 175
10688.07 192
10689.05 199
10690.03 177
10691.00 150
10691.98 170
10692.96 173
10693.93 195
10694.91 189
10695.89 156
10696.86 179
10697.84 183
10698.82 193
10699.79 178
10700.77 203
10701.75 197
10702.72 191
10703.70 167
10704.68 179
10705.65 188
10706.63 193
10707.61 173
10708.58 176
10709.56 164
10710.54 168
10711.52 204
10712.49 179
10713.47 167
10714.45 172
10715.43 209
10716.40 181
10717.38 175
10718.36 194
10719.34 212
10720.31 176
10721.29 184
10722.27 203
10723.25 203
10724.23 228
10725.20 201
10726.18 179
10727.16 162
10728.14 170
10729.12 180
10730.09 185
10731.07 207
10732.05 187
10733.03 170
10734.01 184
10734.99 175
10735.96 159
10736.94 188
10737.92 179
10738.90 150
10739.88 177
10740.86 193
10741.84 161
10742.81 176
10743.79 167
10744.77 176
10745.75 167
10746.73 183
10747.71 183
10748.69 173
10749.67 171
10750.65 217
10751.63 171
10752.60 194
10753.58 164
10754.56 181
10755.54 166
10756.52 162
10757.50 187
10758.48 171
10759.46 183
10760.44 147
10761.42 198
10762.40 171
10763.38 197
10764.36 181
10765.34 176
10766.32 192
10767.30 195
10768.28 209
10769.26 201
10770.24 198
10771.22 169
10772.20 195
10773.18 175
10774.16 180
10775.14 158
10776.12 194
10777.10 205
10778.08 182
10779.06 210
10780.04 215
10781.02 181
10782.00 204
10782.98 204
10783.96 215
10784.94 202
10785.92 224
10786.90 197
10787.89 193
10788.87 180
10789.85 185
10790.83 186
10791.81 180
10792.79 186
10793.77 182
10794.75 190
10795.73 159
10796.71 186
10797.70 162
10798.68 170
10799.66 174
10800.64 186
10801.62 196
10802.60 179
10803.58 177
10804.57 195
10805.55 190
10806.53 183
10807.51 174
10808.49 165
10809.47 208
10810.46 216
10811.44 178
10812.42 149
10813.40 205
10814.38 207
10815.37 183
10816.35 186
10817.33 172
10818.31 197
10819.29 205
10820.28 196
10821.26 190
10822.24 183
10823.22 174
10824.21 227
10825.19 194
10826.17 201
10827.15 181
10828.14 209
10829.12 209
10830.10 153
10831.09 189
10832.07 200
10833.05 223
10834.03 231
10835.02 171
10836.00 200
10836.98 204
10837.97 176
10838.95 204
10839.93 194
10840.92 186
10841.90 202
10842.88 227
10843.87 198
10844.85 169
10845.83 165
10846.82 184
10847.80 191
10848.78 163
10849.77 186
10850.75 156
10851.73 175
10852.72 186
10853.70 214
10854.69 199
10855.67 204
10856.65 191
10857.64 185
10858.62 194
10859.60 189
10860.59 231
10861.57 241
10862.56 187
10863.54 219
10864.53 188
10865.51 184
10866.49 218
10867.48 194
10868.46 208
10869.45 205
10870.43 214
10871.42 197
10872.40 222
10873.39 224
10874.37 210
10875.36 245
10876.34 198
10877.33 171
10878.31 209
10879.30 233
10880.28 187
10881.27 171
10882.25 216
10883.24 242
10884.22 234
10885.21 232
10886.19 233
10887.18 271
10888.16 226
10889.15 250
10890.13 247
10891.12 256
10892.10 242
10893.09 224
10894.08 222
10895.06 212
10896.05 220
10897.03 230
10898.02 252
10899.00 224
10899.99 238
10900.98 257
10901.96 288
10902.95 222
10903.93 253
10904.92 253
10905.91 265
10906.89 261
10907.88 251
10908.87 269
10909.85 241
10910.84 246
10911.82 275
10912.81 302
10913.80 300
10914.78 302
10915.77 312
10916.76 308
10917.74 295
10918.73 335
10919.72 323
10920.70 303
10921.69 307
10922.68 328
10923.67 360
10924.65 328
10925.64 293
10926.63 294
10927.61 330
10928.60 315
10929.59 289
10930.58 302
10931.56 299
10932.55 321
10933.54 309
10934.53 280
10935.51 321
10936.50 308
10937.49 353
10938.48 352
10939.46 333
10940.45 342
10941.44 370
10942.43 373
10943.41 381
10944.40 404
10945.39 352
10946.38 410
10947.37 393
10948.35 384
10949.34 359
10950.33 392
10951.32 436
10952.31 459
10953.30 450
10954.28 481
10955.27 498
10956.26 568
10957.25 610
10958.24 668
10959.23 715
10960.22 795
10961.20 825
10962.19 782
10963.18 761
10964.17 703
10965.16 685
10966.15 659
10967.14 630
10968.13 587
10969.11 540
10970.10 491
10971.09 521
10972.08 499
10973.07 534
10974.06 512
10975.05 513
10976.04 507
10977.03 523
10978.02 514
10979.01 487
10980.00 480
10980.99 488
10981.98 460
10982.97 469
10983.96 487
10984.95 532
10985.94 552
10986.93 545
10987.92 528
10988.91 509
10989.90 499
10990.89 554
10991.88 524
10992.87 505
10993.86 579
10994.85 617
10995.84 617
10996.83 663
10997.82 722
10998.81 780
10999.80 907
11000.79 925
11001.78 981
11002.77 1100
11003.76 1058
11004.75 1012
11005.74 973
11006.73 908
11007.72 754
11008.71 681
11009.70 613
11010.69 501
11011.69 557
11012.68 552
11013.67 481
11014.66 473
11015.65 468
11016.64 492
11017.63 457
11018.62 492
11019.62 480
11020.61 453
11021.60 474
11022.59 502
11023.58 441
11024.57 421
11025.56 404
11026.56 429
11027.55 387
11028.54 395
11029.53 374
11030.52 364
11031.51 376
11032.51 382
11033.50 387
11034.49 371
11035.48 355
11036.47 391
11037.47 347
11038.46 378
11039.45 376
11040.44 398
11041.44 338
11042.43 342
11043.42 323
11044.41 315
11045.41 358
11046.40 311
11047.39 346
11048.38 306
11049.38 319
11050.37 301
11051.36 331
11052.35 334
11053.35 318
11054.34 333
11055.33 317
11056.33 338
11057.32 316
11058.31 314
11059.30 339
11060.30 342
11061.29 291
11062.28 307
11063.28 366
11064.27 362
11065.26 322
11066.26 328
11067.25 313
11068.24 317
11069.24 293
11070.23 337
11071.23 320
11072.22 323
11073.21 336
11074.21 349
11075.20 346
11076.19 340
11077.19 341
11078.18 373
11079.18 349
11080.17 335
11081.16 326
11082.16 327
11083.15 326
11084.15 335
11085.14 325
11086.14 338
11087.13 326
11088.12 306
11089.12 314
11090.11 324
11091.11 293
11092.10 284
11093.10 288
11094.09 278
11095.09 268
11096.08 259
11097.08 266
11098.07 305
11099.07 297
11100.06 286
11101.06 280
11102.05 299
11103.05 282
11104.04 284
11105.04 288
11106.03 288
11107.03 302
11108.02 278
11109.02 300
11110.01 317
11111.01 305
11112.00 308
11113.00 306
11113.99 257
11114.99 264
11115.99 282
11116.98 293
11117.98 295
11118.97 301
11119.97 295
11120.96 246
11121.96 273
11122.96 303
11123.95 327
11124.95 287
11125.94 298
11126.94 311
11127.94 347
11128.93 365
11129.93 360
11130.93 321
11131.92 306
11132.92 307
11133.92 274
11134.91 300
11135.91 312
11136.90 313
11137.90 279
11138.90 300
11139.89 251
11140.89 269
11141.89 286
11142.89 271
11143.88 255
11144.88 305
11145.88 357
11146.87 285
11147.87 310
11148.87 280
11149.86 277
11150.86 255
11151.86 270
11152.86 305
11153.85 256
11154.85 234
11155.85 281
11156.85 284
11157.84 254
11158.84 255
11159.84 282
11160.84 312
11161.83 259
11162.83 248
11163.83 308
11164.83 313
11165.83 256
11166.82 260
11167.82 298
11168.82 302
11169.82 268
11170.82 306
11171.81 308
11172.81 296
11173.81 288
11174.81 277
11175.81 314
11176.81 277
11177.80 308
11178.80 302
11179.80 305
11180.80 311
11181.80 305
11182.80 265
11183.80 304
11184.79 321
11185.79 333
11186.79 289
11187.79 312
11188.79 344
11189.79 338
11190.79 334
11191.79 333
11192.79 344
11193.78 327
11194.78 342
11195.78 372
11196.78 374
11197.78 361
11198.78 371
11199.78 364
11200.78 376
11201.78 307
11202.78 292
11203.78 315
11204.78 323
11205.78 369
11206.78 343
11207.78 331
11208.78 317
11209.78 306
11210.78 289
11211.78 285
11212.78 293
11213.78 313
11214.78 311
11215.78 294
11216.78 236
11217.78 272
11218.78 264
11219.78 268
11220.78 281
11221.78 303
11222.78 247
11223.78 251
11224.78 265
11225.78 265
11226.78 228
11227.78 270
11228.78 248
11229.78 244
11230.78 230
11231.79 238
11232.79 207
11233.79 212
11234.79 256
11235.79 240
11236.79 243
11237.79 271
11238.79 230
11239.79 228
11240.80 201
11241.80 218
11242.80 212
11243.80 276
11244.80 283
11245.80 252
11246.80 211
11247.81 217
11248.81 268
11249.81 247
11250.81 237
11251.81 241
11252.81 273
11253.82 274
11254.82 210
11255.82 237
11256.82 232
11257.82 210
11258.83 211
11259.83 228
11260.83 229
11261.83 217
11262.83 212
11263.84 241
11264.84 276
11265.84 267
11266.84 268
11267.85 262
11268.85 261
11269.85 247
11270.85 258
11271.86 278
11272.86 275
11273.86 227
11274.86 259
11275.87 281
11276.87 272
11277.87 245
11278.88 286
11279.88 304
11280.88 323
11281.88 285
11282.89 295
11283.89 274
11284.89 291
11285.90 289
11286.90 251
11287.90 265
11288.91 248
11289.91 258
11290.91 255
11291.92 238
11292.92 216
11293.93 264
11294.93 232
11295.93 261
11296.94 265
11297.94 248
11298.94 244
11299.95 238
11300.95 249
11301.96 264
11302.96 253
11303.96 229
11304.97 253
11305.97 275
11306.98 247
11307.98 266
11308.98 280
11309.99 274
11310.99 279
11312.00 303
11313.00 323
11314.01 327
11315.01 379
11316.02 401
11317.02 390
11318.03 407
11319.03 394
11320.04 331
11321.04 310
11322.04 329
11323.05 286
11324.05 277
11325.06 277
11326.06 269
11327.07 240
11328.07 246
11329.08 231
11330.09 237
11331.09 250
11332.10 238
11333.10 234
11334.11 260
11335.11 231
11336.12 219
11337.12 229
11338.13 229
11339.13 237
11340.14 187
11341.15 236
11342.15 242
11343.16 219
11344.16 196
11345.17 193
11346.18 216
11347.18 223
11348.19 198
11349.19 189
11350.20 204
11351.21 227
11352.21 218
11353.22 188
11354.22 232
11355.23 223
11356.24 257
11357.24 253
11358.25 237
11359.26 197
11360.26 224
11361.27 210
11362.28 203
11363.28 204
11364.29 238
11365.30 232
11366.30 203
11367.31 175
11368.32 184
11369.32 207
11370.33 208
11371.34 207
11372.35 195
11373.35 203
11374.36 232
11375.37 208
11376.37 178
11377.38 192
11378.39 210
11379.40 219
11380.40 207
11381.41 185
11382.42 170
11383.43 212
11384.43 194
11385.44 206
11386.45 206
11387.46 210
11388.47 207
11389.47 212
11390.48 181
11391.49 200
11392.50 206
11393.51 191
11394.51 195
11395.52 216
11396.53 185
11397.54 181
11398.55 200
11399.55 202
11400.56 206
11401.57 186
11402.58 226
11403.59 195
11404.60 174
11405.61 219
11406.61 223
11407.62 189
11408.63 186
11409.64 195
11410.65 183
11411.66 211
11412.67 201
11413.68 204
11414.68 233
11415.69 203
11416.70 191
11417.71 178
11418.72 206
11419.73 164
11420.74 179
11421.75 184
11422.76 210
11423.77 206
11424.78 211
11425.79 201
11426.80 186
11427.81 198
11428.82 169
11429.82 210
11430.83 232
11431.84 205
11432.85 193
11433.86 172
11434.87 181
11435.88 201
11436.89 187
11437.90 192
11438.91 173
11439.92 149
11440.93 188
11441.94 199
11442.95 178
11443.96 198
11444.98 200
11445.99 183
11447.00 175
11448.01 194
11449.02 171
11450.03 164
11451.04 200
11452.05 178
11453.06 234
11454.07 173
11455.08 185
11456.09 196
11457.10 195
11458.11 187
11459.12 173
11460.14 228
11461.15 176
11462.16 178
11463.17 210
11464.18 182
11465.19 188
11466.20 167
11467.21 158
11468.23 172
11469.24 138
11470.25 177
11471.26 181
11472.27 193
11473.28 212
11474.29 177
11475.31 171
11476.32 151
11477.33 145
11478.34 202
11479.35 202
11480.36 197
11481.38 187
11482.39 176
11483.40 212
11484.41 184
11485.43 181
11486.44 161
11487.45 177
11488.46 186
11489.47 179
11490.49 168
11491.50 160
11492.51 170
11493.52 154
11494.54 187
11495.55 150
11496.56 163
11497.57 164
11498.59 154
11499.60 143
11500.61 160
11501.63 187
11502.64 151
11503.65 168
11504.66 141
11505.68 158
11506.69 165
11507.70 164
11508.72 169
11509.73 138
11510.74 185
11511.76 155
11512.77 173
11513.78 171
11514.80 157
11515.81 156
11516.82 178
11517.84 154
11518.85 171
11519.86 153
11520.88 160
11521.89 164
11522.91 165
11523.92 151
11524.93 153
11525.95 148
11526.96 141
11527.97 120
11528.99 142
11530.00 143
11531.02 147
11532.03 170
11533.05 141
11534.06 151
11535.07 154
11536.09 157
11537.10 159
11538.12 148
11539.13 155
11540.15 171
11541.16 167
11542.18 142
11543.19 125
11544.20 168
11545.22 166
11546.23 162
11547.25 154
11548.26 157
11549.28 124
11550.29 147
11551.31 179
11552.32 168
11553.34 156
11554.35 152
11555.37 207
11556.38 172
11557.40 164
11558.42 154
11559.43 190
11560.45 144
11561.46 153
11562.48 168
11563.49 176
11564.51 154
11565.52 153
11566.54 155
11567.56 164
11568.57 155
11569.59 165
11570.60 181
11571.62 173
11572.63 140
11573.65 152
11574.67 163
11575.68 157
11576.70 160
11577.72 150
11578.73 166
11579.75 153
11580.76 188
11581.78 173
11582.80 173
11583.81 177
11584.83 200
11585.85 214
11586.86 219
11587.88 174
11588.90 205
11589.91 186
11590.93 163
11591.95 212
11592.96 196
11593.98 217
11595.00 195
11596.01 186
11597.03 219
11598.05 222
11599.07 198
11600.08 214
11601.10 269
11602.12 234
11603.13 224
11604.15 246
11605.17 269
11606.19 310
11607.20 289
11608.22 289
11609.24 283
11610.26 258
11611.27 226
11612.29 226
11613.31 210
11614.33 196
11615.35 231
11616.36 197
11617.38 180
11618.40 187
11619.42 180
11620.44 222
11621.45 191
11622.47 181
11623.49 174
11624.51 191
11625.53 168
11626.55 227
11627.56 172
11628.58 146
11629.60 153
11630.62 185
11631.64 174
11632.66 151
11633.67 133
11634.69 149
11635.71 172
11636.73 166
11637.75 174
11638.77 177
11639.79 164
11640.81 172
11641.83 188
11642.84 153
11643.86 182
11644.88 162
11645.90 194
11646.92 176
11647.94 133
11648.96 142
11649.98 183
11651.00 168
11652.02 126
11653.04 168
11654.06 151
11655.08 155
11656.10 150
11657.12 158
11658.14 149
11659.16 144
11660.18 129
11661.20 151
11662.22 150
11663.24 135
11664.26 155
11665.28 162
11666.30 163
11667.32 156
11668.34 166
11669.36 152
11670.38 161
11671.40 148
11672.42 159
11673.44 166
11674.46 135
11675.48 164
11676.50 163
11677.52 164
11678.54 121
11679.56 125
11680.58 128
11681.60 156
11682.62 156
11683.64 158
11684.66 143
11685.69 141
11686.71 139
11687.73 177
11688.75 166
11689.77 181
11690.79 179
11691.81 142
11692.83 147
11693.85 143
11694.88 146
11695.90 158
11696.92 162
11697.94 112
11698.96 167
11699.98 167
11701.01 165
11702.03 160
11703.05 178
11704.07 169
11705.09 161
11706.11 154
11707.14 159
11708.16 170
11709.18 157
11710.20 169
11711.22 157
11712.25 157
11713.27 148
11714.29 176
11715.31 168
11716.33 139
11717.36 141
11718.38 148
11719.40 139
11720.42 143
11721.45 142
11722.47 163
11723.49 155
11724.51 154
11725.54 157
11726.56 167
11727.58 159
11728.61 147
11729.63 149
11730.65 171
11731.67 140
11732.70 145
11733.72 165
11734.74 157
11735.77 170
11736.79 137
11737.81 176
11738.84 154
11739.86 166
11740.88 154
11741.91 163
11742.93 176
11743.95 164
11744.98 159
11746.00 154
11747.02 145
11748.05 146
11749.07 151
11750.09 159
11751.12 145
11752.14 157
11753.17 156
11754.19 140
11755.21 160
11756.24 180
11757.26 169
11758.29 135
11759.31 131
11760.33 149
11761.36 153
11762.38 128
11763.41 147
11764.43 153
11765.46 125
11766.48 129
11767.51 153
11768.53 175
11769.55 149
11770.58 151
11771.60 151
11772.63 174
11773.65 140
11774.68 122
11775.70 144
11776.73 129
11777.75 162
11778.78 180
11779.80 187
11780.83 140
11781.85 149
11782.88 132
11783.90 164
11784.93 152
11785.95 144
11786.98 162
11788.01 138
11789.03 156
11790.06 171
11791.08 160
11792.11 169
11793.13 176
11794.16 183
11795.18 156
11796.21 128
11797.24 169
11798.26 168
11799.29 156
11800.31 147
11801.34 158
11802.37 195
11803.39 189
11804.42 167
11805.44 181
11806.47 166
11807.50 133
11808.52 178
11809.55 160
11810.58 168
11811.60 164
11812.63 169
11813.66 167
11814.68 165
11815.71 155
11816.74 167
11817.76 162
11818.79 182
11819.82 151
11820.84 153
11821.87 179
11822.90 179
11823.92 154
11824.95 165
11825.98 214
11827.00 165
11828.03 148
11829.06 140
11830.09 175
11831.11 188
11832.14 162
11833.17 195
11834.20 179
11835.22 167
11836.25 161
11837.28 187
11838.31 195
11839.33 178
11840.36 179
11841.39 148
11842.42 155
11843.44 168
11844.47 193
11845.50 166
11846.53 148
11847.56 153
11848.58 163
11849.61 180
11850.64 163
11851.67 153
11852.70 159
11853.72 184
11854.75 161
11855.78 173
11856.81 198
11857.84 188
11858.87 201
11859.90 218
11860.92 173
11861.95 169
11862.98 192
11864.01 191
11865.04 183
11866.07 158
11867.10 205
11868.13 202
11869.15 201
11870.18 215
11871.21 201
11872.24 204
11873.27 203
11874.30 196
11875.33 197
11876.36 192
11877.39 198
11878.42 240
11879.45 224
11880.48 240
11881.51 202
11882.53 216
11883.56 248
11884.59 260
11885.62 250
11886.65 236
11887.68 241
11888.71 272
11889.74 234
11890.77 221
11891.80 243
11892.83 273
11893.86 242
11894.89 245
11895.92 274
11896.95 228
11897.98 261
11899.01 264
11900.04 290
11901.07 323
11902.10 324
11903.13 347
11904.17 328
11905.20 352
11906.23 344
11907.26 351
11908.29 365
11909.32 325
11910.35 308
11911.38 306
11912.41 312
11913.44 361
11914.47 323
11915.50 275
11916.53 320
11917.57 315
11918.60 313
11919.63 296
11920.66 284
11921.69 310
11922.72 352
11923.75 318
11924.78 339
11925.82 303
11926.85 350
11927.88 355
11928.91 401
11929.94 426
11930.97 481
11932.00 546
11933.04 539
11934.07 569
11935.10 572
11936.13 638
11937.16 621
11938.20 598
11939.23 497
11940.26 446
11941.29 392
11942.32 393
11943.36 364
11944.39 340
11945.42 306
11946.45 345
11947.49 325
11948.52 298
11949.55 314
11950.58 293
11951.62 303
11952.65 294
11953.68 297
11954.71 300
11955.75 314
11956.78 284
11957.81 278
11958.84 235
11959.88 252
11960.91 272
11961.94 260
11962.98 266
11964.01 249
11965.04 296
11966.08 269
11967.11 283
11968.14 297
11969.17 270
11970.21 261
11971.24 254
11972.27 253
11973.31 250
11974.34 246
11975.38 264
11976.41 238
11977.44 258
11978.48 272
11979.51 256
11980.54 262
11981.58 232
11982.61 233
11983.65 234
11984.68 249
11985.71 251
11986.75 262
11987.78 263
11988.82 276
11989.85 261
11990.88 303
11991.92 277
11992.95 262
11993.99 253
11995.02 261
11996.06 270
11997.09 266
11998.13 264
11999.16 270
12000.19 262
12001.23 250
12002.26 261
12003.30 277
12004.33 323
12005.37 301
12006.40 282
12007.44 304
12008.47 280
12009.51 270
12010.54 263
12011.58 296
12012.61 305
12013.65 309
12014.68 296
12015.72 265
12016.75 280
12017.79 333
12018.83 344
12019.86 373
12020.90 358
12021.93 377
12022.97 358
12024.00 361
12025.04 326
12026.07 330
12027.11 373
12028.15 355
12029.18 313
12030.22 360
12031.25 308
12032.29 285
12033.33 292
12034.36 277
12035.40 284
12036.43 289
12037.47 318
12038.51 267
12039.54 292
12040.58 278
12041.62 317
12042.65 267
12043.69 247
12044.73 234
12045.76 271
12046.80 274
12047.84 259
12048.87 265
12049.91 276
12050.95 304
12051.98 281
12053.02 264
12054.06 254
12055.09 261
12056.13 295
12057.17 323
12058.20 289
12059.24 277
12060.28 256
12061.32 299
12062.35 287
12063.39 282
12064.43 267
12065.47 243
12066.50 265
12067.54 254
12068.58 295
12069.62 286
12070.65 301
12071.69 291
12072.73 278
12073.77 279
12074.81 278
12075.84 289
12076.88 245
12077.92 257
12078.96 308
12080.00 270
12081.03 267
12082.07 271
12083.11 295
12084.15 277
12085.19 293
12086.22 301
12087.26 294
12088.30 290
12089.34 263
12090.38 324
12091.42 310
12092.46 315
12093.49 279
12094.53 295
12095.57 344
12096.61 327
12097.65 342
12098.69 384
12099.73 388
12100.77 387
12101.81 378
12102.84 433
12103.88 424
12104.92 445
12105.96 391
12107.00 412
12108.04 420
12109.08 411
12110.12 366
12111.16 383
12112.20 365
12113.24 374
12114.28 319
12115.32 296
12116.36 287
12117.40 300
12118.44 274
12119.48 277
12120.52 246
12121.55 250
12122.59 248
12123.63 252
12124.67 258
12125.71 271
12126.75 245
12127.80 251
12128.84 246
12129.88 264
12130.92 236
12131.96 269
12133.00 268
12134.04 213
12135.08 231
12136.12 220
12137.16 224
12138.20 227
12139.24 244
12140.28 241
12141.32 214
12142.36 242
12143.40 224
12144.44 188
12145.48 219
12146.53 233
12147.57 228
12148.61 216
12149.65 185
12150.69 229
12151.73 226
12152.77 213
12153.81 207
12154.85 189
12155.90 206
12156.94 223
12157.98 218
12159.02 179
12160.06 177
12161.10 197
12162.14 201
12163.19 200
12164.23 184
12165.27 198
12166.31 223
12167.35 196
12168.40 202
12169.44 186
12170.48 224
12171.52 216
12172.56 170
12173.61 218
12174.65 191
12175.69 200
12176.73 200
12177.77 174
12178.82 184
12179.86 180
12180.90 216
12181.94 219
12182.99 220
12184.03 212
12185.07 225
12186.11 208
12187.16 204
12188.20 196
12189.24 219
12190.29 204
12191.33 207
12192.37 212
12193.41 220
12194.46 225
12195.50 208
12196.54 178
12197.59 183
12198.63 183
12199.67 232
12200.72 200
12201.76 217
12202.80 192
12203.85 192
12204.89 203
12205.93 200
12206.98 197
12208.02 176
12209.06 208
12210.11 213
12211.15 201
12212.19 186
12213.24 168
12214.28 189
12215.33 240
12216.37 222
12217.41 202
12218.46 207
12219.50 230
12220.55 212
12221.59 186
12222.63 185
12223.68 198
12224.72 221
12225.77 214
12226.81 218
12227.86 210
12228.90 196
12229.95 225
12230.99 214
12232.03 203
12233.08 213
12234.12 253
12235.17 253
12236.21 219
12237.26 234
12238.30 204
12239.35 208
12240.39 210
12241.44 223
12242.48 209
12243.53 209
12244.57 234
12245.62 201
12246.66 228
12247.71 225
12248.75 234
12249.80 234
12250.85 224
12251.89 213
12252.94 200
12253.98 169
12255.03 186
12256.07 184
12257.12 179
12258.16 180
12259.21 203
12260.26 201
12261.30 195
12262.35 177
12263.39 174
12264.44 171
12265.49 177
12266.53 198
12267.58 195
12268.62 176
12269.67 186
12270.72 206
12271.76 179
12272.81 190
12273.86 206
12274.90 207
12275.95 197
12277.00 185
12278.04 150
12279.09 189
12280.14 191
12281.18 192
12282.23 183
12283.28 212
12284.32 215
12285.37 212
12286.42 231
12287.46 210
12288.51 185
12289.56 184
12290.60 177
12291.65 173
12292.70 163
12293.75 159
12294.79 170
12295.84 164
12296.89 181
12297.94 152
12298.98 178
12300.03 162
12301.08 169
12302.13 173
12303.17 190
12304.22 178
12305.27 203
12306.32 170
12307.36 182
12308.41 187
12309.46 220
12310.51 206
12311.56 171
12312.60 172
12313.65 196
12314.70 170
12315.75 182
12316.80 193
12317.85 195
12318.89 179
12319.94 180
12320.99 159
12322.04 167
12323.09 175
12324.14 189
12325.18 188
12326.23 185
12327.28 169
12328.33 177
12329.38 205
12330.43 191
12331.48 181
12332.53 162
12333.57 177
12334.62 168
12335.67 183
12336.72 170
12337.77 160
12338.82 182
12339.87 197
12340.92 170
12341.97 164
12343.02 189
12344.07 189
12345.12 179
12346.17 158
12347.22 159
12348.26 157
12349.31 182
12350.36 155
12351.41 151
12352.46 176
12353.51 163
12354.56 155
12355.61 170
12356.66 165
12357.71 184
12358.76 187
12359.81 162
12360.86 154
12361.91 196
12362.96 181
12364.01 205
12365.06 184
12366.11 151
12367.16 178
12368.22 173
12369.27 150
12370.32 200
12371.37 180
12372.42 201
12373.47 194
12374.52 193
12375.57 199
12376.62 193
12377.67 186
12378.72 172
12379.77 162
12380.82 181
12381.87 180
12382.93 199
12383.98 174
12385.03 158
12386.08 181
12387.13 205
12388.18 198
12389.23 172
12390.28 176
12391.34 155
12392.39 190
12393.44 189
12394.49 178
12395.54 209
12396.59 198
12397.65 212
12398.70 204
12399.75 188
12400.80 204
12401.85 184
12402.90 188
12403.96 197
12405.01 200
12406.06 180
12407.11 190
12408.16 215
12409.22 201
12410.27 217
12411.32 190
12412.37 202
12413.43 239
12414.48 211
12415.53 212
12416.58 185
12417.64 209
12418.69 180
12419.74 177
12420.79 223
12421.85 213
12422.90 239
12423.95 182
12425.00 173
12426.06 205
12427.11 205
12428.16 209
12429.22 203
12430.27 216
12431.32 235
12432.38 260
12433.43 246
12434.48 245
12435.54 258
12436.59 221
12437.64 244
12438.70 243
12439.75 220
12440.80 216
12441.86 211
12442.91 213
12443.96 204
12445.02 211
12446.07 222
12447.13 257
12448.18 234
12449.23 206
12450.29 191
12451.34 210
12452.39 215
12453.45 235
12454.50 225
12455.56 260
12456.61 283
12457.67 242
12458.72 246
12459.77 242
12460.83 256
12461.88 299
12462.94 272
12463.99 294
12465.05 319
12466.10 314
12467.16 348
12468.21 317
12469.26 319
12470.32 367
12471.37 406
12472.43 478
12473.48 514
12474.54 602
12475.59 665
12476.65 712
12477.70 852
12478.76 941
12479.81 966
12480.87 991
12481.93 960
12482.98 889
12484.04 816
12485.09 728
12486.15 619
12487.20 556
12488.26 469
12489.31 399
12490.37 383
12491.42 352
12492.48 354
12493.54 328
12494.59 328
12495.65 372
12496.70 322
12497.76 267
12498.82 298
12499.87 297
12500.93 266
12501.98 260
12503.04 278
12504.10 285
12505.15 251
12506.21 285
12507.26 298
12508.32 276
12509.38 260
12510.43 269
12511.49 310
12512.55 322
12513.60 296
12514.66 290
12515.72 286
12516.77 314
12517.83 263
12518.89 238
12519.94 268
12521.00 272
12522.06 248
12523.12 239
12524.17 229
12525.23 223
12526.29 218
12527.34 202
12528.40 184
12529.46 186
12530.52 199
12531.57 171
12532.63 182
12533.69 188
12534.75 201
12535.80 224
12536.86 206
12537.92 214
12538.98 221
12540.03 194
12541.09 197
12542.15 223
12543.21 243
12544.26 205
12545.32 197
12546.38 186
12547.44 183
12548.50 206
12549.56 213
12550.61 213
12551.67 235
12552.73 226
12553.79 231
12554.85 248
12555.90 266
12556.96 269
12558.02 275
12559.08 278
12560.14 276
12561.20 286
12562.26 290
12563.31 249
12564.37 235
12565.43 257
12566.49 231
12567.55 243
12568.61 223
12569.67 248
12570.73 226
12571.79 216
12572.85 242
12573.90 212
12574.96 231
12576.02 234
12577.08 245
12578.14 226
12579.20 200
12580.26 216
12581.32 225
12582.38 213
12583.44 224
12584.50 228
12585.56 213
12586.62 252
12587.68 207
12588.74 190
12589.80 191
12590.86 193
12591.92 194
12592.98 218
12594.04 216
12595.10 225
12596.16 239
12597.22 239
12598.28 229
12599.34 204
12600.40 196
12601.46 227
12602.52 225
12603.58 222
12604.64 207
12605.70 174
12606.76 217
12607.82 181
12608.88 182
12609.94 212
12611.00 215
12612.06 208
12613.12 228
12614.19 252
12615.25 226
12616.31 217
12617.37 203
12618.43 246
12619.49 240
12620.55 251
12621.61 265
12622.67 259
12623.74 266
12624.80 244
12625.86 264
12626.92 241
12627.98 218
12629.04 194
12630.10 243
12631.17 212
12632.23 196
12633.29 195
12634.35 192
12635.41 223
12636.47 180
12637.54 197
12638.60 210
12639.66 228
12640.72 196
12641.78 204
12642.85 194
12643.91 164
12644.97 179
12646.03 179
12647.09 198
12648.16 169
12649.22 197
12650.28 162
12651.34 155
12652.41 177
12653.47 172
12654.53 156
12655.59 172
12656.66 185
12657.72 207
12658.78 159
12659.84 151
12660.91 172
12661.97 178
12663.03 150
12664.10 180
12665.16 146
12666.22 157
12667.29 147
12668.35 150
12669.41 179
12670.48 165
12671.54 165
12672.60 157
12673.67 153
12674.73 147
12675.79 186
12676.86 154
12677.92 175
12678.98 170
12680.05 147
12681.11 173
12682.17 186
12683.24 173
12684.30 172
12685.37 172
12686.43 189
12687.49 174
12688.56 156
12689.62 156
12690.69 174
12691.75 183
12692.81 176
12693.88 162
12694.94 162
12696.01 168
12697.07 172
12698.13 189
12699.20 167
12700.26 165
12701.33 152
12702.39 163
12703.46 177
12704.52 191
12705.59 188
12706.65 158
12707.72 169
12708.78 168
12709.85 161
12710.91 156
12711.98 165
12713.04 181
12714.11 197
12715.17 171
12716.24 178
12717.30 186
12718.37 164
12719.43 168
12720.50 141
12721.56 159
12722.63 163
12723.69 181
12724.76 178
12725.82 154
12726.89 199
12727.96 194
12729.02 185
12730.09 200
12731.15 184
12732.22 215
12733.29 223
12734.35 189
12735.42 182
12736.48 196
12737.55 232
12738.62 211
12739.68 213
12740.75 179
12741.81 205
12742.88 192
12743.95 238
12745.01 187
12746.08 193
12747.15 190
12748.21 167
12749.28 177
12750.35 158
12751.41 161
12752.48 186
12753.55 184
12754.61 185
12755.68 139
12756.75 178
12757.81 174
12758.88 162
12759.95 178
12761.01 153
12762.08 187
12763.15 182
12764.21 167
12765.28 162
12766.35 179
12767.42 206
12768.48 180
12769.55 182
12770.62 164
12771.69 161
12772.75 146
12773.82 174
12774.89 158
12775.96 142
12777.02 131
12778.09 152
12779.16 156
12780.23 127
12781.30 143
12782.36 175
12783.43 162
12784.50 167
12785.57 171
12786.64 149
12787.70 160
12788.77 152
12789.84 161
12790.91 172
12791.98 186
12793.05 150
12794.11 166
12795.18 130
12796.25 151
12797.32 183
12798.39 187
12799.46 162
12800.53 164
12801.59 162
12802.66 167
12803.73 168
12804.80 170
12805.87 174
12806.94 163
12808.01 165
12809.08 160
12810.15 185
12811.21 157
12812.28 174
12813.35 172
12814.42 170
12815.49 170
12816.56 196
12817.63 182
12818.70 200
12819.77 217
12820.84 198
12821.91 199
12822.98 198
12824.05 174
12825.12 193
12826.19 171
12827.26 190
12828.33 162
12829.40 163
12830.47 194
12831.54 174
12832.61 196
12833.68 165
12834.75 190
12835.82 172
12836.89 162
12837.96 194
12839.03 202
12840.10 176
12841.17 185
12842.24 194
12843.31 154
12844.38 140
12845.45 168
12846.52 171
12847.59 150
12848.66 130
12849.73 151
12850.80 154
12851.88 158
12852.95 135
12854.02 186
12855.09 179
12856.16 159
12857.23 138
12858.30 132
12859.37 126
12860.44 159
12861.51 150
12862.59 152
12863.66 143
12864.73 134
12865.80 134
12866.87 118
12867.94 129
12869.01 142
12870.09 145
12871.16 143
12872.23 153
12873.30 132
12874.37 145
12875.45 114
12876.52 155
12877.59 142
12878.66 140
12879.73 135
12880.81 153
12881.88 133
12882.95 164
12884.02 154
12885.09 133
12886.17 152
12887.24 125
12888.31 115
12889.38 137
12890.46 152
12891.53 123
12892.60 128
12893.67 148
12894.75 148
12895.82 133
12896.89 151
12897.96 142
12899.04 165
12900.11 153
12901.18 157
12902.26 132
12903.33 126
12904.40 146
12905.47 159
12906.55 128
12907.62 117
12908.69 147
12909.77 147
12910.84 141
12911.91 138
12912.99 130
12914.06 125
12915.13 124
12916.21 135
12917.28 128
12918.36 161
12919.43 148
12920.50 149
12921.58 131
12922.65 129
12923.72 128
12924.80 140
12925.87 146
12926.95 154
12928.02 96
12929.09 113
12930.17 141
12931.24 133
12932.32 143
12933.39 125
12934.46 146
12935.54 116
12936.61 123
12937.69 110
12938.76 118
12939.84 115
12940.91 131
12941.99 125
12943.06 135
12944.14 132
12945.21 126
12946.28 136
12947.36 119
12948.43 111
12949.51 153
12950.58 143
12951.66 140
12952.73 131
12953.81 144
12954.88 129
12955.96 125
12957.04 140
12958.11 137
12959.19 147
12960.26 144
12961.34 126
12962.41 119
12963.49 131
12964.56 153
12965.64 127
12966.71 125
12967.79 154
12968.87 124
12969.94 131
12971.02 137
12972.09 123
12973.17 141
12974.24 144
12975.32 163
12976.40 130
12977.47 133
12978.55 131
12979.63 130
12980.70 132
12981.78 154
12982.85 151
12983.93 142
12985.01 134
12986.08 121
12987.16 130
12988.24 139
12989.31 148
12990.39 126
12991.47 123
12992.54 101
12993.62 147
12994.70 130
12995.77 125
12996.85 123
12997.93 129
12999.00 120
13000.08 129
13001.16 139
13002.24 121
13003.31 124
13004.39 134
13005.47 130
13006.54 151
13007.62 125
13008.70 149
13009.78 141
13010.85 111
13011.93 116
13013.01 139
13014.09 130
13015.16 104
13016.24 99
13017.32 95
13018.40 138
13019.48 122
13020.55 116
13021.63 134
13022.71 117
13023.79 132
13024.86 129
13025.94 144
13027.02 128
13028.10 131
13029.18 137
13030.26 105
13031.33 135
13032.41 125
13033.49 128
13034.57 110
13035.65 101
13036.73 113
13037.80 141
13038.88 120
13039.96 114
13041.04 130
13042.12 114
13043.20 116
13044.28 116
13045.36 103
13046.44 115
13047.51 120
13048.59 144
13049.67 133
13050.75 124
13051.83 136
13052.91 123
13053.99 136
13055.07 140
13056.15 127
13057.23 118
13058.31 151
13059.39 141
13060.47 120
13061.55 110
13062.62 109
13063.70 127
13064.78 133
13065.86 124
13066.94 124
13068.02 128
13069.10 121
13070.18 110
13071.26 110
13072.34 117
13073.42 122
13074.50 130
13075.58 106
13076.66 113
13077.74 122
13078.82 135
13079.90 131
13080.99 118
13082.07 111
13083.15 112
13084.23 132
13085.31 112
13086.39 115
13087.47 124
13088.55 124
13089.63 132
13090.71 104
13091.79 93
13092.87 130
13093.95 111
13095.03 106
13096.12 117
13097.20 109
13098.28 108
13099.36 131
13100.44 141
13101.52 109
13102.60 114
13103.68 121
13104.76 115
13105.85 130
13106.93 129
13108.01 134
13109.09 122
13110.17 140
13111.25 127
13112.34 138
13113.42 113
13114.50 122
13115.58 112
13116.66 86
13117.74 111
13118.83 113
13119.91 111
13120.99 99
13122.07 99
13123.15 106
13124.24 108
13125.32 113
13126.40 135
13127.48 137
13128.57 111
13129.65 117
13130.73 117
13131.81 108
13132.90 131
13133.98 129
13135.06 125
13136.14 107
13137.23 126
13138.31 109
13139.39 120
13140.48 101
13141.56 92
13142.64 109
13143.72 97
13144.81 105
13145.89 109
13146.97 109
13148.06 98
13149.14 116
13150.22 112
13151.31 115
13152.39 124
13153.47 120
13154.56 121
13155.64 113
13156.72 122
13157.81 135
13158.89 150
13159.97 160
13161.06 120
13162.14 113
13163.23 136
13164.31 127
13165.39 110
13166.48 117
13167.56 108
13168.64 115
13169.73 124
13170.81 115
13171.90 108
13172.98 127
13174.07 132
13175.15 123
13176.23 132
13177.32 140
13178.40 113
13179.49 137
13180.57 139
13181.66 146
13182.74 132
13183.83 136
13184.91 103
13185.99 121
13187.08 107
13188.16 124
13189.25 131
13190.33 119
13191.42 126
13192.50 108
13193.59 104
13194.67 118
13195.76 123
13196.84 110
13197.93 101
13199.01 121
13200.10 130
13201.19 122
13202.27 110
13203.36 100
13204.44 110
13205.53 131
13206.61 130
13207.70 113
13208.78 107
13209.87 121
13210.96 137
13212.04 124
13213.13 147
13214.21 124
13215.30 130
13216.39 140
13217.47 129
13218.56 124
13219.64 110
13220.73 111
13221.82 111
13222.90 120
13223.99 105
13225.07 119
13226.16 122
13227.25 145
13228.33 146
13229.42 118
13230.51 115
13231.59 126
13232.68 135
13233.77 129
13234.85 125
13235.94 145
13237.03 138
13238.11 138
13239.20 135
13240.29 150
13241.37 150
13242.46 124
13243.55 131
13244.64 158
13245.72 135
13246.81 148
13247.90 122
13248.99 124
13250.07 139
13251.16 111
13252.25 116
13253.34 138
13254.42 158
13255.51 146
13256.60 154
13257.69 153
13258.77 135
13259.86 154
13260.95 149
13262.04 148
13263.12 151
13264.21 111
13265.30 141
13266.39 142
13267.48 140
13268.56 147
13269.65 142
13270.74 169
13271.83 154
13272.92 168
13274.01 175
13275.09 141
13276.18 163
13277.27 160
13278.36 148
13279.45 141
13280.54 129
13281.63 176
13282.71 150
13283.80 152
13284.89 149
13285.98 165
13287.07 152
13288.16 155
13289.25 137
13290.34 145
13291.43 163
13292.51 168
13293.60 156
13294.69 166
13295.78 172
13296.87 171
13297.96 165
13299.05 170
13300.14 157
13301.23 160
13302.32 177
13303.41 208
13304.50 174
13305.59 141
13306.68 184
13307.77 185
13308.86 185
13309.95 189
13311.04 188
13312.13 197
13313.22 194
13314.31 205
13315.40 211
13316.49 207
13317.58 200
13318.67 220
13319.76 221
13320.85 177
13321.94 141
13323.03 195
13324.12 228
13325.21 196
13326.30 165
13327.39 186
13328.48 191
13329.57 201
13330.66 189
13331.75 212
13332.84 200
13333.93 212
13335.02 210
13336.12 186
13337.21 185
13338.30 202
13339.39 216
13340.48 223
13341.57 241
13342.66 207
13343.75 220
13344.84 231
13345.94 211
13347.03 218
13348.12 196
13349.21 211
13350.30 228
13351.39 237
13352.48 221
13353.58 227
13354.67 226
13355.76 205
13356.85 220
13357.94 213
13359.04 213
13360.13 232
13361.22 257
13362.31 244
13363.40 227
13364.50 240
13365.59 248
13366.68 246
13367.77 245
13368.86 250
13369.96 280
13371.05 286
13372.14 282
13373.23 254
13374.33 243
13375.42 255
13376.51 237
13377.60 231
13378.70 224
13379.79 218
13380.88 212
13381.97 226
13383.07 239
13384.16 245
13385.25 199
13386.35 236
13387.44 217
13388.53 226
13389.62 208
13390.72 234
13391.81 209
13392.90 207
13394.00 191
13395.09 192
13396.18 216
13397.28 214
13398.37 200
13399.46 196
13400.56 174
13401.65 198
13402.75 199
13403.84 185
13404.93 146
13406.03 202
13407.12 230
13408.21 203
13409.31 178
13410.40 186
13411.50 211
13412.59 209
13413.68 199
13414.78 169
13415.87 160
13416.97 174
13418.06 183
13419.16 194
13420.25 155
13421.34 194
13422.44 174
13423.53 204
13424.63 160
13425.72 176
13426.82 209
13427.91 202
13429.01 215
13430.10 189
13431.20 171
13432.29 184
13433.39 215
13434.48 179
13435.58 188
13436.67 183
13437.77 216
13438.86 236
13439.96 218
13441.05 203
13442.15 188
13443.24 204
13444.34 222
13445.43 206
13446.53 206
13447.62 204
13448.72 235
13449.81 219
13450.91 211
13452.01 188
13453.10 193
13454.20 207
13455.29 217
13456.39 254
13457.48 216
13458.58 223
13459.68 240
13460.77 214
13461.87 232
13462.96 210
13464.06 201
13465.16 231
13466.25 261
13467.35 242
13468.45 228
13469.54 228
13470.64 235
13471.73 227
13472.83 253
13473.93 239
13475.02 210
13476.12 216
13477.22 260
13478.31 286
13479.41 245
13480.51 241
13481.60 272
13482.70 263
13483.80 275
13484.90 276
13485.99 232
13487.09 273
13488.19 309
13489.28 294
13490.38 270
13491.48 278
13492.58 271
13493.67 264
13494.77 307
13495.87 300
13496.97 323
13498.06 322
13499.16 328
13500.26 348
13501.36 382
13502.45 351
13503.55 343
13504.65 358
13505.75 394
13506.84 336
13507.94 334
13509.04 325
13510.14 292
13511.24 319
13512.33 333
13513.43 291
13514.53 278
13515.63 249
13516.73 256
13517.83 264
13518.92 221
13520.02 254
13521.12 262
13522.22 204
13523.32 231
13524.42 217
13525.52 225
13526.61 247
13527.71 248
13528.81 222
13529.91 211
13531.01 235
13532.11 211
13533.21 208
13534.31 198
13535.41 215
13536.50 197
13537.60 191
13538.70 195
13539.80 194
13540.90 249
13542.00 216
13543.10 209
13544.20 168
13545.30 221
13546.40 227
13547.50 210
13548.60 222
13549.70 206
13550.80 221
13551.90 221
13553.00 197
13554.10 171
13555.20 176
13556.30 193
13557.40 203
13558.50 183
13559.60 183
13560.70 176
13561.80 198
13562.90 200
13564.00 199
13565.10 170
13566.20 190
13567.30 196
13568.40 209
13569.50 199
13570.60 177
13571.70 201
13572.80 177
13573.90 213
13575.00 168
13576.10 189
13577.20 172
13578.30 177
13579.40 207
13580.51 191
13581.61 218
13582.71 209
13583.81 215
13584.91 211
13586.01 220
13587.11 214
13588.21 193
13589.31 172
13590.42 172
13591.52 203
13592.62 182
13593.72 191
13594.82 194
13595.92 251
13597.02 241
13598.13 240
13599.23 231
13600.33 222
13601.43 218
13602.53 218
13603.63 225
13604.74 214
13605.84 214
13606.94 198
13608.04 232
13609.14 209
13610.25 227
13611.35 214
13612.45 256
13613.55 235
13614.66 206
13615.76 217
13616.86 214
13617.96 219
13619.06 222
13620.17 222
13621.27 217
13622.37 207
13623.47 221
13624.58 239
13625.68 195
13626.78 195
13627.89 193
13628.99 242
13630.09 246
13631.19 233
13632.30 230
13633.40 228
13634.50 225
13635.61 258
13636.71 271
13637.81 242
13638.92 252
13640.02 252
13641.12 256
13642.23 225
13643.33 232
13644.43 224
13645.54 254
13646.64 219
13647.74 225
13648.85 209
13649.95 205
13651.06 201
13652.16 206
13653.26 200
13654.37 244
13655.47 230
13656.57 203
13657.68 207
13658.78 219
13659.89 215
13660.99 202
13662.10 239
13663.20 198
13664.30 224
13665.41 172
13666.51 225
13667.62 242
13668.72 204
13669.83 198
13670.93 186
13672.04 222
13673.14 187
13674.24 189
13675.35 175
13676.45 199
13677.56 228
13678.66 178
13679.77 181
13680.87 198
13681.98 183
13683.08 200
13684.19 194
13685.29 190
13686.40 179
13687.50 182
13688.61 215
13689.71 205
13690.82 186
13691.93 174
13693.03 200
13694.14 205
13695.24 188
13696.35 223
13697.45 214
13698.56 179
13699.66 202
13700.77 195
13701.88 188
13702.98 218
13704.09 210
13705.19 235
13706.30 207
13707.41 192
13708.51 177
13709.62 185
13710.72 201
13711.83 236
13712.94 242
13714.04 201
13715.15 200
13716.26 201
13717.36 222
13718.47 215
13719.58 205
13720.68 191
13721.79 237
13722.90 224
13724.00 222
13725.11 217
13726.22 211
13727.32 237
13728.43 225
13729.54 252
13730.64 229
13731.75 273
13732.86 245
13733.96 220
13735.07 221
13736.18 234
13737.29 271
13738.39 260
13739.50 245
13740.61 249
13741.72 233
13742.82 263
13743.93 263
13745.04 272
13746.15 251
13747.25 268
13748.36 249
13749.47 263
13750.58 267
13751.68 275
13752.79 268
13753.90 289
13755.01 287
13756.12 296
13757.22 289
13758.33 321
13759.44 307
13760.55 308
13761.66 267
13762.77 330
13763.87 345
13764.98 353
13766.09 391
13767.20 391
13768.31 406
13769.42 407
13770.52 436
13771.63 484
13772.74 536
13773.85 566
13774.96 497
13776.07 541
13777.18 553
13778.29 543
13779.39 575
13780.50 545
13781.61 480
13782.72 450
13783.83 416
13784.94 441
13786.05 426
13787.16 352
13788.27 390
13789.38 361
13790.49 321
13791.60 303
13792.71 261
13793.81 275
13794.92 295
13796.03 300
13797.14 318
13798.25 293
13799.36 321
13800.47 300
13801.58 281
13802.69 296
13803.80 268
13804.91 253
13806.02 285
13807.13 260
13808.24 270
13809.35 288
13810.46 279
13811.57 267
13812.68 276
13813.79 298
13814.90 261
13816.02 267
13817.13 267
13818.24 254
13819.35 275
13820.46 260
13821.57 254
13822.68 247
13823.79 261
13824.90 267
13826.01 279
13827.12 299
13828.23 224
13829.34 227
13830.45 277
13831.57 207
13832.68 226
13833.79 258
13834.90 239
13836.01 232
13837.12 252
13838.23 221
13839.34 224
13840.46 238
13841.57 234
13842.68 227
13843.79 235
13844.90 239
13846.01 225
13847.13 221
13848.24 202
13849.35 214
13850.46 260
13851.57 229
13852.68 227
13853.80 234
13854.91 221
13856.02 252
13857.13 240
13858.24 244
13859.36 273
13860.47 237
13861.58 282
13862.69 277
13863.81 253
13864.92 258
13866.03 295
13867.14 250
13868.26 277
13869.37 270
13870.48 281
13871.59 241
13872.71 288
13873.82 261
13874.93 234
13876.04 250
13877.16 267
13878.27 252
13879.38 291
13880.50 269
13881.61 244
13882.72 260
13883.84 269
13884.95 259
13886.06 241
13887.18 283
13888.29 275
13889.40 272
13890.52 289
13891.63 310
13892.74 286
13893.86 263
13894.97 338
13896.08 308
13897.20 368
13898.31 318
13899.42 338
13900.54 350
13901.65 308
13902.77 293
13903.88 293
13904.99 282
13906.11 271
13907.22 266
13908.34 260
13909.45 254
13910.56 248
13911.68 287
13912.79 260
13913.91 254
13915.02 260
13916.14 240
13917.25 247
13918.37 264
13919.48 258
13920.60 255
13921.71 278
13922.82 235
13923.94 229
13925.05 233
13926.17 245
13927.28 229
13928.40 238
13929.51 230
13930.63 235
13931.74 258
13932.86 261
13933.97 268
13935.09 254
13936.20 229
13937.32 251
13938.44 226
13939.55 246
13940.67 220
13941.78 231
13942.90 270
13944.01 264
13945.13 259
13946.24 256
13947.36 257
13948.48 246
13949.59 231
13950.71 209
13951.82 195
13952.94 204
13954.05 238
13955.17 260
13956.29 224
13957.40 237
13958.52 237
13959.64 261
13960.75 227
13961.87 243
13962.98 230
13964.10 233
13965.22 219
13966.33 207
13967.45 216
13968.57 218
13969.68 259
13970.80 228
13971.92 232
13973.03 201
13974.15 220
13975.27 230
13976.38 211
13977.50 236
13978.62 255
13979.73 200
13980.85 231
13981.97 218
13983.09 208
13984.20 211
13985.32 233
13986.44 226
13987.56 227
13988.67 217
13989.79 207
13990.91 212
13992.02 184
13993.14 210
13994.26 210
13995.38 198
13996.50 232
13997.61 218
13998.73 219
13999.85 212
14000.97 244
14002.08 245
14003.20 230
14004.32 223
14005.44 236
14006.56 229
14007.67 233
14008.79 258
14009.91 249
14011.03 240
14012.15 219
14013.27 242
14014.38 203
14015.50 204
14016.62 205
14017.74 202
14018.86 214
14019.98 224
14021.10 226
14022.21 216
14023.33 235
14024.45 227
14025.57 244
14026.69 252
14027.81 253
14028.93 242
14030.05 246
14031.17 210
14032.28 213
14033.40 244
14034.52 236
14035.64 239
14036.76 210
14037.88 229
14039.00 240
14040.12 206
14041.24 216
14042.36 270
14043.48 307
14044.60 255
14045.72 227
14046.84 248
14047.96 245
14049.08 239
14050.20 254
14051.32 245
14052.44 264
14053.56 233
14054.68 246
14055.80 259
14056.92 288
14058.04 255
14059.16 278
14060.28 283
14061.40 271
14062.52 240
14063.64 283
14064.76 289
14065.88 309
14067.00 283
14068.12 297
14069.24 305
14070.36 317
14071.48 334
14072.60 295
14073.72 276
14074.84 307
14075.97 326
14077.09 327
14078.21 336
14079.33 321
14080.45 330
14081.57 388
14082.69 396
14083.81 385
14084.93 370
14086.06 401
14087.18 398
14088.30 420
14089.42 360
14090.54 399
14091.66 470
14092.78 448
14093.91 446
14095.03 467
14096.15 498
14097.27 539
14098.39 549
14099.51 539
14100.64 535
14101.76 537
14102.88 567
14104.00 507
14105.12 473
14106.25 516
14107.37 515
14108.49 455
14109.61 437
14110.73 380
14111.86 391
14112.98 419
14114.10 372
14115.22 352
14116.35 328
14117.47 300
14118.59 345
14119.71 339
14120.84 282
14121.96 318
14123.08 317
14124.20 332
14125.33 329
14126.45 316
14127.57 309
14128.70 361
14129.82 325
14130.94 281
14132.07 309
14133.19 331
14134.31 321
14135.44 304
14136.56 296
14137.68 294
14138.81 277
14139.93 294
14141.05 283
14142.18 300
14143.30 254
14144.42 247
14145.55 273
14146.67 246
14147.79 248
14148.92 285
14150.04 267
14151.17 300
14152.29 277
14153.41 285
14154.54 286
14155.66 267
14156.79 247
14157.91 261
14159.03 235
14160.16 245
14161.28 263
14162.41 274
14163.53 223
14164.66 238
14165.78 235
14166.90 244
14168.03 211
14169.15 251
14170.28 245
14171.40 242
14172.53 197
14173.65 219
14174.78 269
14175.90 267
14177.03 238
14178.15 255
14179.28 258
14180.40 248
14181.53 216
14182.65 249
14183.78 221
14184.90 287
14186.03 237
14187.15 243
14188.28 239
14189.40 232
14190.53 231
14191.65 230
14192.78 255
14193.91 251
14195.03 248
14196.16 243
14197.28 216
14198.41 239
14199.53 222
14200.66 222
14201.79 198
14202.91 223
14204.04 254
14205.16 245
14206.29 216
14207.42 205
14208.54 214
14209.67 228
14210.79 230
14211.92 246
14213.05 217
14214.17 233
14215.30 220
14216.43 198
14217.55 211
14218.68 196
14219.81 216
14220.93 195
14222.06 190
14223.19 194
14224.31 245
14225.44 248
14226.57 211
14227.69 200
14228.82 215
14229.95 223
14231.07 211
14232.20 202
14233.33 211
14234.46 216
14235.58 240
14236.71 208
14237.84 229
14238.96 219
14240.09 197
14241.22 243
14242.35 239
14243.47 227
14244.60 206
14245.73 200
14246.86 217
14247.98 204
14249.11 203
14250.24 225
14251.37 211
14252.50 192
14253.62 214
14254.75 189
14255.88 186
14257.01 205
14258.14 198
14259.26 205
14260.39 207
14261.52 194
14262.65 206
14263.78 205
14264.91 191
14266.03 203
14267.16 189
14268.29 186
14269.42 181
14270.55 182
14271.68 187
14272.81 198
14273.93 191
14275.06 203
14276.19 207
14277.32 226
14278.45 179
14279.58 163
14280.71 157
14281.84 184
14282.97 175
14284.10 167
14285.22 196
14286.35 178
14287.48 181
14288.61 173
14289.74 171
14290.87 190
14292.00 209
14293.13 181
14294.26 157
14295.39 151
14296.52 199
14297.65 202
14298.78 155
14299.91 161
14301.04 159
14302.17 151
14303.30 171
14304.43 183
14305.56 149
14306.69 145
14307.82 155
14308.95 174
14310.08 174
14311.21 139
14312.34 161
14313.47 159
14314.60 131
14315.73 143
14316.86 153
14317.99 166
14319.12 165
14320.25 172
14321.38 170
14322.51 176
14323.64 155
14324.77 171
14325.91 164
14327.04 159
14328.17 166
14329.30 154
14330.43 152
14331.56 131
14332.69 160
14333.82 174
14334.95 173
14336.08 156
14337.22 132
14338.35 172
14339.48 183
14340.61 162
14341.74 142
14342.87 135
14344.00 140
14345.14 164
14346.27 152
14347.40 146
14348.53 123
14349.66 163
14350.79 167
14351.93 158
14353.06 165
14354.19 136
14355.32 140
14356.45 161
14357.59 137
14358.72 104
14359.85 147
14360.98 141
14362.12 133
14363.25 143
14364.38 143
14365.51 127
14366.64 137
14367.78 153
14368.91 141
14370.04 169
14371.17 146
14372.31 146
14373.44 153
14374.57 154
14375.71 125
14376.84 135
14377.97 122
14379.10 149
14380.24 144
14381.37 158
14382.50 113
14383.64 124
14384.77 140
14385.90 142
14387.04 162
14388.17 151
14389.30 143
14390.44 141
14391.57 139
14392.70 164
14393.84 176
14394.97 163
14396.10 181
14397.24 191
14398.37 136
14399.50 121
14400.64 174
14401.77 175
14402.91 150
14404.04 173
14405.17 143
14406.31 159
14407.44 159
14408.58 144
14409.71 153
14410.84 143
14411.98 139
14413.11 179
14414.25 155
14415.38 137
14416.52 124
14417.65 146
14418.78 161
14419.92 143
14421.05 134
14422.19 161
14423.32 146
14424.46 156
14425.59 128
14426.73 140
14427.86 155
14429.00 135
14430.13 157
14431.27 150
14432.40 139
14433.54 142
14434.67 158
14435.81 152
14436.94 152
14438.08 161
14439.21 178
14440.35 183
14441.48 177
14442.62 173
14443.75 153
14444.89 142
14446.03 155
14447.16 171
14448.30 150
14449.43 157
14450.57 167
14451.70 153
14452.84 154
14453.98 159
14455.11 133
14456.25 158
14457.38 137
14458.52 149
14459.66 152
14460.79 151
14461.93 182
14463.06 146
14464.20 151
14465.34 138
14466.47 147
14467.61 159
14468.75 171
14469.88 128
14471.02 123
14472.16 152
14473.29 147
14474.43 161
14475.57 144
14476.70 165
14477.84 162
14478.98 154
14480.11 134
14481.25 168
14482.39 153
14483.52 122
14484.66 145
14485.80 159
14486.93 175
14488.07 153
14489.21 161
14490.35 168
14491.48 133
14492.62 142
14493.76 162
14494.90 166
14496.03 153
14497.17 174
14498.31 176
14499.45 148
14500.58 149
14501.72 163
14502.86 170
14504.00 153
14505.14 141
14506.27 140
14507.41 145
14508.55 153
14509.69 165
14510.83 199
14511.96 165
14513.10 179
14514.24 157
14515.38 187
14516.52 170
14517.66 176
14518.79 160
14519.93 187
14521.07 214
14522.21 202
14523.35 224
14524.49 182
14525.63 199
14526.76 179
14527.90 220
14529.04 166
14530.18 174
14531.32 176
14532.46 171
14533.60 188
14534.74 175
14535.88 180
14537.01 166
14538.15 146
14539.29 162
14540.43 144
14541.57 147
14542.71 168
14543.85 152
14544.99 159
14546.13 162
14547.27 162
14548.41 189
14549.55 200
14550.69 166
14551.83 172
14552.97 150
14554.11 182
14555.25 181
14556.39 170
14557.53 178
14558.67 155
14559.81 178
14560.95 182
14562.09 168
14563.23 182
14564.37 177
14565.51 193
14566.65 181
14567.79 191
14568.93 183
14570.07 200
14571.21 183
14572.35 175
14573.49 173
14574.63 188
14575.77 177
14576.91 156
14578.05 166
14579.19 189
14580.34 170
14581.48 157
14582.62 177
14583.76 181
14584.90 182
14586.04 214
14587.18 186
14588.32 214
14589.46 195
14590.60 197
14591.75 217
14592.89 196
14594.03 193
14595.17 212
14596.31 223
14597.45 207
14598.59 200
14599.74 180
14600.88 182
14602.02 161
14603.16 189
14604.30 202
14605.44 202
14606.59 209
14607.73 213
14608.87 206
14610.01 237
14611.15 215
14612.30 222
14613.44 252
14614.58 207
14615.72 225
14616.87 227
14618.01 226
14619.15 250
14620.29 246
14621.44 243
14622.58 249
14623.72 250
14624.86 270
14626.01 301
14627.15 271
14628.29 271
14629.43 284
14630.58 298
14631.72 305
14632.86 306
14634.01 357
14635.15 357
14636.29 337
14637.43 322
14638.58 361
14639.72 382
14640.86 357
14642.01 312
14643.15 352
14644.29 344
14645.44 281
14646.58 312
14647.72 262
14648.87 275
14650.01 253
14651.15 281
14652.30 256
14653.44 232
14654.59 224
14655.73 258
14656.87 261
14658.02 207
14659.16 223
14660.31 206
14661.45 200
14662.59 226
14663.74 218
14664.88 226
14666.03 233
14667.17 225
14668.31 239
14669.46 202
14670.60 189
14671.75 186
14672.89 181
14674.04 178
14675.18 193
14676.33 203
14677.47 180
14678.62 206
14679.76 177
14680.90 180
14682.05 181
14683.19 170
14684.34 153
14685.48 165
14686.63 156
14687.77 156
14688.92 145
14690.06 138
14691.21 156
14692.35 135
14693.50 167
14694.65 158
14695.79 139
14696.94 144
14698.08 150
14699.23 181
14700.37 155
14701.52 150
14702.66 152
14703.81 176
14704.96 166
14706.10 151
14707.25 168
14708.39 145
14709.54 152
14710.68 170
14711.83 154
14712.98 126
14714.12 138
14715.27 141
14716.42 144
14717.56 153
14718.71 148
14719.85 140
14721.00 161
14722.15 160
14723.29 174
14724.44 150
14725.59 163
14726.73 153
14727.88 146
14729.03 136
14730.17 115
14731.32 125
14732.47 137
14733.61 160
14734.76 143
14735.91 131
14737.05 159
14738.20 127
14739.35 140
14740.50 134
14741.64 131
14742.79 115
14743.94 139
14745.08 164
14746.23 132
14747.38 111
14748.53 118
14749.67 139
14750.82 138
14751.97 136
14753.12 152
14754.26 133
14755.41 142
14756.56 151
14757.71 141
14758.85 128
14760.00 139
14761.15 146
14762.30 147
14763.45 104
14764.59 118
14765.74 137
14766.89 154
14768.04 135
14769.19 136
14770.34 130
14771.48 154
14772.63 155
14773.78 129
14774.93 115
14776.08 116
14777.23 132
14778.37 136
14779.52 138
14780.67 129
14781.82 122
14782.97 134
14784.12 112
14785.27 136
14786.42 102
14787.57 142
14788.71 134
14789.86 122
14791.01 134
14792.16 105
14793.31 121
14794.46 119
14795.61 113
14796.76 131
14797.91 122
14799.06 131
14800.21 125
14801.36 121
14802.51 118
14803.66 143
14804.80 116
14805.95 93
14807.10 128
14808.25 126
14809.40 124
14810.55 120
14811.70 116
14812.85 111
14814.00 114
14815.15 137
14816.30 119
14817.45 134
14818.60 106
14819.75 105
14820.90 135
14822.05 115
14823.20 93
14824.36 122
14825.51 114
14826.66 124
14827.81 97
14828.96 119
14830.11 93
14831.26 88
14832.41 106
14833.56 103
14834.71 108
14835.86 103
14837.01 110
14838.16 119
14839.31 87
14840.47 109
14841.62 102
14842.77 104
14843.92 106
14845.07 89
14846.22 101
14847.37 97
14848.52 115
14849.68 103
14850.83 96
14851.98 103
14853.13 116
14854.28 110
14855.43 110
14856.58 116
14857.74 116
14858.89 126
14860.04 95
14861.19 108
14862.34 121
14863.50 123
14864.65 99
14865.80 116
14866.95 118
14868.10 123
14869.26 101
14870.41 90
14871.56 118
14872.71 104
14873.86 101
14875.02 123
14876.17 112
14877.32 115
14878.47 96
14879.63 111
14880.78 98
14881.93 98
14883.08 109
14884.24 125
14885.39 132
14886.54 96
14887.70 104
14888.85 119
14890.00 113
14891.15 103
14892.31 110
14893.46 114
14894.61 119
14895.77 123
14896.92 121
14898.07 120
14899.23 107
14900.38 138
14901.53 137
14902.69 113
14903.84 110
14904.99 119
14906.15 135
14907.30 103
14908.45 98
14909.61 123
14910.76 117
14911.92 128
14913.07 106
14914.22 94
14915.38 133
14916.53 107
14917.69 111
14918.84 128
14919.99 118
14921.15 109
14922.30 125
14923.46 133
14924.61 128
14925.76 102
14926.92 135
14928.07 137
14929.23 108
14930.38 103
14931.54 117
14932.69 119
14933.85 140
14935.00 144
14936.16 148
14937.31 131
14938.47 124
14939.62 111
14940.77 177
14941.93 145
14943.08 137
14944.24 134
14945.40 131
14946.55 136
14947.71 124
14948.86 158
14950.02 148
14951.17 156
14952.33 127
14953.48 159
14954.64 132
14955.79 129
14956.95 151
14958.10 153
14959.26 141
14960.42 134
14961.57 150
14962.73 139
14963.88 186
14965.04 146
14966.19 151
14967.35 149
14968.51 149
14969.66 151
14970.82 149
14971.97 175
14973.13 187
14974.29 186
14975.44 153
14976.60 133
14977.76 139
14978.91 144
14980.07 167
14981.22 142
14982.38 128
14983.54 148
14984.69 145
14985.85 129
14987.01 120
14988.16 135
14989.32 135
14990.48 113
14991.64 107
14992.79 130
14993.95 124
14995.11 130
14996.26 113
14997.42 143
14998.58 135
14999.73 113
15000.89 109
15002.05 98
15003.21 126
15004.36 117
15005.52 121
15006.68 106
15007.84 117
15008.99 126
15010.15 114
15011.31 94
15012.47 106
15013.62 111
15014.78 97
15015.94 111
15017.10 99
15018.26 112
15019.41 96
15020.57 124
15021.73 119
15022.89 125
15024.05 98
15025.20 112
15026.36 109
15027.52 113
15028.68 111
15029.84 115
15031.00 103
15032.15 116
15033.31 96
15034.47 87
15035.63 119
15036.79 109
15037.95 106
15039.11 102
15040.26 102
15041.42 96
15042.58 84
15043.74 93
15044.90 79
15046.06 82
15047.22 128
15048.38 104
15049.54 103
15050.70 114
15051.85 115
15053.01 111
15054.17 103
15055.33 99
15056.49 92
15057.65 86
15058.81 95
15059.97 95
15061.13 97
15062.29 96
15063.45 110
15064.61 99
15065.77 74
15066.93 92
15068.09 94
15069.25 96
15070.41 96
15071.57 89
15072.73 90
15073.89 100
15075.05 86
15076.21 104
15077.37 97
15078.53 102
15079.69 99
15080.85 126
15082.01 98
15083.17 116
15084.33 115
15085.49 98
15086.65 104
15087.81 89
15088.97 101
15090.13 104
15091.29 116
15092.46 116
15093.62 104
15094.78 101
15095.94 89
15097.10 89
15098.26 93
15099.42 112
15100.58 96
15101.74 95
15102.90 107
15104.07 103
15105.23 131
15106.39 118
15107.55 93
15108.71 98
15109.87 121
15111.03 107
15112.20 107
15113.36 103
15114.52 118
15115.68 105
15116.84 92
15118.00 98
15119.17 109
15120.33 131
15121.49 124
15122.65 102
15123.81 81
15124.98 87
15126.14 113
15127.30 105
15128.46 75
15129.62 94
15130.79 108
15131.95 118
15133.11 102
15134.27 112
15135.44 79
15136.60 99
15137.76 108
15138.92 99
15140.09 102
15141.25 102
15142.41 117
15143.57 125
15144.74 108
15145.90 95
15147.06 106
15148.23 101
15149.39 101
15150.55 94
15151.71 98
15152.88 107
15154.04 105
15155.20 106
15156.37 101
15157.53 108
15158.69 122
15159.86 110
15161.02 108
15162.18 124
15163.35 141
15164.51 101
15165.67 98
15166.84 104
15168.00 104
15169.17 99
15170.33 93
15171.49 113
15172.66 113
15173.82 100
15174.99 140
15176.15 112
15177.31 100
15178.48 98
15179.64 117
15180.81 105
15181.97 110
15183.13 108
15184.30 91
15185.46 113
15186.63 105
15187.79 113
15188.96 116
15190.12 107
15191.29 118
15192.45 130
15193.61 141
15194.78 148
15195.94 120
15197.11 130
15198.27 137
15199.44 142
15200.60 118
15201.77 136
15202.93 118
15204.10 163
15205.26 132
15206.43 136
15207.59 121
15208.76 115
15209.92 133
15211.09 158
15212.26 117
15213.42 117
15214.59 116
15215.75 118
15216.92 131
15218.08 130
15219.25 135
15220.41 143
15221.58 167
15222.75 151
15223.91 127
15225.08 140
15226.24 178
15227.41 147
15228.58 149
15229.74 132
15230.91 153
15232.07 159
15233.24 194
15234.41 152
15235.57 162
15236.74 165
15237.91 182
15239.07 206
15240.24 158
15241.41 146
15242.57 166
15243.74 169
15244.90 156
15246.07 153
15247.24 126
15248.41 151
15249.57 145
15250.74 132
15251.91 129
15253.07 119
15254.24 133
15255.41 139
15256.57 128
15257.74 122
15258.91 130
15260.08 126
15261.24 134
15262.41 144
15263.58 141
15264.74 113
15265.91 137
15267.08 131
15268.25 133
15269.41 134
15270.58 142
15271.75 130
15272.92 114
15274.09 120
15275.25 119
15276.42 133
15277.59 112
15278.76 115
15279.93 110
15281.09 119
15282.26 108
15283.43 103
15284.60 105
15285.77 113
15286.93 101
15288.10 109
15289.27 115
15290.44 109
15291.61 136
15292.78 115
15293.94 117
15295.11 122
15296.28 132
15297.45 109
15298.62 120
15299.79 101
15300.96 107
15302.13 98
15303.29 97
15304.46 88
15305.63 115
15306.80 104
15307.97 115
15309.14 101
15310.31 81
15311.48 112
15312.65 124
15313.82 119
15314.99 121
15316.16 104
15317.32 86
15318.49 104
15319.66 110
15320.83 125
15322.00 121
15323.17 112
15324.34 116
15325.51 138
15326.68 106
15327.85 130
15329.02 131
15330.19 103
15331.36 108
15332.53 124
15333.70 120
15334.87 118
15336.04 149
15337.21 112
15338.38 121
15339.55 124
15340.72 131
15341.89 146
15343.06 117
15344.23 98
15345.40 127
15346.58 157
15347.75 117
15348.92 105
15350.09 104
15351.26 119
15352.43 135
15353.60 123
15354.77 144
15355.94 148
15357.11 112
15358.28 140
15359.45 145
15360.63 110
15361.80 115
15362.97 138
15364.14 134
15365.31 121
15366.48 122
15367.65 124
15368.82 133
15370.00 134
15371.17 133
15372.34 125
15373.51 129
15374.68 130
15375.85 142
15377.02 145
15378.20 115
15379.37 153
15380.54 150
15381.71 139
15382.88 122
15384.06 142
15385.23 129
15386.40 145
15387.57 122
15388.74 136
15389.92 154
15391.09 148
15392.26 151
15393.43 135
15394.61 120
15395.78 157
15396.95 174
15398.12 196
15399.30 156
15400.47 152
15401.64 152
15402.81 153
15403.99 155
15405.16 140
15406.33 126
15407.51 140
15408.68 154
15409.85 117
15411.02 101
15412.20 88
15413.37 89
15414.54 112
15415.72 135
15416.89 119
15418.06 97
15419.24 120
15420.41 126
15421.58 116
15422.76 115
15423.93 109
15425.10 125
15426.28 128
15427.45 111
15428.62 114
15429.80 118
15430.97 110
15432.15 116
15433.32 113
15434.49 92
15435.67 123
15436.84 106
15438.02 106
15439.19 116
15440.36 107
15441.54 123
15442.71 123
15443.89 91
15445.06 85
15446.24 127
15447.41 105
15448.58 102
15449.76 100
15450.93 106
15452.11 99
15453.28 86
15454.46 109
15455.63 92
15456.81 97
15457.98 106
15459.16 122
15460.33 97
15461.51 85
15462.68 98
15463.86 93
15465.03 93
15466.21 123
15467.38 103
15468.56 108
15469.73 109
15470.91 87
15472.08 116
15473.26 120
15474.43 114
15475.61 108
15476.78 111
15477.96 107
15479.14 95
15480.31 93
15481.49 113
15482.66 90
15483.84 90
15485.01 110
15486.19 94
15487.37 87
15488.54 93
15489.72 69
15490.89 82
15492.07 102
15493.25 108
15494.42 97
15495.60 81
15496.78 93
15497.95 90
15499.13 98
15500.30 74
15501.48 93
15502.66 90
15503.83 81
15505.01 97
15506.19 99
15507.36 106
15508.54 98
15509.72 106
15510.89 78
15512.07 89
15513.25 110
15514.42 95
15515.60 88
15516.78 111
15517.96 99
15519.13 117
15520.31 127
15521.49 111
15522.66 110
15523.84 108
15525.02 90
15526.20 111
15527.37 124
15528.55 97
15529.73 110
15530.91 111
15532.08 113
15533.26 128
15534.44 106
15535.62 97
15536.80 95
15537.97 96
15539.15 101
15540.33 106
15541.51 109
15542.69 127
15543.86 115
15545.04 107
15546.22 87
15547.40 113
15548.58 121
15549.75 108
15550.93 119
15552.11 123
15553.29 104
15554.47 102
15555.65 101
15556.83 100
15558.00 113
15559.18 113
15560.36 109
15561.54 105
15562.72 115
15563.90 119
15565.08 112
15566.26 109
15567.43 102
15568.61 106
15569.79 138
15570.97 108
15572.15 109
15573.33 109
15574.51 121
15575.69 147
15576.87 106
15578.05 120
15579.23 116
15580.41 122
15581.59 121
15582.76 144
15583.94 125
15585.12 93
15586.30 131
15587.48 130
15588.66 117
15589.84 132
15591.02 141
15592.20 127
15593.38 137
15594.56 125
15595.74 126
15596.92 136
15598.10 129
15599.28 129
15600.46 134
15601.64 139
15602.82 136
15604.00 122
15605.18 136
15606.37 144
15607.55 161
15608.73 142
15609.91 122
15611.09 138
15612.27 137
15613.45 157
15614.63 171
15615.81 150
15616.99 132
15618.17 143
15619.35 148
15620.53 157
15621.72 147
15622.90 180
15624.08 167
15625.26 163
15626.44 186
15627.62 171
15628.80 174
15629.98 173
15631.17 159
15632.35 167
15633.53 148
15634.71 150
15635.89 160
15637.07 175
15638.25 163
15639.44 160
15640.62 175
15641.80 167
15642.98 186
15644.16 156
15645.35 180
15646.53 180
15647.71 199
15648.89 196
15650.07 208
15651.26 192
15652.44 217
15653.62 200
15654.80 198
15655.98 192
15657.17 216
15658.35 209
15659.53 199
15660.71 188
15661.90 209
15663.08 226
15664.26 218
15665.45 178
15666.63 184
15667.81 226
15668.99 232
15670.18 194
15671.36 196
15672.54 196
15673.73 206
15674.91 178
15676.09 186
15677.27 172
15678.46 188
15679.64 181
15680.82 205
15682.01 192
15683.19 166
15684.37 197
15685.56 217
15686.74 187
15687.92 194
15689.11 196
15690.29 200
15691.48 212
15692.66 200
15693.84 181
15695.03 172
15696.21 197
15697.39 216
15698.58 211
15699.76 228
15700.95 214
15702.13 247
15703.32 274
15704.50 260
15705.68 205
15706.87 203
15708.05 248
15709.24 234
15710.42 239
15711.61 239
15712.79 258
15713.97 279
15715.16 262
15716.34 272
15717.53 273
15718.71 269
15719.90 268
15721.08 280
15722.27 294
15723.45 248
15724.64 286
15725.82 279
15727.01 263
15728.19 226
15729.38 253
15730.56 271
15731.75 256
15732.93 228
15734.12 243
15735.30 245
15736.49 243
15737.67 248
15738.86 255
15740.05 262
15741.23 253
15742.42 281
15743.60 252
15744.79 276
15745.97 253
15747.16 241
15748.35 252
15749.53 261
15750.72 233
15751.90 243
15753.09 302
15754.27 260
15755.46 316
15756.65 295
15757.83 265
15759.02 218
15760.21 253
15761.39 270
15762.58 272
15763.76 252
15764.95 275
15766.14 238
15767.32 229
15768.51 221
15769.70 246
15770.88 263
15772.07 257
15773.26 255
15774.44 189
15775.63 229
15776.82 230
15778.01 197
15779.19 204
15780.38 203
15781.57 221
15782.75 227
15783.94 213
15785.13 208
15786.32 193
15787.50 202
15788.69 234
15789.88 184
15791.06 177
15792.25 208
15793.44 207
15794.63 189
15795.82 207
15797.00 195
15798.19 181
15799.38 159
15800.57 201
15801.75 218
15802.94 190
15804.13 181
15805.32 179
15806.51 145
15807.69 165
15808.88 176
15810.07 186
15811.26 161
15812.45 170
15813.63 171
15814.82 146
15816.01 155
15817.20 175
15818.39 162
15819.58 155
15820.77 149
15821.95 146
15823.14 163
15824.33 150
15825.52 152
15826.71 177
15827.90 163
15829.09 177
15830.28 142
15831.46 153
15832.65 187
15833.84 154
15835.03 164
15836.22 169
15837.41 181
15838.60 160
15839.79 152
15840.98 136
15842.17 139
15843.36 154
15844.55 154
15845.74 148
15846.93 144
15848.11 156
15849.30 164
15850.49 157
15851.68 166
15852.87 165
15854.06 154
15855.25 165
15856.44 169
15857.63 136
15858.82 136
15860.01 166
15861.20 149
15862.39 167
15863.58 171
15864.77 163
15865.96 177
15867.15 169
15868.34 164
15869.54 160
15870.73 170
15871.92 176
15873.11 147
15874.30 147
15875.49 166
15876.68 149
15877.87 163
15879.06 151
15880.25 181
15881.44 181
15882.63 162
15883.82 158
15885.01 151
15886.21 162
15887.40 179
15888.59 160
15889.78 192
15890.97 169
15892.16 156
15893.35 156
15894.54 194
15895.74 188
15896.93 175
15898.12 168
15899.31 165
15900.50 182
15901.69 189
15902.88 193
15904.08 166
15905.27 188
15906.46 167
15907.65 202
15908.84 185
15910.04 198
15911.23 224
15912.42 204
15913.61 195
15914.80 203
15916.00 207
15917.19 203
15918.38 241
15919.57 195
15920.76 231
15921.96 230
15923.15 235
15924.34 197
15925.53 231
15926.73 217
15927.92 190
15929.11 193
15930.31 225
15931.50 210
15932.69 189
15933.88 202
15935.08 194
15936.27 219
15937.46 224
15938.66 207
15939.85 200
15941.04 205
15942.23 204
15943.43 189
15944.62 197
15945.81 191
15947.01 176
15948.20 160
15949.39 159
15950.59 176
15951.78 176
15952.97 149
15954.17 158
15955.36 159
15956.56 170
15957.75 186
15958.94 149
15960.14 147
15961.33 170
15962.52 168
15963.72 150
15964.91 160
15966.11 166
15967.30 149
15968.49 116
15969.69 141
15970.88 157
15972.08 130
15973.27 138
15974.47 144
15975.66 135
15976.85 139
15978.05 130
15979.24 161
15980.44 140
15981.63 142
15982.83 129
15984.02 141
15985.22 141
15986.41 114
15987.61 115
15988.80 116
15990.00 129
15991.19 101
15992.39 122
15993.58 129
15994.78 114
15995.97 129
15997.17 133
15998.36 111
15999.56 102
16000.75 135
16001.95 117
16003.14 109
16004.34 111
16005.53 115
16006.73 101
16007.93 116
16009.12 128
16010.32 121
16011.51 112
16012.71 103
16013.90 106
16015.10 118
16016.30 101
16017.49 127
16018.69 137
16019.88 151
16021.08 123
16022.28 105
16023.47 98
16024.67 115
16025.87 120
16027.06 112
16028.26 123
16029.45 107
16030.65 89
16031.85 103
16033.04 92
16034.24 104
16035.44 101
16036.63 100
16037.83 122
16039.03 103
16040.22 103
16041.42 113
16042.62 108
16043.81 102
16045.01 105
16046.21 118
16047.41 85
16048.60 128
16049.80 121
16051.00 134
16052.19 88
16053.39 114
16054.59 125
16055.79 115
16056.98 122
16058.18 103
16059.38 112
16060.58 109
16061.77 104
16062.97 107
16064.17 113
16065.37 103
16066.57 119
16067.76 104
16068.96 90
16070.16 97
16071.36 107
16072.56 115
16073.75 104
16074.95 102
16076.15 108
16077.35 110
16078.55 90
16079.74 100
16080.94 99
16082.14 99
16083.34 96
16084.54 94
16085.74 97
16086.93 90
16088.13 88
16089.33 105
16090.53 111
16091.73 102
16092.93 103
16094.13 111
16095.33 76
16096.52 94
16097.72 83
16098.92 111
16100.12 117
16101.32 90
16102.52 107
16103.72 124
16104.92 115
16106.12 107
16107.32 114
16108.52 103
16109.72 113
16110.92 114
16112.11 73
16113.31 100
16114.51 102
16115.71 91
16116.91 120
16118.11 83
16119.31 102
16120.51 114
16121.71 99
16122.91 107
16124.11 101
16125.31 88
16126.51 82
16127.71 120
16128.91 88
16130.11 96
16131.31 94
16132.51 90
16133.71 106
16134.91 86
16136.11 91
16137.31 86
16138.52 135
16139.72 109
16140.92 93
16142.12 78
16143.32 101
16144.52 125
16145.72 97
16146.92 82
16148.12 99
16149.32 107
16150.52 109
16151.72 97
16152.92 95
16154.13 103
16155.33 85
16156.53 84
16157.73 102
16158.93 116
16160.13 91
16161.33 110
16162.53 79
16163.74 81
16164.94 89
16166.14 93
16167.34 93
16168.54 79
16169.74 92
16170.95 94
16172.15 86
16173.35 104
16174.55 102
16175.75 93
16176.95 112
16178.16 98
16179.36 105
16180.56 77
16181.76 93
16182.96 89
16184.17 95
16185.37 101
16186.57 92
16187.77 104
16188.98 104
16190.18 112
16191.38 100
16192.58 105
16193.79 106
16194.99 121
16196.19 95
16197.39 108
16198.60 98
16199.80 102
16201.00 116
16202.21 96
16203.41 91
16204.61 92
16205.81 101
16207.02 98
16208.22 110
16209.42 84
16210.63 92
16211.83 109
16213.03 95
16214.24 84
16215.44 78
16216.64 106
16217.85 122
16219.05 96
16220.25 108
16221.46 94
16222.66 96
16223.86 95
16225.07 102
16226.27 106
16227.48 100
16228.68 123
16229.88 93
16231.09 109
16232.29 100
16233.50 101
16234.70 92
16235.90 109
16237.11 101
16238.31 104
16239.52 111
16240.72 92
16241.92 87
16243.13 111
16244.33 131
16245.54 104
16246.74 103
16247.95 106
16249.15 105
16250.36 114
16251.56 108
16252.77 108
16253.97 108
16255.18 115
16256.38 124
16257.59 108
16258.79 119
16260.00 119
16261.20 101
16262.41 116
16263.61 102
16264.82 99
16266.02 110
16267.23 111
16268.43 122
16269.64 106
16270.84 115
16272.05 114
16273.25 102
16274.46 121
16275.66 145
16276.87 105
16278.08 105
16279.28 107
16280.49 121
16281.69 101
16282.90 108
16284.11 119
16285.31 120
16286.52 108
16287.72 114
16288.93 134
16290.14 116
16291.34 101
16292.55 120
16293.75 125
16294.96 125
16296.17 123
16297.37 114
16298.58 119
16299.79 127
16300.99 107
16302.20 120
16303.41 104
16304.61 122
16305.82 122
16307.03 118
16308.23 132
16309.44 123
16310.65 139
16311.85 143
16313.06 143
16314.27 122
16315.47 131
16316.68 140
16317.89 126
16319.10 135
16320.30 130
16321.51 124
16322.72 118
16323.93 111
16325.13 137
16326.34 144
16327.55 106
16328.76 122
16329.96 114
16331.17 110
16332.38 100
16333.59 102
16334.79 109
16336.00 101
16337.21 95
16338.42 93
16339.63 117
16340.83 93
16342.04 104
16343.25 99
16344.46 99
16345.67 110
16346.87 116
16348.08 115
16349.29 109
16350.50 112
16351.71 82
16352.92 89
16354.12 104
16355.33 103
16356.54 109
16357.75 123
16358.96 84
16360.17 90
16361.38 108
16362.59 96
16363.79 96
16365.00 93
16366.21 86
16367.42 79
16368.63 85
16369.84 109
16371.05 91
16372.26 65
16373.47 97
16374.68 104
16375.89 102
16377.09 80
16378.30 80
16379.51 80
16380.72 97
16381.93 88
16383.14 80
16384.35 92
16385.56 87
16386.77 83
16387.98 74
16389.19 90
16390.40 86
16391.61 109
16392.82 93
16394.03 102
16395.24 72
16396.45 98
16397.66 102
16398.87 75
16400.08 67
16401.29 66
16402.50 88
16403.71 114
16404.92 93
16406.13 85
16407.34 96
16408.55 81
16409.76 70
16410.98 73
16412.19 92
16413.40 83
16414.61 99
16415.82 97
16417.03 92
16418.24 91
16419.45 93
16420.66 103
16421.87 89
16423.08 81
16424.30 76
16425.51 95
16426.72 73
16427.93 77
16429.14 69
16430.35 98
16431.56 90
16432.77 109
16433.99 80
16435.20 74
16436.41 72
16437.62 82
16438.83 72
16440.04 72
16441.26 96
16442.47 87
16443.68 86
16444.89 89
16446.10 94
16447.31 99
16448.53 87
16449.74 92
16450.95 81
16452.16 94
16453.38 104
16454.59 118
16455.80 93
16457.01 120
16458.22 101
16459.44 79
16460.65 85
16461.86 94
16463.07 75
16464.29 81
16465.50 78
16466.71 93
16467.92 71
16469.14 99
16470.35 94
16471.56 101
16472.78 78
16473.99 73
16475.20 89
16476.42 90
16477.63 66
16478.84 81
16480.05 94
16481.27 71
16482.48 91
16483.69 85
16484.91 87
16486.12 63
16487.33 88
16488.55 86
16489.76 100
16490.98 85
16492.19 103
16493.40 107
16494.62 83
16495.83 88
16497.04 95
16498.26 91
16499.47 71
16500.69 107
16501.90 99
16503.11 87
16504.33 67
16505.54 70
16506.76 98
16507.97 73
16509.18 75
16510.40 93
16511.61 77
16512.83 91
16514.04 84
16515.26 75
16516.47 77
16517.69 65
16518.90 98
16520.11 68
16521.33 78
16522.54 62
16523.76 86
16524.97 76
16526.19 74
16527.40 81
16528.62 88
16529.83 108
16531.05 78
16532.26 71
16533.48 77
16534.69 103
16535.91 76
16537.12 88
16538.34 87
16539.56 91
16540.77 74
16541.99 90
16543.20 76
16544.42 82
16545.63 76
16546.85 101
16548.06 101
16549.28 86
16550.50 88
16551.71 87
16552.93 103
16554.14 79
16555.36 99
16556.57 76
16557.79 78
16559.01 68
16560.22 79
16561.44 92
16562.66 81
16563.87 74
16565.09 99
16566.30 72
16567.52 88
16568.74 74
16569.95 79
16571.17 105
16572.39 77
16573.60 81
16574.82 79
16576.04 82
16577.25 77
16578.47 100
16579.69 112
16580.90 96
16582.12 86
16583.34 127
16584.56 109
16585.77 103
16586.99 106
16588.21 133
16589.42 113
16590.64 103
16591.86 105
16593.08 96
16594.29 108
16595.51 103
16596.73 88
16597.95 63
16599.16 73
16600.38 90
16601.60 118
16602.82 93
16604.03 69
16605.25 93
16606.47 109
16607.69 106
16608.91 69
16610.12 84
16611.34 102
16612.56 98
16613.78 77
16615.00 74
16616.21 83
16617.43 91
16618.65 94
16619.87 104
16621.09 61
16622.31 84
16623.52 79
16624.74 100
16625.96 61
16627.18 75
16628.40 89
16629.62 105
16630.84 92
16632.05 68
16633.27 83
16634.49 83
16635.71 102
16636.93 83
16638.15 84
16639.37 62
16640.59 75
16641.81 74
16643.03 67
16644.24 81
16645.46 65
16646.68 98
16647.90 92
16649.12 69
16650.34 68
16651.56 91
16652.78 81
16654.00 89
16655.22 65
16656.44 66
16657.66 65
16658.88 76
16660.10 54
16661.32 65
16662.54 82
16663.76 89
16664.98 77
16666.20 69
16667.42 80
16668.64 82
16669.86 78
16671.08 81
16672.30 55
16673.52 54
16674.74 83
16675.96 81
16677.18 64
16678.40 61
16679.62 70
16680.84 69
16682.06 69
16683.28 85
16684.50 94
16685.73 65
16686.95 69
16688.17 63
16689.39 55
16690.61 65
16691.83 65
16693.05 83
16694.27 73
16695.49 72
16696.71 61
16697.94 77
16699.16 81
16700.38 65
16701.60 69
16702.82 64
16704.04 81
16705.26 69
16706.48 73
16707.71 55
16708.93 77
16710.15 74
16711.37 72
16712.59 65
16713.81 85
16715.04 79
16716.26 84
16717.48 83
16718.70 69
16719.92 79
16721.15 91
16722.37 96
16723.59 72
16724.81 72
16726.03 63
16727.26 76
16728.48 58
16729.70 75
16730.92 65
16732.15 67
16733.37 81
16734.59 67
16735.81 63
16737.04 70
16738.26 58
16739.48 76
16740.71 63
16741.93 79
16743.15 73
16744.37 78
16745.60 78
16746.82 63
16748.04 75
16749.27 77
16750.49 82
16751.71 83
16752.94 87
16754.16 68
16755.38 94
16756.61 71
16757.83 85
16759.05 84
16760.28 78
16761.50 65
16762.72 65
16763.95 75
16765.17 67
16766.39 59
16767.62 55
16768.84 71
16770.07 80
16771.29 88
16772.51 68
16773.74 69
16774.96 45
16776.19 91
16777.41 77
16778.63 60
16779.86 58
16781.08 65
16782.31 67
16783.53 64
16784.75 71
16785.98 65
16787.20 78
16788.43 88
16789.65 77
16790.88 54
16792.10 73
16793.33 98
16794.55 95
16795.78 64
16797.00 100
16798.23 80
16799.45 77
16800.68 74
16801.90 66
16803.13 79
16804.35 60
16805.58 67
16806.80 69
16808.03 75
16809.25 92
16810.48 102
16811.70 68
16812.93 75
16814.15 78
16815.38 87
16816.60 72
16817.83 83
16819.06 93
16820.28 73
16821.51 69
16822.73 71
16823.96 84
16825.18 69
16826.41 80
16827.64 85
16828.86 87
16830.09 70
16831.31 83
16832.54 69
16833.77 73
16834.99 68
16836.22 77
16837.45 91
16838.67 73
16839.90 87
16841.12 78
16842.35 98
16843.58 81
16844.80 96
16846.03 70
16847.26 101
16848.48 86
16849.71 103
16850.94 85
16852.16 89
16853.39 78
16854.62 103
16855.85 106
16857.07 93
16858.30 76
16859.53 92
16860.75 105
16861.98 106
16863.21 120
16864.44 97
16865.66 94
16866.89 91
16868.12 116
16869.35 100
16870.57 105
16871.80 95
16873.03 126
16874.26 108
16875.48 104
16876.71 105
16877.94 122
16879.17 141
16880.39 126
16881.62 116
16882.85 134
16884.08 122
16885.31 133
16886.53 133
16887.76 136
16888.99 174
16890.22 150
16891.45 147
16892.68 113
16893.90 132
16895.13 125
16896.36 124
16897.59 109
16898.82 139
16900.05 132
16901.28 130
16902.50 133
16903.73 122
16904.96 140
16906.19 113
16907.42 128
16908.65 98
16909.88 133
16911.11 101
16912.34 102
16913.56 96
16914.79 105
16916.02 91
16917.25 87
16918.48 88
16919.71 89
16920.94 83
16922.17 96
16923.40 98
16924.63 91
16925.86 102
16927.09 80
16928.32 84
16929.55 94
16930.78 116
16932.01 94
16933.24 96
16934.47 103
16935.70 87
16936.93 111
16938.16 104
16939.39 79
16940.62 82
16941.85 105
16943.08 80
16944.31 64
16945.54 66
16946.77 94
16948.00 72
16949.23 79
16950.46 81
16951.69 88
16952.92 94
16954.15 90
16955.38 96
16956.61 92
16957.84 71
16959.07 99
16960.30 100
16961.53 85
16962.76 75
16964.00 72
16965.23 87
16966.46 84
16967.69 82
16968.92 75
16970.15 88
16971.38 86
16972.61 79
16973.84 75
16975.08 85
16976.31 78
16977.54 64
16978.77 66
16980.00 75
16981.23 71
16982.47 76
16983.70 74
16984.93 70
16986.16 90
16987.39 72
16988.62 82
16989.86 83
16991.09 73
16992.32 85
16993.55 89
16994.78 91
16996.02 79
16997.25 89
16998.48 81
16999.71 82
17000.94 69
17002.18 71
17003.41 66
17004.64 88
17005.87 93
17007.11 83
17008.34 60
17009.57 102
17010.80 88
17012.04 83
17013.27 56
17014.50 79
17015.74 68
17016.97 77
17018.20 74
17019.43 68
17020.67 64
17021.90 73
17023.13 92
17024.37 78
17025.60 92
17026.83 60
17028.07 81
17029.30 66
17030.53 76
17031.77 74
17033.00 72
17034.23 86
17035.47 71
17036.70 74
17037.93 77
17039.17 86
17040.40 71
17041.63 75
17042.87 79
17044.10 77
17045.34 69
17046.57 76
17047.80 79
17049.04 83
17050.27 79
17051.51 72
17052.74 68
17053.97 77
17055.21 59
17056.44 86
17057.68 77
17058.91 55
17060.15 81
17061.38 62
17062.62 78
17063.85 65
17065.08 77
17066.32 70
17067.55 64
17068.79 56
17070.02 59
17071.26 79
17072.49 79
17073.73 64
17074.96 66
17076.20 80
17077.43 69
17078.67 94
17079.90 69
17081.14 69
17082.37 71
17083.61 96
17084.84 75
17086.08 55
17087.32 64
17088.55 68
17089.79 58
17091.02 72
17092.26 62
17093.49 62
17094.73 70
17095.96 71
17097.20 109
17098.44 65
17099.67 72
17100.91 57
17102.14 73
17103.38 76
17104.62 69
17105.85 61
17107.09 59
17108.32 70
17109.56 65
17110.80 59
17112.03 75
17113.27 67
17114.51 47
17115.74 50
17116.98 66
17118.21 78
17119.45 60
17120.69 61
17121.92 65
17123.16 65
17124.40 75
17125.64 68
17126.87 49
17128.11 58
17129.35 52
17130.58 59
17131.82 58
17133.06 58
17134.29 56
17135.53 75
17136.77 69
17138.01 53
17139.24 66
17140.48 68
17141.72 68
17142.96 71
17144.19 74
17145.43 59
17146.67 55
17147.91 62
17149.14 72
17150.38 73
17151.62 72
17152.86 73
17154.09 68
17155.33 71
17156.57 51
17157.81 60
17159.05 58
17160.28 57
17161.52 52
17162.76 49
17164.00 64
17165.24 74
17166.47 70
17167.71 60
17168.95 38
17170.19 41
17171.43 62
17172.67 68
17173.91 51
17175.14 48
17176.38 51
17177.62 71
17178.86 56
17180.10 46
17181.34 57
17182.58 60
17183.82 60
17185.05 69
17186.29 74
17187.53 69
17188.77 61
17190.01 75
17191.25 63
17192.49 66
17193.73 58
17194.97 86
17196.21 61
17197.45 66
17198.69 57
17199.93 66
17201.16 57
17202.40 63
17203.64 69
17204.88 63
17206.12 43
17207.36 56
17208.60 48
17209.84 61
17211.08 53
17212.32 53
17213.56 54
17214.80 56
17216.04 62
17217.28 49
17218.52 58
17219.76 58
17221.00 64
17222.24 55
17223.48 66
17224.72 63
17225.97 63
17227.21 73
17228.45 85
17229.69 66
17230.93 58
17232.17 61
17233.41 46
17234.65 58
17235.89 51
17237.13 87
17238.37 52
17239.61 74
17240.85 67
17242.09 62
17243.34 65
17244.58 73
17245.82 59
17247.06 44
17248.30 64
17249.54 66
17250.78 61
17252.02 60
17253.27 64
17254.51 60
17255.75 75
17256.99 50
17258.23 69
17259.47 68
17260.72 70
17261.96 66
17263.20 52
17264.44 39
17265.68 62
17266.92 62
17268.17 47
17269.41 57
17270.65 53
17271.89 73
17273.13 52
17274.38 68
17275.62 35
17276.86 51
17278.10 51
17279.35 64
17280.59 55
17281.83 57
17283.07 65
17284.32 73
17285.56 57
17286.80 53
17288.04 62
17289.29 67
17290.53 64
17291.77 70
17293.02 60
17294.26 55
17295.50 70
17296.74 58
17297.99 54
17299.23 56
17300.47 65
17301.72 64
17302.96 64
17304.20 40
17305.45 71
17306.69 60
17307.93 66
17309.18 69
17310.42 58
17311.66 78
17312.91 58
17314.15 60
17315.39 57
17316.64 75
17317.88 53
17319.13 53
17320.37 57
17321.61 61
17322.86 59
17324.10 74
17325.35 68
17326.59 63
17327.83 56
17329.08 54
17330.32 54
17331.57 66
17332.81 65
17334.05 63
17335.30 57
17336.54 69
17337.79 67
17339.03 56
17340.28 58
17341.52 48
17342.77 50
17344.01 62
17345.26 61
17346.50 61
17347.75 57
17348.99 71
17350.24 46
17351.48 60
17352.72 67
17353.97 55
17355.22 62
17356.46 74
17357.71 57
17358.95 79
17360.20 74
17361.44 69
17362.69 49
17363.93 61
17365.18 71
17366.42 62
17367.67 62
17368.91 55
17370.16 57
17371.41 77
17372.65 49
17373.90 61
17375.14 53
17376.39 56
17377.63 67
17378.88 66
17380.13 55
17381.37 69
17382.62 60
17383.86 56
17385.11 56
17386.36 59
17387.60 57
17388.85 53
17390.10 63
17391.34 58
17392.59 54
17393.84 62
17395.08 47
17396.33 58
17397.58 65
17398.82 72
17400.07 77
17401.32 47
17402.56 56
17403.81 59
17405.06 61
17406.30 56
17407.55 64
17408.80 62
17410.04 46
17411.29 53
17412.54 65
17413.79 78
17415.03 59
17416.28 60
17417.53 61
17418.77 47
17420.02 56
17421.27 74
17422.52 61
17423.76 68
17425.01 62
17426.26 73
17427.51 52
17428.76 60
17430.00 49
17431.25 58
17432.50 54
17433.75 58
17434.99 56
17436.24 56
17437.49 48
17438.74 36
17439.99 58
17441.24 63
17442.48 65
17443.73 59
17444.98 57
17446.23 56
17447.48 57
17448.73 54
17449.97 66
17451.22 62
17452.47 53
17453.72 59
17454.97 51
17456.22 47
17457.47 56
17458.71 55
17459.96 56
17461.21 62
17462.46 56
17463.71 65
17464.96 74
17466.21 63
17467.46 56
17468.71 70
17469.96 60
17471.21 58
17472.45 59
17473.70 64
17474.95 55
17476.20 66
17477.45 49
17478.70 41
17479.95 47
17481.20 55
17482.45 65
17483.70 66
17484.95 57
17486.20 56
17487.45 72
17488.70 78
17489.95 49
17491.20 60
17492.45 64
17493.70 62
17494.95 64
17496.20 75
17497.45 70
17498.70 57
17499.95 57
17501.20 68
17502.45 58
17503.70 50
17504.95 50
17506.20 71
17507.45 81
17508.70 82
17509.95 71
17511.21 62
17512.46 58
17513.71 86
17514.96 76
17516.21 68
17517.46 58
17518.71 57
17519.96 73
17521.21 57
17522.46 49
17523.72 60
17524.97 85
17526.22 68
17527.47 65
17528.72 45
17529.97 65
17531.22 79
17532.47 52
17533.73 59
17534.98 52
17536.23 76
17537.48 77
17538.73 83
17539.98 59
17541.24 60
17542.49 68
17543.74 63
17544.99 62
17546.24 68
17547.50 75
17548.75 81
17550.00 75
17551.25 67
17552.50 72
17553.76 88
17555.01 78
17556.26 57
17557.51 69
17558.77 79
17560.02 87
17561.27 74
17562.52 78
17563.78 77
17565.03 64
17566.28 88
17567.53 79
17568.79 79
17570.04 47
17571.29 68
17572.55 73
17573.80 48
17575.05 77
17576.30 100
17577.56 82
17578.81 66
17580.06 64
17581.32 74
17582.57 65
17583.82 67
17585.08 72
17586.33 71
17587.58 68
17588.84 67
17590.09 76
17591.34 72
17592.60 59
17593.85 82
17595.11 81
17596.36 74
17597.61 70
17598.87 45
17600.12 73
17601.37 64
17602.63 67
17603.88 81
17605.14 74
17606.39 75
17607.64 72
17608.90 76
17610.15 65
17611.41 67
17612.66 65
17613.92 65
17615.17 62
17616.42 73
17617.68 55
17618.93 69
17620.19 68
17621.44 66
17622.70 64
17623.95 72
17625.21 78
17626.46 76
17627.72 69
17628.97 63
17630.23 53
17631.48 68
17632.74 62
17633.99 78
17635.25 67
17636.50 65
17637.76 70
17639.01 55
17640.27 63
17641.52 50
17642.78 58
17644.03 61
17645.29 74
17646.55 78
17647.80 50
17649.06 68
17650.31 63
17651.57 73
17652.82 57
17654.08 76
17655.34 79
17656.59 70
17657.85 66
17659.10 64
17660.36 74
17661.62 56
17662.87 56
17664.13 70
17665.38 72
17666.64 58
17667.90 62
17669.15 58
17670.41 81
17671.67 83
17672.92 57
17674.18 64
17675.44 73
17676.69 66
17677.95 60
17679.21 71
17680.46 58
17681.72 49
17682.98 75
17684.23 79
17685.49 47
17686.75 35
17688.00 61
17689.26 63
17690.52 63
17691.78 84
17693.03 55
17694.29 60
17695.55 50
17696.80 53
17698.06 69
17699.32 62
17700.58 60
17701.83 60
17703.09 71
17704.35 45
17705.61 60
17706.86 59
17708.12 48
17709.38 57
17710.64 53
17711.90 65
17713.15 64
17714.41 35
17715.67 64
17716.93 50
17718.19 69
17719.44 59
17720.70 44
17721.96 68
17723.22 57
17724.48 48
17725.74 59
17726.99 74
17728.25 63
17729.51 59
17730.77 52
17732.03 49
17733.29 53
17734.55 67
17735.80 61
17737.06 70
17738.32 58
17739.58 65
17740.84 67
17742.10 50
17743.36 60
17744.62 63
17745.88 68
17747.13 68
17748.39 63
17749.65 44
17750.91 57
17752.17 58
17753.43 62
17754.69 71
17755.95 58
17757.21 58
17758.47 74
17759.73 54
17760.99 50
17762.25 58
17763.51 60
17764.77 48
17766.03 61
17767.29 63
17768.55 56
17769.81 80
17771.07 47
17772.33 66
17773.59 73
17774.85 77
17776.11 65
17777.37 65
17778.63 71
17779.89 53
17781.15 62
17782.41 69
17783.67 55
17784.93 68
17786.19 62
17787.45 54
17788.71 74
17789.97 55
17791.23 61
17792.49 49
17793.75 51
17795.02 80
17796.28 83
17797.54 53
17798.80 50
17800.06 53
17801.32 53
17802.58 49
17803.84 45
17805.10 68
17806.36 60
17807.63 58
17808.89 51
17810.15 60
17811.41 54
17812.67 69
17813.93 47
17815.19 53
17816.46 49
17817.72 59
17818.98 60
17820.24 65
17821.50 57
17822.77 69
17824.03 64
17825.29 51
17826.55 55
17827.81 48
17829.08 67
17830.34 70
17831.60 49
17832.86 51
17834.12 60
17835.39 43
17836.65 50
17837.91 54
17839.17 55
17840.44 51
17841.70 46
17842.96 60
17844.22 72
17845.49 62
17846.75 64
17848.01 53
17849.27 51
17850.54 47
17851.80 69
17853.06 70
17854.33 49
17855.59 59
17856.85 51
17858.11 61
17859.38 47
17860.64 54
17861.90 51
17863.17 56
17864.43 55
17865.69 46
17866.96 60
17868.22 35
17869.48 61
17870.75 50
17872.01 51
17873.28 40
17874.54 52
17875.80 56
17877.07 57
17878.33 48
17879.59 60
17880.86 68
17882.12 61
17883.39 60
17884.65 37
17885.91 52
17887.18 70
17888.44 66
17889.71 62
17890.97 63
17892.23 52
17893.50 58
17894.76 44
17896.03 42
17897.29 42
17898.56 44
17899.82 54
17901.09 47
17902.35 47
17903.62 36
17904.88 43
17906.15 54
17907.41 49
17908.67 49
17909.94 38
17911.20 55
17912.47 52
17913.73 53
17915.00 50
17916.26 43
17917.53 50
17918.80 51
17920.06 45
17921.33 33
17922.59 49
17923.86 71
17925.12 50
17926.39 50
17927.65 52
17928.92 59
17930.18 65
17931.45 58
17932.72 41
17933.98 38
17935.25 48
17936.51 40
17937.78 60
17939.05 45
17940.31 38
17941.58 49
17942.84 59
17944.11 45
17945.38 53
17946.64 47
17947.91 39
17949.17 41
17950.44 45
17951.71 38
17952.97 51
17954.24 63
17955.51 45
17956.77 52
17958.04 37
17959.31 55
17960.57 47
17961.84 42
17963.11 54
17964.37 52
17965.64 57
17966.91 41
17968.17 59
17969.44 64
17970.71 47
17971.98 53
17973.24 41
17974.51 42
17975.78 54
17977.04 52
17978.31 49
17979.58 52
17980.85 42
17982.11 51
17983.38 50
17984.65 52
17985.92 56
17987.18 56
17988.45 60
17989.72 48
17990.99 55
17992.26 59
17993.52 42
17994.79 47
17996.06 40
17997.33 43
17998.60 56
17999.86 65
18001.13 48
18002.40 35
18003.67 55
18004.94 37
18006.20 62
18007.47 54
18008.74 64
18010.01 58
18011.28 42
18012.55 60
18013.82 47
18015.08 44
18016.35 56
18017.62 51
18018.89 42
18020.16 42
18021.43 49
18022.70 50
18023.97 49
18025.24 47
18026.50 44
18027.77 50
18029.04 54
18030.31 60
18031.58 48
18032.85 51
18034.12 49
18035.39 66
18036.66 58
18037.93 45
18039.20 49
18040.47 53
18041.74 73
18043.01 43
18044.28 49
18045.55 61
18046.82 72
18048.09 63
18049.35 41
18050.62 41
18051.89 54
18053.16 54
18054.43 43
18055.70 53
18056.98 39
18058.25 47
18059.52 48
18060.79 50
18062.06 45
18063.33 48
18064.60 43
18065.87 78
18067.14 66
18068.41 50
18069.68 53
18070.95 54
18072.22 69
18073.49 51
18074.76 53
18076.03 39
18077.30 50
18078.57 60
18079.84 49
18081.12 48
18082.39 36
18083.66 51
18084.93 50
18086.20 52
18087.47 47
18088.74 37
18090.01 51
18091.29 52
18092.56 57
18093.83 55
18095.10 55
18096.37 52
18097.64 40
18098.91 47
18100.19 37
18101.46 60
18102.73 38
18104.00 50
18105.27 45
18106.54 39
18107.82 51
18109.09 50
18110.36 49
18111.63 37
18112.90 49
18114.18 61
18115.45 53
18116.72 56
18117.99 52
18119.27 53
18120.54 69
18121.81 31
18123.08 47
18124.36 53
18125.63 57
18126.90 49
18128.17 63
18129.45 36
18130.72 45
18131.99 63
18133.26 43
18134.54 66
18135.81 45
18137.08 50
18138.36 37
18139.63 53
18140.90 62
18142.18 64
18143.45 53
18144.72 46
18146.00 57
18147.27 56
18148.54 56
18149.82 32
18151.09 40
18152.36 53
18153.64 53
18154.91 46
18156.18 56
18157.46 46
18158.73 44
18160.00 53
18161.28 58
18162.55 50
18163.83 51
18165.10 63
18166.37 48
18167.65 48
18168.92 56
18170.20 47
18171.47 53
18172.74 41
18174.02 38
18175.29 54
18176.57 42
18177.84 64
18179.12 62
18180.39 52
18181.66 58
18182.94 62
18184.21 57
18185.49 51
18186.76 43
18188.04 53
18189.31 68
18190.59 63
18191.86 53
18193.14 54
18194.41 62
18195.69 51
18196.96 60
18198.24 39
18199.51 51
18200.79 63
18202.06 53
18203.34 47
18204.61 56
18205.89 52
18207.16 36
18208.44 44
18209.72 39
18210.99 56
18212.27 54
18213.54 54
18214.82 43
18216.09 52
18217.37 42
18218.65 50
18219.92 53
18221.20 53
18222.47 45
18223.75 60
18225.03 47
18226.30 49
18227.58 60
18228.85 46
18230.13 53
18231.41 56
18232.68 58
18233.96 44
18235.24 60
18236.51 55
18237.79 56
18239.06 54
18240.34 45
18241.62 52
18242.89 58
18244.17 49
18245.45 52
18246.73 42
18248.00 50
18249.28 40
18250.56 44
18251.83 64
18253.11 49
18254.39 67
18255.66 44
18256.94 67
18258.22 43
18259.50 56
18260.77 68
18262.05 48
18263.33 46
18264.61 43
18265.88 59
18267.16 40
18268.44 44
18269.72 55
18270.99 47
18272.27 45
18273.55 39
18274.83 43
18276.10 71
18277.38 45
18278.66 47
18279.94 53
18281.22 53
18282.49 40
18283.77 33
18285.05 49
18286.33 57
18287.61 41
18288.88 51
18290.16 66
18291.44 75
18292.72 67
18294.00 51
18295.28 44
18296.56 39
18297.83 51
18299.11 55
18300.39 51
18301.67 44
18302.95 51
18304.23 66
18305.51 66
18306.79 40
18308.06 44
18309.34 53
18310.62 62
18311.90 67
18313.18 73
18314.46 61
18315.74 57
18317.02 57
18318.30 38
18319.58 45
18320.86 51
18322.14 56
18323.42 47
18324.70 53
18325.97 52
18327.25 62
18328.53 67
18329.81 56
18331.09 50
18332.37 57
18333.65 59
18334.93 68
18336.21 46
18337.49 43
18338.77 57
18340.05 49
18341.33 50
18342.61 45
18343.89 62
18345.17 56
18346.45 61
18347.73 46
18349.02 62
18350.30 55
18351.58 50
18352.86 44
18354.14 41
18355.42 49
18356.70 46
18357.98 51
18359.26 47
18360.54 33
18361.82 48
18363.10 42
18364.38 43
18365.66 50
18366.95 58
18368.23 54
18369.51 42
18370.79 60
18372.07 47
18373.35 35
18374.63 43
18375.91 58
18377.20 45
18378.48 45
18379.76 53
18381.04 58
18382.32 56
18383.60 36
18384.88 54
18386.17 48
18387.45 50
18388.73 37
18390.01 46
18391.29 52
18392.58 49
18393.86 56
18395.14 38
18396.42 42
18397.70 46
18398.99 39
18400.27 41
18401.55 56
18402.83 46
18404.11 52
18405.40 55
18406.68 48
18407.96 44
18409.24 51
18410.53 35
18411.81 40
18413.09 52
18414.37 44
18415.66 50
18416.94 51
18418.22 37
18419.51 57
18420.79 66
18422.07 58
18423.36 54
18424.64 42
18425.92 63
18427.20 65
18428.49 43
18429.77 34
18431.05 52
18432.34 53
18433.62 50
18434.90 32
18436.19 42
18437.47 44
18438.75 58
18440.04 45
18441.32 40
18442.61 44
18443.89 50
18445.17 52
18446.46 36
18447.74 44
18449.02 41
18450.31 50
18451.59 64
18452.88 59
18454.16 47
18455.44 51
18456.73 54
18458.01 69
18459.30 52
18460.58 42
18461.87 62
18463.15 48
18464.43 59
18465.72 52
18467.00 43
18468.29 43
18469.57 43
18470.86 55
18472.14 48
18473.43 35
18474.71 51
18476.00 51
18477.28 38
18478.57 43
18479.85 31
18481.14 58
18482.42 59
18483.71 44
18484.99 52
18486.28 50
18487.56 50
18488.85 62
18490.13 54
18491.42 55
18492.70 46
18493.99 52
18495.27 48
18496.56 64
18497.85 59
18499.13 47
18500.42 59
18501.70 57
18502.99 49
18504.27 59
18505.56 59
18506.85 47
18508.13 49
18509.42 57
18510.70 46
18511.99 41
18513.28 56
18514.56 51
18515.85 55
18517.14 43
18518.42 46
18519.71 38
18520.99 56
18522.28 59
18523.57 44
18524.85 62
18526.14 53
18527.43 61
18528.71 60
18530.00 41
18531.29 56
18532.57 65
18533.86 60
18535.15 45
18536.43 47
18537.72 34
18539.01 46
18540.30 47
18541.58 43
18542.87 47
18544.16 43
18545.44 46
18546.73 50
18548.02 56
18549.31 60
18550.59 55
18551.88 51
18553.17 52
18554.46 42
18555.74 42
18557.03 54
18558.32 55
18559.61 51
18560.90 42
18562.18 50
18563.47 56
18564.76 49
18566.05 46
18567.33 49
18568.62 63
18569.91 58
18571.20 58
18572.49 38
18573.78 48
18575.06 51
18576.35 68
18577.64 65
18578.93 56
18580.22 47
18581.51 52
18582.79 66
18584.08 52
18585.37 52
18586.66 65
18587.95 70
18589.24 43
18590.53 42
18591.82 57
18593.10 66
18594.39 73
18595.68 65
18596.97 42
18598.26 74
18599.55 59
18600.84 59
18602.13 50
18603.42 69
18604.71 56
18606.00 60
18607.29 61
18608.58 56
18609.86 72
18611.15 57
18612.44 57
18613.73 55
18615.02 62
18616.31 54
18617.60 62
18618.89 65
18620.18 56
18621.47 65
18622.76 67
18624.05 53
18625.34 60
18626.63 53
18627.92 44
18629.21 64
18630.50 53
18631.79 63
18633.08 60
18634.37 60
18635.66 42
18636.95 71
18638.25 69
18639.54 65
18640.83 51
18642.12 71
18643.41 70
18644.70 79
18645.99 64
18647.28 60
18648.57 64
18649.86 59
18651.15 69
18652.44 59
18653.73 55
18655.03 50
18656.32 59
18657.61 69
18658.90 59
18660.19 55
18661.48 68
18662.77 55
18664.06 49
18665.36 52
18666.65 41
18667.94 54
18669.23 42
18670.52 51
18671.81 39
18673.11 41
18674.40 44
18675.69 53
18676.98 53
18678.27 51
18679.56 39
18680.86 63
18682.15 55
18683.44 45
18684.73 45
18686.03 39
18687.32 48
18688.61 49
18689.90 45
18691.19 59
18692.49 48
18693.78 42
18695.07 53
18696.36 49
18697.66 65
18698.95 58
18700.24 58
18701.53 48
18702.83 56
18704.12 56
18705.41 49
18706.71 46
18708.00 58
18709.29 40
18710.58 46
18711.88 52
18713.17 50
18714.46 42
18715.76 44
18717.05 76
18718.34 58
18719.64 48
18720.93 38
18722.22 51
18723.52 55
18724.81 62
18726.10 44
18727.40 53
18728.69 53
18729.99 58
18731.28 46
18732.57 34
18733.87 46
18735.16 46
18736.45 46
18737.75 48
18739.04 54
18740.34 34
18741.63 50
18742.92 51
18744.22 54
18745.51 43
18746.81 50
18748.10 53
18749.40 41
18750.69 55
18751.98 58
18753.28 57
18754.57 46
18755.87 48
18757.16 65
18758.46 60
18759.75 48
18761.05 51
18762.34 50
18763.64 53
18764.93 41
18766.23 46
18767.52 38
18768.82 46
18770.11 58
18771.41 59
18772.70 60
18774.00 33
18775.29 42
18776.59 39
18777.88 60
18779.18 49
18780.47 51
18781.77 61
18783.06 58
18784.36 43
18785.66 45
18786.95 48
18788.25 58
18789.54 49
18790.84 41
18792.13 47
18793.43 40
18794.73 48
18796.02 43
18797.32 45
18798.61 33
18799.91 47
18801.21 37
18802.50 48
18803.80 35
18805.10 36
18806.39 36
18807.69 38
18808.98 46
18810.28 35
18811.58 45
18812.87 37
18814.17 50
18815.47 44
18816.76 38
18818.06 40
18819.36 42
18820.65 50
18821.95 43
18823.25 43
18824.54 44
18825.84 31
18827.14 49
18828.44 43
18829.73 42
18831.03 44
18832.33 34
18833.62 52
18834.92 54
18836.22 51
18837.52 46
18838.81 42
18840.11 57
18841.41 41
18842.71 43
18844.00 42
18845.30 41
18846.60 51
18847.90 33
18849.20 39
18850.49 49
18851.79 34
18853.09 34
18854.39 34
18855.69 35
18856.98 46
18858.28 53
18859.58 31
18860.88 34
18862.18 37
18863.47 34
18864.77 30
18866.07 46
18867.37 46
18868.67 60
18869.97 55
18871.26 35
18872.56 56
18873.86 37
18875.16 43
18876.46 30
18877.76 43
18879.06 45
18880.36 49
18881.66 35
18882.95 39
18884.25 56
18885.55 50
18886.85 40
18888.15 36
18889.45 39
18890.75 40
18892.05 44
18893.35 32
18894.65 39
18895.95 41
18897.25 52
18898.55 60
18899.84 35
18901.14 30
18902.44 45
18903.74 46
18905.04 43
18906.34 34
18907.64 26
18908.94 35
18910.24 38
18911.54 38
18912.84 29
18914.14 39
18915.44 35
18916.74 56
18918.04 40
18919.34 40
18920.64 31
18921.94 40
18923.24 50
18924.54 41
18925.85 31
18927.15 56
18928.45 34
18929.75 36
18931.05 41
18932.35 41
18933.65 45
18934.95 45
18936.25 40
18937.55 51
18938.85 39
18940.15 25
18941.45 38
18942.76 40
18944.06 37
18945.36 48
18946.66 46
18947.96 51
18949.26 46
18950.56 37
18951.86 46
18953.17 47
18954.47 42
18955.77 35
18957.07 55
18958.37 46
18959.67 53
18960.97 31
18962.28 36
18963.58 49
18964.88 45
18966.18 35
18967.48 38
18968.79 43
18970.09 43
18971.39 55
18972.69 51
18973.99 31
18975.30 30
18976.60 37
18977.90 45
18979.20 30
18980.50 44
18981.81 53
18983.11 53
18984.41 56
18985.71 26
18987.02 38
18988.32 44
18989.62 40
18990.93 36
18992.23 31
18993.53 39
18994.83 42
18996.14 35
18997.44 42
18998.74 22
19000.05 40
19001.35 38
19002.65 53
19003.95 43
19005.26 39
19006.56 51
19007.86 50
19009.17 42
19010.47 46
19011.77 40
19013.08 34
19014.38 51
19015.68 58
19016.99 32
19018.29 36
19019.60 28
19020.90 43
19022.20 51
19023.51 33
19024.81 43
19026.11 47
19027.42 49
19028.72 37
19030.03 38
19031.33 37
19032.64 39
19033.94 49
19035.24 33
19036.55 62
19037.85 41
19039.16 38
19040.46 47
19041.77 38
19043.07 44
19044.37 51
19045.68 38
19046.98 44
19048.29 40
19049.59 60
19050.90 49
19052.20 43
19053.51 45
19054.81 49
19056.12 58
19057.42 43
19058.73 44
19060.03 38
19061.34 43
19062.64 45
19063.95 43
19065.25 42
19066.56 41
19067.86 47
19069.17 53
19070.47 52
19071.78 32
19073.09 39
19074.39 61
19075.70 49
19077.00 36
19078.31 40
19079.61 42
19080.92 43
19082.23 47
19083.53 45
19084.84 32
19086.14 37
19087.45 55
19088.76 52
19090.06 51
19091.37 48
19092.67 54
19093.98 45
19095.29 49
19096.59 42
19097.90 41
19099.21 45
19100.51 51
19101.82 36
19103.12 41
19104.43 56
19105.74 58
19107.04 39
19108.35 34
19109.66 52
19110.97 49
19112.27 56
19113.58 49
19114.89 44
19116.19 35
19117.50 43
19118.81 54
19120.11 33
19121.42 58
19122.73 54
19124.04 44
19125.34 43
19126.65 51
19127.96 47
19129.27 42
19130.57 48
19131.88 45
19133.19 35
19134.50 35
19135.80 41
19137.11 49
19138.42 55
19139.73 42
19141.03 55
19142.34 48
19143.65 40
19144.96 52
19146.27 51
19147.57 38
19148.88 43
19150.19 52
19151.50 63
19152.81 39
19154.12 40
19155.42 49
19156.73 53
19158.04 53
19159.35 47
19160.66 45
19161.97 41
19163.28 36
19164.58 44
19165.89 38
19167.20 43
19168.51 48
19169.82 47
19171.13 49
19172.44 33
19173.75 39
19175.05 44
19176.36 51
19177.67 50
19178.98 31
19180.29 41
19181.60 45
19182.91 42
19184.22 44
19185.53 25
19186.84 38
19188.15 40
19189.46 59
19190.77 46
19192.08 42
19193.39 47
19194.70 44
19196.01 49
19197.31 43
19198.62 30
19199.93 47
19201.24 56
19202.55 42
19203.86 37
19205.17 34
19206.48 40
19207.79 39
19209.10 37
19210.42 34
19211.73 45
19213.04 32
19214.35 40
19215.66 45
19216.97 40
19218.28 40
19219.59 46
19220.90 51
19222.21 38
19223.52 45
19224.83 48
19226.14 50
19227.45 46
19228.76 47
19230.07 50
19231.39 41
19232.70 47
19234.01 46
19235.32 35
19236.63 36
19237.94 49
19239.25 59
19240.56 41
19241.87 31
19243.19 43
19244.50 47
19245.81 40
19247.12 48
19248.43 54
19249.74 42
19251.05 44
19252.37 48
19253.68 52
19254.99 36
19256.30 43
19257.61 34
19258.93 37
19260.24 51
19261.55 37
19262.86 40
19264.17 31
19265.49 47
19266.80 54
19268.11 38
19269.42 50
19270.73 21
19272.05 36
19273.36 39
19274.67 46
19275.98 35
19277.30 40
19278.61 52
19279.92 35
19281.23 44
19282.55 35
19283.86 61
19285.17 40
19286.49 41
19287.80 49
19289.11 47
19290.42 59
19291.74 33
19293.05 40
19294.36 33
19295.68 50
19296.99 44
19298.30 49
19299.62 41
19300.93 29
19302.24 43
19303.56 45
19304.87 34
19306.18 42
19307.50 43
19308.81 46
19310.12 42
19311.44 39
19312.75 40
19314.07 40
19315.38 46
19316.69 44
19318.01 39
19319.32 38
19320.64 43
19321.95 33
19323.26 39
19324.58 42
19325.89 44
19327.21 48
19328.52 44
19329.83 41
19331.15 41
19332.46 39
19333.78 36
19335.09 51
19336.41 37
19337.72 41
19339.04 47
19340.35 47
19341.67 45
19342.98 38
19344.29 42
19345.61 38
19346.92 45
19348.24 42
19349.55 40
19350.87 54
19352.18 41
19353.50 42
19354.82 48
19356.13 39
19357.45 44
19358.76 57
19360.08 49
19361.39 46
19362.71 41
19364.02 46
19365.34 41
19366.65 42
19367.97 30
19369.28 45
19370.60 37
19371.92 30
19373.23 36
19374.55 44
19375.86 42
19377.18 48
19378.50 48
19379.81 50
19381.13 52
19382.44 36
19383.76 41
19385.08 45
19386.39 55
19387.71 42
19389.03 47
19390.34 54
19391.66 51
19392.97 30
19394.29 44
19395.61 45
19396.92 40
19398.24 37
19399.56 47
19400.87 57
19402.19 38
19403.51 47
19404.82 37
19406.14 45
19407.46 43
19408.78 45
19410.09 40
19411.41 34
19412.73 36
19414.04 51
19415.36 37
19416.68 39
19418.00 26
19419.31 34
19420.63 38
19421.95 42
19423.27 36
19424.58 46
19425.90 44
19427.22 28
19428.54 43
19429.85 46
19431.17 45
19432.49 31
19433.81 40
19435.13 40
19436.44 39
19437.76 38
19439.08 40
19440.40 40
19441.72 29
19443.03 38
19444.35 53
19445.67 34
19446.99 40
19448.31 35
19449.63 60
19450.94 38
19452.26 39
19453.58 45
19454.90 34
19456.22 34
19457.54 34
19458.86 37
19460.17 38
19461.49 29
19462.81 28
19464.13 47
19465.45 38
19466.77 37
19468.09 46
19469.41 35
19470.73 27
19472.04 37
19473.36 41
19474.68 47
19476.00 42
19477.32 39
19478.64 41
19479.96 43
19481.28 43
19482.60 44
19483.92 48
19485.24 34
19486.56 38
19487.88 58
19489.20 51
19490.52 32
19491.84 38
19493.16 41
19494.48 51
19495.80 36
19497.12 46
19498.44 30
19499.76 40
19501.08 45
19502.40 47
19503.72 31
19505.04 36
19506.36 42
19507.68 36
19509.00 24
19510.32 39
19511.64 38
19512.96 47
19514.28 36
19515.60 28
19516.92 29
19518.24 57
19519.56 44
19520.89 42
19522.21 40
19523.53 49
19524.85 39
19526.17 35
19527.49 37
19528.81 29
19530.13 47
19531.45 47
19532.78 44
19534.10 34
19535.42 36
19536.74 41
19538.06 37
19539.38 38
19540.70 32
19542.02 40
19543.35 43
19544.67 49
19545.99 41
19547.31 51
19548.63 44
19549.96 40
19551.28 37
19552.60 43
19553.92 40
19555.24 50
19556.56 37
19557.89 39
19559.21 44
19560.53 44
19561.85 39
19563.18 28
19564.50 37
19565.82 39
19567.14 44
19568.47 43
19569.79 40
19571.11 59
19572.43 44
19573.76 48
19575.08 47
19576.40 45
19577.72 42
19579.05 41
19580.37 51
19581.69 44
19583.02 35
19584.34 39
19585.66 57
19586.98 49
19588.31 43
19589.63 43
19590.95 42
19592.28 57
19593.60 44
19594.92 55
19596.25 62
19597.57 44
19598.89 53
19600.22 36
19601.54 43
19602.86 41
19604.19 43
19605.51 59
19606.84 51
19608.16 32
19609.48 37
19610.81 43
19612.13 48
19613.46 39
19614.78 40
19616.10 44
19617.43 39
19618.75 50
19620.08 45
19621.40 39
19622.72 40
19624.05 52
19625.37 41
19626.70 34
19628.02 43
19629.35 32
19630.67 45
19632.00 47
19633.32 40
19634.64 43
19635.97 45
19637.29 50
19638.62 46
19639.94 33
19641.27 41
19642.59 42
19643.92 42
19645.24 41
19646.57 37
19647.89 37
19649.22 29
19650.54 38
19651.87 40
19653.19 41
19654.52 37
19655.85 55
19657.17 48
19658.50 41
19659.82 38
19661.15 47
19662.47 43
19663.80 48
19665.12 47
19666.45 47
19667.78 43
19669.10 42
19670.43 25
19671.75 40
19673.08 45
19674.41 40
19675.73 59
19677.06 37
19678.38 45
19679.71 42
19681.04 29
19682.36 38
19683.69 48
19685.02 69
19686.34 51
19687.67 45
19689.00 35
19690.32 34
19691.65 48
19692.98 50
19694.30 52
19695.63 46
19696.96 49
19698.28 34
19699.61 47
19700.94 36
19702.26 48
19703.59 49
19704.92 55
19706.24 47
19707.57 48
19708.90 38
19710.23 42
19711.55 46
19712.88 59
19714.21 37
19715.54 41
19716.86 34
19718.19 42
19719.52 52
19720.85 41
19722.17 40
19723.50 52
19724.83 41
19726.16 44
19727.48 38
19728.81 53
19730.14 52
19731.47 39
19732.80 49
19734.12 57
19735.45 40
19736.78 53
19738.11 43
19739.44 37
19740.76 45
19742.09 44
19743.42 41
19744.75 39
19746.08 35
19747.41 36
19748.74 52
19750.06 58
19751.39 39
19752.72 34
19754.05 41
19755.38 41
19756.71 43
19758.04 34
19759.37 40
19760.69 46
19762.02 45
19763.35 48
19764.68 49
19766.01 61
19767.34 28
19768.67 44
19770.00 49
19771.33 41
19772.66 44
19773.99 39
19775.32 52
19776.65 38
19777.97 27
19779.30 38
19780.63 49
19781.96 50
19783.29 45
19784.62 36
19785.95 47
19787.28 39
19788.61 48
19789.94 36
19791.27 35
19792.60 35
19793.93 35
19795.26 42
19796.59 42
19797.92 24
19799.25 34
19800.58 49
19801.91 50
19803.24 42
19804.57 38
19805.91 47
19807.24 48
19808.57 40
19809.90 38
19811.23 28
19812.56 39
19813.89 42
19815.22 51
19816.55 33
19817.88 28
19819.21 45
19820.54 49
19821.87 51
19823.21 44
19824.54 43
19825.87 48
19827.20 38
19828.53 43
19829.86 31
19831.19 37
19832.52 31
19833.86 42
19835.19 39
19836.52 45
19837.85 39
19839.18 55
19840.51 44
19841.85 39
19843.18 34
19844.51 41
19845.84 59
19847.17 40
19848.50 25
19849.84 31
19851.17 42
19852.50 44
19853.83 41
19855.16 53
19856.50 49
19857.83 48
19859.16 56
19860.49 43
19861.83 47
19863.16 63
19864.49 54
19865.82 46
19867.16 34
19868.49 43
19869.82 31
19871.15 51
19872.49 33
19873.82 38
19875.15 38
19876.48 40
19877.82 58
19879.15 25
19880.48 28
19881.82 38
19883.15 41
19884.48 42
19885.82 34
19887.15 33
19888.48 38
19889.82 44
19891.15 67
19892.48 30
19893.82 28
19895.15 36
19896.48 36
19897.82 34
19899.15 30
19900.48 33
19901.82 31
19903.15 40
19904.49 29
19905.82 33
19907.15 33
19908.49 27
19909.82 45
19911.15 33
19912.49 39
19913.82 39
19915.16 52
19916.49 35
19917.83 38
19919.16 33
19920.49 39
19921.83 54
19923.16 34
19924.50 35
19925.83 31
19927.17 30
19928.50 39
19929.84 41
19931.17 40
19932.51 40
19933.84 57
19935.17 35
19936.51 46
19937.84 46
19939.18 34
19940.51 47
19941.85 43
19943.18 54
19944.52 44
19945.86 61
19947.19 34
19948.53 47
19949.86 40
19951.20 40
19952.53 39
19953.87 45
19955.20 52
19956.54 50
19957.87 35
19959.21 38
19960.55 48
19961.88 43
19963.22 46
19964.55 38
19965.89 44
19967.22 54
19968.56 65
19969.90 45
19971.23 50
19972.57 39
19973.90 51
19975.24 43
19976.58 51
19977.91 39
19979.25 32
19980.59 43
19981.92 41
19983.26 44
19984.59 39
19985.93 49
19987.27 55
19988.60 39
19989.94 42
19991.28 48
19992.61 46
19993.95 33
19995.29 42
19996.63 49
19997.96 40
19999.30 43
20000.64 38
20001.97 41
20003.31 43
20004.65 36
20005.98 32
20007.32 37
20008.66 31
20010.00 60
20011.33 38
20012.67 34
20014.01 35
20015.35 41
20016.68 46
20018.02 40
20019.36 45
20020.70 50
20022.03 38
20023.37 47
20024.71 46
20026.05 40
20027.39 39
20028.72 42
20030.06 44
20031.40 55
20032.74 36
20034.08 35
20035.41 49
20036.75 29
20038.09 41
20039.43 52
20040.77 47
20042.11 37
20043.44 48
20044.78 47
20046.12 46
20047.46 41
20048.80 43
20050.14 57
20051.48 41
20052.82 45
20054.15 52
20055.49 41
20056.83 33
20058.17 38
20059.51 41
20060.85 51
20062.19 36
20063.53 42
20064.87 55
20066.21 59
20067.55 34
20068.88 36
20070.22 41
20071.56 44
20072.90 51
20074.24 61
20075.58 56
20076.92 51
20078.26 45
20079.60 55
20080.94 45
20082.28 41
20083.62 61
20084.96 56
20086.30 45
20087.64 28
20088.98 47
20090.32 56
20091.66 55
20093.00 52
20094.34 42
20095.68 45
20097.02 51
20098.36 47
20099.70 54
20101.04 36
20102.38 46
20103.72 54
20105.06 47
20106.40 28
20107.74 34
20109.08 45
20110.43 58
20111.77 47
20113.11 37
20114.45 48
20115.79 49
20117.13 49
20118.47 34
20119.81 37
20121.15 59
20122.49 58
20123.83 43
20125.18 42
20126.52 44
20127.86 36
20129.20 38
20130.54 37
20131.88 27
20133.22 32
20134.57 38
20135.91 34
20137.25 29
20138.59 36
20139.93 38
20141.27 45
