# Supplementary material for: MALDI-TOF MS typing enables the classification of brewing yeasts of the genus Saccharomyces to major beer styles
Source: PLoS One. 2017 Aug 9;12(8):e0181694. doi: 10.1371/journal.pone.0181694 (PMC5549903; doi:10.1371/journal.pone.0181694)
Supplement: S15 File — The directory includes 90 raw files and was zipped to “.zip”; the folder has three strains with 30 spectra per strain; S1 Text explains the raw files with an example and Table 1 represents the yeast strains used within the experiment. (ZIP) [file pone.0181694.s018.zip › 43-45/30669-454-OG-WB-WB-YPG-18h-E-E_2015-11-11__0_B1_1.dat]

1999.94 1205
2000.36 1333
2000.78 1364
2001.20 1268
2001.62 1261
2002.04 1379
2002.47 1237
2002.89 1161
2003.31 1038
2003.73 1106
2004.15 1045
2004.58 1018
2005.00 1120
2005.42 964
2005.84 1006
2006.26 1051
2006.69 1051
2007.11 1091
2007.53 1042
2007.95 1136
2008.38 1082
2008.80 1058
2009.22 1099
2009.64 1127
2010.07 1103
2010.49 1009
2010.91 997
2011.33 1104
2011.76 991
2012.18 974
2012.60 979
2013.03 949
2013.45 1009
2013.87 980
2014.29 951
2014.72 883
2015.14 864
2015.56 931
2015.99 1022
2016.41 1078
2016.83 921
2017.26 1006
2017.68 1098
2018.10 1056
2018.53 1057
2018.95 1039
2019.37 1113
2019.80 1054
2020.22 1081
2020.65 1197
2021.07 1168
2021.49 1111
2021.92 1121
2022.34 1032
2022.76 1053
2023.19 1109
2023.61 1005
2024.04 1069
2024.46 942
2024.88 1020
2025.31 1000
2025.73 1006
2026.16 1000
2026.58 985
2027.01 965
2027.43 1114
2027.85 952
2028.28 999
2028.70 953
2029.13 949
2029.55 1004
2029.98 1036
2030.40 982
2030.83 1012
2031.25 989
2031.68 1012
2032.10 984
2032.53 1023
2032.95 1050
2033.38 1126
2033.80 1071
2034.23 1119
2034.65 1063
2035.08 1008
2035.50 1162
2035.93 1028
2036.35 1050
2036.78 1083
2037.20 1080
2037.63 912
2038.06 1011
2038.48 972
2038.91 1032
2039.33 1060
2039.76 965
2040.18 1051
2040.61 1055
2041.04 1040
2041.46 1001
2041.89 977
2042.31 983
2042.74 1110
2043.17 1066
2043.59 983
2044.02 983
2044.44 941
2044.87 1036
2045.30 1191
2045.72 1112
2046.15 1011
2046.58 1038
2047.00 1077
2047.43 1030
2047.85 1068
2048.28 1088
2048.71 1005
2049.13 1058
2049.56 1039
2049.99 995
2050.41 1030
2050.84 1043
2051.27 1094
2051.70 1026
2052.12 1005
2052.55 957
2052.98 935
2053.40 917
2053.83 1104
2054.26 1051
2054.69 979
2055.11 1039
2055.54 1121
2055.97 1027
2056.40 907
2056.82 930
2057.25 997
2057.68 1089
2058.11 1102
2058.53 1137
2058.96 1033
2059.39 968
2059.82 1238
2060.24 1255
2060.67 1191
2061.10 1027
2061.53 968
2061.96 1106
2062.38 1058
2062.81 1149
2063.24 1152
2063.67 1118
2064.10 1110
2064.52 1206
2064.95 1364
2065.38 1432
2065.81 1206
2066.24 1399
2066.67 1534
2067.10 1529
2067.52 1427
2067.95 1313
2068.38 1322
2068.81 1275
2069.24 1185
2069.67 1154
2070.10 1274
2070.53 1086
2070.95 972
2071.38 976
2071.81 1089
2072.24 976
2072.67 954
2073.10 1100
2073.53 1047
2073.96 1009
2074.39 987
2074.82 1101
2075.25 1022
2075.68 968
2076.11 1045
2076.53 1037
2076.96 1078
2077.39 1122
2077.82 1090
2078.25 1153
2078.68 1114
2079.11 1123
2079.54 1085
2079.97 963
2080.40 1080
2080.83 1051
2081.26 1028
2081.69 1133
2082.12 1187
2082.55 975
2082.98 1060
2083.41 989
2083.84 1046
2084.27 1033
2084.70 1047
2085.13 1047
2085.57 1012
2086.00 1089
2086.43 949
2086.86 1082
2087.29 1023
2087.72 1007
2088.15 978
2088.58 1004
2089.01 1042
2089.44 955
2089.87 896
2090.30 965
2090.73 962
2091.17 941
2091.60 917
2092.03 932
2092.46 930
2092.89 969
2093.32 990
2093.75 1023
2094.18 1063
2094.62 1084
2095.05 980
2095.48 909
2095.91 952
2096.34 1022
2096.77 981
2097.20 985
2097.64 821
2098.07 805
2098.50 977
2098.93 959
2099.36 934
2099.80 1000
2100.23 932
2100.66 976
2101.09 831
2101.52 903
2101.96 941
2102.39 983
2102.82 996
2103.25 1041
2103.69 922
2104.12 1027
2104.55 1081
2104.98 1003
2105.41 963
2105.85 957
2106.28 1093
2106.71 988
2107.15 1107
2107.58 1050
2108.01 1112
2108.44 1123
2108.88 1216
2109.31 1052
2109.74 1042
2110.18 1102
2110.61 1104
2111.04 953
2111.47 957
2111.91 944
2112.34 951
2112.77 1020
2113.21 1047
2113.64 1057
2114.07 885
2114.51 949
2114.94 978
2115.37 981
2115.81 919
2116.24 997
2116.68 1083
2117.11 1027
2117.54 1011
2117.98 1024
2118.41 951
2118.84 928
2119.28 962
2119.71 927
2120.15 957
2120.58 1054
2121.01 958
2121.45 950
2121.88 1020
2122.32 958
2122.75 1068
2123.19 1077
2123.62 1059
2124.05 977
2124.49 1037
2124.92 918
2125.36 926
2125.79 918
2126.23 901
2126.66 949
2127.10 928
2127.53 1005
2127.97 918
2128.40 1015
2128.84 957
2129.27 1049
2129.71 1107
2130.14 1119
2130.58 1075
2131.01 989
2131.45 934
2131.88 871
2132.32 983
2132.75 1074
2133.19 1065
2133.62 1057
2134.06 1116
2134.49 1109
2134.93 1119
2135.37 935
2135.80 991
2136.24 1027
2136.67 1060
2137.11 992
2137.54 1051
2137.98 1039
2138.42 1044
2138.85 996
2139.29 1040
2139.72 972
2140.16 992
2140.60 1061
2141.03 992
2141.47 889
2141.90 916
2142.34 954
2142.78 914
2143.21 929
2143.65 967
2144.09 1013
2144.52 996
2144.96 919
2145.40 996
2145.83 995
2146.27 915
2146.71 1019
2147.14 965
2147.58 960
2148.02 1073
2148.45 1028
2148.89 993
2149.33 1071
2149.76 1078
2150.20 1252
2150.64 1107
2151.08 1037
2151.51 1111
2151.95 1054
2152.39 1068
2152.83 1115
2153.26 1108
2153.70 966
2154.14 951
2154.58 991
2155.01 946
2155.45 956
2155.89 955
2156.33 1031
2156.76 962
2157.20 1053
2157.64 935
2158.08 982
2158.52 1053
2158.95 1064
2159.39 1031
2159.83 1107
2160.27 1067
2160.71 1103
2161.14 1102
2161.58 978
2162.02 981
2162.46 1159
2162.90 1145
2163.34 1081
2163.77 1038
2164.21 1133
2164.65 1060
2165.09 953
2165.53 967
2165.97 990
2166.41 1007
2166.84 990
2167.28 986
2167.72 957
2168.16 986
2168.60 1069
2169.04 966
2169.48 1058
2169.92 1010
2170.36 999
2170.80 1188
2171.23 1136
2171.67 1177
2172.11 1204
2172.55 1221
2172.99 1154
2173.43 1402
2173.87 1435
2174.31 1456
2174.75 1507
2175.19 1426
2175.63 1399
2176.07 1426
2176.51 1336
2176.95 1371
2177.39 1339
2177.83 1176
2178.27 1217
2178.71 1145
2179.15 1050
2179.59 1128
2180.03 1229
2180.47 1184
2180.91 1051
2181.35 989
2181.79 1013
2182.23 988
2182.67 1011
2183.11 1041
2183.55 1039
2183.99 947
2184.43 1020
2184.87 1049
2185.31 970
2185.75 1100
2186.20 1033
2186.64 985
2187.08 1044
2187.52 994
2187.96 899
2188.40 1023
2188.84 935
2189.28 1080
2189.72 1173
2190.16 1147
2190.61 1103
2191.05 1109
2191.49 1120
2191.93 1072
2192.37 1085
2192.81 958
2193.25 1094
2193.69 1193
2194.14 1043
2194.58 1103
2195.02 1160
2195.46 1152
2195.90 1246
2196.34 1250
2196.79 1118
2197.23 1108
2197.67 1154
2198.11 1099
2198.55 1027
2199.00 1096
2199.44 1150
2199.88 972
2200.32 1022
2200.76 1049
2201.21 1059
2201.65 1007
2202.09 931
2202.53 1029
2202.98 1046
2203.42 966
2203.86 924
2204.30 981
2204.75 1061
2205.19 1037
2205.63 1056
2206.07 1057
2206.52 1079
2206.96 1067
2207.40 1144
2207.85 1004
2208.29 937
2208.73 1100
2209.18 1193
2209.62 1118
2210.06 1156
2210.50 1095
2210.95 1018
2211.39 993
2211.83 958
2212.28 950
2212.72 1050
2213.16 1130
2213.61 1065
2214.05 1076
2214.50 1055
2214.94 1076
2215.38 1095
2215.83 987
2216.27 969
2216.71 985
2217.16 899
2217.60 1039
2218.05 994
2218.49 964
2218.93 946
2219.38 1028
2219.82 970
2220.27 889
2220.71 968
2221.15 1073
2221.60 1109
2222.04 1118
2222.49 1051
2222.93 973
2223.38 1037
2223.82 1010
2224.27 1022
2224.71 1024
2225.15 971
2225.60 1124
2226.04 1100
2226.49 1091
2226.93 1121
2227.38 1127
2227.82 1021
2228.27 1009
2228.71 1067
2229.16 943
2229.60 1131
2230.05 1188
2230.49 1096
2230.94 1137
2231.38 1053
2231.83 1104
2232.28 1193
2232.72 1211
2233.17 1026
2233.61 1137
2234.06 1113
2234.50 1161
2234.95 1146
2235.39 1112
2235.84 987
2236.29 1055
2236.73 1047
2237.18 988
2237.62 950
2238.07 1039
2238.52 961
2238.96 1031
2239.41 930
2239.85 963
2240.30 878
2240.75 933
2241.19 918
2241.64 903
2242.08 985
2242.53 961
2242.98 943
2243.42 900
2243.87 1055
2244.32 1019
2244.76 1006
2245.21 1026
2245.66 1004
2246.10 889
2246.55 986
2247.00 976
2247.44 883
2247.89 886
2248.34 925
2248.79 973
2249.23 951
2249.68 1028
2250.13 1002
2250.57 1019
2251.02 930
2251.47 894
2251.92 973
2252.36 1017
2252.81 990
2253.26 907
2253.71 883
2254.15 858
2254.60 896
2255.05 965
2255.50 839
2255.94 1004
2256.39 920
2256.84 825
2257.29 865
2257.74 900
2258.18 892
2258.63 858
2259.08 871
2259.53 981
2259.98 1122
2260.42 1086
2260.87 1035
2261.32 983
2261.77 920
2262.22 966
2262.67 1067
2263.11 918
2263.56 887
2264.01 1003
2264.46 1000
2264.91 981
2265.36 983
2265.81 1013
2266.25 1016
2266.70 1003
2267.15 1134
2267.60 1128
2268.05 967
2268.50 951
2268.95 948
2269.40 969
2269.85 1007
2270.29 1013
2270.74 1002
2271.19 1181
2271.64 1144
2272.09 1095
2272.54 1146
2272.99 1186
2273.44 1120
2273.89 1095
2274.34 1023
2274.79 956
2275.24 1006
2275.69 1038
2276.14 997
2276.59 896
2277.04 853
2277.49 899
2277.94 811
2278.39 829
2278.84 987
2279.29 931
2279.74 1033
2280.19 968
2280.64 974
2281.09 948
2281.54 893
2281.99 975
2282.44 1137
2282.89 988
2283.34 997
2283.79 935
2284.24 976
2284.69 970
2285.14 932
2285.59 965
2286.04 1025
2286.49 986
2286.94 1024
2287.40 999
2287.85 1089
2288.30 1214
2288.75 1158
2289.20 1285
2289.65 1399
2290.10 1333
2290.55 1465
2291.00 1586
2291.46 1781
2291.91 1768
2292.36 1795
2292.81 1773
2293.26 1703
2293.71 1594
2294.16 1487
2294.62 1329
2295.07 1344
2295.52 1201
2295.97 1221
2296.42 1128
2296.87 1108
2297.33 1160
2297.78 1060
2298.23 1049
2298.68 874
2299.13 986
2299.59 968
2300.04 937
2300.49 957
2300.94 938
2301.39 1020
2301.85 954
2302.30 864
2302.75 853
2303.20 857
2303.66 833
2304.11 792
2304.56 841
2305.01 776
2305.47 801
2305.92 899
2306.37 949
2306.82 967
2307.28 977
2307.73 1005
2308.18 1079
2308.64 1028
2309.09 1085
2309.54 1249
2309.99 1155
2310.45 1078
2310.90 1062
2311.35 1192
2311.81 1173
2312.26 1074
2312.71 1041
2313.17 1153
2313.62 1058
2314.07 1115
2314.53 1154
2314.98 1034
2315.43 1017
2315.89 1080
2316.34 1023
2316.80 1087
2317.25 1084
2317.70 1072
2318.16 1025
2318.61 1088
2319.07 1175
2319.52 1061
2319.97 1065
2320.43 1093
2320.88 1090
2321.34 1126
2321.79 1038
2322.24 969
2322.70 924
2323.15 1114
2323.61 1270
2324.06 1323
2324.52 1267
2324.97 1340
2325.43 1343
2325.88 1357
2326.33 1524
2326.79 1599
2327.24 1501
2327.70 1327
2328.15 1321
2328.61 1221
2329.06 1245
2329.52 1116
2329.97 1194
2330.43 1218
2330.88 1097
2331.34 1044
2331.79 1104
2332.25 944
2332.70 980
2333.16 965
2333.62 913
2334.07 1080
2334.53 1088
2334.98 1093
2335.44 997
2335.89 983
2336.35 1026
2336.80 1100
2337.26 1001
2337.72 1058
2338.17 906
2338.63 956
2339.08 1063
2339.54 1041
2340.00 1068
2340.45 1054
2340.91 843
2341.36 947
2341.82 897
2342.28 930
2342.73 1095
2343.19 966
2343.65 988
2344.10 963
2344.56 950
2345.01 929
2345.47 1004
2345.93 951
2346.38 950
2346.84 1089
2347.30 1050
2347.75 1003
2348.21 1114
2348.67 1030
2349.13 1153
2349.58 1048
2350.04 996
2350.50 994
2350.95 947
2351.41 926
2351.87 954
2352.32 939
2352.78 878
2353.24 898
2353.70 976
2354.15 1062
2354.61 944
2355.07 871
2355.53 976
2355.98 966
2356.44 948
2356.90 922
2357.36 985
2357.81 961
2358.27 1019
2358.73 968
2359.19 998
2359.65 927
2360.10 1025
2360.56 976
2361.02 943
2361.48 1033
2361.94 947
2362.39 1076
2362.85 1125
2363.31 996
2363.77 987
2364.23 1046
2364.69 1035
2365.14 1078
2365.60 996
2366.06 993
2366.52 1008
2366.98 982
2367.44 1021
2367.90 1063
2368.35 1036
2368.81 986
2369.27 932
2369.73 881
2370.19 1042
2370.65 1021
2371.11 1077
2371.57 1062
2372.03 938
2372.49 1056
2372.94 1051
2373.40 1009
2373.86 1150
2374.32 1088
2374.78 1134
2375.24 1038
2375.70 1091
2376.16 1141
2376.62 1071
2377.08 1052
2377.54 1020
2378.00 1000
2378.46 1035
2378.92 1025
2379.38 1092
2379.84 1172
2380.30 1073
2380.76 1123
2381.22 1049
2381.68 976
2382.14 1001
2382.60 1020
2383.06 955
2383.52 855
2383.98 975
2384.44 974
2384.90 854
2385.36 885
2385.82 882
2386.28 983
2386.74 1058
2387.20 945
2387.66 957
2388.12 904
2388.58 947
2389.05 906
2389.51 1066
2389.97 1048
2390.43 1145
2390.89 1022
2391.35 990
2391.81 1007
2392.27 1132
2392.73 1089
2393.19 1003
2393.66 1062
2394.12 1023
2394.58 1043
2395.04 1042
2395.50 1163
2395.96 972
2396.42 998
2396.89 1017
2397.35 1023
2397.81 1000
2398.27 946
2398.73 936
2399.19 929
2399.66 940
2400.12 942
2400.58 946
2401.04 966
2401.50 836
2401.97 959
2402.43 954
2402.89 948
2403.35 973
2403.81 1027
2404.28 973
2404.74 948
2405.20 913
2405.66 848
2406.13 1028
2406.59 1052
2407.05 1015
2407.51 956
2407.98 934
2408.44 916
2408.90 875
2409.36 874
2409.83 937
2410.29 853
2410.75 874
2411.21 965
2411.68 896
2412.14 923
2412.60 871
2413.07 883
2413.53 860
2413.99 923
2414.46 1010
2414.92 902
2415.38 902
2415.85 949
2416.31 902
2416.77 1042
2417.24 977
2417.70 920
2418.16 918
2418.63 963
2419.09 1029
2419.55 918
2420.02 1049
2420.48 1059
2420.95 960
2421.41 932
2421.87 979
2422.34 959
2422.80 976
2423.27 954
2423.73 989
2424.19 1062
2424.66 1076
2425.12 941
2425.59 972
2426.05 922
2426.52 958
2426.98 993
2427.44 941
2427.91 880
2428.37 979
2428.84 998
2429.30 974
2429.77 1022
2430.23 1061
2430.70 1053
2431.16 966
2431.63 990
2432.09 945
2432.56 929
2433.02 863
2433.49 951
2433.95 999
2434.42 1001
2434.88 1014
2435.35 957
2435.81 1028
2436.28 959
2436.74 983
2437.21 926
2437.67 937
2438.14 1000
2438.60 951
2439.07 940
2439.54 1008
2440.00 1017
2440.47 1123
2440.93 1037
2441.40 1092
2441.86 1109
2442.33 1055
2442.80 1032
2443.26 1062
2443.73 1136
2444.19 1019
2444.66 1023
2445.13 959
2445.59 904
2446.06 946
2446.53 944
2446.99 863
2447.46 917
2447.92 952
2448.39 1011
2448.86 852
2449.32 857
2449.79 881
2450.26 841
2450.72 843
2451.19 904
2451.66 890
2452.12 869
2452.59 799
2453.06 835
2453.53 844
2453.99 890
2454.46 1009
2454.93 983
2455.39 906
2455.86 951
2456.33 864
2456.80 765
2457.26 837
2457.73 948
2458.20 951
2458.66 854
2459.13 807
2459.60 843
2460.07 866
2460.54 873
2461.00 839
2461.47 896
2461.94 964
2462.41 856
2462.87 832
2463.34 952
2463.81 934
2464.28 946
2464.75 854
2465.21 905
2465.68 962
2466.15 915
2466.62 945
2467.09 1032
2467.55 906
2468.02 919
2468.49 743
2468.96 872
2469.43 925
2469.90 870
2470.37 964
2470.83 998
2471.30 978
2471.77 914
2472.24 917
2472.71 872
2473.18 930
2473.65 893
2474.12 891
2474.58 845
2475.05 860
2475.52 1062
2475.99 1003
2476.46 821
2476.93 894
2477.40 890
2477.87 862
2478.34 911
2478.81 931
2479.28 876
2479.75 758
2480.22 863
2480.68 886
2481.15 851
2481.62 861
2482.09 852
2482.56 804
2483.03 779
2483.50 878
2483.97 800
2484.44 821
2484.91 836
2485.38 905
2485.85 873
2486.32 843
2486.79 826
2487.26 883
2487.73 959
2488.20 921
2488.67 984
2489.14 931
2489.61 914
2490.08 984
2490.56 1040
2491.03 1002
2491.50 928
2491.97 928
2492.44 904
2492.91 970
2493.38 1044
2493.85 1039
2494.32 992
2494.79 1063
2495.26 1133
2495.73 919
2496.20 980
2496.68 973
2497.15 1011
2497.62 1008
2498.09 973
2498.56 898
2499.03 889
2499.50 860
2499.97 887
2500.45 863
2500.92 800
2501.39 823
2501.86 767
2502.33 793
2502.80 832
2503.28 949
2503.75 926
2504.22 989
2504.69 975
2505.16 1057
2505.63 956
2506.11 968
2506.58 959
2507.05 989
2507.52 957
2507.99 1039
2508.47 912
2508.94 868
2509.41 907
2509.88 1019
2510.36 976
2510.83 995
2511.30 1086
2511.77 1138
2512.25 1137
2512.72 1021
2513.19 1006
2513.66 1011
2514.14 1049
2514.61 1023
2515.08 1017
2515.55 994
2516.03 1069
2516.50 1021
2516.97 1022
2517.45 911
2517.92 1005
2518.39 1003
2518.87 958
2519.34 1005
2519.81 905
2520.28 933
2520.76 920
2521.23 924
2521.70 919
2522.18 992
2522.65 940
2523.13 896
2523.60 919
2524.07 898
2524.55 941
2525.02 995
2525.49 961
2525.97 916
2526.44 918
2526.92 979
2527.39 1012
2527.86 1015
2528.34 986
2528.81 914
2529.29 931
2529.76 877
2530.23 974
2530.71 949
2531.18 1008
2531.66 1134
2532.13 995
2532.61 938
2533.08 946
2533.55 1020
2534.03 1057
2534.50 1030
2534.98 1006
2535.45 1076
2535.93 1018
2536.40 1012
2536.88 799
2537.35 828
2537.83 872
2538.30 854
2538.78 1004
2539.25 955
2539.73 950
2540.20 1116
2540.68 1087
2541.15 1086
2541.63 1244
2542.10 1219
2542.58 1092
2543.05 1020
2543.53 969
2544.01 1011
2544.48 1026
2544.96 1052
2545.43 1023
2545.91 1026
2546.38 1012
2546.86 1097
2547.34 1099
2547.81 981
2548.29 1056
2548.76 1044
2549.24 1130
2549.71 1148
2550.19 1100
2550.67 1100
2551.14 1020
2551.62 981
2552.10 944
2552.57 1034
2553.05 1018
2553.52 962
2554.00 952
2554.48 1073
2554.95 999
2555.43 961
2555.91 966
2556.38 941
2556.86 1028
2557.34 972
2557.81 961
2558.29 972
2558.77 920
2559.24 851
2559.72 884
2560.20 904
2560.68 887
2561.15 1054
2561.63 992
2562.11 896
2562.58 933
2563.06 933
2563.54 866
2564.02 870
2564.49 870
2564.97 1001
2565.45 936
2565.93 948
2566.40 837
2566.88 904
2567.36 860
2567.84 848
2568.31 881
2568.79 864
2569.27 842
2569.75 840
2570.23 892
2570.70 870
2571.18 812
2571.66 861
2572.14 947
2572.62 832
2573.10 850
2573.57 832
2574.05 796
2574.53 780
2575.01 909
2575.49 807
2575.97 832
2576.44 867
2576.92 826
2577.40 871
2577.88 873
2578.36 867
2578.84 950
2579.32 998
2579.79 837
2580.27 848
2580.75 773
2581.23 952
2581.71 873
2582.19 878
2582.67 871
2583.15 853
2583.63 884
2584.11 980
2584.59 835
2585.07 880
2585.54 837
2586.02 865
2586.50 999
2586.98 999
2587.46 825
2587.94 892
2588.42 993
2588.90 911
2589.38 936
2589.86 972
2590.34 1004
2590.82 894
2591.30 933
2591.78 952
2592.26 1097
2592.74 941
2593.22 895
2593.70 867
2594.18 842
2594.66 925
2595.14 882
2595.62 835
2596.10 825
2596.58 887
2597.06 866
2597.54 912
2598.02 939
2598.50 830
2598.98 821
2599.47 883
2599.95 784
2600.43 835
2600.91 943
2601.39 877
2601.87 936
2602.35 882
2602.83 855
2603.31 818
2603.79 856
2604.27 891
2604.76 899
2605.24 870
2605.72 861
2606.20 906
2606.68 808
2607.16 812
2607.64 858
2608.13 962
2608.61 963
2609.09 884
2609.57 963
2610.05 898
2610.53 847
2611.01 929
2611.50 921
2611.98 873
2612.46 757
2612.94 848
2613.42 939
2613.91 934
2614.39 901
2614.87 974
2615.35 949
2615.83 901
2616.32 925
2616.80 849
2617.28 937
2617.76 947
2618.25 963
2618.73 918
2619.21 1021
2619.69 881
2620.18 973
2620.66 947
2621.14 947
2621.62 894
2622.11 930
2622.59 928
2623.07 812
2623.56 798
2624.04 831
2624.52 993
2625.00 916
2625.49 936
2625.97 959
2626.45 875
2626.94 972
2627.42 921
2627.90 895
2628.39 841
2628.87 905
2629.35 939
2629.84 951
2630.32 910
2630.80 918
2631.29 903
2631.77 971
2632.26 967
2632.74 942
2633.22 936
2633.71 1014
2634.19 1043
2634.67 962
2635.16 992
2635.64 992
2636.13 1043
2636.61 970
2637.09 898
2637.58 940
2638.06 1042
2638.55 935
2639.03 1036
2639.52 913
2640.00 794
2640.48 886
2640.97 932
2641.45 912
2641.94 950
2642.42 971
2642.91 1039
2643.39 850
2643.88 915
2644.36 897
2644.85 871
2645.33 882
2645.82 879
2646.30 773
2646.79 737
2647.27 839
2647.76 776
2648.24 779
2648.73 824
2649.21 827
2649.70 889
2650.18 903
2650.67 850
2651.15 915
2651.64 926
2652.12 945
2652.61 836
2653.10 811
2653.58 862
2654.07 843
2654.55 934
2655.04 845
2655.52 928
2656.01 880
2656.50 915
2656.98 841
2657.47 888
2657.95 963
2658.44 964
2658.93 882
2659.41 915
2659.90 902
2660.39 952
2660.87 939
2661.36 915
2661.84 932
2662.33 850
2662.82 864
2663.30 921
2663.79 896
2664.28 847
2664.76 793
2665.25 873
2665.74 921
2666.22 943
2666.71 922
2667.20 892
2667.68 986
2668.17 885
2668.66 756
2669.15 879
2669.63 815
2670.12 840
2670.61 973
2671.09 881
2671.58 932
2672.07 930
2672.56 983
2673.04 971
2673.53 992
2674.02 984
2674.51 1007
2674.99 1045
2675.48 1032
2675.97 987
2676.46 1083
2676.95 1035
2677.43 998
2677.92 981
2678.41 1085
2678.90 1067
2679.38 949
2679.87 943
2680.36 926
2680.85 935
2681.34 994
2681.83 934
2682.31 878
2682.80 898
2683.29 922
2683.78 876
2684.27 910
2684.76 932
2685.24 874
2685.73 886
2686.22 887
2686.71 882
2687.20 948
2687.69 872
2688.18 966
2688.67 891
2689.15 870
2689.64 817
2690.13 846
2690.62 864
2691.11 883
2691.60 800
2692.09 830
2692.58 950
2693.07 897
2693.56 897
2694.05 940
2694.54 824
2695.02 840
2695.51 845
2696.00 825
2696.49 805
2696.98 892
2697.47 880
2697.96 882
2698.45 771
2698.94 880
2699.43 813
2699.92 848
2700.41 907
2700.90 898
2701.39 939
2701.88 889
2702.37 933
2702.86 910
2703.35 964
2703.84 925
2704.33 912
2704.82 984
2705.31 948
2705.80 915
2706.29 908
2706.78 833
2707.27 926
2707.77 935
2708.26 887
2708.75 878
2709.24 910
2709.73 813
2710.22 931
2710.71 806
2711.20 904
2711.69 909
2712.18 849
2712.67 778
2713.16 840
2713.66 923
2714.15 862
2714.64 790
2715.13 809
2715.62 838
2716.11 897
2716.60 876
2717.10 873
2717.59 788
2718.08 895
2718.57 941
2719.06 885
2719.55 863
2720.04 908
2720.54 880
2721.03 861
2721.52 836
2722.01 907
2722.50 884
2723.00 830
2723.49 937
2723.98 921
2724.47 966
2724.96 890
2725.46 879
2725.95 868
2726.44 951
2726.93 958
2727.43 845
2727.92 836
2728.41 905
2728.90 945
2729.40 847
2729.89 841
2730.38 1053
2730.87 947
2731.37 869
2731.86 895
2732.35 878
2732.84 818
2733.34 911
2733.83 891
2734.32 933
2734.82 1021
2735.31 895
2735.80 948
2736.30 862
2736.79 896
2737.28 921
2737.78 948
2738.27 951
2738.76 970
2739.26 806
2739.75 919
2740.24 903
2740.74 804
2741.23 1000
2741.72 990
2742.22 907
2742.71 844
2743.21 697
2743.70 858
2744.19 883
2744.69 841
2745.18 950
2745.67 1029
2746.17 894
2746.66 841
2747.16 812
2747.65 773
2748.15 834
2748.64 871
2749.13 915
2749.63 967
2750.12 862
2750.62 822
2751.11 835
2751.61 836
2752.10 794
2752.60 810
2753.09 798
2753.59 952
2754.08 826
2754.57 858
2755.07 864
2755.56 821
2756.06 824
2756.55 842
2757.05 1001
2757.54 883
2758.04 829
2758.53 900
2759.03 968
2759.53 893
2760.02 822
2760.52 869
2761.01 924
2761.51 904
2762.00 832
2762.50 865
2762.99 973
2763.49 952
2763.98 968
2764.48 934
2764.98 992
2765.47 860
2765.97 932
2766.46 855
2766.96 815
2767.46 792
2767.95 941
2768.45 814
2768.94 849
2769.44 810
2769.94 809
2770.43 809
2770.93 739
2771.43 819
2771.92 872
2772.42 796
2772.91 939
2773.41 966
2773.91 873
2774.40 909
2774.90 976
2775.40 1027
2775.89 1026
2776.39 1082
2776.89 1027
2777.38 1030
2777.88 1127
2778.38 972
2778.88 1074
2779.37 1103
2779.87 1003
2780.37 947
2780.86 1005
2781.36 1063
2781.86 963
2782.36 962
2782.85 899
2783.35 823
2783.85 896
2784.35 960
2784.84 895
2785.34 849
2785.84 774
2786.34 907
2786.83 893
2787.33 903
2787.83 787
2788.33 741
2788.82 705
2789.32 839
2789.82 822
2790.32 766
2790.82 734
2791.31 852
2791.81 954
2792.31 875
2792.81 906
2793.31 873
2793.81 783
2794.30 809
2794.80 862
2795.30 869
2795.80 859
2796.30 909
2796.80 885
2797.30 872
2797.79 814
2798.29 867
2798.79 800
2799.29 882
2799.79 880
2800.29 888
2800.79 816
2801.29 841
2801.79 888
2802.28 880
2802.78 821
2803.28 841
2803.78 906
2804.28 820
2804.78 957
2805.28 994
2805.78 998
2806.28 864
2806.78 867
2807.28 932
2807.78 905
2808.28 807
2808.78 896
2809.28 963
2809.78 943
2810.28 898
2810.78 916
2811.28 861
2811.78 894
2812.28 852
2812.78 916
2813.28 868
2813.78 807
2814.28 912
2814.78 891
2815.28 877
2815.78 858
2816.28 942
2816.78 981
2817.28 959
2817.78 867
2818.28 908
2818.78 891
2819.28 1015
2819.78 943
2820.28 834
2820.78 1049
2821.28 1128
2821.78 1007
2822.29 905
2822.79 890
2823.29 931
2823.79 922
2824.29 877
2824.79 942
2825.29 810
2825.79 814
2826.29 916
2826.79 900
2827.30 948
2827.80 875
2828.30 800
2828.80 887
2829.30 894
2829.80 864
2830.31 934
2830.81 770
2831.31 740
2831.81 764
2832.31 860
2832.81 836
2833.32 852
2833.82 801
2834.32 813
2834.82 905
2835.32 820
2835.83 915
2836.33 837
2836.83 816
2837.33 841
2837.83 922
2838.34 926
2838.84 815
2839.34 1028
2839.84 1021
2840.35 1000
2840.85 958
2841.35 951
2841.85 898
2842.36 917
2842.86 891
2843.36 862
2843.86 845
2844.37 995
2844.87 924
2845.37 954
2845.88 895
2846.38 841
2846.88 904
2847.39 891
2847.89 894
2848.39 1079
2848.90 1034
2849.40 1002
2849.90 986
2850.41 1013
2850.91 993
2851.41 930
2851.92 930
2852.42 878
2852.92 878
2853.43 848
2853.93 886
2854.43 898
2854.94 865
2855.44 907
2855.95 891
2856.45 958
2856.95 835
2857.46 906
2857.96 980
2858.47 854
2858.97 765
2859.47 824
2859.98 841
2860.48 944
2860.99 835
2861.49 867
2861.99 876
2862.50 835
2863.00 731
2863.51 797
2864.01 819
2864.52 796
2865.02 764
2865.53 726
2866.03 814
2866.54 839
2867.04 812
2867.55 798
2868.05 873
2868.56 850
2869.06 834
2869.57 995
2870.07 903
2870.58 782
2871.08 839
2871.59 863
2872.09 879
2872.60 887
2873.10 834
2873.61 917
2874.11 903
2874.62 763
2875.12 828
2875.63 824
2876.14 970
2876.64 886
2877.15 939
2877.65 887
2878.16 919
2878.66 864
2879.17 879
2879.68 950
2880.18 970
2880.69 1022
2881.19 965
2881.70 922
2882.21 837
2882.71 862
2883.22 823
2883.73 920
2884.23 897
2884.74 886
2885.25 873
2885.75 901
2886.26 892
2886.76 907
2887.27 1071
2887.78 1062
2888.28 1041
2888.79 1138
2889.30 1049
2889.81 1121
2890.31 1079
2890.82 1219
2891.33 1048
2891.83 1099
2892.34 1132
2892.85 1045
2893.35 1110
2893.86 1082
2894.37 1172
2894.88 1114
2895.38 1031
2895.89 1183
2896.40 1261
2896.91 1416
2897.41 1426
2897.92 1191
2898.43 1206
2898.94 1227
2899.44 1070
2899.95 1054
2900.46 1022
2900.97 1006
2901.47 1028
2901.98 1001
2902.49 1004
2903.00 982
2903.51 1057
2904.01 991
2904.52 1050
2905.03 1123
2905.54 996
2906.05 1044
2906.56 1066
2907.06 1097
2907.57 1073
2908.08 953
2908.59 1067
2909.10 1052
2909.61 1034
2910.12 890
2910.62 916
2911.13 921
2911.64 946
2912.15 889
2912.66 934
2913.17 999
2913.68 1061
2914.19 921
2914.69 914
2915.20 912
2915.71 1023
2916.22 906
2916.73 830
2917.24 958
2917.75 954
2918.26 889
2918.77 808
2919.28 879
2919.79 878
2920.30 858
2920.81 892
2921.32 898
2921.83 775
2922.34 947
2922.85 914
2923.36 960
2923.86 914
2924.37 905
2924.88 950
2925.39 879
2925.90 890
2926.41 915
2926.92 923
2927.43 1017
2927.95 1026
2928.46 909
2928.97 819
2929.48 850
2929.99 848
2930.50 824
2931.01 799
2931.52 794
2932.03 788
2932.54 857
2933.05 875
2933.56 869
2934.07 862
2934.58 760
2935.09 865
2935.60 849
2936.11 908
2936.62 907
2937.14 866
2937.65 899
2938.16 906
2938.67 795
2939.18 777
2939.69 815
2940.20 934
2940.71 953
2941.23 936
2941.74 908
2942.25 776
2942.76 751
2943.27 882
2943.78 932
2944.29 862
2944.81 914
2945.32 959
2945.83 921
2946.34 998
2946.85 1023
2947.36 926
2947.88 998
2948.39 913
2948.90 983
2949.41 959
2949.92 889
2950.44 817
2950.95 854
2951.46 838
2951.97 780
2952.49 808
2953.00 870
2953.51 906
2954.02 820
2954.54 813
2955.05 793
2955.56 875
2956.07 849
2956.59 743
2957.10 860
2957.61 908
2958.12 799
2958.64 832
2959.15 813
2959.66 864
2960.18 918
2960.69 868
2961.20 948
2961.72 975
2962.23 887
2962.74 954
2963.26 884
2963.77 827
2964.28 952
2964.80 847
2965.31 923
2965.82 920
2966.34 927
2966.85 974
2967.36 905
2967.88 807
2968.39 859
2968.90 828
2969.42 899
2969.93 799
2970.45 963
2970.96 921
2971.47 848
2971.99 886
2972.50 933
2973.02 936
2973.53 892
2974.04 997
2974.56 882
2975.07 922
2975.59 960
2976.10 1002
2976.62 936
2977.13 970
2977.64 950
2978.16 960
2978.67 950
2979.19 966
2979.70 889
2980.22 950
2980.73 912
2981.25 899
2981.76 950
2982.28 1032
2982.79 1091
2983.31 981
2983.82 1162
2984.34 989
2984.85 996
2985.37 1071
2985.88 981
2986.40 1076
2986.91 1053
2987.43 1107
2987.94 1113
2988.46 1159
2988.97 1040
2989.49 1035
2990.01 993
2990.52 1022
2991.04 1014
2991.55 1077
2992.07 1051
2992.58 1098
2993.10 1119
2993.62 1087
2994.13 1130
2994.65 1167
2995.16 1078
2995.68 1122
2996.20 1143
2996.71 1132
2997.23 1214
2997.74 1294
2998.26 1284
2998.78 1249
2999.29 1307
2999.81 1317
3000.33 1426
3000.84 1384
3001.36 1502
3001.88 1772
3002.39 2138
3002.91 2005
3003.43 2147
3003.94 2597
3004.46 2721
3004.98 2725
3005.49 3056
3006.01 3324
3006.53 3231
3007.04 3114
3007.56 3173
3008.08 2856
3008.60 2605
3009.11 2375
3009.63 2207
3010.15 1865
3010.66 1565
3011.18 1366
3011.70 1335
3012.22 1370
3012.73 1289
3013.25 1262
3013.77 1207
3014.29 1171
3014.81 1285
3015.32 1130
3015.84 1153
3016.36 1102
3016.88 1010
3017.39 1174
3017.91 1260
3018.43 1239
3018.95 1175
3019.47 1304
3019.98 1269
3020.50 1237
3021.02 1123
3021.54 1177
3022.06 1203
3022.58 1161
3023.09 1084
3023.61 1206
3024.13 1233
3024.65 1184
3025.17 1164
3025.69 1222
3026.21 1271
3026.72 1262
3027.24 1075
3027.76 1061
3028.28 1082
3028.80 1069
3029.32 1060
3029.84 908
3030.36 1027
3030.88 1125
3031.40 946
3031.91 994
3032.43 1086
3032.95 1150
3033.47 1017
3033.99 944
3034.51 917
3035.03 996
3035.55 968
3036.07 968
3036.59 961
3037.11 1018
3037.63 971
3038.15 1125
3038.67 1090
3039.19 1028
3039.71 932
3040.23 880
3040.75 922
3041.27 987
3041.79 981
3042.31 999
3042.83 945
3043.35 973
3043.87 867
3044.39 822
3044.91 870
3045.43 925
3045.95 889
3046.47 995
3046.99 1009
3047.51 945
3048.03 1006
3048.55 955
3049.07 791
3049.59 885
3050.11 935
3050.63 833
3051.16 944
3051.68 987
3052.20 900
3052.72 1014
3053.24 972
3053.76 1003
3054.28 911
3054.80 914
3055.32 889
3055.84 951
3056.37 943
3056.89 930
3057.41 1024
3057.93 960
3058.45 1004
3058.97 948
3059.49 990
3060.02 939
3060.54 963
3061.06 907
3061.58 958
3062.10 1006
3062.62 972
3063.15 953
3063.67 867
3064.19 891
3064.71 883
3065.23 905
3065.76 881
3066.28 891
3066.80 931
3067.32 853
3067.85 951
3068.37 1002
3068.89 933
3069.41 936
3069.93 892
3070.46 943
3070.98 944
3071.50 891
3072.02 901
3072.55 916
3073.07 914
3073.59 956
3074.12 971
3074.64 1070
3075.16 1172
3075.68 1082
3076.21 1011
3076.73 1085
3077.25 1043
3077.78 1030
3078.30 1089
3078.82 1132
3079.35 1266
3079.87 1236
3080.39 1295
3080.92 1265
3081.44 1261
3081.96 1209
3082.49 1342
3083.01 1446
3083.53 1365
3084.06 1304
3084.58 1175
3085.10 1350
3085.63 1234
3086.15 1184
3086.68 1297
3087.20 1219
3087.72 1214
3088.25 1218
3088.77 1084
3089.30 1072
3089.82 1107
3090.34 1088
3090.87 1081
3091.39 1122
3091.92 1114
3092.44 1102
3092.97 1108
3093.49 1124
3094.01 1075
3094.54 1205
3095.06 1206
3095.59 1162
3096.11 1255
3096.64 1437
3097.16 1361
3097.69 1288
3098.21 1324
3098.74 1496
3099.26 1929
3099.79 1888
3100.31 2056
3100.84 2480
3101.36 3021
3101.89 3384
3102.41 3733
3102.94 4361
3103.46 4583
3103.99 4933
3104.51 5046
3105.04 4965
3105.56 5002
3106.09 4514
3106.62 3997
3107.14 3534
3107.67 3206
3108.19 2589
3108.72 2123
3109.24 1867
3109.77 1771
3110.30 1599
3110.82 1621
3111.35 1570
3111.87 1537
3112.40 1458
3112.93 1528
3113.45 1549
3113.98 1512
3114.50 1585
3115.03 1378
3115.56 1373
3116.08 1316
3116.61 1321
3117.14 1304
3117.66 1182
3118.19 1236
3118.71 1208
3119.24 1236
3119.77 1224
3120.29 1303
3120.82 1261
3121.35 1286
3121.88 1219
3122.40 1251
3122.93 1400
3123.46 1377
3123.98 1275
3124.51 1172
3125.04 1293
3125.56 1322
3126.09 1265
3126.62 1061
3127.15 1012
3127.67 1079
3128.20 1187
3128.73 1121
3129.26 1018
3129.78 955
3130.31 1016
3130.84 1026
3131.37 1052
3131.89 1125
3132.42 1242
3132.95 1137
3133.48 1042
3134.00 1125
3134.53 967
3135.06 922
3135.59 1062
3136.12 1105
3136.64 1130
3137.17 1021
3137.70 1093
3138.23 1045
3138.76 994
3139.29 968
3139.81 898
3140.34 956
3140.87 974
3141.40 1019
3141.93 930
3142.46 852
3142.99 948
3143.51 938
3144.04 1089
3144.57 1048
3145.10 1006
3145.63 1125
3146.16 1009
3146.69 1158
3147.22 1180
3147.74 957
3148.27 1121
3148.80 1121
3149.33 1201
3149.86 1130
3150.39 1266
3150.92 1154
3151.45 1208
3151.98 1123
3152.51 1045
3153.04 1085
3153.57 924
3154.10 1026
3154.63 1113
3155.16 1189
3155.69 1057
3156.22 1103
3156.74 1079
3157.27 1002
3157.80 1071
3158.33 1025
3158.86 1072
3159.39 1056
3159.92 1062
3160.45 1044
3160.98 1056
3161.51 1076
3162.04 1039
3162.58 965
3163.11 1020
3163.64 960
3164.17 1004
3164.70 967
3165.23 838
3165.76 933
3166.29 952
3166.82 876
3167.35 840
3167.88 810
3168.41 860
3168.94 925
3169.47 992
3170.00 906
3170.53 935
3171.07 997
3171.60 983
3172.13 1005
3172.66 1062
3173.19 1094
3173.72 1100
3174.25 1031
3174.78 1059
3175.31 1115
3175.85 1033
3176.38 1043
3176.91 934
3177.44 1006
3177.97 943
3178.50 911
3179.04 916
3179.57 943
3180.10 958
3180.63 995
3181.16 910
3181.69 938
3182.23 921
3182.76 887
3183.29 965
3183.82 968
3184.35 1042
3184.89 1030
3185.42 988
3185.95 1007
3186.48 920
3187.02 1019
3187.55 958
3188.08 948
3188.61 1004
3189.15 907
3189.68 911
3190.21 1001
3190.74 920
3191.28 987
3191.81 1029
3192.34 958
3192.87 962
3193.41 883
3193.94 968
3194.47 1035
3195.01 921
3195.54 942
3196.07 905
3196.60 829
3197.14 797
3197.67 919
3198.20 941
3198.74 988
3199.27 851
3199.80 931
3200.34 920
3200.87 915
3201.40 965
3201.94 996
3202.47 969
3203.01 968
3203.54 1028
3204.07 1006
3204.61 995
3205.14 1034
3205.67 1063
3206.21 977
3206.74 1084
3207.28 1114
3207.81 1119
3208.34 1081
3208.88 1082
3209.41 1009
3209.95 1058
3210.48 1124
3211.02 1020
3211.55 1041
3212.08 1098
3212.62 1044
3213.15 1040
3213.69 1137
3214.22 1059
3214.76 1114
3215.29 1116
3215.83 1077
3216.36 1013
3216.90 994
3217.43 996
3217.97 888
3218.50 895
3219.04 932
3219.57 875
3220.11 1019
3220.64 1035
3221.18 912
3221.71 1016
3222.25 1129
3222.78 1138
3223.32 1283
3223.85 1190
3224.39 1195
3224.92 1225
3225.46 1232
3225.99 1250
3226.53 1176
3227.07 1290
3227.60 1243
3228.14 1181
3228.67 1218
3229.21 1175
3229.74 1227
3230.28 1260
3230.82 1201
3231.35 1285
3231.89 1358
3232.42 1363
3232.96 1241
3233.50 1181
3234.03 1261
3234.57 1335
3235.11 1234
3235.64 1420
3236.18 1501
3236.72 1392
3237.25 1320
3237.79 1338
3238.32 1355
3238.86 1258
3239.40 1267
3239.93 1314
3240.47 1410
3241.01 1325
3241.55 1263
3242.08 1377
3242.62 1321
3243.16 1223
3243.69 1343
3244.23 1438
3244.77 1375
3245.30 1340
3245.84 1311
3246.38 1296
3246.92 1344
3247.45 1255
3247.99 1313
3248.53 1368
3249.07 1336
3249.60 1351
3250.14 1210
3250.68 1338
3251.22 1308
3251.75 1225
3252.29 1298
3252.83 1386
3253.37 1312
3253.91 1224
3254.44 1307
3254.98 1321
3255.52 1319
3256.06 1341
3256.60 1336
3257.13 1469
3257.67 1458
3258.21 1477
3258.75 1468
3259.29 1715
3259.82 1957
3260.36 1973
3260.90 2092
3261.44 2388
3261.98 2456
3262.52 2796
3263.06 3284
3263.59 3651
3264.13 3989
3264.67 3960
3265.21 4159
3265.75 4080
3266.29 4126
3266.83 4363
3267.37 4316
3267.91 4418
3268.44 4522
3268.98 4365
3269.52 3951
3270.06 3616
3270.60 3219
3271.14 2888
3271.68 2401
3272.22 2081
3272.76 1942
3273.30 1848
3273.84 1794
3274.38 1647
3274.92 1578
3275.46 1643
3276.00 1554
3276.54 1451
3277.08 1486
3277.62 1524
3278.16 1412
3278.70 1488
3279.24 1531
3279.78 1511
3280.32 1600
3280.86 1578
3281.40 1544
3281.94 1548
3282.48 1641
3283.02 1488
3283.56 1389
3284.10 1351
3284.64 1429
3285.18 1468
3285.72 1299
3286.26 1445
3286.80 1605
3287.34 1578
3287.88 1602
3288.42 1507
3288.96 1532
3289.50 1572
3290.04 1603
3290.59 1612
3291.13 1557
3291.67 1714
3292.21 1731
3292.75 1722
3293.29 1774
3293.83 1730
3294.37 2080
3294.91 2219
3295.46 2500
3296.00 2549
3296.54 2601
3297.08 2820
3297.62 2470
3298.16 2390
3298.70 2168
3299.25 2277
3299.79 2133
3300.33 2149
3300.87 1983
3301.41 1858
3301.96 1858
3302.50 2041
3303.04 1868
3303.58 1899
3304.12 1721
3304.66 1699
3305.21 1823
3305.75 1834
3306.29 1710
3306.83 1633
3307.38 1753
3307.92 1698
3308.46 1485
3309.00 1525
3309.55 1575
3310.09 1559
3310.63 1507
3311.17 1353
3311.72 1310
3312.26 1384
3312.80 1544
3313.34 1688
3313.89 1756
3314.43 1645
3314.97 1695
3315.52 1806
3316.06 1817
3316.60 1980
3317.14 1941
3317.69 1971
3318.23 1973
3318.77 2004
3319.32 1904
3319.86 2056
3320.40 2038
3320.95 2088
3321.49 2001
3322.03 1991
3322.58 1829
3323.12 1950
3323.67 1869
3324.21 1793
3324.75 1877
3325.30 1796
3325.84 1737
3326.38 1834
3326.93 1785
3327.47 1731
3328.02 1655
3328.56 1731
3329.10 1711
3329.65 1802
3330.19 1927
3330.74 2289
3331.28 2679
3331.83 3175
3332.37 4119
3332.91 4869
3333.46 5703
3334.00 7097
3334.55 8390
3335.09 9525
3335.64 10817
3336.18 12304
3336.73 12944
3337.27 13185
3337.82 13330
3338.36 13042
3338.90 12181
3339.45 10708
3339.99 9260
3340.54 8165
3341.08 6744
3341.63 5665
3342.18 4658
3342.72 3799
3343.27 3204
3343.81 2670
3344.36 2518
3344.90 2234
3345.45 1950
3345.99 1884
3346.54 1966
3347.08 1891
3347.63 1849
3348.17 1889
3348.72 2135
3349.27 2006
3349.81 1835
3350.36 2066
3350.90 2157
3351.45 2199
3352.00 2127
3352.54 2126
3353.09 2094
3353.63 2089
3354.18 2021
3354.73 2007
3355.27 1992
3355.82 1940
3356.36 1862
3356.91 1699
3357.46 1618
3358.00 1657
3358.55 1498
3359.10 1368
3359.64 1425
3360.19 1482
3360.74 1488
3361.28 1443
3361.83 1496
3362.38 1497
3362.92 1534
3363.47 1521
3364.02 1491
3364.56 1518
3365.11 1492
3365.66 1480
3366.21 1525
3366.75 1519
3367.30 1471
3367.85 1638
3368.39 1587
3368.94 1592
3369.49 1552
3370.04 1657
3370.58 1753
3371.13 1705
3371.68 1725
3372.23 1704
3372.77 1810
3373.32 1894
3373.87 2044
3374.42 2138
3374.96 2129
3375.51 2236
3376.06 2216
3376.61 2042
3377.16 2082
3377.70 2030
3378.25 2051
3378.80 1825
3379.35 1684
3379.90 1491
3380.45 1426
3380.99 1308
3381.54 1413
3382.09 1351
3382.64 1271
3383.19 1240
3383.74 1267
3384.28 1198
3384.83 1240
3385.38 1273
3385.93 1301
3386.48 1363
3387.03 1269
3387.58 1276
3388.13 1310
3388.67 1211
3389.22 1203
3389.77 1126
3390.32 1254
3390.87 1267
3391.42 1211
3391.97 1221
3392.52 1124
3393.07 1130
3393.62 1208
3394.17 1283
3394.72 1180
3395.27 1125
3395.81 1192
3396.36 1190
3396.91 1129
3397.46 1131
3398.01 1124
3398.56 1133
3399.11 1107
3399.66 1169
3400.21 1260
3400.76 1164
3401.31 1100
3401.86 1184
3402.41 1183
3402.96 1093
3403.51 1078
3404.06 1030
3404.61 1035
3405.16 1091
3405.71 1024
3406.26 1089
3406.81 1072
3407.36 1054
3407.92 1112
3408.47 1038
3409.02 1143
3409.57 1095
3410.12 1091
3410.67 1169
3411.22 1292
3411.77 1192
3412.32 1266
3412.87 1218
3413.42 1186
3413.97 1196
3414.52 1218
3415.08 1226
3415.63 1233
3416.18 1170
3416.73 1115
3417.28 1076
3417.83 1046
3418.38 1058
3418.93 1068
3419.49 1078
3420.04 1070
3420.59 1136
3421.14 1056
3421.69 990
3422.24 1123
3422.80 1260
3423.35 1114
3423.90 1255
3424.45 1300
3425.00 1229
3425.55 1252
3426.11 1265
3426.66 1334
3427.21 1232
3427.76 1251
3428.31 1223
3428.87 1192
3429.42 1094
3429.97 996
3430.52 987
3431.08 1070
3431.63 1089
3432.18 1017
3432.73 974
3433.29 1090
3433.84 1000
3434.39 1096
3434.94 1023
3435.50 961
3436.05 1132
3436.60 1023
3437.15 994
3437.71 1095
3438.26 1037
3438.81 1072
3439.37 1048
3439.92 1086
3440.47 1222
3441.03 1036
3441.58 1021
3442.13 1119
3442.69 1068
3443.24 1073
3443.79 1156
3444.35 1137
3444.90 1200
3445.45 1119
3446.01 1063
3446.56 1178
3447.11 1116
3447.67 1046
3448.22 980
3448.77 1015
3449.33 937
3449.88 1089
3450.44 1212
3450.99 1041
3451.54 954
3452.10 1005
3452.65 991
3453.21 971
3453.76 923
3454.31 889
3454.87 997
3455.42 910
3455.98 970
3456.53 927
3457.09 1087
3457.64 984
3458.20 1015
3458.75 946
3459.30 1013
3459.86 940
3460.41 905
3460.97 885
3461.52 980
3462.08 1013
3462.63 976
3463.19 1029
3463.74 1053
3464.30 1012
3464.85 1070
3465.41 1113
3465.96 1103
3466.52 1092
3467.07 1151
3467.63 1141
3468.19 1147
3468.74 1155
3469.30 1307
3469.85 1096
3470.41 1152
3470.96 1181
3471.52 1173
3472.07 1160
3472.63 1302
3473.19 1269
3473.74 1328
3474.30 1053
3474.85 1094
3475.41 1069
3475.96 1188
3476.52 1211
3477.08 1206
3477.63 1192
3478.19 1184
3478.74 1257
3479.30 1351
3479.86 1317
3480.41 1240
3480.97 1320
3481.53 1322
3482.08 1392
3482.64 1315
3483.20 1320
3483.75 1320
3484.31 1357
3484.87 1338
3485.42 1338
3485.98 1525
3486.54 1680
3487.09 1653
3487.65 1777
3488.21 1957
3488.76 2303
3489.32 2703
3489.88 2865
3490.44 3319
3490.99 3594
3491.55 3940
3492.11 4248
3492.66 4507
3493.22 4927
3493.78 4844
3494.34 4321
3494.89 4324
3495.45 4193
3496.01 3595
3496.57 3115
3497.12 2770
3497.68 2329
3498.24 2238
3498.80 2161
3499.36 2102
3499.91 2022
3500.47 2151
3501.03 2224
3501.59 2468
3502.15 2803
3502.70 3001
3503.26 3127
3503.82 3281
3504.38 3663
3504.94 3889
3505.49 4171
3506.05 4315
3506.61 4436
3507.17 4409
3507.73 3866
3508.29 3648
3508.85 3407
3509.40 3073
3509.96 2736
3510.52 2537
3511.08 2313
3511.64 2118
3512.20 1704
3512.76 1627
3513.32 1577
3513.87 1519
3514.43 1410
3514.99 1315
3515.55 1395
3516.11 1262
3516.67 1290
3517.23 1310
3517.79 1090
3518.35 1272
3518.91 1280
3519.47 1204
3520.03 1199
3520.59 1240
3521.15 1265
3521.71 1184
3522.26 1222
3522.82 1254
3523.38 1303
3523.94 1293
3524.50 1276
3525.06 1279
3525.62 1285
3526.18 1160
3526.74 1190
3527.30 1130
3527.86 1122
3528.42 1171
3528.98 1133
3529.54 1245
3530.10 1090
3530.67 1147
3531.23 1161
3531.79 1130
3532.35 1273
3532.91 1296
3533.47 1298
3534.03 1328
3534.59 1379
3535.15 1408
3535.71 1282
3536.27 1289
3536.83 1239
3537.39 1295
3537.95 1305
3538.51 1251
3539.08 1162
3539.64 1307
3540.20 1210
3540.76 1273
3541.32 1308
3541.88 1246
3542.44 1297
3543.00 1183
3543.56 1185
3544.13 1193
3544.69 1349
3545.25 1322
3545.81 1169
3546.37 1277
3546.93 1136
3547.50 1098
3548.06 1209
3548.62 1170
3549.18 1063
3549.74 1061
3550.30 966
3550.87 984
3551.43 1011
3551.99 920
3552.55 974
3553.11 969
3553.68 914
3554.24 865
3554.80 967
3555.36 949
3555.93 924
3556.49 1022
3557.05 1016
3557.61 921
3558.18 836
3558.74 990
3559.30 1136
3559.86 948
3560.43 984
3560.99 997
3561.55 1011
3562.11 1009
3562.68 989
3563.24 1065
3563.80 1042
3564.37 1012
3564.93 1070
3565.49 1057
3566.06 980
3566.62 1042
3567.18 1041
3567.75 939
3568.31 958
3568.87 1042
3569.44 995
3570.00 928
3570.56 880
3571.13 918
3571.69 912
3572.25 951
3572.82 901
3573.38 914
3573.94 927
3574.51 1111
3575.07 1184
3575.64 1212
3576.20 1182
3576.76 1232
3577.33 1317
3577.89 1236
3578.46 1183
3579.02 1140
3579.58 1235
3580.15 1238
3580.71 1228
3581.28 1198
3581.84 1181
3582.41 1206
3582.97 1089
3583.53 1103
3584.10 1026
3584.66 978
3585.23 975
3585.79 959
3586.36 921
3586.92 1014
3587.49 886
3588.05 845
3588.62 850
3589.18 838
3589.75 796
3590.31 882
3590.88 868
3591.44 908
3592.01 1000
3592.57 962
3593.14 901
3593.70 921
3594.27 859
3594.83 866
3595.40 875
3595.97 885
3596.53 907
3597.10 956
3597.66 944
3598.23 921
3598.79 893
3599.36 939
3599.93 949
3600.49 944
3601.06 909
3601.62 896
3602.19 860
3602.75 806
3603.32 843
3603.89 854
3604.45 833
3605.02 825
3605.59 872
3606.15 876
3606.72 893
3607.28 883
3607.85 858
3608.42 853
3608.98 740
3609.55 749
3610.12 795
3610.68 843
3611.25 783
3611.82 794
3612.38 822
3612.95 750
3613.52 784
3614.08 881
3614.65 835
3615.22 856
3615.79 977
3616.35 924
3616.92 901
3617.49 920
3618.05 971
3618.62 975
3619.19 1074
3619.76 1060
3620.32 1042
3620.89 1083
3621.46 943
3622.03 933
3622.59 947
3623.16 953
3623.73 894
3624.30 853
3624.86 852
3625.43 814
3626.00 868
3626.57 863
3627.14 854
3627.70 882
3628.27 947
3628.84 847
3629.41 927
3629.98 840
3630.55 949
3631.11 889
3631.68 864
3632.25 951
3632.82 1024
3633.39 1146
3633.96 1008
3634.52 1000
3635.09 1007
3635.66 1065
3636.23 992
3636.80 1004
3637.37 918
3637.94 883
3638.50 996
3639.07 1024
3639.64 982
3640.21 998
3640.78 996
3641.35 1135
3641.92 1082
3642.49 1097
3643.06 1083
3643.63 1047
3644.20 991
3644.76 1093
3645.33 1019
3645.90 1038
3646.47 1026
3647.04 940
3647.61 958
3648.18 951
3648.75 1025
3649.32 936
3649.89 943
3650.46 1010
3651.03 1221
3651.60 1200
3652.17 1226
3652.74 1211
3653.31 1116
3653.88 1200
3654.45 1194
3655.02 1113
3655.59 1076
3656.16 1176
3656.73 1241
3657.30 1145
3657.87 1119
3658.44 1044
3659.01 955
3659.58 1184
3660.15 1130
3660.72 995
3661.29 1042
3661.87 1157
3662.44 1166
3663.01 1143
3663.58 1216
3664.15 1214
3664.72 1276
3665.29 1236
3665.86 1414
3666.43 1195
3667.00 1245
3667.57 1336
3668.15 1297
3668.72 1145
3669.29 1040
3669.86 1057
3670.43 1089
3671.00 955
3671.57 1061
3672.15 904
3672.72 940
3673.29 900
3673.86 975
3674.43 1010
3675.00 963
3675.57 1033
3676.15 1025
3676.72 980
3677.29 1059
3677.86 1032
3678.43 986
3679.01 911
3679.58 986
3680.15 854
3680.72 923
3681.29 920
3681.87 888
3682.44 891
3683.01 829
3683.58 835
3684.16 903
3684.73 841
3685.30 837
3685.87 840
3686.45 896
3687.02 908
3687.59 941
3688.16 888
3688.74 881
3689.31 911
3689.88 861
3690.46 983
3691.03 913
3691.60 892
3692.17 880
3692.75 884
3693.32 907
3693.89 813
3694.47 768
3695.04 833
3695.61 893
3696.19 826
3696.76 825
3697.33 780
3697.91 851
3698.48 872
3699.05 853
3699.63 703
3700.20 817
3700.78 802
3701.35 735
3701.92 828
3702.50 866
3703.07 909
3703.64 941
3704.22 944
3704.79 842
3705.37 855
3705.94 960
3706.51 909
3707.09 888
3707.66 934
3708.24 898
3708.81 886
3709.39 902
3709.96 886
3710.53 921
3711.11 908
3711.68 929
3712.26 969
3712.83 950
3713.41 954
3713.98 854
3714.56 965
3715.13 1030
3715.71 902
3716.28 960
3716.86 1020
3717.43 848
3718.01 893
3718.58 940
3719.16 869
3719.73 940
3720.31 882
3720.88 856
3721.46 759
3722.03 867
3722.61 803
3723.18 895
3723.76 805
3724.34 772
3724.91 772
3725.49 856
3726.06 773
3726.64 760
3727.21 803
3727.79 919
3728.36 992
3728.94 888
3729.52 860
3730.09 883
3730.67 825
3731.24 924
3731.82 912
3732.40 879
3732.97 898
3733.55 923
3734.13 932
3734.70 857
3735.28 799
3735.85 833
3736.43 797
3737.01 806
3737.58 696
3738.16 803
3738.74 926
3739.31 876
3739.89 831
3740.47 888
3741.04 783
3741.62 803
3742.20 813
3742.78 752
3743.35 719
3743.93 726
3744.51 751
3745.08 879
3745.66 846
3746.24 828
3746.82 882
3747.39 890
3747.97 895
3748.55 901
3749.12 930
3749.70 890
3750.28 848
3750.86 792
3751.43 808
3752.01 816
3752.59 806
3753.17 819
3753.75 802
3754.32 738
3754.90 819
3755.48 864
3756.06 843
3756.64 773
3757.21 771
3757.79 903
3758.37 827
3758.95 805
3759.53 854
3760.10 857
3760.68 828
3761.26 787
3761.84 653
3762.42 772
3763.00 830
3763.58 863
3764.15 835
3764.73 901
3765.31 830
3765.89 761
3766.47 788
3767.05 813
3767.63 838
3768.21 828
3768.78 847
3769.36 950
3769.94 930
3770.52 919
3771.10 885
3771.68 872
3772.26 878
3772.84 899
3773.42 906
3774.00 915
3774.58 928
3775.16 920
3775.73 842
3776.31 795
3776.89 805
3777.47 843
3778.05 830
3778.63 890
3779.21 810
3779.79 817
3780.37 823
3780.95 804
3781.53 836
3782.11 826
3782.69 885
3783.27 796
3783.85 799
3784.43 804
3785.01 913
3785.59 867
3786.17 807
3786.75 866
3787.33 925
3787.91 936
3788.49 888
3789.08 864
3789.66 811
3790.24 848
3790.82 842
3791.40 873
3791.98 944
3792.56 925
3793.14 854
3793.72 892
3794.30 880
3794.88 1088
3795.46 1096
3796.05 1034
3796.63 991
3797.21 1011
3797.79 1061
3798.37 980
3798.95 1064
3799.53 1074
3800.11 1106
3800.69 1119
3801.28 1168
3801.86 1157
3802.44 1168
3803.02 1128
3803.60 1284
3804.18 1245
3804.77 1182
3805.35 1188
3805.93 1065
3806.51 1240
3807.09 1305
3807.68 1194
3808.26 1227
3808.84 1228
3809.42 1269
3810.00 1455
3810.59 1310
3811.17 1351
3811.75 1337
3812.33 1315
3812.91 1372
3813.50 1528
3814.08 1584
3814.66 1556
3815.24 1584
3815.83 1676
3816.41 1496
3816.99 1511
3817.58 1485
3818.16 1422
3818.74 1398
3819.32 1431
3819.91 1233
3820.49 1097
3821.07 1117
3821.66 1057
3822.24 1067
3822.82 996
3823.40 1019
3823.99 990
3824.57 959
3825.15 1029
3825.74 971
3826.32 994
3826.90 1032
3827.49 1025
3828.07 903
3828.65 859
3829.24 848
3829.82 938
3830.41 811
3830.99 782
3831.57 948
3832.16 877
3832.74 892
3833.32 861
3833.91 877
3834.49 921
3835.08 765
3835.66 874
3836.24 953
3836.83 890
3837.41 840
3838.00 790
3838.58 841
3839.17 837
3839.75 729
3840.33 719
3840.92 793
3841.50 805
3842.09 850
3842.67 817
3843.26 778
3843.84 827
3844.43 808
3845.01 845
3845.60 875
3846.18 913
3846.77 794
3847.35 721
3847.94 732
3848.52 771
3849.11 767
3849.69 754
3850.28 790
3850.86 835
3851.45 756
3852.03 857
3852.62 842
3853.20 859
3853.79 863
3854.37 901
3854.96 733
3855.55 746
3856.13 839
3856.72 892
3857.30 843
3857.89 800
3858.47 851
3859.06 770
3859.65 824
3860.23 807
3860.82 815
3861.40 866
3861.99 850
3862.58 922
3863.16 919
3863.75 805
3864.33 844
3864.92 888
3865.51 948
3866.09 920
3866.68 988
3867.27 954
3867.85 893
3868.44 984
3869.03 915
3869.61 940
3870.20 897
3870.79 911
3871.37 970
3871.96 834
3872.55 840
3873.13 831
3873.72 838
3874.31 821
3874.90 908
3875.48 876
3876.07 867
3876.66 859
3877.24 819
3877.83 819
3878.42 808
3879.01 780
3879.59 851
3880.18 782
3880.77 803
3881.36 789
3881.94 779
3882.53 777
3883.12 758
3883.71 697
3884.29 750
3884.88 807
3885.47 697
3886.06 848
3886.65 865
3887.23 909
3887.82 858
3888.41 826
3889.00 951
3889.59 886
3890.17 914
3890.76 976
3891.35 1008
3891.94 994
3892.53 951
3893.12 965
3893.70 933
3894.29 754
3894.88 920
3895.47 876
3896.06 815
3896.65 796
3897.24 856
3897.83 851
3898.41 747
3899.00 794
3899.59 771
3900.18 801
3900.77 785
3901.36 858
3901.95 901
3902.54 777
3903.13 797
3903.72 782
3904.31 811
3904.89 816
3905.48 748
3906.07 760
3906.66 821
3907.25 918
3907.84 1026
3908.43 837
3909.02 799
3909.61 912
3910.20 822
3910.79 897
3911.38 857
3911.97 857
3912.56 777
3913.15 731
3913.74 766
3914.33 727
3914.92 813
3915.51 877
3916.10 797
3916.69 789
3917.28 788
3917.87 833
3918.46 808
3919.05 782
3919.64 740
3920.23 889
3920.82 881
3921.41 713
3922.00 797
3922.60 880
3923.19 804
3923.78 881
3924.37 805
3924.96 770
3925.55 733
3926.14 786
3926.73 753
3927.32 698
3927.91 719
3928.50 817
3929.10 768
3929.69 742
3930.28 733
3930.87 700
3931.46 793
3932.05 664
3932.64 756
3933.23 796
3933.83 722
3934.42 718
3935.01 677
3935.60 785
3936.19 788
3936.78 781
3937.38 808
3937.97 756
3938.56 846
3939.15 748
3939.74 802
3940.34 867
3940.93 735
3941.52 847
3942.11 904
3942.70 905
3943.30 737
3943.89 793
3944.48 837
3945.07 845
3945.67 780
3946.26 692
3946.85 710
3947.44 831
3948.04 804
3948.63 662
3949.22 654
3949.81 772
3950.41 738
3951.00 783
3951.59 760
3952.19 686
3952.78 750
3953.37 758
3953.96 728
3954.56 747
3955.15 785
3955.74 803
3956.34 856
3956.93 871
3957.52 924
3958.12 867
3958.71 780
3959.30 847
3959.90 825
3960.49 854
3961.08 909
3961.68 894
3962.27 748
3962.87 808
3963.46 885
3964.05 903
3964.65 865
3965.24 889
3965.83 989
3966.43 821
3967.02 958
3967.62 948
3968.21 884
3968.80 988
3969.40 908
3969.99 933
3970.59 923
3971.18 948
3971.78 907
3972.37 867
3972.97 907
3973.56 915
3974.15 942
3974.75 949
3975.34 1062
3975.94 1160
3976.53 1270
3977.13 1251
3977.72 1315
3978.32 1326
3978.91 1193
3979.51 1123
3980.10 1100
3980.70 1105
3981.29 1065
3981.89 1075
3982.48 1021
3983.08 1021
3983.67 977
3984.27 1036
3984.86 941
3985.46 936
3986.05 985
3986.65 925
3987.25 921
3987.84 849
3988.44 879
3989.03 831
3989.63 880
3990.22 897
3990.82 870
3991.42 818
3992.01 814
3992.61 843
3993.20 824
3993.80 819
3994.40 936
3994.99 928
3995.59 842
3996.18 854
3996.78 913
3997.38 873
3997.97 930
3998.57 986
3999.17 872
3999.76 896
4000.36 800
4000.95 828
4001.55 992
4002.15 978
4002.74 852
4003.34 819
4003.94 857
4004.54 914
4005.13 922
4005.73 889
4006.33 949
4006.92 881
4007.52 906
4008.12 798
4008.71 864
4009.31 910
4009.91 902
4010.51 967
4011.10 900
4011.70 921
4012.30 847
4012.90 903
4013.49 857
4014.09 928
4014.69 776
4015.29 854
4015.88 781
4016.48 902
4017.08 868
4017.68 809
4018.27 744
4018.87 855
4019.47 767
4020.07 850
4020.67 812
4021.26 847
4021.86 819
4022.46 773
4023.06 746
4023.66 740
4024.26 785
4024.85 834
4025.45 861
4026.05 819
4026.65 924
4027.25 983
4027.85 951
4028.44 932
4029.04 798
4029.64 925
4030.24 935
4030.84 934
4031.44 1030
4032.04 1017
4032.64 1052
4033.23 1113
4033.83 1063
4034.43 1156
4035.03 1195
4035.63 1321
4036.23 1160
4036.83 1084
4037.43 1021
4038.03 962
4038.63 915
4039.23 971
4039.83 919
4040.43 892
4041.03 744
4041.63 805
4042.22 811
4042.82 822
4043.42 800
4044.02 790
4044.62 740
4045.22 814
4045.82 854
4046.42 788
4047.02 778
4047.62 813
4048.22 823
4048.82 771
4049.42 760
4050.02 834
4050.62 859
4051.22 841
4051.82 778
4052.43 803
4053.03 749
4053.63 775
4054.23 814
4054.83 790
4055.43 694
4056.03 749
4056.63 695
4057.23 790
4057.83 836
4058.43 751
4059.03 820
4059.63 721
4060.23 734
4060.84 726
4061.44 761
4062.04 785
4062.64 743
4063.24 813
4063.84 782
4064.44 809
4065.04 725
4065.64 730
4066.25 825
4066.85 733
4067.45 756
4068.05 789
4068.65 743
4069.25 742
4069.86 677
4070.46 698
4071.06 735
4071.66 701
4072.26 727
4072.86 838
4073.47 778
4074.07 736
4074.67 731
4075.27 784
4075.87 776
4076.48 806
4077.08 709
4077.68 694
4078.28 741
4078.89 818
4079.49 665
4080.09 682
4080.69 698
4081.30 705
4081.90 806
4082.50 780
4083.10 839
4083.71 728
4084.31 761
4084.91 735
4085.52 660
4086.12 656
4086.72 707
4087.32 696
4087.93 779
4088.53 687
4089.13 716
4089.74 704
4090.34 672
4090.94 686
4091.55 726
4092.15 776
4092.75 822
4093.36 722
4093.96 700
4094.56 678
4095.17 752
4095.77 727
4096.37 672
4096.98 659
4097.58 676
4098.18 746
4098.79 745
4099.39 737
4100.00 735
4100.60 752
4101.20 721
4101.81 764
4102.41 735
4103.02 679
4103.62 726
4104.23 772
4104.83 694
4105.43 640
4106.04 712
4106.64 730
4107.25 704
4107.85 569
4108.46 566
4109.06 671
4109.67 679
4110.27 785
4110.87 770
4111.48 697
4112.08 703
4112.69 699
4113.29 710
4113.90 709
4114.50 641
4115.11 713
4115.71 723
4116.32 710
4116.92 745
4117.53 701
4118.13 755
4118.74 766
4119.35 776
4119.95 706
4120.56 733
4121.16 777
4121.77 740
4122.37 631
4122.98 715
4123.58 771
4124.19 745
4124.80 685
4125.40 660
4126.01 696
4126.61 666
4127.22 659
4127.82 689
4128.43 790
4129.04 693
4129.64 745
4130.25 643
4130.85 665
4131.46 709
4132.07 646
4132.67 735
4133.28 643
4133.89 629
4134.49 656
4135.10 762
4135.71 809
4136.31 804
4136.92 843
4137.53 777
4138.13 753
4138.74 852
4139.35 860
4139.95 816
4140.56 874
4141.17 937
4141.77 854
4142.38 800
4142.99 773
4143.59 809
4144.20 861
4144.81 795
4145.42 809
4146.02 801
4146.63 781
4147.24 748
4147.85 699
4148.45 739
4149.06 857
4149.67 772
4150.28 802
4150.88 753
4151.49 747
4152.10 772
4152.71 778
4153.31 768
4153.92 738
4154.53 771
4155.14 846
4155.75 873
4156.35 813
4156.96 802
4157.57 807
4158.18 956
4158.79 871
4159.40 946
4160.00 898
4160.61 930
4161.22 838
4161.83 823
4162.44 811
4163.05 825
4163.65 853
4164.26 826
4164.87 809
4165.48 816
4166.09 813
4166.70 823
4167.31 771
4167.92 747
4168.52 807
4169.13 786
4169.74 798
4170.35 793
4170.96 731
4171.57 867
4172.18 822
4172.79 776
4173.40 803
4174.01 790
4174.62 765
4175.23 819
4175.84 730
4176.45 798
4177.05 754
4177.66 786
4178.27 823
4178.88 758
4179.49 733
4180.10 781
4180.71 779
4181.32 780
4181.93 761
4182.54 840
4183.15 813
4183.76 771
4184.37 796
4184.98 718
4185.59 727
4186.20 743
4186.81 767
4187.42 770
4188.03 752
4188.65 647
4189.26 784
4189.87 784
4190.48 784
4191.09 664
4191.70 716
4192.31 804
4192.92 809
4193.53 792
4194.14 736
4194.75 785
4195.36 847
4195.97 786
4196.58 944
4197.20 863
4197.81 789
4198.42 788
4199.03 746
4199.64 730
4200.25 761
4200.86 714
4201.47 760
4202.09 733
4202.70 692
4203.31 710
4203.92 721
4204.53 749
4205.14 753
4205.75 678
4206.37 763
4206.98 737
4207.59 739
4208.20 681
4208.81 662
4209.43 704
4210.04 767
4210.65 814
4211.26 838
4211.87 793
4212.49 841
4213.10 770
4213.71 812
4214.32 834
4214.93 854
4215.55 820
4216.16 869
4216.77 888
4217.38 884
4218.00 877
4218.61 887
4219.22 906
4219.84 946
4220.45 906
4221.06 876
4221.67 922
4222.29 961
4222.90 867
4223.51 1000
4224.13 1031
4224.74 945
4225.35 906
4225.96 853
4226.58 872
4227.19 1045
4227.80 919
4228.42 954
4229.03 1008
4229.64 1053
4230.26 1050
4230.87 1104
4231.48 1210
4232.10 1261
4232.71 1377
4233.33 1474
4233.94 1876
4234.55 2060
4235.17 2040
4235.78 2013
4236.39 2210
4237.01 2024
4237.62 1937
4238.24 1895
4238.85 1735
4239.46 1501
4240.08 1302
4240.69 1157
4241.31 951
4241.92 1010
4242.54 1019
4243.15 939
4243.76 967
4244.38 1072
4244.99 1051
4245.61 864
4246.22 878
4246.84 973
4247.45 1014
4248.07 1034
4248.68 955
4249.30 1047
4249.91 1048
4250.53 991
4251.14 1060
4251.76 1080
4252.37 918
4252.99 1023
4253.60 1018
4254.22 1023
4254.83 954
4255.45 882
4256.06 887
4256.68 931
4257.29 912
4257.91 889
4258.52 873
4259.14 826
4259.76 907
4260.37 842
4260.99 772
4261.60 837
4262.22 916
4262.83 818
4263.45 832
4264.07 827
4264.68 822
4265.30 913
4265.91 886
4266.53 811
4267.15 838
4267.76 880
4268.38 871
4268.99 839
4269.61 806
4270.23 848
4270.84 799
4271.46 885
4272.08 885
4272.69 904
4273.31 964
4273.93 1055
4274.54 934
4275.16 921
4275.78 1093
4276.39 1096
4277.01 1177
4277.63 1282
4278.24 1218
4278.86 1147
4279.48 1142
4280.09 1211
4280.71 1137
4281.33 968
4281.95 967
4282.56 916
4283.18 886
4283.80 817
4284.42 847
4285.03 781
4285.65 918
4286.27 918
4286.89 831
4287.50 863
4288.12 835
4288.74 850
4289.36 751
4289.97 732
4290.59 746
4291.21 877
4291.83 821
4292.45 834
4293.06 800
4293.68 829
4294.30 896
4294.92 827
4295.54 809
4296.15 919
4296.77 897
4297.39 837
4298.01 876
4298.63 823
4299.25 830
4299.86 799
4300.48 916
4301.10 866
4301.72 782
4302.34 845
4302.96 904
4303.58 800
4304.19 779
4304.81 774
4305.43 777
4306.05 779
4306.67 708
4307.29 773
4307.91 812
4308.53 777
4309.15 791
4309.77 832
4310.38 824
4311.00 718
4311.62 837
4312.24 739
4312.86 737
4313.48 807
4314.10 863
4314.72 810
4315.34 740
4315.96 811
4316.58 880
4317.20 851
4317.82 847
4318.44 826
4319.06 796
4319.68 801
4320.30 851
4320.92 919
4321.54 913
4322.16 881
4322.78 832
4323.40 850
4324.02 1005
4324.64 873
4325.26 925
4325.88 917
4326.50 967
4327.12 907
4327.74 893
4328.36 945
4328.98 1088
4329.60 1010
4330.22 1074
4330.84 1095
4331.47 1027
4332.09 1037
4332.71 1130
4333.33 1164
4333.95 1358
4334.57 1475
4335.19 1450
4335.81 1810
4336.43 1978
4337.05 2045
4337.68 2047
4338.30 1941
4338.92 1975
4339.54 1999
4340.16 2154
4340.78 2019
4341.40 1936
4342.03 1943
4342.65 1937
4343.27 2113
4343.89 2344
4344.51 2499
4345.13 2741
4345.76 3007
4346.38 3131
4347.00 3246
4347.62 3315
4348.24 3456
4348.86 3257
4349.49 3106
4350.11 2684
4350.73 2462
4351.35 2229
4351.98 2035
4352.60 1636
4353.22 1499
4353.84 1418
4354.46 1242
4355.09 1326
4355.71 1402
4356.33 1342
4356.95 1292
4357.58 1257
4358.20 1226
4358.82 1266
4359.45 1240
4360.07 1295
4360.69 1273
4361.31 1261
4361.94 1222
4362.56 1179
4363.18 1076
4363.81 1108
4364.43 1114
4365.05 1188
4365.68 1209
4366.30 1079
4366.92 1112
4367.55 984
4368.17 1135
4368.79 969
4369.42 886
4370.04 935
4370.66 940
4371.29 945
4371.91 911
4372.53 906
4373.16 908
4373.78 852
4374.41 976
4375.03 932
4375.65 889
4376.28 991
4376.90 932
4377.53 1023
4378.15 878
4378.77 963
4379.40 1085
4380.02 920
4380.65 1014
4381.27 998
4381.89 936
4382.52 976
4383.14 1044
4383.77 1029
4384.39 946
4385.02 963
4385.64 880
4386.27 888
4386.89 904
4387.52 853
4388.14 890
4388.77 876
4389.39 864
4390.02 851
4390.64 930
4391.27 843
4391.89 775
4392.52 818
4393.14 825
4393.77 873
4394.39 848
4395.02 850
4395.64 876
4396.27 903
4396.89 771
4397.52 812
4398.14 799
4398.77 848
4399.39 877
4400.02 784
4400.65 781
4401.27 906
4401.90 903
4402.52 924
4403.15 860
4403.78 795
4404.40 839
4405.03 751
4405.65 814
4406.28 827
4406.91 873
4407.53 854
4408.16 878
4408.78 750
4409.41 785
4410.04 805
4410.66 853
4411.29 779
4411.92 808
4412.54 850
4413.17 912
4413.80 786
4414.42 730
4415.05 742
4415.68 810
4416.30 807
4416.93 793
4417.56 783
4418.18 824
4418.81 815
4419.44 816
4420.07 750
4420.69 745
4421.32 771
4421.95 750
4422.57 811
4423.20 745
4423.83 755
4424.46 828
4425.08 834
4425.71 777
4426.34 805
4426.97 818
4427.59 750
4428.22 783
4428.85 721
4429.48 725
4430.10 694
4430.73 640
4431.36 737
4431.99 723
4432.62 811
4433.24 771
4433.87 728
4434.50 777
4435.13 800
4435.76 979
4436.38 832
4437.01 853
4437.64 834
4438.27 768
4438.90 815
4439.53 787
4440.16 796
4440.78 738
4441.41 764
4442.04 864
4442.67 871
4443.30 903
4443.93 766
4444.56 793
4445.19 779
4445.81 797
4446.44 823
4447.07 864
4447.70 833
4448.33 847
4448.96 813
4449.59 880
4450.22 808
4450.85 859
4451.48 842
4452.11 834
4452.73 823
4453.36 963
4453.99 909
4454.62 940
4455.25 989
4455.88 960
4456.51 1002
4457.14 994
4457.77 1069
4458.40 942
4459.03 939
4459.66 871
4460.29 861
4460.92 859
4461.55 791
4462.18 789
4462.81 795
4463.44 786
4464.07 781
4464.70 747
4465.33 786
4465.96 678
4466.59 704
4467.22 791
4467.85 799
4468.48 829
4469.12 835
4469.75 840
4470.38 795
4471.01 774
4471.64 767
4472.27 832
4472.90 854
4473.53 775
4474.16 823
4474.79 915
4475.42 761
4476.05 715
4476.69 742
4477.32 740
4477.95 686
4478.58 732
4479.21 772
4479.84 832
4480.47 854
4481.10 778
4481.74 695
4482.37 674
4483.00 738
4483.63 802
4484.26 830
4484.89 898
4485.53 774
4486.16 752
4486.79 813
4487.42 835
4488.05 866
4488.68 806
4489.32 744
4489.95 787
4490.58 806
4491.21 812
4491.84 836
4492.48 858
4493.11 936
4493.74 812
4494.37 748
4495.01 800
4495.64 816
4496.27 861
4496.90 916
4497.54 831
4498.17 789
4498.80 856
4499.43 881
4500.07 1035
4500.70 1106
4501.33 1185
4501.97 1064
4502.60 1195
4503.23 1111
4503.86 1205
4504.50 1171
4505.13 1068
4505.76 964
4506.40 965
4507.03 858
4507.66 901
4508.30 858
4508.93 891
4509.56 874
4510.20 944
4510.83 913
4511.46 856
4512.10 796
4512.73 819
4513.37 868
4514.00 973
4514.63 937
4515.27 874
4515.90 852
4516.53 734
4517.17 778
4517.80 725
4518.44 834
4519.07 851
4519.70 780
4520.34 735
4520.97 673
4521.61 743
4522.24 695
4522.88 738
4523.51 707
4524.14 730
4524.78 736
4525.41 643
4526.05 721
4526.68 812
4527.32 710
4527.95 750
4528.59 781
4529.22 865
4529.86 796
4530.49 757
4531.13 831
4531.76 868
4532.40 780
4533.03 785
4533.67 979
4534.30 898
4534.94 799
4535.57 806
4536.21 744
4536.84 832
4537.48 795
4538.11 692
4538.75 722
4539.38 680
4540.02 764
4540.66 713
4541.29 641
4541.93 660
4542.56 695
4543.20 748
4543.83 761
4544.47 772
4545.11 727
4545.74 798
4546.38 699
4547.01 727
4547.65 699
4548.29 725
4548.92 717
4549.56 728
4550.19 833
4550.83 798
4551.47 714
4552.10 659
4552.74 689
4553.38 687
4554.01 735
4554.65 759
4555.29 684
4555.92 677
4556.56 677
4557.20 711
4557.83 691
4558.47 706
4559.11 711
4559.74 685
4560.38 661
4561.02 685
4561.66 695
4562.29 754
4562.93 740
4563.57 741
4564.20 711
4564.84 650
4565.48 756
4566.12 718
4566.75 664
4567.39 723
4568.03 752
4568.67 592
4569.30 695
4569.94 689
4570.58 651
4571.22 737
4571.85 764
4572.49 706
4573.13 667
4573.77 645
4574.41 761
4575.04 717
4575.68 658
4576.32 657
4576.96 685
4577.60 723
4578.23 784
4578.87 769
4579.51 736
4580.15 718
4580.79 762
4581.43 719
4582.06 749
4582.70 819
4583.34 855
4583.98 817
4584.62 734
4585.26 768
4585.90 891
4586.54 805
4587.17 832
4587.81 906
4588.45 979
4589.09 1105
4589.73 1271
4590.37 1225
4591.01 1291
4591.65 1305
4592.29 1381
4592.93 1451
4593.57 1327
4594.20 1298
4594.84 1252
4595.48 1135
4596.12 1118
4596.76 1008
4597.40 1035
4598.04 1025
4598.68 861
4599.32 923
4599.96 961
4600.60 922
4601.24 852
4601.88 907
4602.52 944
4603.16 982
4603.80 841
4604.44 902
4605.08 914
4605.72 879
4606.36 986
4607.00 959
4607.64 907
4608.28 882
4608.92 879
4609.56 844
4610.20 840
4610.84 681
4611.48 717
4612.12 762
4612.77 782
4613.41 766
4614.05 725
4614.69 704
4615.33 726
4615.97 758
4616.61 730
4617.25 657
4617.89 637
4618.53 745
4619.17 743
4619.82 712
4620.46 723
4621.10 732
4621.74 697
4622.38 715
4623.02 767
4623.66 855
4624.30 727
4624.95 704
4625.59 762
4626.23 762
4626.87 678
4627.51 745
4628.15 784
4628.80 752
4629.44 849
4630.08 772
4630.72 839
4631.36 804
4632.00 796
4632.65 833
4633.29 804
4633.93 765
4634.57 849
4635.22 841
4635.86 872
4636.50 798
4637.14 695
4637.78 771
4638.43 903
4639.07 796
4639.71 729
4640.35 760
4641.00 863
4641.64 810
4642.28 826
4642.93 817
4643.57 828
4644.21 847
4644.85 842
4645.50 819
4646.14 760
4646.78 688
4647.43 702
4648.07 654
4648.71 714
4649.36 701
4650.00 688
4650.64 705
4651.28 687
4651.93 699
4652.57 756
4653.22 814
4653.86 740
4654.50 659
4655.15 700
4655.79 680
4656.43 676
4657.08 723
4657.72 673
4658.36 712
4659.01 730
4659.65 722
4660.30 670
4660.94 674
4661.58 781
4662.23 745
4662.87 693
4663.52 758
4664.16 732
4664.80 758
4665.45 743
4666.09 696
4666.74 749
4667.38 725
4668.03 641
4668.67 605
4669.32 566
4669.96 621
4670.60 658
4671.25 649
4671.89 611
4672.54 616
4673.18 551
4673.83 640
4674.47 629
4675.12 621
4675.76 654
4676.41 557
4677.05 566
4677.70 622
4678.34 690
4678.99 713
4679.63 660
4680.28 656
4680.93 729
4681.57 740
4682.22 722
4682.86 740
4683.51 772
4684.15 770
4684.80 752
4685.44 693
4686.09 685
4686.74 674
4687.38 681
4688.03 748
4688.67 740
4689.32 670
4689.97 773
4690.61 769
4691.26 708
4691.90 722
4692.55 749
4693.20 795
4693.84 757
4694.49 848
4695.13 904
4695.78 876
4696.43 1033
4697.07 993
4697.72 1084
4698.37 1230
4699.01 1482
4699.66 1477
4700.31 1345
4700.95 1415
4701.60 1328
4702.25 1200
4702.89 1150
4703.54 960
4704.19 967
4704.84 933
4705.48 1014
4706.13 933
4706.78 848
4707.42 957
4708.07 1009
4708.72 953
4709.37 943
4710.01 870
4710.66 820
4711.31 958
4711.96 950
4712.60 903
4713.25 978
4713.90 885
4714.55 802
4715.19 1007
4715.84 937
4716.49 821
4717.14 781
4717.78 842
4718.43 828
4719.08 882
4719.73 893
4720.38 900
4721.02 762
4721.67 868
4722.32 831
4722.97 823
4723.62 875
4724.27 846
4724.91 953
4725.56 1001
4726.21 896
4726.86 928
4727.51 884
4728.16 834
4728.81 895
4729.45 951
4730.10 955
4730.75 965
4731.40 919
4732.05 832
4732.70 821
4733.35 809
4734.00 835
4734.65 914
4735.29 933
4735.94 768
4736.59 749
4737.24 757
4737.89 777
4738.54 794
4739.19 804
4739.84 844
4740.49 859
4741.14 877
4741.79 795
4742.44 826
4743.09 806
4743.74 822
4744.39 738
4745.04 750
4745.69 820
4746.34 862
4746.99 832
4747.64 777
4748.29 899
4748.94 853
4749.59 955
4750.24 940
4750.89 879
4751.54 902
4752.19 890
4752.84 941
4753.49 962
4754.14 948
4754.79 982
4755.44 858
4756.09 893
4756.74 982
4757.39 932
4758.04 832
4758.69 851
4759.34 719
4759.99 719
4760.64 737
4761.30 824
4761.95 776
4762.60 785
4763.25 825
4763.90 686
4764.55 737
4765.20 878
4765.85 882
4766.50 759
4767.16 845
4767.81 900
4768.46 830
4769.11 838
4769.76 891
4770.41 811
4771.06 742
4771.72 672
4772.37 681
4773.02 648
4773.67 784
4774.32 706
4774.97 771
4775.63 772
4776.28 749
4776.93 704
4777.58 726
4778.23 645
4778.89 775
4779.54 714
4780.19 644
4780.84 683
4781.50 733
4782.15 758
4782.80 731
4783.45 730
4784.11 732
4784.76 752
4785.41 716
4786.06 720
4786.72 753
4787.37 707
4788.02 718
4788.67 742
4789.33 739
4789.98 811
4790.63 830
4791.28 834
4791.94 708
4792.59 726
4793.24 730
4793.90 669
4794.55 717
4795.20 702
4795.86 666
4796.51 663
4797.16 659
4797.82 720
4798.47 691
4799.12 712
4799.78 720
4800.43 763
4801.08 675
4801.74 706
4802.39 753
4803.05 653
4803.70 765
4804.35 747
4805.01 750
4805.66 725
4806.31 731
4806.97 813
4807.62 732
4808.28 746
4808.93 737
4809.59 706
4810.24 847
4810.89 792
4811.55 773
4812.20 800
4812.86 831
4813.51 747
4814.17 729
4814.82 991
4815.48 858
4816.13 782
4816.78 700
4817.44 787
4818.09 748
4818.75 798
4819.40 837
4820.06 740
4820.71 803
4821.37 807
4822.02 857
4822.68 867
4823.33 774
4823.99 800
4824.64 916
4825.30 1020
4825.95 917
4826.61 856
4827.27 957
4827.92 933
4828.58 866
4829.23 943
4829.89 929
4830.54 1010
4831.20 938
4831.85 994
4832.51 938
4833.17 1004
4833.82 1011
4834.48 1011
4835.13 1074
4835.79 1071
4836.45 1060
4837.10 1136
4837.76 1036
4838.41 1109
4839.07 1201
4839.73 1252
4840.38 1167
4841.04 1224
4841.70 1149
4842.35 1168
4843.01 1174
4843.66 1154
4844.32 1336
4844.98 1371
4845.63 1355
4846.29 1483
4846.95 1651
4847.60 1629
4848.26 1872
4848.92 1989
4849.58 2083
4850.23 2104
4850.89 2344
4851.55 2341
4852.20 2244
4852.86 2254
4853.52 2196
4854.17 1921
4854.83 1798
4855.49 1889
4856.15 1842
4856.80 1904
4857.46 2067
4858.12 1944
4858.78 1864
4859.43 1963
4860.09 2032
4860.75 2045
4861.41 1874
4862.07 1834
4862.72 1820
4863.38 1830
4864.04 1825
4864.70 1717
4865.35 1737
4866.01 1724
4866.67 1673
4867.33 1763
4867.99 1894
4868.65 1686
4869.30 1729
4869.96 1586
4870.62 1593
4871.28 1735
4871.94 1666
4872.60 1450
4873.25 1457
4873.91 1583
4874.57 1544
4875.23 1578
4875.89 1521
4876.55 1602
4877.21 1577
4877.86 1594
4878.52 1695
4879.18 1701
4879.84 1634
4880.50 1651
4881.16 1550
4881.82 1537
4882.48 1393
4883.14 1303
4883.80 1333
4884.46 1306
4885.11 1268
4885.77 1191
4886.43 1216
4887.09 1254
4887.75 1364
4888.41 1360
4889.07 1397
4889.73 1496
4890.39 1457
4891.05 1395
4891.71 1428
4892.37 1510
4893.03 1479
4893.69 1506
4894.35 1453
4895.01 1354
4895.67 1314
4896.33 1346
4896.99 1292
4897.65 1310
4898.31 1274
4898.97 1201
4899.63 1176
4900.29 1175
4900.95 1164
4901.61 1105
4902.27 1067
4902.93 1206
4903.59 1184
4904.25 1153
4904.91 1033
4905.58 1025
4906.24 966
4906.90 1019
4907.56 1064
4908.22 1032
4908.88 1063
4909.54 957
4910.20 889
4910.86 990
4911.52 957
4912.18 977
4912.85 958
4913.51 902
4914.17 876
4914.83 901
4915.49 997
4916.15 958
4916.81 922
4917.48 893
4918.14 857
4918.80 860
4919.46 827
4920.12 835
4920.78 834
4921.45 826
4922.11 751
4922.77 867
4923.43 859
4924.09 899
4924.76 880
4925.42 864
4926.08 869
4926.74 880
4927.40 894
4928.07 945
4928.73 840
4929.39 763
4930.05 812
4930.72 733
4931.38 771
4932.04 779
4932.70 822
4933.37 799
4934.03 771
4934.69 826
4935.35 875
4936.02 897
4936.68 854
4937.34 813
4938.00 732
4938.67 821
4939.33 787
4939.99 855
4940.66 840
4941.32 749
4941.98 729
4942.65 776
4943.31 731
4943.97 689
4944.64 796
4945.30 827
4945.96 823
4946.63 709
4947.29 734
4947.95 877
4948.62 750
4949.28 770
4949.94 763
4950.61 782
4951.27 820
4951.94 853
4952.60 762
4953.26 787
4953.93 740
4954.59 793
4955.26 778
4955.92 785
4956.58 756
4957.25 794
4957.91 767
4958.58 843
4959.24 801
4959.90 856
4960.57 921
4961.23 895
4961.90 865
4962.56 919
4963.23 1017
4963.89 1068
4964.56 1055
4965.22 1116
4965.89 1196
4966.55 1124
4967.22 1139
4967.88 1055
4968.55 1047
4969.21 883
4969.88 831
4970.54 843
4971.21 819
4971.87 846
4972.54 819
4973.20 826
4973.87 894
4974.53 895
4975.20 924
4975.86 933
4976.53 861
4977.19 929
4977.86 1038
4978.52 1031
4979.19 926
4979.86 960
4980.52 873
4981.19 886
4981.85 853
4982.52 785
4983.19 812
4983.85 822
4984.52 862
4985.18 850
4985.85 754
4986.52 783
4987.18 829
4987.85 777
4988.51 810
4989.18 843
4989.85 803
4990.51 832
4991.18 843
4991.85 909
4992.51 882
4993.18 886
4993.85 847
4994.51 751
4995.18 781
4995.85 738
4996.51 731
4997.18 688
4997.85 662
4998.51 744
4999.18 725
4999.85 769
5000.51 716
5001.18 706
5001.85 740
5002.52 722
5003.18 694
5003.85 664
5004.52 753
5005.19 633
5005.85 653
5006.52 650
5007.19 627
5007.86 645
5008.52 671
5009.19 697
5009.86 670
5010.53 699
5011.19 685
5011.86 696
5012.53 756
5013.20 654
5013.87 706
5014.53 678
5015.20 663
5015.87 669
5016.54 703
5017.21 698
5017.87 686
5018.54 735
5019.21 701
5019.88 715
5020.55 753
5021.22 690
5021.88 733
5022.55 769
5023.22 753
5023.89 738
5024.56 715
5025.23 745
5025.90 841
5026.57 784
5027.23 787
5027.90 685
5028.57 780
5029.24 838
5029.91 703
5030.58 729
5031.25 705
5031.92 701
5032.59 749
5033.26 674
5033.93 617
5034.59 628
5035.26 610
5035.93 614
5036.60 659
5037.27 637
5037.94 593
5038.61 640
5039.28 654
5039.95 639
5040.62 617
5041.29 549
5041.96 612
5042.63 678
5043.30 628
5043.97 626
5044.64 604
5045.31 731
5045.98 650
5046.65 624
5047.32 716
5047.99 710
5048.66 756
5049.33 684
5050.00 665
5050.67 668
5051.34 709
5052.01 630
5052.68 617
5053.35 639
5054.03 677
5054.70 729
5055.37 630
5056.04 631
5056.71 638
5057.38 645
5058.05 677
5058.72 623
5059.39 608
5060.06 683
5060.73 679
5061.41 636
5062.08 704
5062.75 617
5063.42 702
5064.09 733
5064.76 678
5065.43 701
5066.10 619
5066.78 669
5067.45 635
5068.12 603
5068.79 640
5069.46 642
5070.13 661
5070.81 594
5071.48 599
5072.15 667
5072.82 636
5073.49 554
5074.17 609
5074.84 618
5075.51 654
5076.18 792
5076.85 801
5077.53 866
5078.20 864
5078.87 814
5079.54 834
5080.22 932
5080.89 900
5081.56 772
5082.23 816
5082.91 686
5083.58 768
5084.25 723
5084.92 715
5085.60 772
5086.27 704
5086.94 759
5087.61 681
5088.29 747
5088.96 830
5089.63 821
5090.31 835
5090.98 833
5091.65 891
5092.33 917
5093.00 899
5093.67 795
5094.35 735
5095.02 718
5095.69 806
5096.37 758
5097.04 744
5097.71 707
5098.39 644
5099.06 699
5099.73 735
5100.41 705
5101.08 738
5101.76 727
5102.43 784
5103.10 786
5103.78 779
5104.45 672
5105.12 797
5105.80 740
5106.47 770
5107.15 725
5107.82 712
5108.50 687
5109.17 748
5109.84 666
5110.52 756
5111.19 789
5111.87 668
5112.54 715
5113.22 732
5113.89 718
5114.57 691
5115.24 706
5115.92 725
5116.59 697
5117.27 731
5117.94 751
5118.61 732
5119.29 793
5119.96 807
5120.64 812
5121.31 835
5121.99 828
5122.67 762
5123.34 682
5124.02 787
5124.69 756
5125.37 711
5126.04 802
5126.72 695
5127.39 780
5128.07 855
5128.74 808
5129.42 815
5130.10 721
5130.77 814
5131.45 858
5132.12 859
5132.80 920
5133.47 800
5134.15 776
5134.83 855
5135.50 821
5136.18 663
5136.85 777
5137.53 742
5138.21 766
5138.88 821
5139.56 759
5140.24 746
5140.91 766
5141.59 840
5142.27 768
5142.94 759
5143.62 706
5144.30 790
5144.97 673
5145.65 706
5146.33 726
5147.00 659
5147.68 651
5148.36 629
5149.03 659
5149.71 599
5150.39 620
5151.06 619
5151.74 590
5152.42 579
5153.10 669
5153.77 587
5154.45 620
5155.13 592
5155.80 607
5156.48 636
5157.16 609
5157.84 593
5158.51 611
5159.19 631
5159.87 623
5160.55 581
5161.23 569
5161.90 585
5162.58 567
5163.26 611
5163.94 618
5164.61 683
5165.29 653
5165.97 598
5166.65 623
5167.33 789
5168.00 701
5168.68 657
5169.36 605
5170.04 660
5170.72 541
5171.40 566
5172.07 618
5172.75 626
5173.43 564
5174.11 576
5174.79 664
5175.47 610
5176.15 590
5176.83 654
5177.50 664
5178.18 537
5178.86 679
5179.54 704
5180.22 718
5180.90 634
5181.58 650
5182.26 698
5182.94 713
5183.62 715
5184.29 643
5184.97 722
5185.65 641
5186.33 592
5187.01 615
5187.69 682
5188.37 633
5189.05 617
5189.73 526
5190.41 623
5191.09 601
5191.77 596
5192.45 603
5193.13 626
5193.81 586
5194.49 611
5195.17 616
5195.85 600
5196.53 632
5197.21 648
5197.89 584
5198.57 541
5199.25 606
5199.93 600
5200.61 637
5201.29 697
5201.97 763
5202.65 618
5203.33 595
5204.01 685
5204.69 611
5205.37 702
5206.05 743
5206.73 716
5207.42 608
5208.10 718
5208.78 688
5209.46 712
5210.14 738
5210.82 753
5211.50 704
5212.18 708
5212.86 750
5213.54 697
5214.23 728
5214.91 751
5215.59 740
5216.27 745
5216.95 850
5217.63 805
5218.31 795
5219.00 748
5219.68 961
5220.36 848
5221.04 794
5221.72 745
5222.40 783
5223.09 785
5223.77 706
5224.45 744
5225.13 754
5225.81 732
5226.50 681
5227.18 705
5227.86 734
5228.54 711
5229.22 687
5229.91 699
5230.59 718
5231.27 717
5231.95 739
5232.64 716
5233.32 721
5234.00 684
5234.68 681
5235.37 693
5236.05 751
5236.73 768
5237.41 833
5238.10 840
5238.78 841
5239.46 861
5240.14 787
5240.83 923
5241.51 945
5242.19 848
5242.88 790
5243.56 729
5244.24 767
5244.93 724
5245.61 641
5246.29 730
5246.98 785
5247.66 741
5248.34 706
5249.03 780
5249.71 819
5250.39 875
5251.08 880
5251.76 815
5252.44 842
5253.13 769
5253.81 763
5254.50 842
5255.18 806
5255.86 832
5256.55 726
5257.23 694
5257.92 655
5258.60 669
5259.28 720
5259.97 769
5260.65 681
5261.34 770
5262.02 718
5262.71 719
5263.39 763
5264.07 795
5264.76 821
5265.44 761
5266.13 740
5266.81 732
5267.50 740
5268.18 721
5268.87 670
5269.55 697
5270.24 695
5270.92 787
5271.61 722
5272.29 680
5272.98 688
5273.66 728
5274.35 750
5275.03 681
5275.72 705
5276.40 805
5277.09 645
5277.77 683
5278.46 772
5279.14 696
5279.83 796
5280.52 715
5281.20 763
5281.89 773
5282.57 793
5283.26 860
5283.94 754
5284.63 768
5285.32 677
5286.00 675
5286.69 702
5287.37 693
5288.06 648
5288.75 679
5289.43 612
5290.12 679
5290.80 678
5291.49 621
5292.18 577
5292.86 675
5293.55 688
5294.24 654
5294.92 595
5295.61 609
5296.30 612
5296.98 748
5297.67 729
5298.36 644
5299.04 677
5299.73 762
5300.42 756
5301.10 835
5301.79 769
5302.48 796
5303.16 791
5303.85 768
5304.54 805
5305.22 773
5305.91 847
5306.60 900
5307.29 769
5307.97 772
5308.66 746
5309.35 887
5310.04 963
5310.72 948
5311.41 964
5312.10 1048
5312.79 1143
5313.47 998
5314.16 823
5314.85 1021
5315.54 933
5316.23 939
5316.91 904
5317.60 910
5318.29 987
5318.98 972
5319.67 925
5320.35 952
5321.04 994
5321.73 997
5322.42 986
5323.11 990
5323.79 892
5324.48 856
5325.17 893
5325.86 834
5326.55 733
5327.24 677
5327.93 698
5328.61 677
5329.30 598
5329.99 680
5330.68 705
5331.37 778
5332.06 670
5332.75 661
5333.44 689
5334.13 637
5334.81 653
5335.50 622
5336.19 696
5336.88 703
5337.57 747
5338.26 683
5338.95 640
5339.64 669
5340.33 640
5341.02 687
5341.71 703
5342.40 707
5343.09 696
5343.78 798
5344.47 759
5345.16 728
5345.85 709
5346.54 739
5347.22 677
5347.91 641
5348.60 724
5349.29 804
5349.98 739
5350.67 634
5351.37 725
5352.06 656
5352.75 705
5353.44 763
5354.13 687
5354.82 705
5355.51 726
5356.20 667
5356.89 697
5357.58 640
5358.27 623
5358.96 611
5359.65 696
5360.34 662
5361.03 684
5361.72 709
5362.41 651
5363.10 694
5363.80 636
5364.49 690
5365.18 665
5365.87 567
5366.56 642
5367.25 660
5367.94 678
5368.63 603
5369.32 640
5370.02 639
5370.71 654
5371.40 611
5372.09 680
5372.78 679
5373.47 692
5374.16 585
5374.86 687
5375.55 700
5376.24 639
5376.93 636
5377.62 638
5378.32 618
5379.01 615
5379.70 670
5380.39 581
5381.08 590
5381.78 546
5382.47 573
5383.16 609
5383.85 661
5384.54 611
5385.24 549
5385.93 554
5386.62 592
5387.31 606
5388.01 576
5388.70 580
5389.39 686
5390.08 677
5390.78 688
5391.47 708
5392.16 769
5392.85 696
5393.55 711
5394.24 689
5394.93 701
5395.63 656
5396.32 636
5397.01 600
5397.71 635
5398.40 515
5399.09 618
5399.79 649
5400.48 549
5401.17 610
5401.87 574
5402.56 571
5403.25 550
5403.95 546
5404.64 530
5405.33 579
5406.03 661
5406.72 584
5407.41 600
5408.11 652
5408.80 653
5409.50 550
5410.19 567
5410.88 589
5411.58 616
5412.27 697
5412.97 615
5413.66 640
5414.35 634
5415.05 606
5415.74 712
5416.44 689
5417.13 667
5417.83 640
5418.52 615
5419.21 629
5419.91 608
5420.60 643
5421.30 625
5421.99 669
5422.69 685
5423.38 713
5424.08 705
5424.77 681
5425.47 675
5426.16 608
5426.86 635
5427.55 606
5428.25 611
5428.94 662
5429.64 758
5430.33 690
5431.03 677
5431.72 793
5432.42 719
5433.11 777
5433.81 796
5434.50 802
5435.20 737
5435.90 782
5436.59 847
5437.29 854
5437.98 830
5438.68 785
5439.37 774
5440.07 800
5440.77 856
5441.46 749
5442.16 682
5442.85 727
5443.55 779
5444.25 754
5444.94 804
5445.64 757
5446.34 746
5447.03 792
5447.73 866
5448.42 849
5449.12 820
5449.82 815
5450.51 832
5451.21 868
5451.91 901
5452.60 848
5453.30 801
5454.00 833
5454.69 841
5455.39 793
5456.09 774
5456.78 792
5457.48 773
5458.18 860
5458.88 924
5459.57 886
5460.27 877
5460.97 782
5461.66 749
5462.36 854
5463.06 881
5463.76 700
5464.45 736
5465.15 850
5465.85 923
5466.55 842
5467.24 848
5467.94 917
5468.64 854
5469.34 804
5470.03 812
5470.73 894
5471.43 901
5472.13 908
5472.83 883
5473.52 872
5474.22 973
5474.92 971
5475.62 987
5476.32 1033
5477.01 1087
5477.71 1222
5478.41 1283
5479.11 1397
5479.81 1579
5480.51 1708
5481.20 1754
5481.90 1907
5482.60 1769
5483.30 1698
5484.00 1664
5484.70 1486
5485.40 1359
5486.09 1237
5486.79 1118
5487.49 1120
5488.19 1141
5488.89 1163
5489.59 1099
5490.29 1144
5490.99 1065
5491.69 1088
5492.39 1209
5493.09 1143
5493.78 1065
5494.48 1221
5495.18 1293
5495.88 1322
5496.58 1310
5497.28 1482
5497.98 1548
5498.68 1807
5499.38 2026
5500.08 2106
5500.78 2282
5501.48 2411
5502.18 2589
5502.88 2615
5503.58 2370
5504.28 2197
5504.98 1926
5505.68 1663
5506.38 1547
5507.08 1369
5507.78 1268
5508.48 1224
5509.18 1209
5509.88 1128
5510.58 1114
5511.28 1056
5511.98 1068
5512.68 1043
5513.38 992
5514.08 1102
5514.78 1039
5515.48 1080
5516.18 1174
5516.89 1040
5517.59 950
5518.29 987
5518.99 1017
5519.69 960
5520.39 930
5521.09 941
5521.79 969
5522.49 934
5523.19 933
5523.90 830
5524.60 806
5525.30 776
5526.00 745
5526.70 885
5527.40 883
5528.10 831
5528.81 812
5529.51 790
5530.21 936
5530.91 870
5531.61 790
5532.31 797
5533.02 781
5533.72 811
5534.42 831
5535.12 792
5535.82 748
5536.52 782
5537.23 783
5537.93 710
5538.63 743
5539.33 829
5540.04 892
5540.74 832
5541.44 828
5542.14 854
5542.84 723
5543.55 791
5544.25 796
5544.95 746
5545.65 675
5546.36 726
5547.06 691
5547.76 764
5548.47 665
5549.17 735
5549.87 691
5550.57 654
5551.28 662
5551.98 745
5552.68 768
5553.39 728
5554.09 709
5554.79 651
5555.50 699
5556.20 704
5556.90 746
5557.61 732
5558.31 659
5559.01 621
5559.72 709
5560.42 761
5561.12 717
5561.83 689
5562.53 715
5563.23 768
5563.94 776
5564.64 797
5565.35 808
5566.05 816
5566.75 792
5567.46 685
5568.16 758
5568.86 705
5569.57 673
5570.27 659
5570.98 628
5571.68 640
5572.39 632
5573.09 638
5573.79 717
5574.50 645
5575.20 657
5575.91 712
5576.61 714
5577.32 701
5578.02 658
5578.73 674
5579.43 652
5580.14 667
5580.84 640
5581.55 687
5582.25 720
5582.96 637
5583.66 674
5584.37 708
5585.07 685
5585.78 637
5586.48 740
5587.19 713
5587.89 619
5588.60 716
5589.30 647
5590.01 642
5590.71 641
5591.42 623
5592.12 640
5592.83 684
5593.53 607
5594.24 625
5594.95 631
5595.65 638
5596.36 669
5597.06 685
5597.77 633
5598.48 653
5599.18 687
5599.89 679
5600.59 695
5601.30 650
5602.01 685
5602.71 676
5603.42 671
5604.12 658
5604.83 672
5605.54 656
5606.24 649
5606.95 601
5607.66 625
5608.36 595
5609.07 613
5609.78 631
5610.48 593
5611.19 716
5611.90 675
5612.60 676
5613.31 676
5614.02 608
5614.72 610
5615.43 553
5616.14 568
5616.85 571
5617.55 551
5618.26 604
5618.97 664
5619.67 600
5620.38 642
5621.09 616
5621.80 678
5622.50 624
5623.21 620
5623.92 599
5624.63 600
5625.33 605
5626.04 601
5626.75 630
5627.46 718
5628.16 733
5628.87 725
5629.58 712
5630.29 719
5631.00 693
5631.70 732
5632.41 739
5633.12 761
5633.83 679
5634.54 690
5635.24 730
5635.95 662
5636.66 682
5637.37 729
5638.08 673
5638.79 707
5639.50 704
5640.20 776
5640.91 707
5641.62 772
5642.33 834
5643.04 818
5643.75 933
5644.46 829
5645.17 772
5645.87 742
5646.58 678
5647.29 686
5648.00 606
5648.71 649
5649.42 645
5650.13 702
5650.84 701
5651.55 721
5652.26 734
5652.97 656
5653.67 741
5654.38 789
5655.09 762
5655.80 755
5656.51 983
5657.22 1049
5657.93 1031
5658.64 1021
5659.35 1049
5660.06 1076
5660.77 1081
5661.48 987
5662.19 966
5662.90 875
5663.61 879
5664.32 922
5665.03 806
5665.74 705
5666.45 663
5667.16 747
5667.87 744
5668.58 736
5669.29 731
5670.00 715
5670.71 662
5671.42 666
5672.14 765
5672.85 715
5673.56 582
5674.27 658
5674.98 751
5675.69 709
5676.40 742
5677.11 702
5677.82 730
5678.53 692
5679.24 680
5679.95 659
5680.67 670
5681.38 709
5682.09 761
5682.80 716
5683.51 701
5684.22 712
5684.93 641
5685.64 706
5686.36 689
5687.07 675
5687.78 672
5688.49 655
5689.20 693
5689.91 661
5690.63 651
5691.34 693
5692.05 640
5692.76 626
5693.47 651
5694.18 657
5694.90 668
5695.61 659
5696.32 601
5697.03 689
5697.75 683
5698.46 631
5699.17 601
5699.88 567
5700.59 556
5701.31 551
5702.02 553
5702.73 591
5703.44 606
5704.16 700
5704.87 699
5705.58 678
5706.29 724
5707.01 644
5707.72 589
5708.43 569
5709.15 567
5709.86 597
5710.57 614
5711.28 562
5712.00 620
5712.71 656
5713.42 573
5714.14 602
5714.85 580
5715.56 548
5716.28 539
5716.99 596
5717.70 616
5718.42 541
5719.13 517
5719.84 587
5720.56 630
5721.27 609
5721.99 584
5722.70 641
5723.41 560
5724.13 570
5724.84 537
5725.55 577
5726.27 651
5726.98 669
5727.70 697
5728.41 662
5729.12 645
5729.84 689
5730.55 730
5731.27 641
5731.98 654
5732.70 687
5733.41 578
5734.13 597
5734.84 617
5735.55 569
5736.27 639
5736.98 587
5737.70 597
5738.41 560
5739.13 518
5739.84 547
5740.56 563
5741.27 572
5741.99 552
5742.70 567
5743.42 628
5744.13 565
5744.85 483
5745.56 533
5746.28 549
5746.99 607
5747.71 539
5748.42 509
5749.14 554
5749.85 565
5750.57 522
5751.29 537
5752.00 504
5752.72 452
5753.43 497
5754.15 529
5754.86 523
5755.58 528
5756.30 512
5757.01 498
5757.73 535
5758.44 515
5759.16 540
5759.87 559
5760.59 541
5761.31 465
5762.02 520
5762.74 553
5763.46 546
5764.17 588
5764.89 521
5765.60 553
5766.32 519
5767.04 496
5767.75 581
5768.47 585
5769.19 553
5769.90 557
5770.62 608
5771.34 611
5772.05 541
5772.77 566
5773.49 566
5774.21 589
5774.92 589
5775.64 568
5776.36 574
5777.07 600
5777.79 538
5778.51 529
5779.23 535
5779.94 543
5780.66 547
5781.38 667
5782.09 615
5782.81 563
5783.53 595
5784.25 624
5784.96 666
5785.68 640
5786.40 659
5787.12 614
5787.84 620
5788.55 617
5789.27 567
5789.99 595
5790.71 587
5791.43 655
5792.14 686
5792.86 694
5793.58 605
5794.30 659
5795.02 654
5795.73 660
5796.45 634
5797.17 638
5797.89 714
5798.61 805
5799.33 901
5800.05 1033
5800.76 1069
5801.48 1067
5802.20 1419
5802.92 1497
5803.64 1324
5804.36 1326
5805.08 1359
5805.80 1258
5806.51 1149
5807.23 1031
5807.95 936
5808.67 849
5809.39 882
5810.11 718
5810.83 676
5811.55 719
5812.27 701
5812.99 653
5813.71 772
5814.43 765
5815.14 852
5815.86 822
5816.58 773
5817.30 771
5818.02 811
5818.74 794
5819.46 724
5820.18 720
5820.90 673
5821.62 744
5822.34 825
5823.06 738
5823.78 771
5824.50 713
5825.22 635
5825.94 673
5826.66 687
5827.38 678
5828.10 637
5828.82 642
5829.54 692
5830.26 747
5830.98 721
5831.71 625
5832.43 701
5833.15 652
5833.87 583
5834.59 602
5835.31 655
5836.03 651
5836.75 660
5837.47 691
5838.19 666
5838.91 638
5839.63 632
5840.36 590
5841.08 572
5841.80 618
5842.52 650
5843.24 723
5843.96 677
5844.68 630
5845.40 544
5846.13 515
5846.85 645
5847.57 598
5848.29 659
5849.01 658
5849.73 603
5850.45 651
5851.18 671
5851.90 597
5852.62 593
5853.34 696
5854.06 723
5854.79 676
5855.51 685
5856.23 638
5856.95 600
5857.67 604
5858.40 593
5859.12 622
5859.84 564
5860.56 603
5861.28 573
5862.01 570
5862.73 629
5863.45 558
5864.17 580
5864.90 612
5865.62 564
5866.34 668
5867.07 665
5867.79 693
5868.51 672
5869.23 726
5869.96 675
5870.68 593
5871.40 665
5872.13 701
5872.85 672
5873.57 620
5874.29 637
5875.02 617
5875.74 670
5876.46 645
5877.19 683
5877.91 625
5878.63 599
5879.36 641
5880.08 669
5880.81 663
5881.53 713
5882.25 695
5882.98 742
5883.70 694
5884.42 646
5885.15 661
5885.87 698
5886.60 711
5887.32 739
5888.04 678
5888.77 707
5889.49 719
5890.22 693
5890.94 599
5891.66 680
5892.39 685
5893.11 658
5893.84 622
5894.56 680
5895.29 638
5896.01 627
5896.73 599
5897.46 636
5898.18 591
5898.91 573
5899.63 646
5900.36 619
5901.08 588
5901.81 602
5902.53 612
5903.26 647
5903.98 647
5904.71 678
5905.43 659
5906.16 630
5906.88 631
5907.61 668
5908.33 662
5909.06 627
5909.78 712
5910.51 676
5911.23 715
5911.96 696
5912.69 666
5913.41 614
5914.14 653
5914.86 723
5915.59 710
5916.31 674
5917.04 650
5917.77 654
5918.49 652
5919.22 653
5919.94 693
5920.67 716
5921.39 725
5922.12 739
5922.85 696
5923.57 667
5924.30 728
5925.03 705
5925.75 748
5926.48 713
5927.20 675
5927.93 741
5928.66 801
5929.38 741
5930.11 780
5930.84 751
5931.56 768
5932.29 737
5933.02 809
5933.74 748
5934.47 774
5935.20 903
5935.93 832
5936.65 809
5937.38 909
5938.11 950
5938.83 827
5939.56 828
5940.29 845
5941.02 869
5941.74 944
5942.47 969
5943.20 959
5943.92 993
5944.65 994
5945.38 990
5946.11 937
5946.83 1086
5947.56 1067
5948.29 1093
5949.02 1227
5949.75 1198
5950.47 1271
5951.20 1276
5951.93 1381
5952.66 1462
5953.39 1493
5954.11 1494
5954.84 1409
5955.57 1375
5956.30 1420
5957.03 1339
5957.75 1282
5958.48 1300
5959.21 1327
5959.94 1345
5960.67 1321
5961.40 1421
5962.12 1381
5962.85 1524
5963.58 1603
5964.31 1799
5965.04 1995
5965.77 2060
5966.50 2467
5967.23 2713
5967.95 2538
5968.68 2585
5969.41 2532
5970.14 2452
5970.87 2121
5971.60 1972
5972.33 1961
5973.06 1802
5973.79 1661
5974.52 1593
5975.25 1604
5975.98 1536
5976.71 1692
5977.43 1687
5978.16 1623
5978.89 1669
5979.62 1704
5980.35 1802
5981.08 1951
5981.81 1959
5982.54 1856
5983.27 1869
5984.00 1817
5984.73 1856
5985.46 1952
5986.19 1885
5986.92 1882
5987.65 1909
5988.38 1846
5989.11 1704
5989.84 1841
5990.57 1829
5991.30 1729
5992.03 1795
5992.76 1667
5993.49 1775
5994.22 1798
5994.96 1779
5995.69 1898
5996.42 1881
5997.15 2037
5997.88 1855
5998.61 1846
5999.34 1892
6000.07 2007
6000.80 2077
6001.53 2052
6002.26 1949
6002.99 1889
6003.73 1919
6004.46 1960
6005.19 1914
6005.92 1988
6006.65 1957
6007.38 2089
6008.11 2216
6008.84 2536
6009.58 2755
6010.31 3302
6011.04 3912
6011.77 4354
6012.50 4974
6013.23 5489
6013.97 5844
6014.70 6275
6015.43 6222
6016.16 6058
6016.89 5827
6017.62 5515
6018.36 4835
6019.09 4031
6019.82 3529
6020.55 3254
6021.29 2666
6022.02 2462
6022.75 2223
6023.48 1919
6024.21 1778
6024.95 1736
6025.68 1626
6026.41 1639
6027.14 1586
6027.88 1608
6028.61 1570
6029.34 1411
6030.07 1515
6030.81 1521
6031.54 1482
6032.27 1425
6033.01 1455
6033.74 1399
6034.47 1391
6035.20 1299
6035.94 1403
6036.67 1444
6037.40 1494
6038.14 1485
6038.87 1535
6039.60 1542
6040.34 1510
6041.07 1553
6041.80 1594
6042.54 1743
6043.27 1701
6044.00 1643
6044.74 1708
6045.47 1789
6046.21 1786
6046.94 1843
6047.67 1843
6048.41 2001
6049.14 1950
6049.87 1956
6050.61 2189
6051.34 2395
6052.08 2529
6052.81 2683
6053.54 2963
6054.28 2863
6055.01 2740
6055.75 2761
6056.48 2473
6057.22 2208
6057.95 2157
6058.68 1947
6059.42 1836
6060.15 1712
6060.89 1720
6061.62 1678
6062.36 1664
6063.09 1576
6063.83 1571
6064.56 1605
6065.30 1559
6066.03 1623
6066.77 1706
6067.50 1549
6068.24 1560
6068.97 1507
6069.71 1532
6070.44 1524
6071.18 1425
6071.91 1421
6072.65 1391
6073.38 1375
6074.12 1418
6074.85 1293
6075.59 1225
6076.32 1213
6077.06 1232
6077.80 1282
6078.53 1305
6079.27 1252
6080.00 1281
6080.74 1241
6081.47 1341
6082.21 1263
6082.95 1222
6083.68 1183
6084.42 1160
6085.15 1134
6085.89 1123
6086.63 1203
6087.36 1142
6088.10 1124
6088.83 1171
6089.57 1175
6090.31 1157
6091.04 1099
6091.78 1108
6092.52 1074
6093.25 1128
6093.99 1151
6094.73 1034
6095.46 1007
6096.20 1056
6096.94 1050
6097.67 1000
6098.41 1023
6099.15 1072
6099.88 999
6100.62 1021
6101.36 990
6102.10 993
6102.83 984
6103.57 1004
6104.31 965
6105.04 995
6105.78 986
6106.52 1004
6107.26 911
6107.99 940
6108.73 829
6109.47 819
6110.21 1008
6110.94 1026
6111.68 1040
6112.42 988
6113.16 1014
6113.89 1073
6114.63 970
6115.37 960
6116.11 982
6116.85 1062
6117.58 1089
6118.32 963
6119.06 1031
6119.80 1030
6120.54 994
6121.27 986
6122.01 919
6122.75 1007
6123.49 1020
6124.23 1012
6124.97 959
6125.70 1047
6126.44 1020
6127.18 1011
6127.92 1054
6128.66 1022
6129.40 1105
6130.14 1096
6130.88 1097
6131.61 1122
6132.35 1061
6133.09 1041
6133.83 1015
6134.57 983
6135.31 1003
6136.05 918
6136.79 1074
6137.53 1079
6138.27 1094
6139.01 1080
6139.74 1027
6140.48 974
6141.22 1038
6141.96 1038
6142.70 1035
6143.44 1049
6144.18 1073
6144.92 1049
6145.66 1047
6146.40 997
6147.14 1000
6147.88 1019
6148.62 1022
6149.36 1058
6150.10 973
6150.84 1015
6151.58 1007
6152.32 1127
6153.06 1059
6153.80 1120
6154.54 1069
6155.28 1119
6156.02 1097
6156.76 991
6157.50 1051
6158.24 1010
6158.98 1092
6159.72 1201
6160.46 1135
6161.21 1062
6161.95 1189
6162.69 1227
6163.43 1205
6164.17 1295
6164.91 1299
6165.65 1507
6166.39 1593
6167.13 1553
6167.87 1588
6168.61 1601
6169.36 1619
6170.10 1526
6170.84 1609
6171.58 1561
6172.32 1563
6173.06 1503
6173.80 1506
6174.54 1339
6175.29 1434
6176.03 1514
6176.77 1451
6177.51 1416
6178.25 1452
6178.99 1376
6179.74 1459
6180.48 1476
6181.22 1478
6181.96 1501
6182.70 1520
6183.45 1467
6184.19 1576
6184.93 1624
6185.67 1500
6186.41 1517
6187.16 1508
6187.90 1544
6188.64 1464
6189.38 1465
6190.12 1539
6190.87 1645
6191.61 1675
6192.35 1642
6193.09 1705
6193.84 1873
6194.58 1907
6195.32 1920
6196.07 1973
6196.81 1969
6197.55 1916
6198.29 1982
6199.04 1881
6199.78 1951
6200.52 1831
6201.27 1889
6202.01 2010
6202.75 2215
6203.50 2374
6204.24 2607
6204.98 3149
6205.73 3713
6206.47 4754
6207.21 5593
6207.96 6826
6208.70 8085
6209.44 9146
6210.19 9890
6210.93 10474
6211.67 10452
6212.42 9928
6213.16 8944
6213.90 7748
6214.65 6546
6215.39 5541
6216.14 4444
6216.88 3687
6217.62 3096
6218.37 2741
6219.11 2380
6219.86 2192
6220.60 2110
6221.35 1998
6222.09 1915
6222.83 1893
6223.58 1913
6224.32 1922
6225.07 1897
6225.81 1834
6226.56 1758
6227.30 1689
6228.05 1671
6228.79 1681
6229.53 1687
6230.28 1578
6231.02 1449
6231.77 1347
6232.51 1408
6233.26 1344
6234.00 1380
6234.75 1417
6235.49 1407
6236.24 1560
6236.98 1820
6237.73 1905
6238.48 2007
6239.22 2162
6239.97 2269
6240.71 2270
6241.46 2357
6242.20 2399
6242.95 2100
6243.69 1977
6244.44 1921
6245.18 1799
6245.93 1790
6246.68 1743
6247.42 1752
6248.17 1709
6248.91 1726
6249.66 1941
6250.41 1874
6251.15 1800
6251.90 1642
6252.64 1599
6253.39 1641
6254.14 1591
6254.88 1646
6255.63 1533
6256.38 1418
6257.12 1391
6257.87 1478
6258.61 1442
6259.36 1394
6260.11 1431
6260.85 1404
6261.60 1373
6262.35 1331
6263.09 1336
6263.84 1306
6264.59 1253
6265.34 1279
6266.08 1315
6266.83 1284
6267.58 1265
6268.32 1293
6269.07 1277
6269.82 1229
6270.56 1185
6271.31 1291
6272.06 1356
6272.81 1312
6273.55 1162
6274.30 1205
6275.05 1182
6275.80 1298
6276.54 1297
6277.29 1286
6278.04 1368
6278.79 1450
6279.53 1456
6280.28 1384
6281.03 1454
6281.78 1438
6282.53 1399
6283.27 1257
6284.02 1229
6284.77 1215
6285.52 1179
6286.27 1120
6287.01 1084
6287.76 1116
6288.51 1100
6289.26 1157
6290.01 1114
6290.76 1062
6291.50 1053
6292.25 979
6293.00 995
6293.75 985
6294.50 1007
6295.25 1020
6296.00 911
6296.74 956
6297.49 1062
6298.24 936
6298.99 996
6299.74 1068
6300.49 942
6301.24 848
6301.99 1002
6302.74 1005
6303.49 964
6304.23 946
6304.98 910
6305.73 922
6306.48 955
6307.23 863
6307.98 979
6308.73 910
6309.48 955
6310.23 999
6310.98 1020
6311.73 1069
6312.48 1121
6313.23 1091
6313.98 1055
6314.73 1060
6315.48 1012
6316.23 1025
6316.98 1030
6317.73 965
6318.48 1032
6319.23 915
6319.98 986
6320.73 988
6321.48 1009
6322.23 952
6322.98 910
6323.73 971
6324.48 804
6325.23 775
6325.98 881
6326.73 863
6327.48 833
6328.23 830
6328.98 782
6329.73 826
6330.49 801
6331.24 857
6331.99 816
6332.74 807
6333.49 821
6334.24 772
6334.99 741
6335.74 734
6336.49 779
6337.24 775
6338.00 794
6338.75 841
6339.50 834
6340.25 788
6341.00 851
6341.75 831
6342.50 821
6343.25 814
6344.01 776
6344.76 759
6345.51 811
6346.26 782
6347.01 736
6347.77 917
6348.52 906
6349.27 904
6350.02 1019
6350.77 1004
6351.52 1034
6352.28 1103
6353.03 1105
6353.78 1045
6354.53 1091
6355.29 1067
6356.04 998
6356.79 1064
6357.54 951
6358.29 929
6359.05 901
6359.80 858
6360.55 850
6361.30 917
6362.06 824
6362.81 808
6363.56 842
6364.32 876
6365.07 897
6365.82 900
6366.57 887
6367.33 890
6368.08 857
6368.83 933
6369.59 997
6370.34 948
6371.09 933
6371.85 882
6372.60 936
6373.35 909
6374.11 821
6374.86 827
6375.61 857
6376.37 790
6377.12 895
6377.87 870
6378.63 889
6379.38 828
6380.13 832
6380.89 840
6381.64 855
6382.40 865
6383.15 920
6383.90 894
6384.66 833
6385.41 840
6386.17 763
6386.92 780
6387.67 829
6388.43 787
6389.18 734
6389.94 771
6390.69 813
6391.45 765
6392.20 802
6392.95 845
6393.71 729
6394.46 776
6395.22 829
6395.97 811
6396.73 803
6397.48 816
6398.24 799
6398.99 821
6399.75 718
6400.50 727
6401.26 807
6402.01 807
6402.77 844
6403.52 850
6404.28 816
6405.03 792
6405.79 842
6406.54 819
6407.30 834
6408.05 909
6408.81 851
6409.56 900
6410.32 952
6411.08 993
6411.83 995
6412.59 956
6413.34 967
6414.10 909
6414.85 913
6415.61 899
6416.37 849
6417.12 915
6417.88 844
6418.63 756
6419.39 786
6420.15 897
6420.90 829
6421.66 799
6422.41 781
6423.17 789
6423.93 724
6424.68 759
6425.44 828
6426.20 789
6426.95 802
6427.71 780
6428.47 831
6429.22 757
6429.98 775
6430.73 759
6431.49 701
6432.25 739
6433.01 748
6433.76 751
6434.52 704
6435.28 727
6436.03 731
6436.79 778
6437.55 707
6438.30 715
6439.06 720
6439.82 744
6440.58 704
6441.33 706
6442.09 723
6442.85 697
6443.61 673
6444.36 707
6445.12 774
6445.88 767
6446.64 717
6447.39 717
6448.15 766
6448.91 789
6449.67 750
6450.42 742
6451.18 777
6451.94 761
6452.70 702
6453.46 725
6454.21 759
6454.97 774
6455.73 830
6456.49 767
6457.25 732
6458.01 769
6458.76 806
6459.52 785
6460.28 766
6461.04 813
6461.80 774
6462.56 842
6463.32 794
6464.07 805
6464.83 913
6465.59 882
6466.35 905
6467.11 863
6467.87 827
6468.63 883
6469.39 859
6470.15 971
6470.90 995
6471.66 1022
6472.42 972
6473.18 899
6473.94 880
6474.70 866
6475.46 967
6476.22 913
6476.98 920
6477.74 913
6478.50 942
6479.26 981
6480.02 1021
6480.78 912
6481.54 957
6482.30 997
6483.06 1083
6483.82 1004
6484.58 1102
6485.34 1145
6486.10 1088
6486.86 1177
6487.62 1232
6488.38 1195
6489.14 1106
6489.90 1150
6490.66 1243
6491.42 1222
6492.18 1274
6492.94 1268
6493.70 1293
6494.46 1279
6495.22 1320
6495.98 1449
6496.74 1386
6497.50 1505
6498.26 1448
6499.02 1407
6499.78 1525
6500.54 1522
6501.30 1507
6502.06 1373
6502.83 1375
6503.59 1456
6504.35 1429
6505.11 1356
6505.87 1485
6506.63 1480
6507.39 1518
6508.15 1613
6508.91 1587
6509.68 1681
6510.44 1594
6511.20 1633
6511.96 1605
6512.72 1677
6513.48 1746
6514.25 1805
6515.01 1730
6515.77 1792
6516.53 1692
6517.29 1620
6518.05 1643
6518.82 1712
6519.58 1779
6520.34 1828
6521.10 1874
6521.86 1994
6522.63 2109
6523.39 2329
6524.15 2540
6524.91 2714
6525.67 3003
6526.44 3263
6527.20 3659
6527.96 3961
6528.72 4101
6529.49 4171
6530.25 4105
6531.01 4053
6531.77 3996
6532.54 4225
6533.30 4516
6534.06 4885
6534.83 5319
6535.59 6209
6536.35 7030
6537.11 7350
6537.88 7788
6538.64 7950
6539.40 7452
6540.17 6806
6540.93 5750
6541.69 5124
6542.46 4505
6543.22 3516
6543.98 2930
6544.75 2543
6545.51 2189
6546.27 1895
6547.04 1793
6547.80 1588
6548.56 1617
6549.33 1593
6550.09 1571
6550.86 1527
6551.62 1625
6552.38 1519
6553.15 1495
6553.91 1431
6554.67 1352
6555.44 1404
6556.20 1323
6556.97 1381
6557.73 1357
6558.50 1354
6559.26 1204
6560.02 1264
6560.79 1309
6561.55 1462
6562.32 1501
6563.08 1548
6563.85 1583
6564.61 1546
6565.37 1619
6566.14 1673
6566.90 1751
6567.67 1733
6568.43 1693
6569.20 1628
6569.96 1688
6570.73 1666
6571.49 1643
6572.26 1797
6573.02 1795
6573.79 1752
6574.55 1938
6575.32 1967
6576.08 1974
6576.85 1994
6577.61 1913
6578.38 1855
6579.15 1821
6579.91 1820
6580.68 1936
6581.44 1837
6582.21 1785
6582.97 1764
6583.74 1679
6584.50 1671
6585.27 1600
6586.04 1780
6586.80 1688
6587.57 1612
6588.33 1690
6589.10 1772
6589.87 1915
6590.63 1949
6591.40 2018
6592.16 2135
6592.93 2267
6593.70 2501
6594.46 2885
6595.23 2934
6596.00 3104
6596.76 3193
6597.53 3127
6598.30 2819
6599.06 2568
6599.83 2459
6600.59 2435
6601.36 2222
6602.13 1956
6602.90 1837
6603.66 1731
6604.43 1714
6605.20 1736
6605.96 1756
6606.73 1733
6607.50 1845
6608.26 1876
6609.03 2012
6609.80 1925
6610.57 1981
6611.33 2101
6612.10 1922
6612.87 1906
6613.64 1812
6614.40 1847
6615.17 1760
6615.94 1646
6616.71 1555
6617.47 1468
6618.24 1499
6619.01 1438
6619.78 1391
6620.54 1375
6621.31 1345
6622.08 1269
6622.85 1330
6623.62 1429
6624.38 1322
6625.15 1295
6625.92 1353
6626.69 1357
6627.46 1253
6628.22 1244
6628.99 1255
6629.76 1332
6630.53 1412
6631.30 1349
6632.07 1492
6632.83 1645
6633.60 1733
6634.37 1771
6635.14 1824
6635.91 1879
6636.68 1999
6637.45 1914
6638.22 1874
6638.98 1538
6639.75 1458
6640.52 1520
6641.29 1456
6642.06 1395
6642.83 1343
6643.60 1225
6644.37 1270
6645.14 1234
6645.91 1223
6646.68 1220
6647.45 1327
6648.22 1248
6648.98 1224
6649.75 1284
6650.52 1314
6651.29 1283
6652.06 1310
6652.83 1308
6653.60 1257
6654.37 1285
6655.14 1306
6655.91 1318
6656.68 1332
6657.45 1351
6658.22 1436
6658.99 1391
6659.76 1297
6660.53 1248
6661.30 1210
6662.07 1258
6662.84 1187
6663.61 1152
6664.38 1156
6665.15 1316
6665.92 1313
6666.69 1249
6667.47 1174
6668.24 1176
6669.01 1255
6669.78 1274
6670.55 1256
6671.32 1261
6672.09 1252
6672.86 1262
6673.63 1141
6674.40 1142
6675.17 1216
6675.94 1303
6676.72 1349
6677.49 1378
6678.26 1442
6679.03 1341
6679.80 1361
6680.57 1391
6681.34 1439
6682.11 1496
6682.89 1566
6683.66 1680
6684.43 1840
6685.20 1943
6685.97 1915
6686.74 1891
6687.51 1874
6688.29 1764
6689.06 1599
6689.83 1619
6690.60 1484
6691.37 1310
6692.15 1299
6692.92 1225
6693.69 1284
6694.46 1332
6695.23 1280
6696.01 1201
6696.78 1240
6697.55 1227
6698.32 1170
6699.10 1195
6699.87 1129
6700.64 1179
6701.41 1234
6702.19 1187
6702.96 1055
6703.73 1126
6704.50 1180
6705.28 1146
6706.05 1213
6706.82 1176
6707.59 1132
6708.37 1153
6709.14 1162
6709.91 1115
6710.69 1093
6711.46 1116
6712.23 1072
6713.01 1075
6713.78 1071
6714.55 1044
6715.33 1094
6716.10 1005
6716.87 989
6717.65 988
6718.42 985
6719.19 962
6719.97 958
6720.74 1061
6721.51 1071
6722.29 965
6723.06 952
6723.84 996
6724.61 1033
6725.38 1034
6726.16 973
6726.93 1014
6727.70 1106
6728.48 1066
6729.25 1064
6730.03 1041
6730.80 1066
6731.58 1164
6732.35 1161
6733.12 1142
6733.90 1173
6734.67 1191
6735.45 1081
6736.22 1230
6737.00 1129
6737.77 1116
6738.55 1163
6739.32 1238
6740.10 1260
6740.87 1186
6741.65 1217
6742.42 1249
6743.19 1277
6743.97 1219
6744.74 1266
6745.52 1236
6746.29 1286
6747.07 1396
6747.85 1378
6748.62 1402
6749.40 1579
6750.17 1614
6750.95 1710
6751.72 1828
6752.50 2030
6753.27 2004
6754.05 2086
6754.82 2138
6755.60 2009
6756.38 1834
6757.15 1654
6757.93 1531
6758.70 1475
6759.48 1339
6760.25 1366
6761.03 1340
6761.81 1189
6762.58 1161
6763.36 1182
6764.13 1230
6764.91 1268
6765.69 1202
6766.46 1242
6767.24 1199
6768.02 1260
6768.79 1204
6769.57 1258
6770.35 1149
6771.12 1273
6771.90 1246
6772.67 1183
6773.45 1215
6774.23 1191
6775.00 1042
6775.78 1141
6776.56 1163
6777.34 1137
6778.11 1131
6778.89 1313
6779.67 1291
6780.44 1172
6781.22 1173
6782.00 1160
6782.77 1145
6783.55 1007
6784.33 1013
6785.11 971
6785.88 959
6786.66 926
6787.44 995
6788.22 1011
6788.99 1017
6789.77 1016
6790.55 1011
6791.33 1078
6792.10 938
6792.88 956
6793.66 982
6794.44 927
6795.22 1013
6795.99 915
6796.77 954
6797.55 999
6798.33 945
6799.11 975
6799.88 1001
6800.66 976
6801.44 1003
6802.22 990
6803.00 1022
6803.78 1077
6804.55 1134
6805.33 1174
6806.11 1202
6806.89 1126
6807.67 1032
6808.45 1065
6809.23 1075
6810.00 999
6810.78 991
6811.56 1004
6812.34 986
6813.12 998
6813.90 976
6814.68 1139
6815.46 1031
6816.24 1043
6817.02 1082
6817.79 1049
6818.57 1070
6819.35 949
6820.13 1035
6820.91 1049
6821.69 1035
6822.47 1015
6823.25 1042
6824.03 1104
6824.81 1068
6825.59 1015
6826.37 992
6827.15 977
6827.93 1004
6828.71 1055
6829.49 914
6830.27 998
6831.05 956
6831.83 968
6832.61 967
6833.39 918
6834.17 958
6834.95 891
6835.73 992
6836.51 921
6837.29 924
6838.07 956
6838.85 932
6839.63 875
6840.41 960
6841.19 928
6841.97 904
6842.75 888
6843.53 958
6844.31 969
6845.09 858
6845.88 969
6846.66 1003
6847.44 1186
6848.22 1295
6849.00 1333
6849.78 1452
6850.56 1564
6851.34 1865
6852.12 1815
6852.91 1842
6853.69 1698
6854.47 1591
6855.25 1531
6856.03 1361
6856.81 1351
6857.59 1274
6858.37 1152
6859.16 1074
6859.94 989
6860.72 1058
6861.50 1072
6862.28 1012
6863.06 992
6863.85 982
6864.63 1086
6865.41 1071
6866.19 1107
6866.97 1088
6867.76 1173
6868.54 1185
6869.32 1154
6870.10 1208
6870.89 1118
6871.67 1105
6872.45 1086
6873.23 1033
6874.01 1066
6874.80 1061
6875.58 1020
6876.36 1145
6877.14 1178
6877.93 1219
6878.71 1226
6879.49 1296
6880.28 1206
6881.06 1399
6881.84 1470
6882.62 1385
6883.41 1430
6884.19 1592
6884.97 1739
6885.76 1778
6886.54 2156
6887.32 2492
6888.11 2807
6888.89 2863
6889.67 2982
6890.46 2959
6891.24 2763
6892.02 2449
6892.81 2222
6893.59 1948
6894.37 1791
6895.16 1642
6895.94 1480
6896.72 1365
6897.51 1307
6898.29 1323
6899.08 1336
6899.86 1269
6900.64 1305
6901.43 1314
6902.21 1464
6903.00 1369
6903.78 1283
6904.56 1299
6905.35 1339
6906.13 1325
6906.92 1460
6907.70 1456
6908.49 1342
6909.27 1236
6910.05 1238
6910.84 1271
6911.62 1256
6912.41 1114
6913.19 1120
6913.98 1124
6914.76 1156
6915.55 1184
6916.33 1100
6917.12 1070
6917.90 1126
6918.69 1081
6919.47 1096
6920.26 1094
6921.04 1150
6921.83 1165
6922.61 1089
6923.40 1133
6924.18 1115
6924.97 1186
6925.75 1077
6926.54 1077
6927.32 1125
6928.11 1121
6928.89 1101
6929.68 1115
6930.47 1185
6931.25 1185
6932.04 1217
6932.82 1277
6933.61 1199
6934.39 1197
6935.18 1237
6935.97 1315
6936.75 1272
6937.54 1312
6938.32 1305
6939.11 1273
6939.90 1307
6940.68 1310
6941.47 1360
6942.26 1369
6943.04 1411
6943.83 1557
6944.61 1622
6945.40 1652
6946.19 1714
6946.97 1704
6947.76 1627
6948.55 1878
6949.33 1760
6950.12 1691
6950.91 1707
6951.69 1698
6952.48 1693
6953.27 1614
6954.06 1508
6954.84 1569
6955.63 1476
6956.42 1542
6957.20 1466
6957.99 1483
6958.78 1340
6959.57 1408
6960.35 1422
6961.14 1389
6961.93 1376
6962.72 1501
6963.50 1472
6964.29 1492
6965.08 1499
6965.87 1627
6966.65 1645
6967.44 1669
6968.23 1772
6969.02 1943
6969.80 1965
6970.59 1899
6971.38 1964
6972.17 1921
6972.96 1881
6973.74 1851
6974.53 1878
6975.32 1956
6976.11 1892
6976.90 1945
6977.69 2017
6978.47 2024
6979.26 2079
6980.05 2349
6980.84 2514
6981.63 2857
6982.42 3327
6983.20 4111
6983.99 4978
6984.78 6087
6985.57 7077
6986.36 7736
6987.15 8352
6987.94 8234
6988.73 7698
6989.52 7307
6990.30 6298
6991.09 5291
6991.88 4451
6992.67 3685
6993.46 2947
6994.25 2420
6995.04 2199
6995.83 2023
6996.62 1781
6997.41 1678
6998.20 1645
6998.99 1625
6999.78 1617
7000.57 1476
7001.36 1593
7002.15 1582
7002.94 1545
7003.72 1535
7004.51 1491
7005.30 1477
7006.09 1403
7006.88 1293
7007.67 1322
7008.46 1275
7009.25 1214
7010.04 1147
7010.83 1188
7011.63 1240
7012.42 1364
7013.21 1416
7014.00 1338
7014.79 1327
7015.58 1227
7016.37 1334
7017.16 1283
7017.95 1294
7018.74 1334
7019.53 1339
7020.32 1278
7021.11 1292
7021.90 1431
7022.69 1423
7023.48 1453
7024.27 1495
7025.07 1613
7025.86 1590
7026.65 1499
7027.44 1375
7028.23 1416
7029.02 1470
7029.81 1374
7030.60 1329
7031.40 1319
7032.19 1219
7032.98 1274
7033.77 1349
7034.56 1230
7035.35 1259
7036.14 1261
7036.94 1397
7037.73 1370
7038.52 1398
7039.31 1522
7040.10 1538
7040.89 1545
7041.69 1546
7042.48 1554
7043.27 1635
7044.06 1566
7044.86 1532
7045.65 1702
7046.44 1752
7047.23 1856
7048.02 2065
7048.82 2336
7049.61 2637
7050.40 2877
7051.19 3138
7051.99 2981
7052.78 2726
7053.57 2431
7054.36 2146
7055.16 1961
7055.95 1785
7056.74 1670
7057.53 1624
7058.33 1639
7059.12 1574
7059.91 1578
7060.71 1598
7061.50 1593
7062.29 1487
7063.09 1548
7063.88 1603
7064.67 1599
7065.47 1620
7066.26 1622
7067.05 1564
7067.85 1416
7068.64 1468
7069.43 1469
7070.23 1407
7071.02 1398
7071.81 1366
7072.61 1378
7073.40 1270
7074.19 1185
7074.99 1187
7075.78 1246
7076.58 1259
7077.37 1260
7078.16 1137
7078.96 1162
7079.75 1047
7080.55 1051
7081.34 1209
7082.13 1149
7082.93 1185
7083.72 1205
7084.52 1211
7085.31 1125
7086.11 1109
7086.90 1101
7087.70 1085
7088.49 1023
7089.28 1097
7090.08 1088
7090.87 1067
7091.67 977
7092.46 995
7093.26 993
7094.05 1011
7094.85 965
7095.64 960
7096.44 1043
7097.23 952
7098.03 901
7098.82 910
7099.62 965
7100.41 994
7101.21 1094
7102.00 1057
7102.80 965
7103.59 952
7104.39 943
7105.19 947
7105.98 917
7106.78 945
7107.57 887
7108.37 801
7109.16 781
7109.96 838
7110.76 863
7111.55 917
7112.35 920
7113.14 849
7113.94 822
7114.74 938
7115.53 921
7116.33 962
7117.12 965
7117.92 914
7118.72 895
7119.51 945
7120.31 861
7121.11 850
7121.90 928
7122.70 907
7123.49 910
7124.29 904
7125.09 911
7125.88 903
7126.68 873
7127.48 807
7128.27 877
7129.07 841
7129.87 959
7130.67 924
7131.46 892
7132.26 895
7133.06 914
7133.85 944
7134.65 924
7135.45 827
7136.24 814
7137.04 843
7137.84 850
7138.64 812
7139.43 819
7140.23 800
7141.03 732
7141.83 812
7142.62 773
7143.42 729
7144.22 727
7145.02 744
7145.82 790
7146.61 853
7147.41 852
7148.21 804
7149.01 730
7149.80 704
7150.60 742
7151.40 736
7152.20 668
7153.00 701
7153.80 762
7154.59 736
7155.39 807
7156.19 750
7156.99 700
7157.79 778
7158.59 815
7159.38 811
7160.18 816
7160.98 784
7161.78 736
7162.58 687
7163.38 668
7164.18 708
7164.98 623
7165.77 663
7166.57 683
7167.37 631
7168.17 706
7168.97 702
7169.77 730
7170.57 718
7171.37 743
7172.17 736
7172.97 735
7173.77 712
7174.56 681
7175.36 634
7176.16 608
7176.96 634
7177.76 664
7178.56 655
7179.36 610
7180.16 676
7180.96 657
7181.76 705
7182.56 648
7183.36 666
7184.16 741
7184.96 725
7185.76 698
7186.56 698
7187.36 690
7188.16 682
7188.96 656
7189.76 695
7190.56 693
7191.36 691
7192.16 665
7192.96 716
7193.76 654
7194.56 616
7195.36 686
7196.17 671
7196.97 659
7197.77 679
7198.57 692
7199.37 715
7200.17 662
7200.97 626
7201.77 654
7202.57 623
7203.37 579
7204.17 595
7204.97 565
7205.78 593
7206.58 591
7207.38 636
7208.18 638
7208.98 667
7209.78 667
7210.58 662
7211.38 777
7212.19 737
7212.99 634
7213.79 709
7214.59 630
7215.39 635
7216.19 729
7217.00 785
7217.80 821
7218.60 776
7219.40 726
7220.20 786
7221.01 735
7221.81 745
7222.61 823
7223.41 769
7224.21 761
7225.02 716
7225.82 730
7226.62 740
7227.42 714
7228.23 669
7229.03 676
7229.83 707
7230.63 666
7231.44 683
7232.24 728
7233.04 596
7233.84 713
7234.65 689
7235.45 631
7236.25 630
7237.05 653
7237.86 689
7238.66 669
7239.46 606
7240.27 677
7241.07 699
7241.87 670
7242.68 679
7243.48 683
7244.28 650
7245.09 613
7245.89 677
7246.69 725
7247.50 702
7248.30 705
7249.10 762
7249.91 737
7250.71 690
7251.51 669
7252.32 640
7253.12 694
7253.92 672
7254.73 628
7255.53 709
7256.34 722
7257.14 718
7257.94 739
7258.75 784
7259.55 757
7260.36 800
7261.16 797
7261.97 861
7262.77 832
7263.57 817
7264.38 826
7265.18 810
7265.99 742
7266.79 762
7267.60 805
7268.40 692
7269.21 717
7270.01 757
7270.82 715
7271.62 775
7272.42 781
7273.23 757
7274.03 810
7274.84 796
7275.64 824
7276.45 786
7277.25 765
7278.06 681
7278.86 768
7279.67 840
7280.48 835
7281.28 914
7282.09 895
7282.89 930
7283.70 1212
7284.50 1238
7285.31 1263
7286.11 1324
7286.92 1299
7287.72 1173
7288.53 1054
7289.34 1103
7290.14 1053
7290.95 879
7291.75 881
7292.56 929
7293.37 842
7294.17 746
7294.98 890
7295.78 830
7296.59 823
7297.40 818
7298.20 814
7299.01 839
7299.82 831
7300.62 830
7301.43 828
7302.23 791
7303.04 794
7303.85 822
7304.65 776
7305.46 799
7306.27 840
7307.07 895
7307.88 863
7308.69 942
7309.50 947
7310.30 986
7311.11 962
7311.92 945
7312.72 919
7313.53 1016
7314.34 1124
7315.14 1089
7315.95 1298
7316.76 1522
7317.57 1689
7318.37 1921
7319.18 2026
7319.99 2102
7320.80 2046
7321.60 1961
7322.41 1743
7323.22 1529
7324.03 1314
7324.83 1266
7325.64 1279
7326.45 1159
7327.26 1054
7328.07 1012
7328.87 1034
7329.68 997
7330.49 954
7331.30 982
7332.11 949
7332.91 998
7333.72 957
7334.53 1011
7335.34 953
7336.15 938
7336.96 992
7337.76 946
7338.57 927
7339.38 961
7340.19 977
7341.00 915
7341.81 857
7342.62 908
7343.42 811
7344.23 807
7345.04 754
7345.85 712
7346.66 769
7347.47 751
7348.28 708
7349.09 814
7349.90 821
7350.71 706
7351.51 666
7352.32 678
7353.13 715
7353.94 724
7354.75 714
7355.56 634
7356.37 698
7357.18 688
7357.99 700
7358.80 740
7359.61 729
7360.42 690
7361.23 631
7362.04 666
7362.85 726
7363.66 650
7364.47 675
7365.28 676
7366.09 629
7366.90 642
7367.71 764
7368.52 711
7369.33 691
7370.14 669
7370.95 722
7371.76 614
7372.57 685
7373.38 733
7374.19 722
7375.00 684
7375.81 692
7376.62 668
7377.43 673
7378.24 641
7379.05 697
7379.87 792
7380.68 716
7381.49 741
7382.30 751
7383.11 740
7383.92 730
7384.73 732
7385.54 686
7386.35 691
7387.16 688
7387.98 673
7388.79 696
7389.60 680
7390.41 714
7391.22 707
7392.03 703
7392.84 625
7393.66 676
7394.47 731
7395.28 670
7396.09 611
7396.90 626
7397.71 728
7398.53 727
7399.34 633
7400.15 670
7400.96 722
7401.77 701
7402.58 621
7403.40 627
7404.21 675
7405.02 678
7405.83 694
7406.65 656
7407.46 672
7408.27 616
7409.08 615
7409.89 681
7410.71 609
7411.52 556
7412.33 547
7413.15 603
7413.96 658
7414.77 611
7415.58 581
7416.40 604
7417.21 621
7418.02 624
7418.83 564
7419.65 569
7420.46 605
7421.27 587
7422.09 572
7422.90 585
7423.71 561
7424.53 613
7425.34 633
7426.15 626
7426.97 604
7427.78 654
7428.59 632
7429.41 605
7430.22 643
7431.03 681
7431.85 685
7432.66 764
7433.47 702
7434.29 625
7435.10 645
7435.92 689
7436.73 698
7437.54 664
7438.36 619
7439.17 647
7439.99 700
7440.80 688
7441.61 631
7442.43 608
7443.24 685
7444.06 656
7444.87 594
7445.69 547
7446.50 604
7447.31 677
7448.13 644
7448.94 573
7449.76 582
7450.57 568
7451.39 601
7452.20 604
7453.02 596
7453.83 619
7454.65 685
7455.46 642
7456.28 631
7457.09 655
7457.91 590
7458.72 609
7459.54 661
7460.35 608
7461.17 726
7461.98 705
7462.80 685
7463.61 678
7464.43 806
7465.24 769
7466.06 731
7466.88 679
7467.69 675
7468.51 628
7469.32 677
7470.14 675
7470.95 684
7471.77 654
7472.59 632
7473.40 648
7474.22 728
7475.03 670
7475.85 625
7476.67 686
7477.48 649
7478.30 654
7479.11 674
7479.93 695
7480.75 697
7481.56 642
7482.38 687
7483.20 738
7484.01 677
7484.83 585
7485.65 633
7486.46 620
7487.28 636
7488.10 581
7488.91 578
7489.73 584
7490.55 619
7491.36 634
7492.18 624
7493.00 550
7493.81 594
7494.63 638
7495.45 611
7496.26 647
7497.08 614
7497.90 576
7498.72 596
7499.53 633
7500.35 561
7501.17 585
7501.99 593
7502.80 535
7503.62 514
7504.44 547
7505.26 635
7506.07 581
7506.89 572
7507.71 616
7508.53 592
7509.35 551
7510.16 566
7510.98 576
7511.80 576
7512.62 569
7513.44 564
7514.25 563
7515.07 535
7515.89 553
7516.71 569
7517.53 589
7518.35 518
7519.16 596
7519.98 535
7520.80 541
7521.62 569
7522.44 594
7523.26 547
7524.07 538
7524.89 581
7525.71 568
7526.53 549
7527.35 538
7528.17 610
7528.99 589
7529.81 594
7530.63 556
7531.44 578
7532.26 577
7533.08 610
7533.90 573
7534.72 572
7535.54 555
7536.36 602
7537.18 554
7538.00 587
7538.82 565
7539.64 557
7540.46 591
7541.28 653
7542.10 564
7542.92 563
7543.74 596
7544.56 643
7545.38 591
7546.20 588
7547.02 535
7547.84 530
7548.66 579
7549.48 603
7550.30 555
7551.12 532
7551.94 625
7552.76 615
7553.58 550
7554.40 613
7555.22 663
7556.04 641
7556.86 657
7557.68 600
7558.50 684
7559.32 700
7560.14 688
7560.96 678
7561.78 659
7562.60 642
7563.42 613
7564.24 720
7565.07 722
7565.89 667
7566.71 717
7567.53 608
7568.35 659
7569.17 664
7569.99 575
7570.81 596
7571.63 688
7572.46 712
7573.28 667
7574.10 625
7574.92 643
7575.74 711
7576.56 606
7577.38 660
7578.21 665
7579.03 728
7579.85 713
7580.67 705
7581.49 693
7582.31 688
7583.14 673
7583.96 672
7584.78 646
7585.60 713
7586.42 758
7587.25 739
7588.07 734
7588.89 775
7589.71 826
7590.54 825
7591.36 892
7592.18 887
7593.00 818
7593.83 795
7594.65 802
7595.47 807
7596.29 852
7597.12 874
7597.94 878
7598.76 895
7599.58 893
7600.41 906
7601.23 939
7602.05 1069
7602.88 1038
7603.70 1124
7604.52 1168
7605.34 1233
7606.17 1241
7606.99 1199
7607.81 1174
7608.64 1104
7609.46 1109
7610.28 1106
7611.11 1138
7611.93 1068
7612.75 1041
7613.58 1052
7614.40 1065
7615.23 1113
7616.05 1231
7616.87 1372
7617.70 1399
7618.52 1431
7619.34 1430
7620.17 1444
7620.99 1430
7621.82 1362
7622.64 1220
7623.46 1168
7624.29 1130
7625.11 1043
7625.94 1094
7626.76 1086
7627.59 1241
7628.41 1374
7629.23 1438
7630.06 1576
7630.88 1657
7631.71 1702
7632.53 1693
7633.36 1737
7634.18 1834
7635.01 1659
7635.83 1499
7636.66 1461
7637.48 1239
7638.31 1088
7639.13 998
7639.95 988
7640.78 924
7641.61 876
7642.43 857
7643.26 869
7644.08 835
7644.91 714
7645.73 824
7646.56 851
7647.38 750
7648.21 724
7649.03 714
7649.86 833
7650.68 798
7651.51 779
7652.33 748
7653.16 729
7653.99 650
7654.81 688
7655.64 663
7656.46 690
7657.29 775
7658.12 719
7658.94 679
7659.77 724
7660.59 683
7661.42 671
7662.25 708
7663.07 677
7663.90 611
7664.72 600
7665.55 704
7666.38 757
7667.20 686
7668.03 694
7668.86 720
7669.68 755
7670.51 776
7671.34 773
7672.16 702
7672.99 703
7673.82 651
7674.64 690
7675.47 622
7676.30 651
7677.12 647
7677.95 631
7678.78 601
7679.61 606
7680.43 717
7681.26 689
7682.09 705
7682.92 744
7683.74 734
7684.57 772
7685.40 816
7686.22 751
7687.05 778
7687.88 753
7688.71 794
7689.54 832
7690.36 775
7691.19 705
7692.02 784
7692.85 728
7693.67 706
7694.50 706
7695.33 771
7696.16 777
7696.99 809
7697.81 965
7698.64 949
7699.47 988
7700.30 971
7701.13 931
7701.96 883
7702.78 816
7703.61 730
7704.44 724
7705.27 732
7706.10 704
7706.93 650
7707.75 710
7708.58 685
7709.41 613
7710.24 611
7711.07 643
7711.90 636
7712.73 638
7713.56 706
7714.39 645
7715.21 646
7716.04 611
7716.87 605
7717.70 620
7718.53 698
7719.36 694
7720.19 630
7721.02 581
7721.85 601
7722.68 556
7723.51 640
7724.34 603
7725.17 635
7726.00 633
7726.83 620
7727.66 586
7728.49 522
7729.31 559
7730.14 631
7730.97 570
7731.80 589
7732.63 605
7733.46 628
7734.29 538
7735.12 562
7735.95 553
7736.78 510
7737.62 518
7738.45 516
7739.28 600
7740.11 600
7740.94 514
7741.77 538
7742.60 532
7743.43 586
7744.26 556
7745.09 598
7745.92 599
7746.75 561
7747.58 560
7748.41 594
7749.24 581
7750.07 627
7750.91 620
7751.74 580
7752.57 541
7753.40 493
7754.23 529
7755.06 485
7755.89 474
7756.72 507
7757.55 506
7758.39 555
7759.22 605
7760.05 550
7760.88 570
7761.71 580
7762.54 553
7763.37 529
7764.21 553
7765.04 555
7765.87 526
7766.70 542
7767.53 551
7768.37 543
7769.20 541
7770.03 565
7770.86 598
7771.69 545
7772.53 564
7773.36 569
7774.19 507
7775.02 570
7775.85 541
7776.69 547
7777.52 565
7778.35 551
7779.18 537
7780.02 545
7780.85 522
7781.68 557
7782.51 522
7783.35 537
7784.18 572
7785.01 506
7785.85 534
7786.68 530
7787.51 616
7788.34 639
7789.18 609
7790.01 593
7790.84 559
7791.68 579
7792.51 548
7793.34 539
7794.18 588
7795.01 619
7795.84 551
7796.68 573
7797.51 568
7798.34 622
7799.18 580
7800.01 592
7800.84 529
7801.68 622
7802.51 603
7803.35 584
7804.18 642
7805.01 653
7805.85 583
7806.68 613
7807.51 695
7808.35 682
7809.18 673
7810.02 669
7810.85 744
7811.69 714
7812.52 791
7813.35 779
7814.19 783
7815.02 742
7815.86 843
7816.69 854
7817.53 840
7818.36 800
7819.20 838
7820.03 814
7820.86 769
7821.70 826
7822.53 785
7823.37 745
7824.20 746
7825.04 862
7825.87 932
7826.71 978
7827.54 1017
7828.38 939
7829.21 982
7830.05 878
7830.88 920
7831.72 914
7832.56 922
7833.39 883
7834.23 911
7835.06 945
7835.90 910
7836.73 907
7837.57 879
7838.40 827
7839.24 801
7840.08 816
7840.91 790
7841.75 842
7842.58 827
7843.42 795
7844.25 760
7845.09 789
7845.93 791
7846.76 805
7847.60 789
7848.44 845
7849.27 816
7850.11 827
7850.94 823
7851.78 828
7852.62 784
7853.45 847
7854.29 835
7855.13 943
7855.96 919
7856.80 1013
7857.64 1056
7858.47 1084
7859.31 1206
7860.15 1231
7860.98 1194
7861.82 1092
7862.66 1024
7863.49 989
7864.33 862
7865.17 916
7866.01 945
7866.84 959
7867.68 890
7868.52 954
7869.35 865
7870.19 867
7871.03 839
7871.87 861
7872.70 923
7873.54 990
7874.38 1000
7875.22 1051
7876.05 1167
7876.89 1302
7877.73 1372
7878.57 1327
7879.41 1268
7880.24 1208
7881.08 1147
7881.92 1100
7882.76 988
7883.60 982
7884.43 1015
7885.27 927
7886.11 901
7886.95 875
7887.79 837
7888.62 894
7889.46 920
7890.30 906
7891.14 937
7891.98 864
7892.82 882
7893.66 888
7894.49 817
7895.33 852
7896.17 796
7897.01 836
7897.85 816
7898.69 852
7899.53 860
7900.37 829
7901.20 826
7902.04 779
7902.88 846
7903.72 743
7904.56 731
7905.40 675
7906.24 657
7907.08 660
7907.92 676
7908.76 697
7909.60 703
7910.44 728
7911.28 694
7912.12 651
7912.96 658
7913.80 693
7914.63 748
7915.47 742
7916.31 802
7917.15 738
7917.99 789
7918.83 854
7919.67 793
7920.51 822
7921.35 833
7922.19 810
7923.03 739
7923.87 705
7924.71 759
7925.56 647
7926.40 651
7927.24 673
7928.08 676
7928.92 642
7929.76 675
7930.60 624
7931.44 635
7932.28 649
7933.12 692
7933.96 702
7934.80 681
7935.64 582
7936.48 627
7937.32 639
7938.16 719
7939.01 697
7939.85 727
7940.69 669
7941.53 579
7942.37 661
7943.21 641
7944.05 671
7944.89 637
7945.74 665
7946.58 719
7947.42 667
7948.26 729
7949.10 698
7949.94 777
7950.78 828
7951.63 745
7952.47 826
7953.31 906
7954.15 858
7954.99 891
7955.84 930
7956.68 996
7957.52 965
7958.36 895
7959.20 791
7960.05 815
7960.89 861
7961.73 874
7962.57 939
7963.41 955
7964.26 929
7965.10 971
7965.94 1077
7966.78 1157
7967.63 1291
7968.47 1431
7969.31 1317
7970.15 1099
7971.00 1005
7971.84 986
7972.68 920
7973.53 869
7974.37 824
7975.21 810
7976.05 807
7976.90 754
7977.74 767
7978.58 723
7979.43 731
7980.27 661
7981.11 737
7981.96 757
7982.80 702
7983.64 691
7984.49 707
7985.33 699
7986.17 707
7987.02 735
7987.86 709
7988.70 645
7989.55 608
7990.39 661
7991.24 666
7992.08 628
7992.92 624
7993.77 559
7994.61 592
7995.46 663
7996.30 598
7997.14 568
7997.99 623
7998.83 609
7999.68 592
8000.52 528
8001.36 604
8002.21 567
8003.05 595
8003.90 532
8004.74 585
8005.59 576
8006.43 570
8007.28 562
8008.12 562
8008.97 638
8009.81 580
8010.65 595
8011.50 585
8012.34 544
8013.19 564
8014.03 543
8014.88 504
8015.72 513
8016.57 468
8017.41 527
8018.26 531
8019.11 577
8019.95 560
8020.80 539
8021.64 517
8022.49 485
8023.33 539
8024.18 500
8025.02 492
8025.87 536
8026.71 541
8027.56 507
8028.41 468
8029.25 568
8030.10 532
8030.94 481
8031.79 539
8032.64 560
8033.48 574
8034.33 505
8035.17 499
8036.02 509
8036.87 502
8037.71 521
8038.56 549
8039.40 485
8040.25 490
8041.10 516
8041.94 526
8042.79 501
8043.64 510
8044.48 541
8045.33 514
8046.18 571
8047.02 554
8047.87 556
8048.72 465
8049.56 487
8050.41 525
8051.26 483
8052.10 461
8052.95 483
8053.80 534
8054.65 536
8055.49 487
8056.34 439
8057.19 457
8058.04 461
8058.88 402
8059.73 430
8060.58 537
8061.42 537
8062.27 491
8063.12 478
8063.97 473
8064.82 467
8065.66 419
8066.51 465
8067.36 498
8068.21 484
8069.05 466
8069.90 446
8070.75 491
8071.60 467
8072.45 467
8073.29 457
8074.14 472
8074.99 473
8075.84 449
8076.69 496
8077.54 435
8078.38 472
8079.23 491
8080.08 457
8080.93 468
8081.78 489
8082.63 471
8083.48 448
8084.32 441
8085.17 449
8086.02 484
8086.87 477
8087.72 446
8088.57 487
8089.42 516
8090.27 455
8091.11 480
8091.96 516
8092.81 453
8093.66 456
8094.51 402
8095.36 457
8096.21 434
8097.06 439
8097.91 450
8098.76 437
8099.61 435
8100.46 469
8101.31 467
8102.16 447
8103.01 412
8103.86 438
8104.71 377
8105.56 418
8106.41 440
8107.26 413
8108.11 488
8108.96 495
8109.81 477
8110.66 493
8111.51 453
8112.36 440
8113.21 498
8114.06 449
8114.91 449
8115.76 461
8116.61 480
8117.46 472
8118.31 487
8119.16 493
8120.01 535
8120.86 561
8121.71 525
8122.56 484
8123.41 481
8124.26 473
8125.11 434
8125.96 407
8126.82 502
8127.67 492
8128.52 455
8129.37 470
8130.22 464
8131.07 493
8131.92 461
8132.77 532
8133.62 476
8134.48 489
8135.33 499
8136.18 502
8137.03 530
8137.88 538
8138.73 453
8139.58 522
8140.44 510
8141.29 471
8142.14 490
8142.99 574
8143.84 553
8144.69 575
8145.55 578
8146.40 555
8147.25 579
8148.10 576
8148.95 534
8149.81 642
8150.66 607
8151.51 611
8152.36 655
8153.22 697
8154.07 765
8154.92 831
8155.77 804
8156.63 801
8157.48 790
8158.33 735
8159.18 705
8160.04 643
8160.89 577
8161.74 559
8162.59 560
8163.45 563
8164.30 580
8165.15 588
8166.01 508
8166.86 545
8167.71 554
8168.57 540
8169.42 514
8170.27 506
8171.12 592
8171.98 513
8172.83 497
8173.68 490
8174.54 527
8175.39 558
8176.25 483
8177.10 463
8177.95 480
8178.81 447
8179.66 469
8180.51 428
8181.37 413
8182.22 454
8183.07 446
8183.93 491
8184.78 488
8185.64 446
8186.49 443
8187.34 451
8188.20 446
8189.05 413
8189.91 449
8190.76 414
8191.62 467
8192.47 473
8193.32 415
8194.18 488
8195.03 479
8195.89 494
8196.74 439
8197.60 426
8198.45 434
8199.31 409
8200.16 386
8201.02 403
8201.87 470
8202.73 480
8203.58 458
8204.44 392
8205.29 397
8206.15 462
8207.00 440
8207.86 426
8208.71 434
8209.57 530
8210.42 445
8211.28 431
8212.13 431
8212.99 428
8213.84 454
8214.70 460
8215.56 396
8216.41 438
8217.27 429
8218.12 423
8218.98 460
8219.83 418
8220.69 422
8221.55 440
8222.40 504
8223.26 449
8224.11 469
8224.97 500
8225.83 480
8226.68 507
8227.54 467
8228.39 421
8229.25 404
8230.11 432
8230.96 459
8231.82 464
8232.68 472
8233.53 443
8234.39 433
8235.25 406
8236.10 407
8236.96 438
8237.82 414
8238.67 413
8239.53 399
8240.39 414
8241.24 475
8242.10 477
8242.96 473
8243.81 424
8244.67 380
8245.53 372
8246.39 420
8247.24 372
8248.10 422
8248.96 402
8249.81 364
8250.67 384
8251.53 436
8252.39 423
8253.24 396
8254.10 391
8254.96 415
8255.82 394
8256.68 392
8257.53 414
8258.39 430
8259.25 413
8260.11 414
8260.96 381
8261.82 388
8262.68 401
8263.54 409
8264.40 424
8265.25 383
8266.11 375
8266.97 443
8267.83 401
8268.69 390
8269.55 400
8270.40 417
8271.26 448
8272.12 465
8272.98 438
8273.84 476
8274.70 440
8275.56 416
8276.41 444
8277.27 432
8278.13 428
8278.99 522
8279.85 471
8280.71 397
8281.57 401
8282.43 486
8283.29 463
8284.15 396
8285.00 431
8285.86 542
8286.72 469
8287.58 451
8288.44 419
8289.30 435
8290.16 524
8291.02 508
8291.88 589
8292.74 615
8293.60 588
8294.46 649
8295.32 643
8296.18 611
8297.04 583
8297.90 622
8298.76 589
8299.62 556
8300.48 508
8301.34 451
8302.20 517
8303.06 464
8303.92 454
8304.78 474
8305.64 480
8306.50 473
8307.36 477
8308.22 499
8309.08 492
8309.94 491
8310.80 464
8311.66 492
8312.52 461
8313.38 453
8314.24 494
8315.10 470
8315.97 464
8316.83 447
8317.69 474
8318.55 471
8319.41 463
8320.27 380
8321.13 456
8321.99 498
8322.85 464
8323.71 435
8324.58 415
8325.44 434
8326.30 400
8327.16 417
8328.02 395
8328.88 444
8329.74 407
8330.61 408
8331.47 423
8332.33 441
8333.19 415
8334.05 414
8334.91 417
8335.78 420
8336.64 423
8337.50 448
8338.36 416
8339.22 395
8340.09 392
8340.95 405
8341.81 434
8342.67 433
8343.53 429
8344.40 440
8345.26 450
8346.12 438
8346.98 471
8347.85 396
8348.71 450
8349.57 427
8350.43 417
8351.30 420
8352.16 386
8353.02 491
8353.88 414
8354.75 408
8355.61 425
8356.47 440
8357.34 446
8358.20 451
8359.06 450
8359.93 435
8360.79 428
8361.65 464
8362.51 429
8363.38 440
8364.24 475
8365.10 414
8365.97 396
8366.83 433
8367.69 428
8368.56 432
8369.42 429
8370.29 434
8371.15 431
8372.01 407
8372.88 438
8373.74 441
8374.60 475
8375.47 408
8376.33 443
8377.20 421
8378.06 466
8378.92 475
8379.79 461
8380.65 413
8381.52 441
8382.38 435
8383.25 450
8384.11 462
8384.97 511
8385.84 447
8386.70 457
8387.57 476
8388.43 427
8389.30 462
8390.16 488
8391.03 522
8391.89 423
8392.76 485
8393.62 484
8394.48 442
8395.35 462
8396.21 454
8397.08 481
8397.94 489
8398.81 484
8399.67 440
8400.54 413
8401.41 433
8402.27 441
8403.14 522
8404.00 485
8404.87 447
8405.73 395
8406.60 480
8407.46 532
8408.33 529
8409.19 495
8410.06 452
8410.93 493
8411.79 504
8412.66 473
8413.52 473
8414.39 473
8415.25 522
8416.12 541
8416.99 513
8417.85 530
8418.72 539
8419.59 534
8420.45 575
8421.32 510
8422.18 531
8423.05 565
8423.92 562
8424.78 555
8425.65 583
8426.52 625
8427.38 629
8428.25 650
8429.12 640
8429.98 633
8430.85 565
8431.72 632
8432.58 631
8433.45 655
8434.32 615
8435.18 693
8436.05 717
8436.92 689
8437.78 660
8438.65 707
8439.52 750
8440.39 865
8441.25 861
8442.12 860
8442.99 1005
8443.86 1018
8444.72 1014
8445.59 1046
8446.46 976
8447.33 969
8448.19 997
8449.06 912
8449.93 855
8450.80 872
8451.66 877
8452.53 948
8453.40 947
8454.27 897
8455.14 903
8456.00 938
8456.87 988
8457.74 966
8458.61 930
8459.48 945
8460.35 936
8461.21 966
8462.08 966
8462.95 955
8463.82 966
8464.69 930
8465.56 937
8466.42 1122
8467.29 1378
8468.16 1712
8469.03 2006
8469.90 2557
8470.77 2755
8471.64 2899
8472.51 2833
8473.37 2614
8474.24 2448
8475.11 1937
8475.98 1689
8476.85 1379
8477.72 1208
8478.59 1045
8479.46 967
8480.33 857
8481.20 847
8482.07 805
8482.94 716
8483.81 706
8484.67 724
8485.54 681
8486.41 658
8487.28 733
8488.15 691
8489.02 655
8489.89 685
8490.76 710
8491.63 646
8492.50 669
8493.37 657
8494.24 634
8495.11 656
8495.98 641
8496.85 625
8497.72 620
8498.59 636
8499.46 666
8500.33 682
8501.20 653
8502.07 656
8502.94 693
8503.82 708
8504.69 725
8505.56 714
8506.43 726
8507.30 699
8508.17 811
8509.04 799
8509.91 769
8510.78 819
8511.65 788
8512.52 754
8513.39 792
8514.26 663
8515.14 648
8516.01 699
8516.88 628
8517.75 641
8518.62 630
8519.49 655
8520.36 719
8521.23 652
8522.11 615
8522.98 625
8523.85 666
8524.72 667
8525.59 653
8526.46 704
8527.34 671
8528.21 672
8529.08 747
8529.95 766
8530.82 684
8531.69 677
8532.57 744
8533.44 740
8534.31 677
8535.18 718
8536.05 712
8536.93 701
8537.80 704
8538.67 724
8539.54 786
8540.42 723
8541.29 762
8542.16 744
8543.03 767
8543.91 775
8544.78 747
8545.65 691
8546.52 829
8547.40 750
8548.27 787
8549.14 759
8550.02 860
8550.89 855
8551.76 927
8552.63 989
8553.51 1111
8554.38 1219
8555.25 1237
8556.13 1172
8557.00 1078
8557.87 1099
8558.75 992
8559.62 862
8560.49 797
8561.37 818
8562.24 720
8563.11 585
8563.99 578
8564.86 678
8565.73 636
8566.61 548
8567.48 573
8568.36 589
8569.23 636
8570.10 631
8570.98 678
8571.85 621
8572.73 599
8573.60 584
8574.47 678
8575.35 627
8576.22 563
8577.10 552
8577.97 558
8578.84 598
8579.72 542
8580.59 583
8581.47 612
8582.34 629
8583.22 579
8584.09 596
8584.97 585
8585.84 648
8586.72 615
8587.59 576
8588.47 542
8589.34 545
8590.22 583
8591.09 640
8591.96 566
8592.84 635
8593.72 682
8594.59 665
8595.47 577
8596.34 578
8597.22 606
8598.09 611
8598.97 621
8599.84 624
8600.72 593
8601.59 595
8602.47 584
8603.34 597
8604.22 637
8605.10 576
8605.97 603
8606.85 587
8607.72 647
8608.60 619
8609.47 553
8610.35 592
8611.23 651
8612.10 588
8612.98 584
8613.85 577
8614.73 591
8615.61 612
8616.48 661
8617.36 616
8618.24 647
8619.11 650
8619.99 630
8620.87 648
8621.74 642
8622.62 661
8623.49 695
8624.37 656
8625.25 626
8626.13 685
8627.00 760
8627.88 781
8628.76 701
8629.63 677
8630.51 737
8631.39 711
8632.26 733
8633.14 822
8634.02 779
8634.89 695
8635.77 776
8636.65 779
8637.53 761
8638.40 775
8639.28 792
8640.16 831
8641.04 837
8641.91 786
8642.79 841
8643.67 868
8644.55 871
8645.42 937
8646.30 828
8647.18 835
8648.06 907
8648.94 884
8649.81 921
8650.69 988
8651.57 954
8652.45 898
8653.33 983
8654.20 855
8655.08 873
8655.96 936
8656.84 934
8657.72 957
8658.60 1025
8659.47 1006
8660.35 1008
8661.23 972
8662.11 1022
8662.99 969
8663.87 1030
8664.75 996
8665.62 998
8666.50 976
8667.38 957
8668.26 986
8669.14 1243
8670.02 1249
8670.90 1345
8671.78 1538
8672.66 1926
8673.54 2255
8674.42 2366
8675.29 2565
8676.17 2556
8677.05 2548
8677.93 2230
8678.81 2129
8679.69 1986
8680.57 1650
8681.45 1606
8682.33 1496
8683.21 1335
8684.09 1216
8684.97 1176
8685.85 1216
8686.73 1231
8687.61 1276
8688.49 1464
8689.37 1710
8690.25 2116
8691.13 2624
8692.01 3132
8692.89 3446
8693.77 3563
8694.65 3415
8695.53 3102
8696.41 2907
8697.29 2596
8698.17 2196
8699.05 1879
8699.93 1592
8700.81 1357
8701.69 1222
8702.57 1110
8703.45 1057
8704.33 958
8705.22 953
8706.10 923
8706.98 893
8707.86 803
8708.74 860
8709.62 869
8710.50 834
8711.38 946
8712.26 856
8713.14 858
8714.03 782
8714.91 832
8715.79 803
8716.67 792
8717.55 765
8718.43 758
8719.31 809
8720.20 805
8721.08 838
8721.96 856
8722.84 755
8723.72 680
8724.60 803
8725.49 831
8726.37 747
8727.25 754
8728.13 770
8729.01 799
8729.90 813
8730.78 829
8731.66 869
8732.54 838
8733.42 877
8734.31 900
8735.19 828
8736.07 816
8736.95 726
8737.84 718
8738.72 720
8739.60 732
8740.48 653
8741.37 714
8742.25 687
8743.13 702
8744.01 751
8744.90 705
8745.78 696
8746.66 721
8747.54 717
8748.43 734
8749.31 731
8750.19 752
8751.08 870
8751.96 870
8752.84 842
8753.73 752
8754.61 852
8755.49 925
8756.38 875
8757.26 930
8758.14 977
8759.03 971
8759.91 944
8760.79 975
8761.68 931
8762.56 885
8763.45 859
8764.33 941
8765.21 910
8766.10 867
8766.98 810
8767.86 826
8768.75 903
8769.63 917
8770.52 791
8771.40 883
8772.28 879
8773.17 848
8774.05 791
8774.94 842
8775.82 811
8776.71 758
8777.59 757
8778.48 721
8779.36 730
8780.24 653
8781.13 667
8782.01 683
8782.90 614
8783.78 613
8784.67 636
8785.55 614
8786.44 640
8787.32 643
8788.21 679
8789.09 619
8789.98 658
8790.86 652
8791.75 618
8792.63 645
8793.52 646
8794.40 655
8795.29 670
8796.17 634
8797.06 573
8797.94 613
8798.83 625
8799.72 644
8800.60 630
8801.49 658
8802.37 644
8803.26 678
8804.14 683
8805.03 698
8805.92 713
8806.80 710
8807.69 691
8808.57 700
8809.46 681
8810.35 646
8811.23 606
8812.12 656
8813.00 644
8813.89 563
8814.78 579
8815.66 617
8816.55 589
8817.44 590
8818.32 630
8819.21 600
8820.10 577
8820.98 605
8821.87 606
8822.76 568
8823.64 591
8824.53 620
8825.42 635
8826.30 662
8827.19 664
8828.08 661
8828.96 641
8829.85 633
8830.74 610
8831.63 548
8832.51 576
8833.40 533
8834.29 607
8835.17 576
8836.06 542
8836.95 659
8837.84 590
8838.72 531
8839.61 531
8840.50 612
8841.39 577
8842.28 538
8843.16 545
8844.05 563
8844.94 595
8845.83 556
8846.71 501
8847.60 524
8848.49 565
8849.38 521
8850.27 472
8851.15 469
8852.04 472
8852.93 486
8853.82 513
8854.71 526
8855.60 500
8856.48 439
8857.37 458
8858.26 538
8859.15 521
8860.04 521
8860.93 520
8861.82 481
8862.70 533
8863.59 509
8864.48 529
8865.37 523
8866.26 499
8867.15 472
8868.04 488
8868.93 460
8869.82 460
8870.70 472
8871.59 477
8872.48 482
8873.37 464
8874.26 422
8875.15 422
8876.04 441
8876.93 424
8877.82 370
8878.71 409
8879.60 475
8880.49 443
8881.38 479
8882.27 401
8883.16 440
8884.05 424
8884.94 493
8885.83 554
8886.72 493
8887.61 490
8888.50 464
8889.39 385
8890.28 483
8891.17 480
8892.06 428
8892.95 473
8893.84 464
8894.73 433
8895.62 418
8896.51 415
8897.40 404
8898.29 397
8899.18 410
8900.07 419
8900.96 386
8901.85 424
8902.74 398
8903.63 396
8904.52 393
8905.42 399
8906.31 395
8907.20 417
8908.09 418
8908.98 395
8909.87 408
8910.76 438
8911.65 436
8912.54 400
8913.44 476
8914.33 403
8915.22 402
8916.11 388
8917.00 434
8917.89 396
8918.78 352
8919.68 370
8920.57 392
8921.46 390
8922.35 389
8923.24 426
8924.13 384
8925.03 382
8925.92 449
8926.81 403
8927.70 378
8928.59 414
8929.49 405
8930.38 386
8931.27 399
8932.16 375
8933.05 417
8933.95 378
8934.84 392
8935.73 391
8936.62 372
8937.52 344
8938.41 354
8939.30 349
8940.19 361
8941.09 375
8941.98 382
8942.87 380
8943.77 398
8944.66 411
8945.55 370
8946.44 368
8947.34 364
8948.23 402
8949.12 365
8950.02 334
8950.91 398
8951.80 338
8952.70 356
8953.59 389
8954.48 373
8955.38 397
8956.27 378
8957.16 404
8958.06 401
8958.95 342
8959.84 431
8960.74 370
8961.63 365
8962.52 362
8963.42 398
8964.31 397
8965.21 411
8966.10 410
8966.99 415
8967.89 372
8968.78 408
8969.68 375
8970.57 394
8971.46 401
8972.36 395
8973.25 424
8974.15 400
8975.04 362
8975.94 389
8976.83 377
8977.72 415
8978.62 387
8979.51 414
8980.41 405
8981.30 398
8982.20 386
8983.09 345
8983.99 395
8984.88 404
8985.78 393
8986.67 363
8987.57 388
8988.46 402
8989.36 384
8990.25 412
8991.15 391
8992.04 391
8992.94 362
8993.83 401
8994.73 401
8995.62 369
8996.52 344
8997.41 378
8998.31 371
8999.21 396
9000.10 367
9001.00 351
9001.89 368
9002.79 367
9003.68 346
9004.58 369
9005.48 335
9006.37 344
9007.27 307
9008.16 340
9009.06 339
9009.96 372
9010.85 379
9011.75 410
9012.64 358
9013.54 349
9014.44 347
9015.33 345
9016.23 342
9017.13 339
9018.02 378
9018.92 351
9019.82 306
9020.71 379
9021.61 393
9022.51 343
9023.40 333
9024.30 388
9025.20 351
9026.09 366
9026.99 353
9027.89 319
9028.78 355
9029.68 367
9030.58 360
9031.48 366
9032.37 378
9033.27 345
9034.17 368
9035.06 380
9035.96 343
9036.86 347
9037.76 377
9038.65 363
9039.55 375
9040.45 362
9041.35 364
9042.25 372
9043.14 355
9044.04 322
9044.94 352
9045.84 385
9046.73 334
9047.63 358
9048.53 382
9049.43 377
9050.33 378
9051.22 368
9052.12 371
9053.02 371
9053.92 343
9054.82 373
9055.72 410
9056.61 411
9057.51 367
9058.41 428
9059.31 404
9060.21 396
9061.11 367
9062.01 360
9062.91 382
9063.80 427
9064.70 398
9065.60 403
9066.50 397
9067.40 366
9068.30 351
9069.20 367
9070.10 363
9071.00 393
9071.89 382
9072.79 372
9073.69 414
9074.59 408
9075.49 394
9076.39 380
9077.29 348
9078.19 409
9079.09 437
9079.99 394
9080.89 410
9081.79 433
9082.69 470
9083.59 441
9084.49 405
9085.39 377
9086.29 407
9087.19 435
9088.09 469
9088.99 426
9089.89 466
9090.79 495
9091.69 489
9092.59 479
9093.49 434
9094.39 424
9095.29 467
9096.19 492
9097.09 418
9097.99 374
9098.89 385
9099.79 412
9100.69 421
9101.59 357
9102.49 389
9103.39 403
9104.30 383
9105.20 339
9106.10 377
9107.00 353
9107.90 377
9108.80 405
9109.70 345
9110.60 328
9111.50 371
9112.40 349
9113.31 378
9114.21 413
9115.11 373
9116.01 377
9116.91 335
9117.81 356
9118.71 380
9119.62 371
9120.52 363
9121.42 386
9122.32 367
9123.22 356
9124.12 345
9125.03 366
9125.93 375
9126.83 374
9127.73 360
9128.63 364
9129.54 351
9130.44 372
9131.34 364
9132.24 335
9133.14 370
9134.05 358
9134.95 393
9135.85 357
9136.75 362
9137.66 372
9138.56 338
9139.46 333
9140.36 342
9141.27 358
9142.17 369
9143.07 381
9143.97 341
9144.88 344
9145.78 335
9146.68 365
9147.59 314
9148.49 300
9149.39 332
9150.29 298
9151.20 337
9152.10 363
9153.00 333
9153.91 321
9154.81 326
9155.71 373
9156.62 344
9157.52 311
9158.42 316
9159.33 350
9160.23 361
9161.14 342
9162.04 375
9162.94 400
9163.85 346
9164.75 311
9165.65 316
9166.56 330
9167.46 382
9168.37 370
9169.27 381
9170.17 342
9171.08 326
9171.98 318
9172.89 335
9173.79 321
9174.69 313
9175.60 311
9176.50 292
9177.41 314
9178.31 317
9179.22 386
9180.12 344
9181.03 344
9181.93 349
9182.84 387
9183.74 339
9184.64 353
9185.55 339
9186.45 318
9187.36 289
9188.26 322
9189.17 355
9190.07 358
9190.98 351
9191.88 343
9192.79 377
9193.69 372
9194.60 416
9195.51 363
9196.41 374
9197.32 404
9198.22 374
9199.13 375
9200.03 377
9200.94 376
9201.84 337
9202.75 337
9203.66 361
9204.56 367
9205.47 377
9206.37 327
9207.28 349
9208.18 350
9209.09 341
9210.00 349
9210.90 301
9211.81 311
9212.71 328
9213.62 349
9214.53 361
9215.43 329
9216.34 321
9217.25 348
9218.15 337
9219.06 407
9219.97 375
9220.87 332
9221.78 320
9222.69 344
9223.59 342
9224.50 325
9225.41 369
9226.31 338
9227.22 328
9228.13 296
9229.03 306
9229.94 347
9230.85 336
9231.75 292
9232.66 307
9233.57 378
9234.48 351
9235.38 355
9236.29 317
9237.20 385
9238.11 350
9239.01 329
9239.92 331
9240.83 341
9241.74 340
9242.64 319
9243.55 314
9244.46 332
9245.37 307
9246.27 317
9247.18 296
9248.09 312
9249.00 329
9249.91 282
9250.81 337
9251.72 331
9252.63 301
9253.54 301
9254.45 356
9255.35 315
9256.26 305
9257.17 315
9258.08 335
9258.99 317
9259.90 316
9260.80 309
9261.71 305
9262.62 327
9263.53 336
9264.44 361
9265.35 288
9266.26 318
9267.17 308
9268.07 324
9268.98 324
9269.89 301
9270.80 309
9271.71 331
9272.62 318
9273.53 306
9274.44 335
9275.35 349
9276.26 334
9277.17 316
9278.08 324
9278.98 332
9279.89 355
9280.80 316
9281.71 341
9282.62 329
9283.53 363
9284.44 307
9285.35 324
9286.26 307
9287.17 323
9288.08 342
9288.99 326
9289.90 319
9290.81 334
9291.72 365
9292.63 298
9293.54 316
9294.45 320
9295.36 343
9296.27 347
9297.18 337
9298.09 317
9299.00 342
9299.91 347
9300.82 366
9301.73 409
9302.65 348
9303.56 362
9304.47 405
9305.38 424
9306.29 424
9307.20 403
9308.11 462
9309.02 465
9309.93 422
9310.84 463
9311.75 416
9312.66 420
9313.58 351
9314.49 385
9315.40 371
9316.31 346
9317.22 348
9318.13 366
9319.04 396
9319.95 348
9320.87 381
9321.78 358
9322.69 372
9323.60 338
9324.51 396
9325.42 406
9326.34 368
9327.25 389
9328.16 363
9329.07 377
9329.98 380
9330.90 394
9331.81 353
9332.72 350
9333.63 300
9334.54 357
9335.46 375
9336.37 376
9337.28 348
9338.19 346
9339.11 368
9340.02 332
9340.93 317
9341.84 338
9342.76 300
9343.67 308
9344.58 364
9345.49 324
9346.41 343
9347.32 341
9348.23 345
9349.14 341
9350.06 365
9350.97 327
9351.88 349
9352.80 373
9353.71 327
9354.62 351
9355.54 335
9356.45 333
9357.36 316
9358.28 335
9359.19 294
9360.10 332
9361.02 267
9361.93 306
9362.84 319
9363.76 322
9364.67 304
9365.58 303
9366.50 367
9367.41 333
9368.32 316
9369.24 358
9370.15 361
9371.07 346
9371.98 315
9372.89 295
9373.81 349
9374.72 363
9375.64 369
9376.55 317
9377.47 338
9378.38 345
9379.29 355
9380.21 324
9381.12 306
9382.04 302
9382.95 360
9383.87 334
9384.78 374
9385.70 358
9386.61 315
9387.52 352
9388.44 320
9389.35 373
9390.27 357
9391.18 372
9392.10 328
9393.01 367
9393.93 323
9394.84 361
9395.76 383
9396.67 383
9397.59 379
9398.51 356
9399.42 396
9400.34 368
9401.25 380
9402.17 368
9403.08 361
9404.00 328
9404.91 350
9405.83 320
9406.74 348
9407.66 343
9408.58 330
9409.49 328
9410.41 385
9411.32 397
9412.24 322
9413.16 325
9414.07 328
9414.99 320
9415.90 350
9416.82 306
9417.74 328
9418.65 331
9419.57 327
9420.49 313
9421.40 302
9422.32 301
9423.23 364
9424.15 379
9425.07 365
9425.98 389
9426.90 349
9427.82 377
9428.73 366
9429.65 314
9430.57 332
9431.48 348
9432.40 347
9433.32 358
9434.24 334
9435.15 352
9436.07 388
9436.99 357
9437.90 363
9438.82 355
9439.74 378
9440.66 398
9441.57 349
9442.49 348
9443.41 341
9444.33 345
9445.24 333
9446.16 354
9447.08 352
9448.00 406
9448.91 379
9449.83 391
9450.75 426
9451.67 459
9452.59 491
9453.50 522
9454.42 544
9455.34 520
9456.26 535
9457.18 475
9458.09 470
9459.01 480
9459.93 447
9460.85 415
9461.77 424
9462.69 354
9463.60 360
9464.52 349
9465.44 352
9466.36 376
9467.28 383
9468.20 388
9469.12 391
9470.03 319
9470.95 397
9471.87 353
9472.79 406
9473.71 388
9474.63 354
9475.55 395
9476.47 371
9477.39 352
9478.31 387
9479.22 378
9480.14 401
9481.06 378
9481.98 406
9482.90 418
9483.82 371
9484.74 419
9485.66 378
9486.58 390
9487.50 382
9488.42 371
9489.34 368
9490.26 360
9491.18 350
9492.10 359
9493.02 385
9493.94 317
9494.86 340
9495.78 337
9496.70 361
9497.62 364
9498.54 361
9499.46 330
9500.38 361
9501.30 362
9502.22 381
9503.14 373
9504.06 393
9504.98 360
9505.90 364
9506.82 373
9507.74 366
9508.66 359
9509.58 361
9510.50 429
9511.42 408
9512.35 395
9513.27 364
9514.19 377
9515.11 384
9516.03 403
9516.95 358
9517.87 416
9518.79 410
9519.71 389
9520.63 381
9521.56 419
9522.48 400
9523.40 427
9524.32 406
9525.24 326
9526.16 398
9527.08 444
9528.01 444
9528.93 424
9529.85 435
9530.77 483
9531.69 515
9532.61 539
9533.54 525
9534.46 547
9535.38 550
9536.30 481
9537.22 457
9538.15 426
9539.07 423
9539.99 449
9540.91 408
9541.84 423
9542.76 383
9543.68 421
9544.60 429
9545.52 385
9546.45 412
9547.37 392
9548.29 425
9549.21 435
9550.14 362
9551.06 411
9551.98 431
9552.91 380
9553.83 404
9554.75 368
9555.67 408
9556.60 394
9557.52 395
9558.44 409
9559.37 420
9560.29 428
9561.21 462
9562.14 430
9563.06 414
9563.98 424
9564.91 404
9565.83 382
9566.75 414
9567.68 414
9568.60 366
9569.52 416
9570.45 381
9571.37 428
9572.29 426
9573.22 433
9574.14 433
9575.07 393
9575.99 404
9576.91 438
9577.84 397
9578.76 425
9579.69 430
9580.61 389
9581.53 426
9582.46 387
9583.38 410
9584.31 421
9585.23 388
9586.16 425
9587.08 425
9588.00 343
9588.93 406
9589.85 385
9590.78 374
9591.70 456
9592.63 439
9593.55 453
9594.48 402
9595.40 405
9596.33 418
9597.25 413
9598.18 414
9599.10 419
9600.03 413
9600.95 459
9601.88 471
9602.80 463
9603.73 403
9604.65 432
9605.58 440
9606.50 434
9607.43 429
9608.35 409
9609.28 404
9610.21 458
9611.13 462
9612.06 477
9612.98 464
9613.91 495
9614.83 465
9615.76 418
9616.69 444
9617.61 466
9618.54 475
9619.46 466
9620.39 462
9621.32 485
9622.24 497
9623.17 503
9624.09 488
9625.02 447
9625.95 455
9626.87 511
9627.80 488
9628.73 508
9629.65 472
9630.58 480
9631.51 534
9632.43 549
9633.36 589
9634.29 499
9635.21 560
9636.14 559
9637.07 579
9637.99 584
9638.92 597
9639.85 532
9640.77 568
9641.70 539
9642.63 623
9643.56 611
9644.48 644
9645.41 652
9646.34 676
9647.26 692
9648.19 665
9649.12 680
9650.05 715
9650.97 733
9651.90 693
9652.83 718
9653.76 691
9654.68 744
9655.61 715
9656.54 692
9657.47 667
9658.40 666
9659.32 700
9660.25 715
9661.18 641
9662.11 647
9663.04 690
9663.96 711
9664.89 761
9665.82 711
9666.75 807
9667.68 768
9668.61 812
9669.53 774
9670.46 803
9671.39 788
9672.32 850
9673.25 869
9674.18 791
9675.11 746
9676.03 801
9676.96 781
9677.89 858
9678.82 851
9679.75 779
9680.68 833
9681.61 918
9682.54 930
9683.47 901
9684.40 1013
9685.32 952
9686.25 965
9687.18 943
9688.11 948
9689.04 976
9689.97 941
9690.90 938
9691.83 958
9692.76 1004
9693.69 985
9694.62 1101
9695.55 1235
9696.48 1372
9697.41 1535
9698.34 1758
9699.27 1788
9700.20 1860
9701.13 1774
9702.06 1814
9702.99 1676
9703.92 1493
9704.85 1344
9705.78 1130
9706.71 1130
9707.64 1068
9708.57 1049
9709.50 1020
9710.43 1011
9711.36 1005
9712.29 1043
9713.22 1130
9714.15 1199
9715.08 1295
9716.01 1238
9716.94 1184
9717.87 1156
9718.80 1175
9719.74 1109
9720.67 1028
9721.60 988
9722.53 903
9723.46 893
9724.39 868
9725.32 870
9726.25 862
9727.18 847
9728.11 822
9729.05 909
9729.98 889
9730.91 842
9731.84 926
9732.77 908
9733.70 964
9734.63 981
9735.57 981
9736.50 951
9737.43 909
9738.36 897
9739.29 907
9740.22 803
9741.16 724
9742.09 763
9743.02 700
9743.95 737
9744.88 752
9745.82 717
9746.75 653
9747.68 725
9748.61 693
9749.55 698
9750.48 671
9751.41 692
9752.34 644
9753.27 643
9754.21 688
9755.14 690
9756.07 668
9757.01 693
9757.94 670
9758.87 662
9759.80 705
9760.74 712
9761.67 713
9762.60 696
9763.53 708
9764.47 713
9765.40 726
9766.33 749
9767.27 695
9768.20 722
9769.13 722
9770.07 720
9771.00 705
9771.93 744
9772.87 672
9773.80 754
9774.73 694
9775.67 730
9776.60 786
9777.53 769
9778.47 744
9779.40 812
9780.34 917
9781.27 908
9782.20 982
9783.14 943
9784.07 891
9785.00 946
9785.94 953
9786.87 936
9787.81 856
9788.74 819
9789.68 773
9790.61 751
9791.54 724
9792.48 697
9793.41 652
9794.35 751
9795.28 711
9796.22 701
9797.15 793
9798.08 821
9799.02 868
9799.95 776
9800.89 798
9801.82 771
9802.76 741
9803.69 710
9804.63 617
9805.56 660
9806.50 589
9807.43 554
9808.37 605
9809.30 580
9810.24 561
9811.17 526
9812.11 666
9813.04 635
9813.98 606
9814.91 571
9815.85 578
9816.79 536
9817.72 567
9818.66 547
9819.59 546
9820.53 535
9821.46 527
9822.40 583
9823.34 571
9824.27 523
9825.21 501
9826.14 520
9827.08 569
9828.02 521
9828.95 547
9829.89 552
9830.82 551
9831.76 567
9832.70 525
9833.63 508
9834.57 547
9835.50 498
9836.44 485
9837.38 511
9838.31 496
9839.25 525
9840.19 525
9841.12 493
9842.06 513
9843.00 522
9843.93 515
9844.87 513
9845.81 480
9846.74 476
9847.68 493
9848.62 467
9849.56 486
9850.49 481
9851.43 496
9852.37 518
9853.30 502
9854.24 488
9855.18 508
9856.12 488
9857.05 523
9857.99 518
9858.93 524
9859.87 548
9860.80 518
9861.74 522
9862.68 547
9863.62 577
9864.55 502
9865.49 511
9866.43 513
9867.37 530
9868.31 536
9869.24 492
9870.18 485
9871.12 524
9872.06 529
9873.00 498
9873.93 533
9874.87 522
9875.81 559
9876.75 482
9877.69 487
9878.63 513
9879.56 510
9880.50 502
9881.44 481
9882.38 508
9883.32 490
9884.26 524
9885.20 496
9886.14 455
9887.07 467
9888.01 519
9888.95 471
9889.89 481
9890.83 475
9891.77 468
9892.71 440
9893.65 483
9894.59 484
9895.53 463
9896.47 473
9897.40 500
9898.34 477
9899.28 486
9900.22 482
9901.16 454
9902.10 489
9903.04 485
9903.98 511
9904.92 498
9905.86 509
9906.80 480
9907.74 526
9908.68 535
9909.62 564
9910.56 552
9911.50 501
9912.44 513
9913.38 523
9914.32 540
9915.26 529
9916.20 518
9917.14 565
9918.08 570
9919.02 516
9919.96 518
9920.90 546
9921.84 600
9922.78 660
9923.72 739
9924.66 847
9925.61 975
9926.55 1099
9927.49 1125
9928.43 1212
9929.37 1144
9930.31 1084
9931.25 992
9932.19 892
9933.13 837
9934.07 769
9935.01 690
9935.96 649
9936.90 575
9937.84 538
9938.78 574
9939.72 588
9940.66 543
9941.60 524
9942.54 551
9943.49 548
9944.43 521
9945.37 487
9946.31 487
9947.25 505
9948.19 524
9949.14 461
9950.08 534
9951.02 525
9951.96 489
9952.90 511
9953.85 512
9954.79 551
9955.73 533
9956.67 573
9957.61 592
9958.56 546
9959.50 518
9960.44 584
9961.38 546
9962.33 566
9963.27 512
9964.21 566
9965.15 573
9966.10 562
9967.04 524
9967.98 554
9968.92 499
9969.87 506
9970.81 510
9971.75 478
9972.70 497
9973.64 479
9974.58 534
9975.52 521
9976.47 509
9977.41 490
9978.35 499
9979.30 475
9980.24 498
9981.18 433
9982.13 472
9983.07 502
9984.01 494
9984.96 452
9985.90 457
9986.84 471
9987.79 438
9988.73 398
9989.68 461
9990.62 500
9991.56 434
9992.51 461
9993.45 427
9994.39 427
9995.34 444
9996.28 460
9997.23 492
9998.17 438
9999.11 431
10000.06 449
10001.00 421
10001.95 442
10002.89 465
10003.84 421
10004.78 419
10005.73 448
10006.67 483
10007.61 424
10008.56 417
10009.50 434
10010.45 455
10011.39 413
10012.34 394
10013.28 420
10014.23 390
10015.17 427
10016.12 436
10017.06 427
10018.01 439
10018.95 404
10019.90 426
10020.84 446
10021.79 441
10022.73 415
10023.68 421
10024.62 396
10025.57 417
10026.51 394
10027.46 427
10028.41 469
10029.35 472
10030.30 460
10031.24 455
10032.19 432
10033.13 434
10034.08 413
10035.03 418
10035.97 392
10036.92 410
10037.86 442
10038.81 423
10039.76 391
10040.70 417
10041.65 402
10042.59 375
10043.54 375
10044.49 426
10045.43 371
10046.38 342
10047.33 386
10048.27 391
10049.22 337
10050.17 386
10051.11 389
10052.06 381
10053.01 356
10053.95 385
10054.90 371
10055.85 382
10056.79 421
10057.74 365
10058.69 397
10059.63 416
10060.58 365
10061.53 389
10062.48 403
10063.42 384
10064.37 388
10065.32 348
10066.26 330
10067.21 327
10068.16 344
10069.11 374
10070.05 358
10071.00 337
10071.95 325
10072.90 329
10073.84 335
10074.79 351
10075.74 331
10076.69 327
10077.64 381
10078.58 368
10079.53 359
10080.48 334
10081.43 358
10082.38 344
10083.32 374
10084.27 340
10085.22 351
10086.17 344
10087.12 361
10088.07 328
10089.01 329
10089.96 374
10090.91 318
10091.86 361
10092.81 338
10093.76 328
10094.71 358
10095.65 357
10096.60 379
10097.55 361
10098.50 360
10099.45 362
10100.40 344
10101.35 350
10102.30 389
10103.25 344
10104.19 372
10105.14 352
10106.09 386
10107.04 330
10107.99 334
10108.94 350
10109.89 320
10110.84 352
10111.79 384
10112.74 342
10113.69 367
10114.64 315
10115.59 324
10116.54 333
10117.49 304
10118.44 352
10119.39 382
10120.34 394
10121.29 282
10122.24 349
10123.19 338
10124.14 324
10125.09 312
10126.04 335
10126.99 297
10127.94 288
10128.89 307
10129.84 296
10130.79 325
10131.74 336
10132.69 380
10133.64 316
10134.59 342
10135.54 308
10136.49 309
10137.44 388
10138.39 358
10139.34 324
10140.29 380
10141.24 399
10142.20 362
10143.15 361
10144.10 371
10145.05 399
10146.00 350
10146.95 385
10147.90 382
10148.85 364
10149.80 364
10150.76 392
10151.71 423
10152.66 409
10153.61 365
10154.56 365
10155.51 359
10156.46 371
10157.42 349
10158.37 336
10159.32 377
10160.27 351
10161.22 362
10162.18 359
10163.13 350
10164.08 366
10165.03 372
10165.98 368
10166.93 337
10167.89 355
10168.84 368
10169.79 416
10170.74 403
10171.70 384
10172.65 362
10173.60 366
10174.55 387
10175.51 387
10176.46 358
10177.41 415
10178.36 448
10179.32 433
10180.27 392
10181.22 412
10182.17 421
10183.13 434
10184.08 416
10185.03 442
10185.99 463
10186.94 449
10187.89 468
10188.84 474
10189.80 523
10190.75 444
10191.70 459
10192.66 466
10193.61 451
10194.56 464
10195.52 495
10196.47 498
10197.42 508
10198.38 484
10199.33 510
10200.29 560
10201.24 546
10202.19 522
10203.15 572
10204.10 620
10205.05 589
10206.01 642
10206.96 703
10207.92 676
10208.87 627
10209.82 624
10210.78 608
10211.73 628
10212.69 552
10213.64 540
10214.60 501
10215.55 471
10216.50 470
10217.46 514
10218.41 509
10219.37 454
10220.32 476
10221.28 510
10222.23 472
10223.19 427
10224.14 438
10225.10 467
10226.05 492
10227.01 415
10227.96 427
10228.92 465
10229.87 439
10230.83 403
10231.78 408
10232.74 470
10233.69 493
10234.65 455
10235.60 474
10236.56 504
10237.51 478
10238.47 484
10239.42 512
10240.38 478
10241.33 472
10242.29 420
10243.25 382
10244.20 381
10245.16 407
10246.11 354
10247.07 417
10248.02 370
10248.98 373
10249.94 404
10250.89 384
10251.85 327
10252.80 365
10253.76 361
10254.72 361
10255.67 347
10256.63 346
10257.59 344
10258.54 372
10259.50 347
10260.45 380
10261.41 356
10262.37 342
10263.32 350
10264.28 348
10265.24 332
10266.19 352
10267.15 321
10268.11 336
10269.06 335
10270.02 339
10270.98 367
10271.94 341
10272.89 360
10273.85 356
10274.81 312
10275.76 333
10276.72 370
10277.68 392
10278.64 372
10279.59 338
10280.55 319
10281.51 320
10282.47 302
10283.42 344
10284.38 329
10285.34 357
10286.30 371
10287.25 349
10288.21 379
10289.17 311
10290.13 351
10291.08 352
10292.04 355
10293.00 389
10293.96 352
10294.92 346
10295.87 369
10296.83 346
10297.79 356
10298.75 341
10299.71 346
10300.67 354
10301.62 346
10302.58 313
10303.54 292
10304.50 336
10305.46 347
10306.42 363
10307.38 338
10308.33 330
10309.29 333
10310.25 345
10311.21 319
10312.17 338
10313.13 311
10314.09 347
10315.05 293
10316.01 318
10316.96 338
10317.92 280
10318.88 319
10319.84 320
10320.80 282
10321.76 306
10322.72 357
10323.68 334
10324.64 309
10325.60 335
10326.56 321
10327.52 336
10328.48 370
10329.44 337
10330.40 351
10331.36 352
10332.32 335
10333.28 328
10334.24 317
10335.20 327
10336.16 308
10337.12 314
10338.08 315
10339.04 308
10340.00 322
10340.96 313
10341.92 319
10342.88 335
10343.84 317
10344.80 284
10345.76 308
10346.72 306
10347.68 295
10348.64 310
10349.60 330
10350.56 307
10351.52 344
10352.48 330
10353.44 293
10354.40 273
10355.36 321
10356.33 314
10357.29 304
10358.25 322
10359.21 316
10360.17 339
10361.13 319
10362.09 342
10363.05 319
10364.01 309
10364.98 329
10365.94 320
10366.90 319
10367.86 327
10368.82 332
10369.78 308
10370.75 275
10371.71 308
10372.67 340
10373.63 297
10374.59 325
10375.55 328
10376.52 275
10377.48 290
10378.44 283
10379.40 273
10380.36 263
10381.33 293
10382.29 293
10383.25 278
10384.21 321
10385.17 269
10386.14 300
10387.10 284
10388.06 278
10389.02 260
10389.99 286
10390.95 342
10391.91 315
10392.87 286
10393.84 257
10394.80 280
10395.76 313
10396.73 308
10397.69 302
10398.65 273
10399.61 291
10400.58 316
10401.54 298
10402.50 288
10403.47 300
10404.43 269
10405.39 243
10406.36 305
10407.32 282
10408.28 282
10409.25 285
10410.21 270
10411.17 288
10412.14 286
10413.10 275
10414.06 292
10415.03 313
10415.99 288
10416.95 320
10417.92 327
10418.88 331
10419.85 336
10420.81 310
10421.77 285
10422.74 311
10423.70 289
10424.67 268
10425.63 269
10426.59 334
10427.56 279
10428.52 264
10429.49 288
10430.45 266
10431.42 292
10432.38 279
10433.34 266
10434.31 280
10435.27 257
10436.24 275
10437.20 257
10438.17 248
10439.13 256
10440.10 232
10441.06 271
10442.03 313
10442.99 292
10443.96 330
10444.92 296
10445.89 286
10446.85 295
10447.82 263
10448.78 263
10449.75 282
10450.71 253
10451.68 269
10452.64 257
10453.61 278
10454.58 289
10455.54 260
10456.51 266
10457.47 267
10458.44 259
10459.40 233
10460.37 279
10461.33 251
10462.30 258
10463.27 268
10464.23 241
10465.20 241
10466.16 253
10467.13 261
10468.10 242
10469.06 249
10470.03 266
10471.00 298
10471.96 238
10472.93 238
10473.89 249
10474.86 218
10475.83 229
10476.79 239
10477.76 251
10478.73 249
10479.69 225
10480.66 232
10481.63 265
10482.59 248
10483.56 271
10484.53 267
10485.49 292
10486.46 248
10487.43 298
10488.40 288
10489.36 301
10490.33 277
10491.30 273
10492.26 250
10493.23 241
10494.20 254
10495.17 286
10496.13 254
10497.10 242
10498.07 236
10499.04 244
10500.00 259
10500.97 240
10501.94 250
10502.91 247
10503.87 240
10504.84 227
10505.81 238
10506.78 220
10507.75 253
10508.71 252
10509.68 262
10510.65 257
10511.62 234
10512.59 247
10513.55 258
10514.52 274
10515.49 248
10516.46 232
10517.43 242
10518.40 262
10519.36 252
10520.33 243
10521.30 265
10522.27 224
10523.24 265
10524.21 265
10525.18 239
10526.15 244
10527.11 218
10528.08 253
10529.05 266
10530.02 217
10530.99 228
10531.96 260
10532.93 226
10533.90 219
10534.87 213
10535.84 247
10536.80 254
10537.77 237
10538.74 240
10539.71 233
10540.68 220
10541.65 221
10542.62 228
10543.59 248
10544.56 234
10545.53 266
10546.50 274
10547.47 239
10548.44 243
10549.41 257
10550.38 263
10551.35 252
10552.32 233
10553.29 252
10554.26 219
10555.23 213
10556.20 263
10557.17 269
10558.14 271
10559.11 267
10560.08 263
10561.05 284
10562.02 302
10562.99 299
10563.96 283
10564.93 283
10565.90 334
10566.88 265
10567.85 240
10568.82 250
10569.79 260
10570.76 239
10571.73 267
10572.70 280
10573.67 230
10574.64 235
10575.61 267
10576.58 280
10577.56 245
10578.53 261
10579.50 259
10580.47 247
10581.44 239
10582.41 226
10583.38 247
10584.35 270
10585.33 275
10586.30 261
10587.27 251
10588.24 254
10589.21 245
10590.18 310
10591.16 281
10592.13 235
10593.10 239
10594.07 259
10595.04 268
10596.02 267
10596.99 293
10597.96 281
10598.93 242
10599.90 232
10600.88 252
10601.85 279
10602.82 218
10603.79 234
10604.77 255
10605.74 230
10606.71 247
10607.68 281
10608.66 286
10609.63 293
10610.60 271
10611.57 302
10612.55 247
10613.52 254
10614.49 273
10615.47 272
10616.44 281
10617.41 256
10618.38 263
10619.36 288
10620.33 271
10621.30 306
10622.28 286
10623.25 281
10624.22 278
10625.20 270
10626.17 255
10627.14 296
10628.12 258
10629.09 249
10630.06 274
10631.04 279
10632.01 243
10632.99 311
10633.96 313
10634.93 335
10635.91 367
10636.88 377
10637.86 383
10638.83 393
10639.80 426
10640.78 465
10641.75 450
10642.73 397
10643.70 389
10644.67 363
10645.65 356
10646.62 297
10647.60 293
10648.57 260
10649.55 300
10650.52 292
10651.50 274
10652.47 314
10653.44 281
10654.42 289
10655.39 284
10656.37 281
10657.34 263
10658.32 260
10659.29 286
10660.27 243
10661.24 249
10662.22 271
10663.19 271
10664.17 280
10665.14 304
10666.12 271
10667.09 271
10668.07 222
10669.04 264
10670.02 279
10671.00 249
10671.97 251
10672.95 284
10673.92 280
10674.90 241
10675.87 270
10676.85 257
10677.83 266
10678.80 288
10679.78 304
10680.75 278
10681.73 286
10682.70 292
10683.68 281
10684.66 254
10685.63 246
10686.61 243
10687.59 294
10688.56 259
10689.54 257
10690.51 229
10691.49 234
10692.47 238
10693.44 215
10694.42 243
10695.40 240
10696.37 305
10697.35 271
10698.33 225
10699.30 254
10700.28 305
10701.26 275
10702.23 298
10703.21 236
10704.19 232
10705.17 254
10706.14 258
10707.12 245
10708.10 241
10709.07 265
10710.05 242
10711.03 275
10712.01 272
10712.98 274
10713.96 244
10714.94 232
10715.92 253
10716.89 252
10717.87 259
10718.85 286
10719.83 263
10720.80 282
10721.78 274
10722.76 272
10723.74 281
10724.71 270
10725.69 250
10726.67 241
10727.65 265
10728.63 226
10729.61 243
10730.58 242
10731.56 244
10732.54 216
10733.52 222
10734.50 238
10735.48 283
10736.45 292
10737.43 255
10738.41 289
10739.39 244
10740.37 260
10741.35 246
10742.33 243
10743.30 254
10744.28 237
10745.26 232
10746.24 267
10747.22 254
10748.20 266
10749.18 235
10750.16 243
10751.14 249
10752.11 249
10753.09 288
10754.07 263
10755.05 300
10756.03 283
10757.01 307
10757.99 250
10758.97 242
10759.95 230
10760.93 279
10761.91 281
10762.89 273
10763.87 234
10764.85 282
10765.83 249
10766.81 245
10767.79 270
10768.77 261
10769.75 278
10770.73 253
10771.71 270
10772.69 273
10773.67 261
10774.65 258
10775.63 279
10776.61 299
10777.59 237
10778.57 251
10779.55 249
10780.53 277
10781.51 251
10782.49 252
10783.47 271
10784.45 283
10785.43 252
10786.41 271
10787.39 264
10788.38 275
10789.36 267
10790.34 270
10791.32 253
10792.30 291
10793.28 258
10794.26 267
10795.24 305
10796.22 263
10797.21 211
10798.19 257
10799.17 251
10800.15 276
10801.13 250
10802.11 226
10803.09 263
10804.08 276
10805.06 278
10806.04 255
10807.02 292
10808.00 268
10808.98 270
10809.97 244
10810.95 239
10811.93 271
10812.91 271
10813.89 295
10814.88 265
10815.86 285
10816.84 254
10817.82 288
10818.80 282
10819.79 266
10820.77 274
10821.75 260
10822.73 263
10823.72 257
10824.70 274
10825.68 237
10826.66 238
10827.65 277
10828.63 224
10829.61 261
10830.59 273
10831.58 276
10832.56 294
10833.54 241
10834.53 300
10835.51 266
10836.49 251
10837.47 254
10838.46 246
10839.44 271
10840.42 283
10841.41 243
10842.39 254
10843.37 277
10844.36 286
10845.34 298
10846.32 285
10847.31 271
10848.29 268
10849.27 270
10850.26 239
10851.24 247
10852.23 286
10853.21 304
10854.19 263
10855.18 266
10856.16 298
10857.14 298
10858.13 285
10859.11 260
10860.10 269
10861.08 290
10862.07 278
10863.05 258
10864.03 283
10865.02 230
10866.00 281
10866.99 291
10867.97 268
10868.96 266
10869.94 264
10870.92 249
10871.91 273
10872.89 289
10873.88 304
10874.86 306
10875.85 277
10876.83 289
10877.82 277
10878.80 328
10879.79 297
10880.77 273
10881.76 307
10882.74 305
10883.73 310
10884.71 304
10885.70 328
10886.68 322
10887.67 334
10888.66 352
10889.64 346
10890.63 334
10891.61 306
10892.60 322
10893.58 309
10894.57 328
10895.55 326
10896.54 300
10897.53 343
10898.51 356
10899.50 371
10900.48 353
10901.47 350
10902.46 346
10903.44 306
10904.43 371
10905.41 365
10906.40 323
10907.39 351
10908.37 345
10909.36 318
10910.35 340
10911.33 367
10912.32 411
10913.30 384
10914.29 372
10915.28 401
10916.26 438
10917.25 397
10918.24 402
10919.22 429
10920.21 424
10921.20 384
10922.19 364
10923.17 411
10924.16 376
10925.15 432
10926.13 399
10927.12 418
10928.11 427
10929.09 407
10930.08 438
10931.07 453
10932.06 438
10933.04 380
10934.03 434
10935.02 476
10936.01 453
10936.99 416
10937.98 457
10938.97 470
10939.96 497
10940.94 481
10941.93 448
10942.92 471
10943.91 519
10944.90 524
10945.88 535
10946.87 519
10947.86 516
10948.85 528
10949.84 518
10950.82 569
10951.81 595
10952.80 616
10953.79 688
10954.78 782
10955.77 804
10956.76 823
10957.74 903
10958.73 903
10959.72 931
10960.71 982
10961.70 847
10962.69 867
10963.68 773
10964.66 699
10965.65 645
10966.64 654
10967.63 597
10968.62 636
10969.61 580
10970.60 578
10971.59 607
10972.58 547
10973.57 579
10974.56 558
10975.54 554
10976.53 570
10977.52 545
10978.51 545
10979.50 526
10980.49 571
10981.48 574
10982.47 602
10983.46 567
10984.45 625
10985.44 648
10986.43 614
10987.42 621
10988.41 618
10989.40 617
10990.39 634
10991.38 591
10992.37 648
10993.36 693
10994.35 793
10995.34 857
10996.33 917
10997.32 1053
10998.31 1106
10999.30 1187
11000.29 1269
11001.28 1268
11002.27 1190
11003.26 1097
11004.25 1025
11005.25 890
11006.24 777
11007.23 729
11008.22 618
11009.21 653
11010.20 654
11011.19 574
11012.18 528
11013.17 488
11014.16 579
11015.15 524
11016.15 515
11017.14 513
11018.13 513
11019.12 463
11020.11 511
11021.10 481
11022.09 489
11023.09 482
11024.08 469
11025.07 454
11026.06 432
11027.05 497
11028.04 467
11029.03 500
11030.03 431
11031.02 491
11032.01 491
11033.00 484
11033.99 471
11034.99 462
11035.98 481
11036.97 513
11037.96 484
11038.95 408
11039.95 428
11040.94 460
11041.93 511
11042.92 494
11043.92 438
11044.91 421
11045.90 435
11046.89 413
11047.89 458
11048.88 428
11049.87 404
11050.86 434
11051.86 406
11052.85 403
11053.84 378
11054.84 450
11055.83 428
11056.82 440
11057.81 389
11058.81 415
11059.80 376
11060.79 394
11061.79 407
11062.78 403
11063.77 413
11064.77 390
11065.76 383
11066.75 449
11067.75 395
11068.74 438
11069.73 416
11070.73 384
11071.72 408
11072.72 394
11073.71 395
11074.70 392
11075.70 446
11076.69 391
11077.69 405
11078.68 379
11079.67 361
11080.67 398
11081.66 412
11082.66 380
11083.65 368
11084.64 384
11085.64 374
11086.63 398
11087.63 365
11088.62 423
11089.62 378
11090.61 405
11091.60 399
11092.60 384
11093.59 409
11094.59 407
11095.58 388
11096.58 351
11097.57 382
11098.57 400
11099.56 390
11100.56 408
11101.55 367
11102.55 364
11103.54 377
11104.54 387
11105.53 394
11106.53 343
11107.52 360
11108.52 364
11109.51 382
11110.51 344
11111.51 324
11112.50 330
11113.50 371
11114.49 345
11115.49 335
11116.48 316
11117.48 325
11118.47 369
11119.47 332
11120.47 368
11121.46 353
11122.46 387
11123.45 420
11124.45 423
11125.45 388
11126.44 399
11127.44 391
11128.44 410
11129.43 426
11130.43 397
11131.42 400
11132.42 335
11133.42 396
11134.41 370
11135.41 353
11136.41 386
11137.40 354
11138.40 385
11139.40 346
11140.39 369
11141.39 364
11142.39 335
11143.38 373
11144.38 345
11145.38 331
11146.37 370
11147.37 404
11148.37 391
11149.37 364
11150.36 377
11151.36 363
11152.36 369
11153.35 341
11154.35 396
11155.35 386
11156.35 342
11157.34 389
11158.34 393
11159.34 328
11160.34 333
11161.34 414
11162.33 416
11163.33 370
11164.33 364
11165.33 407
11166.32 355
11167.32 354
11168.32 324
11169.32 380
11170.32 364
11171.31 360
11172.31 340
11173.31 345
11174.31 345
11175.31 404
11176.31 446
11177.30 437
11178.30 357
11179.30 366
11180.30 367
11181.30 378
11182.30 356
11183.30 409
11184.29 419
11185.29 403
11186.29 408
11187.29 386
11188.29 424
11189.29 443
11190.29 454
11191.29 472
11192.29 435
11193.29 455
11194.28 449
11195.28 447
11196.28 482
11197.28 484
11198.28 411
11199.28 409
11200.28 398
11201.28 395
11202.28 367
11203.28 384
11204.28 389
11205.28 371
11206.28 400
11207.28 453
11208.28 371
11209.28 411
11210.28 363
11211.28 373
11212.28 351
11213.28 382
11214.28 391
11215.28 330
11216.28 292
11217.28 327
11218.28 354
11219.28 327
11220.28 319
11221.28 339
11222.28 336
11223.28 354
11224.28 363
11225.28 313
11226.28 335
11227.28 350
11228.28 334
11229.28 333
11230.28 313
11231.28 309
11232.29 321
11233.29 332
11234.29 316
11235.29 321
11236.29 324
11237.29 311
11238.29 321
11239.29 296
11240.29 336
11241.30 307
11242.30 322
11243.30 323
11244.30 301
11245.30 293
11246.30 317
11247.30 337
11248.31 315
11249.31 282
11250.31 320
11251.31 297
11252.31 306
11253.31 315
11254.32 299
11255.32 345
11256.32 321
11257.32 308
11258.32 309
11259.33 306
11260.33 302
11261.33 328
11262.33 343
11263.33 348
11264.34 308
11265.34 321
11266.34 303
11267.34 324
11268.35 306
11269.35 336
11270.35 330
11271.35 341
11272.36 329
11273.36 341
11274.36 348
11275.37 324
11276.37 353
11277.37 405
11278.37 396
11279.38 356
11280.38 389
11281.38 355
11282.39 333
11283.39 368
11284.39 349
11285.40 342
11286.40 321
11287.40 335
11288.41 349
11289.41 367
11290.41 328
11291.42 355
11292.42 336
11293.42 354
11294.43 324
11295.43 331
11296.43 345
11297.44 343
11298.44 314
11299.45 327
11300.45 320
11301.45 342
11302.46 358
11303.46 339
11304.47 326
11305.47 342
11306.47 330
11307.48 369
11308.48 334
11309.49 359
11310.49 413
11311.50 454
11312.50 472
11313.50 432
11314.51 468
11315.51 460
11316.52 426
11317.52 411
11318.53 380
11319.53 363
11320.54 375
11321.54 327
11322.55 342
11323.55 345
11324.56 321
11325.56 328
11326.57 331
11327.57 301
11328.58 311
11329.58 310
11330.59 311
11331.59 304
11332.60 281
11333.60 264
11334.61 288
11335.61 267
11336.62 295
11337.63 275
11338.63 326
11339.64 252
11340.64 272
11341.65 293
11342.65 345
11343.66 320
11344.67 279
11345.67 259
11346.68 271
11347.68 281
11348.69 270
11349.70 274
11350.70 256
11351.71 261
11352.71 271
11353.72 302
11354.73 261
11355.73 312
11356.74 268
11357.75 265
11358.75 266
11359.76 308
11360.77 323
11361.77 286
11362.78 287
11363.79 298
11364.79 272
11365.80 284
11366.81 293
11367.81 265
11368.82 231
11369.83 265
11370.83 327
11371.84 276
11372.85 256
11373.86 244
11374.86 290
11375.87 273
11376.88 238
11377.89 248
11378.89 269
11379.90 273
11380.91 275
11381.92 260
11382.92 274
11383.93 232
11384.94 260
11385.95 280
11386.95 268
11387.96 214
11388.97 260
11389.98 277
11390.99 247
11391.99 256
11393.00 237
11394.01 233
11395.02 282
11396.03 250
11397.03 277
11398.04 300
11399.05 267
11400.06 294
11401.07 272
11402.08 265
11403.08 248
11404.09 284
11405.10 287
11406.11 260
11407.12 269
11408.13 237
11409.14 260
11410.14 249
11411.15 244
11412.16 255
11413.17 276
11414.18 289
11415.19 266
11416.20 256
11417.21 281
11418.22 294
11419.23 267
11420.23 254
11421.24 241
11422.25 276
11423.26 261
11424.27 264
11425.28 298
11426.29 273
11427.30 304
11428.31 282
11429.32 238
11430.33 249
11431.34 259
11432.35 242
11433.36 284
11434.37 264
11435.38 278
11436.39 261
11437.40 278
11438.41 255
11439.42 255
11440.43 284
11441.44 300
11442.45 291
11443.46 223
11444.47 230
11445.48 260
11446.49 280
11447.50 282
11448.51 248
11449.52 230
11450.53 261
11451.54 275
11452.55 277
11453.56 242
11454.58 287
11455.59 291
11456.60 281
11457.61 256
11458.62 227
11459.63 264
11460.64 262
11461.65 293
11462.66 239
11463.67 261
11464.69 279
11465.70 242
11466.71 223
11467.72 256
11468.73 257
11469.74 269
11470.75 262
11471.77 269
11472.78 260
11473.79 248
11474.80 235
11475.81 244
11476.82 273
11477.84 263
11478.85 242
11479.86 258
11480.87 270
11481.88 252
11482.89 260
11483.91 229
11484.92 245
11485.93 228
11486.94 239
11487.96 243
11488.97 249
11489.98 270
11490.99 262
11492.00 233
11493.02 264
11494.03 258
11495.04 269
11496.06 250
11497.07 277
11498.08 244
11499.09 264
11500.11 249
11501.12 229
11502.13 208
11503.14 254
11504.16 285
11505.17 255
11506.18 222
11507.20 256
11508.21 234
11509.22 255
11510.24 260
11511.25 223
11512.26 229
11513.28 261
11514.29 302
11515.30 260
11516.32 232
11517.33 236
11518.34 246
11519.36 270
11520.37 254
11521.38 243
11522.40 251
11523.41 282
11524.43 253
11525.44 242
11526.45 245
11527.47 270
11528.48 269
11529.50 256
11530.51 253
11531.52 261
11532.54 276
11533.55 236
11534.57 202
11535.58 228
11536.60 260
11537.61 234
11538.62 234
11539.64 221
11540.65 247
11541.67 256
11542.68 218
11543.70 236
11544.71 259
11545.73 272
11546.74 272
11547.76 262
11548.77 239
11549.79 266
11550.80 270
11551.82 281
11552.83 265
11553.85 245
11554.86 267
11555.88 290
11556.89 309
11557.91 281
11558.92 317
11559.94 295
11560.95 293
11561.97 289
11562.98 274
11564.00 270
11565.02 278
11566.03 272
11567.05 267
11568.06 252
11569.08 244
11570.10 246
11571.11 296
11572.13 295
11573.14 265
11574.16 288
11575.18 283
11576.19 289
11577.21 290
11578.22 286
11579.24 305
11580.26 323
11581.27 310
11582.29 311
11583.31 306
11584.32 329
11585.34 352
11586.35 364
11587.37 318
11588.39 339
11589.40 350
11590.42 379
11591.44 378
11592.46 320
11593.47 353
11594.49 397
11595.51 451
11596.52 441
11597.54 472
11598.56 529
11599.57 586
11600.59 629
11601.61 664
11602.63 710
11603.64 798
11604.66 788
11605.68 768
11606.70 677
11607.71 620
11608.73 579
11609.75 576
11610.77 486
11611.78 460
11612.80 390
11613.82 390
11614.84 364
11615.85 364
11616.87 341
11617.89 336
11618.91 358
11619.93 324
11620.95 298
11621.96 257
11622.98 314
11624.00 307
11625.02 294
11626.04 307
11627.05 273
11628.07 320
11629.09 289
11630.11 288
11631.13 304
11632.15 319
11633.17 314
11634.18 281
11635.20 313
11636.22 300
11637.24 293
11638.26 249
11639.28 271
11640.30 287
11641.32 280
11642.34 305
11643.35 315
11644.37 283
11645.39 268
11646.41 235
11647.43 273
11648.45 279
11649.47 252
11650.49 281
11651.51 259
11652.53 280
11653.55 260
11654.57 239
11655.59 210
11656.61 286
11657.63 255
11658.65 255
11659.67 233
11660.69 255
11661.71 266
11662.73 228
11663.75 296
11664.77 238
11665.79 250
11666.81 263
11667.83 242
11668.85 235
11669.87 295
11670.89 259
11671.91 267
11672.93 245
11673.95 239
11674.97 232
11675.99 253
11677.01 253
11678.03 285
11679.05 299
11680.07 250
11681.09 234
11682.11 212
11683.13 239
11684.15 261
11685.18 290
11686.20 274
11687.22 276
11688.24 249
11689.26 250
11690.28 285
11691.30 285
11692.32 259
11693.34 289
11694.37 303
11695.39 253
11696.41 277
11697.43 248
11698.45 242
11699.47 229
11700.49 246
11701.52 273
11702.54 288
11703.56 236
11704.58 241
11705.60 233
11706.62 243
11707.65 262
11708.67 253
11709.69 252
11710.71 250
11711.73 247
11712.76 254
11713.78 265
11714.80 249
11715.82 267
11716.85 256
11717.87 268
11718.89 226
11719.91 282
11720.94 266
11721.96 249
11722.98 255
11724.00 221
11725.03 263
11726.05 232
11727.07 226
11728.09 235
11729.12 246
11730.14 220
11731.16 246
11732.19 249
11733.21 293
11734.23 262
11735.25 266
11736.28 241
11737.30 237
11738.32 228
11739.35 243
11740.37 251
11741.39 272
11742.42 242
11743.44 259
11744.46 239
11745.49 248
11746.51 252
11747.54 249
11748.56 242
11749.58 245
11750.61 250
11751.63 270
11752.65 245
11753.68 239
11754.70 262
11755.73 245
11756.75 238
11757.77 258
11758.80 235
11759.82 258
11760.85 247
11761.87 220
11762.90 247
11763.92 258
11764.94 240
11765.97 216
11766.99 236
11768.02 283
11769.04 255
11770.07 237
11771.09 258
11772.12 230
11773.14 242
11774.17 252
11775.19 268
11776.22 258
11777.24 236
11778.27 234
11779.29 271
11780.32 262
11781.34 250
11782.37 224
11783.39 239
11784.42 260
11785.44 251
11786.47 257
11787.49 220
11788.52 247
11789.54 255
11790.57 296
11791.59 248
11792.62 271
11793.65 270
11794.67 270
11795.70 224
11796.72 236
11797.75 272
11798.77 267
11799.80 291
11800.83 267
11801.85 260
11802.88 247
11803.90 233
11804.93 284
11805.96 302
11806.98 273
11808.01 277
11809.04 273
11810.06 261
11811.09 261
11812.12 285
11813.14 269
11814.17 246
11815.20 221
11816.22 276
11817.25 274
11818.28 250
11819.30 249
11820.33 288
11821.36 276
11822.38 267
11823.41 269
11824.44 280
11825.46 293
11826.49 264
11827.52 282
11828.54 292
11829.57 298
11830.60 278
11831.63 285
11832.65 277
11833.68 285
11834.71 252
11835.74 281
11836.76 264
11837.79 266
11838.82 287
11839.85 295
11840.87 286
11841.90 278
11842.93 282
11843.96 296
11844.99 260
11846.01 260
11847.04 263
11848.07 292
11849.10 312
11850.13 294
11851.15 313
11852.18 287
11853.21 276
11854.24 296
11855.27 281
11856.30 298
11857.32 259
11858.35 287
11859.38 295
11860.41 296
11861.44 293
11862.47 297
11863.50 333
11864.52 321
11865.55 294
11866.58 285
11867.61 335
11868.64 297
11869.67 324
11870.70 309
11871.73 307
11872.76 317
11873.79 314
11874.81 322
11875.84 275
11876.87 327
11877.90 370
11878.93 360
11879.96 335
11880.99 377
11882.02 354
11883.05 357
11884.08 345
11885.11 406
11886.14 388
11887.17 390
11888.20 369
11889.23 381
11890.26 365
11891.29 406
11892.32 424
11893.35 413
11894.38 400
11895.41 399
11896.44 440
11897.47 421
11898.50 461
11899.53 495
11900.56 486
11901.59 518
11902.62 557
11903.65 540
11904.68 543
11905.71 521
11906.74 484
11907.77 412
11908.80 435
11909.83 478
11910.86 451
11911.90 440
11912.93 478
11913.96 444
11914.99 399
11916.02 483
11917.05 445
11918.08 441
11919.11 427
11920.14 458
11921.17 479
11922.21 468
11923.24 487
11924.27 533
11925.30 580
11926.33 582
11927.36 666
11928.39 752
11929.43 798
11930.46 887
11931.49 926
11932.52 913
11933.55 917
11934.58 857
11935.62 803
11936.65 688
11937.68 629
11938.71 598
11939.74 565
11940.78 525
11941.81 510
11942.84 509
11943.87 475
11944.90 454
11945.94 396
11946.97 476
11948.00 460
11949.03 420
11950.07 433
11951.10 444
11952.13 378
11953.16 394
11954.20 369
11955.23 406
11956.26 428
11957.29 395
11958.33 408
11959.36 416
11960.39 358
11961.43 365
11962.46 386
11963.49 360
11964.53 383
11965.56 359
11966.59 385
11967.62 410
11968.66 391
11969.69 367
11970.72 397
11971.76 370
11972.79 358
11973.83 400
11974.86 408
11975.89 377
11976.93 387
11977.96 418
11978.99 381
11980.03 360
11981.06 364
11982.09 387
11983.13 354
11984.16 394
11985.20 361
11986.23 369
11987.26 370
11988.30 399
11989.33 377
11990.37 370
11991.40 374
11992.44 391
11993.47 393
11994.50 401
11995.54 387
11996.57 425
11997.61 412
11998.64 386
11999.68 454
12000.71 457
12001.75 465
12002.78 462
12003.82 422
12004.85 411
12005.89 428
12006.92 437
12007.96 459
12008.99 469
12010.03 475
12011.06 467
12012.10 469
12013.13 469
12014.17 435
12015.20 478
12016.24 543
12017.27 545
12018.31 522
12019.34 555
12020.38 529
12021.41 538
12022.45 541
12023.49 510
12024.52 509
12025.56 460
12026.59 501
12027.63 445
12028.66 432
12029.70 470
12030.74 523
12031.77 463
12032.81 483
12033.84 447
12034.88 486
12035.92 482
12036.95 426
12037.99 410
12039.03 381
12040.06 452
12041.10 391
12042.13 446
12043.17 436
12044.21 426
12045.24 438
12046.28 456
12047.32 416
12048.35 428
12049.39 427
12050.43 472
12051.46 443
12052.50 419
12053.54 437
12054.58 438
12055.61 471
12056.65 462
12057.69 436
12058.72 436
12059.76 442
12060.80 452
12061.84 456
12062.87 444
12063.91 441
12064.95 435
12065.98 450
12067.02 427
12068.06 443
12069.10 440
12070.14 434
12071.17 438
12072.21 420
12073.25 435
12074.29 451
12075.32 512
12076.36 474
12077.40 455
12078.44 480
12079.48 457
12080.51 460
12081.55 439
12082.59 519
12083.63 466
12084.67 507
12085.71 504
12086.74 525
12087.78 523
12088.82 511
12089.86 501
12090.90 536
12091.94 541
12092.97 595
12094.01 625
12095.05 601
12096.09 574
12097.13 627
12098.17 716
12099.21 704
12100.25 741
12101.29 788
12102.32 835
12103.36 853
12104.40 837
12105.44 839
12106.48 805
12107.52 710
12108.56 670
12109.60 601
12110.64 593
12111.68 530
12112.72 513
12113.76 484
12114.80 441
12115.84 464
12116.88 436
12117.92 385
12118.96 409
12120.00 475
12121.04 439
12122.07 424
12123.11 386
12124.15 380
12125.19 370
12126.23 406
12127.28 407
12128.32 349
12129.36 372
12130.40 351
12131.44 369
12132.48 379
12133.52 407
12134.56 394
12135.60 391
12136.64 392
12137.68 380
12138.72 359
12139.76 368
12140.80 399
12141.84 337
12142.88 353
12143.92 375
12144.96 374
12146.00 390
12147.05 317
12148.09 346
12149.13 371
12150.17 316
12151.21 316
12152.25 341
12153.29 348
12154.33 338
12155.38 315
12156.42 347
12157.46 349
12158.50 337
12159.54 302
12160.58 315
12161.62 338
12162.67 323
12163.71 347
12164.75 317
12165.79 291
12166.83 347
12167.87 367
12168.92 322
12169.96 317
12171.00 322
12172.04 328
12173.08 320
12174.13 335
12175.17 371
12176.21 388
12177.25 344
12178.30 316
12179.34 271
12180.38 314
12181.42 345
12182.47 348
12183.51 362
12184.55 306
12185.59 331
12186.64 342
12187.68 329
12188.72 351
12189.76 347
12190.81 331
12191.85 326
12192.89 355
12193.94 318
12194.98 318
12196.02 342
12197.06 322
12198.11 379
12199.15 319
12200.19 369
12201.24 353
12202.28 404
12203.32 328
12204.37 309
12205.41 312
12206.45 306
12207.50 331
12208.54 327
12209.59 313
12210.63 302
12211.67 343
12212.72 343
12213.76 354
12214.80 336
12215.85 326
12216.89 315
12217.94 321
12218.98 341
12220.02 349
12221.07 325
12222.11 297
12223.16 373
12224.20 356
12225.25 312
12226.29 320
12227.33 339
12228.38 322
12229.42 301
12230.47 285
12231.51 346
12232.56 339
12233.60 317
12234.65 351
12235.69 310
12236.74 316
12237.78 306
12238.83 367
12239.87 330
12240.92 264
12241.96 294
12243.01 318
12244.05 330
12245.10 288
12246.14 289
12247.19 276
12248.23 324
12249.28 330
12250.32 321
12251.37 304
12252.41 296
12253.46 326
12254.50 284
12255.55 281
12256.60 274
12257.64 281
12258.69 313
12259.73 278
12260.78 288
12261.82 293
12262.87 318
12263.92 262
12264.96 263
12266.01 264
12267.05 262
12268.10 241
12269.15 244
12270.19 248
12271.24 258
12272.29 298
12273.33 276
12274.38 286
12275.43 255
12276.47 286
12277.52 328
12278.57 308
12279.61 275
12280.66 289
12281.71 280
12282.75 334
12283.80 295
12284.85 276
12285.89 284
12286.94 296
12287.99 274
12289.03 265
12290.08 294
12291.13 255
12292.18 282
12293.22 266
12294.27 282
12295.32 219
12296.36 270
12297.41 288
12298.46 252
12299.51 258
12300.55 253
12301.60 241
12302.65 259
12303.70 263
12304.74 265
12305.79 295
12306.84 244
12307.89 269
12308.94 269
12309.98 262
12311.03 245
12312.08 248
12313.13 259
12314.18 283
12315.22 248
12316.27 273
12317.32 280
12318.37 273
12319.42 247
12320.47 268
12321.51 258
12322.56 232
12323.61 269
12324.66 240
12325.71 268
12326.76 208
12327.81 236
12328.85 243
12329.90 255
12330.95 234
12332.00 243
12333.05 244
12334.10 257
12335.15 233
12336.20 238
12337.25 271
12338.30 229
12339.34 251
12340.39 213
12341.44 231
12342.49 246
12343.54 242
12344.59 267
12345.64 291
12346.69 242
12347.74 275
12348.79 286
12349.84 242
12350.89 245
12351.94 250
12352.99 255
12354.04 247
12355.09 269
12356.14 254
12357.19 283
12358.24 228
12359.29 264
12360.34 248
12361.39 234
12362.44 261
12363.49 303
12364.54 267
12365.59 233
12366.64 269
12367.69 284
12368.74 269
12369.79 218
12370.84 284
12371.89 258
12372.94 277
12373.99 242
12375.04 283
12376.09 255
12377.15 248
12378.20 267
12379.25 249
12380.30 248
12381.35 242
12382.40 257
12383.45 283
12384.50 258
12385.55 254
12386.60 270
12387.66 275
12388.71 287
12389.76 241
12390.81 231
12391.86 258
12392.91 261
12393.96 243
12395.02 243
12396.07 237
12397.12 278
12398.17 274
12399.22 270
12400.27 302
12401.33 275
12402.38 285
12403.43 262
12404.48 274
12405.53 235
12406.59 240
12407.64 259
12408.69 289
12409.74 254
12410.80 250
12411.85 258
12412.90 286
12413.95 303
12415.00 301
12416.06 293
12417.11 299
12418.16 288
12419.21 319
12420.27 320
12421.32 275
12422.37 272
12423.43 281
12424.48 301
12425.53 285
12426.58 296
12427.64 286
12428.69 306
12429.74 277
12430.80 305
12431.85 301
12432.90 310
12433.96 334
12435.01 319
12436.06 326
12437.12 286
12438.17 323
12439.22 335
12440.28 329
12441.33 283
12442.38 322
12443.44 300
12444.49 312
12445.54 295
12446.60 278
12447.65 292
12448.71 277
12449.76 264
12450.81 335
12451.87 328
12452.92 296
12453.98 275
12455.03 324
12456.08 336
12457.14 311
12458.19 392
12459.25 319
12460.30 358
12461.36 349
12462.41 402
12463.46 357
12464.52 411
12465.57 386
12466.63 417
12467.68 419
12468.74 460
12469.79 478
12470.85 562
12471.90 616
12472.96 729
12474.01 814
12475.07 850
12476.12 973
12477.18 1046
12478.23 1017
12479.29 952
12480.34 925
12481.40 794
12482.45 773
12483.51 639
12484.56 602
12485.62 496
12486.67 470
12487.73 432
12488.79 396
12489.84 407
12490.90 375
12491.95 390
12493.01 384
12494.06 359
12495.12 333
12496.18 351
12497.23 366
12498.29 389
12499.34 359
12500.40 336
12501.46 359
12502.51 372
12503.57 354
12504.62 362
12505.68 375
12506.74 327
12507.79 338
12508.85 344
12509.91 345
12510.96 329
12512.02 342
12513.08 340
12514.13 385
12515.19 363
12516.25 315
12517.30 344
12518.36 343
12519.42 315
12520.47 341
12521.53 305
12522.59 311
12523.64 290
12524.70 293
12525.76 297
12526.82 302
12527.87 289
12528.93 309
12529.99 313
12531.04 332
12532.10 325
12533.16 316
12534.22 313
12535.27 298
12536.33 314
12537.39 358
12538.45 332
12539.50 329
12540.56 293
12541.62 306
12542.68 297
12543.74 281
12544.79 297
12545.85 339
12546.91 348
12547.97 350
12549.03 334
12550.08 358
12551.14 384
12552.20 394
12553.26 413
12554.32 450
12555.38 420
12556.43 447
12557.49 446
12558.55 443
12559.61 411
12560.67 391
12561.73 418
12562.79 396
12563.84 447
12564.90 382
12565.96 380
12567.02 375
12568.08 319
12569.14 349
12570.20 331
12571.26 325
12572.32 325
12573.37 298
12574.43 312
12575.49 305
12576.55 349
12577.61 359
12578.67 325
12579.73 306
12580.79 294
12581.85 318
12582.91 373
12583.97 315
12585.03 305
12586.09 302
12587.15 299
12588.21 333
12589.27 329
12590.33 293
12591.39 285
12592.45 307
12593.51 264
12594.57 311
12595.63 321
12596.69 301
12597.75 283
12598.81 282
12599.87 297
12600.93 298
12601.99 282
12603.05 308
12604.11 285
12605.17 277
12606.23 285
12607.29 269
12608.35 289
12609.41 261
12610.47 293
12611.53 284
12612.59 300
12613.66 312
12614.72 327
12615.78 344
12616.84 331
12617.90 346
12618.96 362
12620.02 370
12621.08 323
12622.14 307
12623.20 306
12624.27 331
12625.33 340
12626.39 301
12627.45 289
12628.51 256
12629.57 298
12630.63 305
12631.70 267
12632.76 309
12633.82 277
12634.88 259
12635.94 274
12637.00 280
12638.07 297
12639.13 261
12640.19 280
12641.25 267
12642.31 264
12643.38 291
12644.44 323
12645.50 300
12646.56 232
12647.63 233
12648.69 300
12649.75 299
12650.81 249
12651.88 270
12652.94 257
12654.00 276
12655.06 257
12656.13 262
12657.19 267
12658.25 281
12659.31 285
12660.38 295
12661.44 299
12662.50 273
12663.57 282
12664.63 271
12665.69 281
12666.75 235
12667.82 227
12668.88 253
12669.94 261
12671.01 245
12672.07 253
12673.13 285
12674.20 264
12675.26 255
12676.32 253
12677.39 275
12678.45 296
12679.51 302
12680.58 260
12681.64 241
12682.71 267
12683.77 248
12684.83 260
12685.90 282
12686.96 270
12688.03 268
12689.09 269
12690.15 250
12691.22 251
12692.28 270
12693.35 279
12694.41 299
12695.47 297
12696.54 282
12697.60 281
12698.67 328
12699.73 324
12700.80 294
12701.86 279
12702.93 322
12703.99 324
12705.05 300
12706.12 373
12707.18 298
12708.25 292
12709.31 328
12710.38 298
12711.44 308
12712.51 263
12713.57 292
12714.64 313
12715.70 301
12716.77 303
12717.83 278
12718.90 274
12719.96 323
12721.03 306
12722.10 253
12723.16 275
12724.23 258
12725.29 302
12726.36 287
12727.42 309
12728.49 304
12729.55 289
12730.62 312
12731.69 291
12732.75 314
12733.82 299
12734.88 332
12735.95 347
12737.02 327
12738.08 298
12739.15 305
12740.21 322
12741.28 301
12742.35 249
12743.41 277
12744.48 292
12745.55 292
12746.61 282
12747.68 251
12748.75 290
12749.81 293
12750.88 297
12751.95 243
12753.01 262
12754.08 273
12755.15 306
12756.21 247
12757.28 255
12758.35 229
12759.41 254
12760.48 244
12761.55 219
12762.61 237
12763.68 295
12764.75 289
12765.82 252
12766.88 222
12767.95 274
12769.02 247
12770.09 263
12771.15 225
12772.22 234
12773.29 260
12774.36 258
12775.42 255
12776.49 201
12777.56 218
12778.63 212
12779.69 241
12780.76 260
12781.83 271
12782.90 255
12783.97 254
12785.03 286
12786.10 249
12787.17 244
12788.24 241
12789.31 236
12790.37 211
12791.44 233
12792.51 266
12793.58 254
12794.65 229
12795.72 278
12796.79 263
12797.85 268
12798.92 263
12799.99 255
12801.06 236
12802.13 257
12803.20 269
12804.27 254
12805.34 258
12806.40 240
12807.47 280
12808.54 256
12809.61 274
12810.68 292
12811.75 295
12812.82 289
12813.89 296
12814.96 285
12816.03 313
12817.10 336
12818.17 322
12819.23 346
12820.30 334
12821.37 333
12822.44 268
12823.51 276
12824.58 285
12825.65 295
12826.72 263
12827.79 277
12828.86 247
12829.93 279
12831.00 277
12832.07 273
12833.14 265
12834.21 269
12835.28 286
12836.35 279
12837.42 238
12838.49 219
12839.56 279
12840.63 273
12841.70 261
12842.77 243
12843.85 243
12844.92 227
12845.99 252
12847.06 247
12848.13 232
12849.20 204
12850.27 213
12851.34 218
12852.41 226
12853.48 198
12854.55 180
12855.62 235
12856.69 267
12857.77 240
12858.84 200
12859.91 252
12860.98 239
12862.05 198
12863.12 204
12864.19 209
12865.26 206
12866.34 236
12867.41 198
12868.48 215
12869.55 177
12870.62 240
12871.69 225
12872.77 239
12873.84 193
12874.91 207
12875.98 237
12877.05 193
12878.12 204
12879.20 222
12880.27 223
12881.34 209
12882.41 202
12883.49 206
12884.56 202
12885.63 207
12886.70 208
12887.77 210
12888.85 195
12889.92 202
12890.99 218
12892.06 236
12893.14 200
12894.21 210
12895.28 205
12896.35 220
12897.43 200
12898.50 222
12899.57 215
12900.65 214
12901.72 210
12902.79 204
12903.86 196
12904.94 206
12906.01 210
12907.08 227
12908.16 182
12909.23 201
12910.30 205
12911.38 211
12912.45 213
12913.52 200
12914.60 184
12915.67 199
12916.74 209
12917.82 210
12918.89 197
12919.97 217
12921.04 193
12922.11 195
12923.19 190
12924.26 189
12925.33 201
12926.41 217
12927.48 230
12928.56 216
12929.63 220
12930.70 217
12931.78 202
12932.85 203
12933.93 212
12935.00 209
12936.08 206
12937.15 181
12938.23 176
12939.30 192
12940.37 217
12941.45 205
12942.52 218
12943.60 203
12944.67 211
12945.75 201
12946.82 191
12947.90 213
12948.97 210
12950.05 202
12951.12 206
12952.20 196
12953.27 166
12954.35 208
12955.42 194
12956.50 214
12957.57 193
12958.65 209
12959.72 190
12960.80 210
12961.87 199
12962.95 210
12964.03 199
12965.10 175
12966.18 203
12967.25 215
12968.33 205
12969.40 183
12970.48 167
12971.56 210
12972.63 197
12973.71 195
12974.78 224
12975.86 223
12976.93 222
12978.01 191
12979.09 212
12980.16 180
12981.24 201
12982.32 227
12983.39 239
12984.47 199
12985.55 192
12986.62 185
12987.70 224
12988.77 229
12989.85 199
12990.93 217
12992.00 198
12993.08 214
12994.16 234
12995.23 193
12996.31 193
12997.39 206
12998.47 227
12999.54 213
13000.62 201
13001.70 198
13002.77 192
13003.85 207
13004.93 214
13006.01 174
13007.08 213
13008.16 208
13009.24 215
13010.31 192
13011.39 196
13012.47 201
13013.55 212
13014.63 208
13015.70 233
13016.78 219
13017.86 205
13018.94 198
13020.01 188
13021.09 206
13022.17 196
13023.25 204
13024.33 208
13025.40 225
13026.48 176
13027.56 188
13028.64 224
13029.72 199
13030.79 175
13031.87 188
13032.95 186
13034.03 192
13035.11 199
13036.19 196
13037.27 190
13038.34 209
13039.42 197
13040.50 225
13041.58 204
13042.66 191
13043.74 183
13044.82 205
13045.90 210
13046.97 185
13048.05 199
13049.13 216
13050.21 207
13051.29 178
13052.37 216
13053.45 221
13054.53 195
13055.61 209
13056.69 200
13057.77 194
13058.85 215
13059.93 216
13061.01 230
13062.09 215
13063.16 189
13064.24 224
13065.32 211
13066.40 192
13067.48 215
13068.56 210
13069.64 224
13070.72 206
13071.80 220
13072.88 187
13073.96 205
13075.04 168
13076.12 219
13077.20 185
13078.28 198
13079.36 185
13080.45 185
13081.53 199
13082.61 205
13083.69 213
13084.77 250
13085.85 207
13086.93 158
13088.01 193
13089.09 182
13090.17 203
13091.25 167
13092.33 186
13093.41 209
13094.49 211
13095.57 178
13096.66 187
13097.74 200
13098.82 184
13099.90 173
13100.98 199
13102.06 196
13103.14 181
13104.22 197
13105.31 208
13106.39 230
13107.47 194
13108.55 210
13109.63 182
13110.71 176
13111.79 154
13112.88 182
13113.96 201
13115.04 207
13116.12 180
13117.20 179
13118.29 180
13119.37 195
13120.45 211
13121.53 206
13122.61 208
13123.70 185
13124.78 195
13125.86 210
13126.94 193
13128.03 214
13129.11 224
13130.19 218
13131.27 204
13132.35 190
13133.44 218
13134.52 213
13135.60 196
13136.69 207
13137.77 200
13138.85 219
13139.93 188
13141.02 203
13142.10 198
13143.18 194
13144.27 229
13145.35 190
13146.43 167
13147.51 165
13148.60 171
13149.68 206
13150.76 178
13151.85 194
13152.93 202
13154.01 201
13155.10 180
13156.18 174
13157.26 209
13158.35 196
13159.43 228
13160.52 231
13161.60 218
13162.68 205
13163.77 198
13164.85 204
13165.93 211
13167.02 196
13168.10 219
13169.19 188
13170.27 199
13171.35 185
13172.44 164
13173.52 194
13174.61 208
13175.69 207
13176.78 181
13177.86 183
13178.94 204
13180.03 183
13181.11 183
13182.20 196
13183.28 191
13184.37 189
13185.45 194
13186.54 196
13187.62 181
13188.71 207
13189.79 199
13190.88 177
13191.96 190
13193.05 191
13194.13 230
13195.22 196
13196.30 223
13197.39 220
13198.47 228
13199.56 208
13200.64 211
13201.73 202
13202.81 211
13203.90 214
13204.98 234
13206.07 231
13207.16 221
13208.24 201
13209.33 212
13210.41 215
13211.50 201
13212.58 174
13213.67 169
13214.76 195
13215.84 227
13216.93 214
13218.01 216
13219.10 236
13220.19 209
13221.27 182
13222.36 216
13223.45 192
13224.53 211
13225.62 214
13226.70 244
13227.79 223
13228.88 222
13229.96 191
13231.05 207
13232.14 231
13233.22 200
13234.31 196
13235.40 252
13236.48 219
13237.57 218
13238.66 209
13239.74 198
13240.83 215
13241.92 222
13243.01 234
13244.09 202
13245.18 216
13246.27 208
13247.35 205
13248.44 198
13249.53 234
13250.62 240
13251.70 244
13252.79 246
13253.88 228
13254.97 235
13256.05 219
13257.14 239
13258.23 218
13259.32 243
13260.40 203
13261.49 243
13262.58 242
13263.67 250
13264.76 213
13265.84 233
13266.93 249
13268.02 267
13269.11 246
13270.20 211
13271.29 257
13272.37 265
13273.46 249
13274.55 241
13275.64 255
13276.73 280
13277.82 279
13278.90 250
13279.99 269
13281.08 280
13282.17 270
13283.26 281
13284.35 226
13285.44 227
13286.53 292
13287.61 296
13288.70 265
13289.79 250
13290.88 257
13291.97 273
13293.06 259
13294.15 265
13295.24 278
13296.33 294
13297.42 298
13298.51 294
13299.60 297
13300.68 302
13301.77 269
13302.86 309
13303.95 323
13305.04 283
13306.13 306
13307.22 322
13308.31 326
13309.40 315
13310.49 325
13311.58 317
13312.67 305
13313.76 315
13314.85 300
13315.94 320
13317.03 324
13318.12 278
13319.21 331
13320.30 310
13321.39 288
13322.48 332
13323.57 301
13324.66 332
13325.75 336
13326.84 309
13327.94 322
13329.03 333
13330.12 322
13331.21 345
13332.30 321
13333.39 281
13334.48 320
13335.57 335
13336.66 351
13337.75 319
13338.84 323
13339.93 310
13341.03 334
13342.12 317
13343.21 326
13344.30 331
13345.39 319
13346.48 341
13347.57 348
13348.66 335
13349.76 301
13350.85 366
13351.94 363
13353.03 328
13354.12 313
13355.21 362
13356.31 342
13357.40 375
13358.49 353
13359.58 395
13360.67 380
13361.76 409
13362.86 400
13363.95 422
13365.04 393
13366.13 427
13367.23 450
13368.32 440
13369.41 436
13370.50 428
13371.59 415
13372.69 455
13373.78 441
13374.87 376
13375.96 385
13377.06 377
13378.15 370
13379.24 353
13380.34 336
13381.43 333
13382.52 327
13383.61 324
13384.71 296
13385.80 296
13386.89 326
13387.99 308
13389.08 352
13390.17 310
13391.26 299
13392.36 300
13393.45 313
13394.54 286
13395.64 299
13396.73 310
13397.82 302
13398.92 294
13400.01 315
13401.11 283
13402.20 297
13403.29 300
13404.39 289
13405.48 301
13406.57 299
13407.67 291
13408.76 299
13409.86 277
13410.95 278
13412.04 267
13413.14 248
13414.23 303
13415.33 303
13416.42 293
13417.51 279
13418.61 284
13419.70 297
13420.80 305
13421.89 274
13422.99 347
13424.08 300
13425.17 313
13426.27 309
13427.36 306
13428.46 278
13429.55 282
13430.65 282
13431.74 313
13432.84 317
13433.93 286
13435.03 288
13436.12 329
13437.22 295
13438.31 310
13439.41 306
13440.50 289
13441.60 300
13442.69 334
13443.79 325
13444.88 350
13445.98 327
13447.08 335
13448.17 331
13449.27 347
13450.36 338
13451.46 385
13452.55 353
13453.65 371
13454.74 381
13455.84 344
13456.94 404
13458.03 389
13459.13 335
13460.22 355
13461.32 367
13462.42 391
13463.51 374
13464.61 379
13465.70 376
13466.80 403
13467.90 417
13468.99 410
13470.09 406
13471.19 425
13472.28 459
13473.38 375
13474.48 353
13475.57 348
13476.67 376
13477.77 378
13478.86 373
13479.96 359
13481.06 335
13482.15 378
13483.25 428
13484.35 420
13485.44 427
13486.54 406
13487.64 419
13488.74 430
13489.83 415
13490.93 452
13492.03 446
13493.12 460
13494.22 466
13495.32 494
13496.42 515
13497.51 483
13498.61 543
13499.71 492
13500.81 478
13501.90 553
13503.00 575
13504.10 558
13505.20 576
13506.30 502
13507.39 524
13508.49 513
13509.59 446
13510.69 429
13511.79 408
13512.88 438
13513.98 429
13515.08 417
13516.18 372
13517.28 404
13518.38 394
13519.47 348
13520.57 347
13521.67 328
13522.77 308
13523.87 330
13524.97 309
13526.07 313
13527.16 326
13528.26 372
13529.36 342
13530.46 293
13531.56 312
13532.66 325
13533.76 332
13534.86 341
13535.96 316
13537.05 314
13538.15 343
13539.25 299
13540.35 300
13541.45 314
13542.55 324
13543.65 328
13544.75 280
13545.85 309
13546.95 298
13548.05 293
13549.15 308
13550.25 299
13551.35 327
13552.45 322
13553.55 301
13554.65 285
13555.75 285
13556.85 295
13557.95 293
13559.05 291
13560.15 282
13561.25 296
13562.35 265
13563.45 314
13564.55 310
13565.65 312
13566.75 271
13567.85 262
13568.95 253
13570.05 274
13571.15 264
13572.25 289
13573.35 275
13574.45 278
13575.55 282
13576.65 298
13577.75 280
13578.85 293
13579.95 307
13581.06 300
13582.16 290
13583.26 301
13584.36 306
13585.46 310
13586.56 297
13587.66 270
13588.76 279
13589.86 294
13590.97 331
13592.07 322
13593.17 286
13594.27 290
13595.37 319
13596.47 301
13597.57 282
13598.68 273
13599.78 268
13600.88 302
13601.98 294
13603.08 292
13604.19 303
13605.29 288
13606.39 284
13607.49 272
13608.59 301
13609.70 265
13610.80 297
13611.90 305
13613.00 294
13614.10 291
13615.21 306
13616.31 329
13617.41 298
13618.51 306
13619.62 328
13620.72 344
13621.82 324
13622.92 320
13624.03 319
13625.13 292
13626.23 306
13627.33 321
13628.44 327
13629.54 318
13630.64 316
13631.75 342
13632.85 345
13633.95 331
13635.06 339
13636.16 350
13637.26 338
13638.36 320
13639.47 350
13640.57 350
13641.67 345
13642.78 310
13643.88 333
13644.99 330
13646.09 321
13647.19 334
13648.30 283
13649.40 265
13650.50 307
13651.61 282
13652.71 294
13653.81 308
13654.92 315
13656.02 289
13657.13 310
13658.23 284
13659.33 289
13660.44 321
13661.54 320
13662.65 291
13663.75 274
13664.86 289
13665.96 295
13667.06 265
13668.17 269
13669.27 294
13670.38 272
13671.48 283
13672.59 294
13673.69 264
13674.80 277
13675.90 279
13677.01 301
13678.11 320
13679.22 301
13680.32 297
13681.43 311
13682.53 281
13683.64 237
13684.74 248
13685.85 269
13686.95 304
13688.06 267
13689.16 277
13690.27 275
13691.37 273
13692.48 276
13693.58 272
13694.69 265
13695.79 268
13696.90 290
13698.01 258
13699.11 295
13700.22 298
13701.32 297
13702.43 306
13703.54 319
13704.64 315
13705.75 326
13706.85 331
13707.96 281
13709.07 303
13710.17 302
13711.28 283
13712.38 278
13713.49 309
13714.60 261
13715.70 300
13716.81 312
13717.92 339
13719.02 320
13720.13 323
13721.24 334
13722.34 324
13723.45 315
13724.56 310
13725.66 349
13726.77 339
13727.88 341
13728.98 382
13730.09 381
13731.20 367
13732.30 375
13733.41 403
13734.52 373
13735.63 369
13736.73 390
13737.84 398
13738.95 382
13740.05 376
13741.16 392
13742.27 386
13743.38 369
13744.48 391
13745.59 400
13746.70 398
13747.81 385
13748.91 418
13750.02 435
13751.13 410
13752.24 428
13753.35 438
13754.45 429
13755.56 425
13756.67 466
13757.78 467
13758.89 484
13759.99 486
13761.10 554
13762.21 572
13763.32 559
13764.43 552
13765.54 539
13766.64 601
13767.75 678
13768.86 684
13769.97 708
13771.08 716
13772.19 782
13773.30 826
13774.40 798
13775.51 806
13776.62 767
13777.73 704
13778.84 746
13779.95 707
13781.06 632
13782.17 583
13783.28 543
13784.39 516
13785.49 444
13786.60 464
13787.71 433
13788.82 452
13789.93 444
13791.04 449
13792.15 410
13793.26 405
13794.37 474
13795.48 450
13796.59 373
13797.70 409
13798.81 378
13799.92 396
13801.03 422
13802.14 399
13803.25 378
13804.36 370
13805.47 406
13806.58 392
13807.69 386
13808.80 409
13809.91 360
13811.02 384
13812.13 374
13813.24 362
13814.35 368
13815.46 376
13816.57 395
13817.68 317
13818.79 342
13819.90 361
13821.01 318
13822.12 352
13823.23 314
13824.34 341
13825.46 366
13826.57 346
13827.68 327
13828.79 317
13829.90 342
13831.01 312
13832.12 363
13833.23 363
13834.34 333
13835.45 299
13836.57 368
13837.68 300
13838.79 279
13839.90 289
13841.01 334
13842.12 348
13843.23 334
13844.35 361
13845.46 308
13846.57 332
13847.68 339
13848.79 353
13849.90 355
13851.02 335
13852.13 355
13853.24 358
13854.35 342
13855.46 357
13856.58 327
13857.69 397
13858.80 408
13859.91 358
13861.02 342
13862.14 398
13863.25 395
13864.36 370
13865.47 364
13866.59 362
13867.70 398
13868.81 367
13869.92 387
13871.04 362
13872.15 407
13873.26 344
13874.38 348
13875.49 342
13876.60 358
13877.71 390
13878.83 383
13879.94 353
13881.05 317
13882.17 340
13883.28 398
13884.39 405
13885.51 384
13886.62 401
13887.73 365
13888.85 400
13889.96 384
13891.07 383
13892.19 400
13893.30 379
13894.41 447
13895.53 437
13896.64 419
13897.75 415
13898.87 433
13899.98 379
13901.10 385
13902.21 360
13903.32 398
13904.44 353
13905.55 362
13906.67 317
13907.78 333
13908.89 347
13910.01 352
13911.12 339
13912.24 318
13913.35 309
13914.47 304
13915.58 359
13916.69 334
13917.81 330
13918.92 330
13920.04 340
13921.15 315
13922.27 338
13923.38 299
13924.50 360
13925.61 332
13926.73 336
13927.84 300
13928.96 295
13930.07 282
13931.19 313
13932.30 337
13933.42 331
13934.53 324
13935.65 295
13936.76 333
13937.88 347
13938.99 370
13940.11 319
13941.22 351
13942.34 328
13943.45 328
13944.57 295
13945.69 313
13946.80 348
13947.92 307
13949.03 330
13950.15 291
13951.27 270
13952.38 275
13953.50 297
13954.61 286
13955.73 281
13956.85 265
13957.96 333
13959.08 305
13960.19 313
13961.31 281
13962.43 320
13963.54 292
13964.66 269
13965.78 303
13966.89 290
13968.01 327
13969.13 308
13970.24 325
13971.36 280
13972.48 315
13973.59 317
13974.71 312
13975.83 287
13976.94 296
13978.06 276
13979.18 289
13980.29 285
13981.41 315
13982.53 304
13983.64 323
13984.76 315
13985.88 296
13987.00 300
13988.11 276
13989.23 300
13990.35 280
13991.47 313
13992.58 330
13993.70 286
13994.82 312
13995.94 300
13997.05 304
13998.17 273
13999.29 305
14000.41 299
14001.53 304
14002.64 319
14003.76 333
14004.88 290
14006.00 284
14007.12 296
14008.23 314
14009.35 305
14010.47 299
14011.59 281
14012.71 292
14013.83 294
14014.94 302
14016.06 290
14017.18 303
14018.30 284
14019.42 299
14020.54 319
14021.66 311
14022.77 293
14023.89 272
14025.01 303
14026.13 261
14027.25 309
14028.37 285
14029.49 302
14030.61 299
14031.73 324
14032.84 298
14033.96 302
14035.08 325
14036.20 321
14037.32 331
14038.44 332
14039.56 326
14040.68 352
14041.80 344
14042.92 304
14044.04 316
14045.16 293
14046.28 322
14047.40 328
14048.52 320
14049.64 330
14050.76 343
14051.88 351
14053.00 361
14054.12 379
14055.24 373
14056.36 336
14057.48 347
14058.60 379
14059.72 360
14060.84 384
14061.96 405
14063.08 398
14064.20 373
14065.32 401
14066.44 407
14067.56 363
14068.68 382
14069.80 394
14070.92 416
14072.04 385
14073.16 414
14074.28 440
14075.40 445
14076.53 448
14077.65 472
14078.77 439
14079.89 483
14081.01 459
14082.13 473
14083.25 457
14084.37 512
14085.49 499
14086.62 504
14087.74 519
14088.86 555
14089.98 536
14091.10 561
14092.22 575
14093.34 564
14094.47 615
14095.59 650
14096.71 679
14097.83 694
14098.95 674
14100.07 631
14101.20 652
14102.32 625
14103.44 582
14104.56 564
14105.68 560
14106.81 532
14107.93 496
14109.05 467
14110.17 454
14111.30 459
14112.42 418
14113.54 438
14114.66 415
14115.78 403
14116.91 425
14118.03 385
14119.15 395
14120.28 407
14121.40 401
14122.52 391
14123.64 368
14124.77 371
14125.89 380
14127.01 376
14128.13 358
14129.26 358
14130.38 373
14131.50 347
14132.63 370
14133.75 363
14134.87 361
14136.00 315
14137.12 359
14138.24 384
14139.37 351
14140.49 317
14141.61 359
14142.74 390
14143.86 332
14144.98 347
14146.11 326
14147.23 358
14148.36 336
14149.48 337
14150.60 308
14151.73 336
14152.85 325
14153.98 322
14155.10 316
14156.22 321
14157.35 352
14158.47 339
14159.60 327
14160.72 331
14161.84 327
14162.97 308
14164.09 346
14165.22 341
14166.34 291
14167.47 307
14168.59 313
14169.72 314
14170.84 345
14171.96 314
14173.09 347
14174.21 334
14175.34 313
14176.46 342
14177.59 312
14178.71 298
14179.84 317
14180.96 339
14182.09 320
14183.21 333
14184.34 277
14185.46 342
14186.59 305
14187.72 315
14188.84 310
14189.97 316
14191.09 337
14192.22 330
14193.34 317
14194.47 329
14195.59 376
14196.72 311
14197.85 338
14198.97 320
14200.10 325
14201.22 321
14202.35 331
14203.47 295
14204.60 304
14205.73 311
14206.85 306
14207.98 322
14209.10 284
14210.23 292
14211.36 294
14212.48 302
14213.61 286
14214.74 283
14215.86 283
14216.99 275
14218.12 303
14219.24 311
14220.37 242
14221.50 276
14222.62 299
14223.75 306
14224.88 263
14226.00 278
14227.13 307
14228.26 251
14229.38 251
14230.51 233
14231.64 293
14232.76 275
14233.89 286
14235.02 272
14236.15 260
14237.27 268
14238.40 310
14239.53 290
14240.66 294
14241.78 253
14242.91 272
14244.04 275
14245.17 273
14246.29 232
14247.42 269
14248.55 284
14249.68 270
14250.80 261
14251.93 268
14253.06 272
14254.19 234
14255.32 256
14256.44 277
14257.57 230
14258.70 261
14259.83 269
14260.96 267
14262.09 297
14263.21 221
14264.34 216
14265.47 249
14266.60 243
14267.73 257
14268.86 248
14269.98 271
14271.11 242
14272.24 253
14273.37 285
14274.50 236
14275.63 235
14276.76 276
14277.89 283
14279.01 263
14280.14 230
14281.27 225
14282.40 260
14283.53 244
14284.66 281
14285.79 261
14286.92 232
14288.05 229
14289.18 249
14290.31 227
14291.44 245
14292.57 235
14293.70 238
14294.82 233
14295.95 253
14297.08 235
14298.21 249
14299.34 248
14300.47 216
14301.60 215
14302.73 214
14303.86 249
14304.99 236
14306.12 241
14307.25 260
14308.38 228
14309.51 221
14310.64 201
14311.77 195
14312.90 196
14314.03 226
14315.16 223
14316.30 221
14317.43 210
14318.56 208
14319.69 214
14320.82 246
14321.95 241
14323.08 258
14324.21 232
14325.34 218
14326.47 198
14327.60 223
14328.73 214
14329.86 232
14330.99 207
14332.13 249
14333.26 231
14334.39 193
14335.52 198
14336.65 215
14337.78 206
14338.91 199
14340.04 246
14341.18 218
14342.31 235
14343.44 252
14344.57 226
14345.70 206
14346.83 188
14347.97 187
14349.10 225
14350.23 215
14351.36 216
14352.49 204
14353.62 229
14354.76 208
14355.89 214
14357.02 190
14358.15 211
14359.28 213
14360.42 234
14361.55 218
14362.68 206
14363.81 201
14364.95 213
14366.08 227
14367.21 197
14368.34 203
14369.48 235
14370.61 241
14371.74 220
14372.87 178
14374.01 215
14375.14 237
14376.27 184
14377.40 208
14378.54 221
14379.67 216
14380.80 261
14381.94 219
14383.07 215
14384.20 213
14385.34 241
14386.47 222
14387.60 228
14388.74 220
14389.87 194
14391.00 219
14392.14 240
14393.27 222
14394.40 213
14395.54 232
14396.67 213
14397.80 222
14398.94 213
14400.07 222
14401.20 204
14402.34 237
14403.47 212
14404.61 237
14405.74 229
14406.87 222
14408.01 224
14409.14 203
14410.28 188
14411.41 219
14412.55 217
14413.68 193
14414.81 212
14415.95 217
14417.08 229
14418.22 212
14419.35 216
14420.49 239
14421.62 227
14422.76 212
14423.89 219
14425.02 224
14426.16 206
14427.29 221
14428.43 238
14429.56 235
14430.70 209
14431.83 204
14432.97 241
14434.10 224
14435.24 235
14436.37 205
14437.51 244
14438.64 226
14439.78 208
14440.92 222
14442.05 255
14443.19 252
14444.32 218
14445.46 232
14446.59 232
14447.73 224
14448.86 244
14450.00 230
14451.14 217
14452.27 200
14453.41 209
14454.54 227
14455.68 233
14456.82 214
14457.95 225
14459.09 221
14460.22 208
14461.36 218
14462.50 244
14463.63 218
14464.77 221
14465.90 237
14467.04 240
14468.18 236
14469.31 233
14470.45 217
14471.59 224
14472.72 222
14473.86 242
14475.00 220
14476.13 247
14477.27 234
14478.41 227
14479.54 229
14480.68 225
14481.82 240
14482.96 236
14484.09 221
14485.23 226
14486.37 232
14487.50 250
14488.64 240
14489.78 235
14490.92 227
14492.05 221
14493.19 254
14494.33 229
14495.47 200
14496.60 257
14497.74 239
14498.88 230
14500.02 238
14501.15 223
14502.29 245
14503.43 239
14504.57 241
14505.70 231
14506.84 241
14507.98 266
14509.12 260
14510.26 254
14511.39 234
14512.53 245
14513.67 299
14514.81 258
14515.95 260
14517.09 269
14518.22 246
14519.36 269
14520.50 268
14521.64 275
14522.78 280
14523.92 286
14525.06 262
14526.19 273
14527.33 232
14528.47 238
14529.61 242
14530.75 272
14531.89 271
14533.03 226
14534.17 259
14535.31 244
14536.45 237
14537.58 229
14538.72 253
14539.86 232
14541.00 214
14542.14 222
14543.28 237
14544.42 230
14545.56 269
14546.70 234
14547.84 235
14548.98 247
14550.12 236
14551.26 255
14552.40 229
14553.54 261
14554.68 216
14555.82 262
14556.96 246
14558.10 245
14559.24 254
14560.38 224
14561.52 234
14562.66 276
14563.80 274
14564.94 279
14566.08 218
14567.22 226
14568.36 253
14569.50 245
14570.64 270
14571.78 253
14572.92 261
14574.06 281
14575.20 252
14576.34 228
14577.48 248
14578.62 236
14579.76 284
14580.91 265
14582.05 275
14583.19 253
14584.33 253
14585.47 293
14586.61 245
14587.75 290
14588.89 259
14590.03 284
14591.18 334
14592.32 286
14593.46 298
14594.60 305
14595.74 309
14596.88 319
14598.02 296
14599.17 295
14600.31 307
14601.45 320
14602.59 356
14603.73 315
14604.87 326
14606.02 312
14607.16 321
14608.30 310
14609.44 282
14610.58 336
14611.73 313
14612.87 326
14614.01 321
14615.15 310
14616.29 326
14617.44 338
14618.58 345
14619.72 319
14620.86 306
14622.01 366
14623.15 413
14624.29 404
14625.43 352
14626.58 385
14627.72 438
14628.86 423
14630.01 475
14631.15 449
14632.29 501
14633.43 477
14634.58 515
14635.72 480
14636.86 477
14638.01 452
14639.15 476
14640.29 426
14641.44 414
14642.58 442
14643.72 379
14644.87 365
14646.01 366
14647.15 381
14648.30 316
14649.44 306
14650.58 307
14651.73 268
14652.87 275
14654.01 322
14655.16 306
14656.30 310
14657.45 303
14658.59 303
14659.73 295
14660.88 280
14662.02 276
14663.17 263
14664.31 264
14665.45 236
14666.60 253
14667.74 249
14668.89 285
14670.03 269
14671.18 252
14672.32 259
14673.46 251
14674.61 278
14675.75 263
14676.90 234
14678.04 228
14679.19 243
14680.33 201
14681.48 242
14682.62 257
14683.77 233
14684.91 252
14686.06 237
14687.20 254
14688.35 218
14689.49 226
14690.64 229
14691.78 231
14692.93 203
14694.07 198
14695.22 225
14696.36 235
14697.51 221
14698.65 227
14699.80 209
14700.95 179
14702.09 215
14703.24 223
14704.38 234
14705.53 224
14706.67 222
14707.82 240
14708.97 221
14710.11 191
14711.26 234
14712.40 253
14713.55 227
14714.70 244
14715.84 195
14716.99 235
14718.13 208
14719.28 202
14720.43 209
14721.57 215
14722.72 206
14723.87 218
14725.01 213
14726.16 189
14727.31 212
14728.45 230
14729.60 186
14730.75 196
14731.89 238
14733.04 246
14734.19 246
14735.33 207
14736.48 232
14737.63 222
14738.77 217
14739.92 235
14741.07 197
14742.22 220
14743.36 229
14744.51 180
14745.66 201
14746.80 174
14747.95 192
14749.10 222
14750.25 216
14751.39 221
14752.54 203
14753.69 208
14754.84 205
14755.99 217
14757.13 197
14758.28 192
14759.43 196
14760.58 201
14761.72 219
14762.87 185
14764.02 179
14765.17 217
14766.32 240
14767.47 210
14768.61 191
14769.76 177
14770.91 186
14772.06 209
14773.21 175
14774.36 178
14775.50 193
14776.65 196
14777.80 203
14778.95 183
14780.10 164
14781.25 180
14782.40 196
14783.54 194
14784.69 213
14785.84 195
14786.99 175
14788.14 198
14789.29 189
14790.44 166
14791.59 192
14792.74 207
14793.89 178
14795.03 186
14796.18 161
14797.33 158
14798.48 192
14799.63 199
14800.78 173
14801.93 159
14803.08 182
14804.23 188
14805.38 187
14806.53 193
14807.68 145
14808.83 162
14809.98 184
14811.13 188
14812.28 128
14813.43 158
14814.58 189
14815.73 159
14816.88 137
14818.03 177
14819.18 153
14820.33 174
14821.48 154
14822.63 186
14823.78 170
14824.93 164
14826.08 171
14827.23 199
14828.38 187
14829.53 158
14830.68 164
14831.83 154
14832.98 172
14834.14 144
14835.29 178
14836.44 180
14837.59 172
14838.74 163
14839.89 173
14841.04 176
14842.19 196
14843.34 182
14844.49 171
14845.65 179
14846.80 146
14847.95 173
14849.10 174
14850.25 184
14851.40 150
14852.55 162
14853.71 170
14854.86 156
14856.01 185
14857.16 188
14858.31 159
14859.46 176
14860.62 195
14861.77 150
14862.92 158
14864.07 168
14865.22 159
14866.38 173
14867.53 144
14868.68 171
14869.83 150
14870.98 147
14872.14 150
14873.29 147
14874.44 174
14875.59 145
14876.75 180
14877.90 165
14879.05 155
14880.20 191
14881.36 167
14882.51 157
14883.66 160
14884.81 175
14885.97 183
14887.12 179
14888.27 158
14889.42 187
14890.58 159
14891.73 161
14892.88 198
14894.04 170
14895.19 148
14896.34 145
14897.50 193
14898.65 159
14899.80 149
14900.96 173
14902.11 159
14903.26 171
14904.42 164
14905.57 134
14906.72 169
14907.88 155
14909.03 161
14910.18 180
14911.34 175
14912.49 183
14913.65 168
14914.80 157
14915.95 155
14917.11 164
14918.26 156
14919.42 175
14920.57 188
14921.72 168
14922.88 156
14924.03 190
14925.19 179
14926.34 167
14927.50 208
14928.65 206
14929.81 198
14930.96 181
14932.11 179
14933.27 174
14934.42 193
14935.58 167
14936.73 192
14937.89 173
14939.04 199
14940.20 165
14941.35 211
14942.51 189
14943.66 203
14944.82 184
14945.97 193
14947.13 190
14948.28 200
14949.44 196
14950.59 191
14951.75 166
14952.90 194
14954.06 198
14955.22 218
14956.37 206
14957.53 193
14958.68 219
14959.84 215
14960.99 220
14962.15 218
14963.30 182
14964.46 199
14965.62 218
14966.77 221
14967.93 200
14969.08 181
14970.24 204
14971.40 203
14972.55 200
14973.71 221
14974.86 221
14976.02 227
14977.18 206
14978.33 182
14979.49 208
14980.65 210
14981.80 187
14982.96 166
14984.12 187
14985.27 171
14986.43 172
14987.59 181
14988.74 160
14989.90 178
14991.06 212
14992.21 157
14993.37 175
14994.53 165
14995.68 197
14996.84 179
14998.00 161
14999.16 147
15000.31 163
15001.47 188
15002.63 196
15003.79 176
15004.94 180
15006.10 176
15007.26 158
15008.42 175
15009.57 166
15010.73 158
15011.89 153
15013.05 177
15014.20 195
15015.36 159
15016.52 169
15017.68 169
15018.83 184
15019.99 179
15021.15 156
15022.31 175
15023.47 171
15024.63 146
15025.78 160
15026.94 162
15028.10 155
15029.26 149
15030.42 177
15031.58 144
15032.73 144
15033.89 159
15035.05 175
15036.21 152
15037.37 163
15038.53 184
15039.69 189
15040.84 172
15042.00 147
15043.16 158
15044.32 154
15045.48 166
15046.64 150
15047.80 181
15048.96 168
15050.12 171
15051.28 159
15052.43 159
15053.59 157
15054.75 158
15055.91 161
15057.07 150
15058.23 147
15059.39 151
15060.55 164
15061.71 145
15062.87 168
15064.03 151
15065.19 150
15066.35 138
15067.51 150
15068.67 168
15069.83 153
15070.99 166
15072.15 152
15073.31 142
15074.47 161
15075.63 146
15076.79 146
15077.95 142
15079.11 165
15080.27 172
15081.43 166
15082.59 156
15083.75 164
15084.91 167
15086.07 160
15087.23 193
15088.39 150
15089.55 153
15090.71 164
15091.88 148
15093.04 164
15094.20 167
15095.36 159
15096.52 188
15097.68 153
15098.84 156
15100.00 171
15101.16 168
15102.32 156
15103.49 150
15104.65 146
15105.81 141
15106.97 175
15108.13 143
15109.29 139
15110.45 153
15111.61 149
15112.78 152
15113.94 155
15115.10 141
15116.26 134
15117.42 199
15118.58 194
15119.75 178
15120.91 173
15122.07 149
15123.23 142
15124.39 151
15125.56 174
15126.72 176
15127.88 168
15129.04 168
15130.21 148
15131.37 163
15132.53 152
15133.69 172
15134.85 191
15136.02 162
15137.18 153
15138.34 166
15139.50 189
15140.67 149
15141.83 150
15142.99 165
15144.16 174
15145.32 157
15146.48 171
15147.64 155
15148.81 163
15149.97 157
15151.13 167
15152.30 174
15153.46 194
15154.62 183
15155.79 163
15156.95 189
15158.11 171
15159.28 179
15160.44 163
15161.60 178
15162.77 178
15163.93 181
15165.09 166
15166.26 159
15167.42 179
15168.58 177
15169.75 184
15170.91 182
15172.08 168
15173.24 137
15174.40 191
15175.57 169
15176.73 160
15177.90 151
15179.06 187
15180.22 184
15181.39 191
15182.55 183
15183.72 176
15184.88 184
15186.05 189
15187.21 176
15188.37 164
15189.54 189
15190.70 167
15191.87 170
15193.03 185
15194.20 186
15195.36 240
15196.53 186
15197.69 163
15198.86 184
15200.02 200
15201.19 180
15202.35 193
15203.52 219
15204.68 228
15205.85 201
15207.01 175
15208.18 180
15209.34 205
15210.51 191
15211.67 196
15212.84 185
15214.00 201
15215.17 222
15216.33 242
15217.50 250
15218.67 200
15219.83 217
15221.00 252
15222.16 216
15223.33 221
15224.50 228
15225.66 223
15226.83 248
15227.99 223
15229.16 239
15230.33 259
15231.49 243
15232.66 304
15233.82 268
15234.99 268
15236.16 253
15237.32 256
15238.49 261
15239.66 271
15240.82 257
15241.99 254
15243.16 219
15244.32 226
15245.49 209
15246.66 237
15247.82 202
15248.99 190
15250.16 205
15251.32 197
15252.49 202
15253.66 185
15254.82 160
15255.99 175
15257.16 190
15258.32 191
15259.49 184
15260.66 214
15261.83 216
15262.99 189
15264.16 169
15265.33 202
15266.50 202
15267.66 185
15268.83 186
15270.00 171
15271.17 180
15272.33 171
15273.50 177
15274.67 183
15275.84 170
15277.01 198
15278.17 179
15279.34 175
15280.51 157
15281.68 182
15282.85 178
15284.01 165
15285.18 196
15286.35 165
15287.52 146
15288.69 153
15289.86 192
15291.02 217
15292.19 167
15293.36 165
15294.53 174
15295.70 196
15296.87 159
15298.03 157
15299.20 170
15300.37 176
15301.54 168
15302.71 168
15303.88 181
15305.05 186
15306.22 154
15307.39 177
15308.56 180
15309.72 171
15310.89 172
15312.06 177
15313.23 190
15314.40 167
15315.57 170
15316.74 171
15317.91 185
15319.08 179
15320.25 178
15321.42 169
15322.59 188
15323.76 159
15324.93 173
15326.10 188
15327.27 184
15328.44 197
15329.61 178
15330.78 163
15331.95 168
15333.12 189
15334.29 170
15335.46 159
15336.63 180
15337.80 165
15338.97 189
15340.14 170
15341.31 179
15342.48 177
15343.65 206
15344.82 194
15345.99 187
15347.16 191
15348.33 184
15349.50 170
15350.67 171
15351.84 179
15353.01 186
15354.18 182
15355.36 206
15356.53 205
15357.70 179
15358.87 187
15360.04 213
15361.21 192
15362.38 192
15363.55 203
15364.72 215
15365.90 196
15367.07 199
15368.24 193
15369.41 187
15370.58 226
15371.75 209
15372.92 217
15374.10 227
15375.27 183
15376.44 216
15377.61 198
15378.78 169
15379.95 196
15381.13 206
15382.30 191
15383.47 198
15384.64 192
15385.81 202
15386.99 215
15388.16 220
15389.33 226
15390.50 239
15391.68 193
15392.85 216
15394.02 216
15395.19 224
15396.36 254
15397.54 227
15398.71 205
15399.88 210
15401.05 223
15402.23 235
15403.40 236
15404.57 188
15405.75 184
15406.92 194
15408.09 210
15409.26 187
15410.44 181
15411.61 158
15412.78 154
15413.96 167
15415.13 175
15416.30 203
15417.48 166
15418.65 177
15419.82 151
15421.00 161
15422.17 171
15423.34 152
15424.52 179
15425.69 152
15426.86 174
15428.04 183
15429.21 154
15430.39 164
15431.56 176
15432.73 189
15433.91 191
15435.08 180
15436.25 164
15437.43 157
15438.60 140
15439.78 165
15440.95 166
15442.13 163
15443.30 174
15444.47 169
15445.65 173
15446.82 160
15448.00 138
15449.17 173
15450.35 166
15451.52 176
15452.70 163
15453.87 176
15455.04 162
15456.22 167
15457.39 161
15458.57 137
15459.74 176
15460.92 147
15462.09 162
15463.27 138
15464.44 145
15465.62 144
15466.79 153
15467.97 157
15469.14 170
15470.32 178
15471.49 181
15472.67 167
15473.85 163
15475.02 150
15476.20 166
15477.37 166
15478.55 145
15479.72 150
15480.90 152
15482.07 165
15483.25 153
15484.43 165
15485.60 163
15486.78 186
15487.95 168
15489.13 147
15490.31 169
15491.48 183
15492.66 176
15493.83 152
15495.01 159
15496.19 138
15497.36 133
15498.54 143
15499.72 160
15500.89 155
15502.07 148
15503.25 158
15504.42 175
15505.60 172
15506.78 154
15507.95 175
15509.13 173
15510.31 148
15511.48 164
15512.66 192
15513.84 178
15515.01 158
15516.19 176
15517.37 177
15518.54 181
15519.72 174
15520.90 143
15522.08 177
15523.25 185
15524.43 189
15525.61 166
15526.79 173
15527.96 160
15529.14 165
15530.32 168
15531.50 157
15532.67 150
15533.85 152
15535.03 182
15536.21 159
15537.38 170
15538.56 160
15539.74 159
15540.92 165
15542.10 151
15543.27 168
15544.45 162
15545.63 167
15546.81 170
15547.99 159
15549.17 184
15550.34 189
15551.52 182
15552.70 176
15553.88 173
15555.06 141
15556.24 153
15557.41 190
15558.59 165
15559.77 144
15560.95 174
15562.13 173
15563.31 179
15564.49 167
15565.67 196
15566.84 187
15568.02 166
15569.20 174
15570.38 180
15571.56 185
15572.74 194
15573.92 218
15575.10 193
15576.28 184
15577.46 169
15578.64 181
15579.82 197
15581.00 170
15582.18 197
15583.35 208
15584.53 170
15585.71 167
15586.89 185
15588.07 212
15589.25 203
15590.43 197
15591.61 208
15592.79 195
15593.97 168
15595.15 183
15596.33 177
15597.51 215
15598.69 183
15599.87 186
15601.05 217
15602.23 205
15603.41 209
15604.59 220
15605.78 226
15606.96 224
15608.14 244
15609.32 232
15610.50 216
15611.68 186
15612.86 206
15614.04 198
15615.22 233
15616.40 230
15617.58 198
15618.76 213
15619.94 265
15621.12 236
15622.31 229
15623.49 246
15624.67 227
15625.85 258
15627.03 239
15628.21 216
15629.39 221
15630.57 219
15631.76 262
15632.94 274
15634.12 253
15635.30 271
15636.48 261
15637.66 271
15638.85 262
15640.03 275
15641.21 253
15642.39 266
15643.57 290
15644.75 269
15645.94 245
15647.12 257
15648.30 281
15649.48 276
15650.66 278
15651.85 260
15653.03 250
15654.21 290
15655.39 300
15656.58 295
15657.76 228
15658.94 276
15660.12 292
15661.31 259
15662.49 287
15663.67 270
15664.85 238
15666.04 274
15667.22 262
15668.40 264
15669.58 256
15670.77 249
15671.95 291
15673.13 311
15674.32 277
15675.50 258
15676.68 272
15677.87 318
15679.05 262
15680.23 273
15681.42 263
15682.60 282
15683.78 289
15684.97 253
15686.15 267
15687.33 291
15688.52 289
15689.70 309
15690.88 285
15692.07 275
15693.25 304
15694.44 304
15695.62 296
15696.80 297
15697.99 314
15699.17 312
15700.35 337
15701.54 302
15702.72 296
15703.91 343
15705.09 332
15706.28 329
15707.46 341
15708.64 371
15709.83 364
15711.01 394
15712.20 365
15713.38 364
15714.57 339
15715.75 357
15716.94 366
15718.12 354
15719.31 349
15720.49 351
15721.67 367
15722.86 332
15724.04 346
15725.23 317
15726.41 372
15727.60 349
15728.78 341
15729.97 321
15731.15 323
15732.34 317
15733.53 327
15734.71 313
15735.90 337
15737.08 306
15738.27 312
15739.45 345
15740.64 331
15741.82 320
15743.01 314
15744.19 346
15745.38 347
15746.57 334
15747.75 365
15748.94 341
15750.12 339
15751.31 341
15752.50 356
15753.68 372
15754.87 346
15756.05 321
15757.24 334
15758.43 325
15759.61 318
15760.80 302
15761.99 312
15763.17 259
15764.36 310
15765.54 278
15766.73 287
15767.92 273
15769.10 298
15770.29 316
15771.48 266
15772.66 262
15773.85 265
15775.04 265
15776.22 271
15777.41 255
15778.60 262
15779.79 275
15780.97 260
15782.16 263
15783.35 267
15784.53 279
15785.72 255
15786.91 306
15788.10 295
15789.28 285
15790.47 251
15791.66 235
15792.85 271
15794.03 271
15795.22 264
15796.41 285
15797.60 243
15798.78 207
15799.97 207
15801.16 220
15802.35 231
15803.54 242
15804.72 268
15805.91 239
15807.10 241
15808.29 262
15809.48 237
15810.66 216
15811.85 235
15813.04 232
15814.23 249
15815.42 242
15816.61 218
15817.79 232
15818.98 217
15820.17 221
15821.36 229
15822.55 243
15823.74 253
15824.93 208
15826.11 230
15827.30 214
15828.49 199
15829.68 190
15830.87 225
15832.06 217
15833.25 230
15834.44 218
15835.63 217
15836.82 245
15838.00 228
15839.19 217
15840.38 251
15841.57 210
15842.76 211
15843.95 239
15845.14 212
15846.33 193
15847.52 233
15848.71 230
15849.90 222
15851.09 226
15852.28 203
15853.47 225
15854.66 225
15855.85 239
15857.04 243
15858.23 246
15859.42 232
15860.61 259
15861.80 236
15862.99 238
15864.18 257
15865.37 264
15866.56 224
15867.75 232
15868.94 241
15870.13 214
15871.32 249
15872.51 241
15873.70 237
15874.89 258
15876.08 281
15877.27 253
15878.46 249
15879.66 244
15880.85 244
15882.04 281
15883.23 271
15884.42 271
15885.61 273
15886.80 255
15887.99 255
15889.18 269
15890.37 272
15891.57 259
15892.76 253
15893.95 265
15895.14 263
15896.33 263
15897.52 275
15898.71 293
15899.91 276
15901.10 259
15902.29 271
15903.48 282
15904.67 287
15905.86 286
15907.06 272
15908.25 303
15909.44 286
15910.63 248
15911.82 257
15913.02 273
15914.21 300
15915.40 308
15916.59 283
15917.78 289
15918.98 310
15920.17 286
15921.36 271
15922.55 286
15923.75 301
15924.94 307
15926.13 340
15927.32 348
15928.52 338
15929.71 317
15930.90 300
15932.09 324
15933.29 301
15934.48 314
15935.67 305
15936.87 306
15938.06 285
15939.25 290
15940.44 291
15941.64 281
15942.83 279
15944.02 277
15945.22 262
15946.41 258
15947.60 283
15948.80 268
15949.99 230
15951.18 209
15952.38 233
15953.57 247
15954.77 253
15955.96 246
15957.15 216
15958.35 225
15959.54 205
15960.73 207
15961.93 222
15963.12 223
15964.32 212
15965.51 248
15966.70 204
15967.90 203
15969.09 211
15970.29 203
15971.48 186
15972.67 183
15973.87 179
15975.06 168
15976.26 197
15977.45 188
15978.65 196
15979.84 176
15981.04 195
15982.23 210
15983.43 227
15984.62 199
15985.81 189
15987.01 176
15988.20 163
15989.40 178
15990.59 187
15991.79 172
15992.98 195
15994.18 198
15995.37 180
15996.57 177
15997.76 194
15998.96 204
16000.16 201
16001.35 183
16002.55 158
16003.74 182
16004.94 171
16006.13 168
16007.33 163
16008.52 150
16009.72 161
16010.92 166
16012.11 195
16013.31 169
16014.50 183
16015.70 170
16016.89 168
16018.09 155
16019.29 163
16020.48 155
16021.68 137
16022.87 166
16024.07 154
16025.27 158
16026.46 202
16027.66 169
16028.86 181
16030.05 176
16031.25 177
16032.45 151
16033.64 172
16034.84 141
16036.04 158
16037.23 163
16038.43 172
16039.63 180
16040.82 150
16042.02 184
16043.22 170
16044.41 158
16045.61 164
16046.81 156
16048.00 154
16049.20 164
16050.40 170
16051.60 164
16052.79 175
16053.99 170
16055.19 166
16056.39 178
16057.58 191
16058.78 145
16059.98 145
16061.18 156
16062.37 175
16063.57 136
16064.77 173
16065.97 162
16067.16 175
16068.36 155
16069.56 152
16070.76 145
16071.96 161
16073.15 171
16074.35 179
16075.55 164
16076.75 178
16077.95 163
16079.14 173
16080.34 174
16081.54 147
16082.74 137
16083.94 144
16085.14 160
16086.34 160
16087.53 166
16088.73 148
16089.93 137
16091.13 146
16092.33 156
16093.53 167
16094.73 155
16095.93 141
16097.12 148
16098.32 161
16099.52 148
16100.72 145
16101.92 148
16103.12 148
16104.32 138
16105.52 148
16106.72 135
16107.92 153
16109.12 187
16110.32 142
16111.52 167
16112.71 144
16113.91 143
16115.11 158
16116.31 170
16117.51 133
16118.71 160
16119.91 160
16121.11 166
16122.31 139
16123.51 125
16124.71 142
16125.91 156
16127.11 167
16128.31 157
16129.51 140
16130.71 129
16131.91 155
16133.11 158
16134.31 149
16135.51 121
16136.71 153
16137.92 165
16139.12 147
16140.32 139
16141.52 146
16142.72 147
16143.92 164
16145.12 136
16146.32 147
16147.52 144
16148.72 153
16149.92 133
16151.12 152
16152.32 145
16153.53 156
16154.73 149
16155.93 126
16157.13 137
16158.33 148
16159.53 152
16160.73 145
16161.93 129
16163.14 148
16164.34 146
16165.54 144
16166.74 161
16167.94 136
16169.14 128
16170.34 142
16171.55 139
16172.75 156
16173.95 151
16175.15 156
16176.35 151
16177.56 144
16178.76 132
16179.96 178
16181.16 173
16182.36 139
16183.57 130
16184.77 143
16185.97 150
16187.17 166
16188.38 138
16189.58 127
16190.78 135
16191.98 142
16193.18 162
16194.39 129
16195.59 157
16196.79 143
16198.00 136
16199.20 158
16200.40 128
16201.60 135
16202.81 137
16204.01 149
16205.21 151
16206.42 154
16207.62 143
16208.82 155
16210.02 140
16211.23 136
16212.43 142
16213.63 155
16214.84 148
16216.04 151
16217.24 132
16218.45 157
16219.65 161
16220.86 152
16222.06 143
16223.26 148
16224.47 155
16225.67 146
16226.87 170
16228.08 131
16229.28 147
16230.49 140
16231.69 174
16232.89 165
16234.10 148
16235.30 158
16236.51 187
16237.71 166
16238.91 163
16240.12 169
16241.32 165
16242.53 145
16243.73 159
16244.94 174
16246.14 148
16247.34 159
16248.55 160
16249.75 161
16250.96 180
16252.16 162
16253.37 164
16254.57 163
16255.78 168
16256.98 143
16258.19 149
16259.39 159
16260.60 178
16261.80 187
16263.01 177
16264.21 166
16265.42 180
16266.62 180
16267.83 175
16269.03 139
16270.24 171
16271.45 188
16272.65 184
16273.86 174
16275.06 173
16276.27 165
16277.47 183
16278.68 188
16279.88 199
16281.09 169
16282.30 173
16283.50 186
16284.71 167
16285.91 155
16287.12 168
16288.33 187
16289.53 180
16290.74 169
16291.94 182
16293.15 183
16294.36 180
16295.56 206
16296.77 199
16297.98 223
16299.18 207
16300.39 187
16301.60 189
16302.80 161
16304.01 209
16305.22 193
16306.42 220
16307.63 213
16308.84 243
16310.04 201
16311.25 199
16312.46 180
16313.66 180
16314.87 172
16316.08 190
16317.29 195
16318.49 180
16319.70 160
16320.91 184
16322.11 170
16323.32 179
16324.53 165
16325.74 179
16326.94 184
16328.15 172
16329.36 158
16330.57 164
16331.77 156
16332.98 174
16334.19 167
16335.40 144
16336.61 161
16337.81 173
16339.02 189
16340.23 160
16341.44 152
16342.65 177
16343.85 184
16345.06 183
16346.27 173
16347.48 169
16348.69 173
16349.90 166
16351.10 164
16352.31 151
16353.52 142
16354.73 160
16355.94 170
16357.15 161
16358.35 148
16359.56 144
16360.77 167
16361.98 181
16363.19 174
16364.40 133
16365.61 145
16366.82 144
16368.03 179
16369.23 152
16370.44 144
16371.65 148
16372.86 146
16374.07 172
16375.28 139
16376.49 146
16377.70 132
16378.91 145
16380.12 152
16381.33 158
16382.54 134
16383.75 137
16384.96 164
16386.17 141
16387.38 152
16388.59 150
16389.80 146
16391.01 143
16392.22 130
16393.43 136
16394.64 146
16395.85 158
16397.06 137
16398.27 125
16399.48 147
16400.69 154
16401.90 139
16403.11 153
16404.32 153
16405.53 149
16406.74 174
16407.95 159
16409.16 175
16410.37 132
16411.58 152
16412.79 135
16414.00 166
16415.21 147
16416.42 135
16417.63 136
16418.85 138
16420.06 153
16421.27 147
16422.48 141
16423.69 139
16424.90 146
16426.11 167
16427.32 152
16428.53 146
16429.75 149
16430.96 151
16432.17 130
16433.38 142
16434.59 144
16435.80 143
16437.01 134
16438.23 141
16439.44 147
16440.65 140
16441.86 160
16443.07 139
16444.28 152
16445.50 135
16446.71 134
16447.92 145
16449.13 139
16450.34 125
16451.56 114
16452.77 136
16453.98 141
16455.19 133
16456.41 125
16457.62 147
16458.83 137
16460.04 137
16461.26 149
16462.47 136
16463.68 128
16464.89 148
16466.11 148
16467.32 123
16468.53 115
16469.74 147
16470.96 138
16472.17 130
16473.38 131
16474.60 116
16475.81 154
16477.02 136
16478.23 124
16479.45 115
16480.66 145
16481.87 149
16483.09 138
16484.30 119
16485.51 135
16486.73 149
16487.94 159
16489.15 120
16490.37 156
16491.58 139
16492.80 127
16494.01 123
16495.22 125
16496.44 135
16497.65 154
16498.86 145
16500.08 128
16501.29 116
16502.51 142
16503.72 157
16504.93 126
16506.15 107
16507.36 120
16508.58 113
16509.79 131
16511.01 119
16512.22 121
16513.43 134
16514.65 127
16515.86 140
16517.08 137
16518.29 133
16519.51 133
16520.72 143
16521.94 124
16523.15 118
16524.37 140
16525.58 129
16526.80 157
16528.01 127
16529.23 136
16530.44 144
16531.66 128
16532.87 139
16534.09 128
16535.30 142
16536.52 137
16537.73 139
16538.95 141
16540.16 151
16541.38 129
16542.59 152
16543.81 138
16545.02 138
16546.24 128
16547.46 148
16548.67 113
16549.89 132
16551.10 124
16552.32 139
16553.54 159
16554.75 151
16555.97 129
16557.18 135
16558.40 138
16559.62 134
16560.83 137
16562.05 132
16563.26 153
16564.48 136
16565.70 151
16566.91 144
16568.13 124
16569.35 131
16570.56 138
16571.78 170
16573.00 157
16574.21 148
16575.43 174
16576.65 166
16577.86 154
16579.08 172
16580.30 142
16581.51 169
16582.73 163
16583.95 140
16585.16 148
16586.38 149
16587.60 140
16588.82 169
16590.03 145
16591.25 151
16592.47 163
16593.68 159
16594.90 164
16596.12 146
16597.34 155
16598.55 119
16599.77 134
16600.99 128
16602.21 142
16603.43 131
16604.64 149
16605.86 126
16607.08 124
16608.30 132
16609.51 155
16610.73 118
16611.95 129
16613.17 123
16614.39 116
16615.60 139
16616.82 127
16618.04 150
16619.26 135
16620.48 104
16621.70 128
16622.91 141
16624.13 122
16625.35 142
16626.57 115
16627.79 120
16629.01 124
16630.23 142
16631.45 150
16632.66 134
16633.88 136
16635.10 132
16636.32 144
16637.54 116
16638.76 131
16639.98 126
16641.20 114
16642.42 129
16643.64 104
16644.85 138
16646.07 140
16647.29 115
16648.51 116
16649.73 140
16650.95 144
16652.17 135
16653.39 120
16654.61 112
16655.83 135
16657.05 149
16658.27 115
16659.49 99
16660.71 117
16661.93 102
16663.15 138
16664.37 108
16665.59 141
16666.81 140
16668.03 148
16669.25 132
16670.47 124
16671.69 129
16672.91 122
16674.13 122
16675.35 130
16676.57 110
16677.79 111
16679.01 103
16680.23 129
16681.45 124
16682.67 116
16683.89 95
16685.11 129
16686.34 130
16687.56 101
16688.78 123
16690.00 117
16691.22 129
16692.44 113
16693.66 97
16694.88 107
16696.10 125
16697.32 115
16698.55 105
16699.77 99
16700.99 113
16702.21 119
16703.43 133
16704.65 122
16705.87 118
16707.10 104
16708.32 139
16709.54 104
16710.76 112
16711.98 134
16713.20 128
16714.43 114
16715.65 115
16716.87 121
16718.09 127
16719.31 110
16720.54 117
16721.76 112
16722.98 131
16724.20 126
16725.42 123
16726.65 114
16727.87 118
16729.09 126
16730.31 117
16731.54 116
16732.76 113
16733.98 117
16735.20 110
16736.43 110
16737.65 124
16738.87 125
16740.09 141
16741.32 109
16742.54 96
16743.76 103
16744.99 127
16746.21 127
16747.43 126
16748.65 137
16749.88 121
16751.10 112
16752.32 113
16753.55 121
16754.77 119
16755.99 122
16757.22 128
16758.44 121
16759.66 117
16760.89 127
16762.11 133
16763.33 123
16764.56 103
16765.78 108
16767.01 141
16768.23 126
16769.45 127
16770.68 107
16771.90 124
16773.12 102
16774.35 123
16775.57 101
16776.80 126
16778.02 115
16779.25 103
16780.47 107
16781.69 104
16782.92 123
16784.14 125
16785.37 130
16786.59 108
16787.82 113
16789.04 125
16790.27 105
16791.49 113
16792.71 105
16793.94 102
16795.16 152
16796.39 111
16797.61 105
16798.84 128
16800.06 122
16801.29 120
16802.51 101
16803.74 105
16804.96 124
16806.19 126
16807.41 134
16808.64 119
16809.86 131
16811.09 138
16812.32 123
16813.54 113
16814.77 112
16815.99 131
16817.22 144
16818.44 141
16819.67 116
16820.89 118
16822.12 140
16823.35 120
16824.57 118
16825.80 108
16827.02 117
16828.25 140
16829.48 137
16830.70 115
16831.93 139
16833.15 129
16834.38 143
16835.61 130
16836.83 126
16838.06 111
16839.29 127
16840.51 144
16841.74 150
16842.96 123
16844.19 137
16845.42 173
16846.64 150
16847.87 131
16849.10 116
16850.32 156
16851.55 159
16852.78 165
16854.01 153
16855.23 153
16856.46 135
16857.69 163
16858.91 169
16860.14 143
16861.37 145
16862.59 144
16863.82 164
16865.05 152
16866.28 171
16867.50 174
16868.73 208
16869.96 174
16871.19 178
16872.41 169
16873.64 181
16874.87 188
16876.10 178
16877.33 196
16878.55 202
16879.78 215
16881.01 212
16882.24 198
16883.46 172
16884.69 187
16885.92 230
16887.15 230
16888.38 203
16889.61 212
16890.83 210
16892.06 207
16893.29 188
16894.52 179
16895.75 176
16896.98 171
16898.20 176
16899.43 170
16900.66 157
16901.89 170
16903.12 168
16904.35 167
16905.58 146
16906.80 145
16908.03 152
16909.26 169
16910.49 147
16911.72 153
16912.95 159
16914.18 138
16915.41 145
16916.64 145
16917.87 150
16919.10 142
16920.33 136
16921.55 167
16922.78 144
16924.01 146
16925.24 135
16926.47 139
16927.70 122
16928.93 123
16930.16 132
16931.39 130
16932.62 138
16933.85 136
16935.08 135
16936.31 119
16937.54 124
16938.77 149
16940.00 152
16941.23 141
16942.46 137
16943.69 116
16944.92 117
16946.15 114
16947.38 132
16948.61 115
16949.84 139
16951.07 138
16952.30 136
16953.53 121
16954.76 141
16956.00 152
16957.23 116
16958.46 120
16959.69 141
16960.92 125
16962.15 135
16963.38 143
16964.61 131
16965.84 129
16967.07 129
16968.30 144
16969.54 141
16970.77 158
16972.00 111
16973.23 126
16974.46 154
16975.69 138
16976.92 139
16978.15 136
16979.39 127
16980.62 122
16981.85 140
16983.08 151
16984.31 123
16985.54 109
16986.78 134
16988.01 121
16989.24 134
16990.47 118
16991.70 144
16992.94 134
16994.17 144
16995.40 113
16996.63 120
16997.86 142
16999.10 148
17000.33 141
17001.56 135
17002.79 124
17004.03 127
17005.26 147
17006.49 136
17007.72 121
17008.96 121
17010.19 166
17011.42 151
17012.65 132
17013.89 126
17015.12 134
17016.35 99
17017.58 120
17018.82 115
17020.05 144
17021.28 118
17022.52 136
17023.75 112
17024.98 125
17026.22 116
17027.45 134
17028.68 120
17029.92 131
17031.15 125
17032.38 136
17033.62 143
17034.85 135
17036.08 104
17037.32 114
17038.55 120
17039.78 139
17041.02 131
17042.25 115
17043.49 132
17044.72 128
17045.95 125
17047.19 135
17048.42 92
17049.66 112
17050.89 139
17052.12 124
17053.36 150
17054.59 119
17055.83 125
17057.06 115
17058.29 135
17059.53 141
17060.76 133
17062.00 102
17063.23 123
17064.47 125
17065.70 123
17066.94 112
17068.17 134
17069.41 142
17070.64 115
17071.88 119
17073.11 107
17074.35 87
17075.58 129
17076.82 103
17078.05 106
17079.29 120
17080.52 127
17081.76 108
17082.99 95
17084.23 111
17085.46 96
17086.70 106
17087.93 122
17089.17 130
17090.40 109
17091.64 98
17092.87 100
17094.11 125
17095.35 118
17096.58 106
17097.82 108
17099.05 125
17100.29 126
17101.53 102
17102.76 160
17104.00 119
17105.23 102
17106.47 121
17107.71 102
17108.94 110
17110.18 117
17111.41 120
17112.65 96
17113.89 112
17115.12 109
17116.36 121
17117.60 135
17118.83 106
17120.07 100
17121.31 113
17122.54 138
17123.78 127
17125.02 111
17126.25 92
17127.49 89
17128.73 98
17129.96 134
17131.20 116
17132.44 116
17133.68 120
17134.91 120
17136.15 101
17137.39 109
17138.62 97
17139.86 112
17141.10 111
17142.34 124
17143.57 102
17144.81 110
17146.05 122
17147.29 114
17148.52 128
17149.76 116
17151.00 124
17152.24 107
17153.48 114
17154.71 107
17155.95 106
17157.19 89
17158.43 95
17159.66 103
17160.90 107
17162.14 109
17163.38 99
17164.62 95
17165.86 93
17167.09 113
17168.33 128
17169.57 126
17170.81 100
17172.05 105
17173.29 124
17174.52 95
17175.76 97
17177.00 96
17178.24 114
17179.48 107
17180.72 99
17181.96 93
17183.20 100
17184.43 133
17185.67 122
17186.91 105
17188.15 112
17189.39 124
17190.63 117
17191.87 129
17193.11 119
17194.35 109
17195.59 118
17196.83 132
17198.07 100
17199.31 93
17200.55 103
17201.78 108
17203.02 116
17204.26 117
17205.50 85
17206.74 94
17207.98 104
17209.22 101
17210.46 118
17211.70 119
17212.94 84
17214.18 99
17215.42 82
17216.66 94
17217.90 81
17219.14 102
17220.38 83
17221.62 101
17222.86 90
17224.10 96
17225.34 94
17226.59 102
17227.83 111
17229.07 89
17230.31 114
17231.55 105
17232.79 111
17234.03 119
17235.27 113
17236.51 114
17237.75 123
17238.99 96
17240.23 119
17241.47 112
17242.72 94
17243.96 110
17245.20 110
17246.44 113
17247.68 95
17248.92 101
17250.16 99
17251.40 111
17252.65 110
17253.89 99
17255.13 95
17256.37 85
17257.61 106
17258.85 108
17260.09 88
17261.34 114
17262.58 99
17263.82 92
17265.06 99
17266.30 116
17267.55 128
17268.79 111
17270.03 81
17271.27 98
17272.51 95
17273.76 111
17275.00 94
17276.24 110
17277.48 115
17278.72 101
17279.97 105
17281.21 125
17282.45 101
17283.69 84
17284.94 120
17286.18 120
17287.42 100
17288.67 101
17289.91 113
17291.15 98
17292.39 102
17293.64 107
17294.88 117
17296.12 114
17297.37 88
17298.61 108
17299.85 117
17301.09 114
17302.34 108
17303.58 109
17304.82 118
17306.07 120
17307.31 113
17308.55 116
17309.80 107
17311.04 102
17312.29 108
17313.53 105
17314.77 112
17316.02 105
17317.26 89
17318.50 116
17319.75 102
17320.99 108
17322.24 113
17323.48 98
17324.72 127
17325.97 111
17327.21 104
17328.46 103
17329.70 106
17330.94 90
17332.19 123
17333.43 116
17334.68 95
17335.92 124
17337.17 119
17338.41 104
17339.65 90
17340.90 113
17342.14 105
17343.39 126
17344.63 105
17345.88 110
17347.12 100
17348.37 111
17349.61 125
17350.86 110
17352.10 89
17353.35 100
17354.59 117
17355.84 85
17357.08 111
17358.33 87
17359.57 96
17360.82 108
17362.06 99
17363.31 101
17364.55 89
17365.80 90
17367.05 88
17368.29 109
17369.54 137
17370.78 116
17372.03 101
17373.27 98
17374.52 122
17375.77 92
17377.01 109
17378.26 98
17379.50 96
17380.75 110
17382.00 107
17383.24 99
17384.49 88
17385.73 101
17386.98 117
17388.23 96
17389.47 103
17390.72 98
17391.97 113
17393.21 100
17394.46 88
17395.71 85
17396.95 116
17398.20 116
17399.45 101
17400.69 93
17401.94 108
17403.19 115
17404.43 107
17405.68 88
17406.93 99
17408.17 110
17409.42 108
17410.67 114
17411.91 102
17413.16 104
17414.41 107
17415.66 131
17416.90 110
17418.15 110
17419.40 107
17420.65 124
17421.89 119
17423.14 114
17424.39 112
17425.64 127
17426.88 116
17428.13 118
17429.38 114
17430.63 117
17431.87 99
17433.12 119
17434.37 124
17435.62 123
17436.87 96
17438.11 88
17439.36 109
17440.61 97
17441.86 108
17443.11 120
17444.36 91
17445.60 99
17446.85 96
17448.10 105
17449.35 109
17450.60 104
17451.85 100
17453.10 104
17454.34 104
17455.59 110
17456.84 130
17458.09 135
17459.34 103
17460.59 87
17461.84 113
17463.09 105
17464.33 107
17465.58 94
17466.83 115
17468.08 108
17469.33 99
17470.58 105
17471.83 107
17473.08 95
17474.33 87
17475.58 102
17476.83 107
17478.08 92
17479.33 94
17480.58 111
17481.83 135
17483.08 113
17484.33 102
17485.58 115
17486.83 96
17488.07 97
17489.32 114
17490.57 94
17491.82 103
17493.07 132
17494.32 124
17495.58 114
17496.83 83
17498.08 116
17499.33 134
17500.58 107
17501.83 104
17503.08 117
17504.33 96
17505.58 116
17506.83 106
17508.08 116
17509.33 130
17510.58 114
17511.83 108
17513.08 106
17514.33 105
17515.58 112
17516.83 139
17518.09 106
17519.34 129
17520.59 112
17521.84 122
17523.09 129
17524.34 129
17525.59 112
17526.84 120
17528.09 103
17529.35 108
17530.60 98
17531.85 100
17533.10 122
17534.35 108
17535.60 123
17536.86 128
17538.11 123
17539.36 121
17540.61 124
17541.86 126
17543.11 131
17544.37 125
17545.62 123
17546.87 127
17548.12 101
17549.37 122
17550.63 121
17551.88 119
17553.13 106
17554.38 130
17555.63 123
17556.89 141
17558.14 143
17559.39 113
17560.64 120
17561.90 117
17563.15 109
17564.40 142
17565.65 124
17566.91 112
17568.16 138
17569.41 121
17570.67 114
17571.92 116
17573.17 138
17574.42 143
17575.68 126
17576.93 119
17578.18 105
17579.44 113
17580.69 116
17581.94 132
17583.20 130
17584.45 126
17585.70 120
17586.96 128
17588.21 131
17589.46 130
17590.72 108
17591.97 107
17593.22 120
17594.48 134
17595.73 132
17596.99 132
17598.24 114
17599.49 134
17600.75 110
17602.00 123
17603.26 99
17604.51 113
17605.76 133
17607.02 130
17608.27 115
17609.53 124
17610.78 154
17612.03 114
17613.29 110
17614.54 90
17615.80 124
17617.05 121
17618.31 127
17619.56 119
17620.82 128
17622.07 105
17623.33 119
17624.58 132
17625.83 110
17627.09 103
17628.34 112
17629.60 122
17630.85 113
17632.11 118
17633.36 112
17634.62 154
17635.88 130
17637.13 134
17638.39 132
17639.64 110
17640.90 139
17642.15 103
17643.41 126
17644.66 112
17645.92 118
17647.17 120
17648.43 135
17649.68 110
17650.94 98
17652.20 127
17653.45 128
17654.71 105
17655.96 120
17657.22 111
17658.48 142
17659.73 116
17660.99 118
17662.24 113
17663.50 103
17664.76 113
17666.01 125
17667.27 109
17668.53 105
17669.78 121
17671.04 139
17672.29 113
17673.55 78
17674.81 124
17676.06 104
17677.32 112
17678.58 89
17679.83 101
17681.09 94
17682.35 109
17683.60 108
17684.86 100
17686.12 102
17687.38 110
17688.63 111
17689.89 113
17691.15 101
17692.40 99
17693.66 94
17694.92 105
17696.18 95
17697.43 76
17698.69 113
17699.95 110
17701.21 86
17702.46 91
17703.72 99
17704.98 97
17706.24 89
17707.49 110
17708.75 105
17710.01 107
17711.27 94
17712.53 95
17713.78 72
17715.04 97
17716.30 86
17717.56 97
17718.82 85
17720.07 117
17721.33 93
17722.59 109
17723.85 91
17725.11 92
17726.36 115
17727.62 92
17728.88 101
17730.14 87
17731.40 125
17732.66 117
17733.92 119
17735.17 89
17736.43 122
17737.69 92
17738.95 98
17740.21 93
17741.47 78
17742.73 90
17743.99 113
17745.25 106
17746.51 101
17747.76 90
17749.02 104
17750.28 108
17751.54 85
17752.80 90
17754.06 96
17755.32 105
17756.58 109
17757.84 105
17759.10 98
17760.36 113
17761.62 114
17762.88 109
17764.14 120
17765.40 119
17766.66 105
17767.92 90
17769.18 113
17770.44 108
17771.70 87
17772.96 106
17774.22 119
17775.48 97
17776.74 92
17778.00 102
17779.26 121
17780.52 122
17781.78 122
17783.04 104
17784.30 109
17785.56 98
17786.82 98
17788.08 117
17789.34 83
17790.60 96
17791.86 100
17793.12 101
17794.38 80
17795.65 95
17796.91 126
17798.17 107
17799.43 81
17800.69 87
17801.95 97
17803.21 90
17804.47 96
17805.73 81
17807.00 86
17808.26 98
17809.52 114
17810.78 115
17812.04 106
17813.30 97
17814.56 91
17815.83 81
17817.09 101
17818.35 97
17819.61 98
17820.87 101
17822.13 100
17823.40 90
17824.66 110
17825.92 98
17827.18 87
17828.44 99
17829.71 97
17830.97 114
17832.23 107
17833.49 105
17834.75 86
17836.02 103
17837.28 70
17838.54 95
17839.80 119
17841.07 107
17842.33 87
17843.59 81
17844.85 98
17846.12 89
17847.38 91
17848.64 96
17849.91 96
17851.17 96
17852.43 101
17853.69 107
17854.96 99
17856.22 68
17857.48 103
17858.75 106
17860.01 78
17861.27 89
17862.54 95
17863.80 92
17865.06 98
17866.33 76
17867.59 89
17868.85 96
17870.12 79
17871.38 78
17872.64 81
17873.91 89
17875.17 78
17876.43 100
17877.70 88
17878.96 84
17880.23 73
17881.49 119
17882.75 102
17884.02 87
17885.28 96
17886.55 85
17887.81 108
17889.07 106
17890.34 93
17891.60 75
17892.87 77
17894.13 79
17895.40 90
17896.66 100
17897.92 85
17899.19 92
17900.45 121
17901.72 98
17902.98 92
17904.25 92
17905.51 92
17906.78 98
17908.04 83
17909.31 115
17910.57 93
17911.84 98
17913.10 81
17914.37 99
17915.63 89
17916.90 91
17918.16 80
17919.43 83
17920.69 105
17921.96 99
17923.22 88
17924.49 105
17925.75 94
17927.02 83
17928.29 86
17929.55 73
17930.82 73
17932.08 87
17933.35 79
17934.61 85
17935.88 71
17937.15 86
17938.41 104
17939.68 83
17940.94 98
17942.21 91
17943.48 100
17944.74 81
17946.01 87
17947.28 88
17948.54 99
17949.81 86
17951.07 93
17952.34 87
17953.61 78
17954.87 67
17956.14 99
17957.41 99
17958.67 91
17959.94 75
17961.21 77
17962.47 115
17963.74 91
17965.01 78
17966.27 80
17967.54 80
17968.81 86
17970.08 77
17971.34 91
17972.61 81
17973.88 98
17975.14 88
17976.41 85
17977.68 85
17978.95 91
17980.21 100
17981.48 101
17982.75 84
17984.02 82
17985.28 81
17986.55 91
17987.82 83
17989.09 87
17990.35 89
17991.62 86
17992.89 108
17994.16 95
17995.43 96
17996.69 85
17997.96 80
17999.23 93
18000.50 88
18001.77 106
18003.03 97
18004.30 101
18005.57 87
18006.84 77
18008.11 75
18009.38 83
18010.64 86
18011.91 85
18013.18 74
18014.45 79
18015.72 72
18016.99 93
18018.26 78
18019.53 100
18020.79 89
18022.06 80
18023.33 97
18024.60 98
18025.87 89
18027.14 64
18028.41 80
18029.68 93
18030.95 105
18032.22 92
18033.48 80
18034.75 92
18036.02 100
18037.29 84
18038.56 92
18039.83 97
18041.10 86
18042.37 86
18043.64 84
18044.91 81
18046.18 76
18047.45 93
18048.72 101
18049.99 84
18051.26 70
18052.53 109
18053.80 74
18055.07 97
18056.34 79
18057.61 85
18058.88 94
18060.15 97
18061.42 87
18062.69 92
18063.96 85
18065.23 79
18066.50 73
18067.77 79
18069.04 100
18070.31 85
18071.58 95
18072.86 93
18074.13 121
18075.40 95
18076.67 101
18077.94 86
18079.21 107
18080.48 96
18081.75 88
18083.02 88
18084.29 106
18085.56 104
18086.84 85
18088.11 71
18089.38 84
18090.65 98
18091.92 83
18093.19 90
18094.46 82
18095.74 91
18097.01 83
18098.28 96
18099.55 90
18100.82 83
18102.09 88
18103.37 87
18104.64 107
18105.91 83
18107.18 88
18108.45 85
18109.72 105
18111.00 104
18112.27 104
18113.54 95
18114.81 112
18116.09 93
18117.36 92
18118.63 93
18119.90 97
18121.17 93
18122.45 116
18123.72 87
18124.99 90
18126.26 90
18127.54 109
18128.81 100
18130.08 74
18131.36 101
18132.63 90
18133.90 120
18135.17 95
18136.45 83
18137.72 83
18138.99 91
18140.27 102
18141.54 99
18142.81 82
18144.09 81
18145.36 95
18146.63 98
18147.91 85
18149.18 80
18150.45 94
18151.73 105
18153.00 105
18154.27 90
18155.55 77
18156.82 103
18158.09 103
18159.37 93
18160.64 90
18161.91 102
18163.19 99
18164.46 112
18165.74 86
18167.01 93
18168.28 96
18169.56 89
18170.83 83
18172.11 91
18173.38 71
18174.66 115
18175.93 111
18177.20 93
18178.48 88
18179.75 76
18181.03 95
18182.30 100
18183.58 99
18184.85 78
18186.13 102
18187.40 96
18188.68 79
18189.95 93
18191.23 92
18192.50 100
18193.78 91
18195.05 96
18196.33 85
18197.60 78
18198.88 107
18200.15 73
18201.43 93
18202.70 83
18203.98 83
18205.25 113
18206.53 100
18207.80 96
18209.08 91
18210.35 99
18211.63 90
18212.90 102
18214.18 88
18215.46 87
18216.73 85
18218.01 83
18219.28 87
18220.56 98
18221.84 78
18223.11 84
18224.39 90
18225.66 101
18226.94 95
18228.22 91
18229.49 92
18230.77 80
18232.04 87
18233.32 89
18234.60 88
18235.87 90
18237.15 96
18238.43 110
18239.70 92
18240.98 85
18242.26 99
18243.53 109
18244.81 89
18246.09 88
18247.36 97
18248.64 105
18249.92 99
18251.19 113
18252.47 100
18253.75 87
18255.03 83
18256.30 92
18257.58 95
18258.86 95
18260.13 64
18261.41 102
18262.69 108
18263.97 73
18265.24 85
18266.52 96
18267.80 95
18269.08 94
18270.35 91
18271.63 107
18272.91 91
18274.19 73
18275.47 88
18276.74 67
18278.02 66
18279.30 68
18280.58 82
18281.85 86
18283.13 84
18284.41 90
18285.69 102
18286.97 87
18288.25 76
18289.52 99
18290.80 86
18292.08 86
18293.36 107
18294.64 79
18295.92 75
18297.19 79
18298.47 87
18299.75 94
18301.03 77
18302.31 84
18303.59 84
18304.87 82
18306.15 75
18307.43 86
18308.70 85
18309.98 68
18311.26 97
18312.54 87
18313.82 88
18315.10 89
18316.38 92
18317.66 80
18318.94 84
18320.22 97
18321.50 71
18322.78 85
18324.06 84
18325.34 109
18326.61 72
18327.89 77
18329.17 75
18330.45 80
18331.73 75
18333.01 81
18334.29 74
18335.57 85
18336.85 88
18338.13 99
18339.41 87
18340.69 90
18341.97 79
18343.25 103
18344.53 75
18345.81 74
18347.09 72
18348.37 88
18349.66 87
18350.94 66
18352.22 79
18353.50 97
18354.78 84
18356.06 73
18357.34 95
18358.62 77
18359.90 86
18361.18 94
18362.46 89
18363.74 86
18365.02 65
18366.30 85
18367.59 84
18368.87 92
18370.15 93
18371.43 76
18372.71 87
18373.99 78
18375.27 81
18376.55 100
18377.84 74
18379.12 92
18380.40 90
18381.68 87
18382.96 81
18384.24 96
18385.53 95
18386.81 94
18388.09 91
18389.37 76
18390.65 109
18391.93 89
18393.22 86
18394.50 73
18395.78 78
18397.06 83
18398.34 82
18399.63 108
18400.91 85
18402.19 101
18403.47 100
18404.76 107
18406.04 87
18407.32 89
18408.60 93
18409.89 107
18411.17 91
18412.45 88
18413.73 82
18415.02 98
18416.30 90
18417.58 88
18418.86 100
18420.15 97
18421.43 99
18422.71 100
18424.00 67
18425.28 76
18426.56 85
18427.85 80
18429.13 86
18430.41 84
18431.70 82
18432.98 96
18434.26 95
18435.55 83
18436.83 73
18438.11 86
18439.40 95
18440.68 100
18441.96 92
18443.25 87
18444.53 83
18445.81 101
18447.10 86
18448.38 82
18449.67 67
18450.95 90
18452.23 75
18453.52 90
18454.80 75
18456.09 96
18457.37 81
18458.66 88
18459.94 94
18461.22 91
18462.51 76
18463.79 93
18465.08 102
18466.36 85
18467.65 105
18468.93 82
18470.22 76
18471.50 91
18472.78 91
18474.07 97
18475.35 89
18476.64 106
18477.92 103
18479.21 93
18480.49 67
18481.78 79
18483.06 82
18484.35 77
18485.63 74
18486.92 91
18488.20 90
18489.49 83
18490.78 93
18492.06 88
18493.35 75
18494.63 96
18495.92 103
18497.20 83
18498.49 87
18499.77 78
18501.06 83
18502.35 82
18503.63 82
18504.92 79
18506.20 93
18507.49 84
18508.78 68
18510.06 73
18511.35 74
18512.63 67
18513.92 89
18515.21 91
18516.49 91
18517.78 82
18519.06 81
18520.35 79
18521.64 86
18522.92 85
18524.21 88
18525.50 90
18526.78 89
18528.07 88
18529.36 77
18530.64 87
18531.93 65
18533.22 73
18534.50 75
18535.79 71
18537.08 114
18538.37 88
18539.65 65
18540.94 70
18542.23 94
18543.51 83
18544.80 89
18546.09 80
18547.38 91
18548.66 79
18549.95 79
18551.24 88
18552.53 85
18553.81 80
18555.10 91
18556.39 78
18557.68 93
18558.96 113
18560.25 106
18561.54 81
18562.83 83
18564.11 102
18565.40 82
18566.69 83
18567.98 93
18569.27 95
18570.56 99
18571.84 101
18573.13 95
18574.42 97
18575.71 98
18577.00 93
18578.28 91
18579.57 99
18580.86 96
18582.15 98
18583.44 89
18584.73 93
18586.02 98
18587.31 106
18588.59 107
18589.88 93
18591.17 101
18592.46 87
18593.75 103
18595.04 118
18596.33 87
18597.62 83
18598.91 105
18600.19 113
18601.48 104
18602.77 95
18604.06 111
18605.35 106
18606.64 115
18607.93 105
18609.22 95
18610.51 101
18611.80 111
18613.09 121
18614.38 121
18615.67 99
18616.96 97
18618.25 128
18619.54 113
18620.83 90
18622.12 96
18623.41 107
18624.70 98
18625.99 88
18627.28 107
18628.57 111
18629.86 111
18631.15 126
18632.44 101
18633.73 97
18635.02 100
18636.31 79
18637.60 109
18638.89 71
18640.18 94
18641.47 102
18642.76 96
18644.05 80
18645.34 85
18646.63 92
18647.93 90
18649.22 84
18650.51 78
18651.80 74
18653.09 84
18654.38 83
18655.67 76
18656.96 109
18658.25 77
18659.55 90
18660.84 109
18662.13 104
18663.42 83
18664.71 58
18666.00 88
18667.29 113
18668.58 80
18669.88 87
18671.17 79
18672.46 77
18673.75 95
18675.04 83
18676.34 95
18677.63 82
18678.92 96
18680.21 69
18681.50 74
18682.79 77
18684.09 76
18685.38 98
18686.67 85
18687.96 85
18689.26 84
18690.55 78
18691.84 99
18693.13 100
18694.43 93
18695.72 87
18697.01 86
18698.30 82
18699.60 92
18700.89 91
18702.18 84
18703.47 80
18704.77 80
18706.06 81
18707.35 70
18708.65 85
18709.94 99
18711.23 83
18712.52 83
18713.82 71
18715.11 90
18716.40 101
18717.70 83
18718.99 85
18720.28 85
18721.58 74
18722.87 83
18724.16 77
18725.46 82
18726.75 84
18728.04 79
18729.34 96
18730.63 74
18731.93 85
18733.22 92
18734.51 91
18735.81 88
18737.10 61
18738.40 84
18739.69 74
18740.98 88
18742.28 83
18743.57 78
18744.87 79
18746.16 87
18747.45 110
18748.75 86
18750.04 79
18751.34 87
18752.63 99
18753.93 93
18755.22 90
18756.52 76
18757.81 95
18759.10 94
18760.40 88
18761.69 73
18762.99 82
18764.28 87
18765.58 86
18766.87 83
18768.17 62
18769.46 75
18770.76 102
18772.05 74
18773.35 90
18774.64 103
18775.94 80
18777.23 85
18778.53 97
18779.83 65
18781.12 72
18782.42 74
18783.71 87
18785.01 78
18786.30 84
18787.60 77
18788.89 94
18790.19 80
18791.49 86
18792.78 78
18794.08 79
18795.37 81
18796.67 87
18797.97 91
18799.26 85
18800.56 79
18801.85 93
18803.15 87
18804.45 71
18805.74 91
18807.04 84
18808.34 76
18809.63 71
18810.93 74
18812.23 101
18813.52 80
18814.82 86
18816.12 91
18817.41 103
18818.71 93
18820.01 93
18821.30 84
18822.60 70
18823.90 75
18825.19 78
18826.49 85
18827.79 84
18829.08 82
18830.38 72
18831.68 79
18832.98 73
18834.27 69
18835.57 94
18836.87 98
18838.17 87
18839.46 96
18840.76 75
18842.06 82
18843.36 78
18844.65 74
18845.95 81
18847.25 84
18848.55 82
18849.84 78
18851.14 90
18852.44 71
18853.74 76
18855.04 90
18856.33 79
18857.63 84
18858.93 78
18860.23 97
18861.53 79
18862.83 64
18864.12 76
18865.42 79
18866.72 83
18868.02 86
18869.32 78
18870.62 78
18871.91 72
18873.21 79
18874.51 71
18875.81 95
18877.11 97
18878.41 78
18879.71 71
18881.01 80
18882.30 97
18883.60 73
18884.90 71
18886.20 60
18887.50 77
18888.80 97
18890.10 89
18891.40 82
18892.70 82
18894.00 91
18895.30 86
18896.60 79
18897.90 91
18899.19 82
18900.49 82
18901.79 72
18903.09 85
18904.39 82
18905.69 66
18906.99 81
18908.29 75
18909.59 79
18910.89 79
18912.19 75
18913.49 98
18914.79 78
18916.09 72
18917.39 73
18918.69 95
18919.99 73
18921.29 87
18922.59 80
18923.89 80
18925.20 76
18926.50 61
18927.80 72
18929.10 94
18930.40 76
18931.70 71
18933.00 86
18934.30 63
18935.60 78
18936.90 72
18938.20 72
18939.50 84
18940.80 86
18942.10 80
18943.41 79
18944.71 83
18946.01 77
18947.31 69
18948.61 83
18949.91 69
18951.21 58
18952.51 79
18953.82 83
18955.12 66
18956.42 79
18957.72 69
18959.02 85
18960.32 112
18961.63 81
18962.93 74
18964.23 85
18965.53 78
18966.83 74
18968.13 74
18969.44 83
18970.74 79
18972.04 86
18973.34 77
18974.64 84
18975.95 85
18977.25 72
18978.55 86
18979.85 94
18981.16 70
18982.46 92
18983.76 91
18985.06 92
18986.37 73
18987.67 65
18988.97 97
18990.27 83
18991.58 81
18992.88 74
18994.18 101
18995.48 76
18996.79 94
18998.09 68
18999.39 75
19000.70 72
19002.00 95
19003.30 74
19004.61 94
19005.91 96
19007.21 93
19008.52 81
19009.82 63
19011.12 70
19012.43 79
19013.73 85
19015.03 70
19016.34 94
19017.64 80
19018.94 80
19020.25 97
19021.55 78
19022.86 74
19024.16 59
19025.46 74
19026.77 86
19028.07 66
19029.37 65
19030.68 85
19031.98 84
19033.29 83
19034.59 88
19035.90 94
19037.20 84
19038.50 88
19039.81 73
19041.11 92
19042.42 72
19043.72 96
19045.03 84
19046.33 74
19047.64 87
19048.94 94
19050.25 90
19051.55 74
19052.85 77
19054.16 83
19055.46 94
19056.77 71
19058.07 72
19059.38 70
19060.68 77
19061.99 88
19063.30 82
19064.60 86
19065.91 95
19067.21 89
19068.52 86
19069.82 76
19071.13 92
19072.43 93
19073.74 95
19075.04 93
19076.35 77
19077.66 70
19078.96 77
19080.27 101
19081.57 84
19082.88 85
19084.18 64
19085.49 91
19086.80 82
19088.10 90
19089.41 77
19090.71 99
19092.02 84
19093.33 78
19094.63 93
19095.94 81
19097.25 95
19098.55 94
19099.86 99
19101.17 76
19102.47 90
19103.78 94
19105.08 99
19106.39 94
19107.70 82
19109.01 84
19110.31 83
19111.62 78
19112.93 76
19114.23 72
19115.54 83
19116.85 78
19118.15 86
19119.46 80
19120.77 65
19122.08 86
19123.38 93
19124.69 83
19126.00 58
19127.30 75
19128.61 101
19129.92 88
19131.23 81
19132.53 70
19133.84 89
19135.15 77
19136.46 91
19137.77 80
19139.07 67
19140.38 75
19141.69 105
19143.00 79
19144.30 72
19145.61 63
19146.92 83
19148.23 92
19149.54 102
19150.84 71
19152.15 75
19153.46 93
19154.77 92
19156.08 76
19157.39 68
19158.70 95
19160.00 99
19161.31 98
19162.62 69
19163.93 58
19165.24 79
19166.55 93
19167.86 85
19169.16 70
19170.47 66
19171.78 81
19173.09 94
19174.40 75
19175.71 71
19177.02 67
19178.33 95
19179.64 79
19180.95 74
19182.26 86
19183.56 100
19184.87 73
19186.18 79
19187.49 84
19188.80 84
19190.11 95
19191.42 80
19192.73 63
19194.04 62
19195.35 64
19196.66 84
19197.97 76
19199.28 73
19200.59 83
19201.90 81
19203.21 84
19204.52 76
19205.83 70
19207.14 82
19208.45 101
19209.76 84
19211.07 78
19212.38 79
19213.69 68
19215.00 79
19216.31 98
19217.62 74
19218.93 63
19220.24 60
19221.55 79
19222.86 106
19224.18 78
19225.49 66
19226.80 92
19228.11 86
19229.42 87
19230.73 73
19232.04 71
19233.35 78
19234.66 86
19235.97 89
19237.28 73
19238.60 79
19239.91 95
19241.22 100
19242.53 85
19243.84 69
19245.15 84
19246.46 85
19247.78 96
19249.09 94
19250.40 80
19251.71 90
19253.02 83
19254.33 74
19255.65 67
19256.96 62
19258.27 89
19259.58 99
19260.89 87
19262.21 70
19263.52 74
19264.83 94
19266.14 94
19267.45 66
19268.77 76
19270.08 82
19271.39 89
19272.70 86
19274.02 95
19275.33 73
19276.64 107
19277.95 100
19279.27 116
19280.58 94
19281.89 61
19283.20 67
19284.52 92
19285.83 98
19287.14 61
19288.45 55
19289.77 77
19291.08 89
19292.39 101
19293.71 75
19295.02 96
19296.33 96
19297.65 79
19298.96 95
19300.27 76
19301.59 73
19302.90 72
19304.21 80
19305.53 81
19306.84 86
19308.15 65
19309.47 81
19310.78 96
19312.09 87
19313.41 66
19314.72 83
19316.04 78
19317.35 86
19318.66 76
19319.98 76
19321.29 83
19322.61 92
19323.92 80
19325.23 79
19326.55 75
19327.86 57
19329.18 72
19330.49 79
19331.81 67
19333.12 70
19334.43 77
19335.75 88
19337.06 93
19338.38 79
19339.69 68
19341.01 84
19342.32 73
19343.64 90
19344.95 63
19346.27 82
19347.58 89
19348.90 95
19350.21 80
19351.53 86
19352.84 71
19354.16 76
19355.47 70
19356.79 76
19358.10 65
19359.42 54
19360.73 81
19362.05 89
19363.36 70
19364.68 69
19366.00 82
19367.31 71
19368.63 72
19369.94 62
19371.26 61
19372.57 66
19373.89 97
19375.21 70
19376.52 54
19377.84 84
19379.15 79
19380.47 103
19381.79 70
19383.10 81
19384.42 83
19385.73 102
19387.05 80
19388.37 84
19389.68 77
19391.00 72
19392.32 74
19393.63 77
19394.95 95
19396.27 82
19397.58 87
19398.90 81
19400.22 79
19401.53 64
19402.85 72
19404.17 84
19405.48 85
19406.80 75
19408.12 84
19409.43 68
19410.75 80
19412.07 85
19413.39 71
19414.70 78
19416.02 66
19417.34 91
19418.65 67
19419.97 60
19421.29 72
19422.61 95
19423.92 91
19425.24 61
19426.56 62
19427.88 70
19429.20 86
19430.51 86
19431.83 65
19433.15 75
19434.47 96
19435.78 81
19437.10 72
19438.42 59
19439.74 67
19441.06 70
19442.37 80
19443.69 85
19445.01 62
19446.33 67
19447.65 73
19448.97 71
19450.28 58
19451.60 73
19452.92 60
19454.24 79
19455.56 70
19456.88 76
19458.20 66
19459.51 70
19460.83 92
19462.15 84
19463.47 76
19464.79 76
19466.11 71
19467.43 81
19468.75 72
19470.07 52
19471.39 73
19472.70 78
19474.02 78
19475.34 88
19476.66 83
19477.98 75
19479.30 68
19480.62 81
19481.94 94
19483.26 78
19484.58 88
19485.90 90
19487.22 87
19488.54 58
19489.86 75
19491.18 79
19492.50 83
19493.82 79
19495.14 82
19496.46 60
19497.78 66
19499.10 80
19500.42 73
19501.74 80
19503.06 83
19504.38 89
19505.70 83
19507.02 70
19508.34 61
19509.66 74
19510.98 72
19512.30 61
19513.62 45
19514.94 77
19516.26 92
19517.58 85
19518.90 71
19520.23 60
19521.55 65
19522.87 78
19524.19 87
19525.51 79
19526.83 86
19528.15 80
19529.47 101
19530.79 69
19532.11 87
19533.44 70
19534.76 74
19536.08 87
19537.40 67
19538.72 64
19540.04 76
19541.36 79
19542.69 77
19544.01 72
19545.33 84
19546.65 65
19547.97 85
19549.29 94
19550.62 80
19551.94 76
19553.26 72
19554.58 89
19555.90 79
19557.23 78
19558.55 73
19559.87 53
19561.19 76
19562.51 84
19563.84 74
19565.16 75
19566.48 57
19567.80 70
19569.13 89
19570.45 87
19571.77 71
19573.09 83
19574.42 70
19575.74 71
19577.06 65
19578.39 77
19579.71 87
19581.03 83
19582.35 85
19583.68 67
19585.00 84
19586.32 63
19587.65 73
19588.97 79
19590.29 62
19591.62 68
19592.94 75
19594.26 72
19595.59 73
19596.91 65
19598.23 76
19599.56 81
19600.88 68
19602.20 70
19603.53 91
19604.85 67
19606.17 78
19607.50 81
19608.82 93
19610.15 86
19611.47 67
19612.79 57
19614.12 76
19615.44 71
19616.77 67
19618.09 80
19619.41 83
19620.74 56
19622.06 78
19623.39 74
19624.71 83
19626.03 71
19627.36 77
19628.68 97
19630.01 83
19631.33 75
19632.66 74
19633.98 93
19635.31 83
19636.63 74
19637.96 85
19639.28 71
19640.61 88
19641.93 69
19643.26 89
19644.58 74
19645.91 84
19647.23 81
19648.56 72
19649.88 81
19651.21 64
19652.53 77
19653.86 67
19655.18 79
19656.51 67
19657.83 80
19659.16 68
19660.48 78
19661.81 59
19663.14 71
19664.46 105
19665.79 87
19667.11 69
19668.44 100
19669.77 89
19671.09 70
19672.42 100
19673.74 73
19675.07 86
19676.40 72
19677.72 88
19679.05 89
19680.37 62
19681.70 50
19683.03 70
19684.35 83
19685.68 72
19687.01 52
19688.33 71
19689.66 69
19690.99 90
19692.31 71
19693.64 71
19694.97 76
19696.29 68
19697.62 73
19698.95 76
19700.27 80
19701.60 69
19702.93 79
19704.25 62
19705.58 67
19706.91 68
19708.23 106
19709.56 79
19710.89 72
19712.22 63
19713.54 76
19714.87 87
19716.20 98
19717.53 81
19718.85 71
19720.18 73
19721.51 89
19722.84 84
19724.16 67
19725.49 82
19726.82 71
19728.15 85
19729.48 78
19730.80 73
19732.13 81
19733.46 75
19734.79 71
19736.12 90
19737.44 99
19738.77 87
19740.10 83
19741.43 78
19742.76 75
19744.09 68
19745.41 76
19746.74 60
19748.07 74
19749.40 79
19750.73 83
19752.06 77
19753.39 77
19754.71 71
19756.04 70
19757.37 85
19758.70 85
19760.03 72
19761.36 70
19762.69 68
19764.02 69
19765.35 68
19766.68 70
19768.00 82
19769.33 70
19770.66 66
19771.99 64
19773.32 85
19774.65 84
19775.98 82
19777.31 69
19778.64 91
19779.97 75
19781.30 79
19782.63 100
19783.96 78
19785.29 85
19786.62 74
19787.95 100
19789.28 67
19790.61 62
19791.94 70
19793.27 77
19794.60 59
19795.93 65
19797.26 74
19798.59 92
19799.92 87
19801.25 78
19802.58 75
19803.91 91
19805.24 77
19806.57 88
19807.90 89
19809.23 59
19810.56 84
19811.89 78
19813.22 91
19814.55 75
19815.89 70
19817.22 84
19818.55 92
19819.88 77
19821.21 79
19822.54 78
19823.87 85
19825.20 89
19826.53 80
19827.86 78
19829.20 75
19830.53 91
19831.86 86
19833.19 74
19834.52 74
19835.85 76
19837.18 65
19838.52 79
19839.85 76
19841.18 73
19842.51 77
19843.84 65
19845.17 84
19846.51 90
19847.84 98
19849.17 75
19850.50 84
19851.83 77
19853.17 84
19854.50 72
19855.83 68
19857.16 82
19858.50 87
19859.83 65
19861.16 82
19862.49 101
19863.82 74
19865.16 82
19866.49 69
19867.82 86
19869.15 81
19870.49 80
19871.82 86
19873.15 76
19874.49 67
19875.82 79
19877.15 96
19878.48 76
19879.82 71
19881.15 80
19882.48 94
19883.82 83
19885.15 73
19886.48 66
19887.82 81
19889.15 73
19890.48 81
19891.82 74
19893.15 61
19894.48 78
19895.82 99
19897.15 81
19898.48 83
19899.82 66
19901.15 72
19902.48 89
19903.82 67
19905.15 92
19906.49 80
19907.82 72
19909.15 75
19910.49 68
19911.82 82
19913.16 74
19914.49 71
19915.82 68
19917.16 65
19918.49 84
19919.83 89
19921.16 72
19922.50 76
19923.83 83
19925.16 93
19926.50 97
19927.83 95
19929.17 65
19930.50 103
19931.84 90
19933.17 83
19934.51 68
19935.84 74
19937.18 68
19938.51 78
19939.85 68
19941.18 54
19942.52 86
19943.85 75
19945.19 66
19946.52 64
19947.86 79
19949.19 76
19950.53 71
19951.86 69
19953.20 72
19954.53 58
19955.87 88
19957.21 75
19958.54 58
19959.88 61
19961.21 90
19962.55 86
19963.88 83
19965.22 73
19966.56 72
19967.89 76
19969.23 65
19970.56 63
19971.90 77
19973.24 94
19974.57 79
19975.91 78
19977.24 76
19978.58 73
19979.92 51
19981.25 74
19982.59 73
19983.93 72
19985.26 70
19986.60 73
19987.94 69
19989.27 83
19990.61 63
19991.95 81
19993.28 74
19994.62 75
19995.96 86
19997.29 63
19998.63 69
19999.97 72
20001.30 95
20002.64 89
20003.98 88
20005.32 77
20006.65 87
20007.99 77
20009.33 82
20010.67 71
20012.00 82
20013.34 94
20014.68 89
20016.02 89
20017.35 71
20018.69 63
20020.03 86
20021.37 93
20022.70 78
20024.04 85
20025.38 77
20026.72 80
20028.06 66
20029.39 70
20030.73 79
20032.07 93
20033.41 83
20034.75 76
20036.08 67
20037.42 85
20038.76 92
20040.10 70
20041.44 71
20042.78 85
20044.11 87
20045.45 89
20046.79 91
20048.13 57
20049.47 68
20050.81 86
20052.15 105
20053.48 70
20054.82 65
20056.16 73
20057.50 65
20058.84 77
20060.18 66
20061.52 60
20062.86 77
20064.20 72
20065.54 81
20066.88 82
20068.21 70
20069.55 79
20070.89 86
20072.23 76
20073.57 64
20074.91 61
20076.25 73
20077.59 83
20078.93 96
20080.27 72
20081.61 78
20082.95 97
20084.29 88
20085.63 60
20086.97 97
20088.31 87
20089.65 78
20090.99 59
20092.33 77
20093.67 86
20095.01 77
20096.35 80
20097.69 79
20099.03 58
20100.37 71
20101.71 79
20103.05 74
20104.39 69
20105.73 67
20107.07 83
20108.41 80
20109.76 76
20111.10 76
20112.44 79
20113.78 72
20115.12 82
20116.46 67
20117.80 66
20119.14 79
20120.48 74
20121.82 94
20123.16 89
20124.51 75
20125.85 72
20127.19 71
20128.53 79
20129.87 81
20131.21 81
20132.55 73
20133.90 60
20135.24 80
