# Supplementary material for: MALDI-TOF MS typing enables the classification of brewing yeasts of the genus Saccharomyces to major beer styles
Source: PLoS One. 2017 Aug 9;12(8):e0181694. doi: 10.1371/journal.pone.0181694 (PMC5549903; doi:10.1371/journal.pone.0181694)
Supplement: S15 File — The directory includes 90 raw files and was zipped to “.zip”; the folder has three strains with 30 spectra per strain; S1 Text explains the raw files with an example and Table 1 represents the yeast strains used within the experiment. (ZIP) [file pone.0181694.s018.zip › 43-45/30669-454-OG-WB-WB-YPG-18h-E-E_2015-11-11__0_B2_1.dat]

1999.94 1526
2000.36 1384
2000.78 1521
2001.20 1595
2001.62 1697
2002.04 1626
2002.47 1559
2002.89 1593
2003.31 1556
2003.73 1534
2004.15 1387
2004.58 1456
2005.00 1440
2005.42 1530
2005.84 1396
2006.26 1419
2006.69 1444
2007.11 1496
2007.53 1633
2007.95 1553
2008.38 1650
2008.80 1640
2009.22 1470
2009.64 1441
2010.07 1358
2010.49 1411
2010.91 1511
2011.33 1506
2011.76 1433
2012.18 1460
2012.60 1374
2013.03 1434
2013.45 1469
2013.87 1414
2014.29 1416
2014.72 1546
2015.14 1430
2015.56 1342
2015.99 1424
2016.41 1445
2016.83 1433
2017.26 1395
2017.68 1507
2018.10 1469
2018.53 1403
2018.95 1570
2019.37 1605
2019.80 1538
2020.22 1481
2020.65 1591
2021.07 1601
2021.49 1464
2021.92 1479
2022.34 1566
2022.76 1531
2023.19 1426
2023.61 1429
2024.04 1548
2024.46 1534
2024.88 1428
2025.31 1345
2025.73 1526
2026.16 1452
2026.58 1557
2027.01 1549
2027.43 1429
2027.85 1353
2028.28 1398
2028.70 1361
2029.13 1282
2029.55 1329
2029.98 1515
2030.40 1380
2030.83 1468
2031.25 1432
2031.68 1324
2032.10 1282
2032.53 1392
2032.95 1332
2033.38 1354
2033.80 1466
2034.23 1453
2034.65 1603
2035.08 1561
2035.50 1389
2035.93 1387
2036.35 1509
2036.78 1448
2037.20 1455
2037.63 1542
2038.06 1491
2038.48 1515
2038.91 1356
2039.33 1424
2039.76 1452
2040.18 1487
2040.61 1404
2041.04 1427
2041.46 1417
2041.89 1379
2042.31 1543
2042.74 1496
2043.17 1527
2043.59 1437
2044.02 1388
2044.44 1528
2044.87 1339
2045.30 1470
2045.72 1554
2046.15 1663
2046.58 1690
2047.00 1565
2047.43 1572
2047.85 1574
2048.28 1535
2048.71 1625
2049.13 1514
2049.56 1452
2049.99 1557
2050.41 1486
2050.84 1512
2051.27 1551
2051.70 1465
2052.12 1425
2052.55 1430
2052.98 1363
2053.40 1347
2053.83 1437
2054.26 1332
2054.69 1283
2055.11 1321
2055.54 1481
2055.97 1406
2056.40 1437
2056.82 1489
2057.25 1578
2057.68 1576
2058.11 1397
2058.53 1418
2058.96 1458
2059.39 1467
2059.82 1403
2060.24 1525
2060.67 1561
2061.10 1621
2061.53 1570
2061.96 1547
2062.38 1431
2062.81 1461
2063.24 1539
2063.67 1561
2064.10 1632
2064.52 1672
2064.95 1769
2065.38 1851
2065.81 1938
2066.24 1851
2066.67 1906
2067.10 1963
2067.52 1899
2067.95 1748
2068.38 1644
2068.81 1642
2069.24 1618
2069.67 1501
2070.10 1446
2070.53 1460
2070.95 1393
2071.38 1426
2071.81 1474
2072.24 1479
2072.67 1419
2073.10 1512
2073.53 1501
2073.96 1575
2074.39 1619
2074.82 1470
2075.25 1445
2075.68 1480
2076.11 1508
2076.53 1575
2076.96 1513
2077.39 1458
2077.82 1453
2078.25 1598
2078.68 1533
2079.11 1496
2079.54 1580
2079.97 1494
2080.40 1481
2080.83 1488
2081.26 1536
2081.69 1467
2082.12 1531
2082.55 1465
2082.98 1445
2083.41 1428
2083.84 1371
2084.27 1376
2084.70 1439
2085.13 1455
2085.57 1431
2086.00 1489
2086.43 1521
2086.86 1444
2087.29 1469
2087.72 1524
2088.15 1365
2088.58 1310
2089.01 1294
2089.44 1440
2089.87 1508
2090.30 1458
2090.73 1557
2091.17 1421
2091.60 1410
2092.03 1385
2092.46 1363
2092.89 1362
2093.32 1342
2093.75 1437
2094.18 1383
2094.62 1459
2095.05 1400
2095.48 1382
2095.91 1486
2096.34 1378
2096.77 1356
2097.20 1299
2097.64 1399
2098.07 1375
2098.50 1388
2098.93 1469
2099.36 1333
2099.80 1337
2100.23 1290
2100.66 1410
2101.09 1272
2101.52 1306
2101.96 1336
2102.39 1264
2102.82 1318
2103.25 1359
2103.69 1368
2104.12 1354
2104.55 1372
2104.98 1401
2105.41 1278
2105.85 1357
2106.28 1404
2106.71 1523
2107.15 1540
2107.58 1471
2108.01 1463
2108.44 1570
2108.88 1589
2109.31 1423
2109.74 1453
2110.18 1479
2110.61 1483
2111.04 1470
2111.47 1361
2111.91 1526
2112.34 1438
2112.77 1345
2113.21 1321
2113.64 1515
2114.07 1358
2114.51 1399
2114.94 1329
2115.37 1390
2115.81 1301
2116.24 1296
2116.68 1341
2117.11 1382
2117.54 1330
2117.98 1457
2118.41 1326
2118.84 1283
2119.28 1425
2119.71 1467
2120.15 1297
2120.58 1328
2121.01 1408
2121.45 1420
2121.88 1356
2122.32 1446
2122.75 1406
2123.19 1358
2123.62 1469
2124.05 1350
2124.49 1363
2124.92 1413
2125.36 1463
2125.79 1375
2126.23 1390
2126.66 1312
2127.10 1409
2127.53 1408
2127.97 1371
2128.40 1383
2128.84 1405
2129.27 1343
2129.71 1418
2130.14 1403
2130.58 1438
2131.01 1399
2131.45 1383
2131.88 1457
2132.32 1453
2132.75 1497
2133.19 1478
2133.62 1493
2134.06 1442
2134.49 1461
2134.93 1445
2135.37 1505
2135.80 1467
2136.24 1446
2136.67 1464
2137.11 1416
2137.54 1337
2137.98 1418
2138.42 1426
2138.85 1402
2139.29 1465
2139.72 1558
2140.16 1526
2140.60 1439
2141.03 1432
2141.47 1475
2141.90 1485
2142.34 1477
2142.78 1354
2143.21 1296
2143.65 1420
2144.09 1362
2144.52 1360
2144.96 1175
2145.40 1380
2145.83 1393
2146.27 1457
2146.71 1335
2147.14 1333
2147.58 1426
2148.02 1540
2148.45 1512
2148.89 1557
2149.33 1532
2149.76 1576
2150.20 1410
2150.64 1539
2151.08 1565
2151.51 1571
2151.95 1490
2152.39 1395
2152.83 1433
2153.26 1414
2153.70 1416
2154.14 1497
2154.58 1492
2155.01 1419
2155.45 1307
2155.89 1432
2156.33 1374
2156.76 1342
2157.20 1291
2157.64 1204
2158.08 1349
2158.52 1355
2158.95 1531
2159.39 1359
2159.83 1326
2160.27 1357
2160.71 1308
2161.14 1337
2161.58 1434
2162.02 1409
2162.46 1504
2162.90 1500
2163.34 1446
2163.77 1475
2164.21 1391
2164.65 1424
2165.09 1270
2165.53 1263
2165.97 1396
2166.41 1506
2166.84 1432
2167.28 1487
2167.72 1455
2168.16 1407
2168.60 1517
2169.04 1476
2169.48 1428
2169.92 1323
2170.36 1387
2170.80 1464
2171.23 1453
2171.67 1453
2172.11 1536
2172.55 1579
2172.99 1668
2173.43 1636
2173.87 1674
2174.31 1684
2174.75 1777
2175.19 1835
2175.63 1871
2176.07 1535
2176.51 1695
2176.95 1724
2177.39 1736
2177.83 1830
2178.27 1730
2178.71 1673
2179.15 1586
2179.59 1609
2180.03 1462
2180.47 1441
2180.91 1514
2181.35 1426
2181.79 1310
2182.23 1327
2182.67 1500
2183.11 1535
2183.55 1504
2183.99 1439
2184.43 1420
2184.87 1369
2185.31 1370
2185.75 1332
2186.20 1306
2186.64 1331
2187.08 1306
2187.52 1252
2187.96 1409
2188.40 1468
2188.84 1401
2189.28 1304
2189.72 1475
2190.16 1451
2190.61 1514
2191.05 1490
2191.49 1450
2191.93 1457
2192.37 1374
2192.81 1436
2193.25 1432
2193.69 1444
2194.14 1502
2194.58 1451
2195.02 1519
2195.46 1405
2195.90 1533
2196.34 1679
2196.79 1544
2197.23 1520
2197.67 1666
2198.11 1498
2198.55 1457
2199.00 1452
2199.44 1555
2199.88 1517
2200.32 1526
2200.76 1507
2201.21 1407
2201.65 1387
2202.09 1420
2202.53 1410
2202.98 1392
2203.42 1385
2203.86 1480
2204.30 1369
2204.75 1370
2205.19 1482
2205.63 1302
2206.07 1378
2206.52 1467
2206.96 1525
2207.40 1569
2207.85 1417
2208.29 1393
2208.73 1627
2209.18 1574
2209.62 1419
2210.06 1458
2210.50 1398
2210.95 1416
2211.39 1355
2211.83 1415
2212.28 1497
2212.72 1385
2213.16 1380
2213.61 1392
2214.05 1342
2214.50 1428
2214.94 1523
2215.38 1468
2215.83 1440
2216.27 1555
2216.71 1434
2217.16 1427
2217.60 1348
2218.05 1223
2218.49 1329
2218.93 1431
2219.38 1379
2219.82 1421
2220.27 1412
2220.71 1341
2221.15 1414
2221.60 1444
2222.04 1383
2222.49 1342
2222.93 1414
2223.38 1448
2223.82 1514
2224.27 1541
2224.71 1421
2225.15 1312
2225.60 1435
2226.04 1530
2226.49 1439
2226.93 1452
2227.38 1460
2227.82 1510
2228.27 1434
2228.71 1480
2229.16 1538
2229.60 1663
2230.05 1381
2230.49 1456
2230.94 1614
2231.38 1437
2231.83 1369
2232.28 1489
2232.72 1522
2233.17 1492
2233.61 1534
2234.06 1645
2234.50 1591
2234.95 1592
2235.39 1465
2235.84 1411
2236.29 1324
2236.73 1336
2237.18 1516
2237.62 1483
2238.07 1337
2238.52 1387
2238.96 1296
2239.41 1232
2239.85 1322
2240.30 1334
2240.75 1316
2241.19 1366
2241.64 1387
2242.08 1291
2242.53 1172
2242.98 1257
2243.42 1384
2243.87 1369
2244.32 1256
2244.76 1291
2245.21 1207
2245.66 1246
2246.10 1313
2246.55 1250
2247.00 1323
2247.44 1381
2247.89 1347
2248.34 1336
2248.79 1203
2249.23 1237
2249.68 1298
2250.13 1270
2250.57 1297
2251.02 1321
2251.47 1279
2251.92 1307
2252.36 1331
2252.81 1330
2253.26 1377
2253.71 1324
2254.15 1295
2254.60 1348
2255.05 1277
2255.50 1294
2255.94 1334
2256.39 1358
2256.84 1383
2257.29 1358
2257.74 1396
2258.18 1237
2258.63 1240
2259.08 1317
2259.53 1253
2259.98 1299
2260.42 1327
2260.87 1314
2261.32 1399
2261.77 1207
2262.22 1218
2262.67 1295
2263.11 1479
2263.56 1420
2264.01 1430
2264.46 1391
2264.91 1403
2265.36 1260
2265.81 1315
2266.25 1429
2266.70 1379
2267.15 1383
2267.60 1391
2268.05 1294
2268.50 1309
2268.95 1377
2269.40 1551
2269.85 1454
2270.29 1479
2270.74 1534
2271.19 1490
2271.64 1564
2272.09 1443
2272.54 1569
2272.99 1436
2273.44 1422
2273.89 1467
2274.34 1443
2274.79 1343
2275.24 1341
2275.69 1437
2276.14 1328
2276.59 1363
2277.04 1366
2277.49 1298
2277.94 1363
2278.39 1258
2278.84 1284
2279.29 1343
2279.74 1317
2280.19 1311
2280.64 1293
2281.09 1170
2281.54 1218
2281.99 1220
2282.44 1371
2282.89 1383
2283.34 1241
2283.79 1238
2284.24 1232
2284.69 1281
2285.14 1328
2285.59 1243
2286.04 1281
2286.49 1386
2286.94 1389
2287.40 1434
2287.85 1496
2288.30 1575
2288.75 1607
2289.20 1705
2289.65 1655
2290.10 1897
2290.55 1979
2291.00 2017
2291.46 2033
2291.91 2230
2292.36 2179
2292.81 2250
2293.26 2117
2293.71 2174
2294.16 1830
2294.62 1730
2295.07 1694
2295.52 1709
2295.97 1585
2296.42 1450
2296.87 1457
2297.33 1317
2297.78 1469
2298.23 1355
2298.68 1341
2299.13 1358
2299.59 1341
2300.04 1331
2300.49 1284
2300.94 1213
2301.39 1133
2301.85 1236
2302.30 1230
2302.75 1270
2303.20 1234
2303.66 1364
2304.11 1380
2304.56 1324
2305.01 1256
2305.47 1303
2305.92 1211
2306.37 1303
2306.82 1325
2307.28 1475
2307.73 1423
2308.18 1330
2308.64 1267
2309.09 1365
2309.54 1508
2309.99 1523
2310.45 1602
2310.90 1500
2311.35 1471
2311.81 1577
2312.26 1505
2312.71 1381
2313.17 1331
2313.62 1512
2314.07 1544
2314.53 1374
2314.98 1487
2315.43 1349
2315.89 1333
2316.34 1492
2316.80 1341
2317.25 1231
2317.70 1288
2318.16 1408
2318.61 1390
2319.07 1434
2319.52 1428
2319.97 1376
2320.43 1345
2320.88 1410
2321.34 1269
2321.79 1367
2322.24 1374
2322.70 1431
2323.15 1380
2323.61 1435
2324.06 1558
2324.52 1576
2324.97 1567
2325.43 1539
2325.88 1700
2326.33 1669
2326.79 1578
2327.24 1511
2327.70 1688
2328.15 1663
2328.61 1649
2329.06 1578
2329.52 1553
2329.97 1520
2330.43 1490
2330.88 1428
2331.34 1353
2331.79 1398
2332.25 1366
2332.70 1350
2333.16 1357
2333.62 1424
2334.07 1491
2334.53 1397
2334.98 1181
2335.44 1266
2335.89 1323
2336.35 1362
2336.80 1264
2337.26 1370
2337.72 1338
2338.17 1313
2338.63 1256
2339.08 1274
2339.54 1373
2340.00 1267
2340.45 1379
2340.91 1429
2341.36 1241
2341.82 1288
2342.28 1332
2342.73 1377
2343.19 1353
2343.65 1300
2344.10 1277
2344.56 1344
2345.01 1423
2345.47 1407
2345.93 1396
2346.38 1360
2346.84 1398
2347.30 1299
2347.75 1381
2348.21 1427
2348.67 1364
2349.13 1362
2349.58 1432
2350.04 1478
2350.50 1381
2350.95 1331
2351.41 1341
2351.87 1393
2352.32 1418
2352.78 1318
2353.24 1357
2353.70 1337
2354.15 1319
2354.61 1228
2355.07 1167
2355.53 1216
2355.98 1271
2356.44 1398
2356.90 1404
2357.36 1267
2357.81 1250
2358.27 1394
2358.73 1260
2359.19 1339
2359.65 1333
2360.10 1308
2360.56 1388
2361.02 1348
2361.48 1343
2361.94 1258
2362.39 1375
2362.85 1324
2363.31 1309
2363.77 1364
2364.23 1330
2364.69 1363
2365.14 1391
2365.60 1413
2366.06 1381
2366.52 1400
2366.98 1287
2367.44 1520
2367.90 1366
2368.35 1317
2368.81 1312
2369.27 1300
2369.73 1380
2370.19 1394
2370.65 1275
2371.11 1426
2371.57 1415
2372.03 1343
2372.49 1308
2372.94 1406
2373.40 1453
2373.86 1449
2374.32 1495
2374.78 1492
2375.24 1425
2375.70 1400
2376.16 1373
2376.62 1349
2377.08 1427
2377.54 1593
2378.00 1582
2378.46 1366
2378.92 1250
2379.38 1375
2379.84 1387
2380.30 1462
2380.76 1343
2381.22 1352
2381.68 1359
2382.14 1267
2382.60 1231
2383.06 1303
2383.52 1233
2383.98 1209
2384.44 1250
2384.90 1232
2385.36 1212
2385.82 1274
2386.28 1325
2386.74 1339
2387.20 1306
2387.66 1460
2388.12 1436
2388.58 1174
2389.05 1301
2389.51 1278
2389.97 1324
2390.43 1410
2390.89 1452
2391.35 1211
2391.81 1366
2392.27 1417
2392.73 1380
2393.19 1372
2393.66 1206
2394.12 1350
2394.58 1324
2395.04 1333
2395.50 1342
2395.96 1235
2396.42 1286
2396.89 1356
2397.35 1276
2397.81 1269
2398.27 1302
2398.73 1232
2399.19 1283
2399.66 1172
2400.12 1293
2400.58 1271
2401.04 1322
2401.50 1292
2401.97 1337
2402.43 1310
2402.89 1175
2403.35 1257
2403.81 1324
2404.28 1348
2404.74 1438
2405.20 1330
2405.66 1297
2406.13 1256
2406.59 1231
2407.05 1237
2407.51 1279
2407.98 1337
2408.44 1225
2408.90 1250
2409.36 1179
2409.83 1172
2410.29 1227
2410.75 1181
2411.21 1225
2411.68 1300
2412.14 1319
2412.60 1179
2413.07 1185
2413.53 1201
2413.99 1341
2414.46 1357
2414.92 1319
2415.38 1266
2415.85 1285
2416.31 1259
2416.77 1336
2417.24 1370
2417.70 1387
2418.16 1389
2418.63 1359
2419.09 1383
2419.55 1335
2420.02 1161
2420.48 1289
2420.95 1310
2421.41 1233
2421.87 1235
2422.34 1236
2422.80 1299
2423.27 1251
2423.73 1180
2424.19 1307
2424.66 1289
2425.12 1251
2425.59 1304
2426.05 1456
2426.52 1302
2426.98 1280
2427.44 1345
2427.91 1415
2428.37 1295
2428.84 1221
2429.30 1235
2429.77 1147
2430.23 1283
2430.70 1304
2431.16 1205
2431.63 1256
2432.09 1353
2432.56 1241
2433.02 1322
2433.49 1328
2433.95 1177
2434.42 1194
2434.88 1284
2435.35 1112
2435.81 1193
2436.28 1228
2436.74 1243
2437.21 1306
2437.67 1233
2438.14 1337
2438.60 1330
2439.07 1311
2439.54 1292
2440.00 1335
2440.47 1220
2440.93 1304
2441.40 1282
2441.86 1420
2442.33 1468
2442.80 1273
2443.26 1292
2443.73 1360
2444.19 1356
2444.66 1387
2445.13 1345
2445.59 1361
2446.06 1247
2446.53 1218
2446.99 1193
2447.46 1165
2447.92 1209
2448.39 1122
2448.86 1114
2449.32 1219
2449.79 1249
2450.26 1245
2450.72 1296
2451.19 1349
2451.66 1230
2452.12 1229
2452.59 1239
2453.06 1252
2453.53 1217
2453.99 1207
2454.46 1259
2454.93 1224
2455.39 1202
2455.86 1225
2456.33 1172
2456.80 1214
2457.26 1215
2457.73 1166
2458.20 1106
2458.66 1174
2459.13 1141
2459.60 1189
2460.07 1253
2460.54 1138
2461.00 1284
2461.47 1299
2461.94 1270
2462.41 1227
2462.87 1262
2463.34 1291
2463.81 1249
2464.28 1193
2464.75 1190
2465.21 1085
2465.68 1112
2466.15 1106
2466.62 1153
2467.09 1360
2467.55 1289
2468.02 1223
2468.49 1265
2468.96 1293
2469.43 1178
2469.90 1055
2470.37 1117
2470.83 1119
2471.30 1230
2471.77 1283
2472.24 1264
2472.71 1113
2473.18 1118
2473.65 1239
2474.12 1250
2474.58 1195
2475.05 1252
2475.52 1231
2475.99 1166
2476.46 1166
2476.93 1296
2477.40 1163
2477.87 1134
2478.34 1194
2478.81 1219
2479.28 1282
2479.75 1120
2480.22 1183
2480.68 1053
2481.15 1132
2481.62 1263
2482.09 1121
2482.56 1060
2483.03 1151
2483.50 1283
2483.97 1271
2484.44 1246
2484.91 1204
2485.38 1165
2485.85 1170
2486.32 1216
2486.79 1322
2487.26 1288
2487.73 1302
2488.20 1285
2488.67 1301
2489.14 1332
2489.61 1329
2490.08 1359
2490.56 1333
2491.03 1298
2491.50 1353
2491.97 1320
2492.44 1382
2492.91 1399
2493.38 1424
2493.85 1348
2494.32 1316
2494.79 1346
2495.26 1413
2495.73 1334
2496.20 1371
2496.68 1169
2497.15 1389
2497.62 1430
2498.09 1378
2498.56 1235
2499.03 1211
2499.50 1110
2499.97 1190
2500.45 1126
2500.92 1185
2501.39 1177
2501.86 1226
2502.33 1157
2502.80 1202
2503.28 1187
2503.75 1225
2504.22 1310
2504.69 1238
2505.16 1190
2505.63 1281
2506.11 1287
2506.58 1251
2507.05 1269
2507.52 1321
2507.99 1298
2508.47 1220
2508.94 1187
2509.41 1214
2509.88 1141
2510.36 1270
2510.83 1368
2511.30 1542
2511.77 1400
2512.25 1345
2512.72 1360
2513.19 1441
2513.66 1408
2514.14 1381
2514.61 1408
2515.08 1306
2515.55 1400
2516.03 1237
2516.50 1303
2516.97 1254
2517.45 1312
2517.92 1329
2518.39 1303
2518.87 1367
2519.34 1294
2519.81 1207
2520.28 1199
2520.76 1303
2521.23 1265
2521.70 1280
2522.18 1137
2522.65 1150
2523.13 1304
2523.60 1333
2524.07 1300
2524.55 1241
2525.02 1298
2525.49 1383
2525.97 1188
2526.44 1289
2526.92 1225
2527.39 1394
2527.86 1353
2528.34 1364
2528.81 1255
2529.29 1180
2529.76 1244
2530.23 1223
2530.71 1259
2531.18 1199
2531.66 1335
2532.13 1201
2532.61 1276
2533.08 1362
2533.55 1266
2534.03 1238
2534.50 1352
2534.98 1358
2535.45 1315
2535.93 1212
2536.40 1230
2536.88 1311
2537.35 1295
2537.83 1180
2538.30 1215
2538.78 1313
2539.25 1333
2539.73 1265
2540.20 1308
2540.68 1302
2541.15 1385
2541.63 1254
2542.10 1352
2542.58 1388
2543.05 1292
2543.53 1281
2544.01 1297
2544.48 1439
2544.96 1317
2545.43 1318
2545.91 1282
2546.38 1322
2546.86 1400
2547.34 1346
2547.81 1281
2548.29 1365
2548.76 1509
2549.24 1413
2549.71 1327
2550.19 1368
2550.67 1420
2551.14 1294
2551.62 1281
2552.10 1280
2552.57 1290
2553.05 1269
2553.52 1295
2554.00 1299
2554.48 1336
2554.95 1291
2555.43 1230
2555.91 1325
2556.38 1297
2556.86 1287
2557.34 1326
2557.81 1255
2558.29 1347
2558.77 1351
2559.24 1370
2559.72 1187
2560.20 1167
2560.68 1328
2561.15 1158
2561.63 1214
2562.11 1322
2562.58 1242
2563.06 1314
2563.54 1192
2564.02 1184
2564.49 1244
2564.97 1245
2565.45 1241
2565.93 1217
2566.40 1202
2566.88 1146
2567.36 1224
2567.84 1225
2568.31 1292
2568.79 1244
2569.27 1152
2569.75 1209
2570.23 1205
2570.70 1131
2571.18 1148
2571.66 1091
2572.14 1275
2572.62 1217
2573.10 1182
2573.57 1137
2574.05 1295
2574.53 1226
2575.01 1170
2575.49 1311
2575.97 1209
2576.44 1218
2576.92 1201
2577.40 1151
2577.88 1132
2578.36 1159
2578.84 1077
2579.32 1087
2579.79 1095
2580.27 1078
2580.75 1106
2581.23 1251
2581.71 1137
2582.19 1295
2582.67 1107
2583.15 1153
2583.63 1214
2584.11 1156
2584.59 1091
2585.07 1154
2585.54 1063
2586.02 1078
2586.50 1111
2586.98 1187
2587.46 1128
2587.94 1083
2588.42 1187
2588.90 1132
2589.38 1062
2589.86 1099
2590.34 1133
2590.82 1149
2591.30 1189
2591.78 1094
2592.26 1142
2592.74 1187
2593.22 1225
2593.70 1248
2594.18 1165
2594.66 1166
2595.14 1143
2595.62 1086
2596.10 1197
2596.58 1180
2597.06 1169
2597.54 1159
2598.02 1120
2598.50 1119
2598.98 1147
2599.47 1188
2599.95 1163
2600.43 1162
2600.91 1112
2601.39 1142
2601.87 1203
2602.35 1136
2602.83 989
2603.31 1119
2603.79 1176
2604.27 1142
2604.76 1114
2605.24 1105
2605.72 1151
2606.20 1146
2606.68 1181
2607.16 1234
2607.64 1069
2608.13 1191
2608.61 1162
2609.09 1111
2609.57 1122
2610.05 1141
2610.53 1261
2611.01 1196
2611.50 1133
2611.98 1090
2612.46 1223
2612.94 1209
2613.42 1136
2613.91 1146
2614.39 1125
2614.87 1109
2615.35 1115
2615.83 1181
2616.32 1110
2616.80 1109
2617.28 1172
2617.76 1170
2618.25 1207
2618.73 1120
2619.21 1153
2619.69 1153
2620.18 1159
2620.66 1170
2621.14 1069
2621.62 1100
2622.11 1175
2622.59 1182
2623.07 1138
2623.56 1184
2624.04 1171
2624.52 1167
2625.00 1103
2625.49 1101
2625.97 1231
2626.45 1185
2626.94 1077
2627.42 1223
2627.90 1167
2628.39 1273
2628.87 1262
2629.35 1128
2629.84 1249
2630.32 1274
2630.80 1170
2631.29 1243
2631.77 1300
2632.26 1209
2632.74 1183
2633.22 1249
2633.71 1224
2634.19 1338
2634.67 1304
2635.16 1266
2635.64 1264
2636.13 1126
2636.61 1264
2637.09 1197
2637.58 1195
2638.06 1191
2638.55 1151
2639.03 1248
2639.52 1195
2640.00 1329
2640.48 1225
2640.97 1183
2641.45 1204
2641.94 1329
2642.42 1322
2642.91 1357
2643.39 1264
2643.88 1154
2644.36 1084
2644.85 1205
2645.33 1215
2645.82 1114
2646.30 1171
2646.79 1104
2647.27 1082
2647.76 1062
2648.24 1190
2648.73 1071
2649.21 1122
2649.70 1304
2650.18 1082
2650.67 1147
2651.15 1135
2651.64 1128
2652.12 1135
2652.61 1135
2653.10 1193
2653.58 1195
2654.07 1200
2654.55 1005
2655.04 1061
2655.52 1087
2656.01 1125
2656.50 1169
2656.98 1273
2657.47 1250
2657.95 1184
2658.44 1229
2658.93 1097
2659.41 1135
2659.90 1112
2660.39 1134
2660.87 1164
2661.36 1163
2661.84 1061
2662.33 1087
2662.82 1120
2663.30 1154
2663.79 1225
2664.28 1129
2664.76 1297
2665.25 1277
2665.74 1213
2666.22 1253
2666.71 1256
2667.20 1228
2667.68 1216
2668.17 1036
2668.66 991
2669.15 1169
2669.63 1234
2670.12 1240
2670.61 1202
2671.09 1063
2671.58 1103
2672.07 1269
2672.56 1310
2673.04 1181
2673.53 1219
2674.02 1229
2674.51 1287
2674.99 1338
2675.48 1228
2675.97 1268
2676.46 1341
2676.95 1285
2677.43 1284
2677.92 1182
2678.41 1113
2678.90 1168
2679.38 1264
2679.87 1148
2680.36 1144
2680.85 1185
2681.34 1247
2681.83 1219
2682.31 1058
2682.80 1082
2683.29 1166
2683.78 1131
2684.27 1146
2684.76 1204
2685.24 1103
2685.73 1033
2686.22 1089
2686.71 1109
2687.20 1088
2687.69 1165
2688.18 1257
2688.67 1090
2689.15 1093
2689.64 1153
2690.13 1163
2690.62 1225
2691.11 1187
2691.60 1082
2692.09 1029
2692.58 1042
2693.07 1116
2693.56 1097
2694.05 1222
2694.54 1099
2695.02 1209
2695.51 1245
2696.00 1183
2696.49 1160
2696.98 1109
2697.47 1208
2697.96 1216
2698.45 1057
2698.94 1150
2699.43 1262
2699.92 1180
2700.41 1036
2700.90 1048
2701.39 1156
2701.88 1242
2702.37 1295
2702.86 1217
2703.35 1142
2703.84 1144
2704.33 1147
2704.82 1105
2705.31 1090
2705.80 1235
2706.29 1214
2706.78 1267
2707.27 1178
2707.77 1146
2708.26 1166
2708.75 1172
2709.24 1139
2709.73 1182
2710.22 1180
2710.71 1084
2711.20 1060
2711.69 1150
2712.18 1093
2712.67 992
2713.16 1025
2713.66 1003
2714.15 993
2714.64 1003
2715.13 1094
2715.62 1139
2716.11 1207
2716.60 1098
2717.10 1046
2717.59 1075
2718.08 1176
2718.57 1188
2719.06 1149
2719.55 1148
2720.04 1064
2720.54 1182
2721.03 1181
2721.52 1174
2722.01 1140
2722.50 1145
2723.00 1140
2723.49 1130
2723.98 1067
2724.47 1110
2724.96 1205
2725.46 1150
2725.95 1249
2726.44 1280
2726.93 1178
2727.43 1173
2727.92 1087
2728.41 1032
2728.90 1058
2729.40 1188
2729.89 1107
2730.38 1016
2730.87 1124
2731.37 1077
2731.86 1137
2732.35 1111
2732.84 1081
2733.34 1152
2733.83 1176
2734.32 1162
2734.82 1165
2735.31 1128
2735.80 1128
2736.30 1163
2736.79 1254
2737.28 1269
2737.78 1239
2738.27 1224
2738.76 1138
2739.26 1191
2739.75 1255
2740.24 1123
2740.74 1131
2741.23 1167
2741.72 1110
2742.22 1113
2742.71 1231
2743.21 1192
2743.70 1134
2744.19 1160
2744.69 1081
2745.18 1107
2745.67 1090
2746.17 1105
2746.66 1191
2747.16 1150
2747.65 1216
2748.15 1048
2748.64 1137
2749.13 1220
2749.63 1160
2750.12 1185
2750.62 1238
2751.11 1132
2751.61 1066
2752.10 984
2752.60 1028
2753.09 1077
2753.59 1010
2754.08 1135
2754.57 1069
2755.07 1054
2755.56 1118
2756.06 1079
2756.55 1077
2757.05 1180
2757.54 1133
2758.04 1055
2758.53 1113
2759.03 1098
2759.53 1182
2760.02 1063
2760.52 1143
2761.01 1171
2761.51 1104
2762.00 1119
2762.50 1047
2762.99 1073
2763.49 1133
2763.98 1238
2764.48 1259
2764.98 1202
2765.47 1186
2765.97 1197
2766.46 1126
2766.96 1068
2767.46 1043
2767.95 1056
2768.45 1162
2768.94 1096
2769.44 1112
2769.94 1117
2770.43 1172
2770.93 1136
2771.43 1091
2771.92 1111
2772.42 1198
2772.91 1250
2773.41 1113
2773.91 1301
2774.40 1318
2774.90 1303
2775.40 1245
2775.89 1246
2776.39 1343
2776.89 1348
2777.38 1283
2777.88 1285
2778.38 1414
2778.88 1315
2779.37 1266
2779.87 1208
2780.37 1141
2780.86 1147
2781.36 1061
2781.86 1129
2782.36 1083
2782.85 1117
2783.35 1083
2783.85 1070
2784.35 1171
2784.84 972
2785.34 1069
2785.84 1206
2786.34 1100
2786.83 1107
2787.33 1013
2787.83 1062
2788.33 1061
2788.82 1109
2789.32 1087
2789.82 1020
2790.32 1064
2790.82 1124
2791.31 1221
2791.81 1055
2792.31 1052
2792.81 981
2793.31 1082
2793.81 1252
2794.30 994
2794.80 977
2795.30 1048
2795.80 1099
2796.30 1097
2796.80 1093
2797.30 1150
2797.79 1139
2798.29 1229
2798.79 1190
2799.29 1135
2799.79 1116
2800.29 1156
2800.79 1048
2801.29 1115
2801.79 1093
2802.28 1056
2802.78 1138
2803.28 1060
2803.78 1083
2804.28 1106
2804.78 1204
2805.28 1126
2805.78 1145
2806.28 1236
2806.78 1302
2807.28 1228
2807.78 1110
2808.28 1030
2808.78 1174
2809.28 1222
2809.78 1245
2810.28 1131
2810.78 1178
2811.28 1125
2811.78 1089
2812.28 1096
2812.78 1140
2813.28 1056
2813.78 1096
2814.28 1113
2814.78 1119
2815.28 1098
2815.78 1103
2816.28 1232
2816.78 1165
2817.28 1078
2817.78 1093
2818.28 1080
2818.78 1182
2819.28 1064
2819.78 1115
2820.28 1083
2820.78 1076
2821.28 1155
2821.78 1251
2822.29 1192
2822.79 1093
2823.29 1143
2823.79 1301
2824.29 1158
2824.79 1112
2825.29 1087
2825.79 1075
2826.29 1117
2826.79 1146
2827.30 1145
2827.80 1018
2828.30 1209
2828.80 1024
2829.30 1078
2829.80 1045
2830.31 975
2830.81 1073
2831.31 1039
2831.81 971
2832.31 1056
2832.81 1037
2833.32 1082
2833.82 1080
2834.32 1142
2834.82 1085
2835.32 1178
2835.83 1110
2836.33 1089
2836.83 1141
2837.33 1093
2837.83 1079
2838.34 1196
2838.84 1149
2839.34 1201
2839.84 1140
2840.35 1151
2840.85 1184
2841.35 1123
2841.85 1103
2842.36 1064
2842.86 1142
2843.36 1044
2843.86 1125
2844.37 1097
2844.87 1051
2845.37 1072
2845.88 1066
2846.38 1135
2846.88 1129
2847.39 1197
2847.89 1244
2848.39 1203
2848.90 1191
2849.40 1224
2849.90 1229
2850.41 1110
2850.91 1213
2851.41 1127
2851.92 1054
2852.42 992
2852.92 1091
2853.43 1119
2853.93 1094
2854.43 1086
2854.94 1164
2855.44 1133
2855.95 1071
2856.45 1125
2856.95 1161
2857.46 1121
2857.96 1059
2858.47 1083
2858.97 1150
2859.47 1111
2859.98 1038
2860.48 1025
2860.99 1051
2861.49 1132
2861.99 1051
2862.50 1107
2863.00 1040
2863.51 1116
2864.01 1175
2864.52 1125
2865.02 1122
2865.53 1009
2866.03 1075
2866.54 1104
2867.04 1028
2867.55 1025
2868.05 1072
2868.56 1139
2869.06 1184
2869.57 1114
2870.07 1120
2870.58 1186
2871.08 1156
2871.59 1220
2872.09 1246
2872.60 1161
2873.10 1216
2873.61 1251
2874.11 1170
2874.62 1221
2875.12 1186
2875.63 1150
2876.14 1031
2876.64 1214
2877.15 1201
2877.65 1177
2878.16 1070
2878.66 1141
2879.17 1199
2879.68 1164
2880.18 1224
2880.69 1160
2881.19 1140
2881.70 1165
2882.21 1195
2882.71 1131
2883.22 1119
2883.73 1055
2884.23 1021
2884.74 1141
2885.25 1247
2885.75 1118
2886.26 1075
2886.76 1100
2887.27 1222
2887.78 1284
2888.28 1317
2888.79 1378
2889.30 1299
2889.81 1266
2890.31 1217
2890.82 1285
2891.33 1236
2891.83 1283
2892.34 1301
2892.85 1280
2893.35 1315
2893.86 1347
2894.37 1322
2894.88 1307
2895.38 1358
2895.89 1396
2896.40 1332
2896.91 1411
2897.41 1433
2897.92 1354
2898.43 1410
2898.94 1400
2899.44 1464
2899.95 1257
2900.46 1170
2900.97 1227
2901.47 1233
2901.98 1300
2902.49 1194
2903.00 1253
2903.51 1279
2904.01 1212
2904.52 1290
2905.03 1339
2905.54 1356
2906.05 1359
2906.56 1348
2907.06 1249
2907.57 1281
2908.08 1257
2908.59 1258
2909.10 1329
2909.61 1273
2910.12 1322
2910.62 1255
2911.13 1306
2911.64 1224
2912.15 1142
2912.66 1199
2913.17 1200
2913.68 1177
2914.19 1119
2914.69 1159
2915.20 1222
2915.71 1036
2916.22 1000
2916.73 1221
2917.24 1244
2917.75 1195
2918.26 1137
2918.77 1169
2919.28 1092
2919.79 1152
2920.30 1037
2920.81 1146
2921.32 1221
2921.83 1171
2922.34 1192
2922.85 1174
2923.36 1242
2923.86 1283
2924.37 1159
2924.88 1050
2925.39 1114
2925.90 1058
2926.41 1107
2926.92 1074
2927.43 1082
2927.95 1024
2928.46 1051
2928.97 1041
2929.48 1084
2929.99 1064
2930.50 1066
2931.01 1098
2931.52 1061
2932.03 998
2932.54 1024
2933.05 1064
2933.56 1161
2934.07 1060
2934.58 1103
2935.09 1137
2935.60 1139
2936.11 1161
2936.62 1165
2937.14 1019
2937.65 1150
2938.16 1197
2938.67 1158
2939.18 1164
2939.69 1280
2940.20 1285
2940.71 1190
2941.23 1153
2941.74 1242
2942.25 1190
2942.76 1149
2943.27 1158
2943.78 1100
2944.29 1170
2944.81 1096
2945.32 1059
2945.83 1113
2946.34 1041
2946.85 1169
2947.36 1174
2947.88 1148
2948.39 1189
2948.90 1118
2949.41 1151
2949.92 969
2950.44 1087
2950.95 1071
2951.46 988
2951.97 1021
2952.49 1010
2953.00 999
2953.51 1088
2954.02 1141
2954.54 1077
2955.05 1068
2955.56 1084
2956.07 1178
2956.59 1138
2957.10 1065
2957.61 1112
2958.12 1137
2958.64 1163
2959.15 1225
2959.66 1055
2960.18 1095
2960.69 1121
2961.20 1147
2961.72 1070
2962.23 1165
2962.74 1104
2963.26 1038
2963.77 1113
2964.28 1072
2964.80 1100
2965.31 1111
2965.82 1064
2966.34 1078
2966.85 1057
2967.36 1084
2967.88 1086
2968.39 1061
2968.90 1009
2969.42 1130
2969.93 1220
2970.45 1239
2970.96 1089
2971.47 1061
2971.99 1081
2972.50 1117
2973.02 1107
2973.53 1201
2974.04 1241
2974.56 1274
2975.07 1325
2975.59 1284
2976.10 1136
2976.62 1202
2977.13 1231
2977.64 1220
2978.16 1081
2978.67 1034
2979.19 1156
2979.70 1214
2980.22 1133
2980.73 1099
2981.25 1152
2981.76 1261
2982.28 1177
2982.79 1306
2983.31 1226
2983.82 1311
2984.34 1232
2984.85 1316
2985.37 1317
2985.88 1210
2986.40 1287
2986.91 1256
2987.43 1324
2987.94 1247
2988.46 1253
2988.97 1340
2989.49 1259
2990.01 1280
2990.52 1372
2991.04 1420
2991.55 1372
2992.07 1314
2992.58 1311
2993.10 1447
2993.62 1318
2994.13 1375
2994.65 1266
2995.16 1315
2995.68 1402
2996.20 1310
2996.71 1385
2997.23 1430
2997.74 1343
2998.26 1442
2998.78 1492
2999.29 1493
2999.81 1545
3000.33 1568
3000.84 1523
3001.36 1653
3001.88 1698
3002.39 1867
3002.91 2000
3003.43 2354
3003.94 2560
3004.46 2823
3004.98 2909
3005.49 3291
3006.01 3233
3006.53 3355
3007.04 3405
3007.56 3161
3008.08 2834
3008.60 2509
3009.11 2173
3009.63 2008
3010.15 2045
3010.66 1789
3011.18 1557
3011.70 1584
3012.22 1571
3012.73 1531
3013.25 1454
3013.77 1490
3014.29 1449
3014.81 1417
3015.32 1365
3015.84 1402
3016.36 1369
3016.88 1411
3017.39 1487
3017.91 1356
3018.43 1420
3018.95 1488
3019.47 1450
3019.98 1516
3020.50 1418
3021.02 1260
3021.54 1312
3022.06 1323
3022.58 1433
3023.09 1434
3023.61 1375
3024.13 1493
3024.65 1357
3025.17 1467
3025.69 1545
3026.21 1512
3026.72 1380
3027.24 1414
3027.76 1408
3028.28 1359
3028.80 1430
3029.32 1418
3029.84 1303
3030.36 1329
3030.88 1194
3031.40 1312
3031.91 1266
3032.43 1427
3032.95 1399
3033.47 1180
3033.99 1284
3034.51 1188
3035.03 1227
3035.55 1204
3036.07 1236
3036.59 1353
3037.11 1264
3037.63 1216
3038.15 1259
3038.67 1257
3039.19 1193
3039.71 1308
3040.23 1283
3040.75 1120
3041.27 1145
3041.79 1140
3042.31 1230
3042.83 1133
3043.35 1201
3043.87 1265
3044.39 1176
3044.91 1111
3045.43 1175
3045.95 1256
3046.47 1192
3046.99 1195
3047.51 1079
3048.03 1225
3048.55 1230
3049.07 1147
3049.59 1187
3050.11 1203
3050.63 1296
3051.16 1263
3051.68 1202
3052.20 1268
3052.72 1178
3053.24 1054
3053.76 1018
3054.28 1014
3054.80 1050
3055.32 1141
3055.84 1100
3056.37 965
3056.89 1097
3057.41 1214
3057.93 1152
3058.45 1062
3058.97 1002
3059.49 1080
3060.02 1090
3060.54 1185
3061.06 1164
3061.58 1062
3062.10 1206
3062.62 1212
3063.15 1265
3063.67 1154
3064.19 1148
3064.71 1277
3065.23 1190
3065.76 1176
3066.28 1192
3066.80 1282
3067.32 1191
3067.85 1259
3068.37 1141
3068.89 1270
3069.41 1165
3069.93 1225
3070.46 1284
3070.98 1198
3071.50 1172
3072.02 1247
3072.55 1240
3073.07 1106
3073.59 1220
3074.12 1151
3074.64 1168
3075.16 1282
3075.68 1206
3076.21 1172
3076.73 1192
3077.25 1358
3077.78 1384
3078.30 1406
3078.82 1489
3079.35 1404
3079.87 1377
3080.39 1418
3080.92 1436
3081.44 1444
3081.96 1502
3082.49 1598
3083.01 1617
3083.53 1571
3084.06 1537
3084.58 1403
3085.10 1492
3085.63 1452
3086.15 1407
3086.68 1342
3087.20 1372
3087.72 1420
3088.25 1319
3088.77 1281
3089.30 1270
3089.82 1252
3090.34 1325
3090.87 1340
3091.39 1242
3091.92 1293
3092.44 1316
3092.97 1295
3093.49 1253
3094.01 1310
3094.54 1410
3095.06 1281
3095.59 1400
3096.11 1496
3096.64 1502
3097.16 1515
3097.69 1518
3098.21 1463
3098.74 1733
3099.26 1866
3099.79 1924
3100.31 2099
3100.84 2480
3101.36 2812
3101.89 3203
3102.41 3544
3102.94 4228
3103.46 4627
3103.99 4914
3104.51 4839
3105.04 4942
3105.56 4827
3106.09 4319
3106.62 3793
3107.14 3765
3107.67 3171
3108.19 2519
3108.72 2235
3109.24 1963
3109.77 1914
3110.30 1771
3110.82 1680
3111.35 1792
3111.87 1768
3112.40 1779
3112.93 1570
3113.45 1659
3113.98 1597
3114.50 1626
3115.03 1680
3115.56 1662
3116.08 1657
3116.61 1550
3117.14 1470
3117.66 1361
3118.19 1438
3118.71 1448
3119.24 1449
3119.77 1514
3120.29 1345
3120.82 1388
3121.35 1529
3121.88 1397
3122.40 1446
3122.93 1440
3123.46 1549
3123.98 1590
3124.51 1502
3125.04 1518
3125.56 1497
3126.09 1461
3126.62 1264
3127.15 1248
3127.67 1223
3128.20 1398
3128.73 1327
3129.26 1198
3129.78 1200
3130.31 1307
3130.84 1339
3131.37 1356
3131.89 1293
3132.42 1304
3132.95 1328
3133.48 1218
3134.00 1250
3134.53 1241
3135.06 1323
3135.59 1336
3136.12 1342
3136.64 1233
3137.17 1147
3137.70 1179
3138.23 1227
3138.76 1143
3139.29 1193
3139.81 1272
3140.34 1161
3140.87 1176
3141.40 1294
3141.93 1208
3142.46 1250
3142.99 1178
3143.51 1258
3144.04 1260
3144.57 1254
3145.10 1258
3145.63 1288
3146.16 1228
3146.69 1275
3147.22 1192
3147.74 1199
3148.27 1255
3148.80 1313
3149.33 1413
3149.86 1548
3150.39 1372
3150.92 1374
3151.45 1246
3151.98 1372
3152.51 1535
3153.04 1328
3153.57 1293
3154.10 1301
3154.63 1215
3155.16 1186
3155.69 1209
3156.22 1284
3156.74 1232
3157.27 1308
3157.80 1326
3158.33 1337
3158.86 1339
3159.39 1317
3159.92 1435
3160.45 1385
3160.98 1238
3161.51 1289
3162.04 1309
3162.58 1300
3163.11 1234
3163.64 1172
3164.17 1252
3164.70 1275
3165.23 1293
3165.76 1203
3166.29 1136
3166.82 1177
3167.35 1131
3167.88 1147
3168.41 1179
3168.94 1220
3169.47 1102
3170.00 1089
3170.53 1146
3171.07 1079
3171.60 1050
3172.13 1104
3172.66 1130
3173.19 1184
3173.72 1257
3174.25 1229
3174.78 1367
3175.31 1358
3175.85 1364
3176.38 1242
3176.91 1295
3177.44 1297
3177.97 1316
3178.50 1235
3179.04 1349
3179.57 1190
3180.10 1231
3180.63 1262
3181.16 1151
3181.69 1193
3182.23 1183
3182.76 1137
3183.29 1128
3183.82 1160
3184.35 1294
3184.89 1154
3185.42 1126
3185.95 1175
3186.48 1149
3187.02 1216
3187.55 1136
3188.08 1115
3188.61 1129
3189.15 1112
3189.68 1172
3190.21 1222
3190.74 1127
3191.28 1211
3191.81 1245
3192.34 1112
3192.87 1055
3193.41 1135
3193.94 1056
3194.47 1035
3195.01 1161
3195.54 1157
3196.07 1188
3196.60 1175
3197.14 1161
3197.67 1022
3198.20 1075
3198.74 1057
3199.27 1135
3199.80 1191
3200.34 1207
3200.87 1179
3201.40 1173
3201.94 1202
3202.47 1188
3203.01 1200
3203.54 1164
3204.07 1224
3204.61 1235
3205.14 1340
3205.67 1249
3206.21 1272
3206.74 1332
3207.28 1359
3207.81 1357
3208.34 1424
3208.88 1309
3209.41 1248
3209.95 1463
3210.48 1430
3211.02 1354
3211.55 1385
3212.08 1363
3212.62 1414
3213.15 1345
3213.69 1421
3214.22 1369
3214.76 1213
3215.29 1300
3215.83 1386
3216.36 1462
3216.90 1382
3217.43 1253
3217.97 1065
3218.50 1230
3219.04 1276
3219.57 1220
3220.11 1252
3220.64 1224
3221.18 1206
3221.71 1166
3222.25 1228
3222.78 1252
3223.32 1391
3223.85 1287
3224.39 1313
3224.92 1309
3225.46 1384
3225.99 1488
3226.53 1467
3227.07 1491
3227.60 1387
3228.14 1440
3228.67 1457
3229.21 1364
3229.74 1398
3230.28 1429
3230.82 1376
3231.35 1499
3231.89 1459
3232.42 1525
3232.96 1538
3233.50 1657
3234.03 1643
3234.57 1578
3235.11 1562
3235.64 1568
3236.18 1610
3236.72 1657
3237.25 1700
3237.79 1600
3238.32 1622
3238.86 1574
3239.40 1681
3239.93 1582
3240.47 1573
3241.01 1567
3241.55 1538
3242.08 1574
3242.62 1584
3243.16 1577
3243.69 1526
3244.23 1434
3244.77 1481
3245.30 1509
3245.84 1552
3246.38 1611
3246.92 1560
3247.45 1512
3247.99 1472
3248.53 1461
3249.07 1469
3249.60 1561
3250.14 1620
3250.68 1734
3251.22 1649
3251.75 1630
3252.29 1573
3252.83 1563
3253.37 1588
3253.91 1618
3254.44 1512
3254.98 1414
3255.52 1559
3256.06 1602
3256.60 1672
3257.13 1557
3257.67 1625
3258.21 1712
3258.75 1803
3259.29 1863
3259.82 2004
3260.36 2272
3260.90 2414
3261.44 2516
3261.98 2437
3262.52 2671
3263.06 2882
3263.59 2974
3264.13 3694
3264.67 3788
3265.21 3852
3265.75 4004
3266.29 4306
3266.83 4650
3267.37 4697
3267.91 4783
3268.44 4886
3268.98 4833
3269.52 4525
3270.06 4226
3270.60 3777
3271.14 3215
3271.68 2834
3272.22 2699
3272.76 2461
3273.30 2211
3273.84 2001
3274.38 1851
3274.92 1784
3275.46 1891
3276.00 1669
3276.54 1752
3277.08 1802
3277.62 1955
3278.16 1766
3278.70 1830
3279.24 1697
3279.78 1876
3280.32 1967
3280.86 1922
3281.40 1889
3281.94 1630
3282.48 1705
3283.02 1789
3283.56 1705
3284.10 1863
3284.64 1796
3285.18 1627
3285.72 1764
3286.26 1807
3286.80 1977
3287.34 1956
3287.88 1954
3288.42 1914
3288.96 1974
3289.50 1935
3290.04 1803
3290.59 1957
3291.13 1918
3291.67 1893
3292.21 1932
3292.75 2126
3293.29 2163
3293.83 2333
3294.37 2561
3294.91 2634
3295.46 2790
3296.00 2761
3296.54 2823
3297.08 2881
3297.62 2728
3298.16 2696
3298.70 2730
3299.25 2604
3299.79 2507
3300.33 2346
3300.87 2415
3301.41 2416
3301.96 2263
3302.50 2196
3303.04 2102
3303.58 2231
3304.12 2240
3304.66 2304
3305.21 2235
3305.75 2012
3306.29 2104
3306.83 2026
3307.38 2034
3307.92 1853
3308.46 1991
3309.00 2054
3309.55 2086
3310.09 1951
3310.63 1859
3311.17 1867
3311.72 1859
3312.26 1878
3312.80 1753
3313.34 1872
3313.89 1934
3314.43 2045
3314.97 1975
3315.52 2085
3316.06 2131
3316.60 2225
3317.14 2247
3317.69 2191
3318.23 2257
3318.77 2427
3319.32 2437
3319.86 2506
3320.40 2749
3320.95 2762
3321.49 2539
3322.03 2680
3322.58 2700
3323.12 2621
3323.67 2473
3324.21 2442
3324.75 2307
3325.30 2424
3325.84 2301
3326.38 2431
3326.93 2521
3327.47 2293
3328.02 2308
3328.56 2337
3329.10 2164
3329.65 2217
3330.19 2658
3330.74 2812
3331.28 3531
3331.83 4557
3332.37 5709
3332.91 6872
3333.46 8092
3334.00 10120
3334.55 12207
3335.09 14479
3335.64 16173
3336.18 18235
3336.73 20086
3337.27 20847
3337.82 20560
3338.36 19977
3338.90 18913
3339.45 16589
3339.99 14173
3340.54 12399
3341.08 10070
3341.63 8064
3342.18 6623
3342.72 5198
3343.27 4134
3343.81 3630
3344.36 3330
3344.90 3074
3345.45 2798
3345.99 2606
3346.54 2531
3347.08 2600
3347.63 2565
3348.17 2516
3348.72 2609
3349.27 2686
3349.81 2600
3350.36 2633
3350.90 2601
3351.45 2661
3352.00 2830
3352.54 2638
3353.09 2876
3353.63 2944
3354.18 2684
3354.73 2568
3355.27 2635
3355.82 2412
3356.36 2443
3356.91 2443
3357.46 2215
3358.00 2133
3358.55 2348
3359.10 2305
3359.64 2308
3360.19 2075
3360.74 2083
3361.28 2076
3361.83 2132
3362.38 2276
3362.92 2067
3363.47 2048
3364.02 2128
3364.56 2162
3365.11 2119
3365.66 2251
3366.21 2199
3366.75 2219
3367.30 2180
3367.85 2008
3368.39 2033
3368.94 2221
3369.49 2252
3370.04 2294
3370.58 2408
3371.13 2401
3371.68 2432
3372.23 2689
3372.77 2735
3373.32 2759
3373.87 2901
3374.42 3132
3374.96 3398
3375.51 3451
3376.06 3604
3376.61 3527
3377.16 3373
3377.70 3220
3378.25 2848
3378.80 2646
3379.35 2463
3379.90 2350
3380.45 2172
3380.99 1967
3381.54 2019
3382.09 2071
3382.64 2038
3383.19 1814
3383.74 1787
3384.28 1758
3384.83 1653
3385.38 1681
3385.93 1693
3386.48 1602
3387.03 1670
3387.58 1598
3388.13 1599
3388.67 1589
3389.22 1706
3389.77 1634
3390.32 1617
3390.87 1621
3391.42 1548
3391.97 1578
3392.52 1600
3393.07 1489
3393.62 1532
3394.17 1650
3394.72 1565
3395.27 1703
3395.81 1610
3396.36 1630
3396.91 1665
3397.46 1704
3398.01 1668
3398.56 1656
3399.11 1759
3399.66 1764
3400.21 1549
3400.76 1506
3401.31 1613
3401.86 1593
3402.41 1526
3402.96 1586
3403.51 1493
3404.06 1365
3404.61 1448
3405.16 1407
3405.71 1523
3406.26 1492
3406.81 1402
3407.36 1394
3407.92 1466
3408.47 1512
3409.02 1520
3409.57 1559
3410.12 1580
3410.67 1624
3411.22 1752
3411.77 1886
3412.32 1877
3412.87 1905
3413.42 1960
3413.97 2003
3414.52 1873
3415.08 1996
3415.63 1901
3416.18 1877
3416.73 1611
3417.28 1624
3417.83 1552
3418.38 1468
3418.93 1499
3419.49 1330
3420.04 1314
3420.59 1408
3421.14 1409
3421.69 1370
3422.24 1340
3422.80 1522
3423.35 1582
3423.90 1531
3424.45 1578
3425.00 1621
3425.55 1664
3426.11 1575
3426.66 1502
3427.21 1471
3427.76 1363
3428.31 1318
3428.87 1338
3429.42 1498
3429.97 1428
3430.52 1400
3431.08 1471
3431.63 1374
3432.18 1220
3432.73 1220
3433.29 1212
3433.84 1333
3434.39 1228
3434.94 1207
3435.50 1270
3436.05 1354
3436.60 1299
3437.15 1401
3437.71 1302
3438.26 1320
3438.81 1311
3439.37 1351
3439.92 1297
3440.47 1282
3441.03 1301
3441.58 1289
3442.13 1313
3442.69 1387
3443.24 1557
3443.79 1470
3444.35 1318
3444.90 1330
3445.45 1329
3446.01 1498
3446.56 1360
3447.11 1311
3447.67 1421
3448.22 1271
3448.77 1202
3449.33 1148
3449.88 1226
3450.44 1204
3450.99 1449
3451.54 1227
3452.10 1124
3452.65 1217
3453.21 1239
3453.76 1221
3454.31 1265
3454.87 1205
3455.42 1199
3455.98 1210
3456.53 1264
3457.09 1233
3457.64 1276
3458.20 1229
3458.75 1156
3459.30 1108
3459.86 1177
3460.41 1320
3460.97 1246
3461.52 1133
3462.08 1199
3462.63 1275
3463.19 1329
3463.74 1196
3464.30 1201
3464.85 1223
3465.41 1249
3465.96 1342
3466.52 1395
3467.07 1393
3467.63 1252
3468.19 1230
3468.74 1352
3469.30 1323
3469.85 1332
3470.41 1261
3470.96 1328
3471.52 1352
3472.07 1391
3472.63 1512
3473.19 1467
3473.74 1406
3474.30 1497
3474.85 1512
3475.41 1458
3475.96 1439
3476.52 1394
3477.08 1448
3477.63 1431
3478.19 1341
3478.74 1474
3479.30 1528
3479.86 1456
3480.41 1590
3480.97 1499
3481.53 1566
3482.08 1595
3482.64 1522
3483.20 1512
3483.75 1616
3484.31 1744
3484.87 1742
3485.42 1704
3485.98 1705
3486.54 1769
3487.09 1932
3487.65 1865
3488.21 1931
3488.76 2214
3489.32 2573
3489.88 2854
3490.44 3138
3490.99 3451
3491.55 4014
3492.11 4823
3492.66 4860
3493.22 5202
3493.78 5443
3494.34 5074
3494.89 5045
3495.45 4209
3496.01 3977
3496.57 3599
3497.12 3048
3497.68 2693
3498.24 2682
3498.80 2432
3499.36 2373
3499.91 2340
3500.47 2407
3501.03 2569
3501.59 2706
3502.15 2965
3502.70 3148
3503.26 3393
3503.82 3704
3504.38 3840
3504.94 4391
3505.49 4626
3506.05 4751
3506.61 4973
3507.17 4860
3507.73 4767
3508.29 4243
3508.85 3905
3509.40 3794
3509.96 3515
3510.52 3176
3511.08 2728
3511.64 2339
3512.20 2250
3512.76 2021
3513.32 1915
3513.87 1857
3514.43 1878
3514.99 1759
3515.55 1725
3516.11 1646
3516.67 1518
3517.23 1638
3517.79 1545
3518.35 1383
3518.91 1377
3519.47 1391
3520.03 1381
3520.59 1422
3521.15 1407
3521.71 1345
3522.26 1512
3522.82 1537
3523.38 1501
3523.94 1465
3524.50 1434
3525.06 1399
3525.62 1400
3526.18 1478
3526.74 1427
3527.30 1408
3527.86 1387
3528.42 1404
3528.98 1476
3529.54 1362
3530.10 1373
3530.67 1388
3531.23 1463
3531.79 1569
3532.35 1600
3532.91 1527
3533.47 1513
3534.03 1576
3534.59 1675
3535.15 1645
3535.71 1612
3536.27 1550
3536.83 1502
3537.39 1499
3537.95 1570
3538.51 1573
3539.08 1548
3539.64 1602
3540.20 1506
3540.76 1531
3541.32 1618
3541.88 1473
3542.44 1447
3543.00 1589
3543.56 1667
3544.13 1645
3544.69 1521
3545.25 1673
3545.81 1577
3546.37 1576
3546.93 1594
3547.50 1569
3548.06 1468
3548.62 1432
3549.18 1393
3549.74 1335
3550.30 1360
3550.87 1309
3551.43 1155
3551.99 1284
3552.55 1218
3553.11 1247
3553.68 1280
3554.24 1250
3554.80 1165
3555.36 1081
3555.93 1162
3556.49 1172
3557.05 1198
3557.61 1113
3558.18 1126
3558.74 1232
3559.30 1215
3559.86 1212
3560.43 1212
3560.99 1184
3561.55 1277
3562.11 1279
3562.68 1223
3563.24 1176
3563.80 1201
3564.37 1200
3564.93 1411
3565.49 1272
3566.06 1224
3566.62 1354
3567.18 1196
3567.75 1341
3568.31 1332
3568.87 1177
3569.44 1139
3570.00 1119
3570.56 1173
3571.13 1137
3571.69 1067
3572.25 1190
3572.82 1193
3573.38 1286
3573.94 1129
3574.51 1218
3575.07 1335
3575.64 1325
3576.20 1363
3576.76 1389
3577.33 1521
3577.89 1414
3578.46 1398
3579.02 1437
3579.58 1459
3580.15 1445
3580.71 1445
3581.28 1446
3581.84 1385
3582.41 1229
3582.97 1258
3583.53 1271
3584.10 1372
3584.66 1277
3585.23 1283
3585.79 1187
3586.36 1160
3586.92 1082
3587.49 1113
3588.05 1133
3588.62 1136
3589.18 1050
3589.75 1058
3590.31 1107
3590.88 1076
3591.44 1197
3592.01 1228
3592.57 1073
3593.14 998
3593.70 1054
3594.27 1056
3594.83 1119
3595.40 1178
3595.97 1036
3596.53 1074
3597.10 1116
3597.66 1014
3598.23 1114
3598.79 1062
3599.36 1102
3599.93 1103
3600.49 1027
3601.06 1064
3601.62 1028
3602.19 1018
3602.75 1129
3603.32 1062
3603.89 1085
3604.45 1106
3605.02 1072
3605.59 1197
3606.15 1114
3606.72 1049
3607.28 1125
3607.85 1155
3608.42 1102
3608.98 1015
3609.55 959
3610.12 1015
3610.68 1018
3611.25 1006
3611.82 1065
3612.38 973
3612.95 1036
3613.52 1039
3614.08 964
3614.65 1018
3615.22 1005
3615.79 1128
3616.35 1148
3616.92 1096
3617.49 1173
3618.05 1143
3618.62 1230
3619.19 1195
3619.76 1229
3620.32 1216
3620.89 1189
3621.46 1283
3622.03 1271
3622.59 1179
3623.16 1200
3623.73 1277
3624.30 1178
3624.86 1056
3625.43 1091
3626.00 1012
3626.57 1156
3627.14 1154
3627.70 1026
3628.27 957
3628.84 937
3629.41 1035
3629.98 1084
3630.55 1143
3631.11 1127
3631.68 1166
3632.25 1161
3632.82 1136
3633.39 1374
3633.96 1344
3634.52 1260
3635.09 1137
3635.66 1201
3636.23 1192
3636.80 1134
3637.37 1133
3637.94 1186
3638.50 1287
3639.07 1207
3639.64 1208
3640.21 1286
3640.78 1323
3641.35 1286
3641.92 1150
3642.49 1178
3643.06 1258
3643.63 1344
3644.20 1268
3644.76 1298
3645.33 1308
3645.90 1135
3646.47 1112
3647.04 1109
3647.61 1156
3648.18 1136
3648.75 1196
3649.32 1184
3649.89 1151
3650.46 1233
3651.03 1239
3651.60 1128
3652.17 1347
3652.74 1369
3653.31 1464
3653.88 1375
3654.45 1502
3655.02 1266
3655.59 1341
3656.16 1377
3656.73 1440
3657.30 1349
3657.87 1257
3658.44 1262
3659.01 1350
3659.58 1303
3660.15 1271
3660.72 1290
3661.29 1243
3661.87 1299
3662.44 1196
3663.01 1295
3663.58 1291
3664.15 1325
3664.72 1394
3665.29 1392
3665.86 1395
3666.43 1418
3667.00 1430
3667.57 1457
3668.15 1368
3668.72 1269
3669.29 1338
3669.86 1421
3670.43 1222
3671.00 1216
3671.57 1212
3672.15 1266
3672.72 1172
3673.29 1210
3673.86 1176
3674.43 1091
3675.00 1093
3675.57 1237
3676.15 1226
3676.72 1110
3677.29 1145
3677.86 1250
3678.43 1235
3679.01 1419
3679.58 1277
3680.15 1073
3680.72 1184
3681.29 1095
3681.87 1157
3682.44 1028
3683.01 1005
3683.58 964
3684.16 925
3684.73 1051
3685.30 1085
3685.87 1100
3686.45 1042
3687.02 1218
3687.59 1178
3688.16 1159
3688.74 1027
3689.31 1064
3689.88 1134
3690.46 1125
3691.03 1135
3691.60 1094
3692.17 1076
3692.75 1048
3693.32 1091
3693.89 1212
3694.47 1104
3695.04 1085
3695.61 1112
3696.19 1058
3696.76 1023
3697.33 951
3697.91 996
3698.48 1032
3699.05 941
3699.63 968
3700.20 987
3700.78 1031
3701.35 1019
3701.92 1044
3702.50 947
3703.07 1037
3703.64 1059
3704.22 1013
3704.79 1085
3705.37 1146
3705.94 1064
3706.51 953
3707.09 1032
3707.66 996
3708.24 1034
3708.81 1087
3709.39 1078
3709.96 1110
3710.53 1034
3711.11 1100
3711.68 1172
3712.26 1158
3712.83 1136
3713.41 1088
3713.98 1282
3714.56 1266
3715.13 1263
3715.71 1132
3716.28 1142
3716.86 1236
3717.43 1091
3718.01 1078
3718.58 969
3719.16 1096
3719.73 1107
3720.31 979
3720.88 947
3721.46 969
3722.03 970
3722.61 1054
3723.18 1078
3723.76 1005
3724.34 1002
3724.91 1095
3725.49 990
3726.06 948
3726.64 922
3727.21 980
3727.79 1132
3728.36 1152
3728.94 1199
3729.52 998
3730.09 968
3730.67 1112
3731.24 1097
3731.82 1100
3732.40 1029
3732.97 1128
3733.55 1174
3734.13 1100
3734.70 1091
3735.28 1134
3735.85 1170
3736.43 1084
3737.01 1113
3737.58 1052
3738.16 1095
3738.74 1094
3739.31 1110
3739.89 1016
3740.47 913
3741.04 985
3741.62 1043
3742.20 1098
3742.78 1030
3743.35 991
3743.93 1019
3744.51 1074
3745.08 1017
3745.66 1018
3746.24 1081
3746.82 1057
3747.39 1125
3747.97 1163
3748.55 1086
3749.12 1088
3749.70 1075
3750.28 981
3750.86 1004
3751.43 1005
3752.01 925
3752.59 991
3753.17 1037
3753.75 1015
3754.32 966
3754.90 1005
3755.48 1042
3756.06 1010
3756.64 958
3757.21 1104
3757.79 1036
3758.37 1014
3758.95 978
3759.53 1078
3760.10 1152
3760.68 998
3761.26 1066
3761.84 1051
3762.42 999
3763.00 889
3763.58 975
3764.15 1054
3764.73 999
3765.31 985
3765.89 935
3766.47 953
3767.05 957
3767.63 944
3768.21 992
3768.78 1117
3769.36 1003
3769.94 1032
3770.52 1057
3771.10 1087
3771.68 986
3772.26 1032
3772.84 1070
3773.42 1142
3774.00 1205
3774.58 1124
3775.16 1038
3775.73 1097
3776.31 1123
3776.89 1023
3777.47 1017
3778.05 1008
3778.63 1029
3779.21 1010
3779.79 1043
3780.37 992
3780.95 1013
3781.53 1038
3782.11 974
3782.69 1012
3783.27 1054
3783.85 1025
3784.43 987
3785.01 985
3785.59 933
3786.17 1016
3786.75 1113
3787.33 986
3787.91 1030
3788.49 1000
3789.08 945
3789.66 1007
3790.24 992
3790.82 1006
3791.40 1086
3791.98 1005
3792.56 1086
3793.14 1078
3793.72 1004
3794.30 1077
3794.88 1193
3795.46 1142
3796.05 1102
3796.63 1139
3797.21 1212
3797.79 1331
3798.37 1126
3798.95 1203
3799.53 1158
3800.11 1160
3800.69 1343
3801.28 1413
3801.86 1286
3802.44 1356
3803.02 1178
3803.60 1243
3804.18 1377
3804.77 1307
3805.35 1310
3805.93 1125
3806.51 1259
3807.09 1336
3807.68 1234
3808.26 1367
3808.84 1245
3809.42 1340
3810.00 1375
3810.59 1337
3811.17 1356
3811.75 1579
3812.33 1611
3812.91 1525
3813.50 1554
3814.08 1603
3814.66 1587
3815.24 1595
3815.83 1647
3816.41 1848
3816.99 1609
3817.58 1751
3818.16 1584
3818.74 1445
3819.32 1450
3819.91 1374
3820.49 1366
3821.07 1185
3821.66 1142
3822.24 1100
3822.82 1200
3823.40 1231
3823.99 1207
3824.57 1149
3825.15 1221
3825.74 1214
3826.32 1189
3826.90 1236
3827.49 1090
3828.07 1143
3828.65 1079
3829.24 1146
3829.82 1226
3830.41 1059
3830.99 1231
3831.57 1147
3832.16 1094
3832.74 1069
3833.32 1070
3833.91 1116
3834.49 1089
3835.08 960
3835.66 1059
3836.24 1098
3836.83 1153
3837.41 1132
3838.00 1097
3838.58 1077
3839.17 970
3839.75 1047
3840.33 1130
3840.92 999
3841.50 1051
3842.09 1023
3842.67 985
3843.26 1048
3843.84 1061
3844.43 1107
3845.01 1019
3845.60 1027
3846.18 981
3846.77 1070
3847.35 1000
3847.94 1013
3848.52 1099
3849.11 1112
3849.69 976
3850.28 898
3850.86 966
3851.45 943
3852.03 992
3852.62 1029
3853.20 929
3853.79 1014
3854.37 939
3854.96 894
3855.55 1018
3856.13 1013
3856.72 974
3857.30 1005
3857.89 996
3858.47 953
3859.06 953
3859.65 1059
3860.23 1091
3860.82 1035
3861.40 1084
3861.99 1011
3862.58 1066
3863.16 1082
3863.75 1047
3864.33 1008
3864.92 1111
3865.51 1161
3866.09 1195
3866.68 1190
3867.27 1217
3867.85 1272
3868.44 1219
3869.03 1181
3869.61 1129
3870.20 1052
3870.79 1079
3871.37 1099
3871.96 1027
3872.55 1096
3873.13 1056
3873.72 1131
3874.31 1167
3874.90 1184
3875.48 979
3876.07 929
3876.66 1101
3877.24 1005
3877.83 1043
3878.42 1088
3879.01 1089
3879.59 1092
3880.18 1036
3880.77 1021
3881.36 904
3881.94 815
3882.53 959
3883.12 997
3883.71 964
3884.29 924
3884.88 1013
3885.47 992
3886.06 1025
3886.65 1090
3887.23 1008
3887.82 1004
3888.41 995
3889.00 1010
3889.59 1038
3890.17 1048
3890.76 1147
3891.35 1189
3891.94 1161
3892.53 1183
3893.12 1155
3893.70 1070
3894.29 1016
3894.88 1035
3895.47 1090
3896.06 1104
3896.65 1043
3897.24 1033
3897.83 1076
3898.41 1128
3899.00 1082
3899.59 1004
3900.18 966
3900.77 984
3901.36 970
3901.95 908
3902.54 981
3903.13 1071
3903.72 1063
3904.31 963
3904.89 995
3905.48 907
3906.07 983
3906.66 1023
3907.25 974
3907.84 1010
3908.43 934
3909.02 1100
3909.61 1161
3910.20 1079
3910.79 1057
3911.38 1103
3911.97 1064
3912.56 1018
3913.15 906
3913.74 882
3914.33 922
3914.92 973
3915.51 914
3916.10 927
3916.69 903
3917.28 863
3917.87 883
3918.46 925
3919.05 990
3919.64 987
3920.23 984
3920.82 931
3921.41 858
3922.00 886
3922.60 918
3923.19 934
3923.78 919
3924.37 927
3924.96 809
3925.55 1017
3926.14 1008
3926.73 946
3927.32 993
3927.91 1010
3928.50 911
3929.10 871
3929.69 910
3930.28 898
3930.87 946
3931.46 924
3932.05 853
3932.64 810
3933.23 858
3933.83 911
3934.42 937
3935.01 860
3935.60 1058
3936.19 895
3936.78 889
3937.38 935
3937.97 877
3938.56 960
3939.15 946
3939.74 888
3940.34 862
3940.93 888
3941.52 964
3942.11 904
3942.70 988
3943.30 914
3943.89 928
3944.48 975
3945.07 996
3945.67 976
3946.26 1048
3946.85 991
3947.44 907
3948.04 902
3948.63 930
3949.22 974
3949.81 953
3950.41 940
3951.00 842
3951.59 881
3952.19 804
3952.78 864
3953.37 925
3953.96 971
3954.56 962
3955.15 996
3955.74 915
3956.34 967
3956.93 971
3957.52 1000
3958.12 1118
3958.71 1092
3959.30 1026
3959.90 1097
3960.49 1067
3961.08 1124
3961.68 1067
3962.27 1011
3962.87 1186
3963.46 1145
3964.05 1010
3964.65 1037
3965.24 1062
3965.83 1058
3966.43 1152
3967.02 1083
3967.62 1098
3968.21 1079
3968.80 1130
3969.40 1140
3969.99 1206
3970.59 1025
3971.18 959
3971.78 1093
3972.37 944
3972.97 1082
3973.56 998
3974.15 865
3974.75 1103
3975.34 1220
3975.94 1167
3976.53 1262
3977.13 1205
3977.72 1237
3978.32 1244
3978.91 1260
3979.51 1242
3980.10 1296
3980.70 1348
3981.29 1195
3981.89 1123
3982.48 1093
3983.08 1158
3983.67 1115
3984.27 1045
3984.86 1046
3985.46 972
3986.05 1107
3986.65 1106
3987.25 1149
3987.84 1160
3988.44 1110
3989.03 1160
3989.63 1127
3990.22 1004
3990.82 1064
3991.42 1090
3992.01 1089
3992.61 1128
3993.20 1136
3993.80 1135
3994.40 1078
3994.99 1082
3995.59 1062
3996.18 1038
3996.78 1165
3997.38 1180
3997.97 1072
3998.57 1169
3999.17 1201
3999.76 1079
4000.36 1144
4000.95 1123
4001.55 1116
4002.15 1149
4002.74 1046
4003.34 1041
4003.94 1140
4004.54 1159
4005.13 1191
4005.73 1199
4006.33 1160
4006.92 1071
4007.52 1048
4008.12 1219
4008.71 1153
4009.31 1026
4009.91 1036
4010.51 1036
4011.10 951
4011.70 958
4012.30 994
4012.90 993
4013.49 986
4014.09 994
4014.69 957
4015.29 909
4015.88 988
4016.48 1028
4017.08 1026
4017.68 917
4018.27 1011
4018.87 1014
4019.47 1053
4020.07 981
4020.67 972
4021.26 1045
4021.86 1099
4022.46 1020
4023.06 989
4023.66 967
4024.26 1053
4024.85 1033
4025.45 986
4026.05 1056
4026.65 1082
4027.25 1099
4027.85 1063
4028.44 1127
4029.04 1058
4029.64 1028
4030.24 1024
4030.84 1054
4031.44 1059
4032.04 1057
4032.64 1112
4033.23 1246
4033.83 1209
4034.43 1311
4035.03 1328
4035.63 1280
4036.23 1275
4036.83 1279
4037.43 1154
4038.03 1092
4038.63 1100
4039.23 1077
4039.83 1092
4040.43 1068
4041.03 1020
4041.63 993
4042.22 1064
4042.82 980
4043.42 962
4044.02 925
4044.62 931
4045.22 1000
4045.82 1007
4046.42 921
4047.02 892
4047.62 880
4048.22 842
4048.82 898
4049.42 1054
4050.02 942
4050.62 909
4051.22 990
4051.82 933
4052.43 984
4053.03 1012
4053.63 918
4054.23 965
4054.83 923
4055.43 991
4056.03 945
4056.63 920
4057.23 998
4057.83 1022
4058.43 984
4059.03 892
4059.63 895
4060.23 891
4060.84 867
4061.44 875
4062.04 973
4062.64 1019
4063.24 878
4063.84 899
4064.44 825
4065.04 934
4065.64 989
4066.25 944
4066.85 941
4067.45 924
4068.05 937
4068.65 820
4069.25 842
4069.86 936
4070.46 898
4071.06 912
4071.66 868
4072.26 849
4072.86 900
4073.47 864
4074.07 843
4074.67 974
4075.27 880
4075.87 940
4076.48 1044
4077.08 947
4077.68 928
4078.28 885
4078.89 892
4079.49 847
4080.09 845
4080.69 920
4081.30 906
4081.90 934
4082.50 925
4083.10 877
4083.71 883
4084.31 858
4084.91 887
4085.52 809
4086.12 820
4086.72 960
4087.32 929
4087.93 921
4088.53 891
4089.13 897
4089.74 935
4090.34 929
4090.94 869
4091.55 930
4092.15 856
4092.75 883
4093.36 887
4093.96 922
4094.56 949
4095.17 907
4095.77 858
4096.37 926
4096.98 915
4097.58 906
4098.18 827
4098.79 704
4099.39 810
4100.00 865
4100.60 864
4101.20 945
4101.81 851
4102.41 845
4103.02 837
4103.62 858
4104.23 861
4104.83 881
4105.43 937
4106.04 848
4106.64 873
4107.25 934
4107.85 908
4108.46 896
4109.06 859
4109.67 784
4110.27 875
4110.87 840
4111.48 724
4112.08 830
4112.69 905
4113.29 837
4113.90 816
4114.50 811
4115.11 969
4115.71 936
4116.32 870
4116.92 790
4117.53 786
4118.13 847
4118.74 866
4119.35 877
4119.95 941
4120.56 887
4121.16 904
4121.77 888
4122.37 903
4122.98 877
4123.58 906
4124.19 940
4124.80 905
4125.40 911
4126.01 914
4126.61 884
4127.22 884
4127.82 981
4128.43 883
4129.04 880
4129.64 789
4130.25 747
4130.85 895
4131.46 900
4132.07 904
4132.67 861
4133.28 880
4133.89 910
4134.49 944
4135.10 975
4135.71 925
4136.31 953
4136.92 1012
4137.53 1068
4138.13 1044
4138.74 995
4139.35 958
4139.95 1008
4140.56 943
4141.17 1036
4141.77 1045
4142.38 1057
4142.99 1014
4143.59 1097
4144.20 1078
4144.81 1060
4145.42 1019
4146.02 990
4146.63 937
4147.24 945
4147.85 956
4148.45 897
4149.06 912
4149.67 987
4150.28 916
4150.88 889
4151.49 875
4152.10 855
4152.71 906
4153.31 916
4153.92 905
4154.53 881
4155.14 943
4155.75 918
4156.35 927
4156.96 951
4157.57 907
4158.18 974
4158.79 965
4159.40 1045
4160.00 1000
4160.61 958
4161.22 945
4161.83 970
4162.44 1014
4163.05 1086
4163.65 1040
4164.26 948
4164.87 957
4165.48 984
4166.09 1027
4166.70 963
4167.31 1060
4167.92 983
4168.52 964
4169.13 973
4169.74 896
4170.35 966
4170.96 984
4171.57 994
4172.18 867
4172.79 891
4173.40 941
4174.01 1005
4174.62 939
4175.23 945
4175.84 1017
4176.45 1046
4177.05 962
4177.66 1012
4178.27 937
4178.88 945
4179.49 956
4180.10 889
4180.71 809
4181.32 872
4181.93 960
4182.54 938
4183.15 927
4183.76 878
4184.37 975
4184.98 999
4185.59 909
4186.20 866
4186.81 911
4187.42 907
4188.03 912
4188.65 973
4189.26 848
4189.87 852
4190.48 795
4191.09 841
4191.70 926
4192.31 907
4192.92 909
4193.53 880
4194.14 953
4194.75 843
4195.36 903
4195.97 997
4196.58 948
4197.20 1019
4197.81 1108
4198.42 983
4199.03 985
4199.64 960
4200.25 915
4200.86 931
4201.47 818
4202.09 905
4202.70 916
4203.31 899
4203.92 914
4204.53 869
4205.14 949
4205.75 949
4206.37 917
4206.98 1020
4207.59 1042
4208.20 967
4208.81 926
4209.43 879
4210.04 866
4210.65 864
4211.26 900
4211.87 904
4212.49 902
4213.10 890
4213.71 949
4214.32 894
4214.93 877
4215.55 852
4216.16 920
4216.77 1037
4217.38 1105
4218.00 983
4218.61 941
4219.22 1010
4219.84 1032
4220.45 989
4221.06 957
4221.67 1093
4222.29 1130
4222.90 1050
4223.51 1152
4224.13 1123
4224.74 1105
4225.35 1015
4225.96 1099
4226.58 1080
4227.19 1046
4227.80 1121
4228.42 1078
4229.03 1056
4229.64 1120
4230.26 1188
4230.87 1158
4231.48 1187
4232.10 1312
4232.71 1375
4233.33 1625
4233.94 1737
4234.55 1881
4235.17 1966
4235.78 1948
4236.39 1957
4237.01 1987
4237.62 1895
4238.24 1743
4238.85 1656
4239.46 1771
4240.08 1358
4240.69 1308
4241.31 1214
4241.92 1237
4242.54 1155
4243.15 1103
4243.76 1077
4244.38 1139
4244.99 1210
4245.61 1101
4246.22 1118
4246.84 1072
4247.45 1147
4248.07 1154
4248.68 1153
4249.30 1133
4249.91 1167
4250.53 1102
4251.14 1093
4251.76 1079
4252.37 1177
4252.99 1208
4253.60 1054
4254.22 1077
4254.83 1097
4255.45 1174
4256.06 1093
4256.68 963
4257.29 946
4257.91 1050
4258.52 1120
4259.14 1030
4259.76 962
4260.37 1014
4260.99 979
4261.60 902
4262.22 1040
4262.83 1132
4263.45 998
4264.07 981
4264.68 954
4265.30 1025
4265.91 1020
4266.53 964
4267.15 1180
4267.76 1039
4268.38 983
4268.99 990
4269.61 1126
4270.23 1023
4270.84 1034
4271.46 982
4272.08 1039
4272.69 1083
4273.31 1089
4273.93 1070
4274.54 1119
4275.16 1040
4275.78 1096
4276.39 1260
4277.01 1353
4277.63 1216
4278.24 1230
4278.86 1394
4279.48 1299
4280.09 1217
4280.71 1178
4281.33 1126
4281.95 1069
4282.56 1063
4283.18 1110
4283.80 1055
4284.42 993
4285.03 962
4285.65 959
4286.27 979
4286.89 941
4287.50 938
4288.12 1049
4288.74 906
4289.36 939
4289.97 889
4290.59 972
4291.21 1026
4291.83 950
4292.45 1015
4293.06 906
4293.68 928
4294.30 985
4294.92 1066
4295.54 919
4296.15 901
4296.77 909
4297.39 957
4298.01 931
4298.63 947
4299.25 956
4299.86 980
4300.48 976
4301.10 983
4301.72 964
4302.34 1025
4302.96 1020
4303.58 1039
4304.19 1070
4304.81 947
4305.43 911
4306.05 940
4306.67 1032
4307.29 1008
4307.91 1003
4308.53 1035
4309.15 984
4309.77 1013
4310.38 982
4311.00 946
4311.62 899
4312.24 986
4312.86 990
4313.48 1003
4314.10 936
4314.72 1017
4315.34 917
4315.96 932
4316.58 929
4317.20 900
4317.82 1045
4318.44 1003
4319.06 896
4319.68 947
4320.30 1076
4320.92 1123
4321.54 991
4322.16 1007
4322.78 1067
4323.40 1035
4324.02 1049
4324.64 1089
4325.26 1214
4325.88 1112
4326.50 1075
4327.12 1130
4327.74 1112
4328.36 1096
4328.98 1058
4329.60 1006
4330.22 1151
4330.84 982
4331.47 1087
4332.09 1115
4332.71 1170
4333.33 1315
4333.95 1357
4334.57 1657
4335.19 1681
4335.81 1780
4336.43 1873
4337.05 2128
4337.68 2189
4338.30 2261
4338.92 2388
4339.54 2500
4340.16 2312
4340.78 2154
4341.40 2119
4342.03 2025
4342.65 1878
4343.27 1986
4343.89 2107
4344.51 2231
4345.13 2461
4345.76 2855
4346.38 2937
4347.00 3239
4347.62 3412
4348.24 3295
4348.86 3274
4349.49 2992
4350.11 2737
4350.73 2482
4351.35 2215
4351.98 1912
4352.60 1855
4353.22 1673
4353.84 1503
4354.46 1519
4355.09 1337
4355.71 1319
4356.33 1375
4356.95 1382
4357.58 1469
4358.20 1504
4358.82 1471
4359.45 1393
4360.07 1487
4360.69 1521
4361.31 1551
4361.94 1415
4362.56 1503
4363.18 1440
4363.81 1353
4364.43 1307
4365.05 1317
4365.68 1330
4366.30 1297
4366.92 1319
4367.55 1266
4368.17 1229
4368.79 1178
4369.42 1154
4370.04 1030
4370.66 1080
4371.29 1152
4371.91 1068
4372.53 1002
4373.16 1043
4373.78 953
4374.41 1034
4375.03 971
4375.65 1062
4376.28 1094
4376.90 1018
4377.53 1141
4378.15 1154
4378.77 985
4379.40 1074
4380.02 1169
4380.65 1034
4381.27 1119
4381.89 1116
4382.52 1146
4383.14 1099
4383.77 1099
4384.39 1174
4385.02 1151
4385.64 1083
4386.27 1015
4386.89 1089
4387.52 1095
4388.14 1017
4388.77 1027
4389.39 1050
4390.02 983
4390.64 992
4391.27 1004
4391.89 1042
4392.52 895
4393.14 910
4393.77 967
4394.39 1051
4395.02 994
4395.64 996
4396.27 890
4396.89 926
4397.52 988
4398.14 953
4398.77 1007
4399.39 1049
4400.02 993
4400.65 1091
4401.27 1082
4401.90 931
4402.52 990
4403.15 1089
4403.78 1110
4404.40 1068
4405.03 1013
4405.65 1014
4406.28 957
4406.91 952
4407.53 991
4408.16 1026
4408.78 963
4409.41 889
4410.04 924
4410.66 971
4411.29 945
4411.92 918
4412.54 1002
4413.17 985
4413.80 1062
4414.42 1011
4415.05 921
4415.68 889
4416.30 854
4416.93 965
4417.56 978
4418.18 939
4418.81 914
4419.44 985
4420.07 1016
4420.69 994
4421.32 973
4421.95 872
4422.57 889
4423.20 943
4423.83 892
4424.46 818
4425.08 900
4425.71 920
4426.34 862
4426.97 914
4427.59 921
4428.22 850
4428.85 877
4429.48 880
4430.10 918
4430.73 948
4431.36 914
4431.99 864
4432.62 897
4433.24 909
4433.87 940
4434.50 964
4435.13 897
4435.76 920
4436.38 966
4437.01 901
4437.64 900
4438.27 922
4438.90 1002
4439.53 987
4440.16 926
4440.78 1049
4441.41 1040
4442.04 1019
4442.67 1028
4443.30 1007
4443.93 997
4444.56 950
4445.19 897
4445.81 978
4446.44 917
4447.07 930
4447.70 960
4448.33 945
4448.96 968
4449.59 1003
4450.22 1015
4450.85 1108
4451.48 1087
4452.11 1052
4452.73 1111
4453.36 1070
4453.99 1063
4454.62 1069
4455.25 1075
4455.88 1059
4456.51 1102
4457.14 1102
4457.77 1159
4458.40 1102
4459.03 1083
4459.66 1127
4460.29 1100
4460.92 1047
4461.55 1008
4462.18 988
4462.81 1027
4463.44 965
4464.07 978
4464.70 900
4465.33 891
4465.96 835
4466.59 819
4467.22 792
4467.85 771
4468.48 849
4469.12 947
4469.75 905
4470.38 880
4471.01 979
4471.64 878
4472.27 773
4472.90 780
4473.53 862
4474.16 788
4474.79 803
4475.42 880
4476.05 899
4476.69 880
4477.32 858
4477.95 861
4478.58 879
4479.21 915
4479.84 838
4480.47 946
4481.10 911
4481.74 917
4482.37 926
4483.00 821
4483.63 864
4484.26 953
4484.89 972
4485.53 943
4486.16 965
4486.79 917
4487.42 954
4488.05 1002
4488.68 925
4489.32 933
4489.95 1042
4490.58 984
4491.21 1097
4491.84 980
4492.48 954
4493.11 907
4493.74 902
4494.37 935
4495.01 884
4495.64 982
4496.27 1009
4496.90 917
4497.54 871
4498.17 1023
4498.80 1086
4499.43 1125
4500.07 1152
4500.70 1156
4501.33 1240
4501.97 1332
4502.60 1384
4503.23 1341
4503.86 1279
4504.50 1211
4505.13 1217
4505.76 1311
4506.40 1172
4507.03 1073
4507.66 1120
4508.30 1057
4508.93 912
4509.56 888
4510.20 1033
4510.83 1036
4511.46 1039
4512.10 973
4512.73 1003
4513.37 924
4514.00 953
4514.63 896
4515.27 971
4515.90 912
4516.53 894
4517.17 968
4517.80 921
4518.44 905
4519.07 838
4519.70 916
4520.34 908
4520.97 860
4521.61 848
4522.24 842
4522.88 901
4523.51 930
4524.14 891
4524.78 911
4525.41 916
4526.05 883
4526.68 789
4527.32 834
4527.95 986
4528.59 988
4529.22 991
4529.86 916
4530.49 964
4531.13 983
4531.76 1017
4532.40 1013
4533.03 995
4533.67 1009
4534.30 996
4534.94 904
4535.57 997
4536.21 882
4536.84 890
4537.48 897
4538.11 825
4538.75 872
4539.38 931
4540.02 878
4540.66 844
4541.29 891
4541.93 784
4542.56 856
4543.20 835
4543.83 827
4544.47 879
4545.11 825
4545.74 855
4546.38 900
4547.01 957
4547.65 890
4548.29 814
4548.92 807
4549.56 759
4550.19 817
4550.83 875
4551.47 734
4552.10 757
4552.74 834
4553.38 860
4554.01 791
4554.65 820
4555.29 798
4555.92 866
4556.56 736
4557.20 789
4557.83 849
4558.47 750
4559.11 799
4559.74 818
4560.38 806
4561.02 822
4561.66 859
4562.29 789
4562.93 870
4563.57 820
4564.20 893
4564.84 926
4565.48 891
4566.12 847
4566.75 898
4567.39 1015
4568.03 966
4568.67 895
4569.30 833
4569.94 839
4570.58 932
4571.22 915
4571.85 816
4572.49 849
4573.13 874
4573.77 792
4574.41 914
4575.04 861
4575.68 954
4576.32 944
4576.96 851
4577.60 918
4578.23 945
4578.87 971
4579.51 985
4580.15 984
4580.79 978
4581.43 909
4582.06 946
4582.70 956
4583.34 972
4583.98 872
4584.62 919
4585.26 981
4585.90 937
4586.54 893
4587.17 978
4587.81 1026
4588.45 1047
4589.09 1042
4589.73 1110
4590.37 1200
4591.01 1209
4591.65 1275
4592.29 1339
4592.93 1497
4593.57 1555
4594.20 1525
4594.84 1362
4595.48 1208
4596.12 1169
4596.76 1107
4597.40 1054
4598.04 1082
4598.68 1066
4599.32 1055
4599.96 1055
4600.60 1009
4601.24 996
4601.88 1035
4602.52 1087
4603.16 1163
4603.80 1057
4604.44 1101
4605.08 1020
4605.72 1028
4606.36 951
4607.00 975
4607.64 993
4608.28 948
4608.92 860
4609.56 925
4610.20 883
4610.84 938
4611.48 886
4612.12 910
4612.77 898
4613.41 945
4614.05 971
4614.69 974
4615.33 848
4615.97 811
4616.61 923
4617.25 1000
4617.89 897
4618.53 927
4619.17 926
4619.82 874
4620.46 847
4621.10 841
4621.74 977
4622.38 955
4623.02 907
4623.66 929
4624.30 924
4624.95 933
4625.59 845
4626.23 910
4626.87 887
4627.51 874
4628.15 886
4628.80 920
4629.44 911
4630.08 864
4630.72 862
4631.36 977
4632.00 1009
4632.65 914
4633.29 984
4633.93 985
4634.57 1061
4635.22 996
4635.86 992
4636.50 919
4637.14 969
4637.78 959
4638.43 890
4639.07 937
4639.71 967
4640.35 899
4641.00 915
4641.64 944
4642.28 949
4642.93 960
4643.57 925
4644.21 888
4644.85 897
4645.50 874
4646.14 894
4646.78 917
4647.43 876
4648.07 845
4648.71 996
4649.36 921
4650.00 919
4650.64 881
4651.28 896
4651.93 927
4652.57 866
4653.22 841
4653.86 941
4654.50 857
4655.15 795
4655.79 846
4656.43 826
4657.08 895
4657.72 968
4658.36 888
4659.01 930
4659.65 832
4660.30 832
4660.94 885
4661.58 819
4662.23 755
4662.87 770
4663.52 810
4664.16 799
4664.80 802
4665.45 721
4666.09 834
4666.74 810
4667.38 826
4668.03 783
4668.67 853
4669.32 784
4669.96 820
4670.60 740
4671.25 744
4671.89 720
4672.54 756
4673.18 810
4673.83 788
4674.47 812
4675.12 809
4675.76 855
4676.41 840
4677.05 832
4677.70 834
4678.34 748
4678.99 822
4679.63 883
4680.28 975
4680.93 1045
4681.57 1000
4682.22 895
4682.86 842
4683.51 858
4684.15 868
4684.80 785
4685.44 861
4686.09 859
4686.74 973
4687.38 864
4688.03 811
4688.67 794
4689.32 787
4689.97 777
4690.61 758
4691.26 858
4691.90 917
4692.55 969
4693.20 919
4693.84 994
4694.49 963
4695.13 1007
4695.78 1090
4696.43 1095
4697.07 1113
4697.72 1165
4698.37 1199
4699.01 1282
4699.66 1246
4700.31 1367
4700.95 1392
4701.60 1366
4702.25 1318
4702.89 1275
4703.54 1196
4704.19 1189
4704.84 955
4705.48 932
4706.13 978
4706.78 983
4707.42 888
4708.07 915
4708.72 1026
4709.37 1118
4710.01 1012
4710.66 1003
4711.31 1023
4711.96 1074
4712.60 1008
4713.25 988
4713.90 1092
4714.55 1135
4715.19 988
4715.84 1015
4716.49 979
4717.14 967
4717.78 900
4718.43 879
4719.08 979
4719.73 908
4720.38 931
4721.02 951
4721.67 949
4722.32 979
4722.97 980
4723.62 863
4724.27 944
4724.91 963
4725.56 964
4726.21 1030
4726.86 1073
4727.51 963
4728.16 1096
4728.81 1107
4729.45 1094
4730.10 1061
4730.75 996
4731.40 967
4732.05 923
4732.70 933
4733.35 925
4734.00 937
4734.65 957
4735.29 932
4735.94 952
4736.59 991
4737.24 981
4737.89 977
4738.54 970
4739.19 934
4739.84 964
4740.49 1017
4741.14 959
4741.79 931
4742.44 977
4743.09 970
4743.74 930
4744.39 874
4745.04 943
4745.69 891
4746.34 994
4746.99 1087
4747.64 1035
4748.29 939
4748.94 962
4749.59 961
4750.24 988
4750.89 1081
4751.54 1113
4752.19 1138
4752.84 1058
4753.49 1013
4754.14 1073
4754.79 1091
4755.44 1023
4756.09 1142
4756.74 1071
4757.39 1042
4758.04 876
4758.69 978
4759.34 1049
4759.99 968
4760.64 941
4761.30 928
4761.95 978
4762.60 916
4763.25 930
4763.90 972
4764.55 907
4765.20 910
4765.85 952
4766.50 945
4767.16 953
4767.81 993
4768.46 991
4769.11 973
4769.76 986
4770.41 970
4771.06 1005
4771.72 928
4772.37 981
4773.02 858
4773.67 898
4774.32 928
4774.97 835
4775.63 752
4776.28 895
4776.93 936
4777.58 860
4778.23 955
4778.89 958
4779.54 880
4780.19 918
4780.84 957
4781.50 975
4782.15 860
4782.80 927
4783.45 824
4784.11 891
4784.76 944
4785.41 1026
4786.06 887
4786.72 878
4787.37 865
4788.02 878
4788.67 870
4789.33 840
4789.98 874
4790.63 836
4791.28 865
4791.94 815
4792.59 923
4793.24 954
4793.90 845
4794.55 891
4795.20 906
4795.86 915
4796.51 888
4797.16 863
4797.82 880
4798.47 897
4799.12 760
4799.78 816
4800.43 924
4801.08 901
4801.74 859
4802.39 922
4803.05 912
4803.70 956
4804.35 945
4805.01 917
4805.66 876
4806.31 883
4806.97 911
4807.62 1029
4808.28 930
4808.93 894
4809.59 913
4810.24 943
4810.89 910
4811.55 898
4812.20 817
4812.86 851
4813.51 896
4814.17 923
4814.82 992
4815.48 878
4816.13 871
4816.78 896
4817.44 1006
4818.09 1000
4818.75 961
4819.40 950
4820.06 984
4820.71 996
4821.37 1008
4822.02 922
4822.68 1051
4823.33 1058
4823.99 1045
4824.64 1071
4825.30 1054
4825.95 1033
4826.61 1100
4827.27 1093
4827.92 1079
4828.58 1066
4829.23 1044
4829.89 1015
4830.54 1125
4831.20 1042
4831.85 1183
4832.51 1193
4833.17 1279
4833.82 1239
4834.48 1247
4835.13 1202
4835.79 1217
4836.45 1273
4837.10 1338
4837.76 1351
4838.41 1302
4839.07 1354
4839.73 1428
4840.38 1404
4841.04 1387
4841.70 1396
4842.35 1378
4843.01 1522
4843.66 1437
4844.32 1458
4844.98 1402
4845.63 1475
4846.29 1578
4846.95 1536
4847.60 1685
4848.26 1862
4848.92 1992
4849.58 2207
4850.23 2224
4850.89 2427
4851.55 2481
4852.20 2403
4852.86 2331
4853.52 2143
4854.17 2120
4854.83 2049
4855.49 1933
4856.15 1947
4856.80 1858
4857.46 2060
4858.12 2185
4858.78 2340
4859.43 2505
4860.09 2346
4860.75 2184
4861.41 2032
4862.07 2151
4862.72 2058
4863.38 1996
4864.04 1989
4864.70 1940
4865.35 1895
4866.01 2050
4866.67 2024
4867.33 1872
4867.99 1937
4868.65 1961
4869.30 1834
4869.96 1898
4870.62 1758
4871.28 1795
4871.94 1678
4872.60 1562
4873.25 1683
4873.91 1710
4874.57 1579
4875.23 1657
4875.89 1679
4876.55 1621
4877.21 1590
4877.86 1775
4878.52 1786
4879.18 1783
4879.84 1761
4880.50 1731
4881.16 1782
4881.82 1741
4882.48 1536
4883.14 1573
4883.80 1538
4884.46 1428
4885.11 1363
4885.77 1409
4886.43 1313
4887.09 1387
4887.75 1573
4888.41 1473
4889.07 1383
4889.73 1497
4890.39 1545
4891.05 1537
4891.71 1559
4892.37 1482
4893.03 1532
4893.69 1597
4894.35 1662
4895.01 1629
4895.67 1365
4896.33 1425
4896.99 1375
4897.65 1327
4898.31 1381
4898.97 1372
4899.63 1365
4900.29 1450
4900.95 1385
4901.61 1421
4902.27 1369
4902.93 1354
4903.59 1272
4904.25 1278
4904.91 1214
4905.58 1312
4906.24 1326
4906.90 1313
4907.56 1255
4908.22 1096
4908.88 1197
4909.54 1250
4910.20 1277
4910.86 1231
4911.52 1194
4912.18 1169
4912.85 1126
4913.51 1176
4914.17 1209
4914.83 1217
4915.49 1085
4916.15 1109
4916.81 1073
4917.48 1114
4918.14 1074
4918.80 1033
4919.46 987
4920.12 963
4920.78 1030
4921.45 1095
4922.11 950
4922.77 944
4923.43 1015
4924.09 1035
4924.76 1034
4925.42 1008
4926.08 982
4926.74 1003
4927.40 937
4928.07 1022
4928.73 1119
4929.39 1008
4930.05 1036
4930.72 1009
4931.38 948
4932.04 999
4932.70 986
4933.37 935
4934.03 931
4934.69 870
4935.35 982
4936.02 901
4936.68 936
4937.34 977
4938.00 961
4938.67 968
4939.33 976
4939.99 918
4940.66 937
4941.32 947
4941.98 866
4942.65 946
4943.31 938
4943.97 931
4944.64 993
4945.30 950
4945.96 968
4946.63 959
4947.29 933
4947.95 953
4948.62 883
4949.28 906
4949.94 929
4950.61 856
4951.27 845
4951.94 877
4952.60 929
4953.26 877
4953.93 946
4954.59 926
4955.26 786
4955.92 881
4956.58 915
4957.25 908
4957.91 891
4958.58 844
4959.24 875
4959.90 953
4960.57 962
4961.23 1035
4961.90 1073
4962.56 1127
4963.23 1019
4963.89 1138
4964.56 1274
4965.22 1314
4965.89 1161
4966.55 1174
4967.22 1266
4967.88 1098
4968.55 1101
4969.21 1100
4969.88 975
4970.54 995
4971.21 961
4971.87 965
4972.54 971
4973.20 947
4973.87 977
4974.53 968
4975.20 932
4975.86 963
4976.53 938
4977.19 1005
4977.86 993
4978.52 1005
4979.19 1116
4979.86 1025
4980.52 1023
4981.19 1103
4981.85 1166
4982.52 1074
4983.19 944
4983.85 975
4984.52 931
4985.18 900
4985.85 978
4986.52 1063
4987.18 998
4987.85 1066
4988.51 996
4989.18 995
4989.85 1062
4990.51 1069
4991.18 980
4991.85 1036
4992.51 1048
4993.18 931
4993.85 1021
4994.51 998
4995.18 935
4995.85 926
4996.51 923
4997.18 885
4997.85 829
4998.51 801
4999.18 848
4999.85 832
5000.51 873
5001.18 800
5001.85 812
5002.52 878
5003.18 843
5003.85 829
5004.52 820
5005.19 836
5005.85 769
5006.52 844
5007.19 894
5007.86 893
5008.52 881
5009.19 901
5009.86 811
5010.53 852
5011.19 876
5011.86 806
5012.53 860
5013.20 915
5013.87 809
5014.53 872
5015.20 906
5015.87 804
5016.54 799
5017.21 857
5017.87 859
5018.54 874
5019.21 974
5019.88 894
5020.55 842
5021.22 854
5021.88 864
5022.55 938
5023.22 942
5023.89 888
5024.56 897
5025.23 913
5025.90 896
5026.57 836
5027.23 906
5027.90 854
5028.57 909
5029.24 933
5029.91 845
5030.58 812
5031.25 834
5031.92 838
5032.59 834
5033.26 822
5033.93 814
5034.59 812
5035.26 869
5035.93 756
5036.60 729
5037.27 670
5037.94 724
5038.61 827
5039.28 902
5039.95 811
5040.62 887
5041.29 833
5041.96 790
5042.63 830
5043.30 801
5043.97 796
5044.64 799
5045.31 852
5045.98 880
5046.65 808
5047.32 824
5047.99 808
5048.66 823
5049.33 908
5050.00 889
5050.67 922
5051.34 829
5052.01 897
5052.68 846
5053.35 742
5054.03 710
5054.70 766
5055.37 758
5056.04 822
5056.71 866
5057.38 810
5058.05 790
5058.72 838
5059.39 827
5060.06 805
5060.73 844
5061.41 740
5062.08 819
5062.75 793
5063.42 726
5064.09 797
5064.76 760
5065.43 763
5066.10 804
5066.78 901
5067.45 801
5068.12 822
5068.79 773
5069.46 795
5070.13 796
5070.81 805
5071.48 858
5072.15 905
5072.82 795
5073.49 737
5074.17 784
5074.84 788
5075.51 817
5076.18 966
5076.85 1004
5077.53 1005
5078.20 1087
5078.87 1152
5079.54 1117
5080.22 1086
5080.89 999
5081.56 972
5082.23 987
5082.91 987
5083.58 874
5084.25 898
5084.92 913
5085.60 883
5086.27 876
5086.94 903
5087.61 895
5088.29 937
5088.96 942
5089.63 953
5090.31 895
5090.98 922
5091.65 1008
5092.33 1057
5093.00 1052
5093.67 986
5094.35 986
5095.02 920
5095.69 893
5096.37 842
5097.04 791
5097.71 860
5098.39 775
5099.06 798
5099.73 825
5100.41 840
5101.08 979
5101.76 990
5102.43 973
5103.10 960
5103.78 1079
5104.45 864
5105.12 902
5105.80 980
5106.47 903
5107.15 919
5107.82 919
5108.50 937
5109.17 910
5109.84 861
5110.52 906
5111.19 852
5111.87 832
5112.54 800
5113.22 829
5113.89 820
5114.57 943
5115.24 943
5115.92 921
5116.59 924
5117.27 986
5117.94 983
5118.61 941
5119.29 823
5119.96 918
5120.64 982
5121.31 958
5121.99 918
5122.67 920
5123.34 879
5124.02 905
5124.69 895
5125.37 879
5126.04 922
5126.72 916
5127.39 870
5128.07 830
5128.74 929
5129.42 958
5130.10 973
5130.77 901
5131.45 933
5132.12 957
5132.80 1030
5133.47 1032
5134.15 1025
5134.83 1012
5135.50 891
5136.18 892
5136.85 910
5137.53 810
5138.21 918
5138.88 865
5139.56 856
5140.24 858
5140.91 806
5141.59 897
5142.27 826
5142.94 841
5143.62 957
5144.30 838
5144.97 740
5145.65 816
5146.33 803
5147.00 847
5147.68 828
5148.36 778
5149.03 774
5149.71 762
5150.39 684
5151.06 677
5151.74 650
5152.42 754
5153.10 778
5153.77 753
5154.45 746
5155.13 746
5155.80 794
5156.48 736
5157.16 799
5157.84 763
5158.51 726
5159.19 670
5159.87 728
5160.55 735
5161.23 686
5161.90 753
5162.58 788
5163.26 759
5163.94 698
5164.61 793
5165.29 800
5165.97 829
5166.65 723
5167.33 847
5168.00 840
5168.68 718
5169.36 813
5170.04 867
5170.72 721
5171.40 727
5172.07 819
5172.75 779
5173.43 755
5174.11 732
5174.79 764
5175.47 720
5176.15 723
5176.83 702
5177.50 797
5178.18 815
5178.86 848
5179.54 759
5180.22 811
5180.90 788
5181.58 819
5182.26 803
5182.94 822
5183.62 892
5184.29 840
5184.97 848
5185.65 781
5186.33 808
5187.01 728
5187.69 732
5188.37 706
5189.05 728
5189.73 744
5190.41 781
5191.09 787
5191.77 749
5192.45 739
5193.13 716
5193.81 803
5194.49 784
5195.17 759
5195.85 791
5196.53 716
5197.21 740
5197.89 740
5198.57 745
5199.25 801
5199.93 809
5200.61 771
5201.29 702
5201.97 784
5202.65 807
5203.33 786
5204.01 807
5204.69 835
5205.37 877
5206.05 856
5206.73 856
5207.42 875
5208.10 868
5208.78 962
5209.46 924
5210.14 819
5210.82 835
5211.50 841
5212.18 854
5212.86 922
5213.54 884
5214.23 828
5214.91 784
5215.59 814
5216.27 892
5216.95 875
5217.63 865
5218.31 1001
5219.00 949
5219.68 859
5220.36 809
5221.04 935
5221.72 957
5222.40 871
5223.09 976
5223.77 960
5224.45 881
5225.13 809
5225.81 841
5226.50 819
5227.18 885
5227.86 862
5228.54 868
5229.22 818
5229.91 778
5230.59 797
5231.27 853
5231.95 933
5232.64 828
5233.32 783
5234.00 784
5234.68 766
5235.37 804
5236.05 858
5236.73 927
5237.41 897
5238.10 966
5238.78 1087
5239.46 1036
5240.14 975
5240.83 1068
5241.51 1001
5242.19 937
5242.88 961
5243.56 876
5244.24 874
5244.93 887
5245.61 737
5246.29 761
5246.98 800
5247.66 839
5248.34 884
5249.03 904
5249.71 932
5250.39 947
5251.08 997
5251.76 1008
5252.44 1035
5253.13 1089
5253.81 1035
5254.50 976
5255.18 968
5255.86 929
5256.55 875
5257.23 803
5257.92 801
5258.60 873
5259.28 854
5259.97 931
5260.65 867
5261.34 823
5262.02 859
5262.71 890
5263.39 876
5264.07 810
5264.76 930
5265.44 894
5266.13 877
5266.81 924
5267.50 938
5268.18 898
5268.87 946
5269.55 863
5270.24 859
5270.92 822
5271.61 857
5272.29 772
5272.98 779
5273.66 864
5274.35 869
5275.03 878
5275.72 834
5276.40 798
5277.09 757
5277.77 768
5278.46 822
5279.14 900
5279.83 943
5280.52 964
5281.20 936
5281.89 894
5282.57 991
5283.26 993
5283.94 921
5284.63 917
5285.32 918
5286.00 932
5286.69 874
5287.37 784
5288.06 808
5288.75 805
5289.43 820
5290.12 885
5290.80 855
5291.49 852
5292.18 818
5292.86 756
5293.55 767
5294.24 797
5294.92 838
5295.61 850
5296.30 815
5296.98 886
5297.67 804
5298.36 754
5299.04 855
5299.73 784
5300.42 832
5301.10 948
5301.79 974
5302.48 980
5303.16 846
5303.85 775
5304.54 913
5305.22 994
5305.91 912
5306.60 923
5307.29 990
5307.97 912
5308.66 902
5309.35 857
5310.04 936
5310.72 1051
5311.41 1089
5312.10 1043
5312.79 1101
5313.47 1060
5314.16 976
5314.85 987
5315.54 1008
5316.23 975
5316.91 994
5317.60 1032
5318.29 1067
5318.98 1062
5319.67 1057
5320.35 1143
5321.04 1156
5321.73 1138
5322.42 1190
5323.11 1119
5323.79 1024
5324.48 1035
5325.17 984
5325.86 1026
5326.55 934
5327.24 881
5327.93 892
5328.61 851
5329.30 876
5329.99 819
5330.68 931
5331.37 872
5332.06 896
5332.75 859
5333.44 826
5334.13 855
5334.81 899
5335.50 895
5336.19 885
5336.88 880
5337.57 802
5338.26 867
5338.95 789
5339.64 807
5340.33 803
5341.02 886
5341.71 760
5342.40 855
5343.09 817
5343.78 843
5344.47 870
5345.16 900
5345.85 817
5346.54 805
5347.22 800
5347.91 847
5348.60 855
5349.29 831
5349.98 854
5350.67 848
5351.37 829
5352.06 844
5352.75 858
5353.44 839
5354.13 788
5354.82 817
5355.51 846
5356.20 858
5356.89 875
5357.58 792
5358.27 817
5358.96 845
5359.65 811
5360.34 810
5361.03 782
5361.72 804
5362.41 733
5363.10 784
5363.80 793
5364.49 837
5365.18 741
5365.87 791
5366.56 754
5367.25 801
5367.94 711
5368.63 718
5369.32 809
5370.02 760
5370.71 656
5371.40 703
5372.09 750
5372.78 701
5373.47 785
5374.16 695
5374.86 659
5375.55 758
5376.24 738
5376.93 756
5377.62 656
5378.32 702
5379.01 694
5379.70 698
5380.39 756
5381.08 855
5381.78 772
5382.47 691
5383.16 746
5383.85 727
5384.54 702
5385.24 785
5385.93 771
5386.62 755
5387.31 704
5388.01 763
5388.70 780
5389.39 807
5390.08 812
5390.78 778
5391.47 700
5392.16 721
5392.85 749
5393.55 737
5394.24 798
5394.93 664
5395.63 678
5396.32 675
5397.01 742
5397.71 735
5398.40 764
5399.09 691
5399.79 742
5400.48 667
5401.17 645
5401.87 743
5402.56 713
5403.25 763
5403.95 768
5404.64 737
5405.33 751
5406.03 850
5406.72 803
5407.41 781
5408.11 798
5408.80 775
5409.50 756
5410.19 737
5410.88 782
5411.58 735
5412.27 694
5412.97 744
5413.66 680
5414.35 795
5415.05 763
5415.74 763
5416.44 821
5417.13 775
5417.83 819
5418.52 771
5419.21 769
5419.91 832
5420.60 748
5421.30 713
5421.99 702
5422.69 771
5423.38 739
5424.08 745
5424.77 731
5425.47 753
5426.16 748
5426.86 795
5427.55 743
5428.25 742
5428.94 783
5429.64 786
5430.33 744
5431.03 859
5431.72 832
5432.42 824
5433.11 862
5433.81 758
5434.50 772
5435.20 912
5435.90 889
5436.59 824
5437.29 787
5437.98 870
5438.68 904
5439.37 969
5440.07 837
5440.77 833
5441.46 867
5442.16 923
5442.85 835
5443.55 860
5444.25 904
5444.94 895
5445.64 952
5446.34 986
5447.03 959
5447.73 1094
5448.42 1064
5449.12 1070
5449.82 1024
5450.51 994
5451.21 894
5451.91 903
5452.60 933
5453.30 971
5454.00 982
5454.69 979
5455.39 1015
5456.09 914
5456.78 976
5457.48 946
5458.18 922
5458.88 923
5459.57 992
5460.27 916
5460.97 942
5461.66 1012
5462.36 943
5463.06 914
5463.76 911
5464.45 892
5465.15 916
5465.85 903
5466.55 895
5467.24 964
5467.94 1070
5468.64 1051
5469.34 1011
5470.03 1019
5470.73 980
5471.43 900
5472.13 972
5472.83 1112
5473.52 1020
5474.22 1107
5474.92 1156
5475.62 1183
5476.32 1140
5477.01 1205
5477.71 1233
5478.41 1382
5479.11 1526
5479.81 1827
5480.51 1865
5481.20 1907
5481.90 1883
5482.60 1969
5483.30 1995
5484.00 1740
5484.70 1725
5485.40 1450
5486.09 1422
5486.79 1415
5487.49 1275
5488.19 1282
5488.89 1308
5489.59 1280
5490.29 1299
5490.99 1204
5491.69 1319
5492.39 1306
5493.09 1294
5493.78 1212
5494.48 1291
5495.18 1464
5495.88 1345
5496.58 1397
5497.28 1520
5497.98 1741
5498.68 1914
5499.38 2050
5500.08 2111
5500.78 2427
5501.48 2490
5502.18 2621
5502.88 2739
5503.58 2595
5504.28 2339
5504.98 2096
5505.68 1913
5506.38 1762
5507.08 1473
5507.78 1333
5508.48 1329
5509.18 1352
5509.88 1292
5510.58 1246
5511.28 1308
5511.98 1330
5512.68 1193
5513.38 1245
5514.08 1258
5514.78 1293
5515.48 1231
5516.18 1253
5516.89 1240
5517.59 1123
5518.29 1231
5518.99 1289
5519.69 1145
5520.39 1179
5521.09 1174
5521.79 1078
5522.49 1071
5523.19 1061
5523.90 1026
5524.60 1074
5525.30 1000
5526.00 989
5526.70 1005
5527.40 1006
5528.10 1069
5528.81 1109
5529.51 1119
5530.21 1178
5530.91 1052
5531.61 956
5532.31 906
5533.02 954
5533.72 940
5534.42 923
5535.12 1022
5535.82 921
5536.52 852
5537.23 867
5537.93 924
5538.63 977
5539.33 876
5540.04 889
5540.74 848
5541.44 963
5542.14 910
5542.84 863
5543.55 922
5544.25 902
5544.95 843
5545.65 895
5546.36 865
5547.06 840
5547.76 906
5548.47 874
5549.17 875
5549.87 817
5550.57 863
5551.28 898
5551.98 833
5552.68 899
5553.39 812
5554.09 861
5554.79 809
5555.50 825
5556.20 852
5556.90 781
5557.61 840
5558.31 889
5559.01 920
5559.72 816
5560.42 893
5561.12 922
5561.83 868
5562.53 934
5563.23 1016
5563.94 948
5564.64 899
5565.35 841
5566.05 890
5566.75 914
5567.46 906
5568.16 870
5568.86 823
5569.57 768
5570.27 728
5570.98 837
5571.68 882
5572.39 908
5573.09 869
5573.79 787
5574.50 889
5575.20 930
5575.91 832
5576.61 825
5577.32 824
5578.02 790
5578.73 852
5579.43 922
5580.14 837
5580.84 756
5581.55 749
5582.25 718
5582.96 808
5583.66 752
5584.37 833
5585.07 797
5585.78 723
5586.48 833
5587.19 794
5587.89 801
5588.60 758
5589.30 839
5590.01 832
5590.71 835
5591.42 762
5592.12 795
5592.83 743
5593.53 764
5594.24 850
5594.95 837
5595.65 780
5596.36 867
5597.06 886
5597.77 829
5598.48 938
5599.18 816
5599.89 756
5600.59 792
5601.30 734
5602.01 860
5602.71 807
5603.42 764
5604.12 772
5604.83 719
5605.54 724
5606.24 835
5606.95 823
5607.66 831
5608.36 764
5609.07 746
5609.78 699
5610.48 785
5611.19 776
5611.90 750
5612.60 722
5613.31 658
5614.02 791
5614.72 795
5615.43 735
5616.14 804
5616.85 778
5617.55 788
5618.26 822
5618.97 846
5619.67 765
5620.38 816
5621.09 755
5621.80 784
5622.50 830
5623.21 778
5623.92 773
5624.63 731
5625.33 746
5626.04 761
5626.75 785
5627.46 814
5628.16 846
5628.87 810
5629.58 884
5630.29 867
5631.00 866
5631.70 837
5632.41 874
5633.12 842
5633.83 857
5634.54 823
5635.24 798
5635.95 848
5636.66 787
5637.37 894
5638.08 825
5638.79 811
5639.50 886
5640.20 959
5640.91 1025
5641.62 961
5642.33 900
5643.04 973
5643.75 905
5644.46 892
5645.17 870
5645.87 835
5646.58 757
5647.29 836
5648.00 855
5648.71 862
5649.42 813
5650.13 867
5650.84 868
5651.55 764
5652.26 830
5652.97 833
5653.67 882
5654.38 909
5655.09 995
5655.80 973
5656.51 1007
5657.22 1143
5657.93 1123
5658.64 1140
5659.35 1198
5660.06 1147
5660.77 1194
5661.48 1104
5662.19 1056
5662.90 1012
5663.61 967
5664.32 948
5665.03 906
5665.74 962
5666.45 807
5667.16 795
5667.87 841
5668.58 876
5669.29 892
5670.00 816
5670.71 778
5671.42 784
5672.14 787
5672.85 800
5673.56 735
5674.27 791
5674.98 763
5675.69 756
5676.40 726
5677.11 795
5677.82 821
5678.53 850
5679.24 772
5679.95 806
5680.67 788
5681.38 782
5682.09 815
5682.80 807
5683.51 823
5684.22 768
5684.93 728
5685.64 807
5686.36 804
5687.07 807
5687.78 919
5688.49 665
5689.20 778
5689.91 804
5690.63 714
5691.34 751
5692.05 753
5692.76 726
5693.47 704
5694.18 778
5694.90 738
5695.61 730
5696.32 778
5697.03 796
5697.75 722
5698.46 698
5699.17 737
5699.88 801
5700.59 744
5701.31 719
5702.02 750
5702.73 808
5703.44 746
5704.16 729
5704.87 666
5705.58 688
5706.29 756
5707.01 685
5707.72 740
5708.43 693
5709.15 701
5709.86 726
5710.57 785
5711.28 725
5712.00 720
5712.71 752
5713.42 712
5714.14 694
5714.85 743
5715.56 689
5716.28 741
5716.99 715
5717.70 680
5718.42 706
5719.13 713
5719.84 712
5720.56 668
5721.27 705
5721.99 682
5722.70 649
5723.41 721
5724.13 657
5724.84 741
5725.55 769
5726.27 745
5726.98 803
5727.70 786
5728.41 771
5729.12 784
5729.84 762
5730.55 784
5731.27 829
5731.98 792
5732.70 759
5733.41 814
5734.13 760
5734.84 733
5735.55 765
5736.27 748
5736.98 737
5737.70 665
5738.41 729
5739.13 798
5739.84 796
5740.56 751
5741.27 706
5741.99 628
5742.70 707
5743.42 669
5744.13 714
5744.85 720
5745.56 668
5746.28 686
5746.99 704
5747.71 694
5748.42 712
5749.14 748
5749.85 683
5750.57 679
5751.29 688
5752.00 755
5752.72 771
5753.43 753
5754.15 711
5754.86 656
5755.58 643
5756.30 677
5757.01 698
5757.73 614
5758.44 809
5759.16 765
5759.87 688
5760.59 774
5761.31 661
5762.02 616
5762.74 692
5763.46 683
5764.17 682
5764.89 702
5765.60 775
5766.32 721
5767.04 659
5767.75 691
5768.47 723
5769.19 686
5769.90 757
5770.62 808
5771.34 791
5772.05 720
5772.77 800
5773.49 678
5774.21 640
5774.92 715
5775.64 702
5776.36 697
5777.07 723
5777.79 707
5778.51 751
5779.23 707
5779.94 674
5780.66 727
5781.38 722
5782.09 708
5782.81 742
5783.53 673
5784.25 706
5784.96 682
5785.68 694
5786.40 776
5787.12 773
5787.84 750
5788.55 783
5789.27 794
5789.99 750
5790.71 695
5791.43 792
5792.14 679
5792.86 750
5793.58 698
5794.30 774
5795.02 762
5795.73 797
5796.45 819
5797.17 765
5797.89 846
5798.61 886
5799.33 927
5800.05 1055
5800.76 1218
5801.48 1282
5802.20 1373
5802.92 1466
5803.64 1445
5804.36 1695
5805.08 1715
5805.80 1408
5806.51 1294
5807.23 1228
5807.95 1066
5808.67 989
5809.39 937
5810.11 845
5810.83 830
5811.55 869
5812.27 937
5812.99 973
5813.71 975
5814.43 916
5815.14 878
5815.86 949
5816.58 977
5817.30 898
5818.02 943
5818.74 942
5819.46 930
5820.18 952
5820.90 974
5821.62 904
5822.34 872
5823.06 826
5823.78 893
5824.50 882
5825.22 833
5825.94 865
5826.66 800
5827.38 807
5828.10 823
5828.82 834
5829.54 782
5830.26 854
5830.98 762
5831.71 783
5832.43 712
5833.15 746
5833.87 897
5834.59 799
5835.31 744
5836.03 846
5836.75 801
5837.47 744
5838.19 716
5838.91 783
5839.63 861
5840.36 769
5841.08 810
5841.80 838
5842.52 809
5843.24 814
5843.96 798
5844.68 786
5845.40 859
5846.13 791
5846.85 801
5847.57 804
5848.29 802
5849.01 810
5849.73 812
5850.45 772
5851.18 850
5851.90 861
5852.62 834
5853.34 772
5854.06 700
5854.79 754
5855.51 833
5856.23 846
5856.95 784
5857.67 703
5858.40 796
5859.12 723
5859.84 697
5860.56 829
5861.28 792
5862.01 772
5862.73 795
5863.45 769
5864.17 791
5864.90 760
5865.62 773
5866.34 797
5867.07 772
5867.79 772
5868.51 810
5869.23 783
5869.96 860
5870.68 905
5871.40 869
5872.13 888
5872.85 908
5873.57 897
5874.29 843
5875.02 808
5875.74 806
5876.46 784
5877.19 788
5877.91 754
5878.63 728
5879.36 773
5880.08 787
5880.81 813
5881.53 844
5882.25 873
5882.98 760
5883.70 862
5884.42 893
5885.15 871
5885.87 902
5886.60 829
5887.32 917
5888.04 794
5888.77 845
5889.49 787
5890.22 756
5890.94 693
5891.66 753
5892.39 795
5893.11 829
5893.84 813
5894.56 759
5895.29 761
5896.01 733
5896.73 694
5897.46 782
5898.18 796
5898.91 715
5899.63 801
5900.36 770
5901.08 683
5901.81 730
5902.53 757
5903.26 815
5903.98 900
5904.71 865
5905.43 846
5906.16 886
5906.88 863
5907.61 763
5908.33 771
5909.06 801
5909.78 828
5910.51 945
5911.23 821
5911.96 860
5912.69 848
5913.41 752
5914.14 744
5914.86 798
5915.59 842
5916.31 858
5917.04 903
5917.77 864
5918.49 924
5919.22 818
5919.94 844
5920.67 876
5921.39 926
5922.12 949
5922.85 888
5923.57 842
5924.30 882
5925.03 906
5925.75 887
5926.48 824
5927.20 888
5927.93 822
5928.66 870
5929.38 961
5930.11 872
5930.84 924
5931.56 958
5932.29 931
5933.02 951
5933.74 986
5934.47 947
5935.20 946
5935.93 969
5936.65 1017
5937.38 1109
5938.11 1135
5938.83 1154
5939.56 1025
5940.29 1047
5941.02 1114
5941.74 1110
5942.47 1107
5943.20 1082
5943.92 1105
5944.65 1079
5945.38 1154
5946.11 1154
5946.83 1316
5947.56 1300
5948.29 1262
5949.02 1235
5949.75 1473
5950.47 1476
5951.20 1558
5951.93 1644
5952.66 1730
5953.39 1710
5954.11 1734
5954.84 1720
5955.57 1616
5956.30 1536
5957.03 1594
5957.75 1611
5958.48 1596
5959.21 1540
5959.94 1552
5960.67 1618
5961.40 1694
5962.12 1583
5962.85 1741
5963.58 1743
5964.31 1868
5965.04 2121
5965.77 2431
5966.50 2411
5967.23 2660
5967.95 2797
5968.68 2702
5969.41 2560
5970.14 2521
5970.87 2478
5971.60 2366
5972.33 2172
5973.06 1977
5973.79 1893
5974.52 1852
5975.25 1880
5975.98 1793
5976.71 1805
5977.43 1826
5978.16 1953
5978.89 1919
5979.62 1961
5980.35 2021
5981.08 1964
5981.81 2018
5982.54 2311
5983.27 2263
5984.00 2174
5984.73 2293
5985.46 2214
5986.19 2223
5986.92 2275
5987.65 2156
5988.38 2218
5989.11 2127
5989.84 2005
5990.57 2068
5991.30 2197
5992.03 2144
5992.76 2112
5993.49 2143
5994.22 2056
5994.96 2163
5995.69 2178
5996.42 2262
5997.15 2262
5997.88 2281
5998.61 2493
5999.34 2381
6000.07 2241
6000.80 2335
6001.53 2397
6002.26 2366
6002.99 2293
6003.73 2252
6004.46 2329
6005.19 2137
6005.92 2170
6006.65 2296
6007.38 2597
6008.11 2661
6008.84 2855
6009.58 3218
6010.31 3604
6011.04 3988
6011.77 4505
6012.50 5301
6013.23 5741
6013.97 6378
6014.70 6796
6015.43 6967
6016.16 7045
6016.89 6630
6017.62 6202
6018.36 5685
6019.09 5039
6019.82 4237
6020.55 3707
6021.29 3308
6022.02 2793
6022.75 2519
6023.48 2434
6024.21 2233
6024.95 2085
6025.68 2099
6026.41 1955
6027.14 1898
6027.88 1974
6028.61 1933
6029.34 1941
6030.07 1851
6030.81 1730
6031.54 1721
6032.27 1776
6033.01 1677
6033.74 1668
6034.47 1767
6035.20 1777
6035.94 1727
6036.67 1866
6037.40 1749
6038.14 1713
6038.87 1828
6039.60 1786
6040.34 1845
6041.07 1784
6041.80 1740
6042.54 1920
6043.27 1955
6044.00 1920
6044.74 1909
6045.47 1924
6046.21 1994
6046.94 2016
6047.67 2030
6048.41 2155
6049.14 2179
6049.87 2427
6050.61 2470
6051.34 2705
6052.08 2905
6052.81 3041
6053.54 3352
6054.28 3492
6055.01 3470
6055.75 3315
6056.48 3090
6057.22 2926
6057.95 2463
6058.68 2308
6059.42 2209
6060.15 2208
6060.89 2142
6061.62 1990
6062.36 2018
6063.09 1959
6063.83 1867
6064.56 1802
6065.30 1776
6066.03 1825
6066.77 1882
6067.50 1768
6068.24 1795
6068.97 1847
6069.71 1796
6070.44 1747
6071.18 1696
6071.91 1796
6072.65 1907
6073.38 1830
6074.12 1749
6074.85 1667
6075.59 1642
6076.32 1602
6077.06 1512
6077.80 1534
6078.53 1644
6079.27 1590
6080.00 1484
6080.74 1434
6081.47 1468
6082.21 1524
6082.95 1395
6083.68 1422
6084.42 1544
6085.15 1476
6085.89 1430
6086.63 1392
6087.36 1348
6088.10 1298
6088.83 1313
6089.57 1423
6090.31 1393
6091.04 1350
6091.78 1394
6092.52 1518
6093.25 1465
6093.99 1503
6094.73 1506
6095.46 1410
6096.20 1417
6096.94 1332
6097.67 1304
6098.41 1293
6099.15 1312
6099.88 1340
6100.62 1241
6101.36 1198
6102.10 1265
6102.83 1263
6103.57 1276
6104.31 1262
6105.04 1241
6105.78 1297
6106.52 1345
6107.26 1220
6107.99 1150
6108.73 1126
6109.47 1267
6110.21 1305
6110.94 1280
6111.68 1222
6112.42 1156
6113.16 1224
6113.89 1213
6114.63 1236
6115.37 1330
6116.11 1355
6116.85 1332
6117.58 1312
6118.32 1203
6119.06 1170
6119.80 1192
6120.54 1216
6121.27 1290
6122.01 1252
6122.75 1319
6123.49 1286
6124.23 1289
6124.97 1237
6125.70 1249
6126.44 1322
6127.18 1425
6127.92 1321
6128.66 1281
6129.40 1284
6130.14 1339
6130.88 1306
6131.61 1220
6132.35 1245
6133.09 1321
6133.83 1348
6134.57 1342
6135.31 1309
6136.05 1338
6136.79 1290
6137.53 1262
6138.27 1245
6139.01 1258
6139.74 1303
6140.48 1351
6141.22 1262
6141.96 1301
6142.70 1230
6143.44 1251
6144.18 1365
6144.92 1373
6145.66 1354
6146.40 1295
6147.14 1239
6147.88 1336
6148.62 1344
6149.36 1303
6150.10 1282
6150.84 1332
6151.58 1320
6152.32 1342
6153.06 1240
6153.80 1301
6154.54 1246
6155.28 1365
6156.02 1348
6156.76 1392
6157.50 1382
6158.24 1358
6158.98 1417
6159.72 1476
6160.46 1486
6161.21 1382
6161.95 1454
6162.69 1454
6163.43 1460
6164.17 1562
6164.91 1637
6165.65 1563
6166.39 1641
6167.13 1853
6167.87 1795
6168.61 1947
6169.36 1883
6170.10 1958
6170.84 1959
6171.58 1899
6172.32 1852
6173.06 1895
6173.80 1831
6174.54 1810
6175.29 1622
6176.03 1687
6176.77 1712
6177.51 1690
6178.25 1567
6178.99 1743
6179.74 1704
6180.48 1799
6181.22 1760
6181.96 1730
6182.70 1819
6183.45 1788
6184.19 1754
6184.93 1772
6185.67 1805
6186.41 1844
6187.16 1876
6187.90 1857
6188.64 1864
6189.38 1881
6190.12 1907
6190.87 1942
6191.61 1921
6192.35 1994
6193.09 2107
6193.84 2240
6194.58 2350
6195.32 2284
6196.07 2211
6196.81 2333
6197.55 2443
6198.29 2196
6199.04 2147
6199.78 2272
6200.52 2214
6201.27 2122
6202.01 2191
6202.75 2342
6203.50 2543
6204.24 2711
6204.98 3094
6205.73 3713
6206.47 4485
6207.21 5712
6207.96 6895
6208.70 8293
6209.44 9429
6210.19 10226
6210.93 11027
6211.67 11248
6212.42 10349
6213.16 9671
6213.90 8560
6214.65 7230
6215.39 6045
6216.14 5043
6216.88 4164
6217.62 3592
6218.37 3212
6219.11 2818
6219.86 2518
6220.60 2394
6221.35 2378
6222.09 2228
6222.83 2183
6223.58 2119
6224.32 2282
6225.07 2362
6225.81 2209
6226.56 2207
6227.30 2350
6228.05 2163
6228.79 1993
6229.53 1997
6230.28 1945
6231.02 1830
6231.77 1702
6232.51 1608
6233.26 1681
6234.00 1671
6234.75 1688
6235.49 1697
6236.24 1674
6236.98 1864
6237.73 2009
6238.48 2120
6239.22 2436
6239.97 2585
6240.71 2595
6241.46 2657
6242.20 2675
6242.95 2521
6243.69 2252
6244.44 2278
6245.18 2178
6245.93 2212
6246.68 2124
6247.42 2217
6248.17 2166
6248.91 2226
6249.66 2288
6250.41 2091
6251.15 2105
6251.90 1947
6252.64 2026
6253.39 1909
6254.14 1882
6254.88 1886
6255.63 1891
6256.38 1904
6257.12 1827
6257.87 1825
6258.61 1782
6259.36 1636
6260.11 1728
6260.85 1777
6261.60 1644
6262.35 1584
6263.09 1572
6263.84 1670
6264.59 1577
6265.34 1622
6266.08 1560
6266.83 1635
6267.58 1632
6268.32 1595
6269.07 1548
6269.82 1562
6270.56 1444
6271.31 1511
6272.06 1553
6272.81 1507
6273.55 1451
6274.30 1467
6275.05 1499
6275.80 1556
6276.54 1526
6277.29 1520
6278.04 1560
6278.79 1656
6279.53 1644
6280.28 1580
6281.03 1582
6281.78 1595
6282.53 1511
6283.27 1545
6284.02 1573
6284.77 1498
6285.52 1370
6286.27 1414
6287.01 1423
6287.76 1280
6288.51 1307
6289.26 1378
6290.01 1322
6290.76 1339
6291.50 1294
6292.25 1271
6293.00 1254
6293.75 1250
6294.50 1299
6295.25 1258
6296.00 1276
6296.74 1311
6297.49 1209
6298.24 1209
6298.99 1262
6299.74 1194
6300.49 1135
6301.24 1179
6301.99 1198
6302.74 1128
6303.49 1150
6304.23 1196
6304.98 1119
6305.73 1199
6306.48 1150
6307.23 1180
6307.98 1211
6308.73 1165
6309.48 1219
6310.23 1270
6310.98 1294
6311.73 1225
6312.48 1277
6313.23 1286
6313.98 1250
6314.73 1263
6315.48 1239
6316.23 1325
6316.98 1281
6317.73 1329
6318.48 1294
6319.23 1306
6319.98 1309
6320.73 1203
6321.48 1234
6322.23 1213
6322.98 1194
6323.73 1138
6324.48 1125
6325.23 1075
6325.98 1122
6326.73 1091
6327.48 1042
6328.23 1043
6328.98 1005
6329.73 1015
6330.49 1000
6331.24 1167
6331.99 1073
6332.74 1058
6333.49 997
6334.24 988
6334.99 1029
6335.74 993
6336.49 1017
6337.24 1012
6338.00 970
6338.75 1011
6339.50 1033
6340.25 1112
6341.00 1011
6341.75 987
6342.50 975
6343.25 924
6344.01 1045
6344.76 1047
6345.51 969
6346.26 1024
6347.01 987
6347.77 1001
6348.52 1049
6349.27 1043
6350.02 1044
6350.77 1153
6351.52 1142
6352.28 1208
6353.03 1098
6353.78 1156
6354.53 1266
6355.29 1251
6356.04 1270
6356.79 1273
6357.54 1148
6358.29 1167
6359.05 1110
6359.80 1095
6360.55 1056
6361.30 1075
6362.06 1114
6362.81 1134
6363.56 1065
6364.32 945
6365.07 1012
6365.82 992
6366.57 1083
6367.33 1093
6368.08 1006
6368.83 1058
6369.59 1171
6370.34 1087
6371.09 1086
6371.85 990
6372.60 998
6373.35 1060
6374.11 1045
6374.86 1023
6375.61 994
6376.37 933
6377.12 1013
6377.87 1031
6378.63 978
6379.38 958
6380.13 937
6380.89 1020
6381.64 979
6382.40 932
6383.15 967
6383.90 1048
6384.66 1036
6385.41 1051
6386.17 974
6386.92 999
6387.67 985
6388.43 971
6389.18 920
6389.94 976
6390.69 997
6391.45 976
6392.20 976
6392.95 964
6393.71 1017
6394.46 926
6395.22 960
6395.97 963
6396.73 970
6397.48 945
6398.24 894
6398.99 899
6399.75 996
6400.50 999
6401.26 902
6402.01 847
6402.77 910
6403.52 1061
6404.28 977
6405.03 1062
6405.79 1104
6406.54 983
6407.30 1000
6408.05 1056
6408.81 1040
6409.56 1105
6410.32 1159
6411.08 1169
6411.83 1122
6412.59 1169
6413.34 1074
6414.10 1020
6414.85 1038
6415.61 875
6416.37 929
6417.12 962
6417.88 1033
6418.63 961
6419.39 966
6420.15 926
6420.90 893
6421.66 1013
6422.41 891
6423.17 944
6423.93 974
6424.68 906
6425.44 917
6426.20 936
6426.95 953
6427.71 941
6428.47 935
6429.22 886
6429.98 846
6430.73 870
6431.49 904
6432.25 967
6433.01 982
6433.76 900
6434.52 917
6435.28 886
6436.03 895
6436.79 880
6437.55 957
6438.30 908
6439.06 977
6439.82 999
6440.58 943
6441.33 959
6442.09 921
6442.85 901
6443.61 930
6444.36 924
6445.12 940
6445.88 916
6446.64 939
6447.39 973
6448.15 901
6448.91 914
6449.67 931
6450.42 972
6451.18 991
6451.94 974
6452.70 1002
6453.46 922
6454.21 941
6454.97 985
6455.73 1069
6456.49 1036
6457.25 979
6458.01 1047
6458.76 1001
6459.52 984
6460.28 970
6461.04 1038
6461.80 1034
6462.56 1028
6463.32 988
6464.07 1013
6464.83 986
6465.59 1108
6466.35 1078
6467.11 1087
6467.87 1031
6468.63 1020
6469.39 1084
6470.15 1092
6470.90 1085
6471.66 1077
6472.42 1099
6473.18 1225
6473.94 1162
6474.70 1191
6475.46 1130
6476.22 1083
6476.98 1138
6477.74 1220
6478.50 1177
6479.26 1170
6480.02 1081
6480.78 1140
6481.54 1127
6482.30 1197
6483.06 1239
6483.82 1241
6484.58 1273
6485.34 1234
6486.10 1326
6486.86 1300
6487.62 1274
6488.38 1300
6489.14 1342
6489.90 1316
6490.66 1353
6491.42 1521
6492.18 1512
6492.94 1481
6493.70 1496
6494.46 1518
6495.22 1632
6495.98 1705
6496.74 1734
6497.50 1698
6498.26 1629
6499.02 1645
6499.78 1759
6500.54 1672
6501.30 1571
6502.06 1582
6502.83 1482
6503.59 1623
6504.35 1758
6505.11 1729
6505.87 1740
6506.63 1747
6507.39 1817
6508.15 1682
6508.91 1787
6509.68 1832
6510.44 1772
6511.20 1898
6511.96 1928
6512.72 1903
6513.48 1929
6514.25 2062
6515.01 2016
6515.77 2039
6516.53 1958
6517.29 1929
6518.05 2008
6518.82 2120
6519.58 2125
6520.34 2278
6521.10 2205
6521.86 2201
6522.63 2556
6523.39 2558
6524.15 2596
6524.91 2927
6525.67 3069
6526.44 3292
6527.20 3644
6527.96 3886
6528.72 4201
6529.49 4363
6530.25 4385
6531.01 4397
6531.77 4324
6532.54 4481
6533.30 4843
6534.06 5115
6534.83 5935
6535.59 6900
6536.35 8034
6537.11 8859
6537.88 9545
6538.64 9423
6539.40 9301
6540.17 8671
6540.93 7876
6541.69 6832
6542.46 5631
6543.22 4624
6543.98 3910
6544.75 3185
6545.51 2735
6546.27 2598
6547.04 2331
6547.80 2113
6548.56 1928
6549.33 1920
6550.09 1892
6550.86 1795
6551.62 1793
6552.38 1729
6553.15 1907
6553.91 1873
6554.67 1764
6555.44 1690
6556.20 1573
6556.97 1652
6557.73 1665
6558.50 1677
6559.26 1583
6560.02 1578
6560.79 1647
6561.55 1659
6562.32 1726
6563.08 1851
6563.85 1971
6564.61 2026
6565.37 2010
6566.14 2089
6566.90 2002
6567.67 2020
6568.43 2049
6569.20 2021
6569.96 2070
6570.73 1918
6571.49 1921
6572.26 2058
6573.02 2220
6573.79 2259
6574.55 2368
6575.32 2470
6576.08 2534
6576.85 2550
6577.61 2580
6578.38 2613
6579.15 2447
6579.91 2368
6580.68 2294
6581.44 2285
6582.21 2120
6582.97 2033
6583.74 1942
6584.50 1996
6585.27 2155
6586.04 2073
6586.80 2028
6587.57 1899
6588.33 1974
6589.10 2092
6589.87 2127
6590.63 2133
6591.40 2249
6592.16 2507
6592.93 2659
6593.70 2868
6594.46 3142
6595.23 3252
6596.00 3329
6596.76 3223
6597.53 3337
6598.30 3169
6599.06 2925
6599.83 2944
6600.59 2663
6601.36 2451
6602.13 2378
6602.90 2318
6603.66 2192
6604.43 2055
6605.20 2031
6605.96 2062
6606.73 1984
6607.50 2030
6608.26 2245
6609.03 2295
6609.80 2235
6610.57 2179
6611.33 2315
6612.10 2368
6612.87 2311
6613.64 2229
6614.40 2204
6615.17 2040
6615.94 1876
6616.71 1786
6617.47 1763
6618.24 1647
6619.01 1627
6619.78 1609
6620.54 1610
6621.31 1535
6622.08 1588
6622.85 1620
6623.62 1515
6624.38 1512
6625.15 1547
6625.92 1546
6626.69 1650
6627.46 1490
6628.22 1454
6628.99 1567
6629.76 1530
6630.53 1613
6631.30 1632
6632.07 1763
6632.83 1915
6633.60 2008
6634.37 2106
6635.14 2155
6635.91 2285
6636.68 2326
6637.45 2210
6638.22 2162
6638.98 2003
6639.75 1945
6640.52 1884
6641.29 1759
6642.06 1770
6642.83 1767
6643.60 1633
6644.37 1631
6645.14 1555
6645.91 1495
6646.68 1535
6647.45 1531
6648.22 1545
6648.98 1567
6649.75 1499
6650.52 1541
6651.29 1661
6652.06 1621
6652.83 1579
6653.60 1521
6654.37 1658
6655.14 1722
6655.91 1524
6656.68 1693
6657.45 1727
6658.22 1663
6658.99 1556
6659.76 1614
6660.53 1527
6661.30 1474
6662.07 1498
6662.84 1606
6663.61 1416
6664.38 1425
6665.15 1438
6665.92 1501
6666.69 1516
6667.47 1303
6668.24 1390
6669.01 1495
6669.78 1434
6670.55 1516
6671.32 1569
6672.09 1629
6672.86 1627
6673.63 1496
6674.40 1580
6675.17 1588
6675.94 1556
6676.72 1483
6677.49 1502
6678.26 1535
6679.03 1506
6679.80 1488
6680.57 1690
6681.34 1632
6682.11 1727
6682.89 1875
6683.66 1896
6684.43 1927
6685.20 1946
6685.97 2178
6686.74 2069
6687.51 1979
6688.29 1955
6689.06 1903
6689.83 1852
6690.60 1728
6691.37 1658
6692.15 1619
6692.92 1461
6693.69 1464
6694.46 1462
6695.23 1463
6696.01 1383
6696.78 1467
6697.55 1425
6698.32 1360
6699.10 1425
6699.87 1386
6700.64 1404
6701.41 1402
6702.19 1402
6702.96 1441
6703.73 1411
6704.50 1369
6705.28 1333
6706.05 1461
6706.82 1366
6707.59 1385
6708.37 1475
6709.14 1465
6709.91 1470
6710.69 1357
6711.46 1370
6712.23 1341
6713.01 1328
6713.78 1268
6714.55 1288
6715.33 1248
6716.10 1302
6716.87 1329
6717.65 1252
6718.42 1292
6719.19 1271
6719.97 1272
6720.74 1293
6721.51 1337
6722.29 1342
6723.06 1310
6723.84 1286
6724.61 1223
6725.38 1293
6726.16 1282
6726.93 1279
6727.70 1237
6728.48 1258
6729.25 1313
6730.03 1285
6730.80 1248
6731.58 1278
6732.35 1320
6733.12 1349
6733.90 1355
6734.67 1356
6735.45 1306
6736.22 1317
6737.00 1453
6737.77 1510
6738.55 1468
6739.32 1375
6740.10 1485
6740.87 1411
6741.65 1520
6742.42 1523
6743.19 1413
6743.97 1523
6744.74 1425
6745.52 1520
6746.29 1518
6747.07 1568
6747.85 1555
6748.62 1655
6749.40 1688
6750.17 1782
6750.95 1980
6751.72 2013
6752.50 2154
6753.27 2264
6754.05 2328
6754.82 2314
6755.60 2130
6756.38 1976
6757.15 2008
6757.93 1812
6758.70 1742
6759.48 1508
6760.25 1496
6761.03 1533
6761.81 1458
6762.58 1327
6763.36 1364
6764.13 1389
6764.91 1428
6765.69 1426
6766.46 1402
6767.24 1461
6768.02 1419
6768.79 1390
6769.57 1391
6770.35 1450
6771.12 1377
6771.90 1350
6772.67 1293
6773.45 1400
6774.23 1372
6775.00 1402
6775.78 1417
6776.56 1317
6777.34 1311
6778.11 1357
6778.89 1362
6779.67 1342
6780.44 1327
6781.22 1402
6782.00 1383
6782.77 1300
6783.55 1279
6784.33 1212
6785.11 1264
6785.88 1232
6786.66 1221
6787.44 1254
6788.22 1185
6788.99 1239
6789.77 1241
6790.55 1214
6791.33 1167
6792.10 1191
6792.88 1172
6793.66 1187
6794.44 1182
6795.22 1161
6795.99 1117
6796.77 1185
6797.55 1173
6798.33 1151
6799.11 1193
6799.88 1121
6800.66 1166
6801.44 1215
6802.22 1261
6803.00 1233
6803.78 1423
6804.55 1459
6805.33 1460
6806.11 1521
6806.89 1455
6807.67 1293
6808.45 1353
6809.23 1328
6810.00 1351
6810.78 1240
6811.56 1275
6812.34 1236
6813.12 1283
6813.90 1289
6814.68 1277
6815.46 1270
6816.24 1241
6817.02 1286
6817.79 1352
6818.57 1340
6819.35 1341
6820.13 1323
6820.91 1298
6821.69 1299
6822.47 1209
6823.25 1205
6824.03 1235
6824.81 1291
6825.59 1294
6826.37 1186
6827.15 1271
6827.93 1254
6828.71 1227
6829.49 1216
6830.27 1225
6831.05 1131
6831.83 1118
6832.61 1171
6833.39 1192
6834.17 1188
6834.95 1217
6835.73 1190
6836.51 1191
6837.29 1181
6838.07 1176
6838.85 1155
6839.63 1144
6840.41 1151
6841.19 1091
6841.97 1127
6842.75 1128
6843.53 1128
6844.31 1076
6845.09 1079
6845.88 1099
6846.66 1151
6847.44 1195
6848.22 1402
6849.00 1534
6849.78 1564
6850.56 1752
6851.34 1837
6852.12 1882
6852.91 1918
6853.69 2033
6854.47 1982
6855.25 2016
6856.03 1821
6856.81 1654
6857.59 1482
6858.37 1367
6859.16 1310
6859.94 1218
6860.72 1202
6861.50 1180
6862.28 1323
6863.06 1193
6863.85 1161
6864.63 1356
6865.41 1320
6866.19 1307
6866.97 1438
6867.76 1369
6868.54 1367
6869.32 1404
6870.10 1443
6870.89 1404
6871.67 1398
6872.45 1413
6873.23 1410
6874.01 1394
6874.80 1275
6875.58 1353
6876.36 1351
6877.14 1345
6877.93 1508
6878.71 1518
6879.49 1453
6880.28 1555
6881.06 1613
6881.84 1598
6882.62 1548
6883.41 1636
6884.19 1744
6884.97 1814
6885.76 1951
6886.54 2221
6887.32 2510
6888.11 2906
6888.89 3251
6889.67 3228
6890.46 3196
6891.24 3009
6892.02 2779
6892.81 2554
6893.59 2285
6894.37 2084
6895.16 1948
6895.94 1812
6896.72 1721
6897.51 1665
6898.29 1623
6899.08 1556
6899.86 1558
6900.64 1507
6901.43 1675
6902.21 1585
6903.00 1581
6903.78 1621
6904.56 1645
6905.35 1685
6906.13 1710
6906.92 1667
6907.70 1775
6908.49 1625
6909.27 1579
6910.05 1615
6910.84 1596
6911.62 1513
6912.41 1444
6913.19 1431
6913.98 1415
6914.76 1409
6915.55 1486
6916.33 1433
6917.12 1378
6917.90 1319
6918.69 1413
6919.47 1420
6920.26 1386
6921.04 1389
6921.83 1366
6922.61 1294
6923.40 1314
6924.18 1242
6924.97 1321
6925.75 1302
6926.54 1460
6927.32 1449
6928.11 1387
6928.89 1496
6929.68 1523
6930.47 1503
6931.25 1426
6932.04 1415
6932.82 1529
6933.61 1562
6934.39 1569
6935.18 1588
6935.97 1608
6936.75 1673
6937.54 1698
6938.32 1545
6939.11 1503
6939.90 1443
6940.68 1587
6941.47 1722
6942.26 1701
6943.04 1811
6943.83 1858
6944.61 1834
6945.40 1977
6946.19 2071
6946.97 2082
6947.76 2149
6948.55 2094
6949.33 2165
6950.12 2233
6950.91 2158
6951.69 2142
6952.48 1964
6953.27 2014
6954.06 1877
6954.84 1867
6955.63 1759
6956.42 1878
6957.20 1828
6957.99 1776
6958.78 1808
6959.57 1751
6960.35 1793
6961.14 1816
6961.93 1746
6962.72 1805
6963.50 1745
6964.29 1786
6965.08 1881
6965.87 1840
6966.65 1922
6967.44 1987
6968.23 2117
6969.02 2052
6969.80 2195
6970.59 2421
6971.38 2445
6972.17 2531
6972.96 2446
6973.74 2329
6974.53 2319
6975.32 2380
6976.11 2342
6976.90 2330
6977.69 2360
6978.47 2369
6979.26 2477
6980.05 2570
6980.84 2641
6981.63 3099
6982.42 3771
6983.20 4464
6983.99 5453
6984.78 6617
6985.57 7880
6986.36 9045
6987.15 9702
6987.94 9881
6988.73 9582
6989.52 9087
6990.30 7999
6991.09 6985
6991.88 5906
6992.67 4922
6993.46 3949
6994.25 3368
6995.04 2855
6995.83 2496
6996.62 2359
6997.41 2080
6998.20 2044
6998.99 2027
6999.78 1947
7000.57 1908
7001.36 1912
7002.15 1913
7002.94 1871
7003.72 1883
7004.51 1925
7005.30 1908
7006.09 1824
7006.88 1677
7007.67 1564
7008.46 1583
7009.25 1555
7010.04 1571
7010.83 1610
7011.63 1564
7012.42 1618
7013.21 1547
7014.00 1647
7014.79 1623
7015.58 1682
7016.37 1713
7017.16 1683
7017.95 1600
7018.74 1659
7019.53 1526
7020.32 1610
7021.11 1759
7021.90 1736
7022.69 1886
7023.48 2045
7024.27 2117
7025.07 2183
7025.86 2066
7026.65 2098
7027.44 2236
7028.23 2078
7029.02 2077
7029.81 1771
7030.60 1804
7031.40 1644
7032.19 1546
7032.98 1558
7033.77 1601
7034.56 1582
7035.35 1509
7036.14 1545
7036.94 1647
7037.73 1604
7038.52 1663
7039.31 1669
7040.10 1685
7040.89 1845
7041.69 1782
7042.48 1794
7043.27 1811
7044.06 1823
7044.86 1882
7045.65 1922
7046.44 2180
7047.23 2175
7048.02 2232
7048.82 2475
7049.61 2629
7050.40 2892
7051.19 3082
7051.99 3134
7052.78 2933
7053.57 2728
7054.36 2482
7055.16 2245
7055.95 2073
7056.74 1956
7057.53 1912
7058.33 1766
7059.12 1786
7059.91 1688
7060.71 1748
7061.50 1769
7062.29 1757
7063.09 1771
7063.88 1897
7064.67 1909
7065.47 1882
7066.26 1768
7067.05 1715
7067.85 1801
7068.64 1828
7069.43 1733
7070.23 1609
7071.02 1618
7071.81 1721
7072.61 1734
7073.40 1517
7074.19 1444
7074.99 1499
7075.78 1507
7076.58 1453
7077.37 1435
7078.16 1418
7078.96 1362
7079.75 1400
7080.55 1381
7081.34 1437
7082.13 1407
7082.93 1452
7083.72 1444
7084.52 1415
7085.31 1406
7086.11 1428
7086.90 1355
7087.70 1484
7088.49 1339
7089.28 1382
7090.08 1267
7090.87 1284
7091.67 1380
7092.46 1240
7093.26 1227
7094.05 1237
7094.85 1273
7095.64 1251
7096.44 1179
7097.23 1177
7098.03 1129
7098.82 1146
7099.62 1228
7100.41 1238
7101.21 1113
7102.00 1171
7102.80 1271
7103.59 1171
7104.39 1221
7105.19 1204
7105.98 1163
7106.78 1160
7107.57 1025
7108.37 1066
7109.16 1124
7109.96 1100
7110.76 1050
7111.55 1102
7112.35 1175
7113.14 1106
7113.94 1063
7114.74 1034
7115.53 1049
7116.33 1076
7117.12 1009
7117.92 1065
7118.72 1097
7119.51 1025
7120.31 979
7121.11 1009
7121.90 1119
7122.70 1134
7123.49 1043
7124.29 1130
7125.09 1113
7125.88 1082
7126.68 1036
7127.48 978
7128.27 975
7129.07 920
7129.87 977
7130.67 1115
7131.46 1117
7132.26 1093
7133.06 995
7133.85 1094
7134.65 1054
7135.45 1104
7136.24 1088
7137.04 1110
7137.84 1046
7138.64 917
7139.43 970
7140.23 940
7141.03 959
7141.83 932
7142.62 953
7143.42 998
7144.22 968
7145.02 918
7145.82 987
7146.61 882
7147.41 860
7148.21 984
7149.01 1021
7149.80 933
7150.60 929
7151.40 910
7152.20 815
7153.00 900
7153.80 913
7154.59 866
7155.39 891
7156.19 906
7156.99 926
7157.79 899
7158.59 953
7159.38 975
7160.18 940
7160.98 941
7161.78 893
7162.58 875
7163.38 893
7164.18 874
7164.98 825
7165.77 905
7166.57 881
7167.37 891
7168.17 923
7168.97 875
7169.77 930
7170.57 884
7171.37 825
7172.17 833
7172.97 914
7173.77 862
7174.56 809
7175.36 847
7176.16 888
7176.96 894
7177.76 865
7178.56 811
7179.36 862
7180.16 796
7180.96 835
7181.76 879
7182.56 887
7183.36 875
7184.16 830
7184.96 831
7185.76 807
7186.56 850
7187.36 884
7188.16 849
7188.96 798
7189.76 796
7190.56 888
7191.36 835
7192.16 775
7192.96 873
7193.76 824
7194.56 810
7195.36 831
7196.17 834
7196.97 728
7197.77 757
7198.57 818
7199.37 821
7200.17 802
7200.97 854
7201.77 794
7202.57 778
7203.37 821
7204.17 814
7204.97 876
7205.78 823
7206.58 772
7207.38 754
7208.18 752
7208.98 812
7209.78 806
7210.58 747
7211.38 815
7212.19 848
7212.99 852
7213.79 865
7214.59 845
7215.39 850
7216.19 847
7217.00 835
7217.80 883
7218.60 871
7219.40 874
7220.20 867
7221.01 826
7221.81 856
7222.61 822
7223.41 867
7224.21 862
7225.02 896
7225.82 930
7226.62 888
7227.42 867
7228.23 844
7229.03 835
7229.83 891
7230.63 756
7231.44 816
7232.24 854
7233.04 783
7233.84 815
7234.65 884
7235.45 831
7236.25 787
7237.05 839
7237.86 881
7238.66 880
7239.46 854
7240.27 871
7241.07 833
7241.87 922
7242.68 878
7243.48 877
7244.28 907
7245.09 894
7245.89 896
7246.69 852
7247.50 849
7248.30 833
7249.10 879
7249.91 800
7250.71 832
7251.51 846
7252.32 860
7253.12 806
7253.92 835
7254.73 771
7255.53 777
7256.34 838
7257.14 852
7257.94 842
7258.75 868
7259.55 842
7260.36 939
7261.16 1004
7261.97 1030
7262.77 1016
7263.57 1031
7264.38 961
7265.18 948
7265.99 938
7266.79 894
7267.60 901
7268.40 892
7269.21 925
7270.01 880
7270.82 844
7271.62 817
7272.42 849
7273.23 890
7274.03 890
7274.84 856
7275.64 894
7276.45 959
7277.25 1004
7278.06 969
7278.86 953
7279.67 982
7280.48 954
7281.28 1082
7282.09 1042
7282.89 1102
7283.70 1253
7284.50 1324
7285.31 1455
7286.11 1439
7286.92 1487
7287.72 1394
7288.53 1281
7289.34 1294
7290.14 1239
7290.95 1227
7291.75 1126
7292.56 997
7293.37 944
7294.17 924
7294.98 938
7295.78 974
7296.59 1012
7297.40 942
7298.20 960
7299.01 1019
7299.82 1018
7300.62 935
7301.43 971
7302.23 1007
7303.04 1020
7303.85 1028
7304.65 972
7305.46 1007
7306.27 984
7307.07 943
7307.88 1065
7308.69 990
7309.50 1070
7310.30 1158
7311.11 1211
7311.92 1228
7312.72 1144
7313.53 1109
7314.34 1200
7315.14 1291
7315.95 1267
7316.76 1508
7317.57 1671
7318.37 1868
7319.18 2208
7319.99 2266
7320.80 2285
7321.60 2166
7322.41 2077
7323.22 1922
7324.03 1704
7324.83 1606
7325.64 1497
7326.45 1345
7327.26 1357
7328.07 1387
7328.87 1279
7329.68 1210
7330.49 1118
7331.30 1210
7332.11 1190
7332.91 1107
7333.72 1129
7334.53 1147
7335.34 1142
7336.15 1086
7336.96 1108
7337.76 1088
7338.57 1195
7339.38 1152
7340.19 1183
7341.00 1212
7341.81 1227
7342.62 1123
7343.42 1101
7344.23 996
7345.04 1025
7345.85 1042
7346.66 997
7347.47 917
7348.28 884
7349.09 915
7349.90 914
7350.71 973
7351.51 986
7352.32 967
7353.13 998
7353.94 958
7354.75 925
7355.56 959
7356.37 912
7357.18 856
7357.99 964
7358.80 949
7359.61 920
7360.42 938
7361.23 954
7362.04 898
7362.85 881
7363.66 837
7364.47 904
7365.28 884
7366.09 894
7366.90 919
7367.71 901
7368.52 867
7369.33 918
7370.14 910
7370.95 839
7371.76 784
7372.57 819
7373.38 832
7374.19 840
7375.00 914
7375.81 819
7376.62 820
7377.43 829
7378.24 834
7379.05 836
7379.87 857
7380.68 846
7381.49 914
7382.30 929
7383.11 893
7383.92 896
7384.73 891
7385.54 871
7386.35 965
7387.16 898
7387.98 805
7388.79 828
7389.60 845
7390.41 798
7391.22 771
7392.03 758
7392.84 769
7393.66 780
7394.47 789
7395.28 779
7396.09 814
7396.90 820
7397.71 813
7398.53 774
7399.34 872
7400.15 760
7400.96 810
7401.77 832
7402.58 806
7403.40 809
7404.21 835
7405.02 802
7405.83 769
7406.65 835
7407.46 771
7408.27 757
7409.08 775
7409.89 804
7410.71 790
7411.52 770
7412.33 770
7413.15 710
7413.96 699
7414.77 764
7415.58 816
7416.40 811
7417.21 765
7418.02 731
7418.83 737
7419.65 734
7420.46 764
7421.27 718
7422.09 697
7422.90 775
7423.71 808
7424.53 779
7425.34 785
7426.15 803
7426.97 797
7427.78 781
7428.59 769
7429.41 782
7430.22 845
7431.03 906
7431.85 929
7432.66 918
7433.47 872
7434.29 847
7435.10 824
7435.92 782
7436.73 804
7437.54 818
7438.36 734
7439.17 773
7439.99 747
7440.80 819
7441.61 786
7442.43 719
7443.24 769
7444.06 800
7444.87 875
7445.69 757
7446.50 785
7447.31 767
7448.13 735
7448.94 766
7449.76 791
7450.57 812
7451.39 786
7452.20 819
7453.02 769
7453.83 756
7454.65 852
7455.46 838
7456.28 752
7457.09 750
7457.91 798
7458.72 890
7459.54 835
7460.35 885
7461.17 833
7461.98 828
7462.80 887
7463.61 931
7464.43 958
7465.24 1054
7466.06 991
7466.88 896
7467.69 869
7468.51 833
7469.32 860
7470.14 901
7470.95 844
7471.77 878
7472.59 870
7473.40 828
7474.22 868
7475.03 842
7475.85 842
7476.67 819
7477.48 931
7478.30 931
7479.11 821
7479.93 831
7480.75 827
7481.56 783
7482.38 816
7483.20 826
7484.01 826
7484.83 840
7485.65 750
7486.46 790
7487.28 839
7488.10 835
7488.91 844
7489.73 817
7490.55 809
7491.36 761
7492.18 811
7493.00 817
7493.81 753
7494.63 720
7495.45 755
7496.26 791
7497.08 775
7497.90 804
7498.72 707
7499.53 723
7500.35 754
7501.17 769
7501.99 800
7502.80 755
7503.62 716
7504.44 794
7505.26 800
7506.07 708
7506.89 753
7507.71 795
7508.53 814
7509.35 765
7510.16 697
7510.98 703
7511.80 738
7512.62 740
7513.44 777
7514.25 750
7515.07 682
7515.89 702
7516.71 749
7517.53 815
7518.35 722
7519.16 718
7519.98 750
7520.80 742
7521.62 777
7522.44 629
7523.26 646
7524.07 737
7524.89 685
7525.71 657
7526.53 706
7527.35 710
7528.17 749
7528.99 774
7529.81 732
7530.63 701
7531.44 752
7532.26 787
7533.08 767
7533.90 761
7534.72 798
7535.54 820
7536.36 711
7537.18 769
7538.00 723
7538.82 760
7539.64 696
7540.46 784
7541.28 777
7542.10 675
7542.92 689
7543.74 749
7544.56 725
7545.38 764
7546.20 746
7547.02 780
7547.84 731
7548.66 704
7549.48 782
7550.30 853
7551.12 804
7551.94 761
7552.76 787
7553.58 774
7554.40 790
7555.22 797
7556.04 806
7556.86 736
7557.68 822
7558.50 869
7559.32 894
7560.14 823
7560.96 822
7561.78 840
7562.60 793
7563.42 825
7564.24 811
7565.07 780
7565.89 892
7566.71 779
7567.53 769
7568.35 818
7569.17 827
7569.99 738
7570.81 755
7571.63 829
7572.46 775
7573.28 849
7574.10 855
7574.92 810
7575.74 843
7576.56 785
7577.38 841
7578.21 804
7579.03 761
7579.85 778
7580.67 789
7581.49 900
7582.31 896
7583.14 851
7583.96 928
7584.78 884
7585.60 789
7586.42 842
7587.25 899
7588.07 952
7588.89 993
7589.71 943
7590.54 995
7591.36 986
7592.18 968
7593.00 971
7593.83 932
7594.65 932
7595.47 976
7596.29 995
7597.12 949
7597.94 950
7598.76 1060
7599.58 1022
7600.41 1118
7601.23 1053
7602.05 1115
7602.88 1223
7603.70 1269
7604.52 1235
7605.34 1339
7606.17 1340
7606.99 1257
7607.81 1356
7608.64 1335
7609.46 1259
7610.28 1215
7611.11 1136
7611.93 1177
7612.75 1158
7613.58 1185
7614.40 1141
7615.23 1222
7616.05 1392
7616.87 1383
7617.70 1464
7618.52 1618
7619.34 1635
7620.17 1623
7620.99 1771
7621.82 1419
7622.64 1409
7623.46 1302
7624.29 1316
7625.11 1284
7625.94 1279
7626.76 1281
7627.59 1239
7628.41 1303
7629.23 1505
7630.06 1590
7630.88 1685
7631.71 1759
7632.53 1769
7633.36 1825
7634.18 1759
7635.01 1679
7635.83 1653
7636.66 1573
7637.48 1554
7638.31 1310
7639.13 1232
7639.95 1101
7640.78 1038
7641.61 1004
7642.43 997
7643.26 1040
7644.08 1048
7644.91 986
7645.73 913
7646.56 982
7647.38 971
7648.21 976
7649.03 934
7649.86 1002
7650.68 950
7651.51 927
7652.33 869
7653.16 882
7653.99 950
7654.81 908
7655.64 908
7656.46 899
7657.29 895
7658.12 892
7658.94 908
7659.77 839
7660.59 838
7661.42 879
7662.25 910
7663.07 917
7663.90 869
7664.72 801
7665.55 831
7666.38 862
7667.20 888
7668.03 902
7668.86 902
7669.68 858
7670.51 895
7671.34 866
7672.16 868
7672.99 867
7673.82 885
7674.64 878
7675.47 842
7676.30 846
7677.12 892
7677.95 827
7678.78 805
7679.61 921
7680.43 900
7681.26 867
7682.09 907
7682.92 919
7683.74 870
7684.57 938
7685.40 916
7686.22 925
7687.05 914
7687.88 886
7688.71 921
7689.54 851
7690.36 895
7691.19 931
7692.02 811
7692.85 835
7693.67 848
7694.50 928
7695.33 910
7696.16 907
7696.99 965
7697.81 1137
7698.64 1097
7699.47 1067
7700.30 1176
7701.13 1088
7701.96 1080
7702.78 993
7703.61 940
7704.44 948
7705.27 918
7706.10 896
7706.93 860
7707.75 857
7708.58 885
7709.41 790
7710.24 812
7711.07 756
7711.90 881
7712.73 891
7713.56 831
7714.39 910
7715.21 882
7716.04 842
7716.87 797
7717.70 901
7718.53 818
7719.36 834
7720.19 849
7721.02 754
7721.85 788
7722.68 794
7723.51 752
7724.34 753
7725.17 721
7726.00 738
7726.83 739
7727.66 714
7728.49 745
7729.31 795
7730.14 723
7730.97 690
7731.80 798
7732.63 771
7733.46 712
7734.29 701
7735.12 776
7735.95 738
7736.78 723
7737.62 659
7738.45 764
7739.28 677
7740.11 713
7740.94 691
7741.77 712
7742.60 656
7743.43 696
7744.26 702
7745.09 668
7745.92 745
7746.75 741
7747.58 745
7748.41 766
7749.24 744
7750.07 809
7750.91 757
7751.74 726
7752.57 736
7753.40 666
7754.23 686
7755.06 681
7755.89 672
7756.72 729
7757.55 724
7758.39 753
7759.22 661
7760.05 732
7760.88 683
7761.71 720
7762.54 678
7763.37 701
7764.21 714
7765.04 729
7765.87 727
7766.70 755
7767.53 721
7768.37 698
7769.20 731
7770.03 706
7770.86 685
7771.69 698
7772.53 784
7773.36 681
7774.19 765
7775.02 795
7775.85 690
7776.69 696
7777.52 679
7778.35 655
7779.18 709
7780.02 786
7780.85 794
7781.68 681
7782.51 675
7783.35 730
7784.18 802
7785.01 753
7785.85 673
7786.68 716
7787.51 656
7788.34 718
7789.18 724
7790.01 684
7790.84 732
7791.68 711
7792.51 722
7793.34 714
7794.18 749
7795.01 765
7795.84 769
7796.68 699
7797.51 648
7798.34 697
7799.18 765
7800.01 830
7800.84 784
7801.68 757
7802.51 792
7803.35 809
7804.18 854
7805.01 802
7805.85 893
7806.68 839
7807.51 860
7808.35 855
7809.18 870
7810.02 912
7810.85 915
7811.69 968
7812.52 909
7813.35 965
7814.19 994
7815.02 1042
7815.86 1048
7816.69 1017
7817.53 956
7818.36 1008
7819.20 1028
7820.03 1003
7820.86 1030
7821.70 994
7822.53 966
7823.37 1011
7824.20 1105
7825.04 1025
7825.87 1151
7826.71 1187
7827.54 1243
7828.38 1270
7829.21 1297
7830.05 1148
7830.88 1139
7831.72 1054
7832.56 1061
7833.39 1088
7834.23 1093
7835.06 1163
7835.90 1107
7836.73 1043
7837.57 1040
7838.40 1091
7839.24 1066
7840.08 950
7840.91 1042
7841.75 1081
7842.58 1003
7843.42 976
7844.25 992
7845.09 1018
7845.93 1002
7846.76 971
7847.60 1019
7848.44 995
7849.27 926
7850.11 884
7850.94 948
7851.78 1012
7852.62 963
7853.45 1045
7854.29 1050
7855.13 1057
7855.96 1074
7856.80 1094
7857.64 1100
7858.47 1268
7859.31 1350
7860.15 1388
7860.98 1429
7861.82 1362
7862.66 1304
7863.49 1167
7864.33 1146
7865.17 1130
7866.01 1107
7866.84 1159
7867.68 1069
7868.52 1164
7869.35 1147
7870.19 1132
7871.03 1082
7871.87 1141
7872.70 1208
7873.54 1182
7874.38 1217
7875.22 1196
7876.05 1301
7876.89 1413
7877.73 1509
7878.57 1506
7879.41 1444
7880.24 1410
7881.08 1318
7881.92 1262
7882.76 1218
7883.60 1214
7884.43 1152
7885.27 1095
7886.11 1111
7886.95 1049
7887.79 1045
7888.62 1080
7889.46 1058
7890.30 1178
7891.14 1191
7891.98 1095
7892.82 1109
7893.66 1178
7894.49 1094
7895.33 1108
7896.17 1142
7897.01 1021
7897.85 1033
7898.69 1033
7899.53 995
7900.37 1049
7901.20 1012
7902.04 927
7902.88 910
7903.72 957
7904.56 940
7905.40 874
7906.24 849
7907.08 916
7907.92 918
7908.76 900
7909.60 865
7910.44 910
7911.28 892
7912.12 923
7912.96 906
7913.80 968
7914.63 922
7915.47 887
7916.31 914
7917.15 931
7917.99 1015
7918.83 998
7919.67 923
7920.51 1035
7921.35 986
7922.19 967
7923.03 974
7923.87 896
7924.71 879
7925.56 783
7926.40 770
7927.24 790
7928.08 813
7928.92 878
7929.76 837
7930.60 803
7931.44 820
7932.28 838
7933.12 905
7933.96 871
7934.80 851
7935.64 846
7936.48 824
7937.32 795
7938.16 791
7939.01 766
7939.85 815
7940.69 825
7941.53 749
7942.37 784
7943.21 804
7944.05 866
7944.89 849
7945.74 850
7946.58 926
7947.42 835
7948.26 864
7949.10 915
7949.94 933
7950.78 907
7951.63 894
7952.47 938
7953.31 1014
7954.15 1059
7954.99 1029
7955.84 1106
7956.68 1053
7957.52 987
7958.36 1017
7959.20 1057
7960.05 986
7960.89 1000
7961.73 980
7962.57 968
7963.41 951
7964.26 1028
7965.10 1122
7965.94 1149
7966.78 1193
7967.63 1359
7968.47 1461
7969.31 1358
7970.15 1310
7971.00 1273
7971.84 1199
7972.68 1073
7973.53 1033
7974.37 933
7975.21 948
7976.05 899
7976.90 894
7977.74 812
7978.58 887
7979.43 971
7980.27 893
7981.11 910
7981.96 864
7982.80 821
7983.64 868
7984.49 873
7985.33 817
7986.17 843
7987.02 900
7987.86 855
7988.70 803
7989.55 806
7990.39 840
7991.24 848
7992.08 804
7992.92 744
7993.77 759
7994.61 699
7995.46 736
7996.30 710
7997.14 739
7997.99 767
7998.83 749
7999.68 759
8000.52 742
8001.36 771
8002.21 718
8003.05 709
8003.90 687
8004.74 662
8005.59 696
8006.43 760
8007.28 731
8008.12 669
8008.97 682
8009.81 705
8010.65 650
8011.50 649
8012.34 703
8013.19 733
8014.03 715
8014.88 694
8015.72 708
8016.57 677
8017.41 680
8018.26 635
8019.11 625
8019.95 688
8020.80 693
8021.64 676
8022.49 709
8023.33 698
8024.18 642
8025.02 686
8025.87 674
8026.71 633
8027.56 649
8028.41 595
8029.25 672
8030.10 601
8030.94 665
8031.79 697
8032.64 705
8033.48 628
8034.33 617
8035.17 642
8036.02 672
8036.87 677
8037.71 582
8038.56 572
8039.40 613
8040.25 615
8041.10 671
8041.94 594
8042.79 600
8043.64 620
8044.48 637
8045.33 624
8046.18 614
8047.02 643
8047.87 630
8048.72 692
8049.56 649
8050.41 598
8051.26 567
8052.10 607
8052.95 587
8053.80 580
8054.65 606
8055.49 633
8056.34 555
8057.19 568
8058.04 631
8058.88 669
8059.73 624
8060.58 599
8061.42 592
8062.27 608
8063.12 597
8063.97 573
8064.82 554
8065.66 543
8066.51 546
8067.36 586
8068.21 546
8069.05 609
8069.90 581
8070.75 615
8071.60 587
8072.45 584
8073.29 598
8074.14 608
8074.99 588
8075.84 612
8076.69 575
8077.54 545
8078.38 601
8079.23 584
8080.08 634
8080.93 595
8081.78 579
8082.63 596
8083.48 547
8084.32 531
8085.17 541
8086.02 578
8086.87 582
8087.72 537
8088.57 589
8089.42 592
8090.27 621
8091.11 630
8091.96 587
8092.81 634
8093.66 578
8094.51 573
8095.36 571
8096.21 541
8097.06 538
8097.91 604
8098.76 607
8099.61 541
8100.46 568
8101.31 650
8102.16 635
8103.01 638
8103.86 555
8104.71 577
8105.56 645
8106.41 554
8107.26 522
8108.11 578
8108.96 598
8109.81 586
8110.66 609
8111.51 606
8112.36 567
8113.21 588
8114.06 557
8114.91 587
8115.76 596
8116.61 588
8117.46 575
8118.31 607
8119.16 605
8120.01 661
8120.86 621
8121.71 595
8122.56 617
8123.41 622
8124.26 590
8125.11 589
8125.96 616
8126.82 579
8127.67 573
8128.52 591
8129.37 646
8130.22 626
8131.07 594
8131.92 555
8132.77 634
8133.62 599
8134.48 630
8135.33 670
8136.18 631
8137.03 656
8137.88 609
8138.73 590
8139.58 658
8140.44 607
8141.29 570
8142.14 574
8142.99 597
8143.84 640
8144.69 633
8145.55 699
8146.40 775
8147.25 671
8148.10 680
8148.95 785
8149.81 760
8150.66 700
8151.51 701
8152.36 792
8153.22 762
8154.07 891
8154.92 997
8155.77 1025
8156.63 966
8157.48 941
8158.33 930
8159.18 914
8160.04 802
8160.89 741
8161.74 698
8162.59 701
8163.45 696
8164.30 719
8165.15 775
8166.01 718
8166.86 606
8167.71 668
8168.57 707
8169.42 747
8170.27 645
8171.12 664
8171.98 674
8172.83 655
8173.68 648
8174.54 682
8175.39 670
8176.25 597
8177.10 616
8177.95 603
8178.81 635
8179.66 612
8180.51 625
8181.37 568
8182.22 553
8183.07 584
8183.93 571
8184.78 561
8185.64 561
8186.49 571
8187.34 589
8188.20 597
8189.05 537
8189.91 540
8190.76 542
8191.62 535
8192.47 529
8193.32 546
8194.18 556
8195.03 528
8195.89 584
8196.74 614
8197.60 581
8198.45 620
8199.31 580
8200.16 578
8201.02 591
8201.87 611
8202.73 598
8203.58 617
8204.44 552
8205.29 540
8206.15 576
8207.00 563
8207.86 572
8208.71 557
8209.57 557
8210.42 588
8211.28 620
8212.13 581
8212.99 611
8213.84 565
8214.70 593
8215.56 549
8216.41 562
8217.27 573
8218.12 601
8218.98 619
8219.83 559
8220.69 586
8221.55 600
8222.40 612
8223.26 566
8224.11 542
8224.97 595
8225.83 670
8226.68 579
8227.54 580
8228.39 607
8229.25 610
8230.11 614
8230.96 575
8231.82 645
8232.68 590
8233.53 535
8234.39 568
8235.25 594
8236.10 614
8236.96 582
8237.82 627
8238.67 549
8239.53 506
8240.39 572
8241.24 567
8242.10 548
8242.96 540
8243.81 566
8244.67 584
8245.53 558
8246.39 529
8247.24 483
8248.10 525
8248.96 537
8249.81 591
8250.67 578
8251.53 581
8252.39 605
8253.24 560
8254.10 537
8254.96 564
8255.82 539
8256.68 579
8257.53 572
8258.39 561
8259.25 542
8260.11 537
8260.96 556
8261.82 564
8262.68 557
8263.54 572
8264.40 577
8265.25 598
8266.11 554
8266.97 503
8267.83 564
8268.69 547
8269.55 515
8270.40 549
8271.26 569
8272.12 550
8272.98 634
8273.84 597
8274.70 554
8275.56 555
8276.41 567
8277.27 565
8278.13 606
8278.99 596
8279.85 580
8280.71 564
8281.57 576
8282.43 570
8283.29 557
8284.15 637
8285.00 612
8285.86 576
8286.72 597
8287.58 578
8288.44 596
8289.30 645
8290.16 689
8291.02 646
8291.88 716
8292.74 744
8293.60 766
8294.46 805
8295.32 809
8296.18 767
8297.04 774
8297.90 725
8298.76 718
8299.62 643
8300.48 631
8301.34 678
8302.20 706
8303.06 645
8303.92 648
8304.78 653
8305.64 664
8306.50 632
8307.36 673
8308.22 650
8309.08 576
8309.94 627
8310.80 619
8311.66 548
8312.52 581
8313.38 674
8314.24 628
8315.10 655
8315.97 652
8316.83 647
8317.69 652
8318.55 590
8319.41 585
8320.27 587
8321.13 573
8321.99 614
8322.85 588
8323.71 540
8324.58 559
8325.44 544
8326.30 572
8327.16 572
8328.02 585
8328.88 557
8329.74 574
8330.61 566
8331.47 563
8332.33 560
8333.19 518
8334.05 564
8334.91 533
8335.78 491
8336.64 505
8337.50 586
8338.36 545
8339.22 521
8340.09 555
8340.95 548
8341.81 606
8342.67 548
8343.53 552
8344.40 568
8345.26 599
8346.12 635
8346.98 578
8347.85 584
8348.71 530
8349.57 545
8350.43 581
8351.30 593
8352.16 579
8353.02 579
8353.88 544
8354.75 575
8355.61 570
8356.47 548
8357.34 602
8358.20 545
8359.06 579
8359.93 572
8360.79 533
8361.65 576
8362.51 573
8363.38 587
8364.24 575
8365.10 553
8365.97 540
8366.83 587
8367.69 518
8368.56 540
8369.42 551
8370.29 544
8371.15 571
8372.01 594
8372.88 603
8373.74 573
8374.60 570
8375.47 573
8376.33 615
8377.20 618
8378.06 587
8378.92 562
8379.79 561
8380.65 585
8381.52 624
8382.38 573
8383.25 563
8384.11 617
8384.97 608
8385.84 590
8386.70 560
8387.57 625
8388.43 604
8389.30 598
8390.16 639
8391.03 576
8391.89 581
8392.76 616
8393.62 560
8394.48 579
8395.35 589
8396.21 588
8397.08 604
8397.94 577
8398.81 611
8399.67 613
8400.54 687
8401.41 630
8402.27 596
8403.14 589
8404.00 613
8404.87 662
8405.73 638
8406.60 603
8407.46 583
8408.33 604
8409.19 568
8410.06 598
8410.93 634
8411.79 612
8412.66 612
8413.52 651
8414.39 695
8415.25 668
8416.12 673
8416.99 608
8417.85 633
8418.72 672
8419.59 731
8420.45 686
8421.32 643
8422.18 715
8423.05 675
8423.92 736
8424.78 727
8425.65 693
8426.52 761
8427.38 838
8428.25 755
8429.12 738
8429.98 761
8430.85 761
8431.72 780
8432.58 755
8433.45 741
8434.32 750
8435.18 786
8436.05 879
8436.92 844
8437.78 810
8438.65 817
8439.52 892
8440.39 938
8441.25 951
8442.12 1008
8442.99 1111
8443.86 1221
8444.72 1177
8445.59 1188
8446.46 1218
8447.33 1140
8448.19 988
8449.06 1030
8449.93 1008
8450.80 1042
8451.66 1052
8452.53 1089
8453.40 1079
8454.27 1049
8455.14 1086
8456.00 1056
8456.87 1117
8457.74 1208
8458.61 1144
8459.48 1099
8460.35 1052
8461.21 1121
8462.08 1152
8462.95 1107
8463.82 1068
8464.69 1176
8465.56 1117
8466.42 1137
8467.29 1330
8468.16 1607
8469.03 2008
8469.90 2551
8470.77 2790
8471.64 3065
8472.51 3275
8473.37 2992
8474.24 2811
8475.11 2525
8475.98 2182
8476.85 1845
8477.72 1597
8478.59 1367
8479.46 1262
8480.33 1097
8481.20 1046
8482.07 951
8482.94 966
8483.81 951
8484.67 880
8485.54 861
8486.41 903
8487.28 855
8488.15 851
8489.02 872
8489.89 858
8490.76 907
8491.63 887
8492.50 832
8493.37 761
8494.24 844
8495.11 843
8495.98 858
8496.85 797
8497.72 770
8498.59 791
8499.46 747
8500.33 821
8501.20 907
8502.07 799
8502.94 734
8503.82 794
8504.69 825
8505.56 823
8506.43 879
8507.30 951
8508.17 934
8509.04 1047
8509.91 1117
8510.78 1065
8511.65 1073
8512.52 993
8513.39 980
8514.26 910
8515.14 921
8516.01 866
8516.88 892
8517.75 821
8518.62 808
8519.49 785
8520.36 818
8521.23 788
8522.11 778
8522.98 832
8523.85 768
8524.72 791
8525.59 809
8526.46 809
8527.34 810
8528.21 826
8529.08 796
8529.95 810
8530.82 852
8531.69 932
8532.57 911
8533.44 919
8534.31 979
8535.18 950
8536.05 889
8536.93 874
8537.80 882
8538.67 959
8539.54 1020
8540.42 912
8541.29 880
8542.16 931
8543.03 902
8543.91 867
8544.78 884
8545.65 903
8546.52 899
8547.40 992
8548.27 1011
8549.14 959
8550.02 991
8550.89 1042
8551.76 1048
8552.63 1136
8553.51 1238
8554.38 1372
8555.25 1399
8556.13 1403
8557.00 1311
8557.87 1253
8558.75 1171
8559.62 1175
8560.49 1020
8561.37 1018
8562.24 899
8563.11 858
8563.99 861
8564.86 785
8565.73 807
8566.61 795
8567.48 807
8568.36 819
8569.23 796
8570.10 799
8570.98 806
8571.85 755
8572.73 775
8573.60 801
8574.47 780
8575.35 758
8576.22 728
8577.10 735
8577.97 728
8578.84 768
8579.72 722
8580.59 702
8581.47 714
8582.34 726
8583.22 713
8584.09 738
8584.97 758
8585.84 795
8586.72 775
8587.59 734
8588.47 755
8589.34 719
8590.22 720
8591.09 803
8591.96 816
8592.84 772
8593.72 736
8594.59 804
8595.47 819
8596.34 804
8597.22 812
8598.09 797
8598.97 809
8599.84 733
8600.72 772
8601.59 746
8602.47 767
8603.34 709
8604.22 798
8605.10 837
8605.97 755
8606.85 763
8607.72 800
8608.60 765
8609.47 779
8610.35 727
8611.23 720
8612.10 729
8612.98 759
8613.85 870
8614.73 799
8615.61 785
8616.48 779
8617.36 867
8618.24 839
8619.11 796
8619.99 830
8620.87 814
8621.74 844
8622.62 857
8623.49 829
8624.37 827
8625.25 929
8626.13 841
8627.00 857
8627.88 948
8628.76 940
8629.63 857
8630.51 904
8631.39 927
8632.26 956
8633.14 987
8634.02 958
8634.89 941
8635.77 954
8636.65 978
8637.53 963
8638.40 970
8639.28 966
8640.16 1040
8641.04 947
8641.91 998
8642.79 1025
8643.67 1049
8644.55 1053
8645.42 1074
8646.30 1057
8647.18 1051
8648.06 1029
8648.94 1123
8649.81 1130
8650.69 1084
8651.57 1101
8652.45 1091
8653.33 1133
8654.20 1178
8655.08 1029
8655.96 1030
8656.84 1176
8657.72 1173
8658.60 1179
8659.47 1151
8660.35 1239
8661.23 1271
8662.11 1208
8662.99 1137
8663.87 1198
8664.75 1217
8665.62 1259
8666.50 1199
8667.38 1159
8668.26 1269
8669.14 1298
8670.02 1401
8670.90 1472
8671.78 1671
8672.66 2004
8673.54 2409
8674.42 2612
8675.29 2953
8676.17 2928
8677.05 2950
8677.93 2762
8678.81 2624
8679.69 2397
8680.57 2210
8681.45 1928
8682.33 1710
8683.21 1676
8684.09 1602
8684.97 1476
8685.85 1420
8686.73 1479
8687.61 1370
8688.49 1588
8689.37 1808
8690.25 2137
8691.13 2535
8692.01 2990
8692.89 3406
8693.77 3656
8694.65 3766
8695.53 3729
8696.41 3367
8697.29 3018
8698.17 2618
8699.05 2301
8699.93 1867
8700.81 1618
8701.69 1504
8702.57 1428
8703.45 1366
8704.33 1209
8705.22 1190
8706.10 1109
8706.98 1052
8707.86 1034
8708.74 1072
8709.62 1046
8710.50 1025
8711.38 1101
8712.26 1100
8713.14 1106
8714.03 1145
8714.91 1043
8715.79 1007
8716.67 1022
8717.55 929
8718.43 970
8719.31 1054
8720.20 1031
8721.08 1020
8721.96 999
8722.84 1070
8723.72 991
8724.60 968
8725.49 912
8726.37 935
8727.25 954
8728.13 999
8729.01 1055
8729.90 1092
8730.78 1033
8731.66 1098
8732.54 1092
8733.42 1153
8734.31 1126
8735.19 1032
8736.07 1015
8736.95 983
8737.84 988
8738.72 935
8739.60 897
8740.48 914
8741.37 882
8742.25 876
8743.13 930
8744.01 876
8744.90 913
8745.78 872
8746.66 928
8747.54 962
8748.43 936
8749.31 969
8750.19 988
8751.08 939
8751.96 976
8752.84 956
8753.73 971
8754.61 1025
8755.49 967
8756.38 937
8757.26 1002
8758.14 1111
8759.03 1069
8759.91 1078
8760.79 1126
8761.68 1114
8762.56 1094
8763.45 1066
8764.33 1069
8765.21 1033
8766.10 1033
8766.98 1018
8767.86 1003
8768.75 1046
8769.63 1117
8770.52 1094
8771.40 1102
8772.28 1050
8773.17 1062
8774.05 1041
8774.94 1015
8775.82 1039
8776.71 940
8777.59 980
8778.48 977
8779.36 849
8780.24 827
8781.13 927
8782.01 846
8782.90 853
8783.78 875
8784.67 920
8785.55 885
8786.44 894
8787.32 828
8788.21 802
8789.09 733
8789.98 756
8790.86 831
8791.75 895
8792.63 805
8793.52 816
8794.40 754
8795.29 866
8796.17 846
8797.06 771
8797.94 796
8798.83 830
8799.72 810
8800.60 751
8801.49 817
8802.37 803
8803.26 850
8804.14 927
8805.03 888
8805.92 899
8806.80 867
8807.69 802
8808.57 860
8809.46 835
8810.35 757
8811.23 799
8812.12 778
8813.00 835
8813.89 759
8814.78 767
8815.66 801
8816.55 792
8817.44 798
8818.32 766
8819.21 795
8820.10 823
8820.98 784
8821.87 740
8822.76 742
8823.64 761
8824.53 831
8825.42 859
8826.30 798
8827.19 833
8828.08 859
8828.96 842
8829.85 844
8830.74 795
8831.63 828
8832.51 735
8833.40 739
8834.29 724
8835.17 760
8836.06 714
8836.95 672
8837.84 707
8838.72 734
8839.61 683
8840.50 699
8841.39 706
8842.28 701
8843.16 763
8844.05 696
8844.94 701
8845.83 716
8846.71 677
8847.60 700
8848.49 676
8849.38 710
8850.27 750
8851.15 655
8852.04 657
8852.93 648
8853.82 620
8854.71 633
8855.60 615
8856.48 639
8857.37 656
8858.26 640
8859.15 575
8860.04 653
8860.93 651
8861.82 616
8862.70 626
8863.59 650
8864.48 649
8865.37 644
8866.26 591
8867.15 668
8868.04 640
8868.93 658
8869.82 675
8870.70 587
8871.59 610
8872.48 591
8873.37 624
8874.26 589
8875.15 605
8876.04 600
8876.93 614
8877.82 640
8878.71 618
8879.60 615
8880.49 613
8881.38 627
8882.27 615
8883.16 614
8884.05 658
8884.94 604
8885.83 557
8886.72 628
8887.61 621
8888.50 587
8889.39 570
8890.28 567
8891.17 620
8892.06 575
8892.95 560
8893.84 610
8894.73 585
8895.62 506
8896.51 553
8897.40 549
8898.29 576
8899.18 586
8900.07 571
8900.96 586
8901.85 562
8902.74 614
8903.63 607
8904.52 555
8905.42 514
8906.31 532
8907.20 600
8908.09 547
8908.98 550
8909.87 527
8910.76 494
8911.65 485
8912.54 543
8913.44 532
8914.33 543
8915.22 569
8916.11 621
8917.00 542
8917.89 547
8918.78 523
8919.68 509
8920.57 572
8921.46 514
8922.35 519
8923.24 523
8924.13 475
8925.03 508
8925.92 504
8926.81 504
8927.70 504
8928.59 508
8929.49 503
8930.38 586
8931.27 521
8932.16 509
8933.05 577
8933.95 551
8934.84 518
8935.73 482
8936.62 555
8937.52 549
8938.41 525
8939.30 466
8940.19 504
8941.09 501
8941.98 510
8942.87 475
8943.77 505
8944.66 475
8945.55 514
8946.44 486
8947.34 534
8948.23 500
8949.12 482
8950.02 487
8950.91 480
8951.80 514
8952.70 492
8953.59 526
8954.48 537
8955.38 543
8956.27 523
8957.16 513
8958.06 490
8958.95 516
8959.84 481
8960.74 530
8961.63 500
8962.52 531
8963.42 535
8964.31 559
8965.21 534
8966.10 534
8966.99 559
8967.89 507
8968.78 512
8969.68 527
8970.57 520
8971.46 441
8972.36 501
8973.25 537
8974.15 489
8975.04 494
8975.94 533
8976.83 532
8977.72 552
8978.62 516
8979.51 510
8980.41 509
8981.30 549
8982.20 540
8983.09 535
8983.99 483
8984.88 507
8985.78 541
8986.67 548
8987.57 524
8988.46 510
8989.36 548
8990.25 475
8991.15 508
8992.04 471
8992.94 450
8993.83 454
8994.73 484
8995.62 483
8996.52 520
8997.41 542
8998.31 506
8999.21 504
9000.10 494
9001.00 507
9001.89 430
9002.79 523
9003.68 477
9004.58 492
9005.48 459
9006.37 468
9007.27 498
9008.16 525
9009.06 495
9009.96 488
9010.85 460
9011.75 484
9012.64 501
9013.54 443
9014.44 461
9015.33 466
9016.23 492
9017.13 503
9018.02 490
9018.92 476
9019.82 475
9020.71 453
9021.61 447
9022.51 457
9023.40 463
9024.30 462
9025.20 467
9026.09 455
9026.99 425
9027.89 468
9028.78 476
9029.68 502
9030.58 462
9031.48 476
9032.37 462
9033.27 506
9034.17 468
9035.06 457
9035.96 460
9036.86 478
9037.76 498
9038.65 467
9039.55 444
9040.45 527
9041.35 494
9042.25 475
9043.14 482
9044.04 467
9044.94 507
9045.84 526
9046.73 555
9047.63 487
9048.53 504
9049.43 506
9050.33 546
9051.22 464
9052.12 454
9053.02 535
9053.92 542
9054.82 553
9055.72 484
9056.61 540
9057.51 512
9058.41 498
9059.31 520
9060.21 501
9061.11 444
9062.01 522
9062.91 558
9063.80 507
9064.70 545
9065.60 504
9066.50 513
9067.40 492
9068.30 493
9069.20 513
9070.10 524
9071.00 517
9071.89 498
9072.79 523
9073.69 516
9074.59 503
9075.49 496
9076.39 512
9077.29 529
9078.19 520
9079.09 531
9079.99 522
9080.89 496
9081.79 508
9082.69 508
9083.59 524
9084.49 588
9085.39 586
9086.29 510
9087.19 525
9088.09 545
9088.99 603
9089.89 558
9090.79 561
9091.69 576
9092.59 598
9093.49 601
9094.39 603
9095.29 606
9096.19 559
9097.09 583
9097.99 533
9098.89 590
9099.79 575
9100.69 549
9101.59 548
9102.49 533
9103.39 546
9104.30 505
9105.20 513
9106.10 520
9107.00 516
9107.90 543
9108.80 538
9109.70 572
9110.60 582
9111.50 473
9112.40 479
9113.31 478
9114.21 511
9115.11 499
9116.01 494
9116.91 464
9117.81 497
9118.71 491
9119.62 506
9120.52 462
9121.42 504
9122.32 468
9123.22 471
9124.12 461
9125.03 455
9125.93 538
9126.83 485
9127.73 458
9128.63 448
9129.54 473
9130.44 485
9131.34 486
9132.24 513
9133.14 462
9134.05 522
9134.95 479
9135.85 437
9136.75 500
9137.66 487
9138.56 518
9139.46 492
9140.36 438
9141.27 467
9142.17 453
9143.07 486
9143.97 490
9144.88 439
9145.78 432
9146.68 540
9147.59 457
9148.49 452
9149.39 419
9150.29 455
9151.20 468
9152.10 476
9153.00 450
9153.91 459
9154.81 464
9155.71 480
9156.62 535
9157.52 422
9158.42 475
9159.33 499
9160.23 435
9161.14 441
9162.04 459
9162.94 502
9163.85 464
9164.75 458
9165.65 435
9166.56 407
9167.46 464
9168.37 470
9169.27 448
9170.17 431
9171.08 447
9171.98 492
9172.89 468
9173.79 485
9174.69 446
9175.60 406
9176.50 430
9177.41 429
9178.31 458
9179.22 416
9180.12 456
9181.03 475
9181.93 458
9182.84 425
9183.74 478
9184.64 384
9185.55 424
9186.45 435
9187.36 435
9188.26 412
9189.17 443
9190.07 417
9190.98 437
9191.88 431
9192.79 429
9193.69 447
9194.60 466
9195.51 426
9196.41 475
9197.32 459
9198.22 456
9199.13 428
9200.03 425
9200.94 423
9201.84 428
9202.75 455
9203.66 421
9204.56 464
9205.47 469
9206.37 428
9207.28 420
9208.18 454
9209.09 433
9210.00 411
9210.90 426
9211.81 424
9212.71 465
9213.62 444
9214.53 436
9215.43 433
9216.34 460
9217.25 441
9218.15 454
9219.06 417
9219.97 416
9220.87 478
9221.78 436
9222.69 463
9223.59 458
9224.50 488
9225.41 484
9226.31 452
9227.22 428
9228.13 427
9229.03 433
9229.94 495
9230.85 460
9231.75 446
9232.66 431
9233.57 450
9234.48 422
9235.38 397
9236.29 372
9237.20 420
9238.11 466
9239.01 409
9239.92 436
9240.83 419
9241.74 429
9242.64 449
9243.55 432
9244.46 411
9245.37 423
9246.27 404
9247.18 429
9248.09 427
9249.00 434
9249.91 458
9250.81 415
9251.72 445
9252.63 422
9253.54 400
9254.45 411
9255.35 372
9256.26 399
9257.17 421
9258.08 394
9258.99 392
9259.90 410
9260.80 454
9261.71 468
9262.62 428
9263.53 429
9264.44 415
9265.35 431
9266.26 420
9267.17 459
9268.07 441
9268.98 421
9269.89 411
9270.80 419
9271.71 444
9272.62 450
9273.53 404
9274.44 452
9275.35 410
9276.26 405
9277.17 422
9278.08 390
9278.98 414
9279.89 437
9280.80 394
9281.71 397
9282.62 424
9283.53 417
9284.44 431
9285.35 434
9286.26 408
9287.17 425
9288.08 408
9288.99 439
9289.90 474
9290.81 464
9291.72 396
9292.63 414
9293.54 484
9294.45 471
9295.36 446
9296.27 413
9297.18 463
9298.09 471
9299.00 479
9299.91 442
9300.82 450
9301.73 479
9302.65 487
9303.56 480
9304.47 472
9305.38 473
9306.29 486
9307.20 525
9308.11 538
9309.02 559
9309.93 606
9310.84 559
9311.75 585
9312.66 575
9313.58 536
9314.49 525
9315.40 532
9316.31 513
9317.22 497
9318.13 445
9319.04 485
9319.95 529
9320.87 501
9321.78 452
9322.69 460
9323.60 422
9324.51 477
9325.42 488
9326.34 444
9327.25 419
9328.16 411
9329.07 459
9329.98 429
9330.90 445
9331.81 491
9332.72 489
9333.63 486
9334.54 442
9335.46 472
9336.37 489
9337.28 467
9338.19 440
9339.11 438
9340.02 438
9340.93 471
9341.84 515
9342.76 451
9343.67 444
9344.58 520
9345.49 497
9346.41 469
9347.32 418
9348.23 440
9349.14 442
9350.06 467
9350.97 440
9351.88 436
9352.80 458
9353.71 486
9354.62 476
9355.54 421
9356.45 488
9357.36 468
9358.28 473
9359.19 435
9360.10 465
9361.02 406
9361.93 428
9362.84 442
9363.76 474
9364.67 444
9365.58 420
9366.50 449
9367.41 446
9368.32 450
9369.24 389
9370.15 414
9371.07 436
9371.98 471
9372.89 484
9373.81 475
9374.72 454
9375.64 415
9376.55 422
9377.47 446
9378.38 440
9379.29 470
9380.21 484
9381.12 504
9382.04 457
9382.95 424
9383.87 470
9384.78 494
9385.70 495
9386.61 443
9387.52 424
9388.44 453
9389.35 472
9390.27 463
9391.18 404
9392.10 470
9393.01 444
9393.93 467
9394.84 443
9395.76 432
9396.67 479
9397.59 528
9398.51 491
9399.42 488
9400.34 453
9401.25 496
9402.17 510
9403.08 471
9404.00 408
9404.91 437
9405.83 453
9406.74 489
9407.66 439
9408.58 479
9409.49 481
9410.41 468
9411.32 425
9412.24 457
9413.16 437
9414.07 434
9414.99 456
9415.90 432
9416.82 402
9417.74 425
9418.65 434
9419.57 484
9420.49 461
9421.40 443
9422.32 495
9423.23 489
9424.15 468
9425.07 450
9425.98 417
9426.90 442
9427.82 443
9428.73 506
9429.65 466
9430.57 446
9431.48 486
9432.40 504
9433.32 480
9434.24 431
9435.15 501
9436.07 561
9436.99 519
9437.90 533
9438.82 521
9439.74 556
9440.66 496
9441.57 498
9442.49 443
9443.41 465
9444.33 491
9445.24 511
9446.16 508
9447.08 489
9448.00 494
9448.91 496
9449.83 528
9450.75 505
9451.67 530
9452.59 555
9453.50 661
9454.42 668
9455.34 689
9456.26 683
9457.18 720
9458.09 674
9459.01 613
9459.93 553
9460.85 566
9461.77 588
9462.69 548
9463.60 465
9464.52 493
9465.44 480
9466.36 480
9467.28 479
9468.20 485
9469.12 459
9470.03 473
9470.95 540
9471.87 454
9472.79 409
9473.71 469
9474.63 460
9475.55 488
9476.47 408
9477.39 454
9478.31 473
9479.22 492
9480.14 535
9481.06 531
9481.98 580
9482.90 568
9483.82 527
9484.74 509
9485.66 530
9486.58 483
9487.50 554
9488.42 529
9489.34 499
9490.26 486
9491.18 506
9492.10 520
9493.02 467
9493.94 454
9494.86 466
9495.78 489
9496.70 546
9497.62 488
9498.54 484
9499.46 460
9500.38 507
9501.30 508
9502.22 482
9503.14 482
9504.06 461
9504.98 501
9505.90 461
9506.82 474
9507.74 496
9508.66 491
9509.58 480
9510.50 505
9511.42 539
9512.35 537
9513.27 523
9514.19 563
9515.11 520
9516.03 508
9516.95 516
9517.87 509
9518.79 534
9519.71 518
9520.63 455
9521.56 527
9522.48 536
9523.40 496
9524.32 516
9525.24 459
9526.16 505
9527.08 523
9528.01 545
9528.93 543
9529.85 550
9530.77 582
9531.69 582
9532.61 639
9533.54 656
9534.46 706
9535.38 669
9536.30 676
9537.22 624
9538.15 621
9539.07 592
9539.99 550
9540.91 554
9541.84 541
9542.76 519
9543.68 540
9544.60 557
9545.52 545
9546.45 536
9547.37 526
9548.29 538
9549.21 537
9550.14 491
9551.06 498
9551.98 495
9552.91 530
9553.83 532
9554.75 571
9555.67 597
9556.60 594
9557.52 585
9558.44 580
9559.37 545
9560.29 576
9561.21 590
9562.14 613
9563.06 587
9563.98 564
9564.91 566
9565.83 544
9566.75 483
9567.68 526
9568.60 488
9569.52 545
9570.45 578
9571.37 528
9572.29 537
9573.22 542
9574.14 549
9575.07 516
9575.99 531
9576.91 574
9577.84 548
9578.76 553
9579.69 580
9580.61 536
9581.53 512
9582.46 539
9583.38 567
9584.31 480
9585.23 481
9586.16 575
9587.08 597
9588.00 550
9588.93 534
9589.85 549
9590.78 572
9591.70 571
9592.63 582
9593.55 595
9594.48 592
9595.40 555
9596.33 554
9597.25 604
9598.18 630
9599.10 567
9600.03 575
9600.95 539
9601.88 564
9602.80 599
9603.73 630
9604.65 538
9605.58 538
9606.50 571
9607.43 571
9608.35 590
9609.28 591
9610.21 587
9611.13 605
9612.06 598
9612.98 658
9613.91 663
9614.83 578
9615.76 569
9616.69 593
9617.61 647
9618.54 629
9619.46 609
9620.39 608
9621.32 605
9622.24 614
9623.17 638
9624.09 660
9625.02 693
9625.95 730
9626.87 637
9627.80 620
9628.73 659
9629.65 665
9630.58 655
9631.51 665
9632.43 656
9633.36 702
9634.29 658
9635.21 672
9636.14 734
9637.07 709
9637.99 725
9638.92 781
9639.85 748
9640.77 721
9641.70 747
9642.63 749
9643.56 733
9644.48 815
9645.41 793
9646.34 752
9647.26 845
9648.19 837
9649.12 889
9650.05 830
9650.97 865
9651.90 891
9652.83 927
9653.76 875
9654.68 840
9655.61 897
9656.54 882
9657.47 852
9658.40 896
9659.32 852
9660.25 895
9661.18 944
9662.11 989
9663.04 936
9663.96 906
9664.89 930
9665.82 906
9666.75 1000
9667.68 951
9668.61 948
9669.53 980
9670.46 1031
9671.39 1100
9672.32 1075
9673.25 1018
9674.18 1037
9675.11 1037
9676.03 1002
9676.96 1016
9677.89 1147
9678.82 1106
9679.75 1046
9680.68 1167
9681.61 1150
9682.54 1142
9683.47 1164
9684.40 1068
9685.32 1144
9686.25 1221
9687.18 1169
9688.11 1114
9689.04 1168
9689.97 1209
9690.90 1213
9691.83 1231
9692.76 1250
9693.69 1219
9694.62 1309
9695.55 1382
9696.48 1493
9697.41 1574
9698.34 1719
9699.27 1923
9700.20 2021
9701.13 2095
9702.06 2169
9702.99 2000
9703.92 1833
9704.85 1712
9705.78 1601
9706.71 1514
9707.64 1467
9708.57 1372
9709.50 1267
9710.43 1226
9711.36 1306
9712.29 1289
9713.22 1374
9714.15 1504
9715.08 1506
9716.01 1471
9716.94 1472
9717.87 1552
9718.80 1521
9719.74 1369
9720.67 1273
9721.60 1263
9722.53 1244
9723.46 1176
9724.39 1120
9725.32 1047
9726.25 1036
9727.18 1157
9728.11 1120
9729.05 1058
9729.98 1065
9730.91 1124
9731.84 1146
9732.77 1137
9733.70 1245
9734.63 1201
9735.57 1227
9736.50 1202
9737.43 1216
9738.36 1194
9739.29 1111
9740.22 1068
9741.16 1059
9742.09 1030
9743.02 1011
9743.95 1038
9744.88 963
9745.82 914
9746.75 910
9747.68 873
9748.61 869
9749.55 923
9750.48 922
9751.41 889
9752.34 846
9753.27 868
9754.21 895
9755.14 913
9756.07 856
9757.01 873
9757.94 868
9758.87 884
9759.80 838
9760.74 882
9761.67 926
9762.60 902
9763.53 939
9764.47 833
9765.40 938
9766.33 959
9767.27 935
9768.20 921
9769.13 921
9770.07 902
9771.00 854
9771.93 873
9772.87 879
9773.80 867
9774.73 948
9775.67 938
9776.60 966
9777.53 952
9778.47 962
9779.40 977
9780.34 1005
9781.27 1057
9782.20 1054
9783.14 1053
9784.07 1113
9785.00 1110
9785.94 1108
9786.87 1067
9787.81 1043
9788.74 1027
9789.68 1008
9790.61 937
9791.54 894
9792.48 919
9793.41 896
9794.35 908
9795.28 930
9796.22 904
9797.15 1005
9798.08 988
9799.02 1032
9799.95 1066
9800.89 1000
9801.82 996
9802.76 1009
9803.69 917
9804.63 864
9805.56 833
9806.50 811
9807.43 796
9808.37 750
9809.30 752
9810.24 737
9811.17 747
9812.11 768
9813.04 727
9813.98 752
9814.91 741
9815.85 726
9816.79 727
9817.72 753
9818.66 806
9819.59 754
9820.53 734
9821.46 657
9822.40 722
9823.34 721
9824.27 697
9825.21 678
9826.14 709
9827.08 759
9828.02 713
9828.95 702
9829.89 665
9830.82 626
9831.76 676
9832.70 718
9833.63 680
9834.57 662
9835.50 657
9836.44 697
9837.38 628
9838.31 681
9839.25 671
9840.19 689
9841.12 679
9842.06 691
9843.00 642
9843.93 636
9844.87 649
9845.81 691
9846.74 718
9847.68 701
9848.62 676
9849.56 709
9850.49 663
9851.43 656
9852.37 635
9853.30 631
9854.24 671
9855.18 662
9856.12 669
9857.05 694
9857.99 721
9858.93 685
9859.87 618
9860.80 665
9861.74 637
9862.68 675
9863.62 662
9864.55 688
9865.49 666
9866.43 655
9867.37 686
9868.31 680
9869.24 606
9870.18 654
9871.12 651
9872.06 684
9873.00 644
9873.93 606
9874.87 688
9875.81 645
9876.75 677
9877.69 633
9878.63 609
9879.56 648
9880.50 677
9881.44 663
9882.38 701
9883.32 686
9884.26 666
9885.20 685
9886.14 688
9887.07 657
9888.01 654
9888.95 653
9889.89 598
9890.83 621
9891.77 593
9892.71 620
9893.65 638
9894.59 637
9895.53 610
9896.47 626
9897.40 642
9898.34 618
9899.28 630
9900.22 590
9901.16 646
9902.10 625
9903.04 663
9903.98 677
9904.92 666
9905.86 657
9906.80 664
9907.74 633
9908.68 661
9909.62 696
9910.56 697
9911.50 689
9912.44 711
9913.38 677
9914.32 676
9915.26 691
9916.20 670
9917.14 682
9918.08 664
9919.02 615
9919.96 672
9920.90 683
9921.84 701
9922.78 750
9923.72 801
9924.66 891
9925.61 1044
9926.55 1166
9927.49 1270
9928.43 1304
9929.37 1385
9930.31 1279
9931.25 1188
9932.19 1167
9933.13 1076
9934.07 1018
9935.01 932
9935.96 831
9936.90 789
9937.84 737
9938.78 740
9939.72 697
9940.66 728
9941.60 662
9942.54 653
9943.49 685
9944.43 688
9945.37 665
9946.31 666
9947.25 707
9948.19 675
9949.14 664
9950.08 663
9951.02 671
9951.96 686
9952.90 691
9953.85 650
9954.79 715
9955.73 756
9956.67 676
9957.61 746
9958.56 728
9959.50 711
9960.44 667
9961.38 666
9962.33 646
9963.27 658
9964.21 641
9965.15 621
9966.10 619
9967.04 683
9967.98 660
9968.92 643
9969.87 668
9970.81 645
9971.75 641
9972.70 627
9973.64 659
9974.58 667
9975.52 659
9976.47 684
9977.41 726
9978.35 673
9979.30 714
9980.24 656
9981.18 615
9982.13 630
9983.07 643
9984.01 619
9984.96 578
9985.90 642
9986.84 639
9987.79 625
9988.73 613
9989.68 628
9990.62 648
9991.56 643
9992.51 622
9993.45 631
9994.39 615
9995.34 617
9996.28 632
9997.23 589
9998.17 602
9999.11 565
10000.06 560
10001.00 590
10001.95 587
10002.89 588
10003.84 606
10004.78 634
10005.73 646
10006.67 598
10007.61 612
10008.56 546
10009.50 581
10010.45 577
10011.39 582
10012.34 525
10013.28 548
10014.23 617
10015.17 556
10016.12 573
10017.06 553
10018.01 526
10018.95 538
10019.90 560
10020.84 605
10021.79 557
10022.73 596
10023.68 564
10024.62 575
10025.57 546
10026.51 532
10027.46 602
10028.41 559
10029.35 562
10030.30 560
10031.24 561
10032.19 550
10033.13 534
10034.08 578
10035.03 556
10035.97 537
10036.92 545
10037.86 590
10038.81 536
10039.76 548
10040.70 545
10041.65 536
10042.59 554
10043.54 550
10044.49 529
10045.43 499
10046.38 504
10047.33 513
10048.27 527
10049.22 498
10050.17 473
10051.11 470
10052.06 471
10053.01 469
10053.95 506
10054.90 468
10055.85 503
10056.79 558
10057.74 535
10058.69 511
10059.63 539
10060.58 495
10061.53 497
10062.48 522
10063.42 543
10064.37 558
10065.32 552
10066.26 503
10067.21 512
10068.16 487
10069.11 454
10070.05 479
10071.00 481
10071.95 485
10072.90 483
10073.84 529
10074.79 525
10075.74 506
10076.69 538
10077.64 522
10078.58 511
10079.53 456
10080.48 457
10081.43 516
10082.38 473
10083.32 466
10084.27 467
10085.22 493
10086.17 471
10087.12 488
10088.07 502
10089.01 464
10089.96 462
10090.91 518
10091.86 510
10092.81 483
10093.76 507
10094.71 517
10095.65 485
10096.60 466
10097.55 464
10098.50 478
10099.45 466
10100.40 480
10101.35 516
10102.30 463
10103.25 482
10104.19 485
10105.14 486
10106.09 446
10107.04 476
10107.99 448
10108.94 506
10109.89 446
10110.84 468
10111.79 480
10112.74 464
10113.69 440
10114.64 457
10115.59 467
10116.54 436
10117.49 442
10118.44 477
10119.39 509
10120.34 495
10121.29 457
10122.24 444
10123.19 508
10124.14 472
10125.09 479
10126.04 481
10126.99 500
10127.94 495
10128.89 413
10129.84 492
10130.79 474
10131.74 499
10132.69 487
10133.64 553
10134.59 504
10135.54 490
10136.49 503
10137.44 499
10138.39 440
10139.34 495
10140.29 495
10141.24 508
10142.20 557
10143.15 511
10144.10 507
10145.05 490
10146.00 484
10146.95 452
10147.90 491
10148.85 493
10149.80 482
10150.76 485
10151.71 471
10152.66 513
10153.61 487
10154.56 461
10155.51 479
10156.46 542
10157.42 465
10158.37 493
10159.32 471
10160.27 488
10161.22 492
10162.18 518
10163.13 536
10164.08 498
10165.03 525
10165.98 603
10166.93 591
10167.89 578
10168.84 546
10169.79 557
10170.74 542
10171.70 515
10172.65 568
10173.60 610
10174.55 568
10175.51 548
10176.46 581
10177.41 554
10178.36 552
10179.32 571
10180.27 603
10181.22 545
10182.17 600
10183.13 593
10184.08 629
10185.03 690
10185.99 681
10186.94 616
10187.89 646
10188.84 640
10189.80 626
10190.75 620
10191.70 615
10192.66 597
10193.61 597
10194.56 694
10195.52 693
10196.47 682
10197.42 658
10198.38 713
10199.33 661
10200.29 660
10201.24 756
10202.19 748
10203.15 707
10204.10 767
10205.05 842
10206.01 860
10206.96 822
10207.92 844
10208.87 933
10209.82 903
10210.78 806
10211.73 753
10212.69 780
10213.64 742
10214.60 716
10215.55 701
10216.50 640
10217.46 640
10218.41 637
10219.37 650
10220.32 641
10221.28 684
10222.23 627
10223.19 644
10224.14 599
10225.10 560
10226.05 571
10227.01 608
10227.96 596
10228.92 546
10229.87 560
10230.83 587
10231.78 606
10232.74 513
10233.69 538
10234.65 568
10235.60 646
10236.56 640
10237.51 658
10238.47 629
10239.42 637
10240.38 630
10241.33 640
10242.29 581
10243.25 554
10244.20 539
10245.16 562
10246.11 501
10247.07 469
10248.02 502
10248.98 488
10249.94 485
10250.89 488
10251.85 519
10252.80 448
10253.76 488
10254.72 481
10255.67 494
10256.63 497
10257.59 473
10258.54 519
10259.50 479
10260.45 472
10261.41 506
10262.37 452
10263.32 502
10264.28 473
10265.24 469
10266.19 475
10267.15 404
10268.11 497
10269.06 537
10270.02 498
10270.98 479
10271.94 466
10272.89 445
10273.85 477
10274.81 447
10275.76 458
10276.72 513
10277.68 524
10278.64 503
10279.59 465
10280.55 475
10281.51 452
10282.47 472
10283.42 445
10284.38 462
10285.34 467
10286.30 481
10287.25 477
10288.21 460
10289.17 471
10290.13 473
10291.08 517
10292.04 483
10293.00 488
10293.96 438
10294.92 479
10295.87 441
10296.83 469
10297.79 460
10298.75 452
10299.71 451
10300.67 447
10301.62 455
10302.58 386
10303.54 399
10304.50 449
10305.46 451
10306.42 474
10307.38 418
10308.33 453
10309.29 460
10310.25 430
10311.21 389
10312.17 451
10313.13 427
10314.09 447
10315.05 434
10316.01 471
10316.96 411
10317.92 439
10318.88 421
10319.84 468
10320.80 439
10321.76 418
10322.72 367
10323.68 450
10324.64 491
10325.60 420
10326.56 398
10327.52 437
10328.48 391
10329.44 437
10330.40 495
10331.36 457
10332.32 434
10333.28 491
10334.24 492
10335.20 439
10336.16 470
10337.12 467
10338.08 448
10339.04 392
10340.00 420
10340.96 409
10341.92 435
10342.88 415
10343.84 430
10344.80 392
10345.76 426
10346.72 431
10347.68 411
10348.64 426
10349.60 424
10350.56 459
10351.52 442
10352.48 458
10353.44 432
10354.40 441
10355.36 422
10356.33 423
10357.29 376
10358.25 406
10359.21 402
10360.17 431
10361.13 473
10362.09 461
10363.05 451
10364.01 430
10364.98 408
10365.94 425
10366.90 459
10367.86 434
10368.82 416
10369.78 433
10370.75 456
10371.71 400
10372.67 433
10373.63 402
10374.59 405
10375.55 388
10376.52 422
10377.48 405
10378.44 370
10379.40 393
10380.36 357
10381.33 424
10382.29 402
10383.25 394
10384.21 359
10385.17 415
10386.14 358
10387.10 398
10388.06 363
10389.02 357
10389.99 373
10390.95 354
10391.91 370
10392.87 402
10393.84 385
10394.80 331
10395.76 398
10396.73 375
10397.69 378
10398.65 334
10399.61 412
10400.58 408
10401.54 386
10402.50 399
10403.47 420
10404.43 383
10405.39 360
10406.36 379
10407.32 373
10408.28 353
10409.25 358
10410.21 370
10411.17 348
10412.14 387
10413.10 408
10414.06 401
10415.03 377
10415.99 395
10416.95 369
10417.92 427
10418.88 436
10419.85 436
10420.81 444
10421.77 473
10422.74 437
10423.70 436
10424.67 442
10425.63 400
10426.59 418
10427.56 369
10428.52 380
10429.49 362
10430.45 361
10431.42 374
10432.38 379
10433.34 340
10434.31 364
10435.27 354
10436.24 346
10437.20 369
10438.17 390
10439.13 402
10440.10 346
10441.06 342
10442.03 328
10442.99 411
10443.96 343
10444.92 337
10445.89 356
10446.85 376
10447.82 356
10448.78 340
10449.75 371
10450.71 398
10451.68 376
10452.64 366
10453.61 329
10454.58 378
10455.54 358
10456.51 370
10457.47 408
10458.44 326
10459.40 329
10460.37 338
10461.33 346
10462.30 331
10463.27 333
10464.23 368
10465.20 391
10466.16 358
10467.13 362
10468.10 371
10469.06 337
10470.03 372
10471.00 332
10471.96 341
10472.93 312
10473.89 343
10474.86 344
10475.83 361
10476.79 332
10477.76 393
10478.73 420
10479.69 358
10480.66 371
10481.63 324
10482.59 359
10483.56 362
10484.53 355
10485.49 320
10486.46 360
10487.43 300
10488.40 324
10489.36 332
10490.33 370
10491.30 364
10492.26 365
10493.23 341
10494.20 341
10495.17 376
10496.13 352
10497.10 359
10498.07 315
10499.04 397
10500.00 383
10500.97 372
10501.94 342
10502.91 361
10503.87 349
10504.84 351
10505.81 326
10506.78 366
10507.75 378
10508.71 362
10509.68 331
10510.65 346
10511.62 317
10512.59 335
10513.55 340
10514.52 367
10515.49 372
10516.46 331
10517.43 370
10518.40 359
10519.36 362
10520.33 365
10521.30 358
10522.27 364
10523.24 356
10524.21 302
10525.18 320
10526.15 305
10527.11 349
10528.08 358
10529.05 330
10530.02 342
10530.99 309
10531.96 334
10532.93 337
10533.90 386
10534.87 331
10535.84 326
10536.80 330
10537.77 309
10538.74 320
10539.71 355
10540.68 372
10541.65 366
10542.62 333
10543.59 311
10544.56 364
10545.53 345
10546.50 359
10547.47 374
10548.44 374
10549.41 317
10550.38 342
10551.35 356
10552.32 334
10553.29 288
10554.26 315
10555.23 348
10556.20 365
10557.17 385
10558.14 346
10559.11 405
10560.08 376
10561.05 362
10562.02 369
10562.99 358
10563.96 347
10564.93 398
10565.90 397
10566.88 391
10567.85 357
10568.82 365
10569.79 379
10570.76 342
10571.73 329
10572.70 352
10573.67 392
10574.64 372
10575.61 394
10576.58 359
10577.56 376
10578.53 399
10579.50 359
10580.47 372
10581.44 365
10582.41 328
10583.38 372
10584.35 402
10585.33 339
10586.30 350
10587.27 357
10588.24 355
10589.21 393
10590.18 350
10591.16 341
10592.13 380
10593.10 348
10594.07 377
10595.04 363
10596.02 331
10596.99 376
10597.96 381
10598.93 359
10599.90 341
10600.88 379
10601.85 380
10602.82 393
10603.79 352
10604.77 346
10605.74 336
10606.71 364
10607.68 339
10608.66 337
10609.63 340
10610.60 376
10611.57 380
10612.55 365
10613.52 354
10614.49 368
10615.47 379
10616.44 372
10617.41 372
10618.38 365
10619.36 385
10620.33 376
10621.30 394
10622.28 413
10623.25 413
10624.22 382
10625.20 436
10626.17 420
10627.14 393
10628.12 403
10629.09 380
10630.06 370
10631.04 385
10632.01 402
10632.99 415
10633.96 426
10634.93 416
10635.91 403
10636.88 409
10637.86 512
10638.83 500
10639.80 506
10640.78 580
10641.75 585
10642.73 553
10643.70 522
10644.67 522
10645.65 428
10646.62 431
10647.60 395
10648.57 429
10649.55 382
10650.52 362
10651.50 347
10652.47 394
10653.44 395
10654.42 346
10655.39 339
10656.37 363
10657.34 367
10658.32 366
10659.29 399
10660.27 359
10661.24 363
10662.22 380
10663.19 410
10664.17 349
10665.14 355
10666.12 348
10667.09 374
10668.07 385
10669.04 372
10670.02 363
10671.00 361
10671.97 417
10672.95 312
10673.92 352
10674.90 375
10675.87 373
10676.85 383
10677.83 385
10678.80 356
10679.78 379
10680.75 427
10681.73 359
10682.70 393
10683.68 404
10684.66 382
10685.63 387
10686.61 387
10687.59 360
10688.56 373
10689.54 398
10690.51 392
10691.49 347
10692.47 336
10693.44 378
10694.42 355
10695.40 352
10696.37 359
10697.35 311
10698.33 354
10699.30 391
10700.28 385
10701.26 359
10702.23 327
10703.21 371
10704.19 383
10705.17 340
10706.14 371
10707.12 394
10708.10 371
10709.07 368
10710.05 325
10711.03 337
10712.01 377
10712.98 362
10713.96 358
10714.94 360
10715.92 356
10716.89 359
10717.87 341
10718.85 363
10719.83 345
10720.80 375
10721.78 383
10722.76 383
10723.74 372
10724.71 368
10725.69 379
10726.67 347
10727.65 329
10728.63 378
10729.61 347
10730.58 368
10731.56 365
10732.54 357
10733.52 360
10734.50 322
10735.48 348
10736.45 327
10737.43 331
10738.41 349
10739.39 362
10740.37 371
10741.35 358
10742.33 390
10743.30 303
10744.28 330
10745.26 352
10746.24 311
10747.22 315
10748.20 329
10749.18 361
10750.16 369
10751.14 382
10752.11 360
10753.09 346
10754.07 328
10755.05 353
10756.03 342
10757.01 361
10757.99 373
10758.97 366
10759.95 378
10760.93 366
10761.91 352
10762.89 347
10763.87 380
10764.85 383
10765.83 350
10766.81 358
10767.79 365
10768.77 369
10769.75 351
10770.73 322
10771.71 365
10772.69 399
10773.67 437
10774.65 374
10775.63 365
10776.61 419
10777.59 412
10778.57 419
10779.55 375
10780.53 371
10781.51 374
10782.49 374
10783.47 411
10784.45 361
10785.43 383
10786.41 424
10787.39 360
10788.38 389
10789.36 418
10790.34 380
10791.32 392
10792.30 372
10793.28 370
10794.26 334
10795.24 393
10796.22 398
10797.21 388
10798.19 370
10799.17 390
10800.15 347
10801.13 340
10802.11 352
10803.09 359
10804.08 349
10805.06 384
10806.04 357
10807.02 328
10808.00 371
10808.98 394
10809.97 395
10810.95 369
10811.93 372
10812.91 361
10813.89 359
10814.88 402
10815.86 373
10816.84 344
10817.82 361
10818.80 372
10819.79 355
10820.77 355
10821.75 366
10822.73 326
10823.72 352
10824.70 357
10825.68 342
10826.66 388
10827.65 360
10828.63 344
10829.61 395
10830.59 356
10831.58 352
10832.56 387
10833.54 355
10834.53 335
10835.51 406
10836.49 379
10837.47 369
10838.46 352
10839.44 357
10840.42 354
10841.41 335
10842.39 340
10843.37 384
10844.36 362
10845.34 357
10846.32 379
10847.31 381
10848.29 394
10849.27 378
10850.26 379
10851.24 390
10852.23 399
10853.21 406
10854.19 393
10855.18 381
10856.16 410
10857.14 415
10858.13 438
10859.11 371
10860.10 401
10861.08 395
10862.07 401
10863.05 405
10864.03 351
10865.02 373
10866.00 393
10866.99 407
10867.97 404
10868.96 386
10869.94 415
10870.92 455
10871.91 411
10872.89 410
10873.88 425
10874.86 449
10875.85 457
10876.83 419
10877.82 446
10878.80 437
10879.79 400
10880.77 404
10881.76 410
10882.74 400
10883.73 483
10884.71 432
10885.70 450
10886.68 469
10887.67 499
10888.66 441
10889.64 453
10890.63 478
10891.61 464
10892.60 477
10893.58 479
10894.57 447
10895.55 442
10896.54 475
10897.53 505
10898.51 504
10899.50 491
10900.48 475
10901.47 478
10902.46 466
10903.44 472
10904.43 465
10905.41 463
10906.40 456
10907.39 511
10908.37 495
10909.36 482
10910.35 524
10911.33 545
10912.32 504
10913.30 515
10914.29 507
10915.28 547
10916.26 526
10917.25 565
10918.24 557
10919.22 573
10920.21 541
10921.20 544
10922.19 594
10923.17 574
10924.16 557
10925.15 533
10926.13 577
10927.12 543
10928.11 609
10929.09 559
10930.08 524
10931.07 603
10932.06 585
10933.04 584
10934.03 562
10935.02 560
10936.01 579
10936.99 623
10937.98 628
10938.97 571
10939.96 657
10940.94 677
10941.93 641
10942.92 649
10943.91 642
10944.90 649
10945.88 707
10946.87 676
10947.86 677
10948.85 670
10949.84 674
10950.82 747
10951.81 787
10952.80 783
10953.79 772
10954.78 755
10955.77 898
10956.76 907
10957.74 974
10958.73 1027
10959.72 1064
10960.71 1190
10961.70 1195
10962.69 1071
10963.68 1014
10964.66 1012
10965.65 954
10966.64 850
10967.63 818
10968.62 738
10969.61 769
10970.60 721
10971.59 787
10972.58 734
10973.57 727
10974.56 758
10975.54 740
10976.53 713
10977.52 724
10978.51 782
10979.50 715
10980.49 717
10981.48 751
10982.47 775
10983.46 780
10984.45 793
10985.44 804
10986.43 781
10987.42 797
10988.41 774
10989.40 787
10990.39 821
10991.38 754
10992.37 856
10993.36 843
10994.35 809
10995.34 892
10996.33 978
10997.32 1110
10998.31 1273
10999.30 1344
11000.29 1451
11001.28 1503
11002.27 1523
11003.26 1423
11004.25 1359
11005.25 1247
11006.24 1117
11007.23 1107
11008.22 956
11009.21 887
11010.20 835
11011.19 754
11012.18 735
11013.17 765
11014.16 667
11015.15 730
11016.15 756
11017.14 722
11018.13 694
11019.12 691
11020.11 646
11021.10 653
11022.09 658
11023.09 659
11024.08 642
11025.07 601
11026.06 645
11027.05 664
11028.04 625
11029.03 632
11030.03 625
11031.02 640
11032.01 611
11033.00 612
11033.99 628
11034.99 600
11035.98 636
11036.97 683
11037.96 649
11038.95 602
11039.95 630
11040.94 681
11041.93 651
11042.92 580
11043.92 594
11044.91 563
11045.90 635
11046.89 591
11047.89 494
11048.88 578
11049.87 552
11050.86 567
11051.86 513
11052.85 519
11053.84 485
11054.84 540
11055.83 562
11056.82 509
11057.81 522
11058.81 524
11059.80 547
11060.79 477
11061.79 495
11062.78 588
11063.77 511
11064.77 546
11065.76 531
11066.75 544
11067.75 522
11068.74 548
11069.73 547
11070.73 531
11071.72 534
11072.72 553
11073.71 541
11074.70 515
11075.70 537
11076.69 584
11077.69 499
11078.68 525
11079.67 498
11080.67 524
11081.66 516
11082.66 561
11083.65 548
11084.64 521
11085.64 511
11086.63 565
11087.63 566
11088.62 540
11089.62 521
11090.61 548
11091.60 501
11092.60 512
11093.59 498
11094.59 513
11095.58 507
11096.58 511
11097.57 554
11098.57 481
11099.56 508
11100.56 506
11101.55 511
11102.55 490
11103.54 533
11104.54 482
11105.53 461
11106.53 486
11107.52 484
11108.52 504
11109.51 501
11110.51 457
11111.51 492
11112.50 492
11113.50 469
11114.49 523
11115.49 470
11116.48 487
11117.48 511
11118.47 520
11119.47 487
11120.47 466
11121.46 485
11122.46 482
11123.45 487
11124.45 507
11125.45 515
11126.44 494
11127.44 529
11128.44 497
11129.43 551
11130.43 524
11131.42 510
11132.42 505
11133.42 480
11134.41 484
11135.41 467
11136.41 487
11137.40 455
11138.40 460
11139.40 505
11140.39 482
11141.39 480
11142.39 447
11143.38 466
11144.38 495
11145.38 457
11146.37 450
11147.37 478
11148.37 466
11149.37 468
11150.36 474
11151.36 513
11152.36 528
11153.35 512
11154.35 516
11155.35 554
11156.35 464
11157.34 476
11158.34 484
11159.34 473
11160.34 502
11161.34 523
11162.33 539
11163.33 517
11164.33 522
11165.33 482
11166.32 491
11167.32 476
11168.32 502
11169.32 517
11170.32 519
11171.31 535
11172.31 560
11173.31 526
11174.31 500
11175.31 559
11176.31 532
11177.30 531
11178.30 509
11179.30 493
11180.30 507
11181.30 519
11182.30 511
11183.30 541
11184.29 549
11185.29 578
11186.29 561
11187.29 546
11188.29 531
11189.29 611
11190.29 564
11191.29 533
11192.29 563
11193.29 589
11194.28 618
11195.28 604
11196.28 573
11197.28 577
11198.28 546
11199.28 612
11200.28 589
11201.28 547
11202.28 555
11203.28 560
11204.28 545
11205.28 568
11206.28 554
11207.28 550
11208.28 549
11209.28 520
11210.28 558
11211.28 579
11212.28 506
11213.28 515
11214.28 517
11215.28 496
11216.28 488
11217.28 447
11218.28 484
11219.28 495
11220.28 480
11221.28 488
11222.28 465
11223.28 477
11224.28 411
11225.28 432
11226.28 433
11227.28 447
11228.28 466
11229.28 441
11230.28 467
11231.28 441
11232.29 493
11233.29 447
11234.29 459
11235.29 392
11236.29 439
11237.29 444
11238.29 433
11239.29 399
11240.29 431
11241.30 455
11242.30 466
11243.30 448
11244.30 476
11245.30 448
11246.30 458
11247.30 455
11248.31 427
11249.31 426
11250.31 430
11251.31 418
11252.31 438
11253.31 413
11254.32 381
11255.32 423
11256.32 452
11257.32 464
11258.32 480
11259.33 450
11260.33 431
11261.33 416
11262.33 430
11263.33 493
11264.34 459
11265.34 439
11266.34 435
11267.34 478
11268.35 452
11269.35 451
11270.35 440
11271.35 417
11272.36 457
11273.36 428
11274.36 433
11275.37 457
11276.37 477
11277.37 516
11278.37 513
11279.38 499
11280.38 457
11281.38 505
11282.39 502
11283.39 482
11284.39 473
11285.40 516
11286.40 469
11287.40 445
11288.41 452
11289.41 484
11290.41 467
11291.42 461
11292.42 482
11293.42 461
11294.43 434
11295.43 446
11296.43 482
11297.44 506
11298.44 471
11299.45 475
11300.45 496
11301.45 417
11302.46 447
11303.46 422
11304.47 420
11305.47 476
11306.47 439
11307.48 458
11308.48 467
11309.49 493
11310.49 538
11311.50 573
11312.50 559
11313.50 575
11314.51 606
11315.51 666
11316.52 598
11317.52 604
11318.53 592
11319.53 552
11320.54 514
11321.54 481
11322.55 520
11323.55 446
11324.56 468
11325.56 463
11326.57 447
11327.57 433
11328.58 410
11329.58 403
11330.59 428
11331.59 410
11332.60 390
11333.60 386
11334.61 376
11335.61 369
11336.62 393
11337.63 443
11338.63 375
11339.64 408
11340.64 420
11341.65 387
11342.65 400
11343.66 396
11344.67 364
11345.67 417
11346.68 379
11347.68 371
11348.69 366
11349.70 385
11350.70 408
11351.71 453
11352.71 434
11353.72 396
11354.73 408
11355.73 432
11356.74 455
11357.75 419
11358.75 374
11359.76 429
11360.77 416
11361.77 409
11362.78 399
11363.79 368
11364.79 363
11365.80 410
11366.81 436
11367.81 388
11368.82 359
11369.83 346
11370.83 399
11371.84 402
11372.85 385
11373.86 401
11374.86 415
11375.87 387
11376.88 348
11377.89 368
11378.89 382
11379.90 385
11380.91 385
11381.92 393
11382.92 388
11383.93 338
11384.94 358
11385.95 389
11386.95 395
11387.96 345
11388.97 416
11389.98 408
11390.99 402
11391.99 368
11393.00 379
11394.01 405
11395.02 366
11396.03 407
11397.03 406
11398.04 390
11399.05 369
11400.06 414
11401.07 391
11402.08 360
11403.08 360
11404.09 372
11405.10 375
11406.11 374
11407.12 390
11408.13 376
11409.14 397
11410.14 358
11411.15 377
11412.16 381
11413.17 388
11414.18 331
11415.19 379
11416.20 398
11417.21 382
11418.22 398
11419.23 357
11420.23 369
11421.24 374
11422.25 373
11423.26 375
11424.27 343
11425.28 338
11426.29 356
11427.30 393
11428.31 403
11429.32 393
11430.33 384
11431.34 362
11432.35 343
11433.36 371
11434.37 399
11435.38 401
11436.39 359
11437.40 363
11438.41 371
11439.42 359
11440.43 362
11441.44 372
11442.45 357
11443.46 369
11444.47 372
11445.48 384
11446.49 388
11447.50 369
11448.51 326
11449.52 372
11450.53 358
11451.54 380
11452.55 369
11453.56 389
11454.58 374
11455.59 347
11456.60 352
11457.61 368
11458.62 342
11459.63 323
11460.64 394
11461.65 347
11462.66 370
11463.67 373
11464.69 334
11465.70 331
11466.71 353
11467.72 377
11468.73 388
11469.74 346
11470.75 348
11471.77 388
11472.78 380
11473.79 369
11474.80 338
11475.81 397
11476.82 390
11477.84 325
11478.85 398
11479.86 395
11480.87 356
11481.88 347
11482.89 338
11483.91 322
11484.92 340
11485.93 339
11486.94 353
11487.96 361
11488.97 363
11489.98 350
11490.99 328
11492.00 307
11493.02 354
11494.03 378
11495.04 381
11496.06 366
11497.07 341
11498.08 358
11499.09 360
11500.11 334
11501.12 310
11502.13 358
11503.14 386
11504.16 342
11505.17 334
11506.18 327
11507.20 342
11508.21 339
11509.22 361
11510.24 358
11511.25 333
11512.26 372
11513.28 345
11514.29 388
11515.30 341
11516.32 337
11517.33 348
11518.34 334
11519.36 347
11520.37 343
11521.38 364
11522.40 335
11523.41 360
11524.43 322
11525.44 322
11526.45 348
11527.47 310
11528.48 325
11529.50 352
11530.51 336
11531.52 340
11532.54 314
11533.55 342
11534.57 320
11535.58 334
11536.60 347
11537.61 382
11538.62 348
11539.64 341
11540.65 376
11541.67 378
11542.68 340
11543.70 365
11544.71 346
11545.73 400
11546.74 354
11547.76 361
11548.77 345
11549.79 341
11550.80 350
11551.82 343
11552.83 354
11553.85 367
11554.86 378
11555.88 351
11556.89 420
11557.91 394
11558.92 396
11559.94 396
11560.95 369
11561.97 343
11562.98 352
11564.00 392
11565.02 393
11566.03 364
11567.05 423
11568.06 383
11569.08 386
11570.10 401
11571.11 403
11572.13 355
11573.14 369
11574.16 388
11575.18 422
11576.19 406
11577.21 352
11578.22 404
11579.24 358
11580.26 386
11581.27 433
11582.29 437
11583.31 471
11584.32 484
11585.34 458
11586.35 464
11587.37 486
11588.39 465
11589.40 463
11590.42 489
11591.44 501
11592.46 489
11593.47 486
11594.49 528
11595.51 522
11596.52 518
11597.54 600
11598.56 648
11599.57 675
11600.59 678
11601.61 767
11602.63 877
11603.64 957
11604.66 954
11605.68 971
11606.70 946
11607.71 944
11608.73 894
11609.75 798
11610.77 694
11611.78 641
11612.80 617
11613.82 583
11614.84 482
11615.85 445
11616.87 421
11617.89 499
11618.91 474
11619.93 438
11620.95 457
11621.96 422
11622.98 442
11624.00 456
11625.02 453
11626.04 414
11627.05 392
11628.07 430
11629.09 396
11630.11 388
11631.13 414
11632.15 440
11633.17 421
11634.18 433
11635.20 409
11636.22 395
11637.24 416
11638.26 411
11639.28 387
11640.30 411
11641.32 401
11642.34 409
11643.35 439
11644.37 404
11645.39 428
11646.41 390
11647.43 380
11648.45 379
11649.47 374
11650.49 370
11651.51 370
11652.53 388
11653.55 391
11654.57 406
11655.59 360
11656.61 342
11657.63 303
11658.65 349
11659.67 381
11660.69 395
11661.71 388
11662.73 343
11663.75 342
11664.77 377
11665.79 376
11666.81 360
11667.83 370
11668.85 368
11669.87 378
11670.89 335
11671.91 315
11672.93 333
11673.95 397
11674.97 400
11675.99 348
11677.01 364
11678.03 404
11679.05 437
11680.07 399
11681.09 402
11682.11 364
11683.13 387
11684.15 412
11685.18 429
11686.20 432
11687.22 369
11688.24 420
11689.26 407
11690.28 370
11691.30 381
11692.32 343
11693.34 366
11694.37 361
11695.39 368
11696.41 368
11697.43 385
11698.45 357
11699.47 381
11700.49 353
11701.52 378
11702.54 389
11703.56 381
11704.58 352
11705.60 363
11706.62 351
11707.65 346
11708.67 356
11709.69 343
11710.71 333
11711.73 342
11712.76 319
11713.78 347
11714.80 335
11715.82 363
11716.85 352
11717.87 376
11718.89 370
11719.91 387
11720.94 353
11721.96 328
11722.98 370
11724.00 383
11725.03 370
11726.05 346
11727.07 332
11728.09 346
11729.12 351
11730.14 362
11731.16 358
11732.19 344
11733.21 368
11734.23 390
11735.25 412
11736.28 369
11737.30 352
11738.32 388
11739.35 366
11740.37 357
11741.39 403
11742.42 383
11743.44 364
11744.46 348
11745.49 350
11746.51 363
11747.54 349
11748.56 366
11749.58 341
11750.61 345
11751.63 317
11752.65 333
11753.68 393
11754.70 357
11755.73 370
11756.75 345
11757.77 358
11758.80 328
11759.82 336
11760.85 329
11761.87 363
11762.90 387
11763.92 366
11764.94 344
11765.97 326
11766.99 342
11768.02 359
11769.04 355
11770.07 328
11771.09 351
11772.12 363
11773.14 368
11774.17 312
11775.19 312
11776.22 350
11777.24 344
11778.27 347
11779.29 340
11780.32 348
11781.34 340
11782.37 349
11783.39 312
11784.42 372
11785.44 374
11786.47 384
11787.49 352
11788.52 382
11789.54 343
11790.57 314
11791.59 403
11792.62 383
11793.65 347
11794.67 337
11795.70 395
11796.72 408
11797.75 361
11798.77 372
11799.80 376
11800.83 332
11801.85 376
11802.88 379
11803.90 391
11804.93 434
11805.96 379
11806.98 375
11808.01 406
11809.04 364
11810.06 390
11811.09 387
11812.12 377
11813.14 342
11814.17 399
11815.20 351
11816.22 376
11817.25 437
11818.28 369
11819.30 346
11820.33 372
11821.36 415
11822.38 392
11823.41 412
11824.44 359
11825.46 370
11826.49 353
11827.52 386
11828.54 364
11829.57 373
11830.60 388
11831.63 385
11832.65 413
11833.68 365
11834.71 381
11835.74 396
11836.76 401
11837.79 387
11838.82 383
11839.85 366
11840.87 399
11841.90 390
11842.93 382
11843.96 345
11844.99 390
11846.01 405
11847.04 385
11848.07 381
11849.10 347
11850.13 379
11851.15 404
11852.18 377
11853.21 374
11854.24 414
11855.27 410
11856.30 416
11857.32 376
11858.35 394
11859.38 461
11860.41 433
11861.44 395
11862.47 425
11863.50 416
11864.52 407
11865.55 455
11866.58 460
11867.61 451
11868.64 446
11869.67 391
11870.70 426
11871.73 426
11872.76 413
11873.79 418
11874.81 469
11875.84 461
11876.87 486
11877.90 482
11878.93 451
11879.96 449
11880.99 441
11882.02 437
11883.05 453
11884.08 485
11885.11 503
11886.14 491
11887.17 504
11888.20 491
11889.23 525
11890.26 488
11891.29 480
11892.32 497
11893.35 489
11894.38 498
11895.41 530
11896.44 504
11897.47 526
11898.50 581
11899.53 613
11900.56 618
11901.59 609
11902.62 675
11903.65 693
11904.68 665
11905.71 697
11906.74 701
11907.77 667
11908.80 647
11909.83 612
11910.86 619
11911.90 604
11912.93 611
11913.96 585
11914.99 610
11916.02 565
11917.05 588
11918.08 640
11919.11 667
11920.14 658
11921.17 617
11922.21 592
11923.24 599
11924.27 679
11925.30 609
11926.33 657
11927.36 726
11928.39 812
11929.43 914
11930.46 940
11931.49 1005
11932.52 1034
11933.55 1111
11934.58 1000
11935.62 1062
11936.65 924
11937.68 907
11938.71 883
11939.74 767
11940.78 719
11941.81 698
11942.84 672
11943.87 612
11944.90 607
11945.94 650
11946.97 628
11948.00 592
11949.03 604
11950.07 536
11951.10 519
11952.13 523
11953.16 538
11954.20 533
11955.23 558
11956.26 550
11957.29 546
11958.33 532
11959.36 551
11960.39 521
11961.43 499
11962.46 517
11963.49 574
11964.53 571
11965.56 542
11966.59 572
11967.62 574
11968.66 572
11969.69 543
11970.72 556
11971.76 561
11972.79 564
11973.83 556
11974.86 517
11975.89 562
11976.93 559
11977.96 575
11978.99 556
11980.03 538
11981.06 558
11982.09 582
11983.13 551
11984.16 562
11985.20 574
11986.23 556
11987.26 520
11988.30 580
11989.33 552
11990.37 525
11991.40 526
11992.44 534
11993.47 559
11994.50 521
11995.54 528
11996.57 525
11997.61 566
11998.64 574
11999.68 543
12000.71 507
12001.75 541
12002.78 559
12003.82 549
12004.85 572
12005.89 586
12006.92 578
12007.96 607
12008.99 619
12010.03 626
12011.06 642
12012.10 634
12013.13 695
12014.17 637
12015.20 694
12016.24 709
12017.27 701
12018.31 682
12019.34 745
12020.38 717
12021.41 674
12022.45 711
12023.49 723
12024.52 672
12025.56 663
12026.59 670
12027.63 662
12028.66 648
12029.70 644
12030.74 642
12031.77 640
12032.81 628
12033.84 609
12034.88 646
12035.92 655
12036.95 624
12037.99 634
12039.03 648
12040.06 597
12041.10 619
12042.13 682
12043.17 592
12044.21 588
12045.24 574
12046.28 584
12047.32 546
12048.35 592
12049.39 591
12050.43 599
12051.46 563
12052.50 609
12053.54 613
12054.58 590
12055.61 615
12056.65 628
12057.69 631
12058.72 599
12059.76 591
12060.80 596
12061.84 634
12062.87 634
12063.91 635
12064.95 587
12065.98 608
12067.02 609
12068.06 581
12069.10 580
12070.14 616
12071.17 632
12072.21 622
12073.25 611
12074.29 648
12075.32 653
12076.36 646
12077.40 666
12078.44 661
12079.48 670
12080.51 620
12081.55 657
12082.59 641
12083.63 603
12084.67 648
12085.71 678
12086.74 665
12087.78 705
12088.82 667
12089.86 673
12090.90 683
12091.94 682
12092.97 742
12094.01 743
12095.05 778
12096.09 755
12097.13 783
12098.17 798
12099.21 840
12100.25 828
12101.29 890
12102.32 984
12103.36 1028
12104.40 1057
12105.44 1024
12106.48 1075
12107.52 1047
12108.56 998
12109.60 920
12110.64 855
12111.68 839
12112.72 774
12113.76 727
12114.80 725
12115.84 669
12116.88 571
12117.92 584
12118.96 597
12120.00 610
12121.04 564
12122.07 521
12123.11 552
12124.15 602
12125.19 545
12126.23 580
12127.28 581
12128.32 621
12129.36 542
12130.40 498
12131.44 549
12132.48 533
12133.52 550
12134.56 547
12135.60 528
12136.64 534
12137.68 535
12138.72 530
12139.76 509
12140.80 444
12141.84 514
12142.88 525
12143.92 528
12144.96 525
12146.00 529
12147.05 528
12148.09 518
12149.13 498
12150.17 552
12151.21 517
12152.25 462
12153.29 513
12154.33 460
12155.38 480
12156.42 468
12157.46 519
12158.50 495
12159.54 465
12160.58 454
12161.62 481
12162.67 465
12163.71 470
12164.75 486
12165.79 479
12166.83 502
12167.87 470
12168.92 462
12169.96 449
12171.00 460
12172.04 465
12173.08 484
12174.13 404
12175.17 444
12176.21 421
12177.25 475
12178.30 474
12179.34 461
12180.38 469
12181.42 459
12182.47 476
12183.51 461
12184.55 421
12185.59 477
12186.64 490
12187.68 488
12188.72 424
12189.76 404
12190.81 464
12191.85 416
12192.89 475
12193.94 446
12194.98 464
12196.02 469
12197.06 450
12198.11 430
12199.15 451
12200.19 459
12201.24 484
12202.28 512
12203.32 430
12204.37 404
12205.41 411
12206.45 464
12207.50 437
12208.54 456
12209.59 470
12210.63 471
12211.67 426
12212.72 460
12213.76 435
12214.80 422
12215.85 456
12216.89 467
12217.94 441
12218.98 417
12220.02 430
12221.07 415
12222.11 438
12223.16 402
12224.20 455
12225.25 426
12226.29 472
12227.33 434
12228.38 436
12229.42 423
12230.47 412
12231.51 428
12232.56 480
12233.60 465
12234.65 474
12235.69 398
12236.74 435
12237.78 453
12238.83 394
12239.87 439
12240.92 410
12241.96 410
12243.01 424
12244.05 463
12245.10 429
12246.14 439
12247.19 462
12248.23 448
12249.28 409
12250.32 448
12251.37 422
12252.41 389
12253.46 402
12254.50 374
12255.55 364
12256.60 379
12257.64 435
12258.69 419
12259.73 405
12260.78 397
12261.82 418
12262.87 409
12263.92 410
12264.96 397
12266.01 384
12267.05 394
12268.10 367
12269.15 366
12270.19 355
12271.24 374
12272.29 384
12273.33 377
12274.38 396
12275.43 384
12276.47 427
12277.52 402
12278.57 346
12279.61 394
12280.66 427
12281.71 437
12282.75 446
12283.80 384
12284.85 422
12285.89 397
12286.94 439
12287.99 406
12289.03 396
12290.08 382
12291.13 399
12292.18 352
12293.22 400
12294.27 362
12295.32 381
12296.36 362
12297.41 332
12298.46 372
12299.51 380
12300.55 378
12301.60 395
12302.65 381
12303.70 365
12304.74 396
12305.79 353
12306.84 394
12307.89 354
12308.94 374
12309.98 393
12311.03 389
12312.08 365
12313.13 368
12314.18 370
12315.22 373
12316.27 395
12317.32 333
12318.37 365
12319.42 373
12320.47 384
12321.51 350
12322.56 359
12323.61 347
12324.66 357
12325.71 330
12326.76 355
12327.81 359
12328.85 349
12329.90 360
12330.95 356
12332.00 338
12333.05 340
12334.10 340
12335.15 360
12336.20 377
12337.25 349
12338.30 328
12339.34 328
12340.39 371
12341.44 359
12342.49 340
12343.54 335
12344.59 338
12345.64 329
12346.69 389
12347.74 397
12348.79 350
12349.84 376
12350.89 351
12351.94 369
12352.99 352
12354.04 346
12355.09 375
12356.14 393
12357.19 358
12358.24 373
12359.29 382
12360.34 369
12361.39 405
12362.44 393
12363.49 361
12364.54 314
12365.59 354
12366.64 366
12367.69 326
12368.74 356
12369.79 352
12370.84 352
12371.89 367
12372.94 373
12373.99 375
12375.04 370
12376.09 360
12377.15 362
12378.20 379
12379.25 391
12380.30 362
12381.35 371
12382.40 385
12383.45 354
12384.50 345
12385.55 374
12386.60 386
12387.66 370
12388.71 340
12389.76 425
12390.81 422
12391.86 384
12392.91 378
12393.96 390
12395.02 395
12396.07 363
12397.12 350
12398.17 364
12399.22 399
12400.27 384
12401.33 375
12402.38 353
12403.43 391
12404.48 419
12405.53 379
12406.59 334
12407.64 380
12408.69 402
12409.74 428
12410.80 413
12411.85 385
12412.90 399
12413.95 436
12415.00 372
12416.06 402
12417.11 393
12418.16 406
12419.21 430
12420.27 404
12421.32 429
12422.37 418
12423.43 368
12424.48 392
12425.53 395
12426.58 375
12427.64 425
12428.69 408
12429.74 398
12430.80 418
12431.85 422
12432.90 402
12433.96 438
12435.01 471
12436.06 427
12437.12 421
12438.17 454
12439.22 460
12440.28 428
12441.33 456
12442.38 453
12443.44 450
12444.49 457
12445.54 448
12446.60 401
12447.65 403
12448.71 432
12449.76 429
12450.81 411
12451.87 453
12452.92 434
12453.98 438
12455.03 432
12456.08 439
12457.14 493
12458.19 488
12459.25 507
12460.30 519
12461.36 487
12462.41 508
12463.46 490
12464.52 534
12465.57 532
12466.63 534
12467.68 564
12468.74 566
12469.79 596
12470.85 650
12471.90 697
12472.96 767
12474.01 847
12475.07 999
12476.12 1025
12477.18 1086
12478.23 1200
12479.29 1196
12480.34 1200
12481.40 1203
12482.45 1112
12483.51 1003
12484.56 903
12485.62 852
12486.67 728
12487.73 648
12488.79 643
12489.84 557
12490.90 561
12491.95 559
12493.01 546
12494.06 538
12495.12 534
12496.18 477
12497.23 498
12498.29 477
12499.34 477
12500.40 430
12501.46 455
12502.51 504
12503.57 471
12504.62 523
12505.68 461
12506.74 470
12507.79 481
12508.85 471
12509.91 462
12510.96 479
12512.02 483
12513.08 491
12514.13 500
12515.19 537
12516.25 483
12517.30 503
12518.36 473
12519.42 464
12520.47 475
12521.53 493
12522.59 467
12523.64 426
12524.70 401
12525.76 409
12526.82 415
12527.87 426
12528.93 407
12529.99 393
12531.04 441
12532.10 473
12533.16 413
12534.22 421
12535.27 418
12536.33 447
12537.39 407
12538.45 415
12539.50 414
12540.56 445
12541.62 437
12542.68 456
12543.74 503
12544.79 457
12545.85 479
12546.91 438
12547.97 484
12549.03 454
12550.08 467
12551.14 501
12552.20 481
12553.26 545
12554.32 554
12555.38 537
12556.43 544
12557.49 543
12558.55 550
12559.61 523
12560.67 576
12561.73 591
12562.79 586
12563.84 531
12564.90 533
12565.96 547
12567.02 534
12568.08 497
12569.14 428
12570.20 451
12571.26 449
12572.32 508
12573.37 420
12574.43 453
12575.49 468
12576.55 487
12577.61 466
12578.67 441
12579.73 426
12580.79 495
12581.85 455
12582.91 408
12583.97 415
12585.03 402
12586.09 421
12587.15 413
12588.21 362
12589.27 419
12590.33 444
12591.39 447
12592.45 402
12593.51 409
12594.57 412
12595.63 413
12596.69 412
12597.75 442
12598.81 399
12599.87 421
12600.93 410
12601.99 397
12603.05 411
12604.11 411
12605.17 396
12606.23 410
12607.29 455
12608.35 400
12609.41 382
12610.47 433
12611.53 432
12612.59 418
12613.66 417
12614.72 434
12615.78 443
12616.84 478
12617.90 443
12618.96 448
12620.02 455
12621.08 481
12622.14 506
12623.20 509
12624.27 444
12625.33 469
12626.39 428
12627.45 417
12628.51 404
12629.57 390
12630.63 445
12631.70 417
12632.76 410
12633.82 434
12634.88 372
12635.94 428
12637.00 400
12638.07 397
12639.13 380
12640.19 390
12641.25 395
12642.31 371
12643.38 383
12644.44 364
12645.50 390
12646.56 391
12647.63 378
12648.69 361
12649.75 340
12650.81 404
12651.88 413
12652.94 358
12654.00 365
12655.06 372
12656.13 407
12657.19 424
12658.25 364
12659.31 384
12660.38 357
12661.44 373
12662.50 380
12663.57 375
12664.63 370
12665.69 366
12666.75 339
12667.82 368
12668.88 337
12669.94 357
12671.01 383
12672.07 344
12673.13 356
12674.20 342
12675.26 366
12676.32 422
12677.39 403
12678.45 346
12679.51 385
12680.58 371
12681.64 348
12682.71 352
12683.77 347
12684.83 358
12685.90 382
12686.96 376
12688.03 359
12689.09 340
12690.15 360
12691.22 405
12692.28 366
12693.35 383
12694.41 367
12695.47 370
12696.54 394
12697.60 400
12698.67 451
12699.73 463
12700.80 402
12701.86 415
12702.93 398
12703.99 438
12705.05 410
12706.12 404
12707.18 447
12708.25 418
12709.31 429
12710.38 426
12711.44 391
12712.51 381
12713.57 381
12714.64 414
12715.70 375
12716.77 346
12717.83 378
12718.90 370
12719.96 395
12721.03 362
12722.10 398
12723.16 410
12724.23 426
12725.29 381
12726.36 389
12727.42 405
12728.49 356
12729.55 415
12730.62 424
12731.69 432
12732.75 406
12733.82 351
12734.88 420
12735.95 402
12737.02 367
12738.08 372
12739.15 394
12740.21 409
12741.28 350
12742.35 344
12743.41 357
12744.48 348
12745.55 366
12746.61 366
12747.68 362
12748.75 393
12749.81 398
12750.88 391
12751.95 329
12753.01 340
12754.08 375
12755.15 347
12756.21 349
12757.28 345
12758.35 339
12759.41 332
12760.48 345
12761.55 302
12762.61 338
12763.68 343
12764.75 333
12765.82 347
12766.88 366
12767.95 369
12769.02 364
12770.09 388
12771.15 362
12772.22 350
12773.29 382
12774.36 363
12775.42 375
12776.49 325
12777.56 325
12778.63 382
12779.69 367
12780.76 356
12781.83 358
12782.90 351
12783.97 341
12785.03 322
12786.10 365
12787.17 344
12788.24 359
12789.31 319
12790.37 328
12791.44 367
12792.51 367
12793.58 326
12794.65 316
12795.72 329
12796.79 317
12797.85 354
12798.92 346
12799.99 338
12801.06 354
12802.13 377
12803.20 394
12804.27 356
12805.34 383
12806.40 343
12807.47 356
12808.54 380
12809.61 400
12810.68 379
12811.75 384
12812.82 396
12813.89 366
12814.96 422
12816.03 432
12817.10 409
12818.17 420
12819.23 400
12820.30 412
12821.37 402
12822.44 409
12823.51 420
12824.58 332
12825.65 354
12826.72 386
12827.79 389
12828.86 391
12829.93 388
12831.00 389
12832.07 381
12833.14 413
12834.21 418
12835.28 397
12836.35 304
12837.42 365
12838.49 375
12839.56 329
12840.63 358
12841.70 328
12842.77 342
12843.85 305
12844.92 334
12845.99 333
12847.06 336
12848.13 320
12849.20 312
12850.27 336
12851.34 326
12852.41 345
12853.48 303
12854.55 341
12855.62 323
12856.69 333
12857.77 338
12858.84 321
12859.91 333
12860.98 352
12862.05 313
12863.12 345
12864.19 346
12865.26 322
12866.34 289
12867.41 287
12868.48 341
12869.55 294
12870.62 304
12871.69 294
12872.77 311
12873.84 318
12874.91 336
12875.98 319
12877.05 324
12878.12 301
12879.20 304
12880.27 274
12881.34 307
12882.41 307
12883.49 304
12884.56 268
12885.63 308
12886.70 320
12887.77 319
12888.85 313
12889.92 261
12890.99 339
12892.06 299
12893.14 298
12894.21 316
12895.28 317
12896.35 289
12897.43 281
12898.50 260
12899.57 257
12900.65 240
12901.72 293
12902.79 274
12903.86 329
12904.94 303
12906.01 317
12907.08 332
12908.16 294
12909.23 299
12910.30 294
12911.38 309
12912.45 285
12913.52 329
12914.60 285
12915.67 306
12916.74 275
12917.82 283
12918.89 293
12919.97 280
12921.04 280
12922.11 286
12923.19 287
12924.26 293
12925.33 241
12926.41 278
12927.48 297
12928.56 282
12929.63 288
12930.70 257
12931.78 287
12932.85 313
12933.93 311
12935.00 293
12936.08 296
12937.15 298
12938.23 289
12939.30 265
12940.37 251
12941.45 260
12942.52 286
12943.60 293
12944.67 252
12945.75 264
12946.82 291
12947.90 297
12948.97 250
12950.05 247
12951.12 282
12952.20 298
12953.27 302
12954.35 277
12955.42 264
12956.50 284
12957.57 325
12958.65 293
12959.72 270
12960.80 289
12961.87 286
12962.95 320
12964.03 291
12965.10 259
12966.18 294
12967.25 315
12968.33 301
12969.40 258
12970.48 252
12971.56 302
12972.63 325
12973.71 318
12974.78 264
12975.86 297
12976.93 292
12978.01 304
12979.09 309
12980.16 261
12981.24 277
12982.32 324
12983.39 292
12984.47 254
12985.55 269
12986.62 265
12987.70 281
12988.77 308
12989.85 295
12990.93 287
12992.00 298
12993.08 282
12994.16 298
12995.23 293
12996.31 284
12997.39 279
12998.47 290
12999.54 289
13000.62 287
13001.70 281
13002.77 311
13003.85 307
13004.93 274
13006.01 299
13007.08 292
13008.16 293
13009.24 331
13010.31 302
13011.39 271
13012.47 276
13013.55 300
13014.63 267
13015.70 285
13016.78 265
13017.86 274
13018.94 291
13020.01 280
13021.09 293
13022.17 278
13023.25 285
13024.33 271
13025.40 280
13026.48 264
13027.56 283
13028.64 313
13029.72 316
13030.79 250
13031.87 317
13032.95 293
13034.03 274
13035.11 278
13036.19 314
13037.27 299
13038.34 298
13039.42 268
13040.50 286
13041.58 265
13042.66 286
13043.74 323
13044.82 286
13045.90 312
13046.97 279
13048.05 276
13049.13 277
13050.21 321
13051.29 307
13052.37 291
13053.45 312
13054.53 314
13055.61 311
13056.69 322
13057.77 276
13058.85 299
13059.93 295
13061.01 296
13062.09 288
13063.16 276
13064.24 297
13065.32 288
13066.40 289
13067.48 258
13068.56 268
13069.64 271
13070.72 295
13071.80 279
13072.88 283
13073.96 290
13075.04 285
13076.12 258
13077.20 255
13078.28 293
13079.36 267
13080.45 292
13081.53 287
13082.61 308
13083.69 310
13084.77 295
13085.85 278
13086.93 309
13088.01 284
13089.09 260
13090.17 290
13091.25 254
13092.33 252
13093.41 283
13094.49 281
13095.57 287
13096.66 290
13097.74 300
13098.82 293
13099.90 266
13100.98 286
13102.06 252
13103.14 273
13104.22 302
13105.31 292
13106.39 274
13107.47 290
13108.55 278
13109.63 309
13110.71 305
13111.79 245
13112.88 254
13113.96 302
13115.04 277
13116.12 240
13117.20 241
13118.29 259
13119.37 298
13120.45 300
13121.53 277
13122.61 280
13123.70 314
13124.78 298
13125.86 258
13126.94 267
13128.03 298
13129.11 295
13130.19 281
13131.27 269
13132.35 270
13133.44 262
13134.52 280
13135.60 266
13136.69 274
13137.77 276
13138.85 302
13139.93 278
13141.02 274
13142.10 295
13143.18 297
13144.27 331
13145.35 276
13146.43 236
13147.51 261
13148.60 271
13149.68 285
13150.76 277
13151.85 282
13152.93 301
13154.01 302
13155.10 279
13156.18 318
13157.26 285
13158.35 278
13159.43 298
13160.52 280
13161.60 308
13162.68 262
13163.77 299
13164.85 304
13165.93 291
13167.02 282
13168.10 301
13169.19 299
13170.27 316
13171.35 305
13172.44 301
13173.52 259
13174.61 268
13175.69 299
13176.78 278
13177.86 271
13178.94 313
13180.03 289
13181.11 253
13182.20 251
13183.28 285
13184.37 305
13185.45 277
13186.54 270
13187.62 272
13188.71 286
13189.79 269
13190.88 293
13191.96 318
13193.05 304
13194.13 317
13195.22 291
13196.30 317
13197.39 296
13198.47 291
13199.56 269
13200.64 329
13201.73 314
13202.81 290
13203.90 289
13204.98 299
13206.07 292
13207.16 261
13208.24 303
13209.33 283
13210.41 268
13211.50 315
13212.58 287
13213.67 257
13214.76 270
13215.84 299
13216.93 294
13218.01 267
13219.10 290
13220.19 297
13221.27 289
13222.36 287
13223.45 311
13224.53 302
13225.62 300
13226.70 316
13227.79 292
13228.88 285
13229.96 285
13231.05 317
13232.14 298
13233.22 298
13234.31 284
13235.40 342
13236.48 320
13237.57 310
13238.66 329
13239.74 316
13240.83 315
13241.92 294
13243.01 305
13244.09 290
13245.18 310
13246.27 287
13247.35 296
13248.44 296
13249.53 312
13250.62 313
13251.70 340
13252.79 339
13253.88 344
13254.97 299
13256.05 314
13257.14 315
13258.23 301
13259.32 304
13260.40 335
13261.49 384
13262.58 349
13263.67 337
13264.76 317
13265.84 329
13266.93 338
13268.02 310
13269.11 317
13270.20 343
13271.29 354
13272.37 319
13273.46 360
13274.55 375
13275.64 351
13276.73 367
13277.82 337
13278.90 331
13279.99 336
13281.08 376
13282.17 366
13283.26 367
13284.35 379
13285.44 361
13286.53 376
13287.61 371
13288.70 367
13289.79 365
13290.88 361
13291.97 327
13293.06 333
13294.15 384
13295.24 357
13296.33 433
13297.42 372
13298.51 387
13299.60 384
13300.68 377
13301.77 412
13302.86 382
13303.95 402
13305.04 404
13306.13 379
13307.22 451
13308.31 432
13309.40 425
13310.49 431
13311.58 478
13312.67 455
13313.76 438
13314.85 447
13315.94 467
13317.03 428
13318.12 407
13319.21 388
13320.30 390
13321.39 408
13322.48 409
13323.57 405
13324.66 435
13325.75 407
13326.84 434
13327.94 417
13329.03 428
13330.12 430
13331.21 413
13332.30 413
13333.39 437
13334.48 455
13335.57 413
13336.66 393
13337.75 470
13338.84 399
13339.93 417
13341.03 450
13342.12 476
13343.21 430
13344.30 436
13345.39 419
13346.48 437
13347.57 407
13348.66 437
13349.76 427
13350.85 463
13351.94 499
13353.03 492
13354.12 438
13355.21 452
13356.31 492
13357.40 477
13358.49 449
13359.58 460
13360.67 485
13361.76 505
13362.86 490
13363.95 493
13365.04 507
13366.13 580
13367.23 579
13368.32 638
13369.41 573
13370.50 571
13371.59 557
13372.69 574
13373.78 559
13374.87 553
13375.96 539
13377.06 494
13378.15 466
13379.24 461
13380.34 496
13381.43 439
13382.52 467
13383.61 448
13384.71 432
13385.80 460
13386.89 440
13387.99 457
13389.08 460
13390.17 473
13391.26 482
13392.36 435
13393.45 405
13394.54 409
13395.64 418
13396.73 431
13397.82 454
13398.92 414
13400.01 393
13401.11 403
13402.20 424
13403.29 418
13404.39 391
13405.48 415
13406.57 381
13407.67 369
13408.76 404
13409.86 394
13410.95 402
13412.04 411
13413.14 430
13414.23 408
13415.33 398
13416.42 427
13417.51 419
13418.61 429
13419.70 402
13420.80 358
13421.89 405
13422.99 376
13424.08 457
13425.17 425
13426.27 380
13427.36 399
13428.46 414
13429.55 419
13430.65 423
13431.74 430
13432.84 425
13433.93 461
13435.03 415
13436.12 413
13437.22 421
13438.31 411
13439.41 439
13440.50 433
13441.60 412
13442.69 441
13443.79 469
13444.88 441
13445.98 390
13447.08 413
13448.17 450
13449.27 463
13450.36 481
13451.46 463
13452.55 457
13453.65 453
13454.74 449
13455.84 470
13456.94 523
13458.03 489
13459.13 484
13460.22 507
13461.32 455
13462.42 437
13463.51 487
13464.61 511
13465.70 503
13466.80 531
13467.90 500
13468.99 492
13470.09 544
13471.19 544
13472.28 473
13473.38 479
13474.48 501
13475.57 542
13476.67 562
13477.77 530
13478.86 517
13479.96 497
13481.06 518
13482.15 550
13483.25 556
13484.35 559
13485.44 496
13486.54 542
13487.64 576
13488.74 534
13489.83 542
13490.93 548
13492.03 531
13493.12 586
13494.22 598
13495.32 613
13496.42 591
13497.51 618
13498.61 638
13499.71 638
13500.81 654
13501.90 698
13503.00 672
13504.10 708
13505.20 679
13506.30 709
13507.39 694
13508.49 658
13509.59 642
13510.69 613
13511.79 626
13512.88 633
13513.98 585
13515.08 559
13516.18 543
13517.28 531
13518.38 501
13519.47 515
13520.57 474
13521.67 491
13522.77 490
13523.87 491
13524.97 474
13526.07 420
13527.16 449
13528.26 457
13529.36 452
13530.46 464
13531.56 465
13532.66 485
13533.76 451
13534.86 455
13535.96 453
13537.05 438
13538.15 450
13539.25 440
13540.35 458
13541.45 432
13542.55 442
13543.65 415
13544.75 437
13545.85 421
13546.95 407
13548.05 418
13549.15 426
13550.25 424
13551.35 428
13552.45 425
13553.55 422
13554.65 437
13555.75 426
13556.85 387
13557.95 428
13559.05 415
13560.15 418
13561.25 422
13562.35 422
13563.45 403
13564.55 396
13565.65 429
13566.75 427
13567.85 446
13568.95 435
13570.05 429
13571.15 433
13572.25 430
13573.35 416
13574.45 427
13575.55 469
13576.65 437
13577.75 409
13578.85 411
13579.95 413
13581.06 416
13582.16 435
13583.26 435
13584.36 389
13585.46 414
13586.56 488
13587.66 450
13588.76 413
13589.86 380
13590.97 483
13592.07 454
13593.17 414
13594.27 423
13595.37 436
13596.47 442
13597.57 439
13598.68 402
13599.78 400
13600.88 416
13601.98 474
13603.08 481
13604.19 479
13605.29 451
13606.39 434
13607.49 464
13608.59 463
13609.70 425
13610.80 426
13611.90 455
13613.00 472
13614.10 439
13615.21 437
13616.31 423
13617.41 433
13618.51 447
13619.62 444
13620.72 435
13621.82 432
13622.92 409
13624.03 449
13625.13 467
13626.23 504
13627.33 435
13628.44 434
13629.54 457
13630.64 534
13631.75 489
13632.85 428
13633.95 470
13635.06 488
13636.16 447
13637.26 447
13638.36 455
13639.47 460
13640.57 490
13641.67 470
13642.78 476
13643.88 428
13644.99 388
13646.09 444
13647.19 437
13648.30 415
13649.40 412
13650.50 418
13651.61 414
13652.71 413
13653.81 436
13654.92 453
13656.02 420
13657.13 424
13658.23 394
13659.33 414
13660.44 409
13661.54 399
13662.65 398
13663.75 380
13664.86 405
13665.96 408
13667.06 414
13668.17 412
13669.27 409
13670.38 407
13671.48 458
13672.59 429
13673.69 417
13674.80 414
13675.90 426
13677.01 396
13678.11 395
13679.22 418
13680.32 375
13681.43 399
13682.53 422
13683.64 387
13684.74 395
13685.85 446
13686.95 414
13688.06 412
13689.16 366
13690.27 413
13691.37 407
13692.48 438
13693.58 429
13694.69 398
13695.79 404
13696.90 445
13698.01 455
13699.11 467
13700.22 401
13701.32 344
13702.43 402
13703.54 461
13704.64 457
13705.75 377
13706.85 403
13707.96 478
13709.07 429
13710.17 427
13711.28 427
13712.38 440
13713.49 409
13714.60 460
13715.70 442
13716.81 443
13717.92 444
13719.02 471
13720.13 441
13721.24 422
13722.34 416
13723.45 456
13724.56 477
13725.66 443
13726.77 438
13727.88 477
13728.98 476
13730.09 439
13731.20 479
13732.30 462
13733.41 457
13734.52 463
13735.63 515
13736.73 480
13737.84 450
13738.95 515
13740.05 513
13741.16 523
13742.27 479
13743.38 486
13744.48 503
13745.59 501
13746.70 545
13747.81 514
13748.91 519
13750.02 523
13751.13 544
13752.24 568
13753.35 529
13754.45 563
13755.56 578
13756.67 621
13757.78 605
13758.89 595
13759.99 604
13761.10 631
13762.21 658
13763.32 632
13764.43 650
13765.54 677
13766.64 689
13767.75 752
13768.86 773
13769.97 799
13771.08 818
13772.19 952
13773.30 965
13774.40 967
13775.51 933
13776.62 915
13777.73 990
13778.84 912
13779.95 873
13781.06 852
13782.17 823
13783.28 782
13784.39 755
13785.49 682
13786.60 670
13787.71 648
13788.82 615
13789.93 595
13791.04 584
13792.15 564
13793.26 552
13794.37 581
13795.48 545
13796.59 480
13797.70 550
13798.81 548
13799.92 522
13801.03 490
13802.14 547
13803.25 518
13804.36 528
13805.47 530
13806.58 491
13807.69 513
13808.80 507
13809.91 552
13811.02 513
13812.13 567
13813.24 531
13814.35 555
13815.46 534
13816.57 549
13817.68 508
13818.79 528
13819.90 490
13821.01 483
13822.12 437
13823.23 479
13824.34 464
13825.46 456
13826.57 445
13827.68 448
13828.79 449
13829.90 426
13831.01 486
13832.12 448
13833.23 461
13834.34 429
13835.45 447
13836.57 468
13837.68 447
13838.79 476
13839.90 457
13841.01 443
13842.12 470
13843.23 461
13844.35 461
13845.46 460
13846.57 454
13847.68 483
13848.79 447
13849.90 473
13851.02 493
13852.13 502
13853.24 438
13854.35 501
13855.46 490
13856.58 474
13857.69 488
13858.80 532
13859.91 517
13861.02 494
13862.14 483
13863.25 483
13864.36 501
13865.47 500
13866.59 487
13867.70 528
13868.81 526
13869.92 474
13871.04 484
13872.15 475
13873.26 488
13874.38 519
13875.49 517
13876.60 524
13877.71 482
13878.83 488
13879.94 502
13881.05 472
13882.17 463
13883.28 521
13884.39 492
13885.51 475
13886.62 495
13887.73 494
13888.85 522
13889.96 522
13891.07 508
13892.19 547
13893.30 542
13894.41 499
13895.53 541
13896.64 536
13897.75 541
13898.87 525
13899.98 518
13901.10 557
13902.21 514
13903.32 516
13904.44 509
13905.55 480
13906.67 494
13907.78 473
13908.89 470
13910.01 432
13911.12 433
13912.24 468
13913.35 413
13914.47 422
13915.58 426
13916.69 446
13917.81 451
13918.92 465
13920.04 440
13921.15 446
13922.27 478
13923.38 440
13924.50 432
13925.61 427
13926.73 443
13927.84 476
13928.96 490
13930.07 467
13931.19 416
13932.30 431
13933.42 462
13934.53 471
13935.65 486
13936.76 428
13937.88 458
13938.99 446
13940.11 402
13941.22 399
13942.34 453
13943.45 454
13944.57 391
13945.69 416
13946.80 485
13947.92 443
13949.03 418
13950.15 442
13951.27 409
13952.38 415
13953.50 428
13954.61 478
13955.73 447
13956.85 433
13957.96 461
13959.08 457
13960.19 444
13961.31 426
13962.43 398
13963.54 408
13964.66 414
13965.78 427
13966.89 392
13968.01 395
13969.13 416
13970.24 397
13971.36 400
13972.48 384
13973.59 405
13974.71 431
13975.83 459
13976.94 420
13978.06 424
13979.18 434
13980.29 447
13981.41 376
13982.53 380
13983.64 409
13984.76 373
13985.88 424
13987.00 398
13988.11 389
13989.23 376
13990.35 411
13991.47 459
13992.58 432
13993.70 423
13994.82 430
13995.94 430
13997.05 470
13998.17 425
13999.29 397
14000.41 450
14001.53 432
14002.64 406
14003.76 389
14004.88 391
14006.00 408
14007.12 451
14008.23 433
14009.35 431
14010.47 406
14011.59 423
14012.71 396
14013.83 402
14014.94 345
14016.06 362
14017.18 449
14018.30 444
14019.42 425
14020.54 433
14021.66 391
14022.77 420
14023.89 416
14025.01 419
14026.13 397
14027.25 411
14028.37 397
14029.49 371
14030.61 388
14031.73 399
14032.84 388
14033.96 455
14035.08 419
14036.20 399
14037.32 443
14038.44 472
14039.56 414
14040.68 368
14041.80 362
14042.92 416
14044.04 417
14045.16 430
14046.28 432
14047.40 428
14048.52 422
14049.64 439
14050.76 446
14051.88 463
14053.00 453
14054.12 455
14055.24 424
14056.36 468
14057.48 450
14058.60 445
14059.72 457
14060.84 436
14061.96 475
14063.08 481
14064.20 462
14065.32 453
14066.44 473
14067.56 483
14068.68 470
14069.80 493
14070.92 483
14072.04 534
14073.16 489
14074.28 521
14075.40 566
14076.53 535
14077.65 509
14078.77 516
14079.89 558
14081.01 592
14082.13 596
14083.25 573
14084.37 587
14085.49 581
14086.62 638
14087.74 619
14088.86 664
14089.98 605
14091.10 618
14092.22 692
14093.34 685
14094.47 692
14095.59 720
14096.71 702
14097.83 760
14098.95 701
14100.07 797
14101.20 812
14102.32 752
14103.44 748
14104.56 766
14105.68 777
14106.81 649
14107.93 628
14109.05 560
14110.17 581
14111.30 606
14112.42 562
14113.54 563
14114.66 530
14115.78 511
14116.91 541
14118.03 473
14119.15 490
14120.28 481
14121.40 513
14122.52 497
14123.64 502
14124.77 495
14125.89 497
14127.01 526
14128.13 465
14129.26 494
14130.38 486
14131.50 546
14132.63 526
14133.75 510
14134.87 498
14136.00 522
14137.12 489
14138.24 530
14139.37 516
14140.49 470
14141.61 485
14142.74 441
14143.86 467
14144.98 475
14146.11 477
14147.23 499
14148.36 471
14149.48 449
14150.60 455
14151.73 443
14152.85 449
14153.98 446
14155.10 477
14156.22 510
14157.35 453
14158.47 465
14159.60 432
14160.72 466
14161.84 479
14162.97 480
14164.09 482
14165.22 507
14166.34 457
14167.47 426
14168.59 464
14169.72 447
14170.84 447
14171.96 417
14173.09 444
14174.21 419
14175.34 426
14176.46 483
14177.59 440
14178.71 445
14179.84 444
14180.96 442
14182.09 468
14183.21 424
14184.34 432
14185.46 440
14186.59 445
14187.72 428
14188.84 465
14189.97 459
14191.09 444
14192.22 431
14193.34 418
14194.47 454
14195.59 425
14196.72 407
14197.85 374
14198.97 425
14200.10 389
14201.22 414
14202.35 423
14203.47 450
14204.60 403
14205.73 432
14206.85 470
14207.98 449
14209.10 400
14210.23 399
14211.36 379
14212.48 388
14213.61 417
14214.74 392
14215.86 413
14216.99 402
14218.12 409
14219.24 381
14220.37 403
14221.50 404
14222.62 403
14223.75 405
14224.88 365
14226.00 373
14227.13 383
14228.26 378
14229.38 366
14230.51 384
14231.64 359
14232.76 385
14233.89 411
14235.02 420
14236.15 360
14237.27 403
14238.40 355
14239.53 413
14240.66 396
14241.78 409
14242.91 396
14244.04 359
14245.17 360
14246.29 345
14247.42 390
14248.55 343
14249.68 372
14250.80 350
14251.93 385
14253.06 393
14254.19 349
14255.32 365
14256.44 401
14257.57 391
14258.70 350
14259.83 352
14260.96 330
14262.09 340
14263.21 363
14264.34 375
14265.47 344
14266.60 361
14267.73 341
14268.86 374
14269.98 374
14271.11 347
14272.24 378
14273.37 354
14274.50 298
14275.63 360
14276.76 365
14277.89 369
14279.01 390
14280.14 351
14281.27 312
14282.40 314
14283.53 361
14284.66 333
14285.79 332
14286.92 331
14288.05 344
14289.18 324
14290.31 341
14291.44 351
14292.57 306
14293.70 355
14294.82 315
14295.95 331
14297.08 304
14298.21 313
14299.34 323
14300.47 329
14301.60 322
14302.73 345
14303.86 324
14304.99 337
14306.12 341
14307.25 318
14308.38 316
14309.51 330
14310.64 331
14311.77 325
14312.90 319
14314.03 314
14315.16 309
14316.30 295
14317.43 304
14318.56 299
14319.69 294
14320.82 303
14321.95 313
14323.08 303
14324.21 356
14325.34 311
14326.47 317
14327.60 327
14328.73 311
14329.86 283
14330.99 330
14332.13 343
14333.26 312
14334.39 295
14335.52 296
14336.65 339
14337.78 311
14338.91 294
14340.04 320
14341.18 305
14342.31 267
14343.44 306
14344.57 324
14345.70 300
14346.83 289
14347.97 314
14349.10 331
14350.23 310
14351.36 279
14352.49 284
14353.62 305
14354.76 300
14355.89 296
14357.02 297
14358.15 324
14359.28 278
14360.42 292
14361.55 264
14362.68 282
14363.81 331
14364.95 290
14366.08 290
14367.21 292
14368.34 288
14369.48 295
14370.61 314
14371.74 287
14372.87 285
14374.01 298
14375.14 350
14376.27 338
14377.40 301
14378.54 321
14379.67 318
14380.80 293
14381.94 300
14383.07 316
14384.20 292
14385.34 273
14386.47 276
14387.60 288
14388.74 264
14389.87 319
14391.00 292
14392.14 284
14393.27 308
14394.40 306
14395.54 291
14396.67 339
14397.80 298
14398.94 276
14400.07 337
14401.20 276
14402.34 273
14403.47 293
14404.61 296
14405.74 263
14406.87 276
14408.01 295
14409.14 286
14410.28 301
14411.41 337
14412.55 315
14413.68 322
14414.81 319
14415.95 312
14417.08 308
14418.22 296
14419.35 295
14420.49 292
14421.62 334
14422.76 311
14423.89 346
14425.02 302
14426.16 333
14427.29 309
14428.43 324
14429.56 331
14430.70 325
14431.83 339
14432.97 303
14434.10 301
14435.24 311
14436.37 321
14437.51 321
14438.64 333
14439.78 313
14440.92 316
14442.05 320
14443.19 323
14444.32 325
14445.46 314
14446.59 296
14447.73 304
14448.86 280
14450.00 331
14451.14 318
14452.27 297
14453.41 310
14454.54 320
14455.68 306
14456.82 301
14457.95 352
14459.09 303
14460.22 300
14461.36 287
14462.50 293
14463.63 289
14464.77 288
14465.90 282
14467.04 315
14468.18 331
14469.31 298
14470.45 290
14471.59 289
14472.72 321
14473.86 306
14475.00 328
14476.13 318
14477.27 348
14478.41 311
14479.54 307
14480.68 306
14481.82 311
14482.96 325
14484.09 324
14485.23 317
14486.37 296
14487.50 291
14488.64 318
14489.78 335
14490.92 353
14492.05 301
14493.19 319
14494.33 334
14495.47 337
14496.60 333
14497.74 308
14498.88 328
14500.02 319
14501.15 321
14502.29 322
14503.43 346
14504.57 385
14505.70 331
14506.84 321
14507.98 317
14509.12 347
14510.26 336
14511.39 351
14512.53 345
14513.67 374
14514.81 353
14515.95 354
14517.09 380
14518.22 372
14519.36 379
14520.50 395
14521.64 377
14522.78 371
14523.92 336
14525.06 333
14526.19 368
14527.33 310
14528.47 332
14529.61 311
14530.75 384
14531.89 355
14533.03 348
14534.17 335
14535.31 355
14536.45 364
14537.58 377
14538.72 358
14539.86 361
14541.00 331
14542.14 322
14543.28 355
14544.42 337
14545.56 369
14546.70 334
14547.84 337
14548.98 350
14550.12 377
14551.26 371
14552.40 351
14553.54 362
14554.68 342
14555.82 366
14556.96 348
14558.10 355
14559.24 350
14560.38 347
14561.52 338
14562.66 349
14563.80 311
14564.94 355
14566.08 350
14567.22 308
14568.36 331
14569.50 347
14570.64 324
14571.78 369
14572.92 348
14574.06 349
14575.20 339
14576.34 348
14577.48 333
14578.62 343
14579.76 317
14580.91 323
14582.05 365
14583.19 363
14584.33 362
14585.47 334
14586.61 391
14587.75 372
14588.89 348
14590.03 380
14591.18 412
14592.32 393
14593.46 444
14594.60 381
14595.74 397
14596.88 388
14598.02 356
14599.17 390
14600.31 421
14601.45 445
14602.59 411
14603.73 412
14604.87 389
14606.02 419
14607.16 429
14608.30 454
14609.44 415
14610.58 435
14611.73 406
14612.87 428
14614.01 429
14615.15 418
14616.29 474
14617.44 463
14618.58 478
14619.72 460
14620.86 449
14622.01 501
14623.15 530
14624.29 508
14625.43 497
14626.58 486
14627.72 513
14628.86 526
14630.01 493
14631.15 529
14632.29 568
14633.43 581
14634.58 618
14635.72 608
14636.86 578
14638.01 573
14639.15 585
14640.29 609
14641.44 601
14642.58 575
14643.72 548
14644.87 529
14646.01 523
14647.15 469
14648.30 452
14649.44 437
14650.58 476
14651.73 480
14652.87 386
14654.01 384
14655.16 414
14656.30 440
14657.45 393
14658.59 394
14659.73 425
14660.88 409
14662.02 452
14663.17 404
14664.31 370
14665.45 399
14666.60 378
14667.74 374
14668.89 327
14670.03 361
14671.18 396
14672.32 388
14673.46 394
14674.61 385
14675.75 356
14676.90 369
14678.04 401
14679.19 353
14680.33 306
14681.48 336
14682.62 361
14683.77 347
14684.91 360
14686.06 340
14687.20 308
14688.35 325
14689.49 332
14690.64 327
14691.78 312
14692.93 318
14694.07 355
14695.22 316
14696.36 315
14697.51 319
14698.65 337
14699.80 352
14700.95 302
14702.09 302
14703.24 333
14704.38 358
14705.53 318
14706.67 282
14707.82 299
14708.97 331
14710.11 342
14711.26 322
14712.40 357
14713.55 314
14714.70 318
14715.84 323
14716.99 303
14718.13 274
14719.28 310
14720.43 347
14721.57 307
14722.72 321
14723.87 290
14725.01 282
14726.16 300
14727.31 304
14728.45 302
14729.60 326
14730.75 332
14731.89 307
14733.04 313
14734.19 301
14735.33 319
14736.48 323
14737.63 282
14738.77 287
14739.92 292
14741.07 295
14742.22 318
14743.36 327
14744.51 293
14745.66 292
14746.80 281
14747.95 281
14749.10 295
14750.25 291
14751.39 329
14752.54 305
14753.69 306
14754.84 313
14755.99 300
14757.13 290
14758.28 277
14759.43 288
14760.58 278
14761.72 283
14762.87 279
14764.02 279
14765.17 306
14766.32 295
14767.47 311
14768.61 278
14769.76 302
14770.91 306
14772.06 286
14773.21 278
14774.36 289
14775.50 307
14776.65 276
14777.80 252
14778.95 307
14780.10 283
14781.25 279
14782.40 263
14783.54 252
14784.69 252
14785.84 255
14786.99 245
14788.14 255
14789.29 296
14790.44 255
14791.59 237
14792.74 242
14793.89 233
14795.03 227
14796.18 266
14797.33 293
14798.48 270
14799.63 270
14800.78 252
14801.93 258
14803.08 274
14804.23 268
14805.38 234
14806.53 267
14807.68 255
14808.83 263
14809.98 266
14811.13 241
14812.28 277
14813.43 285
14814.58 227
14815.73 258
14816.88 260
14818.03 285
14819.18 239
14820.33 241
14821.48 232
14822.63 228
14823.78 247
14824.93 252
14826.08 278
14827.23 265
14828.38 255
14829.53 238
14830.68 251
14831.83 230
14832.98 253
14834.14 226
14835.29 276
14836.44 240
14837.59 225
14838.74 233
14839.89 261
14841.04 277
14842.19 239
14843.34 202
14844.49 248
14845.65 252
14846.80 244
14847.95 222
14849.10 205
14850.25 208
14851.40 230
14852.55 249
14853.71 239
14854.86 245
14856.01 234
14857.16 214
14858.31 231
14859.46 256
14860.62 264
14861.77 243
14862.92 240
14864.07 250
14865.22 249
14866.38 211
14867.53 241
14868.68 264
14869.83 231
14870.98 217
14872.14 235
14873.29 254
14874.44 236
14875.59 219
14876.75 245
14877.90 235
14879.05 221
14880.20 212
14881.36 221
14882.51 248
14883.66 240
14884.81 226
14885.97 227
14887.12 224
14888.27 234
14889.42 263
14890.58 263
14891.73 235
14892.88 220
14894.04 229
14895.19 241
14896.34 245
14897.50 249
14898.65 244
14899.80 227
14900.96 231
14902.11 248
14903.26 238
14904.42 241
14905.57 257
14906.72 270
14907.88 229
14909.03 240
14910.18 229
14911.34 255
14912.49 293
14913.65 263
14914.80 231
14915.95 242
14917.11 282
14918.26 233
14919.42 248
14920.57 265
14921.72 244
14922.88 258
14924.03 257
14925.19 233
14926.34 214
14927.50 247
14928.65 293
14929.81 273
14930.96 233
14932.11 222
14933.27 293
14934.42 287
14935.58 251
14936.73 251
14937.89 280
14939.04 271
14940.20 279
14941.35 245
14942.51 222
14943.66 265
14944.82 292
14945.97 271
14947.13 251
14948.28 270
14949.44 279
14950.59 272
14951.75 271
14952.90 270
14954.06 278
14955.22 279
14956.37 281
14957.53 273
14958.68 266
14959.84 269
14960.99 284
14962.15 295
14963.30 277
14964.46 296
14965.62 298
14966.77 312
14967.93 302
14969.08 306
14970.24 284
14971.40 288
14972.55 304
14973.71 261
14974.86 277
14976.02 281
14977.18 298
14978.33 302
14979.49 244
14980.65 255
14981.80 262
14982.96 296
14984.12 273
14985.27 273
14986.43 269
14987.59 232
14988.74 254
14989.90 270
14991.06 249
14992.21 277
14993.37 253
14994.53 273
14995.68 258
14996.84 256
14998.00 241
14999.16 254
15000.31 269
15001.47 235
15002.63 272
15003.79 241
15004.94 231
15006.10 250
15007.26 267
15008.42 229
15009.57 246
15010.73 254
15011.89 238
15013.05 245
15014.20 242
15015.36 259
15016.52 256
15017.68 240
15018.83 264
15019.99 259
15021.15 266
15022.31 223
15023.47 254
15024.63 254
15025.78 205
15026.94 228
15028.10 221
15029.26 237
15030.42 236
15031.58 242
15032.73 262
15033.89 226
15035.05 226
15036.21 206
15037.37 254
15038.53 245
15039.69 247
15040.84 237
15042.00 238
15043.16 223
15044.32 234
15045.48 254
15046.64 229
15047.80 210
15048.96 241
15050.12 268
15051.28 247
15052.43 222
15053.59 204
15054.75 210
15055.91 216
15057.07 240
15058.23 230
15059.39 214
15060.55 244
15061.71 261
15062.87 221
15064.03 214
15065.19 222
15066.35 229
15067.51 260
15068.67 250
15069.83 235
15070.99 237
15072.15 244
15073.31 247
15074.47 237
15075.63 228
15076.79 232
15077.95 245
15079.11 259
15080.27 215
15081.43 246
15082.59 237
15083.75 246
15084.91 268
15086.07 220
15087.23 220
15088.39 237
15089.55 250
15090.71 239
15091.88 262
15093.04 225
15094.20 249
15095.36 257
15096.52 250
15097.68 235
15098.84 210
15100.00 232
15101.16 222
15102.32 213
15103.49 203
15104.65 261
15105.81 270
15106.97 205
15108.13 204
15109.29 250
15110.45 260
15111.61 264
15112.78 232
15113.94 209
15115.10 223
15116.26 263
15117.42 233
15118.58 190
15119.75 211
15120.91 244
15122.07 276
15123.23 251
15124.39 243
15125.56 256
15126.72 256
15127.88 244
15129.04 234
15130.21 213
15131.37 247
15132.53 265
15133.69 276
15134.85 226
15136.02 207
15137.18 215
15138.34 260
15139.50 248
15140.67 242
15141.83 199
15142.99 213
15144.16 258
15145.32 251
15146.48 218
15147.64 229
15148.81 246
15149.97 251
15151.13 196
15152.30 250
15153.46 279
15154.62 252
15155.79 253
15156.95 226
15158.11 224
15159.28 257
15160.44 261
15161.60 261
15162.77 248
15163.93 236
15165.09 241
15166.26 253
15167.42 224
15168.58 242
15169.75 277
15170.91 276
15172.08 238
15173.24 230
15174.40 239
15175.57 238
15176.73 231
15177.90 249
15179.06 248
15180.22 288
15181.39 265
15182.55 276
15183.72 280
15184.88 220
15186.05 260
15187.21 263
15188.37 262
15189.54 281
15190.70 280
15191.87 278
15193.03 257
15194.20 267
15195.36 325
15196.53 290
15197.69 266
15198.86 324
15200.02 273
15201.19 259
15202.35 246
15203.52 262
15204.68 272
15205.85 279
15207.01 295
15208.18 302
15209.34 276
15210.51 285
15211.67 292
15212.84 270
15214.00 312
15215.17 325
15216.33 326
15217.50 304
15218.67 319
15219.83 292
15221.00 313
15222.16 303
15223.33 309
15224.50 301
15225.66 298
15226.83 332
15227.99 336
15229.16 320
15230.33 370
15231.49 346
15232.66 335
15233.82 355
15234.99 324
15236.16 376
15237.32 377
15238.49 366
15239.66 368
15240.82 329
15241.99 347
15243.16 306
15244.32 324
15245.49 330
15246.66 314
15247.82 323
15248.99 300
15250.16 297
15251.32 299
15252.49 272
15253.66 306
15254.82 294
15255.99 284
15257.16 280
15258.32 297
15259.49 263
15260.66 252
15261.83 267
15262.99 268
15264.16 256
15265.33 264
15266.50 264
15267.66 281
15268.83 276
15270.00 291
15271.17 263
15272.33 264
15273.50 269
15274.67 288
15275.84 292
15277.01 238
15278.17 268
15279.34 274
15280.51 274
15281.68 255
15282.85 297
15284.01 272
15285.18 285
15286.35 263
15287.52 210
15288.69 247
15289.86 276
15291.02 275
15292.19 244
15293.36 222
15294.53 251
15295.70 264
15296.87 175
15298.03 217
15299.20 264
15300.37 277
15301.54 282
15302.71 247
15303.88 235
15305.05 252
15306.22 268
15307.39 266
15308.56 230
15309.72 239
15310.89 241
15312.06 233
15313.23 212
15314.40 229
15315.57 260
15316.74 249
15317.91 231
15319.08 241
15320.25 283
15321.42 264
15322.59 278
15323.76 278
15324.93 279
15326.10 263
15327.27 255
15328.44 234
15329.61 257
15330.78 259
15331.95 256
15333.12 258
15334.29 264
15335.46 292
15336.63 237
15337.80 277
15338.97 283
15340.14 260
15341.31 240
15342.48 240
15343.65 273
15344.82 279
15345.99 254
15347.16 246
15348.33 271
15349.50 261
15350.67 293
15351.84 283
15353.01 289
15354.18 261
15355.36 280
15356.53 275
15357.70 277
15358.87 266
15360.04 278
15361.21 290
15362.38 260
15363.55 276
15364.72 273
15365.90 302
15367.07 270
15368.24 257
15369.41 259
15370.58 311
15371.75 290
15372.92 279
15374.10 270
15375.27 279
15376.44 298
15377.61 264
15378.78 300
15379.95 309
15381.13 281
15382.30 285
15383.47 308
15384.64 257
15385.81 278
15386.99 276
15388.16 277
15389.33 272
15390.50 310
15391.68 294
15392.85 321
15394.02 306
15395.19 271
15396.36 295
15397.54 297
15398.71 326
15399.88 282
15401.05 294
15402.23 310
15403.40 283
15404.57 278
15405.75 267
15406.92 268
15408.09 289
15409.26 296
15410.44 251
15411.61 265
15412.78 240
15413.96 251
15415.13 250
15416.30 244
15417.48 254
15418.65 246
15419.82 260
15421.00 261
15422.17 249
15423.34 273
15424.52 233
15425.69 257
15426.86 281
15428.04 262
15429.21 252
15430.39 238
15431.56 243
15432.73 284
15433.91 268
15435.08 234
15436.25 286
15437.43 282
15438.60 260
15439.78 246
15440.95 259
15442.13 297
15443.30 261
15444.47 249
15445.65 223
15446.82 239
15448.00 258
15449.17 264
15450.35 236
15451.52 210
15452.70 240
15453.87 238
15455.04 224
15456.22 266
15457.39 218
15458.57 247
15459.74 237
15460.92 225
15462.09 240
15463.27 242
15464.44 231
15465.62 256
15466.79 249
15467.97 223
15469.14 214
15470.32 236
15471.49 264
15472.67 221
15473.85 208
15475.02 245
15476.20 256
15477.37 228
15478.55 210
15479.72 225
15480.90 263
15482.07 255
15483.25 220
15484.43 252
15485.60 229
15486.78 234
15487.95 255
15489.13 238
15490.31 235
15491.48 235
15492.66 238
15493.83 220
15495.01 223
15496.19 235
15497.36 241
15498.54 259
15499.72 244
15500.89 235
15502.07 248
15503.25 256
15504.42 233
15505.60 239
15506.78 227
15507.95 223
15509.13 229
15510.31 248
15511.48 252
15512.66 225
15513.84 241
15515.01 221
15516.19 247
15517.37 211
15518.54 240
15519.72 240
15520.90 224
15522.08 223
15523.25 217
15524.43 278
15525.61 248
15526.79 244
15527.96 245
15529.14 248
15530.32 229
15531.50 216
15532.67 237
15533.85 220
15535.03 272
15536.21 245
15537.38 254
15538.56 204
15539.74 244
15540.92 254
15542.10 244
15543.27 245
15544.45 255
15545.63 251
15546.81 282
15547.99 255
15549.17 255
15550.34 255
15551.52 244
15552.70 263
15553.88 241
15555.06 264
15556.24 227
15557.41 244
15558.59 242
15559.77 265
15560.95 237
15562.13 259
15563.31 269
15564.49 273
15565.67 244
15566.84 268
15568.02 277
15569.20 266
15570.38 244
15571.56 219
15572.74 236
15573.92 268
15575.10 291
15576.28 297
15577.46 241
15578.64 259
15579.82 267
15581.00 288
15582.18 249
15583.35 277
15584.53 281
15585.71 276
15586.89 290
15588.07 273
15589.25 256
15590.43 243
15591.61 281
15592.79 280
15593.97 300
15595.15 321
15596.33 290
15597.51 294
15598.69 300
15599.87 266
15601.05 287
15602.23 302
15603.41 300
15604.59 306
15605.78 262
15606.96 315
15608.14 303
15609.32 274
15610.50 284
15611.68 321
15612.86 316
15614.04 285
15615.22 308
15616.40 327
15617.58 318
15618.76 309
15619.94 301
15621.12 313
15622.31 323
15623.49 345
15624.67 358
15625.85 337
15627.03 319
15628.21 366
15629.39 352
15630.57 353
15631.76 322
15632.94 366
15634.12 343
15635.30 361
15636.48 359
15637.66 332
15638.85 304
15640.03 354
15641.21 323
15642.39 405
15643.57 368
15644.75 372
15645.94 397
15647.12 339
15648.30 332
15649.48 362
15650.66 386
15651.85 394
15653.03 404
15654.21 384
15655.39 398
15656.58 396
15657.76 395
15658.94 390
15660.12 388
15661.31 338
15662.49 371
15663.67 348
15664.85 394
15666.04 367
15667.22 380
15668.40 372
15669.58 369
15670.77 363
15671.95 373
15673.13 402
15674.32 369
15675.50 349
15676.68 363
15677.87 357
15679.05 385
15680.23 373
15681.42 387
15682.60 371
15683.78 371
15684.97 382
15686.15 387
15687.33 399
15688.52 381
15689.70 386
15690.88 396
15692.07 431
15693.25 396
15694.44 442
15695.62 441
15696.80 398
15697.99 422
15699.17 443
15700.35 478
15701.54 444
15702.72 417
15703.91 460
15705.09 486
15706.28 487
15707.46 467
15708.64 437
15709.83 438
15711.01 480
15712.20 496
15713.38 513
15714.57 527
15715.75 559
15716.94 548
15718.12 517
15719.31 487
15720.49 504
15721.67 508
15722.86 530
15724.04 496
15725.23 467
15726.41 464
15727.60 439
15728.78 458
15729.97 455
15731.15 482
15732.34 469
15733.53 475
15734.71 451
15735.90 491
15737.08 451
15738.27 439
15739.45 499
15740.64 474
15741.82 457
15743.01 489
15744.19 507
15745.38 461
15746.57 454
15747.75 498
15748.94 489
15750.12 482
15751.31 468
15752.50 491
15753.68 491
15754.87 481
15756.05 476
15757.24 467
15758.43 461
15759.61 475
15760.80 445
15761.99 477
15763.17 506
15764.36 467
15765.54 433
15766.73 467
15767.92 405
15769.10 434
15770.29 430
15771.48 409
15772.66 427
15773.85 408
15775.04 404
15776.22 415
15777.41 371
15778.60 400
15779.79 401
15780.97 348
15782.16 385
15783.35 390
15784.53 383
15785.72 399
15786.91 400
15788.10 379
15789.28 413
15790.47 409
15791.66 378
15792.85 363
15794.03 355
15795.22 365
15796.41 356
15797.60 343
15798.78 296
15799.97 351
15801.16 361
15802.35 326
15803.54 391
15804.72 357
15805.91 355
15807.10 394
15808.29 335
15809.48 338
15810.66 355
15811.85 332
15813.04 338
15814.23 329
15815.42 333
15816.61 313
15817.79 341
15818.98 331
15820.17 319
15821.36 322
15822.55 318
15823.74 339
15824.93 346
15826.11 306
15827.30 346
15828.49 350
15829.68 333
15830.87 339
15832.06 337
15833.25 354
15834.44 327
15835.63 331
15836.82 302
15838.00 334
15839.19 328
15840.38 335
15841.57 327
15842.76 355
15843.95 346
15845.14 334
15846.33 306
15847.52 323
15848.71 322
15849.90 350
15851.09 363
15852.28 356
15853.47 294
15854.66 340
15855.85 358
15857.04 318
15858.23 338
15859.42 329
15860.61 363
15861.80 321
15862.99 310
15864.18 342
15865.37 349
15866.56 342
15867.75 347
15868.94 369
15870.13 312
15871.32 337
15872.51 301
15873.70 348
15874.89 315
15876.08 341
15877.27 341
15878.46 334
15879.66 338
15880.85 308
15882.04 302
15883.23 374
15884.42 360
15885.61 371
15886.80 324
15887.99 363
15889.18 341
15890.37 333
15891.57 344
15892.76 368
15893.95 352
15895.14 351
15896.33 372
15897.52 360
15898.71 371
15899.91 355
15901.10 370
15902.29 373
15903.48 376
15904.67 372
15905.86 389
15907.06 371
15908.25 353
15909.44 392
15910.63 386
15911.82 379
15913.02 333
15914.21 400
15915.40 404
15916.59 390
15917.78 381
15918.98 365
15920.17 401
15921.36 369
15922.55 378
15923.75 394
15924.94 375
15926.13 391
15927.32 404
15928.52 384
15929.71 418
15930.90 382
15932.09 395
15933.29 397
15934.48 418
15935.67 433
15936.87 413
15938.06 426
15939.25 398
15940.44 374
15941.64 362
15942.83 363
15944.02 377
15945.22 350
15946.41 356
15947.60 333
15948.80 324
15949.99 342
15951.18 299
15952.38 313
15953.57 336
15954.77 313
15955.96 329
15957.15 290
15958.35 328
15959.54 332
15960.73 300
15961.93 298
15963.12 314
15964.32 279
15965.51 274
15966.70 273
15967.90 306
15969.09 281
15970.29 280
15971.48 270
15972.67 269
15973.87 271
15975.06 288
15976.26 266
15977.45 250
15978.65 257
15979.84 253
15981.04 251
15982.23 269
15983.43 258
15984.62 264
15985.81 269
15987.01 281
15988.20 270
15989.40 258
15990.59 234
15991.79 259
15992.98 252
15994.18 249
15995.37 258
15996.57 259
15997.76 256
15998.96 237
16000.16 265
16001.35 266
16002.55 222
16003.74 237
16004.94 232
16006.13 254
16007.33 244
16008.52 251
16009.72 253
16010.92 244
16012.11 240
16013.31 282
16014.50 238
16015.70 239
16016.89 250
16018.09 257
16019.29 234
16020.48 258
16021.68 245
16022.87 230
16024.07 256
16025.27 255
16026.46 219
16027.66 250
16028.86 245
16030.05 259
16031.25 230
16032.45 233
16033.64 235
16034.84 255
16036.04 247
16037.23 246
16038.43 226
16039.63 228
16040.82 206
16042.02 245
16043.22 240
16044.41 232
16045.61 226
16046.81 227
16048.00 200
16049.20 226
16050.40 236
16051.60 271
16052.79 216
16053.99 208
16055.19 216
16056.39 226
16057.58 243
16058.78 219
16059.98 251
16061.18 216
16062.37 247
16063.57 245
16064.77 241
16065.97 233
16067.16 234
16068.36 235
16069.56 236
16070.76 241
16071.96 208
16073.15 240
16074.35 215
16075.55 215
16076.75 221
16077.95 231
16079.14 235
16080.34 195
16081.54 233
16082.74 226
16083.94 217
16085.14 208
16086.34 202
16087.53 223
16088.73 239
16089.93 233
16091.13 225
16092.33 237
16093.53 236
16094.73 216
16095.93 211
16097.12 253
16098.32 211
16099.52 232
16100.72 223
16101.92 221
16103.12 211
16104.32 214
16105.52 259
16106.72 210
16107.92 225
16109.12 212
16110.32 221
16111.52 222
16112.71 225
16113.91 189
16115.11 223
16116.31 219
16117.51 218
16118.71 205
16119.91 223
16121.11 207
16122.31 254
16123.51 233
16124.71 226
16125.91 206
16127.11 213
16128.31 240
16129.51 223
16130.71 223
16131.91 214
16133.11 209
16134.31 211
16135.51 226
16136.71 209
16137.92 205
16139.12 235
16140.32 217
16141.52 222
16142.72 194
16143.92 214
16145.12 197
16146.32 188
16147.52 188
16148.72 226
16149.92 221
16151.12 214
16152.32 191
16153.53 196
16154.73 201
16155.93 199
16157.13 209
16158.33 211
16159.53 209
16160.73 216
16161.93 222
16163.14 202
16164.34 227
16165.54 223
16166.74 235
16167.94 221
16169.14 226
16170.34 182
16171.55 218
16172.75 218
16173.95 221
16175.15 203
16176.35 216
16177.56 221
16178.76 204
16179.96 209
16181.16 189
16182.36 211
16183.57 200
16184.77 220
16185.97 208
16187.17 227
16188.38 228
16189.58 209
16190.78 245
16191.98 212
16193.18 215
16194.39 207
16195.59 218
16196.79 202
16198.00 202
16199.20 195
16200.40 205
16201.60 207
16202.81 188
16204.01 197
16205.21 205
16206.42 229
16207.62 228
16208.82 258
16210.02 267
16211.23 246
16212.43 228
16213.63 231
16214.84 190
16216.04 224
16217.24 222
16218.45 228
16219.65 241
16220.86 215
16222.06 232
16223.26 220
16224.47 202
16225.67 201
16226.87 212
16228.08 239
16229.28 231
16230.49 203
16231.69 212
16232.89 222
16234.10 225
16235.30 225
16236.51 239
16237.71 213
16238.91 194
16240.12 214
16241.32 226
16242.53 183
16243.73 214
16244.94 229
16246.14 255
16247.34 270
16248.55 255
16249.75 236
16250.96 233
16252.16 245
16253.37 226
16254.57 215
16255.78 213
16256.98 226
16258.19 239
16259.39 221
16260.60 239
16261.80 241
16263.01 256
16264.21 230
16265.42 229
16266.62 229
16267.83 259
16269.03 233
16270.24 229
16271.45 245
16272.65 238
16273.86 270
16275.06 263
16276.27 201
16277.47 229
16278.68 229
16279.88 288
16281.09 254
16282.30 250
16283.50 227
16284.71 247
16285.91 254
16287.12 269
16288.33 263
16289.53 251
16290.74 260
16291.94 292
16293.15 259
16294.36 252
16295.56 275
16296.77 243
16297.98 276
16299.18 293
16300.39 290
16301.60 267
16302.80 275
16304.01 305
16305.22 257
16306.42 255
16307.63 252
16308.84 290
16310.04 272
16311.25 303
16312.46 282
16313.66 266
16314.87 239
16316.08 261
16317.29 297
16318.49 272
16319.70 271
16320.91 244
16322.11 265
16323.32 243
16324.53 242
16325.74 258
16326.94 235
16328.15 247
16329.36 254
16330.57 210
16331.77 206
16332.98 229
16334.19 244
16335.40 216
16336.61 221
16337.81 238
16339.02 265
16340.23 227
16341.44 208
16342.65 212
16343.85 225
16345.06 220
16346.27 217
16347.48 221
16348.69 214
16349.90 213
16351.10 216
16352.31 230
16353.52 225
16354.73 241
16355.94 233
16357.15 219
16358.35 225
16359.56 226
16360.77 199
16361.98 244
16363.19 220
16364.40 208
16365.61 200
16366.82 200
16368.03 190
16369.23 213
16370.44 228
16371.65 231
16372.86 230
16374.07 216
16375.28 229
16376.49 181
16377.70 211
16378.91 210
16380.12 229
16381.33 243
16382.54 196
16383.75 203
16384.96 208
16386.17 198
16387.38 239
16388.59 208
16389.80 187
16391.01 207
16392.22 232
16393.43 202
16394.64 190
16395.85 182
16397.06 185
16398.27 215
16399.48 197
16400.69 195
16401.90 199
16403.11 182
16404.32 227
16405.53 196
16406.74 200
16407.95 198
16409.16 208
16410.37 177
16411.58 189
16412.79 181
16414.00 189
16415.21 186
16416.42 208
16417.63 192
16418.85 198
16420.06 200
16421.27 216
16422.48 186
16423.69 170
16424.90 204
16426.11 186
16427.32 195
16428.53 193
16429.75 188
16430.96 201
16432.17 214
16433.38 182
16434.59 189
16435.80 218
16437.01 233
16438.23 192
16439.44 181
16440.65 204
16441.86 192
16443.07 182
16444.28 178
16445.50 188
16446.71 196
16447.92 170
16449.13 194
16450.34 177
16451.56 176
16452.77 226
16453.98 180
16455.19 183
16456.41 160
16457.62 196
16458.83 192
16460.04 200
16461.26 204
16462.47 196
16463.68 189
16464.89 171
16466.11 187
16467.32 170
16468.53 178
16469.74 189
16470.96 186
16472.17 184
16473.38 195
16474.60 184
16475.81 201
16477.02 210
16478.23 203
16479.45 208
16480.66 200
16481.87 194
16483.09 197
16484.30 220
16485.51 186
16486.73 186
16487.94 198
16489.15 186
16490.37 212
16491.58 183
16492.80 175
16494.01 192
16495.22 200
16496.44 176
16497.65 178
16498.86 181
16500.08 196
16501.29 201
16502.51 206
16503.72 223
16504.93 169
16506.15 185
16507.36 194
16508.58 186
16509.79 192
16511.01 183
16512.22 191
16513.43 190
16514.65 181
16515.86 163
16517.08 213
16518.29 192
16519.51 196
16520.72 207
16521.94 195
16523.15 193
16524.37 189
16525.58 212
16526.80 192
16528.01 194
16529.23 183
16530.44 206
16531.66 210
16532.87 163
16534.09 187
16535.30 226
16536.52 194
16537.73 196
16538.95 193
16540.16 189
16541.38 190
16542.59 174
16543.81 199
16545.02 175
16546.24 180
16547.46 178
16548.67 182
16549.89 165
16551.10 201
16552.32 197
16553.54 189
16554.75 186
16555.97 171
16557.18 196
16558.40 201
16559.62 206
16560.83 197
16562.05 189
16563.26 221
16564.48 195
16565.70 197
16566.91 222
16568.13 199
16569.35 192
16570.56 205
16571.78 212
16573.00 197
16574.21 203
16575.43 181
16576.65 194
16577.86 222
16579.08 217
16580.30 209
16581.51 210
16582.73 193
16583.95 204
16585.16 202
16586.38 224
16587.60 221
16588.82 222
16590.03 239
16591.25 207
16592.47 206
16593.68 208
16594.90 212
16596.12 234
16597.34 218
16598.55 218
16599.77 235
16600.99 201
16602.21 202
16603.43 205
16604.64 195
16605.86 186
16607.08 195
16608.30 219
16609.51 183
16610.73 170
16611.95 213
16613.17 193
16614.39 193
16615.60 155
16616.82 182
16618.04 225
16619.26 188
16620.48 159
16621.70 186
16622.91 187
16624.13 197
16625.35 185
16626.57 182
16627.79 164
16629.01 180
16630.23 176
16631.45 196
16632.66 159
16633.88 171
16635.10 169
16636.32 180
16637.54 192
16638.76 159
16639.98 165
16641.20 186
16642.42 182
16643.64 169
16644.85 195
16646.07 188
16647.29 201
16648.51 190
16649.73 191
16650.95 170
16652.17 163
16653.39 181
16654.61 203
16655.83 198
16657.05 169
16658.27 168
16659.49 182
16660.71 182
16661.93 183
16663.15 176
16664.37 172
16665.59 181
16666.81 167
16668.03 190
16669.25 185
16670.47 196
16671.69 208
16672.91 204
16674.13 158
16675.35 145
16676.57 165
16677.79 182
16679.01 161
16680.23 180
16681.45 162
16682.67 177
16683.89 186
16685.11 180
16686.34 181
16687.56 174
16688.78 177
16690.00 212
16691.22 201
16692.44 169
16693.66 186
16694.88 181
16696.10 185
16697.32 164
16698.55 171
16699.77 170
16700.99 141
16702.21 165
16703.43 162
16704.65 167
16705.87 148
16707.10 199
16708.32 206
16709.54 178
16710.76 167
16711.98 181
16713.20 163
16714.43 177
16715.65 166
16716.87 170
16718.09 204
16719.31 185
16720.54 171
16721.76 173
16722.98 179
16724.20 167
16725.42 167
16726.65 183
16727.87 163
16729.09 180
16730.31 158
16731.54 171
16732.76 166
16733.98 173
16735.20 177
16736.43 173
16737.65 147
16738.87 149
16740.09 165
16741.32 173
16742.54 166
16743.76 141
16744.99 180
16746.21 175
16747.43 179
16748.65 178
16749.88 176
16751.10 177
16752.32 188
16753.55 180
16754.77 164
16755.99 167
16757.22 179
16758.44 190
16759.66 192
16760.89 159
16762.11 164
16763.33 162
16764.56 198
16765.78 177
16767.01 151
16768.23 173
16769.45 173
16770.68 185
16771.90 178
16773.12 176
16774.35 167
16775.57 177
16776.80 183
16778.02 198
16779.25 160
16780.47 170
16781.69 168
16782.92 183
16784.14 172
16785.37 208
16786.59 208
16787.82 187
16789.04 186
16790.27 189
16791.49 175
16792.71 175
16793.94 198
16795.16 164
16796.39 193
16797.61 165
16798.84 184
16800.06 156
16801.29 142
16802.51 157
16803.74 177
16804.96 189
16806.19 183
16807.41 177
16808.64 179
16809.86 166
16811.09 167
16812.32 179
16813.54 177
16814.77 190
16815.99 174
16817.22 189
16818.44 164
16819.67 162
16820.89 188
16822.12 202
16823.35 205
16824.57 160
16825.80 166
16827.02 168
16828.25 221
16829.48 188
16830.70 174
16831.93 186
16833.15 198
16834.38 183
16835.61 178
16836.83 184
16838.06 175
16839.29 203
16840.51 220
16841.74 189
16842.96 174
16844.19 195
16845.42 209
16846.64 191
16847.87 182
16849.10 171
16850.32 221
16851.55 225
16852.78 202
16854.01 204
16855.23 210
16856.46 205
16857.69 228
16858.91 215
16860.14 183
16861.37 200
16862.59 236
16863.82 219
16865.05 185
16866.28 215
16867.50 234
16868.73 252
16869.96 209
16871.19 219
16872.41 225
16873.64 246
16874.87 257
16876.10 242
16877.33 262
16878.55 241
16879.78 276
16881.01 305
16882.24 258
16883.46 215
16884.69 262
16885.92 247
16887.15 253
16888.38 287
16889.61 267
16890.83 264
16892.06 291
16893.29 291
16894.52 284
16895.75 261
16896.98 262
16898.20 277
16899.43 230
16900.66 231
16901.89 223
16903.12 245
16904.35 217
16905.58 209
16906.80 213
16908.03 229
16909.26 245
16910.49 207
16911.72 195
16912.95 221
16914.18 209
16915.41 214
16916.64 247
16917.87 201
16919.10 185
16920.33 214
16921.55 222
16922.78 191
16924.01 192
16925.24 194
16926.47 196
16927.70 208
16928.93 173
16930.16 189
16931.39 219
16932.62 189
16933.85 194
16935.08 208
16936.31 199
16937.54 199
16938.77 195
16940.00 196
16941.23 170
16942.46 204
16943.69 204
16944.92 168
16946.15 176
16947.38 176
16948.61 218
16949.84 207
16951.07 176
16952.30 160
16953.53 199
16954.76 205
16956.00 193
16957.23 204
16958.46 193
16959.69 185
16960.92 199
16962.15 206
16963.38 192
16964.61 179
16965.84 191
16967.07 218
16968.30 193
16969.54 189
16970.77 170
16972.00 207
16973.23 207
16974.46 170
16975.69 182
16976.92 187
16978.15 198
16979.39 203
16980.62 195
16981.85 182
16983.08 193
16984.31 190
16985.54 189
16986.78 203
16988.01 193
16989.24 190
16990.47 220
16991.70 180
16992.94 187
16994.17 178
16995.40 182
16996.63 194
16997.86 177
16999.10 180
17000.33 185
17001.56 182
17002.79 191
17004.03 208
17005.26 182
17006.49 203
17007.72 185
17008.96 192
17010.19 178
17011.42 185
17012.65 179
17013.89 170
17015.12 170
17016.35 178
17017.58 175
17018.82 195
17020.05 176
17021.28 165
17022.52 154
17023.75 183
17024.98 193
17026.22 191
17027.45 193
17028.68 159
17029.92 192
17031.15 189
17032.38 214
17033.62 167
17034.85 178
17036.08 193
17037.32 178
17038.55 143
17039.78 166
17041.02 206
17042.25 187
17043.49 167
17044.72 164
17045.95 178
17047.19 177
17048.42 169
17049.66 204
17050.89 185
17052.12 169
17053.36 190
17054.59 189
17055.83 189
17057.06 158
17058.29 200
17059.53 182
17060.76 157
17062.00 170
17063.23 182
17064.47 168
17065.70 127
17066.94 156
17068.17 155
17069.41 173
17070.64 162
17071.88 157
17073.11 165
17074.35 165
17075.58 154
17076.82 147
17078.05 160
17079.29 169
17080.52 182
17081.76 165
17082.99 183
17084.23 193
17085.46 174
17086.70 178
17087.93 174
17089.17 153
17090.40 154
17091.64 161
17092.87 174
17094.11 178
17095.35 140
17096.58 194
17097.82 148
17099.05 175
17100.29 145
17101.53 169
17102.76 164
17104.00 160
17105.23 175
17106.47 168
17107.71 153
17108.94 163
17110.18 155
17111.41 171
17112.65 142
17113.89 145
17115.12 141
17116.36 147
17117.60 176
17118.83 156
17120.07 163
17121.31 167
17122.54 167
17123.78 171
17125.02 166
17126.25 138
17127.49 150
17128.73 162
17129.96 147
17131.20 129
17132.44 160
17133.68 158
17134.91 149
17136.15 144
17137.39 145
17138.62 156
17139.86 152
17141.10 153
17142.34 175
17143.57 153
17144.81 156
17146.05 154
17147.29 160
17148.52 155
17149.76 177
17151.00 179
17152.24 167
17153.48 160
17154.71 163
17155.95 140
17157.19 140
17158.43 146
17159.66 187
17160.90 170
17162.14 166
17163.38 154
17164.62 140
17165.86 165
17167.09 159
17168.33 140
17169.57 146
17170.81 157
17172.05 147
17173.29 178
17174.52 143
17175.76 152
17177.00 142
17178.24 153
17179.48 156
17180.72 150
17181.96 146
17183.20 159
17184.43 149
17185.67 149
17186.91 152
17188.15 158
17189.39 143
17190.63 142
17191.87 159
17193.11 156
17194.35 151
17195.59 137
17196.83 179
17198.07 141
17199.31 131
17200.55 123
17201.78 168
17203.02 158
17204.26 163
17205.50 153
17206.74 158
17207.98 172
17209.22 165
17210.46 130
17211.70 134
17212.94 144
17214.18 157
17215.42 171
17216.66 123
17217.90 139
17219.14 161
17220.38 153
17221.62 131
17222.86 136
17224.10 135
17225.34 158
17226.59 159
17227.83 125
17229.07 154
17230.31 129
17231.55 148
17232.79 145
17234.03 142
17235.27 123
17236.51 147
17237.75 145
17238.99 128
17240.23 135
17241.47 149
17242.72 147
17243.96 145
17245.20 168
17246.44 142
17247.68 163
17248.92 135
17250.16 141
17251.40 145
17252.65 134
17253.89 124
17255.13 144
17256.37 127
17257.61 141
17258.85 151
17260.09 142
17261.34 142
17262.58 134
17263.82 135
17265.06 132
17266.30 136
17267.55 130
17268.79 138
17270.03 143
17271.27 145
17272.51 147
17273.76 136
17275.00 135
17276.24 128
17277.48 147
17278.72 144
17279.97 129
17281.21 140
17282.45 144
17283.69 159
17284.94 161
17286.18 141
17287.42 140
17288.67 184
17289.91 139
17291.15 132
17292.39 136
17293.64 138
17294.88 158
17296.12 123
17297.37 153
17298.61 125
17299.85 150
17301.09 165
17302.34 136
17303.58 140
17304.82 137
17306.07 154
17307.31 151
17308.55 130
17309.80 124
17311.04 137
17312.29 133
17313.53 164
17314.77 213
17316.02 138
17317.26 136
17318.50 169
17319.75 142
17320.99 128
17322.24 125
17323.48 141
17324.72 131
17325.97 132
17327.21 154
17328.46 142
17329.70 132
17330.94 145
17332.19 145
17333.43 134
17334.68 155
17335.92 147
17337.17 144
17338.41 140
17339.65 137
17340.90 126
17342.14 121
17343.39 140
17344.63 136
17345.88 151
17347.12 121
17348.37 150
17349.61 135
17350.86 149
17352.10 137
17353.35 128
17354.59 150
17355.84 170
17357.08 121
17358.33 139
17359.57 152
17360.82 169
17362.06 178
17363.31 133
17364.55 118
17365.80 134
17367.05 157
17368.29 133
17369.54 120
17370.78 125
17372.03 134
17373.27 143
17374.52 142
17375.77 111
17377.01 146
17378.26 148
17379.50 144
17380.75 168
17382.00 139
17383.24 130
17384.49 152
17385.73 162
17386.98 153
17388.23 135
17389.47 115
17390.72 151
17391.97 148
17393.21 142
17394.46 141
17395.71 148
17396.95 156
17398.20 163
17399.45 128
17400.69 129
17401.94 125
17403.19 146
17404.43 155
17405.68 116
17406.93 115
17408.17 125
17409.42 146
17410.67 126
17411.91 136
17413.16 124
17414.41 146
17415.66 161
17416.90 129
17418.15 140
17419.40 146
17420.65 158
17421.89 153
17423.14 154
17424.39 118
17425.64 146
17426.88 151
17428.13 140
17429.38 159
17430.63 145
17431.87 143
17433.12 153
17434.37 163
17435.62 144
17436.87 146
17438.11 173
17439.36 125
17440.61 146
17441.86 138
17443.11 127
17444.36 165
17445.60 163
17446.85 145
17448.10 161
17449.35 171
17450.60 141
17451.85 148
17453.10 161
17454.34 147
17455.59 154
17456.84 151
17458.09 127
17459.34 141
17460.59 128
17461.84 145
17463.09 164
17464.33 127
17465.58 134
17466.83 126
17468.08 154
17469.33 151
17470.58 122
17471.83 167
17473.08 168
17474.33 162
17475.58 174
17476.83 154
17478.08 138
17479.33 163
17480.58 149
17481.83 166
17483.08 162
17484.33 162
17485.58 144
17486.83 159
17488.07 146
17489.32 141
17490.57 185
17491.82 156
17493.07 152
17494.32 165
17495.58 141
17496.83 150
17498.08 164
17499.33 154
17500.58 155
17501.83 160
17503.08 152
17504.33 174
17505.58 162
17506.83 149
17508.08 155
17509.33 164
17510.58 159
17511.83 179
17513.08 158
17514.33 152
17515.58 192
17516.83 180
17518.09 168
17519.34 169
17520.59 167
17521.84 185
17523.09 166
17524.34 176
17525.59 157
17526.84 179
17528.09 186
17529.35 157
17530.60 158
17531.85 147
17533.10 197
17534.35 180
17535.60 191
17536.86 202
17538.11 184
17539.36 172
17540.61 171
17541.86 196
17543.11 169
17544.37 174
17545.62 167
17546.87 173
17548.12 169
17549.37 169
17550.63 155
17551.88 160
17553.13 143
17554.38 144
17555.63 155
17556.89 186
17558.14 184
17559.39 161
17560.64 178
17561.90 158
17563.15 160
17564.40 192
17565.65 184
17566.91 149
17568.16 151
17569.41 142
17570.67 188
17571.92 193
17573.17 183
17574.42 171
17575.68 169
17576.93 161
17578.18 168
17579.44 182
17580.69 195
17581.94 165
17583.20 180
17584.45 171
17585.70 146
17586.96 162
17588.21 132
17589.46 136
17590.72 159
17591.97 166
17593.22 165
17594.48 198
17595.73 179
17596.99 176
17598.24 188
17599.49 178
17600.75 201
17602.00 201
17603.26 191
17604.51 165
17605.76 205
17607.02 170
17608.27 188
17609.53 182
17610.78 176
17612.03 195
17613.29 213
17614.54 171
17615.80 171
17617.05 185
17618.31 161
17619.56 183
17620.82 155
17622.07 195
17623.33 190
17624.58 192
17625.83 178
17627.09 157
17628.34 149
17629.60 183
17630.85 177
17632.11 173
17633.36 162
17634.62 170
17635.88 193
17637.13 170
17638.39 184
17639.64 130
17640.90 165
17642.15 190
17643.41 185
17644.66 168
17645.92 154
17647.17 185
17648.43 186
17649.68 158
17650.94 169
17652.20 191
17653.45 167
17654.71 146
17655.96 174
17657.22 194
17658.48 198
17659.73 142
17660.99 159
17662.24 168
17663.50 161
17664.76 169
17666.01 160
17667.27 164
17668.53 153
17669.78 141
17671.04 135
17672.29 151
17673.55 157
17674.81 137
17676.06 201
17677.32 198
17678.58 154
17679.83 170
17681.09 158
17682.35 151
17683.60 130
17684.86 132
17686.12 173
17687.38 146
17688.63 180
17689.89 176
17691.15 145
17692.40 164
17693.66 155
17694.92 161
17696.18 161
17697.43 139
17698.69 157
17699.95 133
17701.21 154
17702.46 173
17703.72 158
17704.98 156
17706.24 148
17707.49 138
17708.75 157
17710.01 176
17711.27 134
17712.53 133
17713.78 128
17715.04 140
17716.30 155
17717.56 163
17718.82 151
17720.07 161
17721.33 150
17722.59 140
17723.85 160
17725.11 158
17726.36 164
17727.62 148
17728.88 141
17730.14 145
17731.40 152
17732.66 174
17733.92 163
17735.17 132
17736.43 161
17737.69 143
17738.95 143
17740.21 137
17741.47 148
17742.73 176
17743.99 164
17745.25 176
17746.51 127
17747.76 146
17749.02 148
17750.28 168
17751.54 162
17752.80 163
17754.06 145
17755.32 168
17756.58 153
17757.84 136
17759.10 133
17760.36 137
17761.62 148
17762.88 131
17764.14 152
17765.40 142
17766.66 151
17767.92 157
17769.18 146
17770.44 130
17771.70 148
17772.96 149
17774.22 145
17775.48 162
17776.74 145
17778.00 136
17779.26 147
17780.52 149
17781.78 150
17783.04 141
17784.30 136
17785.56 156
17786.82 162
17788.08 153
17789.34 145
17790.60 169
17791.86 176
17793.12 178
17794.38 136
17795.65 152
17796.91 127
17798.17 142
17799.43 133
17800.69 114
17801.95 149
17803.21 126
17804.47 160
17805.73 140
17807.00 144
17808.26 140
17809.52 150
17810.78 160
17812.04 152
17813.30 145
17814.56 127
17815.83 141
17817.09 165
17818.35 121
17819.61 146
17820.87 155
17822.13 141
17823.40 136
17824.66 135
17825.92 158
17827.18 147
17828.44 151
17829.71 146
17830.97 134
17832.23 153
17833.49 138
17834.75 128
17836.02 133
17837.28 139
17838.54 153
17839.80 150
17841.07 157
17842.33 158
17843.59 155
17844.85 171
17846.12 164
17847.38 150
17848.64 131
17849.91 143
17851.17 153
17852.43 144
17853.69 150
17854.96 142
17856.22 137
17857.48 136
17858.75 157
17860.01 121
17861.27 145
17862.54 159
17863.80 174
17865.06 140
17866.33 142
17867.59 130
17868.85 156
17870.12 136
17871.38 120
17872.64 160
17873.91 169
17875.17 121
17876.43 124
17877.70 117
17878.96 129
17880.23 139
17881.49 153
17882.75 141
17884.02 102
17885.28 136
17886.55 143
17887.81 142
17889.07 142
17890.34 140
17891.60 128
17892.87 127
17894.13 138
17895.40 142
17896.66 134
17897.92 132
17899.19 125
17900.45 115
17901.72 141
17902.98 130
17904.25 131
17905.51 139
17906.78 140
17908.04 155
17909.31 141
17910.57 126
17911.84 145
17913.10 135
17914.37 135
17915.63 150
17916.90 131
17918.16 137
17919.43 138
17920.69 157
17921.96 91
17923.22 110
17924.49 116
17925.75 160
17927.02 116
17928.29 113
17929.55 121
17930.82 147
17932.08 140
17933.35 137
17934.61 131
17935.88 131
17937.15 136
17938.41 143
17939.68 124
17940.94 126
17942.21 141
17943.48 153
17944.74 138
17946.01 118
17947.28 145
17948.54 140
17949.81 144
17951.07 133
17952.34 138
17953.61 138
17954.87 146
17956.14 146
17957.41 121
17958.67 132
17959.94 112
17961.21 141
17962.47 103
17963.74 124
17965.01 111
17966.27 122
17967.54 103
17968.81 143
17970.08 131
17971.34 153
17972.61 121
17973.88 124
17975.14 123
17976.41 105
17977.68 126
17978.95 105
17980.21 132
17981.48 116
17982.75 133
17984.02 131
17985.28 147
17986.55 109
17987.82 129
17989.09 139
17990.35 129
17991.62 133
17992.89 125
17994.16 141
17995.43 155
17996.69 140
17997.96 128
17999.23 136
18000.50 126
18001.77 136
18003.03 134
18004.30 139
18005.57 130
18006.84 175
18008.11 134
18009.38 130
18010.64 128
18011.91 126
18013.18 125
18014.45 122
18015.72 124
18016.99 121
18018.26 121
18019.53 111
18020.79 125
18022.06 124
18023.33 123
18024.60 119
18025.87 141
18027.14 114
18028.41 116
18029.68 115
18030.95 139
18032.22 131
18033.48 130
18034.75 139
18036.02 103
18037.29 117
18038.56 151
18039.83 130
18041.10 105
18042.37 136
18043.64 132
18044.91 129
18046.18 132
18047.45 126
18048.72 111
18049.99 138
18051.26 123
18052.53 116
18053.80 109
18055.07 120
18056.34 124
18057.61 122
18058.88 112
18060.15 113
18061.42 145
18062.69 121
18063.96 141
18065.23 118
18066.50 138
18067.77 151
18069.04 138
18070.31 126
18071.58 134
18072.86 143
18074.13 132
18075.40 123
18076.67 113
18077.94 131
18079.21 143
18080.48 144
18081.75 124
18083.02 145
18084.29 123
18085.56 145
18086.84 126
18088.11 121
18089.38 134
18090.65 145
18091.92 148
18093.19 123
18094.46 121
18095.74 136
18097.01 111
18098.28 137
18099.55 157
18100.82 148
18102.09 149
18103.37 155
18104.64 148
18105.91 149
18107.18 124
18108.45 132
18109.72 125
18111.00 163
18112.27 142
18113.54 147
18114.81 161
18116.09 126
18117.36 115
18118.63 131
18119.90 145
18121.17 120
18122.45 110
18123.72 148
18124.99 139
18126.26 144
18127.54 132
18128.81 113
18130.08 118
18131.36 135
18132.63 144
18133.90 125
18135.17 127
18136.45 127
18137.72 164
18138.99 135
18140.27 134
18141.54 129
18142.81 132
18144.09 129
18145.36 128
18146.63 117
18147.91 142
18149.18 132
18150.45 148
18151.73 111
18153.00 137
18154.27 134
18155.55 148
18156.82 143
18158.09 112
18159.37 119
18160.64 109
18161.91 165
18163.19 129
18164.46 124
18165.74 121
18167.01 133
18168.28 123
18169.56 119
18170.83 126
18172.11 131
18173.38 126
18174.66 118
18175.93 116
18177.20 131
18178.48 130
18179.75 119
18181.03 130
18182.30 128
18183.58 121
18184.85 123
18186.13 140
18187.40 111
18188.68 107
18189.95 116
18191.23 131
18192.50 154
18193.78 128
18195.05 122
18196.33 110
18197.60 121
18198.88 125
18200.15 117
18201.43 120
18202.70 122
18203.98 114
18205.25 142
18206.53 134
18207.80 123
18209.08 113
18210.35 123
18211.63 135
18212.90 133
18214.18 100
18215.46 115
18216.73 136
18218.01 156
18219.28 129
18220.56 139
18221.84 126
18223.11 128
18224.39 155
18225.66 133
18226.94 136
18228.22 127
18229.49 130
18230.77 143
18232.04 128
18233.32 120
18234.60 129
18235.87 140
18237.15 142
18238.43 122
18239.70 121
18240.98 160
18242.26 146
18243.53 127
18244.81 120
18246.09 135
18247.36 125
18248.64 140
18249.92 118
18251.19 115
18252.47 121
18253.75 119
18255.03 138
18256.30 124
18257.58 119
18258.86 133
18260.13 135
18261.41 139
18262.69 145
18263.97 126
18265.24 140
18266.52 150
18267.80 123
18269.08 126
18270.35 130
18271.63 151
18272.91 117
18274.19 108
18275.47 110
18276.74 133
18278.02 119
18279.30 114
18280.58 110
18281.85 124
18283.13 110
18284.41 130
18285.69 131
18286.97 131
18288.25 113
18289.52 105
18290.80 121
18292.08 136
18293.36 152
18294.64 123
18295.92 126
18297.19 136
18298.47 115
18299.75 132
18301.03 132
18302.31 133
18303.59 131
18304.87 146
18306.15 123
18307.43 118
18308.70 127
18309.98 127
18311.26 135
18312.54 122
18313.82 132
18315.10 143
18316.38 149
18317.66 123
18318.94 119
18320.22 128
18321.50 125
18322.78 133
18324.06 127
18325.34 123
18326.61 138
18327.89 130
18329.17 109
18330.45 120
18331.73 125
18333.01 130
18334.29 114
18335.57 133
18336.85 126
18338.13 116
18339.41 126
18340.69 143
18341.97 126
18343.25 142
18344.53 129
18345.81 150
18347.09 135
18348.37 132
18349.66 139
18350.94 125
18352.22 146
18353.50 137
18354.78 138
18356.06 129
18357.34 146
18358.62 126
18359.90 141
18361.18 103
18362.46 106
18363.74 124
18365.02 144
18366.30 127
18367.59 127
18368.87 110
18370.15 121
18371.43 125
18372.71 138
18373.99 135
18375.27 103
18376.55 126
18377.84 125
18379.12 123
18380.40 118
18381.68 126
18382.96 128
18384.24 143
18385.53 119
18386.81 102
18388.09 120
18389.37 128
18390.65 135
18391.93 124
18393.22 137
18394.50 129
18395.78 125
18397.06 149
18398.34 150
18399.63 123
18400.91 147
18402.19 122
18403.47 125
18404.76 113
18406.04 133
18407.32 131
18408.60 154
18409.89 122
18411.17 126
18412.45 139
18413.73 119
18415.02 131
18416.30 126
18417.58 121
18418.86 121
18420.15 155
18421.43 130
18422.71 157
18424.00 118
18425.28 106
18426.56 125
18427.85 123
18429.13 112
18430.41 122
18431.70 140
18432.98 120
18434.26 135
18435.55 131
18436.83 124
18438.11 126
18439.40 139
18440.68 124
18441.96 127
18443.25 119
18444.53 138
18445.81 135
18447.10 136
18448.38 126
18449.67 128
18450.95 128
18452.23 118
18453.52 132
18454.80 124
18456.09 159
18457.37 130
18458.66 139
18459.94 119
18461.22 147
18462.51 129
18463.79 140
18465.08 136
18466.36 130
18467.65 110
18468.93 122
18470.22 120
18471.50 123
18472.78 133
18474.07 129
18475.35 152
18476.64 132
18477.92 126
18479.21 139
18480.49 114
18481.78 113
18483.06 123
18484.35 142
18485.63 127
18486.92 119
18488.20 118
18489.49 135
18490.78 123
18492.06 126
18493.35 130
18494.63 153
18495.92 121
18497.20 133
18498.49 122
18499.77 141
18501.06 124
18502.35 159
18503.63 153
18504.92 131
18506.20 111
18507.49 128
18508.78 155
18510.06 139
18511.35 122
18512.63 126
18513.92 132
18515.21 124
18516.49 123
18517.78 118
18519.06 143
18520.35 127
18521.64 128
18522.92 127
18524.21 125
18525.50 125
18526.78 137
18528.07 133
18529.36 123
18530.64 130
18531.93 136
18533.22 142
18534.50 121
18535.79 132
18537.08 118
18538.37 133
18539.65 121
18540.94 135
18542.23 125
18543.51 135
18544.80 146
18546.09 166
18547.38 141
18548.66 121
18549.95 138
18551.24 127
18552.53 125
18553.81 109
18555.10 143
18556.39 125
18557.68 141
18558.96 120
18560.25 125
18561.54 141
18562.83 134
18564.11 125
18565.40 142
18566.69 137
18567.98 123
18569.27 127
18570.56 138
18571.84 132
18573.13 108
18574.42 120
18575.71 113
18577.00 120
18578.28 111
18579.57 130
18580.86 137
18582.15 139
18583.44 133
18584.73 138
18586.02 125
18587.31 113
18588.59 125
18589.88 124
18591.17 132
18592.46 107
18593.75 140
18595.04 161
18596.33 151
18597.62 135
18598.91 146
18600.19 141
18601.48 149
18602.77 135
18604.06 140
18605.35 150
18606.64 139
18607.93 128
18609.22 150
18610.51 138
18611.80 125
18613.09 160
18614.38 138
18615.67 169
18616.96 141
18618.25 159
18619.54 145
18620.83 151
18622.12 138
18623.41 175
18624.70 146
18625.99 135
18627.28 153
18628.57 147
18629.86 136
18631.15 113
18632.44 118
18633.73 138
18635.02 144
18636.31 115
18637.60 136
18638.89 113
18640.18 119
18641.47 153
18642.76 158
18644.05 126
18645.34 110
18646.63 131
18647.93 127
18649.22 124
18650.51 123
18651.80 131
18653.09 147
18654.38 134
18655.67 124
18656.96 125
18658.25 111
18659.55 143
18660.84 120
18662.13 146
18663.42 109
18664.71 149
18666.00 140
18667.29 138
18668.58 116
18669.88 110
18671.17 147
18672.46 117
18673.75 130
18675.04 121
18676.34 137
18677.63 123
18678.92 130
18680.21 109
18681.50 146
18682.79 134
18684.09 144
18685.38 132
18686.67 130
18687.96 125
18689.26 119
18690.55 123
18691.84 137
18693.13 131
18694.43 115
18695.72 136
18697.01 122
18698.30 139
18699.60 131
18700.89 139
18702.18 111
18703.47 124
18704.77 122
18706.06 127
18707.35 117
18708.65 114
18709.94 120
18711.23 114
18712.52 108
18713.82 122
18715.11 142
18716.40 125
18717.70 116
18718.99 118
18720.28 142
18721.58 118
18722.87 137
18724.16 122
18725.46 125
18726.75 99
18728.04 115
18729.34 134
18730.63 131
18731.93 114
18733.22 145
18734.51 132
18735.81 117
18737.10 122
18738.40 104
18739.69 146
18740.98 109
18742.28 122
18743.57 124
18744.87 125
18746.16 112
18747.45 115
18748.75 137
18750.04 141
18751.34 93
18752.63 114
18753.93 134
18755.22 114
18756.52 111
18757.81 128
18759.10 142
18760.40 97
18761.69 118
18762.99 109
18764.28 130
18765.58 96
18766.87 114
18768.17 119
18769.46 111
18770.76 123
18772.05 139
18773.35 131
18774.64 132
18775.94 107
18777.23 123
18778.53 169
18779.83 129
18781.12 126
18782.42 118
18783.71 141
18785.01 116
18786.30 120
18787.60 117
18788.89 119
18790.19 116
18791.49 125
18792.78 127
18794.08 109
18795.37 124
18796.67 110
18797.97 144
18799.26 137
18800.56 115
18801.85 119
18803.15 132
18804.45 116
18805.74 112
18807.04 122
18808.34 116
18809.63 115
18810.93 132
18812.23 142
18813.52 98
18814.82 131
18816.12 128
18817.41 114
18818.71 115
18820.01 102
18821.30 123
18822.60 142
18823.90 102
18825.19 102
18826.49 111
18827.79 138
18829.08 117
18830.38 122
18831.68 107
18832.98 98
18834.27 117
18835.57 106
18836.87 108
18838.17 94
18839.46 136
18840.76 114
18842.06 120
18843.36 100
18844.65 111
18845.95 121
18847.25 120
18848.55 109
18849.84 116
18851.14 102
18852.44 105
18853.74 124
18855.04 129
18856.33 107
18857.63 114
18858.93 111
18860.23 133
18861.53 108
18862.83 110
18864.12 134
18865.42 137
18866.72 110
18868.02 110
18869.32 110
18870.62 123
18871.91 112
18873.21 114
18874.51 127
18875.81 129
18877.11 110
18878.41 119
18879.71 115
18881.01 104
18882.30 110
18883.60 115
18884.90 106
18886.20 102
18887.50 115
18888.80 116
18890.10 119
18891.40 110
18892.70 142
18894.00 133
18895.30 127
18896.60 118
18897.90 116
18899.19 116
18900.49 109
18901.79 101
18903.09 125
18904.39 114
18905.69 108
18906.99 123
18908.29 127
18909.59 110
18910.89 113
18912.19 107
18913.49 111
18914.79 120
18916.09 96
18917.39 143
18918.69 120
18919.99 116
18921.29 129
18922.59 132
18923.89 120
18925.20 106
18926.50 108
18927.80 129
18929.10 116
18930.40 91
18931.70 97
18933.00 99
18934.30 119
18935.60 113
18936.90 105
18938.20 107
18939.50 118
18940.80 122
18942.10 110
18943.41 111
18944.71 119
18946.01 136
18947.31 134
18948.61 105
18949.91 81
18951.21 112
18952.51 131
18953.82 113
18955.12 109
18956.42 116
18957.72 130
18959.02 107
18960.32 104
18961.63 94
18962.93 107
18964.23 116
18965.53 118
18966.83 117
18968.13 100
18969.44 99
18970.74 141
18972.04 154
18973.34 108
18974.64 98
18975.95 136
18977.25 140
18978.55 108
18979.85 111
18981.16 109
18982.46 133
18983.76 119
18985.06 93
18986.37 105
18987.67 107
18988.97 96
18990.27 129
18991.58 109
18992.88 108
18994.18 130
18995.48 123
18996.79 126
18998.09 103
18999.39 116
19000.70 112
19002.00 105
19003.30 135
19004.61 110
19005.91 109
19007.21 112
19008.52 140
19009.82 127
19011.12 116
19012.43 111
19013.73 135
19015.03 149
19016.34 122
19017.64 91
19018.94 115
19020.25 121
19021.55 126
19022.86 113
19024.16 115
19025.46 123
19026.77 104
19028.07 104
19029.37 106
19030.68 108
19031.98 122
19033.29 120
19034.59 119
19035.90 98
19037.20 102
19038.50 129
19039.81 126
19041.11 108
19042.42 80
19043.72 118
19045.03 113
19046.33 103
19047.64 104
19048.94 118
19050.25 108
19051.55 136
19052.85 118
19054.16 92
19055.46 107
19056.77 124
19058.07 132
19059.38 118
19060.68 98
19061.99 115
19063.30 135
19064.60 115
19065.91 102
19067.21 79
19068.52 112
19069.82 108
19071.13 103
19072.43 109
19073.74 105
19075.04 104
19076.35 119
19077.66 107
19078.96 101
19080.27 95
19081.57 117
19082.88 116
19084.18 122
19085.49 111
19086.80 110
19088.10 122
19089.41 107
19090.71 113
19092.02 98
19093.33 117
19094.63 129
19095.94 112
19097.25 107
19098.55 104
19099.86 129
19101.17 128
19102.47 118
19103.78 124
19105.08 121
19106.39 138
19107.70 129
19109.01 110
19110.31 126
19111.62 113
19112.93 116
19114.23 99
19115.54 106
19116.85 107
19118.15 119
19119.46 118
19120.77 126
19122.08 112
19123.38 117
19124.69 109
19126.00 107
19127.30 126
19128.61 84
19129.92 112
19131.23 114
19132.53 135
19133.84 118
19135.15 99
19136.46 122
19137.77 124
19139.07 93
19140.38 113
19141.69 126
19143.00 125
19144.30 100
19145.61 115
19146.92 120
19148.23 105
19149.54 118
19150.84 130
19152.15 124
19153.46 105
19154.77 96
19156.08 109
19157.39 113
19158.70 117
19160.00 103
19161.31 114
19162.62 109
19163.93 139
19165.24 105
19166.55 122
19167.86 114
19169.16 109
19170.47 144
19171.78 96
19173.09 115
19174.40 123
19175.71 130
19177.02 107
19178.33 110
19179.64 142
19180.95 108
19182.26 114
19183.56 145
19184.87 93
19186.18 118
19187.49 96
19188.80 125
19190.11 116
19191.42 100
19192.73 96
19194.04 118
19195.35 121
19196.66 115
19197.97 102
19199.28 116
19200.59 128
19201.90 110
19203.21 115
19204.52 95
19205.83 107
19207.14 98
19208.45 114
19209.76 128
19211.07 100
19212.38 87
19213.69 109
19215.00 93
19216.31 90
19217.62 101
19218.93 110
19220.24 108
19221.55 119
19222.86 91
19224.18 100
19225.49 104
19226.80 139
19228.11 126
19229.42 102
19230.73 110
19232.04 113
19233.35 137
19234.66 115
19235.97 109
19237.28 101
19238.60 134
19239.91 121
19241.22 84
19242.53 123
19243.84 117
19245.15 107
19246.46 108
19247.78 102
19249.09 102
19250.40 110
19251.71 136
19253.02 135
19254.33 114
19255.65 103
19256.96 133
19258.27 119
19259.58 126
19260.89 108
19262.21 112
19263.52 126
19264.83 102
19266.14 93
19267.45 95
19268.77 100
19270.08 93
19271.39 91
19272.70 105
19274.02 99
19275.33 92
19276.64 114
19277.95 135
19279.27 122
19280.58 96
19281.89 134
19283.20 106
19284.52 106
19285.83 107
19287.14 107
19288.45 110
19289.77 125
19291.08 118
19292.39 104
19293.71 90
19295.02 126
19296.33 112
19297.65 122
19298.96 100
19300.27 105
19301.59 119
19302.90 118
19304.21 108
19305.53 105
19306.84 125
19308.15 123
19309.47 117
19310.78 109
19312.09 126
19313.41 115
19314.72 119
19316.04 111
19317.35 117
19318.66 107
19319.98 117
19321.29 139
19322.61 110
19323.92 95
19325.23 119
19326.55 160
19327.86 102
19329.18 98
19330.49 108
19331.81 119
19333.12 98
19334.43 108
19335.75 106
19337.06 105
19338.38 103
19339.69 113
19341.01 118
19342.32 120
19343.64 95
19344.95 104
19346.27 118
19347.58 98
19348.90 98
19350.21 118
19351.53 125
19352.84 121
19354.16 92
19355.47 103
19356.79 92
19358.10 94
19359.42 111
19360.73 106
19362.05 108
19363.36 92
19364.68 105
19366.00 128
19367.31 113
19368.63 99
19369.94 111
19371.26 122
19372.57 116
19373.89 107
19375.21 96
19376.52 104
19377.84 98
19379.15 112
19380.47 107
19381.79 98
19383.10 102
19384.42 112
19385.73 114
19387.05 112
19388.37 107
19389.68 113
19391.00 97
19392.32 99
19393.63 110
19394.95 109
19396.27 102
19397.58 109
19398.90 115
19400.22 103
19401.53 97
19402.85 87
19404.17 103
19405.48 93
19406.80 117
19408.12 91
19409.43 97
19410.75 105
19412.07 117
19413.39 114
19414.70 99
19416.02 82
19417.34 98
19418.65 118
19419.97 114
19421.29 99
19422.61 78
19423.92 123
19425.24 107
19426.56 102
19427.88 98
19429.20 123
19430.51 88
19431.83 95
19433.15 101
19434.47 94
19435.78 92
19437.10 102
19438.42 117
19439.74 114
19441.06 126
19442.37 89
19443.69 134
19445.01 96
19446.33 118
19447.65 105
19448.97 102
19450.28 101
19451.60 86
19452.92 89
19454.24 120
19455.56 89
19456.88 100
19458.20 110
19459.51 99
19460.83 89
19462.15 117
19463.47 119
19464.79 109
19466.11 91
19467.43 98
19468.75 106
19470.07 127
19471.39 85
19472.70 85
19474.02 123
19475.34 108
19476.66 91
19477.98 103
19479.30 118
19480.62 95
19481.94 91
19483.26 97
19484.58 100
19485.90 107
19487.22 109
19488.54 106
19489.86 88
19491.18 124
19492.50 107
19493.82 112
19495.14 93
19496.46 105
19497.78 122
19499.10 110
19500.42 92
19501.74 93
19503.06 95
19504.38 101
19505.70 105
19507.02 103
19508.34 95
19509.66 92
19510.98 103
19512.30 103
19513.62 104
19514.94 91
19516.26 98
19517.58 113
19518.90 99
19520.23 95
19521.55 87
19522.87 109
19524.19 112
19525.51 105
19526.83 85
19528.15 92
19529.47 94
19530.79 117
19532.11 99
19533.44 108
19534.76 117
19536.08 121
19537.40 102
19538.72 99
19540.04 103
19541.36 112
19542.69 128
19544.01 111
19545.33 108
19546.65 102
19547.97 100
19549.29 93
19550.62 86
19551.94 97
19553.26 113
19554.58 124
19555.90 126
19557.23 97
19558.55 91
19559.87 119
19561.19 101
19562.51 99
19563.84 99
19565.16 106
19566.48 96
19567.80 118
19569.13 99
19570.45 113
19571.77 95
19573.09 118
19574.42 84
19575.74 94
19577.06 114
19578.39 101
19579.71 118
19581.03 128
19582.35 116
19583.68 83
19585.00 115
19586.32 126
19587.65 125
19588.97 106
19590.29 103
19591.62 123
19592.94 118
19594.26 118
19595.59 94
19596.91 91
19598.23 130
19599.56 119
19600.88 107
19602.20 83
19603.53 100
19604.85 103
19606.17 130
19607.50 107
19608.82 104
19610.15 109
19611.47 124
19612.79 141
19614.12 101
19615.44 95
19616.77 125
19618.09 120
19619.41 107
19620.74 104
19622.06 118
19623.39 123
19624.71 118
19626.03 92
19627.36 102
19628.68 95
19630.01 111
19631.33 104
19632.66 106
19633.98 90
19635.31 91
19636.63 117
19637.96 105
19639.28 98
19640.61 103
19641.93 115
19643.26 109
19644.58 92
19645.91 125
19647.23 123
19648.56 114
19649.88 104
19651.21 116
19652.53 123
19653.86 104
19655.18 118
19656.51 100
19657.83 94
19659.16 110
19660.48 121
19661.81 113
19663.14 111
19664.46 117
19665.79 101
19667.11 111
19668.44 88
19669.77 92
19671.09 106
19672.42 126
19673.74 96
19675.07 90
19676.40 88
19677.72 118
19679.05 112
19680.37 114
19681.70 98
19683.03 110
19684.35 124
19685.68 132
19687.01 88
19688.33 98
19689.66 105
19690.99 105
19692.31 119
19693.64 101
19694.97 103
19696.29 96
19697.62 125
19698.95 112
19700.27 106
19701.60 105
19702.93 109
19704.25 122
19705.58 111
19706.91 116
19708.23 127
19709.56 139
19710.89 109
19712.22 110
19713.54 100
19714.87 109
19716.20 102
19717.53 98
19718.85 96
19720.18 115
19721.51 103
19722.84 103
19724.16 98
19725.49 122
19726.82 123
19728.15 137
19729.48 104
19730.80 111
19732.13 101
19733.46 105
19734.79 117
19736.12 110
19737.44 108
19738.77 105
19740.10 125
19741.43 107
19742.76 93
19744.09 106
19745.41 120
19746.74 105
19748.07 100
19749.40 96
19750.73 100
19752.06 110
19753.39 124
19754.71 101
19756.04 105
19757.37 112
19758.70 115
19760.03 103
19761.36 76
19762.69 108
19764.02 98
19765.35 124
19766.68 126
19768.00 113
19769.33 92
19770.66 107
19771.99 114
19773.32 111
19774.65 102
19775.98 125
19777.31 119
19778.64 108
19779.97 110
19781.30 80
19782.63 98
19783.96 91
19785.29 119
19786.62 120
19787.95 107
19789.28 106
19790.61 106
19791.94 109
19793.27 97
19794.60 93
19795.93 105
19797.26 108
19798.59 99
19799.92 101
19801.25 88
19802.58 104
19803.91 108
19805.24 111
19806.57 123
19807.90 133
19809.23 118
19810.56 111
19811.89 112
19813.22 84
19814.55 96
19815.89 131
19817.22 140
19818.55 114
19819.88 125
19821.21 131
19822.54 135
19823.87 97
19825.20 88
19826.53 120
19827.86 121
19829.20 113
19830.53 100
19831.86 99
19833.19 114
19834.52 99
19835.85 107
19837.18 132
19838.52 118
19839.85 110
19841.18 99
19842.51 114
19843.84 99
19845.17 96
19846.51 112
19847.84 126
19849.17 105
19850.50 103
19851.83 130
19853.17 108
19854.50 96
19855.83 98
19857.16 108
19858.50 117
19859.83 117
19861.16 105
19862.49 110
19863.82 90
19865.16 111
19866.49 110
19867.82 110
19869.15 86
19870.49 128
19871.82 125
19873.15 104
19874.49 115
19875.82 124
19877.15 112
19878.48 94
19879.82 96
19881.15 107
19882.48 113
19883.82 95
19885.15 99
19886.48 114
19887.82 103
19889.15 91
19890.48 105
19891.82 116
19893.15 91
19894.48 107
19895.82 131
19897.15 129
19898.48 107
19899.82 115
19901.15 102
19902.48 93
19903.82 88
19905.15 101
19906.49 103
19907.82 96
19909.15 95
19910.49 98
19911.82 92
19913.16 100
19914.49 95
19915.82 117
19917.16 112
19918.49 104
19919.83 102
19921.16 107
19922.50 107
19923.83 101
19925.16 120
19926.50 108
19927.83 97
19929.17 100
19930.50 114
19931.84 109
19933.17 116
19934.51 103
19935.84 120
19937.18 103
19938.51 94
19939.85 100
19941.18 85
19942.52 93
19943.85 124
19945.19 111
19946.52 111
19947.86 101
19949.19 85
19950.53 110
19951.86 104
19953.20 98
19954.53 78
19955.87 115
19957.21 112
19958.54 97
19959.88 105
19961.21 108
19962.55 107
19963.88 109
19965.22 113
19966.56 99
19967.89 93
19969.23 107
19970.56 100
19971.90 119
19973.24 111
19974.57 114
19975.91 109
19977.24 101
19978.58 87
19979.92 96
19981.25 123
19982.59 101
19983.93 93
19985.26 110
19986.60 94
19987.94 87
19989.27 94
19990.61 101
19991.95 105
19993.28 96
19994.62 111
19995.96 105
19997.29 114
19998.63 111
19999.97 95
20001.30 95
20002.64 113
20003.98 113
20005.32 113
20006.65 94
20007.99 92
20009.33 103
20010.67 121
20012.00 115
20013.34 102
20014.68 116
20016.02 121
20017.35 97
20018.69 98
20020.03 106
20021.37 107
20022.70 80
20024.04 114
20025.38 137
20026.72 118
20028.06 107
20029.39 113
20030.73 143
20032.07 120
20033.41 97
20034.75 109
20036.08 112
20037.42 106
20038.76 101
20040.10 87
20041.44 112
20042.78 84
20044.11 118
20045.45 116
20046.79 107
20048.13 124
20049.47 108
20050.81 111
20052.15 121
20053.48 120
20054.82 114
20056.16 127
20057.50 126
20058.84 104
20060.18 92
20061.52 125
20062.86 117
20064.20 104
20065.54 107
20066.88 102
20068.21 108
20069.55 103
20070.89 112
20072.23 111
20073.57 91
20074.91 110
20076.25 90
20077.59 125
20078.93 98
20080.27 109
20081.61 96
20082.95 85
20084.29 102
20085.63 110
20086.97 125
20088.31 126
20089.65 110
20090.99 118
20092.33 108
20093.67 94
20095.01 106
20096.35 112
20097.69 112
20099.03 96
20100.37 101
20101.71 103
20103.05 120
20104.39 103
20105.73 111
20107.07 115
20108.41 85
20109.76 111
20111.10 104
20112.44 104
20113.78 92
20115.12 98
20116.46 99
20117.80 117
20119.14 122
20120.48 98
20121.82 109
20123.16 102
20124.51 92
20125.85 97
20127.19 96
20128.53 101
20129.87 121
20131.21 105
20132.55 97
20133.90 99
20135.24 111
