# Supplementary material for: MALDI-TOF MS typing enables the classification of brewing yeasts of the genus Saccharomyces to major beer styles
Source: PLoS One. 2017 Aug 9;12(8):e0181694. doi: 10.1371/journal.pone.0181694 (PMC5549903; doi:10.1371/journal.pone.0181694)
Supplement: S15 File — The directory includes 90 raw files and was zipped to “.zip”; the folder has three strains with 30 spectra per strain; S1 Text explains the raw files with an example and Table 1 represents the yeast strains used within the experiment. (ZIP) [file pone.0181694.s018.zip › 43-45/30669-454-OG-WB-WB-YPG-18h-E-E_2015-11-11__0_B3_1.dat]

1999.94 1084
2000.36 1063
2000.78 1068
2001.20 1024
2001.62 1090
2002.04 1029
2002.47 967
2002.89 1001
2003.31 996
2003.73 1084
2004.15 894
2004.58 891
2005.00 890
2005.42 863
2005.84 928
2006.26 999
2006.69 944
2007.11 903
2007.53 937
2007.95 947
2008.38 954
2008.80 931
2009.22 959
2009.64 1061
2010.07 959
2010.49 1008
2010.91 1051
2011.33 1054
2011.76 946
2012.18 974
2012.60 971
2013.03 1010
2013.45 871
2013.87 857
2014.29 817
2014.72 934
2015.14 849
2015.56 792
2015.99 919
2016.41 1000
2016.83 996
2017.26 917
2017.68 893
2018.10 1067
2018.53 1069
2018.95 929
2019.37 986
2019.80 947
2020.22 941
2020.65 1021
2021.07 1028
2021.49 1006
2021.92 1002
2022.34 933
2022.76 941
2023.19 896
2023.61 951
2024.04 939
2024.46 960
2024.88 934
2025.31 916
2025.73 858
2026.16 900
2026.58 871
2027.01 881
2027.43 970
2027.85 910
2028.28 907
2028.70 1000
2029.13 916
2029.55 902
2029.98 854
2030.40 872
2030.83 896
2031.25 934
2031.68 900
2032.10 932
2032.53 869
2032.95 959
2033.38 973
2033.80 1002
2034.23 967
2034.65 1018
2035.08 1001
2035.50 1100
2035.93 981
2036.35 951
2036.78 1026
2037.20 969
2037.63 915
2038.06 889
2038.48 1035
2038.91 955
2039.33 925
2039.76 923
2040.18 947
2040.61 988
2041.04 944
2041.46 1020
2041.89 921
2042.31 946
2042.74 918
2043.17 944
2043.59 815
2044.02 832
2044.44 866
2044.87 966
2045.30 964
2045.72 870
2046.15 972
2046.58 961
2047.00 964
2047.43 1008
2047.85 971
2048.28 982
2048.71 982
2049.13 885
2049.56 939
2049.99 979
2050.41 1018
2050.84 957
2051.27 847
2051.70 860
2052.12 922
2052.55 857
2052.98 894
2053.40 999
2053.83 1014
2054.26 1001
2054.69 875
2055.11 970
2055.54 861
2055.97 861
2056.40 847
2056.82 857
2057.25 927
2057.68 872
2058.11 876
2058.53 985
2058.96 1037
2059.39 1025
2059.82 951
2060.24 850
2060.67 935
2061.10 1055
2061.53 950
2061.96 921
2062.38 996
2062.81 1064
2063.24 989
2063.67 927
2064.10 1029
2064.52 994
2064.95 1074
2065.38 1037
2065.81 1263
2066.24 1302
2066.67 1207
2067.10 1343
2067.52 1345
2067.95 1345
2068.38 1176
2068.81 1064
2069.24 1004
2069.67 1051
2070.10 1043
2070.53 1123
2070.95 957
2071.38 1084
2071.81 994
2072.24 913
2072.67 959
2073.10 1012
2073.53 1056
2073.96 952
2074.39 1090
2074.82 958
2075.25 895
2075.68 933
2076.11 956
2076.53 886
2076.96 946
2077.39 927
2077.82 942
2078.25 969
2078.68 910
2079.11 1034
2079.54 1034
2079.97 988
2080.40 877
2080.83 1001
2081.26 903
2081.69 892
2082.12 895
2082.55 904
2082.98 922
2083.41 924
2083.84 894
2084.27 802
2084.70 917
2085.13 1012
2085.57 968
2086.00 1026
2086.43 946
2086.86 833
2087.29 866
2087.72 1018
2088.15 934
2088.58 852
2089.01 862
2089.44 916
2089.87 873
2090.30 954
2090.73 866
2091.17 918
2091.60 991
2092.03 932
2092.46 984
2092.89 858
2093.32 915
2093.75 891
2094.18 937
2094.62 947
2095.05 984
2095.48 878
2095.91 857
2096.34 888
2096.77 848
2097.20 868
2097.64 871
2098.07 809
2098.50 937
2098.93 872
2099.36 839
2099.80 855
2100.23 881
2100.66 893
2101.09 860
2101.52 901
2101.96 915
2102.39 887
2102.82 753
2103.25 808
2103.69 779
2104.12 878
2104.55 837
2104.98 804
2105.41 843
2105.85 878
2106.28 940
2106.71 864
2107.15 897
2107.58 939
2108.01 1028
2108.44 1095
2108.88 973
2109.31 907
2109.74 981
2110.18 998
2110.61 975
2111.04 934
2111.47 903
2111.91 866
2112.34 894
2112.77 909
2113.21 983
2113.64 911
2114.07 918
2114.51 891
2114.94 811
2115.37 846
2115.81 870
2116.24 898
2116.68 963
2117.11 949
2117.54 865
2117.98 881
2118.41 891
2118.84 793
2119.28 866
2119.71 871
2120.15 975
2120.58 908
2121.01 988
2121.45 824
2121.88 868
2122.32 979
2122.75 990
2123.19 872
2123.62 888
2124.05 993
2124.49 940
2124.92 1027
2125.36 913
2125.79 975
2126.23 893
2126.66 830
2127.10 950
2127.53 938
2127.97 878
2128.40 899
2128.84 856
2129.27 893
2129.71 919
2130.14 848
2130.58 818
2131.01 898
2131.45 936
2131.88 938
2132.32 871
2132.75 967
2133.19 1065
2133.62 987
2134.06 989
2134.49 931
2134.93 919
2135.37 878
2135.80 953
2136.24 961
2136.67 882
2137.11 942
2137.54 1020
2137.98 898
2138.42 827
2138.85 947
2139.29 922
2139.72 926
2140.16 897
2140.60 877
2141.03 1023
2141.47 969
2141.90 848
2142.34 837
2142.78 919
2143.21 946
2143.65 881
2144.09 991
2144.52 908
2144.96 814
2145.40 839
2145.83 919
2146.27 863
2146.71 798
2147.14 862
2147.58 953
2148.02 942
2148.45 870
2148.89 923
2149.33 987
2149.76 993
2150.20 1044
2150.64 1026
2151.08 1050
2151.51 1053
2151.95 1119
2152.39 951
2152.83 946
2153.26 948
2153.70 961
2154.14 911
2154.58 890
2155.01 892
2155.45 846
2155.89 840
2156.33 869
2156.76 963
2157.20 1012
2157.64 886
2158.08 887
2158.52 922
2158.95 884
2159.39 960
2159.83 900
2160.27 868
2160.71 826
2161.14 862
2161.58 945
2162.02 996
2162.46 827
2162.90 970
2163.34 998
2163.77 988
2164.21 943
2164.65 963
2165.09 942
2165.53 925
2165.97 828
2166.41 949
2166.84 902
2167.28 978
2167.72 937
2168.16 1007
2168.60 990
2169.04 865
2169.48 898
2169.92 1105
2170.36 1090
2170.80 1019
2171.23 1051
2171.67 1085
2172.11 1160
2172.55 1039
2172.99 1225
2173.43 1277
2173.87 1168
2174.31 1129
2174.75 1147
2175.19 1221
2175.63 1223
2176.07 1237
2176.51 1344
2176.95 1254
2177.39 1157
2177.83 1125
2178.27 1079
2178.71 1024
2179.15 1078
2179.59 977
2180.03 932
2180.47 949
2180.91 1007
2181.35 1002
2181.79 917
2182.23 1002
2182.67 960
2183.11 900
2183.55 829
2183.99 915
2184.43 976
2184.87 897
2185.31 885
2185.75 900
2186.20 858
2186.64 789
2187.08 770
2187.52 929
2187.96 933
2188.40 924
2188.84 873
2189.28 901
2189.72 985
2190.16 943
2190.61 995
2191.05 996
2191.49 972
2191.93 979
2192.37 1036
2192.81 1057
2193.25 1029
2193.69 971
2194.14 924
2194.58 951
2195.02 1019
2195.46 1064
2195.90 962
2196.34 1013
2196.79 985
2197.23 1003
2197.67 993
2198.11 974
2198.55 968
2199.00 1009
2199.44 990
2199.88 969
2200.32 930
2200.76 943
2201.21 885
2201.65 871
2202.09 865
2202.53 860
2202.98 971
2203.42 989
2203.86 1133
2204.30 1047
2204.75 1103
2205.19 1084
2205.63 1054
2206.07 890
2206.52 917
2206.96 1018
2207.40 986
2207.85 951
2208.29 932
2208.73 1023
2209.18 942
2209.62 953
2210.06 901
2210.50 846
2210.95 831
2211.39 902
2211.83 910
2212.28 864
2212.72 843
2213.16 839
2213.61 917
2214.05 889
2214.50 849
2214.94 806
2215.38 827
2215.83 981
2216.27 946
2216.71 804
2217.16 784
2217.60 920
2218.05 940
2218.49 830
2218.93 862
2219.38 897
2219.82 878
2220.27 871
2220.71 931
2221.15 834
2221.60 972
2222.04 935
2222.49 862
2222.93 864
2223.38 1062
2223.82 1042
2224.27 896
2224.71 975
2225.15 906
2225.60 949
2226.04 995
2226.49 915
2226.93 1072
2227.38 966
2227.82 991
2228.27 963
2228.71 1003
2229.16 964
2229.60 872
2230.05 957
2230.49 954
2230.94 978
2231.38 946
2231.83 1012
2232.28 1083
2232.72 1127
2233.17 1065
2233.61 941
2234.06 1068
2234.50 1151
2234.95 1116
2235.39 1155
2235.84 1023
2236.29 1008
2236.73 1056
2237.18 994
2237.62 961
2238.07 987
2238.52 860
2238.96 808
2239.41 889
2239.85 872
2240.30 879
2240.75 904
2241.19 814
2241.64 847
2242.08 776
2242.53 886
2242.98 930
2243.42 773
2243.87 873
2244.32 853
2244.76 851
2245.21 839
2245.66 810
2246.10 741
2246.55 875
2247.00 872
2247.44 857
2247.89 867
2248.34 871
2248.79 841
2249.23 884
2249.68 866
2250.13 906
2250.57 826
2251.02 844
2251.47 950
2251.92 960
2252.36 813
2252.81 884
2253.26 804
2253.71 800
2254.15 859
2254.60 786
2255.05 734
2255.50 830
2255.94 887
2256.39 918
2256.84 837
2257.29 746
2257.74 802
2258.18 731
2258.63 699
2259.08 768
2259.53 828
2259.98 841
2260.42 872
2260.87 982
2261.32 885
2261.77 833
2262.22 840
2262.67 938
2263.11 909
2263.56 1052
2264.01 938
2264.46 1020
2264.91 939
2265.36 896
2265.81 853
2266.25 831
2266.70 774
2267.15 807
2267.60 883
2268.05 954
2268.50 951
2268.95 942
2269.40 980
2269.85 1051
2270.29 964
2270.74 923
2271.19 1005
2271.64 1087
2272.09 974
2272.54 1018
2272.99 1000
2273.44 946
2273.89 947
2274.34 883
2274.79 963
2275.24 872
2275.69 925
2276.14 735
2276.59 831
2277.04 876
2277.49 902
2277.94 896
2278.39 834
2278.84 827
2279.29 835
2279.74 875
2280.19 883
2280.64 807
2281.09 821
2281.54 770
2281.99 813
2282.44 870
2282.89 877
2283.34 808
2283.79 810
2284.24 766
2284.69 791
2285.14 812
2285.59 844
2286.04 769
2286.49 827
2286.94 897
2287.40 868
2287.85 918
2288.30 921
2288.75 967
2289.20 1112
2289.65 1313
2290.10 1327
2290.55 1477
2291.00 1534
2291.46 1472
2291.91 1425
2292.36 1564
2292.81 1670
2293.26 1605
2293.71 1363
2294.16 1279
2294.62 1259
2295.07 1256
2295.52 1169
2295.97 1141
2296.42 1082
2296.87 980
2297.33 873
2297.78 972
2298.23 992
2298.68 924
2299.13 923
2299.59 852
2300.04 895
2300.49 907
2300.94 936
2301.39 853
2301.85 825
2302.30 856
2302.75 823
2303.20 785
2303.66 767
2304.11 699
2304.56 828
2305.01 820
2305.47 793
2305.92 864
2306.37 875
2306.82 863
2307.28 798
2307.73 811
2308.18 942
2308.64 965
2309.09 984
2309.54 1031
2309.99 1080
2310.45 1142
2310.90 1085
2311.35 1161
2311.81 1022
2312.26 1043
2312.71 1067
2313.17 1073
2313.62 1034
2314.07 1010
2314.53 991
2314.98 918
2315.43 879
2315.89 846
2316.34 826
2316.80 875
2317.25 953
2317.70 1024
2318.16 949
2318.61 992
2319.07 995
2319.52 1011
2319.97 1034
2320.43 922
2320.88 1021
2321.34 987
2321.79 1055
2322.24 849
2322.70 914
2323.15 935
2323.61 1027
2324.06 1193
2324.52 1090
2324.97 1130
2325.43 1122
2325.88 1050
2326.33 1158
2326.79 1263
2327.24 1097
2327.70 1074
2328.15 1140
2328.61 1248
2329.06 1134
2329.52 964
2329.97 929
2330.43 1035
2330.88 1029
2331.34 981
2331.79 919
2332.25 935
2332.70 984
2333.16 931
2333.62 943
2334.07 970
2334.53 1038
2334.98 940
2335.44 915
2335.89 800
2336.35 881
2336.80 894
2337.26 870
2337.72 847
2338.17 762
2338.63 869
2339.08 894
2339.54 892
2340.00 852
2340.45 795
2340.91 855
2341.36 948
2341.82 888
2342.28 922
2342.73 827
2343.19 838
2343.65 910
2344.10 902
2344.56 883
2345.01 849
2345.47 888
2345.93 887
2346.38 976
2346.84 946
2347.30 971
2347.75 1023
2348.21 961
2348.67 890
2349.13 954
2349.58 966
2350.04 967
2350.50 913
2350.95 868
2351.41 905
2351.87 854
2352.32 856
2352.78 922
2353.24 836
2353.70 880
2354.15 831
2354.61 756
2355.07 827
2355.53 865
2355.98 790
2356.44 863
2356.90 900
2357.36 822
2357.81 839
2358.27 745
2358.73 898
2359.19 958
2359.65 887
2360.10 930
2360.56 999
2361.02 963
2361.48 899
2361.94 884
2362.39 936
2362.85 1029
2363.31 898
2363.77 881
2364.23 969
2364.69 902
2365.14 822
2365.60 862
2366.06 888
2366.52 947
2366.98 924
2367.44 918
2367.90 905
2368.35 988
2368.81 967
2369.27 891
2369.73 920
2370.19 921
2370.65 850
2371.11 898
2371.57 866
2372.03 786
2372.49 886
2372.94 851
2373.40 755
2373.86 792
2374.32 899
2374.78 964
2375.24 941
2375.70 948
2376.16 1013
2376.62 932
2377.08 1073
2377.54 955
2378.00 994
2378.46 923
2378.92 893
2379.38 876
2379.84 923
2380.30 872
2380.76 889
2381.22 841
2381.68 941
2382.14 867
2382.60 837
2383.06 857
2383.52 904
2383.98 868
2384.44 851
2384.90 872
2385.36 990
2385.82 865
2386.28 773
2386.74 839
2387.20 878
2387.66 892
2388.12 922
2388.58 826
2389.05 976
2389.51 975
2389.97 880
2390.43 908
2390.89 770
2391.35 851
2391.81 946
2392.27 940
2392.73 747
2393.19 899
2393.66 1070
2394.12 992
2394.58 922
2395.04 933
2395.50 886
2395.96 839
2396.42 893
2396.89 857
2397.35 810
2397.81 755
2398.27 838
2398.73 863
2399.19 807
2399.66 909
2400.12 951
2400.58 885
2401.04 890
2401.50 901
2401.97 919
2402.43 880
2402.89 874
2403.35 889
2403.81 858
2404.28 898
2404.74 781
2405.20 830
2405.66 858
2406.13 855
2406.59 844
2407.05 942
2407.51 968
2407.98 815
2408.44 816
2408.90 807
2409.36 807
2409.83 803
2410.29 825
2410.75 825
2411.21 811
2411.68 794
2412.14 782
2412.60 753
2413.07 795
2413.53 750
2413.99 780
2414.46 818
2414.92 832
2415.38 868
2415.85 845
2416.31 821
2416.77 904
2417.24 789
2417.70 935
2418.16 888
2418.63 780
2419.09 836
2419.55 856
2420.02 961
2420.48 977
2420.95 945
2421.41 904
2421.87 899
2422.34 899
2422.80 893
2423.27 823
2423.73 860
2424.19 994
2424.66 942
2425.12 1005
2425.59 992
2426.05 848
2426.52 876
2426.98 839
2427.44 858
2427.91 829
2428.37 805
2428.84 762
2429.30 904
2429.77 903
2430.23 858
2430.70 891
2431.16 870
2431.63 886
2432.09 784
2432.56 740
2433.02 798
2433.49 824
2433.95 946
2434.42 815
2434.88 813
2435.35 896
2435.81 870
2436.28 896
2436.74 943
2437.21 971
2437.67 885
2438.14 980
2438.60 862
2439.07 848
2439.54 927
2440.00 1006
2440.47 850
2440.93 849
2441.40 940
2441.86 1039
2442.33 967
2442.80 995
2443.26 849
2443.73 813
2444.19 951
2444.66 918
2445.13 899
2445.59 812
2446.06 817
2446.53 898
2446.99 846
2447.46 795
2447.92 810
2448.39 767
2448.86 740
2449.32 777
2449.79 825
2450.26 822
2450.72 863
2451.19 815
2451.66 723
2452.12 708
2452.59 771
2453.06 791
2453.53 736
2453.99 784
2454.46 814
2454.93 820
2455.39 764
2455.86 809
2456.33 878
2456.80 897
2457.26 766
2457.73 751
2458.20 794
2458.66 799
2459.13 750
2459.60 636
2460.07 742
2460.54 804
2461.00 668
2461.47 677
2461.94 748
2462.41 782
2462.87 760
2463.34 708
2463.81 733
2464.28 875
2464.75 723
2465.21 817
2465.68 795
2466.15 824
2466.62 784
2467.09 771
2467.55 771
2468.02 868
2468.49 811
2468.96 845
2469.43 817
2469.90 832
2470.37 900
2470.83 801
2471.30 762
2471.77 807
2472.24 833
2472.71 825
2473.18 791
2473.65 730
2474.12 813
2474.58 761
2475.05 814
2475.52 764
2475.99 707
2476.46 759
2476.93 694
2477.40 722
2477.87 791
2478.34 786
2478.81 773
2479.28 834
2479.75 741
2480.22 688
2480.68 690
2481.15 854
2481.62 790
2482.09 804
2482.56 818
2483.03 860
2483.50 836
2483.97 823
2484.44 792
2484.91 842
2485.38 818
2485.85 763
2486.32 805
2486.79 879
2487.26 799
2487.73 818
2488.20 909
2488.67 885
2489.14 875
2489.61 903
2490.08 880
2490.56 974
2491.03 893
2491.50 846
2491.97 988
2492.44 794
2492.91 844
2493.38 956
2493.85 974
2494.32 914
2494.79 916
2495.26 927
2495.73 874
2496.20 945
2496.68 930
2497.15 832
2497.62 800
2498.09 774
2498.56 827
2499.03 900
2499.50 1000
2499.97 939
2500.45 763
2500.92 725
2501.39 763
2501.86 760
2502.33 899
2502.80 802
2503.28 754
2503.75 716
2504.22 763
2504.69 729
2505.16 776
2505.63 875
2506.11 913
2506.58 884
2507.05 853
2507.52 888
2507.99 824
2508.47 788
2508.94 745
2509.41 884
2509.88 1096
2510.36 991
2510.83 911
2511.30 970
2511.77 942
2512.25 979
2512.72 988
2513.19 943
2513.66 969
2514.14 951
2514.61 908
2515.08 841
2515.55 929
2516.03 953
2516.50 931
2516.97 1030
2517.45 941
2517.92 974
2518.39 974
2518.87 895
2519.34 914
2519.81 796
2520.28 852
2520.76 928
2521.23 870
2521.70 817
2522.18 846
2522.65 856
2523.13 981
2523.60 821
2524.07 804
2524.55 808
2525.02 749
2525.49 778
2525.97 799
2526.44 700
2526.92 720
2527.39 831
2527.86 774
2528.34 738
2528.81 943
2529.29 898
2529.76 853
2530.23 873
2530.71 830
2531.18 903
2531.66 890
2532.13 884
2532.61 951
2533.08 814
2533.55 765
2534.03 820
2534.50 822
2534.98 879
2535.45 884
2535.93 838
2536.40 770
2536.88 830
2537.35 811
2537.83 856
2538.30 774
2538.78 803
2539.25 810
2539.73 865
2540.20 969
2540.68 921
2541.15 824
2541.63 869
2542.10 964
2542.58 900
2543.05 898
2543.53 873
2544.01 945
2544.48 846
2544.96 899
2545.43 943
2545.91 970
2546.38 816
2546.86 775
2547.34 837
2547.81 952
2548.29 899
2548.76 985
2549.24 962
2549.71 905
2550.19 921
2550.67 934
2551.14 933
2551.62 926
2552.10 930
2552.57 870
2553.05 862
2553.52 894
2554.00 906
2554.48 934
2554.95 888
2555.43 980
2555.91 1005
2556.38 980
2556.86 917
2557.34 927
2557.81 765
2558.29 840
2558.77 826
2559.24 766
2559.72 808
2560.20 748
2560.68 778
2561.15 791
2561.63 697
2562.11 753
2562.58 764
2563.06 800
2563.54 846
2564.02 755
2564.49 811
2564.97 761
2565.45 757
2565.93 870
2566.40 830
2566.88 748
2567.36 767
2567.84 831
2568.31 736
2568.79 729
2569.27 716
2569.75 772
2570.23 794
2570.70 797
2571.18 745
2571.66 762
2572.14 733
2572.62 904
2573.10 794
2573.57 798
2574.05 802
2574.53 736
2575.01 756
2575.49 759
2575.97 716
2576.44 796
2576.92 811
2577.40 817
2577.88 796
2578.36 782
2578.84 795
2579.32 738
2579.79 723
2580.27 880
2580.75 803
2581.23 782
2581.71 815
2582.19 850
2582.67 825
2583.15 695
2583.63 680
2584.11 672
2584.59 751
2585.07 759
2585.54 778
2586.02 783
2586.50 726
2586.98 819
2587.46 818
2587.94 711
2588.42 792
2588.90 852
2589.38 803
2589.86 919
2590.34 763
2590.82 733
2591.30 791
2591.78 748
2592.26 807
2592.74 854
2593.22 789
2593.70 810
2594.18 744
2594.66 827
2595.14 785
2595.62 753
2596.10 867
2596.58 791
2597.06 783
2597.54 757
2598.02 800
2598.50 786
2598.98 718
2599.47 837
2599.95 761
2600.43 726
2600.91 736
2601.39 741
2601.87 765
2602.35 727
2602.83 684
2603.31 681
2603.79 717
2604.27 831
2604.76 843
2605.24 726
2605.72 785
2606.20 743
2606.68 806
2607.16 730
2607.64 724
2608.13 741
2608.61 739
2609.09 778
2609.57 798
2610.05 647
2610.53 665
2611.01 697
2611.50 746
2611.98 665
2612.46 624
2612.94 761
2613.42 809
2613.91 801
2614.39 767
2614.87 680
2615.35 677
2615.83 782
2616.32 870
2616.80 823
2617.28 804
2617.76 876
2618.25 791
2618.73 838
2619.21 765
2619.69 824
2620.18 870
2620.66 788
2621.14 798
2621.62 683
2622.11 722
2622.59 653
2623.07 662
2623.56 759
2624.04 791
2624.52 786
2625.00 701
2625.49 727
2625.97 775
2626.45 707
2626.94 721
2627.42 830
2627.90 877
2628.39 851
2628.87 760
2629.35 869
2629.84 886
2630.32 804
2630.80 880
2631.29 973
2631.77 916
2632.26 822
2632.74 851
2633.22 848
2633.71 903
2634.19 905
2634.67 840
2635.16 915
2635.64 798
2636.13 812
2636.61 750
2637.09 801
2637.58 794
2638.06 779
2638.55 917
2639.03 851
2639.52 836
2640.00 870
2640.48 839
2640.97 800
2641.45 824
2641.94 883
2642.42 890
2642.91 776
2643.39 749
2643.88 722
2644.36 750
2644.85 844
2645.33 693
2645.82 754
2646.30 781
2646.79 754
2647.27 737
2647.76 795
2648.24 746
2648.73 750
2649.21 827
2649.70 778
2650.18 733
2650.67 868
2651.15 845
2651.64 748
2652.12 715
2652.61 753
2653.10 765
2653.58 779
2654.07 771
2654.55 758
2655.04 738
2655.52 785
2656.01 789
2656.50 753
2656.98 812
2657.47 768
2657.95 866
2658.44 848
2658.93 821
2659.41 842
2659.90 822
2660.39 848
2660.87 823
2661.36 756
2661.84 787
2662.33 841
2662.82 702
2663.30 708
2663.79 762
2664.28 758
2664.76 765
2665.25 778
2665.74 686
2666.22 725
2666.71 836
2667.20 708
2667.68 722
2668.17 647
2668.66 710
2669.15 793
2669.63 801
2670.12 804
2670.61 769
2671.09 756
2671.58 868
2672.07 877
2672.56 805
2673.04 936
2673.53 891
2674.02 951
2674.51 903
2674.99 862
2675.48 845
2675.97 943
2676.46 948
2676.95 930
2677.43 870
2677.92 941
2678.41 974
2678.90 861
2679.38 861
2679.87 844
2680.36 742
2680.85 759
2681.34 772
2681.83 740
2682.31 744
2682.80 739
2683.29 841
2683.78 804
2684.27 786
2684.76 801
2685.24 715
2685.73 721
2686.22 696
2686.71 779
2687.20 703
2687.69 797
2688.18 818
2688.67 826
2689.15 774
2689.64 722
2690.13 763
2690.62 752
2691.11 760
2691.60 816
2692.09 801
2692.58 731
2693.07 730
2693.56 706
2694.05 754
2694.54 756
2695.02 776
2695.51 810
2696.00 780
2696.49 750
2696.98 755
2697.47 685
2697.96 637
2698.45 717
2698.94 673
2699.43 653
2699.92 737
2700.41 732
2700.90 853
2701.39 712
2701.88 754
2702.37 848
2702.86 812
2703.35 889
2703.84 808
2704.33 752
2704.82 736
2705.31 768
2705.80 859
2706.29 911
2706.78 808
2707.27 808
2707.77 694
2708.26 688
2708.75 673
2709.24 728
2709.73 726
2710.22 727
2710.71 809
2711.20 749
2711.69 731
2712.18 725
2712.67 726
2713.16 760
2713.66 862
2714.15 752
2714.64 683
2715.13 760
2715.62 860
2716.11 713
2716.60 718
2717.10 843
2717.59 786
2718.08 785
2718.57 714
2719.06 715
2719.55 759
2720.04 774
2720.54 720
2721.03 858
2721.52 891
2722.01 868
2722.50 897
2723.00 873
2723.49 881
2723.98 918
2724.47 832
2724.96 885
2725.46 883
2725.95 763
2726.44 761
2726.93 796
2727.43 686
2727.92 705
2728.41 791
2728.90 809
2729.40 731
2729.89 697
2730.38 741
2730.87 759
2731.37 717
2731.86 807
2732.35 727
2732.84 840
2733.34 864
2733.83 885
2734.32 786
2734.82 870
2735.31 939
2735.80 782
2736.30 684
2736.79 772
2737.28 816
2737.78 696
2738.27 701
2738.76 776
2739.26 696
2739.75 819
2740.24 767
2740.74 749
2741.23 757
2741.72 797
2742.22 754
2742.71 686
2743.21 701
2743.70 632
2744.19 690
2744.69 665
2745.18 652
2745.67 762
2746.17 728
2746.66 664
2747.16 734
2747.65 744
2748.15 697
2748.64 705
2749.13 722
2749.63 876
2750.12 781
2750.62 797
2751.11 676
2751.61 723
2752.10 761
2752.60 773
2753.09 679
2753.59 719
2754.08 775
2754.57 666
2755.07 793
2755.56 811
2756.06 817
2756.55 741
2757.05 710
2757.54 820
2758.04 873
2758.53 812
2759.03 803
2759.53 794
2760.02 768
2760.52 819
2761.01 797
2761.51 800
2762.00 769
2762.50 736
2762.99 826
2763.49 820
2763.98 765
2764.48 800
2764.98 710
2765.47 793
2765.97 775
2766.46 826
2766.96 850
2767.46 796
2767.95 786
2768.45 692
2768.94 826
2769.44 785
2769.94 772
2770.43 768
2770.93 780
2771.43 716
2771.92 816
2772.42 736
2772.91 816
2773.41 858
2773.91 909
2774.40 876
2774.90 801
2775.40 880
2775.89 962
2776.39 926
2776.89 973
2777.38 884
2777.88 1023
2778.38 1005
2778.88 1047
2779.37 961
2779.87 882
2780.37 914
2780.86 847
2781.36 855
2781.86 786
2782.36 808
2782.85 768
2783.35 719
2783.85 688
2784.35 755
2784.84 739
2785.34 724
2785.84 703
2786.34 735
2786.83 746
2787.33 817
2787.83 788
2788.33 718
2788.82 791
2789.32 840
2789.82 797
2790.32 663
2790.82 661
2791.31 662
2791.81 724
2792.31 635
2792.81 743
2793.31 725
2793.81 725
2794.30 753
2794.80 767
2795.30 719
2795.80 739
2796.30 755
2796.80 746
2797.30 804
2797.79 720
2798.29 799
2798.79 779
2799.29 755
2799.79 829
2800.29 758
2800.79 748
2801.29 752
2801.79 763
2802.28 707
2802.78 656
2803.28 704
2803.78 719
2804.28 705
2804.78 777
2805.28 776
2805.78 824
2806.28 849
2806.78 786
2807.28 779
2807.78 693
2808.28 752
2808.78 783
2809.28 806
2809.78 774
2810.28 882
2810.78 922
2811.28 903
2811.78 839
2812.28 763
2812.78 765
2813.28 728
2813.78 806
2814.28 745
2814.78 809
2815.28 770
2815.78 832
2816.28 860
2816.78 845
2817.28 732
2817.78 710
2818.28 755
2818.78 699
2819.28 692
2819.78 691
2820.28 712
2820.78 770
2821.28 796
2821.78 802
2822.29 808
2822.79 838
2823.29 840
2823.79 796
2824.29 702
2824.79 727
2825.29 792
2825.79 712
2826.29 644
2826.79 726
2827.30 696
2827.80 690
2828.30 717
2828.80 735
2829.30 727
2829.80 736
2830.31 785
2830.81 680
2831.31 650
2831.81 658
2832.31 656
2832.81 642
2833.32 690
2833.82 702
2834.32 742
2834.82 819
2835.32 912
2835.83 872
2836.33 822
2836.83 716
2837.33 773
2837.83 796
2838.34 682
2838.84 728
2839.34 744
2839.84 692
2840.35 776
2840.85 816
2841.35 781
2841.85 795
2842.36 763
2842.86 712
2843.36 737
2843.86 750
2844.37 813
2844.87 822
2845.37 774
2845.88 809
2846.38 833
2846.88 784
2847.39 848
2847.89 864
2848.39 828
2848.90 841
2849.40 872
2849.90 913
2850.41 882
2850.91 919
2851.41 879
2851.92 835
2852.42 682
2852.92 721
2853.43 754
2853.93 776
2854.43 655
2854.94 601
2855.44 653
2855.95 751
2856.45 784
2856.95 851
2857.46 838
2857.96 826
2858.47 661
2858.97 621
2859.47 643
2859.98 705
2860.48 692
2860.99 712
2861.49 708
2861.99 648
2862.50 740
2863.00 656
2863.51 748
2864.01 756
2864.52 785
2865.02 763
2865.53 727
2866.03 701
2866.54 673
2867.04 679
2867.55 731
2868.05 811
2868.56 804
2869.06 785
2869.57 721
2870.07 694
2870.58 750
2871.08 732
2871.59 740
2872.09 904
2872.60 807
2873.10 764
2873.61 873
2874.11 803
2874.62 816
2875.12 870
2875.63 862
2876.14 875
2876.64 859
2877.15 839
2877.65 791
2878.16 763
2878.66 771
2879.17 834
2879.68 854
2880.18 786
2880.69 826
2881.19 824
2881.70 932
2882.21 875
2882.71 831
2883.22 816
2883.73 793
2884.23 832
2884.74 869
2885.25 794
2885.75 841
2886.26 871
2886.76 800
2887.27 831
2887.78 873
2888.28 892
2888.79 877
2889.30 856
2889.81 804
2890.31 853
2890.82 894
2891.33 903
2891.83 855
2892.34 913
2892.85 913
2893.35 866
2893.86 825
2894.37 881
2894.88 986
2895.38 1001
2895.89 1002
2896.40 1060
2896.91 1044
2897.41 982
2897.92 990
2898.43 1084
2898.94 894
2899.44 890
2899.95 944
2900.46 889
2900.97 817
2901.47 832
2901.98 906
2902.49 855
2903.00 887
2903.51 940
2904.01 895
2904.52 964
2905.03 896
2905.54 865
2906.05 985
2906.56 940
2907.06 1052
2907.57 935
2908.08 905
2908.59 923
2909.10 899
2909.61 910
2910.12 962
2910.62 841
2911.13 869
2911.64 845
2912.15 763
2912.66 790
2913.17 779
2913.68 783
2914.19 763
2914.69 775
2915.20 798
2915.71 789
2916.22 738
2916.73 799
2917.24 750
2917.75 721
2918.26 740
2918.77 698
2919.28 781
2919.79 830
2920.30 797
2920.81 745
2921.32 694
2921.83 811
2922.34 797
2922.85 719
2923.36 723
2923.86 836
2924.37 766
2924.88 822
2925.39 924
2925.90 752
2926.41 827
2926.92 811
2927.43 802
2927.95 797
2928.46 839
2928.97 720
2929.48 782
2929.99 689
2930.50 701
2931.01 721
2931.52 660
2932.03 709
2932.54 734
2933.05 748
2933.56 776
2934.07 827
2934.58 785
2935.09 792
2935.60 785
2936.11 793
2936.62 828
2937.14 787
2937.65 739
2938.16 744
2938.67 774
2939.18 913
2939.69 837
2940.20 822
2940.71 771
2941.23 815
2941.74 768
2942.25 807
2942.76 716
2943.27 780
2943.78 742
2944.29 808
2944.81 824
2945.32 847
2945.83 792
2946.34 739
2946.85 801
2947.36 773
2947.88 902
2948.39 829
2948.90 886
2949.41 859
2949.92 742
2950.44 660
2950.95 694
2951.46 667
2951.97 704
2952.49 726
2953.00 655
2953.51 698
2954.02 743
2954.54 728
2955.05 714
2955.56 734
2956.07 787
2956.59 725
2957.10 825
2957.61 712
2958.12 801
2958.64 867
2959.15 776
2959.66 785
2960.18 823
2960.69 824
2961.20 694
2961.72 658
2962.23 782
2962.74 837
2963.26 755
2963.77 703
2964.28 737
2964.80 813
2965.31 689
2965.82 804
2966.34 819
2966.85 706
2967.36 797
2967.88 774
2968.39 757
2968.90 776
2969.42 754
2969.93 825
2970.45 793
2970.96 739
2971.47 794
2971.99 805
2972.50 777
2973.02 772
2973.53 719
2974.04 731
2974.56 754
2975.07 873
2975.59 774
2976.10 756
2976.62 783
2977.13 734
2977.64 795
2978.16 740
2978.67 828
2979.19 893
2979.70 902
2980.22 914
2980.73 886
2981.25 858
2981.76 832
2982.28 811
2982.79 885
2983.31 855
2983.82 956
2984.34 888
2984.85 872
2985.37 859
2985.88 892
2986.40 1019
2986.91 947
2987.43 872
2987.94 915
2988.46 995
2988.97 991
2989.49 967
2990.01 889
2990.52 900
2991.04 955
2991.55 915
2992.07 893
2992.58 975
2993.10 936
2993.62 913
2994.13 917
2994.65 896
2995.16 850
2995.68 894
2996.20 979
2996.71 1022
2997.23 1044
2997.74 1113
2998.26 1075
2998.78 1080
2999.29 1055
2999.81 1119
3000.33 1245
3000.84 1173
3001.36 1264
3001.88 1328
3002.39 1443
3002.91 1637
3003.43 1724
3003.94 1761
3004.46 2145
3004.98 2472
3005.49 2621
3006.01 2739
3006.53 2676
3007.04 2860
3007.56 2510
3008.08 2565
3008.60 2299
3009.11 1859
3009.63 1657
3010.15 1495
3010.66 1415
3011.18 1230
3011.70 1130
3012.22 1078
3012.73 1017
3013.25 1020
3013.77 938
3014.29 917
3014.81 1084
3015.32 1188
3015.84 1105
3016.36 924
3016.88 1078
3017.39 970
3017.91 1033
3018.43 1040
3018.95 1018
3019.47 941
3019.98 1022
3020.50 942
3021.02 939
3021.54 940
3022.06 1066
3022.58 1027
3023.09 996
3023.61 997
3024.13 1012
3024.65 947
3025.17 1015
3025.69 991
3026.21 1055
3026.72 1062
3027.24 994
3027.76 1056
3028.28 918
3028.80 1007
3029.32 929
3029.84 911
3030.36 918
3030.88 889
3031.40 888
3031.91 853
3032.43 833
3032.95 839
3033.47 934
3033.99 866
3034.51 896
3035.03 977
3035.55 946
3036.07 853
3036.59 874
3037.11 959
3037.63 818
3038.15 946
3038.67 839
3039.19 833
3039.71 830
3040.23 885
3040.75 920
3041.27 873
3041.79 835
3042.31 763
3042.83 803
3043.35 821
3043.87 828
3044.39 937
3044.91 813
3045.43 902
3045.95 831
3046.47 827
3046.99 870
3047.51 814
3048.03 798
3048.55 800
3049.07 749
3049.59 702
3050.11 793
3050.63 823
3051.16 863
3051.68 768
3052.20 752
3052.72 666
3053.24 767
3053.76 835
3054.28 724
3054.80 743
3055.32 833
3055.84 826
3056.37 761
3056.89 749
3057.41 888
3057.93 869
3058.45 896
3058.97 714
3059.49 732
3060.02 787
3060.54 691
3061.06 687
3061.58 775
3062.10 800
3062.62 805
3063.15 920
3063.67 878
3064.19 737
3064.71 860
3065.23 849
3065.76 795
3066.28 838
3066.80 886
3067.32 895
3067.85 766
3068.37 870
3068.89 783
3069.41 668
3069.93 753
3070.46 894
3070.98 809
3071.50 801
3072.02 772
3072.55 772
3073.07 784
3073.59 786
3074.12 754
3074.64 801
3075.16 915
3075.68 942
3076.21 918
3076.73 887
3077.25 900
3077.78 878
3078.30 950
3078.82 915
3079.35 900
3079.87 950
3080.39 1049
3080.92 1032
3081.44 1034
3081.96 1067
3082.49 1232
3083.01 1065
3083.53 1165
3084.06 990
3084.58 1175
3085.10 1109
3085.63 1082
3086.15 1089
3086.68 1025
3087.20 966
3087.72 1042
3088.25 1022
3088.77 957
3089.30 969
3089.82 968
3090.34 925
3090.87 900
3091.39 973
3091.92 991
3092.44 920
3092.97 924
3093.49 1004
3094.01 1004
3094.54 1021
3095.06 924
3095.59 1054
3096.11 1062
3096.64 997
3097.16 1053
3097.69 1080
3098.21 1170
3098.74 1207
3099.26 1225
3099.79 1301
3100.31 1688
3100.84 1944
3101.36 2218
3101.89 2551
3102.41 3117
3102.94 3355
3103.46 3662
3103.99 4040
3104.51 4311
3105.04 4350
3105.56 4015
3106.09 3974
3106.62 3502
3107.14 3036
3107.67 2632
3108.19 2399
3108.72 1821
3109.24 1520
3109.77 1319
3110.30 1305
3110.82 1361
3111.35 1416
3111.87 1350
3112.40 1307
3112.93 1348
3113.45 1302
3113.98 1362
3114.50 1236
3115.03 1103
3115.56 1068
3116.08 1063
3116.61 1096
3117.14 1077
3117.66 995
3118.19 1024
3118.71 1043
3119.24 1024
3119.77 1021
3120.29 1010
3120.82 1167
3121.35 992
3121.88 1127
3122.40 1094
3122.93 1060
3123.46 1134
3123.98 1024
3124.51 1097
3125.04 1112
3125.56 1032
3126.09 963
3126.62 1038
3127.15 1049
3127.67 986
3128.20 988
3128.73 929
3129.26 867
3129.78 908
3130.31 931
3130.84 892
3131.37 887
3131.89 897
3132.42 904
3132.95 924
3133.48 908
3134.00 897
3134.53 901
3135.06 866
3135.59 876
3136.12 918
3136.64 921
3137.17 832
3137.70 869
3138.23 931
3138.76 841
3139.29 755
3139.81 786
3140.34 757
3140.87 852
3141.40 862
3141.93 911
3142.46 896
3142.99 813
3143.51 839
3144.04 840
3144.57 815
3145.10 774
3145.63 852
3146.16 842
3146.69 956
3147.22 994
3147.74 912
3148.27 976
3148.80 978
3149.33 922
3149.86 1005
3150.39 940
3150.92 1005
3151.45 901
3151.98 899
3152.51 952
3153.04 1003
3153.57 1081
3154.10 955
3154.63 934
3155.16 933
3155.69 997
3156.22 1100
3156.74 960
3157.27 990
3157.80 896
3158.33 875
3158.86 916
3159.39 897
3159.92 900
3160.45 862
3160.98 897
3161.51 934
3162.04 889
3162.58 882
3163.11 818
3163.64 829
3164.17 897
3164.70 882
3165.23 784
3165.76 893
3166.29 908
3166.82 772
3167.35 837
3167.88 847
3168.41 868
3168.94 802
3169.47 780
3170.00 772
3170.53 772
3171.07 719
3171.60 672
3172.13 762
3172.66 804
3173.19 727
3173.72 836
3174.25 924
3174.78 903
3175.31 903
3175.85 933
3176.38 953
3176.91 976
3177.44 776
3177.97 795
3178.50 856
3179.04 871
3179.57 796
3180.10 755
3180.63 759
3181.16 795
3181.69 789
3182.23 805
3182.76 729
3183.29 827
3183.82 914
3184.35 777
3184.89 747
3185.42 824
3185.95 845
3186.48 853
3187.02 778
3187.55 798
3188.08 754
3188.61 810
3189.15 824
3189.68 835
3190.21 725
3190.74 722
3191.28 740
3191.81 871
3192.34 773
3192.87 705
3193.41 699
3193.94 799
3194.47 825
3195.01 799
3195.54 820
3196.07 801
3196.60 687
3197.14 730
3197.67 767
3198.20 729
3198.74 808
3199.27 821
3199.80 839
3200.34 816
3200.87 820
3201.40 806
3201.94 797
3202.47 887
3203.01 852
3203.54 939
3204.07 937
3204.61 861
3205.14 935
3205.67 872
3206.21 915
3206.74 1035
3207.28 973
3207.81 955
3208.34 1040
3208.88 993
3209.41 955
3209.95 973
3210.48 1000
3211.02 1019
3211.55 999
3212.08 1062
3212.62 1011
3213.15 1015
3213.69 963
3214.22 859
3214.76 876
3215.29 841
3215.83 912
3216.36 921
3216.90 884
3217.43 773
3217.97 762
3218.50 844
3219.04 870
3219.57 873
3220.11 841
3220.64 843
3221.18 918
3221.71 961
3222.25 983
3222.78 1022
3223.32 994
3223.85 1054
3224.39 1053
3224.92 1094
3225.46 1109
3225.99 1128
3226.53 1097
3227.07 1151
3227.60 1123
3228.14 981
3228.67 988
3229.21 858
3229.74 1036
3230.28 986
3230.82 1008
3231.35 942
3231.89 1133
3232.42 982
3232.96 928
3233.50 1030
3234.03 1037
3234.57 1023
3235.11 982
3235.64 1164
3236.18 1117
3236.72 1160
3237.25 1047
3237.79 1017
3238.32 1035
3238.86 1046
3239.40 1127
3239.93 1088
3240.47 1144
3241.01 1283
3241.55 1146
3242.08 1042
3242.62 1143
3243.16 1131
3243.69 1125
3244.23 1141
3244.77 1117
3245.30 1087
3245.84 1256
3246.38 1025
3246.92 974
3247.45 1069
3247.99 1157
3248.53 1181
3249.07 1117
3249.60 1102
3250.14 1182
3250.68 1178
3251.22 1246
3251.75 1167
3252.29 1215
3252.83 1178
3253.37 1150
3253.91 1148
3254.44 1296
3254.98 1071
3255.52 1187
3256.06 1195
3256.60 1214
3257.13 1285
3257.67 1209
3258.21 1379
3258.75 1405
3259.29 1319
3259.82 1414
3260.36 1602
3260.90 1747
3261.44 1709
3261.98 1967
3262.52 2018
3263.06 2257
3263.59 2665
3264.13 2752
3264.67 2979
3265.21 3335
3265.75 3384
3266.29 3250
3266.83 3525
3267.37 3651
3267.91 3790
3268.44 3812
3268.98 3769
3269.52 3453
3270.06 3116
3270.60 2830
3271.14 2521
3271.68 2162
3272.22 1882
3272.76 1864
3273.30 1751
3273.84 1516
3274.38 1362
3274.92 1288
3275.46 1382
3276.00 1368
3276.54 1368
3277.08 1346
3277.62 1390
3278.16 1333
3278.70 1421
3279.24 1360
3279.78 1362
3280.32 1284
3280.86 1317
3281.40 1295
3281.94 1334
3282.48 1279
3283.02 1383
3283.56 1291
3284.10 1354
3284.64 1306
3285.18 1270
3285.72 1292
3286.26 1333
3286.80 1281
3287.34 1367
3287.88 1423
3288.42 1280
3288.96 1346
3289.50 1236
3290.04 1245
3290.59 1386
3291.13 1466
3291.67 1525
3292.21 1425
3292.75 1404
3293.29 1596
3293.83 1673
3294.37 1716
3294.91 1774
3295.46 1824
3296.00 1867
3296.54 2292
3297.08 2192
3297.62 2342
3298.16 2252
3298.70 2165
3299.25 2032
3299.79 1879
3300.33 1701
3300.87 1477
3301.41 1669
3301.96 1634
3302.50 1602
3303.04 1626
3303.58 1357
3304.12 1474
3304.66 1392
3305.21 1419
3305.75 1493
3306.29 1385
3306.83 1427
3307.38 1528
3307.92 1451
3308.46 1311
3309.00 1320
3309.55 1286
3310.09 1297
3310.63 1252
3311.17 1242
3311.72 1280
3312.26 1317
3312.80 1336
3313.34 1301
3313.89 1266
3314.43 1347
3314.97 1256
3315.52 1488
3316.06 1638
3316.60 1553
3317.14 1588
3317.69 1686
3318.23 1655
3318.77 1706
3319.32 1816
3319.86 1783
3320.40 1678
3320.95 1691
3321.49 1702
3322.03 1675
3322.58 1772
3323.12 1729
3323.67 1626
3324.21 1572
3324.75 1598
3325.30 1526
3325.84 1503
3326.38 1539
3326.93 1477
3327.47 1418
3328.02 1436
3328.56 1314
3329.10 1425
3329.65 1499
3330.19 1561
3330.74 1799
3331.28 2252
3331.83 2547
3332.37 3280
3332.91 4081
3333.46 4865
3334.00 5976
3334.55 7285
3335.09 8686
3335.64 9926
3336.18 11209
3336.73 12203
3337.27 12467
3337.82 12655
3338.36 12396
3338.90 11305
3339.45 10251
3339.99 8691
3340.54 7631
3341.08 6222
3341.63 5117
3342.18 4279
3342.72 3295
3343.27 3027
3343.81 2487
3344.36 2224
3344.90 2070
3345.45 1794
3345.99 1673
3346.54 1680
3347.08 1641
3347.63 1612
3348.17 1563
3348.72 1654
3349.27 1710
3349.81 1752
3350.36 1657
3350.90 1526
3351.45 1624
3352.00 1833
3352.54 1861
3353.09 1750
3353.63 1686
3354.18 1773
3354.73 1807
3355.27 1628
3355.82 1556
3356.36 1537
3356.91 1649
3357.46 1469
3358.00 1318
3358.55 1340
3359.10 1299
3359.64 1263
3360.19 1309
3360.74 1209
3361.28 1347
3361.83 1468
3362.38 1386
3362.92 1315
3363.47 1298
3364.02 1306
3364.56 1318
3365.11 1433
3365.66 1386
3366.21 1310
3366.75 1301
3367.30 1311
3367.85 1327
3368.39 1328
3368.94 1354
3369.49 1353
3370.04 1384
3370.58 1289
3371.13 1441
3371.68 1543
3372.23 1528
3372.77 1569
3373.32 1529
3373.87 1636
3374.42 1638
3374.96 1926
3375.51 2015
3376.06 1963
3376.61 1776
3377.16 1736
3377.70 1763
3378.25 1574
3378.80 1439
3379.35 1375
3379.90 1355
3380.45 1216
3380.99 1180
3381.54 1218
3382.09 1301
3382.64 1151
3383.19 1089
3383.74 972
3384.28 1127
3384.83 1082
3385.38 1002
3385.93 956
3386.48 1131
3387.03 1101
3387.58 1069
3388.13 1056
3388.67 977
3389.22 1005
3389.77 1179
3390.32 1101
3390.87 1086
3391.42 1068
3391.97 941
3392.52 997
3393.07 1047
3393.62 991
3394.17 963
3394.72 950
3395.27 1039
3395.81 1045
3396.36 947
3396.91 993
3397.46 1040
3398.01 998
3398.56 1023
3399.11 983
3399.66 949
3400.21 1050
3400.76 1096
3401.31 1058
3401.86 939
3402.41 995
3402.96 942
3403.51 923
3404.06 960
3404.61 888
3405.16 833
3405.71 843
3406.26 780
3406.81 908
3407.36 955
3407.92 952
3408.47 1067
3409.02 986
3409.57 925
3410.12 1062
3410.67 961
3411.22 1037
3411.77 1025
3412.32 1021
3412.87 1078
3413.42 1040
3413.97 1029
3414.52 1039
3415.08 1013
3415.63 1024
3416.18 1030
3416.73 965
3417.28 933
3417.83 854
3418.38 856
3418.93 926
3419.49 934
3420.04 918
3420.59 901
3421.14 982
3421.69 1029
3422.24 947
3422.80 936
3423.35 1019
3423.90 1071
3424.45 1030
3425.00 1089
3425.55 1120
3426.11 1083
3426.66 1079
3427.21 991
3427.76 1050
3428.31 1005
3428.87 998
3429.42 977
3429.97 962
3430.52 905
3431.08 911
3431.63 900
3432.18 896
3432.73 996
3433.29 945
3433.84 1035
3434.39 1004
3434.94 990
3435.50 985
3436.05 986
3436.60 941
3437.15 1002
3437.71 977
3438.26 897
3438.81 915
3439.37 1003
3439.92 918
3440.47 879
3441.03 865
3441.58 963
3442.13 937
3442.69 889
3443.24 1028
3443.79 955
3444.35 1089
3444.90 1041
3445.45 1009
3446.01 869
3446.56 984
3447.11 1002
3447.67 913
3448.22 890
3448.77 857
3449.33 881
3449.88 906
3450.44 830
3450.99 813
3451.54 782
3452.10 834
3452.65 994
3453.21 852
3453.76 845
3454.31 816
3454.87 890
3455.42 895
3455.98 850
3456.53 898
3457.09 853
3457.64 809
3458.20 825
3458.75 803
3459.30 764
3459.86 845
3460.41 846
3460.97 888
3461.52 814
3462.08 902
3462.63 899
3463.19 909
3463.74 839
3464.30 874
3464.85 907
3465.41 964
3465.96 956
3466.52 930
3467.07 955
3467.63 999
3468.19 948
3468.74 875
3469.30 947
3469.85 997
3470.41 1100
3470.96 1050
3471.52 977
3472.07 918
3472.63 977
3473.19 979
3473.74 952
3474.30 985
3474.85 910
3475.41 938
3475.96 916
3476.52 1038
3477.08 1005
3477.63 1071
3478.19 1058
3478.74 1130
3479.30 1065
3479.86 940
3480.41 1058
3480.97 1083
3481.53 1085
3482.08 1127
3482.64 1193
3483.20 1091
3483.75 1091
3484.31 1154
3484.87 1412
3485.42 1266
3485.98 1250
3486.54 1181
3487.09 1181
3487.65 1320
3488.21 1529
3488.76 1660
3489.32 1854
3489.88 2241
3490.44 2569
3490.99 2955
3491.55 3173
3492.11 3455
3492.66 3821
3493.22 4326
3493.78 4005
3494.34 3874
3494.89 4119
3495.45 3621
3496.01 3397
3496.57 2855
3497.12 2536
3497.68 2325
3498.24 2020
3498.80 1733
3499.36 1760
3499.91 1829
3500.47 1795
3501.03 1894
3501.59 1901
3502.15 2154
3502.70 2270
3503.26 2507
3503.82 2737
3504.38 2945
3504.94 3127
3505.49 3269
3506.05 3371
3506.61 3619
3507.17 3576
3507.73 3361
3508.29 2923
3508.85 3059
3509.40 2890
3509.96 2461
3510.52 2192
3511.08 1940
3511.64 1674
3512.20 1641
3512.76 1484
3513.32 1406
3513.87 1292
3514.43 1204
3514.99 1134
3515.55 1156
3516.11 1014
3516.67 1094
3517.23 1182
3517.79 1033
3518.35 1064
3518.91 1054
3519.47 1131
3520.03 964
3520.59 988
3521.15 996
3521.71 998
3522.26 1122
3522.82 1197
3523.38 1100
3523.94 1072
3524.50 1044
3525.06 1094
3525.62 1018
3526.18 1059
3526.74 1104
3527.30 994
3527.86 1014
3528.42 870
3528.98 909
3529.54 906
3530.10 953
3530.67 835
3531.23 841
3531.79 941
3532.35 1008
3532.91 1098
3533.47 1084
3534.03 1054
3534.59 1102
3535.15 1105
3535.71 1059
3536.27 1148
3536.83 1009
3537.39 949
3537.95 1067
3538.51 977
3539.08 1013
3539.64 982
3540.20 1002
3540.76 1035
3541.32 938
3541.88 961
3542.44 984
3543.00 1019
3543.56 1088
3544.13 1160
3544.69 1108
3545.25 1086
3545.81 994
3546.37 956
3546.93 1056
3547.50 968
3548.06 967
3548.62 965
3549.18 884
3549.74 870
3550.30 895
3550.87 838
3551.43 825
3551.99 858
3552.55 850
3553.11 769
3553.68 791
3554.24 795
3554.80 807
3555.36 848
3555.93 737
3556.49 751
3557.05 747
3557.61 790
3558.18 866
3558.74 770
3559.30 869
3559.86 875
3560.43 873
3560.99 886
3561.55 871
3562.11 859
3562.68 850
3563.24 811
3563.80 928
3564.37 906
3564.93 867
3565.49 820
3566.06 808
3566.62 904
3567.18 849
3567.75 833
3568.31 838
3568.87 814
3569.44 845
3570.00 895
3570.56 832
3571.13 775
3571.69 806
3572.25 833
3572.82 815
3573.38 889
3573.94 845
3574.51 947
3575.07 944
3575.64 948
3576.20 993
3576.76 1014
3577.33 1007
3577.89 1075
3578.46 1081
3579.02 1011
3579.58 984
3580.15 949
3580.71 870
3581.28 920
3581.84 976
3582.41 904
3582.97 903
3583.53 947
3584.10 887
3584.66 797
3585.23 829
3585.79 962
3586.36 919
3586.92 856
3587.49 920
3588.05 824
3588.62 742
3589.18 702
3589.75 726
3590.31 740
3590.88 734
3591.44 795
3592.01 717
3592.57 727
3593.14 805
3593.70 899
3594.27 903
3594.83 802
3595.40 733
3595.97 689
3596.53 755
3597.10 733
3597.66 804
3598.23 782
3598.79 810
3599.36 797
3599.93 804
3600.49 757
3601.06 716
3601.62 731
3602.19 706
3602.75 791
3603.32 808
3603.89 791
3604.45 743
3605.02 700
3605.59 724
3606.15 750
3606.72 778
3607.28 761
3607.85 685
3608.42 747
3608.98 743
3609.55 735
3610.12 677
3610.68 698
3611.25 680
3611.82 588
3612.38 644
3612.95 733
3613.52 687
3614.08 692
3614.65 790
3615.22 740
3615.79 798
3616.35 716
3616.92 819
3617.49 765
3618.05 912
3618.62 933
3619.19 941
3619.76 899
3620.32 936
3620.89 829
3621.46 836
3622.03 794
3622.59 823
3623.16 832
3623.73 767
3624.30 795
3624.86 757
3625.43 686
3626.00 743
3626.57 750
3627.14 668
3627.70 661
3628.27 655
3628.84 772
3629.41 816
3629.98 798
3630.55 776
3631.11 803
3631.68 855
3632.25 740
3632.82 817
3633.39 761
3633.96 794
3634.52 842
3635.09 779
3635.66 809
3636.23 821
3636.80 794
3637.37 758
3637.94 787
3638.50 737
3639.07 735
3639.64 740
3640.21 870
3640.78 887
3641.35 805
3641.92 861
3642.49 944
3643.06 930
3643.63 866
3644.20 924
3644.76 938
3645.33 864
3645.90 793
3646.47 773
3647.04 865
3647.61 861
3648.18 826
3648.75 806
3649.32 736
3649.89 899
3650.46 921
3651.03 837
3651.60 823
3652.17 925
3652.74 905
3653.31 1035
3653.88 997
3654.45 942
3655.02 891
3655.59 826
3656.16 919
3656.73 1021
3657.30 911
3657.87 849
3658.44 909
3659.01 1013
3659.58 950
3660.15 871
3660.72 910
3661.29 873
3661.87 988
3662.44 855
3663.01 887
3663.58 949
3664.15 858
3664.72 831
3665.29 935
3665.86 898
3666.43 955
3667.00 1044
3667.57 1042
3668.15 964
3668.72 953
3669.29 885
3669.86 909
3670.43 917
3671.00 791
3671.57 875
3672.15 897
3672.72 807
3673.29 796
3673.86 774
3674.43 748
3675.00 779
3675.57 869
3676.15 929
3676.72 853
3677.29 825
3677.86 867
3678.43 811
3679.01 918
3679.58 799
3680.15 719
3680.72 722
3681.29 767
3681.87 718
3682.44 692
3683.01 805
3683.58 827
3684.16 690
3684.73 746
3685.30 714
3685.87 679
3686.45 765
3687.02 698
3687.59 744
3688.16 678
3688.74 722
3689.31 757
3689.88 760
3690.46 744
3691.03 664
3691.60 708
3692.17 728
3692.75 733
3693.32 762
3693.89 726
3694.47 755
3695.04 746
3695.61 719
3696.19 745
3696.76 691
3697.33 675
3697.91 703
3698.48 692
3699.05 684
3699.63 775
3700.20 717
3700.78 695
3701.35 713
3701.92 764
3702.50 790
3703.07 739
3703.64 744
3704.22 761
3704.79 826
3705.37 770
3705.94 779
3706.51 747
3707.09 750
3707.66 730
3708.24 765
3708.81 761
3709.39 927
3709.96 825
3710.53 820
3711.11 821
3711.68 802
3712.26 792
3712.83 728
3713.41 710
3713.98 761
3714.56 760
3715.13 754
3715.71 684
3716.28 794
3716.86 804
3717.43 779
3718.01 801
3718.58 659
3719.16 717
3719.73 794
3720.31 748
3720.88 814
3721.46 613
3722.03 635
3722.61 798
3723.18 761
3723.76 641
3724.34 583
3724.91 727
3725.49 765
3726.06 632
3726.64 697
3727.21 721
3727.79 740
3728.36 763
3728.94 719
3729.52 772
3730.09 813
3730.67 808
3731.24 758
3731.82 709
3732.40 747
3732.97 854
3733.55 910
3734.13 835
3734.70 792
3735.28 821
3735.85 788
3736.43 844
3737.01 778
3737.58 791
3738.16 742
3738.74 803
3739.31 759
3739.89 689
3740.47 662
3741.04 662
3741.62 660
3742.20 614
3742.78 632
3743.35 666
3743.93 718
3744.51 694
3745.08 704
3745.66 720
3746.24 681
3746.82 826
3747.39 781
3747.97 718
3748.55 675
3749.12 771
3749.70 746
3750.28 762
3750.86 749
3751.43 664
3752.01 715
3752.59 710
3753.17 602
3753.75 590
3754.32 599
3754.90 668
3755.48 726
3756.06 682
3756.64 644
3757.21 763
3757.79 680
3758.37 774
3758.95 712
3759.53 645
3760.10 663
3760.68 745
3761.26 640
3761.84 621
3762.42 684
3763.00 800
3763.58 796
3764.15 753
3764.73 737
3765.31 763
3765.89 698
3766.47 765
3767.05 798
3767.63 766
3768.21 787
3768.78 764
3769.36 709
3769.94 641
3770.52 716
3771.10 790
3771.68 807
3772.26 726
3772.84 749
3773.42 693
3774.00 716
3774.58 721
3775.16 726
3775.73 694
3776.31 667
3776.89 626
3777.47 694
3778.05 779
3778.63 762
3779.21 718
3779.79 759
3780.37 748
3780.95 781
3781.53 751
3782.11 670
3782.69 708
3783.27 731
3783.85 620
3784.43 643
3785.01 662
3785.59 688
3786.17 753
3786.75 734
3787.33 717
3787.91 699
3788.49 697
3789.08 795
3789.66 774
3790.24 764
3790.82 761
3791.40 714
3791.98 706
3792.56 678
3793.14 707
3793.72 787
3794.30 846
3794.88 808
3795.46 710
3796.05 752
3796.63 845
3797.21 782
3797.79 771
3798.37 786
3798.95 746
3799.53 859
3800.11 798
3800.69 767
3801.28 897
3801.86 868
3802.44 925
3803.02 980
3803.60 966
3804.18 975
3804.77 936
3805.35 922
3805.93 892
3806.51 1008
3807.09 904
3807.68 895
3808.26 926
3808.84 1009
3809.42 920
3810.00 889
3810.59 1022
3811.17 852
3811.75 889
3812.33 942
3812.91 966
3813.50 966
3814.08 1068
3814.66 1163
3815.24 1127
3815.83 1186
3816.41 1136
3816.99 1138
3817.58 1123
3818.16 1150
3818.74 966
3819.32 921
3819.91 983
3820.49 935
3821.07 790
3821.66 721
3822.24 855
3822.82 785
3823.40 756
3823.99 815
3824.57 777
3825.15 778
3825.74 831
3826.32 872
3826.90 767
3827.49 853
3828.07 828
3828.65 849
3829.24 726
3829.82 711
3830.41 792
3830.99 757
3831.57 808
3832.16 791
3832.74 736
3833.32 708
3833.91 744
3834.49 841
3835.08 805
3835.66 713
3836.24 705
3836.83 707
3837.41 705
3838.00 747
3838.58 725
3839.17 730
3839.75 725
3840.33 650
3840.92 617
3841.50 666
3842.09 736
3842.67 641
3843.26 680
3843.84 601
3844.43 671
3845.01 639
3845.60 649
3846.18 646
3846.77 637
3847.35 748
3847.94 708
3848.52 732
3849.11 713
3849.69 717
3850.28 704
3850.86 779
3851.45 744
3852.03 726
3852.62 661
3853.20 625
3853.79 600
3854.37 603
3854.96 669
3855.55 594
3856.13 702
3856.72 666
3857.30 695
3857.89 708
3858.47 682
3859.06 669
3859.65 710
3860.23 690
3860.82 707
3861.40 767
3861.99 744
3862.58 729
3863.16 731
3863.75 819
3864.33 757
3864.92 731
3865.51 725
3866.09 758
3866.68 841
3867.27 818
3867.85 828
3868.44 891
3869.03 798
3869.61 908
3870.20 896
3870.79 764
3871.37 716
3871.96 804
3872.55 774
3873.13 721
3873.72 683
3874.31 717
3874.90 745
3875.48 705
3876.07 781
3876.66 858
3877.24 793
3877.83 736
3878.42 727
3879.01 735
3879.59 783
3880.18 745
3880.77 695
3881.36 719
3881.94 652
3882.53 659
3883.12 715
3883.71 665
3884.29 710
3884.88 675
3885.47 693
3886.06 646
3886.65 602
3887.23 649
3887.82 728
3888.41 814
3889.00 741
3889.59 791
3890.17 828
3890.76 890
3891.35 804
3891.94 813
3892.53 813
3893.12 778
3893.70 800
3894.29 796
3894.88 812
3895.47 746
3896.06 641
3896.65 733
3897.24 747
3897.83 683
3898.41 713
3899.00 726
3899.59 727
3900.18 729
3900.77 728
3901.36 709
3901.95 736
3902.54 615
3903.13 691
3903.72 653
3904.31 695
3904.89 698
3905.48 668
3906.07 641
3906.66 610
3907.25 675
3907.84 736
3908.43 650
3909.02 678
3909.61 641
3910.20 628
3910.79 756
3911.38 745
3911.97 741
3912.56 653
3913.15 684
3913.74 724
3914.33 627
3914.92 663
3915.51 738
3916.10 620
3916.69 614
3917.28 736
3917.87 674
3918.46 619
3919.05 645
3919.64 644
3920.23 628
3920.82 660
3921.41 640
3922.00 722
3922.60 776
3923.19 703
3923.78 666
3924.37 728
3924.96 698
3925.55 654
3926.14 633
3926.73 672
3927.32 674
3927.91 679
3928.50 629
3929.10 624
3929.69 628
3930.28 607
3930.87 605
3931.46 725
3932.05 728
3932.64 692
3933.23 546
3933.83 532
3934.42 603
3935.01 616
3935.60 621
3936.19 662
3936.78 555
3937.38 583
3937.97 650
3938.56 699
3939.15 705
3939.74 758
3940.34 700
3940.93 707
3941.52 715
3942.11 710
3942.70 791
3943.30 692
3943.89 747
3944.48 704
3945.07 713
3945.67 611
3946.26 627
3946.85 624
3947.44 675
3948.04 710
3948.63 693
3949.22 647
3949.81 611
3950.41 668
3951.00 690
3951.59 601
3952.19 622
3952.78 623
3953.37 619
3953.96 670
3954.56 705
3955.15 740
3955.74 805
3956.34 729
3956.93 685
3957.52 737
3958.12 694
3958.71 679
3959.30 677
3959.90 685
3960.49 701
3961.08 631
3961.68 632
3962.27 636
3962.87 741
3963.46 709
3964.05 687
3964.65 842
3965.24 836
3965.83 793
3966.43 679
3967.02 839
3967.62 839
3968.21 650
3968.80 676
3969.40 704
3969.99 692
3970.59 782
3971.18 741
3971.78 729
3972.37 709
3972.97 839
3973.56 712
3974.15 614
3974.75 755
3975.34 785
3975.94 879
3976.53 818
3977.13 862
3977.72 949
3978.32 1021
3978.91 974
3979.51 946
3980.10 885
3980.70 877
3981.29 827
3981.89 724
3982.48 692
3983.08 779
3983.67 760
3984.27 874
3984.86 775
3985.46 739
3986.05 839
3986.65 807
3987.25 828
3987.84 761
3988.44 679
3989.03 810
3989.63 813
3990.22 692
3990.82 686
3991.42 689
3992.01 783
3992.61 780
3993.20 752
3993.80 772
3994.40 807
3994.99 872
3995.59 804
3996.18 838
3996.78 853
3997.38 771
3997.97 810
3998.57 779
3999.17 796
3999.76 773
4000.36 760
4000.95 748
4001.55 737
4002.15 851
4002.74 792
4003.34 786
4003.94 721
4004.54 848
4005.13 781
4005.73 770
4006.33 688
4006.92 793
4007.52 820
4008.12 730
4008.71 711
4009.31 726
4009.91 767
4010.51 687
4011.10 668
4011.70 739
4012.30 821
4012.90 801
4013.49 836
4014.09 759
4014.69 778
4015.29 772
4015.88 692
4016.48 670
4017.08 649
4017.68 752
4018.27 742
4018.87 802
4019.47 753
4020.07 772
4020.67 720
4021.26 725
4021.86 627
4022.46 654
4023.06 687
4023.66 664
4024.26 752
4024.85 676
4025.45 676
4026.05 782
4026.65 841
4027.25 826
4027.85 811
4028.44 767
4029.04 740
4029.64 788
4030.24 791
4030.84 774
4031.44 779
4032.04 819
4032.64 872
4033.23 815
4033.83 777
4034.43 831
4035.03 913
4035.63 1057
4036.23 999
4036.83 945
4037.43 1000
4038.03 923
4038.63 904
4039.23 835
4039.83 739
4040.43 716
4041.03 665
4041.63 737
4042.22 727
4042.82 743
4043.42 756
4044.02 676
4044.62 793
4045.22 740
4045.82 675
4046.42 599
4047.02 648
4047.62 669
4048.22 730
4048.82 753
4049.42 729
4050.02 712
4050.62 691
4051.22 715
4051.82 681
4052.43 658
4053.03 703
4053.63 646
4054.23 635
4054.83 700
4055.43 733
4056.03 753
4056.63 758
4057.23 710
4057.83 674
4058.43 658
4059.03 687
4059.63 651
4060.23 609
4060.84 653
4061.44 620
4062.04 592
4062.64 595
4063.24 616
4063.84 604
4064.44 587
4065.04 618
4065.64 616
4066.25 681
4066.85 668
4067.45 586
4068.05 585
4068.65 636
4069.25 652
4069.86 623
4070.46 572
4071.06 738
4071.66 711
4072.26 590
4072.86 527
4073.47 590
4074.07 626
4074.67 622
4075.27 693
4075.87 730
4076.48 688
4077.08 594
4077.68 593
4078.28 597
4078.89 668
4079.49 701
4080.09 646
4080.69 728
4081.30 567
4081.90 659
4082.50 696
4083.10 651
4083.71 671
4084.31 635
4084.91 684
4085.52 627
4086.12 665
4086.72 728
4087.32 665
4087.93 658
4088.53 643
4089.13 609
4089.74 645
4090.34 665
4090.94 643
4091.55 588
4092.15 577
4092.75 626
4093.36 645
4093.96 584
4094.56 673
4095.17 662
4095.77 565
4096.37 602
4096.98 587
4097.58 615
4098.18 621
4098.79 605
4099.39 626
4100.00 619
4100.60 639
4101.20 558
4101.81 561
4102.41 553
4103.02 597
4103.62 591
4104.23 654
4104.83 746
4105.43 637
4106.04 625
4106.64 606
4107.25 669
4107.85 615
4108.46 614
4109.06 607
4109.67 584
4110.27 549
4110.87 572
4111.48 657
4112.08 645
4112.69 620
4113.29 558
4113.90 569
4114.50 574
4115.11 555
4115.71 554
4116.32 586
4116.92 569
4117.53 691
4118.13 653
4118.74 625
4119.35 538
4119.95 602
4120.56 599
4121.16 724
4121.77 652
4122.37 575
4122.98 554
4123.58 559
4124.19 622
4124.80 576
4125.40 563
4126.01 609
4126.61 644
4127.22 678
4127.82 637
4128.43 599
4129.04 607
4129.64 577
4130.25 654
4130.85 630
4131.46 628
4132.07 717
4132.67 644
4133.28 616
4133.89 589
4134.49 576
4135.10 619
4135.71 714
4136.31 640
4136.92 600
4137.53 678
4138.13 655
4138.74 746
4139.35 715
4139.95 719
4140.56 755
4141.17 689
4141.77 748
4142.38 701
4142.99 698
4143.59 709
4144.20 641
4144.81 688
4145.42 686
4146.02 754
4146.63 606
4147.24 669
4147.85 718
4148.45 715
4149.06 626
4149.67 614
4150.28 637
4150.88 662
4151.49 682
4152.10 770
4152.71 668
4153.31 622
4153.92 571
4154.53 643
4155.14 603
4155.75 536
4156.35 611
4156.96 702
4157.57 666
4158.18 612
4158.79 636
4159.40 697
4160.00 811
4160.61 771
4161.22 678
4161.83 732
4162.44 692
4163.05 669
4163.65 721
4164.26 678
4164.87 634
4165.48 730
4166.09 726
4166.70 689
4167.31 687
4167.92 713
4168.52 724
4169.13 688
4169.74 629
4170.35 730
4170.96 708
4171.57 654
4172.18 638
4172.79 754
4173.40 659
4174.01 627
4174.62 595
4175.23 615
4175.84 694
4176.45 646
4177.05 687
4177.66 639
4178.27 600
4178.88 586
4179.49 691
4180.10 753
4180.71 676
4181.32 677
4181.93 600
4182.54 677
4183.15 637
4183.76 579
4184.37 571
4184.98 586
4185.59 641
4186.20 604
4186.81 670
4187.42 641
4188.03 643
4188.65 575
4189.26 576
4189.87 574
4190.48 609
4191.09 626
4191.70 619
4192.31 639
4192.92 623
4193.53 626
4194.14 671
4194.75 729
4195.36 706
4195.97 683
4196.58 607
4197.20 668
4197.81 722
4198.42 658
4199.03 712
4199.64 636
4200.25 671
4200.86 665
4201.47 676
4202.09 673
4202.70 584
4203.31 613
4203.92 669
4204.53 659
4205.14 673
4205.75 631
4206.37 644
4206.98 603
4207.59 675
4208.20 718
4208.81 723
4209.43 676
4210.04 586
4210.65 580
4211.26 590
4211.87 610
4212.49 663
4213.10 633
4213.71 649
4214.32 656
4214.93 622
4215.55 654
4216.16 664
4216.77 735
4217.38 684
4218.00 697
4218.61 667
4219.22 687
4219.84 767
4220.45 747
4221.06 747
4221.67 787
4222.29 818
4222.90 763
4223.51 760
4224.13 753
4224.74 741
4225.35 771
4225.96 823
4226.58 771
4227.19 730
4227.80 745
4228.42 769
4229.03 764
4229.64 768
4230.26 788
4230.87 898
4231.48 968
4232.10 1053
4232.71 1139
4233.33 1287
4233.94 1438
4234.55 1568
4235.17 1523
4235.78 1467
4236.39 1660
4237.01 1554
4237.62 1645
4238.24 1618
4238.85 1424
4239.46 1294
4240.08 1162
4240.69 1019
4241.31 934
4241.92 878
4242.54 827
4243.15 737
4243.76 728
4244.38 731
4244.99 729
4245.61 718
4246.22 721
4246.84 828
4247.45 835
4248.07 859
4248.68 814
4249.30 792
4249.91 815
4250.53 838
4251.14 740
4251.76 816
4252.37 783
4252.99 722
4253.60 760
4254.22 738
4254.83 750
4255.45 807
4256.06 726
4256.68 749
4257.29 744
4257.91 711
4258.52 702
4259.14 823
4259.76 745
4260.37 690
4260.99 651
4261.60 699
4262.22 694
4262.83 703
4263.45 709
4264.07 680
4264.68 683
4265.30 687
4265.91 737
4266.53 745
4267.15 674
4267.76 771
4268.38 833
4268.99 724
4269.61 729
4270.23 655
4270.84 736
4271.46 744
4272.08 788
4272.69 828
4273.31 765
4273.93 807
4274.54 781
4275.16 823
4275.78 860
4276.39 822
4277.01 781
4277.63 843
4278.24 809
4278.86 954
4279.48 1030
4280.09 930
4280.71 958
4281.33 886
4281.95 838
4282.56 812
4283.18 778
4283.80 677
4284.42 677
4285.03 732
4285.65 658
4286.27 640
4286.89 581
4287.50 680
4288.12 723
4288.74 678
4289.36 738
4289.97 718
4290.59 683
4291.21 670
4291.83 665
4292.45 665
4293.06 561
4293.68 578
4294.30 621
4294.92 736
4295.54 645
4296.15 640
4296.77 726
4297.39 794
4298.01 694
4298.63 627
4299.25 707
4299.86 695
4300.48 572
4301.10 558
4301.72 572
4302.34 706
4302.96 671
4303.58 733
4304.19 678
4304.81 606
4305.43 613
4306.05 640
4306.67 713
4307.29 577
4307.91 648
4308.53 715
4309.15 654
4309.77 758
4310.38 676
4311.00 673
4311.62 731
4312.24 770
4312.86 724
4313.48 644
4314.10 670
4314.72 738
4315.34 695
4315.96 670
4316.58 632
4317.20 683
4317.82 606
4318.44 636
4319.06 604
4319.68 681
4320.30 583
4320.92 655
4321.54 649
4322.16 682
4322.78 697
4323.40 730
4324.02 785
4324.64 710
4325.26 689
4325.88 701
4326.50 730
4327.12 709
4327.74 801
4328.36 787
4328.98 817
4329.60 873
4330.22 820
4330.84 783
4331.47 784
4332.09 794
4332.71 828
4333.33 848
4333.95 860
4334.57 963
4335.19 1132
4335.81 1179
4336.43 1200
4337.05 1285
4337.68 1284
4338.30 1619
4338.92 1561
4339.54 1694
4340.16 1635
4340.78 1463
4341.40 1401
4342.03 1517
4342.65 1593
4343.27 1538
4343.89 1669
4344.51 1760
4345.13 1788
4345.76 1929
4346.38 2248
4347.00 2409
4347.62 2470
4348.24 2617
4348.86 2467
4349.49 2250
4350.11 2354
4350.73 2179
4351.35 1871
4351.98 1672
4352.60 1312
4353.22 1209
4353.84 1127
4354.46 1043
4355.09 1070
4355.71 979
4356.33 945
4356.95 1032
4357.58 1058
4358.20 1007
4358.82 1040
4359.45 1009
4360.07 965
4360.69 994
4361.31 972
4361.94 966
4362.56 959
4363.18 1027
4363.81 1054
4364.43 884
4365.05 881
4365.68 908
4366.30 887
4366.92 845
4367.55 926
4368.17 845
4368.79 783
4369.42 776
4370.04 728
4370.66 681
4371.29 712
4371.91 703
4372.53 762
4373.16 694
4373.78 586
4374.41 669
4375.03 746
4375.65 783
4376.28 729
4376.90 687
4377.53 834
4378.15 834
4378.77 758
4379.40 714
4380.02 786
4380.65 746
4381.27 768
4381.89 778
4382.52 774
4383.14 809
4383.77 764
4384.39 752
4385.02 789
4385.64 740
4386.27 771
4386.89 702
4387.52 700
4388.14 769
4388.77 721
4389.39 736
4390.02 709
4390.64 710
4391.27 630
4391.89 674
4392.52 737
4393.14 676
4393.77 730
4394.39 720
4395.02 624
4395.64 662
4396.27 635
4396.89 679
4397.52 752
4398.14 719
4398.77 697
4399.39 716
4400.02 693
4400.65 653
4401.27 650
4401.90 634
4402.52 708
4403.15 664
4403.78 623
4404.40 596
4405.03 651
4405.65 671
4406.28 707
4406.91 640
4407.53 657
4408.16 628
4408.78 661
4409.41 703
4410.04 633
4410.66 637
4411.29 687
4411.92 674
4412.54 605
4413.17 572
4413.80 625
4414.42 684
4415.05 666
4415.68 655
4416.30 637
4416.93 652
4417.56 674
4418.18 652
4418.81 563
4419.44 604
4420.07 670
4420.69 683
4421.32 643
4421.95 632
4422.57 714
4423.20 637
4423.83 613
4424.46 525
4425.08 574
4425.71 651
4426.34 693
4426.97 649
4427.59 572
4428.22 628
4428.85 716
4429.48 671
4430.10 612
4430.73 670
4431.36 676
4431.99 647
4432.62 673
4433.24 616
4433.87 658
4434.50 615
4435.13 622
4435.76 671
4436.38 785
4437.01 717
4437.64 676
4438.27 733
4438.90 701
4439.53 677
4440.16 720
4440.78 712
4441.41 624
4442.04 679
4442.67 692
4443.30 638
4443.93 623
4444.56 569
4445.19 697
4445.81 698
4446.44 626
4447.07 665
4447.70 743
4448.33 737
4448.96 754
4449.59 729
4450.22 638
4450.85 615
4451.48 746
4452.11 782
4452.73 742
4453.36 707
4453.99 770
4454.62 853
4455.25 784
4455.88 795
4456.51 922
4457.14 816
4457.77 957
4458.40 840
4459.03 797
4459.66 710
4460.29 753
4460.92 722
4461.55 693
4462.18 640
4462.81 612
4463.44 630
4464.07 573
4464.70 632
4465.33 614
4465.96 627
4466.59 671
4467.22 588
4467.85 570
4468.48 597
4469.12 636
4469.75 603
4470.38 600
4471.01 566
4471.64 623
4472.27 576
4472.90 536
4473.53 603
4474.16 639
4474.79 664
4475.42 572
4476.05 597
4476.69 586
4477.32 588
4477.95 628
4478.58 586
4479.21 716
4479.84 658
4480.47 594
4481.10 709
4481.74 722
4482.37 672
4483.00 760
4483.63 731
4484.26 645
4484.89 659
4485.53 692
4486.16 737
4486.79 653
4487.42 671
4488.05 667
4488.68 647
4489.32 701
4489.95 664
4490.58 700
4491.21 701
4491.84 584
4492.48 685
4493.11 726
4493.74 657
4494.37 707
4495.01 612
4495.64 625
4496.27 750
4496.90 670
4497.54 698
4498.17 677
4498.80 724
4499.43 703
4500.07 811
4500.70 868
4501.33 883
4501.97 1107
4502.60 1041
4503.23 995
4503.86 924
4504.50 973
4505.13 1025
4505.76 896
4506.40 782
4507.03 730
4507.66 760
4508.30 703
4508.93 715
4509.56 751
4510.20 722
4510.83 659
4511.46 628
4512.10 526
4512.73 615
4513.37 637
4514.00 732
4514.63 665
4515.27 631
4515.90 712
4516.53 668
4517.17 559
4517.80 643
4518.44 583
4519.07 616
4519.70 683
4520.34 642
4520.97 646
4521.61 722
4522.24 626
4522.88 624
4523.51 646
4524.14 553
4524.78 578
4525.41 657
4526.05 637
4526.68 659
4527.32 617
4527.95 603
4528.59 644
4529.22 668
4529.86 708
4530.49 727
4531.13 636
4531.76 705
4532.40 768
4533.03 718
4533.67 661
4534.30 643
4534.94 640
4535.57 639
4536.21 573
4536.84 627
4537.48 656
4538.11 602
4538.75 634
4539.38 604
4540.02 542
4540.66 632
4541.29 506
4541.93 549
4542.56 559
4543.20 563
4543.83 600
4544.47 579
4545.11 599
4545.74 567
4546.38 596
4547.01 563
4547.65 551
4548.29 588
4548.92 562
4549.56 566
4550.19 482
4550.83 521
4551.47 579
4552.10 521
4552.74 602
4553.38 561
4554.01 578
4554.65 516
4555.29 596
4555.92 692
4556.56 570
4557.20 584
4557.83 509
4558.47 521
4559.11 561
4559.74 509
4560.38 512
4561.02 531
4561.66 572
4562.29 560
4562.93 556
4563.57 638
4564.20 590
4564.84 564
4565.48 602
4566.12 623
4566.75 636
4567.39 667
4568.03 625
4568.67 625
4569.30 617
4569.94 609
4570.58 618
4571.22 621
4571.85 594
4572.49 566
4573.13 658
4573.77 576
4574.41 520
4575.04 489
4575.68 580
4576.32 595
4576.96 532
4577.60 545
4578.23 556
4578.87 616
4579.51 655
4580.15 618
4580.79 662
4581.43 643
4582.06 635
4582.70 698
4583.34 647
4583.98 630
4584.62 620
4585.26 666
4585.90 659
4586.54 669
4587.17 717
4587.81 755
4588.45 762
4589.09 742
4589.73 848
4590.37 881
4591.01 1001
4591.65 995
4592.29 948
4592.93 959
4593.57 1087
4594.20 1039
4594.84 1009
4595.48 877
4596.12 937
4596.76 799
4597.40 735
4598.04 720
4598.68 732
4599.32 758
4599.96 725
4600.60 763
4601.24 787
4601.88 746
4602.52 826
4603.16 764
4603.80 716
4604.44 716
4605.08 745
4605.72 753
4606.36 797
4607.00 740
4607.64 835
4608.28 683
4608.92 675
4609.56 678
4610.20 667
4610.84 673
4611.48 668
4612.12 638
4612.77 618
4613.41 656
4614.05 617
4614.69 675
4615.33 616
4615.97 625
4616.61 567
4617.25 564
4617.89 597
4618.53 604
4619.17 527
4619.82 543
4620.46 655
4621.10 659
4621.74 710
4622.38 722
4623.02 666
4623.66 666
4624.30 610
4624.95 582
4625.59 677
4626.23 546
4626.87 642
4627.51 595
4628.15 588
4628.80 559
4629.44 625
4630.08 669
4630.72 627
4631.36 623
4632.00 594
4632.65 583
4633.29 605
4633.93 581
4634.57 612
4635.22 598
4635.86 677
4636.50 631
4637.14 655
4637.78 685
4638.43 630
4639.07 650
4639.71 594
4640.35 669
4641.00 664
4641.64 705
4642.28 718
4642.93 655
4643.57 667
4644.21 700
4644.85 643
4645.50 580
4646.14 673
4646.78 656
4647.43 638
4648.07 621
4648.71 621
4649.36 564
4650.00 545
4650.64 648
4651.28 659
4651.93 635
4652.57 618
4653.22 610
4653.86 574
4654.50 610
4655.15 602
4655.79 599
4656.43 655
4657.08 624
4657.72 616
4658.36 623
4659.01 666
4659.65 715
4660.30 595
4660.94 529
4661.58 554
4662.23 604
4662.87 585
4663.52 520
4664.16 568
4664.80 582
4665.45 657
4666.09 690
4666.74 644
4667.38 590
4668.03 637
4668.67 623
4669.32 584
4669.96 622
4670.60 555
4671.25 594
4671.89 561
4672.54 566
4673.18 614
4673.83 556
4674.47 540
4675.12 602
4675.76 572
4676.41 505
4677.05 564
4677.70 590
4678.34 595
4678.99 556
4679.63 598
4680.28 675
4680.93 546
4681.57 619
4682.22 617
4682.86 555
4683.51 553
4684.15 573
4684.80 566
4685.44 635
4686.09 656
4686.74 620
4687.38 604
4688.03 557
4688.67 582
4689.32 594
4689.97 565
4690.61 496
4691.26 552
4691.90 612
4692.55 677
4693.20 637
4693.84 651
4694.49 680
4695.13 615
4695.78 609
4696.43 692
4697.07 802
4697.72 864
4698.37 824
4699.01 1005
4699.66 1075
4700.31 1017
4700.95 1061
4701.60 1013
4702.25 979
4702.89 935
4703.54 895
4704.19 938
4704.84 816
4705.48 739
4706.13 741
4706.78 838
4707.42 765
4708.07 824
4708.72 777
4709.37 723
4710.01 719
4710.66 715
4711.31 722
4711.96 685
4712.60 689
4713.25 791
4713.90 731
4714.55 684
4715.19 762
4715.84 652
4716.49 688
4717.14 732
4717.78 795
4718.43 706
4719.08 705
4719.73 660
4720.38 702
4721.02 664
4721.67 600
4722.32 616
4722.97 690
4723.62 787
4724.27 749
4724.91 710
4725.56 720
4726.21 729
4726.86 746
4727.51 727
4728.16 739
4728.81 735
4729.45 806
4730.10 790
4730.75 680
4731.40 739
4732.05 718
4732.70 635
4733.35 687
4734.00 650
4734.65 574
4735.29 620
4735.94 540
4736.59 615
4737.24 616
4737.89 618
4738.54 684
4739.19 714
4739.84 709
4740.49 663
4741.14 676
4741.79 725
4742.44 773
4743.09 608
4743.74 611
4744.39 670
4745.04 683
4745.69 655
4746.34 674
4746.99 709
4747.64 715
4748.29 750
4748.94 731
4749.59 716
4750.24 672
4750.89 739
4751.54 777
4752.19 888
4752.84 914
4753.49 906
4754.14 963
4754.79 844
4755.44 807
4756.09 811
4756.74 747
4757.39 749
4758.04 679
4758.69 722
4759.34 687
4759.99 600
4760.64 662
4761.30 713
4761.95 723
4762.60 646
4763.25 615
4763.90 621
4764.55 620
4765.20 641
4765.85 677
4766.50 709
4767.16 725
4767.81 700
4768.46 706
4769.11 724
4769.76 750
4770.41 700
4771.06 530
4771.72 626
4772.37 558
4773.02 671
4773.67 588
4774.32 586
4774.97 576
4775.63 636
4776.28 642
4776.93 710
4777.58 670
4778.23 654
4778.89 679
4779.54 605
4780.19 678
4780.84 676
4781.50 756
4782.15 584
4782.80 623
4783.45 664
4784.11 668
4784.76 668
4785.41 698
4786.06 628
4786.72 666
4787.37 691
4788.02 658
4788.67 648
4789.33 604
4789.98 597
4790.63 602
4791.28 579
4791.94 616
4792.59 664
4793.24 650
4793.90 564
4794.55 509
4795.20 625
4795.86 567
4796.51 609
4797.16 594
4797.82 614
4798.47 639
4799.12 549
4799.78 606
4800.43 664
4801.08 562
4801.74 678
4802.39 675
4803.05 636
4803.70 600
4804.35 640
4805.01 618
4805.66 615
4806.31 636
4806.97 602
4807.62 634
4808.28 652
4808.93 607
4809.59 701
4810.24 622
4810.89 724
4811.55 675
4812.20 669
4812.86 600
4813.51 630
4814.17 626
4814.82 652
4815.48 634
4816.13 657
4816.78 705
4817.44 726
4818.09 665
4818.75 724
4819.40 716
4820.06 730
4820.71 708
4821.37 648
4822.02 699
4822.68 620
4823.33 707
4823.99 738
4824.64 774
4825.30 743
4825.95 810
4826.61 748
4827.27 771
4827.92 799
4828.58 805
4829.23 801
4829.89 782
4830.54 859
4831.20 934
4831.85 901
4832.51 859
4833.17 831
4833.82 798
4834.48 867
4835.13 776
4835.79 893
4836.45 945
4837.10 979
4837.76 981
4838.41 963
4839.07 968
4839.73 957
4840.38 1032
4841.04 1007
4841.70 1072
4842.35 1107
4843.01 1042
4843.66 966
4844.32 947
4844.98 1011
4845.63 1035
4846.29 1180
4846.95 1203
4847.60 1293
4848.26 1484
4848.92 1608
4849.58 1637
4850.23 1798
4850.89 1783
4851.55 1855
4852.20 1996
4852.86 1895
4853.52 1786
4854.17 1858
4854.83 1649
4855.49 1620
4856.15 1611
4856.80 1616
4857.46 1433
4858.12 1615
4858.78 1756
4859.43 1768
4860.09 1777
4860.75 1756
4861.41 1677
4862.07 1559
4862.72 1566
4863.38 1550
4864.04 1416
4864.70 1452
4865.35 1462
4866.01 1439
4866.67 1481
4867.33 1340
4867.99 1494
4868.65 1521
4869.30 1477
4869.96 1388
4870.62 1343
4871.28 1236
4871.94 1178
4872.60 1195
4873.25 1264
4873.91 1187
4874.57 1152
4875.23 1154
4875.89 1082
4876.55 1222
4877.21 1234
4877.86 1266
4878.52 1261
4879.18 1380
4879.84 1326
4880.50 1346
4881.16 1319
4881.82 1248
4882.48 1229
4883.14 1185
4883.80 1046
4884.46 1025
4885.11 982
4885.77 1124
4886.43 1060
4887.09 1179
4887.75 1095
4888.41 1022
4889.07 1065
4889.73 1058
4890.39 1049
4891.05 1045
4891.71 1231
4892.37 1241
4893.03 1113
4893.69 1227
4894.35 1034
4895.01 1100
4895.67 949
4896.33 976
4896.99 941
4897.65 900
4898.31 940
4898.97 1015
4899.63 946
4900.29 957
4900.95 947
4901.61 895
4902.27 971
4902.93 972
4903.59 980
4904.25 898
4904.91 800
4905.58 913
4906.24 924
4906.90 691
4907.56 823
4908.22 786
4908.88 732
4909.54 691
4910.20 793
4910.86 790
4911.52 818
4912.18 799
4912.85 739
4913.51 712
4914.17 843
4914.83 827
4915.49 735
4916.15 766
4916.81 727
4917.48 766
4918.14 745
4918.80 615
4919.46 696
4920.12 776
4920.78 636
4921.45 698
4922.11 711
4922.77 707
4923.43 724
4924.09 697
4924.76 720
4925.42 729
4926.08 618
4926.74 615
4927.40 626
4928.07 667
4928.73 689
4929.39 658
4930.05 662
4930.72 639
4931.38 619
4932.04 719
4932.70 741
4933.37 722
4934.03 688
4934.69 607
4935.35 698
4936.02 728
4936.68 635
4937.34 712
4938.00 740
4938.67 603
4939.33 658
4939.99 650
4940.66 586
4941.32 569
4941.98 678
4942.65 577
4943.31 549
4943.97 627
4944.64 690
4945.30 711
4945.96 674
4946.63 633
4947.29 647
4947.95 576
4948.62 599
4949.28 630
4949.94 585
4950.61 670
4951.27 635
4951.94 711
4952.60 593
4953.26 633
4953.93 617
4954.59 646
4955.26 663
4955.92 638
4956.58 586
4957.25 634
4957.91 632
4958.58 671
4959.24 685
4959.90 723
4960.57 770
4961.23 720
4961.90 755
4962.56 793
4963.23 860
4963.89 803
4964.56 917
4965.22 875
4965.89 915
4966.55 916
4967.22 895
4967.88 874
4968.55 841
4969.21 728
4969.88 740
4970.54 704
4971.21 662
4971.87 702
4972.54 649
4973.20 595
4973.87 670
4974.53 645
4975.20 682
4975.86 717
4976.53 690
4977.19 725
4977.86 689
4978.52 738
4979.19 810
4979.86 749
4980.52 692
4981.19 776
4981.85 705
4982.52 655
4983.19 631
4983.85 654
4984.52 649
4985.18 644
4985.85 712
4986.52 722
4987.18 727
4987.85 693
4988.51 681
4989.18 718
4989.85 714
4990.51 677
4991.18 740
4991.85 797
4992.51 719
4993.18 621
4993.85 658
4994.51 684
4995.18 637
4995.85 634
4996.51 587
4997.18 614
4997.85 595
4998.51 652
4999.18 599
4999.85 582
5000.51 537
5001.18 548
5001.85 556
5002.52 548
5003.18 508
5003.85 612
5004.52 595
5005.19 644
5005.85 587
5006.52 533
5007.19 573
5007.86 511
5008.52 606
5009.19 666
5009.86 626
5010.53 598
5011.19 550
5011.86 516
5012.53 584
5013.20 587
5013.87 599
5014.53 560
5015.20 544
5015.87 670
5016.54 613
5017.21 568
5017.87 661
5018.54 648
5019.21 592
5019.88 653
5020.55 637
5021.22 607
5021.88 563
5022.55 620
5023.22 643
5023.89 624
5024.56 634
5025.23 577
5025.90 636
5026.57 681
5027.23 566
5027.90 523
5028.57 608
5029.24 593
5029.91 661
5030.58 628
5031.25 567
5031.92 599
5032.59 625
5033.26 566
5033.93 591
5034.59 615
5035.26 541
5035.93 545
5036.60 486
5037.27 547
5037.94 543
5038.61 570
5039.28 558
5039.95 575
5040.62 565
5041.29 534
5041.96 505
5042.63 502
5043.30 535
5043.97 591
5044.64 523
5045.31 585
5045.98 579
5046.65 547
5047.32 532
5047.99 592
5048.66 620
5049.33 571
5050.00 544
5050.67 567
5051.34 557
5052.01 505
5052.68 494
5053.35 482
5054.03 581
5054.70 638
5055.37 506
5056.04 469
5056.71 528
5057.38 563
5058.05 553
5058.72 535
5059.39 591
5060.06 626
5060.73 559
5061.41 575
5062.08 608
5062.75 609
5063.42 568
5064.09 616
5064.76 569
5065.43 590
5066.10 605
5066.78 543
5067.45 478
5068.12 542
5068.79 540
5069.46 519
5070.13 542
5070.81 662
5071.48 549
5072.15 564
5072.82 532
5073.49 537
5074.17 612
5074.84 603
5075.51 564
5076.18 569
5076.85 569
5077.53 665
5078.20 646
5078.87 676
5079.54 685
5080.22 699
5080.89 737
5081.56 687
5082.23 642
5082.91 650
5083.58 608
5084.25 570
5084.92 565
5085.60 649
5086.27 695
5086.94 610
5087.61 548
5088.29 665
5088.96 603
5089.63 590
5090.31 675
5090.98 738
5091.65 733
5092.33 689
5093.00 687
5093.67 682
5094.35 723
5095.02 713
5095.69 657
5096.37 691
5097.04 638
5097.71 617
5098.39 592
5099.06 581
5099.73 624
5100.41 576
5101.08 581
5101.76 516
5102.43 603
5103.10 533
5103.78 731
5104.45 603
5105.12 595
5105.80 636
5106.47 611
5107.15 605
5107.82 555
5108.50 621
5109.17 585
5109.84 547
5110.52 551
5111.19 585
5111.87 589
5112.54 540
5113.22 492
5113.89 574
5114.57 558
5115.24 571
5115.92 555
5116.59 549
5117.27 602
5117.94 563
5118.61 564
5119.29 567
5119.96 574
5120.64 596
5121.31 645
5121.99 606
5122.67 628
5123.34 650
5124.02 639
5124.69 630
5125.37 603
5126.04 570
5126.72 600
5127.39 677
5128.07 646
5128.74 599
5129.42 567
5130.10 563
5130.77 599
5131.45 622
5132.12 688
5132.80 633
5133.47 636
5134.15 729
5134.83 640
5135.50 671
5136.18 646
5136.85 640
5137.53 578
5138.21 602
5138.88 604
5139.56 584
5140.24 572
5140.91 588
5141.59 646
5142.27 596
5142.94 536
5143.62 625
5144.30 587
5144.97 569
5145.65 581
5146.33 592
5147.00 507
5147.68 552
5148.36 566
5149.03 558
5149.71 533
5150.39 541
5151.06 522
5151.74 495
5152.42 546
5153.10 548
5153.77 564
5154.45 579
5155.13 526
5155.80 532
5156.48 522
5157.16 475
5157.84 592
5158.51 566
5159.19 538
5159.87 549
5160.55 563
5161.23 525
5161.90 447
5162.58 492
5163.26 456
5163.94 482
5164.61 452
5165.29 419
5165.97 516
5166.65 513
5167.33 518
5168.00 506
5168.68 521
5169.36 533
5170.04 553
5170.72 549
5171.40 515
5172.07 515
5172.75 514
5173.43 541
5174.11 595
5174.79 540
5175.47 537
5176.15 501
5176.83 563
5177.50 591
5178.18 616
5178.86 589
5179.54 505
5180.22 570
5180.90 505
5181.58 516
5182.26 607
5182.94 495
5183.62 531
5184.29 582
5184.97 521
5185.65 508
5186.33 553
5187.01 555
5187.69 545
5188.37 532
5189.05 485
5189.73 425
5190.41 455
5191.09 505
5191.77 466
5192.45 492
5193.13 473
5193.81 471
5194.49 528
5195.17 543
5195.85 463
5196.53 506
5197.21 576
5197.89 578
5198.57 540
5199.25 577
5199.93 552
5200.61 485
5201.29 515
5201.97 551
5202.65 571
5203.33 549
5204.01 545
5204.69 569
5205.37 572
5206.05 562
5206.73 565
5207.42 616
5208.10 579
5208.78 579
5209.46 588
5210.14 593
5210.82 591
5211.50 603
5212.18 617
5212.86 588
5213.54 643
5214.23 555
5214.91 575
5215.59 571
5216.27 589
5216.95 661
5217.63 676
5218.31 592
5219.00 653
5219.68 723
5220.36 743
5221.04 628
5221.72 634
5222.40 592
5223.09 650
5223.77 603
5224.45 649
5225.13 590
5225.81 672
5226.50 587
5227.18 584
5227.86 582
5228.54 506
5229.22 452
5229.91 509
5230.59 568
5231.27 576
5231.95 607
5232.64 613
5233.32 579
5234.00 571
5234.68 541
5235.37 651
5236.05 589
5236.73 592
5237.41 668
5238.10 640
5238.78 773
5239.46 768
5240.14 731
5240.83 732
5241.51 722
5242.19 606
5242.88 654
5243.56 629
5244.24 650
5244.93 624
5245.61 583
5246.29 633
5246.98 645
5247.66 573
5248.34 515
5249.03 625
5249.71 614
5250.39 652
5251.08 626
5251.76 701
5252.44 626
5253.13 558
5253.81 580
5254.50 547
5255.18 536
5255.86 581
5256.55 566
5257.23 617
5257.92 591
5258.60 582
5259.28 558
5259.97 661
5260.65 623
5261.34 548
5262.02 539
5262.71 598
5263.39 569
5264.07 642
5264.76 653
5265.44 616
5266.13 573
5266.81 560
5267.50 616
5268.18 638
5268.87 532
5269.55 529
5270.24 610
5270.92 548
5271.61 588
5272.29 559
5272.98 520
5273.66 442
5274.35 506
5275.03 492
5275.72 506
5276.40 505
5277.09 626
5277.77 585
5278.46 501
5279.14 681
5279.83 633
5280.52 574
5281.20 568
5281.89 635
5282.57 629
5283.26 618
5283.94 701
5284.63 628
5285.32 605
5286.00 565
5286.69 603
5287.37 554
5288.06 591
5288.75 633
5289.43 537
5290.12 523
5290.80 526
5291.49 508
5292.18 551
5292.86 542
5293.55 543
5294.24 581
5294.92 556
5295.61 591
5296.30 528
5296.98 527
5297.67 478
5298.36 483
5299.04 535
5299.73 516
5300.42 618
5301.10 645
5301.79 550
5302.48 614
5303.16 610
5303.85 590
5304.54 652
5305.22 585
5305.91 677
5306.60 537
5307.29 557
5307.97 598
5308.66 586
5309.35 614
5310.04 666
5310.72 673
5311.41 677
5312.10 686
5312.79 656
5313.47 749
5314.16 823
5314.85 767
5315.54 750
5316.23 774
5316.91 651
5317.60 657
5318.29 634
5318.98 614
5319.67 664
5320.35 778
5321.04 838
5321.73 810
5322.42 792
5323.11 856
5323.79 842
5324.48 723
5325.17 676
5325.86 751
5326.55 641
5327.24 634
5327.93 569
5328.61 545
5329.30 594
5329.99 606
5330.68 607
5331.37 562
5332.06 537
5332.75 601
5333.44 645
5334.13 516
5334.81 517
5335.50 599
5336.19 583
5336.88 560
5337.57 593
5338.26 531
5338.95 571
5339.64 565
5340.33 603
5341.02 539
5341.71 546
5342.40 564
5343.09 575
5343.78 604
5344.47 456
5345.16 499
5345.85 556
5346.54 596
5347.22 552
5347.91 561
5348.60 648
5349.29 639
5349.98 596
5350.67 633
5351.37 563
5352.06 636
5352.75 672
5353.44 731
5354.13 677
5354.82 595
5355.51 563
5356.20 594
5356.89 560
5357.58 461
5358.27 525
5358.96 525
5359.65 497
5360.34 465
5361.03 522
5361.72 508
5362.41 506
5363.10 533
5363.80 557
5364.49 516
5365.18 479
5365.87 541
5366.56 519
5367.25 526
5367.94 539
5368.63 509
5369.32 495
5370.02 513
5370.71 472
5371.40 544
5372.09 576
5372.78 485
5373.47 517
5374.16 503
5374.86 477
5375.55 512
5376.24 491
5376.93 523
5377.62 503
5378.32 507
5379.01 490
5379.70 503
5380.39 466
5381.08 465
5381.78 494
5382.47 550
5383.16 594
5383.85 538
5384.54 445
5385.24 493
5385.93 541
5386.62 549
5387.31 525
5388.01 515
5388.70 503
5389.39 508
5390.08 597
5390.78 542
5391.47 552
5392.16 526
5392.85 580
5393.55 495
5394.24 543
5394.93 468
5395.63 529
5396.32 516
5397.01 442
5397.71 448
5398.40 515
5399.09 480
5399.79 500
5400.48 572
5401.17 565
5401.87 570
5402.56 552
5403.25 489
5403.95 540
5404.64 508
5405.33 448
5406.03 427
5406.72 444
5407.41 515
5408.11 592
5408.80 473
5409.50 460
5410.19 532
5410.88 587
5411.58 502
5412.27 450
5412.97 510
5413.66 560
5414.35 484
5415.05 498
5415.74 529
5416.44 568
5417.13 562
5417.83 614
5418.52 571
5419.21 607
5419.91 574
5420.60 512
5421.30 534
5421.99 496
5422.69 508
5423.38 525
5424.08 526
5424.77 535
5425.47 533
5426.16 554
5426.86 531
5427.55 545
5428.25 526
5428.94 541
5429.64 570
5430.33 522
5431.03 553
5431.72 554
5432.42 493
5433.11 603
5433.81 580
5434.50 521
5435.20 551
5435.90 647
5436.59 727
5437.29 716
5437.98 650
5438.68 708
5439.37 715
5440.07 808
5440.77 677
5441.46 602
5442.16 601
5442.85 573
5443.55 592
5444.25 578
5444.94 630
5445.64 653
5446.34 684
5447.03 658
5447.73 633
5448.42 713
5449.12 654
5449.82 671
5450.51 697
5451.21 638
5451.91 673
5452.60 720
5453.30 655
5454.00 623
5454.69 647
5455.39 622
5456.09 670
5456.78 656
5457.48 654
5458.18 580
5458.88 684
5459.57 671
5460.27 697
5460.97 633
5461.66 614
5462.36 714
5463.06 747
5463.76 729
5464.45 653
5465.15 673
5465.85 598
5466.55 572
5467.24 676
5467.94 731
5468.64 713
5469.34 741
5470.03 692
5470.73 759
5471.43 725
5472.13 747
5472.83 813
5473.52 675
5474.22 721
5474.92 769
5475.62 795
5476.32 736
5477.01 865
5477.71 919
5478.41 952
5479.11 1009
5479.81 1164
5480.51 1275
5481.20 1244
5481.90 1284
5482.60 1420
5483.30 1327
5484.00 1335
5484.70 1216
5485.40 1063
5486.09 979
5486.79 947
5487.49 927
5488.19 963
5488.89 834
5489.59 891
5490.29 866
5490.99 891
5491.69 919
5492.39 836
5493.09 918
5493.78 886
5494.48 900
5495.18 923
5495.88 1039
5496.58 1043
5497.28 1092
5497.98 1210
5498.68 1189
5499.38 1325
5500.08 1587
5500.78 1785
5501.48 1720
5502.18 1867
5502.88 1973
5503.58 1807
5504.28 1900
5504.98 1646
5505.68 1515
5506.38 1306
5507.08 1210
5507.78 1066
5508.48 975
5509.18 998
5509.88 973
5510.58 927
5511.28 886
5511.98 903
5512.68 817
5513.38 887
5514.08 811
5514.78 902
5515.48 842
5516.18 882
5516.89 884
5517.59 871
5518.29 890
5518.99 782
5519.69 764
5520.39 798
5521.09 852
5521.79 812
5522.49 796
5523.19 760
5523.90 786
5524.60 887
5525.30 724
5526.00 736
5526.70 660
5527.40 682
5528.10 713
5528.81 650
5529.51 652
5530.21 703
5530.91 757
5531.61 738
5532.31 758
5533.02 704
5533.72 689
5534.42 647
5535.12 647
5535.82 599
5536.52 571
5537.23 623
5537.93 646
5538.63 608
5539.33 609
5540.04 594
5540.74 620
5541.44 639
5542.14 621
5542.84 611
5543.55 645
5544.25 639
5544.95 616
5545.65 593
5546.36 571
5547.06 627
5547.76 597
5548.47 632
5549.17 580
5549.87 585
5550.57 574
5551.28 544
5551.98 567
5552.68 548
5553.39 592
5554.09 592
5554.79 535
5555.50 578
5556.20 558
5556.90 507
5557.61 513
5558.31 553
5559.01 579
5559.72 564
5560.42 552
5561.12 560
5561.83 592
5562.53 565
5563.23 539
5563.94 600
5564.64 611
5565.35 605
5566.05 595
5566.75 524
5567.46 557
5568.16 498
5568.86 516
5569.57 526
5570.27 554
5570.98 557
5571.68 581
5572.39 602
5573.09 656
5573.79 612
5574.50 584
5575.20 568
5575.91 598
5576.61 540
5577.32 507
5578.02 540
5578.73 594
5579.43 550
5580.14 600
5580.84 528
5581.55 483
5582.25 454
5582.96 553
5583.66 575
5584.37 503
5585.07 497
5585.78 495
5586.48 437
5587.19 457
5587.89 530
5588.60 497
5589.30 492
5590.01 548
5590.71 553
5591.42 589
5592.12 591
5592.83 589
5593.53 585
5594.24 517
5594.95 570
5595.65 579
5596.36 541
5597.06 564
5597.77 536
5598.48 631
5599.18 607
5599.89 498
5600.59 538
5601.30 536
5602.01 494
5602.71 502
5603.42 529
5604.12 516
5604.83 589
5605.54 537
5606.24 506
5606.95 524
5607.66 508
5608.36 547
5609.07 571
5609.78 532
5610.48 558
5611.19 483
5611.90 555
5612.60 518
5613.31 492
5614.02 494
5614.72 515
5615.43 470
5616.14 489
5616.85 521
5617.55 507
5618.26 497
5618.97 547
5619.67 533
5620.38 511
5621.09 530
5621.80 519
5622.50 501
5623.21 576
5623.92 517
5624.63 497
5625.33 521
5626.04 540
5626.75 564
5627.46 567
5628.16 590
5628.87 593
5629.58 644
5630.29 518
5631.00 529
5631.70 492
5632.41 517
5633.12 571
5633.83 557
5634.54 523
5635.24 542
5635.95 483
5636.66 518
5637.37 492
5638.08 524
5638.79 563
5639.50 572
5640.20 662
5640.91 632
5641.62 619
5642.33 673
5643.04 618
5643.75 651
5644.46 586
5645.17 608
5645.87 638
5646.58 615
5647.29 578
5648.00 564
5648.71 580
5649.42 589
5650.13 560
5650.84 565
5651.55 559
5652.26 560
5652.97 582
5653.67 627
5654.38 662
5655.09 659
5655.80 705
5656.51 760
5657.22 698
5657.93 846
5658.64 830
5659.35 765
5660.06 809
5660.77 786
5661.48 740
5662.19 707
5662.90 666
5663.61 621
5664.32 638
5665.03 611
5665.74 651
5666.45 675
5667.16 661
5667.87 526
5668.58 536
5669.29 552
5670.00 593
5670.71 578
5671.42 580
5672.14 579
5672.85 621
5673.56 571
5674.27 559
5674.98 592
5675.69 550
5676.40 565
5677.11 553
5677.82 601
5678.53 625
5679.24 617
5679.95 571
5680.67 566
5681.38 552
5682.09 547
5682.80 507
5683.51 521
5684.22 522
5684.93 603
5685.64 579
5686.36 486
5687.07 538
5687.78 553
5688.49 530
5689.20 565
5689.91 592
5690.63 553
5691.34 538
5692.05 547
5692.76 572
5693.47 552
5694.18 486
5694.90 490
5695.61 465
5696.32 528
5697.03 550
5697.75 503
5698.46 514
5699.17 543
5699.88 467
5700.59 476
5701.31 539
5702.02 554
5702.73 499
5703.44 545
5704.16 527
5704.87 525
5705.58 519
5706.29 524
5707.01 511
5707.72 495
5708.43 493
5709.15 480
5709.86 505
5710.57 465
5711.28 495
5712.00 516
5712.71 526
5713.42 519
5714.14 489
5714.85 550
5715.56 421
5716.28 514
5716.99 524
5717.70 456
5718.42 455
5719.13 523
5719.84 496
5720.56 527
5721.27 515
5721.99 479
5722.70 427
5723.41 500
5724.13 538
5724.84 486
5725.55 539
5726.27 546
5726.98 512
5727.70 506
5728.41 517
5729.12 495
5729.84 473
5730.55 480
5731.27 498
5731.98 468
5732.70 462
5733.41 531
5734.13 480
5734.84 485
5735.55 429
5736.27 518
5736.98 531
5737.70 521
5738.41 512
5739.13 495
5739.84 480
5740.56 437
5741.27 477
5741.99 516
5742.70 539
5743.42 575
5744.13 491
5744.85 429
5745.56 419
5746.28 480
5746.99 482
5747.71 510
5748.42 494
5749.14 482
5749.85 471
5750.57 474
5751.29 438
5752.00 447
5752.72 448
5753.43 528
5754.15 502
5754.86 458
5755.58 487
5756.30 505
5757.01 459
5757.73 492
5758.44 469
5759.16 458
5759.87 534
5760.59 431
5761.31 404
5762.02 445
5762.74 410
5763.46 459
5764.17 455
5764.89 447
5765.60 456
5766.32 469
5767.04 441
5767.75 429
5768.47 467
5769.19 535
5769.90 518
5770.62 499
5771.34 503
5772.05 516
5772.77 517
5773.49 474
5774.21 469
5774.92 432
5775.64 488
5776.36 568
5777.07 621
5777.79 575
5778.51 522
5779.23 566
5779.94 502
5780.66 543
5781.38 488
5782.09 468
5782.81 494
5783.53 420
5784.25 493
5784.96 457
5785.68 534
5786.40 484
5787.12 505
5787.84 484
5788.55 490
5789.27 556
5789.99 557
5790.71 562
5791.43 493
5792.14 567
5792.86 543
5793.58 574
5794.30 512
5795.02 617
5795.73 590
5796.45 538
5797.17 559
5797.89 578
5798.61 544
5799.33 652
5800.05 778
5800.76 901
5801.48 958
5802.20 1005
5802.92 1110
5803.64 1122
5804.36 1158
5805.08 1262
5805.80 1083
5806.51 1014
5807.23 929
5807.95 742
5808.67 715
5809.39 649
5810.11 669
5810.83 656
5811.55 592
5812.27 585
5812.99 709
5813.71 615
5814.43 613
5815.14 645
5815.86 671
5816.58 742
5817.30 698
5818.02 703
5818.74 643
5819.46 675
5820.18 632
5820.90 646
5821.62 566
5822.34 603
5823.06 566
5823.78 626
5824.50 611
5825.22 631
5825.94 575
5826.66 581
5827.38 620
5828.10 600
5828.82 522
5829.54 492
5830.26 564
5830.98 621
5831.71 547
5832.43 554
5833.15 574
5833.87 557
5834.59 623
5835.31 651
5836.03 596
5836.75 526
5837.47 476
5838.19 552
5838.91 522
5839.63 501
5840.36 547
5841.08 518
5841.80 509
5842.52 592
5843.24 527
5843.96 486
5844.68 538
5845.40 530
5846.13 532
5846.85 508
5847.57 537
5848.29 546
5849.01 614
5849.73 527
5850.45 490
5851.18 564
5851.90 575
5852.62 541
5853.34 547
5854.06 625
5854.79 647
5855.51 607
5856.23 573
5856.95 573
5857.67 544
5858.40 573
5859.12 485
5859.84 467
5860.56 484
5861.28 557
5862.01 541
5862.73 494
5863.45 462
5864.17 505
5864.90 570
5865.62 537
5866.34 479
5867.07 529
5867.79 564
5868.51 554
5869.23 544
5869.96 603
5870.68 600
5871.40 596
5872.13 613
5872.85 641
5873.57 621
5874.29 515
5875.02 564
5875.74 546
5876.46 528
5877.19 507
5877.91 497
5878.63 581
5879.36 552
5880.08 527
5880.81 545
5881.53 577
5882.25 624
5882.98 575
5883.70 552
5884.42 626
5885.15 557
5885.87 588
5886.60 628
5887.32 610
5888.04 565
5888.77 592
5889.49 623
5890.22 660
5890.94 589
5891.66 523
5892.39 539
5893.11 544
5893.84 527
5894.56 587
5895.29 568
5896.01 584
5896.73 576
5897.46 574
5898.18 633
5898.91 535
5899.63 598
5900.36 556
5901.08 582
5901.81 599
5902.53 504
5903.26 537
5903.98 584
5904.71 578
5905.43 522
5906.16 563
5906.88 550
5907.61 514
5908.33 562
5909.06 557
5909.78 577
5910.51 563
5911.23 584
5911.96 581
5912.69 595
5913.41 592
5914.14 628
5914.86 613
5915.59 551
5916.31 539
5917.04 580
5917.77 599
5918.49 622
5919.22 564
5919.94 573
5920.67 595
5921.39 643
5922.12 628
5922.85 624
5923.57 577
5924.30 615
5925.03 680
5925.75 611
5926.48 569
5927.20 684
5927.93 706
5928.66 699
5929.38 697
5930.11 665
5930.84 679
5931.56 708
5932.29 628
5933.02 652
5933.74 612
5934.47 635
5935.20 736
5935.93 794
5936.65 789
5937.38 827
5938.11 850
5938.83 730
5939.56 759
5940.29 817
5941.02 797
5941.74 724
5942.47 845
5943.20 772
5943.92 838
5944.65 952
5945.38 911
5946.11 888
5946.83 904
5947.56 990
5948.29 942
5949.02 930
5949.75 969
5950.47 993
5951.20 1056
5951.93 1163
5952.66 1220
5953.39 1199
5954.11 1305
5954.84 1309
5955.57 1305
5956.30 1419
5957.03 1228
5957.75 1163
5958.48 1210
5959.21 1190
5959.94 1326
5960.67 1180
5961.40 1253
5962.12 1178
5962.85 1312
5963.58 1357
5964.31 1326
5965.04 1363
5965.77 1684
5966.50 1814
5967.23 1978
5967.95 2255
5968.68 2140
5969.41 2055
5970.14 2089
5970.87 1959
5971.60 1977
5972.33 1878
5973.06 1587
5973.79 1516
5974.52 1514
5975.25 1514
5975.98 1449
5976.71 1323
5977.43 1400
5978.16 1502
5978.89 1514
5979.62 1614
5980.35 1621
5981.08 1587
5981.81 1680
5982.54 1681
5983.27 1705
5984.00 1616
5984.73 1742
5985.46 1797
5986.19 1806
5986.92 1697
5987.65 1664
5988.38 1818
5989.11 1652
5989.84 1614
5990.57 1611
5991.30 1581
5992.03 1683
5992.76 1621
5993.49 1617
5994.22 1580
5994.96 1646
5995.69 1710
5996.42 1757
5997.15 1823
5997.88 1774
5998.61 1724
5999.34 1914
6000.07 1910
6000.80 1881
6001.53 1955
6002.26 1883
6002.99 1914
6003.73 1834
6004.46 1802
6005.19 1907
6005.92 1903
6006.65 1847
6007.38 1806
6008.11 1848
6008.84 2150
6009.58 2452
6010.31 2820
6011.04 3181
6011.77 3822
6012.50 4324
6013.23 4989
6013.97 5555
6014.70 5889
6015.43 6379
6016.16 6548
6016.89 6193
6017.62 5798
6018.36 5192
6019.09 4634
6019.82 3987
6020.55 3675
6021.29 3085
6022.02 2467
6022.75 2279
6023.48 1979
6024.21 1706
6024.95 1645
6025.68 1602
6026.41 1486
6027.14 1465
6027.88 1472
6028.61 1423
6029.34 1397
6030.07 1359
6030.81 1340
6031.54 1413
6032.27 1446
6033.01 1430
6033.74 1464
6034.47 1458
6035.20 1276
6035.94 1165
6036.67 1240
6037.40 1351
6038.14 1324
6038.87 1405
6039.60 1335
6040.34 1374
6041.07 1389
6041.80 1282
6042.54 1367
6043.27 1442
6044.00 1387
6044.74 1457
6045.47 1361
6046.21 1439
6046.94 1553
6047.67 1604
6048.41 1615
6049.14 1672
6049.87 1851
6050.61 1947
6051.34 1999
6052.08 2264
6052.81 2425
6053.54 2427
6054.28 2677
6055.01 2679
6055.75 2526
6056.48 2328
6057.22 2146
6057.95 2000
6058.68 1927
6059.42 1676
6060.15 1648
6060.89 1554
6061.62 1444
6062.36 1461
6063.09 1389
6063.83 1356
6064.56 1332
6065.30 1369
6066.03 1326
6066.77 1341
6067.50 1424
6068.24 1451
6068.97 1393
6069.71 1334
6070.44 1322
6071.18 1260
6071.91 1276
6072.65 1189
6073.38 1312
6074.12 1323
6074.85 1192
6075.59 1218
6076.32 1204
6077.06 1223
6077.80 1144
6078.53 1140
6079.27 1141
6080.00 1152
6080.74 1164
6081.47 1086
6082.21 1082
6082.95 1131
6083.68 1005
6084.42 1037
6085.15 1095
6085.89 1034
6086.63 1061
6087.36 1019
6088.10 993
6088.83 1012
6089.57 1030
6090.31 1009
6091.04 1008
6091.78 1032
6092.52 1056
6093.25 1066
6093.99 1003
6094.73 1043
6095.46 980
6096.20 1038
6096.94 1006
6097.67 948
6098.41 961
6099.15 949
6099.88 923
6100.62 888
6101.36 864
6102.10 868
6102.83 926
6103.57 886
6104.31 907
6105.04 890
6105.78 916
6106.52 914
6107.26 915
6107.99 939
6108.73 876
6109.47 835
6110.21 921
6110.94 869
6111.68 863
6112.42 874
6113.16 882
6113.89 873
6114.63 889
6115.37 843
6116.11 883
6116.85 892
6117.58 922
6118.32 820
6119.06 833
6119.80 850
6120.54 920
6121.27 906
6122.01 952
6122.75 971
6123.49 971
6124.23 911
6124.97 928
6125.70 955
6126.44 925
6127.18 948
6127.92 982
6128.66 937
6129.40 953
6130.14 901
6130.88 868
6131.61 862
6132.35 910
6133.09 924
6133.83 960
6134.57 983
6135.31 992
6136.05 1031
6136.79 972
6137.53 925
6138.27 961
6139.01 983
6139.74 970
6140.48 987
6141.22 896
6141.96 954
6142.70 995
6143.44 1032
6144.18 983
6144.92 977
6145.66 919
6146.40 934
6147.14 992
6147.88 931
6148.62 900
6149.36 963
6150.10 1030
6150.84 1025
6151.58 1001
6152.32 846
6153.06 972
6153.80 1043
6154.54 984
6155.28 1066
6156.02 1062
6156.76 1074
6157.50 1005
6158.24 1053
6158.98 1102
6159.72 1139
6160.46 1093
6161.21 1165
6161.95 1097
6162.69 1117
6163.43 1138
6164.17 1161
6164.91 1244
6165.65 1283
6166.39 1400
6167.13 1450
6167.87 1544
6168.61 1578
6169.36 1572
6170.10 1492
6170.84 1509
6171.58 1541
6172.32 1540
6173.06 1577
6173.80 1422
6174.54 1390
6175.29 1409
6176.03 1367
6176.77 1365
6177.51 1463
6178.25 1423
6178.99 1402
6179.74 1458
6180.48 1371
6181.22 1375
6181.96 1383
6182.70 1375
6183.45 1399
6184.19 1425
6184.93 1469
6185.67 1487
6186.41 1537
6187.16 1474
6187.90 1613
6188.64 1563
6189.38 1539
6190.12 1605
6190.87 1577
6191.61 1711
6192.35 1689
6193.09 1774
6193.84 1901
6194.58 1880
6195.32 1768
6196.07 2005
6196.81 1900
6197.55 1947
6198.29 1968
6199.04 1913
6199.78 1949
6200.52 1991
6201.27 1997
6202.01 1944
6202.75 1894
6203.50 2057
6204.24 2209
6204.98 2537
6205.73 3052
6206.47 3767
6207.21 4821
6207.96 5897
6208.70 7356
6209.44 8521
6210.19 9365
6210.93 10241
6211.67 10563
6212.42 10241
6213.16 9463
6213.90 8442
6214.65 7303
6215.39 6145
6216.14 5088
6216.88 4135
6217.62 3275
6218.37 2870
6219.11 2302
6219.86 2132
6220.60 1957
6221.35 1859
6222.09 1812
6222.83 1800
6223.58 1818
6224.32 1677
6225.07 1781
6225.81 1824
6226.56 1727
6227.30 1672
6228.05 1721
6228.79 1563
6229.53 1330
6230.28 1288
6231.02 1277
6231.77 1242
6232.51 1267
6233.26 1281
6234.00 1297
6234.75 1217
6235.49 1267
6236.24 1260
6236.98 1240
6237.73 1379
6238.48 1585
6239.22 1718
6239.97 1841
6240.71 2045
6241.46 2040
6242.20 2142
6242.95 1965
6243.69 1862
6244.44 1791
6245.18 1662
6245.93 1622
6246.68 1581
6247.42 1568
6248.17 1537
6248.91 1607
6249.66 1523
6250.41 1580
6251.15 1553
6251.90 1561
6252.64 1494
6253.39 1390
6254.14 1398
6254.88 1384
6255.63 1371
6256.38 1326
6257.12 1243
6257.87 1278
6258.61 1290
6259.36 1331
6260.11 1263
6260.85 1176
6261.60 1239
6262.35 1227
6263.09 1192
6263.84 1234
6264.59 1199
6265.34 1206
6266.08 1183
6266.83 1110
6267.58 1147
6268.32 1165
6269.07 1128
6269.82 1266
6270.56 1263
6271.31 1269
6272.06 1188
6272.81 1173
6273.55 1216
6274.30 1230
6275.05 1230
6275.80 1254
6276.54 1144
6277.29 1155
6278.04 1142
6278.79 1199
6279.53 1208
6280.28 1234
6281.03 1227
6281.78 1248
6282.53 1205
6283.27 1175
6284.02 1191
6284.77 1063
6285.52 1022
6286.27 1038
6287.01 1087
6287.76 1063
6288.51 999
6289.26 1016
6290.01 996
6290.76 942
6291.50 885
6292.25 953
6293.00 922
6293.75 872
6294.50 858
6295.25 962
6296.00 948
6296.74 924
6297.49 946
6298.24 876
6298.99 802
6299.74 845
6300.49 809
6301.24 905
6301.99 823
6302.74 769
6303.49 835
6304.23 827
6304.98 899
6305.73 766
6306.48 849
6307.23 852
6307.98 866
6308.73 884
6309.48 863
6310.23 887
6310.98 1031
6311.73 871
6312.48 899
6313.23 977
6313.98 982
6314.73 961
6315.48 904
6316.23 953
6316.98 856
6317.73 933
6318.48 952
6319.23 950
6319.98 832
6320.73 875
6321.48 870
6322.23 835
6322.98 801
6323.73 829
6324.48 718
6325.23 740
6325.98 798
6326.73 757
6327.48 779
6328.23 730
6328.98 701
6329.73 742
6330.49 703
6331.24 700
6331.99 766
6332.74 744
6333.49 771
6334.24 710
6334.99 736
6335.74 751
6336.49 738
6337.24 724
6338.00 706
6338.75 672
6339.50 744
6340.25 762
6341.00 737
6341.75 760
6342.50 710
6343.25 717
6344.01 702
6344.76 755
6345.51 714
6346.26 747
6347.01 726
6347.77 756
6348.52 762
6349.27 758
6350.02 747
6350.77 822
6351.52 875
6352.28 880
6353.03 794
6353.78 874
6354.53 951
6355.29 922
6356.04 896
6356.79 893
6357.54 921
6358.29 860
6359.05 863
6359.80 828
6360.55 763
6361.30 782
6362.06 797
6362.81 806
6363.56 757
6364.32 765
6365.07 760
6365.82 788
6366.57 681
6367.33 765
6368.08 824
6368.83 781
6369.59 770
6370.34 722
6371.09 695
6371.85 749
6372.60 817
6373.35 770
6374.11 693
6374.86 722
6375.61 644
6376.37 693
6377.12 724
6377.87 751
6378.63 795
6379.38 690
6380.13 714
6380.89 733
6381.64 720
6382.40 715
6383.15 775
6383.90 774
6384.66 733
6385.41 732
6386.17 708
6386.92 740
6387.67 670
6388.43 690
6389.18 610
6389.94 680
6390.69 716
6391.45 640
6392.20 622
6392.95 696
6393.71 674
6394.46 686
6395.22 695
6395.97 679
6396.73 682
6397.48 628
6398.24 679
6398.99 654
6399.75 711
6400.50 636
6401.26 682
6402.01 692
6402.77 616
6403.52 599
6404.28 626
6405.03 669
6405.79 698
6406.54 587
6407.30 686
6408.05 739
6408.81 757
6409.56 828
6410.32 818
6411.08 814
6411.83 734
6412.59 852
6413.34 829
6414.10 757
6414.85 732
6415.61 782
6416.37 793
6417.12 737
6417.88 749
6418.63 738
6419.39 715
6420.15 731
6420.90 706
6421.66 709
6422.41 669
6423.17 702
6423.93 740
6424.68 717
6425.44 711
6426.20 623
6426.95 691
6427.71 622
6428.47 709
6429.22 641
6429.98 706
6430.73 656
6431.49 707
6432.25 642
6433.01 704
6433.76 700
6434.52 630
6435.28 631
6436.03 609
6436.79 655
6437.55 656
6438.30 675
6439.06 634
6439.82 641
6440.58 645
6441.33 656
6442.09 658
6442.85 638
6443.61 669
6444.36 739
6445.12 729
6445.88 686
6446.64 699
6447.39 675
6448.15 639
6448.91 664
6449.67 678
6450.42 636
6451.18 660
6451.94 787
6452.70 806
6453.46 743
6454.21 689
6454.97 668
6455.73 711
6456.49 747
6457.25 672
6458.01 755
6458.76 741
6459.52 776
6460.28 717
6461.04 682
6461.80 667
6462.56 709
6463.32 728
6464.07 768
6464.83 785
6465.59 831
6466.35 739
6467.11 736
6467.87 742
6468.63 734
6469.39 897
6470.15 849
6470.90 835
6471.66 811
6472.42 799
6473.18 804
6473.94 826
6474.70 800
6475.46 824
6476.22 844
6476.98 779
6477.74 854
6478.50 839
6479.26 864
6480.02 920
6480.78 875
6481.54 857
6482.30 892
6483.06 893
6483.82 970
6484.58 1042
6485.34 1043
6486.10 1036
6486.86 1098
6487.62 1125
6488.38 1103
6489.14 1062
6489.90 1107
6490.66 1143
6491.42 1159
6492.18 1152
6492.94 1154
6493.70 1226
6494.46 1256
6495.22 1289
6495.98 1391
6496.74 1466
6497.50 1519
6498.26 1451
6499.02 1549
6499.78 1497
6500.54 1342
6501.30 1374
6502.06 1426
6502.83 1344
6503.59 1341
6504.35 1380
6505.11 1397
6505.87 1415
6506.63 1390
6507.39 1390
6508.15 1538
6508.91 1511
6509.68 1567
6510.44 1607
6511.20 1645
6511.96 1652
6512.72 1691
6513.48 1588
6514.25 1647
6515.01 1667
6515.77 1571
6516.53 1644
6517.29 1707
6518.05 1719
6518.82 1726
6519.58 1826
6520.34 1880
6521.10 1950
6521.86 1978
6522.63 2026
6523.39 2173
6524.15 2235
6524.91 2326
6525.67 2551
6526.44 2830
6527.20 3197
6527.96 3522
6528.72 3623
6529.49 3784
6530.25 3839
6531.01 3882
6531.77 3880
6532.54 3896
6533.30 4227
6534.06 4560
6534.83 4885
6535.59 5713
6536.35 6485
6537.11 7436
6537.88 8037
6538.64 8205
6539.40 8198
6540.17 7690
6540.93 6766
6541.69 5943
6542.46 4864
6543.22 3972
6543.98 3358
6544.75 2869
6545.51 2345
6546.27 1962
6547.04 1849
6547.80 1658
6548.56 1581
6549.33 1514
6550.09 1477
6550.86 1440
6551.62 1544
6552.38 1418
6553.15 1380
6553.91 1412
6554.67 1453
6555.44 1357
6556.20 1376
6556.97 1283
6557.73 1265
6558.50 1284
6559.26 1188
6560.02 1229
6560.79 1357
6561.55 1353
6562.32 1484
6563.08 1421
6563.85 1484
6564.61 1491
6565.37 1539
6566.14 1610
6566.90 1628
6567.67 1605
6568.43 1607
6569.20 1603
6569.96 1674
6570.73 1542
6571.49 1512
6572.26 1457
6573.02 1594
6573.79 1629
6574.55 1679
6575.32 1688
6576.08 1791
6576.85 1954
6577.61 1919
6578.38 1857
6579.15 1824
6579.91 1791
6580.68 1745
6581.44 1729
6582.21 1678
6582.97 1640
6583.74 1635
6584.50 1623
6585.27 1601
6586.04 1584
6586.80 1613
6587.57 1606
6588.33 1610
6589.10 1522
6589.87 1677
6590.63 1811
6591.40 1872
6592.16 1897
6592.93 2082
6593.70 2350
6594.46 2408
6595.23 2659
6596.00 2696
6596.76 2801
6597.53 2819
6598.30 2824
6599.06 2530
6599.83 2410
6600.59 2285
6601.36 2141
6602.13 1900
6602.90 1771
6603.66 1616
6604.43 1506
6605.20 1547
6605.96 1570
6606.73 1610
6607.50 1611
6608.26 1676
6609.03 1807
6609.80 1768
6610.57 1788
6611.33 1869
6612.10 1785
6612.87 1771
6613.64 1798
6614.40 1632
6615.17 1528
6615.94 1415
6616.71 1398
6617.47 1327
6618.24 1196
6619.01 1261
6619.78 1218
6620.54 1283
6621.31 1228
6622.08 1170
6622.85 1174
6623.62 1154
6624.38 1179
6625.15 1202
6625.92 1203
6626.69 1215
6627.46 1181
6628.22 1144
6628.99 1140
6629.76 1160
6630.53 1222
6631.30 1180
6632.07 1254
6632.83 1376
6633.60 1585
6634.37 1740
6635.14 1701
6635.91 1708
6636.68 1708
6637.45 1785
6638.22 1673
6638.98 1674
6639.75 1558
6640.52 1394
6641.29 1408
6642.06 1386
6642.83 1306
6643.60 1245
6644.37 1150
6645.14 1128
6645.91 1124
6646.68 1090
6647.45 1139
6648.22 1047
6648.98 1069
6649.75 1125
6650.52 1131
6651.29 1139
6652.06 1256
6652.83 1286
6653.60 1217
6654.37 1264
6655.14 1245
6655.91 1121
6656.68 1189
6657.45 1265
6658.22 1245
6658.99 1176
6659.76 1126
6660.53 1197
6661.30 1132
6662.07 1050
6662.84 1091
6663.61 1072
6664.38 1055
6665.15 1126
6665.92 1026
6666.69 1020
6667.47 1002
6668.24 1056
6669.01 1080
6669.78 1052
6670.55 1115
6671.32 1051
6672.09 1112
6672.86 1192
6673.63 1148
6674.40 1130
6675.17 1128
6675.94 1152
6676.72 1146
6677.49 1150
6678.26 1170
6679.03 1117
6679.80 1229
6680.57 1196
6681.34 1185
6682.11 1160
6682.89 1238
6683.66 1417
6684.43 1501
6685.20 1420
6685.97 1565
6686.74 1683
6687.51 1592
6688.29 1498
6689.06 1491
6689.83 1395
6690.60 1288
6691.37 1230
6692.15 1207
6692.92 1110
6693.69 1095
6694.46 1120
6695.23 1024
6696.01 1058
6696.78 1029
6697.55 1074
6698.32 1093
6699.10 989
6699.87 1058
6700.64 1005
6701.41 1077
6702.19 1077
6702.96 1012
6703.73 1022
6704.50 1110
6705.28 1092
6706.05 1041
6706.82 1018
6707.59 1060
6708.37 1060
6709.14 975
6709.91 999
6710.69 975
6711.46 974
6712.23 942
6713.01 896
6713.78 876
6714.55 982
6715.33 900
6716.10 866
6716.87 948
6717.65 911
6718.42 913
6719.19 822
6719.97 932
6720.74 908
6721.51 852
6722.29 787
6723.06 894
6723.84 957
6724.61 943
6725.38 907
6726.16 879
6726.93 889
6727.70 902
6728.48 996
6729.25 927
6730.03 966
6730.80 1012
6731.58 992
6732.35 901
6733.12 984
6733.90 1044
6734.67 1022
6735.45 991
6736.22 965
6737.00 1011
6737.77 1065
6738.55 1045
6739.32 1017
6740.10 882
6740.87 847
6741.65 929
6742.42 1012
6743.19 916
6743.97 907
6744.74 1042
6745.52 1025
6746.29 1054
6747.07 1093
6747.85 1116
6748.62 1093
6749.40 1322
6750.17 1338
6750.95 1300
6751.72 1471
6752.50 1681
6753.27 1729
6754.05 1847
6754.82 1783
6755.60 1630
6756.38 1647
6757.15 1547
6757.93 1398
6758.70 1212
6759.48 1246
6760.25 1079
6761.03 1126
6761.81 1063
6762.58 974
6763.36 991
6764.13 955
6764.91 1031
6765.69 1048
6766.46 1049
6767.24 1048
6768.02 1063
6768.79 976
6769.57 1001
6770.35 1014
6771.12 1032
6771.90 997
6772.67 952
6773.45 968
6774.23 909
6775.00 1034
6775.78 963
6776.56 926
6777.34 1014
6778.11 1014
6778.89 1020
6779.67 944
6780.44 887
6781.22 967
6782.00 989
6782.77 1021
6783.55 975
6784.33 944
6785.11 960
6785.88 879
6786.66 867
6787.44 823
6788.22 812
6788.99 806
6789.77 842
6790.55 854
6791.33 805
6792.10 760
6792.88 814
6793.66 767
6794.44 735
6795.22 761
6795.99 799
6796.77 796
6797.55 772
6798.33 744
6799.11 751
6799.88 747
6800.66 825
6801.44 844
6802.22 862
6803.00 886
6803.78 871
6804.55 879
6805.33 876
6806.11 917
6806.89 893
6807.67 915
6808.45 935
6809.23 930
6810.00 800
6810.78 773
6811.56 825
6812.34 853
6813.12 878
6813.90 893
6814.68 867
6815.46 853
6816.24 830
6817.02 849
6817.79 908
6818.57 783
6819.35 920
6820.13 922
6820.91 935
6821.69 919
6822.47 796
6823.25 736
6824.03 801
6824.81 828
6825.59 836
6826.37 816
6827.15 780
6827.93 867
6828.71 870
6829.49 707
6830.27 807
6831.05 840
6831.83 764
6832.61 728
6833.39 773
6834.17 760
6834.95 790
6835.73 797
6836.51 774
6837.29 810
6838.07 805
6838.85 732
6839.63 694
6840.41 793
6841.19 750
6841.97 819
6842.75 746
6843.53 802
6844.31 791
6845.09 769
6845.88 858
6846.66 824
6847.44 896
6848.22 942
6849.00 1027
6849.78 1145
6850.56 1264
6851.34 1445
6852.12 1529
6852.91 1532
6853.69 1515
6854.47 1672
6855.25 1581
6856.03 1351
6856.81 1287
6857.59 1181
6858.37 1112
6859.16 986
6859.94 859
6860.72 934
6861.50 901
6862.28 921
6863.06 889
6863.85 896
6864.63 876
6865.41 866
6866.19 858
6866.97 953
6867.76 1009
6868.54 970
6869.32 957
6870.10 986
6870.89 928
6871.67 921
6872.45 930
6873.23 928
6874.01 936
6874.80 987
6875.58 1024
6876.36 920
6877.14 955
6877.93 899
6878.71 1029
6879.49 1097
6880.28 1003
6881.06 1075
6881.84 1140
6882.62 1273
6883.41 1093
6884.19 1153
6884.97 1193
6885.76 1350
6886.54 1532
6887.32 1656
6888.11 2083
6888.89 2267
6889.67 2272
6890.46 2491
6891.24 2384
6892.02 2095
6892.81 1933
6893.59 1754
6894.37 1553
6895.16 1400
6895.94 1236
6896.72 1113
6897.51 1167
6898.29 1172
6899.08 1102
6899.86 1042
6900.64 1190
6901.43 1185
6902.21 1125
6903.00 1127
6903.78 1141
6904.56 1210
6905.35 1184
6906.13 1121
6906.92 1090
6907.70 1102
6908.49 1136
6909.27 1141
6910.05 1198
6910.84 1089
6911.62 1018
6912.41 1087
6913.19 1008
6913.98 973
6914.76 1031
6915.55 1061
6916.33 1000
6917.12 1041
6917.90 1082
6918.69 1042
6919.47 1044
6920.26 958
6921.04 980
6921.83 973
6922.61 952
6923.40 1024
6924.18 1025
6924.97 1028
6925.75 1066
6926.54 1010
6927.32 976
6928.11 1039
6928.89 1037
6929.68 1081
6930.47 1031
6931.25 1054
6932.04 1066
6932.82 1040
6933.61 1028
6934.39 1157
6935.18 1182
6935.97 1135
6936.75 1120
6937.54 1118
6938.32 1078
6939.11 1162
6939.90 1135
6940.68 1120
6941.47 1242
6942.26 1236
6943.04 1240
6943.83 1326
6944.61 1356
6945.40 1435
6946.19 1539
6946.97 1550
6947.76 1674
6948.55 1591
6949.33 1575
6950.12 1688
6950.91 1608
6951.69 1594
6952.48 1502
6953.27 1486
6954.06 1439
6954.84 1363
6955.63 1402
6956.42 1287
6957.20 1197
6957.99 1258
6958.78 1241
6959.57 1296
6960.35 1346
6961.14 1306
6961.93 1242
6962.72 1333
6963.50 1416
6964.29 1409
6965.08 1394
6965.87 1439
6966.65 1359
6967.44 1516
6968.23 1604
6969.02 1585
6969.80 1580
6970.59 1733
6971.38 1963
6972.17 1839
6972.96 1789
6973.74 1812
6974.53 1814
6975.32 1778
6976.11 1867
6976.90 1866
6977.69 1846
6978.47 1832
6979.26 1881
6980.05 2056
6980.84 2096
6981.63 2405
6982.42 2801
6983.20 3323
6983.99 4223
6984.78 5126
6985.57 6300
6986.36 7113
6987.15 7923
6987.94 8447
6988.73 8446
6989.52 7842
6990.30 6972
6991.09 5963
6991.88 5100
6992.67 4091
6993.46 3235
6994.25 2910
6995.04 2433
6995.83 1942
6996.62 1778
6997.41 1724
6998.20 1577
6998.99 1474
6999.78 1427
7000.57 1489
7001.36 1455
7002.15 1377
7002.94 1413
7003.72 1389
7004.51 1328
7005.30 1302
7006.09 1258
7006.88 1185
7007.67 1080
7008.46 1121
7009.25 1066
7010.04 1026
7010.83 1021
7011.63 1106
7012.42 1064
7013.21 1179
7014.00 1168
7014.79 1192
7015.58 1273
7016.37 1245
7017.16 1222
7017.95 1174
7018.74 1191
7019.53 1162
7020.32 1095
7021.11 1160
7021.90 1253
7022.69 1273
7023.48 1300
7024.27 1371
7025.07 1380
7025.86 1459
7026.65 1525
7027.44 1406
7028.23 1361
7029.02 1324
7029.81 1249
7030.60 1185
7031.40 1126
7032.19 1137
7032.98 1126
7033.77 1158
7034.56 1123
7035.35 1088
7036.14 1006
7036.94 1074
7037.73 1087
7038.52 1205
7039.31 1174
7040.10 1105
7040.89 1215
7041.69 1227
7042.48 1272
7043.27 1420
7044.06 1383
7044.86 1387
7045.65 1429
7046.44 1484
7047.23 1515
7048.02 1552
7048.82 1647
7049.61 1848
7050.40 2102
7051.19 2366
7051.99 2393
7052.78 2315
7053.57 2230
7054.36 1923
7055.16 1739
7055.95 1603
7056.74 1502
7057.53 1464
7058.33 1350
7059.12 1337
7059.91 1207
7060.71 1293
7061.50 1302
7062.29 1207
7063.09 1245
7063.88 1208
7064.67 1279
7065.47 1341
7066.26 1275
7067.05 1212
7067.85 1145
7068.64 1201
7069.43 1233
7070.23 1051
7071.02 1093
7071.81 1130
7072.61 1059
7073.40 1049
7074.19 1088
7074.99 1016
7075.78 919
7076.58 926
7077.37 863
7078.16 979
7078.96 977
7079.75 937
7080.55 955
7081.34 951
7082.13 1013
7082.93 940
7083.72 983
7084.52 979
7085.31 954
7086.11 1056
7086.90 1013
7087.70 857
7088.49 830
7089.28 903
7090.08 876
7090.87 936
7091.67 893
7092.46 981
7093.26 884
7094.05 852
7094.85 881
7095.64 848
7096.44 812
7097.23 901
7098.03 882
7098.82 833
7099.62 831
7100.41 826
7101.21 846
7102.00 792
7102.80 802
7103.59 774
7104.39 777
7105.19 765
7105.98 712
7106.78 763
7107.57 757
7108.37 749
7109.16 757
7109.96 793
7110.76 658
7111.55 719
7112.35 750
7113.14 765
7113.94 690
7114.74 760
7115.53 747
7116.33 789
7117.12 825
7117.92 780
7118.72 776
7119.51 739
7120.31 766
7121.11 671
7121.90 764
7122.70 734
7123.49 760
7124.29 765
7125.09 760
7125.88 736
7126.68 742
7127.48 731
7128.27 714
7129.07 688
7129.87 715
7130.67 755
7131.46 814
7132.26 742
7133.06 784
7133.85 804
7134.65 775
7135.45 750
7136.24 649
7137.04 714
7137.84 704
7138.64 678
7139.43 680
7140.23 813
7141.03 719
7141.83 686
7142.62 640
7143.42 673
7144.22 648
7145.02 684
7145.82 726
7146.61 706
7147.41 692
7148.21 611
7149.01 656
7149.80 640
7150.60 646
7151.40 638
7152.20 641
7153.00 604
7153.80 575
7154.59 576
7155.39 607
7156.19 634
7156.99 668
7157.79 684
7158.59 649
7159.38 640
7160.18 609
7160.98 701
7161.78 624
7162.58 649
7163.38 612
7164.18 607
7164.98 557
7165.77 566
7166.57 577
7167.37 592
7168.17 622
7168.97 606
7169.77 612
7170.57 562
7171.37 564
7172.17 595
7172.97 609
7173.77 569
7174.56 609
7175.36 571
7176.16 645
7176.96 577
7177.76 535
7178.56 586
7179.36 585
7180.16 559
7180.96 541
7181.76 539
7182.56 522
7183.36 596
7184.16 635
7184.96 608
7185.76 542
7186.56 567
7187.36 617
7188.16 594
7188.96 562
7189.76 585
7190.56 586
7191.36 539
7192.16 545
7192.96 593
7193.76 585
7194.56 599
7195.36 571
7196.17 528
7196.97 533
7197.77 517
7198.57 597
7199.37 614
7200.17 557
7200.97 600
7201.77 545
7202.57 517
7203.37 550
7204.17 497
7204.97 543
7205.78 557
7206.58 528
7207.38 585
7208.18 511
7208.98 569
7209.78 558
7210.58 578
7211.38 584
7212.19 526
7212.99 573
7213.79 613
7214.59 584
7215.39 529
7216.19 518
7217.00 559
7217.80 609
7218.60 572
7219.40 595
7220.20 607
7221.01 516
7221.81 576
7222.61 586
7223.41 618
7224.21 654
7225.02 569
7225.82 549
7226.62 578
7227.42 593
7228.23 603
7229.03 590
7229.83 563
7230.63 628
7231.44 588
7232.24 540
7233.04 614
7233.84 563
7234.65 543
7235.45 557
7236.25 594
7237.05 602
7237.86 563
7238.66 563
7239.46 574
7240.27 552
7241.07 589
7241.87 597
7242.68 604
7243.48 618
7244.28 577
7245.09 605
7245.89 577
7246.69 534
7247.50 542
7248.30 603
7249.10 556
7249.91 603
7250.71 585
7251.51 523
7252.32 532
7253.12 589
7253.92 537
7254.73 555
7255.53 513
7256.34 558
7257.14 577
7257.94 542
7258.75 630
7259.55 633
7260.36 686
7261.16 644
7261.97 654
7262.77 743
7263.57 776
7264.38 755
7265.18 720
7265.99 661
7266.79 656
7267.60 639
7268.40 684
7269.21 617
7270.01 650
7270.82 559
7271.62 599
7272.42 675
7273.23 682
7274.03 634
7274.84 625
7275.64 596
7276.45 662
7277.25 642
7278.06 637
7278.86 665
7279.67 694
7280.48 765
7281.28 695
7282.09 766
7282.89 828
7283.70 947
7284.50 1058
7285.31 1047
7286.11 1154
7286.92 1138
7287.72 1076
7288.53 1047
7289.34 1012
7290.14 911
7290.95 858
7291.75 856
7292.56 772
7293.37 742
7294.17 637
7294.98 668
7295.78 709
7296.59 707
7297.40 704
7298.20 671
7299.01 701
7299.82 725
7300.62 679
7301.43 710
7302.23 731
7303.04 753
7303.85 786
7304.65 706
7305.46 704
7306.27 683
7307.07 696
7307.88 746
7308.69 737
7309.50 717
7310.30 800
7311.11 829
7311.92 815
7312.72 870
7313.53 921
7314.34 874
7315.14 906
7315.95 919
7316.76 1058
7317.57 1207
7318.37 1375
7319.18 1401
7319.99 1601
7320.80 1559
7321.60 1543
7322.41 1450
7323.22 1376
7324.03 1162
7324.83 968
7325.64 1094
7326.45 1002
7327.26 950
7328.07 845
7328.87 857
7329.68 810
7330.49 806
7331.30 821
7332.11 822
7332.91 773
7333.72 759
7334.53 786
7335.34 753
7336.15 760
7336.96 760
7337.76 872
7338.57 811
7339.38 795
7340.19 688
7341.00 766
7341.81 752
7342.62 714
7343.42 714
7344.23 674
7345.04 654
7345.85 621
7346.66 573
7347.47 615
7348.28 645
7349.09 681
7349.90 639
7350.71 606
7351.51 597
7352.32 595
7353.13 643
7353.94 643
7354.75 560
7355.56 656
7356.37 644
7357.18 629
7357.99 635
7358.80 588
7359.61 623
7360.42 593
7361.23 683
7362.04 623
7362.85 546
7363.66 573
7364.47 586
7365.28 570
7366.09 663
7366.90 673
7367.71 595
7368.52 538
7369.33 553
7370.14 592
7370.95 575
7371.76 628
7372.57 627
7373.38 589
7374.19 574
7375.00 567
7375.81 581
7376.62 584
7377.43 596
7378.24 538
7379.05 565
7379.87 624
7380.68 643
7381.49 580
7382.30 548
7383.11 574
7383.92 600
7384.73 631
7385.54 575
7386.35 571
7387.16 571
7387.98 579
7388.79 589
7389.60 602
7390.41 550
7391.22 591
7392.03 627
7392.84 541
7393.66 574
7394.47 538
7395.28 497
7396.09 550
7396.90 552
7397.71 503
7398.53 542
7399.34 530
7400.15 512
7400.96 553
7401.77 592
7402.58 528
7403.40 587
7404.21 578
7405.02 625
7405.83 582
7406.65 535
7407.46 555
7408.27 556
7409.08 505
7409.89 495
7410.71 550
7411.52 544
7412.33 524
7413.15 513
7413.96 524
7414.77 490
7415.58 505
7416.40 496
7417.21 494
7418.02 470
7418.83 485
7419.65 440
7420.46 506
7421.27 495
7422.09 526
7422.90 498
7423.71 471
7424.53 451
7425.34 457
7426.15 488
7426.97 571
7427.78 529
7428.59 532
7429.41 566
7430.22 642
7431.03 629
7431.85 635
7432.66 668
7433.47 629
7434.29 616
7435.10 646
7435.92 652
7436.73 583
7437.54 561
7438.36 618
7439.17 609
7439.99 549
7440.80 587
7441.61 601
7442.43 592
7443.24 596
7444.06 598
7444.87 580
7445.69 542
7446.50 545
7447.31 539
7448.13 553
7448.94 583
7449.76 551
7450.57 509
7451.39 457
7452.20 532
7453.02 486
7453.83 462
7454.65 486
7455.46 513
7456.28 526
7457.09 597
7457.91 549
7458.72 526
7459.54 544
7460.35 550
7461.17 558
7461.98 599
7462.80 606
7463.61 594
7464.43 609
7465.24 582
7466.06 625
7466.88 658
7467.69 525
7468.51 532
7469.32 626
7470.14 588
7470.95 543
7471.77 515
7472.59 607
7473.40 582
7474.22 598
7475.03 605
7475.85 568
7476.67 548
7477.48 574
7478.30 539
7479.11 560
7479.93 548
7480.75 549
7481.56 539
7482.38 513
7483.20 518
7484.01 553
7484.83 537
7485.65 536
7486.46 510
7487.28 527
7488.10 538
7488.91 559
7489.73 514
7490.55 525
7491.36 566
7492.18 516
7493.00 549
7493.81 494
7494.63 507
7495.45 498
7496.26 519
7497.08 501
7497.90 470
7498.72 516
7499.53 535
7500.35 509
7501.17 475
7501.99 486
7502.80 468
7503.62 494
7504.44 514
7505.26 510
7506.07 484
7506.89 486
7507.71 495
7508.53 468
7509.35 488
7510.16 425
7510.98 456
7511.80 489
7512.62 490
7513.44 504
7514.25 484
7515.07 457
7515.89 479
7516.71 502
7517.53 497
7518.35 503
7519.16 511
7519.98 518
7520.80 565
7521.62 513
7522.44 483
7523.26 502
7524.07 545
7524.89 480
7525.71 534
7526.53 544
7527.35 534
7528.17 501
7528.99 507
7529.81 500
7530.63 526
7531.44 519
7532.26 492
7533.08 496
7533.90 524
7534.72 473
7535.54 439
7536.36 436
7537.18 540
7538.00 495
7538.82 480
7539.64 506
7540.46 453
7541.28 413
7542.10 511
7542.92 507
7543.74 506
7544.56 446
7545.38 504
7546.20 524
7547.02 521
7547.84 432
7548.66 456
7549.48 439
7550.30 501
7551.12 511
7551.94 523
7552.76 520
7553.58 450
7554.40 556
7555.22 528
7556.04 523
7556.86 497
7557.68 516
7558.50 507
7559.32 597
7560.14 525
7560.96 559
7561.78 543
7562.60 574
7563.42 494
7564.24 483
7565.07 509
7565.89 542
7566.71 570
7567.53 516
7568.35 490
7569.17 545
7569.99 576
7570.81 556
7571.63 523
7572.46 534
7573.28 595
7574.10 539
7574.92 550
7575.74 546
7576.56 538
7577.38 518
7578.21 541
7579.03 591
7579.85 521
7580.67 594
7581.49 542
7582.31 608
7583.14 579
7583.96 533
7584.78 541
7585.60 546
7586.42 560
7587.25 615
7588.07 637
7588.89 659
7589.71 651
7590.54 636
7591.36 650
7592.18 658
7593.00 667
7593.83 659
7594.65 685
7595.47 656
7596.29 673
7597.12 668
7597.94 613
7598.76 634
7599.58 688
7600.41 691
7601.23 788
7602.05 746
7602.88 774
7603.70 791
7604.52 818
7605.34 832
7606.17 934
7606.99 927
7607.81 861
7608.64 910
7609.46 926
7610.28 852
7611.11 790
7611.93 771
7612.75 791
7613.58 802
7614.40 812
7615.23 786
7616.05 888
7616.87 896
7617.70 994
7618.52 1042
7619.34 1043
7620.17 1107
7620.99 1039
7621.82 936
7622.64 852
7623.46 862
7624.29 903
7625.11 863
7625.94 850
7626.76 800
7627.59 850
7628.41 921
7629.23 913
7630.06 1041
7630.88 1087
7631.71 1105
7632.53 1150
7633.36 1227
7634.18 1290
7635.01 1274
7635.83 1210
7636.66 1153
7637.48 1022
7638.31 916
7639.13 844
7639.95 827
7640.78 817
7641.61 746
7642.43 697
7643.26 638
7644.08 581
7644.91 616
7645.73 627
7646.56 637
7647.38 682
7648.21 618
7649.03 651
7649.86 637
7650.68 626
7651.51 571
7652.33 588
7653.16 574
7653.99 599
7654.81 642
7655.64 624
7656.46 555
7657.29 622
7658.12 577
7658.94 581
7659.77 579
7660.59 588
7661.42 664
7662.25 582
7663.07 611
7663.90 517
7664.72 528
7665.55 555
7666.38 516
7667.20 589
7668.03 567
7668.86 547
7669.68 562
7670.51 529
7671.34 572
7672.16 567
7672.99 614
7673.82 588
7674.64 555
7675.47 550
7676.30 545
7677.12 524
7677.95 553
7678.78 610
7679.61 564
7680.43 516
7681.26 533
7682.09 517
7682.92 506
7683.74 549
7684.57 582
7685.40 592
7686.22 591
7687.05 574
7687.88 598
7688.71 571
7689.54 598
7690.36 534
7691.19 504
7692.02 522
7692.85 593
7693.67 590
7694.50 496
7695.33 567
7696.16 570
7696.99 651
7697.81 636
7698.64 636
7699.47 660
7700.30 723
7701.13 634
7701.96 711
7702.78 645
7703.61 658
7704.44 576
7705.27 589
7706.10 564
7706.93 611
7707.75 560
7708.58 535
7709.41 492
7710.24 530
7711.07 508
7711.90 464
7712.73 507
7713.56 546
7714.39 514
7715.21 537
7716.04 522
7716.87 545
7717.70 526
7718.53 489
7719.36 471
7720.19 506
7721.02 517
7721.85 515
7722.68 495
7723.51 493
7724.34 471
7725.17 519
7726.00 512
7726.83 501
7727.66 474
7728.49 498
7729.31 474
7730.14 526
7730.97 472
7731.80 460
7732.63 491
7733.46 493
7734.29 509
7735.12 500
7735.95 446
7736.78 467
7737.62 472
7738.45 442
7739.28 467
7740.11 453
7740.94 513
7741.77 480
7742.60 442
7743.43 387
7744.26 481
7745.09 490
7745.92 483
7746.75 499
7747.58 504
7748.41 533
7749.24 496
7750.07 527
7750.91 492
7751.74 480
7752.57 457
7753.40 475
7754.23 500
7755.06 483
7755.89 488
7756.72 502
7757.55 532
7758.39 480
7759.22 448
7760.05 462
7760.88 436
7761.71 429
7762.54 446
7763.37 407
7764.21 480
7765.04 457
7765.87 460
7766.70 483
7767.53 527
7768.37 441
7769.20 468
7770.03 463
7770.86 531
7771.69 463
7772.53 488
7773.36 434
7774.19 471
7775.02 499
7775.85 451
7776.69 494
7777.52 457
7778.35 455
7779.18 470
7780.02 452
7780.85 470
7781.68 450
7782.51 449
7783.35 483
7784.18 403
7785.01 407
7785.85 482
7786.68 457
7787.51 440
7788.34 498
7789.18 479
7790.01 464
7790.84 456
7791.68 422
7792.51 478
7793.34 475
7794.18 523
7795.01 436
7795.84 466
7796.68 507
7797.51 510
7798.34 501
7799.18 534
7800.01 495
7800.84 514
7801.68 539
7802.51 484
7803.35 488
7804.18 517
7805.01 558
7805.85 508
7806.68 525
7807.51 553
7808.35 531
7809.18 546
7810.02 471
7810.85 520
7811.69 568
7812.52 581
7813.35 574
7814.19 605
7815.02 668
7815.86 696
7816.69 696
7817.53 727
7818.36 707
7819.20 765
7820.03 679
7820.86 661
7821.70 637
7822.53 645
7823.37 617
7824.20 627
7825.04 652
7825.87 607
7826.71 699
7827.54 703
7828.38 778
7829.21 716
7830.05 721
7830.88 697
7831.72 709
7832.56 688
7833.39 694
7834.23 708
7835.06 711
7835.90 630
7836.73 681
7837.57 686
7838.40 618
7839.24 655
7840.08 655
7840.91 656
7841.75 612
7842.58 602
7843.42 628
7844.25 653
7845.09 558
7845.93 592
7846.76 601
7847.60 606
7848.44 585
7849.27 608
7850.11 636
7850.94 651
7851.78 691
7852.62 661
7853.45 650
7854.29 642
7855.13 737
7855.96 695
7856.80 699
7857.64 761
7858.47 813
7859.31 902
7860.15 972
7860.98 963
7861.82 924
7862.66 912
7863.49 836
7864.33 753
7865.17 783
7866.01 722
7866.84 721
7867.68 768
7868.52 697
7869.35 687
7870.19 637
7871.03 690
7871.87 683
7872.70 699
7873.54 749
7874.38 784
7875.22 735
7876.05 770
7876.89 842
7877.73 889
7878.57 946
7879.41 953
7880.24 949
7881.08 902
7881.92 851
7882.76 817
7883.60 788
7884.43 687
7885.27 695
7886.11 697
7886.95 715
7887.79 657
7888.62 634
7889.46 625
7890.30 714
7891.14 711
7891.98 694
7892.82 693
7893.66 725
7894.49 689
7895.33 698
7896.17 706
7897.01 640
7897.85 634
7898.69 619
7899.53 618
7900.37 582
7901.20 597
7902.04 586
7902.88 560
7903.72 588
7904.56 553
7905.40 592
7906.24 526
7907.08 547
7907.92 543
7908.76 545
7909.60 565
7910.44 573
7911.28 533
7912.12 569
7912.96 526
7913.80 555
7914.63 555
7915.47 519
7916.31 520
7917.15 611
7917.99 611
7918.83 677
7919.67 605
7920.51 597
7921.35 712
7922.19 688
7923.03 714
7923.87 644
7924.71 600
7925.56 620
7926.40 545
7927.24 590
7928.08 590
7928.92 576
7929.76 528
7930.60 581
7931.44 541
7932.28 506
7933.12 559
7933.96 599
7934.80 550
7935.64 546
7936.48 590
7937.32 612
7938.16 550
7939.01 520
7939.85 499
7940.69 535
7941.53 541
7942.37 483
7943.21 518
7944.05 559
7944.89 488
7945.74 520
7946.58 577
7947.42 568
7948.26 567
7949.10 580
7949.94 521
7950.78 593
7951.63 586
7952.47 566
7953.31 614
7954.15 637
7954.99 680
7955.84 717
7956.68 694
7957.52 624
7958.36 690
7959.20 755
7960.05 613
7960.89 661
7961.73 679
7962.57 687
7963.41 651
7964.26 663
7965.10 769
7965.94 826
7966.78 795
7967.63 811
7968.47 879
7969.31 960
7970.15 886
7971.00 856
7971.84 827
7972.68 728
7973.53 656
7974.37 667
7975.21 616
7976.05 584
7976.90 621
7977.74 607
7978.58 579
7979.43 598
7980.27 608
7981.11 522
7981.96 474
7982.80 529
7983.64 552
7984.49 595
7985.33 533
7986.17 564
7987.02 572
7987.86 579
7988.70 527
7989.55 475
7990.39 478
7991.24 511
7992.08 522
7992.92 494
7993.77 450
7994.61 481
7995.46 457
7996.30 481
7997.14 474
7997.99 411
7998.83 447
7999.68 477
8000.52 443
8001.36 480
8002.21 427
8003.05 444
8003.90 504
8004.74 487
8005.59 464
8006.43 434
8007.28 467
8008.12 436
8008.97 452
8009.81 445
8010.65 389
8011.50 418
8012.34 468
8013.19 458
8014.03 469
8014.88 478
8015.72 447
8016.57 426
8017.41 376
8018.26 404
8019.11 407
8019.95 413
8020.80 391
8021.64 417
8022.49 408
8023.33 422
8024.18 439
8025.02 464
8025.87 428
8026.71 373
8027.56 465
8028.41 500
8029.25 385
8030.10 431
8030.94 419
8031.79 429
8032.64 443
8033.48 425
8034.33 387
8035.17 429
8036.02 410
8036.87 400
8037.71 491
8038.56 404
8039.40 421
8040.25 481
8041.10 453
8041.94 412
8042.79 408
8043.64 437
8044.48 414
8045.33 385
8046.18 407
8047.02 382
8047.87 417
8048.72 449
8049.56 411
8050.41 420
8051.26 416
8052.10 386
8052.95 429
8053.80 417
8054.65 423
8055.49 448
8056.34 427
8057.19 411
8058.04 422
8058.88 430
8059.73 456
8060.58 491
8061.42 399
8062.27 361
8063.12 402
8063.97 381
8064.82 432
8065.66 405
8066.51 399
8067.36 402
8068.21 366
8069.05 368
8069.90 376
8070.75 394
8071.60 379
8072.45 384
8073.29 426
8074.14 407
8074.99 399
8075.84 417
8076.69 363
8077.54 383
8078.38 389
8079.23 357
8080.08 417
8080.93 407
8081.78 320
8082.63 365
8083.48 402
8084.32 420
8085.17 392
8086.02 368
8086.87 371
8087.72 403
8088.57 394
8089.42 386
8090.27 382
8091.11 361
8091.96 354
8092.81 409
8093.66 419
8094.51 396
8095.36 376
8096.21 424
8097.06 414
8097.91 421
8098.76 379
8099.61 344
8100.46 367
8101.31 369
8102.16 388
8103.01 383
8103.86 412
8104.71 461
8105.56 479
8106.41 375
8107.26 360
8108.11 367
8108.96 359
8109.81 370
8110.66 384
8111.51 342
8112.36 379
8113.21 382
8114.06 331
8114.91 336
8115.76 357
8116.61 435
8117.46 403
8118.31 369
8119.16 409
8120.01 492
8120.86 402
8121.71 450
8122.56 398
8123.41 390
8124.26 427
8125.11 434
8125.96 439
8126.82 395
8127.67 410
8128.52 476
8129.37 401
8130.22 367
8131.07 406
8131.92 427
8132.77 464
8133.62 466
8134.48 412
8135.33 432
8136.18 431
8137.03 449
8137.88 460
8138.73 425
8139.58 435
8140.44 414
8141.29 482
8142.14 441
8142.99 449
8143.84 467
8144.69 450
8145.55 466
8146.40 521
8147.25 503
8148.10 499
8148.95 557
8149.81 552
8150.66 563
8151.51 540
8152.36 540
8153.22 545
8154.07 633
8154.92 636
8155.77 724
8156.63 612
8157.48 695
8158.33 736
8159.18 604
8160.04 554
8160.89 527
8161.74 523
8162.59 509
8163.45 478
8164.30 501
8165.15 506
8166.01 490
8166.86 449
8167.71 438
8168.57 485
8169.42 503
8170.27 467
8171.12 454
8171.98 411
8172.83 417
8173.68 467
8174.54 430
8175.39 441
8176.25 434
8177.10 460
8177.95 474
8178.81 446
8179.66 398
8180.51 409
8181.37 412
8182.22 400
8183.07 370
8183.93 352
8184.78 394
8185.64 428
8186.49 426
8187.34 399
8188.20 433
8189.05 421
8189.91 405
8190.76 364
8191.62 396
8192.47 417
8193.32 397
8194.18 383
8195.03 365
8195.89 374
8196.74 370
8197.60 369
8198.45 414
8199.31 398
8200.16 379
8201.02 407
8201.87 392
8202.73 364
8203.58 395
8204.44 416
8205.29 348
8206.15 348
8207.00 370
8207.86 359
8208.71 342
8209.57 369
8210.42 381
8211.28 400
8212.13 347
8212.99 372
8213.84 363
8214.70 365
8215.56 379
8216.41 377
8217.27 369
8218.12 353
8218.98 399
8219.83 379
8220.69 377
8221.55 401
8222.40 389
8223.26 387
8224.11 402
8224.97 410
8225.83 390
8226.68 404
8227.54 438
8228.39 427
8229.25 407
8230.11 372
8230.96 398
8231.82 396
8232.68 383
8233.53 373
8234.39 353
8235.25 385
8236.10 384
8236.96 413
8237.82 368
8238.67 354
8239.53 395
8240.39 365
8241.24 323
8242.10 348
8242.96 357
8243.81 403
8244.67 441
8245.53 365
8246.39 385
8247.24 397
8248.10 390
8248.96 389
8249.81 381
8250.67 382
8251.53 380
8252.39 372
8253.24 367
8254.10 369
8254.96 355
8255.82 372
8256.68 376
8257.53 353
8258.39 334
8259.25 395
8260.11 373
8260.96 387
8261.82 353
8262.68 358
8263.54 363
8264.40 348
8265.25 403
8266.11 363
8266.97 376
8267.83 394
8268.69 336
8269.55 367
8270.40 364
8271.26 377
8272.12 397
8272.98 376
8273.84 383
8274.70 422
8275.56 453
8276.41 445
8277.27 380
8278.13 377
8278.99 403
8279.85 415
8280.71 428
8281.57 435
8282.43 372
8283.29 393
8284.15 435
8285.00 438
8285.86 413
8286.72 351
8287.58 408
8288.44 398
8289.30 461
8290.16 447
8291.02 425
8291.88 433
8292.74 461
8293.60 515
8294.46 565
8295.32 502
8296.18 515
8297.04 475
8297.90 485
8298.76 481
8299.62 434
8300.48 435
8301.34 444
8302.20 399
8303.06 422
8303.92 458
8304.78 431
8305.64 448
8306.50 439
8307.36 416
8308.22 421
8309.08 433
8309.94 425
8310.80 411
8311.66 376
8312.52 401
8313.38 427
8314.24 444
8315.10 404
8315.97 429
8316.83 479
8317.69 458
8318.55 455
8319.41 447
8320.27 433
8321.13 419
8321.99 397
8322.85 403
8323.71 401
8324.58 393
8325.44 351
8326.30 358
8327.16 373
8328.02 432
8328.88 409
8329.74 400
8330.61 390
8331.47 386
8332.33 401
8333.19 377
8334.05 362
8334.91 351
8335.78 362
8336.64 412
8337.50 408
8338.36 388
8339.22 395
8340.09 385
8340.95 419
8341.81 405
8342.67 415
8343.53 383
8344.40 422
8345.26 455
8346.12 404
8346.98 411
8347.85 385
8348.71 400
8349.57 425
8350.43 412
8351.30 342
8352.16 413
8353.02 425
8353.88 391
8354.75 380
8355.61 353
8356.47 346
8357.34 328
8358.20 415
8359.06 363
8359.93 358
8360.79 372
8361.65 378
8362.51 402
8363.38 342
8364.24 338
8365.10 383
8365.97 369
8366.83 442
8367.69 389
8368.56 408
8369.42 383
8370.29 403
8371.15 353
8372.01 387
8372.88 346
8373.74 382
8374.60 362
8375.47 368
8376.33 400
8377.20 430
8378.06 384
8378.92 367
8379.79 402
8380.65 399
8381.52 397
8382.38 416
8383.25 394
8384.11 408
8384.97 381
8385.84 377
8386.70 403
8387.57 411
8388.43 401
8389.30 412
8390.16 396
8391.03 414
8391.89 408
8392.76 405
8393.62 406
8394.48 378
8395.35 391
8396.21 387
8397.08 460
8397.94 402
8398.81 423
8399.67 412
8400.54 340
8401.41 412
8402.27 475
8403.14 399
8404.00 394
8404.87 426
8405.73 462
8406.60 409
8407.46 410
8408.33 470
8409.19 440
8410.06 424
8410.93 375
8411.79 451
8412.66 466
8413.52 474
8414.39 458
8415.25 490
8416.12 422
8416.99 414
8417.85 417
8418.72 472
8419.59 488
8420.45 481
8421.32 468
8422.18 426
8423.05 488
8423.92 511
8424.78 499
8425.65 514
8426.52 495
8427.38 502
8428.25 537
8429.12 550
8429.98 558
8430.85 521
8431.72 650
8432.58 566
8433.45 549
8434.32 556
8435.18 569
8436.05 549
8436.92 556
8437.78 551
8438.65 548
8439.52 608
8440.39 615
8441.25 629
8442.12 750
8442.99 772
8443.86 761
8444.72 720
8445.59 730
8446.46 740
8447.33 744
8448.19 833
8449.06 768
8449.93 686
8450.80 696
8451.66 725
8452.53 708
8453.40 720
8454.27 775
8455.14 824
8456.00 796
8456.87 693
8457.74 859
8458.61 841
8459.48 740
8460.35 882
8461.21 880
8462.08 817
8462.95 817
8463.82 816
8464.69 779
8465.56 831
8466.42 908
8467.29 966
8468.16 1168
8469.03 1458
8469.90 1850
8470.77 2138
8471.64 2368
8472.51 2518
8473.37 2561
8474.24 2261
8475.11 2039
8475.98 1763
8476.85 1466
8477.72 1213
8478.59 1055
8479.46 887
8480.33 804
8481.20 753
8482.07 685
8482.94 663
8483.81 642
8484.67 608
8485.54 665
8486.41 639
8487.28 621
8488.15 579
8489.02 586
8489.89 610
8490.76 631
8491.63 575
8492.50 537
8493.37 517
8494.24 543
8495.11 563
8495.98 549
8496.85 525
8497.72 602
8498.59 604
8499.46 556
8500.33 522
8501.20 569
8502.07 535
8502.94 572
8503.82 586
8504.69 627
8505.56 580
8506.43 612
8507.30 662
8508.17 572
8509.04 617
8509.91 693
8510.78 796
8511.65 677
8512.52 629
8513.39 678
8514.26 634
8515.14 602
8516.01 592
8516.88 568
8517.75 589
8518.62 555
8519.49 529
8520.36 577
8521.23 525
8522.11 538
8522.98 580
8523.85 553
8524.72 552
8525.59 582
8526.46 591
8527.34 539
8528.21 545
8529.08 588
8529.95 616
8530.82 675
8531.69 651
8532.57 676
8533.44 642
8534.31 649
8535.18 661
8536.05 641
8536.93 612
8537.80 614
8538.67 641
8539.54 639
8540.42 647
8541.29 679
8542.16 617
8543.03 633
8543.91 630
8544.78 678
8545.65 662
8546.52 658
8547.40 638
8548.27 683
8549.14 673
8550.02 704
8550.89 655
8551.76 647
8552.63 705
8553.51 810
8554.38 907
8555.25 910
8556.13 937
8557.00 947
8557.87 905
8558.75 834
8559.62 813
8560.49 688
8561.37 656
8562.24 664
8563.11 585
8563.99 529
8564.86 601
8565.73 595
8566.61 498
8567.48 555
8568.36 586
8569.23 535
8570.10 525
8570.98 504
8571.85 514
8572.73 511
8573.60 534
8574.47 532
8575.35 535
8576.22 494
8577.10 504
8577.97 528
8578.84 467
8579.72 461
8580.59 494
8581.47 512
8582.34 465
8583.22 482
8584.09 488
8584.97 495
8585.84 490
8586.72 525
8587.59 469
8588.47 452
8589.34 460
8590.22 504
8591.09 504
8591.96 498
8592.84 535
8593.72 535
8594.59 503
8595.47 546
8596.34 497
8597.22 496
8598.09 486
8598.97 519
8599.84 515
8600.72 481
8601.59 450
8602.47 508
8603.34 509
8604.22 557
8605.10 496
8605.97 464
8606.85 498
8607.72 540
8608.60 516
8609.47 443
8610.35 477
8611.23 518
8612.10 501
8612.98 517
8613.85 574
8614.73 581
8615.61 531
8616.48 512
8617.36 548
8618.24 530
8619.11 523
8619.99 576
8620.87 558
8621.74 543
8622.62 591
8623.49 651
8624.37 582
8625.25 573
8626.13 596
8627.00 584
8627.88 595
8628.76 601
8629.63 580
8630.51 575
8631.39 604
8632.26 626
8633.14 637
8634.02 629
8634.89 636
8635.77 610
8636.65 635
8637.53 641
8638.40 668
8639.28 642
8640.16 692
8641.04 649
8641.91 663
8642.79 747
8643.67 688
8644.55 681
8645.42 734
8646.30 823
8647.18 726
8648.06 793
8648.94 748
8649.81 775
8650.69 754
8651.57 772
8652.45 834
8653.33 757
8654.20 767
8655.08 750
8655.96 761
8656.84 778
8657.72 760
8658.60 777
8659.47 784
8660.35 842
8661.23 897
8662.11 859
8662.99 872
8663.87 852
8664.75 857
8665.62 849
8666.50 846
8667.38 880
8668.26 790
8669.14 885
8670.02 887
8670.90 1044
8671.78 1166
8672.66 1341
8673.54 1471
8674.42 1604
8675.29 1746
8676.17 1977
8677.05 2052
8677.93 1950
8678.81 1923
8679.69 1719
8680.57 1586
8681.45 1477
8682.33 1258
8683.21 1182
8684.09 1032
8684.97 1074
8685.85 1005
8686.73 985
8687.61 1010
8688.49 1083
8689.37 1249
8690.25 1409
8691.13 1716
8692.01 2136
8692.89 2553
8693.77 2777
8694.65 2923
8695.53 2905
8696.41 2776
8697.29 2427
8698.17 2056
8699.05 1793
8699.93 1500
8700.81 1201
8701.69 1021
8702.57 988
8703.45 930
8704.33 861
8705.22 819
8706.10 810
8706.98 703
8707.86 697
8708.74 751
8709.62 792
8710.50 709
8711.38 703
8712.26 713
8713.14 697
8714.03 661
8714.91 741
8715.79 749
8716.67 728
8717.55 657
8718.43 669
8719.31 663
8720.20 627
8721.08 665
8721.96 624
8722.84 622
8723.72 665
8724.60 614
8725.49 642
8726.37 615
8727.25 661
8728.13 631
8729.01 655
8729.90 681
8730.78 726
8731.66 683
8732.54 656
8733.42 705
8734.31 643
8735.19 712
8736.07 701
8736.95 629
8737.84 612
8738.72 682
8739.60 613
8740.48 606
8741.37 631
8742.25 596
8743.13 628
8744.01 661
8744.90 609
8745.78 634
8746.66 561
8747.54 643
8748.43 621
8749.31 605
8750.19 600
8751.08 598
8751.96 671
8752.84 619
8753.73 607
8754.61 669
8755.49 700
8756.38 729
8757.26 729
8758.14 675
8759.03 671
8759.91 741
8760.79 741
8761.68 740
8762.56 703
8763.45 713
8764.33 756
8765.21 670
8766.10 642
8766.98 636
8767.86 640
8768.75 711
8769.63 732
8770.52 680
8771.40 671
8772.28 726
8773.17 711
8774.05 664
8774.94 646
8775.82 665
8776.71 574
8777.59 614
8778.48 678
8779.36 574
8780.24 526
8781.13 582
8782.01 575
8782.90 531
8783.78 504
8784.67 564
8785.55 593
8786.44 558
8787.32 575
8788.21 562
8789.09 584
8789.98 577
8790.86 562
8791.75 585
8792.63 513
8793.52 533
8794.40 554
8795.29 571
8796.17 498
8797.06 506
8797.94 576
8798.83 558
8799.72 519
8800.60 524
8801.49 510
8802.37 533
8803.26 574
8804.14 580
8805.03 541
8805.92 566
8806.80 535
8807.69 571
8808.57 557
8809.46 489
8810.35 500
8811.23 539
8812.12 527
8813.00 562
8813.89 532
8814.78 526
8815.66 513
8816.55 503
8817.44 492
8818.32 474
8819.21 474
8820.10 532
8820.98 573
8821.87 559
8822.76 548
8823.64 587
8824.53 549
8825.42 507
8826.30 511
8827.19 534
8828.08 540
8828.96 518
8829.85 523
8830.74 532
8831.63 536
8832.51 508
8833.40 480
8834.29 438
8835.17 429
8836.06 450
8836.95 451
8837.84 474
8838.72 515
8839.61 451
8840.50 498
8841.39 473
8842.28 487
8843.16 443
8844.05 442
8844.94 459
8845.83 430
8846.71 504
8847.60 454
8848.49 448
8849.38 481
8850.27 482
8851.15 441
8852.04 444
8852.93 433
8853.82 442
8854.71 467
8855.60 431
8856.48 413
8857.37 424
8858.26 411
8859.15 415
8860.04 393
8860.93 388
8861.82 383
8862.70 421
8863.59 433
8864.48 423
8865.37 366
8866.26 374
8867.15 427
8868.04 394
8868.93 415
8869.82 396
8870.70 365
8871.59 403
8872.48 370
8873.37 415
8874.26 387
8875.15 407
8876.04 363
8876.93 405
8877.82 426
8878.71 408
8879.60 402
8880.49 344
8881.38 370
8882.27 348
8883.16 353
8884.05 356
8884.94 371
8885.83 378
8886.72 381
8887.61 408
8888.50 374
8889.39 365
8890.28 373
8891.17 380
8892.06 390
8892.95 379
8893.84 370
8894.73 344
8895.62 345
8896.51 332
8897.40 363
8898.29 334
8899.18 324
8900.07 413
8900.96 383
8901.85 332
8902.74 357
8903.63 368
8904.52 328
8905.42 378
8906.31 377
8907.20 376
8908.09 347
8908.98 327
8909.87 382
8910.76 341
8911.65 352
8912.54 348
8913.44 335
8914.33 316
8915.22 335
8916.11 380
8917.00 398
8917.89 375
8918.78 352
8919.68 380
8920.57 358
8921.46 326
8922.35 393
8923.24 380
8924.13 353
8925.03 358
8925.92 330
8926.81 378
8927.70 344
8928.59 345
8929.49 318
8930.38 347
8931.27 330
8932.16 335
8933.05 347
8933.95 328
8934.84 332
8935.73 319
8936.62 367
8937.52 322
8938.41 345
8939.30 341
8940.19 344
8941.09 342
8941.98 357
8942.87 346
8943.77 368
8944.66 336
8945.55 378
8946.44 361
8947.34 321
8948.23 330
8949.12 347
8950.02 357
8950.91 352
8951.80 299
8952.70 305
8953.59 346
8954.48 347
8955.38 314
8956.27 314
8957.16 300
8958.06 388
8958.95 356
8959.84 320
8960.74 357
8961.63 344
8962.52 356
8963.42 362
8964.31 352
8965.21 324
8966.10 319
8966.99 310
8967.89 313
8968.78 353
8969.68 325
8970.57 351
8971.46 335
8972.36 340
8973.25 331
8974.15 352
8975.04 341
8975.94 327
8976.83 322
8977.72 362
8978.62 359
8979.51 351
8980.41 336
8981.30 301
8982.20 330
8983.09 332
8983.99 336
8984.88 328
8985.78 339
8986.67 336
8987.57 310
8988.46 292
8989.36 359
8990.25 300
8991.15 302
8992.04 293
8992.94 285
8993.83 334
8994.73 307
8995.62 298
8996.52 322
8997.41 332
8998.31 319
8999.21 316
9000.10 348
9001.00 320
9001.89 320
9002.79 279
9003.68 322
9004.58 305
9005.48 296
9006.37 288
9007.27 334
9008.16 352
9009.06 357
9009.96 324
9010.85 283
9011.75 294
9012.64 342
9013.54 318
9014.44 353
9015.33 309
9016.23 333
9017.13 299
9018.02 350
9018.92 348
9019.82 337
9020.71 311
9021.61 284
9022.51 335
9023.40 343
9024.30 270
9025.20 254
9026.09 295
9026.99 296
9027.89 314
9028.78 310
9029.68 300
9030.58 293
9031.48 337
9032.37 331
9033.27 323
9034.17 285
9035.06 322
9035.96 339
9036.86 291
9037.76 294
9038.65 274
9039.55 313
9040.45 362
9041.35 298
9042.25 288
9043.14 317
9044.04 336
9044.94 304
9045.84 312
9046.73 289
9047.63 332
9048.53 342
9049.43 345
9050.33 319
9051.22 303
9052.12 351
9053.02 340
9053.92 294
9054.82 329
9055.72 331
9056.61 344
9057.51 337
9058.41 339
9059.31 304
9060.21 349
9061.11 359
9062.01 337
9062.91 341
9063.80 308
9064.70 332
9065.60 376
9066.50 368
9067.40 345
9068.30 357
9069.20 323
9070.10 323
9071.00 341
9071.89 335
9072.79 355
9073.69 385
9074.59 366
9075.49 350
9076.39 333
9077.29 329
9078.19 336
9079.09 374
9079.99 321
9080.89 353
9081.79 353
9082.69 313
9083.59 370
9084.49 354
9085.39 315
9086.29 313
9087.19 362
9088.09 363
9088.99 367
9089.89 394
9090.79 396
9091.69 388
9092.59 415
9093.49 457
9094.39 397
9095.29 387
9096.19 356
9097.09 363
9097.99 346
9098.89 385
9099.79 390
9100.69 392
9101.59 352
9102.49 328
9103.39 355
9104.30 369
9105.20 348
9106.10 339
9107.00 360
9107.90 351
9108.80 355
9109.70 323
9110.60 322
9111.50 323
9112.40 350
9113.31 349
9114.21 344
9115.11 344
9116.01 312
9116.91 329
9117.81 339
9118.71 350
9119.62 303
9120.52 322
9121.42 322
9122.32 288
9123.22 302
9124.12 321
9125.03 350
9125.93 312
9126.83 295
9127.73 300
9128.63 305
9129.54 322
9130.44 300
9131.34 308
9132.24 341
9133.14 326
9134.05 283
9134.95 298
9135.85 298
9136.75 368
9137.66 342
9138.56 324
9139.46 321
9140.36 265
9141.27 359
9142.17 337
9143.07 316
9143.97 340
9144.88 318
9145.78 325
9146.68 280
9147.59 252
9148.49 273
9149.39 284
9150.29 315
9151.20 322
9152.10 278
9153.00 320
9153.91 322
9154.81 347
9155.71 336
9156.62 312
9157.52 307
9158.42 315
9159.33 312
9160.23 323
9161.14 284
9162.04 298
9162.94 308
9163.85 329
9164.75 290
9165.65 313
9166.56 310
9167.46 340
9168.37 320
9169.27 323
9170.17 338
9171.08 310
9171.98 336
9172.89 303
9173.79 315
9174.69 297
9175.60 294
9176.50 292
9177.41 314
9178.31 309
9179.22 311
9180.12 301
9181.03 304
9181.93 284
9182.84 298
9183.74 351
9184.64 299
9185.55 305
9186.45 275
9187.36 331
9188.26 327
9189.17 337
9190.07 290
9190.98 291
9191.88 323
9192.79 307
9193.69 261
9194.60 314
9195.51 337
9196.41 341
9197.32 318
9198.22 277
9199.13 340
9200.03 292
9200.94 320
9201.84 364
9202.75 327
9203.66 309
9204.56 296
9205.47 309
9206.37 298
9207.28 305
9208.18 286
9209.09 311
9210.00 290
9210.90 289
9211.81 299
9212.71 336
9213.62 323
9214.53 324
9215.43 291
9216.34 285
9217.25 322
9218.15 331
9219.06 332
9219.97 339
9220.87 322
9221.78 342
9222.69 334
9223.59 288
9224.50 304
9225.41 255
9226.31 291
9227.22 300
9228.13 313
9229.03 279
9229.94 313
9230.85 279
9231.75 306
9232.66 272
9233.57 288
9234.48 332
9235.38 351
9236.29 287
9237.20 288
9238.11 303
9239.01 314
9239.92 289
9240.83 276
9241.74 329
9242.64 308
9243.55 322
9244.46 298
9245.37 274
9246.27 302
9247.18 313
9248.09 311
9249.00 321
9249.91 276
9250.81 293
9251.72 286
9252.63 309
9253.54 270
9254.45 273
9255.35 290
9256.26 283
9257.17 321
9258.08 277
9258.99 281
9259.90 315
9260.80 347
9261.71 310
9262.62 327
9263.53 283
9264.44 313
9265.35 286
9266.26 288
9267.17 274
9268.07 296
9268.98 264
9269.89 313
9270.80 290
9271.71 281
9272.62 281
9273.53 283
9274.44 291
9275.35 317
9276.26 319
9277.17 307
9278.08 316
9278.98 305
9279.89 255
9280.80 287
9281.71 292
9282.62 334
9283.53 302
9284.44 300
9285.35 332
9286.26 266
9287.17 263
9288.08 283
9288.99 312
9289.90 341
9290.81 304
9291.72 336
9292.63 301
9293.54 277
9294.45 301
9295.36 346
9296.27 312
9297.18 311
9298.09 335
9299.00 343
9299.91 336
9300.82 303
9301.73 364
9302.65 345
9303.56 346
9304.47 294
9305.38 334
9306.29 368
9307.20 352
9308.11 334
9309.02 366
9309.93 404
9310.84 443
9311.75 423
9312.66 376
9313.58 342
9314.49 340
9315.40 390
9316.31 378
9317.22 350
9318.13 316
9319.04 347
9319.95 322
9320.87 304
9321.78 310
9322.69 358
9323.60 340
9324.51 282
9325.42 323
9326.34 341
9327.25 332
9328.16 322
9329.07 387
9329.98 356
9330.90 315
9331.81 319
9332.72 313
9333.63 322
9334.54 327
9335.46 320
9336.37 336
9337.28 309
9338.19 286
9339.11 347
9340.02 358
9340.93 331
9341.84 301
9342.76 293
9343.67 325
9344.58 344
9345.49 297
9346.41 305
9347.32 338
9348.23 325
9349.14 308
9350.06 302
9350.97 278
9351.88 297
9352.80 316
9353.71 318
9354.62 259
9355.54 279
9356.45 338
9357.36 318
9358.28 355
9359.19 284
9360.10 308
9361.02 315
9361.93 285
9362.84 285
9363.76 339
9364.67 306
9365.58 293
9366.50 290
9367.41 285
9368.32 295
9369.24 274
9370.15 325
9371.07 316
9371.98 283
9372.89 307
9373.81 331
9374.72 294
9375.64 276
9376.55 262
9377.47 259
9378.38 317
9379.29 284
9380.21 272
9381.12 343
9382.04 298
9382.95 322
9383.87 332
9384.78 298
9385.70 319
9386.61 332
9387.52 325
9388.44 342
9389.35 286
9390.27 336
9391.18 349
9392.10 281
9393.01 307
9393.93 351
9394.84 344
9395.76 327
9396.67 297
9397.59 276
9398.51 294
9399.42 373
9400.34 350
9401.25 339
9402.17 333
9403.08 292
9404.00 317
9404.91 380
9405.83 304
9406.74 297
9407.66 357
9408.58 346
9409.49 323
9410.41 265
9411.32 294
9412.24 286
9413.16 298
9414.07 338
9414.99 327
9415.90 286
9416.82 294
9417.74 319
9418.65 311
9419.57 301
9420.49 306
9421.40 352
9422.32 327
9423.23 312
9424.15 341
9425.07 367
9425.98 374
9426.90 354
9427.82 266
9428.73 310
9429.65 347
9430.57 339
9431.48 303
9432.40 290
9433.32 293
9434.24 344
9435.15 361
9436.07 354
9436.99 341
9437.90 336
9438.82 310
9439.74 321
9440.66 305
9441.57 361
9442.49 366
9443.41 391
9444.33 335
9445.24 312
9446.16 321
9447.08 353
9448.00 359
9448.91 336
9449.83 352
9450.75 407
9451.67 440
9452.59 479
9453.50 509
9454.42 451
9455.34 501
9456.26 511
9457.18 498
9458.09 469
9459.01 456
9459.93 403
9460.85 377
9461.77 409
9462.69 352
9463.60 360
9464.52 366
9465.44 379
9466.36 359
9467.28 305
9468.20 371
9469.12 375
9470.03 349
9470.95 364
9471.87 341
9472.79 357
9473.71 378
9474.63 337
9475.55 327
9476.47 349
9477.39 360
9478.31 357
9479.22 387
9480.14 363
9481.06 360
9481.98 432
9482.90 451
9483.82 395
9484.74 393
9485.66 386
9486.58 385
9487.50 327
9488.42 366
9489.34 399
9490.26 362
9491.18 334
9492.10 329
9493.02 346
9493.94 340
9494.86 322
9495.78 328
9496.70 348
9497.62 342
9498.54 350
9499.46 350
9500.38 330
9501.30 327
9502.22 366
9503.14 379
9504.06 365
9504.98 375
9505.90 367
9506.82 371
9507.74 397
9508.66 334
9509.58 345
9510.50 390
9511.42 405
9512.35 339
9513.27 342
9514.19 351
9515.11 362
9516.03 376
9516.95 379
9517.87 392
9518.79 353
9519.71 400
9520.63 396
9521.56 384
9522.48 333
9523.40 358
9524.32 394
9525.24 375
9526.16 330
9527.08 377
9528.01 392
9528.93 378
9529.85 365
9530.77 378
9531.69 419
9532.61 398
9533.54 477
9534.46 468
9535.38 496
9536.30 477
9537.22 485
9538.15 478
9539.07 421
9539.99 365
9540.91 395
9541.84 393
9542.76 384
9543.68 363
9544.60 442
9545.52 393
9546.45 401
9547.37 378
9548.29 342
9549.21 381
9550.14 386
9551.06 406
9551.98 403
9552.91 372
9553.83 380
9554.75 423
9555.67 423
9556.60 398
9557.52 379
9558.44 382
9559.37 386
9560.29 397
9561.21 410
9562.14 401
9563.06 443
9563.98 439
9564.91 407
9565.83 353
9566.75 376
9567.68 369
9568.60 361
9569.52 397
9570.45 374
9571.37 394
9572.29 379
9573.22 387
9574.14 402
9575.07 383
9575.99 376
9576.91 374
9577.84 357
9578.76 404
9579.69 366
9580.61 402
9581.53 398
9582.46 386
9583.38 387
9584.31 400
9585.23 416
9586.16 370
9587.08 381
9588.00 398
9588.93 377
9589.85 389
9590.78 383
9591.70 387
9592.63 432
9593.55 379
9594.48 397
9595.40 395
9596.33 421
9597.25 407
9598.18 409
9599.10 457
9600.03 442
9600.95 438
9601.88 445
9602.80 435
9603.73 432
9604.65 463
9605.58 430
9606.50 438
9607.43 468
9608.35 453
9609.28 450
9610.21 452
9611.13 476
9612.06 474
9612.98 439
9613.91 484
9614.83 479
9615.76 429
9616.69 487
9617.61 452
9618.54 467
9619.46 459
9620.39 440
9621.32 472
9622.24 487
9623.17 451
9624.09 420
9625.02 459
9625.95 481
9626.87 472
9627.80 497
9628.73 527
9629.65 484
9630.58 528
9631.51 523
9632.43 516
9633.36 553
9634.29 536
9635.21 583
9636.14 523
9637.07 556
9637.99 566
9638.92 523
9639.85 621
9640.77 567
9641.70 559
9642.63 565
9643.56 582
9644.48 598
9645.41 562
9646.34 606
9647.26 621
9648.19 643
9649.12 670
9650.05 645
9650.97 682
9651.90 695
9652.83 692
9653.76 681
9654.68 644
9655.61 636
9656.54 643
9657.47 636
9658.40 698
9659.32 686
9660.25 666
9661.18 651
9662.11 717
9663.04 717
9663.96 707
9664.89 717
9665.82 725
9666.75 785
9667.68 749
9668.61 803
9669.53 772
9670.46 775
9671.39 794
9672.32 867
9673.25 791
9674.18 772
9675.11 727
9676.03 804
9676.96 812
9677.89 822
9678.82 784
9679.75 789
9680.68 867
9681.61 898
9682.54 890
9683.47 949
9684.40 929
9685.32 922
9686.25 881
9687.18 860
9688.11 934
9689.04 958
9689.97 950
9690.90 967
9691.83 964
9692.76 944
9693.69 900
9694.62 960
9695.55 1043
9696.48 1118
9697.41 1384
9698.34 1483
9699.27 1629
9700.20 1704
9701.13 1739
9702.06 1803
9702.99 1801
9703.92 1662
9704.85 1499
9705.78 1307
9706.71 1182
9707.64 1146
9708.57 1074
9709.50 1046
9710.43 993
9711.36 983
9712.29 1012
9713.22 1092
9714.15 1072
9715.08 1101
9716.01 1207
9716.94 1172
9717.87 1198
9718.80 1157
9719.74 1137
9720.67 1080
9721.60 992
9722.53 986
9723.46 893
9724.39 826
9725.32 851
9726.25 859
9727.18 819
9728.11 775
9729.05 753
9729.98 842
9730.91 806
9731.84 862
9732.77 887
9733.70 930
9734.63 872
9735.57 866
9736.50 872
9737.43 862
9738.36 878
9739.29 878
9740.22 801
9741.16 774
9742.09 755
9743.02 692
9743.95 703
9744.88 722
9745.82 686
9746.75 675
9747.68 698
9748.61 681
9749.55 621
9750.48 629
9751.41 649
9752.34 647
9753.27 650
9754.21 627
9755.14 607
9756.07 617
9757.01 641
9757.94 633
9758.87 576
9759.80 619
9760.74 598
9761.67 641
9762.60 626
9763.53 666
9764.47 708
9765.40 672
9766.33 632
9767.27 653
9768.20 672
9769.13 681
9770.07 675
9771.00 692
9771.93 661
9772.87 680
9773.80 671
9774.73 704
9775.67 665
9776.60 669
9777.53 702
9778.47 736
9779.40 751
9780.34 716
9781.27 765
9782.20 818
9783.14 808
9784.07 766
9785.00 796
9785.94 794
9786.87 813
9787.81 817
9788.74 776
9789.68 706
9790.61 643
9791.54 631
9792.48 658
9793.41 655
9794.35 651
9795.28 665
9796.22 632
9797.15 624
9798.08 660
9799.02 723
9799.95 719
9800.89 703
9801.82 756
9802.76 716
9803.69 672
9804.63 606
9805.56 606
9806.50 520
9807.43 579
9808.37 548
9809.30 537
9810.24 526
9811.17 521
9812.11 549
9813.04 507
9813.98 534
9814.91 557
9815.85 527
9816.79 495
9817.72 505
9818.66 456
9819.59 473
9820.53 515
9821.46 502
9822.40 463
9823.34 521
9824.27 496
9825.21 490
9826.14 499
9827.08 466
9828.02 484
9828.95 508
9829.89 492
9830.82 455
9831.76 441
9832.70 419
9833.63 461
9834.57 447
9835.50 459
9836.44 443
9837.38 446
9838.31 495
9839.25 445
9840.19 431
9841.12 455
9842.06 496
9843.00 466
9843.93 491
9844.87 458
9845.81 437
9846.74 469
9847.68 451
9848.62 418
9849.56 434
9850.49 442
9851.43 413
9852.37 463
9853.30 466
9854.24 470
9855.18 473
9856.12 445
9857.05 448
9857.99 455
9858.93 453
9859.87 508
9860.80 509
9861.74 472
9862.68 463
9863.62 463
9864.55 452
9865.49 437
9866.43 442
9867.37 467
9868.31 433
9869.24 462
9870.18 435
9871.12 466
9872.06 483
9873.00 487
9873.93 458
9874.87 441
9875.81 458
9876.75 467
9877.69 481
9878.63 453
9879.56 482
9880.50 476
9881.44 426
9882.38 491
9883.32 454
9884.26 451
9885.20 397
9886.14 455
9887.07 507
9888.01 470
9888.95 457
9889.89 465
9890.83 492
9891.77 468
9892.71 449
9893.65 458
9894.59 418
9895.53 463
9896.47 465
9897.40 427
9898.34 407
9899.28 395
9900.22 423
9901.16 472
9902.10 458
9903.04 441
9903.98 408
9904.92 412
9905.86 443
9906.80 385
9907.74 415
9908.68 405
9909.62 398
9910.56 452
9911.50 455
9912.44 455
9913.38 448
9914.32 517
9915.26 494
9916.20 462
9917.14 495
9918.08 477
9919.02 481
9919.96 465
9920.90 452
9921.84 510
9922.78 567
9923.72 534
9924.66 616
9925.61 731
9926.55 836
9927.49 873
9928.43 988
9929.37 1051
9930.31 1035
9931.25 961
9932.19 823
9933.13 793
9934.07 671
9935.01 624
9935.96 611
9936.90 520
9937.84 529
9938.78 505
9939.72 459
9940.66 478
9941.60 426
9942.54 453
9943.49 469
9944.43 454
9945.37 435
9946.31 479
9947.25 426
9948.19 451
9949.14 467
9950.08 454
9951.02 467
9951.96 421
9952.90 453
9953.85 426
9954.79 456
9955.73 434
9956.67 478
9957.61 503
9958.56 480
9959.50 512
9960.44 504
9961.38 476
9962.33 424
9963.27 436
9964.21 458
9965.15 463
9966.10 454
9967.04 468
9967.98 466
9968.92 549
9969.87 504
9970.81 476
9971.75 453
9972.70 532
9973.64 452
9974.58 454
9975.52 458
9976.47 459
9977.41 459
9978.35 440
9979.30 433
9980.24 441
9981.18 406
9982.13 404
9983.07 427
9984.01 371
9984.96 449
9985.90 436
9986.84 460
9987.79 361
9988.73 367
9989.68 427
9990.62 392
9991.56 400
9992.51 429
9993.45 413
9994.39 358
9995.34 419
9996.28 413
9997.23 371
9998.17 357
9999.11 392
10000.06 376
10001.00 365
10001.95 357
10002.89 385
10003.84 359
10004.78 366
10005.73 363
10006.67 382
10007.61 412
10008.56 411
10009.50 399
10010.45 373
10011.39 405
10012.34 340
10013.28 395
10014.23 375
10015.17 376
10016.12 350
10017.06 344
10018.01 373
10018.95 370
10019.90 361
10020.84 393
10021.79 352
10022.73 382
10023.68 360
10024.62 377
10025.57 378
10026.51 375
10027.46 360
10028.41 372
10029.35 383
10030.30 396
10031.24 382
10032.19 359
10033.13 337
10034.08 361
10035.03 358
10035.97 358
10036.92 369
10037.86 350
10038.81 335
10039.76 349
10040.70 348
10041.65 410
10042.59 413
10043.54 345
10044.49 376
10045.43 362
10046.38 309
10047.33 318
10048.27 323
10049.22 324
10050.17 318
10051.11 308
10052.06 342
10053.01 308
10053.95 310
10054.90 290
10055.85 346
10056.79 358
10057.74 331
10058.69 369
10059.63 336
10060.58 333
10061.53 345
10062.48 305
10063.42 334
10064.37 333
10065.32 298
10066.26 293
10067.21 332
10068.16 340
10069.11 330
10070.05 304
10071.00 313
10071.95 283
10072.90 285
10073.84 333
10074.79 334
10075.74 362
10076.69 376
10077.64 324
10078.58 334
10079.53 332
10080.48 345
10081.43 279
10082.38 311
10083.32 294
10084.27 320
10085.22 304
10086.17 319
10087.12 286
10088.07 288
10089.01 285
10089.96 342
10090.91 345
10091.86 326
10092.81 291
10093.76 342
10094.71 290
10095.65 307
10096.60 323
10097.55 305
10098.50 298
10099.45 286
10100.40 358
10101.35 325
10102.30 308
10103.25 288
10104.19 317
10105.14 309
10106.09 354
10107.04 341
10107.99 336
10108.94 298
10109.89 332
10110.84 328
10111.79 308
10112.74 317
10113.69 293
10114.64 316
10115.59 296
10116.54 328
10117.49 329
10118.44 341
10119.39 315
10120.34 319
10121.29 313
10122.24 318
10123.19 306
10124.14 326
10125.09 338
10126.04 359
10126.99 289
10127.94 317
10128.89 285
10129.84 273
10130.79 336
10131.74 316
10132.69 319
10133.64 292
10134.59 337
10135.54 315
10136.49 306
10137.44 357
10138.39 310
10139.34 301
10140.29 289
10141.24 322
10142.20 299
10143.15 309
10144.10 320
10145.05 334
10146.00 313
10146.95 345
10147.90 365
10148.85 343
10149.80 336
10150.76 314
10151.71 311
10152.66 330
10153.61 334
10154.56 368
10155.51 321
10156.46 348
10157.42 291
10158.37 321
10159.32 318
10160.27 320
10161.22 315
10162.18 306
10163.13 362
10164.08 340
10165.03 329
10165.98 343
10166.93 308
10167.89 304
10168.84 281
10169.79 326
10170.74 312
10171.70 296
10172.65 307
10173.60 344
10174.55 346
10175.51 358
10176.46 326
10177.41 319
10178.36 311
10179.32 369
10180.27 387
10181.22 357
10182.17 363
10183.13 360
10184.08 345
10185.03 322
10185.99 346
10186.94 418
10187.89 409
10188.84 410
10189.80 382
10190.75 415
10191.70 400
10192.66 411
10193.61 432
10194.56 409
10195.52 386
10196.47 420
10197.42 403
10198.38 402
10199.33 445
10200.29 435
10201.24 424
10202.19 417
10203.15 412
10204.10 434
10205.05 451
10206.01 492
10206.96 498
10207.92 515
10208.87 499
10209.82 496
10210.78 541
10211.73 509
10212.69 454
10213.64 440
10214.60 436
10215.55 416
10216.50 412
10217.46 408
10218.41 404
10219.37 351
10220.32 395
10221.28 353
10222.23 397
10223.19 412
10224.14 425
10225.10 407
10226.05 405
10227.01 371
10227.96 371
10228.92 377
10229.87 316
10230.83 366
10231.78 404
10232.74 395
10233.69 385
10234.65 398
10235.60 417
10236.56 453
10237.51 460
10238.47 440
10239.42 456
10240.38 454
10241.33 451
10242.29 352
10243.25 354
10244.20 351
10245.16 316
10246.11 351
10247.07 336
10248.02 347
10248.98 339
10249.94 303
10250.89 310
10251.85 319
10252.80 310
10253.76 330
10254.72 301
10255.67 321
10256.63 315
10257.59 316
10258.54 335
10259.50 289
10260.45 298
10261.41 278
10262.37 281
10263.32 304
10264.28 294
10265.24 309
10266.19 279
10267.15 310
10268.11 312
10269.06 283
10270.02 271
10270.98 315
10271.94 289
10272.89 315
10273.85 326
10274.81 304
10275.76 304
10276.72 331
10277.68 321
10278.64 303
10279.59 313
10280.55 297
10281.51 320
10282.47 304
10283.42 283
10284.38 268
10285.34 315
10286.30 313
10287.25 320
10288.21 297
10289.17 298
10290.13 324
10291.08 275
10292.04 299
10293.00 253
10293.96 257
10294.92 297
10295.87 331
10296.83 313
10297.79 307
10298.75 291
10299.71 292
10300.67 314
10301.62 302
10302.58 290
10303.54 305
10304.50 321
10305.46 273
10306.42 276
10307.38 240
10308.33 272
10309.29 326
10310.25 283
10311.21 281
10312.17 305
10313.13 312
10314.09 241
10315.05 276
10316.01 286
10316.96 286
10317.92 268
10318.88 304
10319.84 295
10320.80 303
10321.76 319
10322.72 324
10323.68 261
10324.64 281
10325.60 357
10326.56 311
10327.52 290
10328.48 282
10329.44 325
10330.40 305
10331.36 313
10332.32 294
10333.28 303
10334.24 320
10335.20 296
10336.16 293
10337.12 290
10338.08 310
10339.04 284
10340.00 295
10340.96 307
10341.92 272
10342.88 258
10343.84 278
10344.80 289
10345.76 246
10346.72 277
10347.68 288
10348.64 288
10349.60 289
10350.56 268
10351.52 286
10352.48 297
10353.44 278
10354.40 265
10355.36 293
10356.33 242
10357.29 246
10358.25 296
10359.21 277
10360.17 282
10361.13 288
10362.09 301
10363.05 274
10364.01 297
10364.98 304
10365.94 283
10366.90 311
10367.86 284
10368.82 266
10369.78 300
10370.75 278
10371.71 272
10372.67 245
10373.63 262
10374.59 249
10375.55 268
10376.52 294
10377.48 302
10378.44 254
10379.40 287
10380.36 262
10381.33 254
10382.29 267
10383.25 246
10384.21 288
10385.17 276
10386.14 263
10387.10 267
10388.06 264
10389.02 269
10389.99 263
10390.95 259
10391.91 248
10392.87 295
10393.84 280
10394.80 312
10395.76 287
10396.73 278
10397.69 276
10398.65 287
10399.61 294
10400.58 292
10401.54 267
10402.50 269
10403.47 285
10404.43 277
10405.39 240
10406.36 251
10407.32 293
10408.28 269
10409.25 310
10410.21 287
10411.17 276
10412.14 265
10413.10 246
10414.06 256
10415.03 262
10415.99 247
10416.95 292
10417.92 323
10418.88 255
10419.85 257
10420.81 270
10421.77 315
10422.74 291
10423.70 253
10424.67 280
10425.63 281
10426.59 261
10427.56 243
10428.52 248
10429.49 242
10430.45 293
10431.42 259
10432.38 251
10433.34 228
10434.31 297
10435.27 286
10436.24 263
10437.20 253
10438.17 260
10439.13 267
10440.10 274
10441.06 242
10442.03 257
10442.99 266
10443.96 251
10444.92 255
10445.89 251
10446.85 237
10447.82 244
10448.78 251
10449.75 218
10450.71 227
10451.68 234
10452.64 247
10453.61 260
10454.58 270
10455.54 266
10456.51 273
10457.47 280
10458.44 223
10459.40 222
10460.37 240
10461.33 285
10462.30 252
10463.27 258
10464.23 236
10465.20 222
10466.16 248
10467.13 272
10468.10 228
10469.06 255
10470.03 261
10471.00 248
10471.96 208
10472.93 231
10473.89 271
10474.86 264
10475.83 264
10476.79 258
10477.76 225
10478.73 286
10479.69 249
10480.66 234
10481.63 232
10482.59 275
10483.56 256
10484.53 225
10485.49 243
10486.46 227
10487.43 222
10488.40 218
10489.36 247
10490.33 233
10491.30 253
10492.26 253
10493.23 232
10494.20 221
10495.17 213
10496.13 230
10497.10 218
10498.07 241
10499.04 243
10500.00 257
10500.97 225
10501.94 226
10502.91 257
10503.87 257
10504.84 245
10505.81 219
10506.78 251
10507.75 240
10508.71 235
10509.68 220
10510.65 281
10511.62 232
10512.59 271
10513.55 218
10514.52 233
10515.49 230
10516.46 220
10517.43 233
10518.40 191
10519.36 220
10520.33 219
10521.30 233
10522.27 220
10523.24 224
10524.21 209
10525.18 233
10526.15 238
10527.11 256
10528.08 222
10529.05 221
10530.02 239
10530.99 245
10531.96 230
10532.93 216
10533.90 241
10534.87 244
10535.84 270
10536.80 256
10537.77 266
10538.74 236
10539.71 272
10540.68 279
10541.65 282
10542.62 238
10543.59 216
10544.56 242
10545.53 266
10546.50 225
10547.47 217
10548.44 219
10549.41 249
10550.38 240
10551.35 223
10552.32 244
10553.29 255
10554.26 279
10555.23 221
10556.20 217
10557.17 248
10558.14 256
10559.11 230
10560.08 261
10561.05 258
10562.02 259
10562.99 269
10563.96 240
10564.93 260
10565.90 250
10566.88 256
10567.85 231
10568.82 233
10569.79 223
10570.76 238
10571.73 247
10572.70 253
10573.67 244
10574.64 209
10575.61 209
10576.58 275
10577.56 280
10578.53 263
10579.50 223
10580.47 235
10581.44 233
10582.41 228
10583.38 252
10584.35 283
10585.33 246
10586.30 262
10587.27 247
10588.24 281
10589.21 254
10590.18 267
10591.16 264
10592.13 232
10593.10 239
10594.07 233
10595.04 241
10596.02 250
10596.99 253
10597.96 267
10598.93 289
10599.90 296
10600.88 268
10601.85 238
10602.82 223
10603.79 234
10604.77 242
10605.74 233
10606.71 225
10607.68 198
10608.66 245
10609.63 247
10610.60 254
10611.57 251
10612.55 271
10613.52 278
10614.49 254
10615.47 251
10616.44 266
10617.41 274
10618.38 256
10619.36 241
10620.33 270
10621.30 293
10622.28 294
10623.25 278
10624.22 267
10625.20 271
10626.17 266
10627.14 294
10628.12 307
10629.09 263
10630.06 289
10631.04 282
10632.01 269
10632.99 232
10633.96 268
10634.93 273
10635.91 299
10636.88 285
10637.86 353
10638.83 370
10639.80 439
10640.78 426
10641.75 449
10642.73 375
10643.70 385
10644.67 423
10645.65 342
10646.62 294
10647.60 352
10648.57 308
10649.55 334
10650.52 244
10651.50 302
10652.47 266
10653.44 265
10654.42 287
10655.39 221
10656.37 226
10657.34 269
10658.32 288
10659.29 247
10660.27 257
10661.24 262
10662.22 277
10663.19 288
10664.17 262
10665.14 233
10666.12 209
10667.09 280
10668.07 294
10669.04 265
10670.02 283
10671.00 271
10671.97 288
10672.95 274
10673.92 274
10674.90 290
10675.87 291
10676.85 284
10677.83 294
10678.80 261
10679.78 246
10680.75 275
10681.73 279
10682.70 256
10683.68 271
10684.66 271
10685.63 270
10686.61 262
10687.59 257
10688.56 249
10689.54 248
10690.51 226
10691.49 230
10692.47 225
10693.44 192
10694.42 247
10695.40 244
10696.37 263
10697.35 261
10698.33 254
10699.30 257
10700.28 235
10701.26 251
10702.23 218
10703.21 253
10704.19 248
10705.17 256
10706.14 263
10707.12 225
10708.10 239
10709.07 229
10710.05 220
10711.03 267
10712.01 264
10712.98 255
10713.96 256
10714.94 240
10715.92 242
10716.89 228
10717.87 252
10718.85 269
10719.83 272
10720.80 230
10721.78 206
10722.76 234
10723.74 229
10724.71 238
10725.69 230
10726.67 224
10727.65 238
10728.63 247
10729.61 257
10730.58 239
10731.56 241
10732.54 251
10733.52 241
10734.50 244
10735.48 212
10736.45 252
10737.43 228
10738.41 240
10739.39 225
10740.37 240
10741.35 232
10742.33 246
10743.30 261
10744.28 252
10745.26 217
10746.24 246
10747.22 222
10748.20 216
10749.18 233
10750.16 223
10751.14 257
10752.11 242
10753.09 239
10754.07 248
10755.05 270
10756.03 219
10757.01 217
10757.99 229
10758.97 232
10759.95 251
10760.93 237
10761.91 251
10762.89 228
10763.87 264
10764.85 268
10765.83 261
10766.81 235
10767.79 265
10768.77 254
10769.75 253
10770.73 239
10771.71 269
10772.69 279
10773.67 268
10774.65 267
10775.63 264
10776.61 273
10777.59 297
10778.57 270
10779.55 266
10780.53 258
10781.51 233
10782.49 269
10783.47 245
10784.45 239
10785.43 288
10786.41 259
10787.39 258
10788.38 255
10789.36 250
10790.34 252
10791.32 266
10792.30 223
10793.28 254
10794.26 235
10795.24 254
10796.22 219
10797.21 203
10798.19 230
10799.17 248
10800.15 251
10801.13 285
10802.11 281
10803.09 237
10804.08 242
10805.06 272
10806.04 269
10807.02 252
10808.00 255
10808.98 237
10809.97 263
10810.95 272
10811.93 257
10812.91 245
10813.89 268
10814.88 279
10815.86 275
10816.84 259
10817.82 260
10818.80 274
10819.79 307
10820.77 261
10821.75 243
10822.73 245
10823.72 236
10824.70 283
10825.68 253
10826.66 243
10827.65 223
10828.63 237
10829.61 261
10830.59 248
10831.58 219
10832.56 213
10833.54 254
10834.53 277
10835.51 244
10836.49 211
10837.47 254
10838.46 283
10839.44 276
10840.42 265
10841.41 253
10842.39 285
10843.37 281
10844.36 265
10845.34 269
10846.32 230
10847.31 259
10848.29 254
10849.27 269
10850.26 292
10851.24 269
10852.23 280
10853.21 282
10854.19 267
10855.18 258
10856.16 247
10857.14 272
10858.13 266
10859.11 236
10860.10 272
10861.08 267
10862.07 255
10863.05 274
10864.03 260
10865.02 260
10866.00 313
10866.99 291
10867.97 279
10868.96 245
10869.94 253
10870.92 296
10871.91 280
10872.89 296
10873.88 280
10874.86 285
10875.85 281
10876.83 289
10877.82 310
10878.80 273
10879.79 330
10880.77 322
10881.76 321
10882.74 303
10883.73 289
10884.71 275
10885.70 303
10886.68 324
10887.67 298
10888.66 315
10889.64 355
10890.63 332
10891.61 327
10892.60 350
10893.58 339
10894.57 322
10895.55 306
10896.54 327
10897.53 318
10898.51 371
10899.50 354
10900.48 357
10901.47 326
10902.46 316
10903.44 338
10904.43 379
10905.41 350
10906.40 353
10907.39 338
10908.37 307
10909.36 340
10910.35 377
10911.33 367
10912.32 346
10913.30 395
10914.29 413
10915.28 409
10916.26 384
10917.25 374
10918.24 395
10919.22 383
10920.21 332
10921.20 365
10922.19 407
10923.17 417
10924.16 388
10925.15 366
10926.13 369
10927.12 385
10928.11 394
10929.09 381
10930.08 423
10931.07 416
10932.06 422
10933.04 391
10934.03 389
10935.02 390
10936.01 419
10936.99 431
10937.98 431
10938.97 392
10939.96 404
10940.94 443
10941.93 491
10942.92 448
10943.91 427
10944.90 430
10945.88 462
10946.87 470
10947.86 501
10948.85 517
10949.84 519
10950.82 522
10951.81 549
10952.80 555
10953.79 550
10954.78 561
10955.77 621
10956.76 627
10957.74 680
10958.73 786
10959.72 785
10960.71 799
10961.70 862
10962.69 837
10963.68 789
10964.66 790
10965.65 779
10966.64 655
10967.63 629
10968.62 571
10969.61 541
10970.60 595
10971.59 513
10972.58 500
10973.57 495
10974.56 506
10975.54 493
10976.53 486
10977.52 444
10978.51 475
10979.50 476
10980.49 481
10981.48 477
10982.47 519
10983.46 551
10984.45 529
10985.44 487
10986.43 507
10987.42 543
10988.41 546
10989.40 533
10990.39 535
10991.38 564
10992.37 543
10993.36 599
10994.35 546
10995.34 667
10996.33 716
10997.32 776
10998.31 867
10999.30 938
11000.29 1060
11001.28 1071
11002.27 1061
11003.26 1025
11004.25 980
11005.25 945
11006.24 870
11007.23 744
11008.22 703
11009.21 620
11010.20 577
11011.19 529
11012.18 471
11013.17 534
11014.16 520
11015.15 500
11016.15 490
11017.14 489
11018.13 454
11019.12 483
11020.11 473
11021.10 433
11022.09 429
11023.09 443
11024.08 434
11025.07 428
11026.06 404
11027.05 384
11028.04 421
11029.03 424
11030.03 421
11031.02 390
11032.01 416
11033.00 422
11033.99 404
11034.99 411
11035.98 428
11036.97 424
11037.96 438
11038.95 439
11039.95 394
11040.94 408
11041.93 461
11042.92 384
11043.92 376
11044.91 367
11045.90 394
11046.89 376
11047.89 341
11048.88 355
11049.87 352
11050.86 376
11051.86 382
11052.85 390
11053.84 364
11054.84 362
11055.83 352
11056.82 383
11057.81 364
11058.81 381
11059.80 377
11060.79 383
11061.79 346
11062.78 345
11063.77 384
11064.77 371
11065.76 365
11066.75 350
11067.75 364
11068.74 345
11069.73 330
11070.73 397
11071.72 367
11072.72 352
11073.71 351
11074.70 356
11075.70 360
11076.69 359
11077.69 351
11078.68 387
11079.67 356
11080.67 341
11081.66 329
11082.66 374
11083.65 386
11084.64 366
11085.64 340
11086.63 342
11087.63 373
11088.62 334
11089.62 335
11090.61 353
11091.60 348
11092.60 307
11093.59 329
11094.59 312
11095.58 326
11096.58 350
11097.57 343
11098.57 343
11099.56 346
11100.56 343
11101.55 353
11102.55 316
11103.54 284
11104.54 328
11105.53 343
11106.53 351
11107.52 359
11108.52 330
11109.51 324
11110.51 310
11111.51 298
11112.50 353
11113.50 343
11114.49 276
11115.49 327
11116.48 332
11117.48 339
11118.47 341
11119.47 327
11120.47 334
11121.46 341
11122.46 315
11123.45 319
11124.45 322
11125.45 379
11126.44 327
11127.44 353
11128.44 340
11129.43 348
11130.43 361
11131.42 383
11132.42 342
11133.42 354
11134.41 364
11135.41 332
11136.41 353
11137.40 332
11138.40 319
11139.40 270
11140.39 280
11141.39 314
11142.39 301
11143.38 294
11144.38 293
11145.38 297
11146.37 323
11147.37 301
11148.37 347
11149.37 344
11150.36 263
11151.36 302
11152.36 295
11153.35 266
11154.35 281
11155.35 307
11156.35 318
11157.34 354
11158.34 300
11159.34 338
11160.34 318
11161.34 320
11162.33 286
11163.33 325
11164.33 311
11165.33 283
11166.32 306
11167.32 291
11168.32 292
11169.32 315
11170.32 315
11171.31 308
11172.31 350
11173.31 289
11174.31 287
11175.31 341
11176.31 381
11177.30 337
11178.30 342
11179.30 367
11180.30 312
11181.30 330
11182.30 301
11183.30 281
11184.29 336
11185.29 316
11186.29 342
11187.29 354
11188.29 326
11189.29 310
11190.29 311
11191.29 342
11192.29 346
11193.29 378
11194.28 353
11195.28 385
11196.28 315
11197.28 341
11198.28 352
11199.28 333
11200.28 337
11201.28 342
11202.28 385
11203.28 333
11204.28 333
11205.28 332
11206.28 377
11207.28 347
11208.28 342
11209.28 351
11210.28 321
11211.28 321
11212.28 332
11213.28 341
11214.28 308
11215.28 265
11216.28 317
11217.28 327
11218.28 308
11219.28 307
11220.28 284
11221.28 280
11222.28 293
11223.28 273
11224.28 263
11225.28 269
11226.28 278
11227.28 301
11228.28 276
11229.28 254
11230.28 261
11231.28 284
11232.29 327
11233.29 297
11234.29 316
11235.29 288
11236.29 307
11237.29 309
11238.29 297
11239.29 308
11240.29 307
11241.30 319
11242.30 325
11243.30 284
11244.30 300
11245.30 322
11246.30 314
11247.30 287
11248.31 301
11249.31 276
11250.31 293
11251.31 273
11252.31 278
11253.31 289
11254.32 275
11255.32 271
11256.32 286
11257.32 283
11258.32 317
11259.33 323
11260.33 277
11261.33 278
11262.33 274
11263.33 307
11264.34 325
11265.34 274
11266.34 259
11267.34 272
11268.35 303
11269.35 275
11270.35 306
11271.35 319
11272.36 271
11273.36 313
11274.36 298
11275.37 281
11276.37 267
11277.37 332
11278.37 304
11279.38 308
11280.38 321
11281.38 320
11282.39 329
11283.39 361
11284.39 339
11285.40 304
11286.40 292
11287.40 310
11288.41 313
11289.41 335
11290.41 324
11291.42 313
11292.42 300
11293.42 318
11294.43 286
11295.43 310
11296.43 272
11297.44 318
11298.44 305
11299.45 314
11300.45 299
11301.45 292
11302.46 329
11303.46 301
11304.47 277
11305.47 334
11306.47 279
11307.48 314
11308.48 315
11309.49 307
11310.49 347
11311.50 375
11312.50 386
11313.50 415
11314.51 376
11315.51 389
11316.52 395
11317.52 423
11318.53 374
11319.53 370
11320.54 310
11321.54 329
11322.55 321
11323.55 304
11324.56 308
11325.56 307
11326.57 285
11327.57 259
11328.58 268
11329.58 246
11330.59 257
11331.59 263
11332.60 271
11333.60 225
11334.61 257
11335.61 274
11336.62 265
11337.63 291
11338.63 274
11339.64 270
11340.64 245
11341.65 272
11342.65 288
11343.66 220
11344.67 246
11345.67 258
11346.68 252
11347.68 268
11348.69 242
11349.70 260
11350.70 232
11351.71 250
11352.71 276
11353.72 289
11354.73 269
11355.73 249
11356.74 268
11357.75 265
11358.75 247
11359.76 242
11360.77 262
11361.77 249
11362.78 260
11363.79 276
11364.79 268
11365.80 294
11366.81 285
11367.81 281
11368.82 264
11369.83 270
11370.83 295
11371.84 297
11372.85 265
11373.86 264
11374.86 240
11375.87 239
11376.88 254
11377.89 244
11378.89 229
11379.90 265
11380.91 278
11381.92 263
11382.92 228
11383.93 265
11384.94 245
11385.95 259
11386.95 278
11387.96 225
11388.97 244
11389.98 245
11390.99 266
11391.99 249
11393.00 279
11394.01 282
11395.02 289
11396.03 257
11397.03 243
11398.04 275
11399.05 264
11400.06 275
11401.07 308
11402.08 271
11403.08 253
11404.09 295
11405.10 311
11406.11 316
11407.12 228
11408.13 264
11409.14 268
11410.14 266
11411.15 259
11412.16 248
11413.17 265
11414.18 287
11415.19 251
11416.20 265
11417.21 250
11418.22 264
11419.23 248
11420.23 257
11421.24 267
11422.25 259
11423.26 249
11424.27 223
11425.28 248
11426.29 226
11427.30 213
11428.31 277
11429.32 310
11430.33 275
11431.34 294
11432.35 254
11433.36 253
11434.37 256
11435.38 242
11436.39 301
11437.40 266
11438.41 249
11439.42 270
11440.43 250
11441.44 238
11442.45 268
11443.46 254
11444.47 245
11445.48 247
11446.49 226
11447.50 235
11448.51 249
11449.52 255
11450.53 243
11451.54 245
11452.55 224
11453.56 243
11454.58 296
11455.59 287
11456.60 233
11457.61 238
11458.62 241
11459.63 254
11460.64 251
11461.65 298
11462.66 275
11463.67 271
11464.69 257
11465.70 234
11466.71 241
11467.72 209
11468.73 236
11469.74 256
11470.75 245
11471.77 237
11472.78 225
11473.79 242
11474.80 255
11475.81 246
11476.82 232
11477.84 256
11478.85 249
11479.86 215
11480.87 252
11481.88 248
11482.89 243
11483.91 259
11484.92 256
11485.93 217
11486.94 250
11487.96 285
11488.97 279
11489.98 255
11490.99 215
11492.00 258
11493.02 217
11494.03 268
11495.04 241
11496.06 219
11497.07 252
11498.08 220
11499.09 255
11500.11 257
11501.12 254
11502.13 251
11503.14 240
11504.16 282
11505.17 260
11506.18 242
11507.20 256
11508.21 231
11509.22 226
11510.24 222
11511.25 250
11512.26 227
11513.28 199
11514.29 226
11515.30 277
11516.32 226
11517.33 260
11518.34 254
11519.36 234
11520.37 255
11521.38 224
11522.40 248
11523.41 250
11524.43 198
11525.44 233
11526.45 244
11527.47 247
11528.48 265
11529.50 232
11530.51 277
11531.52 274
11532.54 239
11533.55 238
11534.57 250
11535.58 251
11536.60 267
11537.61 279
11538.62 263
11539.64 226
11540.65 277
11541.67 264
11542.68 245
11543.70 226
11544.71 235
11545.73 247
11546.74 269
11547.76 266
11548.77 279
11549.79 275
11550.80 243
11551.82 272
11552.83 243
11553.85 272
11554.86 252
11555.88 273
11556.89 297
11557.91 272
11558.92 235
11559.94 302
11560.95 260
11561.97 258
11562.98 290
11564.00 304
11565.02 284
11566.03 272
11567.05 294
11568.06 255
11569.08 252
11570.10 287
11571.11 317
11572.13 297
11573.14 296
11574.16 298
11575.18 307
11576.19 302
11577.21 272
11578.22 280
11579.24 275
11580.26 270
11581.27 299
11582.29 277
11583.31 321
11584.32 336
11585.34 325
11586.35 340
11587.37 344
11588.39 332
11589.40 329
11590.42 348
11591.44 427
11592.46 367
11593.47 342
11594.49 387
11595.51 390
11596.52 408
11597.54 400
11598.56 457
11599.57 497
11600.59 529
11601.61 575
11602.63 633
11603.64 691
11604.66 747
11605.68 808
11606.70 730
11607.71 685
11608.73 652
11609.75 571
11610.77 490
11611.78 462
11612.80 425
11613.82 400
11614.84 354
11615.85 323
11616.87 346
11617.89 339
11618.91 295
11619.93 298
11620.95 316
11621.96 307
11622.98 280
11624.00 318
11625.02 317
11626.04 311
11627.05 301
11628.07 289
11629.09 294
11630.11 288
11631.13 269
11632.15 280
11633.17 288
11634.18 258
11635.20 295
11636.22 307
11637.24 249
11638.26 269
11639.28 244
11640.30 271
11641.32 281
11642.34 305
11643.35 311
11644.37 266
11645.39 290
11646.41 245
11647.43 251
11648.45 267
11649.47 261
11650.49 249
11651.51 262
11652.53 274
11653.55 251
11654.57 267
11655.59 258
11656.61 222
11657.63 235
11658.65 262
11659.67 253
11660.69 245
11661.71 237
11662.73 254
11663.75 262
11664.77 222
11665.79 231
11666.81 242
11667.83 275
11668.85 276
11669.87 261
11670.89 245
11671.91 273
11672.93 281
11673.95 272
11674.97 246
11675.99 252
11677.01 262
11678.03 240
11679.05 287
11680.07 252
11681.09 263
11682.11 271
11683.13 250
11684.15 240
11685.18 281
11686.20 277
11687.22 261
11688.24 323
11689.26 255
11690.28 289
11691.30 294
11692.32 258
11693.34 288
11694.37 289
11695.39 238
11696.41 272
11697.43 283
11698.45 288
11699.47 294
11700.49 244
11701.52 236
11702.54 243
11703.56 264
11704.58 256
11705.60 261
11706.62 270
11707.65 232
11708.67 241
11709.69 229
11710.71 253
11711.73 247
11712.76 236
11713.78 224
11714.80 245
11715.82 265
11716.85 261
11717.87 275
11718.89 249
11719.91 259
11720.94 233
11721.96 244
11722.98 250
11724.00 265
11725.03 272
11726.05 242
11727.07 238
11728.09 249
11729.12 255
11730.14 265
11731.16 269
11732.19 251
11733.21 233
11734.23 257
11735.25 241
11736.28 224
11737.30 247
11738.32 243
11739.35 237
11740.37 233
11741.39 274
11742.42 244
11743.44 267
11744.46 228
11745.49 235
11746.51 276
11747.54 274
11748.56 231
11749.58 219
11750.61 244
11751.63 281
11752.65 234
11753.68 214
11754.70 223
11755.73 228
11756.75 256
11757.77 233
11758.80 214
11759.82 250
11760.85 280
11761.87 240
11762.90 199
11763.92 209
11764.94 219
11765.97 235
11766.99 242
11768.02 232
11769.04 242
11770.07 249
11771.09 245
11772.12 245
11773.14 243
11774.17 244
11775.19 265
11776.22 256
11777.24 263
11778.27 257
11779.29 236
11780.32 247
11781.34 240
11782.37 226
11783.39 225
11784.42 218
11785.44 243
11786.47 256
11787.49 250
11788.52 235
11789.54 233
11790.57 232
11791.59 264
11792.62 254
11793.65 245
11794.67 242
11795.70 272
11796.72 251
11797.75 262
11798.77 250
11799.80 254
11800.83 245
11801.85 258
11802.88 240
11803.90 235
11804.93 278
11805.96 264
11806.98 256
11808.01 227
11809.04 231
11810.06 236
11811.09 283
11812.12 285
11813.14 248
11814.17 271
11815.20 299
11816.22 276
11817.25 254
11818.28 297
11819.30 247
11820.33 265
11821.36 282
11822.38 257
11823.41 261
11824.44 269
11825.46 265
11826.49 263
11827.52 279
11828.54 259
11829.57 267
11830.60 296
11831.63 259
11832.65 279
11833.68 235
11834.71 273
11835.74 274
11836.76 244
11837.79 255
11838.82 270
11839.85 251
11840.87 286
11841.90 254
11842.93 229
11843.96 234
11844.99 238
11846.01 285
11847.04 267
11848.07 274
11849.10 294
11850.13 268
11851.15 281
11852.18 279
11853.21 268
11854.24 299
11855.27 262
11856.30 282
11857.32 300
11858.35 303
11859.38 270
11860.41 274
11861.44 281
11862.47 276
11863.50 299
11864.52 293
11865.55 284
11866.58 272
11867.61 293
11868.64 292
11869.67 306
11870.70 331
11871.73 297
11872.76 305
11873.79 308
11874.81 313
11875.84 303
11876.87 305
11877.90 348
11878.93 296
11879.96 293
11880.99 315
11882.02 343
11883.05 333
11884.08 334
11885.11 343
11886.14 340
11887.17 366
11888.20 367
11889.23 372
11890.26 311
11891.29 332
11892.32 382
11893.35 391
11894.38 378
11895.41 378
11896.44 370
11897.47 368
11898.50 398
11899.53 420
11900.56 466
11901.59 449
11902.62 454
11903.65 470
11904.68 492
11905.71 491
11906.74 482
11907.77 443
11908.80 411
11909.83 420
11910.86 428
11911.90 432
11912.93 387
11913.96 415
11914.99 425
11916.02 438
11917.05 420
11918.08 424
11919.11 407
11920.14 447
11921.17 399
11922.21 409
11923.24 406
11924.27 466
11925.30 435
11926.33 495
11927.36 560
11928.39 565
11929.43 568
11930.46 608
11931.49 710
11932.52 711
11933.55 791
11934.58 766
11935.62 707
11936.65 674
11937.68 628
11938.71 613
11939.74 552
11940.78 499
11941.81 463
11942.84 445
11943.87 432
11944.90 439
11945.94 382
11946.97 391
11948.00 406
11949.03 382
11950.07 393
11951.10 347
11952.13 325
11953.16 350
11954.20 345
11955.23 364
11956.26 390
11957.29 363
11958.33 363
11959.36 364
11960.39 381
11961.43 378
11962.46 387
11963.49 365
11964.53 360
11965.56 380
11966.59 362
11967.62 344
11968.66 352
11969.69 348
11970.72 322
11971.76 302
11972.79 319
11973.83 359
11974.86 348
11975.89 353
11976.93 336
11977.96 323
11978.99 318
11980.03 361
11981.06 348
11982.09 378
11983.13 346
11984.16 350
11985.20 353
11986.23 353
11987.26 347
11988.30 380
11989.33 343
11990.37 330
11991.40 322
11992.44 361
11993.47 362
11994.50 353
11995.54 346
11996.57 335
11997.61 384
11998.64 381
11999.68 398
12000.71 328
12001.75 371
12002.78 392
12003.82 381
12004.85 389
12005.89 385
12006.92 396
12007.96 386
12008.99 413
12010.03 394
12011.06 439
12012.10 421
12013.13 429
12014.17 440
12015.20 436
12016.24 477
12017.27 516
12018.31 494
12019.34 483
12020.38 462
12021.41 483
12022.45 477
12023.49 450
12024.52 449
12025.56 470
12026.59 440
12027.63 453
12028.66 402
12029.70 441
12030.74 453
12031.77 444
12032.81 434
12033.84 397
12034.88 434
12035.92 404
12036.95 430
12037.99 419
12039.03 423
12040.06 381
12041.10 397
12042.13 426
12043.17 372
12044.21 414
12045.24 385
12046.28 408
12047.32 409
12048.35 415
12049.39 398
12050.43 424
12051.46 414
12052.50 377
12053.54 405
12054.58 357
12055.61 405
12056.65 402
12057.69 423
12058.72 437
12059.76 440
12060.80 429
12061.84 405
12062.87 430
12063.91 453
12064.95 429
12065.98 445
12067.02 428
12068.06 434
12069.10 419
12070.14 400
12071.17 454
12072.21 410
12073.25 493
12074.29 439
12075.32 461
12076.36 446
12077.40 449
12078.44 443
12079.48 467
12080.51 431
12081.55 416
12082.59 426
12083.63 446
12084.67 498
12085.71 474
12086.74 460
12087.78 487
12088.82 518
12089.86 525
12090.90 507
12091.94 488
12092.97 491
12094.01 481
12095.05 517
12096.09 548
12097.13 593
12098.17 603
12099.21 587
12100.25 614
12101.29 700
12102.32 721
12103.36 755
12104.40 797
12105.44 789
12106.48 788
12107.52 763
12108.56 728
12109.60 665
12110.64 630
12111.68 556
12112.72 531
12113.76 502
12114.80 474
12115.84 474
12116.88 399
12117.92 415
12118.96 358
12120.00 380
12121.04 350
12122.07 400
12123.11 419
12124.15 379
12125.19 348
12126.23 372
12127.28 373
12128.32 341
12129.36 322
12130.40 352
12131.44 377
12132.48 362
12133.52 340
12134.56 364
12135.60 359
12136.64 342
12137.68 412
12138.72 344
12139.76 342
12140.80 313
12141.84 366
12142.88 351
12143.92 344
12144.96 368
12146.00 362
12147.05 367
12148.09 333
12149.13 308
12150.17 307
12151.21 338
12152.25 322
12153.29 313
12154.33 312
12155.38 333
12156.42 330
12157.46 340
12158.50 316
12159.54 324
12160.58 331
12161.62 319
12162.67 345
12163.71 321
12164.75 320
12165.79 331
12166.83 344
12167.87 317
12168.92 307
12169.96 298
12171.00 317
12172.04 317
12173.08 350
12174.13 303
12175.17 295
12176.21 340
12177.25 314
12178.30 329
12179.34 287
12180.38 305
12181.42 342
12182.47 305
12183.51 307
12184.55 312
12185.59 325
12186.64 311
12187.68 287
12188.72 279
12189.76 306
12190.81 287
12191.85 307
12192.89 300
12193.94 293
12194.98 314
12196.02 321
12197.06 325
12198.11 307
12199.15 297
12200.19 314
12201.24 310
12202.28 323
12203.32 266
12204.37 310
12205.41 318
12206.45 327
12207.50 345
12208.54 320
12209.59 306
12210.63 300
12211.67 299
12212.72 286
12213.76 306
12214.80 302
12215.85 287
12216.89 293
12217.94 334
12218.98 302
12220.02 318
12221.07 315
12222.11 296
12223.16 285
12224.20 320
12225.25 287
12226.29 257
12227.33 268
12228.38 304
12229.42 304
12230.47 339
12231.51 321
12232.56 293
12233.60 289
12234.65 309
12235.69 314
12236.74 247
12237.78 280
12238.83 293
12239.87 311
12240.92 305
12241.96 279
12243.01 278
12244.05 309
12245.10 296
12246.14 306
12247.19 313
12248.23 316
12249.28 347
12250.32 277
12251.37 257
12252.41 274
12253.46 268
12254.50 291
12255.55 276
12256.60 285
12257.64 267
12258.69 262
12259.73 285
12260.78 300
12261.82 293
12262.87 258
12263.92 276
12264.96 279
12266.01 276
12267.05 280
12268.10 228
12269.15 251
12270.19 262
12271.24 285
12272.29 259
12273.33 233
12274.38 248
12275.43 252
12276.47 271
12277.52 285
12278.57 262
12279.61 249
12280.66 307
12281.71 289
12282.75 263
12283.80 245
12284.85 270
12285.89 267
12286.94 264
12287.99 251
12289.03 266
12290.08 283
12291.13 284
12292.18 235
12293.22 266
12294.27 277
12295.32 269
12296.36 250
12297.41 263
12298.46 253
12299.51 270
12300.55 255
12301.60 255
12302.65 269
12303.70 266
12304.74 276
12305.79 267
12306.84 245
12307.89 216
12308.94 230
12309.98 271
12311.03 277
12312.08 232
12313.13 242
12314.18 279
12315.22 286
12316.27 240
12317.32 256
12318.37 241
12319.42 234
12320.47 227
12321.51 245
12322.56 244
12323.61 257
12324.66 259
12325.71 249
12326.76 257
12327.81 244
12328.85 236
12329.90 249
12330.95 256
12332.00 245
12333.05 257
12334.10 222
12335.15 215
12336.20 240
12337.25 218
12338.30 250
12339.34 246
12340.39 259
12341.44 265
12342.49 271
12343.54 277
12344.59 232
12345.64 266
12346.69 224
12347.74 224
12348.79 261
12349.84 271
12350.89 276
12351.94 253
12352.99 220
12354.04 238
12355.09 254
12356.14 259
12357.19 259
12358.24 261
12359.29 295
12360.34 250
12361.39 275
12362.44 238
12363.49 226
12364.54 220
12365.59 251
12366.64 251
12367.69 256
12368.74 264
12369.79 251
12370.84 225
12371.89 247
12372.94 254
12373.99 247
12375.04 221
12376.09 251
12377.15 272
12378.20 249
12379.25 256
12380.30 257
12381.35 301
12382.40 268
12383.45 250
12384.50 258
12385.55 295
12386.60 260
12387.66 253
12388.71 240
12389.76 256
12390.81 279
12391.86 236
12392.91 253
12393.96 237
12395.02 253
12396.07 258
12397.12 265
12398.17 273
12399.22 260
12400.27 264
12401.33 292
12402.38 284
12403.43 276
12404.48 268
12405.53 275
12406.59 260
12407.64 280
12408.69 285
12409.74 264
12410.80 278
12411.85 268
12412.90 315
12413.95 261
12415.00 282
12416.06 261
12417.11 282
12418.16 261
12419.21 262
12420.27 274
12421.32 304
12422.37 295
12423.43 280
12424.48 293
12425.53 255
12426.58 270
12427.64 259
12428.69 266
12429.74 279
12430.80 262
12431.85 263
12432.90 297
12433.96 308
12435.01 293
12436.06 319
12437.12 325
12438.17 309
12439.22 309
12440.28 315
12441.33 286
12442.38 296
12443.44 313
12444.49 292
12445.54 258
12446.60 281
12447.65 262
12448.71 296
12449.76 282
12450.81 282
12451.87 289
12452.92 316
12453.98 299
12455.03 290
12456.08 319
12457.14 306
12458.19 349
12459.25 379
12460.30 312
12461.36 290
12462.41 327
12463.46 354
12464.52 368
12465.57 360
12466.63 374
12467.68 365
12468.74 402
12469.79 430
12470.85 469
12471.90 513
12472.96 529
12474.01 637
12475.07 774
12476.12 792
12477.18 854
12478.23 910
12479.29 915
12480.34 935
12481.40 809
12482.45 790
12483.51 755
12484.56 685
12485.62 622
12486.67 555
12487.73 484
12488.79 428
12489.84 396
12490.90 399
12491.95 360
12493.01 329
12494.06 396
12495.12 347
12496.18 354
12497.23 339
12498.29 307
12499.34 346
12500.40 300
12501.46 324
12502.51 345
12503.57 350
12504.62 319
12505.68 312
12506.74 340
12507.79 344
12508.85 342
12509.91 357
12510.96 332
12512.02 314
12513.08 316
12514.13 330
12515.19 326
12516.25 323
12517.30 315
12518.36 326
12519.42 322
12520.47 336
12521.53 297
12522.59 302
12523.64 283
12524.70 319
12525.76 302
12526.82 264
12527.87 292
12528.93 274
12529.99 292
12531.04 287
12532.10 278
12533.16 283
12534.22 301
12535.27 314
12536.33 283
12537.39 292
12538.45 289
12539.50 290
12540.56 311
12541.62 329
12542.68 302
12543.74 308
12544.79 315
12545.85 291
12546.91 302
12547.97 315
12549.03 335
12550.08 342
12551.14 342
12552.20 322
12553.26 332
12554.32 354
12555.38 393
12556.43 379
12557.49 409
12558.55 419
12559.61 390
12560.67 375
12561.73 412
12562.79 424
12563.84 364
12564.90 374
12565.96 357
12567.02 354
12568.08 347
12569.14 315
12570.20 347
12571.26 332
12572.32 306
12573.37 312
12574.43 301
12575.49 311
12576.55 300
12577.61 331
12578.67 322
12579.73 294
12580.79 320
12581.85 337
12582.91 320
12583.97 274
12585.03 263
12586.09 286
12587.15 268
12588.21 257
12589.27 282
12590.33 296
12591.39 311
12592.45 270
12593.51 284
12594.57 273
12595.63 292
12596.69 288
12597.75 321
12598.81 335
12599.87 290
12600.93 296
12601.99 293
12603.05 270
12604.11 249
12605.17 261
12606.23 295
12607.29 265
12608.35 252
12609.41 295
12610.47 342
12611.53 266
12612.59 285
12613.66 276
12614.72 298
12615.78 307
12616.84 273
12617.90 315
12618.96 293
12620.02 327
12621.08 364
12622.14 296
12623.20 304
12624.27 304
12625.33 328
12626.39 313
12627.45 265
12628.51 255
12629.57 248
12630.63 244
12631.70 239
12632.76 268
12633.82 254
12634.88 265
12635.94 269
12637.00 260
12638.07 265
12639.13 244
12640.19 222
12641.25 241
12642.31 252
12643.38 230
12644.44 239
12645.50 236
12646.56 241
12647.63 228
12648.69 253
12649.75 267
12650.81 275
12651.88 262
12652.94 265
12654.00 251
12655.06 245
12656.13 221
12657.19 233
12658.25 219
12659.31 233
12660.38 226
12661.44 252
12662.50 220
12663.57 258
12664.63 224
12665.69 225
12666.75 253
12667.82 240
12668.88 257
12669.94 270
12671.01 256
12672.07 262
12673.13 254
12674.20 219
12675.26 242
12676.32 236
12677.39 238
12678.45 236
12679.51 244
12680.58 231
12681.64 248
12682.71 261
12683.77 246
12684.83 275
12685.90 239
12686.96 245
12688.03 268
12689.09 248
12690.15 252
12691.22 239
12692.28 247
12693.35 242
12694.41 257
12695.47 253
12696.54 295
12697.60 284
12698.67 255
12699.73 254
12700.80 267
12701.86 280
12702.93 304
12703.99 280
12705.05 282
12706.12 269
12707.18 285
12708.25 282
12709.31 294
12710.38 301
12711.44 259
12712.51 279
12713.57 274
12714.64 287
12715.70 261
12716.77 251
12717.83 269
12718.90 290
12719.96 255
12721.03 255
12722.10 259
12723.16 252
12724.23 259
12725.29 265
12726.36 245
12727.42 250
12728.49 242
12729.55 266
12730.62 281
12731.69 280
12732.75 255
12733.82 243
12734.88 252
12735.95 229
12737.02 229
12738.08 275
12739.15 275
12740.21 256
12741.28 237
12742.35 268
12743.41 271
12744.48 275
12745.55 242
12746.61 256
12747.68 239
12748.75 216
12749.81 230
12750.88 226
12751.95 235
12753.01 223
12754.08 233
12755.15 240
12756.21 221
12757.28 236
12758.35 231
12759.41 259
12760.48 271
12761.55 244
12762.61 224
12763.68 227
12764.75 213
12765.82 262
12766.88 254
12767.95 211
12769.02 240
12770.09 235
12771.15 241
12772.22 229
12773.29 215
12774.36 210
12775.42 192
12776.49 219
12777.56 215
12778.63 240
12779.69 213
12780.76 239
12781.83 234
12782.90 240
12783.97 223
12785.03 198
12786.10 218
12787.17 202
12788.24 223
12789.31 202
12790.37 214
12791.44 230
12792.51 236
12793.58 241
12794.65 257
12795.72 247
12796.79 244
12797.85 233
12798.92 218
12799.99 196
12801.06 239
12802.13 227
12803.20 232
12804.27 222
12805.34 245
12806.40 240
12807.47 251
12808.54 256
12809.61 214
12810.68 248
12811.75 240
12812.82 217
12813.89 235
12814.96 265
12816.03 271
12817.10 242
12818.17 254
12819.23 261
12820.30 298
12821.37 293
12822.44 270
12823.51 222
12824.58 296
12825.65 239
12826.72 236
12827.79 201
12828.86 229
12829.93 230
12831.00 260
12832.07 222
12833.14 214
12834.21 236
12835.28 237
12836.35 218
12837.42 234
12838.49 203
12839.56 205
12840.63 209
12841.70 244
12842.77 221
12843.85 189
12844.92 224
12845.99 243
12847.06 233
12848.13 208
12849.20 226
12850.27 228
12851.34 232
12852.41 221
12853.48 229
12854.55 221
12855.62 194
12856.69 190
12857.77 225
12858.84 224
12859.91 219
12860.98 226
12862.05 199
12863.12 211
12864.19 219
12865.26 214
12866.34 209
12867.41 218
12868.48 215
12869.55 222
12870.62 200
12871.69 213
12872.77 192
12873.84 227
12874.91 223
12875.98 187
12877.05 193
12878.12 187
12879.20 196
12880.27 235
12881.34 192
12882.41 221
12883.49 204
12884.56 232
12885.63 272
12886.70 180
12887.77 178
12888.85 194
12889.92 213
12890.99 201
12892.06 212
12893.14 205
12894.21 187
12895.28 188
12896.35 214
12897.43 199
12898.50 242
12899.57 194
12900.65 197
12901.72 230
12902.79 201
12903.86 208
12904.94 216
12906.01 212
12907.08 209
12908.16 177
12909.23 204
12910.30 213
12911.38 197
12912.45 222
12913.52 198
12914.60 216
12915.67 229
12916.74 223
12917.82 213
12918.89 188
12919.97 220
12921.04 198
12922.11 202
12923.19 191
12924.26 186
12925.33 229
12926.41 217
12927.48 197
12928.56 197
12929.63 203
12930.70 177
12931.78 174
12932.85 174
12933.93 193
12935.00 204
12936.08 191
12937.15 180
12938.23 203
12939.30 193
12940.37 201
12941.45 218
12942.52 210
12943.60 213
12944.67 213
12945.75 218
12946.82 190
12947.90 190
12948.97 172
12950.05 191
12951.12 181
12952.20 168
12953.27 150
12954.35 192
12955.42 180
12956.50 192
12957.57 210
12958.65 164
12959.72 177
12960.80 184
12961.87 203
12962.95 190
12964.03 184
12965.10 188
12966.18 225
12967.25 213
12968.33 194
12969.40 176
12970.48 187
12971.56 219
12972.63 202
12973.71 197
12974.78 175
12975.86 179
12976.93 182
12978.01 188
12979.09 197
12980.16 197
12981.24 200
12982.32 217
12983.39 178
12984.47 172
12985.55 173
12986.62 205
12987.70 199
12988.77 186
12989.85 204
12990.93 201
12992.00 228
12993.08 221
12994.16 203
12995.23 203
12996.31 200
12997.39 190
12998.47 191
12999.54 159
13000.62 198
13001.70 199
13002.77 217
13003.85 205
13004.93 168
13006.01 174
13007.08 192
13008.16 208
13009.24 194
13010.31 201
13011.39 192
13012.47 204
13013.55 208
13014.63 179
13015.70 198
13016.78 196
13017.86 174
13018.94 169
13020.01 174
13021.09 180
13022.17 205
13023.25 215
13024.33 188
13025.40 205
13026.48 195
13027.56 167
13028.64 208
13029.72 224
13030.79 220
13031.87 196
13032.95 162
13034.03 188
13035.11 195
13036.19 203
13037.27 192
13038.34 207
13039.42 229
13040.50 207
13041.58 225
13042.66 227
13043.74 226
13044.82 224
13045.90 200
13046.97 196
13048.05 221
13049.13 204
13050.21 222
13051.29 208
13052.37 217
13053.45 183
13054.53 180
13055.61 183
13056.69 193
13057.77 203
13058.85 175
13059.93 186
13061.01 160
13062.09 190
13063.16 193
13064.24 181
13065.32 179
13066.40 172
13067.48 182
13068.56 170
13069.64 220
13070.72 207
13071.80 194
13072.88 200
13073.96 204
13075.04 202
13076.12 189
13077.20 169
13078.28 186
13079.36 222
13080.45 194
13081.53 178
13082.61 197
13083.69 186
13084.77 205
13085.85 189
13086.93 238
13088.01 201
13089.09 181
13090.17 215
13091.25 188
13092.33 176
13093.41 163
13094.49 179
13095.57 199
13096.66 193
13097.74 205
13098.82 195
13099.90 197
13100.98 214
13102.06 213
13103.14 191
13104.22 172
13105.31 190
13106.39 190
13107.47 237
13108.55 225
13109.63 247
13110.71 199
13111.79 215
13112.88 228
13113.96 197
13115.04 188
13116.12 203
13117.20 221
13118.29 225
13119.37 196
13120.45 201
13121.53 174
13122.61 218
13123.70 193
13124.78 180
13125.86 180
13126.94 213
13128.03 214
13129.11 195
13130.19 194
13131.27 177
13132.35 224
13133.44 237
13134.52 226
13135.60 205
13136.69 195
13137.77 194
13138.85 199
13139.93 197
13141.02 186
13142.10 166
13143.18 186
13144.27 182
13145.35 179
13146.43 173
13147.51 193
13148.60 212
13149.68 197
13150.76 182
13151.85 191
13152.93 203
13154.01 186
13155.10 187
13156.18 233
13157.26 207
13158.35 184
13159.43 197
13160.52 220
13161.60 208
13162.68 197
13163.77 202
13164.85 195
13165.93 205
13167.02 211
13168.10 218
13169.19 195
13170.27 204
13171.35 213
13172.44 207
13173.52 205
13174.61 199
13175.69 200
13176.78 210
13177.86 203
13178.94 222
13180.03 221
13181.11 215
13182.20 220
13183.28 180
13184.37 190
13185.45 182
13186.54 211
13187.62 249
13188.71 214
13189.79 213
13190.88 203
13191.96 223
13193.05 241
13194.13 211
13195.22 198
13196.30 232
13197.39 204
13198.47 208
13199.56 201
13200.64 196
13201.73 199
13202.81 192
13203.90 233
13204.98 210
13206.07 216
13207.16 201
13208.24 205
13209.33 240
13210.41 217
13211.50 218
13212.58 210
13213.67 198
13214.76 235
13215.84 202
13216.93 182
13218.01 180
13219.10 210
13220.19 201
13221.27 198
13222.36 199
13223.45 199
13224.53 220
13225.62 211
13226.70 208
13227.79 220
13228.88 214
13229.96 190
13231.05 237
13232.14 211
13233.22 195
13234.31 203
13235.40 238
13236.48 215
13237.57 161
13238.66 240
13239.74 220
13240.83 225
13241.92 215
13243.01 214
13244.09 228
13245.18 231
13246.27 216
13247.35 249
13248.44 227
13249.53 199
13250.62 230
13251.70 199
13252.79 228
13253.88 229
13254.97 227
13256.05 260
13257.14 238
13258.23 256
13259.32 252
13260.40 230
13261.49 229
13262.58 215
13263.67 241
13264.76 230
13265.84 229
13266.93 233
13268.02 258
13269.11 284
13270.20 241
13271.29 209
13272.37 243
13273.46 263
13274.55 264
13275.64 251
13276.73 253
13277.82 257
13278.90 252
13279.99 267
13281.08 269
13282.17 262
13283.26 271
13284.35 311
13285.44 303
13286.53 252
13287.61 241
13288.70 280
13289.79 288
13290.88 262
13291.97 280
13293.06 271
13294.15 280
13295.24 303
13296.33 278
13297.42 296
13298.51 309
13299.60 293
13300.68 312
13301.77 255
13302.86 284
13303.95 302
13305.04 285
13306.13 272
13307.22 233
13308.31 280
13309.40 286
13310.49 333
13311.58 292
13312.67 304
13313.76 320
13314.85 319
13315.94 303
13317.03 292
13318.12 306
13319.21 339
13320.30 324
13321.39 301
13322.48 279
13323.57 284
13324.66 292
13325.75 273
13326.84 289
13327.94 264
13329.03 250
13330.12 286
13331.21 282
13332.30 280
13333.39 286
13334.48 282
13335.57 313
13336.66 318
13337.75 343
13338.84 303
13339.93 293
13341.03 293
13342.12 320
13343.21 302
13344.30 301
13345.39 322
13346.48 350
13347.57 335
13348.66 336
13349.76 305
13350.85 320
13351.94 317
13353.03 339
13354.12 306
13355.21 346
13356.31 363
13357.40 324
13358.49 315
13359.58 335
13360.67 372
13361.76 377
13362.86 372
13363.95 368
13365.04 374
13366.13 384
13367.23 372
13368.32 424
13369.41 405
13370.50 420
13371.59 411
13372.69 411
13373.78 408
13374.87 389
13375.96 368
13377.06 361
13378.15 366
13379.24 300
13380.34 303
13381.43 302
13382.52 292
13383.61 293
13384.71 291
13385.80 270
13386.89 283
13387.99 297
13389.08 283
13390.17 284
13391.26 254
13392.36 273
13393.45 279
13394.54 310
13395.64 266
13396.73 316
13397.82 304
13398.92 300
13400.01 270
13401.11 250
13402.20 300
13403.29 306
13404.39 282
13405.48 317
13406.57 273
13407.67 278
13408.76 323
13409.86 300
13410.95 297
13412.04 274
13413.14 309
13414.23 265
13415.33 275
13416.42 273
13417.51 294
13418.61 296
13419.70 302
13420.80 286
13421.89 263
13422.99 313
13424.08 271
13425.17 281
13426.27 318
13427.36 283
13428.46 293
13429.55 306
13430.65 320
13431.74 319
13432.84 269
13433.93 299
13435.03 316
13436.12 361
13437.22 311
13438.31 302
13439.41 269
13440.50 308
13441.60 304
13442.69 281
13443.79 303
13444.88 309
13445.98 333
13447.08 316
13448.17 356
13449.27 319
13450.36 317
13451.46 333
13452.55 319
13453.65 308
13454.74 332
13455.84 292
13456.94 316
13458.03 335
13459.13 318
13460.22 332
13461.32 354
13462.42 396
13463.51 372
13464.61 344
13465.70 355
13466.80 343
13467.90 382
13468.99 387
13470.09 366
13471.19 358
13472.28 344
13473.38 358
13474.48 317
13475.57 354
13476.67 367
13477.77 356
13478.86 386
13479.96 348
13481.06 348
13482.15 374
13483.25 362
13484.35 392
13485.44 403
13486.54 349
13487.64 430
13488.74 387
13489.83 343
13490.93 389
13492.03 402
13493.12 368
13494.22 375
13495.32 424
13496.42 400
13497.51 452
13498.61 466
13499.71 444
13500.81 487
13501.90 480
13503.00 512
13504.10 573
13505.20 523
13506.30 533
13507.39 495
13508.49 491
13509.59 481
13510.69 481
13511.79 445
13512.88 422
13513.98 413
13515.08 361
13516.18 347
13517.28 353
13518.38 363
13519.47 354
13520.57 366
13521.67 365
13522.77 337
13523.87 336
13524.97 326
13526.07 306
13527.16 316
13528.26 371
13529.36 346
13530.46 314
13531.56 322
13532.66 342
13533.76 354
13534.86 326
13535.96 289
13537.05 341
13538.15 318
13539.25 338
13540.35 306
13541.45 317
13542.55 322
13543.65 325
13544.75 305
13545.85 319
13546.95 314
13548.05 330
13549.15 317
13550.25 292
13551.35 315
13552.45 291
13553.55 312
13554.65 285
13555.75 303
13556.85 279
13557.95 311
13559.05 298
13560.15 269
13561.25 284
13562.35 295
13563.45 281
13564.55 272
13565.65 326
13566.75 291
13567.85 294
13568.95 298
13570.05 295
13571.15 278
13572.25 280
13573.35 264
13574.45 269
13575.55 276
13576.65 297
13577.75 294
13578.85 271
13579.95 294
13581.06 239
13582.16 290
13583.26 311
13584.36 309
13585.46 284
13586.56 315
13587.66 260
13588.76 296
13589.86 299
13590.97 278
13592.07 302
13593.17 242
13594.27 293
13595.37 289
13596.47 303
13597.57 297
13598.68 300
13599.78 292
13600.88 281
13601.98 283
13603.08 304
13604.19 265
13605.29 286
13606.39 293
13607.49 344
13608.59 313
13609.70 304
13610.80 291
13611.90 288
13613.00 291
13614.10 316
13615.21 305
13616.31 293
13617.41 288
13618.51 272
13619.62 284
13620.72 282
13621.82 276
13622.92 265
13624.03 295
13625.13 339
13626.23 325
13627.33 299
13628.44 303
13629.54 279
13630.64 306
13631.75 294
13632.85 299
13633.95 319
13635.06 341
13636.16 351
13637.26 284
13638.36 279
13639.47 302
13640.57 315
13641.67 314
13642.78 304
13643.88 298
13644.99 303
13646.09 294
13647.19 298
13648.30 267
13649.40 280
13650.50 322
13651.61 313
13652.71 306
13653.81 300
13654.92 298
13656.02 314
13657.13 312
13658.23 261
13659.33 311
13660.44 309
13661.54 311
13662.65 305
13663.75 268
13664.86 253
13665.96 271
13667.06 280
13668.17 271
13669.27 293
13670.38 266
13671.48 286
13672.59 265
13673.69 271
13674.80 263
13675.90 302
13677.01 332
13678.11 284
13679.22 251
13680.32 250
13681.43 303
13682.53 283
13683.64 265
13684.74 232
13685.85 266
13686.95 245
13688.06 295
13689.16 231
13690.27 295
13691.37 270
13692.48 305
13693.58 300
13694.69 242
13695.79 232
13696.90 300
13698.01 303
13699.11 269
13700.22 278
13701.32 266
13702.43 321
13703.54 315
13704.64 263
13705.75 253
13706.85 259
13707.96 303
13709.07 296
13710.17 284
13711.28 239
13712.38 277
13713.49 321
13714.60 344
13715.70 285
13716.81 303
13717.92 317
13719.02 340
13720.13 303
13721.24 295
13722.34 276
13723.45 329
13724.56 324
13725.66 356
13726.77 311
13727.88 327
13728.98 322
13730.09 341
13731.20 363
13732.30 344
13733.41 348
13734.52 358
13735.63 360
13736.73 343
13737.84 340
13738.95 341
13740.05 391
13741.16 365
13742.27 373
13743.38 397
13744.48 343
13745.59 335
13746.70 370
13747.81 380
13748.91 360
13750.02 354
13751.13 376
13752.24 402
13753.35 379
13754.45 381
13755.56 414
13756.67 420
13757.78 416
13758.89 422
13759.99 465
13761.10 415
13762.21 428
13763.32 447
13764.43 465
13765.54 489
13766.64 527
13767.75 536
13768.86 572
13769.97 577
13771.08 603
13772.19 674
13773.30 685
13774.40 693
13775.51 712
13776.62 732
13777.73 749
13778.84 693
13779.95 628
13781.06 617
13782.17 582
13783.28 560
13784.39 538
13785.49 476
13786.60 450
13787.71 448
13788.82 417
13789.93 386
13791.04 391
13792.15 367
13793.26 381
13794.37 391
13795.48 385
13796.59 381
13797.70 345
13798.81 382
13799.92 380
13801.03 346
13802.14 362
13803.25 316
13804.36 366
13805.47 376
13806.58 344
13807.69 337
13808.80 346
13809.91 360
13811.02 365
13812.13 339
13813.24 331
13814.35 307
13815.46 316
13816.57 349
13817.68 331
13818.79 348
13819.90 300
13821.01 361
13822.12 312
13823.23 326
13824.34 332
13825.46 315
13826.57 309
13827.68 331
13828.79 308
13829.90 285
13831.01 276
13832.12 314
13833.23 286
13834.34 282
13835.45 302
13836.57 311
13837.68 314
13838.79 284
13839.90 306
13841.01 311
13842.12 343
13843.23 333
13844.35 301
13845.46 318
13846.57 310
13847.68 304
13848.79 316
13849.90 322
13851.02 330
13852.13 321
13853.24 325
13854.35 298
13855.46 311
13856.58 340
13857.69 341
13858.80 340
13859.91 343
13861.02 346
13862.14 337
13863.25 329
13864.36 337
13865.47 313
13866.59 354
13867.70 324
13868.81 329
13869.92 344
13871.04 300
13872.15 341
13873.26 306
13874.38 332
13875.49 376
13876.60 333
13877.71 345
13878.83 315
13879.94 309
13881.05 301
13882.17 342
13883.28 329
13884.39 351
13885.51 326
13886.62 331
13887.73 344
13888.85 321
13889.96 346
13891.07 377
13892.19 393
13893.30 387
13894.41 381
13895.53 372
13896.64 371
13897.75 361
13898.87 366
13899.98 371
13901.10 353
13902.21 375
13903.32 371
13904.44 346
13905.55 308
13906.67 352
13907.78 350
13908.89 310
13910.01 339
13911.12 341
13912.24 296
13913.35 286
13914.47 315
13915.58 279
13916.69 310
13917.81 308
13918.92 318
13920.04 266
13921.15 290
13922.27 318
13923.38 297
13924.50 297
13925.61 299
13926.73 307
13927.84 322
13928.96 328
13930.07 307
13931.19 316
13932.30 298
13933.42 318
13934.53 293
13935.65 301
13936.76 307
13937.88 313
13938.99 307
13940.11 310
13941.22 307
13942.34 303
13943.45 274
13944.57 318
13945.69 282
13946.80 264
13947.92 287
13949.03 277
13950.15 252
13951.27 298
13952.38 291
13953.50 246
13954.61 243
13955.73 269
13956.85 264
13957.96 262
13959.08 291
13960.19 266
13961.31 273
13962.43 264
13963.54 274
13964.66 293
13965.78 305
13966.89 252
13968.01 246
13969.13 261
13970.24 280
13971.36 244
13972.48 256
13973.59 270
13974.71 281
13975.83 263
13976.94 271
13978.06 281
13979.18 268
13980.29 274
13981.41 265
13982.53 258
13983.64 260
13984.76 293
13985.88 282
13987.00 262
13988.11 294
13989.23 282
13990.35 273
13991.47 277
13992.58 313
13993.70 306
13994.82 318
13995.94 286
13997.05 260
13998.17 259
13999.29 264
14000.41 266
14001.53 285
14002.64 309
14003.76 266
14004.88 275
14006.00 292
14007.12 279
14008.23 251
14009.35 259
14010.47 249
14011.59 285
14012.71 252
14013.83 256
14014.94 252
14016.06 258
14017.18 263
14018.30 282
14019.42 283
14020.54 280
14021.66 253
14022.77 269
14023.89 276
14025.01 255
14026.13 263
14027.25 286
14028.37 311
14029.49 275
14030.61 273
14031.73 269
14032.84 273
14033.96 249
14035.08 291
14036.20 283
14037.32 294
14038.44 271
14039.56 269
14040.68 276
14041.80 244
14042.92 301
14044.04 289
14045.16 299
14046.28 310
14047.40 263
14048.52 295
14049.64 286
14050.76 325
14051.88 333
14053.00 298
14054.12 330
14055.24 319
14056.36 321
14057.48 308
14058.60 358
14059.72 339
14060.84 366
14061.96 312
14063.08 294
14064.20 327
14065.32 325
14066.44 325
14067.56 350
14068.68 385
14069.80 339
14070.92 351
14072.04 350
14073.16 376
14074.28 394
14075.40 341
14076.53 380
14077.65 368
14078.77 368
14079.89 383
14081.01 384
14082.13 437
14083.25 417
14084.37 392
14085.49 424
14086.62 438
14087.74 460
14088.86 466
14089.98 494
14091.10 490
14092.22 491
14093.34 525
14094.47 497
14095.59 532
14096.71 536
14097.83 530
14098.95 570
14100.07 571
14101.20 546
14102.32 557
14103.44 546
14104.56 552
14105.68 544
14106.81 474
14107.93 471
14109.05 431
14110.17 412
14111.30 415
14112.42 399
14113.54 424
14114.66 404
14115.78 368
14116.91 372
14118.03 335
14119.15 378
14120.28 345
14121.40 332
14122.52 311
14123.64 335
14124.77 346
14125.89 345
14127.01 315
14128.13 327
14129.26 310
14130.38 326
14131.50 339
14132.63 339
14133.75 297
14134.87 307
14136.00 323
14137.12 316
14138.24 317
14139.37 343
14140.49 330
14141.61 307
14142.74 306
14143.86 308
14144.98 360
14146.11 352
14147.23 299
14148.36 312
14149.48 300
14150.60 290
14151.73 296
14152.85 301
14153.98 282
14155.10 300
14156.22 276
14157.35 295
14158.47 316
14159.60 285
14160.72 311
14161.84 334
14162.97 320
14164.09 286
14165.22 314
14166.34 300
14167.47 259
14168.59 319
14169.72 326
14170.84 302
14171.96 288
14173.09 287
14174.21 309
14175.34 268
14176.46 279
14177.59 315
14178.71 264
14179.84 284
14180.96 271
14182.09 287
14183.21 286
14184.34 307
14185.46 307
14186.59 268
14187.72 306
14188.84 300
14189.97 273
14191.09 258
14192.22 319
14193.34 290
14194.47 304
14195.59 237
14196.72 245
14197.85 274
14198.97 264
14200.10 282
14201.22 270
14202.35 248
14203.47 257
14204.60 246
14205.73 276
14206.85 307
14207.98 281
14209.10 248
14210.23 271
14211.36 288
14212.48 256
14213.61 270
14214.74 283
14215.86 276
14216.99 255
14218.12 263
14219.24 269
14220.37 303
14221.50 283
14222.62 274
14223.75 263
14224.88 260
14226.00 249
14227.13 279
14228.26 263
14229.38 254
14230.51 270
14231.64 277
14232.76 259
14233.89 278
14235.02 311
14236.15 266
14237.27 266
14238.40 294
14239.53 257
14240.66 265
14241.78 258
14242.91 245
14244.04 239
14245.17 244
14246.29 243
14247.42 249
14248.55 265
14249.68 262
14250.80 228
14251.93 255
14253.06 256
14254.19 215
14255.32 214
14256.44 243
14257.57 292
14258.70 244
14259.83 221
14260.96 249
14262.09 277
14263.21 230
14264.34 228
14265.47 239
14266.60 244
14267.73 236
14268.86 269
14269.98 300
14271.11 267
14272.24 250
14273.37 241
14274.50 253
14275.63 246
14276.76 228
14277.89 249
14279.01 279
14280.14 262
14281.27 212
14282.40 224
14283.53 258
14284.66 248
14285.79 265
14286.92 246
14288.05 212
14289.18 237
14290.31 256
14291.44 229
14292.57 243
14293.70 226
14294.82 259
14295.95 251
14297.08 200
14298.21 203
14299.34 199
14300.47 249
14301.60 251
14302.73 258
14303.86 222
14304.99 224
14306.12 253
14307.25 218
14308.38 232
14309.51 219
14310.64 237
14311.77 251
14312.90 222
14314.03 202
14315.16 197
14316.30 201
14317.43 190
14318.56 215
14319.69 189
14320.82 210
14321.95 231
14323.08 220
14324.21 222
14325.34 212
14326.47 194
14327.60 210
14328.73 222
14329.86 211
14330.99 196
14332.13 201
14333.26 199
14334.39 201
14335.52 187
14336.65 210
14337.78 184
14338.91 197
14340.04 185
14341.18 205
14342.31 254
14343.44 223
14344.57 211
14345.70 215
14346.83 222
14347.97 214
14349.10 211
14350.23 224
14351.36 211
14352.49 219
14353.62 211
14354.76 216
14355.89 203
14357.02 205
14358.15 212
14359.28 220
14360.42 185
14361.55 199
14362.68 192
14363.81 177
14364.95 180
14366.08 211
14367.21 220
14368.34 220
14369.48 213
14370.61 198
14371.74 185
14372.87 199
14374.01 184
14375.14 207
14376.27 224
14377.40 185
14378.54 213
14379.67 224
14380.80 201
14381.94 193
14383.07 217
14384.20 204
14385.34 197
14386.47 177
14387.60 203
14388.74 196
14389.87 194
14391.00 226
14392.14 174
14393.27 180
14394.40 207
14395.54 185
14396.67 188
14397.80 194
14398.94 202
14400.07 192
14401.20 195
14402.34 202
14403.47 204
14404.61 192
14405.74 189
14406.87 208
14408.01 174
14409.14 198
14410.28 221
14411.41 214
14412.55 191
14413.68 190
14414.81 199
14415.95 219
14417.08 215
14418.22 215
14419.35 198
14420.49 196
14421.62 217
14422.76 219
14423.89 196
14425.02 196
14426.16 221
14427.29 205
14428.43 202
14429.56 182
14430.70 186
14431.83 239
14432.97 245
14434.10 223
14435.24 208
14436.37 215
14437.51 227
14438.64 207
14439.78 206
14440.92 226
14442.05 215
14443.19 219
14444.32 225
14445.46 211
14446.59 221
14447.73 206
14448.86 238
14450.00 227
14451.14 207
14452.27 199
14453.41 193
14454.54 221
14455.68 205
14456.82 199
14457.95 208
14459.09 219
14460.22 219
14461.36 223
14462.50 201
14463.63 210
14464.77 210
14465.90 222
14467.04 211
14468.18 223
14469.31 185
14470.45 193
14471.59 191
14472.72 183
14473.86 188
14475.00 223
14476.13 233
14477.27 210
14478.41 195
14479.54 196
14480.68 210
14481.82 211
14482.96 227
14484.09 199
14485.23 234
14486.37 210
14487.50 232
14488.64 214
14489.78 195
14490.92 217
14492.05 210
14493.19 246
14494.33 226
14495.47 218
14496.60 222
14497.74 208
14498.88 229
14500.02 248
14501.15 223
14502.29 213
14503.43 234
14504.57 230
14505.70 230
14506.84 237
14507.98 237
14509.12 246
14510.26 218
14511.39 233
14512.53 208
14513.67 227
14514.81 222
14515.95 253
14517.09 264
14518.22 276
14519.36 274
14520.50 255
14521.64 255
14522.78 251
14523.92 273
14525.06 231
14526.19 275
14527.33 260
14528.47 247
14529.61 230
14530.75 222
14531.89 235
14533.03 248
14534.17 255
14535.31 232
14536.45 229
14537.58 232
14538.72 234
14539.86 235
14541.00 226
14542.14 230
14543.28 222
14544.42 218
14545.56 235
14546.70 237
14547.84 247
14548.98 219
14550.12 212
14551.26 231
14552.40 232
14553.54 238
14554.68 236
14555.82 239
14556.96 243
14558.10 199
14559.24 236
14560.38 226
14561.52 223
14562.66 225
14563.80 204
14564.94 247
14566.08 237
14567.22 236
14568.36 254
14569.50 229
14570.64 234
14571.78 234
14572.92 270
14574.06 199
14575.20 234
14576.34 236
14577.48 264
14578.62 237
14579.76 230
14580.91 246
14582.05 270
14583.19 230
14584.33 239
14585.47 271
14586.61 275
14587.75 263
14588.89 253
14590.03 243
14591.18 246
14592.32 268
14593.46 269
14594.60 293
14595.74 288
14596.88 280
14598.02 286
14599.17 275
14600.31 265
14601.45 287
14602.59 303
14603.73 257
14604.87 293
14606.02 301
14607.16 278
14608.30 293
14609.44 290
14610.58 312
14611.73 302
14612.87 265
14614.01 260
14615.15 293
14616.29 335
14617.44 289
14618.58 279
14619.72 301
14620.86 313
14622.01 353
14623.15 340
14624.29 359
14625.43 353
14626.58 315
14627.72 319
14628.86 331
14630.01 339
14631.15 399
14632.29 389
14633.43 430
14634.58 421
14635.72 419
14636.86 408
14638.01 454
14639.15 451
14640.29 421
14641.44 361
14642.58 398
14643.72 388
14644.87 351
14646.01 342
14647.15 330
14648.30 313
14649.44 309
14650.58 300
14651.73 299
14652.87 275
14654.01 294
14655.16 286
14656.30 262
14657.45 260
14658.59 274
14659.73 282
14660.88 252
14662.02 256
14663.17 270
14664.31 224
14665.45 232
14666.60 221
14667.74 254
14668.89 221
14670.03 229
14671.18 248
14672.32 251
14673.46 241
14674.61 242
14675.75 259
14676.90 268
14678.04 252
14679.19 208
14680.33 221
14681.48 209
14682.62 243
14683.77 227
14684.91 228
14686.06 191
14687.20 220
14688.35 237
14689.49 241
14690.64 224
14691.78 206
14692.93 237
14694.07 221
14695.22 222
14696.36 197
14697.51 212
14698.65 216
14699.80 231
14700.95 217
14702.09 233
14703.24 224
14704.38 198
14705.53 221
14706.67 225
14707.82 197
14708.97 231
14710.11 214
14711.26 210
14712.40 194
14713.55 195
14714.70 200
14715.84 205
14716.99 197
14718.13 225
14719.28 202
14720.43 223
14721.57 221
14722.72 188
14723.87 204
14725.01 194
14726.16 192
14727.31 187
14728.45 214
14729.60 215
14730.75 225
14731.89 202
14733.04 176
14734.19 183
14735.33 188
14736.48 209
14737.63 176
14738.77 193
14739.92 227
14741.07 221
14742.22 194
14743.36 183
14744.51 205
14745.66 206
14746.80 189
14747.95 209
14749.10 195
14750.25 193
14751.39 229
14752.54 197
14753.69 181
14754.84 205
14755.99 209
14757.13 223
14758.28 189
14759.43 178
14760.58 212
14761.72 219
14762.87 205
14764.02 200
14765.17 200
14766.32 207
14767.47 173
14768.61 181
14769.76 179
14770.91 206
14772.06 193
14773.21 197
14774.36 197
14775.50 182
14776.65 170
14777.80 199
14778.95 198
14780.10 200
14781.25 164
14782.40 178
14783.54 176
14784.69 196
14785.84 171
14786.99 186
14788.14 179
14789.29 180
14790.44 195
14791.59 187
14792.74 188
14793.89 172
14795.03 202
14796.18 147
14797.33 164
14798.48 180
14799.63 182
14800.78 209
14801.93 180
14803.08 158
14804.23 194
14805.38 187
14806.53 154
14807.68 146
14808.83 164
14809.98 156
14811.13 185
14812.28 178
14813.43 175
14814.58 175
14815.73 186
14816.88 166
14818.03 169
14819.18 157
14820.33 172
14821.48 178
14822.63 199
14823.78 150
14824.93 159
14826.08 186
14827.23 161
14828.38 165
14829.53 157
14830.68 183
14831.83 190
14832.98 166
14834.14 173
14835.29 175
14836.44 157
14837.59 164
14838.74 176
14839.89 157
14841.04 160
14842.19 160
14843.34 158
14844.49 164
14845.65 143
14846.80 153
14847.95 168
14849.10 194
14850.25 178
14851.40 159
14852.55 146
14853.71 163
14854.86 187
14856.01 168
14857.16 136
14858.31 154
14859.46 193
14860.62 198
14861.77 158
14862.92 152
14864.07 169
14865.22 181
14866.38 172
14867.53 154
14868.68 175
14869.83 166
14870.98 166
14872.14 190
14873.29 154
14874.44 165
14875.59 184
14876.75 173
14877.90 161
14879.05 163
14880.20 156
14881.36 177
14882.51 155
14883.66 127
14884.81 150
14885.97 157
14887.12 138
14888.27 168
14889.42 177
14890.58 163
14891.73 162
14892.88 166
14894.04 162
14895.19 161
14896.34 188
14897.50 177
14898.65 170
14899.80 150
14900.96 173
14902.11 165
14903.26 183
14904.42 157
14905.57 173
14906.72 171
14907.88 165
14909.03 151
14910.18 154
14911.34 174
14912.49 186
14913.65 181
14914.80 179
14915.95 167
14917.11 174
14918.26 175
14919.42 181
14920.57 163
14921.72 187
14922.88 202
14924.03 199
14925.19 176
14926.34 164
14927.50 189
14928.65 182
14929.81 164
14930.96 175
14932.11 179
14933.27 183
14934.42 162
14935.58 191
14936.73 181
14937.89 174
14939.04 192
14940.20 220
14941.35 205
14942.51 200
14943.66 171
14944.82 185
14945.97 158
14947.13 173
14948.28 158
14949.44 172
14950.59 190
14951.75 181
14952.90 189
14954.06 196
14955.22 184
14956.37 190
14957.53 205
14958.68 177
14959.84 201
14960.99 196
14962.15 203
14963.30 185
14964.46 197
14965.62 201
14966.77 185
14967.93 180
14969.08 187
14970.24 181
14971.40 201
14972.55 191
14973.71 215
14974.86 219
14976.02 219
14977.18 190
14978.33 199
14979.49 197
14980.65 185
14981.80 178
14982.96 180
14984.12 189
14985.27 202
14986.43 201
14987.59 171
14988.74 156
14989.90 191
14991.06 200
14992.21 181
14993.37 143
14994.53 160
14995.68 178
14996.84 175
14998.00 165
14999.16 167
15000.31 171
15001.47 170
15002.63 156
15003.79 161
15004.94 174
15006.10 194
15007.26 165
15008.42 182
15009.57 163
15010.73 160
15011.89 175
15013.05 180
15014.20 185
15015.36 166
15016.52 189
15017.68 176
15018.83 182
15019.99 145
15021.15 147
15022.31 148
15023.47 175
15024.63 150
15025.78 159
15026.94 160
15028.10 169
15029.26 168
15030.42 160
15031.58 142
15032.73 159
15033.89 166
15035.05 162
15036.21 163
15037.37 143
15038.53 172
15039.69 159
15040.84 160
15042.00 155
15043.16 163
15044.32 142
15045.48 139
15046.64 163
15047.80 142
15048.96 173
15050.12 148
15051.28 185
15052.43 178
15053.59 166
15054.75 143
15055.91 189
15057.07 166
15058.23 179
15059.39 154
15060.55 159
15061.71 149
15062.87 154
15064.03 166
15065.19 181
15066.35 167
15067.51 167
15068.67 161
15069.83 167
15070.99 140
15072.15 146
15073.31 180
15074.47 158
15075.63 156
15076.79 164
15077.95 188
15079.11 163
15080.27 192
15081.43 169
15082.59 150
15083.75 156
15084.91 150
15086.07 160
15087.23 152
15088.39 150
15089.55 157
15090.71 167
15091.88 155
15093.04 164
15094.20 170
15095.36 199
15096.52 169
15097.68 161
15098.84 181
15100.00 147
15101.16 163
15102.32 144
15103.49 173
15104.65 166
15105.81 144
15106.97 183
15108.13 156
15109.29 163
15110.45 179
15111.61 173
15112.78 166
15113.94 160
15115.10 173
15116.26 152
15117.42 147
15118.58 147
15119.75 147
15120.91 166
15122.07 163
15123.23 163
15124.39 161
15125.56 170
15126.72 152
15127.88 172
15129.04 154
15130.21 168
15131.37 187
15132.53 157
15133.69 155
15134.85 179
15136.02 164
15137.18 176
15138.34 185
15139.50 141
15140.67 144
15141.83 166
15142.99 186
15144.16 168
15145.32 147
15146.48 169
15147.64 183
15148.81 170
15149.97 153
15151.13 153
15152.30 164
15153.46 185
15154.62 167
15155.79 171
15156.95 152
15158.11 160
15159.28 149
15160.44 168
15161.60 150
15162.77 169
15163.93 142
15165.09 163
15166.26 152
15167.42 157
15168.58 171
15169.75 155
15170.91 161
15172.08 155
15173.24 176
15174.40 181
15175.57 162
15176.73 161
15177.90 160
15179.06 164
15180.22 179
15181.39 173
15182.55 154
15183.72 145
15184.88 174
15186.05 172
15187.21 170
15188.37 185
15189.54 201
15190.70 186
15191.87 175
15193.03 166
15194.20 171
15195.36 177
15196.53 151
15197.69 193
15198.86 176
15200.02 206
15201.19 187
15202.35 199
15203.52 183
15204.68 190
15205.85 193
15207.01 190
15208.18 187
15209.34 195
15210.51 193
15211.67 208
15212.84 221
15214.00 185
15215.17 199
15216.33 199
15217.50 214
15218.67 181
15219.83 230
15221.00 237
15222.16 212
15223.33 184
15224.50 195
15225.66 204
15226.83 219
15227.99 228
15229.16 238
15230.33 223
15231.49 222
15232.66 247
15233.82 230
15234.99 216
15236.16 213
15237.32 230
15238.49 226
15239.66 238
15240.82 217
15241.99 217
15243.16 210
15244.32 208
15245.49 197
15246.66 188
15247.82 212
15248.99 185
15250.16 168
15251.32 178
15252.49 182
15253.66 185
15254.82 187
15255.99 182
15257.16 213
15258.32 187
15259.49 178
15260.66 163
15261.83 179
15262.99 185
15264.16 191
15265.33 195
15266.50 201
15267.66 200
15268.83 181
15270.00 197
15271.17 169
15272.33 181
15273.50 159
15274.67 167
15275.84 154
15277.01 182
15278.17 151
15279.34 172
15280.51 186
15281.68 177
15282.85 187
15284.01 160
15285.18 156
15286.35 163
15287.52 178
15288.69 181
15289.86 177
15291.02 146
15292.19 157
15293.36 172
15294.53 177
15295.70 158
15296.87 168
15298.03 175
15299.20 185
15300.37 163
15301.54 169
15302.71 161
15303.88 155
15305.05 195
15306.22 161
15307.39 186
15308.56 150
15309.72 161
15310.89 175
15312.06 199
15313.23 157
15314.40 171
15315.57 182
15316.74 191
15317.91 159
15319.08 163
15320.25 176
15321.42 175
15322.59 195
15323.76 158
15324.93 167
15326.10 176
15327.27 178
15328.44 167
15329.61 182
15330.78 196
15331.95 187
15333.12 182
15334.29 177
15335.46 170
15336.63 161
15337.80 149
15338.97 161
15340.14 177
15341.31 183
15342.48 182
15343.65 159
15344.82 182
15345.99 164
15347.16 173
15348.33 177
15349.50 174
15350.67 141
15351.84 184
15353.01 186
15354.18 159
15355.36 172
15356.53 176
15357.70 149
15358.87 208
15360.04 211
15361.21 181
15362.38 193
15363.55 169
15364.72 196
15365.90 187
15367.07 175
15368.24 203
15369.41 189
15370.58 186
15371.75 172
15372.92 172
15374.10 199
15375.27 204
15376.44 199
15377.61 181
15378.78 175
15379.95 177
15381.13 200
15382.30 173
15383.47 160
15384.64 183
15385.81 210
15386.99 184
15388.16 171
15389.33 193
15390.50 180
15391.68 212
15392.85 200
15394.02 204
15395.19 203
15396.36 205
15397.54 193
15398.71 185
15399.88 202
15401.05 185
15402.23 199
15403.40 206
15404.57 211
15405.75 179
15406.92 173
15408.09 179
15409.26 179
15410.44 172
15411.61 191
15412.78 191
15413.96 205
15415.13 185
15416.30 158
15417.48 162
15418.65 152
15419.82 177
15421.00 161
15422.17 164
15423.34 156
15424.52 155
15425.69 146
15426.86 176
15428.04 167
15429.21 165
15430.39 161
15431.56 157
15432.73 169
15433.91 167
15435.08 157
15436.25 169
15437.43 160
15438.60 163
15439.78 139
15440.95 135
15442.13 159
15443.30 158
15444.47 174
15445.65 140
15446.82 141
15448.00 173
15449.17 178
15450.35 154
15451.52 168
15452.70 153
15453.87 173
15455.04 151
15456.22 153
15457.39 149
15458.57 167
15459.74 164
15460.92 175
15462.09 157
15463.27 143
15464.44 160
15465.62 187
15466.79 161
15467.97 155
15469.14 147
15470.32 157
15471.49 161
15472.67 138
15473.85 174
15475.02 161
15476.20 170
15477.37 161
15478.55 144
15479.72 177
15480.90 175
15482.07 165
15483.25 151
15484.43 159
15485.60 156
15486.78 162
15487.95 150
15489.13 146
15490.31 147
15491.48 145
15492.66 156
15493.83 143
15495.01 139
15496.19 159
15497.36 170
15498.54 182
15499.72 165
15500.89 151
15502.07 155
15503.25 170
15504.42 174
15505.60 149
15506.78 142
15507.95 178
15509.13 163
15510.31 171
15511.48 184
15512.66 185
15513.84 179
15515.01 178
15516.19 160
15517.37 177
15518.54 176
15519.72 175
15520.90 171
15522.08 165
15523.25 158
15524.43 162
15525.61 167
15526.79 184
15527.96 168
15529.14 153
15530.32 140
15531.50 172
15532.67 168
15533.85 164
15535.03 182
15536.21 165
15537.38 174
15538.56 186
15539.74 178
15540.92 136
15542.10 140
15543.27 167
15544.45 171
15545.63 157
15546.81 158
15547.99 141
15549.17 160
15550.34 172
15551.52 158
15552.70 145
15553.88 171
15555.06 188
15556.24 175
15557.41 156
15558.59 147
15559.77 198
15560.95 210
15562.13 199
15563.31 162
15564.49 184
15565.67 199
15566.84 173
15568.02 177
15569.20 159
15570.38 163
15571.56 167
15572.74 161
15573.92 174
15575.10 196
15576.28 175
15577.46 184
15578.64 191
15579.82 169
15581.00 184
15582.18 185
15583.35 164
15584.53 166
15585.71 158
15586.89 181
15588.07 208
15589.25 181
15590.43 172
15591.61 164
15592.79 207
15593.97 191
15595.15 183
15596.33 191
15597.51 213
15598.69 198
15599.87 208
15601.05 202
15602.23 195
15603.41 171
15604.59 220
15605.78 207
15606.96 228
15608.14 189
15609.32 183
15610.50 198
15611.68 185
15612.86 235
15614.04 208
15615.22 204
15616.40 191
15617.58 209
15618.76 217
15619.94 240
15621.12 210
15622.31 230
15623.49 211
15624.67 194
15625.85 187
15627.03 222
15628.21 223
15629.39 204
15630.57 226
15631.76 217
15632.94 206
15634.12 205
15635.30 213
15636.48 232
15637.66 213
15638.85 217
15640.03 213
15641.21 190
15642.39 227
15643.57 199
15644.75 234
15645.94 228
15647.12 246
15648.30 258
15649.48 250
15650.66 239
15651.85 242
15653.03 254
15654.21 217
15655.39 242
15656.58 249
15657.76 269
15658.94 256
15660.12 230
15661.31 220
15662.49 252
15663.67 247
15664.85 237
15666.04 252
15667.22 236
15668.40 246
15669.58 223
15670.77 244
15671.95 252
15673.13 253
15674.32 240
15675.50 277
15676.68 248
15677.87 245
15679.05 221
15680.23 245
15681.42 239
15682.60 227
15683.78 263
15684.97 269
15686.15 269
15687.33 255
15688.52 243
15689.70 243
15690.88 260
15692.07 243
15693.25 259
15694.44 235
15695.62 241
15696.80 307
15697.99 306
15699.17 288
15700.35 260
15701.54 260
15702.72 272
15703.91 294
15705.09 270
15706.28 279
15707.46 251
15708.64 299
15709.83 315
15711.01 309
15712.20 301
15713.38 317
15714.57 271
15715.75 358
15716.94 338
15718.12 323
15719.31 332
15720.49 349
15721.67 327
15722.86 281
15724.04 313
15725.23 332
15726.41 308
15727.60 287
15728.78 306
15729.97 277
15731.15 283
15732.34 310
15733.53 288
15734.71 261
15735.90 266
15737.08 286
15738.27 292
15739.45 274
15740.64 274
15741.82 273
15743.01 276
15744.19 289
15745.38 276
15746.57 246
15747.75 280
15748.94 268
15750.12 240
15751.31 294
15752.50 304
15753.68 308
15754.87 295
15756.05 295
15757.24 277
15758.43 307
15759.61 278
15760.80 260
15761.99 242
15763.17 266
15764.36 308
15765.54 247
15766.73 262
15767.92 250
15769.10 322
15770.29 276
15771.48 251
15772.66 225
15773.85 262
15775.04 236
15776.22 241
15777.41 249
15778.60 242
15779.79 231
15780.97 262
15782.16 246
15783.35 237
15784.53 247
15785.72 254
15786.91 218
15788.10 236
15789.28 263
15790.47 265
15791.66 248
15792.85 226
15794.03 253
15795.22 244
15796.41 250
15797.60 229
15798.78 225
15799.97 218
15801.16 205
15802.35 240
15803.54 200
15804.72 208
15805.91 187
15807.10 219
15808.29 209
15809.48 231
15810.66 205
15811.85 220
15813.04 247
15814.23 213
15815.42 204
15816.61 196
15817.79 237
15818.98 233
15820.17 199
15821.36 192
15822.55 204
15823.74 221
15824.93 221
15826.11 217
15827.30 208
15828.49 212
15829.68 207
15830.87 200
15832.06 194
15833.25 187
15834.44 234
15835.63 229
15836.82 193
15838.00 209
15839.19 187
15840.38 187
15841.57 195
15842.76 239
15843.95 215
15845.14 215
15846.33 191
15847.52 186
15848.71 229
15849.90 208
15851.09 229
15852.28 213
15853.47 198
15854.66 163
15855.85 200
15857.04 245
15858.23 218
15859.42 233
15860.61 214
15861.80 223
15862.99 207
15864.18 196
15865.37 245
15866.56 216
15867.75 228
15868.94 211
15870.13 245
15871.32 209
15872.51 177
15873.70 215
15874.89 209
15876.08 190
15877.27 222
15878.46 226
15879.66 209
15880.85 226
15882.04 186
15883.23 232
15884.42 208
15885.61 239
15886.80 221
15887.99 243
15889.18 212
15890.37 203
15891.57 219
15892.76 220
15893.95 219
15895.14 228
15896.33 234
15897.52 248
15898.71 238
15899.91 228
15901.10 234
15902.29 246
15903.48 256
15904.67 290
15905.86 259
15907.06 213
15908.25 236
15909.44 226
15910.63 230
15911.82 233
15913.02 268
15914.21 270
15915.40 241
15916.59 242
15917.78 228
15918.98 253
15920.17 231
15921.36 223
15922.55 241
15923.75 258
15924.94 241
15926.13 255
15927.32 251
15928.52 249
15929.71 243
15930.90 261
15932.09 275
15933.29 248
15934.48 230
15935.67 247
15936.87 263
15938.06 269
15939.25 252
15940.44 254
15941.64 236
15942.83 217
15944.02 232
15945.22 217
15946.41 245
15947.60 208
15948.80 216
15949.99 202
15951.18 191
15952.38 247
15953.57 194
15954.77 218
15955.96 190
15957.15 199
15958.35 180
15959.54 186
15960.73 194
15961.93 187
15963.12 197
15964.32 180
15965.51 202
15966.70 206
15967.90 175
15969.09 189
15970.29 194
15971.48 179
15972.67 168
15973.87 166
15975.06 192
15976.26 176
15977.45 158
15978.65 134
15979.84 165
15981.04 163
15982.23 167
15983.43 157
15984.62 185
15985.81 181
15987.01 178
15988.20 157
15989.40 185
15990.59 155
15991.79 168
15992.98 185
15994.18 183
15995.37 142
15996.57 141
15997.76 158
15998.96 166
16000.16 148
16001.35 160
16002.55 171
16003.74 133
16004.94 166
16006.13 173
16007.33 154
16008.52 139
16009.72 166
16010.92 160
16012.11 158
16013.31 176
16014.50 155
16015.70 179
16016.89 165
16018.09 162
16019.29 162
16020.48 153
16021.68 157
16022.87 176
16024.07 183
16025.27 159
16026.46 175
16027.66 161
16028.86 158
16030.05 158
16031.25 156
16032.45 146
16033.64 165
16034.84 160
16036.04 156
16037.23 146
16038.43 158
16039.63 163
16040.82 160
16042.02 160
16043.22 197
16044.41 159
16045.61 177
16046.81 154
16048.00 177
16049.20 159
16050.40 149
16051.60 169
16052.79 145
16053.99 162
16055.19 150
16056.39 161
16057.58 131
16058.78 178
16059.98 151
16061.18 157
16062.37 153
16063.57 152
16064.77 142
16065.97 142
16067.16 150
16068.36 149
16069.56 160
16070.76 154
16071.96 161
16073.15 166
16074.35 163
16075.55 145
16076.75 161
16077.95 154
16079.14 178
16080.34 142
16081.54 153
16082.74 164
16083.94 149
16085.14 141
16086.34 138
16087.53 154
16088.73 163
16089.93 133
16091.13 143
16092.33 154
16093.53 159
16094.73 147
16095.93 133
16097.12 135
16098.32 112
16099.52 134
16100.72 149
16101.92 137
16103.12 151
16104.32 168
16105.52 149
16106.72 143
16107.92 126
16109.12 137
16110.32 150
16111.52 140
16112.71 145
16113.91 155
16115.11 143
16116.31 137
16117.51 144
16118.71 138
16119.91 173
16121.11 141
16122.31 146
16123.51 130
16124.71 129
16125.91 123
16127.11 126
16128.31 133
16129.51 132
16130.71 131
16131.91 148
16133.11 151
16134.31 116
16135.51 145
16136.71 142
16137.92 142
16139.12 128
16140.32 168
16141.52 144
16142.72 144
16143.92 159
16145.12 155
16146.32 157
16147.52 121
16148.72 151
16149.92 129
16151.12 149
16152.32 146
16153.53 140
16154.73 135
16155.93 166
16157.13 173
16158.33 166
16159.53 145
16160.73 132
16161.93 133
16163.14 153
16164.34 135
16165.54 144
16166.74 152
16167.94 129
16169.14 144
16170.34 146
16171.55 130
16172.75 139
16173.95 135
16175.15 132
16176.35 155
16177.56 139
16178.76 136
16179.96 170
16181.16 173
16182.36 134
16183.57 131
16184.77 168
16185.97 165
16187.17 153
16188.38 154
16189.58 144
16190.78 160
16191.98 142
16193.18 130
16194.39 165
16195.59 172
16196.79 137
16198.00 131
16199.20 149
16200.40 148
16201.60 146
16202.81 148
16204.01 150
16205.21 151
16206.42 138
16207.62 146
16208.82 143
16210.02 165
16211.23 146
16212.43 151
16213.63 168
16214.84 161
16216.04 161
16217.24 177
16218.45 151
16219.65 132
16220.86 162
16222.06 149
16223.26 151
16224.47 149
16225.67 153
16226.87 162
16228.08 156
16229.28 157
16230.49 167
16231.69 155
16232.89 163
16234.10 172
16235.30 139
16236.51 160
16237.71 157
16238.91 142
16240.12 138
16241.32 150
16242.53 171
16243.73 143
16244.94 166
16246.14 159
16247.34 150
16248.55 183
16249.75 164
16250.96 152
16252.16 144
16253.37 192
16254.57 163
16255.78 152
16256.98 146
16258.19 159
16259.39 165
16260.60 180
16261.80 176
16263.01 147
16264.21 180
16265.42 150
16266.62 148
16267.83 180
16269.03 149
16270.24 149
16271.45 164
16272.65 176
16273.86 164
16275.06 177
16276.27 188
16277.47 203
16278.68 161
16279.88 184
16281.09 180
16282.30 177
16283.50 183
16284.71 163
16285.91 180
16287.12 178
16288.33 187
16289.53 200
16290.74 177
16291.94 174
16293.15 170
16294.36 189
16295.56 177
16296.77 165
16297.98 209
16299.18 194
16300.39 186
16301.60 185
16302.80 216
16304.01 232
16305.22 204
16306.42 185
16307.63 196
16308.84 181
16310.04 191
16311.25 211
16312.46 213
16313.66 224
16314.87 214
16316.08 235
16317.29 207
16318.49 178
16319.70 185
16320.91 207
16322.11 179
16323.32 188
16324.53 184
16325.74 194
16326.94 173
16328.15 170
16329.36 150
16330.57 173
16331.77 169
16332.98 174
16334.19 169
16335.40 162
16336.61 151
16337.81 187
16339.02 187
16340.23 172
16341.44 157
16342.65 153
16343.85 185
16345.06 138
16346.27 151
16347.48 163
16348.69 146
16349.90 154
16351.10 132
16352.31 134
16353.52 160
16354.73 140
16355.94 148
16357.15 134
16358.35 137
16359.56 153
16360.77 146
16361.98 141
16363.19 144
16364.40 155
16365.61 146
16366.82 146
16368.03 143
16369.23 156
16370.44 153
16371.65 184
16372.86 126
16374.07 146
16375.28 154
16376.49 125
16377.70 153
16378.91 185
16380.12 175
16381.33 150
16382.54 163
16383.75 130
16384.96 145
16386.17 143
16387.38 149
16388.59 177
16389.80 146
16391.01 137
16392.22 141
16393.43 144
16394.64 134
16395.85 165
16397.06 150
16398.27 141
16399.48 149
16400.69 148
16401.90 152
16403.11 164
16404.32 137
16405.53 168
16406.74 146
16407.95 147
16409.16 130
16410.37 153
16411.58 168
16412.79 145
16414.00 161
16415.21 136
16416.42 138
16417.63 131
16418.85 147
16420.06 152
16421.27 167
16422.48 131
16423.69 164
16424.90 169
16426.11 137
16427.32 124
16428.53 156
16429.75 151
16430.96 135
16432.17 125
16433.38 158
16434.59 155
16435.80 145
16437.01 133
16438.23 110
16439.44 137
16440.65 137
16441.86 139
16443.07 130
16444.28 136
16445.50 130
16446.71 165
16447.92 150
16449.13 132
16450.34 136
16451.56 140
16452.77 150
16453.98 132
16455.19 128
16456.41 142
16457.62 144
16458.83 146
16460.04 158
16461.26 132
16462.47 147
16463.68 123
16464.89 158
16466.11 116
16467.32 113
16468.53 119
16469.74 144
16470.96 132
16472.17 140
16473.38 142
16474.60 150
16475.81 160
16477.02 114
16478.23 132
16479.45 131
16480.66 150
16481.87 142
16483.09 165
16484.30 139
16485.51 136
16486.73 149
16487.94 144
16489.15 131
16490.37 116
16491.58 144
16492.80 148
16494.01 138
16495.22 130
16496.44 142
16497.65 128
16498.86 149
16500.08 111
16501.29 150
16502.51 133
16503.72 121
16504.93 116
16506.15 149
16507.36 153
16508.58 138
16509.79 139
16511.01 136
16512.22 110
16513.43 121
16514.65 140
16515.86 123
16517.08 115
16518.29 145
16519.51 137
16520.72 119
16521.94 131
16523.15 119
16524.37 125
16525.58 123
16526.80 119
16528.01 130
16529.23 148
16530.44 128
16531.66 108
16532.87 145
16534.09 133
16535.30 138
16536.52 127
16537.73 117
16538.95 135
16540.16 137
16541.38 142
16542.59 120
16543.81 125
16545.02 131
16546.24 167
16547.46 152
16548.67 121
16549.89 121
16551.10 116
16552.32 144
16553.54 131
16554.75 117
16555.97 134
16557.18 127
16558.40 159
16559.62 125
16560.83 133
16562.05 113
16563.26 120
16564.48 127
16565.70 152
16566.91 140
16568.13 145
16569.35 161
16570.56 150
16571.78 146
16573.00 117
16574.21 162
16575.43 152
16576.65 168
16577.86 136
16579.08 135
16580.30 160
16581.51 147
16582.73 163
16583.95 155
16585.16 160
16586.38 167
16587.60 188
16588.82 169
16590.03 160
16591.25 146
16592.47 165
16593.68 146
16594.90 148
16596.12 136
16597.34 143
16598.55 138
16599.77 149
16600.99 142
16602.21 160
16603.43 130
16604.64 125
16605.86 148
16607.08 132
16608.30 130
16609.51 125
16610.73 155
16611.95 148
16613.17 132
16614.39 123
16615.60 154
16616.82 146
16618.04 142
16619.26 123
16620.48 125
16621.70 112
16622.91 113
16624.13 130
16625.35 141
16626.57 126
16627.79 133
16629.01 144
16630.23 123
16631.45 143
16632.66 122
16633.88 141
16635.10 136
16636.32 124
16637.54 112
16638.76 126
16639.98 131
16641.20 123
16642.42 106
16643.64 118
16644.85 147
16646.07 140
16647.29 137
16648.51 114
16649.73 118
16650.95 121
16652.17 113
16653.39 106
16654.61 142
16655.83 109
16657.05 142
16658.27 113
16659.49 117
16660.71 105
16661.93 117
16663.15 120
16664.37 115
16665.59 123
16666.81 120
16668.03 136
16669.25 109
16670.47 140
16671.69 114
16672.91 110
16674.13 128
16675.35 137
16676.57 107
16677.79 113
16679.01 114
16680.23 132
16681.45 122
16682.67 112
16683.89 129
16685.11 109
16686.34 129
16687.56 128
16688.78 117
16690.00 125
16691.22 120
16692.44 116
16693.66 140
16694.88 99
16696.10 112
16697.32 123
16698.55 115
16699.77 122
16700.99 128
16702.21 139
16703.43 125
16704.65 127
16705.87 125
16707.10 113
16708.32 109
16709.54 141
16710.76 145
16711.98 134
16713.20 118
16714.43 134
16715.65 123
16716.87 123
16718.09 114
16719.31 122
16720.54 126
16721.76 112
16722.98 116
16724.20 122
16725.42 139
16726.65 131
16727.87 147
16729.09 123
16730.31 148
16731.54 112
16732.76 121
16733.98 148
16735.20 118
16736.43 119
16737.65 129
16738.87 141
16740.09 127
16741.32 118
16742.54 99
16743.76 137
16744.99 117
16746.21 123
16747.43 122
16748.65 125
16749.88 116
16751.10 109
16752.32 126
16753.55 137
16754.77 126
16755.99 132
16757.22 133
16758.44 124
16759.66 125
16760.89 126
16762.11 147
16763.33 121
16764.56 109
16765.78 119
16767.01 121
16768.23 110
16769.45 115
16770.68 113
16771.90 100
16773.12 116
16774.35 107
16775.57 128
16776.80 126
16778.02 120
16779.25 110
16780.47 124
16781.69 115
16782.92 125
16784.14 107
16785.37 116
16786.59 117
16787.82 109
16789.04 122
16790.27 114
16791.49 108
16792.71 132
16793.94 149
16795.16 119
16796.39 102
16797.61 102
16798.84 118
16800.06 117
16801.29 139
16802.51 125
16803.74 123
16804.96 135
16806.19 133
16807.41 146
16808.64 111
16809.86 106
16811.09 130
16812.32 135
16813.54 105
16814.77 113
16815.99 131
16817.22 121
16818.44 121
16819.67 113
16820.89 122
16822.12 149
16823.35 137
16824.57 138
16825.80 118
16827.02 139
16828.25 136
16829.48 155
16830.70 147
16831.93 102
16833.15 115
16834.38 134
16835.61 155
16836.83 141
16838.06 139
16839.29 134
16840.51 143
16841.74 119
16842.96 117
16844.19 109
16845.42 145
16846.64 131
16847.87 146
16849.10 131
16850.32 133
16851.55 132
16852.78 121
16854.01 127
16855.23 123
16856.46 145
16857.69 128
16858.91 138
16860.14 128
16861.37 134
16862.59 153
16863.82 157
16865.05 133
16866.28 152
16867.50 136
16868.73 163
16869.96 157
16871.19 151
16872.41 191
16873.64 158
16874.87 192
16876.10 168
16877.33 169
16878.55 159
16879.78 159
16881.01 161
16882.24 192
16883.46 166
16884.69 167
16885.92 184
16887.15 192
16888.38 175
16889.61 160
16890.83 167
16892.06 163
16893.29 178
16894.52 184
16895.75 190
16896.98 164
16898.20 190
16899.43 176
16900.66 176
16901.89 136
16903.12 152
16904.35 151
16905.58 151
16906.80 166
16908.03 130
16909.26 149
16910.49 157
16911.72 162
16912.95 144
16914.18 129
16915.41 157
16916.64 162
16917.87 156
16919.10 160
16920.33 130
16921.55 150
16922.78 135
16924.01 153
16925.24 142
16926.47 134
16927.70 143
16928.93 149
16930.16 140
16931.39 127
16932.62 135
16933.85 134
16935.08 141
16936.31 137
16937.54 158
16938.77 136
16940.00 156
16941.23 150
16942.46 107
16943.69 123
16944.92 141
16946.15 167
16947.38 147
16948.61 143
16949.84 128
16951.07 128
16952.30 134
16953.53 117
16954.76 117
16956.00 121
16957.23 129
16958.46 126
16959.69 106
16960.92 130
16962.15 129
16963.38 142
16964.61 145
16965.84 133
16967.07 161
16968.30 160
16969.54 137
16970.77 122
16972.00 115
16973.23 115
16974.46 140
16975.69 121
16976.92 126
16978.15 116
16979.39 114
16980.62 134
16981.85 138
16983.08 135
16984.31 131
16985.54 141
16986.78 116
16988.01 142
16989.24 119
16990.47 145
16991.70 132
16992.94 146
16994.17 142
16995.40 137
16996.63 114
16997.86 143
16999.10 148
17000.33 132
17001.56 126
17002.79 129
17004.03 136
17005.26 125
17006.49 129
17007.72 118
17008.96 150
17010.19 129
17011.42 129
17012.65 119
17013.89 153
17015.12 122
17016.35 125
17017.58 135
17018.82 117
17020.05 100
17021.28 114
17022.52 139
17023.75 100
17024.98 123
17026.22 122
17027.45 122
17028.68 129
17029.92 122
17031.15 120
17032.38 118
17033.62 128
17034.85 143
17036.08 108
17037.32 113
17038.55 120
17039.78 109
17041.02 118
17042.25 115
17043.49 121
17044.72 109
17045.95 104
17047.19 120
17048.42 143
17049.66 110
17050.89 138
17052.12 120
17053.36 118
17054.59 115
17055.83 87
17057.06 115
17058.29 124
17059.53 116
17060.76 107
17062.00 121
17063.23 120
17064.47 142
17065.70 101
17066.94 114
17068.17 128
17069.41 123
17070.64 111
17071.88 128
17073.11 126
17074.35 110
17075.58 133
17076.82 117
17078.05 127
17079.29 115
17080.52 122
17081.76 121
17082.99 118
17084.23 131
17085.46 118
17086.70 136
17087.93 128
17089.17 101
17090.40 126
17091.64 103
17092.87 123
17094.11 120
17095.35 109
17096.58 124
17097.82 104
17099.05 115
17100.29 141
17101.53 111
17102.76 118
17104.00 108
17105.23 110
17106.47 119
17107.71 116
17108.94 126
17110.18 111
17111.41 116
17112.65 114
17113.89 112
17115.12 106
17116.36 102
17117.60 121
17118.83 122
17120.07 120
17121.31 105
17122.54 112
17123.78 106
17125.02 116
17126.25 129
17127.49 114
17128.73 99
17129.96 112
17131.20 102
17132.44 113
17133.68 125
17134.91 111
17136.15 121
17137.39 119
17138.62 108
17139.86 92
17141.10 106
17142.34 91
17143.57 119
17144.81 116
17146.05 106
17147.29 101
17148.52 121
17149.76 115
17151.00 105
17152.24 109
17153.48 133
17154.71 115
17155.95 104
17157.19 120
17158.43 104
17159.66 124
17160.90 112
17162.14 108
17163.38 113
17164.62 123
17165.86 105
17167.09 101
17168.33 99
17169.57 102
17170.81 89
17172.05 106
17173.29 120
17174.52 102
17175.76 93
17177.00 97
17178.24 104
17179.48 90
17180.72 90
17181.96 121
17183.20 117
17184.43 86
17185.67 92
17186.91 101
17188.15 97
17189.39 110
17190.63 119
17191.87 113
17193.11 116
17194.35 134
17195.59 120
17196.83 137
17198.07 90
17199.31 102
17200.55 110
17201.78 109
17203.02 118
17204.26 91
17205.50 107
17206.74 112
17207.98 111
17209.22 113
17210.46 123
17211.70 126
17212.94 119
17214.18 108
17215.42 100
17216.66 110
17217.90 93
17219.14 112
17220.38 111
17221.62 101
17222.86 128
17224.10 124
17225.34 112
17226.59 103
17227.83 99
17229.07 94
17230.31 98
17231.55 111
17232.79 114
17234.03 111
17235.27 113
17236.51 118
17237.75 107
17238.99 92
17240.23 118
17241.47 94
17242.72 108
17243.96 101
17245.20 114
17246.44 108
17247.68 99
17248.92 113
17250.16 98
17251.40 109
17252.65 100
17253.89 94
17255.13 103
17256.37 105
17257.61 97
17258.85 101
17260.09 118
17261.34 102
17262.58 97
17263.82 117
17265.06 97
17266.30 89
17267.55 101
17268.79 128
17270.03 124
17271.27 98
17272.51 99
17273.76 119
17275.00 104
17276.24 104
17277.48 101
17278.72 103
17279.97 112
17281.21 121
17282.45 113
17283.69 109
17284.94 93
17286.18 107
17287.42 103
17288.67 105
17289.91 98
17291.15 101
17292.39 100
17293.64 105
17294.88 116
17296.12 103
17297.37 115
17298.61 105
17299.85 132
17301.09 106
17302.34 95
17303.58 88
17304.82 78
17306.07 105
17307.31 123
17308.55 102
17309.80 95
17311.04 93
17312.29 105
17313.53 118
17314.77 104
17316.02 115
17317.26 121
17318.50 118
17319.75 84
17320.99 102
17322.24 103
17323.48 108
17324.72 119
17325.97 122
17327.21 118
17328.46 107
17329.70 117
17330.94 127
17332.19 118
17333.43 104
17334.68 107
17335.92 94
17337.17 114
17338.41 76
17339.65 97
17340.90 101
17342.14 127
17343.39 97
17344.63 114
17345.88 105
17347.12 92
17348.37 112
17349.61 108
17350.86 107
17352.10 102
17353.35 105
17354.59 103
17355.84 106
17357.08 100
17358.33 105
17359.57 115
17360.82 121
17362.06 99
17363.31 114
17364.55 96
17365.80 96
17367.05 121
17368.29 121
17369.54 96
17370.78 104
17372.03 100
17373.27 94
17374.52 101
17375.77 103
17377.01 118
17378.26 95
17379.50 96
17380.75 93
17382.00 98
17383.24 109
17384.49 94
17385.73 113
17386.98 103
17388.23 110
17389.47 114
17390.72 105
17391.97 75
17393.21 96
17394.46 92
17395.71 101
17396.95 109
17398.20 110
17399.45 104
17400.69 124
17401.94 128
17403.19 107
17404.43 115
17405.68 99
17406.93 114
17408.17 107
17409.42 114
17410.67 112
17411.91 113
17413.16 90
17414.41 135
17415.66 108
17416.90 98
17418.15 120
17419.40 112
17420.65 91
17421.89 94
17423.14 88
17424.39 114
17425.64 104
17426.88 130
17428.13 92
17429.38 98
17430.63 115
17431.87 86
17433.12 111
17434.37 114
17435.62 140
17436.87 113
17438.11 94
17439.36 84
17440.61 95
17441.86 111
17443.11 108
17444.36 126
17445.60 110
17446.85 109
17448.10 124
17449.35 104
17450.60 89
17451.85 108
17453.10 95
17454.34 103
17455.59 102
17456.84 112
17458.09 87
17459.34 102
17460.59 88
17461.84 107
17463.09 108
17464.33 120
17465.58 107
17466.83 92
17468.08 125
17469.33 100
17470.58 128
17471.83 104
17473.08 120
17474.33 110
17475.58 126
17476.83 109
17478.08 94
17479.33 122
17480.58 109
17481.83 120
17483.08 130
17484.33 106
17485.58 98
17486.83 110
17488.07 127
17489.32 89
17490.57 116
17491.82 85
17493.07 114
17494.32 127
17495.58 118
17496.83 107
17498.08 100
17499.33 137
17500.58 140
17501.83 104
17503.08 106
17504.33 110
17505.58 136
17506.83 111
17508.08 117
17509.33 121
17510.58 112
17511.83 134
17513.08 128
17514.33 111
17515.58 119
17516.83 131
17518.09 128
17519.34 114
17520.59 118
17521.84 104
17523.09 118
17524.34 138
17525.59 122
17526.84 115
17528.09 136
17529.35 115
17530.60 115
17531.85 114
17533.10 121
17534.35 116
17535.60 123
17536.86 122
17538.11 144
17539.36 149
17540.61 133
17541.86 108
17543.11 117
17544.37 131
17545.62 131
17546.87 108
17548.12 111
17549.37 125
17550.63 150
17551.88 148
17553.13 108
17554.38 106
17555.63 128
17556.89 122
17558.14 132
17559.39 112
17560.64 127
17561.90 124
17563.15 132
17564.40 137
17565.65 144
17566.91 113
17568.16 130
17569.41 135
17570.67 107
17571.92 95
17573.17 123
17574.42 119
17575.68 130
17576.93 114
17578.18 126
17579.44 107
17580.69 97
17581.94 112
17583.20 114
17584.45 112
17585.70 110
17586.96 123
17588.21 142
17589.46 106
17590.72 106
17591.97 142
17593.22 144
17594.48 120
17595.73 134
17596.99 117
17598.24 142
17599.49 125
17600.75 116
17602.00 130
17603.26 137
17604.51 134
17605.76 129
17607.02 141
17608.27 143
17609.53 115
17610.78 122
17612.03 134
17613.29 147
17614.54 129
17615.80 130
17617.05 128
17618.31 127
17619.56 129
17620.82 128
17622.07 135
17623.33 91
17624.58 111
17625.83 115
17627.09 112
17628.34 132
17629.60 106
17630.85 128
17632.11 110
17633.36 134
17634.62 116
17635.88 109
17637.13 109
17638.39 136
17639.64 124
17640.90 116
17642.15 114
17643.41 123
17644.66 108
17645.92 116
17647.17 117
17648.43 121
17649.68 124
17650.94 141
17652.20 110
17653.45 110
17654.71 97
17655.96 118
17657.22 127
17658.48 136
17659.73 130
17660.99 106
17662.24 131
17663.50 124
17664.76 105
17666.01 108
17667.27 109
17668.53 131
17669.78 114
17671.04 118
17672.29 96
17673.55 107
17674.81 111
17676.06 108
17677.32 112
17678.58 114
17679.83 102
17681.09 127
17682.35 118
17683.60 88
17684.86 109
17686.12 119
17687.38 145
17688.63 116
17689.89 112
17691.15 111
17692.40 104
17693.66 116
17694.92 110
17696.18 114
17697.43 101
17698.69 105
17699.95 118
17701.21 104
17702.46 93
17703.72 104
17704.98 114
17706.24 128
17707.49 113
17708.75 116
17710.01 100
17711.27 90
17712.53 109
17713.78 123
17715.04 128
17716.30 129
17717.56 114
17718.82 78
17720.07 105
17721.33 99
17722.59 110
17723.85 107
17725.11 95
17726.36 119
17727.62 107
17728.88 109
17730.14 99
17731.40 95
17732.66 107
17733.92 101
17735.17 99
17736.43 109
17737.69 118
17738.95 104
17740.21 108
17741.47 96
17742.73 112
17743.99 103
17745.25 101
17746.51 119
17747.76 118
17749.02 106
17750.28 101
17751.54 89
17752.80 123
17754.06 88
17755.32 98
17756.58 104
17757.84 89
17759.10 105
17760.36 113
17761.62 111
17762.88 103
17764.14 96
17765.40 125
17766.66 121
17767.92 105
17769.18 105
17770.44 116
17771.70 103
17772.96 106
17774.22 115
17775.48 109
17776.74 98
17778.00 99
17779.26 93
17780.52 103
17781.78 103
17783.04 100
17784.30 114
17785.56 124
17786.82 80
17788.08 96
17789.34 120
17790.60 102
17791.86 89
17793.12 84
17794.38 104
17795.65 89
17796.91 95
17798.17 106
17799.43 117
17800.69 129
17801.95 94
17803.21 99
17804.47 105
17805.73 92
17807.00 99
17808.26 93
17809.52 95
17810.78 104
17812.04 110
17813.30 108
17814.56 96
17815.83 101
17817.09 113
17818.35 115
17819.61 112
17820.87 104
17822.13 101
17823.40 104
17824.66 84
17825.92 109
17827.18 117
17828.44 109
17829.71 83
17830.97 98
17832.23 96
17833.49 102
17834.75 100
17836.02 101
17837.28 101
17838.54 101
17839.80 97
17841.07 115
17842.33 104
17843.59 91
17844.85 77
17846.12 96
17847.38 113
17848.64 87
17849.91 87
17851.17 94
17852.43 82
17853.69 102
17854.96 112
17856.22 98
17857.48 130
17858.75 106
17860.01 100
17861.27 94
17862.54 97
17863.80 83
17865.06 84
17866.33 97
17867.59 80
17868.85 84
17870.12 100
17871.38 82
17872.64 90
17873.91 106
17875.17 95
17876.43 91
17877.70 82
17878.96 84
17880.23 108
17881.49 101
17882.75 106
17884.02 109
17885.28 97
17886.55 105
17887.81 98
17889.07 112
17890.34 99
17891.60 99
17892.87 129
17894.13 98
17895.40 91
17896.66 86
17897.92 105
17899.19 104
17900.45 97
17901.72 82
17902.98 101
17904.25 107
17905.51 103
17906.78 110
17908.04 88
17909.31 107
17910.57 123
17911.84 102
17913.10 91
17914.37 85
17915.63 96
17916.90 119
17918.16 126
17919.43 108
17920.69 97
17921.96 111
17923.22 99
17924.49 92
17925.75 90
17927.02 91
17928.29 102
17929.55 103
17930.82 103
17932.08 85
17933.35 85
17934.61 107
17935.88 100
17937.15 100
17938.41 95
17939.68 92
17940.94 87
17942.21 113
17943.48 84
17944.74 103
17946.01 100
17947.28 96
17948.54 110
17949.81 99
17951.07 91
17952.34 95
17953.61 95
17954.87 96
17956.14 103
17957.41 85
17958.67 92
17959.94 94
17961.21 107
17962.47 100
17963.74 100
17965.01 92
17966.27 93
17967.54 93
17968.81 86
17970.08 117
17971.34 115
17972.61 114
17973.88 118
17975.14 111
17976.41 102
17977.68 94
17978.95 108
17980.21 97
17981.48 103
17982.75 97
17984.02 80
17985.28 102
17986.55 113
17987.82 91
17989.09 99
17990.35 90
17991.62 105
17992.89 94
17994.16 87
17995.43 97
17996.69 119
17997.96 113
17999.23 96
18000.50 79
18001.77 107
18003.03 110
18004.30 114
18005.57 102
18006.84 93
18008.11 120
18009.38 118
18010.64 126
18011.91 109
18013.18 105
18014.45 96
18015.72 103
18016.99 97
18018.26 77
18019.53 98
18020.79 96
18022.06 103
18023.33 97
18024.60 80
18025.87 111
18027.14 101
18028.41 113
18029.68 98
18030.95 104
18032.22 101
18033.48 138
18034.75 115
18036.02 82
18037.29 103
18038.56 105
18039.83 115
18041.10 103
18042.37 91
18043.64 112
18044.91 92
18046.18 98
18047.45 71
18048.72 96
18049.99 96
18051.26 102
18052.53 98
18053.80 89
18055.07 81
18056.34 84
18057.61 94
18058.88 105
18060.15 82
18061.42 95
18062.69 93
18063.96 92
18065.23 82
18066.50 88
18067.77 134
18069.04 104
18070.31 119
18071.58 104
18072.86 110
18074.13 98
18075.40 98
18076.67 97
18077.94 97
18079.21 96
18080.48 102
18081.75 111
18083.02 95
18084.29 100
18085.56 94
18086.84 100
18088.11 109
18089.38 124
18090.65 118
18091.92 97
18093.19 104
18094.46 97
18095.74 103
18097.01 105
18098.28 84
18099.55 109
18100.82 114
18102.09 76
18103.37 109
18104.64 102
18105.91 101
18107.18 102
18108.45 119
18109.72 101
18111.00 101
18112.27 100
18113.54 113
18114.81 104
18116.09 104
18117.36 89
18118.63 125
18119.90 109
18121.17 91
18122.45 105
18123.72 103
18124.99 105
18126.26 100
18127.54 117
18128.81 104
18130.08 126
18131.36 101
18132.63 115
18133.90 96
18135.17 102
18136.45 123
18137.72 113
18138.99 102
18140.27 87
18141.54 94
18142.81 100
18144.09 127
18145.36 107
18146.63 105
18147.91 136
18149.18 127
18150.45 110
18151.73 114
18153.00 96
18154.27 92
18155.55 114
18156.82 115
18158.09 85
18159.37 96
18160.64 78
18161.91 111
18163.19 93
18164.46 82
18165.74 95
18167.01 98
18168.28 103
18169.56 88
18170.83 105
18172.11 101
18173.38 89
18174.66 86
18175.93 114
18177.20 102
18178.48 95
18179.75 113
18181.03 115
18182.30 103
18183.58 95
18184.85 96
18186.13 120
18187.40 95
18188.68 95
18189.95 101
18191.23 84
18192.50 99
18193.78 108
18195.05 99
18196.33 83
18197.60 116
18198.88 92
18200.15 92
18201.43 79
18202.70 68
18203.98 105
18205.25 93
18206.53 100
18207.80 80
18209.08 89
18210.35 102
18211.63 91
18212.90 99
18214.18 109
18215.46 96
18216.73 114
18218.01 118
18219.28 97
18220.56 106
18221.84 92
18223.11 119
18224.39 104
18225.66 84
18226.94 78
18228.22 106
18229.49 105
18230.77 111
18232.04 93
18233.32 109
18234.60 94
18235.87 108
18237.15 100
18238.43 82
18239.70 119
18240.98 92
18242.26 117
18243.53 97
18244.81 88
18246.09 98
18247.36 101
18248.64 101
18249.92 78
18251.19 90
18252.47 127
18253.75 91
18255.03 112
18256.30 109
18257.58 107
18258.86 114
18260.13 96
18261.41 114
18262.69 103
18263.97 104
18265.24 123
18266.52 121
18267.80 89
18269.08 89
18270.35 108
18271.63 109
18272.91 83
18274.19 99
18275.47 91
18276.74 79
18278.02 83
18279.30 91
18280.58 88
18281.85 103
18283.13 105
18284.41 93
18285.69 85
18286.97 92
18288.25 98
18289.52 101
18290.80 111
18292.08 82
18293.36 89
18294.64 76
18295.92 92
18297.19 102
18298.47 101
18299.75 91
18301.03 80
18302.31 85
18303.59 94
18304.87 89
18306.15 90
18307.43 99
18308.70 102
18309.98 124
18311.26 86
18312.54 83
18313.82 92
18315.10 96
18316.38 85
18317.66 87
18318.94 103
18320.22 97
18321.50 98
18322.78 108
18324.06 117
18325.34 76
18326.61 91
18327.89 116
18329.17 122
18330.45 96
18331.73 91
18333.01 87
18334.29 107
18335.57 97
18336.85 89
18338.13 90
18339.41 97
18340.69 92
18341.97 96
18343.25 94
18344.53 99
18345.81 98
18347.09 112
18348.37 126
18349.66 101
18350.94 96
18352.22 91
18353.50 95
18354.78 84
18356.06 81
18357.34 99
18358.62 89
18359.90 82
18361.18 114
18362.46 102
18363.74 105
18365.02 86
18366.30 93
18367.59 88
18368.87 84
18370.15 105
18371.43 100
18372.71 92
18373.99 85
18375.27 116
18376.55 116
18377.84 105
18379.12 98
18380.40 93
18381.68 102
18382.96 83
18384.24 111
18385.53 104
18386.81 109
18388.09 70
18389.37 100
18390.65 98
18391.93 88
18393.22 92
18394.50 84
18395.78 104
18397.06 85
18398.34 63
18399.63 107
18400.91 91
18402.19 88
18403.47 94
18404.76 107
18406.04 100
18407.32 110
18408.60 117
18409.89 94
18411.17 101
18412.45 83
18413.73 109
18415.02 103
18416.30 108
18417.58 88
18418.86 99
18420.15 96
18421.43 78
18422.71 91
18424.00 87
18425.28 100
18426.56 138
18427.85 128
18429.13 84
18430.41 103
18431.70 107
18432.98 113
18434.26 84
18435.55 98
18436.83 100
18438.11 108
18439.40 107
18440.68 101
18441.96 102
18443.25 100
18444.53 119
18445.81 97
18447.10 112
18448.38 68
18449.67 105
18450.95 103
18452.23 115
18453.52 94
18454.80 98
18456.09 90
18457.37 113
18458.66 100
18459.94 98
18461.22 77
18462.51 102
18463.79 104
18465.08 86
18466.36 87
18467.65 75
18468.93 116
18470.22 93
18471.50 105
18472.78 97
18474.07 102
18475.35 92
18476.64 119
18477.92 94
18479.21 93
18480.49 89
18481.78 121
18483.06 93
18484.35 79
18485.63 99
18486.92 98
18488.20 91
18489.49 80
18490.78 100
18492.06 87
18493.35 109
18494.63 88
18495.92 112
18497.20 89
18498.49 89
18499.77 94
18501.06 100
18502.35 99
18503.63 96
18504.92 88
18506.20 75
18507.49 105
18508.78 100
18510.06 110
18511.35 91
18512.63 91
18513.92 100
18515.21 117
18516.49 108
18517.78 95
18519.06 116
18520.35 96
18521.64 97
18522.92 90
18524.21 85
18525.50 107
18526.78 95
18528.07 90
18529.36 109
18530.64 110
18531.93 92
18533.22 101
18534.50 101
18535.79 88
18537.08 108
18538.37 107
18539.65 86
18540.94 99
18542.23 94
18543.51 98
18544.80 89
18546.09 97
18547.38 83
18548.66 99
18549.95 91
18551.24 98
18552.53 94
18553.81 108
18555.10 105
18556.39 95
18557.68 101
18558.96 104
18560.25 101
18561.54 99
18562.83 92
18564.11 93
18565.40 84
18566.69 104
18567.98 104
18569.27 108
18570.56 114
18571.84 87
18573.13 119
18574.42 114
18575.71 107
18577.00 97
18578.28 118
18579.57 95
18580.86 88
18582.15 91
18583.44 99
18584.73 115
18586.02 104
18587.31 103
18588.59 100
18589.88 90
18591.17 92
18592.46 106
18593.75 88
18595.04 109
18596.33 102
18597.62 108
18598.91 104
18600.19 100
18601.48 100
18602.77 103
18604.06 91
18605.35 100
18606.64 125
18607.93 113
18609.22 123
18610.51 120
18611.80 115
18613.09 107
18614.38 107
18615.67 97
18616.96 141
18618.25 112
18619.54 94
18620.83 102
18622.12 110
18623.41 104
18624.70 102
18625.99 116
18627.28 103
18628.57 109
18629.86 88
18631.15 109
18632.44 90
18633.73 98
18635.02 109
18636.31 121
18637.60 101
18638.89 92
18640.18 95
18641.47 100
18642.76 116
18644.05 91
18645.34 113
18646.63 80
18647.93 99
18649.22 93
18650.51 83
18651.80 98
18653.09 109
18654.38 94
18655.67 108
18656.96 87
18658.25 96
18659.55 89
18660.84 104
18662.13 102
18663.42 109
18664.71 99
18666.00 102
18667.29 89
18668.58 106
18669.88 95
18671.17 84
18672.46 94
18673.75 103
18675.04 106
18676.34 104
18677.63 92
18678.92 101
18680.21 100
18681.50 110
18682.79 104
18684.09 104
18685.38 92
18686.67 69
18687.96 81
18689.26 90
18690.55 87
18691.84 88
18693.13 90
18694.43 108
18695.72 80
18697.01 95
18698.30 90
18699.60 111
18700.89 91
18702.18 85
18703.47 113
18704.77 92
18706.06 96
18707.35 93
18708.65 95
18709.94 71
18711.23 99
18712.52 94
18713.82 97
18715.11 62
18716.40 90
18717.70 111
18718.99 82
18720.28 78
18721.58 83
18722.87 109
18724.16 102
18725.46 85
18726.75 60
18728.04 89
18729.34 113
18730.63 92
18731.93 83
18733.22 89
18734.51 80
18735.81 106
18737.10 86
18738.40 97
18739.69 79
18740.98 118
18742.28 113
18743.57 104
18744.87 87
18746.16 71
18747.45 102
18748.75 105
18750.04 89
18751.34 78
18752.63 107
18753.93 106
18755.22 100
18756.52 78
18757.81 80
18759.10 96
18760.40 111
18761.69 89
18762.99 78
18764.28 87
18765.58 100
18766.87 95
18768.17 99
18769.46 83
18770.76 96
18772.05 112
18773.35 81
18774.64 69
18775.94 84
18777.23 85
18778.53 98
18779.83 127
18781.12 94
18782.42 101
18783.71 113
18785.01 112
18786.30 101
18787.60 102
18788.89 101
18790.19 89
18791.49 108
18792.78 76
18794.08 87
18795.37 86
18796.67 86
18797.97 79
18799.26 90
18800.56 100
18801.85 105
18803.15 101
18804.45 82
18805.74 95
18807.04 92
18808.34 91
18809.63 90
18810.93 99
18812.23 71
18813.52 84
18814.82 85
18816.12 100
18817.41 84
18818.71 95
18820.01 95
18821.30 96
18822.60 99
18823.90 97
18825.19 95
18826.49 86
18827.79 98
18829.08 100
18830.38 84
18831.68 82
18832.98 103
18834.27 95
18835.57 112
18836.87 100
18838.17 113
18839.46 85
18840.76 76
18842.06 95
18843.36 81
18844.65 74
18845.95 89
18847.25 95
18848.55 98
18849.84 91
18851.14 67
18852.44 84
18853.74 109
18855.04 89
18856.33 93
18857.63 83
18858.93 88
18860.23 86
18861.53 80
18862.83 89
18864.12 96
18865.42 94
18866.72 78
18868.02 78
18869.32 97
18870.62 80
18871.91 80
18873.21 97
18874.51 77
18875.81 72
18877.11 100
18878.41 94
18879.71 93
18881.01 77
18882.30 87
18883.60 87
18884.90 93
18886.20 78
18887.50 74
18888.80 89
18890.10 70
18891.40 104
18892.70 75
18894.00 88
18895.30 81
18896.60 114
18897.90 102
18899.19 78
18900.49 63
18901.79 75
18903.09 80
18904.39 101
18905.69 77
18906.99 80
18908.29 80
18909.59 73
18910.89 95
18912.19 76
18913.49 95
18914.79 89
18916.09 91
18917.39 73
18918.69 73
18919.99 70
18921.29 101
18922.59 85
18923.89 80
18925.20 90
18926.50 73
18927.80 89
18929.10 84
18930.40 85
18931.70 83
18933.00 104
18934.30 90
18935.60 83
18936.90 83
18938.20 64
18939.50 98
18940.80 98
18942.10 93
18943.41 76
18944.71 82
18946.01 98
18947.31 96
18948.61 89
18949.91 91
18951.21 87
18952.51 94
18953.82 80
18955.12 92
18956.42 65
18957.72 80
18959.02 82
18960.32 92
18961.63 107
18962.93 83
18964.23 83
18965.53 86
18966.83 93
18968.13 81
18969.44 100
18970.74 86
18972.04 84
18973.34 86
18974.64 77
18975.95 78
18977.25 82
18978.55 90
18979.85 95
18981.16 94
18982.46 96
18983.76 78
18985.06 91
18986.37 92
18987.67 103
18988.97 103
18990.27 97
18991.58 90
18992.88 82
18994.18 86
18995.48 67
18996.79 91
18998.09 97
18999.39 75
19000.70 94
19002.00 86
19003.30 89
19004.61 84
19005.91 73
19007.21 93
19008.52 86
19009.82 100
19011.12 86
19012.43 74
19013.73 87
19015.03 89
19016.34 85
19017.64 82
19018.94 76
19020.25 77
19021.55 83
19022.86 91
19024.16 83
19025.46 89
19026.77 116
19028.07 99
19029.37 100
19030.68 72
19031.98 98
19033.29 105
19034.59 76
19035.90 81
19037.20 75
19038.50 109
19039.81 88
19041.11 75
19042.42 81
19043.72 84
19045.03 93
19046.33 73
19047.64 75
19048.94 69
19050.25 82
19051.55 107
19052.85 87
19054.16 62
19055.46 81
19056.77 84
19058.07 111
19059.38 98
19060.68 87
19061.99 83
19063.30 113
19064.60 88
19065.91 85
19067.21 96
19068.52 102
19069.82 89
19071.13 94
19072.43 94
19073.74 58
19075.04 93
19076.35 98
19077.66 76
19078.96 64
19080.27 82
19081.57 95
19082.88 80
19084.18 68
19085.49 88
19086.80 96
19088.10 100
19089.41 77
19090.71 73
19092.02 89
19093.33 76
19094.63 84
19095.94 88
19097.25 96
19098.55 76
19099.86 84
19101.17 93
19102.47 72
19103.78 78
19105.08 107
19106.39 96
19107.70 85
19109.01 92
19110.31 79
19111.62 88
19112.93 102
19114.23 95
19115.54 92
19116.85 87
19118.15 74
19119.46 93
19120.77 97
19122.08 87
19123.38 98
19124.69 92
19126.00 76
19127.30 86
19128.61 87
19129.92 75
19131.23 78
19132.53 76
19133.84 84
19135.15 89
19136.46 94
19137.77 78
19139.07 89
19140.38 84
19141.69 87
19143.00 100
19144.30 95
19145.61 96
19146.92 79
19148.23 84
19149.54 89
19150.84 76
19152.15 67
19153.46 85
19154.77 100
19156.08 87
19157.39 66
19158.70 103
19160.00 105
19161.31 67
19162.62 79
19163.93 96
19165.24 91
19166.55 69
19167.86 87
19169.16 83
19170.47 73
19171.78 80
19173.09 97
19174.40 75
19175.71 71
19177.02 86
19178.33 95
19179.64 80
19180.95 89
19182.26 90
19183.56 95
19184.87 89
19186.18 98
19187.49 92
19188.80 93
19190.11 93
19191.42 80
19192.73 74
19194.04 70
19195.35 78
19196.66 82
19197.97 87
19199.28 80
19200.59 97
19201.90 87
19203.21 97
19204.52 81
19205.83 76
19207.14 85
19208.45 86
19209.76 64
19211.07 69
19212.38 86
19213.69 87
19215.00 67
19216.31 75
19217.62 101
19218.93 102
19220.24 79
19221.55 59
19222.86 96
19224.18 90
19225.49 80
19226.80 89
19228.11 81
19229.42 78
19230.73 88
19232.04 75
19233.35 72
19234.66 73
19235.97 111
19237.28 97
19238.60 84
19239.91 86
19241.22 77
19242.53 96
19243.84 86
19245.15 81
19246.46 64
19247.78 75
19249.09 74
19250.40 77
19251.71 107
19253.02 82
19254.33 65
19255.65 79
19256.96 103
19258.27 66
19259.58 68
19260.89 71
19262.21 106
19263.52 97
19264.83 88
19266.14 86
19267.45 96
19268.77 85
19270.08 73
19271.39 82
19272.70 69
19274.02 81
19275.33 89
19276.64 109
19277.95 92
19279.27 92
19280.58 86
19281.89 98
19283.20 88
19284.52 67
19285.83 100
19287.14 80
19288.45 88
19289.77 79
19291.08 75
19292.39 89
19293.71 103
19295.02 86
19296.33 103
19297.65 84
19298.96 90
19300.27 94
19301.59 80
19302.90 69
19304.21 75
19305.53 85
19306.84 92
19308.15 79
19309.47 99
19310.78 92
19312.09 93
19313.41 83
19314.72 70
19316.04 87
19317.35 87
19318.66 84
19319.98 77
19321.29 87
19322.61 83
19323.92 89
19325.23 100
19326.55 97
19327.86 74
19329.18 66
19330.49 86
19331.81 93
19333.12 91
19334.43 75
19335.75 86
19337.06 86
19338.38 85
19339.69 71
19341.01 76
19342.32 70
19343.64 95
19344.95 100
19346.27 81
19347.58 61
19348.90 90
19350.21 100
19351.53 82
19352.84 80
19354.16 89
19355.47 91
19356.79 83
19358.10 87
19359.42 85
19360.73 80
19362.05 77
19363.36 81
19364.68 94
19366.00 77
19367.31 82
19368.63 88
19369.94 87
19371.26 83
19372.57 67
19373.89 91
19375.21 70
19376.52 82
19377.84 79
19379.15 75
19380.47 87
19381.79 87
19383.10 82
19384.42 94
19385.73 78
19387.05 80
19388.37 97
19389.68 75
19391.00 94
19392.32 85
19393.63 96
19394.95 109
19396.27 94
19397.58 81
19398.90 91
19400.22 87
19401.53 88
19402.85 84
19404.17 90
19405.48 79
19406.80 71
19408.12 81
19409.43 96
19410.75 93
19412.07 87
19413.39 99
19414.70 100
19416.02 113
19417.34 97
19418.65 73
19419.97 77
19421.29 94
19422.61 96
19423.92 98
19425.24 73
19426.56 83
19427.88 96
19429.20 82
19430.51 85
19431.83 78
19433.15 109
19434.47 75
19435.78 73
19437.10 77
19438.42 74
19439.74 91
19441.06 77
19442.37 83
19443.69 78
19445.01 74
19446.33 88
19447.65 95
19448.97 70
19450.28 64
19451.60 98
19452.92 79
19454.24 88
19455.56 84
19456.88 79
19458.20 75
19459.51 96
19460.83 92
19462.15 79
19463.47 92
19464.79 84
19466.11 91
19467.43 81
19468.75 85
19470.07 101
19471.39 93
19472.70 76
19474.02 87
19475.34 90
19476.66 88
19477.98 62
19479.30 76
19480.62 87
19481.94 90
19483.26 99
19484.58 76
19485.90 89
19487.22 80
19488.54 86
19489.86 121
19491.18 77
19492.50 94
19493.82 73
19495.14 71
19496.46 78
19497.78 81
19499.10 85
19500.42 80
19501.74 91
19503.06 86
19504.38 84
19505.70 79
19507.02 79
19508.34 72
19509.66 70
19510.98 75
19512.30 84
19513.62 79
19514.94 96
19516.26 81
19517.58 100
19518.90 88
19520.23 89
19521.55 107
19522.87 91
19524.19 74
19525.51 87
19526.83 90
19528.15 82
19529.47 93
19530.79 80
19532.11 64
19533.44 74
19534.76 92
19536.08 83
19537.40 77
19538.72 90
19540.04 60
19541.36 84
19542.69 87
19544.01 82
19545.33 96
19546.65 78
19547.97 61
19549.29 76
19550.62 84
19551.94 85
19553.26 76
19554.58 81
19555.90 95
19557.23 107
19558.55 85
19559.87 95
19561.19 73
19562.51 62
19563.84 83
19565.16 88
19566.48 93
19567.80 85
19569.13 83
19570.45 96
19571.77 85
19573.09 82
19574.42 88
19575.74 83
19577.06 90
19578.39 98
19579.71 89
19581.03 96
19582.35 98
19583.68 81
19585.00 78
19586.32 95
19587.65 92
19588.97 91
19590.29 74
19591.62 84
19592.94 88
19594.26 88
19595.59 74
19596.91 89
19598.23 91
19599.56 96
19600.88 81
19602.20 91
19603.53 74
19604.85 103
19606.17 76
19607.50 89
19608.82 95
19610.15 92
19611.47 109
19612.79 86
19614.12 104
19615.44 107
19616.77 92
19618.09 79
19619.41 74
19620.74 82
19622.06 64
19623.39 78
19624.71 63
19626.03 96
19627.36 68
19628.68 103
19630.01 93
19631.33 91
19632.66 81
19633.98 80
19635.31 97
19636.63 92
19637.96 73
19639.28 97
19640.61 94
19641.93 96
19643.26 74
19644.58 64
19645.91 82
19647.23 90
19648.56 93
19649.88 72
19651.21 75
19652.53 75
19653.86 84
19655.18 72
19656.51 78
19657.83 80
19659.16 88
19660.48 88
19661.81 88
19663.14 71
19664.46 83
19665.79 91
19667.11 75
19668.44 79
19669.77 77
19671.09 67
19672.42 81
19673.74 80
19675.07 94
19676.40 80
19677.72 101
19679.05 94
19680.37 94
19681.70 83
19683.03 68
19684.35 75
19685.68 71
19687.01 83
19688.33 67
19689.66 70
19690.99 71
19692.31 84
19693.64 83
19694.97 80
19696.29 89
19697.62 76
19698.95 102
19700.27 95
19701.60 89
19702.93 86
19704.25 83
19705.58 75
19706.91 85
19708.23 90
19709.56 70
19710.89 76
19712.22 95
19713.54 108
19714.87 89
19716.20 101
19717.53 98
19718.85 87
19720.18 98
19721.51 86
19722.84 85
19724.16 80
19725.49 95
19726.82 82
19728.15 87
19729.48 91
19730.80 72
19732.13 93
19733.46 85
19734.79 91
19736.12 81
19737.44 84
19738.77 85
19740.10 101
19741.43 99
19742.76 72
19744.09 77
19745.41 75
19746.74 89
19748.07 94
19749.40 91
19750.73 81
19752.06 67
19753.39 95
19754.71 91
19756.04 85
19757.37 74
19758.70 85
19760.03 79
19761.36 86
19762.69 82
19764.02 76
19765.35 90
19766.68 101
19768.00 89
19769.33 86
19770.66 80
19771.99 90
19773.32 106
19774.65 84
19775.98 85
19777.31 79
19778.64 105
19779.97 81
19781.30 78
19782.63 77
19783.96 114
19785.29 97
19786.62 79
19787.95 81
19789.28 93
19790.61 87
19791.94 69
19793.27 75
19794.60 79
19795.93 84
19797.26 89
19798.59 86
19799.92 86
19801.25 97
19802.58 108
19803.91 93
19805.24 87
19806.57 90
19807.90 95
19809.23 92
19810.56 109
19811.89 98
19813.22 112
19814.55 105
19815.89 106
19817.22 83
19818.55 92
19819.88 79
19821.21 83
19822.54 84
19823.87 77
19825.20 68
19826.53 71
19827.86 96
19829.20 79
19830.53 88
19831.86 75
19833.19 97
19834.52 89
19835.85 79
19837.18 75
19838.52 91
19839.85 96
19841.18 74
19842.51 89
19843.84 98
19845.17 96
19846.51 94
19847.84 92
19849.17 90
19850.50 81
19851.83 76
19853.17 99
19854.50 106
19855.83 86
19857.16 81
19858.50 94
19859.83 87
19861.16 88
19862.49 75
19863.82 106
19865.16 85
19866.49 79
19867.82 78
19869.15 105
19870.49 72
19871.82 70
19873.15 76
19874.49 81
19875.82 77
19877.15 77
19878.48 94
19879.82 72
19881.15 98
19882.48 86
19883.82 90
19885.15 118
19886.48 81
19887.82 82
19889.15 103
19890.48 91
19891.82 84
19893.15 84
19894.48 91
19895.82 96
19897.15 95
19898.48 73
19899.82 85
19901.15 82
19902.48 82
19903.82 108
19905.15 79
19906.49 90
19907.82 93
19909.15 94
19910.49 82
19911.82 86
19913.16 96
19914.49 114
19915.82 74
19917.16 82
19918.49 89
19919.83 82
19921.16 73
19922.50 103
19923.83 86
19925.16 98
19926.50 73
19927.83 94
19929.17 96
19930.50 81
19931.84 79
19933.17 89
19934.51 92
19935.84 94
19937.18 93
19938.51 91
19939.85 71
19941.18 80
19942.52 92
19943.85 87
19945.19 95
19946.52 82
19947.86 82
19949.19 97
19950.53 89
19951.86 90
19953.20 94
19954.53 88
19955.87 76
19957.21 91
19958.54 70
19959.88 80
19961.21 73
19962.55 71
19963.88 82
19965.22 78
19966.56 69
19967.89 87
19969.23 73
19970.56 80
19971.90 73
19973.24 93
19974.57 85
19975.91 78
19977.24 92
19978.58 89
19979.92 83
19981.25 78
19982.59 79
19983.93 100
19985.26 92
19986.60 88
19987.94 96
19989.27 82
19990.61 72
19991.95 66
19993.28 105
19994.62 99
19995.96 85
19997.29 72
19998.63 97
19999.97 86
20001.30 78
20002.64 81
20003.98 80
20005.32 84
20006.65 85
20007.99 75
20009.33 87
20010.67 65
20012.00 74
20013.34 107
20014.68 101
20016.02 78
20017.35 65
20018.69 100
20020.03 90
20021.37 79
20022.70 68
20024.04 97
20025.38 100
20026.72 93
20028.06 92
20029.39 105
20030.73 81
20032.07 107
20033.41 106
20034.75 90
20036.08 77
20037.42 98
20038.76 107
20040.10 78
20041.44 79
20042.78 82
20044.11 99
20045.45 94
20046.79 86
20048.13 101
20049.47 105
20050.81 90
20052.15 94
20053.48 86
20054.82 90
20056.16 93
20057.50 97
20058.84 109
20060.18 80
20061.52 79
20062.86 87
20064.20 101
20065.54 71
20066.88 58
20068.21 79
20069.55 89
20070.89 87
20072.23 84
20073.57 84
20074.91 93
20076.25 97
20077.59 86
20078.93 89
20080.27 91
20081.61 93
20082.95 92
20084.29 78
20085.63 70
20086.97 95
20088.31 115
20089.65 88
20090.99 65
20092.33 89
20093.67 103
20095.01 87
20096.35 89
20097.69 80
20099.03 104
20100.37 83
20101.71 98
20103.05 80
20104.39 93
20105.73 78
20107.07 88
20108.41 102
20109.76 102
20111.10 81
20112.44 86
20113.78 95
20115.12 72
20116.46 90
20117.80 87
20119.14 89
20120.48 82
20121.82 73
20123.16 90
20124.51 90
20125.85 87
20127.19 94
20128.53 85
20129.87 79
20131.21 77
20132.55 95
20133.90 76
20135.24 75
